# Supplementary material for: LtrDetector: A tool-suite for detecting long terminal repeat retrotransposons de-novo
Source: BMC Genomics. 2019 Jun 3;20:450. doi: 10.1186/s12864-019-5796-9 (PMC6547461; doi:10.1186/s12864-019-5796-9)
Supplement: Supplementary file 1 — The LtrDetector software and the visualization script. This compressed file (.tar.gz) includes the C++ source code of LtrDetector and the Python script for visualizing putative elements as well as instructions on how to compile and run the programs. (TAR.GZ 145 kb) [file 12864_2019_5796_MOESM1_ESM.gz]

Archive with 141 entries (132 files):
- LtrDetector
- LtrDetector/visualize.py
- LtrDetector/src
- LtrDetector/src/exception
- LtrDetector/src/exception/InvalidOrderOfOperationsException.cpp
- LtrDetector/src/exception/InvalidOperationException.cpp
- LtrDetector/src/exception/FileDoesNotExistException.cpp
- LtrDetector/src/exception/InvalidScoreException.h
- LtrDetector/src/exception/InvalidOrderOfOperationsException.h
- LtrDetector/src/exception/InvalidScoreException.cpp
- LtrDetector/src/exception/InvalidInputException.cpp
- LtrDetector/src/exception/InvalidInputException.h
- LtrDetector/src/exception/.DS_Store
- LtrDetector/src/exception/FileDoesNotExistException.h
- LtrDetector/src/exception/InvalidStateException.h
- LtrDetector/src/exception/InvalidStateException.cpp
- LtrDetector/src/exception/InvalidOperationException.h
- LtrDetector/src/Makefile
- LtrDetector/src/tr
- LtrDetector/src/tr/TrSineVisitor.h
- LtrDetector/src/tr/FilterTr.h
- LtrDetector/src/tr/ForwardTr.cpp
- LtrDetector/src/tr/TrCsVisitor.h
- LtrDetector/src/tr/TrSineVisitor.cpp
- LtrDetector/src/tr/Tr.cpp
- LtrDetector/src/tr/Candidate.cpp
- LtrDetector/src/tr/BackwardTr.h
- LtrDetector/src/tr/BackwardTr.cpp
- LtrDetector/src/tr/ScorerTr.cpp
- LtrDetector/src/tr/TrKVisitor.h
- LtrDetector/src/tr/Candidate.h
- LtrDetector/src/tr/ScorerTr.h
- LtrDetector/src/tr/TrCollector.h
- LtrDetector/src/tr/PairContainer.h
- LtrDetector/src/tr/FilterTr.cpp
- LtrDetector/src/tr/DetectorTr.h
- LtrDetector/src/tr/DetectorTr.cpp
- LtrDetector/src/tr/LtrTe.cpp
- LtrDetector/src/tr/TrPptVisitor.h
- LtrDetector/src/tr/TrCsVisitor.cpp
- LtrDetector/src/tr/ForwardTr.h
- LtrDetector/src/tr/Tr.h
- LtrDetector/src/tr/ITrVisitor.h
- LtrDetector/src/tr/.DS_Store
- LtrDetector/src/tr/MatchTr.cpp
- LtrDetector/src/tr/LtrTe.h
- LtrDetector/src/tr/TrPptVisitor.cpp
- LtrDetector/src/tr/TrCollector.cpp
- LtrDetector/src/tr/PairContainer.cpp
- LtrDetector/src/tr/MatchTr.h
- LtrDetector/src/tr/TrKVisitor.cpp
- LtrDetector/src/.ipynb_checkpoints
- LtrDetector/src/.ipynb_checkpoints/Parameter Tuning-checkpoint.ipynb
- LtrDetector/src/test
- LtrDetector/src/test/AlignUtility.cpp
- LtrDetector/src/test/TestTr.cpp
- LtrDetector/src/nonltr
- LtrDetector/src/nonltr/LocationListCollection.h
- LtrDetector/src/nonltr/Chromosome.cpp
- LtrDetector/src/nonltr/DetectorMaxima.cpp
- LtrDetector/src/nonltr/Scanner.cpp
- LtrDetector/src/nonltr/Chromosome.h
- LtrDetector/src/nonltr/KmerHashTable.cpp
- LtrDetector/src/nonltr/EnrichmentMarkovView.h
- LtrDetector/src/nonltr/Scanner.cpp~
- LtrDetector/src/nonltr/Scanner.h~
- LtrDetector/src/nonltr/Scanner.h
- LtrDetector/src/nonltr/ChromListMaker.cpp
- LtrDetector/src/nonltr/ChromosomeOneDigit.h
- LtrDetector/src/nonltr/ChromDetectorMaxima.h
- LtrDetector/src/nonltr/Scorer.h
- LtrDetector/src/nonltr/DetectorMaxima.h
- LtrDetector/src/nonltr/ChromDetector.cpp
- LtrDetector/src/nonltr/LocationList.cpp
- LtrDetector/src/nonltr/ChromDetectorMaxima.cpp
- LtrDetector/src/nonltr/Scorer.cpp
- LtrDetector/src/nonltr/ChromosomeRandom.cpp
- LtrDetector/src/nonltr/.joseph_client.cpp.swp
- LtrDetector/src/nonltr/ITableView.h
- LtrDetector/src/nonltr/ChromosomeOneDigit.cpp
- LtrDetector/src/nonltr/IChromosome.h
- LtrDetector/src/nonltr/KmerHashTable.h
- LtrDetector/src/nonltr/joseph_client.cpp
- LtrDetector/src/nonltr/TableBuilder.h
- LtrDetector/src/nonltr/ChromListMaker.h
- LtrDetector/src/nonltr/HMM.cpp
- LtrDetector/src/nonltr/LocationListCollection.cpp
- LtrDetector/src/nonltr/Trainer.h
- LtrDetector/src/nonltr/ChromosomeRandom.h
- LtrDetector/src/nonltr/ChromDetector.h
- LtrDetector/src/nonltr/Trainer.cpp
- LtrDetector/src/nonltr/.DS_Store
- LtrDetector/src/nonltr/TableBuilder.cpp
- LtrDetector/src/nonltr/HMM.h
- LtrDetector/src/nonltr/LocationList.h
- LtrDetector/src/nonltr/EnrichmentMarkovView.cpp
- LtrDetector/src/build
- LtrDetector/src/build/Makefile
- LtrDetector/src/utility
- LtrDetector/src/utility/AlignVisitor.h
- LtrDetector/src/utility/LCS.cpp
- LtrDetector/src/utility/EmptyTail.h
- LtrDetector/src/utility/ITSD.h
- LtrDetector/src/utility/LocAlignUtility.cpp
- LtrDetector/src/utility/Util.h
- LtrDetector/src/utility/ITail.h
- LtrDetector/src/utility/GlobAlignE.h
- LtrDetector/src/utility/LCSLen.h
- LtrDetector/src/utility/Location.h
- LtrDetector/src/utility/LCS.h
- LtrDetector/src/utility/Location.cpp
- LtrDetector/src/utility/EmptyTSD.cpp
- LtrDetector/src/utility/LocAlign.cpp
- LtrDetector/src/utility/EmptyLocation.cpp
- LtrDetector/src/utility/Tail.h
- LtrDetector/src/utility/LocAlignE.cpp
- LtrDetector/src/utility/TailFinder.cpp
- LtrDetector/src/utility/LCSubStr.h
- LtrDetector/src/utility/EmptyLocation.h
- LtrDetector/src/utility/TSD.cpp
- LtrDetector/src/utility/Tail.cpp
- LtrDetector/src/utility/LCSubStr.cpp
- LtrDetector/src/utility/NW.h
- LtrDetector/src/utility/NW.cpp
- LtrDetector/src/utility/GlobAlign.h
- LtrDetector/src/utility/EmptyTail.cpp
- LtrDetector/src/utility/TailFinder.h
- LtrDetector/src/utility/TSD.h
- LtrDetector/src/utility/LCSLen.cpp
- LtrDetector/src/utility/ITail.cpp
- LtrDetector/src/utility/.DS_Store
- LtrDetector/src/utility/ILocation.h
- LtrDetector/src/utility/GlobAlign.cpp
- LtrDetector/src/utility/Util.cpp
- LtrDetector/src/utility/EmptyTSD.h
- LtrDetector/src/utility/LocAlignE.h
- LtrDetector/src/utility/LocAlign.h
- LtrDetector/src/utility/GlobAlignE.cpp
- LtrDetector/requirements.txt
- LtrDetector/HowToCompile.txt
- LtrDetector/README.md
