# Supplementary material for: LtrDetector: A tool-suite for detecting long terminal repeat retrotransposons de-novo
Source: BMC Genomics. 2019 Jun 3;20:450. doi: 10.1186/s12864-019-5796-9 (PMC6547461; doi:10.1186/s12864-019-5796-9)
Supplement: Supplementary file 1 — The LtrDetector software and the visualization script. This compressed file (.tar.gz) includes the C++ source code of LtrDetector and the Python script for visualizing putative elements as well as instructions on how to compile and run the programs. (TAR.GZ 145 kb) [file 12864_2019_5796_MOESM1_ESM.gz › LtrDetector/src/tr/TrSineVisitor.h]

/*
 * TrSineVisitor.h
 *
 *  Created on: Feb 7, 2013
 *      Author: Hani Zakaria Girgis, PhD
 */

#ifndef TRSINEVISITOR_H_
#define TRSINEVISITOR_H_

#include "ITrVisitor.h"
#include "Tr.h"

namespace tr {

class TrSineVisitor: public tr::ITrVisitor {

private:
	const string * seq;
	int tsdW;
	int tsdT;
	int tailT;
	bool foundTwoSines;


public:
	TrSineVisitor(const string *, int, int, int);
	virtual ~TrSineVisitor();
	virtual void visit(Tr *);
	bool isTwoSines();
	int calculateTailWindow(double,int,int);
};

} /* namespace tr */
#endif /* TRSINEVISITOR_H_ */
