# Supplementary material for: LtrDetector: A tool-suite for detecting long terminal repeat retrotransposons de-novo
Source: BMC Genomics. 2019 Jun 3;20:450. doi: 10.1186/s12864-019-5796-9 (PMC6547461; doi:10.1186/s12864-019-5796-9)
Supplement: Supplementary file 1 — The LtrDetector software and the visualization script. This compressed file (.tar.gz) includes the C++ source code of LtrDetector and the Python script for visualizing putative elements as well as instructions on how to compile and run the programs. (TAR.GZ 145 kb) [file 12864_2019_5796_MOESM1_ESM.gz › LtrDetector/src/tr/Candidate.cpp]

#include "Candidate.h"
#include <cstdlib>
#include <iostream>
using namespace std;

namespace tr{

    Candidate::Candidate(int startIn,int endIn,int heightIn){

        start = startIn;
        end = endIn;
        height = heightIn;
    }

    Candidate::~Candidate(){

    }

     int Candidate::getStart(){

        return start;
    }

    int Candidate::getEnd(){
        return end;
    }

    int Candidate::getHeight(){
        return height;
    }
    int Candidate::getAbsHeight(){
        return abs(height);
    }

    void Candidate::printCandidate(){
        cout<<"start: "<<getStart()<<" end: "<<getEnd()<<" height: "<<getHeight()<<endl;
    }
}
