# Supplementary material for: LtrDetector: A tool-suite for detecting long terminal repeat retrotransposons de-novo
Source: BMC Genomics. 2019 Jun 3;20:450. doi: 10.1186/s12864-019-5796-9 (PMC6547461; doi:10.1186/s12864-019-5796-9)
Supplement: Supplementary file 1 — The LtrDetector software and the visualization script. This compressed file (.tar.gz) includes the C++ source code of LtrDetector and the Python script for visualizing putative elements as well as instructions on how to compile and run the programs. (TAR.GZ 145 kb) [file 12864_2019_5796_MOESM1_ESM.gz › LtrDetector/src/tr/Candidate.h]

#ifndef CANDIDATE_H_
#define CANDIDATE_H_
using namespace std;

namespace tr{

class Candidate{

    private:
        int start;
        int end;
        int height;
    public:
        int getStart();
        int getEnd();
        int getHeight();
        int getAbsHeight();
        Candidate(int,int,int);
        ~Candidate();
        void printCandidate();

};
}
#endif
