# Supplementary material for: LtrDetector: A tool-suite for detecting long terminal repeat retrotransposons de-novo
Source: BMC Genomics. 2019 Jun 3;20:450. doi: 10.1186/s12864-019-5796-9 (PMC6547461; doi:10.1186/s12864-019-5796-9)
Supplement: Supplementary file 1 — The LtrDetector software and the visualization script. This compressed file (.tar.gz) includes the C++ source code of LtrDetector and the Python script for visualizing putative elements as well as instructions on how to compile and run the programs. (TAR.GZ 145 kb) [file 12864_2019_5796_MOESM1_ESM.gz › LtrDetector/src/tr/TrPptVisitor.h]

/*
 * TrPptVisitor.h
 *
 *  Created on: Dec 26, 2012
 *      Author: Hani Zakaria Girgis, PhD
 */

#ifndef TRPPTVISITOR_H_
#define TRPPTVISITOR_H_

#include "ITrVisitor.h"
#include "../utility/ILocation.h"

using namespace utility;

namespace tr {

class TrPptVisitor: public ITrVisitor {
private:
	const string * seq;
	Tr * tr;
	int segStart;
	int win;

	void searchPstv();

public:
	TrPptVisitor(const string *);
	virtual ~TrPptVisitor();
	virtual void visit(Tr *);
};

} /* namespace tr */
#endif /* TRPPTVISITOR_H_ */
