# Supplementary material for: LtrDetector: A tool-suite for detecting long terminal repeat retrotransposons de-novo
Source: BMC Genomics. 2019 Jun 3;20:450. doi: 10.1186/s12864-019-5796-9 (PMC6547461; doi:10.1186/s12864-019-5796-9)
Supplement: Supplementary file 1 — The LtrDetector software and the visualization script. This compressed file (.tar.gz) includes the C++ source code of LtrDetector and the Python script for visualizing putative elements as well as instructions on how to compile and run the programs. (TAR.GZ 145 kb) [file 12864_2019_5796_MOESM1_ESM.gz › LtrDetector/src/tr/ITrVisitor.h]

/*
 * ITrVisitor.h
 *
 *  Created on: Dec 14, 2012
 *      Author: Hani Zakaria Girgis, PhD
 */

#ifndef ITRVISITOR_H_
#define ITRVISITOR_H_

namespace tr {

class Tr;

class ITrVisitor {
public:
	virtual void visit(Tr *) = 0;
};

} /* namespace tr */
#endif /* ITRVISITOR_H_ */
