# Supplementary material for: LtrDetector: A tool-suite for detecting long terminal repeat retrotransposons de-novo
Source: BMC Genomics. 2019 Jun 3;20:450. doi: 10.1186/s12864-019-5796-9 (PMC6547461; doi:10.1186/s12864-019-5796-9)
Supplement: Supplementary file 1 — The LtrDetector software and the visualization script. This compressed file (.tar.gz) includes the C++ source code of LtrDetector and the Python script for visualizing putative elements as well as instructions on how to compile and run the programs. (TAR.GZ 145 kb) [file 12864_2019_5796_MOESM1_ESM.gz › LtrDetector/src/tr/LtrTe.h]

/*
 * LtrTe.h
 *
 *  Created on: Dec 26, 2012
 *      Author: Hani Zakaria Girgis, PhD
 */

#ifndef LTRTE_H_
#define LTRTE_H_

#include "BackwardTr.h"
#include "../utility/ITSD.h"
#include "../utility/TSD.h"
#include "../utility/ITail.h"
#include "../utility/EmptyLocation.h"

using namespace utility;

namespace tr {

class LtrTe: public ILocation {
private:
	BackwardTr * ltr;
	ITSD * tsd;
	ITail * ppt;
	int s;
	int e;
	void initializer(BackwardTr *, ITSD *, ITail *);
	string toStringHelper();
	bool nested;
	bool deleted = false;
	ILocation * tgCaMotif;

public:
	LtrTe(BackwardTr *, ITSD *, ITail *);
	LtrTe(LtrTe &);
	LtrTe(LtrTe &,int);
	virtual ~LtrTe();

	virtual int getEnd() const;
	virtual int getStart() const;
	virtual void setEnd(int);
	virtual void setStart(int);
	virtual int getLength();
	virtual string toString();
	string toString(string);

	BackwardTr * getLtr();
	ITail * getPpt();
	ITSD * getTsd();

	void setPpt(ITail *);
	void setTsd(ITSD *);

	bool getNested();
	void setNested(bool);


	bool getDeleted();
	void setDeleted(bool);

	static bool lessThan(LtrTe* a, LtrTe* b);
	ILocation * getTgCaMotif(const string* sequence);


};

} /* namespace tr */
#endif /* LTRTE_H_ */
