# Supplementary material for: LtrDetector: A tool-suite for detecting long terminal repeat retrotransposons de-novo
Source: BMC Genomics. 2019 Jun 3;20:450. doi: 10.1186/s12864-019-5796-9 (PMC6547461; doi:10.1186/s12864-019-5796-9)
Supplement: Supplementary file 1 — The LtrDetector software and the visualization script. This compressed file (.tar.gz) includes the C++ source code of LtrDetector and the Python script for visualizing putative elements as well as instructions on how to compile and run the programs. (TAR.GZ 145 kb) [file 12864_2019_5796_MOESM1_ESM.gz › LtrDetector/src/tr/TrPptVisitor.cpp]

/*
 * TrPptVisitor.cpp
 *
 *  Created on: Dec 26, 2012
 *      Author: Hani Zakaria Girgis, PhD
 */

#include "TrPptVisitor.h"
#include "../exception/InvalidStateException.h"

namespace tr {

TrPptVisitor::TrPptVisitor(const string * seqIn) {
	seq = seqIn;
	win = 500;
}

TrPptVisitor::~TrPptVisitor() {

}

void TrPptVisitor::visit(Tr * trIn) {
	tr = trIn;
	segStart = tr->getStart();
}

void TrPptVisitor::	searchPstv(){
	int (* cTable) = new int[win][2];


}

} /* namespace tr */
