# Supplementary material for: LtrDetector: A tool-suite for detecting long terminal repeat retrotransposons de-novo
Source: BMC Genomics. 2019 Jun 3;20:450. doi: 10.1186/s12864-019-5796-9 (PMC6547461; doi:10.1186/s12864-019-5796-9)
Supplement: Supplementary file 1 — The LtrDetector software and the visualization script. This compressed file (.tar.gz) includes the C++ source code of LtrDetector and the Python script for visualizing putative elements as well as instructions on how to compile and run the programs. (TAR.GZ 145 kb) [file 12864_2019_5796_MOESM1_ESM.gz › LtrDetector/src/tr/TrKVisitor.cpp]

/*
 * TrKVisitor.cpp
 *
 *  Created on: Dec 14, 2012
 *      Author: zakarota
 */

#include "TrKVisitor.h"

namespace tr {

TrKVisitor::TrKVisitor(int kIn, int endIn) {
	k = kIn;
	end = endIn;
}

TrKVisitor::~TrKVisitor() {
	// TODO Auto-generated destructor stub
}

void TrKVisitor::visit(Tr* tr) {
	int e1 = tr->getE1() + k - 1;
	if (e1 > end) {
		e1 = end;
	}
	tr->setE1(e1);

	int e2 = tr->getE2() + k - 1;
	if (e2 > end) {
		e2 = end;
	}
	tr->setE2(e2);
}

} /* namespace tr */
