# Supplementary material for: LtrDetector: A tool-suite for detecting long terminal repeat retrotransposons de-novo
Source: BMC Genomics. 2019 Jun 3;20:450. doi: 10.1186/s12864-019-5796-9 (PMC6547461; doi:10.1186/s12864-019-5796-9)
Supplement: Supplementary file 1 — The LtrDetector software and the visualization script. This compressed file (.tar.gz) includes the C++ source code of LtrDetector and the Python script for visualizing putative elements as well as instructions on how to compile and run the programs. (TAR.GZ 145 kb) [file 12864_2019_5796_MOESM1_ESM.gz › LtrDetector/src/nonltr/ChromosomeOneDigit.h]

/*
 * ChromosomeOneDigit.h
 *
 *  Created on: Jul 31, 2012
 *      Author: Hani Zakaria Girgis, PhD - NCBI/NLM/NIH
 */

#ifndef CHROMOSOMEONEDIGIT_H_
#define CHROMOSOMEONEDIGIT_H_

#include <map>
#include "Chromosome.h"

namespace nonltr {
class ChromosomeOneDigit: public Chromosome {

private:
	bool canClean = false;

	/* Fields */
	map<char, char> * codes;

	/* Methods */
	void help();
	void buildCodes();
	void encodeNucleotides();

	void makeReverse();
	void makeComplement();
	void reverseSegments();

public:
	/* Methods */
	ChromosomeOneDigit();
	ChromosomeOneDigit(string);
	ChromosomeOneDigit(string, int, int);
	ChromosomeOneDigit(string&, string&);
	ChromosomeOneDigit(string&, string&, int);
	virtual ~ChromosomeOneDigit();
	virtual void finalize();

	void makeR();
	void makeRC();
};
}

#endif /* CHROMOSOMEONEDIGIT_H_ */
