# Supplementary material for: LtrDetector: A tool-suite for detecting long terminal repeat retrotransposons de-novo
Source: BMC Genomics. 2019 Jun 3;20:450. doi: 10.1186/s12864-019-5796-9 (PMC6547461; doi:10.1186/s12864-019-5796-9)
Supplement: Supplementary file 1 — The LtrDetector software and the visualization script. This compressed file (.tar.gz) includes the C++ source code of LtrDetector and the Python script for visualizing putative elements as well as instructions on how to compile and run the programs. (TAR.GZ 145 kb) [file 12864_2019_5796_MOESM1_ESM.gz › LtrDetector/src/nonltr/ChromListMaker.h]

/*
 * ChromListMaker.h
 *
 *  Created on: Mar 13, 2014
 *      Author: Hani Zakaria Girgis, PhD
 */

#ifndef CHROMLISTMAKER_H_
#define CHROMLISTMAKER_H_

#include <string>
#include <vector>
#include <unordered_map>

#include "Chromosome.h"
#include "ChromosomeOneDigit.h"

#include "../utility/Util.h"

using namespace std;
using namespace utility;

namespace nonltr {

class ChromListMaker {
private:
	vector<Chromosome *> * chromList;
	vector<ChromosomeOneDigit *> * chromOList;
	unordered_map<Chromosome *, pair<string, int>> * chromSplitMap;
	unordered_map<ChromosomeOneDigit *, pair<string, int>> * chromOSplitMap;
	string seqFile;
	int limit;
	bool passedLimit;

public:
	ChromListMaker(string);
	ChromListMaker(string, int);
	virtual ~ChromListMaker();
	const vector<Chromosome *> * makeChromList();
	const vector<ChromosomeOneDigit *> * makeChromOneDigitList();
	pair<string, int> getStartOfChromosome(Chromosome *);
	pair<string, int> getStartOfChromosome(ChromosomeOneDigit *);
};

} /* namespace nonltr */
#endif /* CHROMLISTMAKER_H_ */
