# Supplementary material for: LtrDetector: A tool-suite for detecting long terminal repeat retrotransposons de-novo
Source: BMC Genomics. 2019 Jun 3;20:450. doi: 10.1186/s12864-019-5796-9 (PMC6547461; doi:10.1186/s12864-019-5796-9)
Supplement: Supplementary file 1 — The LtrDetector software and the visualization script. This compressed file (.tar.gz) includes the C++ source code of LtrDetector and the Python script for visualizing putative elements as well as instructions on how to compile and run the programs. (TAR.GZ 145 kb) [file 12864_2019_5796_MOESM1_ESM.gz › LtrDetector/src/utility/AlignVisitor.h]

#ifndef ALIGNVISITOR_H_
#define ALIGNVISITOR_H_

#include "ITrVisitor.h"

namespace tr {

class TrCsVisitor: public tr::ITrVisitor {
private:
	const char * seq;
	bool isGood;
	int minLen;
	int minId;

public:
	TrCsVisitor(const char *, int, int);
	virtual ~TrCsVisitor();
	virtual void visit(Tr *);
	bool getIsGood();
};

} /* namespace tr */
#endif /* TRCSVISITOR_H_ */
