# Supplementary material for: LtrDetector: A tool-suite for detecting long terminal repeat retrotransposons de-novo
Source: BMC Genomics. 2019 Jun 3;20:450. doi: 10.1186/s12864-019-5796-9 (PMC6547461; doi:10.1186/s12864-019-5796-9)
Supplement: Supplementary file 1 — The LtrDetector software and the visualization script. This compressed file (.tar.gz) includes the C++ source code of LtrDetector and the Python script for visualizing putative elements as well as instructions on how to compile and run the programs. (TAR.GZ 145 kb) [file 12864_2019_5796_MOESM1_ESM.gz › LtrDetector/src/utility/ITSD.h]

/*
 * ITSD.h
 *
 *  Created on: Dec 31, 2012
 *      Author: Hani Zakaria Girgis, PhD
 */

#ifndef ITSD_H_
#define ITSD_H_

#include <string>
#include "ILocation.h"

using namespace std;

namespace utility {

class ITSD {
public:
	virtual ILocation * getLtTsd() = 0;
	virtual ILocation * getRtTsd() = 0;
	virtual int getTsdSize() = 0;
	virtual string toString() = 0;
};

} /* namespace utility */
#endif /* ITSD_H_ */
