# Supplementary material for: LtrDetector: A tool-suite for detecting long terminal repeat retrotransposons de-novo
Source: BMC Genomics. 2019 Jun 3;20:450. doi: 10.1186/s12864-019-5796-9 (PMC6547461; doi:10.1186/s12864-019-5796-9)
Supplement: Supplementary file 1 — The LtrDetector software and the visualization script. This compressed file (.tar.gz) includes the C++ source code of LtrDetector and the Python script for visualizing putative elements as well as instructions on how to compile and run the programs. (TAR.GZ 145 kb) [file 12864_2019_5796_MOESM1_ESM.gz › LtrDetector/src/utility/ITail.h]

/*
 * ITail.h
 *
 *  Created on: Dec 31, 2012
 *      Author: Hani Zakaria Girgis, PhD
 */

#ifndef ITAIL_H_
#define ITAIL_H_

#include <string>
#include "ILocation.h"

using namespace std;

namespace utility {

class ITail : public utility :: ILocation {
public:
	
	//ITail();
	//virtual ~ITail();
	// Inherited from ILocation
	virtual int getEnd() const = 0;
	virtual int getStart() const= 0;
	virtual void setEnd(int)= 0;
	virtual void setStart(int)= 0;
	virtual int getLength()= 0;
	virtual string toString()= 0;

	// Methods specific to tail objects.
	virtual double getPercentage() const= 0;
	virtual void setPercentage(double)= 0;
	virtual string getStrand() const= 0;
	virtual void setStrand(string)= 0;

};

} /* namespace utility */
#endif /* ITAIL_H_ */
