# Supplementary material for: LtrDetector: A tool-suite for detecting long terminal repeat retrotransposons de-novo
Source: BMC Genomics. 2019 Jun 3;20:450. doi: 10.1186/s12864-019-5796-9 (PMC6547461; doi:10.1186/s12864-019-5796-9)
Supplement: Supplementary file 1 — The LtrDetector software and the visualization script. This compressed file (.tar.gz) includes the C++ source code of LtrDetector and the Python script for visualizing putative elements as well as instructions on how to compile and run the programs. (TAR.GZ 145 kb) [file 12864_2019_5796_MOESM1_ESM.gz › LtrDetector/src/utility/LCS.h]

/*
 * LCS.h
 *
 *  Created on: Dec 4, 2012
 *      Author: Hani Zakaria Girgis, PhD
 */

#ifndef LCS_H_
#define LCS_H_

#include <string>

using namespace std;

namespace utility{
class LCS {
private:
	const char * seq1;
	int start1;
	int end1;
	const char * seq2;
	int start2;
	int end2;

	int len1;
	int len2;
	int lenTotal;
	// int lenCS;

	int * cTable;
	int * bTable;
	static const int UP = 1;
	static const int DIAGONAL = 2;
	static const int LEFT = 3;

public:
	static const string SAME;
	static const string OPPOSITE;

	LCS(const char *, int, int, const char *, int, int);
	virtual ~LCS();
	void findLcs();
	int getLenCS();
	void printLcs();
};
}

#endif /* LCS_H_ */
