# Supplementary material for: LtrDetector: A tool-suite for detecting long terminal repeat retrotransposons de-novo
Source: BMC Genomics. 2019 Jun 3;20:450. doi: 10.1186/s12864-019-5796-9 (PMC6547461; doi:10.1186/s12864-019-5796-9)
Supplement: Supplementary file 1 — The LtrDetector software and the visualization script. This compressed file (.tar.gz) includes the C++ source code of LtrDetector and the Python script for visualizing putative elements as well as instructions on how to compile and run the programs. (TAR.GZ 145 kb) [file 12864_2019_5796_MOESM1_ESM.gz › LtrDetector/src/utility/EmptyTSD.cpp]

/*
 * EmptyTSD.cpp
 *
 *  Created on: Dec 28, 2012
 *      Author: Hani Zakaria Girgis, PhD
 */

#include "Util.h"
#include "EmptyTSD.h"
#include "../exception/InvalidOperationException.h"

using namespace exception;

namespace utility {

EmptyTSD * EmptyTSD::INSTANCE = new EmptyTSD();

EmptyTSD::EmptyTSD() {
	msg = new string("Empty TSD does not allow this operation.");
}

EmptyTSD::~EmptyTSD() {
	delete msg;
}

string EmptyTSD::toString() {
	return string("Empty");
}

EmptyTSD * EmptyTSD::getInstance() {
	return INSTANCE;
}

ILocation* EmptyTSD::getLtTsd() {
	throw InvalidOperationException(*msg);
}

ILocation* EmptyTSD::getRtTsd() {
	throw InvalidOperationException(*msg);
}

int EmptyTSD::getTsdSize() {
	throw InvalidOperationException(*msg);
}

} /* namespace utility */
