# Supplementary material for: LtrDetector: A tool-suite for detecting long terminal repeat retrotransposons de-novo
Source: BMC Genomics. 2019 Jun 3;20:450. doi: 10.1186/s12864-019-5796-9 (PMC6547461; doi:10.1186/s12864-019-5796-9)
Supplement: Supplementary file 1 — The LtrDetector software and the visualization script. This compressed file (.tar.gz) includes the C++ source code of LtrDetector and the Python script for visualizing putative elements as well as instructions on how to compile and run the programs. (TAR.GZ 145 kb) [file 12864_2019_5796_MOESM1_ESM.gz › LtrDetector/src/utility/ITail.cpp]

/*
 * ITail.cpp
 *
 *  Created on: Dec 31, 2012
 *      Author: zakarota
 */

#include "ITail.h"


namespace utility {

ITail::ITail() {
	// TODO Auto-generated constructor stub

}

ITail::~ITail() {
	// TODO Auto-generated destructor stub
}

} /* namespace utility */
