# Supplementary material for: LtrDetector: A tool-suite for detecting long terminal repeat retrotransposons de-novo
Source: BMC Genomics. 2019 Jun 3;20:450. doi: 10.1186/s12864-019-5796-9 (PMC6547461; doi:10.1186/s12864-019-5796-9)
Supplement: Supplementary file 1 — The LtrDetector software and the visualization script. This compressed file (.tar.gz) includes the C++ source code of LtrDetector and the Python script for visualizing putative elements as well as instructions on how to compile and run the programs. (TAR.GZ 145 kb) [file 12864_2019_5796_MOESM1_ESM.gz › LtrDetector/src/utility/ILocation.h]

/*
 * ILocation.h
 *
 *  Created on: Dec 20, 2012
 *      Author: Hani Zakaria Girgis, PhD
 */

#ifndef ILOCATION_H_
#define ILOCATION_H_

#include <string>

using namespace std;

namespace utility {

class ILocation {
public:
	//ILocation();
	virtual int getEnd() const = 0;
	virtual int getStart() const = 0;
	virtual void setEnd(int) = 0;
	virtual void setStart(int) = 0;
	virtual int getLength() = 0;
	virtual string toString() = 0;
	//virtual ~ILocation();
};

}

#endif /* ILOCATION_H_ */
