# Supplementary material for: LtrDetector: A tool-suite for detecting long terminal repeat retrotransposons de-novo
Source: BMC Genomics. 2019 Jun 3;20:450. doi: 10.1186/s12864-019-5796-9 (PMC6547461; doi:10.1186/s12864-019-5796-9)
Supplement: Supplementary file 1 — The LtrDetector software and the visualization script. This compressed file (.tar.gz) includes the C++ source code of LtrDetector and the Python script for visualizing putative elements as well as instructions on how to compile and run the programs. (TAR.GZ 145 kb) [file 12864_2019_5796_MOESM1_ESM.gz › LtrDetector/src/utility/EmptyTSD.h]

/*
 * EmptyTSD.h
 *
 *  Created on: Dec 28, 2012
 *      Author: Hani Zakaria Girgis, PhD
 */

#ifndef EMPTYTSD_H_
#define EMPTYTSD_H_

#include "ITSD.h"
#include "ILocation.h"

namespace utility {

class EmptyTSD : public ITSD{
private:
	string * msg;
	static EmptyTSD * INSTANCE;
	EmptyTSD();

public:
	virtual ~EmptyTSD();
	virtual ILocation * getLtTsd();
	virtual ILocation * getRtTsd();
	virtual int getTsdSize();
	virtual string toString();
	static EmptyTSD * getInstance();
};

} /* namespace utility */
#endif /* EMPTYTSD_H_ */
