# Supplementary material for: LtrDetector: A tool-suite for detecting long terminal repeat retrotransposons de-novo
Source: BMC Genomics. 2019 Jun 3;20:450. doi: 10.1186/s12864-019-5796-9 (PMC6547461; doi:10.1186/s12864-019-5796-9)
Supplement: Supplementary file 1 — The LtrDetector software and the visualization script. This compressed file (.tar.gz) includes the C++ source code of LtrDetector and the Python script for visualizing putative elements as well as instructions on how to compile and run the programs. (TAR.GZ 145 kb) [file 12864_2019_5796_MOESM1_ESM.gz › LtrDetector/HowToCompile.txt]

Compiling the source code

Requirement: GNU gcc8.2 or higher. Please change the name (CXX) of the compiler 
	in the Makefile. 

If on MacOS, please uncomment the compiler flags (CXXFLAGS) in the Makefile. (Marked #MacOS). 

On MacOS you may need to run:
	> brew install libomp

To locate the source directory:
	> cd src	

The following command makes the required directories: 
	> make bin

The following command makes the binary that is located under the ``bin'' directory:
	> make tr -j

To find the binary:
	> cd ../bin

To find help information:
	> LtrDetector -help

Example run with the defaults:
	> LtrDetector -chromDir ~/Data/zmays/Fa -destDir ~/Data/zmays/detector

Example run on 4 cores
	> LtrDetector -chromDir ~/Data/thaliana/Fa -destDir ~/Data/thaliana/detector -nThreads 4


To run visualization tool:
	Step 1: Run LtrDetector with these three flags -rawScores -cleanedScores -bedFormat 
	> LtrDetector -chromDir ~/Data/thaliana/Fa -destDir ~/Data/thaliana/detector -rawScores -cleanedScores -bedFormat

	Step 2: To run the visualization tool on chr1, pass LTR-RTs found in chr1 (.bed), output directory where the graphs will be stored, and the scores file (raw or cleaned).
	> python visualize.py ~/Data/thaliana/detector/chr1Detector.bed ~/Data/thaliana/detector/test ~/Data/thaliana/detector/chr1RawScores.csv
