# Supplementary material for: LtrDetector: A tool-suite for detecting long terminal repeat retrotransposons de-novo
Source: BMC Genomics. 2019 Jun 3;20:450. doi: 10.1186/s12864-019-5796-9 (PMC6547461; doi:10.1186/s12864-019-5796-9)
Supplement: Supplementary file 2 — Script for ground truth generation pipeline. This compressed file (.tar.gz) includes the Python code for the evaluation pipeline. (TAR.GZ 5 kb) [file 12864_2019_5796_MOESM2_ESM.gz]

Archive with 3 entries (2 files):
- groundTruth
- groundTruth/generateTruthPipeline.py
- groundTruth/Readme.md
