# Supplementary material for: LtrDetector: A tool-suite for detecting long terminal repeat retrotransposons de-novo
Source: BMC Genomics. 2019 Jun 3;20:450. doi: 10.1186/s12864-019-5796-9 (PMC6547461; doi:10.1186/s12864-019-5796-9)
Supplement: Supplementary file 2 — Script for ground truth generation pipeline. This compressed file (.tar.gz) includes the Python code for the evaluation pipeline. (TAR.GZ 5 kb) [file 12864_2019_5796_MOESM2_ESM.gz › groundTruth/Readme.md]

### Build Ground Truth

1. Establish a parent directory <directory>  Ex: zmays

2. Place all FASTA files (extension .fa) into <directory>/Fa   Ex: zmays/Fa

3. Place all RepeatMasker output files into <directory>/Out  Ex: zmays/Out
   All RepeatMasker files must start with the name of the chromosome (can exclude .fa)  Ex: chromosome1.fa -> chromosome1.out  or chrX.fa -> chrX.fa.out

4. Obtain the Repbase download of all LTRS for the given genome in FASTA format. Ex: Zea_mays_LTR_Retrotransposon.txt

5. ```python generateTruthPipeline.py <directory> <RepbaseFile> ```
Ex: ```python generateTruthPipeline.py zmays Zea_mays_LTR_Retrotransposon.txt```
