# Supplementary material for: LtrDetector: A tool-suite for detecting long terminal repeat retrotransposons de-novo
Source: BMC Genomics. 2019 Jun 3;20:450. doi: 10.1186/s12864-019-5796-9 (PMC6547461; doi:10.1186/s12864-019-5796-9)
Supplement: Supplementary file 3 — The synthetic sequences. This compressed file (.tar.gz) includes the synthetic sequences with different mutation rates. (TAR.GZ 1872 kb) [file 12864_2019_5796_MOESM3_ESM.gz]

Archive with 16 entries (13 files):
- synthetic/GroundTruth/fiveTestTruth.bed
- synthetic/Fa/fifteenTest.fa
- synthetic/synthGenomeMaker.py
- synthetic/Fa/twentyTest.fa
- synthetic/Fa/tenTest.fa
- synthetic/GroundTruth/twentyTestTruth.bed
- synthetic/GroundTruth/zeroTestTruth.bed
- synthetic/GroundTruth/fifteenTestTruth.bed
- synthetic/Fa/thirtyTest.fa
- synthetic/GroundTruth/tenTestTruth.bed
- synthetic/GroundTruth
- synthetic/GroundTruth/thirtyTestTruth.bed
- synthetic/Fa/zeroTest.fa
- synthetic/Fa/fiveTest.fa
- synthetic/Fa
- synthetic
