# Supplementary material for: LtrDetector: A tool-suite for detecting long terminal repeat retrotransposons de-novo
Source: BMC Genomics. 2019 Jun 3;20:450. doi: 10.1186/s12864-019-5796-9 (PMC6547461; doi:10.1186/s12864-019-5796-9)
Supplement: Supplementary file 3 — The synthetic sequences. This compressed file (.tar.gz) includes the synthetic sequences with different mutation rates. (TAR.GZ 1872 kb) [file 12864_2019_5796_MOESM3_ESM.gz › synthetic/GroundTruth/fiveTestTruth.bed]

fiveTest	4168	7844
fiveTest	16583	19807
fiveTest	27042	30177
fiveTest	33082	40371
fiveTest	49444	55847
fiveTest	59631	65415
fiveTest	69918	73903
fiveTest	76792	79921
fiveTest	87400	94046
fiveTest	99280	105419
fiveTest	106738	112887
fiveTest	117884	122492
fiveTest	124109	130722
fiveTest	139461	143521
fiveTest	147980	154063
fiveTest	161146	166065
fiveTest	171174	178477
fiveTest	181435	184519
fiveTest	188778	196772
fiveTest	205672	211583
fiveTest	216055	220245
fiveTest	227993	234218
fiveTest	243749	249357
fiveTest	258595	262700
fiveTest	266889	272511
fiveTest	280889	286991
fiveTest	288909	293605
fiveTest	302076	306532
fiveTest	313165	318859
fiveTest	323710	330639
fiveTest	335361	339448
fiveTest	342977	348771
fiveTest	357658	364803
fiveTest	366078	373110
fiveTest	378631	386170
fiveTest	390740	396150
fiveTest	401053	407819
fiveTest	410150	417796
fiveTest	421556	425986
fiveTest	431158	435367
fiveTest	441823	447900
fiveTest	451600	458183
fiveTest	464819	467830
fiveTest	470167	474338
fiveTest	484331	490719
fiveTest	498560	504061
fiveTest	509441	512579
fiveTest	516975	520077
fiveTest	529891	535310
fiveTest	538662	544581
fiveTest	552202	559250
fiveTest	561392	564921
fiveTest	568405	572193
fiveTest	582055	585617
fiveTest	589878	595173
fiveTest	600604	606815
fiveTest	614426	619620
fiveTest	629502	634677
fiveTest	640065	646543
fiveTest	655077	660535
fiveTest	667851	675331
fiveTest	679069	685836
fiveTest	692214	695237
fiveTest	704021	708446
fiveTest	713543	717922
fiveTest	722523	725618
fiveTest	734090	741660
fiveTest	747658	753575
fiveTest	762777	766154
fiveTest	772560	775911
fiveTest	779923	785983
fiveTest	795560	801934
fiveTest	804392	810668
fiveTest	813122	820167
fiveTest	829284	832781
fiveTest	838144	844777
fiveTest	854214	859327
fiveTest	865453	871422
fiveTest	880485	885601
fiveTest	888625	895628
fiveTest	900758	907396
fiveTest	910224	916270
fiveTest	923455	931158
fiveTest	939336	945353
fiveTest	948117	951504
fiveTest	955070	958326
fiveTest	960771	967146
fiveTest	971707	975762
fiveTest	976967	983475
fiveTest	985567	989620
fiveTest	991652	996677
fiveTest	1004270	1007962
