# Supplementary material for: LtrDetector: A tool-suite for detecting long terminal repeat retrotransposons de-novo
Source: BMC Genomics. 2019 Jun 3;20:450. doi: 10.1186/s12864-019-5796-9 (PMC6547461; doi:10.1186/s12864-019-5796-9)
Supplement: Supplementary file 3 — The synthetic sequences. This compressed file (.tar.gz) includes the synthetic sequences with different mutation rates. (TAR.GZ 1872 kb) [file 12864_2019_5796_MOESM3_ESM.gz › synthetic/Fa/fifteenTest.fa]

>fifteenTest
CTAGGTAGTAAGCACGCAGTGTTTGTAAGCCACAGGAAACAGCGAAAGCA
GCAGTATGGTACTGAACAGGGGTCGGCGGTCCAGGATCCCAATCCCATCA
GTTCTCGCTCATGACAACACCTCCCCCTCGATCAATCCATGCATTCCTTT
GCATATACAGGCACGGTCTTTGCCTTGTCGAAACCACCTTCTGGTATAAG
CACTCGATGGCAGAGCATTAGGTTAGTCGTCGACCACGAACTGAACGAAC
ACTTCCGTTAATAAGTTGGCTTCCAATGCACTGCTCTTCTCGGTTCTACC
TATGTACCTCAGTACTGAGTGCAGATTAATGGGCGCCGTCATCAACAACC
CCTTCGTATGCGGTCATATCAGAGCTCGGCCCATCGCCCAGAGTCGGTAA
CTACAGCACAACCAGTCATGGTTTATTGTTCGGCCCTAAGATCCTCTGAC
TAGGCTGTGGAGAAGCAGAAGTTCCCAAAGGACGTACGCGTTTATTCAGA
GAGCGCGGGGGTATCCATGACTCGCCCCTACCTCACAGCCCAAGCAGTAG
GATAAAGTAGTTTATCGAACACAGCCTTCGTGTGTAGCTAAGAAGGCCAG
ACTCACCGCGGCGTTTAGCAGTACCCGAGACTAGGAGCTTTTATTACCCG
AGGCGGCAGAGCTAAAAATAGTCTATTACAGAGAACTTTAAGGAATATGA
AGGTAAGCCCTGTTCTAAGAATGAACTACTCATAAAGACTCAATGCGAGC
GATATTTCACCAGTTTTGGGAATCCGAGTTGTGGTACCGACTCGTCGCCC
GGTGCCGGGGGACCGTTCTCATGTGACGACCGGGAAGGTCAGTTTACAGT
CCCCAAGCAAGGCTGTACACATAATGCTCTCCTACACTGGCCGTACAACC
CCTGCCCTAACAGCGCTTCTATCGATTATTGACTTCCGATAAATCAAATC
CCGTCTATTATTCCTAGATATGAAACCCAGACCACCGGGCTAATTCTAGT
CTCGGGGTTTGATGTGCTATCTCTGACAAGCTAGGACCGGGTCAGGAGTA
CATTGTCACGTCATCAGACGGCGGCCTTGCTACCTCGAGTTACACCGTGG
GGGCCACATCAGGAGTGTTTGACAGCTAAGCATGTCCCTAGAGTCAGGGT
AAACAATATCCTGACTAAGCATCCTCGGCCCAAGAACTTCATTGCAATGA
GCCAGACCGTTGACTGAGAGTTCCCAGTATTGTAAGCTCAGCTTAAGCAA
ACTTAAAGGACTCGAAGCTTATGTCAGTTCCTAGGAACGCCTACCGTTCG
GTATCCCTTACATATTGAACACATACGGAGGTCAGAGTGGGTAGACGGCC
TCTCCGCCTATGACGCCTCCTAGTCTTAATAATTGATCTGCAATGCTAGC
GGGGGCATCCTTCGTGATGAGGGCTGGCACGACATTGCTTCACCCTTTGT
GATATTGCATTAATCCAGCGCTAGTATGAGCCCAAATCAAGGCAAGTCGC
TGTGGATCCATAAGCGTTGTAGCCGTTACGTGAGAAGCACCTATTTTGTT
AGTCGATCCTGAAAGGCTCTTATAGCGTCTTTCTCTTCTTCGATGCTAGG
AATCTTCCATACGTTTAGCTCCGTATACTGAACCAATCTCGCTTTATCTC
CACAGGGTCTCGTGCGACTCACCACCGAACGCGTTTACAAAGATGTGCCT
GTATCGTGCCGGGTATTAGGGTGGAAATCGAGGGCCTGGTCGCAGCCCGA
ACTAACATGGGGGACCCGTCGTCGGATGCCTTCTCTATAGTAGATTTCAT
GTTATTAACACCGGGCGGTTTAGAGTACTTGTACCCTCAAGTCCTGCAGG
TCGCAACGCATTAGCACAATGTGCGTCCTAAGTAGTAGAACCGTGGTAGG
CACAGCGTCGGCGGTGACGAAGGCTCAGGGACTCCGCTCCTGGCCTTAAC
GTCTAGCCCTTAGTGTGCTAGTCGACCACACGATCGATTGATGGTCATCT
ACTCACTTTTCATATGCGTATCCAGCTGCGAAGCGAGTCCCGCAGTGTGG
AAGCTTCTCTTATTTCACAACGGAGGTCTCCGTGGCTGTCAGAGACGGTT
TCAGCGGAATTCATGTTCGGCTATTGGCCTTGACACATGACAGTCGAAGT
GCGTTATCGGGGTGTCATTAAGTCTCAATGAAAACCGCTTACGTCTCCTG
TCGCCGATATTCCACTCTGTGTCGTACAAATCAACCCGCATTATAACCGT
CGTGAGTTGGGCTCCTGAGTATTCAGGCTCAGATTCTCGTACGAGCCGGA
GGTGCTACATGCTCTTTGAACTGCTCCGCCTTCGACTACGAGGGGGCAGT
AACGAGGCTAGATGGCGGTCCTGTATGTAGTAAAACTTTATGCAGTGGCC
GTGAGATATGCATACTAACAACCGGGCGCTGCACTCCGCGAACAGGTATT
TAGCCAGACAGCCGGTCGGTAGCGACGCGATATGGGAGGACAACTAGAAT
CAGAGCTGCATTGGTTCGAACCTTTAGGAATTATAAGTCCAATACGAAGC
TCGAACTATAGCGGGTAGCGCTTCGACGGATCATGGAAATAACACTAGTC
GTCTAGAGCACCCCCGTGTTAAGGACGGGATCTGAAGAACGCGAATGTCG
ATCAGTCGGACTGTTACTATGCCTAAGTTAAATGAGTAGCTTATGCCTAA
CCGGTGTAGCGGGGTTACTGGGTGGAACGATGTGGGTGAATTGCGCCGTG
GTCGCTAAGCATAAGCGTGACATGCAAGTTTAGTCTCGCCAGGTAGATGC
ACAACTGACATGCTCACGCTTAATCTTCCGCGAGACTCGAGTGCTTAAGC
CTGCGTCGGTAGGAACTCCGCTTTCACTCGCTCCGTACTAGCTGTGTAAA
GATGCGGCACGGAACCGAGATAAGCCGTGTAATCGAGCCCGTGATGACGG
TCGAGCCGGCATTCGGACCTTGCTTGATACTGCGTATTTTCACGAAGGTC
GGAGAACTTGTGCAACCGTGGCACAGAGCACGCACCGCTGCAAATATAAA
CACTCCAATCACCCAGTGGTTAGAGGCACTGCGCTACACAATTACGCTCT
TTGCCGCCGTGCGATGTTATTAATAATCCATATGCCTACATGAGCATTGC
GCAGTATCCATCTGCTCAGGGAACTGCCTGGCTAAGACTTTATCGACCTA
ATGATTAAAAAATATGGCCCGTGAGCGAAGCCCTCAACCTACAAGAAGAC
TATAGCGTTTCTTGATTGAGAACATTTGCCGAGCCTATGTTGGGCATCCA
ATACGTCCCCCTGAATGAGGGGCAAGCCGATTGTGATGGACCTGTCTATA
TGCTCGCTACATTGGCGAGCCGATGTGCATTCTTCACTACAACGGATCGA
AGCGTCGGATCAATTAGTCGACATCTAGCTCATAATAACGCCTGGCGCTC
CCTAAGTGTAATCAACGTTCATCTTGGGTAAGGTGACTTCCCACGTCACT
AGTCACCTGTAAGGTCAATACACGTTACAGGTTGTACTCATCATCGTACC
ACGCTAGAGTATAAGCTAAGAGGGTAGATCGGCGTAGTGTTTAAGTGCAG
GCCGAGACACAGCTTTAATTATAGGCCTCAAATACAAGGGGCGGGCGCCT
ATACCACTTGATGAACTGTAGGAAAACTAATGCTACAAAAAGCTTCTCCG
CCTGCTTTCGGAGCAGGCTACTCGGTGTGAGGGAGATAAAGCAGCCTCCC
ATTGCTGTCCAGTTGGAACAGAGTGGTGGCCAGATTACGCAGATTAGGAC
CCGCACGAAACATCCCATGGGAACCTACCGTCCATACAGTTGCGCGTCCC
CACAGTTGATCGTCACCTCCCACGTGCGAGGAGAAAACAGTCACCAGATG
CCCAGGTATGCGTTTCTAGAGCTTCATCTAACAATATCCAGCACAGGTTG
CACATGATGAGATAAAGCAACGTTTTAGACTGAGATAATCTGAAGCGAAT
CGTGCTGCGGTTACAAGAAAAAACTCGTGGAAGTCACCAGGATGTCAGGC
AGACTCTCTGCCCCGTAGATAATAGCGAACATTACTCTCGACGTACCCAG
CAAGTCTTTCGATAGACCGCGGCCATGCCGACCATGATCTCGGGCACAGT
GTAAAAAATGTATATGACGCCATTGGACTTTTCAGGTGTGCGAATAGGGA
CGAAAGTTCTAGGAAGGTCTTTAGTGTTGGCGATCAACTTTTTAGCCGCG
CCCGGCGCGATATCATAGCAACGTCACAAAGGCTCACCGAATTCGTACTT
AATTAACCCTGGTTTAGACACATATTGGGCAACAGGGATGTGACGATACA
TTCACTGGGTGGATATGCGACAGAGCAGCCCGATACGCGGAGCGATCTTA
ATGTTCCTATTTCTTCCTAGATCACTTCGCTTAAAGTAGTGATCTTCACC
TCATCCTGGAATTATGTCTCTTGTGTTATATAAAGCTCCTGTTTGTTTCC
CTAACCCTAGTCTACTAGCTCTAGGGGCAATGAACTGGAGAAATACCACC
TCGAAACAAGTTGTCTCGAATCGATCCCAGATCCTTGGACCTGAGCCATG
TATTTTAGAAATGCGACAAAGAGCTGCTACGATGGTGCCCGGCTCCGATT
TGCTAGTAGGAGATTTCCATCTCCTATTTAACAGTAGTCGACGTATTATC
ACCATACTGAGTCGTAGGACCATAGGTAATCTGCAAACGAAGTGGCCACT
CGGTCCGGCTACATTACCCAGTTGTCAGCGCCAGGCTGTCCATTCCATAG
GGCTCTGCAGAATCCACTTTCGGATAAACAGTCACGTCAACATATGTGGG
CACAGGGCAGATAAACAAGTTCGAATGCGGTGCCGCATTGTTGGTTCTTG
CTTGAGGTCGTTCGAGGGGGGATCGGTGCAGCATGGGGATCATGTACCTG
GGAGGCAATAATAGATCCTGATTGACCTCGCGGGACGGAGATTAGTTTGG
TACTCAGTCCCAAGCTACGGTGCGTTCGCATTGCATCACCTTCTCTCACC
ATTCTTGTTCAAACCAAAGAGGTGGCCTGTGGTAACTGGCGCCCATGTAG
AGGCCTGCGAAAGAGAGATTAGGAGGCAGGTCAGATGGCTTGTAAGTTAG
TGCGACGAAAAATCGTCTTGGGTATTCACAAATAGGGTGACATATCGAAG
GGAAGGAGTTCTTAGGTACTGCGAAGCAACGATACTCCTACGTGTAGGTC
GCGGTGGAGGCAAAAATCCTAGCCTCCCTGGAGGTATCTGTATAGAATGC
AGATCAACAAGGGAATCCTTACATTAACTGATTGCCGCCGATATAACACA
GGTCTGCGTGTACGTTGAAGGCAGGATTGGGCTTTCGCAATAACGGTGCT
GTTCACTGACTCTGCGGCTAATTGGCGCTCAGCGAAGTTCAGAGGTTTTT
TAAGACGAAATCGACTCTGTCGCTTGTCCCAATCACAAGCTTAACTAGTT
CCGCAATGGGAACTACGACGATGAGACTGCAAGGTCAATAGAAACCTTTT
TTTATGGTATATCACGAGGTAAACTATACGTTCTCTGCATCACATAGGGC
TGCATTATACATGTCGAATCTTCACCTCACCGAGAGGACCGAAATCCTCG
ACAAATCATGTGAAATTCACTAAAGGGCGCCGAGGAATACGGCGACCCAC
ATGGTATTCAAAGCAACATCCCTTCCACCACGGGTCTGTCTGGAATCGAA
TGTGATATTCACATGGTTATAGGCTCTTTCGCCATCTCGCGAATGTAGCC
ATCTATCATTATTTGCCCGATTGGGACCCCATCTGAGCAATGCCCCGTGG
GCCCTAGAGCAGTGAGACCAACCGTTACGGAAAGCCTGCAGTTGTGCCGA
GAAAAGCTACCGATCATGGCCAAAATGCATAGGCACTAGCAGACCTGCGA
ATCAGGTTGCTAGTATCTGGACCTCTCTATTGCGTTGACGCCGGGATGGT
GCCGAATTTCACAGTCCGGCGCACTTTAACATGCCTTGTTTAGGTGCCCT
GTTGATCCTAACCACATATGGACGCAAACCAACGACAAGGCGCATGCCGA
TTAGCGTACCGCAAGTCCAAAACGTGACCTAACATAGTCTTCGTGCTGGA
GGTACGGGTCTCACTGGGTACCACCTCTTAACCACCACTGTAAGTGTTAG
TCTGCTAATTTCATGAGGAGTTGACCGCCATCCGTCGCGTTGTTCACCGA
CGCCATGTACCGATCAAGTCTTACCAAGAACGAACTTCAGCAGCAATCCA
AAAAGCGTACGCATAAGGCTGGTGCATTTCGCACATAGTAAACCAAGTGG
AGGCTTGTCCAGGCGACCCCGAACGACTAATCTAGAGTTTGCGTGCCGAT
ACCGTACGCCTTCTCGTGATTAAGGAGACCGTCGTGGGAAGTCCGTTCTT
AACTTCCCTAGCACGGAGTAGCGAGCAACCTCATCCGGGACAACGTTTAG
ACGGCACATGACTCATTGCTAGCAGACAGCACACACCTTAAGGATCTAGA
ACGCCCTCTCGGTTCCGGGGGTAGCATATCATCAGCAAGAGGTCGCAGGG
GGTTTTAGGTGCGTTGCTGTGGAAGATTAGAGAGCGACTTGAAACGAATC
AAGATTCGTTCCCTACTTGGTCACGCGCTTTACGGTCTATGACCTAAGCC
CATACGTTCGTGGAATAAAGGAGCCCCTAAGCTTGGCAAAGAGGGTGATG
AGGAGCATCGTCGTTTGACCTCACTCACGCGGGTCGGCAACTCTAGGAAG
GACCGAACGCCTTTTAGGCCGAATTCGTCAGTTGAGTTCCTTGCTACTCC
GCATCAAAGATAGATGGACCCAAGAGTAGATATTTAGTCCCATGGGCGTG
CCGTCTCTAGGGCGACTCGGAGCGGACCTTTGGGTGTGGTTCGCTCTCTT
AAGCCTGATGGATTCGGTAGCCTTGGACAGTACATAACACAGTCCTCTGT
ATTATGTTCGTCGCTTGGTAAGATGATCGAGAGAGATGCACATCACGGCG
CTAGGTCTATTAGTTCCTGCCCAGTTTAACGCTATAAAATGCGCACGCCA
ACGGCCACTCGGATGCGACGCACCCGCCAGGTGTCTTGACCTACCTAATA
TAAGGACGCCGTATATCATCTGGAGTTGAAGGATGCTAAACGTGGCGTTC
CGAAACTTTATCTTCCCGCTGCTGTATATGTCTAGTACTGAAATTTGGAG
ACCTCGTCATGGGCATGGCAGCCGACTCCAACCCGGGATACCATCAGTTC
GTACACCGATGCCTGTCCGCAATCCACTAACTGCCGGGGGTCTAGGAACG
ACAAGTACTATCGCGACTACCATCAACGCGTCAAGGCAATCTCTGTGAGG
AATTAACGACTACTTTTCGAATGCGGTTTGTTGATAAACCACTCCAATAG
CGCGTCGGAAATAATGAGGTAATAGGGAGGTGACGATGCGCTTCTCGCGC
GAATCTATTTCGAGGATGGGATATCTGGCACGCGAACAAAATGGTATTAT
ATAACGAATAACGGTGTGCCTCCTGCCAGGGCGAGTGCCACATATCTATA
AGCTAGTATGCACACCGTAGATCTGGCCTAGAAGGTATTGGGGAGTTTGT
TTGAAAACACAATACAACGTATTGAACACTATTTATCCGACCAAAATCTA
CCTGCGCGTAGTCGTTCCAGGGATAATTTCTTGCTGGTTAACACACAATA
GCTTATGGTCGACAAATTGGTTCTAATTACTGCGGTGTAGAAGCGACAGC
AATTGCATAACGGAGGTTCAGCACTCTGTTAGAACAAGGAACGTAAACCA
CCTAGAACTTCTCAGACTTCTCCTATCGTCTGTTGGACGAACTGGGCCCC
TTTAACCTTGAAGCATATCTGCTGCGTGACTCGACCGACGATATATATGC
GTCTTTCTCGTATTCATTGTTCGGTACTTCAAAATAAGCATCCTGCTTAC
GCCGTATTCACCCTAATAATCCACGGTTTGCCAAAAATCGATTATAACGT
GTACGCTGATGGACACCCCGATTTTTTCCTTCGGGTAAATCGGCCAGCAC
GTTAGGCTTACTTTGAACGTTTTGCATCTGCACCCATGGAGGTGTTCCTT
GCGGACCCAACCATGACCTACCTAAACGATTATAACGAACATACAACGAC
ATTGTCGGTACGGGCAGTTGTATACATACATAAAACCTTGCTTAGAATTA
CGGTTTCCGTATACATGACTCGGGCAAATATTTACTATTATGGGTCAGGC
GGATTGATAGTAAGCCCAATATAACGAGGAATTAAAGGATAATCACTCAA
GATGGAGATCCCGGAACTGTTGCGAATCCGCAAGTCGGCCCATGGGTTAT
TGTAAAGGCCCCCTTCGACTAAATAATCCCCACTACTGGATCCGGGGTAG
CCATAGTACTAGACTGTGAACATGTCTCCAGTAAAAACCTACACGCATCG
AGTAAATCAGGTCATGGCGAGTCCGACTAGCTAACAGCCCCACTGGCTGT
CCGCGCACCCACGCGGCTCGGATACAGCCGGCTCCTGCCTTCCGTGTGTT
ACACTTTGTACTTAAGTCCCAGCAAGGCACACAAAGCTGCTGATTGATTG
GGAGAAACAGCCTTCCGACTGCCGAGACGTGCGACATCCCCGGATCACTC
TAACCGCGCAAGCCAAGTCGCAGGACGGTATTTTTGTCGAACCGGACCGC
ACTCAGTAGATGATTAACCGCCTTTTGTAACAAATACCACCGTACCACGT
CGCAGATGGAGAAGGAAATAAGGGCGACCGTGATCAGCCCCCCCTCCAAG
TTGAGTCGCGTGGCTGGAGCTTCAGAGTATAAGCTGACAGTTGAGATCAA
ACGAGCGCTGATTGAGAGTGGATACGTCCAGATACGTATAACCCCTCGGG
CACATGAATGGATTCTAGCCCAATACCCTTGATAACGGCCCCTCCCGGAA
TGGCCTGACCCCACGTACGACTCAAATCACTCGCCTCAACAAGCAGGACC
TCGTAAATGATCGTTAATTCGCAGACTCATTTTTACCTCCTCTCGTTGTC
AACATTTTTACCCGGGCCCGAGGTGGGTCCAGTATAGTCTTCTTACTTGC
AGAATGTATGAGGCCCTTTCAGCTCACTGTACGGAAATGCTAGATGAAAA
AACAGCATCGACCACCATTTATGGCCGAGGCCTTACCCGCGCTTGCCGTC
AAGACTACGTGTCTTCATGAGGGCCTGAGCGATGTCGGCTATGGATTAAA
TGAAGTTGATTTCAAGGTTCTTACTAGCGTGCCGAGGATGTATATTGCAA
CTTGGCATACCCTACTCTGATGGATCCCAGTTTAGATATGAACCAAAGTA
TAATATCATCCCGGAGCCCAACCGCGCGTTCCATGAAACAAGCTTGGGGG
CAGCCCAAAACCAGAGCAAGTCCCTCGCAATCCCGTCGCTCTCACTGGAC
AATAGCTGCTGGATTATCCGTCGGACCTTGCTCGGTATATTGGATATTGG
CTACATGGGGATCTCAACAGTAGCGGAGGTGTGGTTGATTGCTTTGATCC
TATCTGATACAAGTCGCCTGCCCCCGTTGACCAACCGCTTAGCAAAGTCG
ATTGTCACGAAAATTGGAGGTGAGGACTCGTCCATCGGTGTTTCGAGCCT
ACCTGAGGACCTGCCCAACCACCGCGAACATAAGCCAATGACTCACGGAA
AACTTTTGGGACATCCTTGGAGTGAAAGTCGGATTATTCGCTCTTGGGGC
CTTGTATCGGTCTTCGCAATCCACTTGTTCATACCCGCGGCACCGCACCA
GGCGAGCTAGCTGATGCGCTGAGGTACGCAGCTTGGTGCAGGCGTGTAAT
TCTTTTTCGTAAGGTGACAAACGCTCGAGTTAACTTCTTAGGCACTCCAC
GATTAGTGTAAGGTCTGTACCAACGGAGTAGCTAGGAGACGTCCATTCGG
TGCGTTTAGGCTTGTGGGGACGTAAGAGTCGTAATCGGCCGACGAAGGGA
CTGGTATCTTTGATTAAAATGAGGAAGTGCAGAAAGACTGACCCTGGACG
GGATAGACTTATTATGGGATAACATCTCGGAATATAGGATCTCTTTGACT
GCACGATTAATGATATATGGGAACATTTTTTTCCCGGAGCGAAAGGCCAC
TACATGTGAATCGGTGGGGCGCAGTTCAATTGAGTTCAATACCATCTTTG
TAGCAGGGTTCTGCTTAGCCTCTCAGATCTCTCCTCTAACCAATATGGGA
CGCCAACCAACGACATGGCTCATGCCCGATTAGCGTTACCCAAGTCCAGA
ACGGTGACCTAACTTAGTCTACGTCTGGAGGTACGGGACTCACTGGGTAC
CACCTCTTAACGATCCACCTATAAGTTAGTCTGCTAATTTAATAGAGAGT
TGACCGCCATCCGTGCGTTGTTTCACGAAGCCATGTACCGATCAGGTCCT
ACCAAGAACCGAACTTGCCGAGCAGCAACCAAAATGCGTAGCATAAGGCC
GGTGCATTTTCGCACGATAGTAGAACCAAGTGGAGCAGCTTGTCCAGGCG
CCCCGAACGACTAGGGGAGAGTGCAACACATGCTATGCAAGCAGTGTCGC
TCTAATGATAGGCAAGCAGCCTGTCACAATGCACCCACGCGGATACCCGG
GTGCGCTCGTCTCTGCACTTGTTACGGATCCGTATTAAAGGCTCCGAACC
GTGCGCAAAATGTGAAGCCAAAGAAGCGGTGTTATAAGCCGCTCGCGGCC
GGTCAAAGGAATGAGCTCCTAGAAACGAACTATTGTCGAGTCGATGGGAT
TCATGTTTATTAGGATGGCTGTATGCATGTGATCTTCTTACGCCCTAAGG
GTGGTGTTCTTAGTCTGTGGCTGATAGGCATCGGGCACATCGCGATTGTA
ACGTTGAGAAGACGTTACGCGCCCTGTACCATCAACTAGCTAAGTGTGAC
TCGAGTGTGCGGGACTAAGCTAGGTAAGGATCGTGCTCTACGTTATCACG
ATGCGAGCTGTGTTTAACCAGGCGCGTTAGTTCAGGCGGTGACACTTTAA
GAACATGATCCTACTCAGTCTAGTCCATCCATAGGCCTTAAGAACATCGG
CGCCAGACGGGGATGTTGCAGGATATGCCACAACGTAATCCGTGAGTTGT
GTTAGGTCAGTTGGCTACCCCCAGAACATCATCCAGGTTGCGATGGTTTG
GTGCACGACTACCCACTTTCTTTGATGACTTGGCGGGGACTCTAATGCAC
ATCAAGACAAGCCTGTAGCACTTGAATACACAAGTTGAGAGAGCAATCCA
GCCGTGGCATCCGTTTACCGCCCATGCCAAGCGCAGAATTTATCCCCAGA
TCCCAGAGAGTCAATAGGTGCCAGTCAGCGTAGGAGAAGTGGGGGTATGC
GTTATCCAATGCTCGCATTGTAATTCGTTTCGACCGCGCAGAGTCCGTTT
CCTCGTGACGGCAATCGAACAATTCTGGATTCTTGCACAGCAAGATGTGG
TATGTTGCCCTCCACAGCACCTAAGAGGGGCCGCGCTATAGTCTAAGCGC
CCGACTATAGAGTGTCCGCGGTATCATTATTTGAGATACCAACTAAAGCG
CCTGACGAGTAGCCTCACCCGACTGATCAAGGTGACATACATGTCGATAC
CCAGTGTAAGGATGAGCTAGAGCTCTTAGTGGGGAACCAAAAAACGGCCA
ATCTGGGGACTGCGGCTACTAATTTTTGGACTGTTTTCTGAAGTTGCGCC
TTAACTGAAGGTTGGGCGCGTACAGCGGAAGCCACTCGAGCGAAACCACC
ATCGGTAGCACAATCGGTCTTACAGGGCTAGTGCGTGATCATTATTGGAA
CCCTGTATGTCCAGCGTGTACGTTGATAATGTGGGGATTGTGAATTTTGT
CCTGGCATATAGAAATGTGCAAACGGGGGACCTTGCTAAAGATTAGATCG
GAAATATTTCGACGTTCCTCACTTTGCCCGGTTTGTTTCATAGCGCCGTA
TGCATCGCGCATTTCTCTCATCTCATTGACGGTCGTAGCGAATCAAGCGG
ACTTCACGCATGCCCTAACATATTGGTCTTGATGTGCGCTGTTATTGGTG
CTTGCCGAAGCACCCAGGGAATTCACCTGTGCGGTCAGCAGTCGGGCGCT
CCTTATTGCTTTGCTTTCGGGGGATGCCTCGCGAAGATTAACAACGACGC
GATGTAATTGCTTTAACCATTAAACGGCATGTCGCGACTGGTCATTGAGC
TTGCGTAGGCAAAACTTCGTGATTCTGGCACCGGGCTCGGTAACCACTAG
GCAGGGAATCCTAACTAGCATAGCCAGCAAGTACATGGCCGCCCGGTCCC
CCTTTAAAGGCTGCTACATTCCACAAGGGTTAAAATTTTTGATGACGGCT
TATCATGAGACGGCTCAAAAGCCGCGACCACTGGATGTCAGTCCGGCCGA
GGAGCTGGACAAATTCAAGATCCCCGTCTAATGGATCAAGGAGTGCTCCG
GCCGCCTCCCGTAATTGTTAGACGCAGACCCCTGCTGCATCGGATCGCTA
TAATCCGTAAGTCTGGCCTGAACCGTAAATAGCGAAGAGCTGAGTACCCT
AAGTGATTGATAGACTTAAGACGTAGCCGTCGAGAGGGTTTATTCCTGGG
GCTCGACAGACAACTCGGAATATGTCATGTAAACCACACAGAATGGCTTG
TGTACGCCTCAATATATTTTGGTTACCAATCGTGGTGATGGTCCAGGGTG
GGGTTACACAATCCTTCTTCTAGCGACTGAGTTTGGGCAGCTTGCCCGAC
TGATGGACACGTATCCAAATCTCGTTTAGCCAAGCCTTGTCGAGATGACA
CCAAAACAGGCTGCCTAAGAAACTGCCACCATGACTTACTTACACCGACG
TTAGCCGGAGATCGTGGGGCCCAAGGTCTAGGCCGTCGAAACGCTCTAGG
CCAACCAAGGCCCGCGTACTACGAGGAAGGGGCAACGGTTCAGCGTTTAT
AATTACAGGGCTGAATGGTAACCTGTACCTGCCATACCGGGTACAGCATT
GGGGCAGTCAAGCGGCCGGGAGGCGGTCTCATATAGATTCGGGTTGTCAT
CATCCTTCCTACATCATCACTCTGACTTCACCCGGACTTCGCCTGTTCAT
GCGGCTTGCTGTCTTAACCCGAGCATTCCCCCGTGGGAGCATCGAAGTGT
GGGGCTCTTATGAATTATACAGGGTAAGACTATGGTGAAAGAGCCTTTAA
AGCGGCTTGTCGACTACGATATGAAGAGAAACATCAGAGCACAACATTGT
AGGCTGTTCACAGCCGGGCCCCCGACCTTAATGTGATAAGTGTTTGTCGA
GCAGGTTGCGTCCCCGGTACACTCACTCCCGTGTTGCAGACGAGATGCCC
GAGAATTTCGAAAGCTATGAGTGAGGTAAAACGAAGGCCCACACCTTCGT
TAAGTCACCTTCCCCCATTTAATGCAATTTGTAGATCAGTCAGAAATAGC
CCAGTGTTCTATATTAAAATCGCTCAAACGAGTCAGGTAACCAACAGTGT
GCAAGTACCCTCCATAGATCATGGGTACAGATATTACTTAATCCCCACCT
TATTGCGGTTTCGAAGTCCTGTCAACTCACCGGGACCCATTATATATAAC
CCTTACTAGTTTCGCTAAATTGCTATCGTTAGTCACCTTTAGAATCAAAT
ATTATGCGGGGGTTTTTCACCAAGGGTGCTCGAACCGATGCTATCAAAGG
GTCGCGATCTTGTACCGCGAGAATCGGCTCCGGTTAGCTGTCTAATTATA
GATCGCTTTGATTAAAAGCGCCGATGACAGAGGCGTCGCTAACTCTACCT
GGGACTGTCCTATGACCTCGACTTAGACTGAATTAATACCAGTACTGTAG
TTGCCTTCATATGTAAACCATTAAGTCTGGGGAGCTAGAAGCCTCTCGCG
ACCAGAACGCCATCCGAGGGGGCATGCTCTGCCACACCGTGAATATCCTC
GGCAAACACTAACTCTCGTTCGAAGCTGCGAGCGGGATAGTCCTACCGTA
TGTACGTGTGTCCAGGGTTTGCACCCGACCGATGCTTTAACGCCTGGCAA
TGGTTCCCCAAGACTGCCTTGGCGTGTATACTTTTCATTTACCCGTCAAA
TGGCGGGCCACAGACACTTAGAATCGTCCTAGTGCCGTGGTTCTAGTGGT
ATACCTGGGTGCGGCCTCCTTAAGGACTCTGCGTAACTTTCCCAGACCAA
AGCGACTTGATGACGCATGTTGACTACCCAGCGTCCCACAAGCTACCAAT
GAACTTTGTCATATAAGTGCTTCTGTCGCTCGTACGCCTATACTGGAATG
TCAATAGATTAGCTATTAAGAATGCTAGGTGCTCTCATAGCACCATCATC
CAATCTATCAGATTTAATACACACGAAATATATATGGACTTAATCGCGGA
CTCGATATGGCGTGCGAACCGTCTGCCGTCTGCAGTTTACATAGGGGGTG
GACATGGGCCCAGGGTTTGTATCGTATAATTGTAGTCGCTAGTTAGCTGA
TGGAAGTGATTCTCCCGCAGGGCCTGGCTTGCAGGATTAAGATCACTCAG
TAGCATTTCATTCCTTACAAGTCCAATTAGCGTCTGCCACACAGTTCATC
CAGTTTGCCGCTTACGTAAATTAGACACGCGGGCGCGCAAAGTAATCACA
GTGCTTCAGCCTATCTATTTCCGGCGCTCTTATTTGCGGCGATGATCAGG
TTACTATCATAGTTCTCTTCCGGGTGTGAGGGATGACTTCTGCTCGGCAA
TCATGTGGTAGAGATCTCCAAATCGGGTAAGGTGAGTAAACTAGAATATC
CTATTTGGCGCTTGTCACTGGATAAACGTTGGTCTATATGGCCAGAGAGC
ACTCGCAGTTCCTCGCTCCCAAAACACTCACGTACTTCCGACTACATTCA
AATGTTCGATATTATTCAACTACTCAGTCGTTCGCAGGTAATCGTTGTGA
CACGCTAACGACTGATATCATTTGGATCCTTAGAAAAGCTGGCCGAAACT
GTGTCATCACAATCCAGTTTAGTGTTATGTTATTCGGTTTTCAAGGTTTG
TTTCGATAAGGCCCGACCCATAACGAAATGCCTTACGATAGCTCGCGTTA
TACTTAGCAGAAGATGTCCCACGACCGAATGGACTGAAATCCTGGGACCT
GCGATCTGCATGTACACATCGAGTCGGTCTCTAGACAGTGCCTAAGAAAG
GTGACTCTGCTTTACGAGAAGGTTGTGGAGGCCTCAAGCAGTTAAACATA
ATGGTACGCGGTGAATCATCAAAACTCCCGAACGCAAAATTTGTTCTAGA
AATTGAGCAGACACAAGCGAATCCGGAGCTTAGTCTGGATTACGAGCTGC
AACGCATCCGATTAGGTAGCATGCAGTGTCTACGGCAGTCACCGACGTAG
CGGCATTAGAATAAATAGGATCCTATGCCGTAGTCCCCGAACAAGGACGT
GGAATTTGCTGGCTCTTTGAGGACTAGGGCGCAGCCTGTGAGCGCCTACG
CCCGAAAATAGGTGTCGCAATGCCATCCGGGATGGCTCGCAGCTACTAAC
CCATAGGCTGTCTGCTGATGAGGACTGGTGTCACCTCCTTGTGTCTTAGA
ACGCACACCTTTCCGGTGCTGGTATCGGACAGTTAGTCGACTCGTTTGGA
TACTACGTATGTCCTTCTTCGACTTCCCCGTATCTCGGATATGCTGTTAA
TCAAACGGGCTCGAGTTACTATACCGGTAGGGATGTCAGCTCCGATTACA
ACCTTCCAAGAATTGCCATTGTATGCCGTGCAACAAAGTGATCGGCCTAC
AGTAAACATCAGTTAAAGGTCAAAATCCCGCTCTACTGGCAAATATTACC
CCGGACCAATACGTCACCTGGCGACATCTTCGGACGTATCATCTGCATTT
CACTCACTGCACTTAACGATATTACTTGGCAGTCTACTTTCTATTATCCA
GAGGTACAACACCGACATATTATTAAACGAGCGCAGTATTTCCTGCTGCC
GAATAACTAGGTCCTGGTCGGTATACAGGTGGCTTTATATGATCTTATTT
TCATCTGAGCTAACCCAACTAGTGCTTTTCTCAGGAAGCGCGCGTCTGGT
TGACATGATGAAATGCCTACATTGTGATGACATCCACAAGACAAATGAGG
GATTCCCGGTACCCTAGGAGGACAGAATTAACATAACCTCCTCTGTGTTT
TTTCAATGTGGCTTCAGCTAGAGCTTTAGACCGGTGTCATATATTTGGAA
ACCGGGTGGATAGTAATGACGTATTGGGCATATTAATACATTCCCATCAC
TTGCGGTGGCACCACACGGAGCGCCGGCGAGCCGCTTGGGGCGGGTCAGG
TTACGGCAGTATTAGTGGTCGGATTGGGAAATAACCGGCAGCCGGACTCA
CCCTAATTTTTCCTCACAGGGTACTAGCGGAGGCTCTTCGTATGATAGGT
TACAAAGCTGCGAGATTGCTCAAGGTGAGGTACGTGTGGATTAGGATTCT
AGCTTTGGATCTAGAACGCACAACGGTCAGTTAGTCATGCAAGCTTATAA
GGAATGTGACGCGGCGTCTCTCGAAAACCGTCCCCCAATGTGACAAGCTG
GGCGAGGGTCCACGCCATGGGAATGCCTATATAGTACAGCGTCTGAGGCA
ACCATACTACTTATCAGAGCCAGTATTGTCTGAAGACTACTCGTACTTGC
TGTGATCCCCGTCGCCGTACGGCGGACCGGATTTTTGTCATACTACGACG
TAACTGAGATCCTGGAACTGCCCATTTTCGTAACAGACAAACGCGCAAGG
TTATTTCGTAAACTCTAAGGTAGCCATGTTACTGCACAAGCCTGCATAAG
GGGCACATCCGATCCCCACCCTAGCACGCGAGAATGAGTTGACTCCGCGA
AATGACTCCGTCGTAGCAAGGGCTAATCAAACCACGGCTCGTGTTCTAAA
CCATGCGCATAGTATCTAACTTTAGAGACACTTGAACGTCCTATCAACTC
AAATAGTTTGATGAGGACCAAATGGCTGATGCGCTGCAATACTGCCATTC
TGTCTTCATTACTAGCTTTCAGACACCGCGAGCGCTTGGCTGAGATTTAT
ATCTGGCCTGGGCAACTCGGGACGCGAACCCATGATTTTTAGTCCCCGAG
ATCACCAGTTAATGTTGTATTCCCACCGCACAACCGCTCTGCCGTTCCCT
CGCTTAGCGTTTGGGATATGGTCTCAGGCATCCTCCCCGCTCGAGTGTAC
GACGACGGCCCCTAGTTAACGAAACAAGCGAACTTACAGCTGGAAGTGGG
AACTAAGGGGCCAGGTCGGTGGTCAAGCAAAGGCTTACCACACAGACTTA
TCGTGCCGCTTTAGTGACCCATCTAATTGTTGGCCGTTACGTACGACCCG
TCGGTGGTCTAGCCTTCGGCAATTCATCTCACCTAAAAAATCCATACCAT
TAAAAAAGCTAAAGAAGGTCGCTTAACCGAGGAGACACAAAATTGCGCGG
GGGGCAGTGGTGGAGCCGCAGCACGTTTTAAGTCTTCATGCGGGATGCGG
TTTAGGCGATCGCCGGCAGTCCCGACCGACGCCTTACCGTTAATTGCGAC
TTGGTGTACACAGCTGTGTCAGTGGAGGGTACAAGGGGCTCACCCGTATT
ATCATAGCACCGCGATGCGCCCGAAGGCGGTTACCGAACGAGGTTGTGAG
AGTAATCCTTTGCGGGGCGATATTCGGCCAGAGGTTCAGGACGATTAGAT
ATCGTCCTATCTTAAGGTACACCGTGTAGACTGTATGGGCAGCACGCAAA
CATTGCTTGATCAGAATACTACTCAATTTATAAATACGTATTGGGCAAAG
TGGCGAGAGCCCACCGGCGAATCAAAACGCTCGCAGAGCCTGGTTAATCG
CTTATCTGAGTGGCTCCCCCCTAAGAAAGTCCGCTAACTCAGCGATTATA
GCTGAACATTGCAAAATAGAAACGCTCCCCCCGACAGCGGGTGGGAAAGC
AAGTCGGAAGGGGGTGTAGACTACGTACGAAAGTGTGCCACTTCACGTGG
GATAGAACAGATAAGAGACCTATCCTGGTGGACCCGCGTGGCCCGAAATA
CTGGAACTTGCGAGGAAGTAACTACGCTCCTAACAGTTCCAGTACATGCG
CCGTTGGTGGTCATGGCACGCTCGTTGCGTGCAACCGGTGACTTTTGTCA
TGCGGCGGGGTTGAGTATTAACCGCACAGTGCCTCATCCTTGCTTAGCAT
CGATCACTCTGCCTTCACCGGACTACCCTGTTCCATGCGGCATGCTGTCT
TACCCGCGCATGCCCCCGGGGGAGCATCGATAGTGTTGGGGCTTTATGAA
TTATACAGGTCATACTATGTGAAAGAGCCTTTAAAAGCGGCATGTTATAC
GATATGAAGAAGAAACATCAGAGCACCACATTGTAGGCTTTTCACAATCC
GGGCCCACGACCGTTAATAGTGATGAAGTTGCTTTGTCGAGCCAGGTTGC
GTCCGCGGTAACTCACTACCGTCTTGCTAGACGAGATGCCCGAGAATATC
CGAAACTATGAACGAGGTAAAACGAAGGCCCACACCCTTCGTAAGTCACC
TTCCCCATTTAAGCGAATTTGGATGATCAGTCAGAAATAGCCCAGTGTCT
ATTTAAAATCGCTAAACAGTCACGTAACCAACAGTCTGCACGTACCCTCC
ATGATCCTGGGTACAGACTATTACTTAATCCCCACCTTGATTGTTGGTTT
CGATAGCCTTCTACTCGGTGGGTACCTCTACACCAACGAATGTTCACCTG
GCCTCGTGAAAATTCGGGGGGCTGATGCAAGGTCATGACAGGATACCTGC
GTATCGCAAGTTTACGACAGGCGGTCTGGGACTAGAGTAAGCCTGTGAGA
TTTCCGTAGTCTAGAGTTGGGTACCGTACTCGGCACGTCTTTCACTCTTG
AACGCGATTTTCGCTTGCGACACGTGGATCTCACACCCGACTCTGGGTAA
CCCTTCAAAGTGAATAGGTCGGGTATTACCGGCTCGAGGATTTGAAAAGT
CATTGTCAGCGTCCTTAAATGGATTACTCGCGGTAGATGCTATGGCTAAC
GAATAGGACGACCTGGACCCAGGTTACAGTGAGGGGACGACGCCAGGCTA
GACTCCGAATATAAAAAGCGATCTGCATCATGTGTCCACTCCGCGCTAAT
CAGGCGAGCAGTCGTTAGGGCTGCTTGTGGCCAATGCTTCCACATCCTTG
GACAACTCGGACTCTTATGCCTTCTATCCTTCACAATACGTCATGTAACG
AAGCGTCGTGCTCCCGTCCGGATGCACCTGCGAGAGCAGAACGTGCAATC
TTCACGGATTATCTTCGTGTTAACTGGAGGGGTTTTGAGCCATAAGTTTC
TGTATAGAAATCGAAGGCAGAATATTGTAGCGGTCTGGCCTTGCGTAGGT
GTAATCATTCGTCTACCGAATTATAAGGTCATTGTAGTACTACCAGAGGC
GAGTTTATCTGACGACTCGACACGCAAGGTTGGCTTCAGATGTACCGTGC
GGGGACCTCTATTGGTTGGAACAACTTATCGCATTGAGCCTGCTCCATCT
GCCGCCCAAAGCAACTTGCCTATTAGGTATTGCTAGCCGGGGGTGTCACA
CATTCCAACATAGTGTACTCATTTAACCGAGTAGACTTAGTGTATTGTCG
TTATGAGGGTATGCGTATGGTACTGGGTTTAGCCAGCGTAAAGTAGCCAA
GATCAGATAATGTTGACAGAGCTGGGGACGTACTTCTAAGTATGCTACAG
TTATAGACTTACGGATAGATTGATGCGGTTTGCCGACTTTCGGTTAACTC
TGGTGGACAGAGCTAGAGCTCTCGCCCTCCTTCGCAGGCTGCTTTTCTCC
GTTGAAGCGTGCGCGGACTTGGACCCAAGGCCAGCTAGCAAAATGTTGTG
CCCGCAAGGCTCGAGGGAACCATGATTGGACCACTCTGGCGCATTTTACC
AAGATACACCGCAGTAGAAGGCAACTGTCTGGTCACTCATAGGAATCCAA
GTGGCGTCAGGGAGTCGAAAGGGTAATTAGATTCCGTCCAAGATTGGGAG
AAGTATCACTCATATTATACGGTTCTGCTGGCCAACCTTCTAAAACCATT
ATAAACGCGCTAGGAGTAGGCTACCCAGTCCCTGTGGTACATCTTACTCT
GTCGACAATGAGACCTCCATGCCTTGCATATTAAGAATGCCGACGTTGCA
GGTATTCTATGAGAGCAAATGTTTTGCGAGAGCGTAATGAAGATAAGATA
TCATGAATGGGGCGTTCGCACACTTTGTGCCTATTTGACCACTTGGGAGC
GACAGCTCCGTTCACGTGACTACCGCGCTGGTACGTAACGAGTGTATTCA
AAGTCTTGCCGGGGAGCTTGTATGCATCAGTCAGGGGTCTTTGTGCGCCT
AGGCCCGAGGAACTAGTAGAGGGGGTCTAGGGGATAAAGGACGACGGTTA
TTTCCTGGTTTGACTTTGGGGTCGGTCCTCGCAGCTGATTGGCTATAGCC
TAACTACAACCCATCTTCACCGAAATTTGTAAATGTACATAGCAGTTCCT
ATCGCAGGTTGTCCCTGCGCTGGTCGAATGTTATAGGAAGTGGACCGCCG
GCATTCGTTGGGCGATTGTGATTAGTGTCATTGTCCGTAAAAGGCATGCG
TAGTAGACCTTTCTGCTTTCGCCACACCCACGATCGTGAAAGCGTATGAG
CTTCGTGCCAATAGGTTGGCATAATGGAATATTCGGACCCGGCATGCTGA
CCCGGAGTAGGGATCTTCAGGTCATTTCTCTTGCCTGTTGCAACCACGAT
CTCGCGTCTATGTGACTTACATCAAATACAACGGAGAAAGTAACTCCACA
CACACACAGACGTGTCGCAAGGTACCCCTAATCTTTAGCCTCCCTTCTGA
ATTCGGCTACGGCAAGCTCTTGGCAGTTGTTCAATCACGTAACAGTGCGC
AAGAACACACTTTAAGGCGGCCTTCAAGCGTGCCAATGAGCACGGACCGG
AGCCTTAGCTAGATCGGTACGGCGCTTTACTCCTCTAACTGAGTGGCGTT
AGAGGCTGAGTGGGACTCACTCACCCATCTTTTTCCGCTTAGCAACAACG
GAATGGCTACTCCTGTACCGCTGACTGGAAGAGCGCTCTTCAGGTTTCGT
GCGCGTGGCGACGTGTTCGCGTGATGCGAACCCGATCTGACGAGTCCCGC
GAAATCGGTTAGTGCTTCAAAAACTCAATCCTATTGTTACTCTGCTCCAC
AGTGTCTCGATATAACTCAATCCCGTGAGGCTTTGAAAAGGCACGTGAGG
ATGTGATTGATAAAGACACCCACAGCTTGCGATTACCTGTTGGCAAGATT
ATGTGGTCCGAGTTAATGTTGCACGGCGTAACAAATGTACGATTTCCAGG
GGAGCCTTAACGGGTCGCGGTTCTGCCCTCGTGCTTGTACAACGAGGGGT
TATACATTATGTCCCGGGCCGTGGATCATCGGTGTATGCTTTATCTAGCG
TACAGCAACGAAGTGTGGTACATCACATAAACTAAACTGAGCTTAATCTC
TTCCGTTTGAGTCTATTGCTTTTAAGGGATGCTCGGACGCATCACAAGCT
CAGGTTGCTGATTCGCGGCAATTTTAGTAGAATCATTGCCACAAGGATCT
GCAACGCGTAGAACGATGGTCAAACAGTCGACATCACTAATAGCTCACGC
ACAATAAAGTGAGAATGATTCAATCGACCTCAAAGGAGTGATTAATAGGC
CTATCTGTTGAAAACTTGTAGGGAATAGCCCTGTCCGCATTTTGAACCAC
AACGTTGCCTGCGTCAATCTGCGTAGGCGGGCTGAAGATTCCGTGACTAA
GGGGCCTTATGCAACCTTCGAGATCGGCTCGTGGGTCGTCTCCTGACGAC
GGGCAAATAGATACCTCTGGTTGTTAACGTTGACAACGGGACGTTAACTC
GCTTGCGGCCGTCACAGGGGTGCACTCTTGTACGATAAATGGCAATCGGC
GGTCCCGCGGAGCAGTAACGTGTTCTCCGGGAGGGGCGCTTTTAGTATTA
TCCTGGCTGGTAGCTCACGAAGACAATTGAATCCATCTATTGTAGAGAAT
GCGCCAACAATAGTCCTTCTAGCATGGCGGTAGCTTATCGACACGACTGA
GTTCCGGGCTCAACACGGGCTAATTCAGGTGGCTCGGTTAGTGAAGCTGT
ATAACTTAGAACCGTACCCTAGTTAGAAGTTGGACTCCCCCGGTCGTATA
TTCCCACGGGACGATCACCAAACGTAGGTATCCGGTACTTGAGGGCCACT
GCTAACCCCCTAAAGCCGTCGCCGAGGACAACGTCTTCCGCTACCAGTCA
CGTACCGCGCTCCTGTGTCCCGGGTTGGTTTCAGGATAAGCTTGCACATT
AGACTGTTATTCTGACCATACGAAAATTAAGTGGGAAAGAGGGGATCAGG
TATGGGTGATTTCGTCTCTCACACATGTCTGAAACATTACATCATTCGAT
TCTTAGGATTCTTGAGATAGTCCCTAATCTCTACGGGATTCTAGACGGAA
CAATCGATTATATGTGTGATGAACTAGTCAGGGTAGTGTAGTGCTTTCTG
CGTGAAGGGCTGAAGTACGAAATATTCAGGGTTCGGTCTAGGAGACCGAC
ACTCAATCAGCAAGACGGGACTAAATGCTCTCGCCTATACGTACGGGGGG
CGGATGCCAAGGCTGTCAGTAATATTGGCAATTTCCCGATATTAAACTGT
AGTTCTCTACGGAAGCGCACTGGACCTCGGGCTAATCTACGGAGGCTGAC
TTTCCCATTGTTAACTCACAGGGCTCCTCCAACGTCGGTGTTTAACAAAT
GTAACACGTCGGGAGTGGTTAGCAGGAAACGCCTATTAGTCCTGTGAGCT
AACCTGAAGTGATCTAGCAGTCCATCCGGTTGTGCCGCACGGTAGGTCGG
AGCATTGGAGAGCACCGAATTCCAAGCCCCGCGCGTCCAATTCGCCGGGC
TAACTAGCCTACAATACGACTTATCCCCTAACGCCGACTCCGTAAAGCGC
ATGCGCTGCCACCTGGGCAGTTTACCCCCGGAATCGCCCAGGCATATCCA
TCGTAGTCTGACTCCAAAACGTGCGTCGTCGGTGGTGTGCACAGAGGCAG
TCTGTCATGTCTGGGACTCAGAGTTGGGAGTAACCTAAGACTCCGTTGGT
GTACGACGAGGCCGATGCGGGTTTCGGGCCCCTGCATAGACAGTTTAGAC
AAGCTGCGGCTATAATTTCCCAACACCTTATCGAAAATTAGTTCCTTTGA
GGGACATTGTAGGGATAGCATTACTATCACAATCCCGTGCTCCCAGCTTA
TAGGGACGCTGTGCACACGCGGCACGCGGACCCAAATTCAGAAGGGCTAA
TCAAAATCCCTATACGCCAAGGTTAGGGCTTGACTGTGCCTCTTGGCGCA
CCATCGTTGACCTACTGCGCGTTAGACATGTCATGTCTAATAGCATCCGC
CACAATGTGACCCCAATTAGCCAGCTTTAGTTACGGGACAGAACCTAACT
CGAGGCGCAAAAAATTGCTACGAAGAGGAACAGCGAGTACGGGATGATGT
CCATGTCGGCGAAAGAAGACCATCCTAGAATGGCTACAGCATTTTAAAGC
TAAGAGCCATCCGAGACGAGTCTTTAGCCGACTCCGCCAAAGTCAGAGGG
CCGAAAAACCACGGCCCTCTGCCTTCTGCGATACTCGTTTACAAAAAGAC
GACGACCCACCGACAGGCATGTGTGCCGCGTTTGAACGCTTATATCCGCC
CGGTCGCGGTACCATAACTGTACGACACTTCTTCAATGTGTGATGCCAGA
GACCGCGTTTAGCGACCATCCAACTCATCCACACCGGAGGGAAGTACCCC
GGATGTCTAGAGGGCGTTCTGCCAACAGGCGTATAGTAAGGTCACATTAA
TATGCCGTCACAGTAAGTTACGAAACGAATACCACGTCATGGCCCTGATA
CTCTTTCTAGTAGCAAGGATTATGGGCTAATCGACAGAACTCATGGGGCT
ACGTAGTGCCGCTCTGGAGCTCCCAGCGCTTTAGGCGAAAATTGTAGAGG
AGACCCCTCACAGAGAGCATTTTTCTAGGAAATGATTTCGCAGGTAAAAC
GGGTTAGATGCTCTTTAAAATATATTTCACAGACCTAGCTGTTGTCGTCC
TAGTTCTGTGGACAAGGCGCAAAGCCGCATTAGTGGATCAAGCTCCGATA
GACTCAACGCCCAAGTGCTCCAAGACAGAGAGAGTTTCCCTGCGAGCAGG
GTAGAGTGCCAAGGCGGTTTAAGCCGACTCATGTCACTGGTCGCGGCCAA
TATCCCGTACCAAGCAGAAAACTCTAGACTACCCATCTAGAGAGTCTACC
TATCAGGACACAACAATGTGCCGAGCCGAATATCGAGTTAAATCTCCCGG
CGATACGCAGACATACAACCGCGACAGTCATGTATAGAGAAATGGCATCG
AGGTAGTTGATACCCAGACGATTAACTTATACGATTAAGAGCGACGGACA
GCGATGCCAGGGCGGCGATTGCGCAGAATCTTACTCAAGGCGTGGGCATC
TTTCTTGAACCAGGCCTTACCCTACCAAACTGGTCCCATGCAAGCTGCCA
TAGATCTCCCGGCTTACGCCAAACCTACCCGTTGCGCAACGCAATCCTCG
TCACCTCCAAGGGATATGCACCAAATTCCCGATATAGGTGTTTAGGGGCG
TAACACTGCACGGCGCTGTTCCCGGCGCATTTTCGCGCCAAGTTAGAGCA
AAAACACTTTTGAAAGACGTCTGGGGAACTCGCTAGCTAACCCGCTCATT
TGGTGCGGTGGTGTCACGCGCGTACATCAACTCGGAATAAGAATCGCCTG
TTAGGGAAAGTTGGTTTAACTCCGCTCGGCGTTTTAAAGCGCCCCTGGGC
AGGAGGGCCGTGCTAACCTAACCCGTCCTGGTGTTGTCACCCGTACTAGT
CTTTGCGTAGAGGAAAAAAGTGCACGGTCACCACCCTATCTCGGGTTTAA
GTAGAATCAGCAATGAGAGAGGGCGAGTGGTCTCTTCCTAAGACGGCGTG
TAACGCGCCTACTTACAAGCGTAACTTCGGGATGCAGCACCAGGGTAATA
TTTTTGAGGATGTGTACTTTATGCGTCATCCAGCTAACGGCAACCAGCGA
ACTCCCCTTTACGATTGGGGTGTGGCTGCCCCGTCTAATCGTGTGCCCAC
GCCAAGGGCAATAGTCGACCTCAACTTGAGGACGATAAACCGCGCGAACT
ACAAATCAAAACGATGCTAAGTATCTCTGCATACTGGTCCACCAGCAGCA
GCTACTTTAAACGGAACGTTGGCACTTGAAGACTGAGACGGTTGGCTGCG
GAGAGAGGATGAATCCGCGAGGGTCGGTTTTTCGTGCCTCGCAGCGGAAC
CAGAAGATTCACGTGCGCACAAGCATAAGCTCGGATTCTAGCTGCGGCGG
GTCCCCCAAGCGAAGCTCTGCGAGGTCGGATTCTCGCCAGAATGGAGTTG
TTACAGGCCGCTCATTTCAGTCCTAATTGTTTACGGGCTGTGGACGCCCG
TCTGACTTGCGCCCTTGACACCTGTTCCTGGCCTCTCCACCCGGTTAATA
GATCGTGCCTTGTTCCGCCTGAACGGCGTGAGCCCGCTCTTGATCACCGC
GTGAATCCTGTATCCAGTTAAAGGTGCATGCCAGGTTAGCGGAAGCCAAA
ATTCGTGCCCGATTCACTATCCGTCTTTTGCTGCATCATCCGGGAACGGA
GAGGAAAAACGCAGGGAGTAAAAATATATGCCACGCGTCGGAATCAGTGT
TATAAGGGTGCCGCCAGTCTTCGCGCACATTAATAGGATCACTGCACTGG
CACACAGCACCATAGTATTACGTCTTGCAATTAATAGATGCCTACTGCGT
CCAATAAGGCTATTTGACCTGAGCATCTTGAGTCGTAAAACAGTTTGTTA
GCAAGGCTGTCACTGTCGCCCGGATTCAACGAAATAGAAGGAGCACTGAC
CGAAAATTGCCATAATAACCGTTCAACTCTTAAACCATATGGATAACTGA
CTAGTCGCGGATCCCTTCTAAACTCACGGTTTGTGGGCCGGACAACTGTA
GCCCGTGAGCGATGTGAGCCGCCTTCCGTGTGACAATCATCCCGCTCCGG
AAGGTATGCGTTAAGGGCCTCCAGAAGGTCTGATGGGGTCTGTGTTACGA
CCACGTCAATTGGTCTACCCCGTCGTCAATGGGCGTTGAAGTAAGAAAAG
CCTAATTGAACGCGCTTAATCCGCTGGGTGATCGAAAATCGGGCAGTGCT
GGCAGCAAAGGCCTTACCCCACGGCCATAAGCCATAAAACTACTATGTCC
CCTTCACTAACGCCCAGAAAAACCTTGGTTATAACTCGTGGTTCTAGGAA
GGTTCGTAAAGATGTCTGATCTTCCCCGGGATTTGTAGGAGGGGGACGTA
AGGGAGCCACTTATGGCGCCATCACCAAGCTAACTTAGTTGCCACATATA
TGGCACGGCTTCTCTGCCTCTATATAGCCTCGCCTAGAATTTTCGCGTCA
GTCGGGGGCCACGAATGAGAAACATTCATTAAAGGATTAGAAACCTGTGA
TGACTCCGCCCGATCAATGAATGATGGAAGCTGGCGAGCATGTCGTTTTC
CATAGTTTGCCCTTGCCCGTTATTTGGGTCTGTCGCAAGAAGAGGCACGA
GGTCGTGGTTACATGAAGTTAGATTCAGCGAGACTCATCAATGTTAGAGA
GTGCCGTCAGACGCCGACTACACTAATGCATGGTGTCTCATCAATGTAAT
CTGGGTCAATTGTGACATCTGAACCTCTCGGCGCGCCTATCTCGAACTAG
AAAGATCGTACATGGCTTTGGAAGGTCATCCCCTTCGGAGGTCTGGGGCC
CTTTGAACCAAGCGAGAGCTCTGCTGCGGTCCACAACCGATTGGTACTAC
GTCGGCTGAATTAGTGAATGACGGTATACGCCGCTCCTCAATTGAGGAAG
ATAGCGGTTACGGATGTGGACTACGAGGCGTCTGGACGATGAGACTAGTG
AACCGCCGCGGTCCGCCCAGAGGTTTGTAAGAGGGATGTAACGAGTATAG
CGACCTTCCAAGCAATAACCTTCTTGAGAAGTTGGTACAGGTTACGTATA
GCAAAACGCTATCTTGTCGGCCTCGAGGCAGGCTACCGTGATTGCCGCCG
CACATCACAGGGGTATTAGAGGACCGCGCATTAGAAACTGCCATGCATCG
GATGTAGGGTATGAACTGGTGCCACAGGAAAGATTTTCTTCGCGTATGTA
TCGCCAACTTAAAATTTCCTTCACGGCGGCAGGTGCCCCGAACTGTATCC
CCTGCAACAGTCTACGGTACGCCGCTGAACCAAGTAATTAACATAGGTCA
GGAAATTTGTTGACACGGTGTGGAGGGTGACGGGACGTTTGACTCTAGCT
TCGCCGTAAATGCCTAGGCGCCATAAACATCTTCAGGGTAGTTAATATCC
CTCTTCCAAGTAACGATATTTCCCCGCCCGCTCACGATACGCAAGGACCC
TCGTCCGCTCGGTGGCCGGAGTCGAATGGTGGGCGGCTACTTCCGCTACG
GATTCAATACGCAGTAGGTCACAGGCTCTCGAAATGCATCCACGCCTATA
AAGAAAGTGTTTATAACAAAGTCCTAGTGGTGAGGGCTCCCATGATTATG
GACTACAATGTGAGGGGCGTCCTTGTCCCTCGGGGGGAGTAACAATTGAA
TCACACCACGTTGTAGCGGCTTCGCTTGGAGTTTCAATGCTTATCAAGAC
TTAACGCTAATCGCTCGTGTTTGACTGGAGTTACGTCAGGTTAAGGCCGA
TGGGCACACCTTTGTGGCTGCAATCTTGGGATGACAGGAGAACGCTCACA
GACAAGTCCCAGCGGACGAGTTGCATAAACGCACTATTAATTGCAAAGCG
TATCGTACAGGTAAGGAGCAACGCAATTTTGACCTAAAGCGATATTTAGG
TACGTAAGTGGCTTATGAAAACCCAGTTTGTGATGTTATCAAGTTCATCC
AATATTCCGAGATGGTGATGTGACTTAGGGGGGGACTGCCACTCAGTACA
ACCCTACGTAGTTGCGAGAGTACGGATCGCACAGAGAGGGTCCGCGCTTC
TATTGTTTGGAGTATGAAATCGGACTTCATCGTGGAATCGCTCACTCTTG
CAGAGTCTATGATCGAACCATTTCTATTCCGATATACTGACTGATGGGGT
TATTCGGCCGCGGCTATGGAAAAGGCCTCTGAGTTGTTCACACTGGATCC
CCAACGTCAATGCACGTAACGAGAGATGTACCATAAGCAGTTGTGATTTC
GTTTCGCTGTTCTCTGTGCGATGCGGGGCGGTTTTGCATGCAGCGTACAG
GGCAAGTCTGGAAATTAGACGACGACTAGAGGGGCACGATTAGCCGGAGC
GGGTTGTTGACAGCGCTTAGTATGGGTCTCCCTCTCATCTGGATCTTTGG
TTTGGCATACCGTTTAGTGCCTCAGTCTTTCCGACGTATCAGAGATACCA
TGGGTCGCGTCGATAGGGCCAAGTCACAAAACTTTAAACTGCCGTCCTTA
CCAAAACACCTCATCCCAGGAAATACAAAGAGGTTATACCGACATTGAAC
AGTATTGGTGTTGGTGTCCAAGAAAACGTTGCGGTTCAGGGATAGTACAG
AAGTTGGTAGGCCGAGATTACACGGATTCCTGAATAACTAACCGTTGACT
AATTAAACTGTCAACGCTCACCACCACCAGCGCATGGAGGTCTTGCTCAT
CATACGGAGCATAGGCAGAACCGTCCACCAATCGTGAATACAAAAGCCTT
CATTGTGGCCAATTAATCCCGACCGCGATAGCCGAACGCCGTTACAATCA
CCGATTATTATTGAACGACATATGTATGATTCAATGCTCACGCTGCTCGT
AGTATATAGTCTAATCCACACGCATGTGAGTGTTTCATTCGGCTGTAACA
AAGAGAAGCGATTCCGAAGATTAACGTGTCCACACACATTCTCTGGTGTA
CACGGAATTTTGGGCAAGTTATAGAGAAAATTTTACCCACGTATCCGCAG
CGGACTCCACCCATTATTGCAAGCTTATACGCCGGAGGCAAGGTGTTACG
CGCGCGAGTGAGCGGGCGCGTCCACACTGTACTGCACACCTCTCCTACAC
ACACACTTACCTGCCGCGTGCTGGTGCACCAAATTTCAGTCCTAGCAGGC
GATTCTAGTACGCCAGGAGCGCAAGGGGCGTCCCGTCCTACCACGAGTGT
TGTACACTCCCGGCCCCATGCGGGCTGAATCATGGAGTCGCGCTCAAGCA
TGAATCCTGAAAATTTCCGATGTAGTAAGGGTAATCCTATTTGCCTTTAT
ACCGCCCAACCATGTGTCAGCATGGCACAAATGTACGAAGTCGACTTTCT
CTTTCAATTGGCGGGTTCTACGCCCAAAGCAGGGGTCGACCCATTGCCCC
GCTCTTGTGGGCCTCGTGTTCATAGTTACCACGAGTGCACCCCAGACAGG
CCAGGACCTGTTGGCGCCCCCCGGCTCGAACAGAGTGACTGTAATCGTTA
TCTCGCGGAGTTCATCTTCAAATTGGTTTATCAGTACAACGACCCTACAA
CATGCACATTACATAAGTTGACCGTCACATCCGAAGGCTCCGTCTATCCC
AGTATCCATCCCCGGCTGAATGATCGCGACGCCACAATGGTGGACGCTTT
CGTTACCTGTGCCACACTTTCGATCCGAAAGCACATGAGAAAAGGTGTTT
TAATACATCCAATCCTCTTGGTGGTCACCCACCTTGTCGTGAAAGAGCCC
TCCTGTCGCTGTCATCTCAGCTATTTAAATCTACGCGACTTTCTCCTAAG
CCGTTTAGCGTTGTCAGGAAACAATTTAACACGTTTCGCGCGGACCTGGG
CGGGCCCCAGGCGGCCCGTATGCTATACGAAAGGTGTTCTACGCAGCGAT
CAAAACTGGCTGCCAGAGTTAGACTGGTCAATAATCGCGACTCGACGATG
ATCTCATCCGTGTCCCGATAGACCAAGGGCAAAAGTATTAACGGTCTAAA
GTCGCTAGAACTAGTCGGTTTGTGGTTTGTCAGCGAGGTAGATTAGGACC
GGCTGTAATGTATTTACTGAATCAATAGCAGAGGGAAAAATATGAATTGG
TTACCAATATGCTGGGAATAGCCTTACCACAACAGTAACCACGGCAGGAA
TAGGCGCCTGACCTCCCGTTTGCGTATGTTTTCACGCCGGAATCGTGGAA
CTGTCTATGGCTGAATCTCCTAAAAAGCAATCTCCCGAAACCTCGGAACG
CCTTATCACACCCCGCGGTCACACGCTTATCCTTGAAGATCATATCTGAG
TTGCCAGTGTGCAGGGACGATTAGCGCCTACCATGTACTTTCGGCTTGGC
GGCAATTCTGCACATCGAAAATAGGAGCGCGGAGCCCGGCGCGACTTTCT
TGTCCTGATTATGTTACTTACGGAAGCTTCGATTATTGCACCTACAGTTA
TTTTCGGTCCCCAGAGGGACTCGATGTCACAATCTTCGTTAGTGTACAGC
ACGTCGTTGTGAACGATATATGCGTGAGCCCTCACTAACCCGCTTCGTCG
CGATTCCTGAGTTTTTGTCAGTGGAGCCAAGACCCAAAAGACTCATGTGA
CGCTAGCTAGGAAATCGAGTCCGTATTCGGTGGAGGCAACAATCGCCTAG
TGTGATAAAGGGGATCCTCCAGAACAACTGCCTCAAAGCAGTGAAGATGT
GGCTTCTATCGAATTGGGGCCTGACGGTAAGGGAATTGTGGACAGATGGT
GGCGAGTCGAAATCTGATGATCCTCCCAATTACGCCAAGGCCAAACGAGC
AGTCTCTACGCCAATTTCGAAGGGGTTCATACCGCCTTTTCAGGGAGATT
ACATGCCCTCTGGGTGAGTGGGTTAGAGAGCAATTGTGTCAGATCAAATA
AAGAGCGTCCGGTGCCTTCGAACGATTGTATCACCATGCCTGTTCTCAGC
GAACGGATGGATCTTCCATGGTGCGTCGGGCTCTGGCTAGTAGACCCGAG
TGTCATTTCATTACAATGGGTATTAAAGCGCCATATGTTTGAATCATAGC
GTGCAAGCAGGTGAGAAATGTTTGAGAGACTTGCAGTAGGTGCAGTGTCT
TGCCACTCATTAAGGACGGGGCCGATCAGTGACTCGATTACTACGATTGG
TTCGGTGCCATTGCTGATGAGGTGGATTAAATCGATCATACCAATCCGCA
TGTAGGGCACGCGCCTGTCAGACGCTAGTGACACCGGAAGGTAATGAGCA
TCGGTTCGAATCTGGGAGGAGTTTAAGCACAGTGTGGATGCTGTACGACG
ATAATATGTCCTATTTCTAACCCTCACTCTATAAGATTCGCCTATCCCCC
CTTCGGGACCGTTCTAGTTCTCATGCAGCAATATCTTCGTGATAAGGGGG
GTCGAGTAACCTAGAGCGCTAGAAAAGGCGCTTCGGCTGCGCCTCATACA
TTTCGGTACCTCGACCAATATATTAGCTCGTAAGAAGGGCTACGCTGCTA
GTTGTAGCGTCTTCAGGTGGGGATCAAGCTGCTTCTAGACACATAAACAG
GATCTAGGCGATTAATCCGCCAAGCTCCATTACCAGAGGATGGACCGACA
AGTGCTCGTTATTTCAACTCAGTAAGAGCGCCCGGACAGTGTACAGCATA
TTTGCATGACCCTACTTAAGTGAAGAAACCTAGCGTGAGCACGTGCATGT
CTGTTTTCTATCTTATCTCTCTTCCCCCGACAGGATATGGACCATTTTCA
TCGAAATGGGAGTTGACCCCGCCGCCCGTAGTTCATCGTCTTCATGGGCC
CCGAAGACGCAGCATATCCGGCAAGACGTTACACCGATAATGTTCATTTA
CAAACTGAACTTGTTGACGCGGCTGAAGCTACCAACCATTTGGCCGACTG
AGCATTAGTCAACGCGGGGGTAGATTGACCTTGGTCATTCGGAGGCAAGG
ACATCCGAATCTACGGTTCCGCGCAAGTTGGGGTGAGTATTATGATTACT
TCCAGGTGTAAAGTGTTTGGCGCGGGAGGACTATGGTTTGTGTTGAATCG
GCTACGGCGGAACAAATTCAGACAGCAACGCGGCGATGCTTGACACGGAA
CTCCTAGAGCACATGTGGAACTACCGTATTCGCTGACGAGGTGGGAACAC
GCTCGACATACATGGGCTTCCCCGAATTTTTTGGAGCTACCATATTTTAC
ACGCCTAGCCTAGAGTATGGCTGTCCGTATTTTATAAGACCCTGGTAAAA
AGTGTGTGAGGACTTGGCTGTTCACCTCCCATCAGCTATCTGTCAATTGC
CGGCGTAATCTTCTCCGATCGTGATCATACCGGGAAAGAAGAGATCGGTC
TCCTGCGCCTCTGGCGGTCCACTTTGCTCTATCTGAACCGTGATGTGGGT
TGGAGCGAATACATCCGCATAATTCCGTGTGCCGGACCGGGCTAGCGATT
TTGAGCCAGCCACGGATTGGTATAAACAAGTTTGATCGAGCTCGAATATC
ATATGTTACAGTGGCCATGGATCCTGTTTTGGATTATTCACCTTTTTTGA
TCACCGCAACGCATGCTGTAACCGTCGCTGTTGAAGGGGAAAAAACCGCG
GGCATAATTTCTCCAACCCTGAAAGTCGGGATGCCTAAAAAGGCAGTTCT
CGTTAGGGGACCGATCCAACAGCTGCACCATAGTATTACTCTGCATTAAT
AGAATGCCTACTCGCGTCCATAAAGGCTATTTGACCTGAGCATCTTTGAA
GTCGTAAAACTGTTGTTATCAGGCTGTCACTGGCGCCCGGATTCAACGTA
ATAGGAAGGAGCACTGACCGAAAATTGCCGTAATAACCGATTTCAACTCG
TTAAGCATATGGATAACTGACTAATCGCGGATCCGTCTAAACTGCACGTG
TTTGTGGGCCCGGACACTGTAGCCGTGAGCGACTGGTGCCGCCCTACGTG
GACAATCACCCCCGCTACGGAAGCAGAGAGAGAGCATAGGAAAAGTGGAT
GAAGTGTCAAATGGGCGATGAAGTGATTACCCGAGCAGAGAACCTGGTGC
CTCGTCACTCACAGATAAAGGTGAGCGTTTAACACTCTTCGGTGGCTTAA
GTTGCGGGTTGAGGGGCAAGAATTCGTCATATTCCATGCAATCATAACCC
GAAGTACCGTTGAGGGTCCACCTATCCGTGCTACCCGTGTGAACACGTCG
AGAAAGGTCCCCGCCGGCACGCACACTCAGGTGTTCTAGTAAGTGTTAAT
TATTGAGTCCTAGATGCGAGCGTGCCCTAACGACCTATTAGCGACGATCG
AGATGGTTTAAAATATTTTCGATGGTGCAAATAGTTGTCGTCTTCCAGCA
TTGAGTACTCCCACGAACCGAGCTATTTGAATGTTACAAAAGAACCAGGC
GTGCAAGTGGGCGCTCATAGTATCCGTCTAGAAAGTAGTACGTCGTTATC
CCACTATAGTCTTGCCAAGAGTAGTGAAGAGACCGTCTCAGTGTTTTGCA
CCCTAAATTCTACAACGTATGGAGACTGAGAAGACGTGTAGCACTGACTA
TCCTAGGCGGTTCTAGACTATAAGGCTCCCTCCAGCGTCGGCGTTTAACC
GCTGCAGGGGCCATGATTATAGCTCTAAGCAAAAGTCCTCTAGAAAACTA
AGCGTGCTCTCGCGTCTTCATGCGGAGGTATGTACACAGGCTTACGTTAA
CGGCAAGGCAAGTTTCATACCGTCCTCGGGGAACTGCGATTGGCGGCAGG
GATGGGGTACCGTGTATGTTGCAGCATCTTTATCTATCTCGCTTGCTCAC
CCACCGACGGGCCTTATCGGTGGGTTTTTGGGTTGGCATGCTTCTTACTG
TATGCAGTAGAATTAGGACGCGCGTTATTGCGCCTTCGCCCGCTCATGGT
GGTTTCTGCACATTGATTACGTTATCTAGTGATAGGTTCAAAAGGAGAGT
CCCAGTCAGCAGGTTACCGTCACATGTCTCGTCGTAATTTTTAGTACCGT
TCACACGAGAAGAACACCCTTCCCAACCCTCCATGATGTGACTGGACACT
AAATACTTCCTCTTTCAGCCGCATTTCCTGGTCGTGTCGAATTCTCGGGC
GGTTGCTATGTCTAACAGCCAGGACTGTTTTCAGGTGTGCGACTATGTAC
CACGGGTGGTCGTCCCTTGAAATGTAACCTTCGTGTGTTTTCCAGGATCC
TTCGCCCGACAAATCGCCGCACCCCGCAGCCTGAAGTCGGTCGACCCTGG
GATTATGGAGGCTATCCACATACGCACGGGCCGCTGGTCGCAAAATCGCC
GGCATGACCGAGCCCAGTCCCCTCGCTGAACACCCGCTTCCACCCAGGTA
GCGCCCGGGGAGCCATGGCAAACAGAGCTTCGCCGTACTTGGGAATCTCA
ATTCGGCCCAAGGTGCGTAGAGAGTATTTTTTACCGTCTAAAAAGGGACT
GCAGTCGATTCCCCGGGCACCCTTCAGAGGAATCCTAAGTGGCGACTTCG
TGCAGGATGGGTGGGTCAACAGCTTGGCCGTGAGGCGGCCCAAAATGGTG
CAGTTGTGTCCCAAAGTTTTAGCCGGCGATTTTCCTAACCTGGAATTTGT
CGAGCTGGCTGAAGCTTAAGGCAAAGTTTATTCCCCTAGCTTGGACTCTG
AGTTTACTTTCAACGAATGATAAGTCTCTGTACTAGCACTCAGGAAGAAC
AGATCCGAAAACATTCCCGCAGTCGGGGTCCAGAGCTATTCCCACCCTGT
AGATTCAGGGTATTTTCCCCTTCAATTCCAGCCAGCGGGCCACTGGCCAA
GTGAAAAGTGGCGCTGCATTGTCGTGCTAACGTCCTCTGGCCGTTTCCAG
GGCCCCGCAGGATCTTTCGTGCACGTGTCTCTGATACAACTAATTCATCG
TGCACCCCGCTGTTGCGCGCCTTCCCGTGAAACGCGTAAACGTGGGGGCA
AAGCTAGAGGCTTCAAGTTTCAGTTGCCGGGCACGAATCGTGTGGAACGA
CGCGTCTCGGCGTCGATTTTTCTGGGGCGCCATATGACTCCAAGTCCGTA
TCGACATTACGCTGCATGCCGCCGGTGCGGTTTCCGCAAACTTTTGATAA
GTACTTGATCAGTACTCCTTGGCGGAAAGAGACGGCGTGCCGTCCGAATT
GATTTTATCTACCCAGGATCGATCATCAGCCGTCCAGGGATAGACGAGTT
CAACAAGCTCCCACCTCTGTTTTCTTAGGAACCAAAAAGACAGGTTCTCT
ATGAGAGATATTGAGACGAGCTTGACCGCAAGCTAGTGGTAGGACGTACG
AGAGTTTCCTTACCTAGCCCAACAATTTTATCTAGGACGTGAGTCGAGGT
GTCCCAAGGTTTCCGGTGGTTGTCCCGCCGCACGTACCAGAGATCCATGG
GCCGGTTTCTACTACACGTGTGCCTTAATCTGACAGACTAATAAGGATTC
ACGTAAGATGCAAGATAATCATGTATTAGCTCCGATCCATCTGGTGGATG
CGTTCGTTTAGAGCATTAACGTCATTCTCTACGCCCGAGGCTGATGGGAC
AAACCTACCATCGATAAGGCTGTAGACCTAATAATCGTGGACCCGCGGGG
GTTAGGTAATGGAAGATTTTAGATCGCTTGCCTAGAGCGTTCAAAGCGCT
GGTAAGTACTCCGTCCCTGTATCTAGCCACCATTTCTCGTGTTGTTAACG
GTACGCACAGCCAAGAACATAAAGTCGATCAAAGCGGCCTGAGGTCCGCG
GCGGCCTACTCGTAACGCGTGCCACCGTTAAGCTTCAAGGAAACAGTGAG
GGAGACAAAGGTCGTTTTTCAGCCAGGCCGTGTTTCGCCGGATAGATGCG
TCATCGTACCTTGGATTGTCGCATAATCGCCGTCTAGTGGGAATTTTTGG
GGCGGGATATCCGGGCTTTCCTACTCGATGCCGGCTCGCTCCCGATGGAA
TTCCATTGCTTCTCCCCATTCGGAGAGTTAGGCTCTACCTTATATAAACG
AGGGATGCCTTAAGTACCCAGCTTGTCCAGTAGTGTATACAGTATTCGAA
TTTTGGCTTAACATCATTATCGTTTTCAACCTACGCCTCTCACCTTCCTG
GGAATTGACGCAAGGGTTGGTCGTCTGCAATAGGTATTTGTTTCCCCCAA
AAATGTGCCAGAGCGAGAAAAGTGGACGACCAGGTTGGCCGTAAGCGTGA
TCATCGTATAACGACAATCCTGCTTTTAAGTAGCGGCATGTATCACAACG
ATAAGGACTAATCCACTTCATTGAGTGACGGCCACCATCATCGCTAACTC
GAGTTATGAATTATGGGGTGAGTTCCCGTACAATCGAAGAATAGAAGAGG
GGAATGCACCAATGGTACACTACTCAACCTCCGGCATACGAGACAGAATC
TGTTGGTCAAGAATCGGCTTTCACTAGTTCGGAGATTCATGAATGGTAAG
GCTTCGCACAACCAATGCTTTGTGTCCAAATATCGGTACTTGTTGTTCGA
ATTCATAGGATTCGTGGACTGATCTATCACACGTAGATGCTGTCCGGACA
TGGCGGCTATAGTATGTGTGTAGCTAGATAAGGAGTATCTCTCATAGTTT
TCTAGGAGCCGGTCAGCTCTGTCGTCCGTCACGCTGTTCTTACGCTGTTT
GTGCACAATGAGTTCCCCTACATTGGCGATAGAGTTATCACCGACGAGTC
GCACCTGCTCTCTAGGAAGAGTACGTTAGGAGGCATGGGGGTAGTGGTTT
CAAACGGGGCTACCTGACGCGACTGCTAACAGGTCTTCACACACCTGTTC
TGACGTGGACCCCGACCAAGTAGCGGGGGGGGGTACGTAAGATACCTACG
GTCTATCCTAGGGGGTTCAAATCGTTGTCAACCAGGCCGAGAGATTAAGC
CTAGCGGAGCCCACACTGCGTAGATCGATTACCGTGCTATCTGTCCTTCA
TTTTGCGAACCGTAGTGAGAGACGAAATAAGCCATCCTTCATAATGAAGC
ATCTTGCGACGCATTTCACCAGATGAAATATAAGTCATATTGACCGAACT
AAGTAAGCCAGGCGCTATGCAGGGGTACCGCGTTACGGTATTTGAACTGC
GTTGTTCGCTTAGGGTTGGTATCGTCGATCCAGACTGAGCATCGCCGCCT
CTCGGTCATGTCTAACATAATTCCTATAGAGGTTAGTGCATTGGCTCGCG
GATTTCGTGAACATTTCAGTTGCGGGCTTAATGTACGTGCTGCTCGCCAT
AGAGACCGAGTGGGATGAGGTCCCCGAGGCCTATGTCTGCTGAGACCCTC
AAAGACTAGTCTGGACTTCGAGCATCAAACACGTAACGCCATGGCGATCT
AGTTAGTATCGGTCTAGGATAGTACCGCGCAGTGCGAGGAGGGGCCGGCG
TTACCGTGTTGGAGAGGGGGATTAGCCGGCTTGCACAGGTTCAAAAATGC
GGACTGCACCGATGTTTGGTTACGGCAATAAGAATAAAAAGGTACAATTG
ACGTTTGGTGGCAGCTAGTACGGTCTAGTCCGTTTTACCGTGTTAGCTTT
TAACGGAGCTTAACAAGATATGTAAGCTTTATTGGCGTTTCTTCGGTACA
GCGATCTTTTGTTGAGATCTCTACGCGATGCAACAAACTAGGTCCCGCAC
TAGGCGTCGACCAGAAGAGAGTGAGCTAAGCAACATATTGTTATTTACAG
TGATTCTTCTTATAATGTTCAGACGCAATCGTGAATACCAGCACCTTTCA
GGAACCTGCAAGCACGTCCTTTGTCGGGACTGTCAACCGAATAGATAAGG
GATGCAGCCGCATCGTAACCTGAGTTCACCTAGATCCCTACCATACCCCG
ATGCGACCGCTATTTTTGAAGGGAGTCGGAATTATTGGTGATGGATTAGC
ATCAAGAACTCCGTGTGTCTGTGTCGCGCACGCGTTAAATATATTCCATT
TTTTGATTCAGTACGAGTCGCATCAGCCCCTTGTGCCATGTCTATTTCGC
CTAAAACAGTGTGATGTTTGTCGGTACCCCAGCTTTCGAAGAGGGGTGGA
TTGATAATCGTTTCAGCGACCTGAAGGTTACCGTGGGACGCGTTAACCTA
ATACCAAATCGTAACTAACCCAGCCAATCCCGTGTAGGACCTCGTCGAGG
TTTGACTTACCATCTTGACCTGGACACTTCCCGTCCGGGCGAATTCTAGT
AGTTTCTAGCCGCTCCAAACAGAAGATGGCCGATTATGCCCTGGTAATTT
ATCAGAATCTTCCCGTTTGCATATTCGGGCACAGAGCGCGCTCAGGGGGT
TTAACACTGGTCACTAGTTGCAAGCAAGATGAGCTCTGTAGGATCTGTAC
TAAACAGGAGTTCTTTGACGGACCCACGGATCAGAGCCGTGGGATCGGAA
GGGTTGCCGGGCTAACACTATGTAAACACGGCAGCGTGAACCGCTGCTTT
GTGCTTCAACCCAGTACGAGCGGAACATGGGTATGTCCGAAGATACAGCT
AAGAGTAGGCTTGCCCTTACTACATTTCCGTTCAAAACCTCAATAGAGAT
AACGACACCGATGGCGCTGCGGTAGGAAGTACCCGCTCGATCTTTTGCCG
ATAAGCTTGCCGCATGAGCACTGAGTGCCCCTGCGAATAGCTAAGTACGC
CAGACGGTGGTGGCCCCATTGCTAATGCCGTTTATGGTCCACTTGACGCG
GGACAGAGAAGCAATGTAAATTTTTGACGTCCGTCTCATGGTCAAGTGAC
GGCGTAACTCTTTCATGTGTGTTTTCAGCAGCAGGGGAAGTCTGCTTAAT
CTTGGCCCCTACCGAGAATGCAAGTAACACGTTTAGCTCCATGAGGCGGT
ATATGTACGCTGCTGTATGAGGGTACTCCCGGGTTTACGCTTAGGGTTGC
ACCCAATGCGTCCGAATCTTCGCACGGGTGTTTCGGTAGTGGTTGTAGTG
TCGCGATGCGGCTCTGCGTCGCGTCCCTACGGAATGGATACGCCCAAATA
GTTACTCCTCTGCCGATCTATCGAATGGCCGTGGACATCGCCGAGCCTGC
AGAATTAACAGAGCAAGACGCTCACGGCACGACGAGACGACGTGGTTCGT
TAACTCAGAATCTTGCAAGGTGTAGTAGTGAATTCTTCTAGAGGGCCGCT
TTCTAGGGGATCAGGTTCAGGCCAGCTTCGAAAAGACCCGCTGGGAGCAA
GTCACCACAAGTCGATGGCGGCGGCCCAATATAATACGGACCCTACCCAA
CAGCCTTTAAACCGTCGAAAGTACATTCCCCTTGCTCAATTGCAGCCAGT
CAATATTTACACGATCGAATACGTTCTTTTGTAACGGGATAATTTATTCC
ATAGAGAGTCTCCCGGGTTTTTGGAGGTTGAATCGAGTGGATAAAAAGAC
TAGCAACCAAAGATCCATAGTATCTTCGACTACGGGCCGCCCCTCCGGCG
GAGTCGTTGGACTACATTCAACCTATTGCATGGTATTTGGTCCTCCTCTC
TGCCTAGGTTTAATAATGCCCCCTGTCCGCCCTCGAAGGGACACTTACCG
CTAAAAGGACGCGGAGCTGAAGTCGGATCTTTCTAACTGACATCAGGACT
ATCTAATGGACTGAGGGCCAACCTATCGAGAAACCGCCATCTTTGGATAA
AGTACACACTTCTGTTCCTACGAGGGAGCCCGTGAACGCGTCTTTATGTG
GCGCGCGCGAGTGTCGAGATATTGCCCATAATAGGGTGTATATCTAAAGA
GAGCTCTCGGATGGCCCAACAGAGAGCGTAGGCTACTCAGCGCGGCTCTC
ATTACACGTTTATGCAGGTCGAGATATGATCTCCTACTATAATTTCAATT
CTCTCGATACCCGATTGCGGGATTATTTCCCAGATCCGATTAGCGAAAGA
CGCGCATATGGTTTGGAGAGTATGAAACAGATCCTACGGATCGTATATGT
GCAAGTAACCCCTCTAGTACTCACAAGCGAAAAGTCTCGTAGTTGGATCA
GACTCCAGAGTTAATAAGCATTTCCTCCTCCGACACTTGTAGCTCAAGGC
GTAACGTGCGTTTAAAACACGCAGTGGGACGCTCTCGACAATGAAGATAT
CGAGCGGCAAATCTTAAGCCGTCCACAAACGATGGTGAACCTACTCTTCC
GAGCCGTACTTAATTTCTATTAGGGGTGTATCGACACAAGGCAAGACTGA
GTTGTAGCTGACTCTTTTATTTCTACTATCGGACGCGTGCTGCGTGCCGA
GCCGCTCGTGACTCATCATCAGAGTTGACTTGTCCAAGACGTGACGAACT
TCCGTCGTAGGCGAACTGAGAGCGACAGTCCACGTCCGTGTGAGGACGAC
GAAATGGTCTGCCCTGACCCGAAAGAAATTATCATGTCTTATTCGCTTGT
GAGAGCAGGGACTCAATGTGCTTCGTGGAGTGCATTCGAGGTGTAAGGAC
GTTATGCCGCTCTGGAGTCATGATAAAAAGTGTAACGCATTGTACAACTT
TTCCTGACATCCGGTGCTCCAACCTTAATGGATATAGGCCCAAACCATAG
AGCTGCCTGTCCTAAACATGTTAATCTCTAACTATCGCAAGGTCGCCAAC
GGGCACTTTCACATTTATCACGGGGAGCCCCTCTAACTGCGGACCGCAGC
AGTCGGAGGTCTTCATTGAGTCCAATTAGTATCTTTGTGCTTGAAGAGGT
CTCTTGAGAGTAGAACTATGTCGGGCCCAATGGTTGGTTGTCGTCTGTCA
GCCTCCTGCTCACTGACACGCACTCGTTCTTCAGGACCTCATTGTATCCC
CATTACAATCGCGTCATAACACACAATAAACCTGAGAGTTATGTCCTCCC
AGCCGCTGCGTGTCAGTAGTAGAGCATTGTTCCTAGTGGCACCGGGTTGG
GTCTTTTGAGCCGAGTAGTTTGTTAAGGTTATCTCATAGGGGGCGCGTTT
GTGGACAAACCACTAATGTCCTTTTTTGCGAATATACCACGGGGGGACAG
CCACCAATTGCCCGTACCGCGTAACCATATGCCTTCCCTTTTACTTATTC
GAATCAATGTAGTGGGACACTTGCCTCCACACTTGTACTGGGGCCGCAGT
AGGGGAAACAATACGCGTTTGGCCCAATGTATTAAACAGGGCCCTGTGGT
ACGATGAGACTTTACTCCTGCTATTAACCAAGGAGCGCCTGTTGACCTTG
AGAGAACAATCAAGGTTACCTTACCACGCGGACAATAGCGGGCGCAGAGC
TGTATGGGGTACTAACTCCTCCTGCTTTAGGGTAACCCAGTCTTTGTTCT
AGCTTTACCTGCCTAGGGCCTCACCTGTCCAATCGCTAGTACTTAGGCTG
AAAAGAACGACCTAAATGATGAGTACAAGGATTGCCTTCATTACAACTTA
GCTATGATCGATTGCCCGCTCGGCAAAAGTTACAGCGAGGTCGGCCGGTC
CCCTCAAACAACCCTACTCTGGTCGCTAAGCAAGAGGCGTTAAAAGAGCG
GGCTGTGCGACCTAAGCTCCTAGGTTCGATATCACACTTAACTCTAACTG
TGTCCCTGGCCTCGATTGAGCGTCGTGCCGACAAAAATGTTAAAACGTCT
AGCTGGCCACCAAGATACTTGAGGTTCAGGAGACTCCGGGCTCCGAAACC
AGAACTCTTTTATTGAGAATACTCGAGGAGCATAGAGAGCTACCTAAACT
TCGCTAGCCACTGAAGCAACTGGGTCCTTTCCTGAATCAATCGGAGTCCG
TTGTACAATCGGAGCTAGAGTGATGCCTAGCCGCCACTGCGCATTTAATA
GGAAAACCCGTACAGCCTGTGGGTCCATCTCCGCAAGCACCGGAATGCTG
TCCTCATGGTTCCCCCGTTATAAGATAGCGAAGCAGGACAGGTACACCCG
ATTCATAGAAGGTTGCTATAACCCCGTTGATTAGCGACGATCGAAGCGCT
ACGTCCCAACCGGAACTACATAATAGGATACTGCCATCGCCTATATTTTG
AGCGGATAGACGTCCTCCTGCGCTGGGGGGTTGGTTACGATTATGGGGGT
TCTAATCTGACTCCTCAAACTGGCTTACTTTCGACCCCTAGCGTTGGCTG
CCACTGCGCTGACCGCGCAAGAATAAATGACCCTTCGTTGGCCGAGTATT
GCTATAGTCTGGGAGGAGATAAGCAGGCCGAGGTATCTTTTGGAATCTAA
CCAGCTGGTTAATTTCGCGAGAGGGTGTGGCCTGCGACTAGGGATGTCGC
TGGACCACGAGATCTGCGATGCGGTCATGTAAATTGAAGAAGAGCCTGCC
GTGGGAAGGTGCCTAGACTAGTTCAATTGCTAATCACATGGCGGTGCACA
TGGAAGATCACCCGTTCTATGATGCACGAAGGTTATAGTGAAGCCTCAGT
CCTGCACCACCGCTCCGATCCAAGGTGTAAGGGCGACGAGGGGATATTGA
AGTCGACAGCGGGCGGATGTCCAGATGTGAACATTATCGGATGTGCTTAG
TAAGGATAACGGTCATGTAAAGTTGTCTACCAGGGTAGCGCTCTATAAGT
CGCGAAAGAGCCCAGGGGGTGGGTGTAGAGGAAGGGGCTTCAAAATAATC
TCCTGGTCGGAGCGCCTGTGCCTGCACCTAAAAGTGCAAATATACCTCTC
TAATCGTAGACGCACCGTTACTGACTGGAAACACCCAGGAGACATGCGCG
ATGCTAGCTATATCTCTGCAGTTGGTATCTAAGTGCGTTGTAACCATCAC
AAGCTCTTTGGCGTCGAATACTACGAGGATCTCCTCGGAAGTCCGAAGGC
TAGGCACTTAGTAGTGTCGCCGCCTACATTTCACCCTGCTGACATAAGTC
GCTCGCGAGAGTGGCTATCGCCGGTAATGTCCGGAAACGTTTAACGTTAG
GGCCGCGATTTTTCAGGTATAACCTTACATGACTTACGCGCGTGGTACGC
GCGTCGTTTAGGCGGTTCCGATCTGGAGGTCGGAGGAGGGTCGCTTTCAT
GTTGCGGCACGGGTCCTCCCATTCGCCGCCACCGGGGGACCACGTCTAAT
TGCCTCTAAGGACTTGTGCGTTGCGGATTATGTGAGCGGGCTCTCTCAGC
AATTTCCCTAATCGTGTACCGTACTTAACCATGCAAGGTAATTTGCTACT
TTGAAGTCCTTCCATGGACGATCGCCCGGCGCCAACGGTCGGGAGACGAT
TGATACAGGACGGTTGATCGTGGAGGTCAGGCCACGAAACATCTCGCCTA
ATTGTTAGTCAACTCCCTACTGAACGACATAAGGAGCACCGTCTAGTTAA
CTCCTATTCCGTGCGAACATTTACGCTCTCAGAATCATCTATCAAATGGA
TAGATGCGTATCGTACCTTGAAATTGTGCATAATCGCCGTCTAGTGGGAT
TTTATGGGGGGGGTATCCGGGCTTTCCTACTCGAGCTCGGCACCGCTCCG
ATGGAATTCCATTGCTTCACCCAGTTGCGGAAGCAGTTGGCTCTACCTGA
TATGCAACGGGGATGCCTCAAGTACCCAGCTGTCCAGTAGTTGTTATACA
GTATTCTGAATTTTGGGTACATATTATCGGTTCAACCTTCGCACTCCCCA
CCTTCCTGGGAATTGACGCAAAGGGTTGTGTCTGCAGTAGGTATTTGTTT
CCCCCAAATGTGCCGGAGCGAGACAAAGTTGGACGCAGGTTCGCCGTAAT
CGTGATTCATCGTAGACGACAATCCTGTAGTAGCGAATCATGCGAGATCT
ATGTCAGATGTCGTGACGGCTCGTTGCTTCATGACGGTGCAAATTTGAGG
CTACATCATCTGAGCTATGTGCAGAGACCCCTAAATCGAACCCACTAATC
AGAAGGGTAATATGTGAGGCATAATTTCACTATGGGTAGGGAACAGTGCA
TAACTTACCCAGATAAGTATAGCATGTAAATCGGGGTAATGCACTTGCGC
CGTCGCTTAGGTCATCGCTCTACGTCTTGAACGTTAGAAACCCAAGAACA
CAACGGATATTGGCCGTATGTAATCCAAGTGACTACTCAGGGCTTCGCAA
AGTCGGCGGCCGAGCGTCACGCACCCATAACACGACAAGAGGGTGCCCGA
CGCAAGTCACGATGTGCCGGTCGAACTGAGTTCTAATACACAGCAAGCCA
AAATGACAGTCTCTGTGGATATAGGAGCGGCAGCAGTCGCATGATCTTAT
CGGCTCTCTTAATTTCCAAACAAAGCTCAGGAATGATGAAGATAACTATG
TGATACTAGAGCTCGGACCACAACGATCCGGAACTGTTACTGGATGGATC
TTTACTGCTCGGGGAAACGTACAATACTACTTCGGGCTAGTTTAACCGTT
CGTAGAAATGATCTGCATGGCGGACAGGGAACGAGTTCCTGTAATATCCT
GGATACTACGGTATCTGGGAGCTGTTTTCCGGTCACCGGAAGATGTCATT
GGTTATTCTACAAAGGTGCCTTGTGCTGACGCGGCCCGTTGGCATACTCA
TCGACTGAGAGCCACTATATGAAATATTCACCACTGTGGTCTTTGCAGAC
TTTCGCATGGATAACAAGGCGGCGCCCCTTCAAGAAGGCTGCACAAGGCG
GACTGGGCCTTTTATTATAGCGCTAGATCGATGTCAGCAAAAATAGATTC
CGCAAGCGTACGATGGAAAGCCACCGAAGACCCGATGGCACTAGGGTGAG
CACCCCGTGAGTTTGCTCCCAAGTGACGGAGCACGCGTCCAAATATAGGC
AGGGTGGAAGAGCCATTCTTGTTCGATACAGTCCTGGTGCCAAAGTAGTA
TAGCTACCCGTGAATATAATAAAAGTGATTAACTTATTGGGCGTGACTGC
TAAGGTTTTACCGGGTTGAGGGGCGTTCACATCGTAATAGAGAGACATAA
GAAAAGGGTCGTTGGGGTCGTCACTCGAGATACCATGGCGCGTCCCAACC
ACATAATGGGAAAGATGTTTATCCTCCGTCATGTTAACGGGGGTAGTGTA
GTTGAACCAAAATAGTCAGCACCTCTCGCTTATTTTCACGCTAAGACCAT
TCTCTGTTGATAAGTTCTGATACCAGTGGAATTTATGACTAAAAAACTAC
GCCGAAGGCGCACGGTGCGTCTACAATTTGTATGTGTCGGACCCCGTTGG
TGATCTGAATTGTCTCTTTGTTTCCTGCACAGATTTACGCCCATACCACT
TAAGATACTGGTCTTAGTTTAACTGCGATTGCCGCCTCGACTAGGTTAGG
GTCATCTGACTACCCGCAATTCCTCAGAGTAATTGTGAACCGCCTCACCA
TCACGATTAGTGGCACATCCTTAGGACCTTTGAGAATCTATATTCCATGC
CATAAGCTTCGATATCGAAGGCGAAGTCGTTGATGCTAAACCCCTACCCT
AGTTTATGCTCGCTGTAGTGACCAAACTCAATGGTTCCACATGTTTTCGA
TCCCGAAGCAAGTTATCCCGAATATTCTAGGGGTTGTTGTTTTAAAAGGG
CAGTCCGAGAACGAAGATGTATCACACAGCCAATAGTGATCGCGCATTAC
AGACACATCCCATCAGGGCCTAGCTGTTGCAAATAAGGCGGGCCTCAAAG
TCTGCGCTGTGTTTCGTCGGCTTTCTGTGGAACATGCTTGGTGAGATGAA
TTGACTGCTTGTGTGACCACTATGGAATGTACACCACCATCTCGCTCATG
GTGTCTCGAAAGCATAAGATACACCCGCCAAAAGCATACGTGGTATTTGC
TCTACGGCGTGGATCCCGCTTCATCCCCGTTGCGGATCCAAATGCCGGGG
ATAACCAGTGTTTCGCTGTTCCGCGGTTCGATGGAATCCGAGGGGCGGCC
GTATGTTACAAACGTTGACAGAGAGCACGACCTACATCCCTAGGCTAATC
AACTCGCTGGGGTTCTTGATCCGTAAAAACAATGAATATATACCCACTTG
CGTATTACTCCGGAGCCTATTGCAACTGACGCAATCTGTCGTTTACAGTT
ACACTCTTCCGCGCAACACCAATGAAACTTGCAGGTCTGCCAAGGTATCA
CAGAGACTTTCTATCTAGGGTCCTCCGGGAAGAACCTCGATCGGTAGGTC
TTTCGGGTGCAATCACTCGGTAGAAAGTTGAGGATTTTCCGTCGGTGTCA
TTTGCTTCAGGACCAGGACCATAGTCAGTCTCCAAGGTGAACCTGATAAA
TAGGCCATTTTATGAAGACCTCAAGCTTAATACCACACTAAGATGGGCCC
CGAGTGCCGACGATGCAATGCAAGTTCGGGGCCGTAAAAGTGAAAGTGTA
CGACGGATCTGGCGATGCGAGTGTCCAATTTAGTCGAGCCTTCAAAGAAG
TTCTTCAGTGGGCACACTAAGGGATATTGGATTACGGGTGTAATTTTCAG
TTCATCCGAGATCCCTTTAGCTTACGTTGATACCACACGCCACAGTATGC
GACCGGCCAGTACTTCGAATCTACTAGTATCTGAAGGTGCGGAGCCATAA
GATGAAGCCTATGACCAAGGATGCATCGGTTGGTCGTGGACCGAATAATT
AGCCATCATCGCATCTACGATCATGCAAGAATAACTAATCACTTTACAAA
ATATACGCCGCAAACGTTAGGTTGTTTGTAGTTCGGATCTCTTGCATGAC
AACCCTGTTGTTCAGTTTAGCCACAGTGTGATGAACACCGTTGCTTATAA
AATTATGGCTAATTAGTAGGAGAAGCCAGGTTCATTTGGATGTGTAGTTC
GGGTGCATAGTCAGATCTGGACATGTTGATAGAACTGCCGAGGGGTGCGT
CAGACGGACTAGACCAGAGCTTTGGAGGCCCGGTGCTATGGAAGGTATGT
CTGACACTAGTTTAGTATACCTCCGTGAATCCTGACTTCGCCCGCGTGGC
AGAATTACTCTAATGAGAGACATCCCACATGATAGGTGACCACTTTCGCA
CACAAGGTGTCCTCGGCGAGTGCGTGCCTTAGAAACTTCATCTGGCCATC
GTGTTTGATACCGATCAGCGGAAAGGTTCCCATAACGCATCCTTCAGACC
TATGATGAATGGTGATGTTGAGCCCTGCAAGTAGTATGCAGTTATATGAA
GCTTTACTACAATGTGACTAATCTCTGGAGCAAGCCGTCTTAGGTCTTAT
CTTCCGTTCCAACCAATCCGTGGATCGGGTTATCGCTTGAGTCCTCGTAG
AGGGAATGATGCATCCACGTAGCATCCTATTGAACTTAACCCCCAGTCTC
TTAGTGTAGCGGCGCCCGGCCGTAATCCTGACATTTCTTGATTCGGAGGG
GTATCTTTTGATCGGAACATCGACTACCGTTACCTACTGATCCGCCATGA
AGACAGCGGAGTTGGCAGGCCCTACACGGTATAGTATCGCACTAAGCATC
CAGGTCACTTTGCGGATCCGTCGGGCCCTTCCTCGAACCGTCCTGAGTTC
ACGAAGATATAACACCGGCGCATATTCGATCCGTAAAAAGCTTGGATCCT
GAACTACGGTGCTGGCGCAATTACGCATTGCATGAAAACGTGGTGACCTC
GCGTCCCGGATAGTTCCGGAAATGAACGATACTAGTCATCATAACTCCTC
GATCCGTACTCAACGTACCGTTCTAGTGAGAGGCGGAATTGTATGTAGGG
ATTTGTAACGGTGCTGCCGCCGGTGCGCTTTTTCAGGTGAACAACGTAAG
GGGAGCATTTAGGGGGAAAAGAGGTTTTCTAACTATTTATGCGGATGTGC
TTGGGAGTCAAGTAGTATGATCCTTAAGTTTCCTACACCTGTTAACACAA
AGAAACCGCTGGTGGTGCAGCAGTCTCAAGCAGGCCACCGGTTTAGATGC
GGACCATCACGTGGCCTTTCACTGTCTCGCCCCAGGGATGTGTCCAGCCC
AGTAGGGGCCAGCTACCCTTTACGATTCCTTCTCAGAAGGCTCGTCAGTG
ATGGAACGATAGGAGCTTGGGTCGTCCAACAGGCGCACCTCTCTTCCGGG
GGCGCTGTTTTCGACTCTTTCGACATACTGCAGGGGCAACGCAAACCGCC
CAGTGTGAGGCGTCTCTACCCGGGTCTGACGGACGTTTTGGCAAGTGGCA
ATAACAAGCTGGGATATGAACTTGCCCACGATACGTTGTTTTTTTCGCAG
CTAGTTCCTCCAACTCATGCTCTCGAGAAGCGAAATCCGAGAAACCAGGC
GAAGGACTCAAAAATAAAGCGCGGTAGACACTATCGCCAGTGCAGAGGCA
GAATTGGCAACCATCATCAGTTAGTGACCGAGTTCCCTCATACCGTAGCG
CGCCTACGTCAATGCTCCATAACAGCAGCTTCCTAACAATTGTACTCGGT
CCCTCTGGTTCTCTGCTATTATTGCTTTAACACTTATTGACAGATTGTAC
CTTTCGATATTAATAATCGAACGGTATATCCTGTTGGTGTTACGTAGATA
GTAGGGAGTCGCCACTATAAAGGACTTACGCATCACCGTTGTTATGTGTC
CTATGGCCAAACAAAGGGCTATAAGGGTTCTGATTTTCGTCCATCTACTC
GGCGCTGTCCTCCCGGATGTTAACCTCAGTGCCCCAATCGGCTCGCTAGT
GTGCAACCTAACGAGCCCCACTCACACGAATTAATCATATCTCGGACGAA
AGAATTGGCCTTGGCTCGCCTCGACAATGGGGAAATACCTTTCCAGGATT
GCTTATTGAACTGGAGATTGTGTGTTCTATGGTCTGGGGGCGGGGCAGAG
GGGGCGGTTGCAACCCTGATTGGCTATCGATCCCCGTTTCAGCGACTTAA
AAGGGACGAGGTTCTGATGACGATTGTCTAATTTTACACCACCGGAAAGA
GTATTTTTCCAAAAATAATACGGATATGTGCGTTTGTCCCCGTCCGTACT
CTTGGGGTTTTCCCCAACTAGCCTATAACGTGGCCGACCCCTCGCGACCT
CGACCCCAAAGCACTCTGGGGTGGTCGAAGATCCTAGGTTGAGAGAGATT
CCACGGACGGACTGTAGCGAAATGATAAAACTGACAGACCGATCTCAGTC
GATTGAAAGGACTGGTGACGGCCGCAATATATTAAGAGAATAAAAAGGTA
TCCGGTGCCTTAGTTTCACAAGTATGGAGAGAACACCCAAGGTGAGCGTA
AGGTGCATCACGTGCGACGGTTCGATCGTGCAGAAGCTGAGCTCGTCACA
TTTTGTTACATTGGCCTTTACGACGCTCCAGGGCGTAATGGTCTCCATAC
TCGCAGGTTGCATACCGAAGTCGGTTTCTAAAACAGTCTGGAATCCACCA
TTGAGAGAGATCCGGTACATCGGGCTACACGTATGAATATACGTCACGAA
TGACGGCCGCTGGTAACTATCTGCGAGCAACCGTCCATGTTCTAAGTATA
CCGGGCGTTGCTGCACAAAGATCGGCAACTATCAAGTCGTGCGCAGCTCA
ATTGAACTTTATGTTTCTACCTAGGGCTCAGTCGGCTCGATTTTACAAAA
ACTACGTGTAGCACTCAAATAGCCCAACGATGAGTCATCGTGTAAACGTC
CTTTGGAATGTTTTTTGCAGAAGAGCGCTCAGGTGACAAAACGATATGTC
GTAATCCTAACGATGGAGTGACGAATACACTTATCGGATACACTACTATC
TCACTAGAATACAAACAAGAGGGACCCTGCGGAAGGTGGACGCACGCATA
GGAATCGAGCCATACCGTTTTATGCTCTCGGCTGTACACCTTCATGGAAG
TAGCTGACAGAGCTCGCCAAACATGGGGTGCGGGGGAGGCGCCAATTTAA
TATTAAGCATGGTATCATGTATCACAAACATAGAGCAGCTCGTTGACTAC
AGCGAAGTCCCTCTGGATTGTTAAAAGCGCCCACGTTTGATGGCCTTAGG
CAAATCGCCAAGTCGCTACCTAATCGCACTATCTAAGTACGCGCTTCCAA
AATAGTTAAAGATTTGTTCGTCTCACGTGGTGCGGTAGCCTGGGCGTTTT
TCTGGATGGGGCCTCGTAGGAATATCGCTGACTTGGAGTCTCCGGCCATA
GACTCCTGCTTATCAGTCAAAGTTCAACAACCTTTTTCGTGATATCGTAG
TTACTCACTCTTGTTCGTCTATAGACTTGTAAAAGGCCGTGAGATTAACC
CGACCGAGTACTTGCTCACACAGATTACACTCCCGGGACTCGCAATCTTT
GTAAGTCAAAATACACTGCGATTTACTCACTCAAAGGCGAAATTGCAGAT
TCAGCACAAATACTGTTATAGCGCCCTCAAAAATAGAGCTTGCTCGAAAA
ATAATATAGGGATCGCATAACCGATTAGCGGCGGGGTAATTCGTGATAAA
TCTTAGTCACGGTTAGGGTGGCCACAGCTACTTAAAGACACGGCTCGATC
TGTGCTCGATCAACTTGTACCGATTCAGCCCAAGAATGGGGACAGGATAA
GCTTCTTATGGGCTTTACAACAAATATTACTTGGCGTCGTGTCTCGGGTG
GCTTGGTCATCGCGTGGGCAATGCCGGCCCTTATATGAGGCGTTCGAGAG
GAGATGCCACCGCCATCGTGCAAAAGCCGTTGTGGTACGCAAAAAAATCC
GAATTTACAAGCGAAAGATTAGCCGATCCAACGGTGATTTAGACCCGGAT
TGGCCTAGTTACCGAACAAAGACGACTGGGGTTGCGGTTCCGCCAGAGTC
CGACGTCGACCAACTACCGAGCATCATCTTACTTTGGTAAGAATTTCTAA
CCACCCAGTAATATCGAACTGGACCTATGCAAGGAGTATCGACCTAGCTC
GACCGGCAACTACGACGTTAGCCAAGATTCAACTCATTGTGAGCCGACTA
TAGTGATTAGCACCGGGTCAAGTCTGTTATTTGGTTCCGGTGAAAAGGCG
CGCTAAATAATGCATCCATTGACGGTGAGGCGTGATTAGCGTGGCTTTTT
CTAGCACCGTTGTCTTTGGCGTTCATCTTGTCTGTGGATACACTACCCAG
TATTTAATCGTGCTGTGTTCCCATGCGGTATCGACTGTGGCCCGTGATTA
GGGATTGCCAGGTGTGAGAGGAGATGAATTTTGAAACGAGAATCTTCCTA
TGAGCTTCGGGCAGCGGTTGCAATTCTTAGGAAGCCCAGCACACTGATCG
ATACAACGTGATTTGCGTTCCAGCCTAACGGTCGGCGAGAGGACACATGC
GTTAGAAGAGCACGAGGGAGCCCTAGAAGTGTTGGACCCCTCTAATTAAT
AGGAGGCGTGCACATCAGACCCCTACTACGGTATCGATGTTCGCTCCGCT
TAGAGCGCCATCGAAAGAGTGGCGAAGGTCAGCTGGGAGAGCTCTTGCAG
ACAGGGCAAAAAGAGATCCCTGTCGTTGTCATTGAACTTTGCTTGCCGCC
CGCGTAGGTAAAACCTCTGATAGTCAAGGGTGGTCAGGCGATGTCACTCT
TTAGCCTAAACGCCTGAGAGCCCAAAACCATAGGTCAGGCCGTCGGCGTG
AAAGGTGTAACCGTCTGTACGCGCCATGTATCCCGTTCCGTTGATTTCAA
CTATACAGTGATTGATGGCGCCGAGACATTCTCTACTGAATTCTGTAAAA
CTGCTCCAGCAGGCTGGTCAAATGGCGATATTAACCCACACCCAACGACA
TGCCTAACAGGCGCTGGAGCTAACAGGACGGGCATGAAGGGCCCAGTTCC
TATAGCCTTGGAAGCCCAGTGTACCGGTGCCGATCTCCATGCTGTGAAGC
GGCAATCTAAGGTAACACCGTGGTTCTGGAGTGGGTGACCAGGATTCACC
CGTCAACAGTAGGAGCTAGGCACCTGGGCGACTGAGCAGATTGATGGCGC
ACTCGATAAGGGAGTGCAGAACCATCGACTTGGGGGGTCCGCAGGTGCCC
TGGACGGAAGATTGGGTTGTCCCGGCGGTGGGCGGGGCGGGGTCATCGAT
GCGAGGATAATTTGCCCCCGGCTGCGATGGATTGAAGACGTTACGCTATT
GTGTAGTAAACGACAGTACCTTGTGATGGTGAGCAAATGTCCCCCATGAT
GATCTGATGGGCAGCGCACGCCCCCCTTAATGCAACACACCATCAATGGA
TATACAAGTTCCCTGTCAATAACCGACCGTTTGACAACGCAGCCTTAAAA
CCAGTGGTGGCCTCAGCACCCTGCGATCCGCTTTTCGAGACCTGTAATTT
AGAGCAAAGTCCAAGGTACGCAATATGTCGTAATTGACGGCACGGGTCAA
TATGTGGACTCATTCACCGCCCTCGTAGAGTGTAGTTAACGCATATTTCC
GGAACGTCCCTCTGTCGTGGTCCATTGGATGTAGCCAATAAGGTCGCACA
ACTAACAAACCTAAACGGATAGTTAATGAATCGCGGCATGGGGGTCTGTT
TAATGGGCTATAAATGAATGTAGATGTAGCACTCGTCAAGACCCACACAG
TATGCAAGGCTCTAAGCCTTGGCGCTTACCGTAGGCTTTGAGGTTCAGCG
CCGTCCTACGTTCTCACCATTTAACTTTAAGGCCGGAGTAGTGATCATCT
TACAAAGGGGTTAATAGCTGATTACGAAGACAGGCCGCCGGTGTCTACAA
TTGCTGTTATCACACGACACGCGCTTGTTGGACTGCCCTGACGATAGAAA
TACTAAATTAGGTGCCAGATTCCCCAATCACTGCCTTCACCTACTCAGCA
TGTTTCCAGCCAAGCGACCTCTCAAATCGGATTGTTCCTTAGAGTGTCCT
TCTGCTTAAATAGATCTGGTACGATCGCTCCACTCACATGCGCTCTAAGC
TGAGCCCTTGTGCCTATGACGGAAACGGTATGGAGGATTAAACGGTCAGT
CTAGTCCCATTGCTCCTGACCGTCCGGAGAGTCGATTAAGCAGAGGCACT
CTGTTGGTATCCCGCTAAGTCCAGCCGCGTCAACAGATGTAACTGAGAGA
TATCTCGCGCGCAGGTCAACCTCGCTCAGCGCGCCCTTCGGCTGAATGCA
ATAGAACTAAGCGGTGTCAGTTGAGTTATTATATTATGCCACGTAAGGTT
GTTGTGTTTCGACCTAGGGGCTGAGTCGGGCTCGATATTAACAAAAACTA
CGTGTAGCACTCAAATAGCCCAAGGGATGAGTATCGTGTAAACGTCCTTG
GAATGTATTTGCAGAAGAGCGCTTAGGTGACAAATCGTATGTAGAATCTC
TAACCATGGAGTGACGATACAACCTATCGATACACCACTCTCTCACTAGG
ATGCAAACGAGTAGGGACCCTGCGTGAGGGTGAACGCACGCATGGCACGA
GTCATAACCCGTTTTGTCCTCTCGGCTGTACACCTTCATGAAGTAGCTGA
CAGAGCTTCGCCCAAGCCCATGGGGTGCGGGGAAGCGCCAATTTAATGAT
TAGAGCATGGTATACATGTATCACGAAAATAGAGCAGCTCGGTGACAACA
GCGAAGTCCTCTGGCAGATGTTAAAGCGCCCGACGTTGGATGGCCTTAGC
GCAAATCCCAAGTCGCTACCTAATCTTTTGTACTGGCTTTTGATATAAAT
AGTATGGAGGCGCCCGGCTCGGGTCTTCCAAGATATCACACCTGATACTG
ATGCTGCCTCCTAACAGACCTCGCTCACCCCGTCACCGGAAGGAGGTGGT
AGTGACCGGGTAGGAGCTGTAATTAGGTTCTCCATAAATTACTTTAAATT
GCACTTATTTCGCGAGGCCCCATCCAAGAACCGTAAAACGGATGGTGCAA
CCGGCAGAGGATCGCCATCTTACATAATTTGCGATCGTTAGTCAACTCGC
TAGTTCGGTCGGTCACCTTCTATAAAGCCGGAGGGTCTTTTGTCGATACT
GCACAAAGGGTGATCTGACATTGACAAACACGCCGACTACGGGGCGAAAC
AGGCTTCGCAGCCCCGCTATAAATTAGATCCATATAGGGTAAGGTCAAAA
GATATGTTCGGTGGCTGACTGTTGAGAGACGGGGTTTGAATCCTCCGAAC
TATGGCGCCACTTTTCGCGAGGTGTGTTTGGTGACGGCGTGGTACGTTAT
CAAAGTCGACGTCCTCGGTTTCGACTAGCCGCATTTGGCACCCAAGTAAA
TCACCAAGACGAAAGACGCGGGCCTAGTTCTCGAGGCTCACTTGACTCCC
TGCAATATGCTACACGCAATGCTACTGGAGGGAGAGGTTGTAGGCCCTGC
GGTGGTGATGTGGAGCTGAAATTAAGAGCAAGACACGTTCACCGGTTAGG
ATTGCCCGACGCTGACAGCAAGGTATGAGAGGTATGACCTCACATTAAGA
CGAGCACACTTGCAGAAATCCTTGGATATTACCTGGCCTCCGGGGATTTA
TTGCCACGGTGATCCCCCTTACGGCTTCCAGCACGGTAGAACTGTCAATG
CTGTATTTCAGCGCTTCAGTTTCCATGAAGCTTTCGGGGATGTAAAGAGT
ACCACCGATCAAGCCCGACTGATAGATCAACACCGGTTCCCGGAAATAAC
GAGAGCTTGCCCTAACGTCCAGTCTCTATATTGTAGCAGGAACCAAGCAC
CTGTCACGAGCGGCAGTTTCCGAGTGGCCGATGGGCGTATACCTCCGTTA
AGCCGGGATTAATCAGATGGGGAGTAAATAATATTGCAGCCACAACTAGT
TGGTTACGGTGCTTGGCAAGTCCCGGTAAGGGACTCGTTTGGGCGGTCAA
TCCCGGGAGCCATCGGCTTGGGACGAGAATAGTTAGTGAAACGCAGCCAT
GAGACGGGACGAGAAATCGATGTGCTGGTTGTCAGTGTGACAGGAGCCCT
AGGGCGGGTGAATCACAACAAAACTAGGGTCTACTCCGGTGGCCAGCTAT
CCAGCAGTCAAAACATAAAGAACTTCAGATTCGTCTCTAGAAGGGAGTCC
CGGGAGAGTAGTGTGCTTCCTAATCTGCACACGTGTTATCCGCTTGCAAG
GTGCTTCTGAGGCTCGTACTGTAGCATGATCTGCCGACTTAGGGTCAAGC
ACTGCGTCATCATGTTACGGCGGTGAATGAATTTCGGTGAGTAAGACTGA
CTTAGGATTCGCGTATGAGCACCGGTGAGATCTAACAGATCTTCTCACAA
CAGTTCGTAAACGACGCTATACCACTTGTTAGCCCGAATGGACTGCTGGA
TGAAGCAGATGTACACCACTATCTATCGCATTACTTACAGAACGCGTTGG
TCATGATCGAATGGGTCCGGTGTGTCTAGGCTACCCTTAATCTGCCCTCG
CCCCCTTCACTGGCATCAATCCAATTGGCTCTAAACGAGACAAAAGAGAC
GGTATTAATTTTAGCTCTTGGAACCCCCGGGTACGAGGAGGGGGTCAGCG
GTGATCATCCTCTGAGACCCGTGCAATAGCGTCTGAGCCAAGTGTGGTCT
CTTTCAACAGCGTAGATGGCGCCAACCAAGATTGTATGTAGTTACTAAGG
GGACAAGTGAAACGTACTTGTCAATCCGGCTCAAATCCTGAGTGCCGGGT
ACAAGGAACATGTACGGTGCATCGTCTCTATGGAACCGCAGAAACGTATT
TACATTTTCCCGACGGTTGTGAATACATGACCGGTAGACGGCTCATTGTA
AGCTCGGTACATAAGAACCGCCGCGCACGGGTTATGCCACGGGTTACGGA
TCGTAGCGAAGTGTCGATTAGGTTTCTATTGATAATAGATTCCCACAAAG
CTTGGTTACCCTCGTTTGGGACGGATAGAGTCGCAGTTTAGGGTCGGTTA
ACAATATATCGAGCTCCTCAGACGGGCAACCCATCTCGAGCTTCCACGCA
GCCGTCCATTTGGCTGGTTCTACACCTGTTGCTGAACTTCCGTCGAAAGC
ACTCCAAATCGAACCATCCGCGTTCTAGATCAGTGTGCGTGGACTGAAAC
TTATATAGTCCGCTAAAGTTGTTCGTACTTTACCTAGTGGGGTAGTGGAT
TACCGGTTTACGACAAACAGACGTACACACTAAACGGCGTATAAGTGTCG
TCTAATCGAATTTCGGGCCGGACTTGCGGACAGTCCGCCTGGTTGCTAGT
ACCTAATTCTCCTAGGAACAGAACGATCTTTTCCCGCTAGTAGGGCTGCC
ATCTCGCAATGCTCTTGCTGGGTGGTACAATTTCAGAAGGTCACATGATC
GCCTCTTATTCTCAGGTAATTTCGCCCCAGCGTTCTCTGAGTCACGACAT
TATATTACTTTCTTATATCAGAGGAACATAGTGGATACGCCTATCCTACG
AGCCCCTCCTAGAGTAATCATCAGAGCATTTCCCTAGAGGAAACAATGTG
CGAGCAATCAGAGCCCTTTTTAGCGGCAAGCATGTGGACGGTACTTTTTA
TTGCAACGATTTTATTCTGTCAGCGAGGGTCGAACCATAATTAACACATG
ACTTGCAGCCCTGAATAGCGGAGACCCAAGATTCTTACCACCAGGTTGTC
AGATTCACTCATGGCTCGGTACAAAGATATGTATTGGTCAAGGTGCATAT
GGCCACAGCACAGTGGAGCCTTTACGTTGTGAGCCTGTAAATGAGGTACG
ACCGGCCGTAGAAAAGTCTCGACCGTGTTTCGCCGTTTCACACAACGAGT
GGTGTTTAATTCGGGCTTCCCGGTATTATCAATGCCAAAGCAGCCGACCA
AATCCGTAGTGCCGTCGTGAGGTCACTCACCAATATCCGATATCGAACAT
TGACTTCCTCCATGCAATATTCAGCCTGCATGTTAACAAGAGGTCCGGCG
CCTTTTGCATGGTGGCTCCCTGGCTGAACGCGCCACGAAAATTTTTTGTG
CACTGACCCAGTCGCTTGTTCACCGGGTGATCGTTATATGCATACATACA
ATAAAATGAGCCATGTCAACCCCCATCTTGTCGAAAAAGCGACGAGAGGA
AGGCGTAATTGGCCTGAAATCATGTTCATAATGCTTGCACAACCCCCACT
CCATTATTCTACCACGCCGAAAAATTAAGGTCAGGCTGTCGGTCATATTT
GCGGCTAAAATATCGCTTTAAGGCCTTTGGCTGTACGGTGGTGTGGTATC
CTGTTTTTCCAGGGGACGCCCGGTCATGACTGTGAGACTCATGCTACCGA
TAACCACTATGGGGTTGATGTCTGCCTACCTTAGAGCGGTAGTGAGCGTA
ATTCTATGGATCAGCTGTACTCGTAGTTTGTTCTGAGCCGTGCGTTGCTG
GGCAGGACTGCTCTCTGCGATGATAAGAGTCCGGACATCGGAAGATCTGG
GCAGCCTGCCATATACTTCAGGACGCGTCGCAAATCACTACTCCTTAAAT
CCGGCGTCGGAACAGGAGCCTGGAGACTGGCCTCAAGTAGGAGGGCAGGA
GGGGAAGCAGAGCGCTATTGATCAGGGCTTGATCTTCTAGTCCGAACAGG
TTTCGCCCCACAGGGTATAGAGCGCACGGGTTCCCGGCTTTGTTATTAGG
TGCCGAGGGGCGGGCATTGCCAGAGTCCGGGCAGACAACAATGTCCGGTC
TGGTCGGTGTTTCTAGACTGCGGGAAGTGGTATCTTCCCGTCGTCGACGA
ACAGTGATGGAACCTGCGTTCCCAGAATGTGTAAGGGAATCGACACAAGG
GGCCAGAAGAACTTCAGGAGCCGCAAAAATATCGTCCCCTGGTATGCTGG
GTTACCCGGAATCACTGCCCGCGAACGTGACTTGACATCCCTGAGTAGGC
GCAGACCCGGAAAGGGAGGGGGGGTAAAACCGCGACAGCAAGTGCTTAAG
CGCACAGATCCGTGCGGCAGAACATCCCACTCAACGAATTCGGTCCTGCT
GTTTCCCTGCGGCTCAGGCAGAAACGTCGGTGCTTTAAGTCGTCCTGGGT
GTCGAGGTCCGGCAAGTACGACCTGCCAGGGCCTAAAAAAATGTCTCTAT
TATGTTGGGCGTTCTAAAAATCGGCGGTACCCATTAAAACAGAATTGAGC
GGATCGTAGTGTATTCCCATACGAGTACAGATGCATGGGTAAAGACCAAC
CTATCAAGGTGACAGTTGGGCTGCTTACACGGATGTGAGCAGAGCAGACA
CTTGGGCATAGCGGAGGTATACATACGACCTCTGCGAAAATATGCTAAAA
CGGTGCGAGACCACTACCTACACGGTCAGCCATCAGGATCTAAATCGGCT
CCTATGGTAGACAACGCGGTCGGATTTTCGACGCCACAAGTAGTTTTTAC
CCAAATCATTATTAACGCTCTGCTTGCAAGATGGTCCATAAACGAAGCTG
CCCGAGTTGTCAACATTGCCTCAGCGTCTCATAGCGCAATTGAGGAGAGT
AACTACGGCCACTTACTCCCCTAGGTTTTATTATTCGAGCAATTCCTTCT
TATGCAATGCTTTCTGAGGAGCTATGGGATAATTAAGATAGACTTAGCAA
AAGACGGATCTCAACTGGCTTTTGAGTGGTAGTTATCAAGCTACTAATGT
ATCTTAGTTGTTCAACCGCAGTAGAGGTTAGGGGAGTTTGGATCCTATGT
ACTACCACTGAGAGAGCCATTCTTATCATAATTGCGTCCCGACGTTCTAG
GATTCCTAGTCAATTGCATCCCACCCCGAAAAGTCCTACTAACTAAGTAA
TCCATAGATCCCTCTAAGTTACTTACGTAATTAAAAGGTACAACCATCCT
GAGATCAGAAGCAAATGGCATTCTCGCTCCCGCAATCGGTGGGAGGATTA
AAGACGAAACGACTTAGGTGGGCCTCCTCTGACGATTCATACAAAGTCAA
TAGGTTCTTCTAGTGTCCGAACCGATCTCACCCTCCGGCACCTAACCCAT
TACTAAGTCGTGCCGAGCATTTGAGGCATACGTCCTGCCACTACTCCCCA
TCTACAATAGGATCTCCCGAGGTCCTTAATTCTAGCCTTTATGCTTGATT
AACAACCTAAAGAACAATCCCCGTTCCAGGGCAGATCGGTCATCTATCCA
GTGTGAACGCTTATTCTGAGTTATATTTATGCGTCCTGACATCTGCGTAC
ATGACGCACGGGGCTGTCCTAAAATTCGTCTTTATAATCACGAAAACTTG
ATTGTGGACAGGTCTAGTGATGTCGCCGGAAGAATGGTCGGATAGCACTA
TTCGCGCAGTCGCTATTAGGTCGTTAGCTTCTGATTCACTTTTTATCGAG
CCTGTGCCCTAGGTGAAGCAATAGGGGGGCCTCCAACCCATGACAAATTG
GAAGCCGCTCCTCTGTAAGCCCGCTTGAAGGAACATCCCGTTACGCGCAC
AAGTTGTGAAGTGCGAGGGACCTTGTTGCCCGCATATAAGCGGATGAACG
AAATTCACCCCTGGACTTCAAGCGGTCAATGGTCACGCTAAATTCCACTG
CGACCAGGAGGCTCCCACGGTTAAAAGATCGGCTTTAGTATCTTGCCTTG
TGTTAGACGTGGTGAAATCGCAGAGTCTATAGGAAATAGACATCTCATAC
AAAGCCAGTCGTCAATACTGAATTAGTCAACTTGACAGAGTACCTAGGAC
TCAAGGTCAGACAATACCATTACGAGAGGTGGTGCATCTAGACCAACTAG
TCCTTCGACTCATATTACGTACCGTTCCGTGGACACAACTATCAGTTTAA
GGTCTGGTCAGATCATACTCCCAGTTGGAGAGGTCAATTAATGCTTAGAC
GACTAAACGCCATAAACTGAGGCACTGGGGCTATTGTTGCTGACAAAGGA
TGGGCATATGATTTAGCGCAAATCCAAGATCACTAGAATAAGCAACGAAC
AGGGTCGCGGAGACAAGTTATTGCCGACACATGGGATGCAGCTCGTGTGC
GGACGAGTCTTGGCTGCCTAGAAGCGGCGATTGGCGCTAAAGTCACGCGG
GTACGCATAGGCTGCAGGGTTGGTTTACCAACAGAAGATCTACTGTAGAG
CCGAAGCCAAAGTGGCGCATGGGGGTTATGAGTAAGTCTGAAGACTCAAT
CGTCGATCTTTACGAGCACACACCCAGCGAACTGTTGTTGCATTTTAATG
CCTGTAGCGAACGACTGATCTAGAAACACGATCCTACGCGCCGAATCGCA
ACAATCTACTTAGGGAGCGGAGGCCGTGGACACTTAATCGTTCGAAATAC
TAGTAGTAGGGGTACGAGGCTACTTTAGATTACAGACATTTACGCTCTAC
GAAGAGGCTCGCCGGGCCCGCCTAAGAAGCTAGGAACGGTCTCCGAACCC
CTCTAACCTCGACATGCATGGGGCGGGCGAGCGTACTAGCCTGATACGAC
GGGGTCCGGTCGCGTCCAGTGTCGAAAGGCGCGACTTATCGGTGAGCTCA
CTAGCTAACATCCACAGCATGTCCTAGTTTGAAACACGGCTGCTACCTTT
AATCCTCCGTACGCCACGCGAATTGGGGTGCTCAAAGAGAATTAGGCTCA
GAGGGATTTGACGTGGATGTGAGGCAGGTCCTTGGATAGGATGTGATGCT
CCTAGGTACTCGGCGGACGATCGGTGATGGCTTAAGCCTAGATTGCCACG
TCTCTCCATAGTTACTTTTCACCGACCTCTGAGCGAGAGAGGTGCAAAGC
AGGAATTGAAACGAAACGAAAGGCACCGGTGTGACTGTGTCCGACACTCC
CTGCCGGATCTCAGGCACTGCTACTCGATGCAGACTTTCGCGATTTCGAT
GTTCTCACGCCTTTCTGTTTCGCCATACAGTCGTCTCTTGCTGTAACGTA
CAGCCGTATCGGTTGAAGGTTCAGGCACCGTTTATCTCTTTACTGAGCCT
TTTGCTGGGTTAGCTACACAGATTTGCCTATATGCCACCCGTCCCATCCG
TGTTGATCAAACAGAGTGTTCGTTAAGTGCGGAGCAGGCTGATTGTGTCT
GGAGGCTAGACGACTATTGGCGATCCTACCGAACGCAGTATCCAGGTCTA
TGACACAACCTTCCCTTCAAACTAGTTGTGGATAAGGAGAGATTCGTGTT
GGATTCATGAACGATAGCGTCGCAGTTCGCGCTACAGCCCTTTATATTTT
ACACGTGGTCTCTGGCCATGCTCAGCCACTGGTTTAAATAGGAAGCAACC
GTTTGGGTGTCTGGAACATAGGAGTTCTCTATCGCCTTTGCGTCGCAGAC
TTGAATTGGCTCTAGTCGACAATACTACAAGAAGGTTCCTATAACACGCA
TCAATGCGAGCGGATACGCATCTCATTCAAGCCCAACTCCTATCCTGTTG
TTCTGTTAACCGTTAATGGATAGACAGAACCGACCGTCAGCTTTCGATGC
GGAAGCAATGCACATCAACCAGGAATCCGGTGCTATAGTTCAGTGGAACA
TATGGGGTATGCATCTAGTCCCACTTATCCTGAGTGACCTTGGCTTAGTA
TGTCTCGGAGGTTCGCGACAAGAATCCAGTCAGTGCGTTCTATTTGGAAG
TCTAATTCGCTTCCTCGGCGCTGTAATAGAAGAAACAGAGTGCAGCAGGG
CGTGGAGCGCATCACTGACGAAGAATTCTCTGTATTCGGCTTTTCTGTCT
TGTACTGTGTTATATCTTACTTGATGGTACGTATCCGGCCCCGCATCTCT
AGCCCACTACTCTTTTCCTCCTGCCTCGTAACTTATGTGCCCCAGTACAC
GGGGGGTGAAAACGATGACCACAAAGCGCGCCATCGAACGAATATACTTA
CGAGACTTTTCGTATCCCCTTGTTAATTTTCCTCCGACCCCTAGACACTA
AGACCCTGGCATGTAGTACAACACAGAGGTTCTAGAAGCGGGAAGTCTTC
CTCCTGGGAGGCGTGCGACCTGGCCCGCGAGCCTGTTACAAAAAAGGTCA
TTGCTCTATAGTTCGCCCCGCCTCGTTGAAACGTTTGCGTCCGACTACAC
TTTTTTCGTTGAGGTTCTTCATATGTTCGGCAGATAGGGGATCTTGCAGA
GACGTAAGTGGGACCATCGTTGATTTGCTCCTATAGAAACAAGCGGCCCC
GAGCGTGCAATAGGTAAACCGCACGTTATCCGGTGTAACTATTCGCGGGA
GCAATTTCCGGCCATGTGACCTACCGACGGTGTTGGGCTCAAAAGGCAAA
CTGTTCCGGCGTCACCCCGCCTGCCATCACGGATCAGAATGCACCTTGTA
CTATGAAACCATGCTACTCGTCTCGAGTTGAGGCAACATGGTGCAAACAC
AAATCATGCTGATCAACCGTAGTCCGTCGTGGCCTACAGAAACCGTGGAT
ACCGGGGGTACCTTCAAGAGCTCCATCCATTCTCCGCTATGCCTTTTTAG
TGGTCTGTTCACACGGTGCCATAGCTCCGCAGGATCTCACTGAGGCGATC
GTATCAGACAGCCTAGCCCTATGACGGACTTACAAATCGGATGCAACTTC
TAAGTGGATATCCGTACAGTTTAGCTTAGACTGTACGTACCTCTGCCAAT
TACATTAAGAATCCCCAGGGTAATATGTCTGGATTGACCGGATTACGGTA
GGCACTTCTGCGCGGCACGACGCAGCTTGTCTGGCATGTCGCTGAAAACT
GCCTATCCGAGGTAGGTATGGGGCTCATGGGCTATAATCTCTGAATTGAA
CTCTTCATCCTAGGGCGGTTCGCGAATATGTTCATTCCATTCACGCGCCT
CTTTTTAATGTGAGTGATCTGGCACTTACTTCCTTGGTTATCGTTAGCGG
GGGGCGAAGCACAAAGGTGATCTTGGTACGCTTGCAGGTCCTGAAACTAT
TCTCGGAGATGTCGTGTGGTTGGGAGGCCCCCAAGCAGCTCGTTCAAGGC
ATCCTTTACTGTACCCGCCCGGATTGGCTACTCAATAATCCATCGAGACA
TACATCACAAGCTCCATGAAAGACCTGCGATGATTACTCGTGTTTAAACT
GGCAGTGGAGTCTGGGGTTCGAACAGGTAAAGGCGCCTCGCGGGACAGTA
TAAAAGGGTCCCTGCATCTCGGTTCTTACGGCTCTTCAGTGTGGCGACTA
ATGGTACTCGACTGGCCCGGGTCAGCAGATAGCTGCAGGTCACTGGAGCA
GGTTGCTAAGGCCAACCGTTAATACTGGACCGTCTTAGGGTATCAGACGC
GATTATGTGTAAGATAAACCCACAGGTATCACGAATCTGTACTACATGAA
AGGACCGCCAACGAGCCTCTGTGCACTCAGGCCATATTTCGCACTCATGC
AATCCGGGCGATGCAGGTGTGATTCAACGAACGGGTGCAACCGCAGACGT
GAGAGAATGGTAAGACTCGCGCAAAACTGATATTCCGTAGCTACCTGCGA
GACGAAACGCTTTTAAGAGAGTCATCCCACCCTGGGACTGAAGCTACCGT
AATTGGAGAACGCGATGTCGGGTAGCGGTGTTAGCCACGTAATTGTGAGT
TTGTGTCCCGGCGATCATTTCTGATACCAGTAAGCAGGGACAGACCTTTG
TCCCGAGTGATAGAGCGTGACAGCGGTCAGCTGAGGCTCTTGCCCCTTCC
AGTCAGAGCAGCCCACAGTCTGGGATTAGCGGTAGGATAGCGGTCCGCTA
TTAAAATGGACGATCGTGAGACTAGCGCGCTCCCATGTGCCTGCGACTCG
CTTGCGTATAGAAAACCCAAGCTGAGTTGATCCATATGACTTGCCCCATG
GCCTACGTGCCTGATCGCTTGCTGGTCGAGAGGCCTACAGGCGGAAAATC
TTCGGGCGTCCTATCTCCTCCGAATTCTCACGTAAAACTCTAAATTTGGG
GATCGCTGCCCGATATCTGGTTGTTGTGGCATATAGATCCTGTCCATACT
CCAAGTAGAGCCTCACTTCCGAGATCGCACTGCCATTTACGCTTACATAT
GAACGTCAAGATTGTATCCTTCGGCCTTGCTTAGAGGTTTTGAGCCGTCC
TGCCGGACTTCGGTAAGCGTTTAATGCACTCCGTCAAAAACTATGCAGTT
TACGTACCTGGAGAACCTCCCTCTCAGTGGCGGCAGTAGGAGTCACGCAA
GTGCACAGTGCCCCAGCACGCTCTGCTACGGATAGTGTGCAGTAAGCTAA
GCCTGCCCGAGTGTCATCATGCCTCGGCGTCTCATAGCGCATTGAGGAGA
AGAACTACGGCCACTTAATCACCTAGGTTTTATTATTTGAGCAAATCCTT
CTTTCTGATGCTGTCTAAGGAGCTATGGATATTAAGATAGACTTAGCTAA
GACGGAATCTCAACTGGCTTTTGGTGGTAGTATCAAGCTACTAATGTATC
GATAGTTTTCGACCGCAGTAGAGGGTAGGGGAGTTTGGATCCTATGTACT
ACCAGGAGACAGCCATTCTTATCATATTCGTCCTGACGTTCTAGGATTCC
TATATCTGACGCTCTGGAATTAACCGCAGGATCACACTTGGGCCACAGTC
GGACTTAATCCTGTTAGATTGACAATCTGGGGGAAGCCTCGATTTACCGC
ATTAATTCTTGCTTAAGATTTATTTTTGGGCTATTCGTCAAGACTTTATT
CGAGGTTTACAAGTTGTGAGTAGACTTCAAGGCTCGAGTATGCGCGCGTC
TCTACTCACTAGGGAAGGGATAAATAGACCGGAATAGAGCGACGGGACCG
TGAGTCGGGCCTAGCCCCTGAACGACCTCCATTGTAGGGACAATACAACG
TAAAGGAATAGAGGAACCATAGGCTCGGGAGGGTACCTAGATCCCTCTTG
GCAGCGTCATGATTCAGGTCTCGTGTGTCGTATACAGCTCCAAGGGCCAT
GAGCACACCGGGTTGTAATCATAAACATTTCCTCTCCCGGCACCATGCCT
TAAAACGCCGCATTGACGCTTCTTGGAGAATTAATTTATGCATAGCATAC
TGGATCGCGGCGGGCTAATATCCATGTGCCGAGGTGATCTCTCACCATGG
GATAGACCCAGCAACACATTGACCAGCGTGTTTAAGGTAGCGGGTATTAA
GCCAAAGTGTTTCATTCCTAGAGGATCCAGTCGCTGCCGTGCGCGGCCGA
GATTAGGCCAAACTCGGCGCTATTCTATTGCGTTAATGTGCCGACTAACG
TGCATCCGAGTATTGCCTTAATTTCCAAACATCATATGCGACCCCGTCGT
ATTAAGCGCGATACTGTTGTTCGCGTCGAACCCGCCTAGGTCGAAATCCT
TAGAATTTACTTAGGTAATGACCCGGTATATAGTGTCAGTTCAGGCCTTG
AATGCGCAAATTAGCTACGTCACAATGCACGAACCCCGGCCTCTCAACCG
CAGGGTATTATACGACGACATATAGCGGCACCTCGAGGCAAGGAACAAGC
CGTACTGTGTTTTGTCTAAAATCAAACTCCGTTGCTACTGCAAACGCGAA
GAGAATAATAATGTTGACGAGAGTTCAGTGCTCCCCGCTTGGACTTTTTT
GTTTTGTTGATCTAATTCCGGTCTCAACTGTGGGGTACTAAGCGGGAGGT
CGGACTACTGTCCTTCTCGTTGTTTTCCAAACTAGCCCACCGTACGCTAA
ATTCGGCGAAGGTTACGTAAAACGGAGTGCGTTTTCGTACAAGTCCGTCG
CCGCGTAGTAGAATGGGCGTGTGGATCACGGCTCGCCTCCGTCCTGGTAA
CAATTTGCGCGACCTGTATGGGGTTACGGTTTTCGGGGTGTTAAAACAGA
TGCGTTCGCGACGCTCGATGACGGAGAAGTGTACCTGTTCAACCATGGAA
CACGGGTGGATGTGATTACTCTGGTCCACCCCCGCAAATGGAAATTCGCC
CCTATTGAGGTTCTCATTGTGGTAGTGGTTGTGTTGCGGAGCTAGAGATA
TAGCGCTCCCTCTAAATCCTCGCCACCGCAGCGGCGACTGTAGCGCGTAT
ACGCGTGGTTTGCCTTGTGCCCCACCTATTACCTTGCCGGGTTTCCTAGG
TAGGGAATAAACACCTGTGCGGTATAGAGCCAGAGGGACCACCCCTACTG
CAAGGACCGTCATAGTGGCGATCTTATAACGAGCGATTCTATATGGCCTT
TCAATCCGTATAACGATTGGGGGGTATGCACCCTATCTCTCCTTGCGATC
AGGTTTTAAGATGATGCACCAAATGGACTAATTCTAGCCAGTGGCAAGCT
CAAGGACGAGACGCCACCATGGCCTTGCACGTGTCAACCCCAATTCATAT
CAGACTTTGGATGGGTTTTATTGTAGAAGCGTGGTGACGATCAACATTCA
TTCAACGTCTTACAATTTTACATAATGATCGCCACCCGTATAGAACAACC
AGGAGCTCAAGAGGAACCATCACGCTCCTGCGGAGGCCCGTCGGTTTTAT
GTTGATGTCGGTAAGTCTGGAGAAGTATGAAACTCAAGTAGCTCGACCGT
CTGACTGATAAAACGTACGAGATACATCAGATTGTACAAAGTAAGCCGGT
AGGTATTTCGCAGACATGACTTAATCCCACAACAATAATTTCTCGCTATC
CTGTCTGCCACGCGCTTCTCTCGAGCTAGTTTGGCGACAGCCTCTATGCT
ACACTTAATATATGAGCTTCCGCAGCGGGTCAAACGAAACGCTGGCGCCA
TATACGCTCCTACTTGAACAGTGCGTCTATATTTATCCCGCTGCACGGAG
TCCATACATTACAAGCTATTTGGGCGATTCCTTCATCGGCTGCTCTGTAT
GACCTGACCTCGAACAGGTATTCGCAGCGAGGCGATATTTATTGGGTGGC
AAATTTTAAGTGAACTTGGGGTCTGAGCGTATAAACGGCACACCTTTTGG
TACGTTGATATGGTTGTCGAGGGAGGCCTTTGAAACAGAAATATTGCAGT
CGCTTCTCGAATTGTATGGAAGACAGGCAAAGGAGGCGTTTATGTATGTA
TTTCGTGCCTGTTGTACCTGCAATCCCTTATTCTAAAGTACCCGTAGCAG
ACGTGAACTCACATCTTGAGCGCATTGGGGTGTTTGAGTAATGTCATCTT
CTTTTTAGGTCCAGCCGTGACTGTCCGCGATAACCCTTTCTAACACAGCA
ACACCCCCAGAGACTTTATTAGCGTTGTTACATCGACGCTGCCGTTCAAA
AATGATGCTCAGACACTTTCGATTCCTGACGATCTATGTGCACGGTAAAA
CTTGAGGTGCTTCATGTGCGGAAAGCTACCCTTTAAAGGGACACCTGGTA
CTACCACAAAGCTTAGAGTGTCGCTTGCTGAGGTTATTGAGACAACCGGG
CATACCGGGCTGTTACGGTCAATCCTCTAGGGGATTCTCTTTGGAAGCGC
CACGGTATGGCATGAGAGCGTACCGTGCCAGTTGGTTTGGATACATACTA
GCCCGACGCCGTAAAGCTCTATTTTGGCCAAGCTTACGGGACGATTCAAA
TTCGGGACTCACGTCGGAGTCTATTATTCCACCGTTGGAATTACGAAGCT
TGAGCAAGAATCATATTGAAAATCAGATATCGTTTGGGCCGAGAACGCCG
GTGAGAACAGTATGGCGAAAGGGAGCTGACGTGCCTGAATGCGGACGATT
AAGGGTTTGCTTACCACGTTCACGTAGTAAGGTCTTTGGTTACCGCAAAT
AATCAATCGGCTGGTGGGCATTATTGTTTTTATAAAGCCCTTTTTCAATT
TCTCGCTTCGTCTCACCCTGACACGGTGCAAACCGTTAGGGGCTCTTAGA
CTTGAGCAGCACACCGTATCCAAATAATCAAACTGAGGTATGATGTTTTC
TAGCGTAAATAAATCGCCATGTCGCCTATTACACTATTTCGGCCGCCCCC
AGTAGTATCGGTTGAGGAGTTGCATGGTTAGTTCATATCTACAGCCGCCA
TGCGCTTTCGTCATATAGTGGGGCGCAGGGTCTGAATCTGGTATATTGTC
TAGATCTCAGACCTCGATGGTTTTCAGCTTTAGAGCATATGCACTTGTAC
AAGGTCAATAAGGCACGGCTGGGTGGCCCTGGCACGGACAGGGTCAAAAG
ATGCTACATGCTGTTATTAGTATCGGCGAGAATTCTGGGAGCCGCTGTAA
GGACCCTAGGTTTCAGAATTACCTGACCTTCAGCCGTTAGCAAGGGCGAG
CGAGACTGGCCTCGGGACGCAGTCTGGCAACATCTACAAAACGATAATCA
GACAGAAGCGTCAACCCGTTGTATCCTTGTTCAGCGTCATCTGGAGTTCC
AGGGGACCTAGCTGAGGCGGTACACTCCACTCGAATATAGAACGACCCCA
CTTTATGAAATAGCGTGCGGTCATGAACTCTAAGTTAGAGCAACTGGCTC
CTCAAAAGATTCAAACAAGACTTGAACTTTCCGGGCCATAAGTTGGGATT
GAGCTCATTGTTCCGAGTCTACACCGCACCATGTTCGCGGAACGGCATAT
GACCTAGTTGTCTGGCCATGTGAAATAAGCCTTGGTGTCCTCTGTGCACG
GCAAAATTCTGGCACTAGCGCTGCACTTGGCAAATGACATTTAGGTCGTG
CAGGCTGCCGCCGGACAGCGGGCCATTGATTTGAACGTGCACCTCGTTCG
CAACGGGGATGGGACGTGTCTACGGGCTCCTCATCGTGGATAGGATTTTG
ATCAATCTTCGGTTTTGGGCTCTACCCGTCTTGCAGATCAATGTGACCGC
CTGTTAACGGCATTATAGTCTAACCTTACGGACTGCACCGAATACTCCCC
TTTCTGCCCCCACATCAACGTGTGGCGGTCTCTTTGGTTGAGGGGCAGCG
CAAGCGGTCTTATGCCTCTCACCTGCAGGGACATAATACCAACCTAAAAG
GGGGGATGGCTTTTTGGTAGACAAAAGAATGCGCAGACACAGGGGCGGAC
TCCCATAACGTTTTAGTTAAATTCGTTCACACGTGTTTTCACTTATAACG
GCACAGCCGTTGAATACGCCACAGCTGTAAGGGTGTCGATGGTTATGACT
CTTGCCTCGGTACTTAAGCGTGTCGGCCACCACTTACAGTGCAGTTACGA
CCAGATATTTTTTCGTGCGAAATGGGCGAATAATTTAGAGAAATTACGAA
CCTCTGCCAGGGAGAGCTTTGTCAAGGGGGAATGCGAGTAAACTTAATTT
GAGCAGGGGAGTAGAGTTCTAACTCTAGCTTGTTTAATCTCCAACAACAT
ATTCATGTGGAGACAACTGGGACTCGGAGGTCCGGGCACTACAACATAGG
AATGTTGCCAAATGATGCACGTCTTAGTGTCGACTAATGGGTGACGGACA
CTCACTGGCAGCTTGCGGGGCTTACGTGTACTAGTCAGCACATAGAATTC
GTCAACACAGCCCAAACCGATCTTCGCCAATCCCTTACCCGGAACCGATC
GCCTATTTACTTTCCCTTTCGTAAATGAGCTTTACCTCAGGAAGACGTTC
CAATTCTGCGTAGGGGCTTGTATTATGATTTCTTTAAAGAGATCCCTACT
AGTCTGATTATAAGCTTCCTATTCTAGCTAAGCGTACGAGAAAGTCCTTG
TGCGCCCCAAAAGCCCCGCAGAGAAGTCTAAGCAAGACCGACTTAGTCGT
CTTTACATGTTAAGATTCGTGCGGCGCCTGTTGAAAGCGAGGATGTACCG
TGACCTTAAGCAAGAACAGTTCGCTCACCTCATTACGTTTTAGGATGGCA
GTGACAGTCCGTCAATTTAACTGTTGTTGCCTGCGCGTGTCATCAGCTTC
GGGACCTGGGCTTTGTATCCGAAGAAATGAAAATCTACTATGGTGACGCC
CTCCGAGTGCACACTCTAGGAGTCGCGTAACCGCTGGTCCCTTCAAGTTC
TCTTTCTGCAAGGACTCAAGCATTCACACAGGAGATCGGGCAACCGTCTT
GGACCAGCTTGGGCTGAGACTCCCTGAAGCCTAAACTCGTGGGCAATGGG
GGGGAGCCCTTAACTGAGAGGCTATGGGTGATGAAACCATGCCGGGCAGG
CTAAACAAAGAAATTACTCAAGTTGTTCGTTGACTAGCGCAACGCACTCC
TGGCTCCGCACATTGAGTGAATACGGAGCATGGGGGGTACTCAATAGGAA
CGCTATGTATTTCAGCCTCCGTACATCAGAGGAGTCTAGTAGTGCCGACA
AGTCACTACGAATACGTTGTGGCGGTTTCAACGAATGAAGATGATACCAG
ATTAAGGGGACCGCTTAGACAGATTAGAAGTTGGTTTGCCAGGTACACAG
TCGGAGTAGCCAGGTTCTTACAAATGCCTTGACCGTGGCTGCAACGCTAG
CTCGGCCGGCGGCTCTAACTCTAAGAGATCCGTGCCTATGTCATCAAGAG
TGGCTGTACTTAATTCTAGAGTCCAGGGTCCGAGACTTCGGCTGGGGTTA
GCCAGTTACCTACGGGCGAAATGATAGATCTTAAAGCATATATCTCGACA
GGCCGTATGATTCCAGAGGGAGCTGGAGGGTGAAGAATCGTCCAATGTAT
CAAGTACATTTCCAGTGGACTGGAATCCATGGCGTTATTCGTCCTGGGGT
TCGGTATAGACTGTCCAGCCATTCCATTAACTGAATTAGCTGAGGGAGTA
TTAGTCGGCGACACGTGTGTTGAGACGCTCTGGCTACATCCAGACATAGG
CGATGTCGCCGCGGTTGCTACAAACTTGGATCGTGCCAGCTGTTATCTCC
AGCATGCGACATTAAATTCAACAGTGGACACTCTCGATGCCGGCTTTATT
AGATCCTTGAGACGACTTGCGTGGGTACCTATGCTGTGCCTCGACCATAG
GTTATAAGTAAGGCAGAGCACAGTGGCAAGCTGCACAAAAATTCGCCGTA
TGTAGTCAACGCTACAGAGGAGATTACTATTATCAATAGCTTATCAAGGA
GGTTCCGATCTAGTATAATTGACGCTCCCCCCGCTCATACGATAGGAAGG
CTCATGGTATGTAGTGTCATTCGCGAGGGTTGTACGCGCCATTGGTAGTC
GGCCCCATCTTTTTGCACGCGGTTCACTGGGTAGACTTGGACAAAGGCTA
CGCCCGTACCAATCGTACGTGGGAAGAACACAAAGACCCACATCCAGTAC
GTACTAGTGGCCTACGCACCATTGACAAGTCTGAAATGAAAGCCGCGATA
AGAGAGCCTGTCTTTTTTCCCGACCTTCAGCGACACATTTCCTTGCACAT
GGGCTATGCAATTCTGAGTAGTTGCCTTGAGGGACGACTTCGTGGAATAT
AGGGTTCATCCTTATCTGGTGTTTGCATACAGAGTGTCTTACACACGTTC
TATCCCTCTATCCGTGGGACGAAGCCGCGAAGACGGGTGTGAAGGACGCG
GGAACCTACAAATGTTTTTAGTTCCGACGCAGCACGGTCCGCCAGTCGGT
GACGCCTACGGGTACGCAGGCGTTCTTGCATAGAATACCCATGCCCTTCT
TTGTTCTTAGTATTTTCAGCCCAAGTAAACAAGATAGGGAGTTGCAGAAG
CTTACTCAGTGTGCCTCCTGCTCTTGCCCCTATTCGCCCGCTGGGCATAA
GTCCTATCTCGCGATGGCGTCAAGAATAACGAAGGGACACTGTTATGTGC
ATCATAACTAGATATTTTGCGGGGAGTCCCATGAAAGAGCGCCAGAGCCG
CGGAGACGGGTGATGCTGTAACTGTCCTATTCATACAGGGCAGCAAAACT
TCGTTCCGGCGTGGTGCCGTTTATGCCCTACAAATAGGATCTTGAGTAGC
CTGGGCCAGGCGCAAAGAGGGTATACGTTTTTAGAGTCAAAGATTATTCA
ATCACTGTCGGCCGAGCCTCTGCCTATAAGCGGACGCATCCGGGGTGCTG
AAAGATATGGCGCCCGATACATGGCCATATCTAGCGTTGGGTCCCTTACG
TTGCGCAGTGAGATTCCCCCAGCGGCTGTAACATCCTAGTACTTAACGGA
GAGACGAGCGTCATGTGACCATATCTAGGTGACGCATACGTCTGGATCGC
GCCAAACTACAATGTCCCTGGACGCCAGTTAACAGGCGGCGATTAACGTT
ATGAACTTCCCCGAGTATTATGCACGGCCCCTTAAGAGTGTCCCGGTGTA
TAGCCCGGCAACTTGTGGGGTGAGACTAAGGTGCCTCCGACTCGCGCCAT
ATAACCTATGTCAGCCGGGAATTGCGCATAGTGGAAGCGCTTAGATTACC
ACGCAGCATATTCACTGAATTTTTCGATGCAAATTTGGAATAGTGTTATA
TGAGTTCTCGTATCGGTCACATGCTTCTTCTGTTAATTCAAATTATCGAT
ATAGTAGCAAAGATCGAATTGGCGCTAACTTGGAGTATCCGCAACAGGGG
TTCTCCCGCTGGACGTTCGTGATTATTGAGGGACCTCATGCATTTAATAT
CTGTCGGATACTCTGGAACCGCCACATGAAGCACAGGCCGGCCTTCTCCC
TATGATCGAGGCCTAAACTCGTACGTTGCCGGGCCGGGTGTTGCACCAAC
GTCAGTAAGGTCTACAATTACGATATGCCAAGGCATACCGACTAACTGGA
AGCACCGCTACAATTGGGTGCGTCTTTTGGCACAGTTTAATGGGTTAGCC
CGAGCTGATAAAGGCCAGTGTGTTATGGTTACCCATAGGAGTCGTGCCAT
ATGAGGGCCTCCACATAAGCATTCCCACATGACTCATAGGCGATTTGTTA
TACCTGCTACGGTAAGGGCAAATCCCGTACTGAAAGCACATTACACCAGA
AAGCGATAGTTCAGTTCTTGTACCTCTGAAGTGTACTCAAAGTCTTGGTA
ACCGACTATGAGCGATGAGGACAAGTATTTCTGATCCAGTGGTCCCTAGA
ATCACCGTATTCAGACCGATCATGAGGTACCGAATAATGGTTAACAAAAG
TGTGACGCTGTAAGATAACTGACTTCTTGGGGTGATCATTGCAGTACGGA
GACAGGCTTAGCATCCGGCTGGGGTTTCCATTATTTAGATCATTATGCCG
TCAGTGTGCCGTGCAGTGGATGCTGAGTGGGTCTACGAATAGAACAACGA
TCGTTTGATAGCGCATCATTCGGTTGATGATTTACCAGATAAGTCATTAA
CCCGCGGCATATTAAGACTACGAGTACCTATCCCCAGAGGTCTCTGGCGT
TAAGTACTGCAAGTCCTTGCGTGTTCTAAGGAGATAAGTCCGGCTCATGA
GTGAGCTGCAGCCTATGTTGTTCCCCTATGCCTGGCCCTGTGGATGGCCT
TTAAGTTATCGTGTTTGCGAGTGAGCCCGGCGGAATCACCATGGTAACTG
GGGTAAAGAGAGAGCCGTCGTCTACGGACACACGGGGCTTGACGTAGAGA
CCAGCACGCTTTTGTCCTGTCGCCCCGGTAATCCTCTTAGATTCGTGACT
ATCGCTTCTAGCATCTATTGTCCATTCGGGTTTTGCCGGCTTGAGCCTCT
CCAATAACTTATGAGTAAATACTTGTAGTTGGCGAATCGCGTATGCTATT
GTCGGATTCCGACTAGGCGGGCAATGACATCCTACATTATAGTTACATGA
GGGAGAGTGACGCTTCCCTCCCGCTCGAATACAACGACATCCAGTACACA
GACGCAGATGCACCAGGAATGTGCCTCCGGTCAGGTTTTCAGACAATTAG
TCACCCCACTGTAGAGTTAAGCCCCGACATGTCGCGCTGCCCGGCGTGCT
AACCGAATCGGAGAGAGCCAGCTTCGCGAACTTACAGGTCTCAGTAACAA
CAATGGGGGGATTGCGCTTACAATAACCAGGATGTTTCCGTAGACCATGG
TGTATGCGGTAGATAAGGTGGAAGAATCTGATAGTCTCTACGACGAATTG
TGCCAAGCATCACTGCTCCACTCTCCCAAAAATATGGTAGGACTAGGGCG
AAGATAACCTGAAGCCGCAATTCGGGGACCGCCTTAACTGCTCCCAGCCC
CGTCGCACCCTCGGAGGTGTCACGATCTTGCTCGTCGAGGGTGGGATGGT
GTGGGCGGGTCTGCTTCAGCAGTTGAGATCCAAGCTTGTCAATGGGTGTA
CGCACCTCATGGTAGTGTGTTTAATCGATCCAGAGATAATAAACTTGGCA
GGGTGAGACGGATTAATCAGACTATGACAGTACTTTCGAGAGTCGTCCCC
ATAGATAGCTGGCCCGTCTCCATACTTTACGAAGCATACGCCCTGAGTTC
AGGCACAGTCTACACTTTGGATCCACAGGTTCCTCACCCGTCAGCCTTCC
TTTAGGTGCTTTGGACCTTTATCCGTAATCGTGAACGATACGACCAACGG
GTTTCAGAGTCCAATCAGCATTAATAATCACTACCTAGGACCCTCGATCG
TTCTGGCTACTGTCGGGGAGCCACGCGCTTAGAGGTCGCCAAACACGCGA
CGGTCCATCCCAGATGCCCGTTCTATGAACCACGTCACCCTATGTCAAGG
AGTTGTCACGAGACCAAGCCAAGCAGCCTGCCTTCTTAGACTGAAGAGCA
CAGCAATTGCCTCGGTATGCTCTCAGGTTTAGAGCAGCATTTAGAATCGC
ACCAGGGTGTCCCTTCAGCAAGTAACACATGCCAGCCTCATGAACCTCGA
GGAACTGGTAATACTGCCGGGACTACTATGGTACTGCTGCTGCGTACATA
TAGCATGAAGTCACATCGAAACTAATATCGATAAACTCCGAGTGCGGTAC
GTACTCAGATGAACTCAGCCTGGTTCCATGCAGCGCCATCTACATATGTA
ATCATTAGTAAACTCCTGGTGACCTAGCACATCGATGTCCATCCTAAAAC
GTCCCAAAGCACACTTTACAGGTAAGTCTGCGTAACATGACTAGGCCACC
GTGGGTATTACGTGGTTACAAAGGCAACCGACAGTACGAGACATACTCAG
ATTACCTTACGTGTCCTCTGCTTACGAGTCCCTACGTATACAAACTTGAA
GGGATGCAGGGACCAGTTGGGCTTCGTAGTATACTTGGGACCGAGAACAA
ACAGCTTCGATGGGCTCTGCGTTACAATAATAAGAAGATGGGCGGGACCA
AACGTTCTCTGTTCTTGGTCAGTATGCGAATTAGCCTATATCTCCGGGTA
GCTTACGCTGCTTACACCCGAACGACCATCGTGTTCTTCCATCCCGAGTG
TCAGGGGGTTTAAACAAGCTGCAGTCCCGCAATCCGTGGTACCAGTGGGT
AGAGGGCCCATTACTGCCCCACATCACGTGTGGCGTCTCTTTGGTTGAGC
GCCAGCCGCAAGCGCTCTAGGCCCTCTCACCTGCAGGGGCATTAATACCA
ACCTCTAGGGGAGGATGGTTATTTGGTAGAGCAACAATGCGCGAGACATC
AGCGGGCGGACTCATAACGTTTCGTTAAATCTTCATCACGTGGTTTAACT
TATGACGGCTACAGCCGTTGAAATACGCCACAGCTGTATACGGGTGTGCG
ATGGTATTGACTCTTGCTCGGTACTAAGCGTGTCGGCCACCTACAGTGCG
TTACGACCAGATATGTTTCGTGCGAAATGGGCGTAATAATTTAGAGAAAT
TACGAACCTCTCGCCAGGGAGAGCTTATCAAGGGGGAATGCAAGTTACCT
TAATTTGAGCAGGGGAGTAGAGTTTCTAACTCTAGCTTGTTTAATCTCCA
ACAACATATTCATGTGGAGACAACTGGGACTCGGAGTCAAGGCACTAAAA
CAGTAGCGTTTGGTTAACATTACGTTACTTGGCGATTAATCGTTCCGCGC
AGCCAATCAAAGCATCACTCTAGGATCCGTTTTGATGTCAAAACAGATAA
TCTCCCCAGGCCGCCATGTACGAAATAAACCTAGTGAGTCTTCGCCTTCG
ATCGCCAAAACGGACCCCATGAGACCGGCTTCCACTAACGAAGCGTTCAA
TCTCTAGAACCGGTGCGGTAAGATGGGAGGCAACCTGCACGGCCGACGGA
TAATTCGCGATTGAGTCGCGAGCGCGAAGAGTATTTTTGACGAAGTTGAC
ACGGCGGGAAATGAGCAAGGTATCAGGTGGGGGAGAAGCCGCTCTCGCGA
CTGGCTGTTCGTCAGTTGCATCCCTCCCGACCAGTCAGGCCCCGGGGCAG
CCGCTGCTTGGTAGGCTTTACCCGAAATTGTTCGTAAACCCTGTAACTCT
CAAACGCTAAGGAAACCGGTGCGGAATTTATTCGCCATTAATATGGTGAT
CCTTGAGGTCTGATATTAAGTTGTCTTGGCTCGAGGGATGGATGTCGATT
GGTCCTCTACCTTTCGCTACGTCAAACTGGCAGGCAAGTATACCGGTGGA
GACCGGGTATCTGATTTTCCTGGTAGGTTTTTGGATAAGTTTTTTACCCT
ACCCCTACATGGCCACTATACCTGCCCAGCTCCACTGCTGGAGATTTATG
AGACACTGGGTCGTTCCACATAAGTGTCACCGTCACGGTTAGTGATAAAC
CAGGCAGAGCAGAAATCGTATGACGGGCCCTAGACTTTAAAGCCATTTAA
CAGCCTTAATGAGTTAGATGCTAGAACCAGTTTTAGAACGACACACTAAT
TAACTGTCTAGCGGCTGCTACTGGAATTGACTACTAGCTAGCGAGCCGTT
GACTTCCGGTTACAAGCGATATAGGGTCTTTACAAGTGACCGTTTACTTG
GACTGTGCTTAGACCAGACACCAGAACCCCCTGACTGTAAGTATCCGTGT
GCCGAGATACCCCGAAATATAATACCGAGCGGACAACAGTAATCAAAGAT
GTTGGACCACGTGAGGACGTGTCTTTCCGGAAGCTAGGGAAATCTCCGTT
AGGGGAAACGGGCATGGACGGACCGCGAGCTGACAGCGTCGTGAACTATA
CTAGCCTTGAATTGCTATGGGCGTACGAATTAATCGCACATTCACTACGA
CATCACACGACATTCTAGTTGGCTCTCGCTTTAAGGACTACGTGTGTAGA
GTCAAGATTACGTATAAGTATTAGCTTCTACCAGCACGTTCGATTCAAGC
CGCTTCCATCCGGATCATGGCAATCGCCAGTGATCGTTTATAGTAACAAG
TCTTGCGGAGTAATTTGCGCCTACCACCCTCCACACGGATAATAGATTCT
CGGATTTGTAACATTAGTATTGCAGGATTCCGGGATCCCAAAAATGCGGT
CAAGTGAGCCTGGATCTTACACCCCGAGCTGTGGACCCGACCTGGTAATA
ATTCTGTTCAATTTCCTGGCACTCGATTAGGAAACCCCGGTAAAGGTCCG
CGCACAATGCTTCAAGTGTCATCCACAGTGATTGCCGATAGCAAGGAATC
GGCTCGCGAGTAAGCCACACAGCACCCTAGAGGCGTTCGTACGTAAGCCC
GTGAACAACAGTATTAAACCCCGGTTTTTATTCCAAGCTAAGGATCGTTG
CGGCCCACTCTATCCTAATGGAGGGAAAGCAGGCGGCCCCCAGTGGAACG
ATGGTGGATCTAGCTCATCTACTATGTGCACCGGCTTTGGACTACATCAT
TTGTACCCGGCGCTAATGGTTATTCCGAGGGAGTGAATTCAACTCGGTGG
GAAAGGACTTAGTTTTGGAGCCCCTAGGAACTTAATCATCTGAAGCGGAG
AGGTTATCTTTTCATTCCGGGAATTCCGATCAATCTGTCCGAGCGTAGAA
TTCCGCGGCTTTACCACACTGAGCATACTCAGGGCTTCCAGGTGAGGATG
TCACTGTCGAGCAAGAGCTTTTACATACAATCCGAACTGGTCCGCGAATT
GCGTATAGTTGCACCACACTGCTACACCAAGTGGAGCAGTTAGGCTTGCT
AGCCATTTCGATAGAGCTACTAAGATTTCACCGAGAGCAAAGACACTGAA
CGAAATTGAAAACGGGCGAGCACAGTGCGTCCCAGCTCTCTTCTTTGCGG
TGTTACGCGGGGCCCGTGGATCACCGGCCTCGTGGAGCCGACAGTGTCTT
CCTCCATCAGTTGTTATTAGCGTTCACATTATCCAAACATTCGATAGGAG
TCTCCGAATCCTGGCTAGACTAAGGCATGTAGATTGCAAGTGTGTATTAT
AGCTTGAACTCATCACCAATCGTATTCTCATAAAATAGTTAACCTGGTAT
ATTAATGGCCAGCTAGCTTCCCGGCAGGTAATGGGCTATATTACCCCGCG
CCGGATGCGTCGCCTTGGAAACCATGTGCTAGAGAAATCACTTGGTAGAA
GCGCCTGTATAGGGGTGCTACAGTCGACGCCTGAGTACGAGACCGTATTA
ATTCCAATTATACACAAGCCGCGACGTTTACAAAGTGTTATCGATGAAAA
ACTTTAAGTTCCGGGGCAGGCGTATTATAAAGGTGTAGGTCCTCTGCTCA
GCACTGTGCGGGTGTTACTTAGGAAGAAGCTGGCACCTAAGGGCGAAGCC
ACTAGAGAGGTTTTGTTAAGAAATACAGGTATGTGATTCAAAGCTGAATG
ACGGCATAGTGGCGTGGCGTCGTTGGGAGTCGACAAAAGTACAGATGCCG
TTGTAATGTCTCAGTTGGGCGCCCCATGTTAGTTGTCCCGGAAGTTCCTG
GGGTTATTAATTCGGATGCTAAACTATTAGGGGTGTACGAAAGTACGCGA
TTATCGGTTCAATTAAACAGAATTCCGTTATGACGCCGTGCTGAACTTAA
GGAAAGGCTACGCCTAACTTCCTGCCTGGCATCGTAACGTGTACAGCTCC
TGCAGTAATTCCTCAACATAAGTTGGACCATCATACTCCCCGTTAGCAGT
CGGCGAGGCAGGACGCACCTCGTTTTATGAGTCTTGTCACATTGGCGCCT
CAAACTGTCCTGCGGGACACTTGTCCCGCCCTCGCGGAAGCAGTGAGGCC
GAGCCTAGCAGATATCGAAATAGAGGAGGGGCTGTAGCCGACACTCGGAA
GTCACCTATGTCAGGCGAGCACTTTCGCGGTAGGACGCCCTCGAAAAAGT
TGCTGTAAGGACTAACCAATAGGTCTCGTGAAGGCAAGATAACTTTATAA
TGGGGTCCTACGCAATTAATTACAGTAGCGTTTGTGACCACTTCGAGCTA
TAGTGCGAGCCGGGGGCTAGCCGGAGCTAGATATTTTTAAGGTTTTCACG
CTGGGTGAAGGATCCGCCTCAGCCTGGCAGACGTAAGTCCTCGATTACGA
GGAAGAGGGTGGCCGAGCAGTCCGCACAGCTCCTGTGCGTAAGCCTTAAC
ATCAACTACCCGGGCTACACGCACCAAACAAGTTAGATATATTGATCTGC
AATCAGTTTTACAGGGTGTGTAGACAGCGCGGGAGAGCGTGAAGAGGCGC
AGTGGGAAAGCCACGGCTACACGCAGCGTGGAGGCGTTAGTTCGAGATTG
TGTGCGTTCCAATCGGTTCTTAAGGTACCTATCTTTTCAAACATGGTCTA
CAGAAAGTAAGATTCCTACAGGTCAAGCTTAGTCGAAGCAACACACCTGA
TTGGCCAAGGACTAGATACCTTATACTCCTGTGTATGCGGTCCGATTAGA
TCGATTCGCAAGTGATCTAACAACCATTGGGAGCCAGTCGGAATTCGGCA
CTGCGCAGCCTATTAGCAATCCAGTGTGACAGTAATACCGACGACCGCGC
TGTTTTATCTGACATGAGTATGAACGCTATGTCCCGCCCTTTACTGCTTG
CGTTCACCCGGGTTACGAGTGCAAAAATTCTTTGCATTCTACGGGGGGGT
TCTTCTAATCGCGATTCCAAATGAACTGAGACATCTAGATCGTAACGTAA
CGTCAATGGCGCCCAGGGGTGGGCTGTACACGATCAGCCTATTCCGGACA
CGCACGCATCATCCCGGGATTCGGAGCAATTTGCCTAGCATCAAAAGATG
GACTCGCATAGGAAATGAACCTGTCATAGCTCCTGTGCCGCTTCCTTGGG
CATACCCCACGGGGGTATGTGACATGCCTCAATGAGTGCGAATGATCCCG
TCGGTCATTCCGGGGGTATCTGAAGCAAGGTAAGTCGCTAGAAGAGAAGG
TAGGCCGAAAGCGAAGCGTCTCACTAATAGTCCAGAGTAACGTTACGGCC
ACCATGAAAATTTGCCATGATCTCGTATAAGTGTTTGTAATATCTGAGAG
CTCGGGATTTTCTGAAGGGAATTTGCGGGTTACTAGGAAGACCCAGCTTG
ATCGCCAGACTAACTAGTGAGTGGTGAGCAGCTGTAGGGTTTTCCCGCGC
CCCGCATTCGCTTGATGTGGAATCCGGCGGGGTGTTAACAGACGAATCAG
CCGTCTTGGGCTCACCCTATGAATAAGGGGAAGGCCCCTCTAGCGGAACT
TGGCAAGCTTATTCCATGCCATATACAGGGTCGCAGACTACCGAATCGTC
TTCCCGTCATATACGGGTTGAGTCCGTCTTAACGTCAACTATCGGTAAGA
CTAGATAGATTGAGGGCCCAGCAACTCGCACCGAGTACTTGTTTGCGTAT
TGTGCGTCCTCAACATGGCCCAATCCTCTCGTAGTAACCGCATGAATATA
ATAGACCTGTTCCGGGTAGGAACATGAGTGTACAAATAGACCAAATTTCC
GACCTCGTAAGGCCGTAGTTCGGTGGTCTAGACGGCGCATGTCTGCGTGT
TAATGAGTAAACGTTTGCACCATTAAGGAGGGGCTTCCGGCCCGGATAGC
TCATGCGCTGTCTCTCCAGCATGCGTGTATACTCTGAGGGCCTAGTCTGG
TGATCCTCTATTATTCACTGAGTATAGCGAACCGTGGTGCGATATAGAAA
TTTCACGGCGTCGAAATACGAGGCTGGGCCCTGTCCCCCGCTTGCACTAA
TAATCGGTCAGCTTGCCTGTGTAATCCAGTCTATAACTGACAACATATTT
GCGAAGCACCACTCGCGTAATCCCCGGCAAGCGTTGGCATTTTTACTGCC
CGTTGGAAGGCGTATAGGTGGAAATATATGCGCGCTGCCTTTTATTGTGC
CCTTGAATATGTGACTCTGCATGCGTAGATGCAGTAGATGTCGTCGAGAA
TAACATGTTGGAGATGCACATGCGTGAGGCGTCTAAGGGACCACGCAAAC
TAAAGTCGGCTATTGGGTCCTCCTCGGATGTCTACAGGGTCTCTCCGATC
GACCGTGCGCGGACTGAGACGATCATCGGCTGTGGTCCGTCGATTTGGGT
TCTAGCTAGCTCTTTGAGACTAGTGAGAATCCACCTAAGACTAACGCCGA
CCCGTGTTAAGTCTGTTTTGTCTCGTCATGGGCGGTGCCCCGGGGTAGTA
GCCAATGAGGGACGAATATAGCCCTAGGTCCCCCAATCCGCTGCTGTAGT
CGGGTTCTGACATCCTAGTTGTGTCCTATAACCCAGCGCCGCGGATTTCA
TCTGCCCCGAGCGCTGGGGCATGATGATGATGAATGCGCCACGACGTCCG
GCCAAGGGGCCAGGAGTAGCTGTGGTCGTCGATCCTCTCTAAAACGGAAG
TCCGGCGGCTATCATTAGAAATAAGAGCGGCTGTTTGTAAGAGGTCAATC
AAGAAAGAGGCCCAACCAAGCTAATAGACGAAAGGAGTGTTCCTGAGAGG
GGTTTCTTTGGTTCACTGGTGGTCGTAATGCCTTAGGAGCTCTGGCCCAT
CGCGTCGTCTCCGAGGGTATTCTCGTTTATTCTGGATTCACCTCCTCCGC
AGAGGCTGGTACCTAGTACGGCCTAAGTCTTCTGACTCCCCGAATGCTGA
TAAATCCGCCACCGTTGGGCAATGAGTGGTGCTTATGCTAGTGCCTCCAG
GTTTAAGAGCTGAACTGTACGAAGCCCAAACGAGAGCGTCGCACACCGTG
TTCAGAGGGAAAAACGGAGGGGAATGCAGGGCAGCCGAGGTGAAACGCGG
ATATCTCCGGACCCAGACTCGCCCATATGACCACTAAGCAGATACTGACA
TAAACGTCCACGGCGCCCTCATGATAGACGCATATACAGCCAGACCTACA
CATGTTCCATCAAATTCTCCTGCCGCCTTCTCCGTGCCCCCTTCAAGCTG
CGTGGGCAACGCGTCCGGACACTATGCATGGTTCATTGAGCCGGACCTTT
ACAGTCGGAATCCCCAACGCAGGGCCGATCGACAAGAGGGTTGTTATTCA
GTGCTGAAGAATGAAATCGTCGGTTCTTTCTGCAACCCACCAGGCGCGAC
TCGCTATTACGGGCGGGGGATATGGGAACTAGAACGATCTGCCTAATCAC
GATTTGTTGGTTTTGATTGGAACAGTGAATCAACGGTCGGTCATGGTGGG
TCAGGCGAGTTGATGTCCCGCAGACGGGAGTCGCCCTAAGGGGCTGAGTA
GGTTAGGGTTATTCCACAACCTGGCCTTCCAATTGGCCATCATTTCGACA
TGGTCCTTCTCGTACCGAAGTTACCACGGACGGGCTCGGAACTGGGAGTC
TGAGTGATCTCATGCGATCTTGCTTGTTCGACACCTAACTCCTCATACCC
TAAAGAGCTAGCAATCTTGGTATAAAGAGACCCGATCTGGTCAGCGAACC
TGCTGAGCCAGAAAATGACTAAACACACGGACTGAGGGTTTCTTTGATCT
TCAAGGGCGAGGTGTGTGTTAATCGTATCTTCTCTACAGCCCCTGTTTTT
GCTACAGCCTCGAGCCTTACTGGTAGATAGGTACCACCCAACTGCCTCCT
GAAACGCGCGTGCCATGTGAGTGCTAAGATTTATTGCTGCCCCGAACTAT
TCCTCTAAGTAGAACGTATAATTGTTCCTATAGGAGCGGCCCAGGTAGCG
CGTACCGGGATGAGTTCTGCAATCACGTTGTTATCGACTCCAGCAGTTAG
CAGACGGGGACACCCGACACGGGTCCGCCTAAGGCCTTCATGCTCACAAA
CGTGTTGATGACACGGTGCGTGATCGATCGAGAGCGTGTTCTTCATTTGC
ATAGCTATTCACGTGCCCCGGAATACTCAGCCGTCATATTCATAGCTTCG
CGCGCCTGGCGAGAACCACGTATCCTCACGGCACGGATATGGATGGCTAA
CTGACTTACTTTGGTCAGTGGGTCTGGCACGGCAAAATGAAAGGAACAAG
CGATTGTCCAGCCTCCCTCGTCTTCCCTGTATGGACAGCTCGGCTGCGTA
TAAGTCCCGTACCGTCTGGTACGCTGCTATTTCCACCTTGCTGTTCTACG
CTTGGTGGGGTTTTTATATGATCCGAAGGCAGCACTTCCGGACGGTGAAA
TGAGGACCATATAAAACTACGTGCAGCAGCCTAGAAAGACCGCGATTTGT
CGAATTACGAGTCCACCTACAGAATGCATAGGGTAACTGCTCATCATAGG
GGTAGTGTGCGAGTAGCTTTGGACTGAACAAATTTTCGCAAGTTGCGAGA
TGGACGTCGGGGACGAATAGTGAGTGGGCGAATCGAGCTCTACATACATG
CTCCGATCGGCGATATCTTTATTTTGAATACCCACCTGAACTCTCGGTAT
GCCGGCGAGTTGGGTCACGTACGAACGTCAAACGCCCTTACGGTATGGCC
AGGACACGCGAGTGTTAGTGGGGCTACGCCGGGCGCTTAACTCCAGGCCC
ATCTAAGAGAAGACCACGAGATCATATACGAGACATGTCAAGGCTCACTA
GTAGCAGTGAGTAAGACTAGGGATTCTCAACAGTTGATAAAAATCCAGAT
GGGCCATTCAAGTACTTTTAGTGCATTCGGTTCAGTTCACATAGGGCCAC
TATTCCGGAACACTTCCAGATTTTCTTGACGATTCTCTTCCGCTTTTAGA
CGTAGTATACAGGCCTTGAGGGGGCTGGAGTTCTAGAGACCATACCACGC
CCCACGGCGGATCGGCCGGTCGCTCGCTCCTTTCATAAAACAGGCCTAGT
CGCACCGTCAATCGCATCCGAGCCGGCACACCCGATGTGCAATGCAAAGG
GGAAACATAGCCTGTATACCAATTACTGCGGACATCAGGCTTCCGGTGCT
TTCATAGCGTGGCGTGTTGTACATCCGGGATCTGCTGGCTCCGGAACTAT
TTCGGCCCTGTTGTCATACTAGCTTCCACATTTCATATTCAATCATATGG
CGCGCGGTGAGGGTTCGGCCGATTCCGCTAAATCTTAATTGCTAGCGTTC
CAGGTGTGCAAAGCACAGAAAAAACGCTAGTTCCCTGTGTCGAATTGGTG
CACCGCCAGATTACTGGCCGCCGGGAGATTGTTACGCACACGTATGTAGG
TGCATCATATGACCTCTCCTCCCTTAGTTAATCGCTAGGTAACTCGTTTT
TTTGTGTCGACCGGAAATGCCTCTATAAGACAAGAAGTTATGGACTAATC
AGCATTAGCTAGGAAAAAAGGCCGATAAAAATACCGTGTACACGCTATAG
CGTTCAAGGGACAAATGTAACGGCTCAATGGATACGACCATGCCGGAGCG
ATCCCTTCATTTATCGCTACTTGGGGTTGTTAGCCTTGATAGACTACTAC
ATGCGCTCGGTAATCCAGGAGGTCAATTGCATCCATTCCAAAGCCCGGTA
GCGTTGTGGGTTAACCGCCTTATGTGTAGCAGTTCATTCTGTCTCTAGTT
TAAATGATCTACTTCTGCCTGTTTCTGCCTTCACGCCTTAGCCGCTTGAA
GGATGACCACTCTTTGAGTTTAGGTACAATCGGGGGAAACCGTTGAAGTA
TTGTAACGTACGTCCGGGGCACCATTTATCGCGGAGTGCGAGAGTTGTGT
GGAACACTCCACGCTCGTCGTGGAACTATACTCGATTCTACGTATATCAC
CACGTTATTACGACAATTAGCTTCACAGGAGTACTTGTTGCTCTAGCCTT
TTCTCTGTAGTACACGCTCCCCCACACGAATGCTTGCTATGGGACGCTAC
TCTACATTTGCAGTATGATGAACTACAGAGAGACGCAGCAAGAAAATTAC
CTTGTGGGTTCAACGTCGACGAACTTCGCAACCGTACTGCTGTCCGAACT
GTCTACGTCCCGGGTCAACGTCGCTCACTCGAGCACTATTCTACATTCGG
ATTGAATTATGGACCACCCGCTAAGACCGCTTAGTAGTTCCACCCGCCCG
CCCGCCCTGCCCCATCAAAGACTTGTGAATCCATGCAACGAGCAGTTCGA
GTAGTCCTCGGCACCCTAACGAAGGACTAGATAATCACAGGGCGGCTACC
CGGGACGGGGACCCACGGTCTACTTTCCTGAGGGTCCCCAGGGTCCCACC
TCCACATGGTATGACGTAATTTTAAGAGATCTAAAAGATCTCTGCCATTG
CATACCTACTCGAATATCGCTGGTGCCCAACTAGCTTCATCAACTAAGTT
ATATCAACTATCCAGAACAGGATGAGAAGAATCGGATAAAATGAAGTGTT
TTTGTTTCAAACCGTTCGTGGTAACCCTTGGGTGTGGAGTCGCATGTCCC
TTCGGTTGTGATTCCGCACCCTGAGCCCCCTATCACCCAGCCTCATCGTA
ATGAGCTAAGGTATGTCTTTGATTAAAATCAAGAATGTGATTTCGCGACA
GCAGCGGAAGTCCGACTTCCTGTAGACTCCAATCTCGAACACATTCCATG
ATGCCGAACCGTCTAATCACGTAAGCTATGGCTATGATGTAGGGAGAGGA
AATGAGGCCGATGGACCCAACTTGCAACAGAAGGTATTGAACTAACTCCG
CGACACTATATGGCATCAACTCCGAGGCTGACCCCTTAGATACTTCCACA
CGAGTCGCACCGATAACTTCTGACAGGTCTTTGAGCAAACTTTATTGTCA
TGGACTTCTTGAAGAAACGGAGTGCCAACCTGTGGACTTTGACTATATCG
CATAAATCTTAGCATAAAGCAAGTATATTTTTCGTCGCAACTTAAGGGCA
GGGGGAACGCTCGGTGCGCAGGGCTAGCATTGCAAGCGTATATCGGCAGG
GGCGTGTTCCTGACGATGGAGTATAGCGCCGTACGTTCGTTACACTAATG
GAAACTTAAATACCTCGAACTCACATCCTGCCGGAGTGAGCTGTCCTATG
ATACAACCCCGGCGACGATTTACCGCTTATCTTGGATATGTCCCTGACAA
GATAATGTTGACTAAACAGAACCAGTTTTAGGTCCAGCGCTGGGCCACCC
TAGTTGTCACATCGTACTTTCAAACAGGTTCAAAAGGCCACCTCAGTGCC
TGGAGCAGATCTCATCTTTTCATCCGAGCTATCTCACCACACTACGTGTC
AGTGCCGCAACCCTACAAGCGTGAAACGGCACTACCAATGCTTAAGTGAA
CATGCGGTGTTGTATCGCAGCGACAAATTATATGATGGCGCATAGGGAGA
TATATAATAGACGCTTGTGCAATAGCCTATGCCAGAATGTGCCAGCACGG
TTCATGCCTGTGGTTCAAGGGCGCCGGTGTGTGTACCCAGTCTCGGGAGT
AAGGCTTGGGTAACGAACGAAATGCCCGGCCGCCCGCAGGTAGCTCACTG
TTACAGGGTTTTTCTTTCGATATAAGACGGAATCGCGTTACTACAGTCTA
AGGTCAGGCGTACGCCACTTATGCGAGGTTACGCGCAAGCGGGAGTGACG
CGCCGGTAGCGACACTGCGTCGTGGTTAAGTGACACGCAGATCAGGAATC
GCATATGTCGAAACTGCCACGTCCGGTAGTTAGGGGTTGGCGTTAATCTT
CCGTATAAGGCCAGCAACACGGGTACACTGTGCATGGGCAAACCTTAGGA
TCACCCGCCAGGCGAGCCCCTGAGCATGCCGGGTATTGCCCCACGATCGC
CGTCACGACGAACCCCAGGTCCACTACATTCAGTGACCATATCTGGGCTC
GGGGCTATTCGCGCGAGGCCCGTACTCTTAGGGTTCCGAAGCGAGCTCTT
CTGGTCCAGTGGCTTACGGCTTTATGACCACCGTCACGTTTCGGTTATGT
ACACGGACCCTGTCGACCAGCTCACGTTCGATTTTTCCTAGTTCCTTACC
AACCTAAGACCGCTTTAAACAGACGCAAGTATTCCGGCTTGCGCATGTCC
CTCAAACGCCTGACTGGACAAGCATTTTTGTTTGCGGTAAAGTCGTCCCA
CAAGTCAGATAAGGTGTCCCTGCCGTGGCACGGATAGACGTGAGGAAACC
GAGCAGAGGAACGGCCAAAATAAAGTAGTGGCCAGATAATGTTCAAATAA
GTATCCCCTGTCACCGGGAGGCGACCCTGAACTTTCTGTTGATACTGATT
TGACCGACGGTAGCACTGTGTACCATGATCTCCGGTCGGACAGTTCTTCG
TGGAGGAAAACCTTCGAGAGTCACCCAAGGTCCTTTGTACGGGTATAATA
ACTTGATGTAGGGATACCCAACATTAAGGAGCTCTTGTGCAAGACTTCAA
CAATGTGGGAGGGTATAGCGACAGGGAAGTCATCAGATAGCTCCTATTCG
ACTGAACTACTGCATCAAGATGTTCCTCGTCACAGCGGGACCAGTTTACA
CAACCCAACTCACCACAGGATTGGAACCTTTATGGGCAAACGCATAGGAA
CCACGGCGGGCCTGATCGGAGATAATACGAGCCCAGTGCAAGCCCGAACT
TGGAGATGACGACCTGCAAATATCCGCAAGAACACGCGGTCGTGTTCCAG
TGATATACATGTCATCCCATCGCTTCAATCCTGGATGCCTTGGGAAAGTG
CCGGACACGATCAAGTTCATCGTTAATCGATTTATGTTAGTCCTAACCGG
GTGAGCCTGTATCAAAGTTGAGGATTAGAATAGTCACCAGTTGGTGGCTC
GCCGATGTCCAGAGCGAATCTGGTTAATTTCTCAAAGAGAGTCTAGCGAA
CGTTTGTCCTACCGCTCTGAGGCTACAAGCAGTACGTCGGCCTATCTTAG
TCAGTATACGGACAAGGAAGTTTGGACCCCTAAATAACTCGTTAAATCTC
CTTTGCGTAAGATGGAAAGTGCACGCGCCCGTGCACGTGAGCCAAGGGGG
GGTCTACATACACGTGGCATAGATTGGACACTCCGGCTTTGTATTTTACA
CGTGTCCCGCGGGGCAGAAAACGGGCGGCTGTAGCCAATAAGATACGGAT
GAAGGCAGTGGGCCTTGCGAGGCATCTGGGCGCATGATGGTCTGAGGCGA
TAAGTTCATGCTCCGAACTACTACCGCCACCTTGATGAAGATGTAAAATA
CGTGCAACCACTGAATCTTGAACACCTCGACTCCTGTTTAAGTATTTATA
ATTTGTAGCGAAACTATAGTACTAATCCTGTCATCTAAGATATACCAGAT
TTTACCGGATGGATACGATACAATAGCTTTCTTCACAATCCTGATATGTG
CTAGATATTGTTGGGACCTCCATTTCCGCGACACTGATTCCTCCTTATCG
TGCCCGCTTGCCACTTGACACTCCCCGTTGACGACAGGGGCGGATTATTT
CTAATTCCGCCACTACAGTCGCTGCAAGTTCACGCTTTTAATCGTACGCG
TCGTAATATCCCGCGCGCAGCACGTGCACCGTAGTAGCTCAATACTGAGA
AATGATTGTTTGCGAGCTATAGACTCTGGGAGACCAGCGCTGATCTTCTG
GGCATCTTAGCGGCTCCCATGTAAAGAGGACACATCAGAAAGCAGGCCCA
ACCAAGCTTATAGACGAAAGAGAGCGTTCCTCGATAGGCGTTCTTTGGTT
CACTTCGTGGTCGTAACTGCCTTAGGCGCTCTCGGCCAAATGCCGTCGTC
TCCGAGGGTACCTTCTCGTTTATTCTGGGATTCACCTCCTCCGGCAGAGC
TGGTACCCAGTACGGCCATAAGTCTTCCGATCCCCCGTAATGTGCTAAAT
CCGCCACCGTTGGGTCAATGAGTGGTGCTTATGCCAGTGCCTCCAGGCTG
TAAAGAGCTGAATGTAGGAAGCCCAACGAGAGCGTCGCACACCGTGTCCA
GAGGCAAAAACGGAGGCGGGATTGCAGGGCAGCCAGAGGATTGAACGCGG
ATTCCCGACCCAGACTCGCCGCATTATGACCAATAAGCAGTTACTAGCAT
AAACGTCCACGGCTCCTCCACTGATAGACTTCATATACGCCAGACTTACA
CATGTACCATCAAATCGCCGATCAATTCTCAGAGCCTAGTATACGCCGTG
CTCCGAGCGTGGCGTCGAAGTCTAATTGCCTGCAACAGCATACGAGCGGT
ACACTTGGGAGCGTCCTACCTTCTTGTAGTGATAGATGGAAAGGAGACTG
AAGGGTGCCCTATCAGCCTATAAGGGATGACAACCTAGTCAAACTAATAG
TTGCCGGGGAGCACTCATTATTAGCCTACCCCGTGGGTGTGATATTCTCC
GAATGGCCAGCGGTATGCGTACTACATAGCACATCGGATCTTGATGACCT
TCTTTAGTATGAGCATCCCTGAATCTAGCCTGCGTCTTATTTGTACAACT
GTCTATCACCGTGAATCCCTGGCGCGCGTTTAGAGCAACAACAGCTTGTC
TATAGATACGCGCGATCAGTAGTATTGGAAGAAGCACGGTCACCATGCCA
GTGTAACACGGACGGCCACTTATTGCAACCCAAACGTCCGTAAGCCTTAA
AACTCGACGCCAAATACTGCATTAGCCGCCTACTGAAAAACCAAACCTTT
TATTGCTTTCTACGTGGCAGGTCGGCTGAAACGATATTAGGGTCGTGTAT
TCTGGGGGACATACGAGGACATGATGCGACTATGCGCTGACGAAGCCGGA
TCGCACAATTTTCAAAGAGTTACTTTGGAAAAGGATAAAAGGGACCGTTG
TACCGATAGAGTGGCTCGTTAAGGTGCTGACGGCTGTGTATACATGAGTG
CATATTGGTGGAAAACGATTGAGTTGTACTTGGTTCATTGCCACAAAGCC
TTGTTCAAAGAGTCTACATATCATTAACTTTAAAGATAACTAAGGTCTAA
GGAATAGATAAACGGATGATATCACATCTTTCACGTCTTGGCAAAACCGA
GACTGCCGGTCTTGGGCGCGACGCGTGTTATGGTATGAGTTGACACCAAG
TACCGGCAGTTCCGCGTGACCTCGACCGTACATAGGAACCGCCCGCTTAG
GTTACCATTCTACAATTTATTATGACAGAGTACCTCCATACAATCTCGGG
TGCCAAACTATGTAGGGAATGTGAAGTCAACTTGTCTGACCAGCCTGGCA
AAAATATGTGGCGAAAACCTCAATGACAGTCTAACACGCGGTCCTAACTA
GTGTGATTCCCAACCGCCATTCGGGGGTAGTAAGTGCGGTGAATTCTTTT
TCTTCGTTGGACAAAAGGTGGAACGTACCAGTAGAGTGCCGGGTAGGTTC
GTATACTAGTCTTTCATAGATAAGTAGGAAATCCATGTGTCAGGAGACCT
TGACGCCCATAGAGATTTGTTCGAGCATCATACGCAGCGTTAGGCCGAGT
AAGGGTAAACCGATGCCACGTATGGGCGGAGTCGCCGCCTCTATGCCTGC
GCGTACTTCGTCAAAGCCCAGTTATGATAAGCTGTATCCAAACATGTTCT
TAGACTACACAAACGACGCCTTCAAGCAATGGAGTAGAAAATGGAATTGT
GGCCCACTTGGCAGCGACGGCTGCTGAGATACTTAGTCCTGAAGCACGTC
TCGCCGGCGGATTTAACCAGTTTTCCCTTTGGAGGGGCGGGATTCATCTC
GATTCTACGATAAGCGATATCGGCGTCCTGAGTCCTAGGGAACACAGTCA
TGAAAACACCTAACTGGATTGGACCACGCCTGGTCATAGCTACGAGATGA
GGCGAGCCTACGCGCAGAATATAATGCCTAAGAGGGCTCGCTGGTGCTAA
TGTTCTGACTGAATTTATTCGAGCTTCAATCACTAAAAGATTCGGGCGGT
GGACGACCGTTACTCAAGTCCGCGAGCGCATAATACAGCAGGGTTACACA
GGAGTTGTATTCGTCCATATACAGCCGCCCACCGACGCTAGGCACCTCAT
ACACGGTCCCACTCTGGTCTATCAACAGATCTGGTTAGAAAGGGACGGAC
CTGGATTACTTGGTTTGGTTCCCAAAGGTCTCTAGACTAGTATCGAGCGT
AGGGGGAATCGGGATGGGCACGGAGTGGGCATAACTGTGCTGCTGTGTGC
AACTCAGAAGCATTTTATTGTGATTAGGCTTCGATGTAGGGGCGAGAGAA
GCTGTTGCACTGCGCAGTTACGATCCCGGCAAACCCAACGGACCACCACG
AGTGCTATAAGCTCATCTACGCTTGTTCCGTGTCCTTTTGTATGCACCAT
GTTCGCAAAATAGAGCTCCATCGGTCCGTATTTGCGATGCGCTAAGTTTT
CAAGGTAAGGCATGCATATCTGTTGTAACAAAGACTATGCGCACGTCAGG
TCAGTTCCCGAATGAAAATGACGTCAGAAGGTCCTTACACTAAAATCGCA
GCAATCGCTAGAAACTCCCTGGTCTAAGGCATGAGCACGCGCTAAGACCT
GAGCTGGACCTCAAAGTTACTGGACCGTCTCGTTTGACGATAGTTGATAT
CGGCGCTACTTCCGCCTGGAACGGTACGTCCTTGTGCCTCGTTAGCCGGT
AAGCCACGCCCAGACCTGCGCATTTACAAGGATTCTACCTATTAAGCTAT
CTTACTCTCGCCTCTTCATCCTACGCAGTGCGAGTGAATTTGGCAGATAC
GTATAAGTCTGGGGCAATAGAAGGCTGGTCCTACTTCTGGGCATGATCAG
TTAGTACGGTACGGATCAGTCCTAACCTTGGAAATATCGGGGATGATCCG
GTCCTTGTTGCTGCCCGCCAACTGGTCACAAGTAATCGTTAGGCCGCGCC
ACAAGCGGCGACGGGAAGATCATTGTCAGTGTAGCGGCGGCGGGATTAAT
CTAACCGGGAAGGCTGTCTCTGACCCGCTGTGACACAAACGAACAAGAAT
TACAAGGCTAACAGAAAGAGCCTCGTATTCTGATCAGATAGATAGCCCGT
GGTGTGGTCAATGGCATAGAGAACATTGGCGGCTAAAGCTCTTCGAACTG
TAATGAAGGTAAGGTCAAGAGGCTCACGTCACTGAGTGCGCGGGGGTTGA
GTGCGGAACTATACGCCATGCTTAGCGGTGTTGAATTTACGAGCGCTACG
GATGGGCACATAGCCTAAACCACACGTGCCCACTCTGTTCTTACAGACGA
GAACCCATTACCACGATTAGTCGGATTGACGTAGAGCGTTTTAGATGGTG
TTTAGTTAAGTCTCCAGAGGACCGGGTACACTCACTACTTATCCTTCTAC
TTAACTGAGAATCCAAACGTGGGCAGGATCCTTTCGCTTTTACACCACTT
AAGAGTCTTGGGTAACGGAGCCGTGCCTCGGCTAGCCCACCGTGTAAGGT
CCGTAGAATACGCAATAACTTGGCGAGTATGGCCTACTTAAAGTTCTCTT
CTTCTCGGTCAGTAGCGATCAGTTGGTCTTAAAAGCTGCCACTATACTGT
AAAGCGTCTCAGTCCACGCACATAGGTCCATAGACTCCTCAACCCGAGGG
GCTTAGGGGAGCTGATACAAGAATTTCCGGCTGGGTTAATTTACGGCCCC
CTCAACTTTAGCTATTATTCGACTATTCCTCTAGTCGTATTTTATATGGA
CAATGGAAGCTTTTTCTGTACATGACCGGGGAAGGTTGTTCGCCTAAGGA
GTTACGCAAGGCTCTCGTTGTCTTCTACCTATGCAATATTCCGTTGGCTT
GATACGTCTGTCCAGAAGTTCATACGGCCATTAAACCTTTCTTTTTGTTT
TAATTCGCAGTTTGGCCTGTTAAACGGTGTTTCACAACTACTCGAGTGAG
AGTAGAAATTTCAATAAATGACTTACGGAAGCCTTTTCTGTATAGTCCAG
CTCTCTTTCCAAATTCTGCTGCTCTTGGGAAGTCGCATACGCTGTGTGCG
TGGCGAAGAGATGCGTCAATTCCTTATTTCACCGGAGAACGGTCATCCAG
GCTAGGCGGCCTATGTGTGGTTTACAGCAGGGCATAAAGGGCCGGAATAG
GGTCAGAGGCCGCTCGAGGACATGCCTTTTCGCGACCTTCATGTCCCCCA
AGGACCTTGATGCGCAGAAGTTCAACTCCGTTTCCGCAGCCATATCTTGG
AACTACTTGATGTCTAGGTAAAATATACCAATCCCGTCGTGAAGCAATTA
AGCCGCAGAGGCTGTACCTTTTTGGAACGTCAAGGTAGCCAAACAAACGA
TATCGGCCACCCAAACGATGTGCGGCCAGGTGTTTACGAGTAGGCGATCA
GTGGCCTTACCCACCATAACACAGGCATAAGGCGGATAACCCGCACGAAC
GTTAGGTTTACCCTACTCGCGGTCGTGTTATACCCCATAACCATGGGTTG
ACGTGGTACGGCTTGACAGGATAACAGTTTCTAAATGGTTCTAACCCGGC
CATGATACTCATTATGTATTATCTATTCCAACCGGGACTTTTCTCAGAGG
GATCTCGGCGGCAATGGGAGACCTCACCTCTGGATAACCGTTGAGCGTAT
TGATAGAATTTGGGGGCTAGATCTGCCGAGGGAGAGCCGCTGATGTCGAC
TCATTTACTGCACAGCAGACAGAGGAACCTGGTTCATCGTCTGAATCGCC
GGGTCACACGCGCGTAGCGGGTGGGTGAAAACTCGCGGGTCCAGAGCCGC
GGCCTTCCGCGACAAGATCTAACTTAACCTCGAAACTTTTTGCCACCCCT
TCACATCGACCGTTCCTAACAAAGGAGATACCTCTACGACTGAGCCTCCA
TGCAAATTTCTAGTGAGAACAGGAACGTCCAAGATCTCAATGTCATCTAG
CATAATTCATTTTAGCAGAAAGCACATACTCGACCAAACGATGCATGTGT
GCTATCTACTTTGCGCAGAAGAGTACAATGCAAGCCCGTGCCAAGCTTCC
CTCGTTTACAAGAAGCATGTCATGTCCAGGATTAAGCCGTCACCTATATA
TATCCTCAACCTAGTGGTGACGCGTCAGCGAAGTCTCCCTGCTAGCGGCC
AGCGGCTTATGGTTGCCAATTGAGTTTTACCGCACCTCGAAGCGTCGTTG
GCTCCGTAGGCCGGGTAAAAGTTATACCCGATATGTCTCTGAGGGAAGCT
ACAGAGGACTCCCCAGTCTAGTAGAGGGCAGAGGAGACGAAGAATGGCGA
GCTAGTTGTGGAGTGTCTGATAGCGATTGGTGGTGTAGCTACGTGCTGGC
CACTTGTCTTGCTAAGAAGACGGTCATAGCCCATCGCTGCCCATCTCATT
CGAAGTCTTGTAAGTCAGGACCCGTTCGGTTGGCATGATCCAGATTTAGA
GGACTTCTATGACGATACCGTCTCTTGTGGAATCTGACCATAAGCGGCGG
TAGCCGTCTGACCCTCTGTCATATACGGGAGGTTAGCTGTTCTTTAACCT
CTATTAACGTCGAGCGGTCGCGGTAGGACTACTGTCAGTCTTATGTACAG
GCCGAACCCAGAAAAGTCGTAAACTACAGCTCCGTTGACGTCGTAACGCC
AAGATATACGATCAGGGTCTAGGGGTAATAACTGCGAGTCGTACCTACGC
GAGATTAGGGTATATATCGCGTAGAACTTGTGGGTAGGCTTCGTAGGCGG
TTTTGACAAATGCGACGTATATGTCCACGTCAATATGTGTCGCTGAGGCT
TTAAATTTTGTACACCTGAACCGCCAGGAAGCTCCTTCGCGGCCATTAGC
TTCAGTCTTCGGAAGATCAGGGCTGGTATCGCAAAACGGGAGCAGCACGA
AGATGTAAGGTGGGCTCGGCGTGGAGATGACATTACGTGAAAAAAGTAAG
GGCGCCCATTCGACATCGCTCCGCTAGGCTCCCGAGACTTCCCGCTTGCT
GGCCAGATTAAGTCAATACCGTGTAATGCCCTCCGAAGTTTGCTTGAACA
CCTTAGTGCGATGACGTACCGCAACATTGGAATAAGGCCGCAACGCATTG
GTGTTCAATGGCGTTGAATAGACCGTATGCAGGCCAGATTTTGTCGGGGT
ACTTATGTAAAGAAGCATTGATCCACACAGGCCGGGTACGATTCCACACT
GGATGTAGCATTGGAATGCCTACTCCGGCAGTACCTCGTTCCGGGAGTAT
CTCTCAAGGTGATAGAGAGTACGGCAATCATTTTCATAACAAGTCGGTCG
TCCAGCGCCTAGAGTTTGCAACACAGTGCTCGAGATCACCCCACCTTTTT
GAGACGGGGAAGGGTACTGGCCATTAGCGACTGGCTGATCGAGCAGAATG
GGTCGCGCGGATAAGGCACCGTACAATCGGCTTTGCGGGCACAACGTGGG
ATACTTGACCCTCTTCAATCGTATCCTGGAGTTAAAGGCAGATAACCGTA
GGCTACCCGGGGCAGCTTGCCCACGACATTATCTATGGTCGGTATGAACC
GATAAGACATGAACATGCATGCTGCGGGTTTGGCATTAGGCCGGTCTTCT
ATGGGAACAACTTTGAGGACGCAGACGCATGTCATTTTGCTTAGGGAGAC
TACGCAGGACCCCGAATGAATCGCGATGTTCGCTTTGCCTGTTAGGGAAA
GCGAATGGGTCCCAGCCACGGAGACGAGTGGTAACGTTAAGCGTCAAAAC
ACGATGTGCGACGTTTCTCGCAAGAATGAACTTTTCGAGGGAGTAAACTC
AGTTTTCACCAAGGAAGTCCTGGCGCATTTAAGCATTTTTGGCGAAGATT
CTGCTGCTCTACAATACCCGTGAATTGATTATACCGCGCTTCGGGTTTCG
TGGCAGGCGTGATAGTAGGCGACACAGGCGTTACGGTCCAACACTTCATG
GACAAGATGCACCGCGGATAAAATCAAGACAACACCGCCTGTTTACCTGG
GGGTGTACGCGTTGGAATAGTCCCAAACTTAGAAGGAACTGAGACACTCG
CGAGATCAGTGGTTGCGTTCCTTTTAGCACGCACGCGCCGGAAGGCTTTA
GAAGCTTCTAATAAATGTCAATTGTTATGAGGGGCTCTTGCGCTGGAGGC
TGGGAACAGCAATTAAGAATCTCTCAGACACGGTGTAGACACTCCGTTGA
CTCGTGTTGCGGGGTGGTGTGGATTGATCCAACAGACTCACTATTGATAA
GACCATAGTGCTGCTGCATAACTCCCAAAGACAAGTTTAGGTCTCGCGTG
TCCCTGAGGCTCCTCTGACGCTTCCACTACCCGTGTCTCTGCACGAGATA
AGGGTCCTAATCCATCTCTCTCGAGTTCAGTTTAGAAACAAGTTGTATGT
TAAACCACCATTGGTTCTTAAATTAAACGCGGGTCAGCGGGAACGCTTGA
AGAGCACTAAGAGGCCAGTTCTGCATTGCGCTCAAACAAGACAAGCATCT
TGTAAATCGATTCTCTGCCTTTGGCTCGATCCTCTCTCAATTTTCGGGCC
AGCAGGGATCATCGGAGGATCTGGCATCCTTGGTGCGAAACAGTGGCGCA
TAGGAAAAAATTCTAACGTCTTCCAAACAAGCTACTAGGGTAGATGCAAG
AGAAATCTTGGATCTCGCTACTTAGGGGTTCCCTGGCTTCGTCGGCTCGT
TTGATAAGGAATTCTACAACAGGCCTCCCGGAGGAGTGAGGCGCTATAGT
GAGAAGCCAATCGGGATGGGCCGGATATCCTATTACCAAACCCTGAGTGG
GGCCGTAATAGCTCGCGTGATCGAGGCAAGCTTTGACGACTTTAGGCTCT
GGAAGGAAAGGCGTTCGTCTACTCTATCCAGCCGGCAAAGGGGGGTTTTG
CGACGTGCCCCGAGCTCACGACTTACATCAAGGCTAGCGAGGATTGTTGT
CCGATCGCACCGTGAACCATCACGAGGCTGTCATTTAGAGGCGTTTGCGG
GTGATCTGTCAGTGGAGGTAAAGTTGATCCCCATGGAATGCAAAGTGTGG
CCAACTCTTGTTAGAAAGGAATTGGGTATTCATCTCTCACGTCTCCAAGT
TACCACAGCAAGGAGAGTCGCGTCTCTAGGCCACCTGAATTCTTGGGGGC
CCGTACTGGCCTACGCCATCAACCCTGTAGTGGCATTCCACGTGGCTCTC
TCAACTTACCATGGTTAAAGCCTCGTCTTTGATAGTCGCCAGTACACACA
TGGAGTAAATGAATATGAGCCGAGAAGAAAGCACGTCCCAGAGTAGACAT
CAAACAAGAGAGAATTGAGCAAAGATCTGACGGACAAACCATCTCAAAGG
AGCTCGGAGCTAGAACTCGGTGTATATTGAACATTTGGTTCTTAATTCTA
CATGTTGGAGCGTTGGGTGGCATAGCAGCACAACACCATGTTGGACACAA
CAGTACACTGATAATAGATTTTCGCTCGTGAAGGAGCCGCTTGAACCCTA
TTCAGACGGCGCGGAAGGGATGCCAAACTCTTCCGCCCCGAACCAGCTTG
CTGAGCTACACACATCTCACTTGATCCGAGCGTATAGAGTAATGCCGTCG
CGCTTCGCCGTGTGTCTCAACATCTGGTATATAGTTGTCGATACCGTTAT
AATTTATTCAGTGTCTCACAATTCAGGACAGCTGAGTGGCTAGCGAAAAA
AATCCCGTGACAACATTCGTTCTCAACGGACTGCGACGCTTTAATTGCAT
CACTTCCCAAGCAATCCTGCGCAAGCAACCATAGCGACCATGGAGTGTCC
GATACGCACTCCTTGGATCTGCAGGTGACAGCGGTCAGGCGTCGAAGCGC
CTTATCATAATGCAGCGTTCTCACTTTCACCAGTACTGATCCTAATCTTT
GATAGCTCTAATTGGTGGACCATCCACTCTCCATCTTCCAGTACTCCGCA
CATCGCCTGTTCAGTCCAAAGGGCATTGATCTTCGAATGGTTACCCACTC
ATGGTATACTGTGGACGCCAATGGCAGGCGTGTCGTACAGGTAGGTCTCC
ATAGAGCTCGGTAGGTGTAAACAAACAAATCCCACTGTAACAGTCGAATG
CGAGGTCATACCACTCGCTTGCAATCATGGTTATCCAATTCCGAAGACAT
TAAAATAGATGATTGGAGCGAGTCTTACCGCATTTTTCGATATCCAGTGT
TCCACGGCGGCTTTTGCCAGCATGTGCGTTCTAGGCGTGAATTCTGTGAC
CCGTTACAGACCCTACGTCGATTTCATCGTGACAAGTATGGGGCTTACGT
CTCATCATACCTTTAGCTACTTAAGCGTCAGCCGTGAGTGGCTAGAGCGC
ATAGCTTGCGTAAATTTCTTGGACAGGCGATACGACGTCTTGGTCTAGCG
CGGCCTTTTGTGACAGAAAACGTCCAAGATCGAAGTGACAGCAAGTCGTA
AGACGCATAGCGTGAGATCCGATTGTGTGGAACTATGCCGATAAACTATT
TCTGACAAGCCATACATACGACACTATCGGGTAGTCAGATAATGATAACA
GTCTGGTCTAATTCAGGGCCTAGCGTTGGCGTGAAATATATGCAAACCCA
TCCATGTCACCTTAGGCGCACAGTGTCACCTTTCAACGTCCGCACACAGG
TATCCACTCGTTTGTGGAAACGTAAAAGTTTCCGGCGAAGCATTACGCCG
ACTGGTACGGCGGGGCTTCGCATACCATTATATAGACTCTAAAATGCAAC
TCGCTGTCCGGCACGTCCCCTCTATCAGGGCCAGGGACCGCGAATCTATT
TCCGGGAAGGCTAAGTGCCGTGCAAAGAACTCCAAAGTTTTTGCCGTATT
GGCTGGCAAGAACGTGCGAAAGGGATATACAGGCCTTTAACCATACTTCA
AATTGAACTCGATCTAGCCTTCAGCTGTGATGAGCGTTTACCTTAGCGCT
AGAATCCACCTTTTGGTAAGTCGCCGGGAGCATATAAATATGGGATCCAT
GCATCCGCCTAGAAGACGGCTAAGAGGACTAAGGCGGACCTTAATCACCG
CTGTGGTGTAGTCGGCTTATAAGGAGCCCTATTTAGTGAAGTATCTTCCC
AATAGGCCCACGGCTCTTTAACAGGGGGGAAGTTAGGTCTTAAGATCCTT
AGAGGCTCTGACGTATCTGACGGAATGGATCGGTTCTTCTTGGCGCTAAG
GCGGCTGCATACAAAACCTCCTTCTACAGGATAAGTTCTCAATCTATCCG
ATTTATCACTTTTTTTGTGGATGTATCCGTTGAGTCGGCATTGTCATTGG
CATCCTATGCATTGCATGACTACGTGACGTTCGGTAGACTGACTGCCCCC
TGACCTGTCGCCCACCAGATGTGAGATTGCGCACGCCCCCGAATCCTTCT
GCCCTTCGGTAATCGTCCAAATTTCGACCCTAGCGCGGGTCGGGCTGATC
TGAGCATCTCGATCCCTGACCTCAAGTTCCTGACGACCTTTTCAAAAACT
AGAGGCTATTTCGGGCTAACTTAGTGGTCCTTGGCTCTGACATCAGATGC
GAGAACCGGCCTTGCTCGTCTGGCTCAGGCTAGTAGGCTTGAATACAATC
CTACAACTGGACAACAGATAGCGGCGCGGTAAGAGGCTTATGGAGCAACG
TAACATTTGCCAGATCCACGTTGAATGCAAAGCGCGTCTACCGCAGTGGG
GACGGACTCCCTATAGCTAGATTGCCAAAATCTGGCATCAGATTCAAGTC
TTGATAAGCCAGGACCGCTTTCGGTTGGCATGATCCGGATTTGAGGACTT
ACTATGACGATCCGTCTCTTTTGGCAATCTGACCAGAAGCGGCGGAGCCG
TGCTTACCCTCGTCATCTCCGGGGGGTTAGCTGTTTTTTAACCTTCATTA
ACACTGACCGGTCGCGGTAGGACTACTGTAATCTTAAGTACAGGCCGACC
CAGAAAATTCGTAATCTACAGCTCCGTTGACGGCGTAACGCCAAGAGATA
CCGATCTAGGGTCTACGGGAATAACTTGCGAGTCGTACCACGCTAGATTA
GGGTATATATCGCGTAAGGATCCCGAAAAGTCACCTTCATCGCCAGGGTA
TCACAAGTGGGCGTTTGATGTTACGCAGGCGGCTAACGTCCCAAAACGCA
TCCTTCATGAGCAGGAACCCTAGCGAAACACGAGGTTACCGCACGCCGTT
GAACATGGGCACGGTAGAGCCGGAGGCACGCTTACCCGCAGCAACCGTCA
CCTTTGTCTGTAGCCTTTTGTCCGAAGGTGCATCGCCTCGATTTCCGAAA
CGCCGGCTGCGTGGTCAACTTGAGAGGCTGGCGGCACCCACGCTCGAAAC
CCCACTTTTCTGTATGAACGCTAGGTCCATGGCCTCGATAAGCGCTTGTG
ATGACCTGTTTTAATAGTTTCCTTAAAGAGGACACGGCCGGGTATAGCCA
ACTAATTACGCCAAGCCCTCGTGTTCGAAATGAGTCTGCACTTGCAAGGT
CCCTGTACCAAATCCTCCCTAGTGCGCAGCAGTGACGCGCAGTACGAGTT
CGGGAAACCGTTCCGCGGCGTGTACCACCCACCGTGCTCGGACAGGAGAT
GGATTGGAAACCTAATTTGAACAGGTTCGTAACACTAAATATGAACGCAC
AGCGCTATACCGAGTCATGCTGTGATGCCTACGACACATACGGAGGGCCC
CACCTAGATTCTGCGTAGTGTCCCAACAAGACTACATGTTCTATTGAAGT
ACGGTTAAAAAATGAAACTCTAGACTCAATATGCCAGTGTTGCATACCCC
AGAAGAATTTGAAGCCAGATGCCCAGCTCCGGCGAGGTTCTATCATTATA
CGGTGCTAGTAAGTGTTCGGTCCTAACGGTATAGATCATATACCAGTTCC
CCTGTGCTATAATGTCGAAAGGAATGGACCATCTGTAATTATGCTCATAG
TTTTCTCTCTCTATAGTGGGGTGCAGGGAAGCTGGCCTTGGCAAATCGAC
TGCCGCCGGCTACATCGGGAACTTTTGACATGCAGATATAGCATTTAATA
AGATGCGAACATTTCCTAATCCCCGCCCACTAACGTCGACATATAAATAG
GAATCAACTATAAGCATGCTTGCATAGCAGATTTCGTCCGAGTTGCGTCC
TAACGCACAGATTAAATCTCGTCATTATTTTGCCTACATGGGACCGTGTG
CAGCAGTAGAGTGCCGCGATATGTTGTACTCATCGCAAGTAACCTGAGCG
ATGCAGTGTGCGCTAAAAGGATTTATGTTGGGGCCCGTACACGAGAGTTT
GATAGGTTACTGGAGGACGCACTAGTTTAGTTCCCACCACCACCCATCTC
AATCCAGGCGAAGGGGAATGCCGCTTGTCACAGAACTGCTTTTTGGGTCA
GAGGGAAAATGATTGTGCCCCTCCGCAGTCATACCAGCCTGCTTGACAAA
TGCCCAGCTGTGCCCTATCATGCCCCGCACGCCGGTCTTTGCTGGATGGT
GATCACCTATCGCCTTGTTTACATCAAGAAACCGGAATCCCAACTACATT
GGTGGCCACCAGAGATTGGATATGTACGTCACATGGTATGAGTGAAAACT
CCTGAGTACTATAGAAGCTTATAGTCTTTATCTACTTATATCATCTGTGA
AGTCGGCAAGGCGGAAATCGGTGCTAAGCTTGAACCCTTCCACCTTCCTG
AGCTGCTCCTGATTGATGTTGCTTGGCCTAATTCTTAAATGCCGTTTTGG
AGGATATCGGAACAGAAAACCGGAAGCCTTGCGATCTCACTCTGGCGTGA
AGGAGGGTTCACGCGCCCAGATTTATTACATCGACGATCTAGTACCAGTG
AGGCGTACTTTCGTGATAGTGAGCAGGCTGTTTGAACTCTCGCTGAAGCT
TCGGCCGGTAGATGGTGACGTCGGTTATCCTAATGATCCCAATGGAGGCC
CTCGTATGGTACATAAATATCGTTTCAGGGCTGATGGTGATATAACTGGG
GCGGAGCCGGTGATCAGTCAGCTTAGCAGTTTGGTCATTACTAACGATCC
ATGGGGCACACATTCTAGATAACTAGCACTGCATGGCAAGCATTTCACGT
CGTATGTCGGTACTCCCCATACAATGAATGGACCACCGGACATGCCAGTC
GACCAGGCGCGATAATGGTTTAACCCATATTAATCCTACCACAATATTTT
GTAAACAGTCCGTTGTACAAGACGCGTGTCGTGCGGTATGGTGGTTAATG
GAAAACATTGATTAAATGCTTGATTAACTAAAATAGCTTCGTCGGACCAT
TAATACCGTCGGGAGAGACCCAGATACTCGGTTATAGCTCCAGGTTGGTT
AAGGACATCGGCATAACTATTTCATCTCTTATTCGCAGCTTAATTATACA
CTTCTTGCGAACAACTCCAGGTTACACTTAAACAAGCTATTCGCTGAACA
CGACAAGCTTCTTTGTCTCTCCCCTTATGGACGTTCAGAAGACCACAGGC
CGACATCTACTGACATCGACTCCAAGCGATACTCCTCTTACTCGAGAACG
TCTCTAGGATGGAATGTTGCGAGTACTGTCTGCAGTTCGCTGACAAGGGG
GCCATAACCCCACGGATTGAGACCCAGTGTCCCCGGACCAGATCCGTGTG
GGCGTTAGTACTGAGTCACTGTGTGGAACAGGGCACAACTAATTGTCTTT
AAGGGAGACCCGGGGGCCTGGGACATAAGCTCCAGGCCGGTAACCTTTGT
TGGTACTTGCGGTCATACTACGGGTTTGACGACGTGCACGTACAAAGCGA
TGTAGAGAGATTCCTCGGCTACCCACTTGACTAACGTCTTGTCATTAGGG
CACACCGATCATGACGCTCGCAGGCTAGTCACATTGCATTGCACTAGCAT
GGCATCACGCTTGCGACCAGATACAAAGGGTGTGTCCAAGCTATTAAACT
TGTCGTTAGATCTACTTCGTACTTTAGGAACAATCTTGTAGTGTTTTTTC
CCCGCAAAGAGTAGACCTTATGAAATCTACCGAGCCTCCACCCCATGATT
CTCGGTTATGGTAATCCTACTCGTGGAGGATCGAAGCGAACGGGGTTCCG
CTTTTTGCAGCCGATAATTACACGATAATAAGAAGTCTTTTGAACTCCGT
GCCATGCCGGAGGTGAATTGGCAATTGTGGGCGCGCACCGGTCTTACTAT
GGGGCGTCTTCGTAGGATTGCCTCCCGGGGGTTTGAGCTTACGATGAGAA
ACAACGAGAGAGAAACTGGTTAGGGGGATGACGCGGTTGGAGGTCCTGAG
AACCTCAGCTGACTCGCGAACCCTAAGGCAGGATCCAGGTCACAGCTCAA
GCGCCAAGATATCTCGAAGCGTAATGCTGGTCGTTCGGAGCGTACTTTGT
AGCGGCTCGCCAACTCAGCACTAGACTATGGCTCCCTTCTGCACTAAGCC
TATAAGGAATGCACCACTAGCTGGGCCGGGATGATAGGGCTTGCTTAACG
TAAACTATAGGCAGAAGAGGAACTCTGTATTAGCGTACTAAAACTAGCAA
ACAGTAGGGCGGTCCGCCAACCTGGAAGCTCCGGTGTATAAAGCCCGAGC
ACGACCTTTGTATCCATCCCTGGTAACACTTGGTCATCGTGACTTTTACG
CATCTAGTAGGGCGGATAGCACCACCCAAGTCTAGCTAAATTGTATACAT
TCAGCGGCGAAGTGGGTACAATGGGTGCCACCACCGTCACTTAAGACGCC
GGTGGATAATGCCATGCTCCTCCCCTCTACCGGCACCTAGTCCAGTGACC
ATGCAGGTCACACGCGATCCTCGTCCGAGTTCTTGAACTCGTGAAGTAGG
AACTTAGAGAACAAGCCTTATAGAGTCTTCGCCCACCACATGTTCCAGTC
CCCGGAGATTCGATAGATAACGCTGTAGGAGCTTTCTAGATCCTGTGGTC
TAGGGATAGCGGCGTGAAGCACGAAAGTGAGATACCACTCCGGGCTTCTC
CTCCTAATAAGCTCCCTCGTAAGACCTGCACAAAAATTGCGGGAGGAAAT
CCGTCAGATGGGGAGCTAAACAAAAAAATAAAGTCGGACTACTTGGATGT
TCCTGGAAAAATAATAGTGCCGCGATAGCAGGTCGTAGATCGGTTTGAAA
CGGTTCCTTAGGATCTAGAACGGAATGTTACCCCACAAGAAGTTCATATG
CACGGGCCCGTAAATCCTCAACACGGGGTCTGGTCTATGCACATCGTAAT
AGCTTTTCTTCCCCTCGAGCCTCCAGCACAAGTTATGAAGGCCTAGTGAA
GTATCAGAGTGCGCCTACGCCCCCAGAAATTATACCGCACCTTCGCATCC
AGACCAATGGTCCTTCGACTTTAATATCAAACTCATTGACATTTGTTTAT
CTACTTACGCCCCACTTATAAAGATTCGTTATTTTACCCCTGTACTACCA
CCATCACAGAGCGACACCAGGATCGGCAGACACTCTGCTCTTCTTTCGTC
TGAATTTTTACGGGTATCTAAAGTTGATTCTCTACAGCGGCTCCTAAGCG
GGCGCAAAGCCGTGCGTATTTATCCTTTACTTAGACAATTCCGCTGTATT
AACGTCAGATTCCTGTCTGAAGTAAGCTGCTACGTGTTGATAGAGAACCA
GTGTCCGTTTGGCTTGAAAAGCAGTAGGGCATGCCCCCCAAAGTTTACAA
TACATAGGGCGCGTCCCGCAAGGTCATGAGCGGTCATGTCTGTACGTTTA
AAACCCTATCGCAGCAGTCTAGCTAAAGCGGAAACGCAGTAGAAGTCCCC
CCCAGTCTTAGTGGACAGAGCCCGCCGAAATTCCCGGCAGTGAGATCATA
GTCATAGTTCCTAGGGCACTTAAGATGAGCATGCGGTATCGGGCTGACGT
TAGATACCCGCCCTTCGAAACATGCTGTATTGAGATAACCGCAGGGTTCC
TTAGGCATAGGGAGCGGACGCATTGTGTCCCGTGTCAACCATAAAAAAAG
GGTCGCAGTACATGCCTCAATAGGGTACGTCGGCGATTTATGAGTGATGC
CGCGTAGGACTTATACGTCCAATCTACGTAGAGAGTCGGGATGCCTTTGA
TTCACCTTAAACCTGCACAAACTAAGCCATATTCCACGGCGCCTGATATG
CCACCCGCTTGCAGGCTCATTGCTGTAAAAAGGCTCTTCCATGGAAGTAA
ATATGATGAAAAAGAAGGGGTGGTCGATAGCTTCCAGTCGTGCACTCACG
CACCCATGCGTAGAAGAGACTATCTGGAAACACGTGGCACAATGAGTGAC
GACCGTAAGTGACATACTAAACATCGCACAGATTCCTAGTAGAAGAAATC
CTTGGAGAAACTTAGCTTTGTTCTTTAATCGAATTCGTCCGGGATAGAGA
GCGGTGTCGGAAACACACACTCGATGGACTCACACTTGACTGCCTTCACC
AATGAAGCATTTTCCAAAGCTGCCATATTAATACCATCTGCATTTACCTA
TGCGATCTGGCTTAGCCAGGCCGCCCCAGGGTCAAATTGCTGTTTCGCGT
GACTTTAAGTGAGCACATCAACGCTTGTGGCGAATGTACAGCCTTGAACT
GCATATAGCCCCACTACGAGCATCGCCGTAGAGCTACATGCTCAGCGATT
GCTCCCGTCCGATCAGGTAGATAGATCAACTAGCACATATGTAGCAAGAA
TACGACGAACCGTTAGAACGCCACCTTAATGGCGACCTTCTAGTTTCGAT
GAACATCACCTAAAATTTTCGGCCGCACGACACCTCAAAGTGTTTCATAC
TGCAGAAGCACCTACCCACACAATTTCTCCCTGCCGCCCCCTGGGTGCTA
TACAGACGAGAAGAAAAGAAGGATAAGGGAGTACACGAGCAATTATAACG
GATAAAATTTATCCTGGAACTACCTTTATGTGGTGTGCCTAGAGGATAAG
GGCTACCCGGATGTCTACAATAGGTCTCTAGGCAGTGTCAGGAAACCATC
GCGGTGTCCATCTAACGCGGGGGTCAAATTATAATAAGGTCTTAATGATC
GGGCCAAGGCTTTAGACGAGGAATAATGTGTGACGCAACCTACATTCGGC
ACGCCCTGGATATTTGACACGTAGCACGAGTAGATGATTGGATTAGCACG
ACCCCTAGAAGGTCCGCCCTTGATGCAGCGATCGACCACGTTCCGATCAA
AGTTTATATTGGACACGCGTCGTGTACGTGGAATTACCGATCGCATAAAG
CCCGGGCATCTGAACGACAACAGCTAGGTTACACGCCTAAGTCCTTACGA
AAATGACAGTAGCGAGGCGCTCGTGCTCTTCTTACATAGTACTCCTGTAC
TTCGTTCAGCTTCTACATGAATCGTCTGGATAAGGTGTCGCTCGCGAATG
CGCTCTACGGGATTCCGTTTTCCAGTAACTTGAAGTCGCTCGACTGTCTA
GAAAACGACCTGTGGTGAGGGTTGTAGTCGTGTGGGAGGGGTTCATGTGC
CTGCCGCCGTGCCCCCTTCACTCCAGCTTTACCCTGCGGAAGAGATCTCA
CTCCGTAGTTTCCCAGCCCAAGCTCGGCGTCAATAATACTTTCATCTCTA
GTCACACCTGGATAGTTAGGCCCTCAGAATTAGCACATTAGTTCTCGGAC
CGCTCCCACCGAACATGTTAGCGGACGTCCTTGGTATCCTGTTCAAACAC
AGTGGGGATGATACTCGGGGGGCGTGCTATGGGACGCTACGATTTCGCAC
GCTTAATCAGTAGATTGCTGCAATTATTCTTGTGAGTTACATACCAACCT
TTACCCGACACCCCCCACAGGGTGGCCAGTTATCATGCTCTGGTGCACAT
TAATTGACCATCCTCGCCCGAGGCCATATGTCTACAGAATGTTCCCATAG
GGTTCGGTCGTGAGATTAGCAGCCGCAGCTTCGGAACTATGACAGACCTA
GCTATCGTCACTTTAGTTAAATATATTCTAGCAGCACACACACAAAGGTT
TATATCGCACTACCTCGTCTTGCGCACAAAAGATCAGTTCAGACACCATG
CTCCTACGACTCCAGAAGATTTATCTTGTATCTCAGATTTCCTCTGGAGG
CGTACAATTCAAAGCGGCGTCGCCGCGTAGATTGTTCGACCCTCGCAGGT
CTGTTAGCGAGACTGCTTGTTAGACGATTTGGCGCCGAACAGATGCTCGG
CACCAACGCGTTGAACGCAGAATTTACGGGTAACGGCACTGTATAGACTC
TTCAATCCCCGCATTCGCGGTTCGTCGATCTCCATGTGTCATATAATGAG
ATACATCTTTTCAGGGAAGAACGGTTGCGGGATTTTGTGGGCCCCGGAAT
TCAGGGCGTTCGTTGCGGGGTATGCGGACTACAATACACCGGGCGTGGCA
GTCCATCGGAGATGACTGGGTACTGATCACGGAGAGTGAAAGCGTTGCTA
ACGATCCGCGCCCGTGCTGAAGACAAAAAGTGCTAGTAAGCCGGTTAACG
GTAACATATTTGACTCAAGTGGAATAACCCTGAATGTAACATCCATTTCA
ACATCTCAATCCACGCTCTCGCACATGGTGTAACCCAACACGTTATAGAG
TTTACTTAGCTAAGTTTGCAGGTGATCCCTCTGATCCTAGAAAGGCGATG
CTACATGAAACGCTGTCTCCAGTAGTATACAGGGGCCCTACTAAACCCGT
TTTCACCGTCTATTGACTAATCGAAGCCCGTGGGAACCAGATAGTCGTTT
AAGTTTAACCGTTGAAAGGTCTGCCGCGTTACAAGTACCGGTAGAGCAAC
ACTATCGTCGAGAAACTCGCAAACTTCCAAAAACCAAAAGAAGGAAGGCC
CGATCTGGAGTCGCTGGTTGCAGACCAGATCTATTCAGGATTATAGGACA
AGGCTTCGCTCTAGCGGGTTAAGTGGGCACGAGGTTACTAAGCTCGCCTA
CTTATCTGATTTTGGCACCCGTTTTCTTCTGACCGAACTGTCCCTCGTCA
CCAGCAATCCAGCAGGCAGGCGCGCGCGGGTACCCCGCCCGGCTGTCGAA
CGGCGAAGTTTACGTCGGCGCAGGTAGTAGGGCGCCCAAGGATAGAGCCA
AACGACGGCGCTGGCTTTTGCCGAGAATCCTCCCTCATCGCCGTAACGTC
CTCTGAGGTCAACGAAGAGATATACGTGTCCCGAGTAGTCTTCCGATATC
GACCGGGTTTTCGTGAGAACTCACATGAGCGTGGGGGTTTCACGCTCAAT
TCCCCGACCAAATAGCAGGCCGATACGGACGTAGATGAAACTTTTGCAAC
GGGTAGTTTTAGCACCCCGCTGAGGGTAAAATAATTTACGAGTCATATCC
AATATCCGTATGCCGCCCGGCGCTACTGGTCACAAGATACGAACAAGACA
CAAGATCTTACTTGCGTGTCAATGGGTAGAATATGACGGCAGCACTTTAC
GACGGTTCATGAGAATCCGCTGGTGCACCGGAGTAAACAGTACACAACAG
GTAGATGAGAGACCTGCTCGAGCTTCGGCCTGAATTGCGCGCAAATCCGA
GCAATTTTATCTGCCGGAGATGGCGATGCTCCCTGAGATTATGCGAACTT
ATTGGAAATCTCTACCGCACGGTCAGTAATCTCCCACAATAAATAGCCGT
GGGCACTATCGGCACAGTGGATAGCTTACTCGGCGGCGTTATACGTAGGA
TACTCAGTAGGACTACTCTCCTCTGGCGAACCCGTATACCTTGATGTACC
TGTGACAGGCCCGGCAACTCTTTTCACCTTACGATGGTGCTACCTCAAGA
CACACGGCTATTCGGCGTTGGCAGCTGCGGTGGAAGCGACCTTGGATCCG
GGGTTTATAACCAGAAGAATATACAACATAAACGAAGATGCGTTTAGGCA
CCAGAGCCCCCGGCTAGTGCCCAATCCGAGGTAAAGATATTCTTACGAAA
GACATAGAGCTTCTGATACAATTGGCTACACCCGTTCGGCTGGCTACCGT
ACACCGCGGAGTCCATCGTGGGGGGATCCTTTGGGGGTGGTGTCCCACGT
CTTGAAATGTGAATTTAGTCGCATAGGCTATCGGTATACGGGCATTATTT
CCACCCAGCCGCAAACAGTCCAGTAGATACATAAGGATGTTGTCCGGCTA
TCAGCGGATGTTAATATCACCGTTGCGAGAGTCTAGCGCTGCTCCTTATG
CGGAGAACTTTTCTGCACTCCTATGAACCATCGCTCTAAAGCCTTGCTCA
ATCGATTGTTGCACAGTGAAGTTCAGCACCGAACAAGGTGATCAATTGCT
ACTGTTAATTTGGGCCGTCAGCAAGTCCAGCGAGGTGAAAATGCCGTTGG
ATGATCCCGTGAATTCACTCCGGGACCTCAAACGGACAGCTGCCTTCTTA
CATGATTACTAGACTATCGGCGTAAGACAGTGCAGCATGCTATGGAGTTC
CACACGACTACGTGACGACATCTGTGCCTCCACTCCGTTCTACTAATATG
TGATGCGGATAGCAGTCGGTTGCTAACTCGGTTACACTCGTCAAACTTCG
GTTGTGCTCGCCTTCCCGCTCGGTTCGTCTCTATACGGCCGGAGTCCAGC
CCCTAAATTTCTCTTACCCAATCTCCGTGTATGCGATCCTACGCGGATTT
TCATTAAATTGGTCGGAGACGATGTGAAAGGACGTAAAGTGTCTCTGCAG
TTACCGGTCGACATCCACAAGATCATCCTACGCCTAGCACGCCGGAGAGA
AACTAACGCAATTTATCAGCAACACAATAGATGTCAAGGGACCAACGGTG
GTGCCTTGGTCTTACTCGTCCATCGATCATAGTTATGGACTTAACTGTAA
TTAATTTGTTAGGGTCGGACTGCGTTAGAGGGGAACCCCTACTCATGCGC
GATTTTCGTAAGCTGGTTATCCGTTTACGCAAGTAAAGAGCTAAACTAGG
GCAGATGCGGTACGCACTATAAACTTGAGAATGGAAAGTCTAAGCAGTCC
TCTGTTTCACGCAGTTAAAGCGAGGATAGAGTCGCTAATCCGGCTTAAGC
TCTTGCTTTCGGACCTATTCCAAAAGTTGGGTAAAGTGTATAATGCAAAC
CAAGAAATGGTTTTGACAACTTCCGGTGATGTCACCGACCGTCTGGTGAC
CGTGCGAACGCGTCCGTGGTATAGCGCAGCAAATCTGCTTGACGAGGGAA
ATAGTTCTTCTATCGTCAGCTACTTTCCGGCGATATTTGCCACTGTCCCC
TCATAAGATTACCGAGCCCCCAGGTGCCCTACAAATAAGCTCGTGCCTGC
ATACGTAGACTCAGTTTGTGATTCGGACATGAAACAACAGAATTTGACTA
CACTGCGCTGACCGTAACACGTCAGATCAAACGTTTCATTTACAACTAGT
ACGCAACTTGTGCGATCCATCCTACCGATACGACAATTTAGGTTCCAATG
ATACGTATAGTTTTATAGCGAAGGCACGACAACGCATCATACGGCCTGGC
GAGTGTGACGGGGATGATTCTCTTGGTCGCAGGACTTGGAACTTGGAGGC
AGCTGCCGAGACGAGTGATTGCACCTTTTGGTCGTCAGGCACACCACACC
CTCATAAGTGAGTTTGTCGGCAGGACACTAGCTCCCGGCGTACTTCCAAG
ATATAATCGTCTTAGGGTCAAGCTAGATTTACCGGGTGGTAGCTGTAGTT
ATCTAACGCGCGCGTTCGGTCTTTCTTGTGGCTCTGGGATTAGGCAAGTT
TATAGGACCTGGTCCTCGCGTCACTCAAAGTATTAATGAGCGCTATCGCG
CGATCAGTTAAGGGATTAAACAACCAGGCGTTGAAACCTCTGGGCTGATT
CCGCTTGCGTATTTGTGATCGCTCATTAGAATAACATGTAGGACATGGCT
GAGAAAGTCTCACATTCCATGTGGGTTATAGGAGTAGCAATTATGCGTAG
CAAGAAGTCGTGATATGCCTGTTATAGTCCAGTAGTGACCTTCCGTTGGA
GGTTAGTACACGTCTGTACTGAATGGTGCATGGCTCATCCATCTAACGTC
GTCGAAACGTAGGCGTACACTCCCGTCTCTGGTCGAAGCAAAAACCTCGT
CAAGAAATCCCGACCGTTCATATTACATTTCAAGCCCATCCGCTTGTAAA
CTTTCATTCGTGCCGGACTGCTCCCTAGACCGGTACGGAGAACCCTGGGT
TTAACACAACGATAAGACAATGGAGCCGTGTTGGGACCCGGGGTATGTGA
TGGGGGCGCTCGACGAGACCGTTTGAGATGCCTGTAAGGTTCTCTCGTTG
GAGGGGTTAGAGCCTGATCATATTGCCAGAACCCGCCCGCGAACGTGACG
CAGCGCCGTTCTGCAACGCGAATACCTTGCTATTCCCGTACGGCCTCTTT
TAGCTGGTGATTAACGTTGTTCTGACTCGGTAGGCTGAAAGTGTTTTCTA
GGACTTGAGTTTTAATACTCGCATGTGGAGATCGTACTGCCCAGTATTAC
TTGATAGAAGTGAAAACATCAGTCTTACTAATAATCGAGCCTGGATTGGC
AAGAGTGGCTTCGTGTTCTGAGAGGAATATCAGATCAAGTATATTGCGAA
TATCACAAAACTACTCTTCCGGGGAGAATTACTCTCATCAGCACCCCTGC
GTGCAACCCATGGTTATTCTTCAGGACACCGGAGGGTAAAAGGGATATTA
CATGTTCTTCGAAGCGCAGGGGCCGCCTCGCCCAGCTACCCAGCCGGCGT
CAGCACACTGTCTGATCGGCCTACGTAGACCGAAAGGGAGGATCTTATCA
GACGGCATTCAGTAGGCTGGATCGTTTAGCGGTCCAGGGGATGTACCCGA
CGTCGAGTAATCTACCCCGATGCGTGCTCATACCAGACCCACCTCACGAT
TTGAGGGCGCTTCATCGGTGTTCGCGTATTAGCAGTTCGAAGTGGGCTCG
CACATAGGCCACAACCGGAAGGATCCCGGCTTATAACAATGCTACTTCCC
ATGAACGGAAAGATTTACGTAGTAGCGCAACTGACTTTCACTGAGGTTCA
TGTATGCTCGGTCGTGCGACTTGCAACATTGTGCTCCCAATGGATTATGC
AATATCTTTATTATCTTTCCACTCCCGACTTGCAGCGCCGACGGCGGAGC
ATACCCCTCCCCTCGTCTAAAGTCACACTGTTAACTGGTCAGCATGTCTC
CAGCTCGGTGCGATAGGGCTCCACATCTGCATAGGATGGGGGTAGATTTC
GGTCTTCTGTATGTCTGGGGAGACATAGTGCATCGGAAAAGTCACGGCAG
GACCGTGTCGGACTCATGTTCACAACACTCGTGCCAACGGGGGTGAGGGA
ATGATTAAAATACCCGATCTCCCCAAGCATTCCGATGGCAGTGCACAGTA
GCTCTCATGCGAACTTACGTTTGTTTGAGAAAGATGTCGTCGATTAACCT
GAAAGAGATCAAACGTTAATGAACAATCACCATCTGGATGGGAATACATA
TGGATAAGAGAGCCAATAAGGCTCTCTTGACTTATCACCCTAGCTTCCTA
CTCGACACGCGCAGCCCCAGCTTGCTTTGGGAGTGGCAACATCTCCGGGT
CAAAGTAAGATAACCATATCATCTCTGACGAGCTGTGTGAATTGGTTACC
ATAGACTCTCTGGAGGCGGTGCCCGAGACACCTCACGGGTGATCCCGTAG
AAGCACACCCTCCCCAAGTTTCTTCTCTAACTGTCCTTAGTAATTGGAAA
ATGGACAGTACCGAATTAGAACCCCTTCCCGGACTACGGGATTCATGTTC
GCTGGGATCCTTAATTCATGCGGTTACCTATCCAATGATTGTCAGCTTAG
CCACATACGGACTTCGGGCAATTGAGTATTCATCGAGTGATGATAGGTTG
CGAGAGGCGAATTGCTGTCGTCGCAAGCGCCATCGCGCAAGGTATAGACA
GGGCTAGTCGCCCTGTCAGACATTTGTGTTCCCATATCCGGTGGGCGATG
ACTCCCCTACCTAAGTTCGATGGTTACCACTGTGCTTCACGGGTTGGACG
ATTGCTCCCGGGCCTGGCGCACGGCGGTTACCCCTTACCCAGTCTGCTCT
TTTCTTCCCGGGCCGGGACGTTCGGCTCTCGGCAGGGCACACCCTTATCG
CCAATGAGTAAGATGCCTGATTCACCGAATACAGTGGTTACCGGTCGTAC
ACAGGATGTAGGGGCACTTGAGGCCGTCCATGTACCTGCCATTCGCCGTG
GCCCGTCTAACACAAAAGTTCTTTCGCATCTCTAGTAAGGCACTCAACTA
CCGGGGCTCAAGATGAATTAACCAAGGACACAACGACATGAGCTCAAAAG
AGCTCTCAGTGCCCCAGGCTTAAATTCGATTCAAGGCAGATTGTACGAAC
TGGGGTACTGATCACGGAGAGTGTAGCATTGCTAACGATACGCGCCCGTG
CTGAAGCACAAAAAAGATGCTAGTAAGCCCGGTTAACGGTAACGATATTT
GACTCAAGGGGAATAAACCTGAAGTACATCCATTTACAACACTCAATCAC
GCTCTCGCACATGGTGTACCCAACAGGTATAGAGTTTACCTTAGCTCCAC
GTTCGCAGTAATCCTCTTATCCTTGAAACTGCGATCTACATGAAACGCTT
TCTCACGTATTAACAGGGTGCCTGACTAAACCCGTTTTCACCGTCGATTC
ACTAATCCGAAGCACCGTGGGACCAGATAGTCGTTTAACTTTAGCCGTCG
AAAGGATCCTGCCGGCGTTACAAAACCGGTAGAACAACACTTCGTCGAGA
CAACTCGTAAACTTCCGAAAACCAAAAGAAGGAAGCTCTTTGTCGGGATA
CCTTCCCAGTAACAGTACTTACATATATTAGGCGAATGGGGCCATAGGCT
TCCGGACTGATTCAAAAATAGACCAACGAGTGTCGGAAAAGGGAGCGCCT
ACGATTCTAGACTGGTTCTGAATCTTTTAGGACACAAGTAGACGGTCGGT
AATATAAAAAGACTGGTGATCACCTATGGGCGGCCAGTGTGACCGCCGCA
CAAAGCGGGCACGTCAGGTGTAATCTACAGCGGGGATGATTCCTGCCTCA
TGCCGTAGCGGGACAGACCGGCGGACCATCTCATGAGTCACTTAAATTGC
TGCCATTACTGCAAGATTGTACTGCGACCAACGCCTTCGGTGATTCGGTC
CATCCCAGCTCTGTAGATACTTGAAGCTTTTTGACAGCTTAATTACGTGC
AGAGCTTACGCAAGATCTCTACGTGAGAAAGTGCGGGCACAGTAGTCGCC
GGGTTAGGAGGGATTCTCTAATCCCTATACAAAGTCCGGACCGATTGTTT
GAACGGCACCGAAAGTCGACGCTCCGGGTCCGATCAGGACCCGCGTACTC
GTGGCCATGAGCTTTTCTCGCAACTGGGGAATGGCAGGCTGGAGGAAGAA
TCTAACTGAGCCCCTTTTCCTACTTACGTGTCCGAGAAGCAAGCTCTATC
CTACCCTGCCGGTCCTTTTAAATATTTGGTGGCATCTGCTCTATTGTTGT
GGAGATCACTGCCCTTCCCACACTAGTAGACTGGGCACCCTGGGTTCTCT
TTACGTTATAATAGGTGCTAAGCGTAGTGTAGGGGAGATCTGGTACAGCT
ACTCCCGAGACAGCGTAAACGGATAAGACTGCCGATCACCTATAGACGCG
ACCTGGCGGTGATCTGGCAGCGGGACGTTCTAACATGACGGCGGATTTTG
GACTTATATTCCACGCCGGCTATCATGTCTTGTCACTGTGTCCTATTGAT
GCACTGTCGGCAGAGTCTGACAGATAGGAAATACAGCATCGAATGACGAA
CTGACAGCCTCGCCGAAGTTGTACCGCGGCTTAGGCTCATGCTTGGGCGT
CTGGGCAGGAATTCATGTCGCTAACGTAAGTTTCAGGGAAGCACTTTAGT
TCATGTAGTAAGCCTAAGGGTGAATGTTAAGCTGCAGATTATGTGCCAGA
TGCTTCCAGCGCAAGTCCAAGCTGCGAGGGTACCGATGCCGCAAGTAACC
AGGATTCAGTGGGAAATATTAGTAACCCAATCCGCAAACCATAGTGTTGT
TACTGCCTCTCGGTAAAACAGTCCTATCCAGCCTTTAGTGTGTACTGGTC
GCCTGCTACTTTGGTGGCCTGCGGCGGACCAAAGCCATGGCACTGATGGA
AGATATTGAGGGGGTCGAACGGCGGCCCTCAGGTCATTTAGATCAAGAGC
GTCAAGGTCGAGCCGGACTAAGGGGCTCGACCTTGGGAGCCGAAGTTCTA
GTATACTTTATGCCCGCACTGACAGGAGCTTAGTAATAGCCAGTGAACAA
TAAAGACAAGCTGTCCCGCTATGAGTGGTATCGTCACCACGTGTGAGGAT
CTCATCGACCACTTAGGTTAATTCTGGTTTCAGACGTTAGCTTTAGGCAG
CCGCCGCAGGGATAAGAACGCGTATTTAGTACTCAGTGCAGATCAACGTA
TAAAACTATACTCAACGTGTATGACGCACAAACACTCTAATACATATCCC
TGCCCACGCACTATAGGCTCATGGATTCACCGTTCACACTATACGAACTT
TGACGTAGGGATTGGCTTTGGCTCAGCATATATCGAAAACCCTTGGGTGA
AAATATGGAATGTTTTGCACTCATCACTATACTCGCCTCTCTCTACGAGG
CACGAAATTCCCTGGAGTCCCTCGCTCGCCCGTCCCGTCAGGCGCATACG
GACACTTGAGTCGCCCTCGATTGGATAATTCGCCTCAGACGGTGGTCACA
CCCCCCGTCCTCCCCATAGCGCCAGCCAAGATAATTTGAGCGATGGCGAT
TTGAGATGGATCACGTGGGGGAATGCAATTACTGCGACCGGCCCTAAGTC
GTGTCGCCGCTGTATGCCTAATCAGCTCGAAACGTATATGTCTACCATAA
GTATGCCTCTCTTCCACTTTCGATTGCAGTGGCATTGGGCCCGCGACTCA
GCGTACATTCTTATGAAATGCTTCAAGTTCGGGCAGCACCATCAAATCAT
CTGGTGACAGAAGTAGGAATAGTGAAATGTCTAGATGAGTACTGTACCGG
CGTAGTCTATCCAATTCTACCTACGCTCGTGGATGAGATACTACATTGCG
AGCATGCGGGGCCTGTTGTAAGACTGCAGTCCCCGCAAGGTAGCCCCGAA
CGTAACGTACAAGGCGCTGTTGGAGTTCTGCTAATGTCCAGACGCAGCAC
CTTAGGATAGGGCGGTGACGGCCGGCAGATTCGTCACGACTAGTCACTAA
GAGATACCTGCAGAACATGACTCGTCAGCGTCCATTGGCCGCACAACCAG
CCAAGTGCCTGATAGTCGGTGACGGAATGAATGCAAAAACAAAGTAAAAG
GAGTGGGAGGACTCGTCTGTCGCTTCTAATTACACACGTCGCCGCAGGAA
CGAGATGTGTGACCCCTTCGTCTCGAGGGCATCGAACGAAGGATAAAGAT
CTAGCCCTGTCGTAATCCATTTCAGTCGAAGTAAATGAGTCAGTTGCTGA
CTAGGAAGCCGCATCGTGAAAGGAAACCCCTCACCGATGCTTCTACACTA
CGTCAGAGCCCTTCGCAACCTGTCACCGCGGATTAGCGTGCAGAACATCG
GCAACAATGCGACCCGATGGTATTACAATTGTGGGAGCCTATCAATCAAA
CCTGGCTCGGGAACTTATCCATCTCCGAGTGTAGCTCGGCAACAAGTCCC
GTCCAAAGGCTATAATAACCTCGGGGATAAGCCTAACCAGGAGCGTGAAC
CGCACCTCACACTCCGTATTGCCGTCCAGAATGTCCCTAGAATCTCGTGT
CTTGGCTGCAAGGCTCATTGTGTACAAACGCTAGATCTTCGAAACCCTCA
GGGACCCACCGATCCATGACTTGAGGAGTCCAGGCTTTTGATATGGCGGA
ATAGGGGGGAAGTAGCCCCACTGGTTGAGGCATTAATTGGTGTCTAAAGT
GTAACTTACCCGAGTAATACTAGTGGGGTTGAAACGGGGGCCACAGATTG
GCTAGGGATCCCCTAAGTGTCGGATACAGTATTCTTCTCAGACTGGAGAC
GCCACATCCCCGCTGTAAAACATTACCGAATCAAACCATAATCGGTCTCG
GGGACCTCCTACAGCGCCGTTGTCACTGTAACTTTTCGTTGTCCGCACCT
GTCGCATTCCTGGCACAGAGCAGGGCCTACGGGCTGAACTAATAATGCAA
AGAAATCGATCATGTTCAGGTGAGAGTGTGCACGTCTGCATATTTCCTTT
CCGGAAGAGGAGGTCCGCGGAAGCTTGTTAAGCCGTACCATACATTTGCG
CATCTGTCACGTTTAGGTGACAGTGCCTAGCCTGTAGCAGTCTAGCTCTG
GGCGCCGAGAGCACCCAACTTGATCCTTTGGGGACGTCGGCCGACCATCA
GTTATAGAGTAGGAGAGTGGTGGTCCAGAAATCCGGCGAGGAGGGAACGT
CGAGAGTCTCTCAGCCAAAAGAAAGGGCGTTTTGAAGGAGCTATAATCCG
GTCACAGGGCGCAGAGGGTAGATCTCTAATTGCCGGAATATAATGTGCTC
TGGAGCATTACGTGTTACCGAACACCTAGATCTCAATGCAGGTGATACGC
TTTTCCGACCTGTAGGTCGCATGTCTTCCGCGCCCGGTATAGATGCAACG
TGACAGAAATAAATCAGCGCCGGACCGGGAACGAAAATAATACGGGGAGC
AGACTCATAACAGGAACTCTTCCAGCCGCCGGGCGCCATTAAACTAAGGG
CCAAATTACTACCTACGCTTCCGGACAAAATCGCCGACATCCCGAGAATT
CTCCCCGGCGATTTTATTTCTATGGCACTGCGGGGGGTATCATTTCGGTA
CTTCGGAGGTCGTATGCGTGACATTTGCTTTGGGATATTTAGTAGAAGTC
CCCACTCAGTGCGAATGTTACGGGGGCTCTACATTTGGATCCGGACGAAC
GTCGTAACTTATTACGACGCCTGGGAGCGAGCCCACGCAGGGACAGCTTG
ATTCAACAGCGACCAAGCGCCACAATATCCCTTGGGGTGCGTGTGCAAAT
AGACCTCAAAACCTGGGCTAACTCCTTAAAACTGCATACCGGGCGGCGGA
CGAGGGGAGTGTATGCGTAACTCGGTTGAACTAAGAGACTCCGTCAATGA
ACGGGCAAATTCTTCACGGTGGCTCGTGTATCAGTCTCATCATTGAAATT
TGATGTGGCAATTGGCATAATGTAACGGGCCACACAGGGGATGTTTGGAC
ATCGGGGTCGTGTTTAAGGGCTCCAAATTGTTTTATCTTTATCTTATGAA
GACGTTGACCCCGTGCCAGATTGATCAGTCAGCGACTGGGGCACTAAACG
GTTGCTTTTGCTAAGGCGCAATGTTGCGCCTGATGCCGGCCAATTTACTC
CTAAGCGGCTCGGATGTCGTGTACAGGTCGGGCTCATGGTTTGGCATCTA
TACTGTTCTTCCACTTCTGGCGTGCAGAGCTTTCCCTTGGTCCAATATAC
AGACTTAAGTAGCATCGTTTGTATTCCGAATAGAAGTAGCGGACGTGCCG
GAGTGCCACCACCGAGTAGAGCACGATAGGAAGAAACTATATCAGAACCG
ACTACATGCGCATCTGAAATATGCAAGGTGCGTTTCGTGTTTTCCGCCAT
TCCGCCTCGTTGTGTGCCCGGCGCAAGGGGTTCCGAAATCGCGCGGGACC
CATTATCTCGAACAGCACTTTGGTCCACCAAACAGACGTTACATGACTTT
TCGATGGCGGTTTGACAAACGTCAACAGGGAGGATAAGGAAAACCACTAG
TTTCATCGTCTTACGCGCCAGAACGTTTGAAGATTGGAACGCTGTTTTTG
ATACCCTGTTATCTTGCCGGGCTCAACTCTTCCTCCGGTGCGGTTATGAA
ATTGATAGGACACTGTTTGAGTGCATCGGTAGATTGGTAATACCGTATTT
ACTAGACGGGAGGGGGCTAGCGCAATAGAAAAGCCTTAGCATCAAGAGCT
TGGTCTGCATAAACTGGTCCGAGCAAATTTCTAGCCGGATCAGCGGCAAC
AAGCAAAAGTTTACCCCAAGTGGCTACCTCGCTTCCGTCTGGTGCCCTGG
CAATAACTGATCTTAAATGCCGCCAGCGGAGAAATTTTCGGCGTTAGGCC
GATCTAGAATATTGTATCTCCTGATTGTTCCTAACAGACAAGAACGCTCC
ACTCGGGTATCCATCAGTAGGATGTTGGTTTCTTGAGCCTGGAAAACAGA
GATATCCGTCACCTATGGAAGCATATGTGCGGTGCCATTTTAGATGAGTG
AAGACGGGGTCACGGGCCCGTCCAGCTCGGTGCTTATTTTCATGTATTAT
TCGTTGCCCCTATGTCGTAGTGAGTACGATGGTCCGCAGAAACTCCCTAC
CCAGATTAGGTGATCGTTAAGAACCACAGTGTGTGCGGTTCCGAGCATTA
TTCTCCTGGGCAAGGAGTAAGCTCCGCGCTCGGGACAAAAAACCCCGCAC
GGTGTCCTGTCCAGGGTCGGGCGGTAGCAGGAAACGAAGATCCTGGAAGA
CGCAACCGAGCATTGAGGACAGTTAGTACTGTTAGAAGCTAGCCACGTCC
GTGAGCTCACCAGGTTAGTACTAGACTGCTATGTGGCAATACGCCTTCTG
GGCCAATGCTCGGTTCTGAAACAGACTACCAACACACGCTTAGGTTTACC
TCAGTCCCATAAATAGGGTCCTGGCTCAGCCGATTGGGGTGATAAAACGC
TTAGCCCACCAAGTGATCGCCAACTCGAGCGCTCGATGCGGGACAAGTCA
AGCTTCTAACTCATTAGGGGCACATGTTTAGAATCGGATCATCTCCCATG
TCCGCTGAGCTAACCAGACTCAGCGCATTTTATGGAGATTGAGGGAATGC
TCCGGTCCGTTATTATGCTTTCGCTTCGATCTTCTTCCACAACATACAGG
GGTCTCCGAAAGTGCGGACGCTCGCCAGAGATGGTGGTCGGGTAGGAAAA
CCTTGTGCGCCCTGGACCGTGACGATGATCGCCGAAGGATACTGCTGGAC
TCTTGAGGTTTGGTAACTGGACACGAATTAAGTGACAACAATTACACGCG
GGTATGAGCAACATTACGAAGTACCTTGCGACAGGCTCATTCATAACGGA
GCAACTGCCGTCGGGCCAAAAGGCGTTACTATCGTCACACGTTATCCTGC
AGATGAGTGGACCCAGATCATTCAGCTTGGGTGCAACTTCGACGCCAAAG
ATTCCAGCGGAATAGGACATCTAGCCTGGTAGTCCAAGTTGCGGTGTACC
TCTCAGCTTAGTATGTACCACCATCCCGGCAGCATCCGGACCCTCGCCTC
GCGAATGGTTCGAAAGCATTGGCTCTAACAGCATCAGATCTTTTACATTT
TTCTAATTTTGCAAAGAAAAAACGGAAGATGGATCGAAGTATGCCATGTT
GACGGAAAATGATGCGGGGCGACGCAAACATATCAAGCGGCCAACACTGG
TTGGGTGGGACGCTGGTGCGTTGTCTGTCGCGCTTGTGACCTTAATCTCT
GACAGGACAGGGAACATGAGACAAATCTTTCACTCGCGTCATTAAATGCG
CTATTAAAGCGCCTCCTTGCCGTGAGGAGGTTCTTCCTTGGTGTTTCAAA
AGATGCCGGTCCATGCAACCAGGGAGATGCGCAGACGCCGACTTGTAGGT
TATCTTCCATACCATGCATGCGAGTCCTAACCGTCCTAGATGCTGCTTCA
GTCGGCGCGTAAAGAGATATAACGCTCGTTCCCTTAACACAACACGAGTA
TAATGCAAGAAGGATGTGCGATACAGGCCAATTAATGCACTGGATGACCC
TGACGAGTCTTAGCACGGTAAGCTGAGAATTAACCTTAATGCTACATCCT
CCCACCAACGATGGAGAAAAACTCGAATTTTTACATTATGAAGTGGAGAA
CCGCGGATTATGGAGTAAGTGCTTCATGACACGTCACACTGAGCAGTACC
GGAGATAGGAGACGTGACTGTTGTGGAGTCTTGTCATAGCGGACGCCTAA
CGAGACCTCGCAAGCCGTAATAACGGGTATAAGACGGCAGGTCTGTTTCC
TTAGCATTGAAAGGATCTTAAGAATGCGATTAAGGTATTGCGTTACGTAC
TTACACGCTCAGTCTCACTCGGTTTCGCATCGATACTAGTCCTAGCTTCT
TTGGGAGCACTTTCTTCGCAGCCGAACCGCGGAGATATTCGGGCTAAGTA
TATCTGCGTAGGGTGTAGGAAACCACTGTTATCGGAACGAATGATTGTAC
CAGATGCCTCGGGCGAGATCCCGCAAGTGTTCCCCTGATCACTGAACCCT
CTACCCCGATTTGCAGCGCGTTGTGGCCGCTCCTACCGATTAGAGATGCT
TCGTCTGTAAATGAAATCGAAGCGTCGTGAGATGCGCAGTACTTGCACGG
CCTCGCGTCGCGGAGACCAATAATAGTGACCTCGTCACCCGGCTAGTTAT
CCATTCACCTACGTTCGTGCATGAGTATATTACCATTGCGAGCATGCGGG
GCCTGTTCTAAGACTGCAGTCCCCGCAAGGTAGCCCGGAACGTAACACAA
GGCACTGTAGGAGTCTGCTAATGTCTGACGCAGCAGCCTTAGATAGGGCG
TGTGACGGCGGCAGATTCTAACGACTAGTCACTAAGATTTGACTGGCAGA
ACAAGACTCGTCAGCGTCCTTTGCGCACAACCAGCGAAGTGCTTGATAGG
GCGTGACGGAATGAATGCAAAAACAAAGTAAAAGGGGTGGGGAGTACCTC
GTCTAGTGCTCTTCTAATTACACACGCGCCGCAGAAAGAGACTGTGTGAG
CGCCAAGATATAAGCACAGCGCTAGCGACACGCCGATAGTTCGCGCCTAT
CCGCGCTGACAATGATAACGGCTAGAAATCTCTGGGTACCCCAGGACTGC
ATCGTTTGCACGCGATCAATATCTCGTCACGAATAAGCAAGGTCTAGCTA
ATCCCAAGCTAGGTGGATGAATACCCACGAGGCGGTCCATACAGTGGGGA
CGGAAAACATACCGGCCCTGACAGTTGGGATAACACCTAAATCTTCTAAA
TCGCGCACGGAGTAACTCGCACCGATTCCGCTGGGGTGCCTATTACTGCT
CGCGCCGCCTAAGCGTTAAGTTTTATACTTCGTGATCGAAAACTAGCCCC
CATTTCCCGCTGTCTTTCTCAATGCCTATGGCACATTATGAACGCGGGAC
ACATGCATAGTCACTAGGGGGGAGCATCGAAGCTACGCTCCTTACGTGTC
GCTCAAACCCAGTGGATGACCGGGGGTAGCAAGGCCACATGGTTCTAAAA
AGAACACCGCAATCGGATCCGCCGTAACTGACTGTAACAGCAATACTGAG
TATATAAATGGTCTGCACCTTCACTCCCGACCCAGGTATTGCACAGACCC
GGAACCGGACACCCCCAGTGCCTTTCACAACGCTTAGCTCCCACCCAATC
AGTCGAGTAGTGGTTACTGTTCTCAAGGGGGTGAGGGACGGTGCTCCAGC
GAGCAAGCCTATTTCTTCCCAGCCTTGACAGTAAGTTGTGTCCGGAGCGG
GAGAGGCCCACTGTCACTACGCATGACAGCGCACGATTTCTCAAGCACAA
GCAGGACGGTGGTGCACACTTGTCGGGTTCGAAGTTCTGCCGGTTACATT
CATCAAAGGTATTGACTGCTAGCATTTCCGAGTATTGCTACCGCTCGCTA
GGCCCGTAATGTGTCAATAGACAACAATTGTCGACGCGTCGCCACCCGCA
TCCAGAGCGACTACATTTGCGTCTAAAGAGCCCAAGGCGTGCCACGCACG
ACTGCCATGGAGTCTCTAGGGACTCCCGCGGCCAATCTGTTGACTTGGCT
CGGCCACGCTACGTTAGTGAGTGACGTGTCGATAATGAACGGTGTTCCTT
ACATACATCCGGCAATTGGTATTCACAAGTCAACCGGTTTCAGCCAGAAT
TGACGCATCTAAACGGAGTCGTGGGAACCGTCTTGAGACAGAACTTAGGA
ACTCAGGGGTCGTCAAGCTAACTGGCATATGCTCTCCGATTCACGATACC
GGCAGTAATAAGATTTATCGCGCGGACTGCCTGCACAGGACGCGGGTAAG
GAAGTACTACGACTTACTACGTTTCTTTTTAGAGGTCTCCGGGGGCTGCC
CTACTGGTAGGCGAAAAAAATTCGGATGGTAGTAGATGTTTCGCATATAT
TGAAGCGATGAAGTGGGCTTGCGGTGGTTCTACATCGGGAAAGGGTCACA
TAAAGGCACTGCGGGACAAGTGCCAGTTACAGTGACATGTACCACGTAAA
TTCCGCTACCGATAGGATAGGTACCTGTGACCCTGTACGGTCTTGCTCGG
TAATCATGTCCAGTGTCAAACTCCTCTGGGGCTAGGAAGACCGGCGGCAT
CAGCACACCCATACGCTTGACGCGTGCGCTTAAAGAGCTGGGCTGCATTA
TAGGGGAAAAGACCATGTATCGCCTTAGCTGACGCGCTGGCCACACATAT
ACGTGAGCGTGAGCTCACCGCTGATTGAATGCAGTTTTCCCGAAGTTTCT
GACTGCCAGAAAAGCTATGTAAGTCCTGAAGCACACAGTGAGTCCATGGA
TTCAATTCCTCTGAACAGATTCTGGTTTGAGGCCTAAGCCTATGGAAATG
TTCGGGGTGCGATTCTAGAAACTTCATAGCAAGCCACAGTAGGAGAGATT
GAGCTATTCGTAACAACACTTCGATCGACGGGAATCAAGTCGTTTGAAAG
CCCTATATCCGGCAAAAGATCAACGAGCCGGGGGGCACGTCTTTTTCATC
GAACAATTACTGAAGCTTGGGGTCCAAGGCGGGTGGAGCACGGAAACTGA
CAATGCCGGCGCCTGTTGGAATGGATATCAGCGTAATTTAAGCGGGTCGT
TGGCCCGCGAGGGAATAAGATTATGGCTTTGAGCCCATCATCCGAGTACG
CTCATCCACAAGCTACTTTATTCACTGTTGCTGCTTTCAAGACCGCTTTG
ATGCTGTCAACCTTACTAGAATCGATGCTACGACTTAAATAAGGACGGAC
GGCCGCGTCCACATGGAGCTCTTCAGCTACTTAAAGCTTGCAACCAGTAT
TCCCACACTAGTCCCCTGCTTCCGCCACGAAACGACGACCAGTCAGCAGC
CGTACATCTAACTTTCTGCGCAATGCTTTCGTTGTTCCGAAGAGATGAAG
CGTGGCAAATCATTAGAGGCGCCCCCCCGGCTCACGTTATGAAAGATAAA
ATCTCACGTGCTCGCTGATGCAGTTGGGGCATCATTGAGCGTCCCTAGAA
GGATCTACACGAAGCGGCTCCAAGAGCGGTAGCTCGGGCACACGCCTCTC
AGTTCGAACGATGGCGCCGTTAAGTTCACTCCAGGTCTGCGAACGTGCTC
TGCGTCATCTACGTAATCTTCCGCCCCCAGTCACAGTAATAGGGCCTGAA
GACATTTCTTCGCACTCGGACCGCTGCTGGGTTCGTTCGAAGACCCGGAT
GAAGCAGGGACCCGACATCTGCGCGTAGATATTATTAATAGATCAGAATT
TAGCTGAACCGTAATGAACATGCACATACATCTGTGGATATACGATAAGA
GGCCCGATGGTAGCCATGAGTACTATGGATGGAGCCGTCGGTGCTGAAAG
GGGATCTACCCTGAGATGCTCTCCGTGACTAAGTGGGACTGTCACGTTAT
TGCCAAAACGACCTCGCCTGTCCGCCTGGCGCTAAACAGACCCCCAGTAT
GTCAGTACCCGTAGGCAAGGCGGTGTTACGATGTGAGGACTCTAGCGGCA
CTGGCTAATGAAATCAAACGCACGACCAGGTAACTAGGTCCGACCGCTTG
AATCGTAGACTGGCTTAAATAACGAACCCAGGGCGCCGACGGCAGGAAAT
TCAGCCACATCGTGCAGCCAGACCCGCCAACTAGGCAATAGGGCTGAACT
CCTTCATGGATTGCCCCTTCAGGCGTGTCGATAGGAATTGAAATGAGGTC
ACAAAAAAGCAAGGGTCAAGTCCCTTTATATCCAATATGTAAGGCGGGAC
ACTCACCGAGCACCTGCTGAGAGGACATCGCATACATGTCTTCTATCGCT
AGGCTGCGGATTCTGTTGCCAGGGTTTTCGGAGCCCGAATTACCTCACAT
GCCCTGATTCGGCGCCATGGGATGCAAACTAGCTTAACGCCATACCGAAA
AAGTGGCGTGGAGGGTTAGCCTGTTAATCACAAAGCGCAGTAGGGCACCT
GACGAATAATATCTTAACGCTAGACCGCAATATGGACGCCTTAAGGTGAC
GAATTTGGTCCTACGTAGAGTGTTTGCTCTGCTTAAGCGTAGAGGAAAGG
CATTTCTCTCGGGTGTACCTTAATAGTGAGGTACGGCCCCGAACTCATGA
TCGCGCAATCGCCACCTGTCCTGCGAAGCCAATGTCTCTTAAATATCCTC
AAGACACTAGGCTTTGAGCTGGCGAGTCTCGCTGCACTCTAAGTACGACG
CAGGATCTACGTCGATTTTATCCCCTTATACCGTACTATTTAGTTTAAGT
GCATTATTTACACAGCTGAGACCGGTGCAGAAGCCCGACATGATTCAGAA
TGTGGCATCCGACGCAAGTATCATGAATATCTTCACTGGGAGCATGGATT
TATCTGCCAGGAACTCCAGTTAGTGAACGGCATGGCCCTTGGGTGGAGAC
GTGCATAGACGAGTTAAAAGGGGACGCCTTTCCGACCGTCCGTTAAGGGC
TTGTTCACTCTTGTCGGACACACTGGAGATGAGTATTGGTCGCATTAAAT
TATTCTATTTTAGCCGGGGCATGCTATTTATACACCGAAGCGCATATAGG
TTAGGTAGGCCAGGAGGTGGTAGATCGAAACAGGGCCCGGGTAGTCTGAT
TCGGAATTTGCCCGCGACTGTTCAGTAAAGAGCCCACAGGCCAGTTTGCC
TTACAGGTATTACGAGCACAGGGGTGAGGCCCACATAACGCGAACCGGAA
GGCAATGCTGGTAACAAGGTTAAACGTGAGTTTAATTATTGCTCTGACAC
TCTGAGGGGGCTCAGGTTCACGTACTTTTTACCGCGGTACCACCGAGATA
CGGAGCTATCTTGAACAGAAGCGGTAGGAGCCCCACTAGCACGATGGCGG
GCCTGTTCTTGCGGTCACGTACTGATTGTGGTAATGACTAAAGGGGGTCA
TGTGAGACCTACCTGACCACCCTATGGTCATCGACTGTAGTGCAGCATCT
AGCCTGCCAACACCTTTTGTTATAAGCGTGCGCTACCGTATAGCAGTCGA
CAGATGCTGCCTCTGAGCACTACTCAGTAGTAAGCGACGGGTGTGTCTAC
GCGCGTCTGATCACACGATTCTGCGAATATAACTCTATGAATCGCTCGGC
CCCTGAAGTCGGACCTTGTCTGGAATAAGGGAGAACGCGGACTACTGGTC
AGTCGTCCCCCAAATACAGCCAGCAAATGCCTGCAACGCGAGGTTTTCGT
GAGTCCGAATTGTCGTTAGGGAAGACACCGTGGAAGCGAGTTGTGACTTT
AGCCTTAATTGCACTTTATGCGGCAGAAGATGGGGAGCAGACCATGATCG
CTGGGTACTGTTAGTTAACTTGGAACGCTATTGGTGCCGAGGAGATTCCA
CACTTCCGTATTACCAAGCATTTGTTGTCTTTTGCAAAAGCACATCAAAT
AGGGATAATCAGAATCGGGTAACGGTGTTAGATTACTAGATTATTCTGCT
GGGCGGGGTGATTGATGGGGAATGTACGCGTGATCGTCTTATAAAAATTG
AACTACTGAAGCCCCCTGTAGTTACTGTAGCAGAGGGTCGTTTGTCAGTG
TGCAGAACTTCACCCGTTAAGAACCGGCCTTTAGAGGTACACCGACATAT
CGGCTAGGTGGACCTGAACGAGCGTGGAACGTGCAGTTTCCTGTGGATCA
ACTTATCCGCGAACCGATGAGCTAAGGGCAAACTAACACGAACACGGACA
TGGGTGCGCAGTGTCTTCTATAAGACGTATCGAGCTGTATTTTCGAGATC
ACTCGTAGGTACGGAGAGTGTTGTATGAAGACACAAGGATGGGTCGTTCT
GACCGCATGCAGGTGTGCGCTATTTTCTAAGCATGAAAGTATTGAGGGGA
CGGCCTCCGATCGAGCAGCATCAAGTCAACAGGCCCATCGTCTGGATATA
CGCCTCGGGAGGAAGGACTCTACTACCATAGGAAGTGTGGTTTGACACTA
CCCTAGGACCATTCCAGGGGGGCCAACGCCGTGCAGCTTTGTGCGGGCTA
ACCGCTTACTTACAGAAATAGATGAGAACATGGGACTCTTGCCAGAGGCT
CAGGCGGTATTGTCACCACAGACCAGAGTGGGGTTGATTTTGGAAATCAA
TCGTTAGCGCAGGAACATGTACTCAAATTAGGGACGCTGAAAGTAGGTTC
TTCCCATAAGACACGTTAATCCAGTGCCTTTCATTATTCATAGTGCCACG
GAATGCACCTATAGCACTAGTCCGCTTTTTATCAGGCACAACGCCGAGCG
TTCTGAAGTGATACATATTACTCTATCGCGCTTGGAGTGCTGTGTTGTCC
GTCGGCCTACGTGCCGGATGATGTACACCGTTATGGCTTGTTCGTGTTAC
CCCACTCTCGTGCGCCATATGTATCTCTATGCCACCTTGGCGCGCACGGA
GCAGAGGTTTTATGTTGTGACAGCACTGCCACCAATGAGATAGCTAACCG
TAAATGACTTTCCTAGGCGGTGTAACTGTCTATCACCTGTTATGCTCGTT
GACCCGTCTTGCTGTGCCGGACCGTCCTTTTGGAGGTGCTACCGCATTTG
CTGTGCCGTCTGGCCAGCGTGGGTCGAATCGCTCGGTTCAGGACCTGTAC
AATTCCGCTAAACATGAACAAGAGTTCGTTCAACAGCTTGAGCATGGGAA
ACGTACTGCCAGGCTGAGTCTTGTTTTCCTGTAGGCACGTAAAACTCGTT
TGGAGATGCCTATCTCGTACGCCTCCACAAGAATTGAATTCCGTTTCAAA
ACGTGCATCCGCTGTACAGTTACACGGCCGATGGAACTTACTATGGCCTG
TAACAGAGGATCTTGGCGTTAACGCTGGACTTAATGGTAATTCCTTTACC
TACTCGCCGTTCGGGCCCGGTTGATTGTACCCACTTAGGATAAGGGTCTA
GCACCGCAACTATCATACGACCCGCTAATCTGGGAACGGGAGTGCATGAT
ACCTCGCAATATAAGCATGTAGACCCACACTAACGTCAAGGCGGGTGCTT
GCGTCGTATTTCTACCTTACGGACCCCAGTCTAGGCTACACGATTTTAGC
GACGCCCCGACATTCTGACACGAGTCTACCGACGCCGCTCTGCCTCGATT
TCTGGGGATTTCGTCCTGGGGCGCTAACTCCAGGCCCGTTAAAGGTTCGA
ACTTAGCATGCATAACACTCAGCTCAAGGTATATTGCGTATGGGAATGGC
TTTTTACGAGTAGAGCCCTCGCAACGGTGTGAACCGGAACTATGCAGTGT
GCAAGTGGGCCCCGTACTCAATACAAATTGCTTGAGGATGGCAAGCTTGA
CGCTAGCCCGAAGTCACTTTTTTCAATGGTATATGGACGTCATATGGTCA
CTGCCTGGCGGCGATGGTAGTCCAAATATCCTGAAGGTCAGGCCTCACAG
TTCCCGTACGTCTCACATGCGCCACGTCGAGTCGGTCCTATACATTAGGA
GTGCAGTTGGCCCAGCTGGTGCTGTGGTACTTAATCGGGGTACTTGTAGC
GTTCGAACATAAACAATCAAGGAAATGACTTTGTAACGTAATCTCCACTG
TAAAAGGCGGCGACTACCGGCTCTATTAGTTAGTTTCTACTCTGCGTAAC
AGTTTGGGGCTCTGATTCCTGGCCCCCCCGCAAGACGTATATGCTTCTTC
CTCGATCCCGTTACATGCTATAACCTTGGACGAGCGTTAATTTCTCAATC
CATAGATGAATGGTTTTCATTATAGAACCGTGTGCTTCCGGAATAGGCTG
TCGGGATACCGCCCCGCGGTGACGACTTCAGTAATCTCTAAAATGATGAT
TCGGTTTTCCTGTACAACCTTTTCGGGGGTTCCTACGGAATGTTCATGCT
GCACTAAGCGCTTGGGAGCCTCATCCTCGCTGTCCACCCGACATGCTTGA
CGGTTAATTCAGCGTGAGTGGATATAGCCTAAGGTTGAAACAGACGGACC
CGGATGCTCGTAAGAGAGTCTAGCCCGGCAGTTTCTCACATCCCACTACC
CCTGCGATCCCGTTGGAATGAGAGCACCTGCGTACGTCGCTTAGCTAGCG
GGCGTTGAGATAACTTCTAGTGACGGGGCAAATCGAACACATAAAGTTAA
GACAGTGTCGACTGGTTCTTGCTGCGGTATGATCTCTGTCTCACTCTAGT
CAGGTAGGCCTCACAATGGTTTCTTTGGGGTATGAGGTCCTAGCGGATGG
TTGGATCCCTTAATTGCATTCCAACACCCTCTTGGTTAAGTTCATGCGCT
TTATACCAAGATCGTGGTACTCTTGATTCATCTTAGTATCTTTTTGGAGG
TAAAAAAGATACAAGGGAGCATGAGGACCACCATGCCAGATTTGTTCCAA
GTCGGGTATAGAGTTTTTCAGAGTGGCCGCGAGGACTATAGTCCCTAACT
AAGATTAGACCTCGTGGCAAGAATTAGTACCATACTAGCCTTAAAACTCC
AGCATTTGGATGCTTTTAGGGGAGAAATCACGCTGTGGATTATGCTTTCT
ACCGCTTTAGATGAAAGGTGTTCCTTACCAATACATCGGGCAATTGGGTA
TTCACAAGTCAAACCGGTTTCGAGCAGAATTGACGCATCTAAACGGAGTG
TGGGAACGTCTTGACGACGTGACTTTAGAACTCAGGGTGTCGTCTAAAGC
TAACTGTGATATGCTCTCGATTCAGCATACCGGCATCATAAGATTAATCG
CTGCGACTGCCTGCACAGGACCGGGTACGGAAGTACTACCACTTACTACG
TTGCTTTTTAGTAGTTCTCCGGCGGCTACCGCTCTGGTAGGCCAAAAAAA
TTCGGATCGTAGTAGAGTTCGGAGATATTGAAGCGATAAGTGGGCTTGCG
GTGGTTCTACAATCGGGTAGAGGGTCACTAACGGCATGCGGGACAATGCA
ACCGGCCTGTCCTTCGTCATCCCTAGCCCTTGAATATTCCAAGTACGAGA
ATATTGGTCGCCTGATAACCCCATCGAGAGAAAGGTGCAACCTACCTACA
TCTATTAAAATGATATAGGGTAGTCTTTATAATGAGGAGATTACCCCGCC
GATCAGCTTCTTTGCTGCTCATGTGTGACTTCGGGGCACCCAGAAAGAGC
ATCGCCGATAGTGTACCTGTGATTGTGCACACAAGCCGACAACCCGTAAT
CGCTAACCATGCCCCCTCTCAAAATGGCGAGGATGTCGTGGTCCGGGGGC
GGCACGTAACGCCGCCTAATTAAACAGTCAGAGTTCGCCATACTGCCATT
AGCGACTATACGACCAAGGTAGACTATTCGGCAGTGTAGGACTGCATATG
CATACAAGGTCCGCTATGACGCCGACTCAGCTGCCGGGCGGTTTTCCATA
GACTACGGGTGGACAGGTGTTGTGCGAGAGGAGTAGTTACACAAAGCTAC
ATGATTAAATCGATGCTTCGACCGCTAGTTCCGGCTAACGGTCCTCACCA
TTGAAACCGACTCCGTTTACTCTGCGCTAACTGACTCATCGTAAGGCGTT
TGGGAGCACCTCCTGTACCACTACGGCTCCGACGCGACCCTGCGTATCGA
ATATCGCTATCTTCTGGAATACGGAGGTAAGGACTTGTATATAAAGCAAA
ATCGTGCTGCCTACGGTCGTGACGCAGCTGCGGTAGGATTTTAAAACCGG
CGAACACAAAAACAGCATGTCATGCAGGCCAAGTTTCGGAGTGCCCTTTG
CATATGGTAGCCAGACTTGGCCTAAAGCATCCGGTTCATCAAATGTCTCG
TCTCGCACCATAATATCAAGGGTCTCCGGAAAGCCTAAGGAAACGGATGA
GACTCAAAGTGATCCAAGACAACAGGATAGGGGTAATTCGCACGTAATCT
CCGAGCCCTAGACACAGCACTTATGCGGGTGGTATTATGGACAAGCCTTC
TATTTATCCAAAGTGCTAATCTAAGGGATTCAAGGATGCCCCGGTAGACA
AAGTAGCAAAAGAGGGAGGTCGGCAGAAGCAATGTCCGGGCTCTTAATTT
CCTTACTCGGCGGACACTACGTCTTTAGACTAAATATGCCCCTGAAACAA
GCGCACTGAAAAGATTTGGGCCTTCAGGAAATCTGTGCAGAGAGTGGGCT
TCCCGACCGCCCTTAGCTCCAGTCGACATCGCGGAGTGGATCTACTGCTG
CCAGTTGTGGAAATGTGAACCGCACAGCCTTACAAGATCGAGTTTTAGTC
CTAGGTAATTAGGGCTCGGGTGTTGGCTGCAAGTTCCGCCCCAGCGGAGA
TTACGATAGTTGATCGGTTGTAGGACTACTAACCTTCCAGACCCGACTGC
CTGGAAAGTCAGCAGTTGCGTTTCGAGTAGCTGGCGAGCTCGAACCGGGT
TTTGTCTTTCAGCGCTCCCATGCTTAGGAGCCGCCTACTGGTCCTAGCCT
GTCAAGGCCGTACAGAAATTTTTCGAGTGGTCAGCTGCCGCGGGGTTAGC
CCACACTTTCCGGTCAGGGCCGACGCACTAGTTCGGGAGCAGCATAGCTT
AATGATGATTACAGGTAAATCCATGGTTAGCATTGTTCGCACGTGCGTGG
TATACAAGTCCGATAACGGCGTTCATTTTAACACGTTTAAGATGCCGAAT
GCGGCGTGGTACCATACTTGTGGTCTGCCACGAGTCAATCGTGCGTTAAG
TCTCAGTACCTCGCCAACAAAATGCAAAACCGGACATGCGAACTTCGTGA
TTCTGGCATAACTAGCTGATCAGCCATGTTTGAGTTTTGTAGTCATCCTT
AATAGTCCAGAGGCGTCGGGCAAACTGTGAATGCCCTAATACGACAGGTT
GTATATGTTATCACGTAGAAAGTTCAATAGAAGGTAATAAATAACGCGGA
TCCGAACATCAGCGACATAGAGATCGGCCACAGCCATACTCGGCCCATTC
CAACTTATACATATATCAGATCCAGGCGGAGTTCCAGGGGAATAGAGAGA
CTAGGGCTGGTCCCCTATCGACTTCGGCTCGGCCAGCAGTCGGTCTCTCG
GCGGATAGCAGGGCCTTAATTACATGACGCTATTTAGAACTGATAATTTG
TGTTTGTGAGAGACCCATAGACCCGAGATCCTCTGGCGCCTCCCATACAT
TAGTGAAAATACCTTTGCGGCTCAGTCATTAGTATGGAGCCCTATCGTAG
ATCGTCGTGGAATCGGCCGCACTATACATTCTTTTTTACGCCCAGCGTGG
AGAGGGCACGAAGTCGTATCGCTCATACGCCACCGAATACGCCAACCACG
TGCGCAATTACCGTGAGAACTTGGAGTCCTAATCAACACTGTCTAACATG
TGACACGCATATTTTTGTGAGGCGTATTTCAGCGTAGCTACAGAATCACG
TTCGCACTCAACTAATGAGACCTCTGCAAGGTCAACTGGCGTGCTTAACA
AAGGTACTTTCTCGTGCGTGGAAAGCTCGACGTTGGGTATCCGGGCCGAA
AGGATTCGCGTGCATATCTTATCCGACGACCACGGGACCCGATGGAGATA
AGATACGGGCTGGTCTTTTTCGACTAAGAGAAGATTGCCGGAAAGTACAT
CATCTACTGGGTGTCACCCTCTAACCGGCTCTCCGCCAGGTATCAGGTGC
AACAAAAACAGCGCACAGGACCGGTATCACGTCCAGAAGAAGGTCACGGA
GTTTCAGTAACGTCGTCCATTGAACATTACGTCTAGAGATGGAACGTTTA
CCGTTACACACGGCGACTCCAGCACCTCCCGGGATTAGTCCGCCGACAAC
TGACTTTAAGTAATCCAAAGATATGATCGTGCTGTTGACCAAGTTCGCCC
GCCCCTCTATGCCAGACTCCTAGGCTTTAAGTCCATCACTGGCCGTGCAC
GTAAGACGTCGCAGCCGTTGCACCCACGTTGCGACTCGCTTCGGAACCCA
GGATAACTACGACCAACAATTCTGGCCACCCCTCGAGATTATAAAACCGG
ACCCTTGATTTCGCGTCCCGGACGGTAAACATAATCCTCCGACGCGTTAG
GGCCGAGCACATCCACAACGGCATATCCATCAAACACGCACAGTGCATGA
CTCCTGTCGATGGTGACGCGCTGCAATCATCGATATAGCGTCTGCAATTC
GGTGAGAATAATCTGCATATGTGACTTAAGAGGATGACGTTGGACAACTC
ACTTTGTTGTCCTGTAACGCTATTCCCAGTCTATTGAGAGTATCTTTTTG
TGAGCGAGCTTCAAGCTTACCCACATACCATATCAACTATGTCGAGCTTC
ACACGACGTACTCTTTCGTAAACTCAATCACTCCGCACTTTATCGTGCAG
CCTGCGTCCAAGGCGAGTCCGCCAGCTTTGTCTGAGCCACTACGCACGGC
ACGACCTAAGGCATAGGATTTGAGATCGTTCACGCGAACCTGGTAAGTGT
TGTGAGCAGGACGGGCTTCCAATGTTCTCGACGAATTCGCGAGTTGATGC
TGATAATTATTCGTAGGAACAGACCCTCGGCTTAACCGGTGTCTAACGAA
TACAATCATCCCTACGTAGGCTTCCTAATACTATCGTATCGGCGCCGCTC
GGAAAGGCCAATGTAGGATATGAGTAGCATAGTCACTCGGTGATGTAAGC
ATAGGTTGCCTGTTCACTCCGTGTAGGTCTTCAGGGACGCGATCAACTAA
ACCACGATAGCTAGTTCCGTGGCCACCTCGGTATATGGCGGACCGTAGAT
GCATGTGGTGCTCCGCACCAGTGCGGCGGAGGTCCCGTACTCGAAGACCC
TAAGCCTTTAAGCGATACCCATGGCCCGCAGACCGAACGAACTATATATC
ACCAAACGTTCCAACGTGGGACCCCCTATACGACTGCCGTACTGTGAGGA
CCCAAAGTGGAATGAGTCCAGCAAAAGTAGTGCATCTTTCACAATTGAGA
GACGGACTGAATGCTTCCTGCTATCTGTAACGAAATCAAGCCTGCCCAAC
ACTATTGGATCCCTCGCGCGACCTACCACCTGCGTAAGTCCCGCGCACCG
AGATATTCTCGGAAGAGTGTCGCGACGTATTTTTGGCCACCCTAACTCTA
TCTGCTAGGGTTGTCGGTTGTCTAGAGTAACCGCCGACAATCCCAATTTT
CTTCGCGCGGGTTTAGAGTTGACCCCCGACGTGGATATAGGTTTGCGACA
TGAGTATCCATTATATATTGCGCAGAGGGCCTTAATTCGTTTTCAGGACC
CCTCCGAGCAAGGCTCCCCGCAGGACATAGCTTTCGTGAGAAAATCGCTC
ATATTATGTGGCGAACTGCGGGTCCAGTTAATTATTATACCTTGTCAATC
TACAAAAGGGTCTTCATTAAAGCCGTTTCTTATTTTTTCAATCATTTAAT
CAAGGGTGGGGTATGGCGCTATGGTGTCAGCTGACGTATAGGTCCTAAAA
ACATAAACCAAAGAACTCGCGCGTGTTCGATGACTCGGGGTGGTTGTGCG
GATTGATGATCGGACAAATATTTGTTTCCGTAGTCCTTACGAAACCGAGA
CGTTACGGTAGTAGGGAATAACCGCCCTCTATATGCTTTACCATCGGCGT
GTACTGCCTACCCTTGGTGAGACGAGGGCTCACCGCATCCTATAGCGGAG
TAGGCGACCTCAACGTAAATCCCACACTGACCCTGGCCAACGAAGAAGCA
GGAAGTACATCAATGTGTTCAGGAACTACGAGTGGCCGGTATTGGGTGAA
AAGTCTGTACGCCCGTGGATGGGCTGATGATAACAGTCAACCAACTCTAA
GCTGAAATACAAAGACCCCGGACGTACCTCTGACCCGACCGAGCCTCCAG
CCTTTGTAAGTCCTCGAACTCCGCCGTGTGTAAACCTTAGAGACGCCGGG
CGGAGGATCAAATCTCGATCATGTTTGGCAGAGCACGTGTACCGCGCGGT
TTGAGCCCTCCAGAAGAAGCCTGCTTTATCAGCCAGTAGCACAGTGATGA
CCCCCAGACTATGGCACCCACTACTTGTATTTAGGTGCCGGTAATTACTA
CTCGGCTCGCGGATCCACAGGTGCGGGTTATGGCCCCTCTATACTGCAAA
AGCTCTAAATCTACCAGACTTGTAAACCTAATCCTAATCAGAGTCTAAAC
ATCCTCGCAAACTGCAATGCTTCCAGATTGGTCTACATAGACAGGGGATG
CATGTAAGTACTAAGCCACGCTACGTTAGCCGGCCTCTTCCTGATCGAGT
GTACTGTGAATAGCGGTTATGCTGTACTGCGTTATCGACGTCTCCGGCCT
GCGGCGTCAGACCTTTCTCTGCTGCTCCCCGATGAGCGCTACGCGAGATC
TCGCCCCGATTCATCGGCGGTTGGATTGAATAAAGGCGATCCTTACTACA
TTTGGTCGATTTACCGTGATTGGTAGACTGGTGCACCAAGTAAACCACGG
GATTTAGATATAGTTCTTATAGTTTTGATTGTGGCCGTAAACCAAGCTAC
GATATAACTAAATCAGATGCTGGATAACCGTGCAGACGCTGCTATTATCT
CGCTGCAAGGTGACAATGACAGGGTTCAACCTGGAGTACATCGGCACGCC
CAACAAAACTTAGGCCGTACTGCCTATAACATTTGTTCATGTATCTCTTT
TTTAGTTCGGTATATGTATGTACTTGTACTTGTCGCTTATGGCCTTAGCA
GCATAGGTGACTGAAGCGGGCAGACAGTTGGGATATGCACGCCCAGTTTG
CGTCATCGGGTCTCCTGTAACGTAGAATAAACGGGTCTGGGCGTTACTAA
GTCGTAATAGGGCAGCAGTTGCTTCGTCAAAAGAACGGCGGCCTCTAGTC
CTGAAGGGGCCATTACAGTGATCAGCCATTACGCAAGTGGGAAGAACCAG
GGGTTTATTTCTCACCGGGCCCGACCCAAGACTCTACCAGGGGACTCTTT
TTTGGCCTACGATTTACGAGTCACTGTTGGGCCTTTTCATAGCAGAGCGT
GGGCAGCGTGATTGATCGGCGCACCTAATACCATTAACAGAGCTCGCCTT
CGTGTCTCACTTTTCTCCCCCCTCAGCACTTCTCAGAGTAAGTCAGCTGG
GTACGAAGGAAAAGCGGTCCCCATGCGTTGTGGGGGAATGATTGCAGTCG
CTCAAGAAATATCAAATATACTTCTATGTAGGGCCCTCGGGAATGTATTG
GGTCTTTCGGCACGCTGTTTCACCGTCGAGATTCAGTAATCGCAGCCGTA
ACTGTGATTCGATTGATTAATCCTTCCTCGTGTAGTGCAATCCACATAGT
CCGAACGGCGACGTCACGTTTGAGTTCACGCCGGGTTTACCGCTCCGAAT
GGCAGGGTTCGCGCTTACAAACCTGGGTTTCATCGGTTTGCCAGCGACGA
AGAGACCCATGAACTGTGCGGACACCCCACCTTCGCCGCCCAAATACGGA
CTCCGACTACGACACTCACATTTTGATCCGATACCCAAGGAAAAGTGCGG
CTACCCCCTGCAATGATAAACAAAGTCTATATCCTCAGCAAAAGTAATAG
AGTGATGAGCGCGAGGCTTCCCCCAGACATGCTGCGTGAGCTCTACGAAG
CCTGTCAAAGCGGTATTATGGAATGCGGACGATGTGTTGGCAGTCTTATT
GATTATTTTCGGAACATATTCTCTGAGTGTTGCCCTTCGTTGATTTGAAT
CGAACCGCACCACCTATATCGGCGCGTCATCCCTTATTATACCTACTAGT
GGTTACTGGAAGATGAAACCATTGCAATTCTGAAAACTTTTTATGCCAGA
CAATCGCGGTCACTCATCATGTCACCGGCAATGGGAGACGGCCATGGGAG
CTGATCAGTGTTAGGAGTTCTTGTAGTAGACGTTGTGTTTTGTTCCGTCG
CGTAGGTTAACCTGGCTAGCCCTCAATAATCCCATTGTCTGGCGCATATG
TAAGCTTGGGGCATACAAATGAATTGTTTTCCTCAGACCCCGCGGCATAT
TTTCGACAAGGCTTGCTGGTGGACAAGCTTCCCGAGTCGATGTGTTTTAG
TGAGCCACCGGGCGCCGATAGACTTTATGGTGGCTGAGCGACAGACCCAG
CGCCTGACTTCAATTCCGTCGTAGGGCTAAATCCTTACGTGACCACGTCC
ATACTCTTTCTGCAGGGGCCCTTCTGTGGACAGTCAAGGTGGCATTGCAC
CCAGAGGGTTAGGCGGTGGGGCGGACATCATTGGGCGACAGAGGGCACAC
GGCTCGTTTATTTGGTGCCTAAACGACCCCTTGCGATGAGGAGGCTTAAG
CGTAGTTGTGCCAGAAAGATCGGCCTAACAAGGTTCTTCATTGCCATCAA
ACAAGCGGCCAGGGTATTCTTCACTCAATCAAAAGTGGGCAAGCTCTGTA
ATGGCCCCTTTTTGCCAATTTGTTATGAGGTCTCAAATATAGCGCTGAGT
TGATTCTGTTTGGACGGCGTAGAGCCTCCCCACGACATAGCCCTGCGAGA
ATTACACGGCTTATGGCGGAGCACCCGTCAGATACACGTGTTCATCGTGA
TGTGGAGGATTTGGATCAGACGTCGTCCATTAGCATTGGTTCACAGGGCG
AGGCGTTTATGTAATATCGCAGAGGGTGTACAAGGCGAATACATGGTGAA
TTTTCACAGTGGACGTTCGGCGACCGCTGGGTTTGAGTATAAACACGCGA
TGACCGTTAAACTTGTCGCACGATTGTCGGGGCTACACGGGCACGCCAGG
CCATTGATAATATGTTCGTCACCCGGCGACAGTCGACAGCCATGAAAAAC
TACTATGTAAGCTAATGGGGATCCGTACTTCCCACAAAATTCACTGTAGA
GAGCTATCGAACGCTTGTAGAAGATAATTGACGCGCGGTGGTGACCTTGG
GAGCCATCTACGTCAGAAGGGGAATGTGTTGGAGAATACTTTATAGAAAG
CTGCTGTCAACCTATCAACTGTCTAATGTTCAGCTCCTGAAGAATTAAAC
TGTGCCCGCCTTCTAACTGGGTTGTAAACTCTACTGTTAGAAATCGAGTT
TGAGTGTCATGCTGGATTACAGGTTTATGTCGGGGCTGTTATCATGAGCT
TCGGGTAACGTGCATACACTTTAAAGCGGCTCTTCGCTGCGATTAATCGA
CATAGCGAATACATCGTGCGAAAGGAGTCAAGCACTTTACGAGTAATTGT
GATATGCTGTCGCAGAGCAATAGCCTTAACGACCTAGCTCTAAGTGCGTA
GGGTGTATGGGTCTCCTCGTATCCCAGAACCCATCTGGCTGGTTTCAATT
CCGCAGAGAGTCCAACGAGTTTGCAGAATCTAGGTAGAACCGCGTGGTAA
GCAGCCTACGAGACGCGCTCTAGCCTCGGTTGATCGCCTCTGGTGCGCTC
GTATAGGAATAGCGTGACCCAGCAGATAGTGTCCGTCTTTGGTATGGTCC
TGCAATGAAAGTCGCTCGACCCGTCACCTGATCTGGACGTCGAGTTACAT
CTGATACATCATCTGTAGACCGACATCAGAGTCGAAGAATCTGCGAAGTC
AGGAGCGATACCGAGAGTTACGACCAGACCGTGTACCGCTCTACCGCGGA
GTTGGCTCGGGGTGCACCATCTAATTCAGCTGAAGGGGGCGGGTGTAGAA
TTGGAGCATGTCCATGTACCCAGGCGCTATACTCCTCGTGCAGGACGGGA
TGATCCGCGGATCCACCTACCGAGGGGGATATGCGGGTTCCCCCATCGAA
TTACTCGGACCATTAATCACCAGGGTCTTTTAAGCCTATTTACTTCAGTG
AATTCCCTAGACAGGTGATGACAACGTCGGGAAAGTAATGCCAGGCACTG
AAATCAGGCGTCCACTGGCAACCTAGTACTAGGGGGAACGCGATTCTGGG
GGACTTCTTGAACCTCTAAGGCCGTGGAACATTTGCGACTTCACCTAAGT
TTACGACGAATCCAACGCACTGACGTACAAGCTAGGGAGTACGAAACAGC
GTACTCTACAGGTATTTTCTACTCAGAAGCGAGACCATGCCCTGCGATAA
TGTCGTCTGCCTCATTTCTGTGGAACTTGACCAGGACTCCAAGGTCCGAG
GAGGGGGCGGGCGAGAAGGCACGAGCCGGAATGAGAATATCGTCCTAGCT
CTACACTTTGGTGTCCGTACCAGACTGCGCCCAGCTGTTGTAGCGGGACA
TGCGTATCCCTGACGACTCGTGAGGATGTTATCCTGAGGGAGTGCATTCC
ACTCCGCCTACATTCATGTCGAGCACGTCGCGAACCTGGTTATCAGGTAC
GCCGCACGCCCCGCACCAAACCGACTCCAGTTGCTATGCAATGTATCCAA
GGTCGGCACTTCGCTCGAAGCTCGAGATGTAGAATTAAGGAATATACTCA
TAAACAGCTAGGCAAACTCGCTACTTAATGACGTAGGGCTGAAGAGGGTA
TCTCAAGCTCCAACGAATCACGAAGGATAGCAGGGTCTCATTGCTTTTTG
TATTGCATCTGCAATCGGAATGTCGGTCACGATGGACTGCTGATGGAACT
GATCTTTAATAGACACAGGTCCTAGACAAAATCGGGTGGGTAGACGTTGT
GTCAGCTAGTTTAAGGGTTTGACCAGGTGCACCCATCTGAGTGGGTGGTA
CCTCGCTAAGTGGTAGCTACTGAACTGATAGTACGCACCGCCGTCAGCTT
GATCGAACCTTATAGCGACAAGCTAAGCGCCTTTTAGAGCCCTAAGGGTC
AGTACCCAACCCGCGGGATTAACGGGTGACACTGTCACTCTGTAAATTCC
ATTTTATTTAGGTACAACTTGAGTGCCAACGAAAATATGAAACCACGAGG
ACGGCGCTATAACAAGGTTCGATAGCGGAGCATTCCCGAAAGTTTTCACT
ATTTAATACTACGTGTGCAACAACCATGCCTAGACGGATGTTGTCACCTC
TGACGATAATCCGATAGCACACGTCCGTACGGATTCTTGCGTTTACTTTT
AACTTTTTCGCAGAGCCAGCAGGAGGAACGGTGCCTCAGCGCTAGAGAAA
TCTCACCTTCAAACGCCCTGCAAATGTCAAATAATGGACCTATAAACTCG
TATGCCACTCGTGGTGGGTGAGACTCGGTAATTACGAGCGTACGGCAATA
GGCAATCTCACGATGGTGCGCCAAATTCGAGAGACGCTTCTGCGTAACAA
GCGGTGTCTAGGGGATCACTCGCCTGACTACGGAGAGTGAAAACAAGGAT
ACCTATTTGCCGTCTTTTTAATACGGTATCTAATACGTGTTCACTGGATC
AATGTGACTTGAACAAGGGTCTAGTGAACAGCTGGACTAGTATCCACAGG
CAAGACGCAGAGCAGCAGCCAGTTCCACCCCACAGGCGCTGCCACCTCCA
ATAGGGGCCGGGGTGGTCTGGAGAGAGGTGAGGTGCCCCCCATTGACCCA
TCACATGATTATATCGCGTCACTTCGCTGGCTGTTCAATGGGCGCAACTG
GTTTTCTATAGATATGTTGGTAAGCAAATAGAACTACACTGTCCGCCTTT
ATAGCTCATATACTACGCGACTTATAGTTAAATTATCCGGTGCTTGGGCG
TATTACCCCAAAAAGCTTCCACGACAGTGAAGCACGATATGCAGGCGGAG
CATGTAGCCTGTTTTATGACCACACTTATATCCCTTGTGTACGATACACA
TAATAGTCGATTGTCACGTAAATCGGAAACTAATACTTTATCGATGGGAG
ATTCCGCGGCCCGCGTAGTCCAGTGATAATCGCCCGGTGCGACAGATTTT
AGGTCCTACGTGTTCGGAGACCTATCTCGCGACTGCTGAACGGTTCCTCT
ATTAGCGTTACGCACTGATAACTCGTGCAAATCGTATATAGATCCGACAT
TGTGGCACCTCCAAATCCGAAAGACCCCCCAATGCGCCCCGCATAGCCAC
GAAAGTTGTTAGTGCTCACGCACAGTCCGTGGGGAGTTGTCCTCGAAAAG
GCGGCCCGTGCTTTTTTTAGAGGGCCTCTTATGGCGATTAGCCATTTATG
GCTCAGGTAGGAGGAGTCGCCAAGGTTCCTAGTCGGGCGTCCCTCTGACA
TCTGGACCCCTGTTCTCTATTCGTAGACCTGCAAAAATTTCCCGCGCGAG
TTAAGGTCAAGCAAAGACGCCGTGGAATGTAGTCGAGTACTTATGCGACC
TCTTGTATTAGGGCTTCGTTATTGTGCGACGGAAAGTATGAGTCTGAACC
GCGAAAAGCTCCAGCGAACCGCCTGACAGTCATAAATCAACAGATACACC
GTCACAGGGAGCCAGTTGTTTCATCGTTGCATCACCCCGCGATGAGTGTA
TCGGCTTTATCCAAGGACGAGGGTTGACTTCTAGTCAAAGGGTTCACTAA
TCTCCGTGCGGGGGAGGGACGAATGAGCCTCGACTCGATAGACTTCCGAA
AATCTACGTTATACGGTTCGAAAACTGTAATGAAGGGGGAACTATGACAG
GGCTTAGTATTACACAGAGCTCCTGATTGTTAACGACATGAACGTTAACT
TGCGAGCTAAGTCCCCGCACAATTGTCTGAACCGCTGAACGGCGATCATG
TTTTCGCCGTGGCTTCGCGAAGTTGGGGGTATAATAGCATCGCCAAGCGG
GACAGATATCAGAAATACTGCCAGAATTCTTACTCTAGAGTTGCTGGTAA
CAAACTGGACGAAAACCACACAGACAACGTTGAGTGCTAGCGCCTTATTC
TTGCGTGAGTACGCACTTCAGATGGATCGGATGTCCCGGATATCAATCGC
GCACACTGAGGCACAGATGGCTCCGTACCTGCACCAGTATTATACTAACT
CAAGAATACTGAATCGTAAAGACGGTGACTTTTCACTTCTTCACGCGGAG
CATGAGCTTTCCGAACCTTAACACGGAAGTACTCTCAGCGAAGATATATA
GGGCGTCCGTCAAGCCTCGTGTCAGGAGGCAGAGCGAGCACGGCAATGTG
ATAACCAGGGAAAGCTGAGTGATCGTTTTTGGCGCTGTGGTAAAGGAACA
CCCTATTTGATCCAACATGTCTGCATTCTTCCCAAAGATAGGTCAAGAAT
TCAGCGTTTAATCTGTGTCCCGAGTGGCAAGATCGCTTAGAAGGCATACC
GTCAGGATACCCGAGAGGCCGCAGAGGGACCCAGAGATCCCCAACTTCGC
GTCGATGGCTAATGTCTTGTTTGCATACGACCCGGTACCATTAAGCCGCT
CTAAGCTGGATCGAAGGTGAGGGAAGGTGGCCCGCCAGACACGTTCGAAT
GGGCGACATCGCAGATCATGACGCAGATTCGCACAGTAAGCGCGCCGATT
AGCTACAAAAACGGGTGTCTATAAAAAGGGCTTCGGGTGTCAGCTTGACC
TCCTCTGCGCCGTGGCTGAGCATGTTACATAGATTTAATGGGTAAAGACG
TCATTATACCAAACGGTAACTAATTATGCTGCCTAGCTATTGCCAAGGAC
AGGTAAAGACTGTGTAAGATTAGTGTATAAGCATTTATTTCGTTATTTCT
TTCTGTCTCTTGGGAGCTCCGAGATTCACATTACTACAGGTTAGATTCTT
ATCACTAACTAGTCCGCCTCCTCAGGCAAAACGCCTGAAATCGAACGAAT
TTAGGCGCGTAAAGCTTGTTGCGATGTACGCACGGGAAAGGCTGCAGTAT
AGATAGCCTTGTGACCCGGAAAGACTGGGTAAATGTATAACTATCACAAA
AGAGGTCGTTTATGGCCAACATCCTTTTCGACTCTATAGCTTTTGTCTAG
CAACAAAACGTTTTGACTGCCATACATACGCAGGGTACACGACTAACCTC
TTTACTAAGCTGCAAGATCGATGTTCTTTATCCCGTGAAAAATCGCGTTG
CTGAAGCCTTGACGCTGATAAGACCTCAGCCTATGTGCTCACTCGGCAGG
TTCCTCGAGAACCCCTCGAACAACGACATGCCGACCATGTCAAGGGCTCA
GAAGCCGAGCAAATCGGGACGGGTATCCGCCCTGACAGTTATGGGTGGGA
AGTAGCAAAACTGGCACATCCTCAGTCTTGGTCGGTACATAGGTATCGCT
TGAAGTTGTACGAGTCGATCCGTAGTAAATGCTCTCGTCCTAACACGGAA
GTTGGCCTCTGCTTTTCATGCCGGGGAAAGCAGCCTCCTGTCCAGGAGAC
CTTTTTATCTTGGTTTAATACCCCGCTGTGGATCCTCGAGTTTTTCGGGC
GCTTCAACTCAACAGCGCGCCTTCCCCCCGCGCAAGTCGGTGTTCTTGGA
ACCTAGTCCTAAGGGAAGGGTCCCAATTGTCTTCGTCTGCCCCAAGTTGG
GAGTTTCGGTACCGGGTTGGTGATAGCGGTATGTGGTGAGAACCCCTACC
TTTATTTATGGACTAGAAACTAAGACCAGACTAGGTTAGAGGACGCAAAA
TTAACGCATTATCGGTTTTGCTCGGACCACGAGGCAGACGCGAGGCGGAA
TCCTGCCGAACAGCGCCCAACCGCTTGTTAGCCGCTGTAGCAAAGTGGCC
CGCACAATGAGAAAATTTTGCGATCTGCGAATTTTGCGGGGTCCGACAAT
TCGGCGCAGGAGGAGTGCGTGACTTGGTGACCTTTGTACGAAAAACTATA
GAAACCAGGGTTGCTTACCTTTAAGTAGAAGGCGTGTGATAGAAAGATAA
ACTACTTCTTTTCTGCCCAAGTATAACGGAATTGTCGGGTGATTATTGAG
CCCGTATTATGGAGGCACTGTGCTGCGGTTTGCTGTAATGATACGAGGTA
TCGTGTAGGGCTGTTAGCGGCGGCAGTCACGGGGTCCCGCTACAGGGTCC
AGGTGGACGCATGGTAGAATAACGTCTTCGAGTAGAATGCCGCGCCCCTG
CTCTGACTATGGGGGTCCGAGAAAGAAGTATAACCGTAGGCTCCCAAGAT
AGATAATAAGGTGACGTGATCCACTCATGATTGGGGACGTAGTTTAGATG
GGTCATGTTTTTTACCCGGGGTTGTGAAGAGCACGTAGTTCTAACGCAAG
GGAATAGACATCCCTGAGTATTGTAGCTAACGGTCAACGAAAGATTCAAA
AGTAATTGCTGCGATCGATTCAAAAAAAGGCTCGAGAACAACTAGCGCAT
AGAGTTGTAATGCCAAGGAACTTCCGATTCGTGGAAGGGAAATTAGCCTG
TAATTCAGCGTCAAAGGATACTTTGTTCCGTTGCTCAAATCCTACGAGAA
TCGTCAGCCCTTGGGCATCGGATGCTTTCCCCATTGGCCGGGATCCTCTA
TTTCACAGGCATAGGTGGAGCGGCCATATGCTGTCCCTAACGGCCGTTTC
GGATGACTACTTGAACTCATCTACTAGATGCCGTTAGGCCGTGTATAGTC
CGATCGTATGAGACTAATGCGACCGCAAAGTAATCCGCAAGCAACGACTA
TACCATGCAGACGAATTACCACGGTCTACCCTGAACCTCTTTGGCAGGGT
CGCAGCCAATGCCTAAATGACCGATCGGACCAGCTCAGGCTACGTTCAAC
CCATTTGTTTGTAGGACCCACCAACGTTTACTAGCATTATCGGCGCGGCT
TTGTTGTGCAATGTAAACATGGAGATCACAGCGGATCCCAGAGATTTACT
TCCCCTAAAGTTCCCAGGGCGACAAGCGGCTCTTCTTGGATCGCTTTTAT
CACAGATACTGCCGTCTCCGCACTCGACAGGCTTTACTCAGCTGTATCTT
ATACAACCTTGCCCTGTATCCGTTTAACCGCCGACTTCACATGAAAAACA
GATGGGGCTCGGTTTAGTGAATATGTCGGCGATTTGCCAAAACAACGGCA
CCACCGACGGAATCCGTGTATTGTAGCGGCGTGCGCTCACTACAAGTTCC
AGACTCAACGCAGATCGGAATACATTCCCCAGCCTACCCCCACCTTGTAA
TAAGCATATCAGGAAGGCTTGACCACCTCTCCTGTGCCTTTTTATTATAA
GAAAGTCCCGTCCTGAGATTTATACGGGTGGGGGACCGTACGCGAAATGG
GTGTCTTTTTTTATTAACACCCGTGTGCTTGCGACTCCCCACACCCTCTC
AGGTAGGCGGTTTTTTCTATCAGAAGCGAGACCATGCCTGGATAATGTCG
CTGCCCATTTCTGTGGAACTTGACCCCCGAGTCCAAGTCCAGGAGGGGCG
GGCGAGAAGGAACGGCCGGAATGAGAACGTCCTACTCTATCCTTTGGTGT
CGTACCGGACATGCGCCCAGCTAATTGTAGCGGGAGCATGCGTATCCCTG
ACGCTCGTCAGAGTTACCTGAGCGGAGTGCATTCACTCCGTCTACATTCA
TGTCGAGCACGTCTCGCAACCTGGTTTCAGGTACGGCGCACGCCACCGCA
CCAAACCGACTCCATTGCATGCAATTATCCAAGTCGGCACTTCGCTCGAA
GCACGAGATGGAGAATTAAGGACTGATCTCATTAACAACGTCGTGCGCAG
GTAGAATACCTCTGGTCATTGATGGGTAGGCCTCGCCTGTGACTCCCGAC
TCTGTCAGGGTGAGGTGCAGTAACTGGCCATAAAGTAGCTTACCGTACTG
TGTGCATAAAATACATAAGACGGCAGAACTGCTGGTGCTTTACCTCAATT
CGTTTTAAAGGCCGGAGTTATTATAAGCGTATAACACCGTAGGAGATCCT
CACATACTAGCGATCAGAAAATTAATCCAATTCGGGGTGCGAGTACCAAG
TATTTACATTTAGCACTACAACACGCCAACCAGCTCGTTCGTCTTACGTC
GCTACGAGCGAAAGCGCCCAAGCCGGTCTCCGGACTATCCGGCTGATGGA
ACCACGGCAGTCACCGCCTCGAGGTAGACGCCAGCATAGTGCTCTCCTTG
AACGCAGTTAGAAGGATTCCCTGACTGGTATCCTCGCTTCATTGAAAAGG
AGCTCGGTCGTCTTGAATATCAGGTTTGTCCCATCGCGATTACAGATGCA
CCACAAAGGATTCGTGAAGCATTGTCATAGCGGGGAGATTCGTGAACACA
GTCTTACTGTGCATTTCAGACATTCCTTGCCTTCACAGCGGCGGAGAGCG
ATTCTCAGGGCACACGATCCTTCCCTACCAGGGTTTACCGAGAAAAGGAG
TGACTTGGAACGCTGCCATTCTGCTCCTTGATACTGCGCCTTAGCTAGGG
ACCTACCCAAGGCGAGCAGATCCTGGGGAGGGACCAAATACTAATCATTT
GCTTGAACACAGGCGTCGCGACTTATGCCCTTGTCTCAGCCCCACATCAA
CAAAGAACGGAAGAAACAGGTGGCGCATATTTGCGATACCCGCTGTGTCT
ACTAGGTTTCTTACACGCGTCTACGTGCACTGCAATGATACATAATCAGC
ACGCACGTTTCTTTCGGTCCTGCGCATAACTTTGTTCACGGAGTAAAGCT
ATACCCCATTCGTCGGGTGGTGACGAACATACCGAACATGGCCTAACTCC
ATTTCCCCAGCCAGAGTAGCGAAGAATCCCATGGCACAGATCTTCTTTCC
CAACTTGGATAGGTTGTAGAAAAAATACTCGGCCGACTAGCTGCGCAAAG
CTAAGTTCAACAAGGACGCGTATGCATCCGCTACGATCACGAGATTCAAA
AGGCCCGGTCGTTTTAATATTTGATGTGGGGCTTTCATTTTGCAAGTTAG
CCAGCTTAGTTGGAACCGACCACGGATTGTGCTCACACGACAACGCTATT
GCTCCTCCGCCAGAAGACACGTGATGATACTTAGGGGGTCTCAGAGCCCC
ACATAGTATAAAGGCTGACGCATAACACCCAACCGACCAGGCGCGCGGTA
CTGTTTACGAATGGAAGGCCAGAAACCTGTGGGTTACTTTGTACATCTAC
AACATAGGGTGCTATAGTTCAACCAGGGATCTGTGTGAATCAAGAAAGAG
GCCACACTTCACGAAATTAATATAGTTGATAATTGGACTTGGGGGATTGC
GCCCGTCGAATTTCGCCAATATATTCACTACAGCGTAAGATGTCCGTTGG
ACCATAGTCAAGCCTACACCTAGTCCAGCACTGCTGCGACTCAAAGGATG
TGATCGTATATTTAGGGTATAAACCTACGTCCAGGCCCAATTCGAATCCT
CACCGTGAGCGCTCGCTGAGAGTGAGCCGGCCCCCTCATGAATCACGGCC
CTATCGATGAGTTCCTTCGTGCATGAGAATTCCTCGATAAAATCGAACCA
CTGATCGAGCGGGTCGTAGCGGCGGGGTAAATGAATTATGAGGTAGGGGG
TTCACAAGGTTGAGAAGCAATGGGACGGTCTTACGAGGTTCCCAACCAGT
ACAACGTGGAGTACCTGTGGTTGATGATCTAAAGTCTTCGCACATAGATG
TGATTCGCGTCACCGTCCTGGCAGATCCAGCCGTAACAATAGTGCCCGTC
CCTTCTGCGTATCTGCCAATACGTAACGATGGGAACACCGGAGAGAAACT
GCAATATAACACTCACTAGGCCCGGAGCGGAAGAGCACCCTTTGGAAAAT
TCTGCTCTCTGCGATTTGCAAGGCTCCAACGATGTAATCCTGTGGATGAG
CTGACACAACTCTGGTACATCCATACGTCGTCAAAATGTTTTAGCCTTGG
AAGTCGCAGAATCTTGTCCTTTTGTTCAGCCAGCCCACTTTATACGGGAA
CAGGTTGCATGCAGTTTAAACCACGGCGCGCCTGATTAATTATATATAAC
TCGTTTCGTAGGTAGACTAACCTTGTAGGGGCACGGCGAGATCTACATTG
TACCAATTATGTGCCAGATTGCCGTAGGATTTCGGGGCATGTGGCCACTC
GTCCGCGCAGTAAGCCCGCTCCCGCCTTTCCGGTGGCTTTTGAATCGTTC
ATGAGGGGGTGACTACCCGGCGGTCAGAGTGTCATCGCGGCAGTACGGTT
AAGGATTATTCCATCTCGCGACTAATGTAGATTCATACTGAAGAGATCGA
GGTACCTCTGGGCGATGGAACTGGAGTACGTTCCGCAGACGTACTCGTCC
ATGTGGCATCTTTACTTTGCGTTCCATTGTTTAGTTACAAACGCGATGAT
AATCCCCTCAGCATGCCGGTGACAGTAGGTGCGATAGCAAGCGACATGGA
TAGGACATTTGACAAAATGCGTGCCTAGACCTTTCAGTCGTGAATTGGGA
CTAGACATCGCGCAGACCGAGATGTAGGTACCCGTTTTGACAGATTACTG
CAGAAACTTCCGATCACCTTCTATGACCTACACCAAGGAGGCTCACGGTC
CCTTTTTAGTGTCGAGAGGCTCTTATAATGATCAACTATGTCCGGCCGTC
ATATGGGAAAGATGAGAAGGGCGGAGTATGAATTAAATCCCCGAAGAGGG
TCAACCGATATAAGATCTGCTTTGCCAGGGTAGCCGACTTTTGGGGTTGG
CCGAGGCGAGCGAGGCCTCATTGGCTGCCGCGGCGGCAGTGGGGACTTGT
AATGTAGTAATGATACTTATAATAACGTTTAACACGAATTATATCTCGGG
TCATGCAATCACATATCCCCGAACTCACTGCTAAATTCTAAAATCTAGGT
CTCCACCTCGCAACGTTGCATCTTGGGCCCTGTATCATCCACAATCGTCG
TGGGCGACGCCGGCTTGAGTTATCAGCCTATCGATACGCCGACGATTCTG
ACAAACTTGCACGCTTTTCGGCAAGTATTAACTATATTAACGGTTCCCTA
CCTTTGCCGCATTCGACGGGCCGCCATGTTATGGTATAAAATTCACGCGG
ACTCTGATTCGGAGGTAGTTCGGTCGAGGCCGCTTGTACCGAGCCCGGGC
TAGCGAGACCGTTGAGCGGAGACTTGTACTAGATTCTACTTATACAGGCA
CACTTGCGGAAGGATTTCTCAGGTGCTTATGCGACGGGTGGCGAAGTCGA
TTTGATGCTTTCGTTCTGTGTTTGGCACCTCGCTCGACTCCCCACACCTT
CGAGCCCCCCTTATGCACGCAGACAATCATTTGCTACCGCCGGTACAGTG
TAGGGGGAAACGTATGAGGTAGAACGTTGTAGAGACACACAGCTGAATAG
AGTGACAATATAGAGTCCGAGTCCCCACTAAGCACCCAGAAAGGAGACGA
AGTCCGGTTGTAAAAGTCTCCATCCATCTTTCCCAAATCTATAGGATCTG
GCATAGCTATGACAATTCTGTACCATAATAAATTTGCTGGTGCCGTGCAC
CTAGTGTAACCTTAAATCCGCCCTCCGACCACGCGGGGTTACCCAGGTAT
CAAGACGAACGAACGCTCTCGTCATAGGTGTGGCTCGATAAGGTTATTTC
AATTAGTATATTACCCTATGAACGTGTGTCCAATTTCATAAGCGTCGGTG
AACGTCCCAAGACTTGTTATTGCGCTCGGGTAAATGGGGTTTGAGGCTGT
TCGTAATCGCAGCGTCCATGGGCTGCCTTCTCACTGGGCGATCGTGAATC
ACTTAACGTCATCTCGTCCGGGATGGCCCCAGCTATGGGAATAATCTTTC
CGAGCAAATTTACCATTGGTTCGGAGACTAGGGGGCTCGAACTTCAAAGT
ACGGGGCGCGTAGCTATCTGTTATGCTCGGGACTGCCAGTGCCGGCACTA
CGTACCGGTATAACATTTGGTTGGCGTCGCCAAGAAAGGCCGCTAAACGA
CCATCTTTCGATAGAAACTGGCGGATGTCTGGGTAATTATGACATTATAG
AACGGTCACAACAACCTTCTAGCCAGTAATACCCAATGCCGGACGGCTCC
TAGTACAATGCTGAGCCAAAGAAAAGATGCTTTGATATAGCGGACCGCTC
CCCCTGTATCCCCCAAGCTAGCGACGTGGACATGCTGAGACCTATCTATG
CGGGTCGAACCTGTTCCGTGCCGATCTCGCAACCCATGTGGGGAACTGTG
CCGCAGTCTGTCGTTCGTGCCAGGTATCGTCGGCTAATTTCGATAAATGA
ACAGAGTATTTGTTACTCCAAGCTGCGGTACGGCCTTCGTTGGTTGTCGG
GCTCTGATCTCGCCCCCTGCTGCCATAACTGGAGCAGTGACTGCAGCCTT
CCAAACTGATAGGAGAGGAAAAAGTCGGCCCTGGGGAAATAAGACGAAAC
ACTAGGTGAGCCGGGAAGCACACGTGTGAGAAGAGCATTCTCGTCTCAAA
TGGTATCGATGTTGCCATGCCCACTCGACGCAGGACACGGATGTCCGAGC
TAATAAATTTTAGCTTACGTATGGAGTAGAAAGTTCAGAAGCAGGCCCCA
TGACCCACGGCATTGTCGGAGCCGGCTTCGTCTGAGCGCGACCTATTGAG
GACTAACTAATATCAAGGTTGTAAGAATCGGGGGTGCAACTCTGCTTCGC
GCCCCCTGAACCGACATAATCCTATATGATAGCAAATATAGCAAGCCGAA
CCCTGGGGACCATTCCTGGTCCGAGACAAGCTATCGTACTGCACTGGGGT
CCCGAATCTTTGAAACATAATGGGACATCCGCCTCCCCTAAAGTCCAGTG
TTGGAACTGGTAATAAGAGCACAGTCTATGGCTGTCATCTGTGCCCATCC
CAATGATGCCTTGTCCCAGCCACGTGTTAAGCTGGTAAGAACGGTAGTCC
ATGGAGCTACGGGGTCACATTTACCCGAAGTGCAATGTAACGGATTGGAG
ACTGCCCCCTCATATCCCGGTCGTACGTTGAAAAAGGCGTTTTTGTCATC
GACCCCGCACGCTGCTAGGAATCTTTGGCAGCATCGAAAAAAGACACAAC
TCACACACCCTTGAAATCGCTACCCGCTGCTGAGCAACGTTTCCAACTTC
CGGGGTTCGAAATTTCGGATTGCCAGGTCATAGCGGTGAGCTGATCACGT
AGTTTATATGTTAGTACTCTAGTCACCATAGACCCATAAAAGACTAGAAA
TTCTAGGGAATTAGATCGAAAGATAGTCGCCTCAGACGCCACGTGCACTA
GGGCTGTTTGCAGAGGGTATTCGTGTCACGTGCATGCGCTGAGGACAACG
TACTGCGGGACGTTTGAGAAGTCTTTAAAACAAATACTCATGGTGCTTCC
GAGACCTGATTCTTCGTGACGTCGACGGTGCTCACGCCCATAGCAAGGGA
TCACCGGCGGAGACTTCGACTGAGGATCTCCAGAGTATCTGCTCGTTTTC
GTATTATCGCAAAGGTCCTCGCGCAGTTGTCCCCGGTCTGCTGTATCGGA
TGGTTAATCGACATACTTAGCGATGTCCTAAATTATTTTAACCCTTGGCA
ACCTCTCAGGTATAATATGCCGGACTAGTTTGAGAGAACCCTGGTGAACT
GCACTTCTCCAGGACTGGTCAGTGGCCTACTTTTACTAACTCGTCTTCGA
TCTATGAACTTTTCACGCAAATCATCATAGTATCCCATTGAGGCAAAGCC
GGTGAATGGTTGAACTCATAACCCCTCTTAGCTACCGTCCCGCACCTCAA
TCTCATGATCGGTATAAGCGACATAACGTCACCTCGCCTTCAACCAGCGC
ATTGGATCTTTGACGCCTAGGATTCAAACAACGAAATTTATCGCGGTCAT
TTTGTCCTACCAATACGAAGTCGTATTAACAAATCAGCGATTCCACAAAT
TAGTGCGCAATTAAAGCATAATTGAGATCCCCTACGGGAGCGATTGAGGC
TCCGTGAAGACTTTTCATGAAACTATGAGGACTCTCTGGCGGCTTTGTAA
CTACCAGGACGGGGCTGAATTGCACTACCCGGTGCCCTTCAATTTACCAC
TACGTTCGTTGCGTGTCATGGACTCCGGATCTGTTGGTGATGGGGGAGAT
CAAAGAGGCTACTCGTCTAGGCGGCGATAGGTGAACTTATTCCCGGGGAA
ATGTCCCGTTTAGTCCAAGAGATCTTGTCAGCTCGACCCTCAACCTCTCG
TGTATAACAAATCCGCATGTGTCCTTGCGACGACCGTGATGGCATTCAGC
AAGGAAACCTTAGACAGCAATTTGGTGGTGACACCGGTGATACAGATGTA
GTATTGCGGCATGAGGCACTTACTTGCCATTCGCGGATTGGGTCCGAAAC
TACTTCAGATCAAAAGACAATAGCTCGCGGCCTAAGGGGAGAGTGTAACA
TTCTTAGGACTGATATTGGACGAAGTCAAGTTTGACCAGAAGGCTATAAA
AGATCGTCTTAGCGTTGGTGTAAGCCTAACCTATAATTAAACTGCACTCC
GAGACCGCGAACTGCCCGGAAAGTAGTTGTCCGACCTTGCATCAAGTCCC
TGGCCTACGTTAATTTCTCGGGGGACACTCCCGGTGAGCATCGAGGGTGT
ACACCCAATCTGTCAGAGAATGACGTCGGCTCAAGTCCTCCGCGTTGGAA
TCACACGACCACGGGTCCTGATCGGGTAACATCAAGAGGTGTCTAGCGTG
GACAAGGATCCTCCGCATAGGGGATCCCGGTGAGGCCCACACTATGATTG
CTAGCCTAACTGTACTATGGCCTGATCCGATGGCGCTGCGTGCCGGCCAA
ATCAATAGGACATGGTGGTGGGACTCGGGAAACAGAGTCTAGTAGCTCCA
CTGACGGAGGAGACTCCCGCCTGACGTGGGTGACGACGAACCGGTTCAGG
GTAGGGATTCCTAGTCGAAGGTATTACCAAAGCATACGAATGGTGCTAGG
GGTGTACATAGTTGCTACAAAGATTCGTGATGCACATGGGTGTAGCGCCA
AAGATGGCGTGGGGCGGTGTATGACAACGACCCAAACCGTAGGAGGAGAG
TACTTCCCAAGCACACTCCTCTTGGTCGACTGGCAGGCTATTTTGTTTTT
AGAGCTCCCATATACTCGACACATGTATTCATCTACACTACGACTACCAT
ACATACAAACATTATGAGAAGGAGAGTTGGAGCCGGGACGCCACTTTGTC
TGTGGTGATAGTAGAATGCGCTCCAGTGAACATCTTTAGCTGGGGGCAAC
ATGGGCAAGTCGCTAACGTTTTAACACGTGCGTCGAGCCAGGCAACTGCC
TAGATCGCTACTCCACTCCGGTGGGGTATCACGGGTCTCCAATGACTTGT
TTGCTTAAAGTTCTAGCGCAGGACCATCTTTCTCCGGGTCCGCAAAACAG
ACGATGTCAAATTTTCTTCAATGATTATGGTTACTCGAGTGATTTTGAGC
GTGACCCGCGTTGCCACCCGGCGATGAACTGGGAGACAATAGCAATGCAA
AGGTCTCCTCACGCTACGCTGGCCATTGGACAGGAACAGCTGGCCACCGG
ACATAAGTATCCTCCACGCACGGACACGGAACTGCAAGATACTTGTTTAC
TCAAAATAATTCTTGCGGATAAGGAGAAAACGTACAACGTGTTGATAGTG
CACAGAGTCCCGTCGTTAGCGGCTAGGATATTGGGATGGTAGAAGGATAT
ATTAAGGACGATCTAGCTCTGACAACTACTGAAACCTGCGGCCAGAACTA
CCAAAGGGACGATGTCAGGCCAGCTCACAATTCGGTCCTAAGCTAACCGC
TTTGCGCCGTATAATTAGCGCCACCCTGCCGGCGCTCAACATAGACTCCC
ACGGACTAACTCCAGGGATGTTAGGCGTCGGGTAATCTCAGACTTTTTTA
ACACCATGGGCAGGGCTGCCCGGAAGGTATGCACCCTGATAGCAGGAATC
GTACACTAAGACTGCGATCGCCGAGGGTAGCTCCTTAGGAAGGGTCGAGG
GGGTCTTATAACTGTTCCGCGTGTACGGAGGTCGTCGCATCCCCAGAAGT
ATCGAGGTTGAGACACAAGATTCGCACAGAGTATGGACAATGTACGTGGA
GAAACTGCGAACGAGTAGGTCGTGTGCGCTTCGCAGGTAGACGTAGTACT
AGTGCCAAGCGCAGACCACTTGTTAGGTACCTCCGTTTGCGCTATAGCCT
TGACGGAATGTCACATATGCCACGTACCGTGTTTTGGCGGTGATTATCCC
CGGCTTTGCATACGCACTTCGTTGGGTTTCTTAGGCGGAGGCGTTGAGTA
TATGAGCGCCGCCACGTTGTTGACTTTACAGTGTTAATAACAGAAAGCAG
AGTGGCTTCATTTGGACACGTTCGTGGGTGAGCTTTTACTTAAGCCACCA
CCGGGTTTGAGTCCATCACTGCAACCATCTGGTGCCTGATTGCGGCGCCC
TGAATGGCTTTCCATTTTACTGGCAACTAGTCGCGCTTTTATAACTCCAT
GAGACTCAACAAAAAGTGGCCCCTAAGGATTCTACTCTGTTGTCTAGATT
ACGCTTATCGGATATACGATCGAATACGTAAGAACCGGGAAATACAAAGT
CCAGCTCTAATTTTAAGTTTCCGAAGCTGGTGACGGTAACCCTATTGATT
CAGTTCTATAGTGGTGGATACATAAGGATGGGGAACCGAGGGGCGGCCTA
TGTGCCAAGCCCGATACTGTACAGCTTCTTCGAATTTCTGCTAGCCATCT
GTAATTTATTGTCTGTCGTTCGTGCCAGTGAATCGCCGGCTTATTTCGAT
AATGAACAGAGCTATTGTTACTCCAGCTGCGGTACGGCCCTTCGTCCGTT
GCGGGGCTCGTGATCTTCGCCCCCTGCTGCCATAAACTGGGCAGTGACGG
GCAGCCTTCCAATCTGTAGGAGAGGGAAAGTCGGCCCTGGGGAATAAGTA
CGAAAACACTAGGTGAGCCGGAAGCACACGTGTGACAGAGAGCATTCTCG
TCTCATATATGTATCGATGTTCCCTTAAGCCCACTCGACGCAGGACGGAT
GTCCGGAGCTAATAAATTTACTTACGTATGGAGTAGAAAGTTTCAGAGGC
AGGCCCCATGACCCACGGCATTGCACGGTAGCCGGCTTCGTCTGAGCGCT
CAATTGAAGGACGTATCCTTACTATCAGGTTGTAAGATCGGGAGGTGCAC
TCTGCTCTCGCGCCCCGTGAACCGACATAATCACTATATGGTAAAACAAA
TCTAGATAATGATTTGCTTGTCTGCCTCTTCAACGGGGGGTGTGAGGAAC
AGTCGGATGCGCAGCACTAAGTGGCAACCGAGAAACTCATCGCGGACTCA
TTACTCCTTGCTCGACCAAGCGCCATAATCGTTACGGCGCGATTGCCAAC
AATTTGTTGAAGATTACTCGTTCAACTAGAAACGCCGCGGCGGTTACGCG
GCCTAGCTATTGTTAAACCCTTCTTGTGCCAGATGCGTTCTGCTTTGTCT
ACTCTCTGAACATCGACGGATGGAGGGTTTTGCAAACATTCATCTTCCAC
ATGTGAATGTAAAGGCCGCAAGGCCTCAATCAGAGGAACTAACATGCGTG
GACAACCTTGTCAGAATTCCGTCAGGGGAAGATCCCTCTAGCTGCGAACA
CTGTTAACTTGGCGAATTATACGAATCTGTAGTGGAATACAGGGAACGTT
TAGACAGGATAGCATAAAAACTATCACATCGTAAACCATGCATGGGCCAA
TACACGCTGACATTAATCATATGTTCCACGGTCGACGCCCAGCCCTGTCT
CCGCAGACGCTGCAGCCGTCTCAAGTTCGATGGTTCATCAGTTCTATAGA
CTAAGAATCTTAACACGTCGGCGGGCCTGTAATAAAGGCTAAACAATGTG
CGTTAGCCTGCTGATCGTGATAACCTTCTCAATTACCCGGGCCTCAAGTT
GCCTGACTGGCGACGCGCGTCGAAGTTGGGCCAATTGCGGGTGTACCCGT
GTTTAGAGGGTTATCTGTCGGACGACATGTAGTTTAGAATGATCCTAAGG
TATCCCCGCCTATGTTACCCACAGCCCGAGAACTATACGTGTTTCGACTC
TCGAGCAAGATGTGAACAAAGTTCATTTTTACGGATACACTCAGGAAGCG
CGCCGCAGGCCAACGAGTGAATCGTGCGCGTCAATCCCGCGACGACGCAT
ATTGCTTGAACGCGCAAACCATCTTATTTTATCTACTCCACGACGGGCCT
GCGGTCGTAAGTTGGAATAGTTAAGACAGTGAGTTCGGAACCGATGAGTC
CCCCAGACCCCTTTTCCTAAGCGGATGACTGCTACCATTCGAATACTAGT
ACGCTTCCATTTGGTTTCCAAAGCGGCGCCCCGGCTGGGTGCTAACATAT
AGGAGCCCAATACCTCCGTAACAGCGACACCTAGACCGCCTTTCGAGTGT
TTACACCGGACTAGAAAGCCGGGGAAACAACGTGTAGGTTAATACCGATC
CACGGGACGGCACACGGTAGATAAGTCCCCATGCATCGTAAGAAGGTTGG
TGTACTCCACGGGAATGTATGGAAGCATGCGCCTTATTGGATTAAGGTTA
TACACGCTAGGCCAAAACCAAACTCACCTTGCTCCCATTACCAGGAAACA
CAAGCAGATCCCCTTAATTTCGCTCGGACTGTTTCCCATCGAAGAACTCA
GAACACCCTGAAGAATATAAATAGGGTGAGAGTCCTATAGGACAACTGAT
AATACTGAACTATCCTCAGCATTCTTAAGGCATTTCGAGTCGGTGGTATT
CCAGCTCAAATTGTCTGCTTTAATTCGAAATCTGATAGAATACGGTTTTG
TTGAGTGTACCCCACAAAACTTTCAACAGGTCCGCAAAAGAAAGCTCGCC
AAGGGCAGGTTTACCAGTTACACGCACTGATCATCCATGATGTTGCGAAC
GAGGAACAGTCCTGATGACACCACGTGGACCGGGTCGATCTGATTTTAGC
TCCGGTACTTTGCAGCGTTCGGTAAGCAATGAAAGGCTAAAAGGGGCTGC
CTCTCGCACCTAACGCCTGGCGTAGATCCAGTGACGGAAAAGTACAATAA
AAGTGATATACGAGACCAGCTTCCTTATATGGAAACACAGGCGTACTGTC
CGGAGCCTCGGGCTGTGGTACCCGTGGTCGGTGAGCTACCATATATACTA
TAGGTGCTGTGAGTTAAAGTATCTGTTAGGAATAACAGGGTCCACCCATC
TTTAAAGTTTTTACCTGTAGCGAACGATTCTCTATTGCGTCTAACACCAA
CTGAATGGAGCGCGGGTTATAGGTGTGGCACTCATAACGCTGGCCGGAGA
CGCCGATACCGATTTCGATACAACCCCCGCCTCCTCCACAGAATGCATTA
ACGTACCAGCTTATGCGCGACTTAGATGACCTGTGCCGCTGATCAAGAAA
GTGTGGAACTTTACACAGGGCATGGAACGTGGGGGAACGAATCGAGAGAC
ACGCGCAGTGGCAAGTGGCTGTGGCCAAACACCCGCTTGAGTTGGGCTGA
ATCCAACTATCGGTAAATCGAGAGTACGACCCATGGACAAGAAAAGGGCT
TGAAGACCTTATTAGACACCTTAGATGTCAGACACGTTGGAGACGTTGAT
TGATGCATCTCTATCAGTGCCGAAAAATCACATAAAGGACGAGCTTAGAT
TCATAGAGGAGGCACTGCACGGCATATGATGAGAAGCTCAAACCCAGAGG
ACATACTGAGCCTCCGCTCCTTGGATTGATGGCCCACAGTAAGAAACGAT
ATCCGAATAACTACACTTCCGGGCTCAGATATGAGGCGAGTTCAAAGAAC
CATTTTTTGAGACAACATTGATACCGTTTGTGAGTATCTCCCGTTGAAGT
GACATGACGAAACCCGTGGCGTCCTTCATAAAATGTCGGTTTGCAAGCTG
CACGCCACCAGCCCCCTTCCTAAAGTTTGTCCAGTATATTATGGAGGCCA
CCAGAGCGGTGGGGCCCGTCGTTCCCCTCCGCTAATTTCCAGCGCGCGTG
TGTAGTGGGTTGTCCACCGTGACAGCTGTTACATGGAACCCAAAGAAGAC
ACGGGGATGAATTTGTAAACAATGACTTAATTGTTGTGGAACTGGCATGC
AGATGGGCTAGTGGACCAAGTTGGATAGGACTACCTCAGTTTGATTAGCT
TAGCCACACGAAATGGGCATTAGTAGAACCCAGCCGTGTAATGCGTCCCA
GGCGAGCGGTAGCGTGTACATAGCACCGGGCGGTCAAGTATCTGTGACAT
GGTTTGACTCACTAATTCCCCTAGCAAAGCCTGATTTGGCGATTGTCCCA
GGCCACTCCTTGTCTTACTGCGCGAAAGCCGTGTTTCTCATGTAGAGCTG
GAGATATCGGCAACGGTTCACCGGAAGGGCAAGTGTAGCGGGTGAGGGAT
CCCAAGACCAGAGCGGAACTTTTAGCTACCTCCTATAGGGGTGAAACCAG
CGTCGGGGTGCGGGGTACGAAAGCGTGAGAATCTACTCTACCACACCCCT
ATTGGAGGGCACGGCGTCCGGGCACTGGTACTAAATAGACAACTGCGTCT
AAGCTAGAATGATGCTAAAATCAATACAGCCGACATATGTCCGGGCAGGG
GAGGGTCTTATTTAAGATGTAATCTCCGGTGCCCGGGTAAACTCCAGTAA
GAGCCCAGTGTTTCCAAAAGCACATTGTATAGGTTCATAACGGACAAGCG
GTCTATTCTATGATCGGGGACCAGGCTCGATACTCCGTAGGCAGGTAAGA
GGAATAACCATCGCGATCTGTACAGCTGACCATTTCTAGTTTGGTGCAAA
TAGCAAGTCCATTATCAAAGAGTGGATTTAGACAAGATCGATCAGGCCCA
GCAGGTGTGGAATAGACCAACGCCGAAGCTTGCTCTTACTGGCTGTGCGC
GGAAGGAAACAATTGAAAAGATTGCAGACCTAACCATGTAGAGCCCAGTG
GAAGTCAGGAACCGTGGACCGTATGGGTAGCTTCCCAGTGAGGGGGGCTC
ACCTCGTCAGTGTACTTCTAATGTTCGATCTTAACCATTGCTGTCTCGGG
AATTTCTGTTGCATGCGGTAAGGACGAGTTACTTCGAGGTAACACGACGC
GCTCAAAAGCAGCACATGGGTGATATTAAGCATCGAGTCTGCGCAAGGAT
TGACGGGGCTGTCATAAGGATGGAATGCTAACTGATCTGCGAACTCGATA
ACGCTACAAAAGGGCTGATAGTATGTATTCCCCATTCGCTGTTATGGAAT
CCTGCGTCGCTCTCAGACTTGCAGGAAACGGCCCATGTGTCACCCCAATA
AGGAGGTCCGAAAATATGGACCACTCGCGGGCTAACAATTTAACCTTCGT
CTGCCTACCTTGGCTCAACAACACACTGTCAGATACCTATCGAGGAACTA
GTGTTAAAGTCATAGTCTAGTTTGATTGTAATTCGCCTTAGCGGGCCACT
AATCAATAAGGCAGATGCGTGTCTAATGTGCGCGGTTGGGACCATGAACT
TACGTGGGGGTATGCGGTGTTAACGTTCACTCCCAACTACCCAAAAAACC
GTTGATTTCTATCACGAACGCTGGAGCAAAAGTTTGTCAGACGAGTTAGT
TTAAGCGGCCCGCATTTGAGGTCCCACAAAAGTGTACAGTTTTTCGTGCA
TCTCGCTCATGATGAGGGCGGCTCTTAGGACGGGGCAAAACGGATGTGTG
CCTAACACCATATTGTGCGGTCCACACCCCACCCCACGGACCGAGGAGCC
GAATTCTTACTTGGATTCCCGAGTAACCTTGAAATAGCCAAAGTCCTAAG
ATTTTCACTAACGGCCACCGTTGCCCAAGCATAGTACCCCGGGTTGACCC
AAGGCCTGTTCCTCGATACTGCTCTACTGCCAGGTTATAGGCCCGGGAGT
TAGATTCCGGAGCAGAACCAATCGCTCCGAAAATTGTCCAACGCGGCACT
CGTTTGTCTACGATATTAACAGGATACTTGCTATTGGTTTAGTATGTTCG
CACCTTGGAACGCCACCGGGGTAGGTGGTGTAATTGAGGAGCAAGCGATG
CGCGCCCCCTTAACCAGTCGACGAAGATTCTCCTGGGCTATTTAAAGCGA
TCTGCTGTACTGTAATCCTTCGGGACGTAGGAATACTGATGGTTCACTTC
TGCTTTGTTTACAAAGATACTAGGTTAATACGCAATTTAGCCCCTGCCGG
GGTCGGGAAAAACATGAGCATCTGCGACATTATGTTCTGTGGTGAACCGG
CATTGGAGTGGATTTGGGTAGATACCGACCCTGGAGTAACCCATGCGAAG
TCAGAGCCTGTATCAAGTTTTGACGTCTCTTACCGTGGCGAGCGGGCTAG
TGGTTACCTTCTTTAAGGTCGAATCGCAGCGTGTTATCCATAGAGCTGGG
GCGGAGATGAGTGGCGCGGCGTGATAAGAGGCGATATAATAGTCCACGGA
TACTAATGTACCGCAGTGAGAAGTCCAGCTCGAACACCAGCTGTGCACTC
AGTTTTGAGGTAGGTACAGGAACGTCTTATGGGCATGTGGCACGACTCGT
TTCGGCCATTTAGATATAGTGCGCCAATGTGTAAGGACTCTAGTTGTAAG
CAGAGCTGGGGGGCGAGTGCCGCGACGGCGGAACCTATGACTTTGAAGCA
TTCCTGACTGTGATGAAGTAACCTGAGACCTGGCTTCGTTTGTCGTACAT
GACTTGCACACCTCCGTCAGTTTGTCAAGTCGGGCCACCCGGGCACTAGC
CCATCTGCGAGTGTAAATAGAAGTAAGAGACCTGATACAAGTCAAGTAAA
TAACGCGAGATCGCGCCACCCCTCACACAACTAGGATGGATACGTCCATA
CTTCTCCAAGTCATAGCTAGGAAAGTGCGTTTCCAATATCCTACTTGTAG
TTAGCCCTGCAACTAGCACGTCTTTATTACGGACGTGACTTTATTCATGA
CGCACATCTCCTCTCTCTGTAACTTACGGATTTATCACAACGACTTGTTG
CCCCGGTGGACATACCAGTTTCTCGTGCTTTGAAATAGCACGCGAAGGAC
GCATTTGAACCACGTCAGAAATGTTACGGCAAAAAGATTAGTAATCCACC
CACCAAAGACTTCATTATTTTGGGCTCACCGTACTCTGTCGCCGAGCCAA
TTGATTCACACATCGAATGATAGATAGAGAAAAGCGTGTCGCAGGCGCTA
GCATCCTCACTTCTGCCTGCTATAGACATATCTGGGCGCTTTAGTGCAGT
AGTATAACAACGCCCTTCTCCTCCGCAGTACCGACGTGCAAGGCCGAATC
CACAGCCAAGACAGCCCAGTATCGCCTCCTTGCCCACCTTGGGATCAGGT
GCGGGCGACACCTCCCCTTCTGTAATGGGTGGAGCCTTGGTGTCCATATC
GAAAGTTGAACTGGTAGGTTTCTTACTCACTGCAAGATGCTTAATGCAAC
AGGCTTCAACCGCCTTTTTAGCCGGCCACGCGCTTACCCACCTTAATCCT
TTATCCGGCATCCATCGCACTGTTCAGAGGCTGTATATATTAAGGTCCGA
TTATTTTCTGATAATATCTACCGGTCTCTCCTCTCCTACCTCACAGCTTG
TTAAGTTCAATATCCTTGGTTGCGTAGGCTGATACACTTGCATTGTGAGG
CCGTACACAATTCTCCCGTAAATGTGTGGTTGATACCATGAACCCGTGCT
GTGCTTCAATCTTGGGAATCCAATCAGCTATCTCCGAAGTGTGATTGGAC
CTCTCTTGACGTATAGGAGGCCTTGTAATGTTTGTATCCAGCACACCATG
GAGTCCGTGTGTCTTACGATAGGGAGATTCGTCGCAACACTATTGGCTGC
TCGTTACTCAGCGGAAAGGCTAAAATTATCGGGGTTCGCGGTTCTAAACT
GATAGACGAACATGTCCATATGCTAGTGACAAGATTCCGACAGATTGGAG
AATCTTTATATAGAAGAGGCCTGCCGGAGCTCAGTTCTGATGGGGCATCC
CCTGATCAAGTCTTTCGGGGAAGGTGAACGCTGTTGGGAAGGACCCAATA
GTGCTTCGGGTTCGCCTTAAGTCCCTGTAGTCGTCTTCTTCAGGGCTATC
ACAAGAGTCGTATGGAGTTAGTTCTGCGTTCTGGGCTCCAAGGATGTGGC
GCCTTTCAACATGGGTTGCGTCCCCATAGATGGCCGCTGACCCCAACAAG
ACGCTGTGCGGAAGCAGAATACTTCGCTAGTGCACAATGAATCTAGAGTG
AGCCTCGTTCCTACAAGTAAGTACGGACAGCCACCACATGTACATCGCCC
ACCTTTGTATAAGACTGTCATACTTTGAGCCTCTGTGTTCAGCTTATGGA
GCGAATTGTACAACAGGCGAAGCCGAGGTCGCTGCGCCCAGTTTTGATAG
GCGGGTTGCAGATGTCGCGCGTAATTTTCGTCACGAAATACTTGCCCTTC
ACAGATGACTTGGGGGGAGTGTAGCGTACCTCAGATTTACAACCCGAAGA
AAGCGTGTCCTATTTCCGTAGATTCGATTGTAACGCCTGAATGCCTGTCC
TCCCCTACTCCGACTTTGGATTCGGAACATTTGGATGTAGCCAGTATAGG
CAGTAGCTCGGCTCAGTTGCCTGGTGCAATGTCTTAGGGTAACTACCCTG
AAAGTATGCGCGTCGCAAAGTGTACTGAACCGCGCAATATGACCTGTTCA
CAGGAAGGGCTCAGACTTATCGAACACCACACGGGTATGGACGAGCGCCC
GTTTAGGATCCTCAGATACCTCGGCTGGCACACACGTACCCGCTTAGATA
CTCCTTCGCGTTTCACGTATCGGCGCTTCGACCTGGCGAGAATCAGGGAA
GTATCTATGGCGTAACCCTTACAATGTTTTTGGCCGTGGCGCTGTAACGT
GGAGTTTCGCCATCATGACGATTAAAAGCGGCGTGATGATTGAATATTTC
CCTCGAACTACGTACGACACGCCTACTTGGGTTGCGGTCCATTGCTTGGA
TGTATTCCTCCGTTGTGGATGTTCCCCAAAGGTAAGTTCCCTGTACGACA
TAGTCGCGTTGGACTTCCTGAAACGTAGCTATACTGCTCTAGGACGTAGA
TTTACAACCAGATAGCTTGGCTTTATCCTGGGAAGGTATTAACTTAAAAC
ATCTCACCACCTCATGGCCGACACAGGTTGCGGGAAAGGCCTAAGGACCC
GACGTGAGTATGGGCCTTTTAAATGCGACTCAGGTTCATGACCGTAACAC
CCAGTATGCAGAACCCAGGTTCCCCGAAGGAAGGGTGATCGGATCAGTTA
ATGGAAAAGCCTAATGATGACGGAATCGTTGGAATTCCATTAGAGGGAAA
GTGATCAGCCACCGCTATCAAGTCGACCCTCTCGATCCTATTCGTAATTA
TCCACGGTCTTTCTGTCGACTCAAGGGTACATATGGTCGGCCCAGTAGTC
GTGTATAAATAAGTGCAGCGGATATGTTTGCTAGTTGTGGTAGGATCGGT
GTCCGCGCCGTAGCTTGCCCAGGGGGCGGGCCGATACTAGCCGCAGGCCT
AAAGACAGAAGATTCTCTCGACCATTACCTGCGATGTCCCCCCTAGCGGG
TTATTAGTACACCTGTACTACGAAGCGTATCGGTTATAACACTCCTATTC
GGATAGTCCTTCCATTCTACACACGGGAACGGTACGTAACTCTCAGGGCA
TGGAAAAGTTCTTAAGCTTGTGATATTCAGAGTCAGGCATGCGCGGCTTC
TACCCTATTTCCATTGTCACCCCACAACAGTAGTCTGAGGTGTTCTTAAT
GTATCCCAGTCCGATCATAAAGCTATTCAAGATACGTGAGAGCGCTCTTA
TTCGCTAAATCGGGAGCGTGATGGGTGTACACAGCCTCATCGGATACCGC
AAGAAGAATGACTTCTGGGTTTATACTAATATGAACCTTACCCCCCCTAC
TCCCCTGAGTACCAGATCAAAGAATAGGAAGCGATGACATCAACGTATGT
CTATACTTATTTTAGGAGGGGACTGTACAACTAAATCAGCGCTGTTGTAG
ACTAATTAATTATGTACTTACAAGATGTAAAACTCTTGTATGTGGGTGAT
GAATCGCAATCTTTATTCTGGATCTAGGTACCAGCAGCTCCGACTGTTAC
ATAAGACAAGTTGTCCGCAACCAGATGGGTGCTTCTAGCTATTATCTGGT
GCCTCTCCACGCTGAATCGACACTGCAGAATCGTACTTGGAGCATTCTCA
GGGAAGGACTCACGGGAGACGCGGTTTTGCTGGGACACGGAGTAGACAGT
TTCTACGGACTCCGGGGAGACCGATTAAAGCTACCGTACAGAACCGACTG
TACAGTTCGGAACTCGGGCAGTTGCACGCTTGTTCATCCCACATTCCAAG
GCTACTACAAGAGAACAGTCTCCGAGGCCGGAGCTAGAACGACCGTGTTT
TTCCCACCTGATATCACTTGGGAGATGGAGCCCGGCGCAAGCGCTGAGCA
CAGTCCGGTCGGATCGCTCTTCCTCATTGACGCCATCAGTGTCGTTGTCA
TCAGGTCGTCACTCTCCGACGGTGGGCCGCAATGTAATTTGTAAAACGCC
TTTGCGCCTGGTAGCACATGCTTCCTCAACGGTGCATCGGGATGATGCCA
TGTAGGAGTGCGGTTGGGCCCGATGATCATGGTCTATGAAAGTCTCACTA
ATCGGACCAGTGCGCGCTACGCCTTCGACTGGGGTTGTCGAAATGACTCT
TCTGTTAGCGCTGGTAGTGGGCTGTATGGGGTTAAGTACAGCAAATCCTA
AACCGTTTCAGCCCATTGAGTAGAACATGGATACGCGACACTTCAAGAGC
ACGGCCTTGCAACTTACAGTTCGATACCCTCAAATAATGACGTTCGTTGA
AGTCCGTTTCAAGTCGCAACTGATTTAGTCGGCCCCGCAAAACATGCGGT
GATTGCATCCATCGAGCATGACACAGTCGTTGCGTAAATCACAAAAGTCA
GCTAGGACCCACGAAGCCTACACCGGCCGTACATGTCTGTTGCAGTGTCG
GATGTGGACAGCGCGCTACATAGACTCGGCGTCGGCTATATCTATGTGAA
TAGCGGGTCAGCCCGCTAAGTATGCCATACATAGTGTATTAACCTTAGCT
AGTTGTGGTGAATATCTCAAAGGCTGCTTAAGAACAGTGCTAATCAAGTA
GGCATTTCGACCGGCTACTCCTTTCGCAGCTTACACTGTTAACGAATGGC
CCGCCCTATGATGGAGCCACATAAACACGCTGCGGGGTGTAGTAGCCGAT
ATAGCAAGAGAGCAGCCGTAGAGCGAGCATCTAAAAGTGCTGCGGTATCG
CCACGCTAGCCGCCCGCACTTACGGATACGCTGAGAGGCAGTTTTTTACC
CGTGTCGCAACTTCGCGTTGCCTTTCCAGGCGGCTAAGTTGTGCGAACAA
ATCATGAAACCGTTCATGAGAGCATAGCTGTTTGACCTCACAGTGACCCA
TGCCCTCAACCACCCTCGTAGATTAACGTCATCCCATCTTCGTACAGGGC
CCCTTATAAAGCTGTAGACCTCTTTTACTCACTGTTTGTTCAAGTATCCT
TGGTTGCGTAGGCTGCTACGAACTTTGCATTGTAAGGCCGTACACAATTC
TCCCGGAAATGTGTGGTTATACCATGAACCGTGCTGAGCTTCAATTTGGG
AATCCAATCAGCTGATCTTCTCGAAGTGTGATTGGACGCTCTCTTGACGT
ATAGGAGGAGCTTGCAATGTGTTCTGTCCATGGCACACCATGGAGACCGG
TGTCTTACATAGGGAGATCGTCCCAACACAATTGGGTGCTAGTACTCAGC
GTGATGTATCCGTGATAATCATTCGCAGGGGATACACCGCACGTTGTAGT
ACGTCCGCGGCCAGTAGTGATACCCATCGCTCGTAAGACAGGACCTTACC
AGGTCATCTGTCGTAGCACTTACACTTCAGGTATATTAGCGATCTATTAA
TTGAAAGTGGGCGTTCCACGAAGACATCCTACCTGTCGGAACTCTGTAAA
TTGGGTAAGATCGACGATTACGGGTGTATTTAGTTTACGAGTTAGGCTTC
CACCACGCTGGCGCTCTTATAGGACGGATTGCAAGCCCCAGATTACAGCT
ACAGCGAGCCCTGGAACACATCTAGGTACGCTAGGGGTTCGCTTTGCCCC
TGCCACCGCGCCGCATATATGGGAGCCATCCGAGCAAGAAGAGTCCATGG
CAGCAACAAATATGCTTACTATTAACTCCTAGACTGAGGCGTATTTCCAT
GTGCCCAGTGTATCGGTAAATGAACAACTGTACTGCATCGTTTAGATGCC
AGGAGTGGTTATCACAAGTTCTCTTGGTAAAATCCCCCACCGGTCTCATC
GTAGTCCGTCCCCCCACTAGATAGAGGGTGCCTTAGAAATCCCGCTCGAA
ATCGCCTGCTATATCACGTACACTTGTTAATTGAACCCCCAGTTAAACCC
GCGCGTGCCTAGACACTTACCTCTAACGCCGATGTTATGGTGGCAAGGGG
GCGGCGCTACTTCCATCTAATTATAACTCGCAACGAGGTCGTGCTAGTCA
TGCCGGGTAAGACATGTAAGGAGAACACTAAGCACACCGCGTCTTTTAAT
AATTGCAAGCTTAGCCTGGGAATACCTATCGTCAAGAGGGGCATAGTGGG
CCCGGATCTCTCGGGGTACTACTACACGTCATTCAATAGAAACCCCTAGT
ACCTAATGAGCGGTGTTATTTACCGCCGAGTGTTCTGTCACCCGAATAGC
TTGACTATTGGATCGGTGAATGTTTGCCCGCGCCAGTTAAATGGCCGCGT
CCAACTACACGAATACTCATCAGCGCAAAACGAGAAGCAAAGCGTTATGG
TTTGACCCCTAACACCTTAATTGTTGCGTCATCAAGATCCGTTCACGGAG
AATGGGCTCGTTCGGTACGATTCTACGCTGACTGGCTTACGTCCCCCGAC
GACGGCCATTGGGAATGGATGGTTGCTCGGCTTCGCCGTTTATATTGGCA
AGGCAAAAGGCTCAACGTTCGTTAGGGGGCAGAAAGGTTTTAGCGATTTA
AAAGTGCTGCGCTCATTCCGCACAGAGGCCTTCAGCCTGCTTCGATAGTC
TTTCACAAGGTAGAAGAGACAGACCTGGATCCGGGTTATGTGCGTTGCCA
TGGCGAGGCGGCGTCCGTGGAAGGTTATAAGATACGACGCTCCCGCGCGC
TGAGTGTTCCTAACTAGTGCGGTTGTAGGCGTCTCCGGTGCTACGAGAAC
CTGCCACCATTCTGGGTTCTTGAGGAGCTCTCCAACTTAGAGTGAAGACA
AATATGTGAACCTTTGTTTAGCATAATGAACGGGTATTACTGATATAAAA
GGATCCCACCGTACGACACGCATCCTTACCTCGCCCACTTGTGTTCGGTT
GTCAGGGTCCTGCACGGATCCCCTATCCCAACGCTCCTACCCGGACCATA
GGTCACGGGTTACCTAAAATGTCTGACGGCACTCCCGCCCGGGTGTACTG
GGTGATCCGCCACTCCGTCCAGTGATCGGGTAGCGATGTTTTCATAGGGA
CCCTTGTGAGGGCAGATGACTAAGATATGCCCCGCCTTGGTGATCATGCA
TAAATCAGCTGCTTAATACTCGTCTCGGCTATAATGATGTAGCGATTCTG
GAAATCTAAAATTGCATATACGTACTATACCCGACATTGAGCTCGAGCGG
ACACAACCTCTAAGACCACCCACGAGAGCCAATCAGTCAACGTCCAAGGA
AGTGTCTTGGGAGGGCTCGAAGTAGCACATGTACAACGGACGCCACTGAC
GCCGTCCTTAGCTTCTATATGAACGAATTATGTACCGGGAGCGACCACGG
ATCTATTCTGTGGCCTTTACGCAGCCCTCATAGGTATCAGACCGGGTTCA
CTCAGGCTTTCAACACTACGCCTGGTCCGGCGTACGAAGGCCGCCGACGC
AGGTTAAACACTTAGTTGCAAGACATCCATTAGGAAGGTAGGAACGCAGG
GTCCTTATGTACTACTAAGTACTAGCACAGTTTCCTCATTCGAATAAGCG
ATACAGGGAGGGCGGGAAGCGATGTCCGTTTTCGGTTGATGCAGACAGAA
GAAATTTTTGGAAGGGCTATTTATGGAAGAGAATCCTTAACATCTAGAAC
CACTGAATGACTACCAGTAAGCAGAGTTCAAAAGTGACCATTCCAAAGGG
TACGCTGCTCTCAAGGAGCATTTACACTCGCCATGATATTTTTACAGGGA
TTTTAACGAAAAAGCTGTGCACAGCCTCACGAGCGAACGAGAGCTTTCCT
CTCAGCAACTCGTACACGTTGGTAATGATTAAGCATCAAGTAATTGCTTA
GCTGCCACTGACTCCTGTAGCAAAAGGTGTTTGGCCAGATTGATTGGGCC
AGCCATGTGCGACTGTCGGTTTGGGCGGGTTTATATTGTTAATGACTTGC
TTAGGGATAGCGAGGTGATGTACGATGGACTACCCGCACTTTTAAGACCA
GTGTGGTCCATGCACAGACCCATGCAAGTAGCACGCTCCTTGCTATATTT
GCTCGACGTAGCGGGTCTTCTTGAAAATATCCACCCACGGTGCGTATCCC
GGGCGAGACGCCCCAGCAATATCGATATCGGTCTCCAGTCAAGCAAGATA
TGTCGTCAGCATGCGGCTGCCGCGTAGAGAGCCGTAACTTGCAAGATGAT
CCTCTAACGGGGATCCTCACTCAGTGTCACTAGCTCACGGGACCACGGCA
CCCGACTGATGGACTCTAGTGCGTACAAACACGCTGATCGAACATCAGTA
TACCCGCCCGGAGGTCTCGCTTTGATCCGAGGCTTTCAAGGTGTGATTCC
CACCTCATAGTCTGAAATCACTATGATGGTCTCGCTTATTGAGTTCGCGA
TAGGGCACAAGAAAACGGTCCCTCTTTGCGGGCACATGTTCATGGTTTCA
CCGTTGAACCGAACCGACCTTCGATTCCGGAGGATAGAGGATTGGCAGGA
AATTACGGAGATACGCGTGCACCGAGTTCCTCACATATCGCCCTGTGGCT
GAGCCGCCGGGCGCATTAGTTAGCTTTTAACCGCCAAGGATCAAACAAAG
ATTGTTATGGGGCCCTTAGGACTATTCCGAAACGCGAGAGAAAGTGATTG
TATCTAGTAACTTCCCCGGCAGACTAAACGAAAGCGCGGGTTTTTAACAG
GTGTGCGGGGTACCCAAACGCTCACCAATAACGGATGCCAACACACTATA
CGCTGAATGCGCGGCTTTTGGTTGTTCCCTCCAGGCGTGTTGATGCAGAG
GGTGTGGACCTGTGGTTTGTATTCTAATACGGTTCGCCTTTTCGGGTCAG
AATGACACCTGCCCCTACTCGAAGCTGTCGAGACATACGCAGATAGATTA
ACTCTCTCATGCGAACCTCTCGAACGATTACTCCGCGCCCTAAGTTGGGA
CGAATGGTCGACCTGTTGGATTACAACCTGTCTAAGCTCCGCAGCATGGT
CTGCATAACCGTTGGTTTCATGGAAATATTGAACGGGCTCTGGTAAAGGA
GTGTTCTGTTCGTGTTTAGAGCATTCGGCTCCGGAAACCGCCTTATGGAT
CAAACTGCGCTGACGGTACTCCCGCGTTGTCCCCACCAATCCTGTGCCGC
CAGGCTCAGCTCTTCCATAGGTCCGGAGTCATGAGCCACTTAGTTTAGGG
GAGGGCCTCTGCAGCCAGCTGTTTTTAGCGTTATTTGTAGAAAAACACCT
AGAACTGGCCTTCCCATACCGCTTACACGGGCGCTCCTTCGGGGCAGATG
TCCCTGATAACGGTGGTAGAGGTCGACTGGCCCTCTATTCGGACTATTAG
GAACTTCCGCCAATGGTTCGGCTACCATAAAAAATTCTCTGGGTTGTCAG
CTGGCCCAGCGAACATGAAATTTCTATAGTTGGCCGACGAGTCTACGTAG
AGAATGAGGCCGTCCGACCGATACCTATTATTTTATTCCATTGCAGCACC
GGTGTGCGATCACCCTTTGGACGTCTCGTAATAGAGTCTCACTTAAGTCT
CAAGGACACTACTAGACTGCAAGGTATCGATAGGGTGAGCTCGAAATCGA
GTTAGTCGGGGTCAATGTAGATGCCCCTGCGCCTATTGTTACGATATGTT
AGTTTGATCGTAGTAAGATAGCGCCATGATTGTAACATACGGCTATGAGA
GCGGCATTTTGCCCGTCTTTGACGCTGCGAGACCCCGTGTAAGATATCTG
AAGGGTACTAGTGCGTCGAGGGCATGTTCTTCCAACTTTACAAAATAGGG
AGCAGACGAACAAAAGTCAACCGCGATACGAGGTACTATCAATCACGGAA
CGGCCTTGCGGCTGAGAGGACCTTAGTGATAGCACCGAAATGTATGGCAA
AGCGAACTATTAGTACACCTATCTTAATAATCCCGGTCCTACAGCCTTGG
TCCGTTTAATGTATTAAAAGCAAATTCAGGACTTGACTGGCGAAGTGTCT
GAAAGGTCTGCTACATGCAAATGGGCCCCCTATCTGAGGCCAGTGCATCT
TAGGCTAAGCCGTAGACGGCCAGGAGGTTGTGAACTTCAGACTCAGCTGC
ACAATGCGAGTTTCCGCGGCGGTTTATTATTATTGGATTGACAGCCACAA
AAGTGAAAGGTAGCACGAGTCTTGAATGACAACTTGTTATCTACTCCGCG
TGGCACGCTCGTTAATTTCAGTATGGCGCCCCCCCGGGGCTCGTCCGCCC
GATTAAATCGCGATGGAAACTGATACTTCCATATGGTGTGTTATGCAGCC
CATGCCTCGTATCATGACCCAAGATTTAGATCGTAAATCGTTGTCAAGTC
CCCTCGCAATAACTCGGTTTTATCCCCATACCTGGTCGACGTGGTAGCCG
AAGTACTACTACTGTCCTTTCTCTCTCAGCTACCAATGGTATTTGTGCAC
CTATTGCGCATTTGGTAGGAGAATTATCTTCGTTATGACCTGGGTGCGTG
ACCTAGGAACACGGTCATACGCGCGTGTCGGGGTACCTGGCGAGACGAAG
TAGTCTGCACGATATCCGGCTGCAAGCTAGTTCGTTAGTACAGAAGTTGG
GGCTGAATCGTACCTTACTAATGTACGTTTTCGGTGTGCGCTAGGGAGCC
TTCCATACTATGAGTGCGCGTCCGTAATTCTCGAACAAATCATGGTTAGT
CCGTTTTGTAGATTATCTCGTAAATCCCGATCACGCCTAACCGACGTTTT
TATGCTTCTCGTGGGCGTTGCTGTTCGTCCGCGCTATTAGCTTGATATAA
CCGATGTAAAACAGAACCGACCTTTAGCCGCCATCTCGCAAAGGAACGTG
TGCCACAACGCCCTTGATGGCTTCCATAGGTAAGATTCGCTCTCATCTGT
CCCCCATTTATAAATTAAAAGAGGCGGTCATTAATGTATTCGGCCTGTGA
AATCGGACTATGTGGGCGAGCACTTGTCGCCAGCCTCATAGGTACCTGCC
GACGGGTGAGGCCCATTAACTTATGCTCGAAGTGTTGGCAATTATTGTTT
AAGCTTTTGACATCATGTACTAATAGGCTCTCATGCACGGACACAAAGTC
AATGTGATCATTGAGTTGGTGCTGCATCCAGCGTGTCTAATCTCAGAGCG
CGCGTACAATCTCGAGCCCAGCTGGTAGAGGTGCTCCTCGGAGGCGGGCC
ACGTAACGGGGCGACATCCGGCTGGGTTAACGTGAGCTATCCACTAATCT
CTCGGAACCGATAAAGATAAAATGGTAAAGTATTTGCTTAGGTTTACCTG
CCTAGAGTCACTTCAAGCTTTAACTGCCGAGTCTAGTGCACCTGGTAAGT
CAGGGAGTTCACCACTGGGCGCCGTTCGGGTGCTAATCACCTGATTTTTA
TGTGATCAACGCCTCCCCTCAACCCCTGGCGTGCTATAGGACGTTGTAGC
TCAGAGATCCGCCTACTAGTCTACACGAGAGCTCGGGTTATGCCGTACAC
TACCTCAACGTGCGTGTCGATCTTACTCCCTATAATAGGGAGAAGCATCC
GCCCACCCGACAGAATTGCCAACTCAGGACGTGAGCGCCGGACTTGGTGA
AGCACCCACTTATCGCAGAGCGCTGAGTCGCCGACAACCGAAATCTTGTC
CAGCAGTGCCCCACAGGTATATGTTGAGCATACCCAAGTGGATAAAGCGA
GACCCCATCAGCATTGAGCACAGCAGCTGATGAGCGTTAGGGGCCTCTGG
TAGGCCTAATGTGGCTGTACATAGGGGGAGTGGGTTCATGGATCGGCTCA
ACGTAACAGTCGTCTCTAAGTTCAGAGAAGTACTGCGTATATCCTATATT
TGTAGTAGGCCTCACATGACGTGATTTTACTTTACGTAGAAACCTCTTTT
GTCTGCGATGGCATAGGATCACGCATCCTGTTCCCGTCAACCGGGGAAAC
AAATAAACCGGGTTGAAGACCCATCAGCACACTGAACACTTGACCTCCTA
ACCTGGAAATAATGTATTTCACCTCATATTAGACTAATACTAGACGTCTG
TCAAGGCGCAAAGGGTGTCACAGTTCAAAGGGGAGGTCTGAATGACAGCG
GGTACACACACCTGGTGCTAAGGCCTTCATTTGCTCGCGAACATTCTGCT
ACTCACACGTCGATTATAAAGCAATATGAGTCCTGGGTACGAAATCACGG
ATCTTCTTTAGTCAAATCACACTGCCGTCTTAATGATTACACGGGTCGTC
GCAGCAGCCTCTACACCCACACCTATATTATGCTGCTCATGTAAACAATG
TCGAACTCATTTCAAAAAATTAAAGTAGACTGTTTCCGTCCTGGTATTTT
TGTGCCAAGAGGTCGGCACGCTCGAGGGAGATGTGTAGTAGGATCGCGTT
GTTGGTTCAACCACGCCGTAACGCCGAAATACGCGATGGCAGGGCTAGTG
CAATTCAGTACGCCTGGGATTACGCAGCACTAACAGTTGTCCCCTCAGAT
GTGACCTGTGGACTCTGGCAATAGACGGAATCTTATTGTTGGGACATCAT
TCGTCTTGTCCTTGCTGCTGCATTATTGGAGCACGCGAGCTCTATATTAG
GACCAGAAACCGGGATCCTTCCCGATTTGAGAGCCGCCATTACTAAGGGA
TGTGACCCCATCTGACGACACTCTATGCCATCCGGAAGGCAAAGTCGGCA
AAAAGCCAGCTAGTGGCCCGACGAGTTCATACTAATAACTATCATCGTCT
ACTTAAGTGTGGCTTAGCGGGGGGTAGGCACTCCCCCGACGGCCCGCAGG
AGCAAGTTTAGCCGATTCACGCGGGCATTAATAAAGGTACATTGCCGGAC
TTTCGACTCGTACGCCACTCAGCCGTTACAGTACACATAGCCTGACAACG
TCCCACTATTCCGCCCCCCTGGGACACCTGCTGGTGCCATAATGAACTCC
CATTCTGCGCAAAGTTCACAACTTCCGACATGGAAACGCCGCGTCATGGT
TGGAAGAGCTTTAACCACTATGCATAAAAAGGTTAGTAATTTCAGCCAGA
GAGATTATCTTCCGTCCGAAGATTTACCGCTAGCTTAAAAATGAGATTTC
GTCTCGTGTCCGAAATGCATAGTATATTCGCGGGTAACAATCGCCCAGCA
CAACGCAACGGTGATGAAGTCCTTTTTAGTAACGCAGACGACGCCAGGCC
ATCAAAGACCGAGCCTTGCAAGATGACCCGTCGGGACGGCTTTATAGACT
CTCCTAATTAGGAAAACCTTGCTGCACGTACAGTTATAAGTACAAGATTC
GCCCTTTATTTTGCCCTCATTTGCCCCCTAAGTCTGCAGAGATGTGCGCC
CAATTAGAGTAATGGACACTATCCGTTGGCAAATTTGCCGCATCCATAAC
GTGGTAAAGGCCTTCCCCGGACACCTTAAGGACCTGGTGAAAGCGGTTTC
GCAACGATAAAATCTCGGCCAATCGGCAGGTTCGACAGTGTGCTCACGGC
CTATCAGTAGGCCCAACGAGATCGTGATTGTACGGGGTCGTCCAATAGCC
TATGTTGCTAGTACCAAGGGTGGCAATTCAGACATACGCTCTAGGAGGGC
ACGGTAAGAGGCTGTCTTTCCTGCAGGACGTAGACCCCAGGCTGCACCCG
CGACCTTGATACCACACCCGTTGTATTTACGTATCCCACTATCTATGCCC
GGACTAGTACTAGATGCGAGAAGTGCTTTGAAAAGGGATATCTGATGGTT
ACTTTCGTTTTCGACGCCCTTTCCCTGTCTCACAAAACTTGTGTTTTCCA
GGCTGGGCAACGAGCTAGATTACTCTGTCGCGCCTGCTCCTCACGCCCTG
AAGGTCGGATTGCCTCCCATGTAAATAGGTTGGCGCTAAGTGTGTGTATG
TACCAAGCCCCCGACGCTAAGGACGCAGCTAGGCTACGCTATTGGAGTGC
GCAGCCGCAAAAGTGAAAGGTAGCACGAGCTTGAATGACAACTTGTTATT
CTACTCCCGCGGGCGACGTCGTTAATTTCAGTATGGCGCGCCCCCCGGGC
TCGTCCGCCCGATAAATCGACCGAGTAAACTGATACTTCCATATTGGTGT
GATATTCAGCCATGCCTCGTATCATGACCCAGATTTAGATCGTAAATCGT
TGCTCAAGTCCCCTCGCAATAAATCGGTTATTCCCACATAATGGTCGACT
GGTAGCCGAGTAGACTACTTCGTTTCCTCTCCATCTACCAATGTCATTTT
GTGACATGATTGCGCATTTCTAGGCAGAATTATCTTGTTATACCTGGGAG
TCGTGACCGGTAGACACGGTCATACGCGGTGTCGGGGTACCTGCCGAAGA
AGTAGTGTGACGATATCCGGCTGCAAGCTAGCTCGTTAGTATAGAAGTGG
GGCTGATACTTTTACACTACGGAACGTGTGATTAACCAGCAGCCCCAGTA
CCTTCGCGTGGGATGTAGGAAACTGATTCTAGAGGTCGGCATCATCGAGG
TATAAACTCAACCAAGAAGCAATGATCACACCAGACGTAGAATCGCAACG
AACAGATCGAGATTTAACTCGACCGGGAGAATAGAACAATTGCGTCAAAG
GGCGCGGTAATACAACATGGGTCCCCGAGCCTCGGCTTACGGTCGTAACA
CGTTAGGCCGGTCTGGCTACGCCCGACGGATGTGGTTAGAACCTACATAA
CACTTTTCTTCGGTTTTGTGACTCACACCCCCAAGAATAACCCACTAGAG
GGGTGACCGTACCCCGTCTGTTCAGTGCAACGAGGCCGTACGGCTTTGGG
TTCCCCGAGGCCACATTTAGGGGCCCATAGTCTTTATCGAGGTAAACATA
CTTGACGTTTAGCCGATGATATCCATACATCCCAGTTCAACTCATTATAC
ATGGAGAATAGTTGCTAGGTATGACGGGCCTAACTCCCCAAGGAAGAACG
TTCAGCACCCTTCTACCGAGTCTCCACACGACAGGGCATCCCGGTAAAGT
GTTGACTAGTAAGGAACAGCACAAAAAATATTGAAAGAATCCGCTGTATT
TAGACCAGAATCACTCAAGACCGAGCAGAAGACTAGGTGTCAAGTGAGAG
ATTAGACTAATATGGTTACAAATCGATCCTTAGAAGGCCATCCGCGACGA
ACAAGTCTCTCCGTAGTTCAAGGTGGCCCTGGAAGACGTAAGCGGGAATC
GTCCCGGTAGGGGCTTGGCACAGGCAGATCGGGCCTCACCGCATCAACAG
GGGGCCTCCTCCCGGGACGCCCAATCGCTGCATTGCTCGTGGATCGTCAG
GAGCTCTCTGACAACCCGGGGTCGATTGGGCCTCAACCGAGTTTGAGTAG
CGCGTCAACAATAAGCTCGCCTAACTGGGTTTACTATCTTGACCACGGGC
TTTCGCCCAGAACGGCTACGGGTATGAACCAATGAAATACTAAGTACTCT
TAGGGGACGAGGGCCACGTATATGTTGGTTCTTTCGCCAATTGATTGAAC
CCGCTGCAGCATGATCTTCACAGGGCAAAACTACCATCCGTGGGTCAGGA
ACGTTAGCGTTACTTTGATTTGAGAGTGGCTTCAGCGATTGCAGGAACAT
ACTGTGAAAAAGCTGTTATGAACATCTACCCGAAAACAACCAACCGGTAT
GATTTCTACCCAGAGCAGTGGTGCGTCAGGCTCTGTTTCTCTTTGGCGTC
TCCGCACTGTCCTACGTGTATTGCGGGTTTTCCGTGAATATTGCAAAAGC
GTTCCTTTGTCTTAAAACGCGCCGGGAGCCCGACGTCAGAATCGGTTCAG
AAGGTTATATTATACGCGAAACCTTCCATCTTCCGGTGTTGATTTTGCCG
TTCCGTCAGTGCTTAACAGTGCGAGTCCCTGGCGAATTTGTAGGAGTCCC
GGCTGTACCGTTCATCATATCGTTCACTCGGCACCTTCAGAAGTAGCCTC
AGTCCACAGTAGCCAGCGCTCTTGCTTAGTCCCCGCAACCTTGTTGGCTG
GCGCCAGCCCTAAGTCTTCTGGATAAGTCAAATCAAGGCACCAAGAGAAC
GCATGGCCGTCGTTATGTGGATTGAGCCCTGGGATGACGGTCGCCTACCT
CCTAGCTTTCGACGTAATAGTGTTATCGCCACTTCGTTTAGCTATAAGTG
GTTTCTGGGCACATCCCGCAAGGCTTATAACTCATTGTCTCTGCAGGATC
AATCCGGTCATACGATGCGCTGACTACTTGGGCGCCAATACTTGTATCGG
GCAGCCTCGGTTCTGTTAACTACTTATGTCTGGTTGCTTTTTGGTTTCCG
GGGAGGTCGACAGCGTTTAAATCTAATAAATTCCACGCTTAATCGATCTC
TGGATTGTGGGCCTTTGCTATTTTAGAGTGCCTGCATCATCATGCCACAT
ATTGGTCAGGGCGCTGTTATCCTTTGGCGTCATAATCCCGGTAAGAATGG
TTGTAGGTACCACAGTCTCCCCAGATATTAACTATGGTCATAAATGGACA
TTGACACCACGAAACTGATCAACCTCGTCACGAACCGGTAATCGCTCGTA
CGTGTCGCAGGCGCACCCTCTACAAGAGTTTAGGGATGTACAAGACTGGA
CTTCACGGTCCCGCACCGCTCTGCGCGAGAAGGTTGCATACTGACACTGG
ACATGGGCCTAACGTTACCATTCAAGCTTGGAAATGTCCACGATTTTCCT
GAGCTGTCCTGATTCTTCGACCACAACCTAGAGCGACGATCGGTTCTCAC
TAGACCTACATCCGTGGAAGTCGAGCCCCTCGTGGCAACCTACTACAGAA
TAGCCCCACACTTTGATTTTCAGGAGCAGTCTACAGGCTGTCTCCTTTAG
TGGAGTCGTTGGAAAATTCTGTCAAGCAGGCTGCCTTTCTTCACAAGCAC
GGGTAGAAGTAGAAGCGTCGACTTGCAAGTATTTCGTGAATGAAAGCTCT
GCAGTTGAGTCCTTCCTCTGGGTCCTTTCGCGAGCACCGCCTGAGCTGAG
AAAGTCATATGCGCTCAGCACCAAGTGGATGTGCCCCTCCATGTCCGCAG
ACAGTCGCACTCGTTCGACGGTGCAGAGTATAAGCGCGGAAGAGACAGTT
TAGTCGATGGATATCCGAAATCTTAGAAGCAGGGGCAAGCCCCTATACCG
TGGGGTCAGAGATGGGCTAGTACGTCCTCTGCTAAGATATATCCACTATT
CTCTCACCCATTGGTTGGCGCTGGCCTTTACGCCCGGAAAACTAAATAAG
TGATCCCAGCTTACAAATACGCGCACGGGGTTCTGTGCCTGACTTGTCGC
CGGTTAAGGCATCTGTTTTCGGCAAAAATTCAATTACGTAGAGGGTGTGA
TTGTGCGAGCCATAGATGCGGCCAAGTGTTCAAGCAAGATCCGTTGCAAG
CTTAGTCCGCAACAATCCAGGCAACCTAAGAAGAAGTCACGTCTTGCCCG
ATCTTGGGCGGCTGTCGTCGACTCTCAATGTTTCGGTGCTATAGCGCAAA
CAAGATTTAAGAGCTGCTGCGATCTTACTTGGCATCCGACCGAGTCAAGT
TCGTAACCCCCAACCCTTTAGACTACCGTTTGGCTATTATACACGTAGTG
CACTAGGCGGTAGCGCACTGAATAGAGCTCGCCGAACTACCATATGACAA
CTTCCTCAGGATATTCTTTTTGTGGTCTACTAACCAGACGCGAGCTAATT
ATGCTCCTAGGTAACGGTCAATCCTCGTGGTATACCGCCCGCTTTAATTC
TTATCATAGCAGAACGAGTAGTAGAAGACTCCGCAGGGACGTGGTCAGCC
ACCGCTCCACTGCTTAGTGCGGCATCGAATTCGTGCCGGCTTTGTCCGCT
TTTACACCGAGGCACTAGAGGCTTGCCTCGAGTCCGCCACGGAAGCGATG
CCATACTAGTGACAAAGCAGCATCCCGCTATAGCCGAGGTCTGAATCTGA
TCGCAACGCCATGGGCGGGTGGTGTCAGCTGCACCACACGCGCTAAGTGC
TTACACTTAGTAGGACCCTCATGAATCCTGTGACAGTTTTGAGAAACGTC
TAGTTCCCTCAACACCAGTGCGATTCACTGAACAGATGGGGGCAATTTGC
AACAACGTAGCATCGCGGTCCCCGATATGATAACTACCATGGCTTGGGTT
TGGCTCCCTGTAAAACTGAAGGTACCCCTCCGCGATTGTACTAACAGCTA
GCCTCGGGAGTCGCGGCACGAGTATCGTACTCTCAAGTCGATGTCCGCAG
ACCGTTTTGTAGTTTCTCCATTTCAGCCCAACCAATAACCACGTCGTAGA
ATAGTCAGTCTTATGATGTGTATGACTTAAATCTACCCGTCACCTCGTGT
TAGGCCTGTGGATTGACTCCGTATAGCCTGCCAACAATTTCTATCACGCG
GTGATGAAATTGGACTGAAATTTCAGGTGAATTCCCATTCGAGTAGCAAA
TTGATGTTGAGTATAACGATTCCTTTAAAAGTGAGGCTACTTATAATAGT
AGCCTCTAGACCTCTTCTCGGTTAAAAATCGAAGAAGGCCGATATAGGGA
CCCCCGGTCAAGTCCTCGCTACGCAATCACTCGCGCAGAGCAGGACAGGT
CTGGACGAATGAGGATTTGCGTATGGGATCCTGCTGATAAAGTTACGCTT
TCTGCTGCTGCAATTTTTGAGCTAACTGGCGACACGTATTGACCCCGACT
GTATGAATCAGCTACAGCATGTGTCGGCTCCTCCTACCGACCGTGAGGAA
CTACTGTGACCGGGGCCTACCGCCGGGATGAGCGCGGTGAATCCGTTGGC
TAGGTCCAACGTGTGCTGTCCGCGCGATGTCTCGCACTTGAAGGATCTAT
GAGGGTACCTGCCGGGGTACGCTTCTGTGATACCGTCAATCCTCATCCGT
CGTATGGATTCAGGGGTCTCTTTCGCACTGATCAAGCCACGTGATTTTTA
CAGAGGCTCTGTGGATCCGAAACAAATGTTTCGTCAGCACAGTGCTGTAC
GCGTAACTATATTTGAAACAAGCCTGGCGATAGTCTCTCTCTAGTCAGTA
TGTCTTAATATACGTCATCCATACGATGCATGCACTATGCCGTAAAGCGG
GGGTTCCTTTCGCTCTATTCGAATCTTGGCGAGTAGCGGACAGGATATAG
TGTTACTCTATTTATTGATGACAAATATGACACATCCTATAGTGATGCGT
AGTCAATGCGAGACAATAGAGTGTAAGGTCAAACAGAGGCAGAACGGGGA
AGACGAACGCTTTCCTCATGAGAGTGCTCGACGCCTCGCAAGGAGGCAGC
CATACATGCCCTGACCTAGGACTTAGTCCCAGTATTGACTAATAGAGTGC
CAGAGACAGTCTATAGATGTCTGCTTCTCGTACAAAGCGCGTCGACCGAC
GCCTGATGGCTCGTTTGACTAAGACAAAGCGCGAATGACCAAGGAGTTTT
TTAGTTCTGTACGTCGTTTCTGGGATGTACGCTGTTCCTTAGGCCATACC
CGGTGGTGATGTGCTAGTTATTTAGAACGCGGTAACCTCCAGCTCAGTTT
TCGTGACGTAATTGCCTAGCGTATTATTCTACTCAGACTGCCGAGGCATA
AATTTTTGGAGTAGTTGCCGCGCCCCCCGGGAAATATTCCACTTTCCGTC
CAGTAAGGCTTGGTGATGTCACTGGAAAGCGCGCTCGCAATCGCTATCTC
GAAATTCCAGCGACGACCCCGCGAGCCCAACAAACCGATCCGAAGGCGGG
GCGGAAACTAAGACGGGCGATCCACATCTGGTACAACAGGAAAGGAAGCC
GTCCGAACACTCCGAACTGGTCCCTCAACCATGTACCAATTCAGTCTCTA
AACCGGAGATGCATATTCATGGCCCTGAAATAAAGTACCAAGAGGGCCTT
GGCCGAGAGGGCCGTCCGTAAGGGGGCACTAACAGCATAGAATGTTGCGG
AGCCTGATGTGGGCAAACCCGTCCTGTCTATCAGCTCCAGGTCTCAGTTG
GTCTCGCTCTAAGCCCGGTTATCCTCATTTGTTCAACCATGCGTAACCCA
GCCGTCGGTTCATGACGGTTTATCTTAACTCGACAACTGCCGGGGTCCAC
ACCGGGGCCGGGCGGATACTCTCCACGCCATGCGCCTGATGGGTCGGAGC
TGCAGGCTGAGGGTCTAGTTGCACGATGTAACTAGTAGGCGGCACAAACG
AAGGTTGCGTAATAATGACCAACGGGATCCATCCCGAGAAACCGCATCGA
TGAATGTGGCACACTACGACGACATGTGTAGAGACTGCCGCAAAACTGAA
TACCTACATAGTTCGGCCGACCTCTGAAAAAAATCAGAACTTCAGGAGTG
GCCTTCCAACGGCTAGTTGATAGATTTGTATGTCAATCTACTGAGATGTG
TCTAAAAGCCGAACCAGGGATAGAGGTCCTCGAGCGGGGTGGCTATTTTA
GTATACAAGAGTCGGGTTGGGTTAATAGCCCAGGGGCCGCGTATCTACAA
GATCGCAGAGTAGACGGGCCAGGTAGATAACAGCGAACAGTACTAGTTAC
TAATCCTCAGAAATCAGCCACAATCACCGGCATGAGGCCACAAATCACCT
ACACGGGAACAGGCATCAGTCACCGGATGCGTCCGCGTCAACGAGAGTGT
CGCCTCCCTTGGCGCCCTTTCGAATAGCGTTTAAGTGCACATCTTTCGCC
CGCTAACAAAGGGAATGTTAGCTTTTGAAGCGGAGGATTTTACTGCCGCG
CCTCACATAGTGTGGACTACGTGCATAGGAAATTCAGTAACATAATGTGA
GATGACGCTGCATTCAGAGACTATGAAGTAGATGAGAAACATCAAGTAAC
TTATATCAATGCACAGCCCGGATAGCGTCTTCCAACGAACGGCAAGGTCT
GGTCTTGGTAGCCCTTAAGTGGAAATGGTAGCTGTACTCCGCGGCTTAGC
AGCGTACTCTGACACGCGAAATGGCTCGTCAGTCATACAGCATGCGCCCA
ATGCGAGTCTCCTAGTTTGATGGCCAATATAGGTTTAGAGCCTTACAGAG
CGACTAGAAACCAATGCGCCAGCTGTCCAACAAGTCTACCTTGCGTAGAG
CGAGTTACTACTCATACCTGATGACCCACCGTGCGCGAGAAGTTAGATGT
TGCCTAACAAACACAACAGACGCTCACTCTGTTTAGTGAACTATAAGTCC
TCGGGTAATTGTATGACTTATAGGCAAGTCAAATTAGGGAAGTGTAATAT
ACCTCCGATTCTTGGGACTATCCCTAGTTTCTTCGCCAAACCCAAAGATG
TTCGCCGTTTTTAACCTGCTCATGTAACTCTCCCCCAGCCCACACGCTTA
TATCCGCCACACAAGCACTTACGTCCGCGCCTAAATGAGTTGTACGATTG
CTCCAAACTAGCCCGTGGCCTCACGCGGCTATGGCTCGGTCAGTTTACCT
TGCTTCGCGTTGCGTCTTTACAGTACCATAAGAGCGCTGTATTTAAAACT
ATTCATAGTACCGACCGGCTCAACCCTTTGTCTGCCTACTAGCTGACCAG
TGCAACCACACGCCCTGCGACCTTTGGTACGGGATACACACCGGGTGCCC
TCATGAGTGCCGGTACGGTGAGGCGGCCAACGACAAGATAACAACGGGAG
GCCCGCATGCCTGATCGCCATTTGGAGAGTGGTCGTCGAGTTCGGCAAGG
ATTCCGGGACTACAGGCATCTCGACATTCAGGTAACTGGTTGATCCTCCT
GATGCTGTTTTAATGTCCAGATCTTGTTCGAATCCGCTAGACATTTTATA
CGTGGCACCAGATCCATCTAAGTTCAGTACCCGACTCAAATAGTTCTGCC
CAAATTCTTGGAATCCTACGACCCTCTCTGTCGGCCGGAGACTAGACATT
TCTGGCGAAAGGAGCTAGAACACGGTGTGCCTCAGCCCTATAGCGGTCAG
GGTCCGTACAAGTCTCCCTGGACACCCCGCCCCGAATGTGACGCAGGATT
CGTGAATCGTTGCGTCACCTAGAACACTTTCCACATGGAGAACGATGCGC
CCCGGATAGGCCGCCGGGGCGAAGAGCATAGACAAACAAATCGCCCTGTG
TGCTGCTCTTCGCCCCGCAGGGCACGGGATATAACAATGGCCTACCCAAA
TGTAAACGACACCTAGTGCTGGACTGGTTCTATATAGCCCCGGTGACGAG
ACTGACGAAGCCGTATCCGGCGTACTTTGCGCCGGCGACAAAATTTTAAT
TCCTACCGGCCTGCGATGTCAGCGCCTAGCCTAGTACAGCGCAAGTAAGC
GGCGAGTCTAGCCGTGCGACTTGGTCTGAGGTCGGGGGTCTTAACACGAC
TATGAGAGGCGTTCGTTGCGGGCCTGTAGCAATTAAAGCAAGACTAGTTA
TATGGCGGACAAGTGGTAACTGACTTGACGAGGCAATAAGAGGGCGCTTT
TGCGTGCCGCTAAGAGGAGCTTTAGGTTGCGTCGAGTCCTTGACCGCGCC
AGGTGGTAGACAGACGCGAACTCAATACTTTCAGTACAATCTCCTTGCAC
GATTAGAGTCGGCACAGGCGCGTGTTGAAGTTTATGCAACCACGAAAAAC
CCCGTCAACATGCGTGGTAAAGTTCGTCACACCTCGGACTGAAGTGTACT
TGCGGTCGCACTCCCGGCGTCACAGCCCCTGGTGGCGCAAGCAGTCCTCT
GCCGACAGCACGAGCGGTGGTGCATATTTCTTCCGCTTAACAGATCGAGA
CGAGAAAATGGGCTAATCTGTTCCTATATGTATATATTCCGACTACATCA
CGGTGGAGCTGGCGGGCGTCCCAGCGTCAAAACCATACTGTACGGTCCAC
GTGTGAAAGGCCTCGGTCGGTCGATATATTGCCTATTGCCAAGTGGGGGC
TAGTCGTGTCTCTACTGCCTCTCTTGCAAACAGTAATCCCCGTGGGGCAT
GAGAATCCGTAGGCCGTATTTCTGCCAGAGGCGGCATGGCGCCTCAGCAT
TCGCTCGTAGTTATCTACACCGTCCACCAGCGAATGTCTCTGCTGAGGGG
CTAAGTATCCGAGCAGGTGCACTTTAATTCCCCCTATTCAAAACCTGTTC
TTCGAGTGCCCTGCAATCGTACAAAAGTAGCCGGCCGGGAACGCGCTTAT
TGTCAGCTTAAGAGTAATCATTTGACCCACCCGAGCCATTCATAGTGCTA
TGTGTTTCCGCTGGCTGGGCCCCTTACATTAAATGTCAGGCCGTCCGGCC
GGGCATCTAGGGATTTCTTAGTTGTTCAAGCTCTTACCCGACTGATAGTC
TGACGAGCCTGGCCAACCCATCTCGAGAGCACGACATGATATCATTAGGA
GAGATCGTGGGTGGGAAAGTAGATTATGAGGATAAGTCCCCCAGTGCGAC
CTAAAATGTCGTCAGGCCTTCTTCAGTGGGATCACTAACTATAAGACTAA
CCAGCAGTGAATCGTCATTCACATCTAGGTCCCTCACACTGGAAAAGCCG
GCATCGCTATCGTATGGGAAGGTCAAGGAGATAAGTTTTTTGGTGCTGTA
CTTTTGGCTTATTCGAGAAACAGTCATGTCCTGAGCAGGGATCCCAACAG
TCCCAGACGTCCATGATAGCCATCCTTTTGCACTCGGAGAGCGACTTAGG
ACTGAAGAGAGTTCCAAACGTTTGTACCTAGACAAGCTTCGCGGGAGAAT
ATAGAGGCATCTAGCACACCCCGGTTGTGGAACCGTGAATACCCGCATGA
TGGTTGCAGCAATGTTACATACGGAAGACGTCCCCCAAGCCGGTTCCTAC
GTTGATCTATTTCATGCAGGTACTAGGCTCATAGTCCATTACTGAAACTT
ACACCGTACCCGCCTACACAAAGCGGGTTGAGACGATGTGTACCTCTGAT
CTCGATACCGAGGGTCGGAACCACGAGACACACAAAATCGCAAAAGGGTG
GAATACGTCGCCGTTAACGATGGCGTGGAGGGCAACGTGCGATCGACATG
CGTGGGTGCAGCCGTATAACGTACGAGTAGACGGGTCTTGTAAATCGAAC
TCTCCTTGAACTAACTCCTCTCTTGATTTGCGAGATTTAGCCTGTTTAAA
GACGGTGACCCGGTAATGAGGACAGATAGTGGATCATGTACGGGCCCATA
GTCAGCACGATACTGGTCGGCCATCATCACTGTTAACAGGAGGGGTTTGA
CGGGTGCGTATCTGGTTTACTAAACATAGGTGTCCTCAATTAGGATCCCT
CGCTCGCACTGTTCAGGGAGCACAACCACGATTCGGTAGACGCCCATAGT
AGAACTCCGAATCCTAGAGTTCGAAAGCGGCTGGTCGAATAGTCTCTCTC
TAGTCAGTTTCTTAATATACGGTCAACCTACGCATGCATGACTATTGCCG
TAAAGCGGGGGGTCCTTTCGTCTATTCGCAATCTGGCTGAGTAGCAGACA
GGATGATAGTGTTACCTATTTATAGATTACAAATAGACACAATTCATAGT
GATGCGTAGTCAATGCGAGAAATAGAGTGTAAGGTCCAAAAGAGGCAGAC
GTGGGAAGACGAACCATTCCTCATTAGAGGGCTCAACGGTTCGCCACAGG
AGGGCAGCCATACATCGTTGACCTAGGACTTAGTCCAGGTATACTAATAG
AGAGACCATCACAGCGATCTGGACCATAGACAGAAAGGCCCTCAGAGGGT
TTCTCAGACGCGTCCTATATAGGCACCATAACCTACTACTAGTGACATCT
ACTGTGTCCGTAAGAGCCTTCACATGGATTATGAGCATCTTGCGCGTTTT
GCTACCAGTGCACTATGCGGTGAACCCCAGACTTAGGGGAGCGTAAATAG
GCGACTGGGAGGATTAGTATCCGATGATGTCATGCTTAACTATTCACGAG
GGGAGCGAGTTCCACAACACTGTAACGCAGTCCGCACTGCTGCGTCTACA
CCTGTGACGTTGCACGAAATACTAAAGGAAGACTGAGATTGGTAATCTGG
ACGCAGGTTGCAATCATCCGAGACTGGATAATCATATGGCACTTTATGGG
TCTCGATACAAGATCATTTAATAACGATGTAAGGGTCCGCTGTTTATGGG
TAGTCAGCGTTGGTTGCGGAACGCACGTGATTTATCGTCTTCACTGAGAC
AAGTGGATGGAGAAGGCAAGGGACAATTTGTCTATCGCCCAACCCAGTGA
TGCGATCAGCTGAAAAACCTCATTCGCGACTGCTGTCAGTCAGAACATGG
GTTCAGGAGTTAGGTACAACGGAAATGTTGAGATTTCGAGTCCGCGGCGG
TCACACGCGTCCACCCGGAGTGCGAGTGCACGACAAGGATGTTGGAACTA
CGCTAAGTTCGCATGCTTGGGGGCTGGCAGTGGTGATTTTTAAGTCCTTA
GGGGTCGGGCTGATGAATCGTACTCCTGCCAACGAGACTAGTCACATTGG
TTATGACAAGGGTAGGTCACGCCTAAACCGTAAACGAACGTCTCTCCAAA
TAGGTTCTGGAGCCTAATGCAGCACAGCAGCCGACTGTTGCTGGTAGTTC
TGGGGAACGATAAATTGATAGTAAGGAAACCGAAGACGTCCTCGCGTACC
GTTGTCAGGGATGTAGAGCAATTACACGTACCCCTCCCACCGTCTTGTCC
ATTTGGGAGTATATTTGACTGGGCCTCTACCTTACGGGATTGCCGTACGC
AGCCGACACTGCATGGAATTGGACAGCTGGAGGTTAACGGGGCCTATAGC
GAAGACGGCTGACCGAACCACATCCCGCGAGGGATGGTAATGATACATGT
ACCTTGCGCAGATGGGAGAAGTAGATGTTGGTTCTACCTCCGTACGCGCG
GAAAGGTGTATTGCCGCCAATGTCTGACGAGCTACGCCCCAAAGGTTCGA
ACAAGGATGGCTTACTTTTTGAGCTTGATAACCACAAGAGTCTGCGAACG
AATGCTAGTCCGTCATCGGCTTTGAGGGGGAGGAGGAGCTTACAGGGTGG
CGAAACCTTTGCGAGCATTAGTGCGGTGTAAGTATACTCCTCTAGCAGGA
AACCAAACACCACGAGTGCGCTTCCTATTCCTGATAGGATCAAGCGAAAG
CATATATGTGGGTGTAGAATGAATCTGGCACGATCTGTCTCGGCGCCAGG
CTATCGGTAACTGAACTTGCTAGGTAGGACACTGGCCGCTGTATAGCGAA
TAGCACACACAGTGTAGCGTATGTTAATAAGATACACGTTTGCGAAGGGT
AAATTGTTCTCCTTCTGCTCACGTTCACGGTTGCGCGACCCCATTGACCC
TTGCATGTGAACGCCAGACCTAGCAGTTCGTTATTGCGGTACGTGTCGAA
GGGTGCGAATTAAAGCAGTGTCAAGGTTGGTCGTAATGGCTTACGTCAGA
GACTATGTTAGCCCAACGGTCTAGACGGCGGTGCACTCACAGGTTTTGGC
CGAAGAACAGGAATGGCTGGGCCATCCCCTTTGTCCATGACTTAATGCCG
ATTGTTCTCCCTCCTCCCTTCATTCATATAGTTAAGTAGTGGCGTTCAAC
AACTCCCCAGCACAAGTGCAATAACTTTGATATCATCTATGATACATGTC
TACATGCCCAGAGACTTCTTTGGCAATTAATGCTATAGGTCAAGCAAGTT
TAGTGACCATCAAGTATAAAAGCACGAATTTGTTGTATACATCTGTAAGT
GACACTGCGTGCGCATTGGCCGCACCGTGATCTATATCTCAATATTGGGA
CCTGATGTCTTGCTCCGAGAACAGCCCCTCCTACATATATTAGGCTCGTT
CAAACACCAATAAAGCGGAACGTTGGTGAGCATGTGGTTTAACCAGCGAT
TCGCTTCGGAAAGTCGCACTTCCATGGTATAACAACTTATGTCTCACCAG
TCCAAAACTTATCCCCTCCACGGAGTGCGTTTAATTCCACACCGGTGATT
TTTCATCCGGTAAAACCCGCTTTACGCGGAAAGATAGGCACCACGGAAAC
CGCCAACTCGTTACCTAGTGCTCATTAATGGTTTTATCACAGGACTCGAT
CGCGCTGCCTGGGTATTCACTTATCCTAAGGGTCCGTCCATTCTCATGAT
GCATACGCCAGCGCCGGCGGCCTTAGATATATGCAATTGTGACGGAGTTG
GGTTTAGACCACAATTAGAGGTCGTCGCGGCTGGACAGGCCCTGGAGTTT
GGATAGATTGTGTCTTTGAACAGCAGCTTGAGTTTTGGCCATCCCTGAGA
CTATGTCGCCCTCTTGAAATGTTGGATCTATTACAAATCTGGCGTCAACA
TACTGGTTGCGCCGCCAGTAGTCTTCGTGGAGGATACCGTGCAGATATGC
AGTGAGGCGAAATTATTGCTGAAGTCAGAAAAGTGCGATTTGACTCGTAG
GAGGAAGATCTGTACTGCCGCGAATCTCGGACCCGAGAAGTCGTTCTGTT
TTTGTCCGCCTCATAGTCCTCTGCTTGTCAACTCCCCTAGCACTTACTGA
TGTCGAGGATTTTTGCTAAATAATCTCCATCCATGCGTGTTAGAACGCCC
AGTTAACGTTTCCCATCGTGTACCTGAAAATTCCTCGTCGATTCGGCCTC
GGGCGCTTTTAGTTCACAAGCGGAACTCTCTAAATAGCACTGCCGATGGA
CTAATTAAGCTTAATAGATTGCAGTACCTTCGCCGCTTGGACTCGCTCTA
TGACGACATTAGATGCAATCTGTTTGGCGTGCATCCTCTGCCCTGTTGAG
TACACTGTGTTTGTAGCAAAATTTCGTATTCCGTGTGATCGTATTGTCAC
GACACTAGTATTTAGGTGACTCAAGCTAGTCCTAAACCAGAAACGCCCGT
GCGTCGCGGGCATGGAAAATTTACGAGGGTCAGCGCCGCTAATGCCGGTG
ACAAGACTGTAGAAATGCGGAAGTTAGTGTGCCGACCCTTCTGGCCGTTG
CGTTCCTCAGTACTAGGAAACTGTTGACATCCACATGTCAAACTCATCAA
TTAACACCATTCAGTTTGTTAACCCGGCCAAATCACCACGCCCAGTGAAC
ATTGAGTGGTCGGAGATCACGCATGTGGTACCTCTACCAGCCGCTGGAAT
TAAGACCGGATATTCTTGTTGGGTCGAACGTGGTCTGTCGCTCAATTAAA
GGCGTAGGCAATTGGACGGTCGGCGCTTCCTGATGTCGTGGGAGCAATGT
CGAGCCTAAGTAAGTCTTGTCTGCGCTGGCTCTATTGCCGGCCAGTTGGT
CCTTCAAGTTGTTCAGGGTTCATCAACCACGGAAAGGGAACTTCCTGGGC
TCGGATTGTAGTTTCTCGGCACGCGTCCGCCTCTGTGCCCGTCGTGGGGC
GCCGCACTCGCTTTCTTGGTTCCACTGCACATCGAGATGTTAGACGACGT
CGAAGGATGCTATAGATCGTGTCTTACCGTTGAGGGACGAATTTTATATA
TAACGTCTTAATTTAGGCGTACGCCTAGGCGAGAGATGACCGTCCTGCCT
GCCAATTTCTATACTTGACCATTTCAAACGTAGTCTATGTAAGCCTAAGA
AGCCGGCGACCACAGTCCGGCTGGGTGACGAACGAGGGCCTGACTCGCCC
CCACCAGCATGCGCTTTTACGATTGGCAAGGGTAATGCGTTATCTGCTGC
CGCGTTCGTCCTAAGGACCTGTCCTCGGCGTTGAGGAGAGCAAACGCACT
GCGCGCCGGGATTTCCCAAATAAGGAGGCCTCACAAATGTACAGTGTCAA
CTCATGTGGGTCCTGCCATTACGTCCTCAGGGAATGTTAGATAGCAAGGT
GAACCACGGTGAACTCTGTACAGTGCCCATTCCCACCGAGAATTCGACCT
GCTTAGGGCCGGTTTTCCATAGCGGACGAGTGATCTATATCTGGCCAATA
CGCACCGGTTATTGTCTCATACGACTCTGCATAAGCTCGCGCCCAGGAAG
CATTGGGACGTGAAGGGATCTTTCCATGCAGCCCGCGACGACGACTGTCT
GTTGTAACTTCCGGGAAACGCTGGTCTGCACTCCGCTAAGAGTGAACTAC
TATTTCTACGTCCAGCACGAAAACTATAGACTCGAATGTCGCTCCGTCCA
TATTGTCGACCACAAAGGGACACGATGTCTAGAAGCACGTTGCGGCGTGC
CCGCGCGTGGGGGGGGGCTTCTAACTGTATAGGGTCCCCGGGGTCCCGCT
GCGCACACCCCACCGTGGTAAACACGCCATTTCAGGCTGTCGTTGATCCC
TGAGCCAATCAGACGTGTAATGGAGAACAAGATATTAGTTGGATAACGCG
CCTCCAAGCCGCTACAAGTGCTAGCTTTTATCTTTAGCTCACGGGGCCCA
GTGGATCTTCTAGGCTTTATACTCCGCCCCTAGCAAGACCAGGCGGTTCT
GGGCAGGGCTAACATGCCACCGAGGGAGAGATTCCACGAAGAGAAAAGTC
GAGAGGATGCAATAAGCATAATGGACTTTGCTTGAAGTATAAAGAGTGCA
CTACCCTAACAGCAGTAACTGAAATACCCGGATCAACTGAAGAGTTGACC
CCAGGTTATAGGAGCAGCTGAGTGGTAACAGAGGAATTCGCGAGTGTGTC
CACCGTCCACCGGACCCTAAAAGTCTTATTGCTAGCGCTCCTATACAGAC
AACTAGAGAGAACTACCACTTTTCGGTCTTATGTTCTACGCCGACAGACT
GTCATTCGCGTAACGCTAATACACGTCCGTACCCCTTGTATAAGCAGAGG
TTTCACCGACAAAGATTGGGTGATTGTCGGCGATTTCGAATACTAATCCA
TTTTATAACTTCCTCAATCATTCACAGTATATACCCACCTCAGCGGTCGA
AACACCCTAGTCTGAGAAGGGTATCATTCCCTAGCCGGCTACTAGTTACC
TAGCTTTAGGCGACAAGCGGCGACCGCGACTTGGTGTGCGGCTAGATGAT
GAGACCGTCTTCCCTGAATTATATGTCCTACATACCCGGTACCTCTAAAA
TGATTTGTAATGGGAAGACGGAGGTTATTCTTGGCTTCTTAATCGACCAT
CGATGCTCGGCACTCGTTCACGTCATTCGTGTCTAATATCGTAGGCACAG
TCCAGCTCGGCACATTCGACCCGTTGCAACCACAGTCGGAAAAATGAGCA
ACGGGGTACTGGAGGTACCTAAGCTCCTCAGCTTAGTGATACGACTCACA
CTTGCCTGTCACCTTTGGTGGAGTCCACCTATGTACTGCAACATAAACTT
CAAATGAATTTGCCGACCAGACCCAGTAACTGCCCCACGGCGCCGATGAC
GACTCTCCATCACGGTAGCTCGCCTCTACGTTGCAAACGGTAGCCCCGCC
AATATTCATGACCCAATATTGCTGCTCACCCTATGTCATAGGGACGCTTG
TGGCGGTGTGAAGTCAATTAACCTGCGGTGTTCGCAACGATTCAGCAAAG
AGCTCTAGAACGGGGGAAAGGGCTTTCGCGCCGCATCGTCATGCCAAGTC
TAATGTTGTAGGAACAGGTCAGCGGCAATTTCCAGCGTGCCTATGACTTC
CAAGGTGGCGCCAGAGGTTGTCAGCAAGCCACCAGGGTCGGCATAAAAGC
CTCTTGGCCCGGGACTCGCTTTACTCTGAAACAACGGGCCTAAGCTTTAT
CGGGTGCATCGCTTGAGTGTATCACAAACCTCAGGTAAACCGTGAACGAT
TGTCCAACATGCATTCGTCCATAGCTCTCTTTGACGTCTGTCTTTTTTCT
CTCTCCTATTACGAGACATCAGGGTTGTAACCAATCTAAAGCTGAAGGGT
TAGGTGATAAGTGGCATAGTAGACACCAACACCTACGGATGGCCTCGAGT
AGGGAAATAACAATGTCATGATTCTGTCTAGCCGTCCGTAATGAAATTTA
TGGTAGTTTATCGCGTGAGCGTAAGACCTCCTGGTTCTGTTGGACGACTT
GACACCAAGCAGCACACGCCTGTCTCCCCCTCGTTTTCTATGTCATGTAT
CACGATATGTCGGGCTGGGTGCAAGCAACTCTGGCAAGGAGAAGGTAGAC
GGACATATGAAAGCCTGTTAATGGAGTGAGTAATATGTTTTCGCTTGTAT
CGTCTCCCGTGCCCCATCATACATCCGAAATCATAAGACCGCGACCATTT
TAGGACGCGGTCACTTAACTTCAAGGGAGGATCCTAATCTGTTATATCTG
CCTAGTTAATAACTAGCGAAAAGGCGGTAATCATTATTAACTGGGTAAAG
TGATACTCTATACGCCTAATCGATAGTTCTATAGAAGGACCTGCGTATAC
GGTGCTTCAGTAAAGAAGCAGCAAAAGAAGAACGCCAAACGCTTAAAAAA
TTCTCTAGACTGAGCTCGCATGTAAATGGATCGCTCCAACCCACGCAGGA
TCGAACGCCTACACTAAATTGTACAATTTTTGCGCCTTTGGCGACGCGCC
CGTCTCCACAAGTCATGATACGGTGGACAGCATGTAGGGACATTCCTAGC
TGGCCGGTATCCTAGCGAGACATGAGTCTGGTTGTGGTTGATCGTGTTGT
TTGACCAAGTGAAAATGCTGGATGGCAGCGGTCTTTGCATCACCTTCGCT
CGACCCAACATAGGGTTTACGATCGCGTTCAAACCATGGGCGCTGTAGTG
CTTGCCAAGGTCGACATGCGTTATGATGTAAAGCTGTCTATCCTACCGGC
CTCCGGCTGCACCCCCGGCTCATCCATAGTGCTGCTAATTACCCGGAAGC
ATTCTAAGTGGGTCAACCCAGCCCAATCTGTGATTATATCACAGGCGGGG
CAAAACGGAGTGATCAACACGCACATGGAGTAGTATTGTGTTACGTGCAG
AACATAATTTCTAGATCAGGGAAACGACTTTTAACGCGTTGACTAGTAAT
ATGCCCGTTAAAGCAATAATATTATTTGCGCTGCTTTTATTTTGAAGTAT
CTTATTAGATGACGATCCTGAACAGACAGGTCCCCACGGTTTGCACGTGG
TGTGAAATATAAAATATGATAACACCAGCTTCCCCTGTCTCTTTGTTGAG
CAAAACGCACAGAGTGGGTGTTGAGGGCACACCGTACACCACGCCATTCT
AGGTTAGCTGTTTGAGATCTAGGTCAGGTACCAGAGGCGTCCCTTGCATT
TTGCGCTCCCCGTGGAACGTACAAAGGTGGCTTTCAAACCTCAAGCCGTC
TTGAATTTCCAATCTAAGCTTTAAGATTGTGCGTCGCGCTAGCTCTGGCA
GCCCAACACCCAGGACTCAGACGCATGGCCAACTTGAGGCAACGATCTCC
AAGTCGATGGTGACGCCCAGTACAATAGCGCATAGGTGACTAAGTTTTAA
ATGGCCTTAGGGCCCCCATTTTCCACAGTTTGACTCGTTTCCGAGAAGAG
CCGTCACTGAAACGGAACCCGCCCCCTGGCAATAGTTCTGATAAGAGTAT
CCGACGAGTTAAGTAGACTGTAGGGATCGAAGCTAATTACCATTATGTAT
AACAAGCGTCTAGTACGGCCGACTCGTGACATCTTCACCGTGTTGCAGTA
CGACGGTACCTGTCCCTCGGTCTTTACATGAACGCGAAAAGCGAATGCAG
GGTCTATCATTACCGAGAGGCTTGAACAACAAATGGGTAGATACATGTGC
AACCCGCGGCATAAGGGTTACAAAGAAGAATCTGCTCACACACTATCTCT
CCACAGGTTTGTTAGACACCAGAACGACCATGACCACCTTCAGCACGCCC
TTTATGGTTCGGCATGCAAATATGCAGCCGAGTCATCCCGACGGAAGTCG
GGTATAAGCAAAGGGCCCTTAAACCATAGACGTCTCGTAGAAAACCTCAG
GTAACGCTAGATGCAATGGGCTGATCAACTTACCCAATGAACGCCCTCTC
CATTCAAGGAGGACACACACGGGAGTAACCTAGGCCCCCGGTGCTACCGC
GACAGGTCCCCTATGAACGCTAAAAAGTCGTCGACCGTGACTCCTGTTGG
GTTCGGAACGCGGCATGCAGAAGGTACCTCCGCGTTAACTCAAGTCCTAT
CGCCGTGGGCTAAGGCGGGCATCCGGATCTAGTCAACGTCATCGCATTCT
ATCTTCGTGATGAATGAATTGCGCAAGGTAAATACTCTATCGTGGGACCC
ATCTCGTCAAAATGTCGAGATAAATAAATTGGACACCCTCACTGAACCCG
GGAGCTAATCCAAATAGATGTTTATGAAATCATTAACAGCCACTACATAT
GCGCGTCACTATTAGGCTCCAACATAGAAGATTGTAATCTAACCGCACTT
TATCCTCACATTCTGTTTAGTACGTCAGCCCACTGCGACGCTATCGCCGT
ATGGGCAACGTAAGGCTCAGATGGACGCCTGAGTATTTCATGAGAAACTA
ACTTACATGCTAATCATGGCGCCCCCGGTATACAACTTATTAGAGCGCAG
CCTGCAGGGCGGGACATACGTGTGCCGAACCCATCATCCCTTCGGTCATA
GCGAGAGGTGTGGATTAAAAAAGTTGCGAATAAGCCCGATAAACACGCAA
ATGTGATACAATATTGTAAATTTTCGCCATCAGACTTTATCTTCCGGGTG
GAGCGCTTCTGCTGATTGCCCGCGGACGGAGCTTTACGAGCATGGATTCG
GTAAGGATGTAACATTTAGACGTAGGTAGGCGAAAAGACCTCCCACGTCT
CATACAAATAGGTCACACAGTTAAGATCCCGCATACGCAGAATTTTCTTT
CTCTACGCGTGAGAGATGATAGCACCGGACTGATGTATAGCGAATATCAA
ACGAGACAAGTGTGTGTGTCTGGTCTGCAATCAGGGTGCGGGGAAAGAAA
GGGTTTCCGGCCCCAAGTCATTCTGCAAACGTTGGTAAGGTTATATATGG
ACAGCGAAGTTCCCGACCGACCGTCTAGCATGGATCCGCAAGGTGAACTG
TTACACTATTTAACGCGCAAAAACTACCAAAAGCTTACTGCACTCTCTAG
GGGCCCGTGAGACTTCATACATCGTCGTCCGATCACAATCCCAACATGGT
ATCGAGTTGTCCCTACGGAGCAGAGCCAAATTATAAGGCTAGTCGTTACA
CTGATCAGAACCCAAGTACAGGTGCATGTGTCAGCCTTCGCGAGGAAGGG
GATAGAGAACCACGGCATCCGGTCGCTACCACTTGCCCCAATGCCCCACG
AATATGGCCGTCTTGCTCGTAAGTCATTCCTGAGCACCGGGCCATTGCAC
TCATGCGACGAAGAAGTATGATCATGGCATATGTAGGCTAATCAACCGAA
AACAATTTACGACCAGCTCGTTGAACTAACCACTGAAACCTAGGTACGGG
CTGGGCTTCTAGAGAAGTCAGAGTGTTCGAGGTCTATGCCTGGAATGCGC
GGAGCTCGGGAACAGTGTTGTAAAGATTCCGCCGAGTCTTCAGCAATAGC
AGTTTGTCTACCTAAGGCCGGCTCACACCAGACGAGAGGCTGGGAGCGGG
GAGCCTCCCATGTGACCCTTTTTCCGAAGTCATCCATGGCGGTCAACGTC
GAAGTGAGGGCCCAAGCATGATTAAAGGTTAAAGTCCTACTCGATAGGGC
AACTATACCAAGACCACTCGCTTACGTAGGATAGGCTTATAAATCTCAAA
GTAAACGGATGGTGCTATTACACATCAGGACGCTTTAGTCAGATGGTAAA
GAGGCCCCTGACGAACACTCCGCCGCTATCATCCGTCTAGTTCGGGTGCT
CCTAAGCCTGAGCAATGCTTCAGGCAACTCGCCCAGATTTAGTGCCTGAT
ATAAACCCGGGACCAAGCGGGAGCCTAATCTGGACCATTCCAGGCATACA
TGACCAGAACAACCTGTTTTAGTTTTGCGCATCGTTTATAGTAACGGATC
GGAGAATTCTTGATTAAATATTTAAATGGCAAGAGGTCATGTTGTCGCTT
TGGCTCTTGCCACGTCGTAAAAATGAAAAAGTTTAGTGCTATCACGGTGC
ACAGTCAGGACGACTGCTTCGAGAAAGGTAGGCATGTCCTTGCCTTGAGC
GCTATATGGCATTAGTCGTCCTTAGATCGGGAAACATGGTTGGCTCAACG
AACTTACTTCTTTAATAACTCCCTTTATAAGTCATATATGAGCATGTTCC
GGAGCCGATCAGCCGGGGGTTGGCTCGACAGGTTATCGCACACTTAGGGT
CGGTTCCTTCGCAGGTCAGCACCGCATGCAACGAAAGATACCGGTCACGA
AGACTCATCCCTAAGTTGTTACTCGAAAGTCTAGTCCAGGGATTAGCTGT
ATTTTTGCCAGATCAAGAAACGGTTTCATTTGAGAAGCTAAACGTGGGGG
TCAGACTCCTGTGAGACGACTCCACATCTTTTTGTTGTCGTATACACCAG
ACCGACCACGTTGAGTTTTCCACATCGATTAAGTGCCCGAGGCTGTACAA
CTAACGAACATCGTAGTAGCCCCCCGGTTCGAATCTTCATAGGATAGCCG
TATCCTACCCCGGTGGGGCAAGCACTTGTCCCCGGGTTACGCCGTCTGCC
CCTCAAGTTATGCTAACCTGATGTGTATTGCACATCTAGTTCTGGCAAAT
CCTGCCCTCTGCCAGGAGATGTGTCGCGTTGGGTAACAACGTGCAACTAC
TTCCAGCTGGTTTGGGATTTTCGTCCTTAGTTGGTATGGGGACCGCGTGA
GGCCTTAGTCATCCTATAGTGATGCATGCACCCAGTCGGCAATGTCACTG
CACTCACATGGTGTTTCAAAGTAGATGTGAGGATCTCAACGTGGGGGTTT
ATCGTACACTGTTGTGAGCGACTACAAAAAACTATCATGCGAAGTTTAGA
AGCCGAGGAGACCTAGATACGTGGCCCTCCTAGGTGCGCTTATGGAAGGT
TGAAAGGGAGTTTGTCCCGATTCGGTTGTGATTTTCGCCCGAAACCAGGG
AGAGGAAGCGCAGATTTTTTTTGTTCAATACAGGAGCCTATTGGCAAATG
GCTTGCGTAGGGTTGTTTATTGGACGGGATTGTAAACTTCGTGCAGGCAG
TAGGTCTTTCCCTGAAAAGTTGCTCTGCGCCTTGTCCTAATAAACGAGTT
CTTGGCCAAGCCGCGCGTGTGCCTATCAGTCGCGCATAACTCCTTCCGAC
AGACGCGTCGCAGTCGGTACACGGTTCGTTGTGGTGTCTTCGTGCCATTT
CCACGACGAAACGGAGGGACTGCGATGTCTGTCTGTGCGATAATTACAAA
TACGAGGATCTTGGCTTCTTCGTGACGGGGAATGATGGAGGAAAATACGG
AGTGTTCTTGAAAAGATTACTACTTGGCTACCTGATGACCGGAGGGCTTG
CATACTGATGCATCGAAGTGATCTTGCGGCCAAAGGTCCATAGTAGGCTT
TCATCAACGCCTGTACATGGTCGGAGCTGCGTTCACAGGCCTAAAGCAAC
AATTCCTCGTATCAGCAGGAACTTTATAGCAAGTGTGACCGTGAATTACG
AACCCACATTTAGCGATGATAGACTTGGACAAATCGCTCCCCTTAATATT
TCGAGGGGCCTAGGTGACCCATTCTGAGAACCCGCGCTGTCCCATGCACA
AGGACAGCGACCTGGGTGAGGGTAGCATTCATCCGATAATGTTTCCTTCT
ACCCTAGACACAACTAAGCCGTAGTGACTCGCCCCTTGCGACTTTATAGC
CCACGATTAATGTAAGAGATAACATCCTCCGTCAAACGTGCGTTGTAACA
GTACGAAATTATGTCATGTCGTCTTGGCATGATACATTGCCATCTGCTTT
ACATCAGTGCCTCAAAATGCCGTCTCACGTGCCCTCATTCCTCATAGTAG
GATAACCGATGCTATATCACGTCTATTATTCCATGGGCCTGTCGATATCA
CCAAAGCCCTCCATAACGTGAGCCGGCCAAAATGAACGCGCTGCCGACTC
TACGTAGTACATGGACCGGTCGCTATATTCGGCGAAAGATGTAGGTGTAG
CCGCTCCGCTTTTGGAACTTCTATTCACATGTAGAGATCACTTATAATCG
CCGACCCGAAGGGTTACGCCGTGTCCCAAGTGCTTCATTCCTCAGACGAC
GGGCGTTGACCATTTGTCTCCTCGCCCGTTAGAGCTACTCTAACCGCACT
ATTATTTATGGCATTTTCGCTCGGTTGTGTCCCGAAGCAAGATGGAACTG
GCTCAGCGCCCTTATACCATGAGGGTTCCTCAACCACCTTTAGAGTAACC
GTGGCATTTGAGGTAGCTGCGGCAGATTGCATTGCGCGATGAGGAGCATA
CATGCCAAGTTAATTTGTAGCGAACAGGACAGCGGAATTTCCAGCGTGCC
TAGCTTCCAAGGTGGCGCCGAGAAGTTGTCAGCAGCCACCGGGGTGGCAT
TAAAAGCCTCTTGGCGAGACTCGCTTACTCGAAACAACGGGACCTAAGCT
TTATCGGCTGCATCGCTTGTAGTGTATCACAAACCAGGTAACCGGCGACG
ATGTACAACACTGCATTCGATCTCATTGCTCTCTTCGGCGTCATGTCTCT
TTTCTCTCTCTATTACGAGAGAGCAGGGTTTAACCGATCCGAAGCTGAAG
GGTTAGGGATTTAATGGCATCGTAACACCAACTCCTTCGGATGGCCTTTT
GAGTAGGAAATAAGAATGTCATGATTCTGTCTCGGCCGTCCGTAATGAAA
TTTATAGTAGTTTTATCGCGTGACGCGTAAGACCTCCTGGTTCTGTTGGA
CGACTTGACCCAAGCCACATGTAGGGCAAACCATTATTATCGTTAATACC
CTTCATAACCCCACAAAGACCGCCGAGGGTTACTTCTGCTTGTTGGAGGG
CGAGAACCTTCTAGGGAGATGTCCCTGTCGAGAGGGTAGAAGGATGCGGG
CAACGTCGACGTCTGCGATAGAAGTATACTATCTCTTGAGTGTAAGCCTG
TGGGAAATAGCTTCATTAGACACGTGAACATTGTTTCATGCGTGATTAGT
GCGGACGGGGTTAAAATTGGGAAGCGTGTAGTCCTACACGGGCGCTTCTT
CATAAGATTGCTCGTATCATCCAACGAGCATGAAACCTCCGTGGGAAGTC
ATCCAACCAGCTCCGCATGCGATATATTGACTCCCCGCAGCACCATCCCG
GACGTCGAAAAAGAAGACGCGTTGGTTCTTATTATGGCTGCCAATCAGGG
GGTACAGCCCTCTTACCACATTTACTAAATCGATCGGCTAGCGTATGCAG
TAACATAGACCCGACCTGACGAAGTGCCTTAACAACAGCTGCTTGGGTCT
AACGACCGGATACGATAGAAAAGTATCCTCTTTTGGATTCAGCAGCATTT
TGGCATGAGTTACTGTGGAACGCCCGCCTCAGTCACGATGCTGGTGCCAC
GGCCGTCCAGATTTGAGCACATCCCCGGGTCCTGATTCAGCCATGTCAGT
TGGTATGGCGGTTAACTAGGACCGTAAGCCCCTAACCGTGGCAAGGCACT
ATTGCAGCACACGTAGTTGAATAGGCAACCACATTTGGTGGCGGCGCCGG
CGCGAATTTGTGGCGGTGGCAGAGGGCCAACCACCCGCATGGTTCAAGCA
CCGGACGGCTTAATGCTGCACGACTCAAAAAGTGGCAGCGGTGAACCGCC
AGCGGAGGTACGTGACCCGCCCTGCCTCCTTTAGAGTCTGAGTTCGTCTA
ACGTTCTTTCTAGCGGGACTTGAGGTTGCGTCCAGAACTATGGACCAGTA
TGATCCTAAAGCGGCACATCTTCGTCAGTTGGTTAGAGAGTGAGAAGAAA
TTAAGCTTAACAACTATGCGCGGTTCTGCTTCGTGCGTGGCTTAACAACT
TAGACTACAGTTGTACCCTAACGACGAAAGAACCCTCCCACGTGTCCCGT
TCTTGCGCCAAGCATAATGATTCTACCATAACCATCTGCGCATAGCCGGC
ATTACTCTAGATCTACAAATTTATTTGTATATCAATGCTCAAGACGCAAG
ACACGTGGGAGAGCGTTGTGAGCCCCATGGGTACATTATCATTACATTCA
TACTAATCCATTAACAAAACTGTCCCACGCAATCCAAAGGTTCTTTACCA
GATATTCAGGCCCTGATTTCTGAAGTAACACTCAATTAGACTAATGTACA
GCGCATACTGGCACCACTTGATACACGGAGAATCCTAGCGAATGCACGTA
GCGTCCAACCGATAGTCCCGGCGGCCTTCTGTATGATAACTAACCCGTGC
ATAACAGGCTAGTGGAAGCCGCTTATTTTAGTGACATCTCTTTGAAGCGG
TTAGCTGGGTACTAACACACTATCACAGAGACCTCGCAGCAAGAAAGCGT
CTGATGAGAGTTCTTCCCACATACTGAGTATCTGGTCCTGATACGGGAGC
GGTTTCGATCAAGCGAGGGGAGTTCAAGGAATGAGAGGCTTTTACAAAGT
ATGATCTCTGCCTCAGGGGATTGTCACTCTTCCTCCTCCTATATAGCCGA
CGTCTAGTCCCCGGTTAATTAAGTTACGTCCCAACTTGGGATCTGCTATC
GGGGGCCCTCGTTGATTCTCCATTCGATTTGCCTGTATTACCCACATGTT
CACAACAAGCCTATATGGGTGGGGTATGTCGTAGTTATGTCATTACCGAA
CTTAGCCCAGCCTGTGACTAGAAGTGTAGGGGATCGCCCACGTTCTGTCT
GAGTTAAAAGCCAGCGAACCAAGTAGGCATCAGACGTAATTGTCATTGAT
GAGAATCCATGAACCGAAGTTACGCGTAACACTTAACAGGTTTTCTTAGT
ATCAGCAGCATCTGAACCATTCACGGTCTCAGGAGTGCGGACGTGATCGT
CTCCGCAGTTTAATAGTAACCACGCTTACTATTCACACTATATAGCAACG
GGGTGTTAGATTAGTCCGGTCCTTCTAAATTTGCGTAAGACGATGTCGCA
ATTTTAGGGCCGCGATCGCTTGGGTCGTCTGAAGGTCACCCGGCAGTCGC
ATCATCCTAGTGCCAAGCAAGGTATACTTCTGCCAATGACGGGGGGGATG
CAACCCGCGATGTAGTCTTTCCATGATAGTGCATACAGGAACGCCTGCAG
CCAATATCAGTTCCCAGAGTAAATGTCGATCTAGCGATGAATCTCAGACG
CATATATGCACAGGTTTTATCACTCATACGCTCACACATAGCCAGGGTAA
AGGTAGCGGTATAGCACAGGTGTATACAAACAACTCCGTCGGGACCCTAT
ACGCAGCGTTGTCCCCTATCTATCGACGTGTTCAGACCTTTGCTATTTCA
TCGTACCCCTGCAACATGTCAGTCTGTCCAAGATAACTCACAGTGTACAA
TGCGGCGCCGCGCCCTGTCCGGTGGATATTGACCGTCGTTAGTCTCGAGG
TGCTCATATGTGGGCCACGGTCGCTGCCGGCGTCCATGTCGATTTGACCG
CTGGTCATGCGTATTACGACTTAACTAAGGTAAGAATATGACTACCTCGG
TGGCGAGGCTTTACGTTGCCAGCCTCCCGACAACTCAAAAGCTACTTTAC
ATCCTGCACGTCCTCGACCCAGTTGGGAAGTGAAGATAAAAAACTCGGCT
TGTCGATTTAACTTACGAAAGGTCATATGCCCGACGCCCAAAGATGACTG
TATACGGATCGAGACCCAGCTTCAAACAGCAGTATCAGGACATGGTTTAT
GACCAAACAGCTCGGTGAAGACGCTATCAGTACCCGTGACATCCGTTTGC
ACACGTCCGCATAACACGGGACCAAAATCACCCTTATTTACTTGGACAGT
TTACTCCGGAAACTGCCCGGAAGCGCGTAGACGGTCGTGAACGGACAAGG
CTGAGGGCAAGCGCCGACGGTCACGTGTTACGTACGATTCGTGTTTTGGG
GAGATTGGTTCCAGAAATCGACGTTACTCCGGCGTCCGAACCTAGGACTA
TAGTACGACATTTTGGTTTCGAGGAATTGGTCCGTTATCGAGCACTCATC
AAAGGGTACAGAAAGCAGTTAATATGGGATTTTAAGTGTTAAACTAAGTA
GGGAAAGACATGTACTATGACCGTTGCGTCGTGGGTCCGGTCCAGGAAAG
CCGGCTGATGGAGGCTGACTAGACAAGTTCACCATATTCGGTCGTTGATA
TTATTGATCCGAGTTACTATCATCTGTCGCGGGGCAGTTACTCTTCGGGG
TGGCAACATGTTCCCCCCTAGCTGCCGGTCGCCGCATTTAATATGTGTAG
GGATTGTCACCCTTTGGTGCCGCAAGGCCTGAGAAGCCCTGCGGATGAGG
ACTCGTCATTCTACTGTGGCTTTCTGACTATTAGTTCTATCAGACGATGC
AGCTACTAGCGGGACATCTAAGCACTGAACATCGTATCGGACTCAAAAAG
CTACGAAGACGCACCAAAAAACTCATCGAACTACCGTTTGATTCATCGAG
ACATCGTTGATATGGCAGCCCGGTGGATATCCGCGAGCCTTCCTTTACAC
TGATGGCATCGCCCGTCATCGTGCCTCCCTAAGGGCACACTTCAGGTGCT
CTACCCGCGCGTCTGCAAGGTTTTAACTATTTACCCAATTTCTAGACTTA
TACTCGCGAGTGTATATGCCGTGGATACCCCTGGGTGTGGAGGGCCACGT
CGACCTTCTCCGCTAAGTCTAGCACCTAACAATGATACACCTCTGTGTCT
CCTACTGGATCCGTTCGTGTCCATTTTACCTACGTGGCATACGCCCTCGA
GGGGCTCTTCTGTGGTCCGGCGAGGTCGACCATACACGTATACGGCTTAG
TGAGTCTACGGACAGACTTTGAACGTGAACTATTTATACACATAAACCAA
TAGTTAAGGAGTTACCCAACTCAGGCTATAGAAGTAAAGATTCGATATCC
GACGCCTATGGTGCTGAAAGACGGCGAAGATGGAAGTATCTATCTTGTCC
TCACAACGCTAATGTCATTAAATTTCGCCTCTTTTACCGTCCGCATTGTC
TCGATTCCTTTGAGCTACGGAAGCACCATGGCACCCAAGAAGTTCAGTGT
CCACCTTCACAAAACGTGAGTCGTTACGTTTCTCTGCGCTCACAGACGAA
TGCGAACACCTTCTAATTGGTAGCGCAGAAAAGGTTCTGGCCGCTGACTA
AGCTAGGCGGCTCATTATTAGTATAAAGGGCCCCGTGTTGGAGTGGAAGC
TTCCTGTAGCGGTAACGAATTCAGTCCTGGCCGGATGCGATAGTTCTCCC
ACTTCCTTAGCAGCCAAGTCCTCTGCCACAGTACATAACGCAGCATCCTA
AGGTAGAAGTGTTTAGTATTACTTTGGGCAGTTTCGCGGTCATGCGGTGG
AGCTAATCCTACAGTGATTGCAGGGTTGAAGCCAGTATGCGGATTAAACG
TAGGTTTCGTTGCCGGTGATGGGTGTCCGGCCTCTGCTCAGAATCCCGCT
ATTACATGGGAAACCGTTTGTCCCTGACCTTCTGTTTTTGTTCTCGTCGT
ACATGCACAGGTAATTGCTGAAATGACCTGAAAGGCGCCTAGCGGCGGCG
TAAATCGGGACAACACCAGCCTTGGACACTCAGCCCAGGCGAGCACCTGA
AAAGACAGCAGACTCGGTCAGTTTACCGTGCGACCCGTACTTAGGCGAAC
CCATGCTCTTCGTGGATATTCCCGTTTTTCAGGCTAGTTCCCTGCGACGT
TTTGGTATTACGCCGAGAGCCTACCAGAAGAATTCGGCTTGTCTCCACAC
GAATCTTGCAGGCTAACTATGCCTAGAGTGCGTGAGATCTAGGAGCAGGT
AAGGTTGTCCGTTCAGGGCGGTCTCAGTGTGTATCGGGAAGGCTGACGTA
ATTCTCCGATATTTTTGTAGTCCTGCCCGAGTTATCTTAACTGGTTTACA
GTAACAAAAATCGCTGAATACGGGGAAATCTCATCAGACTACTCGCATGA
GATTCACAATTGGCAAGACAGCTGAGGTGACGCCAGGATTTTGGAGTTAT
CGTCACTACTCCTGGGAGTTAGGCCTTGCTCGGCCTTGTTAGAGGACTTG
ACGTCAGCCGTGAGACATAGATTAAGGAAATAAAGAGCCTCCAGTCGACT
AATGCGCTTACTACCAGCCTCGTATGCATTCCAAGAAATTGGGGTAATCC
CCAAGTCGCAACCTGTTTCCATCACAGACTTGCGATTCGGATAGTTCTCA
AGGCTGGCATTTACAACTGGAGTTAAACGAATGGACTCCGAACAACCATT
CTAAGCCAGCACGACTGCTAGCTGCCAACTACCGGTGCCATACGTCTTTT
TGTAAGGAAGCCTAGGAAGCATCCCTTGGACTGATAAGTGCAAATTATGG
CTGTTCCAAGAGAATTTATCCTTCGGATACACGTGGTGTGGTTGCTTATC
GTCTGGGTACAGTGCCGAGCTCGTACTACCTGGAACGCTTAGCTATTCCT
TATTGGTATTTTCGGAAGTACAGGCAACTTCCGTGTCAGGGGGTTGGCCA
GTGTAAATATTCCAGCAGGGAGACTATAGCCCCCCCGGAAGTGACTATGG
ACTACGACAAGCTGAACATTGGCCTCTGGGGCTTCTTAGCCATTTAGTGC
CGGGCATCACACCTTGGAGATCAAGGCTGCACCCCTTGACCGTTTAGTAC
GACATAGGTCTGGGAATGCAGGTAATAAACTGGAAGGACCGCAAGGTAAG
GCGGTTCAAAATCCATTGGACGGAACCTCGATTATCAAAGTGCTGTTCGA
TCTCGACGCCCAAGACTCAGTGCCCAGAAACCGAAGAGTCTAGCGTTAAC
GCACGCCTAAGAATAGCCAGAGAGAGGAAGGTATCCCTATCCCGACCTTA
ACACGTTGTCCCCTGCACGCGGTCTGAGCCCGAGCCTCCTCTGATATCCT
CTGGCTGTACAGAGTGTAATATAAACTAATCCCAGAATCTTGAAATACGA
TAGTCCCTGCAAAAAATGATATACCGTGTTCTGTCTCGACAATAAATGGG
CGGCTTTGGACCCGGCGCCTGTTAAATACAAATCTCGCATCAAGAAAGCA
CCTGCAGTGCCTGTCGGATTTTGGGTCATCCCGACTTGGGTCAAAGGAGC
TCCGGCTTACGGATAAGTCCGGCATGTCCAGGATACTCATCTTCCTGGCT
AGCGATATTACATCGGGAATTACACCAACCGTTTTAGAGATATCACTCGA
TTGCCACCCTTGATCCAGAAGACAACAGTCTTGCAGTGAACAATTCAGAG
TTAGCCACCTTGGTATAGATCCGAGGCGCAGGTATACTTCCGGCACAGAA
ACTGGTCCCGACTGCAGGAAACGAATAGCTAGTTGGATACTAGGCAATTA
AGGCAGGAATGGCTAGTGATGATGACTTGCTGCGGGTGTTACACGGTTTT
ATATGCACTTCTACCGTTGAATGGCTCACTATTGGACCACTTTCGCTATA
GGCATTTCCTGGATGCATCGTTAATGCGCCATACATGGTCACAGAGGACA
AATAACCGACTATGATATTGCATCTCAGACTTCAAGGTCCTCGATTAATC
TCACTGTTTGCTGGGGGGCGCACTAGGCGTGAGCCGATTAGGCTGCACTA
GACCCTCTGAGCCGGAGAGACCCGTGAACTGCTTATTGTCGATCAAGCCG
AAAAAGTCCGTCACATGGTAAACTCGTGTGGGATGCGCTGGCTGATGTTA
ACGCTTCCTCGCACAATTTTGATATCCAAGCATCACAGTGGCCGCCGGGC
CATAGGGTGTCTCCATCTAATGTCCGACCCCCGGCTTTTCGTCGTGAGCG
TTTGGGCAGGTCCTGGTAATTAGTCACGGGTACTCGCCATACGAGTTCAG
GAGACGTACTGAGGTACCTTCGAATACTTCTAAGCGCTGGAGCACCTTTA
CCCCATTTGATTTACAAGTCAAGAGAAGCAACAAATATTGGATTTAGCAT
CCTCGGTAGCAGCTCGTTGATGGTCTACCAGATGCCAGAACGGGTGTGAC
TAGGCCGAGGGTCAAGGCACGACTAAGGGGATTGAAAGCCAGCGTTCTTA
TGGCACTATTAGTCTCGAAGCCTATATGGAGGGATTGCAACCGTACGCCT
TGTCCATAAATTTGTCTGAGAACTTATGATTACAGGAGACCACTATAGTA
CTCCCGAGACGAGGATGTCATTCTAATCTGCAGGACACCATGACAGCCGA
TTAGTGGCGACATTAAGCGCCGGCTGAACCGTGGAGTCTGGCACCGACAA
ATAAGACTTGACCTTAACGTGATTATGTCACGGCTGTTTAGCTCTCACAA
CGAGTTGAGGCTTTGAGAAGACTTGGGACTATCTGTTGTAATAAACTGAC
GTGAGTTTGGTAAAAGTCTGCGCAACGTGCTTGTATATTGTTATAACGCG
AATAATATTAATTGGATCCGATATATGTCGTCCACAGCGAAACGATATAC
TAGCGGGATTCTGCTTTTGCCTATTGAAAAACTAGTCCTTGGGAAGCGTC
TCCCCGTGGAGGCGTGTGATGGGAACACATATGCAGGCGATCGTCCGAGA
ATTTAGAAGCGAGACAGAGGCTTTTTGCACTGTGCGGGGCGGCCGACCGA
TGGAGTTCAACTTTCATTTCTCCCGCGGGGCTCCCGAGCCTCTGCCAGTT
ACTTGCACCTCCCTTTGTTTAATTCCACAACGATCAGTCTGGTCTATGTG
GCCAATCGACCGGTCTATTGGACGACTAATCCGCTTGGGTGCCCTCGCTC
GGAAGCACGTACATATGGTAGGTGTCTTCACATCGAGACGGTCAGCTTTG
GGGCATACGTCAAAATAACGCAGTAGTAGTTAAGAGGGTAGGTCCACGCC
GTTACGAGTTAGATCGTAGGAAGGTTGACGAGATGACGACGATATTTTGA
CAAACCAATTCTAAGGAGACACGAAGGGTACAGCTTCTGCCGGTTAAGCA
TGCAACTAAGGGGGCGTCGTGGCAGAATACCTGGACATTTGACACGCGTC
TTGAGTGAAGAACGAAATACGTGTGGCACGCTTGAGTTGCCGACACGGAC
TTTCTTGGGATATACTAACTGACTAATTCTGGTTCGGAGACGCAAAGATG
GCGGTCGGCTGGATCACGCCAATTGCGAACACGTGCTTATAGATTATAAC
ACCGTATCTCATCATACAAGACGCACTTCCAGTAGTGGTCTGCTTCAGGG
TCGCTGCTCAGGCGTATTCCCCCGTGTCTCTACCTATAGAAATGCTTTGG
GGGTACCTCACGTAACCAACTGAACGCTCTACGCGGAGGTGAGAGGGTGG
ATCCGGGACCGATACCATCCCGAAGGTCGGTAGAGTCATCCCGCTTGCGT
GTGACTTCGGCTCTAGGGGCTAGAGCCTGTCAGCGGCTGAGCACAACGTA
CAACCTCAAAGAGAACAGTACACCTTGATTCGTGGCCAGCGAGTCAGTGG
TCCTAGAAAAACACTTCAATATATGAACCGGTTCGATGTTCGGTCGAGGC
TTATGCGCTGTGACGCTTGCACGCTCAAAGTGGGTGCCGACACTCCGCGA
CCAACTCTACTGCCTTTTCGAATGCACTGGAGAGGACGTCTGTACGAGCG
GGTTTGAGGCTGCAAAACATATTCCCCTCGCGCGACGTGCACAAGAATGC
TCGTGAGCACGCTCGTCTACCCTATCGCACAGCTTTTAAAACGCACATCT
GTAACGGTACATATGGCAATCTAACCTCCGTCATACTGCTAGCTCGGTTG
CTTGCTTCTACGGTTTCATCTCGAGAACCGGCTTCCGCGCTCCGGGGAGG
ATTTACAAAGCAAGCTTTACTGCAATAGTCGATTTAAACGTGAACAAGAA
GCGCCGGGGGCCGTAGTTAGCTGAACAGGGTTGCGCTAGGAATATCTGAC
CAAGTGCCTCCCGTGAAGCACGCCGAAACACTCTAGCTCTCACCTGCTCC
CTGTCTAGCCCCCCGGGTAGGCGCAGCCTGACAATTGCCCGATCGGAGGA
GAATCAGGCGAGCATGACGCCAGGGTCTGGCTTGTTAGAGCGGCGCACCA
ACGGTTAATTGTTCTGTTTGTTGAACGGTACTGTGAAATTGCTCAGATGG
ATTTGGAGATCCGGAATGGCTAACCTTGGATTTTGCGGACTCTGTACCTT
AGCCTTCCTCACAGTTTGGACCGGATGGACGATAGGTTTCCTGGTGTCTG
CAGGTACGATCATCAGCTATCTCAGTCTGGTCTTGCCTGGAAAACACGAA
ACTGTCGGGTGTATGTTATACCTGCGCCGGCGCGTGTAGTCGGCCACCCC
TATTCCCTCTCACTGGAATATAATCATATTCTAGGCCAGCTTGATCAATT
TTCTGTTTGATTTTCTAGGGCTTGACGATGACTGAACGATGGTAGCGCCG
TCCACCACTTGCTCCTCGTTGGTTAAGCCTCATCAGGCGAGTTTTAGGGC
GAGCGGAGCAATCCGCGTGACCCTCGTATATGAGGTTGAGGAATGCGCAA
GAGGTGAATACCGTGGTTAAGGACTAGTTTAGTTACCTGTCGGTCCGCGC
GTGCCCGTCCGCGCGCATACAGACTAAAGAAGACCACTTGTATACCCAAG
ATGCTCTAATTTCTTCATAATGTGATAAACTAAAGTCACAATCTCTCGAC
GCGCGCTTCTCCTCATTTCAGGTGAGTCCTGGAGAGTATACGCAGACAAT
TCAAAAAAACCAAATTTTCTCCAGCGTGTTTATTGCGGCAGATTAGGCTG
CTGAACCCGAGGGAGATGTTACCGTTGATCGGCAATGATTGGAAAGATGA
AACCCAGCATCTCCAGTGGGTTTGGACCAACCCGCTAAACCTGGATTAAT
GCGCGTATCAGTGCCGTGTAGTGTCAGACTCCCCAAACCAGGTTAGCTCT
GAGGGCCCAGCAGTCTAGACTGAGTCCGCAGTAACCGTGAACGGTACAGC
ACCATCGGGCTATTGTCGTCCATGTAAGGTACGGTCCTAAGCTAGCTGTC
ATTTCTGAGTAGCGTTGATTATCGGATATAAATAAATAGGTAGCTTACTG
CCAAACGCGCGAAATCCGCATGCCTCTTCCGAATCTCCCAGACTCTCCCG
GACCCGACAAAACGACTGGGCCGACACTGCTAGTATACATCCTAAGTTTC
GGTAGTGCCATCACACAAAGTCGAGTATCACCAGCATGCATAAGGGTGTG
GCCTACAAGGGACAGTTGCCGGGGATCCCGGGCCATTGCGCATCTTATCT
CCGGTAGGTGACATGAACATTTTTCCCCCCACTATTAATTTTCCAGAGTA
ATCATTTATCTAACGCATCACCATAACCTTGCAGTCACATTCCATCGACT
TTCATCCTCGATTCCTCCCCGCCATGCATGCGTTTACTCGTGTCCTGAGG
GCCCATTAGTCATTCACAGTTTCCCGGTTGTATCAGGATAATCGACGGCC
GTTCGTTATAAACCATCTTACAACGGCGCTCGTAGATACCAATTAAAGCG
TGATGTGAGAGGCGGCGCACCGAGCATGCGCCGGAAAGACATCCGTTAAT
AGGGGCCGATCGGTGCGCCAGTGTGGATATAAAAGTCAATCGATGCCGCA
CTTTCCAACCAGTTTGAGGAGAGGAGTAATCCATTTCGCGCCGGTTCATC
AAGCATATAACAGACCCGAGGACATCAAATAGTGAAGATCTTGCTATCTA
TAATGGGTTAGCCCTCTAAGAGCACTATACTCAGTCATCACAGCCTAAAA
CGTTAACCTGCGGAGCCGTTCTCGCTCCAACACCTAAGGCTGGCGCCTTC
ACCTGTGGCAGACCTCATATTTACCCATTCTAAGAGGGGGACATGAGGAA
CCCCGAAAACGACGGGGTCATAACTGTAAAGAATTCAGTATGCCGAGACT
ATGTATAACGGCTTGTAAGATGAGCATTGATCGAAGAAAAGTGAATCGAC
ATCACGCAACGGTCATTTGCGGCAACAGAGGCAGATGCAGGAAGCGCCTC
GAAAACACCTTCTAGATAAAGTCAGAATACTATTGCTGGCTGTGTGCGAT
CGTGTTACTTTCACGTCGTCTTAATTGAGCATTTATTTGTGCCGTGCAGG
CAATCTTTGTAGGTAGTACGTCAGCATTTCTATTAGACATCGCCTTGGCC
AGTTGGATTAACCACCTGACCCCTAGTCTGTCCGTTGATACGTACTTGTC
GGCCGCCGTACCGTGGGGACCCGACACCCAAGTGGCCATCATTTGGTAAT
CAATCGGTCAGTTTTAAGTGTAAGCCGACGACCTCACCTACCGATAGGTT
TGCTCATACTATTTGAAGAAATAGCTCTTCGGTTCGCTTCCCACTAGCTA
GTAATAGCTTTCGTGTCATCTGGGTGACCAGCAGCACGCGTAAAGGTTGA
GAAAATGGTCAAGACGTCACATGCCCCGCGGAAGCACGCGCAGAGCTGTG
ATAATGATACTGGAAACGAAACGGGGGTTGTGATTCTCGTCTAAGACCGG
CTATTCGTTTGAGAAGACTTGGGACTACTGTTGCAATAAAACGACGTGAG
TTGGTCAAAGCCTGCGCAACGTGCAGATATTGTGTATAACGCGAAAAAGT
ATTAATTGGATCCGATAATGTCGTCCACACGAACGATAGACTAGCGGATT
CTGCTTTTGCCTATTGAAAACTAGTCCTTGGGGAATCGTCTCGCCCGGGG
AGGCGTTGAGGGAACACATATGCAGGCGACTCCGAATAGTTAGAAGCGAG
ACAAGGGCGGCGGTCCGACCCCTTCGATCTACATTGTTATCTCGATCTCA
TACCGCTACTAAAAAACTGGACGGGCTATTTACGCATGGCGCAGGCGGCA
GAGTACTTTGGTTTTCTGCACGCTCCAGTCCTTTATGCAAGGCCGGTAAA
TTGAGGGATCCCATAAGGGATCGGTCCTGGCACGCGCAATTCAGCACCCT
TCAGGGTCCGCCGTCCAGAGGGAATCTTCGCGGACCGCGTCCCGTCGAGG
GTATCTCGTGTTATTTCTCGACTCTAGGCCGTGGGTTTTCTAGCCGTACG
GACATAACGTTGATACGGGGGATCCGACAACGTGACCCAAAACAGCCAGC
TATGCTCTCTTTCTAGTTCACCATGTGAGTGGGCAATCGGTTAGCTTTCT
TTTGAAAGCATGTGCTACTTTAATCTGTTCAAGGACATTCCTGTCGTATC
TCAACCATGCGGAATTCCTTAGATCCTGAAAGCAGTCAAGATTTGGTTCC
CCGACGGCGATGACTATCCTTTCGGTCTTTCGTGTGCCATTTGCTTGGTA
GTCAATTTTATGATTTTAGTCTGCAAAGCGTGTGCACGGGGTTGGGTCCA
ACTCTCATTGTCCAAGATTTTGACAAAACACTTAGGCGTCCGACTAAAAA
CGTTCGTCCGAAGCGTTCTTATAGCCTCTTACGGGCATCCTCTGCACCCA
CTTGACTAATAAGCGCAATGGGGAGCCGCCGGCTGCGGTAACTTTTTCAT
CGACCGTGTTCATACGCATGGGCAGGAGGTCGTAAGCCTAGGTTGTACGA
AACATGCGGGCTTGTACGCTACTACATGTCCCCCACCATATACCTATACT
CCAGGATTTTCGCAGAAAGGTCTATCTACTCGAGTGTTCGCCCATATGGC
TCTGTTGATTGCTAATCCTCCCCAGTTTAAAGACCTCCGATACTAAATAA
TGCGAGTCTAGCGCTGGTGTTCACTTCTTCTATCCCCGATACGGTGTGCG
CGTTCATCCACGCCGACGATACTCTAATTAGCTGTTAACAACATCTATTT
TGAATAACAGAGATGAGAGCTAGGTTTAGTACTCATGGGCCACTCTCGTC
TGAGCTGCGGCCGGACTTCGACACGCGGCATTGAACGGTCAAACTGGGTT
TTGGATTAGCAGGGCCGGTAATTTCGTATCATGGCCAAGCATAGCTCGGC
GGCCATTGTCTTCTATAGTATCGGCGCGGCGAAGGGGTCCTGATCTCTCA
AACACTGGAGCGTGACCTTGCCTGCAGGTCGTGAACTGTAAAAAAAAAAA
CACTGTGTGAAATGCATATCTTGATCATTTTCCTAATTTCGATCTTTCAC
GCAGGTGCCTATCGCGCCGCAGTCACTCAATATACTACAGTTGGTCCGGA
CGGTTCGCATCTGAAGTTGCCCTAGACCGGCCGGAGGCCTGCTCCACAAT
ATGCGCTCGGTTCGTGCTTCAGCTTTCTTCCACAATTGGGGAAGGTGTGC
GGTGTCGTGCAAACGAGAGAATTAACCTGATCGGAGGTAGACTACGAGCC
ACTTCCCGTAGGTGGAATTAACTAGCATCCTATCATTGCCTGTCATTTTA
GGAGGCGTTCGGCCGTCTTAGAAATTACGGTTCGAATCATTACGGTTCCT
CCATATAAGTTCCAGATGACCGGAATCTGAGCGTCAAAGGTATCGAGTTA
CTTCTGATGGTGAGCGCAAGATTCTCGATGGTTGTGTAGTGCGCCAGCAA
TTCGAGCGTGGGCTCAGCGGCCCGCAGTCGTCCCGGGCGTAATATAGGCA
TATCCACATAGTCTTCCTTTATGTCTCACCACAAATCTTCTATCGTTCGC
CGAAAACCCAGTTCATTTTCCGAACGAAAGCCTGCTGGAAGAGATGAATG
ATTGTTAGCCGTCTCGGGAAGTCTGCTAAGCTGTCAGCTACCTGGCGTAT
TATGTCCTACCGTAAAACGAAGTAAGAAGATTAAATGTTACCCAGGAACC
CACGGCCTCGGTGACAAGTGCACTCAGGCCTAGTGAGTTCTCTCATGCAC
TCCAGATACTGCCATTACTTTAAATTTTTCCCTAAAAGCAACTGAGCACG
AACGCTTTTTCTGCGCTGGGTTGCGCAGTGCCCAGGGCACACGACTAATC
TGAAAGATATTGTGTGTTGGTAACGAAGAATGAACGGCCCTTACACGCCG
TCCCTCGTATATAGGATGCAGCTTGGATTCCGGGCAATGACGGCAGCCGT
TGATATTCGATCCGACCCCGATTGTGGTACGAAGACTAGTAAGAATTGAG
TGCGCGGAGCCATTCCTCTGTATACTTAAATCAGCAGTACAGTGTAATCT
ACCACGAATGGAGCTGTTATAAAGGTATAATCTTGAGCTAATCGGATTTA
ATCTACCATCAGGTAGATGGAGCAACCTGAGTAGCGAAAATCAAGCCATA
GTTTTACTCGCTCCACTTATCGAAAGCCCAACGCGAAAACCGGCTCAATG
TGGAACTGTAACTCGTACCGTAAGGAACAGTTTTTGGGGAATGTGACGAC
AAAGCTACAAGTGACCGTCAAAATGATAAGTCTGGATCGTCCGTTTAGGC
TTACGTCGATGCGAATCAGAAACCGTGTCCTCCCATCCCGTAACGAAAGG
GTCTTTACCAGACCCCGAGAACGGTGGAGGACCTGCTGGCCCCGTCTCTG
GGGAATGGCACCAGCCAATACGTGAGAGTCCACTGCCGGGTACAGGTAAT
CTGTGTGAATCGTGGGACCGTAGGCTGGTCACTCGAGTTCTATCTGACGG
TGAGCCGCTTGTTCATTGGCTCCTCTGGTATGCGAGGTATTACACTTTCA
ATTACAGCAATCCTAGCTCCTTTCCGCCCGATAGGACGCCTTGATTTTGC
CTCTGACGGGCGGAATGCATCCCACAACGACATCCATTATGCTGGCCGCT
ACCGCTCCGCTTCCCTCTACATTGAAAAATACCATGGTAACTGAGAACCG
ATCACTTCCGACCACGTCTCTAACGAAGCGCCCAGGGTCATGGCCGCAGA
GCCCACGTATTGTAGCGAGGTACCAACCGCGGTATAATCCCTTTCTGAAT
GCACCGACTATGCATGGGGCTCCTAAGGGGATATCCGTGGTTAACAGTGA
GTCACTTGGGTAAGGCTGTAAGCCGGAGTGCGTAAGCGTATCCCAGGTAC
TTCGCTCCTTCTTAACTAGAACGCATTGGCTTCTTGCGTATCAATCGTGC
AACGCTAAGAAGCCAATGTGACTGGGCCGCGCGACACCCATCATGAGCTA
CATCTCTGGAAATGCAGGTTATACGGACGGGATTGATAGTGGGTTTAACT
ATGCTCCTCCGAGAAGTACTTCTGTAAGTGCGACATCACGTTCTCATTCC
TAGTCCAGAACCTTGAATATTCCCGTGAAGGACCACTTGATTGGATGGAG
TTAAGCCAAACGGGAAGTTCGTCTGCTTCCTTTGCAAGGGTGTAGTCAGC
CCGCCTACCTTAGAGCCGGTCACGCGGTCAGAGCAGCCACGACAAGGCGG
GATCTCAATGTTATTGGGAGCCGCCTGGTGACGCCGTAATGGAGTGAGAG
GACTATGGCGGTTTGTTTCGACGCTCCGTTTGTCTTACTTTGTACCTCAC
CGCGGGGCCACTGTTTACTATTCGTGCTTGGGAATCGGCTTCAACAGACC
GGTTTGCGTAGAAACGCAAAGACCTCCGGATTTTCCTAACCACTCACCGT
TCTCGCTTTGCCCGTGAATTACGTTCTTACGACGGTTAAGACTGAGCAGC
AGCTGTTTCATTAACGATGTTGCTCCAGACGATGCGTATGAACGTTAATT
GTGCCATGATGGGGTGCGCCCCTATCCATCTCGGAGCACAGCCCTTCGCC
AACGCGGAAATTGACAAGGTGGCGTAGACTCGTCTGACTAGTCCCCAGTA
GAGCGGGTTCAAAGCATACTTAGACCTGCCTGGGCTATGTTCCGGGCACT
CCGCACGCATAGGGGACAATAATTCCGGCATCTTGGCCACACACGGAACT
TCATTTTTCATTGAGCCGTGCCAGTGGCTGGTATGGCCACGGTTACCTTG
CATTTCCATCTGAAGGGTACACCATGCGTGTGAACTGCGGGCGTATTCTG
CCCCTCGGCTGGGGCAGGACATTTTGGTGTACATCTGTATATTCAACGAA
GGGACCCGGACCTACCTGTCCGCAAGGTACATAAAGACCCAGTCATCCGG
CCCTCTAACCGGCATGGATGAAGAGACTGCATTAACTTTTCCCGTACTAC
GTCTCAGTGGAACATGACAAGAAAAATGGCATCATAGCCAATGGTTCCAG
GCCTGAGAAGTAGCCGGAAGTGGAGCACAGCCACCAATCCAAGTGTGCGG
ACACGGCAGACTAATTGGCATTCTCCGTCGCCTTACGCGCAACATTCAAC
CTTTTTGATGGAACCCACCTGTGTTCTTACTAGGCGACTCTTTAGGTCGT
AGCAATAGCATCATCTCTGAACGCGTACGCTTGTGGCGGAAACACAACAG
CGTCTTTTCAAACAACTCCAATCATCCGGATCAAACGCGCGACAAGGGTT
TTCCTGGCGCTTGACCAAAGCGTGACTACGGTCGGGGTCGTTCTCCAGGT
CACGCGACCAGTGTGCTACAGGTCGGAAGCCTCCGCCTTGACAGAAAGAT
CGGTGTGGGCTAAATCTTGTTCTTTTGGCCTTTCACATTCAGAGACTTCC
CTACCGCACCCGTTCGCGGGCGGGACCATTCCGGTTGTAGGGCGAGTCCT
TTTGCTAGACCTCACTATCTATGCACGTACATCTCGGTTAAGACGAGTGG
CGGCAATCAGGTTGGCGATTCAACAGTTTCACGGCAGAAGTTACTCTGAT
CGGTTTTGGAATAAGGAGAGACGAACCCCCCGCCTTAACGAAAGATGCTA
GCCCAACGCATACAGGAAGCCTCTAATCGCTCTCGTCACACACAAAGGTT
TTGACTTTAGGATTGAACCTGCCTATACCGTTGTCTCAGGGTGCAGTCAT
AGTCTTGGGTAAGAGTTATCGTGTGATGAGCATCTGGTTTCTCAATCTGA
GTCGCGGGCACAATGTGCCGAGGAGGACTGCGATATCGATACCTGCAATT
AATAGGGCTGTATGAGTGGTACCGTACATATTGATTTGGCTTCTCGCTGT
ATTTGGTGGATCATAAACCGACCACAAGTTTCTGACATTCGCATTATTTA
CGGATAGAGTCTGTAGCACGCTAGCGACTGCTCAGTGCTCCGGGCAAGGG
TTCGAGGGCTGCCCGTGCACGGTAGTTCGGTTGTAGCAGAGCATGGATAG
TCTCCCCACAGCTCGGCCTATTAACGTGGATGTTACTCGCTCTTGAGGTG
GCCCCAAACTGTCCGCCTGGACACTCGCATTGGATGCTGATATGTCGGTC
CTACTAAACGGCAGTCTTTGAACGGAGCTGTATTGGCCGGGAGACTGTTT
TTAACCTGAAAAGAGATTCATGCGACAATACGTTCCGGTACATCGGTAGG
AGGGCACCGAGCAAGATCTGCTAATCGGGCCTGTTAATCGTATTTGTGGA
AAAGTTCAGAACGGTCTCGAGCTCAGGAGCCAGTCCCCACTTTTACTGAG
TGTGTTCTGGTATAACAAGCGCAGATTGCACCGCATATCAACAACTATGG
TGAAATCCTGATGACAAACCTTTTCCTCGCCCCATGTAGTGCTATGGTGC
CCAACTGGCTCTTACGCTCCGTTTTTCCCGTTCGCTCGGGTGGCTATCAT
GGAACTATGGTCCTAACTAATTTGACCCAATATAAGGATCGCCGCTCCTG
CAAAGTGAACTGGTGTAGATTTAGGACGTTGTTAAGGACTCATTTCCCAC
GTACCCTACCTGAAGACCTGCTGAAAGTGCGTTGTGCCCCTTGGGATAAG
GAATCTTTATGGCTAACAGGCGCTCCGCTTGCTCACGGAGGTGAAGTTAA
TCTATCAGAGATTCGCGTGAGGCTGAAAGAGGTTGTTAGAGAAGCGTGTT
GGTCTTCCAGTACTCAAATTTGCTATCCTAGAGAATACAAAGGGGCAAAA
GGCGAGTACGGGATCTAACACAAGAAGTGGAAGCCAAAATAGTGTCCTAT
AGCTTCACGTAGGGTCTACTCCAAGGAGTGGCGACGACACTAATCACCGT
GGAGGCTTCGTAAGGCCGCCGCTTAGAATGGTCTGTTCAAAAACTCGGCA
TAATGTCGGGCGGATACGCACGCCAGGTCGTTCCGTAAGGAAGGATCAGA
CCGGATCTAAGTTCTAGTCTTCAAATTAACAGGAATAGGTCGTCGTGCTT
GGAGGCGAACGAAGGGTTCCCCAGTACCAAAGGTTATGTTTGAAACTGTG
GATTTACGAAGTGCGCTGGGAGCTTCGGGGGCTACTTGGTCCGTGCAGCA
CCTCATAGCCTTGGGCATACTCTCGTTTGACCTAATAACCTCGGTACATA
CAAATGGTCCAGTCGAGAAGGCGGCTGAGACTCCCGAATTGTGAATTACG
CAGAGCTAACATCTGGTACACTGTCGATGGCGCGGGTGAAATGAGAAGCC
CACCTCAAATACTTCGACACCTACGTCGGGGTCTTTGAGGATGCTATATA
CTAGATCATCTGCTTTGGCGCTGCAATTCAGCAAAAGGGTAACTCTTGTG
TTCGTCCAATAATTTTACCTCGGTAAAACGCTAATGTTTACTACTCTCTC
ACGGCCCGGCACGTCGGCGGGTGCGCTGTCAGGTAATCCTCCCGGTACCC
TCCGTTCTGTAGTGGAGCTCGCCGATGTTACATAGAGAACCCTCTTGCTT
TCTGGGCAGAACCTAATATTCGATCAAATGGGGGCGCCTGAGATACGTGA
CGCAGAGCTACTCTACACTATATGTCGTCGTCTGTCCCGGGAGCCCTCAG
CGTGATCCTGAGGTAGCTAGTAGTTAAGTAAAATTTCCGCGGGCTTTGGG
GCAAATCACGACGGAGGCACGTTCACGGATACGCTAGGTCAAGGCTTTAG
CCCTAATACCCAATCACCACTTCGGCTGTCTACGTCAAGCTGTACCTCCA
AGGACTACCGCGTTCTTCCGAACTTGAGTAATTTCCACTGCCCTAGCCCT
CAAAAAGCTATAAGTCAGCCGTATTCGAGGTTGCCCCGCCAATATGTCTG
AACGGCATCGCAACGAGAGTTGCTGTACAAGCTTGCGATCTGGTGGTCCC
ACTTTCATACAGTCACCTAGTTACTTGCGGATGACGATCCAAAACGACCT
CGACCTTATCTCGCTCCTACCTCGATCTAAGACTTACTTCCGCGACTCAA
GGACGCTAGACAACTCCGGCGTTACGTGCGGGTATAATGACATCAAGTTT
ATAATTAAATCGTCTAGGAGTAAAATGACTAATTCACTGTGTTACGAATA
CGTAAACACAGAATTGTGAGTACGACAGATTGGGCTACAGAGCATGGGCA
TGCCAGGGCTGGAAGAACGACTGATTAGGACCCTAGCCTCCTCTCGACTA
GCAGCTTTGTGATGCATTAACACCCAATTACGCGGCGTGGTCACGCGCTT
TATGTCTTACGCTGATCCATGTATGGTAATGTAGATTCGGGTCGCCGCAA
CGAACAATTTTAACTGCATGGAATAAAACGGCTCTGCCAAATGAAATGCA
TGCTGCCCATTTCTGATGGCGATCGGATTCGTCGGGCACTCGTGACAACA
TCTAGGTTGTTTATGATCCCGAATTGGGGGCCGGAAAATTTGGAAATCAA
ACCACCTTATCCCTTTGAGGGGTGGAGTTTGCGGATCTCTGCATATCGGG
AATAATACGGGCAGTGTCTGTAGGACCATGACCGTCATAATGCGTCGCGC
TGCGGTCATGTTAACAAAAACAACAAATCTGCCCAGTTCCATTGGAATTG
GGGGGCTACTGCCTAGTTTGGGCGGAGCGACAGACACTTCAAGTCCGGGT
GAACATGTCGGCCGCGACGTTTAGCGATGGGCCAATTACGCCCTTGGCGT
TGTATTCCACCCCCATCAATTCTCCAGGTCCCTCGTGTCCTTCCCCGATG
TTGCCTCAGGGGGTTCGCACCTAGACTTGTGGATCAAATGGCATGCATTG
CAAGAACATCCAACATTACGTATTTCCGAGCGCTACATAAGGGAAGCAGT
CATCCTCTTCAAGACAACGAGCGTACCACCGATATATGGTCGTACCTCGA
GCCGATCTTAACGATCAAGGCTAACGCAGCAAATCGTTGAGAGCATTGCT
AGAACTGAGAGAATATTGGCGGATTCCGAATCGCCAGGGATAGGAATAGG
TAAGGTATCGGACTTGCTCCTCCCCGTTGGATGAGTATGTACGCTAGGGC
GCTCCGAGAACAGGGCCGAAGCGGTGACGTATCGACTGTCAGCTTCAGAC
TGGCGGTTGAATGAGGCGCTATCAACAGTCAATCTTATCCTCACGGACAT
ACCCATAAATAACCGTAATCGATGATTACCCTGAGTTTATTGGCGTAGTG
GGAATCTGACGTCATGCATCTTCTCTGCTTCGCCCGAAGTAACACGCTGA
GGCACCCGAGCTCAGTTAGCCCCTAGAGCGCCCTTCTTGTATGATACAAA
TCCCCGACTCGAACGCAATCAGGCCAGCATCCGACCGCTTCTTACAAAAC
CAGTCGGAATATAGTAGCGTATTAATCCCATTAATCTTGTTGTTTAGCAA
AACCCTCTATTGAAATTAGATACGAGGACAGCGACTCCAGGGTGCAAGCA
ATACATGTCAGTCACCTGGTCAAAGTGCTGCAAGTCGGCTCTCCAGTGTC
GACCATGTTACGTCCTACGGACACTTGCACCTCTAAGAACGGTCCTAGAG
TTGAGTTCCCCGATTATATGGCTACCAAACTATCCCGACGGCCAAACATC
TCGTTTTCAATTCCGTTGTCTCTCACGTCCTCCAATGAAGTTAATCCCTA
TTCCGTCAAGCTAAGACCGTGAATAAAGCCACTTGAAAAGGTTGCCGCGC
TATTACGAGTTAGTGATCAGTTCTTTCTGGGCACGAAGAGGCCCTGTGTA
CGTCGTTAGCGCCGAGCCTTTGTTGGCATAATTCTCTTTTACATTAGGGG
CTCCCAGCCCCGCACGGCCGTTAGCGACTTAGGATCGTACGTCTGTCACT
AACATGATGTGCTCCGAGATAAACGTGTCCTGACTCTGCCCTAATCGCTA
GTGTTGCTAAATCGAATGACTGGGCCCAAATTCCGCCCTACTCCCTATAT
GTTGAAAGCTCTCCAGCGTAACCGTGTCGAGAATGTACGCGTTTACGCAA
AAACACCTAGATGTTTAGAGGACGGTAGCGTAGTAGTTGGTCATTATTAT
CGTCCGTCGATCGTTGCCCTGCGTCCCCCTTGAAAGCCTGTGTAGTCTCA
TCTCTGCTAGGTTATGTAGGTCCAACTTTTTGGATGCGCAGCACCGTCAC
TGCTGCACGTCCTGCCCGCTGATTCTTCGTCGACCAGGTGGAGACTTATA
GTTCCCCTAACAGTCGACTGAGTACTGAGGCTCTATATGAACTCCTCTCG
CGCATTGACTCTCATTCAAAGAGAACCCTTCCATTTACATCCCTACGCTA
CGTTCGCTCTGCAGCGCGGCGAAAAGCATATTTGGGCGTAATCCTGCTAT
CCGTCCGTCGAGTGTAAATAAAGGTCTGCCGAATAGTAACCCGTGTTTGG
GGCTCTCCCGCCTATAGTTGTAAAGGTTCGATGGTAACACTCACTGTCGC
TACCGATAATACCCATCCCAAATGAAGCGTGACTTAGGCTTGATATCCAC
ACTTTACGTGAGCATACATGTAACATAAGTAGGTCGATCCTGTGGCGGAC
CGTCTTACGGGAATTTCACGGTAGTATGTATCAAAATAGAGGACTTTCAA
CCTAATCTTTCGCGCCAGAAGCCATTCTGTCGTTAACATAGGATAGCCTG
ACTAGTTAAGTCACGCATCAGCTGTGTCCATAGGAGTTGAGCACCCTCGT
GCATCTCTTTTGGAAGTCGCGCGCGAGCCATGTCAAGGAACTTCCGTGGG
CCGTCGGGTGGAGTGACAAGGAGGGTGGCAAACATTCACAAACATTACGG
GTGTTTTTATACGCCGACGCCAGCTACTTTGCTCGTAAGGGGCTGTAAGC
TTGTCTTTAACTGTTAATCGGAATGGGAACTTCTGAAAGTGCTACGGACG
AGGCGATTCGTCTTGGCGGGACACCCAGTAAGGCGAGCCTGCGTTTAACC
GGACGTCACGCAAACGGGACGGTCATCGATATCCGGCAAGAAACGTATCA
CCTCTAGAGATCTCGACGGGTGTTCGACTGTATCATGTTGCTGACTCAAG
TACGTCCAAAGTATTCACAAATCTAGGCACCTCCGCAGGATCGACTACAG
AGGGTCCGGGTTGAGAATGCCATGACCTTTAGCTTTTGTCAGCTCGATGA
TGAGGAAATACGTCGCTGGCTTCTAAATTAACAATTCGGACCGAACGACC
AATGTCTAATCTGGTCGGTAAATCGGCAACACGCACAACATTGGCAAAGC
CCCTTCCACGCAACGTGGGAGGACATCCTATGACGAATGGGTCTCGCGTG
TCTTCTACCCATTTAGTTTAATTGGGCGACCCGGTAGGTAATAGGCGAAA
GATGTAGAAGTCGGGACGTCCGATATAGACCAGTGGCATCGCCAGCACGT
CGCTTTACTGATCTGAGAGACGACTTGCCTAGTTCTCCCTAGAAAGCTCC
AGCTTAGTCGACCTAAACACCTTCGGGCAAGACGAGACCATTGAGTGGGA
TGACAGTAACATCTATTTGGCTGACCATCACTGCTTAATGAATAAGGACG
AGCTCCGGCTCAGTTTACCTGGTACATGCATCTACATCCACTGACAGAAT
TACTGCGTAGTGATCTGTTAGGAAGTCGAAACTCATGCAAGACGGGAGAT
GCACATACTAATCTGAACCAACATCTTTGGGGGCGTCTTCCCACGGAATG
CGAGAAACAGACCGAGAAAACCGTCTCGTGCAGTTGGATGACAGGGATAC
AATTACCAAATAGAAGTACCCCAGCGCCAGGCTAGAGTGATGCTATCCTG
GTGCTCACCCAGCAAACATTGGGCAGCTACCGATCGAACTAAACGCGCTT
GACCGTGATCTTTAAGGTCCGTCACCTATTGCTGTTTTTCAGAGTTGGCG
TTGGTGTATACCAGCGCGATTGCACCGCAATTCAACAACTATGTGGAAAT
CCTGATGACGACCTTTTCCTCGCCCATCTTGTCTGATGGTGCCAACTGGC
TCTGACGCCCGTTTATTCCGTTCGTCACGGGTGCTATCTGGAACATTGGT
CCTAACTAATTTGACCCAATTAAGGATCGCGCTCCTGCAAATGAACTGGG
TATATTTTGTGAGGTTGTTATTCGACTCATTTCCCACGTACCCTACCCTG
AAGTACTGCGAACGTGTCGTTGTGCCCCTTGGGCTATCGGACACACGAAC
AGGACGCAGAGACCTTCTCCGCTGGAGTCCTTATTGCCCCGACTGGGCTG
CTCGTGCTTCAAACGATGTTAGTGCGGGGCGGTGTTGGTCCCTCCGTATC
TGCCTCTCACCCTATGACAATTGAGCTAATGGTGAGTGGTACGGGTGCGT
AGACCGAAGCACGAGGACTTTTAGGAATCTGAGGGAAACCCACGAAGTGT
GTAATAAGCCGAAATCGTCAGACCTATCACCTATCTCCATGGGCTAGAAT
GCGTTAAACTGTAGAAATCTACCCCCAAGAGAGTCTTGGACAGGTTACCG
GACCCTTATGCCGTCGCCAGCGCCTATCGATGAAACTGGCTTAAGCTTCC
ACTAGTAGCAAGCTCCACATGAAGCATTAGTCGTCTGCAGTGCAGTCCGT
GCACTCCGTCCCTACCCACGCGCGTATGATCTATGTCCCCCGTTTATGAC
TTTAAAAGTAAGCCCGTATGGTGCTGGGAGCACTCCGACTCATATAGGCG
GATGCATGCTAATATTAGTTGCGACCATAGTTGATCCTCACGACCGAAAC
GTCGGTAGAGAGGCTAGTTTGTAGTCCTAACACCGTGTATCGTACGAGCC
CAGATTAGACGAGGTAAGGAACTTCATATCAAGCTGGTGGACAACCTAAG
CAGTAGTCGTTAACCCGGTCAAAAGACCTGGCTAATGCGCGCGGGACGTT
TTGTACACAGTATCATCCGCCCCAGGTACGGGGTTGACATTTCCAGACGG
ACACACCCTGCCTAGGTTCGCCCTGTCTCTACAATCCTTTACGTTGGAGA
CCAGGGCTTTCGTTGTTCGTTATGACTCCAATAAATTCCATAGTAACCTG
GAACTTAACGCGCCCTCGGTTGCGCAAGGCGTTTATAAGTTAAAGGCGCA
AAGTTCCAATCCGTTATTTATATAAGCGCCGTGAATGGCTGCTCATCACT
AGCATACAGCATGCGAATCTAGCGAGTTCCGTCGCGTTGCGGCAGAACCC
TGAGATTAGAAAACATGAGTTCTGGCATCCGCATAATAACCGCGGTAATT
AATACTGTGTGGGCCGGAGGCCTCTATGGATGGCAACATCTCGCACGAGC
ACCGATGCTATTAGAGCCGAGGTTATTTTCGAACCGCTGCGTCCACCACT
TGTAGCATTTTTACTGCAAGTTCTGTGTGGTTCTCTCACCGGAACCGCAG
TGGAGAAAAACCGTGATTGGAGGCGTCCCGGTATAGCGCCATTCAGTACT
AAAGAAGTAATAGCTAGGCTAACAATGGAGTCAGAGAATTATGCGGAGTT
CAGTTGTGATCCCGAAAGAAGGAGTCATCGTAGGTGAACTTCGACCGCTA
TGGGTCGTAGCTGGTGACATGAGATGGAGATCAATTGCGGACCAGCATAC
ATGAGTGGATGTGATATACATATAGAATTGGTAGCGCATCTCAAGAGGGA
TACGTTCGGTTCCTGTTCGACCCCAGTAAAGCGGCGTTACCGTTGACGGG
CATCCGGTGACAGCGTTGGCCGGAATAAACTCTGTATAAAGTTGGCAAAT
ATTCTACGTATCTGAATGACTACTGCACATTCTCGTCAGACATCATCGTT
GGACAATGTCCCTGGTAGCGCTTTCCTTCCTCGGCACTTAAGCTCGTATG
TGTTTGGGTCTCCACGTGTCTATAACTTTTAAATTTCACAAGAACGGTCT
GCCGAGGTGGGAGATAAGAGGCTTGCTCTCCGTCTAAGTTAGCCAAAACG
ACCGAGCGTGAGGTGTACGGGTTTATTATATCGCCGAATATAGGCCTTCC
AAAGGTGACCAAACCCGCGGGCATTTCGCTACCCTTCCAGCCTGTGGACT
ACCGGCCCGATGCAGCTAGGTATCAGTCGGAGGCAGGGAAAAGAATATCC
TCAAGTGTCCAAGTGCTATGCCTGCCCCGCCAACAACCGACGCCTTTAAC
ACGATTCTGATGTTGAGCAAGGCCAAATTCGGGGCGTTCTACACCACGAG
GAGTAACTAGAATGACTTGGGTTGTTCATTGGCTCCATTGTGGCTTGCTA
CAGCGACCTATGCCTCCCTCCTTACGCCATTGATGCCGCTTTATGCCATT
GGAAACCGCAGGCAACGGAGTAACTGATAGATAAAGATAGCTGTTTAGGA
TGAGAGCGGTGCTTCAAGCCAACGCCCTTCTTATCGATTCAACTATCAAC
TAGGCACATCACCGGGGTGGGGCTAGAAAGCTAACACAACCATTGTTAGA
TCGAGAACTTGGTGATTGTGCGCCTGCAAAGCTGTACACACGGCTCGCTA
CGTATTTAGCTGGCGACCATTTGGAGCGTTGTTTCTTCGGTGTCTTGTGG
GCGGGCTCGTGGCGTGTGTATCCGTTGTCTATTCGCGCAAGGGGTTTCAC
TTTCATGAAGATACTTGATTAAACGGGCGAGTCCGGTACCGCTCGCCGGG
AGATTTCGAGGTGTGCGAGTCGGAAGGAGAAGAAATCTGAAAGCTTCAAT
GTCTAACCACAGAGGCCGGGGGCGAGGCGAGATCATAAATGCTGGTATAG
ATTTTAGCATTAGAGGCTTCATACGCGGTTAAGTCCGATTGAAAGCTCAA
CTTACGACAACTCTATCCGCTCCTGCCGAGGTAAATGGGTTATTGATTCT
TGCGGTCTTGCTTGGGTCAGTGTACGGTTACTCTATTACCAGTCGAACAG
TAGACAGTCACAGCTTGCGACCTCACATCTCTACCCCAGTATTTTACTCC
ACCCACGGTGTCCGCGAACCTCATTTGATACTTAGCTGGGGATGGCCTGT
CCTGGGCCATCACATGGTTTGACGCCTGCGGGTAGGTTTATCACAGGCCA
AAACGGCCCGATCCCCACCGAAAATATCCCCGTGGCAGTATAGCACAGCA
GTAGAGTGTTGTGCACTGCTCCCTACCTTATGCGGAGCGATACATAGAGT
CTTGGGGCCTGCACTTTCAGCCGCTCACTTATTGTAAACATTAAGGATCT
ATGAATTAGTGCTATCCTTCCGCATGATGTACACATTTTGGGACCACGTA
CTGGAGGGAAGTTTAAGAGCGAAAGATTACCGCGCCACTATGGGTACGGG
TATTGACAGGGTAGGTTCTTTGCTTTTATTACTCCTCCTAACACAGAGTT
GGACGACAGTACCCCCTGAGAGCAGCGCGCCTTTGGCGTTGAAAGTTATC
TAGCGCAGTAGCTATTGGTGCCGACTTGAGTCCCTCCCCTGCCTTAAAGT
GAGCAACGTTGTATAACCTGGGGCTAATGAGTAGAGAAATGACGCGGACG
ACTCTTCGATTGTTCGCTGTGAACGGTTGACAAATTAGGTGGTTGTTCAT
AACAATGTGCGGGCCCCACGATTAGGCTCTGACCATGAAGTGTTCCCAAA
TGGCCAATACGTAGGGTATTATATTAGTGGACACCCCCTGCAGCCTGTAG
TTCTATCATTAATCTTGCGCTGTGGTGGATTTCGGCGCGTATTTGTCGGA
GACTCCCAGACAGTGCAGCTGGCCGCTCGGATACAGTTCACGAGAATTGG
TTAGTTATCGGGTCCAGTGTTGAGCTCTCCTTTGTGATAATATACGATGT
GATGTCGTAGCGTTAACTCCGGATAGTTAAGAGGTCGGGCTAAGTACGAT
CAGAGGCTGTCACATCCCATGCAGCATCACTAAACGGACCTCCAAATACA
GATTGCTTTTCCCCTAGTAGGGGACTCTCTGTCAGATTGGCAAACTTCGA
TGACACTTGTGGTACGGGCTAAAAGGTAGCCTTCCTTAGAACGAGGTACG
GGACCGATTGAAAGTTGTCTTAGCCGTAGGTATTTTTTGACGTGTGCGAA
TCTGCGGGCAGTACAACCATTGAAAACCCTCACAGACACTATATCCCCCA
ATCAGAAAAACAACCCTTCTGCCTACAGGGGGTTGAGCCACCGCGATAAC
CTTTATCCTATGAGCTGTAGACCCCCGAGTGAAATCTATCTACTACTGTT
ATGACCCCTCTCCCGAACGGTACTCGGGCCGCAGCCTAACCTCCCGGCAT
CCGATTCTGACTTCATTTAGTGGTATTGTCGTTTGGTGGTCCATCCTGCA
AACGAATGCAAGGGCCGAACAGCCGCTGGAAACCATGGCGAGATGTGGAG
AAGATTCTCCCCTCTTATGCGTGTGGCCACCAAACGACGGATCGCGAGGT
CCCGCTCAGGGACGCGAAAGACCGGGGGGATAAGTTCGGGACAGCCAATG
AGCTCTTCCTTGTGGGAACGATCGCGTAATGTAGTCTTCACGACAGGGGC
TGCACGGATTTGTGTGGCCAACGAGGTCGTCGAGAATTGTGCTCGTACTG
CCTCGACGTAGATCTAAGCTTCCACGATGAAGTCAAAATTAATTGGCGCC
GGTAGGCACGTAACTGTAATCCCTATTTACTGCTCCGTCATAACGACCCC
AGCCATAAAACGGCGGTGTATAGCCGAAACCGATGTCCGCCTCCAGCGCG
AGTAATCCCACCAAGACAAGCTGCATTGATGACAAGTTCGAATCTTCCTA
AGCACAGCAGGGCGAAGCACAGGTATAACAATATCCTTCGATAGCCATGA
CTCAAGACCTGCCTTCTGGCGAGGCGGTAATCTACAAGTGATTCGCAGCC
GGACTGGTGTGATCTCCCCTCACCTTAATATGAGAAGTGTTACAATTGAA
CAACGCACTCCTGCAGTAAAAAGTATGAATAAAGAACGTCGTGGCATCGA
TTAAGAATTCCGTCAGTTCTGTGTTTCTAGATCGTTAGTTAGGAGGTGCG
ATTCGGCGAGGATCGACCATTCGAACTCGGCACCCTACCTCTGTCCCCCT
CCTGAAGTATTCGGAGACAAGTCAACAATCTAGTGGATTTTTAAGTCCCG
CATGTTGAAAAACGGACCCTTTCCGATATTAAACCGTTCATACCTTTAGC
TGTTTCCATTCAGTTGCAAAGCGGACACCACAGTCTAAGAATAAGACACT
CTCGTACATTCGACCAACCGCAGCCATGAGAATTGGGTTTCCGGTACCCG
TACCTCGCAGAGGGTCGCATACCGTCCTATAGTGCGCATCACTCTCAATT
CTAAAGATAGTCGCGTGTGTGGTTTATAACAGCCGGCGATACACGCCTGG
CCAGCTGGCACCAGATATGCTTGTGCTGCCAGATTAAGGCTCTGGGTGTA
AGTCCAACCAAATCGATACGACGGCAGGTATCCCTCGATACCGGGATATT
GCGGGAACAATTGGCGTATCGTGTGTAAGGCGCGTCTAGAGGCTAGGCGC
TCGTGATTAGGTGCTCGCCCCGCGTAACCAATTCAATGAGCTTCAAAATC
AGTGAGCGTGGATAATTGGGCTCGGGAATAGCTTCTTACGGTTTATAACT
TTAGATATTAATAGCACCTTAAATTGGAAGATCTTTAATGGCTGAAACTT
AAGCCAATCTGGTATAAGGGTGTTGGTCTCCTGTGCACATCAACGGATGT
GCGTGTATGAACTATGCGCCATGGCGGGAACCCCGTTTTTCGAACGCAAT
AACTCTACTATTTCGTAGTCATATTGAACTTATCTGCATTGCCGGCGACT
CAGGCCTGTGTCTGTATTGTCATTTGTGAAGGATTACGACACCAATTCAC
TCGAAGGCGTAAACGGGCAACATTTTGACTAACCAAAATTGTAAAAATTC
TCGGATTTAGTGTTATTGTACGGCAATTAGATCGTTCCGTAACTCGCGAT
CTGGTAAGTATTATGGCAGAGTGACCCTTCCCCACCCTAGGCACTAGGCG
ATAGTATTCGGGAACGGCCGTCAGGCTGCACTCATAACTCCGACGTACTC
TTTCTCGGCCCCATCATCGATACCTCAGTGCAACGAGTCGGCTGTTACCG
GATTGGTGCACTGGAACCTTATTTGAGACAGATTGAGTCTGAGGCCCTTG
CGACCGGGGAGAATATGGTATACGACTCGGGATCCGAGTCCAATGGAAGC
CGCCGGACATCCTCGGCCCAAGAGCATGAGATACAGGAAGAAGCGATTTC
ACTCAAATTTATGATCTGATATCATGAGTCTCGCTAGTCCCGGCTTTAAT
TATAGATCCTCACATAGACGATACAGGATCCGAACCACAGATCTTATATC
GGCACCCTGCGGACAACTGCAAAGGTGACGTTGCCGGATATAGGCATCCG
ATTCGGGGCCGAAAGGTTGAGGCAAACCAATGTTCCAGGGGCTCACATCC
CATTCTTTTATAGTAAGATTTCCCCCATTGCTACCTGACCAAACACTGTT
TTGGTATTTGGTACTATATTTCGTGTCGCTTATTCGTACTGGGTTCGAAC
TAAAGGAGACAGACAGCAAATCACCCGCCTCAACGCCATTGAAGTCCCAC
TCCCGACCCTAAAATCGGGGCCATGCTATCCGCGACTAGCGATACAACGA
TAGGCGTTGGGCATGTAAATTAAGATATCCGCGGGCAAGCACGGGACGCG
TCATGACAACTTGCAAAGTGCCTTCGCTGGTCTGACATCGCGCGTGATAT
AGAGCCAATAAATTGTGTTCCGGAGGAGGTTTACCCTCGCCTGAGTTTTC
GCACAGTAGACGCAGTGAAGCGCAGACCGATCGGTCACGGCTACCTTTTA
ACTTCTGCGCCCGGGTCCCTGTACAGCCTTTTTTTTGTGTTTTTGAGAGC
AAACGAATTGTTCTCAAGTCTATCTCAAGGACTTACTAGCAAGGAAGCGT
AATGTAAAACTTCCCGGACGTAGCCATCTGGGTGGCCTACACTGCCTCAC
AGGTAGATTGGGCTGGATGAACTCGGTGAAACCCAGGCCATTTCGGTATT
TAGCCGACTCGCAGCTGCAGAGCCGGCGAGAAGGCGATTCGAATAAAATC
GATGTTGTCGTATTGTGACTAGATGCACTGGTGGAACTTTCGAACGCGTA
CCAGTAAACGTAGTGGGAGTACGATCCTAAATCATCGGCGCTTATCCCTG
CTGTCTGTGAAGCCTTCGGGTTGAGTACGTGGTGGACAGAGAACACGTAT
GTGTTAGGGCTTGCACGCCTTGACCGACGAAAGTGTGGATAATTCCCTCT
CAAGGGAGAACTGCGTAGATTTCTCGGCACGCTTGTCCACCGACATGCCT
CACCAGCGTAGGAAGGGTGGCTACCAATCTCATCGCGCTGTGAAGTGACA
GTGTCGAAGCCGAAGCGTCACTGCTAGTATCATTTAAGTCAGCGCTCAAC
TAGGTTTCTTGATGACTTATTATTGGGACGCTCGCTGCTATGATACTAAA
AGGGGGGTTGGAGAGATGAGCCCTTCTTGTCATGAACGTTACTAAGCAAA
TATCGTGACGGGAAGCCAGGCAGCGTCGCAGTAGGTCATATAGACAAAGA
CTAGGTGTGTCACTTAAGCGCTCCGATCACCCTAATGCGTTCTCCTTCTG
AACGGGCTAATGTCCCGGTACAGATACTGGAGGATGACATCACGTATTCA
AGCGGCAAATAATCTATGTAGTGGATCCCGCTTGCGGGCTTACCTGTTAG
TAGATCCTGAGGCTGACGACGGACTTAAGTGTACGAAAAGAGTGGAGGGA
CCCATTGGAGCAAACTAAGATATCTTGCGAGCAACTTCTGGCTTAGTTCG
CTTCGAGTCTCGAACAGCCCATTTATGCTCGCCCGCTTGAGTGCTGATCT
AGGGAGGCTAGCCGCCTAGCTAATTGGGGGACGCAGTCCGGATGACTTGG
AAACCTTTGCAGCTGGTGAACGGCATACAGTGTGCGCGTCCTCGTAAGAT
TGCGAAAGGATGGGTTTACTGCACACCGGGCACCCCCCCCCAACGATGAA
GTCCCAATAACGAGACTGGGTCTAACTCCTCGTATCTGTCATAGTATTCC
TAAGCCCCTGATTGCGGCAAGGAACTCCGTATCTGTCTTATGAACATGTT
GGACGAGTACTTTAGCCCGGTTTCTCATCCGGTACCTTAGACTTCAGTTA
TTCATGTTTACAGATAGGTCCTACAGATATAGTTTACTCGAAGAGAAGAA
GAAGTTCATAGGAGGCTGGCTCGGTGGTCTCAAATATGCCAAACGAGTGT
ATGGGATACCTTAGGTGCGTGTTGTCGACGGGCGAGTCCCTTGCCCCTGA
CTGAGAGGGATCGGAAAGGTGACGCCGCACATACTAGACCTAGCGAGTAC
CAATAGCTCCTCCTACGCGAGCCTAGTAAACTCCTGCATCCTTGACACGA
CGGTATTAATTCGGCCCGTTCCAATTATGGAGACACGCGGAGCTGGGCTC
CACACTCCTGTCGTCAGAGTTATTCAAAAGTGGTAGACAAAAGTAACGCT
TTCCCATTCGAGGTGAATCACACGTTCGCATATTATACATCCCCTCGCTT
AGGCGCATCTGTATCCGCCGGCTGCGAACAATCCTCTGAGCAGGACAGAC
GGCTCGTTCTGCTGGGGCGGTGTGCCGTTAGGCCTTCAACTGCTATGGAA
TTAGGCGGCACCAGGACGGGCGATTCTACATGGAAGGTATTTGTAACGGC
GGAACACCCCCATGTTTGCACACAGCCGTGGACATCGCTCCATGGACGTT
GGGGGTTAGCCGTTCGACCTCTTGGATCGCATTCGTATGATGCCAGCTGA
GCATTTTTATTGGACTCATTGTGATCTATGCGAGCCAGGTATGCACGTCC
AATGAAGCTCGTACCACGACGGATGTGAAGTCTGCTGAGAGGCCTTCGTT
CGTACCAATGTTCGCAGATTTGTACAGCGGCCTGGCCACTGCGCAGTTAG
CGGAACAGACTAGTGAAGAAGTGCGCGGTTATACACTCCCCCCTGAGTAA
AAGAGTCATCCAATGTCAGTTAGTGACATTGGAACATGTGGGTAGTACCA
GGGTGGGTCACGATCTGTGAGTCTTGGATTTATCAACTGCAAGTACTATT
GGAAATTGATACGCGCCGACGACCGATTAAGGATATTATTTATGTTCATC
TGCCTCAACGCAGATCCTCTGGAAGCGAGCCAACGAAACATCAATAAGTC
AACGAGATGCGTTGTAGTCCAGTGCGTATAGATGTTGACTATCACACTCT
TGCCCATATTAGCGGAACTAACTTGTAACCGGGTGAGATTAGATTTTGTA
TAATAAGTCCTCACACCAAAACAAAGTCTCTGCGTCGTACGGGAGGCAGT
AGCGTTGCGCCTTGAAACTAGAGCTTAAACCAGGTTTTTTATGTTTACTC
TGTTTGTTGTCTAGCGACAGGTCGAGCAAGCTCTAATCTTTCAACATAGC
GGCGGTTTCAACATCGACTCATTGAGGAACTTGTTTTGTCTTTACGACTG
ATACCCATGCCCCATCACTGACTTTCCACTCTCACATAGACCACAAGCTG
TACAAAAACCACAGCCGCGAGAGGATTTTTCCCACGATAACCTTATACAC
CGACGCATTGGCTTTCCAGTCAATCAGTCTACTATAGAATCCGAGAAGGG
CCGGAACCGTTGGCCAATTAATACACTGTGAAGTCACAGCTAATACGGGA
TCGATCACGTATTGTCCGTTTGGCAGTAGCTTGAGACTGAGAACCCAGCC
CAATGTAGCTACCATTCCTCGTGGGAGATCATTACCCGTAACCACGGCGC
GGATACTCCATCCCCGGAGGTAAGAACCCCGAGAGTGTAGGTTGATTGAT
CGAATCTATCTGACGCGGTCCTCCTTTACGGCCAACCTTTGTATCAGTCT
TCTCTCAACGCCATCATAGGAACATGTAGGTTTTCTAGTGGGGTCCTCGA
TGGTTGATAAGCTCTACGTAGTTGGTGATTACGTTAATCATATCCCCCAT
AATGGCATGAAAGTGCACAGGGTGGCCAGTGTGGGAGACCTCATAAAATC
TAGGCAATCAAGCTTATCTCATACCAGTTGTTCCTCATTAGGTATACGCA
GGCTATCCTGACAACAAATAAAAACGACCGATAGTCTATTCGGCTATTTA
GCGTTAGTTCATCAACGCAGGCAGCACTAAACGGACCTCCAAATACATAT
GCGTTACCCCTAGCGGGGACCCTCTGTCAGATTGTGCAGAAGTTCGATGA
CATTCGTGGTACGGGCTAAAAGGTCCAGCCTGCCTTAGAACGAGGTACGT
GGATCCGGATTGAAAGTCGTCTTAGCCGTACGTATTTTTTGACGTGGGCC
GATCGTGCTGGGCGACAACCATTGAAACCCTCACCAAGACGTAATATATC
CCCCACTGGAAAAACCAACCCTTCTGCCAACAGGGGGGTTGATCCCCGCG
ATAACGTTTATCCTTGAGCTGCTAGAACCCCATGAAATGTATCTACTACT
GTTATGACCTCTCCCCAACGGGACCGGGCCACAGCCTAACCTCCCGCACT
CCGATTCTGACTTCCAATTTAGTGGGTATTGTCGTAGGTGGTCCATCCTG
CAAACGAATGCACGGCTCGAACAGCCGCTGGAACGGACTCCTCCAAGCCT
CTGGTTTGTGGCAAGGCCTCTATCGTGCCACACGACTGGGCGTTGCCAAT
CACCGTTTCCTCGCTGGAACCAATGGTCGCTCTCCAGTGTAAGAAGGGGT
TCACGGTTCGGCTTTCGGAGTGATGGGTTTATCCATGTCAAAGTATATGT
ACCACCGCTCAGTCGCTAGCCGACGGGTACTACAGCTGGGTAACCTCAGC
TACGCTAACATCACACCTATTTTCCAGCGTTTCCGCGTGAGTCTCAAAAG
TTAAGTCATTCGTGCTAGGGCAAGGCCTCTTAGGGCGCAGTTTTGCTTGA
TGCGTGAGCCCCGTGCAAAGTTTTAGAATAGCGGCGCTATGCTCTCCATG
CACGTGCCCTAGGATAATACTGAACTCGAATCGACTGCATTTCGTGCGAT
GCGTTCTGTATCTAATTTTACGTCATCCGTGACTTCTCTTTCGCCACTCA
CGCCCGAGTACTGAGGTCCGGTGCAAGAGTTCCAATTTAGATCTGGTTCG
CATGTAATGCGCGGTGCGCACTGGTGGAGTCAATAGCACTTAGCTCTTGA
AATGTAGGGGTCCGCGGCTCGAAAGTCGTGGTGTCCTATGTGGCCGCTAG
TCCCGAGCGTAAATCGGGCACCGGAAAGAGCCGTGAAACGCTAGAGGTAC
ATGAGTTGCGGATGAGGTTGCCAACAGTTCGTGGTTGGGCACTGGGAGGG
TAGCTTGCCCGGTTTAGAGGAAGTGTTTACATGTACGGTACTCAGACGAA
GCTATGGACGAATGCGACCCGAACGAGCCTGCAGGCTATTTAAGACGTTG
GGACCGTTGGGTAAGCTATATGACAATTCTCGGAGGCTTCTCACCTCAAC
ACCGCACCTCCACCAACCATCGGCCCTCAAAAGGAGTGGTTCGTACTTCG
GGAGATGTCTACTTACCTCATGTCGCGCTCGTGGCAATACGCCTATAGGA
CCAAATAGATGGCATCTAAGGGGAACGTCCCTCCAAGAGCATCTTGTGCA
GAATTCCTAACGGTGTGTTTAAAAGGTTAAGTTTCTAGGCAAATAGCTGT
GGAGCTGAAAGGGGTTGTGGCGATACACGAACTAGGTCTGGCGGAGGTGT
GCGATTCAACATGACTGCATCGCCCCGGGATCCGGAATGCCTATACGTCA
TGACTTGACGATTACGAATATGCCATTGCACGTCTGGAGAGCAGTGCTCG
TCATGATTTGAGAATGGTCAAACTTGAACACACAAGTTTGCTAGTTGTGT
TGCACGTGTAGCGATTCGGGCCGAATGTAGAGTTCGGGGCTATGGATTAA
AGCTTACTTACTACGCGTTGCAACACCCCGCGATCGCTACAGTATAAGAG
GACTAGTGATGTGCAGCTTTGTCATCACCGTCAAACCTGAATTTTAAATT
GATTCATGCCGACCGGGTTGTGGTCCACCTTTAGCACGGGGAACAAAAAC
CTCTTCCGTCACGAGTCAAGATTGATGGATCGTTGTTGTCTTGTATTCAA
CGATCCACACTAGTTGCTAGTGGAGACCAATAGGTGACCAAGAGGCGCGA
TAGCACTATGCCACCCCCGTGGCCCGCTGGATTGTATTAGCCAACCCTAC
CACGTAACTAGTTTTTATCATGATAATACATCAACTTGTGTCCAACACCC
GACCGAGAGCCGTGATTTCGTCGTAATCTCTTGGCATTCTTGTACATCAT
ATCGTACGCATCTCGCAGGTACAACGCGAAATTAAATACTACGGAGTTCC
CCAAAGATGTCACAACCAAGTCTCTGATCAAGCTAGTCTAAAGAAAGAAC
GAGAGTAGAGACCGTCTCCGGTCGGCGAACACTGGAATAAGAGAAGAGCA
CCTCGCGAAGGCTTTTCGTTAAAATGGAAAGAAGGCCGAAACTCAACCTC
GGACTTTGGATTCTACAGTGTACTTTCAGAACGACATCATTCCTCGTCAT
TACGACTATGATGAGCCCCGGGATCCATCAAACGTTTCCGCTCTATAGGG
CCTACCAAATATATTATACGGGTTAATCAGTATCACTCATTACATTTCCT
CACGGAGCGAAATGCTTGCCACATTGATCCTGGAACCTTTGAAAGCAGCC
CAGGTGCCAACCACATGATGCAGCCGTTGGGAGGATTGGAGTCCTAGATG
TCTACCTGCGATATAGAGGGTATATAGCAACGTGTATCGTGGAAACGAGA
GGGCAGTTCCGCTCCCTCCCAACTTATACCTCGGACAGGGAGCGGGTTGT
GATCGACGATACATATCCGCCGGGAATAATCTAGTTCATTTGAATTTGCC
TGTACAACTAGACAGTGTTTAGCTCTCGAATACGTTACAGCTTAATCCAG
GATATCGTAGCATGCTGGGACCTCATCGGGGGCCCGTCTCCCACTAACGA
CGGCCCACAGGGGCTTTTCTAGCCACTTTTAAGTGTGCCTACCAGCGCTA
CGCCGATAACGTGCGAAGGTCTGTTGTCATCACTGTTTAAGGCGCACATC
ACATATCGCAAGTCACGGTAGACAAAGCCTGGGAGAGGTTGTGCTAGCTG
CTGTCAGACGATGACAACCGCTGCCTATCGAGAGTTCGAGTTCTACTTGC
GGCGACCTGATACTTCTTATTCCTTGACGAGAATATTCACGGAAACCCGA
CTCTGGTCAATTGATATTAGCAGATCTCTGGAAGCGGCCTTCGATCCTAG
CTCGACTCATGCCGTCCACGCTGGACGCTAACCCACCTCATTATCTACTG
TCCGAATAAAATTGCCCTTCGATGTGACGTGCTAAAATCCTGATCAGCAT
TAGTTCTTATGCAGCCCTACAAATGCGCATAAGAACTGTCTCCGACCACT
AATTGGGTGAGTGGATCCATGACCTAACTTTCGGCGAATGATGCCATAAT
TCTTCTTAAACCAGAAAACGAGTCTCTGGGATTAGAAGAGCTGACGTATG
ACTTAAACCCATGAGCTGAGTGGTAATGACGTTGATATTGATTGATTAGG
CCCCGGAAGCTTGTCCCTTGGACGGCCCTCTTCACAAATAAGCTGACCCA
TAACGGAGGTGAAAGCCCTTTGATTGATTACATATTTAAAATATCGAAGG
GATAGTCGTGCAAAATGGAGACAACGGTTGACGCTGTATCGTGATATCCT
GCAAGTCTCACAGAACAGCGTTAGCCAGGCGGCTCAATCGTCGTACGATT
GTATGATATTCAACTACCTGTTACCTGACTGGTTACAATTTAGTAATTCG
TCTCCGTGGACCCCAGGTGTGCTGGATAGGAACCTAACGTTCTAAAACCT
CGCGCGATACGCTGCATCACCAGGTGTCGTGCTCCCGGTGTCCTGGTGCA
GGTGCATGTGCCATACTGAAAACGGCGGTCCAACCCATAATCTCCTGAGC
ATAATTAAGCCCGTACTTGCGACTCTTGGCTCACGTATGCGATGCACGGA
CGAGAAAAAACTAATCGGGAGGCGGCGGTGTATAAACAGGGGAAAGCCGT
CGATTTTTTGGGCACAAGTTGGTGAAAGACGATGCCATGGCGTTATTCCC
GTGTCGCCGTAAAAAGAAGCCTTAGAGGCCGCCACTTCGGCCCCCCTGGC
CGCAAAAACCAAGCAGACACATATCGTAACCAAGGGGCGCTAAGTACTTG
TCCGGAAAGTGAAGCCTCTACAGTCATTACCACATGAGACGATGAAGAAA
AAATGTCACCGGAGCCGCCTACCCGCCATGGATCGCCTAAGTGAGCACTG
ATACTTCAGGTATTAAGCCTACTCGGGCTCATATCAAGGTCGCACATACA
ACAGTTGAAAATTCGAGGTGTCAGTTCTACCTCCTTTTCCAGATTAGTCG
CGCTGAGAACCGACATCCTCGATCAGCATCCTCATGCCGTCCTCGACAAG
TACGGTTTAACTTGCAAATGAAAATCTCTAGTCCGGGCACGGTCATAATA
GCGAATGCAATACCAAAGTCCTAGAACACGTACAGCCAAAGGGAGAGCGG
ACAAAGTAACACACAATACTGTTGGGAAGTTCGTAGACAAGGTTTAACCG
GGCAGTACCAAGTAGACACGCGTCCTGGTTCCAGCGTATTTGCCGCTCCA
ACCTGCACAGTTACTCGGGATGCGGGTGACTTGCCTCGAAATAACTTTTT
AGTGGACAGGCATTCAATATTATGCGTGACCGTTTCCCCGGCGTGGTGTC
GCGACCGAAGTGTGAAGGCGGGACTTAATGTCACGAAACTCGGCACCCGG
ACCTATTGAGAAGACCTGGAAGCTAGGATTTCAGACACAAGCCCGTGTGC
TCGCGGTCAGCAGATATAGGGGGAGGCTCAGAGTCAGATGGCCACGGCGA
CTCGTCCGTAATCGATACGAAAACCGCTCGTCTTACTTTCCGGTAAGTAC
ACCACAAGAAATAGCGAGTAAATATGAGATTGTTTGTCTACTCCTTTAGT
CTTCTTGTCGAAGACGCCTCGTCGAGGATCATCCGGTCTTCCCTTCAATA
CAGTTGGCCTGTAGTTCTAGAATGCGACAGCCAGGCAAGCGTCCAAAACG
CACAATATTGAGATTCCGACAATGACGTGATGGAGACCTCAAGTGGTACT
TGTACCTAGGGGCGTCTCGTCAATTCTGTGTTCATAGCGTGTCGCCTTTA
CTACCCTAGCTTGATCTAGGTTTGAAATCCACAGAGCCGACGTAGGGGAC
TCCTCGCGAACAGATCGCCTCCCCGGACACAAATCATACAAGGGTACCGG
GCCAGGCACTTATACATCTGTGAGAACGATTGCGCTTAGCGATGTAGATA
TGCGTGATTACGTATCAGTGGTCCCTCCCACCATATTCACGTCCGCCCAG
ACATGCAATTCCTGCTTGAAGCCTCCAGATTTAGGCTTCGACTCGTTAGG
ATATAGACTCAGCTGCACGTACGCCACTTCAGGCACTGAGACTTTAACTT
TAGTCTGGACCCTCTAATGAGTGCTCATGTTAAAATGTCGACCTTTCCTG
CGGTGTAAGCTCCCGATCGAGAATTCAGTAGGAGGAGTCGAACGCTCATG
TTTCTTACATATTATGGCGGCTTGTTCCTCGCCTGGACGAAACGAGTGGT
ATGATTCTGGATATTGCCCCTCTAGTCGCTGAGCGTGTATCCGGCTAGTG
CTTCTGCTATACGACACTTGAAATTGATCTCGGACTGGCCAGACAGCGAC
GTTTGTGCAATTGATCCGAATCGGTCGCGTTAAACTCAGGGGTGTAATCG
TTCAGCTTCCATTCTCTAGATATTGTAATTTCCTGGACCTAGCTCTAGGT
GGAGGTCTTGTTCATCGTAGCGTCTTTTACTACGCGCTCGACGGTACGGT
TCACCCATTGTCGAGCAGGACTCGTAGGCACAGAAATTTTGCGATACGAA
TGAATGCTTCACGGTCCGCAGCTGTCAGATCCCGTGTTCACGTTACAGTC
GACGCGCCTATCATCCGTATAATCCGAACTAGAGTAGCCCCTGTATGAGT
CTTCGTTGCAAACCCTCACTCGCGCGCAGTGTCCTGGGGACTACGGGGCA
TGAGCTTTTCAACATTTATCCAGACGCGACGCTTCGCGGAATTGCGTTGC
GTCTGTGGTTTACGTCGTTAATGTCACTTGGCAATAGCTATGCAGTAGAA
GAGAGAATTCCTCCCGGAGACCTCACTATTAGACCTCCCCTCCGGTTTTT
CAAAAGCTGCATATCGTTACACCGACTACACCTGCGGCAGGAATTCAGGA
CACCACTGTCGCAATACTGGTGGTTTACGAATGAGTCTCTTGCCGGGCGA
ACCCAGGTCTGGCGTCACACAGTGCTCCAGCTCCATTAACACTGTATAGA
GCCTAGGTTTTAGTTAGGAGATGTAGGCTTTACGGATCGGCACCACCGAC
ACCAGGGGTTACCCGTGTGTCTAGGAACGGAAGGTAGATATTTAATGCGC
AGGATTGGATAGGCCTTAAGCACTCGACGTGCCATACCTAGAGAACCAAC
ATGCTTTTAGGAATACATGATATGGCTCCGCTCTGTTCACATCTAGATGT
CCGGTGTACAAAAACATATCGTAATGGAGAATATACGAGAGATGAAATCC
ATAATGTATTTTTATGTGCCCCCAACGCAGCGAGCGTCAACCGAGATATC
AGACTGCTTCGCCTGACCAACAATGCCGCGAACACTTCGACACTATAACG
TTGCCGCCTTCGCATGGATGTGCCGCGGCTTCTGTGCCACTCTGGAACAT
CAAAGTGGGGACGCTCAGTGGCCGTCGGCCAACTCCAATTGGTATCATTA
ATCGTCGAAACAAGACCCTCGCATGGAGCATCGGGGTATAGCCCAAGACT
GACGCAGGGTACCGTTGGCGAATGCTGATCCCTGTTCGTGCTGTTACGGC
ATTGACAGCCGATGCCTATACAACTGTAGAAAGCCACAGTCTCATGTCTA
GTAAGGAGGCTAGCCGTATTGCAACTGAGTTCGGTGCGGAAGCCCGAGAT
CCATGCCCTATTGGCGCGTTCCTACGAAGCAGGCACACTGATAGATTCCT
GCCCGGCGAGTCGATGGATTTGGGTGGAAGATAATGCCGACAGAGATTCT
TTGAGAATGGGACCGATGGCTTAGTACCCGGGATCCTTGATTTATACCTA
AACATAAAATTGGGTGAACAGATTCTTCGCCCTGGAGGCTTCAATAACAT
GCACTTTTGTAGCTGGAATGACGGGCGGTCACCGAATATTTTTATTACGG
GCTAATCGCACATAGAATGCCGGCAGCTGAGCGGCTTTCACTGTGGTGGG
TGTAATCAAAAAAGTTGCGTTGAGTTTGCGACGCAGTTTGTGTGGGGAGT
ATGCAAAGTTGTCAATGCCGGCACTAGTTTCTGCAATATGTTCCTCCCCT
TGAGAGTCCATATATCGGGATCACTAGCTCGGGATTGCTCGGGCGCCGGG
ACGCAAAGAACAGCTCTAAAATGAGTACCAGAACTCGCATGGATTGTCAC
TAAATACAACCGGCGTGATAGGCCTCGTTGCGTCAAAGCTGCGTTTTCAG
ATTGTCGTAGGACGTTACCTCGGGCTTGCGGAGAAGTTCTCTTAGGTTCG
ACCCCTTTAAGCCGCAATTTGTATCCGCCGTAGGGTCCGTATGTCTTCCT
TACCTGGGGGGGGCCACGTTCGGGTGGCCGTGGATTTAGCGAAGGCAGAG
GGTAGATGGCATCTTCCAGATCTCCTTAGTCTCGCCAGTTCGTTTTGTGA
CCCTTAAACATTCACAGATACTCCCTTAGGTTTCCATCTCACTGTTGGGG
GATGTGTCCTGAGATCTGATCGCTGAATCGGGTATTATCAAGTCGGAAAG
TACTTACGTAATATATAATTATGACGAAGCCCGATCTGCCTGGGGGTACG
ATAATTGAATGTAACTACTAAGATGATGATGGTTAAGTTACCCACAGAGG
AAGGAGCGGAAAGTCCGAATCTCATAGCATGTAGGATCCGGGCGCACAGC
ATAATTGCCCTTAGCGGTCCTTACACTTGCCATTCTCCCAAGCGAATCAC
CCTGTTCTTGTACGTAATCATCGCTTCCGCGACCCCTTCGTCGAAACCCC
CTTGCACCCCATGAGTGACGTCGTTAAAACAAGATAGTTTGAGGAGGACA
TAACAAAGGCGCCGTCCCGGGCTACGCAGGTGCTGTCTATATTATACGTG
GTCCGTGCTCAGGCCTTGCGCCAAATGCCGTCCCACCTTGTTCATAGAGG
CATTCAGGTTACAGTATCACGTGAGACAGTATTTGACTGAGGGGGCGGTA
TACAGGTACGGCTTGCCGCCGTTGTTCGCTGTGCAGTCCCCAAGGAGGCT
ATGGATTTGCCAGTACGAAAAGTTTGTACGTATTATGGTCCCCTTAGTAG
CTTGCTACTCGTCATATATCCATGATACCACCGCTCCAATGTATCGGGAG
TAGTGAGGTGCCGCCGCGGTGAATCGGCGGCGTGTTAGATCCGTAGGGTG
GCCACTCCGCGAAGCCTCCTTGTTGTGTCGGTTCGAACGTTAAAGTTAGG
CACGATCTCCTTTCGGTTTACGGTCTCGCTTAGCAACACCCGTCCTCCGG
TAACCTGGTCCCGCTCGACCCACGAAATGTATACTCTTGTTGGATGAGAC
TATTATAAGATATGCGGGTGTGGCATTGACAATAATTCCATTGTTTTTGA
ATCGATGATCATTCCCAGTAGTTGCTCTTTGCTTTCCCGTTCCCGTGAGT
CTCATTCCTGTTTATTCCCCACATTGTAGCGAGAAAATGTCCCGCCTCCT
TTTTATTGCCAATGCTCCTTTCTCGGACTCTGGCCGAAATCCAGAAAAGT
ATCGTGAGACGGTAAGGGCAGCCGAGGGTGTACGGATTATTCCATCTGCA
AGGTTAATCGTCAAGGATATATAACCGAGTGAAGATGAATTGTCGACTCT
TTAGAGTGCGTCATAAATTAAACCGTATTCCACTGACACTGCTTCATGTG
CTGTTAGGACCGTCCCTGGAAGAGTGGAGATGAAATTATAAAGCCGCATC
TGTTGTACTATTTGATGTTGTAAGTGACGGAACAATCACTTGCCAGATAA
ATGCGCGTACGCACACGGTGGGACGCGCCTTAGAAGGAGTTCAAGATAAC
AACTACGCCAAGGTGAAGATTGACCTCTCGTACTAGCGTCCCTGCCGGTT
TATAACCCCTGTTAAAGCAGGCCTGTACGCGGTATGCGGCGTAGTCCTTT
GGTTTGATAACATTCTCCAGTACCCTTAACTCGGAAGCTCAGGGTAACTC
TAAGAGTCGGAAGCCGTTACCACCCCTGATCAGGTCTACTTACGAAGCGT
GATCCGCATGTCCTGGTGAGCCAGGGCTACACGTGACCGTCATGCAATAA
GAGCGAGCCAAGCGGAGGGAAAACTAAAGTGCAGCAAGGTCAGGAGTACC
GCTGGGCCGTTATAATGCACAGGTCTGCTGCCCTCGTTGTTGAAGTTAGC
GTGCGCTCCCGTAGACCCCAAAAACATGCGGTGGAGTCGACGTATCCGGC
GACGGCTCCTTCAACCGGAGTCAGATACTCCGTCGAACGCGGGACGCATA
AGAAAGGGCCCGGCACGATTGTAACTATACAGTTAACATAGGTGTATCAA
CCATTAACTGACGCTCACCAGTGCGCAAATTTCCTGTTACGCCGTTAATC
GAGCGTCTGACATGTCCACACTTGGGCGACATAATACGTCATCGGTCATG
TAGGCGAGCTGTAGACCAGGGTTCTTGAGAATTCCATATGTAGAGCTGAC
ACAGGGCAGGGAACACCAGGCAGGAGGTTCTCTAAGTGCTCGGGCACTCC
TATCTAACGAGGTGATCAATGTCCGTTGGCTTAGGCAGGATGGACCAGCG
GCTTGCGAGAAGAGTACTCCAGGCCCGTAAGACGGGCTAGACTTCACCCC
TGTCGATTGCTCCACATCTAGCCTAGCATCTCTTTACTCGCTTAACGCAG
GACGAAGCGGTGCCTTTTTATAGTGAATGTATAAAACCCGTTCCTATATT
CCGTGACAAGGATAGTCGGCGCATCTCTCGAACATAGCTAGCTTACCAGA
GCTCCACAACAGGGCGAGAGCACGTCTCAAATACACAACAAGGTCTGTGC
TGATCTCCCGTTGATAACTGGCGGTAGACGAAACGTCCCTTCACTCGTTG
TACTCAAGCAGTAGCATCGTGGAGAAATCCCTCTAACGCCCTATGACCGG
CGCACCGCACGCCGTGCTCCCAGTTGGCGGACAACCCTGGTGCCCGTTCG
AGCGTGTACTGCCCGCGGGGTTGGATAATCACTGTAACTTTTTGGTTCTC
CCAATTTAGACTATAACTTAGCCAGCTAGCCTTGGAAGTTGGTGGAGCGA
CGCCCCTAAGGGTGATTTCAATCCGTTACGCACATTGCGGTTGAAAAGCG
AGTAATAGTGGAGGCAAGTATAAGCTAACAGTTCGCATAGAAGTACAGAG
AGACCCCCGCTCTCACGATCTACCTCTCTTAAAATACCTGTCATCCCTGG
GTTCGGCTTATGAGGGCCTCTGCCTATGGGGATGTGATGGTAGCGGTATT
CCGCCTATAGCGGTCATAATCTAAGTGCCCTCAAAGTTCCAAGGCGTGCT
TACGTGTCCATGACTGAGTTTCCAGCCTAGTGACTTGAGTCGTGTGACGG
GTTTCCAGTTGAAAGTTGTAATACCCTTTTAGTTCATTGGCTTATGATTA
CCTACATCCTGTTCCGACCTGGGCGTTTTGGTGTCCGAGTCCGAAATCAA
CCGTCATTGAAGAGCAGATTGCACCGTACTGGGTACACAGCGACGCCGTC
AGCGCTTGTGGGAGGCTAGAGGCACTGCCGCAACTAGGTCGCTTGTCGCA
AACTTAACAGAACAACCTCGAGACTAATCTTAGGCTAATTGTATCCTCCT
TGGTTTTGCTACGTCCTTAAGGACGCCACATACGGAGCAGGTTTGCGTGC
TGCGAACACGCTATGTCCCTGTAGTTAGTCGGCCACCCACGCGTACGGAG
GCGAGTTCAGCGTTGCACAGAGACGATGGGCGACGCCGTCATTCTCCTCG
AACGCTAGCTAGATCCCCTTGTCAGCGCGGTGGAAGCGAGCCGCGAGTGA
GCCTTTGCGGTAGCCCAAACTACGCCCAGGACGCTGTAGTCGTTTCAATG
AGGTTCGTGCTGCACCGCTGCCTCCGTCCCCTCGGTTTTCATAACGTGGG
AGGGGCGAGAGCGGAGCATGTTGATTTCCATTTCAGGGTATCAGGAAATC
AAGTTGGCGTTTGACCCGTTGAGCTGACGCATACGCCTGCGCCAGACGGC
CTCACGTGCAAAGATCTATATGCTTTACCGACGCGCAAATCCGTCCTAAT
TTGTTTTGGAATGGCCTCTGGAAATGTGTGTTTGTAATAAGCGTCCCAAT
TATATGTGCAGTTATCGTTTCGAAGAAGCAATCTCAGAATCTGCAATGGG
TAAATGGTCGAGTTAAACTAAACGACCGCGACCATAGAGATCCCGCACTC
CGACGATGAGCTGGGAAGGGGAATTCTTTTTGTCAACTACGGTTACAGCC
CTCATTGAGTTTCAAGCTCGTCTACCAAGATGGCCTTATTATGTTGAACT
AGGAAGAGGCACAGTGCAATAGCCCTACTAAGGATCACCGTATCACAAAG
CGAGGTAATCATGCGTCCAGGAAACAAGGGGTCGCGGTTTGAAGACTTGC
GCAGTCATCTCCATGTGGCGCCCTTATAATTGCTGCGGGGCACGGCCTGT
ATACTTTAATGGGGCTCTATCTAGACAAGAGTATCTTAAATGACAGTAGC
GGCACTACGCTACCTAGGGGGTATTAAGCATACATAGTTGGGTCGGCAGC
GTTCGGGGTAGTAATGCTCCTTATGAGACGTACGAATGGAAACCACGTAC
GGCCAGATCATAAGTAGGGGGAATTTACGTGCGCGTCCTCTGCAGGTTGA
ATCTGGTGGCTTCGGCACGACCCAATTGGATCTCTGGTACAATTGCCTTT
ATGTGAGGACGACTGGCTTCGACATTCTACATGACAAGCAGTCTAGTTTT
ATGCACACCCCAGCTTTTGCTAAACGGTACTACGCTTGTCGCCTGACATT
TGGTGTCGGACCAGAGCTACTCCCCACGGCTTTGGAACGTGTATGAGTAT
TACGTCTAGCTCGGCTATACCCTAATGGACCTAGCGGTACTCGCTAAGCC
GGATTGACGCTAGACGCTCCAGTTGATTGCGCGCACATCGGGATGGCTAC
CCCCTTATGAGTGGGCCCCAATCGTAGTCAGGTATCACGCTGGGACCGCC
AGGGACCGTCGAGGTCCCAGCGTGGCTCTGCGTAGCCTGATGATGTTGAC
CCATTCGTTGTCGACAGTTTATGACCGAACGCAACAGAGTATTTCCGTAT
TCCCAACCCTAAAAAACGTTGGTCTCACTAGAACGGTTCGGTGACCCGTG
CAGATCGTGTGCGCAGCCTGAGAAGACATCAACAGTGAGGAGCATTAGCG
GCCGACCATATTTTCCTAGACCTTACTTTGACTTGAGATCACCTATGAAC
GGGCTAGTCTGGGTAATCGCTAAACCACCGACGTCCACGAATGAGTGTCT
TCACCGCCTAGGTTGACTACGTAAGCATAATTGTACAATAGATCTTGGTG
TCGACGTGTTCCGTTCGCATAATGATCCTCAGCCTGACGACGACTAAGGC
GTGTTGTTGAACAAAAGCCCCTGCACACGCACTCTCTGAATCACTGGGGA
CCTCGAGCCCAAAAACACGACGAGAAAAGCGGGCATGGTATGATTCCACT
ATTCGTCCTATGGAATGATACACAAACGACATATCGTGAAATAATTGATA
TCTACCTTAAGGGACTACAATTGGCAGGGGCTAGCTCGACGTTACGAGAC
TGTTGACGATGAAGTAGGTTTAGAATAACTTGGGGTTGGTACCCTCTGAA
CTTGACCGACTGGCATTGTGGACCTCCAACTTCTAGATCGATAGCCCCAA
CTCTGTGATCGCCCGACCCTGTGGAGGGACCGATCAACTTCACACATAAG
GAGTAGTCGGCTATGACCCTTCTCTAGAGGGCCCGGCAAGGTCCCTTCTT
CTAATTGTTTATTACCGGGACTTGTGTTCGGCGTCTCCGCAAATATATCT
GACCACCCCCGGTAAGCATGCGCTTTATGCCCAAAGATAGCTTCTTAATT
GAACGTGCGCCCAGGCACGTGCCAGGTCTGTTACGCGTCCTTTGCATACA
CGAAGGGATCCCATCTTCCTTGTAGGTAAAGCCCAACGGAATGTGGAATT
ACTAACAGGTTATGTTCTACAAACTCGAAACGCAGAGGTCAAAGGCTTGA
GATGGTAAGAGAATAATGAGTAACACTACATACTGACCACGGATGTTTTC
AACAGAAATGAACAAAGGAATGGGAGGGTGTTTTCTAGTATGTGACCTAC
GAGACTGCGAGTTGGGGGATTACGTGGACCGACCCAAGATACTCCCTTAG
GTTCCATCTCACTGTTGGGGGATGTGTCCTGCGATCTGATCGCTGAATCG
GGTATTATCTAGTTCGGATAGTAAATTACGTTAATACTATAATTATGACC
GAAGCCCAATCTGCCTGGGGGTACGATAATGAAGTGGAGACTACTAAGAA
TGAATGAATGGAGTTAAGTTACCCACAGAGGAAGGAGCGGAAAGCCCGAA
TCTCACAGCATGGAGGACTCGGGCGACAGCATAATTGCCTTATGACGTCC
TTACACTTGCATTCCCCAACCGAATCACACTGTTCTTGACGTAGAATCAT
GCTTTCCGCGACCCCTTCGTACGAAACCCGCCTTAGCACCCACATGTGTC
GCTCCTTAAACAAGATATTTTGAGAGACTACCAAGGCGCCGTCCCGGGCG
ACGCAGAGTGCTGCTCATATCTATACGTAGGTTCTGTCTCAGTGCCTTGC
GCCAAAATTGCCGTCCTACCTTGTTACAGAAGGCTATTCAGGTTACAGTA
CTCACGTGAGACAGTACTTGACTGAGGGAACCTAGATGGTTCTGAACGAG
CCTTGACCGGTCCCGCTCGTTGGTCGCCGTTTATGATCTTTTATATGTCA
GGTTGGGAGCGCCTCAGAAGAGTGGTTCATTATATTATGGTAATCGCAAA
TAACCGGTAAGGCGAGCTCGAATTTGAAAGCGGCTCCGATTCGTACATAC
AAAAGGTGAAGCAGAATTATTACTACGATTGTCCATAATCCGACAGAGCA
ACTCGAGGCATACGAGTTCTAGTGGGTGTGAACGAAGGGTCTAATTGGAA
CAGAAGAGCAGCGCAGGACGAGGCATGCCTAAACCGATAAGTGAGGGCAA
GGTTGGTGCACTTCGGGTGCAGCTTGGGAGGGGAGAGGACGAACTCCCAC
AACGTATTATGACTGAATTTATCAACGAAGACCCAATAAGGTATTCCCTT
ACATACCAAAGTACATTCTACCATTTGCTCTTCCGGCGGGCCCCACCCAT
GCGTTAGCCCGCGTAGGCGAAAGTACGTAACAGCAGTGCAAAATGTGGAC
GGATGACTTGCACACCGCCTATAACGACTATTCCTGCGATGATTTCTGCG
CCTACCAACACATCGTCGAGTCTCATAGTAGGGGCATCGCGGGTCCTAAG
CCATGCCCTCATCTATACTAAGGTTAGGTCAGGCGGGAAGAAGAGGAGAT
AGATACATTTTAAAGTCTAATAGTATCCGCAACCGGTACAGAGTACATAA
AAATTGATATTAGTACGGATTGATCGCCGATTGGGTGCAAGTCTGCGGCA
ATGGCGATGTCCTGATGCATACTGTCCTACGCAGAATCCTCTTACGGCGG
CGCGCCTCAGACGGCGCAAGTATCTCCTCATATCCATGGATCCGTACTCA
ACGGTGCTCCAAGTGGCATGTCGAGAGCATAGTAGAGCTATGACAGCTAA
GCGTATCCGCCACCATAAATTGCCATGAAACCAAAGGGCGTTGAAGGGGG
GCCCGTCGGGCATGGCGGAGTAGGTGCCGCCACACTCACTTGTCTAAAAC
CTACTTTGATAGAACACGCATCACTTCTTCATCGGTCCCGATCAACCGGC
AGGGTGCACCCGATAGCATTAATCCCCATGGGGGATACCTAAACATAATG
CCTTGGGTGATTTGCGCTGGCCTCTGCGCTACGAATGGTCAGTGTACCCC
CTAAAATCAGTAGCTATAATTAACAGGCAAAAGGTACAAACGGCAGTGGG
TGTAATTGAGCATACCCATTCAACTTGCACCGAGGATGGATCTCCACCCT
CGGCCGTCTAGCGGGGCCCCGGCCTTGGCAAACATGGTTATAAGTTGTCG
GCAGGTCATATAAACATGTTGATTATACGAGGCAGCGTTCGCCCTATTAT
ACCCTGTCCATCTCGATTGCCGACTCACACCGATTTCAGCATTCTTCCTG
GTTCGGGTAGAAACACTCATCCAGTTAACTTACGAGTTGGTGCGGAAATG
TCGAACCAGTCCTCCCGATAGCCAACACGTAAGAGGATTTCATGTACGTT
CCCTGGTCGAACTAACCCGGGAAAACTCGGATCTTGAAACTCTGTTAAAC
GCTCGGATAAGGATTTGGGAGCGAGCAGTGGCGGGTTAGAACATATTCGA
TCCTCCGCCAATAGCATATTAGCTATTTGCATTGGTAATTTTGTTACGTC
GGCGGGGAACGCGGATTCCAATTGAGTTCTCGTCATACCCTATTGTTCGT
TAAGTCGCCTTTGTCTGGTCACAGCTCCGCGCCGGAGCTGACTAGCTTTG
TCCTCGCACAACGGGCGGACAGAGACCAGGGGCTCTCCGTCTGTGACGTA
TCGTCGACTGCTGGCCTCGGGCTGCATCAGGTGCATGTGTCGATGGCGGT
AAACTGATTTCCGCTGCACACACCCCATTTAAGCGCCAAGGACTGTGCCA
GGGTAGCGCGTCAGCCTAAACCGGTCCGAACTGGTGACTCTATATTAGTA
CGAGATTCCTCCAATGGTAGGGTACATGCGAGTCGGAACGTGGCAACTGT
CGATGATACAACTCGAATAACTGTTAGTTTTAAAAGGCACTTTAACTGTG
TTCCTTAGGCCCAGCATCTGGCCTCTTGATTCCGAAAATGCGGGCATCGC
ATACGGCTGCTCCGCTGCTTGCGTAGCTTAGGGAATTGAACACCTTAATG
TCCGTTAATATATGTACCAACAAAAAGGTGTAAAGTAACAGCTTTAACCG
ATTGGACCGGATTATCCCCAGTCCGCGCGAGCCAGTTCCACTACCTGTCA
TGGGCCGGTTCATTTCCAGAGGAACAACCGCGGGTGTCCACTGATGAATA
CAGCCCAGACGGCATGCTTGCTTCCTATTTTGTGAGTTACTGTCTACGGG
TTCATTTTACAGGTGCATTCGTCTATGCGATTGACGTCCTCGGATGAAAT
CAGGCATTAGGCGTTTCCTTCTCATACACCACGCAAACCCGGGCAGACGT
TCCATCTACATTCGTTGGCCTCTCTAGCCATACGAATTTGGACATCGAGG
AGGGACCTTAATTCCCACTGTCTAAGGGTGAAAAAGCCCCCCATCACCTC
GCTTGACGACGTCATGCGAGTACTGCCCGCGCGATCTCTCCCATTCGCCC
AGTCATAGTTCTTTGATACTCAGTCTGACGTCGGTTATCGTTCGCGCGCG
ACTGGGCACGGCTGCTGAAAGGGACCTGCAAGCTTACTGCACAAGTAATA
CTGATATAGATACACTATGAACGAGGTTCAGCAGTTACAGTGGCGGTGTA
TCACACCTGCCAATGTTAATCCTAGCAGTACCGTTAACGCTGGGAGCGCG
ACCAGCGTGCAAGGCAGTCGTTCGAATCTCGAGGTCCCAAAATAGGCCGC
TTGACGCAGACGCCCGCGCTTAAAACATACTGCTATACGGACTTCTGTGG
CACCGTATTCCACAGTTGCAGAGACATGTTCTGTCGTCTACGCGATGAAC
AGATTTAAAGTTCGCCGCAGGGGTTACGCAGTCGAAGAATCAGGACGTGG
GCCTACGTCTGGATCATTGTTTTACACCTTCAAAGGGCGATGCACTCATA
TAGAATTAGCAAAAGTAGTCCCCCTTGCCAAGTCGTAAAGCAATTTAGAC
TTCGTCGCTAACCCGACGCATAGAGTTATCTCGAAGTAGTGCGATTGTCA
GAGCATGTCCTAGGGTTGTCGCCTGCAGGAAAAGTTAATGGGCACATATG
TCTCGTGATTTTCTTCGATACAAAGCACGCGGCTGAGAGTCGACGTCTGA
TCTACCGTAAGTCCATGTACGTATTTTTGCTCGTATACAAGATATAGTCT
ATGGCTCAAAAAGCGTTATAGGGAGTCGTTCTTTACCCTCGGAACTGTTG
AGTTTACAACACACAGTCAAGAGTAGCCGTGACTATGCAATAAACCAATT
ACGGAAACCTAAATCCAACGATTTTTTCAGTCCCAGCAGTCTCGTAAAAT
CTACAGTACCCGGCCTTTCGCGATTTCAAAGAGCGGCGTAGTCGGTATCC
TTTTCTCTGTAAGCCCGTAAAGGGGATAAATGGGACTCCACATTACCTTA
ATCCGCTGGCTTTAGCGACTAGGTTTATTACTTCAGAACAATGGGATGGA
GACCATTACTAGCGTTACTCCAATTTCGTGGCCATGGTTGCGGTACATGC
ACCCAGTGTAAACGTATGGATGAAGATGAGGATCTTGCGCGCCTTTTGCT
TTTGGCTCGGTGCATGCCTATTGTTACCCTCCTGTATGTTTATTACTTAA
TTACATGAAATCTGATAGACTTAACGCTAGATGGAATAAACCTAGACAGT
AACACCTGGGCCATTTAGTCAGCGCTAGACGTCATATTTCCTAAGACTAG
ATGTGGTCTGTGCCACCCGTTAGAATATCGCAAGACGCCAGACTAGCCTG
ACGATCATTCTTTGACTGTGAGAGTCAAACAAAGGTGTGCTTCCTCCCCC
GTCGAACTATCGCACCGTGCTGTAATAATCCTTCGTCTAGCCTCACTAGA
TGGCACTCACTACGCTAGCTATTCTTTCTACCCTGCTAAATCCGCCTGGC
CACATCCATACAGCTCATGACCGGCCAGCATGACGTCTGGGGAACCACCT
CTGAAGAACTTAAGCCACAGTCGGTACTTGTGTTTCCTCCTTAGATAAGC
GGATTACGCAAAAATGGGTAGCAGAAACTCGTCGGCACTGATCCAACTAG
GATCTCTCACTACGTTCTGTAAAGTCGCTCATGGTATTCCGTACCCATAA
ACCCATAGAAACACCAAATGCGTGAATGACGTATGCATCACTCCTGTACC
TTGTTGTCAAGGGTTATCCTTTCAGCGTTTATGCGAGCCGAGTAATTTGT
GAAAGTCCATCTGAATGCCTCCTTTGCACAAAGAGCGGCGACATCGCCCC
GTAATCGCTCAGGGGGACGGTCAATGGGAGTATTCGAGGCCCCGCGGCGC
TTTCCCCCCCCGAGAGGCCGTGCGTGACCGCTGTATTTCTTTGGGATCAG
AGTGCCAAGGACGCGTGAGTTCTCTTTGCACACGACTTTTATGCAAGAGT
GCCCCCTTATAGAGCTCAGCATTAAGTCTTATTACGCCCAAGAGCCAGTC
CTTACTGGTCCTACAGGGAAGTTGGTTTAGAGTGAGGATGGTGAAGTCGG
CTAATGGGCAACTCACATTAGACTCGTTAGCGGAGTTTGGTCTAAGGTCG
CTTTGGAAAAGTGACAGATTTAATTTAACCATATTTACAACGGGGAACCC
GCTACTGCTACCAACCCGGAGGAAAAGCAGGAAATACATTCGTGATGTTC
CCCTGTGATAAATAGTCTTTAACTCGACGTTATTCTGGTTGCTGTCGGAT
TCTGCGCGTGAAAAGCGGAGTGTCGGTACGGTGCAAAGCGCATGATTAGT
CCTGGCCTCCAGACACCCCGTGCGGGCGTTGGTCCTCTCCCTGTGGCACG
GAAGAAGCCTTCACATCAGGTTTGATAGGTTAACAGCGTATGTAGGGTCT
AGGGGCCACACGTAGCTAAACTGTAGCCAAGTTGGTGTGAACGGAAGGCG
TAATCGCACCACCGGGCCGATCGCCTTTTCCTCTAGCTAATTAAGGGAAA
GTGGAGGGACTTCTGGTAGTCGAAGACTTGATTACTCGCTCAGGTTTCAG
CTGGCAAAGGGGTCGGAAATACGGTAAGTCGACGCTCTCCGCCCTGCCCC
CTAAGAAGAATGAAAACGCGTTCTTGGCATGAAGACGTCCAGGATACTTA
GTGCGAAGGGGAGCGCGAATGACCTACTTTGAACAGCCGAGGAACGTTGA
CCGAGATAGGGATGACGTGGCCACCTGTTCTAGCCCACGGCTTAGGCGCC
CAACCGCAAGTAGAAAATCCCGCTGCAGCGACCTGCCTACATGTGAACTC
GGATTGTCACTGATGGATCTTTCCGACATTTACAAGCAGTTCAATATACT
CCTAGACCCTTCCACGTGCGAGTTCGCCCGAACAGTAACTTATCTTAATT
CCGTGATAGCAATTTCAGCGCCAGGAATATTCGTCTTCAGTATAGGACCT
TTGAGGTATTGACCCAGAGGGTCCTGTTGCTGGTCACTGTCGTATGCGTT
CGGTTTGGAAAAGATTATACCGTTTCCGGCTTGATTTGGTTGATCTCTAG
GGAAGGGGCGGTGAGTATTCATACCTTTCGCATTCCGGCACTTTCATGGA
AGATGTCTGTTCTAATAGTCAGTTAGACTTCGGAAACGGGCACCTATTAT
CGCATTAGAGGTTTAGCGTGAACCTGGTATACCGACGTCTTAGCCCATGG
CTGCTTGTCAGGGTACGTATTTTCTATAGAGGGTCGTAGCCAAATTCGAA
TTGTGCCAAATTCTGGACGCAGGCTTATTTACATCCTTTCACCACTCAGA
CAAACGATGAGTTCGAAGGTTCTACCATGTCACGTTGCGACCCGTGACTT
CATACATACCAGGCATGGCACCCAAGCTACCTTGTGATACTGTCGTGCGT
CTGTTGTCGCACCAAAAACGTAGGCAGCTCGTCGGTTGAGACGGTTAGCG
ACAGCCTTGTAAGGGCAAAGTCTATGAGATAGTGGGTAGAATGATTGGGT
TCCTTGGTTAACCGTAATGCGGCGTCCTCTGGCGACACCGAGACCACATC
GTCCATTTGACGCGGAGTCTCATCATACGGAGGGGTCGCCTATCTATAGT
CCAGGGGAGGAGAGCGGGGGCTCCCTAGTGAATGGTTTGATAGATACTTC
GGTATAGCAAATGATAGAGTTCATCTCATAAGCTGCTTTAACCTATTTCG
ATACGTAGTGCCATGACACATCGGTTCGATGCGGTACCTTGCGACGCGCC
CTCCACACAACGGTCACGTTTAGAGGGCATTCCATTCAACTACTAGACGG
ACTGTTCATGAGAAGGTTCCGTTGTCCCCTAAGTCCCCCTCTCACTTGTG
CCAACCGTACGACTCTACAACAAGGACCACTCGCATGACTGAGCCGTTCG
GGTTTGTGTAACAACTTTCGATGCCAGGTTTCAGCCTTAGAGCGGAGGCA
GGTAAGGTAGTCGGCAAAACGTGAAGAGTCGTCCAAATCATAATCCAAGA
TGAGTAGTATAGTGGTTCCTTCGTGAGTATTTGAATCCTAAATCACTGCC
TACTAGTTTACACCTACATGTATTGCCCGTCGTGCGATCCCTATTTAAGG
GGCTTGTCGGAACCCTTCAAAGTCGCCCACATGTGTGAGACAGAATTTTT
AGAGACATCATCGACACTGATTAGGTACACCAAAATAGATTTATATATGG
GGGTGCCAACGTAGGCATAAGTGCCGAGTGCACAGCTGCGCCAGATAGAG
CACGAAGGTCTCCGGGCGCATAGGAACATTATCATAGCTAGGTGACTGCG
AAATGTCTGTCAGCATGTTAAAGTGGGGGAAACTTGTCTTGCCACCGCCG
CACAAGCCTACCTTTTGTACCCTATGATCGTAAACCGTCTAGATTGTCAG
TATCAAAAGGTGTTAGTTGTGTTTCATACCAAGTTGGCTCGTTATGCAGG
ACTGTGCTGCGCGCAGCTAGTCCATGACTGAGGCAGGCATATAAGTATAG
GCCTAACATGCACACCGATAATGATGGTTTAATTATCTGCCCAAAATCAT
CTTTTGCCCCCGCGTACATTGGCGCCGTTCCACCCTGTTCCTTAGCTAAA
AGGATCGGAAAAATTAGTAACCAATACTTGGTCGCTATGCCAAAACTCTA
ATTCGTTATCTCCATGTGTACGCACAATGCCTGGTGAGCCTCTAGATTAC
CGAAGGAGCGGTCAGCCTGCATACTCCTGATAGCACAGCCTGGCACGGCG
CGGATACCCGCTTTTGAGAGACCAGGGGCCCCGAGACGTGTCGGAGCTTT
CCTAGTCGCTTCCTGAGATAAGCACCGCCTAGCCTGCGGCAGCAATGATA
TATAACCTTCTCGCTGTGTGTTGAGGGTTTTACCGGGGCGCTTCGACAAT
CTAGCTTGCGGGTGAATAGCCACTGCATATAGCACGTTTGACACATTTTC
TTTGATGTCCTCTGCCAACATATTTGTGGGATCGTTCCTAGATGGTGCAA
ACGCTCAACGCTCGGGCTGATAGACACCACGTGAATTTTCTGGCGTCGGA
TACTAGAGTACTATACGCTAGACCCTTAAAGTCCTCTGGTGATAATGGTA
TAACCGGTTGGGTGGTTTTTCAAGGGATCAAAGGGGGCACGTTCTCACAA
AAAACACATTGAGAAGTAAGATCGCTTATTGAGTGCTGCACCTCTTGCTT
CTCACACCTCCTTAGCAGTACATGATAGGTCCGATCAGCAGTCTGCTGTC
TTCGCACTTGCCCACGGTAAATTGCTGCGATGCAGCTCTGACACGCTCAA
CTATTCCCAGCGTGGTTTTAGCTGTCTCAATGTCAGTGGCGGGCGGTGCT
CCCACGGTGCGATTAATCACGCGAGTTTTAGTTCTCGTAGGCCGCGCGTG
ATCACCTGTTCGGAAGGTGTCAGAGTCTTTATACTAGTTATTTTCACGTG
GGGTGTCAATTCTGTGTGCGGGGCGCACTACTCAGTTCATTCCGATCAAT
TCGCAAAGGACGGGACTAGAAGCGGTCCCCGAGAGTGGGTGAAATTGTTT
GCATAAGTCGAAAGGCGGTCTGAGCCTTCTCGCACGGCTTCTACTCCTTT
AGCGTCTTATCCTGTTTGACTAATTTACCTTGATGAGACAGGGCGACAAT
GACGACTAAGCATTCACAACTTCGGGTATGCTGGCGCTCCAGTACCTGAC
TTTTCTCGCCACGGCCATAGTATGAAGCCGTATCACTTCCGTTGTAACGG
CGGGGAGTGGTAGGGTCTACTTGTGTTATACCGACTTCCACTCGCACCCG
CGGCTTGGGTAATCGCATTGAGAATGTAGTACATGCCAGACATAGTACAC
TAAGTTTGTTACCGGGCCTATATAATACGGTTAGTAATCGAGCGAGTGGG
CTTAGAAAGCACCGAGGCAAAGACTGTCAAGTGTTTGAAGCGAGGGTTTT
TATTCACGCGCCTTGCGAATGCGAGAGCTCTACAACGGCTAAACATGAAG
ATGCAGGATTTAGAAAAGAATTGCGGTTGCGTTCAAGGAAACGAATCTCT
GCTGGGCTGGGCGGAACACTTGTAACCGGAAATAATGATATCAATCCCTT
GATACCGTCCTGAACTTCATCCAAGTAAACTGCCCTTTCTACATGCATGT
CCTCAATAGGTTAGCTATATATTACGGAACAAATATTCGGTAAGACTCGA
CTGGATCATCGGACTGACCTAGTAGGTATGTATTAAAATCCTGACCCTCT
ACGGAGTAGTTTCGCGCACACGGAATACGTTCCCCGAGGAGCATAAAAAG
TGTTCATAGGAACAACAAAAGGAATCTAAACCTTTAATGTCCTTAGGCCA
TGAACGTCAGCCAATGTCTCTAAGGGGTAAAAGCAGTGAGCAGAGCCAAT
GTCATCCGCGTAGACCATCGTCTACTCGAGCAGGTCCAATTGGCTCCGTA
TAATGAAACTGTTCCTGCAATAGCATGTGTACCATACGATCGACGATTCT
TACGCACGCGGCCCGATGTGCAGTCAACTATGAGAGAGGCTTCAAAGATC
TACGGACTCAATTCCATGGATCTGCCTGAGGTTTAAGCGGAAGGGTCGCC
AAGTGTGCGGTTGATCTCCATTCACAACCTCCTTGCATGGAAATAACTTG
CTGCTTCGACAGCCTCAGACAGCCGGAGAGAATACGCTACTAGCTTCACG
TATCCTACCACACACTGTCCCTCTCCAGTACAGTGCAGACCAAGTTTTGC
GCCGAAGGATTGGCGCCCCTATAGCCGCGTACTTACAGTGCTTAGGCGGC
TATTCTCCTGTACGTATTAAGAGGGTATGTCCGAGCAGTAGAAATGAGAA
TCCCCGCCGAAATTCAATGTGTCAACCGATGGCTACCGTTTCCGCTCAAC
TCAACATAATCCCTAGTGAGGGATAGGCCTACGTTTCGACCCGTCTCACA
TTAAAGCTGTGCGTGCAAACGGGACGCAACGAGGGTAAGATTGCGTCTGC
CAGCAGTTAAAGAAGCTCCCAAACACTCTTGAAGCATCAACAGCTCAGCG
TCTAAAGTGTCCAGTGGCCTCAAAGGGCTATCCCTCAAGCGCCTCGTTGG
ACCCCTCACGTCATGGTCTGGAGACGCGGAGGACTGTCAGCAATTTTATG
CTCGACTCAGTTATCTGGCATTACTAGGGGATTACATGCAAGCGCGGACC
CGGTTCGGACGGGTAAACACGCACTCCTCAATGTTGGGAATTAATTGCAG
TGGAAATTCCTCTACGCTTCGGACCGTTGTACTTGACTCTATGTTTGGAT
CCCCAGTAGATCATGCAACTGCACCCTCAAGCTCGTTTCTATAGCCCATT
TAGCCACCGCAGAGAAACCAGATCCCACTCTGCCATTGATCTCGAGAAAG
ACTGATGGCCCGAAGAGGGTGACCATGAGCAACAGCTCTCTTGGAGGTGG
GGTAGTTCAATGGCTTTTTCCACTGACGATTATCGCGCAGTTATGGGCGG
GCCTAACTCCCGGAGAGATGTGGGCGCCATTGAGGACCCTTCTGTTCAAG
CTTGTCGCAGTCCCAGGAGACAATCTGAGCACACGACTCATAACTGCCTG
GAAAGCATATGGCTTCCGCGACAGTTTGCTACATTATAAGTAGCATGAAG
ATCACTCGGGCGGAACCCACGTCACGGTATCGGGTTCCCTCACTCATCGG
AGTACCCGCAAGATAGTCGCTTCAGGACCGATCCGGTCCCAGGGTGGTTG
TCAGAGTAAGGAATGAGCGGCACATTCAATTCGCGACGGTTATGGCAAAG
AGGGGCCGGATCCAACGCATCTGAAGGCCTAGTCGGATCTTATCTGGTTC
TAGCTTTTTCGACTCCATTGCTTCGAATAACTTGCGGCCCGCGGTTCCCA
CAGGCTACAAACCGGGCCTCGCCGGGATTATTATGGGGTTTCGCTCACAC
ATTTCTGGCCGTTGCATTTAGCTACCCGTATGACGCGTAAGGAGGTTCTC
TCCTTTGGCTCAGGGGCGAGATGACGTCGCTAAACCCGGGTGCCCACCCT
GGATCACCTTACCCGTGAAGAGGTGAGAATCCTTTTTTAGCCGACAGTAC
CTTTAACACGGTAGCGCGGATCACTTAGGATACAATGAACTTTCAGCATC
TGCCCGTATGTCACTTAGCAAGCTTGAACTGACCAGCAGGCTAAAATGTT
CTGGGATGTCTTAGGCGGAGATGGCGCAATGATACGCAATAAGGAGGTCA
GCGAACTGTTGACAGTTCCCTCAACCAGGATTACGAAATCGATAGCCACC
GTGTTGTTTCCGTAAAACGGGCCGAATCAAGGCCAAGTCGGTTAGGGCAC
GAAAGCCTTTGGTGCAGTGACTCAAGGGTTGACAAGCACTGTCGCCCTTC
TGCGCGCCTCGCGAACTGTGCCGTAACATGTGCCGCGCACCGCAGGGGCT
CTGACTGTCTAAGGTACTATATTGATCTACCCCTAGAACGACGTATTCAG
GAAAAGCGGTGATCGCCGGTACTCTAGATTCGGAATTACAGAAGAGTAGT
TCGCTGCTAAGGGGAGAAAACCCCTCACCATCGATACAAAAGCTAAGACT
TATGTATTGATGCGGCGATCCCTGTGGCCATCATGAACTACTCAGGCTGT
AGTCCATGGGCCCTACCTGACATCGGGGCACTGCATCAGCATAATAGGTG
GCCTTCCCGAGGTACAAGTAGTCGACCGCGTCTTTGGTTCGGACGTCTGT
GTCCCTGTAAGTAGTGTTTCCCCGAGATGGTGGGTATCACATCCGACAGG
TATCTGTTGTCGCTACACGCTTGTCCGCCTCCCGGACCGAAGATGCGTCT
TGCTCCGTTCCTTGGGTGTAAGAGGCGACGCACTCTGGAGATCGTAATGC
TAGCGCCTGTGGAACTTTTTCAGAACGGTTTATATGAACTCAGCCCCCCG
TTACCATTTTTCGTAGACCCGCACTATTGCCGCTCGAGAATCGAGCCGGC
CGCTGTATAGATAACGCGCATGCCACCAGTGAGATGCGCATGTTTGAGTG
ATGAGTACACGCCTAGTTGGCTATGTATGGAGATAGTTGCCGTCGGACAA
TAGTCCATGGTCGTACGAGGTCACCGAACTAGACTCCTTCACACTAGGGT
AGCAGGACATCCCAACACTTTTGCTGCTTCCCGATTAGCGCTGCTGGGGA
ACGCTTTTCCTCAATCTAGTGCATGTTAGTTTCAGGTAGTCGATCGACCT
ATGACGCTGCTACTACGAGTGCCCAGCAGAACATCTACTATGGGGACCGG
ACTGTCCAGACCTTGAACAGCAGCTCTATCTACAAGATGTCCCTTAGAAC
ACGGGCTTTATACGACTCGGCATTGAGACCGGCACAGCCGGGATCTACCC
ATGGATTTCACCGGCTCGATCAAATGACGATTCTGCACGGGCTTCGGAAT
CTAATGGGTGACATTTCTACATTGCGAAGTCTCCGGACTACATGCCCAGA
GGTTAAGCGCAAATGCATCCATGATCATTCGGTAATTATAACTGCGGGAA
CCGCTGCCTGGTTTTTTTGGCTTCAGATCCCTGAAACCCTGTGATCCGTG
TCATATTGTAGCGCCTGTGCGAGGAATTTTGGGTACGTTGAACAAATAAA
GGTACTTCTCCAGACCGTGCTGAGGGAGAAGACGAATACATTGCAAGGCG
ATATGAAAGGTCTTGTAGATGGTCGGAACGATGACGTGGGATTATGCGTT
ATAGAGAGTTCTAATGGGGGGGCTTCGTATAATTCGAGTTGCCGGGGCTG
GCTTATCGGTAACGCCCTGTGAAATAGATTAGCTCCCTCGCCGCCGACGC
TATTGATACAATGTTCGTTTATATATATCTTGGGGTTGTATTAGCATCGT
AACTCCTATTGTACACGGAACGTATCACAACGGCCAAGTGCACAGCTGCG
CCAGATAGAACACGAAGGTCTCGGGCCATTAGGAACATAGTCAAAGCTAG
GTGACCTGCGAAATGTCGCAGCGTGTTAAGTGGGGGAACACTTGTCATGC
CACCGCCCACAAGCCTACCTTTTGGTACCCTATGAATCGTAAACCGGCTA
TAGTATTGTCAGTTCCAAAGGTGTTAGTTTGTGTTCATTACCAAGTTGGC
TCGTTTGAGGCTGTGGTGCGCGCAGATGTCCTTGACTTCAGGAAGGATCA
TAAGTACAGGGACTAACACGCACACCGATAAGATGGTTTAATTATCTGCC
CGAACATCTTTTGCCCCCGCTACATTAGCGCCGTTCCCCCTGTTAATTAA
CTAAAAGGATCGGAAAAAATTAGTAACCAATACTTGGTCGCTATGCCAGA
ACTCTAATTCGTTCATCTCCAGTGTACGCACAAATGCCTGGTCAGCCTCT
AGATACCGAAGGAGCGTCAGCTGACCACCCGTAGTGAGCGACAGCTTGAG
GAGGATTCTCTAACTGTACGTAAAGACGGCGCAAAGCTAAACGTTCTAGT
GATGAGTTCCAACAAATGCGCGAAATGAAACACAAATGCGCCCTCGGATC
TTAAAGACGGTTCACTCCATCATCAGGCTTGTAACCGGTACGGGCCGCGT
ACTGCAGACGCTCTCTCAGGAACTGCCGTCTGAATAGGTGTGGCCCCTCA
AGAGGCCTGACCTGCGATACTCTATGGGGATTGTTGCTAAAGATACGATT
GGCGCTTCGGGGGGTCTAAGTGGACAGCCACTGGTTGGCTAGCGGACGGA
GAACTCAGGGGGGTGTTAGCAACGCATACGCACTTGGCTCCAGAGGTTGC
CTTTATTCTACATGCTAGTAGCCATCATCCAGAGCCAACAGTCCCATGCC
AAGCCTGAATTACTCCCGTCAATAAAAGGGTACCCACGCACTTATCATAA
TGCGATCAATGAGTGTATGCATCCCGTAAAGATGTGCATAAATTACTGAG
GAATCGTAGGTATCTTATCACTGTTGGCCGTGACTGGGCAATGTGCGAGT
TTCTGACTACATGCACCCTGACTAGCCACTTGTCCGACCCTAGTGGCCTC
TCGACTAAGGTCCGCCCGTCAGCGCTCGCACATACAGCTGTGTCTGAAGC
ACAGGTCTCGATGCCGGCATGCTTGGCGGACTAAATGGTTTAGCGTCTCG
CGTATCATATTATCCTGACTAATTTTACGCGTATGAACGTCTAACACGAC
CGGGGGCATTGTCTATTACATGCCGCCTAATATGCAGGGACCCTACGACA
GGGGGCCCAATTTTGACTTAATGAGGCTAACTGGTGCTGCCGTTCTGGGA
CCGTATTGGTGGAGGGCAACCGTTGTTATTCCTCGTAGGCATACCAAGGC
ACTACTCCACTTGCTAAATACCGTCGTGCCCTTTCTGATATCCCATGGAG
CATCATAAATAAACCCATTCCCATATAGAAAAGTGCTGATGAAGCTCCCC
ACAGGGAAAATCTATTAGCACCCGGGGAATGAATTTCGAACTCCACAGCA
GGAAGCTGATATGACGGTAGATAATGGATAATCGATCGTTAAAAGCCCCA
CCAGGGTATGCTCATGATGTCGACTTCTAGCGATTAGCCGCCCATGTGCC
TTCGAACTCCTCATGGTAACAGTTACAAGGGGGACACCAAGGTGAAAAAG
CACTGAATAAGTGGATGGAGTCGTTGAATATCCTTCGTACTGGGATTTCA
CGATCAGCCACTGCGCGGCGCGGTACGGAACTTCGGTCACTGATGTAAGG
AGGTGAGGTTGGCTCAGAGTACACGAAACCAGACTAAAATCTCACAAGTG
AGATTCACATAGATCTCTTCATACCCATGGAGGCCGATTCTCAGACTTAA
AGATTAGATTTAACCGCGTATGTGAACATTAGACGTGGTCATAGGGGCAG
CCGCCTGCCCGTGGAGCACGTAGTCACGTTGACAATCGAAAAATTCAGGT
TGTCCCATGCCTGGAATCGTGAGTTTTTATCCGTTGCAGACCCAGACCAC
AAATCCGGGAGGTCGGTGCGGGAGCTATTCGTCAGCTTCCACGAGCCTGT
TTTAAGAGCATTGGCTGGGGGTTCGTCGGTCCGCTGTCCTCGTTTGCCTA
TCGTTGTTTCCCAAAAATGGAACCCGTCCTGGGCAGCCACGGCATGTTGG
ATTGTCTGGGGCACATTAATACTTGATGGTGCAACGTGAAGTTCGAATGC
CCAATCTCGGCCATGCCGCCAAGGATTACGCGCAGCCGTAGCTGTCATCG
TTACGATCCACCCGTGCAAGTTTTGGCCTAAGTAAGTGCGTTTAGTCATG
TTTATCAATGTTGGACGATCTTCTTAAAGACCTCATGGGCTGTCTGCTGA
GTTGGTCCGAAGTTCAGCCGATGCCATCTACATCTGGCGAGGCACCTTAA
ATCGTTACCAGGGTTTCCATTTTACCGCCAGGAATGCGAGGTGACCCTGC
TGCCCCGCAAACCCCTACATGGTTTCAGCTCGTAATCAGCGCTTGCTCCG
GGGTACATCTGAGCTAGTGATCCCGGGGGGTATACTGACGCCAAATCTAG
CTGGCCAATCGATCTAGGACTATAAACCTGCCGTCGCCTGATCATGATAT
ATCAGCCCAAACTCTCGACCTCCACGGCTAGCTTACATGCGTGATAATCA
CTCAGTGGACCCTTGTATGAGCTAGGTATGTAAGGGTAATATTTTTCCCG
ACCAAAGAATACCTCCCAACCGTACGCTAATTGCTGCCCGTCGGGAACTC
AACCCGAGCGTAGTCAAAAAATAGCTAGAATTATGATCATCCAGTTCAGT
TGAAATTGTACCGGTCATATAATGTCCCGAGCCAGTTGCTGAGTATGAAA
CGTCTATATGGCGTCTACCCACTCGCTTAATAAATTGAAAGGACATTGCC
GTCCTTATAAGGAAATGTAGGTTTCAATAACGTCGACAGTCCTTTTAGGG
AAAATGTGAGCTAGTACCACAGTTTAACGCGATCGACGCGGAATATACAT
GAGATCATACACCCGATGTGAGTGCCAGGCAATTATGCAAGGGTGAAACG
AACTGGTCCCAACATGAAAGGGTCGCCCTTATGTGAAAATAACATACATC
GTGACATACGGGCTTCGGGAACATGAAACTCACGCATGAACACGAGGGCC
AATTAGTACCGTAAAGTCCGGCGGCACGTTTACTTACGCGCCTTCCAACG
CATGCAGAGGGGCAGCAAACTTTGGTTTATCATGCAAGAGGGGCCTACTT
ACTGTTCGGAATACACTAAAGTTCAGAGTTGCCAGGTGCATTTTATGGCT
TAGAGGTTGCAGCACATTGACGTTTAAGCTAGATACGAAGAGTAAAGTTA
CCTACAGGTGCCCCGCCGCCGAACTAGGATCGCACCAGCCGCGCAACACT
TTCTTCCCCTAAGGACGGCGTTATTTAGCAATGGTATAAGACTGGATTAA
CATTAAATAGAATCTTCTTAGGTGATAATGCTCATGGCGCTACAAAGATT
GTTCTTTAGTGCGGACAACGATATCTGTCGAAGACATACGAACCGATTAA
CAGTATGACTAACGATAGCCGAGCGGCAATCCCGCTTGTACAGCACATTG
AATTACGAGTGCTCTATCCACTATCGGTCAGGGACCCCAAGGTTGTATTC
TCATCGACGCTACCGACTGGTCCATGGCAGAGAACACGTGACCGTGAAAC
ATAGATGAACAGTGCCAATATGCGTCTAAGACAGTCGGCAATGCACCATG
TAGCAGGGTTATCGTGACTCCATAGGACATATGACTACTGGCAACGCCTC
TATGACTCATGATTGGTGCTACTGCGATTAGCCCAATACCCAGTTCTGTG
AAGGCTTGTCATATCCGAAATGGTGCGCACTAAGGATAATCGCGGGGCCT
AGTGTATGGCTTCTCCCCCCAAGAGGATGAGAGAGTTACTTCGCCGGCAC
GATAGCCAATACCCCTACCTATAAGAGAGAGCCCATGGTTCCATACTCAA
ACACGCGAATAGCTCTGTGCCGAGGAATACGGTCGCTGGCGTTGTTATTG
GCTGCGCTGATCTACGCTTGCTGCGTCAAGGCTGCGCCGTCACTCGGGGT
CTTCTCATTGTCACTACCGCTTGCAGCTTAAGTATGTACGGCGGACCATT
ACAAACGGTCCCCAACAGATTGTACAGAACTGGCGGGCACCTGTCTTTTG
ATAAGTACCGAAAAGAAGGATATATTTCGCTGACAAACACACCTTTAAAC
TTATCTTTCCTAGAATAGAACATTTAGTGCCAAGACCAGTCCTTGCCGAC
AGGAATATCTATATTAGTGTGTATACGCTATCAGTTTTCTCAATGGGTGC
ATGTGTTTTTAGGGCTCTCCCTGTTCACGCATCTTTGGCCCGAGTCAACC
TACACGTCGCTCCCAATGAATTCGCCTGTGTTCTTCCCTAGGATGCACTT
CGGGCCGGTTCACGCCTCCATCTCGAGATGTTCCGCACTTATTTGAGAAA
AAGCGTGTGGAAGGACATCCGAGTCACCTAGTATGTTGCTTGCATTATTT
ATCTTTCCTTCGGAACCTACGACTGGTCAAGATTGATGGTAGCTGTACAA
ACCGTCGTATATCAGCTGCGAGATCCAATGGCTCAAAGCTGGGCCTCTCC
GCTAACAAATACTGTAGGCCGAAGAGGCGCCTCCTTCATAACATATACAA
CCCAGAGCTGTCATACGATCAGCGTATGTCCCCGGTATATTTCACACAAT
TAACAAATACGCCTAAGGCAGTCTTTGTGCAACTCACATTGTATCCGCTG
ACACTGGGAGCGTAGCTTCGGATGACTCATAAAACTAATTAGCTCCCTAG
CACAAATTAATTCTCGACGTAGCCCCTAACGGCGTCCATGAGATTCACCG
AGAGATCCGGCAAGGAGTTCATAATTGGACTAGCTCTGCAGGCAACCAGG
ACCGCCGAATCCTCGTGGGGTCGGGTTGTTCGGTTCAAGTCTCTACGTGG
ATAAGGAGGCGCCGCGAGACTTCCACGGCTGTGCATCACTGTAGCCAGTG
AGTCGACTTTAAGAAGGCTCCAGTATTTCGCAAACACTACGAATATGCAT
TATCCGGCCATATGCAAACTCTCACATTTTCCGAGCTCTATTGCCGGTTC
ACCGGTTGACGGAATACCGGATTCGTCGCCCTAACCCGCATTATAATTTG
TCCGCAGGTGTAAGTTTAATGCATGAGTGCCTGATCGCTCCTGTCCCGCT
TAAATATTCAAGGTATCGCGTGTATGGACTAGTCCGCAGGAGCGGGCCTG
GTGGTAAAGGCTGCGCGACCTCCAACTAGGCTCAGTGATATCATTCATTG
CCTTTAAAGCTCTAATACTCTCAGGAATATGTTAAACTTTGGCGTTCGGT
GCCGAACCAATAGATGACATCCTTACCCTTTTTACAGTCAGCAAGCCATC
CAATCACATAGTCATAGTAGAACATCGCAGTCTTGGAGCACTGGCAATTC
TGACTGTTGACCCAATGTTATTCATCTGCAGAACTACTCCCCCAGCTCAA
CCAGTCAAAGGCGAAGTAGGCCGCCATCACGAACGGCGAGAGTCTTGGGA
ACCTACGAGAATTTGCAATATAAGTCCTGGATAACCTGGCGCGGTGATCA
GGAGGTCGTTTAGTCAGCGCGTATAGGATCATGGCGCAAGGGCGTCTTCC
ACCCTTAACCAACCAAAGGTGTAAAACCACAACTTACATCTGTCGCTCCG
ATTACAATGCGTCGTACCCCGGAGGGCGTTAGTTATACTGCGGCGTCCGG
CAATGACGTTAAACGGAGGCATAGAAGCCTGCCACTTTGGGAAAAATGGT
GAGTAAATGCTCCGCACTAAGCCTCACAGTCTTTTAACTCTAGGGCAGTT
GTGCGCGTTAGCGAAAATATATTCGAACGCACTCATGTCGCGGCCAGGAC
GATAGTGCGCATGTTTAAATGCATATTGAGCGAAGTTGTCTCAATTTTTC
AACTTCTAAGCCCTTCAAGTAGCACCCAGCACTTATTATATACCCAGGCC
AGCCACGTGCCTGCATTACTCGGACCGTGTTGCCGGGAGCACGATTTCAC
CTCGCGCACCGGTTTTGCACGGGCCAATCACGCCTACCCGCCAGCCAACT
GTGGCTGGCTGTATGATGACGAACGTTGCACGAACCAGGAGTAACGAGGC
GCTTACACCGCGTTAATAATCCTCGGAGCGTTCACGAAATTCTGAACCAC
TGACAGTTCGCAATAATTGGGTGACCGTAAGATAATGATTCCGTCCATCC
GCGCACGGTCCTCACATCGGCATTAGACTTTATCGCATAAAGCGTGACGG
GCTACTCTACGTCAGGAGGCACGGTGCTCCCACAAGTCGCCCATCGACAT
GGAGTAGTCCCGTAGGGGCACCCACACACCGAACGTCGCATCTCCGCTTA
TGCCTACATTCCGTGGCGCGCCTTGAGTCGTTATTCTCCCATCCACTTTG
CACATATAGAGGGTGCTGATTGGCGCATGGATCTAAATCATCAATTGGAG
AGACGGGTGCAGGGGGCGAATACAGCAGATACCGCCCCTAAGGATTAACA
GCACAACGTTACCGTTTCAGGTGCCCAGCTAACATTTTGGCAGGGCCCCC
CCAAAGGTATGCCACACCCGGGCATAATCTATAGATAGTTCCGAGGGTTG
GCTCATAGTCACACCCCCAACAATACTAAGAAGAATAATGCACGAATATC
CATGTTTAAATAGGTCGCCTCGCAGCCATACGCAGGCGGGACCACTCAGA
ATGGACTGTCCCATGATACGTCGGCTGATCAGAACCATACCTTTGCACCT
GGGACCACCTCCCCTCCTCAATAATACGATAAGATGCAGCGTAGATGTGA
GGCCTTATTTAACGCGGTCGCGATCAGAGTATGGAACTTAGACGGAAATC
TACACGAACAGGTACTAGTTAGTCGGGACTTCGTCCAGTACGCTGATTAT
GAGTGCGGCGTAAGTATTAGAATTTGACATCAATGGTGTTCACTAATGAC
TTTGATGGTCGCCCTCTGACTCCCGTTATATAATTTTATAGGAGACGATC
GTGACATTTGTTGAATGCTCGTAGGCGCGAGATGACAGGTCCCTTGCAGA
TGGTCGATAGGCCTAATGTAATGAGAACTGAGTTCTAAAATTGACTTGTT
CCATAATACTTTGGACAAGGTCGGCACTGCTAGTGTTCGAATTTGATACC
AATAGGACATAAAGACATAGATCTCACTACACGACACCATGCCCTGATAT
GAGAACCCTCTAAGGGGCTTTTTCGCGCCTGGCTCGAGTTGCGAAAAATT
TGTCGTGCGGTAAAACCGTCGATAACACATTTGGTTCACCGCGTTATCAC
TAGCTGACATCTCTCACTATCGGTGATGATGTGGCAGCTAAGGTAGACAC
TGTTTAGTCAAACTGGACTAAGCTAGGATTTACTGAGAAACCAAGCTCGA
AACACCACAGCCGGAGGCATCTCTTGAAGCTTAATGCCGTCTGGAACTCG
CTAGCTGACAGGGATGTTCAAGACGGCAAGACGTGGACTCTGGCTGCCTC
TCGCCAGCGGCTGATTGACAAACTTGGGCATCTAAGTGTTCCACTAGCGC
GCAGATCATCCGCTGAACCACGACAATCGTAGCGTCCCAATCAATTAGGG
CCATACGGGTCCTCAGCGACGGCCTACATTCACGCGTCGCCCCCTATTTA
GGACGTTTGGATAGTGCGCGTTCACCCTTCCACTTTATGGGATTCGGATC
ATGGCAACAGACCAAGATCAGGGCTTACGTTCCCCATATAAAATCGCCAT
GAACAGGACATAATCAGCAGTCTTTCGTTTAATCCATAGCTAATTTTCCC
ACCGAGCGCTATTCTAGTCTTCCGACAACCGTGTGATTAAGCTCTCAGTG
CCACGGCTATTCGGACCCGATTTATACATAGTTCGGGTTTAACGGTAAGA
CAGCGCAGAGCCCTGCACTATCCGGAGGCTGACGATCACTAGCACGTAGT
CTTAAAGTTTCCTTAACGAATCGCAGGTTCCCGAGGCAGCCCGGGAAGCG
TGCGATTTATTCCGAGCGTCCTCTCTCAAGAAGGCTCTTCAATAGGGAGA
CTGACGCGCTCTTCTCCCGGCAAAATACAATTCGTCCGACGTACATTGCC
CGGGTGGGGGTCGGTAACTCCAACCAGGTTCATATTAAAGTGACTGTTCA
TCTCGGTGTCGATTTCCATCATCTTAATCCCGTATCCCTCTGCCGCTAAC
TGACACCTCTTGAGGGAGTTACAAGTTAAAAAGAACTCAACGGGAACAGA
TTCTCCGTAATCAGAGCTAACCCCCTGCGACGCTTCTACAACCTTGATTC
TGGGAACAGCTCCGTGAGCACCTCTAGGTCGTCGTGGATCCAACGTCATT
TCGTCCTCCGTTTCATGCACGGTAGACCCGAACGATGGTGTGATCCAGAG
CGGTATTCATGGTTATACCCGACGACATGTCCTCCTTAGCATGAACGTGT
TAGGACCACAACCCGATCATTCCCAATGAGTTTCAACGCCTAACCGTGCA
CAACGCTCTGCTTAGGTGGAGTTCCGCCTTGTCGTCGGTTGACTAGCGTT
TACGGCCGTGCCCTGGTCCATAGTACAAAAACCGGAGGGCTAATCTATCC
TGATGTACCGGTCCCCTAGTCCCTCGACTCAAGGCCTGTACGTGTTGATA
TACCGAACTCGGAATTCCACTATACCGTTTAGGATCCACAAGCCTAATTA
GACCTCATCAACTTGTCGTAGCTTATTGAGCGGTTTAGCGTAAGGCACCG
CAAATTGGTGCACAAAGTCGGTGGCATTAGCATATCTTAGTGGTCAGGGC
CTTGTCCCACTCAGTCTCTTCCAGCAAGCACTATCTCTACGGGGGAATCT
AGTGCACACTCTCCGACAATGACGTCGTCGGAAGGTACACCAGCTGCGGT
ATTGTAAAGTAAAAAGGCTTGCAGGAATATCGGTCGATACCAGGCAGACG
CCTTAGTTGGGGGAGGCCAGGAACCCTAGGTTGAGCCAACGTAACAGCTT
ACATACGTAGCATTGGTCGGGTGAGGCACCGTGTGCCGGGAATCACGAGC
TTCTAGTATGTACAGCCCACCATGGCTGCTGACTCGATGCCCGGAGCCTA
GTTATCCTTAAACCGGGCTAGAGTTGTTATAACAACAAGAACTATCAGTA
AACGATCTCAAAGTTGCGCCGACTCCCCGTCCACCAACCTTCACGTCAAC
GAAGCTACCTAGCTCATGGCATTATAGGCCCCTGGACATTAGATACGTTC
GGTGCCCGCCTCCCATTTCTATCATAATACGTATCGATCTTACGTTATCG
CGAATCAGGGATTTCTGCTACTCAGTACTCCGATTGCCTTGCACGTCCAA
TTGGCCACGCAACCATGTCCATACCCCTGGACCGGATCAACTAGTTCCAG
GATCGATTGCAGTGCGCTCAATAGAAAATCCTGTTAGAGATCTGAACGGG
TTAGTGGATTGGCTCAGGGCCATCGCGTGAAATCTCAAGCTCATAGTTAC
GAATGCTGATCTGGTCTCTTTGGGAGTGCCACATGTCCGCTGGCAAGACT
AGGGCGTTGGCCGGTAAAACAAGCATTAGGGTCGTGGCTTTTGGTTAGTT
GTATCCCTTTGATCCGAAATGACAATCGACTCTAAATACCCACGAGGGCA
GGTTTAAGTATTAGGAGTGGCCATCTAGGCGTCTAGGCACGCACACCCTT
GGCAACAACACTAATAGGACATAGTGACCACCTCTTTTGCAACGACATCA
CTTTCTGCCCGTTCATCTATATGGCCAATTTTCGCGACTCACCGGCAATA
TGCATGCGGTTAAATCCGCTCGGATAGCGAAAACTCCGCCACAACCGAAG
CCGACCGACCTGATGACCACTTAGAGCAGCGTAGGCATGTCGCATTTTGT
CAATGGAACGGTTATCAGGAACCGATCGCATCGTGTGATCTTGATGGGAG
TTGGACCCTTTCGAATTTGCGGTATACTGTATTTGAATCTAAATACCGCC
ACGAGTTTGTCGTTTAGTGAGCTTATGCGACACCAAGGGATTGCTGAAAC
CCTAAAGGTGGGGTCTTGAGTGAATCGAGTCAGCCGGGAGAAGGGGATAA
ACACGCGGGAGCATGTTGCGCGCCCAGATCGAAGTCTTCACGCAGGACTC
ATGCCTGGTCGGTCCCGCTCGGGCCGGAAATCTAGAGAACATGCCCGTAT
TATCAAAATTTCCGCACGATGCCTTACCATGTTGGATGACCTGTGATGCT
GTCATGAGACAGCTAGTATGCAAGTGACTGCTTACGCCATGTACGACCGC
GCCTGCGACGTACAACAGTTTTAGGCCTGTTTTCAGAACCTAAGCGACAA
CCGATATCTTGCGTTGTTTAAGGTTTTGCTTCTACTGTTGGAGCCTCGCT
CCTCTGCTAGCGTATATAACGCGTCCGCCTGGTGTACTCTGCTAAGGTTA
AACTCTATACTGCCCATTGGCCATACCCAGGCTCACAGGAATATTGGATG
GCTCGCTCCCAGGGTGGGGATGGCAGGCGCTGTAGCCATTGCCTCAGGCG
CGCAATTTGTAGTACTGTTTGACACCGATTCGGAAAGGATCACTGCTAAC
ACGCTAACTTTACGATCAGAACGTCCACACTGGGACGACCACCGTGCCGC
TGGGCGAACAATTACTTAATGTAGACTGAGGGCTAGTTGCGTAAGCACTT
TAGTCTTTAATCTTTTAAGCATTGTAGAGCGCCGAGATAAAATTAAATGA
GCGGGCGAACTAGAATAGAATATCTCAGTTTGCTAAATTTTGTGCCCTTG
GTTGGTGCCAGAGTTGTTGAATATAATCTGCTCACTTAATATTACTGTAA
TCAGTGGCCACCAAAGTCCTTGATCGGGCTGCCACTGTGTGCTAGGACCG
AAGGGTAGTTACCGTCAACCCCATTTCGATGACTGCCGCACCTGCAGACG
ACAAGCGAGGCGATAGAGAGCGCAGTGTTGAGCACAGGTTGTGTACCGAG
GAACTGAAGAATGTCGCGGTCCTCCAGTAAACTATCGTCACACCACGACG
TAAACCTGAGAGATGTAGGGAGGTCTATTGCGAACTTGGCTCGTTGTAGT
GGTAAACATGAGATAAGACGAGCAAGCTAGGTCTTCCATCACGATCATAC
GAGAGGAGACAGCCTCTGGGACAAAGTCCGGCAGCGTCCGTGCTTCCGCT
GTGGATAAGGTCCCCATAGCTGGGCTCAACCCACCCACACCACATTGTAT
GCATATCAACACCGACGCGACGGCTAAAGGAATGTTAGGCGATGGGTGCG
CCATTAAGCGCAGTCCTGTCACGCGCGGAATCTATTTGATTAACTTATCT
ATGTCTTCGCCTGGTTCGATGGTTTCATAAAAGCGTGGTCTTCACACTTT
GAGAACTTGGCCACGGAACGTGATAAATCTGGACTCTGACGGTCCCATGA
GGTGAGTGTGCTTCTCCACCCTAAAAAAGATGACTAGAGACCGACATTTC
CGCTCAAGTAATGTAGCTAATCACTCCGAGAATTCATGTCTGTGAAATTT
CAGTAAAGCGGAGTTCAGCACCGCATCCATCCCGGACAAGGAACACCTAA
GTTTCCACCTCCAAACTGGTTATGTTAATGGCTTGCTTTTAAACGTTCAA
GGACGCAGGTGTGGTCTCGCGCTAGTCACCAACTGACTCCCGATCTGCGT
GAGAGTGTTTGTAAGTTTTACGGTCTATAGTACCCGAGGTAACGCGTGAA
CCGGTTTGAGATTGCACATACTTCCTTCAACCCAGGGACGGCCTATGTCG
ACAGAGTAGCCCAGGCTCCTCTGGTGGGCGGTTCAGAGGTCCGAGTATGA
AGAAATATGTGTGTCACGACGCTGGACCAATGCGTATTCCTGTATCACAC
GGCGGTATGACCCAAGGGGGCCACAAATGAGGCCTAAAGGACATAGACGT
CGGGAACTGCAATAAGTCCAACTGGCGATACGCGCAGCGAAAGGGACGAA
TTCGTTAGAGCACGTAACTTATGTCGGACGTGGACCGCTAGTTCACGACC
CCCATGTATCTCCGTATCCACGTTTGTTTCCTCCCACCGTCCTGAATCGA
CATGAACAAGATCGCGGATCTTGAAGCCATGGCTCGCAGAAGGTTATCGA
GCAGACTTATTACGGTTGCACTGCAAGAGCAATTAGCAAATTTTAGCTAC
ATAGTCAGAATGGACTCGCGGTTAAAACTTGGCGGGGCCAGTACTAGCAC
ACGCTCAGGCACCAGGTGCCCGTCTTATGCCCAAGCTTATCGGATTGATA
CCGTGTGAAAGGATCACCGCCGGGGGAATGGCCCCTGAACTCACCTAGTT
AGTCAGCTGCACAAACCTCGGTCAGCATTCATTCGCCAAAAGAGGGAGTC
CAGCGAAGACTAGAGCATTGCTACGAGCTCTACATGCAGAACTGCATATT
GATTTTTGCTTCCTAGTTTACCACGTCTGGATGAATCAATCAAAAGTGCC
TCGGTGCGCATGTACAACCCGTACTATGTCCGTACCTTAAGTTTGATCCC
GACGGACACCGCACTCGGGACCGGAGAGGTGCTTCAGTAGGGTCAACGAT
AAGGGCGGCTTCGAAGTGTCATGTCGTTCCACCTAGCTTGTTCTGAGGTT
CGGTTTTCGATCATTAGAGGCCAAACGCAGTCTTGTAGTGGACCCGCCGG
ATCCTGTAGTCCAGCGAACTCGGAAAAAATTCTTACAGACGAAGATCCGG
CACCGCGCAAGCATGAATGCGGAATACTACCTCTACCAAGCTGCTTGCGG
TGTTGTCGGGATAGTTTGTCTCATAATGCGATACTGGTATCCACGCCCCT
AACGACGATTGTGCCCTCACAGAGGTGAAGTGCAGCCTGGTTACATGCTA
CGATCAAGCCTTGTAGCGTCCCCGCACGTAAGTATACTGCATAACACAAA
CTTCAAACATCAGGTCTCAGTCGGAACATGTCGTTCAGGACAGTGTTTTC
GAGAGGATTAATCGGACAAACCTTCGGAACTGGAAACAGCCGGATTACGT
GTACCTTCCTATGAGGATGATATTTAGGTTGTACATCGAATAGGCTCAAT
GGTTTCTACTTCTACGGTTTACGCCCACCCAGCGTATGTGTTGCAAAGAT
AGACCCATCGGGTACTAGCCTGCGTTTCTCATAGCAAAGGGACTCCTGTC
AGGCCTCCCCCGTTAAGTCAGCACCGCCCTCCCAGATCCGATAACCGTGA
CACCAACATTTGCAACTTATATTTCCAATCGCTAGCCAATGGTATCGTCA
CATCAAACTGACTGCATGGTGACTGGCGGACTGGTACTTATGATATTGAT
GATTTTAAGAGTGCGATTCTATGCATACATGCCCAGCGTAAATCGCTTTG
TCTGTTATTTAGCCCGCACGACGAAGTCCCTTGTATAAGTGGATCGTGAC
AAAGCGGGACACAGCATTTCGTGCTGTCCGCGCACGAAGACGTCTAGACT
AAATCTGAAGATTCGTAGAACTTTTGTGGGCTTCAGCCCATATCCGGCCC
CTCATGGCTTCGGGGATTTCATTGAACCTCTGGTATCTTTGTTTGATGAG
AGTCATTTTTACTGGGTCCACTTTGCCTCAGTTGATGGCGTTGGCATACG
GTGTTCCTGGAAGCGCAGCTACGACCAACACACCATTTGGGAATTATAAA
CGTATGCCGTCATTCATATTCCGAGGGGATCACTAGGGGATTCTCCCGTT
TCCTAAGAGGAATTTTGTTCGGTGAGGTCAGCGGCCGCGGTAGCCCATGT
CAGCCATATGTACAGACAGCAAGTCAGTAATCTTGGGGGCCCTTAAGACT
CAGCGCATCGAGGGTCTCTGGCGGCCTAACTCTAGGCACTGAAGATTGAA
TGCTGTATAACAGCACTTACTCGCGACCTGACTGCCGACCACGGATCGCG
AGGTGTAGTAGTCCGGGGGTGTTCTTGTTGGAGTTGATCCACGACGAGCG
AACCCTAACGGCTGCCGAGATTATACCTCGACTATCGCTCCATGCTAAGC
TTACATGTCTCTAACGATCGTGTTCGATTGGGGTAAAAGAAGTGAGCTTT
GAGCGGGTTTTGGCAAGTCCAAAAGACGCGCTCCTCGGAGGTTGTATTTC
ATTGAACGCAGTAAAGTTAAATTGTTTTGAATACTCGCGTCCGGTACTTA
CCATTTCCAAATGAATAAGAAGCCTGAACCGGTTCAATCTAAGAAAGGAC
TCGTATCATCCCGGACTGTTAAAATCACTCCCCTGGTATGTAGTAGTTGT
GTTATATGGTGTGGCCCCCCAATCGTTTAAGAACTGGGTGCCGTTTCCCC
GGTCTATGCGGGGAAACCCTGGGTTCAGTAATGAGAGAGGTTGGTACACC
TGACGGATGCCTTGAGGAATATCGGTCGATACCAGGCAGACGCCTGTAGT
GGGGGAGGCCAGGAAACCCAGGTTAGCCAACGAAACAGCCTCACATAAGT
AGCATGTGTCGGGTGAGTCACCGTGTGCCGGGATCACGAGCCTCTAGTAT
GTACATCCAGCCATTGCTGCAGACTCCGATGCCCGGCAGGCCTATTATCC
TTAACCGGCTAGAGTTGTTATAACAACAAGAGTATCTCGTAAACGATCCA
AAGCTCGGGCCACTACCCGTCCACCACCTTGACGTCACGAAGTACCTGCT
ATCATGGTATTATAGGTCCCCTGGACATTAGTATACGCCAGACAACTATT
TTTGTCCTTGGCGACGTCGCTCGAAGTGAGTAGACCGCCCCGCTCGCAGA
GCTGAGCCAACGGTCAAACTGCACCCTATATATGTACATGCTTTCAGTAG
ATCTCGAAGAATTTTTAAGCAAGTAGACGGTCCGCAACCGCGGCGTCATT
ACCTATCAGTGCACTTGGCAACGCAATTATCGCATCCGCTACAGCGGCGC
TATGGAAGGAAGATGGCATGTAAGCATCTGCCTGTGCCTTCTCTCCCGGC
ATTGCTAGCCTAGGGCCTCCATGAGTTATAACCAAATTAACAAGACAGTC
AGAATTCCGAATATTCCTGTCCTCCTAACACTTTTGCTGATACGCTCGTT
ACATTAGTGTCTACTAGCATTCTCTTACTATCGGTCGGATCACTATGTCA
GGCCCGATAGACTGAGTTCGGCCAGATGTGTGATGATTACTCGGATTTGC
GCAACAGTTCGTCCTAGTAGAGGATGGCGTGTACACCCACGGCGCCCGAG
AGCCGCAGCGCTTTCCGCAACCCCTTAGACTCTGCTCGAATCTTCACAAC
CTAACATTGAACCGGCACGCTCGATAGTCTATGTAATCATGCGTTGAGAG
CCATCTTATTTAACCGCAAGTTAGATACCAGTAAGCCAAGTCTTAACCCC
AGCTAAGGATATCTCAGGTCGTCAGCTCCCTGAGAGACCATCCAATCACT
GTAGTGATTGCGGAGTGGTGGGCAAGCGACCGACGGGTAATTAACTGAAT
ACTCTTGAGAAGCTCGTCGATCTTAGGGAGTGAGGCTGCGGGGGTGCTCC
TTCGAGTGACCATGGGAGCGGCACCACGACACCCACGTGGATTATTATGC
GTGAGGTTGAACCATATCGAAATAACCGGAAGTGTTGCAAGCGGATTACA
TATAAATCAATTTATCACATGCGCTAAGAGCGGTGGTGGGCGCACTAGCA
TACTAGCAGCTCCAGCTATCACGAGGATTCACTCTCTTCGCCAGGTTGGG
TGGTCGTATTACGTTCCTAAGGACGTCAACGCCGACTGAGATGACGGGTG
TCGGTGTTGCTCCACTACCGACTAACGTGGTATCAGGCCTGTCCGGTGTC
CCCGAACGAGCGCAAGCGGGAGAACTAACCAGTACACGTCGACCTCCCTG
GTACCAAGACGGATGACGGCAGTTACAGGTCTCTGCAGAAATATACTGAA
AGACTGCTGACAGTTCAGTAAGTTTGTCCCTACCTAAAGACGACGACCTC
TAGGGCCCGAGTCTCGTGTGGACACCGCCAAGCGCAAAGTATGGCTCGGC
AAGTCGTTTACCACCCTGGGCGATGCGGGGTCTCCGTCATTTGACAGTTA
GAGGAAACACAACACGATTGCGAGCGATGCAAGCGATAGCTTTGGTGCAG
ATCGCCTTAGAAATTAATGTGCTTTTATGCGCGCCTGCAACCGGCTGTGC
ATAACCGTCTCTTTCCTTGTTTCGGTCACATGTAGCACGCTTCTGCGAGT
CTATCTCAGTGATCGTCATAAAAATCCCATAGCCTTTTAAGAAAAGGTAG
TCAAGTATAAGACCGATTTAGCGCGTGTAGCGCACACGAGGGTGACCTGC
GGCCGGGCCTCTTGATTAGAGGGTGTCATAACGCCCACAGATCGTCTGAA
CGGATAATTGCACGCATTTAATTTGGTCATCTCAACCCCACCTTAATATC
TGGGGCATGTGTAAAAGCCAGGGATGGCGGAGGTACGTGCGTCCTTGGCA
ATGACCAACCTTTGGTGAGGCGTGAACGGAATGGTGTTATCTGTGAATTA
GCGACGTGAAACCCCAGAATTAGGCCTAGGGGGGGGACGGTGATGGTGCT
GCGCCTCGCGAGTCTCAATATAAAAACAGCACCTATCTGTATACCTTTGG
TCGAATATCGCAAGTACTCTCACCCCGTAAGCCGTATCAGGGATCGGGAA
TACTCGATTTTCCTCTCATGACGCATACCACAACCATTGCAATATTTAAC
TTGGATGGAATGGATGCTGTTCAACTCTAGTTGCATGAGTTACCATCATC
GACAGTACTGCTGTGTCCGCTAACCACTCAATGTTTCTGCGGCCTTGCGG
GGACTGAGTAAGGCTCCTCTAATATTCTCGACCATCAATACGGGTGCGAA
ACAATGCGAAGAGACCTTCCGGAGCCTGATGCCCAGCATTACTATGTCGT
AACCAGGGTTATAATTTATCGATCCCGATAGCTAGTTCCGGGGGCGCCTC
CGACGACTTTGGTGCCCAGTTGACCAAGCGCCGACATGCGGTTTAGCTGT
AGTAATTCGCGCTGACACTTCGGATAACTGGCGTCGATATTGTTACGGGG
CCAGAAGCACATATAAGGAAGTTTGAGTTTCCGCACTGACTCTCATTCTG
CACTGGGGCTGCTCTCCCGTCAGGGCCGATGTATGAGTGGGTTCCCTCTT
GTGCGTTGCCCCGGGTCAGTGAAATTTTTAACAAAAAACTGTGACCGGAA
CTGTCAGCTTCAGTAGATAAACCGTTAGGGATTAGTGGGTCTACTAATCT
CTATATCTACGGCCGAAGCAGGTAACAAGATGATGGCTGATTCGAAAGGT
GCGAATGGGAACCCGGAGATTTTAATATCATGGAGAACATGCCAATGGCT
ATGGATGTTCGTTAGGTGTGATTCTTGCACATGTCAGTAACATGCCCTTA
CGGACCCTTAGTGGGCGTGCGATTCGGTAGGTCCTACGCTCCAATATCCT
CGATATAATAAGCTAGACACGTATGCGCTGGGGCTAGGGGACGTCGTTAT
TATGAGATACCCTTACCACGTGCAGCAAGATCACTGCTGAAAACAATGAT
CCCGACATGAGCCTTCGGTCACACGCGCATCGGGGAACCGATAGGCTCGG
TCACGGCAGCCGGGAGGCCCATTGTTGCGAAGTCCTACGAGTATACTCGT
CGGTGGTAGAGAAGGGCAATCCATTTTTTAATGTGAGGTGGTCTTCGAGT
ACCGAACCTCCAGGTTACTTAGCGGACTATTCTAGTTCTGCCGAAGGTGT
CTATACCTTCTGTCTCTGCACGGCATGAGCACGAAGGCACCTGCGTATGG
TTTGCTTATTCTTCGTTCCTTCGCGATAGCGTCCGACCAAGATAGAATTG
GTGATGGAATAGACCTCTATTGCCCTATGCTCTGAGGGTAGCTGCCATAA
CAACTTTGCGATTGGTGAGAGGGCGAAAGCACTTCGTGAAAGGGATTCTC
AATGTAAAGACGTCCTACATCGATGATATCACAGTTGCCACTAGCGCTTT
CGCAGGCAGCCACTCGTAAACGGATGCTACTTACTCCCACGCCTAGTCAG
ACATCAAGTAAGATCTCTCAGGCGCTCAAACAGTCTGGTCCACATCTATG
GATGTAGATCACACCTCCGAATCATTGATCTCCACACAACTGATTGTTGC
AGCAACGTGTCTAATGCGTATCTGGACTGAGTGAGTAGGTATGGTGCCGG
TACCCCTATAAAATAGGTGAGAGTCCGGGCCTGCAGCCCCCCAGACATAT
GATGTTACGCTCAGTATTCTGCTAGTATAGCTGGCGCCGTCTAAGGGGTG
TAGATGCAGTACGAGGAGCATTCCCAATGAATTGTGTGTGAGTATTAGCG
GTTCAAATTTTCGTCTCGCTCGACGAGTAGATTTCAAAAAGCCAGCCTTG
TTAGGGGCTTTTAGTCCTGCGGATGCATATAGAGCACTTAGAAACGACAT
TTGCCATAGCGCCGAGCCACTTATAGTTGACGATTGGCAGGCTATCACTT
ACCGAGTTAATGGAGCACTAATTTGGTCCCCGACTATAGGAGGGGGGCTT
GTCATATCTGAAATGCTCCTGAAGGCCAAGGCATAGTCGTCGGCTAACTC
AGAGGGTGGACAGCCAGACATCGGTGTACTACTCTGCGGCGCCGGGTAAA
GTAAAAGGGGACTAATTCTGGAGCCCTGATTATAGTTGTGAGTGGTGCCT
TTCTATAAGCTCAGAACGAAATGGATGGTGGTCTTCCGTGGAGCGCGATC
TACAGAAACAACGGACATACCGTCCTGTTCAAATCCGCAATCACGCGCAG
TTTTGCTGTAGGTAGATTCTGTCGTTGATATTAAGCGGTCGAGAGACTCT
TCGCCCTAGCGCATGACGTTCCTCAGCCAGATTGACATTGGTGAACATTG
GTAGACCATGCAACGAATTGACTCAGCTAGAGCACGTATGCCACGAATAG
GGCATACCGGAAAGCGTCGGTAAAGCAGATTAGAGAAGCTTGATATTTTC
ACCCAATCGCCACTCCATGGGGATATCGTGCTTTGCTCCCTAATCTGTGA
AGATAGGAGGCACTGTCCCTCCACATGAGGCGCCCCGACAACCAGCGGCA
GCGAGCATAAGCGGGATCCAGGCCGGATCGTCGGGCCAAATTGAAAGTGT
CATAGTGAGTGCACTGTGGCAACTCAGTCCCTATTTCATGGTCAAGCGGG
GATGTGGGGCTGAAATGGTGCCAACAGGCTCCGCGTAACACTTTTCGGAC
GTTATCTGGTGGAAGTCGAATTTATGGTACCGCGCATTGCTCATGCTTCG
ATCCAGGCCCGCTTATGCTGTCGGAGTCGCCCAGGCCAAGCGAGTACCCC
TGCGTACGGTCTGAGATCTTGTCTCCCTGTTGCCCATTGTCTATTACAGC
GAAACTGTGCCCTGGGTCGGAACTTTCCTTATCTGCCGAATTCGAGGCGC
TCGCGCAATGCGGAGTTCTCGTGAGGTAGGCCACTTCGTAGGCATTGTGA
TCGGATTCCTGGGCATCACAGATGGGAGTGATTCAAAGGGATAAAACACT
GTGATTCTTGCGCCACGATTTTCTAAGGAGCGCGGTAATAGTAGCTCTCG
AACGTAAATATAGACTCTGCGACCCTTATGCGCTGTATTAGGTCTGCATA
GCTAAGTTTGGATCCGGCAACGGAATCTGGCCTCCAATTTCACTGCCGCA
AGGATAGATACTCTTCGACTGGCTGTGGACCAGGGATGGCAGTTAGGGTT
TGATATGCAGTGCTTATGTTTGTTCACAAGATTGGTATTGTAGGCGTTAC
TCTATCGCATGTGGGCTTGCCAAAACCCCGTACCCTGCCTTAGTTACCAA
GCCCACGTGAGTCTGTGTAACGAGTTAATCCTAAGTAGGGCTTGTTGAAC
AGCACCCACGGAGAGCTTTCCCTCTTCGTTTTTTCTGAACTCCCATCAGG
ATGGTGCAATGACACGTCAACGCAAAACGTGGAAGTTGATGGCGGCCGAA
GATCATCTCAGGAGGGTCACCGAGCTGGCATCCACGAGCTGACCAACTAG
GGTTTCTCAAACTGCTTAACCTGCACCCTGCGCAATTATATTTCGAGGCC
GGAGGCAAATACTTGCTACCACCAGACAGAACCACTAACGCCCTTCGATC
TGGCGGGTGACAAGAGGGGCGCAGTAAAAGGCTACTTTAGTTGCGGGTCC
TAGTCACGTGTGTGCAACAACTCTACCGTGCCGAGTTACCTCAGAGCAAA
TTGGTCCACCTCTAGACAGCTGGCATGATTCACATGAAGAGGAATCACTT
GGAATATGTCACCTTATCGAATCAACTGCAGGATCTACGCACCAGTTAAC
CTTTCATCTTAACTCTACGGCTGCTCTCTATGGACCGATCTCTTCCTCAG
GGAAAAATGATATCAGGATCCACTGGCTAGCTGCATCGTGTGAAAATGCC
ATAAAGCTAGCTTTACAGCTCGGGCTAGCGCGCACCGTTCCAGTTTGCTA
CATTTAGAGTAGTACAAGCATTGGCAACGATTCCCAAGAGTTGGCACTGC
GACTAATCCCACGGTGAATGCGTTCTCTAGCTGCTTGAAATCGAACGGCG
CACCCCGGGCCTTCTAGCTTACGCGGTAAGGTTGGAATCCAGTTATAGTG
AATCCCTATTGGTGATAAGCACGCCTTCGAACTGGGTGGAGCAAATAACA
ACGTCCAAGCATCTTTGCGTCGGTGAATACACCGAGGTACAGGAAGAATT
CAGCGTTCTCCGTGTCTGGAAATCAATAGCGAGCTTCGTTCTAGGCGTTC
TTAGTACCGGCCGTACCAGGGCGTATTGACGCAGCAACGTGTCAATGCGG
TATTTGTGATGGAGTGAGTAGGTTATGGGCGGTGTACCCCTAAAAATAGG
TGAGATCGGGCCTGACAGCCCCCAGACTACGATCGTTGATCTCGGTATTC
TGCTAGTATACGCTGCGCCGTGCAGGGGGTGTAATGCAGTTACGAGGAGC
CTTCCAATAAATTGTGTGTGAGTATTAGCGGTTCAAATTTTCGTCTCGGC
TCGACGACGTAGATTTCAAAAGCCAGCTTGTAGGGGCTTTTAGTCCGTTG
AGGATGCCATATAGAGCACCTTTAGAAACGACATTTGCCATAGCGCCGAG
CCGCTTATAGTTGGAGATTGGCAGGTATCAATCTACGTAGTTAATGGGAG
CCACTAATTTGAGTCCCCGACTATAGGAGTGGGGGCTGTCATATATGAAA
GCTCTGAAGGCAAGGCATAGTTCGATCGGCTAACTCAGAGGGTGACAGCA
GACCTCGGTGTACACTCTTCGGCGCCGGGTAAAATTAGAAAGGGAAACTA
ATTGCGAGCCCTGCTATAGTTGCTGGTGTCAGCCAGCCGAGCGTACTGTG
CGTGCTCACAGCTTTTATCGGGCCAGCCCGTGGAGTAATTGGTCTAAAGG
GTGAGCCGTATTCTGGTTAGGCCCTGGATTGCACGCCCATTATCTATTCG
CCCGGTGTCATGATACCGGGTGTTGGCCACAGTAAGAGCCTCAGTGCGAG
GGTAAGTGGATGTAAATTTACAGCACATCGCGGATCGATACTGAATGGCC
ACTTGTGTTAAGTTGGGTTCAGCGCTTATGCCAAGTGAGTTTTACCCACA
ATAAGGCAGCCCTAAGGCGGCGCGGGGTTAAGTGTACTACACTCTCGCGG
AAATAACCGTCGGTGCTGTCGCGCTTTCATCTTGTACTCGGGAAATCGCG
CCTGCTAAAGCCGACAGGTCCAATCCCTTCCACTGACCCTAGTCGGAAGC
TATCAGCTCAGCAGGCTCCGGGGCTGAACATGTCCGGTATAGCCACAATT
GCTAGTCGTCGGCAAGCTGGCGTTTAATCTTACTCGATTAAGAGGCTCTC
TGTCTGTGGGCTCGATTAGGATCCCTCCCAACAGTATGTGAGGCTGGTCT
GGTCAGGGTAATAAGCGACCATGGAACAACAAAGTATTCACGCCAGCTAC
TTCACGGAAATACTATGACCCTGGATCCTACTAGACTTGAATCCGATTTT
TCTTGCTGCCGAGGGACAGCGTCCGAAAATACAAGGCCGAGCGCGGAGAA
GTTTTTGACCCCTGCCTTGCTACGGCCTTTACCCGGTTGAGCGATTGAAG
TTCAGCGGATACTGTGGGCTTCGGTCATCGTTGGTTAGGAGTTGTGGCTA
GATGTTCTCCCCCACAGCGCGGCTCACGTGGGATATTGGTGCAGAGGACG
TAGTGCCTGCGAGCCAGGTGGGACCGCACTGGCCACCTATTTACTCAGCT
GAGGTAGGTGGGTAGCCGTTTAAGCGCGCTTTAGAAAGCCGGTTGTATGA
CTGCTGTAGGCCTACACCAAGTGCCGTATGTCTGCCTCCGTCCCGCGTTC
ACAAGGACGTGACGAGCTGTACTGATGCTCTACTAGAGGCGTTTTGGTTT
GCCTTATGCGCGCCACTGGGGACGGAGGCTGGGATGTTCGCGTACGGACG
CTACAACGGCTGAGAAGACAGCAAGAGTCCAATAATCGGTGTTGCTCGGC
ACCGTCCACAGGGGGGAGCCGAACTTATATAATGAAAGTCCCTATGTATT
CTACGGCTTTCAAGGGTCCCGACCAAGTAACCCTGCTTTCAGATACAAGA
GCACGATTAGAAATGGGTATTCACCTTGGACATCGATTTACTAACCCATA
TAGCAACAACTAGCCGAGAACGTAAGGCTTGGGTGCAATTGACGAAGACT
AAGACAACTTATAACAAGTCGCACTGCCCAAGGGGACGCGGTTCACGTTT
AAACTCTGAGGAAGGTTCATGGATATGTGACACATATCTAGATCCATCTA
ATGAAGATCCCCTACGACCTATAGGTTATAGGTCTTATTGGAAATTCATA
GGCGTCCTCGTGTACGACAACTTAACAATGGGCGCATTGGCCGAGTTATA
AAATCGTAACGTAATTTGAAAACTGAGACGGTCGGCGATTCGAACCATGC
GTGACATTCTCCTGTAGACCTCTGCAAATCCGACAGTCGGAGGCCTGTAA
GGGGAATGTCTATGTCAGCATGCCAGCGCATGTCTCCAGTTTAGTCAAGC
ACTTAGGGGTATGTCCGAAGTCTAGCTGGTCTGAACTAACTAGCACAGCA
ATGCGCCGGCGGGGCCTATCCTCCTATTTGTGGTTTTCAACGAGGAGCGC
CTGTTCCTGCCTAGGCCTGTCTCGGTTGGAGTCTGTGGCGAGTATTCTCA
CCGATCGTAATTGTTCTGAAACCAACCGTTGCCACCATTCGACATGTCTT
TGCCACGACCAAAAGGTGGGTGTAACACCTCGTTGTCTACGCGGAGCAGG
CGATTGCCTCGCCAGGAACCTTACTTTGTCATTGAGTCTACCTATACTAG
ACCACAGTCTGTGGTTATGTGACATAAGGATTACTTTAGATTTTGGGAGC
AACTCGATGTAGCATCGAAGCGAGCCTTATTCGCGATGCCCAGGGATTTA
AAAGTCAACGAACAGCACCCTATAAACCGGCCTTCTCCTCCGTATGTTAC
GGATCCAAAGCCTATAGTATCCTGTAAAGCAGCCTGTGTCTCGTCGATCG
GTCGCCGGGCAGGCCATTCACGTTGGTTATGAAACCCTGGCCCAGACCGT
TGTGTCACGAGCAGATTAAGATATCCGGAGGGGCCCCACTATAATGGCGG
TAATAGACGTAGGGGACCTGACGGTCCCCAAGAGTCAAGATAGTTGGCTT
CCTCTTGGAAGGCCTAAACGATGCAGCGAGGATGCTGCGTGATACGTTGC
AGGCAATCGGTTCAACATGAAAGCCGCAAATGCAAGTACTTAGATTCACC
ACTGAATAGGATTAGACAACGACGTAGGAACGGCAGCTGTGACAAGGTAT
CAACTTAACGACTCCTAACACCATTCATAACATATCTGGGACAGATTGAT
AGCTAAGAGGGGATCGCTATCTGTATACATCACTAGTTGCGATTTCTTTA
GGTACCACTTGCCGAGAGACATAGTAGTCGGTCTTGGTTCACAGACCATG
TTAACGACCCCAATTTTTCGCAGGAATGGGATATCAAAACGACGGACGGC
TAAGTTGATCTGCTATGGGTTCGTACTTCCATAGAACTTTCAAGATGGCG
TCACTCCTTGTACCCGCGTGAAGGATATGGTCATAGTCTGTTATCTACAA
TCTTAGGCTCCATGACCTGACTCTTCTACCTCGTTATAGTCTCACCCCAA
CCTAACCGTTCCCCATAAAAATTAAATGACGCTATTATCCACTGTAGACC
CTCAAGTGGCTGGAGGTCCACGACTGTTCTTAAGGAAGGCTTTGTACACT
AATTAGCAACGTACAGGGAAGATGCTGTCCATTCTAAACCCCGTAAGCAC
GAATTCTGACGGGGGGATCTCTTCGTAGAGGAGAATATATTGAGATTCAT
GTCGCACTGTCATGTAATTCCCCACTAACCCGCAAATCCTTACCCCCGGA
TAAACCGTCCACGCACAGTAGGCCTACGTACTTCGGAAGTATCTTCTCCT
ACAGTCAGATCATTCTGCTAATATAGTTCGCATTCCAGAGATCAAATCAT
TAACAATTAGGACTTGTTCATTAAGTACATCGGTCCCTACGTCTTGACAC
CTAGATCCTCATGCCCCCTTAGGCGCTACAATGTCATACAACCCGTCAGT
TCCAAGATCTCGTAATTAAACTTAACCACTAAAAGACTGAGAGGTGTCGT
CTCCTGTAATGTCTTCCGTTGTTCCCAGGTTATATTTGCAGAGGAAGTGG
CACCGTACATTGAAGCGTCACAGAGGCTCGAATCAAGCCGACATAACCCC
GCCTATTGTTCACGGTTGAGCTTTTGACCATCGCTAGCTCCACCTGGGCA
CTACATCTCACACGGTGAAAAAACACTATCTTAGGAAAGACAATTGATAC
GGTTTTAACTGGCCTATGATGCTTGATGACGTTCGTTGTGGGCGAGCTCA
GACTATGACCCGCGTGTCCCTTAAAGCAGAGCCAAGGTCTAATCTGGCAA
GAGCGCATCTGTTAGCGGCGTGATTGAGTGCTTGGGCCGCGTAGGAAGTG
GGAGAATGGACTGTTCGTATCCAGTCCCCTGATAGCAAGACCTCGCACCA
ACGTCAGCTGCGTATCCTTTATTCATTAAACTAATTGACGCGAGCGCCGC
GAAAACGAGTCGTTGATCCAATACAGTGCACAAACCATGTGAGCCTCGGA
CTGAATAGAAGCGGAACTTCTTACGCTAGTTAAGTCAGTCCAAGCCGGGT
TTGCAGGCGCTGAAGTGGACTCATTCCCATTTCTTAAATCGGCTGGTACT
TCAAAACCCTGAATGGTATTTATACTATCTCCCACTCAAGTAGGGATCTT
CAGCATCGTTTTGGGTTAGAGTTTATTACTGTCTCCATTAGTATCCCATA
CACTCGCACTCTTATGATCTAAAGGGCACCATGGGTTTATTGAATCGACA
ACATGCGCTGAAGATTCAGGTACAGAGGCCATTTTGAGACATGTTTACCT
CGTTTTTGGCGGGCTAGGCGCTGGTGGGGTTTCCGAACGTGTTTCTTTTG
GTTATTACTAGCTGAGCACTGCGTCGGGGCGCCTCTGTTAACAAGCCCAA
AGGGCCCGCTCAGTATAAGCTGTTTACGTTTAAAGACCTGGTATGACAGC
TCTCTCTTCTAGTGGTTCCTCCGAGTCACTCGGACTCAGAGATACGCACT
AGAACAAACTCCTACATCGTTATCAGATACTTGACGTCATGGGTCTATTT
TAAACATGGCAACGACGATGCAGGGGTGAGTTTCGTGGTCTCGGGGTCCA
ATGAATTGTTACTTTTCGAGATCCTGGACCAACAGCCTCATATATTGGAC
TGCAAACCGAATTGCCGGCTTGGCAATAGTGTAACTCTTCTCGCAAACCG
AAACCTGTGCTTGACGTTAGACATTTAAGTGGTTGGCATCCAAGTCCAGC
CGGCGGAGACGAATTCCTTTGCCAAGGGGTTCCATTCGGCATATTTTGAG
TCCTAGTTTCGCATAAGCTCCGGCTCGTGGGTGCATTACTCCGTAAGGGG
TGTACTCTGATGGTATCAGGATAAGAGCCGTCATGCCCCCTACTACATTG
TAGCAACTTAGGACTGAGGACCGTCCTCGACTTGCTACAACCACGTTCAT
AAGGTGTAGGCACGGGGGGTCCCCAACTGAGGGCACTCATTCCGTGGCAA
AACTACAAAAAGACTGCAATGGCGTCAATCCGGGTCGACCATAACAACTA
GACAGAGGGATAATAAGCCGCAATGTTGATATATTGGTAAGAGCAACCTT
AGAAACGATTCAACGAAACTACGTCCGGGTACAAGAAACCCCGAGACAGT
GATGACCAATTTACAAATTTAAAAAAAGCCCCCTGGCTCTGGGGGGCACT
CGACTCGAATCTCCTCTGACTCCTTCCAAGAGCCAAATTTCCATAATAAC
TGAGGTTGTGCGATCATGAATCGTCCCAGTTTCCTGGCATACCACCAACC
GCCGGTGACTATTGGCCCAAGGACGGACAGACAAAAATGTCGAGCCTTCG
CTCATCGTCACGCCGGTGCATCCTGTGCCGTAATACCTGATTCCGAAATT
CCAGGGAACTAGTATTAGGGGAGTGCCAGATAGTTCTGGGGGGCGCGAAT
CTCGGACTGGTGACGTAAAGTTCAGACTTCTCACGCGGGATTCGGCACTT
TTACATTAGACTTGACGCTTAGCGGGCCTCAGGGCAAGTCTGTAACTGCG
CTCTATGAACAGGACAAGACTAACTGCAAAATCTGTTCTCGTGAGTTGCA
CTGAGTCCGACTGTGTTAAGCGACTTAGGTGCGTACCGTGGCCTCCTATC
GTTAAGCACGGACCCGTACATCACGCCTTCAACATACTCTTACTTAAGAA
AGAGTCCCCTTAGTCAGACTTGAGTTCAACCCTGACAAATCCAAGACCTG
CTGCTGTAAGGGGATTTTAATTAGACAACGGCCTCAAGGAAGACATATGG
ACGACTGCGCCATATCGTTTCCCCATTTAACCGGACCCTCCTAACACCAC
AGGCTGACAATGGTTTCGAAGGACGTTCGTTGGGGACTACTTACAGCCCA
CGTAAACCCATTGCACATCTAGCTTCGTTAGGCTAACTATTTCCCAACGT
CGGGAAGCGACTCGGGTACCCTCCGTCGTGGACAACTCAAGGATGCGGCT
CGTGATCACCTCAGCTAACTTTGACGTGCCAGTCTTCTGTCTAGGTCTTC
TTAGGAGGACATTCACATAAACAGCACCGCCAAACGGCTACTTCTTGAAA
TTTGAGGTGAGTGTGTGCGCTTGGCTCCTAAGTAAGTTCATCCGAAAGGC
CGCTATTGCTCGTTTGTACAGACACCCCGTTCATATTGGAAACCATCGGT
CGCGCCCCGTTCTCACACGTATCTCTAAACATAGGGCGTGCAGAAGTATG
TTGTAAAATTTAATCGGTACGGTGTAATATCCTGTACTTCGGCGCCCTCA
CAAGGGTCCTGCCCCCAGCCCTTTCGGAACACAGGTGTTGAACTAGGAGC
AGGTAGTATAGTGTGCGCCATCTAAACGTTCCTTATTACAAGTGTAGCCG
GCTTATACTGGAAGAGCAGGCCGAACGCGGCACTGTCGGTACAGAACCAA
GGATGCGTAAAACCAGCTAGCTGAGTCACCTTGGACATTCAGAATTATGA
ACCTAATTAGGTATGCAGGTTAGAAGGGGCAATTGCACCACCAAAAGATC
TGATAATAGTGGGCATTTGAAAGGACATGTTTGATCTATAACTTCGGAAA
GCACGGAGGCGCGGCTTTTGGAAGGTGTGTGCTGCCGTTAACAGTCCTCC
TGCATCTTTTGAACGGCGAATCCTTGGACGAGGGTTTATCGAGCTAAAGC
CATGGAGCCTTCAATATCCAGCACAGCCAGTGTGGCTCAAGGGGCTCAGG
CTCTATACCGCACAACTTCTACAGAGTAATGTCAAAACTCTGTGTAGTTA
GCGTGATTCCAGTGGCTAGCTGGCCGAGTAGTTCTCTCCATTGAGACTTC
TTTCGGCCCCCGGGACACTCCCCCCTCCGAACATTTTCGGTGCGCACGAA
ATAGGATCTTTCCACGTATATTACGACCGGTTTAGCACGAAGCATTCAGT
TGTAAACTCTCCCTTCACATCCAGCTGTACGCCAGTTGGTAAAGCGAGCA
GTGGGCAATGCTGGCGTAATTGGGTCAACTTAAATAGGAAAGTAAGAAGA
CCGCTTGCCGTACTCGACACAGGAACTTGCATCAAGCACCGTGATTATCA
TCGCGGGTGCCTTGTACTTTAGCCAATAGAACGATTCTTTGTGGGGCTAA
CAATAGGGCACAATTGCTGACATAAATGGCGTTACGGTGTCAAGTAGACA
AAATGCCCGAGGAATACTCAGAGGACCTGCTGCTGAATATCCCAGTTCGC
TTCTGGGTCGACGTTAGTTACCACCTAACGGAAAGACCTTGTCGACGGTC
GGCTGATCTTAGATACATGCTGCGCGGCTCCACGACCGTAGGGCAACGCG
CTATCGGTCAATGCCCGTCCCACTGCCGGTACTCAGACGCCCCGCGAATC
TTGTTGCAACATAACTATTTGAGACTTTACAGCTTCATCCGCAACCCATT
GCTGATGTCCTCGGTACTCTGAATGGGCTAGAAGTACTAATATTTCTGTA
TCGTGCCAGACCACTAGACAGTCTTAATTGTGGCTGCACAAATACAACGT
TGGTAGTATTGGGTTTTGATCCACTTGATAAGCACCTTCCAGTTTACAGA
GCAGGGAGCGTGGGGTAAAAACATTAAGGCCCTCAGACGTAGTAGGCTTT
TAAAAATAACAAGTTGCAGCTGTCACGCTAGGATCCTCGCTTAATAGCTA
TTAGCATTGCCTGGGTCCGTGCGAATGGCGCTCGCACGCTTATTGCTTGC
GTGATGCTCAATGAAACCTAACTGAGGCGTCAGGAGCTGAATTCATCAAG
GAAACCTTAGGCTACCCATCTGGGTGTCTCACTCCATATCAAGGCATCAA
GGCCAACGACCTCCGGCCCATGTCTGAGGTTTCCAGTCGTCACTACCTTG
CGCGCGTCCAGCTTCTCGTTATTCGGGAGTCTTGGCTACGTTCGGGACAC
ACACATCTGCTGGCCTTTTGCGTTCTGGTACTTTAGATTCAGGGCGAGAT
AGAGGTGGGGCCGCATATTTTCGTAGAGTGATTACCCCGTAGGCGTCAGG
CTAGTTTGAGTTTGACAAAGACGTAGCCCCCTCACGAAGATAGCCCCAGA
GCTAACTCGGGCAGCCCGCGTGCATTTCAAATGACAACTGAAAAGCAAAT
GCAATCTGTAGATGCTCTACTTTACCTGACGTATGGCCCACGTTGAGGGA
ATTCGCTATAGTTGTATAGAATAAGATAGCCCTACTCCGCTTGCAGGCAT
AGGTTAAGCAATCTGAGGACGCCAAGCCCCCTCTCACTTGCGCACTGTCC
TGGATAATGCCGGACAAGACGTCCTCCTGTATGCCGCTGGTAAGGCGACA
GTCTCCCGACATGTCTGCCGTCCAGCTATCCGTTATGGCGGATTCACCAC
TGCTCTTCAACTCCGTTACGAACCCTAGGTTCGCTACGTGGCCAAAGGCG
CAAGGGCGAATAATCCGTAAACCTAGCCCCTCTACCGGCGTCAGGCAGTT
ATGAAACGCCGTGGTCAACACTTTGCCGAGCGATCGCTGGGAATGAGAAA
GTTCAACATTTGTCATTAGAGTTCCTACCTGTCAAATGTGGAACTATATA
CAATCATCGCCATTTCATGACCTCAAAGGTTGACTGTACAGGGGGTCTCA
AGACACTTGCGCGGTTAGTATGCCCGCACAAGATTCACGTGTCCCCAGAG
TAACTCGATCTTATCGGAAAACTGACCTAGCAGAGTACTAGAGGTAGTGA
CCGTCTATCCCATCACCTGATCCGGAACCGTTAGAGTTTCTATAATGGGT
CTCCGCTTTGCACTGCATTGTTGTGGTTCGTGCCAAGAAGAAATCCTGTG
AACGGTTCGTGTCGGGTCTACCGACGCAAACGAAGCATATAACGGCTTGA
GACACGAGTGTATTTCGGTCCCAATTGCCCGAATGACATACACACCTTAT
TAAGTTACTACATAGCTGTGAACACTCCTTAGAGCTGCCAGGGTCTGAAT
CGTGGGGGGGAACAGTCACCGTTGGGAATGGTCTCACTGATTAGTGGGCT
CACGATGCATATGCGGTTGTTGCTTACCACTCAAATAATAGAGTTGTAAG
AAAAGGTGCCAATACGACTTGAGAGTCGTCGTCGCGCTTTTTATCACCCT
GTAAGCCTAACCAGGAGCATACTACTACGTCTTAGAGAGCCATGGGCGGT
TCTAAATGCAGCGTAGTCTCCTACATAATACAAATGACTACTCAGCAAGG
TGGCCACGGAGTCCATCGCACTATGGTGGATCGGCTAGATTACGCACATA
AATGATTCTGAGCGTCGTTTCCCATCTGTGAAGCGTGACTGTGCTCGTTC
GCAATAAACAATTCATAGCCAGCTTTTGTAAATTTACGAGCGAATACATA
CATCCAAGGGATGGTCACTATTAATAATTCGGGCTGGTCTAGAGCGGTGT
ACCGACATTTGCTTTGGCGCAGTCGTGCAAGGCCAGTGATTACGTAGACA
GGCATGTACCTGAGTCTACCGTTGAGATAATCTAGATAAGAAATGTAAAG
GAGACATCCCACCGGGTCTCGCATGCTCGGCTCCTTGCCCTGATGGTCTA
TCTCCGGCCGGCATGCCCAGGATCGAATCGTAAATTCCGTCTGCGGTGAG
GCAGTTCAACGAGCGACCTTCCTATAGCCGCCTGGTCAATCGTGGGGCGA
GGTTAAAGGAGTTGACCCGCTCGATTTCGTTTTTGGTGTCCAACGCAGTG
TCAAAACAATCGCTCTAACTTTTCAATGATCGTAGACCACAGTGAGGTCG
CGTACCTAGCAGGTGCATACCACCCGCAGTCTCACGAAAGCGATGTTCGA
GCACCAACATCGTTGCATATGTGTCCTTTCGCACAGTATATTGGGAAAAC
GATCTCGAGTGAGGAGCTATTTAATCGACGGGATGGGCTAACGCTGTCCA
ATGTCTCGATAAAACATGTTTAACTAGTAATGTTGGGCATATATAACGCC
CTCCAAGTCGCTGGGAGTATGAATAATAGACTAGGCGCATGGAAGCGGAG
CTCCGCCCTAACCGCTATCTGTTGGGTGTTTATGCGGACCCGACGTCTCG
AGGATGTGAGACTAACAACTACATGCCGGGTCGTGAGATGAATTAGGTAT
CCGGCGTTGATGAGTTGTCGCTCCATGAGATTTTGACTTATATCAACTGA
CGGGGTTATCTGGAGTCCGTCGAGTCACGTCCTACGGGCGCAATTCTCAG
AAAGTCCTGGACGTGGCTACTCAGGGCCGTGTGCTCGCTCTGAGGTCGAC
GCTTCGACTATAGGCACCTTACACAGTCCCTATCATTCTCACCAGTAAGT
GGGATGTTTGTAGTAGGCAAGAATGTAATAATAAATGGCTGACTTCATTC
TTAACGTGTGCTGATGCGATCCGTCGACCGCGACTATGCCGCAAAGGAAC
CAAGTTTCATTTACATCCTGAGCAATTAAAAAAGACAGATCTGACGGCCT
GTCCCCGTACTACTGTTAGGATCGATGATGGCTGATCTTTGTGACCCAAG
AGTGTATTCGCTCTATCGGATTCATGAAAATCGTCACGGCGATTTAACAT
GCCATAGGCACTAGCGAGCATTCTAGCAGGAATCCGTGGCGCTCAATATT
TAACAACCAATGGGGTGACCTTTTGGTCGTGGTACTCACCGGCGGAATTG
GCAAGGAGGACACTCATAGACCTCAAATATCAGAAAGAAGGAATTTAACG
GGTACTACTGATGGTTTTAACATTGAGGCACCGGGGGCTACCGCTGCAGG
GAGTGGCAAGTTAGCTACTACGTAACGGTAGTATAGCAGTCGAGTCTCGA
ACCCTATGGGGAGCTCCAGCGCGGAAACGTGTCAGTTTGGGTAACATCCG
TAAACCACGAGGGTGGCATAGTAGCGGAAAAATCTCTTCTATGGCGGGAG
GCATGAAGGCAGTGCCGTGAGGCGGATACAACAGAGTCAATTGGCATCGA
TCCAGTTGTAATGAAGTCATATGTAAGAGCTATAGAGCATAACATCCATC
CAACCCCTGCAAACGAATTATATCGAGCTCGCCATTTTTACCATTAATCA
TTATAATTGAGAGTTCGGGACCGCTCCTAGTGCCTAGGTGGGGTGCTCCC
GCGAGCCAAGAAGTACTGGCAAGCTGTGTCGATGAGCACCTGGCAATTGT
CCGGATACCAATAGCAGAAGCAAGGAATCTGCGCGCGTAGCAGTCGCCGT
TACGATGTCCTCTGAACGGAGACTGTGTCGACTAACTCCTCGCGGTCCTT
GTCGAGCTGAGCAACTGTCCTCTTGTTGCGGACCGAAGCGTATGAGTGTT
AGCGACCAACGTGAGTGCCCGTATAGAGCATTCCCTCGTGATGGTCTATA
GAAGCGAAGCAGACAGACACAAGAAAATTACGTTCGAGCGTTCAAGGTTA
CTTATGTTACACGAGACCACGTCTGGGAAGAAGACATAAATATTGTCGGA
ACGTAAATGTTACATGGCATCCGCCGACCGAAGAATAAGGTGTCTCGATT
GGCACGGTAGAGTAGTATCCCCTCGCTCAAGCAAGGATCCCAGGCTCAAC
AAGAACCGGGACTGTGGAAACTGGCTAGGAAGGGAGGGAGGACATGGGCC
TTACTTGCAGGCCGATACGCGGCACTGTCGGTAGAACCAAGGATGCGTAA
AACCACTAGCTGGGTAACGTTGGACATTCAGAATTATGAACCTAATTTGG
AATCAGGTTAGAAGGGCCAATTGACCAACAAAGATCCTGATGATGAGTGG
GGCATATTGAAGAATCATGTGTGGATATATAACTTCGGCAAGACCGAGGG
CGGGTTTTGGAAGGTGTGTGATGCCAGTTACAGTCCTCCTGATCTTTTGC
ACGGCGAATCCCGTCGGACGCAGGGTTGTTATTCTAGCTAAAGCCATGGA
GCTTCAATATCCAGCAAGCAGTGTGGCATTCAGGGGCTCACGCTCTATTA
CCGACAACTCTACGAGTAATGTCCAAAACCTGTGTAGATAGCGTGATTCC
AGTTGCTAGCTGGCCGAGTAGTCCTCTTCATTGAGACTTTTTCGACCCCG
GGAAACTCCGCCTCCGAACATTTTCTGTGCGCACGAAATAGGAATCATTC
CACGTTCGGCCTTCAGAAGTGTGACGCAGCGGAGCCAGCTCCTCTCGAGA
TGTACGATCACAATGCCTGCGGAAGCGCCTGAACGCCATCGCTCGTAGGT
CTCGCTCGCCTGAATCACAACTCTCTCCCTCGGTTTGAGGTGTTGATAAA
TGCCCGCTATTCTATGTAGCATTGATTTTCATGCGAAATAACTCGATAAT
GCCGTTAATTAGACGCATGCGTGGCGTGTGATCCTACTCCCAGTCGGAAC
AAATTGACTGGCTCAAATAGTGGACATCAAGATTTGACGCGATAGGAACG
ATCAGAGATCCTTCGGCCTGGCTCGGGCCGTTTTTATTTCGTGTCCTCCC
GGACGTTCACGACGAGACTCTACTCTCCCCGTACCACGAGCGATGCGAGC
CGTAGCCAACGCAAATGGATGTCTCAGCATCCAGGGCTGAAAGCCCATGC
ACTGACTCATCACCCATGGCGGGTTCGCTCAGCGTTGAAACTTGAGTACC
CCCTTTTACCCACGTAGATTCCTTAAGCCGGCTCACGCTAAAGACCGTAA
CCATACGGAAATACACTCGTATCCAAACTCGCGGCAGCGGAGAGGCGCCT
TGGCTCTCGTTTTACTATGTGGAACCTTAGTGACTGTCTTTCCTTGAACA
TTCTGTCGAATTTGCTTGTAACCGGCCTGATTCTGCGTCGCTATGGAAGT
GCACTTGAGAGCCTACCTGACATATCTTTTTCACTGATACAGGATAATGA
CGAAAGGCACCGCTGTTGCGGAATCGTCTCCATTAAATTCGGCGCATTTT
TTGGCCATTATCTAAGCGCAGAATGCAGATCCCATTTGTTGTGCCGTTTT
ATCTCGTAAATGGCCAGAAGTTCTGTTCTACGCTGCTGACACACCCTAGG
CCAATTGCGAGCCCACCGGTCCCGTGTTGACCGTATCTAAGGCTAGCCCG
AAGCCGACTTCTCGGGGCGTATTAGAACAGCTAACTTTTCAAGCCATTAC
TGACTTAGTCCTCACGAGCAGTGGAATTTGCGCGCGTGAGCATGGTTAGT
GGATTGGAGGGCTTTCATGTTTGCAGTCCAGAGGCGAACTAACCGCAACC
ATCCCGACGGCACCCAGACCACTGGGTGTGCTATCCTGATGTATCTCGTA
TAACAACATCTATGGGTCGAATATGGAAGTGGGTTAGGTGTTCAATTACC
CAGAGTAAGGTGAACGTAAGCCTTATACGACAACGCCCCGCGTAGCGGAT
CGCAAGAGAGAGATACGATTCTTAATATTCCGCGTCGTCGGCGATGGAAC
GGGCGCCCCAACCCTCGAATCTGAAACTCTGTGGTTAACCGGCTTAGTGG
TACCAGATTGTGCTGCATGCACCTAAAACTATTGCATACGATCGGCGGTT
TTGAGTAAGCGAATTGAACACCTTCTGGATGGCTTTAATATTAGCGCCTA
TTTATTACAGTGATTCGGCGGAGAAACCAAAACTAAAAAAATCCCGTAAT
GTAGGTGGTGTATCAGACAATAACGTTAGAATACGCGGTCGGAAACAAGG
GTAGAGTTTCGCTACCATGGTCTGACTTGCATCCTATTGCTAAAGGTCAT
GTTCGTGACATGCAATTCAATTGGCGAAACCCGGGCCGCTAGCATGCGTG
CATTTGAGATGCGCTCAATCCTTAGTGTCATGAAGAAACTGGGGAGACCC
CAAGATAGCTAGTTAAACGAGCGCCGTCTCTCCCATTTCATCTAGAATTG
TTTCCTCCGTCCTCCCGCCAATCTGGACGCGGTTACACTCGGCCGGAAAG
CATTACGTGCCTGTAACCGCGCATTTAGACTAACGGCCTTGACGCCGAAA
TGATGGTTTGCAGGCGTTTCGGAATGGGCAGTGGTGTACAACGCCAGCCT
ATGATTGCGAAAGTCTCATGGCAACAGTACGGGTTTCAAGTTTGCGACCT
AATGTTTACCGAATGATTGTCTTCAAATGTAATTCCAGCCATAGGGACAT
ACCTTCTTTCTGGACAGTCTCTGTTTCGCTGGGAGTGTCCCCCTGGCAGG
TCTTGACCGATACATCCTGTAAACGCTGCTAAGGGATAGTGAAGTCTACC
GATTATACAAGAACCAATGGTTTCTGGACGCGCCTATGTTTTCCCACTCG
AGAGCCGCGACTCCTCGCGCCCCCCCCGTACACTCATGTGCACCTTTTCG
TCGGGAGTCCGCACGGCCGCTCCTAGGAAACGTGTAGAAAGCCCCGGAGG
ATGACTTCTCTCCGGTGCCCGGGCGACAGCGGCTTCATATTGGATGATAT
CTTCGTTTGGGACAAAGATCGGACCGCAATAAAAAGAAAACATCTCGTCC
GACGGGGTTGGCTTTGGGGACGGCACGTGCGAGGGCGTTCTCATGAGCAT
ATGAACGCTTCGCTAAGAAGTTGGCGTTTCGTACTATTTCCTTTTTATTG
TGTCAGTAAAGGGATTTCTCCCCGATATCCAATAATTCCTCGAGCGTCTA
TTAGAAAGGCCTTTCGTTATGGCTCGGGAGGGGTAACCTCATGGCTGCTC
TTCATTTTATTAAGGGTGGTCTGGGCCAACACGCTGCGCAACACAGGCTA
GACCTTCCTTATCAGAGCCACTTGGGCTAGGAGTCAGCCTATACTGCTGA
GCGAGTCGTGGTCACGCCGGTATGTTACAGAATAATCCGACTGAACGCGA
CATACGCAGAGAGAGGAAAACAAATACAAGACTTCCCATAGTGGGTGACT
ACTTCTTGAAGTCTGTCTAGCGAGGGGCTCTACCGGTGATCATTCCACGG
CGTTAGCATGGTAGGCATGTTTCGCAGATAACTTTTGGCTACGCAGGCCC
GGGGGGTACTCCAACATGATGAGTAATCTTTCGTAGATGATTAATATCTG
AAAAGGCCCAGTGGCCGCAAATCCCTAGGTCATTATCCTAGAATGTCTGA
CAGAAGCTCTGGATCCACACTTAGGGAAAATGCTTGAGGGCATCGATGGC
ACGGTCCCGTAGGCGTGCATCTGCTACTTACAAACTCCGGTCCACCTTGC
GGAAGAACTGGACTAGGTGATCTCAAAGAGATCAATAACGTCCTAGTCGT
GGGATGTACATAGAGGTTCTAAGAGACGCGGAAATCGACAGGCACGCCCA
TTGCCTAGACGGAGCAGCAAGTTGTTAGATCTGGATGCGCAAATATCATA
ATGACTCAGACGCGCCTCACCGGTAAAACTGATAGTCCTGCAGCGGAGGT
GGCTCTATATTGCCCAATAACCGCTAGAGTCTCGAGGGGCTACCACAATC
GACATCCCCCTCAATAGACCACTAGGGCGAATTCATAGCCCAGTAATTGT
ACAATGGGATACTAGGTACCATGGGTCCACAAGAGAACGAACTCGTGCTC
GGCCCACCTTCAGGTATATCGGGTAGAGTCTAGGATTCGATTGATTAGAC
TGGGCCCGCTAGCACGCGAAGATTGCTCAGGAGTGGACCTCTAGAAGCCT
CGCAATGTATCCTGCCATCAGGACGTTATAATTCAAAATAGGACTATTTC
CAAACCCCATCCGGAGTGCGCTGGAGTAAACCTATGGCCTCCCGAAAACC
CCTTACCTTCTACACTTACCCTGTTCTGGGGGAACTAAATTGCAGTTGAG
GTGGGGTTACCGCATTAGAAAGCCAGGGTCATAGCAACGGGCCGGGCAAA
GTGTATCGTTGACTCCCTGGCCGTCAAATGATATAACTTCTTGGACTTGA
GTTCCGATGATTGCAATGAAACTAGGCGCCCTCTCCACTAAAGCATAGAG
TTCCAGATTGCCAGTCCATTTTCATTCTTACTAGACATAAGTCGTCAGTT
CCAGATCGTTAATTCGCAGCGATTTCGGCGACTTACAGTACCAAAAGTCC
TGGCCCTACTGCGATGTTCCTCTGGTGTGTCATGACATAAACTCGGCGAC
CGACAGGCTTTTCGCCGGGGCACCCATCCGTTCTTGGACCTGTCGGATTA
CAGTGATTCGCCTGTCCGGGCACGAGGGATCTCACCTCAGGACGGCTCAG
GATCGCGGTGGCCTCACCTTCTAACCCTTACTAAGGCAAAATGCTGCCGT
ACACAAACTGGGGCAAACGGTAGAACTATACTTGTCCATAGGCCGTCGTA
AAATATTTTCTAATATAGCGTACGGCCTTCGGGTAACTCTACCTGCATGA
TACGCAGTAGTAGCAAGCCCGGAGGCCATAGTGCCATGTTACCCTCACAA
CCGGACAGTGTAACTAGGATTCTTGGTCGTGTTGACGCTGCATTTAACCG
CATTTAGCTAGCACCCTAGGCTTCTTTCCTGCAATTGCTCTGAGTCTAAG
GGTTGTTGTGAGACATGGCAAGTGCCTCATCCCACGACCGGGCAGTTGCA
TGTCTCTGTTGCTCCCGTCTGGTTGCTCTCTGCGGGTGGGCGCGAACTTT
AAAGACACTGTTCTCAAAGACAGCAGTAGCAGATAATCGAGCATTGTCCG
TGACGTGGCAGATCTCAGTAAGGCCCTCACCTGTGAAACGGCCCGTCTTC
GACATAACACCAATCGACGGTTTACTGCATCTTAAAGCGTTGCAGCCACT
CTAAGCCCGGAGGCATCCTTCGAATACTAGTACGGACGATAGAGACACAG
CCTACCCAGATCTGAGTTACTCGTATATGCGCTTATGCGGGATTCAGCGT
GTCACCGGGCAACATAATGCGTTCTCCACGGGCACCGTGCCGGCCAGGAG
GGTCATGGTAGTGCCTACCCGACCGCAGTTGTCTAATCCTTCTAAGTGCG
GCAATGCGAGGGAAATCGAGTCAAGACGATACTTTTGACTAAGGAGTGGA
CGGAGTTAGGTCAGAGATTTTCAACTTTGCTACACGTTGCTATTAACGAA
CGTAGTTTGAGTTCTACCCATCAGCGGGCTCCATAGGCGAAAATAAGAGG
CATGACCTGGCGGTGACCACGATAATTCCAGGATACAAGTCCCACAGTGG
GAAAATAAAATCGCAGAAGAGGGGCTGCAGTTACAGATTCCAAAATCTGC
CAACCTGTCGCATCAAAGTGGCGCAGTATCGGGAGTAACCAGTCCCTGCC
ATACAACCCAGCGGTAACCACGCTTTAAGTTAGATCATTTGATGATTGGT
CAATATATAGCCCCGGCACCTCTGCGCCCATACGGCGTAAGGGTGGGGAC
GCCTCGTGGTCAATGTTTCTATGGGAGTCTTCGATAGCTTTGTAAACCAC
TTAAAGGAAGATGCAGTCATGTCTCTCGCAGGCCGGGGGCAACTAGCCCC
TGATTGCCATTACTAGCATAGATAATATCTTCTCAGATCGCCACTCACAA
CTGAAATGAAGACATTGCGTGGGACCTCCTAAACTTAATATCGTTAACGG
ACGCGACAGATTTCTCAATCCGTAGGCCCGGTAAACCAGGTGAGTGAGGC
TCCGTGGGGAGATCTAGTGGTCCCCGTGGCCCCTGGCATCCGTGCATCAC
TCGCAGGGGCTCTGAGTGCTTCTCAAACGCGAAGAGGTCCTCAGCCACAG
AACTAAGTAACCTTCCCAGAATGCCCACACATTCGTGGATCATCTACTGT
TGTGTCGGCAACCTCATGGCGTGAGAGGGTTATATAGTCGCGCATGACCC
GAAAGCACATCTATTCGTAGGGCAAGTCAATCGCCCTCGGGAAAAACCGG
CTCGTGTTCCTATCTCGAAGGGAAATCGGACGCATATCAGAGAATTGGGC
CAAACGACGAGAACTCGGGCATATCATGCGGGTGGACGACGTCGCTAGCA
TGGCGGTCTTCTATCGTAGGTTAAAACTTTCACATCATTCCAGAGAAGGA
TAGCTATCTACAGTAGCTGAGGTAGTGGCACCGCGTTTGGCTCGAGTTCC
AAAACAGGCTCCTTAAATCTTGCAAGTACGTATAAACAACCCGCCGACGA
AGCATTCATGCTACGGGTCGATCCAGCTTGGGCCAAGCGAACAAGAATAC
TGACCGTTAGACGTGGATTAGAATGGCCCAGGCACATCAAAAACACATCG
TGCGGTAGAAGCCCTCAGGACAGAACGATGTAGCCGTAGCGGTCGTTTTA
ACGTAATCCCGACCCGGCAATTCGGCCCGTTGACCGCTTAAACTGTTGCA
AGATCTTCCCAATCGTGAGTGATCAGGGTATGTCTCCCCTGTTCTCCTTT
CCGGCCGCCACCTTAACCTCATCCGATGTTGACAGGGTTGGCTAGAAATT
GTTTTTGACAGGTGCCAGGCGATGATCCCTGTGGATCTGTTCTTATAAGC
GTGGGACCGTTCGTAATTAGACTTAAGGGGTTCATGCCCACCCCATGCCG
AGATTCTGTCAAGTCCCTTTTACGAACCAGTCTTGGCCGTACATATACTT
GGGCTCAATTTCAAGCGCTCCCGCAATTGTGCTGCTCGACATGACCACCC
ACTGCGGATAACTTTAATCACTGCTCATTCGAGGGATTCAACTGACGACA
TACGTGAGCACTGATTTGCGGCGGCCCACCCTTAGGCGCACCGAATCTAG
ATGGGTTCATGTCGCGGAGGGGTCACAACCGTAGATCTACGGCTTTGATG
TGCCGGGCATCCAAAGAACCCTAGAATTAACCCCGAGAATGCCCCTTATT
GCCGTCTACAGTGATACTGGTCACAAAAACTTTTCATGTGGTACGGTCGC
AGGTATCCACTGGAATAGGTTGGGCCGAGTGAGTGTCGCTCAACTTCTAT
CGGTAACTGCAAAATTCACGGATTATCATCTCCGTCCACGCCCCGCTTTA
CCACAACCACTGATCTAACAGAGCCGCATACGAGCGGGCGCAGACCCTGA
AACCCTCGAGAGTAATTCCAGGCCCTAAGCCACGCTAGGGGTACAAGATT
AGTCTCTATTTACGGCCCAGCCAGTCTGAATGTCCGATCATGATTGTGTC
GCCAAGACACCATTTACCCCTTCTTTAGCCCACACGGGGGACTTGGTGCC
TAGTGACTTAGAATCGCAAATGGTTAAGTTCTCGCCTGGGATTGTAAAAC
ATATGGACTTAATATTACTTAGCGTTATAGACGGGGTCAACCGCTGGGTT
ATTGGAATCACTGTGGCGCTAGAGCGTGGAACAGTCGAATGTCCCGAATG
GTGCTGTTTATTTAATAAGTATCCCAATATTAAGGGCTTGCTAGTATCCC
CCGAGCGTAAACGATCTGAGTGTGTACCGCCTTGACAGAGCGCTTCACAG
AGAACTATTTACCTGTTTATCAGGCACAACAAAACCCGATTATGTGTCTT
GATGTCTACTTTGAGATAGATCCTCGTAGAAAGTCCTTTTGGCAAGAACT
GCTCCCGCCCGTGCAATTTGGGTTGTTAACGTTCCGTCCTAAGCTAAAGC
AGTACATGCGGTGATGCTTAACGCATTATAGTTAAGGAATGCGGAAGTCA
AACAGACTCGCTCATCTCGTATTAGGTTCTAGTATAGCTCGTATGGAAAC
TGCGTACCCAAGGTCACGACGACTGATCTCGGCCGTAACAATGAATCCTA
GTAGTAGTGTATACATTTGACCCAAGGGCTTTCTCGTGTGATGTCGCGTG
GCCCATCGTCAGGGTATGCGCAAAAGGACGGGGCTAGCAAGGCGGACGCA
TAACTGCGACAGCGACTGGGCAGGATTGAATCAGACTAACAGAGTCTTGG
TCCAGAACTAAAGACCCGGTCGTCCAGAACATTCGTGGCTTGTCCAATAG
AGATGATCACATCCTTGTGCACCCCCTTGCGTGACCTGCCACAGAAGTGT
GCGCTTTAACGCCTGGTGGTAGTACATGTGCTTTGGATCTTGCGTAGGCG
ATGAAAATACCAAGGATGGGCTTGGGGGAATTCGACGGAGTTACGACTTC
ACCGATTTTTGGCGAAAGACTGGCCAGCAGCGGCTTCTCTGGCGCTGGCA
ATAGGTCGTAGCTTTGAACCACAGGTCGAAAACGGGCTCTCGGATACCGT
CTAAAGACGTACCTAATGTCAGCGACAGATTTATAAGGGCCCCTGCAAGG
AGGCCAAGTTATCACGGGTAGCTAATGGCCCTTCCGCAAACCGTAGGATC
TCGACGTCCCTACACTCGTAAACCGGTGTAGGGGGGAAGGCGAAGGCTTT
CTAACACCGCGTAGGTACCGCGTTGACATATTAGAGACAAATAGCTAACC
TGGTGGTCCCCTCGGCATGAATGTGCTACGGGAGCTGTGGCCCCGCTGGT
CTACGTCTGGCCCCGCATATCCAAGTTTGGGAATCGAGAACTCCGACAAT
TCCCGCAAATGGCAGAAGCGGTCAGGCTACCCAAGATTGAGAGAGGACCC
TTAGCATTTTATTCAGATTTTGATCAGGTCAACCACCAGTCAGGAAGCAC
GCTGGGAGACATCTCCATCTGCTATTTCTATTCATCGATGCGATCAAACT
CATGTTGCCGTATATCTGGTCGCATATGTTCGGTAAGCTGCAACATAAAG
CGATCGTCTAACTAGTCAAGCGTCTGTAAAGCGACCTCACTATCTGATTA
ATGCTCAGCAATGACGTGCCCCGCAGTGGGCCTGTCAGTTCTGCAGGGAT
TTGACGACTGAGATCCTTGTGTAGTACCTTTTAAGTATTCAGCAGCGACT
TGACCGTACAAGCAGTAAAGTACAGCGAAGTGCGGCAAAGATCTGTCAGT
CCGGCCTCCTATACGAACTCCTTAAGCGGTAGGCATGAATGTAACCATCT
TGGCGTCACCAAGGCTCCACACGGGGGATACACCTAGGCGGAGAATCTAC
CGCGTGAGTCATTAATGGTATCTTTGTCTAAATGACACAGTTTCTACATA
CTTTTGCATACTCGAATAGATGGTCGTGGAGAACGCATTGTGTGCGTTAG
AGTTACCCTGATACGCTAAGTCCGTGCCCGGAAACCTCCGGCCTCAAGAC
TTAAACATCGGTTCCTCTCCTGCAGGTCCGCCCAGCCCGTAATAACCATG
GGAATGAAAAATGCTTGCAATGCAGCGCCGCTCTCACACCCACTAAGCAA
CCGTGTTCCCAAAATAGAACCCCCTCGTGGCTTATGTTCAATGCCAGTGA
CCACCTGACACCATGATCACTCGTTGATGACCTGTACACGGCATTCGGAT
AGCCAGCTTTTCGACTGTTAGCAGATTGTCCGGCCCATGGACAACACATC
TGAGTAGTAGAGCTAAGGAATAGTTTGCGAAGCTGGTACCTGTGCAGCTT
TTGGAATTACTCCACCTATACTCATGCGGTTCTTCAGATCGACCGAGCTG
GGTTCGAGATCTCGCGAGATAATGCTGGTGATGCCCCCAAGATCTACCAC
GTGATCTACGATCCCCCCGAGTTTGAGTCAAATGGTGCATTAATGCGACG
TAGGATAGCCAAACCCGCCAGATCCATGCTGTGGACATTGTGTTTAGATT
TGAATGTGGACGTGATGCCGCGAGGCCACTAGCTGTCCTAAGGAGTATAA
TCTTGCCCCTGTACGGCTAATGTGCGAAGTTCACACCATCGAGATCGTAT
GTTGCATATTTAGTCCTATCGATTAAGGGAAGATGCCCTCTGCCAGGCCG
TTGGCTAATTGAGGGAATCATTCCTTGAGCCTCCCAGACTAGAGGAGGAG
ATCCCACGCGAGATAGCACCCAATCCCCACTAACCAAATAATTGGCGCTT
TGGGCGCGGAGAAGATGGCGTGTAATTTGATACGTGTGTTGGACATTGTT
TATTGTTCATTGAGAAACTCGCTTTTGCGAGTTGTGCTGTCTTGATTGTG
CAGTTTTCGCCATTTGATGCATAATGAGTATTAGCCCGTCAGCAAGATAC
GTATATATTTTAACTTCGTTGCGAAGCGCCTTGGTGTCATCTAGCAGCTG
GCGGTAGAAGCCTTGTTAGAACTAGCACGAGAGTCCGTATCGCCGAAACG
TTCTATGGTCGGGAGGGTGCCTGAGTCCGCGCGAAGAGACGGCTCGCTGG
GGCCACAGGCACGGCATAGTTGCTACAACATAAGCCCTATACCTTACCTC
TAATCAAAATATACTAGCATTTCCCGGAAAGTGTGAATTTCTCCTGGAAG
TCCCAGTCGACTTTGGCGCTGCGGCATTTCTCCTCCCCCACACGCGGAAG
GGGCGGAGCAGCGGTAAGTCATAAAGAGAGTCCCCTAGTTGCATACCGCA
CAGCACAGTCTTCACTGTCAAGGACCCGTGGATCGACAAAACATCAACGT
GCGTCCTACTATTTCCAAAACCCAAGACCTCCTACCGTGCATTGGGACCA
ATGGTAGCAGTACCCGCGTTATTGCGTCCCGTATGGGATAGAACTCACTA
GGGCGCTATACGAATCCCCTCTCCAAGCGTAGGACTACTGCATTCACCGA
CGACAGAGCGAACCCAGATATGTGTCCAATGCTAGCAAGGGGTTCTACCG
CCAACAGATCGCCCATGTACGCTTGTAACATCCACGTCTATCAATATGAG
TATGGACATGACCTTTCTAATCCCGGGGTCATCCCATAAGCCGCGGGGGC
ATGATAGCACTTGTTTAGGCCAGCCTATTCTCTGAGATGGGTTATTGAAG
ATGGCATAAGCCTCGCATGAGGACGGTGGGCCATTACGGGTGCGAGATAC
CCTCAATATTTGATTGAACACTAGACATCTAACGGTACAGAGCATATTGC
TTTGTGGAACGGGTTCTACAGTATTCCGAAAGCCGGAGCTCGTGTCGAGA
CTCGAGTACACGATTCAATTCGAAGATATCGGGAAGGAGGCCGCCGTAGG
CTTTTCGTAGTCCCATTTTGATCCTCCTAGGAGGAAGAGCAAATCAAGCA
TATTGGTACGTTGAGATATCTTGGTCATGATCCTGCGAGACGTGGTTCCG
CCCCACGTGGCACTATTGTTGAATTGAGAATGACAGACTCCAACGGATGC
TCCATCGGAACAGCGCTTGCTATGCTGGTGCATGTTACGCGAATACCGGC
GTTCCCATGAGCGAACACGTTGCGCCAGCTAGAAGCCGGTGTCTCCTTAG
CGCAGGCCACTACAGTGCTCAGGTGACCTTACAGCAAGCGTCCGTGCGTA
AGTCTAATGGTGCTCATACAAGTCTAAAACTCGCGTACGGGATATAGATA
CGCGCGGGACGCTTTAACACTCCTCGCTCCTTTACCTCACGCGTATGGTT
TTCCTGTTTTTGCTCATTCTCACTACTTTATTCCGGATGGCGGATAACGA
TTACCTGTAGGCCGTCATGAAAGTGCCAATAATCACCTCAGTTCTGCGCG
GCTACCGCCCACTAGCCACAATAATTTATTGGCGTAGCCGTATTAAGTGA
GAATAACATAAAGACTTTAGGGTTAGAAAAGATGATTGCGCTCGGGGACA
TTGATAGTTCTCGCAAAGAAAAAGGAATCTTACCGATACAGGTGCGTAAG
GCCGTCCCACACGCGGTCGGCCGCGACTAGATATGACTAGCTAAACCAGA
TCGCTGCCAACTCACTATACAACTTCAATACCTGTGATTAGTAACTCTTG
CATAGGATTCTTTAGGTCTTATGCCCTAACACATTTCGGAGGAGACTCTC
TACAGAGTGGTTTCAAGAAACGTCATCACAAATAATGCTGTGCTGGTGTC
AAGCCGTCCTGCCGTTACTGACTAGAGGGTTTCCAGAACGAATTCCTCAG
ATGTATGGTGAACTAGAGCCATGGCTCAATGAGAGCAAATGTATTTGAGT
CGGCCGGTCAGAGAAACCCAGATACTAGGCCGTGTGGGGCGCCTGTTAAC
AAATAACCCGGCACTCGTATTGCCCTCGGACTCCAGCCGCATCCGTCGTT
AGCATCGTCTCTGTAAGCCCTCCACGCATAAGGTTACTCACGATACTAGA
TTCTCAGAATCAATGCGATGCGTACTTGATGCTTTTATGTGCCAATGGGT
GTGGAATCGAGGTGAACTGCTTCCTCGGTCGCTGGTTATCAGCGCGTGGG
CTAGTAAGCGCAGGTTAACCGTGTACCTGGGAATTACCCCTCCTACCATA
GCTCACCGAATTGACGAGCCCTGTTAGTTGCGTACTTAATCCCCGCTAGG
GTGTGATCCTCTTATTTAGAATTGGTCAGCTCAAATCCGAGAAGGGGGTA
CACCATAGCATCCCGTTAAACGCTACCTAAAATGCGCACCAGACACAGCA
ATAGAACGATCTTCTGTCGCTATGGTGTAGACGGTGCTCACGCGTGACGG
CAAGAGCGTCATCGACGAGAGTCCATGAGGTTCATACCATTCCAGCCCAC
GCTACAACTTGCGGACCGGATTATCATTCTGAATATTCTCGTCAATCTAT
AAAAAGGAGCTGAATTCCAGGGTCTCCATGGTCAGCCTTAGTAGCCAGGG
GGCACTATTCAGTCGCTAGTGCTTATAATCAGGGGGTCCTCGCCTCATCT
CTACTGTACGGGGATGGGCCATCCGGCCCTAGCGATGTCTGGTAAGAGTG
CGCGTTTCTTTTTGAATTTGCTACTAAAGACACCTTCATCGAATTCTCAT
GTTGCCTAGGTACACGGCGGAAGAAAATCGCGGGTCAGAGGGCACATACT
CACAGACCTCGGGCGCCACCAGTTTAGACCATGAGTTCCGGTATCGCTTT
TGCAGTTCGCTGCCCCAAGTCTTGGGCGGTTCCCTAAGCTACGGACAGGG
GAGTAGGACTATTTGTCGACGGGTATTTCGAATATTTCATATAGGTCGGG
TGTGCTTTGGGTAGTGCCCGTTGCTCGCAAGTAGACCTTGTTTCAGTATC
AAGGCGAAGGGATCATGGTCTGTGAATCAGAGGTGTATCATCCCCATTCC
GGGCATATTCACGGAGAATGCATTATCTCCCGGTTATCAGTGCGTGGGTC
GTCCTCGCTAAAACGAGTTCACTATTGCACTGCTGTCTGTGAGACCCCAC
ATAGCCCTCACGGTGCACAGCAGCTGCGCACATTTATGAATGCTGAGGTT
GGAGCAGTTGCCATTGGACACTCGGGATCTGTTTATCGTGCCAATATCGG
TGACTCATACAGTATGCTTCGTCGGTGAAAACACAACAAAAGTGATTAGA
TCTTCAACACAATGACGGCACCCCCAGTGCCACAATCAGTTTGTGATGAA
TTTCGGGTATGACATGGGATATTTTAGACGCTCCCTGTACTCATTTCACG
GTGGTGGTCTGCCAGCTTTTGAATTACACCACCTATTACTCAGAGATTTC
TTCAGATCGAACGAGCTGGGTTACGAGATCTCCGGAGATAATGCTCGGTG
TGCCCCCAAGATCTACACGACTTCAAAATCCCCCCGAGTTTGAGTCAAAT
GGTGTCATTATTGCGCTAGGATAGCCAAGACCCGCCAGATCTATGCTGTG
GAATGTGTTAGATATGAGTGCTGTGACGTGATGCCGCGGGCCACTAGCTG
TCCTAAGGTGTATAAATTGCCCCTATACGCTTAGTGCGAGTTCGACACCA
TCGAGATGTATGCTGCAGTATTTAGTCTATCGATTAAGGGAAGATGACCT
CTCCAAGGCCGTTCGAAGCCAAGGTATAAACTATCTAGCGCTTGGTTACC
AGATGGTTGAAATCCCTTGACGTCATATAAGGCGTACGTATGGGTCGTGA
CAGAACGCATATAGGCGGAGAACGGTTAGATGCATTACTTGCTCTCAGAG
CTTCCGCGCGTCATGAACTTTTCACAATAGCGGGAATCTACCCGGAGGGT
TATCACAGGGGGTTATGATGAATGCGACCGTTGGGAATCCCTACTGGAAC
TCATCTCTATCAGGTCTTGTAGTGAGCACGTCTAGACTCACGAGGTAGCT
ACACCATGACTCGGCCCCTCCAACCTTAAAACGATGCTCCATTAAGTGGT
CTTCAGCATCAATATAACGTCACAATACTGATTTCTCCGTGACGTTGATC
CCAGTCCCAACCCGGAACGCTTAAACAACTGACAGGACTGTGGCGTTAGG
CTGCTCGGCGGATCATTTCGGTCGAGTCCCATTGCGGAATGAGGTCGCAA
GCCTGTCGTCGACGAGGTGAGAATTGACTCACAAACATTGCTCATTATTC
CACGTCGGCCACTCTCGTTCACACGTAACGCCGCCGAGGCCCGCCTGCGC
GATGCTTATTTTTACTACAGTCGGTATAAGTTGTGACCATAGACAGTTTA
TGCCTGTCGCCCCCAGAGCACATCCATATTGGTCATGATTCCTTTTAGTA
AGCTTACTTTTAGAACGACGTCCTGCGGGTATGTAACGAGAGGAACGACT
CTTCCTATCACTTACCAGACCGAACACTCCAAGGAGCTACTTGCGGTCTA
TTAATCCCGCTATATGCCGTCCCCACCATACCTCACACAGTTCTAATGGG
CAAATCCCACCCCTCATGATTGATCTCCTGTCACCCGTGAGCCGACGTCC
GGGTTTTTGGTATTTCACGGCTTATTAGCGACTCGCTCCTCCTTCATCAA
ATAAACACTGTCCAAGAACAACAATTGCCGAATGGGGGAGGTCGCAATGG
TACAATTGGAGAGACCTCGGTCGCCGTACTGGATATGGGGGCAGCGATTC
GTGCACAGACGCTCGACTCAAGCAACAAAGAGACTTATCTCTTAACCTGA
TCCACTTTTTTCATTCACGCGTGTGCCCCGAGAAGAGGCTAGCCGAAACT
GAGTATTTGTCGAGATAACCCGCGAATGAACCCCAGGCATTTTACCCTTT
CACCCAGAACGACAGGAGTACCGCATATGCTAGGGTATGTCACGCTTTTC
GGGGGCCAAACACGCAGGTTGGAAAGAATGCGAGCAGTAAACGAACCGCC
TATTAGTGCTACGTCTCTATTCCAAAACAAGGGCGTACCGGACCTCGGTT
TCGGCTGAGCAGATAGGAAATTTGCAGAAAACTGACTCTTGACGATTGCA
TCAGGTATTTTTTCAGTACCATTAGAAAGGTTTGACTGCCGACGATCTCT
GGGGCTAGCACCCAGGAAAAGGCGACCAGTTAGAATCCGGGCCCTACCAG
TAACATGCAATGTGACGGCCCTCTGATGTTGTGAAACTCAATTAGTTGCG
CCCGTGATAATGACGCAAGCCACTACCAATGCGTTTCTTGGAGTACAAAG
CCGACCCAGTGCGCCGCATACTCAGTTAGCTGTGTAGGCCAGGAAATGAT
GCGAATCTAGTTACCACCCAGTTTGGAGTAATCTCCGGTGGAGGTCAGTA
ATAGGTTTCGAATACAATATGTGCGGACACTGAGGGCTATATTCCGCCGT
GGAGTGCCAAAGGGTACGCCCACCTAAACCAGCGGGTCAGGATGGTCCTT
GCGGAGTATTGAGGATCCCTCCGGATGCGCTACTCCCCAGATCTTTACCG
TTGTAGTAAGAAGGCTCATCTTTCTAGTAGGGGCCTCGGCGCTGACTCCA
AACCTGTACTGGAAAGTCCGCAAAGTAATCAGGTCTAGCCACCTACCAAG
TCCAGCACTTGCACTTATTTTACCAGTGCTAGGCGTAGACGCGTGTGGGA
TCTTTTCACGATGAGGGCCTCAGGACCAACGCGTCGGAGCCCACCCAACT
TGGTGTCTTCCGACACGGCCCCGTTGACTTGGGGGAGCGGGCAGGCACGG
AGGGACCTGTAGTGGTTATACAGTTCTAAGCGGGGACAGAATTAAAAAGA
TGCAGGTGGTGTCGTATACGTACTTCTCAGCTTTACGGAAATCGCTTTTG
GATATTATTTCTATTCGCTTGTTCGCTCGGCTTCAAACGCTGGTGGCCTG
TCCCCGGACCAGAGGACCCAGTATTGCCGGCGTCGAGAATGCAACTTATG
GTACGAACTGCCCCCAGGTATGAATGCTGTGGCCACGGCGACTTGTGGCA
TAAACATGCTGCTGTTCCTGCTAGTTACGACGTATGTCAGAAGCCGAAAC
GGGGCGTTCCCAAACTTCCGTCATCAGGAGCTGGCGCTAGCTTACGCGGC
CCTACGGGCCCGTAAGCTCCGTCCGCTTTTAGTGCCTGGTCGAGTCACTA
TGCGATATATCAGTGTGTCATCATGTGTCGACAACCCATCGCCCTTAGAG
CCCGTTTCGATGTGCACTGACAACGGAGCCAAATACGCAGCAGATCCGGG
ACATGCTCGCTCGTACCATTCCGCGGCGGTCACGAACCAATTAAGTCGGA
AATGTCCAGGGAGCCAAATCGTGTCCTAGTTGACGCGAAGGACCACAGAC
GTCAGCACCGATGTTTCCTGGCGTCAGGGCAGGAAATCAAATCATCACTC
CGCCACAAGTAGACACTCGTCGTTCCCGCGTTAATTAGGCTATTCTGTTT
TTACGGTGATCCATATCTTCGATTTGCCTAATGACTCGCCAAACCAATAT
TTGTCCCATGTTTCTAATCGGCAGACATTCCAACGAGGGGAGAACACCTG
GAGCCAGGGAAAGGCTGCCTTCGTCTATCATCAACCCCAGCAGACCGAGC
GAGTGAGCCGTAACGTGTGCTACGACTAGGGTTATGTTCCCTCTTGTTAT
CTTCCAGGAGCGTGACTAAGCGACAAGTTAAACAAAAAGTATCTTATCTA
GTGCATCTGAAGGGGTCTGTAGAAGGCGAACCTAGCAAAGATGTGATAAG
ATGGGGGTACTTGCGAAGTGAAACGCAGTAGCCATTTCCTGACGACCCAC
AAACTAACAGCACTCTCTGGAGATGAGGCAAACGCGATCTATCCGCATCG
GTTGAGCACGTGCGGTAGCGATGGGGTGCGTTGGTCATGGTGCTTTCTGG
CTCTTGCTGCGTTTCAGCGCGGTACGCGGTAGCGCCCATAGAAAGGTGAC
CTGAGCGATATTTGCCGTTCGATACATATTGATGCTTTGACATCTGTCCC
CATAAAAGTATCCGGTACTGCATCACTTACAAGCTAGGAGGCCAGTAGAC
TATGCGATCATGATTGATACTCTGCGTGTCGTAGGGCAGACCCATTGGAT
CTATTAGGGCACGGCTGCATTTAAGACATTGTAGGCGAGGCAAGAGCACC
TGATATTAGAACATCTTCGCATCTACAGGGTGGTGTGGCCCGTACGCGCT
ACTATCCCTTAGGTCCTTACGGAGGATACTCGCGCGAGCACAAGTATGAG
ATAGTCGACTTATCTAATCTCTCTATTTACCTATAACACGTAGTCGACTT
AGAAACGAAACTTTGGCGCACGGTCTAAGTGAAACCCGGTCAAGTTTGAG
GCTGCCATGACACTGCGTCCCCCTCCAACAGAGTGGCCATGTTAGCGGTA
AGCCGCCGCAACGCAGCTGGGTCGTTAGTGCTTCTTCCTTTAGGCAGAGC
AGTGCGTCAAGTGCGATCCCATTGTACGCTCAGAATATCGGCCTACAAAG
GGTTGCAATTTTTTTGGACCCAATATCGACCCATGCAAGTACCCAGTTTC
TATTGAGAACTCTTCCGACATGTGTGCGGTCGTGGACCCGATCGTGGACT
GCCTCGAACCAATCGATGGAACGGGAAGCTATCTTGCGCCAGGATTCCCC
TTATCCTTTATTTCTAGTAGCAAATATTAGACAGTTAAGAACCTTTCGCA
AGGTACGTAGATAACGAGCCGGCAGAGTCCGACCGTACCCATCGTTGCTG
CGAGAACACAGTAGCATATTCTACATAAAGGTCACTCTGGGTTGTTTGTT
GTACGAAAGAGTGCACGACGACAAAATCGTTCCGATGGTGGGCTCAAATT
TTTCTTCAGGGATTGCTTTCCTATTAATGAGGATTACCACCAGTACTAAA
TCCTCTGATGTTGAAACGTCGACGTGAACGAAATACATTAGGCAGTCACG
GGCCGACCATCGTGCGGGAACGGACTACTTAGTCCTTTGGGGGAAACCAA
CGAGTCTATCTGGTAAATGATGAAGCCTTCCGTAGTGGAATATCCCTGGA
CGTTGCTGCCAGTTAGCGACCAAACTGGAGAAGCACCAGCAATGGTTTTG
TATTGACCACTCATGATGCCTGTCTGAAACCCGTACGACACTGCTGGCTG
AGAAAGGTGTCCGGCTGTAGTGTTGCGATAGAGTGTCCTAGCTCACACGG
AACCAACCATTCGTCTCGTGGCTAAGTATGTTCAGGATCAGCTAATTATC
TTAGGGGAATGACAGGTCGCCTAATATGCGCTGGACCTCTGCTTCGCCCA
TATTAGAGATTGACTTAGCCAGAAACTGATTGTATGAGCATAATCAAGGA
TTAACCGGTCAAGACCGTCCGATTTACTTCATACCGGTGGACAACAAGTA
TAGGCGCTTGAAGCTTCCACACACAGTGCGTCGTGAGTTCGGTATGTCGC
TAGAGTACCACGGACTAAGCTCGCACCTCGGTTTAAGAGATCATCTCACT
GCCAAGGGTCTACGCAGTCTTTGCCACGCTATCCGGTGGACGAGTGTATC
ATTTACCCTACGTTCCAATGGTTGTATCCCTGTGTGGAAGACACGACTGC
CAAAGACATTGTTTCCTACAAGTCACATGAAGAGGTTTCGGCTAGTGACA
GCCGATCAGTCACCTGAATTCATCGAAAAATCTGCCTAAAACTTCGTGGT
GGATTAGAATTCAACCCGCCTAGCTTCTTGCATAATACTAACTGTTAATC
TGCAGAACTTGTGTGTGCCACACTGAGCCACCACTTTAATGCAGCAGGCA
CGGTAATACAAGCTGTCTCTGCGAGCACAGTAGATGGTTTCTTAGACGGT
TCCACGTACTGGCTGCAGAACTATGGCTGGTCTAGTGACGTGTTTCATCT
TGATATGGGGGCCTCCGTCCTGTTAACCCAACTTTAAGACAGGAAGAGCG
GCCTGACATCCAACCCTTACTGGAAATCCGCAGGGTAATCAGGTCAGCCA
CCTCAAGTCCAGCACTTGCGACTTATTTCTACGCAGTTAGGAGTAAGACG
CTTGTGGGATCTGTTCATGTGATCAGGCTCAGGACCAACGCGTCGGAGCC
CACCCAACATGGGTCTTCCGACACGGCCCCGTTGATTGGGGGAGGGGCAG
CACGGAGTGGACCTGTGAGTGGTTAGTACAGTTCTAAGCGGGGACAGAAT
TAAAAAGATGCAGGTGGTGTCGTAGACGTACTCTCAGCGTTCGGAAAGCG
CTTTTGGACGTTATTTCGACTCGCTTTTTCGCTCGGCTTCAAACGCGGTG
GCCTATCCCTGGACCAGAGGCCCCAGTATTGCCGGCGTCGAGAAATGCAA
TTATGGTGCGAACTGCCCTCCAGGTTGGATGACTGTTGGCCCCGGAGACT
TGTCGGCTTATAACATGCTGCTGTCCTGCTAGTTACGACTATGTCAGAGC
CGAAACGGGGCGGCCCCAAACACCGTCCATCAGGTAGCTGGCATAGACTA
CGCCGGCCCTACGCTATAATTCTATGTGCCTCAGTCCTATGATCGTCCTA
AGAGCGTCTTGGAAAACCCTGCGACCGCTTGATAACATAGATATTTATTC
CATTCCCGGTCTTGGTACTGACCTGCTCAACTCTTGTGGCCAATGCTTGA
TGCTACCTTTGCTAGGAATTTGGTGGCTGTAGGAGTGGATCGTATACTGC
ATCGTTGGAGTGGAATGGTATGACTTAGAGCTAAGATAAGTTCGGCTAGT
TCATTCAGAGTATCTGTCGGGCCAGTCGTCTCTCCTTCGATACGCAGTTC
GTCGAACTAATACGCTTCCCGACTATTCTATTATTTATGAATCGGCCCGA
ATCAGTAATTACCATTAGCTCTTTGTACGCGACTACGCAGTCGAGAATAA
GTACTTTTTTAGGGCTTCGCTACGGGTCACATGCGTCAGGAGCCTAGTAC
TCGGACTTTTGGTGGCCCTGAAGCGAGCCACGCCGTCGGCGTTCCGTGCA
GTGGACGCCGGCGCGCGGGGGTTCAGCTCTATTTTTAGCGGCCCTGAGGC
AGTATTTGTAGATAGTTACCACACGATCCACATATTCTCCTGGAGGTCCG
GAGTAAGCGGGCGGAGCGCGATAATTTACACCCGAGTTGGGCTGAATAGT
GATCTCCCGCCAGGCCCGTCTGCTTGGTCTCTAGGACCTGTCAACGATAA
TAAAGGGCGTGCATTACACGCTGCCAACCCTTGAGGGATCGCACATTCAT
CATGCGGTTACTCGTCACATTAAATCACGGAAAGCCCGAAGCCATTCGTT
CAACCAGACGCCTAATCCGTATTGGGATCTATCGCAGAGTATATCGCTCA
TGTCGCCCCAGTGTGCCGAAAGATAAGCGTAAGAAACCGCACCTACTAGT
GTGCGAGCTTAACTATCCAAGATACGTCTGCGACCACCGAGTACGGACTT
TCACGATCTTTTGAACGGATGCATCGTCACATGCGGCGAATTCAACATAC
TGTGCCGCATCCGTTTCGCCTCGGGGTCCGACAGGAAGACAGAAAAATGT
GCGCCATCGCAATGCTGCTATTACGATAGTTGATGAGTGAGCCAGCGATG
TAACTTGCGCGTTCTATAGTCAAAAAACATTACAGGCCGCATAAATTGCG
CACGAATGGCAGTTTTCTAATCTAGCCCTTTCTTCAAATTAATTAAGTAG
ACGTCGTTTGTGGATTAATTTGATGCCGCCGGAGGTCTGGGACGTGGTTG
CCAAATCTCGAGGTCGCGCGGCCATAAAAGAGGATTAGGGAGATTTTTGA
GGCTAGTGGGTGTTTCAAAAGGCAATAAACGTCCGTCGTTGACTTCATTT
TGGGTGCTACTCTCTCCCAACTGGTCAACCTAGCTGTCCGTGTCGACAGT
TTGACAGTATACCAGCTCAACCGTCTTACTTTGCCCACACTTGCCAATAT
AAAGGCCCTGGGTGGGCATGAACCCGCGTTAGTCGAAACGGGGAATGAGG
TGCAATCACCCTTACCTTTAACTTCGCCCTAGGCTATATAGACGGTATGC
CCCCCAAAGGTAGCGGGATATAGACCTCATAATGCAAACACGACTTTTCG
AGTTGGCGTCCTAGTGCCTTGCTTATCAGGTTCCATACAGACAGATGCGA
CTCAATCAGGCACGCTGGTACCGCCGCCCTTTCCTCGATGATAAGACAGA
GTCCACCAGGAGTATATTCGGCCAACATGATTTCTACACCCCTCGTCACC
TCTAGGACTCGGCCTCTCTAGCAATGTGCGGCGCGCCGTGAGGCGGTAGG
GAAGTACAGACAAACATGGTATAGAAGCGAGTCCTGTTCTATAGCGTGGA
GATTAATGTTATGGTTTTATCGCAAGCCCATCCGCAGATAAGTCCGGGCA
CACACGGCCGTTATACAGAGCAATAAGGGATAAGCGGTCCAAACTTGGAT
TGGTTACAAATTCGTACGGCTTGTTTTATAAGCTTTCCGCCCTGTCTCGG
AGTGGTAAAGCACACTTATAGTGCTTATTACACCGTCCAAGCACATCCAG
GGTGCGAGATTCGAGAGGATTCTCTGGACGCCGTATTGTGAATGTCCGAA
CCACATAGAGCTTCGATACTATCAGAGCAGCATACCGTTGCAATTCCTGG
TATTCCATCGAATTCCATAGAACCGCACACGCATTCCTCTAAGCCCCATT
GGTGGGTGTGCGCAACCTTATAATGTCTCGCAGATTCATCAAACACAAAT
ATATTAATCGATTCTCCTCAAAGTTACGTGATCTGGGCTTCATAGGCGGT
TAGTCCAATTAACCATCTGTCGAACTGGACCCTCATTAAACGTTCAACTT
GACCGGTTACAATCTACAAGAACTCCAAGTTAAAAGCCCTAGTATGATGC
TGCAGCTGAGCTCCATTGGACGTTTAGTGCATATGTAATGCCAACTATAC
GTTAAGGATCCCCTTAAATCACTGCCTCTGCCGTATGCCATAGATCTTCT
GCGACACTGTCATAGTAGCTTCATCCCCCGGGAACTCTCTGTTAAAAGCG
GGACGGTCTGTAAACTATCAGAAAACCTAGATGGATCAGGGGTAGGGACA
TGGTTGGTGCTGAATTTTTTTGCGCGTACCTAACCTCTAATATAGCCCTA
TCATTCATCGGCCTCACACACGCTGGCTAGGCCCAGCTGAAGCCTTATTC
TCGCGCTGTTGATAAATTTATTCCTCCATGAGCGTGCTAGCAGTTGTCGA
CTTCGCTATATACCTTCGTCGTTCCGAGGACCAGGTCCCTTTTTAACTCT
GGTGAACTGGTCGCGCATCACGCTAATAACGCGTTTCACAACGTTCATTC
AACATTCCACGCGGAAGGACAGATTACTTGCGGTGTGCCAAGGTATGCGT
ATGTTACTTCAGACCGACCGATAGGCTGCATAGAATACTATCGAGGACGA
TGCGCTCGCCCGAGCCCTAACAGAAAGCCCGATGCCAAACCTGATTGAAA
GAACGTCTGATGCAGGGGACGAATACTGGCGATTGCTCAGCCTGTCATCT
CTCCCCGCCGCAAGCTAGGGCCGTTTACTACCCATGTTCGCACACTGACT
ACCAGATTTGTATTACGCTCCTTACTGGGGCATGGTGGCTTGGTTCCAAG
TATGGACTTCTAGGAAGTGCTTTTTGGATGCGTGAGGTTCGCCCGCTACT
CGGAAACGAAGAACTGGTGCCGGTGCGATTTGAACCGAGGCATTGTCGAG
CGCGCGCGGTGAACATCCCAGGAGAAAGAGGGGAGAATGTTTCGCGGTTA
GGTCCGCGCAACAGTCCACCAGTTCCTACGATAATCCGAAGCATGCTGTA
CGGTGATGTTTGCGTTTTCAAAGGATTATTTCTCGCCAGTTTCTATGCAT
ACCTTGTTTGCCCGCGCCAAGAAATATAGACCATAAATCTCTACGCACGT
TAGCGGACCTCTGGCTTAGCGCAGACACGAGACCTCAATGAGCTGATAAT
CGCCTATGTTGCGAGCATGTACTGTCTTAAAGCAAACTAAGTGTTACCTA
TGGAAGAATGTGCGCATAACGCTCTATTTGACTGTTCCCTATTTCTAATA
ATCTGGTTCAATGCGTCTACAACCCCAAAGAACATCTTGGAGAATACGTC
TTTAGCTTCGCGGCATTACATCCTTGAGCGATCAGCGCGTAACAGGCATT
ACAGTCAGTAATGCTAAGCTCGGAGAAGAAGACCCACTTTCACTTCGGAC
ACCTCAGGCATGGTGTGCACAGTGCTCTGTCCCCAGATTAGGGCCGGGAC
CCCTGTAACTAGACGACAATACGAGCTACAACAGCCCCTTGAGGGGGTCG
ACCTCCTTCTGTATGAGGTTGGACGTGTATCCCAATATGCTGGGAGATCA
AGTAGATAATGACGGGATGCTGAACTATAAGACAAGGGGGCATCTGACTC
TGGGAACAACCGGCCGGTACATCTAACTATTGGAACAACGGATGTGGATA
AACGACACTCGGATCTCTATATTTGATACTGATTAGTGCCGAACTAGGGG
CTCTACGAGACAATGTAGGATATGGGAGGCTGTGTGTGGCCCCTCAGCTG
TCCTCGAGTTTAGTAGGACATCTAAGATAGGAAAGTATGCAGCTCAAGGT
TTCGTTCAACACCATTACCTTCAAAGCAAGGAGTATGAGATATCCTCCTC
ACCTAGGTTCGTTGGTGACCGGGCAGTATTATAATTGTTGACACTTCTGC
CTGGCTACGCCTTTCATGAAAAAGTTCATCATCGCAGCTCCGCTGAGGTT
TCCGCGGTGTCGCTTGGGACAAACTTGCAGGCAGAATTAGCTGATTGGGT
CATGGTTGGAACTCTCAAAGTTGAATCAGACGACGCTTGGTGAGGGACAA
GATAATAAGGTGCTTTGTGCGGGGTACGTAGATGGGTGTTACGGTGGTAG
ATGGATGCCTTTGCTGTGGTGACACGCCCACCCGAAAGCCAGTAGCATGG
GCTCTGGGGGAATGGCTGGAATCACGGCCCTAGGGATTAGGGAAGGTGAC
TACCGCAATATTCTGAGATACCTCTGGTTTCCACCTTCGTACTCGGTGCA
CCAGTGTTTATCGCGTGTCCACGGGGGCGAAATCACGTGTCCGACGACAC
CCCCCGGTTTAATAGGCCTTCTGCGCGTCGTTTTTCTTGTAAAGATTCGG
GCGTACTTACCTTGTGCCAAAACAGGACGTTTTTTTTAAGCAGTAACCTG
ATCACCTCAAAAGTGAACGGTGATCGTAAGTAAAGTTCTAGGCGCTATAG
TAGGCGATAGAGACGGTACTATGCCGATGCGACTACCAGGCAGCCAAACG
AAACAGTGACCGGTCGTCTGGGGTTTGGTAAGCAGGTAGCCTAAATTCCA
TCCTGCCGAACGAGCCTTCTAGAATTGAACGCATGAGAACGTAATAAGAG
ATCAGGGTAGGGGCTCTGTCCAGCAAAAGAGGGGCTCTAAGCTCTCATGG
ACTCATGGAACGACGTCTGGCATAAGCTCCCCATGAGCCTACCGAACGTT
CGTGATTCTTCCCGTGTGCACACGTCCTTTCTAGGTTATGGTAATCACAC
AGGCCCTCTTGTGACGCTAATCTGGCCATGCACCGAACGGTTCATAAATT
GGTTCTATTACAGAAATAAGTCATAGATCTGTACTCGCACTCTCCCTTCA
GATCAGGAGCCCCAACGCAGTGTACTTTGCTTACTTCAGGGTCTAGTTCA
CGCTACGCAGACGAATTCCCATGCATGACGAGAGAATCCCGACAATCTAC
CGTGCGGTTTCCCAGACTATGGTCCTACAACAACTAGAATACTTTTGCAC
CGTTCGGCCCACTAAAAAGTAGGTTCGTCTTGCGGGGGCACACTCAACCG
CTTGCTCTGTTACCGGATTTGCGGCATTGCCAGAGGGAAAATTTTTCCCA
GAGAGATCTCGCTGCTCTCCAGTTGTGCCTAAAGTTTAGCGACGCGAGCC
ATTCCGTATAGTCATAAGGTTGCTGGCTGCGATCAGAACTATGGGATGCC
GGGACAAGCCCCGCACCTCCGTAGCTACACTTCCGCACTCCTCATCACCA
CAGTCGCAGTTGGTAGAACCGGATAGTGATGCGTCCTCTAGTGGTATTAG
GTGCTATCACTCATCTTTAATGGTAGTATACCTGAGCTAATGAGAATTCG
CGCACGGCTCTCGCGCCACCAGTATATATGACGTGCGTTTGTGTTGCTGT
CCTAAATTATCCGTATGTGGTACAGTACACTCGATCGTCAAATAGCGGGC
TTAGGCCAAATGGAAAGTATAGGGACTCGGTGTCGAAAGTGCAACGGGCT
CGTCTATGACTGCTGCTAGGGGTGGGTCAGCGTACAATTTGATCCATTGC
AAAGCGTCGGATAGGCTCCTGTTTCAATTCCGACCATCAAAAATGGAACA
TACTACATGTGGTTAATTTGTAAGGTCAGAAGGTGAAAACGTTTGCAATT
CCTGTCGTTGGGCTTACACGCTGGACGGACCAGCCCCTGGGGCTAAGGGC
ACTTGCGAATTGAGTACACGAAAACAAGCACATGGAGTCGGTCAATACGG
AACCCCACTTCTTTGTATTCCACCTGTTCAAATTCTTAAAAACCATCTTT
CTACTCCGTATGCGTAGGAAGGTTCCAATAGCCTATATGAGTAAGGTAAG
ATGATAGGACACTCACGTCTGTTCCTTTCTTTAATGACGTGCAACCCCGA
TCACGAAGTCAATGTACTCTTGGCTTCTTTCGTATTAGCCACACTCTTCT
GCCTGAACACTTGACGGGTAAAATCTAGCGATCGCGTAATCTTTCACGTG
CGACCGGAGAATAGATAAGTTGTATATGCTATGTAAAGCACACTCCGTGT
AAGACGTCTACCTTTGTTAATTCCTTCTTCCGTCCACCCGACCTGTTGAG
CGTCAGGGTCCGAGCGAGTGCGAGATTCCCGAGCAGGGTGCTCATCTATT
TATAAATCAAATCTAGTCCCAAGCGTTACTGAATACTAAAACTGGCATCT
AGATTGCTTAACAGACGGGGCACTAATGTCTCATCGGGATAAACGCCCGA
TGCCAACCAGACGTATCTGGATCTGGTGCATGAAGCGCGGAGGCCTATGG
CCCACATGCACAGACCGGAGTTATTACCCCTCGTTCTTTAAAGGCACATA
CGTCCTAGCAACCGTACAGAAAGTCATAAGTGTTGAACCAAGCTAAACGT
ATAGCTACGTACAGCCGTCGACTTGGAAACAGTTGCGTCCGTGATGTTCT
CTGACTTTGAAATCCTGTAGCCGGCTTCCCCCATTCTCTATACATGGATC
CATGCACTGTTGGGGCCCAGCGGTGTATAGGGCAGATCGTATTGTTAAGA
GGTGGAAAGCTACGCTGACCGCACCTGCACACCCTCCAAACCGATGTTCG
CGTGACAGACTGTTGCCCTACTCTCTCGACGCCATAGCTCATAGCTATCG
ACTCGTACCAGTTCGTTACGGCGCGAACGGAAATGCTGGCAAGTTTGTGC
GAAGGGTCTCGATGGGTCGCGTCGACTCAGTAACACATAGAGATAAATAG
GCTTGGGTGGCTAAGCGACTCCAATGTCGTGATACATCCGTGGTACCAGA
GCTCTAAACTTGAAAGAGTACGTTCCGAAACAGAACGTCCCGAAGATTGT
TCTATTAAAACCCGGAACATGCCCGCTTTTCATATTCAGTTAGTGGTGGC
TCACTGGCACTTACTTGCATGGTGTAGGAGCGGTATAGGTTCGTGGGGTT
CCTCGCCTTTCCTCCCCCATAATTGGTGATTTCCCGCTGTGGATGGTGGC
GAGGATCTAGTTTTGCATCGGCAAGCCCTCGGGACCGGCTGGGGAGTTTC
CGTCCAAACGCTCAGATGCACCCATGGCTACGGATTCTATGGGTGGCTGC
AGCACCTGGTTACGAGTAGCCTTGCGTCATTTTGCCACACTAGAAATTGC
ACAACCCGATTACTAGCCAGCCGCCCCAAAGAATTATCTAAATTGCCAAC
AGTATTAAACCTTAAACACTAGGTACTTTGCCTGCAGCAGTCAATGTGTG
ACAGTTGAGAGATCCAGTCTGCGTAGTTAAAGAACGCGTTCGCACCAGTC
ATGCATCAGAAAGTCCGGGCGCGACCTGTGAAACCTTGCCACTACAGCAC
CATGCTAGCTCCGGAGAAAAAGTGATTTGACCAGGACTGCGTACTCCTCG
CGTGCGCTATCTAGTCTGGTAACGTGGATGGATATATCTAGGATCAATAC
CCCGGTATAGGTTCGGCGACCATTAAAAATCGAGTATCACCGCACAAAGA
CATCGCTCCCCCTATGTATCGCCGTCGTCCTGAGGCTGCAGACTGAGGGG
TTAACGACAACTACATCACCCGCATTTAGCATCTTCTCGGCAAGAAAGAA
ATAGAAGCTTACAGGGATATTGACAGGGCAGGCACGCACAGACTCTTGTC
AGTCACACCCTCCTCCGAGCCATGTTCAGCTTTCATCCACCCCGGTGGTA
AAGGGATTTGCGTAAGCATTACTTAGCTTTAGGTTAGTCAAATCCTGTCT
GTGGCTATGCGTGCTCCGAATTAACGCACCGATAAAGCTGCTCGTATTGA
GTTCGCTGTTGCGTGGGTGGGTAAGATATGGCCATACCCTTGTCAACTCG
TCTGTTTATACATGACTGTGGTGCTCCGAGTTTTATCTGGGTGCAACAAC
GGTGCGCTTAAGTATATCTGCACGGATACTGCTCCTAGCCATAAGTGAGC
TCGGCCTGAAGATGGTGCATGAACTGAATCGGCTTACGTTACATTTCACG
CGGTATGGTCTTCACTCTGTTCCCTGGTCTATAGTAAGTCCATCGTTCAT
GTCTTATCCGTACTACGTCGTAGGTGTTACGTCCTATCTAAGTCATTTTC
CTCTTATGTCCACTATGACTTGTAATCTCTCCAGGAGGGATCTGCGGATA
CGTTACGATGCCGGGATGGGATCGTGTTCTTCCTGGGACAGATGGCGGTG
AATGGGTGAAACCTCCACAGACTGTTCGCCTACCAGTCACCCTCCCTTGC
TGGGCACATCCAAGCCCCTGCTGTCGTAGTCGTCCGGCAAAGAGTAGTGG
TGACAGACCGGTTAATCCGTGTTTCCTCTGTATCGGCTTTTCCGCGGTCC
TGACGCATTGGATAGTGAGCGGGGTGTCGAAGAAGAATCCGGCCTCATTA
ACAGCTAGAGACCTATGAGCTGCATTCCGGATTTCCTAAAATGGGCGTTC
CTTCCCGTAACAATGGGGTGCTGGAAGCTAGACCAAGCCGTTCCAGGCTA
GTGGAGTACACGATAGCCCTAAGCCTCGCCCGACTCGTGAATGGGAAAGA
GTCTTGGCAGCAGTACAAATAGTGAGCTGCGATGCAATAATTAATCCCCA
AGTCATTTTCGGACGAGAAGGTTGGAGCACGGCTAATTACTTCGACTTCT
GAGTACCAAGCGTGGTCCGCACAGTAACCCATAGGTCACATTTTGAGATA
GGGTCTTGAACAGACTCGGAGAAGGTGCAAGGAAGCAGGTAACGGAGTTC
TTAACTCCTGTCGGGGCTTTGTCACCGAGAAGGTAGATCATCTTGTCCAG
CGAATTGAGGTGGAGCGGACGTAGAGAGTCGGCGGACATAGACATAGTAT
GTTGAGGGTTAGTTGATACCTTCACATGGACTAGGTAGCTATGGAGATTG
TCTAACTATTTGATTCGTAAAACCGGCTCACCTAAGACCTCGGAATTATA
TCGGGGCGCCTCACCGGTTTGGCCAGGAGTTCGAAGCAATCGACGACGAG
CAATAATCTGTACAAAAGGTTGGGCTCACTGAAGACCGGGCTCGGCTAAG
CATAGCGTTCCATGCAGCCATCGGAAGAAGTTGACTACTTATTTTAGCGA
TCCATTCAGCGTGCCAACAGGGGCCTATGCTAGGACTTAATTTTTTGTAG
TGCTGGAATACCCGGCGACATACCGGCCCTTAGCGCTTGAGTACAGGCAA
CTTTATTCTACTCGGGTAGACCAGGTAGATGCTAGCATGGAATCTGTCAG
AGGCGGTCCTAAAGTCGTGCATTACGTGGAATGTATGAATCAGTTCAACC
CTTCAGGCCTTGCTTCTGCCTTTCCCGGATTATCCGCCGGAGCTTCTGAG
TTGTGCAATTAATTTTGTAACCTGGAAGTCACCCGTGTGCAATACTCCCG
AGCGCAGATAGAACAAGGTAAAAATTGGGGTGATTGCGTACGGATTCTCC
TGTTCCAAGATGGAATCTCAAGCCTATCTCGCGAATCTACGACTCATCAT
TTAGGTAAAGACCAGTTAGACAGGGGAGGTTCATCGCTGGCCCCGCTGGA
AAAGCCCCGCATTCATCTCAATTCAGATTAGGTCACAAAATGTCCTGAGT
CAGGCTCGACGATTGCATCGAAACAGACTGCGCATGGGTAGCATCTTACA
ACAAATTTAACGCGCAAATGATTAAGTTAGGTGCGGGATCGCGTGCGTAG
ACTGGGGTCCAAAAAACCCTTTCGGGGCCTGTTCGAACTCCGACATATCG
ATCTACCGCGAGAAGCTTAGAAGCCCTTGCGGAGCATGTTCATTTAGATG
GGAAACTATCGACGGACAGTGCTATAGCGCGCATATCGATCATCTGGATG
CGATGGGTGGCTCGCTTTCGGAGAGATTGTCCTAAATTGGCTTGAGCGTT
CACGCGCTTGCTATCCAGCCCAGGTCAGTAGTTTCTACCTGTCATGAGGG
ACTACACTCCCAATTGCAGGCGTAACAACGTGATGTTTGAGGCCTCCCTC
GCCAGCAAAGTTACCGACATAAGGCTAGTCAAGCTCTCTCATAATGCCTT
ACGGATGGATAAGAGAAACTGTGCGGTTGAGTCATAGGGCAGATCAACAA
ATCGGACTATGGCTTCCGACGTTCCCCATCTTCTATCTAATGGCCTGGAC
AGTAGAACCCTGGACTAATAAAGACGGGTCGGCTGGGACGTTAGGTCCTG
AAGGCTTGTGATGTTCAGCCTCGCCGTCCCTAGGCCTCCAATGTGACCCG
ATCCTAATCAATGGGATCAGGGGCAGGGTACCGGAGGTAACTTGAGGGTC
ACATTGAAGGCCACCGTGGGGGGGGCCCCGCGGAAGGGCACAGTGACCCG
TAACCTCGCGGTTGACCCGGAACTAGCACTTCCGCCCGCCTCTTGAGGAT
GTCCGTAACCTCTTGGGGGGCGACAGTGTCACCACCTGATAGGAGTATAT
CTGAAACACGTCTTCGATTGCAATTGCGATCTATGATGAGTGCCTATTCT
ACGGCTAACTCCATACACCCGATTTAGTTGATCACTTGGACAAGTATAGC
GCCTTTTACTCCGAGAAGTAGCGGGGCGTTAAAGTCTAAGACAGGTGCTA
TCGTTCCAAAGATTGTGTTTGTAAATCGAACGACCAACTCGACCCTTACT
TTCACAGGGTCTGGACCTTCCCTCGCAATAAGAGGCGGTAAGAGGGCGAA
AAGTTCACACCTCTCTTCCAGGCCATTGCGCAACCCAAGGGTGCCCTTAC
GGAGGACGTGCCGACGACGGGTGTAATAAGCAGGTTACCCGACAACTGCT
CGGAACCAGTGGACTGCAGAAAAGTTGCGGTGAAATAAGGATAGGGGAGA
GTAAGTGATAGCTGGCCGGCGGGCCGGGATGCAGGTTTAAGTGCAGCAAT
CTGGGTAGAGTCGGGGAACGGTATGGGTAAACCGACGTCACGATTCCATT
TTCTTACTTTTTAAGCATGGCAAATGTTCGACAGCCACAGACGTCGCAAA
TCGAGTCGCTTGCGGACCCCTGACACCCTCAGCCGACACAAGATAGAGTG
CTTCAATTTATGCCATCTGCACTTAGGGGATTTAGCACGTTAAAGCCAAT
GGATTCTAATTTATGCTTGAACGCAACGAGTTTGTGTCATGGGGTCTTAT
GTCCCTAACATTGGCCAATAGCCAATTCTACTAGCCAAAGGGTCGGGCTA
TGTTTGTATGCTAGGTACCTCGCCTCTGCCCTTCCCGGCGATTAATCGAG
ATGCACGTCCCGCGTAGATCAGGGGTTTATTAATCCTCCTTGGTCTCGTC
CGATGTAATTCGAGATTGGAACAGGTTGACTAATAAGTAATGCGCACAAG
GGGCGACCGAACGTCGTAGCCTAGCCCCGACATGGTACCAGGAAAAGAAG
AACTTGCAGATACAACCCGTTCCGCAAAACAGTACAACGAACGGACAGGG
TAGCGGGGCTTGCCGTCGTGTCGGAGCATCTGGGCGACTGTTTAGTCTTA
ACACTGCTGCCAAAACTCGCCCCGCTTTACCTCCACATACAGGTGACTCA
CGACTGAATGGAGTAGCCATGCCTAGGGGTCCCTCCAACCTAGGCATTGC
TTTTAAAGGCGAAATGATCGGCGCTACCCAGAGGAATTACGTCTGCACAT
CGACAATCCGGCTGCAGCTCGAGAAAATGCACGTGTTGTCATGATGGTGC
CTTCCCAGTATCAGGCACTTAGTTTAGCGTTAAAATCGCTCAACATCGTA
AATCATGCGCGAAACTAAATTAGGCCGCCGGGTCCACCACCGCCCTGAGG
ATCAATGTTTGTTCCTTGTCTAGAGCTTACATAGTTTTTCGTTAAGCCGT
AGCACGGCATCGACATCTCCGTACGTAACTGAAAGCTAGCGCTATTTCCT
GTCTGCTAACTTAATTCGGAAGTAGGAGACACCCGGGTACATCTCAGATT
CTGCCGCGCTAATGATCAGCTGTACCACCGTAGATATAATTTATAAGGCT
TTTTACGTCTTCCTGAACGTTCAGGCCCGTCCGTATTACGTCTGTATTCC
AAGCATCGTTGGTATCTCCGTCGAACATCAACGTGCTACTGGTCAGATCG
AGCCTTGGTTTAAAGCACGTCCTTGGGATGAGCAATAGATAGCGTAACTT
GACATCCCTTTATCAAGATCCTTGGGACCTAGGCTTCGACACCGCGCTGG
ACCCCACATAAATGCGACCCCGCGCGACGACTGGAGCTCGTGCCAGCATG
TAAACGCGGTAATGCTGGCATCTATTCTATTGGACGTGAAGATGGCGCTG
AAGACGCCGTATGACTTGCAACCCGATACTCCACTAGCGACTGGGCGCAA
GCGTTATAAGCATGGGATTACCTCCACTTGCCAGACCCCGATACCGCGCA
AATGCATATGTGATCCAGCCGTCGGGCGTTCTGGTTGTCATCCTGGTCAG
GCTCCCTATGTCGAACAAGACGATTCGCACTTGGTTGTCAGGGGCACCTC
TGCGTCCGTTTTTTCCTTCGGAAAATTGATGAAAGCAGATGGAGTAAGCA
TTTACGCCAGATCTCGCGTGAAGCTTAGAGACCATCTAAGTCCTAGGGGA
CAGTAGCCACATTAGAATTTCACTGGGCCTACCTCCTTGAACATCCATCC
CTGGGGTACGCGCCACTACCTGCCTAACCGCCTCCGTGGCACACTCTTGG
TTTCTTATCCAGTTCAATCCCTAGCGTAACTTGCCTATCACAAACACGCC
TCGTAAAATAAGGGGCCCGTGAACAGCACCTGGAGAAACTTAATAAAGGG
CTCATACAAAGTCCTTGGCTTACATGTCCGAATAGGTCCTCCCATGTAAC
CACTTCCTGGAGATACGTATGCAGGTCTGCCTGATTTGGCAGTGTGGAAT
TTGAATGGCTCACTCTCGACGGGACGTGGCATTGAGACAGCCTTATTTGC
AGGCCCATTCTCTGGATGCCGGAGTTACTAAATGCCCCAAGGGTTTTGGG
GATCAGGCTAGACCAGTCTAGTAACGGGTTGTAAAAACGGCTCCTCGGGT
ATCGTGGCCGGAGCTCTACTGGGCGTAGAGTAAAGCGCGTACTGTAAGCA
ACTCCGGAGGACCCAAGTAACGTTGAACGTTCTAACAAGGTTCAACAGGA
AACAGCAGAAGTTATGCTGATCTAAAAACAAGAAAGATACTCGGATATGC
ATAAATCGATGCAGTTCGCGGCAAGCACTGGTTAGCGAATGCAAAAGGGG
CGCCTGCTATTTACCTGCCTGGCTACTCGGTCATGCCCTTGTGGGGCTTC
GTGTATAGTTCAGCTGGAGCGCTGAAAATGGATCTCCAGAACTCTTCAGG
GCTATTTCCCCTCCCCAAATTAGACCACTCGCCGTCCAGTCCGGACACAT
GCGGTCCAGATCTTTTAGTGACTGGAGAGAGCGCGGACATTTTTATTCTG
GGCAGTTATATTAGATTCAATGTCCGATACGGTCGCCATGGGGCTAAGCG
GGGGCGGAGATAAGTTTGTGTATAATGATGACTGACTAGGTCTCATCAAT
ACCCGCATTGTAAAACCGTCAACGCAAACGTGACTCTGTCAATGCGGGTG
GTGGACCGGCGGGTCTAACCCTGGCTCGGTTCTAGTTCGCTAGGTGCGGG
TCCGAAGTGTGTTGCACGACCGACGATGGAAAAGTGTCCAGCGCTGAAAA
TAATCCCGGAAGACTTCTGCTGATGATCCTACTCAGATTTGAGGTGAAAC
AGAGCGGTTGCACTATTGGGCATTCAAAACCGCGAAGATCATAATATTCG
AGCACTATAATATAACCCGAGTTTCCTGGGACCCCTATATAGTATAAACC
TCTCACCTGGGTACTGTGAGGGTTAGTTAGATACCTCAGATGGACTAGGT
AGCTATGGAGATTGTTCTACATCCTTCTGATTCCGTAATACGCGGATCAC
TAAGCCCCCTGGAATGAAATCGGGGCGCCTCCCGGTTGGCCAGGAGGTCG
AAGCAATCGACGAGCGAGCAAAATCTGTACAAAAGATTGGTAGCTCACTG
AAGACCTGGCATGGCTAAGCATAGCGTTCATGCAGCCTCGGAAGAGTTGA
CTACTTATTTTAGCGATCCATTCAGCGTGCCCTAACAGGGCATATGCTAG
GACTAATTTTTGTAGTTGCTGGATACCCGGCGACATACCCGGGCTTAGCG
CTTGAGTACAGCAACTGTATCTACTCGGGTAGATTCAAGGTAGATCGCTA
GCAGGGAGCGTGAGTTACTGATTTAAGACTGAAACTCACACCGTAAGTGT
GGTGACACCGAGTTTAAGCGCAAGCTGCAATAGGAACGAACGGAGAGGGA
ATTCGGGAGTGCCGGGTAGTAGACATTAATATGATGCATCTGAAGAGACC
ATTGGCAACAGGGACTGGTCAACTGCGTAGCTCCGAAACCCTGTATTTCC
GCCTCGCATCACCGGCCAGCCTCTAGTGCAAGAGTTAGCCTCGGTTATCT
CGACAACGGGTTGTACCAGTGGGGGTAAGCCAGTCGAGAATAAGTCAACC
TTTGAATCTGTATAGTCATCGGGGAGAGAGTAGAGTTACACTAGTAGGAA
ACAAAGACCCTCTTACGCTCAGCCGGCGGAGTGGATCGTTGCCCCCGTTG
GCTATAGTTAGGGAACACCTGTGTATAGAAAGCTCGCCGGTATATGTATC
CTGATGAAACGGTGGGCTTGCCGCCATGCCGCTCAGTCAATTGGCTATCG
CAGATGGCCACTGTGGTAGGTCGCCAGTATTGCCGAGACGTGACGGAACT
TTGAACGTGTCAAGTCAGTATCACACTACTCATAGTCACATTCCCCTATA
AGAATGGATCGCATGGTGACGACTGCTCACTGAAACGGAAGGCATCGTGC
TTTTCGCAGCAGTAGAGTAGCCCGGGCTTGTTAGACACAGTTTAACGGGC
AGCCACCCTATGTTCGCGACGCTGGATCGTTGGAACCACGACGGATATCT
ATCATGTCCAACATAAATACCCGGTAGCATCCGTTAGCTCCCTAACCTGG
AGCCGAGTAGCAGTGGTAAGGTCTGAGCCGTCTTCGGACCCGTAGACGTT
CGTTGTTGTGCTCGCCTCATGGAGCCGAAATGTAAGCGCCGGTATATGGT
CACGCACCAAGACTACCTGACCGCAGACTGGGTACGAAGCTCTCTCAATA
AGGACGATGGCTCAAGGCGATGCCTCGTGCAGCTCCGACGTATGTCACAC
TAACTTTAATTCAGCTGAAAATGGGAGTATCCCTGCCCCGCCCAACCGCC
TCCACCTAGGGTGAAAGACACGATCAGTCGGCTGTACATTCGGCTGATCA
AGCCAAGATCTGTTTCCACCTCGACATCTGGCCGTTGGTGTAAGGCCATC
TTCACATGTTGAAAGCTTATATAACCAAGAAGAACGCCAGCATAAAACTC
TGCTCCATTCCTTGCCGCGGAGTTACGCTGCAGTAGACTTGTACACTCAG
CCGTCCTGCGAATACTTCGTCGTCGCTTGATGTTAAACAGACTCGATGAC
ACTAGCCCAGTGTTTTTTCGGACGGTTCGATGGGGAGCTATTGTTGCTGC
CCAAAGCATAGTGATAATGACTGGACACCCTAACATCTAGTGTAACGTCC
ATGTCCCCTATCAGCGCGTCCAAAAGTTCCACATGTGAAACAATAAACAT
AAGTCACTTCTGATCGTAATCTGGAGGCTTGGAGGGGTGTGCGTATTTGT
TCATCAACAATGCATTACAACAACGATAATCCAGACCTGAACCGAATTTT
CTCGAACGGGTATTTGTATATGCGAAGCCGCGCTATGCAAATATAACTCG
CAGAAGCTATCGCGTACAAGTGGTCGTAAATGGCCTTGTGTAAGGGAATT
TAGATGGTGCGGTTGCAGAGTTTCAGCATGCTCATTCGGGGACTCCCTAT
GGAGTTACGCTGCGGAAGACCTCATACATGGCGGCATGGGTTAAGCTCTA
GGGAAAATACCCGAAGACCAGAAGCCGTCCTGGCATTACGATATGAATCC
TCAACATAAAATTCGGTGCGTGTGGCCTTTAGCTTGCCCGGCCTCATATT
GCGATTCGTCGTGGGGTTGTTACCTTCGACCTCACCATCGAAAGCAGGTC
AGGCATGCCTGTGGGCATTCTCATCTGCGGACATCTATATTCCTGTAGCA
CCGATTACTCCCCGAGTCGTTGTGTGCTTAGACCAAACACAACGGAAAAT
AAGAGCAGTCTCACCCGTCAGAGGTGGCCAACGTGGCTCAGTCTACATCT
CGCGGCCGCATCAACTCTTAGAATGGCGCCCCTCTTTACAACGTTGCTTT
GCGATCGTCGCACGCGAATGTTCGCCTCAAACCTCGGGAAGGCTAGAAGG
CTGTGTCGACGAGTAGATGACTAATACCCATCTACGTCCTGTGTCCCTTA
GATGTCACACGTGGTCTGTGTAGACGCCCCACGAAAGATACCTCCCATTA
ATCCAGACCCCATTGATCCCCTCAGTATGTAGGAACCTGTTGCCAGTCTC
TGCCCGGAGACACTACGCGACACTAGTACGCGCAGTTACATCGTGTTTCG
AGGTTACAGGCGTAGGCTACGCATATAACCATTTTCCGCGATTGATGATT
GGCGCAGCCCCACCTCCGCTCGTTGATTAACTCGTCAATTAACACAAGTC
GGGCGCTTCGTGCCCTGTCAAGGGCCTTGTACAGACATCAAGAAATGATA
GATCTTCACAGTCTCGCTCTCATGGTCAAGCGTAGAAAGTAATTTCGGTA
GGCGCATTGTTTGCCGCTCCACGTTTAGAGTTAACGTCCAAAACACAAAA
CAGACTTCCCACTCAGACGATTATCACGCAGTACCGATCACTTGCCGCTA
AGTTGTCGAGCAACCCAAGGGTTGAGATGCATACAATCTTATACGAGTGC
CTGGATCCGAGCAATGTCCGCAAGTGTGTTGCATCGAAGACGGTGAGTCC
TGTAATACTGAGAAAAATTGCGTAGACGTCAAACTGCCCGGCGCGTGAAA
AGGTAGATACAAGGCGCACATCTCCTGACGTACCCGTACTTGCATGCGGA
TTTTCAAGAAAGTAAATACTTAATCCTTGAAGACAGCTCTTGGCCCTGTG
ATTAGTCAGCACGCAGAGTACGTCGACCGAACGTCCCCAGCTTAGCTCAG
ATTAACGCACTACCAACGTAGTAAGCAGTCCATATGATCAGGTTGATAGA
TATTCGCGTGCTTAAGGAGGTAAGGCGAGGTAACGTCGATGCTTGGAGAT
CATGATTATTCGAGATAGTTATGGCCGGTAGGCACAGTATATTTGCTGAT
GCTTGCTACGTACGCAGTCTAGCGGACCACACTAATTAAAACCGCTCCGA
ACGGAACAGGATAATATTCATGCAGTCAGCTTTCTCCGGACGCATGACTA
ATTTGCGGGGACTCGGCGGTACACGGACCTTTCCTATAGGAATTATACGT
TAATCCGACTGTGTACAGTCGTGCGTGACATACAGGTGGTGCGTGCGCAT
GTTCTTCACGGCCACAACGCAGAGTCTTCCGGAGACTCATCCAGCATAAG
GACGTCGGGTAATACATCCTGACTCCAGTTGGCCCCTGCCCTTAAACGAC
GAGTGTTCATCGTAATGCCGTAATACCAACGTCCGCACAATCCGGGGAAC
GAGGGAAGGTGAGCTCATGTATCACATCCACTTGGGAAAAAATGGCTTTT
TAATTCTTGGTCCAGACTTGCATACATAAGTGTCTGAATGGCTTACCGTG
GTTAAGTTAGTGCGGGTGATTTTTGGCTCGAAAACTTACATGTATGCCGG
TCAATCTAACTAAGGTACAGCTGGAGACCTAAACGCTATAAAGTACTCCT
TCTTCCGGTTACCTTAATTTTCTGCTCGTAATAACCCACATCAGTCCCCA
ATTCCGACGCCAACCTGCTACGCTTGTATACGGCGACTGCGGCTAGCTTG
CGAAGGGAGCGCTTGCGATAGATGCCCCGCTAGATGCGTTCCTAGTATCT
CCTTGTGGCAAGCCACGCGGAACTTTAAGCGATCCGACCTACTAATCAAA
CTATGGAGCTAGTGACAGAGGCTAACCCATTCCTGCGATCTTATCGTAGA
CTCTAAGGGTAGCATTTGGGCAACAGCCTAGCGAATATGCGACCTGGGAA
GTTAGTCAATTGGAGTTACTTGACGTTCCTTGTGACTAGTCCCTCCTAAA
TGGGGCAAAAAGTTTGATGGGATTGAGTCCGCCGAAGATTTTAGGGCCCA
GCCTTGGTGTACTGATAAGTTGTATAATGATTGCTTCACGAATGCCCCTA
TACTATTTACAGTGTCCGGGCTTCAAGTGACTGAATAGGAGGTCACGGTA
TGTGTAAGAGTGATGTTTGCTACCTAATGATTTGTCGACCAGACGTAGAT
GGCGACTGCCAAGTTAGGAGACGCTCTAACGATCCTGGAGTGGTGTCTCG
CTTGGTGTGGTACTTGCCCGTCTCCTAGTTTTGGTTCCTCTGACACAGGA
CAATAGAAGTAACTTAAACACGATCTGAGCAAGCGTTGCAGTGCAACGAG
AGGGGTGATCATCAATATCCGCATCGGTCTCCCTAACGTTGTCAATGAAA
AGGGGTAACCAATGGAGCGGCTAGACCACTATAAATACGGTACCTACGAC
AGCACGGCCTGTCCATATTGCGCGCAAGTATCGAGGGCTTGGCGGCCTCA
CCAGCGTAATAACGCCAGTTGCTCAGAGGATCCCCTGTCTTCGAGCTTCG
AAACTACGGACTTGTTGCGAACAGATCGGAGGAAATGCTTCACATGTTAC
ATAAAAATGAGAGGCACTGTTAACCATACTCAGACCAGTGAACAGCAAGC
CTGCGTACGTGCCCATTTACACCCTCGTAAATGAAAGAAATTAGAGGCAC
TAGATCACAGTTGTGTTCCTAGAAAAACCCAGGCTCCTCTGCTTCCTCTT
GTATCTAGTATTATAGTCTCGGCGAGCGCGCCAACAACCTTCACAGGTAG
CCGCAATCCGAAATTTGCAGCGATTTTTGGAGGTGACGACGTGCATCTGC
TAGAGTTCGACTATCACGCCTGCGCCGTTCTCTTCGACCAACGGTGGATT
GGAGTGCCTTAGTTGAATATTAAATACTATACTTAAGGTACATTATCAAC
AATGTGCCCTGAGTGCCTCAAGTTGACTTATTATCGCGTAGGCGTAGGGT
AGTCTAATTACCAACCAATCCGGAGGCGCAGGTAGGATTCGCATCTTCAA
GCCTAACACTGGCCTCTATACGATCTTATGCGCGTGATAACACTTTATCT
TTGCCCCTTCTATGGGACTGAATGGAGTGAGCACCGGCGGAGCCCAATGG
AGGTAATCAGCCCACGCTACGGATGCACCAGATGAACTCCCTTGTCATAC
TCGTTCTGAAACCTGGACAACGTTAACGCGGAAGGTCCTAACTTATGAAA
CAGCAGGTGCCATTCGCACCGTTTTCCGGACCCTGCATCGCCCGGGCTAA
GTGGGCACCACATAAAGCGTCACGGTCTTAAGCAGACGATAGTCAATTCA
ACCCTCTAGTAGGTAGAAAGACTGCCGTAGCGTGGAAAACATTCACTGAG
CTATTCCACCCTAGCGACTATACCCTGAATTAGTGGCCAGGAGTCTGACG
AACAAATACTTATGTTGCAGCAGAGCGAAAGCGCAGGTCGACGCGGATGC
GCCTTCCTTAGACCAAGTAGCAACTTTTAATAGACACCTGCAACTGCAGC
GTATGCCATAATGTTGCCCTTGCCGTTGCCCTCATTCGGGCGAACGTTTT
TGCCAGTCGCTCTAGGTCCCAAATCGCAGTGGCAAGGCTGTGGTATGGCT
CGATGTACCAGGCGATGCCATGCTCACAAAAATGTGCTTTCCTCCCCGGG
GCTAAAACTGGCAAGGGTGTACATACCGTACTACCAGTGAGGTGGGTCAG
TATAGTCTCGTATCCTTGCCTTAGGTATGGGATAAAGATCCGTAGTCAAC
GGAGGAAGTACGAAGAGATATGACTATGCAGTCTACTGGCGGCCAGGAAC
ACGTATTTAGTTCCAGCCAATATGGCACCGGTCAGTTGCATGGCAACAAG
ACACGCTACAACGAGTAGTAAGTAACGGTTTTCCACTCGCCAACCCGACT
CTCCGATACAGGGCAGAAATACCACGGACTCAATCACTTGCTCTCATGAT
CTATTGGAAATTTGGTAGCGTACAGTCGGGGAACAGAGCGGGGTTTCATA
TCAGCGTAGACAACCCATGATGCATACAGCGGCCTATCGACGATGATTGA
CGACACCGTCCTCAGGTTATCGCGTGAAAGTAGAGATGTCTTTCACCGCA
GGGGATCTGCATCAAACCGACGTAGATGGATCGCCGAAGGGGGATATGGA
AACCTAGGGGGCTAGTTCCGCCGAAAAGAGTTCTTAGCGATGTGCCAAAT
GGAGGGACTTGAGAAACCAAGCGTCAGTGTGTTTCGGGTCTGGTAGGCTG
CGGCTCTTCCGTTCTAGGTAGTGACAATAACTGACCCATGTTCTTAGAGA
GATTTACATGGAGGTCCGCCACTCAGGAAGGTTTCAATAGTGTATACGGG
GAGCAACCTAAGATCAGGTCACATACAGATGTTTCACATCGCCATTCAAG
TATGGTTCCGATTCCGTGTCCACATGGAGACGAACTGTTAGTCCGGTTCC
GCTTTCATATCTTAACTCTAACTTATTTGTCTGCGCCTAGGCGTAGGGCA
GGACTGGAAGTGCTTTACGCGGATAAGTGAATGGCTCGTCCGCAGGATTC
ATTATGGACTGAACTCATTAAGCGTAACTAACGCGCAGCAAAACTTTTGG
TAGTAGCAATACTACTTGCTATACGATTAGCTTTCCCCACTGCGACTTGT
TGAAGCCACGGGTTAAGACCTTCCAGCAAGGAGGGACGGTAAGCGCACGG
CGCTTGCGCCGATTGGTGCCATAACTGCGGGGTTAGCCGAGGCGCTGAAT
TGTCCCTGTCTTAAAGCGTAAGCTAGCACCCTGACCTGCGATATCGTAAA
TTGCATCGCAAACACAAACGCAAACCTGTTAAATCGGCAGACCTTGATTA
ACACGGCAGTCCGGTACTACCATGGAAAAACGCCCCCTCCAGCAGATCGG
ACATTACTGCTTTATAAGATATGTCAATTCGCGTATACTATCCTCCGGAC
CGGGAAAAAGCCCCATGTATATATCCCTGAGCCGCTATTTGTCATGGCTA
AACATTCGTAGTCACAGAAGGATTCTCGTTATACCTGAATGACATGCACC
TATTGAGGGTGTTATTGCCAACCGATGTACACATGGCGAGCCTCGTGTGA
GATCTCGGAGTCTTAGTCACAAATAACCGGCATAACCACCGGGCGTTAAT
ACAAAAAACTACGAGTAGATAGGGTCTGGTTCCACTTCGGTGATAGGGAT
GTGCCCGTTTGATCATCCTTACCTGCGGAGAAGTCAACTCTAAGCCATCA
TACCCGTGACACTGAGTGACACTAAGGCGAATAATGACTGGGGAGGAACT
GTCTCCCACTTTTCGCCCACCCTCGCCTCGACCCAAGCTCTTGCTCCGGA
CACCGTACACGGTGGCGCTTAGCTCGCCTTCAATTATCCGCATTGCGTTC
CTCTGCTATAGCAGCCACAGGCGAATCGGCCGGAGTCCCGTAGGAGGGGC
CAAATCATGTTATCGTGTACCGGAAGAAGTTTACGTGGTTGGGCTCTACC
CCACACATAAACACGGCAATGTACCGCCTCATCCTTCTAGATATGTCCCC
GGGACACAGCGGAGGAGTGAGAGGCCTTCTCAATTCTACTCCGCAGCAGC
TTAGAGTGACGGTTGGAACCTGACGAGCGCTGTATGTCGACAATCATCAT
GGTCACGTCCTGAAGGCACGTCTTCGCTTATGCCATCCAAGCTCTGCTAG
CTCTTAGGGGACAGGAGATGAGGACAAGCGGGACAACGAGTAGGTGCCAT
AGGAACGCGGTATGTTCGCTCGCTTTCTACTCGTAATTCCACCAGCGGCT
CGGGTCCCGGGCAGATGAATTGACTATGCCATCATTCACCCAGTAGACGG
GACCGGTACGTGCATCTGAATCTCTGGATTAAGATTCTCTTTCATTTTCC
GGGCCCGATACGGTTATTGCGGCACTTGATGTGTAGCTCACCCATCGAGT
AGTTTAATTCGGCCAGAAACTCGTCTAATCAATATCAAAGCTATATTTAC
TAGCTCGAGGGTAGAGTGGCATTACCGAATCTTTACGACCGCTTGCATCA
CTTAGATTGCTATAATGTAAAGCCGAGCTTCCCGCGAAATGTGAACCTCA
TCCGGTTCAACACCATATATAGGTTGTCAGTAGAGAGGCGACTTGGGTGT
TCCATGAAATGCAGAAATGCTGAAATCAATTTTGTATCCCGTATCCAAGA
TGTTTATTAGTCCAGTATTATCTTTCGGTGAGGACCTTAGGCACTACACC
AATACTCGTGGGCTGTGAACCAGCAGCTTGTAGGGTGGCCCTCGATCGCC
GTATGTGTCGGCATTGTTCTTACGATAGCCAGACGTCAGGAAACACTGTT
CTAGACGCGTCGAGGTGACTTACCTGGCCATGTAGATCTGGGGCTTTAGC
TAGGAAACGCGCCCTACAACCAATCGCTTCTTAGTCGCCTGGCTTCCATT
CAAAAGTTGCCGGACAGGTTATCGTACCCTGTGCCGAAAAGAAGCATGCA
CTGTTATTAAGGCTTACCAAGATCCGATGTCACTAATTTCAGATAATAAT
CTATAGTTGAGGAGACTTGGGTCGTAGATAGTCCCCCAATCTGGGGGTCT
ACTATTCCTATCAATACCCTAGGCTAAGTACGAAGATTGATCATCTGAGT
GCTGATACGGTTTTAATCAGTCGTAGAAGAGCAGTTGTCACGTAGGTGCC
CTAATTAATATGCCGTAGTTGACCTACAAGCGGCGTCTTCTTGTGAACCA
TGCGCTGATTCGCGGGTGACTCCTGATTAATACCGAAAGGAAAGACTTGC
CCAAGGTAACGCGTGGCTGTGATTAATGAAGCGTATAAGCGCATTGCGTC
CGAATTATTAGGGTTTGACAAGATTTAGTCCAAGTCACCTGAGAGCGTTG
GGGAAGGCAGATTTAGCTTGGGCACATAGTCGATCAGAGGCTAAAACGGC
ACCTCCTGGGCGGACCCGGTTCCGAGCTCAGCAACAGTAAGACGTCGCCG
GAGAAGCCTCGATAATCTAACATAGATGAGACGGGTTCGCCGCAAATCAT
TTTAATTTTTGAGACCGGTTAATTCTATGTCAGTACCGTAGTATTGGACG
GAAAGTAGCACCAAGTGAACCAATCTAAACCCCCATCGTAAGATTGGCAC
GTTCCCATGGGAGTTGATATCATATATTAAATCACACCCGGAGAAGGCCG
TCTGGCATCTATTGGTGCTGCGATAGGCTAGCGCGACAAGCGAATGTCTG
AGAATCAGTTAGCCGGAGCGTTAACCAAGCGTCAGTATTTCGGGTCAGGT
AGGCTGCGGCTCTTCCGGTTATCAGTGGACTATATACTGACCATGATTCT
TATAGAAGATTTACGATGGAGGTTCCGCCACTCAGGAAGGTTTTCAGATA
GTTATACGGGGAGCAACTTAAGACCAGGACCACAACGATGTCTCACATCG
CCTATACGAGTATCGTTCCGATTACCGTGTCCACATGGAGCGAACTGTTA
GTCCGTTCCCGCTATCATATCTTAACTCTAACTTATTTGGCTAGCGCTCT
AGCGTAGGGCAGGACGGAAGTGCTTTACGCGGATAAGTGCATGGCTCGTC
CGAGGATTCATTATGACTGAACTCATTAAGAGTAACTAACCGCGACAAAA
CGTTTGTGGTGGGTAGGCATCGTAGATTTTAACGTTTATAGCAGGAAGCT
GTTTCCAAGATTTACGTGACCGAGTTCAAATCACGCCGTAATCTCATCTG
GAGGGGTGATCCACTACGACGCAGGTTGGTACCTAATTACTATTAGTACG
CCCAGTCTAGACCATCCTATCATTCGACGTCCAGTCACACTGTGGTAACT
GTGAGTCATTATGAGTAGCAGGAGCTAACTAGGGACGACTATCTAAGAAC
GCCTTATTGGGGAATAGGTACAAGATCAGGACTGTTAATACGGCCGAGAC
GCCCCATGGTAACCAGTCATGCATCTGGTCTAGTTACCTTCCCAATTATA
CGTAGCATCGCTTGAGATGAAGTGCGTTGCTAAGTGTCGTTAACTAAGTA
CCTAAACCATGTCACTGTAGAGAGAGGTAGAGTCTGTGCGTATTGCATGC
AGTGAAGCTTTAAATAATGATATATAATCTAACCAGCTTGCTGCATAGGA
GGAGATGGTTAATTCTTTTAGCGAGTCCCGTAATCGAGCTACCACACCTA
ACATGTGAACCTTCAGAGTCGAAGTCTTCTGACGATCATAAACAAGACCA
GTGTTCCCTGAGCACAATGCCTACGATCTCAACGGAACCTACGATACCAC
AGTACCAAGGGTTCGGTTCGGTGAAGTTGACATGAGCAACCCTTTCACCG
CCGACATGTGGATCGACCCGGCTAGATGGCCTCCGGAGGCCCATCAACGG
GCTCAGCATGGTGGTCCCGCCGTCCGTATTGGACTGCGATTGGTAAAATT
GAACTTTCGCTAAGTACTACGCAGTATTTGCTGGTGTAACGGCCGCCGAG
CTCCTCTCTCACTCATGGGCTACTGTTGTAAAAGTTTTCTTTGGAAGAGG
GCTTGTTAAGGACTTGACTACCTGCCCTGGCTAACTGCACGTCTGTGGCT
CAATAGTCCGCACAGCCAGCTCACATTCCGAATAAGAAAGGTATGGCGTT
CGTGTACTGCACGAATGATTCACTCAATGCTCGAGGTTCGTGAGGCAGTC
TTTGGTTGAAACTGAATGTATATACTAATGTAGTTCATGAAGCCATAATT
CGCAGCAACGATTTGTTGAGTGCCGTCATCGAAGTCGTGCACTGCAAGTT
CGCTTCTTACTCTTTAAGAGTACCCACTTGCCAGGTGCTAGGACCGCTCG
ACTGGTGATCCACGTGCCAACCTCGTAGCTGTGATGAAAGCTATTTCGTA
AATCTCGACATGGTCCGCCCGAAGTTCTCGAGTGTAAGTATCCTTAGTTT
ACTACCGGTGGGTAGGTTAGGTACACACGCCTGGGTGCCCGACCGCCCCC
CCCGTTCAAGCCGTTGACCATCGCAAACGAGTAGCTGAATGCCTAATAGC
CTGTCGACATTCAAGCGGACGCACTTTCAACGTTGATAAAGATGACTCGA
GGAGCACGTAGAAGAAGCGACTATAAGAGAAGAGATTGGACGTGATTGAT
AGGAGTAAGTACCCTTACCCAACTCGTAGTGGTTTCTACCCGCAGTTATT
CGAGGCATCCCGTAACGTGTTGACGGGACTTTTGTATCCTAGACACTGAG
GTCTTTATTCATGAGGGAGCTAGAAAGGACAGAGTGTGGCGCGAGGCGCC
TGTAGTGATTGATGGTGCACCAGGTGCTTTTTGACAGGATGTCCAGCGCA
TGAGTTCACTATTTTAATTAATCTAGAACTACATTATTATACGGTCTAAT
GCAGTAAAATGAGAACCGACTGACGTCGCATATTCTGTGACTTCGCGACG
GCTGTTAAAAAGGTAACAGGGGGCACGCACTGCACTCATGCCCCCGAATA
GAATAAAGGACTAACCGAGTGAGACCTTTAGTGATGCGAGAGTTCTATCG
CCATACACGTCGGGCAGAAGATACATCTCCTTACTCCTTATTAAACGTAT
CTCTGCTTATCGTATTATCTGACTAGACGGGTATTAACTGACCTGCCTAG
CGCGGAATGAGGTATCTTGCCTCGGCGGCGCACCAAAGAGGACCTTAAAT
AGGCCGCTGCAGCTCGGGCGCTCGTATGCTGATTGGCTGTAATCGTGCAA
CGAGGACAGACCGCATCATTAATCGTTCTGGCGAGTGGGCGCTGGTTACG
GCTCCCCCTCGGCCTCCACTGAAGCCGAGATGCATCCTGATCGCTTGACC
TGATTTTAGACTAAAAACGTTCCCGGGATCGCGCTAAACGACATTAATTA
GCCCACTGCATTGCGTGCCCGGTGCTATGCACGGGTGAATGCTCACGCTC
CCAGCCTGGGTACTGCGGGTGTATACCGAAATTCAGGTCATTTCAAGCCG
TACATTTAAGAGGTGGATGTGACGTTAAGCTATCATGCTTTGACACCAAG
GGGTACTTCAGAGATTGTTTCCCGCTATAACGGCAAGGTCAACGGCATTA
GCGAGAACACATGAGGACTCGACCTGATAAGGGGTGGCAGCTTCCATAAA
GCCTGACAAGACCCCCTCCCTAGGGGGGAAGGCCTACTTGCATATTAAGC
GGTTTTCGCAGAATCAAGGTCCCCTAACCTTACAAGCAATCATTTATATG
GTAATTAATCTGGATCGTTGGTGGCAGTGTAGCCTCCCCAGGACCGAGTC
TATCTGCTTTCCAGATTTAAAGGGTATTCTATGTCAGCGTGCAAAAGACA
ATACGCCAGTGTACTGCATTTTGATTACGGCTGCTCTTGTATGCACTCCT
TAAACATTCAAGTTTCCCGTGGTAAAGGTCCCAGGTTATAAATGCGGCGC
CACGATGGGTGACTGCTTAGGTAGAGCCCAGTCTACAACACTGCTCCTTC
GTACTCGGTGGAGCGGCGCGGACTAGGACGTTGCTTATCGTTTTAAGCAG
GAAGTTACGAACGGGCTGGCTGACTAACTTGAGGTGTGTTTTCCTTCTCC
TCTGAGCACCCCTCGGTTAAACACCGGAAGATCCCCGGATGTACGCCTGG
CCAGTTGCTATGTGTGTTCGGGTTCTGAGGTCCCCGTGACTGCCACTCCG
TGGGAGGACTGATCTGATGCGGAGAATGGTCGGGGCACATCTCATCTTAT
ATTAGCTGGGTACTCGTAGGTGTCTGACGGCTTAGTCGTGCACCACCACG
AAACGCGAGCCATGGACCAGCCTCCTACGATCTGTTGTCGGGCTAAGGAA
ATTGGGATGACCTACTTGAAATTGACTAAGTTCCCAATTTCTTGGTGTAG
TCCATACCTAATTAGGTCGTCCAATACTTTTCATCCGCCAAGCCGGATAG
CTGTGTTGCTATATGGAACTCGACATTAGCCGTAAGATACTTGTAGTTGG
ATTCAAGAATTCACCTTCTCCATGCAACCCTCGGGGATGGCGGGGCCAAA
GCGCTACGAGTAGAGTGCCATTCGCGGCGTGGGCGTTTTGTTAAACGAGT
ACCTCGTCAGTAGCCGCGTGACCCACCTAGAAAAGGGCTATGACATACAA
GTGCAAAGGCGGTCGGGAGTAAGGGCCTCGTTTGACGGTCGCAGCGTTGT
TATCACCTCCCGGACCTGATGGCTATGAGATTTGAAATCGTAGGGGTCGC
TCCTATATAGGGCAGATACAGCATTCCTTGGACAATGCGTGGTGTGTGGG
TCAGGACGGCAAGTTATAGTTGCTGTTAAAGTTACATTAAATCTGACGAT
TCCCTGGCAATGGACGCTGATTGCCATAGTATGCTTTAGATGCTATGCAA
AACACGCCTCTACGCCATTGTAGGGGCGAAAAGTGGTATTCACGTTCGCA
AGGCGCCCGAGCAGTTGCACAGTCGAACACTACACCGGACTTTAATTGGT
GGTGCACAATACTCTTATTAGCAGTCTTTTTGGCCAGCGGAGTCTAGGCC
ACGTGCGGGGCGTATTCATAATGTCCTCGGATCTCTGTCCCCTTCTAGGC
TGGCTTTGGTAGGGAGGGTTCATTTAACGTCTGGATGATCGTCACCCTAG
CCTAACGTGGACGTGTCTGCAAACATTGTCGCCGGGTCCATTGTCAGAGG
GATATCCGAAGACGCTCGATCGAAACAAGAGACACTGTCGTATCTCCTGG
TTTTACAATCATCCGCTAAAGAGGAGCAGATTAATTTGCCAGAAATTGAA
AATAAGAAAGCTAACCTAAACACGATGTGCGATACTAACCGCCACCAGGG
GGAGAGGCACGTTAGTAGCAAGCCCCTTTCTAAAAAATTCACAATTGGTC
ATCCCTGTCTAGAAGTGTACGAGCCTTTGCAACATAAGGTGCAAGCGGAG
AGAGGAGTCCCAGTCTAACCCGCGTATTGTAGTTACGATGCCATGCGTGA
GAACCCCCGTTGAGTGATTCATGATTGCCGCGAGGGGTCCTCTGAAGGCT
ACTTATGCAGCTAACCCTACAGTCGCCCTCTGCCATCCAACAGGGACCAA
CAGTCGGCTAGGGCTAATCGATGCCCAGTGTATTCGGATTGGACTTACAC
GATGTCGGCCATGGGTCCTAGCTAGCCAATCTGCGCTATGGAGTTAACAG
GGTCTAATACCATGTGGGGACCCTTCAGCATGCTTAAGGCATCAACACAC
CTAATGACCGGCCTTTACCTATACACGACGGCGAAGGAGAACGGGAAGCT
TATTATAACCTGACTGCATATAAGCGCGATGATTGCATGGAATGCCGACC
TGCAACGGAAAATGCAACACAGTCTACGATTGTGTTTCGGCTCGGTATGA
CCAGAATGTGCCTGTCGAGAAGGGGGAACCTACTGACGTGGGTAGACAAC
TCGTGCACGTCAGAGCAGGCGTAAGCTAAGTTCGCGCGTTGAAAGATACA
ACGGTGGGGATTTGAAACGCCCCAGTCAAACCGTAACCCTCTAGCAGTTT
GAACAGTCACCGCCATATAAAGGACAATGAAAGATGTCGTGTGAGTTCTG
TCTGGCTGTGCGTAAAACCAAGGTGACTGTATGATTAATACCGTATGCCG
AAGTATGTAGATGTTTCTTCAAATAGCTAACTTAGGGCCTGATTCATATC
ACAACTCAGGATTCTGTCTTGTAGAGAATGAGTAAATTTGTTTGATCTCA
GGCCTTATGCCGGATTGTTTCGCAAGCCTCGGAATGTTAGCATGGTCCCT
ATTACAACCCCAATACGGCTGCGTCAGCTTGACAGTGAGGAGAAATTGTT
GGTTAGCGTATGAATCTCATAGTGCACGTACAATGATACGAGAACTTCTG
CCTTGTAGCCTAACGGTTTCCGAGCAGCACACTCAGGGCAAGCAAAGCTT
CGAATCACCGATCTAATTCTGACCGAGGCGCTCTAAGACGGGCAGTTAGC
TTTATGGGTGGTTTCCACGATGAACCGAAAAAGGTATACTTTAGGGAGCT
TTACGTCGGTCTGGAACATATCCTGTTTCAGGTATGCTTGGGATCTATCC
TACCCTCGTTAGACTCTCCCCGAGAGTGAACGATCGAGGGGAGAACCGAC
GGCTTCAGAGAAGTCCTCACCCAAATGAAGTATGGAATTCTACCGCGCCT
ACCCACAATCAATCCGCTATTTGTTGTTGCGAATTCGTTTGACGACGGTG
GCTGGTCCCCACCTACCCTTAACCGAGCTCACGGTAGGTTACTGGCGTAA
TTTCAAGAGGTCGTGGATGGCCTAATTTAAAGGTCCCGCGGGGAATGACG
ACCAGTGTGTCAATACACCCCGGTGGTATACGTTAGATCAGCGAGTCTGG
AAGGGCGTCGCACTGAGTCCTCACAAGCCAATGCCTACAACTGCGGTTGG
AGGCGGACGCAGTTCACCCCTGGAGGAGCGAGTGAAGACTAGGGGCCCCT
TCGCATAGGATTTCCGTGCCTGCAAGCGGATTCATTCACGGATGCACAGT
CTACGCAGTGTTGAATATACCTGCCGGAATGCGCTTTACACGTTGAAGGG
TATTTACAAGAACCGGGAGGACGCAGGGGTCACAGATTGCTCGTCCGCTT
AGACGATTCCACTACATTCGCTTGCTCACCGTTTAACAATTTGACGTTGG
GTACTGTGTCTCCCCCCGAAGTAGTATGGCGGTAACCGAGCTCCGACTGG
TGTCTTTGAAGATACGTCCCGAGCAGGCCCAGGTAGACTGCATGTTTAGA
TGAAGTTGTCAGTAGGGTGCGACAGCAATGCGTGCGATGTGGCAACACGC
ATCTGTGTAGAATGTCCCTAGGCGTTTATGCAACTGATGATTCATTGACC
AACGATGATTGGCGCGATCAGAGCCGCGCTCCAGTCCATCCAGCGTGCAC
GCCGTGTCGCGGCCGGACACCAAGCCGGTAAAGTGCAGTGGGGTATAGGA
ATCAGCGACCGACAGTACATCCGCGGTCAACCCTGGTCTTTTTAGGAGCT
GAAGCGCGGGGGTGACTGACCAAACAGCAACTGTGTACGGTTTGGGTACC
AGTCGTACGCTCTTTGTTAAGGGGCCTTATATCGCAGTAGTTACTGATCC
GTTACGATTTTGGCTGGTCTGCCAGGTTCACAGCTGGCAAGTGAGTCTGC
GACTCCCCACCCGCCGGTGACCAATAACATCTGTAATGTATTTAGCCCCT
TGGGGCCCCTTCGCGGCCTAGAAGAAATAATTAATTACGTAGTAACTTCC
ATACCGACCTCGATCACTGAACCGGGTATGACCCGTTGGCAGCCAAGTGT
GGGTTCTCCATCCTTGCCGTGAAAGCAACCACTGCGATAAGAACGAGTCA
ATAGTAACTGGGCTCCCGCCATACGTTCGTGAAGGCTTCCAGGTAGCGAT
TGCACTCAATCCACCTATCCTTGGCCCTAACTGTACCCCAGAGAACAGTC
GAAACCATCTTCGCAAAGCACGGGCTTCGGACCGCTTATTTAAGAAGCAG
AAGAAAGCGTAGCTCTCTAGAATGTCTTTACTGAGGTTCGTTTTATAAAG
GGAGCTATGGACAGTGTTTGTGTGCGAGTATTTTAGAACCCGCAAATAAA
AGGGTCTCGCCATTAGGTTGAAAGGTAGTTAGAGAAGAGATGAACCTGAC
GAACGGTTCCTTCCTGGGCCGTCGAGATCGGTTGAAGCCCACCCTTTTTT
ACCCAATCCAGGCTACGCCGACTCTGGCGAGGGGCAACAAAACAGCAGCG
TGCGTGCGCGGCGTGAGCTAGATCTTCTGCAAAGTTCACTCAAATTTGGC
TGCTCACGTCAAGCCATCGTTCCTCCAGTTGAACGAGCGCGAGAAGAAAA
GTGCAGGAGACGCGTAAATACGGCATCGGCGAGTGGCACTCGACTCTCAT
GTTGAGAAGGGGCGAACAGGTGCCGAACTTTAATGAAAGCTACCCCAACA
ACAGCATGCGCACGGTGTGGGTAGGTGGGGTGTGTGCATCTATCAACTGG
GGCACACGGGGCTGTGTCTCTGCATCCTAACACTGGTTGCAATACGTAGG
TGAGTCTAGGTGGCCGAGCCGTCCCTGGAGCAATCTCTTACATAGAAAGT
ATCACTTTTTGGTTCGCACTGTTACGCCTATTCAACATCAGAGAAGGGGC
GCCACCCTCACCAGGGCGGTCAGTACTAAATAAAGTGAAAAACATATGGC
GCGGCTCCTTCGCCGACCATCAGCTGCGGTTAGTGTCGTGATACATTTTA
GCAACATTGGTATGCTGTTTAATTACTGTGAGACGGGATATCATCCTGCC
AGCGCCCGCAAGTGACAATAGAGATCGTGTCGGAACCCGCCAATCAATTC
AGACTGACTCGGACAATGCTGTCTCACGAAATACCCAGGCCTGCCAGGTA
TACGAACTTTTCCCCGGGAGGCCAATCTAGATAAGACACTCGAGTCTATG
TCAACCTCTTGCCCCCGAAGATGCGCATATTCCCTCCGCCGCGTTCGGTG
ATGATAGTTGCCGCAACACTCTATTGGGCTCTCGTAGACTTGCCTTCTAT
GGACAGACTGGCTAGGCACACTTTTTGATACGAAGTCTCCAGCGCATAGA
TTCACTATTTTAATTAATCTGAACTACATATTATACGAACTAATGCAGTA
AATGCAGAACCCACTGACGTCGGAGATCTGCGACTTCGCGACGGCTTTAA
AAGGTAACAGGGGGCACACACTGCACTCATGACCCCGAAAGAATAACGCA
CTCAACCCAGTGAGACTTAGTGATGCGATGAGTTCTATCGCCTTCACGCG
GGCAGAAATACATCTCGATTACTCCTTATACAACGTATCTCTGCTTGTCA
GATTACAGATAGACGGGTATTAACTGAACCTGCCTAGCGCGGAATGAGGG
ATGTTGTCCCTCGCGGCGACAAAGAAGAAACCTTAATATAGCCGCTGCAG
CTCGGGGCCGTCGTAATGTGAGTTGCTGTACGTGGAACGAGGACAGACCG
CAGTCATTAATCTTCTGGCTGAGTGGGCGATGGTTACGGCTCCCCCTCGG
CCTCCCACTGAAGCCGAGATGCACCCCATCGCTTGACCTGATTTTAGAAC
TGAAAACGTTCCCGGGATACGCAAAAATCCAATCTTGACGCTTACAGCCG
CTGGAAGGAGTGCTGGGCACTGACCTGGGCTGCATGAGTCACGGCCACAC
AGCACTGTTTGGAGTAGGCCAGTCCTCTCAGGTGTGAGGCAGACGAGTAC
TTCAATAGGACTGCACCTCCCTTGACCCACTATGGACACAGCTGGTTTCA
TGCCCCCTGTGTAGGCCTAGGCGCTGTCCTCGGGCAAAATAAAGTCTCAC
TGTCCGCTCAAACTGAGAAACGATGAAATACATTCCGCTTGGGTTAGCCC
CAAGCGTCTGCTGCGGGCCGTGGACTGTCACGAACTATATTTCGCCTCAG
GCTCGCTGCATAATCACACTATGTTATTTCCATCGTTGAACGAGGCATCA
AGCAGGGTTACCACAAGGTTCCTATAGAAGCTCATTGGATTAAATTCTTA
CTGTCTGCAGTTTCGGGTGTTTCGGTGTGCGGGCAAAGCCGAAACTTAAT
CCTGCGTACAAGCCCTCTCGAGGCGTTTACAAATCCTATATCTCTGTGGT
TAAGTTACGTCGCCGGAGTATAGACATCTAACATGAATGGTTCTTGTGAC
TACCCAGCACACAAGAGGCTCGGCATGGCCGGTCGCTGGTAACAAGCGTG
TCGCGCCCGGCCATGATGATGAATGCGAGCCCAGACTGATTTCAACATCT
GTGAGGGTGCCCAGTGACGCAACCTGAACTGAAGATTGCATTATGGTCCG
CCCTCAAGGAAGGGAACTTTAGTTATAGTGCTTTAGTATTGCGCCTTTGA
CGCTGTTACTCGACTTTGCGCGCCTATAACGAGTCTGATGCTTGGTGAAG
CTCGTATGGGATCAAACACTCACGATCGGGCATCGTGCATCCGAAAGGCT
CCGGGGCGATTCCGCTAACACTGGAGTCGTTCCTGATCGACCCAATGTGC
AGCGAACTCTGCAGATGCACCCAGTCAGTTAATGGATGCAGAAATTACGT
GTATGGTCGTCAGGACATCTGTGCAATCCCCCTTTCCAGGAATCGATAAA
TTACCACATCAGGGTCCCTTGCTGCGCCAATAATGGATGGACCGGGGTGA
GTGGGGTCATGCTTGGGCGCTCCAGGATGCACAAAGGTCTCAACAGGATT
TATAGTCTCGTACATAGGTAAGGGGATATGAAAGCGCGTATCGCAGTGGG
CGTCCGGTCAGGGCTAGCCCTAGTGCACTGTGCTATGACTCATGTGATCT
GGTGGCAAATCGTATACTACTCGGAGTATCTATCGTCCTGGTCTTGAGAT
ATTCATTCTATGGGGGAGTGATCTACGAGTTGCGTTTGGCGGACCGTTTT
TGTATTCTCATTTGGGTCTCCACCGAGATGGAGTTACCCCACACCTCACT
ACATCCTATCAGTGGCGATCTCCTTGGTCTCCGGCGGCCAAGGGTACTAG
TGGACGACCACCCAGTGCGCGGCGACAACCACACTGCTTGGTTTGAAAGA
AAACCCTCGCCACGATTCTACAACAATCAGTAGAAAAAAACGGTGCACCA
GCTGGGGGGGCAAAACGCTAAAACTTGAGTTTTCTACCAGGACGGGACGT
GAGCGAGAGACGGAGCGTCGAATGAACCCGCCTTAATGTAGCGCGACGCC
TTTAGCTCCTCTTAAGTACCCATGACACTACCTACCCTCGGCGCGTTCGG
CCCTCATCACCATAGCGGTTTGAAATAGCCAAGGTAGGCTTGGACGATTC
CTTTCGAGGGGGATCCTCTTAGCCCCTTCTGTGCCCTGATATCAGTTTTT
CTGTTTGCGCCTAGCTAGGACATTTAGCCTACTATCACTAAAGTTCTGCT
TTGAGCGATTGCGCTGCTAAGTTCGCTAAAGAGATGTCTCCACATTGAAG
TGTATCGATAATTGACATGAGCCATGAGAGCATAGGAAACAGTCACGTGG
TGGGCAGGAGCGGTATAGCCTCCTCCTCCCATTGTCGAATGAAGTATCCT
AGTGGATCGGTAGAACATAAAGGCGTCCTTCATAAATGATATAAGGGGTC
TGAGGACCCTGTGAGGGTTTGTCACCCTGAACTTAGATCGTGTTCTGACT
TAAGTAGTGCCACATGTTCTCGATCATACTCCCATATCCCGGAATCAACT
CAGGTGTCACGGCCAATTTGCAACGGGGACAAACCGGGCACGTAGGGGAA
CCGGCTAAATGGCGGACAGGAAGATGTGTTTCCGGTGGCAAAAGAGTGGC
ATGCGAGTACCTCGATACAAAAGGTTGCTAACAACGTCCAATATGTAAGA
CTGCTTGGGCGTCCCGCCATTGTCGACAACCAAGTATGTCCAGGATATAT
CTTTACGTGTTATATTTTCCAGGAGATTTTGCCGTCCGAAATTTGCGGTC
GAGAAAGACTAGAGCGCCGCCCCACAGTAGGCGGGTACTATTCACGCCAT
TTTGAGAGATGGCGATTAATAAAAAACCCATACATGTCATAGTTTTTATG
CGCGCCCTCCGCGGTGGGTGATGCTAGACGCGAGTCAAAAACTCGAACGT
CCCTGGCCTCACAACTACGCTACAGCCGGATCCCACTCCCATCTTGACCG
CGGAAATCGGCAACCCCTATGCACTTCTGTGGCCCGAGGGCCCCGCATCA
GTTCTGAATTATGTTGTCAGTCGGTCTAGCTCGACACTTTTGCAGTCGTA
ACGCCTCGAATATTTCAGAGGTTTTCAAGGAACGAGAAAACGGTTCCGAA
GCTCGTATGCGTAGTCATGCGCTCTTACCAGAGTTGCCCGCAAAGTAAGG
TGTATTTGACCGCGGCCGACAGAGCAATGGCCCGGTCCCTATTCAACACT
AGCAGACTGCATAGCCAGAACTCGTCCCAAGTTGGATCTCCGAAAGCCCA
ATGATTGCATAACACTGACAGATGGCTGTGTGCATATAATGGGACGTCCT
TCGGTTGATGCAATTCTATCTATGTGGTGTCCACTGTTACGCTCCCTATT
AAACTCGTAGACACATCCGCGGGCTTGTCTATAGGGAATGCTGCCTGCGA
TCTTAGTTGAAAAAGTGCGTCGAGTGCCTAACCGAGAACCGCATGTAAGG
TTTCTACACTTTCTAGCTAGCCGTGGGTATCCATGCACCAATGGTAGTCA
CCACCTAGAGCTAAGCCACTATTCAGCGTTACCCCAACTTACAATGTACG
CCCACAAATGCGTATGCTAACTTACGCATGGTCTACACGAAAAGTAGCGT
CTCATGAATCACACTCTAAACTTCGATTCGTTATACCGCAGGTAGTCATA
CACGAAGAGAGAACACTGTACCTCCAGTTAACACATGAAGCTAACCTCAG
GTCGTCTAAAAAAAGTCGGCGGAAGGACACTACACGTTGACGAGGAGAAG
CTCGAATGTTTATATAAGAACGTGCCATCCAATATCATGCCACTTCGCAG
CCTCTATGTTACACATCTGCCGACGGGCATTGAAAGTCAACACCCTCTTA
AATGCTTGTCGCTAATACCTGGATTCGAGTCTCTGCATTATGCAACATAT
ACCCGACTCGCTTTTGATGATGCGAATTACCCCTCATCTGGCATGAAAAA
CCAAGCCTCAGATTGCGCCTCTACGGGATGAACGACTCGATTCGACAATT
AACAGACCCGTGCACCCAATGGTGTCGAGATTACATCGAGCGTTGCCGGG
TGCTGCACCTTCTTTTCGAATGTATAGCTCACCAGAAAAAAGAAACTGTA
CATTATCGGAACACAATCTATACTGCGGCGTCAGGCTTCTACCGAATCGA
TCGGCAGTACCCCCTAGTACTGGGGCTCCTTATCTTATGATCCGCTGCAA
ATCTCCTGCCACGGGGAGGTGTCGTAACTGACCCACGAACCTACTTGCTG
CCCCTAGTTATCAATTCAAGGAACCATCGCGAACGTAGTTTGGCAATATA
CCAGATCACTTTCACGATAAGTTATAAGACTCACCGTCCAACGACTGGTA
TGTTGCAAACGCTCTTGATCTCCCGTAAAGAAACAGCAGTCATGGCTGGT
TGTCGCTGGAAGACAACCGTCCACTAGGATACGATGTAGGAGTGCATTTG
ACCAATATAGCCCGCAGGATCACTGAATAGTCACGGCGACTCCTTTCGGC
CCATAGATTGCCCATTAGAGTTGGTGGGCCACCTCAGTTTCGGACTCCGA
GATTCTTGGGTCATGGAATTAGGGCACTTTTTAATAATACTGGAAACTTC
CAGGGACTGATATGCATAAGCCGTCGCAGTACACCCATACGCGAGTCAGA
TCATAGAGAGAACCTCGACATGAAACATGTCACCCCGGAACTCCAGACAC
GAAGTAGCTCCAGACAAACGACAGCGCGTAGTAATAACCGTTTACCTCCA
TCGATCCGGTACCCACGATTAACGCTTACCTCTAGTGGCGTTTCAGCGCG
AATCCTCGACTCGGGATGATTAACTAGCGCGGTGCTTATGTTGGCTTGTG
TTGATTTTAGATAAGATTCGTACGCTAACGTGTGTCTACCAATCTCGGTG
TTCCAGCGACTGGTTGGGAGGGTCGCCTGTGGTGCGGGGATGGAACAACA
TAGTTCATAGCAACCAATGCGCTGGCCAAAACTTAAATCAGGTAATTAGT
AGCGCGTTCAGAGCAGTAATGCGTCTCACAGATCGAATAGTGGATCAGGC
CTATTTCTTTAATACATCCTCACGAGGCACCGGGGTTCCTGATATTTACG
ACAGTCAATGCCGGAGTTATCTCTCGCATCAGACTACAGGCGAAACTAAC
AAATATCTGTCCCGATTTATCAATTTCCTGGTAGATCTTACATTCTAACT
TTCGACCGCTAAGGCCTATAATCACACTGCTAAATATAAGGAAGGTGAGC
TCCGCCATACAGCTAATCGCACAACTTGGCCAATCCAGCACTGCGTGGCA
TCAAACAGAAAAAAAGTTATTGGGGGACTACTATACCATTTGTATCTGCT
GAGTTGACGTCCGTATCTGCTCCGTGTGAATCCATTCGTTTGTCTGATGC
TAGCTCCGATAGAGCGCGAGAACTGGCCGGGATGTAGATTGGTTAATTGG
AAACTGAGAGACATTAGGGGAGAACTGCGCTTCTTTCAAGGTAATAGGGG
CAGATAGACCTCTAGTGTCAAAGCCCGCTTCCCCTTTGTCATGGTGTTAC
GCCCCGTCTAGCAAGATTATCAGTGAGCACGCTGAAGCCTCTGGTGGGAA
CCTCACCTCTTTGCGAACCGTAAAGGGCCGCAGACACTAGGGAGTCCCGG
AGACAGCAAATGATTGCGAATTGAGCGGGCTCGTTGAGGGTGATTATGAG
CGGGAGGAACTATTTGAGGCGCTTTTCTTACCCGTTGTTCCCTATGGCGT
ACCTATCTTTTATGGTTTGCAGGCTAAAACGAGGACTCTTCATGAGCGTT
CTTCACTTGCGGGGAATACTTACGACGATTCTTGCTCTCCGAACTATAGG
ACGTATCAAAGTTCACCCTAAGATCCGTCAATTATGACGAGTCTTTGTCC
GGGTCGACGAGTCCAGAGAGAGTGAGCACGGGTGCATAACAGAGAGCCTT
CTAATCTGGCCCCTATCCGCGAACCCAGCCGCAAGTAGGTTTTAGAGAGT
AATCCACGCTGCATAAGCGCGCATTTGATTCTCCGCTGAATTCTGAGAGT
GTTTCCGAGCGGACAACTATGGTATAATCTCCACGTACATTTTTCTAAGT
GCCCGCCACAGATGGGCTCGCCAAGACACATTCAGGACATGGTCTCATCA
AGAAATGGAGGATTTGTAGTAGGTCTACTAGTACGAGCTGCTACCATACA
GACGCTAAAAAATGCGCTTTCTCCCGGATGATGAATCTCAGCATCTTTCG
TGTCAGAGGTGAGACCCCTGTTCGCCCAGGACATTAGGGGATATGGGCGG
GCAGAATTGCACGGCCATGTATAGGGCTAAACATTCGGAAGGATAGCACC
TGTATTCCCGAGGAAAACGTTGAGTAGCATTCGATTATCTGGAATCCTCG
CTCGGTCTCCCCGTCTCAGACAAGTAACTAAGTCTTTATGACTAAGTGGG
CCCCCCCGCACCTATAGTCAGACCAGGCACTTACGGCATGCTGTAGACAG
GCATCTTATGCCAGCGGCGAACTATCAACATTCGAAACAGGAGAGCGTTG
GGCATGCTCTGACTGCACTTGCCATAAAAACTGGGCCCGAAAAGGACTCG
AACTTTGAAAAACGCTCGGGTTAAAGGTAAGGCCCCAGGTGAGGTGTCCC
CTTGAAGAGAGAGAGTAGTTATCGCGCTAGTCGGCACGAGTCCCTCAATA
TTTGTCAGGACCTCCTGCGGCGGGCGCTGGCACTGGCGTGTTAGCGTAGA
CGACGATCGTAATAAACATCCCATTTCTCATTGGCGTCCTACCTCGCATA
CACACAGTGCACAGGCATTGTGCCGTAGCAAAATATGGCTTCCGGATGGT
GCATCCTACTACGCGCATACGGAGTATTTAAGCGTCTCACCACGGTTGGA
TTTGGCAACGACCCGTAAGTGACTGACCTGCACGGTAAGGCAAAGAAGTA
AGTTCAATTCAAACGTGCATACTGCCGCAACATCGCTGTCGCTAGGGAAA
TCCGAACAAACACGACTTATAGCACCTCCCATACTTGAGGACATTAAGAT
AAGGTAGCATCTAGCGGAGAGAGAGAGTGACACCGTTCAACATGACCTGA
CGCGCTGGGGTTAGCGGTAACGGTCATTAATTTGAAGTTATAAGATGCTG
AATGTTTTCGTGAAGACTCGACAGCTTGCAGTCGTAACCGGCTCGACATA
TTTCAGAGGTTTTCAAGAACGAGAAAACATTCGAAGCTCGTATACGTATC
ATTGCGCGCTTACCAGTAGTTGCGCCGCAAAGTAGGTGTCAATTTGACCG
CGTAGCGACAGAGTAAGTGCCCGCTCCCTATTCAACACTTAGCAGACTGG
ATAGCCAGAACTCGTCCCAAGTTGGTACCGAACCCATATGATTTGCTAAC
AGTGACAGTGGCTGTGTGCATATAATGGACGACCTTCGGTTGATCAATTC
TTCTATGTGGTGTACACTATTACGCTCCCTATTAAACTCTAGACACATCC
GCGCGTCTTTCGCCTATAGGGAATGCTGTCTGCATTAACAACACGCCTAT
TTAGCGAATTGGTACGTCGGTAATGAATAAGGACAAGCAAGCATAACCCA
TACCCCTGATTACCGCCGTCACGTGCCGTAAACCAATTGCGAGCGGGCAG
TGATTGCGATTGTGTTAGCTACTCAACAGGTGGCGTTATTTCAATTCTAC
ATTGCGCTCCTCGGAGTCCGATCTACTGGGAATTCATCCTCAGACCGCAT
GAGGGGTAAAACGAAGCGCTGGCCTTGCATTACCTCCCAGCCCCTGGACC
GAGAGGTGGCGAATAGCCTACCGAAGATGTTTCAATGTCTTGTACCGGTC
AATTTTGCTAGCCTGGAGATAGAGACTGCCTTGAGTGATGCGTCCAATCG
TACATCCCCCCGGTTATCCTGAGACGCACGTTGGACTGGAGGTCGGATCG
ACCGTGCTATTTGCTTCATCAGACCGAGATAAATCAGCTTTCGAGATTCC
CTGTGCTCCGCACGGAACAAGTCCCCATGCGTAAGTAATTCGTTGTTCAT
GTCAGTCTGTTTATGACCGACAATATATCGTGAACTTTCGCAGGCATGGT
GGACTATTGATGCTAGGGTGAATCCGCACCGGTACTGCTAGCGGGCGTTA
AGAGTCACGCCCCATATGCCCGACATACTTGGATCGTTGTTAAATCTCAC
TCGCCACATTTTAGGGCGGACTCGTTCTAGAGTACGACGTCGTCGAGCGA
CGGGATGAACACCCGCTCGCTACCGTGGGCCGTACCACTGTGCCTTCACG
AACCGCACCGGAGGTTTTGAAATTTCGGTAACTATCAGAGTCTGATTCAT
CCCGAGGGTGCCTACTTCTTCCTGAAGTAAATTCTACTTAGTCAGGGGCC
GCGTCCTGACATGTTTGAAGCAATGACTCTTGCAATAGCGGATTTCTAAG
ACGCGATTAGACAGACGCTTGTGCGGGGTACTGCACCTTTGGCGACATGA
TTGGGGATAGCTAGAGTACCCTTCGGATGCGGCAACGCTTCGATTCTGGA
GGCTATTCGAAAGCCGTTCTACTCGGAAATAAATCAGTATCCCGATCGGG
TGATTGGCCACCCGTTGCGATACGATCTATTTTCTAGAATATGGGACCGT
GGATAGGGTACAATATACTGCTCGGTCGTCAAGACGAATCGGCATACGCT
GCTCATAAAGGGGAGCAAAACAGTGAACAATATACACTAGCTCCGTTTCA
AGTAACTGACATGTAGATTTGTATTAAGGGTGAGACATACGTACACAAAA
ACTGACTGGTGAGTGCACAAATGGAATATGCAATGTCGTTGACAGAAAGG
ACCAGTTTTAAAGAACATACACCTTGAAGGCCCAAGAAAATTGAGTGTAA
TTTACCTGTTGGGAATCTACGAGTTGGTGGACCCTCTATCTTTGTGCAGG
CTGCACGCAATGGTCAACTATGGACCAATTCGCAGCAGTCTGAATGTACC
TTTTTACCGAATTTGGGTCAAGGAAAAGAGAACCACATTTGTAGCTGTAT
TCCAGGCTATCGAAGGGTATAACTATGAGGACCAAGTCCCCGTTTCCTCA
ATCCCCAGCCTACATAATCCAGAGGATCTACCAAGAGGCCAGCGATACTG
CGCACAGCAAATGGGCGCCGGGCTCATCAGTGAACTATTACGAGCTGATT
CCGCACCCTTCACGGAGCGTCTAAGACCCTTAGGCAGCAAATCTCAGTGC
GCATACTGGTCCCTTTGCTAATGAATAATGTTCCCGTTCAAGAGGCAAGT
GATGTGAAGCTAGTCGTTGATTAACTGGGTCTCCATCCTGTATACTGGTC
GCATAATCCTCTAGGGTAACCCGGGCAGGAACGGTATCACGTACTCTCTC
ATTTGATACCCACTCAGCTGCAAAGCGATGAGATGACGTCACTCAGCCAG
GGTTAAGCGCGGTCAACCGTCGACCGCAGCTAGGTTGTCTGCGATAATTT
GTGTCTGAATCCCAAACTGTAGAAGCGGAGGGCAAGGTCCTCGGCAGCCA
CTGAATAATATGTCATTGAGCGATCAGCCGTGTCATTTTGGCAGCGCCCA
CTTAGGTGAGAGAGCGCGTTGTGCAGCTGTCTCAGTGCTTTCCTTGTACA
GGAGATGGGTCGTGCATTAAACTTGATCCACTTATTCGTAGTTTTAGTGT
GTGATATTGGGAACCTTACTACCATCATAAGCCGGCGCTACCGTGCTGGC
TCCTCCGAGATATGGAACGTCCTGTGGTCAGATGAGGCGCTTATTTCCCG
CGTTGGCGCTTACAGGCCTGCCTGGCTTCGGGCGGCATATGCGTACCCAA
GATGTTCCACTGGCCTACGGCAAGTTGCACTCGGTAGCCAAGAGGCCGTA
GATCAGGTGTTAATTCCTTTTAAGGAAGAGAGGGAATGCCCGCAGTGTTC
AAAACCACAGTAGCATCGCTATAGCTGGGGTCCGAAAACTGTGGGGGATT
TCGTAAACATAGTTGTCCGCTTCACCTACAAGGATAGAACTCTCACCTGC
AAAGAACTTACGTAGGGTAACAGTGACTCGATGATGGTTCGATGTATCAA
AGTACGTGCAACGTTGAACCTTAAATGCTCGGGAAGTAAGTCAAAGGCGC
GTCGAATAAATCATGTGCATAAAGTGAGCCCCCTCGTGTACGTCTATGCA
ACGACCTAGTCTTATAGGGGCCGACGTTCTGGGGCTTCTTTATCTTCACA
ACATATCGGGGTGCTGTCTAGGACAATGAGTTCCCTCTCCATGGGAGTCG
CCAAGTCCGGACTGCCCTTCCTACAAAGCGTTCAGAATTCATAGATATGG
TAGCCCCTATATCCTCGGCGATATCATTAAAGTGCACGTCCGGAACGGGC
AGGCGAGTGAGCGCCCTTCGCCGCATTCAAATCTAGGTTCCTGGCCAGTA
CCTACGTCGAAGCAGTGTGTTAATGCTTCTAAGAGTACCCAGACGAAAAA
AGTGACAACATTCGTTTAAATCTATTCCTCTCAATCTAAATGTTAGTGCT
CGTGGCAAGGTCCGAGCCACAATTGGCGCTTAGCACGTTTCAATTTTACG
AGAGTTTGTTGAATCCAACTCTCGGGTCGGCCGCAACCGATTCCTTGCTG
TTCCGTATTGTACATGTCTGTACCGGACTCTGTCCGTTAGTTGGTAGACG
ATCTTCATGATACTAACCAGACCGAGGTGGACGGCTCTGCCTAGCTGGAT
CTTGCCGCTATTTGCCGCATGGCAAGGGTAAAGTGGTCGGGAGAGCTGGC
GCTAACCTCTCGAGTCGTGATTTAGGAACGGGCAGACCATAGGTCTGAGA
GAACGATTGGCACTAGTGCCGAGTACACTCGCCAATTCTCCGTGTAGCAC
GAGCTATCCGCAATGCAGATCAACATTGCATGTGTATTATGAGTTGTCAT
CGTCCTACTAGGCTTCAGGAGGGCCCGGAATGCCGGATTGTCAACACGAG
TTACGCCGAGTATTCTGGACGTCGAGAGGCGAACGTATCCTAGAACGGCG
GGGTGCCTGAAATGTCGTCTCATGATATCGTTCTCATGACGATGGCTGTG
TGGCACGGACTACGCGCCCTCCCGATGTCTTTTATTTTGAGGCGTTTAGA
CGAGGGGCGCTATCGGGGCGCTATGTACATGGTATGACATGGGACGCCTA
GATAACTCTAGTGTAAGGACTAGTAGCATGCCCTAGTACTTCAGCGCCTT
GTGAGTAGCGCCATGGCGCTGGACTACGCGTTAGCAGCGATGGGTCGAGC
CAGACTAGTTGTCTGTCCCGACCGGTTTCTGTCGCCTGTATGTCGTACGT
CCCAGCTAAAAACCGTCGCTTGACAGCAAAGCAGGACAGGCCCGATTCCC
CCGACACGTGGCGTGGTACATGCCTTTCTTTGGGATTTTTCGGTCTCTAG
CGGCAGAGTGTGTTTGACTCGCTACCCGCCCCGCTCGAAACATAGAATGG
AGGAATCACGTGCTGTACCTCAAATACCTTTACAACTGAGGAATCTAAGC
GGTTAGGGGTGAGGGTATCATTCCTTACGTACTACAGATGATGCTGGGAA
CCTGATGCGTCGTGGTCGATTCTTGCGCCGGCGTAGACCTAGTGCTCTGA
GCATCGTTAGCTGTAGGTAAGCCCTATGCCCTACCTGTGTCTTTCCGAGC
GGAAAATATCCTACTCCTCCGGCTAGTACTGGTATGCACGGGTATCTATG
CGTAAAACAGGCTTAAACGATAAAATTCGCGAGTCCAGGAGCGCTCGCCT
TTGGGTTGAATCTGCCACTACGACACAGTAGCTAGTAGTGTTTTGCGATT
GAGTCGGCCGTGGTTGGTTCTACATCAGACATATTACGTGTTTCACCTAC
CAATACCCCCAGACTCGCTTCGGAGCTACTGGGGAGGCAAAATATTCAGC
AGTTAGCCACGGGAGCCCCAGGGGGATTCCGAGTATTTCTGGAACAGATT
TGTTTCCGTAGAGACTCTACACAAAACGCGATTGCGACCTGCCTCGTAAT
GTCTCCACCTGAGTAGGCCAGGGTGATTGCCTAACACTCAGCTTGAGGGA
GCGCTTGCAGGAAATAGGACCATTCCAGATGTGCACATTATTAACAAGTT
CTTCTATTGGCGAGGTAAACAGGGCGGGTATATAGTGAGTCGGGCAACAC
GTAGCTTCCCCAGTACACATAAAGTATGAGCCAGCATCGTACATTCACTA
TTCGTCTATAGCCGCGACTATCAAATGAGTTGTTAGGTAGGGCAGACACA
TCACTCTCATTAATTAGAGGTCGACATAAGGGACGTATTCGCTTCGAGTT
TACTCCACACACCACTTGCGAAGGTTCTTTCATTATCAAGAGTCGTAATG
CTCTGTATCCCCTTCTAATCTTACTGGACAGTGGAATATTGAACGGCACG
TGTAGTCACACACAAATTGTTTCAGGCTATAGATGCTCTTGCTCGTTAAA
GTGATTTTTGCCTCTCTACCGGGGCTTCAGCATCCGGTAGTGAGGACCAC
AGGTGGTGCCTAATCGTTCATGTATTTGCTAGTCGGCCAGTGCTTTGATG
TCGCATGTTACAGGAATTTAAGAAATAAGAAGCATAGTCCAGCAGAGCCT
ACGCGGACGCCGCACAACACGTGCATCGCGTTTCTTCCTCGACGTTATGA
CTTAGGAGTCGGAGGGACGCAAATATGCAGTCCCGCTTGGTTGGTCCACG
TCTACATGGAGTAGGTGTCTGGAGCATACCCAAACGCTGTTCATCAAATG
CTTAAATACTCTCCGCATCACTTTGATCGCTGCGTAGCCCACACCAATAC
GCTCGCTGTGTGTTGTCTACCCCGCACATCCCCCCCGTAGTCCATCTACA
CAGGCGAACAATGCGGGGAAGAGGTTTACTGTGTGCAACTTAGAGGGGGC
TAGCTCTCCAGGCTCTCCTATTGTTATAGCCGCTGCCTACACCGCGGAAA
TTATGCTCAATTAAATGTCCCCCATGTCACGACATAGCCTGGTGCTGGCG
CTATGGGAAGTGATTGTAGGCCCAGGAAACGACGGTCGGGTCGCATGTCC
ATGTTGATAAGCCCCCGTACCAATGATGAAGTGTGGACCGGTCGGTGGTC
GAATGTTCGCTTATAGAAAGCACCGTATTCCTTCTCTTATTTAGTACACG
TCATAAGCGCTTCCTTAAGGGTGCGTTTAGAGAAGCAGTACTTTACGCTT
TGTGCTAAAAAAAAGAGCTACAAGAGCAGGAATTGCCGAAGTGTAATGAA
AAGTGTTGGAAGTGCGAATACGTTTGGATACGGGTCGGAGCTTGGAATCA
CCCCCTGGTTCTGCGAATACCGGTCAGGCCACACGATAAAAGGACGGAGT
CTTTCAGTCTCCAAACAAGCGAGGAATTAGTGTTTCTGGTCCGCCGCTTT
TCTCGGCCGATATGCATTGGAGGCTCAATGCGCGGACGAATCGTATGCAT
TAGTTACGATTCGCCGGCTGATAACACTCCCAACTATGGGGTACAAAGTT
GTGTTAGATACTGCGTTCAGATTATGCAACAACTTGCTTTACCATCCATG
TGGCTCACCGCCCTAGAATTTGAGATAATGGAAACAGACCGCAACTATAA
CAACGGCAGGTGCTAGTGGCAACTCCTTCCTTGGGTTGGGACGTAAGTTA
GGTCTTGGAGAACTCTCTGCTTAAGACAGGACGAGACTGTGCCCTGCCTA
GCTGAAGACAGTCGGGATGAGATGGTTTCCAATGCATGAGATCGCTGAGT
GATGATTCGTTCAGACTAGCCGAGTAGAGCACTGAACGCGCATTCCACGT
GATTGATTAGTGAGTTCTGCGGAAAATTGAAATATTGAGTAAATGATTAT
TTAAGGCCGGTAGACCTTTACTGGTCAATGGGGATCCTGTGCCTAGTCAC
GCAATGCTCGACTGTAGGTCTCCATTATAATGTGAATGGCGCTGCTTAGC
TCATTAATGTATCTCCTGTACGTGCGCGTACATACTGAATGAGTGGCGCG
CCTGCTATAACACGAGCGCTGGCACGCACAGTGCGTGCTGAGCAGTGAGG
ACGCACACTTTCGTTTTGGGAAGTCCAAACTGTACAACGAGCTAGGTGGG
CAGCAGATCTCCAATCATTTATAAGATCCAACTGACGCAGGCAGTATCGA
CACCCGTTACCATAAAGAAGACACTGGGCGATTATACGAAATAGATAGCA
ATACGAAATGTCATACATCAATACCACGGCTGGATTGCCATCTGACTCCA
CCAAGTATGATGCGATGATCCACTACGTATTACATAGTAAGTGATCCGAG
TAGTTAGTTAGCGGTGAGGATAAGAGGGGACCCCAAAAACGTCTTTCGAC
GCGGACGGGTTATATAAGAGTTGCACCATGGAGAGAATAATGTAATCGGT
TGACGCACGAAGCTGGAGGGGGGCTACTAAGAAATAGTCTCCTAGCCACA
AACGCACACTATGGCTCAATACGCATTAAAACATCTTTATGTGTCTTGGC
ATGTGACTCCAGAGTAGAACGCTTCCTGTCGCGTAAGCTCGCGTTGTCTC
GCGGGGAGGTAGCGACGCCGGGTACAGGGCACTTGTGCACCAACAAGTAA
CTTTCCCGCCCCTCCTCTCCACCCCATCTTAGATCCACTGAAAGGTGTTG
ACCCAATATAACCGGGACTTTAAGCTTTAGTCGTCTTGAACTCTGGGGTA
TGCGAGTCAACGCCGATTTGCTGCTCTATCGTAAAGACCTTCACACATCG
CGGTTCGGCTGTATCAAAGCATGTGTGTTTCGCTGATGCTGGCTACAGTG
CGTCGTATGGTAAGCGACCTGCTAATCACTGCCGGTAGTAAGAAGTTCCG
TACTGTGGGCCATGCAAAAAATTTCTCAATGTCGTTTGCGGACCCCTCGG
AGGAAAACAGGGGACCATTGCGCCACAAACGGGGACTATAACGTTTCACC
TGTGGTATACTAACTCCATAGCCTCGGTAGACAATGGCGGCTGTTCCCGT
CAAGCGACTCGGGTGTTAGCTACTAAGGGACCCAGTACGTTACGAGCGCA
GGGACCCCCGCACACTTTGCATGACGAAGGCCACGCTGGCCAAGTTCTGG
AGACTCTGAGTCGAACAGTAAGCCCTAACGTAGCAGAAATTGCAATGTCG
TTAAGACAAGGCCTCATGGTTACAACCGAACTTTGCGGGTGCTTCAGCCG
CACAGTCGAGTCAGCATCCGTTTGTACCCCGCAGAGAACGGTATCCAAGG
GTGCCTTCTGTTCCAGCTACTTTCACAGTCCTAATCGTTTCATGGTATTT
TGCTAGTCGGCCAGTGCTTTGATGTCGCATGTTCCAGGACTTTAAAAGTA
AAAGCATAGTCCAAGCAGCAGCCTCGCGGACGCCGCACTAAGACTCTGCA
TCGCGTTTACTTCCTCGACGTTTTGACTTTGGAGTCTGCGGGACGCAATT
AAGCAGTCCGCTTGGTTTGGTCACCTCTACATGGATAGGTGCTGCAGCAT
ACCCAAACGCTGTTCATCTAGGCTTAAATACCTTCCCGATCACTGTGATT
CGATGCGTACCACACCAATACGCTTCGCTGTGTGTTGTGTACCCCCCACA
TCGCCCCCTATCATCTACGCCAGGATGTTAACGTTGAACGGGCTTTATGA
TTGGGAAACATAACAGCACCTACAAATGCCTGGCAATGCCCGGACAATTC
ACTTCTGTGCTGTGCGAAGAGACAAGGATATGCGGCTTTGGCAGGCTTAT
AGACACGATAGGTTGACCGGCGTGTCTAACGACGCTAGTGAACACTTCGT
GACGTCAGGTGATCGGATCTCCGCAGACTCTTCATGACGGAGCATGTCCA
ATCCTGCCACGTTAGGCACAAGCACAAGTAATGTGTACGGTGATGGCGCC
AATCTGAAAATCCTAAGGGTATCTACCTCATGTAGTCGAAGTGCCTTCAG
CCGAGCCAAGTCATTATGACGTGCTGGGATGCCATAAACCACTTTAGACC
GGCTCTTCCACGGAGAGACGCGACAAAATCACTGGTGAGTCAGGGACCAC
GCTCGTTGAAGAAATGCAGTCGAATGTCACTCTTATGCTCGAAACGGCGG
GTTAACACGTTCAAGAGCACTCAACGTGCAGGGGTCCAATTGGAGAACCG
CCAGTCAAATTTAATGAAGAACTTTAGATGTTTGCGCGTACCGACCAAAT
AACTGAGCGGGTCTACAGTCACGCCCAGGTTCCTCCGTGTCTATCTAGTA
CCACCGGGGTGCCGTTAGCTAACCTCGCAAAGAGAATTGCCAGTGCATAC
TGGCGGGGTCCGCACATATCCCTTCGGGTCCTGAGTGGCTACAATTAGGG
GTATAAGCTACATCGGGCCGGGTCTGTCCGCATCTCTTAGGAGTTATTAT
CGGTGGCCCGAATGTGTGTTGCCCGTGACCGGCCCAACTGTCAAAAACCC
CAGATGGTCCCTCCTGTAGCATCAATTTGCCGACGGCCGGATGCCCATGT
TGTTAATCTTACATCACGGTACTACTAAGAACTAGTAAGCATGCAGTTCT
GAACCCTTGGGCATTAGTAGATTGGTTAATCTCTTCACAGTACGGCGATC
TCACGCGTATCTCGGCCTTGTTGCAGTATACAACAGCTTGTAGGTGCGTC
TATGCAGTCTTACGCCCCGCTTCTTGTAACTAAGAAAGTCGCTTGGGGCA
TAGCCAACCTAGACGTCTTCACAGTATGAACCGGCTATGACAATGGAAGC
TTCGAAAGGGGCTATGCTCGGATCATAATGGGTATGTGGGTATATCGTTC
TCTCACTACAGCAAAAATAAGCCCTAAGTTGAAGACTGTACATTCTTAGG
CATTTCGTTGGACACTACGTGGTGTATCTTGCGGGAACCGGGGAACCTAT
CTAACTGTCAGACTAGACTAGTCGGCGGGCCCGATAGTCTTTGTACCACG
GCTCTACCAGAGAAGGGGCAACACCTACCGATTCAGCAGATATGATAAAC
TAGGCTTACATCCTCCCTATGACTGCATGCGTAGGAGGGCAGTCCTGTCT
AGTACGATCCGAACCAGCTGTAACAGCACATGGGAGTGGTCAGCCCTTAC
ACCTGTTCCCCATGCACCGCCTACAAGAAGCCTTACGTGATAGGGTACGA
AAGAGCATTGTCATGTTGAATAGATGACCCCTCACTAACAGACTAGGGGG
GCATCCTTTCCTCTACTCAGTTGAGAGTTCGACCCGAGTGCTTCGATGTC
GTCAAGAACAGGAATTATCGTTTCCGTCTTCGATGACCTCAGATCATTCC
GGCCCCTTCGCGATCCTAGGATCGGCCGAAGCGGCGTATAGTAGAGTGAT
AAATATTATTGCGCCTCGCTCGTCGGTTGCAGGCGGGCCTGCAGAAGCCA
AAGGTCTCGTTCAAATCCTCTGGGCCTAACCCTCCGTCGGGCTGGTCGAT
TCAGGGTGACTGGATCCTGCGCTAGCGCGATAAGAGTCGTTATTGAGAAC
TAGATCTCGAGTTTCTCCGCTGGAAGACACCGAGTATCGGGTAATTTAGC
TTTCGGAAATCGCAGCAGCCGCCGTTGCATCTTCACTGTCCCTAGGTCCA
GATCTATCGTTTACCTCTTGGAGCTACATTTCAAGTTTGTCCCGGGAAGG
CGTCCATATTCACTCCCTACTCTTCGTCGCTGTCGTTAGTCAAGGCGGTA
AAGCATGAAAATATCATACATAAAGGCTAGAGGTACCAGCATGGCCTGGG
CCTAATGCTTTCGTTTCGCGTAGAATTTGGAGCTCTCAGGAAAAGCTGAC
TGCTAATTTAACTATGAATGTTACCAGACACCGCAATAGGATGGCTAATG
CGCGTGGGATATTCTCGGATGTTCCAAATTTATGTCCCATGACGCTAAGC
TATACACGGGATGCCTGCCCTCGAAGAAGCCTAACTTGTGTCGCGAATAT
GCAGCTCTTGGTCGCTGTATCCCGCCGATAAGGGGAAAGGGTGAATAAGA
GGTGATTCGCGTAATAAGTAGGTCGATAATATTTAATGGCCACTCGAAGA
CTACGCCCTTGGGTTACGTAGGACAGTTCACACGGTTGGTTGATAAATGC
CAAAACTGGCACCCATCATTGCACAGAGACTGCAGACACGACTTCAGAGA
ATCCTTCGTTTGAGCGCATTCTCTACAGTTTTATGAATGGGATCGCTTGG
AGGCAGATTGGTGGCGATTAGATAGTTCTCATAACCGGGCGGGACGGGTA
AATGAACGATCGTGCGTCAAGGACTAACACAGGGTGTCCGGCTGATGACG
AGCTCAGCGAACCATCCGTGCCTTTAGAATCCAATCGAAACCGCTCCGTG
ATTGCGGAGCAGATGTATCGCTGGTTCTCTGTCAGCTTAGTACGAGGGCC
GTAAACTGGACAAACAACAGGCAAGTTCATCCGCCCGCTAGTACTAGGAA
GGTGTTAACCTGCGGCGAATTTTGTTGTCGCCTCCGGATGGCGCCAGCGA
AAATAGTGAGTGTTGTCGGTCACCGGGCGATAAGAGCATTTACTAGCATC
ATTCGGCCAGTGTTGTATGGATACAATGATTAAAGGAACCTCAATTCCGA
TATCAGGCAATAGGGGAGATCCCGTTGAATCGTCATTCTCTGCATAAAAG
AGAGATGGCATAGCATCTGTGCAAAGATTGAACGCGTAATGCGCTTTATT
TATGATAAATTCACTGGGGAGTCTTTCATCTAGACGCACCGATAAAGTAC
TCTAAACCTTTATAATGGGGCGCCCCGCCGCTATTGATACGCGCCTTTCG
ACGGTGCTACTCGCATGCCTTATCCCCCCGGTCAGACTCGTTAGGGATCA
CCGTTTCTGCGACTTCCATTCGGATGCACTTACCGGGATTAAATATCCAC
TGAGTGTCAGTGGGCGATAATACCCGGGCGTTAGGGAGTACTTAGGCGAT
CACTATTACCCGTATTAATATAGGGTATTCTTCGCCAGTGAAGTGTAGGA
TTAAGCAGTAGATGAGGTCGTTACAGTCTAAAGGAGTTTAAAAAGGCTTG
CTAGCCTTCGCTCCCGACTGCCTTAGCCGCATTAGCTGTTAACTCGACTA
GCTAGCTAGCTATATTCTGCATATGCAGGAGCGCTCAAACATGTCAACCA
AGCAGCCCGGTACGCGGGTGGAAAGTTCATCATGTCCATCCATAAGGCGG
AATGGTATCAATCGGAGTTCGAATTCTGTCGGGGTAGTTGTAAACCGGAG
TGTGCTAGATCTTACGTGCTTGCCAAACTGAGGTTAGCAATCAGTTAAGT
TTCGTGCCTCCTACAGTCCAGCTCCAATATGAGTCTGGAGGAAAAGGGTA
GACGCCATCGTCAAAACTTGAGCTTGGTACCAGTACGCAACGCTACGTAG
CTAGCCGGGCGCAGGTTTCAGAGCTTCACGCCTTGAGCAGATAGGTAAAC
CGGCATGCGTAGTGCAAGTAGGTCCGCGTATGACTGGGTCGGCCAGTTAG
ATCTGACCACTTGTCAAGGCCGCATCCGCCTAAGCCCTTCTCGCTTTTCC
TTGAAGGCCTAATTCGGAGGCTACACAAGCCCCTCTTAGGTACAGCATGA
TCCATTTTAATTTACGCATGGCCCCACTGCCTCAATAGAAAGTAGCTGGC
CAATAGCGGTTCCTCCGTCCCCCCTTCTCATGGGGAGCCTAAGCGACTGA
TATAGCCGCGGTCACACGAGACAGACTTCCCCTGAACGTGGTCCCGGTAA
ATACACTGTCGATACGTTTATCTTGCAGGGTGTAAGCCGTAGCGCGGCAA
CGGTGATGTTGAACTGAAAAAGATTTTGCGCGATCGTTCCAAGGTGCTAA
GGTCCCGGCTTATTCTCCTCGCCGCCGCGGGGAGCGGAGATCGTGACGGG
CCCGATAGCTACAAAACACCGCCGTCACCCTCAACTCCTGCTAGGCAGAT
AGGCTAGGAATGCTAGCAGCTTAGCTGTGACTTCAGCATAATTAGACGGT
TAGCGTTTACGCTGGGACAGACCGGATCTATGGAAGGTCCTAGACGCGAT
ATGAGATGCCAGCCAAGATTGCACCTACGGAATTGTTCAGCTGAGGTCAT
GTCGGTACGCTTCAGGAGAACCTTCCCTCACTTCATTGTTAACAGCGTGG
GGGACAAGTTGTCACCAGGCGATCTTTCGCCTCTAGTTCCACTTGTTCCT
CCCTTGCAAAACCACTTGCACCGAACATTATAGTATGCCTTTTCCACAGC
TAACAATATGTTACAACAGCTTATCCATCGGGGATGTGATGCGATGTTGT
TATCGTTCCTACGGATCAGGGGTGCCACTACGCGCACGCAAACCGTGACA
GTATGGGCTATGGAAGAGCGCTACGTGCTCATGGCGAACAAGTGTTCGTG
CGCCTCAACCTATCATTTAGATCAGCCAATCGAGTTTATACCCGTGAATT
TTGGTCCTGTTGCTGTGAATGACCCCACGCCCATATATTCAGCATTCACG
TGTTACTTGCTACAGTCGCGCCTTATGCAGTGCGGTGGTCGCATTACTAC
TATCATTCGGGCCCATAACCTAACCCTATTGTGCAAATAAGATTTTAGAT
AACTGTCGTCAACTTGTTGGTTACCGTTACACATTGAACCCCGTTGCGGG
ATGCCATGTCTCTTATATACGGGGCACGTAACCCGTGATAAATTGGAGGG
TTTTCCACGCCCTCTTATGCACCGCCTAGTATGGCAATACGTTTGGATAA
GGTGACACGCGCCAAGATTTGTTTGGAACAATCAAGCACGCCCATCAACA
TAAAAGCCCCGACCGGAAGGTCTGGCCTGGCCGGCGAATGCCGGATCTTT
GCCCAAGAGAGTTGTCAGTCTCCTAACCTCCGTGCCGATTAGAATCACGC
GAGCGGCAATGTTAAACTTGGATGGTTAGTGAGAGCATCTTACTTTGGTA
GTTAGACTCTCTAGATTGTGAGTAATCAATGGCTTACTGGGATCTCTAGC
AGCCTCCTTATTGGTTACTTCCTGCCCTATAGGAGTAAGAGCTGTGTTTT
GTGCCAACCCGAATGTCTAGGCCCCGGCATGTCCTCAAGTGCGTTATGTC
GTGGTAGTCCTGAAGAAACTAGCGCTTAATACACATCACGGCAACGCTGA
GTGCTGCGTTTTTGAACACTAATAGCTAACAACCCGCTGGTTCTGAACCC
TAGGAGGGCAAGATGGATAGGCCCCCGGCTGATAGCGTATCCGCCTCAAT
GCAGACGAGCACGAAATTACGTCCACTACAAACACACGTGACGGGACCGC
AGGGATTCGTGCAAATGAGGGGGCATGCGATCGATTACATGGATCATGCC
CTGGGTGCAACCCTGCATTTCATAATAGGATTCCCCATACAGAGAATGTT
TACGATTAGAAGGACACTCGGACGTACGAGGAAGAGCTCATAGAGTAATG
CTACGCTCTGGCTCAATTCTATTACGATAACGCAAAGTGTCGAATGGTGA
GTATTAAGCGAGAGTCCGATAATTCTCCGATCAGTTGAATCGTGTCAAGA
TGCTGAGATTACTTAAACCTATAGGTAGCTGACTATTACAGTGCACTTCT
GGCAGTCCGTTGCTATCCAGTATACACGTTGTCGCCCCCGATTGTGCTCA
GGGGGTGGCTTATCGTTGCCACCCGAGAGGATTCCGAGCTTAATCAGAAC
AGCAAACTTTCGACCGGCGTGTCGAAATTAGTGCGCAAAGTATGACCCGA
GATTTGCCAGTCGTCATTACACTTGTTCACGCGTCGTTTAGGTCCTGCCC
GGTGTTAGGAGCTTCGGCGCACGCGTCAGGCACGGAACACTTTGGCGTAC
CTCCGAGACAGATACCGCCCAACCGGTCCGCATAGTGAGCACGTGTGGAA
GGGGCAATCGGATACAGCAGGAATGGATTGTTGTGAGGCAGTATGCGATC
AACTCATCGTGAAGCCGCGCATGTCCGAGTGGTGCAGGTCACAGACTTTG
CTCCGCACTATGTGAATCCTTGAGCCTATGCAAATCTAGGGCTCCCGGAA
TCTTTTATCGGAACTGAAGAGCTCCGCTCGTACTATTAAGGCATGAACCT
ACCATGAACCACATCATTGACTTCGCCGTTGATATAAAGGCGTAGAAATC
CTGCAGCGGTGAATTGGCCGTCGCCACAAGTGGATCGGAGGCGACCATAG
AGGCTTGGGCCGCTCGTTTCCCTCGCTGAAAGATTCGATCCTCCTCCGTC
CTAAATACTGCGACTCCGGTCAGGAGCGGTACTGCCCCCCTTGCCACCAT
TTCGGTTTAGTGTGCTTCTATTTCTTTCACATCTCAAACAATGGACACAA
TAAAAAAGTTCCTTGTCGGATAAAAGCCTAATATCTATGCCTCCCCTGTA
ACCCCACAGCGAAGGGACCCAATAGATAGGAGACTTTAGCGGCCACTATC
CTATACGGGAATACATGATCCCTCACTAACAGACTAGGGGAGCTATCCTT
TCCTACTCACTCCAGTTGAGAGTTCGACCCGATGCTTCGATGACTTCAAA
ACGAGGCATATCGTTTCGCTTCGATGACCTAGATCAATCCGGCCTCTTCA
CGATCCTAGGTCGGCCGAAGCGGAGTATAGTAGAGTGATAAAAATTATTG
CGCCTGCACGTTCGGTTGGAGCGGGCCTGCACAAGCCAAAGGTCTCGTTC
AAATTCTCTGGGCCTAGACCTCCGTCGGCTGGTCGATCCAGGGTTGACCG
GATCTCTGCGCTAGCGGATAGAGGTCGGCATTGAAACATCAAGGAGTGTT
AGTATTCGCCGCGATACAGGGACTCCGCGGATAGAGGATCAGTAAAATCC
TCTTGCAAAACAGTAAGCTAAAATCTTTCTTAGACGAAAATGGGAAGCAA
TTAGCCCTACCCGAGACTGTTAATGTTCCACTACAACTCCTTGGATTCAT
TAAGGATCCGTCCAGGCTAGTTGCTGGTGTTGAAAAGGCAGGTCATTGTC
TACTGGACAAGTTTTTTATAAGAACTTACTCCTTACATGCTCTTTTTATC
CACATGTGTATCAGCTAACGGAAATGTTATACCTGCATTCGTAAGATGCA
GAAAGTCCCGAACTATCCTGGCCTACGTTGGAATCGTTTTACTACTTGGC
AGGGACGCTATAGGGACTTCCTCCGTGTTTTCTCGATACATATAGGTTTC
CCTAATACGTCAAAGCGAGTGACTCGGCGTGACTAACAGGTAACATTTGT
ACGTACCTCGTATGCAGACGTTTCCGTAGGGGTCAGCGAGGCGGTGCCCA
AAAAAGCGAGATTCATTACCACATCTTAGTCTTCCAGGAGAACCGGGCTG
TTGGAGAGTCTCTACAGCTGGTGACAAACACCAAGATATCAGGTTAATAA
ACCGAAGTCCACACCCTTACAAAGATCATCCAAGGCTGCGAAGAGTCTTA
CGGCAGAGAGGTTTAGACTTACGACGGTTGCGCCTTACCTCTCCCTGGTC
CAGGTTTAGCTGTCTGATATCCGCGGAAGCGAACCAGATATGCAGTTATT
TTGACGCAGCCCGGACTAACAAATCACTGGTTATTCAGTTGCCGAGTTTG
GGATCTCCCCCAGATAGACAAACACCATTCGACATGAACCTCTACGACGC
TTTACCACTGCTCTTGATCCCGGCACCGATTGTTCCAGACGGAGGGCTAC
CGGCGAAAGTACTCCAAACCGTCTGCGCCGCAGCATACTCGCGACTTATA
GGCGATTAGCAGCAGCGTTACGGAAGAATAAAACCGGCCGACCAATTGTC
CACGGACCTTCGCATACCTTACAGGTATTATTCTTCCTGAACCTACTGAG
TCCCCACTGCCACACTTGCAATGCGAGCGGTAAAGATACCCTCGTTGGTA
ACAGCGGGGATACAGCCCATAGACGGCACCGGCCTTTTAATATCAATGTT
ATCTAGAGCCCCAATGACCATCGAGTCTCCGAATACCGCTAGATTGAAAA
TCTACTTCCGCTTAGGATTGGCGACCCTTGCGAGCTTCGACGCCCAGGTC
AAGTACCCCTACCCCTGCTGGAGAGCGTTATAGCGAAGATGGGTCCTGCA
TCCGGTCGCTATGAGGTCATCAATTGCCTGTGGTAACATCGATCTTCCAA
TTGATCTGACGACGACTAGTTTGTACTTTATTAGAAAAGACCGATAAGTT
TTTGCATATCTCAACGCGCCGTGCGATCTCGCGCAAGAAAGCCGGTAGCC
TGTCGGAATTGCCTACCTGTCCGATTGATTATAAAGACCCGGACCCGATG
GGCGGCCTTTAAAAAGCCAACGTCTTTACAAGTGCTTTTTCTGCTGCATA
CAAGGTAATAACACTAGGGTATTCATGACAATCTCAGGCGACGAATGAGG
TTAGCACGTGAACGCCGTTTATGTTGGTAGGCCCTAGAATCCTGTGCCAA
GTTAGACTACATTCGGTTAGGGTACTTGGTACAGTGCACATTAGTATGGG
AGTTTCATTGCCAGCACCCCATTAGGTGTCTACTGATATGCGGATCCAAT
GCTGATGTCATCGCAGTGTGGTATCTCGTAAATTCCCGTTGAGTGTACCC
TAGCTGTGATGGATAACCTCCCTATTCCTTAGCACGACGCGTGCCGCATT
TCCGACAACTGGGACACCGTGTTTTGAAACGTGGTGTGATGGGTCTGCCA
TCAGGGGTAACGAGCGCATGGCATTGCACCTAACTCCCGGTTTAGTTGGG
CGTGGGTCCCCGTTGTTGGAGATAGGGTCCCGTTGTTGCCTACCAATGGA
TCCGTCGCTTACGTCGACTGGGCACGTAAGCTTTTCCCGATAGCCGGGCC
TTTCTGGATCCAAGGCCACACGCCCTTCGGAACATCATCTCTCTGGAGAT
CCTGTACGCATGGCGTAACCCTTATGCATTACCTCACGTTCGATATCGCA
TGGCCCTGTTAGACTCTTACACGACGACTCGTCGCTAATTTGGCATATGG
CCATACGCCGTCTTGTGAAGTTATGTAATGGGCACATGCATACTCCAATG
TTAAATCCGGTCGGTCTCGTGAGAGAAAAATGGATAGGTACCTTTGGCCA
TTCGTTTATAGTCTAGAATATGTATAATGCCACGTCCTACAACACTTACC
CCCCTTCCTGAATCAGACCGGTGTACAACCAGAGCGGAAGTGCCAGGCTG
TATGTGTGTCCCGTGTGAATATAGAGCTGGCAATGGTGGAGAAGGCCGCG
GCCAGGACCACTCTACCCTGTATTAGATTAAGGCCCGTATCCACTGATTT
GCATGGCCAGTTGCCCTGGCTCATCTGTAGGTCCGTGGGCGATCAGTGAT
CCCTGGTGCTTGCATTCAGGCTTGCCGCACCTTTCCGTGCTGCAGGGTAT
GATTAACTGAGGGAATAAGGATAGTATATCCCCAGGGCGAAGAGAGCGCT
TCACGTGGGAAATACAAACTCTCCTAGGCGTTACCTGACCGATGATATCC
AACGTGACAACGTGTGGCTGAATACCTAGTCCCTGCTACAAGGAGACCAT
AGGTCGGCCACAAGTCGCATCCTGCTATTTCTTCTCTGACTAGTCCACAA
TTATACCGAAAACCACGATTGAGCTCAACACAGTAAGGCCAACTTGTCCT
CAATCGTTTCGCTGCAAACATGCGTTTCTCGCTCACAATCAGCGTGCGGC
ACCCTGGAGACATTATCATTCCTGCTCTCAAACGAGATCTAACCTCGCTC
AATCGAACCAAAAATTCCATGTCCGCGTTATAATCCTACGGGCGTACTAA
GACTTTCGGCAGCATCATCGGGGTTAAGGCACATGAGTTGCTGGTGGTGT
GTATGACAAGAAGTACAACACCGGCACCATTCTCCGATCGGTAAGTCTCG
TCAGTCACGGATACTAGTAAGGCTCGAGTACGAGCGCCAGCGCAGCTAGA
CAATTCGCTTAGCCGCACAAACACTGGACGTCAGCCAGAATAAACGCCTC
CTCAATTTTGCATCTCTAATAAATGAACTACGGATGTGACATCAACCACT
TGCACGCTACCTGTTTAGCGGTAACGCGCTGAACCATCTTAACCTAAGCA
CCCAGCCGCTCGAGCTGGTTAGAAAATCCGTAATGTAAGCAAAAGCCACG
AGAACGCGCGAGATGGTAGGTTGCTAGTTAATCTGACTGGGGGTTGCCCA
CTACGAGGTCTAGGTAAATGCTGTCCTTATACTCCCGAGCGATAGCGTTA
GGCCGAGTAATGTTTGTTAGTAGTTAGCTAGATCTGGAAGTGGCTTCCGA
ACTACGGTACTGTGATGTAACGCTTCAGACTGGTAATGGCAGGCACGACA
CCAGAGTAGGGATATGCCCGGCATCCACAATTTGTATTATCAGGAGGATA
GTGGTGTTGATCTAACGCCAAGAGAGCCCTCCGCGTAATTGAGCTAGTGG
ATTAGAAGGATCTTTGACGGTCATTCTTTGCGTCAGAACACCGAGGGTAA
ACGACATGACCGAGCTCGCTTGTCCACTAGGGTTTCTTTCCATGATTGCC
TCCGGCTGCTATACTGGAGCGGCCGCTCATAGGTCTATACCTATGTATTG
CCGAACATACTAGCCTTAATTAAACTTAGCCGCTTAGTAGACGGCAAACG
CCCTCTTAGCAAGAAAACAATGTTTAAGATGCAAGGATGCTTCTGACAAG
CATAATCCGATTTTAAAAGTTGTCGCCTCTTTCCAGTGTAATGAGCGCAT
CTGTTTGGAAGTAACCGGTTCAAGCCGCGGTCAGTGTTGAACTATTGTTC
GGAATTCACAGTCACCTTGACCACAACCCGACGGTGGTTGCCGCCCCTAC
CCTACTGACAGCGCTGGTGACCCTGGTTCACCCTGCTCTTGTAAGTTGCT
GCGCTAGGGAGTTGTAGGATACAGGACGGCGCAGAATACCGGGCACTGCG
CTCCCCAAGGCCTCAGTCTGGTGTTTCATGACCTAACAACTATGAATGTA
ACACTTGCACATAAATCGAGCTGGATAAGACAATTACCTCGGTTAGTACG
AGCAACGGTTTATAGCTCGCGACCATTGGTTCGGGACAGTATTGAAGCAA
TCTGCGGACTGACTCCTCAAGTATGAGAGGAAGTTGGGATTGGGTGTACC
CGGTCTTCAGATCTAACATCACTATTGTTCATTTGCTTGGGTCCGGGACC
GGGCGACATCTCGGTGGTGAACCCAGCTTCCCAACCAAGACTGATCACCT
TCAACCTGGCCATGGATTCAACCCGCGATTCCATTGCTGAGAAACGAGAA
AACCCGCATCTAACACCGCATAATACTCACCGGGCAGCATTTTACATGCC
GACCTATCACAACGCCGTCTCGGACTGTACTAATTCTGACTGCTCGCGTA
GCTAAAGTGTGCGGGGCAACTGGGTTCCTTTTCGATCGCAACTTCCCCCA
GTATCGATCTTCTACCACCGGGGTCACTGGTACGTCCTCATTTCCGGTCC
CTTGGAACTAGTTTAATCGACGATCTAGCCTCAAGGGATAACCACCCTAA
GTGTGCCTCAATTCTAACGACACCGGATGTCGATTCCTTAGGTTACAAAG
TGAGTGCGCCCAACGGGCCATATATGAACGCACAGGTGGCATAAGGGTAA
TACTTGTACATACGCTCTCACACTCTACCACTGTGCAACCGGATGAGGGC
AAACGGGGGTACTATGGCGACTTGACCCTCTCGTAGATTACTCCTAGCTG
TGGTGAACCGTAAATACTATTTAGGCAGAACATGAACTCAATTTACAGGT
TTACTTCCAGTAATACTAGAATAAGTGAAACATAGAAGCCGTCATCCACC
TATGCATCCACGAGCAGACCCGCGATCGTTACTACCACACGAACGTCTCA
AAAATGTCGAATCGCGGTAAGCAGCACAACATTCCGGAAAACTCACCTAC
ACCCCCCACCAGTGTCGCGACTATCACAAACATCACTGAGGTCGGGGTCT
AGATTGGGATTAAAATACGAGAAATCTACGATCAGCCCTATGACATGCTC
GCACGATTACGGCTTATTTCCGCCGGATCGCGTACTTCAGCACTTGTTGC
CTATAGTGATTTCCAGGTCACGGCTGGGTTCCAAGTGTGTTATCGAGCTA
ATCTAAAGAGACGTATCGCGCCCTGGAGGGTTAAACGACTTAGATGGGGT
TTCAGGACTGTGGTTTAAGTTCCGGGATCCTCCCTCCATGACATGCGCGC
CAGGTAGATGTCATCTTAAACCAAATGAGTCGAGTGGGTTGATGGACCTG
GACGGTGGTTCAATGATCTACTTTCGACATGGGGTTTAGATAGCTTTTCT
GCTTGGATGTCGGATCTCTAGTGCCCCATGCTTGGTATGAAGATCACCCT
ACTATACAAGAGTTCCTTCACCCAGTCTTGTTCGTACAACCTAAAGGTTA
GTTTGTAGAACTGGACACGAGTACTACCAATTCAGTCTGTATCAAAAAAT
CGGTTTAGACCGGTTGCAGCCCCTGTCAAGACTGCGAATAGGCTTCATAG
GTGTCCTACTGACGAGCGCGTCGTACACCCTCACAGCACAATATCTCTTC
GTCATTTATCTGAATAGCACTACCGAGACCGTCTATCAGACTTTCTAACT
AAATCCGACCGATTCGTGGTGTCAAACCGCTAATTTACCACGAACATTTT
GTTATAGGGCGCCTGAGCTGCTTGCGTTGTATGCACTGGGGACATACTAC
CAGGTCAATTCGTTGATGCCCTCGATACCTTAACCTATTCTACTGTTCCA
GCCGTCTTAGTTTACTTTAGACCCCTTTTGCGAGAATCGCGCCATGCATG
CCTCTCGTTGGTATTGGCGGTTGAACTTGGTATAATTACTCGCAGCTCGT
CCATTACCTTAATCGCGCTCAACTGTATTAATGGCTCTGAGTACTCGGGT
CATAGTAATATAAAACCATACTGCCGACTTCTTTAGGAAGTTTTGTTCCC
ACAGTTACGACCAAGGTCATGGGGTTCTCACTCAGGCAAGGCGTAAAGGC
GCGTCAGCTTATCTTTCAAACACCGCAGCCGCTTTGAATCAATCTATCTA
ACAGAGGGCAGTACAGGTCGCGGTCAATTACCCATGCAGGAGGGTTAGGT
ATGGCCTGTTTCTTCATCGCAACCAATCCGTTACTAACACGCTTTTGATT
TCGCAGCTTTGTCCTGCGGGGAGGTAGCAGAGACACGATTCGGTGACTAA
CTACGTGCGCCGGCTGACCTCCGTCTGTGTTAATTGTGAAAGTCCGGGTT
GTGCGGGGCTTGTGGCAGTAGGTCGTACAAATTGTCAATCGTATTCTGTG
GGATGAAAGTGTCAACCTAAGGCTCAAACTTTCGAAAGGGAGACTTTTTT
ATTTTCAAGCTTTACCCTTATTTTCAGTCCGTTTACGTGACTCCACGCCA
TCACGCGGAGCGTGTGCTAAGGGCGAGTGAGGGGGTGCGTGACTTAGGTA
CTTTGCGCACTGTCTCTGACAATACAGCGGATTTGGAACTATCCCATTCC
GGTACTGGGACAATAAAGTTATGAGCTAATGCCGTGCGGATCTAGTATCC
TGGTTCTACTACAACCCCGCAATGTGTAAATGGTCAATGGAAATGCAAAA
TTAGCTGTCGCAGTTGCTTCAAGTCCTTTTCGTATGTCAGGTATTCCTGG
ATTATGGTTGCACGTAGCCCAACCCAATTGAAGTCGCCTCGGACTATAGT
AATATTTGGCGGTCGGAAGTGGTAACTACGGCTAAGAGTGGCATTCTAGT
TGGCGGGGTGTCGATCTCGTGTCCACTATCCGCGTCAACTCCAGCGCTGA
AGCTGACGTGACGCTGAACTGCCCAGTTAAGGACTCCTGTGGAGGGGTGG
CTGGACGAGACTCAGTGACTCGGTCACCCCGTGCGACAACGTTAGTCTAC
CCCCCCGGTTCCAATGATCTGGCCAGGATCTGCCTCAATAGCAGGGTACC
CGAACACGCGCGAAGGTTATGAATGTAAGGATCTTGCGTCTCCGCCTTCT
AAAGATAAAACGAGCTTACCAATTCGCGATGCCGAACAGCCTGTTACAGG
TAGATTTCTTTGACGAGGTTATATCGCGCACTCCATTGGCACAAATCTGT
CTGTAGACTAGACCATTGACAACCCTGTGGCCCGTTGCTATATTTCATTG
ACAGCTACGAACACTACTTGGCAGGTGCTTTGAACCGTTCGGCGTATGTC
TTAGATTACCCGTTCAAGCACCGAAAATAATACGAATGCTGCCAGCAAGA
CCGCTGAGCAATGTCTACCAGAGACCCCATTTGCTAGAACAAACCTTCTC
AGGCGCATGGCTCCAATGCAATCTGCAATTTTGGATCCCTTAGAGGTGCA
TTATAAATGCATAGATTAGCATGATGATTCAACGTCAGGATAGTGTTCGG
CCGAGGGGATATGAAGATCTGAAGCGACTTTCAGAAATAGATAAATTCAA
AGTTCGATTCTCCTGGTTCTACAGGGCTCAAGAGGTGGGGCCGGCTTACC
TAGATTGGGGGATTATCTATCGAAAATCGTCTCATCGAATACCGATCCCT
TTTGGTTGTCCCACTAAACCAACGAATACTCTCGGATCGTCGGAGGCTTT
CTCATGTGCCGGTTCCGGTGCAGGATATGCGATCACCCGGATTGATCGGA
CCAGCCCACCTTCCGTAGTGGATCCCCTCAATGGGGATCTCTATATAACC
ATCTTCTTGAGTATACCCGTATCAGACAGTTAGGGACTAAGTGGCATCAC
CGCATTGGATAGTTGTTTCTAGCGAATCCGGGACAGGGGGCCGGAGTCTG
GTGCCTGATATACCTCGCTTCCTTACATCGCAGAAGTTCTTTAGAGTGCA
AGGCTTTTCGCAATTGTGGGGCGGATAGCATCCGATAACAGCTCTAGGTA
CGACTAGGCTTCTAAAACTGTTTTTCCTTGAGTTTTGCTCAACGACCCGG
CGGTTGGTGCGCTGTGACCCGATCGCACTGCAAGCTTGTTCTATTTGTCT
CTCTTTTTTCAGCAGTTGTGCATCATACCCTTAGCTGACATTTCATGGCT
ACGCGAAACGACGCTCACTGCATTAGAGGGAGATAACACCGCTCCTCTCT
CAGAAATCAGCACCTCGAACTTCCGCTGCACGTGCGTAGTGCTTCTTCCA
AGTTACCATGGAGCATTTCTGAGAAAGAGTCCACGAGTACTTAAAAAATG
GTGGGAGCACGTAGCAAAGCTAATCGTCACGGGCCAAGTTGTCTAATTCC
ATTTGCCATTGAGCTATTGATGTGCCCCATAGCTTTGGATTATTGACAAC
AAAGAATAGGAGGTCCCAAGTGTGGTTAAGAGTGCTCCAATATATAGGAA
CGTCTTTACCTAGTTGAAGACCTGTGCTCGAAACAATTCCTCGTAGTGGG
ACTAATAAGCACCTGGAGGCGCCATTGTAGACGGAAAACCCGATGCCTTT
AGAGCGGTGGTGCGACGTCGCTCCCTCCGGATTGAAACTTTCAAAGGCAT
TGAGACATGCGGCAGATCATGGCTGCTAATGACTCTAGGACATGACGAAC
CCTGGCGGCTTTGACAATTACGAGTTTCATGGCGGTCTCTAAAATTCAGG
GGTAGCCTCAGTAACGTTAAGACGGCCCTACCGCGTACCAGTCACGTACC
GGGGTGGGATTGCCAATCCATCCACGATCTGACATACTGGCGCATATCGA
TCATGAATCTAGTAATTAGCCTCAAGAGTGACGGGCCTGACTTTCCTGCC
AAAATTTTGAGCCCGGGTTCGAATACTTGATGTATCTGGCACCCTTATAT
TATGCGATGCCTAAAAGGAGGGCGCGAATTGCGGGCGCGCTTTAGATTTA
GTCGCTACAGATCGGACTTGGGGAGTACGGTACTAGTTAGTAGTATGTGC
ACATAAATACCAGTACATGGAAGGACTGATGTCCACGTGGTGCCGTACCC
TGCAGTGGTCAGCTTGTATAGATCTGCTCGAACATAGGGAGATGTACTTG
GGAAGTGCGGATCGTAAGGCGCAGCAGACCACGAAGTTACTAAGGAAGCA
TTTTTATTGTAACCACCTCATCACTCATACGCAGGGTGGCCATGTTAGGG
CTTGGAGATAACGTCATCTAACAGTGAAGTGGGGGCAGTATGTATAAGAG
ACTGTGTAAGGCATAAACTCACGGGTCTCGTGGAACGTCCTTCGGAAAAT
GCAATCCTCAGGTCGCTTTGAAAAGCAAGGTCTCAATCAGCAGAATCTGA
GGCATCTCGCATGGCAACCAATGCTGTCTCCGTCGCGGTCGTCATTCGAC
CAGTCCTTTAGTGGTATCCAAGACTCGAGATCCGTATCATAATACCACAC
TCAATCTCACACACGATGGCGGCTTAATGGCCGAGCCCCAGAGTCCATAG
TCTCGGTACTTGTTTTGACGGACCCTCGATCCATAACGTACCTAGTATCA
ACTCAGGTCTAGGATGGTGCACACTATCCCTGCCACATTTGATCCATTCT
CATGATAGCGATAGGGGGTGTGTAACATCGGGAGCACTCGGGTCATACGG
TAGGGCAATGGTCCACGTGTGCGCGAATCAACCGACCGCGCATCTTAATG
CGTGCGAGCAGGCCGGATAACTCCCAGCGGAAGGGTCGAAACACCTCATT
CCACTTTTAGTTAAGCTGCTAGTCAACAGGGATCGAATGTGTAAGGGGCG
TTACTACATGTTGTGAACACTCGGTCAGACATTGGCACGTGACTGTATTT
TATGACCAATGGAGCTTTTCTCTCGAGACTCGTACTCCTGCCGGCTACCT
AGACGCAGATGCCTATTGACGTATGCTGATATCACGATATGGATCCAATC
GAGGTCAGTCGGCTTTTCCCGCAGTTGTCAGCGGACTGAGTTTACAATGC
AGATCGTCAATTACATCAAAAATTCCATGCTTTCCGTGCTCATCTGGTAT
GCGAGCCACAAATCTCCAAGGTATGCCTTCTGAACTCATTATTGTACGTG
ATAAAAAACGACGAGAAAAAGTTCACCGGCAGAATCGGCCTCGCTGAGCA
GAGCCGAGCATAGTTTGTCCGGGGGTGTACGGGCCCTGCCTAGCACAGGC
CACTCATAGCGTACCACACTCCATCATGGTCATCGGATAAATTCGCGTTA
ATGAGACAGCAAAGTGAAGACGGTTGGTCGGCATTGTTCTTTCGGTGCTA
CTTCGCCTAACGTACCGGATATTTAGAACCAGGGCCTGGTAACTAATCCG
CATCGATACACATTAGTAATGCCGGTTGATCCTTGGCCGCAGCGCGCCGG
GCACGAGGTGTGATCCTGATAAGGCCGATTGTGAGTCATTCCAATGTGTT
CTGTAATTCAGATTGGTTGCTTGAGGAATACTTCCGAGTTTCTACGGCTT
AGCCTCGTGGTTGTAGACGTATCAAACTAACTAAGGTAGTTGTCTGACGT
ACATGGTTGCTAGATATCGGGACTTATACCGGGCAAAGACTTAGCCGAAT
AATGCGCTCGGGCCCCGCTAGGGTTGGGACCTGCTGCTATTCGCCTCCTC
TTGGGATTGTTATGAACGAGAGCACACAAATGTGGTATGCCTAGTTTAAC
CTGAAACGTGTAATACAGGCTTCCTAAAACAAGCGTGAGTCCCTGAGTGT
AGATCGAACCAAGTAGTATCTTTACTGCCGCAATTGCTTGGAGGCAGCAA
TGCTAAGAAAGAAATATTTTGTTTAGAATTATTTCTGAATCCAAAAACCT
AAGTGGGCGCGCATCCGGAATAACGCGATGGAGTCAATTCTGGTAGGAAA
TCCTTTCGTCTAGTACGAGAGATTTCCCCTAGGCTGTCGGGTTTAGTGTA
GATAGGCTCTAACAGTAATGTTGGCCCCTAACCCCGATGAAAGTGCTCAA
TGCAGCCGTCAGTGAGCGAGAATCGATTCATGGCACCCCAGAGAAATGGG
AGCCGCTTCGGCGCCTGCTTTAAGCAACACCGATGTAATAAGCGGCACTG
GATTCGGTCCCCCTCTGGCCTCACTATTATCATCACCGCTTCCATAGGAA
CCCCCATATCGAGGACCAACTTTACGGTGCTCAGTATCACCTCAATGTGA
GTTGTTGAATGCATCTCATGCAACGGGATGTGCGGGATGTAAGCTCGCGG
GGGTAAGCGCTCAGCAGGTTGGAACTGTAGATGATATAGCGGCGGTCGAC
AGGGGTCGGGGGTGTTAGGGGGGAATGCATGTGAGTACGCGCTCAGATAC
GGCCTTAAGCGTTTCGCATTTCTTGTTACACTGGGACTCAAGCGTCACTA
ATTGGGGACGCGTCTACCAACCAAGGGTTGTAACTTGAAGGGTGTTCTTA
TTTCCGGCACTGCATGGGTTCGCGAACTGTGACCCGTCGGCATTAGGTTT
TGTCGTAATCCCAACAATAGTGCAACTTGCGTGGGTTATAAAAGGAAACC
GTGAGAAATATACCGAACGTAGCCTTTTGGGCTCACTGAGGTGTTCACCG
TGACGGTCCCTCCCTCTTCACAGTTCACCGCCATACATCCCAATCCATTG
GAATGCTGTTAAGAGCGCGTGTGAAGGCTTTTCGCAATTGTGGGGCGGAT
AAGCGTCCGATAAACAGCCCTAGCGTACGGGTAGGCTTCACATCTGGTTG
ATCCTTGAGTTTAGCTCAACGACCCGACAGTTGGTGGGTGTGACCCGATC
GGGACTGCAAGCTCTGTTCTATTTGTCTCTCTTTTTACCAGCAAGTTGTG
CATCTATACCCTTTGCTGACATTGTCATGCTACTCGAAACGACGCTCCTG
ATTAGAGCTACCAACACCGCCTCCTCTCTCAGAAAGTCAGCACCTCGGTT
TCGCTGCACATGCGTAGTGACTTCTTCCAAGTTAACCAGGGAGCATTTAT
GAGTAAAGTCCACGAGTACTTAAAAGTGGTGGGAGCACGTACGCGCACCG
CCCTCGCTATTCGGATCATCTACCAAGTAAGAAGTGATATAGTGATCCGA
CCAGCGACTTCTCGCTGATACCCCCTGAGACCACCGTATGTAGTAGCTCC
TCAGCGAAGGACCCACCTTTTACCCCCGCTCCGCTCCACCCTCTCGTGCT
CAACATGATCAAATCACTGCATGATGGTATCCCCATGTGGCGCCGCAACT
ACTACGCATTCCCGATGCAACAATCCGCTCGGCCTGGAACCTGTGGAATA
ACGCTGAAGGAAGTGATGATTAAGATGATTCAGGCGCGGCGGCCCTCAAA
GCTCACAAAAAATCCAACGTTCAAAGCATCCGTCTTTTTAATTCCCGTCA
ACTCTTGTTATCGCATGCTGTGTCGAAGGCCATAAAATCACGACCGGGTC
ATACCCCACTATCCGAAGCAGGTCAGCACAGATTCACTAATTCGCGGGAG
TATTGGTACACCGACATAACTACGGCACGCTATACTCCAGAGCTAATGTC
CGCCCACCAGGTGCCACCGGTGATACGCTTTCACACCTGACTTTCTGTGT
TTTTCGACAAGATTCTACTTTCATGAGCGCAGATGGGTAAGGGGGCTACG
ATATTACGATTAACTACGGGCCGTGGTGTCGCCGACATGGGCTAGTTTCA
GCCTAGCCAAACGCCATGCGCCTGAACGAGTGGACAGGACCGCCTTTCTC
CGGACTGACCCACCCTTTCGTACTAGGCGAACTCCTTCATTAGTACTCCT
CGGTAAGATGCGTTGTTGCTCGACTTTTAACACTATCTCATTTGATTATC
GGAGAATCAGCGGTGCCAACGTCCTTACCAGTTCACAGATCTAGGATAAC
GTATGACACACAGTACCTTGGCATCGATGTTCAATTGTATATATGAGGAC
TGCGGTAGCCGAGCAATTTACCACTAAGGGTAGCTAGTTCTTCTGTGTGG
TCGAGAGATGATCAGACCAGACCTTTTTTAGACAACCCTGGGCGGTGCGA
GCTCTGCTACCGAATACGTCTCTAATGTTACCAAACTGGGGCCTGAAACT
TCGTAGTCGCACTCCACTTAGAGAGGCCGGTCGTTTTAGTTTGTCTAGTC
CCCGTGCGCGCAATCGAAATTGTCTCCAGGGATGGATACGCGACTTGAGT
AACTGAAGCATAACTGGGCGTTTCCGGTCTTATGGAGTGCATTCACGAAC
GGTAGCGGAAATCCTTTGACCTGGCAGGCCATACGTATTGATGACTTGGG
CGCACGCTCGGGCTTCTGTATTACAAAAATCCGCTGGCATTTCAAAAATC
GCCAAGGCGGACAAAACGCCGGTTGAGACACTTGCCTAGACCTTGTCCCT
AGGGCCCTCGGGCTTTGCTATGTGCTACGCTCCCTTCTACCAGTCTCGAG
TCAAACACTAGCCGAATGTAAATGTCGGTGCTTAACGAAGTATCATTCTG
AAGATAAGCTTAGCCGACCGCCCTGCAAGCCTGGATGTGAACTTGCTATT
CCCGATCTTGCTCGGACAGCCCATTCAGCAGTATGCAGGTATAATCGGCA
CAGATTCCTCTGATCTCTTCCGAGTATGAAGGACAGTTTTACTCATCGCC
GCCGTATTATTCAGACAGGCTATTGTTCTATATATCGGCTGCAACGACCT
AGGCATCGGCCCTCAGTAGGGTTCCTAACTGACGCCTCGTCTACTGAGTA
AAATCTGGCTCCTATCTTGATGATAGCCCTAATTAAAGAGCTTACGTTGG
GTTACACGCACAGGCGACGCATTTGGCATGCATCGAAACCGGAGCCGCGT
TTGCGGTGCTTATGCTAAACATAGAATCAGGTTGTGGCTCCGCGGCACGT
GGGAACGTCTTGGAGTATCCCAGATTTACAGGAGGTATGCTCAAGCTTAC
GCTACTCCGGCCCAATGACGGAGCCTCGCCGGCATTATTGCAGCCGCCAC
TGATATTGGGAACCCACGAAGTTATGGGATGATCCGATGTGGGGTGACGC
GGGGATGCCAACCAGCTTAGACGCTACTCTCAGGCGCTCCAATGGTAGCG
CCTCGGTTTCGACTTGAGTATCATTTTGCTATAACTCCGACGATACGATT
ATAATTCCAGACTCATTACCCTCCAATGAAGTGGGCGTTCGTGGTCGGCG
TCCAGGAGACATGGCCTAGTATTCAAGCCCCGTCAATATCGGCCGCAACG
CATATGGCCATCCAGCACCACATTTAGGACATCAACAACATGTCCAAAGA
CTCACTGGACTCTGATTGTAAGAGGACCGGCGTGGTATTTCACGTATGCG
CGTCAGGGCAAGGGGGTTTACAACACGCCTTCACTCTTAACGAGTCACCA
AAGTGCCCGCCAAAGCGTTGTACCCCCGGAACCTTTTAAAGTACATGAAG
ACGATAACATTTTTGCTTAGGCTCTTTGAAGCACGACCGAATTTTTCCTA
TAGGCATACACGTACTATGTCTAAAGTTTTCGGGTCGTACATGGACGAGC
ACTCGCTCAAATTGCTGAGCACATGCACTACTAGACCGGGTGAGAACCGG
TGAGTAGGTTCATAGAAATCGGTCGCGCGCAGAGGCTGAAAGACTGGGAG
GCCCGACAGCTCTATTGCTAACCGAACTGGATCGGCTATCCAACTCGGAG
ACACACGCAAGAAGCTTACGCACCTAGATCCTCATTTTTGTTTACCCTAC
ATTAGTAGCTTCCCACAGAGTCGATAGGTCTTAGCCGGCGAAATTAATAT
GGCTCACGTCACTCCCTAGTGGAGGCGCGGTTCCTTGATGTCTCGGCCTC
CTGCGTTGTATTTCGGTTCACAGCCCTCTGGAGGTTGAAATATTAGAGCG
ATACCTCGCAATTAGAATAGGCAGTCTATCCTCACAGCTCATTAGTCTCT
CGCCGAGTCAGCGCTGAGCAAGGTTACAGTTCCTGCCAGGTATCGTTGTC
GACAACAAACGTCACGACCTCGCAACGCGAGTGCCCACTTTACACGTATC
CAGTACTAAGCTGCTGAGCTGGAATACTCGAGAGACAATCTACATTATCC
GCATTCCATATAATTCTAGATCTGCTCACACTTTGATCGAAGTACAGAAC
AACACATTAACAATGTTTCCGGCACCCACGTCTAATCAGTCCACATGACT
CTGAATCTCAGGACGACAATCCTCTGACCGCAGTTCAGACTAGCCGTGAG
TCTGGCTGCCTTAATTGCTGAAACCGAAACAAGTTTTCCGTGTTTTATCC
ACGGTATTTGGAACAGGTTCTCGCATAATAATGTGAAAAGGCGGACTCGA
CGGCGGACCAGATACGCTGCTCGTCCCAATCAAAGGTTTTCACCGTGTAC
AGATGGATCATTCTGCACTCTCATAAATATCTTACCGATTCAGGGAGATT
GGCAGTTCATGGCCCTTGAGTGCGGTTGGCGGGAAAGAGGAGCACAAATC
TTCGACCGGGGATGTCTGCCGCACAAGTACACCATCCGTCTACGCATCTC
AGGGTGCGATACAACGATTTTACTAACAACGATCGGGCCAAAAAATGCTT
GCTCGTCCGATTTAACAGCTTCCAGAAAGCCTGCGGGAGTGTGCGTCTCA
GAGTCGGACCCGGTAGCATAGCCCGTCTGTCGCGAGCTCTTTAAGTGGAT
CCCGATGACAGTTTCTTGTCGGTGAATGACTTGGCAGACTCGTGAGTCCT
AAGAGAGCCATTTGCACTAACTCCCTGACGTGACTCAACTTTAAGATGAC
GCCGTTGCCACTAAGAAGATGCGGGGATTTAAGATTATGCATGTGGTTGC
GACCTCTTGCCCTTATGAAGGCGATACATGTAGAGGCCTGGCGTATTAAC
TATAACTTAAAAACAACTGGCAAGGGGCATTAAAATAACCCCACCTATGA
GTAATGAAGGCTTGCCCAGTCAAAACACAGCCCCAGCGTTCGAATCTATT
CTATCTCTCGGCAGATGGTTAGTGCGCTTATTATAGAATGTTTGGACTTC
TAGCAGATGTCTTGGGTCAAAATGTACTGGCTCCGTCTGAACCGGAAAAC
TTCTAATCACGCGCGGATGCATCACCACTGGCAACATTTTATTGTGTTTA
CATCTTCTTGGCGGAATCTAGGTGTATCGAACGCTAGCCAGGATGATAAC
ATCCGGAGCTGCTCCAAGATACGCTACAATGCCATCCGCGCACGGGTAAT
TCCGGTCACTAGGCACCTGTTGCGCTGTCGACGCTTGTTTGAGGGCTATA
AGACCTCTACCAGCCGGCTTACCATGTCACAACCATGTCCATCCGATTTC
TTGTTTGTACCCCTCCTACAATACATCATCGCACCCCCCGATACAGGGAC
GATGTTGCGAACCGATTGACGAGAGGTCCTCCGCGCACTATCCATTTAAC
GTCCGCTTCGCGGAGACTACACGCTGACGGGGTGAATCGCGGCTTCTGTA
CATGATTCACCGGTGATACTAGCTCGGGTCTATCCATGGGCCTAGGACTT
GGATATGAGCCCACACGTGCAACTAACTCAGGAGGCATTTGCTTGCGTTA
CTGGAGCCGTGCCTTGGCTTGATATAGGCAGATTCGGACCAAGGCGATAA
GACCTCACGCCAACAGAATACTCCACTAAAGCCCCGGTTAGATTGACACT
TTGACACGGCGCTACATCCCGCTCTCTGAATGTTGTTTCAAATGAGTCGA
GGGATTTTATCCCACATCTTTGACGAAACCGTGCTCCAACTCACACTCCG
TAAACCTGGGTGTCGACAGCGATGAGCGAGGGCACCTCCGCTATTTATAG
ATGTTCATAGTTTCTAACTGTCCAACGAATCCCAGTCTGCAGTAGAGTCT
ATGTGCACCATGCGACGCGAACTTCCGGTGTTCGTTTGAGACGATCTACG
GTGGTGTGGGGTCCATCCTCGTTGTGCTGCCGGAGCACATCGCGCGTATA
GTCAGCGACGCTGCAGTTTAGAACTAGGATACCCCGACTACGTTCCCCCG
GGTCATCCCCTACGACCTTTAATGTGCAATCTTGTTAAGATCGATTGTCC
CCCTCAGTTACCACTCGGCATTGGTGACCAGATACACTGTGGGGATAGAT
ATTCAATGGCTGGGACCCTAACTTATGAGCTTCGGGTCAGCACAACGGGT
GCCTTAGAGTGCCGACAGGAAAGAAATCTTCGGCTAGGGGGCTCAATGTG
TGGCGACCATTGATTATCCTTGATCATCTTTAGATAATCGGCACGCGCAT
AGGATTGTATATTCTCGCCACGAGCCGGTGGCTTGTTCTGAGCAGAAGCA
AGAGAGACAGCGCTTTCCTAGGAGTCGGGTCCTTTCGGGAGACGAGGGTG
AGAGTTACTGACCTTCTAGTTCTGGCTCTAGAGTCCGCATTATTATTGCT
GCACACGAGGTGCCCACCGCGAACGAGGGCCATCTGGTTTCGGTAAAAAC
TCCCTCGAAGTACGTCTAGCCAAATCTCCGTCTCTGGAGTCGCTCTGGAG
CCTAATACAGAAATGAACGTTCGCCTCAGCTGCTTAATAAAAGGCTACAG
GAGCTGACTTAGTCTGGGCCACGCGGGTGCGACGGCTTCTTGCAAAAAAA
AATGAGCCATTGGTCGCTCGGTCTGTCTAACGAGGCGAGTATCTCCTGTT
GGGAATTTGAACTTAATCTAAGAGCCTGCACCGCTTGTAAATGCCGAGAC
ATACCCTAAACAGTTAGTACCTATATACTGTTCTAAAGAGCACAACTAGA
GAAGTCCCCGCTATAGTAGGCGAAGTTTCGTGGTAGGGGATGACGAAGGG
TATACGTGACCTGTTGCTTGACTCATTCGAGCAAAGGGTTTCGCGATGCG
CTGTTCAGCTTTTAAATATGTGTACTAGCCCCGCCTTGATAGCAGTCCGG
AGATGGGATACGGACCCCCATAGAGTGATCAGAGTTCCGGTTTTGCTTAA
AGCTATTTATTTACGGCCTCAATTTCGTTAACAACCTAGAGTTCCCCGTG
GGTTAAGTGGCTAATATGTGAGTCAGGCAATGTGAATCTAGTGCACATAG
ACCGTACCTAATGTTCTAGCCCATTGGATCGAGGACCGGCGCCCCGAAGA
AATTGAGAGTGCTACATACCTGGTGTAGCTTTATCCAAGTGCCTCCACCA
CGGGTCAAGAACCATTTGCCCAGCACGACGCCGTCATCCGAGGTTGGCGG
GCGGGGTGTGTCCCGCTACGGCCTATCGTGTCAGTGAAGATTTAATACGT
CTCATCGACCCGCGAGATAGTGGAACTCATCGTCAGCTAATCACGTGGGG
AATAGTGGTTCGATGTGACACTCACGTATTTGGACCAGCCCGGAAATCCA
GTCGGCACTGCGAACACCTACGACTGCAGACGGTCAACTCACATGTTAAG
GAAGCTATTTATGCCTCACATATCTTCACACCCACCAAATAACAATATTG
TAGCTGTTCGCATATGAGAGGTGCTTTGTTAGTCGCTTTCCCCTGCAGTG
AGAGCTCACGGATCCCACTGTTGCAAGGTGCAATGATTGGCAGTCTCGGA
ACTACAGAACGACTGTTTAAGCTTGCCGTTCCCCTAACGAGAAACCTTAA
CATTAGGAGGACAAGGAGGCGCGCGATTTTCAAGTTTTTCTATCGGCCCA
ACTAATCTCGCAAGGCCTGACCTAGGACGAACTCAGATTTACCGCTCACG
GAGGCAAGGGCAAGGATCTGCCCACTGTGTCGCGTAACCGTGGGCCGCAG
CAACGACCCGAGAATCGCCGACAAGTGACGGCTAAGTTGGGTTTGTATAC
TTTGCAATCCCGCCGGACCATTAAGAAGACTTTCGTGTTGTACCGTCCGG
CAGCACGTATTATTTTTGCTGGACATATCCAGATAATACGACAGCTAGTA
TATGTCAACTACTAACCTACAAAGCCGGACCCATGCTATGGGATATGATT
TACCGGTTCGTTCACAGCACATGAGGAAACGGCGGCAGATCTTCCCGAAG
CACACACGTATTAGCTACCGATGAGAATCTTGTCGAACATAGTGTACAAA
GGTCGAATGGTCAGGAGACGGGTATCTCAGGGTCCAATACGGTGTTAACC
TTCGACCCATTCCACATACCCTCCTACGAACTCGCGGACCTGGTTACTAC
GGGCTTGCTATTATCGGCAGCCCGTGGGAACGTTATAGCACTGACGGGCC
CGATAAGGTCACGCACTTCCTCAATTCCAGGCTAATACCCAACGCTCATT
GATAAGACTGCGAGATTTATAGTTCTTCTAAAAGATATAGTTGAACTTGT
GGGCGGACTTAATATGTCGTCGGTTCAGCGCGGCGAATGTCCTCTCAACT
ATCGACACCGTTTTCACAATTCGATACGTCTATGAACTTCGTGCTAAGCG
TCCGGAGTTTCTCTGGCTTTCTATCAAAGCCTGCAGACGTTGCTTCCGAT
ATTTCCTACGCAACTGTGTAGCGAGGGTTCCACATAAAAGGCTTCGGCAA
TTACGTGGAAAGGGATTACCGCTAGCGGCGGCATTGGCTGCATCTTTCGT
TGGTTTAGAACCGGACGCGCATGCAGCCACCTTTATGCTGTTTCAGAAAC
GCTTGTTGGTGACAGGCAGAATTTAGTGCCTTCACGGGGAACTAGTAGGG
TACTCGATTCTGTATCTGCTAGCGGTGCCCTGACTCGATGAATTCTTGCG
GACGTGTCAGGTCAAGTTTAGGTCCAGCATGCCCCTAGGACGTTTGCAGT
AACGAAGGTTCCGGCAAACGATTGTAGATTACGTGTGTAGCTCAACTTAT
CACTTCTTTCACTGTTATTACCAACTAACCACAGGATTTTTCGCCTAATC
CGGTGGTACCGGCACGATGTAGGATCGTTAGGGTCAGTGTGGTCAAAAAT
CAATCGTATGTGAGAATTCACTCCCTATTCGGTTTAGTTTTCGCCCCTCT
ATGCGGGTGTAATTGTGGGTCTGTCCTTCTCGTTAGTGTGGGACCTCTGT
TCTATCCACACAGCTTCCGCTCGCGCGGCCGTCTTGTCCACAATTAATAT
AGGGGTCACGAGTGGTGATGATATCAGGACTTGCTATGCGCTGATTTCAG
AAATCGGGTGTAGAGTGCACCGCCCATAGGCAAGAACAGCGGCTGACCGG
GTACCGTTCCATAGTGCGTTCGGAGATATATTGTAGAATAAATTTGGTTG
ATTATCCAGTCTGCTATTGCCAGACCGAAGCCTTTCTAATGCTCGACAGA
TGGCTACTACTTTCTTGCCTCTAATAGATAATCCCCCGGCCTTATTCGAG
CTATACGCTATTGCTTTAAGCTAACCACCCGCCAGCCTCGTTTCTGGACT
GTTCAGCGTCTCTTTCCTAATTTTGACACAAGGTGACATGTCCTATATCA
GTCCGAAGGTGATTAGACTTCTAGTATTTCCCGACCGGACCCTAGAGGAC
AGCTGCCAGCGACCCAAGCTCATTCTCTCCTGATGATTCAAAGCTGTGGG
CGAGGAATGCCCGAGGAGGGCACAGAAGCTACCATCGCTAAGTTATTATT
TCGTAATGCAATGCTTCATTTGCCGCAAGCGCAAGCATAGTGAGTGGATC
AGTATCAGTAGTGAGCCACTTACTTCCTTCTTAGTCCTGCCATCCAGACC
TGGCAATTCGTTTCGTAGCGAGGAGGGCTCGTCGTCATTATTAAAGGCAC
ACATACGGGACTCCACATGCCCTTCATATATGCTCCCATCGACCTTCTAA
GTGATCCCAGACAGGTTATTCGGGCAGCTTCTCGCATCTGGGGTCCCCAT
GTAATGGGCGTACACATCACCTCCTGTGTAGCACGTGTGCTCCGGCATCT
TCACTGGTATTTGGCCAGGCCCACTTACCACATCGTCAAGACCGAGGGTA
ACACCACGCGCAGCAAATATCCCTGCGATAGGTAACCCCCCTGTCCTCTG
GTGAGCTGTAACATGTCTCATCTAACGGTACGGTGAGCAGACCCGCTTCT
GACAATTAGGGGTATATCACACAGACCCCTGGTTATGCACATGTCTCAAT
CCTATGCCTCGCAATAGGTAAATGGACCTTCCTACCCACTAGCTCGAGAG
TATCACCATTAGATTGGTCTGACTGAGATGGCAGTCTCGGTTCTTCCCGA
CCCAAGGTGCCCTGATAATGCAGCACGACGGAGTTCCGCCGAACCCGGTA
CAAGGTCTAATGGTCGGCGCGCCTGTATTTTCAGGCTGGAGAATGCATTC
TACGGGGCGTCAAACTTCTACCCGTATATGCGTGAAAAGGCGCTGAGGCA
GCTATCAGAACAGTGAAATGGTCGATACGCCTTTGTAGGTGTTCGGAGAT
AGGACGCCCGGAAGCCTCCCTCTCGTGCTCACGTACGCCTTTTTTGAGGG
CCTATTAAGTCAACAAGCCGCCGGGCCAAATGATCGGTCTACGGGGAGCT
TGTAGAGACCTACATTAATATAGTGTGCAAAGATTCCCAGCCTGCCATGT
TGTGCTAGTGTGATCTCACCGTTTCGAGCATCCTGAAAGCCAATGTGGCC
GCTTGCTTGGACGATCCCCGTGCCTAGGTACTTGAAGTGCTAGTAATCTT
AGTTCAAAGGCCACCCATCAGCACCAGCGTGTCCGTGGTCAGTGTCGATT
TTTATACAGATGAACGCGAGTCAAGCAAGGCTCCGGAGACTTGGTTGGCC
CGGCTATCATTAAGCACCTGTGTGTATTTGACCAGTTCAATGCAAGGCAA
TCCACCGTTCCTCCTATGGATATTCCTGATCATAACTCATCTAATCTTAA
GGCCACGGAAGTCTGGAGCGACGTAGGCCAAATACACCAGCGGGCGCCCA
TAGCAGGAATGTATGCTTTGAACGCTGCCCGTGTCACTTCTATCCGTACA
AAGTAGTCTGTCGGCCGCATGCTTATCTGAACTAATACAAGAAGACCGTC
TCTTGTTAATGGCGGGGCCTCCGTGTAAAGTGCTATTTTGCATTGGCCCG
TGACGCGGGTGAGCGGAACCCGTGCCGGCGAATTTGATCATTATAATCGC
TGAAGCGTCCTCTTCGATGCGCCGTGCTATCTTCAGTTGGTCGACTACAC
CGAGACTACCCAAGACAACTCCAACGAAATTTTGTCGATAGGCCCTGAGA
GCCCCTATCAAAGCTATGTTACGCATTCAACGAATGCTGTCAAACCCACC
CGTTTCACCAGCAACATCGTATACGTAATACAGGATACTCTTCGTCAACC
TATCGGACAGCGCAGTTTCTCTGAGCAGCATAGAACCGTTTGAATCAGAA
AGTTGGGTCCTCGAGCCCCCGCCTTGATAGCGTCCGGAGTTGGGATACGA
TCAGCATTAGTGTGATCGAGTTCGGTTTTGCTTTAAAGCTATTCATGCTT
ACGCCTCAACTCGTTAACACCTAGAGTTCCCCGTGGGTTAGTGGCTAATA
TGTGAGTCGAGGCAATGTGAATCTAGTGCACATGACCGTACCTAATGCTC
TAGCCCATTTGGAATGGGGCCGGCGCCCCGAAGAAATTGATAGTGCTACC
ATACTGAGTTGTAAGTCTTTATCCAAGTGCCTCCACCACGGGTCAAGAAA
CCATTTGCCCGGTACGACGCCGTCAATCCGGTTAGGCGGGCGGGGGTTGT
CCCGCTAGGCCTTTGCGTGTAGTGATATTTATACGCTCATCACCCGCGAG
ATAGTGGAGACTTATCGCAGTCTAAATCACGTCCCCTAAGAGCGTTGGAG
GACGGGTGGGGAGCACCAATTAAAACCGGTGCTTAAGCACGGCATCACCG
TGTAATTCTCGATAGGTTGTTGGCCCGCCCCGTGCATGTTACAGATACCA
CATATGAATACTCGCGTAATGTATACAACGAGACGTTCCAAACTTGTCTT
GCCACGTCCGGTGGACTGGCGGAAACAGGTAGAGTGAAAGGCCCCGCACC
ATCATAAGCAGTTAAGGAACCACTATACCTAGGTTGGGTCCTCGCCCACC
ATTAAAGGAACATGGAGACCAAGTTCCACTGGGATCCGAGACTCCAACCG
GGGTGCATGTGACTCCCCTTGCCACTAAAACAGCCAACTGTTAACTTCGA
CATACCCTACAGACTGGGCGATACCGAGGCAAAACGCGCGAGAAGAGTCC
TACGCTTAAACTGGTATTGTCCGAGTTGGGGTTTGCCTTGGTGTTACTCC
AGAAGGCTTATGCAACGTGGCGGGAAAGAATAATGTTTCAGAGATAAGTC
GTAGGGTAATAATCAGATTTAGAACCCACAAATCGGTGACTCGCATCCGC
ATCTCGGGTAGCGAGTGCTTTTAGACGTTACAAGCTCTAGTATATTCGTG
TCGATTCTGCGCGCCACTAATCTGAGTGGGCCTGACAAGGTGCTCTGTGA
ATTGTCCGGCAACTACACGACTGTTACAGGCTGGTTTCCAGGACCGTCAA
TCAGTTAAAGCCGAAACACTTCAGAGGCAAAAGTCCATCGAAGAGCGTAT
GCAAAGAGACGCCTCCTATAAAAGAAAAAGTCTAGGTGAAGAACTCTAAA
CTCATAAACGATCATAACGCGGTAATCGACGATTGTTCTCGATGGATGGA
TCGTAGAGTCACGGGGATTTGTCCCTGGGATATACCCGCTTATGGCTAGA
AGCTAAAGTGAAGCAGAATTCGCATCGCTATGTCGCTGGATCCGGATAAG
ATCCTGATCGGCGTGCTCCGAGTAAGCCAGGGTATGACCCCCTTTTCCGG
AGCTAATATTCCATCTACTGGCATCTACCGATGGACCCGCACTACACCGT
GGTCGTGGTTTACGGTCCTGGCCCCGCCTAGGAACGTGGTCCGGGTACGA
TTTAGGTTAGGCCTGGCAGTGGCAGAGCTCAGCCGGTCGTTCTCAGGACT
TTCCAACCTATACGCATACCGTTATCTAAGAAGAATCTTGCCGCTCTTTT
TAGGACGATAGAGTTAAATGCTCCTTACTAAAACGAGGCGCCGTAGGGGT
CCGCGTCCCCTATAGGGTTGGAAATGGATTACTTTGTAGTTGTCAAGCGG
ACAAAACGTTCAGTTTAAAGCTCTCACCCATAGCCGATCCAGCGCAAGCT
CCCGGTGGTGGTTTATCTTCGGGAAAGTTCCGACGTGGTGACACGCTACG
CCTAACGCATGACTTTCTCGGCAAAATCCCCGAAAGGCAGCGAGTATGTC
CCGTGGTGTTGCATTCTTGGCACAAGCGGAGGGTTCTCTAGTCGTTAAGA
TGACGTTTGGTAGCACAGCTCTGGTCGTAGTTCGGTGGTCGAAAAAAATC
CGTTCGACGAGAAGCGTAGTTCCCTCCGAGTATTTTTGTAAGTGTACGCC
TCCAGGTCGAGTAAGTATCGCCGATGATGCACCCTTACCGACAGACGCTG
ATCTTTATGGTGCTCTACGAACGCCTTAGTTGTAGTATCTAGGCAAAAAT
ATTGGATAGGGAGATGTCGGCCTACACGTACAATGACTAGCGAGTGCATT
AGGCGTAAAAGGCCAATCCCGAAAAGCTTCGGCTCATCTGTTCTCACCAC
CACCTCCCGACACTGTGGTCATCGGCGCTCCAAATTTTGTTTAAACATGA
CCAGTTCAATTCATAGGGCTCGCCGCGGCTCAGGAACAGTATTTCGAGAC
CCGAGGTTTCCCGCGGTTTTTGCTGTCCGGCGCCTAGGGTTACACCCTGT
GCGCCGGTAGACCTGAGGCTTCTACTTGCGCACGCTATCAACCAGGGGTC
CGGCTGGCACTGGGCGACGGTGCCGAATATTTGCCCGAGGCATGAGATCA
TTCTGGCCCCATGAGCATGGTCTGCCGTATATGATATGCGGCGTGCCCGC
TAGATCACAGCTAAACAGAAGCCAAACCGCCTCCCGGAGTTACAAGACTC
CGAACCTCACAAACTAGCTCCACGGGTGTATGTCCCGCTCGATACCCCTC
[truncated: 624,353 more chars]
