# Supplementary material for: LtrDetector: A tool-suite for detecting long terminal repeat retrotransposons de-novo
Source: BMC Genomics. 2019 Jun 3;20:450. doi: 10.1186/s12864-019-5796-9 (PMC6547461; doi:10.1186/s12864-019-5796-9)
Supplement: Supplementary file 3 — The synthetic sequences. This compressed file (.tar.gz) includes the synthetic sequences with different mutation rates. (TAR.GZ 1872 kb) [file 12864_2019_5796_MOESM3_ESM.gz › synthetic/synthGenomeMaker.py]

import random,subprocess

def makeRepeats(min_len,max_len,pct_mutation):
    
    length = random.randint(min_len,max_len)

    upstream = downstream = getSequence(length)

    difference_length = int(round(pct_mutation * length))

    changes = random.sample(range(len(downstream)),difference_length)

    vocab = ['A','G','C','T']

    for c in changes:
        
        action = random.choice([1,2,3])

         
        if action == 1:
            c = c if c < len(downstream) else len(downstream)-1
            curr = downstream[c]
            others = [x for x in vocab if x !=curr ]
            alteration = random.choice(others)
            downstream = downstream[:c]+alteration+downstream[c+1:]
        elif action ==2:
            downstream = downstream[:c]+downstream[c+1:]
        elif action ==3:
            alteration = random.choice(vocab)
            downstream = downstream[:c]+alteration+downstream[c:]

    return upstream,downstream

def makeChunkRepeats(min_len,max_len,mutation_rate):
    
    length = random.randint(min_len,max_len)

    upstream = downstream = getSequence(length)


    difference_length = int(round(mutation_rate * length))

    insertion = getSequence(difference_length)
    

    while len(insertion)>0:
        
        shard_size = random.randint(1,difference_length)
        insert_idx = random.randint(0,len(downstream)-shard_size-1)

        if shard_size < len(insertion):
            shard = insertion[:shard_size]

            insertion = insertion[shard_size:]
            downstream = downstream[:insert_idx] + shard + downstream[insert_idx+shard_size:]
        else:
            downstream = downstream[:insert_idx]+ insertion + downstream[insert_idx+len(insertion):]
            break
    return upstream,downstream

def makeFullLength(distance,mutation):
    
    upstream,downstream = makeRepeats(250,600,mutation)
    center_len = distance - (len(downstream)+len(upstream))

    center = getSequence(center_len)
    transposon = upstream+center+downstream
  
    return transposon

def getSequence(length):
    
    vocab = ['A','G','C','T']
    repeat =[]
    for i in range(length):
        next = random.choice(vocab)
        repeat.append(next)

    return "".join(repeat)

def makeChromosome(size,rate,name):
    
    chrom =""
    location =0
    locations =[]
    ids =[]
    count = 0

    while len(chrom)<size:

        distance = random.randint(3000,8000) 
        repeat =makeFullLength(distance,rate)
       

        separation = random.randint(1000,10000)

        start = location+separation

        end = start+distance-1

        chrom+=getSequence(separation)+repeat

        location = end+1
        locations.append((start,end))

        if end > size:
            break

        
    
    fasta = name+".fasta"
    with open(fasta,'w') as outfile:
        outfile.write(">"+name+"\n")

        start = 0
        step=end=50

        go = True

        while go:
            
            if end>len(chrom)-1:
                end = len(chrom)-1
                go = False

            chunk = chrom[start:end]
            outfile.write(chunk+"\n")
            start = end
            end+=step
    
   
    truthBed = name+"Truth.bed"

    with open(truthBed,"w") as outfile:

        for el in locations:
            start,end = el
            outfile.write("name"+"\t"+str(start)+"\t"+str(end)+"\n")


def makeNested(distance, mutation, level):

    offsets = []

    if level == 0:
        return makeFullLength(distance,mutation)
    
    elif distance <2300: # length of two paddings plu
        return makeFullLength(distance,mutation)
    else:
        upstream, downstream = makeRepeats(200,650,mutation)
        interior = distance - (len(upstream)+len(downstream)) -1000

        front_pad = getSequence(500)
        back_pad = getSequence(500)

        center = makeNested(interior,0,level-1)

        return upstream+front_pad+center+back_pad+downstream


if __name__== "__main__":
   
    makeChromosome(1000000,0,"zeroTest")
    makeChromosome(1000000,0.05,"fiveTest")
    makeChromosome(1000000,0.1,"tenTest")
    makeChromosome(1000000,0.15,"fifteenTest")
    
    makeChromosome(1000000,0.2,"twentyTest")
    makeChromosome(1000000,0.3, "thirtyTest")
