# Supplementary material for: LtrDetector: A tool-suite for detecting long terminal repeat retrotransposons de-novo
Source: BMC Genomics. 2019 Jun 3;20:450. doi: 10.1186/s12864-019-5796-9 (PMC6547461; doi:10.1186/s12864-019-5796-9)
Supplement: Supplementary file 3 — The synthetic sequences. This compressed file (.tar.gz) includes the synthetic sequences with different mutation rates. (TAR.GZ 1872 kb) [file 12864_2019_5796_MOESM3_ESM.gz › synthetic/Fa/twentyTest.fa]

>twentyTest
GAGCGACCAACCATACGAAAGATGCGCCTCTTCAATGGCCGATAGCCGCC
CCTTGAGTAACACCTAGCGTCAGCCTCACCTGGCTAAGCCCTGAGTGGGG
CTGAGTGGGTTGAAACCGAATCATCGTCGCAACGCCCCATTATCAAAGTC
AAACTATACGGTTCCAGAGTTCGAGAGATTTGCCTTGTCTTTCCTCTCAT
ATCTCCGCAGTGAACCCCGACGTTCCAGCAATCAACACTGCCAACTGTTC
GTTATAGCACGTAAAAAAAGATGGTCTATCAGAATCTCCTACGTAGAAGT
ACATCGCAGGTCCGACGGTACCGAATCACAATGCACGGTAGCGGCCGACT
TAACAGGATGCATTTATCATTCTTTGCGGGGTGGTCTCGTCAGAAACCCC
TGCAACCAGTAATGTGCCTATATGGAGGCAACGCCGCAATGGTAATGTGG
TTTAGGCCATAACCCAATCGTGGGACGAGCCAACAGCTATGTACGTTGAA
GCATTTCCTTCGCCATGTCAGCATTTTATATCTGGTACGCCGACTAATTA
AACTGGCAGGAAGGTGACCCTTATACTGTTTGATCTGGCAGTGCATAGCA
TATAACACCTCTCCGTTGTGGCATCGAGAACTATACACGATCTTCACCAA
CCACCCTGTAAAAATTGTTATAGTACGATGGAACATAGGTTACATAACAA
TCCTTATATCAAGGCATAGTAGAAGCCTTTGACAGACATTGTCCAGCATC
TCCATAGCCACTACAATGGCTGAATAAGCACGGACTATAGACGCGCCGCG
CAGTCATCTTATTAAAGCGCGTGAACGCCTTACTATCTTTCCATTGAGAT
TGATGTGCACAAGGGGACTCATTATCACAGTTGGTTGTGGATCCAAGATA
TCCCTCCCTGTCCTCGCTAGGTTCGGCAAGAATAGCCGATGCGGACCATA
TACAAGGTTGGAGCGCCTCGTTTACTCGGATTCATCTCCCCTCATTCTTG
CCACTAACCGTGGTTTCCAAAGCGGCCGCCACAGATGCATTCTGGTGAAG
CAGTCCTAGTGATTGTATCTCTAGGACGGAGAGTTATTATACACCTTAAG
TTGGAAAGAATTGTTATGTCGAGGTTTAGAGCTATTGGAATTATCACGCA
AGGGAAAAAGTACATAGTCTTATGATTAATACGGTCAAGTTGCTGCACGG
CCGAGATTTTCGTAAACACGTAACGTTTGTCACGATCGACAACTCTGTCC
ATCGATCGCCCCCATGTAACACGACTCAGGAGTCGATTGATCTAACCCCA
CACAGAACGAAGCATACGATGCACCGTTTACACAAGGTATGAAACCGCGC
ATGATATAACAGCCCGACCATTTATGTGGAAGGTAGTAGCTTTTCCCATT
TAATTTAATTCCATCCATACGCCAGTATCAACCCACACAGATCCGATATA
AACCATGAAAGGAAGTTGGCAGAAAAACGAAAAGAGCGAACAACCGTAAC
AGGACATGACCCAAGTTGCCCAGGCCAGAACCTCCACTAGACGCGAAACC
TGGCGGGCGTCATTTTCGACAAAAAACCCACTTTTGTAGTAATCAATAAT
AGCCGTGCTGGTATACCAGGGTCGTAATCGAGAGGAGGCATACGTTGTCT
CGTTACTGCCGACGAACCGAAATAGAATGTAGTATTGCCCAGGAGGCTAA
TGATTCAGTCCGAAGACTGGCGGGTGCTCATTTATGCATATAACGGAATG
GTGGGGGGACTTCTACCTGAACGCACGATGCGTGCGTGACGTCCCAAACG
GCGTGCTTTAGAGTTGGCCGTCATTGTCGATTGTGGCTGGCCAGTCTAAT
CTGATACGACTCGGTCGCTGTGATTGAGACTGATGCTTAATAGTTCATTC
CCGTCTCGGGAGCATATGACCCTCGGTGGTCTTCGCAACTGACAGGCGAT
GTTCTGGTAGTAACGTGCTAGCCATTTTGGATTCGTCTTCCCTCGAGTTT
GTAGAAGCGCACTCTCGGAGGTCCTGGTCAGTGCGAGGGCACGCCACAGT
GAACGCTTGAGTCCTCTATTGACAGTTGGACTAATATGCAAGTTGGTGTA
CATTGAAAGTTAGGCAGCACTGCAACCGTTCTCAGCATAACCATCTAGAG
AGCCTAGGCTTACTGTAGGATATAGGGGACAGAGTAAAACCACTACTACT
ATTGTCTTAGTCGAATGTCGACACTGTAAGCGAACCTCACCAAAGTGACC
ATAGGGCCGTCCCACGGGAAGCAAGACACACTCTTGCGGCGGTTGTGGAT
GTCCCGACGCGAGTGTAAGGCTGTCGACACTAACTACAGATAGTGTAGGG
CACACTGTAGATCACAACCATTTTGTCTACTACCCAACTTTCGACCCGGC
CACAATCCTGTCGTGGACTACATGCAGGTGTGGCACACTGCCCTCCGGGA
TAGGACTTGTTCACGTGGTCCACCTCTACACGACTTTAAGTGACGTCAAC
GGGCAGGCATAGCGCGCGTGTGTAGCGACACGAGATACGAGAGAGGCGGT
TTGGTACTGAGAAGTTGGTAACCTCGAAGGTCCGGTCCTGTCAGGGTAAA
ACTGGCATGTGCGAGGGCCTAACTGTGGTTCTAAGAAGCGCAGGTTGCAC
ACCTATACTACGTGATACGTGGCCACCAAACTATTCTTCGCACCGCTGTT
ACTGAGCGATCTCAGCTGTGGGCTCTCAAACGGAATGCTATCCTTGATCA
ACTAGCAATACGTCTAGTGCACTGGTACGGTCCTACGATTTGGATGATGG
TGCATTAGGAGGAGCATGCTTTCTATATTGAAATCGAAAAGTTGGCTGTT
AGTCAACGATTTATGAGAACAGGGAGAGCCGGTCTATCCGCCTGGTTCAG
TCTTGGGACGCAATGTCGGTGTCTGAGTTGCTCCGGGTTATTGCGCGGAT
TGTCCCGTTGGGGTATGGCATACTCGGTTAGGGCTGAAGTGTAGTGTGAT
TACCTCGGGGTCCCGACCTGCAACCTGAGAGTGGATTGACCACGCCGCGA
TTTCTTCCGTTGGAAGTATCTAGAAGAACAGATAGGAAAACGGGTTACCT
CTTGCCATGCACAGTTGTAGTGCCCGTGTTAGGATGCCGCGACCGTAATA
TGTGAGCCGACGTCCGCCAATCATAAGGATTAGCTTATTGGAGTACGCTA
GCAGCTACGGGCCCTGCAGGAGAGTTGGAACATCGTTTCTATGGCTGTTG
TCAAGGTATCCCTGTACCTCCGAACCGGCTCTCAACCAAGCAGAAAACAG
TAGAGGAACCACTTGAGTCCTCCCGTACGGCGCGAAAGAAGCGGGTCTTG
ACGAGTACGTTCGCCTTTGGCACACATTGTGTTTAGTAAGTTGCGGGTCA
AAAATCGAAACGGACCGAGTTAGGCCACGGATACCACCGTCAACCATGGC
CAGTCACCGTGCCGTGATTCGTGGCGGTTCACCATTGCGGACGATTTGCC
TAGTACCTCGCCATTGCTACGCCGTTGAAGGCGGGTGGACCGTCATAGCA
CATATGAATCGCCTCTTCCGCCGCGCTAAGGCTCGCAGGTAGGAGTGGTC
GTAGCCCATCCTCTGTCCCTAAAGAATGGTCGAACTATGGTGGCTTGGTC
CACCCTGCTCGAATACCAAAATGCCACATCTTCACCCATCGCTAGCCTTA
GAAATAACCATACGCGCTCTCCTCTGTACTGTGGGAGCCGTACGTTGACG
GAAGCCACGAAGCTTATTCCAACAGGGATTGACGCACGCTGAGACTCACC
ACGCGTAGTCTTGTTATACACACTGTCCTACCGTGTAGATGAACTCCCAG
TGCTGTATCTCAGGTATAGATGTCGATCCTGGCACGGACCACCAGTGGCG
TGGCGCGCGCAGCGATTCCACTACTGATTCAAATTCAAGAGTTGCCTGAG
TGTGTAGAGAGCAGCCACAACGCGTCTGGACGCGTAAATCCAGTCCAATA
CTTGACCAAGGCCCTGTGGTCGACTCGACGTTCGTAAAAGTCAGCGGCAC
GCGACCGCAAGTCTTCCGTCGTCGTACGCATAGTAGACAGAACGTAGTCT
GGGTCTCCCGTCTCGCCTGGCAAGTGTTCATGTAATGGACTCTCTGTCCC
CAGGTTGGCCCGTCAAGGTATTCTAGCTAACACTTAAAGAACACAGGTCA
TCTGGACGAGCCTGTCCCAGATAGTCTGGGGAAAACGGACCCGCTGGGGA
GGGTACTAAAAGAAATAACGTTAATACCTCCCGAGCGCTGACGACTTTTT
GGGGAGAAGCATGGCCTTACTGAAGAGCAGTGCAGTAACATTACTAGCCG
CAGGACCACCACGTCCAAGGCGTTTCCCATAGAAGGAGCTTACGAATACT
ACATCATCACGGGTAGGGCAGGCTGCATGCTACGTCTGTATCTACCTGCC
TACACTGCAAAGGTCCGTCTGCTCTGGAACACCACGATCTACGGGATAGA
TTTAGTAATACTCCGCCAAGTGAATAATACCCCGCATCTACACCAACTCG
CTGACGCTGTGATTTGATGAGTGGACCCGTCTACCTTGGCCACAGACTGA
ACATGCCGCTGTACGGGAAGGCGGATCCTTGCTCGCCGAACTAAAAGTCT
TCTCTTCAGAATCTCCTTCATGGGTTCCGCATCGAGGTATACTCATCGAT
GCGATGCATTTTTCAGACGATAAGATCCCGCCGTAGTAGCGTTCATACCC
GTCATCCAAGCCGGACTCAGTTAATCCGGCCCTACCACACCTATCTTACT
AACTGTAGACCCCACAGAGAATACTTCTGAGCGCAGCGTAGTTCGGTGGT
CCCCGCAATGTGAAAGCCATCACGTCACATGTTTTTAATCGACGTGTTCC
TGGGCCGTCACTTTCGTTCTCAACGCCAGTTGGCCCGCTCAATCAGCACA
TGCTGGGAGGGCCACGCTATGCTGCAAAAAAAAATGGATATCGCACTCGC
TGTCAATCATAAGGGCTATCTTTAAACCGAGAAAGGAATGCGAGTAATAC
GGCCTGGTACACATGGCCACGGAGACACTATTAGCTGCTGAACTAGCAAC
TTGGACATGCCTTAGTATTCTGCTTCCAGTCACATGATGAGCTGACCAGC
GTAGTTAACTCTAGAGCTCATACATGTTTTTTTCACTTAAATAAAGCCGC
GGATGATGAACAGGCCAGTGAGCGGCGGTGTGTTGGCGGCGGTCCCGTGA
CTTGACCCGAACGGGCTGTATAGTGGCGAGCGCCTAATTGCCCTACCAAC
TAATTCTTTCAACACTCTTAAGTCAATCTCCGCGTATTAGTGCGTATGGT
AAACGGTTACAACAGCTCATCTAAATAAGGCCGTACATATCTTAGCTTTA
GATGTCTCCTAGTCTTCATCAGGTGTTTATGATAAAGTGCATCAGCGCTG
TTCCGTCCAGATCAGCAAAGGCGTAGGACCTCCAGTGCACCATCAGAAGA
TAGAAAGGCTTCAACAAAAATAAGGAACAGCATGACGCGCCGGATGCGGC
TCATTTTTGCGAGATACGTTATTTCTCCGGCTCGGTATAGGGTGAAGATT
TTCAGTGTGACTATGTATGTCGCGACCATGATTCGGTCGGAACATCCAGA
CTAGACTGTCGATTTTCACCAATTACCAGGATGGTTAGAGTTGAAGTAGA
ACACCAGGCGGACGTCCCAGGGTGGAGGTGGACGCTCGCGGCAGGGTGTC
TAGTAAGATTATCAGACATTTAGTGGAGACTTTTTGCTGCGGTCAAGTCC
TGCTAGTTTTTCGGCTAAGTGTACACCCAAACCCCTAACGTCCTTAGCAA
GCGGTTATTACCGACCGTTGATCAAGCACGAATAGAGCGTGTGCTCGGGT
ATTATTGCTTAATAGTGATCTGGTAATCTCATAAATGTACCATTTGTTGT
TTGAACCGTCTTATAGATAGCCCATAACCGCCGGTATGGCTGACGCAAAA
GCCAGGTGTATACCGGGTTAAACTAATAGCTGGCGACCCTCGCTGGGTGT
TGGACAAACCAGTGAAAATGCGAGATTGCGGATTGAGGCAGACGGGTAAT
ATGCCCGCACCAAATACTATTTTGTTCTAGGAGCTCCGCTTGTAATGCAT
ATTTCAGGCACGATAATGTGCCTTTAGGAAGTCAGCGCGCATACTGAATG
GCCTCGAGTTATACCTACACTCTATTCTCGAAGGCAAGAAAGGGGCTTAA
ACTATCTTTAGTCCAGTTGACGCTAGGCCCTGCTCGCCGGACCGCAGAAG
GTCGACTTAACAGGTTCGTGCCCCTAGGTTATACTGAATCTCGAACTGGT
GCTAGTGAGGCTTATGCACTTTACCCGCTGTGACCGGATATCTTACGAGA
TAAGGCGCATCTCAAAGGGCCGCCTAGCTCAACAAGATTTAAGTGCCTAC
CGTACTTGTTCCTATACCCGCTAACTAGAGTAGGGGGCCTCCTAGTACGG
TTTTACATGTAAACAAGACAGCGGACGGGGAATAGGGTGACAAAACGAAA
TGGTTTATTTGCTTTTCGCTGTGAGCCCCGGCCTACAGTATCCGTTCAAG
TTGACATTGGGAGAGTTGCCCAGTCGTACATACACCTAGGATGATGTCTA
CCGCGGGGACACCACCATTGCTGGAATGTGCTGGGACGGTGCATCTGAAC
GGGTAGTGGAACCGATGCATTAAGCCCTGGTCTTTTGTTCAACCAAAGAC
TCCGTTGTACGACAAGCATGCTTTGCTCACCTGCATGTGGGTGAGAGAGG
GACGCCTTACCCCGGCCTGGGTACAAATGGAGCCACAGGTCAATAACGGT
TCCCGCCCCGCAGATTGATAGTCCACACTATAACCCCCAAGGGAATACAT
AGGACCCAAATTTTGTCTTCTCGGCTAAGCCCGTATTGCTTAATCTCGTA
CTAAAAAGGAACCTTCGCACATGTCCGACAGCGTCGGGCTATACAGCTCG
ATCATATACGCGGATGGCAGGACACCAGATAAATGAAATAAAGTCTCGAT
GATCGTGTGTCGCTTAGCCCTGTTAACGGCTGCGCCAGGAGGCTAGCGCC
CTATGTCCCGACACCACGTGTACCGAACGACTCAATCATGAATATCGAGT
GAAGCGCGAGTATGCTCACGCTTCGTCGCGTTCAGAGACCGTATACTAAT
ACGACCTGAGCCGAATTGTATATAGGCAGTAGTCGTGCGCTGAACTCAGC
TCCTGGTTTCCTGGACGCTATAAGCGTCGTTGTCCTAAGCTCTGAGTCTA
TCCACACGTATATTAAATGTTAAACCAAGCAGAAATCTGTCTTGGCGATG
AGCTGGGACTAATAAGTGCTATGCCCCATGGTGGTTAGATAGAGTAAATA
ATTGAATGGTGGCGGGTGGAAGATACGTATGGTCCATTAAAAGAGTCCTT
AGATCATACCGACAGTGGTCCTCTCGTCGCTATGTGGGTCCGCTAAGTTA
GACATGAGTAAGAATTGGCCCCATCCAGGCCGAGTACGCTGGCATTTGAC
TAGATAGACCCCTGGCGCTAGACACCAAGGGCGCATGAAGATCTAAGAGA
GGTAGCGCTAGATTTAATTGCCTGGACGATCTGTGAGTCCACAACAAGTG
CTCCGCGTCTGAGCAAGTCAACACATTAGGCGGGTATCTGGGCAATGTCT
GACGCCCGATAAACGCGCTTCCATGGGGCTGTACGGATCAATTCCTCTGT
TAAAAGTACCCGGAATCCATGCTCGATCGCAGAAAGCTGATTGACGGCAT
CTTGAATACGGCGCACGTTAATCCTAAAAGGTAGCTGTGTAGGCATCTCA
AAGTACAACTGCCCTGGTCGTCCAGCCTCCTTCTGATTAGCACGAGGTCG
ATGAAACCCGAGCTGCCTAGCGAAAGTGCCGTATGTCAAGCCAGGGTAAC
GGTCCAGAGCACTGCGCGGGATACATATTGCGGCTTCAAAAAAAAACCGT
TACATGTTGAAATCGCCAACTCCTCTGGCTTACGTGGCGCGCTCTTTATC
ACTCTCCCCCCACCCTTGGTACCGTTGAGGATGGCTTCTTGTCTGGCTCG
CACCTATCAGGGAGAAGCGATAACTATGGTCGAGGCCCGGCATATTTGCG
CTGAACGTTGATCGGCATTCGCGCACTTAATGTCATCGTGAGTAGAATGA
ACTTCTATATTCAACATCAGTGGACCTTTACGCCGTAGCTGTCCGTCTCC
TGCTTAACATGCGCGCCCTAAACACCCCGGCGTTCGGTGATCGCCGCACG
ACGTTATATAAACATCCAGGCCTTCACATTCGAGGTGCTATCGAATATCC
TTCGAATCAAGACTGTGCACCGATCGCGGGGCTAGGTACCAGGCGTAAGA
GACGAAAGAGTGCCAAGGGGTCGGGTTCTACAGCAGTACAGGTTACTAAT
TAGGCACAAGTGCACGTCTCCCATACCCATCACAAAGTACGTATGCGCGC
CACATTGTCATGCCTCATGGCCTAAACATTCTCGATGGCGCGGCGTGTGC
ACTCAAGGCATGTCTAGGTTAAACAAGCAACCAATTCTGCACATGGCTAG
TAAATCATCTAGACGGGGACTAGTTCGCTAATTTTAGTGGGACGACCGGA
GTCTCCAGTCACCGAGGCAAGTGTTTTGTCTGGTCAGTAGCAGCCGGACG
CGGAGGACCCATAATCGCCAGCTCACGGCTACGATAGGCACCCATAAAGC
CGGTCATTGGGACTGTTCCACTCCAATCGGCCCCTCCTCTCGATAGAGTA
TCGGTCCAGTGAAAGAGAACTGGTTCCTATGTTTCTGCCGCATACATCAA
AACCGCCGCGCCTCACTGTTGCATGCTTTTCCAGAGAGCCTTCGTCAGAG
CACGCCAAATTCACGGTCGGGCGAACTAATTACGACGAGTTAGGCGGCAT
ATAACTCTATCTAAGTACACTTGATTAGTAGAGCTGGAGTCAAACGGATG
TTGGTTATGTTCCCCCTTGCTATGTGGTTCCCTTATTTAGTACTTTTGAC
GTTCAAGGGGGCGCACTACCCTAATTAGGTCAAATCCATATGTGGCCCCA
GCCTCCGCAGGAGTAGTACGATACTTGCAGGCCTCTCAGCGTATCCTTGG
GAGGCCGATTGACGTGTAGGACCCCTGTGATTCGGATCATGAGTCTTCTA
ATTTAACAAGTGAGGAAACGCATACAGTCGACTGCGGCATCCCCGTCTGA
TGTAGCCCGTGATATTGTTTACGAAACTCTCGTTTTGTACTTAAACACGG
TTGATATCGCTCTACCCCAGTGCTCTCGGCCGTTCCTACGGTCTGTACAT
ACCGTGCATCCCTGTGATTCGCTTATCATGGGATGGGAGAGCTACCATCA
AAACTATTGAAGATGTAAACCCTGCCTCTTTGGAGGAGTTACGCACACTG
AGAGCCAGCTGTGTGTACTTAAAGATTAAATTCTTACATGGCCTGATCTA
CATAAATTGAATCATTATCGGAGAAACAGCATTGACCGATCGGTTCGCCT
CCAAAAGGAGAGCGCCCTCGGACCTCTAGCAGCTCCTGCGGTGTGTTTCT
CACTAATGCGGTGTAGGTGCCGTCACGAGCCGAACTTATGCGTTAGTAGT
ATTCTTGCGTCACGTAGGATAAGTCCATTAGAGTAAGCAGATCCCAGTGT
ATCCGAGAAACGAAAATCACCGCTATTTCGTAGGCGCAGTTGGGTAGAGT
ATACATGTGGTCTACCACAAGCCCGGCGAATCTTTGTTACTAACCTCAGA
CAAAAGTTTTGAGAATGTGTCATAGCATTTCGGTTTAACGGCCTGTCGTA
CAACGGGCCTGGTTCCCAGTTCCCTCTAAATGGCGTGCTTATTACAATCA
TGGCAACTGCGATCAACCCAGGTAATAGAGTGAGTCCCTATAGTGGTGCA
CGCGGAGAGAGCTCAACGACAGGAGTTCCTACGCTAGGGCAAATCCCTTA
GGATCACGTGGTCAGAACCAGTGATGGAATGTGCGGGATGGCTTCTGGCG
TATGCAGAATCGGGCGGATTGAGAGATGAATCGGAAATAAAAAACCTGTC
CGAAAAGTACTTGCTCGAAGCTGCGCCACTAGTCGAGCGGTTGGGATTTT
AACTCCGGAGATCCAATGCTATCCGCTGGCAACACGGAATATTTCTTTAG
GCTTTGACATTGTTAGGGGGGATTGGTGACTACGTAACAGTCCCATGTTC
TGCCTAGCTAGCATACCTGCGGAGAGAAACACGGTTATTGTAAGCTGCGA
GTTGCGTCCGATAAAGCGTTAACAGCCCATAGGCAATCGGTCCCTGGAAC
CAGGACAAGCCCCAATTAAGTGAGAGGACTCCATTAGTCGTCTTGAGGCT
TAGCTTGTTAAGTTATGAAATTGGGAACTCTGGAAGACGCCGGTTACCTG
GGGTCCATGGTGAACGCACAGGACATAGAACATTTAGAAGCCTTGCACGT
CGATATGTTCATCGACCTGAAGGTTGGGTCGTACACCCACGCTTCCGTTT
CACAGTTAATTAATTGCTACCGAATGCTCTCATAACGATTGAAGCCCGAA
ATGTGAACCATTGAAGGACCAAACAAAACGACCATTTTGAATTACCAGGC
AGCTCACCGGTAAAGTAGCACGGTGTTTAAGTGAAAATGATCGCATGGTC
CTTAGAAAGATGCTAAGTTCGAAACTTGTCTTGCTCGCGCGGCCTAAGGC
GTTATTTGACGGATGGATACAGGGGGACCGTGGGCTTGCTCGCAAGCAGC
GTGAAATCTATTTATCGGTCACGTTCTCCCATAGAAGTGTCGACAGGAAG
AGACGGGCAACAAGGAAAAATTGTACGAGATCTAATACCGCCAGAACTTC
AACTATGTACACAGCTATGGCCTACAACGCTGGACCCAGTGTTGCGTAAG
GCGGCCAGGTTGGCATAGGTGAGAGGGAGTTGTATACGACGAACTACAGC
GGGATCCTCTAGTAACGTCTATGCGGTACCGGCATGCGACGCTACAATGA
ACATAAAATCTCGTCGTTCTTGCATCGAGACGTACACTTGAGCACTCCGT
ATATCCGTTGGTTACCGACCAAGAGTGAATTTGTCTAACATCATCAAGGT
CAGCGACGGAATCGACTGATGGCTCTATACTCCTTACAAGGGTCTGTGCC
TGAAGATTTGGATCTGGCATAGAAACCATATGGATGGTGTGATACAATGC
CCATTCTGGCGGAGTTGATCCCCTCGTGGCGCCGCGAGGAAGGGAGCCCG
GCTGATAGAAACTCCACGCCGGCGGGGTGCAGGACATCAAGGAGCTACAC
CGACAACAAAGTACACAGCCGTCAACATTTTACCGATAGCTGGGCGAGGA
GGCCGTCTGGGAGCTCCTGCCGCCGTGATTAATGCGGAACAGGAGCCCCA
CGCACCAGGCCGCCAGGTCGTATCATAGTAGGTCAAGTGAGAGCCAGAGG
ACTTATGATTGGTATGTAACGCTGTGTCATAGAAGTGTAAGGTTCCTATT
TCCTCTCCTGGGGCAGATTCCCTAGGGACTTACACGCAACTACGATTTGC
AGTAGGCTCCTTCTGCCGTCCGTTGTCTGTCGACCACTGAGTCGGTGACG
CTGACGGTAGTTCCGATCGGACTTCGGCACAAACGCTTTGATAAAGACGG
ACTGACCGGACGGCGATTGTGGAGAATACTGACCTCCACTGGCCCCACAG
AACTTGGGCGATCTCCAGGGGATTTGTATAACCATTAGTGACCCCGATGG
CCTCGGGTCCCTGGTAATGATATTACTCGCTAGGCGATGGCTCCTTACAC
TGCACATCAAGCACCGGGTAGACTGTCATATCTCCAGTGCTCTACTGCCG
TAGCCACGTGCGCATCCCCTTCGGGAGTTGCAACGTCAACCTAGCCCCAA
TTCGCTATGCGTAATCGCAAAGCATTCACTCCACTTAATTTTTCGACTTC
TATTCCATCGCGTGTCAGGACGGGAGCTCTCTGCGACAGGCCTGACGCGC
ATCCGTTCAGAATACGCAGAAGCTCATAGTTACCTGAGAGGAATGTTAGA
GGTGGTTTATTCTGGACGTGTGACCTACGATCGGGGTCTCGCGTCTAGGC
AGGTGAAGAATGATCTTTGTCCCACCGAATCTCGGGTGCGTAACCAGTTC
TTCAACCCGGAATTATTATGAATCCTTACGCATCAGCTGGACAGGCGCGG
AAGCAAGCTTTACTGAAAGAGGCGGCTCGTTCTTCTGGGCTATCTCGCCG
AGAACAATCTGCAACTGCCCGATATTAATATGACAGATCTGAATTCTCAT
GGAATTCATGTTTTGGTTGGTTGTTGATCTTGTTGGGAATGCAAGTACGT
TGCTAGTAATTGGGGGCACGACGGCACACACGAGGGCTGCGAAGCTAGGC
CACCTGGCGACACACAGACGGGGACCGTGTGATATACACCGCATCGATCA
GACATTCAGCTGTCGGAGGAAGGTCCGCGGACCCTCCTAGTTGCGTTTCT
TTCTATCGCACGGGTGACTGATCGTCAACACGATCCATGACCGTGGACGT
ATACCAACTTTCAGGACCGTGGCCTCACAGTTAGTCACAGGGCAATAGGC
GCTTATTAGTCACGCCGTGTATCAATAACAATAAGAACGCCGGTAAGGTT
GATACGCAACAAGTCATCATTCCGTCGAGGAGTTTGCATGCCCGCACAGG
GTGGAAAGCGGTACTCCTGCCATTGACCGTCTTTACCTGGTACTGAATCT
TTACCTAAGGGCCCTACCGGTATGACTATGGCTTGCAGCGAGGGCCGATC
ATTAGAAGCATTACGTTAACTTACGGCGAATGAATTCTCCGAAGTAAGCC
CTTACACCAGTAGTACGGGGTAAGGTATTCATATAGTTACGCATCCTATC
ACTATGAGAGTCTCTACGTCTTCTAAGAGCGCTGCTATCCAGTTACAGGT
ATTAGACTAACTATGCAGGGGAATTTCCGAGATTAAGAGGTCCTGCGCAG
CTATGCCAACGGACCTTACCAGTATAGACCCATTTACCACCACGGTCGGG
CACCGAGTCATGAGGGGAACAAAGGCGTTCAGCCGCTATTGGGCGTCGAG
GAATAGGGTCTAGATGGGCGCAGCTGTAAACCTTGTCCGAACTCGCCCTG
GCACTGCTGGGGACGTGAAGAGCTGAGTGGCGGACTGAGAGTGTCGGAAT
CTGGAGGCAAGGTTATAACATAAACGAGTCATAATAATCCATCAGGTGCA
GGGGGCGCTCTCAGCACCACATTCCAAATGGAGTCGATGACGTTTGCTCG
ATGTATGATCAGATTTGTTCCTTTTGCCATGGCCGCCTTGTAGGCGGAAC
CCTCCAATCATTGGGCTACCCGTAGGCGAATGGCGCGGACTTTCCAGTGT
ACAGCGCCGTAGGCATATGCAATTTTTCAAAAGATCTTGACAGGAAGGTC
AGGCGACCAGTGGTGCACCGTATTGGCTTTGCGTCAATCCGGGTTTCTTA
CGTTGTTCCTACGTTTGCCCTACGGGTGTCCACTTCTCCGTAAATCGGTA
TGTTAAGTTGCTAAATCCAATCCAGACTGGCGTAGATGTTACCGTTCAAG
CATCGAAGGTTTTAATCGTCAATAGCTTACCCCGTCCGCGTATACATCGC
AACCACAGTCTGGAGACAATATTAGTCCTAAGAATTGTGCGTCTAGCGGC
CGCATGGAAACGGAAAGGAGAACTCCCGACTAGGTGTTCTCATCGGGCAA
GTACTGCAGTTGCAGCAGATAGGAGCTTAGTAGGATAGCCTGCATTACCG
AACCACTGTCCTTCGGAATTACATATAGAGTTGGGCCGGCGGCTTAAAGT
TGTAGACGGGGCTCTCATCCTTAACTTTCTATGACTTATGATGGGATGCT
TCCAAACTGGGCTTTCGTATTATAGAGAGCCTATCACTATGGAGAACGGT
ATTATTGGCTCCACACATATAGTACCAGCAGAGACCTAGGAGCTCCCACA
TAGGATGAATACCTACACTCCAAACTTAGTACTGGTTTAATAATTGCTCT
CGGATTGTAATAACAAGTTCGTGCAAACTACTACAGTATGTGCATCTTCA
TGACACACGGAATCTGGTTTTACATCACATACTTATGCGACATCTACTGT
AGACTCGGCTACCCCTTCTCGCTATCAAGCCATAAATTAAAAAAGTAAGC
GTACCGCCCGAACGGGAATGTCCGAGGGCAGGCCAGTTAGTGGATCTCTT
ATTACACTCTGCGACGAAAAGATGAATAGTTGTATATCCATGGTCCTTCT
CGTGTTTCCACATTCTCGCTTAGTGCTTGGTCCGTTTACTAGAAACGGGT
GAGTTTGATATTCGTATGCGACATGTAACTCAGAGACGCCGAGTGTGTTT
GTTTGCCTGTGCCCCCCCACGGCCTAGACCGTCATACGCCTTGAGTAACA
TCAACTGGCGATTTCTCTGGTGGGAGGTAGACTTATTAACCCGGCTTTCG
ATCGGTCTCTCGGTGCGGACCGCCTCCAGGGACCGAACCAGGGCGCTTGC
TGCATCATAGCGGTCCCAGGCCGCGAATTAAGGGCGATGTGGTATAGCAC
ATCGACGTTCCGTTAGCTCGTTAGTTCAAGCACAGGTAGGTACTATACCA
GATGCGACCGAGTAGTCTAAAGGGGTCCCACACACTTTTGGCTGTAGGGC
TCTTGTGGGAACTGTGGCGAGCAGGCGTGTTGCCCTTCAGTTCTAGGATA
CATAAGCGCGCCCTATGAACCGTATTTTTCCGGCGCGCTATTTGTCGCAC
CCTGTGTTGTTTATGGATTCGGACCTAAGATCTGATGGCTAACGCCAAGT
GTTTTCGCCGCTGTTCACTCGTACTAAGGCCGTACGGTCGGCATACCCTG
ATCAGACGACTGGCCAGGCTGGCGGGGTGCTCCCCCGGATCCGGGATCAT
CTGCTCCGCTAGGATGCTGTGTTTATTATATTTGTGATAGGCTATACCGG
TGATACCTCCTGGTGTCCACTCGGTGTAATATGTGCTTAACGGGAAACTT
GAGATTTTACTAGTGGATATCAAGGATGTAGCTATATATTCCGTTCTTGT
ACCAAATGGAAATGAGGTGTTACTCCCGGTTTGAAGCAGACGCCCGTTCA
GTGTCACTACACGGGGCAGGCGTCGTCTAGGCAAATTTCTTTCACGTACC
TATGCTCAGACGATCGGGCTTTCGCTTAAAACCATTGACAACCTCTCTTT
TCCCCAGCTGGAGCGGGGGTTCTCAGACATATACTTACTCCTGAGTGCCA
CGAGTAGGATAAGGAGACCCTTGTGCGCATATCACCTTGGGGCATAGAAC
GACCAGTCACCTGGCGTCTAAAGGGGATCTGGGGAAATTCGGTTTGGTAC
GGGGGGTCGTGGCACCAATTTTCTATGCCGGGAGCCTGAGAGACATGGTC
AGTATCATTGATTCCTGTCACGTTCTCGTTCCTTCATCCTTGAGATCCTA
TGAGTAAGGAGTGCCAGCAAAGTACGCTCCAGCACGAACAAAAATGGCTG
TTGAGAGGAAATACCATCGAGGATCCGAGGTTCGTGACATGAATTGGCAA
ACTGTTTACTCGCGCACCCCGCTCCGAAATGAGCGTAAGTCTGGTTTGCC
ACACCGTTGAGATGGTTGGAGCCATCATATATTGAGTAAGACACCGCTAG
TTGTATCAGGCGGGCGTGACGTCGATACTAGCATTCGGAAGGCTTATGCT
TAGTTAAATTGAGCAGATGTTCTGATCGGGAAAACGCGAAGGTCTCAGTC
ACCGAGCCAAGCGTTTTGTCTGGTCAGTGCAGCCGGACGCGGAGGACCCT
TGAATCGCAGCTGCACGGCTACGATCGGCAACCCATCAGAGCCGTTGATT
GGGACTGTTCCACTCCAAATCGGCCCTCCCCGCGCATAAGTATGCGGACA
GTGAAAGAGAACGGTGTCCTGATGTTCTGCCGCTACCCAAACCGCCGCGC
CTACCACGTGTTGCATGCATTTCCGAGAGGCTTCGTCAGAGTACGCAATA
TCACGGTGCGAGCGAACTGAATTACGACACATGCGAGGCACGCTCAAGTA
TATAGAGGCAGGCCTACTATATGCTGCCTGCTATATGGTGATGACAATGA
ACGTCATAGGACCACGTTTCGTAATTTGCAGTGCATTGTCGGTCTTCCAT
CGCACAATGCAGAACAAGGGTGCGGTTATCAGCCCTACCGGCGATAACGG
TCCTACTGGACCGATCCTGTGCAACGACTCATAGTGCACAGTTGTTCGCC
TGGGATATCGACTTCCAGCTATTCTGAATTCAAAAAAGTAAACAGATGCG
CGTAAAGGTTACGGAAGGCTTCACGGTTTATGGACCTGGCTCCTTCGTTA
TGCTTGCGCTCCCCTTGTATAGTATCATATCTAACGCCTTTAAGCTATTA
TACGAAGGTTGACCCGAGACCAAGATTCATATTCGAGAAACTTAGACCAC
GATCCCCACCCCGTACATACACGCCGCTTCCGTCTGGCATTGCACGTTTC
TCGGACCCGCGCCATATCCACGGTGATTAATCGTAACGCGACTATGCGGT
CTACAACGCGTTTCAGGATTAAGTTCGAGCAAGAACTGCTTTGGGATAAT
TTAAGTGTTCACTAGCTACTGGACGCGGGATTACTCAGTAGCGGGTCAGG
CTTCGAAGCGGAGGCCCCTCCATCTTTCCTGTGTATTTTTGATACAGTCC
AAAGACGCTAGTTATTCCGGAGAAAGTGAGCGTCGGTTGTACTAAGTAGG
TGTTCTCATCACCCCAGTTATTTGTATCTTAGCCCCATTCTTTCTTGCGG
TAACCGACCTAAATGAATGTGACCGCACTCTGAGAAAGTGTCTCTTCTAG
GCTTTGTTATAAGACGCACTCGTCCTTGACTCTGTCATGTACGGCATACA
GCGAAGGTTATTAACTAAATATTTTGGTCGGCGGTAAAAATTAATGGTTT
TATCGAGATCACTAATCTACTCGAGGGTGATCACTTTCCGACAGCCTAGC
TTACGCCTGGAGCCTTCGATAATTATTGAATATACCGTAAACAGCAGCCC
CATAACTCGAAATCGAAGCGCTAACATCCCGACAACAACCGAGTACGTGC
AGTATGTTCCACCGCCGCTTCTTTTAGCCTGTCTTAGGCCTTGCTGACAA
TGCAGTGACAGCACTAGCTGCTGTAAATAGAACTCATACTTTAATACCAG
AACGACCGAATTCGATACGGCGGGCTCCGTTCGCAAGTATACTAAACCTC
CAACTACACTTTGGGGTAAGCATTCTGGTGAGCATGATAGAGTGTATTAG
AGGGAGACTAGTAGGAGCGACGCACAGGGTAGTGGAAGCGCTTCTAGGGA
CCGCCGAAGTCAAAATCCGCGAAGAACTTCAGCTCCGGACTAATGTTCGA
ATCTCTACATGCTGCATACCTGCTGCGACTCCCCTTCAGGAAGTCAAGTA
ATCGCAGGGTGTTACTGGGGGCCATATTTCCCGGGCGGTGATCCCAACGA
GCAATCCGCGAAACAAGCTGCGAGCCCGCTCGAGTATCGGACACTTCCGA
TACCTGGGGTCGGAGTCTCTCAATGCAGCCAGGGAATTCTAAGAGCAAAT
TGGGCCGTTCCCGCTCCGGTGCGGACAGCCTGTACGCCTCTAATACAACG
AAACTAAAGAGGCCGAGAATTGAACCTCTCGGGCCCAGTATGTTTATTAG
AAAATATGCCATAGACAGCCTCGCCGTGAACCGTGGTACCCAAGACCGTA
CCCGCGTACGGCTCTACAATCTGTCCTTGTCCCTGATAGAACTGCATAGA
GTACTGGCAGTTGAAGCTAAGTTGCCGACTTGCAGCCTCTCGACGCGAAC
GTGCCGAGAGTTGGAGTCATTCCTGTTCCAGGTTAGGACTTGAATTCCTA
GCCATTATATCCTTTGCGCAGAGACTCTGAGAAGTCTGGTAAATACTTGT
TAACCTGGCTTGCTCCGCTTTCAGTCCAAAGAATTCGACCCAACGTCAGT
GCAACACTGCATGTGTTTCCACGTGATTCGTCATGATAGAAATTGAATAC
TACGCACCCCACTCTCAAGTTGGGCGTCTGAGAGAGCGAACAACATTTGC
TAACACGCACGGTGATAGTCAAAGCATACTATCTGAGAACATGCGTTGTA
AGCGCTCACCATAAACTCACAAGCGGCTGTATGCGGGGTACTTCCGGACC
TTTTCACAGCACAAATCCGACCTCTTCACCGTTGACATAGTCAACTATGG
CGCTAGCTAATTATGGCTTAAGAAAACGACGGACGATCCAGTCGTTGCAA
ATTCTGTGGGTATTCTTAGTTGTTCGGGAACTACTCATCGCATGGAGACC
TCCGGTGGGCTCCGTAACCAACCTAGGTTAGCCCTATTAACCCTGGAGCC
TTTCCGACGCCAGCAGACGGAGACATTTTTTGTTTTGCCTATAGCTTGCT
GTTCCTTAAGATGGATTCAGAGGAATACAAAGTGAGTGCGCTATAACCCC
TACGTTTCATTGACCTGAGTCAACCTACGAGACTCGTAAAAACGTCTCTA
AACAAGACCGTCCCACTTGGCAATAGACATGCGTCCTAGCCTAAGCTAGC
ACTGGGAAGAGTGGCGGGGAGTAACTACGCGACGCTTTGATCCCAGCATA
CCTCACGTTTAAAGAAACGCACGACAATTTGTGGTTGTTCTCGGTGTAAT
CAACAACTTTCCAGACAGTACCTATGTACGGCTGTGGATAGTGAAGTTAC
GCTTCGAAGCAACCTGGAGCCGGCCTTATTTTTACTCTAAATCACCTCCT
TTGCTAACGCTACGCTATCTGCCGGAATGATAAAGATGCAATTATCACTG
TCATATTATCGCACATGTGGCGGTAACAGTTGCCAAGAGAGGGAGAAGCT
GCACACCCGGGTTGGTCTAAGTGGCTCGCGGAAATTGCCAATCAAGCCGT
CACGGGGAAGAGGGAGCGCGGCGTCCCGACTATCGTCAACTGTCACTAGC
GTACTTTAACGTGCACCCCACTATTTTTGTAAATTAACACTCCGGAGCTG
TCCCAGTCCACATCGGACAATCGAATCTGCGGGGACGTATAGCGGTAGCT
TTACCAAGATCCGAAGGTGTGCAACCCTACTAGGTTGCGTTGGGTAGGGC
CGGTACTAAAAAACGTTAGCATAAAGACTCTCTAAGCGCTGTCCCTCATC
CCTAAGAAGAATAGATAGGCCTTTTTAAACTTTCGCCAATAATACTTTAA
GCAATCGATGTGTCCGTTGGGACCTTTTTGCTCTTGAAAGCACTATAAAG
AAATGTGCGTATCTACTACGCTGCACCCGGCCGGCTATCCATAACCATGT
TCGCAAATTAAGCGGAGAGTCTGCACTGACCGGTTAATATGAGCAATGTC
TTGCTTAAACGTGATCAGATGGACCAATAACGCCCCCTTTACTAAAATAA
GTCTGTTAGCTGAGAGATTAACGGGAACGACAGAACCGTAACGTAAAAGA
TAAGCCGGGACCATCTCCACAGGGGCTACCTAGACAGTCGGCGGTCTATC
AGACAAGGTTGGGGCCCCGTACGGAGGCGTTAATACGTATGCGTACCAGG
ACGATGAAAACCGGTATCGCCATCGGGGCTTGTCCATCAGACCTCTCCGT
CTACTACGCGAAGTAATTTCTGCGGAGGCCATTCGTAGCTGCCCTCGGCT
CGGCGGGGAGAAGTCCCCCCGAACCCACTAGGATTCAGGTCAGCGTATCG
TGATGCCAGTACGTGCCCTTGAATGCAGTGGGGTGTATATGCCTTGTAAC
AGTGGATTCTCAGGGTTCAGTCATGGTACATGAAACGAAGAGACAATGAT
AACATATGTACCAGCATGGGGCCCGGACGTAGCAATTCGCCTGGTATCTT
GATAAGATCAGTTGAAAAAGACGTACGAATAATGACGGAGCTTCCACCAC
AGGAATCAACGGACACGTCAATAGCCTAACGCTTCGCCATCTTCAAGCGG
TTCGCAAGGACTACCCAGATGCTATCTTCCACAACGCCAAATACATCACT
GAAGTAGGCGATCGCCATCTCCTAGCCCAATCAAAATTGGAGCGAAGAAA
CAACCCGCGACGCGTGACGGGACAGAGCATTCGGTTCCGGTATTCATCCT
TTTTCCGAGGCCATTTCTCTTGTCCGTCATAGTGTAGTGATACGGCCAGA
AGTTTTCGCGAGAATATAACTCATGAGCGTGAGCCTGAGCAACGAGCGAA
CATCATCCCCGCAGGCCAGACGGGTAAGAGCAAAGTCATTGTTAAGAGCA
CACAATATACCAGCACGGTACACAAAATGAGAACGTTTTCTGAGCGAGGA
AACGGCGATATTGGCCAGGAGAAACTACTGACGAATCGCTCTAGAATCAA
CTACTATAGAAGGGTCGATCTGAACACCTAGGCCACTCGAGGGTCAGACA
TGCGATATGGAACACGCGGACAGAAACGAACGCCAACCTGTCTTCTATCG
ACTCTTGCAGGCCTTGTAGGCTTCTAGCGAGATGATCTCTGATGTGAGCG
CCAGGCTTGAGGGTGTCTAAATAAACCTGCATCGTAAGTTGGCGCGACGA
CTTCGAGCCTAGAGCAGCATGAGGACCATGTCTTTCTTGATACCTGCCTG
GGATTGGGGGGAGTGAGGAAGGATAAATTCATAGGGGCATATGTTTAGGA
TGTGTACGCGAGTAGGTGACGGAAGCTTCGACTGCCTCGGCCAGGGGTCT
TCGGCGTAACCACTATCGAGAATGATATCCGCAGCTAGAGTTCGGTGCGC
CTTTAGAATTCCTCTGATTTATCAGGGGCTAGGGTTCAGTTTAGGGAAGC
AGAGTGCTATGACTCCACCCTGCCCGATCTGGTAGCCGTGTGCTTAGAGC
TCTCTCAGTCAACAAATTGAACTACGAGGAGGCTACCGTTCCACGTTCAC
ATTTCGATTAAAGGATTGCAATTAAAGAACGTCTGAGGTCCGGATGGTAA
ACTGAGGAGGCGCCTACATTACGCCTAAAGTACGGACGGCAGAAGTTTCC
AAGCCCGTGTGTCCCGAAGCCTCAGTCAGCGGTTATGGGAAGACAAGATA
ATCACGCCTTTACAACATACGTATTAGCTGCGGGCTGCCGCTCGGAAAGG
GGCAAACTGTATAGGCGGTTTCCGCGCAGACAACAAAATTGCTAAGCAAA
AGGACCGTAAGGTCTCCGCTCACCGAATATTTATAGTGGCAATTACTGGA
GCTAAATAGTCCATAGACTCAGCGATATATGGAGTTTCAGAGCTACCGCC
CAGGCGGAATTGGAAGTGGTATGAAATGCTTTTAGCCATCGTGTGTTTTT
CGGCTGTGCCTCCTTATTAACAATACTATACCCATTTTGTCTTTTGAGTC
GGCGTTAGTGGTAATACAATCTCAGTTAGCCCTCTCTGTGTCGGGCCAAA
GGTGTACTACCGGAAGGAATTCTCCTTGCATGCACTGCAAAAGGGGCATA
GGACCGCGGCCCGTGTTTTGGAACTAGAGCGGTCCTTCAAGGGACCTATT
CCAACCGTGGTAGCTTGAGGCTATCGATAGCGGAAACTGGCTCATGGGCT
TCAAGTCTACCGCGACGGATTGCCGTCGAGTGTGATGCTACTCGTGAAAG
GGGTTACATCCGAATTTTTGAATTAGCGTGCAGCCATCATATGCATAAAG
TCGCAGGGCGTATTCGGTGGTCGGTGGGCGTAAGAAAGTCGTCTTATCCG
CCAGTCGGTATTCATAATCAGGATGGGCAAGCGTCGCCACACTGAGTCCT
AGGAATCAGAGCCGTTTGTACAGCCCAGCAATAGAAAGTGATCGAGTGAT
CACTAGGCATTTATGGCGGGTTTGTACTTTGGGTCTCGCCTTCTTAAGGT
CCCTTGAGGCTTTTAGGGTTAAAACACTGGTACTGCTAGGTGCCGAGTAG
TGTACCCGCCCGATCGCGGGTTATCGGAGCGGTTCACAGGCCTGCTTCTC
AAAGCAACCGCGCCCCGGAACACACCTAAAGTAGGACAGCGTAGACATTA
TTGATAGGAGCGGCACGAGAAGAAAACTTGCCCCTCTACTCACTCATATC
ACCGCTGCACACTTGTCCTTTATATGGTTTTGCGCCCGAAGCAACAACAA
CATCCAAGACCCTACCTAAAATTCAGCCTAACACCAGCCTGACAACTAGA
AGCCTATGGTTCAACCGTGAACGGCGTTCCAGGAATGTTTAGGATCTTTT
ATTCGACTCGTACCTGGCAGAAGTAAGATTCTCGACTGGTATAGGATCAG
CCAACTTGCACTGGGGTGGAGAGACCGGAACGGAATACCGCGACAGCCCG
GGTCCAGTCATGACATGACATGGTTACTCAGTCCTACCAGATAAATACCG
GGGTTGCCAGGAGGGGCACCGAACGTCTCGTTCGGGATTCGCGGAACTAG
TAACTAAGTTTCTTTACCTCTGCGGTTCGAGGTGGATCACCCTACTCGAC
GTCTGTAAGGTTCACCTCAGATGTCACGTTGCGGACGAAGAGAAATTCCT
TGTCTCCTAACTAAGATAATACTGCAGAGCATCGATGCTAAGCAAACCGT
TAGAACCTGCGAACTAGTGCGATGTAATTCGAGTTGGATTATATGGTAAC
CTATCGATGAGCAAAGCATATCCCAACGTAATTTTGATTGAACTTCGCGT
TGATTTCGCTACATGACTAGATATAGAGATGCCTCTTTGTTGGTAAAAAA
GGCACACATTTCGTTAAACTGAACAGGCTCTACGCGAATGAGCTAGTTGC
TTGTGGCTCGTAGGCGTCTTATAGGGCGGCGGATTGAAGTCATCTCGGGA
AGCCTGCCAAATGGTCCAATGTCTGTCGGTACACGGTGTGGTCCTGATCT
TACAGGGGTACGTGAAAGTTTACTCGATGAGGCTCATAAAGCACAAAAGG
AGGAGAGATCCAATTCCGACACTCACGGCATAGATCAATCGCCGAAACAC
TGTCATTGTTTCGGTTGGGAGCGCGGTAGCCACACGTGTTGTGACACAAT
ACAAAAATACCAGCCCGTGTCACGTAGGAATTACAGACAGTGAGGGTTTA
GCCGGATTCTAAGTGGACGGGGTAAATACGGCCTTCTGTTGTGTCCGCCA
ACAGCCCCCCTGAGTTACGCACAATGTTATTGTCTAGCCAGACGTTGCCG
GCAGTTAGGCGAATTTAAGTGACCCGTGAATAGCCGAGTGCAAATACGCT
ATCGAATGCTAGTGGCGCGTCTTATAACTTCTATAGAATTTACATTGCCA
CCCGCTAGGCTTCCCCGTTGAGCCGTCTCAGGCCCCTGCAGTGAAAATCA
GCCGTAGTATGGAGACTGAGTTCCGAGGTCCCCGCAATAATCTAGGTAGG
GGGGAATATTAAAATCTCATCCGTGTATAAGAGGGGGCTGATACTTCAAT
ATTGTGCCCATGAACACTGGGACCAGGATGGCTCTACCTTGTCCAGATAC
TACCCTTGTGGTACACTCGGACTTGGGTCCCCCACCCGCGAAGTTCGAAG
GATTGGTTTGACTTTTACGTTGCTTCTGTCGCATGATACCGGTCCGATGT
TTTAGAAAAAAGATACGTCAGGATTTCTTGGTCACTCAGGTCTGTTAGGG
ATCTTAGGATGCCCCCAACCTCTCGTCTTTCGGCTCGGCCGCCCCCAAGG
ATCTAATACATATCCGTATGCTTGAACCGGGGGACTACAGAAGTTTACCA
TAGTTCCGGGAAGGCAATGGCCAGATAAGTAATTTTTCGCGTCTAAATCT
TATACGTGCGCAATTCCCCTGGCCTAGGCGCAAGCGAGGAAGTTGCCGCC
CAAAAGTATCAACACATTTCACCAAACCTTAGACGAAAGATGAGTAATGA
AAGGCATCCGGCGTCCTAAGATAGACCGCAGAGAAGCCCAGGGGACCTAC
GCAGACATTGCGCCGGTTGGTGACGATCCTAGGCATGCTACATCACTTCT
AATTTCCTGGACCCACATAAGATGTCCCTATTTCATGTGATTCGTAGATA
CGGGGAGATGGACGCTCAAACGTCGAAGCCGGGGTGTGCGTAGTGTTGTC
AAGATCTATGAAATTGAAAGCTTTCCTCTGCAAAGATGCTTTTGTTGGCG
ATTAGACAAACATAACATTGATTCGTTCAGGGGATGTATGCTTCTCTTGA
ACCGTCCATATGAACCTCCAATTGACTCATATTGATTTAGGCGAGTCAAC
CAGTGCACTGCACAAGACGTATCGCCGCTTCGCGACATCGGGCATAGGGC
TTTTCATTACTTGAGCATTTCTAGGATAATGTCATGGCACGAAATAGTTG
AGCATACAGCGTAATACCGACAATCCCCCTGGGGCATTGTGTTCCTTACA
TTGTATTCCATGAAAATTGCGCTGCCTATAATAAGTAACGGGGTGGTCAT
ATCACAGCAATCTCCCGCTCTTGGTGAAAGACACTCAAATCGGCAGCCTG
CTCTAATTTGAAGGACCACGGGCGCCCCATACAACGATGAGACATGAGTC
ACGATATGTACCAGATGGGCCCAGATAGCAATTCGCCTGTTATCTTGTAA
GATAGTTGAAAAAGTAGGTCAGAAAATGACGGAGCTCCCACGACGGAATC
AACGCAACAGTCAATAGCTCAACGTTCGCATTTTCAAGCGGTTCGCAAGG
TTACACCTGAATGCTGAGTATTCATATGCCGAATACATCACTGAAGTAGC
CGATCGCCATCTCTCACCCAATCAAATTCGGCGCGAAGGAACACCAGCGA
CGCGTCGCCGGGAAAAAGAATAGGATTCCGGTATTCATCCTTTTGCGGGC
CATTTCTCTTGTCCGTTTCATAGTGATTGATACCGGCCAGAATATTCTGC
GAGAATAATAAACTTGAGCGTGACCTGAGCAACGAGCCGGAACACATCCC
GCGGGCCAGACGGGGAAGAGCGAAGTCATTGTTAAGTCACTTAAAGTTAG
ACCGATCGTCAGGAGATTTTGGGCTTGCGCGTGTCCATTCGATCTATCAA
TTCTCCGTGGCCTTTTTGAGTCCGGTGTTCAACAAATGTGAACGCAGCAA
AGTATGAGATATTAAGAGCGATTAGATGACAATGCTACGATAATGAATAT
CTTGGCACTAGCAGCCATTTAGCTGTAAATCCGACATAACCGCACAGGTT
ATTCCTTAAACATCGTAGTCTTTGCGCTGATCTAAAGGACAATGCAAACA
AACCACGTGTGCTCCTAGTTTATAGACGGTATTGTGTGGTGCGGGTCGGC
TGGATATAATACAATCCTCGCAATCGATAGTTGGTCTGACAGTTACTTGG
ACTATTGCAACCTCAACATTAAAGGTGATGAAGGAATGGCGAACGTGTCC
TCGTTCCGCCGACCGGGAAATTACGCGTTGGACTACTTGGAGCGGAATCC
CATGCACGTTCCTTATGGACAAGAATTCTATTCGAGTATATCCGACCGTT
TGGACGGCAGATGGCCTGCGATGCGAGAATCTCGGGGGCTTTATGGATGT
TCGGCCTCGCGGAACTGACGCAAAGAGCTATCAATGAATGAGGCGCAGGC
AAATTGGATCTTTAAATTACAATGCGGACCTTAGTTAGTAAGTGGGACTG
CGAAGTGTACCCGCGCTGAAAATCCGGCGTTTAGCGTTGGATCATGCGAA
ACCCGTCTGCACGAATATCGATTAATACTGTCAAACTGGGCGGTATTGTG
CCATCGCGGGCAAAACTCGACGGGAGCGGAAGAGAGTGACTGAGTTGTAT
TATTGACTAGAGCTAAATGAGAAGCCCGGTTACATCACTTAAGTCCTACT
GAATTTGCACCACGCGTGATATCAGAACTGCCAGTTCAGGGGGTCATATG
AGTTCCTGAATCAAGTGCTCTGGTAGACTCGCCGATGTTGCGAACTGACA
CCCTGTGTGAGACTACAGTCGGTGCGGAGTTAAAGTTGGTGGTATCTACG
TGTCTACTTATTCGCAACCGCCAAAGCAAATTTTCCGTCGTGTGCTGCCT
CACCAGTGTACCACTAGAAGGGGCCTTTTCTCTCTGTACATGTTATCGCC
AGACAACCTAAGCAATCAATTCGTTCTCGTTATACATTACACGGCAACTC
ATGGCTGGACCGGTGTAGGCATCGGGAGACGGATACCCGATCCCGTAATG
ACAAAGATCACGTAGGATTGGCTAGGTTCGCATACAACACAGACGTATGA
GTTGACCACTAATAAGGAGAGACATCCTTACGGATTGACCTGATCACGTC
CAACAACCGTAGCTGCAGTAACTGCACCGCCATACTCCACGCCGAGACAT
ATTGTTACAGGGCGACCTGGCCCTCTTTCGTGCCGACGGCTTGAGATATC
AAAAACCTATTCCCGAGGAGGAACAATCCGGGATGAGGTCGCGGAGATGC
TACGGTCGCTCCACAAGGTACAGCGACTTTGTCCGCCTGATGGTGGACCA
CTGGGATTAGTAAAAGTTTGGGAGTCGTTTCAGTGCCTCCAGTCCCCATA
CGGAAGTTTGCAATTATAACGAGTGCTTTAAACATCTATTAAGCGCGATC
GCTACTCTTGCGATACGGGCCTATGGACCTCCTCAGTGGACTATCTTTCC
TGGGATACTGCAGTGCTATACCGCGTCACACCTTCCATTTCCCACTGTTT
GGTCTATTTCACTGTCCTATGCGGCAATGGATCCGACCATACGCACGGAA
ACGAACAGAACCCCCTACAAAATCCGCCTACCCGAGATCCTCGTCGGTGA
GCGATCCCCACGGAGGTTGCAGCGGCCCGTCCATTACGCTAGGTCCCTAT
CAGTAAAAATCGCGAGGGATGCTCCGCCAGATGCAGCCAGCTTTGTAAAT
TTTGCTTGTATTATTTCCTGTGTGAATCAGTCTCAGTATCCCGTGGACTG
ACAGCTGACTCACAAGAAGTATTCAAAAATCACCTTATAGGTATGGTCAT
ACCAAGGGTCTTTGGACATAAATTGAAGCTCCCAGCCATGATCCACGGAT
CTCGACCCAGGCCGTTACGACCGTCTCATATGGTGTTAGTATAGAACCAT
GCAACTTTTGGGAGCCTGCTGATCGCATCACGTGTATGTTTGTGATCCTG
GTACAAGAGATCTAAAGTTCAGCATTATTGCATAATAGACGGCCCGAATA
GCGTAATGATCCTGTTTTCACACTGAGGTTTAGGACCTCTAAATAGATCC
TGCGGCAAAACTCCGCTATGTATTAAGAATGAAACATCGTTGTTTGGCTC
TTAATGCAGCCATTGGATGATCGACTGCGTATGGAGACTTAGCACCTAGG
GCAAGAAGTTAATTATTTCTCCGAGGTTGCGTAGCTCCTGCCGATCAAGG
ACGACGATTCCAACGATCATACCGAGCAATGGTCCCCGAGCTTTAGAGCA
AATTAGGTCAAGGGAACCCCGCAACGCGGATCTACGCGTCCAAGGATGTT
CTAAGACACCGAGTGATCAAACTTCTCAACCGATTAACAATATTGACGAA
TCTAATACTACGGCACGAAACAGGTCAATCACGCTGTTCCACGGCGGCGC
GTGCAGCCGGGGTTTCTTTGACGAATAGAGTAGCAGAGAGCTTTACGGTA
GGTGACATCTATTTGAATGGGCGCCCAATGCCAAGTACACTAAGAGTTCA
CCCTGTCACGGTTACACGAAACTACGATTGAGAAGTAGAGAATCGGTGGT
CCTTTAAACGGCCCCAAGCGGTGCTAGCATGCGGGTCCGGCACTACTTAT
CATCTGTATTATTAAAGCTATCTAAAGGTTGAGCGGGTCTCGCTACAGCA
CATATTAGAAATATGAGCAGCCGCCACATGTAGTCTTCGAAGCCTAAGAG
TTGATACTAGCGCAGGGGCAACTCAGAAGACGTGTCGGGATCGGTTTGCT
AAAGGATTAGTGAAGGAATCGAGGGGATAATCCTTCTCGTAGAAGATAGC
CGCACCCATAAGGACCCCTGGTGGGGAAACAACCCTTCAACGACAACGCC
GGATACCGGATTGGCCGCTTAACGCAATTAGAGATACTCTACCACATATA
ACGGGATCTGCGTTGCCAAAACGCTACATGGTCATATTTTAAGGAAGCCG
GCGAAATCCGGTTCGCGTAATAGATATGCATAGGAAGGATTTCCAATGGC
AGTAACAGACTTTATGCGGGAGTTCATGGGGATACTGCAATAGAACCGGG
CCGTATGATTGCTTGTCCGGCATGGTCTTTAAAACGACACCTGATTCTTC
CGTGAAACCTCGAAAATGAGACCCTGAGCTACCGACAGAAAGCCAGCGTA
GTACGTTGGGACTGGACCCGAAGAGGGCTTGGCGCGAGTGATTTCGCCAC
TTCTACGATACCTGTCTTATTCTTAGCTGAATATACACAAATCAACTGTT
TTAACCCAGGCCAATGACGAACATCTGGCCATCATGTTCAGGGCGGCTAC
ATTCGTGCGCAAGGTTCGAGTTCTAAGGCCCGGCACACACATGGCTAAGT
TTGGAGATCAATAGCCTGAGCCAGAATCTTACACCTGAAAGCTCCAGTCT
AGTGTTTGGTGATTTACACCCGTGCCACTCGGGATTTTTGTAGACTTATG
TTTTGCTCAGCACCTATGGGCTGAACTCACAGATTGAGGCGAGAGCTTGC
AACAATAATTCTTCTAAACGAGCTGTTTTGGTATAGGACTGGTGCCTTAG
GCCTGTCGGAAGGACATGTTAGCCACTACGAGGCCCCCGCAACCTCATAG
TATCGGTGGTAAGCCCCGGTTTCTCTCTCGCCCAATGTCATAAAACTAGG
ATAGTGGAAACACTTATAGTCCGCCTGAGTTGTCATTTAAGACTCGGCGG
GACCCGGCGGCTATATGCCCCGGTGCACGAAATGTCCTATCCCCCGTACT
CAGAGTCCGTCACACCTAGACGAGGGGGTGTCACCCTAGAATCTCACTAG
CTTGGTGACGAATTTCGAAAGGGCCGGGCACGAATATCGCGTTTCAAGCC
CGACGGGATTTAGGCTGGATTACTCAACCCGCATACGCGTCCAGGTTACA
TAGAAATCTCTTTCAACCTGGGTTACCTGTATACGTAGTTTTAGCAGGCG
GCCCGCGACACCTAAACGTAGCCAGGGGCTAGAGCGGACTTTAGGACGAA
TTGCCATGTATGTGTATTTCTAGACAACTTTATCACGGCACGGGGTAACT
CCCTCATTGCGGGCTTACGCGTGTGCTAAAGCGGATCCGATCCCGCATAA
AAGAGCTTCCCAGTTGTTTTACTGACTGCAACGACGCCATTTAGTACCTT
ACCTCGAAGTAAGGTCTAGTGCGCGCTACCCCATGACTAGCTAGAACTGT
CAAGTTGTGCAAGTGAGGCCGCGTCGCTCCCGGCGTGGCCTAGATGGTGT
GCTCCTGTTCATAATCGGCCTGTCTCCTTGTAGAATAGAGGAAGCAAGAA
GTTGTGTAAACATGTAACTGAATACTCCTCGTATGAAAGCGTAGACCCCG
TCATATGGTCACAGTACCGAGTGTACCATTCTTCCATCTCCCTTTATGAC
CGAGATATGCTGTTATAGTGCCATGCGCAGGACCGATTGACACAAAAGTC
TATTCCAATGGGCATTAAGGAACGCAAGGGATCTTCCATAGCATGTTTGA
ACACAGAGAGAGCCTCACCGGGCCACCGTCGGCAGGAATCGTTTGGAGGA
GAATGAGCTTTTACATGTAAATCCATTTGTGCCGTGTGATGAAAAAAGCA
TTTACGACAGCCCTAGATAACAGTGTTCAGATCGTACCGAAAGCCCAACA
ACCTACGGTTTGTTCCGTTAAATGCAAGCAAGAATGCTAATGATCGCACC
TCACCGATAATCGGGCCGGTTTCACTATTAAACCTGCCGCATTCAGCGTA
TAATTACAGCCAGTTGCAAGTAGTGCCTGAGTTTGTCGAGGTACGGTCGG
GTCTAACCACAGTCGCGTCCTTGTCCATAGGGGGTCACCTGCCCCATTAA
AGACTGGGGCCGTCTCCGGAGATCCGTCTCTCGCGCATAGGTTTCACTGC
TTTTAGGGAAGTCGTCTGCCACGCACCGGCATACTGAATGCGGGTCTGCA
ACAACAATACTGGAGTGCGATAGGTATCAAGACGGAGGGGGGGCTTGGCG
ATAAGGGCAAGGGAAGAATGGGGTGCTCGCTCATGAATTCATGGCGAAAG
CGCTGCTGCTCAAATCGCAACGTATTTCCCAACTCGGGATGCCTGTGGCA
GATTTGCCTAGCGATGCCTCTTGATCGCGCAAGAGCAGTCAGCCAGCGGA
GAACGAAAACTCAATGCAATGTCACATTTTATCCTTGGCTGAGCATCATG
GACAGTACATTTGCCCCAGACTACTCCTTATCTATACTTTTGTGCAGACT
TAGGTTGCGTACTCCTCTTTGCCACCACTACGCTGGGTACAGTTGGCCTA
AGATAGGATTGGTTGCCTTGTCGCTATAGATTCTGTTACGGAGATGCTGG
TGGAGGACGCATACCTCGATTGAAGTGTCCAGGTCGTCTTAGGACCATCC
AACCCCAATACGTAGAGCTAGCCCACAAATCCTACTTAGGAGCTACCCCT
CCTCAATCCACTAAGGAGGCTTCCCGCCCTGCCTGTCCATGACTTCCTTA
GCCCAGAGATAGGAACTAACGAGACTGCAATTTGTCTTATTCTCTCTGGC
CCGCTCCCAGGGAATGATGGAATATTAGTCATAGTTACTCATCCGGTCTG
GCTAGTAACGAGGATACCTGAGCAAAGAAATGGAGGTCCGATCCAGTCGT
GCCGGTTAATCATGGACATGCTGGAATGAGATATCAAGGCGAGTGCTGGA
TATATCACGACCCCAGTATACCTCTCATGATTTTTGTCGTCGTACGAAGC
CAGGTCCACCACGTGCGGTGACGTGGATTTTTGTGAACAGTCAGAACCAG
GAGGACCTGCAGCAATCATAGGAGTGGGATTCGGCGCGCTATATCCCACC
TTTTCTACTATAAGCCCTGGCCGTCATATTAGTTGATTAAATAACCGAGC
ACACGGAGCAGTCTCGTGAGGTGTGCGGCTGCCTGTCAACGGTGCGCATC
CACACTGTAGCGGTCCTTCGGGCTGCAGAAACAACTACAGTTGAGCATTA
ATACCCTGAGGCTCCTACTGGCATCTGAGACGTACCCATGCGGCAGCTAC
TGTCCGTTAATTGGGGTTCGCCGCGGCGAGCTAACCCGTGCTAAGGGTGT
AGCGCGGGCGGTCCGGTTCCATCCCATTAGTTCAAGCCACGGGCAACCAT
GTGGAGTGGGATGGGGACTGCCAGGCCAGCGACAGTACATCGCTCCGGAC
TCAGTTGACTAGACCGACTCATTACTACTTGGGTCGCCCTGTACCTAGAG
GTTGGTGCTTTTTCAGCTGGGCCCGCGGTGAGCCCCCCAAGAATACGGCG
GAACAGTTCAAAAAATAGCCAAAATCACCCGGATACATTAACGCTGCGGG
TGGTGCCGGTGGAGATCATCGTCGTATGATATTGCCCATTACTGACCGTA
CGCGCTAGTTCAACTAGCAACAATATCACACCACAGGCCCGATAACCTAT
CTTTTCAACTTCTGTCGGTAACTGGCTGGCTATATTGCCATGCAGTTCGG
GTGCTGCGACTTAGGCCCACAACCCCGCACGCCGTTTGGCATACTCTGGC
GCTCCATAACCAGTGGATAACTGTGGGCCCGTGTTTCAACCCGATCCAGC
TCGGGAAATATTTGTAACCGTGATAATTGTTTTACCAGCACCTATGAGAC
TGAACTCACAGATTGAGCCGAGGTCTTGGAACCAATAATTATTCGAAACG
AGCTGTTTTGGTGATAGGACTGTTCCTTAGGGCTGTCGGAGAGGACATGT
GTGGGCCACTACGAGGCCCCCGAACCCTCTAGTACGGTGGCTAAGCCCAC
CCGTTTCATTCTCTGCCCAATGTCTAAAACTAGGATAGTGGAAACCCTAT
AGCTCCGCCTGAGTTCGTATTTTAAGACTCGGCGGGACGCCGGCGGCTTT
ATGCCCCGGTGAACGAAAGGTCCTATCCCCGTAACCTCAGAATCAGCACA
CCTGGACAAGGGGTTTCAGCAGATCTCACTAGCTTGGTGAAGATGGCCGT
TACTGGACGGGCGTTTTCACCAGCCCTTGCGTCCTATTACCGCTGGGACC
TGGATACACTGCAGCTCAATAGGTCTAGTATGCTTTTCCGCTGGTACATT
GGGCGACTCAAGATATTTGAAGGTACACCATGTCGCCATGGCCTATCAGG
CGGTACCGGTGTCCCCCGGGAGCTTATTACTCGGATTCCTTGCTGTAAAG
TATCGATAAAACCTGGCTCATTAAACACCCTCGGGACGCCGCTAGTTGAG
TTAACTAAGGCATCCGTTACGGGTGCGCTCAACGGGGCACCGACCGCAGA
GGACGTTTGAGTATACTTTGGGAACGACACATGAATTGCCGTTATAGATG
TAGTGGTTGCATAGCAGGCTGCACTTGAAGGATCGTGTATTTGCCAGGGC
TAGCAAAACCATTCTCTTTGGTCTTAAGACTCGGGGTTGCCGAAAGACGT
TAACCTTTATGAGTAGACCGTTAATGCCGTCCATAACGTGCCCCCGCTCC
GAGAGCATCTCTGCGGGGCGTTCAAATCGCGGCGTGATAATCGCAAATGA
GACTCATGCCCTGTAGGTCGGTTTTTTTTCTATAAAAATACTGCTTTAGG
AAGCTGTCGAACGCGCTTCAAGAGTAAAAATTCAGCGAAAGGAATCGGCA
GGCCAGGACTGGAAGATACAGCTGGGCGATGCGTCGGCAAAACCGTCAGT
CCACACCTGAAGAATGAATCCACCGGGTTCGCATGGCTGAAAAATATTTA
GGGGTGCACCCCATAAGCCCCATTTCAAGAACACCTTTTTAGATGCCATA
GCAGACCTCGCACGCTGCCGCTCCACATACTACGGTGTGGAAGAGACTGG
CGCCCAGAACCATCAATTGCATAAGTCCGACGCCCGACGCGTCCATTGGG
CTACATATGCGGCACTCTATTCTGCCAAAAGGAAGTTCTTGAATTTCAAC
ACCGATTCTTTGCCTGAGACGGCGCCTTCAGGGGCTCAAGATATAGTCTC
AGGAACGACCGCCTTCGCACATATTATACCGGCGACGGGGATACGCTGGG
TGCAACCACTTTGCACATGACAAGAGTAACGCTCAGGTTCGTCTCTTTAA
CCGCGCATCCCCAAAAGCCCCCGTCGGTCAACACGAAATCGTAATTTACC
CATTAAGGTTCGAGCAGGAATAAGGCTAATCCACTGCACCAATAGCTAAT
GCATACGCCGTGGTTTCTTTCAATACCCCTCGGGCTTCGACTGTCATGAC
CCGGGAGTTGTACTGCATGATGGAATTATCATAGATCCCGTTCCTACTTA
TACGTCGCACGACCGCAGCGCTAACATTAAGGTAAGCGGACTGACAATCC
TGTCCCATGTTACCGACAGCCACCTCGCTCCCCAAGGGTTTTAATACCAA
CTCAGTGCGCCAGTCTTAATGCCACGATTTAAGCTCGGAAGATGGATCTC
AGGTAAGACAAGAGGGTATCTCTTCTGTCATGTAGATAGGCTCTCGAAAC
ACTTCAAGAAACGACTCGCTCAATCGCGTGAGTATACGACTGATCTGTTA
GAGACAGGCGGTAGGTAGCTAAATTAACAGTCAGAATGCCAGATTTTACA
AATAGTATCCCGTCCTTACGGATTAGGTAAAGGGAGATAGTTAACTGCCG
ATCCCGACTGAAGAAATCAGTAAAAGTTGTAAGCTGATGCCTTTATTGGT
TGGCTTGGCCGAACTCGCGGTATACACGCATCGCCATCGAGACACCTAAT
CTTCCCAGAGAGACGAAAGTGACTAACAGCTCAGATAAAGGCTTCACCGG
ACCCTCGTCGCTCAACTTACGTACGCCGGTATATGGAGATTTAGTTTCAT
CAGCGAGGTGTGTTTTCTCCCTCAGCCCGCCGGGCCCTTAACGTAGTACT
AGATATGTGACGAGCCGCTGTACCACTGTGGCAGCGATCCGTTCACGCCG
GACGGAGTCTCTGCATATTGCCTCCATCGGATAGTTACTATGTGGTAAAA
GTTGTCTACCAGAGGGCTCTTTGCTGTGAAGTCGCATCCGAATAAGTGAC
ATCATATGCCGACACAAACCGTTTCAAAGAGCTCCCTTTTCGCTTGCTCT
GCCATCCCCGTGTACTCGTTAGTGTTAACTCGTGGGAGAATTTCCTTCTG
TTTTTGTGTGGAGCAGGCGGATGGTTTCGAGTGTCAAGGGGCCTCTCTAG
CCTCTATCAGATCTCCCCGCGCGCATATGTACGGACTTTTTATTGTAGGC
GTACATATGGCGCTCGTCGTGAAGTGGCCTGATTCCTTACATTCCCTACG
GTCGTGTGTAGGGATTTTGTATAGTAATAACGTTTTTCCTAGTTGGTGTG
ATGCATTGGTACCTATCATTTGACTAAGGGCCGCCTCCCCAGAGAACACT
TACTTACCAAGGCTCTTACCCGACCTAGCAACTATGCTCTGTGTGGTGTT
ACCAGCTAAGAACTTACGCCGTGTGGGTTACAAGCAGCCAACATCTGCCA
TACGTCATTGCGAGTGTTCTTTGCCACTCTTCTTTATAGAATTCCGTCGC
TTCTCCGGGTTGGTGATTTACCTGTACCCTCTGCCCTATAGCATTAAACT
AGACTACCCATCGGTCGTAGACAAGTATTTGACTGATCCGGCCGGCACGC
TACTATAATTTCTGGTAGAACTATAACCCTTGTTGTACCCATGGGTACCA
GGGCGTTTCGTTTTATTTAGCCAGCCTCATAGCAACATCTTCTCATGAGG
TATTCCGCGCCATGTTTTGAACCCTCCTACGATTGTGCCGTTCATAAACC
TGAATCCACCTCAAAATACGATACGTGCTTCTCGAGTCGCTAAGATATTG
AGGTGAAACCGACCGGGTGGTTCTAAAGAGACCCGCGTAGATATGAGCTT
TGAGCGTCGCCGAGCCAGAAACAGGGACAATATTAATCATCACACAGCTA
ATAGGATTACTACTGGGGTATTTGTACACTAAGCTCGTTGTCTGAACCGG
GTCCTACTCGCCCTGCTAGGTAAGAAAAGCTTACCGTAGGATGAAAGTTA
GTTCTCCAGCAGTTTGCACCCTGTATCATGTTGAGTTACTCTCAAACACC
ATCCACCTCGGCGCAGGGCTTATGTGGTTGTATACGGTCGTGTCGGAATA
GCCGTAATGGTAAGATACAGACCGGCCTAAGTGCCTGGGGTATAGACCCT
GCAATTGCTATGATCGTCCATACTGTGGATGGGACATATTGGTATGCTGA
ACGTTTAATCGGGACAATATGACATGAGGTTTCTCGGCGTCTGCGATACC
ATTCTTTGCCGATGCTGACCGAACACGGCTTCCCTGAGTTCCACGCCGTA
CGATTCCTCTTGAGACTGTAGCGCGCTCCTACCAGCGCGGACGTACAGAG
TGCACGCGGGTGCGAATTCGTTCCCACCATAGCTCGCTAGATATCTCAGC
AACAAACATCTTTATCTTGGCAACTGGCCTGCGTGCTGATGGCACGATCC
GCCCTACCAGATCCGAGCCGACCATCGTCGACACAGGAGAAGGATCTTAC
TTTCGGCGCGAAATATAATCATGAAGCGTTCCGCCGAGTTGTGCACGGGG
GTACAAGTACTTACAGATCGCTCCGAACCCAATCCCATGACTCTACTGCT
CAACTATAACGGTAACTGACTGCCTTCTGTTTCACTACGCAGAACCCTAC
CGCGTCGCTTCCGTCACTTCAGTACAGGGTTAGGTCCCCACCATGAACAT
GCCTCTAGTTGCTTTATCGATTTGACGTGGCCTCATTCCTATTCAAAATG
TGGATTCTGATTGTTGTATGGTTTCCTTGTTTGATGATTAGCGGCTAAGT
GATTGGCTGATCATCTTATTGAGCCACAATTGAGTATCGGAAACCTAATT
CCTCTGAGCTGCCTGGCCCCGTACGGCCGGAGTTCGATAAGTGCCTCCAT
CCGGCGGTTGATTGAGCTTGTGCCTGATGCACCATGGAAAAAATCTACCC
GATCGTTGCCCTCAGTCACGGAGCGACGCCCATCGCTTGACTTACAATAC
GCGAATAAGCAGGAGGCACGTGAATCAGACTATCAAGAGTAGTGCACGGG
GGCCCCACCCCACCCAATTTGCCAATACAGTGTCGATGGATACGTTACGC
TTGCCTAACTCTAGATAGGTTGACGCTCCACCCACGCGGGCCAGCTCGGC
ACCTACCTTCATAGTGTGTTTGGGCAGGTGTATAGAAGTACATTACTGTC
AATGGTCTTTTTTCTGCGGTATCTTAACAGTAGGATGCATATGAAATGGT
AGAATTCTTTCCTAACTCGGCAGATACGAATGATTGAGTTCGTTCTACAA
AGCACTTGCGCGAATACCACACTAAGCGTCATACGTTACCGTTTATGCGC
GTGCTAACGGTTGAATTAGGGGTCTGCAGGCAGAAGTCGGTGACGCCCGC
CCAGCACAAATCCTCGTGCCACGCGATTCGGAGGGCACTGGTTCGGCGTG
TCTGTCTCTGGATCCAGCAGAGTTTCTTAATCATAGGTTAGCTATCGCAG
AGTAGGAGAGAGTTGTGCTTGATATAGATTATGCGCTACCCTTATTCGCG
TTTCCGGACCATCCAGCTACGACATACCCTAAGGAGGTGGCTCATATCTT
GCAAAATCCGTGGAGTAAAAAGATTGAGAGCGTGACCCGAAGGCAATTCC
TCCCAGTGCACTGCGCATCTTACAGATCTCTATAGGGTTTCACCAACTTG
TACCCCGTCATAGGATGTCCTCATGTCTCCGACCGCAGACGAGGACCTAA
CGATTGGTGCTCCGAGAAGCTAATAAAGGTCGGTATCCATAAAATCGAGA
ATGGATGGAAGGGAAAAGCGTACGCGCGGGAGGCAGGTCTCAAGCCATGA
TGGGATCTTAAGGACTGCTATTAGTGACTTCCGTGTGACTGCCGGTGTTG
CTACAACTACAGCCTTAGTTAGGATAGTGCCCAGGGTCGGACGGGTCGCG
GACCAGGCCGTTGAGCCATCCAAGACGACTAGAGGCATCATAAGTCTTTG
TGGCGCCGCGCGCAGCCAAGCGTGAAGTAAGAATCCGTTACTGTAACGAT
TGTCGCTGCTGGATATAACCAGACTGGAGACAGCGTCTCAGTAGTGGGTG
AATTCACTGGAGGCTGAACGAGTGGTAACACTTTAGGAAGCCGAGTGACA
TTCGCTGATTGATGACAAGGTGTAACAAACCTCGTCGTGAACCAACGATA
GCCACATCATTTCATCCATACAACACGGCTAGGTCAGTGCGCGATGCGAC
TAGTCCAGTCTCTCGATGAATGACAGGTAGGTTCATTTATTTGCAGTCAC
GGTGCCTCACGCAAGACACGTCATCGCATCCCCCTGCTATTCAACGTAAT
TACGTCCAACGCCAGGGGCGATCTGAACCTCATAGAACCGCCTTGGGCTA
GAACCCGCAGCGAAAGTTATTTGGGCCGGTCGAGCATTTCGCACGTCATT
AACGGTCGTTCCAGTGATGCTAAAGGGTACTGGAGTCTGGTTACTTGTCC
GGTTAGCCGAGTAGTCTTCACGGGATGACCCCCCCAGCCTGGGACGGTAC
TGGCTTGCTAGACTCTTTACCAGGCACACGGTTTCCTGGGAACCACTTTC
CTACTCCTAGCAGACTTTTATTTCATTCTAACCTACAAACTTCTGAATCG
CCGAGTACCTTTTACTCTGTATAGCTGTCTCGACAGCCTGGTCCATTAAC
CAGTATCACTGTTAGATCGTAGAGTCTAGGTAAGACTCAGTCTAGACGTG
CGCTTTTCTGCGCTAAATAATGTATTTGTCCGTGCGAAGGTTAGACTCGC
ACTGGCGTTGGTATGTGTTAATTTTCATGGATGCAATTATCTACGTTCGA
TACCACGACCGGCAAAATGGACTACTCTATCCAGCCACCCTGTTACATGC
GCTCGGACTCGCACTAAGCCAATTGGACTCCGCCAAGCGTGTTTCGCTAA
CCTTCTGATTCAGCCAAGTCGCAGCTCGAACTGGATTTGTCGAGCATTGA
ACGAGAAGCCGTCGGCTTCTAGGTAACTGATCGTTGCTGCGCGTAGTTTT
TTACAAGTATAGCTGGCTATTCGGCTATTCCCATTAATGACGCGAGAGTC
CTCTCGCGAGTTCAGACTAAGGTTCAAGTTCAGAGAATATAAGCGAAACT
GTCCCTCGCACGGTCTCCTGAAACCATGTACAGGCCAAAACGTGCCATGA
AGGGATTTAGTTGTCTACGGACAGATCGTTCCAGAGACATGCCGTGCCAT
AGCTCCACAGGTCATGTAGACAAGCCCAATGGCCATTTAGATGTAAAACT
AGCGAGACGGCGTCACATGTCAAACATCCTACAACCGATTCCCTACTATC
TCAATGAATTAGGCGAAAGCGCCTGTGAGACTGCCTGTTGATATGGATTA
ACAAGGCCTGGCTCAGCTCCTCCAATGTTGTCCGCCAGACGGTTCGCCCG
GGGTCATACGAAGGGGACTCATGTGGCAGTTCGGGGTAGCTCGGCACACT
ATCCGTACGGGGGATCATTTCGGCTGTAGACACTGGTAAATCTCCTGGCG
GCACTCGGTCATTTCCGCGCATCGTGAATGCACAGACGGATCCCCAAAGA
TCCCAAGTAGGGTGTTGTCTAGTGATTGCACACGCCAAAACGCCCAGCCC
TCACGGAGGGCACTAAGTGAAGAACCATGAACGTGCCTGCAGGTGTATTA
ATCTTAACGTTGACCCTCCGGTAGGGATCACTGGTCTTCTGCAATGTCGT
CAAAGTAATCGATTATATAGGGGGCCCCCTATCACCTGTACTCTAGTTTC
CGAGTGGGCCCTAAGCCCGACGAACGCCGATCGTACTAGAAGGCGTTAAA
CATCATCGCGCGCAGGGCCTAAACCCACGCCAAACGAGGATCTATAGGTG
ACTACTGTCCACATAAGAATCAACTTTAATGCAGGGTGCCCAGCGCCACA
GGCGTAGATCGTACACTTCCAATAACGCCCCTAAATACATCTATCATGCA
AATATAGCCGGGTCCTATGACCGAACCGAGATATATTACTAGTTATAACT
CTGTCTACAAACCCTTCAGCGCCCGATGATCCGGTGTTCGCGACCACGTG
TTCACTTCGTTGCCCCTGGTAGGCGTAAGGCCGGCACTATTTTCAAGAGG
AAGGTTCTCTGTGGGAAACTGTGGATCACTAGAGCGCCCCACTAAAAAAA
GGACACCAATTTGTGACTCTACACATTTTCCTCTCGTCAACAATTAGCGG
GAGCATCCTTTATGGCTTCGTTGGGAGTTTCACAATACACGTATTCTGCC
GCTGGACTGCAGATGGGCAGCCGCACGGGACGGCATGCTACGTTTGAATT
TGATCGATAAATCTGAACGCTCGATTCATCACGATGCAACACAAACGCTT
TCTCTAATTGCGCGGATAAGCCTAGATAAGATGGGTCGTGGCGATAATGC
AATCCCCTATTCATACGTTAGGTGCTGGTAGGTTCCTGAAACAATCTGAA
ATGGAGCCTCAGGCCCCCCCCTTCGAGCTGTAGGTTCGCTTCCTCGGCCT
AAGACATTCCCCGAACTTATTAACCGACAATAACCTGTACGGCGCATAGA
CCATCTCTGATAACGTTGGACTCATTTTAAGGGGAATAAGCACCACGATA
AACGTATAACTTATAACGGGAACCTACGCACAGTTGAGATCCATGAATCC
TTGGGGGGTAATGCAAACGAGTAAAGCAGATCTGTAGCTTAACACTCTGG
TGCACTCACTGCCGGATAACGCGGCTCGGGCGAAAGATGGGCCCTAGGCC
GACGAAGCTACGCATGGTTTACACGTGTCTGTTGTTCTACACAGAGTAAC
TACTTGCTCCATGTTATGAGAGCCGCATTTAGCATGTCAGGATTAACTGA
TTGTGAGCCTGTAGTACGCGAGTTCCCAGGATTCATTTTTTCGTTTCGTG
GGGTAGAACGAGACAATGCGCCGACGTAAAACCGCGCAGGACCGAGAGCG
GGTCGCCACGCAGAGTCAGTGCATCTCCCTAAGGGGGCTGAGCGTTCTTA
TGACCGTGTTCGAACGATAGATATGTACTGGATATTTGCTGGGATTGCGA
CACACTTGAGCGTTGACGATGCTTTATGGTCGCGAGATAAAAGCGGCTGT
GAGAAGAAACCACCTCTAGAGGGATGGGAAACCATCATCGAGGAGGAATA
CTGCAGAAGGGCGGACCCTGGCGTGGCTCGCAAGGACAAGTGATTCCATT
TCAGTGTAAATCCCATAGTGAGCGAGGGTTCACATTTCGCTTACTACGCA
TACGACGAGCAGATCCCGCCCCGCAATGTGAACCGCAACAACGTAGTGGC
TTATATCCAAAAGATCCGGGCAGTCCGTGGTGTTTTTTACTGTCGCCTTA
TGGACCAGGATCCGTGTTGACCCCTGAGATATTGTATCCCTGTCGCTCAC
GACTAATCTGTGGCAGGTCTCCGACCCATCTTAGATTATCGGCTGTGCGT
GGAGTCGACTCCGCGCCGGACGTGTGGAGTTGAAAAATTACGAACAATGT
CTAGAGCCGACCGCGCGAAACTACTGAAGAAATACGTCCTCTAAGTTGTT
AATTGGTCCAAGAGACTACGTCTGCTCTAATACTAGCGGACCAGATCATG
TGTAGATTCCTATTATATAGGTTAGGAATAGCCTGCTTGTTTTGTGGTCA
GGGTTCCTCCTCACAACTCGTGTTACGCCTTTAGCCGCCCACAGAGACCG
TCCATAGATTGAGTTGGATGTTTTTTCCGCGTTCGGTAATGAAGCTGTTT
GCAGGTAACCTTCTTGTAGTTCTCCAGGGGCCTTGTGTTTCCAGGAAACG
TTCTAAGTCGTGTAAAGAAAAAGCTTACTCTGCAAGCGTCCTACTTTAGG
TAGGGAAAGGCATTTCGGATGGGTAAAGTACGTCCCACAGTCTCATGCTC
TACGCCATACTGACTTAGAGAAATGGCTCGCATGAGGCGCAATCAGTGGC
ACGATCCTAACAATTGGCTTAAAAGAACAGCACTACCCATGGATGATGAG
AGGGATGACCTGCCAGTAGTCTAGCGTCTGTCGTACAGTCTGTGTGGGTA
GTACCGACTCTTTCAAGTGATGGGGACCATCCGGTCAGATATCATGGCAA
CAAGCCATGGAGAAAAAATTAGTTGAGAGCTGGACCCGAAGCAAGACCTC
CCAGCGCACTGCGCATTTTTAGATCTCTATAGGGTTTCACCAACTTGTAC
CCCGTAATAGGATGTCCTCATGTCTCGTGAGCGAGGACGAGGACTACGAT
TGTGCTCCGAGAGAGCTATCTAAAGGTCGGGTATCCATAAACATCAGAAT
GGTATGGAAGGGATAGCTACCCGCGGGAGGGCAGGTTCAAGCATGATGGG
ATCTTACAGGACGCTATTAGTGACTTCCTGCTAGGGACTGCCAGGGTTGC
CTTCAACTACCCCTCGTAGTTAGGACAGGCCCCAGTCGGCGGTTCCGGAC
CCAGCCGGTGAGCCATCCAAGAGACTATAGCAGAGACCTCTTTCACCTGC
TGACGGGGGCGCTCATGCAGCACTTAACTCGTTCTGAGGACAAGTATACG
TCACATCATTGATCATCGGCCTCGAGTCGAGCTCTAGCACGGCTTATAAA
GAGAATTTCGTAGGTCGTGCTAATATTATCCTCGATTGTGCCAACTATAA
TAGAGTCAATAGAACCTGCATTTCAATGATTCAGCAGCTAGGCAACGTCA
CGTGCATACTTTGAGTTAGCTTTAAAGGGTCGAGCGGGCCGCCTCGATAC
CGATACCCTACTCTACCAAAACCCTATTGAATGGGTTTCGTGTTTCAGTA
CTGACCCGAGTACTGATGGGCCGCCTGCAGACCTTAATACGTCGGTCATC
CAAAACATACCCAGTGCGCTGCCGCAGCCGACTAGTTCCAAAGTAGTCAA
AGCTTCCAGCGACTACCGCCTGTGGCCTTGGGAGACTGCCATCGAAGTAT
TGTCGCGCGGATTTTACGCAGACATGGTGCATCGTTCTATCAAATAGCCC
AAAGGAATGTAACGCCAAATTTCCGGTGGATTATTGAAACGGTGTTAGCA
GACACAGTTGTGAGGGTCTATGCAACATAACGTCTTGTGGCCCCGCTGCT
TAATTACTGTACGGTTATTAGCGGTCACCTTTGCGCTGGGGCGGTCTTCT
CTGGGACTACTCCTGATGCGTACTTACAAGCAGCCGTCTCCCGTCCATCA
GCACGCGCGTGATTCGTGTTGTACGCAGACATTTCTCCGCTCAGGAAAAT
ACGTTTCGTGACAACGTGTCCGGGGTCGACGTTAAGACTCCAAGAAGCCG
CACCTCAGCCACCATCCTATGCGTCAGCGGCTGCGATTCCCGCTCTATAG
ATACAATGAGGGTGTCCCGCCTCACCATGGCCACAGATCGATGCAAATGT
AGTACCATGTCCCATGTTTTACTCGTTGGGAGTTTCGAGATAAGATAGAC
ATATTCCCCTGCTAGTAGCCCTTGCTTGTCCCTCTGGGTCCACCAGCATG
CGGGTGATCCTATTTCACACATGCCGACACTAAGTTGTGATGTGCTAGAT
CGTACATGGTGCCTACGACGATATGTCCTCACAAATTTGGCACTAACCCC
CTGCAAATTATCGACGCACGGTCAATGTAAGAACTCGCTAGATCTCCAGA
GATTGATTTACTAATTCTACCCACAGGGGACACTTTTTCCTCGCCGAGGA
GCCTCTGGAGGCAAACGCGTTCATACCTGCATGGCTTGGCAAGCACTACT
TCTTAGCATTGTGAAATTACACTTAATCACTGATGACACTTGCTCGCCTC
GATCAATGTTGCCCGGTGCGGGTCGCAGCACATGCTACACGTTCTCACAG
TCTATATTAAACAAAAATTTCACCATTCAAAAGGCGCCTGTCGAGTCAGT
GAGCGATACACGAGACCACTCTGGTATTATTACGGAGAAATCTAGTGACC
ACACGCGTTGAATAACGAGGCAACCTGGCCTTGGTGACCCGAAGGTAGCA
CGCAACGGCCGGTAGGCATAGTACTATTTCGCAGTTCAATAAAGTAGAAA
AGTATTTCCCAAACGGTGTTCACGTGAACATTAGCGCGTCGATGTCAAAA
CCCGTTTCACATCCCTTGAAGTCTCAGGTGCCGACTGTCGTTCGTGGCTG
ACTCTTGGAGCATGTGATGTGGCGAAACGCCTGGACCCAGTCTGGGCCGT
CCTCGAAGGAACGATAAAGGCTCACTTTATACTGTGGAGCATGAGTGTTG
TCCCAGCGTGTTCCTGACCTGCATGCCAACTTCATGTTTCCAATTTGAGA
AACCCGCACACTGGATGCTGATAAACTTGACTCGTCCGTGTAGCAGTCTC
CATAAAGTTGTCCGGCGCCGCCTGAAAGCGTTAGTTTAGGCCGCGCGAGC
CCCAACTACCCGCTAACGTCCGCTGAATACATCCTCCTACTTACCAGGCA
ATTGCTTAACTTCAGAGGCTGTTAGTTTGGCGTATCAAGGCGTTCGGTCA
TAGCGGGTAGTCGTCGAGCTCGATCGCCAACGTACTACGGGGTCTTTATG
TGACTAATAATCCGATATCTCTCGCGGAGCGCGTCACTGGGCCATCCGCT
GTCGTCTAATAACAGCCAAAAACCAGGTCATGCTTTATCTGACGAAATAT
CAGTGAGTTCGCCCACGTCTTAGACCGCCACTTTCAGCATAGACCCTCCA
ACCCAAGGGGTCCTGGCGGCTTAAACCAACGGCATTCCCTAACAGTTGAA
TAATAATGCGATGATACACGTCTACCGACAAGAGGGGTGGAACCAACTCA
TTGCAGCCAATAACGATCAGACTCTGCGTCAGTCGGATTACCATATTGTT
CGCCACTAAGTCACGTAAGAAGCCTGTTGAGGAGCTGGCCAAACGTATAC
GCTTCTACCCTCGCCGAACTTTAGTGCCCAAACGTATTTCTTGACAGGCC
TACACGAGAGTGGAAAATTTCGTTTGACACGGATAGGGACTGGATTTCAG
ATACACACTGTGTTACAATGGACCGTCTTTGATTCCTCCGCAGTTCAAGC
GAAAGAGACGTAGTCCTGGGGCATAGGTCGGGCGACTGTCGACCGCAAGG
ATGTGTACTTTTGCACCCATCCGCATCCTCAGTTTTTGGGTCGCATTTGT
CGTAGCCTGTGCGGCAACGCGTGACTTCATGTGATATATAGCCTATCAAA
GGTGGTGGGCCATACAGTGCTGAAGAGGGCGTCCAACTCTCGGATCCCTT
TTACGTGAAGCCGACGGGGAACTTGTCAGAGGGAAACGGAATCTAGCTAT
CAGCCCTAGGCAACTCCCTCGTCCTGAGGGGCAACCAGACTTAAATCCAG
CCACCAAAGGTCAGACGAATTGGGACAAGTGTGGTTGAGAGAAAACCGTT
AGGTGGCTAGAGGAAGGACCCATTTCCCTACACTACCTAAATACCATGGT
GAATGCCGCAGGTCAGCCCTCTATACCAACAAGGACTCGTAGTAACGAAT
TTGAATTGAGCGCTCGGAGTCCGCTAGGAGACAATAAAAAGTGGAGTACA
TTCTGACTTACTCTAGGCCCATCAGCCTCACGACCTAACCGTGCATAACA
CGCCGAGATACTGGAGGTCATCCGTAGTTTTCCCGTTTCGGACCAATCGG
GCGCATCCACCGTGTACTCCCGACTCCTTGGTTAAAGAGTATAAACATTG
ATACCGTTGCCAGAAACGAAACCTAATAGTTAGACGATCTCCTTTCTACG
CGGCCATCGCCGACACATGATCGAAGCGCGCCCACCGAGCGCATAGCTTC
GACTGCAATCTTCGTATATGGGGTTCGTTACGGCACGTACATGCTTTTAT
TCTTGCCCCGAATTATTGACTTGCGCTCAGTTGCCGACAGTGAACTCCGT
CGAGTTGCCATGCGGTCTCACCCTATCGTGTACATCAGATTCATTGCCGA
ATAAAACGGGCCTACGTCTAATGAACTTGATAAAACCCCTACGAAGCTGC
TCTCGAAACCTTACGTCGTGCGCAAAACTTCGAGAAGTTTTCAAAAGCGC
GAATGATTAAGGACAGGATCCCGCATTCTGCGGGCACTTGAGTGGATTGC
GCCTCTGTCTGGTTTTTTTCGTCTTGTAAAACATAGCTGACTCAGCCATC
CAGAAACCGGGCGTCTAGGGTTTAGCCCTGTTCTGATTCTCGTGGGTTGC
GACTAAAGTTTGTAATCTGAGTGAAAGGGGTTCAATCCTTTCTGTCCCAA
CCCCTTTAAATGCGTTAACCCCCGTGCACACTAGGAGAGTGCCATAACAT
CGAGTTTTCCTGAGGCGAATAAACCTCGAGGAGTCCCTGGTGCGCTAGGG
AATTGCATCACTGATGAATGGTCCCTAAGCACGCAAGCGGACCCTAGCAA
GAGATTTCCCGTCACACTTGTTTGCGGCATGCTTATGAGTTATGCGAGCA
TTCAACCCCTGGTGTCTCAAAACATCCACGCAAGTAGGGAAACTATCCTA
AACGCTACTTCCAGGATCCCTTACGACCTTCTTTTAAGAGACCTACTCTG
GTCCAGCAAGTGCCGTGCCAGGGCTTGGCGATGAGTTTTATGTGGCCTCA
GGGCTCCGAAGTTAGGATAGATCAGGATGCTCGGGGGTCCAGAATAATTA
AATAGGGTATCATTCCGTTCACCGCACGCCGACGGACCAAGGTGGCATCT
CGTTCAACCAGTAAGCTGATAGTCAAGGAGTCCTGGGGTAATCTTTACGT
ACGTGTTCAACTCGGGGTAGGGACTTGGGCTAATTAAACGCGGACGCAGA
TGTTTGTTAGAGCTAGGATTGATGCTTTAATACGCTATCGTGAATGGAGA
CTAACAGTTCAGCCTCATCCATTAATTCCAGTGTTGAGTGAGTCGACATC
TAGTGGTCATGGATGTGAAGCTATCCTGAATCCCGCTGTAGTCCCCCTGA
TGGTGCATGGTGTTGCGATTCAATGCTTATCCCCATTTCCACCTCAACAC
AGATTAACGCGGGGACCCAGCTGACTGTCAGCTCTGGGGAGGTCTCGTAC
CGCCGTCACCCTCATCGAACGCGTACCCCAAGAAGGCAGACCCAATGTGC
TTAAAGACGTCATATTCATGGAACGTATGTAATGGCCGTGATCATTGTCC
GAGGTATTAGCCGTTTAATAATGGGGCTCCAGACGATGATTTGAGAGACT
AGATAAACAGACTTGTCCCTACGAGAGGTCCCGGTGTAGGCAGGCGCCGT
TTTTGCCGCTCCTTCAAATCACTTATCAAGAACAATCTTTAGAAGGAGGA
AGTCGAGTAGCAGGTGCCATCCTATTAAGGTCGGTGCACCTCTTGAGCTA
CTCGCGGGAGGGAATGACCTGGATAACCGATCCCTATCGTCATGATCGGC
TGCAACCTGGAAAATCTCCGCGTTGCCCTTCCGGTTGTAGCTCAGGCAGG
ACCGATAGTGCGAGTCCCCTGGAGGAAGCTCGCCGATTATCCGCAGCCAT
AGGCACCGAGTAGAAGGGGGTCCTTCTTCACCTAATAATAGTTGTGTCTT
AAATGGAAATGAAGTATTTAGATTCGCACGTCTCTTTGCATTTTGCCGAT
AGTCTTGTCGGTGTTCCGTACTTACGCAGGTGAATGAGTACCTTTGATCC
TTTGGGGCCAATATCATGAGCTAAGTTGGTCCCTCGTCACAGCCTACAAA
GGCACTCTAAACTGGGTCCTGAGAGTACTGTTCCCTTTCATAGTAAACCG
GTATAAGCACTGAGCTGCAAAAATTCGTTTCGGGACGATGACACGAGATG
GCGGACCACAAACGCACGAGGTCACGTATGCCAATTGGTACTCCCCTCAT
CCGTTAGAACCGTATCAATCCTACTGAAATCGAGAACCCACTGGGTCACA
TATGAGGTTAAGACATATTTCGTCCACGGAAACACATAGGTTTGCAATCT
CCGTAACCGACCCCTATGGGTCAAATCAGATTCTCCCATATCACAACGTC
ACCTTCCACCAGATACGTGCTTTTAGCAGATGATCTCTGAGGGCTCAGAG
TTCGCTACGAACCCGGGCCAGTCCTACGGACATAGTGAGTCTGACCTCCT
TTAATAGGGGACGCAGTTTAGGTTATCCCGGACAGGCTTTTCTGCGGCAC
GCATTACCGCAACCGGTCGCTCGATTGTTCTAGCATTACAGAGCGAGTAC
AAACCGGCTGGTCCAATTCCAAATGGTCATGACGCGGTGCATCTCTACAC
CACACTTACTGAAACTGCCGTTCGGTCATCATAGATTGGACGCTTTCAGC
GGAAGTTAAGTCACATGAGAGTAGCGTCTGCACCACGTTAGATCCTTTCA
TTGAAAGAAGTTAAGACATACCTTGTTTCGCAACACACGTGTTTCGGCGC
GCGGGTAGATCGATTGGCAAATTGCTACAGCGTTCGCACCCCCGGATCGC
TATCGATGAAGACCCCTAGATACTGTTACTTTCAGGTCATTTAATTACCA
CCAACTCGTGAGAATTAATCCCCATTATGTCTCGAGTCATGAGGTGTAAC
TATCCTACAATGATACAAAGGTGCGCGAAGAAGGCATACTGAGGCAGTAA
CGATCTTCGTAGCGCCGAAGATACACACGTCCAATGGTCTTAGGTGTCGC
CCCACTATAACCAAAAGTGCGGGTGGCGCATACGCCCTCCGATGTAGGAT
GCAACCGTGGACTTCTACGACGCCTACTGGAGTATGACTGGCTAGTGTAA
AGAGCTTTTTATGTTTCTTGTGCCTTCATAACATGAAGAGACTGATTTTT
AATACTAGAGTCTATATACGGTGGCGAGACTTACGCGATACGCACGATCA
TGATTTACGAAGATCGCAATGAATGGGACCCATGGTGATTCAGAAGAATA
ATACGTTCGGAAGCAAGACAGTACCTCGACACACTTCGAACATCTGCGGT
TGTAACCGCAATGCAATGGCTAACCCGACATCACGATTAATACTCTCGTG
TCACGAGAATTGTCTCTTCCAGAGCCTTAATCTTACCATGTATTATTTCC
TCTGGGCATATTTAAGGGACATTGGGGAGAACTGAGCCCCGCTCATCGTA
GATCCTGTTTAATGACCGGAAAACCGGAGTTATAGAACCCTGGAAGTTGC
ATAACCACAAGCACGAGTCAACGAGTATTGCTATGAAGTAGTTTTTTCTA
TTCCGTATCAACTTCAGGCCCATGCTGACGTGACGAGACTTGCGCGTGGA
TTCTAGGTTTACGCAAGCATGACGGTAGCAAGATCTCCTGATAGTTCCTC
GGGGTTCTCTGTACGAACACACGAGGACTTTCCGAGGCAAAATAGCACCA
GCTCAAAGCAGCGTATCAACCGCACGGTCCCAATTTTAACGTTTCACAAA
CCTATTACAGGGGTCAACGCTTGGTCAGCAGACAGATGATAAGCGCCTGG
GTGAATCCATGTAGACTCACCTCCAGTTCCGCGGGCATACAGTACGGAAT
TTGAACAGACGCCCAAGATTATCAGTACATAACTGACGGCAAAGAGCTAC
TACTCAAACAACAATATCTCGTTTATTGTCCTTAGGGCCCTCTATTCTCG
CGAGTGTCGACAAGGAGCTTTGGTTTGCTTTCAGACGCAGTGTTGATTAC
TAGCTAGTAGAGGGTGGTCCACCCGTCCTAAATCCTAGCTTGCCGCCGGG
ACCTCTTTAAACCCTGGAGTTGGTAATGTAAGTGCGCGAGCCCCATCACA
CCCTTGAGTTGTGTGTCGTCTTCGCGCGTGCCGTGAAAGGAGCACCCGAT
CGGGCATCGGCAATTAATCTAATTACTCGCTAATAGCTTTAAAGGTCCGG
TCGCTTCTCAAAACTCTGAGATACGTGTGAATCGCCGGGCCGGGCTAAGT
CAGGTGGGTGAGTGCCACATGTGAAGTAGACTCTTGTGGTAGTACCAGGC
CACTCGCAATATCGAAGGAATCTTCACCCTCCCAATATTAGTTGCAACCC
AGCGCCCCTAAAATGTTGGCGACACATGAATCGCGGAAGAGTCTAGCTCC
TTATTGTGCGATCGGTATGGCCAAGGATCGGTGAAGCTGTTATATAGACT
CGAAGAGGCCAGCTAACTTGCTAGCATATGCTGACACTCATGGGGAGTCT
TGACATACCCTTGCCAATTTGCATCACAATGAACACGGACACAGTCGTCC
GAAATAGTCTATGCCACGCGGGTACCAGTGCTGCCAGGTTGCTAATTCGA
GGGGTTTTCCGGTAGTAGGATGCATTAAGAATGGGAAAATACTGATAGAT
AAACCAGAAAGAGGATTTGTTACCTCTCTCTTCTTTTTTAGATAGGTTAT
CCTTTTGATTGATCGTTGCCCGAGGACGTTGCTCTGGATAACAGTCCGTA
AACTAGTGCTGGGATGTAGGCAGCTTCCATGCCGTGTGTTACTATTGCGG
ACCAGTCGCACTCCAGAGGGCGGGCCGTTCCACAGGACTAACCGAGGGTA
GTTTCTCGATCTTACCCTCTAAGCGCTCGTGCAAGTTGTTTTATAGTTAG
GGGGAAGAACGCCCGGCATATAGCGTTGTGATCCGTTAATGTCTGTTGTC
GATTCTGAGGCCTTCGTCTTAATCCTTAATGGAGTCGGCTGTCTGTTGAT
CGATTTTAAGAGGAGAGCGTTAGCACATGTGCGGATCGTATGTTCGGCTC
TAGCGACGGAGGTTGATTTCAGGTAGCGTTATACGAGTCCGGGACCATAT
CTCGTATCTCGCTCTCATTCCAGACGTCGGCACGTCTCCTAGTATCGCCT
CTACATTATAACGTAGGCGCAACGCTACGCGAGACTATGAAGGATGCCAG
ACTTGGAGAGCCCGCCGACTGCGGAGTCATGTGAAGACTTTTTGTATAGT
ATCTGCGCATATAATTCCCCAGCAGCAGAGGGATCGCAGTGCGCAAAGAG
GCACTGGGGCCGGGATTCTGCTACTGCTCCGGAACCTCACCTGGGCCTTG
GATAACTAGTCCGCCCCGAGCATATACCTCCACGTTGATAGGGCGTCGTT
TAGATACGTCGAAATCTGGCCAGGAACCCGTTCAGGGTGAGACGAACAAG
GTCTGAGGATTGAAGCATACTACGCACTCATCAACCTTAGGAAGTGATAA
CACCAACAGTGTTTTACGTTTCACTAAAACATCCGCCGGAGTCTGGTGGA
GGTGTGGCGCTTCCGGCTGGGGCACGAGCATCAGGTGCACAGCATTAGCA
GGGAGAGTCGGTCTATTCGGTGTGAGAGCCCGGAACTTGATGAGATCTCG
TATGAAAGGGAGCTAGCAAGACATGTCGCTAATGGTACCTATCATGGCAA
GTGAGAAGTCGAGAGGAATTTTTCGGCCTGTAGTTACTAATTGATCTAGA
GGACGCACGGTGGCCCAGACCGATGTGACTCCGATTCAGTAGACGCCTCA
TAGGCGCCTGTTCTTTGCGACGTTGTGGACGCACATAAGCCTGTGACATG
ATTTAGCTTTCCTTGCATGCACCTTCGCAAGAGCTCTCAGCATTTGCGCT
AACAGGAGCGTAATTCGTGCTCCGCCACTAGGAACACGGAGTATTTGAAG
CTAGGACCTCACGAATGCTCGATGGTTCGAGCCGCTCGTCTGATAACCGG
TCACATGTCGATCCCCACACGATTGAGCCATATGGAAATAAACTGTTTGG
CGGCGGCCCACATCTAGACTGAAGACCACCCGACACTTAGGGGCCTTCGT
TTAAGGTTGCGCAGCTATCTGGACTTCATGAGTCACGCTGAGTGTTCAGC
TGAAGACTCCTTAAAGGCTACCACTGCCTAAGAAGGTCGAATATCACGCA
TGTCGCTCCGGATCGGTCCCTGACCAGGACTTCGCTACGGCTAAAAACTC
ACCCTGAGGGGAGTGAAACCCTAGTCAGTGAACTTGCTGGTCTAGTACTC
ATATTGTGATCGGTGAGAAACATAAGATTGCAGAGACAGAGCACCGGTAC
GAGTCCGAACGCTGTATCAAGGCCGTATTCAAGACGCCCATAAGATATGT
CGCACGGGGTGATATGTTCTTAAGCGGGGTATGTCATGAGCCCTCGATGA
TTGGCGAAGACTCCTCGCTGTTGTGGAGGCTTCCGTTTGCCGCTTACGTT
AGTCATATACAACACAAAATGTGCTAACTCTTGGATTTCATCTACTCCAC
AGCGTCTATGAAAGTAAGTACTTACCACTATAGGAAGTATTAGCGCTACC
CCTACGAGGCTGAGTCTCCCAGAGCCAAGCAGGTGGAGCATTCTCGGTAG
CAAGGATACAAATGCGGTATGGAGAGTCCAGTAGAAGCCGCAGGCCCTTT
CATTCATGGGTACGCGCCTCTCCCGGCAGGGGCAGCTGTCGTGCGACTTG
AGGCACCAGCTTTTTTCCCGTTGAGCCTCTAGGGCCGAACAATCTAAGAC
GTCATTTAATAGTTTTATTAAATACATGGGACCAGGCGCCTTTTGATTTT
CCGCAATCTGACGTTTCGAGGATGTGGGCTCTCACTGTCGAACTCGGGTG
GTGCGTTTTAATACGGCGCTGGGGCAGTTATTACAGTGTCAGAATGTGAC
GGTGTAACGCTGCTAGAGACTCAAAAAACCGAGGCGTGTTTCGTACGCCC
GGAATAGAGGGGCTTTACTATGGCGGACTTTGTGTATCTTGTAAGTGAAT
TTGTCGTAGACAAGGCAACTCTTTTCGGACATTCGGCTAGCTAGCTCCTA
GTCCAGTCACTATCGATCGCGCAAATCCACCATTGCCTTTACGCAATGCC
CTATACAACGGCTAGCGGATAAGCCTCGGTGGCTTCATAGACCTCAATAG
AAGTCCGCAATTGGTGTGACTCGGGCTCAGTAGGAGATCGTCCTAATCAG
GAGAGGAGGCAAGAATGAGAAAACGCCTTATGACTTTTTATGATGCATCA
CACAGGAGTACACAGTTGCGCCGCGTTACACTTGAAACGTACTGGACGCA
TACGTAATGCATTACTTGTTGATTGAGTGGTGAGAATCCCATTGATAGAA
AGCGACACAGAAGCATTTGTTGCCTGCCCCGTCACCCGGGGGCTAGCCCT
CATCATGCTCGACAACGAGCTCTTACGTGCCAGATGGAACTAAGTCATAT
GATTGGGCGCTTTACTGCGATGTGGTGTATAGGGTCACCATAGAGAACCA
GCAGTGTGAAGCAGATACTCTTCATCTTCGTCCTATTCATTCTTCTTCTC
CTCACACGGATGTCGCGGGGTCATGTAGTAGTAGGGGGACCGCTATTGGA
AAAATCAAGTGAAGGCGAGTTCACTGCAGTGAAGAAGCTCACTTGCTTGG
CTTTGGCTAAGAGCTGCTTGAACTTGAGGCCGGAGCGATCGCCGACGGCC
GGTGACCCATGTGGCGGCGAACTACTAATGAACCTAGGGGTGCTTAGGGT
CGGTCAGGGTGGGCACGCCAGCTTTGTCAGGAGACCGCGGCACTTTAACG
AGGTGGTGTCGCAAATCGAGGTTTTGACGCCCGCTTCGCGCCTAGTATCG
GCTGATCCCTCCCTGAGCGTCCGGTCTCTACAATCAACGAGTGAACAGCG
ATGCCTAAATCGTGTCTTCGCCGCGACTAATCGTTACATGTCCGCGGGCC
AGGCCATAAGGACGACCGTGGCGATTCTAAATAGAAGACCGATGGGACAA
ACAGGAAAGGACCTGATAAGAATCTTCATTCGTGAGGTTTTTGGTAGTGG
TGCTTAGGTTGCAACCCATACGTGAACGGAATGAATGACCTAGACCATCC
ATTTGAGGTTTTTGATAGAGCGAACCATCGATGCCATTCCTAAAGTGACC
AGTGATCGGATCTATGCCCTATTGAGCGTTCACGGCAGGCTTGAGTATGC
ACCGGGTTGTGAGGCAACAATGTGGCGCGCGAATCTTGCGTAATAAGACC
GTTAATCACTATGCGATCATAGAAGCCTCACGACCCGCTAGATTAGGAGC
GGAACGAAGAGCGGGTATTGGGACTAAGGTACTCCAGATGGACCCTGGGC
GGATTTACTCTGGACGTGCCTCCCCCCCCATTTTGGATGCTTAACCGGCA
AACGATAAACCTTACTTCCCAAGCTCCATCAGGGTTCTAGGATACTGGAC
GATACCCACTAAAGTGTAGTCCCTCGCGTTACTGATGATTTTTAGTGTAC
ATAACCCTGGCTGGCGAAGCCATAGCCGGGTCCGGCTCGGGATTAGTGCG
CCTTACATTGTCTGCGTAGTTCGATCGTGAGGCCAAAGAAAGATGAATGA
AGTATGCGAGTGTCCGACAATGTTTTAAGAGCGTTAGCCATCGTACATTG
CACTGACAAGGATGCGCGTAGATGGACGCCCAAGAGCGGTTTCCGTTGCC
CAGCACCTAATAATTTGGCCTAACCCGTTGGCTGAGCCGTGGTCCAGGAT
ACGTTTTGACCTGCGGAACGCAAACATTCTCAGGCGGACGATGTCGTTTA
GTCAGCATGCGGAAAAAAGGTCTGGGTGGATCCTTCCGGTCTGCCATCTA
AATGTATGCACCGACATCATATGCTCCGTTACGCGACCAGGTTTCAAAGA
CGCTCGCTGCCCACCCATAACAATCAGATTCCATCTCCGAGACTAATACG
GGAGTAGAACTACGACACATTCATCCAATCCTCGGAGGGGATTGCCTGCA
CCACCTTTGTGAGTAACCGTACGTGTCTGGAGCTTATATTCTTCGGCGAT
AAGTCGATTTGAGTTCCTTAGATGACACTTGATTAGAGTTAAGGTCTCGG
GAACCCTGAGAGTATTTGAAGCTATGACCTCACGAATGCCTCGGTGGTTC
GGAAGCTCGGTCGTCTTGAATAACCGTACATGCGTTCCCGACACGATTGA
AGCCATATGGTACATACAACTGTTGCGGTCGGCCCCCATCTAGACTGTGA
ACACCCGACACTTAGGGGCCGTCGTTTATAGATGTGCAGCTATTGGACTT
CATGATCACGCTGATGTGAGCTGAGCACTCCTTAAAGGCGTACCACTCCT
AAGCAGGCGACTATCACGCTGTCGCCTCCGATGGCCCTACCAGTACTTCG
CTACGGCATAAAATCCACCCTGAATGGGAGTGAAGCCCCAGTCAAGTGAA
CTGCCGTCTAGTACTCATATTGTGTTCGGCGATGAAACATTATATTGGCA
GACACAGAGCACCGGTACGAGTTCCCCAACGCTGTATCAAGGGCCGTTAT
TTAAGCGACGCCCAACGGAATTATCTTCGCGAACATGATGAGTGCTAACG
CGAGCACCATCCAGAAGCGCTCAAGCATTGGACTAAATGCCGTAGTGGGC
CCGTAAGAGAATGGGCATCTTCCTTTGAACGCAGTCTGACCTCTGTCTCG
TGAGTAAGCTATTGGCGGTCCCAAGTCGCTGCAATAGGAACTTGTTCAAG
ACGAGGCAACAATATAGATCGGGCCCCGATCTCACTGCAATAGAGACGCA
CTACTTGCAGTCAACCTATGGAGCAGGTGTTTGTACCCATCCGGAGGAAG
TACCGGTGAGCAATTAAAGAAAGTCCCCTCACAATCTTGGATCGTCATTC
CGCTAATAGCAAGCCGATCACTGCAGTCGCCGATACTAAGACGTCCCGTC
TGCGCCCTCAAGTACTTCGAAAACGACAACCGTATTCCGCCCAGTATGCG
CCCTGTTAGTGGCAGCTTGGTGTATATGAAACTTCCCCGATTACTGTAGC
TTATGTCGGCAACCGATTTCCTCACTAGTCTGAGGGGTCGGGGTCGCTGG
CAAGAGCTTCTAACATCGCTGCCTGCGAACGTTGTTGCGGTAACTTCACA
TATCGGAAATATTAAGCTCTCTCGTGAGGGTGAAGTGAAACTGAAGATTA
CATACGTAATCAACTGGTTTCTAGAGTTCGCTTTAAACATGTAGAAATAA
GAAGTTAGCATTGTGTTTACCGACCGGACCTCACAAACCTTCAGCCGAGA
GAATACGCGGGAGTGACGAATGCCAGCGCCGGTAGCCCCGCCAGCAGAAG
CAAGACCAAAGTCCCAAATCTGGTACCCTACAAATTAAAAATGCGTATTA
GAGAGCTACCACGAAGTCAGATTTAGCCTCAGGCATCTTAATCGCATAAG
TGAATGCGCCATCATCACTCATTTTCACAAATAACAGCCAGTCCTGAAGC
TTGAGCCCCGTTGCTCTGCGTCACTTCAACCCTTGAACCGTGTGGGCCAA
CCCAGACCCGCAAAACTATTAACTGAATCGATGAAATCTTCTCTACCCGG
TCCGTATTCGGGATCATTTGCGCGTCCTTCTGAAGCTACTGAACGACGGG
CACTTCTTGCTGAGCGTTAAACTCCCAAGCTGACGGCGCCTCCGAGCAAA
TGTAGGCCTGAGCCCTCACTTCACGTGACCATGTAAAGATGAGTCGAAGA
AGCCACACACTTATGCTGTTTCCCACTTCAACTCTTTCACCGTTCGGCCA
GTGTTATAAAGGTGGGCGAGCCCGCCGATGCACTCGTATGCCAGCTAGAC
TCCCGTGCTCTGCTTTCTTTCTTTTTTGTTATCATCTAAAAACGTCGAGC
CGGGCAGCTCCTTTCTACGCCTAATCAGAGACGGTAGATGGAAGTTCTTT
GTGTGCCGTCACCCCAACCTAGAGCACATACGCTGGTGCTATGATACCCG
AGATTATTATACGGAGTTGTTGGCGAGACAACTCGAACCGGTTCCCTCGG
AGGTGGTCTAGTCAAAGGTCCATATGGTTCTAACCAGATGACGGTTAATT
CTGGTCAGTACCCTCAGCTCGTATGCTCCAATACGTGCGGTTGATAGAGC
TCCATCTCTGTGTCTCTTTCCCACTACCAACTACTCCTTCTCTAGCGGAC
CATTTAAATTTAAGTTTAAACCACGATGCAGGCGTTATCGCGTCGACAGT
GGAGCAGCGCTTCTGACGAGTTGCTCCCATACTAGGAATTTATTTACTTT
CCACGTTTCGGGAAGGTTATAATGCTATCTCTTGCTTACCGTTCAATGCA
GTTATTACATCCCTCAACTGCGTCTGGCCTGAAGAGCCTCTTTCAATTCG
TCTCGGGTACTCCAATGCATGTTGGTACGTGATATTCCAACTCTATCGAG
AATGTAGTAATTAGACCACCAACAACGAAAATCTCAGGGTTTTCCGTTAT
TTCAAACACTTTAATGACGGGCGCTATCTTGTGGCAGCCAGTTTTGTACT
GAGTAATAACCTTGGGTATCGGAATGTGCCCTTACCAGAGGTTGCATATG
TTGAGCAGCCTCCGCTCACCAATATGAGTTACAAGAACCTTTCTCAAAAA
CTAGGGTCACAAATTGCCCGTCACCCCGTACCTTTTTTCTGAGGCAATCC
CCCTTAGCTGAATTTTACCAGTTGACCCGAGGTGCGTTCGCAAGTGAATC
AAAGCACATTGGCAATGTTAATGTTGTTGCCTAAATATAGCGCTATTCAT
AACACGACTTAGCTAGACTTGCAACGGTGGGACCAACCCGACTAGGCAGT
TATAACGAATAACTGTTCCGGTCGATTCTAGTCTGCCTTGGGAAGGCTAT
CGCAGTTTGAAGTGGGCAGCTTCAAAGCGGAGGTAAGTACATGGATTGTC
TTACCGGGCTCTAACTGTCTCAGCTTCCCCTCGGACGGGTTTGACTGGAC
CGAGTTCACCTAACCTAGGCGCACCTACCGGAGGGACATTACTTGTTGTT
GGAACGATTGGATCGTATCACCCGGGTCCGTACAACCCAGCCAGGTCACT
AGAAAAGAACTACCCCAACACGCATCTATCGCTAGATATAAAACACCGAT
AACTTATAAATGAGCTGGTTTTCGAAGTAGGGAGCACGGTGTACACGACC
TTGATGGGAATCCCCTGAGGATGTCCTTGAGAAAAAGCGGTTGGTACCCG
GTTTCGCCTCCTATTTAAGAATACTACCAGAGGTATGCCCGAGGAATATT
AAGCGCAGGTCAAGGGGGGTGTTGGTTACGTATATAGATCCTGATGCACG
GGTATTTACAATGCGTGAGGTGAGCCGGGTTTAGACGGGATAGCGAAGAG
GCAGGCAACCATTTCGCAACAAAGTGCATCACGGTAACGCGTTAGGTGCA
CTACGTTTACACCATTTTATCACTGTGTCGTATAGAAGTAATGAGTAAGT
TTTCTTGCCTTGTTCTCCATATCGCATAGGTAGAACGGGAAACGATGCTG
ACACACCGCCCTAGTTCCATACTCGACCTGGCGGCCACCTTCAAGAGCCC
CGCGGTGCCCAGCGCAGGATTTCCGTAAGCGGACACTATGAGATCGGTCC
TTACAGCCTGTGCCGTCGACTGCAAAAAGACCTAGAGGCATTCTTCATAT
TTACGGCATTAACCTTATCCTATGAAAGGCAAGTTCCAAGTATGCCGTGC
CGTAACTGAGTACAATACTGAGAGACACCACCGCAGTGTTCATAAACGTC
TGCATAAAGAGCTGCGAATCTCTTCTCTTGTGAGTGTCGAGCAGTCCGCA
TAGAAAAAGCTTTCGGAGAACAGTTGTACGAGTTGGCGATTCACGGGGCG
CCTGACGCATCGTGAAGTGCGTGCGTGCTTGTACTTAGAGCATTGTGGCG
CGAGCGCAAGGTTGAGGCCATACGAACCCGGCTGCGTCAAATGCAGTTCG
CACTATAGTCGTCGGTGAGAATCGAGCTTATTGGCACCCGATTGAGCGCC
TTTTATCGGTGTTAAACCTCCCGTACGCGCTCTGACAGCAATCTACAGGT
TTCGGTGAGTCACCCTATCCTAAAAAGCCAGACGACTTGCCTCGGACAGT
CTCGGCTCATCCATGCGATCCATTGAGCAGTTTAAATCCGGTGCTGGACT
TCTTCTTGTAAGTACGCTGCGGCTGCTACTAAGTTCTTAAGCCAGATGGT
CATGGGACCGACCGGGAGTTCAAATCCCTCTTCGATGAAAACGTTATCCC
GTTCCGCAATGTAATAAACTTTTGGAGGAGTCCCGCTTTGGGAATAATGC
GACGGGTCGGCAGGGTACAGTTGCCCCGAATTCGCACCACGAGTGACAGC
GAGCTTCCATCGTGATGAAGCTAGGAGGTCGCCAACTCCCAAAAGAGAGC
TCTGAATCCGTGGAATATAATTACTCTTCGCAATCGAACGAGTTAGCTCA
ATTCCTGTGCATTTACAACCTCTGCGGGTCCCATTCGACCGCAGAAACAG
GTGGGGCAGCATCGACAACTTGTCGTCAGGAACCCTAGTAACACCTTGGG
TCGAGGAGATCGCATATGGGCCTAAGCAAAAAATACTGCGTCAATAAACC
CAGTTGGGTATCACAAGTTTTGACTACATGGGATCCATGCGATTTCCTAT
CGGCACATGGTCAGTTGCTCGTCTAGTAAACTTAGGGATGCTCACATATT
AACAACGCGTAAGTCGTGCGCAACGTATTGAAAACTCTGTGCGTCGGCAA
AGACGACTCTAAGGGATCTGTTTTAGTCAGCTTCGCGTTTGCCAAGCATC
TGCGTATTTGGGTCGTAGCTAACCACTGTGTTTAAATTTGAAAACTAAGC
CGGTACCGGTAAACGCTATGTGTCACTTTACCTACAGTCTCTGTGTGATG
GGGTACGCTCTGACGCAAGCCTGTCCGCTAGTGAACAGTAGGTTGGGTCA
TATGCATGTTCGGGTTCCTTGTGCGCCTGGACCTCCGCCCTAGAATTAAA
GGGTGGCCTCTGGATGCGATACCGACCTCAATCGCTTATCTACCTAACCT
TTCCGCCTGAGCGTTCCCCATGATTCTATTCGTGTAGTCCGTGACATAGC
ACGGCCAAATCTGGGGATCCCCGCACCCATATTACTGATGCTTACGATGC
CTTCACACCGGCCCGTTTAAGTTTTACTTTCCAAATCGCGGATCTCTGGG
TCTCCATCGCCAGGAAAGGAGTGCTGACGGAATTATGCTTTGTGGAGCAC
CGCGGACGCAAAATTCCAAACTTTAACGCGACCGATACCATAAACGATGC
AGTGAATCTCCGGGAAATGAGGGCCAAGCTGCACTCAGAAGATAGGGACG
GAGCTCGTAGTGACCGCCCGGTGCGCCTATGGCTAAACGTGGGGCAACGC
CCCATTATAGTCGCCACGGATGTCCCGCTGATGTTCACGTATAGGTTCGG
ATCCCGCTGCAACCTCACTACACAAACCTATGCGCGCTCGTTCGGAAACG
GAGATTTGTTAAGAGCCGGCAACTCCTATCGACCCACCCAGATGTAAGGT
GACTACTCATTTCGTACTTCAAACATTTAAGCAGTCCGGCCAATGCAGAA
GGTCTAAACCGGTGGGGAGTGAAGCAGCTGCGGCCCCGTTAGAGTTCGAT
CGACCCTTATCTAACGGTAGAAAGCGAGAATAGGAACTGGATCCGCGACC
GATAGTGCCTAACTGACGCTGGTAGGCCGTAATAGAAATAGTGAGACTTG
GTGTGAGGGGGTAGGTGGTGGAAAGAAAACATCAGGGCGAAGGCCCGTAG
CCGCCCCGGGTTAAGACTTATTGATCTTAGGTTTTTATACCATGGCGCGT
AGCGTGTTCAGCCATAAGTCTCAGTATCACCAACCAGTCCCGAACCTAGA
TAAGTCCTTGCAAAAGACCCAGCATGCGAGCTAAAAAACACAATCCAGCT
CTCTTATGCATCAGTGATTTTCATCACTTTTTTGGCCGGGAGCATACGCA
CGCGAAACCATTCGTTTGTTTTGATATAATGGAGTCTCCCTATGTACCTA
GATATAGTACTCCCCGCCATCTCGTCGGGGGACTGACTATCGTCCCCAAT
TTTGAGGTACTTAATTGCACATTGGCTGAGACGACGCATGAGTCCCAAAT
TTTAGTGTATTCTTACCCTTATCCAAACCGGGTAAATTCGGGGGCAGCAT
GGGTGTTCAGGCTGTGGATTTGATACACCCGCAGCGGTCGTTCTGTGTCC
ACACACCTACAAGAAAACTAAGCCCCGCTAAGTCCCTTGCACCACTAACT
AGCCGGGGCAACAAGTGGTAACTCCTGCTTGGGGTAGTTTCTATCCCATT
TGCACGAGGGATTACTGGCTGAAAAAGTACCTGAAGATTTCCTCTTTCCC
GAGAGGCATTGATTTGCTCAATGCCGACTCGACCGCGGTAACAAATCCTG
TTCAGTAATCTGTTCATGCCGATGACCTGTGCGTGCCGCGTCAGACTGAC
AAGTTCTCTGAGTAAATGTCCTAGTCGCAATGTTAGCGGTTATATGTCTT
ATAAAGGAACTGCTAATTAAGAGATGGGCGATCCCCAGTGTTACTCACCG
GAAAAAGTTTAGCTTGTGCTTGGCCCGATGGTGCGACCTATCGAGGGTTA
CGTGTGTTACTGAGGCTTGCGTCATAAGGGATGACGGTGCTACAAAACAC
ATTGTCCTTCGATGTAGAATACCGTCATTAGTTATTTCGTCAGCGGGTCC
TTGGAGACGCGGCAATAGTTCCTCCTGCGGATGGATTTCACATAGGGCAG
AATCCTTTGTACGATCTGATATCGTCTAGCTTTTGTCTGCCGTCATTGCA
CGCGAGGCCCGTAAAGGCTAACTCTAGTTGTTAGGCGTCGACCTGGAGCA
TGGAACGGCAGAATCTGAGCCGGTCCTGCGCGCGCATTTTTTATTACAGA
AATATGCGATTACCTCTCAAGTTCGTAACATTAAATCGTGCCTAACGCTC
CACGGGGGTAAGGGAATGAGCGCACGGCTATGTTACATGCTCGGCCCGAC
GACTGCCTTAGCAACTCTTAACTGGAATACGCGCGTCCAACATAGAGTAC
TGTCCTGAAAGTCGCACATGGACCTTATTATGAGGGTTGGGTTGATAACT
CATAAAGGAGTAGGCGTTATTCCAAAAATCACTGTCTCAGATCTCATATT
GACTTAGGACTCTGTCTATTTACGTCGTACTAGGCCCTGGGCGAACAACA
GGTCCTCCAGTAACCGATGGGCACCTGTTGCGAGGGTATCCTAACCCCCG
AGAAGAGCAAATCCCTAGCCAGTCCTTCCGAAGTATCCCGTTTCTCGTCT
GCTGAATCGTGCATTCATACCGCTATGGACCGCTCCATCTTGAGCTAATG
ATGAGAATCACGAGCCTCACGGGAATATCCTTAGGGGTCAGCGACCTACA
ACTCTATCCGCACTCCGCAAGTCCGCATGTCTGCTCAATAGTCGAATGAC
ATAACCTATTGGCATCTACGTAAGAGTCCACACATGTATCAACTAGCCCA
ACGCCAACGGATCATCACTGGGGAGTCTTCTTGGATGAAAAAGCCCGTCA
GCGGCTAAGCTCGCTAAGCGACAGCTACTTGGAGCAACCGTAGATCTGCG
GGTACGCCGGACCGAGAATTTTCAAGTAGCTCGCTGATCCGTACGGGCTC
AGATTTACAGATTCGGGGCTTTTCTTTTTTGCGATTCTGCCCAGGCGTGT
TTAATAAAGGTCTAGCTAGCCTTAATGAAAACTGTTCTATTGTGCGTATC
CAACGGACAGAATTGTCGCATCTTTCGAGCGTTCTAAATTGTTGTGGACG
TCTCTTTTAATGCCACGGTTTATACTATCCGTGGAGGGGCAGCCCGCTAG
AGTCCTAGCCTCGCCCCATGCAACCTGTTCTAAGAAGGGCAGAGCGCAGC
GACACCTCTAGCTCGGGACATGTCTTGCGTCTACCTCAGGGTCGTAATAG
CAGGATGGCCTTGCCTGGAAGTCAAAAGAGAATTTGCAATCACTCACATT
GTAGGCATCCGCTAAGTAAGAATTCTGAGGTACTCCCTCCTGGCGTCCCT
TAGCAGGGTTATCAGGCACGGACGAGTAGCTTTCGATGTCGGTTAGGATA
GGGGCTGTCGCGTGCCGCATAGGAGCTGTGGTGATCACATAGCGAACTTG
GAATTACTAGTGCTGCCGGCTGGGCTGTAACCAGCCGACCATGCGCACTA
AGGGAATCCGGCAAAGCGGAAGGCGCACCACCGGATTAGAGCCGCTTGCT
TTTAAACATAAGTGAAGCGCACATGTTAAAATTGCCTACACACTGTGGGT
CTGACTAGCTTTGTATTGCTCCACCGAGGTTGATAACAGGAGTGCTCAAT
TAGCAGTCACGGAACGTTAGATGTGGCTGCCGAATAGTAATGGCCCGGGT
CACGGAGGCCCTAGGTGGACACTGTTAGTACTCTCACGACATGACTTTAC
TCGATCTGGGGGTCTCATTTTCGCATAGCAATGCCCATCTAGAAACTATA
AGTGTGCAGTACACCGACAACTCCTTGCGGCTCAGTGCCATGCGTGGTTG
AACCGACCGGGGTATAATCTGGCTAAGCTCGAAAGGGGCTTGTGCTCAAG
TCAATGTGGGTCCCAAACTGCTAGAGTAGCGCCCGTAGCTGTACTCCTAT
CGACTGTTTCTGCCGGTGGAAGCGGAGACTGCTACTCTTCAGTGGGAAAT
CTCTACCGGATGTAATTTGCTGTCGGCGACAGAGAAATTTCGACTAAACT
AGCATAATTGTGATCTTCCATATTAGGGCATGGCATCAAAATCATACCCG
CATCATGACGTGGACGCGAGTCGTCGCGAACGTGTGGAAAATCATGTGCT
TCGGGCAAACACGACCTAAGGGCACTGTTTGCTAGCTTCCCCTTTGCCAA
GGACAGCGCGTATTTGGGTCGTACAACCACTGTGTTTAAATTTGAAAACT
AAGCACGGTACCGGTGACGCGAATGATGTCGCCTTTACCTTCAGTCTCTG
GTGATGGGGTGCGGTCTGACGCAAAGCCTATCCGCTAAGTGAACTAGGTT
GCCTATTATGCATGATTCTGGTTGCCTTGTGCGCCTGGACCGTACGCCTA
GATTAAGTGGGTGGCCTCTGGTTGCGTACCTACCTCAATCCTAATTTACC
TAACTTTCCGCTCTGAGCCGTTCCCCAGGATCTATTCGTGTAGTGCCCGT
GACATGTGACGGCCAACAAATGAGGGACCGCACCATATGATGATGCTTAC
GTATCCTTCACACCGGCTCTTTTAAGGTTTCCCTTCCAATTCGCGGATTC
TGGCGTCTAGTTAAACTCAGAGTTCTGCGTCTACACTCCCGGTCGACACA
AATCCACATCGACTGCGCATGATTTCCCTAACAGGCCCCCTTACAGTAGC
GGACGAATCAGCGTTCATAAGGCCTACACGTGAACCCACGACGATGTCAG
CTGAGTTGTTAACACGGTGTACTTATAGCTCTACTTGAATTCGTGCTTGA
AGAGCTCGAAGAAGGCGCAGTAGATGTGGGGGCTGGGCATACGGGCCGAA
GCACACGCATAAGTCACGCCGTCCTACTTTTGGGAGATCCTTTGTCAATG
TAATGTTCATCTTTCAGGGGAAGTAGGATCTCTTCAGGTAAAAGGTTGCA
GGTTGCGAGGTGAGCTGCATTCAGAGGCCCGGTGCGAGCTCCAAGGTTCA
GGAGGCGAGCCACGATGCGCCAAATAGGTAGCTTATAGGCCCGGGTGTTC
TGGGGGATAGTCTAGAGTTTATCATGATAGCCAGGATACGTAGGAAACGC
CGAACCTCGGCGTGTCGTGCGGACCGCTAGGATAGCGCAATCTGAGCTAC
GGAATATGCTGATTTGATGGAGGACCAGAGCGTTGCGAACAAAATATTCG
ACTTTTAAGCTAAGGCATAGCCTGGCGGTGCCTCCCTAAGACTTCTCATC
CGTAATAGAGTGACAACCGTGAAGGGAACTCGTTAAGACGCATACGAACC
GGCATATACGGCACACAGGCTCGACCCTTCCGCGTAACTCTTAACAACAC
GGGTAGCAGACTGGACTGCTTCTGAAATGACCACTGGTCTGTATATATGT
CCAGGACAGTTGTCTATTGTCGAGAAATATCGTGCGAGTCCGCCGATTCC
ATGCACGGGTACGTATGGCTCTGGCCTAAGGCAGCGACAATTCGTAACGG
TATGCCTGGAGATGAAGTGGACCGATGAACTGATCTTAGAACTAGCACTT
AGTTAACCTAGTTCCCCCAAACGTTCATGTCTGAGGCTGTTAGCTCTGAT
CACACCAGCGCAAAGTAGTTGCAGGAGTCGCCTCTACGAGCGGGAGCATT
AAAGAAAGCTGTCTTTATCGCTCAATGGGTCGGCTTGGTCGCTGCCTCTC
GGTTTTAGACGAGTTTGATACTTAGGGGCCCCCCCCCTACACACAGTACC
GCGAATATTGTAGATTGAGTGAATGTCTAAACATCGCAGCGCCAATGGCT
AAGGATCCCGGCTGAGGCAATGGCCAATCGGCGGACTGCCTAACTAGCAG
TACTAATAGTTGGATGCAGTCCCTCTTCTTGGGGAAAAAGAAACACTAAG
AAGGATCTAGACGCTATGATGGCTCGAGTACACGACATTGCCAATCTACA
AGTGCAGTTCATCACGGATTCTTTACTTCAGCAGTTCAAGCATCTCTGTG
ATTAATTCGATGAGAGAACGCGGTAGAGGGCATAGACATGTTAGCTTGTC
ACCGAGGTGACATCGTACAATACGCGTTTACACGGCATTCATTAGATGTT
TGTATTTACATGCAGCCAGCGATCGCGAGATCCGTGCCTCTACTCCTCTG
GGCCACTTTTGTTGTGACACACCCCAGCGGCGGGGGTGATACGAATTCGG
AACCTCGATTCTCGAAACAACAGGCGATCGAATTCTAGAAATAGGAATTG
ACAGGCGCGACTTTACACAGACCAAAGACTACTGGTGTACGCCCGTGAAT
ATCTGAACAATGGTACGGCGTTCCTTTGTTGTCCATTCGCACTCACGCTA
GTACCGGCGCTTTTAAGTTGCTATGAAGGTGTCGTTTGCATCACTCCCCC
TCCCCGGTCTAGTAGCTGGAACTAATAGCGCGTTCGCTGTGCCATCTGCC
GTTGTGTGGTCATATCAATGCAGTGTGGTTCAATGGCGACGCATAGTGAC
TATATGTACATCTTCGCATCACCTAACTTGTGGTTCCAGCGCGAGCTGAG
TGTTAAACTCGGCAATCTGCTCCGGAGCCTAAAAAGTTTTTCGTCAGATC
TGTTTGGTCTTTCGGCTGTCGCCCGGAGCGGAATTTTTGATGAGTCGGCT
TGGCTGTAACACGTACATGCAGAAGAGAAGCCGACCCTATGCACGTACAC
TATTCACGGGGGTGACCCATTCCACTGTTAGTCCAACTGCCAGTCGAACT
AACCAGATGTTATTTAACACTTCATTTTCCTGGTCAGCAAGAAGCGGATT
CGATCTTGCGGCCCCCTTCAACGAGAAGAACTTTCGAATGCACCTGCCCC
TATAAAGGAAATTACACTCCGTTATCTCACGATTCGCACGTGCAGCTCGG
ATAGTTTAGGATCGGTAACAGCTAAGCGCGGGGGGAGTCTTGAGAACAGC
TCTTAAGATACGGCATAGAAGCTCTGAAGACAGCGGTATACTCTGTATGA
GGCTTGTTATGGTCTAGAATCATTGTTATCATGTTGGTATAACCTGGTGA
ACACATTGCACCCAACACCGGGACAAGGCGTCTTTGTTGCTGCAGGGAGC
GGATTACGGCCGTGAAGTCTTTTTGGTCATTTTTTACTTTTCAAACTGAT
CTAATTCGTTGAATACCCTATCATGACCTAACTCTAAGGTGCTCCGACAT
AAGAGGTATCGGCAGGAACGACTCAGTCTGGTCCTTATTCGCATTTGGCT
TGCCTGTGGGCGGTTCACTCTATGAGCAACGATTATAAGCGATGGGGGTT
ACGTTGATCAGGAACCCCAGCATGCAGGAGGCCTAATTCGGATGTCATAT
CGTCAAATTTGGCTCATATTAGTCAATTTATAACTTTGTTTTTCTTTAAC
GGTATCTGCACTAGCACATAAGTATATCCTTGCAAGAGATAGTACATCCC
GAGGCTAACTCAAATGGTCCCACTGATACGTCATGCTAATTGCACGCTGA
CTTATATGAATCTCCCCTAAAAGACTATTGAGTCTCTAGTGTGGGGACTT
GACCTTGGGTGAATGTGTCTGGGAACCCCGGAATATTAAACTACGTAGAA
TCAGCCCTCGCCGTATGCGCTCTTGCTTTGATTCGCCCAATTAACTTAAT
TGATTGCTGGGAGTCATCCAACTTGACCCATACCATGATCTCAGTGCACC
ATAATCACACAGCGAAGACCCCAGTTATCGCATCCTATAAAACCTAATCC
GCACGACTATACGCGATTTTGACTCGCAATGCACCGTCATGCCAGATCCT
TTTAAGACATATCTAGGTAACAGCTCGTGTAATGCGTATTTCACGAACGC
GGAAAAAAGCTGGGGCTACCGCTCGGCGATTCTTAAAGAATACTTCCGGT
GACAGAATGTACAGTCGAATCAAGTGGGCCTCGTGCACTTAAGACGTTTC
TCTGAACAAGTTCTCTCCAGTAGCCACGGGTCTACCTCGCGGATCTCTAT
AGATTGCGAGCCTAAGGCAAGCCAGTCATAAGGGCAGCCACACACAATGG
GGCAAGGAGGAGGCCAGCGACACAATCCCCTGTCCAGTACAATTTCAGAA
TTAAGTGTCGCGTAAGGCCGGATCTCCCTCCAACCATAAATGTTTTTCGG
TGTAAGAGCTAGCCAGATGCAAACAATATGCGGCCAGTATGCTCCTACAC
CTTTTTATTCGTCACCTTGATAACGTAGCACAAACGGGATTTTCGTAAAT
AAGACGACAAGCCAGCATCCCGGGACTGTAGCTGGCCTAATAAGTACGAG
GCCACGCTTTCCTGGCAACCTGCGCACTTTAGATGAGGGATGTGGGTGAT
CATACAATTAATCAGGTACGCTCGTAAGCTAAGACGGAACAAATGACGCT
ATGGGGCAGCAGGACAGTGACAGCGGCGTGCTGGCAGAATAATGTGACTG
GAAGGGGGGGTCTGGCTTCGGAGTAACCCGGCTGGTTCTGATCAACGCGG
TGCGGATTAGCTTTTCGCAGGCGCGACAGTGCTCCGTACGGCTTGAAGCT
ATAGTACCGACGCCAGCTGCAGGAAATAGGCTGTTCGGTCGTCTAAGTTA
CAGGGATAGCTGCCAATAACTAGATAGTCGTTGCCATATCACGGCTTCTG
CCGTGTCTCGAGGTAGATATAAGTGCGTTTGGTTCTGGCGAGGGGATGTC
GTATAGAATAGTATCTGCACCAGCTTCTTTCGCAAAAGTATTTGTGTGCT
TCGGTTCATCGGGAATAGCCAGACAAACCTCGCAACTGTAGCATCGAACT
CAGCAGTCGGCCCGTTGTCTGACATTAAGGGCGATGTGAGACTCGTGCCT
AAATCACAAGACTGCTCTCCTTGAGCCTCAGGAGCTGAAGACTGCACCAG
ATCTAAGCCCCTAAGGCCTAAGAATAATCCTAAATCATGGCAAAAGGAGA
GCCAGGCGCGGGAATTGGCTAGATATCTCGGTTTCTTTGCAACACGGTGG
TGTCCACATGGGACCTGTTGGCTGTAGCACAGCGCCAGGGACTTTTCCCG
TCTCCGGATTTTCCCCCCCGTTGCAAGAACATCTTGACACAGTCTGAACG
TGGCGTAAGACAATTTATAAACTGAACAACGGTCTTATAGACGTATATGG
TTAAAACTTGACGAACGTGAAGTCCGATCTTGTGCTACCCCATCAATAGA
GGGTCCAAGCGTACACCTCCCCCGCTGTAGGCCCAAGGAGATTAGCCTTA
GAAGCGTAACTGATATTGTGCGAGGTAAACCTAGTACTCGTGCTTAATCC
ACACATGGGGCTAAGGTAAATTGCCAAGGCGGATCGAGCATTAAGGATAT
GTCGCCCGATATACTGCACCAATACAGAGGGCCCGTCACCCCCTCGACCG
AAGTCTCGGCTGCCTCATTCTCGTGGTCAACCCGCGCTGGTTACGTAGTG
CCGGGGACACGAAATACAGCATAATCTAACCTCTTTGGTCTTGCGCTTTC
AACCCAAATATGACTACCCTGTTCCTAATGAAAGTGAGCCACAGACCACC
AGCCCAATGACGTAGATAGCGTAAAATTGAATCGTCAGTTGGTCTCCCTC
GTAGCAAGGTACAGACGCAAGGTCGCTAAGTCACGCGTGTAGGAATGGAA
TAACCGCCATGTGCGAAGCAGTTAGCTCGGATAATTGGCACCCGGGCCGG
ATGTTCATCATCGCATTCCGGTAGACACACGGGGTATAGCTGCATTGACC
AAAATCTCTGTTTCAACCGGCGTCATTCTCTCACGCACCTGCTCCCCTGC
GTTCCATGTGCTGTGCGGCTTCGCGTCGTGACTTCGTTGATTTAAGCTTT
CTATAAAGTCAATATGTCATCGGAAACCCATCTAACGCTGGATGATAATT
GCATGGGAACCCTGTATAATTTCTGGGAGAGTGACCTCAATTGGTGGGTT
GAGCTTTAATAGGAGTCGTTTCGCCAGCGCACTTCGTTTGACCTGCTCCA
TTGTCGCCGTCGCTGTCGAGTCATCGTACGGGTGTAGAGGTGCCCTCGCT
CGCATATGTTGACCTACTGAACCTATAAATTTGGTAAGTTCTCGAAACCT
GCACTTCGGCATTAAGTAGTGGAAATAAATTTACACACAGCAGGGGAGGA
TTTGGCCCTTATAGGATGGAGGGAGGTTCACAACATGGCACTATGTAGGT
GGGACATGATTTGTACTAGCCCCCTAATTTTGTGGGGACGTCGCTGGGGG
AAAGACGCGATACTCCGGCGGGTGAAGTAGAAGCTGGTCCAGCTAGTCGA
TTCTTCTGAATCCACGCGTTGGCCCCTGAGGCATGGTCGCGCTTTAGACA
GGCTCAATATATAATTATCGCTGATGTTAAGTGCGTAGCGCCGCTCACCG
TATACGATGTATAACGGCCTCATTTTTTTGGGACAGGCTACTCTATTTTA
GAGCCATCACCGCCTACCTTATAACCCGAAGGCACAAAACGGCGAAAAGA
GGAAGCGTATGCGTGACAATGAAACCGACCTCGCGAGTACCACTGGTATG
TGTGTAGTATCGATGTGAGGCAACTTCGCTGGGCCTAGCGGCAAATAAGG
CAGGGCTCGATCGAGCCGGATGTCCCAGTGAGCATTCAAATATGAGACTC
CGTTGGGCCGTGGCAGCGCAGTGTACATTGGTCATATGTTTGGACCTCCT
TAGGTGGGAGGACCCAGTTCCTAGACGACCATTCCAGTATGATACGAGTG
CGATTCTATTCTGGGACAATTGAGTACATACCGGTTCGCCGCAGGGAATT
GCAGTATATATGCACATTGTCCGATGTCAAAGCATACAAGTTACCAGTAA
ATTAATTAATAGGGTATGCTCCGTATACACTTGGGAATGCGACGTTTATC
AGGGACTCCTGGCTGCTGAACGGGAGGGTAGTGGTTCTTTTTACTCCACG
GTCATACATACCCAGCCAAGCCGGCCTCGCGAACAAACGAATTCTCAATC
TTCTACCACGCCATCGTGGTCAATGTTTACACGTCGTTCCTACCACCCGA
TGGAGAGCGTTACCGGTCTGTGACAGAGAGGTAGAGATTAACGCACTGTC
GGTAAGCTAAGCTCCCTAGAGAAACGCCGTTCGTTACCGTAAGATTCAAA
TCGGAGCGTCAGGACCCGGCAGGGAAGTTGGACGAGGCGCGGACGTAATA
ATCGATGACGCGCAGTCCGAGAAAGTAAATATCCGCCCTCGGATACGTAA
CACAGACGATCAGTTATCTGGACCCGGATTAAATTAGGAATAGAAAAACC
GAGCTAACGATATAACGTTCACCCGGTAGTGACGAATAAATCCTGGTTCA
GTCATGGATTACGCGTTCCGTCGACGCTTGGTCCGGGCAGCACCACTTCT
GCCAGGGTCCGCATCCATATGTATCTTCCAGGTATGGTAACATATCTCGT
ATACAGATTGGCAACGTAAGAATTGCGGGCAGTTAGTGCCTACGGTCATA
CAGAGTTTTAATTGTGGTACTAAGTAGCCATTCCCGCCGATTCACTCCCC
TGAAGTTCCGCCCGATTCCTTCAGCTGATCCGTAGGCGCCAGCCAACAGA
ATTTCTGTACAACTCAAGCCTCGATACTATCTTAACTATATAGCGGCTAT
CTATGGCCGTTATTTTGTGAGGCCGGTCTGCGCCGTTACTAGCAATAGGT
TGGCACTCACGTGCAAGGATATTCACGTCGGACACCTCAGGGGACGACAG
GTAGTGCATTTGTTTTCTACGTGAACTCTGGCTACTGTCCTCTCGTTACT
GTGACCGTCCGCTCCGGACCAGATTAGGGGATAACTCTTTTGTGACTTAG
CCTCATATGTTGGTTACTCGACCTTGGCAACCCCTTTCAAGCATTGCGGT
AAGAGAGACCCTCACTTGGTAAGCCTTTCACCGGCTATCGAGCGGAGGGA
GATACAGGAGCAATGAGCAGTGGCCCATAAAGGGCGAATCGATGCAACTA
AAGATGCTTGGAGAAGCTGTCCGTAATTCGAATGACTGGTTTTATGAGCT
TGGATGATAGCCAGTGGTAAACGGATCGTGCTCTTTGCAAGACGCCAGCG
GGGAATTCTGCACTAAATTTGAATCCGTCATATAAGCGTCATTATGGCAA
TGATCTTCTCGCCTCGGGCCGGGGTCCAAAGGCTTCAGGGCGATGGTAGG
CATCCACCCATACATAGGGGAAGAGGACATGTCCACAGTCTTTGCTACAT
AATACGATAAATTCAAGGAGACTGTCATGCGTATTACGCTGACATCCCGA
GTTTAGGATACCCGGCATAAACACATCGGGCGACCTGATTAAAATTTGCT
CATGCAATCGTTGACTTTGGGGCTATTTCACGTAGTTGTGTCATGCTAAT
TGCGCCAGTAGGGGGCGCCCCTCACGGTAACGTTCCATGTTAGAGAAGAG
ATAGTGCCTAGGAATCAAATTACTGTGCTAGGAGCCTTTTGCGAACTCGG
TCGCACGCGCGTCTAGAGAAAGAAGTGTTTTCAGGAGCACGCAGGACATA
AAAAAATACAATAAACAGGCACAGAACGCGAAATTACAACCCCGGAATTC
GTTCACAAGTTTTAAGTGATGAACGATCATATGGTATAATTCTATTTAAC
CTGTGTGCCGTGGGTAACCTCCTGCATTTGACGGACGGGCACCCTCATTA
AGGAGATAAACTTGTGTGGTCCCTCAAGGTCGTCGCCTACTGCAAGTCAG
GCCCGGGACCGGCTCAGCCCCAGAGTTATAATTCGCCTAACAGTAATCTT
ACGCCGCCACATTTGATGGCCACATCTGACAGTTGAAAGAAACTGCGGCC
TTACGTAGCAACAGCAAGATGTCTACCGCTGACGTTATGCAAGAATTGCG
TGGTCTAGGGGAACGATTATACGCCGAAAACAGACCACAGAATCGGTCTT
AAGGAAGAGAACGTGACCACACTTGGTGTGCCAGCTAGTATGTGCGTATA
GGCTCAGCGTCCCCACGAAAAGGACGTCCTGTGTCTTGATGCTGTGAATT
GCGTGTATACTTCGCCCGAGGTGCTAACAGCTATACACCGGAAAGAGAGC
TCTCTCGGTGCAAGGAACCAGAACGGAATAACTCAGGCGTGTGGCACTTC
TTATCATACGGTAATTACTAGATACGTTTCAGTAGTTTGGCGTAATAACC
CCGAACGAACGAACTTATACCTCCTCAATCAACCTCCGGCCGGTCCCTTT
ACTCCCCTCATATCAATCAATGAACCGAACCCGTTAGCGCGATGCTAACC
CACCGAGTAAAAGTAGAGAAGGCAGGAAGCGTCGCTCGTGGAACAAGTAG
TAGAGTTTACGCTCTGGCTTCTTATTCTCACAGAGGTTCTCGTAAACCGA
CGGCCAGCGACAGTGAGGGGGATTGAGCTTGTCCCTTACGGTTTTCGACG
ACGGCAATACCTCCGTTGCCCTTTGTCACGGCCAAGCTGTCGTCCACGCC
CGTACTCATCTGATTGCGCTATGAAATTTGTCGTAGGGCCTATGTTGACA
GCTTACGATAGCGGATACTGCATCGAGTGTTCACTGGTCGCCGTGTCCTC
GTGCGGACGCGGCGTGGCAGCTGGTTACCGCATTCATCAATCGACCGGTC
TACAGGTACTAAGGTGAGACGCACCGTCTAGTCATCTGCGTCGTCTAAAA
TGTCTTGAGGGAAGCACTGTCCTCATTGTGCGCCCCTACAAGATAATTCT
CTCATGTAGTATAGCGCACTAGAGTACGCTACGCGGGAAAACAGGGCTCC
TAAACCCATATCAAATATGGTCTTGGGAGTGCCACTTAATGCTGGGTAGG
TACACGCGCGGAGGGCCCGGGAATTTCTAAGCGCAAATCAGAGGGTGTAT
ACGGCGCCCCTCCGTATTATTACAAGGGATCCCAGTGTTGTTTTCGCGCA
TCCACATGGTATTTCTAGTTAGGCTCTTCTGGCACTACGCAGACAACTGA
CGCGAAACTCCGAAAGACTACCGCGGTTTAGCACCCGTTCATACGTGATA
ATCGGGTCTGACCAATGTCCCGTGCCAATATGTAGTTCGCAATTCGTCTC
GCTTACTTAAGCGATGGTGATGGGGTATCTAAAATGCCCAGACATTGCCC
CACAGACGTGTGCACCTAATTCCCCACGCTGTGCCAACGCATCGTTTAAG
AAAGACCAATGATTGGGAACGTCTGGCATTGCGTAACCGTTTGGGAGTGT
AAGACCCACCCCCGTCTCCGCATGTTCCTCGATGTATCTTCGGAGCCAGT
CACGCCCGGAAGCCTCTGGTAAGACTCGAGTCTTCTGACACCACACTAAT
ATCGGAGCTGTCGGTGGGATCGCAATTGACAATCAATGCAGGCAGAAATT
AAAAAACGCTATTTACTAACGAAATCACACTCTATGGCGTTATTTCACGC
ATGTAGAACAGGCGACATGAACTCGGGGATAAGGGTAGCGAGACCATACA
GGCCATCATCGCGCAGACAAGCTCTCTCAAGTTCTGACTTGCAAGTGAAA
GACTGAACCGACTGTTATCCAGTTCTTCGACGCTATCACACGCCGACGAA
ACTGAAAAGCCCAAATCGAACGAACCGCAATAGGGTAAAGGGGTTGTCTC
TGGACGAGCCGTTTCCTCGCACGTTACATGGCTGATCGTATGCAACCTAT
ATTATCTATCTCTACGCGGAAAAAATACGAAGTATCAAATGGCTGCCTGG
GCTGGACCCTAGACACCTACAGTATGCTGTAGGAAGTTATATATTCTCGC
GAGGGAACCCCCTCTATCACGCGTCGGAGTCACTGACCCGGCGACGAAAT
TCTCGCCCATTTGGCGCCGTGTCATGACCAGCCTGAAGTTGGAAAAAACG
ATGTGGCGATCCATTCCCCCTTTGAAGCTAAACTCCTCGTACGGTCGGAC
CCTGACGAGGAATTCCAGAGTATACTGAGTTGCGCTAAACCCGACAGAGG
TTACAGGGGAAGATCGTCCGGCAATCCTAGTCCAGCTATACCCGGCCCGA
GGGTACGTAAGTTCTCCAAAACAACCGAATTTCTGATTGAGAAACGTGGG
AGAGAGTAACACGCATGGGTAGTGCGTCCCCCTTGCTATAAACCATCATC
GAACTCCACTCTTTTACTTCGCTCGAGCGGGGAGGCAGCGACAGGTTGAC
AAAAACTGGAAAAGAGCTCTGAGTAGATGGTTTTTGAGGAATCGCCACTT
CGGTAAGGCGGGTGGCACGGAGTAGTGTCCGAGCACGGCAAGGAAACTTT
ATCAGGCGGTCCCGTTGCATCGTAGGATAGATTTTTCGGAGTGGACGGCC
GGATTGCGAGTCTAACATAGAAGAACCGAGACCTCTGGGTTCGAAAGTAT
CCTCTCCAGCAGGGGCCAGTGTTCGGCTCTCCCGCATATTATGGAGCTAC
CCTGATCCCCTTGCGATACAGCGCTTAATTTTTACGTACCACCTAACGCG
TCGAATTCCTATTTTATATAGCATTTTCTTTTCATTGTCTTGTGTCCACC
GCCGGCCCTGGTTATTCTGTCCGCTCGCACTATCTAGTTTGTTACCAGAT
AAGGGGGGTCGTCAGCGACCACGCTGGGTGTAACAGCGATCTACCGATCA
CACTGGCGAATTAGGGTGGTGAGTCGGTGCCAACAGTTCTCCGGGGCGGG
CACCTGCTGAGCTTAATTTTCTTACTGTCTACCCAACGCCTGGTCTTTGG
CGGACTCCCTTTGAGGCTATGAGAATAGTGGCACATCATAGTAGTCGGTC
GGGACTCGGGGGTGTAAGTAGTATGCCCGCCACTAACCAGCTGCGCGTTT
CGAGATAGTCCGACGCGGTACTGGGACGGTGCCACCGCTCTGGCTAGTTT
TCGTCTCGAGCGAGAATAAGGCTTCCTTTCCAGTCCAACTGGTGTTCAAT
TGAGCCCATTCTGCGTGTGGCGTAGGGGACGAGAGCCCCACCGCCTGTAT
ACGATACCAAATGCCGAAAGCAGAGTATTGATGCAGGGACCCGTACCGCA
ACATACTCGTAGAAATGGTACCTAAAGCGTCATGTATCCACGGGAAACCC
GTTTGCCGCCTATATCGAAGAAACATAGAACTTAAACCTTTAGGACAGGG
GAATTTTACGATTGATCCGTGAGAACAACAGGCCGTTCTACATAAAGACC
CACTACTAGAAATCCTGCCCAAGTGCTGTCTATTCTCGTAATCTAGAGAC
CCCGCGCCAAACTCGCGTACCGAGCGATTCGATGACTGAAATTGGTTTCG
GATTATAAACCCCAGGATCGTGTCCAAGAAACCATCTTGTGCGAGGAATC
CTAGTACGCGTGTCTTTAAGTACCACCATGGGGCTATGGTAAAATTGCCA
GCGGATCGAGAATTAAGGATATGCGCCTGAAACCTGCACCAATAAAAGGG
GCCGTCACGCCCTCGTACCGAAGTCTCAGCTGCCTAATCTACGTGGTCAC
CCCGCCTGGTTACGTAGTGCCGGGGACACGAATGAGCTAAATCTAACATT
TTGGTATTGCGGTTTGACCCAGACAGGCTACCTGTTCCTATGAAAGTGAG
CCGCAGACCACCCTGCCCAATGCGTAGATAGCGTAAAATTGAATCAGTCA
GTTGGTCTCCTCTTGCAGGTACAGACGCAAGCGATAAGTCACGCATGTAG
GTATGGAATAACCGCCTTTCCCTGACGAATCAACAATTACGAGCCGGAAT
CGCAGCTTGTGACACAGCGCATTGTACTTGAACGGATGTTCTTGGCGAAG
CCGTCCGGGCACTTCGGTGATTTGATTTGGAGCCCGGTCGGGTGCTTTCT
TTAACTTAATCGCGCGCCATTCCCAAAGGATACGTTGGTACGTCCCTAAT
GTGGGCTTAACTTGATATATACGTGAAGCACAGGAACAGCGGAATGTGAT
ACCTGGTATGTTATCTGGCCCCCGATTTTATCAAGGATCTATTTTTGCCG
TGAGAAAGAAGTATGTCCGTCATAATGAAGGTCACGCGGATCATGGTGAC
CTATTTTCTTGCCGGCGAACATTCGCATTTCCAGCCATGGGCTGTTGCTA
GGTCTTCTACACGGACGAAACGGTCTCCACTAGGACATACTGTGAACGGA
GGTCACCAACCCACCTGTCACATTAATCTGACGCAGAGTTTGCGACGCAA
AACCACAGGCGTAGCCAGACTCCGGGTCAACTCCCCCATGATGCCACGTT
GGAGTGCCTGAGTAACCTATCAACCGAACATGCTCCCGCACATGCGTGTT
GTGGGCATCCATGCCTTCAAAGTGCTGTCGGATGGCGGCCAGTGTCTGGC
CTCAGTTATTCATCGCCGGCTTTGGTCAGCGATAAGTCAGTCTGGGCCTC
TTTACCGGACGGTTGGGTAATATGAACTTTGGTTCCCGGCCCATCCAGGC
ATCAAGCTACAACACAGTGGGAGTGCGAGTATATGTCGTCTCATCAGTCT
TAAGGAACGTTCTTCGGGTGATCTCAGGACCATATCGCGACGACGACGAG
GCCACTCAATGGCCCTACCGTCGTGTAGCTGTAAAATCGCGGGTATGCTA
GATACGTCGTCGTCAAATCGACGATACCTTTTACTTTGTACTTCGCTCAG
TGTATAGGACCTATTTGTATATCTGGTGGACGTCCGCGCTAGTCTAATCT
AATCTTTACACAAGGGTCGGGCGGCGGTAGCCTGCAACGTACAGGACCCG
CGGCTTTTCCGGAATTTAGGCACTATGGTAGCAATCCAGAGATCACTAAA
TCGCATTCCTATTGAACCTGGGAGGTTGTGTGGGAGGCCGAAATTGAATT
CACTTCCTGTGTTCAGATAGGATGCAGGGCGAAAAGATGTAGAGAGATGC
AAGCTATGGATACCATGCGACCCTACTACCTCAGCTTTCGTCAATCCATT
CGTTTAACAACAAATTTGAGAGCAGACCTTTACAACAGATGGGTATGTGA
ACGTTCAGTGAAAGAATAGAGTGAGCGGCTGCAGTAAACTTTAACCCTCT
AACAGCATGAGGGCCCGCAGTACTGACGGAGAACGCACACCGACATATGG
AGGGCATCGGAGCGGAGGTAACTCGGTGATTCCCTTCAGACCATCGATGT
GCTACCGTAGAACTGTACCCAAGGATGTGTCTAAGCCCATCGAAGCGGAA
ACATTCGCTTTACTCGGTATAGCTTAAGTAATAACAATCGTCGGCATAGT
TATCGGGTCTCTTGAATTTTTCGGGCTGTCGCTTGCAAGACCATCCCGAG
GAGCTTTTCAGAGCCGAACTTAAGCGGACCCGCAACGAGTTTCGACATAT
AATCCTATACGTGTCCAGCGGCTAGATCGTACTCCCCGCGTACTGACCCG
CACACGTCAACACTTAGCCGAAATCTGTGCTCTTACCCCAGTCCGTTGGC
AAAGCTTCACTGCTTTACTATTGAAGGTGCCGTTGAGAGGCCCGTCACTC
GAGTCTTTTGCCCTGTCCCTCCCAAAGGACGAGTGCGTCGTAACCTGGTA
CGGACGCCACGGCTTACCTATACACGCTTAAGTTACGGTGTAACTAGATC
CAGCGATAAGGCTTAAACCCTTGGTGTAGCTCCAGAGATCCCTGATACCT
ACTTAACGGGAGTACTCCCGTGTAAACATGATACACACCGTACGCAAGCA
CGCATCAGCCTTCCAGCCGGTGCTTTTGACCGCTCAAAGTCCACATTCAA
ACTGAGTTTACAGATTTCCCGCGACGGCTTTACACGTGTCTAAGCTTAAC
CGAAACTATGGTCAAAATATACGCAATGTGACTAGACCCCAACTAACGAA
CAAACCGAGCGTAACTACATCCCCGATAATTGACATCTTAGCTTTCATGC
TATTCGCCCTTCAATAGTGATCCCCCGCCGACTAGAGTCGACGCCACCGA
CACTTACATGAGTGTCCCTAGGATAGAAAGAGCTAACGAAGCATTTACGG
CTGGCGGAGATGTCGTTTCCCTCTACCAGTAAGAATTGTGCCTGCCAGCC
GTGTCCTCATAAACCTAGCACTCTTAATATTGGTCCAATGCAGGAACATC
GGGACATTCATCGCGCTCAAAGACGTGTGGGTGAGTTTACTTGTACACAT
AATGTCTTAGGGGAGGAGTATTGCACCACCCGGGTTGCTGCCCAGTTGAC
ATACGACAAACCATGACAGTTGTCCACTGACGCAAATGAAGATTCAGGTG
GGCCCGGCACTTCCCTAAGTGCGCACCTGGTCTCCTATAACTATTGGCTG
CGTAATTGGGGACTAGCAGAGATGAGTCAACAGATCCCGTAGTCTATGTC
GACCTTTCTTGGACTCGAGGCTTACTGACCCCCTCGCTTCTCGTGCGAAC
TATTCTGGTGCACCTTCGGTATAATGCAGAAAAATATGCACCTTTGTCGA
CGCCTGCGCGTGCCAGAATTCTAACCTACCCTCGGCTTCCATTTCGTAGC
ACATATCCCCGCACCTACATGATGAAATCTCGAAGATAAATTTCCTTGGA
CAGGTGTTGTCCAGTTGTCGCATCCCGAACCGGGCAGTTCCAATTTGCCA
ACCTGTAGTGCGGTTCTACTGGCAGAGTGTTTAACGCTGGATGAGTAGGG
CGCGTGGCTAGACCTGGACTAGCGTGTCAGTGGTGGCCGGTAAGTTGCTA
TCCCTGCAGGCTTTTACTCAGCCTTTAGGGTTTCGTCGAATGACGTGAAT
ATCAGCAATCAAATGGAATCAACAGCACCACTCAGGTTACAGAGTCTCCT
CATACATGAAGACATCGTGTTCCAGCTGCCGTCACAATATGCGCAATAAA
CCATGTCTCGTTCGCATCAAACGGCACCTGTTCGTAAAATGATTCTGGTG
CTCGGTCTCGGTTGTCATGGTGACGATACACATCTACGCCCTTGTAAACG
TATTGGGGTGAGGAGAGCAGACAATGCTTTGGGTAGCGGCCGAGGCCGGC
CTTCCTAAATGTATTTTTTTAGGAAGAGACCGAGAGCGTGATACCGCCAC
CCTGGTCCAGGCGGTAGACAAGTTTTTAGCCTGCGTGTATGCCCAGGGGC
GATCACCGATCTCTGTGCAATTTACACAAGAGGCGTTTACCATAGTCGGG
AGGCCCCTTATCTGGACTTGGGTCTCCAGACTACTTAAACGTGAAATTGG
TACGCCGTATGAGGTTGACATTAGTGTGGAACACAGAGAGGAGACTTGCT
TTCGAACAACGGGTTGCCCAGTTGATAGTATCAAAACGGTTTTGCCGGTC
TCTTAGGTCGAGCCAACCTTACAAACACCCGGGTTCGGATGCTATCTAGC
CCCGCCATACCCATAATAATCGTCGTCGCCAAAGCTTAGGCTGATTGCTT
GCCGGAATGGTTTCCCCGAAGCCATGCCTACACCCGGTTGAGATACGTAC
CATGATAAAGAAGGCTACTAGCCCCCTGCTCTGTCCCGAGAGTTTTCCCA
TATCCGCCAGAATCTCGGCACCACACGCCTTGGTAGCCGATGCGCAATCA
TCAGCGACAAAGTTCAAGACTCCCGTGTCGATGATTCGCAGTGTCGCCTG
ATTCAGTTCTTGGGATATGCGAGCGAGGTCGGTGAACTTCGACGCCCTGT
CTGAGCCCCAGCACATACCAATGGAGACCATGCGTCTGACACAAAATTGG
CGTGCCTCCATTGCGCGACCGATCTAGCGACCGCATAAAAGCCTGGGAGA
GGGCGCCATACAACGCACATGATGGAGGACCTCTCAGAGTCGGCCATTCA
CGCATACTGACTCTGCCGACAGTAAGCATTTTCAACGGACGCCCAGGTGA
AGCCCCTCCCGGAAACATTCATTAACGAAATCATGATGCAAGCTCCGCCC
TTGGACCGACCGTACGCAGGTCATCCAAGGGTGGGACGGGAACCTCTTGT
CACCTAGTGTCAGGCCCTACTCAAACACGCTTGGTAAGGCTCGACGCTTA
CTAATGTATAGATTCTTATTGAATATGTTCATCCTGAGAATCCCGTAGGC
ATCTGTTCTCATCATTAAGAGGGCGCTCTATTGCTTACCGGCCGGCAACA
TCCAAAGCCAGCGGTCGTGATCTCCTCGTATTTAGGGGTTTTAGGCGTGT
TACGAGATCCGTTTACGTCGCTCAGTCAACTACCACGTAAGGGGCGAATC
CGCCGGTCACGATAGGCCGCCGTTGATTCTGCGACCCGCGTTTACTGTCC
CGACGCTTTGGTGTCGGGCCCAAGCAACGAAACCGACAAGGAAAAGACTG
GCATGGACCCGTAGGGGGGCAGCCAGGAGGCTGCGTTTCAGTTCTCGCGG
GCCGACTCTTGGGTCCAACCTAGGTACAGATACAGACGAATATGATACAT
GCTGGATCCTAAGTGGTCAAACGACGCTTAGAGGTCCCCGTTATCATGGG
ATTAAGACTTGAGCAAACACTACGTCTTTTAGTATTCTTTGAGTACCCAT
GCCCACGGGCTCATTCAGATTTATGGTAGGAAGAGAACAATGGATAAAAA
ATACATGGAGGTAGCGTAAACACATATGGTATATCGCATCCACAGATAGT
CCTATCTAACGCGTTAGTTGTGCGTAGGCTACGCAACATGACCCGGTGGC
ATAGTCGAATGATATTCCTTACCTCCCGTTAGACCCCCTCAATCATTCTG
TCACCGTGTCCTACAGACGGGAGCAACTCATGCCTTACATAGTGCCCGCC
CAGCGATCTCCGGGCTGACGGAAGAAACGATCTTCAAATAAGGAAAACCT
CGAACCGGCCTACTAAGAGGAAGATTGCTGGGAACGACGTTAATGAGTAG
TCGTATAGCGGGTGTGTCGCTCTGAGTAGGGCGCGTGAGTCTAGCAGTCA
TGTATTGTTAAGGGGCTGGTCATCTGGCTGTAGGTGAGTCGGTTGGTTAG
ATAGTAGATCCACGAAGTAGCTCAAACAGAGACGGCTCCCCCATTAGGGG
TAACGGGAGAGGAACCCCAGTCTGACCTCATGCGGACGAATGGTCCCGCT
CTCAACAATACTTCACATCCTGGGGATCGAATCGTCCTGAAGGCGTACAG
CTACCCGCCCCCAACATGAGGAGCCCAGTTCGTCCAAAGGCCAGAGAAGT
AGTCTATCTAAACACCTAGGCAACAAGATAATGACACGCGCTATTCTCCG
CTCCAATTCCCTCCAATGAAATGGTCTTGTCACCACGAGAGCTGGAATTC
TCTGCGGTAGTTGTCCTACTAAATTATTCATAACTGATACATCATTATGT
GTTGGGACATACACCCGTACGCTGACCTCACCCGGTGAAACGCCTAGAGA
TAATCGGTGGAGTATAAAGTCACGGGGGCGAGGGCTTGAATATCTTGTGT
GACTAACAAGTACCGGGTAGAAGTTCATGTCGCGCTTTCCAGTCTTACCG
GATCAGACTCTTAATCGGCAGCGGCGAAAGGTGGTGGTCCTAAAATTATA
GAAACGTCTAAGACGCGGGAAGACCTAAGCAAGTACTATCCTGTTGCTCC
GGAGTAATCTACCCTTTAGGTTTCAAGGCAATGACTACCTGGGGGCGAGA
AATTATCTCCGAGACCACGACAGACCGTAGAGCAGGTGATGCGGGCAACG
CGGACAGGAGAATAATGGAGGTAGCGCGGATGGTTCGCGAAACCTAGCTC
CTTTGCAAATACCTGAGGTTACGCGAACTCTTACATACGGCCTTCCACGA
TACGAACAACTGCCAATAACACGCGGCGCTGTTTCTTGTCTTATCTTTAG
TTATTCACCGCGCGTCTGGTTATCCCCGAATCTTAGTTCGTGGTGAAGGT
CAGCCGTATTGTCTTCACCCTCTTACTATGGCGATACTTTACGTGGCGTC
AAGATGGTCTCGATACCTGAGGGCCCCGTTCCACCATTCATGAAATGCGG
GTAAATTGTCAATGGAATCGTTCACGACCAACATCAGCAGGGGCGCCCGG
TCCAGAAATTTGCTGAAGTTATACTGGTGTTGGCAGGTCTACCATCGGAA
AATCAGCCACCAACTCCTGAGCATAACACAAACCTAATCGGCTAGCGCGA
GACTAATTAGTGTAAGTTGCGCAGGACGGGCACATAAGCGTTTATGTGCA
TGACATATCATCGCACGATCTCTGCTGCCTGGACATACCGTGTTTGTTGT
CAGAGCTCAATTACAGGGTTCGTGGCTGAATCGTCCTATGTGTCCGAGAG
TATTGGTAGCTGATAAATTAAGACGGTATGGGGTCGTACTATATTTTCGG
GGAAGGTCAACGCATAACGAAATGGTACCGTCTGCGCCAGTTGAGCGGCG
AACCCTTGGCATTCCCTCTCGACGATATTTTAATTGTAAGAGAGTAATGC
TACATATGGATCGGACCGAGAACTACGTTTGCTAAAACCAAGGAGGCACA
CTAAGTACGTCCCATTCCTTTAGTATAATACAATTAGTGTGGCATGACCC
TAAGAGTGTGGAGAATTTCCGGAGACGGCGGTCCATTGTAACAAGCGTCT
GTCGCGCACCCGGACTAAGCGCCTCTCAGCCTCGAAAATTAATGGTCTTT
TTACCACAATCAGAGCTCCAGCGGCTGTTAAAGGTATGTCCGACGAAGAC
ATCTGATCAGGCGTTCCAACGCACCCGTTATAGTGATGAGACCATGTCAC
TCTTGAGCAGGAGCCCATCAGCTTAAGCGTCGTCTACCACGTGACCAATG
CGTGACCCCCCATCCGCCCGGATTAGCTGTATCGCCCCAACACAAACAGA
AGTTCCGTAACCAGTGATGAATTCGTGAGAATTTGAATTCACACGTTTTA
ACTGAGCGTTCAGGTACTGCTAAGCCGTTAATAGGAGTTACGTAAAGCTA
AAGACTGGCTTGATGTTAGTTGTGAAGGCCTACGCGGCGGACTCTTGCAT
CTTCATTGATAGCCTGCGGTGGGAAGCATAAACCGTCAGGCTCAAGATCC
ATCTTCAATGCCAAACAGTCCTCGCTCGGGTGTTATGATTACCCAGCCAG
AGCTAATACAGCGACAACAGTTCCACCATGAATTAGAGTTGCTCGATCGC
AACAGTACGTCGCTGACGTTATGAGAAGGGTGTAGTAAATAGCGCAGAGT
GAAGGATTTCCCAATGACTACCAGAGATGCCTGATACTTCCTACATGGGA
TTACCTCAGTTTAAACGATGATACACACTCGGCCCGCAGGCACCAATCAC
CCCTTCCATCCGGGCTTTTGTCGCTCAAATCCACATTCAATGAGTCTTCC
CGATTCCCCGCGCAGGCTTTACACGATGTCTAAACGCTTAACCGAGACTA
TGTAAATATATGCAAGGGTGACTAGACCCGAACTAGCGACCATACCTGAG
GTAACTACATCCCGATAATTGACATCTTACTTTCAGCTATCGCGCTTCAT
ATATGAGTCCCCCGCCGTAGATGACGCCACCCGACAATACAAGAGTGTCC
CTAGGATAGAAAGAGTAAATCGAAAGGTATTTAGGTTGGCGAAGAGTCGT
TTCCCATCTACCAGTAAAATGTGCCTGCCAGCCGTGTCCTCATAGACGGA
GAAGTATACTTGCGTATATCACTCCTGTTACTCCATAGTCTCCGATGTCC
CGAAGGTGTCTCCGGACCGAAATGTCTTATGACGATGGAATCGCTGCCAC
TCGGTGAGCGGCGCCTGATATCACAGATGGAGGTTTGTATCGTGTTTCCG
ATCAGGGGTCAAGACTTAGTCCCCTACGGGTGACATAACCCATATAAGCG
GGGGTTAATTGTCGCTGCTAATCCTCACGCGAATTTAGACCACTATGAGA
ATGCCACATGATTTAGCCGCGCGCTCCCACGTCCGTTGGGTCATTTCAAT
CCCTTGCCCTATAAACCGTATCCCTGTGGCCTATTAATCTGCCCAACCGT
TCAACACATTCGACAATGGAAGCAGTATTATTACTGGTTCCTCACTTTGA
CACTCGTGGATACTCCCGAATTCCCACATCTCCACGTACACTTGCAAAGT
CCATTTTGTTCAGTCGGAAAGACCGGCCTTTTAAAGTCCCAAGACTTGAC
CGTGAGTTGGGCCAACAGTCCCGTTGCGACTTTACATATGTCCATATTGT
CACCGAGATGCTCGCCTGTAAGGACCTAACGGGAACAGAATAGAGCAAAA
TTCCGAGTGTCTCCACGCCCAATGATTGTTACCTCAATCACTGTACAGCA
GTGCCCCGAATGCTGATAGAATTCCTAGACCTTAAACTAGGACTTAGCGA
TCTAGGTTCGATTCCTGTTTGATAGACGAAAAAAGTAGCTTCACGCGTAG
CGTTGACTAGCGATTTACGACACGGAAATGGTTGATTATAAACGCGATCC
AAGGCGATAGGTTAGGGAGTCGCAAGCTTAGCATCTCACGCGTCTACGGT
TATCGCAAAGAAACGTTTCTTACGCCAACAGTTTGATCTATATAAGCCGC
AATGTGTAATATGAGTAAATGGGGCCCATACGTGAAGTTGACAACACCAA
GTCTCCCCGAAGCCATTAATCCATTATGGATAATTTCAGCAGCATCGACA
TGAAACTTCTAAGTCCGCAAGTTCCCCCCGTCTCGAAGGTAAGGCCTTAC
AGAATCTAGTACCGGCCGCCTCCTTTCATTGTCACGAACAAACACTCATC
CATTACCTACCCACGATCTCCACATTACTTCTACATCTTAGAGGTTCTTC
TGCGGGTTGTATCCGTTTGGTAGCCGTCCACTATCCATTTTTAGCCAGCG
AGGGAGTAGCACCCGATTGACGCTCTCGACTATTCGCTGCCAGCTCTTAC
GCAGGTTCCAGATGGACTGGGATGTAGGTTTCTCCAACGTGTGCTCAGAC
TACTCCATCGACGAGAGACTACCGCATCGAGTGTGGTTGATAATTTTATA
CCACAAATCCCGGTGGTTAGGGTCCGCAGCATGGTTGTCCCTGGCTTCTA
CGACGGTTGGCGGCTCCAACTGTTCATTCGTCCCCGATTCCACGATCTAC
GTGGACAAAGCTCCATGACGATTTAAGCGGTGTTGCTTCGTTACAGTGGG
TGGGCCTCACCTAGTTGGTGATCGTATCCCTTATAGCTTAACGTAGGTAA
CCCTGTTGCAGGTCCCATTATCAGGATATTAACGCGCCTGTTTTGCGACG
TCGAGAAATCATAGCGCCACAGTCGATGAATGCTTTCTAACGCGTTGCTC
AGGGAGAGAGCGTTTAGGAGTGGACAGGGCTATAATCTACGAAACCCAAT
CTTGTAGAGTGGAGTTGGCACGGTCTATAACTTAGTGTTCCAGTTGTCAC
TCTGACTCGTCTCGATATTCCCGATGAGGTTAGGCCTAAACAGTGTTTAA
CTGTCGATATCACGGTTTTATAGTATCATGCTTATCGCCCAACTATGTGT
TTTTGTGGAGCGTTCCTGAAGTCAGCATGTTGTTAGTGACACGGTAAAAG
AGCCAGCCCGCTCCATCGTCTGCGGCAACGTTGAGCCCTCCTACAAGTGT
GGATTTACCCCGCCAAGTATTCAGTGAATGAGGCGATAAAACCTTAGGTC
GGAGTGGCGCGAGCGCAGCCAATCTGCCAGTCGGCCCGAAGTTCCGCATT
CGTAATGAACTTTTGACGATCTGTCATTCGCTACAGTGCAGTGAGGGAGA
AGTTCACTAATTGTGGCATGTTATTGTATCGCCAGTTTGTCGCGTCGGGG
ACGGAACCGCGACGAATGGCTGGAGCTGTGGATTTCGAGCAAGAATCTAA
ATCATTAAAACATCAAGGGACGCTTGAGCGCAGACCATAGGCTGAACCAA
AATGGCGGCTTGCCAGTAGCAGACGTATTCTCCATGCTTCGCCTCTTATC
AAGACTCGCTCCCGCATCTTTACATCTTAGATTGGGCCAGAGCCAAAAGG
ATTTGAATTCGATCACGGGAAAAGGCTGCAACTACGACACTTCTATACCT
GCCCAGGAAGGCTCGTTTAGGACTTCGCGACCCCTTATCAAAGATGCAAT
TTGTAGTGTGGTACTGAAGTGGGGCTGGTTGCCAATGAACGAGCGCTTTG
AGAAAGTCAGTGCGTCTGCGAAGCCTCCCAGCCTATGACATAGTCAGTTT
TAACGAAATTTCCCTGATGAGGACATCAAAGTGTATACGGCGACATAGCG
AATAACCTACAAAAGACACCCTGATCTCCGAAATAAAAACAAGAGTTCCT
CCTGCCTTGTCTGAGGATCTGGGAACTCTTAATCGCAGATATGTGAGAGG
TCTCCATCATGACGGGAAAGTCGAGCTACCAGTGCTTCGGCCGTTTCGCG
TGTCTCGGATCACGGATATGGCCAGTTCCTTTAGACAAGAGATAGTAAGA
ACATGGGTGACGGTAAAGTGGGGAGGGGCGCCAGTAGTTGTACCTAGCGA
CCCATTTGGAAAATACTGCGAAATAAACGCGAAGGCACCGCTTCCTCCCC
TGCCGGAAGGGGTGTCGCTATATCCCTGATTCTATGTTCAAACCTCGGCC
GTGGACGACGAACGAGGCAGTTCATGCTTGTGCGTCTTCCTGGGAACTTT
GAAGGTAATCTACATAGTATTATAGAGAGCCACAAGTTTTATTACTGAGT
AGTTCAGCCCATCTACGGTCTAAGTTCTTAAGTGAACGCGACGATAATCT
CCCTCGGTCGGAGAGTGGAGTACCAATTTGGGTTGGCAACGCCGCCTGGA
TCCTAAAGAGATGCCGGGCCACTATATTGTTCGAAACAAGGATCTCCAAA
GCCCGTGCACTAGGCCGTCCGTCGCATGGCGACCTAAACGTGTTGGCTAG
GCATTGGGACCATGAAAAACCGGACTCGTACTTCCCCAACTGCTATTAGT
CACGGGGCGACGCCAAAAACATAGTCCACAAATTAAATCATGCGGCCTAA
CCCAATTCGAGGTGGCACGCTACGTTTATACTTAATCTTGTCGCCCTTAT
TGGCTCACATGTCCAAGAAAGTGCAGTACACAGGACTGGATCGTTACTTC
ATTAATGTTCTCATCTCTGTAACGCTCCATAGATCGCTGAGAGACCGAAT
CGAGTAGGTAAGTGGACTGGTCGCCAGGTATGGTGGGAACATCTCGCGCA
TATAGATCCCATGGTGCATACGTACTTCGTAGATTACCGGTTCGCTAGGC
CTAAGGTGCCCAGAATCTGTGTGCCATTGCGGATTCCCAGATGCCATTCT
TCAGTTGGGCATATTGGCCCGCAACGAGTTTGGCCTGAGATCCCAGACAC
AAAATACTGCGTCGCACTTAGGGCAGACCTCCATATCGTGAACCGCTCCC
GCCTTAGTCAATGCCCACGGGTGATGTTCCATGTTGCACGGGGCGGCATG
TCTCATTTTCGTAAATCCCTGTACGCCTCTCTAAACGGTTAGGGTTACTC
TCTAGGACAAAGGTACGCTGGGTAAACCTAGAAGTGGGTATCTCCGATGA
GTCCTTGTCATTACGAAAATGATGCCCAGTAGGTGGCCACATGGTTTGAT
TTCCTGTGAGTCTTGAGAGGGTGATTCTTGGAACACTACGGTTTCGTATA
CGGAATACATACATGAAACCCCAAAAATGCGTCCACAAGTAGCACGTAGA
AGGATGTTGCCAGGCAAACACGAGAAGGATTGGTTCCCGAGGCTCCTTTC
GCCGCGCTCGCAGGGGGAGATACAGATTCATTAAAGACTGTAATCAATGC
CTTACGTTCTCCACTTGCTGGTACACCGTGTCAGGTATCCTAGTACAAAT
CGAGCCGAAACGACCTGGTGCACCCTCTTAGCGGCTCCAGTATCTAGCAA
CGTCGTACCAACACGTGCACTATCGTAGCCCGGGAGGCTACGTCACGAGA
CCAACGCCGTAGTCCAGTGACTCACCTACCGTCTCAATACTGACGGGGCC
CACCCTGGTTTAGTTCGGTGAGCTACTAAGTACAGGAGAAGGGACGGGGG
GGAGCATCTTCATACTAGAAGCTTTAACGAAGGGGCGCCGCGTGGTCATT
GCGAATGAGGAGGTCCAGCCACCGTGTAAAGGGCCCCGACGGCGCCGTGC
GATCCCCTCCTCACTATGATCTGTGATGCGAGTCCGACGACGTTTATTGG
AAAGCGAGACCTACGAATCGTCCTTAATAGCGGTGGGTCAATAACTCTAC
TTAAACTGAGATGCATCGGGGTGTAAAAAAACTAACGAGGATGCTCCGAC
CGGCGGTAAATCGCGTCCCCGAAGTGCCTCCCCGCGGCAGCAAGCTTTCG
GCACTGTTCCGGAAGGTGCGGGAGGCCTGGCGTAATGGTCGTATTGGCGC
TGTACATCCGCAGACCTCCACAAGTTGAGGGGTCTGGAGTTCCAAAATTA
GCACTCGACTTATATGTGGGGATGTAGTTGGGTTCGTGTGGAGGATGTAA
CCTGCCACTCCTTCCCCATGTGACAGCGAATAGAAAACTCCCCTCTTCCG
GGACCTGAACGGATAGCGCCGGACACGATTGATCTCAAGTCTACTACGCT
GTAATATCTCAGGATCTAACCTTGACCGCTGTGGCCCGACGTTTGTATCT
TTGAAATCGAATGAGCGAAACTCTCCAGCTGCCGTTGTCTTGTGCGAAAG
GAATACTACATCGCCTTTCCACATGATGCATGCCCATACTTAGCCCCCCA
GCGGTCCTAGATTGTTTACTTAGACAAGCCCTACTGGCGAGCTAGGACAC
CTTACTAGAGGACTTCAGATGGCTGCAGGAGTGCCACCGTTGGGTGACAT
GGCTGTGTCCCCAGGCGTAGCTAGCAGGAATTATATTTTGTACGTTCTCG
ACTACAATAGCCGTAATGCCCGCGGCAAAATCCCTTGGCCGAAAGTACCA
TGGGTAGCTGCAGGGCGATGATCTGCAACCGAGACTACTATAACAATTGC
GGTCTGTTCTGTTCCTCGAGGCAGTGTGGCCGGAGTTAGGAATGCGAGGA
TAACTACGATCAAAACCACGCTTTGCAAACTTATTTTTCAAGTGGCACTC
GCATATGATTTATGACGGGGACCTAACAAACTGAAGTGGTTGTTGACGTG
CGCTTGGACCTTATTCAACCCTAGACTGTTGACCAAAAATCAAGTCCACT
TCGTTAATTCCTAAGGCAAGGGCCCAACTACATTTGATTCCATACCAGGC
CGTCGGGCACGTGCACGTTGCACTGTTGTCCAACGGTATGCCGACATGAC
CGAATAAGGAGTACGCGGCTGACAATTTGTCATACTAGCCGATTGGTTAC
TAACTCCCACGCATGAGGGCACGAGTCGCCGAGTTGGATTCAGCTACTAG
CCTCCACTGTGGAAGAGGAGAATTAGATTCCCATTAAATTAGATCCTATG
GGGGGATTCGATAGGTATGCCACGGACAGGGACGTCGCGTAAAATTGTAG
GCTTTAGCCATATGACGTCTTCTGCCGGACCTTTGTCATCGGTCTAACGC
AGCTACGTTAGATACTCTCCGTGTCCTCCCAACTTTAGCTGAGATCGTGC
TTCAGCTATTGGTGCTATTTGTTGGTAAGGCGATGGGACCGACGAGCCTG
GATCTCAAAGGGTACGAGACGCATTTTTCGACTTCGAGAGTCTACGTCTT
CCTGTCTTGACCACCCACCCCCAGAGTTTATAGATCCGCCGCTAAAGAGG
GCGTCGAAACGAGTATTCCGCCACGTGGAATTCCGTAGAATACGCGGTAG
AACTTCTCAGCAACGGACATCGCTGGATCGACGATCCAGACAGCAGCTTA
TCATCCACTGCGACTCGAGCTCGAGCACTACAATCCTAGATGGAGACCGT
TCAGATAACAGAGAGCCGCAATATCCGCCAATACACGTGTAGGTACCAGT
AACTGGCCAAGCCCTAAAGCAAATCGAGGTCGCCCGGCGACGAGTGCCCG
CATAGTTCGCGCCGAAATTCATGTTTAGGTCGCGGCGCCGGGCTACCCTT
CGGAAATATTATTATTATTGAATAAGAAGGATTGACTCTGTACACCGCGC
CCCAGGTCGCTAATAGCTGCAGTCCCTAATGTCGCAAGCGCGACATGTCA
CGTACTTGGCATATAAGCTTAATGCACCGTGCTTCCGCACCGAAACTGTT
AAATGCGAAGGGTATTACCGGCCTGCAACAGACGCGAGCCGTCCCCTCTC
GCCGTGCCGGAACCCTATCCCGATAACGCCGGGATTCAGATTCATTGAGT
ATAATTATTCGCTCAACAGCCATCGGGGTACATCTCCGCCGTGCCAATAG
GAGGTACTATCCAGAGCCGATGCTACGTAATAACGGCAAGCAGGCGCACT
TTATGCTTCTTGTTAAATCCTGACCTCCATGCAGAGCCCAAAACCATCAA
GTTTCAGCGATATACCTGACACCTTATTACATCTTGTCCGACCACATGCT
TGGCATTTGGCCATTATAATGTTTGCCGAACTGGATAAAACAACAATAGT
TGGCCCGAAGGCTGGGTTGCACATTACACGTTGCCATCCGCATCCGGACA
CTCCAAATTAAACTAGATGTTAGAAGGGGTGGCATCCACATCGACAGTTT
AATGTTTCTGGAGTGTTAGCTGATCCGACCAATCGATAAGCGAGATCTTT
GCGGTCGCGTAAAACAGCTTTTCCTTGAAACGACTGACACCAAAAGTTGA
CTATAAGATAATCACTTGGTCAGGTTCTTATATAAACTCAGTGTCGATTT
TTGGCAATCGCAGGCAAGCCTATTTTGTCAAACCATGGTCTTACCTGCGG
TTCCCGGGTAACGGACGCGGTCCAGCAAGGGCGGACGTCTTACCTCCTCC
ATCGGTCCGGCACATTGAGGGTAGTTGTGCTATCATGATGGTTTTTGGTG
GTGGGGCGGGGGGATTTCCTATCGTATTTCATGAGATTGAGTCGGTGGAA
TTATCCTACGCAATCGCCAGTTTACTTAGGCAGTAGCTCGGCCTGTATAT
ATCGCACCAAGTCTCCTCGGGTAACGAACTGGCCTTGTGGGTCGGTTGTG
TCTTGTGGATTCCGTGGTAGAAATTAAAAATTACGAACGAGTGAGCGTCT
TTATAGTCCCCGCATCCTTCGTACTCTTGCAATATGGGTCTGGAGTGCAC
GCTAAGTCAACGCAAGTAGATATTGCTTACAGAGCTCCGTGTTAACATCT
CCTGCACCTAGGCATTCGTCATTGCCGGATGATGGCCCGTATCTATTTAG
AGTCTCTAGGAGAGGTACGTTAGCTTGATTCCAGCGCCCGTAATACTCAA
AGATTCTTGGCACACGTCACCCTAGCAGATTAGTTCCTTACCATTGCTGC
GGTGGTAGGACGCGCGAGTACCATGAAACCCTGCTAGAGGTTATTTCACC
AATAAGCCTAGCGTCGTTGCTGTAGAAAACACAAGGTTTATCGGACCAAC
GAGGACTTATAACCTGCCATTGGACGCTGTTGGCCCAGACATTCTCACTA
TAGGATCAGTATAGCTACGTTATAGCCGCGGGTTGCCACCTCATTATCAC
TTCAACGCAGTAGTGTCCCGAGCAGCCAGGAATCCCAAGCGGAGCTAAGC
TTTGGAGGCAGGAATTACTGAACTCGTTCGGCATGCAGAACAGAGAAGTC
CTGATCAGAGGAAGTTAGGATGTACTAGCAGATAAAAGATCGGGGCTAGT
CATCCGCCTGAATGCGTTCCGTATACATCAAAGTGTGAGGCCATAGGTTG
GTCGTACCTTTGATTGCCCAGTCCTAGCACCTCTTCTCTCTAGACAAACG
TACACTGCCTGACCTAGAGAATAAATATTCATCAGGGTTAACCAAACATC
CCCCCGGTGGGACTGGTTAGCCGACTGGCGTAATAGATACTGTTGTCTAT
TTGTAGTGCGAGGGCCAAACTAGTTGTCTGACACAGGGCTGCCTATCGAT
ATGCATCTGATTCTTACAAATGCACAGACTAGAAGAGGACCATAACTGAG
TATGATATCCCTGTGAGTACTTAATCAGATGCTTTACAGTACAGGCTTTA
AGCTCGTGAGTTAGTTAGATAAGACCTCACCTGTGATCCATTGCAGAGCC
GCGAAGCACATCCCCGCGAACCCAAAGGCGATCAGCGGAGTTCGACCCTA
CCTTAATGATGAGTAGGACGCTTGAGCACAGGACCCACACATTTGGCACT
CGTTGACCCTATCAATAGTATGATGAGGATCTACCCACAGGGATAGCCAT
CCTCGGGTCTCTTCTGCAAACATCGGGTGTAATTGCCGCTTGGGCGTGGA
AGTCCGCAAGGGTGAGCGGAAGGCACTACGAAACGACGAACGACCGTTAA
AGAAAGCATCCGTTCTAGCGTATGAAACTACACCAAGTTAGTGGAACAGG
TCGCCCAGATGGTGGGCGCTTCTTCTCTAACATGCAGCTAACTGCAATGA
GCGAATCGGTTATTCCGTTAACTGGGCCATGAACCTATGGCCCGGTATTT
ATGGGCTTACATGTAGTCTTAAGGGATCCCCCTAGGATACAGAAAAAGCA
ACAGGATGTGCGCCAGCACACAGGTTAAGCTGTGTATATTCGGCCCTTGT
TTCCAGGAGGCCAGATCAAAGGCACGCGGGGCCTATGTCCGTCGAGAAAA
ACGTCTGCAGGAGGGGAATGGTCCGCGTGCGAAAAGTTAAACTAGGTGGA
ACCACCTTTTCCAGGGAGCGGAGGTATCTAACGAAGACGGAAAACTGAGA
GGAATGTTGAGACGATGAAGGTCCAATCAGCAAGCTACCACTTAGTAGAG
GGGATTTCTGTCGTTAACCAGCTAGTTGTGGGGACTGCGTGTGAGAAGGT
CCACCCGAGCTGCCGTAGGTGATACCGCGGCAAAGGGTTATTATAGCCAC
CTCGTTCCCGTCCCAACTCCTCAAGATCTAAAGTGCGGGCTCAAAAAAAC
AATGGTGGGAAGGTAAGTTCATTCCAATGACCTCGGTCCGACTACTAGGG
GACAAGTGTACCCTACACTTCGTCCGGGCTCATTCCATTGCGTTTATTTC
TAACCTGAGCCGCTCAAACCCCGATCGAGACCGAGGAACTTTTAGGCTCC
CTCTTATCTCGTAGGTCCGTGGCCTTGAACTAAAGTCCTTGAAAATGCAC
ACAAGGCGTGGCACAGCCCACAAGCTTCATTTTTTCCGAAGTTGCGGGCC
GGACGTTTAAATCATCATACAATAAAGCGAGTCAAATGACAATTTTTCTC
TAGATCAGGACAATTGTTCCGCGCTATCTCAAGTATTATGTTTGACCAAT
CGTCAATTAAACGCGCATTAGTTACGGAGTCTTCCTTAAGTAGGCCACGT
GTACACATACACCCTCTGCCGCTTATAGACCTTCTGGGCTGTCGCTAATA
AGGATGTCTTGCGTAGGGGTGGAATAGCATAAGTACTGAAAGCAGGAACT
GACGCAGGATACCCAAAGAAACCCGCATACGGCTTTGCAGCAGACGCTAA
ATTGACATGTGCTCATCCTAGAAGTGCACGAACATTTAAGTGTCGCCTTG
GACGCGGATTGATACCTAGAAAGACAGAAAAACAAAGGCGTAGTGGCAAC
TTACCTGCGCCGAATTGGAGTATGTATAGTCGTCCAAGGGGTACGAATTT
TGACAGCAGATTGTTATCTTATGGTGTTCTAACACTGAGCGAGAGGCTGT
CGTCGAAGATGTATGGCCGTAGATCGGTTGGTCGAGCGCGTAATCAGCTG
GGGAAGGCGACATTTCACGGTCTGAGCTTCAAATAGCCATACGCGTTCCC
CATGGACTCTTGGCATAGACGTGTAAAATCAAGCCAAAACTGCCCGGTGA
GTACTGGTGATTGAACTGTGATCACCAAGGCCTGGAGTAAAGCTCCGCGT
CATCACGATCTAAAAACTTGGACTGTCTGACTAGATACAGGAATAATTAA
AAGGTAGACCTGAAAGTATATTTACATGAGTTGATTCGAGTCCGCGGGGA
CGCTCAAGAGGGGGTGTAAGGGTGCACGCCTGACTATTTCTAAAAGTGTA
GCCGGTCGCAGTCCCCCCCTTACCAGCTCCCTCACTCTCGGACTGGGACT
CGCAGTGTATATCCTAGCATCGACAGAGTTCCCCAAGCTTTCGCCTACTG
GAGATCGCTACGTAGTGACCGATCCACCAGAAACTCGGGACGTAGTCGGG
AGAGGCGCTATCAACAAGGAGCCAGCTTTTTTCTGATTACGAAAATGCCC
AGTATCCACCAGCCAAGGTGGAGATTGGAATTCCACCTACATCTGTCACG
TCGGCAGATGCCTGTAGGCGTCGCTCTGAGGCACCCCCTAGGAGAGCCTC
GAGGATAGCCTGTGCTCTTCTACTCCCTGTCGGATCGCAAAATGAACTGA
CCCGCCTGAGAATCAATGTGGTGTACGACGAACCTTCGATCCTGCACGCG
TGCGGACTACCGACTCAGACGACCCTTTACAATTCCTCAAATCGGGAACT
TCGTCGTCACCAAACAGATTTTGCACATGAATCCAACCCCTGTTCATAAG
CGTATCCTATGACACTGGAGTAAAGATTTTTCCATGGCAACCGAAATGGG
AAGTTCTCCCAAGGATTGCCCGGACTGTCCCGTATAGAGGGCGAACAGGC
CCGCTGATAGTACATTATGTGGTAACGGAAATCCATCAGCCTGATGCCTG
TATGCTCTGATAGCGAAGTCTACCCCCGCAGGAACCGGACCATTGGCACA
AAAGAAAGACCCAATAACTGGTCTAGTATTAAGGTACAGACAAGAAGTCC
AAGTCGTCGACTTTCCGATTACGGCACTACCAAGTAGCCCCGCATTAGAG
CAGCGGCAAAACCATTACGGTCTGTGGGGTCGAGACTTGCTACAGGGGAG
AGCTAACCACGGTTAATGCCGCAACCGCCGCGTAATGACACGCTCATATA
AAGGCTTATGAACAGTGCGGGATACGAGTCCCGACCGAGACGAGGCTATG
TTTCTTGCGGTAGCCGAGTCCCATAACTAGATTAGATACAATAATGATTA
ATGGTTCCGATAGGGGGCGGAGATTTATCACTGCCAGTGTCAACATTGTC
CCATAAGGGGTATCGGTATTTTGAGATGAAACAGGACTAGTACGTGTCAG
GATCCTCATCCATATATTCTGTGCAGGTCTATTTGGGACCGTTAAGCCTG
AACTCTAAGTGACACCTGGACGCTAGATGGTGACGCTCGATCTACCCGCT
TTGTACGCTAAGTGTATTGTCAGCTAGTGTGCCGACGTTGGCCGGTGTGA
CGCATCTCAACGTCATTGTCTGTGTGTTACCTAATTGGTCTCTAAACTAG
GGCCGACCCCAGGTCGCTATTAGTTTGTGCGGTATCCGTGGCCATTCATA
GCTGCTACAGAACTTGTTGTAGTCGCTAACTTGTGTCCAGTTTATATAAT
GTCGGTGGGAGATGGTCCGACAGGCAGCCGGCAATCAGACATCGCCTCTA
GACCGTGACCAAAATCAAGTCAAAAGTCATAATCTATCACCCCGAAACTT
GATCTTCTTCGCATGGGCCAGATTATTGCAAAAGACCGAGTCGATCAGCA
AGAGAACCATCACAGTTTGCATGTAGGTATAATCACCGTTAGACTATTTG
CCTCCGCCCAGTTCAAGGGAGCTTGGTTACACCCGAAGCAGACGCGAAAC
AAGACACTACCCGTTCGTGAGGCACTGTAAAACCGTGCCACCCGCCTATA
TCGCGAGCCAGACGGTTATATTAGATGATTTCCCCTTCCGATTCCGTATA
GGCAGCGTTGGTAAAGAGGTCTGTGGCGTTCGACTATAGGACCACGGTTG
GTGAGAGCGTATCTTGGAATCAATCACATGTGTACCTGAGCAGCTAACGC
GTTGGAGAGTAAGGCGCAAATCATTAATGTATAGACTCCAAATAACGGAT
AACCTGGCACGCTCGCTTGTAATGTTGACACAGCTATGACGGGTCGTCGC
AGGGCTAATAAGAAACGAACTGAGTCAATTTGTATGCGCAGTAATCGGCA
GATCCTTGAGTTTCTTCTCCTTCGGCCGTTCACACTCCTCATGGGCAATG
GGGGCTGGTAGGGCTATAAAGTCTCGTAGCATTTACCCAAGTCTGCAGTG
ATTATGTAATTCTACCTCAAGACAGCGCACTCTTATATTGGTTTCAACCA
CCAGGTCTGCCGTTCGCAGAAAAATATTCACGAGAAGCCGCTCCACTGTA
CGCGACGTCTTCACAGTTCGTTTCCCTAATCAAACGTACGGCATAGTCTA
TTGGGAAGGCATTCAATCGTTCGACGTAACGTCCTAAACGGGAGCACGTT
TCCGTAGGGTGTGCAGTCACGGCGCTGCAGTCCCGCAACACTAAGCATCC
TCGTAGACACACGCGTAAAAGTATCACAATTCCTAAGTCATCTAATCTCT
AAGTAGCAAATGCATCTCGACATGGGATTTGCGGCCCATCGCATCTGTGG
AACAGCCACCCCTCCGGCCTCCTGTCTGGGACTCGAACGAGGTCTAGCAA
GCCAAAAAGAAGTTGTATTTATTCGTTCTCATACAGAACTTCCGCCTGAT
TGAAGGGAGACGATAGAGTCAGCTGGAGTGGAAGTAGTAAGCGTAGTGGC
AGCAACCGAACACAACTAACCTTACTCATTGAGTTCTCCCAAGGGCTGGC
ATTTTGAGGGCTAATTTTTATAGAGCATTTATGTCGTTCCCCACTCGTGT
GGCGGAATGCGCGTTAACTTATAAATCCCGACAACTTCGCTATTAAACCT
CACTAGGACTATCCACGGTAGGATCGGGCTTCCTCATCGCAATCTACGTC
AGTGAGTCGAAGCAGGACGAGCATCAACCAGGACAGGGGTTTTCGCTTGG
GATCGTTGTCTTCCTCGTGCCCCCAATGCGTTACTTGCCCAGGATGATGT
ATCCATTTCCGCATGGTATACCTAAGGGCCAGCTGAGATCCATTAGCGCA
GTGGCGTGGTATTACCTGGGGCCGTTGGGCCTATTGGGGGTTCCGAGAAG
CCTTATGCGGGGTCGTGGCCGATTTTGGCAATCGCAGGCGAGCCTTTATT
TGTAAAACCATTGGTCTACCTGCGGGTCGGGTACGACGCGGTCGCGCATA
GGCGTACTCTACCTCTCCATCTGTCCGCACATTGAGGCTAGTCTGATATC
ACTGATCGTTTATGGTGGAGGGCGGGGGGATTTCTGATCGTATTTCATTG
AGATTGAGTCGGTGGAAATAATCCTAGAATCGCCAGTTTACTTAGTGCGG
TAGCTCGGCATTACTTAAGAAGTAAAGTTCCTAGTGTCAAGGTTCAAATG
CCTTAATAAGTCGATCGTTTGCCCCCGTCGTTAGCAGTGTGGAGAGCTAA
GTTGATCAGGGAACTCGCTTGCCTCGTTACTTCTGTTCTTAATTTCTAAC
TAAGTTAAGTGCAGTCCCGAACGAGCAGAAGGCACGATCCGTCGAAACTT
CAGTCATCCCGAGTGCTTGAGTAAATGGTTTACTATTAGTCTGGTACGCC
ACTATTTGCATACATAGATGAGCAAAGGCAGGTAGCTGATTACTCGGATC
GTACAGAACCATATACGTAACCGGCGAGCAGTGGCCAAGCTTCGATCGCG
GTCGAATTCCAGATAGATGGTCATATAACAGTCTTCGCAGCTCTAAGAGC
CTAAGTGTATGTAGTGATGGCCCTAGAATGGTTCCGTCAATCTAATGACA
AACCGGTGCATCCAAACATTACAACCTTAGTATGCTTTTTTGGCTAAGAA
TCATCACTATGATACTAGTACGCATTTACCTGAACTCGCTTACGGAAATA
GTTTATGTAATCGCTGTGGGATAACTAAAAAGATATAGGTGATACTTTTT
CGCCTGCAAGCTTTCAAGGTTTCGGGAAGAGGTCGCGTCCCAGTCAGAGT
TGATGTCTGGGCGGAACCCATGATTTGTTTGCACCGGTGATTAACTCCCT
TCCTCACTGGCACATAGGCTGGGGTGGATAACTGCGAGGTCATAAGATGG
TTGAGCGCTGCTCTCGATCCCGGTTCTCTAGTAGTCCGGACAGGCCCGAA
CAGTACCTTAGCGCCGCCATGTAGACGTACCTTTTACCTACTTTGTCAGG
ATGACGGCCCCGAGAACCTCAACGGAATGCGCGTACTGCAAAACTGGGTT
CCGTTCTACTCGTTGTGCTCCAAGTAAGTTGGCGTGGTGCATATGCGGGG
AGGTTTGTCTAGAAGGAATATCTAAGCATCCTTGGGCGATCAGTTTTTCG
AAAGGTCATGCGCGAAAGGCGTAGGGAGGACCGATCCAAAACCTCGTATT
TTTCCTATAGATAGGGCTTGTCGGGTGCGTCTTGAATTCACGGAGCGAGC
GGAGAGCTGGTAGCTGGGGTATTATCAGATCGTAGTATTCGCACTTTAAT
CTTGTTTGGTCGATTGTAACGCAGCTTAGAGGGGCCTTAGTGGGGATTTC
GTTGGAGTTTATCCCTAAAACTCCTATCTCATTAGTGTTTAGCCAGACCC
TCGCTATGGTTCCTTTGGGAGCGATGCTACGGGGGGTCTGCTCCAGAATA
ATGTGTTGTCCGAACGGCGCCCGCACGTTCGATTCTTCCTGGTACCAATT
CCTAATTTTATACTATTCGAAAGGATTCTGGGTTGATTCTTGAAGCGTTT
CCAGTCAGGGGATTGACTCCGGGCTTTTGGCCTGAACGCTAAAACCCCGC
GAAGGCCTATCAACGTCGTTCGAATTAGTCCACCTAAGATCCACAGGAAC
TGCAGCTTAGCCTTAAGGGGAACTCAATGTTGATGACTTCGTTACGCTTT
ACGCGGTATGGATCTTGTTTGACATTCGGGAAGGCTATGGCACGGAAACG
CCATTCCTGAATGCTATAGTTTTGGTAATGTGGCGAGGCCATGGTTGGGT
TTCATATTGAGAACAATGGTCACTGTCCATCGCCAGAAGAGGCTGCGAGA
TCGGAGCCCGGACCGGGTCGTCACCAAAATAAGGTGTATCGCCTTCTAAA
CAATACAGGGTTTTCACTAGGGTCGACTGGAGCCGCGAGGGGAAACAGAC
TCAGATCTGGCCACTGTACGAGCATTGTAACCTTTAGCCATCTTCTCATG
GCATGCATTCTCCGGGTGCTGGCCCAGCGAGAGAACGTGCTCTCTGCTTT
ATTACAACCGTTCTGCCAGGTTGGACCAGCCGTACTTACCGGGCTGGAAT
CGCCTGTGAGCTTGCTTGCGACCAACGTATGTGGATTATGGCTGAGTCGC
TGAATGCACACTAACACGTTCGTTTCAACACCACATTGGGGGAAGTGGAA
TTTAGCCCTATAGTGTTACACTGAGATTGCAGAAAGTACTTCTGCTCTAT
TCCTAACTCGTAGCTCATGCGTGTGGTTGAATCCGCAGCAAGCCTACTTT
CTAGACCGCTCATCTCTAGACGAGATTGGGAAGACCCTGCCCTGGAGTAC
CAGTCCCTACGGTAAGTCATCTCATGCAAGTCGCTTGGAGGCAGCGCCGG
CGCCCTGTGTATAACATGAAAAATTACGCATCCTTACACACTCAAAATTG
GACTGTTTACGATCCCTAAGGCGTGTACTCTGACGGATATAGATTGCCAA
TAGGCGATTGCAGGCATAGATCCTCCTACGTGCAGGATAATCATGACTTA
CGCGGCGCAGGGCTCTGCGTAATAGCATATGTCGCAGCAGAATTAGTGAT
AGAGCGCAATTGTGGCCCAGTATAGGGCTGGCTGACTTCGCATACTAGAC
CTGCCCACTAAGTTCTGCATTCCGCGTCGTTTTATGACGCGACTAGCATC
CTAACCGCTACTCTCAAAGAATATTGGACGCCTCACGTTGGGTCGCCTAG
TTGAGAAATCAGCTGGATACGAAACCGGCCATTTACGTCGAAGACCTTAA
CTCCGAACTTAAACACCACCGGACTAGTGTTCCACGGGCCCCACTGTCCT
GATGCTAGAAGAGGGAGCGATCTTTTAAAGTACAGCTTAAAACCTGACCG
GTTACCTCTGTCCGATGAGACATTCCAAAATAGCACATTCGGCATCAAAA
GTCTCCCATCATATTGTCTCGTATAGTTTCCCTGCCGGTCAAACATCCCT
TAGTCATTGATGGATTTTCCTCGAAAAGTAGCATCCGCCTGCCACCCGTT
GCGCCACAAGACATCGGGCACGTTCAGGTATTAGTTTTGTGAAGTTCCTG
GACATACATACGGGCCGGGTTGCGGCGCTTATGGCTGACGTAACTCGACT
GTCAGACGTCAAACTAGGAGAGCCCACTTGAAGTGGATGAGTGTTAACGT
CAACCGGGAAGCGCCGATTTAATTATATGACGTGGGCCATGACCTATAGG
AGGGCGCGTCGTTTTGGAAACGATCGAGGTCCCCACTTGATATAGAGTTC
TGCGTCATTATGTACTTCTCTTTGGTTGGAAGGAAGAGGCATTAGTTTTC
AACCAATACGGCGGGGAGGCAAACTATCGATTTCCTTCTCCACTGTACCT
CCCGTTACGGGCTCCCGAGCTCGAGTTAGGTTGTCGAGCTACGTTGTGCG
CCTATCAGTAGACTGCCTCTTAGAAAAGGCCAAGTTAACGTCTGAGGGCG
TGTTTGGTCCCGTGGAAAGGCTTAAGGGAATCATGCCCAGCCGTCGAGTC
TCATGTTCTTATAGTTACGTCAATGCTGCAACAGGAGTGTTTAGGTTATC
TGTTAGTTGCTTGCTCCACTTGCGACCGTCCAGAGGCGTACGGGGGAGTG
GCGTGAACGGGTTACCTACCAAGACGACTATATTCCGCGCAGATGTCCAC
TGGAGTTTACCAAGCGGAAGGGCGAAACCTGGGGGTAAACTGGCACCCCA
TCTCGGGGGCTATTTGAAGGCGCGGGACGTAGAGTACCACGAAGAGGCGG
CGCTTCTCTAGCTGTGGGGCGCAGTCTTACTATAAATCATATTTCGCGTA
TCGTGCTAGGTAACACTGTTACGGCGATGGATGATAAATTTATAATCCAC
GAACTAAGGACGTGACTACTCATCGGGATAGCGTGTCCGAGAATGGCACG
CGGCAGCCCCTAAACACCTCATCAAGCCGAGTAATGCTGGGAAAGCCATA
TGGTGTCGGATACAACTCTCATAGCCATGGACGGCTACAACAGGGAGTGC
AAGTTCGAGCAGGGTTATACTAGCCTCACGAAGGCAGCAGTCGTGACTTC
GACCCTCATCCACGCGATAGGAAGTGGTCGAATCTGACTGCGCGAGAGAG
GTACGCCTCGGCTGCAGCTGACCTCAGACCTGAGGCAAATTCCGACCAAA
CCACTACGTCCCAGCTAAGGGCATAGCGCTTGTTAAGCCGGTATTCGCGC
GTCTAATACAGTTGTGAGTTTAAACTGTCTCAGATGAGATCGGAGGGAGC
ACTGCTTGTACTATTGCTTTATCGTCTAAGGCAACGGCCTCATTCGCATG
TGACGGGAAGCTTGGGAAGCTGTTGCCCCATATTGTAGCCCGCTGTCTCA
GTTTGGCTCCTCGTAACCCAGAGCCCAGGCTAGGAGCTAACATGGAGTAA
CGTCTCCAGCATCCTCTGGTCATGGAGCAGCATAGAAGTTGATAAGTCAC
CGTTATCCATGTAGGAAGCAGCGTCGCGTAAGGTGTCGGAAGGGACATTC
GTTTTAAATACATGATATTCGCCCCGGATAACCCAAGTATCAAGCTCCGC
TCATGACCATCAGCCTCGAACGGTCTCGTGTCGTATCACATCTCCGTTGT
CCGACTGGTGTCCACAAGAATGTAGGATTGTGGATACGTTAAGGATTTAC
GGGACCGGGGACGCAATGTCGAGCTCTAGACTGGCTCTCACCGAAAGGTG
TCATGGGAGCCAAAACTGAATCAAATACGGCAGAATTCAGTCGTCGGCGC
AATGTTGACAACTACGGCAACGTGCATGATCATCGTTCCTCGCGTAGGTG
CAGAAGCAGATAATATGAGGACGCCCTGCTGTACGTAATAGCAGAAACTG
CACTCAATCCAGTCTAAGCCTCACGTGAGTCGTCTGCATTTTTGTCTTGC
ATAGTGTCGCCTGTCCTGATACAGCACTAGATCCGTACTATACGCAGGAT
AGCACTCCTTAATAATGAGTGTAGGCAGGACTAGTAGTAAAAGGTAAACG
AGCTAACTGGCCATGGTCAGCCCATTCTATAAACAGAAGCGAAGCGCGTC
CCCCCGCTCTCGTGGCCCTCTACCTGTAGACCCACAACTCCCGTATGTTA
CCTGGTTTCAATACTGACTGGGGAGGGCTAACGATGCACGAATGTACATA
ATAATACACAACCTGATACCAACGACAATCTGCAGCTGCGACAGACGAAT
GGACCTCCCTTGTCCGAGGGCTGGAGTCGACACCAACCTATCGAGCTGTA
CGTTCCGGCGCATTTATCAAGTACGTGAATCGAGGTCCTACCTGAGTTTT
GGCCTTATATCGGTCGCCCTAGGCGCTTCTCTAGACTTAAATAACGAAAA
GTGACGCGTACGCCCACCAAAGGGAGACTAACTATACACCTTTGCCCTAG
GTCCTTCAGCCGGCATGATACGGATCAATCACTTGTTACAGGGTTGTTAT
CCCTACAACGAAGCCCTAGTTTTATTCTGACCTGTGGATCTACTCTTCTA
ACGAGTAGGCAAACTGAAGCGAAACATTATGCGCAACAGAAGGGGGTGAG
ATCGACTCTCACGCCGATTCCGTGGTCTTTAATCCTCCGGAGTTCATGAT
AAATGCCTCGAAGTCAACACTCTTGCACCACCCATCTTGGTCGCCAGAAT
ACTACTCTAGTGAGCCGACGCAGTGACTTCCGAAATCTTTGACAGCTCCT
ATCAACTAGGGCGCCTACTGAAGCATGCCGGGCTACTTGATGCGGTGAGT
TTGGTATACCATTCCGTAGCACACTTCTCTTCGCTCGTCCTATCATCGAA
AGGACGCTTTCACAACGGGCGATGAGCCGACTTTTGGAGACGAACTCCCG
TAGCGAGGTGCCTCGCTTCGGACGGATTCATCACATCGGGGTCCAGTGCT
TGGTAGTAGTTAAACTGCTCAAAACTCTGGCCCGGATACGTATATGTGAC
CAAAGGCACAGGTATTTGGGCGATATGTGGGCTCAATGTTGCCATTAAAG
GTAACCTTGGTGAGAGTTATCACAAAGAGGGAACTAGGGCGGACCTTGTC
AAGGTGCGAAGTCCCTCTCCTAAGATTGTGTCATCTGCCCACGTAGATCA
CTGGAGGTCACGTCAAACTAGTAACAGCTCGAGAGAAAGTAAAGTTTGTC
TTTACACGTCTTAAGTCAGCCCGGATACTTATCGGTCAACTTCAAGACCC
GGAGCTTTGTCACGTGTACCAAGATTTCTACAGCGATTTTGGCGCCCCAA
GTTACCCTCGTTTATAGACCCGCGCCGATGAGAGCTTAGTTGTTACTAGT
GGCCTGCTGAAGAGCTACTAGGCTGGGGTGCCCTCGGGAGTACCTGCCTC
TCGAGGAACCCTTAGAGCCCACTCACAGCGCAGTTGTGGATGCACGCCCT
GAGAGCGTTCAAGTGTTTGGGAACAACGCCACCGTCTTGACATTGCAAGT
GTGGGTGAACTACCTTAGCACCAAGCTGGAAGTATCACAGGTGAAACAGC
TGAGGAGGTTCGGGGATTCTATTAGCCCAATGAAGGAAAGCGTATGCGTT
TGTGTTAGCTGTTGTGCTACCTCCGATTGATCAGCGTGATTGGACCCGTG
CGAAGGTAATTCGGCTGTGTGTTGAACATAAGCCCTTAACTAGAGGATGG
TAACATATGCCCGTGGCACTTCTTGTGAGACACGACCTCGCAGCGCGCTA
GCCCAGCACACGGAGCATTAGCGATTAGGCTCCAAAGTCGCCTTACGCTA
TGTAATTTGCTTGAATGTGCTTCGACTCTAACACACCATAGCACGCTTGT
TGTCGGGCCGCGGAGGTTTATGATAGATTTTGGATTGGATGTCTAGCATA
CTATCTTGACTCTCCTCTTCGATACTCAATCAAAATCCTAGGTGAACAAA
GCGCAAGGAGGTATACGTGTCGTGATGTGAAGGTGTGGGTGTGAGGGATT
AAAATGTAAATTCTATCTAGGTCCCCTTGTAAACGCGGCCTGATTTTGTG
CGCCCGCTCGGCAAGTTGACCTGCGGTGCCGTTGGGTATGGTTGTCTGAC
TCCAGGTACAAGTACGTCGTTAAGCTAGGTCGGCGGGTTCGACGTAAAAT
CGGCACGAAAGGCCTGAACACAATCAAGTTTACTGTCGAGTCGAGCGCTA
CCTAAATACAATTGTCTACATATTGCGCACGAGCGAGGTGGACCTGCGGG
TGTGTAAGCCCTTAGCTCAATAGGTTCAGCCGATGAGAATGACTTATAAT
CCCCAATTATAAAGGTCGACATACATCAAGCGTGATTGCCCAATCCGTCA
TAACGCCTTATCAAGGCCGCTGCAAAATGGCAATGGCTCGAGCCTTGGAG
TGGAAACCACCCTATTTCTGCCAACTAAGGACCCTTACTCGAATGATCCT
TAGTCTGGGCGAAACTGAGAATCGTGCATCGGGAGTGGTTGCTAGTAGTC
AGACATTGAGACGTAGTGATCCAGATCGAAGCTGGATCAGGACAGTCTAG
GGCTTTCTCCAGTCCACGGTAGACGAAAGTCGCGTAGATCACTCGGTGGT
TTACGATGTATTACGTTAGACGTCAAAGGCCGCTTCGCGGTTTAGACACT
ACCTTCATACGGTAGACCTAGGGACGAACTCCACTATCAGACCCTGTGTC
TTAGCCTCCATGCGTTTTACTCAACTCGAACGCACCATAATAACTCCTAC
AAATGTGTTTCTCGCGACACCATCTAAGATAACCGTGTGACTACGTAGGA
TGGTAAAGACTGCAGCTAATTAAGAACCAACATGCCGGTCTCCCAGCGCA
CCCAAGAGATTCGAGGTGCATATTCGTCGCAGACCCATCGGCCTCTCAAT
CTTCTCAAACGTCACGTGGACCGTATCGAGCAACGGATTAGAAAACCGAT
TTGAGAGACTGAAAGCCTCATCTGAAAGGGGAGCGTAAGTGTATAAACGG
GCCAACCACGTGATACAAGTAATCGCCTATCTCAGAGCCTTGGCAGACCC
ATAGGGGGGAACCGATCGTGTGCAAGAGACTTTATATAGTCCATAAACAG
GACGGTTCTCCTTCATCGGACGCGTGATAGAATGACCCGCCGAACAGAGC
CCTCCTTCCGTGACCTTGCGGATGTTAGCTGATCGGGTGATATTAGGTGC
TAGGCGACGGTGTCCTCCGGGATCTGTGGGTAACATTGGTAATTACTTAC
CATTAACTACTCTCACCATTGTTTAGGGCGGCAAACCATCATTCATTTGA
TTGTTACAACCTTTTTGAGATTCCACGAGAACGGGCCACGCGAGCAAGGG
AGTCGCTACCCAGGGGTGCTAATAATCCACACATACTGGAGGACACCTAC
ATGAGCCGAAAGCAGAAAGTTGTAGATGCCTCGACAAGCTCGAGCGTGAC
CGGAAAGGATGAAGTCTTTCCCGGTGCTTATATCGGAAAGGACAGTGAGT
ACGCTACCGTAAACAAAAGGTCGTCAGGTGTTGGAAGGTCTACGGCCATG
ATGATGCTAAGTCGCGACGGTGCAGCACTTGGGACAATTACCTCTTCAAT
AATGCAGCTTTGTAAAAACGAGCGTAACCTGGAAAGAGCCCAGGACAGAT
GTGTAGACCCGCGGAGCGGAGTACTCCTGTTGGGTCTCGCGAGAAATCGA
AGTTCGCGTAAGGCCCTCTTACGTTAGTCGTACGCAGTTTTCATCTGCCG
TGAACTCCGAGAACCACTCCTCGTATGTCATGGTTCGCATTGCATAGTCT
GGCTCGGAAATTGGACCCTTGCACTGACGATAAGAATCCAATTCACCTCA
CTCGTTAAAGTCGTCTTTAGCTATCCCTAATCCACGATGATGCCGCAGCC
CCTTCTCCCTAGGGTACGGCTGCTAACTGGAATGCCTACTGAGATTGACG
CGACTTCGCTATGGGGTCATATCACAACATCCTTAGAACTCGTTAATTAT
CTTGTTCTACGTCTTCCTCTCTCACATAGCCGGCCGATGAGGACTCCCGT
TTTCTCCGTCATGGGGAGCAAACCCGCACATGTTCCGACATCGCCTGCGG
TTTTCACCAGGATCGGTCCGAATATATTTCCCGCAAGGGGTCGACAGCCT
GCGTGCGGGCGTTATTAAGCGCTCTGCCGGTAAGAGATGTCACTGAGTAT
AGGTATAAGTTCAGTTATTGCGGCGCGTGAAGGGAGGGCCCTCCGATGCT
ATAGAAGCGAGTACCTAGCCGAATAGAAGTCAAGTGTAATTCTCGTATCG
GGCCTATTCATCTATCAGGCTTCAGCGTTTACCGAACTAGAATTACTCAA
AGAGTACTCTTAGGAAGTGTGGTGAAAGGGGAATCGCGTGGTATGACTGA
GAAGGCTTAAACTAAAAATGATATACGATTCAGCCTCCGCATGCCTAATG
CCACAACATAAGAGCGTGCTTATCTGCCGACGGGGTTCCAGGTTCGCCTT
AGATTAAGACGAGTGAACACCGTAACATCAGCCTTTAAGCTGAGTTTGTG
CACATCACCGTACCGTGGCCATGACGTGATCTTAGCTAACACGCATCTTT
AAGAGTTCACAAGCAGGTGTCTGAAACGCAGGCAGATAGCTCCATATGAA
GGCTAACTAGTTACCGTTTACCCTTTCTACACAGCAAACTCCGGTCGGGG
CAAGAAGTCCCCACATGGATCAAAAGCCCTAATAGACACTTGTGCTTTGC
AGCCTTCAGACGTTGGAGCGAACACATACCCCAAAGTGGGCGAATCTACG
ATTTAGCTCATTAACCTTCGGTCACCGCGCAACTCTTTGGTCTTTCTTGC
GGACTGAGACTACTGGGTACACGGACCATAATAACCCGTCCTCGAACGGC
TCACTCTAGAGGAGGGATCCCCATTAAGACTATTTTCAGAGTCTGAGACT
CTTCATGACGATATGGTGGACACTGTAAAAGAGCAGCCACGTCATGGTAT
TGCGAAAGAACGCGCTCCTTTTTAGTATACCTGCCGGCCGTAATTTAATA
TACGGACGAGCTTATGGACAAATGGGTGTAGCTAAACTGGAGGGAACGAT
TCTGGAAACAACTCTAACCCAATATGCACCAGCGATTATATCGATTCGCC
TCTCCGACAGGTCAGCCGTTTTTCTCAACCAAGGGCTAGGACACTCCTGC
GACTTTTAGTCCCGGTCCCGTATAAGATGTCTGCTACATAAGAGCATCAA
AGCTTAAAACAATTACCAGGATCCGGCCGCAGGTCGTTGACAGACCCAAT
TCATGCAGACCTAGTCTTCTTCCATATCACCCAGTATGAGTGCATGGGTG
GAACAGCGCCGTCAGACTCTTCTTTCCACGGTTGACTCGTCCGTGCACCT
AGCCACTCCGTCATTCTGCATGAGGCCGACTGAGGAGGCATTACTCTCGG
ATCAATTAATGCATTGTAGCTCAATCGACGGAGTCGAACGACATTACCAG
ACTAATATAAACTAGTATCACTTGGGAGCTAGTCAACACGATCCAATCTT
GGACTATGTAAAGAATACGCCTGTTCCGGATGGTCATGAATGACTTACCT
TCATCTCACTTATCAGGTACGAGGTGTAAGTTGTATTTTGGTCGGTGTTG
AGGCGTTAGTGGAAGCATTTCCATTAACGCGGGAGCATTACTTAGTGCCC
GAATTATGTTCAGCTGTTGCACCTCGGCGCCATACACCGCGGTAGGCGCA
CTCTACTTGGTCATGGTTACGAAGCGAAAAAGAGTATGGCGCAGAGAATA
GATAGGGGTTGAAGCTACTGGGCGTAGATCGTCGGAACGCCGGAGAAGCG
TTTGTAGTTTGAGCATGAACAAAAGTGAGTTTGGCCGCCCGCTGATCAGG
CCCTACTGGGTTGGAGGACCTCTGGTAGCTTTTGGGGCGCTGTATTCATG
AGCGAAAGGTCATGCCCTATACGCGACGTAGAGTACCAAAAGAGGCGGCG
CTTCTCTAGCTGTTGGCGCATAGACTTTACTAATAAATCATATTCGCGTG
TCGTGTTAGTAAGCGACTGTTACGGCGAGGATATAATTTATATCCTCGAA
CTATAAGGAGTGACTACCGAATCGGGATAGCAGGTCCAGAATGCACTACG
CGTCAGCCCCTAAACGCCGACATCAAAGTCGAGTACATGCTGGGAAGCTA
GGTTCGGCATTCAACTCTCATAGCCATGGTACTGGCTATCCATCCCAGCT
TAGTGATCAGAGTCATGAAGCGAACATACACAGCAGGCGACTGGATACAG
CACCTGTGTCCGCCTGAAAGACTGTGCCCGACCGCCTATGTGATCCGAAT
CCTAGATTTGAGAATTCGCAATGACCTAACGAACCCTTACTCTATTTGCG
AGAGCAGATCTGCTAACCGTCACAAGTAAACATCGCTACTAAAGGGAACC
TCTAGGCTGGCCCGGACATTAGGATAACTTAAATTCAACTACGTCTGACG
TTATTCTGGGCCCTGGCGCCGGGTGTGCTCTTGCCTGTACTAGGGTGTAG
GTGGGTCTTCGCGTCGCACAATGCCCGGCACTTGTACTCGCGCCAATAGC
TATGTCAGATAAAGCGGTCAAAGACCTGAGTTGAATTGCCTAAGGAAAGT
TTCGCGGACGCAGGAGTGCATCTATCTGTCGAGGACCCTCCAAGGTAATA
AGGGGTCGTCAATTGTTATGGAAGATCACCAAAATTTGGTCCGTTCCCCT
GTATAAGTTCTAGAGGGCAGACTCAAGACAATTATGTCCTCTAGTGCTAC
TCTACTCGTCCGGTCAGCGGGAATTTACTTAACCCATGTCAATTCGTAGC
CTGGGAATCGTTTGAGCTAACAGGAATTCAGATCTTTGCTGGACTCCAAA
GCATGTGCCACGAGATAGTGGAAGTCCTTAGCTCTGATCACTTCGGCTCT
AGTCACAAGGTGCTGTGGGCCTAAGTTTCTCGGAAACCACCAGATTAGAA
TCACACGGGTCTGTAACGCGACCGAGCAGGACGCATAGGGACTTGTTGTC
CGCGTTAGTGACATAGATCCTGTAAAAGTTGGGCTCTTCGGTTTCGTCAC
GAGCGGGATATGCATGAAAGGTTGGCTGCCTTTGCGTACGATTAGCCATA
TCCCACAGGGACCCACCAGATACATTAACTAGCACTAACGGGGTAGACTA
AGGCGTGGGCACGCTCAATTGACACATGTAGTAGCCAGGGTGGGTCTTGC
TTTTTAAGCCAACCCGGTTTCAGTTAGTGATCCGTGCTCGGCGTTTACGG
CAAGAAACGTGAGCATCCTCGCGCCTCCTGTATTAGTCACAGCGATAATT
CGCCTTGATGAAAGCCGGGGTCTGTGCTTGTTAATAAAACAAATGTGCTT
GATTTCCGGGTTTTTAGGCACTACACAACCTCAATTGCTACAGCGTCTCT
CCCACGCAAGCGACCGATCGCACCCTCATACCTAACGAAATTCCGAGCAA
GAAACTAACGTTCATCGACATCTAGGTTGCGAGCGGCATGAAATTTTTTT
AAGCCATGAACTGAGTCAGAAGTGGTGCCAGGACTGCCGCTGTGCCAAGC
ATTACGCCTTAACGAATGTTTCTATAGGCACATCCGGAGTGACTTGGATG
TCTTCCAGTTAAGCTCCACGGGTCCGAGCTTGAATGAATTGCTTCTCGTG
AGAAATCTGTCCAATGTCAACATTTACAGCTTCGTCGCTATATGGCACCC
GCGCTTATGGGTACGTAGCCGCCGCGTAGGGCCAGCGTGCCGTATAAACA
CAAACTTTTGGCCCCCTGTTTCTGCCAATTATGATGCGGTTGCGCCCATG
GCCATAACTGGCACGCCGATATACGTTGTATCAGTATAACGAAGGAGTAG
TTTAGCCTCCTAACGATATGCTTCGCTGATCACTTCTAATTTGTCATATG
ATAGAATGAACCGCTTTTTACTGCCCATTGGTGGTCTGGACGTCTAAAGT
GTGCGCCGCTTACAGACGTGCGATGGGACTGATGTCTGATTATCGCATGC
TGCGACAGTTTCCTAACAGAATTTCACATACACCCGGCTATGGCGTAATC
CTCTCTTGCTGTCCAACAGGAATTTGCAGCGAGTGCAATCCTCCCTTAGA
CGAGTACGGCGTGGCCTTTTTGTTGCAGCTACCGGATCTGCTTCTAGTTA
ATAAGCGCAACTCCACTGGGGTTTGTCTTCACCATCACCTGGAGCATAGT
AACTTGATGACTTTCTCCATGTTTCGTAGCACCCTTTGCCTATCGATGCC
AGGAGAGGAAAACGTGAAAGATATCGATACCCATTGCTTTGAAATTCACG
TCGGATCTTCAAATGGGGTAAAGAGGTAGCTCTCGAGTGGCTCACCCGTG
TTTTTGGAGAAAGTGCTAGTGACTTGAAGCTTCTCTTCTCTTTTTACACT
AAAAAATCAACATCACTGGTGCGTGGCGGTACCCATAGTGAGGCTGTCAA
TTATGCGATCCGTCGGAGGTGCGCTCCCAAGGATCTACCTTCCACATTTG
TACTATCAGAAGTAACGGGAGAATAGCCGTTCGGCGATCTTTATTGGGGT
CTTATCTTGGTCGCTCGTTTGTGACTCATGTACCCTTGGAGGAGCGACTG
ATCAGCTTTGTCCTATGTAGCACTCAGGTTTTCCCATGGCCGAAGACGTG
TAGCAGCCGTCAAAATATCCCTTCATTAACCAAGGCTTCCCGGGGGGGTA
GGAGCAGCAAAGTCCTTAGGTTCTATACCTTTAAATATTACCGGCGAGAC
CTACGTTAACCTACCTCTCGAAGATTGTGTGAAAGGCAGTAAGCGTGGCG
ATCCTTTACGCCACAGTGGACGTCGTCTTGTGAGGGAGTCAAGTAATAGA
GATCGGCTACGCGTGGGGGTTCAACATACGAAGGTATTGTATGTTATTAC
GAACCTAAGGTGCCGTTGTCCCAAATCGAGGATGGTCAAGTTGCATCTCA
GGGTTGGTACTAGAACCTTGCAACTAAACCTGGTGATCGTTTATATCTTT
CTGGAGCGGGAAGAAAGTGGTGCATCGGAGATGACAGCTCTAACCCCGTA
TGCCCTGGAATAGTGTCCGCCGAGCTCACCCTGGCGGCCTCCAAGCGACA
CCGCAGCTATAGCGATGGCGAGACATAAAACAACTCTCCTACTGGCTTAA
CAAGTCTAGTATCAGCGGGTCTGGTCCCTAGGCCCACCGAGTAGTTCCAA
GGATACCCTGGCTAAGGAGACAGTAGGTAACGGATTGCTAAGTAAGGCAA
GGAATAGCCTTAACCCGGTTTCCAAAGCTCGTCAGGCTCCAGTTATGGGC
TTCGGAGCCCTGTGCACGACGAGAAATTATAGGCGTGTAGTGTGAGCTCG
AAAAACAATGCCCAAGTAGCTCTATGCGTCGAGCGCGCCTCGGTAAAATT
ACGAGCCAAAAGTGTCCCCTGACAATACAACAAGTGCGGGGGTATCTGGT
CCGAGGGCGTGCCAGTTGTGTTTGAGGGCCTAACGGTTCCCCCCCGCCAA
TAGGTAAGTGCCCTCGGCGCGCCCCGACATCTTAAGCCACGAAGATCTTC
TCTGGCAATTTGCCGTCTTGTATGCATTCTATCGACCGGTTTCCGCCACG
ATTAGTACGGGCCCGCGATCCGAGTGCTCCGAGTTTCTTCGTTTAAACGC
TGGCGGAAAACACTCCTTACGACGCCGGGTACCACAATCGCGCTCCATTG
AAAACACTGTTCCTGCTGTTGGCCCAGGAGATCCCCATCTAAGACCCCAA
AGACTCGCGATTGGCGCACAAGGTAGCAACTAAGCAAGCCCGCCCTTGTA
CCCTTGAGAAGTCAACTAAATTAACGTTCAATAATAAGTAACCGGATGGG
ATGGCGAGGAAGCACGTCGACAAGAGTAATTCACTTCTGGAGATGAGCAT
TCTTGTTCTTACTATTGGATATTTTCATCGTGCAATGTTCCATTGTGATC
AAAGGTTCGGAGGTTTCATTGGCGCAGCCTTTATAGATCCTACTGTCCAT
TGCGGAGAGTTGAGCACAGGTTCATGCGCTATGAATCTATCCCAAGTCCA
CTCATGTAAGCTCCCCGCGACCTGTCTAGATTTGACGGCGTCATACGCGC
AATTATGGAGCGTCAAAGTAAAAACGGCTTGTGGAAAGCCAAGAAGTCTG
GCGTCGTCATAATTACGGATAGGGCCTCGCAGATCATTATGTTTCGGTTA
TGCCAACTGGAAGTGTACAGCAAGTTGAAGGATATCACTTCCATATGTAG
AGTTTTACATAACCTCGCCTATTTCTAATGTTTTATATCTGGTCCCCCCA
CACGTTCCTGTATGAGTCTCGCTTCGAATAGTATTTAGCTTGATCGGGAC
ACCTCGTCGGGCGTGCCTTGTATTCGAAGAGTTATAAGTGGTTTCTCCGT
GTTGCGGGAGTGCCTCGTTTGGACCAAGAACTAAAAGGTAAGTTTGCATA
GGCAAATATCTCTTTCTTCACGGTGATACCTACGGGTGAGTCGCAGTTCG
GGCAGGTTAACTGCAAACGATAACTAGGTCCCCAAAACTGCACCCCTCCG
GACAAAGCTATCTGGAAAATACAGCCAGCCTTCGAAGGGTATTTTTTTCC
AGCACTCACTCGGAAATATCTATCCAAAACCGACGATACCTCATTTTAGA
AAAGAAGTACCCGTGCTCTTGGCATGGTTACGCAAGCTATGATCGGACGG
GGCTTCGACTCATATCCTAGGTGTCCTATAAGTAGCCTAAAGTCAAATGA
TCTACTGCTCCGCGGACCAATCCAAAGGTGGTGGAGTTACGATAGAACTA
GGACATGAATGCGGCTCCTTTTCCTACTTAGGAGGGCGTAGCGTGTTCTA
ACCCAGTAGGGTTCAATGGCCATGGACGGTGGGCCATTAGAGCCATTAAA
CTACTGACGTCTAGATCGACACGAAACGGATATAATGGATGCTTTAGATA
TTAAGGACCGGACCCTATATGACTCAAAGTACCATCGCATCTCGATTGGC
CGCTGTGCCACTACTTGGAAGAGGACGCTCGACAAATGTTTGTTAATATG
TAGTAGTGGGGTAGAACTTCAGTAAACTATATAGGAGTTATCCTGTCCGG
CTTCTTCTAGTCGGCAAACGTGTCGTTTTAACTATCCTTGTGGTTAACGA
GTACATCGTAGGGCCAAGGCATCCCGTGGTCGCTCTCTCCTTACCCAATA
ACTCGAAGCAGGGACGTTAGTGTACACCGATGGCTTCGTACTTTCTTGTA
GAAGGACCTTTGCTACATTATATGCACTCGACATTAGAAGACTGGGACTA
GTACGTGATAGGCCCGAGCTACAAATTCTTAGAATGTTGACTTGCATCAA
AACACTCGCTCGTTTTAATACAATCGGTTTACCGCAGCGCAACACGTGGC
CCCAAGTCGGCACCTTAACATATCGATGGGTTTAGCGCGTTCTTAGGCAA
GCGCCGTGAGGCGAATTCACCGTGGGCTCCCACTGCGTGATCTTTAGGAC
CCAGTGGCCCACCGTGAAGGATTGCTGATGTGCGCCACGGAAGCCTTGCG
CGGTGGTTCACATGACTAGGCCAATGCACCGGCCCTGGTCTATAAACATT
ACAATTAAGATGCGCCTCGCCTTGGTCGTGCTAGTTACCCTAATTTCTTA
AGGATCGGGGTACACACGTGCATTAGGCCTAATAGCCATAGTACACCACC
CTCCACTGCACATAACAGAGTCATCCCCATAGGGTTAGGCTGGATTAACT
CTCACCTTAGTACTCTAAACGTTGAGATCATGTCTGTGAAGTAATAGCCC
GGAATCACATCTCCGTGATCTCAGGTGCGCTCGGATCGCACTGCATTTTC
ATATGCCCGCGACCATTTGAGCAGGCGCCTATGGTTATCGGAGTTGTTCT
TAATCGCTCAAGAGCCGTCGCCAAGGCCTGAAGAATGGTGATGAGAAAGT
GAGGACCGCCTAAGACGCCTGAAGGTAATGGGTAGGTGTTAGCCGAGTGG
AGACCTCAGCGAGTGAGAAGGAGTTAAATGATGTAACACTGGATCAGAAG
AGTGGAGATACAGGTAGCAGGAACACCCCGTCTGAGCTAGGCACTATGAT
GATTAGAGGGGTCCCATAGGCCGGCCGCCCTCTCGCGTCCGATGAGGGGG
TGCAATTAAGTATCAACCTGCTCGGACCGCATGATCTCGATTCAGTCGCC
AACCTGCTTAGGCATGCAGGTTCAAGCCTCCACTCGAACGATCCGCCTAC
ACTGGCGCTTCAATCTTCCTCCGAGCTTGCGTTTGCCCGGAAATACAAGC
TCGGTGATCCCGGGCGAGTCCCTTTTCCCATGTAGCTCTCACCCCGGTGC
ACCTTCCATAATCCTTATATCCCCGAACCATGCGCCTACGTGCATACCGT
TTTCTTCGTGGTAACTACTGACCCATCTTAACCGGCGTATGGTGCTAAAA
TCTGTGCAATGGTACTAACTTGTAGGCATAATGAAACATTAACAGGTGTT
ACCTTATAGGCTACTGTGGGTGTCATCACCAGGCCTCCAAGGGGAAGATT
GTCCATCTAACTAGAAAGCCTTAGTGTATGCTATTTTAGACAGGTGAGGG
TCCGTCCCGGTCAGTCATGACACTTGATCGCCACCCTCATGGTCTTCTAT
CAGCACCAGAGTTATGCCCAGGGTGCGTACCGAGGAGAGTTGACTCGCCC
CATCGGCACAGCAGCTAAGAAAACCTCCCAAATGTCTCACGAAGGATAAG
GGCGACTTTCCTACGGCAAAACGGACCTCGGCGGGAGAAAGTCGCTGTAG
CCTTCTCATCTTAACTCGGTTCATCGTCGCACGTGGTAGTCGTCGGGTCG
CTGAACCCAGTGGGTGCCATTCAAGCCTCAATGAGCGAGTTTCAGAGAAC
AGCTGGGAGCGTCAACAAGAGCTAATAAATTAGCCGCAAGATGCGCCCTC
GTGCTCAGGGACCTAGCGCCGTAATTCGGGGCCGAAATGGGACTGTTGAC
AACTGCTTCCGCCATACATGATGGACCTAATTGTCCATTCCGAATCGAGC
GAAACCCATGGTAACAGCGCTTGATGATAGATTTCGCCGATAGTGGTTTC
GGACATGATGTGAAACAATATATACCCGCATATTCGTCATCTGAGTGAAT
TCATCGGCTTCACTGGTTATTCCCTTCTTAAGAAGAGCAACACGTTTCGT
AGACACTATAAGTAACAAGGCACTTTAGACTAGAGAGTAAGTTGGGTCGG
AAGCCTACCACCCGTATATGGCACGATGATTGACGTTGTGAGTCACGGAG
ATGATAGTACCAAGTTCAATGGTGGACTTTTCACCCCAAACCCACAGGGG
CCAACTTCCCGGAACCACCTGGGAAGAGCAGTTAATTTTCCGTCGACTGA
TAGCACTCCGCCATTATGTCAGAGTTGATACTTCACAATTTACAATTGCT
TCAGAAACTCCTTTTCTACCTCCAGAATTATTGTTTTCGAGAGTACTAAC
TTGAATTCATGACTCGTTAGCACACTTACCACGGGATTAAGATTGCCAAT
CCTTATGCTCTAGGATAATGTCGTTGGTGAAGCATATGACTTGGAACGGG
GGGTCCTACCGACCGACGTATACGACCCTTGTGCCTGTTGCGTCGCTGAG
CCAGAAGTACTACACCGGCTACGCAGTGAGACAGACCGATAGCGCTCGGG
AGATTTGGCCCCATTGGCCGCCCTCGATTAACAATCCTTAGTCTTAGTAA
GGACACATAGCTACCGGCTAGGGACGACTGGTAGGGGTTTTTGGACTCGA
GGGAGGAGCCTGCCCGCGAATACCCCGCGTACTTCGTGCGAACGCATTCT
AGGGCACTACTGTGGGCTACGTAGCGTTTCTTACCCTTTAGCTCCTGTGC
GGCACGCTATCGCGTATATATGAATGGCACTCCAAGCCTATCCCTTGAGC
TGCTTGTTAACTGGGTTGATGCCATACTTATAGAAAGGCCGATCTAGGCC
CAGCTAGCCCTAGAGAGCACATTTCGGGACCGACGGATGACCTGGTGCTT
TGACAAGTGTTTAGCTCAACAAAGGATACATAGTAATCATCCATTCAGTG
AATATACACCATGCCCGCTTGGTCGCGCCGTAGTTGGAGGTCCCTTCCAC
ACATTGAGTGCAATGCGGAGAGATCGATGTATCAAAGGTAGAATGCGAGA
TACCCCACGAATTGCCTGCAGGACGAGGATGGTGAGGACTGAACTTATCC
TCTGAGACGCTGCTCCGTTAGCGTGGTTACACTCAATCAGCTATGACGTA
GCGCCGTTATGAACGTACCCTCCACCACTAATACGATGCTGTTGTGGACA
GTGCATGCCCTAGAGTACATAAGCTCACAAGGCAGTCCGCTGTGGCGGCC
GTCACAGGTGTTTTTATCACGATCTAGCCCTATTCGTGACATTGCAGGGT
CTATTCTCCCAAAACGTCCGGTTCTAGTGTATCAATTGGCGACAAGAGTA
ATGAACGTTTATCATACTGATCCAGTACTCTAGGAGGGGTGTCTGTGGGA
ACTCGCTTACCCTAAGGGCTAGGCAGTCTACGTTGAAATTAAACCCCGCG
CCGCAACGTTCTACAGTTCCGAGGTGGAAGGGTAGAAACTGACGTCTATT
GCTATCTATTATAAGGGCATTCTAAGAAAGCGGACACGCGTGCTGAGCGT
GTGAGTTGGTGGCTTGAAACTAACGACTCCTGCACAGACGCTATAAGATA
TATATAACAAGAGGTTTTAGTAGCGATGCTTTTGATTGGAGTTCGACTCC
CCGACGTGCTCACCTGCGGGTGGGACTTAAACATGCCATAGCCTGTCACT
CTGCCGGGGAGTGTGTATTAAACGCCACTATGTTGTTTTCTAGCGAGGCC
TATGGCATTCTCTTCGTCCAGCTCCCTTTCGAATTCAAACTCCCGGCACG
ATCGCAATAGAGACCGTCGCCGGCGCTACGCAACGAGGATACTCTGCTCA
TCCAATACAGCCAATGATTGTAGCACTCCATCCTCTTTTCGAACAGGCCA
GGGCGCGGACAAGGATGCCTCACATATGAGTTCAGTTAGCTAATATGCCG
GTTACAGAACAACACGATGAATGTGATGTAGTAGTCGACAGCCAACAGTT
AATCATGACAAGCAGCATATACTACAGGTACCAGGACGCGGTGCCTAGCC
GACTGCGATCCTTTGTCAATCGTTCGGCCAACGGTGCCCAGTAGGCACCC
ATCTCATGCACTGGCAACCTCCTATACGGTTAGTATCACATTCTCGTGGT
AATTTTGGCTGAAAGTGCCTACGGTGGGGCGCCTTACTCGTTTCATGTCT
GGTACAAACCAGTTACTCAATATACCGTTTAGACTCTTAGACTGACACGC
AAACAAACAGTGCCGAAAATTTGAACCAGGAGCCAGCTGGTCCCGCTTTA
CCTAGGACTTTAGTAACCGTAAGCTTCCCAAGGCGAATTGCCGCTAGGTA
CCTGTCAGGGGCGCGTCGATATGCAATGTAGTAAACGAGAAACGACCGAG
GCGGGACATACGAACCAAACGATCACCGACACTCTCGACTACCCACTCAG
TAATCGTGAATGTCTTATTCCCTCAGTTAGGCTGTATGTTCTTCGCTGTT
TTAGAAGTCGGTGGTGCTGAGAATCCGACTGGTTACACTATAGGGGCACC
CTTGGACGCGAGGCCGACGCCCCCGTAATCCCGTAGACGTTGTGGGAGTG
GGGTGATGTACCCCCGCGGAGAGCGCCATATAAGCGGACTAGGTCTGCGC
ACGTACAACCTGGCTACGCAGTTTTCAGATACTGTTGCTCGCGGAGCAAA
CCCCGGGCAGAGGGTCTCGAACTAATGAGTCAGCATGAAGATGCTGTGTT
TCGCGTCAGAAGCGCTGGTGCTGACCATGATGTGCGTCATGCTGTGATCG
TTATCTTCGGGCGTCCTGCGTATCGTCAAACCCGAGCTGATGTACATGGG
CGCGAGAGGGGCCGTTTCTTCGCGCATCTCATCTTCATAACTGGTTGCAA
TGATTCCATTTGCTTCCCGATACGCCCTATCCAAACCTCGATCTGTTCCT
AACACGTTTATATGCAATGCGTCTGCTAGTAATTAAGGGCCGTATTGTTC
CCTGAGCTTAACAGACAGCTCCAATGTACGACTGTTGTCTGAGCAAAACC
GGACGGTCCGTGCCCATATGCGGGGGGAGCGTTCCAGCGCCCGATCTCAA
GAATGACGGAAACATTGGAACTAGTACCGGAGAGTCACTCAAAGCTGAAC
TGGTGCAGGCAGAGCTCAATTCCAGCCTAATACGGGTCGTCTTTAGTGTA
CACACGATGGCTTGAATTTCTGGTGAAGGACCTTTGCTACGTTATAAATG
CACGAAATTAGAAGATGGACTAGTTACGTGGAGGCCCGAGCTCAAATTTA
GGACATGTTGACTTGCATTCAAAAGCAGGTCCATCGTTTTAATACAATCG
CTTTACCGCAGCGCAAAACGTGGCCCCAAGTCGCACCTTAAGATAGCGGA
TAGGTTTGCCGCGTTTTAGGGCAATCGGCCGTCAAGGCGGGTTTGACGTT
AAAGAGACGCGTCTATTAGGAAGTCCGATTTGGATGATGAAATCACTTTC
AAATGCATGCCGACTGCTTGGTCTTGTACATATCAGTCTGGTTAATGAAG
CTTACGTATATCGGAAAGTCTGAAGAAGCGTCCTACCTTTCGCTAGTTCA
CCCTCAGTTCGCCGATAGCGTTGCAGTGCCGTAGCATATCCTGGTCCGGG
TAATTAACTCGTGGATGCTGGTAGGGATTCTCTACCCTAGGTCTAAGTGA
GTTACGGGGAGATTGTCATAGATAGCCAAATCCACCATTCGGGCGTGCCT
CACCGCGTCGATGAACATCCGCATATGAAGGCTTGTATACTCAGTCAGGC
AGCCCACCGTTGTGATCTTCACGAGTGGCTCGCCTGACAGATGTTAATAT
ATAGCCAAAAGGAGGCTCCTCATCTGGTTTGCTATTTGGTGCGCTGCTGG
CCATAGTTGAACGGTGGACCGCTGATATCGCATAGACAACTCAAAACATG
CCACGCCGAAACACGAGTCTTAGACTCAATCATCGCAAGAGGATGCTCGA
CGTTATGGTGATTGTCTATGTCATTCAGAATACCAGGATGGAAATCTTCG
GCGATGCAAATTTACAAAAGCAGCCAAGCGATGTTCGTCCTTACGTGGGT
TCAATATCAGTGCACCGCCCTCCTTTGTACCCGACTTGTCTCTTAGCCAA
ATGAGGCGTCCATTCGACTGTCGATTTGCCCCCAATCCAATGAGACTGGA
GGGGGGCTAGTATGCTGAAGAACATAATGGCCAGTCTGCAATAGGGCTGC
ACCCGAAACGTCCCTATTGGAATATTCAGTGTGGTTTTAGCCAGTGGCCA
GGCATCTGGGTGGATAGACCCATGCGAAAAATGTCCTACGACGATATATT
CACCTCGATTGCACCCTGTCTCGGATGGCGGAATTAACTGCGGTAGACCA
TAGAAAGGTCAATATCACGTTGGCAGACCGTGTGTGCTGTGGTGCTCTTA
ACGAAAGCTATATAGCGAGACATTTCTTTTCACCCTCGTGCGATTTCACC
ATAGGGTCTGCACAATATATCTTCGGTGAAGCCCCCATTGTTGCCTATGG
ATTATGCATGACCGAGAGCTTCCAACCACTGTCCGAAGCACTTTCACCCA
ACTGAGGTACCCGTTTACCCCGAGAACCATTTGCTAATTCCGATCAAAAT
CGCGCAGGCGAGAGTCAGTTCGCAGTGCTTCGGCCGAAGGAGATGGTGCC
CCTTGACATAAGGTGCTATATGAGCCAGGTCTTGTAAAGACACGTTTGTT
TATATGTCGGACTTTCCTTACAACAAGTTCTTAAAAGCTATATCGGATGA
GTGTTGCGTATGCTTTGGTGCCCTCCAATTCAATAGCTGACTACAGTGGT
CCATGCAAGAAACAGACCATCCAACAATCACAAGAACGGGGACTACGGGT
CAGGCAAGCTGTGCTATACCGCCGGGCCCGAGGATCATACGATCATCCCC
GGGTCGTAGACAGCAACGTCGCCTTTACGGCTTGACGTGTGCCTGATTGA
ATTTAAGGCACATAAGCGAAATCATCTTTATAGAAGGATCCCGCTCCTAA
CCACATGTTGACCATTGTCATGTAAAAACGGCACTCTCCGTCGAGCCCCT
AGTGGTCTCCATCAGGTGAGAGCTCCTCACCATTTATACTGGATGGCCAC
GATGTGGAGTGTCGAAGACTCGGAAACCCCAAGTCTCTCCTCAAGCGGCG
GTAAGCCTTTGCTTATTGGTGTCACAGGGTGGCACGCGTCAGCCACGGAA
ACTGAGCACGATTGTGTCGAAGAACCCACTCGTGCGATCCGAAGTGAAGG
CGTGGGTTTAGTAAGTTAGCTTACAGATTGTAGCTCTGTTCGTCCCTCGA
CCGCCCGTAATCATCTTTTATTAGGTCCTGCATAGCTCTCATCTTGTCCT
CGTCTAAAACGATGATACCCGTCCCTCTCACAAAGGCTAGATTCGTGAGT
GTGCGCTCGCCGCCTCCAGCACGGTGCCTTTTTTTGCACTAGAGGAAATT
CTATGGCCTTGACTGGTCGGGAAACAAAAGATGTACGAGACCCCCAACGA
ACAGTGAACAAAAGGGCCGGTGTGGACACGAGGGAGAAGGCGAGCGTATT
TCCGCTCCTTCAGCATTCCCATCGCATCTTGCCCAGCATGTGGGGGACAT
GTGAGGCTACATTGGGATATCACGTAGAAGAGGTCCGCTTTCCACCTTAC
CCAGAAAAAGCAGCAGAAACATATGCAAAATCCTCCAAAGGGGTTCCTAC
CATCACACCCAAAGAAGCACCGGATTATGAGCCCGACCCTTCGGACACAC
CGTAAGGCCTCTTAGTACTAATACACGGAAAGACATTCTCATAGCGACCG
AGACGAAGTGCGCGGCTACACTATCCCTCAGTGAGGAGTGGGTAGGCCAA
AGGCGTGGTTGTGCTGCGGGCTGCATCAGTCTTTCCTGGAAGCCCGGATC
GCGTTTTGCGTGACACTTATTACGGATTATCTTCCGAATGAATGGAAGGA
GGTTAATCATTTGTCTGCTTCCTTAAGAGTCATTTATGACGGAGATTCTG
AAAAGGCAGGATTGCACGCTCGGGATTTGGAGTACCTCCTGACCTCAGCT
CCTCAGTCGCATTTGAGAGAGCGCCTACATCGGAGACCAGTGGGATTGAC
CGTGTATATGGTTCGTTCGCCATTAGGAGGATTAGTCAGTCCGCTCGAAT
CCCAAAGATCCCTAGATGTCACCGTGTCTAAAGTCCCACCCTTTGCATGA
TTTAAGTAGATGAGTTGCAAAGTACTCTTCCCATCCGGGTCTTAGCTCGG
TGTATAAGGGATTAACCTGCTACCCGCATGTGGGGCCATAGCACGCCTCC
TGGGACAGTCGTAGTAATCCTTGGAAACACAACGTCCATGCTGCGTAGAT
CGTGGCAAGCGTTGTCTGTTATCTAGGCTAAATAGGGTGTCCTGCGAACA
CACCTCATACAAGCCAATCCATTCGGGACAAGCAGCTCGTAGTTGACGCC
TTGCGCACGATGTCGACACAGATACGAACTAGACACACCTTATACTAATG
CGGCGTTGCCAAGATGTCCTGCTGGGGAATGGTAAGACTTCCTCGCAATC
CAAAGAAAAGAGTGCCGCCACATCTCTACTTTTTGCAACGACAGAATAGG
CCAAAGGTCAATACTATCGCCGACATCGAATCGTTGGTACCCCCGTACAG
AGCGACCAATTGTACGCGCTGCATTTTACTTACGGACAACAGCACCGACT
GCTACGTCGATCCAGGGTTTGTACCAGACTGGAGCTAGGTTGCTCTCGGA
CTGTCGCAGTACTTCACGACTAGTATACGTGGGTATATGCCACATCGACT
TACATCCGGCACTCACTACAGTGCCTCTTAAATATGCGGTACCCGTCCGC
CGGACATCGGTCTAGAACAGTTTCCAGCAACCAAGCGGCTTTTCACTTGG
TCGGGCCGTCCACGCGCCACGGTTTTTGCATATCGCGATCTATGTCCCAC
AGTCATCTCTATCCCAGGGTTCCTGAGACACAGGGGGTCAAACAAAGTGT
ATTTACATTTGCGTTTTTGCTTGCTTTCGCTACTAGCTAGCGTTTGAAAG
GTATCCTTCAATACGATGTTACTGATTAGGAACTCGGCGAATCCAGAGTA
CCGACACCTCTGAGAAAAAGCGGAAGTAGACCGTCGCTGCTGCGAAGAAA
GCTGCATAAGAGTCCCACCTTGAGAAGCCTCGTACTCTTGAGCATGGCCT
CGCGATGGTCCAGACCCTATAGATAGAGGACACCGCGCTTCCCACCCTCT
CAACCGCAATGATTTTAATGTCCTTCGGTGTACCGTCCAGGGACGATGCG
CCAGACGGCAAAGCTGTAATATGTGCTTTTGGCTCGGTTAGGTTTACTGT
CGCCGAAGTCTAGGCGTGGACAAGACGAGGTAGGTAATTTTCGACTGAGA
TGCTAACTGTGCCACGTGGATCTCATTATCTGCGGGTAACGATCATCAAA
TGATACAATCCACTCCAGAAGAGTATGAACCAAACAAGGATGCGACTTAC
TGCTACCCCGTTCGTGTGCATAATCCTTTCTGATATCTTGCTGCACGTAA
CCTCAGCTTTTGCCTCTTCGGTTCTGAAAACGAGCTATTCGGCGATCTCC
GTATCGTGGCGATTCATCTGGTGCACTCTTTTAGAGTGTTCACGACTGGG
GTGGTGAAAGTTGTCGCCTGCCCCGGGGTTTATTAAAGACTGAAATGCGG
CGACGGGATGTTTGAGTCTCGAATATCGTGTATGCCTCAGCGCCATACAT
TGATTGCATTGACAGCGGATGGACAGGCCCCATAGATCGATCCGAAACCT
TGATCGAGAAACCGATCCTAACGCCGGCTACAATTTCCCAGATTTCCGTG
TAGGGAATTAGATGAGGATGGTGTAGGTCCAATAGTGGGAGAGATCCCTT
CGTAGCGTCTCCTGCATCAGATGCTACCTGCCACGGCAAGTAGTTGACTA
AACACTCGCATATCGCTCAGATAATCACGTAGATTTCTACGTACCTGGGG
CATGGTCATGCATACTACACGTTCCTATGGGTCGCTTTACTCCTACGCTC
AGACTACGGAGAATTGGGGCCCCCGGTTTCGGTTATTTAATTTTACGGCG
GTCCAATTCACGGAAAGTAACCCGTAAACTTACAGAGGGTAGGCATGTCC
ACTCTGAGCCACTTATAACGCTGGGCCCCCATGGTGCGGGGCTTCCAGCG
GGATAGGTGGTGACCATCGCGGCAAGGTATACGTAGGGCCCGCGATTAAT
GAAAAGTCACGCCTCCCCGTGCTATCTGTTGGCGAAAGCCGCTTCACCGT
TGAGTGACGCGCCGCATAGCTTGGGCCTATCAAGTAGTGAGGTTGCATAT
GCTCACGGCCGACAAGGAGCCGCAGTACGCCTGCCGCCAGAATTAGGATC
TCGGGAAACGAATTTGTTACGATCAATGAGAAGCCTGCTTCTATTCATTG
CCGTAATTACGATCAAGAGGCTAACTAGGTGCAGGCGTCTACATCACACC
GTGCTTATACCTAATTAGCATTTTCATTCGGAGTGCCGCTTCAGACGATC
CGCTCGTACGTGCTCGACTAAAATTGAACCGTCTCTGTTTCGTGCGCGGC
TGCATCGGTGCATTTATTAGATCTTATTCTTGCGATCTCTGATCTGTTGA
GGTTTACTTGGGCCCGTGCCTATCTAGAATCTTACACCAGCCGTCCTGCC
ATTAGGTTGTCCCTATTCCATGGGCTAATCGAATAGTTTGGGGGGAATAT
GCTCAACTTGCTTTATGTACGTCGCTATTGGGACTAGACTCCCGTCAACA
AGCAAGGCGAGGGTTAGATGGTGCACCTAGTGTAACACCGTAGGAGGAAC
TGGCTATGTATCGTAAGTATTAGGCTTGAGGTCCGATTGGGCTATGTTAG
AAATGTCTGGATTTGATCACAGAGCCGCTGTCTTACTCGCCTCATTCGGC
TTAACTTCCCGAAGGCGATTGGTAACCGCGGGCCGATAGATCCTATGTAC
GACCTCACCGAGGCTGCCAAGACCGGCTGTCCTTGGGTTAAGCGGCCCGG
TTGCTTGGGTATCTCGTCGAGTTGTGAAGCAAGTAGTACCCACGGAGAGG
AGGCAAGAATTGGATAGCTTTGATGAGAGTGATTAGCGGGTAGGCTCAGG
GGCAGCGAATACATTGATGCAACCCCTGAATAACTGATTTCTTGGCGTCT
TCTAAAAAGGAAAGTTTCTTTAGCTTCGAGGTTCCTCCAAGCGTAGCTTT
ATCAGATGGACTGTAGGCACTACGAGACCGCCACCCGAAAGTGTCCATTT
TCGCGTCGCTTGGCGTCCATTAATTGCAACACCGGCTTAACTATCGGATT
CACCATGTGGAAACCCTTTCCGCTTTAATCACCGCATTTAACGGATAAAT
ATGACCAAAGTTCGGAGCTGTGGCCTTGTGCTCCAAACGGATGGAAACGC
CCTCTTCCTCAATGGGGGCGCCCACAAATGCAACTGGAACTACTGGTTGT
GTCGCAGACATTGGCCTCTCTAACTTCCTCCCACATTTGAGAACCGGCCA
TTACTGGGCCGCGAGCGTCCACTAAAACATTCATAACATGAGGTCGTCAT
CGATTGCCGCTCAGGCCGCCTTTCCTTTTTGAGAAATGCAACAGAGGCTT
GTCTCACAATGTTCGTGAGCCGCTGAACCCTTCTCTTAGATACCCTACTT
AATCCTAGGCCAGCCTAATTCTGTCATCCTGATTACGTTAAAGCCCAGGA
GTTGCTGCACCGATTCGATCTCGGTGAGCCGGCATTACAGCGCGGAAATA
CGAGCTACCCCACTCTAGGCATAAATTTCATATCCAACGGCCCTGGTGCA
TTAAGTTCGACGTGGGTTTCATACTGTTCCGCAAGCCCACATCGCCTCTC
GAACGCGGCATTAAAGTTCGCATGAAGTCCACAACTAAAGTACCCAACCC
GTACCGATTAGGTCCCGCTAGCAAGATAAGTGTAAAATATGGATTAAGTA
ATGAGACTCCGATTTCATGGTTGTTCTTAATCGACCGAGACCGCCGTCGT
TCCAACTACCCACGTCGTAGTAGAGTTGCCAGACGAATCGCGACCGTTAG
TCGATGGGGGTCGTCTGGGTCCGGACATCCCACTTCCATTTGTACAGGCC
TCCTAAGTGTGCAGTCCACATGCTGAGGCTTTTATACACACTTGAAATGC
ATAATCCCAGAAGCGTGAAGCCGTGAGGGACGTAAAAGTCGTCTGCCTTT
GGTTGCCTATGGGCTGATTGTGAACCGTAGTCTGGTACAGTAGTTGAAAT
TCAATACGCAGGGCTGGGTCCTCGAGGCTATAACTTTGTGCCTGGGGATC
AGTCGTGAAGCCTTGTCCGGTTGTCTAAACGATGATACCCGTCGCCTCGC
ACAAAGGGTAGATTCGTGAGCTGTGCCGCATTCGGCCGCCTCCAGCACGG
TGGCCTTTTTTTGCGATCTATGAGAAAATTCATGCCTTGATTGGTCGGGA
AACAAAAGATGGTACGGACCCCCAACGAACAGTGAACAAAATGCGGTTGT
GGACCGAGTTAGACGCGAGTCTGTATTTGCGCTCCCTATCAGCATCCCCA
ACGGCTCTTCCCAGCATGGGCGGGACATTGTGTGGCTACATTGGGATTCA
CGTAGGAAGAGGTCGCGCTTCCACCTTAACCCAGAAAAAAGCACCAGAAC
TAAACTGCAAATCCTCCAAGGAGGATGTCATACCACACACCCGAGACGCA
CCGGAGGGCTAAACGTGCTTGCTTGTACATTCGAGCTCGTGCCGATAGCT
AACACTGGCCGCCACTACGGCGTAATCTGGACGCTGCGCCTGCAAGATGC
ACGCGGACCTTTTAGGTGCACGACTCCAGTTATTAAAGTTCGGCTACGGA
GCCCGTTCGGTTCTCATCAGTTTGTGTCTGAGACTACTCTGTCCACGGCC
TCTTACCCGAAATCGAGCCTGTTACCCCCGTGGTTTACTACTACTAAGCT
ACGGTATCCTTTCCCCAAAAGTGGCACGTAAATACGAGGGTGGCTGATGA
TATCGTGCTGGCTTGTTAGCCATATACGTAGCGTGTGCCAGGCTGCGATC
CCAGGCCGAGAGTGTACGTGGGTCTGCTTAATCGCTTGGGTTCCCTTGAA
GTGGACACTTCGAAGGAGAGTCAATTCCAGCCGCCCACTGGTATCGGACA
GATTGGTATGTTCTGGACGGGTCCAGGTCTCGTGTATCATGCTAGCGCAT
CAGGATGGTAGCGCTGTAGGAGCGATACAGCCCCGCGAACGCCACACCGC
CAAACTATTCTAAGGATCCAATCCGCCTTGAGAACAGACCAAAGGGCGGT
CATTCTAAAGGTGTACGTAGTGATGGTCGTTGACAGCTTCACACTTCCTC
TGCTGCTTCGCGCTATCTCTATACAATACGTTACACTCGCCGGGACTATG
ATAAACAAGACGCTAACTAAGGTATCCGTAAGTACGCGTCCTAGTGGACG
CGATTCTTCCCTTTCGAGGTGAGTAAACAATACGCACAATTTCCACGTTG
AAGGACGATCATCGTCAAAGGAATGTAGGCGCATGTACTGCCTCTTATAC
CCTTCGAATGTAGGTGGCCTCCGGACTCGCAAAACCTAAAAACTCCCACT
TCCTTCCCGGGGGAAGAATTGGTCGCAGCCTACGATATCCATAACGACGT
AGTGGCTTATCAATACCGGTCAGATGACCACGTAAAGAAAGAGGCCATTA
TTCTGTTCATACCGGCGTTCCCTCGAACCCTGGCTCGTCTGGCGAGCCAT
CATAGTTCATGTCGCATGTTTCCGATCTGGGTGCCCATCCGCGACTGGCT
CTAAGCATGGCGGATTCGGGTGGAAAAATCCGGACCAAAAATCTACAGCC
GTTGCTTGCAATGGTTGGATTAGAGCTCGGCGCGCTTCTGGCATACACCT
CAGGTGCACGGCAGGCGCTGGGTTTCTCAAACCATCTTGGATCTCGTCGT
TGTGGGGCTCGGGAGTTATGTCGACACTCAAAAGTTAGTGACGTCCACGG
CATATTATTGCGGTCCGCCGTCGGACCGTTCCACGCTCTATTCAGCGTCG
AACGAATAGCACTTGCATCCTCTACATCAATGGCAGCTCCAGAAATAAGT
AGGCACCGAGATTGACCCACCGCTGCAGAGCGAAGATGACAAACGCACCA
TCGTTGCGTGATACTAGGGCATATGCATACTACATTGGCGGAGCAGCTGT
TATACACTCTTTCGCCAATCCCGGCATTCGGCAGCATCTTTCAATACTGA
TTGAAATGGTTCGGGCTAAAATAAGTCGGGCATTGGCAACCCGGTAAATG
TATCGTATCAAACTGCGATAAGTCGTAGAGTACGTTTACCTCACGCGCCA
TCAGAGGTAGTTGTCCACCTTCATGTACAAAGTGTAATTGAATTGTCGTG
CATAAATATTTCCTATAATTTAGATATCGGTTCTACCATCAACCGTTCAA
GAGTGCTATATGGCAGTTGTTCCGTCAGGTTGAGGGCAGAAATAATTATA
AGGCGCTTCACTGTATTCTCAGGTGTCAGAAAGTTAGCAGAGGTCCCTAA
GAAGTCGATTCTTCAAAAGGAATGACCCCTATACGAACCTCGGTCATCAC
GAGTAGTCTCGTAAAATAGAAAGCTGCCACGAGCCACTGTGCGGGGGGAT
ATGCGCAACATGTATCTCATTGCGTGGATCTGCTAAATACATTGTCCAGT
GATACAATACAGGCCCACCGTGAGTCATGATCGCTGCAAATATACCGACA
TCTCTCCAGAATGCAAACTCTCGGAAGCTCTCCATATCCTTCCGTGCGGC
AGAGAAGGGTGATCTATGACCATAGATAAACTAATATAACTGGCGCGTCT
CGGAGCGAACCCCTTCACATCCAAACTCTCCCTTGTGCGTTGTGGATTTG
TTCTTCGTGTATGCCCTACCCCGACCTGGGCTTACCTTTGTGCCCCTCGC
TTAGTTTCGGTGATCACCCCATTTGTGAGTTGCTCTATCCACTTCACCAG
TTGGCACACCCTTCGGATGCACGACTACTGGGCGTGAATCCACCATTTGT
TCCTGTTTAAATACTCCCTTACGCAGGCCCGACTTCCGTGGGGTATAGTG
GACTAATGGAACCCCTCTGACCAACCACCGAGCTTTCGCGGCTTAGTTTC
GTGCGGTCCTTACGCAGTACTAACCATGTGGCCCCCGACGTCTTGCGAAC
AGTTTTGCTGAGCTTAACAGTTTGACGTTAGTTTCCTTGGTCTGGGAGCA
GCAGCACATAGGGGCATTGTTACGTATGCTAAATCGAAACCTGGTCGCAT
TACCTGGCCTCGTTACCCGTTTCCTACTGATCTGGTAGACAAATGAGTCG
CAGACTCTACACATTGGGTGGCCATGCCAAACCTTACTGCAGATTTCTTT
CGGGTGGTCCTGGTCTAAACGGTCGCTCCCGGGATGAAACTCCCTGATCA
TTAGGCGTATCGAACGTGTCAGTCCTACCAGCATGGAGACGGACTTGGTG
AGGCCCCGCTTGATTACAGGTGGTAAACCATTGAGTTAAATCATTTCCCC
GCCACAATAGCAGGCAGGGGGACATGAAATGTGGGCACAACGTCCGAGTG
ACCACGGTGGGTAGTTCGGGCAGGTTCACGAGCCTGGCTAGGAAAAATGA
CTAAGCGGGCACAGCCTTGATAGGGCAAATACCCAACCATTTACACTTGC
TAGGTGAGCTGAGTCGTGTCCTGATTGGCAGTTTTTATTGGGATGAGTGT
GTAGATAAAGGATATCGAATGGCCATGTCTCGCATACACAGTATCAACAG
AGATTATCGTTTGCGGATTAGGGGTTCCGCTCGTTCTCCGGGCCGCGTGG
GTGGCTTCATAGTCCGGAATAAGCTCACGACAACACGTGTGTGTGTGGTA
ATGGGATCCGTTGCTCTTTTAAGGCACTCCAACCGTCTTTGGTCGGATTT
GAGGGAGACGACTAAACATCGGCTCATGCCGCAGTGAATCCTCTGCGCTT
AACTTCGTCCGACAACTCACTCCCCGGAGGCGCGGTATCTAACTGTAACT
GTTGATATATCCTATGCTCATAACATTCGACCAGATCTAAGCAATCGTTT
TCTGGAAAGTGCATAATAAGACCTAATTTGGTTCGATTACGTGAAAATAT
CGTATTTTGGTTTGGTCCGTCGACGAGCTGCCGTGTAGGCCGCGCATGCT
CCAGCCCTCGGAAATTAAGTTTCATGTGTTGGTACCAGCTTAAGGAAGGT
TTACCCCCGGGGCAATCCGTGGGATGGCTGTGCTCCCAGTATCGCCGGCA
GGATGAACAGGTTATTAGATGGGGAACTTGGAGCCGTCGGCACTGTATTC
TAAGGAGACACCTTCTCGCTAGCGACGAAGTTGAATTGCATAAAAGGGAT
AGCGACATACGCAGTTCAGAAAGCTCCTGAGCTCGTGTTTGAAGCAGATG
TATAAATTGCCTGTTCGTTGCGAAGATCTCCGGAACGCCCCCCTGTTTTT
CATTGGGAGTGTGGATCTATGAGCCTGTTCATAGCTGCACTACGGATCGA
GCAAGGTGCCACCGTAGGTGCTCTTCATTCACAGTCTTGGTTTTGTGCTT
CCTCATAGGGGATCTCAGAGCCTATACTACCGCCAGGCTCCCTTAACCTG
TACCAGTAACGCTGAGTACGTAAGGATTAATCAGGCAGAAACTGATTATA
GCCGGGTTGAAGGATCACCTCTGAATCTACCGCCAAAGCGAAGGCGATGT
GTATATACGAATGCGCCACAGGCGAATGCGTAAAGAACAGAAAAGGCTAG
ATGGGCACGCCAGGCATCACCAAACCATGGCAACTCGTACGGAGCCTCGA
CGGGATGCCTGAAACCCCCGAGCCCCTAACCTGCTACTTCCGAGGCACCG
CACGTTTCATTGCTCGCAACCATTAGCCACTGCTGATAACGCGGGTCCTT
CTCACCATTCTCTCCGACAGAGAACATGGCAAGGTGTTACGGCGGGCGAC
CGCGGTCTTCGCTGTCTTATCTCTCCGTAGCTTGGTGACTTCCACACTAC
ATGTAATATCCTCTACCAACTATTCAGCTAGCGTATCTGCCTATAAGGCA
GGTGTGAAATACGTTGCGATAACGACGTTCTCTAAGGAGAGGTAAAGCTT
GCTGTACCCTGCCGGGATGCGAGTGCTCCCGGTTAAACAAAATGCCTTTG
AGTCTTCAAGCGGAACTCAGCCGTGCCCTGGGCGTGGTGTCTCTGAATTT
CGTTATGTTGGTTAGTTTACAAAAGGGATTCGCTTGTCCTGTACAGCTGC
TATTTACTGCGGTACGCTGCCTGACAAAGAAGGTGTCCCATCAACATCAT
CCCTTTTGTTAAAACCCCAGCTCCTTCACTATGTACTTATACATAGATAT
GGCCACAGGTATGCTGGCGCCTGAACCGTTACGCACCTGACCTCTGCAAC
GGCAGCTCAAATAAGCTCTGGACGTGATCTGCCTCCGTGTCGCTTTCCAC
TAGCTAACGTCGTTGTATGATCTCCTCCAGTTAACTGATCGGCCAAACTG
TTCTATAAGGAAATCACCACAAGTGCGGAGACCGTAATCGAGGAAATGTA
TGAATCCCGGTGTATCGGTCTCGACCTGACACGATCAGACTCCGCCATCA
TTGCCTAAGTAACTATTGCTTATCTAAGCTTGCGCGCGGGTATGATCAGC
GAAGGCCTATTGAGTTACTGGTAGTTAGCGCTGGACGTCCTTCCGTAACG
TCAGAAGGCTTGTACCGCCTCTGCATTAAACAACAAATAAACAGAGCAAC
GGGCACCTCCGCACCGCATACAAGAGATCCCGAGCACGGTTAATCCCTTG
GCACGCATGCGATACTACATCTCCAAGGCTGTACTAAGCGACTGACAAAT
AACGCCTACTTTAATCGTGCCCTAGCCACCCCAAGAGTGAACATCCTCGT
CTATTCGCTAAGTTATTTTTGGGTTGACTCTGAAACGCTGAACCGACAGC
GTTCCCCAATTAACTTCTAGCCACCTGGTAGACCACCGGAGCACCGTTGT
CCCATAGGTTAGACCGGGATGACGGCAACTCGGACACTAACATCGCTCAG
TATGCGTCAGGAGGGAGGCTATGTTAGGGTAACGAATGCCGTTAAGCCAA
CGAGTAGGGCAAACTTCTGTTTCAATGACAATACGCACGAGTTATCGCAG
AATAGTGGTACCTGAACCATCGATATAGCACGGGACGCTTTCGCACGAAG
TTCCCTATTTACATCCGCCGCCGGCGACGCTCAGTCAATGTATGGACGGT
TGATACCGTCATTGAGGAGTCAAGCCAGTCCAGACTGTAGGTGAAGGAGT
CCGGCTGTCTCACACGATTTCCCGCGAAGCGCCAGGGTTACTGTAACCCA
AATAGAGCCGGAGGACAGACTCACGTTTCGTCGTGCCACAGATAATGATC
AACAATATCATCAATCTAAGCACATATGTAGAGTGTCCGCTAGTGTGCTT
CAATCTTAACGCCGGGCCGGCACGGAGACAAGAAAAGGGTAGGTTGCGTC
AAAGCCTGTCTGACACGTCTGTAGTATGCAGAATGTTGTTAGATTGCAAA
CTCTACCATTATCATATTAGCCAATTCAACGGGAAGGAGACGAGATGCTA
TCGCTCGCGAGGTATACGACATCTGTCCTGCTCGCCTGTAATGAGACACA
CGTCTAGTAGACGCTGGTGCGGGGGCACGGCAATAGTCCGGCACGAAAAC
GAGTAATGGGTAATAAAAGCGCTAAGGCGACCATTCCCGGCCCAAAGCAC
GTCCCCGGATAAAGAAGACCCTGGATTGACCAAGGTTAGAACGTAGCAGT
TTAAACACCTATCGTAAATTGATGCCTAATATATATTTCTACTGCGGCGA
CTAAGCTAACGGCCACCTCTGGGTTAATGTCCTATTACAGATTCGTGCAC
AGCGGACCACTGACGCTGGCAACTTGACGGTTAGTAGCTTTGTGTCCGGA
CCAGTTTACCTATCGATGCGGCCCCTCCAAGTATGACGCGTGGTAACTGG
GGAAGTTGAAGATATGCGACATGCCCTGGCATCAGTGTCAGAGAAGGGTG
CTATTGGATATTGACAACCCCCCCGAAGCTGCCAGGCATAGCCTCCTGCG
TCACTGAACGTATTTTAGAATGTCCTCTACCGATCCAAGCCCGTGGAGAG
ACTATATCGCATGGAAGATGCACTAGTTCCTTCATTATACATCATTTCGC
GGTTCACCACTCATGTAAGCCGGAGACGATCTTTAGATTGCGATGACCGG
CCCCATATGCCCTAAAAGATGCGGGGAAATCGAATAAAGACTTGTCAGGG
TGGTTGTTCGCGATCGAAATGTAAGCTTAGCGTCCATTAACGTATTCCTT
TCAAGTCAACTGACATCGCTACCTTTGCGCCCTCCGACGGTGCCCGGTGC
ATAGCTAAGCGTAAGTTCCCTGCTCGTAGGAGGCTACGGTGGTACGACGC
CGACGGTAAAAAAGCGATCCAGAGCACCTTACAAGTGACTCTATGTGTTC
CCGAGCTTGACCATACTATCCCGACTCCAGTTTTACTACAACCATTCTGG
AGAACTCAATCACCTGAACTCACGACAGCCCACTACTTTTGCGGACAAAA
AGCCCCGTGTCTAAATCGTGAAGTTTTTTTTAAGACGGTCACAGCTGGTG
GGCTGGCTTGTGTCTGATGGATTACACTCAACTCTCTATACTGGAGGACG
GCGTGAAAGACTTACCACAATTCGCGTCGGCAGTAAGTACTATGAGCGAC
TCAGATCTCCTGTTGTCTTCTAGTCGCTCGTGGCTGCGAGATATTTGCCG
GGAACAAGTGAAATCTCATGTTACAGACATCGCGGTTCATTAGAGTTTTG
AGAACTTTACTAGCGCTCGGGAGTTCACAGGTGTTGTCCCATCTGGAGGA
CAACGTGAGTCCGACGGCCAGTTTTGACCTCTACTACCATAATCCCCATC
AAGAGGGCAGGTGGCGCATATCGTGTCGACTTAGGTAGACTACAGCACTG
TCTCTGACGGGACGGCTATGCCCTGCTGGGGCTACTATGTACGTGGGGCG
TTTTGGGGACACGGACCTACCCTGTATGCTGGATTAGAGTTGAAAACACA
TGCATGAGTTCAAAGGTTTAACAGTCCGCCTGTTCAAAACTTTCCTATTA
CGCATTTGGTCCCTTGTAGGTCACTGAGGCCCGGCACCCTGAGCCCCCCG
GGGAAGCTTATCGTCGTTTGGATTCGCGGGAAAGAGCGTCACTTATGCTA
CCCATTTCACCGATTCTCGGTCCCAGGATCAGTATTCCATACCAGCGATT
ATCCAATGTCCCTACTAGGGTGGTGCTTCGCGGTCCCCAGGGATGTGTGT
CTCTCCTTCCTTTTCTTGAGGGCTACAAGCCGACATAAGAAGAGAACGTC
ATGCTAAAAGACCCGTGATTATGGTCCACAGCGTCTCCTGATAAAGGGCA
CTCTTCGTCTGGGTTCATAGATTACCCGTGTGTATTTGTGTGGATTGGTA
GCCCTTCCTGTGCGGTATTGGGAACTGGATTACTATCCCGGTGTGACGCT
TTGATATCGTACGATCGAAAGCCAGGGCTTTGAACCCTTTGGAGTGTGCT
GCGTGAGTCAGATTACGCGGGGTCGTCAGAGTACCGCATCAGGCCGACAG
GTAACGTGCGGCCTGAAACCCTTACCGACTGAGCGAGGCATGCAGTCCGC
CAACCACTCATTGAATTAAGAGTAGAAACTCCCCAATGGACATGGACAAT
ATGCCTCGAGTCGACAGAGTAAAGTGATTAGCGCTTCTGTTCAGGCCTTC
GTCGGCCGTTTTGGGAGGACTGGGGATTTTCTTGAGAAATGATCCTACAA
AAGCAGAGGTATGCCTCTTGCTCGGGCACAGAAAGACCGTGATGGGAGCT
AGCTCATCACTCGCAAGCGCGCAGCGGCGCTCCACTATTTCTCTACGCCT
AAGTCGTATTTGTCGAGGTAGACTAGCCTCGTGCAGGCCCCGAAATCGCT
ACTGTGGAGCTAGTATGGCATCTTCGTTATTTCCCCGGTCCGCATTAGTT
GTAAGTCCCGGATTTCTAATTTGCTCCGCGGGGTCCGTTTCCAAATATGA
GTCGCCTGATAAGTACGCTCATACACACCGCAAGGACTCGCTGTGTTTCT
AGGTATCGCTAGCCTGGCGGCGAACTATAATGATTTATAAAGATTAAACC
GTGCCTATCTTTAGCGACTACGCTTCGCCATGTACCGTCTTTGTCAGACA
GAGCTGTACGAGAAGGTGCGCGACGTGGACGCTGTGAAAACATTTTTAAG
CAGCACATATCAGTATATATTCGTCGGCTACTCTTGATGTACAGAGTAAG
CTCCCTGTTGCAGGCTCGCGCTTATCATAGCTAATTCGTCTTTGCACCGT
CAACGCATTGTTGCTTGAATCGTCAGTCGAGGGGAGCGAACTTTGTATGA
ATGCTAGATGACGCTTTTATGCATATGTATCGCCTGCCTTCTGCTTGCTG
CAAATCCGCAATTAATTTCGTCCGGCCCGGAACGCGGCAGCACAGACGCG
CAATTCTCTTAACGGACGACTCGCGAGGTAGGCCGTGTGCAGCCCATAAC
TACTCTCTCAGTGGATTTAGGTTGCAGAGGTCAACTCCGGGGATGTCTAA
GCGATGACTGACGACTGCCGTACCTCAAGGCTTGCGATTTTCGGATTATT
TCATGCGCTGGAGTGGGGACCGGCACAAGCAGTCAGTAGATGCTCATAAA
GCGCTAGCTAATCTCACCCTCACTTACCCCGTAGCCGGACGGAGAGACTC
AGTTGCGCTTTTGCCGTCTTCACCCCACAAGTCACATAGTTTGCTACGAG
GAGCCTTAAAGTACTCCGGCCTGCCGGCTAGTCCCTGGCGAATATATGGG
TGTATCTGTTCAAGGAGGTGGCTAGCCGGTGGTTAGTTCGACCAAGCGGC
TACGGACGCTCACAGATACACTCACCAATAACCCCGATAGAGGCGTTTAT
CTCTCTCATTACGGTTAAGTATAGGATCACATTCAAGCATTACATAATTA
GGAAAGGTTCGCGCATACCTATTGACTTGCACCTAGGACACAATTCTCAA
AATAATCCAGGAATATCGTGGTCCTTCTTAAAGCGCTTCTTCCGTAAGAA
CTGTTTACGATGAGTCCCATCTACCCGCTTGGGCTCCACCGAATGCTGCT
GATAGTTGTCAGTAACAAGAAAGAAGTTCAGTTTAACTGGGCATATAAAT
TGCTGCGTGACCCTCTTCTCCCTGAGTGCGTGACCCAAATCAATAGATCC
GGGAACAGTCGCAAGTTGTGTTGCGTTATTATAGAAAAGCAGACTACGGC
AGTACGTGCATGTTAAGCCGACGGTAGGTCACCAGGGGACGGCTCCTTTG
ACGTCGTGCGCCGTGCGGCGCGCAGCTGGTAGTAACTCCTTCGAATAAAA
TCAGCACGAAGTGATGGAAGCTGCGCACCTGTGCCAATAGCCGATATAGT
AAGAGTTACCATTTTCAAAGCAATATAGTAGGGGCACGGGACGCGTACGA
AGTCGGAATTATTTGTTGCTGGCGAAAATCCCATTTAAACTGCGTGACTC
ATTAATACACGAGGCATAACTGGGGTTGGCCAAAAAAACGAGTAAATTCA
TTTATGACCTTACAGTAATAGCGCTCACCAAAAATCCGGTACCAGCATCA
TGTGTCCAGTCCCTTGCTTGACCGTGCTGCAGATTCAAATTATCCCGACA
ACGGAACTCCCACGGAGTCTGAACACAGATGTATTTGATAAGTTACAGTC
GGCTTGCTTTCGGGCGCATATTAGCTAAACGCTGAGCGGTCCATACTACT
AGCTCACTTCAAACGAACGGAGTTTGTGTTAATGGATCTACAGCAAAGAC
GGAGTGTCTGAACACCCTGACAGTTGCAGTAGATTCACGCTCATCCCGGT
CGGCCGCAGACCTTTTAACACAGCACAAGGCTACAAGGAACATCAGATGA
AGGCAAGGGCCAAAAATTGCTCAGTGTCAGTTCACTGTCGGCCTAACTTA
GTCTGGCGTACCGGTGGGTCACTCTAGAGACGCTGTCGAGATCTATACAC
ATTACAAGTAGGGCACCCCGATCGTCTGAACTCCGATAACTAGATCCTAA
AGCCCAGGTGGAGCCACGTGACCCAAGTTGCGTGGACCCGTCGCTAGTAC
CTAACTCCTTTAGAATAAATCAAATTCCAATTTTTATTAGGCACAGGGTG
GCGCCGATACGTGGCCTAATTATGACGCCGGAGGAATACCGCTGAGAGAA
CCGCAGGATCAATAAATCTCCCAAAGCCGAAGTCTATGCATCCATTAGGG
TGGGTGAGGGCGGCAATTCATATCGTAACTACTAGGTTGTGCAGTCAGCA
ATGTTTGTGAAGGGTAGGAGGGCTGCGCCTGACAAGCCCAGATTTGATAA
CGATAGGGATAAGGATTAGCATGAATACCTCACTTTCTCGCTCCAACACG
AGTTGCGAAACGTCGTGCGGTGAATACTTTGCGTACCTTAAATTAGCCAG
TACAGGCCGTCAATAAATTCGTCAGGCTTCGTCTAGGGGATCTGCGTAAC
CGAAGGAGTTCGCCGTACGGTCGTACCCTAAGGAATCCTTCCTAGAGCAT
CTGGAATAAATCGATATACGGGCAAACGTCAATCTCCCCCTCGGCGATTA
ACTTGCTAGCTCGGGTTTCTAACAGCCTGAATGGCAGGTTGAGACGAACG
ACAAGGTCCGGGGGGCCCTCAAAAGGCCAGCTTTCTCATAAGAGGAATGG
CCGGGGTATGTATCCAATTTCATATAAGTAGTTGAAAAATTCCGGACACC
CGCATTTTTTCGTCCTGTCGAGCATCCATGCATAGGGCAGCGCGGCTTTC
CGTTTTTCAGCGGTATCGAGGTACTTAGTTTGACTCTCAGATTGTTTATC
TGCCTCCCGTGGGACATTCATACGCGCGAGAAGTGCTCTCACATAGGTAC
TAAGTTACATGCGTCGTAACGCAGCTCGTGGTAAAATGTTGCTCTCGCCT
GCGCCCCTTGCACATGTCCAGCCCGCCGTGGACTTCTGAGCAAGTGGTGC
AGAGGGGAACACATTAGCTCGTCTAGGCGCTATGTCCCTCTTTCTAATCT
AATTTACAGTGCTGCTGGTCACGTAGGAACAGCAGTGATTAAATTCGGGT
GTAGTCTTATGGAGGCGTAGGTGCGCGCCCTATCCGCCGTTTCTAATATG
CTAGGGGGTATAAAATCTCGTGGTCATTGGATACACGGCAGCTTTGAGCC
AACCACCGGAGACACCAACGACAGCCCCTAACCGTTATGTAAAGACCTGC
CGGCCTTTGTTCAGCTAGCAAAGGACCCCCCTATCAACAATGCCGTCGGT
GTGCGTGCTCTAGGGGATCAGTGATGACGACCAGCAAAAGTCGCAGGAGC
ACAGTTCCTTGAAGATGAAAACTCTGACCCGTTGCCGGCAACCGACGGTG
TCCGACACCGGTCGTCCGGGGATTAAGTACAGCGCTGGGGCCAAATAGCC
ATTAGTTGAAAAGGGCTACCAATTAAACACAGCCCAGTGGCACGGCGCCG
CATAGTGTAGTAGATCACTAGCCACGTTTATATGGGGGAGCGGCGTAGCG
AGCAAGTTCCAGGTACCAGCCGCCGTGGTAAAAGCCTTGGCCCTTCGTGA
TTTCGCCGAGAATTATTAGCCTGGACGACGAGGCCCTGGACACCTGACTG
AGTTGGAGAGGTCTTCTGTTGTCTGACTTTCCCGATTGTAGGGATCAGTG
ATGGTAAAGTCGTCTCATGGAATGAAGACACTCAAAGTCTCAGATCCAGA
TGCCATTAACAATGCATCTGGAAAAAAGCAATGACTCGGGAAAAAGATCG
AGCTAATGGTCTGGGAGGAACAGGTCGGCTTTGGCCCACAAACTTTTACG
GGTGCTCTATCAGCCTGAGAATTGGGCACCGGGTGGGTCTATGCCTTTAC
GGTTTTATCACAAGGCTGAACACCGCAAGCGAGGGGGCTTACCTGGGAAA
TCATCGCGAGCAACAACTCAGCCTTGGCCAAGGGCCGTATTTGAATAACC
AATCACGGTCTATTAGACGAGAGGAACGGCGTGTGTTCGTAGTTATGGAT
TGTTGTCCCTTTATGCGATAAGCGCAAGGTAATTTAACTGTTGGCAAACA
GTACGAGAACTACCCAGGACCAAAAACCCGATTCGAACCTGCTGCTAGCT
ATAATGTTGGTCACGCTAGCCTCCAATCTACGGGAGTATATACGGCTGTC
CTACCGCGGCCTCAGGTTATGAGTGGTCTCGATATGTCCTGTCTGATCAC
CTGTCGCGTAGTAGGGGTGACAGGGCTGATGAGATTGGGTGCCGTGAGCG
CACAGGCCTCTCATTGATGCACGTTTGCCCGCTTACACGGCGTATGAGTG
GGAGAGCAGATCAAGACGACCGAAAATCTACTAACTAATCTCTTTCGACC
TGTAAGTACGAGCGGTCGAACGACGGGGGCGGCGGATTAACCTCAATATA
CTAACCCCCGCGCGCCTTTAGCTGCGGCGTACCACAGTACACTAATCTCC
CGGGCATGGTTAGCTTAGAATACCATCCACTTCTGTTTATTTGGTGATTG
GGCCGGGGAAGGCTATTTGTAACGAGCGCATGAGCCCAAGATCCTTTGCA
TGAAACGCTACAGAGAAAAGTAATGACTACCATGAGCCGACCCCCCACTC
GCACGTCGTGCACTCGCCTCGCCTAACCGTTTATTCCAGCATGCACTTCG
ATCGGAAAGGGGCTCAGTTCCCCGTGGAGTCTTACGTAATATTTTACCCG
GACTTTTACATAAAAACGCTAATCCTCTGGGGCGCTCCGCTTGCGTTCCG
GCAAGTGCTGTGCCCATCCGAGTTCGCGCCCACAAGCGTCCCGCAGAATC
TCCGTCTTGCTGACAGAACTGGGAGTTACACAAGCGCAATGCATGACCGC
GAGGGAGAATAGCCCTGCCGTTGCACAATGACCCGCTAGTCGCAACGCCC
GACTCCATTCCCGACTCGCTGGGGTTACTAAATAGCAAGAGCATCATCTT
GAAGTCTTTTTAAGCTAAGGACCTCTCCCTTCCAATGATATCCACATGCC
GCCCAATATAACGTCTGCCTTACTGTGCAGAGTCCTACGATAGCAGAGTG
CTAAATAAAGGTTTGGATGCCGATCCTCTGCGTCTCAAGCATACTTTGCA
CCTCACGGGAGTGGGTGAGCATAAGGTAAGTGGCAATCTGAGGAAGACCG
AATGTTGCCCTGTTCTAATGTGGTACTCGTATTCGAAATAGAAGCTTCCT
TGAAGTGCGGCTGGTAGCGTAGGAACCGACTAACTTGAGACAGCCCTGAG
GATTATTGCTCAGTGTGAAAACAAGGTGAGCAATGTGTTCGAAGATATCT
TCCACGCCGACTTTAGTAATTCCTAGTCTCTATAGCCTCATAGTTCAGTA
GATTCGTTCGTAGTGTCAAAGGAGTCAATTCGTAAGGGAACAGTCGTTAG
TTACCGGTATACATCTTAGGTTGACACACAAGGGGGCGGTTGAACGTGAA
GACAGTGTACAGAGGGAAATCAGGTGCCGTACATGACGTGTATCTCTTAT
ACTCTCTCGAGAACGATTCATGGTCTCGAATTCGGTCATAGTTCCCATCG
GCCTTAGGGTGGCAGACTGTCTTTGGGCCCATCGCGCGGATCCTGATTTC
TCAGCCTGTTATCATTGTGCCTAATAAGAGACTCTGCGCGCATTGTGCCA
ACATAATAAACGTAGAGTCGCCTAGTTAGCTATTAGACAGGAAGTAACAG
AGCACGCGCAGAGGTGCCTTATACTCGAAATACGGGCTGCATCTAGTAGG
TTGCCACTCTCAATGAACTGAGAGCCACATTAAATAGCCTATTTTAATAG
TAAACCGTTTCCGCAGTAATCTTTAAGTTAGTTTAGCTGAGTTCTTGAGA
GTGCCGAAGGGTCGAGGAGGTTCCAAAACCCAACGGTCCTGCTTTATCTC
AGGGCGCACCCTGTGAGGATTGGTGAAGCATTGATGCCCCCAGTAGATGT
TATATGGGCGCAGCCAGTATCGGGTAGTCCTGAAGGTATGGCACGTCAGA
CTGCTCATAGACGAGCAGCTGGACGCCAGATAAATTCTTCACATAGATGA
TAGCACACTCGCCGATGCAGCTAGGTTGGCTCAAACATCTACCGATCCAA
TAAACCGACTGTTGCCCGGTGCGCGTCGGGAAGATGATATTGGCAAATTT
AGCTCTTGCCTCGTCATTTGGCAGACACGTTGGTGAAGGGTAGATATTGC
TCACTAGTCCGCAGCGTTGCTCCAGGGGGTTTATGGACATTACGCCACTA
CGTCTCGGGTTTCAGGCGTTGGTGGCCCTGTACTAACCAAAACCGGGAAC
CTCACCGCCCGAACAGGGGTTAGCATGATGCCGACCACTCAGGCCTCGGA
CGGTCATATAATGGCTAAGACGTAAAGACGAAGTCCTCCGCCCCCCGCCT
CAACGCTGCAGTGGGCCAGTGTCATGCGCGTAAGGTCACCGGTAAGCAGC
GTGTACTCATTTAGTCCGTGCAAAGAAAATCGACCATAGAGAAGTAACCC
TACACACGCGCCTACACGGTACATTACGGAGTCTTCCTCATAAATGATAA
AGGGAAGTAACAGCCGCGAGGTAGTGACAAGCCGAGGATTGAGAACCCAA
TGAACGCGCATAAAGAGGGACTTCAGCTAGCATCAATGGAGAACCGGCTA
AACTGCAAGAGGACAAGTATACATCGTCAAGTACAGGAACTAGTGACTCG
GGCACCGCATAGGTTACTAGTTTGTAGACAGATGTAATCTAGTTAGCGAT
TTAAGCTATGTGCCGTCCGTAATTCGATGAGTGTTGGCCGTAGCACAACT
GTTGCCCTTCACCACAAGTGGTTTACGAAGTTTCAAGAAGACTCTGCGAT
TCAAACGCAACCGGGTTTCTAGAGTTGGGGCGGTCTCTTATGAAGAACTA
GGCGGAGTCGTTAGTGGACGTGTTTTTCCCCTAATATAAGATAACTTAAC
CCCTCTCTGTCCGAAGCCTCCCCTCTGGGGACTCAGCAACTGGGCGAGAT
TACTCTCCTTTGGATGTACTGAGCAGACTCTACAAGTGGATAGTAAGTAT
AGGGACGCGGCCAGCCTTCGCACCAGTAACTAGAGTTAAAGGCATCAGAC
ACATGACAACTTCATGGAGACTGTCCGCATTCCCGTGGCCGGAGATTATC
TGGCACAATAATCCTTATCGACAGCTTCGCTCGCTCGTGCAACCCTCACG
AGCCGCTATGAGAACGCTGCGTTGAAGCTAGGATAGGTGTGATCTAATGG
CAACTAGATCGGTTGAACCCAGCCGTCCATGGCATCTCAATTGTGTCGCG
GGGTTTATAATGGATCGAGGACGTAGCGTATATGCCATAGGAGATCGCTA
CGGTCTGATCATATTACCAGATTCGACTCGACCTCTCGACGGCATGAGTT
CCCGCATCTAATATTAAATTTATATACTAACTTTTTGTGGTCTGCCCAGT
CTTGCGCCTAACCATCCTCCTCTATGCATATTGTTTGAGCCACAGCGTGT
TGTAGGACAGAACGACCCGTGTCACAGTTGCAGTGCTTCCAGAACTATTT
TAAGGCGGCATGTGGGGGGTAATACACACTAGATCATGCCGACAAATCCT
CATCACGGACTGCGACTCTGGACTCGGACGCGCCCTGTCGTAGGGGCTCA
AAGTGGGCTAACCGGGATGGTCAACTACCGACGTCGGTTAGACTGGACGG
CTTCGAGCCGTGTCCGACTATATAACACTACGCCGTACACCTAACTCGAC
AGGTGACGGGACATAACTAAGGTATCCTCGTGGAAGTAGAATCTCGGCTT
CTCTTCACCCCGCATACAGTCCCGCCTGATTGCCTCTACGCTCCAATAGG
AAGGAGAACACGAGGAGCTACTCGAATTCAAGGGTCGCACTTAAGGCTCC
GCCAGTGCGTAGTTTTAACTCTCGCACGTTACATGGCACTTAACGCCACT
ACTTTACTGCTCTGATCCGTGCGTGTGACAGTTATGAGACAACCCAACGG
CATTAAAATCGAGCGAAACGAGTACAATTTCCCATTTGTGTCTGACTTCA
TGCTTAGAGATCTCTGGCCATCATGCCCAGGTAGGGCAGGGTGACCCACC
CGATCAATTAACCAAGGTTACCCGGTGCCCGTACATCGCAGAGCGCGGTG
TCTGGAAGCAACGTTGTCCCACGTCGGCTGCCCTAAAGACGGTCCGGTAT
AGAAGTAGGGTTTAGGGTGACAACGAGCTCCGCATACGCCGTATCTCATT
AATAACGTCGCTTACTTACATCGCTGCAGTAGATCACAAAAGGGCTCCTT
CATCACGTGGGAGTTTCAGATATGTGAAAATAATCTATTATTTCCGAGTC
ATAGCACTATGCAGTTGTCAACTGTTTCACTCCCGGCGTTTTCCAGTGCC
CGGTGCACCAGACGTTAAATCTAAAAGAATTGCACTCGTCTGGCATATAA
ATTGCTGCGTGACCCTCTTCTCCCTAAGTGCGTGACCCAAAGAATCGATC
GGGAACAGTAGCAATTGGTTGCGTTAGATAGAAAGCCGACTACGGCAATA
CTGTTCATGTTAAGCCGACGGCTTAGTCACAGAGGACGTTCCTTTGACTC
GTGCGGCCTGCGGCAGCAGCGGGTACGTAACCCTTCGAATAAAATCAGCA
CGAACTGATGGAAGCTGCGCACCTGTCAATGCCGCATACAGTATGAGTTA
CCATGTTAAAACATAATATGTAGGGGCACGTGGCGGAAGGTCGGAATTAT
TTGTGCGGGCGAAATCGCCATTTAAACTGCGGACTATTAATACACGAGGC
ATAACGGGGTGTGGTCACGTCACTAACGCGCATATATTACGTCCCAACTT
TTAAGCGTATTAAACCAAACGCATACCGCTTAAGGAACCTGCATGTTCGC
GTCGCAGTCAGCGGTCACCAGGACAAATCTCGCAGTATATCCGTCAAACC
AAGTACAAAAGATTAATCTTATCTTCTGTAGTTTTTGACCATCTGGTGGG
CCAGCTAGTTGATACTGGTGAGCAAATAGGAAATACACTGCATCTAAGGA
ATGGAAAAGACGAAATAGTTGACCACCAGCTTAAAAATGATGCAAGTGAA
CACGCATCCTAGCGCCGAACTCCGCGTAATACCGCTGGCCACGCTACGTT
TCCACAGCCGTGGGCGAATAGTCCTACCACCCGCGTACCTGCGTCGGTGC
AAGCAACAGGCCGTGTAGACATTTTTTTAAATGTGACCCATACCAGTGAA
GGATGGGGGATTGGAGCCTACCAGGATTTTTTACCCCCCCAAACCTTTAA
GAGGGCTTACTCTTACGTTACGTCTTTGAGTGCACTTGCGTACTTACAGA
CCCGACTGGCAATCAGCAGCTGCATAATGGACTTTCATACGCTTCCGGAT
GGTAGTATTTCTAGTAGTAACCTGCAGGCGCCACTCAACCCATTTCTACG
GTACATCGATCAATGGACATGGCGATTCCTAAGGGCCAGAGAATGCAGAT
TAGTGTCAGGTAATCATATGCTAAGTAAGTCCAGGTAGACGCTTATGGGG
ACCATCCTCTGCTCGCAGGACGACCTGGACGCAACCTGTGACCAATCAGG
TATTCTAGCTTCGCAAACGTCGAGCGTGCAGGCGGGTTCGGACCCACCGG
ATATGAAGGGCTATTGAAATTTATAAAAATTCGCAACACAAGGAATCACC
GACCCAAGATTGCAGAGAAGCTTGTCACAGCGCACCGTTACCGTATTAAC
TCGGCGACTTGACCACACTAGGCCGAAGCGATATAATATAGCCGTGACTG
GTAATCAGATATCAGAACGTAGGTTGGCATAATAAGAGGAGGTGAAGCCG
AAGTACGTACGTTAGCACATGCATCATGATCTCAAGAAGCCTATGTAAAC
CACCCTAATATCGTTAGTCTGAGTATGTATCCACTCGTATCGGAAGGGTG
CACCACGATACTTCTCGTACCTAAACGGGCCCGAATCACGCCAGTCTTGC
CGGCCGATTGCCCATGGACAGTGCAAACGCGGTATCGAATGGTATGGACA
GGTAAACAATAAGCAGAGACAACCTCGGCGATAAGAGTATCTGCGTTATG
CGATCATAATACACCATTAAGGCATGCACAAGTAAGCGGTGGTCTTGGTG
GTGGGTGTCATTCCGTTGGCAACCCGCTTCGGGAGTGGAGTAACATGGCG
TTGAACATAAAGATACTGACCTAGGATGACGAATCCATCACATTAGTAGA
CTCGTGTCCGGTTATTCTGCGCCTTCTTCGACATTAGAGGCCTTTCCTCG
CCTGTGTTGGAGTCTGAAATTCACCGAGTTCGCGAGCCTGATGGAGGTTC
GATTGGATCGACATCTATGGAACCGAAGGACAGATGCTGTTCCGGCACAG
ACCTACTGCGGACACGCTAGTATCACAGGGACACAACAGACTGGCCGAGT
ATCACACAGGCCCCAGTGGGACCTTCCGATCTGCTGACGTCCGGACGAGA
CCCACAATGGCGCACTACACCAAATATATTCCAAATTGAACTCGCGAGAT
ATAGTGTCTATTGTAACATATGATAACTTAAGTTAGAAGCTCTCGGTGAC
GTATAGTTCGCTCGTGAAGCACCCGTTTTGGTTTGTGCTTCCCATACTGT
TTTTGTTTGGAGAACTGTCAATTTTTAGGATCGAGTGTGGCAGCAGGGCA
AGCATCTATGATCCAATCCGGTGCCTCAAACCCGTCCTCAACCATAATTC
TGAGGTAAATAGACTTCGTGGATCGTGCCAATCTAGCCGATCGCGCCGCC
GGAGTCTCACATGATGGGCGAGGCTAGTCGTCGTCAGATACACCGCCCAA
GAAGTTGTGCGAGGATCGTAACTCGCAAAATGGACCCAGCATGGGCATAT
TAGATAAAGGTAGGGACTTGCATGATGGCGTCGTGTTAATCAAAAGGCCG
GACGATCTCGCACGTCAAACGTATCCGTCACGCTGTGCTGTCGACGCGTC
CATAACGTTAAAACCATGGATTGACATGAAGATTGATACTGACGAATCAG
TCAGCATTAAGCATCATGTAAATTCTTGTGTCCAACCCCGTACTGCAGCG
CCGAATCAGCTGGCCAACTCGCCTAAATCGAAGTCGGTGTACTCTTAATA
GGAGTTCTCGAGCTAGCACCCATAATACACTAGTGAAAACGTTAGGTCGT
AATTCTTATGCACCCGCCCCCTCTGGTACTGGTCAACATTTAGGCCGAGT
AATCTTTGGCCATGCAAGCATGTACGCACATTCGGAATCCACGTACAAGT
ATGTAGCGCTTGCCAAATTCTGGTCAAAGTTAGTCTCGGGCTAGCGGGTG
TGCTGACAGTGTGTCGAGGCGACAACTTTCACATGATCCCTGCCAGGTCC
TAAGCCGAGCACGGCTGTAGCATTCGCTTGACGGGGTGCGCCATCAACGG
GATAGTTCTGAGAGGACCGTTCCAATTGAGTTTATCGGTCAAGGAGAAGG
CAAAAAACCTCCCAGTGTGCATCCTGCGAGCGGTTTGACTGACTATGTTG
AGAGTGACACATACGAATGGGTTCCCACGAGACCAAACATACCCCATAGG
GGAATACTACTGGCTGAGCGTGGCATAAACGTTGGCAGCGTCCGTACGCG
TAAGACACCAGTATTTCTGGCGACGCGTTTGTCGTAGAACCCGATTAAAC
CAGGAGTGAAGCAATGCAGACCTCGGCAATCGCTCAGTCTTCCATCGTTG
TCAGACTGCTGTAATAGCCGCACGCTAGGGCTAGGAGAACCCAATCTCTT
TAATCGTACACCTTGGTAGACCATCGGCGAGTTAAGGCGACGATCACTGG
ACGTTTTCGGCGCTTGCTCAACCTTCACTTTATGACGAGGGGGGTCAATT
CTATAAAGCAGTCTGGTAAGTTCTGTATTCTGTTTAACACACCTTGAAAT
GTCGTATGGTTGGGTGTCACACCACGTGACCTGGAAGTGACTTATACTAC
CAGTATAGTGGCTGAGGGAGTTGGTGTCGAAAACCCAATCCGAGATTTTC
GCCATCGAATTGTCCGAGGAAATTTTGTAAAGAGAAATCTCCACTGGAAA
GCTAGTAAGGCGGAACGCTGCCTAGAGACAGGTCTATAAACATGTGCAAA
CTAGCCCGGTATCACTTGCTATTAAATCGGGCTCTTTCGCTGTACCCTGT
GTCGGACATCCGTGTCAGCACCGGAAGCAGAAATTGACCTGACTGGTGAA
CCTGTGTTGTACAACTACGATTATTAACCGTGTGAGCCATGTGCCAACCG
ATGACGATAGGAGAGTTGATTCGCCTAGACATTATGATCGGATATGAATC
GGTATAGGTACCAGGGTCTAGTCAACGTTCTGCAGGACAACAGAAGTCGA
CCGCTTAATGCATTAGGCGAAGAGGAGACACTATCTCTCAGTTACATGTC
AGGTACCACGGGGACCTTTCCGGTCTGGCGTCCCGCCTCGGCTGTTAACG
TGACCTGACTAACGGCTCCTCGGCCCAAAACCCTTTTTGCACTGTTAAGT
GTTATAGCCCAGGGTCCCGCCCCCGCGTTTTCAAGCCGACCTCATATAGG
ATTTCAGGTCGTTTTGATGGCGAAGTTTTCGTGCGTGGGGGTCGCTTAAG
GGCTTGCTACTTTACATCTCATATGTGTGCATCTGCGTTCCCGTTTGGCC
CTTCCATTCGTACTCAAGGTAGAGATGCTGGAGGTATGTATGTGGAACTT
CCGGTCCGCGCTGTGTCTAAATCTGTGCTGAGCCTGGTGGGGCTAGGCAC
GCAAGCTAGAAACAGACGAGCCCAGGACCCTTTTATAATGAGCACGGGTA
GCTTGAAATGGATTGAACGTTGTTAAATTATAATGTAGCATTGCCCTCAA
TCAGTCCAATGATTCTCAGCCGCGCATCCTCCTGCTGCCCTTTGCCCTCC
CACTCGGGTCTTCTCGGTCTATGGTGGAACCGGTTGAGCCGGACTGGTTC
ACAAACGAATAGACCTAGCATGCCGGGGGCGGCCCAGGGTCAGGTTAACT
AGCCAGAGGAGGAACATAAGGGTTATATGGTTCGTTGTAGCTGTGTGGAT
CAAGGCACTCTTGGTCAGGAGATAGCGAAAGACTACGACCTACCTACCAG
CGAATGCCAGAGGGGACGTGTAGCTTTCTACTGTTTTAAGCGTTATGGAG
GTCCTCGTCTCCAACGATATACTTACGGCCGGTTTCTCAAATTCCGAGTG
CTATAGAGAAGCGCTAACTCTGATTCCCGATTTTGTCAGAACACGCTTAA
CAACGGTGTTCCCCTCTGCAACTCATCCTGGCTGTCACCCAACGGGGACA
TAGGCACAAAGGTTTCCAATTAATTGCCCTTCGTCCAAAATAACCGCACT
TTTATGCAAGATTGCTGTTAGTTAACATTTTGAACGTTAAACGCGGTTCT
GAGGGTAGCGATAATACCCAGTAAGACAGCTTGGGATATCTGAAGCAGTT
GGTCCACCGGCTCACGCGGCCCGTGCGCGAGACAGGTCTGTGACGACGTA
GACTCCGTTCCTGACCGGTCAAGAGCTAACCAAGTAGGGCCCGTAATTGT
CAGGTGCATAAGGGACAGGTATATTTAACTCACTTAAACAGAGAAGCGAA
ACTATAAGATGATCTAGGCAGGAGAATCTTAACTTTCTTTTCGATGCAAG
TGGGAGTGAGGAAACCGCAGGTGACAGAGTGTTCTACTTCCTGATCATTA
TTTTAGTCGAGCAATGGGGGCACTTGCAAAGCCGTTGTTTCCCATGAAAT
AATTTGCTGACAACACATATAGGCCTTGTCTAGATCATTCTTGTGTTGAA
CCAGATCGACAGGGTCCCCTGGCGTTCTCGCCCGATCCATTCAACTCCGA
CGGAATAACTTGAAAGGTTTGGAGTGCACGCTACGCCGATATGACTCGAG
CAGGGGCATTCCTTGTTTACGCTTGATACTTTTTTTATCTTCGATAATCC
TTCGTATCGAGCTCAACTCACTGTCCACGAAAACTAAGTACGGTAATCGG
CTGCTCGCATAACGTTACATGAAACTCTAAGCACACAGCATGACTAACGA
AACGACGGATGGTATGGCCTCTGCCGCACTTGGTGCCTGTGATTCACCTT
GGGTAGAAGGGCCATTCTTACACGATACTGTGGTGAGAGGCGAGCCCGCA
GACCAGTGAGTGCCGGTGGGGACTCTAGACTTTGCTAGCCAGAGGGAGGA
CTGCGTGTAGTGGTGGCTAGAGCAGTCAGAGAGAACATAGTCCTCGCCCG
CCTTCGTTAAACAGATTTAAAGCAGCCCTGCCCAACGCTTTGTGAATGAA
AGTTCCGCAGTCTGGTTTCCAGATCCCCGTACCATGTAGGCGGCTGGGGA
CTTAATCCAGCACGTGCGGGCGTCAAGGGATCACACGTACTCCTCTTACG
TGATATCTGTCTGCGCACGAGTAGGTTATGATTACGCACTCTCTAACCTA
GGAAGATGCCGCGAAAGTAAGGGAGGAGGGAAACACGTAGAAGGGGGAGT
GCAAATGTGTTATTACTGTTTAACTAGTCAAGTGTAGGTAAGGGGCAGTT
AGGTAACTGACGCAGAAGAAGCATCGGTCGGATACACGACTCTCCCGCGG
CAATCCAAAAATTGCAATTGCTATTTTTTCAGAAAGCGAGCTCGAATACA
TCGTCTAACGTTACTATCCCACGACGCTACAGTCTGGTTTGTTCAGCCGT
ACTGATCACTAAGAGATTGTGAGAGCGGGGTTCCAATGTTTTCGCCACCC
AAATCGACGATTGAGTCCTTCCGTACTACTACAATAGTCTGCAACATTAA
CAATCTACGCTTAGATCTTAAAAATCCAGCGCAGTCTGAATGCGAGACCG
CTCGCTCACATTCTTGCGCCTAGAAGGGGACTCACGCCGTGATCCGTTGA
AGCTCGCGGCGCAGCTTCCAGTTCGGTCCTGTCATCCGCGTAGAAGTTCC
ACCCATACAGCCGAGCTCATAAGGCTGTATGCCGAGCTCAAGAGCTACGG
CCTTATTCCTTGGTGTAACGGGGGATGTCGTATGGTTAGCCTAAAGCGTC
GGCCGTACCATTTGGAAACACGATCCTCTCGGAGAAATGCGGACGAGAAC
AAAATATACAAATACAAAGTAGTGGACAGCCATTGCCTACCTTACACGCC
ATTCACGTGCGCGTGGCCGTGCACTGTGACCGTTGTGACAGTGAGTAACG
GCGTACATTGTTGGATGCTGTGTATTAAGGACTTGAATTGATCCCGACCC
ACCACGCGATGCAATACCTGTGTTGTGTGACGTCATACTAGCCATCATTT
GCAAACTTGTCTAGGTACAATGCGCCATGTTTGCAATAGATACGGGATCA
GAGGGTTCCCATAACTTAGAAACAGGTCCTCCTGGAGGTCTGGCTCTACC
TGATTTTGAGTTTGTTAGTCTTTCTGCGGCACAGCTCCTTCCAATTCGCG
ATTCAGACCGGGAGCAGACGCGGACTGATCCCTGACGGAAATTGATATGC
CGTGCGTTGCATAGCCTGCTAATGAAAAGTTCATACGGCGTACAACCGGG
ATCACCACGCGCCTACGCACTTCAGTCTGGGCCCATAGACGGGGGGGGGT
CCACACGGTCGGATCGTATCTATAGGCCACATGGATCCCCGCCGAAAGCT
TTACGTACCGTATATGGTCTGGCGTTATTCCCGTCACTCATTATCCTAAG
AGAGCGCCTGACGTCCCCTATAATTGAAAACGAAGCAAGAGTTAAGATCA
GTGTGGACGAAGAAGGCTTCGGTAAGAAACGCTATAACACGATTTGGAAA
AATTGACACTTCTCTTGCGGAGCTCACGTAAGATATCAGTGACTAGCGGC
CTACTTGGGTATGAAAAGAACTCACTCCCTGTGATGCATGAGTGCGCGAA
CTCACATGCGCACTACAATCGGTAAGGATGTGGCCTTTTGCCCACACGGC
TCTCACCCGCGGTGTGTACAGCCTAATCTCGCTTAGCGTAGCTGCAAGAG
TACGATCATGTGACTCCGAATCTACTGTACGCTGGCCAGCGAGGTTCTAA
TCACTGTTCAGGTCCACATCGTCAGTACCACGGAACAAAAAAAAACCGTG
CTAGTGATGCCCGTCTGGGCATATAGTGTCTCCGATCGCTTACTAGTGAC
CGGAGAAACAAAAATGGCTGAGCGGGGGAGATTTCAGGTGCTCGCTCGGA
ATTTCCTTTTAACGGTACTCGACCAGACCTTGCCCAACCTGGCCTTGTTG
GCTACGCTGTCTACCGTTTCAAAACTTATACCTCCCTCGCGACCATACCG
TCTCGGGACACGTGTTTTTCCCTAAGGGACCTGTTCGCGGCCCTGTCGGG
CGCGAAGCCAAAGGTCCGTTGTGGAACTCCAGTCACTGCCATGCTAAGCC
TATTGTGATTGCACACAAGAAGCCTCTAACCCCCAAGTGCTCCTTGACAT
GTATAATGAAACACCGATACGCCACGGTCCCAAGGACTTGCTGTCTAACT
ACCGCCGAGCGGTCTTGTAAAGTTCCGGTGTTAACCGCATAGTATCCTAG
CACTCATTTGCTACTAAGGACAAATTACGGACACAGTCCGGCGGAGCTAG
CGTGCTCAGATTTCTCGTGCTTGATCAGCACGTTACGAATCCCCACATAG
AGCTCGAAGTATTCAAATGGGGCCCCAAGACCACTTCGTCGCAATCATTC
ATCGTCCTAGGAGGGCGTCCCACAATCATCAAATGCATGAATCGCGGGAA
TAGAGCTATCTTCCCGAGGCGCGGAGCCCTAACGCTAGCGTTATCGATAC
TAGAGTGATAGATCCTTCGCGATGCGCGGCTATTTGCATCCGATAGCTCC
ACAAATCTCTGCTGCCTAAGTGGGTTAAACTTTGCGACACTTGCACACCT
CGACAGGCATCTACGGTGAGATTGATGGTCCTTCCTAGTTCCGTCACAAG
GACCCTGCAGGTCTACCCAAACAAGCCATTTGGACTCTTATCATAATTGA
CGAGTAAGTTCGTTGTCAGGTAGTTAGGCAACCCAGCGTGTTTGTGTGCA
CTAGGACGGAAGGAGTCTCGTGACTCTCCGTTGCCTGGAGGGCAGAAATA
GGTTAGACATTGTCGTTGCTCAACCCCGTCCAACCATAACTCTGGGTAAA
TAGACTTTGGATCTTGCTAATCCCAGCCGCTCCCCTGCCGGAGTCTCACA
TGATGGGCGAGCTAGTCGTCGTCAACACCGCCAGATAAGTTGTGGATGGA
TTGTAAATCGTAAAAACTGGACCGAGCATGGCTATAAGCATAAAGGTAAG
TACTTGCAGATGGCGTCGGTGTTAATCACACAACCGGACGATCTCGCACG
TCGAAACGTATCAAGTCCGCTGTGCTTTGTCGAAGGTCCATTAATCGTTA
AAACCATGTATTGAGCATGAAGAGTGATACTGACGAATCAGTCTAGCGAT
TAAGCATCATGTAATTCTGGTGCCTCCAACTCCCGTACTGCAACTACGAA
TCAGCTGGCCAACTTCGCAAAGCGAAAAGTCGTGTACGTCTTAATTAGAG
TTCTCGAAGCTAGGCACTCATAATAGCACTAGTGAACAACTTAGGCGTAT
CTTATCCGCTCCTGACGTATCTGAGCGAAGTAAGGGTTTGTAGACGCACG
CGCGGCCTTGGGCGCCTCCATGTCCCCGGGAATGCAACTGTTCAGTGGTC
GAGTCAGCTGGTACAACGCGTGCATAAGTATTTAGGGGATTTCAATCCCG
ATAGCCGGTTTCTGTTAGTGCCTCGTAACCTCGCACACAAAGCGAGCGTG
GCGAGATCTTGTGTGGCTCAACAGTTATGCCTAAAGTCTTGATTGCCGTT
CACCCGGCCAGGACTCGCTTAGGCATGGGTAAGGCGTCCCGCCGCAGTAT
CGCGGTTCAGCGCGTCATACAGTGCGTAATGGATTTATTACTAACTGGTT
CAAGGGGATAAAGCGTTGCCGTTTAAATGAATTGCACCGCACAAGTTTGA
CTTAAGTGGAATGATACATGGTGACAATCAAGTATCAATACTCGGGTTTG
ACCGAGGGCAAATGAGTTCACGTTCCGGGTTCCCCGGGAACAGCCACATT
TAGTAGCGCGCCACGGAATTTACACACCTAAAAGTACAATACTTGTTGTG
CCCGGAAACAATCTCGTTCTTGGCGGTGCTCGGTGTTCTTCTCAGGCATA
CTTAGACCCTACTAGCTGTCGACATCCTCTTACTTCAAGCTGCACGTATC
ATGGAGGAGCTAAGCTACGAGGCCGCAGTTACTGATGACACATGGTATGA
ATGCTACTATCCCGGGCTCTGCAGTATCAGCTCTTACGAGCAGAGTGGTG
GCTAGAAGTAATTCTTGCCCGATGAAGTCGTCTATTCTGGGTTGGCCTGA
TGGTGCTACATTACTTATTAAAGTACATCCGGTCCCTCAACAGAAAGAGC
ACTAGGCTGGGGGACCACGGTTGAACCTCTTGGCAGACGTTTTTACCTCT
GAAGAGCTCCGAAGGTAAGCGGCCCGTTGCCGCCGAAATGTATACAAGCA
ATTTCGGATGGCGAATTATGAATAGTTTTATTCCTGCAGATTTGGAGGGC
CTCTGTAGGTCCATCTTGGTACTGGCCTATGCATACGTTTCGCCGGTTTC
GTTTCGAGCGCCATAGGTCCCACTCATGGCTCTCACGGTCTTGCTGGGGA
GACACGCCGCATTGGAATGAGTATAGCGGCGCCCTGCCCGATGCAGAGAT
TTCGACTTTAAAAGAGGGCTGATTGCCGTGCGACGGGATCTGGTCGGCCA
TCACCGTAATCCAACTTATTTATCGTACATTTGCGCGCCTTACACGCATT
TGGGGCGTCATTGGTTCAAGATTATACATGCAAATTCACAATTAGGTCTT
ACACCCACACAACTCATGCCCTCGTAGGATAACCCCTAGTTGTGCGGGTC
TGCGAGAGAAGGCGGTTGTCGAAACCATGCAAAATCATTGATTCGCTCTA
TCGTCGGACTTCGGCTATAATTTAGATACATCGACCAGGAAAACGGAAAA
CGCATCCGGACTAGAATAGACGGACAAGTGACTTAGCACTTACCTTCCTC
TCGAAGTGCTACCTATAGCCTTTATATCCAGTACTGGTCGATCTTACGTC
ATACAGAGGGGCCCAGACCATCAGCAGTACAGTATGGCATTCCATGAAGC
CGGGCCCGATTATTTTTGTACCTAGAGCTTCTCCGGACCTCGCGTGCGAA
GTGACTCACAAGTAGGCGGTGTGCGATTAGGACCGCCCGATGAGCACGAC
GCAGCGCCGAAACTAAATGGCAGAATAATTGTTGGTGAATAAGCACGTTT
GGTACCTCGACCGTTTACTACTGGTGTAACTCAGCCTTCTGGATTTCTAC
CGGGTCGGTTATGGTACTAACGTTCCAACCTGCCGTTCGGTACATTGCAG
GAGTTCGACGTTACTGGCCCATCACATTGTTAAGCTTTTTTAGGACTAGA
TCAGCGTCAAACATAGAAGTCAGCAAAAGATGACTGGTCAACTAGATCAC
GATCAGGACCATAAACAGACAGCCTGCGATTGAATGGCACGCTAAAGGGT
ACTATTCTTAGTCGCAGTAGACACGATACAATGAGGTTGTCTGTCGACAG
TAGCCGTCATAAGGGATCCCTCTGCCCGACAGGTTCGTACCTTCATCTTA
CTAGGTTACTGGAGGATTCCAGCGGCAATTGATCATATGTGTTCTTCGGT
ATGAAATCCGAGCTATAGCTGGCATCCACTCTCGCACTGACCCTGTCGAT
AGCCAAAGACAGTTCCTACCTTGTCCTAGGAGACTGCGGTATCAGACAGC
CTGGAACGTCCCTCTTTTCGTAGAGCCGTGCTTCAAGCCATGGAGACAAC
TTGAATACGAAAATACTCCCCCCAAGCGATGTGAAATGGCTCTAAGACCT
TGAATAACGTTCTATAAGTCCGAAGCCGTAACCCCCGTTTACCTTTATGA
TCTTAGCCATTCAAGGACGGACGTAGGCGCCCGAAGTAGTCAGGTGTCCA
CTGATCCCGGCTATTCACTAGCCAGGATGACACCTCGTGAGTGGGTACGT
TAGCCTAATACGGAATCTCCGTAGGCGTTCTTTCCGTGGCGGTACATGTC
GAATGAGCAGTGCGGTAGTTCTGAAAATTGTGACCTGGACCGTATCCTTG
GACCTGGGTCGGGAGCTCGTGTCCTGTCCACCAGGAGGGGGTGCTCGCTT
CGGACTTTGCTATCTCCGTCGGCAACTTGAGTGCGGCGAATTTTCGTCGA
GGCAACTTAATTCTTCCGGCACCCCTACTGTCCGGCACGGCCGAGTTTCG
GTTTCAAGATCCCGTTGTTAAAGCCAAGAAGTGTATCCTCCGGTGGACAC
CCGTCCTCGATATTCGGTGGTGAAGATACTGAGACAGGAAAATTCTTCTA
TACGGGATAAAGGTAATATTTCACCCCGAGAACGGGGCCGTACACCGTTT
GTTATGCAAATATGGCCAGCAATTCATGCTATTCTGTTTCGTTGGTCAAC
GCGTCCGGGATGTCGGAAACCAGACAACAGGTCTGGAACCCAGTGTGCTA
CAGGGGACTTATGAGGGTTAAATTTTGCAGCGGTTTCTGCACCCTCAGCG
CAACATACACGATGATCAGACGCGTCTGGCTTGTGCACATGTAAGACAGA
GCACGGTCAATTACTCAGTCTATTATAACAGGCCAGAGCTTTACAAACGA
ATTGTGAGATCGAAACGTATATCCTGCGCTTGCGATCCGTTATCAGCCCC
CGTTTCGGATAACAAAGGCCTGGACCCTAATCTCCTGTCTCGCCAACGTT
TCCGGAGGCGGGGGTAAGTTACCCTTTCAGAAAAGTGCGCCCGTTATGTG
GTTCCAAAGTATGCGCTTGACCTTTCCTAGGTCTAAGTCCCGGGCCCATG
AGTATTGTGTATTACAAGCCGCCAACCGTAACATCACATCCACTCTCGGA
GAGCAAGCTCTATTACGAGGTCCGAACCGTTGAGCATGGGTGAAATGGAA
ACAATCTCGGCTTGTGCTTGATTTTCCTTACGCGGATCTAGAATGATGCA
TCACTCAGCCGATGGAGTCTATAAAGGGGTCCATTGCTCGCTGAAGATAA
CGGCCCTATTAACTTTCTCAAATCCGCAAAGCTGACTGGTCGAACCGAAT
ACGTGTAGCCGAAAGAGGTGCTCACCTCCCTTAACTTTCGTCTTTTTAAC
TGTATTTCCATCGTAAGTAGAAATCGTTTATCTCCTCCGACGAACCTGTG
CAACTCTTCCATCATAGTAATAGTGTATCGCGTGATGCGACGTGCAGGCT
CGATTTCTACCTGACTCTGCTACATTTTCCCGATTCCGATGCCGCACTCT
TCGGACCGCCTAACTCTAGCTCTCAGTCCTTAGGCGGATGGGGCCGTAGA
TTACAATTCTCCGTTCATTTCTTACCTGAGGACTGCTCTTCAAAAGAATC
AATAGATGAGTGTTTACCATAACGCGGGTCACTTCTAACACGGGGCCAAC
TGTATGGGCGACAGTCAACCATGACGGTATAGGGGAGAAAATCCCATAGT
AGGTCGGTCGTACAGTCAAGTGCGAGTGGAGGGTTCCACAGCTCACGCCC
AATCACAGTTGATCGACCTCCCGGGGATTATATAAATTATCGAGAGCATA
TCAGCCACAGCCCCGTAAATGCCCGCCTATAGCGTTGGCTATTCCAAGAC
ATAGGCCCTGTCCCCTTCTATCAAGAACCGTTAGTGGGAGTCGATCATTA
GGTTAAACGTGACACCGTGGGTGATAATGCTCCTACCGTGTGACGTACGA
AGACGTAAGTCCCTTTTCAAGCGGGTGCAGTACAGTAAGTAACTTTTGCG
TGAACTTTAGGAAGATTTCGTACTGTGCACCTCCTGGTTTCGCAGGGCAT
TTCATACCACCCTTGCCTCAGCATTCTCTCAACCAGCGGCGAACTTAGTC
GGCGAATCAACCAGTTCCAGCCCCCCTTTTTATGTAAAGCGTAGAGCGGC
AGAGGAGGGGTGAATTGTAGCAAGCGAATGATTGATCAGTCTAGTCAGCT
TTCCGACTCAGCCTGGGGGTCGTCAGGCGCGTGCGCCAGTGCGGCCCGAA
GACTTTCTCTCTAAGACCACTAGGAAGCGACGGGAGCTCAATGAATGGTG
CCGTAAGCGTGGGACGCAGTGCCTCCGAGGGCAAGGATTGGGTTAAACCC
TGAGAACCATATAAGTGAACATGCAGTTACGCCGAACCAAACTATCTCGC
AAGGAACAGATCCCGCTCCTGGAAGATTAGAGTAAGCGCTTACCGTGGGT
TCAATTTCACAGTTACTCTGTGGAATGTTTGACGCCTCTAGGTACACGCG
AGCATCTTCGCGGTCGCTGCTCTCACTTCATCCCCTATGCCGGACCACCG
TGATGGTTTTCGATGAGTTAAGAACGCCGTATCTACTTTCCATCATGCAC
GAGCTGTGACTCTTTGACACGGCGGATGACGACCCTGAGTCGGGTTAGAC
ACATGTAGATCACATACCATGACTCGATAAATGCCGACCAGCCGCGGCCT
AAAATATTGCTAAGACGGTTCTAATACGGGAAACAATTCGGGGTATCTTC
CATTCTTAACTTCGACCCGACCGAGACCAGGGGGGGTGCTTCAAGTTGAA
TATGATTATTCCTTAATGTCAGGACATGAGGTGGGGGGCCATTAGACGAT
GTACAAATTTTGGTCCCTGCCCAGGATGTGCACCCCAAACGCTGAGGATT
CGGTTGCCCTCACTTCAAAGAAATTTCGATCAAGCTATATCAACAATAAT
AGTGTATGCGGACCATCCGCATGCGTAGCTTCTCGTCCCCTCGACACATT
GTCCCTCTTTTTTTCGCTGCTAACGACGCGATCAAAAATATGCGACACGC
TGCATGAGGTATTACATTCACTGCGGGTCGCACTGACACAACGGTCCCTC
CGTACTGAATAAGGATAAGCCATGGAGAGCCCAACTGAGATATCTGGTGC
TATCGTTCACTATGATGAAAGATGCTGCCTGAAACGATTATTCAGTAATA
AAAGCGCTGACGTCAGGGTAGTCAAAGCGATAAGGTTGCGTCCAGCAACC
TGGAACGCTAGGGCATGATTCAAGCGGTTCAACCTCACCTACGTACAGTC
ACTAAGGTTCATTACAGGGCAGTCCTCAAAGCCACCGCACTGCAACTGAT
AGTATTCAGCAAAAGCTTGCTAAACCGGTGACCATCAAGGCATGTTTTTC
GGGACGAACCCTCAGCCCGAGAGGCCAAATCATGCCGGTGGTAACTTCTT
ATGCGTGGTGTGAGCTTATCACGCGCGGACCAAAACACGTGGGCCCGAGG
TGGGCCCATTGTTAGATATGTGATCCGGGTACACCAAGTCCTGCAACGCC
CATTAGCTCTTCCGCTCATACCGGTATCCAACGCAATTTCAGGAACGATT
GAACACCAATTTCGGGGCGAATGCATGGTAGTTAAGCTCGATACTCTCTC
ATTTGGATTGGTGCTGTCCTCAGGCGTATGGGTACTCTGTCTCGCCTTGT
TAAAGGTAGGACATGACAGTTCGGGCAGCTTAGTATACCACCCTAGTCGT
GGCGGCAGTGCCGATAGCCCTCGAATCCGAAGAGAGGAACCGTGTATTCT
CATGCCAGCTCTGGGTGTCCCTCCTGCGGAAGGGATGAATCGACGCCAGA
CTTTTGTATTAGCACTCCGGTGCGTCGTCATTGGGCGGGCCGCTCATCGC
ATGTTGAAGGGCGCACTATTCTTCCCCTGCAGCAGATGGCGTGCGTGCCT
GCCTTCCGGAACCTAAGTTTCCAGCAACCAATAAGCGCTCTGCCCCCGGG
AAGAAAGACAATTGATTTAGGAACTGCCCAAGCCACGGAGTTGCATCCTG
GACTATGTGGGTAGTAAGAGAGTTATTAATCAACCTGAACCGATACCCGG
TGGCAGCCTTGGCCTGTCGACTGGGAGATGAACGGTTTGGGGTGTCGCCA
AGGCCCTTTGTTGTCGGCGAAATCTTTGCAACCCATATGTTAGAATGACG
AGTATAGCATGAAAAATAAGTGACGTGCTTCAAAAAACTACTAAGTAATA
CTATTCTCCCCCTCTGCACTTATAGGTGTGACAATCCAGGAAGATGCGTA
ATTCGAAGAGCTCACACGGGGAGGCAGCAGGGGCGCCCGATTCTTTTAGT
AACATGGTGACGTAGAGTCTCCATTGTCGCACCGAGAAATCGCAGCTTTC
AGGCTCACGGGGATCCCTGGCCAATACCATTGGGACGTCGTCGCTGCTGC
AATGAACGTTTGTGGCAACGAAGATGTCCGGCCTTTGAGGGCCGCCATCT
ATACGATAGCGTATAACCGCTCTCCTGGATTCGGAACTGTTCATTAGGTA
ATAGGCTTTATACTGGCGGATTCTCCACAAGTTACCAGAGAGAAGCGACA
TGTCGTACGGTGGCCTGTTACAGGTCCTTGCCAAAGCGACGCACAGACGC
GCGATCCCGAGGGGACCCCATGTTGCAGCCCTCAAGCCTAAACAATGGTT
TCCCGCTTAAAGCTTACACGGGGTTGTCCGGCTGTATATCGGAACAGTAA
GTTCACAATAAACCCTCCGAGAGCCTACATGGGATGTAGGTCTGCTCGGC
CGGTCATTACAGGGCTGCCCACGAATGTGTTACTGGGGCATAAAAGACTT
TAGCACCGGTTGATGTCACTAGTTTCAACATATAGTGCAATACGATAGCA
AGGACGAATAACGTCCAAGTGGTTAACGTTTGACACGACCTAAGTAGAAT
TCTGAAGAAGTTCCAACCCTACCTTGGATAACGAAGCCTATAAAGGTCCT
GAGGGAGCAAACGGCACAATGTGACGAATGCTCACACAGGGGGGCTGTTG
CTGAAAATGACTTTTCGTCAATATCAGTGTTACTAGCCCCATACGCACAC
CTAAGAAGAGAATTAACACGTACCGTGGATACGTACAGCAGAGTAAAGAT
TAAAAAGTCTATGACACCTCTATGAAACCTACGACCCTTATGCCGTGCTG
TCTATACGCATTCGAGCTTTTACGCCGGATGAGCCGCAACGGTCTTACGA
ACGATGAGGCTCCTCTAATGCTCTCCGCCGTAGCGGAAAGCCAACACCAG
ACCTTAAGTGGCGTGTCCTGAGTATAATAGTGGATGTTATGATAGGCGAC
ACTTTACCAGCTACCCATCGCCAACTGGTCACCTTGGATAATATCGCTGG
GCAATCCGTCTATCTGATTGCAATCAAGTTTGGTCGATTTCCCGATGATC
TCCGTATTGAGGTTGCATAGGATCTTTCTAGAACCATACACAGACTGGTA
AGAGAATAGCATATTCTATATCACTAATAAAATTTCGTATTTCCAGTGAA
TTGACCGCTTGACCACTCTTGAGCCCGCACTAGAAACCCTGATTACACGT
ACTACCGACTCGCTTGATCCGAGGGAATTCATAAAGGCCAAATTAAACCG
CTAGCCCATCCCAATCGTTTTCCAAACGCAATTGGTGGTCAAGTATCTCG
TGCCTATTGGATTATAACGGCATGCACGTAACAGTGTGTGTAGCGCGGGT
AGTGCGATGGAACGTATCCCATACATCTCCATACGAGGCTATTTGGGTAC
CTCATCTACTTCACGAGAATCGAATTCTTGGGTAGCGGCTTACTAGCCGA
ACACGGGTAGTTGATCGAATCATATACGCGTTGAATTCTATTATGACAGT
TATTATGTCCCGCCCTAGCGCAAGGAGCGTTCTCCCGGCCCTTTTGCTGA
CTTCCCGCCGCAAGACGGTCCAGGGGAACTGAGTTTTTTTGGACTGAAAC
AGACGCTGAGTCGAGGATATTTGGAGCTGCACCTGGCAGGAAAAAGGTCG
AGTACCTTTCCTTCCTAGCAGGTCAGTTTTGATTGAATCTACTAACATAG
GTCTCAATTGTCGCCAGACCAAGCTTGCATATATCGAACTATGAAAGTAC
CTTGCGCGCGGCTTGGATGAAGAACGGCGGGAGTCTGCATGGGCCCACTC
TTCATCGGCCCTGCCGGATGGCTGAGTTGACTCTTCAACATTCACGCCTG
CACCTAAAAGGGTGTAGCAAGATAATTCACAGTGTTAATACGGATCCTGG
GTTTAAATACTCGATCACCCTAACCTACCCAGTCACTCGGATTTGGTCAC
CGATAGTAGCGTTAGTGTGGTCAAGCACAGCGCATCATCTCTGTCAAGGA
AAAAACAATCACCCGGGGCAGCCCTCATTAGTCCACTTTGTTGATGCGTC
AAAATGTTCTAGAGCCATGCGCGACACGTCCCTCTCCTGTTAGGCGGGGT
AGATCAAACAGGCTAGCGCGACTTTGCTCTTGGCTGCCTGGGAGTCTACG
AGGTAAGTGATGGTTGGGGTCAAGTAAGGACAGCTTCAACGTTTACCCGA
TTTCCCTGGGTAATCATCTGGGAACCGCACGCATCCGTCAAATGTGTCCT
TAGATGTAAATTATCTCGCGGGCCGCCGGCGGCCCTACAGGGCTCTGGTG
AGTGAGCGCATTGCGGGCAACATTGTGTAGTCCGGGAACGCGGTACACAA
TCAGAGCCCAACCGCGTTGGCGCAGCAACACCACATTGCTGCGGCATTTT
GGGCTTGATGAGGGAATACTAGTTAGTGCATGCAGACCCACCCCACAGGA
TAGGCGCGCTGCGATCGAATGATGTTTATAAAACGACCGGTCGTTGTAAT
GTTCGTGTTGCTAAACATCGCTTCTCATGCCCGCCAGACCTATTTCGTGT
CACGCTAGTTACCGAAGACAGGTAACGGGACTTTTCAGTAGCAGCGCCCA
TTCTGTGGTATGAAGAGTATGGGTTAGCTTGGGCGGCATTTTCCGCTTAC
AACTCCCTTGCTGAGATCGGTTCGCATTGTCATTAGGATGGAGGTATATT
CAGACTTGCGGTTATAACTACCAATCCGCTTTGTTGCCACTAAAAATCGA
GTTGGCGCTGCTACTCCTCTACGCCGTCTTATTAATTTGTGCTGGTTCAC
CCGGTACACACACCTTCCATGACGGATAAATTGCCGTAAGCCGTAAGCCA
CTTATCTAGTCTATTTAAGGCGGACCTCTTTAAATCGGTGTGTTCCGCAA
CTGAATATAAATGGTCAAAGGGCGGCCCGCAAATGTACGGGGATGTGGTT
CGAAGGGTAGACCCGCGCTGGCTAATCTCCAGCCATTGATGCCACGGATG
GCCGTACCTGTGCTAATAGTTTGCTTTCACTTTCTACAAACCTAGTTTTG
CAAGTTAGAAAATACCAACGTTCGTAGCTTCCCATCGTTCTGACATTGTA
CTTGCGACTTCATCGGCAAATTTGGGGGAGCGTTCACCAAATGATCAGAA
GAACCACACAACTGCGATCCACCCTGAGTACTCGAGTGATTTGTACTACA
ACATAGTTAAGACGTGTGCCAGCAAACCACACGAGCCCCTAGAGGTCGGA
TTGGTACCGACTAGATAAGCACCCAGGCGGACGGTCGCTAAGTCCGGGGA
CTGTGCCAATAGTTGGTCGTATGTACCTCTCACCTTTTAGTGCCTCAGTT
CTCGGTATATTGAAATTTATGTCCTACGTTTAGAGACTCATTCCTGCTAT
ATAGTTCTTAACCTGGATATTATGACTAGAATGATGCATCCGCATCAGCC
ATGGAGTTATTAAAGGGGTCCATTGCTCGCAGAAGATAACGGCCCCATTA
ACTTACCAAAATCCCCAAAAGCCACTGGTCGAACCGTATACGTGTAGCCG
AACCAGATGCTGACCTCCTTAAAATTTGGTCATTTAACTGTATTTCCTAT
CGTTAAGTGAGATCATTTATCTACGCCGACGAATCCTCTCAGCAACTACT
CCCATATAGTAAGTAGTGGTACGCGGTCGATGCACTGCAGCTCGTTTCTA
CCTGGCTCTGCTACATTTTCCCGATTGGATGCGCACTCTTCGTACCCTAA
TCTAGCCTCATCCTTAGGCGGCTGGGGCCCGGTAGATTACAATTCCCGGT
TCTTTCTTACCTGAGGACTGGCTCTTCACATGAATTCAATGAATGAGTTG
TTATACCATAACGCTGGCACTTTCATCACGGGGGACATACCTGTCATGGG
CGCAGTCACCCATGACGCATTTTCACTAAAAATGCTCGCCCGATTCCGCC
GGGATGTTTATTTTTCCGAGGGTTAATCCTTGAAGAAGTCCTGCAGGGCG
AACCCACGTCTTCATACTGGACGCTAGGCAACTTGGCTGTGTGGGATAAA
TTATCCCAGCGAACCTGGGGCGCAATGCCATGCTGCCTTTTCCTATTAGC
CTAATAGATTTTGAAAGAGGGAGGCCCAGCGTGTCAATTTCACTAGTAAG
GACAAATTTCACCGAACGGTGATGGCACGACAACACGTGGGCAGGCCTGA
AACCCCTATACCCACAGCTTACATTAATTTCCCGTCAAATGGCAATTCGT
CGACGACGAGGGACGACCTACGGTCTTCTCGGATGCTTATTCCCTTCCAT
AATGATAATTTCTTATCGCGGAACCATACGTCTGTAGGGGCCAGCAAGTT
TTCGTGGATGGTCCGAAACAGATTAGGAGGCGGGCGTTGCTAGAGCATGA
TAATCACGGCCAGCAATATCGGAGTTGTGAAGAGTCTGATGTGTGCACAG
CGAGTCGATAACTTTGATGTAAAGACCCTATGAATAAACCTTCACCTGAT
AGAAAGTCGATAACCGTGCTATTGGATACCCATAAAGTAAGACCGCCTAC
GTGTCAACAACGATCATGGAAGACCGGTTAGAGTCTATCCATATTGTAGG
GGAGACAAATTACTCAGCCCTCAGAATCCTCGGCGAGTGGTACTGAGGGA
CCCGCTAATTAAGCACTAACAACCTAGAAGTAATGATTAGTATACCGCAT
GATGCTGTCTTACAAAGGTAGTGCACTATTGGCTATGTTGGATAAAACCT
TCGCAAACAAACAGGGTGAAAAAGACGTTGGCGGTCTGTAGTAAAAACTC
TGGTGCCAGGTACTGTTACCTATCGACGCCGGCCACAAAAGGACTAATAG
CGGCGCTTCGGGAGTGCGTGCTTCTGGAACCCTTTCTTCGGCCCTTTCGT
GCCGGTCAGAGGCCACACCGGTCCGAAAATTTTAAGATTATGTACGCGGG
AGGGGTTGTGGCGTGGATATACCCAAATGTTTATAGGACCCTCTTAAGCG
AGCTGGCCTTGAGGCATGCTGTCACGCAGGAGCATCTTTGCGTAGTACCC
GGAGGAGTCGTGAAGGCATACCACTCAGGATACATAAGACCTATAACCCT
GGGTGATATCAGATAGTAAAACCAGGACGGGTACCCATCAACTGCGGAGA
ATCTTTGGCTTGGTTCTACCGGGACAAGTGAGCAAGACTACCTTTCATGC
GGACGGCGAAGCGGAGAATTAACTGGCTGCTAAACCTTTGGGCCTGCATT
ATTGGAAAGAGAAAGAGTTTATCCTGACGGCGTGGGGGGTCTGTTCAACT
TTGCTTTTGCCGCCTCCTCACAACACTAATCTCGTTACCTGACCTTGCAC
ATACTGCCACGTACGGACTTTATAGTGGGGGGCGAATGCCGGTTTGCTGT
AAGGTGTAGGCTTGTTTATCTCAAGACACTAAGCCGACGAGGGAGGGAGG
GGGTTGGCCAGAGCCTCTATCTTCGTCCTTAGTTACCGGCGAGCCGATGC
GAACGCGTGCCCTCAGCTTCTCTATATTGGTAGGCGCGCATATGGCATGT
AGTACGGTTCTACTGCACGGAGTATCTCAGTGGATCCCGGGTGGTCAACA
GCTCTTTACAGAGCCTTTGCAACATGAATCCGCGATGACGGCCTTCCGGA
AAAGGAGATTAGTAATCCTCTCGGCCGGGGCTTGCGTAGCGCTATTGTTT
CAAATTAAGGCGGCCCGTCAGGGCCCAATCCTGCCAGAACCCGGTGTATC
ATGAGCAGGTCACTAACTTCTACCGCAACGAAGAAACCGGCGGGAGTAAC
CCATATAGATAAACTAGTGCCATCTCCACACACCGCAGAGAAAGGCCGAG
TAGGTAAATCACGTCTGCCGATCAGGGCACACATTTTACATTTGCCTATT
CCATTCTATGGCCGAAAGTGGCGACTCAGTGTTACACGCCCGGTCTTAGT
TGCCAAACTTTGTTTCTGAGTCACCCGACCTGGCTCACCAGTATTCCCTC
GAGCGACATTTATTGACGACGCTGTGAGTCTACATTGCAACACATGGGGG
AGTATAACATCTGATGGACCTGTACGGCTCTCCGTCCGTCAAGGCCGCGT
GCAAGGCAATTGGTTGCTTCCTTGTCGTGCGGTAAACTCGTCCAAACTTG
TACCCCAGGGTACGTGTCAAATCGGCATCCTTGCTAGCCGCGCTTGACGC
TAATGTCGTCCGATCATTAATGTCCCCTATCATCGCTCCACCCAAAGTGA
GCAAGTTTCGCCTTGTAATCCCCCATATGCTGTTGACTGCCCACTGCCCT
AGGAGTAATGTCACTGCCTCGAATCCAGTAAAGACGGATAGAGATTGTAC
AATTAGTTAATCCTTGCAATTGCCCCGGGTATCCACCTCACATGGGTCTA
TTCCTGAGCAGGGCTCTATTATTGCATGTCGTTGGCTTTGAACTGCTGCG
ACTAACCACGGCATACCAATATGACAGCATCAATTTGAAGACTGCCTCAC
TCTCGGTCTTGACGCAGCTATACAAGTACGATACGTACACTCCCGTTTCC
ACACCGTTAGAATAGTAACGTCCATCCGCCCAGAGACGATGTAGAGACCT
ATGTGGACGCTTGGGCTGGCGTGGGGACAATAATCAAATCGCAGGGTCTT
GTCGATCCGTCGCCCACAACCGCCTGATACTGAGGGGGCGTGAGGGGCAA
TGCTCAAATCACCGCTGTTAGTCCTACGGACGCGTGAGGACTCCCACTGT
AGACGTGATGAGATACAGCTACTGTTGGTGAAACAAAACCGAGCTTTCAG
CCCGCTAGGACTTCGAACTAATCGACCGTTATTCTCTTTTAGCCTTAGGA
AAGCGCTATTGGCAACCTTAATGTGATGGATGGCTGCGTGGATATTTATA
CCCGCTGGAAGTAGGTATTATATTTAAGATACTCCCCTAAAGTACATGAT
AGTATTCCCACATAAAATCGAGCACGTAGAGCTCATGTGCAAGCAACGAA
AGTATTTACCATCCTCTAATACGCGAAAGTAGGACACATAGTCTGCCGAT
ACCGAATAACTCTGCCAAACCTGATTTTGTTTGACATACGATCTTCACAT
GCTCCGCCTGGAAAAGGTGGCTCATCAAATGCCCCCGAAATATCGTATCT
CTTGGATCATGGCATTATGCGCATGACCAAGTGCAGGGTCTCACCGATTT
GAGCCGTTCGCTTGGTGAAGCGGCGACGCGTCTTGATCCCTCATGTTATT
AACCTGTCAACCGCTGTACAATGCCGGCGCGTATGCCGCGATGGTAGTCA
ATCAGAACTCAAATAACCCGCTATTCCGTTTCCGGGCGATCTTATAAGTT
ATGACGCGCCGCTCTATATCATTCTAAAAGCCTATAGGAGAGGAGCTTGA
TGTCCGCTTTCATTGTCATATCTTGCCAACTACAATGCGCTTGAAGCTGT
ATATGACCTGGACTGAACGACGTGGTAGTGTAACGTAGCGGTGGCCCGTA
TAGTTTCAACGCGGCCTGACCAATCCAGAAGCAGTCGGAGCAGCATAGTA
GCCCACGGAACCACTAGGCAAAGGCGTTGACCTAGTCTCAGACCCGCTTA
GGGAGGTGGATTTCTCGCGCAGCTTGTATGAGCTAGGAGGAGGGTGTCAA
TAAGCAGCGGGACTCTTGCTTCTTCTAGTCACAGGAAGCCATTTGCTCGG
AACCAATCCACCCTCCCGACAGAGACGACGGTCTTCGGCTGGATGCGCGA
AAGGGCGAGATGCCACATGCATCGAGACGAGGTTGACCGTAATGACACTT
AACCTGCTAGGGTTCTCAGCCGTGTGTGCCGTGCAGCACGCCGGGATCGT
GAGTTTCATGCGGAGTCAAGGGCTAATTCGCGGGTCAAATCTTGGGCGCA
GGATTGGGAGGAGTATGACTCAATCTTCACGGTTGGAATAAAAGGGAAAC
TATAGTGGTGTCGAAATTGAAGTCCTGCTCCCATCAGGGGTTGTGGAAGC
CAGGGAGCTGCCCGATTCATCTAGGAGCTACACGGCACGCGCGACACAGT
CTGGTCTGAAGATTTGTTTTCCCATGATCGATTGGGCCAGGGAGACCTCC
CTCAGGCAGCCTCTTATTCATAAGGATTCATTGAGAGCGATCATTAAGTA
TCAACGATGTAGGGGACTGCGCTAGGAAAAACGAATTCGGGGGTATATAC
GCCCCAAATGCCATATCGCATCAAAGCGCCTATAGAAAGGTCTGTGTTCC
GAGGCTTTTTCTTGAATAACGAGTTGCTGTCCGGCAGCTATGGGAGACTA
GGTGGCTTGATTGCGCATTGTCGCCCATAAACGAATGATAACGAGTCTTA
TAAGGGGCGATACCACTCTATAATCGGTGGTAGCGGGGCTATCTAAAATG
TTGTTAGATCCGGCACGGGATGGTGAAATATAGAATACTGAACATCGGAG
AAAGAGGTGAAAATCTATGCAAGATAAACAACGTAGGCGGCGTCTTTCTT
ACGCCCGGCCCTCCGACAAGCCTATATCTCTGCGACTTCTGCCCAGTCGA
CACAGACCCTGGCGACGTGCATATAGTTGTTGATATTTCCCTGTTCACAC
TAAGACGACAGTACTCCAAAGATGCCCACAGACTGTGCCGCGGAAAGCGA
AGCCCCCCTTGCAATGTGGTAGGTACAGGTCCCCCGCGCTAAGGGATTTT
GTCTAGATGAGGCACATTCAACTACAGCAGGTGCTTTCGACATCAATTTA
ATGTCTAGATCTTCTACAGATATTAATTCTCAGGGCTTGCATGGCCTGAA
AAATAGCGTTATGGTCAGACCCTGGGCTAAGACGCAAATCAATGCGGAAT
TTGCCAGCTGCTATACATATCAGATGTTAAATGTGTAGTCTTTATGAGTT
CGCACCGTACGCTGGGTTGTGTGCCACGCCCTATCATTCTGTGCATCGCA
GGCTGTTATTGGGACACTCTTGCTACAAGTCCGGGCCTCACACGTCTGGT
GGAAATCGGTGGCTGCCGGGACCAATCCGGGATTGCCTGATCATCATGGT
CGTCGGACTATTGTTAGGAACGATCTCAAGGGAAGGACAGACACACGGAA
CCCCCTAAAAAGCGCTGAATTCACGCGCCCTCGATCCCAACGTGTGCCCC
GCGAACGTGCGGAAAAGAAGCACTAAGACTGTCGATGAATATAGGGTTTT
AGGCCCATGCAGCTAAACGGGTGGCGTAGACGGGAGTCGTCCACACACGC
TTGCTGTTCGCTGTCTGAGTCGTGTATCAGCCGGTTCTGTACCTAGTACC
AAGATCTCTTGCTTGTTCCCTTGTCTATGTTGCCCGGCACACAGGTCCGC
GTATGGAAGTGCTACGGAGATAGAACGCGGACTCGGGCCCAACGCGGGTG
TTGCACGTCTGCTCCTCTACGGGGTGTAAACGACATATGCAAGCTCTCCA
CATCTGGGCTTCACGTCCGATCTCGATTCCGGCGTTAGGTGGAACTTTAA
GTTGAAGTAACCTACTAACACGCACACCTTCAGTTGCTCAGAAGACGCAG
TGCAAACGAGGTGCCTAACGCTCCACAGAAAGAAGTGAAGAGGTTCCGAA
TTCACCGAACCCATCTTTGATGAGACAAACAGTCAGATAAAGTCATGGTC
GGATCTGTTCCTCTTGCACCACAATAAACGCCCTGATGTGTCTGCGCATC
CAAGATAATTCTGTCAGAGAACCCTACCCACTGTAGTTTACAAGATGCTC
ATGTGTCTCTGAAGGCGATGACCCTGACATCATATAGTGTGCGCTCGTGG
AGTCTCATGTAAATAAGACAGACATTGTCGGCAGAAGACAGAGCTAACAG
ACATCGTGTGCTGGCGATGCAGCTGAGTGTCACATATTATGGTCCCACCG
GTGTAGCCCGCTGATGCACCGGCATTTCCCGGGGTCACTTCTAGCACGTA
TTTCTGGACTCTCATTTGTATTCGTCGTTAATGCTATGCCATCAAGCGCT
GGGATGCTAAATTACCACCCTGTCCTGGAATGTCGGTCTGTGGCATTAAT
TTGTACAACTCGTGTAGGACTGTTTTGGACCGCACTAAAACAAGGACTTA
AGCCTGCTCTGTCCGACTATAAGCGTTTCACACGCAAGTAAAAATCGGCC
TCTTCGTAGAGCCCCAGTACAAATAAGCGAGGTAAAAATCGGTCTTAATT
GGCAACGTATGACCTTTATTTCCTAGATAGAATCGGATTATATACAAAAG
GAATCTCGTATGTAAACTGCCCAGTCGACATTACGTCATCTGCGGGCGGG
CGATTTGACGCGCACTTGGCGTTACAATTCCGACTATGGCCCGTGAAGAA
CAAAACCCGGAAACGTGATCTCATAAACTCACTCCATCAGCAATCTGTAT
TTCCAGTCCACGGTTGTTGCCTTCCCGGCGCGAAATTGCCTTACAAACAG
GGCTGTCCCCCGTTAAGTTCGTATCACTGCCAGGCGGGTTTAGATGCCCA
GATATAGCTGGACACTAACTGGTGTACGACTCTGCATGAAGATATAAGGA
GTCCGGGCTGGACTAGTCTAATTACTACCGTTTTCAGTATACCGCGTCTA
CCACTCATCCAATTGCCTCCTAGGGCTATCGCTTACCGGTGCAACCAATT
CTTGTTCTCCGTTCTAAGTCGCGTCTAACTTTCGTTGCGACAAAACAGCC
ATGAACAAGAATATAATACCCGTAATATGCACTCTTAGCTATGTGCACTG
AGTCTGAGGGGCGTCTTAGGAGATTGTGCAGCGTACCAACTACTATCAAG
GGGAGATTCATCTTTTGTGTATCACACCGGGTATACTGAAGTTCTGCCCC
GCGTATTGTCAGACTCGTAGACCTAATAGCATGGAGCGCTCCCCTCCAAC
TGGTTTTTGCGGGTCACTTTATAACTATGGAGTCCGTCTGTATCGATATC
AGTGGTACCCTGCTTTAAAGGTCCCTAAATAATCCAGAACAGAGGTCATC
TAGATATGGGCCGGGCCAATATATCCCAAGTAGCGACTACTATCTTTAGA
GTTCGCTCTACATCGTCCAACGGGATCACTCGGGTTGGCGCCGCCCATCC
CACAAGTGGGTGAGTCGATGCCTGGGCATCAGTATGATCTGACATTTGGT
GACATCACCATTCCATGTACGATTTTGGGTACTAGTGTGGCAAAAAAGAC
GTCACTTAGATAGTCGTCCAAGACAGACGTGTTGGCTACCCGTCAAAATT
CCGACGCAACATGGTAATCGGCTATACCAGACAGATCTAACGTTTGGCAG
GGTTTAGCCCAGCACTACTTCTCCTTTTCCGACTCTCACGCCAAGAATAG
TATGCTTAGGTATCACATGGATTACGTAGACTGAACTTCCTACAACGGCA
ACTGGAAAATCTTGATGCTGATTGATAGCGCTGAAACAAGTACGGCGTCC
GGCCGAATACGCATCACAGGCAAATCAGATTCTTAAGGGCGCTCAGGGGG
AACGCAACATCCAACCTGGAGTGCAATCCGTTTGCTCAGCAAATAACTTC
CATTTAATAAGATACGAGGGCAGTGACGTCTGGGCTCATCCGCTTCAGCT
CAAGCATTTGCGCTGCCGAACTTCTTAAGTACACTTCCCTCTCGTATTAG
CCGCTTAGCGCTGCCATGGGTTCCGCAGTTACAGTGTGTGTTAGAACAAA
CGCTGATCCAATCTCAATCTGTATCTTCGGAACAACCGTTTGCGTGCAGT
ACTAGAAAACTAAAGCCAGTAGTAATGCTGAGTAAACACGCTGGAACTAG
TTACAATGGTGGCATATGGCACTTATTAAGTGGTTGATCGCCAACATAGA
CCCGTGCGAAATGAGAACAATCGAGTCATCCGTCAGGGATAAGGTTCCAC
GACTGGGCGCAGCTGCACAAGAGTGGGGGCTAGCATGTCAACTCCGCTAA
ATCCGGTAGGGTGATCTACTCGGTACCTCTTGATAGTGAGTCTGTCAACC
CACTCCAATCGCTGTCAAATACGGGCTGTCTCCCCGGTTTCGCTCGCCAT
ACTCCGTTACCTGCGTCTACTGCTCGTAACAGGTGCAGGGAGCCTTTAAC
GTCTAATGTAGAGCTAGTAGAGCATCCATATTTCAAGGCAACCCAGCGAG
TGCTAATTAGTAACGCTAATGTTTGTCATTTGTGCACCGTTAATAGATGA
TCTCATACATTAGTATTAGTACCCGTGTCACTACATTTATCCAGAGGTAT
TTGGACAGGGACCGAGGCTGATGGAGCCGACAGACCAGGCTGGAGGGTCC
AACTAAATTTATGCCGGGAGGTACCCTCTAGCCGAGGACATGAATGGAGG
CTGTCGGGGCAAAACTAAAACGGCCAGCTAGGCTGAGTGTTCACTCCATT
AAGTCCTGACATTCTGTACGCGCACACTAAGACTACATGCCAGACAAAAC
CACTCCGAACCGTGACTCACCAGCGTGATAATGGCAGCTGCTGTCCCTGA
GCGCGCATGGTGCATTTAGAGCTGTGTCGGCGCTAGCGTCCTATCCTCAC
GAGGGGAGTCCAAGATACCCTATCTAGTCGTAGATGAGCCCGCGCTCAAA
GCCCGCCATTCATGTATCAGAACGCCAGCGCGGCTTAGTGCTTGGAATTG
GTATGTTGTGCAGTTTTTCGGGCCTCTTGCATTCTAGGGTCATTGACGCA
GGTACATTGCCAGCACCAGCCAGCACTCGTAAAGCAGCCCCGATGAAGAA
TTACAGTCAAACTGTATTGACCGGTTCCTCGCACCTCCCAGCTTTGCGAA
TTACACGTTTCGGCTATAATGCGCCGTTGGCTTAAGAAGCAAGAGGGTAC
TGCGAGCGACTTACGGACAGATCTTATACATTACGGGAAGCACCACTCGC
CACTCGGGGACTGTGATTCCACCACTTCAATAATCCGAACATTAAGCATT
GTCAGCCCACTAGACTAGTAACCATATGCACTCCCTGCTTATCAATACTT
CGTTTGATGTAGTATCTTAGCAGTTTTCCCTATGGGCAGTACAGTCAATT
GCCAGTCCTCCGGAACACATCGGGATATATGAATCCTATCCATCAGATCC
CGTGAGCTACCACCGACGCTGGGTAATACACGCGTGCACGCCGAAACGCG
GAATGAGGTTTCCGTTCCCAACTTTCGTATCTCTTGGGGATCAGCGTGGC
AAATATGCATCCGCCGAAGGACAGGAGCTAGTCAAGATAGTACCAAAGAG
GCTGTACCGATGTGTCAGGAACAAATGCGGTTAAGTACCACTACTATAGT
CCTGATATAGTTCAGACGTAGCCCGTGAGTTCGAACACCATCCTGATACA
ACACATAGATTCGGTATGGGCATGCCATGGTCATACCACGCGTATGTTTG
TTATTAGACGACGGATAATCAGCCCGAGCGTGCTGCTTCACGAATTGCCA
GCGAACCCCTTGTGGAACAGACCCATGAGGGTGCCTCCAGCTAAGAGCTT
AGCAGGATACTTCGCGGTCCATGGGGCCGTAGTCACTTGATGACTCACAT
TATCGGCAGGAATGCTACCAAGTGCCTTAGTGCTGTGCCTAGGGAATGCT
GTGAGTTGCGGGCGACAGAGCCAACATAAAGCAACGTACGGCTGGCGGAA
TGCGACTAATTCCGAACGGAATAAGGCCCCGTCCTCTTTGTATAAGGTCA
CATGAGCATTCAAGGAAATAGATTCACTGGATCAAACAATAAGGTCAAAC
CGCACGCACGTTTAGGATGTGAACGATAATCGCTGTCGGTGCTGTAAGTA
TAGCTACGCATGATAGTTAGCTAGTGGTCATATCGAACTTGGTGACCTGC
CGTCTCATGACCCCTTATCCGTAACTCGTTTGCAACATACGCGGTATCCC
TCCATGTGTGCTGTATGCCTGATCCACCCGTCATGGCAGATTCGCTCGCT
AATGAATAATGGGGAACCCGAGTCAATCCGGGGATATTTGAAAGAGCGAT
TACGGTGAATACTAGCGCGTAGGACCCTGATCAGGAGATGATGCAGGTTG
GTGCAACACCGGGGGTAAAATATGTCAGCCTAAGTAGCCATAGTTAATCT
AGGCTTATAATACTTGACTTACTAAATTAGTGCCATGGCTCAGATGTAAT
GATGTCCTTGTCGCTGTACATATGCCCATATAAACAGAAAAGGGAGGAGA
CAGTTCTTATATTCACGAGAAAGTTGCTTCGGTGTACACAGCATCAGGAA
CCTTGATAGACTTGTCCGCTTTATGTAACATTCTAGACTCGAAGCCTCAC
ACTACCCTTACTACATCGTATTATATAGATCCTCCGAACGTTTGAACTTT
GGGCTACCACAGTATGGTTCGCCGAAGAAAGGGCTCTGGGTTTAAGATTG
AGAATCAACTATCCATGCGACTCGCCAGGATGGAAGCGAATGCAATTTAA
TTGAGAATTCCTCCTATCGCACTCGCAAGCAGAGATCCTACATGGCTGGG
AGCTGAAGTAAATATACTTAACCACCGACGCCTCGCTAATAGCAGATTGG
CCATCAGATTAACTTACTCATTGCACCCACTTGCTAGCCGATTCGAAGCG
TTGCTACTGATGACTTCCCACGCGGTATAGTAGACGCATTATAAGTCCGT
ACTTTTTTGGTTGGTAGCGACGGACTATGTATGTGTAGATGTAAAGAACG
TCAGTGTCTCCAACCGACGGTCATAAGTGAGGCCAAAGCAGCCAGAAATT
GTTTTCGTTAAGCTGCCCATGCAGGCTTCCCAAATGAATCCCAGTGTGCC
GTTCATAGATATTGCGCGCTCTCGATTCCCAAGTGGAGTTGCTGACCCTC
CTTCTTACGCAGCCCAGCCTCTAGTAGGGGAGGTAAGCCGCACTGCCTAG
GATGCGACCTGTGATAAAGACTGGAAGTGTGATCGTACATGATTCCAAAG
GAATCCTCGGGGGTACCGTTGTTAATACCTTCACAAAATCGATCGAACCC
CGTGACAGACATTGCACATAAATTCAACCTTTGGCGGCGGACGCTGGCTA
GAAACGTCCTCGATCTGATTCTCAAAAGTGACCCTGTAGCGGCTAAGAAA
AATGCTAAATATTCGGGGCGTTGACTTATTTCGTCTCAAGTCCGTAAAGT
TCGGAAGCTTAGCCATACTATGTGATCCAAAAAATAAGTGTGAATACGGG
GAAATGGTTGCACGTCAGTTTAGAGCACTGGTAGGAGGCGGGTATGGTAG
GAAGACGAATTCGCGCACCGGTACGGCTACCGACCCAGGGCTGACCCGGT
ACAATGGTTGGAACAATGGCCAAATACATTCAAGCTCGAATGTTACATTG
TGAGATGAAGCTGGCTGCAGAACCCCGTTCCGGAATGAGATTCTTTATGG
GCCATCGCCAGCTAATATAATCTAGAAGCTTGATGTCCACGGTCCAGGCC
ACAGCGGGCATTAGTGGTGCACTCGTCTGGTCCGACTCTCCGGTCCCTGC
AACATCCGGCCGCAAATTGGCAACTCCGACCTTATGTTGAAATGAAGCCC
CAGGTCGAACGTCCTCTGTGAGCCATAACCGTGCTTACTGGTTGGACCGT
CGGGGCACACATGGTGTACGCTTAGACATCATTTGCGTCAAGGCTAAGCG
TCGAGAATTTTCTAACAATGCCGAAGCATACCATGCTCTGAGCGAGGGCT
GGTGGGAACTTTAAATGGAACCTGTTAGAAAATTCTGCATGTGACTACCG
TCCACAGAAGAGTTGCCGATGCGTTCGTCAAATACGTGGATACCAAGAGT
ACTTCAGAACCCTCAGGGGGTGCCTGGTGTGGGGTGGGTATATTAAGTGT
CGATTTTCTGACACTGGCCACTCGTCAATGGGAAGCCCTCGCGTAGAGAA
TAGGGTCACAACATGCCGTTGCGCGCAATGCCTTTGTACGCGCGGTGGCG
CTAATCTAAGGATATGATTGTCTCAGGACCCGCCGCACGGTAAGAATCGG
TGAAACATAAATGAAGCTTCTAACGGTTTGGGCTTAATCCGTAAGTAGTA
GATACCGGCGCGGCGTATTTGGAGAATAACCCCGACTTACCGCAAGGGCA
CGCCCAATCCGAACCTCATGATTAATCGGACTTAGAATAATGCACGAAAA
GGTTCTGGGCGGGCTAGTGCGATACGGGCTTGCTGGAGCGTCCGGAAATG
CTCCCAAATCAACTGTTTGCCCCGGACCACCTCCAATAACGCTCAAGACG
CCAGAATAAAGCCTCGCAGTTGATTGTATGCACGCCTATTAGATAGAAGT
GACTAGCCGGCAGTATACGGACTCTAAAATCCTGCAACAAGGCGCCCTCG
CTAAAGCTATCCCCAGTAGACGCCTTCGGGAAACTTAGTAAATGGGGGGC
CGGCGAACGGCACCGAGCTAGATCGCTGACTCTGTGGCAATAATGCTAGG
CATCACTAATTCCGTAGCACTATCCGAACGGCCAAACTGTGCACCTTCTC
GTATAAACACGCGAGTAACTAAGGGTCAAACTTTGCGTTGACCTGAAGTC
CAACTCCGACGGAGAGTTAGATATAGAACCCGACCCTAACGACACCGGTG
ACTTCATCCTCCCAGATATTCTTTAGAAACCCCAGTGGTTATCACCACAC
TCGGCTATCCCTGATACACCAATTTAGCCCAGGCGGCCTGGCGGGGTCCG
TCGTGGTGACAGCAATTGCCTGGGTGATCCTGTCACGGATGTCATACTGC
TCTTGCTTCATTCATTCCGAGATTCTCCACCGGTCTGCGAGCTCTGCGAG
ATCTTAGTTGCTACCAGAATTATTTTCCATGCCCAACCTACCCGCCCGTA
TACATAACACACGGAGACAGCGGAACGCGTACCAGTCATCGGTAGCCGGC
CCCAGCTCCTGCGCCTATTGGACAATGGAGCGAAGTCAGGGTTACGGATG
TGGGGAGTAATGGCGCCGAGTGTTGCACCCGCCAGTATACCCTGGTGGTT
GTTGAGGTATTGCGCAGACGTGGCAGGACAGGCCTAAAATCTCGTAGCAG
CGTGATTCACGGTTTTTGGGGGTTCCCGTTAGAGCAACTGGGAGGTCCCA
AGATTTACATGAGTAATGGCATTCAATCCCTGCGAGCTAGTGGGTGGCTT
AAAAAAACGGCAGCAACAGCGGGCAACACTGCAAACGAGTTGTTCTCCGG
AAACGTCTGTCAAAGGATCGCTCGGTGAGGAGATAGCAGGAATCAACAAA
GCGGTCAGTGGGTCCTGGGGGCTACCGCCCCGCTAGCTGAACTTTTACCA
TGTTGCTTCGACGCATCACGTGGCAAAAGCCGATTGAAATTGGTTTATCT
AGCCGAACCACGCACGAGTCTCCTGACGGTATTCGGTGGGCACAGACAAA
AATCAACGAGTTACTTATGACTTATGTATCTTGCAGACTCGATCAGGCTT
ACCAACTTCTAAAACAGTGTTGTAAGGGACCCGCAAGGACATACGAACAT
ACATTGGCACGCATCCTCGAAAATGAATGTGTTCTCGTACGCCAGTATCC
TATATTGGTCAAACCATTTAGTCTGATTGAACCATCGAAACACCTCCTTC
TTGATGGTCACAGGAATATCTTTGCCCTTTCGTAAATCATGTTTTCGGCC
TGCCCCCGGGGCTGTATTACGCTAATCCGCCAGGTAACTATCTGCGAGAC
GGCTCGGGCCCCAGTGCTCTGCACGTAGGCCGGACCTGACAGAATCCAAC
ATGGCCCCCTGGTTCAGTTGAATGTCCATTGGTCCTGGGCAAAAGGTCGG
TTTGCGTCACCCGTAGGGCGACGCCCAAGTGAGTAGGAGACCTGAATTTA
TATTGGGATCGCCCACGACTTCCTAATCATGCGGAACGTACACGCCTACC
CACGTTAAGATATGCACCTCGCAACTCCCGCTGACTCTGGCTCAGTAAGT
GTATTAAATGAAATGAGAGCGTACCGTCGTATTTAACGTTACGTATTCAT
ACCGGCCGGGACTTCAACGGACTTTGGGGTAGAGTAAAGTAACTAAAAAA
TTGGACAAGCCATGGTTGTACGGCAGCCGGTCGCACGCGTCGCTCTTACG
TCGGGCCGCCTACTACTGTACCGGGTCGGTTGCCAGCTGACTATCGATAC
ACAGAAGCTACGTGAGAGCTCTAACTGAGCGCAGCTGGTTTACTTGTTAC
GGACTCATGTCACACTCCCACGAGACACGGATTTAGTCACGTCGTGGATC
CGATAGCACTGTAGTGAAAGTCAGTCGTCTGCGATCGCATTATGCGCTGG
CGTTCCATCCTCGATCCTTGTGAACATTAGGGTGAGTTAACTAAATATAT
GTCCCTGGCAAATGTGGTCCGACTGGTGTGTTAGACTCGAGCAGCCCGCT
TTGCGTAGGGTGCGTATCATGCTTCATAGTGTCTGGGAGCACGTCCTGGG
CTCCCTTATGTGGACCAGCGTAGCCGTGGTCCCGCGAAAAGTCTGCCTGG
ACCCGCGGTAGATATTTCAGCTCGAGCACGAGTAAGTACTATTGTCACGA
CGTACGACTGTTTTATGCCAGATAGTGGAGTATGGGGTGCGCGTCTCAAG
AAACGGCGTGACAAAATCGATTTGCCTACGTGAGTGAGAGCGCATGGGAG
TGAAAAGTGGTCGAACTCTCATAAATCCGTAAGACAACCGGTGTCTATTG
CTGGTGAAAATGTCTACTTATGAATGAGTGTCCCGAGGAAATCCTACTCG
GGTCTACGGGTTCCTTTATTATGGCGCAATGTCATCTCGCCCGATGGCTA
AGAGCGTAAATTTGAACAATGCTCTTTCTTATGTTACGGTAGGGGAAAGC
AGCCTACCCGAGACTTCGTGAGCAGGATCAATGGTCTAGACGTACACAGC
TGGCCTTTTCTTCACCCATACATGTTGATGTTGTAACACCGCTCTCCCAA
GGACAATTTTAGATACCACCGGTCTGCAGGCAGTCTTCGCGTTGGGCACT
GTTTGGCTAATGTGGACAAAAGCCCAGGCTCCTCGCTGATGCATATGCAG
ACGAGGGTGAGTGCCTGTGTCAAACAGCGGGAGTACTTGCCTATTATTGG
CCCAGCCGCCTCTCCCGGTGTGATTAGCCCGGTGTCAGCTTGATCATAAC
TCGCCACTATGTGCATCAAGCCTCGAATGGTGAGCCCACAAGCGACGAAG
TTCAATGCCTGACTAGTGTGACCATTGTCTGAAGTATGCTACGAAATCGT
ACAGGGCAGTTCCCCGTGGAGCTATTAGGACATACCTGGACGCGCAAAAT
ATCCCCTATTGCGGCGCCGAGTGGGTGACCCATCCACCGTGAGGTGTGTT
ATACCCCGGTCCGACTGACATGAATCGTAAGCTTCGGTTACAATTTTGAC
AGACTCTTGATTTGTTCTCTGCCATCGAGACTGCTAGAGGTTGGGATGGC
TGCTGTAGACCAAACAATAAGGTTAAACCGCCCGCACGTTTAGCTTTGAA
CGATAATCGCTGTAGGCGCTGTAAGTCAATAGGTACGCAATGATAGTTTG
CTCGGGTCTATCGCAACTTGGTACCTGGCCGCTCATGGACCTCCTTATCC
GTAACTCGTTGCAACATATGCGTATCCGTCATTGTGTGCTTCATGCTGAT
CCAGCCCTCATGGAGATTCGTCGCTAATGAATAAATGGGTAACCCGATCA
CTCGGGGATATTTGAAAGAGCGATTTACGGTGACTACTGCGGCGTAAGGA
CCTGGACAGGAGTCCATGGCAGTTGGTGACCACACCGGGGTAAAATGTAG
CTAAGTAGCCATACTAATCAGATCATAGACTTGACTTCTAAATTAGGCTC
ATGGGTCAAATGTAAGGATGTCCTGTCGGTGATCTAGCCCATATAAACAT
GAAAAGGGAGGAGAAGGTTCTATTTTACGAGAAAGTTCGCTTCGGTGTAC
CAGCACTCCAGTTATTACAACAATAATAAAAGACCACAATGAGGTGTTGC
AGATTCCTCTTGCCTGAGGAGCTACAGTAACTATATTGACAGCAAGCGAG
CAGCTAGCAATTCCCAAGCGTTGCCGTGAGTCGCGCACAAACGGGGTTCT
GGTGTACGAAGACGCACTATAGCCCACCAAAAGCCTACTAAAACTAACCA
CCCAGTATGTTGAACTCTCTCCCGTACGACTGTCGGCTATTGGCTTGGCC
ATAGAGTCCTCCTCCTATCCACGTCAGACTTTTTAGGTTCACTACCGATT
ATTATAGGCATGCTACAATTTGTATATGGCGCGAATTCTTGCTGCAATTT
GCAAGAAACCCTGCTACAGCTGATGACACAAGTTCGTTAGACTGAGTTCA
AGACTCCAGCGTGAGCACTTTACATAACAGGATCTCCCGCGATTATTGTA
GTATGAACTGATCCGGCGAATACCCCGCGCTGCTGGAACGGCTGTTAATG
ATTCCGTTGTCGACTTTGCTCAAGTGTCACCCTTAACGTCTTCGAATCTT
GGGAGAAACTTGATTGCAGGGACTGCGCACTGCAAGCACGGTTGGACAAC
GGGATAGATAGATGGACTGCTCTTACCTCCCGAGTTTCGATACCGCTCTA
TTACTCTCAACTAATTGGCGTGCGGATTAGCTTCCTTGCGAGTCTCATCA
GATCCCAACGGTAGCACGTTGGTTTATGCGACGAAACGTGGATTGAACCT
GTAACATTGAGGAAGAAACGATCCGCCCTGGTGCCGTCGCGGTGATCCTG
TTTAGTGACGGCACATGATATTACCGTCTTTCTCGATTAATATACCAATC
CCCACCCTCTTAGGTGTCCCACCCTAAGAACAATGGATTGGTGGTACCGC
TCTAGTATCTGCTCTCAGTCGAACCCCAGTTCCGGGGATAGCTTCCATTC
TAACTGCACGGGACAATCTCAACCCAAAGGAACTACGAACCGCATAGATC
ATTTTCCCTAGAATTCAGTTGCCATACAACCATTCGGGAACTTGCCCGTT
AACATCACTATAAAGGCCAACTCCATTAGACATCTTGACTTGCTGTGTCA
GTCACTCTGGGTTTGTCATCTCCACTAGCTCTTGCCTGGATTCCAAACAT
CGCAGTCGGAGGGTCCCCTCAGGGTGACCTTGTAATGGGTGACCCCCGCC
GTGTTCGATTGTTTTGGCCCTTTCGCCTTCTCCACCCGTCCTTATTACTT
CCTTGGTCAGACATATAGGGCGAGATGCTTCAGGGGTCCAGTTCGCACCA
ACCTATTCCATAATTTGTAACTCTGTCGACCAAGAGTAAAGCTAGGGGTG
CTTAACGAGAACAGTGATCCCTTCTATAATTCAAATTAGGTGCTTTGACT
GTACGTTTACCCGGAATTTTCAAGCCTCGCCGGGTTCACCATATTACGCA
GTCAAGGCGACGGTTCCGGGTATTTCTTCAGCGGACTTACCTTAGGTATT
TTTGGCTCGTTTCAGCTCTCCACAAAGGAGGCACGGCACGCACTGTATCG
GATATCTTAAACTGCTATTGGGTGCGGTTAAGAAAACGAAATAACACAGG
TTAGGACGGACCTTGCGATATGAAAGCAAGACATGCCTGTCCTAAGCAAC
CAAACTCATAATCCTGGGTCCGTGGTGCTTAAAGGCCCCACATGTTTATG
ATCGTGTAACATTGTGCTATTCACGTTGGCATTAGAACAGGAATGATCCG
GCCCATGCTCGCACTCTTACGCACCGCCGGCGTCACGAATGCTGTCAGTG
ATCTCGATCCTATATCTCTGTTCCGGCAATCCGTACAGAAGGATTCGTTG
GGGGCAAGTTTGAAATTTTTAATTCCAGCAAATTGGCGGTGATGGTCTTC
CACAGCGCTCTAGTCTGCTGAACCAGAACACTTGAAATCAAATGACGTTC
TTATACGTACAACAGTGGACGGTACCGGTTTGCTCACAGGTTTCTACGAT
TGTTTGAATCGAACAGTAGGATGTGTGCTTATCGCCGTGCCGTTGGGGGG
GCGACATTGACTGTGTATTCTCCGCGTATGCATCAAAGACAGCACTGTTT
AAAACCTGCGATCTCGACTTATTCTGGCATCACGTCACATGGGACAACTG
TCTCTTACTCGACAGGTAGATCAATATTACACTGCAGCACGGGGTGTGGC
TCGGCCTACCAGCAGACACCAATACTTAGTTTTCTCATATGCAGACTTCA
AGCGTGTTAGCCTTCGACCCAGCTTAGCGATTTTGGTGTTATCTTGCACC
CTCCCGTATCGACGAGTGGGACTGTTCAGCTCCCGGTCCGCTTTTGACCG
ATGACTTAAGATTTGCAGCGCGGCAGAGCCCTGCGGGGAACGAACCCCGC
CACGTCTGCACAAGGAGTAAGGAGGTACTTATCATGATTAACTTTCTTAC
CGCATGCTTGACAGGCGGTACTAAACATAGTGCGGTGGGAATTGGGAAAA
TCATTTTGCCCCCAGCATACAGCGACTCCTCCGAAAAACTCCGAGAGGCG
GTCACAGATACAATTCACTTATACTCTGCCGGCGTTTGTATGAGAAGCTC
GAATGTGGGGTTCAGACCCGGGACCGGACTCTTAAACCTAAATGGGGGTT
GAGCGTCGGATATAGGATGCTCTTGGTAGCCTGGCTCAGAGAATTGGTTG
ATTTTCCATGCCGGCATAGCACTGCGCGATGATTACCTCGTTCTGGCTTT
GGGTACTACACGCGGCGCTGCCGGGTTAGTGCCTAATTCCTTGGTGCGAT
ACGAGGCTTGATTTCATGGCCCTGGGGTAAGGCTGAGTGCTTTCCTCCAC
CGCGTGGACACATGTTCGCCTACGGGCTAGCAATGACAAGCAGACGATTA
TTATCCAGGTTTCGTATTTCGGATAGCTCAGCGGCCGGTCGCTGAGTATA
ATCACGCGACAAGATCGGGGAAACTTGGCAGTCGTCGTTCAATCTCAGGA
GAATAAACGTGGCCAAGGGAGACGAACTCGTCTAGCCGGACTACACGCTT
CACACAGACCGTACGCATCTTTTAAAGCTTTGGAACTGCGCACACCAACC
TCGTGTTTTGTACTGCGCGGCGATGCTGGTTAGGTCACGTGTTGGGATAG
AATAGTTAGACTCGTAGCGCCTTAGCTTCGAGACTATGCCCTATGGAACC
TAGGGAGAAGCACAATGATACTTTGCGATGTACACCGAGCCGAGATCAGA
ATTCGTCACGGCCTCAGTTAAAGATCAAAGCGGAGTAGTCTGACGGTCTC
CGCCATGGTAGTGTTAGCAACGATTGCTCCGGTACTGAAATCGACACACT
GACGGTCAGCCTGGGGTGGGATGAGTAGACGTGGGCACTTGCTATCTGAG
TGTACTTTACAGGCAATGAAGGCGATTTTGAGCGCTTCGGGTAGCCCCGG
AGGCAAACGGCAAGTCTGAATTACCGTGGACAACGGCGGCACGGCGGGTT
TCACAGCCCCATCCCAAAGTGTCTTTGACTATGTCTGTCCATGGTATGTT
GGTGCGACCACACTCTGGGGTCCAGGCCGGTTGGGCAGCGGGTTCTGACG
GAACATTGGTGGTCGATGACGTAGCTAGGTAAACCTTCAGAACCTGCTGG
ATCACCCTGATATTAGCATACAAAGAATGTGCACACACGATCCTGGTTTA
GCTAGCTGAGTTTCCTGCTCTTAAGTCAATAAATTCGCCCGTAGTCTTGT
TTAGATATTATCGTTGCAATCTCTCCGAATAGGGTACTCTACCCGACCCG
GTGAGTAGGGCGCGTGCCTTCCCAAGTTGGCATTGTTACCCTTACATGTG
TAATTACTGAAACAGGGGAGGAGAGTGACAGGAGCGGGATAACACTTAGG
ATGTAAGGCTTAGATCAGCGGAGCAGTCATACTTGGACCTCAGGGCGAAG
CGATCGAAACTTTTCGTTCGCTGCATCGCACCCGGAAAGCCTATACCGGG
GCGTACTAGAAGGGGTAGTAATAGACTCCGCGTCCATTATATTAAACGGA
AAGACTAAAATGTCGAATGGCATGCCGGTGTACGAGGCTGTTAAGCAGAA
GCGAAGTTTTTTGCGGGGCGTCTGGCCTGGTCCAGATAGGCCCATGATTC
CAGGATCCCGCCCCCCTATATGATATACTAGTCGACTTACGATTATATAT
CCCTTCCTGTATCAGCAGATGGGCTGGCAATGGACCGCATCGTCAGTGTC
GGAAAAGGTCAACGGATCCTCCAATAATAGATTCGTTGTTGCGGTATTTG
GAAACTGCTTGCGAGGGCCGAATAAACCTCCTCGGGCTATGGCGGTCAAC
AACCCAGAGGGCACCATCGTGAAACGGAATACACCACGGATAGCGGTACG
CCGGGGTACTTTGCCATCATGAACGCAAGGTTCCGCGCGGCACAATGATA
TAAGGGCCGGGGGGACTCGTCAATAAAGTTCTATCTAACTTCTCCATCTG
GAGTCGTGTTAGTACTTTAAAAGTCCTATCTCTGGCCGCGGCAGGGGGGC
GGGAAGATGACGAGATATCAAGGTAGTTTCAAATCGCATGCGATTTGGAT
ATTGTTATCCTCTTCATGTTGTCAACTACGTCTCCCTTGCGTATTAAGTG
CTTAACCCGCCGTGTACCGTCCTGGTTAGCCTCATGGTATCGTCCGGCGC
GGAGTATCTAATCGATACGCCCTAGTGTTTCCCCGGCTCAGTTCTTTGGA
GGGTGACGAGCATCATCCGGGCGACTACTGCCTAACGGTGAAGTTCGGCG
TTTCGCAACAGCTCTGGGCCCGGCCCGAGCGATTATGTTGATCCAACCGG
CTTGCGCATGGCTTGGTTGCCCATCTCCCTCTGCGACAGCAGAAGATCGG
GACCCTCTAAACGACGTTAAATCCCGGCAACAGTAAAGCACATTAGTTTG
ATAGTCGCCGCCTTGGGCAGTCCATGTTCCATATCACGTAGTAAGTCCAA
ACTATCTCCCGTAGTTCCGTCAACCTTCGCGTATGCTAGCCAATCGCTTT
CCGCCTAACTTGCGCAATGACTAGACAGGCGCTAGTAGCTTTAGCCGTAG
CCATGCGTGGGGACTTTGCGGCGTTTAGCTCAAAGGATCAAGGGCCCATC
CATGTACTGCTGCGTCTGATAAGAGTCCCAACACAACTATCAAATGGAGA
TTATCCTAAAACTGGACCCCTTAACCCGCGCAACCCACCATTACGTTACT
TAATCCAATATGGCCCGATCACGGCAACTTCGGTTCTATGATGACTGCAT
CGCACTGCAGCGGAGTTCGCACCTCTTATAGTCTCCTCTCCCAACTTGCA
TACATACGTTGGGCCCATTATCTGTCGCTGGTTGGCAACACTCACAGCTC
CTACTCGTCGTGTAGCTATGAGTGATAGACGTGCCCTTGGGAAGAGGTTT
CTCTCCAGTTTAGAATAGCAGCTAGAACTGGCAGGCATATAGATATAAAT
GGCTTCTACCAGTGCCAAAGTCTAGCGCATGTGCTATACGCGGTTCGTGC
GTCCTGCCCTCTCCAGGATCCTGCTTGCTTTCCTTAACAGTCAACAAAGC
GTGAGCAACTTTAGACCGTGTACACACTGCATAATAGTCAGGCAACACAC
GGGTCCACAACACTCCCCAACTGAAGTAAATACGATTTGAAGAAGCAATA
CGACTCCATTGCCCCTCATTTGAATTAATACGAACACGGCTGCACATCAG
CGGCCTCTAGTGCAGATCATGGCAACCCCACACGCTCTGAGTATATTCAT
TTCTTTCGAATCTGCGTCCACACCCTATCTGACCCAACAATCTACCGAAT
CTTCAATTCCCGAAAGCGGAGTAGGGCAATTTTTATCCCAACGTGATAAT
AGGAAGAAGACATCCGGATCACTAGCTGAGACCGCGTTAACATAGAGAGC
TCTCAATATATGAATTAAGGAAACCAGGTTATGGGGGTTCCAGTAGGTAG
AAGACACGCTCGCTAGCGCATACCCCGAGTGCCCACTATTGATAATATAA
TAATCTCCTTTTTTGCCATCAATGAGAAGCTCAGGTACGATGCTAAAGGG
TGCCCTGCTACTACCGACCACTCTCTCACCCCTTCCAGTGCGGGAAGCGG
TGATCATATGAATAAACGTTCGACCCTGTGTAGGCAAAGTCACTAAGTGA
CCCCTTTTGCTAAATTTCCTAATTCGACCGTGGGTCCGGCCAAACAATCC
AACATGAGTGGCTCCATATATGCACGTCGGGAACGAGGGTCCCCTGGCGC
CATCCAATAAGAAATCTGCTGCGGGCCTCCAAAGCTACCTCCCCCTGCTT
ATCGTTCCGGGTGGTTGGCATAGATCGGCACCTAGCTGCCTCCTTCATAA
GCGTAAAGCGGGCACGGGAACAGGACGCCGCGTCGTTACCGCCTACCGAT
CTTCCGTGTGGTCGGCGTCTCCGAAACATACTTGGTTCCGAATTTTAGAC
ACGCAATCACTAGCCTGACGGACCAGTTACACCGTTTTTAAGGTTCAAGA
CTCGGTCCCGGAAGAATCGTCACCATCCATCCTATGTTAAGTTATTGGGG
TATCTTATGCGTAGCGTTAAGACACTGATATCGGCTTAGCGGGAGGCGAT
CGGCTCTTAGAGTGTAAGTCCCCGTGCTCGGTCCGAATGTGTAGCCTCTT
ATGGGAATTGGATGGGTGACCCGGGTCAGGTGAATACCAACTCCGTTACC
ATGCCAGCACCCATGGGAGTTGGGCTTAGTGGAGCGTTCCCCGAGATGCT
GAGGCCTATATTGGTTTATGGGGGTAAGCACGGCGATCAATCGCGAGGTT
TTCTGAGTGATTCCCTTACATCGAGGGCTAAGGTTGGTCACACGAGTGCG
TGCGTGACAGGCACGAATGTTCCTGGTATGGTTGTGGTTAAAGAGGTCAG
CACTACGAACCGCGGTTTGATCCCCGACCAATTTAGCACCAAGGGCTCTC
GACTTAACCTCGTGGGTGATGTACAGCTCCTCATCATTGGCAAATGCTGT
TGTGATTCGCATGGGTTGCTATCCCGGATCTCATCGAACCACGCAGCAGA
TAATCGGAGGGAGCTGCGTATAGTCCTTTGATCGAGGCTATTCACTCCAT
AACTCCTCCCTAAAGTTAACGGCTTACCCAGGGTCCGCGGTAGTCCCGGC
CGGAAGGGCGGAAGCAATGACACATTCTTCGAGCTTAAACCGTGTTCATG
AGATACGCCGGGTGTTAGCACGGAAGTGAGAATAGTCGTGGAAGCCTACG
AAGTGGTATCGCGTTGCGCCGAGGCTGCAGATATGATGTTGTCGGGTTTC
CTAATGTTATGTCCTAGTGAAGAAGCTGGCACTGAAATAGGACGCCAACT
CCGTTAGGCTTTACTGCCCCCGATCTTCCGAAACACTATCCGAGTGGGAA
GCAGCGCGTTCGACGGCTGGTCCATCCTTTCCCGAGTGGCAGACTGTTAA
AGTTGAGTCTACTGAAGCCTCTCCACCTACTAAGACGGCCCCTCCACCCC
GCCGCCAATCCGGGGGAGAGTGCATTTACTTGGCTCTCCAATACGGCTCC
GGCAAACAGTTCAGCTGAGATTAGCTGCCTTCCCCGCTGAGATCCTCTAG
AGGGGGCGGCCGCGTAAAATTCTTCTACTTTCCTCCGTTACAGCCTCCGT
AGGTCGGTACTGAAATATCGACTGAGCTAGCGTCTGTACATTGCCTACAA
TCTGGAGACCGCACCGGCAGAACCCGGGGGGCTAAATGGTTTCCACTGTA
TATAGTCCCTTGGCTCCTATTGCTTACATCTCGAGCTCGCTATAACTCTT
AATGTGACAGTACAGAATAACTTACTTGTCATATTTTCTACAGAGTTTAC
CACGCAGGGTGTGGTAGAGACCCTTGGGCCGGGCAGACCTCAGAAGAACC
CGCATACTCACGGTCAACTGACTGAGCATTACACTATCATATCTTACACT
CAAGTCCTATTGAATTTATACTTGCAGTCCTGACCTCACGCACGGGCTAC
TCGAGGGGGGATAACAGTCTGAGCGTTGTAGACAAATTGGAAACAGCCGC
GGATACGACTATGTAGAGAAATCATAGGTGCGTCACTGACGGGTGTGTAC
AAACCTGACCAACAGGTTGAGTCAGGGTTCATGACTCCGCTTAAGGCTTG
CTCAAGCCACCCCAACTACCCTAGTAAATCATAGTTTCATCTGCCAGGGG
GTGGTGCTCAGTGGATCGCATCGAAATCGAAAGGCCCGCAGGGGAGGCTT
GCCTGCCCTGCCAAGGTGCATCCGGTAGTCTAGTCCGCCCCCACGGGCCA
CTAACGAGGCTTCTTCTAGCCACGAATCCCGTCGCCACACATCATAGTGG
ACCGCGATTGGACCCTGAGTATCTTGCACTGTCCAGAGCTCCCCTGCGTC
CGCTAAGTCCGCTACCGTTACAGGAGTGTAATTTAGAGTCCCTGTGTCTC
GACGAACGGGTCGTAGTCTCATGCTGAACATCGGCTAACACTAAAGGTCG
GGCGTGAGGGTAGCACCGGACCGCTCCATCTTGGGTGATGTCGGACGAGT
CTAACGGAAGATAATCCAGAGTCAGCATGACTATCGTGGATCTTACACCT
AAAAAATCATCCCTGGATGGTAAGATTGCTCCATCAAGTACTAGAACGTG
AGTGGCATGACGTCGATTGCATTATGATCTGGTACGTTTGACTCGGCGGA
GCTAGACGTGATCGTTCTCGTCTTAGGCACACAAGCTCTCCTAACCCTCT
TCAAAGTGTCAGGGGCCAAACATATTACCTAACTGAGTGCCGGAGTTACA
TTGGTTGCCGGGTCACCGGTTGATCGAACCCATCTATTGGGGCCTCGAGT
GACGGGGTTTGGCGGAATTCTATCAAGGTTTGGCAGATTAGATCACGTTA
TAGACTTCGGGACTCAAAGGTGTACCTCTTCAGGAAGAGTAGGGCGAGGT
CGTCTGTGAACTAGTTTTTCAGCTGCTAATCATACGGGTCATAACAGAGA
GGAGTCGTCTCTCCACAAGTTCTCCCCGAGCAAGCTCACATCTCAGCGTT
ATAAAGTTGTGGGCGGCTTTGCACTTGGATGTACCACTGAGATGCGAAAA
CACGGTCCTCGAGTCAGTTAGAGAGGGGTCTCGGACACTAATGCCCGCTA
TGCTTCATGTGGTTAATGCACCCCACTGGATATTCCAAGTGGCCCGATTA
TAATCTTAGGAATAGACGGAAATGGGCCGCTATGGTTTTCTACTAGGATG
AAGCTAAGGGGACTACTACACGCCACCAGCCTCAATTAATCGCTGAACTG
GGGCGCGATGAAATATGGACCGTCTCCATGTGTGGGCTGATTGATCGGTT
ACGTCGGTCTCGCCACATGATCTGCAGAACGTAGCGCGCCGGTTTGAAAG
ATTTCCTCCACAGGCTCTGCCTTGGTGAGAGGCGCGCTATGAACGGAGAG
GAGCCGCCGGACTGAAACCGCTGTAATGTCCAACCATAAAGGGACGCTAG
CTCCCGTTTTAAATGAGCCTGAATGAAGCGCAAAGAGGTTTGCGCAGATA
ATCATCGACCAATTTAAGCGGAGACACGTTCGCTTGGATCCGAATGAAGG
CAACCATGACACTTCTGCGGGGATAACCCGTGTCGTATTCAGTGACTTAC
CACATAGAACGCGCGAGTAATAATCTACCGTCGCGCTAGGACTAGGAGTT
GCATCTACAGACTACTAGCGTATCTGCTATGATGTAAAGTATTCATGGTA
GATTACTCACTACACCTGCCCCCAGGGAACGCCGGGTTTACGGGCGTTAT
TTCTGGTGCGCCCGGCGATAGTCAAGGTAACACAGTTTCCGAGGATTATG
ATGAAGCAAGGTGCCCATACACGATGCGGCCACGCTGGCGGCTCGTCCTA
GGATATTTTAACTGAAGGGTAGGGTCTTTTTGCAGTTGTGCTATTACGCA
CGCTGTAGGCACGTCGTCAGATTACTTCCATCGGGTTTTGACTATTCTAC
GTTGAAGATTCGAACTCCACTAATTACCTATTCTGCCAAACGCCGACTAC
TTGAACTGAGTCATATGTCTGAGTTGCCTTTCAGTGCGGGTAACCCATCT
TGTTGCGCTTCTCCTTAGCACCGGGAGGGAGCGTCGGGCTTTATGCGGGC
AGCTTAAGGTTGAGTGTCAAGCCGTGCGCTAACTGATCACCAAATCCATG
TCTGTTCCAAAATAGCGTGCTTCTTCCACCCTATCCCCTACCAACGCACG
TCTTGGTGCAGAATTGCATGGAGTAGGCTCTGGCCTACCAGCCAACAGAT
CACCAGACTAATGACGACTAGCGGAGGTTAGGGAGAATGTGTGTCCGACC
CGAAAAAGTTCTGAGGCATGACTTAAAGTTTATCCTCCTCGAAGTTAGTT
CCGCCGGGTAAACCTCGCCTGGACCAATTGTATTGCAGTTGAGGACGGTG
TCTGACTTACAACGAGCAGTAATGACGGGCCCTCCAATTGTGTCGTATGC
GGAGTATTCAGAGGGCTTTCTTGAACGGCATGCAACGCCGCCAAAGACAA
GCCATCACAGACTCGAGGTTGGTTGGGGAAAGACCGTGTATGCATATAGC
TTCGGGTGGCAAAAAGTGTCTTACGAGTCGCGCAGGTCGAAAGACTTTTA
GCTCGCTGAAGGGCGTTGAATAGACCAACGGGAGCTGCCTGGGCGAGTAT
GCCACCGATTCCGCGCTAAGCGCCGTGCACCCGGTCTTATGATACTTACA
GGTTCCGCCCTCCTTCGGCCCCCCATTTTTAGCATTCGTTGTTGCTCATG
ATGAACCATTTGAATTGTGTGAGAGGATTAACGCGACGCATCTTTGTCTG
TATTACCTACACAGGGAGCACAAGCGACAGACCAGGACATTGTGGGTAGA
GGAGGCCGGTGTCTCGACTCGCATATGTCGTCTAGACCGATTTCATTCTA
TGAGCTTATCTCAGCTGGTATAAGTTAGGATTGCTCAACACTTATCTCCA
GGGAACGGTCCTGCCGCTACTGGTGTTACGCATATGTGCCGCCTAATTTG
TATCTGAGACCCTCAACCCATTCAAGAGGACGCACCGATTTTTATATGAC
GCTCACATGATACCAATTACCCTCGCTAGGGACGTGCGTGTCCCGCAAGG
TACCCGCTAGGCCAGTCCATACATTGGTTCACATAGACAACAGGGATATA
TCCTCGTCCGCCACAATGTTACATCTCTACGACCTCCTAGTGGCGACGAC
TTCGCGATAACACACATGTGACGTACGTATCTTCGCATACGGTATCGCGG
CGACCGGAGGGCAATGGCGGTCACAGGGCTCAATTCCGTCGGCGGACTCA
GCTATATAGGAGAACTTTCGCAATATATAAAAGAACTGACCTGTCCGTCA
CCATTTTACAGCGACCTGGGGAGGCACGGCTAGCCATTTGCCGGGGTGAA
TCGGACGAACGCTATAGGAATGTGCCAAACACGAGAACAAGAGGGATGGT
CCTTGGTTGGTAACTTGCGCGGGTACGTTAAGACAGCGATATACGTCTAG
TCTATCCATACGGACCGTAGATACGCGCCATGAACGGTATGGACTCCTGC
TTACGCTAAAGACAGCTTGTGCATAAGACCGGTGATGAATGAGTTTATGG
TTTTGTGTTGCGCGTAGCGGTGGAGTGACGGACGACAAATATCTAGTGTT
TACTGAATTTCATAAGGAGTTCCCTAAGAAGGAATGCGTCTCAAGAGTCC
GATGTGGCAGGTTACGCAACGTAGGCCCGTCAGGTATTTTCCCCGGGTTC
CGCAATACTACTCCGTCCTGGCTATACCACAGCGAAACGAGTCTGCGGCC
GATTTTCGCGATTTGTATGAATTTATGGCTGCTGCCGCCAGCGGGGAAAG
AAGAAGGGCCTCCCGAAATCTGACGCTCACCGCGTTTCTGCGTGTGATGT
GTAAGTTTCCCAGCGTAAGAGACGCGATAACCAAGGTCTAACTACTGCCC
AACGCAGTAACTCAATATTGACGCAAAGCAGCGATAAGCAGGTAGGTCGT
CTGTCAGTGTTTGATATCCTTCGCAATACAAGCCTGACTACATCTCGTGC
ATGTCCCTCGTCTCGCCAAGCATGAGGGTCCAGAATAGCCCACTTGTTAC
AAAGGAACGCTAAAGCGGCGGGTGCTCTATATCGACCTCGCACTTAACGA
GGCATCCCTCCACATTTTCTGACGGAAGGTAGGCATCGCTGCTTTGTTCA
CGAACGTTCCTGTCATACCATCTGCACTTTGAACGAATGCTCAAACCGTT
TTTTGATTTCAGTGGGCAGCGATGTGTAGTGTAGTCGGTGCTTGATCCAC
TGGGTATCTTAGCACCCTGTACCTGGCAAACCTCTGCGACGTGAAACCCC
CTATGCACGTAAAGCAGCGGTCTTTTCTACAACCCTCGACCTCCCTGAAG
AAAGCGTTAATCCCGTAGCCCATTTAGGAGAAGGCCTCGCCCAATTGCCT
CCTAAACATAAAGAGAGTTCTTCTATAACGCTGGTAAAGCCGTGGATTTA
TAGAATCTAATCAAGTCTTAAACATGTACTCTGATTACCCATCCAGCAGA
CGCCGCCTTTTCTCGAGTGCTTTAAAATTTTCTCAGCCATTCTTCGTCAA
GATGTCATCGCGGCTGCGTATATTAGTACAATGCTTGCGAGGGCGTAGAT
GTCCTTGAATTAGAAGGCCGGATCGTTCTAGCGCGCCTTCGTTAGATGGG
TTTCTGCAAATATTCCCAGAGGAGGTCCGCTGTGCCGCTACTGACTGGAT
CACGCCCTACAAAGAGGGACTCCTACGTGCATCCACCATACTGTCATCGC
AAATGCGCAAAGCGCCCATTCGCCGTCCAGAGCTTACACAGTGATGGGTT
ATCCACCCCTCCACAGGCTGTAAAGACGAATACCCAACGTGATCGTACTC
CGAGGAGCAATGCCTCCCCCTAACGCAACAGCGGAGGGTCGTCTGCATGA
CTAACCCAATTATACCCGACAAGAGGCGTGATTGATCTTTTGTATATAAG
TCGACGAGGGCGAAACCATGACCCCCGAAAGAGCGCGCCATCCCTTAGAC
ATTGGGCACGCCAGAACAAAGACGAACCTAACAAGCGGCTCTTTGGACAC
TGACTTATATGAGTCTTCGATGAATGGGATGAGCACCGATTTAACTTGTC
GGATCTGAAATCATCTGTTAGAGACCTCACCGGCCTAGACCGGGCCCTCT
GTCTGCTGACCTCGTAACGCTAGGCTCTTACTGGGGTTTACAGTTACTCG
AGTGTACAAACCTTGCCAACATCGGTACAAATCCGTTACGTAGTGATCAA
TCTCGAACGGCCTCGTTAGAGAGCGAGGTTTACATGCAAACTTAAAGGTT
GGAGCTCTATTAAGAAGGCCCGATGCAAAGCCGACAACGCACCTTGGATG
AGAGATGGAGCTAGAAGTAGGTTGCGGAGTTTAACTATAGATTCCTTTAC
GATCACGCGGTTCAGAAAGTATCATACCTTTTATCACGAGTCCGAAGGTT
TGAACGAACAAGCGTGAAATACTGAAACCTGACTTCTACACGCCTCTAGT
TCCCCTAGACGACCGGATGCCCTGCTATCCTCTCAAGTCTCTTACGTTGA
GGGTAACCAAACTTAGAGCCCGTTGAAACACCTTCGACGCGCCAGTGGCC
ATGGGCAAGTGCTTACTAGGGCACATGCTCATGGCGCCTTATATGTCCTC
TTCAAAATAAATCCGAAGCGCTCCTGGAACCCTGATGTAGTGCCCATCAG
ATCTTTATGGGCATAGTGTTGGATCTACCCATCATTGGGGGGCCCTCGTA
GTGACGGGGTGGTGCGGATTTCTACTAAAGGTTTGGCAGTCATGATCAGT
ATAAACTTCGGGGACTCAAAGGTGTACTCTACAGGAAAGACTAGGGGAGT
GTCGTCGTAACTATTTTTACAGCTGCTTAATCATACCGGGTCTAGACAGA
AGTAGTCGTCTCCCACAGTTCCCGCCGAAGCAGCTCACATCTCAGCATTT
AAAAGTTGTGGCCGGATTTGCATTTGGATGACCACTCTGAGATGCGAAAC
ACACGGTCTTCGTTGTCATTAGAGAGGGATCTCGGACACCGGACAAGACT
CTCCTGGTAGATGAAGCCTATGAGCGTTCCTGACTCTCACGTGATTGTTT
AGCGTGTTTGTAGTATTCTTGAGTAATGAGATGAAGTCTCATGCCTTTTG
CGTCGAACCGTATCCATGGCGTCCATGCATGTGATGATTATGATCACCTT
CGACAGGTTGGCTGGAAGGTGCGCGATCCCCAGAGCGATTTGAGGACACA
AGCCTAATTTAGAGCCGTAAGCAAAGCTTCCTTAGCGTCTGAAGTTGATT
TGGTCTCTGCTTTCGAACACTACTAATCATGTGGACCCCGTCGCAGGTCC
CTTCGAGTCTAAACCAACAGGCGCCGGCCTATGTTGTAATTAATAAGAGC
CCCCGATGATCGCCACGGAGCTCATCACGAAGGGACTGATTCTCCTCTTA
AGCTCAATTTACTCAGGGAAGCGTGAACCCAATAGGATAGGCGAACTGCA
TAGCACTTAGTTCAGACAGCCTACGATCTCTCTCGAACCGATTATCTAAG
CGCGGATTGACTTAACAACTAACACTTCGTATTGGAGTAGCGTATGACAG
CATAATCGCATTCTATAATTTCCATCGATATGCAACATAATATAGTCAGT
CGCGCCCATACTTCACCTTCTGCCAACCCTAGGAATTAGCTTAAGCGGGG
GCAGCCCCACCGCGCTCGACCTGCTTGTGACGGCGCATTAATCTGGGGCC
CCCTTAATTGTACTAGGAACATGTCACAAGAATTTCATCCTATAATCCAA
CATCCAAGAATGTAAAACTATCGAACGGTGCAGTAATCCATCGGAACTAC
GGCAGCCGTGAACACTTGATCTATCTCTAGGGCCCTGATCCGTTCGACGC
ATCGCTGACCTGTGACTGCCTCCTGGTGCAACCTGCGTTAGCAGAACCGG
CCCCAGATCCGAGGGAGCTGCATATAGACTTGGGATGTTCGCGCCGGGTC
CCCTTGCTAACTGTTATGCTCGGAAGCAACTGTGCAGTAGTGTACAATAG
TATGGCTGTCGCGAGACCGAGGTGGAGCTGAGCGATGGAAGATTAGTGTG
CGGCTGTTGTAATATCAATGTATTCCAGATATTGCTTGGGCATATATACT
GTTGTATGAGCCCGCAACATCAAGTGTTTGCCCCGGTCCAATCTATCAAT
GCCACGTCCTGATCTCGCCGCTGGTATCCTGTATTAAATGAAACCAACCC
CTTAGTTGGCGAAAGTGTGTTCCGGATGTACTCTATCTGAATTTCACCAC
CCATTGTACTGAGAGTGGTGATGGTTGCCTAGAGAGCCCTGACCTGACGC
GTCCGCACTAAGGGTTTGCGCCAATTCTAACGTCTCAACGTGTGGCTACC
TACCTAGACGTACATACAGATAAAATCATCAAAAGCGTACCCCCTAAAAA
ATCCAGACCAGGGCACAGTCCTACTCAATTGAGGGTCTGTGTCGACGCAT
CACTTAGCCATTTCGCCGTCAAGCTTCGGCGGGTCTACATACCGTGGCCA
CTCTGCCATTTCAGGGGACCCATTCCAGATTCTATCCCGTACACCTCGGT
GTGGCCCGATCTCGAGGCCACTGGACTGCGTGCCACCCAGGCTCACTGAT
CTTCACAGGTCAGTAACACATTCGTGGCGTTGAGTCACTGCTCTCCGCTC
GTACTGCCGACTTCTTAGTTCATTTCCGGTAAGGCACAGGTCTTTCTCAG
CATAATTACCTGCTGGCAACCTATATACTTCACGCCGGCATTTGTTTCAT
AGACTGTCTGTAACACGACGCGCAAGCTAACAGAATGCGTCCGATCTCAC
GGTTTGGCCCATCAAGGCAACAGTATCCCAGTTTTGTTATTCAATAAGAT
TTGCCCCCAACATACACTGGATAAAAAGATCTGTGATGCTGGCCTAGTGT
AGGCGACATTGTAATAATACGCTTCCTCCGGCTCTCTGAGTCCCCATGTT
GGGTTATTATTCTAGGGTAGCCTGAAATACAGATTAAGTGTTACCACAAA
TGTGACAAAATGTAAATGCAACCAGAGGACCCGTAAATTTTCAGGACATA
GGTTAAGTCACGCGAATGATACTCGCTTCGGTTTATAGGGTCTACTTTAA
AACTGCACTGCATATTTACTTCCATAGACCCTAGCCCTAGCCAACCATCT
AGTAAATCTTACTCAATGCCTAGGTTCACGCTAGATAGGCACGGGCGTGT
TAGACGGCTCGGTAACTGCGCTTGTCTATTTGTGCGTTCAATTAAGTGAG
TCCGGAAGCCGCCCCCGAAAATCGTAGATCTCTCGCCGTATATTGGGTAA
CATAACGATCCTTCGAGCAAGGCACAAGAAACCCGACCAGATGGAGATGC
AGGCTTCAGCGTGAGAAGGATTGACCCGTTGTCAGAGACGCAACCCAATC
TACAGCTGCGAAGCTTACCATCACCAGCCGCGCGCGGTGGGAGTTCGATG
TGGCTATAGTTTGTATACGACTTGGATTGGACTCTCGCTACCCCCTTTCC
GGCTACGTCTACATTGAGTCAGTACAAGACTCGGTACGTTTTCTAGTAAG
CCCGTCTGGGGCCAGAGTGGGCTCTAAGCAACCAATTTTTTCAACATTCT
GTTACATATCCCAGTCTCCAACATGTAATGGTATCTTTAATCACCGGCGC
GTCTTCGTCGGGAGTTTTCAGGCCGCCAGAACTATGCAAACGGATCACTC
AGCCCCTGTATAAACATCGCGTTGTCCACAAGGGCGTATGCCATATCGGG
GCCCTGAGCGTGCACCGTCTTCCGGACCCGGCGGAAACATGCACACGCGT
TCCGCCGCTGCGTCGTCAAATTGCATGGTAAAGTTGAGCACTCGGAACCA
AGGCGTGAGGGGAAAACATACAAATTATATATTTGCCCAAGATGCTACTG
GTGCCGTTGATAAATAAACTGTGCTGTGCGAAGGCCCCACAGTTGCAAAT
TGGTCGGGGAAACTAATCGTCGAGGTGCTTCTGTACCCTTAGCATAAATA
AAGGTCAATTAGAATTGGTGAGCAGGTACATGAGGTAGCGTTTGAAAAAG
TCGGGCACGATAATTGTAGCTCCGCATGCACCCTGCGGAATCGCTTGATA
ACAGGCAAGTGCTATCGTCTGCGAAGAACATTCGGTCCTTGATCCACAAT
CCGATCACCCTACCTGCAAGGAGGCGATGTGTGCAGTTTTGACGAACCAC
TTAATTCATTGACCAGCATCAAATTCCGCTTTTTTTACCCTATTCACGGT
TAGAATCCGTTGTCCCGACTTGAGACTCATTATCCATCTTTCATTTGGCG
TCAGGCTGACTCAGCGTTTTAATATAGCGCTTTCAGCACTCGTTGTATCG
CCCGGTCACTGTTCAACAACTACTTACAACGCAGTCCAAACTAACTCTCC
TGTAGAGGCTTTTTTGGCTTCGGGCTACCAACGCAGCTAGGATCAATTCC
CTGGACGAAGAATCCGTGAGTAATAGACATACCGTAGTGTCGGAGTTACC
GTACGAGCGATGGGAGGAGATGTGTCCGGCCAACACGTAGACTTATCAAG
CGAATCTGAGACAAAGCCCAGAACCTGAATGGGTGTTTCCGGACAAGTAG
AACTTAGATTGGAGGATATTAGTCGCTAATTAGATTTAGGCACGATAGGC
AAAGATGCGGGCGCCAGGAGAATTCTTTCTGTGGTAGGCGTACTTAATGA
CTGCTCTGGTAGGTGTTCGCGCTTTTCGAGACGCGATAAACTTTAGGGTA
GAGTGATTATCTATCGCACTTCGACTGTCCCGACTCTCTGTCCAGGGTTC
CCCAGCCGCTGCATCGGCTCTCGCAATATATGTGGCCGGTAGGGAGACTG
CTTTCAAGTCGCCTGCCAGCCGGGCAGACTTGATCACTAGGGGGTAAGGC
CATGGTCTGGGTTATTAAAGCATTTGATTGTGACCACCACCCCACTCTAC
ACATGGCGTAGTCCACGACGGCGACGGGTGAATCCTTTTCTGTCGGCTAC
TTCGGACTCCAGCCCTGCGTGCACCTTGTAAAAAAATTTATACGATGCAT
GTCGAGGCTTTTACGCGCGCTCTCCAGCCGGGGAGAGTGATGGACAATCC
TCTATTACAGATGGTTTCACTGCTGAACAGCCCAGACTACTTTCTATTCG
TGAATATAATTGCCTCCGAAGCGTGTAACGAGTCTGGCCCCTTAGTTAGG
CGCCGAATGTCCCAGGTGTCACTGTGATACGTATGGATACGAACGCTCCC
TCACTGTATATCAATTCCCCGACGCAATTAAGGATGAATCTACATGGAGC
TGGGTGGCTGCCACGTTAGCCCTTATGTCCAAGCCTAGATGACAGGGGCT
AACTAAAGTGTACCAAAAACTGCGGGAATTCCATGAGGTGTTGCTGGATG
CGGAGATCATCATTGACACTGCAGACCAGATCAGATAATAGAGTTGACCT
AGCCCCCGGGAAAAATTGAGGCTTACCTAACTATTTAAGCCTACACGTAA
ACATTCTTACTAACCACGATCAACGACCTGTAGTGCACAAAGCCCCCGGT
ATAGGTTATTTAATGGAAGTCGACTGACCCACACCCCTCGGGGGAATCGT
TCAACCGGGTAAGGGCGCGCCGCTGACGTCGTCACATGACCAGGGATATC
GAAGAGGTCAAACATGGACACGAAGTAGGATTGGATTGCTTAACCAGCAT
GATGTTGATTTCTTATGTGGTGGCCTGATCTGGCCGGGGATCCGTACTTT
TAACAAGGTGTTGTCCCGATAACGGAGTATAGCGTGACCACCTGGCTCGA
GTCATAAAGGAGTGCACCGGAAATCTGCACAGTGGTGTCTAACTTCACAG
ATACATAGCTGGAATAAGTTGTCCACGCCTATGAAGGCAGATGACACTCG
GGTACAGGTAACGCCAACACCCAGATATCTGCAAGACTCGGCTGATCAAA
TAAGGGAGTGCGACGCGCCTGGTTCGAGTCTGCTAAACCCTCGGTTTTAG
GTCGGAGTACCAAACTTGCGATAGTTAAGACCCGTAAGAAATGTGCCAAG
CTGCGCCCGGCTAGACAGCCCCCTGAATATCGCCTGAATGGTCAGAAAAA
CAGTCGATCATATTTACCTGCAGCGTACACAATTGACCCTCTTCGCCACT
CGATCTCACTTAAGTGCCATCTGTAAGTCGTACTCTTGTTGTGCGGTGGG
GTTAGTACATGCTCTATCAGGGCCGGATAATCGAACAGCATTAGCAGTAT
ACGGTCAAGGTTCAGCTGCGTTACATGTAGATAGCGCGTTGTTAAATTCC
ATTTGGTTCCGGTTAACGTTTCTACGGGCATGCGAGATCGGTCTCCAGGA
GATCCGGCATTTTATTATGTGAGCACCTGCGTGACTTCTGATTCACGACG
TCTTGGCTCTAGAGAGCTCTTTGCGAGAAGTCATAAAAAAAAACGGGTCT
GTATTGCTCTTGTGATTCACTAGTTTCTCCTAAGATTTCGTACCCCTGTT
GCAGTTATAATGGATTTTGCGCCGTGATCAGCCGATCAGTCCGAGAGAGC
GCAAGCACCCAGTGAGGCGACCGGCTCACACGTCAGAAGTTGAGTGGCTT
ACTAAGCATAAGTCAACTCGTTGTCCAGATCGCTGCGATATCGGGAATAC
TGTCATGAGCTATCCAGGCTTACCCGGCTTCTGCTTAGCCCTTATAATTA
ATATAGGTTCGCCCCGTGTAAGAGGAGGGGAGGAACCTGGAGATACCTCA
GCGCAATTAACTAGTGGTGTTTGATCTTATACCCCTTGCAGAAATTTGTG
AGTATGCTCATGGGCTGTCTCCAGACGACGCAGGCGCATCCTACGCTGGA
ATCGTATCATGCACCCGTACCGCAGATGGTCTTATGTAGTTGGAGCACTT
TGCACTATAGTTTACGGTTATACGCGTTCGTGGCATGTCCCAAGTCTGTA
GAAGTGAGCGGATCAACCGGTTCCGCGCTACGTTGATATCCCTAATCTCC
TCACCAGAGGAAAGAGAATACCATCAGACCGTGATAGATCGTTCTTCAGT
TCAGCAGTATCGAATTTACTTCGAACACTTCGCTATGATGTTAACGGTTT
ATAGTTACCGCTCTAATTCGACTGCTGGCGTCGGAGACCAAATTGATCCT
TATTATTGAGTTCACTCTCTCAACACGGGCCTCCTAGAGGAGGGGATGGG
GGCGTCAGAGCTCCACGAACTGCACGCCGCGCAGTACTTACCATACTCCA
CCGGCATATGGGGCGTTACTGTAAGCGATAAGACATGATAATCGCCTTTA
AAAGCGATGAATTAGTTAACTGCAAATTTGTCACCAATGGACGGCCATTA
GAGATCCGGCCAACTCTTGATTAAGTATACAGTCTGTATCGCATCTCCTT
CATTGGAGTGCGCAATCTCACGGGTTTGGTTAAATAGTCACGAAGTCTTT
GTCTCCATGGAGGTGTCCCTAAGCGGCGCGATAACGTGCGGGCTGAATCC
CTGCGCTCGCCGTAGCGCGGATTGGGAGGGGAAATAATGTGAGGATAAGT
AAATAGCATATCACAACTTACTGTTTGCTGTGACAATCTTCCGTACCCAG
CGCAACGAAGGAACACCTAGCTTTATTATTGCTGATGGGGCGGAGTACTC
AATGCGACTGTATCAACTCGACATTAACCTGATACTCTGCCAGCTCCCCC
TGAAGAGATTTTTCAACATGTGTTAGACAGAAAGGTATTCACTATTAAAC
GGAGAGTGATGTCTGCATAATCTAATTAACTCAATATGTACGGCCCTTGG
CGATAACGCCGCACTAGGCAGGTCGCGCTAATTCCCAGCCATTAATTCGC
AGCCTTCACTCAAAAGTAAACTTGTGGGGACTATAAACCCAATATCGGCG
TGAGGCTACGCCCTGCAAATAGTTCCTTAAGGACACTAATGGTGTCAGAG
ATATCCCTAACATCCGTAGGCGTATTGATGTAGAACTGCGCCGTGCTCGA
GCATGTCAAGCGTTCACTAGTGCTGGCGCTAGTAAAATTAATATTACGGC
TGAGCTTGAACACGTTGCGAAGACCTGCACCGCGGGGTGAGAATTTTGGC
TCCAGTTAATCCTTGTGCCATCCTGACGACCAAACCTATCTAAGTCTGCA
CTCCCGTGTGTATCTATTTTAGACCAGTAGAAGCATTGTACTAGCTACGG
GGGACTTCTTGCCAAGCTGTAGGCCGGGAATAACGGCTCTCAAGCCAGTG
ATTCCGGAGAAGAGGGGGAGTAAATCGACTGGCGTACCCGCTCATTACCT
GTTAGAACTATAAGCTTGCTACGACATTATATTATCGCCACGCCCTCGTA
CTTGCGTCAATTGACCTGACTCTCTTACGGGCAGGGATGTAAGCTTGTTC
CGGGCACAACACTAGCTTTATGACTGCTGGTAGCTCAGGGGTATGTCCGC
ATTAGGAATTGTTTGCTGCAAAGATCTTCAAAGGGATATAGTAGACTATA
CACTCGATAATGATGACTGGGCTCATACTAGATATCACGCGTTAGGAACG
CCATATCGGGCATTGAGACCCTACGAGCTGTGACTGCAGGATTCCTCTAT
TTTTGCGGTCTCCACTGTCCCAGCGATACCAAGTAGCCACGTATACGGTA
TCCAAGTATGCACGTCTTAAACCGCCGCGAAGCTCAGTGGTGTCATTAAT
GACCGTGGGTCTCCCCTGGGTTACAGCGCCGACCGACGACTACCCGCTGC
GCTTCTCAAGAGAACTTCCCACAACGGAATCGCTCAACCTTACAATATGT
GCAGGCTGTGTAAAGAGGGGAGTACAAGAGTGTTTGCGACCGCAATAGAA
GAGCGGCTCCCGCCTTATTAGCTATAGTAATCAGTCCTTACGAGGTTATC
TTCAGTACGTTACTAAGTACTTATTGACGGTGCAAAACGTGTAGGAGGGT
TTTAGTAGTGAAGCAACGCCGATATTCCAAGGCATTAAGTGAATAAGGCG
ATTAATGTCGTGCGTGGGATACCACCTGAGTAGTGTTACTATTACATGTT
TCCAGAATTGTACTGAAGACGGGAGGGGTGGAGAAAACATTTCAAAAGGT
GGTAAAACTAGGCCGTGATTTGTTATTCGTATCGCAATTGTATCAACATG
TGACCTTTTCTGAGTCCTGAACGAATTGCGAAATCAGGTACAGTAATGTC
TGCAAGCTGGTTGTTGAAGATGGGCCACGGCGTGCCCACCTCACAAAAGA
CTACCAAGTAAACATTGCGTCCAGACAAAGTGCGTGACCCAGGAGGAGAA
GTTAGGCAGACTGATTAAAGCACACGCATGAAGAGCTCTGTAGATCTTCT
ATCTAAGTATCGTTGTCCAGATCGCTGCGCTTTCGTAATCTCTGTCATAG
CTATCCAGCACCGGCATTCTGCTTTAGACCCTTATAATAATATAGGATCG
CCCCGTGTAAAGGAGGGGAGGAACGGAAATACACAGCGCAATTATACTAT
CCTGTCTTGACCTTATACCCCTTGCAGGAGAGTATGTGAGTATTCTCATG
GGCTGTCTCCAGCGGACGAGGCGCATCCTACGCTAGAACCGCATATAATG
CACCTACCGCAGCTGGTCTGTGTAGTTGGACGCACTTTGCACTTATTATC
GCCAGTTCACATGACGGCCCTCCCAATGCAGACCTTACAACGTCATGTGT
GGATACTACTACAACAACAATCCACTAATGTGCCAAAGTTTAACCAAGCT
GGCTCAAAAAACGTGACGAGCTGTTGCACATTACGTAGACCGTCTCCGAG
GCCCTTGTGAGCAGAAGGCAAGTTACTGAAGTTCACCCCATGAGCAACCT
AGATTTGTCCTTTTAGCCATTGGCTCGGTTGTCCACTCATTTACCCCCGA
ACGAGGGTTCTTGTTCCCGAGAGCCCGACGGGCTAAGTTATCGAATTAGA
CCACAGGTGTGATCACTTAAGGTCCATATGCGCTTCCCCAAGGATCGTTT
CATGATGTTGTCTGAATCATCACTCGGTAGCGACTTATGGAGTGAGGAGT
GAGCTTGCTACTCCACAAGCTTTTGCCCACGGACCCCTGAGTGGCAGCCG
ATTGGATGACGAGTACTATATCCGGTTAAGACTTCGTGCACGGAGTTACC
CGGGCTTATCTAGCGAACTGACGTTGAGACTCCCTGATGAGATACGGATT
TAAATATAATCTCTAGTAGTTCTCTAGCTATTACATAAAAATCGACTTAA
CTTTCGCGCTCTCGGATAGAGCTCAGTGGCTTTCTATTACGACCGGTTAA
AGTTTTTACCCTTGACGGTATATTTGAGGAATCCTGTACGTTGATCTATC
CAAGGGCAGCTATATAAGTTCTATCTCTGTATTTGACGCAAACAAGCAGC
ATTCGAACACACTTCTGGGCGACTTGATCAAGAGATCCCCGGACTAAACC
GCTCAGGTACCTTGTGGGCTCCGCATACCAAAAAACATATCTATTACTGC
GTGCTCGGGCGGCCAATTGTCCCCGCTAGAGATTGATCGGGCATTTTCGT
GAAGACTTCTGAAACTCCGGGGGGCATAGTACGGACGCTTAGACCCTCGA
AAGGCTCCGGTATAGGTATACGTCTTCAGAAACATGTTGACTAGAAGAGA
CCGCAGATTTAGACGGCGTGACTATGACTCCGTTTAGTTTAAAACGTATC
AAGGCCCAGCGCGATCACGAGGCTTGCCTGAGACGATTTCAAATGCTTAG
ATCCCCTGCGCTAGTTGAACCTTTCTTGGCGAGTTTCCAGCGCGCGGAGC
AAAATCGGCCCTTGTTACACTATCAGCGCATCCAACTCAACCAGCGAAAT
GCTCTCATGCATACATTAAGACGAGAACCTAGAATAGCTATCTATCTTTT
TAAGGTGCGTGCGAGGCATTAGATTTTCTCACAACTCCCGGCGGCAGACG
CGTTGATTAACAGAATCACAAAAGTCCGTGCTGGAAGTTTTTCCTCGCTT
GCCACGGCAGGAAGGCGTACGCATATTCCCGAGTATCGGTACTCCTTATC
CGTTCCCCCCAGCGCCAAAAGCCGCCCGATAATTTCAGGAACAAATCGGC
AAGACCAGATGGTCTTTGAGCTGTACTGTCTGCACGAACCTTAGCGCGTG
GTATCGCCAGTACCAGGGCTATCAACAGGCACTGTTCCGATTATAGGGAT
CATGTGATGCTCCGCGTGTATATCTATGCCCAGCCATGCTATAATTCTTG
TTTATGTGGATTACCTCAAGCAGTTCATAGAGCGGGTGAGTACGCACTTG
ACGTAAATTCTCTAGAGTTGAATTTAGGGGGACGGGCCCGGCAGACAGGA
CTCGTGTTTTCCCATGTGGCTAAGTCTATTCGATACCTAAAGCAAGCTGC
TTTATTCCCACCGCCGGATTACTACCCAGCGCGTTCTGCGGAATCGCACG
ACTAGTGCCATGGGGGAATTATTGTCATGCGCATCCACACACCAGAGAGG
GCCCAAGGGCTGTTCACAAGTGCCAGTGCAAGGCGGGACCGCGACTATTG
CAGTAATGCGAGAATTGGGTGCAGGCCAATCGGGGTAATTGATGATCGGC
ACGTAGCAGACAAGAGTATTTGAGGGCGACTTAGTCCTTGCATAAAGAGA
ACAACAGTTTACAGTAATCGGGTTCCGTACCATCTTCTCGATAGCGTATT
GCAGTAAATAGACTGTGATTACCCATAAGAGGATACCGCGTCACAACCCG
GTCACAGGACTCGACTTCATTTGGTTGAGATTCGGGAGCCATAACATCCG
CCCTAACTCAGCTTGCGTGGCGGGGAACCCCGGGTGTGGGGCGTACCCTG
TAACAGAGAGAGCAGTCGGGCCGCCGGCGCCTTCTTCGCGGGAACACATG
GCTCCGACTGGGCACGGCCAGATGAATGTGCCTTGGTGAACGCCCGTGAT
TGGTCTAGGGAGCGATGTTTTCGTATACGGCTAATAGTGGATCAGCTTTT
ATAGAATGTTGTGCGCGCGCTCGATACCATGGTCGTTTTAGACTGCCCGT
ATCCCCAGGGGCGAATCGCCCTCGTATTCATCTGGCCGGCCGTAAGCCAT
CCCCTAAGTGGTGGAGCGCCAAGCTTCAATGGTATGTTTGTTGCCCAGTG
AATTCTGGGCGGATGCCTCGGAGAAACATGGTTGGGAGAAGGTATATTCT
GAAGGATGATAGGTGCAGGTCGGTGCAACGCTTCCTCTCTTTACAACAGG
AGACAAACCCGCTAACTATTTTTTGATCCGCGCTCCGCATCAGCCGCGGT
TGAGTGACGGAATGTATAAATGTGAAGCCGCTAATGGATTTAGGGTAACT
ACGACCTTAAAATACGGACGAGACCACGTCTCATCTATAGAGTCTTACAT
GACGCGTGCGAGGGATGTCCGAGTTTACCTCGCCGTTTCCTGAATGAGCT
GTTTGGCGCTTTCCACCTTAGGACTTGGGGTGTCACAGTTATTAATGGGT
GGGTCGTTATAGCTACAAAGGGCGAATCCTCTTATGAAGTTCGATCGCCA
TCGTTTTTACTATTATGATCACCGGCAATTCCTCGCAATCAACCCTTAAC
GGGTTTGTGGGTGAGACCGCTTAATGTGCTGGCGTACACCGTGTCATCAG
CATAACTACCTCGGCTTCGTTAACGGCGCAAGACACGCTAGATTTGCAGC
CGTATTCCGGTCGCACACAAGTGCCCTTCCGATCCTTAGCCACTCTGTAG
GCGGCGACTAACTCGTTTTTATGTTCTCAACGTTCATTCATTTGTATTAT
GTTATATAGGGCTTGGGGGTAAAAGGTAAAGAATACCACTCTTATGAAGC
CCCCTTACTACGTTATGAACTGGCATTCGCAACCAAGTAGTGGGCCTTAC
GGATCGCAACTCAAGACCGAGGCACGATTCTCCGGACAAAACTGTCTTTA
CTTTGCGCTAACCCAGTTATAACTTATAAAGCTATTAGGCCACCTATACC
CCGTGCTTCCTGATATAATGCAGTAGTACAAATGGAGGTCAGCCATGGCA
ACGATATCCAAGGAACGCTGACTCGGCAGAGTCTGACACACCAAGGTACC
CGGATAGTCTCGCAATCTTTATTAGGTGTACCAACCAATTACAGAGAAGA
TCGTAATTAGTGTCGTTTTTTTTTGCGGCCTGGAACGTCTAGCGACTGCC
GGCCCGCGTTCTTGAATCAACCCCCGTCGAGATCCTCCTGCTATTCCTAA
TCTGTCCAGGGCCGGCTGGTTGGTATTTGGGATAGAGCCTCTGTACCTAC
GTAACACCGCTCGTTGTCTGCTGATATCTGGTCCACGACTTGCTAGTGCT
GGGACTCTATCAACAGCACTTTTGATCGCCTCGACTGCGGGCTGTCCGTC
GCAGGCCATAATCCGCTTGAGGTCTAGAGCGATATTTTGTTGATGCATTT
TTGGAGGGCAGGACAAAGACAAGTCACCCACACACTTCAAAGATGCTGGA
AATGCCAATATCTGCTCACCGAGCGATGTTTCATTTCAATTACTACCCAG
ATACTCGGTGGGGGGGCTTCCGATCGTCAACTTGCTTGCGGATAGAATGG
TAGGTTCCCGCTGGCATCGATTGTCGCTGCCTGCACGTTTCATCCACTTT
TCAGCATCAGAATAGACGCACTCAGGGAGAATTCTACGTTCAATCATAGA
GCTATGTAACGCATGATGTGGTCGGGCGCCGTGTTGAAACCCTATTTTTA
TAGACAGAGTTTAATCGAACACTTTAACAACTTGAATCAAAGCAGGAAGG
AAATCAGCCAATTCAACTAGATTAAATAACGACAGACAGGCGTTATTAAA
TGCGGGCACCGGCCTATCAGTCCGGATATCTAGATGTGGAGTCCGATATC
CTAACACAAACTTGTGGATGCCCAGTCTGCTTATTTCCTCAGCTTCTATA
GACCGCAAACATCGTACGCCGCTTTTGGCGCTTTAACTCATTAGGTTGAC
TGGGATAAGTTCACAACCTACAGCTTGGCCGGTTACAACGAATGATCGGT
TTCAATAAATGGGTACTTCTTATACGATTATTATCGTTGATATAGCAGGT
AGTTCGAAGCAAATTCGTTGAATTAGCATGTGTAAGTATGAGATCTTGAG
CGGCATCCCATCATATAATAGAGCATCCCCATACCCCCGACGGGTTAGTA
GGTCTACAAGGTGACATAAGCACATTCCGCAGATACGGCTCCGTCCGTCA
CGTGACGTCGTTGTCTTGCTGGTTGATATCATTGGGCTCTCCCCCCCGTA
AGCCGCCAAAGCCCGAGAATTACACGCCGAAAGAGGGCCAGTGTAGGCGA
CACTATTGATGCTCTACGGGTATTGCCTCGCAATCGAATGTCCGTCGGAG
TTCAAAATCCTTTTACTCTGCTGGGAATCGGTAACCGGCCATAAAACGCC
GAAACGGTGCGTCATAGGCATCTATGCACTAGGGGGCCGCGAAGGGTCGC
TCCGCATACTACATGGCGACCAGTACTTTAGTCGATCTAAAACCAGCGAC
ATGGGTGATGTAGCCGCGAATAAATCTTATTATTCAGTAATTCTACAGCT
CCGACGCTAATTTTGAGCTGGTGTGCCGATTACAGCCCATGAGAGCACAA
AATGCATGTCCGTATAAGCTAGTAGACGAGTAAACTGAGATACTTCCCTA
AAAGCTAGGAACCCCTGGTCTCCTGTAATATATTTTAAAACATGACATCA
GGACAGCTAAGGCCACCGTAATTGATCACAATGCTTGTTGGAGTGGGAAT
GGATCTAGCGTTCAATAGCGGTCCACATGGGTGCATCTTGTAATCAATTC
AATGTTCGCACCAACTATTGAAGCAACGCTTATCAACCCAGGGTCCGGCT
CGGAGTATGATTTCGGTGAAGTACCGAAGGGTATACTCGCAAGGTTCGGG
AACAAAGTGACCGTCGGCGACCGTGAGCAGGTTAAACAATCCTTCAATGA
ATTTAAGGGGCGCCATACTGCGGCAAGTTGCACTAACTGCCAAACGACGG
TCCCATTACTAGTGCCGCTAAATTAGAGGTCTGGGAGGTCACATCTGGCT
TGGACGGTGCCACCAAACAATGGTCCCCGCCTATAGAATTCTTTGTATCG
TGCCACAAAGGAAGACCGGAATTGTGCTTTCCACTGTATTCCAGTAGTCC
TGCATGCATAACTTCTCTTAGCCTATGTAGCCGGAGTTCAGTCCGCCCTG
AACTTGCCCCGATCAGGTGGTTTAACTATCAATGGCCGCTACCACACGGT
AGGTTTTTTTTTAATATGTCGGTCTCGAAGAGGTACAAACGATCCGATGC
AGGGAGACGCCATAACTAAAATTCTGGACAGTGCACCGTCGTCAAGAGTT
TGCCTAAGTATTCGGGCCGGAACGTCAGTCATGGGAATACTCCGTCGAGA
TTAAAACAAGAGCTGCGCTTGGTTGACCTCTGAAGACACCCCGAGGGCCT
CTATGATGTCTTGTTGCACGCCAAATTTGCTGACGGTCCGGTCATAGGGT
ATGCATAAGCCCAACCATTCCACACCTACGCGCGCTGTCTTGGGAGGAAG
GGGCCCCTATGCGATCCATACGTACGTTCTCCTCCTAAGCACGGCCTGGG
ATTTATTTGGCGACGACACCGTGTTACTCACGAAACTTCTGTCTGCCGTC
AAGGGAAACCATCCCATACTAGCGTGTCCCGCAACACGCCACCCAAGAGA
ATCAAAAATGATTAGGAAGTACCATACAATCATAAAAGGCAGCACGCCCC
CGAACTTTACATAGATCCACGCGATTGTGACCATCAACCCTGGGAGCCAC
CGGAACTGGGCAACGAAGTAGAGTCAAGAATCACGATGCTCACCTGGAGA
CGTACCGGCCCGGATTCTTGGGAGAGTCGACGAACGTATACCAGTTGGAT
CATATAGGTTCTGGCTGAGTCGTATAGTTCCAGCCAACCGCGTGCTACAA
TCAGTGGACAAACTCCGCTATATCGCGGTAGCACGGATCAGAATTAACCT
TAACCTCCATCCTCTCCGGTGTTCTCGATCCTGGTAATACGTAGAAGTAG
AACAACCGGGTCTCTATCTCATAGCGAGACCTCCGGCTCTTCGCGAGGAT
TGTATTATTATTAAGTAATGCAGTACTAGACGCATCACCCCCGCTGTCCG
TGCCCGCCTTTAGTGATGAATTCTTCAGCGTTCCGCATGCGCCCGGTTAC
TTGCTACGCCGAGGAGAATGTACGAAGGCGCTTGCGAAGCTCAACTATAT
ATCGCCGACGCCCTCCGAACTAGGGATTTGACCCGTCATGTTTACGTAAG
GACGGTGACCATAGCGGATTGGTATTATTCGGCCTATCAGAGCCGCTAAC
TTATGCTTGCTAACAAAAATATTGTATGCCTCACGCGCAGTACTTGCTAA
ATAGCTTGACAGTCAGCGCAAATACGCATCTATTTGTATCCTTGAAGCCT
TCTCTGGTTCCAATCGTGGGGAAGGTACGCCTGTCAGTGCTCCGACCTAG
GCTAGGCTGAAGGGTGTCTTTCCTGCAGCAGACGGACCAGAAGCGACTGA
TAGTGTTGTTGCTATGAAAATCTACCCGTGGCAAGATCACGGGTAATTGT
TCGGTCGTTCCAGAAGCGTAGCTTGGTTCCCATGTGCATCATCGCTCAGC
AGCATGGAATTGGAATGAGTACGAGGCCCACATGGATGACAGACCCTACG
GCCGCAGCACTGACTGGTGCGACAGAGAAAACTTCGTCTCAACTGCCCTG
GTGTCCGAAAAACAATGCCGAGGACATTCGCCAGGGGCTGATATCGCGAG
AGAGCCCGCTAGGCTCGGCCCTGCAAACCGTCGGCCTTGGGACTAGTGGC
TCCGCGAAGGATGAACCACTATACAGAGGGGGCGAGCCAATCATCGTTTG
CGCTGGGGGGTCTAGACTGGTACGACTTGCAGATCTGCGCAGACCGGGGA
CTGCAAGTGATCCGGCGCGCGGTGCCTAGAGAGGACCATATAGCCGGACT
TATCATGGGTTCCCTGCGAGCTCTGATTGTCGGGACAACAGACCCTTATC
ATGATTGCCCAGTACATGACACAACAGACCCCCGTTCCTGTCCCATTTTG
TTAGAAACGCCCCGAAAACGGATAAAATCGAGTTGCACTATATAGAAAGA
GAACCATAGGAAGAGCACAATTAACAGCCTGGGCTAGGAAACAACGAATC
CCAATCACCACCACATGGAGCCTTTAACGGAGCCTCTAGGAACGGAGCGG
TACTCACCCGCGGAGATCTGGTGAACACTTACAGTCTCTTTGTCTTCCAA
AATAGTATAACTCGAATAATGATACCGACTAGAACCTCTGTGCTGCCTAA
CGTGTTTATGACGGCTTGGAGATCGCAGACTGGCCTCCACAAAGGATTCG
ATCTACGGCTTGCAACATAGTGTCCCGGCTTTACTCCCCGATCGACCACC
TAACATATTGAGTCAATCCTCAAAGAATACGGAATGGCCATGTGGTACCA
AGGCCTGGGGCTTTCCTTGAGCTTATGCCTACGGTGTCGGATGATCCCCG
TCGTTTTCAAACCAAAACAGGGCAGGCCTTTTCAAGACTGAATGCGAGCT
GCGGTGCGTCTGACGTGGGACACCGGGTACCAGGGCTTTATTAGACTTTT
CCCCTGGCGCGTAGAACGGCAGGCGATATGCGCAAATCTGGGCAGTTCCC
ACCCCCCTGGCTCTTTTGTGCCTCCGTCTCGAGACCAGAACCGCAATCTC
GCTAGAGGCTCGGGCCCTACTGGGAATGAGGGGGCGGTTGCTGTGCCGCG
CTTACTACTTAGGGGGAATCATGGATCAACTACGTGTTTCCGATAAGATC
GACCTTACATAAGACCCAGGTGAAACTTCGACAGCAGCCGATTGCATTAA
AGTGTATCCATTTATAAGAAGGGTGTAAGTGCACTTCCGGGTGACATCCT
AAGAAGGACAGGAAGTAAACTCTATGCGTACATGACACCTACGCGAAAGG
CACAACGCACTTAGGCCTACAGCATACCAAAGTGATCCAGTAGGATTTTT
CCTTCTTGCTTCTAGCAAGGACTACACGGCTTGGGTCGTCGCCCCGTGGG
GGCCTGTAGAAGCACCGGCCCATTGCCACATAAGTGAGCGGAGGTGGAAC
CTCATTGTATAGATAATGGGAGGCTTTAAGATAGTCATCATCGAATCTTC
CTGAGCCCGTAGAGTATTCCCTGAGCGGACAGGTTGGATTCAGGAAAAAT
TTGATCGGATGGACAACATGGCTTGGTGAAAGTCCCCCTGCCTTCTCCTA
ACACCCGGTACAACTACCAGGTACTGCCACCAGGCGCTCCAAAAGTATAC
ATGCATGAAGTACCCTATATGAAAATACTCGAGGTAGGGACGTCTATCAG
GAGGAACTAATTATTTATATACGCCCAGTACGCCGGCGTGCACTTACTTT
TGTACGTATAACTACCATACTGCGGCAATTTACACTAACTGTAAAGCCAC
GGCTCCATTACATAAGTGCGCTAAAAACTTAGAGGAGTTTGGGAGGTCCA
TCTGGGCTTAACGGTGTCACCAAAAATGGTCCCCGCCTATAGAATTCTTT
GTGATCGCGCCACGAAAGGAAGTCGGAATGTGCTGTCCCATGTATCCCAG
GAGTCCTGCGCATTAAATCTCTTATCCATGCTGCCGGGAGTTCAGCCGCC
TGAACTGGCCTGATCAGGGGGTTGAACTATCAATGTCCGCTACCACACGG
TGAGGCTTTTTAGTTAATGCCGGCGGTCTCGAAGAGGTACATATCGATCT
GAGCAGGGGTCGCCATAACTAAAATCTGGCCAGTGCACCGTCGCAACGAG
TACGCCGACCTACTGCCAGACACATATTGTGCACGATCGTCACTCAGCGC
CTTATTGATGCCACACCGGAAACACCTGCGAGCACAGTCGACCCATAACG
TCTTGAGATATACGAGCCGCTGGGAACTGTGTCTTGTTTCGGGAACGTTC
ATTTGCTTAATCGTCGGGGACGGCTCTGCACTATTTACGCTGGAAAGCGT
TCGCGTGCGAAGATCCACTGTTCTTTAGACCATGAGGTGGGGTGACAAAG
AGTCATACCTCACCAGATGATATGCCGATCGTACTTCTGACTAAGTCATT
ATCCAATGCATACCAAACCCATGGCATGGCCATCAAAGAAGCTCACAGGG
ACGCTTCGAATAGTAGTAGACTATCCAGGACTGCACGGTAATTGTCTCTG
ATGCCACTTACTCTCTGACACTTCTTATTAGGCGGAGTACTCAGGCTCCG
GTGCCTTATCCTGCCATGTTCTAGCGGGAACGTTGTTAGTTCGATCTCTT
GATTTGATAGCAGGAAGGCTCGTCTATCCGTAGTCCGGACACATGGGTTA
TAAGCTTACAAGCCCCTGCATGGGGTAAGGACGACTCTGCTTATGGTCCA
CTATCCTAACACGCCTATCCGATACCGTTACGAGGCCTGCTTTTCTTTAA
ACACGGTGTGCCCTCTAGCCCAGAGTACGCGTGAGAGAATCAGTCGAGCC
ATGTCCCAACATATTATTGGTCCTGGGCTGCCAACCGATTTCGATCCTGG
TCTTGGAGGCTACACATCCCATTGCTCGGATTATCGGTTTGTTGGCTGCT
GTAACTTGGGATCGCGCATACGTTTCGCGTGTGCAAAGGTATAAGGCGTT
GAGACAATCGCCACTGCCGCTTTGGTAATTCGACCGAGATAGTGAGGGGT
GCAATTCGTGACGCTGAGGATCGCGACACACTCTGAGTGGTCTGCGGGCT
GGGCTTCTTCCAGCATCATCAGACGGGGTCTCGCATCGGGGCCGAGCTGT
CTGCTAACATTCTCGTAATTCTTTCACAGGCACTTAGGGGGTATATTAGT
GCATGCATAGCTGACTACGCTCATGGTGCCGGGTCCCGACAGGTCCAATT
GCGGGGAATAGAAGTTGCTAACAAGTAAAGTCGTTGAAGCGGGATGAGTC
AACCTCAAACGGTATCGAACAATTCTAACTCTACCAATTGTCGAACCGAC
TGGCCCGTCTATTTTGATATAACAAGCAATAATCCGGTAGAGTTCAACCC
TCCACTTGATTCCTGAACCCGGCTAAGGTGGCGCTATTTCTGTCTGATAC
AGTGCAGATGTCTCAAACTATAACCTTAGAACTTACGCCAGGCCTACGTT
ACTGGAATGTTTAAGCACTAGCTACCGCCAAAGGTACACCTGCAATTTGC
TCGTCATCGCGAGGACTTATCGTATAGCAAAGTTAGTAGGTACTGAAAGA
GCAGAGGGTTGGCTGTCGCTTACATTAGGATCTAGGTCGTTGTGCGGCAC
TCGATATGTCGACTCGCCTAGACGTATTGCGCACTCCGAACGGTCTACCG
CGCTGGGATCATAGTTGGAAGCTATCTAACCTCAATTGACTGGACGGTCT
TTTGAACAGGCCCTAGTGACCGTTTCTGCTCAAAACACAATTGAAGTATT
TGTAGAGATTGGCCTTGCGTCGCACGCGTATCGCAAAATTTTAGAGACCA
CCAAACTCTTAAAATTCTGGGATCGCTTCAAAGGTTTCGCGAAGGCAAGG
TCGAGGACACCAGTTCGTCACAAGAGGCGGGTCGTGAACTCGCACACCTG
GCCTCTTTCAGGACACAATAAGGTTCTACAACTTCCCTGTGCGGACCGTC
AAAATGACCTGACCTACACATCTCTAAGCCTTGAGCCTAAGGCCGGCCCC
GCATGGACATGCAGCTGGAGGGGAGCGCGTGGAGGATTTCCAATTATGCA
TCAGAGCGACCCTTAGTCTCCTAGCTTTTAGGGGACATAAAGATAGTTAG
CGTACTTTCATCAATATATTGACAAAATGCCGGAGAACCAGAACTGGCCG
CTCGGAAAGATGCGTATAGTTAAGTCACGAAATATCATGACGTGTCGGTT
GGTTATATATTACATGTGTGTAGACGACGAAATGCCGGGAGCTCCGGGCG
GTGACTACATAACCCCGTGAGCACTCTAGAGAAAGTGGAGCGCGGATCAC
TATGTAGACCAACTGCGCAAGTCAAGCAGTGGATGCTGAAAGACGCTTGT
GTGAAACTACTACGACTTAGGATGTTTCCTAAACGGTGCGGGATGTTCAC
ACCGCGGCAGATTACAATATAAACTTCGCGGGGCTGAGGAACATCAAAGT
CAACTATTATGACGCGTTAATATACGTCAAGTTGGCGTCAGATATGAGAG
TAGCAGCCTGGCCTGGATAGACGAAAGTCGTCGCACTGCTAGGGCGTCTG
CGTCGCGCTCTCTATATGCGTAGCTATATTGCCTGGGTCTTAATCTGGCC
AAGGATTTCTCACATGCGAAAGCGTCCCAGCACTAGTTTTGTGTAAAGCC
AGATCCCTAGCTGCGCTGGGTGCCCAGCTCCGCCTCTCCGACAGCTAGTG
AGAGGTATGAGCCGAAGCGCGTTGCGGAACTTGAGACAGGACCAACCCCC
TGTTTCATAGGGTTATGCTCCTGCCTAAACATAGAGGGTCTATCTGCGGT
CGCGGTTGTTCAATGTCGTGGAACAACTAGGACGTCACAAAGTAGGGTCC
ACCGGTTGGCGTGGGACGGGTCTACGGCGCGATAACGTTTTTTAGTAACG
TATCACGTCTGCTTATGTTTCGAGGGCCCTACAAGACACGTGCGTTAATC
CCTGCGAGGTCCGTCCGCTCCGGGTTAACCAAGCTCTTCACATTATTACC
GTTTGGACAGGAAAGCTACGCAGGGAATGGCGATTTCCGGCCGCGGCAAC
CGTAAAGAGAAATCGACCGAGAAATCGATTGGGCGACGAAATTCCCTGGG
CAGGCGCCTAATAGGTCAGTGAAAGTTAGACTACTAGTGTAAACCAGACG
TTAGGTGATAAGACCGGCCTACACAGCTACGTCTTCCGTACGGTAGCCCG
TACAGGGGACAGATGTCAAGTCTGGACATTATTCCCTGTCATGTAGACCT
GCGTCTAAGCAATCTTTTCGGAATTGAGTGCGGCGATGAGGCTAGAAGGA
GGCACGCAGGATGTGACTTGGATACCGCAAATAAAGACCTCCCCAGTCTG
CGGCATATGCAGACAGTAGTCCGAGATTGGTTCTGACGGAGGCGGGTCCA
TAAATTTTCGGAGTCGAGTGTTCCAATTCTGGACCGGCGTTGCCAACTAA
CCCTGGGAGATGGCCCAGACTCCGTATAACCATCTCTGGACCACGATACC
GGATTTGTCATTTGCTCCATACTAATTGCGTATTCACGCCAGAAGACACA
GTTTGAACTCGCGGTTGAGTAAAACTGTCAAGAGCGCATCCCCTAAGCGA
AACTGCTACCAGATTTACAATCTATCCTTTATTAGATAAAAATATAGTAC
AGCTACGGGCCACAGAAGACACAGCTGTAAACATAGTGCGTTTGCGGGCA
TGTGGATGAGCCAATTCCGCGTTATTGGCGTTCTAACTTTGGAGACGACA
TATTGTCAGCCCGCGAATATAATTTGCTCTAATGTTTCGTTCCTAACGCT
CACTAGGTTCCTGTCCCTATTACGTTATTCTATTTATGTTACGACGATAA
GCAACTGGTGGACGGGCCTTGGCGTCTTTAGGACAAATTCATGCCTCGCA
TGGGTGGCAGAGCACTATATTTCGGGAAATGTATCGCTCGCGGGTATGTC
TATGTGCGACCTCTCAAGTAGTCGTATTTAAGGGGCCCTACCTATCTCTG
TCTCAGCACCAATAGCCGAAGTCTTAATCCGGAGGTGGTATCACAGGCTT
ACCACATACATCGTACCTAGAAGCTGAGCCTACCAATTAAGTGCTAACCA
GATCCCTTGCGGCTACTGATTGCAAATACGGGCGGCGCTATGCTTCTCGC
GTTTTCTTTCGAGGTCGCGACGCTTTAGTAAACGATTAATGTCTCTACCA
GGTCATGTGCAGAACGTTTCTGCGTCCCTCCTTTGCGCACACCCGTTAAC
TCCGCGGCCTCCGCAGACTTATTATTCGACGATATGTAAGGGTCGTTAGG
ACTACCGGCCTCGCGTTACGCCCAAATAACAGCCAGATATAAGGTTTAGC
CGCTTAAGCAAGCCATTTACTGGACGATTCGGAAAGGCAGGACTATGTTA
GACCAACTTTAGCGCCCCGGGCAGGGATAACCAAACTTCATACCGCATCA
TAGATTAGCTGTCCTGACTACTCTGGACCACCATGTCACCGAAAGGATTA
TCTAGATTCACGCCCCGATTCGCTGACGTCGGCATGAAGTGAAGCCTTCG
AATTACAGATTTCGCCCGGAATCCGCCATACCGAGTCCCGCGATCGTCGC
CGTGCGACTGCTAACCGAGTCACCTCGGGTCGGACGATTCACGGGAACGT
TGAGGTACTCAATTCTCACCGTTGTGAGTAACACTCTAGTAGTCCGTATA
ACGATAAGTGGTCATTATCGAATATGCTTCTGGACCGGGCGTGAAATGGC
TCCTACCGACAGGGGGGTTGTATTAACCGTTACTGAGTCTAGAAACCTGA
TTGTAGGGCCGACCAAAACCTACAACGCAAAGATTACTTTGTCTATATGT
GCGCACAAGATGGATGCATACTTGAACGAGGAGCGTGACTGACACCAAAG
TATCGTGGACCGTCCACCTATGGACCCCAGGTGTGACGAATGTCGACGAT
AGAGGATTACACTACAACGACAGGCTCCTGTGTGGCGCGTGGGGATTTAG
ATGATGAAGATTAATGCGCACCGTAAGCGTCCGAGTCCCTATGGCTGTAG
GCTTCAGGCCCTTCGGAAATAAGTCGACATACGTTTCTGCAAAAATTATC
GTTCCAGTCGACATTTCACATACTTAAGGAGGGAGACTTTAGATTATATA
CCTTCGTTTTCGCGCTCACCGCCGTGATGCTAGTTCCAAGGTGAAACTCG
GCGCTCTTAAGGCGCCACTGCCGCAGTTGACCAGGCGAGGTTCTAACAGT
CAACCATGACCGTCTTATTCCCTGTGTTAACGTGTTATGCGAGGAGTCAT
ATACTTGATGGCTTCATCGTGCAATCTTGATAGATCTGCCAAGTATGGTT
CTGTAACCTTAGACGTGACAAGAGCTACATCCTCAGAAAGCTTTTCAGGT
AAGTTGATTGTCCGCGCTCTCGGGATGCGTTCCGTGCTTCTCCGAAAACT
GTGTCCGGCCAAGACGGACACGAGTACAATTACTCTAAGACGGAATGCTG
GTCTTTAACGTATGGCCGGCGTCAGCACGCTTTCGTCTAAGATATTTGTC
TAATAGGGATGCCAAGTACGCATTTTTCCGAGTTGTCAACCTGCCAGGGG
CTCGGTTATCCGTCCACGTCTGAGAGTTAGCCGGAAATCTTCGCTAAGAA
GTCCCACAATCGGACTATGTAACTAGAACTCACGTCGGCCAATGGTCCGC
GTGATCCAAGCACGCATGCTGATTATTAATGATCCCAGGGTCACCGAGAT
CCTTATTCCCAGGACGAGGACCGGACGCCGTTATTGAGTTCGCGTTTTAA
CCGAAGAGGTTTGACAACGGGACGGCCCGCAGTGCTGCGAGGTCAACTCC
TGCTACAACCGACTATGACGCGCCAACATCCGCTTCCTGTAGCGGGGGGG
GTGGAGAATCGGGTCTTAAATCCAGTGTACCATCGTGTTGTATGTAAAAC
TTGCCCCTGCTCAGATCGGGTTTTCCCTATTGGTGATCCGGTCTCAGCTA
TCCACGAGGTACATTTTAGTTTGACCCGACTTATCTTGAGGGGAACCCCA
GCTTTCCACTCTGGGGTGGTTTGCCATACGAGGTGCCCTGAAGGTTCCAG
GCGACGGCACATTACAGCTGGATAACCCCTCTTCAGCCTATTCCTGCTAC
AGACTCGGTCATAAGATCTTACGCGGTTACCAACTACTGCTATTTAGAAT
GATTACGAGCTAGCTCCAACCCGTACACCGCTGTATCTTAATATTCTCGA
GGTGGAGAGGATTGGTCGACGTATCTAGCCAATTCTAGGTAGATTGCTCA
GTTTTATGGATTCATTCGATGTTTCAGTTTTGACGAGCTCCAGCGAATGA
GACCATAATGAAAGAAGCCCCTTGAGCCGAGACTTCGCCGAGGCATGTCT
ATGATCACATAATCGCTATGCAAGCTTGAAGCGATGCTTCGAGGGCATCT
CTGAAAGCTTACACTCCACCCTACTTTATTCAGGACTGGCTGATCCACAC
TCTGTTTGAAATCGATCAAATCAGTAATACTAACCCAGATAGGCAGAGTT
AGGGTTCAGTGCGACATATAGCCGTACCGAGTAACTCACCCCTTCGACCA
ATAGAATTGTATTTACGTTTGGTCCAAGCCTCGACATGATACCTTGCTGG
TCGAAGTTAGGTGACGAGATATAACGTTAGCTTACCATTTCGGGATATAC
CTCTCTCCCAGGATACTTACGGGCAATAAATTTTAGTTCGCTTCCATTCA
CTGCCTCTGTGCTGAAGGGATGTTGAACATCAGTCACCTCCTCGCTAAGC
CTCCAATAGACACGTGTCAGGGCTAAACATCCCATGGTCCCAGGGGAGAA
TTATATCTAGTTTAATCCGATCATACCTTTCGTCTTATATAGGGGGATTA
CCGTGGCTACATAGGTGCCTATTTAGTCGCCGGTGCCTCCCGCACCATCG
AGCGAACAAATCAGGGCCAGAATCATGGTACACTAAATTTGAAAGGGATC
AACTTATCTATCTCCTTATAGGGCAACGGTGGAGTCACAGTTACCCAACT
ATACGCGAAATGAAGGGTACAATCAGTTTGCGATTTAGGACGACGGCCGT
CATCGGGTGTACTTGCGCTATCGTAACGCGTGACTGCTCCGACTCTGTTA
ATAGGGACTCCCTCTGGACCCAGCCATCGATCCTATTGCGGTGCTGGCCC
GGGCCGCCTAGGGAACGTCGCTCTCTCAGTGCCGTTCAATAAACACAAAA
CCTCCCAATTCTTAGGTCTCTAGGAGCCTGTTAGTTAAATATTTGCAACT
AAACTAGCCAGTCCTCCTGGAAGCGCCCTGCAATAGGAGGGATCGCGCAT
TCACTCTCAAAACTATTCGACAGTGCTCGCATTTACGCATGCCATAAGCC
AGTGGAGAGTACAAACTATATAGTAGGTGGGTGCGCGACCCAGTACTCCT
ACCCTCAGGGTATAGGCGGGCAAACTTTTCGACAGTAGCCCAATACTAGA
TGTATCTGCGACAGCTTCAGCTTGACGGCAGTGTGAACTTTTCTCCTGCA
ACGGAGCAAAGAACGTTCATTTGTAGAACCATACCGCATCGTACTACACT
CCATAGAGCACGAGCAGAGGACAACGGCCGCTCTTAGAAGATATACCTTC
GAGTACCCGTTCCGTCGCCAGACCGAGCTAGTGACGTAAGGTGCGCGGTT
AATTTTTTGGGCCATGCTGGGGAGTAGGCGATGTCCGTGACTCTGGCCGA
TTGTAAGGTTTAAACATGACATAATAGGGGGCCCAGCCGGTATCGGACCA
GCCCCGACCTTATGAGACCCTGCTGACCTTAAGGAATTCGCCTCTCTGGA
GGGGTTGCTTTGGGCTTAATCAGAAGGATGATATCGGCCACACCAATCCT
GTATGACTATGCTGTGTTTCACTAATAGACCCGCGATGCTTAAGATCTTC
GCGATATCCTAATTGATAGTTGTCTCATAAGTGCCACATTAGAACCTGCA
TGAGAGCTTGGTGCATCAAAGCAGCAGCGAAAGCGAGGCTCTTGGGAGGT
ATGGTGAATCCCGTCGCCGTGACTTACGAGCATTGGGCTCCTCGGGAACG
TGCACTGCGGGGGACGCCATGCATATGCGGCATTCTTGCCCAGGTCGCAG
ACTCCCACAAGATTGCTAACAACACAGTACATCGGCTCCGGCTAAGCGTC
AATGCACGGATCGGGGTAGTGTAGAATAACGCCAGACACCCACAATTGGG
TGGGTCGTAAATAAGTCCGTTTGTGGTGGGAGTATTATCAAACGGGTTTA
AGCCCTTCAGAACTCGTAGCCTTGCTACTATTGGACTTGACTGCATTGAG
CGACGATCGGTTTTGTGTGGTATCTTACTGTTGTTGGTCCGTTAGCCGAG
TTCCCGGCAAATCGAAAACTGTTTGGTACGACGTCGGAGACAACCTAGAT
AACATAACGTGGCGAGCTAGCGGATGCATGACTCACCCATGTTCCAGTTG
GTATAACTCAGAAGTAACGCGATAGACTTACTTCAAGGCGGCATAACTAG
TACACTCAGGCCCAGCAATTCTTGGTTTGGGTAATCTCTTACATCGGTTA
GCACGGTCCGTTCCCCGGACCGGTATTCGATCATTAGTGATGGCGATCCA
CTGCTGGTAAATGGATAGGCCAACCTCGATTGAAGGTGAACGTATTCCGA
GGCCTCGCGTCACCGCGGGATGTTAGAAACGCCACTGAGTACTATGTCGT
ACGCATGTGCCCGACAGCGCCCGAAAAATCGATTGGGCGCCGAAAATTCC
CTGGGCAGGCGCCTTATAGGTCAGTAAAGTTTAGACTCACTAGTAGTAAT
CAGACGTAGGTTAAAGATCGGCGTCTACACAGCTACGCTTCACGATACGT
AGCCCTACGGTGACAGATGTCAAGTCTGGATATCATTCCCCTGGCGTAGA
GCCGCGTCTAAGCAATCTTTCGGAGTGAGCCCGGCAGGAGCTAGAAAAGG
CACGTCAGGATTTGACTTGGATACCGTAAGTCAATAGGACCTCCCCAAGT
CCGCATATGCAGACCGAAGTCCGAGATTGGTTCTGAAGGATTGCCGGTCC
ATAATTATTCGGAGCGAGTGTCAATCTGGACCGGGCCGTTGCCAACTAAC
CTGGGGGAATGGCCGTCTCCGATAACCTTCTCGTGGCAACGATACCGGAT
TGGTCATTTGGCTCCATATCTAATTGCGGTATACACGCCAGAAAGACACA
GTTTGAACTCCGCGGTGTGAGTAAAACTGTTCCACGTTCACCTTTAGCTG
GCCGAAGCACCCTTTGTGTAGACTAAGATTGGATGATATCTTTCGAGGTT
TCTCCCTGTGACCCTGTTCAATACCAAATGCAAGTTGATTGTAGCAGGGG
GCTCCGCCTAAGACAAGAGCATCGCAGAGAAATGCGGCTTTCGCGCACTT
TCTTCAATCATCTGTAGGGGCCGCGTCTTATTTCAGTATATGAGGCAGAC
CATTCCACGCATGGCTGTCACGGGTCATGTTCACCTCGGCAACAGATACA
CGATAGAATCTAGTCATAATGGCTTCGGTTCTGTCTCCATGGGTGAGGCT
TATGGGTATGTACGGTGCACGGCGGAAGGGGACACTGTCCAAGCACCTTT
ATTCGCCCTCAAGGGGAGGCCGGAGCTATCCAACAGGGTCAGGATGCGGG
ATAGACTGTGTTGTCCTACGTTTGGCGGGTTTGCTCGAGCACTCGATTGC
CGAGGTTCAACCGCTTCGTACGGACGTGAGTCGAAGTAACAACGAGAACG
CGGCGCTCTGATCGAAGAGATCTGCTTGCTGGACCGATGGTCAACACGCA
ACGATGCAGCTTTGTGCTCCTCGCGAAAGCGATAACCTTAAGTAACGTAC
AAGGCGTGTGTGATTACCTGGAGGGCGGCTAAACGGATACCTCTTTTGCA
GAAGAGGCCTGAATATGGATGCTTGTCATAGGGTTCCGTTCCCAGGATGC
TACTCTGAAGTCTCTTATACATGAAGGAAAAAATCGGGTTGATTTATTGT
AAACCGAATCTTCCTTAATCTCCAAGTCCGCGTGCGTGTTCATAATCTAT
ATGATAGTCGAGCCAAAACCGTCGGCCATATTAACAGGCTGGGAGCAAGT
GTTTTCTGGCGATAAGAGGGACTACTAAAGATTTTAAACTCTACATGGGT
CATACGACACTAGATGGCGAGGGCCCATTAGTGAGTCAGAGCATATACGG
GCGTACCCGACCAGGCGTTCGGTGTACATGGGCCAGACAGAATGAAAACG
AGACGTTCTGGCCTCAATACTGTAAGGCACGTACACCTGGGAGGCCTTTG
GTAAATAAATCAGGCTACGGCCTATATGCCTAGGGTGTTAGGGTAGCGGA
AGGGTTGAGCGCAGTTAGCACAAGTATCCCGGTCCCCCATGTAACTACAA
GAACAGTCTCAAATCGTGCTTGGATTTGGGATGCATACTGCTCTCTCTCG
AACGCAAAAGAATCGGTCGTATGCTAGGACATTGCTGACCTACAGACCGC
GTAAGCAGGACGCATGTAGACCAACTCCAAGAATACGGGAATTATGCATT
GACTGGAAGGCGTTTTTCACCCCAGATATATGAATACTCACTTAAGCGGT
CGCGGGTATCCTTCTTATTGAGTTCGTATAAAATGGCCAGATCACAAGAT
ATAGTGCTAGTCCGCCCCCTGGTGACAACCTAGCGCTCTACGAATCCCAT
AAGAGCAAAACTCATGTACAAATCAGCATATGTCTATGCTTATTTTGGGG
ACCGGGTTGCTAGGTACACTGATCACATCATCTGCGTACACGAGGCGTAT
GATAGATGCGAGGTGGTACGGCTTGAGTTGCATAAAAGGCCCGATAGAAT
CCATTAGAGTTCGAACGCGTAATCGATGAAGTTGCAGGCTAATCCTGAAC
CCACGCTTTGTACAGTCGGAGGTTCGTAGGTTTTTTTCCACAAATATTAT
AAAATGGGACTTATATTTGAGCGGTGAGCCTCCATGCCTACGTCGGTGAT
CGAGAGACGCGGGTAATGTCATCGAGTAAGCTAAACAATCAACCACCTGT
GACCGGTATAACCAATCTATCCGTCGAGTAAAGATTGGGACCCTTCCGCC
ATTCGTTAAGGCAAGATGTTTTAATTAAGATGAACAGTAAGACAGTAGGC
CGACCTAGCGATTGCTGAGGGTAAGAAATCATCATATCTTGTCATGACAG
AGTTAGGCTACCGATCGCTAACCTATCAGCGGTCAACAAGTTCAACAAGC
GAGAAGGGATGGGGGCGCTCGGTCACTGATCGGACACCAGATCAGCCCAG
ATGGGACTAGTTGATAAGAGCCAGATCTTTCATTCCACATACCCACTTAG
ACATCTAATCCGAGATTCAGAGGACGGCATATTTAGGCTACAAACTCGGG
AAACACGTATGTCCGGTCCGCGTGTAAATGATTCCCCGCCTGTTTTACCT
CCCCGTAGAGAGACAAGCAGAATCCACAGTGTGGAGCCTGTGCGGCCAAA
AGTACCCCCATGCAGGCCACCTACCGGGGCTGAAAGCCCAACTCTTATCG
AGGCGTTCCCCGAACGTCACGATAGGCTTACGTAAGTTATGAGTGCGTTA
TCTAAACTGGACTCGACTGGCGCTAGTTTCAACGCCATGTAGCACTTCTG
AACCATAAGACACCCGTTGTTATTAGCCGCGCGGTCCCGCGATCAAATTG
GGTGGTTATGCCATTTGGATACATGTTTGCTCAGTGACGGACAATCATTT
ACTAAAAATAGGGCATTGTTCAAGGTATGACCCCTTCCGGTCCTGATAGG
CATTCTGTACAGTTATGCGACCATCGCTCCGGGAGCAAGCAGAGAACCAG
ATTATCTTTTTTGGCGTAGTCCGAAGGAATTATACCTTAGTAGCTGTCTC
TCCATTATAGCGGGCAAGACGACAGTATACAGTCAGAGGATTGCACCTGG
CGCCGAACTGGACCCTCCATTACAAGACTAACAAACTTGCCCTCGTCAAG
CGTGGTGCAGCTTTAGCGCACATTCACAAACGACGCGGCCCTTCCGCCCG
CCGGAGTAGCGGGTCGTGCGGTCGTAAGTACTCTAGGTTCAGCTCTGGTT
CTTGGAGTCTTGTACCTACTAGAGTCATATACGGTCGGGGAGCACTGCCT
GCCCCGTGATACACTGGAGAACCCATCTGCTCCACTGGCCGTTTCTACAA
GAAAACTTTAAGGCGTGCGAATGCACAATTATTCGCAGTAGTGCGCAGTG
TTGCCCGCGTATACCCGGATTCATGTGGAGGAATTAGCTGTGCACGCGGA
CTGGATCTACGTCTAGGCGTGGTTCGTGTTAGTACTTAGCTATAGCCGGT
ATGTTATATAGGGCGCCTGGCTCCTAAGATTGAACTAAAAGCTTGCTTTG
ATCTTGGGCGATCGAGCCCCGTTGCGAGTAGGCTCGGCGGATCAAGAATC
ACTCCTGAGTTTCGTCAATCCCTCCCGAACGTTTCCGGTAGGTCAGATGC
ACTTGCCCGGACTTAGATTACCAGCCTTCCCAACTAGTCAACTGAGGCTT
AACGATAGAAGGCCGGAGTTTAGCTGCCCAAGGGTCTCTTGATCGTACAG
CTTCGTTCCACTGCGTTCAGACACGATTTTCGCATGCGCCCGAGAGGCCC
ACTGCTAAACTGTTTGGGAGCGGACGGACCCGTTTAGTCGTAACCCTTCC
CACTCTAGTTGTCCGAACCCACGAGTACGAGCAGCAGTACTCCCACCGAC
CGCCAGTTTTGCTTGTATGGGCTTAACATCCGCCCTCCCATAGTTTTTAC
CGTAAACTTGACGGTATTCCGTCCCGACGGCCGCAGTTTCGACTGCGAAC
AGGTAGCTGCAGAGGAGTAATCCATACGACATATTCCATCACGGATGTAG
ATGAAAATATTGGTCTCTGTACCGATAAAAACCTAATAGGAGGAAGCCCA
ACGAGTGCGCCAAGGCAGCGACGTCGCCAGCAACAGGAGTTAGGATCCTG
AAGCGGCGCCAGCAAAAATGGCAGCATCAAGTGGGTCAGCCGCTAAGCGA
AAAGCTCAGAAGCATATGCAACGATGTTGCGGAGACACAGGCCAAAAGGG
CCAGTGCTGGCGAGTGGTAATCCGCATGATCTAGAGGTGACACCGAACTG
CGAGCCCTCAGACGCCTTAGTTTATATATGCGGGAGTGTCGGCTGAGACA
TGATGGTCATTGTCCGAACCGTAGCCACTAGATCCTGGGTTGATATCAAT
AGCAATGACTACTGGTACAGTCGTAGATAAAGGCCCCGCAGCGATTCTGC
AATGTTGATGGAAAAAAGTCCAGAGGAACAGGACCGAGTCTACGACCTGG
CACAGATATTTTGGGGGATATTAGAGGATTTGGTGAGGGGTCTAAGAGGC
GACCTGTCCACTGCGTTTTTCTTGGTTTCGAGTGACGACAGCATCGACCC
CAGCTCCAGCAGGTGGCGTCCGGCACATCACCTGTTACACTGCACTTTGA
AGCAAGCGGACCACGTCGACCTTCCGGCAGCGGTCCTTCGGTTAGGCCGA
TCAATTGATGAACTCGAAGTCCTGCCCGAGGATCCGGTAGCAGGGGAGCC
TCTTATGAAGTCATTGATAGAGTTGCCAACACACGTGTACCAATAAACAA
GGTAAAACGGGTTGTATGTAGGCTAGGAGATTCGCCTTGCCCAGTCCCTG
TGACCGAGCGGTAATGACCTTGGCTGGTATCAACGGTATCTGTTGGCAAG
CCGCGCACGTATGGCCCCCATTTACATACTCGTTAAGGGGTTAGTCAGTG
CCATCTGAATTATAAGGGTGTCAATAACGTGGCCGCGATCGTTTTCTTAT
ATTCTGGCGTGGTTTTCAGCAGGGAACGCAGCAGTACGTTCCCGAGAAAG
CGGGGGTGTCGGACTTCCCTGATAGATGCGAGTGGAAAATCCATGCAATG
GGATATCCCGATTGGCGCCGCTTGTACGTATACACGGATGGCAGGGAGCA
CGACACATCAGCCCCCATAACGGAACATGTCCATGGATGAACCTTTCTCC
CGATGCTTGATTATGGAGAACTACGAAGAACAATCTGAGATGGTGGACGT
GCACCCTTGCCATGGCCCGGTGACAGTTCAAGTCGCGCAAGTTCACTCCT
GGGACCCGAAGACGAAGAATAACTTTGAATACTAAAGTGTTTATTACCGT
AGGGATACTCTGACCGTTGGGAGTAGTTTGAATGTAAAACTTCACACACA
ATTAATTCCTCTGCGTTCTTGCCCTAAGGTTAAGATTAGGGGGTTACCAA
ACTACGAAAAGTGATCCCTTGTGCCGCGTCAATGGCTAAGCTGCGTGCTG
AGCAGCCTTTATTAATCAGACTATGGGGTTTCGCCCGCTGGTAGGCATTG
CCCCAAAAACGTTCCCCAGTTTCGAAGACCGCATCAACTGCCAAATATCG
TTCACCGGGCATTGTATTTTAATAAGACGTGTCGTCCACAGCGCATGTGA
TCTAGACGGAGCGGAAAAGACACCTCCGTTATTTTCACCTTATGAACGTT
CGGGCCCAAATCACTAATGGATTACCCTTGAGTGACTAGGAATAGTTCAC
TAAAAAGGGTACTCCTCATTTCGCCACTCTTCGTCGACATTAACACTATC
TAGCAGATCGTCTGGATAGAAGTAACGAATCCTGTGAATGAATTTCAAGG
TTCAACCACACCTCACCAAGGGGGTTAGGTCTGTCATCGCGGGGACATGC
AAGCTGAATGATAATCTTTTTATGTGGTATTGTTCGTTCCGTCCGCTCGT
GAGACTATCTTGAGTAAATTCATGGCAAGAGTTTTCTGGCGCGTTGTGCG
AATCACCGGGCGCTGCACTACTTGCCACAGGCATAACAGTGGCCGATGGA
AACTCTTTCGCAAAGGGAGGATACAGTACAATTACGGGGTGCAACAGCAG
TTTCTTATTGCTAGCAGATCGTCAGCCGTTTTATGCCATAGCGCGTTACC
GTGTTAGAGTGCTCATGCGCCAGATGATCTAATCCTTGTTACGGTGGGAT
AGGCTCGGAGTCTGCTAGGGACAAGCGAAGAACCAGTTTCCTGGTTCTTC
ATAAAAAACGTGTGAGTAACTAAACAAAAGACTCAATACAGAGTTGTACT
GGCCAACCTTGAGATCACCTAAGTTTGGTTACTCCCGCCGCGTACTCACT
GGTTAGCATAAGCGCCATCCAGCTGCAATCCCATTTCTTCAACCTACGAT
AGCCAACACATGGCTAGTCGCGCAGAAGACCGACCAGTTCCATAAAGGGT
AGCGGGATGTAAGTATACTACACTCAGTCAAACCTCGCGGTGGGTGACAA
CCGATGTCTAAGGCTGAGCGGAGCACGCATACTGTATTTTGGCTGCGTGT
GCTATCGTCTGAATCATACGAAGTGATGTCGAGGGCCAGGACCAAGCGAA
CTTCTTCCTTCATCTCTCTCACGAACACGTGCGCGGTATCATTGCAAGAT
GGACTTGTAAAGAGTACTCGCATTCTGGGAGTGGGGCGAGCAAGGTGACT
GTCTTGTGCCTGAGCTGACTCATGGCATGCCATAAGTCCGAGGATCTCCG
TTTGCACGTCAGCCGTGGGTAAATGTGGAGGGTCTAGCGCTAAATTGCAG
TACAGGGACCAGAGGGGCGACCGAATTCCATTTCCGACCAGATATTTGTT
GACTAGCAATAATCAGTCTTTGGAGGTACGGTCGATTCAAACACCTAACA
AGTCGGTCCCCTCCTTTGCGCCCAAATTGCGAAATGCCGGGAAGCAGGCC
GTCGGGATCGCTGCCCTCGATTAACTAGGTTTGTTGTCGCGGCGTGTTCA
GCGGAATTGCTTCGTATTTGCAGGCTGGTTAATACTAATTCCCGCCGTAT
ATCGGAATTGTTAGACGAGCCACCCGGACGAAAGTTCAAGCTTCTACCAA
CGCCGGAATAGAATGCTTATTAGGGTCAATCTAACTACTGAAAGTAAGTA
AAGTTTTTGTTTATCAACGGAGGTGCTCGCTTATGACCAATACAGATTCC
CCTCGTTTAAACGTCGCATCTTAGTAGCGAGGCTGTAACCACGTCAAACC
CCATTTTCTCTGGCGAAAAGACTTCCTTTTGAGCGTAGTGCAATCTAATG
GCTCCGCGGAACGTGATAGTATCAATCATATGCTAGTTGTCGAGTTTTTA
AAAGGCTAATAGCCTAAAATCATGAAATACCTGCCGCGAGCTCGAGCTCC
TTTCCGGGACCTTCAATTCTTAACGGGCCACATAACTCTTAGTTCGATAA
TGGACAAAGTGATAGATCTGCGAGTGCACCCATGCGAAGTTGTGGACTCA
GATCGTCTTGCCCTACTTTCGGAATGGTAGAATCCGGTAATGGAACTCGC
GAATTACCAATGTGCTACTAAGTAGCACATTGAGTATGACCCTGACTAGG
GGGGTTATAATATGCAGTGCATATCGATACTCTGACTGTACATAGGATCA
ATTGGCCGTGCTCAGTCTGCGCCTAGCCACCTTTGCTTTGCGCGGATCTG
GAACCTCTCAATTACCATCCTGACCTAATTTGAATTACATGTTGGCCTAC
TTAAGGCCGTAACTCTTGCACCTCGGGATTTGCGATAGGACACGTACCAA
CGGTGATAGCGCTATATTCGAACGCACGAAGCTAACTATGAGCAGCACTC
CAGAGCTCGTTTGTATTCATCATGAGGCGGTCGTGTTAGCCCGGACGATC
CCGTATGAGCAGTCTGGGCACGATACAGGGGATCTAATAGGGCCGCGGTC
ACCGTGTGCTGTCAAGACGTAATTGGCTTAAAGGCACACGTCTTCCTCAA
AATATTAACCTTTCGTAGGTAGAACGTTCCCTTCCACTACGCCTAAGACT
TCTTTTTGGTCCGGTCTGTGGTGCCTTTATCGGATAATTCGTGTAAGTTG
GACGCTACCACGCTGTGTTCAACTTACGTCGGAATGCTTTTCAGTCGAAA
AAGGAAAAGCCAAACTTGAGTGAGTGGTAACTCTGCTGCCGTGTCTCACT
TGGCTGTTAACGTGAATACGGATCATCACGTAGCCGTGGGCTGTGTAGAT
TCTCTTTTAGGGAGCTTTATCTCAAGCACCCATTCCTGTGGTGCGCAGCA
AACCTGTAGATTCTATGTTATACTCAGACGCGGAATACGTCTCCTACTCT
GTCCATTATATAAATGAGTACGAGTTATGGGGAACCAAGTTCGACGTCTG
GTTTATGTATTGGCTGAGCCCTGCACCACCGCAAGTACCATCTTACTCTA
AAATTGATGTAGCGTAAAAAAACGCGCAGAGAATTTGTTCGAATGTTAAT
AGTGGTGAGATGGTCTAAATAACACTCCATTCGCGCACTAGGGTTCCCCC
GAACTTCGACAATCATAGCAACGACTGCGCAAAGGAAGGGTAGCCCGCAA
TTTAAACCACGCTGAATTTATCCGCGGGGAGATAGTTTTGCTACATCATG
TGATAAGGAGTCTTGACTATTCTTCACCCTATTTGTGTTTTGTAATCCTC
CTAGGAGGCGCTTCTGGGTGAGCACTGCAGCCGGATAGTGAATATTCTTT
CGGATATAAGTTCTCTATACGCCGGTCTACAATTTATTCTAAGGGTCCTT
GGTTTGTTCTAATACGCTCTGTGCAGCATAGCAGACGAAAATCGATGAGC
AATATTGCGGACTACCCTCACTAGATGGCAAGGGACCCTCGCGCATAGTT
TTGCTCTTCGGTATACACGGGCCGCAGTCTCGGTTCCGGAGAGGTAGATT
TATATGCTTGTTGGCGAAGTAACCCGAGGTAAGCCGCAGACTAGCAACCC
AAAACAGTGCATTACAATACCGGGGTGGGGTTACCGGTAAGATTCGTCGA
GTGGGGCATTCCAAGTTTCCCCTGTTGAAGTTGAGGTGCGAGTCTGTGAG
GAGACCGCCCGAAGTTAGACAGAACCGCAAGACCCTGTACCTATCGGCCA
TATGGACGGAGGTAACAGGAGTCCATCGTATTGTCTTCATGAAGTATCAC
CTGAAAGATGGCGATGAGGGCACCAATCGTGTGCTATTGATGGCGAGATC
ATGCAGTATACTTCACTCTACGCCACGCGGTTCGATTACCTAGACAGCAG
CTAACTATATGAGGACACGTTCCCGCCCAGTAGCGCCCGTCTACGTCTAC
ACGCTCGTATTAAACGCGCCAAGAAACGGACGATTGCAGCCTGTACGGGC
CTATCTGTGGATGGCAGAAGGCTTTCGTTGCCGAACCTCGTCAAAAGACT
GGCTGGCGCCCTTCAAGGAAGTGAGGTGGTTTGCCTTTTGCCTGGAACCG
AACAGGTAAGGTTTCTTTGACTGCGGATCCCCTGTTCATAAAGGCTCCGC
ACCTTCAATCTAGAGTAAACAGGGTGCTCGTAACATCAATTGGGTAGTTA
AGATATAGACCCATCAGTCAGCTCATGTGGACACCGAAAGACGGGCCTTC
GCCCTAAATCGGGCAGACGGACGAGACAGTGGAGACCACCCGGACACGGT
ATTTTGTGTACTATTCATCGCTTGACTGAATTCGAAAACATAGTTACTCG
AAAGGGTGTGACAACTGGGACACTAACCCATTCATATTATATTACGGGCA
AAAATTGGCGACGTGGACGTGACTGGTGGGAGAGGGCTGTATTAGAGCTC
GCCTAAGAGTCCACATACCAAGTTATAGTGAGACTAGGATCATAGGGATC
CGCGATCCCTACTAAAATAGCGACGGGCATGATCGTGGCTGCGATATGCC
ATACAGCACACGACAGTAGTAAGCCGTTTTTATGGCTCTCACGTACTCGT
GAAGCTCCACGGTTGCCAATGAGTTTGCGGTTTAGCAGAAAGCAGCTGGG
GTACACTACACTAGTTCAATGCAGCGAGTGGCGACTCTGTGAAATACATT
TAGTGTCTCGCTTCCGAGGTGTCAAGTGGGCGAACGCTCCGAACGCCCAA
TCGTTTTCGTATTAGACACAAGATGTGTTGTTGAACAAACTCTAAAGTGG
GGCAGCCAGGTTGTCTCCCTGGCGACTTGACAAAATGGGATTAGGTGCGT
AGCGCCAGCCGGTGTGTTACGGCTAACTTTTTCCCTTAGAGGACTGTTGT
AGACTTATGGTAGATTTCCGCTTACAGAAGGTGCCATTAACAATGTTTTA
CATGTATATGGGGAGGACTAGATGCTTGATCGCAGATGTCTAGAGGCTCT
CGTGATTCCACATGGCAATTACCTCTAGCACATTCTTACCACGCCTCGTA
GGCTCTATCAAAATTAATGCGGTTATCTATCTCGTAAGACCATGAGTTGG
TATCCTCTAATGGAGACGCAGATCTCTTCTCTTGCCCTAGGAGGTATATG
ATCAACGCCTGGAAGGCCGGGCCCACGGGTGGAACCGAAACTTCGTTTGT
GTCACCGCTAGCTGCTCGGCGAAGAGCCGTACCATGCGAGCGTATGAGCA
GCCTGTTCAGTTACCGCGGCAATACACGCGTTAATCACAGGCTACTAGTT
ATGGCTCCTAGCTGCCCCTGCCATGAGTTATTCGTAAAGGCGGTGTAGAT
GTTGTACTTCCTTGCTGAGGGCACCTCCTGGCTACAATGTGGTTGTTACT
AAAAGACGCTCTCCTCGCCCCCTGTGATAGCCTTGTCTTATTGACACAGT
TCACGGAACCCTCCGCAGGACAATGTGCTAGAGCGCGAGTCTAAATTTCC
ATAACAGCAAGATCAAGCCCCTCTCCCATTTAGAGTTGCCCTAGGAGACC
GCCGGCATCAGCGGCACGCAAAAATTCTCTCTGTCTAGGGGTTGCGTAAA
GAAGGTAAACTGACCCCAAATATGGCGCTGGCCCGGCTTGCGAAACAACG
ATGAGCCCTAAATACCAAGACTAACAATATACGCTGCGGAACAGACCTTC
GTGACCACTATTTGGTTTCTCAACCCTCCCTCTCCTCGACTCTTGATGGT
ATATCCATTAAGTGTGATATTCCTATGTTTGATGCTAGACGTGCAGGCGT
CCAAGCCACCTCAAGCCTACGATTGCCTTGGGTTCCTTCGGAAAAGGCTG
ATGCACGCGTCGGTTCAAAAGTAGCCCAGCTGAAAGGGAGTCTCTTCGGA
TTCTACAAAGGAAGACAAAAATTACCTCGAGCAAGACGGCTGCCATCCGA
TTCCAGCACTATTCGGCATGGTCTTCCAGCCTGTGAATACAGCGTTTACC
GACACCATTTCGTCTCTAGTCTCCAGTAGATTCCCCGAAAGAGCGACGGC
CAGTTAGGAGTGCGCAGGGAGTCGATATTTCGAGACATTGACCTGACTCG
ATGGTCAATTAGGCCCCTATTGCGTTACAATCAACTTGCCTTCCCCGGTC
TGCCCGGGGAGGCCGGCGGTATTAGGGACCCTTATTCGGTGTCACACTGC
CCGATCCTAAATTTATACCAGGATTCGTCATAATGTTCCAATGATGGCGA
AGAGGCCGCGTGTATCTTCGAGACGGGGGGTCCCCCTCGGGCTTGTCGCT
CGCGAGCATAAGAACACAAGACCTACCGGTGTTACTATTACCCGATGAGA
CGGGGCTGAATTGATCAATGAGTCCTGGACCTGCCGTGAATAAAAAATAC
TCGTCACCGATACCTTAGCCATGGCCTTGCATTAATGTGAGAATAGACGA
CTAGACGCAGATCCGAACTGACTCGCGCTCTACCTTCCTATCCCGTCTAG
GGCTCTTCGACCTAAGCCCGTTCATGGCTAAGTGAGTGAGACAGATCCAC
ACCAGGAATATTCTGTGGTGCTGTAGAGACTTAGGTAGAACTTACTGCCC
AGTGCGTTGGATAGGGGCGACGCGCCCCTTGGTTCTGAAAGAGCACAGTC
CTGACAAATCGTGATGCTTTCCTTTTTAGCTATGTGTCCGATCTCCAACG
CGAGAGACAACTTGACATATGGCTTTCCCGATGTGTATATGCCTCGCGTG
AGTATTACCGACCACCGTCACTATTATAACCCTCATTACATTCCGCCAAT
GCAGTGTGATGTCAGTCTGAGTTTTAACTTGCGTAGCTCCTGGATCCTGT
CATTGTAAATACGTCAACGTACCCCCTGCGCTTTCATCTTACAACGAATC
TGTACAACCGCTCGCCGGACCAACTGTAGTACTGAGGTTACCAGGGCGTG
GCAACAGTTACTAAGTTGCCATGAACCTGCCCAGGATGGAGAGGTACACA
CGGGACTACTTGCAGAGTTGCTGCACCCCGACTACAAATAAATCTAAACG
GGCCCTGTAGCAAGTACACACTGCCACCTCAAGGTAGTTACAATAGTCAA
TTGGGACGTACACAATTTAACATCTTGATCGCCTGGTGAAAGAGAGATAC
TTCAGGATTGTGCTAGACACCCGAGTACTTACAAGAATGCATGCCATAGG
GACACCTGTTGGTATAATTATGCAAAGCTAGTAATCATATGACGTGGGGA
GAAATATACCTACTTCCGTAATGACGATTGTCGATAAAAACCCGAACACT
GGAGTCCCCACTTATTAATGTAGCCACGCGCATTCTGTGTACCCTGGCGG
CAGTCTAGCCGCTTAGCTTGGGATCTGGCCGAAAGGGGGGCTTATTACTT
TCCGGCGTTCGACAGTCTCGATCGGTCGCAAGATGTTATTAATGAAACGC
CAATCTCACGTCGGTTATGAAGAAAATCGTTGACTTCCACAATCTAGGGC
AATACCGTACCTGTTTAACGTAGGCCTAGAACCATTCCCACCGAAGACGA
CGGCAACGATAGATCAGTGAGCGACTCGGAAACGGACAAACTAAATTGTA
AATGCACTTAAGTACGAACCCACTTCCCGGATTGTCAGTTCTAGCCTGTC
GGGGCCATCCAGTGAGTATGATGTATGCAGACGTGGTACTTAGACAGTGC
CCAGATGGGTCAATACCGAGAGGGATTATTTCTGCGTATATCCGCTTGGC
TAATTACTTTTCTAGAAGCATCGACCCTAGGCTTATTATTTGCCAGTACT
CAGCTCCACTCTGTAAATGGACGAGTCGTTCCCATTCACAGCATGCTATA
ACAGTGCTCTAGGAATGAAGAACGTCTCTCTCCTAGAATCATAGGAATTC
TTGAAAAGTTGCCGTTAAGAGTCGCATCGCCGCCCTCAGTAACCTCCCGG
GAAGTTAGTAATAGATGGACTTTGGTTGTTATGAGAACCTCGGCAGTAGA
GAATCCCCTAGCCGCTTTTAGACAGCCTGGGCTGCTAAAAGCAAATATGC
ACTCTCGCTCGAAGACTCCGTCCCTGTTGGTAGACATAATGCTTCAGCAA
ATCGGGCATGATCAGACTCAGGTACTACGGGGCATTCCTGTCGTGCTGTA
AGGGAATCAAACGGGTACCACGGCATTCATCTGTTATATCATTCGATTCG
ATCGCCAGGAGCATCGTGCGTTATTGGCTGCGTCATGGTAGTGACGCTCA
TGCTCGACGCGGCCCGCACAAGCTATTTACTTCGGCAGGATCATGTTTTC
GTCCATATACCGCCGAGATTCTGTGGGGTCAAGAAAATGCGCAAGATGGG
AGGAACGATCGCTGGCGTGCTCTCTCACGGGGACCCGTACTGGCGACTGC
CCGGACAGTGTCGGAGTTTACAGACTTAATGGCACTGTACGCCGGTCAGC
GGAATAAAAAAAGTAGTATGAGCCGCCGACCCGTTCTAACCGGGGTGAAT
TTCACAGCAACCGCGGCCCAAGCAATCGTTCTTCTGCGGATCCAATATGC
GTTAGGACCCATAGATATCAAGGATGCTGTCAACAACGATGTGTAAAAAG
TGAGTGTACTATAGTTCATAGCGCTGTGCCCGCATTGGATTCTGATTCAG
TGCGCGAATATCTTAGGCAATAAATCGTGCGCTAGCGTTAGTGATTCCGC
CTTACTATGTCAGAACTTACCACAGTCCTATAACGCATTCTGGATGAACG
CGCCGCTTTTATTGTAACTCATAGCCTGTTGTCGAGACCCTTAGTGATGA
GTGGTTATCAAATTCTCTATGTCTGAGTCTTCTACGTACCTACTAAAACT
GCATAGGGGGCTTACCTCCCACTAACCAGAATCCAGTCGGTCTCGCCATC
GCGTCTTTAATATGGAGAACGTCTGGAAATCCGCGAAAGTCTGTACTATA
TAGCACGCCTCCGTCCAACGACGAGGCTAATGCTCGTGGCTAAAGGAATT
CTTTCCAGACACGTCTCCCCAGCCCATGCCGCAGCGCCCGTCAGTCCTCC
TAAAAGCGATGGAATCGACAGGGCAGACCCCCTAGGCCTTCACTAGCGTA
ACCCGGCGTCCTAGAATCAAAACAGATCGTCGTACATTCAAATGCGAGGA
GCCTTAAGATCTGCGATAGCTGAACTTATGAGCAACACTACCAGAGCTCA
TTTATTCTACATGAGGCGGTGCGATGATAGCCGACGATCCGGATGAGCGA
GTCTGGGAACGATAACCGCGCATCTAAATAGGGCAGCGGTCACCGGGCTG
GTCAAGTACGTAATCTGGCTTAAAGACACGACGTCTTCCTCAACAAATCT
ACACCTTTCGCTACGGTGAACATTCCTTCCCACTATGCCAAACTTCTTTT
GGCTCCGGGTCTGTAGTGCGCTTTTCGGAGAAATTCGTGTAAGTTGGACG
CTATCCTACCCTGGTGTCAACATTTCGTCCGAATGCTTTTTCAGTCGAAA
AAGGAAAAGCCAACTTGACGTGACGTGGTATCTCTGCTGAAGTGTCTATT
GGCTGTTTAACTGAATACGGATCATCGGTAGCGCGGGCTGTGTAGATTGC
TCATCTTAGGAGGAGCTTTATCTCTGCACCCATCCTGAAAGGTGCGCAGC
AAATCTGTAGACTCGTATGTTATAATCAGACGCGAATACGTATCCTACTC
TTTGCCACGTCTGACCTTAATCCATTGCCCCTCCCATCGGAAGGAGACTA
ATTTCGCTTTACTGCTTTACAGTCTCAATCTTCTGGCTGCTCCTAGGTTA
AAAACTTTTAGCGGATTCCCGGTATCCGCCCCTTCCCTAGGAAGGGCTGA
CTGCTTCCCCACAAAATCAGGGCGTGGAGCAGACGCCTACTTTCTTGTAT
GGTGGCGCTAGTACCGCTCTTTCTGCTGATGACTGACTCCGCTCATATCG
ATAGAGAAAACCCCGCGCTAGTTAGACTACGATCTGTCCCACGTTGAAGG
ACTTTACCCAAACGAAGGGTCAAGTATCCTGCAGGAATGGTCAAGCCTAG
GGCCGTCCGATTGAAGTCTCTATCTTAAATTAAGCCGGTAGAATAGCATT
GAGCAACACACTCATGGGATTGCATACACGTGCTACAGCACTGCCGGCAC
GATTGGAGTCAAGGTTCAGTCGGATCCAGCAGGCCCCCGGAATGCCTCTT
CTCTGGGATAATAGAGCTCTCGTACAGCCAATCTTGGTGATCGGTTCTTC
AGTTCCGCCGCTGTAAGCGCGGCGTGGGGGGAAGGGATGGGTGGGATGGG
CGTTTGGTATTACATAGTTTTCTTATGGTTGGGCTAGAGAGCCTTACATG
GGATCGCCTATTACCTGAGGCCAGTGTGTGGGCGGTTTGTATTTGACCAG
TAAATCCGAACAGCTGATGTGCCCGCGTCTCCGTGTCACTCGGCTGCTAG
TGGGCTAGCCTAATCTGGTTAATAAGTAACAGAAGCCCTTTGGTAAGGAT
GAGGCCAGCGTACACTGCTCACCTAAATGCAAGCCCAACGTTGGGTATTG
CCGAGTACATTTCTGCTATAAAGTATCAAACCCGTGCACAACTTAGAAGA
CGCAGGCCTCTTTATACCATGAAGATGTCTCTGCTGTTTGCACTTAACGC
CCCTCGGGGCTGTTTTGGTCAATTAATACGGAGCCTCGTACGAGCATATT
ACACATGATCCAAGTAATGAGATGACGCCGAAACTTAGGTTAGCTGAGGT
CGAGATCATCTGACTTACCTCTACCATTAGAAAATTGTAAACGTTATATC
TTCTCGAAACACGCAAGAACGGAAAGTGTACAATAAGTCCTTGGCCGAGC
TTCCGAGGGTGGGGATCAGCTTGATGCCAAGGGAGATCTTCTGAACACGC
GTCAACTGACTCCCATCGGTTGAACACAATTCGCGATTGGGCTTTTACTA
ATTTAATGGCAAGGGTAAAGGCTCAGTCTACTTGCGGTTAGGGCAGGTAC
TTCGAGAGGGACCAAGTCAATACCGGGGATAGTATCCACAGATTGCTTGT
GTTCGCCTGAGGAGCCCCGTGTTAAGTTACACGGCAAACTCGGGCAAAAT
TAGTGGCTATCTGATCGTACATACGAAACTCTCATGTTGATTGCTCGCTC
CTCTTTGTGGTGGCCCCCGCTTTGTCCTTATTCTGTATGCTGCGTATCTG
CTTTGTTATTATCTTTAAGATATATCTGCTTATTAGACGGCTCCAAGGCG
AGCACATATACTCATCCAGCATATCGCGCGCAATTATAAGTACCTCCATA
CCCTGTCCTTCGACACGTCACCTGGATTAACTTCTATACTACATCTGCCG
TTAAATTTAGATTGCAAGGCGCACTGGAGCACGTGATGCTGTGGTTACTG
GCCAGATAGAAATAGGAGCAATAGACCACATTCCGACCCGACAACAATTA
TTTTAATCCACGGCGAACTAGCCACTACACACACTCGCCAGAGCCTTAGA
CAACGGCACCAATGACCCGCACAAAATGGCGGTTATATTCGCCTAAGCGT
ATTGTACCGTGAATCCGTGTTAGGTTCTTGGAGCAGCGCACATAATGACC
CGCGACTCCGTCGCTGTCATCATAGTCCATTCTGACCCGTGTGACGGATA
TTCATTGCCGCGGCTCCCCGTTAACTCTAGAAGTCATCTAGAACGCTGTT
CCGGTCACAGTCTCCGCATCATCCCTCAACAGCTCTCAATCCCGTGCTAT
AGGGACTGGGGGCGCACTGCCTTACCATTAACTTTAGTTCCATTCCGCCA
GTGTTAAGCGCCACGAGGTGCAATATAGAGCAAAAGCGGAAAGGTAGTGT
GTCGGGTTTCAAAGGCTGCCTAAGTATGTCTAGCTCACTACCACAGCGAG
TTCTGACGAGCTTTATGAGTTCTATAACCAGTGTTTAAGTAGGATAGGGG
CAGGATCGGCGTCGGTAGGCTCACCGCTCAGTGCCCATAATTTGCTCCGT
ATTATCCAAACGACACAGACCTCACCCGCGGGAGAGTATAGCGGGAGGTT
CATGAGATCGACCAGATGTACGTGCCCCGGGATACGCGAACACCGTAGGT
CGGCAAGCGATTCCTCTCGTACGCTAGCAATCTGTGCTCATTGGGAGTGC
TTCTCTCGCCATTCCCTATTAAAAACCTCGCAGGTCCTAACCTAAGGATC
ACGGGGTCCTTGAGCATTTACCCGATCCGCGCCCATTAAAACATGTTAGC
GTAAGCGGCGATATAAAACTGTGTCGGTACAGTCTGAAATGTGGCACAAC
TTGAAACAGTGTCGCCTCGAGATAAGGTTTGTGAAACAACATTCGACCAG
CAAGCTGGTGAAAAGGCGTCTAGCATGACTATTCAATCTCGATGGGTAAA
GCTCTACAGCTACTCGCCCTTTCAAATAAACTATTGCACCTTCCAGTTAT
AAGATACTATAGAATTGTTTTTGCAAAAATTACGCTTATTGGTAAACAAG
TTTACTTCCAACCCCCTAAGGTTTAGGTGAGAGGTCAGACAGACAAGACT
GTGATCAGCGAAATAGCTCTGACCGTTAGGATACCGGACGCTTCTGAACG
GTTGCCGATCGGTTACATTGCAGTGACTTCTTTATAGCGAACTGGCCTGA
AACGGGGCACGTCATCCGTACTCAACAGGCGCATGTGCCGAACGCCGGGT
CGGTCGACTAATCGAACGTTAAAGTTCTCACTTGGCGTGGAGCGAACCTC
CACTCATCGCGTAGAGTGCTCACAAAGGTCCAGAAAATCTGGAGGCCACG
AGCCGTTCGGACCGTGCGATAATTCCCCAAGTTTCGATTACAACAACCTG
AACAGTTGGAAGCCATTCTGATGTCTAATTCGATAGTGGGAAACGCCGAA
ACCTAATGCGTGTTATGCTTGGGGTCACTTCAACTAGTTCGATATTTAGT
CTCATCTTGGACTGATTGTAGAACGTTGGTCATTCAGATGGTAGTCCGCG
CGGCATTTTTGCTTCGTCCGTGCGACCATGCCATTACCCTGCCTTCTGTG
CACCTCGATAAAGCGGGTATTACTGATGCAGCGCGTTCTCCCCCGGTGAT
AAGGTCATGGAACGTCGTGTTGACCTCTGCCTAGGTCAGGATAAGTGGGT
AATCGGCGGTAGCGCCAAGAGTATGTAAGGTATCACTATGCAAGACACGC
GGCAAGCGCGCAACAGAGGCGCCTATCAAGTTTCGTCACGGTAAGTCCAC
TGCAAACGGAGCATTACTGTTTGCTCGGTCGCCTTCCTCCGTATCAAAGG
TGACGGACAGCGGACTAAGGCCATACTGCCGTCGGACTTTTTTTTGATTG
TGGGAATTCTGTATGGGTGTGGGGGGATCAATCACGAACGTTGGCGTTAC
TCTACATCGTGGTCAACCCGCCTTGCCCGTAACCCGGGTAAATAAACTCA
AGGGACGGGTGCGTAACGTGTCCTCTTGGCTCAAGGGCCGCCGATGCATC
AATGTACGCGTCCGCTACGTCGCCATTGCGTGATGATTTTGATGACAATA
TTGTTCTGCCTCTCGTACCACTATTCACGTCTGGGGGCGCGTCTAGATGG
TATGTTTTCTCTTCGGCTTTGGCGATCTATTGTCAGGCTCTATTTGGTTC
CAAGGTTTCATAGTACCTTTATCGGCGGCTCGAACCTTACCGACACCTGC
CTTGCCAGGGCTTGAATTGACAAGGCCGAATTGTTAGGAGGTAGTCTAGC
TCTTCCCCTCTTTTACCTCCGCCCAGAGAAACAGGCCGAGTTGAGGGCAA
GTCGGGCAGAAACCCTGTCTTCCGAAACTATGATGGTGAGCTCGGGTATA
ATCACGTGTGCTGGAACCCTGACTATCCCTGAGCTGTCAACAAGGACCAT
CACTCCCTCAGACATCGGAACCCGTCTTCGGTAACCCGGTACGGGAGCCG
CCTAAACACGCGAGACGTTCCCTGGACAAACGATCATATTTTCTTTATAT
TTTCGTGACAATGGGGGCTCTGCGATCACCATTCAAGTTTGAGCACTATC
CGATCTCCAAGAAGGCAGTAGTAATTTAAGTGCCTGCGACTAACGGACGA
GTTATTGACTGCTAGGGCGCTCTTTGTACGTCCCAAGACTGTAAACCTCG
CCGCAATGGGCTTGACGACGCTCGCGCACAATTCGACACACCCAATCCCG
TAAGAGGGGGCAGCATTCTATATAGGCGATTTCACGGCGCCCCAACCCTG
GCTTACCTATGAAAACTTATCGCGAATATTGAGTAGGGTTACGGCGTTAA
GCACGTTGCTCCGGGACGAATGTCATTCTAAAACGCACGTCGTTCTGTAA
GTGGAACGCTGGGTCAAAAAGGGTCCTCTTTTACCATGTGGTATGTCCCA
AAACTCCTTCGTCCTTTTCAGCCATATGCTTTGGCTTTCTACATTCGCCG
GTGACCGTTATCTGCTGATTCACCCACGGATCATCCCCAGGAAAATCACA
TCATGCTGGTAAATCGGAAGGGTTAAGCCACCCTGACCAACCGCCGTTGG
CGCTAGAGTAAGAGGTGGACCAATCGCGTGCTATACAGTAACTCCCCAGA
GCAGGGACAACGCTAATTTATGCCATAGGATTCGTTGACCGAGGGCTAAG
TTGTACCCAGAATATCCTGGCTCCGACTTCCGCGTGGATGTTAGGCCAAT
AGGGCCGGCAAAATGCTCTGACCGGCCTAGGAAAATCTTAAAAGTCGTCC
AGCTTACGACCTGGGCCCTCGTCATCGTCGGGCCGGGACAATCTCTGCGA
GAGGTTATGGGGTTGACGAACAGGCATGCATCTTCTCTTTAAAGAGTTGG
CGCTTTTAAGATGTGTTACTCAAGCACTATCGGCTCCCTCCCTCTTTGAT
GTGGGGCGAAAACCCCATAACCAAACCAGTTCGGCGGGTCGTAGGTAACC
ATGTGACCAATCTACGTTAACCTCTTCATTATTTCAGTTACTGAAGTTGC
GAGGATTTCATCACTATTCTGACCCCTCGAGATCGCTTACCGTTCACAAT
TTCCGTAATGCAGAAGATTTGGGCCCGGCCGAACTTACAATACGCAGGGA
ATCTGACTTGGTACTCACAACTACACTCAAAGGTATTAAGGCTTGGCACT
CACAGAGTGGTAACTACTACGAGGCCCAACGCGGTAAGATTGGCCCGAAT
TCACGGATGGGATGCGAGGCTTGAGGTCTGCATCGCGTATCCGCGACGGC
CTGAAATGCAAGTTTATTTACTGGTTTTAGACGGAGAGAAGACACCTGGC
GGGGTTGGGATATCTCTGGGACTGTTGTGGCCTTACCACAACCAAGGCAT
ATAGTGTCAATTGGGGAATAATCTGCATAACCTACACCTACGCCCGTCCC
CGGTACTACCAAAAAGTCGTCAACTACTACGCCGCACGGGCAATACCGTC
AGCATGATCAGTGGTGTGGTGTGAAACACTTATCTTCAACTGATCGTCAA
GATTGTAGTTAGGTGGCCGCCACTCTGCATTATTCATTGGGCTGGACTTT
CTTAAATTTAATGCAACCATTCGGCTCTTTGGCTGTAGAGAAAACTCTTA
AGAGTAGTCGCTGCATAAATATAGACCTACCGGACCATCAATTGGGAATA
CAGTTGGTGACCACTGTAAGACTAGCGTACTCACTCCCGAAGGGCGTGCT
ACAAGGAATTTAGATTTTCGGTTACATCTATTATCTGAGTTTAAACTCCA
GCTGAAAACCGCTTTGATACATTAGTGGCCCGAGACTACTCTCCCCTTGG
CAGGGCATAACATCACGGTTCATCTTAATGAATTGTATTGGTTTGAAAAG
CCCACGGCTAGCTGGAACTGAACCTGCAATCATAATAGAATTTTGGGATT
CTTAAGTGCCTGTCGCAGGTCCTGGTGTCCTACAGGTGTGGGAGACCCGT
GACTTATGCCAACCCGGCAAACACCATTGGAGAATTATGCATGGCTCCGA
ATCTAGACAACCACCCTAGGACGCGTTTTTATAGAAACCTCTTTCTCTTT
CTTGATACCCGTTCCGGTGAGATAGAGCAGTCTTCCGCTTTTGTAGGTTA
TAAGTGTATTAGTTAGACTTTTTGAGGAGTTACGCCTTCGACGATACCGC
CTATGTGCGAGCATCACAACTCGATTTCTAGGCCGTCGGTAGCATACCTG
TCCCACAGACGTCCTGGTCGCGGGTCGCCAATGTTATTCCGTAAAGGCCT
AAAAGACCTTCGGATCGCATTGCAGCTGTCACCCCCCTTAAGGTTACGAT
TCTGCCGTCTCTTGTTACACCTCAGATTTATCCTACCAGGCTAAAGTCAG
CCAGTCCGTTTCGGAACTTCCGGGTGTCCAACCTCCTTCAGCCAGGGTGA
ACTAAATCATCATTCTAACAATTAACAATTACACTGACAAGTCCTTTGAA
TCTGCCGATGTTCCATATCGTCATCATTACGCTTTGTATGGGCCTGGAAT
ATCACTACCCACGAACATAGGCTGGAGCCAGTAGCGGGAGGATGAAGCAA
TCCGATGCCTGAGAGAGTTCCTACACAGTTGTTGAGCAGTAGCTCCTCAG
ATACCTCACCCCGGCCGTCAGCACCTAACCGTTACTCTGCTGCCTTCTGG
AATATCGAGGGCTAGCCCATTGCTTAATAGCTCAAGTCGATCCGTCCCAT
CAGCTCTGGGTCTGGCGTATTAACTTTTATGGTTCCACTTCTTGGCATGT
ATACTTTAAGTGCTCGATGTGTTCCTGTAAAGGAGCCACTATTGCTCAAT
GCAGCATATCAGTGGATCGGTTTTGAAGAGACGGTAGTAATCAAATGCTG
CACATAGCTCAACGCGGGGAAAGGATATGTGAAGCATCGATATCCGCTTT
AAAATTGATTCCACCCAAACGGCCATGCGGCGCACTCGGAGACTTGAGTC
ATAAGTAAGTTATCTATAGTGTCCTCGAGTTAGCATCCACTCGAATGTAG
TAAGATATTAAGCAGTCTGAAGTAATGCATCAGTACCCTTGACAGACTCG
GATAATGGCGGATTAGCTCTTGGGCCTTATGCCAGTCTAATCATCACAAA
GTACTTATATTTATAGATCAGTATAAGAGGTCGCCAGTGGAAGGCCCAAA
TAATTAAGTAGGATTGGACCCCATTGCGCTAACCAGTGATGCTATTCGCA
CAGTATAAGACGCCAATCGATTGGTGGATAACTCCTTATGCTGGAGGCGT
CAATGCACCGTGCAGAAAGCTGGAGAGGCGGAAATGAGTGTATCAATTGC
TGACCAGGTGTGGTCCGACCTACAGCTACCTGGTACTTACCAAAACATCG
TAAATCAAGGTACCCACATGAGGCTGCAACAAAGGTTAGTTCTAGCCAGG
AAACTTAATAACGAGGCGTGATACTATATCTATAGTCGTAGCCCGTGATG
AGTAATTCTGAGGCCAAGTGGCCGTCCCAAGCAGTGTCGACCCCCATTCG
ACGCTATTACTTTCACCTTTACAATCATTCCACAGGCTGAATTGTCATCT
TTGCGCGATATTCTGATCTTTCTGTCTGTTGAAGTTAATTCCTGTCGATG
CATACAGACACACTTATTACGCAGAGCGGATTGATTTGACGTAGTCAGGT
CGATGTTATCGTAACAATGTGGTCTGGTCAGCCTAGCACCCGGGCGCTCG
AGATGCACTCTGCACCTAGAGTGTCTGTTTAACCTGAAAAGATAGGCGTT
GGATAAAGGACAGAGAAGATACGTCGGTGTAGCAGTCAGATGCTGAAACC
TTTGGACAACTGGGCACTGGCCGTCCCAGGGCCTGCTCCTGCCGAGGGTC
TGATATGATAAGTACCATCGTATCTAACCTTGCCCGCCCATTGCCTATGT
AGCGTGGGGCCAACGCAGATGGAGCCTTCTCATGTCCTGCAAAAGCCTGA
GCGGCCCCAACCGGGCCCAAAACCAAGTGACGACCCTATCTTCGTCATAC
TCTTGCATAGCTAGCTTCTGTTGCATCGTAGTGCTCGCACAGCAATCTAG
GAAGTATCGCTAGAAGCAGAGTAGGGACAAAAGACGGTAAGGCTGGCTCA
GACCACTATTTAGGGGGCTAGCAGCCTTCCCCGGCTAAACAACTTATCTA
CGACCGATCAGCGGCCCATTAGGGCAGAGGGGCCTATGCACCGAAGCACC
CTGACGCTACCCCATATGGCCGCCCGCTTTAAGTGCCAGTTTTTATCTGG
TTCACATCGTCCAATTCTGAGGGGCCCACCTTCATCTCCTGTACGAATTT
TATATCCACCCTCACACAAGTTGATGTAAAGTTACAGTTTCGCCCTATCT
CCGTAACCAAGGTGGTGCGTGTGGCAGCGGACGCCACCGGCGAGTGGTAG
CCGTAGGCGTGTGCCCATTTGAGACACGTGACGGCAAATAGTAGGGGAAA
TGCCAAGGGCACCTACAATCCTAGGATTGTAGCCTCTGACAACTGTCTTC
TCCCCGCTCAGCGCCTTCAGTGGGTATTTGTTTGCGCGATGTGCAAGGAA
ACTGAATTATTCATTCTACGCTACTGACCGGCAATTGGCCAGTCACCACG
CACGTTGCCCACGGTTCGCAACGCCTCTCTGCAGGTCATCCGCGTAGCGC
TTTAAGAGGCATTGCGCCTTCAAGTTAAATGGGCTCGGACCAGCCTTCGC
AGTGGAGCTTAAGCATCTTCAAGTCAGGTTGGCTTATGAATATATTCTGA
GGTTGACCACGCGAGCATTTATTTATCCACACTGCAGAGATAACCTCTTT
GCAAAGCCAGACGGGTAAGGCTCTCCTGATATCATCGTATCCGGGTCATC
GTAATTTAGTACGTACACCGATATAGCATGAGCGAGCCATGTGTGGCGTG
AGGAAACTAGGTGTGATACCCCGTATCCAGACATGTCGAAGCACGCGGTG
CGATTGGGTAGCCTCTTTGCAGGTGAGACCACCGAGTTTGCCAAAGGGGC
TAAGGCACCGTGGTGTTGCAGTGGGATTCCTTGGATATAATTGATCGGGT
TGAAATAGACCGGGAAGATGTGATAGCTTGAAGAGCGATTAATCACAAGA
GACGGTGAGTACAAGCATTCAAGCGCTCTCATACAGACAACATTGTACAG
CGGCGCTTTGGCTTTTGATACTAGCCTGGTGTCCCCCTAGTTTCGCGCCA
CTGAGGACAAGTTATAAAGAACGAACTTTACTTTGTAACACAGTGGTAAA
GACGTAAGGTAAAATACACACCCGAAAACAGTCTAAATAGGCAACCAGTG
CATCCTACAAGATAAAGCACGACTGCCCTACCCCGAGTACGAATTGAAAG
TTCGGCACATTGCCGGGCGGACAATCCACACATTCTTTGCCCATCGCGAG
TATACGGGTTGAGGCACACGCAAAACCTTGATGTCAGTGTGTTGTTCTGG
CTGACTCAACAACATATTCGGTGTGCCAACAGTTATGGGCTTGTTGTGGC
CAAGACATCATAGGATGGACAATAGGCGTTTGAGAGCCATGATTATAATA
AACTTCCCGATGTTGTAGCACATTTACTGCACTCCGGCCCTCCCCTCGGC
CAGGACCTTTAAGGACAACAGATTACGGAGGCGAGCCAGGCTCAACCGAA
CTAGTCCCGATCATTAGGCGAAATCAAAGCGCATGCAGACATATAAACGA
CCAAGAGGAACCTGACGGCTATTCGACAACTTTTTGTGAGTCACTATGGG
ATATAGAGATGCTTGAGTCCAATCCCATATTCCATTTGATGAAAGACCAT
CATGCTGGCTATCACGGTGCGAGACGCGCTAAAGCGGACGCCAGAGGTGT
ATATAGCCACGAGCTATCCGGATTTTTACGAGCCGGCGCCAAAACGCGAG
ACGCGTCTATAAAGTAGGCGGGACAGGTGTACGGAGACCGCAGTCTCGAA
CGTGCTTTACGAGAGCAGGAGGCGGACCCACAGAGTGACAACCATATGAG
TTCCTATGGTCCTAAGCGTGTGCTGGAGAATATATTGGAATCCCCCTTTT
ATGCTGCGGCATTCGCCTATTAGGCCGGGGACTGAAATCGTGCCCGATGT
CAGTAGATAAGACCCGTAAGGTGCAGCCTAGCTGGATGGTAGCTAATGGC
ATGCCTAAGGACTAAGCCGAGGATATACTCGCTAGTTATTCCGCTCATGC
GATGTAGCCTTTAATATATAGTCCATCTTTATACGGGGTGCTAAGGGCCA
ATGCAGGTTAGTCTATGTGACCCCTGGCGTAGGAGCCGTGCCTGAGCGAT
CTTTTAGCAAACATCTCTCTTTAATGATACCCCCCGAGGGAGATCGGTTC
TGTGAGACACCAAGTATGTGTGGCAAACAGCTAGCGCAGCGAGCAAAAGG
AACCCCTGACAACATACACAAGCAGGAGGCACTACTGTCGGTCTAGATCG
AACATTTATAGTTCATCTAATCAACCTTCTTGAACTCCCGCGTCGCTCCT
TTTGCTACTGCCAGAATGTCTTCGAAGTGGAGTTTTCGACTAACCTCACG
GAGTACCCTCCAAGGGAGGATCTTCTCATTGAGTGCTGGCACGACTGAAT
ACTTTGACGTTACCCTACCATGGGGAAGCAACACGAGTACCATCACGCCG
CTAGCTCCACACTGCTGACTTGTTGCATCTAAACCATAGGCATACTCTTA
CTCTATTTTAGCCCGCTCCGGGAGGGAAATCGCATCTCTTCAACAGTGGC
TGTTTGACAGGGTTTAAGGACTGGTACGGCACTCGTAGACTTGGCTGCAC
TGTTTCACTTAGGAGGGAGTGGGCTTAATAAAAGTGGGGTGGCACAATTC
GGAACCAACAACTCGTAAAGTTTTGTCCGGTCAAACATCTGGCTATTGTC
GTCATACTCTTCCTTGATCGGTTGGGAAGCATTGAAAACGAACCTTTCGA
ATCCTTCCCAAATGGACCGCCTGGGCTAAACTTCCGCCCGGTAAGGGGTT
CCCTTATAACATAAACTGAGCGGCAAGTTCGCCACCTAACCTAGTCTGGA
GTCCATCATCGCAGACGTGTGAGGAGTAACAAGAACCTGTTTAGCGGACG
TTAGCACTAGCATCCTTATCGTCCTCACAATTCCTGCCAAGCTCGAATTC
AAGACAAAGGGATAGCGTCGTCTTAGGAAGATGGTCCCAACACGAGACGG
AGCCGCTGTCCCCTGCACAACATACTCTGGCGGCGCGGGAGTTTTGAATT
CAAACCCAAGTTTATTTCGGTGGCTTAGGCTCGTCACGATGACCGCATGT
AGTTCACTAAGATGCCTTCACCTGTGGCCTTTTTGGAGGGCTATAGCAGT
ATCCAATCCGGAAACATGGGAAGTTCAACAGCCGTAGTGAGATAGCGCAA
TGTGGATGCTGTATTTAGGAAGCAGGCGATATACCTCGCCTTACCTAGAA
CCTGACCTCCTGCTTTTTTCACCCAAAGCTTGCTGACACTGTCAAGGACA
ATTCACAGCCTTTTGATTCCCCAGCGCGAATAACCCAAGTCTGAGGATTG
ACGCGTTGCTAATAGTGAGCTCTCTCCCGTAGGTAGCTGGTTTGACCAAT
GGTTTACCGACAAAAGCTTGCCACAAGCTGACCAACGCCCGGCGCCATGG
CTACTGTTGCGGTTGTCAAAGACTGGGTGATGAGCTCCCGAGTTGACAAC
CCACCAGCTACACATAATCATAGCATTTTGCGTGCGACGCCATTAAAAGA
ACAGTGTTGCGCCGTATGCCAGGAAGCCCCCTACTACTGCGTTGGTATCC
ACTACTACTACACATACTACTCTTAAAGTCGTACCAATACCTTACCTTGG
TGTCACACTGGGGTATAGCCGAAAATCAATGAACGAATATTGGTGCGTTC
ACACAAAGCGTCGGGTCTGTCTATCGTTTCGTGGTCCACGTGCGTCGGCG
ATTGCTTGGGATGAGATATCCAGACGGCCCGAGCATCTTGGATGCGCCTG
GAGATTGTATACTGTGTATGAGGCGAGTTAACACGGGAGGGACAAGCACG
TCATTCCGTATCTTGATAATTGAGTCGACCATCTTCCCCCGCCGCGCGTT
CCGTATCGACTCAAATCGCATGATGTCACGGGCTGATTACCAAAGTAGTG
CGAACAATTTACAACTATATACGGAATTGGTAGTTCCTACAGGGTGCTCA
GTGTATAGCTGATACCGTTTTACGTTCACCTCCGCGGTCAGCGAGACGAA
ACCTGAGGCTACTCAATGACTAAATCCGGCGTGGATTCAGAACTATAACT
TAATGCGACTTCGTACTCGTTGGTAGTGCGGAGCGCCACCCAAGGGTTTA
CGCCTCACTCGCTAGAGAATTCTAATTTAGTATGCGATGTACAGGACTGA
CGATGATCGTGCAAACATGCAGATACGTCAGCCTGGGAACTCCATCTGTT
ACGTAACTAACTTTTACCTAATGGAGAGTGTCCCATAAACCAAGGAGCGC
ACACCTACATGTAACAGTGTTATAGTAGATCATCATATGATGCCGTCCAA
ACGATCAGCCATCCAGCAGTAGGAACCGCCCGTATTATCGATCATAGAGC
CGTCAACCGCGATCCTTAGTAAAACTCCAGTATAAGCGACCCTTTGCCCA
CGAGGTATAGTCGTGGAAGCTACACCTAGCACCCGCCTTCCCTGGTCGGA
GAGTACCTGAACGCACGCTGCTCTGTACCTATAAGCTCAGAGAACATACC
GTTGCAACGCTCTTCATATGTTGAACACCCTGTACGTTATGAAGCTATAT
TTCTCAGGCGAAGGCATCTGCTGAGAGCATGTAACTGATCTTTCTCTCGA
GGCATTGCCACTATGTGGGACGAGGATCGTTGCGAAGGCATATATGCCCC
TGGGTCGGATCCAGAAAAAATACCTCTCCCACGGTGTAAGAAAATTCCCG
CAGGCCTATATAGTCGGCGTTGCGATGAGTAGAAGCACGGAGCTCGCGAA
CGTGAAGCGGACAGGTGTTAACATAAACATATAGGCAAAAATCTTGACTG
TAAAACAAGTCGTTATGTCTGCCCGAACGCGTACGAGCCAGAACGGTTCA
GGCACCAGAGCCCAGCGCAATTTGTCATTAGAGCTTAGCAAGATCACTCG
GAGTGTTTTAGTTGGTTGCGCCCCGGTCTTGACAGTTCGTCGAGGCAGAC
TGCCTCATAGTGTGATCCAAATCCTATGCTTACCACTAATTGACTCGCAT
TATACAAGCGTAGGCTAGCAGGTGCCAGTTAGGGCCTGATGTCCACTGTG
TACCTGGCGACGCGCAGCTAACGGGATTCCATTATCTGAAACGTTCGCAT
GATATAAAGTAATGAGGCAGGTCAATTGTAACCTGGGTAGTCAACAGAGG
TTCAGGATCGGTGCTTCTCTGGACCTGAACACGCATCTCAAGGGGCGAGG
CATGATCCAGCATCTAAAAACGCTGAGCTAATAAGGCCTACACTTCCATG
CTAAAATAGGACCATTAGAATGGACACGGAAAGCAACGTCCTCCGCCTAC
AGACGACAAAGTAAGCATTTATGCCGATTGTGATCGGTGAAGATTTAACG
GGGACTGTGTGTCTTCTCGTCGGACCATTGAGAGTTCCGTAAGCAATGCT
CCGTCTGTGGAATCATCGTCCCGATTCTGGAGGCATCCCACATGTATTCT
CGCACTGAGATCCTTTTAGTATGCGTGTAGCATGTACTTTTCAATGCACA
TAGGTAAACGCCAACCATGCGTAGCACGGGTTCGTGCTGCGCCAATAAAT
TTATGTATTAACAATTTACAAACTGAGTATCATGTTAACCATATGTGTCC
GTGAGATGACATGAGCTTAAAGACCAGTCGGGTAATCGTTCACGATCGCA
GGGTAACGGCTAGACTCGTGTACAAATACTAGCTTTGGGCCTTCATAGGA
ACTGCGTAAATAATTACGCCCAGTTTGCAGCGTAGAGCAGCGTCTCTAAG
AGACTTTTAACACCCGCCAACTCCAGGACTACTCTCAAAAAGTGGTTTTA
TCTGTGGCAGTCTAGGATACCCGAGTCCGCGGCACAGTTTTCATACAATA
CAGGGATGCTTTGCTAAAGGCTCATGCTTCGAAGAATGCAATCTTCACCA
TGGCTACCATGACCAACAGCATACTTTCATTTTGACTAATGTCTGAACTA
AATAATTGGACTCACTAGCGAGTCAGTAATATCGTACACTAGGCTGACTA
GAGATGCTGTTGTGACATTTCGTGTCCCTTCCCCGTCTCCGGACTTAGTA
ACTGAAACGTTTCCAGAGACAAGATCATCCTGGTCCTTCGTATAGTCGGA
ATTGCCCCCCTGTGTCTAACCTCATAACGCTAGTACTCCTGAATTGTTGT
GTTCTTTTTCGCTCGAGGAGTAGGTGTCACCCTGGTCAGCAGGATTGGCC
TACACCGGCATGCATCTTATTTGATGCCGTCATAGGGCAAAGGCATGAAA
CCGGGGCGCCAGCACGAATGGGGCACGCAGACCTGATTCTTTAAGTGGGA
CACTGTGCAGTCAGCATGTCATAGTTTTTGGGCCGTCTTTTCTCATACAA
CACATAATCAGAACGGACCCATCGTGGTGTGTCGATGCCAAGCGAGGCGG
CCGCTTCGCAGAACACTGCCATAATCGCCGAACGAGACTTTGGGAAGTGG
TCGCTCTGTGCTAGCTGTCCGGAATAATTAGTTAGGAAAAGTTTGGATGG
CGTACCTGCCTTATATCTAATTAGGTTGGATCTTGGCACCTTAAGCTTCG
ATTTGGCTGTTGGTCACATGACAGTTAGAATCTGAGACTATCCATAGGTA
TGGGCATGGCCTTGTGGGATGGACACTGGAACAAGCGCGCACGGGGTGAG
CCTCGAGCAGTGGGATTTATTCACCACGCTATCAGGGCTGACAGCTGATA
CGAAAGTTTGCCGAATAAAAGATCTACTGAGCGTAAATTACCGAGTACAG
CACACCAACCACCACAGCCCTTCGGTTATAATAGCTATACGAACGCAGCA
CGCGATCCATGATCCCGTCCAAACTTTCGGGGATGTGGGGGGAGATTCTA
ACAACCACTCAGAAGGTTACCTGACTGTGCTGTCAACTGATGCCCGCCTT
GGATCTGGAAGAACTTCCCTCAATACTCCTCGGATCGGAAATACTAGCTA
TTCATTCACTACAGAGGATATCTCTCCCCACCCAAACCCGCGGCCCGATC
CAGCTTGCAAGCGGTTCCTGGGATATAATTGAATCGCGTTGAAATAGACC
GGGAACATTTGACTACTGAACGAGCGATTAATCACAAGAGTCGTGAAGTA
CAAGTCTTCAAGCGCTCTCAAACAAGACAAGATTGACAGCGGCGCTTTGT
GCTTCTTGTGACTAGCTCGTGTCCCCTCGTTTCGTGCGCATGTGGGACAA
AGTGATAAAGAACGAACTTTACTTTGTAATCACAGTGGAAAGACGTCAGG
TAAAATAACCACCCGAATACAGCTCTAATTAGGCAACCAGAGCCAACGGA
CAAGTTAAAGCACCACTGCCCCTCCCCAGTACGAATTAAAAGTTCGGCAC
AGTGCCGGGGCGGACAATCCACTCCATGTCGTTCCCCTCGCGTGTATACG
GGTCGGAGGACGACGCAAACCTTGTACCGTGGCCGTAGCTATTCCTAGCT
GTTTGGACGATCTTGCGTTTCTGAATCAGAAATTCACCAAGAAGTTGGGA
AGTACATACCTTATGCTAAGGGACCAAGCACAAGTTCACGTGTACAACGC
CATGATCTTTAGCCTTCAGAGGTAAAACGCCTCAGTAGAAGTGCATTTCC
TCGCATACATTCGGTAAAGGGGGAACACTTTACCACACCGCTTGGCCCGT
ATCCTTGGACACCTGCCGTTAGGGTATTCCCTGGCCTAGCACCAAGGGTA
GCCTAAGGACGAGACCCGCGTGAAATTAAGGCTAGGCTTCCGTGGAAAAC
TAGACCTTATTGGCGGAGTAGCCATTGAAGTAGGATACTCTAGCTTGGAT
TCCTTACGTCTCTAGCCAAACGTAACTAGGGCATTTCTTTGCGCGGCAGA
TTCAATAACGACTCTTGATACAGCGACCACCAGCATTTGATGTGTACTGG
CATGTTTGAGAGGAGGTGATCCAGGCAGGCGTAACGTGTCACGACCACCA
GACTACAGTCGCAGTTATGCGGTAGCGGAAAGGTGTCTCGTGGCTGAAAC
GCCCCGTTGAGCCCTGAGGCATAGATCAATAGAATTCTCCCCACGTGGGG
CAAAGAAAACGACGGGAGTCAGTGCGGCCAGCGAGGAGATTATAATAACA
TTCTCTGGCGATGATATTTTCACAGGTGTCGGCACGAACTACGGCATCGG
TTCAGCAGTATCCTAGAAAGATACCGGCGGGTTACTTATGTAACAAAGCA
AAGGATTTGTCCTACGGCTTGAGGGAAGGGAAGTAAACTGCCGACGGTCG
CGCAATTGATCATGGTCGCTCCTGATTACCCAGCCCCAAAGAAGGTGCTA
TCCCATACAACAAGAGGGGCAAACCCCACACTTCTTGACCCCAACAGTCG
TATGCAGCGCGTGACGATCCTCCGTCCCTTCGTTCACAGCGATCATCTCG
TGACTTGCACCCCGACTTAGGCTAGTACTGGATACTACTCGCATATTCTA
CACTATCTCGTTTTATCTTCCCCTTAGGAGAGGGATACTAGTAGTACGGA
TTACACAAAAATGTCAGGCGCTCGAAACGATTGACCGCCAAGACAACTGG
GCGAGCACGGGCGGAGTATCGATTGTCGGATATCTGATAAAACCCTCCTC
AGAGCTTCGAGCCTACGAATCAACTTACTTTTAACGGAGTAAATAAGCAT
ATGGTAGCGGTCCCCCTAAACTAGTTACCTGGATGGCATGTTAACTCGTA
CTAAGCGTTGTACCTGCCGTGGCAAACCCGTAGAATCGGCCTCCTTTAAC
ACGATAGTGACTAGGGTGAACCGTGTTCGCGATCTGCAAAGACGTACCTG
GTTAGCCTAAAGGGCCGGGCCCTGGTAGTATATAACTGGCCGTGGTTGCT
GAAAGCCGTATCATCCACCACCCCGTGTAATTTTCGTGATTGTGTTTCAT
TAATCGAGTTAGTAGTGGGATTTGTAGCTTATAAACAGATGAGAATTGCT
CGTTGTTTAACGCCGATAAGCCTTAATATGGGGGGAGCGTACCTAGCTCG
CGTTTGTATGCTCGCCATTTATTGAAAACGGGAGCCCCCTGGAGCCTAGG
AACCTTGACAGTTACCGGATGTATAAAACAATGCTTCTGACCCCGGCGGC
TTCACTACTTACGGAAGTGGGCTCACATCCATCGCGGCTTCCGGGAGGAA
GGGCTCCGAAATGTGCCCTCTTTTGCACAGAGTCTGGATGGTCATCAAAG
CGATAGACATTGACTTCGATGTGATGCGTCATGAGTGAAAACTAAGCAGG
CCTCGTTGTGCTAAATCCGAGTCGATTGATGAGACGTCCGTATCCGAACA
CCAAGTAGGTTTACAAATGTCTATAGGCTACTAATACTAGGCCCCGAGAA
CGCCGTCTAGTGTCTGTTTCGAGGTTCTGAGTATTCCTGACATTGTCTAA
GGACCGTCCTCACGGCGGCACTAGCGAGGAAGGTCGGATCCATCTGTAGC
CCCTCGGGACGACGCTCGTCATGGTGGCTAGTCTAGGAAGGTGCAAGACA
AGACGCCGGACCTGCCCGTTAACGCGACCGCAGCCACGATAGTCATCAGA
TCTCTGTCAATCTCATAATGTAGATGGTATACATGCCAGGTACTGTGGCT
CGGCCTTCGTCCCAGCATCCAGAGCGGACGCGCTTGGTTCTTACGTAGTA
AGTGTCGCGTTCTCCCCCGCGGGCGCCAGCCAAGGCTTGTGAGTAGATTT
AGTTGCGGCTTACGCAGAGCCACCTACTCCGAAGCTATACTGTTTAGAGG
AGCCCCAGCGCGCCTTCTCGACAAAAACAATAACCTAAGACTAGGTTGCT
GAGCAGAGAGACCACTGGGCTATCTAGCTAGCGCCCGGAGGGACCCGGCC
AGGAAATACGCACTCGGGTAGATTGAAACAAGAAGTTTTGCTCGCTCGGA
TACTCTGCCGGATTAACGGAACGGGAGACAGTCGGTGGGCGGCCTTCTTA
ATTAGGGGCCTTCCGGCCAGTGATGAGTACCAGTACGCCATCCAGTATCA
GATTGTCGCACTGTAGGTCTCCCCGTTTGCGCAGAGGGCATTAACTGCCG
AGCACTTTGAGTTCCGAGTAGGTCATGGATCTCTGGTTGACCAAGAATCC
CATTTTGCCACGGCTAAGTACGCCTGGTAGTGCTTTGGGGCACTATTGTG
CCGCCAGGAGGAAATCCACTTAAACCAATGTTGGTGCCCGACGCCCTTGC
AGAAATGTTTATAGGTAGGTGTCCCACTTCAATCCCAGATAGCCCAGGTA
GATCCGGTGCTGCCGATATAAGTTCACTGATGCACGGATAACTCTAACAC
AGTACGTGCCCCCGCAGGAGTACAATGCACCGTTCCCACACTGGAAAAGA
TTCAAGGTGATGGCTGGTTTACCTGATCTGGGGCTATCGAGAGGAGACGT
TGGTGCGAACTATAGGGCAGGGCGATAAGTGAAGCTCATAGAGCACAGTC
ATCACAGTCTCAAAGGGAGGGCAATCAGTAGGGTAGTAGGCTTGTGCTAT
AAGAGACGTCGCGCTTAAGCTCGATACCGATAAAAATAATCCCTGCCTGG
CTGTCATGAATACTAGGTCGGATATGTTTCTTTGTACAGGGTGATTCCCA
AGTATCTCGTTAAATACCACACCTCTTGCTCAGTGAGTTTTCCGATTAAC
AACGTGATGAGATTTGACGTCGAGAGAGTTATAGCTGAGAAAAATTGTCG
ATCCAACCGTCCTCTCTTAGAAGGGCCAGAGGTGGGCCGAATCGACGGTT
TAGTGGATTGCAACTACGTCTAACGGGCTAGAATAGACTCACAACAACTC
ACATCACTGACCAGTATACAAATATGAACCTTCCCTACTATATAGGCAAA
TTAGGTCAGCGTGTGAACAAGGGAGAGACCTCGAATATATGAGGGAAGTA
CAAGTGACCGGGAGCTTGTTTAGAATACGGTCAGGGATTGTCACGGTTGG
AGATGAGTTAGAAGGTTAGCGCTGATTTGCATCAAGTGACTTGTTGTGGC
CTTAGATAAACTGCTCAAGAGCGTTTCAGACAGCCGCATCGTTTACTTTT
GTAGCTATGTTACAAAAACCCAATGCTTTTTAATCGCTGGTCCACGGGGT
ACGTCACTCGCCTTCTAACGTTGCTCAGGACTTAAAAGAGAGGTGTCTGT
TACGAAGCGGGACCCCCTACCGAGCCGAATCTGGAACAAATACCATTCAC
GGAAGACTCTCGCCCTTCGCCCTAGCGTCCATGAGGATCTGTAGCCACAC
TGTCTCTCAGTGCGACGCACGATGAGGGCAAAAGCTCCCCTGGCCTTCAA
TTGTAGCGACTAGTGATGATCGTAGTGAGACTATATAATGGAAGTTATGG
TCGGCCGTGTTCCACGGCAAGACCTTCTTACTTGGGTTGGCAGAAAGGGT
CGGAGCTCGTACGTACCGGTATGATAACATCCGCATGAGCGTTTAAGATC
TCTCAGCCGCAACCCAGCTCCGCGACTCTATAGGAACCTCTTTAGGCTTA
TGTCACCTATTGGCTCCCTTTTGAGGCGCCGCCGGTGGTCCTCCCATCCC
ACGATGGCTACACTGTACCACCGTTATAGATTTTAAGGGAGAACCCTTTT
GAAGGCGCATATGTATGTCTGTAATAGCAATGGTCTCCCGTGGAACACCC
TCTTCACAAAATCGTAACATCATGTTCGTTCCGTGCGCGAATAGAGTATG
CTATTGAGTCTGAAATCAGATAGGATGGGGAACCAGGGTCTAACCCAGCG
GTTCGCGGAGCAGGATCCGCCCACCGATCCCTCCCGACGCACGATAGCGC
AAGATCAATTAAGTCCGAGCAGGAGTACCTCGTTGATAGTACCAGGGGCG
AAGAACTGGATGCTTAGGCACATGTCACTGGGGTTCTTAAGATCCAAGGT
CCCCTTGTTACTATGTAAAACCGTGTTCCTTCGTCCGCGTGATCTTTCAT
AACTTGGCAATCTCGATAATGTGGGAAAATAGGACAAACTTCGTTAGTGA
CAAAGCCTCATCTCAGCTCCCCTTTAACATGGAAAGTCAGAGGGCCCATT
CGGGGATTAGGACTTCGTATATAGATTATGATGAAGAAAAATTGATCCTG
TACAATAGGGTGCTTCGTGCTAGTGAGAGTGACATCGTAGGCTCAGCTCT
GTGGTGATTATCCGGCGGCATAATACCGGCCTGAATGCAGCACCCATAAT
CCCGTGATGTGGGGGGATTTTAGCCCACGCAAAGACGTCGGTAGTTCTGA
TTCGTCTTTTACGGCTTAACGGCAGATAGGTGTCTGCCGCCAAGGCTGCG
TTTGTCATTCAACAGCACATCGCTAGGATAAATACACCCTCACAGCCAGC
AAGATCCGTCCGGATGAAATCTTGCGTTACAGTGCACCTACGACACCACT
GACTCATTACCGGGACTACTTCGGTCTTCAGGTATACAGTCGAGGTGATG
GGGCTGAGGAGTTCGACAAGCGTACATATGTTTAGAGTATCCCAACTGCC
TATCGTGGATCTACCTATATACGAAGGGTATGTAGTTCGGAGATGTATGT
CGCATAGTCGTGTGTATGGAACAATAGATAGGGTATAACGACACCAATCG
GTGACGTGTAGAAGGTTCGCCGGATAAGAGAGCCTTTTGGCTTGTGTCCC
CGACAATGGATAACAAGACCGGGGAGTTTAAGTTTGCACATGCCACATTA
GAAACACAGGAACGCTCGCTCAAGCTCAGCGTATAGCGTTCACTACATGC
GTGGCCGCCGCGGGCCGCTCTGTACAGAGGAAATGAAATCCAGGCTTTGG
AGTGTGAGCTATGATTGCATGTATCTTTCATCAAACTAAAGTCTACTACG
CTTTAAGGAGTGAATCCAAATGTATGGTTAAAGGTTATCTGTTCCTGGAC
CAGTTCCGACGTAGGCGCCCGGGGCCGCCAGATTCTACCATAACTCTATG
CTAAATACAAGTCAGGTCCGCAACGGTATCGTCTGCCCGATTTTCTCCCC
GACTCCCCCAGGCCACCGATAAAAGCTACACGCAGTCCCGTTGGTTTGTT
GGATGAAGCATCGCAAGATCAGTGCCGCTTGTTTAGTAGGCACCTTGGTT
TGAAGTAGGGGCAGTTTTGAAGGGAGAGTTTTAAAGGCTTACCCTCTGGC
CGGTTCCACTACGTCAACGATCGATGCACAAGCCGGGGGGATAATGGCGT
CGTAATATCTCATTAACTGGGGTCCTTAGTTAAGTTGCAAAATTCCATCA
GCCGAAGCATGGAAGAGTCAAGAGGCATGTCCAGCGGCCCACCACAATAG
TTAATACGCGCTACCGTCGTCGTACGCCTGCAAGATATCCGAATTATCCG
TCGGAGCATCCTCGGCCCGAGTTACGCACAGGACGCGTCAGCCAACATTA
GTACCATTCTAACGCGTTTAGAACAGCGTCCGGCCTGTACGTTGTTAATT
GTGAGGATGCTAAAACGTCTGGGAATTGGATGTCTCCGCCTCCTCTTGCA
CCTGAGAGAATTGCCGTTTGTACATCGCATGTGTAGCCGACGAGTAAGGG
CGCAACTCTCATCAGCCATACACAGAGCTCGTAGGCTATATTGGCCTGCC
CCCACAATGGAAGCTCTTCCCTTGCGGAAATGACTACGAATAATGGCTAA
CCTAAAATTAACGGGACTCGATGAAATACCACATATTCAGGATATCGGCT
CTTCTACTGCGAAGCATGGACAGAGCTTTATCAACTAGCGGTCAATCCTA
TAGAACTATTAGAGCGCGAACCCAATCCGTCTTGTCGTATTATTTGGCTC
TGTCAAGTGTTAAGCTTAGGCTGTAGAAACGGCTTTGGACTAACCCCTCA
GGCAATTCTATTTATATAGGAACCTAAATTCGGATCAAGATTCGGATGGA
CATGCTCGTTGAGTGAATATCGAGTCTCGCTGCACTAAGCGCGTGGGTCG
TGCATTGTAGGATACGCGGCACTGAATGGTCGTGGGCCACAAGCATAGAA
AGAATGAAAGCTTCTGCTCGGGCCGGAGAGACGTTTATGTCGGTATGGTC
AGTCTAAAAAATGGCAGGAAGCTCGCCGACTGATCAGTAGTTCACATGTA
GAATATATAGGCTTTCCATAACGCCCAGCCATTATCGCAACCACATGGGC
GAGTCGAAGGTGGAGGATTCGGTATCAGTTATCAGTGCAAACGTGACAAG
GCTACTGATGACTTATGAAGTTCCCCAAATTTGGCGTTCAGGGGGGATTA
TCTAGCGCGGTGACTAACACCACGCTAATCTGGATGACAAGTCATGCGAC
TATCTCCACGTCGCTTATCGTCTAGCTGTAGATGCGACGACTGATTCACC
GCTCTAGAATACCGCGTCTGCAGTTACGACCAATGCAGAACCTCTCTAAG
GGGGGATGAATACAGGAATAGGGACAGAGGACCAATGGCACCGACAGAAG
CTTACGCTACAAAACAAACAACCAATCACAAAGGTGTACCCACTCGGAAA
ACGATCCCCTCCCGACGGTCCAGCGACCGGCTGACCTTTGCCGAGTGGGT
GTAGTCTGTATACAGTAAGGGCACGGCTCCTCACCTTGTCGGCCTAAGAG
AATCCACTCTAGTCCTTGCCCGCTGGACAGATAGGTTCGATCAAGGCAAG
GCCAGGAAGTCGAGCAATCGATTACCATGTCTGGATAGTAGACTGTCGTG
CACCCATCGTAGATCGAGATGTGATATGTCGTTCACACGAAGCCCAGCAC
TACTCGCTTACATGAAAGTTCTGCCAGGCACTAAACATCTAGTTTAGGTC
TCCATTAGACAAGGGACGATCCTTCTTGACGAGCGGCTCAGCGTTCTGGT
TTAGGCGCAATGAGTAGAGGACTCTTTGGATCACCCTGTGGCTGATCACC
AAACAGCTCCGTCTGGGGAGTCCGTCCCCATGACCCCTCCTAGCGTGGCG
ACCTTCGGCCACCCTCGCGCGTTGGCCCTTAGATGCGGGCTATTACATGC
CTTTGACCGGAATTATTCACAGGTTGACAGGTCACACACCAGCACCGTTA
GTAGACGTATAATAGTCCATAGGTCGCGCTCTCTAGTGAGTCAACCCATG
GCCCTTTTTTCACTGTTCCCTCGTATGCGGGGGAACACCAGTGCGACTAG
TCCGAGTGTCGGGTCCGGGAGAGCGTAGAATCACCACTTACTCTGTTTAC
ATTCACTCTGTGCTTGCCATCCATTACTTACTCACTGAAGTTGCCGTGAG
TCTACTGTACTATAGCCCCTCTATGCTTTGTCAATAATGGCGAATCTTAT
GATGTCCAGGTTAAGTACCCAAGGAAGTAGGTGGGAGGGTACCGAGTATA
TTACCGAGCTCGGGTCACTTGGCCGGAGACGTGGGAAATCGTAGAGCAAA
AAAGGCCAAGCGACGAAGATGCAGAGTGGGCTGCGCAAGGTCCTGGGCGG
GGGTAACAACGGGCTCCAATTTGTCTTACGACTATGAACAATGCAGCGGA
GTTACACGTAAACGTAATTTGGGAGTTTATTCGGGAATAAGGGTTGTTAA
GGTTTTGTGCCACAACGGCGCAGCCACCCGGTAGCTATGGTGTCAATCAG
TTGACTCGTGTCCCGCTTCCGAGCAGTGTTCACTGTTATTGATTACTCTG
CATTCCTATTGTACAAGCATTACTTGCACCGGCTCTATAATATAGATTTT
CGAGCCAGACTGTACCGGATTGTCCCTCACCTGGCCCTGAAAAACTTGTA
CAGGATCAAAAATATCCAGCCGGACACGAAGTTGAACGATCTTTAGAACT
GACATTCAAGGGGGCGAGAGCCCCCAACGATTCATCTTCCCACGGGTTAA
TAAAGGGATGCATAGGGAAGGCCCGAGTATCGGGGACGGGCAGAGGGCGT
CGCAAATTATACTCGGGCATAAGGCGTCCGGAAGATGTAGTGGCTTGTCC
CAGTAGAACTCGTACTCGTCCATTGTACGGCGCCGCCAGATAGGTTCTAT
CAACCGCGTTAAGGTCTTACGGAGCCGGAATCATAACGAAACCATATTGA
AGTGGCATATTAGCCCCATAGGGTTGGTACCGATATATTCCAATTTCGGT
GGCCTAGTTAGTGGACACTGAACCGCATACGTTGGTCTAGGATCCGATCC
GGAGCAAACATTGGTTTTGCACGGTCCACAGACAGGAGTTGATAATCGCT
CTCCTTGTCATAAGAACATCGCGAGCCAGCGGAGCTACAGAACCTAAAAC
ACACTCCTAATTTGAATGACTAACTACACGGGAGACATCAATTCCGTTCC
TTTACTCCGAGGCGGTTAGATGAGAGAACGCTGGGGGACGGCCACGAGCT
ACGTAAGAACTCAATATCATAAAAGGAGCACCGCTACTAACCTTCTCACA
CGGGAGAAGGGCGTCGTTCCTCCACGTGAAGTCGGTCCTGCTAGAAGTAT
TGCTGCGAAATTAGGCTGCACGTTGTATTCTGCGTTTATGGATGAGGAGG
TCTGTGTGGTCGTGAGCTGCCCAATGATACCCGCATATACCGCTCCGGCG
GGTCTTCCAGTCGAGCTGCCCATAGAGTAAGATATCCTTTTAAAGGTCCA
TGACCGGACCGACTACTCTTCTACTCTTGCCTAGTTTATCCGGCTCTGGT
AACATATATAGCAAGCAGGAATCTGCCGATGCGGTGTCCAACATTGCCAT
TATAGCGTGATTCTCTGAGTTGAAAAGCTGGGATGTCGTCGAGATATACC
GCCACGCTGTGAAGCACTGAACCTTGTTATTACCCGGATCTCTTGTAGTT
GCTAACTTGTTCCAGATTGTCGCAGTTGTCCCACTACGTTATCTTATTTG
GGTAGGCTGTGACTGTTCTCGACTTACGCGATAATTGAATTGATGCAGTG
CGAGTCCAGTCGATGCAAATCGCATTGTTGAGGGTTCACAACCATTGATG
CGCGCCCATGGAGCGAACAGGCTAGAGCTGCCGGGTTATTACGAGTCCGT
CCGGGTGCGATCTAATGGTCCCCGGCAGTCATGACTTATAAGCGAAGCTC
TTGCGTTGTCTGGAAGCTCTGAGGCGCGCGGCTGCTCGCATCTAAGCACT
ACGGGGACTTTGTGCCGTGATGACCAAACACAACCTCAGTCCACTCCGGG
GTGAGAGCGGTACCCCGTTCGGGAGGTCGACAATAGCGACTGTCTTCCAT
AACGCTTGTTGTTAGATTCGTCATCACTCATGGGATATATAAGCACTCGA
AGGGTATGGCGACATTGATTGTTGAACTAATATTTCGTACCATGAGAGAC
CGCCACTTTCGCTGGAACATCGATAAAACAACTGTTTCCTGCCAACCCTC
GTAGTGCGGTGTACTTACAATCGGCGTGCAAGTTGGCTTCCATAACCTAG
CCAGGCATGGGGGATGTCCAGATGCATATTACGTCAAGTAGAACATACGT
CCTGAGTAAGAATAAGTGATTGTCCTTGCGTGGCAAGTGGGACTACGGCG
CTGTGGGGACAGTAGACTCGTCTGAATGGCAACGAGACATTAATTTATCG
AACTAAAAAGAAACTGCTTTACCAGCCCTCAGGCTAGGCGGATTGGGAAA
CGAGCGGTCATATCGCGCTACGAATGTACCCACTCATAGTTATTAGAGGA
CACGCGTTTACTTTTGACGCTGCGGCCCCAGGCCATCCGCATGAACTTAA
GTCATTGCTACCAGCCACCTGGGGTCGGGCTCAATCGCTAAGGGCACCGT
TGGGGGTTGGGGAGGGGTCCAGGACAAATTGTTAATTGGCTTCTAATTTC
GGGGTACCACGCTTGGTAGGTAGCCTGTGCTGCTGGCCGTATGCCCTTAT
AGGTCGTGGCGCCAGACCAATGCGTTGATTGCATGCGACGTCTCATCTCG
ACTGCGCACCAGAGTCGGCACGGACTGCGTGAGTCGGCATAACCCTACAT
CTCATCAGAGGCTGAGGCCACTAGCGTCAGGGACAGCTTCTCTGTCCAGC
TAGTCCCCCGCGTTAAACTACCTTTTGAGAGTACAGTGGAAGCCTATATT
TTGTTTGCAATCGCAAACAAAGGTCCCATTGTGCGCTCCGTAACTTGTGT
TCTCAACCCTCTCATCCCAAATCTTGATGGCTCGGGTGATTAGATCCTTC
AGCCTGAGGCTTTCCATAGGGGTTTTCGTAAACACGGAACGGTGCATCAC
ATTACGAGTCCGACCAGTTACTCCCTTGAAGTCCACAGAATCACCTGGTA
CTGTTGTAGTGTTCAGTGGCAAGTGCTTGCCTGGGTCAGCCAATCCAAGT
CCTACGGCAGAGTGTATTCTCTGTTTATCCAATAAACTCTAGCACAAGAA
AAATTGGTATGGAAACAGCAAACCCGCCGGCCAAGTTTTTAACCGGTGCC
GTGTCATTGCCAGCTAGATTCCCTATGGAGTTGGACTTTTTTAACATAAT
CCCCAATTCAAGAGCGCGTGAAATTAGGAACAGTTCTCAAAGCACTGCTC
CTTCTAATCCTTCCATGACGGGTACGGGGCTCGAGTTATACTTGATACAG
CAACATAAGCACCACGGTGTGCTGCAGGACGGGCGGCAACGTTCTAGGCA
TAAGATACCTAGATTAGTCACTACCGTTCCGCTGGGGCTTACGCTATTGG
CTGGTCGCTACCCAAAAGCGCTCAACTGATCCTACTGGTGCAACGTGTTC
GCTTCTAATCCCAGAAACGGAGCGTACCTTTATAACGATAGAGCGCAATT
CGAAACGTTTGAGGCAGTACGCTGAGTCTCTTGGCTAGCGGTTCAATACT
TCAGGGGCCGCTTGGACTGGACCCTGACACTGACCGAACTGCTTCCTAAC
TTGAAGTGGTGCATTCGATCCGCAGGCGTAAAGCGCAGAAATATGCAAAG
GCTCCGCCAGCGTAGCATCCATACTTGACTCTTAAAACACGATACATTCG
ATCATCGCGCAAATCGGCCCTTAAGGATAATACGCGTCCGCTCGCTGCTC
CCGGGCCAGGGGTAGTATTGTGGATAACTCTCCCGTCCGACAAGGAATTA
CACATGCCTTGTGTAATTTTGCGTAATGGCTTAGGTATTGTTCACTACGA
GGCGAAGCAGAAAGCAGCTTTGCCTCGGGAGTAAGGTCGTTAATTTGACC
ACCAGCTTCTCTTGGGTCGCAGACTCGTACCCTCTCTTACCCGCTCGTAG
TCAAATTATACGTCTCCCCCGGTTTCCTATGATTCCTCTATTGAAATATG
TATGCCTGTAATTGTGCGAAATAGTTATGCGAGATGTTGGATAGGCTTCG
CGTACTTTTCGTGGACTCACTTTCCTCAGGTGCTATGTGTGTTGATGGCT
AGATCTGATAACACCGGATTCTTAAGACTTTAGGAAACCCCTCATCGGCT
TTATATCTGGTTGCTGCGGGAACGAATACCTTAATAAATCGTTTCCAAAG
GGTGCCCCGATCGATCTGCCATCGCAGCGGAACGCGATCGCGGTAAGGAA
CTTATACGCAACCGAAGCCACCGGTCAATTATGCTCCTCTTGATCCATAC
CATCATATAGGGGCAGAAGGTGTTTTCCGTACTTTTAGACGCGAACAGAG
GCGTGCTTAATGACTCAAGGATCTTTCAGGTATAAGATGGCCTGTTGCGT
GGAGTTTGCAGAGGCGTAGCTGGAGGTTCAGATCCAGGCTGTTAGTTCTA
AGTCCGATACACTCAAACTATATAGAACTCACTTGCATCAACGGCCTAGG
ACACCTGTATTGCATGCCCACGAGGCCTTCGCCGCGTTCTCCTACCGACC
GCGTAGCGCCTCTGCTACAAGGCCTCATTGACTAGGAAGGGAAGGAGCTC
ATACCCTCCTTAAGCCGGACATGCGCAAGACTGTTCCGAGCATCGCATGA
GACACACCTAGAAGCCCCTAGCAGTCCACCTCGCGCAAGGAATACCGTAT
CCACGGTGAGAGGGACTCAGCTAGCCCTAAGGTCCCAACTCCCATTCACT
AATACAACGCTCTATGACTCATCAGGCGGTCATCCAAGCGACAGGTCAGT
GACGTCGATGGTCGTATGACCCCCCTATGCTAAACCTATAGCAGGCTCCA
CGGGGATCCGTTTTTGATCAGAAAAACAATCTCACACCCTAACTGATCCT
TAGTATTTTTTTGTTGTCGTTACATTGCGTTCCCCCGGTTCAACCACCCC
CTCGTCAACGTGTGCGTCGTAGATCTCATATCCGTTTGCAGAAAGAGTAA
TATCACGCAGTTGGCATGCCTCAACGTGGCACTTTGGTACCAACAATTGT
TGAAAGCATATCGGTTTTGTATCGAGAAGTCTCATGTTTCAACGCGTATT
CGTGTTTCATTAGTCTTCCTATTACGTTAAGTGCACGAGTTACGACGAGA
CTGTCTCCATGGGATATGAGGCTGGCCTTTGCAGGTCGTGGACCCTACTG
TGGGATTCCGGGTGTGTCGCGGTGGTCAATCTTCTCCTAGAAAATAAGTG
GGTCCGGGTCGAGGCAAGGTACAGTATTAGCAATGTATGAAACACATCGT
GCATCCGTACATCTAATAATCTGCACCCCCGCCCTGGCTAAACCGGAGCC
AGCCATCGGTTTCTTGGGCGCGTGAGCCCCTACATTGATAGAGATTAGTT
AACCCAGCGTCTGGACCCCGGCGCAACATCGTCAGCCCGGGTCGAAATGG
GTAACTGCACGGGCTCACGCTAACGCTTAGATACCATCCCGACTACGACC
GCTATCGCCAACGTGACAAGGGTGATATATGTGCGCGGTTCAGCCCAAAC
GTTACGCGCAGCGCGCTCTTTTATATCCAGGACTGCAAAGAAACCCGGAA
CCATATGGTCCTGGAGCACGTACGGTAAAGCTGGTACCTGGTCACGCGAG
GGAACTTAGCCAGCGCGAAATATTCTCCCAGAATAGAACTAATTTTTTAA
TCCCAAGCGAGCAAGGCGGTCATTTGCTGAACGCACATCCGAAGCGATGG
GCACTCGCTATTCGGTTCATCGAGACTGCGAAATTGAGAACTGCCTACGT
AGATTATCACCGGGTACCGAGCTACCGACCGGAGAAATTGCTTTAGCCGA
CGACTGCATGAGTCAAACCAGAACAACCGTGACCGACCATAAAGAGTTGC
AACTCAGCAGCGCCCACACTTCTGGGGAGGAGGTCGTACCCTAGTGCATG
ATCCGGGAACCCCAGCCAACTGGCCTAAGTGCAAGTAGTTTCGTAGAGGA
CAAGAGTTTATCTATCGCCGACACAGGGCTCGGGAGAACTCCGGCGATTT
TAAAGTGCCCACCCCGCACCCCACTCCGCTTAAGATTAGTCGCAGTGTGC
CATCTACGTTATCTTATTTGGTGCCTGTGACTGTTCTCCGACTTATGGGA
TAATTCAATTGCTGCAGTAGAGTTCCAGTCAAGCAAATCGCGTGGTCGAG
GGTTCACAACCATTGAAGCGCGCCCTGGAGCGAACAGCCTGAGCTGCGTG
TTATACGAGTCCGTCCTGGTGCGATCTGATGGTCCCCGGAAGTCAGGACT
ATAAGCTGAAGTCTGCGTGTCTGGAAGCGCTGAGGCGCGCGGCTGCTTCC
ATCTACGCAACCACTGGGACTTTGTGCCGTGCTGACGCAAAAACAACCTC
CGTCCACTCAGAGTGAGTGGGGTACCCCGTTTGGGAGGTCTACAATAACG
AGTCATTCATAACGCTTGTTGTTAGATCGCATCAAGTCATGGGAATTATA
TAAGGCACTCGAGGGTACTGCGACATTGATTGTTGAACTAATATTCCGTA
GCTATTGAGAGACCAGCCACTTTGATGGAACGACGATAAACGCAACTTTC
CGCCAACCCTCGTAGTGCGGTAACTCTACCATCGGCCTGCCACTCACAAT
GGCAGCCACTGATCTGCAGCCCGCGTTCGGCATAGTCAAAGATTCGTTAG
AGGTCTCCACTAAGTGGCACGTAAAGTTGGGCCGCGTAGCTAAGTCGTCT
CGAAACACCGCTTCTACGCAGGGGGTGCACACGGATCTTGGCGGTTATTA
GCGCCCCGTATGGAAAACGTGGCTGTTTTACACGACTGTGATACTCTCTA
GGCCGATGTTCCGACCTCGTATAGAGTTCGCTCAAGAGAACCGTGTTGGG
TCCAGACACCAATCCCTCCCTCTATGTTCCTTCGCGGTTCTATAACGTAG
GGTCTATCCCTGTAGAGCGAGGTCGGGGCTCTTCAACCGATGGGTCACTA
GCTACACCAAAAAACCTACAGCCGAGACGCGTTATAACGCATCATGTGTT
GCTTGCTGTATCCCTGTTGCTGGGATTCATCTGATGAAGGCATGTGTTGC
TTCAAGTACTCAGCTACCTGGTCGTGGAACTCGTACTGTCCGTCAAAACG
GTAGCACTTTGACGCACAAGGTTCAGCCCGAGCTCCAAGATGATCACCGC
TAGTTGGTATTAAGCTTCTCAGGGCGCAGCGCCCCGGCCTCGTCAGTTGG
GCCCAATTATGTAATAACCTTGTAGCCGATAGTTACCTTGGGCAATAAGC
CCAAGTCAAACGTGATTGGTTGGCTAATAACCGTTGGGAGCTCTATCCGG
ATACATATCTAACTGCGACGACGAATTACTTTCACCCTTTATTCCTCACC
GGCTTCGACCGCCACAAAAATCCCAACTGCATCATTGCGGATGCTTGTTT
ATGATGTCGTGCCGACCGCTGCCGCATAGAAAATGCGCGGTCCCGAAATA
GGTCAAGGTGCGGGAAAGCCACTCCTGTAACTCTAGATGGTGACTTCTGG
TTTTTCGAATACAGTTTATCTCTGCTGCATATGGGGTGACATCATACGGC
CTTGCAAACACATCGAGAAGCTCGGGTAGGCGAATACTCAATAATGGAGG
CACACCGGGTGGTGGCTCCTAAAGTGGCGTACGGGCATCTCGCTGCTACT
CAGTATGACAAACCAACCAAGATTTATTCCACGTTGTTACCGATGGGCTA
GTGACAGCGAGCGTGCTTATTTTTGACTATACTCGCATCATTCAGTGTAT
CCACATTGAAAGCTACTTGGTTTCGATCTTCTTTCCATAGCAGATGGCTT
ATCGCCCTAACGGGCCACGACTATTTATATGGAAGGCTCGTCTGAAGCGC
GGATAATCATAAATACTCTCTCCAGTACGGGCAGAATAGTACCCTGTTAC
ATTTACTGCGAAACGGAATATCTGTTACGAGGGTTGTGAATAACCGTTGC
AACGAGTCTAAAGTGCAGTGTTGGCGTGGTGTCTCCAATCAATCGTACCG
CTTCCGTATCCTACGGCGGGTGGGAGTCCCGGAGAATTAGACGATCCAGG
TACACAGTTGTAACCAGGAGCAAGCGCACCGACGCATCCTCGCTAGTACG
CCCCCCTCCGGACGCCTATCTAAGGCGGTCTAGATGCCGACTTTTTTCTC
TGGCAACGACAGATGGATAATTAGTGGAAAAGTAGCCTGCTCGATCCGAC
ATTACCAGCCTTAGTAGACCACACACGGGGCCTCAAACATTTCAAGACGT
AGAACATGTTGATTTGGCTGTGCGGCGCATGGCCCCACCGATTTCATCCA
CGCGACTTTTTCCTTGAGACTTTGATTAGCTTAGCGTCTCAATAAGCTAT
GAAGATTACCGGCAAATGAACGAGTTAGGCTAGGACCGAGGTCAGATATG
CCCAAAGACGCGGCTATCTCGCTAGGTATTTCCTAGGCTAGCTGCACGAG
CAGATAGCGATATTCAATCAGTCGTAAGCCGTCACATTGGGACTTAGAAA
CAGTACTGGTATAATCCGCGCAGACCGTCGGGTAGATTGGGGCCTAGCGC
GGTTCAACCTTTCAGCGGGCAGTAAATCGTGTGGTGGCGATATATCGTAG
GCGTAGCTGTTTGCTAGAGATTAAAGCCAAGCCACCGAAACGGATCATCT
AGTTTGGTGCAGGATTCATCTCCATGTAGCATCGACGTTCTATCGATTAT
CACCAATCCTCTTGCAATAGCAAAGCGCCCCGGGCCCTTAAATCATGTTG
GTAGGAGCTCCACCGATTAGCGCAAGCACGCTGTAGCCGAGAGGGGCTTA
AACGACTTGCCCCATCGGCAGGGCCATGAAGGTTGGCCCAAGACGCGAAC
TTCATACGTATTGAAGTGTAGTGGGGGCTCGAGACTGTCTGAGGACCACC
ACCCCTGCGAATAGTTCGCCAACTTACCAAGGCGGAAATTCTTGGAAGGT
AATTCCAAGGTATGAATCGTGCGTATTCGGCGAAACAGTCTCCAGGCCCG
GGTCCATCAACTATACCATAGAGTCGGCGAAGATTGGGAAGGCTACATAG
TCATTAAACGAGATGAAGCGTACGGAGGTGCAGCATATAGGGATACGTTT
AATCTGGGCATTGCATGAGCTATGTTGTTTTAGTCTCTGGGCAAGTGTAC
CTTCTTGCCTCTTACGCCGCAGAACAAAGGATGGGTGGATAGCGGGCTGC
AAGCACTTCAGCCATACTCTTCCCTTCCTTACAAGTACGCATAGCCCTCC
GTGTTGAGTGGAACGGCCAAGGGCGCCCTGCGGATAGGTCGGTAACTACG
CTCCACAAAGCATACCCGGATTCGCGGGACTGGCTCAATAACCCATTGGA
ACTGTGAATCCCAAGGGTGCAACCTACCTTGAGTTAGTTCGCCCATGGGT
TACAGTTTCGGTGTCTGGCGTACCTTTAGTCCGCGGCATTTTAGGGTTGG
ATCTAAGGGCGCAATGACGCATGACTTTTTTTGATCTGGATCTCTCTTCG
CGGGCCACGTCTCGCGCTTCCTCGTCCCGTGATTGTGTAATCACCCATAG
TCTTTGCCGAAGTGACTTCAACCCGGAAGCTCTAGGACTGTTGATATGGC
ACGCACCCACTCACGAAATTTTGGGAAGTACACCCAGATAGGTCCCTCAC
TCGGACGCTCGTAGTTCTCCATCGAGTTCAAACGAGGAAGGTGACTTGCG
GTGTGGAAGCCGACGTGCTGCAAGCAAACTGTGGAATCTGTTAGTAATGG
GCACGCAAAAATATTCGTGTTCTGGCCGGGGCGTTGCATCACCGTAGAAC
CACAGAAAAGACGGTTACGGCAGAGATCATGTTGTTGGTCAAGCCCCCGG
CCGTAATCCCCCCTTAACAATGCGAGACCTTTTTTCTCTCATTGCTGGGA
TGGTCGCTCCTCGCTTCGCTGATGAAAGTTTATCCACTCTTGACCAGACG
TGCCGAAGTCAGCGTACGATCGACGTTTTTCACTTACACGGCGTGTCAGT
AGAATGGCGTTCAAAAGGCACGTCCCGGGGTCACCCCCGTAATAGGGACG
TTGATAATTCCTGAACCTTTCATGGATATCGATCCCAGTCTTCGTATGTG
CAGATGAACCGACTATGTAGTCGTTATCTGGACAAAGTATCTGTACCTGT
CGGTATCGGCAACGTCCCATCAGACCGTTCTGTTTCTCCGACCCTGACCA
GGGGGGATGCGTTCAGTATAACCCTCCGAGGGCGCGCAAATGTATCTTAC
CATACCTATCTCAGAGCAATAGGTCACTACACCTGTAAGATTTACCTCTT
GATAGTTGTTGCTGCGGTATGAAGCCGGTAGGTTGTAAGTTGAACACGGT
AGGCTGTTACTTCGGTTATGATCTAAGTGCATCCCATCCGTGGGCTTAAA
TAGGGCGCTTGATATTCGCCTACCGAGGGCTCGGCCAGCCTAATCGCATA
CGGCTCTGTTGGGTTAGGATCATCCACATTCTCGCTCCTTCGACTGTCGC
GACTGGGGGGCGCCACGAAATACATTAAATGAGACGCTCTGTCAAAGGAA
AGTGCTGCCGAGAATATAGCTCGATTCAGATCCGCAGGGTTACGTCCTGA
GTACTAGCAAATCTAGCCAACCTGGCCGCTATTGCGATCGGAAGGAGTTC
AGGAGAGAATTTATACATATGCAGGACGATAGTTTCATCCCTGACGGGCG
TATCCGTTAATATCGCCATTAATCACATTTGTATACCCGCAGAAGGTCTG
CGCTGGGACACGCCGCTATGGTGCCTCCCCTCTGTATTACAGTCTCTCGG
GAGTCCCAAGTTAGGTGAGTCTACAACAATCCCCGACTTATTCCCAGCAC
CATGACACAGGGCGGCGGTGAACACTCTACCATCTTAGTTACGATGGGCC
AAAGTTTACAATGCGATAGTTTTCAAATAGGCGCTGTAGTATTGGTCGCA
CGAACATGTCCGGATTGCTCCCGGCCGCGGAACTTCTGTTGGCCTGCGCG
CGCTAATCGGATAGAGCCTGAATCTCACTGCTATACCGCGACTGACAGCT
TATATTTCCGATCCGGCGCAGTTCTTGAGAAGCATTTGATTACGTGTGCA
ACGGTTTACTGTGGCGACTCACGTATTCCGATGTGGCGGTTCTCAATATC
GGAATCAGTGGCTTAGACTACCGCCCTGTTCGGCGACGTAGCCTGTCTCT
TGTTTAACCTTCGAGAGGTCATAGACGTGTCTAGAAGAGTTGCCTAGTTC
AGGTCAACGCTCCATGCAACTGCGAAAGACCTATTGGCCGGGCCAGGGCC
GAAGGGTCGGATACAAACCCCCACTATTGTTATTCTGAGGTTTTACCAGT
AATTGAACTACCGGGGCTAGACACCCCACGAGCAACGCGTAGTAGTCTTG
CGTAGGGCATCTACCATTGAATCAGCGGAGTTGGGTGACTCACAACTGCT
CTTTACAAGGGTGACTGGGTTAGGCGGTACGTACGCACTACGAACCGATT
AGGGCTGGCTGGTAGGGTCGTACTTGGATGTACTGAAGATTAATTATCAT
AGATTCGATAAGATCATACGGGCTCTTGATGCAATTCGTTATGGTTCCAA
CTCCGAGGAGTTCAGCCCTAACCCCTGTTTTCTGCGATATTGTTATCGAT
ACCCATATCAACGGTGTCCCCTTTGCGTGTTTTGTGCCACAGAGTGCTCC
AAACCCTGAGTTTCATTCCGTAAGGAGAAAAGTTAATGAATTCAGGGTAT
CGATTGGGTCAGCTTATAAGGATAAGAAGTTCTGTCCGTAGGGGATTCCG
GTGGGCTACCGACGATAGGACGCGTGCTGCCGAAGATCCAGAGGACTGCT
GTTATGAGTGGAACTAACGGGACGTGAGATGTCTTGAGCTAGGCCAATAG
CGTGCCGACGATTCCCAAGACAGTCTTATGACCATCATTCCATACTGGAG
TAAAATCGTCAGGTGTGGACGTAATGGTCCCGAATGGTATATCTTGAATG
AACTAATTCCAGGCCCCGGAGAGCCAGCTATTGGTCAAATAGAAGAGCAG
CCTATTTGGGAGTTCAAAATTAGCATTGGTTGGGAAAATATGTCTAAGGG
GTCTCTGCCTTGGCTAGAGAACGCAATCTTGCCGTAGCAAGGTGTCGGGC
CAAACAAGTCTATGTAATATTTCAGATCACGTGGGGGGCCTCGATTAGTA
TGATGAGCCCATAACAGGCTCGACGCCGTCAGCCAGTTTTGCACGACCGT
ATAGAACCAATGTGACCCGCGCCTGCGGGAAGCCATACCATTCTGCACAA
CCTGAGGTACCCGAATTTATTACTGCTTCTACTGAGTAGATTTGTCAAGA
AACATGTATTTTCTATATGCTTGAATTAACCGCCAACCCCAAGAAGTACG
GCTCAAGTCTCTCTATTGGTAGCACCGAATTCTCACTAGGTGAGACACGG
CGTTCCGAGGCCCACGTCAGTCATCCGCACACGACCTAAGCCCCATCTGG
GGCACAAAAGTATTCGGTGGCATTGACATAATTGCAGAACGACATCTATA
TCAGCGCGATTATCGATCTTGTAGCCTCTTTCATGACGAGGGGCAGAGTA
GCATGCTCGTGGAGGATCCACCGGTCGAAGCGTAGCATGCAGCGATGGCC
ATAGATCACCTCACCCGAATAAAGTAGATGATCGTTAAGCTTCGGCTACA
AGAACGCGAACCTAGCACGCGTCCTATAGGGGATATCCGTCGCTTGGACA
AGATATTGCTCAAATAGCGACAGGCGCCATATCGAAAGAGCCGTAGTCTC
ATGTAGACGAGTGTACTTGCCCGTTGGTATCTGTCCCGCAGTTACAGGGC
GGACTACCACTACCACAATACTGGTTAGCGGGCCGTCAGCGCTCCTCGGT
AGTAAACTCCCCAACCCTCTAATCGATGGTCATCTTGAGCTGTTGGGATC
TACTCTGTGGGAGCAAAATAATCGATACTGCGTGACGTTAAAAACCCAAC
GACTCCGCGGAGGACGGGCTCTACCATATTTGTCCTTTACTTTACGCCTG
TGTTACTGCTCTGCGAAAAACATGTCAACAGACTTCATTGGGGTTTTCAC
AGTGACCATGGCGGCCACTCGTCGACCCAACTACCGGCAGTCATATCTAT
AGATACACATTCACCTTGACCTTTCGCCGTATTGACACGGAAGACTCTGC
TTGGTCGCTGTTGCACGGGGGACTCGCACCGACCTGAAAAAACCCGGACA
AAGGCATGGATTCGACAACAAGACGGATACTATGCCTTGGCTTGCAAGGG
TCAAGTTATGCATGCGGAGGTCTGGTAAACTCTTGCAATAAAATTTGATC
CAGTCTGTGCCAGAAACCTTTGAGTGCGCGCGGACCGCTTTGCAAGTCGA
TCTCATGCCCGGTCTTTAATGTATGTTTCTTCCGCAGGGTGAGTAGACTG
GGCAACATTTCGGGATAAACTGCGAACAGCTGCGCTACACTAATACCGGG
CCCTGCACCGCTTTACGTCGGGTAAAGATTTCCACTTGGTGGAGGTAACT
GATACTGGTATAGTTGAAGAGACGAGCTGTGGTATCTTCACTTATCGATG
AACTACTTTCCGGACGTACCTAATTCCCTCTTTTATGGATTAAGCTGCTC
CGGGGTTGTAGATGTTTATCTTAGAATCGGGCGGGCGGTTCAACATTTGA
ACAAGCACAAGGTATTCCCGTTCGATCAACCTTGACTGGGAAACGCCCAA
GAATACGTGGCATTAGTACGACAGTAGTTAAAATGTAACAGATCGACAGG
CTGTAAATAAACAGTAACGCTCAAGCTCTGCCAATGGCCCCGGAACTTTT
GACATAGTATTCACAATGTGCACGGGAATTGGTGGTCTTGAGAGTGCTTG
CTTAGTACGCCTTGAGAGAACATATTTGGGGTTCGTTAATACGTTCCAAA
GCAAATCTTCTGACTGTCGGCAGTAGAGGAAGCTGACTACGGGCCCATAT
GCACTACGCAGGTGCGTCGTCAAAACTGCGCTCGCGTTAGGTTACCTCAA
AGCTTTTTTAAAAAAGAATCGCCAAGTCGGACGCGAAAGAACAAAGACAT
CGTGGTTCTTGGGCAAGAACCGAAGAATACCGCGCTGGGAAGCGAACGAC
TTCCTTGCGGTGCAAGACAATTCGCATAAACGCAGTTATGTCATGTAATA
TACAACGTGAGCGGCTGGATTCACTAGCACCTGTGCCTAAATACTAAAGT
ATCAGCACGAACTTATAAAACCAAAATGCCTGCGAGAGTTGCACCGTAAC
ATAGTACCTAAACATAAGTTAGTAGTAGGTAACTCTAGGGCAACTTGCGT
CTTCTTTTCTATCGATCCGGCTCGTTAGGTAACCGCTTCATCTGTGCTGT
TGGGGCCTCTTCTACTATAACCTCGTAATCCACTCACACCGGATGTAGAG
CCCCGCGAGCCGAGATAGGCATCTTCTTCCTTTACCGAGAGAATAAGAAC
ATTCTCCTAAATTGGTTATCACGCCGACACGTCTAGAAACCCGCCCTCCA
CCCTCCGGCAATAGCATATGGGGTAAACGGACTATGGACAGTCACCGATA
GTAGCTCCGGATAGCCGAATGAAACATCGTACAGGTCTTGCGACTAAATG
AGGGGGCCTTAACGCACGTAACGAGACAGTCGGGGAGCGGGGACAGGACC
GGCGATCGTTGTTTCGTGTACTAGAGAGAACTTGGTCGTCCCTACTTTCA
TAGGATACACATGCATCGGGTGATGCCTTACATGAAGGTAACTTGCGAAG
TTGCAGCGAAACTGGGATCTGGGGACTAGTTAACTAGCTGATTTTCCGTG
CATCTACGGAAGGTATTCTTTTTAACTGGATGAAGGACGGCAGGACTCTT
GGGCATTAGCTCAGCCTCCAAAGTTTCTCCTACTGATTCCATAGAGCGGG
CAGTGCTTCCCACTAGTTAGGAATGCTATGTGTCTATGAACGCTGGCCAC
ACCGACTGCCCGGATTTCCCGGTAACCTTTCAAAACTTAATAGTCAGAGC
GTACTTGGGCCGGTCGTTTTGTGGATTCGTAATCAGTCCTGTTTCGGGAG
TGATGATCCCAACGGAGTTCAGGGACCTAGTTTTCATAGTAACTCGACCA
AGTGCCCTCTACGAGTCAAGGTAGGGCCCAACCTACCCCATACACGCGAT
TCGCATGCTGCGAATTTCGGATGATTTGTAGTGTAGTCCTGCTCACTACA
GTATCACTATTATACCTTACTAAAAGGATTATTGCGGATCCTCTATACAC
CGGCTTAATTCTAAGATAGAATGGTTTTTCCAATTCCTGTACCTGTAGGG
CTCGGAGGGATCTCGGCGGACCGGTGCACGCAACCGATGGAATAAAGCAG
GATGTACTATCCCTGTCTGGTTTTATGGGACGAGTCGACGACTGTGTACA
TAACAATACCAATAGTTTCACTTGAGGGCCGAATGTACTAAAGATCGATC
TCCCCTAAGCAGTTCATTTAGCTTCCTCGCCGCGGCATTTCATAGTTACA
CTCGCTCAGCCGCCTTCATAGAGATTCTTTTTTAGGGTCTACTATAGTAT
ATGTCAGTTAGGGCAACCTCGAATGAATGGATGGCTGGCCGTGGTCATAG
CTACGGCAGACCTAACCAGTATCCGTAAAAGGGTCAAATTTCCTCGTGAC
TTAGGTCATTAGCTCAATACGGAACAACTCTCTCGTAAGCGAACGGACGC
AATAGCAACGGTAGCGGCGGATTCAATTTCGGCTTGACTCAAATTGGCGT
GTCTTATAGACTGGCCGTCCGTTACAATCGGCCCAGTACAGCCACTTCGT
GCAATGGTGGGCGTCCGCTGTTAAAAGTCCCAAAGATGCCACATTCGGTG
AGTCGGCCGCAACGTACAAGACATTATGTCCCCCTAATGGTGCTCGGTCG
AACCCCTGCATTCTTTTGGACTCACGACCGCCCCACGGCGATCCGAGCAC
AGCTGGGCATCGTCTCATTTTCCGAGCTTTGTTCAGGGAAGGAAATACAT
CAGAACTCGGATGTAGTAATTGTTTGCGGATGGGCACCGTTTTTTGAGTA
CCACGTGGTACTGAGTTGCCTGCTCAACGGCCGTGAATAGGCAGTGCCTC
GAAAGCAGGGACGGCAACCACCTCCTGACAACACGTGCAACCGAGAGCTG
TCGTCTCCCCGCACTTACGCACTAAATGAGTACGGAATGCTAGGTCACGC
CTCGCCAGTCTTAGTCTTTTGCTGACTTCCTCCCCGACATATACCCACGA
CCGTCACTTTAGATGATGCATAATCGTGAAATCGTCGAGGAGCTTCGCCA
GCTACTTGGCCAACCGTCGGAAAACCGTCATAGATCGGGAATTCCGTCTG
GTGATAGGGTGATAAGAGACATAGCGGATACAGCTATTGGTGAACTCCCG
CAGAGTGGCCGACCCCTTAAGCGAGGTAATGCTTTGCCGCTGTACTACGT
ATGTGATGTGCGCAAGGTTGGTTGAAGTGAACTTGAGTTCCATTTATAAA
AACGGTCTGCTTCAAAGGTGGCTTCTATGGACCACCATAAAACGAGGGGG
TATAGCTTCTAGTATTGTGGCGAATCGTCGCAAGTTCCCTGAGCAAGGGT
TAAGTATGCTAATACTTGGATGGTGCAATTACATTTTCGGGCTAATTCGA
GTCAGACAACGCCAGGCGTGTGTCCAGTTAAGTTCTAAGGTTATACATAT
CTGGAGTGTGGTGCAGGTCCCTTATCTAGTCCCCCTCCTTTGCACCTCGT
ATATTAGAGAAATCAGCGCACTACACTGAATCGAGCAGCGGAAAGGAATG
ATAGGTCTTTTGCATGGTTCCGTACCTGACCGTGAGGCAATATCAGTTTA
CCGACAGTCCGCGGACGGGCATGTGTATTGTATGTAACTTGCCTTCCTCC
CATTAACCACGTGTGAGCCGATTAAGCAAGTCTTGTCGTTAGTCCAAGCA
ATAGTGATCTATGAGTCTTCATGGCATCCGCCTGTTCTGCATGGGCGCCG
AGTGGCCTGACGGCACCCGTGCGTCAGATCTTTTGGAAACATATGTTGGA
ATTTAGCGCCGATAGAAGTATAGCGTCACTATTTCGCCTCTGGTCTTGGA
TTTTGAGCGGCTTAACCTCTGCCCACACAACCCGTATCTCGAATTTGCAT
ACTTTAGTGCCCGTGTAGCCAGCACGTGAGTTCATGCTCCTTCTGCCGGG
TGCAAAGCCGCTCGAGCGAGTATTCCAATAACGTGGTACATCTCCTACCT
CAACGCGGAGACGGTCGAACCATCCGTCTACGCGCCGCGGTTTTATCACA
CTTCGACGTGGTTAACCCTTGGTCAGTCACGAGAACTACGTACAAGCAGC
CAGATTTTACATATCGGAGTGTGCGCGGACCCAATTGAATGAATGGAGCG
TTATCCTGCACCCTTTGATTGACTATTAGCAGTATTGTTGATGATATTTT
TTTTCGAAGATTCCCGATGAGAGGCTCCAAGTTGCGTTGAGATTGTTTAG
GTACGTGAACTTGTTTAACCTAGGGGCGTTGTTGTCTCTAAGCTAGTTCT
TTAACTACAGAAGCGCGCTCTTATGATCCTCGTGTAACGCCTCGCGATCG
AGTCCGAAGAAACATCCAGCCGGGGCTGGAGATGCAATTTCGTCCGCTTT
AGATTACCTTTGACTATCTGGTTCTTGAAAGAAGCTGTTTTAATGCGTGT
TATGCCCATTGGTGAAACAACCTCGGACACAGGGTTTGAATTGGAGTACC
ATACATTACATCGTGTGTATATTGACTGCTTCAGCCTCTTTATAGCACTA
GTATAATTCCACCAGTATCGCTTACCACCGCCCAGAGGTCATGCTTTCAC
AAGCCCCCCAGGCCTACTGTGATCTGTTTATTTTGGTATTTTGCGACGAC
TTGTCACGGGGACCTTCGGGCACATCACTTGGTGGGACCACGCGTCGCTC
TGTCTGTTATAGATGTCTTACCGGGTTCTTAGTATTTGATAATGCGTTCC
AAGTACCGGTCCTACCAACATCGGCTGCGGCAGGTCCCCTATGTCTGATA
ATCTCCGCTGGACGAATCTATCGACAGGTGCAGCCTCGGTGTGACCCTGG
AAGACGCTGTCCCCTGTTCACAAGAAACGAGATACCGTGGGGTTCTGACT
CCGCGTAGTGGACGTTGGGAAACATAGGACGGGTTTTGCTATATAATATG
CAAAGGGTCGATGCTCGAAAATAAAAGTTGCTAGGCGGTAAACTGACGTA
GTGGGGTCGAGCCTGGATAACAGTGGAGGACACCTTCAGCTGGTTGATAT
CACCTTCGCCTATGGGGCGGTATAGTCGTTAGATCCAGTTCGCCCCCATC
CAGGAGGGAGTACGGCCCAGAACCGAGCATAGCTCAGAAGAGCATGCATA
CTATGCTTCCAAGCAACGGGCGTAGACCCCATATGCGACCGCAGTGTGAG
CCCCTGAGGCAGTTTCGGTCACTATAACCCTGTGACTCAACGGAATTCAA
GCGTTCGGTCTGTCATACTGGCTAGTTTTTGGGATCCATGGAGGAATCTT
GTCTTAAATCTCCCCGCGTTGCTCTACGGTTTCCTTTTCCGGCGAGATCC
GATCTTATATTCTTGCCGGGGGGGGGAATCTGGACCTTTGCCTGAATACT
GTCTCTATGGCGTCACAGTACCTTCCATATACTAACAATTACGTCCGCGA
GCCAATATTGCTCTTTCTTTCCCGTCATAGCTGGAGCTGGTTTACACTCG
CACCCCTCCGATTCACTTGTTAATCACAAGAGACATCACGTTCTGGTACG
ACCGTGGTCTTCAACACTGATGCCAACTGGCAATGTAAAATGACTATAGG
ACTATAATTCCGAAAACTCCTTCTCCCGTGTCCACCTATACCCACTCTTG
AGTTTTTCGATACAAAGCATCGCGAGGTAGGGACCGCATGTTTTTGGTAT
TTGCTATCTTACTTGACTACGGTGCATATCTCCGCACTCTAAACTAGCCT
AGGTTTGCTTCGATCGGTGATTAGCGAGGGACGGCTCCAGGTTTTGGCAG
CTAAAGGCAGCTTGCTAACGAACGACGTCTCTCGGCAATTTGTAACTAAC
GCCGAGAAATTGGGACAAATCTACACAACGGAGACCAAATACATTACAAG
TGGCAAGTGCAATTGTCTCGCAACCTACTCTCTACTGTTCGGAATTATCG
AACTTATTCCTATACTCCCCCACGGAGGCCATGACCACACCTGGCTTATG
CACCGCGTCAGTTCCACGCTCACAACTTCGTGAGCATTTAGCCGTCGCTT
CCTCTGGCATTTGCTAACTAGGGGGAGTTGTAACGTACTCACTACTAGAT
GAATGTGGTCTACACCCCGGCTCCAACGCTAGGCAATAAGGCGGGTGGGT
AAGTGGTGATGGATCGACCAAACAATACGCCGTGAAGTGGTAGGCTGTTC
TGGTTTTATGGGGACTCCATCGGAGCTAACTACGCCATTGCCTTTGTTAA
AGCTTATGCTGCAGCCGTTCTTAATTAACTGGCCGCGTTAATCGGCCAGT
ACAGCCACTTCGTGCAATGTGGGCCGTCCGCTGTAAAAGTCCTCGAAAGA
TGCCACATTTCGGTGACTCGGCCCACCGTACAGACGTTATTCCCCCTATG
GTGCCGGTCGACACTGCAATTCTCTTTGGACTCCACGAACCGCCCCAACG
GCGATCCGAACAGCTGGGCATGGTCTGATTTTCCGTGCTTGTTCTGGGAA
GGAAAAAATGTCATCAGGAACTCGTATGGAGTTATTGATTGCGGTGATGG
GCAGTTTTTTGAGTATGCCTAGCCCTACTGAAGACTGGGCAGAGCTAGAG
CTAACTCCGGGCATGATAATGCGCCCCACCTAGGTTTCTATAGCCACCAA
AGGTTAAGGTTGTAGAACAGATCTCGGCAGGACATGGATGATAGGCAGGC
TAACCGTTGTGTTAGTGCCGGGAGAATACTCACGGGTGGCCCGGTTGCAT
TAGACGGTCGAGCTTAATGGTCTGTCTGGACTTGCAGTTGCTGACGCGTT
CGGAGAGTCACGTGATGAAGCCGTGGACCTTGAACCGGGGTACACCAATG
ATAGTGCTAGCCTAACTTCTGCGAGGCAGTACGCAGTGGCTGGTTTATGT
TTCGTGCAGAAGCCAGGCCGCGACTATGCCGTTCGCGCGATTGACCTAGC
GAACGAGACACTTTGAAACCTCGCCTCGCTGAATGTTTAAGGTTCGTGGT
CGTGATGTGACGATCGCACACACTTTCATAAAACGCCACTGCACTTGTAT
ACCCAAAACAGCTCGCTGGTCGCTGTACATAAATCTTACATGGAAACGAT
TCTATAGATACGGGGCAACCACCAAGACATACGGCTCATCTACCTGAAGT
TTAGTCAGGGTCCTTCACCTCTGTCGGACGAGAGGCACTTATGTTTATGT
GTCAACAGTCCATCTATGCGTGAAGACCTGGCTTCTTTTACTCTGTTCCA
GTCTGTGTAAGTACAACTTACGGTCATCAAATTTACTCCTCCTCAGCTTG
ATATAATTGGAGGAGTGGCAGAAATTCCCGTCTGCGCCCTGCGCATTGAG
TGAGCGGCGGCTGTAGAACTAAAGTATATTGCCGTTAGGGCTACCACATC
TATGGAACCGTTCCGGCAGGTTCTTCATGTTTGACATATTAGTAAGACTG
TGTGTCAGCGACATTAGACGCGTACGTGTTACCGTGAACTTAGTTGCTTA
ATTAGATACCGCCTACTACATCGCATGATTTGCCGAATTATCACCTCGGC
TCGTCTCCCGTGCCGTATCCGAACGTAACGCGTACTTTCTCCACAAGGGG
AGACGCTCTCCCCGAAGGGGGACTGACCACGCGGTGCTACTCCCAGTCAT
CTCCCACCAAAAATCTGCTAGCTTGAAGCCACAAGAATGTTCAGTTTCAA
AGGTGCCAACAGGAGCGACTTAAACTCACTTGGCTGACGTAGGGCTAAGA
AATCCTAGATGCTCTCCACCCCGCCGGTGGGAGCTCAGTTATCCGAACCA
TTAAGTAACGCGAGAGGATCTCGCCCTGTAAAAGTGTCTTAATGGTTGCC
CAAGCAGGCTATTACAGATCTCCCACAAGGCCTCCAACCATAAGTCCGCG
CCACGAACATCTCATATGGCTACCCTTGTATCGCACATACCCCATACATA
CATGTAAAATTTCGGCTTTGAATACGGATAGGAAGCGTTAGAATCACGAC
GTTGGGAGTAAAACGGGACCACGGTCCGCTTATTTCAGGTCAATTAAGCT
TCTAGGTCCCGTCCACTGCTGATGTTAATCCGCAGGTACTCGTTCCTCGA
TAGATCGGCTGGACATCGACCGCGGCCGATATGGGGCTCGATGCGGCAGG
ATTACTCAACATAGCCGGTCGTAAGAGTTATTCGGAGAATCAATGAACGA
GCTGTTGGCCGCCTTTCGCCCGCCTGGCATGCAACTACTATCGGCGATTT
CAGGATTTAGGCCAAAATCTCTATAAAGCTCTGCTTAAGGGACCTCCGGA
CCTACTCTCCAATCGTACATAGAGAGGATCCTTCGTCACCATCATCATTG
TTCTTCGATACCCTGAACCCGCACAAGCTCAGCTTTCTGGGCCCCACTGG
GGGGTAATCATTCGGCGTTAACTGATGGGGAGCGGGATCTTTGTCAGATA
CCTAGACAGCACTGCAAGATGGTACCGCGGCCAATAAGTTCCCTATAGCC
TCGGATAGCAGGCTTGAAGTCTGCCCGCCGGTACAGCCACTACAGAAGCG
ACAGAGCCGGTTGGTCAGCTTATTGTTCAACCTGGAGGTATGGTATCGTA
AGTAAGCTAAGGCCTGTTTGCGACCCGGGGCGACAATTCTTCCATGGGGA
GCTGTAATGATACGAACTTCGGCATATTACCGTAAATAAAATTACGGGAC
TACAGTCACCAATAAGGACTGCGGGCTCCCCATGCTGGTCCAGGCCCGTG
GTGGGATGAGTATATACAAATAGCGCACCCCGCTGGAGCCCCCTCACCGT
ACATTAAGAAAGAGGGCCATCATTGGTGCCGAATCGCCGGCAGGACCGCC
TCTCACTTTTCGTATGCTGGTGACCACTCCAAACCCTCCTTTGGCCCGCG
ATGTCGCGCGGACCAGTATGCATGACGGGGCGTTGGCCTTATCATACCGG
CTATATTTTTTACGGGATGGACAGGTGCCGGTATGAACATAAAGGTGTCC
TGGCACTCGGTTCGACTCACCGCTATAAGCTTTAGTTAGTCAGTTGTGCG
CATGAGTATAACTGCAGATCACTTAGGAAAGTAACCAGAAAACAGTCTTC
GTTTGTGCAACCCGCGTGTGAGATTTCGGCAACTTGAGCGTTTCTAATCA
AATCCCGACCATTCTTCCTTTGAGACCCACACCCCACTCAATAACTGGTC
GAAGTACTCAGTTGGTATAGCGGCCTGGGTCCCAGGAGAGGTGCAAGGGT
ATAGAAGGGAACCAGCGTTATCCCTTCCGATTGATTTCTGCTTTCCCGAA
CCCGACTACTACACTACAGATCCTAAATAGCTCAGCGAGAGTCGCCTCGT
GTTCGTCTCTCTTAACGCGCAGCGGTCTTCGCATATGCCATTTCCTTGTC
CCCAGACTAAGAGAATTGTATTGGCTAGCCCTCGTCCATTATACCAAGTA
CTCAACTTACTCTGTGCGTCTCCTCTAGTGTACCACCCTTGGGCTGAAAC
GCAAGGCGGCGTACGCTTTAGCAGGCTACCGTATGGGCGGTGAGTGACGG
GCTCAGTGTTAAAATAGTCGGTGTGCATCGTCAGGCCTGGTTGAACGCGA
TCAATAAGAAGGCATCACGTGGGTAGCTAAGTAGCATAATAGTATTAGGT
CTCCGCAAAACTTGTGGGGTACGACTTTGTCCGGTTAGATCAGACCCTAG
ACGGCTAAATGTGAACGAAGAAATAACTGGCAGACTACTCTACCGGGAAG
AGTTTAGACACCGGCGGATGTTAGTTTCAACGAGAATGAGGGAGAACCTA
ACATGTCCTACAAGGGTCACGTAGATACCACGTCCGGTGCACCCGGGACT
TATCTTTATGACCAGTATTGCTATCTCAATGTCCCACTTTCCTCCACGCA
CTACATTGATTCCGACTACTTATAAGTATCGTGCTACGTTAGTCCACAGT
AGTCCCTGTACATTGGTGGTAAGCGCCTCTGACGAGGGAATCAACGTAAA
GGATACTCAACTTAGTTCAAAGATTGAACTGGCGTTGATCGGTCATTGTG
AGCGGTCCGATAGCACACCACTAGCAACTTAGCTACAGATTTTGTTGGAT
CGCTTCGTGCAAAACGATACTAGATGGAATACAAGTCTGCACGGCGCGTC
AGCTTAACTTTTGGTTGGCACCCCAAGTTTCAACAGGTATTGTCTTCTTT
CAGCCAAGCTGCTACCCAATTCCCCACGTTAGCAATAGCGTAAGCGCCGG
GGAATGTGCATTCGTCAGCTTTAGTCGTCTACGGCAATTGCAACAATGCA
CGATCTAACCAAACTAGTCCGGAAAGACTGATACCCGTGGGACCCGTGGC
TGCAGGGCCTAGTCCAATTTTACATCTCTCCCAGCTATCATTAAGGAGGG
ACCGAATGACGCATTCCCACGAAGCTGTTACGACGTATATATGTCCGGGC
TAGGGTACCATCAAAGCGTGCCCACTTCACTCAAGAACGGCTACGCCATT
GTCGTACGAGTACGTTAGTGAGCTGGTCCTGAAGGTCTGATACACCATGG
CATCAACGGGCCCCTCGGACGCACTACACCAGTAGGCCTCGAAACAGCGT
TAGATCCTATGGTCTGTTATGAGCGAACTACCTTAACCCAAGGAACGAGA
AAGCCGATCGCCCGAAAGAGTTCGGTCGCTACTGCACAATGCGTTCAGAT
CCCGCTTACCCTACTCTTTACAAATAACCACTTACGGGTGAACGAACAAT
ATCGCCATGAGGTATCGTGGGGGCACGAGGGCCTGTGACACTCGGGGGAC
GTCAAATAATTCACTGTGACATTGTGTACATAACACGTGGTACTCTGTAG
CCGCAAGCAAAATAGGCCTCCCTTTCTAAACTCTACACCTACACTTAGCC
CAGTGATAACCGAAAATGCGCACATTTGAGAAGGGTTGTCACTAAATAAG
CGCTATTGTTCGCCCCGGTACTTATCCAAGTTCGCGCCCTCCTACAAGTA
ACCTCAGTCTGAACCATGAGGGCCGGTCTGTATATACTGGTGGCACTTAT
ACAAATCATCAGCGAGTCGAATAGACGAAGCGCTGCGGCCAGACGTTTAA
TAATTCGATGCGCACCCGAATAGGATGGGACCGATGCCCCAAGGCGCGGG
AACCATCGACGACACCTGGGCGTATAATAACTTATAACACCACGCGAGCC
GGCAAAACATCCTCTGCCCTGGCTAAAACCGGATGCACCGCAAGTTGGGG
AATACACTGGTCCTCTTATGTGAGAGGTGGAGGTCGTACTACCCAAGTTT
TGTCAAGGTAGCGCCTATGCATGCTGGGCCAATTTTCATACACATGATCA
TTCGCTTAACCCCAAAAATGGACTGGCGGATTGGGATCAGTCGTACTATA
GTACGATTCAAACTCTTCCAGGCAAAAGTACTGGGACGCGTATTAGCCGT
CTAGATAAGTTGAGGAACATCAGTAGCCACCTTGGTTAATTAATCGCCTT
GGCTATTTGATGCTACGCGTTCGACCCGCCCGGCTTTTCCAGAAGATGCA
ACCTCGTTTGATCCCTACCTACCATTCCCGCTCTGTGATTCAAGATTGAC
GCTGCACGTGTAATTCAGGGCTGGAACTGCGAATGTGCCCGCCTCCGGGG
ACGTCGATAACTTTGATAGAGCGTATTCAGGGCGCGGAGTCTCAGGAGAC
GGCCCTCGTTAACGCCCAGAGGGCATCCTCGACGACAGCTGTGAGGATGT
TGTCCAGTCGTGACAACCATCGTCCGTTCGAAAGCCGTGCGATACCGGAC
TAAGGACTGCCTAAATTGCCCCGGTGGCCTTATTAAGCATGGTGGCGCAT
CCGCCGCCTAATAGGTCAGCGGATGTACTTGCTAAATCTTCCGGTCAGTA
TTCTGTGGTACTCCCACATCGAGGTGAAAGCTAGAAGCAAACTAGCTCAG
AATGAACGCAAGCTAAACTAGGAACGAGGATCGGCAGTTTACCTCTTCGT
ATGCAAAGACCCACACATTACAAGGACAAAGTGGTGCTTCGGGGCGAGCT
CTGCGGCTTCTCGGAGGCTGTTTTCAGGATAAAAACTATTACGCGTGTTT
ATCAACTATCTATGCGATGGACGGTGTGTTACACGTATTGTACCGTTGAG
AATTACGGGTGGACTGTTGGTGTGCCCCCCTAAGAAATATGAATCAAAGA
AGATCCGGATGATAGAAATTGGTCATCACCCTAGCGACGAATCCTACGCT
CCCGCTGGCAGGGGAATGTCATCGTCTTCGCATAACGTTACTAAATCTGA
TCTAGCGGGACCTCGCGGCCAAAAGAAATATTAGCAACGCTGACACACTA
ATCTCATGGATCAGCGCTTCTACTTTAGAAGGCTCCATCTGGCTTATTCC
CCTTCGTGTTCCCTAAGCAGTTTTACTGACGCTCTGCTGCTCTTCTGGAG
GACGGAAGGATAGATAGAGAAGCCGCCCCTACCGTCGTGCCCTAGATGTC
GGAGCCTCCGCAGTGATGTCCTATGCGGCGTAGTACACTGATCTGACGTA
GCTCTTCTAGCCAGCTATATAACGCCCACGCGGGACGCCTACCACTTCAT
TTACTATTAGCCATCCGTGGACATTGGACAGCTATAGCAACTTTTCCTTC
CCTATCCGTGAGGGTCTGTAGTGTTTCGCCACTGTGCCTTGCACCCTTCA
AAAATGTGCCGCGAAGGATCCATTTTGGTGCCTTATTGCTGCGGCAATTT
CTGGTGCAGGTTGCCAGGGGCCTGTCGCCGGGCTGCACTAACACTAAACG
GGACTAGGCGCCTAAGATAGTAACATTGGGAGAAGATGAATGTGCGTATC
TGTTTTCCAGCTTACGTGCCGGCATTTTACTTATGCTGACGTTTGCTGGT
TGCCAGTCTGTGCGTCGCCGATAAGCCACAACTTATTAAATGCGAAACGC
AACTCTTCGTGCCGTCTCCTGGGAGTGGGCCCTCGCACCCAGAGGTTTGC
TAACTAAGTAAATGAAAGCAAAACGTGGAGGTACTGGAAGCTAGTGATGC
GCAATTCGGGGTCGTGCTCAGTTGGCTGAAGCTTTCCCTAGAGAAACATA
GAACGGAGAGTTCTGAAACACTAACCGACCCTTGCCGCGCAATTTTGTCC
TCTGGGATGATATCGTAACGCTTACACCCATTCGTATATGTGCAGCATTC
CACTTAGATACTTGCTTAATATCGCTCGTAAAGTGTAAGTATCGGTCAGG
GTGTCATGGAGTTTTTCGGTGCCTAGCGGCAGGACCCACTCTGCGAAGAT
GAGGATGCGAGAGTGGTGTGTCTGGCGTAGAGGGTTCAAGTATAGTAGTC
TCTACGACATACACGGCGGGCACTCCTCTGGAACCGCCTCTGGTAGGATC
CCAGTACTAAGGCGACAGGGTCGAGAGGAGTGACGGAGGCGCCACCGGAC
TACGACAGAAATGCTACGAAAATGGGGGCGTCTGTGTGCATCTGATAGGC
TGGGCAGAGACGGGCTGTTGGGGAAGAGTCTGGCCCAGTGGTGTTCCCTA
CTAGGTGAAAGATGTCACCCGCTGTGGGTCGAAGATATCGTCTGCGTTCA
GGACCGGCTACGTGTTCAGAGAATTGTGTTTAAGTCAGGTCCCTTATGGG
TTTTGTATTTCTCACGTTAAAGAAGTCCGGACTGACAAGCCTTAGCAGTG
GACTGTTACATACGATCGGGCGCACTGGCCGGCAATGGGGCCGGATAGGC
CGTGAGGACTCTCAAATTGCGATAAGTCTGGGGAAGTTTTATGGTCACCC
TACAGTATTGACCTTAAACAGTATTCGGAAATGTGTTTTCCAAACATTAA
GCAGTCCCGATGCAACGTCTGGGTAGCGATCTAGCCGATTCCCAAGGCGC
AATCGTGGTGATTTCGCAGCGGCGTTACATAGCCAATCCTCGGTTCCTCG
TCTATGCCTTAGAATTACATCCGTCCCGCTACGATTCAGGGGCAGCTAGC
GCACATGCATACGCGTTTTGCTGGGGTGAGCCTGCTGGGGATCAAGGTAA
AAGGCGCTGTCCATGAAAGAGCTACGTCTACTCCAACCAGACCCATACCA
TCGCCATTGTGATCCGAGATCAAGCAGATAATAAAGGTATTAGGCCGAAA
ACGCAAGCATCGCCGCCGTTCGTACATGAATCTCTTGTTCGATTACGGAG
CAGTTCTCTCTGTCGCCCGTTATGTAGTGGAGCATAGAAGCTCCGTATGT
CGCATCACTGATGGAAAGGAACCATCCCCCATCTAAGACATTGTCTTGTA
CCCCTTATTGCACTCACGAGTTGCCATCCCACGTTTCAGTATTCAAATTA
GACAGGACTACGTAAAACATGTTCCTTTGCATATACTCCAGTAGACGGGA
AAGGTCGATCTGAGCCCAACAGGCCACGGTCCAATGCGTGCGAAACCCGA
TGAGTGAATTCTGTAAGGGGTGTAGTGTCGGCTGCGATTTTAAAAGGGAC
CACAAGGCGGTGGGCGTGGTACACCAATCCCGGGGTCTTTGGCAAGATGA
TTGTTAAAGCCCTATCAACAGGATGGTCATATGCATGCTGTCGCAGAATG
ACTACACTCTATTATTCGAACACTGCCGGGCACAAAATATCTTCGATGAG
TGAAAACTGTAGATTGCAAAACAATGCCTGTATTAAGGCTGTTCTTCTTG
CGTGGCGAAACCAAAGCCTCCCAGAGGTTAGAGGAACAAACTAGCAGAGC
GTCGAAGGCGTTGAATCTTCCTGGGTTGCGGACATCTCCCCACGGACTAT
TTTCATTCCTAATGGATCTCCTTGCCTGTATCGAGCATACAAACACAACG
AACTACTTCAACTGTGTGCGAGCGTTCAGCGCAACGCAAAAATCCAGCTC
TCACAAATTTAACCGACACTTCGATTCGGGAAGCTAACACGCGGGTGAGG
TGCCTGGCAGAGTTCGAAATAATCATTCACCCTCAGTCATCCGCATACAC
TCTCAAAATTAGACCTCAGGAGCATTCGGCGTACGGGCGGGTCTTCATCG
TTGCTAGGTCGCATTTTGCACATATTCGCCGGTTACCATCACAAGCCCCC
CGCGGCTTAAACGTTCTCCACGCCGTATCCCGGTCTCGGCCCCTGTTGCC
GGCATACGTAGGCGTCACAAATAACAGTCGAAGTCGGCAAACCAACTTAA
CTCTTGATTCCACGTCGGAATCCTTGTGCGGGCAGCGAATTAGTGTAACC
GAGTATTAGTCCCGAAACGCTTAGGTATTAGTCGTAGCCCTACTACTTTG
CCTTTCGCCGTGGGCCTTTTAAATTTTGCCCCTGATTCCCGGTTCTGTAC
CACCCGATACTCTACTGTACGCGTGGCGATTCCGTTATATAAGAGCAATC
TCGCTCAACGCTTCCCTATATTCTGAAATGTCGCAAGCACGGTCAGTCGA
CTGTGGTTTCCTAGTATTTATGACCCCAAAACGATGGGAGGCACTATCGT
CTGTTGTTGGGCCTCGGTACCGTTCTAACGTCGAGGGCGGCCTCTATCGG
CAAATTAAAGAGTGCCCCAGGCTTCTGAGGACGTAAGAGTTGGGCTCACT
TCGGGGAAACAGCGCAGGGTGTTGCGTAGAGATGGATCGCGACTCATTAC
ATGATAGATCTAACTGTAGCTCGTTCTGATGGGTCATGGCGCGCGTCGTC
GTCCCTATGCTATGAAGGCGGAGTAATTTAAAACGGAGCACACCGAGTTA
TGGTACTTCAATCCCGCTTCGACAGCCCCGTTTTTTTGATCTGGTTCTGA
GAGTGACGGCATCCGTCCCGCGAACCCACTGATATCTTCCGCGAGACTGA
CTTAGAGATGACGCGTGTCTTCCTGACGGATCGTGAGGGTAGAGTTTGAC
ATTTCAGGGCATCATGCATGGGACGTCGGATTGTTGCCACGAAAAATCAT
GACTCGATCATTAATTAGAGGCCAGCGGTGCCGAAAGCAATCTGTCGAGT
CATAAACGTCCCTAACGCTTCCGCTACGCATCCTACCCTCTCCTGCTCCA
GACCGGACTGTAAACGTCTCACAGATGGCGAGCACTGTGGTTGCCCTCTG
AACCGGGTGAGGAAACCCACTCTGAAGTAGCAACTTGTCGTTTCGGAAAA
GGCTGGGACGCTCCCGTTATAGTTTGAATAAAGCTTGATAGCTTGGCAGG
ACCTCCTGTAGTGGTTATCTTAAATATAGCAAAACGGTACGTGTTACACA
CTTTGGATAAGGTTAGATGCCATCTGCTCCCAATGCCCAATAACATCCAG
AGTTGCATCGTAATTTATCATAAAGGTTCATTTGCGATTATTATGCTTGA
GTCGTTGAAGTAGTATGAGACCCAAGAACTCTCTCACACGTGAAGGAGTG
ACAAGTGCTTAATCACATTGGTGTACAATCCGCCAGGGAAGAGGAATAAT
ACTGCTGTGTCGGTCAGACTATGCAGGCGCGTGGTGAACGCGGTCCCTAC
GGCAGCGATTGGATGCTCCAGGATACCCACTCACAGAAAGGAACCCCCTA
AGCGCTGATACGCTAATGCAAAATGTGGGTCTGAAAAGACGAATGTATAG
CGGTGCATTGCGCTTGTCGCTGCAGCGCAAGCTCGGAGGAAGTTCTGTTG
GTTCCTCGTGAGAGGTTCTACGCGAACTCCATAGCCTGGATAATCAGTAG
CAGTAATGGTACGGCCGGGTAATACACGACATGCGACAATAATGTCGTAG
GGTGTTCACTTGGTCATGAACCAAACTCTCAACTGGGCTTACTAAAGAAC
TTCCCACTGACTATCAATCTATCGTTCGTATTGGTCAACCAGTACGTGCA
TCATTTGTTCCTTGTGAGCGGCATAATTGCCACCCGCCCAATCTACTTTA
TCTCGAATAGCGCTCATAATAGTGGTAGCAGGGGCTGATGGGTGTAGTTT
CGTGTCGTCCGTCCCCCCAAACGGCTGTTACTCCTATCTGGATCTCCTGT
GGGTTTCTATTAGCGGTAAGCAGGGCCTGCTCTGTCTCTGTAAGGGGACT
TCAAGTAAGTTAGCTGCTCATTGCCCTCTTCGTGCGCTCGCTACAAGAAA
GTCGAATCTCTAACTTCACACGGTGCTTGGTAGACCAGGACCAAACAGCT
CCGATGTATAGGCAACGCCTCTATACAGATCTACGCCCATATTAAGTAGA
AAACAGGAACGCTTGTATTGGACTATGCGATCGAAACTGTAACCCTAGTT
TGGGACTATCTTATTGGACGGATTATACGACTGTAAGCTCGATTCGCGTA
ACCACTTCAGTGTTGAGAGAAGGGCACAGCATCGTTCATAAGCTACGGGT
TCTATCAAGCTATAGTAGTCCTATGGATAACTATTCAAGACTCGCGCAAA
CGCCCAGATATGTGCTGACAGGCATCAGTCCTCGCGGGATTGAGCTTCAA
TAAGAATGTATATCACATAGCCTTCTGTCTAAGTCAAGATCTACCAGTAG
GTTACCCGCCGGACCCCGGATGAAGGAACAGAACCCTTGGGTAGGGAGGT
CAAGGTTGGGCATGCTTTGCACGCATTTTCTATTTCGCGTCCAGTCCTAA
GTCCACTTTAGGAATATCACGTACAGTGACCTATGCCAGAGGGATTATGC
GCCTCACTCAGCATAATGCACAACCACGTTGAGTGACATAGCTAACAGTA
CTAAGACTAAAGTTAAAAACTAAGACGAATTCATGCTTAAAGGTAGTAGG
GTATGGCTGGTCCTATAATGACCAGCCTCTACGAGTCCATTTTTGGAATA
TTCTCTGTAGTAGCGGCATTCCAAACACGGTCATCCCTTAGATCAAATAG
AACACCGCCGGGTTGTAAAACTAGTTTCAGAGTGTTCCCACCTCGCGACG
CGATTCATTAATGCAGAAGTTGCGCATCACAAAAACTTCCGGCTTCATAT
GCACGCCCCGAGCTTAAGCTGCCAAGCGCTGGGTTCCCAGTGCCAATCGC
GCCATCAGAAAGGTAATAACAGATCGGCGGGGCTGCAATCCCTTGCGCTC
GCCATAGATACAATCAGCTACTGTTAAGGAGGCCTCTCCGTTGAAACTTG
GACTGGGGGATCCAGAGATTTTTAGCGCTAAATATCGCGAGAATCAGGCG
TACCGTTCCGTGGGTTTTAAGTTCCCTCATTCCTGTATTTAAGGATTGGG
TCCGCCCCAAATGTGTTCCGAAAACCCGGTTTCGCCTAAACCACGAATTT
GGAGTATCTCGGTTAGCAGCGATAGTCGCGTCCACGAATTCTCGTTCTGA
GTGTATGCAACTAAGTTGTGGGCGAGATCGAGCTTAATGAAAATGTATGG
TTTTGCAAAGTTCGGTAGACACAAGAAACAGAGTAGTCCGCAAACTGCCG
GGGCACAATTCAACTGAACTCTGTCCCGCGGTCAGGTTAACACCCAGGTT
GATAATCTCCAGCAGTTAGAAAGTCCTCGATACTATAGATTATATGCAGC
GTGAAGCACCCCGCGGGATTTCACTGCCGCGCGACTCACCTCGGCACTTC
CGAGTCTTACATGTGTCACCGATCTGTGATCCTCTTGTGTTTAGCTTGGA
AACGGGACGCATCATGGGTAAATGTCAATTAGGGCAATAGGTTTATTAGA
CAAAAACATAGATGATGTGCGGGTTCTTACAACCCACTGAATTCGCCGCC
GAGGGTGGGCACCCCCATATGACAGACCGCAATCCAAGACCCTGACGAGT
GTGTGTACCCGTCTCGATTGGGTTCCCGTAACCTTAATAGCCTTATAGTG
GCGCCTCCACGGGCTCTAACGTGGAATCTTGAGCTGAGTAACTAGGTCGT
GACTACGGGAAGATGCATTGCAGATAATTATCCCCACTACGTTAGCGCAG
CATATGGTCTATAGAGCACAGGCGGGACTTGCAACCCCTGGAACGAATTA
AGTTGATATGGATCGAGCTGGGGTTTATTTTGTTTCCACCTATGTATTGA
GGTCCCGTATAGAGTCGCACATGACGTGTAGGGCCTCCCATGTCAAAGCA
CAGTAATAATCACACCCACTGTGTGACGAAAGACTGCGTTTTGGGCTATT
GGTTTCAGAGGTATCGGGGAGCATATTGACACTTGGCTGCAGCCTCAGCT
CTCATATGTCGAAAATTTCCACTTGCGACAGATAGCGCAAGAAGTTCGCA
ATACATATTGACTGGAGACTTGATGGGAGGAAGATTCCGTACATGCCCGG
GCGCACTAGATTCCTGGTAGTAAAGGGCTTGTTCAACGACATCATTTGAC
TGGCTTGCTTCAGCACCTAATTAAACAGTGGCGCCTCAGTATGGAGCCCT
CTGCTAATTCGGAGGCATCACTGGTGGTATTTAAAGTTAGTTAGGATGAA
TGTGTCGATGGGAGTAGCGTTACGAACGCAATTTATGTGATTACAGGAGC
AGTTTGGGAGCGACGACTCCATCGTCTCCGATTGTACGTTGTGCAGCCGA
CTAAGAAACAGTAATAATTGTCTGTGGCCCGGAGATTTTACGGACACCGC
AGAGTTTACATCGTTACGCTGTTGGAGAACGGCTCCCTCTCCCTCTCATG
GCACCTCCGGTTCTTCGTCGAGTGCTCCAGAGGAAGGGCGGAGACAGTGA
CCACTCCCGGTCCGGCGAGGGTCGCGAATTCTTTTGGTGCTGTGGTATCA
CTCACCCAAGCGACCACTGAACCGAGCTAATTCACTGTTACTACCTATGT
GACGAGCGCTACTCACCGAGGCCATGCGTACGACCCATTGGTTGTGCAGG
CAAGGATAACTTCTGCAAATCGGCATGATGGGCCTTCTCCTTTACCGCCC
GTGAGACACTTGGCGCACCTAATAGTTGAGAATGTTCGGAAATGGGTTTA
GAGCGCGTATCGCTCGAGCTTCTACTTTTACATTTAGCTGTCAGCCACTA
CCCTCCACGTAACTCTTTGCTAGGTCCTTGGCGACAACTCTGAAGAGGAG
GTTGTGTTCCTTACCGCACTGAAGACGGTAATATACCAACACGGAGTCCT
CGTGTGCCTAGTGTAAAACGACGCGATCCTAGACTGGCGTCAAATGCCTC
TTAGAGTCATGCTATCGTTGGAGTATGCTTCCCCCGCAACAGACACCCGC
GTCGTTATAGTAGTTCTGCAACGGCGAGTGCAGCGATGGAGTACTGTGCG
TGTACTGTTCGCCGCAGTATTCAGGTGCATCTGAACTTTGGCAACTGCTC
ACCTGAAGTCGGCCCGCCTAAGACATTCGGAAGCCGCTAGATTTCTGATA
CTTACGATTACTTGAGGTATCGGCCGCTACGCAGAGCGATTGCCCTGAAG
TCGTACTGAACGACTAAATCGAAGCGTCATCTGAACTCAAATCCACGTGT
TATAGTTGTCCACATCAGACCTCTGGGGAACGTAATATCCGCTGCCACTC
AAATAACCCCTTTATCACATCCAATGTTCACGGGTCAGTCTATTGTATCT
CGCCTCGGTATAGCTGATAACTAACAAACGAGGAAACCCCTCGTTCTCCG
CTTCGGACGGCAGGAGAAAGAACAGATCTAGAACGCGAACATGACAGGCC
AATTCAGCTTCAATCGCCAGGGTACTGAAGGACTCCGAGTACGAGAATCA
TCAAGTGTCACTCGCAATTGGCCTGCAACGGTCATGATTCCTAACATGAA
AAATTTCAAGATGGGTCATGTGAACTTACGTAGAATAAGAGAGGTCCACA
ATTGCTAGGAAGCCATTTGACAGATCCAGGTCGGACGACTGTCACTAGCC
GCCGGATGAAGAAAAACGTCACCACCCCAGTCAGGTCGTTATATAATCAT
TCTTAGTTTTTAACCATAGAAGTCGTTCCCACTGACACGGGCGGCTTGAC
GTATCATACATTCCCTGGTTCTATTGTTAATTTCCGGGCCCGTCGGGTTA
TCGTTCTCTTTCATCCCAATTGCTTTGTTCAGTTCTAATGTTGTCCACTC
AGCAAGGAATTGGCCTCGGAATGACACTCGAGCAGGGTCTAGGGGCAGTT
ATCATCGATTTATTTTCGCGTCATTCTTTTACATGACATGTCTTCGTATG
TCGAGGCGGAAGAGGGGCGTTGCGCGCAGGGTCCCAGTTCATCCTTCGTA
ATAACCTTCCACATCGTAAGTACGCCGCCTATCCTGTGATTTAGGCGTCC
GGGAGCATCGGTACGTTAACCACTACATGCTTTTTGAAACGATTTTCAGC
CTGGCCTACACGCCCACGCTGACGCCATCGATTCGATTTGTGGCGATTTC
GTGGTCCGTCCGACACGTCACCAGACCGCCCCTTCCCTAACCATTCTGGC
GTGCACCGGGATCTGCTCATCAGCCCCTGAATATCAGCCTACAATCTTAA
CCGCGACCTTCTACTTAGCGTTTGTACGTCTGTGGTTCTACACGAATTTA
TCGCGGAGGTCAATGCGCTTTTGTGACATCTTTTCGGCGGTTCTCAGGTT
GTGATATTCAGGTTGATTTTGGCGGGTCGTCTCGGCGGAAAGCTCAGTGA
CCGTCCGTCTCACTCTTGCAAGTTGTCCCGCGGCGCAAACTCACGTAGCG
AGCTAGCAGGTCACTACACACACAATCTCCCAATGCACGGTCGCTAAATG
TCTTCCGATGAATGGCAGTAAGCACACCTGTTTTCAGCGGTTCAACTCGC
TCCGGAGACATGTCTAAGGAACTAATACCTACGACGAACCGCCGGGGGCG
TGAGAGTATCCGGGGCGTTATACCCGTGGAATGTTTAGAACAGCGGACCT
CCTCCGGTTTCTATTGCTCATTTGAACGGCGAGCCGACGGCAGAGTTATA
GAGACGGCCCTGCTTTAACACCCGGAATGTGTGGCTAACTGTTATCAAAA
TCCATAGCTCACCCGTAGTCCCAACCTTATCTCAGCTCCTCATGTCGTGT
TCCGCCGGGTCAAGAAAGCTAATTTATTATTGTAGGCCTTGCGGATTCAT
GCAGTGCATTAACGGTTACACTGGCGGAGCCTCCCAGGGCTTAGGGAACT
ACTCCAGAGGCGTCGAAGAGAGTTGATCTTCCGGCTGCGGACATCTCCCC
AGGACTCATATCAATTCCGAATGGATCTCCGTATGCCTGTACACATCCAA
ACACAAAGAACTACTTCAGACTGTGTGTGAGCCGTTCAGCGCAACGCAAA
ATCCAGTCTACAAATTTAACCGGCACTCGATCGGGAAGCAAGACGGCGGG
TGAGGTGCTGCCAACTTCGAATGATCATTCACCCTCAGTCATCCGCATAC
ACTCGTCAAAAATCAGACCCCTCGGGTAGGCTCGAAACGCAGTATGCCCA
GGATTGTCGGCATATTGTTTGCAAGTCACCTAAGTTCAGCTAGGAAGTCC
GCTAAACTGGAGACACCATCTGAAAGCTCCCCCCGCTGTAGGGTGCATTC
GATATATGCCTACACTCTTAGAATTGAGAGCCATATTATTCTGTTGCATA
TTGAGATCCTATTAAGCCTTACGTATGCTCTTTCTTGTTAATGGGAGCTC
CCAGCCGATTGCTCAATGCATTCGATCGCAGCCACACCCCTCTTGCGAAC
CCCCTTTCATTCGCCTGCTAACGGTTTACGAGTCGATGACCGTCGCTACA
CGGCGTGCACCCTGTTAGAATAAATCCTGATCGCAAGAGTATCTATCGAT
GCGCTAAAAATCATACCGATAGAGACCTGAGATGCGCTAGTAGTCTCCGC
TGGATCTCCTCTATGTAAACGTGATGCAATGTTGCCGGGCAATCGAGCAA
AAACTTATGCTATAATGCTCGCTGTAACCGTACCGGGCTGTACCTCGTCT
TGTACGAAGGAGTCTACAAAATCGTCCCCTGTACTTTTCTGACTGATGTC
GTAACATTCAAGGGTTGAACCGATGGCTGCCGCTCGAACTATAGCCCAAG
GCACCGTGATTGAAAGGGTAGTATCCTCAATATACGGTAAGGTGGACGTC
GTATACACTAAATGCGGGGGCTCGTTCACGCTTATTATTACGGCGCCGCT
ATATTCTATTATTCTGTAGCGAGTTGCAAAAACGACGGCACAGACAAAGC
TCTGATACTCTACTACCGTAAGACACACTGAAGGACATTCACGTAAGATA
TACCAGCAGGTCCCACCCGTTTAAGAAGAAGCAGATGCACTAGGAGGCGC
TCAGTAGGCCCACGTGACGATAAGACAGCAGAATAGGGGTATGAGATGCG
CCTCGTTAAGTTTTTGGATTCGCGTCAGTTCAAGAAGGAGATGGGTGGAC
TGGGCGCTAAGCCTGGAAGAGGGATACGGCTTTCCGTCCTATTGTACTGC
AATGTAGGCATTTGTACAGCCCCTCTGCAGGGCCTACACCCATAAGCTTG
AAGTTAACAGCTGGGCCCTGTCAGCTGTACTATCATAGGGGGATGAGGCC
GGAAGCGCAGACTGTCGTTGTGAAAGGACGAAAGCTACAATCGAACCTTC
CGGGTGAAAGATCAAAGGTAAGAGAGCGAATGCGCGTACCTTGTCTACGA
AATAGGCCGCTACTCTTACCAAGAACACGGGGCCTTATCCAGTTAATGAT
GCTAACGGAGAGGCATTGGTTCGGTTCGGCGGTCGATTCGTCCATTCAGG
TCCAGGACCTCTTTTTATAGCTGTGCCGGCGGTAAACCGAAGTCATCATG
TCTGCTCATTGGTCTCCCGTGTGGTTGTGGGTCTTCACCAGGGCCGCGGC
CGATCACCCACGTACCTCCCTATTATGTCCTGGTTGTGTAATAAGTGGGG
GATCGTTCCTCAGTGGTGGCCCCTACCACTAACATTCTCGTAGCCGAGTT
AGGCCCTTAATAGAAACCCGCACACCCCTCTAGCATGATTGGGAGTCGGG
AAATAGTGTATGATACTAAGCGGTACGAAAACCCTGGGTGGCCTGAGATG
TTGGTGTTAGTTCCGGGACCGGGTTGCGGCATTTGGGTACATACTAGGTC
CCAATGGCAGTGCTTGAGCCCGCCTCCGGGTGCTTGTTGTGTGCCTTCAA
CGATCGGCAGTACGTGCCAGTCGACATGCCCTCGAGGAACGGTGAATTCG
CAGTACGTATCGCTCCTTGAACACTTCCAAGGAGATCGAGTCGGTACCGA
CAACGGGATCTCCTAAGGCCCCTTGTACTATACGTCTGCACCGTCACTCC
TGGAGTTTTTTTTACTAACTCAATGTAGGAGGCAGGCCGCACACACTCTA
CAGGGTTTGTTTTGTAACTCCTTTTGCCACTATACTTCTTTACCTCTCGG
CGAGACCTACGACACTGCATACAATTTAACTGATACAGCCGCATCTCCGT
ATTTGGAAGACTGGGATTTCGCCAAGCGGACTCCTGGATGAGACACCCTG
GGAGATGCCGTACCGAGGACTGTTCGTACATACCGGAGTGAACCTGTCCA
CTGTGGTCCGGTTAACCACGGCGAACTATCTCATTCTTCGATTTATATGC
AGAACGAAGGCATGATGCCTTCTATATATTCAAATCATAAGCCGCAAGGG
AAGCTCTATGACTCCATCAACCCTCACCGTACAGATTCGACCCCAAGTCA
TGGTCGACCTGACTAAGAACAGATTCCGACGTGATAGACCGACTGTATAA
GGGTCAGTTTGTCCAACACCGAGAATTCATATGCCTAAAATCCGGCCTTT
TCTGTGGGCATCTAAAGTTGACAGGCAGATCCAAATGACAGCGAAGTTTT
TACAAACTCAGGCCTTGACCAGGGCAGAGTAACGAGTTATGGTTAGACTT
TGAACTAAAGCCGTTCGCAAACCTCCTAACATTCATGCTGCGTGCAAGTT
AGTGAAGAGAATTTATTGATGTGGTAGGAGAACCTACGACTTGCGCGGAC
CGTTGGCTTCCACGAAATTGTTTTTTGGCATATTCGTCTTAACAAACACA
AGGTGTCTTTTGGGGGGGGCGTCGTCACTGGTCTAAGTAACTCGTATCCG
TGTAACGAGAATATTTTTATGAGGACGTAAGCCCCTCCTAAAAAGCTTAC
GAATGGTCCCCTACGGAGCAGTGCTCCCTCTCACGTCGCCAGCACAGTTT
GACTCTGTGGAGAGCCGCTGGCACGCCTTCGAATTAGGGTCGCCCGTAGG
AATTTTACTATACGGATCTAGTGATGACCTAAATTGTCTTTAAAAGCAAT
AGAGATGCCTACCTAAGTTACGTGCGTCGCCAGGCCGAGAATCCCGTTAA
CTGTCCTAGAGCATCCGTAGGTCTAGTCGACGATAGCGACCTAGAGCTTG
TCTGTTATACGAAAGCTTTATGAATAACAACTGGGTCCAGAGTGGAACGG
CAAGAATGGATACATAGACGGTTGATAACAGATCGAAGAGTCGTGCGGAG
CAGTTGTGTCTGAGTACCAGGCAGTAGCGCCGGAACACTTCTTCTCATAG
TGCAACATACCCTACTTGGATCGGATAGGATCTCCGGGGCGGTCTTTTAG
TCTAACTTATCACCGGCTGAAGGGGTCGATCAACACAACTCTTGCCGATT
GCCAGGAGAACTGTCACCCTCTAAAGCAAACTCCAGATTAACCAATGCTG
CAGGATCACCGACACTCGACGTATTTCTCTAGATAAACCTGTCTAATTTG
GATGCTGAGCTCGGTCGGGGAGACCCCGTATAAATCGGTAAATACCTGGC
CGCTATATCCAAAGCTCGTTCTTTAGGGGGCGAAGCCGCCGTGAATTTGA
TCCGCTAGATTAAAGTCCGTAAAAACCTCTTCGCGGACGCTACCGCCAGG
CTCGGAGCTTTATGCTAGTCCGTCGCCAATTCTACTCGGTACTTTATAGT
CCGCTGTCGAACAACCGTAATTAAACCAACATGACATATATCTTCGAGAT
CTTGTTCTTCGCGCTCGTAAACCATGGTTTTCCCTCTGCTAAGGATGATA
CAGCATCACAGATTCACGCATACTGTTTAGGTCACCGTATTTAACTTCAA
GATGGGGTGGTTCCGCGTCCTCTTCGGGGAGTGCTACTCTATTCCCTTGC
ATCTTCCGACCTACAGCTCAGCTTCCCGCAGCGTTTTACGCTACATAATG
GAGTCTATGCGACACATGGACTTCTTCGGTGGCCTCCGGGTGACAGATTA
AGAATCATGGGAGTGAAATCTACCCTCATGTACAAGTGAGTATGATCAGG
TGTAACAGTAGGGCCAGCCCCATTTAAGATTGTAACGGCACGTATCGGGT
GTGGTACCCTAGCGATGCACACCATTGGCAATCTTTCCCAGCGGTTCGAA
TCCGTGGCCTACAATGTGAGTGGCAAGGCGGCGCCAACACGCTTACGGGG
TTAGGTTTTGCCTACAACCGGATTGTGCCGGTCGATTCTCGGGCCTTCAC
TCCGCTCATTATTCTCCTTAAAAAACCAGCTTTGGAATCATGATCACTCA
GAGCGATGACGAACCGCGACTGGATAACTAAAGGATAACCTGCGTATCAG
ATCGTTTCTTGGGCCCTTCCACCGGAGCACGTCCGAGGGGCGGCAACGTT
CACGGATCGATTTATGTCCCGCCCTGGCCCTTTTTTATAGTGTCCCCGGC
GGGTAAACCGAAGTCATCATGCTGCCATTGGACCCCGTGAGGTGGTGGCT
CTTACAGGGGCGCGGCCGATCAGCCCACGTACCCTTCCCTATTTATGTCA
TGGCTTGTAAATACAGTTGGGGGATCGCGTCTCAGTGGCCGCCCTACCAC
TACAATTCTCGTGGCCCAGTTAGGCCCATAATGAACCCGCACACCCTCTC
TAGCTGATCTGGCGAGGCGGGCAATAGAGTCTGATACAAAGCGGGTAGAA
AACCCCATGGGTGCCTGAGAGGTTGGTGTTATTCGCGCACCGGGTTGCGG
CATTGGGTACAACATAGGGTCCCATGGCAGTGTTGTGTCCGCCTCTGGTG
CCTTGTTGTTGCCTTTAACGATCCTGGCAGCAGTTCTTGTCTATGAGGTT
TTCATACGGTATACATCAGCCACCATAGTGGACTTCTGGTATTATTTCGA
AGTTTGTCCATTAATATCGAAGTACGAACTGTGCCCATTTGCCAAATGTA
ACGGAACAATTTAAAAGCTGGTCCAAAACTCCCATTGGTGTTTCAAAACA
TTAAGCCTTGGCGCGAGCTATCGGAACTGCCCCTTTCTCGCAATGTTACG
TGACCGAAGGTGTACACCAAGCGCATCTGCACGTCCCTCCAAATTAGGCC
TCACCATGTTAAGTATCCAGGTTACCTCAATTGGTTAGTAGTGACTACGA
AGGGTAGCAGCCTTCGGGATGTCTGAGACGAGACTGCCTGCGGAGTGCTT
GGCCCTCCGATGCACGGTCATAACGGAAAATCTACTGTCGAGCCAAGTAT
TCGGACGTAAGACCTTTATCTACCCGACGACAGCATGATTTTTCTCCATG
TTAGAGTTCAACCTGGTACATGCAATGAATCTCTGCCCTGTACAATCCGA
TCCTGGATTTTCGTGTAACGGCACCTCGTATCGGACGTTACTGTCCATGC
TTGAAGGTGCTTGCGAGAATGTGCGGCGGGGGTCAAAGGTACTCAAGTGT
CCAACTAACTCCAACCCGCCAGGGCTAACCGTATGCGGGGTATCGTGTAG
CTAACGTATAGACGGGGCCAACACACTGGACCACCGCTTCGGTACACGGT
CCTTACGGGGAATCTCGTTTAAGTTTGAGTGCAGACCGAGGCGCGTAACT
ATAAGCGTATCGGTATATCAGAGCGATTGCCCAGCAGGTGGTCCTCACAC
TCTAGTCAACGATCATGAATGAACCGTGCCTCACTAGAGAGTTGACATGG
CATAACATGATGTAACTGCTACGATAGATTACTAGAGTCACCTAAAATTG
TTTCGGAATGTCACCGTCAATTCGATCTCTGGAAAGGGTATGTTGCAATT
CCTACGTTGATCGAGGCTAGTAAGATCACAATTTCGAACGATATCCTGTT
GTTCAACTCAGAAGCGGCTGCGGGTTTAAAAGCATGATGCAAAACGATAC
TTTGGCACTCTTACCGGGTCATGTTACGAGATAAACAGATCTGGTTGCAG
CACGCCATGACGTGGGTTATCCGGCCGTGCAAATACGACCTCCACGGGCC
ATTCAACTAGTAGAAGGAACGCTGCAACTCCAACTGTCCCTGTGCTGACG
AGAATTGGAGAGATGGCAAACCGTCTAGCTCGGAAGCTCCGGTCATCATT
ACCTTAGTAGCGAACCATGCTGTCAGTACCCCTGGCTGTACCGAGTGCTT
GGATCGAGCTCCCTTATCCTGACTTTGGCGACAGCCCTCCAGACCACTAG
TACCCAAAGGTAAGCCGGACTAAGAGGGAGTGAGACCCCGTAGTAGGGAA
AAACCGGCTCGCACGGTGGCTGGTCCGTTACATCGAGGTTCGCAAGGACC
CCGCCACGTCACAAACAAGCTGGCGGAGACTAGTACATCCCGCAGTCGTG
TTTCATGATCTCTAGAATCGGTCCACTATGGTGGGCCATGATTTGTAGCA
TCCCTACATGTGGAATATTCGAGCCGGAAAAACGTCGGCATTAAGTGTAA
AGTTCCGGCGACATCAGGTAACTTCTTGCGCTATCAAATACCATCTTGTA
GTTAGACCAACGCAACCTTCTCGAGTCTTAGGTATTAGTGACGATTGATA
TGCGCCGAAATCGCATATCCTAGGGTATATACGACGTAAAGATGCTCCCA
GTTGGCATTCATATCTTATGACAGGTATTGGCTCTGCGCCAGTATTCTAC
TCATAAACGGCGAGTATCCCGGCGGGAACGAATCAGTGGTTTACAGGCGG
TTCCACGTTAATCCAGCTAGGCCATGAGTTGAGATGAACAGCCGTAGTCG
GCGCCATGAAGGATGGACCATAGGTAACCAGCATCGGACCACTTTCCTAG
AGTTTCTAAAGCTCGGCACTACATTAATGTGATTAACATACCCAGCCATT
ACAAACTTAAATAGCGCCTTTGGACAGTAACAACCGAGTTTTTGCAGCCT
ACGAACAGCCCAATATCATGAGTTCCACCCAGTCTGCCGACTTTCCGTGT
GTTTAAAAAGTCTCAGCCGTCGTGACCCGCTCGCTATAGATGGTGGGGTA
AACCCCCCAACGGCAGAGCTGTAGGCCTAGTTCTGAAGGGCGCGAATGAC
AGGCGAGCTATTAGACAATAAATGCCTATCTGCGCATGTCGATAGGCAGG
ACTGGTTAAGGTGGTGACCGAAGCGCCCATACGTTGTGGACCAAAGATGT
AATTAAATTGTCGTCAGGGACCTCCCGTTGGCACAGGGACGGATGAACCT
CTTACTGGCAGTGTGTCAGATTATAGGGAGGGCCGAGTGCCTCTCGGCAT
TCATAGCCGATGAAGCCTTCAAAAAGGATACGATCCCCACGGGAGAATCG
AAGATAATTGCGATACTTACACCTTCTCTAACCTTGGACGATTCTACAAG
CCCATAGTGCCAAGGAGGTAGCACGATCTTAAACGCGCACAATCAATTCC
CCTTTGCCTCAATGCGCGTGGCGCCGACCACTTGGGGGTTTGATGCATTG
GGCACTGTGGCTGCTAAGTGTAGAGTGTGGGAGGGATATTTCATCTTGTC
AACAATTGCTGAGATGCCTTATCAGATTGCCCCGCTAGTTGGTTGACGTC
TCTGCTCACGAAAGATCACTGAGGGGTGATCTTTTTCAGGGCCTTAGAGG
GAGGACCCGACGAGCAGCATTAGCACAGAGTCAGGAAAGAGACCGACGAC
TCGTTTGGTCCGTTACCCCATGGACTGTCGGACGCTGGTGCACACTCTAT
AAAAACGGTGCTCGTCCTTACAAACTCGATGAAACGCAATCCTCCGATCT
TTTCTCTAAGGGCGCGCCCTCTTAATATCGAAAGGACCATTGTGACCCAA
AATAAGACTACGGCTCACGGCCGGACAAGACGGTCGGAAAATTGCCAATG
CCGACTTCTTACACAGACGGCAAGTGTCAACGCGATGCCTACTTCTAAAT
CCGATTAGCGAGCGCGATAACTTCCCCGCTAGCCGACATCGCGAGAAAAG
CTGATCAGTCACGGCGGGAGGCAAGGGCGCAACATTCGCTGGAGCTCTCT
AAAACGCCCACCCAACTAAGTACCCTGCACTTAGATGCGTTTAGCGAACC
CCTTAGGGGGTGTACATTGAAGCAAATCTAAAAGGAGTGGCATGCGTCAC
GGCGTCCCGGTGGTCAAAAGCTAGACATATCCCGTCGACGCGTGTTAACC
CAACTAGCTATAGGCTACCATCGGGGTCCTGTCATCGGGTGTGTGACTTT
GGGGCAATGGGGACGTTGCGTAGGTGGTAGCTGTATGTTCTGAGCGACGT
CGCACAGGATGACTATAACAAGTTACTGGGGCGTCATCTACGTGAATGTG
TGTTAGTCCCTGTCCTACAAGCCTAAGAGTCGGCGTGTATCACTTAACGC
GAGTGCGCTCTCTTCTAGGATTGATCAACGCAGGGCCTACGGTATTCTTA
AAGAAGTCGGAAGGTTACAAGGCAGCACTGGTGCTTTTTTCCTTGTCCCC
CGTCTACATACATTGAACGGTTCACAGGTAATCCCGATACATCGACCTGT
TCGCTGCTATGTCAGAGGTCTTGTGTCCTGAGTAAATAATCTGAAGCGAT
TGCTTTTTGTCGTTGGCGTCTTTTCACCTAGGCTGGCGTACTATGCATCG
CCTTTAGGCCCTTTGATTTTCGCTATCTTCTGTATACCCGTCCGTAGTTC
CGGGTCCGGCCAGGGTGTGGGTTGTACTGATCCCACTAGTACTTATAACG
GACAACGCGTTAGATTGGTCTGACCATGCTGGTCCGACGTTACCGCTAGA
CGGACCGTAATTAGCTAACTTGGGATTCGAACATAGGGACGGTGGCCTCG
GCGTCTGGCAACTTTCATGCGGGTCAGAATGAGGTCTCGCGGTAAATGCT
CCGTGATCTAACTCTTCCGACCTCAAATAGTACTATACGACGATCCTCAC
ACGCAAATAACAGAAAATCGCAAGAGGAATCGACAAATCGTAACCCAACA
GCTGTTCTATAAACTGCCGGGCCCATAAACTACAAGGGAGGATCGGATGA
TCGCTTAAAACGATCGGCGGTGCCAGAGGACGGTCCGGAATGACGTATAC
CCTCATCAACCGCTGTTAGGGGATCAGGCTAACGCCGGGTCTATTCATGT
TACGTCCCAGCAAAACTAGCTCAGCAGCTGGATTGTGCCGACCGAAACAA
ATCACGGAAGCAATTAACTTCCGAGGACACAAGATGTGTGCACCAGTCGT
CAGGGTACACCTCAGCGAAGATTCCGTCAGTCCCCCACACGAGTGGGCGC
AACTTAGTAGAACTGTAAGCGAAAATCGGATACCAATAGGTTGCATTTTT
TCATGCTACTCTTAATCTCCGCATACTGCAAGCTAGGGGTGCTAGACGAG
GTCATCGTACGAAATGATGGCTTCGATTATTCGCTAAGGGCATCATCCAC
CGCCGGGTTCTGATGTTTTTGCCAATGCTCGGACGTGGGTCTATACTCGA
ATGTTCCCCTGACCGATACTAAATAGTCACCTTATGTCGGTATCCGTTGG
CGAACCGCTGTACCCCCTCAGAATAGTCCCACCCATCTAGCATCCGGGTC
AGAAGATTGACGTCCAGAGAGGCGACTAATGGTAGTTAGGACGCAGAACG
GCAAATGATACCTTAGGTACTACCGTTCCAGATGGGGAAGGGGGGGTTAA
AAGGATATTGAGTCCAAGGACAATTTGCTAAAGGATGCACCATACTTGGT
AATGGGACTGTGGAGTGTTCGCGATCTTCGGAGGTCAGACGACAAGGTGA
GTATAGAGCCATAATTGATCCATGGATGCAAACCGGAAGATCGGGATAAC
CAGCAGTATACAGCCACCTTCCGCGCTCTGGGTAGATGCAGTTTGCCCTG
CCTCGCGGCCTTAGGCACGGACCTTCGCGGCCTGTCATATTCCCAGACTC
ATATGGTATATAATCCTTGTCCACGCATGGGGGTTAGAAGGCTAAGCAAT
TGATCGGTTTCGAGACTTAGGTCAGAGCCGTTGCCTCACGAAGTACATTC
GGCAGGAGGCAAAGGTAACGCCATTCGGCGATAGGAGGTCTTTCCGAAGT
ATCACTCACCGCTCCTCAGCCATTATGATTTCACTCCAAGTCTTATGATG
GTCCTTCTGGGTATCATCATCGGCTGTTGAGGTCACCTCGTTGCTGGTGG
CTTACAGCGGCGACTCAGGCGGTCCGACGAACGTTCCTATCCGGGCTATG
ACTCGCAGGTACGGATCGCTGTCACGCGCCCGACGGTGGCTTGTTCTTAT
ATTGAGCCGCATAGGCTGGCTGGTAATGGTCACTTTGCAAGCGATGGCAT
TTCCACCGATCTTCTGATCTAATCTAGGACATTCTTTTGTGAAACCAGCT
CATGAACTGCTGGCGGAATAGTTCCGCATCGGCGCTGATGTGTAGGGGTG
TGCTTTTTAGGCCGCATGACGCGCGCATTCAAATTGAAAAACACAAACCC
ATTTAGCAAGGTCAACATCCTGCACTTGATAAACGTGAATCAAGGGAGAT
ACACCCGCTACGAGGTTAGAATCCTTCCTAAGATCAGCTATCAAGGCACC
GGGGGAGCGCCATACGCCGCCCGCCTGTAGGTAGTAGACTCCTACGGCCT
CTCTCAAATTTTGCAGCGTTGGTGATTGAATATACCCAGAGGAATAGTTC
TTGCGACACACAGTCATCACGCACCTCTACACCGGGGAATTTTCTTCTCG
GGGATTCGCCTTCTGGGCAACCATACGTAGGATGATTCGCATGTTTAGCT
AGCGGGCAATATATTTATGGGGAGATTGTTCGTCCGCCTCTAAACTGAGC
TCCTAAGAGGTGACGTAGGACCAATATATTCCGGCTCGACAAAGTTCTCA
TTTGTACATTGGTCATGTCCGCTATTCTCGGCCTCCTTTTACGTTGTTGC
GAGTATTCGTTGTTTTACACAGCTTGTAGGCTTAATATAGTAATTTTCAA
CCGCGTCCGTAGTAACTCGTGAAAGATTCTATCCACGAGCTCGCGTTCAA
TACTACTTGCTACATTCTATTGCAGACGTGCCGTTCACCGCTTTTGGAGT
GATCTGACCTACGTTACATGTTGCTCTATGCCTCTGCTCGGCCAGCTAGC
CAACAAATATCGACACAAGCTCGGTTTGGGGTGGTCCATCTCCTGTGGGA
CTACAGCCTCATTAGTCAACGGCCCTCGCTAGGCTCCCATAATCATCTCT
TTCGACAAGGGGCGAGTGCACCTATGGCGTGCGTCGATCTTAGGCCTCTG
AGATGGGGAGTCTCCCCCTCGTCCTCGTCGACAACGAAGTATGGCGTATA
CAGCAGATTCGTCCTTAGCTTAGGGTTAGACGAATGAAGCCGTCCATAAG
ATGGCACAACTGACATATAAATTTTGGGTAAGTTTGTAAAGATCAGCGTC
GAAAGATCTAGCGGTCCGCGACATACCGATTCGAGTAGTTTCCCGCTGTA
TCTTACAGAGAATTGATGCGGCCTTCTGCGTTTAGCACCCCTACTACCAT
CAGAACGGGCAGCGTGTCGCCAAATATCAGCTGCGGAGGGGGCGTCCCGA
TGGCATGGCCCATATTGCTGCGGCCAATCAATACGTCTGTTATCCTATGC
CTAAGCGTTATTGGCGCCTCTGAGGGCCGCTGTGTCTCAACTGTAAGTCC
TATAATCCGTAAGCGTTGAGGATCTCGTCACGTGCTATTATCCACCCGAC
CTTTCAAGCGAGCGACCTACGTTTTCGGGTTATAGCTTTAGTTGGATGAG
TCGGATTTACAAAGGTGCTACAGCAACGACCCATAATCTGCAGACTCAAA
GCTCACTAACCTCGTTGCCAAGCATCCCCCGCATGTGGATTCGCCCTTTG
AATGGACAGGCTGATTAATTCACATCTGTGCCGAGATGTATATCCGGACC
TGTCCACCGATTTATAAGGTGTGCTCGCTTTGGAAAATGATCTTTTACGA
CGACGAGTTCGTCGGGTCGACCGATATCACTCTTGAAACGCTTATGCACG
ATCAAGAGGCAACGATGTTTAAGAGAGTAACGCTTAGACAGAATCCCATA
CGCCTGAGCCACCCCATACGGCTTTTTTCGCTTTAGATTCGTGTCCGTGT
GTTCCTCGTCCTTATAGAGCCGGTCGTGTTCCATCCAGGCGTAGCCCGCG
GCGCTTACACAGCGGGCCATGCGAAGTCGCCGTCGACAGTTACGCCCACG
CCCAAATTTTTTTTGAACTGAAGAATAACGCTTGTCTGATCTCTCTGAGG
ATAGGAGTTCAGTGGTAGCTCGATAAGATACCTAGCGCTGTGTTTAGACC
AAAGACTCCCCGTGACGCTCTCTTATTGTTTTCTCCCTACTCCCCATGAG
CTACAGTAAGTAATGCCCGTGCCACTGGCCAGTTTCGGATTATCGACCTG
CTATCGGAACTTCAGCGTAGTAGCGCATCACCGGCTAGGAAAAAGGAAAT
ATTGAAGGTCTCCCTCTTCGATTAGTGTGTTAAAACAAGGTCAGTAGGTT
GAGGAATGCGCTGCTTGACGATTATCCGCGTTGACTATCTGCCCGAAATA
CGGAACTACCACACTTCTATTTAAACGAACCCGTCCCGTATAACTACTAT
TCTGTTAAGTTATGCCATGAGTCATTCGCAGGGAGCGATAAAGTCCTGGG
CTCCAGGTGAATCCGGCACGCTCGACTCATAAATGACCGGTGTGCCCTTG
AGGGCATGCTGGCCCGGTAACTACGATAATTCGTCGGCACAAAAGTGTAT
ACTTTTCCTCTGTGATAGGAGCATACACTTGAGAAGGTAGCGTCGGCGTC
TCAGTCGCTAAGTAAGGTTGTTTGGGTTCAGGCAAGCCGTAGTGTATTCA
GGGTGGGCCGGATATCTTAGTCGGGGCCTGATCAGAGTCCCTGTACTCGC
TCGCGACCTCTGAGCCTTGGGGAATCAATGCCATCACACCACCTAGTTTA
GTATATCTGAGATAATTGGTGCAAAATTCTGTATACTTCTGCGAAGGCGG
CCTGAACTCTGTGGATTCCTTGTCCTTATGTTCTAAGATATGTACAGCGA
AGTCTTAAGGCGGAGCGAGAGAACAGGCGACTGATAGACACTTAAAAAAC
ATGGTCAGGTAGCCTATGATAATATTTCAGACATCCCAACGACGTCCGCT
CTCGTTACAAGCGTCAACCGCCATAGGTCGCTCTCGAGATGACTACTGGG
TATTTGGTACGTCCATCAGGCATAGTGCAACGAATTTAGCCGGATTACCT
AATAGCGTTTGCATAACTCCCCGCTGCGATAGTCGTATCGGACCCAAAGA
CCTGCCTCTAGAAAACTTTGCGAACACGGCCGTTTCGGACTTCGACATAT
CACGAGTTAACCATGCAACTTACAGACTAGCGTCCTTCAACACCTGATAC
AAGGAGTTGGACTTATTCATTCAACAAAACCGCTATTTGGCTGCTCTGCT
CGCGTATTCCATAATTCGAATTCGCCGGAAGACTTCAACAGACAGCCGAG
AAAAGACGCTAAACTCTGTCGTAATTCAATCGGTAAAGAATACGCGGTTG
CGCTATACTCTCGGAAGCTCATCCAGCGTAGTCCCCGATCGTAGCCTTCG
TACTGACCTGATGGGGGTCCTTCGGTACATGAAGTGGGAAAACAATGGGA
TGTGGATTACCCACCGAAAGAGGATTGGCCGCGGGCATATGATTGACGGG
AAGCGTACGACTCCCAATACCCGCGATGTGTCAATATGGCGCGGCCCGCC
CTGATCAAAATCTATAACGCACAAGAGCTAACAGCCGATCAAGGAGCACC
CCGTAAGGACTTCCCAAGGACCCCGTTACTATCGTTTTCAGTGTGTGGAT
GCTGTATCGACAAGATGGAATTCAAGTGCTATGTCTGCCGTGCTGGTTCC
CCCGTGCAGGATGGCCATCTTTCGGGACTGTCGACAGACTATGGTACAGA
AGGATACTACGCGCCGAATACACGGCCTATCAGTTTATCATCCTGGTGCT
GTTGTAAAAACCCTCGGTTTCATCGCGGAAGGTCGTCAGCCGACGAACCG
TACTTTTCAGCACCATATAAGTGTATTGCCCGGCTTGCTGTGGTCGGTGA
CCAGATTCAAGTCTCGCCCCCCTGGTTGGTTTGAAGGGACGCTGAGTAGC
GCCCTTTAATATTCGGACTCCCTCGCAGACGTATAATGCCGCAGAAATAA
CCAACCTGACTCACCGCAAGGTCCAGATAGCAAGAGGTAGCACGTAGGAC
CAATATTATTCCGCTGCAACAAGGTTGCTCATTTTACATCTAGGTCATGT
GCCGCTTTCTCGGCCCCTTCTAGGTTATTGCAGGTATTCGTTGTTTTACT
ACAGCTTGTAGCTCTAATTATTAATTTTTCAACCGCGTCCGTAGTAACTC
GTGAAAGATTCTTATGTCACGAGTTCGCGTTTAATAACCTACTTGTCGAC
ACTCTATTCAGACCGTACCGGTCACCCTTATGGAGTGTTCTGATCTACGT
TACTAGTTGCTCCTATGCCTCTTACTCGCGCCAGCTATGCCAACAACATA
TCGACCTCGGTCCGCGTTGGTTAAGCGTGGAGACGGACTAAGACAATGTG
GTAGCACGCGACTAGAACGAGGATAAGTATGGCTTTAATGTATGTGCTTA
TTTGCGTCTGTCTCTTCCGCAGTGCTGCAACACTCTAATCCTATGGACTC
CCAAAAACTTTACGACAAGATCGCAGAGAGTCGCATCGTTCACGATACAT
AAATACGCGAAGGGTCTATTTTTCATAACCGAAACATCGCAGCGCAATGC
AACCATTACAGAGCATCCCGAAGGATATTTCTCCGAACAAAGACTAACCC
CGGCATTCTTCATCAACCCACAGGCATATACTTTAATCGACACGCACGGC
TCGTGAGCATGGCCCATACGTCACTTGGGTCGTCCCGGAGGCGCAGCGGT
GCCGGTGTTAATTACTAACTCGTTGGGCTAATTGGCGAAATGCTTCGTCC
TGTCATTATGAGCAAATGGGGCATAGTATACAGTGCTGAACCGTTAGGAG
ACGACTGTAAACACGAAGTTTCTCAACCTTAACATACAAGTGCGTAGCGA
ACATTTCATCACTACTTTTCTAAATCGACCTAGGGGGCCTTGACTGCGTG
AAGGGGCGGCGAAGGAGAAGCTGACGACCTGATGGGTGGCTCAAAGTTTC
TACGCAGTTCCGCCGGGCGCCCTGCGATTTCTATCGCAGATGTACAATAC
CGCGCCACCTGGTAGTAACGGCTTCGCAACTCGCACCCGGCACGGAATAA
TTAACTTTGGGTGCTGCTGCAGATCTAATGGCTGAGGGCGAACAGGTTAT
TGGGCAAGCGGTGATCGACGTGACAGAATAGGCGGACGCCCTGTTCAATT
GATACAAGGGCTACACTGAAGGAGCATCATCCGTACGGCCGCAGTTCGAG
ACATTGGCGCGGATGATTCGAGCCACCTCAGCTCTGAGGGCCTCAATGTG
CAGAGCCTCAGAATGCGCTTGAAACTTAGCGAGGAGACGTGTGATGAGAA
CCGCATAGGGGGCGAGACATACCCGACGGGCACTAACCCCGTCTGCCTCG
TTTTAATGTAGACGCGGGGCGGCGCCTGATGGCAGACGTGCCCTGCGGAT
ATTCCGAGGCTAACAGTGCGGGAGTGCTAGCACTTCAGTTATTACGCAGT
TCCCCAATGTCCATTGACACAGGCGTATCAGCGACGCTCACTAGAATTAC
ACTAGACATCCGGCTGCAGGGGACAGGCATGAAAACAAGGAACTCTCGTT
CTCTCATTCGTCTTCCTGGATTAGTAATATACCGTCCCGCTGACCCGATG
GTGTATGCAAGATCTGATGTTAAGAAAACCTCCGGAAACACAAGAAAGTT
TCATGCCAATGTAGAAAGGTTGGCAGGAGCGTACCCTCCACTATTACCAG
TCCGGGGCCGGTGGATACTCTCTCTAAGAGCCTGATATACATGAACTCCC
GTCGGCGCGTTAGGCGGGAACGAGACCGTATTTCTACCTTCGTTCTGTAG
CTGTCAGGACAGACATAGTGTAACAAATTTATTCTAGCTGGTAAGTTCAT
CGTTCCCACGGAGACGTGAACATTATGAACGAGTGCTCCCCCTTTACCTG
AATGTTATTATCTACTAGTGAACTGACAATGTTCCTCCCTCTGGCCAATT
CTATCGCGTGGCAATATCGCCAATAGCATTGCCTGGGGGTTCATTTTTCA
GAACTCATTAAGTTTGTTAACCTGGCCATGTAATCAATTCGACACCTTAG
GGAGCAAGATCAAAATTCTGGACCGATCGGTTGATCGGGCCACTATAGAT
GGCACTGACATTGCATGTGCTAAGACGTTGGACGCGTACAAAAATGACGG
GTCGTTGGATAGTATCAATACGTGGTGCAAACAACGGACCTTGCCGTCTG
GAGGTTAGCAAGTTAGACCTTTCTGAAGTCGCAGTTCCAACGCTGTTACT
ACAACAACTTCTCAGCTTACGTTTCAAATAAACCTTTCTCCCTTCCTTAT
CTGCGGCGCACATCCCACACTTTACCACACGTCCATTCAAAGCATCCCGC
GGATAGAATCCCCCGTAAGCGAGCGTCGAAATAGACAAGGTTATATTGGA
GATTCACGCGGTTCAAGCACGGCCCTATCAGCTATTTGGACCCCAAAAGT
AACAATTCGATAGAGGGAGCACTTAATGCTGTCCTAAGTGCCGGTGCTAG
TACGGCTACAGGAAAACGGGCCTATACCTACGTTACCACACTAGCAATGG
TGGTAACCGGTAACCATACGATCTTATTTGAACGGGATTCCTACCGACTC
TTCTTAGTCCAATCATGTGACTACAAGATTTGTTAGAGACCCTCCATAGA
GAGGTATATGAATTAGCTAGAGAGCGATGGCGCTCCAAAGATTAACCATG
GCGCGGAAGGGTGGGGACTGGATACGACGGTCTCTGCAAAGTTGATAATA
TGCATGGTTACAAGCGAGGGACGGTCTATTCTGGACTGTCTTGGCTTCTA
ACAAGGAAAAGACCCGACAATGTCGTGAGGGTCGCTGAGAAATTTAGAAA
GACGGGTGACAATGCATATGGCGCGACGCTTACAGGTGGGAACTGAGATC
GTTCTAGAGCCAAGGGATTGCGAATAGACAGCCTTGTATGCTTCGTTCCG
GCAAAAAGCAAGTAAAACTGGAGATCGTCTCCGCCCTGGCTGCCGCCGGC
AAACAGACCGCCTGTTGGCGCGTCAGACTTGGACGCGCACGTGGTCGCCT
TATAGGAATGAGTACGTCCTCCATGGAAGCGACGTGAGGGAGGCAACATG
CCAATACGTTTTCTCTGGCAGTACCCGGCCCCATTGGCTAACCTGCCGGC
CGTGTTTATCCCCATGCTATTTCCTGGTCTACGATGTCTCGTTTCGCTTG
GTGATAAAATATTTATGTGGCGCTCGTGTATACTGGGCAGGGAGAGAGAC
AGGGCTCTTATGCACCGAGGGTCGCCGTCCGCGCGAACACGCAGTGCATT
TACCACCATCGAGACTATATGTGAGGAACGTCCAGGAAGGAATGATCATG
GGACGAACACAGCTGTATTGTGGGAACTTGGCATACGCGACCCCACAACG
ATTAATTTATTATAACGGTGCAAACGGTCTATGTAAGCAATTACCTATCG
TACCAGCTTCTTCATCGTCAGCGCCACTAGCTTTATGTTACAGGTTAACT
GGTGCTCTCACGTGGAAGATCCAGAAGTGCGGCGACGTGGGCCGGCCACG
ATAGGGATCCAAAGAGCAACTTTTCTCTTGCAATGGCAGATTGTCATCAA
TATTGGGTCGAGAGTTAGGCAATCGTGCATGCTACAGGATTTTAAGCCTC
CCCACGGTAGCTCAGGGTCTAGACGGTAGATAACTATGAGGCGGCTAACA
GACCTCTCGGGACCAACGCTTCGGTAACTCTTATCGGGGCGAGCGGTACA
CTGTAGCCGACCATCCGTCATACTGCTGTGACATGCGAGCTTTCCAAAGC
GACTCCGTCCTGATTGGCAGTAGTCAAGGGGATGCGGTTGCGACGTGGAT
ATGACGCCTGTCTCTTATGCAGGTAATAGAGGATAATCTGATATAGGTAA
CACGAGCCGGTGACAGAGTTTCTCGACCTGGATTGACTGCACTGTTGGTA
ATGATGTTCTGCCGTCAGGCAGCGAGCATCGAAGTGAAACCATTTTAGAG
GATTTAGTTTGCCGCAAAGAACCGCATAATGATGGCAGATTCTATGGACG
GGCTTGGGCGCGGCTCCTTGGCTAGTTGATTACTCTGTGCTTCCCAATAG
GGAGTGAAAACGTCTGCTTCTGTCTTTCATGGTGTTTTGGCAGTTTCTAT
TTATGTCGAATAATATCTCAAAATCCGTTTTGCGCTCCCGGTTGATTGCA
GTAGGTGTTGTGGCATGTTAGTAGGCGTATCGGCACGTCCTATACCTTTT
GTGGTTCCAATCGCGTCGCCTACACTGCTGGCGCCGCCATTGATCATGAT
AAGCTATCTTCGTCTCGGTAGTAGTTGATCTGGCGTGGACAACCTGATGC
CCATTGGGTCCCTTGAGGGACGAAGGTGGTCTTGAAGCCTCAGCATCTCA
TATTTATTGACTGCCTGACAGGTGGAACCCATTCTTCCCCTGCGGAGTAG
CGCGTTGCCCTCTCGCACATAAAACACCCCGTCTTCCACTACTACTCCCC
TGCATGGGCCTGGATATCACCGTAGCGTGTAAGGGACGACTCGAGCTCGG
TATAGCTAGCATACTGAGGTTCACGCCTCCCTCATAACCACCTCCGATAG
TCCGATATGTTCTATCCAGGTGGCGGAACATTCTCACAGGGCCCCAATTG
CCACCAGTAGACAGGTCCACGTCTCCCGAGTTAAAACGAAAAATTTGTTC
TGCTACGTGGTTGACATTGGCTACTGAGTAGGACTTGGGCCGTCTCCCCA
GGTATCTAACGTCGGAAACGTGGGTTAGTATGTTGTTAGCCTTATGAACT
CAGTTGATGTAATTGTGGGAAATTTCCCGCCAGATTTGCCCATCACGACA
AGAGCAAACTGCAACGGCATCTAAGTGCCATTTTCTAATCCTTTTGACTC
TATGAGCTCATATCACCTGATGGGCGGGTGCCATGCAGCCATAGAGCTTC
CACAGGTATACAGATGCGGACATCGGCTACTCCTGCGCCCCTTGTTCCGT
GTGAATGCTCGCTCTGGCATCGCAGGTTCTACACAGCCTCATAACTGTTA
GCGACTGGATGTTTTGGGTCCATGTTAGGAGTTTCAAGATTTGTACCCGT
CTCAGGTAGGGGCACTGGCAAAGACACTAAAGGGCGATACACAATACTTA
TTCTATCCGCATAATGTCGGGTCCTTGCCACGTGTGCGGATCCGATCCAT
GTGCTTGCCAGATTACGTCTCGAAAAGGTGTTTGGTAGATCCATACCTGC
AACAGCCGTGATTAGCACATTCACATGAAAGGGTCCTTGCTTGCGGGAAT
ACGACCACTCCCCCAGTGTTCTATATCAAGGACGATTGACATGCGTATCC
AGCGGACTGGGCTAGCTCATTCTACCTTGTATACAGTTGGATCCTATGTC
AGAAAAGCCTGTAGGAGGATCGTTCGGACTGGAAGTCCGTAAAACGCGTC
TACGCCGTGCTATCTCCACCAACCTAGTGTCAGGAGCAATCATCTTAAGG
CGCGCCAGCAGACCCGAAAGCTAAGAGCTGCCGAGCTAAAATGCGCCGGG
CAGCCTTTGCCGCAGCAACCAGCCGAGACTCGCAGAGGCACTCCCTAGTC
ATGATGGGCATGATCTGGGCCTTGTAGCGATGTGATCCGTGATGTGTCAG
TAGTAACTTCAGTAGCTACGTCCCCGCTTTTAGGGAACAGATATGCAGCG
CATGACCCGCAATTAAGCGCTGCGACCACCATCCGCGACCTACAACACGC
TACCGGCACTGCGGCCTCCCACGACAATACTTTAAGACGGTGATCTTTGC
GACCCGCGCGAACGGCCCGTGGTCTGTCGAGGAACAGATTTTGCAGAACT
TTACGTGCTAGTATTTCGACCAGTACCGCATGTGTTTATCGATAAAATAG
TCCACTCATTCGCTTGCGAAGAGTGACTGGGGGCTGATATCCTCACGACT
GCATAGGGAGCGGTCGATGCCGCACAATGCAACATGGGGTAGTCAGCGGA
TCTCACGGACCGAGTGAAATAAGTCTCGGCTGTAGTTGAGCGAGAGCCAA
TGCGGCACGGGGAAATGAATCCCTTCGGCGATTGCAAGGGCCAGGGAACG
GCATACAACGCCCTGTATGACAACTGTCTTGTAGATCGGTTCTTGAGTGA
GCCTTGGCGCGGCATGGCGGCACAACTATATGATAACTGAGTTCCACTCT
AGTGCTCCCCAGGATCGCAACTTCTCCCTTCAGAGGTGACTGGAAGCCTA
GAGCTAAATCTGGGGGGCATCATACCTTGGAAACCATCAGATCAAGTTAC
GCAGGTTTTCCAAACGCGCGGGCAAGCCTAGCCGAGTGAATACTTGTGAG
CACTGACAATGAACCCATTCCAAGCGCTAAATCTTGATTGCCTAGTTAAA
GTTCCAAATCTGGGTTTTGTAATCGTCGACGATGGTATCACCGAAGGGCT
TTCAACAGATACACTAATCAATTCAAAGCATACGATTTGCTGTGATCCCA
CCCCGCCCGTACACCCCGAGGAAATCCTGGGAGGTGGTTGCTTTAGCGCA
TTTATTACGCATTTGTATGAACGACTGGGTATCTGCTGGAAGTACCGGTA
GGCGATAACGCTAGCATAGCGGTTACCTATAAGCTTGGTTGAAGCTGGCA
CGAGGCTAATATCCACCGTTTCGTGGATTGGCACCCCATACTCCGTTACT
TGTTTGAGGCCGCACGCCTCCTCTGATAGGCGGGAGAGAACCTTGATCAT
TTGTAATATTCCCCCAAAACCGCGATATAGGTGTCGGGTAGCGAAGCAAT
GTCCGCAATCCGCGCACCGAACATGCATTTTCCAGAGTCTGCGCGCACGA
CGCGTCCGCCGAAGACGGTAACCATGGCCTTCCAAAAAACAAAGAATGTT
GCGGGTTCAAACGATTTGTCAACTCATGCTACTAGCTTGGAGGCCTCCCT
CCTGGGCGTACACGGTCCTCCCCGAGCTCACCCCCTAAACAGAAACCGGG
AGCGGAACTTAGAAGACTGCACAGACCGAGACATCAGCTCCATCACTTAT
CTATGGGGGGTTGTATCGCTGAGTAATCCGCTAGCTGGTGGGAACGTCTT
GGGAAACAAGAGACCTGTCATCTACATCGCCTATCTTTTTCCTTGATTTT
TATACAGGGTCGGCATCCAGACTTTGCGTGCCTTCGCCGGCTCTCAATGT
ACGTAGGTTGTTTACCGGCAGGGTTCTCGGTCCCGACGGGTCCGCGCGAG
CTGCGCGTTTATGGTAGCCGACAGTCAATTCCCCATGCGCCGTAGCCAAA
GCTTGAGAGGCGCTACATCCGCAGCCATCAAAGAAAGTTGTTGTTGCTGA
ATACACATACATTATGATGGGGCTATGGAGCCGGCTTGTACCCGTTCATA
GCAGAGCGAGCTCGCGTCTTACCCTGGAAGACAGTAAGCAGCGCCCCTAT
GCGGTTACTGGTTAAACGCTAGGCGTGTGGGTGCGCTAACTTTCAGATGG
AAACTGTTACTTTCCAAGTCTCTCTGAGATCGGGAAGTATAACATCGAGG
CCTAAAGAATTTTATTGATTGTAACGTCCTGAAGTCTCTCCCGATTCTTG
TTTAAATCCGGAGGCCGTCCATTGCCTTCAGTCGCCGTCTATCCTCACTG
ATGTGTAGTCGGCACCATACAAATTATCGCAATGGGTCACCTCAGTTACA
AGGTGACGAATCTTTCCCAAGCTCTATCACCGGATTGACGGCGAAGTCGA
CACTGCCTCGGCTCTTTCCGATTACAGCTCGGACCTAACGTGAACTGTTG
TCGGCCCCAGTTGACATTATCTTTCCACGCGCAGACTGTAGAGTGACAAA
CACACATCTCGCCTGAGAGTCATAGGGGATCCGATATTGAGAGAGTCCCT
TGAGTAGAGCAGAAATACGTAGTGTAGAGACAAATGAAAACCGTCTCGCT
TAGAAAATTTGAGCCCGCACGCCTATTGGCGGCGAGGCGGCTTTATATCA
GCATTGCATGACTCCTGTGATATTGGCCCATGCTAGGTTGGGGTGCGACC
GATATACGCCATAGTTAATCAGCATCATAAACACAAATTCCACCTCTTTT
GTGGATGTGAAACCGCTAAGCTGGAAGCAGCACTGGTGATTGGTCTGTGG
GTAAACGAGATTGCGTACCCTTGTTTGTGGAAGGGGAGGTCGTTTGAGAA
TATTGGGGCATCGAAGCTACGCCTGGTGCATCACGCCTATTAAGTTCACT
CTAAACCTCTGCGTAGTGGGTTTCTATCCGGGCTTTTAACGGAATGGCTA
GTTCGCGGAATTGAGGCATCGCCGCACGGTATGGGGGTACGGCTGGCATG
AAAACGACAAATCGTATGACGTTGTACCAACTGAGCACGCGCGGCGATTA
CACCCGTGGAATGAGTATCACTAGCTGAAGAAATACGACCTCATCCTTCT
CCGCCACCTGATTTTCGATATTGGTCCTTCTTGGGCAGACTTAAATTGTG
GGTAACTGCCTGATATTTAAAATGGAAGTTTCTGCTGGCGAAGCTTTGTC
AGTCTCGAACACCGGGCTGCTCTGGATCAAACCTTAGGTGTTCCTACCAG
ATTGTGATGTCGTCGTCTTGACAGCTACTGGATTTCCTGCCGGCGTCATA
CTCGCCAGAGTGGGCGCATGGCCAGCGCTCGGTGACAGTCATGTTAGTTA
TGTGATGCTCAAACGAGTCTCGCACGATTGCTTTGGGCGGGTCCCAGGAG
CAAGAGCATCGTCCCCCAATGTTGAGTGTTTAACCCCTCTTGGAGGTATG
CAGCCGTCTTAGATAGTCTCACCGGCCCCACGAGCTGGCTAGTCAGGATT
ACGGCCTAACGGAATTTAGGGTCAATCCATGATGGGCAATCGCATCCCGA
CAGCTAGTCAGCATTTCACGGTTTGATACACAGGCATAGGGACATACCGT
CTGATGCATCATGCGTTTGCTAGTCTTAGACGGCATTAGACATCAGGTAG
GCGCAGCGTCTAAACCGTAGCTCGTGTTCGATAATCGAACTTTACAGGCA
TGAATCGCCCGCATCGTTACAAATGTTTTCAGGATGTACAGACTGGATAA
CCGCTGACGGTAGGTTTGTTTCCGTGCGTTTCAGCCCTTGTGTGACACCA
TTCAAAATAGGTCAACCGACCGGTCTGCTGATGGAATAGGTGGTCGGTCA
CTTCGTTCTGCCGTGCCAGGGGTTTGATTGTAGGCCGTGAAAAAGGAACG
GGCACACTCTGGGTTAGGACCATGTTCGGTTTGTGCCGCACGAGACGCAG
GATTTCGCCGCGCGCGCAATGAGGAATTTACCACCGTGAACCCCCTGTGC
TTGGCCGGAGGAAGACGGTCTTTCGAACCAGTCTTTGTTGCCAGAGTATT
AATATAAATCGGAAAAGGGAAGCACTTGTTCACGGTTATTGTCTCTCAGT
CTCATTAGGTAAATAATTGTCAAGTCTGGTAACACTCGATCCGCTATTTA
GGAAGGGCATGGGGGACATGCCTGTGCCGACATTAGATGGTAAGCCTACG
TGAGTGAAGGTTTGCATTCTTCAAAATTTCTACCGACGATTAACGCTGCC
GCAATCACTAGTCACTCGGGTTTCTGCCTTTCTGAGCGATTATATAGGTG
CATTCGTCGTTCTTGACTAGCCTCGTTGACGGTTGTACAAACTTTTAAAG
TTGCAGGGGAGGCCAAAACGTGACGCGCCAGCAGTGATTGTAGGGCCGCG
AGTCCGTTCGGGGGGTCAAACGGGTCAACATCCGCGGCCAGTGTCACCCT
GGAGCGGCAAGCGTCCTTTTTCAGGAATGAGTCATTGTGACTCAGTCCCA
TGCAGCGGAGAGGAAACAGGTACTGCTTAGCAGTAAGCACATCTAGAAGT
GTACTCTGGCTCACTTTGCCTTAGCGGCATCTCGATTCTCAATACGGTTG
GACGATGAGTCGATACGATACCGCACGCTCCAATAACTTAAGTAATGGGG
GAGCTCAAGCCGTTGTGGCATGGAGCTTTGCACCGGAAGATTGCAGTTAT
CACTAGTATCGTTGGGCTGCGCCTCTACGCGATCGAGAACAGCTCGTCCT
GTACTAGTAATTCTGTCGATAGGAGCACCTATACAGATGTGTAACGCGCG
TAACCTGGCGGCGACGAGAGAAACTTGCGGATGCGTTGCTGAGGCTCCTG
TAATGCCAGGCATTGGAACCGTGTCTGTTTTTAGGTTTGCTATATCCATT
GCCAGCGACAAAAAACCTCTAGTTACTCCTTATGGCAGTTCTATTCGGAT
TCGTAGTGATACGGACGCTGTAAGGTGACTCTAACTAAGGCGTGACGTCA
AAGAGGATTGTGTTTATATTAGGCGATTTGGTAAGGGGCATACAATGAAA
ATTGGCTTTTAACCAGATTCCCAGTAATCGGAGCTACTCCAGAGCCTGTA
AAACAATGTTGATAGTCCAAGGCGGGTTCAGCAAGGCCAACCTCAGCTTG
GTAGTTTGCAAGACCGGGATAGCCGGTCCGGCGGGTTCCCAACGAAAAGA
TTTATAGAAAGTAGGACTGGGATGCGCAAGGAGGCATGTGTTCGGCGGAA
ATCCAATGTTGCAACATCATGCTCGCCCTGGCGGATTCGGATGTAACTCT
TATTACCAATGCGCGTATAACGAGATGAGCCGGCACACGAAGCAATAGAG
AAGAAAACTCACTACTGGTGTGGTGGCCTGTCCAGGATTCGAGATAGCAA
TCTATGTCTGCCCAAAAGCACACGTACCGGCAGCTTGTCGGTCCACAAAT
CGTCGCGGCCGATGCTATAACATTGCTCACTCGGAGTCGATAGCCTACGT
GAGGTGTTAATCTCCCCATCAGGCCGCAAGTACAGGGAGTCTACACTTCT
AGTGTGCTCGTACCGACTGCAGCGTACAAGTATAACGATTCACTGGTGAA
AGAAATGTTTGTACGGGTTACCTCGGGAGGCCTAGGTGCCGTTTTTACAA
AATGGTAGGAGTTCACACATCTTAAACAGGCAACACGGATCTTTGTCTTA
ACGGTGAGAACTCTCCTACTATTAACTACGGCCTGGTACACGTTTTAGAT
ATGTCGGTAACCGGCATACAGGGCTAGGGATTTGCTGTCCTCTAAGTGAG
GTTTCATAGCTTAGTCCTCACTAAGTTCAAGGCCATGAAGTATTTTGCGT
TGATGAGTGAGGCCAGGTTATGGGGAGCTGTCCCTTCCGGTTCCGCTCAT
TTGTCGACGCCTGGAGCTGCACCTTATTACGCCTCTGCAATTGTTGAACA
GTGTAACGTCTTATACTTTCAGTCGCCTGGGGGACACTGCTTTTCAATTT
ACAAGTTCGCGGTAGGCAACGCCCGCGTACTGTCTCTATGTATAGCGCGT
CCGACGCCTGCGTTCTAATTCGAGCCAGCATTGATAAGCTCTCTAGACTC
AACATCCCGCATGACACTTGAACACTAAACTCGAGCTATAAGGCACTATC
AATGACGCGTGGAAGGCATGTAGGGGCGGCAAAATGGCCCACTCTGGTAG
TTCGGAGCGGGGTAACAACACGATATATATCTTCCCATGCATTAAATCCC
TTGCAGTAAAGAGGGTGCCATACCCGCTATCTGCTAGGAGCCGTAGCAGT
CAGGCATGAAGGTAGTGACTACAGACGAAGGTGTATATAGAGTCTCCTAG
GGAGGTGCAACGGGAGCTCGAAAAATTCAGCAATTCGCTTTACCCTCAGG
AACAGGCCCAGCTCTGAACGGACATTCACAAAAGTAGGGGCGCGGATAAA
TCCGGTAATGAAGAACCTGCTTGGATGACTGGAGTTAATTAAAATTGTTT
CCACGCGCGACATCTTGGTATCTACTGAGTAAGTGTAGCTATTGGTGAAC
ACGGGCCTGCCAGTACGGACGACTCTTATCGTTTCCTAGATTGTTCTGAA
TATGACGAGCGTATAGAACAAGGTAGCGCATAGATTATGATCGCTTAACG
GTCCACGGGCGCAGTCTAATGAAGGCACAAACACTTCAGTTTAGAAAGAG
GTAGGGATTACTCAACCAATAGTCTAGTGGCCCGGCTCTGACCTTCTCGG
GTAATTCACCACAATAATGAAAGAGAAGACGTCGTGGCATCCGAGTTACC
CAATTATTCACCGATAGAGTCTGGTACAAGGTGCTTAAGCGCAAAAAAGT
CTTGTTTAAAGCTCCAGCGCTCGACGTTGGACGACGGCGATTCATATAGG
GACTACCAGGCCCCCATTATTACGACTGCGGATGTAGAGACACATTGAAC
GGTTACCGTTAAAGCCGGAAAGCGCTTGTCATCGATGACACCCCAATGAC
TCCTGCAAACCGCCAGGGAAATAGGCAGTCCCGTTCTTGAAACTATATGA
AAACACTATTTTTTACGTCCGATGCCTAAATGTGATCGGGCTTGAATATG
AAACTGACACATGAGAAATGCACGGTCGCGGTATGCGGACTCTTAGTATT
TCTTTATGGCCTATTGTCTCTTTTACGCGCAATGTCTAGTCGTGTCGACG
CTCGTGCATTCCACGCCATTAATAGCACATCAGGTTGATTGGGGTGTAGT
CGCTAGTTGGGGGTTACATATGGACACTAGGGTGACCGGAGTGCAAAAAA
TGTGTAGACCACGCAGCAGTTGACCTGATAAATCCCTAGTCATTTCATTA
GCAGGCAGGGGTCGCAGTTCCACCACGTCTATGGTTTTCAAACATGCACT
GGGATACGCGCAACCGCAATTAACGGTCGGACGTTCATAAAGCCCGAAAT
CCAGCCGGGCGATGTCCTAGCTTACCGAAGTTGAGAAGCAGCTGTGAGGC
TAGCCAGACTCCTGCCATCGAAAAGAGACACCATCGCGCCAAAAAGACTA
CTTGAAGTCCCGGGATTAGTCCGTTAGTACGAGGTTCTCTACAGGACCGC
ACAAGGCAGCGTGGGCGGATCTGGGCCGTAGCTCAGAATTCGGATAATAC
AATTCTTGGAGAAGCGCGGACTTCATGTTCTCGGGACAGTAATCGTCTGC
ATGCAGTCCGGTATAGGTCAATCCTTAGGCACCGTGGCACACCTAAGAAA
GGCACTGCATGCCAGGGGTGGTCCCACGTAGTCCCTTCGCACCATACATT
GCCTAGCTCACGCGCCTGGATAATGTAAGGGCGCCACAGATGAACAGAGA
CTGCCCATTCAAAAGTCCCAGTTTCCGTCTTTTAGAAAGCCACGCATGGT
CATGTGGTACAACGTGTTCCATGCGGTAAAGGTTCTACTTTGACAAGTAG
AAAATATACGATGGGAAGGCGATAGTACCGCCTGGTGCCTGAGCCAGCCC
GGCCTACTTCGGTGTCTAGACTGTTCCTGGCCCAGAGTTGAGTGAGGGTC
GTATGTGTGCCAGCCTTATAACTTGATTGGTAACGATACATTTGAATCAA
TCGGTGCGAAGGCGCTAAAAATATGTCTCGCATGCATCATGTGACGGCTG
CTAAGGTGAAAGTGTCACGCGAACCTCTTCTTCCCTGGCGATACATATCG
CGTGAATACCTGTATTGGGTCCCGAGTAATTCCGACCCACGCTGCCGAAC
CACGATCTCTCAATCGTGGGTCAATACTGTAAAGCTTCGCGGCAACTTCA
ACGACCTGTGGATAGATAGAGCTCACAGGTTAGGCGTTGGCCGGTCAGGT
CCGAGTACGGCGTGATATCAATCCTGACATGGCCGGTTGATCCATGACAC
CGGAGCCGGCAACCCGGCAAAAGACGTATGCGGCCAAGTCGCTTGGACGT
CCTCGAGGCTCTCTGTAGCGAACTTTTTACCAGACTATCTCCCGGCGGAG
GCAGATGAAGACTCAGAATTTACCGTCCTAAGCCTTTCATTGCCTGTATA
TCCTTACGTTTTTTTGGAGTATTTACGTTCCAAAGAAAATGTTGCCTGTC
TCCTAGCTACTTCCTCCAGCACCACATCGACGGAAGTCGTCGGGGAGACC
ATTACTAGAGGGGTTGATACAGGCCACAATCCTGCTGACCGCCACAAGGG
TTACGGACGATACGGATGAGGACGCAGATGCTTAGCGTGATTAATTGTTG
CCTCAAACTGCTGATTCTCTAACCTCAACATGGACTAAAAGGCGACCCTA
CCTACCCGTATTATCCGCCACGCAGATTGGCTGACACATGGCTTAGGGCT
TTAGAGGGGGCTCTTATCGGTCATCCGACCCATTTCTAACAACAATCCCC
ACATCCTCGCATTAAAGACTCGGTTTGGTCACTTGAGGAACGACCGCTGA
TCGTACGCGCCGGTCTTGGAGGTATGCAGCCGTCTAGATAGTCTCTCGGC
CCACGAGCGCCTAGTCAGTATACCGGCTAACGAGTTTAGGGTAATCATGA
TGGCATATCGCAGCCCGGGACAGCAAGTCAGCATCTTCTGACGTTTGACA
CAGGAATAGGGACTTCCGTCTATGCATCATAGCGCTTTGCAAGTCTCTGG
TCGGCATTAGACATCAGGTAGGCGGCAGCGTCGGACACCGTGCTCGTGTT
GCCATCGAAATTTAACAGGCATGAATCGGCCGCGCGTCGTTACATATGTG
TTTCATATGTTCAGCTGGTCGAGATTTACATTTGCGGCATTACGCGGCTT
GTCGGTTATCGAGTACCGCGCTTGCGATCGGCGAGTCGCTAGCGACATAT
TGAGGGCGTGCACCGGTGGTAATGAGATCAGTCCAGCTGATGATCCCGCT
AGAACCCAGCCCGTTCACATTCACGTGTGGGAACACAACATAGCTTCCGA
TTGGGTGCGAGTGGGTAGGAAACCGTGAAAGTACCTACAAAGACGTAAGT
CACTCATAACAAGTAAGAATCTATGCCCTGAGTAGCGGAGAGGGTAAGAC
CGGTCTGTATCCGTAGCCTCTATCCTAGCAAAGAAAAGACCAGAGCCCAC
ATCGGAAAAACCCAAAAACCGGCAATTACCTACGGCTGACTTCACCAGTT
CGATCAGTTAAACCATGTCGCTATTTGCGTAATTGTCTTGCTTAGTGCTT
AGAAAGAGAGTCAAGTACCCTCTTTCAGGGAAAACGATTAACCTCTACAT
GATGTCCCCTGAGTGGCGGCGGTACGGGTGATTTCCTTGATGTGCACTCT
GCCTCACGAAGCAATCGTTAGGGTGGCATCGCAGAATTTAGCTTATGTAT
GAACTTCTTCTTTGAATGAGCGGTTAAGTATCCTGCATTACGAGTCGAGT
CAGGGTCTCTAGGTACGAGTAGTGAGACCCTTCGCTGGGATGATTGGCGT
GGAATACCGGGCACAAATTCGTTTAGGATGAAACCGACAGGAAAAGACGA
CCCCTACAACAAGCTTAAGCGGAGAGCAGGTTCGTCAGTAAGTTGTTTTC
CCAGCCGGCGCTCAAGTCAGGCTCTAGTACTTCTTCTAGTTCGTCTAAGG
TTGCCTTGCGACGGTCGGGTGCGAAACTGCGTTTCCGGCCTCGGGCATGA
TATATTCCGGTCAAAGCCGCTTCTAAAATTGTAACAAGCCGTGTCAGATA
TATGAGATCTGCTGTGGTTGAGAGCAGCGTCGGTCAAAATCCTCGAGCCT
TCGGTGAATTAGTTTTAGGCAGTATGGTCTAGACCCTGTATTAAGAACGG
GATGTGGGGGACGACCTACGTTATCGCTCCAGTAGCCTGATCGCAGTACA
TTCGCAAGTACTAGATTCTTTATGCTTCTCTGGGCCTATGTTTGAGATAA
CGATACGATGAGCTCATGCAGCGTGAGTACTGTTATTAAAGGGGCCTATT
AATCCTGTAAGCGCCTAAATCGCATCGGATCCCGATGGCGACGTTCCGCG
CGATTGGCGATGAAATCGCATGTGCCGATATCGTTCCACTCACGAGGTAA
GACCTGTCGAACTGGTTCATTAAACATATCAGGCGTTACTCCAAGTCGTA
GTTCCAGTACAGATCGCACGACATGCATCCACTGCCCCTCTGTAGATGTA
TTAGTCTCGACTGCAACCAAAGATCACGCTTATTCGGGTTTAGCACAGTT
ATACTTACTTATGAAAAGGTCATTCGGTGAGTGTTTTAAAGACACCGTGA
AGAGGACACCGGGAGGAAGACCCACACTGCCGGAACGTTACCGTACAAAA
TAATAGATTTGGTATGCATCATCAGGTCGTTGACGTCATGAAGTTCGATG
CTATCATGATAGGAAGTCGGTTTGTGGATCGAACTGGACTAATATAGCGC
AATCTAGCTATTCGGTATCTATCCAGCTGTAAGGCTAATGTACTTAACTA
ATGTCTTTTCAAGGGGGCTCAGATAAACTCACCTCCGAGAACGAGCTTCA
GCAATGCAGTTCTCACCCGTTAGGCGGTTAAAGAATATGTGGCTCTTAGC
TGTCCCAAAGCCTGTCACGCTGCTGGAACCAAGTAAGTCTAGAACGAGGG
TCCCTACCTCTGTATAGACTCTGAGAAGTTATCCATGAAATACCATTCAA
GGCGGGGACGCGCATCCGGTCGGGCGTGTGCTAGTATCTACCTGGCCGGG
ACCAGGTCAGTTAGATGTACATAACAATAACTGGAACGCACTGCCGATTC
AATACAGGTGCAGATGCTATGTGCAGCTCTACCACGTGTTTATATACCAT
TCGTCGTTAGATGAGCAATTAACGACAGCCAGTTACTACTCGAATTGGAA
TGTAACGAGTACCGTGACAGCCCCATGATGTGGAATGTTGGAGACAGACT
GGCCGTTTGGCGCGCGAAGATTGGGAGCTGGTCCCCTTCTAAATAGCTTC
GTGTACCTCTTAATATCTGAATGCTGAATTGGACCTTGGCGCGTTCACTG
CCGATTGGAATGTCCAAACCCTTTCTTTTAGAGGATCTTGGATGGTCAAA
CCTCGCGTGTTTGAAGTTCCAAACATGTGGCAATTGCGAGCATGGACGCC
TGACCCTGATATGTCTTTGATGACCAAGGCACGAAGCTGGACACTACAGA
TGTACGCATCGAATGCTTTCAGGGCTGGTAACACCATCAGGACACCACAG
AAGAGAGGCCCCTATGCTTGTCTCGAATCGCATTGTTGGGTACAGTGTGA
TCTTTCTTCCGATTCAGTGCAATCTGTAATCGAGGCCAGGCACTGCATTT
ATACTTTAACTCCTAGGACTGAAAAGATTGTGAGCGATATCCTAAAGCCT
TGGTTCCCCGCAGTCGAAGAGAATCGCCTACGGATTGGCCCGCCAAAGTG
TAGCTCAATTCCATAAACTAAGTAAGAATTGCCACGGTAAAACTTATGGT
TCACATAACAGTAATGGGTGCCACAAACAAGAAGTGACGCACCTTAACTC
CGTTGAAGGCTCTAGCAAGAACGGAAATTGACGGTCTGGTCCATCGATGG
AAACTGAGCAGTCCGGATCTGAGACAGCCGGGACACCCGGATGTACCGAA
ACTATACCATTCGCACAGGGTCTGCTGAGACCTCAAAATGCGCGCGTGAC
GCATTGCAGGACCATGCATGTGGCAACCGCCGTCACAGCAAGAGATAGGC
ACTGAAAGCTTGACGCCGATGTGCCTTGTATGCAGAAATGCCTCGTATGA
AACGTCAGGTGGCCAGATGAAGAGCCAAAATTACGTACTGTGAAATCTAT
CTCTGGCGTCGTCGGTAATGCCACTATTATGTGTCCTTAGGGGGCGCTAG
TGCCGTTGAAACCCCACCGCTAGCACAGATATAAATTAGATTCCTTACTT
AACCCGGGCGTGGCTCGTCTAACATTACAACATGGTCAAGTATGTATCCG
AGCACATACAGTTGACTGAATCCGCGAATGTTTGTACACGGTCCCGGAAC
GTGGAAGTTGTAGGTTGGATGCTGACTAAGCTGATTACCTCTATTCCCCC
AACGGCTTTTGTTATTCCTTATAGATCCCCGATCCCGAGACTATCAATAG
AACGGGGTTTGCCCGCTGAATGCGAGTGATGGGGGGTAAGAAACCATCGG
GGTACCATATACCCTACCGGATGGCTCAATGATTGGACCGATTCTTCCTC
AACAGCGAGTCACACTCGTCCCTTTCGGCAGCCAAGCGATACCCTCCCGT
ACATCGACGAGGTTTACCATTAGGCTATTGCTTCATGACACAAAAGGGCA
CGCATTGAGTATGCCAGTAAAGTAGATACGACGGTTGACTGTGCTTAGGT
CCCCACAGCTTCATGTAGGGTAATAAGCCTTTCTTTACTCGGCGCCGTAG
TTGTATTACTGAAGCTTTAGAAATGCTGACACGTTTACCAATTCCGGTGC
TTCGCTGTCCCGTTGAATAGCAAAGGGCGGGCTAGTCGCCCAGGAAGCGT
GATCTTGGGCTTTTAACAGAAAAAGACAGGAGGGCGGAACCGCGACCCTA
TTTGCGCGTAACGAAGGTCGCATGGGCTCTACCGTTTTCTTAGGGGAGCA
CGACTCGTAATGGTGGCCGGGTCTGTTTGACGTTTGACTTGTCCTTTCTG
ACGGACATAGACACCTTGCGTGTAGGACACGGTAATCGTGTGTATCCGGA
CCCAAAAGTGCTCATGCCAAAAGTGATTTTCTGGCGGAAGGGTGGCAGGG
GATGGAGCCCAGTGCACAACATTTTTCGGTTTCCGTAACATAGTGTTTCT
ATTTGCTCGGTTCTTTACAATAGGATCTGGGTCAATACCTAAGTCGTATT
CGCTATCGTGAGGTCTACAGGAATGTTAAGCGCGCCTATGAGCTTATCTA
CATTTACTCGCAGTTTCAGTGCATCCCTTATCAGTCTGGTGCTTTGTCCG
CAGGACCCAACGGACCTCCACGCAGATTTGTATCCCGTAGGTAAAAGAGT
TCCCCTTTCTGATCCTAGACGAAGTCTACATTCAGATTATGGCTATACGC
CATAAACTTGCTCAGTTGGTTCGGCCCAAACCTTGACCTAGAAGTCCGTA
TAAGACACTTACAGGCCGACTCCCCTATGGTCCACCTCGAACTCCGCGCG
CATACTCTACAGGTAAGCTACCAACCTTCGGGCAGGGACCACGGCAATGC
TGGTGGGACGGCCGACGTAAGTATACGCACCGGCGAGGGCATGTACGCAT
GTGGGCTGCTCCCCGGATTAGAAATACAGGCGTAGCATTAGGGTGTAATT
CGCTAAAGGACCATTAAGTATCACCGATATTATCTAGTTATGTTCTGGGA
AAAATTTCGTTGCGATCTTATTATAGCCAAGTGTCAGGTTGTGACTTTAA
GATTTAAGGGCTTTCGGTAATACATAATATTAGGAGGTCTTAGCCATCGC
CTGTAGTAAGCCAAGGCAACCGGAACGCGCAGCGCGCTTTGCTAGAGTGG
GCATCATCCCTGGTGACCTATAGTCCTTGTTATGTGGTTCCCATCACATT
TGGTCATAAACGCAGTTACGCGCGTGTGTATAAAACATGTCAGCGTTCAC
CCAAGCGTAGTGCTAGTACAGATCCGGCAGCGAGATGCACCACTGCACCT
CTGTAGATTATTTAGGCTCCACTGCAACCAAAGATCACGCTTATTCAGGT
TTTAGCCTCAGTCTATCTGACTTATGCAAAGGAATTCGGTAGGTTTCTAA
GGACACCCGTGGAAGAGTACGCCGCGAGCGAAAACAACAGGCTGCCGAAC
GTTACCGTAAAACTAATAGATTTGGTATGCATCACAGGCGTTGAAGTATG
AGTCGAATGAATCATGATACAGAGTCGGTTTGGTGGACGAGACTGGACTA
TTATACCGCAATCTAGCTATTCGTAGCCTATCCAGCTGTTAAAGCTAATG
AATTAACTCATGCCTTTTCAAGGGGGCTCAATAAGCGCACCTCCGAGCAC
GAGTTCAACAATGCGTTCTCCTCGTTAGGCGGTTAGGAAATTAGTGTCCT
TAGCTTGTCCCAAAGCCCTGTCACGGCTGCTAACCCAAGTAAGTCTAGAC
GAGGGGCCCTATCCTCTGTATAGACTCTGAGAAGTCCTCCATGAAATACA
TCAAGGGGCTTCGGAGCGGGGGACTGAAGGTCAGTCTTCCCATTAACATT
CTTATCAAACAAGGTTCGCGTGTTATACGTGCCCAGCCTCTTAGAGTGGC
CTCGCGCTTTGGGAGGCCGCAGGCCGTAAATACTTGGAACACCAACGCGC
CCTCTGGGATCACAAGAGTGCAATCGCCGAACACCTCATACATTTTGGCT
GCAATAATCTGTATTACGTGCGCCTATACCGCATTGCGGATGTAAAAACG
AACCGTGTGTTTAGAACCGGTGCTAGCTACAGATTTTGGGTCATGTATCA
GGTAGCATTCGTTACGTTAAACTCTGCACTCAGCACCACTCAAACTAGTT
GGGGCAGACAGCTAGGGACCCATAGCTAGAACTCCTTGATTATAAGTTGT
GAATCTCCCGGCCCTCGGCGCATGCCATCTATATTAGACTTACCCGCCTA
ACAGGCACTGCTCCAACCATTGCGGTAGCACCTCGAGTCGAGCGACTCTC
TCCATGCCTCTCTAGTAGGGCTCGCGGCCTGACTCCGGATTCCGTGCATA
ACACCTGCAGTGCATGTCGTCTAAGGTAAATCTAGCAGCCAGTGTGTTCG
AACAACCAGGAACTGGATCGCCCCTACTGACACCGTGGTACTTGGCGTCG
GAACCTACTTCCGTGCATCAACTCGTTATAGTTCGCCGTCTATTTCGCAG
GGACCGGATATTACTGGCTAAGCTCATCCTACGCAAGCTGTGGCCAGGTC
CTGCAGCAAAGTGTACGCGCCTTAATGAGCTAATTTCCACAGCTTTCCCG
AGGACCATACCTTCAACGCCCGGCCGCAGGTTTGTGGTTAAACGTAGCAG
GAAGAGGCCAGCGGAATCATCGGTTCGCACGAGCATAGACTTGAAAGAAG
TGGAACAAATCGCTCGTTAGGGAGATCTCAGAAGGAATCTGGATGAAATA
GTAGGACCCACAGCGTAGGCCCGCAACTCTGGCCACATTTACTCAAAAGT
TAGGGACCAGAATTCGCAAGCGATGTAAAGTACCCCTCCGAGTCAACTTA
ATCAGATCACGTTCCTGCCCGGTCCCTCTATAGCTGACCATCCCCTCTAT
TAAGGGGAAATCCTCCATCTACTAAGACCTGAGAGTCCCGGGCTTGTAGG
TTGATCGTCGCGCGGGGCTGGAATGGACTACCTAGCCTATGAAGTCTATG
CGAACGCACTATACCCCAGTTGACCGCCCGCTAGCTGACCCCGTAATTCG
CCCCGGACGTCAGATGATAACAATACCCGAAGGATCTACGGGACCCCCCT
ACTGGCACGGTAGATGTCCCACGGGTAGGATGGGGCCGATCTAACACATT
AATCTTTGAAAGTTTGAATGTTCACAGCCAAAGTCCATCCGGTACCGAGC
TAGGGATCTCGGTCTCCGGTTCTAGTTCTCGCTTTTCTCCTGGCTTACGG
AAGGGGCGCGGCAAAAGGAGAGAATGAGGACGGCATCGGACTTGAAGGTG
AGGTTGGGGGGAATTGTAACAATCATAGACGGGAGAACCTCCACCGTGTT
CCGCTCGACCTATTCCGCTTAAAGTTGCGGCAAGTGTGAAACCCATACCA
ATGTAGGAGAATAATGAGCGGTTCCTGCCCCCCATTTATAGCCTCCTGAC
CTATCAAAGTAAGACCTATACTGTGGGTTGTTGCGGGTCTGCCTTAATGT
ATTCGGTTTTGGTGACCCGTGCCGGCCCTATAGGGCGTGACAATAACGAA
CTGAAGTCTGCCTGTAGTCGACGGTGGGACCGTTGTAGTTCGGGACTATC
GTCCACCATTTCGTTGGACCCACAAGCTAAGTGCGTGACCGACCAACAAA
CGATCGGGGATTCTAGATATTACACTTGCACTGGCTGATCTTAGAGTGAG
CCAGAATGCGCTTCCTATTTACGATATCTTTATTGACTTGTTGTGGGTCT
GCATTTAGGTTTCGATCCCGGACGAAATATAAACAATGGTATTGGTAAAG
GGCAAAACGCCGACGTATGATACATGCGTTTTAACCCGTTGGGAGTATGC
GCTTTGTCAAGCTAGCGTCAGTTGGTCACCCTTTTGTCGGACATTTTCAC
CCGCATAGGCCAGCGTAATTACTTATACTTCATGTGACTGAGTTATTTTC
CCGACAGGTTGTAACATAGGGAGGGACCGATTAAGGTAACTCATAACTGC
AGACAGCACGATTCTAACCAGGTAAGGCTTCAGTTCATACCGGTTTCGGC
TGGCGTTTGCGGGCACGAAATCTGCAATGTGGCATGCACTACCCATTCTG
CCATTTGTCTCAATCAATCACATCATTACTCGTAGAAGTTTCCGCCTTCA
GTTTCGGAGAGGTCATATGCGAATAAGGAAAAAGTGGGGCTCCTTCGAGT
GTGTGGCGGTGTTCTACGTGTTATATCTTTACTTGCTGGTCACAATGGTT
ACTCATTAGAGCTATAGCTGCCTATTCAGACGGCAAGCAATGCGCGTTGC
TTTAAGCTGAGCCGATAAAGTCCGTCTCCGACCATTTCGCCCGTTCCATA
CACAGGCTGCCCATATCGTCAGCTATAGCGACCAAATTTTGCACTAGCTT
TTCGAATTACAAATGCTTCCATATTGCTGTTTTCGAGATGAAATAATCAA
ATGGTAGCTCTGTAACATGGGCTACGACCTCCTCTTGTAGAGATCTAAAG
CGCCAGGTATCTAGCTAATGTCAAACAGTGTGATGATATCAGATGGGAGA
TACGGTAGAGCGGCCTTATCTCCCCGAACCAATGCCACGCCTATGTGAGT
GAGCTAGAAAGATCCGTAAGGTATCTTTACGGAAATGCATGGGTTAAAAT
TCAACTTGAATTTGAACTCTCCACACCTGTACTCATCCTTTTGACGACAA
AAGGTCTTCGTTGTGCTTCTTGTTTTTAGCATACCGAGCGAGAAGGAGAT
CACCGTTACAACGAGGTCAAAGATTCAAATGCGTATCCTGTGCAAATGCA
GCCGGTCGCCCAGCGGCCGGAATTCCCGGACTATATTCACATCCGACAGA
CAACGGCCCCCCGCCGATGAAGGCAGCGGCCGTAGGTAAATCACGCGAGA
CACAAGTCATCTCGGCAAAGATGACCTCCATTGTCTATCTCCTTTCTAGT
GCACTCTGGCCGCTGGAAACCTAGCCCGCGGTCATGCTTGTGTTTGGCAT
AAAACCGCTCGCAGTAAAACTAGGGGTGGGAGAGATCAATCCATGTGGAA
GAGTCTTAACAGGGGACCACGGAAGGAGGCTTATCTAGGTAGCTGCTGGT
CGATCCACAAAAACGCCGTCAAAATGACTCTCCCTAGTATAATCGCACTG
GGATCCAGCCTAACGTCTATTGGGCGTGACCGGCCTCCGTTATAAATGGT
AATAGGCCTGTCGGGACGGCCTCGAGCAACAAACGCCCAAAAAGGATTAA
ATCCGCCAGCGCGGTTACCGTCAACTCGGGGCTAAGAGCCCTATTACAAC
CTGCCATTCCAACCGTGCCCTGTACAACTTGTTTGTAACATCTGATCTAT
CAATCAACGGCGTAAGTAGATAGGACCTCGCTAGCCCGGGCCTATAATTT
TAGTTCACCTTCCGAACCGACAACTTACGCCTAGAGCGCTACAACCTTGC
ATGAACTGGGACTTGTCCTTAACAAGACATAACTGGCACGTCCAGCCGAC
CTCTGGCGTACTCACATAACGCTGTAATTGTCGATTTAGCTTGGGTGCTA
TTACGGGGGCAGTTAATAGATAGGCGTGCGTCCTCACGTGATTGTCACGG
TTAGGCTGATAAGCTGTTGCATAGTTCTCTCTGTCAGACAAAATTCCATC
TGAGGGCCTAGTCTGTCAGGGTAATACCAGGTTTTCTACGCTCCCGTCCA
GATACAGGAACGCCACTTAATTAGGTTATCAACCGTACTGGAACTGGCGT
AATCAGTTAATGATGACTTAGCCAATAGCCCTGCTCTACCGACCCCTGAG
TGAATTGTAGTTCGGTCGCCCCACTGGCTACATGTCCTCCGTCGGCAATT
AGTTGATCCACGGACTCCATACGTCGAAACACTGCTACATGGAATGCTCA
GCCATAGGCATCTAGATTGATAAGTATCCACGTTACTACATAGTTCTTGA
TCCGACCTTCATTCCGAATCTGGTGTAAATGGTCAGTTCAGGGAGTAGCG
ACTAGGTAAATAGTCCTTCCATCCGCCACAATGTAACGGACAACTATCAT
CCTGCTTGAGGCACTCCGCAAATTTCCTTAATTAGTTAACGGACTCGATT
GCTTAGTTATCGTTTGCAGCACCTGTCAGTCCTCATGTCCATAGCGTTAA
GTCGAGGCCGAAGCTAAGCCGTTCAATGGGTTCCCTAGACAGAGATACAC
GGCGCTGAGGCTGCTGCCAGCGTAGACATCGCGCCTACATCACCAACGGC
AAAATGTTTCCCTTCAGTATGCCGCTGTGCTGCCTGGAACATAGCAATCT
TCTCTCTAGGGGTGATATATCGAAGGAGACAGAACATTGCTCGTTTGTGA
GGCCCCCTCACAGCGTGGCGCACCGTTTTCTCGCCAGCTTGACTCAAGGG
CAGCCTTGCAATTAATCTCGGTTGACCCCAAATCGGGTAGCGCCTGCTGT
TCGTTTGGAAGCGAGCTACGACGAGAGGCGGTAGTAGTGGCGACGAGTCG
CCCGCTCCTACTTTAAGTTGTAAACAATTGCATTGCATCTCCAAAGCATT
TTATACGCGTTCCAAACGGACAGGTGAGTAATATCATAGCGGGCGGGCGG
ATTGCCGTAAGTCCCTTAATACTGCTCCACTCCCTTTCCCAGTCGAGTCC
AGCTCGATTTACTCATACACGTGAAATAATCAAGTTCGCAGCAGACTTGT
GGTCCTCCGGGCTTTGAATACCTATGTGACAGGATGTGTCCGGTTACTAG
CATATGCCACCACCCATTGTGACAACTGTACAACGTCCACGTAGATACCC
GCGGCCGCCACCTTCACACCACCCGAACTTCCGTTTTATTTGACTGACAC
CTAAGGGTGAGAACCGCTGGAAGAGGGTCCGGAGCTGCAATACTCGTAGC
GAATACGCCTAAATACCAATCGTCTGATTGTGTATCGTTAATAGGTGTCA
GGCCTCAGCGCAGATTCGCAACCTAATTTTAGTCAAAAGTTCGTATTCCT
AGCGATCACGTCTTCGTCTAACCCGAATTCTTAGAAGAGGCTTCCTCTCC
AGTCGTATGCATGAGTAAGTTCCGGATGATCCAAAAAACCGACTATCGTG
ATCCCCCCGCATGACTTGGAATAGCACGGAAGCGACACGCCATTAAGATA
GATCACCAGTTGTTAGCTGTGGTGCCGCCCGTGAGTTGATCAGCGCCTTG
GTTTGTTCTGCTGGCCTGGACATCCCAGCCAGCATTCCCTCGAGACTCGG
TCACTCCACCTGGTCTACGGACTTGTCTGGTCCCGGGGGGCCCCGTTCAC
GCCGGCACGTAAATGGTAAGGTGCCGGTATAAGAGGATTGCCTACAGACG
GCAATTTAAATGTCCTGAATTCTCCTGTGAGCTTTTTGCCGAGTTACGGT
ATTTTCATACCCTGACTCTAATGAATTTATGCTTTGAGACGAAGACGACT
ACCAACCTGTCGGCCCGACCAGGGTTACACAGGTACGCTGTGGGACACAT
CTTTGCGCATTCAAAGGGGGACGGTTGGTCGATGATACTAGTACTATCAC
TTTATAAGTCTATACGCACAGGTGTGGCTAGCTCCCTACTCTACATGTTT
ACTATCGACCTACGGCTAGCGCGTTTCCGAATATTTACGTATTCCGAAGT
GTGACGGTTTCACACGCGCCCGTCGAGCCGTCAGAGGACCTAAGATCTTT
ACTCAAATAACTGTTTACCTATCATGTCTAACGCTGCTAGGAACGAAACA
TACCTGGCGCACGTAAGGCCCTATCTCTGCTGTGAACTCGGCTCTGCGGC
GCAATTGCGTGGGCTGCGCTTCACCAGTATCACACATCCACCTCGGAATT
AGTATGTCGCTTTACATAACACATGCGCACCGTTCACGGTACTTTCGCAG
GTGAGCAGGCTTCGGAGGAACTGGCGCGGCTATTATCCAGTACAGAACCG
TTGCAATATAGGAGGTACAATTGCCGGCGACACTCCTCCCAACTGAAACC
AAGATAGATTTTCTCTAACACAGCGCTGAGGGAAATGTACATAATATATA
TATTCCGTGCCTGGAGTTCGATCTTACCTAGGATCCTTAAACGTCCAAGA
AATCCGCGTATCCTAATCACGATATAGGGGGTTCATGATTACCGGCGTCT
GCGGTGGGAAACTTACGTACCGAGCTGCCTCTACGCAGGCTATATACTCG
TAACTAATCGGCTTAGCCTCGAAAGGGGCGTAGGATATGAAACACTTTAG
TAGCGCATACGCGGCCAGGAACCTATCTGATTGGACTATTTCTGGTCCTA
TTCCTATTTTCTGTTTGTATGGCTAGCGGAGCTAGCAGGGGGGGTCGACT
AGCGTAACTACACCAATGCGGTTATCCGGACGGCAGCTATGGAGTTTAAT
CATAAGAAGGTGACGCTTCTGTTAGATAAAACTCACCGGATGGATAGCAG
GACTGAAAGGGGAACTTGAGCCTGGCCAGGCAGGATGAGGAGTCCCAACA
GGATCCTGAGGCGCCCTGCGAAATGGCGGCTCCAACACATCTCCAAAAGG
ACTACTCGACATGCGAGGCATGGTCAGGACTTGCGGACCAGACTTTACAG
TGCGTCCAGCGAGTACAGGTCAAAATTCGTTCGCCATAGGCTGGGAAACT
TGAAATTGGTGGTGTAGCACGGGAATGGTAAGCACGCACTCCGCGTACTT
GTGTTAGGTCTGCTTACCCGACTTGAGATAACGTATAAATCTAACACTTT
GTGGAAGGGAATTTGTGCTAGAACCCACTGGTAAACCAACACTTAAGCTT
GAGATCCTAGTCCCCGTGGACGGCTGTAGCTCATGTGGTGTTATGAGCAC
GTAGAAGCACCAACACCAAAGTCAGGACTGCGAGGAAATCTACGCCCAGC
GCATTCTTGCCTTGATGAGCGGGCTATCGTTGCAAAGGCGTGAGCTGGTG
TGTGAGGGGCGTGGTGGTGGGCTCAGTATTGAGCGCCGATTAGGGAAATA
GTTCAGGCCGGCCAAGGCTCGATCCAATAATGAGTCTTTATTCCCGTCTT
CTACAATCCTCAAGCACCTGACGAGGTTCGATGATATAGCTAGCGATAGG
GCCATTGCGCCGATCCGGTGAAACTTTGCACGTCTTGATGGTTGTGCGAC
AGAATAAGGACAGAGGCTGACCACTGGGCGAGCTGCCAGCGCTCTGCATC
GGAACACGTCTGCCGAACCGTCTGCACACCGACGACACGGCTAGTAGCGT
AGCGATTAACTAGCATAAAACCGCAAAATAGTTCCAAGCGGTCTGAATTT
CCATCGTAAATCCATGTGCTTGTGTAGAGTCGATAACCTTCTGTTAACAT
GAGCTCGCGACGAGTGCTGATGTTGTAGCGACATGCACAGGGAAGTACGG
CCCATCCGATCATTCAACAACCTCGGTCCTGCTTAGGCTGCCATCGAGGT
GAGACTCACCATGGCGATCAACCCTCATTGATGCGCCGACCAACTCTTGT
ATAGTCAAATAACATCAGCTGGACGGTTAAACTTCGGCGGCGAAATGGTT
TTAGCAATTGCTTCTGTCCCAGGGATCTGATCATTAGGAGCGGGGTATTG
GCATAGTATCCAGCAGGAAATGACAATTAGTCACCGGTAGATCGCTCGGG
GCGAACCTGCGTTGTGTAGCTGATTCCCGTTCGTCGGATCACTCGAAAAG
TTCATCGAAGGACCAGGTCGGGCACGAGAAGGTTGGCCTCGCGGAGTTGC
TATATACAGTTCAGGGCCGCACACATCGCGCGAGCATACGAATACGGCCC
GGCGGTGGACCAAAGTACGGGATTCAGGGTTGACTACGGCCTGTAACTTC
CTCGCTGGTAAAAAGAGATGCCTTAATGGGAGGCGCCAGTTTTTTACTGA
AACGAGGGAAGTTAGTCCCTGCCAACCCATCGCGTGCCTGGGCGTGTTAA
TGAATTAACTTTCGACATAGCATATTTAACGCTCGGTACTAGCGGGCGTC
ACCTAAGCTCAAGAGTATTATCATGGAGGGGCACCCCGACCGTAAGCTCT
ATCTCGGGTCACTATGCTCTTGTATTGCGACGACTAGCTTCAAACGAAAG
CCGTGAAGTAGCTGACATATTTGTGCATCCTGGAGCCAGAAATCCTGGGA
GATCACTTAAAGATGCCTAGGCAGCTGATGGCGAACAGGTAGAATTGACT
ACCCACCCTAGATGCACTAGTACTCTGCCGTTATGCCGCAGGATTAAAAG
ATGCTTACAAGGTCTTTCATCCCCCCCGCGTGTATCCCTTGGCCTTAGTC
CGCTACCCCGCAACGAGGCGCGAGGATTAGGGTCGTTCTTATGATTAAGG
TTAGTCCCTTGGAGGGTATACAGAGTGTTTTTCTGAAAACCTGGAGATAT
AAATTTAATGAGGCCTCCTTAGGGATATATAACCTCACCTCCCAATTAAC
CGTATACATCCCAACGGACTGGTATGCCACGAGTGTAACATATGTGTAAA
CGGAGGTTCACTTGTCAGTGGGGCTTCTAGCTCCGTAACGGCCCACAACC
CTAGGTCGATTATTTTAGTGAGATGTTCCAACCAGGCAAGGAAAGGGTAA
TTGACCCTCTAGTTCCCTGCGAACTTCTGTGTGATTTGACGTTGGAATAA
CCACTGTAAAGTGCTATAAGCAGCTGTTGTTTCAAACGATAATAGAAACG
GGCCCTCGCATTGTAATGATAACGTTTAATGGCGCGATAGGCGGTTTGAA
TCTTCCCTCGGTTCTATTTGTGGCCGTCCTATGAGGTCAGCGTCAAGGGT
GCTATCGTTCCTACTATGCGGCGGCATCTCAGTATACTTGTGGCTAAAAA
TGTTTGAATCAGGATGGTCGGAGTTTTCAACGGGTTGCTGCAGCGCGAAG
GCGCATCTGGGGTGTTTCATGCATGTCTATTCAGAGCTTATTCAATGAGG
GGATAGGGTGGCCGCCAAGTGGTTCGGCTAAGACGTCTTTTAGACTTCGG
ACTCCACTCTATGCGTTTGCATGCAGAACTTGATGATCACGGGCGTCCCT
TAGATATTTGACGCAGAGGAAGCCACGGGCAAAAGGAGATCTCGACCCCT
GCCGTACTAATTGGCTGTTAGCCTTAAGGAATGCTCCGATCACCCTAGTT
GATGGTAGTTTTAGTCAGATTGGCCTATTTAGGATTTCGTGGCTAAGGGG
AAGAGGTTAGTAGGCGCCGGGGATAGAATATCTAAGGATAGCTGCGGGAA
GACTATTAAACATGTGATGCTTCAACGGGCGAAACATGCACGTATGACCG
CCAGGTCCACAAAGGTTCCTCCTCTGTAGCTTAAGCAACTACTGCGCCTG
CGGGCGCTCGAGAACGCTTGCTCCGGACCGTTACAACGTTACTTATGGCC
TGAAAGAGGCCATGTAACTTCGACACTAGACAAGCCATCAATGTGAAGGC
GCCACGGCACCTTCGGCACTCGCCCGCACATTAGCTCTAAATGGTCGCTA
TATAGCCTCGTTTAGCCGGCGGTGACAGTGGAGCAATCCAGAGGAGGGCA
AAGTTTTCCGCATACGCGGTAAGACAACGCCATATGCACACAAGTCCATG
GATACACGAGCAGATCATGCATCGGGCATGAATTGAAGGTTTCCTTCAGC
TTTATTGCGGCACGAGGGCTTCCTATTAGCTAAGCGTGCCTCAGGCAGGG
ACCCTACGGATGGACCAGCGCCTCCCCTTGTATTAGAGGCGTACTTCCCC
CTTCGTGTAATTCGTCTTTGAGTAGTCGTATCAAAGCCTGGGAATAGGAC
AATCAAGGCGGTCTTGACTGACAGAATAACACCATCTCTGGGGCATATGC
TATTACCTATACTACATACGGAGGAGAATACGGCAGGTCAAATATGACTT
CACCCAGCACTCTGCTTTCACCGTTAACCAATGTCTTTATGATGTGCTGG
GTATTGTTTCGCATCACTCTATAGCTGAGACGGGCCCGAATGAGCATACT
ACTCGTAGCGAAGGGCTCAAGAGTAATCCAGGAATTAATCAGATCCTCTC
GGTAGCTCGCTGCTCGAACTGAACGTCTGGCCATTTAACTTTTGTCCAGT
ACATTCCGTGACTATTCGCGCCCCCAGAACCATGTTTATTGTTCTAGGGC
GGGAGAGGTGATATGCTCTGTGGATCCCTTGCGATTCTGTTAACCCTTAA
GATCGAGAGCAGAGGCGCGTAGGATGTGAAACGCTTAGTCAGCAGCATCG
CGCTAGGTAACCATCTGATTAGACTATTCTCAGGTCCAACTCCTATTTTC
TGTTTGTATTGGCTCTGGGACTACCGGGGGGGTGACCTAGGTAACTACAT
CAATGCGGTTTCCGGACGCAGCTACTGAGTTTATGCATAAGAAGGTGCGC
TTCTAGTTAGAATAAACTCTACGGATGGACACAGGACTGAAACGGGAAGT
TGAGCCGGCCAGGCAGGCGTGAGCGGAGTCCCAAGCAGGACTGAGGCGCC
CTGCTGACATAGGGGCCCAACACATTCTCCAACTAGCACTACTCGCATGC
GAGAATCGGTCAGACTTGAGGACCAGCTTTACAGCTTCGTCAGTCAATAC
AGGTCAAAATCGTTCGCCATAGGCTTGGGAAACTTGAAATTGGTGGTGTC
GAGGGACGGTAAGCACCGACTCGCGTACTTGAGTCTAGGGTCTGCTTACC
GACTTAAGATAACGGGAAAGCGATGCGACAATACAGGGATTAGTAGTCGG
AGGGCACAGGCGGCAACTTCGGGTACCCCCACCACGGCTACAGAAACAGA
AGCCTAGGGGGAGGTGCAAAGAGGCTATGTCCTCCTCCAGAGGCTCAGGG
TGCCGGCAAGCCGGTAAGTCGGGCCTGAAACGAACTTGGATACTGCATGA
CCCAAGAATAAAAGTCTCTCCCACTCGGAATTAGATCGAATTACCGGCAA
GTGGGATGCAAAGCCACCGGAGGCACGAACCCTCATTGCTGACTCAGAAC
CGTCCGTTTTCAGGGTTTATTAGCCCTTAACTCCTGGAGGACCCTGAATA
GTAACCCTGATGGTCCCCACTTCGGTCAGGCCAAACGTGATTACTTCAAA
GTCTGCTATGGCATACTTCACCAAGCCGCGTGGTGACTATCAGATGTACC
CTACGCATAATCAAAAAGTGGGACTTACCATTTCGGAAGCTTATCCTTAG
CACCATGAGACCGGCTATACTGAAACGAGTCGTCGAGTGTCTCTACAATA
GGGAAAATGACGGAAGATATGCATATCCCGAGTGTTACTGATGCATAACT
CTTACTAAAGTAGATGTTGGTGTACGAGAGGCTCTAAGGGATCGCCCGGT
AAACACGGCGCCTGCCAACAGTGCCAATGTGGCTCACGGCCACCATAGTC
CCCACAGCTATGGCACTGTTCTAAGGGTATACTAGGCGTTCATTCCTTAC
ATGGCGCTCGCCGCTGAGCAGATTACTTGAGGAATCTCTCTTGTTGCTTA
GTTTACTGATCTCCGTACTTATCCCATGATATCCAACCCAGGGAAGTGAT
GCAAATGGGGACTACCGATCCATCCCCGATCTGGAGCTGTCCGGTAGCAA
CCTATTCTAAGTCCTTACATGGAGAACAGCGGCGTGCTACCACACTTCCA
GGCGCGTGATATGACGAGCGTTCCCCTAATGTGAGCCCGGAAATCCCCTG
TGGCCGCACGCCGGGGGATAAGAGACTCTACGATATGTCTTGAACAGGGT
TAATAAAACTCGTCGGTACGGCGCAGGTCGAAGGAGTCCGCGCCGGTAGA
CCGCTGCGAATCTAAGAATTTTCCGAGACGACAGCCCAGGCACCTTTCGC
CGGGTCGACTATAGGACGGGAATAATATGAAGGCTCTGGGGACGGTGAGC
GCAATGTAGTCCACATATGATCATAGAGGTTTTGTTGGGCAAAAGGGCTC
TTTAGGTCCCACAAGTGATATTCGAGTTCTCACAACGCTCTGATCGAGCG
GTCGCTTAAGAACACGGGCCTCCGACCTACCAGAACAATTATGGTCTCCA
AGGAATCCCTTTAGGCTATCACTGTCGCGCTTCTCTGGAAGCTATCTTTG
AAATGAGCGTGTGGCACTGGCTGTTATTGGTCGTAGTGTAAAAAGTGCCG
CCTAGGGTGCACTCAAGTCTTATAGCAAGTGCTCTACTTTTCTTGGCGAA
GCACGAAGCGCGTATCGGACGGCTATTTTGCATTAGGATGGTATAGCGTC
GCCCGTATTCCGTTCTTCTTATAGCGTGCGACGCTATTTTTAGCCTGCCA
TTAGGCTTTGGGAAGCGGAATGTATACTAGATCCTATCTGGGGACGTTGT
CACTTGTAGAGTGCGCGCCTCGGCAATATAAAGTCGTTCTCTCGTCTGGC
ATGAATGGCCTTTCCGGGGTTGCGAACCCTGGCAGCTGGCGTGCTCATTG
TAGTTTGAGGCTGTGTGGAAAGGGTCAACCCCTTTGTGTTTAAGTGGTTT
TCCAAATAAATTTGTACGTTATCGTCCAAGGCTAAAGAAGAAAGGCGTAT
GTTATCCACTACATGTGGTATTGTTCGGAAATTGCAAGCCAGTGGCGGGC
GTTTCACCCGAAACAGTTTAGAAATCTCTGCTCATCGTAGCTCGTTGACT
CTAGGTATCTAAACCCAATTACCAACACGGGATGACGAACTATACCCAAT
GCGGGCGGGCTCCTCGCCCCTTCGCAATAAATTCGTATATGCAATGCACT
CCGTCACTTTGAATCGCGTTCAACGTTAGAATTTAGTTGCTCACTGAACG
CTTGCCCTTGAAAGCCGCATGCACTCTCTAATCGTCTAAGGAATCCCACG
CTGGTCCGAAAGCTTTCCTCTCCTAAATACTTGAGCTGTATGTAACCATG
CCAATCGCCAATGGGTGAGGGAATCTGAAGCCAAGTCGTGGGTGTCATCT
GCAGACCGTCACTTTGTATCTAATGTGGAGGCCTGACATATCAGAACTTG
AGCCTGCGGTCCGCTGTCAGCCCGGATCAAGAATAGCCTCATGGTATCAC
TGCAGGAGCCAGCTTAGAAACCACAATAAATATTCGTCTTGGGTTTAAGA
CGGGGACTGCAACCCTCCTTAGCGGAGAAAAATACTGAAGCTCGAAAGAA
GTCGGCTAAGCGCGCCCCTAGTGGCGAATCGAAATCAATCTTACATTTTA
CGCAAAACGAGGGGTTGGAGTGATCCCACTGGGTTGTTGTCTAACGAATT
TACAACACTGGGTTCTGTCCCTCGGGCACGATTCTAACGCAAGGGATATG
CACTGGTCCGCTATGGAAGCGTTTGTTTGGAAAACAGGTTCCGGAATTGG
CCCTTATCCTCTCTCACTCAAGGATGCGTTGGGCAACCACTCATCGGATT
CAGTGGTTTGCATTGAGGCATACATAATTCCGTACGTCAGTCTATGATTA
ACCCGATGTGGAACGTCAGGACACGAAACCCTATCTGCACCTCCATTTTT
TGCGCTAGACCATCACATAGCCCTCCCTCAGGTATAGCTTTTAAAAGCGT
GAAGTGTCAGAATCGCGTGGTTCCGAGTACAGGGTGCAATCCCGATGCTA
CACAGCTCGTAGTGGGAACCCCCTTGTTGTCTGCCAAGCCATACTGCAGG
TCTTGGTGGTTACTAGATTTACAACGGCCTCCCTGAAAGTCGCTCCCCCG
GTCGGCAGTGGTCGTGGAGATGCCGTTGACTCTGGATTTTGTCCGCTACA
AGGTCCACAGTGTAGCGAGGCACGATCAGCTTCCATGAGGGTAGCTCTGT
TGAATGACATTTTACTTTACGCCTGACTCACAGAGTAACTGTCCTCTAGT
ATCGGTGGCTGATGCCATAACTAATGCATACGAAAGGCCTGAAGGTCCGA
GGGGTCACCGTTTGTAAATAGGCCACCGTCAGGTCTTTGCACAGGATCCG
AAAGACCGTCCACTCTCCCTCGCTTTCGTACATCCGACATATGTGATGAG
TTATTCCCATCTAACCTGGCTTGCTACGGCAATCTGAGAACTACCGAACC
TGAGAGTATGACACATTGAACAGTCGGTAACTTACGGCGATCCTAGAGAC
CACGTAGCATGGACTTCAAACTGCCGGACGAATGCAAAACGTTCACTTCT
TCCCGGTATAAACGCTATAAAGAGTCGGTAGCTATCGAGGTAATGAAATA
CCTAATAATGGTAGTGATGTAGAGAGAGGCCTGCTTTTGCCCAACCTATA
TAGTTGGCCAAAATCTGAAGAAGTGCGGTGATAGAAACCGTTGGGCTCGT
CCGTTAAATAGGCCGGCGATTGAGGGCGTCCAGATGTTCGCGCCCGCTGC
TAGCACCGCCCGCTGGTCGGGCTGCAAGCTCGGTTAGATTCTGAGATGGA
CGATTTCTGTCGCAGAGATTAAGATGGGTAGGGAATTGCCCTCATTTCCC
GTGCTACATGTATTTGCTGATTGCCTACTTGCTTCGGCCCATTGCCGGTT
CATATAATGAGCGCCTCGGTGAAGGGAATTAAGTGGCCGAGACTCGCTGC
AGTGAAACGACGTGCTGCAATCCGTTAATGGCGTCTGTCGCCGTCTACGC
CCCTTGGCACCACGCATCCTTACAGTCGCCTGGTTCGTACGTCTACCGGT
ATAATCGAGAGATGAAGTGCCCCTATCGTATAGTATCGTGTGGACAGTTC
AGACCCAGGTACCTCACTAAGACCCGGGATATTATATCTTGCCTTCTACC
TTTAATGGCGAGTCGGGACAGCGCCTAGGCTCTTGGCACGACGGAAATTC
AGGTCTTTGCGGCGCTTGTATACCTACTACTCTAATGGATATTGGAAGTA
CCCACCCGGAAATCAGGATCACCATGTAAATCTCTTCCCGGAATCGAAGA
CGATATGGATCTATGCCGTTAATGGACCCTCTAGGGACTTCCTCCTCCTA
GCAATGTCACCCGCTTACCCTTCACCCAATGGTCAGGTAATACAATATGC
CTGCGGATTCAGATACACCGATACGACGCATAGCCGTAAAATATCCCGTC
GCTCCATCTAACAGATAACTGCCCACGCCAGGTCGACAGCTTGCACAGAC
CGACATTCTTATTGCTATAACCGATATATTAAATACAGCTTGTTGTCGTC
TAAAATTGGTCCCGACTGAAATTGGCGATATTTCAGGATTACGCCTTCCC
TGTGCTCTGCAGCGTAATACTACTATATAGTCTAACTATGCCGACGACTT
CTTCTTCCGCGATCAAGTTCGCTCTCGGACCCCTGTAAAGTTACTGACAC
GTCGGTTGATATGTTAAGACACACGGACCGCTGTTCTCCAAGTACGGGTA
ACTCCTCTCTCCACAACTTCGACCCGATTTGCTCCTTGAGTGTTCCGAAT
TCTTTTTTAAACGCCAGAACCAGGGCCAGTAGGTCACTGGTTAGAACCAA
GTCAGTCATGGCACTTTCTAGCTGGCGGGTGCCCGGGTGCTATAGAAGTG
GGGAGCATAAGAGAGTTCTTTTCAAACGATGCACTCGCCAATACCCCCGT
CGGGTGACTGTGGTAGTGGCTGCCCCTAATGGTACCAGACAGGTTCAGCG
GGAGGTGAACCTCCTGTTTATCCTTAGTTACACTCTTCCTTCCTTTCACC
GGGTGTTAATTCGAACGTTTGATAGTGGATCCTGTTCGCTACCGGTAAGA
CAAGCGCATACAGATGGTTTATCATCGGACGCGGGCGGAAAATACCAATT
ACCTCCATTGCCACGTGGCTGAATCGAAATTCGTGGTCGACTACTTAATA
CTCGTCAGGGCATCTATAGAAATCCGTAATACTGTCGACATCTCAGTCGA
GCATGGCTGCTCGACCGCACACCTTCATCATGATATGTGATGCTTAGTAG
AACTACAGCGGACGCAGATTTGGGCGCAAGACCCCTTAGACAAAGGAATA
CGCAGGTGCGCATCGGTGCGACCCGAAGATATGACACTGGAAGGATATCC
AAAGGCTATCATCGAATAAAATTTGACGCAAGGCGACGAATCTCAATTAA
TACGTCGATGTCAATTCAATCTGAAACCCTAGCCTCGAGAAGGTAAAACT
AGTCATAATTCCTTTAAACTTGCCACACGCACTTTCCCCTCTTTTTCCTG
ATAGCGATTCGATTTTGTGACACGTCGCCTCGGCGTGTATCGTAAGGTGA
TGTGCTCAACCACCCAATCATGAGAATAGACAGTATGAGTTTAGCTTATA
CACGATGTATACATTTATATAGTTCTGGATGCGAATCAGAAGTATAAGGG
GCTTAGCTCGACACACGCCTCATCAGTCCCATCGTGGGTTAGCACTAATT
TGACACAATCTGGTTTGTAAAGTATGGTAGGTACGCACAACCAGATTTGC
GTCCTTACAGGCAGACCGCTTACGGCCGCTTCTTCCTGTCTGATCGGCTC
TACTCGGGTGGCCTGGCCTCTTGTCGGTGTCGCCGCCCTGGACATGAAGG
TTGTTGGAAGGTCACTCGAGTCCAAAACCGCGTGCCATAATTTTCCGAAC
AAGCCCTCTGTACTTTAAGGAACCGCGAGCATTCGTATCATACCGGTTTT
CAGAGCGGCATCTATCCCTCGTACCGACGATGGTCGCGTCCCTCGGGGAG
CGATTCTAACGCAGGGATATGACTGTCCGCTATGGAAGGGTTTGTTTGGA
AAACAGGATCCGGAAGTTGACCCTATCCCTATCTCGCTCATAGATAGCGT
TGGCGCAAGGCACCATCGGTATATCTACGTGTTTGCAGTTGAGGAAAACA
TAATTCACGTACCTCCATGTCTAAGATTAACCATGTTGGAACGTCAGGAG
ACACGAAACCCTAATCTGCACCTATCATTTTGCGCGTAGACCTATCACAT
AGCCTCCCTCAGGTATAGGGGCGTCTCCCCACCGCTCGCTCCGGACTCTT
ACATAGTCATGATCTCATTAGCAACTGAGGAAAACGATTTGCAGACCCAC
TGATCGCGAAGCTGTCAAAGACCCCGGCGCAGCTGATCCCATTTCACTAG
TGAGAAGGCGGCAGATCCTAGCTGAATCCACAATCTGCGCCCTGTCTATA
ACGGTATGGCGCCCGAAGCTATTATTCTCCGTATGCAGCAAATGATAGAC
TTACCGTTTCTGATTTGCGTCCATCCCCAGATCTTTAATGTCCATCTACA
CAAACAGAGGGACATCCTACATATGGTCTGTCCAGAGGGAAGAACTGACT
AACTTATGGAAAACGATTCCCATCAGTCCTGGTGCGTGCAACATACCCGC
TGAACTATAGAATTGAAATGATGGCTCAGCCTGTTGGTGTGCTCCCAAAC
GCGTCGCGATTTCGCACTATAGCTGGCACTTCTTTTGTAAGTGTAGCTAT
ACACTCAAAACTAAGGGGCGATGAGCAGGGGAGGACGTAAAATTTCGCAC
GGAGATCTACAGTCAGGGTTGCAGTGGTAAGTAAGGGCCGCGTCATCTGT
GGCGAATCCTTGCATGTGCGAGCCTACCAGCTCATCTACAGAAGTAGGGC
CTGTTTATTTGACTGTGTAGAAGTCCGCAGAAAGATACTGAGTCTATTTC
ATGACATCGAGACATCCGCTCAGACTACTACAGGCGGAGGCCACTTACGT
CGATCGAGGTGAATGCGCTAACCCTACATACGGCCGTCGCTTGACGTAAG
TGGGTACTATTTCGACGGCCGACATTTATGGTACTCATCCCTCTTCATTA
GAGATGGACTGATTGTCTTGAAGCGCTCCTCCCTGGGGACATGACTGGGA
GTAGAACCTTATGCCTAGCATTGAGGAGTGTTAGCACCTACGCGAGCCTT
CCGACTCTGTCCTGTTCGGCCGTCCAAAATGTGCCATCACCAGCCCGGTA
TCGCCCGCACAGGACGTTCAAACGCTATCCGTGACACCGTCGCTAGCCCA
GACTTTTCTGGGGGAAGGAGTCCTTACCTGTCGCGTAAGAGTGAACCGCA
TTCAGGTGGAGTCAAAAACACAAGAGCCGCGTAGCGTTGCCAATCGTGGT
GCGTATTTCGCTACCCGCGCGATACCAGCTACATAAACGGTCGCCTTGTG
TCTAGCGAATAGCTACGGGCATGCGACGTTATGTTACTCCCCGGCGTGGC
TGGGAGGGGGTTGACCCGGCTAGTACCTAAGATTCTCGCTTGCGTATCGC
CTTTGGATAGTTATCGAAGTGGTATGGCTATATAGAATACAAGTGAACGT
CCCTCAATGTAGTTCCTTTTTATCGACCATGATGACTCCTCTCAGGGGTG
ACAGGGAGTCCTTGTATCGGGAACAGGTGGAATTAAGGCTTCCGTAAGTA
GTAGGTTAAGGGTACGCCGGTACCAGCTCACATCATTGCCTACAACTTGA
ACCTCTCTCGCTACCTGGCCAGCTTAGGCGCGGGGTGAAGCGTGAACTGG
CGAAATATGCGTTTCTGTCAAACGCCACATAACTACGGGAGGATGGGAAG
AACGTCTCTATCGCATACACGCGCCAAGCACTAGAATCTTCCACGATGCA
TTCTTATCGGAAGGTCAGGGAATGTGTGTAGATTCCCCATCACAGGACAT
GGCCCCGTCCGCACGCTCGAGACCCGACTAATCGATCGAGCTGCGGTAAG
CATATGAAACCAGTTAGAAAGTCGAGAGCAAGGAGATCACACGTCTAAGC
CATAATGTGGGGTTGTGTCGACGAGGCCCACTAGGTCTCAGTTATAACCC
AGGTGCCGTTGAACGGTCTCGACGTATTCTTGGCTGTAGATGGGGGAGTT
TCCACGCGCCTAGGGGCTCAATTGGGTTCCATCGCTGGTACGACTTTTTT
TTCGCAGCGGATAGGGTGACTCGGTGATCATTTCGAGAGGACGGACAATT
CTAGGACCAAGAGTCTATCCCACGGCGTGTCGTGAACGCTGCTCTAGCTC
GACCTACTTTACCTTATCTCCCCGTTCCTTGCGGAAAAACATTCGGTGTG
TGACAGGATTCACTATGACGCGTCCCAGTCCTTGGACCGGCGCCGATACT
ATGCAGAGCCCAACGATTACACCAAGCAAACCCACCTGTTGCCATCCCCT
TCCAGTATCCGCGATCGCTGACTTGTCGTATGCCAAGGAGTAATGACGTA
GGAGGCCACCCTTCTGACGGAAGCCGCAACATCCTCTCTAGCTGCCAGCA
CCTAAGACTGATTTGGCCTAACCTTAATTACTATTCTGGCTAGTGGACCG
TACCTGATCAGTAGGTGTGTAAACTGAGGTGTCTGAGAGGACATCTGTAT
AGCCTGCACCACGCCGATATCAATATGTGACCACACCCTGAGTTTGGTTG
AAGACTAGGGTGAATGGATCCTACGTAATACGGCGTAGCAAATTTATCCA
ATGCGGCCAGCGGCTTATATGACGGTGAAGGTCCCCGCGCCATGCTTCGC
AGTCCGTCCCTTCGTTATACCGATACGCACAACCTGTCCACATGGTTGCA
ATTACAAAGTCTCTAGCAGGCCCTATATTGATCCGGCGCTGCATAGCACG
TCTTTTAATTCTGCGCACTGTGGATGAGAAGAGGTAGTGGACTTGAAACT
AACTTATAGGTAGAGACCGACTCCTGCACCATAAGTGGTTCCGATAAAAA
GACCCCCGCGATGCCAAAGAGAAAAGAGCCATCACCGTGAGCGCCCACGG
TGACACCGTCAAAATACACCTAGAGCCGCCCTAGGAAGTATTTCAAAAAT
CGTCAAGTATAGCCGTACGAAATAGGATATTCTCGTGGTTCCTCGCTTGC
AAACCAGGGGAATTACCTTTTATTTGAACTCTCGTACAATCCGCACTCGG
GGCATAGGTAGGGTACGACGGGGGCCGCCCTGCAAAGTTAAGCTCCCCGA
TGAACCTAGTAGTTTCTAATTTGCATAAGTTGGACATACGGCCTCGGATT
TTAAGGGGGAGCACCAACTCAACTCATCCATATCGTCAGCTGCACGTGGG
GATAGGCTCCCGGATCTCCTAGATATCAATTCCAGGAGAGGGAAGATTTT
AGAATCACTCACATTGGCGGGTATCCAGTACGTCGATCGCAAGACACAGG
AGGATGTAGACTACTTCCATCTGTTAATGGAGTAACACATACGCTTGCCG
TGCCGGTCAAACTACGCCCGGGCGCCTGCGATTTCCATATGGCAAACAAA
CTTTAGATACCCCTCACATCACCCTTCGGCGAACCTACGCTCGGGTGATC
TCGTCTTAAAAAGGTAAACGAGTGAATGGCGCGACCCAACAATCGCTTCT
GGAGTGGCATAGCGCACTAGTCCTGCGATCGCCTCACGTAACGCCCTTCG
TCTAACATCGTAATGCGAAGTGGAGGTAATTGATCTGAATATGAATCATA
TGATAATCTTCCCTCGTAGCCGGTGGACACAAGCTCGACACACCTCTGAA
TCAATAACAAGTAGTCTCAGACACCGCTGATTAGGCCCCCGAGTCGCTAT
GACTTTGTTTGGACTGATCTTGGCCAGCTGCGCCTACCACTCTCTCTGGA
ATGGACGGACCTTCTGTGATTGAAACCGCGGCCTTTATCTACTCAGGATT
GGGTTTACGAGCGGACGTACACACCCTTCTATAGCGTCGCTAAGACGCAC
GCCATTCACTCGCTAGAGATGTGGCGCGAGATTTTAAAGCTCCATAAAGG
ACCCACATTTGCGGAAATGCGTCAGAGTGTAACAGGGTATTTTAGCTAGA
ATCGAAACTATGCACGAAAGCACGCATGGACTAAATTTGATTTTTCCTCG
AGACCCTTGTATGATACCCCAGGAGCCGTGGAACTTATTGTTAGTGACGC
TTACAATACCGGGATTCCCCTACCCAAACTAGCTATACATATTGTCCCAT
GCGTCTGAGTTGTGGGCTCCGCCAGAGGATAGGACCACGCGGGTGCGGGT
GTCTACTCGGCTGAAAGTCGGTGCAAATGGTAGTAGATATATTTCAGCAG
AACTGTCCTCTGGCGTCATATCGTATGCCGAACGTCAGGCAGACCACCAC
GGAGTTAGTGCCGGCTTTTAAAACGCAAAGTGCACCAAAAACTTCTGCTA
TCGCTGTCAACTTGAAGATCGCTAGACTCGCAAATGGAGGTTAGGTCACT
GTCCCACTCGTTCCCTAAGGATCTCAAACTGCTCTGGAATTGGACCAAGG
GGTATTAAGGCAGGGCACATGGTTACTAGATGCCGCGGCGTCTATATAAG
AAATCGTTCTTAGAGTGGGAGCCTGGTGACATGGCAAAATCAGAATTATC
TGAGGTGCGATACCATCTGCTTCTAGGAGGTATCTTTAGTTAAAAGATTA
CTTCCAAAGAGCTTGGCGTATTTAGAGGTTGAAAAATCCAATCCCAGCCG
AACATCAAACCGGTTCAATATGTCGCTTCTTCGATTATGGACGTACGAGA
TAAGGTCAAAGAAGCGTGAGGACTCATATCCTAACTGCGTGTTGTGGGTT
GTGGAGCGAACCAATGGAACATAATATATGCCTGGTCTTTCGGCAGTTCT
ACGTCTCTGGACTGACCGCGCTTTGGCTAGGAACCAGAGAGAGAAGCTGT
GAATTTTTCTTAGTTGCCTACACCGTAAGTCTGGTGGCCCTCCAAGTCGT
GCACTCCAACCAATTTGACCGATTCACTCAGCACGCTCGCCCAGGAGCTC
TCCGTAATTCTACCCCGGAGGTGACCGCCATTTCTCCGGTGAACTCATGG
GGCAATGGACCCGCGATTTCAGTGTCCGTGCACCCAACCGTCGAGATGCA
GTACAGTGAATTCGCTGTAGGTTGTTGTGTCGGTAGCCCTGCGCCTTGGA
AGGGGTGCCTCGTGCGAGGGGCATCTCGGTGTCCCCGGAGTTGGACCATA
ACAGCTGCAAGCAGTCGGCAGCCAGCATCTCAGCAAGTTTCTTTCCCGGA
GGGGCGTGTATGCCCCAGTCAAGACCTAACGTAGGTTGTCTGCGGCTCTT
CCTGGTGAAGCCGCATCCTACTGATATTGTCGGGGTTTGGCAGCGATAGC
GGCTTGATTGGACACGTGTATAAAATAGCTACGTTTTCCCGGCTAAGGTC
GCAACGCCATCTTACCCGCCGAATAGCCTCGGAATACTTCTAGGTCGAAC
CCGTGTCACTTTGTCGCGCTCGTATCCTCTGATCAGGCGCAGTCGTCCCG
TCAATCAGGGCCCGTTGGTTTAGCTTCCTAAGATCCGCGAGATTTTACTG
GAATTTGCACCCCGAAGGTGCCACTGGAAAGGGCAGACATACTGTTGCCC
TCGTCAACAATCTGGGGCGTAGGCGTCCCGGATTTCGATTGGTTCGGCTC
TGACTCAACACGCTGCAACGAGACTTTGCCTAACGCTGGGGATACCCGGA
GGATCTCAAGACCCACGCCGTTTGGCGCCTGCATGCCGTCAACATTATCG
CTATCCCAAGTATACAGTAAGACCACTGGTGCTGTATTTAATTCCTAAAC
CTCCTCCCAGGACAATATTCTATAGCTCGCGGGTATGTATTGTAATCATG
GATTAGCACCTGACTGACGGAGCAATGGGACCCACGCAACCTGTTAATCG
TATCCGCATATCAGCTTAATCCGCGTAGGATTTCGTCGAGGTGCGTCAAA
AGAAGGCTTCAACTTGCATACGAAAGCGTTTGACTGCACACCATATTCAG
CCGCTATGTCGATGTTATTTGGTGACCCCACATCGTCCATTGCTGCACGT
TTGTTCCTTGATGAGCTCCCGCTCTGCCGGTAATCCTTCTAATAGGGCGC
AAGGCTTCCAAACCAATGGGCTACCGACCGGAAAGGTGGCACTACGTGTC
AAAGGTGGCGCAATGTTCCGAACCTCGATTTTGGTACAACTTCAACTATT
GAAGGAGCTTTTCGAATCACAAGGATGACTTGACCCTCGAAATGAGTTAC
ATGAAAAAAGTGTTTCAGTCGTTCCGATTACGACTGGTCGATCGGTGAAT
TTGGTCTGATGTTAGTCCCGAGTCTTACGGCTAAGTTGAACATGGGGCAC
AGTTCGCTGTCACCTTGCCTAGCTCTTCCTGACGAGAAAAGGATTCAAAG
CTTATCAAATGTCACCGGCCGGTACGCGGGCTCGCTTGCACGTTATGCAG
TACATAATACGTGCGCTAAGACGGTCTAAAACCTGCCTTCCCAAGTTAGT
TAAATCACCCAGGGTCGGTCAAGCCATTTATGAGGACTGAGTCGCGCTCA
CTGGGGGTAACGCCTTGTTGCCTATCGCGTCGTAATGCCACAGGGCAAAT
TGGCTTCCGTTAAGAGCGCACTGGCAAATACACCTGCAAGAGAGCGCATA
CTGTCGAAGACTCCCGTCGTCGTGCTTGTGTAATCCGGCTCCCCTGGACG
CAAGCTGGTGGTAGCGATCGCACAAATGAATTGTGAGTTTCATGCCAAGC
AGATTGCAACTCCAGGCGTGTTTAATGCATTCCCTTACAAACCGGTTAGG
GAAAACCGAGGGCCGTCTAGGACTTGCAGAATTAGCTTGTCTCGGTTTTT
GAGGAGAGCGAAACATCCCTAAAACGGCTACACCGCTTCCCACGCAAGAG
CGTATGCACTTATATCCTCAAGACCATTCTGTACCCGAGTGGCAATCCGC
GGTTACCTCCCGTAGTGCAGTACAATAGATTAGATACAGAGAGAATCCTA
TTCGCGCGCCGGCGTATCGGGGTTGGGGTCGAGTGAACAGATCGATTGGT
CTCCGTAGGCTGAAGGTGGTTCATGGTCTTGTTCTACACTACATTCGAGT
GGTCCGTAGACCTTAGACCATCCTTTAAGTGGCATGGTTATAGAACATTT
CATCAATAGAGACTCGTCACCTTACCCATCTAATGCACTCGTCATAGGAT
CGTGTCGCAGAATCGGTTAATTCAATTCATGTGACCTTATGCCTGCGGTT
GAGCAGGTTCAGTTCTTTTAGAAATGCTCGTGACGACCGTCAAGTCACTG
TGAAACAGTTACCCTCGTTAGGTTAAGGGTCTATCATATAAAGGGCTAAT
TCCTCCCCTTAAAGCGGAGGCTTTGCGTAATTCCCCATCCGCAACGCACG
GTTTCCGGCATCCTACCGTTAAATTCACCTAGTTCGTACTAGGCCGCACT
GCCTACTTGACCGTCTAATATTGCGTATAAATATTTTTGGTTCGGGGCGG
TTTTGTGATACCGCGTTGGCATTAATTGCGCTACGATCTCATAGGTACAA
TTGTCTGTCGTTACCCTCCGCGGCTCTCTTTCTGTCAACGAAAACGAACG
TAGTATTCCGGGCTAAATTGGCTGCGTATATGATTGTGTTACCGCCTTCG
TTGCAGGACTACACATTGATAAGTAGACAGATGTATGCTAGCCGTAGACC
TGGTGCTCGGTGTAACCAATCGACAAGCTACACCGCCAGACTGGCCACGG
GGTGTACTCCCGTAACTAACAGCATCCCAGCACGGTAAAAGAGTCTAGGC
AGATCGTCCGTAGTCATGCGGAGGTAGGAAGGAAGTTCTATAGGAATATA
TGTAGCGCCTTCTCGTCAAAATAACCCAAAGCTTATTGTTAGTAAACACG
GTTCCGATTTTATAGGGCATCGGGCGAGTGGACAACCATCTACATGAGTA
GATTCCGCAAGCCGCCCGCGCTAGGGGTTCGTGACTATACATCGTGACAC
AATTGAGAGACGCTGGCCGACATCTACAATCCGTAAAGTTCTCTTCCGAA
GTCGCTAGAATCGACCAAACACTCCGTATTTCGCGTAGGCTAACACGTCG
ATATTCATGTCACACGCGGTAACTCGTCTGAAAATCCATTTAAGTCTTGG
ACCTTGTGAACCCGAGCACGTACGCGTCTATCGTAGCGGTACCCATTATT
TATGACACCTTGATACACTCCCGTGCGAGCCGGGGTCACCCCAGGACACG
AAAACATTGAACTCCACGGCTTATCAAGTCGAAAGTCCTCGGCGTATAGA
AGCAAATGCTCGAGAGTCACTTGTTTTTGAATGACCTAAGAATGATGGCG
TGCTGCTAATTGAAGTAAAGCCACTTCTGGCGCTCCTAACTCCGTCCCTA
TATAATTCGAAGACGTTAAGGCGTCCGACCGAAACACCGACCGTACCGTG
ATCTAAAACTCCTCGAAGGTACGATAGGCACAGCACGTAGGTAGTACGTC
CTTGAGAATCCACTTCGACAGACAGATGGGAGCAAGGAATCGTGGGGCGT
TGAATGAGTCTCGGGACTTATTACACCATGCCCTTGCAACCAATTCTGTG
TGTGTTCGATGACCTATGGTTTCTACGCGTACGGTTTTACTATCTCTTAT
GCTGTACCGACACCGTCGTATGGGTCCCTTAGATCGTCGCGAATTGAAGC
CGCCCGACGTGAGGCGCCGGGCTTGGTCCCGTTTGGCGGCAACCTTTAGT
TTCAGACTCTGTGACGCCATGACTCGAAAACGAATCCTCTCTCCGAGCGC
CTCAGTCCCTTGGCGCAGTCTTTAATCATACATGCAATCCCTTGGTCAGT
TCCCAGCCTCTGCTTCCTAATGCTGGCTAATTTTAGTCCCTAATCAATGC
ACCCTGCATTTCCTGGGTTCCCTGTTGAGGGTGAAGCACGCCTTCGGGAC
CGATGCGTGACATGTTATTGGTGCGTATCACGTGCGACTTTTTCTCCACA
AACTAGCAAGTTATGGGAATTATCACAGGTTACGTCGAGTTCTCTGAGAT
AACCGCTCTGACCGAGTGATCTTGGCAGTGGCGTCAAGTCGATTGTTCTC
TGCGGCTTTTACCTAAGGATCACGAGAGTCGTGCGCAGCTTAAGTACTGT
TAGTGGTCCTCGAATATATGAACGCTGCATGACTACTGGTTAGTTATTGC
TTACACTATTGACCTAGTCAGCTTATGCCGAGAAGACTGAGTGTAGGCCC
CTGTGCTGCCGGGTGGGGAAAGGTTTTGATGGAGTATAACTCAAAACACG
TGCCTATCAACCCCGTCTACAAATTCGTCAGGTAAAAACCACGACTAATC
GCAGATAGTCTCCAAAAGAGCCGTAATTAAACGCCGGCACACTTCTTGTT
GGCTTGGTACAGTGTACACTTAGGAGGTGGGAGTCGGGGGGTCCAAAGTC
CTCAAGAAAAACAGTCGATGCGAGCCAGCGAACATACCAGATGATCTACA
CTTTTCAGGTCAACCTTTTATGAATGCAACCCAGACTACGACCCAGTATT
GCGTTATGGTTTCGGAAGAGTGGTTCCTTCCCTGAGGTACAACTTCTCGC
CGGCTAAAGTTGTCGGGTGGTTCTTTCCGATTAATTTACAATTATACAAG
CTTGCTCTACGCGCCCGAACATACGCTACTTACTTAACGCGCCAGAAGGC
CCAGGTACGGCCCCGAGCGTCAAATCCTCTCATCGAACGCCAGTCCCCGC
TAGTAGACAGACGGCCGTCAGTCGAGAGGTCACGCACCTCTCACCAAATA
CCTGGACCGGTGAAACCGCGCAGCACATTCGATTTTATTTTGAATACGGA
TAGGTCCGTTACTGCTGGAGGGCCTAACCCTCGTCAGATGCAGGGGTTCA
CATGCATTCTCATCTTCAACTCATTTGGTGTAATATGATTCCTGTCGTGT
GCGATAACGAATAAGCATCAAGCTCCGCGGTTTTGTCATATTTACGCGGT
GGCAGCAGGCACGAGTGTTCCATCGCCTTGCCAGCCGGGGTAGACAATTG
TCTCACCGGCGCTGGAGTAAAAGGAAACCCGTGGCGGAGCTTGACGGTCG
GACAATTGTTCACTGCTCCGCCGCGTGTTGTTACACGGTTACACGAGGAA
TTAAAGTTACGGAACTTTCGTCGCGGTACTTGTCATCAGGATTGGTGCCG
CGTCTTCCCGACGACGCCACAGGTAAGCAATCTGCCGAGCATCACTTTAA
AGCGGGATCTGCTGAGACCACCCTGCAAACGAGAAGCATACGACCCTCCA
ACCTCGTGCTTGCTCATTCCGGGGCCCGGTCTTCATGGAACGCGCTTCGA
AATATCTTCAGAGATACACCGATCTGACGGAGCTCATCGGGTCCAGTTGA
CTTGCACTCATACTTGAAAACGCACCGAGCGCCAATCAACCTTTCGGTCC
CTTATACTATGTACTTTTACTACGGGATAGACCCTTTAAGGCGAACGCAA
AAATCTACGGCGCTGGGACGGGGCTAGCATCGATATGACAGATCGTGGTG
TTATCCAACTGCTCCAACGGTGTTGTCTCACAAAAGACTTGTTTTATCCC
TTGATAAATATAATTTCGATCTTTCTTCCTTGTAAGGGTTTCGGTTGTTA
ACGACCCGGCACAAGGATAGCAAGAACCTTACCATGGGTCTATAACGTCA
CGGCGTGTGCACGACCCTCTCACTCAGATTGGTGTTATAAGAGGATGACT
TTCGAATGACATTGATGAATGTTGTGGGAACTGCCCCCATCAGTAATTCA
AGTTAATGCGGTCGCTCATCAGTCGAATGAGCGCTAGGATGCGGCGTCTT
TGATGTGTCGACGAACTTGTGCAAGTCTCTGATGATCCTTAGTTTATTAA
ACCTGTATGCAATCCCATATGACTAACAGATACTAAGGCTCTGTGGGGTG
ACTTCTCCTGGATGGCAACTGGGCTGAGCTAATCATTCAAACAGGTTCAT
GGGCAGAAGAATGTGATGACAGTGGCCGCGGATTTTGATGGATGAAATCG
CTCACTGTACCTCCCCACTATTGTAAATGGATTCTAAAAAGCTTTGGCAT
GCGTAAGGGCGCCACTCGAGAGGGCCTATTGCGCGGGATTGGCCTAAGAT
GTACCTATCATGGTCGATGCATTAATCCTGAGGGAATAGTTATGGGGGCT
ATGGTGAGACATTTGAATGTTATTCCGAGTCGAGCCTACCCCGTTGCACT
CGGGTACCGCGTGATGAGAGAATGTGCTGCACTCTTTTCGAACTGGTGCG
CAAGGCATTAACCTCTGGTTCCTCATGGGGATGTCGAACTTGGTCGTAGT
GCTCGCAATGGCATTCCCGCACAAATATGGATTGCAGGCGTATGCGGGAG
GTCCATAGCTTATTTATGATAATGCGACGACTGTCAGTTTCTTATATGTT
CAAGAGTCCCACATCTCCCGGAGGCTGTCCAACAACGTGTTTCTGAGATG
GAACGATTTAGGATTAACAACCCAATGCTATCAGGGCGACAGCTAGCAGG
CGTGACCTGTCCTGTGTGGCAGACTTCCAAGCAATTCTTGCGTCGCTAAA
CAACAATTAACTAGTTTGAAAGTGCTCTGCCATTCTGGCCCCCCTTCCCC
GGTATGTTAAGACACGCAATCGTGCGGTTGCAATACGTCAAGTATTTTTG
CTCTAGGTATTTGCTTGAGTATCATTCCCACGAACATCGCGTCGCGCAGT
GACTACGATTAGGATAATAATGAGAAAGGTGTCCGGTCGTGCTACCCAGA
GCTTCCACTACAGATGATCGCGAGATCTATCCACTCATGTTAGCGCTTAG
ACCTCGAACAGGGGCCCCGAAGGGTCGCATGCACAAATACCATCTCGTCC
GACGGCAGGGTATGAAGAAACGATATGTCCTTGTGCTCTCATAAGTCTCG
ACCGCGGGGGCGCTGCACCGTTATCCTAAATGGGGCTACATCGGCTCGCG
ATCCGCTGTCTTGCGCACCTACTATTTCCGTTGAGCATCGCACTGAGCGA
GAGTTTAATAGTATCTCCTCAGAAGAAGCGCTTGCTCGGCTAAACCGGAT
GCCGCAGGTTCTACCTACGCGCGTAGCCAATATGTACGGCTACCGTAGCA
GGCACTACCTGGCTGGCCTGCTCCAATCGTGGTAGAACACACATTATCAG
TCCTCCCATCACGGTATGCGTCACGGACTTTGTGCTCTCAGATTCACTGC
GACCATTTAGAGTTCCATCTCGCCCCCTGAAGCTCTTCACTGACGTTGCC
TATAACGTCTTTTCTTATTCTAAGTGTGGCGACAGTGAGGGGTGTGATGG
ACCAAGCGTAATAAGTCATTGTCTCTAAACGAAGCAACTTTGCTCGTTCG
ATCTCAGCTCGTATCCTCATTGGTCGTACTGAAATATGGCATTCGGGCCG
CGCTTCCTTCCACAAGTTTAGGCATCTGAATCTTTGAGCCAGCGCATCCC
ACTAGATGCCCACCCGGCCATCAAGACGCGGATGGATTCTGGCAGAGAGT
TCTCTGTCAGTATTTGAAGTCCGCCCGCGACCGTGCTTGGTATTACACCT
TGATTGTTGGTGAGGAAAGACACGTAGTGGCCCCGGTGATCAAGGACTGA
CCAAGAGCACCAGGGTCGGGCTTGCAACCGGCTACAGAGGGACAAAACGA
AGTTAGTTTGATGTTCTCTTCATGCTGCCAGGTCCCTGATGCTCACGCAA
TGTGATATTCACCTCCTCTAGCCTACGTGGTCTGTTTCTGGTCGGAGTTG
GTACGGATTTACCTGACCACTGTCGACGATGCGAACGTATAAACTGTCGC
GCCGAAGAGCACACTCCATGAGTTAAAATATGTACATAGTCCGTGATGTG
TTAAAAGGATGAGGCGACCGGAGGGGTTGATGATGTGATCAATCCTAAGT
CAGATGTCCGGAGGGTGGCGTTGTGTAGAGGATAAGGGTCTACCAGACTA
CCCATGGTTGTAAATGCGAAGCCCTCGCAGTCTACCTTCATGGTGCGCTT
AGGTTGCTTAGTCTCGTAATTCGTGCAAGTGGAAGCGACAGACTCGGGCC
ACCTTGAAACATTCACCCTCGTTAGGCTTAAGGGCTATCTATAAAAGGCT
AATTTTCGCCCTTAAAGCGGAGGATTGTGCGTAATTCCCCATCGCAGCGA
ACGTTCTCGCATCCTACCGTTAAATTCACCTTAGTTCGTACTAGGCCGTT
ATCTGCATACCTCTGTCCGTCTAATATTAGGTATAAATTATTTTGTTTCG
GGGCCGGTTTGTGAGACCGCGTGGCACTATCCGCTACGTCTCATTATGGT
ACAATTTGTCTTCGTTACACCTCCAGGCGGTCTCTTTCTGCAAAGAAAAA
CAATACGTTACAATCCGAGGTAAATTGGTGTTATTAAATTGTGTTACGGC
TTCGTTGCAGAACTACACATTGGTACAGTAGACAGATGTATGCTGCCGTG
AGACCTGGTGCTCGGAGTATTTCTCCTCATTTGTAGGATAATCACAAATC
CAGAACAATGGTAGCCAAGTAGAAGGACACAAAGATCCAACAAGCTATCC
GCAGGACTCTTTGAGCGTTCCCTCATGCATACCTTGTAGAGTGTCACGGA
AACTCTCTTAATTTCTCCAAGATCCGTGTGATGTCAGCTGGATTTAAATC
CTCGCGGTGCATAGATCGCGACCTCGTTAGGCATCCTTGGACCTTGAGGC
CTGCCCCTATGAATTTGTAACCTAATCGGAAATGGTTGCTATTTACACGT
TCAGGGGAGGCTGATAATACTAAGCGCTAGTGAACAACCTCCTAGACCGC
GTTATTCCTTTGCATAGCGCAGCCTGGATAGGCTCGGACGGGGTGAGGAC
CCTGAACACTATCGGCCTATAGTCGTAGGAATCAGAGGCTATGGAGTTCT
TGATAGGTTGGGAATGATGACGGATCGTCTTAGCCAGTGTCTGAGGGTCG
ATGATCTCGTGTCACGAATCTTACCCACACAAGATTGAGGTAATACGACC
CTCATGGTTGGCAGGACCACGTGCTGCAACCGAGGGATCCCGTCCACGGG
TCCCTGTCAGCGACTGGTCGGAAGGAACACACAGTCACACCAAATATCTC
TCCACCGAGGCGCCTCTTCACGCCACGCGAATTGGTTCTGGACTTGAGCA
CTCTTCTCTTCTAAAGGTATTTCACACATTATAAGTAAATAGTCCGGTAC
CGAGAAAACGTTGGGTTAGACATAGCAACCTCTGATCCCTGAGTATACCT
GGCATAGGTGTAGGATTCACTATAGGTGGTGCCTCAAACTCAACCGGTTA
CTGAACCAGCATAGCCGGACAGCGAACTTTCTCGAAGATCTGGGTGTCAG
GTCGGCTAAGTTACGATATGAGCCATAATAGCAAATATTAATCGCCGCTT
GTCGTAGTCGCCCCGTGAGCTCTAGTCGGACGGCGGCGTAGTAGAGAGGT
ATGAATAATACTATCTAAAGCCCGTCTGGATACCAGAGGTCTCGAAATAG
TTCAGCGGCCTGGGTTACAACGGAGTGAGTGATGCGCAGCTCGTCGGATG
AAGGTTGCTTCTGAATCTCTAAGAACCCCTACTCCTACTGCATTAAACAA
GGATATTCTTAACGACATTTGTACAGACACTATATAATACTAAAAGGAGC
TCCTCCACAGTCCTTGCTCCCAAGGCTAATATATGGAGCGCCTCCGTTTA
GATTGTCGAGGAATGACCCTAACGTGCAGGATGTAACATTGGAATCATAC
CCTGTCTCGTCTGTGAAACAGCTTATCTCAGACATCGCCAAAAGTTGCCG
GGGGTCCGCCAAACGACCTAGTGCAGAGATAATTCTGGATATGGGAAGTG
AACAGTCAGAGTGCCAGACACACCTGTGAGCGGAGGGCACGCTCAACTCA
TGAGTTCCGCATAAGCACGTGTTGCTGTCGTTAGATGTTTTATTCTCTCG
GGGTTGAAGCACCCATTTAAGACATTTACACCCCCATGGAGGAACCCGAG
CCAGGCGGGTTATCCAAAACGCACTGAGAAAGTCGCGTGACAGAGACTTG
CGCATTTAGCATACCTGGTCCGAATCTCGCAGGGCTTGAATCGTATCTGG
TGTAGCTTTAGTTCTACGTAATCGTAAAGTCCTCGTTAGATTCAGGGTGA
CTCTAAACAGTAGTCGCCATTGTTGTACATTACCCATCCTCTATTCCGCT
TTCACGGATCTAGACTATTAATTCAGAAGTATTACGTTCATGAACTGGTA
GTAGGGGGGCTGAGCTAGGCTTGCAAAGTATCGATTGCAAAAATACATAC
ATCGTCGCTATGACACGTACCAGGACAAAGTAGGGGGTGTGCTACCCACT
GTAACGGAGCAGCTATATCGGACCCAGCACCCCCCCGGCGTAGAGTATTA
TCTTCAAGACAGCTCTATTTATTGACAATTAGCTCCATAAGGGTTATGTT
GGTCTCTTCTAAAGGTATAGTAAGCTGAGTAAGTGGAGTGCATTGGGTTT
CTGTTAAGATGCATTCTCAACAGGAACTGTGAGGTAAATTCATCACCGAG
AATAGATTCCCGCCAATAGATCCCCTTATTACCATTCTGTTATTTCTGCG
CGCCTTGTGCAGGCACCCTAGACTAGTCGGGGTTACCCTATATACAGCTC
GCTACTATACTGCGCAGTGCCGGAGTGTCTATCGACTTATCAAGGTGCCG
GAAGGCAGAAGAGGCGGGCTCAAACTGACTTCGATTGGCAGTCTGGTATG
TGTCAGCCGAATCTCTTTAAGGTGCTATCCGATCAATTCTATCAGGGGTG
GGGCGTATACAGAGTACATCACCACGATGGGTATTAGAGGGGAGTGCCCC
CCCATCTAATGTACGGTGTTAATCGTGCGCTTGATGGCCATCTACAACAC
GGTATCTATACTAACTTAGGTTTTAGCGTAAGTAATGGCTGACGCGTGTT
AGGAACATAAGGGTGCATCCAGGGTTGAACCTTCTTGACAGCTAGGGCTT
CGCTGTCCAAGTGAGTTACACTGGATTTTCGAAACTAGGCGCCCAAAGTA
CCCTTGGGGGTGCTGACCGGACGTTAGTCTATGAGTGCGCATCTCTGGTT
CCTCGCATACGGAGTAGGGGTTCCAGCCCTATTGTTTCGTGAGCGCCGGC
CTGAATGCGAAGCTATTTAGCAAAGCACATCTAGACCGTGGGTGATTGAG
CGGATTCCGCCTGGCTTACTTCTTCTGGGTCATCTTTGGAAGGTGTCTTA
GCGTCTCCCAAGAAGGGTAATATCATAAATCCCTCCGGGTTCATGTCCTA
CTCTGAGCGTATCGGTATAAAGCGCGATGGTTCGGAGACACCGAGCTCTT
CGCGTTTCAGGACCCTATTGTCGGAGTGCCTATGGCGATAAAGGGTCACT
ATCGCGGAGTGTATTGCCTGTGCTGACTGAACGTCCGTTTTCACACCCCT
CGAAGTATGGCATATGATTTCGTCTAAACTTCTAAGTTGATTCTCCGACC
CGACAGCTTTCGCGGCCCGAAGGGGGATGGACGCACTCCCTCTAAGGTGA
GGAGTCCAGTATGGACATTTTGACCCGCAGTTAATAACAATTTTGTTAGA
TAGACAATTCTAGGCATCAGGCCACACCCAGTCATGAGATGTTATTTTGC
ATCTGGATAAGAAAGCAATTATAGCGTATTCCCCACCCCACTACTTATAG
TCCCACAGAAAAAGTCGCTAAGGCATCCCCAACTATCAGGATGTAAATGT
GCTTGTCTGGGGGTCTGTACATCTCCAGGTATCATCCACGCCATGGTATA
ATCGCTCGCCAGCTGTTGACCGGCTAGCTCTTTCTCACATGGATGGACAC
TGGCTTCGTCACCGCCTAGCGCCCTACACGTAGCTGCTACAGAGAGCGGG
TTGGGGCGTCCTTGTGCGCTTACCGCTTGTCGCCGAATGACGCTACCCTC
CCTGCTAATTGTCTCGTACGGTTAGCATAGAGACCGCCGCAGTACCTTGA
AACAACTTCTTGGCATTGCTTGTTGATGTGCAGAGCAAAGCCGTGTCACT
TGGTTACTGCGAATGAAGTATCGGCCATGTGCTAAATGACACAGTTGTAC
CAAGGGCCTATTTAACTGACGTCTCAAAGTTCGTCCACCGCCAACTGACT
CCTTCAGTTACGACTCGGTTTACGAATATCCAGAGGCAGTCTCCCTCATT
TGAAACACCTGTGACATCTCCTCTGGGTGGGCAATGAAACGATTGCGACA
TGGGCATACGGGATCTTTAACTTCTAAAGAACAACGGCCTATATTGGAGC
TGTCCCAACGGACATACATTAGGTCCGAGCGCCAGTCGTCCCAACTCAGA
TAGCTATCGTGTTGAACTTTACAGGAATGCCAGTAGCTATGACAGGTCCA
GCGAGTATCAAGCGGCCAGATTCGGATAAGTTTTGTCGCAGAGTTTCTTG
CCCGGGACATACTCGGTACTTTCTACTACGACTCCTTGTCCCGTGAGAGC
ACGAGAGCGCCTGCCTGGTAATCAGCAAGATCGCATTGTCATACGCGGAT
GTGATAGGCCGCCATACGGACGAAATTATCATCGACCCGCTAACTCAAAT
TACGCATCACGCAGGATATAATAAAGATGCGGTTATATTCTGCTTTGGGA
TGTTTTACATAGCTTGCCCATTCAAGGTTACTTACAAACCCTTTTGGCAT
TCGCCCTTCCAAAACCGTAGAACCGACTTTCATAGCTAGCGAACAAAGAG
ATTATAGGGTTTATTCGAATACAACTTAACGTTGTCTGTGATCGAATTAA
GTCCATAGGCATTCGACCATGCCGATATCACAACACGGCCCGTCCCTCTA
GGGCACAACCAAGAAGCCGCTTCTAAAGTCCACCGCCCCGTGGTTACAAA
ACGACTCTTCAACATCGCCTACTAACAGGGTTGTATAACTTAAGATCTAG
CATAGGATCCCCCCGGCGTGACCTCACAGTCGGCTGTAGAATCCTACCGG
GGTGTAGTGCTTATCCAAGTGCTGTTGTCAGTGTCAGCCCGTAGACGGTC
TCGAGGAATAATGGCTCCCGCGTTGATGCTAAATTGCTCGTGCACATCGG
ACAAGTCGGCATGTTCGGTACAACTTGTTGTTAAGCGTTTGCCTACTCGG
CCGCAAAATCACATATATGAAGGAACCTCGTAACAACCCTTAGACATGCA
TATAGGTTTACAACGGGGAACACACGTTCGTGACAGGGTCTAGGCTGTAC
TGGCGTGGCAGCGACAGGTCTCGCTACATGTAACGCAAGAAATGGACATT
AGGAGCTCCCCCTTTTAGATTAAAATGAGCCCGCGTATAATGCTCACACC
TATGCACAAGGGATCATCATACGTTGACGTAGGACGACATTTACTTGACT
TCTCACCTGTATGCAAGTGGCGACATGACGGTCGTCTATGGACACCCACA
GGCGGGCCAACCACGTTTGAACCTCTTCGCCTCGTGGTGATTTGCCCAGC
ACGCCCCCGGTCTCGCTGAACCTTTAATTGAGCACCGGCCGTAGTGTCCT
TGCCGGGTGATCGTACTTGAGAAAACCGGGTAGTTTGTGGGTCAGCGCTG
TTCACGCCCAAATAAGGTTTTTTTAGGGTATCCGAATCCGCGGCAACCAA
TGTGGAATGCTTCTTCGTTACGGTTACCTCGCAGCGGCACTCTCGATATC
GACCGGTAACGCGTGCAATTCGATTACGTACGGATAGACCGGTTTAATCG
ATATCGACCGGCCGAAAAATCCGGTATAAACGGTTTGAATTGATGCTCGT
GTCGGATAAGTTCGTGAGAGGACCTTAGTACATAAATAACGCGTCGTCGT
GCACTGCGACGTCGCTTTGTCAACTCGGGAATTAGGTGGCGGGCGATATC
CGGCTTCTTCCACAGCTTAACCTTACAGGCCCGTGCGGAGTTACTGGTGA
TACCCAGACTAATATTGGGTAAGAGTGGTCATAATTTCACCCGGATGTTC
GACTTCGTTGAAGCAAGATGTTTCGCTTCGGTTTCACCCCCCTCCAGTAT
GTCCCAATAGATTTCGATCCCGGTGTTATTCACAAACACGTCTGAGAGGG
GAGAGCCCCACAACTAGAGGGCGAAATTGACTAGCGGGTTATCAGTGCTG
GGAGCTACAGGTTTAGCAGACCACTTGATCGAGCCGGGTGAGTGGCCATG
GCAGAACCCACGGTTTTGTTTACAGGCCACGGCTCAGGACTATCACTATT
AGTTATACTACGGAATCAGAGGCAAACCTTTCCGCAAAGCCCGGTCTGAG
CAACCTCCCTGCAGTTGCTGAGCCTACGGCGAACCGTCCCTCCGGCAATG
ACCCATCCTCGAGTAATGAGCTCTGCTGATGTCAAATCTGATTGCTCCCT
GACACTTTCGCATGCAGATTTAGCGCTTTCTATAAGAAAGCTTACAACCC
TTAGAGTCGAGAAAATCGAACCGGTCGGATCAGAACGGGGCCAAGAGGTG
CGTATCGCCACTGGATAAATACGGTAAGAGGTCTCGTGCTAAAACTATCA
GTTCGCAACGATCTTTAGTACTATGCCAGTGTAAAAGTGAGGGTCGTCGG
CTGTATGTGTTAGGACGAACGCAGCGTGTTCGTCTATTGCCTTCAGGCAT
AAACCAGTCCTCAGTGCTAAAAGCAGGGCGCGCGAAGTCTTGCTAGTGAA
AGGATAGCTGGCGCATCAGAGAGCACCGCTTCTGTGAAGTTTTACAGAAT
AGACACGCCTTAAGTGCAATACAACGTCTCCGGGCGTAGAAATAGTGTCG
CAGGAAATTCGCCTAGCGACATCCATTCAAGCCTCGGACATTTGTCCTTT
CGCTGCTATAAACCGCGCCGAAAATCCAGACTGATGATATCACACGGACA
GCATGAAACGATATGGAAACCAGCACAATGTAGCGCCACCAGGCGGCGCT
TCAGAGGCCACGCGCAGCGTGCATATAATCTAACGCCCATACCGATCAAA
TCCAACCCGCACTCGGCTTGGCGTTATCCGCCCCGGAAATTAGAGCCCCG
TTTGTGCCAGAATGGTTGATCAGCTCATCAACCGCGACCAGCTTTAAGCA
CGCACGGCGACGAAAGCCTTTTGCATTGACACTAGGCGCGGAAAATATTT
TCTATCAGCGAACTGGACCGCTAGTAGTTTGTCGGCTAGACTCGTGTCGA
AAATTAGCGAAACAGAGGATTTCGGCGCTCGTCACTGGCATCTTGCCGCT
AGGCATAAGATGCGAGATGGAAAGCACGCCCGATAAGTATCGGGTCCGAA
AAGATAGCTTGTATCATTGGTGCTGTAGACCATTACAATGGGTGACTAAT
CCTTCGTGAATTAAAAATGGACCAGAGCAGCGCTTCTCGTGCTGACTTAG
CGCCTTGCAAGCAGCATGGAATACCCTTCTGTTCAAGCCGCTGGAGTTGT
CGTATTCCGAACCTTTACTTTGGCCAAACGCGCTTAAACCCCCAAAAACA
GCTTGCAGTCTGCACACGGAGGGGCACACGCCCACACTGGATCTCGAGTA
TCTAACAATTTCCGGACAGAGCCAAGTTGCTGGTAGAGAGTTCGGTGCAT
AATTTACAAGAAGAAAGATACACCCAGAGTCTGCTACATAAACCTCGCAT
GCCCTAGACTACTTTCCAACGGGTTGGCCAACGCCGTGGGTTACCTGACC
CCCATAACATCGGAGATCCGATAGACTTGGACTTTGATTGCGTTGGACTA
CCACTGGAGGAGGCTATCCGATAGGTCCTTCGGGGTGTCCTAATGCACCC
GGAACTTAAAGTGACATGCCACCAAGTTGCAATACGATTTATTAGGATTT
TACATATGTGCTTGAATTGCATAGATTAGCGTCACGCCCCTCGGCACTAC
AACACAACAAGCAAGCTAGGGTGATTGGACTCGACTATATAGTCTGGACA
TAACCCGTTTGAACATCCGAATAACAGTAGGGGAGCAGCATACAGCATCA
CGCCCACCGCCATCCGGACATATACCAATAGCGGTATACACTCCTAGTCC
TTACACTACCCGCTCCACAATACCTGGTACGCAAAGTTGTCTTAGATAGC
GTGCCACTTGTTGAATCCAAGGCAGCCCTCGATTACTAGCCCTACGGCAG
CGAGTAAGCGACCATATGCAGCGAAGGCGGTACAGGTGACGCGGTCCTAT
GCAGTGTAAAAGATGCCTCCAAAGCGTAACCGCTCCATGAGCAGGGGAGT
GCGTTGTACTAGGTGTGCCCGGCCACAGCGGGAGGACCAGTATGTTGTAT
CAAGGAGCGGGCCACTGTTATTAAAGGTCAGCCAACTCTGGTGCATCAGG
TATCGGATTTTTACTTTGAGGAGCACACGACAGCGAAGGTGGCGCCATTC
AATGCCCCGTTTGATTCTTACAAGAGGGCCTACGACGAACAACCGCTACG
AAGTCCCGGAATTGACCGGAATCGAGGGATGCGACACGTGCCCCCAGGTT
ACAACATCATTCCTCGCGTCCATGAGCCATCATGCTACGATAGGGCGAAT
TAACGAATTTAACCTTTGGCTTCTACGCTCAAGGTATTCGTAAGCCCAAC
CACGGAGCCTCCCAATACAACGCTTCGTGGTAATCTCGAACAGGGTCGTA
CATGAGCGTCCAAAATCGGCAGGCCAAGCCATCGTATTCTATTTCCCTGT
TGGATCCTCATTTTCACCTAAATGAAGATCAACACCATGGCTCCCGGTCA
CGGGTATTGGGTGATTTTGGTTCGGGCTAGGCTTTGACACGAACTAGTAG
AGCCAATATCCAACACGAGATAGGTGGCCAGCGACCAACCCGTGTGGACG
GAGTAAACGACCCGTCTACGTGCCCATTTTTCTCCGCTCGTTGGTTTAGT
ACAAATCCTTCTTCTAGAATACACTACAAATTCACGATAATCCTAATATC
ATTTTGATAAGCACTGATGTGGTTCACCTAACGGTCATGTGCTCCAATTT
CATGCTAACAACACGTCTCACAATTGTAGTGGTCACATGGAACTTCGGAC
GAGCAGTTTGCGTAGGCTGTAAGCGAGATATCGGTAACGATCTGGGCCCA
ACCACAGCGAATTTGAGGGGCCTACGTTGGCGGATTTGGAGGTATCAAAC
CGCAAAGGTAACGCCGTTTGTTTAATGAAGACAGGTGAAGTGCAAATGAG
GCAAATTCTTGGCGGCCAGTGTATACGGTGTTCAGTAGATGAGCCAGATA
ACCAACACTGGTAGATTGCACAGCTGATCTATGGGCAAGGTTCGCGATGT
CGAAGGACCCGTGAAGTGTTGCTGACGCGTTTACCGTCGACTAACAATTC
GCGATTTATCTGCCGACGCTAACAAGTCCAGTTGCAAGCAATGAGGTGTG
TGTCATTGTTACCAATTGAGCAGTTATACCTAAGACAAGTCTCGATCGAA
TCCTGTTTTAGGAGCATGAACACACGCCTGTGGTTGTATCATCTACTAGA
GACGGCCGAAACTTCTCCCGACTTTTTGGTGAAGGGAAGAGCAGACTGGT
CTGTTAGGTGTGCCGACGCCTGACCGGGCTGGTGTTCGTCCAAAGAACAC
CTGTGTAATCCCTCATGCTATGTCTAAGACCTCTGCCGACGCCTGCAGAC
CGTCGCTTTGACTCCCTGCTTCATGGTGACAGTAGCTTGACTAGTCTAGC
CCCCTAGGTATAACTCAGTCCAGGCTCAGTTGAGGTGGGCATTTATCCAG
GAGACTAACTGCCCGCGTTCATTCATGGGTGTTTGTTTGACAACGAAGTG
ACAAGCTGTGTGGGTGACTCGGTGATCAGTGGCATCGCTCTGGCCGTCTT
TAACTGGGATGTTCTGTGCAAAGGTTCATGTGGGCGAGGCAACTCGCGAC
TTATAGATTGCTTAAACACTAATAGACGTACGAGAAGGTCCTTTAGACTT
GATTAGTGTAAGGTCCCACCATGTCTAGACTACCGTCGACAAACGATGGT
CTGGAATTAGGTAACGGCCGCCCCGCCTCTCCTCACTGCTAACCACTAAT
CGCGCGAGTTACGGAACCAGCGACGACCGATCCCACAGGTAAGCAGGGGT
CATAGAGTTGGGGGTACCATAGCCCACTGGCAGTTCTAATATAGTCAGAT
AGTTATAAGTGCAGGAGATTAATTGCTATATAGGCCAGTATGCAGTCGGC
CGGCAATATCAATAGTAGCCACTGCCCGTGCTCATTCACGTCAAGTGGCC
AACGAGGCCTCTCTCGGCACTTCTTAGGGTGCCCTAAAAAGCTCGTGGCT
TGCGCCTGGCAAGCGCTCGTCAACGAGAACACACATTGGTACTTCTGAAT
CGTATTTCAACCGGCCGCTACTGTGAGCCTAAGGCGTTTGCAGAAGGAGC
TGGGACGAAAAGGTCGTTTTATTGGCTACACTACCACCGCGACCAGCGGT
ACTCCTCAATCACGCGGTCCGTAGCAAGGAGTTTTGCACCCATATCCCAA
TAACTACTCCCCTGCCAGGTTCGTACGTTCCACGGCTTGAAAGAGTGATG
CTGGAGCCCAATCGTACAGGTGAAGATTATCCAAGGACTTTTCCAACCCG
CTAGGCCAACCAGAATGTGCCCTTGTAGCGAAGATATACACAACCCCCGG
TGCTACATAAACATTAAGACAGTCCCCCACCCGGATATTCGAAGGCGAGA
CAGTGACATACAGCGTACATATATGCACTAAATCAAGTATAAACGACGAT
GGCAGTGACGGCCGCGCAATAATAGAGCGGGTGATGTATCTAAAGCGGGT
GCGACATTCAACAGTACTCCATAGAGTGACCCATCTCGATTAAGGGCACA
TCGTTAAACCACTCCCGGGTCGCGGTATGTAGCCGACCCAAGAGTCTAGC
TGTGTCGCAAGGGCATATACACCTATATATGGCAAACTTATAGTCCGGAC
ATGGGGGGTAACACGACGAGGATTGTTTGCGGTCGCCGCACAATAATTCC
CATAGGAGTATGACGGAGTTCTCTGGCAGAAATTTGGTTCCCAGCTTGAC
ATTTTTGTCGTTCTGTGACCTTGCTGCGATAACAACAACACCAAAGTAGG
CGGCACCCAGACCTAGACGAGATAAGGTGTACCTAAATAATCCATACTAG
AATTTCATGATTCTCGACCCTGATGGTGATATTCGCGGGCTACTGCATGT
ACAGTCCCACGTACCGAAATGTTCTGAGATAGCCATATGACCCAAAACAA
AATCCTTCAATTAGCGGATAGGGGAGCTTCTTAGGCTTTGCCTACGGAGT
TTCTCGGGTATAAACTGACAGTAGAACACTCACCTCCTCAGTAAGAAGTG
CACCAACCGTTTCCGGACTATTCCTCTCTCTACCCCAGACTAGCAGAAGT
ATCTAGGTAATATTACAGACCCCTTCATCTTGTCTCCTTGAGAGGCATCT
TGTTAGATCTAGAGCTCTTTACCGTATTGTATAGGATCAACTCGCGGCCA
TAGGTGATACAACCCATGTCATGCGTAGGTCAAAACTTCATTCAATACTT
AGTAGCGGTGGGCTCACATCTGCACCAATTTCAGAGAGTGTTATAAGGTA
CAATTGGGATCCCCAGCATAGCGGTTAGGGAGTTCAACCCGGTTCCGTCT
GTAAATCGGGCGTGAAGTATTAGTACATTGATCCTTCAGATAATTCGGGG
TTCCCGCCCTCATTCGATGTAGGTTGCATCGTACACCGCTCGCAGAGTAC
GATAGCCCCCGTTTCTCTAACGTAGCTAAAACAGAATGAAGACGGGGGAC
GTGCGTAGGGTTGGGTTATGTTGAGTTCCAGAGCGCCAAGAAAATCGGAG
CCTCGGTTGACTCCAAATTCCGTCTCTCAATAGTCCTACGTTCGTGAGAG
TGGCCCGACCGTTTCAAACCGCCTGCGTTTCCAGCTACTTGGTTAGAGTG
GCGTAGTTGCCAAACGGAGAATCTGAGGGGCCACTGTATCATCTGACCAA
AGGATTTCAACTTAAGGTAACACGGAATCCACCATCCGACTATTTTAGCT
AAACAGACTGCGGGCAATAGACGCTTTCGCGAACAACCCGGGTGGATTCG
CAACGCAAAGTGACCATGGCGCGTACATGATACACGCTCCGGAATAAGGA
CTCCCGGTTAAACAATTCAAAGTTGATTCCGAGGTAGCAGAGAGGCTCAC
TACGCACAGCTACTGCCCCGGATGCCCAGTGTGCAGGGGTCTACACAAAG
AAACACACTTACAACACGTAGCCCGGACGTCCATCAGTGCTTCGTACCCC
CCGATATTCGCACCAACCACCGAGACAGTTCAGCTCAAAGCACGTTTTTC
GCCGGCTGGTTCTCGACATTACGAAATATATCATCGTGTAGGCAGTCGCG
GGCTTATGCAACTTGTGTACCACCTTAAACCATCGACTAAGTAATCAGGA
ACCTTATCCTCAGGGCGGGTTGTCCTAGAGTTGCATCGGTTGCACAACCT
TCCGATAAGTTTGGTAAGCCGAGTATCAGTAGGAATCTTCCTAGTCTTAC
CGTGTACTGGACTGAATCCCTAATCAAGCCATCCATCCACCGGTAACAGA
AAGGCTATAGAAGTAATCCTTTCAAGCCCGGTTGATCGCCGTTACACCCA
GAAGCTCGGAGCTCCCGTACTCACGATATCATGGGATCTCTCAGCAAGAC
CGCTCCTCCTTGCATTGACGCTCGGTAGGTCTTTCGACTCCAGTGAACTG
TGAGGACGGGCTCAGGCAAACCAGAGTCCTGGTTAAAAGGAAATCGCGAT
GTGTCTCCCTAAGCGCAATCTCAGTGGGGAGTAGTCATGTCTGCCACATC
GTGCCCAAGGACTACATCCTCCTTCCATGGTTCGAGACCCGACTATCACT
GCTCGCGGTTGCCCGGTTTGTATATGGATGCAGTGAGGGGTACTTCTGGG
CACATCTCAGGCGGACGACGTTAAACTCCAACCGTGTGCTTGCTCGTTAG
GGTATATAGAAACCCTTAGGTCTTGTTTCGAATTGTAAGTATACTACCCG
CCTAATGTCATAACATGGGATAGGTCGATATCGTACATCTAACTGATGGC
GCATTCGGATGGCATTGGGATCAAAACACGACATGTGTCTCAGGGGCGCC
GTACGTGCATATAGATTCGAATCAAGTTCCGCCTTGTGTCGCCCCCTTCT
GACTAGGGGTTGCTGCAGTTCGTGCCTACGCGTGGAACTTCCATCCGTGG
AAAGACCGTACTCGCGGTCATTGGTAACGGGTCCCATCGGATCCGCCCGG
CAAATTGATGGCGAACATCCATCGCCGCGCGCCGCCCCCCCCTGGGTGTC
AGACGGCACCTTGTGACGTGAGGGGGTGCTCCACGCCTAAATATGAACAT
CGAGGCACGTGACGGATGATACTCTTGATATAGGGAAGGGCACGAAGAAG
CCTTAACAATCCCCCCACTACCCCTCTGTGAACGTTTCCCATAGCGTTGA
GTATCTGCTGCTACGGATGGGGCCCGAATCGAGTTTTAATGTTAAGGTTG
ACGCTTTATTCAGTATAATTTCTCATATCGATTCCCAGTGTGAAACACTA
TTGACGGTGCGGTCTGCAGGCGCTCGCGAACCATGGTTGTGGAACTACAC
TCCTGGGTGCTACACAGACACCTTATTACAGCCAATGGACCTCTAGTAGG
AGCGCGCTGCATTCACTGGAGACCGCAGCTAAGTGATATCATCTCTGTAT
GATACGCTAGGTAAAACCACTTCAAGTCTGCGCGAGTCACTCGTAACCGC
TCATTTTCAATGATAACTCGAGAGCTTTCGGGAAATCAAACATTGGATCA
CAGTTCCTAGGCGAGTAGGATTAGGACTAGGTAGCAGGGACTTAGATCCT
ACCGCACCTAAATCACGAATGTCCTGGATAACGCTGTTGCCGCATGGGTC
GGATGAGATCTCAAGGTAGTAACGGGTGAGCCTTGACCGTCTGATGTTCT
TGTTCGCATGCCGAGGTCCTTGGTTACCAGTATAGGGAAGCACCCGACTA
TGCCTTATGTAAACCAGGACGTATGACCCCTTGGGGAGATTAGCCAATCC
GAGAAACGGGTCCGCATCAATGTTATACACGCCTAAGCGCACGGCGCTGC
ACCTCTGCGATAGCCTGGAATTTAAGTCTACTGGCCATCGGAAGTACTAG
CCCGACGCATCTCCCCGGCTTGCATGGGAAAGCAGCCTGACAACGGGGAC
GATGTCTCTCCATTTAGAGCGAGCCTAGCAGGTGCCGACACTCGGTAGCA
AACTCGTGACGAAGATTCTCCATAAGTCAAAATATCGAGTGTTATCCTCG
CGCGCAGCGAGAGTGTGTAGCCATTTATTTCTATAGTCTGCTTGTCTACC
TATTCCGCCGGTAGCGAGTTGAACTTGCGCGTGCCAGGTCGTGGTATTTT
ACGGGCGTATAAACACTGTTCTTGGGCACGCAGACCCACATGACTGCCGC
GCCCCCGCTCCACCGCCATCCGGCATATACACTAACGGTATAAAACTCCT
ATCCGACACTACCGCTCCACAATACCCGTGAGTACGGCAAGTTGTCTTAG
ATAGGCCGGGCACAGTTGTGAATTCCAAGGCGCCCTTCGATTAGTGACCT
TGCCTGCGAGTAAAGGGACCAGATGCGCGACGGCGGTACATGTTAGCGGT
CCTGTGCAGTTAAAAGATGCTATCCAAAGGCGTATACCGCTCCCATGGCA
GGGGATGCGTTGTACTAGGCGCTGCCCGGCCACCGCGCGGAGGACCAGTG
ATGTTGTTATCCTAGGGCGGGCCACATGTTATTAAATGGTCAGCTAACTC
TGATCCATGCAGGTATCGGAGTTTTACTTTGAGGGAGCACACACAGTCGA
GGTGGTGCCATTCAATGGCCCTGTTTGCATTCTTTCAAGAGGCCTACGGA
CGAACAGCTCATTGTAAGGACGTCTGTTATGGTCTGAAGACCAGAGGACG
ACGCAAAGCCGTCTGGTTTTTACGTGCTCTTCGTTATGGATTAATGTGAG
GGTGTAGAGGTTAGCCGACCGAACCACAACTACACAATACACTGTGACAG
TATATTTTTGCTCTAGATTTCCCTTGTGGGGTTTAGGAGACAATCCGCTA
GCGTGATGGAACGGACAGAGTTCGGTGTACGCGACCACAACCTATCCGGA
CGAGAGGCTCCAGTTGGGCGGGTCACGTTAACTGTAGTCCCCTATTGCGT
TCTTAAAGCGATGGCAGAGTCGAATACATTTCTCGGGAAGTTCCATAGTC
TTATGCGTGCGCATAGCGAGATCACGTTCCCCCTAGGCGATATCATCTTA
TGTCTTAGACTCTTTATGACAAACAACTCGCGAGGAATTGGCTCTCGCTC
ATTTAGAGGGGGTCCGTCAAGCCCCAGGGAAAATCTGGTGAGGCTGGCCG
TGCCTATGGACCAGCGAAGAATACACCGAATCTTTCCTCCTAAAGACGTC
GAGGATAGAGATGATACCTCGAAGGTGCCCCGCCCCCCCGATCTGGGTCC
CGTGCCCATAGGTGAGGTCTCTATAACCGTAAAATTGCACGTCAACGTGT
GATCTGGTGTTCCGGGCTGTCTAGGAGCACTGTGACGCTGGCGGCAGCTG
CCACAAGTCTGTGTGGGGTTCAGTTTCGAATCCGTCGGGAGATAGTGTCT
AGTCCGGGTCATCAGCAGGCCGACTACGTGAACCGTACACTTCGCACGCT
GCTCCTCTTTGCAAAGGAGAATTATAGGAACGTGCATCCAGATGCGCGCT
GTTATTCACTGCCATAGGTGATCTGTGGATCTGAGACGTGCATGAGTGGT
GGCTGCGCACTCCGTCAAACTTCTTACTTCGCGATCTGCAACTCTGATGA
TCACCGGGGCCCATCCAGCTCACTTGCATGGGTTGCGCTGATATGTGAGG
TATAACTGACTTGCCTAAGGACCAAGTTCATCATCAGTGTGGATTGCTTC
TCAGTCAAAGCATCGATGGTAGCGGATCATATAAGATTGCGTTTATAAGC
AGGTCACACGAGGCGTCTGATTTGATGGGAGTTGCTGTCAGCTCTAGGAT
TGTTTGAATGGTGGTGACGATCGCGCTCAATCTAAAAGTGTCAGTGACAT
GGAGGACTCAAGTCACTGTTTACTCAAACATTCAACCGCACAGAAACGAG
AGTTCTTTGATCGCTCTGATAACTGGATAACTCGCGGGGGGGAGCGTGTT
AGCTCCGTGAACGATGATACAAATTTTCTATTAGGCCACGAAGGGCGTTC
ACTTTTTCGGGAGAATAGGTGCCTGCGATCCTAGGACCCGGATAATCCCA
GTCATTGCCTATACGTCCGTGCTACACTTGTTCCCAGCCCAATAGGATCC
TGGCATATCATCCAGGGTGTAATCATACAGAAGGCCCAGTGTCTACCGAA
AAATCGAATTCGTGCAGCCATTAGGCAACTGAGAGCGACAATTAGATATC
CCCTTCTGGACCGTGCAGGTCACAGGAAGATAGGGGTCTAACGGGCACAT
AGGACCCCTCCACAACGTGACGGTAGTGTTTCGGGGGCAAGGGGTAACTG
CATGCCATACACTCCTCTACTGGAAAAATCTGCCATTAGAACATTAGAAA
AAGAGCGTCCACTGACCATTGGCGCTCTTGTGCTCGCCTACCTACGACGT
GTTCCTGTGCTGATTGCTTACTTAATAATCCGACGTCTTGATTGCGGCGA
GCTATTGCTTTCCCGAGAATTTAGTCTTAGGGGTGGATTAGGACGCGTCT
AACGCAATGTCAGTGTGGGAAGTGATTTATATCGTAGTAAACTCGACTTA
CCATCAGGAACGCGTGAATCGTACACTCCACGAGATCAAGAGTAGTGCTA
GGACCACTAGCTCCAAGCCACCCACCGTCGGGGGCCAACATCATGCAAAG
GAACTTCAGAGGTAAGGCGAGACTCTCGTTCTGCGCCTATCACTAAATAC
CGTTACGTGATCCGGTGGATCGGCACATTGCACGTTGACCAAGCCCCTCG
GGCGGCGTATAACGCATAACTTTGTTCCGGAGAGCATGTCAGAGCTATTA
ATCCCTAACATACGACGGCACGCGTACAGGATTTTTCTTGCTAAATCACG
TCGACACAACTACACGTCATTGTGGGGTAATACCTAATGCCGACTTGGCG
AAAGTCTCCGTCCCCGTGTGCCCTGCTCAGTAAGCCCTCGCCCGTTTTGG
GGAGGTGAACTGCCTCTCACGAGCAGTCACGTATCGATCTAGTTCCATTT
AACTTTTATGGCACGGATTGATCGATATGTTTTAAGCGCAACCAACGGTC
CACGTAAAACACGCACAGACAAATCGGATGTGACACCACGGAGCAACCGA
CGGGTGTTGAAACTGCCGCGTTAATAAAGTTTTAGTCTTAGGGTTGCCGT
CAGCATGGTTCTCGAGCAGTTGGATCGTTTCTACTCGCATACATATACTT
GGTGAGCATCTTAATCCCAGAAGTCCGATCGGTCTCGTCGACCGGTTTTT
TTGAGGTAACTAGTCAGGTTGCGGAAAGATATTCATCTGAGAGAGGTGCA
GGGGAATTGCCCGCATACGACTAATAGCTGAGAGTTGAACGTCTCCCCAG
CAGGAACTTTCATGACAGACATAAGCCTGGATGCCCCCCATTCCCGGGAA
CCATCTATTGTCCCAAGGTATTGGAATCGTGTTATGGAAGGTTGATAGGT
TTTCGCAGTGGCAAGGTCTGGGTGAGTTACGTCCAATACATAAAGTTCTA
TCCTTGCACACCACCCATAAGGTGCCCCCATATGAGCTAACGCTTAGGAG
TTCTAGACAGCGTTACTATGTGGGCGCACATGGCCACTCGTGAGAAATCA
CGGGGTCCTTATTCATCGCGGGCCAATCCCGCACTGGCGCCACGGGGGGT
CCATCACTGGCGGATAGCTGGACCGATCCTAAAGTACGTCTCACATACAC
ACGACTCGGCGACACTCCGCGCGAGTCGACGGTGACCGTCTGAAAGACAC
GACATCATCCTCTGCTAGACCCAACCATGAGGATACCCGCGTATTGGCAT
CATGTACGAACCTATGTCTGCGAATTGTTACTGAGCGGCACTACAAATTT
ATTAACTCGCACTGTTAGACCGAAACCCGGACGACACGTAGATTCATGGC
TGTAGGAACGGTCAAAAACATTCCCTCTCATGAACGATGGAGCCAAGGCA
CTCGGCAGTAAGCAGAACGTAAGGTAGAGTCATAAGATAACAGCTTCTTA
TGCCCCGACATTTCAAATCCTTAGAGTTATAGCCAGAACGCCTTACCCAG
GTGTGTGTGTAACATAGTCAAGGATGGCCCGCACTGAAGGTTACACCAGG
CCGTCGTGGGGGATGGAAATTGTCGTAGTATTGATTCCGTCGGCGAGGCC
GCTTTAGGGCCGGTTGTTTATCTGAAGGATAGGCTCGGACTTCGGTATGG
AGATCGCCGCACAGTGCTTCGAATGGCTACCGGAATGGTATGTAGTCGGC
GTATACCGTCGCAATCCCCAAGTTCCGCTTCCGACAAAGTGACCGTAGTT
TGGGGCAGGGAGTCGTGCACCGTTTTAGCTCCCTTGGTGCGGTCAGCTAT
TACTGACACTCCGCAAGATGTCATAGACACCAGCACCTGAGACCATATGT
CTGTTGTAGAATTTGCGAAGGCGGAGTGTACGCTAAAGAGACGCACCGAA
TCATACGGTCGCCAGGATGACGGGGGTTTCTTATCAACTTATTAGACGTT
GCACTGCAGATGAAGGTCACACGGTTATAAAGCCGCACATCCGTCCCCGA
CGTATTCTTTCGGCGAAGCAACTAGGACTGTCAATTAACCAACCGTGTCA
TACCCAGACCGTGAGCGTTAAGGAGTATGTAAATAGACACGATCACCCGT
AAAGTAAGCGGCACGCTTACGCCGAGTATAAATGTGGTAGCGCAGCACGA
GGTGCCCGGGTGGTTGTCCACAAGTACGGGTCTCATTCAAACATCCATGG
TCCACGGATTTAACGTTCAATCGCTCAGCCGAAACGCGCATATGTAGATC
AATTTGAAACTACTAGTTGATTCACGCGAGTTTATTTAAGACCTCATCCT
GTCAGGGGTCTCGGGGACCACATGTGGACGCCTTGAATTGCCCGGTCGGC
AAACCAGGCATATTTCCGGACCTCGTTTGCTCCAGGTTCCAACATGGTCA
ATTAGTGTGAACAGTCATTTATCTGGTTCCCCGCATGGGCGAACATCCCA
TAGAGATTACTGAGCCCAACCACGGAGAAAGAACAACGGCGTCGGTCGTA
TAGGAGTGTCGCAAATGCTCGAGGAAAGGAGTCCCCGATCCCCGGGTCAG
AGAATTCGATGGAAAGGCGGTAATACACCGTCACGCTGATACAGCAAGAC
TCAGGGGAGCAATGCGGCAACTACCCCCAGGCATACTGAGACATGTCGTC
ACCGCGTAACCATGCCCTATTTCGGTTGATTTTATGCTACTACCGTCGTG
AGAGTATGTTTGACCTGGAAATGAGGAGATGCACTATCTTCACTCGCAAT
CCGGAGACCTCAGGTCCGTGTTTGTGCCGCTCTCAGCCCTCCCTTTGACC
TATATGCCGTCAAGAATGATGCAAGCGGTGGTTAATGCTGCTCTCATCCT
CCGTAGGCTGTCCCATCAATTAAAAGGCTCTTTATGGTCTGTCCGTGTCG
CTCAACCATTATTCCGAGGAGCTGAGATGTTGAATGCCTCGAAGAACGTC
TCGGTGCATATAACGCGATCTATATAAGCAAGTGGTTATCGTAGATGGTC
CAGATATCTGCTGGACATCTACAGAGATTGCAGGACGGGTATATGGACTG
ACTAGAGGCCGGGGTTGGCGCCTAAGAGCCTCATAACCATTAACGAATCC
AGCTCTGAGCCTTCGATCTAGAACCTTGACCGAACATCTCGGTAAAGCAG
CACTCGTGACGCGTTCGTAATGAGTGAGGCCCTCGATACATGATTTGCTT
CTCGCTTCGTGGGAGCGGATCGTGAAGGAATAGCCAGTTGTTGCCACGAT
TTACTGTTGAGCCGATTGTGGCTGGATCGTTGCAGGAAGCAAGAGGTTGG
TAGTCTGTCTAAGAGGCGGCCTTTGTAGCTAGCTGGCATAACGTCGTCCG
AGTCACGGTGAAAGGTTTCCGTCATGTCTGCTCTACGCGGGCTGGTCAAA
GCGAGGTGCAGAAAGGCAAGTTAGGAACTTTCAACCTGTGTTCCGAACAT
GCGGCTGCGCCCGGTCTAGAAGGTCACTGCTTAGTTAGCTTCGATGCTTT
TCTTTCGTAGAAAATCATTGGCTAACGTCTACTTGTGTAACCCCCGGATT
ATTATGGCCACATCCAGCGAGGGGGATGGGCGTACCCGGGTCGTGACGGC
AATTACAGCAACTCCCGGTACTAATAGTCATGAAGGCACCAAAAGCTCCC
AATAACCCTAACTTGTCATATCATACACATTCATACCCGCGGTCTACCGT
ATTGGTAGCCGTCGGTTTTTGTCATAGCCCGCCGATGCACTCACGATTTT
ACTCCTCGGCACCTCTGTCTTAATCGCTACTCTGCGTTAGTTACAGGACG
CCCTTCCCGATTTTTTCCCGAGCAATCCATGAAAGGGCCAGCAAAAGTGT
CAATTCTAAACGAGAGTTAGCGCCTTCTAGGTCACATGTGGCTTGGGACC
TCCGTGTGTCCCGAAGTCAGACGATGTTCGTTGCCTTCCAGTGCTATGTG
ATACCTCTACTGTGTCTGGTATAAGGGACGCCTGCTTACCCTAAAACGTG
CTTGCGGGGAAGTAGGCCACGAACTGTGGTCTTGCGGGGTGTTATAACCG
CATTCCACTGCAAATGGAAGTGCACCCTTCCGGATATGTGGTCCCTCGTC
CGAGCCAAACCTTTGTCACGCGATACCAACTCCTAGAAGGTTTTCACGTC
TAGCTTCCAACCCGATTTAAGCACGCGAGGATATGCCATGCTCTCCTCAA
TCAATCCACCGCGAAGGACAGCGGAGATTGTACATCCTCTCATCTAGACC
GTAACGAGCGGATACTCACCACAAGTGGGCGCTATCGTGATAGAGTAGCT
GATTACAAACAATGCTTATGCCAACACCCCGGCGCTCCATGGTTCGCACT
GCGGCTGCCTGATTAACCGAACCTTGTCCACATACCTCGTTGGTTACTAA
ATTTCCCGCAGCCCGTGCCGGACTGTCGCGTAGTCACATAGGCTAGTTCA
GCCCGAAAAGACGTTTGATCATCTAGGTCGACTAAGTGAGCGCGAAATAT
TGCGAGAGTGGCAGATTTCTATACCATGTTGACACGTCCCCTCTGGGTGA
GTGCATCAGTATTAACTCCTGTCTGCAACGTTAGGTCCCCAAGTGAAAAC
TACTTTAAACGGTCTTCCCGGTGTTGGCACTACCTTCGCTAATAAGTATC
TGTCCCGGTTATTAACACCGATAGTCCGGGATTGTCTGAACTATTAGCAT
GCCTGACGATTACCAGGCAGCGAACGTATGACAGGCGGTGGAGTAAAGCG
GATTAACTACAAAAGGAATACTGAATGACTCTCAAGGAAACCAGACCTCC
TCCTACGGCTCGAACGCAACTGCGGCTGAGGGCCCCGGGGTGGTGCGCTT
CACTACTCATCAGCGATGCCAAAGTATCGCGTGGTGAGGACAAATATGCT
AGGAGAACAGAAGGAGATTGCGTCGTCGATGTCGCCACTGGGATAGTACT
TAGTCTCAACCGATTTTCATTATACTTCCAACCGCAACGAAACATGAAGG
TCAGAAAGACTAAAGACGAGACCAGCACTCCAGACTCCTGTCCGGTACCG
TTGTTATTATTAGGCCAGACCCCGGAACCGTGATCTGATCACATGATTAT
TTTCTGCGGTCCTCTAGGCTTACAATGAGACTTTAGAACCAGTGTCTGGT
TTACTTGGCCGGCTCAGGGAATGAGGTTGAGCCAGGGCTGGTTTTTCGCC
GTCTTGTAGCTTATCGACTGTCTACGAAAGCGGGTCGCACGAGATGCAAT
AAGCCGACTATAAACCCGGGGAATGTTACCCCACTAATTCTCTAATACGG
GTATTGTTCAATACTATGGACACAGCTAGCCGATGTCTGATTGCACTCTT
TCTCGAGCCCAAAGGAGAGCAACACGAAGGCGTGGATCGCTCTAGGTCTG
GCGTCGGTCCGCTTGCAGTCCTGGTTGACTGGAGACTAAAAACAGCGTCT
ACACCGCGTTAAATATTGGGGGCCCATCCTCATCCCGGCTTGAGGCTGTA
CGCTTAGTCGCGCGTCATTGCTCTTGTAGCTAGGCATTCTACATTATGAT
TGCGTGAACGAGAATTCCTCGTTTCAAAGTGGTCGAATGTAATGATGTTA
GGGGTGGAAGGTGCCGCGTCCCAAAGAAAGTTGAAAACACACAGAAGCTT
TCAGAACCACATAGGTCGACTTCTACGCGAGCTTTGTCGTACCTGTGGTT
TGTACGATGCGTGAAACGGATGCGCCATTTGTTCAGGCTTAACCCCTCAT
TCCCAACCACTCGCACGGGGGTAATCTCGAATTATATTGATATGATGACG
GGAGAGTCTTCGATGCCAATGGACGTAAGCACTAGCCGCCTCCAGATTCA
AAATGGGCCGTACTAGGCCGCCACATCATCGACTGTCTTTAATCGAGAAT
GAGGGAGGTCTTGCTCTTTAACGCAGGTTGAACCGCCGGCCGTACCGGTA
GGCTATCGATATCATGATTATAACCACTGTATCTACCCAACTACACGCAT
CTCTTGTATTCCAGATGTCTATGGAACCCTTGGGCTAGGGGTACGAACAA
CAGCCGGTTGTACTTATTCTTTCCGTCGCGGCACTGTCTAACTTTCGTCA
CTCGACCTGGTATTAGCGGTAAAGTAGGCACGGGTTGAAGCGATCAACTG
AATCCCGATCCGTAGGCAAAGCGGACGGGTCTAAGAACTTGGGGTTGATC
GGACGCGCTAACTCTAATCTTGTTGCGGCAGTAGTACGAACGTTAGGGAG
GAAGGCAGCTTTACGATGGAGTTTCGATCCAGAAATATTGTCCATGGTTA
TAAGGCATCAACCATCCATGACTATTGGGATGAGCCGACAGAACTACACC
CATTGGTGGAAAGGGAGCCGGTGGGGGGGTCTTGCCGCGAGGCGCGCAGT
AGTTACGCCGTCCTTTTCTCGAGATTAGGTGTGCGGATTCAATGCCTATA
CAATCCTTCAAATAATTTGCATAAAGTCCGGTAGGGAGCCACCGGACGAC
GGGACTAGATCGCCTCCAACGTGATCCCCATGCGTAAAGAAGTATAGTGA
CATGTCTTCGGTTACGCGTGGTCACTCCGATGAGAATGTTGTCGGGGTTG
TCGATTTGCCTAGCCTGCCTCCACTATTCGTAAGACTGACCGAGGCGAAC
CTCGTGGACCACTCTTTTTTGACACCGCGACAATCCAGGAATCGGCTGTC
GTGCAAGAGTCGCTCGTGCTGCAGTCTGGGGGCAGCCTTGCCGAGTTGGA
ACGGCTTGCCCGGCAGGGGCCCGCATACCTGGCACCTTAGGGGATACCCA
TGTGCGTGTGGGGACCCATGAGGAGGAGCGACTGGGTCTCGACGAGCTGT
CGCAGCAAACTGGCGTCGGACTGTCGGGCAGCACACTACTCCCCTGGCGA
CTTACGAATGATTTCTGCCGAAAGGTTTGATATGAGTGATCGCGGTCGTG
TCATTCGGGGAGGACTACTTTTCGCGTTGAAATCCCATGCCTACACCCTC
CGTACATAATTTTAGCTGATGCAGCTGTGTGTAACGAAATATTACGGTAT
CGTACACGGGATGTGACTCTATACACTTCGCAGGGTAGTCTGGCTACTTC
TTAGGAGCGGTGGTACGGTACAGCGCAATGTAAGGCCTACCCCACTCGAC
TTGTTAACAAGTCGGGGTTCTTGTGAGGCTGAGTACGCCCTGTATTCGAC
GGTACTCGGTTCTGACTTGATGTTGTCAGAGTCAGGAATCTACAGTGAAC
CTTAAAGCAACGCACTGCACTGAGGATGTGCATGTAGGGGGTGGTCCACT
AATGTCCCAAAACTAGCGGTGGTCGACGTACGTCGCACTTTGGTAGGAGG
TATGGAAGTTTCCACCATCACCTTCTTGGAAGTTCGAACGGGTGCTTACC
CTCCTAGTAAACGAGCGCGACAGGCAATTTCAGGACAACGGGTTTCTCAG
TACAGGACCTGCCGTGCCCGAGGTGGTCATTATACTGTCAACGTAAGAAA
TTACTTTTTCTGTGGTAGCTATTGTCTATCCCTCTGACTATGGAGTCAAG
TAGCGACACTTACCAAGAGGAGATCGAACGTCTTCCGCTTCCCTCGGTTT
TCGGCAACTTACGTCTGAACCGCCCCCATGCGTGCATGACGCTCCCTTTA
ACGCTCACTGACACCACCCTTGCGCGGAGTATCAACATTCTTCGTTTTCA
CTAAAGTACCAGCTGTGGTGCGGTGAAGTGAGATTCATTCGGTAAGATAG
ATCTACAGCAGGTACACAGCGTACGAAGCTTTCGTTGGAACGGCCACTAT
CCCGATGACTGTTAACACTTTCAATCCTAGAAGCGCAGGAGCTGGGCCTT
GATGCGCACGTAGATACCGGAAGACAATAATCAAATCTGCATTCAGACTT
ATTTACTACACCCATCCCCTACGTCCCAAAAGTTATTAGGGGACGAGCAT
ATATTTTTCCAATCCTTCCGATCCCGTGACCAGTACTATGTCGCGCCGAC
TCCGATCGCTGCGCCGTAGTCTTTCGTAGAAACAGTATAGCTGAGTGTAC
ACAATACTTTCTTTTAATATGCTAGTTTGGTTTAATTGACCTAGGGCCTT
CACAAATGCACGGGGCACTAGTAGGCCGTCAGTTCCCTGGGGAGAATGAG
GGGTACTACGTGATCCTCAACAACTGAACGAACGTCTCAGTGCCGTATGC
TGATTAAGGCTCACATCTATCTCCCAAAACGGACTGCGAGTGCTCGACGA
TTTTCGAAAATACAGCCGGGGCTTGGGCTGGTCGTCCTAATAACGGGTGC
ACTCCCCTCGGTATTGGGCCTAAATCCCTAAGGTTACCAAGCCGACCAAA
ACTTGAAGCACTGGGCGCCCTTCCGCCATGTCCCATAGCTGACTATGGTT
ATGCAAGGTACTTCAACCTGCCGGGCCCGACTATAGGGACAGACTATTCA
ACCCCAGTTAGGCTACGTGCCCCTCGCTTCTGTTAGTAACCGAATCTACC
GTCCCTTGGGTTGATGTCTTTTAACATCGCGAACGCTACGGTCTGGTTGT
CAGCGCAGTATTGTTGCACCGAGCAGCCCTTACCCGGCACGTCTTAAAGT
ATTAGTAGCCGTAATACTCAATGTCGTTATTACAAACAACTAAATCAACA
TCTACGTTCATCAGCGACCCGGAATCACTGATCCCGGCATCCCCCTAGCC
CAACCGGCTGGATCCCCACCTGGCGTGGCCTCAGCCAAAGTAGAACGGGT
TCTTAGCGTCTCACACTTAGCCAGATTAGGGACTGGGCTCGCGTTAAAAT
GAGAGCTAGCGGTCGCGTTGGACCCGAACAATTCGGCTTATCGTGGTTTC
CACTAGTCGTAGGCCTCGATCGAAAACTAAGAGTGCGAAACATGCGTACG
CCTACGCGTATAGGGCAATACACTAGACCGCCTACTAACTACTGTGTATC
ATATTTAGTCGCGTATAAAAATTGCTAGACATTACTAGTAACTCAGCTAC
TTAAGAATTGTAAAACTGTAATTCGTCTTCTTGCGGGATTAGGGAAACAA
TAATAATATAGCCGCCAAAGGTGTATCGGAAGGGCAACACTACCAAGCAG
GCGGTGACCGTTCCTTCGAGAAGTCACAAGGTTCTGATTAGAGCCTCAGT
CGTTCGTATTATTGGGCAGCGTCCCCACACTTGCAATATGTCCTTCTCTC
ATCCGCCCTACGCCTCTTGTTTGTAACAAACCGGGAAATTTTCTCGTTCC
GTCCTTCCCCACATTCGTCGAAATTACGAGGACAGGAGATCGGCGGGACG
TAGGGATTCGTGAGGATAGCTGTCCCCGGGTCTTGCACACCTTCGCACCC
GATCGTCGCGCACTGCCCGTCGCGTTTTCGCGGGCTATTTGTTTGGTATA
TTCTCGTGGCACCCCTATACAAAAGTTGGTTAATGCACTTGCATCCCCGG
CACCCCCCGCTGTAACCATCAAACGTTTGCCGCCAGCGATCCTCACAGTG
CCGATAACAGCCGTGCATTTCCTGATATCCTCCGGCAGCCCTTGAAACAT
CAGGGACCAAGCACATACTCAAGGGTTTCTTACGCTGACGCCTAGGCCAC
CACTTCGGTCACGGTTGTCACATTAGGAGTACGCGTTCTATTGCTCTGAG
CCTAGTGCTGACATCTAAGGCAACCGTCTTACGGCGTATACAAATATTAA
GGATCCCGCCAGTATCCCTTATGAAGCGCACAAAATTTACTACCCGAGAG
GTTGCACACAGGCACCCATGGATAATGCCACAAAGTTGGATACTTGAAAA
CTGGCAAACCTTGATATCGAGGTCCCTATATCCAAGATCTAACTCCCATT
TGCTATCTACCCGGTGAGACCGCAGCTCACGGCCCATGGTGGACTAACGT
TCCTCCTTTAATAGCCACCTGCATGGTCCGCTGATTCGGAGATCACTCAA
TCGAGCTAAGCTATGATAAAACCGATGGTACATTCAAATACGTATCCGTC
GCCTGGACCAAACATTGACGCTCAGATGTGGTATGATCATTCCGTACATC
GCTCAACATGATCGGGGAGTGCCGAGGGATCCCCCCAGCGGCGCAATGGT
TGGAAAGCTAAATAGCAGGGTCGTACTGTCACACGCGCTAGCAGGTCCAG
AGTATCCCTAATCAAGGAGAATATCTCCGGAAGACAAAGACCGTTTCTTC
AACGGTGTCAGTTATAAGTAAATAACGTCAGTGTTTAACGTCATACTGTC
TGAATATGATAACGAAGCACCCAAACCCCAGGCCCGAGGACGTATAACCG
GGGTGGAACAAGCACGCATTAATGTAGATGGAATGGATTACGTAGTCATG
GACCATTAAACTGGACAGGTAGAGCGAGCCCCAAATGGGGACAAATTCGT
AGCTCCGCGCCGTCTAGGGTGCGTCAGTGGCTGCGAAATTCTAGCTTTCC
CATTCGGGGCGTCGCGCTACTCGGGCGGCCTTCTGCTACGAGGTGGCGTC
CACGGGTCAGCTTCCGGGCGAATCTACGATCGGTACCAGAAGGCTATAGT
GCATTTGAATCCAAACTGTTGTTCACAGAGCGTAAATAACCGGTGTGTGT
ATGAGCCACAACAATGGCGGACCATGCATGATTTAGACCTGAAGACCAGT
GGCAAGCAACCTTCTATAAACTCCTTCCGGGCCTCTGCGCACGGGGCCGT
TACAACTAAAATTGACACGTCTGGTCTTCCGTAAATGTTCCTGTTATTCG
TGCACAGCTTAATATTACGCTGTGCATCTTCGTTCGCTTTTTTTTCTTGA
AGGACGATCACAGCTCACCACAATAGAAATTGAATAGACACAGAAGCTTT
CCAAACCACATAGGTCGATCTAGCGCAGCTTTGTAGGTACCTGGGTTTGT
ATGATGCGTAAACGGATGCGCCATTATTTCTAGGCTTAACCCGCATCCCA
ACCACTCTAGCACGGGGGTTATCTCGAGTTATATTGATATGATACGATAG
AGCTTCGATGCCATGTGAGAAGCTCTAGCCGCCTCTAGATTCTAATGGGG
TGTCTCAGGACCGCCCATCCTCGACCTGTCTGTAATGAGAATGAGGGAGG
TCTTTGCCTTTGCGCAGGTTTGAACCGGCCTCGCCGTACCGTAGGCTATA
GATATTAATTCTAACCGCTGTGTCTACCGCAACTACCGCATGGACGCAAT
CTCCAATACTTCCCGGGACCTGGAGCTCGCGCTATAACTGCGAATCAGCC
TGGTACTATGCATTTCACGAAACTCAAAACCTGCCCCGGGCCCCCACACG
ATGAGATAGGTATTCTAACTCCCTGATGGGAAAATCGCTTCCGAACAGCG
CAAGTCATTCTCTGACGGATGTAGTGTAGACACGTTCCCCTCGACGTGTG
GGGTGGGTAACCTGCTCCCCTGATTCGGGACCACCGTCCTGGTCTACGAA
TCCACTTGAGATCGCCGCCTCGATTGAAGTGGCAATACGCCCGATGGAAA
GTGGAAAGTACTCATGTCTCTCTTACAGTCTATTGACAACGCCCCCAGGT
AGTTATAAGGCTAAGGTATTTGGGACTCGCCGCTAGTGGGTCACCAGCAA
CCCTTCCTTTGGTCTGATGATGTTTGGGTGGGCACTATAACTAATGTAAA
GTGCCCGTGAATCAGTAGGCTATTTTGAATCTGTGATAACCCAGCACCTT
TATGTAAAAGGCATCGTGATCAGGGAGCTAGAAATTTTGTTGCTATGTGG
GGAGTGGGGATACGCGTGGACAACTATAGTCGTACCAACCCAGGGGGGCC
GAGAGAGTTCTTGGTACATGGAGGCTAGGTTGATGGGTGCGGGAGCTTTC
ACAGCCGAGCCTCCGGTTTGAAGATAAGCCATGACGAATATCTGCAGATT
TGCAAAGAACGTTTCACCGTCAGTCGCAACACGGTTTTCGAATCACTGTT
AAGGCTCAATGACTTGTCACCGCCCGTGGACTGTGTGCCACGGCCTGTCA
CCTGCCGACTATATTTACAAAACCTTAATAACGCCCTCCTCAGCAATCTA
ATGGTCCCGAAGTTGGGGGAATTCCGACGTTCCGCTTACGCCCCGACCAT
ACCCTTTGAGGTCTGGCCCAGTCTACTTTAGTCAATGCCTAACAGAGGAC
GAACAGGTCCAAGAGATTTAACGCGGCTTCATATAAAATTTTCCCCCTTG
CCTTGCATTTTCTGATAAGAATGGGTTATTCCAGATCAGAATTGCGTTAG
ACGAAGTCTGACACGATGCTTCACCCTCACAATGGGTCGTTCCGTGGTAA
GAACTTGTTAGCTGTGGATACTACACTGGGAGGACCACCTAGACGCGAGT
GCGGGACTTGACCCGAGATCTGGCCATGCAGAGATAGACATTTTGCCTCC
GGCGGTCAGCCAAGGTTGCACTCGTGGCAGTAGTAGCAGACTCTGATCGT
CGCAAGACGAAGAAGCGGGGGTATGCCATTTAGCGCCTATTAGCACCCCA
GGCAGAGTGTACGCGCATAAAATCTAAATACGCACCGGATGTGGATTATG
TCAGTTGAAACCAGATGACACTCGTGAGGATAGTTACACCGCCGTTACAT
TGGCTATCGAATTACCTGCTAGACTCTCGAATTACTATGCACTGCGAGAT
ACAAACACTACATATACGTGACGCCCGCGCAATTGGCCTTTAACTGGCAT
GTCTCGGGACCCAGATACACGATAAGCGTCGCGACGTGTGGTACTGGCCG
TCAGACCCGGCGGAGGTCGTCAACTTCCGGAGGGGTGATTAGGATGTGAG
AGACGAAATGACTACTGTTTGACACATGGACAGAAAACCCCACGCAGATG
ACTCCGTGAGCTACAGAAACAGCACTTGTTAAGTGGCATTCCTCATGGCC
TAGCAGCTACCAGTGATGGCGAAGTAATCATGTATCGTGCACTATTATCA
CCTTACCCCGTCTCTACATAATCCTCGAAGAGAGCGTCGCCAAAAAAGTT
GGATCAGCTAATTGATGAAACTTCCACACCTGCATATGCCTTGATCCACA
ACGATGAAACAGTCGGGGGGGTAATAGGTGGGGCTCCTTAGGCGCGCCAA
CTCTTTAATGTGCTTACCAGGGAATTCCTGCTGACGGTATAAGGGGAACA
CGTGTGTATCTTTCCTCTCGTACTGCTCTTATTCCAGTGCTTTCCGCTAT
TCGAGGCCTCGCTTTGGAATCTGGCTACCGTGCCCTGCCGGAAATTCGGC
CTCGTGGCAGCATTACCTGTAGAAAGCCAACGCATCGGCACTCCGTGCCC
GTCATCTTACTTAAGTACAGTTTTTTAGGCCCCCCCTAGAAGTCAATGCT
AAGTAAGGCCAGAGTTGGGTGTAGCTGATTAAGCGGTGTGTACCGGCATG
ATACTAGTGCTATAAATGGTACACCTACCTTTAGTTCCAGAGATTATACT
GGCCTGATTGGTCCAGTTTCGGCCGTGGTCAGTGAGAAGTAAGCGTAGCT
TGATTATAAGGATTGATTTAGTTGTTTGGTCAGTACCCGGGCCTCTACTG
GGCACTCGACAAAGCACGTCTTGGCCGGTCCTAAGCATTGGTTTATTGAA
CGAGCGCATGATATAGTCCATATAACAACAGAATTTGGCTGCGTTTTGAG
CGGCTCTCAATCAGTCTGTGCCTATAACTAAGGTCGCACAAAATGTGTTA
AGGCCGTTCGAGATATAGCGTCCAATATCTCTGATGCACACATTGGGGAT
CGTGGTAACAACTTCGATTTAGTTAGGATCAGATGCGGCATGCAGCTGGG
TTATAATCAACGAGATGTTGAACCCGGATACGGCCTACGCGGGCGCTTCG
CGTTACCCCTCCGAAGCCACAGTCGCAACAACGTGACGATATGTTGGCCC
CAACGTGTAAGACACCAATCGCCCTAAGGAGCGTGCAAGACGGTCGAATT
TAGTAATCCCCACTAGCGTTAGTTACATCCCATTGCGAAATTAAAGCCAC
CGATGGCCCTGTACTTTCACTGGAGCAAGCCTGTTACATTCCCAATCTCT
CGCAGCTAACCGTAGGACCTCTATTTGAAATGGTACCTAATCTGACTTGC
CCGTATCTGGTCACTGACCTCAAAGCGTCCGGTGTTTTTGGGCGAGGGCT
GGTGATCCTGTTACGAGGTTATGCCCGGGCCATAAGTCCTTCGGCTGACT
ACCGCTTACGCGATCCGGTTGCGCGCGTAAATGGCAGCAAAAGACGCAAA
CTTTGCTACGCCACTTGAGATCATTCTCCTCGAGTGTAGCGTCAGACAGT
CGGCCATAAACGGTGAGAGGCGCAGGTAAGAGCCCCGTAACTGTATTATC
GTCTTGGAATAGGTCAATTCCATTAAATATACAAAGGGCGTATCAGAATG
TGGCGGTTAAACTCAGATCCTAGCCAGTTAATGTAGGCTCAGGCCTCACA
GGATACTTGTTCTATATTGAAGTCGCTTAGCGTGGCGTATTCCGAAAATA
CCTTTATCTGTTCAGGGAATTCACATAGGCCAATGGCCAGCCCGCCTGAC
CGACTCTTGAGGTAGCACTATACATAGACCAATGTATAGGTAGGTCTGAC
AGCCTAACGAATGTAGGGGGTACCCCGCGATTATCCGTCGCGGATAATTT
CACATTACGTAGTGTCACACCCATCTTGGACTTCCGCTGAGATAAGGTGC
AGCGAGGGGTACCAAGTGTAGCGTGGGTCAACTGAGGTTTGACTAGGGGC
CGTCAGTATCAAGTGTTGTATGAAGCATAAATAACAAACTCGTCTGGCGT
TAGATCCTTAACAGCTTCGTTGGCGTTCTTAAGCCTCCCCGTACAGCGAT
AAGCACAAGGGGGCGACGATTTTGACTTAAGCGTTCGGTTCTCCAATTAA
CACTCTTCGCTACAGTTTTACCAGGATAGGTAGGTAACATTGGCCCTCGA
AACACTAGCACGTTATCCCTGACGCGCGTTGCAGGATGCTACCGCTCCGG
TGTATATGGTACGTCCTAGACAACCTAGATGTCGGGCACCCGCCGCGTGA
ATTCACTAAGTCCTATAGTGACTGGCATGCGCACTTCAGCGAACTTCGTG
CGGTTCCTTTCCTCTTACTTAACAACGTGGCGCGCAGCTAAGCCCAAAAG
CGTGCGCAGAAGTTCTGGGCAGGTTAATGCAAACATGGGAAGCCCGCTCA
CCAAACTTACGATCATTAGAACTGCACGAATGTAATCGCGACTGGAACAC
CCGGGCTCTAAAACCTCACGGAACGCCTCACCTGATCGTTTCAGAGGAAT
AGTTCCATGCGTCCGCGCAGATAGCTGCCCGACGATAAAGGAATCGACCA
AAGCCTCATAGCGCTCATGAAGCGACTGGGAATTTCTCGGATCACCTACG
GCATTATAAACAGATACTATAACCTGAACTAATATAGTATCACACAGGTG
ATTAACGGCTGAGGTACGAAGATCGATTGTATTAGGTCCCGTGTCGCCAG
GGGGCGCTGGAGTTGGATGACAGTATTGTCCACTAAGTGGCACGAGAAAT
TGTAGCCCCGGTTGTCGGGGGTTGCCATACCCCCTGTACGGAAGATATTC
CTTTGATGGGACGTCGTTGTTATCCGCTTTCCGACGTATTCCGCCTATAA
TAAGGGCGATTACGCTTTCAGTGAAAGATATGGCACACCTCAGGACGCAT
CCCCGCGAGGATAGCCACCATGTAAGTACTTAGAACTCAACGGATTAGTG
ATGTAATAGTGGGGTGTGGGTAGTGGGTCCACAAATGGGATCCTTATAGT
TCCCTCATGCATTGGTTTTCCTAGTTGTACATAGTGCATTCTGTATACAG
CAACAAACTTGTCGTTGATATCTCCTCTGTGTCGACCTTAGGATTCCCGA
GCATTATCCTGCATTCGTGTGAACTACAAATTCTGAACTCTCGCGTTACT
CATTTCGCTAGACGTCCTCCACGAGGATTTACCTCCCCTCGTACGCAAGC
GCTGGTCTCATGTTCCAGACCGTAACTGAACGCCGTATACAAGTAATCCC
CCTTGCCATGGCAGGCGTCGTTCCACCATTGACTCCTAGAGTGGACTGTA
GGTCATAAAAAATACGGATTACATTCTTGCCTGTCGAAGCTTGATTCAGA
GGAAGGAGCAGTAAAACTGTAATGTTTTCGGACAGGACAGCGTTATGCAT
GTCTCCATCTCTAAAGCCGACAAGCGGGTCGACGAAGCCCGCGGCGCGTG
TGGCAGCGCCAGTCGGGGTCTAAGGGGGGTCAAACATCTTCCGATAGATG
CAAGGCATGTCTCTTGCGCTAGCTAAGTATCTCCACAAGCTCTCTTTCTA
CAATTCCCGTTTCCGCCATCTTCTTACTGTCGAGATATAGTGTTCTACCA
TTCGACCCGAATAAGTTTCGAAGCAACATCCAGCCCCCGTGAGTTCACAC
CTCTCTTGAATGTGCTCATATAGGTCTTCAACCGCTGGGCGTCCGCGGAG
CCATGCAGCCGCAGCAGTTAGCACTGCCCAGAAACACTGCTTTCATGACA
AGACCCAAAGGTTGTTTCCCGTCACACCATAAGATAATGCAATTACCCCA
ACTTGTTGCCTCCACGTTGGCAGGTGCATCGAGAGACACCGGCGTCAGCG
ATTATAATAGCGTGTTCTAGCAATTGTGATCTATACCAAGATGTGTGTCA
GGAGACCAACCGCAGTGATGGTCACTGATTGTTCAGAGTTCAGAAAAGTC
ACAACAACATGACATCCGCTACTTACTACCTCGCGGACGCTGGCTGACTA
TAAGTCACTAAGTGGGACCTCAAAGTCTGGATTGGAGAGGATTAAGTACT
GTGGGAAATCCAACTGGCTAATTTCACACAAACTCGCCCCCTCCGCATGA
[truncated: 620,529 more chars]
