# Supplementary material for: LtrDetector: A tool-suite for detecting long terminal repeat retrotransposons de-novo
Source: BMC Genomics. 2019 Jun 3;20:450. doi: 10.1186/s12864-019-5796-9 (PMC6547461; doi:10.1186/s12864-019-5796-9)
Supplement: Supplementary file 3 — The synthetic sequences. This compressed file (.tar.gz) includes the synthetic sequences with different mutation rates. (TAR.GZ 1872 kb) [file 12864_2019_5796_MOESM3_ESM.gz › synthetic/Fa/tenTest.fa]

>tenTest
CTTGGCGCTTCGAGCTTATGACTCTTGCCCGACAACTTGGGATACCCACT
TTCTAAGTTCGGGATTCGGTAGGTTAAGTTTTTTGCGTTGTTTCAGTCTC
GCATAATTCTCCCTGTTCCACTAATTACGGCTGGGGTGGACTACAACTGT
TACAGTTAAATGACATTTTCTTTGTCTCTCAGAATCGGGGGAAACGCCTA
ATGGCACCGGCGTTAACTAAGTAGGACGGCATAACTCTCGTCCGAAGCCC
CGACGCCGAGCTGCTGCGTTCCTAACGACGATATAGCTCCCGTATGGATC
GATTTAAGCCACTAGAGGGGCTCCGAAGCCATAGGGATACGGTCTATGCG
GGTGTACCGTCTGGATATCGACATCTTCCCTTTTCGCATCTCAAGGTATG
CCCACACTACGGAGTGCCTAGCACCGGACTTGACCTGTATTACGTATGTT
GACAGTCCTCGGCAGAACGTTGCCTCCCTCTGGTATACGTGATGAACAAC
ACATGTTCTGAGGATCCCACACTAGACATCTCGCTCGCCTAGCTCGCGAA
ATCTCAAATATTCCCAAAACTGTGCCCCCTTTCGAATCAGTGACGACCAC
CTTCACAAAATATTCCTTCAGATAGGTCGTTCGATTGCGCCGAACAGCTC
ATCTTTAGTCCGCTAATTGACTATGAGTCGAATTACTCGCACAGGGCACA
TCGCCATGATGCGTGTAAACGAGGAATCATGCGGGGTGGAGGGACGTTGA
CTAATTGAAAGAGCATGTAAAAGTACAGTGCCCTAGGTAGCTTGGGTACT
AGTGGACGCGCGCGGGGCATTAGCAGATTACGCGAATGCCCCCAACAATC
TTGAGGATATCCCCGTGGGTTTCAAGTCGTCCAACGTTGGTGTGAGTCCC
CTACGAATTTTACACATTAGGTCTGAGATTGGTGCGTTACCTCAAACATT
GCGAAACACACAGGTGGGCTGCGTGCGACCCCACCTGACCTTAGAAAAAA
TGAGCTGACGGGAACTGTGGTGCGACCAGAACGTTGCAGTAAGACCATTC
TATTCATAACCTTAGATGGGAATCCCCCTTGAAAATAAGTATATAGCCGG
CTCGGCGCGAGGGGGTTTGAATCGTTGCACTTCTGGGATTTGCGGTGCCT
TCTTCCCGATGCTGACTTTTTAAGCGTGTATTACATAAGCACGCCCGGTA
TCGTCGCATGTAGAGTATCTAACTCTTCCAATCTTCGAGAATCAGGATGG
CGATATTCAGCGAACCTTACCAATAGGCTACTAAACACCGATTCAGGCCT
GGTCGCCCAACGAGATCAGACCTTTGTTGCGCTACTAGATAATTCCACGA
GAAGATTCCTAACTGACGGGTATGACTCGTCCAGAATTAGGTACCCCAAC
ACCTTCCCCTGCGAACGGCCCACAGGTCAGCGTCCTCGATGGTCCTTCCG
ATTGTCTAGAAAAACCGACGCGACGTGGCCCGACCATTTGAAAGAGTCGA
AATCCGAGCATTGGACGCCGAGTGAAGGTGTCACTCTTGGATGTATCTGT
GCTGCTTTCTTACTGTGACGACTCAGTACCGACACGCTATTTCAATTAGA
AGTATGCAAACGTACCTCGTGAGCTAGGCGAACACCGTTGATGTTTGCCT
CAGTGTATCTACTTAGTCCGAATTTCTTAAAGTCAGGGTACTAGTGTCCA
GTGTTTAATGGCAATCGTAAGACTAACTAGTAGCCTATAGTCTCATCGTT
CATCAGTTCCTGAGGTCTCCGGTCCAACGGGCCGCGCCTTCCCGATGTCT
GGGCCGTTGGTTGTAGGACGTTATTGTCTGCTCAAGGCCTCTCCTCTTTC
TTATTAATACGTTCCGACGTCGCATCCCATGTAATTGTTTGCTACGTGTG
TACTTACTCGTACCATCCAACTAGACGGTGTGTAAGCGATCTGGCACGTC
TACGTTGTAAAATGTTGGTGGCTCGACTATCCGAGTAATGCAGCGTTTGT
ATACGGCTTTCCAAACTATCCAAAGCGGACTAGCATGTCTCCAGCTCCAC
TAGTTGCCACCGTGATTTGTCACCACGGAGTCCGACCACTATGGTCCCCC
ATTTTGTAGAGCGAGACCTATTCTCACAGAGTAAACTGGGTTAAGCCAAG
ATAATCGGATAGTAGTAGCACGCCTTCACTAGCGCGATGTGTCCTTGAAT
CGTGTTCCATGGGTAGATGCATTAAACATTGGATGTTTCCGCCTGTCATG
TGCTCCCTGCACCACGTCTGCTGTTGATGCATATCCTTTTTCTGCACCAA
TAGCAATGCCGGTATGATCTTTAGCGGCGGACTAGCAATGGAACTTCAAA
GATTAGCGTACCGATACATCCTGGTTGATTTTCCGAGGATGGATTTTACA
CCTGGATTATGCGCCCTCCACGGATAGCTAAGTCGTGTAGACCGGGAGAA
GTTACGGAATAAAATATTTAGCTTAGTTTGTCCGGCATAAGTTTCCCATG
GCAATTCGAAGAGCAGACCTTCCGACGGCCAACATCACCGACGGGAAGAA
TGCATAGTAATCTGAAAGGCTACACTAGCTCAAGCTCAGAATACCGGCAG
CGGCAATTCCTCGTAGACTTGTATTCGGGCACGCGCGAGAGTGCAAACCA
CACTATCCGTAGCATTACGTTATATAGAGGAACCTTCAGGGTACCGTGTG
AGCCCACTTTGTAGCCCCTGTTTTCGATACAATTGTTTTACCCTGTTCAC
TACTCCAAAATAAAATGTCTCAGCGTATCAGGACCCGGTCCCTTTTGAGT
ATAGGGCATAGTCATAGAGTCGCACCTCCCGTCGCTTGGATTCGATTTAC
GAGTATTGATGCACTGAGATCGCCCGTCGGTTAAAATCCATGAGTCGACT
CGTCGCACATCGTTTACCGAGGACCAAGCGAAAATGATTGAATTTCTGTA
ATCAGCAAAGGCGGATTTCCATCGAACCAGAAGGGCAGTACTATAGGGTG
GTGTTCGATCCTGACCCGGTCTCAGTACGATTACGCAGACTTGCACACCG
TTGTACCGTACGTACAATCTGAAGCTACAATCAGCTTTCAGAATTCAGTG
GTTTGAGGGGTGGCCCATAGGGGCTAGGGACAGGTTAGCCAATGGGAGGA
GGGACTACGAGTGCGGCAGGCCCTGATTCAACCGGGCAATAACGATCAGT
GACCTGCGTTACCTGTCAATAGTGGTTGCGCTTCTCAGCAGTCTTCCACC
GACTGGGGGTACAGTAAGTATTTTGGTTAGTGATCCCATAACGACAGTCC
TCACAGGCCAACACATTCGGTCATCCACGCAATAATTCTGTACGCGACAA
CACATACCCATATTATCGGAGGCGTGAAGGGACCCGGTCCTGTGCCTACG
CCTGTCCGCGTCAGATAATGGTGAAAGACGCGCAGAAAGCTTTGTTTAAG
TAGCTTTAAATCTATTCGTACTCTAAGATCAAAGCGCGACGGCGTAAAAA
TACGTCCCGACACCTTTTAAATCCGTACATTGCTGAGGCTCGCACGCACG
CGCCTGGCCTGGCAGTCGTAGACACCCTGTTAAAATCAACGTGGGTCAAA
AGAACCTTATATTTACGAACGGCGGGTTCCCAGAGTAGCACCAGAAGCAC
ACACGATCCCACGTCCAGGTAACCTCTAGATGATCCCTCACATCGATATT
AGGGAAGTTGCGCTTTACTCATGGTGATTGGGTTTTAGCAGCGATCCGGC
GCGCTCAAAGTTGAAAGTTGGTGTCAATGTTGCAAGTGTTACCGCGGCGG
ATGTGCACGGAGCCATATAGTGCGAATTGTATTCCAAGTGTAGATCTTAT
TGATCCATGTCGCTGTACTATTATCGGTAGACGCCAATCTACAACGGCGC
GGGTATTGATGCGCCATGTTAGGCCCTCTTGAGGATATTAGGGCATTTCG
AACCCGACCCGCCCCTGTGTCCCCTAGCCTCAAGATAATAACTGTGTGCA
GCACGCACCATTTGATATGATGCGCGCAGTAAGGGCATCATGCGGTGGCA
CGCACACTATTTGAGGGTATGCAGTATTCAACATGCCCAAAGTCTGATTG
GAGATTCAGACAGTAGGTATAAGTAATCTAATGTGACAATGTGACCCTCT
AACGTGATCGGCCTCCCATCATGTGGAGAGAGAGGGCTCTAGGCCAGCGG
GGGTTGTATTAAGCTAGGCCATGGGTTTTCCTGTCAATGTTAAAAGTACC
ACAGCTTTTTCACAACGGAGACTAAGGACTTACCCGCTTCTACGTATCAG
GATGTAGTATGATCCATTGCAGCCGCTTCAAAATCTCTAAGAATCCCTCG
GTTTAACTCGTCCCCAATGTCTCCGTTACGTTCCCATGGCCACCTGAGTC
CTCATTGGTTTGCCTATCTTGGTAAGAACCTTCTGGTAAACCGTCATACC
CGCTAGTTATGACAGTATCTTAATGGTACATGTTCCCTCCCGACCGCGCG
ACGCTAATAACTCTGGACACAATGAGTGCCCGCATAAGGCTTTTCAAGAA
ATCTATTTTTTAGCCGCTTGCCTGCAGACACCGTTGGTCATTGGCACTGG
CAGTCATCGGCTCACTTCATACCCTATCAAATAGGGAAGTGAGGTGCTCG
GTCATAGCTGGGGCCGGCTCATCCCTTGCCCATCTCTGACATGTGCGGCT
GGAGGGCGTCTGTTAGTGCTATGACGTCATTAGGACCCACCCTGGTTATC
CTACACTGGCAATCCCACGAGGTTACCAACTCTGGACGGGAGTCTGGGGG
CGGGGTACAACGAAGAGGTATCAAGGGAACACATTAGGCATACTGCTCCT
ACACCTTGTCATGGCACGATTCCCCGAGTTCCCGCTACGATATAGTGGTC
AAAGGACGTCGAGCGGATGCAGTTCGTCTCCGAGTCGTACCCTGTTCTAC
CACCGTGTCTGACCTCAGGCCTCTACTCTGTTCGGGTGCCGGGGGGGAAC
TCCAGCATCATGTAAACATCAGAACCTGAGGAATGCAGTAATTCTCCTCT
GATGGGCCTTGTAGGGGATCTACCCGTAGGACGCTGGTTGATGGATTGAT
AGGATGCACTTCCACGACATTGGCCCATGCCAAAGCCTAACTAGAGTATG
ACAACGTTGTTTAAGCGTTTAGTATATCGGACCTCCCTTTCTGGGGGCCG
CGGAATAGAAACCCGTACCACGCCGCCGCCCTTGCCTCTTTTCTGTTTGC
CACAGAAATGTGGCCAGGTACACTTTTCCGTTAGGATGTTGCTCGAAAGG
TCATTGAAATCAAGTTTCATTCGTTGATCAGGTAAATAGCTGGAAGGACT
CGAATGCTCGATGGTTGGCCGCTGTTTCCGTGGGACTGTAAGGGCCTCAG
GAAAATCATGCTTCTGAAGGACTGTCGTGTCAGGAATCACGTAACACCGT
CGTGCAGGGGCCCCCGAGGCTAAAGCTACTGACTCCGCATCCCGGTCCGC
GATTCAACCGACACTAGATTTGTGAGCTAAGCTGTATGATAAGTGGAGGA
TACAGAGGAACTCTTACGGGTGTATAGGTGGGTTTACGGACTATGTCTCT
TACGGGACGGTACCTATTCCCGTCGCGATCCGTAATTTGAACTTCATTGA
TGTCATGGCGTGGGGGTGGATCCGCTAAGCCACCTTGCATAAGCATATTT
TACACAAGTCTCTTCCAACAAAACCTCAACCTCCTGCCACACCCCCCAAT
TATCTGGATACTGGCAGACATTCGCGGTTCCTCATGCACCTGTAACTGTT
GTAATGACTCTCTCAAGAGCCTCGCTAGTTTGATGTATAGAAGAATCTTA
TCACCAATCAATGGGGTAAAACTACAGATTTAACGTAAGGCTTTACTAGA
ACCCACGGGTCTCTTTTAGACGCTTACGTCCAGCGACTGCAAAGCAGGAG
GAATGGTAAAGCGGGGTCCTTTAGTCGTGTATGCTCCAGGCTCGCTCTCT
CGTACTAAATGAAGGATACCAGTTTGAAACACTTTACAGAAGCAGCGCAC
ACAAAGTGTACGCGGCACTTGACAGAAAATATCCTAGTTCAATCAGGAAC
TCTAGCGCTAAAGTACTGGTTTGGATGGTGGAGACACCTGTTACGGTACT
TATCAACTATTTTATAGGCCGGATTACCTGTTTTAAGATTTATCTTGTAC
CCAGAGCAGGTTATGTAAGGTCAAGCACGCATCGCTAACAGAACTTTATT
AACCTCGGAACTCCTGGGGGGTGCCCCCATATTGCGATCAGGAGCTGAGT
TACCCGGTCCATGGGGCTCTGTCCTAGCGATCAACCAGATTACATAAGAT
GGGATAGCATTGGGCGAGCATTCCACCTTTGCTCAAGGCTGAGCAGCATT
GATGCACCGAATGAGTGGGGCGCAGAGAACAGCAACAGCTTTTGCACGAT
CATGTTCCTGGGACGATACATGCGGGCCCTGGAATTCCAGGGCCAGCTAT
CGCGAGCAAGCATAACATCCCTCCATATTCATTAGGCTCGACAATCCTGC
CCCTCAGACCGGAACAGTTGCGGCCAGTCTGCCTCTGGCTGAGAATTACA
TCGGTCCTGACCAAACGACGATTTGACGGGGCGATCTCTTGTTCCCCTGA
GGCGACGGCGGAGGTAGTTATCGTCTCATTGACTTGCACGATTTTTTAAC
ACGTGGTGGTGCCAGCACGGTAATACTGAGTTTGTGGGTTTATCCTCGTA
GCGCGATGTCCATTGCGAACCCTCCAAGATTGCCGCCCATTTGAAGAGCC
TTTGGAGGCCAACGGCGTGCTGTTAGGAGTCCTGGTTGCTATCAACCTTC
ACGCGGGTTTGAAGGAGGGCTTACGTTTAGTTGCCGGCCGGTCTCAGTGC
CTAATTGGGACGGGGTCATCATGACCGTTTTCTCGGCAAGCCATTGCTGT
CATATCTAGTTTGTGCTGCTATAAAGGAAGTGCTCGCGCTGCAATAATCG
TAAAATCGGGGCCCGCCGGTGTTTCGGCGAATGAGGTCCGGAGGCAGGTC
GCTTAGGGGCCGTCGCGGGATGAGCATCCCGCCTACGTGCACCTGACGGT
GGGTATGCGAGTTTATTGATCCGTGGTTACTGTGGCCACGGTCTGCGGTA
TGTACGACCCAACCGGGTCGAAAGGACGTGCCGCGACTAAAAAACCCTGG
TACCCCAGCCGTCTGACGCGAACGCAACGGTATCTAGTGCGAACTTCCGC
GTGAACCCCGCGACGCAACATTGGTGGCACACAACGGGCGTAAACATTGT
ATGTACAGAATCAATGTGTTCATAAACTATGACTGATGTCCAGCTAAGAG
TCAATTACAGTTCGCTGTATGATTCGAGAAAACGGTGTTCTCGATCCCGC
ATCAACTGTGCACCGCCCCTCTCCACTCAACACCCGATTAGTCCTAGGCA
TAGCTCGTGTAAATTTGCTCGTGTTAACTACCGCCCTCCCAGAGTATGAG
GACACTCCAGATGGGAAACCTGGAAACTATCATGTCACACACTATACCTG
TTCAATAAAGTGTAATATGTATCCGTTGCCGCCCTTGGAGCGCCAGGCCC
ATTCGGCGGGGCCCACGCCTACACTGAACGCACAGACGCCTTAAGGAGAT
CGCTAACATTAACCGACGCACCGTCAAATCCCTGTGATAATCAAGACCAA
ACTCTCTAGGTAAGATTACCATACTATCAGGGTGCGACAAAATGAGCGCT
TGTGCTTCCTCTAACCTCACGACCTATCCCAGCTGGGTTTAGTGTCCCGT
ATCCAGTCCCCGCTATCAGCTTTGTTCATCCCGTGCATCCTCTCACGGGC
GGGTCTACTGACCATGACTTCAAGCTTTATTCTAAAGTGGTACCGTAATG
ACATAAGGTCATTAAGGGGCACATTTACCATAAGCAACCAACGTGTATGA
GGCCATATTACATCATACGACCTGCTTGAACCCTCCTCATTTTGCTCCTT
GTTGTCGCCTTGATGTCGTTGTATAGTCAGACTCAGAACCCGTTAAACTT
ACGCTATTAATTCGACCGGATGAGCAGAACATGGTACCCGACTTTATATC
GCAACATACTAGAACGGCAGTTAGCGACCTGCACGCACTAGATACGGTTT
CCCAGTCCCTCGCATTCACGGGCTATGCGCTGGTCGCAGTTGAACACGCC
TACGATGGGTCGTCCGTCAGCACATGCCCATCGTCACTTCCCCTGCGCAG
GATAAGCTATAGCCAATCTAGTCTCGAAGCTACGGATCACCACCTCCGGG
TTGTCCTGGGTTCACGGGCCAGATGCTCCTCAGTTGCAGGTCCCGTGCGT
TCTAGAGCACATTCATTTGACCAATGACACTATCCAAGCATAACTTTCCC
TTAGTTAAGAATATAGACCAGCGTATCCCCAATCAACAAGCAAGTTGCCG
GACAGCTGTGACTGTTTTGGTTAAGAACTTTACAGCAATTGCCACCGGTA
TCAACTCCTAAGTTGTTCAGGAGTAGACAAAGATACGTGCGGCCAGCCTC
CGCCTACGTTCGACGGCCCATCCCGTAGTGTGCGCGGAATCGCATCAATA
CCTAGTAGCGGACCGCTTGCACCCATTAGACCCGGTGCGCTATCCATGAG
TATAGTCTCAGGAGAGTACTTTTGGACTGCTACTACTACAGGTTGGCATG
CGACACTCTAACCACCTTCCCTGCCACGTAGATACTCTATCCACCAGACT
GCACGTGCGCTTGGTATTCCCCTAGAGGTAATTTGTATGAGTGCAACTGA
CACTTCATCAATAATATGGGCTCAGTGGGCGGTACGGATCCAGAGTCAGA
TTCGCACGGCCGTCAAATCATTTGGGACCGGTCAGAGCATCGGACGCAGC
GGTGCATACAGCGATACGTTTCACGCGATCCCACGCGAATAAGGCCGTCG
ATTGTACAAATGGACAGCACTCGCGTAGAGCTATGATTTAATTTGGAACA
CTACCGTAAGTCCACCACCTGATGTCTGCAGACGCAATTGAGAACGGCAT
ACCGATGCGAAAAGGCTTGCCGCTGCTTGGGTTACGGGATATTACTCACT
ACGGCCATTACGGTCTAATATGCTAGGAGCGCAAGCGGCAGCTCCTAAGG
TGCAGTGTAGGGCACGGGCATCGCCGAAGCTGCCAACAACCGCCAGAGAG
TTGGAAGAGAAGGTAGTAATAGTCGGGGTCCCGTCGCACACCCTTCGCGG
TGCTGCCTCTCACAAGCGGTAGTGTACACATTGTCTCCGGGTTTCAGTTC
TATATAGCGTTAGGCCCGACGTAATCTGGACTTCGCCTTACTGGACTAAC
CTCCCGCACCTGACCCTGTACATTCTGGCCCCATGTCGGGCGCAAGCCAT
TAAAGTTGGTGTGACTTTTGATGTTGGGGACTTTTGCGATCTCAAGAGCG
ACACGAGATTAGTGAGCTTCGGGAGTAGACCGACGTCGGTTGACGGACAA
GGGAAGAGGACCGTGGGCGAATGTCGGCCGACGCTCACTTTACCGTAGAA
CTTCAAAACGCGTCCTCATATATCCTCGTAGATGACCCAATTGAACTGAA
TAATTAGCGTGAGATGGGTTAATCCCACGGACTTGAACTAAACGCACTGT
TTTTCGGCCGAGCATTGAAAGCGTGAAGCTGTCGAAGAAAAGGCTGCAGG
CCTGTTATCGTTCTGGATTGATGCCGCTACAACTACATGAGGCTCATATA
AAGACGTGAGGATCCGGGCCCGACTCGCACTCTGACTTTCGCAACCAATG
AGTCCCTGTCCTAGAGAGTGTTATCAAGGCGTTATACCCGAAACTTTCAC
CGCGACCAAGCCAGTTTCATATTTGTTACTGACTAGCAGAACGAAATGAA
TGTGCACTTTGCCGCCCTACTCGTGTTAGTCTGCGGCCTGCGCCGTCGGC
TATCTATCTCGGTAGGGCCCGTGGAAATCAGCGGCAGATTTAGGAGTGTC
CCTATGAAGCAACTAACTGGAAGGTGTCTCACCAACCCCCCCGGCTAGAC
GGAGAATACTAGCTGTGAGTACTGGTCTGGGTCTTCGTGCCTGTGCCGCA
AATCCAGCCAACTTAAATCACTGTTCCTCACGCCCAACCTCCATCCATCA
GAACGTACTCTGCGATGTAAATTGTTTGCCGTTCCCGAGCGATCGGCCTT
AGTCTCATATAGTAGCCCCCTGCAGGTCGCTCAGGACCATCGGGTTTGCG
TCCCCGGCCTGGACTGCAACGTTGAAACGCTGCGAATGAGTTTCACAATG
CGGCTATCGGGTACATATCTTCTCAAATGCGTTAGCGGTAAATAATCAAG
AAATAGTTATCGATGGACTTGGGAATTCGCAGTCTAGATGAACCAGATAC
AAATAATAGTGTCTGCTCCTAACGGCAGGTATTAACAATTTCCCTCAGGT
CCATCGCCTCGGGGGCTTACCAGCTAACGATTACGTCCATTAGTTTATGA
GTCCATCAAGCACGGCACTAGCGACCGCAACCCGGGCTCGGCCGCACGCA
ACGTGCGGGCGACCTATTGGCGCTACGGTTCTCGATACACCGGCCTAGGT
GACCCTGTGAGGCGGGCGCCTGTTACGCTTACACTTACTACAAAGTGATT
CTCATCTGGATGTCGAGCTATGGATGGTTGGGGGAGATGGTAGCCCGGCA
CTTGGTATCGACATTCTGGGGCAGTCTAGGTACACGGGTAAGACAACTAT
GGTATCATCAATCTACTCTCAGAGCTTGGCGTACTGGTCGGATCTCAATT
GCATCACAGTGGAATTAAGGAGATCAGTTCATGGAGGTCCAGGCCCTGTT
GGTAGCTGGTTGCTCACATTGAATTCACAGGCTCCTGATTTAAATCCCTA
TCTTTATGACGGAGTCTAGCGTTGCGTTTATGTAGGCAAGTGCACGTTCC
AATATAAAACAGAAATGGTGCGGTGCAAGATCGTCTAAGGGGTTAAGACC
TCATGCAAAAACCGAGCGTCTTCGGCGTCTGGATGTAGCCTGGTTAAACC
CTAACGTGCTTGCTGGCCCAAGATTTTCTACGCTAGGGGTTTAGTTACCC
GTTCTCCCTTCTTGGTGACAATTCTTCATCACGTTAATCCGGTAGGTAGC
ACCAGTGGAGGGAAAGACGTATACTTCTCTGGACCTGCGCTGTCGAACAG
CGCAGACGATATCATCCGTTCCGCATTTATCGGACTTTATCTAAAAAGCC
AACATACTTTAGAGTTTCACCTACGACGCATGCCATACTCATTCCTAGTC
AGGATCACCCGACTTGATCTGCGGCCTGTGCATCACTCTAACCAAGTGAC
CTGCGGCCGACCCGGGAACTAAACTGATAGGTAGTCAAGCGAGCACCCTT
GCTAGGTTCGATTATAGCAGCGTGGACGATATGAAACATGCAGCGCTCGT
TACTGCGCATTATATCTAATGGAGGTCTACGCGTGTCCAACAAAGCATCG
TGGACTGTTAGCGGTGGAGAAATCCACCTAGTAATGGTTACATAGCGATC
ACTAGTTGATTTCTCGTGCAACATGTACGAGTTGCCCGGAGCCCATAGGC
GCTAGGGCTACTCCCCCTCAAACTTGCCCTGCGCAGCGCACCCACTCCGC
TTTCTAATTTAGGACAGACAGAGCTGCTGTGTCGTGCGGGTGACGCTCAC
AACTCCCACTGTCACATTACCGACCAAGCTTCTCCCTACCATTATTAAAT
GGGTCCGGACGGCTCCCCGGTTCCTCTCTGTGATCCGTAATGCTACTCTC
CGTCATGCCGGGTCAAAGGAACGCTTGTGCCACAGTGCTGTGGGGAGATC
AAACTATCGATGGGGTCAGGAGGATGTGTAGATCGATTTTACATTCGGCG
GGTCAAATAATGGCACTCGCGGAGCGCCGTAAGGTCCAAGAGGGCTGCGA
CCCAGGATATAAACCCATCCGAACACACGCTGGCACAGTCCAATCGTATG
AATGGCTACCGTGCCCGTTTGCTCCCGTAATCTTACTAAAGTAGCTCGAT
GCAGGGCTCTCATTTTTTCTTGCAGAGGTCAACTCGGTTAATACCCTAGC
GCACCAAGTTCATCTTTGTATCCGCAAGTATTACCGAAGAATTGGACACA
CCTGTTGTACTGAATGAAACACTTGCGCTGTAGCGTGGTGTGGGGGCCCC
TCTTGTCACACATTGCTCTCTGCAGGAGCCCTCACGGTAGTCTTCCCGAA
GTGGATAAACTACGGAGCGCCTAAGTATCGTGGAAAATTTGCGCTAGCCC
ATCGTGAAGGCGTCTTGCATTATCCAGAATACTGGGAAGTTTTCCATATT
ATTACCACGTGTCCAGTTTAAATTTCCATCAGTCTAGCCGACATCATTTA
CCTCTCGGATAGAAACAGGAACGCGAACGTCCCGACTGTATAATGCTCAA
TAGGAAACTCGACTTTGCATTGGTTTCGTGGCTCCCAAAGTATGTATAGA
GTCTCCTTGCCAGATTGTCCTATCCATTTACCATGCGGGCGCATCTTATG
TTATCCTTCGGCCTACCAGGCAATGGTAACTCCACTGAGTATATGTGGCA
TTCTTGGAGCCGTGCTCTTGCACTCAGGAATCGATAATGTATATACAACC
AGATTCAATAGCTGTCTGATTTCCGACTGAAAGCGCGTCCGGGCCAGACG
CGTCGTCTTGGCCGGAGAAGGATCATTGAATGCGGTTTCATACTGACGAC
AAACAAACACTTTTCAAACAAGCTTCTGCAATAACTGATATGCGTTCGGT
CACTAAGCTGGGGCTGTATGCTGCCAAGGCTCAGTGTTAGGAGCAGAGAT
GAATTCAATACGCGGCGGTTGGGGGTTATGAGCTTGCTCCTAGTCTAGCG
TCTGAGACTCCAGATGAATCGGTGTTGAACGCTATATGACGGCAATCGGA
GAGACTTTCCTTCATCGGGACTTCGATCACAAGAGGGAAGAATCTGCATT
ACCGCGACTGATTCGGATCGTCTGGCTAGTCACTCAGATATGTCCCGTCT
TTAGAATGTACAAACGCGTGATAGAGTAACACGTATGTGCGCTGATATTC
TCTCCCGGCGCCGCCGTGTTACATACTGTCTCGCTAACGGCGATGTAATA
GGTCTAAGCGCTCTGCTTGCTGTGTTGAGGACTAATAGACGCTACGATCA
TTCGGGACGTGAAGTTTGAAACACTTCATCCATATATCGCTCAGTGGGCG
GTACGGATCCAGAGTCAGATTCGCACGGCCGTCAAATCGTTGGGACCGGT
CAGAGCATCGGGACGCAGCCGGAGCATACAGCGATACGTCTTACGCGATC
CCACCGAATAAGGCGTCGATAGTACAAATGGACAGCACTCAGCGCGAGCT
ATGATTTAATTTGGAACACTACCGTAAGTCACGAGCCAGAGTCTTCAGAG
CAATTGAGAACGGCATACCGATGGGAAAAGGCTTGCCGCTCTTGGGTTAC
GGGATATATACTCACTACGGCCTATTACGTCTAATATGCTACGGCTGCAA
GCGGCAGCTCCTAGGTGCAGTAGTATGGCACGGGCATGCCGAAGCTGCCA
ACAACCGCCAGAGACTCTGAAGAGAAGGTAGCTAAATAGTCGGGGTCCCG
TCGCCACCCTTCGCGAATAATGGGCCGCTTGGGTTTAGAACACAACGGTG
CACCGAAATTGTGTTGGCTATCTTCTCCGTCCACAGATATCATTAGTACC
GCTGCCAACTAAGAGAACAAGGCAGTGTGATTCCACGTATCAAGATGGCT
AAGTGGTTAGGTTCACGAAGCTTTATAGGAAGGATTGCCGACTATGTCCT
AGAATGGGGAAAAGGTGTGCCACACCGGCGTCCCTAGCGATAAAGGCCGA
AGACTTCCACGTCACTAGATAGAGGGTGGAACCATCGTCACAGGGGGTTC
TGCTTAAGCGCGGTAGTCCATGGTGCCAACACGATTCCGATAGTGGGACG
AGATAAAGTCTATGGCTTTCGGCAGGCCGAAACAATGCCTTAGACGGTCG
CGCCTGATGCGTTCCTTTCGTGGATAACATTCTCTCGGTTGTAGTAACTA
GGTGAAAAAAATCCCAACCCCCTTAATGTAAGATGGAGTCATGCCCATGT
GCTACGTGACTCCATGTCCAAAATGTGCTCTACTTCGTTACGGTCATTTC
GATACGAAGTTGTTGATGCGCGTCAGAATCCAAGCGGAGACACCAATACA
CGCAGCCCTAGGGAATTAGAGTCTAGAATCTTTGCCGAGTGTCCCGGAAG
GTCTCGAGTATCGAGTAAGTTGCAACGATTCGAGTACTCCCCTCCAGGCC
CTCTTACATAATCCGTGTCGGCGCACTAAGATTCACGCCTCATAGTACCG
TCCTTGAGTTCGCGCAACGGTAAGTCACTTAGCCGCGCTTGGAGTTGAGG
TTGCGGCCCCTAAATCTTGTACGCCCGATCGCTTGCCCGACGAAATGGTC
GGAATACGCATTGGCCGGGTGCGTTACACCTTTGGGGCGTATCTTGCATG
TAAATAGAGTCTGACATCGGCTACCGGGATGGGTTGCAATGTCACTCATA
GGTTAAAGAGAAACCTTTTAGATACCCAAAAATATAAACGGTGAGATCCT
CTGGGAGAGGCGGGGGTGGAGGTACCTATCCGTGTCGCGAGCACTAACCT
GCTGATCGACGTTCTCACGCCCCAGCTTGACTGACGCACGCAGAAGTACC
GAAACTCCGGTTGTGGCATGAAGAGGTCCGGCTGACCATAATTCCTCTGA
TCCCACTGTCTCCCAGCACACAGCTATCGTTGGACCACCAGATCGATCAC
TAAAGCTGAAGAGACCCATGCCGAGGTAGCCGACTCTAGCACTCTCCACG
GTCCCATCCCTTAGCGCACAGTAGAGTTCAAGTGTGAGTTGTCATTGGTA
TTCGCATGACTATTAGTTACACTTCCATCCTATGAGGCTACAGCAAACTG
CAGGATGCTGCTTGACCGTGGCTTCAAAATGTTACGGATATCCCGGCCGT
AGCACTCCTTTTAGTCTGTGATTCCAGCGCCCGTCGGGCCCAGTTTAAGC
TTTCGATGCGAAGATGACTTGGGAATGCACACTAACCAAAGCGGGTAGTT
CGAATAGGGCCAGGACGACGCTGCAGACCGGTGACACAGCTTCCATCCGC
CTAATACTTGTAGGCCATACCTAGAAATTAACTAGCCTGTACGTCACATA
GTGGTTACGTTCATTTCTTTTTTGGCCAGCTTGTTCGAGTTGCTCGGGGA
CACGGCGATGTCGCCAGTATGCACTGATGTTGGAACCAGATATAGCGTGT
CACGTACGTGGAGGGCTTGTCCTTCCAGTTCGCCGATGAACTGCTTGATG
AATTGTGAGGCCTAGTAAGACTTAAAATGGTCAGACACGGTGTATACGGT
GCATCGTTTGACATAGCACGATCATGTCACCTCTTTTAGTGGACGTATAG
TGATCGTTTGGGCATCATATACCGACACCTATAGTTCGTCCCGGTTTCCA
ATCAAACATCTCCGCCAACAGAGTAGGCTCGATGCATGTCAACGATTTGG
AATGCCGTTGCGCGTCCACTACGACGGCAGGGTATTATCGCTTTTAGTTG
CGGAGGGAGGGCACTTACCATTTCATCCGTTAGCACACTATTCGGAGCCG
GATTTGAACCGACTGTATTAGACACCTCGTTGGTTCCTAATAAGAAATCG
GGTTTCCACCAGTTCGGTAGCCGAGAGTTGGCTTCTCATGTGAAGTCTAA
GTCCCGTACCCCATCAGCGGTGATGAATAAGTGTACCCATATTTCACGGA
ACATCCACAACCTAGCCATGCGTCTCTCGACGGGAACCGGTGGGCATGAC
CATACGTCCTCTGACCCATAGTTAGGTTGAGCTTTAACGAAAATCTGCGG
ATTTTTTGATATCACCGATCAGGTGGATCGGAACGCGCATGAGCCTACTA
AGTAGCGTGAGCAAGTCATTCAGAAGCGCATATTCTTCAGAGGCGGTGTA
GCGGTCTCGAGACTTTAGCGCACAAACATACCTCGGACATTCGTATAAAG
GAGTTCGTAACTACATGGGCCGTTTCACATCGCTAAATTTGTGAGCTGAA
ACAGTGCAACCGACAAAAACAGCGTATCGATTCCAGTGATCAAGTAATTC
GAATCCCACCTCGGCATAGTGGTGCGGGTTAAGCACTGTCCAACTTACGT
ACTCAGTAACACAACACGGCTGTATACATAGCTTGTCACCTCAACCGGAG
GATCCTGGTAGAGCTCACTAGCACAGCCCTCGTCGTTTATGAGCAGCATA
TAGGGTTTAAAAGGGTCGTCTACTGTCGAGCAGGTGTCCTGCGATTCAGT
TCTCAAGGGACACAGCCCCACCGATGACTATCACCGCGTAGAACTGCCAA
GAGCAGTTGCCCTAGAATGCCCCTGCGAGAGCAGAATGTTCATAAATGTC
TGACACGGTGGGGCAGCAATACTTAGCTTGCCGCCGTTGAATACGGCCAA
AATTTATAACGTACAATCACGACAAGTCGCTTTAGTAAGCAGTTTTGGAA
AATCCGCGCCGCAAAGGTCAGACGCAGGTATCCGGGCCGCTTCACCCTGA
GTTCTGTATTTTGCCGCCCAGAAGGATACAATCATAAGCTGAGCTACCGT
CGTAAGTTCAGATATAGACCCCTTGCTCAGTCTCTCAATCCTTGGGATGG
CCGTCCCATAGCAGACCATCAAGCCCAACGAAGAATAAATATGCCGTGGC
ATCACTCTCGAACGGAAGCGAAGGTGGTCGGCAAGTGTGGATTCACGTGC
GTGAGTGCAATCTTGCTCTCCCGCGTTCCGGGTGAAGCTGGCTAACCGGG
TCAAACAATGTGATGGATATAACCCACTCTAGGGCGTGTTCAGTCATTAG
CATATGTGGAACTCGATTTATAACTTCCTTCTCATGGTTGTTACACGTTC
TGAGGAGATTTATTATGTTCCATCAATCGGAGGACGTACCCCGCTTTGAA
TGAAAGGCATACCGGCGGGTCCTAGGCATATTTTCTTACTACGTCATACT
CAGCGAGAATTTGTTAGCTTCTGGGAACCCTTGGGTCAAGGGATCATCAT
ACTCGTACATCGTTGAATACCATGTCCACTAGAAATTGTGTCCGTCGTCA
TTCCCGTTTCCACCGTGGCAGTGCTACGAAGGGGCGTGAAAGTGATGCAG
CACAATGTTACACCTTGAGTGGTAGAATGAGCCTGGGACGCCTCTCGCAA
TTACATAGGTTAACTGTCGTCGTGGCCAAGCGTAGACATTACAGCCACGT
GAATTTCCTATAGTTCGCCACGCATAATTTCATGTCCGATAGGAAGCGTT
CTGATCCGTCTTGCGACCCTACTGTCCTTTTTCCGGACAATCTTATTGAA
GGTGTAAAAATATACTGAACTCTCACGTCTACGTGTAGGTCTTATATGTT
TCTACATCATCCCTCATGTTTCTCTCAAGACAGCGGTGCCTCCAGGTGAA
GATTTGGTCAATACTGTTGAGGAGTGGGTGGGTCAGCATTCCTAACTGGA
AGGTGGTTTTCCCTTACTAATATACAGGCTAAGGGCCTAGACGACTAAAG
TCGTGAAGTGAACCTATTCGACCAAGCGCGCTCCAAGAAGTGAACTGTCC
AACCCGCTCGCGTTTGACGGTATGTCACCGCACTTACCTACCCAATTTAT
GAGGGTCGACTGTAAGGTTCTCTGCCTGCCACGCTCAGGCAAACTATATA
CGTCGGCCTCGTTAGTCAGTTGATGAGGATAATAAGGCAGCTCCTAGTCG
TCATTATATTCGGTAAGCTTCAACTAGCGCCTGGTCGTGCCACCACCTGC
TACATATCTGTACCCCGTGAGATAGCGCCCGTTATCATTAAGTAGCCGCG
TTGTTGCTGGTCGCATCGGACACTCGCGTGCTCCATAACTTGGCAGCGTT
AGCCGAAAGGGGAACGGAGCGCGAAGATTATTTGCCCGATTTGGCTGAAA
CATTGTTTAAAGGTCAACCGTAGTACTTAAGCATGTACGTACTGGGTCGT
CTCCCGGAATGGAACGGAGGACGAATAAATCCCAGATGTTGACGAAGCCC
AGTTACAGTATAGTGACACTCGCGTGCATCTTGCATCGGCGGCATTCCCT
GCATTACGGTGCCTTTCTTCCCGTGTACTCCTAGGTGCGTGCACTATCAC
TTGCCTTATGCGTTGGGAGAGTGCGGGTCGCCGGGTTGTGGATAGTTGGC
TATGACGATAACTGCGCTATGGGCTGCTACTTAATCGATAGTGGTATTCC
GCAAGCGCTTTTGTTAAATGGGGCTCTAAACATTTGACTCCAGTTTTTGC
CCTCTGATGTGCTACATAGGCGTACCATAGTTGTTCAGATTTCCAGACAG
CCTTCAATGACGACCTGAAACCATCTAAGCTCACTCAGTTTAAATCGCAC
ATACAACAGAGCCACCCGCCGCTCGGGAAGAAGAGTCGTTTAATCTTCAT
TAGGGGGACTCACGGCCGGTTAGATACAAATACCAGATGTTGTTTAGACG
GTACCTGCTGTGGGCCGCTGAGTAGCCCTACTGCTTCCTCAACTGCGCTG
TGGTACCATCAGCTTAAATAGTCTGCATCCCGCCCACCCTGGGGCCTCGT
TATAAGTGAGGGCTTACAGCAAACCCAGCGATGTAGATAAACGACTCGGT
TTTGCGCCTGCCCGCTAAGATGAACCAAAAGCAGGGTCCGATCTGACTAC
CCTTTGCCTTCTCCCTCTGAACGTATTGGACTGGAGCGAAGCAGCGGAAA
CTATCTATGTTAATAAGATCGAAGGGGAACCTCCTTAAGGTCCTCCTCTG
TCCAGACACTCACTAAGAGCATAGGCGGGATACAGGACTCGATCTACGTT
GCATAAATAACGCGCTCTCGGATTTCCGTTGAGCTCAACTAAAAACGCTT
TCAACGTTGTGCACGGTTAGTGATCGGGTGGCCATGACCGAACTTGAGCT
TACTAGAGTTCGTCATCACAGCATCTCGTGGTTTACTGCGGGTGCCTAGC
GACCGACGACAGCGAACTTCACCAGTAAAGTGGAGGTATAGAATATGCCT
CGGTGTTGTAGTTTGACGTCTTTTCTCAGATAGGATGCGGACTTTAGGCT
TCCTGGGATGTCAAACGGGCACCTTATCTAGCGGGGTACTGATGTCTTTG
GCACCACGAGTGATTCTCTTTGTACGAGTTCCCGATCTATGGGTAGCGCA
AAGGCTAGGATGTGTGAAGCTTTTGAGTGCGACAGACCCTTTCTATAACT
TAGGCCACAATTCTTGTACCGTGATTTTTTTGTGCTGGGGGCCTTGGATC
GATGACGAATGATATATCCTTTTCGGCCCTACTGGCTTTAAGTATGTCTA
CTCTAGCCATCACCTTTGCTCGAAATTGTCCGAGCACACATATATGCCCA
TCTCGTGGGACAGTTTTCTACTGGCTCTGGAATAGCGAGTAGGGTACTTA
TGTAATGGACTTTAAACCTCAACATCGGGCGCAAGAAAAGGCACAAGACC
CGGGAGCAGGTTCACACAGACATTTGTTGGGAGAGAGAGCCGGCCGGCGG
TCGGTACTGCTTCTCCTAACCCTCCTTTATCCCGGTAACTGGGATGGACC
AATCAGGCCTACCCGCAATTAAGTATTTGACCATTTGGCTCTACTTGATT
TAAAATTCTCTGGAGTCATGTTTCCCAGCCCTGTACTCTCACTAGTTTAA
GCCGATTTATCCCGGTTGGCTAGAAAGCACTGCCTAAATCTCAGGACCTA
GACTTTTACAGGTAGACCATGGGAATCCACCCTATCCACAACATGTTCCA
ATAGGGTTGTAGCGCGGCGGTACGACGCCGCTAGGAGTTCGTCAACCAGC
TTGACCGAGCTAATAATCCGGCGCAACCTAAGTTTCCGGAAGTAGCGGGT
CGAGGGACAATCGTCAATATAGAAATGCTAACGTAATTTCGTGTGTTAAT
ACTGTTCAGCCCCTCCAGACTTCTTGGCCTTGGTTAACGCTCGCAGGTAT
CGCACCGAATAACTAAAAAAAGGTTTCGGCCTAGGTTGAAAAGCGAAAAG
TTAAGTCTCCTGACAAATCGCATGTAGTATCGGCACAGTGACGCCCGAGG
CAGCAACGATCTTCTGAGTTTTCTCTTTTCCAGATCTTTACGCGATGGCG
ATATTGACCTATGTTGGACCATCTGAGGTTCGAGCGCTTCTCCATCGTTT
ACAGGCGATGTCCCGAAACCCGAGAATGAATATCTGATGAGCTCTGGGTA
ACAAGACATAGACACAACACGCGGGTAAACTTAGCCAGCATTAGAGACTC
CCAGGAAAACAAGACGGCACGATTGACAGATGGTAGCCATTTAAGCCTTG
CGTGGTAGGCCATCACCCCGTCCAGCATGATCAGACGATTCAGGTATCTG
ACGAGCGGTCTGGCCCGTTGCAAGCTTTCTTATAGGATCCCGTATGTAAA
ATAAGTCACTCTTGGACGATGAAGACTCCCTAACCAAAAGGACCACTAGA
ACGAGGCCTGCAGCTATCTCTGATGTTTTATCAAAGCAACAGATGAATGA
AAGCATGACTTGTTCATCGCCCCCCGCTGCTCCTTATTATCTGCCGTTAG
CATGACGTACCAAATGTGAAACGTCATCAAAATGTAAACAGAAACGATCG
TGTAAGTCGTCGCCGTGCGGCCCATCGCCCCGGACAAAAGATGGAAGCTA
GAAATGCCGATAGGGACTCAGTAGCAAACATCAAGACCTTGACGGGAAGG
TGGTAGTCTCCCCTTGTTCATAATGAAACGCCGGCAACGATGTGATGCTC
TCCAGGCATATAGCCTGACATATAATTAGTAAGTTGTACCTTCCGACGTC
TGGTTGGCCAGTCATAGCGAGCAACGGGGGGGGTACTGTCGCAAACACCA
TAGGTGCATGCGCGCTCGCGGATAGCCTAACAAATCTCGCGATTTTAAGC
ATTGATAATACTAACGTACTCTTATCACTGCGTCATTACACCGACGGTTA
GAATACGTTAGAAACATGCTTCGTATGGATGCCGACATAAGCTCGTCTGT
TATGAGATCACCGGATTGTCCTGAAGTCTTACACCGGGGGATTACGATGT
CGTTCACGTAAATGGCTCTGGCTTCTTCTTCAGCATCTTCGTAGCCTCGC
GTTTACAACTGAATCTTGCTGGAGTGTGATCTGAGAGGATAACGAGCGGT
TCAGTCGCACCATAGGTTGAGAGCGTACCCTATTGCACGTACCTTAGAGG
CTCGTGGGCCATAATGGCGACGCCAATGTTGCCACGGGGCAGCGCCTGTA
GATTCATCGGTCAAGCCGTATTCAGCACGCGTCTAGATCAGCACACGCCC
CATGAAACCCTCAATTCCCCAGGGCGGCTGAGTGAAGCTAGTGGCATATC
TAGCCTTGCTAATTATACCCACTACGTACGGGCCATTGATCAGGAGCATA
GACAGAGTAATAATGCCGTGTTTAGATTATCCACCCTCGAGCTCACCTTT
GAACTTAAGACCGAGCGCATGTATGATTCACACCTAGCTGGTTGCCTTGG
TTACACCTTGTGAAAACAAGAAATACGGTCACCTAAGCCTTCGGTACGTC
CATCGCGCATATCATAAAATTTTGGCGCTGCCCGTATGCCGTTGGCGGAC
ACAACCACCCCCGTACAAGCGTCGCTGCCAAAACTGTCGAACTTAGCGCG
GGAGTCAGCGATTAACAACATGTAATGCGAGGCAATAGTTACGAAGTCTG
AGATCAGTTGGCATCCGCGACATGCCAGATCAATCTATATTACTCTTGAG
GAGAGTTAACAACCGTTACCTACGAACTACAGATTGGACGAGACGAGCGG
GACGTCCTCTTCTCTCCTCAGCAGATCATTCCCCAGTAGGAGAAGAGTCC
TGTGTGTATAACATCTCAGTGGTTACGCTACGGCCTCTTTCATCTCATAC
CTTCAACTTCCGTATCTCCCCTCGGTGTCGGCCTACCCTGTAGCTACGCC
ATTCTCAGGGCGGTGAGAACAGTTAAACTCCTCATGGTAGCAAGGTCGCA
CCCTGGAGGACTGCCTACTTACAATCACATGGAGCTCGCGCTTCCTCGTT
GAAAGTGTCTGCTCCTTTCCTCTATATGGAGAGTCTAAATGTACAAACCG
CCCCAAGCATATCGTAGAGAACCGGTTCAGAGAAGTTAGAAGAGAAGGCT
AGTAAGTGTGGCTGGCGCCGTGCGGACTACAAGGCCCTCATACTAGTTCA
GCAGCACGGCTTTGTCTTAAGGATATAACACTTATGTCTCTGTAGCTCGG
CCAGTTAGCGCGCCTGGTCATCTACGTTCGCAGGGCGCCTAGGACGACGG
CTCTAGTCTCTCATCGTTACAGATACGTGTATGTTCCCATCTGCACTCAG
TTACACCCTATTTTGCTCCGCTCTCGGCCCGATTTTGGTCGCCGTTAAAA
TGCGCGGAGGCTGGGCATCAGTGTTTCTCGTCATAAATACTAGGTATGAG
CCGCCTGATCAAGGGCTTAATTTTCGGTCCTGGAAAAAGTAGATGGGCAT
CCAGTCATAGCATCCTCTTTCACTACCCTTGTCGTAATAAATGAGGGTCG
GTGTTAGTCAATTAGTTGTGGCGGCTGCGGGACAGCACGTTGTGCCTTCT
TGATCCTCACGTCGCAACAATATGGTCGTAAACTCCGGAAGTACCTGCAC
GGTCCGCTGTTACGGCTCACTAAGGGCGGCCGTAATCGGGGCTATACTTC
CCGCCCGCTTGCAATAGTTTTCTATTCTCCGCGAGCTATGACTCACCCCC
GACCTTCCCTTAAAGTTTAGAATCTGAATGAATCGGGCTGGTTTCGGGGG
GGAAGTACAGTTACGAGTTCTCGTGCGAATTCCCTCGTCCGGAATCCGGC
ATGAACGAAAACCAAATCGTACCTTCTGACTAACGTTAGCCCAAGCTGCT
TACGGACTACAGAAGTCCTACGAAGCGCGTCGGATTCGCTATAGTAAGAT
CAATGACCTAAGCAATCGATCTATGAACCGCTGGATGTGGAATCCCAGTT
GTTTTGCCGGGCCTGCGAACCCGTAACTACAATACCTAACGTCCGGATGT
CGACCACGGAGTTAGAAACACCCTACTGATTCTATAATCCTGTTTTGTAG
TGTACGCGCTGCGACATAACTTAGCGATGTGTCAATACATGCCAATCTAT
CTGGATGATCGTCCTGAATGCGTGGTACAGAACTTAGGTGTTCCCACAGT
CGCATCGGTACTTCAGCTTCACTGCGGATACTCATTCTAAGATCTCTGAA
CGGCGGAATTGGACAACGGGACAGTGTTATGCAACCTGCGCCCGATATTC
TTTCCAGAGGCCTTGAGGCGGTTCCTGCTTTATAACAGTGCAGACCAGCC
GCAAGGGGTCCCCCGCAGAGTCGGAAGTATGGTCCCCACCCTGAATCGCG
TTAATGAAACGTTATCCGGGCGCTTATACTCAAGCGATCGCGTCTGCGTC
TTACACAATGGCTGCCAGGGTGAGGAACCAAATAGGAAGCCGTTCCTTCG
CCGTTGTGCAAGACTTCTGGGCACGGATAGTGAGAGCTGGAAACTCGCGA
ATCAATAATTCGTATGTCCATCCTACGTTGACTAGTTTGTTTATGCGTCC
GCGGTGGGTATGCACTGAGGAATTCATCGCCGCTCACAAGATTTGATAAC
AGGGTACACCGGCCTTAATCGTATATGTGGAAGACTGGCATGATTCAGTC
TGAGTCGTGGCAAGGATTTATCGGTTTCTGTATCTAACTTGCCGGCTGCA
CCCGGGTCACACGTCAATCAAGTGATGCGATCATAACCGTCACGCTCCGG
CGGGAACTGACCGAATTCCACATCTGCCTACCACGTATCAAGACCCTAGC
TCGGAACCGTCCCACGGCAAACATACCTGTGATTCTTCTTTAATGATTCA
TATGAACCGCCTCTAGGTGGGTTACGTCTCGTCCCCGTCGTGGCCGTTAG
CCAGGAATGATTATTCATGGTTTAAGTAGACCATTACTTTCCGCCTAATA
GGATCAGAAACTAGAGTTGCTAGGTTAACCGAAGCTCACCGATCTCTGCA
AGCGGCATACTTTGAAATTCTCACTCCTAAAGGACCCAGTTCGCAACCCT
GGCTGAATTCGCCCTCCATAACGGTCACATACGAAGGCCCGCCGATGCTG
TAAAGACCACTCAACGGCAACTGCTTCACACCGCTGACTATTGCCACTCA
GTCATGTAGATGTCAAGTTCTCATTGGAGCGTTACCAACCTCGCGTTTTC
AAACCCCTTGCAGAGATTGCTCATTGGGGTTGACGCGGCGACTGACCTTT
ATAAAACTACGACGGCCCTTATTTTACTCGAGACGTATCTGAAATCACCG
GTAGAGTGGGGGCCTCGTCGAGGAGACCCCTTACTTTCTCGTCACTTCTC
ACGCTAATGTTGGGATAGGCATTGACTTTGGAATACGGATACGCAGGGTG
GCAGGTTATCACCCAGCCTGGAATCATCCTCTGTGGTATTGTCGTCCAAC
TGTACCCTAACACATCACAACGCGCATTGGGTGTATGTTACGTGCTACCA
ACAGTGGTGATGTCGTATTGATAAGGCTCACGCTGCTATTCGGATCTCTG
GAGGACTGGGCTTAACGGGGAGGTCTGGGGTATAAGCCCTACACATTTAA
AATCTAGGAGATTCCCCTTCAGCCACGGGTATTCATCATCCCGTTGCCTT
TCACAAGGAAAAGGTTCCGGGGCCCTTGGCGGAGAGTGACCCCGGAGCCA
CGAATCTCCAAGCGGATTAGACTGGGAAATTCCCGTGATAACCGTTCCGT
ACATCCGATACGAGACATATTAATCGGGTAGTATCCGCTTGAGCGCTATT
GACCCTCAGGTCGACCGGTGTCCACTCGTACCCGTTCACATGCGCGGTTG
AGCGCTAAACCAGAGACTCGCGGATTGATTTTAAACCCAGCCTGCAAAAA
TTATCGGTACGGGAGATCCCCTAGGATCCCTGTCTGTGATCTCCCTGTAA
CGCGTACCACCCCTTTCACCCGTGGTCGTGAACTGGCACTCGGTCAACAT
AAGATTCGCGCTAATAGTTATGTTAGGACTCGGTGCCCCGCGCGATCCGC
CCAGTAATTATATCTCGGCATGGAGACCGTCAAAAGACGATCTGAATGAG
TAAGAGTGGGGTTCCAGTAAACGCAGTGCGCACTGATACCTAACAGAGAC
GCAAGCCGGAGCTCTAGATCCATTGGAAGACTGCCCTTCGGTTTCAGTTG
ATTAGTACGAGTCACCGGTTAAATCGAGCGCTGAGTCTTTCCCAGGGGAC
TACAACGTAGATCCGGTCGGCGCCGACTCATTTGAACAGCCTCCGGTGAC
TGATCATACCCGTCTGTTATCCCACCTCGCGGACTGAGTCATGTCCAACA
CGTAAAGAAGGACCAGAAGAGTCTTGCAGTTCGTGGCACCATTAGGAGGA
TGGAGGGCATCAATGTACATTTCTTGGGCTGTGCAACGAATCTTTACCCA
CCCATGATAGGTAGATCATCTGTCGTGGCGTCAAAGCGTCCCGAGGCCTC
TGCTAAAGTGGGGATAATACGGATGAAGCAACATTTAATCCGACATTGGC
AACACCATTTCCACAGCTGGCCGTTCCCGGGGGGCTTCCTAAATACTCAC
CCGAAAGCAAACACTTATAAGATAAGTCACGCTACGTAACTATGTGAAAA
GCTCTTATCACAGCATGCACGCCCCGATATGCTTGTTCAAATTAAGCTAT
TTGTCCTGTCAGCACAACAATACGCGATATTTCAAGAAGAGTGCCGCATG
CCTCCAGTCTCCTCTTTAACAGATAGGTCATCTGCGCTCAGAATACACGT
ACGAACCTGTTAATTGATTCGACAGTATCAGAGGAACCGGTGGATGCCTG
CATTACGGGCAATTCCTCAGTGTGAGTGCGGGAAATTCCATCGGAAATAT
GGGGCGACTAGGTGAAGATCGAGCTCGTGAAGGCTACGACAATGCAGGTC
TGACGAGCGCTTAGGTCCGGGGAACATTTAGCGCCGGGGAAGCTCGACAC
CGGATTCAAGGGGTCTGATATTATGTAGGTGCGGGGGAACGACTGACGCT
TTTATCGACCTGCAGGTCGCCACTTGCGCCTAGATAACCGGGTAACGCCC
AGGCGTGCGAATTCCATCGGGTTTCTCCGGTTAATTGCAACTTGTATCAA
CCAGCGTCGTGCGGAACATATCATGAGCGAAACCGACAGGGACGTCTGAC
GTCTGTTCGCGCTCGCATGCGCGCTCGCGGATAGCCTAACAAATCTCCCG
ATTTAAGCTTTGATAACAGCTAACGTACTCTTTATCACTGCGTCATTACA
CCGACGGTTAGAATACGTGTAGAAACATGCTTCGTCATGGATAGCCACAT
AAGCTCGTCTGTTATGAGATCACCGGATTGTTCCCTGAATCTTACCGCGG
GGATTACATGTCGTTCACGTAAAGGCTCCGGCGTTTCTTTCAGCATCTTC
GTGAGCCTCGCGTTTACAACTCATCTTGCGTGGAGTGTGATCTGAGAGGA
TAACCAGCCGGTTCAGTCGCACCATAGTTTGGAGCGTACCCTATTCACGT
AGCTTAGAGGCTTCGTGGGCCATAATGGCGAGCCAATGTTGCGCACGGGG
CAGCGCCTCTAAGATTCATCGGTCACAGCCGTATTCAGCACGCGTCTTAG
ATCAGCAAACGCCCCATGAAACCCTCAATTCGCCCCAGGGCCGCCTGAGT
GAATGCTAGTGGCATTTCTGCCTTGCTAATTATACCCCACTACGACGGGC
CTTTATCAGGAGCGATAGACAGAGTATTCATCATGCACATTCTTAGCAAC
CGTGAGTGTTAGATGTAGTCTTGGTATTTCAGTTCTCCAGGGATCGGGGG
GATAGCAAGGGCGCGACACAGGACGTGCGTTGGGTAACCAACTCGGGTAC
AGTGATAAGCGGCGTGACCATAACTACGTGGGTTGTGAACACATAAGGGT
CTACCCTCGTCATTATTGCCCCCTAAATAGGCGATATCACCTTCTACTAG
GAGCTACTGAACTTTCTCAGGTCGTGCTCATGAGAAACATAAACTCAACC
GTTCAGTTAGTCAAACTGGAACCACGTCTCAGAGTTCTCTCTAGGCTTGC
GTCCTCACTACTACCTCAGAATACGTGTCGGATTCAGTGCTGCGTAGCGA
GGGGATTCCCATGATAAGGTCTCGGGGTCACTCAACTAGGGACGGACTCA
CGATCGAGCTTGGGAATCGGGAAAAGATATGTACAGCCCGCAATTTTCAT
CCCGTATTAGTTGTTACATTCCTCCATGTCTGAGATCAAATTTGATCGAG
TGCGCAGCCGCTGCAACTATCGGTGCACGCCGTGAACGTAACGCGAGTCG
TGTCTGCTTAAATACGTGAATTCAAGCATCATTAGTCAAGAGGTTGAGAC
CGTATTTTCGTACTCTGACGACTGCAGTACCCGGCTGTAAAAGACAACCC
TCCATGGGAACTCAAGCCTCTAGTGCAAGTTCGAGGGTATCTGAAACCCC
AAATTATATGCCAACCCAGAGCCATTCCATACCCTGGGGCCGATAGACAT
ACCGTTAGTGGTTCTTCCGTACTTGAGACGTTATTCTCGCTATTACGCGG
AGCACGTGTTTGTTCCGCCTCGCGGTGACTATAAACAGCGAACGTGGGCG
TGTGGAGATCTCTCACTTCATACGACATATCCGATTAATATGATTGCGCC
GCGCTAGCAGAAAATCTTAGGCGTCGGAAGGAATCATATCTTGAGGCTGC
CCGCCCCATTAAGAAACCTGCATCCCACAGTTGACTACGTTAATCAAGTG
AATACGGACAGGCAGCTGGGAACAAACTTCTAATCCGACGACACGACGAG
ACGGTGCTGGGTCCCTGTCCGACCACACTGAACTGACCGCAATATAAAGA
TGGTACTAGCCAGTCCGTGACTTACAGGTGTCAAGAGGTAGGTGTCATTG
GGCGTGTGGTACATCAGCGACGGAAGTCGTGCGTCAACTTTCTTCTATAC
TCCGTGCGCATGCACTACTTCGGAGGCATTGGTTCTGGGATTAGACGGGA
TTGTAATCACGTAGGTCTAACGGCCTACGTATATCGCGGGCGTTAGGCGG
CTCATTATGTAAATCATAATGTGGATGCTCACGTATTGCTGGCAAGTGCT
GAATAGACATCGCTAGTAGCGGTCGATGTTGAGTAAATCGTCGGATTAGG
TATTTCTACCTAATATCACGTACGTTGTCGAGGCTGGACACAGGGACGTA
AGAACCTTGTTCTAACAAGAGGCCTTTACAGCATAGCGCTTCGTATTCAT
ACGACCCGGAAACCGTGGCCCACCGCCAATCAGGGTCCAGCGGTGCTTTC
TAACCTGGTTACTGTACGTCTGCGGGCGGCGTAAGCCGCACACCTGTCTA
GATCCATTAGGACTGCCATCAAGCATTCTAATCGACGAGACAAGTGCAGT
ATCTCGATTAAGGTATACCACTCCTACCATCTCATCCAAACGAACTACCC
AGGAACATAGCGTGAACGGCGGCTACACACGGACGCTAACAGCAGCAAGA
CGATGTTATATCCACAGGCTCCTTTTGTAATGAGAGGTTATGAACCGTAT
AATGAGCGTCTGCCGGCGCGGGTTGTCCGATAGTGGAGTTCGTACTATTA
GCCCGCCCTAAGCTGGGCAAAGGATATAGCCTCTCTGTTAAGATTCAGTG
TGATGCATGCTTGGGAATGGCTATCGCCGCGAATAAAGGACTGGCGATGT
TGTCTCTTCTCTTGAGTCCCAGTTTTTCGGAGAGGAACAGCCGTCCGGAA
ACGAGGCCCTATGTCGCCGATTTCAATATACAGGGCCCGACGTATCTAAC
AGAGGAGCGGATACACACATACACTGACGCCCAGTGACTAAACAAGGATA
GGTCGACAAAGAAAAGCACTTGTCGAACGCATTGCTGTATTCCCGCGACA
TACTGGGCCCAATATAAAAGCGATGTTAACACCACTCACGGTACCAGGTA
TTCGAGAATAACGACCTCCGCGTTGTTCACTAATTGCCACGGAACGAGTG
GGCTTGGAGCCAAGCTTGCTCGCGTGCCCCCGCGGCTCATCGCTAGGGGC
CACGCCAGCATGTCTGACCGACATGCGGGAAAAGTTCGAGCGAAGGATAT
CCGGCGAGGACGATCCTCTCTGAGATGCCGAGCTCTTTATGCAAAAGTGA
AAGTTGCCATCGTACAGTTTACCTAGGGGATCATAAGGCGATACTATTTC
ACAATAGGTACGTGGACCGAGCACGGAGGTATACCAGACACGGCATACGT
ATGACTTACAAAGGAACCTCTGCGACCCTCCCTCACGCACCGTTTATGAC
GGCTGGGCCGATCTGTCCCGCTTGGTCTTAATCATGGATACCCGGGACTG
TTTTGCCACTTTGTATACTACTTTATTGGAGACGATAACGTGAGCGATCC
CTCGCCTTTTGCAGGGACTATAACCGATATCCATGTCGGACGCGCAGGTC
AAGGAGTCCACCCGGACGTGGACCAATAGAGCCGGGTACGGGTAGGAGAC
GGGGCACATATAGGAAGCTTGTGCGACCGCTCTTAAGAGGTAGATAATTC
GTAAGCCATCCCGCGGGGCGCCACGACTATAACCCCAAGGTTGAGCACAC
GCGACCTTGACTCGTATCTACGCTGTGCGCGGGAGTGTCTAAATCTCGCC
TCGGGTATCTAGATCGCGGCCGTCGTCAGGGTTGCGTCCAAGACAAAAAG
TCATACCCAATAAACTTAGAATGAATATGGGTCCTCTGGTACTAGTGGTA
TTGGGAAGGGCGACGGGACGTAGGGAACGGCTTTGTTTTGGCCGGAAGAT
GCCATCCGATCGATCAGATCTCCTCGCGACAGTCCTCGGTTCCATTGTTC
GTCGTACCATATAGACAAATGATTGTTATGCGTGCGGCCTCGTGGTATTG
CCGAACAGTTGCACACTGCCCACCACCAACTAAGGGAATAATCACAAATA
GATCATATGGTGGAGTTTTGCAGAGGGTGCATAGCGACGAGGGAGCCACC
CCTGAGCGAAGCGTTACTGAGACCGCAAACGAATCCATTGCGAGTGCCAA
GCGGTTTGACGACTTACAGCAGCGTAGCTTACAGTGTCGCCTCTAGCCAG
AAGGCAGGACATTACCTGCGCGGCTGTGTTAATTCTATATACCTTCATTC
GCAGTTCTGGACACTGTAGAGACCGACGAGTGGACCTACATTAAACGCTT
GAGAAAACTGTGGACGGAGCGGAAATACCACTTCGACCCCTTTTGCCGGA
CTACGGCACCCTCCTGACAGAGTGATTAAACTACATCCACATGACACTTA
CACCGCAAATTCAAACATTCCGTCCCTCCCATGTAGGCGGGAGTACGGCA
TGTACGTAGACCTCGTTTACCCTCTTGCTGCCGCCAACGTCCCGTACTAC
ATAATGATAATTAACAACACGGGCGGGTGACCTTGCCATCTTCAATTAGC
TTAGCGGCCTAGCAGGAAAGAATAAGCTACAGCAACTACAAACTACGATG
TGATTCATGTCCGTGGGTTTACTCTAGTAGGTGTCTGTACTAAGGTTCAG
TTCCGTGACGGGCTAAACTCGTCTTGTAAGTATTCTTCAATCGAAACGTG
AATGGTTACTAATGTGGGCTAGGCAAAACGCGCTCTGGTGAGTTGAAATT
AGTTCTTTCATCCTGGATCGATGATTGTTTTGACGTCTGCGTATAATAAG
GTGATTGACAGAGCTGCGCCGCGGTGACGCCAAGACTTATCAGGCAGGAC
TGAACCGGGGGCCTGGTGCGTGTTGACCCTTTGCTACGTTTCTTCATGCT
GTCTGATGAGTTATGTCAATCGCTACCTTCGAAGCGCAAATAACATCTCC
ATACCATTTCTCGGATGGTATCTCCACGGAACTTAATGACACACACGCTT
CACATTTTGTATCTGTCATAGGCGGAAGTGACCGACTATGGGTAATATAA
CTACCTCGTACTCCACTTAGAACCAGCTGCCGGAATGCACTTTGTATCGT
ATATCCCCTGTCCGATGGTGTTGCGCTTTCACCCATGAGGGTTCATCCTA
GATCTAGACCGATGTGAGCCAGCGTGGTTATTGGGAGACACGCACGGATG
TACCGCAACCTGGCAAACACCTTAAGGGCGGTACGTCCGCCGCCCTGGTG
AAGTCCCCGAAACGGACCGTCGTGCGTGAACGGCAAGTTCGAGTGAATCA
TAGGGGAGTCCTGTTAACCGCACGACCCTAGAGGCTACCGGTGATCCGAG
GGACACGCTCCGCAATAGAAGAACCTAGCGCGGTCCACGGGCCTTGCACC
GAGCGGAATTAGGCTCTGAGTTGATTATTCAGAAGCGCTGAGGATTAGAC
GTGAGAGCATGTGGTTAGGTCAAAGTGGGTCCCATAGGGAATTCCGGGAG
TCTAACTTGGACGCACATCCAAATTCATAGTGCTGACGACTTCTCCGAGT
ATTCAGACATGAAAAACAAACCGGTACAGTTAGAGACTTACGATCGGCCG
GGAGCATTGGTGAGGTTTCTTGGGTCGAGTGGTTGATTCAAAATAGTGCT
TGTGGGCGCTCTCCCTACTCCCGTAAGCAATCCTTTCGGTTCTTCGTGGT
TGGTGTGGAGTTCGGTTGACCTCGGATCCTACGACGTTGCGAAGACAGCG
CGCGAGCCCTCGGCTGCTATGCCACCGGGCGCCAGCGCTACCATACTTAT
GCAGCCTCCTCACTCCACTGACGAACGCACCCGTTCAGGGCTTATGAGCG
TTCATTCCATATGAAGTCAGCTTCTAATTTCTTATCATCTGCCGCACGAA
TATTGGACGCAGCCTTTCCGAGGGTCAGGAGAACCTGACACCGGCTACAA
CCCCAGGATGGGGGTGAGAACATGAGAATCGACCTTCATGTACACAATAC
TTTAATGCTGTCTGTCGATGTCTTATTAGATGAATCGCAGGGGCTATAGC
AGTGAAATACGGCCCAAAGGTTTCATTTGTCTCGGATCCTCCCCTATGTT
GCACGTGCTCAGAGAGTGGGGGAGTACTCAAATGCAACAGTCATTGTGAT
CAGTCCTCGTGGACTTCAGGATTCCAAGCCCCAGGGTAAACGGCCCACCC
TTTTTACACGTCCTGACCTCTGCCGCGAGATGGGTGCCTAGCTAGCCGAG
GGAAGCTCGCAGAAATAATAGCTCCGTCTTAGAGTCCCGAATCAAGGGCC
TAAGCCACGTACCTTAGAAATTTACCTACGGAGGGTAACATCTCTATCTT
AGTGTTTGTGTACGGCCGGTGGGGTTCCCCGAAGGTCGGAGACTACGCGT
CTAGTCCTATTTCATCTGGTTGGAATACACTGGATACACAATGCAGACCG
TGCAATTTGACAGCAGTCGTCAACTCAATGTATACGAGTGACCCTTCAAG
TTAGGCGATAGAAAACATCCCCCTTCTCCAGGTTGAGCTTACTCTGGAGG
GGACTAAGGGAGCCACTTCCGTTGGGAGAGCAGGTTAGTCGCCGACAGGA
TCAGGACTTGTACTGAACCCACCATTGTTCTTTCGATTCCTGGAGTTCGG
AATCGACCTCAAAACGTGGACAGAGAAATCTAAGACCGCCGGGTGGAAGT
CTATGAGGCCGTGACTCGAAATGTTCATAAAATGCCGCGGGCATATTCAG
TTGCAATCTGTCGTTCCGTACGCCCGACTCGCACAAACGCATCGGTATAC
TGATGGGCGCGCCCGCGGAACTACCTGGAACGAACATCTGTCTCTGACGA
CGGATATCAAAGAGCTAAGAATTACTAAGCGCATTCGTGGATACCTCGCT
GCAATGTATGCATTATTTGTCCCAATGGTCCACTAGTTGCCGATACAAGG
CATTAGATTGTACACGGCCTAATTTTGTTCATGGACTAAAAAACTACCTG
ATTTTCACCAGCTATAGGAGTATGTTTATCAGCCTCGAGATATACGAGCT
TGCGGTCTGCCGTTCCAGTGAAAACGCAGGAAGTCGTCGCAGCCAGGACC
TTCTGTGCGGGCGATACGGCGCTTACATGTAACGGATAGGTTGCTCCAGC
AATGCTGGATTGAGGAATAAGCTCCCGTGGACTAAAACTTTTCACCCCGC
TCACTCGGTAGTAACGGCGAGTACATTCCCGGTCGACTCGGCATCAGGGT
CTATTCACTGCGGACCTCTGCGGGGAGTGTGGTGGCATCAACGACCCGTA
GTTATTAGCTCACTAAACATGTTCGCGAAGCTATATCCTCGGTGCCCGGG
CAGAAGTCTTTCTCAGTCCTAAGTAAGCGCGATTAATGGAGGTCAGCCTT
AGAAGGGACTGCGACCTGGGGAGCATTGGCAGTTAACTTAAGTACACCCG
CCCAGCGGCAATAGGTACCGCCCCAACACAGCTCAAGCAATAACTGTGGG
CGGAGTTAGTCCACCACGTTGGATCCCAGTACTTCAGAATCCCAGTTGGC
TGACTTGGATATTAAGATTGCAGGCCCCACATCAGGGCCGATCCGGGCTC
GTATTAATGAATTCTTCATGTTGGCTGAATTATCCTACTATTAGGCCTTG
CTTGCTTAGTGCATAAAAGACGTCCGGTCGGGCACAAGACCTGACCTTCT
GATTGTGACTACTCTTTGACCAGATTCTAGTATCGACGCGAATATGTAAA
AAGGACAGTCTCGGGTGATACCGATTGTGCCTGTCCTACGCGTGAACGAG
CAATAGCATACGCAAATTTATACCGGACTCCATTATAGGAGGACACCGCT
AAGGATAATGGTGTAAAGGGATCGCTGCCCGTATTGGTTTTACCCACGGG
AAATAGCAATAAGTAACCCCTTTCAGAATTAATTGATGCGGGTAGTATGG
TACGGAGCGCCCTAGACTGAGGGACCTAGCATCAGAGGCGAGGTCCTGGG
GACCAGCCCCTATAGTCGACACGTTCCGAGGATCGTGCCCAGGGTGGCAC
AAGGTAAAGTGTAGGCACAGCATGTATAGTAGAAGCGGTGGCACTTTCAC
TTCCTGTCCGGGCGTAAGGCGCCGCAGTGCCACAAGACACTTACCGCCAA
ACCTATCGGTATATTGACGGCTGAAACTTTAAGCGCACAGTAAGGTGGCG
CCGTAAATCTACATGCGTCCACCTTGCTCACTGCCCTGTAACAGGGAGAA
AACCTGAGTTACGACGCTCTAACCCAGAATTCTAGTTAGAATAGCACGTA
GCAGGTGCCATCGATGCAGCAGGAGGCCGAATACCACGGGGCCGAAACAT
CCACACTTATAATCTGGCGGTGTGTAATGAACGATCTGCCTACCCTTCCG
CAGGAGGATGTCGGGTGCGACGTTAGTTTCACTGTCCGCGCGTACAGATT
ACCGGCTCTTGGAATTAGGACACGCTTGTCGGATTTACTATAATCTGAAA
GGGCAGGCAACTATCCTTTCTGCGAGGAACGGGGGACCAACACACATACG
TTATGCGTTCAAATGGCGGACTTTTCTGAACGGAAATAGTTCGAGAGTAC
TCTGGACCTAGCTCGGCGACATGAGGACAAGCACCACGCCGTCCGGATAC
CACGTAGAACGCCCCAAAACCAAATCGCAGTTAGGACAAGGTCAAGGAAG
AGTTGCGTGTTTAGGGCAACTAGTCATAGCCGTAATTGTGGACCTTCGCT
GTTAGAGTCCGATGATGTTCCCATTTAATCGATGCCGAAGCGTGGGCTAG
TCGATAGGAAAATCTGTTGGATTACCCTTACAAGGTATCGGCCTTGATCG
TAGCGTTGAAGCACCCTCGATGAATTTTTTTGCTCAGACGAGGAGATAAG
TCATTCTCCCAAGAAGTACTATAGGAGCAATTCCGGTACACGTCGTCTTG
GGGCGACGGTACGGTAGTTTAAATTGCAAACCAGGCATCAGCAGCTGTCA
GTCTTCTGTCACAGACATGGGCATGCTGCGAGGCACGTTAGCACACGAGC
GCTGTCCAGCCACCCTGCGATATATAACCGATGTCTAGACCTATATCTCT
GTCAATGCTGGCATTCTAGTCATTGGCCGCCATTTATCTGAGATCACCCA
TTTCCGCCGTATTTTACTCTGTGCCCACTAATCTCGGAATAAGAAATTCG
GAGATCTTGTACGAAGATAACCAAATGATCCATTTTTCCTCGTTGGGCAA
ACTAGGGTTGTAAGAAGACTAGACGGTACTCTATACGTCCGGTCGACTCG
AGCTATCAATTCGGTATGACTGATGTTGGGGTATCCGTGAACGCCGCGAA
GATTCACCAGCTACAAGAAACGTGGCTTAATACCTCCCATAACCTTTGGG
AATGTGCGAGGTGGCTGGTGGGCTTTTTCGCCTGGCTCCCTAATCTCTCT
TCGGACAACTGTTCGACGGTGCGCTGACCAGTTGTGATTCGTGTGAAATT
TCGCTCGACATTCTTAACTTCACCTTGGCACAGTCCACACCTCGGTCTCT
CCGAATCCGACCCTAACACAGTGCTTCAAATATCTAGAGCCCACGCCTAC
GGTGTGGTGGTGGATGGGGAGGCCCACGATTATCTGCTAACCCAATTCAC
GGCGCGTTTCAGACCATGTCAGTTACGTAAAGATCGACTCATTTGCACTT
TATCTCAACGGAGGACAGCTCTTCGTATGAGAATCGGAGCTCTTGTTTAG
CACCATGATATCTGACGAGCGTTCACGACCGTGGTGGGTCCAGGGTGAAT
GGGCTGCTAGGCGGTTTGTGAGGGAGCAAGCACACACAAGCCCTGACTAT
GCGCTTTGGAGGCTCGCTTGGAAGGATTAGTCCGATGGCTGTCTCGGACC
AACTGAAATGCCTGTTCGGAATAGACTACACTTTGGCCTGTTTAAAAGGC
CTCCCCTGGAACCGTACCCAGCCTAACTGAGAAGGTCCACGGCTCCCATT
AGGTCGTAGTGCCGCGTGTCTAACTTACATATCAGCTGCTTGGAACCCGT
GTTCGACCATTTATCTAAATTAACTAATCCGCGAAACCAGCCGTGCATAT
GTATTAAGATTGTGAAGATTACGCCGCCCGTGTATGACCAACAAGTATTG
GATGGTTGATAGCCGTACTTCCGCCGCATCCATCATTCCCGGCCACTTCG
AGGTCTGTTGTGTAGCCTGGATACCTACTGACTTGCCTCTGCCGAGCTCC
TAATGGGAAGGATTGGAGCCGGCATATGCCACTGGGCAACCCGTCAGCCG
CCTATGCGTGACGTAATGAGTTAAATACTCCTCCTCATAAACTGTAGCCT
TTATTACTCCTCCGCAGTATCTGCTGGTAGATTTTCTTGGAATGTCCCCA
CGCGGTATTGACGCATGGACCCCTATACGCATGATTTTTGTGCAACTACG
CATGGACGTGTGAACGTTGTTCAAACGTGCCTACGGCTCTTCATTAATAC
TTTTGCCTAGTTTTAATTACGACCGCCCGGGAAATTGCAGCGCCTAGTAC
CAGACAGCGCTCAATGTTTTACATCTCATAACTGCGCATTCCCTACACGA
AGTGTGGGGCTTGATAATGGAGGTGTACACACATGCAGTAAGCCCCGCCC
TGGAGGGGATTCGTGGCAATCAAATCCCCTTTCACTTAGGGCTTACTTGC
GCCTATGTGTGTGTACTGCCCTATATCGTTGCCCACCGGTTCCTTGTTGT
CTAGCTCGGTAGTTGGTAAATACGCTCCTGACTCTGACCAGTGTTGTGAG
AAACTACGTACAACAAGAGGAAGGGTTCTATAGTGCTTAACCCTATCATG
CCCTACCTGACGATCCGCTAGTCTTGAAATACGTCAGAAAAATGTTAACG
TCGTATCTATTCTCGTCGAACTCCTAAAGCTTCAAATAGAGAATCATCCG
AGGGTATGATTAATCTAGAATCATCCGGGCCCGCCGTACGTTAATTGTGA
GCGTGGTCAGAAAATTTCACTCGATTTAGTTGTTGGCTCTCTTCCCTAAG
ACGGCTGACATCCTACCCAGTGGTCCGAAGGCCCAGCAGTAGACCGGCCA
CAAATGGGGGCCTAACAACTGATTATGCGGGTAGTACCCAAGGTCCTGGG
TGCGTGGCAATCAGCTATTATTATAGGACGCAAACTTGTTGATCCGTCAA
TCCACACTACAAAGAGGGGATCCGAGTTCTTGACAGACTCCCGAAGAACC
ACAGGTACGGGAGAGGTGACCTACCACTCGCATCACATTGGACCGGACTG
ACGTCGTGGCACTCGACTAGCACAATCTACAGGTCTCTGCTGGTCGCTCC
GCAAACATTCCGCGTCCTAGATTGACCCTACGCCGTAAAATCCAACGAGC
TTTCTTGTCGGGCGTTTCGGGCATCACGCCCACACGTTTACGGTACTAGG
TAGAAAGGATGTGGACCCACGGTAAGTGACAGGTCAATCTTCCGGGATCG
TCGCGTAATAAGTGTACTGCATGGTAGCAGCGGAGGGCCCCTTACGTACA
GATGCGATTCTTAGATAGATCCGCAACAAAATGCCGGCATACCGGACGCG
TGGGTAGCTCGGACGCAAGGTCGGAGAAAAAACCACTTACTTATGGCGCG
TTCGCTAATAAACTCCGTCTACACTTAAATCCATTCCCTTCCTGGCTTAG
TGTGTGGATTTCTGGCCACTGCCACCTAACTGCGCTATCTAGCATCTTCT
GGCCATCAACTTAACGGACGTGACCAATACCTAATAAAGAACACCGATGC
CGGCTCGAGCCGCTAAATACCTATCTCTGAACATCCATAGTCTTCCCGGC
AGCTTGTGAAGAGTCCAGTTGGAACCACTACGAATGGAACTCTAAACTAG
CATCCCATGCATACCTCACGCTATCGGTTCGTGCTCAGAGGTTCATAATA
GCCATGGGCAATCCAGCCAGCCTGTGACCGACCAACCACCCGGAGACTGC
CGTCTTATATTCCGCGGCGCATTACACCGAATCCCCCCCGTAGCTCGTAT
TATAGTGGATGCTTATCAAGCTTGTCGGAAGGTAAAACACCGAATTATGT
GGCTTCTGTCCCTTTACCGGCATGGAAGTGGGATACTCCTTTACTGAGAA
GTTGGCCGGGCCCTAGCGTTGTTTCGCTGTACGTCGAGACCGCAACTGTT
CGACGAAGAACCAATTCACACTAAGTTTGCAACAGTCTAGGGCCGACCAA
GGATGGTGGATTCAGGGATCTTTAACAATCCGGTCAGCTCAGGGCACATC
CGGTGTAGAACGGTTTACTTCAGACGCGATTACAACACGAGCACTCGTCT
GAGGTGCGTGGGAACAAATGCTGAATCGTCTGTAACGGATGGCGGTATAG
GGCCAACATTAAGTGCCGCAGAGTGGAGACCCCCGTCAATACCACGCCTC
TCCATGCAATCTCGACTATTAACTGTCTTGGGTACCAGCCACCTCAAGGT
GGCCTCCTTTGGGCTTCGATCTAAGAAGGCCGCAAAACTTCCCGATGCTC
GCGCTTGTATTCTCCCTCCAAGGTGGTTCCTTGTGACTAGGCTCGTACCC
TATACGTGACCCGCCACCTGGCTAGCTACTGGGAGCTGGTTCCTGTTCTC
CTGACCGGACGTCAGCCGCATCTATACATTAAGAGCCTTGAAACTTCGCA
CGGTCAGACCTGGATTCCGCCTTCTGCCCTCCACCCAGCGCGCTAGGCTA
TTTTCGTTACGTGCCGTACTACGTTCCTGCCAAGAACGCTGTGGATAAAG
CACTGCCAAGTGTTCGATAATCAGGCCCGACCATGCTACATACGTAACCA
CCGCACTGATCTTCATTGTGCTTGTAGGTCGCCAACACTTCATTTGCTCA
TTACTTCGATGAAGGCAGGAGGTAAGGCGTGCGCAAAGCTTCGACGCCAT
AAGAGCGTGTCTTGTCCCAGAGATCCTATTTTGAAGCTGCTTCGTGGACC
TCACGTCGAGACGGCACGTTTGGGTGAGACCGCCTACATTCGGTGATCGG
GCGCGGCGTCCTAACAAGAAATCTCGTATTCGCTCATAAATTAATATCCT
ATCTCGTCACAGTTCAACGTCCCAGCTTCGCCTGTGGACTGAGACCGAGG
AACGCTCTTACTTTGATGAATCCTTCGATCGGTGAACGGATCATTGTTGC
CTGCTCACTGTTCATGATGTAGCTCCAATTCGGGGGCGCGGTTCGGAAAT
CAATCGTGCACGCATAAACAATTAGCGCTAAAGCGTTCCGAACGTGATAA
TTTACCCACCAATCTATGGGCGGTTACAACTTTATATTTGGAAGCACGCT
CAGCGCGCAGGCATAGAAAGGATCGGCAGCTCACGAGACATTTTATTAAT
TATTCGGGGTGGGACCAGGGTAATTATTCTGCATAGAATAATAAAGGGTT
ATAGGTACGTTACCACTTTTGATTGTGTCGTAACATGGGCATAGCATTTA
CGGGCAGATTTGGGATTAATAAAAACATCTCCTTCGGTTAGGGCCTGCAT
ACAAAAGTGGCTAACCGCGAAGACCTTGTTAAGCCGAGCGGTCCGTAGAG
TTTGATGCGTAGACCAGAAGTCATTTAGCAAGCATTCGGCTTTGTAGGCG
GACTGGAAGACCCTTCCTGAAGAAGTCCGTTCGTCGTAACATCGTTTTCC
AATCCGTTTTTGGTCTTACGCTGGGGATACGAGGTTCGTAGATCATTTCT
CGCTCGAATTAATAAGTTCAAAATCTCCAAGCGGAACCCACCTCTCGGGA
TACCTTAAAAATCTGTAATCCTCGCGCCGATCCGTCTCTTGTGGCTTCGT
ATCATAGACCACCCTACTGTGATAAAGAGCAGTTGAATCTCATGGCTAGA
CTACGCAATTTACTCCGATACCGCTGGGCGCAGCCACTTAACATATTCCT
CTTCGTCGCCACTATGGACCACGACGCCGCACTATAGTGGAAAGACCTGT
TTCAGTGATCTTCTTGCGTAATAAAAATAACGCAACTTCAATGGGTCTTT
GTATACACAGTCACCACGCTCTCGGTAAGCCCACGTTCTGACGTTCCCAC
ACTATACAGTGTGAATGTATTAATTCTGCGTGATCTCTCCTCTCGTAGAA
TGTCCACACCACACCGATATAGGTGCGTACCGTGATCCACTCTTATCCCC
TATGACCGCGGAGCGGAAGCTTAACTACAAAATTAGCGTGCTCCCTTCAC
CTCAGAAAAATTATGCACTACCATGTACGTAGCATCGTACAAAGGGACGA
ATGTCCAGGCACGAACTTTCACTGTCCCATTCAGCATCTATCGACGTCAG
TCGACATCCCAGAGATCTCGACCAGATGAATGAACTAGCCGAAACACCCT
ACGTAGCACGGTGCCATCTATGCAGCAGGGAGCCGAATACCACGGGGCCG
AAACATCCTCACTTATAGTCTGGCGGTCTGTAATGAACGATCTGCCTAGC
CCTTCCGCAGGAGGATGTGGGTGCGACTGTTGTTTCACTGTCCGCGCGTA
CAGATATTACCGGCTCTTCGAATTTAGGCCAAGCCTTGTCGATTACTAAA
TCTGAAATGGGCATGCAACTTATCCTTTCTGCGAGGAACGGCGGACCAAA
CACATACGTTATGCGTTCGAATGGCGGACTTTCGAACTGAAATTAGTTGA
GGTACTCTGGACCTGAGCTCGGCGACATGAGGACAAGCACCACGCCGTCC
GGACCCACGTAGAACCCCCCAAAACCAAATCGCAGTTAAGGACAAGGTGT
CATAAGACGGAACATTACTCAGGGCGTCCTGGCGAGCAAGGCTGCCTCAC
AAACTCGAAAGCTTGGCCGCAGAGAAGGGGGTCTCCGTCAGCGTTTGCGC
AGCATTTTATCACTTATCCACTGGCGAAACGGGATAGAGTGTTGTGCGCC
TAGTCCGCAGACCAACTCCGACTGCAAGTATCGTCCTATTGACCTCTTCG
GGCTTCCAGTGGATTCAGGCAAATCTAGGACCTTGTCCTAGCCTGTTAAA
CCTGCCCCACGGCTCAGTTTTACGGTCGGCTCAAATTTCTACGACAAGGC
TCGGCTAACGGGTTTTTGCTGATTCATAATTAATTGGACTTAACTGATCA
TTAAATCTCTGACTGTTGTATTCTATACACGCTTTATGTAGACTTGGGAA
ACCCACTGATAATTTTCAGGTGTGTTAACCTCGGCGCTTCCACCACGGTC
CCTGCTGCGTTTTTATTTCAAATAGAGGCAACACCGATGCTGCGACTATA
CCGGGGCAGAGTCTTAATAGCCATATGAAGAGACCTAAACGGTTTCCCGG
AGATACTGTTCCTTTCCCATCCAAAAAACCTGAATTGAGGGCCGTACTGC
CGTAATTATCCCTACAAGGGGTGTCGTCGGTTTCGAGTTTGACGCAGTAT
CATGGCGTCACTGGGCCGCTCTCGTACCCCAGTAGTTATAATCCAAATCG
TGTACCGCAGTTATTATTTCGGTGCCTGGATGAATCCTGGATGATCTCCT
GGTCTCTGGTGGGAGGGGTTTGGATCGTGGAAGGATAACTAGTTGTTTTC
GAGGGTCTCTTATATGAAGCGCCGGGGATTCGCTAGCTGTGGGTTCCCGG
TTGTCCTGAACTAATGCTTACAGACCACTTCTTCTCGTTGAAGAGACTGC
GCCAGTGTCGCATATGGTCGCGATTTTCACAGGTTTACCCTTTTCCAAGA
GGGTAATTGTGAAACTCAAGATAATTTTCGGCCTCGCCGGTCGACGTATT
GTGGACCACCTGTCCTCGGCCTGGACCAATGGATGATCGAGACAAAATTG
ACACCTATCCTCTGGGATATTCCGTGGTCATGAACAAGTTAACCCTTCAA
TAAGCGCGGTTTATGGTTCGAGCGGCTGCTGGTTCGCCGACGTATACACA
TGATCTGTGGTTGGGGGACCGGACTCAATAGCCTGCGAGACACGGATTTA
TTTTGGGATGTACCTACACTTTGTCCGCTGGATCAGCGCCCGAAACCTGA
TGTATAGCCCCGGATTGTGAGGGGACCGTTGACATTGATTGAAGATCTTC
TGCGTTCAATCGAGTTCAGCTACATGCATTAATCACGGTATCCAGCTTGA
AATCTCTTCGGTCATGCTTCAGGTCCATAGTGCACTTACGCCCAATTGGC
GAGTACCACGCTCACTAACCAGTGCAAGCCATTCCGTCTGGCGCCAAGGT
AAGTGTGTTAAATTCGTCACCGAACAGACCACCACGCTGAGAGGATTCTC
CTCCACGAGGGTATCATTCGTGGCACAGTACTATAGCTCGAGGCCATGCC
GCAGTAGATCGCCCGCACGGCCGTCATTCGAATGCATGCGGGCAGTCAAT
TAGGTAGCCACAGCTTTACGCTGTCTAGGCGCGGAATACCTTGATATGCG
CTCTCATGTGTTGTTCCTGTCCGCACTTTATGCATATGCGCAGATCCTCG
AGGCAGTAGAAGATGTGGGATATGTAATCTACTCTTCACTCCGCCTATTA
GTGTTGGAAGAACATGATCTCCACAGTAATTCGCCTTACCTAACCCGTTC
GATCAGAGCGCATTCTCCAGCGGGCTAGCACATTACAGTCTGGCGTTGGC
TTTTCCAGGTCTCAATAAGAATAATCCAGGTGCACGGCTATGGGCAGACG
CCGCACTACCACGGCCAAAAACGCCTTCCATTGTTGAAGAGGCTCAGCGG
TGTACAAGCCAGTAACCACCACGCGATAACCTCGCTGGTAGCAGGGAGGA
CTAGTAGACCGCAATGTACGCTGCATTAGGCGTCCACATCGTCTTCGAGG
TTCCAACCACGAAGTATTTTTCTACGGTATGTAAGACAGTCGAATCAGCA
GTAAAGATGGGACAGTGGACATCTCGGTAAGGCAGATTTAAAGTTTTTGA
GGCGGATTGATATGCCTGACTGGAAACCGGCCATTTGGATTGAGTTCTCC
CGCGGTAGGCCATGACTCTCCTGGACGTAAGCGCCTGGACATGCTCGCGA
CATGTTCTTTGATTCGTACACCCATCAATCAAAAGATACGGGTAAAAGAA
CTATTGCATCACGATCTACCATTCTGGCATGCTTGTTTGATTAGTTCCAA
GGTCGCCCTCCTGCCGAAACATTGTTAGTTTGCACCGTTTTATCTACTGC
AAGGACGACATAGGGAAATAAGCACCAATGATCCCTCACGACAAAGCAGA
ACCCGTAGTATCACTAACGTCAGCGGCCACAACTCAACTTTGAAAGGTTG
CTTAGCAGGACCACCGGTTGCCGGACCAGACACCAGTCGATCTAAACGGT
GATGTGACTGAAACCCCCCCTCCAGCGCTGAGAGAGCCTGCACGGTACGT
TACTTCGCCCAATTTTGTAAAAATACTTATATTTTACGCTCGTGATCGTA
GTGAAATTCCACCACTGGTTAGAATGCGTGAACTCCAAAAGCGGTATTAG
ACTAAACGTCCGGGTTGTCAACTCTTTGTACCGGCCTTGATACGGTTACT
ACCCCCATGACTGGCTCGGTACGAATGCTTCTGGGCCGGCCCTGTGGGTG
AAGGGGATGGGATGCCTCTAGGGGTTAATTACCATCCGGGGTCCTGGGTA
GGTAACGCCGCTGCTAATAATTAGCTCCACATTGTCACATCGTTTTTCCC
CACCGATCGAGTCGGGTTGTACACGACAAACAACGCATATGTAGCCTTAA
GAGGCAAACCTGACCCTTTGCGCTGTCCCGTGGACACGCCTGGCTATGTT
CGCCTAGCTATGTCCTTTTCTGAGGGCGCAGCTTGTATACTTAAACGTTC
ACCCTGCCGCTTGTTCGCAGTGGTGGCAATTATCTCAAATTTCATACGTG
CGATCGTGCTGACTCTTACCACTAGCCACCGACTCTATAGCCAGTAGCCG
TCCAGGTATTTAGAGATTTGGAATCTTATCGTATTGTCACCGGTCTCACC
GTGGAGCAGCATCATTCCGGGTGTCGCGAGAAGTGATCCGACGAGTATTT
CTAGATTCAAATTGCCTTGTCTATGCCTAGTAGAACTTACTCTGCTATGA
GAATACCCCCCCCCTAAATAGTTTCGCGGGTCAGAGTCATGGGCTAACAC
CTCTTTTCTCAATCTGAAGGCCATGCGCCTAACCCACCACAATGGCGGTC
TTGGAGTGAACATATAGATACACGCTCTTACACAAAGACGTAAATGCCTG
GGCACAGAGGCAAGACATTCGAAAGCTACCCCCGGGCGAACAGTAAACAG
GAATTTCAGTGCCACCTACCATGCTGTGGAGTGGATCGTCAGACCGGCCG
CTCGTCGATGAGCAAAATGAGGTGTGTTATTAATAACCCTTCACGCAGGA
GTCTTTTGCAACTTTCCAGTCGACAGAACGAGACCCTTGCTCCATGCTGC
CGCGGCCCTGTGCGGTGCCGGGGTATTAAGCCACGTATCCCTGTGTCTAT
ACTGGATTGAAGATTGACCCCTTACGACAGCGGGGTGCTACCTAAGCGGC
GTTAGCCACTACCTCGCTGCAACATAGCTCAAATAAGATCGTTATACCTC
GAGAATCGTACGCGCAACGGATTGCGCATAATACGACATCAGGTCGCCTA
TTCCGCGGGCAAGTCTAACTAGAAGCGTCACAAGTCTACCACTGTTTGAC
GAGGCTTTAAGCTCCACTCTCATATTCGCACAATAAGCAGGCCTCCGATT
ACCAGTTGCCGCACTGTTTCCTTGACTGTCCGAATCATGACTGTCCGAGC
GATTGGAATCAATGAGACACAAGCGCTACCCCTACCATCTTCCCGCCTCA
CGGTCAGGGGCACTGCACCTACAAGACGCTGGGCCCATGAAGAGAGATGT
TCACGGTATGTTCTAGATAACCAAAGTGAATAAGCGGACCATGAACTAGA
CAAACAATTAGCGTTCATTCCGCCCACGCAAATGTGAACTACCTCGAAAG
GTCACTCACGCCACGGGAGATGTGACCGGTAAGGCATTCTAGTGCTCAGC
CGCATGTTTGGGTAGGTCTTGGGGTTGTATGCATCGACTCAATAGCAGAC
TTATGAGACCACTGCCAACAAAAGTTAAGGGTGACATCGGTACCTAGCGA
CGCTTAGGTGTATGCCCGCAAGGCGGATTTGACAGCAACGCCGGGACCCC
GTCGGCGATGATAGACTACATGCCCTCCCGCCTATTAGATATGCCCATCC
CATTTAGGGGCTTCCCTGGTGGCCAGTTTACCCTTAGGGAAGCTTGTACT
AAGTACGGCCTAAACACATGCACAATGGAGCCCGCCATAGTTATTAGCTC
AACTCCAACAATGGGAAATTACTGGTCGCAACTCTTGTACGGGTACCCTC
TGGCGATCAAAGGCTCTTTGTAGTTAGCAGTCCTGAGAAAGATAAACCTT
AAAGGATGTTTTGTGTAGCCAGGGATCCCTCCGCAACCTCCGCCAAAGCT
AACTAGCGGCGTGAACGAATAGTTTTGTACACGTCTCGAGTTGTGACGCT
GGTAAAGTGCTTCTTATTGGGGCCACGGACATGTCGCCGGTATTGAAGGG
TCCGATCAGACTTCGCCGGACTCGCGCGATCAGAATTAGCGCCGCGTACA
GTAGTAGCACATTTTAACGAGGCAGAGACGATGTTGCCTCCCCGCCGGGT
CAAAGGAGAGCACGGGAAGAGCCATCAGAAGACAAGTCTCGAAACTTATC
CTGCCTCTCATTACCACCCCTCGGTTTGCGTGGTATGCTCTTAGCAGCCG
TTAGTGGGGAGGGAGGCCCTTGATGGTAGAACGTTTCGACTCGCGCTCCT
TGCAGTCTTCTGTACGGGGATTCCTGCCAATAACTCATAGGCATCGGGCT
CTCAAGCGCGTAGTCGATCATTTATCGAGTGCGCCGCCTCGAGCGCTTCG
AGGCATTTATTGTACATAGCTACAACTGCCGTTTTTTTCTTATGATGAGG
GACTGATTCGCGCTTATCCACTTCGGAACAATTATATCAAATAGCGATCT
AGTCGACGGACAACTCTATCATTTAAAACTGCGATACCTGAAATACCCTA
TCGGCCCAGCGCGAATAACACGCTAAGAATGATAATGGCGATTCAACATT
ATGAGCTGCCGTTTAGACATCTCGAATTACACGTTGTCCCTCGCTAAATG
GTTGGGCTATCCCAGCCCGATAAAAGGTATCTCCCACATCATACTGCCTG
TGCTGCGACGAGCCGACCGCCTGACTCTTGGGTCCTCGGCGGTTGGCGCG
TATACGACGCCATTGCGAAGCCATGTGGGAGTTCCTAAGCGAACGTCCAT
TCATAGGATATTGTAGGAGACCTTATTATGACTATGCGACCGCTGTGACA
CATTTCGTGGAAAAAAGCAGGATGTGACCACCGTATATATTAGTAGTGTT
CGATCTTGGCTCAACTCCCTTCTCGTGCGAGGTCATAGATGGGGCTGAAC
TGGCGAGCCTATCCGGGTGTCTTTTTTTCCTTGCGATTCCAGTTCACCAT
AAGAAGGGGTACAGGGCGTTTTTTGGACAACACCCGCTAGCGCAGGGTAC
GTCCCCAACATGGCATCCATCTGCACAAGAAGTCGTCCCACAGAGAAGGT
CTCACTACGCCCATTTTCCCTAGACTATGACGGCAAGATGTCACGGCGAC
CATCGGTTGCGTGGAAATGCGGGCTTTGGATACCTCGTCTTGATATTGGC
AGCCAGTCTATTAGGAGATTCCGGGAGATCATGTCTAAATTTAGTATGCT
GCGTTTTCTTGATCGTAATGGCACTAATTGCAGGTTACTACAATATGACT
TGTGTTATGCAGTCGCTCATCCTCCGGAGAGCATCCTAGTGTTTAGACTT
GAGCCAATGCTTGAGGCAAAGTTGGGTAGTGGCCGATCCTGCGAGGCACG
ACCCTCTAGATCAAGTCGATTTATACCGACTCTCTTAAGCGTTCCCACGG
CAGGGCGTGCTCCTGTCATTCTTTGCGGATTTCGTATTCATGCCCCGTCG
GATGCTATTATCTCTGAAGGATTCAACTTCACGAACTCTGCTGCAAACTG
CCCGCATTTGTATTGAACTCTTTCACCAAAGGCATCGCGCAGGCCGTGCG
TTGAGTACCATTGGCGAAGTGCCACCAAGCTAGGTGCTAAGATGTGCCTT
GATAAGATATCTTTGCAGTTTTCTACGTGCGACGGATCTGTTGAGACTAA
CAATACACCAGTGGGAGGTCCATCTGATGAACATGAAAGCAAATACCGGC
TACTGACGTTTACCACCCACGTTCCCAGGGCTGTCTAAGTTGAACGTATC
ACCTACCTTTATGATCGCCGATACTGTTAGCGGCCTGCATTAGAAGTGCC
CATATACCAATCTTTAGCTAAGCTAGGGCATCCGCTCCCTCGCAAAGGTC
GGTAGACCGCCAATAGCTTACAAATACCAATATATATTATTCGCATATCT
TGTCAATGTCTGCCTTGGTCAGACTTGTTTAGTGAAATGCTGGCGAGGTA
TTCCTGCGGACCATAGAACCAGGACGGACTCCTTTAGACAAGATATGGAA
TTTAGCAAAGAATAGTGAAAGCGAGGATTGTGGGTACATAGTATGTTCTG
GTCGCCATGAGCAGTTTAGTAAAAGGGGTCCGTGTGACATCGTAGAATTA
GCCGGGAGTTTGTGCCCGCGGTAAGTTACATGTCTTTGAGTTTGATTCAA
AATTGTCAGAACTTGAGGGCCGAATAGAGGTCTCAGCGATGGGCTGTCAG
ATGGCTATCCGTTTGCTAAGAGTCTTTATGCCTATAAGACCTTTTGGGCG
CATACAGCCAATTTTGTCTCAGGCGCCACAGCATGGCCTGGTTTCACGTG
CCACTTCAATTGCCTTAGAGTAAGCAGATAACTCGTTGGCTAAGGGTGAC
ACCGCTCCGTGAGTCTTAACGCGAGAAGCATGCACAACGATAGTTTTGAG
CTTCTGACTTACCGACGACGTTCGATTTTAACATCCCCTAACGACTCTCA
TTGTTGTGAAACGGGTACGGGTTGCAACCGGACAGGGGGAGTCCACCAGA
CGAAGGGGCATATGGGTCTACATTCTGGGTCGAATATCAACAGGCAGGTT
GTCAAAGTTTCAATAGGCAGACTGGGGTGCGCGGATTTACCGCGAATGTA
CCGAGCGTTATCCAGTACTTATGCGTCAACGTAATAAGTGCCACCCGCGT
GGAGTCTGCGACTGAATCTTGACCGGTTTCAAGCAGTGTATCTCTGGTAG
CCCTCGCGGACCTAGCGTGGTCGTTCACCCGTACCTCTTCAGCGGTGTCC
TGAGCGCTCCCCTGCGGTCGGGTCCGCCCGCGGTTCTCCGTTGAGTTACG
AGTGAAGCCGAATTATCCAGACTGAGATGTCCAACGCTAACTGGGTGCAT
CTATGGCGAAATCCTTGACCCGACGGGATCCGGAGAGGTATGCAGCACTG
ACTAATAGTATAACGGATATTGAGCAACGATATCAGAGTCGCGATGGGTA
CGGATACTCCATGGAGCCCGCAGGTTCTGCCTCAACATGTGCATTCACCG
CATTAAACCTTTGCGGTCGGAGTTGCACAAAACAATTACTCTTGACGTGA
GGGGTTAGTTCAATCGACTAAGAGATACTGCTTTACGAACGTTCTACCCA
TGCGGTGTAACGGGGAGAAACCCACGTGTTTTGCACATGGACGACGTTGT
GGACCACGTTTTCCCCCTCGTTGTCCGAAACCACAATCTCGCAAATAACA
TATTATCAGGAGGGTCATAATAAATATAATTGCGGGTGATTCCGGGCCCG
TCGGCCGGCCTGCGAGGTTGCAAACCGTTAGGAGGCCACGAGGTGCCACC
AATGTTCCTCCGCTCCGTCAATACGCAGTGCAAAGTGAAGATCAGGCGGG
GCGATTGACGCTCGAGCTCCAATGTCGGGTTTCTCGGACTGCCGATCTAT
TCAAGGATTCGGCTCACACAACACAGACTAACAGGTTGTGTCCTTCTGTG
TCATGGGCCTAATGTGAAGATTAACAGATAAATCAAAATACGAGATGTGT
ACTCGGTTTTCATATTCCGGGGTACTCATCGGAGCCTTAGGGCCGTGAGG
CCAATCTGGAAAGGTCACCTAGCATAGTATAGGGGATAACACTCACCAAG
ATGTCTACCTGAACGTCCACAACCGTGCGTTCGACGATGGCGGAAGCGTT
GTGCAGTTGGGGAGTTGGGGAGGATAGACTAAAAGATTACCAGCCCGGAT
ATGATCAACCTCCAAATGCTCATTAGGATGACTCTTCATTACGATACGCG
CACCTCGTCGGCCGTGATATGGCCAGCAACTCTCTGGTCATAAGTGGCCG
GGGCGAACCCTCTGACTGCTTCCCGGGACTACCATAACGGTAGTAAACCA
CCGAAAGCTCGGAGTCTAGCGTATTCCACCATATGAGGCTGGTTGGGTAA
TAACGTGTATGCCACAGCGCTTTCAATTACTTTGTCATGAAGATGCGAGA
AAACTTGACCGAGCTACCGCGACGCACCAGTGAAGTGGGTCTCCATTAGA
GTCCCGCGACGTTAACGAGGTGCATTGACGTAATAAACTGCCCCATGAGG
TGAACTAATACATGGAAAGGATATCGAATTGAGGGCTGGTCATCAAGGGA
TAGACAATCTACCGGCCTGACATGGCCGACCGGCTTGACAGGTGGCTGGC
ACGACCTATCAGAGGGCAGTAGTCGACCGGACACTGAAAATGTGGACAAG
CGCCACGGTGGTTCCTCCTTAGCTTGATCCATCATTCGTAAAGTATGTTC
GGTGAAGACGCTCGCAGGATAACGACTGTCAGCTAACGGCCTGGCGGTCC
TCCAGCACTAACGTCAAATAAGGGACCGCGGTTATACCCATGCCCTCGGA
TATTTGCTATAATGCCATGCAATTCGGAGATAGCCTAGAGGATGTTCCGT
CATTGTATTAGAGTATGGCAGTTGTCCATACGCCTGGATCATTCGGATAT
GGGACAATATTAGGGCACCGAACTACCGTCCATAAAGTATGACAGAGTCA
CCAGGCAAGAGTGGGACCGGAGTCCAATTAGGTATTGTCGTCTACCGATC
CGATGGACGCATTTTTAACGACAGTGCATCACGACGACCTCTTATAAGAC
GCATATTGGCAATATAACGCGTGCTACAAGGTATCGGTAGAGTTGATTCG
GCTCGAGGCGTCCTGCAACTCAAAATTCTTGGCGTGCAGGTTTCGCGCAT
CTATCCCTTTGAATCGAGTAATCAGCACGAAGAACTAAAAGGAGTACAGT
TGAAAAGGAAGGTATGATCGTGCAAACACATCCTCGTTTACATGCGGCAT
TCTGGCTTTTCAGTAAGCTCGATCAACGTAGACTACCTTTAGCCATTATG
CGTCAACTCTACTCTCCCAGCCTCAGCCGAGGATCGATAGATTGTAAGGC
CCTTTTTGAATAGCGGCATCTCATAGAAGTATCTCACGCAGCAAAATAGT
ATTGGTTCATCACCTCACCATAGTGCAAGTATGCCCCTTATCGCGTTTCA
CTCACTATCTCACATGACGTCGCGCAGAGCAATCATCTATTACAGCGTTT
GCGGATTTAATGCCGCCGAGGTTGTCAGCTGATCAGTGGTTGTGTCTTGT
GGAACGTGGACTTACCCTATTGCTCCTAGCAACCCCGAGCGACTGACCGA
GATTCTATCACGCCGCCTCATACGATGGGGTTTTCGACGAAGTTCAGAAC
CCACGCGACGCGTATAAGGAGGACAGTGGTGCAGAAGTAGCACTTCCGCT
AGTCGTGGGCCTTCAAAAGTAACCTCGACGCACCATACAGCTAAGGACAG
TTCCTTTCGGGGCATGGTATAAGCCGCGATACCAGACGTCAGAAACTCCA
ACGCTGCAGCGGAAGCTTGAGGAACCAACGGCTGTTCTCCAACGATGACG
CAGTGGTATCACGCGTCGAGTCAGGCGGACGGAACACATCGAGCCAGATA
CGGATTGATGTACGTGGGACGTTGTTAAACTAATTCGTCACGCGCTGTAG
TCGTGTGAAACGGCGGATCAATTGACTTCCGGCATACAGCACGGAAGACT
AACAGTATTCAAGAGTCCGACTACGGAATTAAGAATCCTCATCCGTGCCA
ACCACCCTGGTACTCACATTATTGCCGTTCAAGTGCCCTCTAGTTGTTTA
CACGGGCCCTGCCGACGTACACAACCTTCTATACTCCAGGCGCTCTCTTG
AGTACCACTGATGAGGTGCTGGCTTAACTCCGGATACTTGCTCACTCCCG
TGCATGTGACTTGAAGTACGGATTCAATCCACTCTGCCTCACATACCCAG
GGGCCATGATGGTTCTGGATAGTTTCGCTGGGTTTATCGCGTATAATTTT
TCAAGTTAATTCATTGCAGTTCTAGAGTTAACCAATACTTCCCTGTGGGC
TACATGAATGCGGATGTGACATGCTCCACATACACGTAACAACATAGACG
TCCACTGCGCCCTAAAACCTAACTATGAGCCGAGACAAACCAGCCACCTG
GTGTAGATGTCCCGATACCCCCAATGTGACGCTGAGTTTTATTAAGACAC
AACCAAGGACATGCAGAGAACACTTTGAGTGGGTCATTGTCACCGGATCT
TAAATAGAGCGATATGCCAATAGCTGCTCCGTTGTCAATGTGCTACGGGG
AAGGTGGCTAGATGCGAGGTATATGTCAGAAGCACACACCCAGCTTCGCA
AATATTAGTAGTGTTTATCTTGGCTCAACTCCCTTCCGTGCGAGGTCATA
GATGGGGCTGAACTGGCGAGCCTATCCGGGTGTCTTTCTTTTCCTGCGAT
TCCAGTTCACTATAAGAAGGGGGACAGGGGTTTTTTGGACAACACCCGCT
AGCGCAGGGGTACGTCCCCAACATGGCTATCCAGCTGCACAAGAAGAGTC
GCACAGAGAAGGTCTTACTTGACGCCATTTTCCCTAGTACTATGCACGGC
AAGATTCAACGGCGACCATCGGTTGCGTGGAAATCGCGGGCCTTTGATAC
CTCGGCTTGAATTGGCAGCCATCGATTAGGAGATTCCGGGAGATCATGTC
TAATTTAGTATGCTGCGTTTTCTTGCTCGTAATGGCACTAATTGCACGAT
TACTAAATCAGCTTGTGTTATGCCCAGTCCTCATCTTCCGGAGAGCATCC
TAGTGTTTAGACTTGAGCCAATCACTGGGCTAAGTTGGGTAGTGGCCGAT
CCTGCGAGAGTGTAAATCTCAACGGTACCCCTTCGTACGGCTACATACTT
TGAAACGTAGCATCACCACCCCTTTAAGTGGGGGGCCGAACGTCCACCTT
GATTCGGTACTTACGTTCGTTAAACTCATGAACGGAAATATTTTCCCAGC
GGCACTTCACTAACCGTAGGAGTCTGATCGTAATTAAGTCGTATCAAATT
TTCCAGATAGCTTTGATGCCAGTGACCCCACCTCTTCACAGATTTCTCGG
CCAAAAGTTTTACGGCTTACCTGGTGGATTATGAGCCCGTTGCCTTGACA
ATGAACGAGTTCACTCCCCGAATCAGTCGCCAAATTGTAACTTTCGTATG
CGCAGTTTTGGGCGACGACACCTTTCACCGTTGTAGTGAGAGCCTTTCGA
GCATCACATTTCCCGCAGCAGGGAAAGCTGGAAGGAGTAACATATCCGTG
CTCACACAAGCTCGACAAACGCATTGATCAGGTCGGTTCAGAAAGACTCC
GAGATGTGCCTTGCTGGTGAGAGGTACACGGCGTCCTACGTCTGGCGAAG
TCCATGAAATTAGATACCGTGCTAAACGCGGCGTCACGGATACCGTAACC
GCTTTCATTCTCCACGTAACCGTGGGGCAATAGGCGTCACCACCAACAAG
GACAACTCACCAACCCGTAGCCGAAACAGGATGCCGGCAGGCTGGGCCCC
AATTTCACCCTGACCCCTGCTACCGGTGGCCATCTTCAGCACAATTAGCT
CTCGAAAAAGGGTCTGCTGAACGCCCTCGTCTGACCACTTTATTGCGTCA
CTTGTTGTCCAGCAATTATGTCGTACCCAAGTTGGGAAACCATGCTAGGC
ACCTGCACCGTCTATGTTCTGGTCAGGGATGGGCTGGTGAAGTCGTTGCG
CACGTGTTCTGCTTGCCCGAGGTTAGCCTCTCTAGTGTTTGTATGTCTTG
TGCAAGCGCCCGCCTGGGGGACCGGCCTCTTAAACATCACTTTGCGGACC
GTCCGATTCAATCAAGTTCGACACATCGACTTCACCGTGAATCCAACACT
CATACCGGTCAGCTGCCCGCAGCCTAGCCAAGCCGGCGTGTCAGAAGTTT
CAGTGCTCTGGATATTACGAGCAGTAGACTCGTCGCAGATGTTGGTTTAG
TGTGTAGACTTTTCGGTGTGACAGGGATCTAGGGCCAACTGCCTCAAACT
GCCTATGAAAAACTGGCACGTTTCTTGCAAAGAATAAAAGCAAAGTCTCA
AACTGGCAGCTCGCGAAATAGGTCATTCCAAGTCGATGTTCACCCGGGCC
AATAAGAACTTCTAACGGGCAGCCAAGGGTATTAGGTTCCCGTTGCTTAG
GACGGTGAGAAGGATCCCGGTTAACATGTAAGTCTGATTATCTTAGGCGT
GGACGAGTCTGGCAAGGTGTTTGCCTAGTTATCTTGTTTTCGTAACTTAT
CTACTATGTGATGTGAGTCTGATCTCAGTCGCATTAGCTCGCGTGTGGGT
CTAATAGCTGCATTGCGTTCTGCTGACGGATTCTATTCTGCCTAGTGCCC
CGTCGTCGTAAAGTCATGCTGACCAGGAAACGGATATGGCTCCCCTGGCG
CAGTGTATTCACTTGAAGACGCCCCTCACATCGACATAAGGCAACGCCTG
AAGGCCGGGTGTAAAGGTGGCAGCCTCCAAAGTGACCTCGTAGGTCCCTG
GGCAAGACACAGGCTAGTGCCCCAAAAGTCTCCTAAGATATGTGCGCTCC
GGCTCGGTGGCAGGCAGATTCCCCAAACCCGGTAGTGGAGTCTAGCAGCA
ATCTCAGTGCCAATACTGCTAGTCAACGCTAAGATGCTTATTCACCGCGT
GACGGCCCGTCCTTTAAGGTACCGACCGACAGGAGAGACATGTGCCGAAA
CTATAGTGACACTGATTTCTTCGCGACCCATTTCAGGCTCGGAAGATCTC
TGTTCCATCGCGCGGCTCCTGTGCTACATTGCTGCGACGCCCAGCCTACC
CGAATTACATATCTAATTGAGATATATTCACCCGAAGAAGGCTTAGCCTA
CAGCCTCGAAACGCTCTTTGGGCCGGTTAGGGATCGTAGGAGGCCTCACA
CAACTGGCCTTACATAAATGGCGCTGATGTTTGAGCGGACCGTGTCGACA
ATTTATGGTGACGTATAGGACCGCGCCATTCCTTAAACACAGTTGTGAAT
GTCCAAGCTCCCGGCATACCTCACTCTAGAACGGGACGAACGATAAAGGG
GGGGAAAGGACATTAGTTGCCCTGCTAACTTGGCCGTACCTTTGTACCAG
CTACCATAAAAGACCAGTCAGGTTGAGGATCTGTTTATCGAGGCATAATA
TTCGCGGAAAACTGGGGAGGGGGTAGCTGCTCGGTGACTGAGGTCGAAAT
CTCACAAAACGACGCTATAGCGGGTTGAGAAGTTGTCTCTAGCCATTCTA
TGTTTTTGGTCTATTGAGCCACCGCTTCTAGGCTTTCAAACTATCGTTTT
CGGGACCTGTGGGCTGGGCTGCGAGAGAAGTTTGAGTTAAAGAATCAACT
AAAAGTTTAGAAAAGCGCGTTTCACAGTTAAGATTCAACCGAGAGTATCT
GAATAAAAGAGCGTGCTTTCAATTCCCGAACTGGACGCTCCTGTTAGCTT
CCTAAGTCTCGCTGCTATGTCGGTGATGTCTGATTTGTGTCCGGGCACTA
CATATCCTACGCTGTATATTTATTATTGGGGACTAAACACTTCTGGGCCA
GCACAACTGTAGCGGTTTAAGGAGAGTAGTCAAGCTACACTCGATCAACA
ATATCTCGGCGTCAAAGACCATAAATGTCCACACCTTATGTCTTCTCGTT
AACACATAGCTCCTATTGTCATACCCAAACGACCTAAACTATTCCTCGTT
AGTTTGGCCTCGCACGCAGATCTGCGCACAAAGGTGCGGGAGTGCAGAAC
ATATCTATGACCGAAGCGTTGCAGTGTATGGTGGAACGCGATAGCAAACG
GACGCGTGCACGCCTTCCTTTTCAGAAATGTGCTATTTACCGGCAGACCT
CAACGGAGTCGAAGCATCGAGGAACTACGACATAATAGTGGGGTTTTCGT
CGTAGGAGGGTTGTATGGATGGCCCCCGTCGCGGGTCTTAGGAGGGGGCA
TGATAAGGCAGAGTTTCTGTCACCGCGTTACTCTCGGGGAAAGGAAAGAA
TCTGTAAGCCTTCAGGGTTATTCGCGTTTGCCGGACCCCCAAGTGCAGGA
CCAGACTTTTGTTGTGGCCGTGCTTGACATATGATACATGGGAGGAGCAC
GAGGAGGTTTCATGACCTACCACGTGAATTCGCGGCTAGTATTCCTAAGC
CGTTTATACATAGAAATGCTATTGTTAATCAGTGGTAGGTACGTGATGGC
TTTGGATAAACTAATTTACCGACTACAACAGCTCATCCACATGAAATGGA
TATTATCAACGAGCTTATGTACTCAAGCCATGGGACTGTTGTCCCCCCGA
TGCCCACCTTTGCTCCCTTCTCAACCTCACTCCAACAGGGCAAGACAACA
CGGGCTCCGAGCTTTCCGCCTTACAAAATACGCTGCATATAACTCGTACC
CTAGGGAGGATACGTCCCGTAGCCGGTGAACGCTCTTTGTACCCCTCGAC
CTGATTGACGTTAATCTCCGTCTTCGCCCGCACAGCCCAATCTGCTTGCC
AGTGCTGTTGCGGAGACGGCCAAATGACGCAATGATCTTGACCATAATCT
ACCTGGGCGGTTTCTTTTAAACCTCAAGTTTGACGTACAGACGTCTGTTG
CCGTGTCAATTTTTCCACGTCTAGATGTTCACGGATCGTTGGCAACTACC
GCCTAGTCAGACCCTTCCCATCTCTATTCCCAAGGTCCCAGACAGTCCTA
GGAGCACCCGTGGCTCGAAAGATAATTCGTAGCTGGAATTTCTCTAACAC
CATATGTGGTAAGATTCTTCAGTATGTAGTAATTTACTATTGGCTGTGCG
CGATACGGTTTTAAGTGGACCACAAGGAGCGCGAACATTATATCGCATTC
GCATAATTAGCGTATAAGGATACCTCGCGAGTACGAGATGGTTATGATCA
GAAGCTCGTATGTCCGACGCCTTGCGGTAGAGGCCCTGAGAGTCCCATAT
TGCGGCTCCTATATTTGGGACAGAGAACACTGCCAGCGCTAGGACTGTCG
TTAGCAATCCCTACAGAATGGGGGGGCGGTAGGGCTGCGGTTATGTCTTA
CATATTTCCTGTCCAATCAGAAAACCTGTAGCTCCACTTCCGACCTCTCG
GCCACATTGGACAAATTGCGCTTAGGTTAGGCTCTACGTTTTCCACGATC
CCTAGAATGACATTTATCTAGCTGTCAGAGTTACGGAATTGGAGCATAAT
CTGGATATAGTAGCACTCCAATACGCCTTGTCAGTTGTTGTGTAGCATCC
ATCAAAGCTTAGGATTCCACTAGCATGCGCTGCGTCTCTAGAGAACCGAC
AACAGATAGACCCATCGTCTAATAACGTGATAGGGCACGTGAATGAACGC
GTGGAAGGACGGCCCGCGTCTAACGAAGGAAAATTTGTATGATTGTTCTA
TCTGAGCCCGAGCCAAGCGTGGGAGGCAACGTGTCGCAGTACAGGGCTTG
AGCCGAACCTATCTGGGTCTATGCTATCATACGGTAGGGACACGAAATAT
TCGCCGGCTTCAGGGTGTGCCAAGATGCAACCGTCTTAAGATCCCTCTGG
ACCAGATGCAAGACGTAGTCTCTGAGCCCGAACTGTTACCTGCTTCCAGT
ACTTTTGGCCAATCTAAGAATTAGTTGCTCTCGTGTCCCTCATTAATCTA
TAGCATCGTCAAGGCCGGCTGGCAAATGCATTGGTAAAAAGACCTGGGGG
TTCCACAATTCCGTACCACATGTGGCCTTTTGGTTTTCAGGTCTCAGCCA
TTTACAAATGTTTCTAGATGAGTAGCACCCAGCGACGTACGTTGTTCATC
AAGACCTCGTAGATGCTGTTCGCGACTTGACGGAAGGAGTCCCTGTGTAC
GTTCGGCAATTTCCCGATGTGGATTTACACAGTTGCTCCGATTTAGTCTG
CAACAAAATTCAAAATCCCTAGTCACCACTGGCTCCCGACACCACTAACG
TGATGTGCTCTACCGACGAAATTTACAATGCTGGAAGACTGCGGCACGGT
AGAAAACCAATGCGATGCTAACAGTATGGCCACTCGGCGATCGCTTGGCT
GCCCAGCGAACTGGTCTTATGTAATGGTAGCTGTTACAATAGAAATCGAC
TAAGGTAGTTAACTCACGCACTCCTTCTCCTCTCAATCCATGTGCGTGTT
TTCAGCATCAAGTGATAGTATCGAGTAACTGTTTCTACTGCGAGGACAAG
AGTGCAGCTTGACAAGCCTGCGCTACTTGTGAGGACTTTAGCGGTTTAGG
CGGGACTATCCATCCCCAAGGCTCGGTGATCTATCTCTTTTTTTATGGGC
AGCGACCAATACATAAAACGGATTACGGGAATGCTAGTGTTCACATATAG
CCATGTTGTTGGCATGAGGTAGGTCGCACGCGCTTGCTGCACGTGGATCA
GCATGCTCAAACCCGCTGGTTCAAAAAGTGTGACGATCACTGGTACGTCG
CACGAGGTTACGTTCTATGCATACATGCGTAATGGTTAGATTCATAGTAT
GTAGATGCGGGGATGATTTAAGGCTGAAATTCGAACCACGCGTACATGTT
TGAGGTCTTAGGCAGCCGAGATTATACCTTTCCACCGCTGTGGCGGGCGC
GGAGCGAGAAGGCGGGTTTTTGTTGCGCGGGAAGGTTTAAAGGGGTACTA
TAGACTATGAAACAACCCTTCCATAGGTCGGAGCTGGAGATAGCATCCTG
TATACCATGAAAAACCAGAACCATCGAATAGTCTATAACTGCACATATCT
GATACTACGTAATCGGCATCTAGCGAGACTCGATGGGCCTTGGGCAAACA
AAAGATTGTAGGACCTGTAATGCCGTGAGCGAAAATCCTACTGGTTAGGA
GGGTCCCCGAGTTTTGCCATATGGATCGCGTTTTGAAATCAATTGTGGAA
GGGGATGCCTTGTCTTTCATGACCTACCTGGCATGAAGTCTGGGTTGAAC
ACAAAGTGTGGGTCAAACGTTCATCCTGCAATCAGTGAATGCCCCACATG
TCGTTTCTACGTCAATGTTGCACCATTTCGGCTAGCAGTCTATATGTCAC
TTTGCTCTTACGCTTCATCAACGCTAACACGGCGCTACTTAGAGAGTGAG
TATTTCACCCGGAGCCGGTGGGTAACGGCGAATTGCCATTCAATGTTTTC
CACGGCCAACTACTAACCTCCAGTATTCCGCCGGCGTAACTAATCTGGAT
CCCGCGAGGCCTGACGAATTCTGCATCTTGGCAACGAGGTTGCCTAGCTT
CGCAAAGGGTTCAAGAAAGAATTGAGTCTCCCCCTACTATTGCTGTACGG
GTTATTCATGAATCGTCGTGCCTTTATTCCGGACTCCGGAGCGGCCCGGG
TAGATGCTGGCTGCTGTCGCTGTCCTCAAACTTCTTCCATCGCGCCTTTA
CAGCTTATCGTAGCTATTTCGTAGGAAGTAGACCGTTACGAGGCGTACGA
GGCGGGACTGCACCAATGTCAATCGACCATACTACCGTCAGGAATAATTT
AAACGTGACTCGGGGCATGGGGAACCAAACAGTTTCAATGAATGCACTGC
GTAATCGTCAGACAATTGTTACCCCAGGCCCGCGGAGGCGTAACATTACC
AGCCTATGATGCTATTACAGGAGAAACCCCCGAGTCGACACACGTAAGTG
CGAATTGCGTACCGCCACAACTGCCGAGCGGGTTAATCCCCACAACGGTG
GACGGCTATGAAGTTTTAATGCAGTAGCAAAGGACATACAATGTCTACGT
CTCTAGCCTGTGGCCCCCAGAGCATTGCTAGTACCTCTTTGCCTATGACT
ATGGAGTTCACATTCCACAATTGGCACTGGCTAGTGCGATTGTATCTACA
TCGTTATCGACTCAAGTCATAACATTATCTGATTATGAGTCCGAACGTGC
GACCGTTCACAACTCGCCGTACTACAATCATCATGGTCCATAGATGCTCA
CTATGGTGCCAACGGGAGATTGGCGAGCATTTAATTGGGGGGATTACGGT
ACCCGTCGATCGTCCTGCATTGTGTCGATTTGAGTAGGTGTGTTACGGTG
CTTGTAGAAGTTCGATAATGTTATTCATCACTGTCGAGCGTCCCAGACTT
CCCGACCACAGAGAATGTTCATAGCCGCGAATTTGATCACCTGCTTCGGT
GCACAAGGTCGAAAGACGGTGAGGCTTTTCGGGGCTTCAGGGAGTGGGGG
AGGATGTCGATGATGATGACCTTAAATGCTTCCCAGTTAATAAGAATACC
AGAGTCGTCACTTAATTTTAGGGCATAATTTTCTACGCTGCATTCTCTAT
AACCTCACGTACGCTAAAATAGTGGTGCGCGGAGGTGGACACCAATTGCT
ACATAACGTCAAAGCCCGTCCACTCCCCTTGCGGGCAGTTTAGGCTACTG
TCCCTCAAACGGACAGAGTCTAAAGCGACCAGCTAAGTTGGTGGCCCTTC
CGCTACAGACCAGGCTGCAGTATGGGCTTTATTGTAACAGCGTCTACGTT
ACGTGCGATCCCTACAGGCGTCATAGATGAGGGCGTCGGTCCGACATGCA
GGTGGCACCGAGTATCACATGGTAGACGGTGTCCGTGGTCGAGACCCGAA
TGCTCTTGGCCCTCTCGCGTAATTATCGTGGGGTTGTATTGTATTAACTT
CTAATAGCCTGTCCGGACGACGGTCTTGCCAATCATAATAAATTGCATGT
TAGAATGCGTGGTGTCATGCATCGTACGTAAGTCTCGACCGTGGCGTTCC
TCCTAACCCTCCCGTTTGGTCCAATACGCCGGTGTTCTGGATGTTCCGAA
CACAATGAGTGGAAGAGTTCTAGGCGTGGGCCATCGCGGCGCGGGTGAAC
CCCTTTTCTTCGCTGTTAGTATGGGACCTGATACGTAAACAATTAATTAT
GCGCAGATATAATGCAATACCTAGCGGCGAGGAATGTGGAAAATAGCGAT
GACCCTTTACGCCTCCCTGACGACTTTGCGAGGCACTATTTGAACATTAT
GAGAACTATCCCATAGCAATCCGAAAAACTTCCTGCTTTCAATCTGTTGT
TTAGAGCATGGCGGCTACGTGCGGTCAGTGAGGAGTTCGCACGTCCAAGT
TGAATCCTGGGTGCGCTCTTGATTGCGCATTCCTACCGAACATCTAGTAG
ACGACATTTTCCGTTGCCGTAAATCGGGATCTGATCCGAATCTATGTGCT
GGTACCGTATCTACCCTGCGTATTATTCGCCAGTACCTTCGCCAGCAGAG
GACGCTTCGAGAGGCGGCGCATGATAGCCATCCAGTTCAGGACTTAAATC
ATTCTTACATGACTACGTCAGTGCCATAACGCGGACTGAATTCTCAAGTT
GAATTTAAAAGTATCGACTCCTCCTTTGCTGCTCTAGACTCGTGCGCTTA
GACACCCCGTGTTAGAGACAAGATCCAGCCTCGTAGGGTTCATCCACTAG
AGAGGGACCGGTGCTCCGATAGTGGGAACTAGAACGAATGCAATCGGCAG
AATTCGACAAGACACCACGCGGACGCACACGCTATAAGTTCCCATTTAGC
AATATAGGGTGGCACCGGCCCGAGCGCAATCACCGTTCTCTTCGCAAATT
TCGTGGAGGGTCACTGAGCGGGGTCCGAGCTGAGAATTATCGTAATCTAC
TTTCTGATGATCTTCCCCGCAGCGTTTCCTGCGATGGCGGAGCGTCTATC
CGCGGGTGCTGGAAGGGGATATCTTCTTCATTAACTAACTCGAATAACTG
AATACCACGAGGTTATTGTCGCCGAGGGACCGCCGTCAGATACCGTTACG
ACACTTTGAAATGTCGGCCATGCCGAGGGATGCGGGACCATACATATAAT
TTCTGCCTCTCGGGTTATGAGGGTAGTGAACTACGCACATTAGCAGGCCT
GACTCACTGTGGAGTATTTTTGTGTCGGACCCAAGAACCCGAATGCACCG
ATAGTATATAAGTAAAGGACGTCAGTGGATTTGCCTCTGGGATATAGCCA
GACGATGTTACAGCCAAGGCCCGGCACCTTCCCCAACTTTGCTGCGAATG
CGAACGCGTTAGCAGTTTCTCTGTCAGTGCACGTCACGAGGGCTGCCCGC
CTGGTAGACTGAATTCCCGCGAATCTAGGTTCCCCTCGTAGCCCTCGGCG
CGAGGAACTATTACCGGCGGGTTCCGCGCGTATCGTCTTGTCCGGGAGTA
CTAACCCCATACTGCTATCGTACTCGTTCACGCTCGCACTTTCTCACGCA
ACACAGTGTGATGAGACGCATTCGATACTTACGTCGCAGGGTTGGGCCTT
CATTGTTTCGGCCATAGACTAATTAGTGTCGTCTAGAGATCAGCCGAGAT
ACGAGGTTGAGCGATAAGCAGCGCTTTGGTTCATACCGGGGGGTTTATTT
GGTGACATACATCCTACGTAGGTCGCCGACGAACCTCTGGCTTTAAATCC
GCTTCAGCCTGCCGAAGCTCCAAGTTCCACTACGATAGCGGTGACGAAGC
GAGTTACAATGCATCCAGAGGGAAAATTTGCTATGATTGTTCTATCTGAG
CCCGAGTCAAGCGTGGGACGCAACGTTTCAGCAACATGGCCCGAGCCGAA
CCTATCTGGGTCTATGCTATCATACGGTGGGCACGCAAATATTGCGCCCG
GCTTCAGGGTGTGCAACGATGAAACCGTGCTTAAGATCCCTCTGGAACCA
GATGCAAAGACGTAGTCTCTAGAGCCCGAACTTTTACCTGCTATCCACTA
CTCTTGGCCAATCGAAGCATTAGTTGCTCTCGTGTCCCTCATTAATCTAT
AGCATCGTCAGGTCGGCGGCAAACGCAATTGGTCAAAAGACCTGGGGGTT
CCACAATTTCCGTTACCACATGTGCTTTTGGTTTTCAGGTCTCAGCCATT
TAAAAATGTTTCTAGATTAGTAGCACCCAGCGACGTACGATTGTTCATCA
AGACCTCGCTAGATGCTGTTCGACGACTTGCCGGAAGGAGTCCCATGTGT
ACGTTCGGCGTTCGTGATAGCCCGTCGCTTAAACACGTTTTGGGCGTATA
CTTACACGTCCACTCATTCTTGGCCGAAGTTTATTGGTAATTTACGCTTA
CTGGGAGCCGCTCGTCGCATTGTTATACCGTGGTCATACCTATGTGTGCC
CGTGTGTGGAAATGGGCCAGCCGACGATTTGTTCTTGTCCTATCGCCAGT
GATACTTTGGTAGGAAAGGTTTGTGAAGGATACACATCTATGACCTTCGT
GAATTTGGCCGCACGGAGCGGGGTGCGCTTTACTAATGACATGGTCCGAT
AGGCAAGGCCTAAACTCCTACTTTCCGCTGCATCAGCATGTCTAGTTAAT
GGTGTCGATTAAGGCGCACTGGGACAGAAACTGCTTGCTGACAAGGCTTC
TCTGCGTATAGGAGATTTTAAAGATTCAATCTCATATCAGACCGGTATAC
CGAAGATATTAATTGGGTTGGCTCGCTACAGACATGTTGTATTACTTGCG
CAGCTTATTCCTGATGGGTGGTACAGCTAAACTGGTTCAGGTCACTTTGC
GGATGTAACCACAAGGCTTGACGGCGCTACCGCACAAGAACTTCCGATGA
GACAACTTCAAGGGTCAAGAATGGGAGGGGGGAATCAGTTATAAGGGACC
GACTCCCCTTGCAATACTGCCTACTTTTATAGCGACATAGTGAGTGGGCG
AGTTTTGAGTCAACTGTCTCCGAACAAGTCAGGCCCGAGGGACAACGCTT
TTCCCAAGTGAAATAAAAGTCTTAATCGCTTCTTGGCGTAGAATATTACG
GAAGTCGTTGTTCGGCGAGCCATCAGCAAGGATAAATCGTTGAGCGCCGG
GAATGCAGTAACTATATCAGACCTGGCCCGGAGCCGGGATAGGTTCGAGT
AGGATTACCTGTGTCGCTATTCGGTCAAACGCCTGTTCAGGGGGTTCATG
GTAACCTCCATCCCTAATTATCGGCGACGCCAAAACCTAGACCCAGCATG
TATGCATTAGACTCCGGAAGAGTCATCCTAGTGCGGAGTCGGTTCGAGGG
ACGCAACGATTCTTGCGACTTAGACATTACATGCCAGCAGATTATGATTC
ACGAACCACGCAGTTGTCGCGGACACCGTCAGACTGTATGCTACTCGCTT
CTAAGCGACGCACCTTAAGGATTAATTAGCAATTAAGCTTAGCGAGCATA
ATTTGGCGACGTCGCACTGTGACATCCTTACGGAGAATCCCGTGGTCGGA
TAGCTCGCGTCGTTTGGAGCGGACTCGTATTGGTAGTTATGGTGAACTGG
AGCCGCGGCCTGCTCAAAATAAACGCCATTGATCGGCCTACCATGCAGCC
GACCATGACATCTTGCGTCACCAGTCCCATAGGGCCTCTTCATAGCTGAA
GCTAAAGTGTGCCATAGGTCCAGCTGGACTGGTTGATTGAGGCAAAGAGT
GCCTGGTGACTTTCCGGATCATCGCAGCAAGGCCCCCCGGGGTATTAAGC
TGTGCGGAATTTAAGTCTCGCATCATCACGCAGTACGAATTTGATCGAAC
ATACAGGAAAAAGGATCTACTGTGGAACTCAGCCGGTTTCAGTTCAGGCG
GCTGACTGGGTCAGTGAATTGGGCGCGGTCTAGAGATCGAGTAGCGTGCG
CTATGCAGAGGGTTAGGGAATCTCAGGGGTAACGCTAGAACTCACCTCCT
GTTGCGAAGGTCACGCCGAATGCGACTCGCTGTTAATTCGGAGATCGCTA
TACCGCCTGTTTAAACCCTGCTGGGTTTGGAACCAAGGTTTAGAATCATC
CACCTCGTCTGGTTGGGGCCCTACCCCAAGCCTTTGCAGTTATGAATCCT
CGCCATCGGAGGTTCTGTTATATGTCCGATGCTCGACTCGTGTGTTTAGA
GCCCGTATCTTCCACGGGTAATGTTCAAGGGGACCGAGTTCGATTATGCT
ACGGACTGTATGCAACTGTGACGATTCTTAGCCTGAGTTTAATCCGGAAG
CAGACCTGGTCGCCTGGGGGATCCTCACTTTATCGGTGTGCACCGAATCG
ACTTAAAGTCCAATCAGATCGAAGCCAGTGGAAGAAGTCGCTGGACGATA
GCGGCAACATATCTTACATGCGAACTTTTGCACGAAACGCCCTCAGTTTG
CGTTGATGGGGCAATTCTTACTGGCGCCATTACTTTACCCTACTTGAAGG
GGCCAGCACTGCAAAGAGCCACTAGAGCGGCTGACCTCCTGACTGCTCGG
TGTCAGTTATTAGATACTGTGTCTTGCAGTATAGAAACTTATTGAGTTCG
TACTCGATCCCTAATAATAGAGCTGCATGATGCCCGAGAAGTTATGGCCC
ACAGCCTCCGCGCGCTAATCGGAGACTTTCATTCGTACGGCTTATTAGCT
AGGTAGTTCTAAACGGTGACGACTCCTCATGACAACCTCCTCATCCACGG
CAAAATTCGAGGTGCCACTTTAGGTGCAGCTTCGACTCATATACAACCCG
TCCGATGGAATAAGTCGAAGTCTTGGAGCAGTTCGGAGACAGAGCTGACA
GTTTTATCTACCAGCCGCCACGCCAGACGCGGCATGGTAGTCCTCATTGT
ATCCGATGGGTCGAACGGGACCAACTAGGCTACAAAGTGTTTTACTTCTG
GACGGCGCTCTGGGCATCAGTCGCCTCCTCAGATCGTTGTATGGGGGCCG
CGGCTGTCCTAGTACGGAAAAGGGCCCACCGCGATGACTCGCACAATTAT
CATTCATCTGAACCGCGCTATAATAGATATACAGACTTTGGTATCAACAC
CTAATACAAAACAGGCTAGGTACCCAACTTTATCCTGTGAGGCCGGTCCG
TAGTGAGATAGGCCACCATGCATTATCTATCGTGTCGAAGTAGACGCGGC
CGAGAAAACCGAAATTCTTATAGCCGAAGATAACCATCTAGATTTCTACG
GCACTGCGGGATTGCTCGATCATTGTTTTACGACCTAAAATCCGAGTTAG
CATCTCAAGGGAACACGATAAACCTACTCAGTATCTGCAGTCAAACGTTC
AACGGTTTTTTCGCTTCCGAGAAGGTACTAATATATCTAGCCCTTCGCCT
ACCCCGGCCCATTGTGAATCTGAGCATTTTTTCGCCTCCTTGGGAAGCGA
TTTGGAATGGGCTGTTGTGCTTGCAGCAAAAAGAAGAAGTGTGCTTGTTT
TCTTGCTACTCCACTGTCCATAAGTCTTGAACTGCGGGCTAGGTAGAGCT
GTAATCTGATGTCTAGGTCGAATAACGGTGCCAGTGCCCACGAACTAGCA
TCACTACTGCACATTTCGCCCATGCGGTTCCGCTGAATACGCCCGCAGGC
AGTCTCGTCATCTCGCTCATGCAATATAACATGAATCAGTTATCATAGAC
AAAGCTTGGGAGACCTAGTTAAGCACCTTGTCCCATGGAATTGCCATCAG
TGCCCAATAGTCGTTACCGGAGTTAATGTATACGTATTCGCAGACATCCG
GTGACCATCGACTGGCATAACGAAAGTCCTCTTGTTGGATCCGTATTTCT
AATTCTCCCAATTTTTGCCGGCGCGGGCATAAAGACGTCCCCTGCGTGAG
AAGAGGCTTAAGGTAGTGCTGACTGATGAGAAGAGGATGTTCCCTGGCCT
TGGAGACATAGGCGTTGTGTGACGCTGCCATTGGTAGATACGCGGGAATA
AATCCAACGATCTAACGTGAGGTCACGGTAGGAATGTGCCCTAGAACTCC
CGCACAAACTACGGTCACTCCTATGAGAGCAGGGTTCACAATTGATCATA
GTGACAGCAGCAAAATCGGTTCAAGTCGAATAGTAACGGCGGCGCGGCCT
CTACCCCGACTGAATACAAATGAAATGTACCCCACTGTCCGGACGGTGAA
ATATAAAATCTCATAAGTCCACCACTAAACGCCCGGGACTTGTCCAGGTC
TGGGCTCCTACCAGCAGAAACGCGGGGCGGATCTTGGGCCTAGCCTCCGA
GGCGTCATCTACCACTTAAAACTACGAGTTACGCAGCCAGCACCAAGGAA
TTCAACAAGGCCTACAAGGCAGAGGAATGTCCTTTGGCCACGAGTCGTTG
GCTGAGGACGCCGATCTCGCGGTACTGGCTAGCAGCGTGTTAGCGCCATG
GCTTACCCGTCCTATTCAGCCTCTGCCTTGTTGAGCCATTTCCAGGTCGC
TGGTTCGGTCCCTCTCGTGACAACGTTGGGCACTATGTGCTCCGAAAGGC
GGTCCTGTGACACCAGCACTGATGCTCTAACACTCTCCGTCAAGCCTAGT
GAGGGTATTATGACGACATCACACTAGACTCCTCCACCACATGCGTAATG
GGAATGAGTTGGTGAGGAAGTGCGGTCAGAGTATCGGTGTTGGTCGTAGA
TTGGGTTACCTTATGCCCTGAATCCGTTTGGAGGCGGCGGAAGTACTATG
GCGGCGTTGATCCTCGTTTCCGCTGTTCTTACAAGCTCCGTAGGACAGCA
CGATCATCTGCTGTGTACGGCATAGATCGTAATTTGTTCATAGCAGAGAT
CCGGTCTGGAGATGCGTGTCCTTTTACCTCATAGTTAAGTGCCACGGACA
CTATGTTCCTCAGACGCCATGATGGGGATACTATCCTCAAAGTGTCATGG
ATTATGTCTCTTGAAAGTCGAAGCGTTTCGTTGGTAGATCCAGGGGGGAT
GGTGCGGGAACGGACCGAGGAATGCATTTCAGGTCTTAGTCGGTCTTATG
CCCACGGTCCTACGCATATCCAGACTAAGACCATTACGCGGTGAGGCAGT
CAAATATCTGTCCACGCAAGGAGGACTAAACCTGGACCGTCAAGGCGCAC
AATCTGACTTAAGCCCTGCACGTCCCCAGTCAGGTTTGGGGCGGATAGCC
AGACTTACCCCTCTCGAATGAAAGGTCCGCAATCATATTCCTGTCGGGGC
AAGGTCTGCTGGATACAGATCAGGGAGTCGCATCACGTATCAGGCACCGG
CAGACGCATCATCCCTGCGTTAGAAACTCTGCACATCCGTCCCGGGCCGA
TCACGACATCGTATACACGAGCACAATGTTTGCCGAGATCAGGATTCGGT
AGTATTAACATAGTCCCGCGCGTAGAGCTAGTAGGGAGAAGGGTGCCCGA
TGACTAACGGCTCCTAAAAGGAGTAACTCTAAAGCATATGTCGCTTTAGT
AACTGTGGACGGATGGTGTGACGGTGAAACGCAGGTCTATACTCTAGTCT
GTGCAGTTACCTGGTATATTGGATCCGGGAGGTCTCGGAATAATGCAACT
GTAAGAGACACTGTAGGGTCATCCTGTCCAATCTGCTCGCTTAGACTGGC
CCATGGTCCATTTCGTGGTTTAATGATCAGGACGGGGGCCAACCAGAGAC
ATCACCTCATAAAACCCAAGGGAAATACCTAACAACCTTTCCCCAAACCG
AGAGGCAATACGAGCTAGGACACGGTACTAGGCGCGATTTTAAAATCGTT
GAGAATAGTACAGTCATAACCAACAGGAGAGTTTTTGGCACCTGTTGAAT
TTTAAATATGGTGGAGCAAATCGGTCCGCTCCAGGCAGAGATATGTCGGC
TGACGCGGGGGATTGCTTGTGGGGGACTGCACATGTCGTTAGACCCTACG
CCTCACTGCATCAAACTGCTCGGTCTATTTTCCCCTTAATCGCATATCTC
AAATCTGCTGTATGCTTCAGAGGAATCTAACGAGCAGTGTTAGATACCAC
GTGTTGACTCGCGATTATTTGAAAGAACTGCACTAGCTATAAATCAATAA
TGCAGGCCTACGGCCGGGTATTACTCTATGGACAGAGGGCAGCATGACCG
TCATGCTTAACGCTTATAGCCTACGGGACATCTACCAGGCTGCTCATGCT
CCCTCGTGAGTGGAAAAATGGCTTCCTAGAGTTAGTCTCTACGGTTACTG
TGATGACGCAAATATTGGACGGGTTTAAACACCGTCCAGTGAGAGAGCAC
CCGGATGTCAGCATATAGCTATAATGATTTAGGCAAACTGGCCGCGAGTT
AGTATGGGCCCTTTTGACTATAATGCACACGTCTTATCCAGTCAATGAAC
TAGCGATGGAGCGAGCGCAACGCGACTCTATGAAATCCGGCTGCTAGAGT
GCAGCGTACGGGTAAGCCATAGCTAGTGACAACCAACTACCATGGCACGC
AGGCGCACAAGCATTGCCGGCAAGATTCTACAATGGAAGCAAGTCGACCC
GTTGCTTCATACTGCGGTCAAAATTCTGATGCGTTACTATCCCGTTATTC
ATATCTGGCAAAGTCATCAGCCAGAAACAGCTAGATGATAGATGTGCACT
CCACGGCGTGATAGTTACCGGCGCGTAGGACCGGTCAGATTTAACCGAAT
GTGAAGCGGGTTCACCGCTTTCTTAAGCGTAAGGACTAGGATGTGTGAAA
TTAGTGGTACCGGACAAACCCGAGCATATCTTAATACCCGGTCGTCTCGG
TACATGATGATGGATGCTGGAGAAAGTCACTAATGTGCACGCGGGATTAT
TTCCGGCCTCTGCAACGAGTATCAGCTGCAAAGTGTCTGGGCCTACATCG
GAGAGAGTGATCCGGTTCATGACGTTTCGTTGGCTCTTGTCGTCGCCGGA
CATCCCACAGCACTACCTCCAGAGAGTAGACTATCGTTAGCCATTGAAAG
ACACGGTACGGCTGTACTGGCGAAGGAGGACGAACCACCCACAGGACGAC
AACTAATGAACGGAAACCCAGGACATCGAGGCCTGAAAGAAAAAGATCGA
ACTCTTGGTTCGATTGTTACATTCTGGGGTGTAGTAGTGCAATGGTACGC
CTTGCGTACACGGGAGTATCTACTTAATTCCGGGAGTGATGTATGACACC
GTGGTCACTTTGCAAAACAGGGGATATTCTCGCCCTGCCCAAAACTCAGG
ATGCTAGGCTGCTTTTTTTTGAAGAAGGATGTGGGGCCTGATTAACACGG
CTGCCAATGGGTATCCCCGCCCTGACCGAATGCATCGCGCGGTACTACAG
GAGGCTTCTGCCAGACTCAATGCGAAGTCCGTTCACGATGCTCGGCGCTT
CCCAAATATCATCAGCCCCTATGTACCATCCAAGTGGCCAGATTGGGGGA
CAATCGCAGTACGGTCAAGTATGACGACTTAGGCCGAAATCTAGGTACCC
CGCCGCGGGTGGAAGTCTTGCGATAAGAGTTAAACCTCTAGTACCCAGTG
CGCAGTATAGCACGCGTTTCTGGCCGCGTTTTATCAGATTTAGTTTAACG
AGTAGGCCGGTTACCGTAATCGTAGGCTAGTTGTGTAAGACGGGGCCCAC
GCGTCCCGCTATTCCCGTACTCTTGAACTCTCAGATCTGTAGCGGGTGGT
CCCTCCGATCTCGGTCCCCCCGGAATCTACTGATGCACGGGCACGTATGG
AACAAAGCTAGTCTATTGCCAACAGGCGCCTCGCTAACTTCCGCTGAGGC
TGGCTCGTAAGAGTCACCCTTAGGTCTGTTGGGGTATCCCCACTGAGTGC
AATGCAAGGCAGCAGACGTTCATAATTAATTTAGAGCACAATTTAGGGTT
TGGCCACAAGGTCAAAATATGCTACAACTGAGGCGCTCGTTGTTTGTCCA
ACTTAGGGACCCTAGAGGCTTGATCGCTCTCTCATAGCAAGCAGGATTGC
GTTGACTTTGATCTTTCGCGCGAATCTGACAAGGTGCCGGATCGCGGGAT
AGCAACTCAAGTAGCTAAATGTCCCGGTCCGTCTTTCGCGCAAGAGATGG
GGCAATACCTTCAGTGATTGGTCACTAAGCTGTCATTGACCATTTGTTAC
GCTGAGGCGGGAGGGCAAGGCACCCGGCTTGCATACGACGTTCGGCCGGC
GTGCGTTGATCAATCATCATAATGGGCCGGGATTCTCACTTGACGGGACT
AGAAATGCAAGTACAGACCGGAGCTATCATACACCTTTGATTTAGCACCG
AGGGACAGGACGAAAGGTGATGTTAGTGAGGACACGTCGTGGAGGCTTAC
CCCGCGACGTCATCTATTAGATGTGCCTAAAGGATTCATATGGTCCTTTT
GCCAAAATTGGCGCTACCTTCAAGGTCGGTTATTCTGTTCGTGCGGAACG
GGGTCGGCGTCGTCCTGCAATGATCCATCAATTCCGGACCGCCCTAAAAT
ATAGGCTTGTACAAAATTTCTACCGATGGACCCGACAACCAGTCCTGGGT
GTCGGCTTATCCTAATCCCTGCAGTCCAGCTCCATAACGCCGCATTAGCG
AGAGTATACCACACAGCTTGTGGCAGATCGAACAGAACATCTGCGTTGGG
TTCCGCTATGACATCTCCACTGACATACAATCTAATCGCCTATCCCTACT
ATGTAATAGGATACTCTGCCAAGAAATCCTTCGCCCGGATTTACTTACAC
GGGGTAGAAACGCGCCCCTGGCATCTGAACCGCCCCCTGAAGGATTTAAA
GTCGCGGGTTACATGCTATGTACACATCGGCCATCCGTAATTCGGAGCAA
GTACACTACCTTTCAAATACCCCGCCCGGTTCTTAGAGTAGGGGATGCAT
AGAACTGTACAAAGGTGCATGAGACGCGGGGCGTAGCGCACTCGGTCAAT
TACTGATTAATTTCATGTACGGTTTTTAGTTGGTTCAGCTGGAGTGGTAT
GCGACAAATAAAGTGCCTCATATAAGTTTGGAGGTCGCATCAGTACATAA
CGTTCCCGTCAAGTTTTACCTGCTAGCTGTGCCTCTTTTAGAGTCTCCGC
GTTCGTACATCAATGTGTCGGCGTCCCCTCCGCCCCTCCTACACGTCGGC
CAGCCATATGCGGCGGAATCACGTCCGATTGACGGAAAAACCTTGGAAAC
TCTGTTCGTGCCCAAGTTGGCAGTCGCTTCGTTCTCTGGCATTGGAGGAT
TAGGAGATATTAGCCTCGACAGTATAACTAGCCTCCACAACACCGCATGC
GATGAAAGGTGTCACAGTTCCGGACCGCACCTGGCGAACGGCTTACACTC
CGTGGCGGCTCTGTCTCGAGAAAAGACCCGGGTGGTGGTCTTCGCAGTAT
TTTCATATGTAATCGTGCGCGGTTTTAATCATTTGCCACTCGGGGAACGA
GGCTTAACGTGACGGTTCACGGCAGATCATGTTCGCAAGATGAGGTACAG
TGCATCGACGGATGACCCACTGGGGCTTGAATACAGAATAACTCCATAAA
TCGGGGCGATCGCACTTTCGGCAATACGTTACCCCCGGACTAGCCTACCA
ATTGAGGCCCAAGTTGGCAGAAACGGTAGGGTACAGATAGTCATCTGGCG
ATGCGAACTGAGGTGTCAATGCCTTTACACGGGCGCCCATGCAATCATAC
TTAATCTTGGCCTCACTGGGTTAAATCGCCTTGAACCTGAGTCCTATCTT
CGCCGGCGGTTATGAAGCGTTAGCACCAACAATTTAGATTGATCAGTTTC
CGATGAAATTTTGTCCTGTACCACAATGCAGGCCCGGCCCGATCCCTTAC
GAATCTGTACGAGCTCAGAACATTGAGGAACATCGGGGGACCTGGGATCC
ATAGTAAGATCACGCGAGATGGAAAGAGTATTTTCGAGCCTGCTCCAGAT
ATGGAATAGGCTGATCCGAACCAGCAGCCACGTGGTGGTGACTCTTAAGT
TAACATATTATATAAACAATTCTGATGACCTGATCATAACCTGAGCCGCA
AGAGCTACATGAGAGCAAGTTCAGGGTCTACTGCATTTACCTTCAGGTCG
GAACTAGGGTCCAATCAGTTGCTTCCGGGATGATCGTCCGATATTCTACA
GACGAACTACCGAAATTCGAGTAAATTTCACATGGACAGCGTAGTAAGCG
TATCGCGGTATAAGGGGTTATTATTCGTGACCTGCTTTCACTTGATGGTC
CATTGCGCGCCAGTAACTCTCCTCTACGCGTCCGAAATGAATGGGTGATT
CCCTGACACCGGCGGGGAGTAAACAGCAGATGGTACGTGCTCTGATTGGG
TCGGGACAGTCACGGAACTTGCATGAGTACTGCACATTTCGCCCATGCGG
TTCCGCTGAATACTCGCCGCAGGCAGTCTCGTCATCTCGCCTCATGCAAT
ATAAGCATGAATCCAGTTGTCATGACAAAGCTTGGGAGACCTAGTTAAGC
ACCTTGACCCATGGAGTTCGCCATCATTGCCCAATAGTCGTATACCGGAG
TAATGTATAGTATTCGCGCATCGGTGACCATCGAACTGGCATAACGAAAG
TCCTCTGGTTGGATCCGTATGAGCTTGCTTTGTGGTAATGCCTATTTCGT
GGAGCATGTGTAATCACGCAATGTGTTCCCAAAGATCTGCTACGTCAATG
TTGTAAGGGCCATTTATACTCCGAACTATAGAAGTATGTCTGGTATAAAA
CCGCTCTCCTTGTCAAACTTCGACGTAGGTCGATCTAACCGACGGGATGC
TGGTTGCCACATAATCATGTTAAGAAAACTCTACTGTAGCGTTCTCACCA
TTGTCGCAGCCCTCTCCACTGGCCAAAATTTCGGGGAACAGGTGAACCAC
ATGCTACGTCTCTCCAGGCACTGATCAGACACGCGTCTGGACGGATCATA
ATCTCCGCAGGCTATACTGCGCCCGCAATGAGCCAGATGCGACGGGAACT
AAAGGGCCGCTGTCGGCATCATCGTATAGGAATTAGCACCCATTTCGCCC
ACAGAAACTAGAACGTGTCCTTATCTCCCCTATTGCTTCGAAGGTCATTT
AGATTTTAACGATGTACCGACGCCTTTGCCTACGACGGCGGATTTGGTGG
AAAAGCTTGGCCAAGTTGTTTACCAGCCGCATGCTGATCCGAAATTGTTG
ATAAGCGGTTGCGATCGCAGTCGATCTTGTGGTTCGATTGAACACAGCAA
TTATTCCAAAGTCTTTTAAGGTTGGTTCCATGACCGCGGACAACTCAATA
CGTGCAACTTCACATTGCGTGTCTACTATGGGTCTTTCAACCGGCGAATC
GTTAGAACGTTTTCCAGTAGCGAAGTTACTTCGTCTGTGATGGGGATCGG
AACATTGTCGATTCGTACGAGTCTTAGACGGTTGGCGACATTACGAGTCC
TCAATTATTGAACACGAGTTTCTGTAACAGCGAGTCTCAGAGAGCCTTGA
ATCTCATTTTTCCAGATAAGTGCTGATAAGCTGTGTCAGAAGGAAAACGG
AGAAGCGACTCTAGAAAAAGGGATCCCTCAGATTTACATTACCCCGTTCA
TTATAACCTGCTACGTGGTCCAGAGCGTCTGGTTGTCGTATCTTCGACCT
GAATTGGGCATTCAAGCGCATTACCTCGAAGTTTGCGAGTCCCTCATCGA
GCAAATCAGAAACGATAACTATCGGATAGAGCAGCGGAGCACTGTTAAGG
ACCGCTGCTGGTCTCGATGATCTTAGAGGCTATGCGTCATTCTGGTACTT
CACTTCCCTAGGGGGGGTGGACACTTCCAAGTCGCGGACAGTCGTCCTTC
CTGACCTCCTGGAGCCATACGAGCAGTAAGGGAGGCTTCGATGTTTGATG
AGTTACATGCGACGCTATCCTAGTGTTTGCACCGTCCGTCCATGAGGAGT
GCACAGTATTAATAAAGCACACTAAAACACCGAAATGGGCCAGCCCCGCG
CAGGCTAAGATGTTAAACGGACAGGACGGCCGGTAGGGACTAGAGCATCC
CACAACGTACTGGATTAGATCAACACTAGAGGAACATGCTATCCGCCGTT
GTCAAAATGTGACCACTGGCTCAACAAACCCCACGGCTTAGGGTCTGACT
GCAAGGGTAGGAACCCACATTGCTGCAATTTCTTATTGCGGATTGCAAGG
CCGCGTACAGAGAGGTCCTCTGGCAAGACGCATGAGTATATTCTATAGAC
ATTAACGTCCCACTGGCCGAGAAGCGAGTGCTCCGGGTTCCCCTGTAGGT
TATCGCAGGGGCTCGTTAAAGCCCGGCTAGAGGAGTACTGGTCCTACGCT
TGTGTCTCCGTGGATCGTTCGCTCGGACAACCGAATAGTGGAGCCGTGGA
ATGCATATAACTATCCGCAATAGTACGAGACTGGTGGTCAGCATTATAAG
ATTCTGACTACGTATGAAACTCCCAATCATTACTAAAGAATATGGAAGCT
TTAGAAGGCATAACTACTGACGTATGGACCAGCCATAGCTTTACCTCATC
CTACGTCCGGCAAATGGTTTGTTGGTCTGTCTTCGGGCCCATTGAGGCAG
TTCTTATTACACTCATTAGTTTCAGAACGTCAAAATATTTTATGTTTTGG
TTCCCACAGCATGTGTAGCGATCTCTATCAGTCCGGGATTGATCCCAAGT
CAAGGGGCGTCTAGACGATTATCCGGGCTTTCGTGACAACTAGAGTTAGT
GCGATCATTATCCGCGATGTAAGCCGCTCGCGCAAATAGTACTCTGCTCT
GTTTTGTCTGGCCTGGGGAGATTGAAAATTCACAATTGACACAACAGCTT
CCAAATGCAGGTCTACTATTAACTATTAACTCGCGTGAAGCCGGCGCACA
CAGAATGTAGGTCATCTTCTGAACCTAGCCACCGGCCCTTATTGTGGGAG
TAGTGAGAAGTTCGCTAGTGTAAAAGTAAAGCAGGCAAATCTCCTAAAGC
CTTCACATTCAAATGGGGACGCAATCTGTAGGTCTAGTGGCCTGATACGC
GGAGATAGTAGGGTGTTTAGCTAAACCTAAATTATGCATGGAACCGCCTC
GTACCCGTATATGCAGAAACTTGCGTATATTCCTGGATGAGGATCTGAAT
GCTCATACGAGGCTCCTGTACCTGAATGCTTTGACGGATAAAGCCTAATT
TAGGACACCACAGCGAAATAATGCCTAGTCGATTCGAACGGCCTCCACTT
TTGGGGAACCCAATTCTATAAGTGGCGGAAATAAATTTCGGCCTCAGCCA
GCCCATCCTTGTTTTGACTGCGCAGTGCCGTGATTAGAAAAGCATGTTTC
ATATCTATAAGGCAACCTTCTACGAGAAACTCATGGTCGCCATACCATGG
TCCGGTAAGCGAGACTCGTATAATTACAAATTACGCTGGCTACACAACTC
ATGGCGTACGGTGTCAGTCCTTCACTGTCCAAGGCTTGCTAAGGTACCTC
ACCCGGGAACCGGCTTAGCGTTGTTAAACAAGTAGCAAATTCTTTGCTCA
CTAAGTGGGCTCCTAATGTCTTCACGAGCATCGCCTGACGTGTCTATCAC
ACGCGGTTACATTTACGTAATTTAAACCCGGTGACTCACCCTCCCCCCGT
ATTGCTGGATGCACATTGTACGCAGAGACATGACCTTCACGGGCTGGATT
TAGCAAATCGAAATTCACGCAAGAGAATTGAGTATTATTGCAAAGCTAAT
GGAATAATTGTGTAACTCGTAAGGATCTCGGTCGTGCCTACCCTGGTGTA
CAACACTCTCGTTACTAGTAGGTTGATCCAATCGGCCAAGCGGTTGTTAC
TGACTAGTGTCTTATCGCGAAAAGAAGGCATACTTCGCAGCAGAGACAGC
ACTATAACGATTTCAAAGTCAAAACAATTTTTCGCTCCACATGCTGATGC
TCAAAAATAACTCCGTCCTACCAGGGGTACAATTTTACTAGCTGCCGCTG
GTAACGCTCTGGCTTTACAAGACGGTGACGACTCCACTGCTATTTGGTAG
ATGCGTCATCAATCGTGCCAACATAAAGTGTACCGCCTACCGCGAAGTGA
ATAGGGGTTCCGGGGATTGATCTATGGGGTAATGCGCTTTACAAGCGCTC
CTGCTAAGGACAATGTAGGACAGTGGCTGCGCCACCCTGTACTACCCAAC
CGCAATGAATGCTATCTATAACTGGGTGAGAAGCGCGCATGGGCCTTCGG
TAGAGTGGTAAGCAACAACTTCGCCAAGTCCACCGGCCTTCGTGTCTCGT
GAGAAGCGGTCACAGATCAATAATTGGCGTGGTTCACGGAATTGAGACGG
CGTATTCTTTTTTAATGGGTATGCCGACTTGGGCTCCTATGGCGAGAATC
TGTGAAGTGAACGTTGCAAGTCAGTGGCAGCTGCAAGCTGAAGTCGCAGG
TCCTATAAAACAGCGTTCAGCTACCCTCAAGACAGTGATCCACGGATACC
GCGTCCATTCTTAATACGCTTACAAGACAAGAGGTGTAAGTCGAAGACGA
AAGCTCGGATAAGTCGTTTGGGTCGTAGTGAGTACGTCGACACACGGATT
ACTCCCGGGGCAACCGAAAGAAACATACAAAAAATCGAGCCAAACTAGGT
CCAGAACTGGCCCCTTTCGCAACTTACGGCCGCCGCGATTGTTGCTGTGA
CCTAGTTACAAACACGCAGATCCTGTCCCTTCGGTTAAATCGCGCGCTCA
CATGGGCCTGCAGGGCCATTATTTGATTGGATAATGCTCAGTCATGGTAT
ATTTGTACCAGTCTAGAATCTGGCGGAACGCCCGAAAAGATTGAACAATC
TGAGTAGAATCACAACCGCTTTTGGATGTCAGTCGGTGGCAACAATTTAT
TTGCGTAGAGACAAAAGGTGGCTAGACTGAACTTTTCGCGAGAAATTGTT
TTACTTACAGGTGTGAGACGGAGGACTTACCGGCTCATTCCGACGATTCT
CAACCCCAGTGTCGCACCAGCATTACGCCGCCGCAGCCTGTTTAATTGCC
TTGCACCGCCGCTGATTAATGCGTCCGGTTCATAGAGGTGGTTAAAAGAT
GAGCGGTCCAGATTGTCGAACTAAACTGAACAACGATGCGCTGTTCACGA
GGTTCAGCGGAGCACCAGGGAATGGTGCCTACGGCGCCTGTGGGCCATGT
CTTAGCTTGCCGAACGCGTCTATAACTGACTCCAGTTTGATTTTCAGTTA
TGGCAAAGGGATCGGGACCAGCGGCATATTCTAAGTACCTACACGCAACT
CCGCCTAAATCGAGCATATTCCCTTCTAAGTGTAGGCATACCCCCAAGAA
ATCGCCCACGAGAACCGCACCTTCCTTGTGTAATATGATAAGTTTAATGT
AAGGATCCTGGTACAAAAGCAGAAATTCTATTACAACGAAAGCCTGTTAT
AAGTACCAGGCGGCGACGGATAGGTAATTGTAAACCAGGGGGCGACAAGA
GCGAGCTGGTGTCTCCGGCCTGCCCCCGTATCTTTTAATTACTCGTTTGG
CAAAGCACTGTAAGGATGCACAATTGAGATCTGGTTGGACCGGGAGCCTT
TCATTCGTTCTGCTTCCTGCAGAGTGTCAGAGTTGGAGGCCTTCGTACTT
CCCCGCCGCATGTCCGTAGACGTACCTACATCTTGGTGCATCATATTGCT
TTACCGCATCAGCCGCTGGTTCGGAGGCCATCGCAGTCATGATCGCCCCC
GACTTCACGTTAGAGCATGGCTCCCGTTTTCATAAATAACTTTTTCGTCT
TCTGTGACTGCACTCACGCGACGCTTGGGGACTAAAATGCTTAGATATAC
AATTAAGGGGTGGGAGTATGTTCCAGACTTTAATCCTGAAGGCAGGTTAG
TTAGTATGTCATCAATTTAGCCCTACAACTCCGCTTCGATATATGAAACC
TAATTTCTTTTGCCTAGAATATAAGCCAGTTAAGTGCTATTATTCCGATC
GCCGCAGTGCACGCGGTTCGCGGTAAGGCCCAACGGCGATCACATGGATT
CATATCTTCTAATTTCCGGCATTTCACCTCAGTCTATCAACAGCCCTTGT
CGAATCGTCGACAATGGTTAGCAAAGATCCGACATTAATCTCCAAGCCGA
GTATATGGGACCTCTAGGTTCTACGTGGCTGGTACCTTTGCACCGCCGGA
CAACGGACTCTTTTCAGGCCGTTCTGGGGCCGCAGGCGGCACTACGGGAG
TCGGTGGTGTCCTGCGAGTTTCCTGGCCACCTAAGGTCACGCTGCCCATG
AGAGGAGACATGGAACCCACCGGGCACCTGTAGATTAGGTGTATAGATAT
TTTTCGTGAAATCCATTTACAATAGTTTGTTGAGAGGCTAAAGGCCAGCC
GTTAGGAGCCGCCCTTCTCTAGTTTAATATTTGGCGGGGATATGCGCAAT
CCTAGTGGTAACACGGACCGCATTTGGACTTCGGGGACTCCAAGCGTTAT
ATGGAGAATTTGCGTGGTGAAGAGTAGTATTCGCAGCAACCAGTATCTTA
ATCCCTATCTTTAGCTGTACTCTATCAACTTTTGTGACGATGTCGCATAT
CAGGGGGCGAAACATGAAGATGGATAAGCGGGCTATCGGTCACGCTAGAC
ATCAAGATCCTTCCCCCACTAGATGAGTGCCGGCCGGTGAATGGTACGCC
CGCGACCGCGGAACACTCCTATGTAACTTTCGTTGAGTGACCAGTCCGGC
TGTTTTGATGTTGATGACCACAGAGTGGCTATTATTACGCTATGCTCTAT
ATGGTGCAAATGATGTCGTACAGTAGAACGGTCAATTGGGCGAATCATGA
TAAAACTTATCGGGGGTGTCTCCGCCGACATGTGCGAAGGTCTGTGACTC
AATGGAATGACTTATCTTTTAAACGCTAACTCGACAAGTAGTAAATGATT
ATTCTGGTCCTCATTGTTTAGATGTTCGTAGCCTTTGGCTCTACTACGGA
TGTAATGTGCCTTGCGAGCTAGTGTCATGTGATAAATCACACCTGCGAAC
AAAGCTCGCTGCGAACGTTCTCGCAAGGCAATAGATCAAGAGTTCTACGA
TTGACCTTCTATACTCTATCCGCCTCCGCCTATAACAATGCATTTAATTA
AAATTTGCCCTCACAACAAAACAAGCCATCAGACGTCGCTACCACTACCA
GTTGTGCTCGCCTTAGTTATGCCTCTGCTCTACGGGTATATGTTCATAAG
CGTTCATAGCAAAGATATACCCATATGTTCTGCTGTCGACTGTCTGGTTT
TATGAAGGTAATTTATTCGAGCCGCGTTCTATGCTCACGTAGGAGCTTAT
TGCCCGATCTCGCTCAGGGTTACAGACTATTCGAAGCGGCCACTGCCCGG
CTTTTAGAATCATTTCTAACCGATTTGTACAGAAACCATGCGTAGAAAAT
AGATGATAGATGCGCAGGTACCGTGGGCTCTCGTGAACGAAAGAAACTGG
GGGGAACTCTATGCCATCTGATACGTGACGCTTTCATGCGAGCGTCCACA
GAGCTTCACGACCGAATGACTGATAAACATGAGTTGGTTTATAGAGCCAC
GTATTCCATCATGCTGGCTGACTGGACATCCTAGTGAACCGACGAATAGG
GTAGGTCCGGTCCACATGATATTCAGAGCTAAATGCTGCGACATGTTGAA
TCCAACACACACAGCTATAACCGGAAGGGACTCAAGCCCAGTATTTTTCT
GATCATACACGCAGGCTCGGTTACATTATAGTACCAGCCTACGCACAGAG
AGATTCAAGCGCGGCGCTCTCCTTCAGGGTTAGCTTAAAACCCGAACGAC
GACGCACTTCGAACTTTGGCGACAGTTTATGCAATGCCTGTGTAATGGCC
ATACTGAGGGAACCATCAAATTTTCGCCGGATCCCCTAATTGTTGTAATT
CCATGGGGACGGAACAAGAAGCCTACTCCGTCTGATAGAATAGAATTATG
GCCATCCCACAGGATTAATGCAGGGGTGCACCATTTTAAACCGCAACTGT
CGAGTGAGCGGAGTCAACACGGTTGCTTTTTATCGAGCTCTTCGCTTTCG
GCGCTCTTTATAGGGGTCCGCACCGAATCCATGCGTGGGGATGCGCATTG
AGTCAAGCCTCCGTTATCTAACACCTCGTTCAGGAGGAATCAATCGTGCT
GGGAATAATTAATCATCTCGCCCAGTACGCGGCAGGTTTTCAGATCGATG
AACAGTAAGGATAGCTAGTTTTCGGTGCATCGCGGATAGTGCACGGGCTG
TCCATTACGGATGCAACCAAATGAACGGTGGTGGTCTGTAATACTCGTTC
CGGATAGGTGTCCGTTACCATACTGGTTTCTTGCCCCCGAGAAATAATGA
GTGGGCCCCTTTAGCGAGGGTGCAGTCTAAAAGCTTTCCCGTCTGGGTAA
CTTGTTGAAGGCCCATCCTACGAGGAGCTGTCGATCTAAGTAAACCTTCC
ACAACCCAGCGGGCAGGGAAACGAAAGCGTTTATTAAGTGAGTTGTTGCT
TTTTGAAAGTCTAGAAGTATAATTCTAAAAGGGCGGATCGTAATATTAAT
GTTATATACCGTGGAGGCCTATACCAGGAGAGCAGGCGAGTCCGCTGGCT
TTATACGTGTTGGGCGACACTGGTATGCCTTCCTTACGAGATATACGGCT
TTAGGGTTCTAGATCTCACTCGCGTAGGCCAAACGAATCGATTTTCGAAT
ATAATCGTTCTCGAATTGTGCAGAGGGGGGCCCGGGATTCTGTGACCGAT
AACAACAGCCCGGCCCTGGAAATGTCTTTAAGCTTAAGAATTTCATTCCG
TATGCGCGTCGTTCTTACTTAATGTCGAATTAAATAGGAAGTCTCAGCCG
AACTTGCGCTGCAATAGACCCATCTGTAGGCACGGCAGTCCTCAGGCAAC
ATGATTGCTTCCGGACCCCTCTCTACGTTGATTATGGTCATTTTAACCTT
CACTAGGGGTTAAGCGGGCAAAAAGTGGAAGTTTCCGTTAGGTTTGCCGC
ACCTGTATTGTCGAATTATGATGTGCTAGCTTCCTGCGCATAGTGGTCGA
TGGAAGAGCGCTAACTCTGCCTGAAACACAACTGGCCTAATCTTACAAAC
GAATCGAGGTAACGTCACAGTGATCCGGACGCCTACATTTTTACCTGGGA
TACAGCATATGGTCTGCAATAACTTCCCTGCCAGAGCAACACACTCTCAG
AGGTAGGGTCGCGGGGGTCACGCTGTATTTCACCTTCGGATCAGTCGCGC
CGGCGGCGCGGAGTAGGCGAGACGTCACTCAACAAGATACAGAACTAAAT
GCTTTAGGGATAAGGGAACCCAACGCATTTGTCGGCCAGATCAACGGCGT
ACCGCTGAACCGCCTGGGTGTTACTAGCTGCACGGCCGCAGCAGGCTGGT
CTAGCCTAGCCGGTCCTTTTGTGCGGGGGCGCTAGCCTACAAGCAAGTCT
TTGCTGCATAGTCAGGGCAATCTCCTTTGTGACGTATCATGCGTTACTGT
TTTCGCGCAAGATGGCAACAAAGCCCACGCAAGGTAGTCTAGGCCCGACG
TGTCAGGAGGCTCTAGTTCAGACCTGGCCGCCAGCCCATGTAAAACGACC
TTCGCCTAAGTTTGAAGAAGTCGCGAGCGAGTCGGCGCCTTGACACTCGA
GTTCCACACCTTCCCTTAAACATCTACTGCGTTTGATTATTAACCGCCAC
TGCCGCCCTGGATTTTGCGATGTAGTTAACGGAGCAGGTTCACCTTCGCT
CTGTTTTGGAGTATATTCTTATTCACTCGACAACAAAGTTGACAAGTGCG
GGACGTAATTACTTCGGCCAGCTATGAGAGCCAGCAGCTCCCTGCCCCCG
AGTACGCTGGGGAGGTTTAGACGGTGACCACGATCCCGTCCAGTCAATTA
TTCCGCACGTGCCTATAGCACAACGTTCCAAGATAGTTCACTAAACTCAC
AAAGCGGCCCTTGAACAATTTTGATCCGTACCCCAAATCTGCATACCAAC
TATTAGGTCGAACGTTGGACGATACACACCGCTCCTGCAGCGATCGACTA
CCTGTTTACGGGACTATCGCAAATTTCTATGCGAACCGGCGCCAATGTTC
GCGGCCAAACTAAACGGCGTCAGACGTAACCAGGTCTTAATCACTCATTA
TTTTGTATCGCTAGCGGCGGCTCCCTTCGGCGATAGCGGGCCGGATCAAT
GCGAGCGTATAAAATTGCAGACATGGGTCCGGGCAAGCCCAATCTCGTTG
GGCACGCTGACAATTGGCTAGTCTGAGAATTCCACAAGGAGTAGTGCGGG
TAGAGGATTCTAGAGCTCCCGAATCCTTTTAATACTCGTTTGAGAAAAGC
ACTATAAGGATGCACAATTGAGATCTGGTTGGACACGGGAGCCTTTCATT
CGTTCTGCTTCCATGCCAGAGTGTCAGAGTGGAGGCCTTCGTCTTCCCGC
GCATTCCGTAGACGTACCTACATCTTGGTGCATATATTGCGTTTACCGCA
TCAGCCGGCTGGTTCGGAGGCCATCGCGTCATGATCGCCCCGACTTCTAC
GTTAGAGCATGCCCCTTTTCATCATAACTTTTTGATCCGGATCCATCAAA
CAGATACCTGAAATCATCGCAACGCACGCGGAAAATATCCCACAAGCAAA
CATATCACCTTAAGCCTTAATTAGTCGCGAATTGGCCGGAAATGGATTTA
AATTGCTATGACATCTAGCCCCTAACTCGGTCCCGATGAATGTTTCCGAG
AGCACACCGATGAGTACTAGCGCGTTAGTGCTAATTAAAAGCTGTGCAGA
CTGGGATATAGCGAACTAGGTGTTTCCCCCGCTTCGATGCGAAGTATAAG
TTAGTAGTGCCCAGAATAAGCGCTCAGCACATGATCCCCGCAGACGAGCT
AAAGCTGGACGGGGGCCTAGACCTTTAAGAACTCGCAAGGTGGCTCGGTT
GTACCGGTCGTGAGCTAAGTGCGCTCCGCTGGATGAAGGGGAACATGAAG
GCCAACAACTTCTTCCCGCCGTGGCCAGTTACATCCCAAAGTAGAGACGA
ATTAAAGGCTTCGAGGTCGACCGATCAAACCTCTCTAAGTTTTATAAATG
GCGGTTACTCTTAGGCCTTCTGGTTTGCGTCAACAATGTGGTCAACATTG
CCGTCCGATTGAGTATAAGCTCGTTAACTTACAAATCTGTGGAAGTTGCT
CGGCTTAATCAGATAGGTACTGTTGCTGCACACTCCTAAACAGATTCAGG
GAGCACGACGGATATATAACTGCGTGCCGAATTTTATTGGGGTAGAACTG
AGTAGTAAACGCATAAGCTGCTTATGCAGCCGAGGTGGAGCGCTCAACCG
TATATCGTCATTACAATCCTCAGTTTAAGTACTCCACCGAAGCTGAGCGT
CGCTTAACTGAAAATTCCAAAACCGTTATTTATCAATTCGAATTATCAAG
CTACGCCGCATGTCGTTGTCTGCGGTAGTGACGACGTGCTCATTTTAAGG
ATAGCTTGGCAGTGAGAGCCTTCGCCAGCAAAAGAAGGCACGTGCAATAA
CACAGACATTAGCGGGGGTTTTGCCTCCGGTAGCTCCTCCTATCAGACAC
CCAGTTAGTCTCTTTCGTGCCACCAACAGATGAGTCGGAATAAGAACGTC
GACCGGCAAAGCAAGTGTACGGAACGCTAAAGCGGCCTTCCCACCGTGTT
AAACTACGGAATTAATAGGCAGCATGAACCCTAGCTAATTTAAAAGCTGT
TCACCTGTGCCACCGTGTCATCCGCTGTCCAGGCGTGTGTGTACCTGTGT
CCTGAGTCCCCCGTCATACATCACCCCAAAGATGAACTTAATGTAAGGTT
GCAGTCGAACGGCCCAGCACATCATGATCTTGGGGCGACGCATTGGATAA
TTTCTTCCGGATATTCAACGATGACGTCCAATGGAATCATCTGGTTCATG
AGTTGTCGACCACGGAACTCCCCGCGTGTGATAGGAGGCATTGTTAACGA
GGGGGATGTTCCACCGGGACTGCAAGGCATTCAACTGGTGTACGCTACCC
TCGATATGAGCGACTATGACTCTAGGGGGCTGCGAGGATAGCGTCTTTAC
TATGCTCACTATGCGAAATAAGTATATAAGGTGACGAACAGGAGAAGAAC
ACAAGCCAATAACTTAAAGATACACAGAATTCCACCTGCGTCCAAATATG
TTGTAACCCTGTTTAAGCCCTCGGTTGCAGAACAACATACTGCGGTTCAA
GGCTCACGAGTCCCTTCTGATGTCAGCGTTGAGCCGTGACCACCTGAGAC
GTTTAATTGTGATCACGCAGAGCACGCTGAACCTACGGGGACAGCCGTAT
CGCTCGCAGAAACTATCCTAAATCGATCGATGGCTGTTCCTGAAGCCTGA
TGAACAGAGCAGATGATTCACAGCGTGTGTCAGTGTCACAACATTTCAGG
AGCGGCCTGGAAATACATAACGCGCTAGCGATATGTGCGTCACCACGCTC
TCGGCACTTAACATATCGCCGACTTCGTTAGCTTGAAGTGACTGAGGCCC
TGGGACCTTCTTCGTATGCTGAAAGACTTCTTCCTCGTTCGCAGGCAATA
TCTTATAGCCTCGAGCAAGGCGGGGGGGAGCGGATGTGGTATTGCCTTTC
CACCGAGAGGACCGCGTACAATTTAAGGCTTGGCATGTACATTTGTGATG
GCGAATGTTTGAGAACGTGGAGTGCTGTGGCTAACTAGGCCCCTTAAAGG
CCGCATATCTGAATAGGGTCAAGACTGGAGGGGCCTGCCACTTCCCTATC
ACTGGCTCCATGGACAAGACCTTTATAGGGGACGTGGCCGTGTAGACACC
CGCAGATGAATGGGGAAGAAATCATCAATTGCCCACCGTTCCTCACCGAT
AATTCACGCTCTTCATTGCGAACTTGGTACATCCATGCAAGAGCCGTGGC
TGTGAGACTTTAGCCAAGACCCATGAATAGAGTAGGTTGCTCCACTCTGC
CGCCGCCGGGATTGGATAGAGAATAAGCGCTCCAGCCCGCCACTCTGATG
CCTCCACTAGGGCGGGTTAACGAGTTAAGGGATCAAAATTCGCTCTACGG
CTCATAGTACTTTTCTCGTTGCTGATCAACCATTCCTGAACAAAGGGTTT
GACCGCTTCATCGATCTTAATGCCAACTGCGGAACCCATTTATCAGCGCG
GGTACGATGGTGCTACGGCGATTCAGGTAAGGCTGATTGGTCTCAAAACT
TCTCCGGCAGTTCAGACCTACTTCTGCGCCATCGTATCAACTCGGCCGTT
AGTTCTATATATATATCCGCTGATAACTCAGCAAGTTGTCGAACAGCATA
TTCAGTTACGGTCGTGTTCTGTACGACTAACGTGACTCAAATCCGCTTAG
CTCTTTTAGCGGGCAGCTCTTCTGTATTGAGAATAGTTGGCTCGTGACTT
TCGACTCCTGACTCAACACTGCCCGCACACTTAGGAGGTAAAAATCACTG
AAGTTTGTATCATACATTCATTACTCCAGCTTGTCAATGTATTACCTATA
AGATTCCTATGGTCACAGTCTATCCCTTCGCGCAACATGAGCTATAAATG
GGAGCAGTCCGTTATCTCAATCGGGATAGCACTTGCCAAGGGTCATCATA
CGTGCACAGCCACCTCGTAAGACCTGCGTCAAGTACCGAAAGAGTACTAA
TGTCCAATACCTGTCCTTCATCCTAAAGCGAGTCTAGGATCTACGAGAGC
GAATGGGTATCGACTGGGGATAGCACCACACCGGGAGATTACCACATAGC
GGACTATTCGTATCTAATTGAGAGAGTCGGAAAAAAGATCGCCCAGGCCG
AGCAGAATAGCGTGTGTTAGAGGGCCTTTGAAGCCGCCTGGATCCAGAAC
ACCGCCAAGAGGTTGTATCGTCGCCCGGCACGTATCCTAGGATACACCCC
GGCACCCCTGCGGGCAGATCTGGCCCGAGTTATCTTGCACGAGAATCCAG
CTCTAGCAAACTGCAACAGAATTGCAGTATGATGCCTCATTGTCTAACCT
TTCGCCGCACAAGAACACTCTCAGCACTCTCAGTCGCGGCGACCTTCGCG
CGCTAGCATTGACTTTCTAATCCTTGTCGTCCAAGGAACGGATGTATGAA
CGGAATCGGTAGCAGTGCGATTGATGCACCACATGCACTCAAGCAGCGTT
GCCTCACAGTGCGGTAGTTTTTTAAAAACTACGTCGTTCATGTTTTACCG
GCAATGGCGTAGGGAGTGTCTATGCTGCGAGGTCACGTTAAGTGTTTTTG
GGAAGTTCCCCGGGGAGGCCTTACCCTCCATTAACTTAGCATGTCCCCGA
GTTTAGACGGAAAGTGCCACCTTTCCAAGGTGCATACATCTAAAGTAACC
GTATTGCCTACCAGCACGGAGTTAAAGTTCTATCGGCATATAGCTCACGC
AGTGATCACCCCCCGGCCTGAGGGAGGTACTCCGATATGGGGATAAATTA
TACACGAGCTTAGGACGAACCCAATTGACCCGTACGCGAGCGCCTGCAAT
GAAAGTGGTGGGTGCATGGGGTGCTAGACAAGGATCGTAGAGTTCGTACC
AGCCTTCCCTTGTCTGCGAAGTGCGTAGCTTTGAACCTTCCCGACCGTAG
CGAAGTGCGAGCCATATAGAGGCACTTGGTCGGCCATGCAACCAGAAGAT
GGTCGAACTACTTCAGAGCACCTCTCCGCAGCTTTACCGGCAACTACCTC
TGGTCGTGAGGCTAGCACCTAATAGAAGCGGGTACCGTATTCTGACAGCA
GAGGACTACATTTGTCCACGGCCCCGGTATCGTCACAGTACGCATTGCTT
CTGGGACCTGAGGTCGAGCTGCGTCCCGAACCTAGATGTCCGAAGCCGAT
CTATCTGCGACAGAGAGCCTTTCAGTCGCTCCCACTTACTACGGGAATCT
CAACCGTAGACATAGCATAACATACTCGTATGGTTGCGTTTCACCGACAG
GCAGGCAACAGGACCCAACGCAGTGGTGAACGCAATTCCGCTCAAGTGTC
GAATGTCGTACGTCTGAAGGAGGACCCCCCCTGACGTACCTGCCGTAAGT
TTGGGGCCTCTCCTATGCTCGCCCGACCTACCATGTGAATGTGTTTGTAG
AGACTATATATACGCATCACGCAGTGGGTGGTAGCTCCATCAGGAACCTA
TGCAGTTTACACATGCTAAACCTAGTACCTCGGTGGCGCTTGCGACATGC
AGGTAACGAGCGCGTTCCAGTCGACTTAACGGTTTCTCCGACACGTAGTG
TACAATGACCGCATGAACGCAAACTCTGCGCCTCCCACATTATACTCGTG
GTGTTCCTGGAATCGCAAACGGTTGCCGCTGTCCTCTGCAACACGACCGA
GAACGTTTCTATGGGTCATGAGAGAACAATGCATGATGGTTTTGGTTTTA
AAGAGCTTGCACATAGTGATCAGACTGTTCATGTCGCTCTCACCTATGTC
ATATGGACAAGCACGCGCGGACTTGTTCCTGATCGTTCTTCGGACCCGGA
CAACCGGCTTCGTAGGTTGATGATAGACCGGGGTTCAAGACATTAGGTCG
TACTCGTCCGTCGTAGAGAGAACTTCCGATGACAGGCGTGGAGTATCTGA
TCGACGCTTTACGGCGAAGAATTAGGTTGTTTGTGCCAATTCGCTGGCGG
GAGGAATTGGAAACCTACATGTACGACCATTCTCACCGGAACCAAATCAA
ACGCGCGTCCAAGGGTTCTACGCACAGCAATGTCTTATTGCTTTCTCGCA
CCCCGGGTTTATCAAGGATGCTCTGACTGCGGGACCGCCTATTACGTTGG
TAATGGTCCGCGTGGGATATACTGACGACCGATCCATAGTCGGCTAACTA
TACAGTCGCATCTACGCAGCTAACTTACCGCTACATCCTGCATGAGCAAG
CGAAGCGGAAGCCGTATGAGAGCGTGTTTTATCGCGGATCCCATATTTTT
TCGTTGTGGGTGTAGAGTATTTGCTAGGTGGCCGTCCCTGAGATACATCA
GACACTCAGCTATCGAGTGGCACGTATGTCATGTAAAAGTTTCAAAAGAT
GGGGGCATTATTCTAAAGACCGAACTTGTCGGCTGGTGGTTCTAAGTTTG
GATTACAAGCGATAATACCGTCAGTCGGAGGGGCCCGGTTCTGTCGAGAT
TCATATGTTCTAGCACCAACTGGATGTTAGTCCTAATGCCGTAACGACCT
TCGCTCGATATGACTAAAAATACTTGAGAATAGCTCTGGGCCGACTAGGC
TCTCCGCGCGTTCTTGGGCGCTCCAGTCTCCAGATGCGGGACGTTTACCG
TCCTGGGCGTATTCGGGCCACCGTCGACAGTGCGTCTGGCTTAGTCCGCT
ACTTGCCACAATAAGTTGAGTGACAAGTCTTCACCAGTATCCTCCAAGAG
ATCCAGGGTTATCGCGAGATGAGCGGTCAGGGGTGCAGTTAAGACGAACA
TCGATTACTAGCTGGAAGACTGTTCATGGATCAGCCGATCTGTGATAGTT
GCTCAGATGGGGGTCTCTGACGAATCAACTCGCCATGCCGTCCTAGGACC
CGGGTAAAAATCAGACCCACATTACACCTACCTGATCATGTTTGTACCGA
GTTGATGGTGTACCGAGTATCGATAGTGCACGGAACGGCGTATCCTCCAT
TTCGGGGACGGCTCTTCCGCCACATTCTGCCTCCACAGTGTCGCTGAGGA
GGGAAAAACGGCTAGACGGCGAACAGCCAGAATGGAGCCCCAGTCGACCG
CTAGCCGAGTGCTTAAAAGCTTAACTGCCAAATGCCCAGCAGTTTGGCTG
CATTGCATTCATGGAAGCGCTGGAGATGCGCGAAAGGCCCACGTTCGGAG
TCTATTGCTTAAGGAAAAATATCGGTTCAAGTACGCGCTTGTCTCGCAAG
GGCATCAGATGCGCCATCCACTCGGTACCGGTACATGGGTGGCGTGTTCT
CTTGAATGACGGTTGCGATTCGTAATAGATCAGTAGAGCCAGGACAGGGG
CCCGGTCGCTTCTATCCAAGCCTGGAAGAGCCGGCGTATGCTAGGCTCAC
CCCCACTGGATAGCTCTGGAATAGACGAACGCAGTCGCCACTGTCACTCC
AGGGCCCTGAACAACCGCTAGGCTGGTTACAAAAGGATCATGTGCTCGCT
GACCGTGGCTCAAGATTTCCAGTAGATCAGTGCGGGGGAGTGATGTAAGT
GAGTCCCCATGGGTACCATGTCCAATCTACTTATAGACCATAAGGCTTTA
CCTGGACAAGATCAGAGACTGCGATCACGATGCCACGCCACGAGGGTAGT
GGTCGCTTATAACGGGGATTAGCCGGCGAGCGAGAGCATTTGAATCGCGC
AACCAAAGAGAGGATACATGGGAATCGACCGGAGGGACTACCACGACAGC
TCCTGAACACAAAGGAAGCTGCCACGTCGAGAAGCACTGACGGAATATTC
CGCTAATCAGAGGAGTTGCCATCCTTCGGGGCCGTCCACAGAAACCCGCC
ACAAACGCCCTTTTCATGTCAGCACTCTTGCTCTAGGGTCGCCCACCATC
AATAGGATCTCCCTTCGTCACACATGTAGCGTAAACACCTGGAGTCTTAC
GATAACCGCGATGTAAGGATCGACACACAAGCATTGGGCCAAAGGCGTAG
GAGGGCAATCTAATGGCGCATGGGACTGCAGGGATGCGGGTTTAAGACAA
CCGTCAAAAACTCCCATCGTCATGATATACTTACGTTACATGTGCCCTCG
TGTGTGTCTGTGTAAGTTCATGGATCCTATCTTCCCATACAGGAGTAGTC
CGGTACTAAAGCGTTGTAAGTTACAGGTCTTGCTGACCGGTTCTTGGACA
AGAGCTCCTATAAGTGTAACGTATTTCATAAAGCACGCACGATTAGCATA
CGAAAGGGTCAATATGGCCAGGCGGACATCCTATTATTCGTGAGCTCCCC
CCCTACTGCACTAGTTTAATCGAGTCAGGAGCGCTGATGTCAGGTTGATG
CCGTGACCACCTGACGACGTTTATTGTGATCACGCAGGCACGCTAACCTA
CGCCGTCAGCCGTATCGCTCGCAGAATACTATCCTAATCGATCGAGGGCT
TGTTCCTGCAGCCTGATGAACAGAGCAGATGATTCAGTACTGCGTGTGTC
AGTGTCACAACATTTCAGAGCGGCCTGGAATACATAACGTGCTAGCGATA
TGTGCGTCACCACGTTCTCCGCACTTGACTATCGCCGATCTTCGTTACCT
TGAAGTGAACTGAGGCCCTGGAGAATGGACTATATTCCAAATTACCAGTT
GAATAGACCACAGAACCCGGGGTGACCAGATGCACGCGTGCTCTTATTCA
CTAGACCGTCTTCTTGGCGTCACCGACATTGGTGGCGCTGCATGCGAACC
GCCAAGCGTTATGGAAAGCGAAGAAAATAGTATTAAACCAGTGCGCTTTA
TCTCGAGAGTACATATTGGATGTCCGCTAGGCTTGTGCACCGTATGTAGA
CTGACCGCTGCTCGTAGGGCGATCAAAAGTCACGGTACTCACGCTTCGAT
TGTTATGTGCTGCGTTATGCCTGCGAGTTCAGTTTCGGTTACGCCCCATA
AACAGCAGACAAGTTGTATCTTAGGACGTCTCTAGTCTTCGTCGGTCTAC
AGACATCGTCTTCGGCGGCCGCAGCCCCATGCTTCTACAATGTTCAGTAC
GCGTTTTTGATCGCATTTACGAGTAGACCGGGAAGGAGCCAAAGGTCATC
ACTGACCCAGTCACCCAAAGTCACTTAGCTTTGCCCACCCGGTAATCCAG
CGGATAAAATGCAGACCGGCATATCCGGGCTGAATCGATCAATTGGGGCG
CGAAAAAACCAATAAAAAGTAATGACTATCCCCGACTCAGTGCGTGGAAT
TCAACGAACCTAAGATCCACCCAAGAGTTTGACTCAGGGAGATTCTACAT
AGTGGGTTTAGACAATTAATAAGGGCCGGCGGAGAACTTGATCGCATCCC
AATACCGACTACACGGGTCATTCAGCCTCATACAAACTAACGACACGAGT
AAGCTGTTATTCTAACAGTAAATGGACGGTCTGAAGATTGGGCATCACCT
GACTGACTTTTAGATTGTGCTATATCCTAAGTATCCAGGCACTTTATAGC
CCAAATAGTCGCGTGTACATCTTGGTGAATCAAGCTTCCGGAGTAGGGTG
ACCATTCATTTGCAGAAACCACCGATGCTGCAGTGGGTTCTGTCGCAAGA
AGATTACCTAGGTGATGTGTGTCGATAGCCGGTTTCTCAATAGGAGCCAG
GTCTGAATATCGGAGATTGCACCTTTCTTCCATAAATAAGCGTGTCACCT
ATACTACCCTGCATCGTCCCCTCTAATATCTTTTATACGTACAGCGCGTT
AGATAAAAGCATGTCGAGCAATTTACTAAAATACGAAAGGGATTCATTCC
TACCCCTTACGCGTGGGTGGCACGCCCTTGACGTATGCCAACGTTGGGGT
CCGACGAGCGGCGAATCCGGTCACGCCGTATATGCTTCTTCATTGATCAT
ATGCTCCACGAGCGGCTCTCCAGCGAATAAGAATGGTGCTGATATTTCGT
GGTCGTCGAAATTGCTATGGCCTGTTAAGAGCCCCTAGATTGCAAGGTCC
AGCCGCGGTGTGGGTGGGGGGGAATAGTGCGCTTTTAAGACACCTGATCA
AGAAACACTGTAACTTCTTTGAGCGTGATGCTTGTACCGTGAGATGTTCG
TTAGTCCACTAATTTTCGCACGGAACTGCAGATATAAAACGTTCCAGACA
CCTACTACTATCATTCATTAGGTAAGAACGGGGTAAGCCACCGAATCAAG
AACCGTGGTGGTGAAGCTCCATCCTCACTTCTACGTATTAGGCAGGATTT
CTGCCGGGCTGTCTAAGTCAGGGGATCCTGTCGAGTAGAGTCTGTAGCCC
ATCTCACTTAACGTAGACGCGTGGAACCTAGTCATGTACTCGGAAGCAAC
TAACGTACGAGTGAGTGATAAACTGCGAAATCTCCGATCAAAACACTAAA
CCACGTACCGTTCCCGCTGGGAGGGAACAGGTGCACTAAAAACTTACTCC
CAGTTGCAATTTTTACGTTCATGTGCCACGTCCCAGCGTTAGGGCATCGA
TTGCCTCTTGGAGATAACCCAAGATCAATTTGTGCCTTTCCTGGTCACAG
CGGGGATGCCTTGCTCGCAGATTTACGCCAAAGTTTTTAACTGCTCATCT
CCGAGTTGATTTTTGTTATTAATCGGGGCACGAAAGATCCCTTAAGATTT
GCACCGTGCTGGCTTATTCATGGACTCTCGACCTGCGAGGTCGCGCCCCT
GTGGAAGCCCTAGTGCCCCGCTCACCAGCGGATCGTTGACATGTAAGGTC
ATCCAGAGAGTATAACATGCTTCAAAACCGCCTAGGACAAAAAGCCTGAT
AGGAGTCGTGGTGAAGGCTTCTGCCGCCAAGCTTTTAACTTCCACCCAAG
TACTCTAATCGTCTGTACCCCGGGGAGTATGGTATCTGAAGAGTGGAAAA
AACCATAGTTGAGAACCAAGACCTAAAATGTCGACGTTTGTGAGCAACTA
CGGCTTTCGTGACTAATGTCCGTTGCCTTTGATCGTTGTACTCCGGAAAG
TACATAAGAGATACGAACGCCTGGACGCGAAAATCGACACCCGGGACGAG
ATACGCAGACCTGAGGAAGGGAGGCAAGAAGAGAATGGCAGATTCAATTA
TCGTCGACTTCACTAAATTGGGTTAGGTTAGTGGGGTAATGGGAGTGCGA
GGCTATACAGAGTGATGCGCGGCCGAGCAAGCGTGCGCTCAGAACATGCC
GACGCAGCAGCGAGTATATGATTTCTCACAAAAGTTGGTGGTCTGGTCAA
TATGCACCGCTGCGGAGTTGGCTGTACGCTATAATGAGGGCCCCAGTTAC
ACAGGAGGTCGATATCCGCACAATGGTCCCGCATTAACACTAACAATAGT
CATTCAGATTCGTTAAACGAGCTATTTCCTGCCTGATGGCCATTTCTATC
GCAGGTAGATGGCATCGCATCAGCTCTAACATAGCATGCACTGGACCTCT
AGTGCTGCGGATTGCGACCTGGACATCGTCTATGTTCGATACCGTCCACG
TCTTCTACCTTTGGTCATGTCGTGGGAAGCTGCAGAGCTATGCCAAAGAT
TAGGCGGTCCGGGCCCATCAAGGTTCGCTTACGCGGCCCGTATAGCTTAA
TGACACGAACCTAGCAGTGAGCTAGATGCTACGCGTACAGCGAGGCATAA
GGTGACCAATCCGGAGATGATCTTATTAGTGAAGGGTACATTTGGCGCAA
TAGAGTCGTCATCTTGAGCGTGTTTGTTTATACACCGAGCTGGTTCCCTA
GCTTGCACCTATAGGATCCTATGCCCAGGTTCTCTATCTTGGTTGTTTTA
CGTCACTATCCTAAGGGACTAATCTCCTGATCATGATTTGATGATGTAAA
GGAGCGCTCTGGCAGTTACGAGATCATGTGTGACTGTCAAGTAGACTATA
GGGGCTCCGACCGCCAAATGGGGCCCTAAGATTGATTCACACATACGCCC
TAGGAATATGGGACCATTGTGTCGTAAAGCAGATCCATTTTGACCTCCTG
CGGAGAAGCACAGTGAGGGGTAAGTTTCTCCGGCTATGTAGAGATGGAAT
AACCGGTGACAGTAGGTGCGAATCCATAGGCTACCCGATGAACTCTCGTT
GAGGACGCAGCTGCTGAGAACCGCCCCGAAATTAATGCTGGCGTGGTGGG
GTTGAGAGAGAATAAAATTGGGACTATCTATGCGTGGACTAGTGACTTCC
TCGATGTCTGTTCACAGTCGAGCAGGCACCCCCTGGAGGAACTGTTCTGC
GCCCTAGCGGGCGTTCAGTAATGCACAGCTAAAACAAAATCGTCTCTGTA
ATCGGCAGCCAGTTCAATCGTTTCTTCATTCCGACCGTACCAATTACTTC
CGCGCATAAGAGGGTTATCCACAATCGTACCCTCTGGTTCGTTTTCCTAT
TTATAGATATGTACCATCATAGGCCTTTCGTTTCCCACTGCTAATAACCA
GGAATCTATACAGTCGGCTTGGTACAACTCTATGAAACCTATGTGCAAGA
GGAAACCGGGAATAGAGATCGGTGTTCCTACGAACCTGGGATAATTTGGT
TACAGCACACTACCAGCGAGTCAGGTGTCCGTGAACAGCGTCCCGTCCAT
TCTCAAAATGGGCTTTCCCCCTTGTTCCGTATTTCGGTGACGTGCACATA
ATGTGACCATTTCTCTGACTGGTTTAGTTTGGTATTTAGCTATGTCACAT
GCCACAACAGGACACATCCTAGTGGCACAGCGCAATCAAAAGCAGTCAAT
CTAGGCCCACGGAGACTAGTTAGAGTGATCTACTGCTACCCCGGGAGGTG
TACCCTTGGCGTGGGGCTGAGAAGGCAGTACACTACGCTAGACTAACCAT
TAAAGCTTCATCCATGCTTCGTTGGATCCGACGGGCCTACGAACGTGCAG
ACAGTGCCCATGGGGTTGGAACGGGCTCAAGCTGTAACTGCTCACTGTTC
AACCGGAACTTAGAGTTCGTTAACGATCGTAATCCAGTTGAAAGGGATAG
CCATAAGCCTCGTCAACTTCAACGAGTGGCCTTACAACGAAAAGCTGCTG
CTCCATTAAAGATACATATAGTAGGCCCTACGTTAGTTTAGGTTCGGCAC
CCACGGGCATAGTTAAGTAATATACTCCGATCGTCTACTGGCCGTGTGTG
GGTTTTAGAATGGGGGAGGTCAGCGGGGGGGGTTCGAATGTGTAATAGAA
TGCACCGCATGAGAAAGAACATTTGTTACCTCGTGTTCGATAACGGTAAG
AATAAACCAGGAGCATATGACCACCGAGACTTTCTCACTTAACATTTCAA
CGCGGAGAGGCATCCAAGTCTCTGGGATACGCAGCGCTGTCGTACGACAG
TTCCTTTCGATTTTAACTTGGCACATACTACTTTTTTATGGATCCCATGG
ACTCTTTTGGCCCACGAACTCGATTAAGCATACGCGAGGGTAAACCCTGG
GCGTGAGCCTCCGTTTTATTAGCAGGCACTTAGCCAACATCACACGCATC
GTTCAAGGCGCCATACCCTCGCCAGGACAGTGTCGGCGCACCATATTTCC
TTTAGCCGGTTGTCCACAAAAGATTCGGGAACCAGAGTCTTCAGGGCTCA
CATTCCGCTACCTAACGAGGTAGTATATACCGCGCTTGACTCCGCATAAA
CTCGGGGTCCCTGTAACTGGTATCTGCGACTGTGGCTTGGCTCACCCCTC
ATTACGCGTCCGCACCGAACAGCGCTCGCAATAAACGTTGTGTTTGCCCG
CCAAAAGCCGTGTGTACCCTCGCAGGTTGATCCTACGGGTTCGAGCATTG
TTGGTCCGTAGGATCGGGATTCAGCGGGCCCAACGTAAATGACTACCACT
TGACGGCAGGTTCGTAAACTGGTTGTCAGCCAATGATGCCCTGTTACGTG
TTTTAATTTTACTAATGCAGCCGGTAGGGTTTTTACCCGATTCTCCCGTG
TACACGACAAACCCACACCCCCCGGCACAAGCCCCCTTCTGACTTCAGGA
GCACGCAGACCCCATAGTCTGAATTCTCGCACATCTATGTAACCTATAAA
AGGTAGGTCACCTGGCAGCATCCCGGCCCCGATTTGGTGCGAATATCGAA
AATCAGCATATATGAGACCACGCAGACGAAAGGGGAACTCATAATCAACT
TCAAGTCCATTGAGCAGCTCGCGAACCGAGATGTAGGTTAGCGTAATTAT
TGACATACTTATGGTCCGCGGAGCTCCCAGTGTCTCCTCTCTGTCGGGGA
GAACGTGTTTTTCGGTGAAGCTACGCTGCACGAACGCCACCATATATGCC
CGTACAGCTAGTAACAGGCTCTTACACACGTCGACCTTCAGCCTTTACAT
CACCAAATAACTCAGATGCATACGAGGGGTATCCTTATTTTAGTAACGAT
GCTTGGTGTAATGGAGGGCGGAGCCGCGGATCAGCGTTAACCGTCAACTT
CATCGTGATATAAGCACGCGCACCTTTTGAACTGAAGCTGATTGGGCCTC
ATGAAAGTCGAGAGATGTTATCTCAGGTTTCATTGTCAGTGGTAAGCAGT
GTCGCAGCCAACACGAGCTCTCCGCTCGCCACTGATGTGGTCCTGTGCAT
TATACTTTGAAACATTTGCCGGGCAACTACGCAACGATAGCATCGCGTAG
CTAGCCTTTCTGCGTTGCCAACGAGTCACCGACCGCTTTATCGGAGTCAT
TTAAGAGAGCTTGTGCTAAAATTATATATGTACGGGGTTATAGAACGTGG
CTCCAAATGCACCGTATACATCGACAAACTGGCTGTAGATACTCCTCGAG
CGCACCTCCGCCGCTAGGGTACATCCTTTCCAGTTAGGATTAACACTGCC
GCGCCGGGAGCAACAGGCCGGCGCTCACGATCCTACACGGCTGATATTGT
CTAAGATCAGATACAAGCGCACCGCTACATTACTAATCCATACTGAGGGA
CTCTTACGTAGTGGATACGTCAGCCTTCAAGGTACGATTGCTCTCAGGAT
TGAAGGCTGTGTGGGGTGGATAGGGGTTCCTCCCCTCATAATGGGCTCTA
CAGCGCTACAGCTGGCGCCGTTCCTGAGAACAAGTATTAATACAGGTTAT
GCTAGTTTACAAAAGTAACATAAGCTTAAGGAGTATTTCCTAATGCTCAC
ATCATTGAAAGAGTGTGCTGACCATATTAATTATAATTGCTCGCACATAA
ACGTTGTCTGGATCGCGACGGATAATATAGCCCCAGAGCACGCCAATCGA
AAACGGGCTTAGGTATTCATCCCCTCTAATCGCTCGACACATTTGCAGCC
ACTCTCAACCTAATCCAGTCCTTTGTTCGCTCTGCTAATCAATTTGTATA
TCGGAACAAGTCAGTGACTCTAGGCCAAATTACAGATTCCCTACGTCGAT
TCGACGTACGTCCAACGTTCCGACGAGTGGTACGTAGGGAATTATAGTTA
GCACCTAACTACGGGCTGGCACCCAACTCCCATTGGGATTGTTCTTTCGT
TCGAAAGTGGGTTAGGTAGAGTAATGCCTGCTCCACTCTTGGAATATCTC
TCGATGAAGTAGTTGGCGTTGCGGCTAACTTCACCACGGCTTAGTTATCA
CTCCCGGGCACTTATTAGACGGCGAACGCTGCATCGCGGGGTCCGAACTT
CTAAAATATGGGATTCTCAATTAGTTATCAGCCCCGACGCTCGTAGGCAT
TGGCGGGCACATATGCAGTCCTGCTTGATGGTCGCCTCGTTCGATCGATT
CGTCGTTCCACAAGGGACATGATCGTTCAGAAGGGCGTTGTGAAATTCAT
AACTAATCGTTGCAAGCAATCAGGGAGTTAGGTTTAACCGACGCCGGCGT
CGTTCCATGAGACTCTGGCGCGATATCTTGGATTCGCCATAGGAAAGTGT
CCTTCAATATGGTCGGTGTTCGTTGGCTGACGCAGCCAAACAATCATTCC
TCTCTCTCAAAAGAGTTTTTCCGTCAACGGGGCACGTCTTTCGTTAACCG
GTGGGCGATTTTGCACCATACAGACGAACGCACCTGAACTACACCACCAC
GTCGGCGCCTGCATCGCTATCAGCCCTTACGTTAACATCCGAAACGCTGC
CCAGGCTTGCTTTTTCTCATAGGTATAGGATGCCAGATCCACCGACTGAG
GACTTTTGCCTAATCTCGAAACGCTTGCCGTTCACACTCCCTTTTTGCAA
TTTTCTTCATGCGCTCTCCGTACGCAACCGCGTACAGAGGTCTACAGGTA
CCTACCTGCCTTCATCTCAGGCGGCTGAACGATACCACATGGTCGGTACC
GGTTTGTTGGCGGAAAAGGCGATGAGGGTATCCAACTTGAGACCTGCGGA
TTGAAGACAGGTGCATGCCTCCTATACGTGAAATGATCAAAGTACGAGCC
GTATCGATTAAGTAAACAGAAGTTCGCGCTGGCTAGTCCAGATTAGTCCT
AGGACCAGAGCATTCGGGTGGGCCTTATAACGGCCAGACTTACGGATAGT
GATGCAGATCTAGTCAATTACCCTCCACGGGAGCGAGCGGTCTACGCAAC
AGCCATAACTGACCAACCAGCCGCACAAGAGGTGAGCCAGCCGGTGATAT
CTGGAGGTAACATAATACAACGACGTTTACACGAGCCTTGTAAGTGGGAC
TGGGGCAGATATCCCCGTGCTAACCTTAGTAATTCTAATGCTCACAGAGT
TAACAACCTCAGATCCAGCGATGCCAAGACACGCCAGCCCCCATAAAGAC
ATCCGTCGGCGAGATTTCTCAGTCTAGTCGAGGATGCTTAGCGTTGAAAG
ATCTGGGGCGCTGGGTTGATTAGGGGAATTATAATGTCGCCCAACGTTAC
CGCGAGACCGATCAAAGTTTTGTGGTGTTCGTTACTCGCGTTCTAGGAAC
AGTTTTCGGGGAGCGAAGCACGCACTGTACACGGGCGACAATCAACAGGC
TGGGTTAGGGCCCAAACACTGATTTGATCCCGATCGCCGTTTTGTACTAC
GGAGGGTGGCCACTCGACTCTATGAGGCCCGGACCCCTTCCAGCCAGCGG
TTAAAATGAGTTAAGTGGCTGTGTAGGTGCAGGGTCAAACGCACCAATGT
CATAGACGATCAAAGGACGGACTCGGGTCGGTTAAACTAGTCTGACGTGC
CCCTGGGCCCCCATGGGCTCGCATGTGACGGCCAGCTACAGTAAACCCTA
GGCCTCTAAATTTGACGAGCAATAAAGTTCCCGACAGCAGGTCTCAGATC
CGTCAGCGAGTTGCGTGGGGAGCCCAACCGCCCTGTTTCTATTGGTAGTG
CCATTAACGATTCGTGCAGTCTAGTAAGACTTGTGCATCAATTATGACAC
ACAATTTACAAACAGCCAACTGGTGCTTGTGACTCTAGGTGCGGCTGCCC
TGTGGTAAGGATGGCCGCAGCCAGTCTCATATGAGCGCCGACGACGGGAG
GAAAACGACCTCTATGAAAGACCATAGATAGGATGGCTATGGTAACGTAG
TTCCGCAGTAACATACGGCGCGAATGGGTGAACAATTGACGACATCCCCT
AACCTCTCATTTTGTTGCCTGACATGCTACAGGTGCGATACACGGCCCGG
TCCCCATAAGTCTCTCATGATCAATCGTTGTGTTTCGTGGTTGCTGCGTT
TTACGTTACCAAGCGCTAGAGACAACCAGACCGCCTTCAGTTCCCCAGTA
CATATTACTCTGCCCACAGAATGCATGGGCACTCTAGTGAAGACCCGCAG
GAGCACGAAGTCTACGGGGATGTTAAAGTAAGATATGTCGCCCCATCGAG
TGTCCTACCTATGTTGAGACCTGCCTCTGTCAGGCTTCTTGCAATTTGGG
CTACCAGGCCAGTGCTACGAATCAGCAACCCGGCGATTAGTCCTTTTTCC
AATCAGGTTTGATTAAACCACCTGTCTGGCGCGCTACGAATAATGTCCTT
CAGGCTTACTGAACCCTTTCCTCCGGCGACATGACGAAGTGACAAGTGTC
GTCGCCGTGGCATAGTGAAGGAATTGAAGGGTTCCCTTGACTTGAATCGC
GATGGATGTTCACGGGCATTATATGTGCCCTTGGTACGTACGACATTTAC
CGTTCTTTGCCACTAATTTACTAACGATCGTAGTCTCGAGGTAACGATGA
TATAGAAAGCGGACGAGAGGCTTAACTGTTCCGGCGCAAATGCATCACCG
AGCAACGTCGCGTTGCGCGCCTGGTGACAGAGGGCGAATCCATAGGCTAC
CCGATGAACTCCGTTGAGGACGCAGCTGCTGAGAACCGCCCCGAAATTAA
TCTGGCGTGGCTGGTGTTGAGAGAAGAATAAAATGGGACTACTATGGCGT
GGTCTAGTGACTTCCTCGATGTCTGTTCACAGTCGACAGGCACCCCCTGG
GGAACCTGTTTGCGCCCTAGCGGGCGATTCAGTATATAGCACAGCTAAAA
CAAAATCGTTTCTGTAATCGGCAGCCAGGTCAATCGTTTTCTTTACTTCC
GACCGTACCAATTACTACCGCGCATAAGAGGGTTATGTACTAACGTAAAG
TGCGGTTTGCCGTAGAATGTTTCCTGCCTCATCTTCTATGGCCAGCCCTC
CCACTCGGAGCTGCTGTTGTTGCGGTCAAGAAACCAGTACCAAAGCGTCC
ATTCCCAAAGGTTCACCCTGTTGTATAATAGAGGCTGTAAGCCGAAAGCC
GCTGCTCGCTCCAATGATAACTGCGGTCGTTAGCCGGTTGTTTAAACCTA
GATATGACTTGGTGTAACTGTACGGCTGATCGGACCCGTAAACGCTAATG
ACGAAGTATCTATTGCCACTGTTGTGAGGGTCGTAGGTGGGGGCCTGCGG
TTCGAATCACACACCAAGCCTGTCGTTTGGACGCTTATATCCCACGCCCA
CTGACCCCGTGAAATTTTTATATACAGTCATCTAACTAGTAGTACAAAGA
CGGCACGTTGAAGAGCAAGAAGCAGGTAACTGAGGCGAGCATGCCTGATC
TATGTTGTGAGGACCCGAATGTCTCGACCGTTTAGTTTCTGCATGTACAT
GCTTGCTCAAAACTTTCGTGTCTTAAGTGATTTACCACACATAGGTTATG
ATAAACTGAACTATATCGAGTGAGCCTCCCTGCCCGAGTTTTGTGGACCC
TACCCACACAAGTAACTGACTCTCCAAGTTCAGTCTTTGCACGATGACAC
GTTTAGTGAAAGCTCGAGGCCTTTGATTGTAGAGGGAACTAAACTACTTC
TCGGTTGCATACACCAATGATATTTCCGGAGACGCGTCGCGAGTATGACC
ATACGGGGGGAAAACTCCTGAAAGGACAGGTTTTGCGACAGGTGGTCTGC
ATGCTGTCACGGGGTTCGCATACCTTTAAGTCTCTAAGAGGACGAAAGTG
CCATAATTTCAAGTGCTGGTCACGCCGGGATAGCGGTATGGGCTGAAAGT
CCGAGTGTTACGACTGGCTCCTGCATAGTTGGTGGGCCTTTTCCGTTCTT
CGGTGCGGATTTACTTGATACACACACGGTATTAAGAGCTTACTGCTAAC
AATCGGAAATTCGTATGCATAGAACGTATACGCAATTGTGGACGCAGCCA
CTGTGTGGGTAATTTAATTGGGCCAGCCCTCCTCTGGTAACCGGGAATGT
GTCTAACTACTCGGCATCTGTGTCATTGACGGTAATTAGAGCTTCAGACA
CCGGCTGCTATGAGGGGGGATAAGTTAAATGTTGCTCCTCGGCCGTTAAT
GAGCTGTTAGGGTAACAAGAACGACAATGCAGGGCTGCGAGCGGTTAGCC
TTCTCCTACCCACCGTCGATTTCCATATGCGAGACGTGACGGTGAAGTCT
CTATGTGCAGTGATGACAAGACTAGACCAGTGTGTTCCCCTTTGCACGTT
CTAATGAAGCACATTTCGATCTTGGGATATATGGGGGTGATCGTTCGCTC
AAGTTACTTTCGGCTGGCTACCTCCTAAGCGGAGCGGCCAAAACCCCCTT
TCTACTTAGTGCACCAGTCTTTAACTTCTGCATAGAAGGTCCATCTTGGG
CCGATCTAAAATCTTTTTAGACCCGATTGACATCGTAATTGTCTCTTCGT
AACTGTGGGGGCTTGAAATCTAGTATGCTCAGCCAATCGTCGACGACATT
GCCTCAACGCGTTAGTAAAAGTGTCCAGCGGGGAGGAGTGCCTTTACCCT
AGTAGTCTATTCGATAGCAAGGAGGTAGAAAGATCCGGTCTACCGTAGGC
GCGTATCGGTGACTAGCAACACTCTGCCCAGGTGGCAAAAGGTTCGCGAC
AAACTCCAAGTTAACCACCTCTGGGCAGAGCGCCCGTCGCTTCATCCACC
ATCGACATACCTAAGTCTTCCGGGTGTTTCTTCGTGGCTTCCATACTGCT
CGGGTTTGGAATAATAACAGAAGGATGGGGAGTAAATGGGCGCAGCCTGC
TTCTGAGCGGGCCACCCTCTCAGTGAATACTGCCTCGAGGAGCCTGGTCG
TTACGGCGTCCATTACTGCTAAACCGTCTTTGGACCGCAGTGAATGGCGC
CACACAGTAATGGCGGTTCAGATCGACCAGTCTACCTACCCACACGTAAA
ATAGAAGCCCAATACCCGCCCGCTTACACCTTACGAAGTGTCTGATATCA
AAAAGAACTCTTTGGAAAAATTCCGATCCTTGCCCCAACGATTCGCCTGG
CTTGCAGTTTCCGCACATATGATAACGCTGGGCATACGTCGCTCTGCTGG
CCTGGCCAAGACCAGTGCCGTAACCTCCGGAGGACAATTGTCTCTACCTG
CCGGCGATGCCCAGTAGGCAGATGCCTAATTGTCCTAATACCGGTCTAAG
ACATGAGAGACTGCCCGCAACTGTAATGGACAGGATGCGAGCTAGCTTTG
TATTCTATTCTCTGCACTTCCGTACGTTAACGCGGCTTGTGATCGACGGA
TTAGGAGGCATTCGGCAACATCCGAGCGGCCATTGAGCGCCTGTATATTC
AACACTTTTCTGCGACCGGCTACTGTGAAGCGGGGTGTTATTGTCTTCCC
CACGGGCAGCGACGGTATCTTCCAAGCTAGCACAGTATTGACTATAAGGT
TTTATCGGTCAGGAGGATGTCCGGCAAGGTTTCTTACAGGAAATGTGGCT
CGATTTCTACGGAAGCTTGTTTCTACTCGCCGAACGCCAAAGTAACAACG
GGTACGAGCAGCTTTTGATTATCAGGTCCTGATCTGGCGCACCACGCAGA
GGCTTAATCCCATACGGTTGCATATCGGGCTTAAGCAGGTTTTCGCACAG
TGAATCTCCCTGCCCACTAGGCCCGATATGTTGTAAGCCATTAGTTTTCT
GCTCAGAGCAGAGTAGCCACCCATCGTATAGCTGATTGCTTCCAACAGGC
TTCTCGTTGATCAGATTAAGTGGGCAGTCGACTGTGAATGCATGCAGTTC
GGAACGCTCAACAGTCTACAGGTTAAATGCAGACCGAGTTGTCTACCGAG
TGATGCCTGTAAGCCCCCCTTTCTCGCATTAACCGGATTTGGAACCCCTA
AACTTGTAATAACGACCCCACTATTTAGGATGACAATTACACGCGACTGG
GTGCGGTTGATCTAAATTTATGTCTCGGGGATGGTCGTCCGCTAGGTAGT
TGCTGCTCCTCTCACGTCTATGCGGAGCGCTGCTTAGTAGAGCCAGAAGC
TAGCCTGGAGGCAGGGATGCGGGTTCGCGGTTACCTGGGTGGACATTTAC
GACACGCTACTGAGGGTTGACGGACCGGTGCATCCTTAAGCTCGTAGCAG
AGCTGAAACTCCTGGCTCATACGCATTATCGTCTCCAATGCCAAACCTCC
AAATGGAACCTCCTTGCTGCTCGGCTCCACGGCCCCCAGGCATCTCGGCT
GACTCCATTAACATACTCATTTTATGCATAACGCCGATTCTGATAGAATA
CTCAGCAGGAAGGGCATCATGGTTTTGCTTACTGGAAAAAATGGAGCGAC
GAAACTATTGTATACCGTAACAGTCGGGAGCTCACCCTAGGCGTTTACCC
CCCGTCTCACAGGATCATTGGGGTAAGCGACACGATGGTCTGAGTGCGCA
GGGCTACATCGCTAAGTGCGCCGGGCCCGCTCCACGTACTCTCAGAGATC
TTAACGAAACCTTGCCCCATTAGAGCACACAACACAGTTTGTTACCTACA
TGCGAAGTTGGGCCGCATAGTAGCCAGGTAGCTACCCGCCATTTTTATGG
CGACTAGGCCTCAGGAATACGGGATCCACCAGCTCAGCATGCGTTGGCGT
GATCTTTTTCGTCACTCACAGAGGCCTCATCCCATGGGGTTGGACGATTT
AACCCGGGGTAATGTGCCAAGGCATGGAGATGATACGTTTCGAGCTGCGG
TTCCCTCGCTTGACGTACGGACCAGTATTAGCACTGAGACATTTTTTTAA
CTCGAATCCTGAGCAAAACGACCATACTATGCCACTGTTCATGCTATACC
AGTCTAATCTGAAGCAACATCTTGCGGCGTGGACTGGAAGCCTATCGATG
AGTTAAACTTCCGGCTATGTGGCAGCGCAGCCGAAAGTGCGTCAGCTGCT
ACCACTACTCATTCGTATGCCCAGTTAGTTCGCTCCCAATATGATGGCTC
TTTTCCGCAAATATCCTCAGTCACTCCTCTAACGCACCATAAGCAGGTTG
CGGTTGAGATTTTCATCGGATCCATTGACATAGTGAAAAGCTCTCCCAGG
CCTCTTCCCGGGATGGACAATGATTTCCTGACGCGAGGGCCAGTTGTACA
TTGGTGAGGCTAGGTTCATACTGCAGTCATTTCCATGACCTTTCGACTCG
TTCGTATCTGGGTGGATGGACGCGCACCTTTTTAATGCTCCTTAGCTCTG
TATGCACACGAAATAATATTAGTTCAGAACATTGGGATACTACGTACCGT
GTCCCAGCAGGATACGATATTTGCTGTATTTGCACCGGCAGTCACTATGC
CTTCTCGGCCAATTACGCTAGGTGGGTCGTTTTTCTGTCCGAGGGTATAC
CAAGCTCAGAGGCAGACTATACTCCATCTAGAACGCTTAAGGGCCCATGC
AACCCGCTGTCATGCGAAAGTCAACGTACGTCTACGACCTACGCGTGGCC
GTAAACCAGGCTATCCAACCTTATTTCAAAGTCGGAAAATGATTCGCTAG
ATGATATATACATTACGTTGACCGCAACACGTCCTGTACACCCCCCTACG
AGTACAGGTGATATACGGATCTATCGTGTGTGTCACCAGTACCACGGGAA
AAGAGTGTTCTTGTTACATCACTCACCATAACTACGAATCCGGCAAGGGA
GCGCACCGCGCGTGCACTTTTCTCACTGGCGCGTGGTTTCTCCAACGGCA
TGAAGGCTATATTTGCTATACTGTGACCGGCGAAGGGATTGCAAAAATAA
TTGAATTCCTGCATTTGGCCTTGGCACAGTCTTTAGGGTTACGTGCAGCA
AAGAGGGCACCTTAAAGAAAATGCCCCGACTGCTCATCTACACCGAATTC
AGACAACCAGATCGTAGCGGCTTGTCTTGGCTAGTGTTAGACTATTGGTG
TATCTCCTTCTAGAATTAAGGGAGGAGTGGTTGCACATATTGACTCGCAT
CTGTACAGGACACATTCGAGCTTGTGCTCTTGTATCCAAGACCGGGTGTT
TATAACCTCGAATACCCAAAGATCGAGTGATCCATGACCTCTGAGTAACC
GCCGATTAAGCACCGGTGAGCCGAGGTCGCACCATCCTTTTTACTCCCTG
GCGGGAGAAGAAGCGGAGACATAGTCAAAGACATAAAACTTTGCCGGAGT
TTAAACGCAGGGGAGATATATCCAGGGTTAACATGCATACGGTGTGGCGT
TTCATAGGGAACGCGTTAAACAGCCGCGCCAGGTAATAATACATTACAAT
CTGTGCTGACGACTTAGTGTGTGTTCCCTTCTTACCTAGATTCAAGTTCA
TTAACGTCACCGCTACGCCAGACATCAATGAGCGGGGGCGCCCACATTTG
ACGACTTAAGCCCAAGGACACAAAAATGAGTCCCTAAGCGTACAAAACCA
GTTCCAGCGTACCTCTGTTGCGACCCCTAACGGCTTATGTAGTACTATGA
TTGCCATTACGTTATCCTTTTGCTATGCCGTTTAACTATAGTTATCTATA
TTCAATCGCGTATGTCAGAAACTAGGTGGCGTGCAATCCGAAGGCCCAAG
CCATGCTATGTACGAGATGTTGTGGACTAGTTCAAGGGAGACGCCCTACA
AACCAACCACCAATAAGATGATGCTTACGTCTATTTCATACTTGGCCAAG
AAATGCGGGCAGAATTCGGTCAACATGTGGACATGGCACAAGCATACTTA
TAAGTTCTGTCGCGTGGATATGAGATTATCTTAGTGGCCGGCCGGGCCGA
TGGACCAACGCTGTCGGTGACTCAAGGGATCGTGCGGCCAGCTGTCCTGA
TAGTGTTCTAGAAATGAGGCCTGCAATCTCACATGCGCACTAGGATCTGC
TATAATACCGCAAGGGAGGCGAGACATCTAGAAGCAATATCCTTCAACAT
CGGAAATTAGACACCGGGACACTGTAATGAAGTCCTCCAAATTATAGGCT
CTACCAAACAGGGGACACCTTACCAACGTCTCACCGACCACCCTCCTACG
CAGACCAGTTCTATTATCGTGCTACTGCGTATAGCACAGGTTGTCAATTA
ATGATCCTGTCGACGTAAACCAGTTCCATCTACCGAAACAGTGGATAAAC
GAGCCCCATATAAAGTCGAGAAGGCTGCGGGGCCTCGTTATATGGGCCCC
TTATGCTCTCACCTAGGACACAGTCGATGATCAATGTGCCGATCATTGAG
GCCGGTGGGTCCCCCTAAACGCCTATGAGCGTTACGCGTTCCCCTAGCCA
CGAATCGACCTGTACGGAGCACGTAGCCGTCGCAGCGCCGGATTAAGGCA
CGCCAGGGAGCATCAACGGGGTCAAGATCGTCACTTTTAAATCAAACATA
GCGCCTGTTAGAATAAGCCAGCAAGGAGTAATTTTCTCCGCCTGTTGGTC
ATTACTGACACGCGGAGCAACCCAAAGAGCTCAACTGAACTCCACTAGAA
CCCCGGGCATGGGCGCGAACGGTACACTCGGTTCTAATGTCGATCTTGAA
GCCGTCTTTTACGTAAGGAAGCCCTTAGAGCGTTTATCAATAGGATAACC
AGCGCGTAAGGAACTAATTGAACGTCCGTGAGAACTTGGGTATTGTCGAC
AGGGCGAGACTAACCTCGCCGACGATATATCCTGTGAGGCTTTGGAACAG
ACTTCTTGCCGAAATGGATGAATAGGGTTCCCTAGCTGAAACTACCCCTG
CCTCTCTCAAAAACAGGGTGTCTGTAGTTGGGGAACGTCTTGGATTGACA
TAAAGTCATACCTCGTACTTTACCAGGACAAGTCAGCGATCTCTCTTTTA
GAAAGTACGCGTATCTGCATCATCTGGTCGCTTGAAGGGGGGTGATCCAA
TCACAAAGAGGTTCAAGGAACTAAAACATGAATTTGTACGTATACCTGGG
CTGCAATTCAGTCGCTCAGAGGGCCGTAAACGCGAAAAATATAACCATAC
CTGCATTGAGCCATGCACTTCTTATAGGACCCCATACCCACGCGCGCAAT
ACTTTAAGGACCAATAATTCAGCGGCGGGCTTTAAAATCTTAGACGTTCA
CCGATCGGCTATTTCGGAACCCTGCTTTGAAGACGCGTAAATCTTTAGTG
GTACTAGTTTCAGCAGAGACACATGGTCAAACCTGGGGTGATCGGGCACA
ATACATTCCGACCGTCACACAACCCTTCTGTGGAGCAAGATTCGGTGGGT
GAACTCAATCATGCCCCGCTGGTAGACGATACTACCCATATTCAGCGCCT
TCCAGTATCTCTGTATTCTTCGTTTTGATCGCGGCGGATACGCTATATAA
CTAATGGTCGTTTGGGTGCACAAATAACAGCGCACCTACCAAACAAAGCT
TTTCGGCTATTAATGCTCGTTAGAAATACTGGGGTCAATCCTCGGACTTG
GATGTGACCCCCCTATTCCGAACTCTGACGTTCGGTTTTATATGCTTTTC
GTGCAGGCATATTTAGTGGTAAGAGGTGCTACTTAAATTCAACCACGGGC
TCCATAAACGAAAGTTAGCATTACATGGGGTGATCCACACCCCAGTGATG
CCGCTCAAACGCGTCGCTAGCAATTCTCAGTTTCTCCCACCTCATACGAC
GCAGATGATCGCAAAACGCTCGTACTGTTAGCTGGGCCCCTTAAGCCCGA
AGTGATGTAAGTACGTAGTGTTTGTCAATGACCAGGATTAACTGGCCGGT
TTGACTGACCAGAGTCAATTACTGCCAAGGCCTCTTTTCCACTATTTCCT
TATGAGGAACCCTTAGCGAGTAACGTTATCGTCCTGAAGCGCCCGCTGTC
GCATGCGGCTAATATCTCGCCAAGATCGACGCTAAATCGGCGACCAAAGT
CTCACGGCTCAAGTAACCTTAGCAGCAGTGATAAGCGGAACTAGGCGCAC
GCGCATACGAAAACCCAGTTACTAGACCCAGATAGCTTTTCTTACACCTC
TTCGTTGAATGTAGACCGCCAATACGGACACAGGTGGTGGTCGGGGCTCT
CTATATTGAATAAATCTACCCGTGACTTCCGATGCCCATTATCCGAGGAC
GACATTTGTCAGGGGTATAGGTACATCGCACCAATGTGGTCTGACGTCAC
CCAGGCTACTGTCATATCTCCCATAACCCATGCAAAGAATAAGTCACAAT
ATACAAATGCTTTCCGGTCGGCTCTCTAGAGGTATCAGATCAAGCACATG
CAACATGATGATGCAGTCAAGATTTGCACCCTCTGGGAGCGCTTTGAAAG
TTTCATTTCGTTAAGTTTTACCGGTTGCGTTAAGATACTAGGTGTTGCGA
TAGACGTATCAGCGAAACTGGCGTGATGACGGGATGGCAAGGACTCCTTA
TCCCTTGGAGCATGCTATGCATAGAACTTGTGGGTCCAATGCCGTAGCCC
AGCCGCTGGGTTAGAGGTTGGTCGGGAGATTAAGCGCTAGTACTAAGGGA
CCTAGTAGATACCATGCACGTCTAGATCGTTCATGTCGGGAACGCGAGCG
CTTACATCCTGTACCAAATTCTAGTAGAATAAGAGCCGCGGCTTATTTAG
TCCATGAGGCCAGGAAGGATTCCAGGCAAATGTGGACGTCGTTGGGTAAA
GCCACTCGCACTGGGAATGCATCTATAAGCACGTGTCAGTCCCATTGTCT
TGGTAAGTTCCGATGACCAATCATATTTATTACCCGGCGGCATCGCGGGC
AAACAAGTTGGATTAGCGTGGCCTCGGTGGTCTTAACAGGGTTAGACAAG
TCTCTCAATCGCGTCTCTTAATAGAACCTTGTGAAGGTCTTAAGGGCGTT
CATCTTGGTGCCCAACTAGGGTCGAATGTTATGCATCTGCATGGGGCCCA
CAGCCGGAGGCACCCCCCCAGCCCGTCCTACATGAGCGACGAGGCGCGTT
ACCATTTGCGGCTCCGCACCTAACTTAGGCGTTCGCTATGTCAAGAGACC
AAGTCGTGGTCGTCCATTGGCCGTAGTCTGCGACACCCAAGTGGTGGGCC
TTAACCCTTATCGCCCATAAAGTGGGCCGTCACGAGAAGGAGCTATAGAC
CTTACAGTTCCATCAAGATTGTTTCCTGGGAGATCCCATTAACAACCCTG
TAATCATTAAATGAGAACGTGTTTGCCGAATACATATCACTGTGCTTTTG
CACCGCGTTACGGGAACTGAATGCCGTTCGACCCCACCGACTCACCCGAA
TACCTGTAGACCCAGCTGTCTCAGGCCTGACTCTCCTTTGTGTCTCTGAC
CTGATTAAGTAAAAGTGCTAATAGGAAGTGAACTTATCAACCCGACTAGG
TATTTGTGAGTAGAGAGTTCAGAAGCATACACAGAACTTGACCCACTCTC
AAACGGAGTGCAGATACGGAAACATAGTTGCTTAGTCACTGAGTAATCCA
GCCACAGCATTTGAGGGACAGCCATTCATTCTGGTACGAGGGCCTTCTAT
TGAAAAGTAAGTCGCAAGTGCCCCCCTATGAGCCCCCAGGACGGGAGTGA
GAATACTCGTCGCAGCTGTTCAAATTCAGGGCGTCCACCGGGGGGTTCTA
GTTGCTTCTGGCGTGGTAGTGTATCCCGGGCTTGGGTCCTCTCGAGATAA
GAGCAGGAGCCCTGCACCGCCCAACTCTTAGAGGGGGACTAAGGGAAGTG
GGACTTTGGAGTGGTTCTGGAGTCGAGTGGTCTTAATTGCAGGGCCTCCT
TGAAGAACTATGGTACTCCTCAGTTTACCTCCAAAACACTAGTCTGTATT
GGATCAGGATCAGTGACTGGCTGGGACGCTTTCGCCCAACAGCTGGATGA
CCTTAGTTCCTAGCAGTTAAACGAGGCGCCGCAATCCACAAGTGTCTCCG
AGTCCTTCGCACGAATCATGCTCTTCGACTTAATTGACTGCTGCGTAGAC
TCCGGTAGGTGAACCCGATGGCCGAAATAGAAAAGCCGGTTTTCCAACGG
ACGTTCGCTTCTGTCAAGCGATCTACTCGCTCTATAAGAAATATGTCCAC
ACCGCGACTACTCGTCATCGATGACGCTAGCGCCAGTTCACGTATGTTGT
GGGGGCTCATATTAACGATTTCGGCGTCATGTACGCCCATGGTTGTCGTG
AGTTATCAACACTCTCACTTTTAGCTTCGAATTAACACGCGACGTGATGG
ACGACCAAGTTAAAATACAGCCCATTCTTGGTCACCCACTCTGCGAGTTG
GGACAGTACCACGGCTCAGGTGGTACAGAGATCGCCTGGTTAGCAGCTTA
CCTACAGAGTGCTTAAAGGGCTTCGCTCTAAGGCACCATGAAGATAAAAG
CTTTGTCCGGGTCATTTGGCTGATTCCACCTTTCATCAGTTGGGTGATGA
TATTATAACAGTGCGAAGAGCTGTATATATCGATTTTATTAGGCGGAAGC
CTTTTAGGGCATTCGGTGTCGACATACAATCACGACCGCAACGAAACCGA
GCTTGTGGGTCAATAGAGCCGGTAGAGGAGGTGAAGCACACCAGGACTAA
GGGGATCCAGTCTCATCATCCGCCCTTCGACTAGGTAAAATGTCAAATAT
ACTGCTGCTTGAGCCGTGGGCCCGTAGGTTACAGATTGTTGGCAACTCAT
GGTTATGATTTCACCAGATCAGAGACTGTAGAAGAGAATAGATGGGGGTC
AACTCGCTGGAGACGTAGTCGATAGTAGCCTCGTCTTGCGCGAACTCTGC
AAAGCGTTACCCAAACCCACCCTCTTTGTAGCAGCTTCTACTGATCAGTC
CCAGATCTGAAATTCGAAACGGGAGACACGTAACATCCAACCCTACACGT
TCTGGCTTCATGAAAAACTGAAAACGTTATGGAGTTCCACCTTTCTTCAC
ATGCAGCACGAAATGTCACGAGTTGGGATCTGGAGGCACACTTTGTAATA
TTCCGGAGCCGTCGAGTACGGCCTGCACCAATAAACCTAGTCGCCACACC
GTCGACTCAAAGCATTATGGGAATGAACGGTCGTGATGCATGCCCCTAGG
GCGTCCCAGAGGATCGTTTGTACCAGGTGTAAGAGTTTGTGGTGCGGCCA
GTGAGCCTGATTTTCGTCTCTTCAGTAATGCGACCGATTGTCGATAATAC
TTGCCAAATTATGAGATAATTCATTTGTGAAATACGTCCGGCACCACCTG
GTGCGAGATGAGTTGCCCAGGGACCTGGCTCCCAGATATAACGGGGCAGC
TGCTTACTCGCGGGCTTACTCCACACATCCCTCAAGACGGCGTGACCCCC
CTATTCCAACTCTGACGTTCGGTTTTATATGCCTTTTGGTGCAGCATATT
TAGTGGTAAGGGTGCTACTTAAATTCAACCACGGGCTCCCATAAACAAAA
GTTAGCATCACATGGGGTGATCCACACCCCAGTCATGGGCGCTTCCAAAC
GGTCGCTACAATCCAGTTTCTCCCACGCTCTTACGACGCGATGATCGCAA
AACGCTCGTACTGTTAGCTGGGCCCCTTAAGCCCAAACGTGATGTAAGGT
ACGTAGTGTTCGACAATGACCAGGATTAACTGGCCGGATTGTACTAACCA
GAGTCAATTACTTGCCAAGGCCTCTTTTCCACATATTTCCTTATGAGGAA
CGGCTTAGCCGAGAAACGTTATCGTCCTGAAACGCCCGCTGTCGCATGCG
CTAATATCTGCGCCTAGATCGACGCTAAGTCGGCGACCAAAGTCTCACGG
CTCCAATACTAGCAGCTACAACAGCCTAACGTGCGCCGCATTTCTTATAC
GTGGGTGTGACCTTGTGTTTGGGAGGTATAACTATTTGCGAAACAGTTGT
ACGGTCAGATAGTTGACAGTAAAGGAGCAAATTAATGGAAGGTCTTGGTA
ATGGCCTATATGGATCCTAGCAGAGTACGGGCGTAGTCATTGCTCTTCGA
AGCCTCCGAGCGTTATGAGCAAGGACTTGATGAGATCACCGCTTGCCCTA
TCGAAATGCCACGACTCCTAGGATCGCTCCCACGGGCGAACCCGTTCAAG
AGGGCGCCGCCGGCCGTGCGTCTGCACTCTGTGTAGACCGAGCCGGCGCT
AACCTATGCCCGGTATCAACTAAGGAGGTTTAAGTGGCAGGCTTGACGTC
TTATACACCCTCGCGTTACCCGGGGCGTGTGTACGGAGGCATATCCCAAA
GAATCGCAGTCCGAAGCTTTGAATAGTGGACACTGTCCACGCTGTACCCT
TGGTTGCATAAGTGCGTAGCGTCCGGTCAATGGACTCCACGGCTCAGTGC
TTATAAGGAAATACTAATTCAGAGATGACGTTTATCTTAAGGCTAAGAGT
GGTACTACCTGGCGTCATAGACTCAAGAGTGGCTGACCCACAATCATGAA
TCCGCAAAAAGTAATAAGGGATGACACTTCCTTACTAGAAGTGGACTCAG
TTGGTGCCTCATTGGGGTAGTGCTTCTAGTATTGTAGTCTTAGACTGTGA
GCGATCGTTAGGAAAATCACTCTCAATCGTTATTTCACACTGAGCGAGAC
CATACTACACCGACCTCCAGATAGACCTCCAGGGCTTGGTTATGTACCTG
TTTCAATCTACACAAGGGGCGAGCTCGTATTGTTAACTCCGGGGCATAAG
TATGCATAAAAGGATCGCAGGGACTTAGTATGCGGTTGGCACCGAACGCT
CAATACAATCCCATAACAGTTCTCAAGACCCGCTGACGTTGGTACATTTG
ATGGCGCCCTCTCCCTCGTGGTTGTCAGGGGAGTCATATCCCAGACCTCT
ACCGGTTCACAATGGAGCGCTCGAATTATGTTTAGCTTAGCACTACTCGT
GCATAATTTCGGTATTGCTACTGTTTTCGAAGTATCCTGCTTCGCAACAG
TTAATATATTGTGTCTACTTGTATATAGTACCGTAGATCCGTTCGTGCGG
GTGTACTTTGTACACGAGCCACACAATTATCACGTTAACAAAACGACCAA
GGCGAAAAACGTACGATGGCTGGCAATCCGCAGCTTCATTCCTGTGTGGC
GTCTCGTTGCATGTCGTCCATGAGCCTTTGACAAGCCGTCCTCCTCAGAT
CGGGCTATTCCGACGCAAGCCGTAATTGGCCTACGTAGGTACACAGGGTT
TGGGAGGTAACCTGAAACCGACCGTTACTGAACGTCTTGTATTCACGTAC
TGCCTGCTCATAGCTAAGTGCCAATTAAATGCCCATGGTTCGCTGTCAAC
CCAGAGCTCACACGCATAGTCATGGTCCGGAAGCACTGTAGTAAGAGGAA
CCCAAACTCTCTGACCTTAGAAGCCAGTCCCTCACGGCGCCGTTAGACGA
CCGCTGGGCCGGCGGTCTCGCTTACCTCAAGGACAGGGGGAGAGGTTGGA
ATAGTGGCCCTCTTAAGATGACGTCTAGTGTGAGCAAACCCGAGAACTAC
CACCGCAGTTACTCCTGACATCCCCATCGCTGTATAGTAGGCCTCGTAGT
AATCTAATAGGTCTCTGCTAGAAGTTTAGTCCACGACCGGGCGTACCTCT
GCGATGAGCAGCTCTAACCAATAATCATGCGTGCCCTAAATCACGGCTAA
TAACAAATATAGACACCTTATGACGCCCAACTTTTTGCGATCACCCACAA
TATTGCCGCCATTCTAGTCGCCAGTCAGTTAAGATTACTGTTATCATAAT
CGATCCCACAGTGAAGGACGGCGTTGAGGGCCTTTTCTTCGTTCGACGTA
AAACGGGGATGTACCTCTGTCAAACTTGTTAATCTATAGGCCAGGTAGGG
AGCTCCCAGCATTGAACGCGGCCCCTGCCTGTTGTGACCCGCGTCCCTAG
GCCGGAACTATCTGGGTCATCGGGGTGTCATTATTTCTAGCGGACCCTCT
TCTTATTGGTTCTAGGATGACAGAGATCGCCCATGATGACATGATATGGA
ACAGGAGTCTCAATACGAGACCCGTAACGGAATGCAAGCCCAGGACTCTA
CCTTGTCCGGGGAGGCGCATCCTATATTGCTAGAACTTGTACTATTCCTT
TGACCACCTGATTACTGGCAATCACCCTCAAAGATATGTCACCGTACGAT
TGTAGACCTCTGCGCTAACATTCTTTAATGATTTCTCCGAACTTGTGATT
CTCGGCAGTTTCTCTTCCTTTACACTTCTGCACACTACGCGATGCCACAA
GCATAATAGGCCCTACACGTGAATATTGCGATGAAGCCCTAGACTAGATT
GAGGGCCGTGTTGCATAGTAGTTTTCCAGCCGTTGGTGTGGTTCTTTAAA
CTGGACACCCCGAACTATAGATGAGTCCTGCAACTCACCCTGGAATAGCG
TTAAGGCGATATTAATGCTACGAATACTCCAGCTGGAGCAATGGCTACAG
GTTGGATAAGTGTGGTTCAAGTATCTATCGCGTAGTTGCTTAGCTGTCAG
GCTCGGCGGTGCGGGTCCTGTACTGCGCCCCAGGCGTGCAGCATTATCGT
CCGCACTTAGTTAAAATAAGGTTCTGCGAGACAGGAAGCAGATAGTTGGT
ATTTACAGTTCCCCACGCACCGTAGGGGTTCGACTGTCTATTAACATCCT
ACCCAAAAGGAAGACTCTCACTCACAATGATTATGGAACCTAGCGGAAAA
GTTTAACCCGTGGAAGTAGCAACAGGACCTTTTGTAAACATGTATACTAT
CGCGTACTGTCATGAGAGGAGACGTTCGCCCTCATCATGTCAGGGCATTT
GAGTGATTCAGTGTTGCTCCACGCAACAGATGGGTTACTAGTCGATCCAA
GATCATAACTTGCGAAGACTCACTACGCGTGCTGTGGCGCATCTGCGCCC
ATGATCAGGAAAGACCAAGTCTCCAGGCATCCTAGTACAACACGTAGGTA
ACTACCTTGTGGTCCGTCCGGTATTGGGTAACGATATACCTTCAATCAAC
AGAAAAGACACATTGATAGAGAGAGCCAATCCGTTCGGGCCTTGGGGAAA
AGTAACATTATCATGTGCACGTACCGATGTCGACACAAACTCGTAAATCT
TGGTCTCATTCAAGAATTACGAGGGTTCTCGAGCAAACGTGCGATGCGCT
GTTTCACTGCGCGAGAAGCCGGTCAACACTAGAGTGGGAAAGTCCAAAGG
GTAACAGTTACCGAGTCAAACTTTTACTAAGGGCGAGGCGGCTCACCGAG
CCTCGTCTCGTGGCATAACAGAAATCTTATCTACCCTGTGCTGGAAAGAA
GCCAGGTAGAACTGACTAACTACTATGCTTCTCTCCACTGGGCACTGTTT
CTAGGTAGGGCATTTCCTCGGGGACATAAGATGCAAGTATATTCTACGTT
ACTGCGGACTAGAGCCGGCAGATCGGGGGCGAGACCCTATAATACCTGCT
CGGAGTTTCTCTTACTTTTTACCGGATAGTCGTCCAGATACCGACATGGC
TCGGACCAAGACCCTAGAGCTTTGGACTCGCTGAGGTGAGTAAGTACCCC
AAGTTCTCCAAGGGGTCGGTGACAAGACGGTCCGATTTAGGAATGGGCGT
TTATCACAGTATAGGCGACCATCTAGACGACGAACGTGTGAAAGATAGGA
GTTACGTCTCTAAGATCATACCAGACTGGATTCAGCGGAGAGAATCGCCA
GGGGCCGCGTAGCGCGTCGCCGACCTTCGACACCAAGTCCGGAGAGCATC
GCCCGCAAGAACAGGCAGTATTGCGCTGTACTGAACCGGGTTGCTTCAGA
GTGGGGGCCTGGAAACGCTAATCCACTCGGTGCCTCGGTTACGGTGCCGT
CGACAGAGTATCTTTGGGACTTAGGGTGCCCAGTCGATGTTGACATGGGG
TGTTGCATGCGTATAGGATGACAACAGTTAGGACTGCCAGAGGCGCCTAT
ACCTCCAAAGCCGCCCCTCGGCGCTCAGAGCTCGCGTTGATGTACCGAGT
TTTTGGTTTGCATCACCGGGGGCACCCGGCCGTAGTCTTTAGGTCTATAC
TCATTAGATGGCCGGTTTGAGGGACGAACTCGTCTCCTACAGCAAGGTAC
GGTACCGGATCGACTCAGAGATAGCAAGCTTACTTGGCTAGTGTCTTGGT
TCTCCGCCACCTGAATCGTTATTGCCTTCTGTAGCTAATAACCTACGCTG
TGACCGCCAGCTTCCGTAAGATTCAGTCTCACACCCATCTAGGAGCAGAA
CATGAACTCATATTCCCAACATTAACCATGTGTATTTCGACTGGCCCGTG
AACCTATTAAAAGGGTGAACCCAGTTTTGCGGAAAAACCGGCTCTAGGGG
GTTGGGATTCCCCCGGAGGCCGTCAGCTTCTCCCACCCGGAGGGCGTCAC
CTAGTATGCGAGACACTGCTCTCCAGCGCATCTAACTCACCAGTCACATG
TTCGGACCAAACGAGGACCGCCCCCACATTCCATCGCCGTCGGGGGAGGT
TGTGCTTCCGATCGACGTTGATAGCTCTCAAGTAGCCTCTTAGCAAACCC
AGGCAAGCCGAAGCAACGCCCAACGTCACTTTACACCAGCCTCACAGTGT
GTCCCTGAAATCTATCGGCGCCCGGGAAAAGATTGCGGCTAATAGGTCGT
CGGCCTACAGTCTGCTTTGCGGACTTCCGCGTGAGATAACGTACACCATA
GGATCTGTGCGCGTCCGTCTCACCCTACAACATGGTAGCTTTCACAGTTT
CCTCGGACACAACCGTTACAAGAAGTCGGGCCAAACTGGAAGGAGGGACA
TGTATAGTCATCTATAAGAAGGCAGACAAGCTAACGCGGAAATACCCTAT
CCCAGAACTTCACCAAGCTCGACAATCACTATTTGGAACCGATCGCACCC
TGCCAAGGCTCATATAGCAAGTGTAGAACAAGTCACACAGAGTTCTTGAG
ATGCGTCCAAATATGCACGAGAATCGTCGTCCAAAACGCGTTTCTCCATA
GCTTCCACTTCGAGGGAAGAGCAGGGGGACCTCGCGGTCTCGTCCGGACG
TCAGTGATTATGAAAGAGATTGTGCTGATGACTAGTGACTATTGGTAAAC
CGGTACAGGGACCGATGAACATGGGCGATAAGACAACTCTCTAACTTCAA
TAAGTGTACTGAAATAGTATCTGGTCCGCCCATTCACCGCAGCTTTCACG
GGTTGTGCATTCGAACGTCGACTATTGCTGAGACAGGTTCTGTGCCATAT
AACCCTTGATTGGTACCATGCGAATATAGGGTCGATCAAGACCGCGACTC
ACAGTTCACAGAAACCGAAATACGGTCATGTAGCACCGTAGGGGAGTGAT
CTTCATGACGTTGACGGAGAGCTAACACATGGCCTTCAGATGGAGGATAG
AACGTCGAGCATTCAAGTGGTTTCTCGAAGCTCGATTATTAGAGACAGCA
GACGTCACGGCCCCAGTCTCACTCATAACAACGAGGCTGGAACCCAAGGA
GAAAAGGTAATTTTGCTACCCCAGGTTGGATGACTATTTGGGCCTCTAAA
TCCGTCTCAGGGGGATTCTATTAGTACCCGTTCGTATCAAGCACTCTAGC
CTCTACACGTAGGAAGATTAGTCGCATCAGGGGCAGGGCGGCCTCTTACT
AATCTAGAGCCAGTCCGGTGGTAACCATTATAATTTTGCAGTCGTACAGT
CATCGCCAAGGGCTGTCATTATACGCCTACTCTCTAACAATCCTGTACTA
CTTTCAGTTGCTGTCGTATGGGTTCATGAATGGAAGCTCGATTACCTGGG
GTAACGTCTTCTTTCGCCCCAGTCAGTCGTTAACGCAAGAGTGGTAACAT
GTCCGCCCCTGAGCGTGGACACTAAGGTGTCGTGCCGCACAAGTCAAGAT
TACTTAGCAAATCTATTTCCGACTACCGCGATGACCCGGTCTCGAATGTC
ATTTCCGGGAGGGCCTCTACGAAGCATCGGGATCGGAAATTTGCCGATAA
CATCAAGCGGTATACAATTTTCTAAGCAGCGAGGAGCATCTTAGGTGTAC
ACTGAAACGCTGAGCGGTTACTGGAGGCCCCCTATGAAGTTCTTATTTGG
GCGAGGCGCCACTACCAGTTTCAGAAAATTTGGCTCTGGGGTTACTGTGG
CGCGTCCGATGGTCCTAGTAGCCAAAGGCACAGCTGTTTTCAGCTCGGGT
GCAGCGCATACCAGGGTTATAACCTGATCCAGCGAACAACGGGCGTTTTG
TGGAGAGATCCATGACAGTGTCTTACCACATCTTGGCACGACACACTCCC
GCATACAAGCGTTGCCATGGTGTCCAATCCCACGGAGTGAGTTTCTGGAC
CACTGGACGTCATCGTGCTCTCTGCGCCGAACACCGGCTAGCTGGCCCAT
TGCGGACGCAGCCCCGAGGCTTTCGGAGAGTGATGAGGCTGGAGGGGATC
GCTGGCCACCCATAGGTGTTGGTGAAAATTCGTGCTTAGCGGCCTTAGGG
AAAAGGTTCCGAGTGGAGGTCCTCCGCAGGACCCTAGAGTATACGGCGTC
GTGGCCTACCAGGCAATTCCTGGTCGGGCACATTGTGCTTTATCTAAGAA
AGTAGCCGGATGATGTCGCTCTAAGCAGTAAAGCCACTAGAGTAGTTTTA
GCAACAGGGGTGATTTTCTTGGTACGGAGCCAGATGCTTCAAAATGTTAC
TACTGCCCCGGGGTGTCGATGGTCGCGAGTATTTACACTCACCGTTTCCC
CCGTCTTTTCCCCGTGGGAATTCTCCTGGGTCAGCGCTTTACCGAAGATT
AGTTAACCGGGCGACCGAAGCTGAGCTGAGCAGTCAAGAGTCAAAGCCAA
GACGAACCACTATCCGCGCTGTAACCACCACGAGTATTATCATATAGAGT
GAGACGTGTAGGAATCTCTGAGGCTAACCAACGTACATGTTATAAGCTTT
CAGTCCGTTTAAAGGAGCCCATTTTATGTCGCAGCAAAGCGACATATCGT
CGCTTCGGCTAGCCCGTCGAAAAAATTTGACGTGGGTGTTCTCGGTTTGT
TTTCTGTATGACCCTTAGCATCTATAGTTATCCCTTACCGCTTTCTATAA
CTACAACAACTTATATTGTTATCCTTACATTCCTCTTCTGCAACCATGCG
GCATCACTCATTTTCGCTTTCCTTCCGAATAGTGGTGACTCCTCGATACG
CCGCAACACGGCAATGAACTCTATTGGATCGCGAAACCTGTTACTGTACG
ATTACCCTAACATGATACCTGGAGTCGCACGTGCCAAATAATCTATAAAC
ATTGCCTTTACTGCACTGATCACCTGGAAGTCATGTGTATTGGTACCCAC
GTTTATCTTATCACCTACCCATTGCTATTACTCCGGCACTCTAACAAGAT
CACCGCGTGTGCCTCCATCCTTAGTAAAGGGCGAAGGCAAGCGCACCCGC
AGTGTTACGTGATCCCGACGGGTGCCGCTTTAACCCTGAAACATATAGCT
TTGGCCCCCTAAGTGGGCGAATGCAGATTAGGTATCAGTTGCAACTCTCT
CCCCTGAGTACCGGAATCCCCGCCGCCGCAGAACCTGAGTTGTCCATCCT
CTGCGAGCAATACAGAAGCGCGATATTGGCTTTACGACCTCCCGCATATG
TTTGATCGCCGCTTATGAATAGACGTACCTCTTAGCCCTGAACCGGCCAT
GGGTCTTCAATTTGAGCACCGCCTCCTACGTTGCCGTACCATAGAGGAGC
AGGCATGAGCTCGATGGTTCTCCTTATTCTCGGGACCAATACGAGCCGCG
GATGCGATTGTCAGCTTATCAATTCTCACATAGCAACGACGCCCAACTCT
CCATGATCGAACAACACGAACAAGGAATTTGGGCCACGCGGCGTTGCTAG
CTCTCCAGGGGGCGGTTGTAGGGGATATACAGAAAAAGCACGGGCCTTAA
TACAGCTGCCAGGAATCGCTTCCGCACACGGGATACGTAAAGTGCGGTAC
CGTCAAGATGGACCGACTGATAAACTCTGCTGATACACACCGTTACTTCA
CGTTTACGGTAGTCGAGCAAGCATATGATGGGGATGGTTCCTCACTGCGC
CGGTCCCCACAGGACCTTAGTCCTCCACTTGAGGATCCCTGGTTTCACCA
GACCGCCCCGTCGGACCTCGCTCGAACATTGGCAAAAAGCCACGATGAAC
TATTTTTGATACGTTAGGGTGGCGTTTGCAAAACCACGCTCGTAAACCCC
TCTCTACTCGTCTTGGCGCTCGGACTGGACGCTATGCTGCTCGAGTGCCT
TGGTAAGACTCTAGGTCCTACAAAGTATTAGCTTCCTAACCTCTATCTAC
CTCAAGTCCTTACATGCTGCGAAACCTGGCTCACGTCGCTGGGTCTGCCG
GTAAATGTTACGAGCATGGCAACCTGGCTCGGGAACGGAACCTCATGTCT
TCCATGCTTGCTTCGGGCATTCTCGTAGTCCAGTATTGGGCCCTCATGAT
GCGCATAATACCCCACCAGAGAGGGATTGCATGACATATAAGACGATTCG
TATTCCCTTGAACAATGATCACTAGCCCGAATAGGGACATGACATCTCAA
CTTACAACGATTATGCGGACCGGGTTGAATTTCAAGCCGGCGAAATCACC
AAGCATACTGATCCCGTACTGGGAGCAAGCTGGTCCCGCCAGCACAAGTA
AGGAAACTAGTGCCACACTTACGATCTTGATAACCGGGTCTAGGTACCCG
GCAACGCAGTTAGCACGAATATCTGTCGCCTACAATAACAAGCTGCAGTT
ACGTCTAGGTGCGACTGCCGATCCCCGTGCTGTCGGAGCGGGAATCTCGT
GCTTCGTTCCCCTTACTGCGAGCGCTAGTGCATGGTGCTTGCCATTTACC
AGCAAGTATAACTTCACTCTCAACTGACCGAAGCTATCCCCCTGCTTGGT
ACTTCCCTTATAGTAGTTACGTCGTAATGTAAGATGACCTCACACCGGCG
ACAGGGTCCTATATGTTCGACCATGAGGCTCATCCCCCACAGACGTCAGT
GAGCTTAAACTATTCGCATCCTCCCTTCCATTTGACAGTGATATCGAATA
CCACGGCGTAGACGGAACCTTCCCGTGTTTTGGCTCTCAGACTCGTCGCC
GACAAAGTTTACATTGCTGTCGCCGTCAGTTTCTTGTAGTATCAAGGGCC
GGACTCAAGTGAACGACACCGCATGAAAGTTACACGGAATCCGACTCGAC
ATGCCTGGATACTGCCGCAGCTGTATATCCCGCACTTGCAGATACTACCT
AGAGTTCTTAAGGTGTTTCAAGCTGGGCGGAGCCGCTCATATTGCGCATT
ACGGACGATGACTTTACCACATTTAGAAGTCCGTATCAAATACGCAACGA
TTCCGACTTTCATGGGACTGCGACACGCCCAACTAACGCACCCCCTACCC
AAGAGCTGCGCCCCTAAGGCGGTCCATAAAGGGTGAAGACACAGTGGGCG
GCAGAGCCTGTAAGGCGCCATTAAAGCTCGTTTGTGTTGTAAGTAGAGGC
TTTGCATGTGATCCCCAGCGCAGGTGACAAGTTAACACCCGAATCCACCT
CTTAAATAGCGTGGTACCTCATTTCGCTCACACACCGCGACCGAGCGATG
GCAGCCGTTTGCTGGATTGCAGGCTACCAAGAGCTAAAGGCAGGTCGTGA
CCCAATTGCGAGAACGGTGGGCCAACGGACCAGCTAGGGCGGAGGGGCCA
TACGCCCCACTGGCTTAAAATACACATGTGGATGGGTCGTACGAGAATAT
GGGCAGTGTGATTGTCAAACACCGTAAATAGTCGGTACTTTATATACGAG
GCGACTAGAAAAGTCTGACGGTATTTCGCTCCGCGCTCCTGAAGTCAAGT
CCAAGTGCATCCAGGATTCAACGATATAAGAAATCCTGTACGCACTTACT
AATAGCCTTGCGTCCTTACGCATCCACAACTAAGAACCGACTTGATCGGT
CAGCGACGCCTACTTGGTAGTATAGGCGTTACTCTATCAGAGTTTTCTCG
GGGATGTCAACGACAGCTGTAAGTATTAGCCTCATTGACCGCTCCTTGGC
TAGGTTGTGTCATTACGCGTCATCCAATATAAACGGAGAGTTCGTGCTAG
GGTATTACAGTTTAGAAGGTGAGGACACCCTGAGTGTCACTCTAAGACCG
TAGGTCAAAAGCCGCCTCCGACTGCGTAAATATCATCTATCGCCCGGAGT
GAGTCACGCCGAGACCGCGCTGGTTTCGGGGGCACGGCGTGCTTTCCTGG
TACCCAACTTTGGAATCGTTTGTTCTGACCTAGGGTCGTAAAATATATTC
GTTATCACGTCTAGTAATTTAGATATGCTGCTCGAGCCGCGAACGATAGC
GGGATCCCGCAAACGAACTTATAAAACTCCGATGATGAACCTTTCGAGCT
CGAGTGAGAGATCACCAGCTCAATTCGGGGGTATAATTGAAAACTTACTC
TGCATAGTGAAACACGGTCGTGCGATCCTAGTCAGTTGTTAGTCGCCAAC
ATCCTTTAGAAAACTCGAGGATTGTACATTAATGGTTGTCCTGCTAAGTC
CCGGTCCTAGGGGTCCGATGAGGGTCGCTGTTCGGCGGCATTGACCAGGA
CCTAAATAATATGCGATAGCGTGCATAAGGATGAAGTTCCTGCCTAGCTC
CGCCCGTACCAACTTGAATTCGTACTCATTCTGAAGCTGAAAGGTCCTCT
TCTTCATCTGGTCCAGTATGCAGGTCATCGACTAGACCGCCAGCTTTCCA
CTTATGGGTATCTGTCGCGTCTACCGGCTACGCATTCGACGGACCGGAAT
TTAGTCGCATGTTGGGCTTTTGCAATTTTCGTGCGCGACATTGTGGAGCA
AGCATTAAACGTCTAAACTGCACGAATGTAGCTCGGAATCAGTGAGCCAG
AACAGCTCCTGTCGATAGTTGCTGTTCAGCGTTGAACAGAAATGCGCCTT
TTTCAGCTCAACGGGCAGGGCTCTGATACTCAAAGTTTGCGCCTGTTGGA
TGGTGGAGGAGAAATCATGCTCTAATCGGCAGACGGAGAACTCCTTTTAC
TCAGCGCTGCATTACGTCGTACCGATCCACCTGTGCTTACCGTCCATACA
ACGTTAGTGTTCAAAGTGATAAGTCTTCTAGGACTTCTCTCTCCTTTACC
CAGTGTCTCTCCAATGATATTAGGTAATAAGCGGCCGCATGGTGGCCCGC
GTATATGGGGTGTTTTCACGGACTATCGTAGCCGGGTTCGTACCTTTATG
CATCGGGGTCTACCATCACACGTCACTAGGTCCGCTATGTAACGGGGATC
TTAGTGGCAAACATAATTATGGTTGTCTGCGGAATGAAAGTCCCGGTCAA
ATGCTACCAGTAATCAAGCGAAATCTCATTAATTTTTCGCCCGTCTACGG
GAATACCTCGCAAAAAACTACATTCTACAGAGCGCCTGCTAATTAGCGGA
AAGATTCGTAACTCTTCTATGTGACACGACTCCATACGACTACAGCACCT
CCCAATGGTGTACTTCTTTTGGTAGTCGTCCCAGTTGAGTCTAAGCAGAC
TCGACAAGGCCGAGATCACAGGGTCTGGATTAATGATTACCCTCAGGCTA
CATGCAACGGGTTTGTACATGTGAACTGAGTAATCTCGGCCAGGCGTGTA
CTTCAAGGGTATGCAACATGGGTGGGAGAATTTGGTGGGGAGTCACCGAC
ACTTTGGGAATCGGACAGTGGCACAAATTAAACAAACGTATCATCAAAAG
TGTTTCATGAAAGCCAGTTCAATCACACCTCATCTATACCTGCTCACTCC
CGAGTATTGATTCGACACCACCGTAATTTTCGATGGTTACAAACGCGCGA
GGGGCTCGAAGCAGCAATCCGTTTCCATATAGAAGCGACGGTCGTATGAA
GAGGTGCTCTGCAATTGATAGACATGCATGAGAAGCATGTGAATAGGGTA
ACGGGTCGAGTCAGCTGAAGCACGAGCGTAGACCTTCAAAAACCCAACTT
AACTTCATGCTTAACACACTGCGCCCAGGCACCATCGCTCACCAATCGCT
CGCCTTTTGAAGCCTTCTGTTTACTTCGAGGTCAGTTTGGGTGTCATCTC
TGTAGGAGTACGGGCGAGTGGACGCGACATGTAAGAGGACACCTTGCCAG
CGAAGTTGGGCCCGCAAAACTTAATTCCTACAAATGGGAACCTATCAACT
ATAAAGTTGGTAGGTTGTAACAAACCTTTCAAGCACGGCGCAGGGACTCA
TCAGGCGGTTGCTTCGAGGGATTCCGGGTATCCAGAAACTGAATTGCTTT
GGGTGGCTCTCCTACCAGGTTATCTTCGGTGGTTGGTGCGTCGTTGTAAA
ACACCTGATACCTAGTTTTCCGCCATTTAAGGTTCGAGTGCCTTTTCCAA
TGTGCCGAACTACCCGTTGATGCCACCTGAAATCCCCACTAGGATCACGT
CACTGGAGCAGATTCGTACCCATATGCGAGTTTGAAGGGGCTACAACAGG
GTTTGGCAGCAATAGCACAACTGGACTTGTATATTGTCACCTCGCCGGAT
AGCACCAGGGACGTGCACTTATACAGCGCAATCTGCGTCCAAGCACTATT
GAACGGCTGTGAGAGCTTTGATGACGTGAATCACAAGACTTCGGTAGGCC
CATTTGCGGCAGACTTTAGGTCGTGTCAAAACAGGCCACCTAGCTACTGG
TGTCTCTTACCAGAGTTTTAAGGTCCTAAGCTCTGCTTTGAATGCTGACT
AGACCGACCCGTAATCTAATAAAGGACTAATCAGGGTCAAGTCGCTGTCA
ACTCCTCCATTGTGTACAATCTCCTTCTCGCGTCATACTGGAGACTCGTA
GGTCTTTGTTACGACGCCACTAAGGGGTACATCGTGGAAACGTTCGCCTT
TATGTCATGAACTACGGATAATGATGATGCACCCTAAGTCTAGTAGTCAT
TTTTACCATTAGCCCTCCTAATGGAACAATAGAGTAAGTGTAGCTATATA
CCAGGTTTCACTTGCGTCTCCATTGGACCGGGACTCCTACTAAGGTTTCC
GCCTATACGAAACGACCAAGGATTAGCATGTCGTCAACATAGCCGCGGCA
AGATGGTACGGGGCGACACCCCCAGTTTGCTGACCTCATCAGCATTATAA
GAAGGGCAGTAGCGTGACATTGAGCTTATGAGGACAACATGCCAATATGT
AGCGGCGTTCAAAGAATAATGATGTAGTGGTTTATCGTCTCGCTGTAGCT
CGACAAGGTGCCGTTACGTATCGGCCGCTGCGACTTGTATCTTCACTTAC
CGTCAGAGACTCTGGTATGTGCAATCTCGCGGCTGACGTTGCCTGCCGCG
GGCAGACGCATCAAGGGCCTGCCGAACAGATGGTGCCTCTTGCCGGTCCT
CAAATCACTTTCCTGAGAATCGCTATCGTCCAGTGCCGCTATTAAGCAGA
GTAAGCGAGCTTAGAGCGTTGCCGACCCTCCATAAGTTAGTATTTGTCCT
CTGGCCTGAATCTCACGATCTGGTGAGAACTAACCACTATTACAACTTCT
CGATTATACCGCGTTTCACAACTAGAGCCCTAAATGCGACCTGCGAGGAT
GTTCATAGTACCTTATAGTTAGCCTTGATTGGCTTTTCTGATGCATATGT
AGAGTGCGGGGTGGGTCTGCATTGAGCAGGGCTTGCCATTTGACCAGCAA
GTATAACTTCACCTCAACTCACCCAAGCTATCCCCTGCTTGGTACTTCGC
CTTATAGTAGTTACGTCTGTAATGTAAGATGACCTCAACCTCCGACAGGG
TCCTCATGTTCGACCATGAGGCTCATCACCCCACGACGTCAGTGAGCTTA
AACTATTCGCATCTTCCCTTCCATTTGGCAGTGATATCGAATACCACGCG
CGTAGACGAACCTCCCGTTTTTGCTTCTCAGCTGGTGCCGCAAGTGTTAC
CATGCTGTCGCCGTCAGTTTCTTGTAGTATCAAGGGCCGGACTAAGTGAA
CGATACGGCATGAAAGCTAAACAGGAATCCGACTTGACATTGCCCGGATA
CTGCCGCTGCTGTATATCCCGCACTTCAGATACTACTCTAGAGTTCTTAA
CGTGTTTCAAGCTGGGCGGAGCCGCTCATATGCGCATTAGCGGAACGAGA
CTTTACCACATTTAGAAGTCCGTATCATAATACGGCTGAGGACACTGGAA
GAATTGCCCTCGTGATCGACGTGGCCGCGTGCAGTTACATTGATTGCGAA
AACGAAACGATGGCGTCGCGTGTGAATATCGAAGAGTTTCCAGTTAATTA
CTGTCGTCACTCGCAAAATAGGCACATAGGAGCCGCTGATAGTACATTCA
CTTAGAAAGATCATATGTTTGTACCAGATGACACTGATTAAGGAGGGGTT
CCCGTCGGAGAGAACTTTTTGTCCAGCACTTGTGGAAAAATCGCCTTAAG
ATAAGACTGACTGGCGATCAGTCGATGTCTTGACTCGCCTATATGTTATA
TCCCGACAACCTGTTGGTTCGAAAATGTTTCGCAGTCAACAGTGGGAAAG
CGGGGGTAAGCTATTAGACTTTTTCGGCAGGTGTCGCTGTATAAAGTTCG
ATCTGGTACAATGGCGCAATATGACTTTAACATCTTCTGTGTTTTCGATA
TTTAGCTCGGATCGTTCATGACACGGCACTTGGTTGCTTCCCGTTGAAGG
GCGGATAGTGCGCCGGAAGTCCCGGTCTTTGCAGCCCGGGCCTGCAAGAG
CTTTCACAATGTGGTGCCACAGCTGCAATGGTGCTGACCAATGGCTATTT
GCGCACTATAAGAGTAATTAGCCAAATAAGTACGAGGTGTAAAACGTTTA
TCGATAAATAAACACAGCCCTACCCACTAATCGTGAATGGCTTTCGGGGG
TATATTATGGTAGCTATGCGCCGTGAAAATCACAGTGGTATTAGACAGTC
ATCTGTGAAAAACCACCAACTTATCTCCTAGATCCGCGAGCTCCTTAGTC
AACAGTAGCATGGAATGCCGCCGACAACCACTGTTATGGGAAGTATAACG
TTTTCGGAATGGGAGGGCATATGAGTAGCCCAGAATGCCTCCCCGTAATT
CATCATTTTAAGGCATGGCAGCGTCTCGACGACGTACATTTAAGGGTTTT
CTGTATCAGAAGGGGTTATGACGATTAGGACAGGTATGAGAGCTATAGAG
TTATGAATCGGTCAAGGGATCACCTGGGAAGAGAGTTGTTGTGTTGATTG
CTACTTGCCGTACACTAGTACATGGGGACGTACGACCTCGAATAGATGCG
CCCCCGATCACGATCCTACACTGTAGTCCCACGAGACTTGGTAGTAAACG
GCGTCCGTAAGTGAGGATCGACTAAAGAGGAAAGCACACTCTGTTTCACA
CTTTCTTGGAATTTAAATGGCGATAATATCTAATGCGGACGGCCGGCACC
ATAAGCTCGGCCTGGCGAGTCTGTATGACGCCTCCAATCATAGCCAACCA
TTTCGTTTTGTCCCCTTACAGCCGCCTGTGTGGTCGGCTGTAGCTCACAG
ACAGAGGAAAATTCACTGAGAAGACACCGAACATAGAATGTATATGTCTT
AACTCTTATTAGTAATTCGTACACGGTTAGGGCCCTGGATGTTTCCCCGA
TTGAGAGCCCAGACCACCCTCATTGTGTCCTAATCCGATACATATCACCA
GGCAATTCAGGGTTCCTACGAGTATAGCACCAAGTGATAGAGGAAACTGG
GCAACTATGAACTTACACAGACGCTCTTCTTAAAGTTGAGACATGGATTG
GTACCGAACGTCGCATGCATCTGCCGCCAGAGGCTTCTACATTGTCCCCT
GAGCCAAAGGTTCTGACGGGGCCGCCCGCGACTTGTTTGCAACAACAACG
CCCTCGTACGTCATCTCCTCGATTTTTGGACTTGCCACCCGCGTTCGACG
GCGTGAACAGGCGTGTCCAGCTGATGTTGCGAACCTTAGCCACACCACTC
GAGCCAAGCGCATAGAGTCTTCAGCACTGAGCACCTATGAGAAGCCATAC
CGGAACATGAACAACTGGCGGTACTTCAGTACATCGGCACGAGCAGAACC
TCGTTATCACTTTACTAACCACCCTCGCTAGTACGCTTAGTGTACGCCGC
TGGGAGGTAGTTCAATGCCTCCGGCGCAATACCCTCATCACCGTAGCCTG
GAGGGGGGCAGGCCTTAGTGATTATTGACTGAACTCAAAAGCACATGGAG
TCTCTAGTATACATTTAGAGGCCTCTAAGTCCAGTTTCAACCTCAGGGGT
TGACGGGTTCAGTTAAATAGAGTATTGAGTCTAAATGGCGCTAGCCTAAA
TATTCGAACTTTGAAGTGGGAATCCTGGCCTCACACAATACACACTGGAT
TGTTCCCCGGTTACACACTGTAAAAGTCGCGCTATTTCCTGCTTGCTGAC
GTTACTAGCACTTGCAGCCCCTGGCGTGGTTGCCTACAAGCCGGGGTTTC
GCCCTCTTCTTCCTTAACACAAATGAAAGACCACAGTATGAGAATCTCTC
CAGGTTGACTTCCCATCCAGCCCTCCTGTAACGTGTTTGCAATTACTTAT
AACACAACACCCTAGTGTTACCTCACTTTTCTCGCTCGTTGGGACGCCCC
TGCGTCGACATGCGAACTGCATTGGGGGTCTCCATCTGGGGTCGCCGCAC
ACAGGTAAGGGATTTATACGACTACAAGGGGTCTGACAGAGAAACGATTT
TGTCTTCATGTTTAACCCACTGGTCGGCCGCCCACGTAATTACGTTTCAC
TGCTATAGACCAGGGTCACAGAGTATTTCGAATATCGTTCTACAGGACGC
GATCAAGAGTGTCTGGCTGTTTTGTCGCCGTCTAAAGTTCATGGTGCTTC
TAGAGAGCATGGCAGCCGTTTACATGGGCTCGCGCACAGTGTCTGATCCG
AAGTAGAGGATAGTACCGTGGCTTGTTCTGAGCCTCCGGAAAATTAATAG
GGAGGACTGGGGGGAAATACATTACGGTACTTTAGTGGATCTTGGAAGAC
CAATCGTCCAAATAGCATCGCCTAGCTACGAGTTATGATCCGCTGCGTAC
CTGCCCAAAAGCGTTGAGTCCAAGTTTTATAGACACGGCCGCCGTCAATA
TATGCGACAAGATGATAAATCTGCGATAGGTGCATCATCTGGCTGATGCC
GCCGTCGCACAATTTTTGTGCTTCGACACATGGGGCAAAGCACAAAATCC
GCGCTCTACGAAAAAATCCCACGCGAGATTTGGGGATGGCAATATAGTCA
ACATTTTTCCATATGGTCACAGGTGGTCAAGGGTCGAGATAGGGTTCATT
CCAAAAGGGCTGCTACGAATCTGTTATTTAGCTTCTCAACCCTCCAGCAG
CTGGTTACTCACCTTTCAACTAATTGTCGTTAGCGGACGCATGTATACGA
ATCGAAACTACCCAGCGGAACTATGCATAATCGCGAACAAATATCTGGTC
AGGTTTCTGGGACCTGCCGGATACGCTAGGGAAGGTACCGGCACGTAGGA
ATTAACGTAGTCGCAGCATAAAGAGTAGGACGTGCTCGTAGCCTACAGGA
AGGTTCCGGGTCTGCGGAGGGATTTGCGCCGGCAATAGGGGTAAATATTA
TCATGGAGTAGTTGGCCGCCACGACGAGCCAATGCAGGCCTATAAGGAGG
ACCTATATCGGGGGGTATCCCGGCTAGGGATATTCCTCGTCGTTGAGACG
GGTTCCTTATCCCCTTACCTGAGCTTAAATCATTACCTGCCCATCTCGCT
TTCGCAGCTGGGTGCTTCGTCGTTAGATCCGGGTAGAGTATATACGGGCT
TTCCTACGATAGTCGCCTCCTTGAACTTCTAGGTTAGGCATGGTACCTTG
TAGCCGGGCAATGCACTAGCACCGCATATTTACCATTAGACCGGTTCGCA
GCAGTAGCGGTGCTAATCTCCATCACCTTTGATCGTACACCAGTATGTCA
TCCTCATGCGGGCCGTCTTCCTTTCGAAACTCAGTATGAAAAGAATATAT
CAACCATACGACCCATTCCGGTGCAACACGAATATCCCGGGAGTCATATC
CCACATCACGCTGTTGAATTCCAAGGAACCGAAATCGAGCTGTTCTATGG
TGAATAAAACCTTAATAAGTACTAACACACACAGGGTCGTTCTTGTCATC
AGCTCTCGTTAGGAGAGAGGAACGGGGTATCTGACCCTCCCACGCTTGGA
TCACCATAGTTGGATGGTGCGCGCGAACTTTCTTTGAAAACGTGTGCCTA
TATTTCGGCGGAGGGTCTGTACTGGGAAAGACAATGCGTAGCCGAGGGTT
AATTCCGTAACGAATCTAGCAAATGTGAGCAGCACTCGGTGCCTTGATAT
TGTGGCGGCTAAGTACCGAGACAGGCAAGTCCTACTCTGCAATCTTCCCA
CCGACTATTTCGAGTTAGAACCCGGATAGAAGACAAAGTGGTAAGGCCGG
GGTAGACTGAGCTTCTATTACATGTCCATAGTAGGGAGTTTGCCCCCAAC
GCCTGGCGTGTAAGCTAAGATGGGTACCTTGCCATCCTTAGTTAATTGAT
CAAGCCTAGTGACAGAATCAACCTGGTACGATGTGAACTGAGCACTTTTG
AGTGGTCACTCAACAAAGGGCGGACCTTGTCCCAACGGTACCGGTAACTA
CCCCGACACAGGACGGTGTTTTAATCACTTTTGAGTCAGCTGAGCACATG
TGCACAGGCTGGGCGGCCGTTGACTGTTTATTTGGAGTCCCGACCTATCG
CTAATTACATCCGCTAAGCCGCCGCCCTCAACGCTGCTGGATGAAGCGCC
AAAGCTAATAGGCATTTCACGTTAGTCGGCAAGTCGACGGGATCTTCGGT
GCCGACAAGGGTGTAAATGCTCTGTATACTGCAAACCGAGTTACATTCAT
AAGACCCACACGTTGGGACCCCCAATCGTCGTAAGAATATTCGGGCTCCA
TGCCCCGGCCGCCTGGGGCCAATTTGTGTATCACATGCGATACATTGGAG
ATTCCAGAGCCCCCCGAAACGGCCTCTCCACTCGGACCAGTTCGGTTCAC
AACTGAAATTGGGAGTGAGGCCATGACTGGTGGAATTAGGCGCTGCCGGC
GGGTGTTGGGGTGTACCTCCCATTATTGAACATGAACTCTATAGTCTCCC
GTTTGATGCCTCGCCGCTGAACGTATTTCATCTTCCGCGGGTCAAGATTT
AATTTAGCCCTCCACCTGTCCATGGCAATCCACGAGACGTTAAGGGTGGA
AAATTTTCGGGGAATGTCACATATCTCGCCTAAGCTACAGGATTCAATAG
TGTCGAGGGGTAATGGCAGCATGGATGCTAAGGACATAAATGGTACATTA
CAGTCCGTACGTGCACTTGGACGATAGCAACACTCTCTTCCCTCCGTGTG
GCTGCGGCAGTCTGGCGGGATATAATCATCCTCGGTATCTTGTTTAAGTA
GTCCTGAGGCTCCAAGTGGCTCCCGGACATATAGTAGCAATTATTTAAAT
CGCGGTATAGCCGATAAGGGCCCTGCTGGTGGGCGGTGCATATAAAGCGT
GTAATATCGTAAGCGAGACTGAGAGTGATGGCATCCGGAGACGGGTCATT
AGTCTTGGGCCGGCTCGAAGACCAAGGCGGCACGCTCGCATGCGTAAGGT
GTGCCGTAAGGCTTTTCCGCAATCTTCCTTCCATTTGAAAACGGTCATTG
TATTGGGATCAACCACCGCGGCGTGGATTCTACAGTGATATCCCTTTGAA
TGTCGCGCCGTCAAAGGTTATTGGAATCTCCACAAGGGACCGGTTCACTC
AGTTGGTAACTATACAGCCTCGGCTCTTATCTATAATGTTTTCCAAGCCT
GCTTCTATCCCAAGACGAGCTCCAGACGAAAGCTTCCAGCTGCCGCTATC
CCGGCAGGATGTGTTACATTAGCTAATTCTCTCTGTGTCTTCAGGCTGAC
TCTCAGTTGACCACGTCGATGTCAGTAAGCCAACTTACATAGAAGCCCCC
ACACCACGAAGTTCACCGGGCATGCTGGGGTAAGTACTCCAATGCGCAGG
TTGAATCGGTCCGAAGACCCCTCATGTAGCGCCTAAAGGCCCGCAGCTGC
TACTGTTTCTGTTACAGTAAGGAGCCTCCCGCTTTAAAGCCCTATGGCGA
TCCTTGATTGGTAGAACCTCCGGCGCCGTTGCGCAGTCCAAAATAAGATT
CCACCCGCAGAGGTCCAGGGGCTATTGACACATCCCGTGGAGGGCACGGT
CACTGGCACTCACGTCGGCTAGCTAGCAGGGTCTCCTGACAGTACTCTGT
CATCCTACAATTTCCCGGCCGGCGAACAACCCTTTAGAAAACGGGCAGGT
ATAAATATCAACTAATGCTGTAGTCCGCGGATTCATGTAGGACACTCCTT
AATCATCGGTCAAACTTTGGCTCTCTTAACGATAATGTCACGAGGATGAC
AGCAGATCCGGCATGCGTTAATGAACACGGCTCAGAATCCAACGAGACGA
TGTCCAGGTCCCCCTGTCTAGATAGCACATGCCCAGTTGTCCGGTTTAGA
AACGTAAGTGTGTATTCGCTCCAAGTTTACAGTGAACACACGACGTAGAG
GAATATATATTTACTAAGCTTCGCATGCTTGCCATCACGCGAGCAGGCAT
GAGTCCTATGGCTCTGTCTTCACGGTTGTATGGTCGATACCAAAGAACAA
CGGTATCTTGCTCGATATTCCCTCCGACAATTTTAGGTGCGCGGTTGGAG
CAGTTGGCGAGTGCAATGCCTTGACTGGAGGAGCTTATCAGGACCTACAC
GGCAGTTCCGCTTGTGTATGTTAACGTTCTACGTAGTTTTGTGGTAACCT
CGCCCCGCCCAGGCATAGAAAGGGACTTTGACAGTTGTCTGCACGCTCCT
AATTCAACACGTAGTTCGATCGACTGAATTTTTAAATAGCGATTTGGCTG
CTCTAAATTACATCTTTCAATTAACTAATCTGAACCGCCCAACCCCTAGG
TATGAAATACTGCCAGCTCCCGTTGCAGTTCAATACGGAGGTTGGGACTC
TCCGGAGACTATGTCGGACCTGACACTACCACTCGTGAAAGGTCCTGGTC
GGGCTTACCTCTCGGCTTATCCGAGGTGCGCCGCAGACATGCAGACTGCA
CACGAGCATGTTTAGATCCAGAGTCGTTATAACGCAGGCCTACTTGGATA
ATCATCCTTACTTTTTGGCGGCATCTCTTAGGCGCGCCCTGCTACGTATG
GCGTGGAGGCTACCTAACATTGGACGGTCCAGGGGCGTCAACGCCGGGGT
CATTGCAGTGTCTAGGCCTATTGATTTAGAAGCCTGCTAAGAATAGCTTG
TCAGAACCGATAGCGCTATCTCTGGAACATCGAGCATGGGCAGGATACAC
GTGGCAGAGAGGACACGAATTCGGACTGGTATGGTAGCGTTGGATTAGAA
ACAAGAGACCTCGCTGTGTGGGTAACGGGCGGGTTCTGGAGTTGTTTTCG
TACGATTCACAAGCCGACAAGCTCCGTCAAACCACTAAACGGGAAGCTTG
TCAGCATCCTTCACCCTCTCCTTGGAGGCGATACCGCTAGCAGCGGCGAA
ATTAAGACCATCGACCGATATCCTCAGGCAACACCAAGCTAGTTCGATCA
ACCCCCGACTCACTTATATTCAGAGTGGAGAATGATGTTTGAGTACTAGA
AACCCGCCATCATGTCTGCTAACGTCAGGAGGAAACCATACTAAGAGTTA
CATTTTAGAGAAACGGGTAACTAGATTTTGGGCCTGTATCCCCTTGCGAT
GGGCTGCGAGCCGATTCACTGATTCCGCCTCGGGTTCTTAGGGTTGCTTG
GCCTCGCTACGTGGCATAGAGAGTAGCAACGGAACTACCACGACAATCTC
CTGTACAACCGGATCCAACTTTACAGGATTAAACACAGAAAAATAATTGT
ACTGACGATTCGCCTCTAAACTCTCCTATCGGCATGTCGCCCTCAAAATT
AACGACGTGGCCCGATTATCGTGATTGAGCTGCGATAAGTGTTTCGCGGT
CTGGACGCGCAGAGAGCTATCCCTACAGAGTCTTTTAAAATACTCTTAAG
AGCCAGGCCTCTATCGCATAGCTCTAAATCCATTGTCGGTGTGCCCGCCT
CTATTCAGTAGTAGCCAAAGGTTGTGATTACCAGATGTGGTTTACACAAA
CCTTCGAATCTACTCAACAGATCCCTAGCACCCCCAGGAACAATTTGGCC
GGTCCAGATGTAAGCACAGCTAGACCGTCGTCCAGGTCTCCCTGGGGTAC
GATGGACAGCAAAAAAAGAGCGATCGGCCAACACCGACGCTCTAACGCCT
TGATAAGTCCCAGGACCTATGTATAATGCGTACGCAGCAGGCGCGCGGTT
TAAGCCTCGGATTTGCTGAGTACTTTAGGCCAGTAATTCAGCTTAACCAT
GCTCGGAGAGGTCTTGGAGGGCAAGCCGTTTATTACGGGCCCCTACGGAA
GACTCCCGCTATGCCCCCGGCTTCAAATGCTAGCACAGAGTTCCTTCGCT
GAAGTAATATCATTCATGGACCAGCCGAGAATAGTTGCATACGCCCGTCT
CCTGTGCCGGCTCTCAACGCAGCTCACCCGCCCAATAAGATATGTCACTT
AGGGGATCGAGACTTGTCAGTTGGGTTTAGGTCTTCGTGTTAGCTTTTGT
ACTCGGCGCGTCTCATGACATCTAGTTTTCTCGTTTCTGTGACCTCCAGG
TCCACCTAATTACCCAATGTGGAACCTTCGGTCAGCTCACTTACGTGTCC
ATGACCTACCGGGTTTTTCGTGAAATGTCCAGAACGCTGTATTCTTGCCT
TACACGGCAGGGCGCATATTTTCGGATCCAAGAATGTTGAGTACGTTTAT
CACCTTTCGCAGAATAGAGAAATATCCGCGTCGACGGGAACGTGCAAGAA
AAATCTTCGTTGACCTGTGCCGACTTAAAGCATGCATCTTACTCTAGTTC
CCGCGTGCTAAGCTGGCACCCATGACGTTGACATACGGGGGTTAGATCTA
ACGTCGCGCTGACCGTCGGTCGTGTCAGAACAACTGATTATTGTCGTTTA
GCCGCGGTTGCAGAACACCGCACATATTCCAAAGTCGGGATTATAAAGTT
TCCTGTAATGCTTCGGCTCATAAGGTCAATCCTAAGTTGCGTGTATTAGG
ACACCGGCGGGCCCCCACCGTGTCGTGTTGATTCTTACTCTAGGACTTGA
TGCCCCGGCCCAGATGTGCACACCTTCGGCAGATGGGGTCCCTAGAGGTC
GCTCCGTTATCCTGTTGTTAAGCTTTTTTTTTGGACGTTATGGATATTAA
TCACATGACAACAAAGTCTCGTCTCAAGATCTGCCAGATGACGAGCCTAT
CCCATTATAACAAGCCCTATGAAGTGTCCAAGCGTCGTCGGGTCCTGTTT
ACTTCAAGAGAACCAGTGTAGTCGCTTTAGGCAGCCACTATAGGTCCTAC
GTGCCGCGCTGACTAAACATTTCATGACCTGGATTGCTTCCTGGATAACG
ACCTGAGCGGTGTAGTGCCAATTGGTCCCTTCCCATGGTCCTCGTGAAAA
TATATAGCGAACTCGTTGTTCTCTTGACTGGCGCTGCAATCATTGCCTAT
TGGATGGTTAAACTGTACACTAAGTCATCACTGAACTGCACGGCATAACC
AAGTGGACACCTAGCTTGCCTCTTAACTTTTTCACCTGCCGTAGCGTGGT
GCCAACGGGATGACTAATATACATTGTCGCTAGTCCCATAGAGCTTAGTT
GTTGCATAATCTGCCCGAGGGAATTACCTAGTTTGTTCTATGCCAACGAG
GCGTTTCGCGTAGTCCTGAGGGAATGTAGCCATGTGGGGCGTAGAGCAAA
TTATGCTTTCTGCTCGGCACTTTACACCGCCGGTAAGGTGCAAAACACGA
ATGTGATGTTTTCCGCGACCGCGTCGAGGCTTATCTATGTCTATGGACTA
TCCAACTCTCTAACCATGTGGCCCAACTATTCACGAAAGTCATACTTCAC
GCACCAACATCTCTGGCGAATATAGCTCGACCCGTTTGGTACAGACATGG
GCCATCGCGCACAGAATATGGATCAAGCTGTCGTAGTACTGGAAGGACAA
TCATCCTCAGGTTACGCCCTCGCAAGACATTCACACTCCACTGCACCACC
TCGGAATCGCGGTATGTTCTAGTCCACCGCCGTCTCTTCTCGGAATAGAC
AATGAATTATTAGTGTAGAAGCAAATGTAGCAGCATTTTTAGCTGTCGCA
GTCTCCACATCGAGACTAAGAACGGGACTTTAGATTCATATAACGCATTT
CGATCCATAGGTCGTGGTCAAACCTTGGGCTGTCATGCCCAGCCTAAGCT
TTCCAGTGTTATACGGCTTGATGCCACCACTTAGGACTTCCGCCGTAATA
GAGTCCTGCCGGGCAGACGTCGGCGGAGTGAACAACTAGGGCAACAACGG
TAGCGTATACTTCCCAAATCGGCGAGAGTAAGGACTCAGCAACTTTGCAC
TGTATCGCGCGCACGTGAAAAGTCTCCCGGCTCGAGAGGCTACGCCGCCA
TGCGGACTCTTACACACCAGCGCGATGGATGCTCTGCTACCTCTAGAATC
ATCACGAACCGATCAGCAAAGGGGGCTTATACATCATATTTTAGATTAAC
CGCTATATCCAAGGCATGATCCAACAACTATGAGGTAAAGATACAGAACG
AGGCCGGACTAGGGCTAGATCTCGGGTGCCAGTGAGCGCGTACTATCGGT
GACTTGTCGTAACTTCAATCACCTAATGGAATCCAGAATACCTGTAGACA
AAGCCATCGATTTTCTAGCATTTTGACATCCCGAGGTACGCACTGTAGGT
GAGCCATCCGACCCAGAGAGTCTTTATTCTTAAGGGTGCTCGCCCGCTTA
CCATATGCTTTAGGTAACTCTCGTCGTGAATGTCCCGCTCATGTCATACC
CATTGGAAACATCCTCCGCTCGTTGTCGCTTGCCGCCGGCATGATCCATC
CGGCATTCTTTTGCGTTTAGACGGGTCGATAAGCCGCATGTGACGCTACT
TGCGTGCAAGCTTCTCAAGATACAGTTGGGCGCGGATCTTTAAGCGTCAT
CACTGGTGCAACCCACTTTTTTCCTTGAAGGTCACTACCACGGACCCATT
AGCGTGCAGATCTATCCTATCTAATTACGAACTCTAATGAATCAGGCGAA
GGTATATGCATTTCGTGCTGGGCCGAGTTCTACTGCTGTTAAGCAAGCAC
GTGTCTTTTTGTAGAACGGAAACTCGGCACTAGCAGGTACCCAGCTGGAA
ACGCCACAACCACTCCTATTGTTTTTGAGATATCTTCTTATAAACAGCGT
GAAGATGGGGCACGAAACGCAAAAGTAATCCCACTCGGCCGCAGATCGGA
GTAGGGTTTAACTTTTACAACTGGGAGTCCCCCCCCCTCCCCATACTCTT
AAGATAAATTACATACGTTCGTTGGTGCGTGCGGAGTTCGACACTCGAGT
ATATGGAACTTGTTAACAGTGTGTCATAAACGTTAAACCCGGGCACCGAA
TGAGACGTAGCTATTCCACAAGCAGAGGAAGTCAACCATCCGCTAGAGCT
ACACGTCAGATGTCTCCAGGGTGGCTTTGAAGTCTCTAGTGAGAACTCTC
CATTATGAGGCTTCCAATATCACTCTCCTTAGTACAGCGGATAGAGTAAT
GTGGGTTCTGTCCAAGAAGGACCCTTGACCTCATGCCGACCAATCAGCCA
TTGGATACTTACTTATGGGAGGGTCTTCGCCGAGGTAATGGCCAGCAGTT
CAATCTGGGATCACTATGCTCGAATGTTTTATACAGAGCGGAAAGTGGGT
TGCTAGTTCTACCCTCGGCCTGTGAGATTATGTTTCCACCGTATTCGACT
GACACCCCCGTCACTCTTAATTGGCATGTGGCGAGTGTTTCATGTTGCGA
TGCCTATATGAAAATGCATTAGAAGTAAGTCGTTAAACGTTTGCAGCATC
CGACGTGGTTAATCGAAAAGAACAATCCGCGTTTGTTAAGAATACCAGGT
ACGATAGCCCATTCAAAAAGGCACTTTTGCTTGCCTAGTCAGACGTGTCA
GACTAATTATGGTCATGAATATTTCCAGCTCGCGATAATGGATGATAGCC
ATACAATTTAAGCGTTGTTCTAGAGATTACTCATCGGCGCCCACCCTTTC
CGCCCCCGCGAGGTCGCCCGCACGGCGTCGTAATCAACACTGGCAGTCCG
GATGTTTAGAGAGCTCGCATGTGTGCAGCCGGGCCGTCTTAGGGGAAATT
ACGTAGGATCACTGGAAACGCAGCACCCACGTGGTCTAACCGGAGTCTCG
CAGCAGGCACGCTCCAAGTTAAATCTTTCTCCACGATGTTGCACAACCAC
AAATTATAGTACTACCGCTGTTTTTGGCTGAAGATAGGCGGGCTCAGACA
TATAGTGCCGCGGTCTCCCTGGTTCAAGTTTAGAGTCTAGAGTAGTTGAC
GACAGCTGACTGCAACAGTACTCAATGATCTAGCTGGGGTATTCTTGGAC
CTCCTTCCACCTTCTTCGCGGGAGTCCGATCGGGTCATCTACATCCAACC
TTTCGATCAGTAGGTGCATTTGGGCCTGTAGATCTACTACTGATCGGGGA
GAAACGTGGCTCACAGTGTCCACTTTGCAGTTTACGTTTAGGAACCTGTG
TACGGTCCCAACTATAGGGACTAACTTCTTACGTCGCGCTAGGCTACCCC
AATATATGCAGAATCATCGGCAACCACAGAGTCGTAACTTGTCATTGCGG
TTGCGGCAACCGTAGCATAGTGACCATGCGGGTAGCACACCAATACATCG
CAACGAGTCCAAGTACACGACAGAGCACTGGAGCGCTATCAGTTGTACTG
TGAAAGCGGGAAAGCCGCTAGCTCAGTGGACGAGCCTGATTTTTCGAAAA
ATACCCCGCCAATGTTGAAGGGTATAATTTTGCACACATCATTTCTATAA
GTGGTATCGAACGGAGTAACCAAACAAACAATGAGTCCTATGCTCTGTCT
TCACGTGAGTATGCGTTGATACCAAAAACAACGGTATCTTTCTCAATATT
CCCTCCGACAATTTTAGATGCGCGGCTGGAGCAGTTGGCGAGTGCAATCG
CCGTTGACTGGGGAGCCTTATCAGGACCAACACGGCAGTTCCGCTCTGGT
ATGTTAACGTTCTACGTAGTTTTTGTGGTAACCTCGCCCCGCCCAGGCAT
AGAAAGGGACTTGCCAGTGTCTGCACGCTCCTAAGTGTCCACGTAGAGTC
GATTACCACTCGCCAGTCCGCATGAGGTCTCATTCGGAGATCCAAACCGC
GGACACGTCAACGCCAGCTAGGTTACGAGCTAGTACTCTACCGTCACACG
GAAGGATCCTGCTCCGCTGTATGTGGCTACTGTCGCGGGTTTCCTGGCTG
TACCTGGACGCCGTCTCTTTCTCCAAGTCGCTACGCTTGCTGTAGTTTGG
AGATGAAGGCACCCCATCTATTCATAGTTGGAGATCAGTGTTCTTAAGTA
CAGCTTACACTCACACAGATAGAGTGTCGTCTAGCAGAGCGGATAGTCTT
GAATTAACGTCTCCTGCCGCACGTCATTACAGGTTGTTTATTAAAATAAA
ATGTAAATATTGAGACCTCCAGCAAGCTAGGCCTTTCAACTATCAAGCTT
TCCGGATAGATATCAAGTCGCGTGATGTCCGACTACCCACCGAGCGAGTA
GAGCTCCAATATTCACCATCAGAGGAAAAGATACCTATCTAGCTGATAAC
ATGCCTATGATTGCCCAGGACGCGCCAGTCCCCCTGTTGCACGCATTTCG
CTGCATACCGTCCCGAAGTCTGCGTCGGCGGCGCCTAGGAACACCGTATG
CCTACGGAAATTATCATTGGGGTTTTTCATGACCTGTATCTATTATGACA
ATAGGGAGAACCTCCCACGAGGTCCAAGTCCCCGATCAGTTTAACTCCCG
TACGCTGAAAGTTTCACAAAGAGGGACTGATTGTATGGGGATGCACCATC
ACATGGTCTCTACGTTTGAGTGACACAAGACCCTAGAATACAAACGTGAG
GGGTATCTTATTCAGCTGTCGCGCAGCAGCGATACATTTTTTAAAGTCAA
GGCGAAATTAACGATTCCTATAGGAACTTTAGTTTCTACACACCCGATAG
TCCTAAGTTAACTCCATGTATTGTGTACATAGGAGTCCATTTCTGGAGTG
ATAGGGTGGAGACCGAGTTCACGTGCACGCTCCGAGATCAAATGGGCCTA
CTTTATTCTAGATGATATGTTCAGAGCGACTCACTGTTACCACCGAATAT
ATTCATACGAGTACCCCTTCGGCTTAGCTCGTCTGAGTTTGTCCGTCCCG
TCGGGCTTACCTTCTACAATCATTAAACCTATAGTAAGCTAAATCAAAGA
GTACTGCAATAGAAGGACGTGACACCCGGCGGCAGCCCGAGCAAGCAGAA
CATGACACTTTCGGCGATACCGGCTAGCCCGTCCGTGATTATCATTTATA
TTGGTGCGATCTAACATGATACGTTTTTCAGGTTCGAGCGGAGGCGTCGA
ACCAGATAATAGGTACCCCAAACCAAGAATAGCCCAGTGGCTGAAGCGCG
ATGGCAGCGCAATGAAGCGCGATCGTTTGACGGGGTTCAAAGCAAATAAC
TGATCAGTGTTCTAGTATGTCTACTTATAGCTCCAAGGATAAACTCACTT
TTACTCTTTGATTCTCGAAAAACTGGATACGCTTGGTTGATAGTGTTACG
CAATTCTGACGCGTGCCTGAATGTACGGAGTTACGCCCTGGTGTATCCGG
GTTGTTAACTGCCCCCCTCCGAACGGGATGGGACCAGGTGGGGCCATGGC
AAAACTGGTGTTAAGTGCCCTCCCCAATGCAGCGATGCCGCTAACGCGTA
TCCTAGTTAGCGTCGGACGACGTTCAAGTAGGCTCATCTGCCTCGTTTTA
TGAGGAGCGGTAGGATGTAATTATTGACCCAACGACAACAAGGCGCCAAC
TCGTCCGCAAAGATTGATAACGAGATGTACGATCTTAGCCTGAAAATCGC
AGTGGGCCCTTTCGAGGACTATCCAGCTGAACGCAGACCGGTTCGGGGAA
CTGCCTCGAGACACTGCCTTCTGTCTTCTGTCGGGTTTGGGGCTGTTCGC
TTCCAAACAAGGCCAGCACGCCTTTGGAAGTACCCGAATTTGGTTATGTC
CGAGAACGCGAGTTCACTCGCGGCAACGAGGGACGAGTAATGAGTCCAAA
CTGTCATGAATGACTTGCATACCGGGCATTTGGCCGTGTCTAAAACCAAG
CTAGGTAGCATCCGGCCAACCGTACCGTCGACGACTAAGCAGGCTCCTGC
GCATGCGCAGTGGAGTAAGACATTTAATTTAGCACTTACTCCTCACACGA
GCTTGGATTCCTCGGTTAGCCAAACGAGCTATTCGGTACTCATCCCTTTC
TCCGGTGAGCAGCATCAACAGATCAACGACGCTATCGAGATGCTCGTTAT
TCGCTTGACACCAGCAGCAGGTAATGAAGGACGGTAATGGTAACAATCCT
GACTACAGTGCGTACAGTAGCCTCCAACAGGTGTGGGGCGATTGGTGCAG
TGGCTAAGATAGATGGCCTGAAACGTCTCGTAGCCACACTCGTGGCATGC
TAAACGCCGATGACACGCCGAGTGTATCCAGTCCACATCCTGTATGACGA
ATTGTGGCTTAAGTGATTCAGATCAGACGTGCATATAAGGGTTGGCAGCG
TACCTCCTTCAGGGCCACAACAGCTAACCCCATGGCTCTTCTCGAAATTC
CGCGGGCGGTGCAGAAGTTAAACTTCGGTTTGCGACCGACGACAAGGTGG
CCACTCCACCGTAAAAATTAGGAGGCGGTTGATGTCGAAGGGGGCTGTCG
TATATAAGTCTAATAGGAGTTGCGGACGACGCAAAGCGATGTCGGAATTG
TAAAGTAGGCTAAAGTCACGATGAGAGACACCATCACTCCCATATACCGC
CTTCAGATGCTGGCCGCAAATTCCAGTGGCTTAGACTCGCCTCCTAGGTC
GTGAATGTCTGAGATGATTATGTTCCAGAAAAGATTCATTGATGGTTGAT
TACCGCGTGCGCAAGCCAACGCACAGCTATTAGTGGGCACCTTTCCCCAA
CGCCTCGATACATTAAACATCTGTGAAGGCAAATACCTGTAGCCTAGCTT
GGCGGATGAGTTAGAGCTAGGAAACACTACCCCTATATAGGTAAATACCC
ATACCTACTGCAAAATTAATTCGGCTACCGGTGAGCGGGTGTCCGATCCT
TAGAAGCCTCTTCGCTGACGCGGCCTTATGCAGTACTAACAACAAGTTCC
ACTACAAAAGTGTTATTAACTGCGGGTACCCGTTCGGGAGAGATGCGGGT
AGGTCACTCTCTAGTTGAGGGTGCTCGGTAGCTAGGTCACGTGCGTCACT
GCGGGAGTCAAGATTGATCACGGTTTGAAATGAATAGTCCCGTAAACCTA
CATCAGGGTTGAAATTCTGCGGTGATGAATTCCGATGGCTTTGTTGAGAG
GAAATGTCCACAGTAAAACTTTTTCCCGTAATGTTACAAGTAGGGAAGCA
GTTGAGCAAATCTTCACTCAGAGGTTCACTCGCCACGCGCGGTGTTCGTC
TCCAGCACGGAGGACTGGTCGCAACGTTGCACAGGTTATGGTACTGGCCC
GAACACGTGATGTGGGTTACGGGACAAAGCCAGTACTGGTTCACGCTGCG
TAGCGACATTCGCTTTTGCTTGCGCAGACCAAAATGCGGGGAGATAATTA
ATTACAAGCCTTCGCAGAACCTCCTTTGCGGGGGTACGGTAATGAGCTTG
CGCACACCTATTCATGCTCGGACGAGTCGAATAACATAGCTTCATGGGCT
CTTGCCGTGTTTCGAGGGTACGGAGTCCGTGAAGTTGGAATGGCCTAAGG
CGGGTGCGGTGAAATACAATCGCTCTTGCTATGGGATACACAACTTTAAG
GTCAAATGCTCGACCGTTCGCTGTACACTAACTGATATTATTCTGATCTC
CAAATCGCGTCTGAGAATACCGCGACCGTATTGTTAATGACGTATCTGTA
AGCGTGCTAGTCGAGTACGCCTACGGGCAAACGGACTTTCTATCAGAAGT
CAAGCAAGAAGGACGGGGTAGACGTGAATGGTGCCTAGACAGAAATGTAC
CACGTCAACATGCTTTAACGATGTGTGTCAGCAACCCAAGAGTCAGGCGA
GACTAATCTGCCCAACGGCGTAGCGTTTCCTTACTGTAGGCACTCCGGGC
CATGTCGTATCGCATTTAGGAGTCACATCGCTCTACGACCGTTATCGCAA
TACATTACGTTACTTTCTAACCCCGTGGACTGGATGGGAGCAAAGAGTCG
CGGATCTGAATGGCCATCAGTCTCATTATACCTCGCCTGGCACAAACATG
ATGAATATTAGAATATTGTGATGCTCGACTGCGATGTGAAACCGCTATAG
TAGAATCCCTGGCCTATCGTGGATCCCTCCTGTCTTTCTAAGGTGTGTTC
TAAGGTCTGGCGTTAGGAAGGCAACGGACGTTAGTATGCCTGTTCTGACG
AGCGCGTGCTACCAGCGCGTCTTGAGAGATCACTCGACTATCATTGTCGC
GCCTACACTAATCTGACGTTGGCCGCCCCTATTAGGAAGCCGGTGCAGGT
AGCAGACCGACATGCAGAGCTTACGTTTAGTGACCAAAAGCCCCGTACTA
TCGAGAGCTGGACAGGTGTGTTAGGTCTCGAACGAGTCTCGGTAGCGGGT
GTAACGTGATCCGTAAAGTTCATTGACTTCGTCTTTTTGTAGGTGACGGG
AGGACCGGAATCGAGTAGTGCGCGCCGGTAAGCTCGTGTGATGCCGTAGT
GTGGAGTTTGACTACTAATTGGTTGGCGCGCAGGACTCCAGACGTCTACT
TTAACTACCGCGGTGAACTGCATGATGGAAAAGAATTACGAATATTCGTT
TTCGAGGGAGGACCTCGACTATACGCTTTACTGCAGTTAGAATCAGCGGT
GACGCGAGATTTGAGTTATGGCCCTAGGCATCCTCATATAGCCCATATAC
CGGTAGGTCAGAGGGGGCGTAATTATACCTTCCCGAAGGTACTCCAACCT
ATAGCTGTTAGCTTCGACGTGCGAGGCTCTGTCGTGGGCTGTGTCGGTGT
CGGATATAGGAACGTGGCCACCATTGGGTTCGGACGTAGTAGGCCATCGG
TTTTACCAGTGGCTTTGGAGCGAGGGATTCATCCTTCCCGTCATCGTTGT
GTCCAGACGTATGAAAGAGGGGACCTTGCAGTAGTTCGAAGTTTTTAAGT
GAATGAACACCCAAATGGAAGGGGCATCCCGGGCCGAAGCGTATCCGGAC
GCTCTGATTCTGGCCATCCGAGACTAATTGTCAGTATCGCAGCTTGAGTT
AGCGTGCCATTCAAGGATGCCCGATGAGTTGCGATTTTTATTCGCTAAGA
GCGAAGAATACGACCCGCATTTGGCGTGATGCAGACAGGTCAAACTAGGA
AGCTCCGCAGGGGGTAAGCATGTTCGAGCGCCTTCTAAAAACGTCCAGCT
CTCTCGAGTAGACGCCATCCATGATTAATTGGCGGATCTACCGTTGCCCC
GTGTCATTTACTAGACCATCGAGGTGGTAGGACGCTCTAAGGGGACGCAG
TCCGATTGCCCAACTCGCTAAGCCTAACTTAAACCAGTTCTCAAAATGCT
CGCTAGGCTTCGATGTCAGAACGCAAAAATAAACTACATCATCTATGATC
GTTTAACAATCGAATGAGGACGGAACTCGCATGGCCGTATTTAATCTTAG
TCAACCCAAGTCCTTGCGACCTAGCCAGCTAGAACTAGGCCAATCAAGCG
TCGCCCGTAATATTGCTGTAATTTTGACAAATAGTCAACTGCCACTTTAC
CATACCACCGTCAAGACCGAACGGTTGTGGAAGAGTAACCGCATCCACTC
TCGGGTACACCGTGAGTGGCGGGGGCACAGCTTGCACTTAAAGTCCGAGT
GTCCTGGACATCATAGATACTCTCTGACCTACGCGTTGCCCTAAGCCTTC
GTTAACTGTAGGAACAACCACCCCAATTTCAGGCAAACATAGCAGCACAG
TGGACGTAAGGTACATATCCAGAGTGGCTAAGTCTCCGAGCATCGCTCTT
TAAAGTAGTTTCACACTATGGCTGTGGGTTCACATATGCCCCATAGGAGT
ATACCTACCGGTACCACGATGTTCAGAATGGCGGAGAGAACTCTTAATTT
GGGACTCGCCTGGGGGCTACGTTTCCATCAGGACTACGTACTAGCAGATG
CCATGATTATGGGACCAAGAGCACCAAACAGTCATATGGCTCCCACAACT
TCTTGATCAAAAACGACGTGTCATAAAATGGTTTCTTCAATTACCTGATT
GAGAGAATGGGGGCGAACAATGCGGTAAATACCATGGATACTTTTAGGCA
GGTCAGCTTCCCGACCCAGAAGGACCCGGCAAACTACTGCTGGAAGGGGT
CTCGCTGATCTTGACGAAATGTGTAAATTGTATTCGCCACCAGTATATAC
ACCCTCCCCGCAGTGCTACTAGAACCGTTGGCATATCCTTAAATTTAGAC
ACCGAAGAACTGAGTCGCCCTGGGCTAGTATACTGGTCTTCGCAACCCTT
GGCTAGGTTGTACCTAGAGTCAGCTATTTTATCGGTCCGTAATTGGATAC
GTGCGCAGTCATCCCCACATCGCCTACCTATGTTAGTAAGTGCGACCACT
GCATTCTGTCCATTGGATGTCGGCTGTCAGCAAACAGGAGCCATACATAG
ATGAGACCATAAGTGAGTTACCGGTCGTCCGGCCGGGCAAGATAGCCGGC
GCTCGGCACTAAGGCCCGGCATAGAAGACGTCCATTGAGATAGTGTTAGT
TAGAAATTGCTTTGCCGCGAATTAGTCGCCGAAAGGTCTGAATGTTCCTC
CAAAATCATGAACGACATGAAAGGACCGTCTTGGGTGTCGTTACCTTTTA
CTTCGTGAGACCAACGTCCTTACTGACTCAACCTACGGCAATTACAGGTC
GTACTGAACAAAAGAAGTGATCATATAGAAAGTCTGGCTTCTTATCTCTC
AGGGTCAGATCGTTTTGTGCAACGAAGTGTAAGCCGGATTCCTAGAGAAT
CCAGGGCCCTAGTGAAGTGCCTTATACGTATTCTGTTCTGTGTAGTGTCG
CGTCCATCTGATATGACAGAATGTATGCCTGCCAGTCCCTTCATCTACCC
AAGAGATCGGTGCGTGTAACCCACTATCTAGACGAATGATGGGATTCTTT
AGTCTCGACTGGCGTCTCCGTGGAAGCATAATCGTGGCACGAGGTCGGGT
ACGTATTCCGAGCCTTTAGGGTTTGAATATGGCTGCGGCGCCCCTTGGGA
GATGCCCGAAGCATACCGAACAGTGAGTCAGTGGTCGCTCGCTTACTCCT
AACTCATCGAGTTGGCATGTAAGCGCCAACGACTTGTGATCCTTACGTGG
GCCTGTGTGCTGTAGTAGTCGATTAACTTTCCTGGTTCGCGTTAGCCTAT
ACCAAGACACACAACGGGAAAACCTAATAAGTATTATCCGTTAGCATGAA
GGCGGTGATCTAAAGACAAAGGTTACTTAAAATGGAACGGTATTAAGGGG
GAGAAAGAGAATTGTTAAGCGCATTCTGGAACAGACGGCTCTGTATTACC
ATCCGGGCAGCTAGTCGTTTATTTGTTAGACTGCGTCCTAGTCAGTATAG
CGGAGGGGCCCACGGCCACGTTGTGGTGATTAGAGCAATTCAATTAGCGT
CAACGGCAGTATCTAATTATCGGTCGGTCGCACGTCTAGATATTGCGCAC
AAAATCTATATTGAGTTCGCGTGACCGGTTTTATTATATTATCCGGACAC
TTATGGGCCCAGTTGGAGTGACTATGCCAACTGGGACCACTGGATTGTTA
TAGTTAAATAAGAATGTACTTGTTAAAGATGACGTAGGGTGAACCTTTCA
CGTCCCACAAGTACATTTGAATCCGCCCAGTTGCCCTTGCCTGGCTCACG
ATCCGCCAAATGCAATCTCAATACCTGGGTGGCCACACGTCCAGACGTGA
TAATACCAAATTTATAGTGAGGCGTTACCAACTATTGGGGCGGCTAGCGC
TAAGCGTCGGCATTTCTGTACTGACACCATGAAGTTCCTTCTAGTCCATG
AGGGCCCCCTAGGGTCGTGACCCCGAGCAGTAAATAGCATTGCTCGGACA
AATAGTAGCTGGGTGCTTTACTGGTACGTATGTATGTACGCTGAAAGGAT
GCACCAACCGACTGTGAACCGCTCCAAATAGGTCCCACCGACTGTAGATA
TCAGGGGGCCTGGCTCTGCTTTTGTACTCGTTGGCAGATCGAGGATAGGA
GCTGGGCCATTTTCGGGATACTAAGAGCCCACGCAGGCAATGCAAATTAC
ACAAGTGAATATGATGGCAAAGGAAGCTGGACCCAGTTGTGTACCAGTTA
CTGGTCGGTCCATCGTGAATGGGACGAATGTGTCGTAGTCCGCCACCCAC
GAGGGCAAGTATGACTTGCCAGGCTGACACGCGACCCTATAGACAGTCAC
TGATAAGTGGGTACACCTAGCAGGTCGTTTTCCACCAGGACTTACGAAGT
CAGAGGATTCTTCTCATTCCCAGTCCGCGCTCGATATGAGAAACGGCGCT
CATCTTTCTCATAGATGACACCCTACAGGTATACTGAGTTCGCATTTAAT
CTTAGTGTGGGATCTATGCGACAAGGTATTCGCTGTTATTAGCTCACGAA
TCCTTGCCCTCGGTAAGGCCTTAATTGAGTTATCTACTTAGTGGCAGGGT
GTCGGCCGGCATTAAGTCCGCTGTGACCATGATCTTTAGATCGCAGCCGT
GGCCGCGAAGCTGCACCCGTAGTCGCGCAAATAAATAATCGTACTCTTTG
AGGCAGTGAGATTAGCTGAGCACCCCTTGTAAGTCGCCTGCATTAATACG
ATGATCCAATTCAGCAAGTCCCTAACTATGAAGCTGTCGATCTCAAAGAT
GCACCGCGCTATCCGATCGGCATCCTGCACGGCCGAACAGGTGGGAATAT
GCCGACGAGGAGACTGGGAGGGCTATCAATGGTTGAAACTTGGCGGTTTG
GCGGGTGAGCTAGCCGGCTGTCCTTTTAATCCACGGTTTCTAATCGATAC
TGGGAAGTGATTGCGCGGTCAGCAAATAGTGGCGTACGCTGAAAACTTCT
CGTAGCCACACTCGTGCATTCGAAACGCCGATGACACGCCGAGTCTATCA
GTCCCATCTGTACGAGAATTGTGGCTTAAGGATTCAGATCAGACGGCAGA
TAAGAGTTGGCAGCGTACCTCGTTCAGGCCCAACCAGCAACCCCATGGCT
CTTCTCAAATTCCGCCGGGCGGTGCAGACGGTTAAAACTTCGGTCTTGCG
ACGACGACAAGGTGGCCACTCCACCGTGAAAAATTAGGAGTGCGGTTGAA
GTCGAAGGTGGCTGTCGTATATAAAGTCTAATAGGGAGTTGCGGCACGAC
GCAAAGCGACTGTCGGAATTGTAAAGTAGGCTAAAGTCACGATGAGAGAC
ACCATCACTCGCATGAGAGGCCGACTCGTTGCCCCTATCTATAAGCCTCA
GCAGACGCTCTCGGCTGGATTGACATAGGATATACCCTCTACACGTCAGC
CCACTTGCATCTGGCGCCCTGACATCAGATGGGGCCCTGGCAACGCGGAA
TCCACTCGGGTTCTATTAAACCGTCGTTTCTAGCCATAATACTTAGTCGC
TACTGGTTCGATGTGAACCGCATAGAATTTCTCCGACGAGACAGATCGAA
GACTACAGGGCGGAGAGAGGCCTCGTTCTTAGGACGCTCTTCTCCACCCG
AAGTCCCGTTTACGGCCCGCACTCCATACCGCAAGTCTAAGTATCAGGTT
CCAGGTCTCTTCACGCTCCTGGCTAGCCGCTGTACTTCCACTCGTCTCAT
ACTTTGTAGGCGTTACTTAAACGACTTCGAATTCGGACATCGAACACCAG
GTTCCTCACTTGGGGTGAGGGTTGCACAGGTACGGGGTGACCAAGATTGA
AGATGAACGATAAGGAACGCGTAGACACTCACGCCAAGAGCCCGATCGCG
CGGGTGAGAAGATGACTATTTCTGTTGTAGAAGCTCGAAAGGGTTGCCCC
ATCTTAGGTCTCAAAAGTATAATGCAACTCGAACCGATGCGAATTGTATA
ACCGGGGATCGTTTAGTTAAACCGTCCCTTCCCGGTGTTTCCTTCAAAGT
GTTTGTACCCAGTCCAACTGGATATGAGAGCCGCTATCGACCTACGTGGC
TCCACTGTGCATGGGCGCTGGGCGAGGCAACGCTCATGGAAGGATGTAAT
GGTGGTGTAACGAGGGAGTTTAGACTTTATGCCCTCGGTGAAGAACCCCC
CGTATTGTTGGTGTCGGAGGGGACGTGTGCCGCAGCTTTGATTCCCCCAC
TAGTCAAGTTTTACTGGTACGGCTGGAGAGACGCTTCCGGGGATGGAACA
AACAACTCTGACTGACCTAAAATACCATAGACAGTTCGGAGTGTTCTCTG
TCCATCCTGAGACTCGCTACCTCGTCGCCACAGCCAAAAAAGCGTAACCA
CTAGAATCCCAGGACGAGGGGAAAAGTTAATGTGTATGTGCTGGTAGGTC
TCAGAACTAACACCACTGAGCGACGGGAGCTGTTGGTGTACGTCACTGTA
CCTATAGAATAGGGTGAAACTTCTAAAGGCATGGATTGATCAGTTAATGT
GGAAGTAGGCGAGCCCCCTGATACGCTGCAGAAATGTACAGTGGCGAAAG
AGGAATCGGATGAACTGCCACGTGAGCAGGATCACGCGGCTGCAGCCGCG
TAGAAGAACATCTACTGGTGTCCTCCCTGAGCGGTTATTTCAACGTATGA
TTCGTGGGAACTAGACTCTGTAGAGCGAGGGTGTGGAATTCGTGCACAAA
TAAGTGCAAACAGTGAGAAATCCGTAACGATGCCATTTTAATGCTGGGGG
AGCTCGGACGCTTTCTAGCTTCGATTGCCGACGAAATCCCCGAGTATGAT
CTCGAAAAGGAACGGGAGTGGTCCAGTGCGGGGGGAGTGCTACCAAGCGC
GGTTATTCTGAAGACCCCAAAACCCTTGGCCTTTCTGCCGTCCGATACAG
TGAGTGAGTATACGGTGTATTGCCTCAAGACATCGAATGTTACGCTTACA
CAGCTGGGGCTGTTGGCCTTACATCAACCCTCGATCGTGGGGCTGATAGC
GTCCGAATATCTGCTGGCCACAATCCCGCGATAGTCCCGTGCCCAAGTTG
CTAACACAGAAAGCGCACTTAGGAGTCCTTGTGGCTGAGGCCGGGATGGT
GTACATATCCAGGAAATTGCTCGGTCCTGCTCAGGTGAGCAACCTTGCAC
CTGTACTGGCCAGATATTTGGCAGGCTACTATCTCTGGGAGCTACTCTAC
CAGCAAACAAGTATGGTGTACGCGACAGCCTTACTGTAATTCCATGACTG
GGAATTCAGAATCTTCAGTCACTTGACCTCTAGCTGTCCACGACCCACTC
CTCTGACCCCTACCTCCTACGACGTGAAATCTGCCAGCCCCGCTAACACC
TTTGGTTCTGAACTGCCATATCTCATAGCATTTGGCTTGGACTCGCAACG
CCGGCGGTCCCTGGAGACTGTGACGAACGGGAGCGTTGGCCACAAGGGTC
AATGAAAGCTAAGGTGCTTAACACTGCCGCATATTAAAGTATGAGTCAGG
ACTCTTTAAAGCGCTGGGTTTTAGCTTTTCACTACCAGTTAACCTAGTTT
GCCACACTTAGTTGCGGCTGCACACACAACACAACCCTCCTGAATAACGT
CTCGTCACAGAGCTTCGTAATAGCCTGTCCTGCGAGCTCCGCCGCCTACG
AGGATGCATCCACTACCGTCAGAAACGAGATGCCACAGGCAATAGCCACG
GCCATGTCATCGACGCGTCGCCGGTTGCCACCGAACCGAAGTCCGCGAAA
TTATAGTGGGTTGTGCCAGCCTGCGGAGTCTGGTGCTGAACAGCAGATGC
TGCAGCCTGCCGATCTAAGAGCAAGCGTGTACTTTTCTCTATTTGAAGCC
AGAGACAGCTCCAAACACTAAAAAAATCGTCTGAGACACCTCTCCGCTTA
TCGAATGTACGAGCCTGATGACATATTTAGCAGAGACGAACAGTCGGGCT
AGTTTAGCCCGCAACTCGGACCTTCGGGCAAGGATCCGAGCAATGCCCAG
CTTGTAATCTTGTTGGTCCTTAAACTACCATCCGCAGACGCACCCACCTG
GTCGTGTAAAATTTAGCACGCATACTCAGGGGCCACTCTTGGGTGGTCAA
CCCAAGGGCTATCTTTGCGCGATAGACACGGTGGTGCTGCACTTAGTGCG
GAACTTCGTAATGCTATAACAGAGGATCCCGTGCTTACCCCACTCGCGTA
TTTTTGGATTCGCACCTCGCGCCCGAGACAATCTAAATCGTACAAGTTTC
ATTTTAAAATGATACTCGGCATAATAGATAAAGTCTTTAAATTTACGCAA
TATACTTATAAAAATTTCTGCCTAAGAACGGGCAGATTTCAAGAGTAAGA
ATGCTTTCATTGCCTAACCAAGCATCAAAAGTGCAAGTAACGAACAGCAC
GATAATTGATGGAGTCATTTGACATCATTAACCTTCCCGGACCTCGTATT
ATTGTGCCCCTGGCATCCAGGGACGCTAACGCTCTTGAGATCCCTAAGGT
TCAGTGGTCTCAGGCAGGGCAGCCTAGCGATGAGTTGGCGCATAAACACC
GTGTGGCACGCTTCTCCGTTGCTCTAATCATCTCGGGATAATTCTGGGCC
GTATGACGGTAGTCTGTTCTCCAAGTAAGGGCTTGGGAGGTATGAGACCA
ACCGCCTCTGAAGCATCGGTTAGCTCGCGGGCGGAGAACGGCTTTAGTCC
CCATCATTAAGACGGAACTTGCTGCAAGGATTGTATCATGCGGACGAGGT
CAGCGCGCCCAAATTCCGTACACGAAACCAGGCGAATCATTCGCAACTCT
CGCCATAAACTTGAATGGTACCGGAGTCGTGATGGACTGGATCTCCACAT
GCCGGCAAGTATTCTGCTGCCACATGTGGTGAAGCAGTTCAATACCCCCA
CTGAAATGACCATATATTTTAGCGTCATACTTGTGCTGAAACTTTGCTAA
ACAGGGGCTCGAATATGGTTATTTTTGATCTCTGCAACGCGCGAGCCACC
TGAGCAAGGAAGTAGACTAGGTGGTAACCTACGCGACTAACTAACCTCTA
AGTGTGCGTACGGTAACGCAGACTTTCTGCCAGCTTTACAACCATAGCAG
CTAAACTTGCATACAGAAGACCGGAATACGCCCCCATCTTAACATATTAG
TGGCAGGGGTCGTATGAGCGTCGCTTGCCAAAGTTTACCAACTGAAGGGA
GGGCGCTCCGCTTATTCGGACTGGTATGGTTATACGTCGCTGACGTCTAT
TTTGATGTGAAGCAAAAGGACAGGGAGGACACATCCCCTCTTTTCAGATC
GGCGGGAGAAATAATCACTGGCCACGGGGTGCTCCCGTTAGGCAAGGGCT
GCGTGGTACTCGATTGCTTATTTACTTCGATCGATGCCGGAACTATATTG
CGACCTCGTACTCAACTTAGATACCGCAAGTCGCACTGTTAGTTGGTTCT
CACCGCTGAGGGGCGTCCAAAGACTGTTGCAAAATATGACCGCCGGGATC
CGACGTCGCTATAAGATTCACGTCCCATTGAAGTGTCGGTTTTTCGACTC
TGATGTGGGCAGCATGCAGTCACGACCTAGGCGATAATTCGGGAATCGCC
AGATCGGGAATCAGCAGCGATCTCCTCCGCGCCGACTTCCGCCATAGAGC
CCTCCTCGCACACATCCACGAGTCACCAGCAGGCTACAAATTACCACTTG
TGCACCGTAGGACCACTTACCCGAGATATGTTTTTTTCGTCCCGAACGAC
CAAGGGGTCCGTCAAAATGCCTTAAGTACAAAGAGTTTTGATAGAGTCCT
TCTTTTACAGGGCTTAGTGTCGTGATGGATCTACATAACGTGTTTGAGCA
TGTAATACGACTCCCACACCCAACGGACTCCGATTAGTGTCGTATTCGCG
TAACCCAAAAAATGTTGGGGCTTCTACTAGGTGAGTCAAGTTACGCGCCA
GCAATAGATCACTGGTGTTAAGACCCGGCACTTGAGGCGGAGACAATGGG
TAAGGGGACGCAACAAACCCAGGTAAGGCACCTTGGTATCGTGAACCTAT
CTGAATTATCTAAACCCGGCCCCGTGGGGACAATGTGTTTCGTACGGGAA
ACAACGCTAAATTCTTGTGAATCACGCCGTCGCGTTTGTACGTCTCCTCC
AGCATCACACCAACGAAGGTAGGACTCCGGAGTTGTAAGTCAAGATGCGC
TCGCCTCACATCCACGCAGCTAAATCGCGCGATGGCGAGATTTTAGGATG
GGCCGCTTTATTAGACCAGGAATCACCCGCATGACGTAACCTCCAATGGG
CTTGTACTGAAACAGTAAGTGAGACCAGGTGGAGCAAATGGCTTCGGCGA
TCCTTACTAGGCGCCCCCGGTTACTATTCGAACTGACCTGTGCGAGACTT
CTTGCAAGTCGAGAGCCTATGTAAATGCTCTTGGTTAAATCAAGCGGGGA
TATTGAGAGCTTATAATAAGCACTCACCTCCTCTTAGTGTCTTGATGAAA
CTTTCCCGCTTATCAGGGCCAGGACGGAGCCGGAGCGGTTGTAACCGCGC
GGAAGTATGGTTACAGAGATATAGAACAATTATGTCGACGAGGAAAGCAA
GCGTTGTCACCCCTCGTCGGCTCGCCTCATCCCTGGTGCGCAGCCTTTTT
CCCGCACGTATTTGTGGGACCTGGGCACTGAATAGGAGCTTCGCGCTGCA
AGGAGATTAGGGGACGTATCTAACGGCTGACAAGTTCAGGAACCCGGGTG
GCCCGCAGTTTATGTAATTAAGAGGACCGCAGACCCTATATGTGCAGTGA
TCCTGTTGAGGGGGCTCAATAGCACCTTAATGTGTTTCACAGTGGAATGT
GAACAGGTTTGCGAGATTACTAACTCGTGATTCTAGGTGGGGGTATCTTT
GGTTTTCTCTACACTATATTCGTACTAGGGGGCAAGGGCACTAAGATTTG
GTGCGCTTATCCATCTGCCTATCTCAGCTTGTCGGTGAGCTGACCAAATT
TGTGAGGCCAGTACATCGCGATTTGGCCGCTCACCTACGCGCAACACTGT
ATGCTGACGTACATGCTTACTGACCTCAAGTGTCCGTGGGCGTCCAGAGT
TTGTGAACTTTTTGCTGAAGGCACAGCACCAATTACGTTTTGCACGCCTA
GAGTTACCCGGTTACCAGGACAGTTCATTTAAGCCGAGGGGTAAAATCGG
AGGCCGAATTCAGACTACCGCACCTACATAGACCTCGTGCATAGCTCTGC
ACTGGTCGGTGCTGCGGGACCGTGTGCGCTCCCGAACAGCGGGGTAGTTT
CTGGAGTCCGATTGTATGATGAGACATGTTAGTTGGCTTAGCAGCCCAAA
GCTCTCTCACTGCATTTTTCCAAGACTGTGCGTAGTAAGATGACCACAGC
ACGCCCGTTGACTCTAAAAGTTAAACTCTCCGAACATGTTTCCTTACCGT
TTCAAATGCGGAAGTGAGCCTTGTAAATGTGATACAATCAGATGTAGAGA
AGCGGGCCCCGCTGGCGACAACAGAGATGCTGTGTAGCTCAGAGGTTCTC
GTTAGGGGCATGATAAGCTAATCCGTGCTTGGCTAATCATGGTCCTAATC
TCCCTTCTCCCAAACAATTATTTTCTCCCGGGCGGGGCCCTGGGCAAAAG
TCCGGACTGTGATCAGACGGACTTGATAATAGGGAAGTTCGAGACTGTCC
CCCCGCCGTCCCACCACCTAATTCCGTGAAAGCGTGAAACGAACCCGCTA
TAGTTTAGCCTACGTTAATTTGTAGCAGAATCCAAGTTGTCTTAACAGTA
ATTTACCCCAGTTATACTAATTTGCTTAACGTATGATTAGCCGTCGGTCT
TGATTCAGGGATTGTAACAGAGGTAGACCTCCGGAAAACTTCTTTATTGG
AGCGTTAAATAATAGATCTGGATCAAATCGGTGAGATTGTGTTACAATTG
GTCTTTCAAATCATTACAGTTTCGAGTGATGGCACATGATACGTTAGCGA
GCGTCATCGCTGAAGGCATACGGGGCCCGTATACCTAGACCACGAGGAAT
GCCGCTCTAACTCGAGGTGTCACTGAGACCTTGGTACTGTGGGATGCCAC
GTCACCAGAGCAAAAAAGTGTAGGCAGTTGCGGGTACCTGTGTGGGACCC
CAACCCCTTGGAGCGCCTCAGGGGCGTCGTCGCGTATACTCTGCCCTACA
TACTCGTACGCGAGAATTCGGACTACGTTCAGTTTCTTGCGACGACTGCG
ATTATCAATATTAGCCGTACGCGCGGCTCCCAGCTAAGGTAAACGATCGA
TGGCCGCATTTTTATAACACCGACTTCCAACCACTGCAGATAGTCCCGCG
CTTTATCACGCCTCAAGGGACTTTGAGGCGGATGTAATGTCGCATTTGCC
AAATATGTTGCGGGCGGGACAAGACGACCATCGGGTTCTACACACTCGGG
GTGGCGGCCCCGCGGTACACTATGCCATACAGTACCCTCCCAGGAGGTCA
AGCCTCATAACGATAGGGCTGTTGGAAGTATTGCGGGGGCGGGTGACACC
AGCCATCAACATTGGAAGACCTTTTGCGCTACCTACGAACCAATGGAAAT
TTGGAACACGGGGTGGCCCCCCTATCCGGAGCTTTCCCAATACTATAGTG
GGATGGGGTCTCACCCAAGGACGAAGGCTCATACCCTTCCACTACGATCT
CAAGGTTTCCAATCTCTCGTTGTCTCGTCCACACCTGTCTGCGCACCACT
CTAAACTAGCTCTAGGTTAAGGATGTGGCGGTCCTCAGGTTCCGGAACTA
GGCTATCCTTCGCCGTGGGCGTGGTTTCAAACGCATGATACATATTCAGT
GGTCATAAGGAATAAATAAAGATGCCACGGTTGGCATCCCCGTTGATATA
TAGCTAAGAAGCGAACCGCCCTTCATCTCCACCTACGGGAATCGACAACG
TAACCGGCTAGAGCTGAGGTTCAGGCGCACTGTGAGGAGTTTCCGCGAAA
CATCTCAGATTTGATACGAGGCTGCACCGGGAGCGACAAAGGCCGGATAT
TATTCGGCTCAATAAAAAGATCGAACCATTGAGACGTGAATCCGTTACTA
AGAGATAGGCAGCGAATCGGACGCGGCGGGACTCGTAGTACTCCTGACGC
CTCTTCAGGGATAAAGGCTGCGAAGGGCCACCGAACTCTGTACACATGGT
CTAACTGATCCTCAAGTGCACTGCATCATAATTCCGAATATTGCAGGACG
GTGAAGAGACTGAACTACGTTGGCTGAACCATGACTCTACTCATTAGCTT
GGGGTTTCTTACCATGTAGGGTTCTTTCGTTAAGGAGACGGGAGCACCCC
GGCCGCCACACCGTCAGAAGGTCAGCCGAGCGACGATAGGCTATAACGGC
TCCAATAGTTAGTATGGATTTAGCGTGACCCACTTATGTGTCGTGGAGCA
TAACGTGTCAAGCACTAATGAACTCGCAATATGGATTCTCTGGCCCGCCT
TCAGTGGACTGACAACCTCACTATGCATTTTTCCTTGTACCAATGGTAGG
GCAGACTGATCGGTAATATCTAAGGTACCACCGGTAACTAAGAGAGGGAC
GTGTATTTAAGAAACCGACACACAAATAGTAACGAACGGTTGCATCCTAA
CATAGATAACTCGCGTTAATTCACACTAGTGAAGGTGCGCGAAGCCTTCC
CTTCTCCCCTGCCGCTGAGGGACCTCACATCGGCGTGCCTAATAACGACC
CCCGCTTCCGAGCAAGTGTTATGCAGTTTGATTCTGCGGCAAGTGGTTAG
TTAGAATCGGCCTATGAAATCTGACCCTTGATGTATCCCCCACTTATGGA
CTAGGCCCTTGCCTCACTTCGATGCGCGTCTCAACTCGGTACCAAGCTGC
GTTCACTAATTTACAGTGACCGACTGACTTATGTCGTCGCGACCTACGTA
CATACATACGGCCTATACCGCTCTTCTGCCCCGAGTAGAGATCTGATTAC
TATGACCAGCGAAGTACGTCCACCGTAGCAAATGGTTAAGATTGGGAACA
CCACGCCAAAACACTCGCTACCGAACTATCGGGATACCACCGCCGATTTC
ATACACTGCCAAATATAACATCGCGGTCTCAGCACAGGAGGAAGCTCGGT
CTTTTAATCCATCAGCCCCTTGCGTACCATAATCTGCACATTAGAGTCGT
CCACAATGGGCCAAAGACTCCCTAAGACGGGACAACCAGCGTAATAGCCT
CACAACACGAGGTTCCTAGACTATGGGGAGATCGGCACGTCACATATCTT
CACGCTCGTCTCTCCTGAAAAGCCCATCGATACTTCCCACGTGGATAGCA
TGCGAGAGAGTCCTCATATTTGCACAAGCTTATTGCCCTGCAAACTACCG
GGGAAAGGTTCCGGTGGATAACCTAGTATTCATGCCGCGAACATAAAATT
AAAGACCCCCCTGTCTCCTCATGGTCGTTCACAGCCTGCTTATACCACAT
AAAGGTAAAGCGTTTATTCAAAAATTCCCTTTATTTGGTGCCGCTATCCA
GCTACAACATCTAATCGGTGTCCTACCCCTTATATCTACCTTTGTGATCG
GAATTATTTGACTGTCCGCGGCTATTTTGGCTCCACGTCGCTGGAAAAAC
CAAAGATTGAGGCATATACTGCTGAGAGAAGACACCTCAGTGTCGCATTT
AACTACGTGAGCGTTGTCCGAGGGCCCATTCTCATCTGTCTCAATTCACA
AATACTGGTCTATTGAGGCCTATTACCGATATTTTCTAAGCCATTGAAAG
GGAGTAGAAATAGCACGCACAAATAGAAGGAGGCACTGGCGATACGATGA
CTCGTTGTTATAAGGACTCAGAGACACTGCCGGGGAACTGAGACGCCGAA
TAATGCTTGAATCATCGGCGTGTTTTGAGTCACTTACTATCGCCAGGGAA
AAATCACATTACTCAAAGCTGCGCAACCTTACGAATTTGACCCTTATGTA
CGAGTCTCTCAGATATAGGGTGCAACTACTTGTCAAACTGCCGGTCCCCA
ATTTCCAACAGGAGGAGACTGTTGTGTCTGAGGGGTTTCCTCTTATACAG
GCACCAGGGTGAGCTCAACTTATGCCGCGGGCACTTCAGCGAAAAGCGCT
ATCAACACCCCATGTTGAGCTTCGCTCAGGACACTGTGTACCTTTTATCA
CTTCTGATAATGTACTGCCGCTCGCCCCGGCAGCGCTACTAGCTCTCTTG
ATCTTGACCGCCTAGCTAGTGTTACGTAGTCGTAGACCAATGTGAGCTGT
CCACTGCACTTTCGATAAGCAAGCTCGTTAACAATTGGTAGTGTAACAGT
GATTAACCTTCAGCCGGGTATACGACCTGGTAAATCTCGCACATAATTTC
GTGTTTCGAAAGTTGTAACAGACTAAAGGGGAGAAATAATCTTACCTGCT
GACTCTGAACCAATAGCGCGATGAGTGGAGGACTCGCAGTGTCATCTCTC
CACTAGAAACAAAGCGACTGAAGTCGTCGCGTACAGCAATCAAGTCGTGA
CGATGAGCCCAACGCTCTACACTGTAAAAACTGCTAAGCGTCCGTTCAAT
GTTTGCTTGACCGATTGCGCGGCTAGTCCGGATAGTCGGTACGCCCAGCT
ATATCGTACAGCCGGAGTCAATAACTAAAGTTCCAGTATGAATGCGGAAG
ACTGTTTGGAGGTATAGGCGCACTAGTATCGATCCTCATTCCTCACCGAA
GATCGGCTGTGTTGTGAAGGATCTGTAGCAGCGCGCGTTGGGAGTTCCGG
CGTAGCCTAGGACCTGTCAGAGGACGTATTGCACAGATTTGTTCGGAAAG
GGGCAGTAATGACATTCGCTATTCTGCTCCGGAAGCTGGAATTCTTTTCG
ACACAGAAAAACAGCACTGTCTTTAGCAGCGAGAGACTCGTTTCAAGGAT
TTGAGAACTAACTGTGCGCACTCTTACGTTCCTCTGTATAGAATGGTTCA
TTCCAAGGCTTACCTCTTTGGAACTCACACTCACAATGGCCTTCGGTCTC
CTTCGCACCCGTTAGCAGCAGGTTCCATATCGTTGCCCCTACCAGACGGA
GCCTCATCGAAACAGGTTTTGCAGGGTCATTTGCTGCTTCTATTCTTTTG
TGCGAACGCTCTCTTACCCTCTACTTGCAAACCTTTAAAATCCTTTGTTT
GAAGGGCCTAACGTTCCCGCTCATGCGCCTTTGGCGGCCCAGTCTGCAAC
ATTCCCTCTTTATCTATCTAGTTGCTACAACTGTTGGGCAGCAAATTGCC
TGGCCCCTTGTCGGACACAGCTAGTCCCCGGTTTGAACCGGGCTCAGAAC
TGTCGGCATCGATAGGGCTCGTTGCGTCGATGACCCTAGCAAAACGTATC
GAATCATTTTACGTATGAGACGCTGGGACGCAGGAATGTAGTAGCTGGTT
TCTGGCTTATATTTACCGGACGATTGATTAGACCATATAGAGACTTCAAG
TTTTGTAGGATTGGGTGGATTCTCGGAGAAGGCAGACCTAGTTCGTAACT
AGTGAATAGCATTCAAGGGGGTGCAAGATATTTATGTGCCTCATGCCGCA
TTTAGCGGGGTGCTATACATCCTCTGTCCCGTCACAGGCCATAGATCAAA
TACAGACTCTTATCAGCGGTCCGTCGGGCAAGCATCACGAAGTTCACTCC
TATTCGGGGAGCCTTCAGAGGTACCGAGCCAGCACACCAAACCACGGTCT
TGCGTGATTGCTGTAAATAAATAATTGCGATGACAATGCTGGACACGCGA
GAACGGCGCTAACTAAAGCTGCGTTGACTGAACACGATGTTAGTACTCTG
ACTATTGCATTGAGTGACGGCCACTCGGCGAAGGTCTGACCTAAACGATT
CCGTATGTCGACATCAGCACCGCCGCGCACCTAGCCAAATGCATTGTTTA
CGAGTTGCCTCGTAGGACCCTTAACTGAACCGTCCTGAGACGTGGCCTGA
ATTAGCATGACAGTGTCAGGGGAACCATGCGTCGTCAACCAAATGCAGGA
CTTCGTGATCGCGTCCCTCTCCCGTATGGGTGGTTGTCGAGAGTGGGTTG
CGTGGTTGACCCCCCAGAGTACGCTGCCTAGGGATTCTTAATGACACGGT
GAGGCTTCGGTAGTGCGACGGGATGTTGCAGTGCCGATCAAGAGTGGCTG
CGGATGCTGGTCTCCCACGCGGGGCAATTCTGGAATGAAATCGACCACAT
AACCAAACTAGGTCAAACTCTGCCATCACCTGTCGAGTCAAGCCAGCCAG
ACTTACAGAGACAGCTTCTGATTCAAAACCTGGGCGAACGCGGCGATAAG
TCGGCATTCCAATCGGAACCCGCTTGCAACTCGATCCCAGTGTACGGTGC
TAACCGATCGTTCTGAATAGGGCGGTTGTACCCGACATACACCTTGGCTT
CACCGCGCAAACTAAAGGCAGCGCCAATCGTCAGTAGACTAGAGTTCTTA
CGTTTGTTATAGCCTGCCGAAAACAACACAGCTGAAGACTATGCTAGACG
GTAGCGGTTCTGACCATCCCAATCGGGCTAGATGATCATTGGGACGTCCA
GTCTTCGAAGCGTCTACAACTCTGGGTCTCGGCTTTGCTGTAAGCAGCGT
GTCATCGTTTGGCTGATTCATGTGGCTCGCAGTTTATGTAATAAGAGGGT
CCTGCAGACCCTATATGTGCAGTGATCCTATTAGGGGGCTCAATAGCACC
TTAATGTGTTTCTACAGTGGAAAATGTGACCTCGGTTGCGAGTTACTAAC
TCGTGATTGTAGGTGGGGGTATCTTTGGTTTTCTTACTCTATATTCGTCC
TGGGGGCAAGGGCACTAAGATTTGGTGCGCTTATCCATCTGCCTATCTCT
TGTCGGTGAGCTGACCAAATTGTGAGGTCAGTACATCGCGATTTATGTTG
AATCATCCAGAGTTAGTTTGAACAGTGTCCGCATCGTACCGCGGCTAATA
CGAGTACAGCATCTCTAGCCCACACACCGCGACGAGTTTAAATGAAAAAT
TACAGGACTCACATATACTATTTAAACGTCTAAGGCCTTTAGTCCTTCTC
CGCAAGGCCCAGCTGGCCTTTCCAAATTTCTTCTGACATGCCTTAAGGGT
CGGCCAGAGTGACACCCATGCTTTGTATAAATTACTCATGTCCTGTGCTA
AATTATCCACTCTTTCCGCGAGGCCGGAGGTACAGGTCATATTAATGTGC
ACATGAACGTAGCCTTCGCCGCAACATCTACCGCCTATAGGTTATATGGC
GTCTCCAACCACGCGTCTTTGAGTGCCCGGAACGTTACAGGCAGGCCCTT
GAACAACGCCATTACCAATGGCCTACTATGCAGGCGCTGCCAAAGAGGGT
ACGCACAAGATTGACACTGAAGCAGTTTACAGCTGCGACATACACAATTT
GTATTACGTAGCTCTACGTCTATCGCAGTAGTTGTAGACTTACATCCTCA
CGTCTCCTATGCTAAGGCTACCTCCTACCACGTTAATAGTATAATACCTA
TATCGACTTGGATCGGAGCGGCCACAAGATCAGAGACGTGGTGTGCACCT
TACGTTCTGTGCCTTACCGTGAAGCTCCATATCAGGGGCACGTCAGGGTA
TGGTTCCAGACCTCCCAAGTTGGCTCACTGTCTTTCTGCCTCTGTTGTTG
AGAGATAACAGCCGTATGGCGGCCAGGGTGCAACGGTCGGATTACGCCTA
GCGAATTCGCTGGTCTCGTTACGGTTTTAAGGCACTCTAGAGGACCGGAT
GCTTGTGAAAACACTTATCAAGAATCCCGAAGGGCCTAAATGCGTGTAGG
CGTCAACAACCCTGGAATCCAACTCGGAGTGGCTATACGGAAGGTCGTGC
TTCCCCAGATGATTGTGAATTACTAACACCTGCATACCAGTATAGGCGGG
GCGGTCTTCTTCGGAGTAGCCTCTTTCTGGTGTAGTATGGTTACAGCCCT
GTTCCCTAGCTTTGGCAAGCCCCCAAACTCACGTATAACCGGCTGCCGTA
GGAGAATATACGCACATACTTCGGTTAAACGGTCCCGCCGTGTGGCTGGA
AAATTCAGTGGCTGGAACGCTACAGCAACTCAGATACACTATTCTAAAGT
GCACTTACTTAGTATAGGAAGAGGTAGCGGGGGCCATATTTAAAACGCGA
CCCCTGAACCAGTAACACTCCAGAATGCTCTGACTGGGCGATTCCGCACT
ACCTTAAGGGGAGAAATAAAGGGTGGCTAGAGGTTACAGTGACACCGTCC
CCATTCGCCGCCTCCAATGCTGCGTATTGCTACTATGACTCCCTACTGAT
GAGGACTTATTGTCTGAGTTTAGCAGCCACTATCTAGCCTGCTTCACTAG
TGATTAAAATTACAACTCACCGGGGGTCAGCCGTGGGGTAGGTCGGGACC
TGATCTGGTGATTTGATTCTCATATCATACTGTATAGTCGCGTTAATTAA
ATGGCCGGTTCTTCGTAGTAATCCAAGGCAGGTCGTTGGTTGGACGGACT
CACCTCTTGCCCACCCTGAATCTGCTCTTGTCTGATTTTCCGTCCCTTGC
CTCGCCAAGTATTTCTCTTCAGCAGTTAGAAAAGCCACATCTCCCTGTGT
TCGAATACAGCCGAGAATCGGCGAATGAGGAGAAGAAGCCGTTCCCTACG
TTATTTCTACAGGGAGCGCAGAGTATCCACGTCTGACCTGGGATCTGGTG
AGCATGTGGTTCTTGCAAACAAGGCTGCCCTAGAAAACATCGCGCCAAGT
GGCATCTGGGTGCTGCGTTAGCACGGGTGGTTGCCCAGTAGAAATGCGGA
TAATTTTGACGGGTTAAATCATTCGGTCACTCGGACGGCTCTTCACGGAT
TACAACGCGCAACTCTCGTGGTACATCAACACGTCCTATAGAGGGCAGCT
TCGATCGTATCTCCGTGCAGGTATATCACACCACGCACTTGGCGAGGTCT
GTCGTAGGGCCGCATATGCAGCGTGTTCGTCAATCCGATTAGCTCCGAGT
CAGGGTGCCCAGATCGCGACCAGACGAAGTAGTGAAGGTTTGATCCTTAG
GGAAGTGAGTCCTGTATGTAATCAAGGCATTAAGGGTTTCCCTCAAGAGA
ACTTCAGCGGCAGGAACAGCAGGATCTGCAAGACGGTCAACCTTCTGCAA
AATCTCTGCAGCGATTAATGGATCATGATACCCGAAGTTCCGTTTTGAAA
CTTGAAGATGTGAGCCATGGAGAGTATAGAGCGTGTAGCGAGCCACTTAG
GTCGGACTGCGATCTGATCATTTCCCGGGACGTGAAGCGCTTAGATGCAA
AAAGAGAAACCCGGCAACAGCATGGATGAACTAACGAGTAGGTCCCACGT
ACACAGAAGATCGGTACTACGCCTTTTTTTAAAAAAGGAAAATCCCACCC
CGCCTTATCAACAAGGACAGGACATTTGGCAACTTGGACGAGAGCCTTCG
GGATGAGAGCGTATACTTTCACCGATTGGAGTCTACTGGAGCAAGAATGC
TAATTTAGCAACGATTCTACAAATGACGAGATTTGACAGCGGCCCGCTGC
CCAATGGTTTCACAGATAAATCGCGTGACTCGTATTCCTTCCATGCGGGG
GCTCACAAGTATTCAGACTCAGCCACGTGGAACATTGAGGACTCCGGTGA
ATTTGATCCTAGAACATAGTCCCAGATGGCCCGAATTCTGGGGGCTGGAT
TTATAATGATTAGGCGAGCCCGAAACTCCATCTGTACAGAGTCTATCGGA
ACCGGTGACAATCAGCTTTATTCTGCAACCAACTGCGTATTCTGACATTA
GAGTCGGACGCCTCTCTTTACTCGACTGCCTCGTAGCAGAGATTGGCACG
AGCGTGTCCACTAGTTATGGGCCAAGAGAATGATAGATCACTGGTACTGG
CATGGAAAAATAAGATTCCATCAGAAGCACTGCTACTTCAGGGAGGGCTA
GAATGGAATATGGTTATCGAAATTCAGGAGGGTGAGGCTGCGAAATAACA
GATCGATATCATATCTCAGTCGTATGTTTGAGGGGATGCCCGAGTCTGTC
CCAGGCATCCATACCTTATATCCTTGGGGGGCGTCTCATTTCCGTCAATA
ATGCCTTTAGTCTGCTGGCTTGGGAGGAACACTACCGGATGCGGATCCAG
TGTTCCTAAGAACTAACATCTTTGTCCCGTAAGAAGGCGCGGAAATGCCT
CCGCCATAGATTGTGTTTGAGTATACCATGTAATGTGCGCAGTGTACTGA
CCTACCACGGCTTTGACTGGGGTGTTAGGGTTTAATTGATCTTCTTACGC
TTTGGCTTGCCGCGTAAGACCGCAGACCGCTTCTCTGGTGATCCGCTGAA
CCTTGGGGTAGTTCTGGCAAGAGAAGCCGTTATTCTGGCTGGACACGGTT
ATTCAGGCTATCCGGCACTAGTGACGGGCCCACTGAATCCTAGGCCGGTT
CGACGCACGCTCCCTACCTGTGCAATTACCTAGCAGGCGGTTCCTCCCAA
TAGTGTCCCTTTCACTCACTTCTACGCTGTCTGATTTAGTGGACATTTGA
GAGCACGTCGCCTGAAGTGGGCGCACGATCGTTAACGATCAATAACACTT
TTTCCCGGCTTAAACGCACGAGGGTAAAGAAAGAGTCCACATAACTTTTT
GATGACCTCCAACCCAAAACCAGGGCCAAGGAGATCAACTCTCGTATAAG
TGACTGGAGTGGTATGCCGTCCTGACGAAAGCTGCAGGCGAATAATCGGG
AGAGGGGTCTACGTGAAAATACAGAATTATCGGTGTACAGGGAGAGGCAA
AAATGTTGGGGCTGACCGCCAGCGGCGGTCCGCAACTAGGTCTGAATGAT
GGTTGCAGATACGGCCACAATGGAGGTCGATCAATCGAAGCTGAGCCATG
GATGCGCAGAGTAGGTCGACGTGCCGGGTTGCATCAGTCCGTATTCTTAC
GGAATTGGCGACTCCCTAGTGACGAAGTCCGGGGGCCGGATTACTGGCCA
GAGCACGCGAGCGTCTAGCCCTTCACACAGTCGATCAATTCAGCCCTTGG
TCCGCCCGACCGTATTCTCCCGTTCCTCACGTTTAGCCTGATAGATTCAA
GCCTGCTAGCACGGGAGGACAGCCCTGCCCGAGCGAGACCAGCATAGTTC
GGCGTCAACCACAACTTGTTCACGCGCAACCAAGCAGTCGAGAGACTCCA
CCAATCAAATCCGGTTAGGACGCCCGAACTTATAGAAGTTCAGAAACGTT
GTCGAACAGATCGGAGAGATGGCAGCGATTGTAGTTTCAGCTGCCTGACC
CACTATTAATGGCCTATCACCCGGGTCGTAATAACTACTTTAAGAGACAC
TTAATCGAAAAGAATTCCTGTCTTGCTGCGTTTCTGTCATAAGTACTAGT
GCAGCAATGGAAGGCGCCCTTACTCTAGTCACTCTCGAGCTTGCCCCCCC
TCCATCGGGACCACGTCACCGATGCCATGTCAAGAAAAGACATGCTGTTA
ACATAGCCCTTGCATAGAGCAGCTGTGAGAGAAACTAAGACTCTTCTCGT
TCGCCGATTAGGAATCGAAGAGTACATCGTATGAGCGGCCGTCTACTGCA
CGCGGACCGGTTTCTTTGCCCGCTACGCCTACAGCAGAAACTACCGGGGT
TTGTTGTCTGGAGTCGATTGGCCACCAGCTCCCGGAGCGTAAAAAATCAG
ACTTTTCTTCCGCGTAGTCCTCAAGTCCTATGGTCTACTGATTTAAACGG
CTTCAACCGTAAGGCAACGGCCGATATCTGCACTAAGCCGCGAAGCGACG
TATACGTATACCTAAATAACAGAACAAAAACGGGGTACTACAGCTGATGT
ACTGTCCGCCAGTATGCGCCTCAGCCCGTAGTGCCTACTTTTCCTAATTG
ACGTCATTTGGGCTTAGCAGATATGAAGGTTTTCGTATGATTCGTGCAGA
CTTTGTGAAGTAATATTGCGGCGTCTTGCACCTATAATAGTCTCGCGTTC
CGCCGCCAGCACGGAACCAGCGGCTGCTCGCCCCCCACTAGTCACGCTTA
TGAGTGCACACCAGTGTGCGCCCTTCTTAAGCATTTCACCCTCACGGCCC
TCCGCTTGTAATCCTCCTCAGACTGAGACGCGCCCTACCCGGAACTCGTT
GCGTCCGACAACGAATCTCCTAGTCTCGCGGGAGCCAGGAGTCCCATAGA
TCCGTATAAACACGCATTTGGCTTACCACACGCGCCACACATAGTGTCTC
CACCACGCTCGCTTAACTCGACGCACTGCAGGAGAATTAAGAGGGGTGGG
GTGCTCTTACTCGAACCGGACTTATTAGGGGTGTGGAACAATGGATAGGT
ATGAACGTTTCCCATAGCTGGGTACCTAGTAGAGAAGCGTTCCATCTTGG
CGAAGCCTTTGCTACCCGCCTTTTACTAAATTCAGTCAGTGTCTAACATT
GACCATTAGTCAGGCGTCAAGGCAAGGAAGTTGGTTAGGAAGATTAAAAG
AAATCCGTCCTTGTTACAATGTGCTTCTATAGTACGAGGGAGGGATTCGC
TTACAGCCAAACGTCCGGATTCTGTAGGTCTAGAGTCGCGTTTAAGAAAA
TATTCGCTGCGGTTGCACGCTGCGCGGCCCGAGAACTTTCAAAAGGACGT
CGCTTTTCACATTTTCAGTTAATAGAGGATTCGGAACGGGCGCTTGGTTG
CACCTTTTATCTCGGCTTAGTATCGCGGCTTCCGGGTTTGAGCCAGTCGG
CGGACGCACGGTTGAAGGAACAACGCGGCGACCTCTTGATTACTTGCGAA
CCATCTCGCTCAACAAAGAGCGGGATGAGGCTGGGCATACCCTGCAGCTA
GAATACTAAGAGCACACCGGTCCGCAGGCTGGCAACAATCATCACTCAGC
ACCTTTTTGACGTCACTTGAACTCCACCCCTAGTGGGCAAGCGACCTACG
TGAAGGAGTACTCCTCTGTCCTCAATGACTACGTTCAAACCACACTAATA
CGGACAATTCGTATTGACAGTCGTGGTCGGTTCCGACGTGCAGGGAGGTG
AAAATCCGAGGTTGATCCTGCCGAAGCCATTTATGACCATACGATAAGCC
AAGTAAAGTGCGAAAAGTGAGTAGGAGACAGGTTAGCCACGCGCAAATAG
TTGGGCTTTCTGGGAGAACAAACGCCCAGAAATAACCAATTAGGCAAGGC
ATAGTCAATATTGCCGTCACGATACATGTCGTCGTCGGCATATAGGAGGC
TGCCAATCCTCTCCCCACTCATTTAAAAGACCCGCGTCTGATTGTAAACT
AGGAAAGACAACTATGTTGGTGGATCGTGGCTTGTACTGGCAAAGCGGCC
CCCTGACCGCATCTTAAAGGCATATCCTATGAGACATATCTCGCCCGAGT
CTGGCGCCGTGGGATGGCAACAGACCTACACGCCTGTTAGCAAGAGAATA
TGGGGCTAGTTAGAGCTGTACAGCGCATCTGAACCTAACGGTTGGCAGCC
CGCGTCATAAAAACGTAAGAGAAGACTTCATGCAATAGAACTATAAGAAC
AAAATCTTTCACCGATGCTTGTTGACACATAAGCTATATTGCACATACTT
AGCTGATTCACCTTCCCCGGTTCTTGGGTAAAACAAGCGAGCAGCGTATG
AAGGAAATGCGAATTTTTCTACTCGGTTTGGCTAGTCGTGACGGACAGTC
GCCCAGTCTACGACAGAGGCAATGTAACGGTACGTGTTTGTCAACCCTTT
ATTCTGAGTGCCGCCTTTAAGACATGTGGTACCCTCCCAGAGCCCCGACA
TTTGATCAAAGGAGAGGGCGTAGCACTGATTCTATGTCCTTGTCGCCAGA
TATAAAGATAACACCAATAAGTTGTGAGCTTATTAGATCAGGGGGCGGGG
GTGTTATTTAGCTTTTCGTGGAGCCAATTGTACACTTGCGTCTGGTCGGA
GCTTGAGCACACCGTAACGTCGGCGCTGTACATGAATGGCCCTAGACCAA
ATGCTTATCGGCATACGCCCATCGTGGCCTTGGCTGCATAATGAAGACTA
ATAAACCCGTAAGGGCGTGCTTGCTCTCTTACAGGGTATGTCTTTTCGTG
CTAACTACGGCACTGATCAATGGTCGGCGCGATACGGAGGGTATATCTTT
CAACAGGCCAAGAAACGCATACAACTAAGTTCACCTTAATCCCAAGTATA
CTCTACGACTGGTTTGGAATGTGGGGCGCTAGCGCTTGTAGCTTCAAGGT
TGTAGTGCGGTAAGTTAGCTTTACTCGACGTCTGAAATAGGCTTAATACG
TCCTGTTACCCCGTCCGCAGAGGCGAAATATAAGAGGATGGCAATCGACC
TACCTGATACATCTCCGTAACGGGCCCCCCCTTACGTAAACGCATGAGCC
TTTTGTGTTACTCGTGCGGTAAGTTAATCTCGATACTTCTCCCCCCATCG
ATCAAGGGTCTTGGAACGACCCATTTATTGTCACTCGAAGGCCTCGAAGA
GGCTTGGAGAGGGCAGGCAACCATAAGCGGAACAGCAGCAGCTTATATAG
GTCCGCTTAAAAATAATGTTCCAGCTAAAAATCGCCTAAACTATTCGATC
ATCCGTTGCAAGGATCTAGCTAAAGGTAATAAAGACGGGAAATGGTGCGC
TCCGACTGTCATCGCTCAGAACCGGGTAGTTGCGCGCGAGGCGTCGTGAA
CTGTATACCATCTGAGGTTAAGTTGTCTAACTTCTACTGTCCGCCAAGAT
CGTGTTACCCGTGTCTAGTTTAGTCTGATTGACGCACTTATTACGCGTAG
GCAAGTATAAAGTCCTACCTGTTTGCTGGTGGACACGTGTGCCCCGATCG
ACATCTTATTTTATTCTTCCTAACTTATGAGGAGTTGCACGGATATTGCC
TTCACGTCTCGACCGGGACGTATTAGCGGGCGACATTGGTCAACGTATAT
CTGGTGAGTACACAATCATTAGTAATTGCGTTATTTGTAAAGGAGCTGTC
AAAGACCTTGTAATCGACTGCACAGGGTTAAGAGAGCTTGCGTGCGCCAT
TAGGTTATTAAACCAGGAAGACGGTTAACAGCTCAGTCGTCTTTTCGTCC
GGGACCATATCGTCATGAATACGATCCGGATCCTCACTTTCGGACTGGGC
ATCCTGTGGAACTGAGATACCGTACGCCCCCAGAGGCGCCGTATCTAAAA
GGCACCACCAGGCTGGAGGGCCGTATATCGTAAGCTGGTCAGATGGCTGT
TGGTGAACGGAAGCTATCCTGGGGCACTTTTACTCATTCCTTCAACTACA
GCAGTCTGAACCATTGCTCCGATCACAGTTAACCACACAGCGCACACCAG
CCATCGTCCGAACGTAAATAGGTTGCCAGTAAGGGAAGATACCTGCTGGC
CTGCTGGCTGTATTAGCAGCACAAACCCGAGCTCTCAGTCGGGGTACTTG
TCGGTTTTGTCGAGCATCGCTCGATACTCGAAGTGGGTGAACGGATCGCC
CCGCGTCGTCAGTTGCGATCCGCATACAGGTAACTTATTCAGTTTCCAAG
ACTTAATGGTAAGTCATGTGCCCATTCTGCTATTATGCGGAAGTGCTGAG
AAGTTCGGGATTGCAGTATAGATGAAGATTGAAATCGAACTCAAGGACCT
ACCTCAAATCCGTAAGATACACAATTCTATGCGCAGAGCTAAACTAAAAT
GGGTTTGAGGTCACGACTTATTTCTGGCCGTAGGCAAATTTTTCTCGCAC
TACGGGTGGGATTGAAGATACAAAACGCGCATCTACCACACTCTTTCGAA
AGGCCAATTGACCCCTAAAATCGTTGTGCGCATCATTTATCAATGCTACA
GCATTAGTACGCAATGAAAGCGAGCACGAGCGAACGAGTCAACTATGAGG
GGTGACTGGTGTGAGTTTCCCACGTACTTCGCATCCGGGATCATTCATGG
GGGTGTGTCCGGAGTATCCGTACACGTCGAGTCGGTGTGCCCTTGGGTAC
TTTAGGCTTACAACCTAATTTAGGCAAAGCGGCCCGATCGCTTACTAACC
CTTGTTCTCCTGGGGAGACAGCAGTTCAACCCACTTCGGCATAGAGGAAC
ATGAATCCAAAATCCACTCCAAAGCCTAGTTCCGCTCTCCAGATCTAGAT
AAATTTAACATGGCGGCTTGACTAGTAGCGCCAGCTGCCAGAGTGATCGT
TTGGTATCAGTCTGAACCAAATTGTAGGACAGGTGCGCCAGGGGCATAGT
AAACAGGTGAGTGCCCACTAATAATAGGCACTTAGGTCCAGCTGGGTCGG
GGTGACCCAGTTGCTGGATTACTAAGTGTGAGTAGCAAACACAGCTCGCA
GAGACCTGTAACGCGCGCCATGGTAAGCTCGGTTCCCGTGGATGCCTGAC
TCTCGAGATGTCGCCTCGTTAAGTCAACTGGACTTGCGTAAGTAAATCTA
AGACAAGAAGGGATTCAGTGTCAGAACGAAAATTCTTTACGAGCAGTCGA
TTTCGCAGCGTCTGCCTCGTGTACGGAGATGTGATGCCGCCCTCCCAGGC
TTACTCGTTACCACGACGTGGAGAAGGTTAATCATTGCGGCTTCGCAAAC
GTTGAGTCTAAATAGCACAGTGAGATGGAGGGGATGGCACAACTACCTCT
GATTTGTTTATGACCGCCGCATCATCACCGTGAGACCAATCATGTCACGC
GGTGTCAACCTATTCTGTGGAGTCCTTGAATTTCTAGGACCGATAACGAG
AACGTCATGAACATAGCGAGAGCTATAGGCGTGCGTGCAAGTTCGCATAA
GATAGCGCCGTCCTACCGTAGACTCGAAAGGGATTAAGAAGTTGTAGAAA
TGGTACAGGGCGAACTCCGTATCTATAGCCATTAGGGGCCTCGTCAATCC
AAAAACGAGCTATAAAAAATGTACACCCCATCCTAGGCACTATCAGGATC
CCACAATGTACGAACGGGTATCCGCGATGAATCAATATGTGTCGTAGGTA
GAATTAGGTGGTACTTTACGTTGGTCGCAGTGCTCTCACGGAGATGTGAG
GAGCGTCCTCGAGCCGTTAGCCTGACCAAATACTCATTGGTGTAACGGTT
TCTTACACAACGTTTATAATTCCCTTTGCTTCCCCATGGGACGTAAGTGT
AAATTGATCACTCTACGATTGGTTTGGAATGTGGGGCGCTAGCGCTCGTA
GCTTCAAGGTTGGTAGTGCGGTAAGTTTAGCTTACTCTACGTCTGAAATA
CGGCGCTAAGACGTCCTGTTACCCCGTCCGCAGAGGCGAAATATAAGAGG
ATGGCAATCGGACCTACCTGATACATCTCCGTAACGGCCCCCCCTTCACG
AAACGCATGAGCCTTTTGTGTTACTCGTGCGGTACGATGATTTCGATACT
TATCCCTCCCACCGATCAAGGGTCTTGCGAACGCCCATTTATTGTCACTC
GAAGGCCTCGAAGAGGCTCGGAGAGGCAGGAACCATAAGCGGAACAGCAG
CAGCTTATATAGTCCTCTTAAAAAAAGATGTTCCAGCTAAAAATCGCCTA
AATATTCGATCAATCCGTCGGCAGGGTCTAGCTAAACCTAATAAAGTACG
GGCAAATGGTGCGTCAGTCAATGCTATAACAGTGACAGAGCTGCAGAGCC
GGGCTGGCCTGCAAGAGGACAGCGCACATAGCCAATCGTTTAACCTGGAC
GAGAAAGGACACCGGAGAGCCGGCATAGACTTTCCTTCCTAGACTAATCT
GGAACGTAGGTGGTTGGATAGGACTAATCTAACTTTGCTCAGCAAATACG
TACCGCGCGCGATATTCTCTGTACACAAAAAAACCAATTATCTTCGTTGG
GCCCCACTTACTTTAAAGGGCGGTATACTTAATATACGCGCTCGCTTGCG
CAAGGTGCATTTTTCTCTTTCCAGGGGATACAACTCGCATACAGGCACCC
AGGCAACCGTTCGACCCTATCGTGCCGCATGATGCATCGACTGTGGTAAT
CGCCGTCCTACGGGGTGCTAGATAATAGACCACAATACATGTCTCGCGTA
AGGCGCAACACATTGGGTTACGTCGATGCAACACGATCGTGATAAGCCTA
GACACAGGTCCAAGGTCCGAGGAACAGTCTGAGGCGTTGGATGTTTCGAG
GGGACGGATAACATTCAACAGTGAATCAGCCGAGACGAAGACGTAAGTTG
TAGCGCGGGGTACCAGTATATGAGCATATACGGGGTAGCATGAAAATTTA
TTGAACCCGCGACTCCTGGCCCACGCGAAGGAATAACTCTGCGTTCTAAG
GCTGGTTTACGGCCGTACACTTGTTTCTAACTCCCAGTGTGACAGCTTGC
GACAATAATAGAATCCCGTGGTAACAACAGTGATGTGGCGAAACCCCAGG
TTTGCTCGTCGCCGGCATAGTGCGATGAAATGCCTATGGCTTCGGCGACC
GCCTATTACTAAACAGCTCGTCCGATGTTTTATCATTGTTCAAGGTGGTG
GTAAGTTCTTACAGGACTTGGTTAAATCCACGGTGACGGAAGTTTGTTCG
AATGACAATACGGGGTCGTCCTCTAACCGACGTTCATGCCTAAGAACAGC
TGTCACCGCTGACTGACTTGATAATCACGCGAAGAAGGTATAATCACTAG
GAGTCCGCGTAACCTCTATTCCCCGGGTGAGGTAAAGTACATGGGGCGGT
CTCGGACTTGTACGCGACTATCGGCTGGGTAAGGCCCGCTAGGTTATGCC
GAATCAGCCTCTAGGGAGTATAGAGGAGCACCTAGGATTAGAGCCCTCGT
GTACCGACAGGTAGCCACCAGTTATGAAATGGCTTCACGACATTCATCTT
TGAATTATAGGAATTCTGGACTTTAATCATGTTAACGCAGGGGGCCCCGA
AGGATCTGTCCCTTCCACGTTACGCTTAACAGTGGTTCCCTGTATATCAG
AGTGTTGCCACTCCGTCCTAAGCTCAGGAGTATAATACCAGACTATTCTC
ATTGATGTTGATCTCGAGGTGTTCTTGATAGAAATTGTGCAGACCCCGGA
CCCCATAGGTCATTAAGGGAGGACGCGTCACGTATTGTATAGCTCGTAAG
CACTGAGCACTGGTGGAAGCATGTCGACAAGCTGCGGGCGGCAACTACGG
GCAGAACACGTGAGCAGACTGATCCTCTCTAATGGATATGAGTACACATC
TTGCAGGGCGAAGCATATCCGCACTCGACGGACGAGCATGAGAGACTGAT
AGGCCGCTCTCTTACTCATCAGACCTCAAGCTAGATGACTGTTGACTCCC
CAGGTCTCACTAGATCCGTAATATTAGAGCTAAGTCCGCCGGCCTAGTAG
GGGCAAGATACGAGTAATTGTCCCAAAAAGGTAGTACGTGTCACACAGGA
TGCGTTCTACTACATAACTGTCTATGCCATTTTTGATGAACGGGGGTAAT
TGGGATGCTGATGAGACGCTTGAAGCGACTTATGGGTTGGCTCGCATATA
ATCCGCACCCGACACCAAAAACGTTCCACCTCAGTGTTGGATTATAGACG
AAGCCACACAAAGCATCATGTGTCCTACTGTGGCTCGCCACCGACATCTC
AACTCGAGTTCCGCCAATCCACGTTGTATCGCACGGTCCGAACCCAGAAC
TCGCAGTGCGTAGACGGCTTCAGCGCGGTACGGGCAGGTTCCTTTGGATC
GCACGCCTGCTAGGGACCGCACTGACTGAATGGTTGGGCTTATTTGGTCT
TTCAACGTACATCAACATTTGGTTAGGCATGCTAGCGCTAGGGAAGGTAA
CCATATGGAGTAGACCCGACTTGCCATCCCCATGCGTCTGCCTAGCTGGG
GGGAGGTTCGTCCGCAGTTAACCGCGAGAAATTTCCGTAAACTCAGTTAT
ATACAGATAAGGCTACACTTCTGAATACGGCGTTAGTCATGGTCCCCAGT
GCTTGTTCAGGCTCGCAGTTCGATGGATCGTACACTCTAGCGCGACCGAG
TGCGTCCACTCCCGCTCGGAACGGTCAGGATTATTCAAGCACTATCCCAC
CACCTTTCTATAATAATATTTACAAAAAGATAGACGCTCGTCAGGCTTGT
GGTAGGGAGTCCGAGATACAGCGCTAAGTACTCATGGGGTCGTACCATTC
AGGGGGAAGCTATTGCAAAAGGTAGGTGGGTGCTCGAGCATTTTTGTTTT
GTGCGGTATTTCCGAGTGAAATCTATCCGACATAGGGCTAAATACAGCCA
AGGACGCCAATCAGGTGATGGGAAGTTGCGTCGATCAAGGTACATGGGGC
TAGATAGCGACGCTACGCCGGTGCTACGTTGTCGTCACAGGACACCATAA
AAGGAAGTAATTGAGCGCGCGAGTTTGCCTACCTTTAGCGTGATTTTTCA
GCTAGCAATATACGAGTGCGGGTATCAGGCCTTACCAAAGCCATAGGCCA
CCACCATTCGGCGCATCATTCATGTCCATGATTCCATCAGGAAACTACCT
TCGTTCGATCCGTAATAGGAAGCGTGACTTAGTGTGTTCGAGGGGCTTGT
GTTTTAGGTTAGGCATGCATTGCGTCCATAACAGTATTAGCCACACAGTA
CGGCGTACACAGGTAAATAGGCACCCTTCCCAACTAAGCGGAAACCTAAG
GGTCGGAAACTCCTCATACCAGATAATAAGGTACTCACCTACTCTTAATT
TTAAGACACTACGAATAAGAGAGTGCCACTGAAGAACTAGTGAATGAACT
GCTCTAAGGGGCCACATACACTGAGAGCATCAGCAACCGCCATGAGTACA
TAGAAAGTTCATAGCGAAGCGGAGTTCAAGTGGCTCATCGCTTGCTTTAA
AATGGACATCTGATGGAATGGGGATGCATTGATGATTTGCTCTCTCCGAC
GTACGTTATAGTGTATACGACTTAGGCCAAAGTGGTGCTAGTTGACTAAA
ACTCATGTGGATTACTGTAACTGTACACACGCAGCCACGGCGCAACGCAT
GTTAGGTAAGTGACTGATTGGCGCATCCCTCTAAGCAAAAACGAACCAGC
TATATTGTTTGGGTAGATTAGTAGAGGAACCTTTACACGTTCTTGCGGGC
TCGAACATATCGGAGTCTGGGCCGGGGTCCTTCACCGAAATCAAGCCGCC
CTAATGTACGTTGCTAAGGGATGACTGAGAGCTTCTAGAAAGCGTTTGAG
TATATAACTGCCATCTTTACCCAGGCAGCATGTAGTTACTCTGAGAGTAG
CAAAATAGGGCATCGCCTGAGTTGGCGTTCTCGGGGGGTAGAGGAATGTC
GATATCTCCTGATCGAGAGGGGCAGGGCTCCACGGTCGGAGCCCTCCACA
GTCTTCTGTAAAAGGAGTTCTCCTGTCGAACGTCCCTCTGCAAGCTGACC
ATTTCTTCAAATCGCCCGGTCACCTATATAGCAGCGGTCCCTATGCAGAC
AATTTGTACAGAGAATTAAAGCGTCATTACTTATATACGCATTGGGTTTT
ACTACGTTTACACGGGTGAACGGGTCTGGGGCTGACTCCCTGTCAAGCCC
ATCGCGACTTTGTTTTCCCAGATATGCCCGTGGAACGCGAAGAGAATGTG
AGGCTCTTCAGACCTGGAATCGGGTTAACTAACTAGATATAAACGCCGGG
GGCTGGGTTCGACAGGTGGGAACATCGGACCATACTCCGGAACATGTCAA
AGAGTCCCTGCGACGCCGAGGAGCCTTGTCTTGTGCACTGAACATACTGA
GGAGGGCATTGCGCGTGATGGATCATCTGGGATAGAACGCAAAATCGTGG
AGCACGTTCCTCGTTTCAAATTACGACACACGCAGAACCGTGCACTGCAG
AAAAAGCATCACGCCATGGTGAGGTACACTAGACGGTAACGGCGCAAAAA
GTCTGCTCCCGGAAGCCCTAAAGGTTTCCCGCCCTGATGACCCACTGTTG
AAAAGGACTCCTTAGTCCTAGATATCCTTTGTGTTAAATTAAGCTGATGG
GGTTTCCAAACCAGTCGAATGGATTCCTTAAGAGTGCTCGGGCGTGCGCC
ATGTAGTTCTGATCATCCTTGCACCACGGTTCGACTCAGCCTGTAAGCAC
TGAGCACTGGTGGAAGCATGTCGAGAGCTGCGGGCGGTCAACTACGGGCA
GAACACGTGAGCCAGACTGATCCTCTCTAATGGATAGACTACACATCTGT
GCAAGGGCGATAGCATATTCACACTCGACGGACGATCATGAGAAACTGAT
AGGCGCCTCATTACTTCGTAGACCTAAGCGTAGATGAATGTTTACTCCCC
AGGTCTCACTAGATCCGTAATATTAGGGCTAATCCGCCGGCACTAGTCGG
GGCAAGATACGAGTATTGTCCCAAAAAGGTAGTACGTGTGCACACCAGGA
TGCGTTCTACTACATAACTGTCTATGCCATTTTTGATGAACGGGGGTAAT
TGGAGGCTGATGAGACGCTTGAAACGACTTTAATGGGTTGGTTCACATAT
AATCCGCACCCACGACACCAAAAACGTTCCACCTCAGGTTGGATTATAGC
GTAAGCCACACAGAAGCATCATGTGTCCTACTGTGCTCGCCAGGGTTTGT
CCAGTATAGCATGCCTAGTCTAAGAGGTCTGACGACGCTGATTTCGTACT
CCGGTTACCGTGCTAGGAGTTCGAAAGGTCCCAATGTCGAGGGCGAAGAG
ACTAGCCTCGTCTACCTTATAGGAGCTAAGTGAAAGCCCCCGGTTCTCGT
ACCGATGCTTGCACATGCACAGATACACAATATTAAAGCAGAAACTTACA
CTGCTATTTCACGCCGAACCCAAGAGTACTTTGGAAATATTCTCCGAATT
GATGTACTGTTATCGTTTCGTAGCAAGCCGTAAGCGAGCCAACGGTTCAT
GTCAGGAGGGCAAATGGATTCTTCCAGCACATCTGCGACCAGGATCAGGA
AGATTCCCAAGCCGGTTTAACCCAGAGATCGCGCAGATACGCATCTCGTG
GGGGTTGACGTCGTACTACTTTTACCAAGCTAATAGACCGTTAGGCGCGC
ACTGCCATGTACTTGTTTAGTTTATTCTGACCTAGAGATCGTAACGTCGA
ATATCACCCTTGATGGACGGAACAGCTCGTACTCGTGACTCACGAATCTG
ACCGGTTCTATAGTATTGCGAGCTAGGGTCTCTGGGCCAGGGACTTAGAG
TAAAACCCGGTGTCCGATTGAGTATTTGCACGTCATCTATATTAACACGC
AATACGAGGACCCTTGTCCTTTGATTCTCGGTGTTCACTTGGTCACCGAG
GTTATTAACCATCCACAACGCGAGTCGCAACGAATTCAACACTGCGCTAT
ACATCGCGGCATACCAAGGAGATTGTCTTGGTCGGCTTGTTGAGACGAGG
CCCCCGATAGATTGGTTCGCCCCTAAGTCTCAACTTGAACTAGCAAGCCT
CAGTACCTATAGATCGTATTAAATTTATGAAAAGTGACCTTGGCTCTAGT
TTTGGCACCCCTGAAAATGAAATTCTCAAGTACAATGACTCCGGATAAAG
GGACTGCGCGAACATTTTCCCCTCGTCTCTCGAGCCAGATTGCGCTCTTG
ATCGCATTTATAATCTTATAGATCCCGTCAAGTGGAAAGTTGGTGGGTGA
GGTCATGATTTCGAGATTTCGTTTGAGCAGATCCAGTTATCGTGGCATGA
TATCCCGGGTTCACAGGTTTGACAGGCATCACACGCCGCAGAAGATTTAC
GAATAATGACAGCAGAATTTGCTACTCGGGGGCGCCTAGTGAACTTGAAT
TGACGCTATCTAATGGGCTATATAACAAAGTCATTTAACCGATAGTCCGA
GACAAAGTACGGAATTCGTCGATTAGACGATTCCCCGGTGACGCCTCTTG
GGCCAATACAGAGTACGGTCTGGGATCTACAAGCCCTGATTTCGACCTAT
TTTTCCCCGACTAAAAGGACGTTGTACCCCGTGAGTCCGGGAGATTGTTA
ACCCGAAATGAGACTGGAGCACATTTGTCTGGTCGGTTGCCGGTCATCAC
TGCGGCGCCCTCGATAAGTGGTGACATATCCAGATAGTCTGAGGCGGTCG
ATCTGACCTACCAGGTGCATTCAGCCCTCCGTATCAAGGCAGCAACAGGG
ACACTGTACTGAGGGTGCTATGGGTCTAGCCGTACCGCTGCGTGGATATG
TGGCAACCCACCTGGCTCCGTCCCGAAATAAAGAGCCCGACGCAGGAGAA
TCTGAAGTACTCAGCCGCCATAATCCAGTGATTGAATCGCAGCGTATCTA
TCGTATATGCCTGCTCCGTCAAGTTCACATCGCCTAAAACCTCAGCGGAA
ACCTTGGCCCGTAGCACGGCATTTCTTATCGCACAAAATATCGACCTTTT
GCCAAGTTACGGACAGTTGGTTTCTGTATTCCCAAGAAATACCCAGCCAA
GAGATTAAATGAGTAATGTAGTCAGTTTCTTGCGTCTCCTGGAGACTACT
TATCTCTTACCCCAATCAGTTTAACTGGACCTACAGCTTGAAGAATGTCG
CGACAGCACTCCCGGATCCTAAGTACAGACATGGTCCATCTGTCGAGATC
TTACACTTCAGACCCCCAGTAAAGTTTAATGCACGTCAGAACTACTGAGT
GTCATGAGCCACTCCATGACCTTCGGGGAAGTGACTACTTCCTGCCGGGA
CAGTAGCGGTCGGAGACTTTGGTCGTGGTTTGATTTATGGCCCTCCAGGT
CTGCAAATCCGGTGAATTAGTTCATATATCCATAACTCTCCTTCCTATCG
CTCACTGGGTGCCACGATCGATGCATCTCCAAGACCACAACTTAGTACAC
ATTCAGAGGGGAAATCCGTAAAGGACATACACAGCGGGCTGGCCTCTAAA
ATACAGCCGTACAAACTTTCTATCAGCACCTGCTGGCAGCGTCATTACTC
ATGGGCTCTTATGAATCGATAGGTACCCCTAAGTAGGTAAAGCTTCGGGA
GTTAGTGGCTGTGTAGTGATGCTTGACTGAGAGGCCGACATCCTACGCCA
ACCCGGGTCTCAGCCTGACGTTATGCTACGGGTAGTGCATTGTTGTGACG
TTCTCACAGAATTGGCAGACGTTTATCCTAGCTGGGCACCTCCCATGAGT
TGGAATTACCGAAACTTGCGAAGCGTTGCTAGGTGGGCCGACGCAGCGTG
AAGTCCTATAAGTAGCTAACAGGGGGGTACAGCCTTACTTATACACGTCC
ACTATGCAGTATCTTGTTCCGCCCACTTCGACTTACGGCGTGACCGCATA
TATATTCTAGACTATCAGGACTATACTTATTGGTATCATTCTTGTTTGGC
TAGGAGGCATGGCGGCGACTCTGTGTGATGCATGGTCTTGGTAGATACGG
ACCGCCCATGATTTATAGTGTGATCAAAGTGGGGGTCGATACCTGTGGCA
GAGTCAAGTTCGGGGTTGTAAAAAGAGACTTTCGTGCTAGGGCTACTGTA
ATTTTGGGGTTCGATCTTTTCCTCGATAGACGCGTTGAATGCTGGAATCT
TGGGACTTCGACTGGACGAAAGCAGGGAATATAGGTTGCGAGGGCACTCC
ACCCAGACGAGCATAGCTTCTCGCGTTGATAACGTTACTTTTTTCTTGCG
GTCGATCCATGTGACACAACGGACGGCTAGACTGCGTATTGGGGGCTCAA
CGAGTGGATACCCAATTTTGGGTTCACGTCGTTTACGCGCCATTGCGGAC
TAGGGGTCCGCGTGATCTATTGCCCTCATCATTATATGCTCCCTGGCCGG
GGCAACATTGGAAATATCCTTAAGCCTGCACGTAATTGTAGCCGCGCGCT
GAAAAGACGGTGACGCAACCGGGCGTCTAATGGTGGGGCCCGAGGGCTCC
GAATGGCGAGGGCAAAGGCGACTACAGCGCGCAGAGTGTACAAGCCTCTC
CGACCAAGCTGCTGCTAAACTTGGTGATACATGAAACGGCGATGCGTAAG
TGTTATGGCATCAACTGACCTAATGTCTTGCCCGCTCGGACAGTTTAAAC
CTACATCCCACACACTTTTAACAAAACCGGCTTGCAGAGAGGATTCTTGT
TCTCGTGTGCCAAGTCTCTTGGCGAAATTCCCTCGCCGAATTCTGGACCA
TCCTGGGAGGAACCACCCCGTGGGCTACTTAGGCGGCTGACTGTCGCGAA
AAATGTGGTGCAAGTTTGTTATCGATCCCTTAGTATACATCGAAGGGACC
GGATGGACACCCCTTTACGGATGATTAGACGCTGGGACGGAAGCGTCCAC
CGAATCCACGTCGCGTACGGTATCGGCGTGAGATTAGTAGTACAGATCTA
CGATGCCCCACGTGGCACTTAGGAGGAGCTATAACTGGTGCCGTATACTC
CGAGGTGGACAGGCAGGCGATACCATGTCGCCTGTGGCACAGCGCAAAGG
CTCCCGTTGTCTACATGGTCGTCTGCATAAATAGTGTGAAGTCTGCGCAG
TCACCCCATTAATTTAAAGGATGTTTAGAAAAGCGCCAACTACCTAGGTA
TTGGCGTTTATGCCCTGACTAAGGCGTATGGATATACTCACTACATATCT
AACATGAATTGAACGTGGTCGACTATCTTGACGAGGTTGATAACCGGTTC
CTGGTGAAGATCGGTCCAGGCTCAGAATCATTGGGGATGACTACTGAGAG
GATGAAGACCCCGCTCACGGCCTGGACATAGCCACACTCCTTTCAGTATC
CTACCCTGACGCCCAGCATGGATATAGGTCTGGGTAGGGCCGACACCTAG
CTGCGCGGCCACCCGAGTCATCATCCCGTCATTTAATAGTTTCACCGTCG
AGGTTAACTAAGTAAATATGACATACTAAGTGCGCACCCTCACACGACTG
GCTGTTGCCCGGAGTCATGGTCCGACGCCGGATGTTAAGTTTTAGGGCAG
TCTCCATCGTGCGGTGTATTGTATAACGATTAAGTACTGACCTGAATCGT
AATCCTGAGACTCACTCCGACCTGACGGCAACGACGACGTGGACCCATGA
ACATTAACGGCGGGACGATATCCTAGGATGATTCTCATAGATATTATCGC
ACCATACCACAGGCATTTCCCCTCCCAAGACATAGCGCGAAAGCATGGCT
ATGGCTGGACGCGCAACCAGGTTGGGAACGTAATAAGCTTCGTATACCAG
TCAGTGTGCTCTGATCACGTGCCCCGGGCGCGGTTAGTACACAAGACGGG
ACGAGAATGTTAACTCACCAAACAACGACAGTCAGGCTGGTTCCATCTGA
TTCGGATGAAATCGTTATAAAAACAGAATTGTTAGAGCGGAGTTGATGCT
AAGGTCGGCTCTCTCACGGCTGCCCATGTAATGTACCTTACCAGGCGACT
AGTAAAAAAAAGTACCACATCGGAGTCTAGCCTTTAGTCCACACACGTAT
GTGGAGCAAACAGTTTTGTACTGGGGTCGGGTCAACCACACGCATGACAG
GTTATGATATTCTATTTTTGGATGGCATCGGTCATTAAACTTCCAAGTCC
TCTCTCAGATAAAACCGCTCCTCGAAGTCCCGGGCGATATAGTGAGAGTA
TTACCAATGATGTAAAGCTACACACCTTAATGTGTCTGTGGAATTATTAG
TTCCAGGAGGTGAAATGACATCGTCAGCCACTTCGAACCTTAGCGTCCTA
TCTTTGGTTTACACTCGCGGCAAGCTTTTAGAAGAATGAGCCGTGCGAAG
AGAAAGCGTAACCAAACTACTATACTGGATCACATACTTCTGCTCTTCTG
CTTGCAGATCTCTTGCGCGAGAACGGATCCATTCTACTAAACCGTGCGGG
GGGCCCCGAGATTTTTTCGTAGGGATGGCCATAGCGGAAATACGCGCTAT
TTGGGTAATGAATACGTACAATGTTAACCGGCGTTCTCCGCTTGGCTCGT
ATACGAGGCAAAGGCACATATTAGCATCCTTTGAGGAGGGTAGCGTTTAC
ATAGTTCTCAGAACGTCGATAGCTCGGCGGTTCTGGGATTTGATGCCGGT
GAAAGAAAGCATAAGCTTATTGTGATTTCTGTACTTAAAGGGTTCGATGA
CTCCTCCTGCGTTATAATAGTTTAGGTGAGATCAGGATCGACCAGTGGTC
AACTGGATCAGGTTAAGAGGAGCTTTGAAAGAGTTTGTTAATATTTCCTA
GATTGAGTGCAATAGGTTAGAGCACAAGGGGAAGTTCGGATCGTAAACGA
GAATTGTGCGCTACCGCTAACCTGTTCCCCTAAAAAACGTAGAAGCCTTT
TTGGCGTCATATCGTGGTACTATTGATCGGTACCACCCCTACCGTTATTT
TTTACTGAAACCAGGTGCCTACCCTGCGGCGAGCTGGGGGATTCGTCCGA
CCGAGATGTGGGCTTGTGCCACCCGGTCAACGCATTAAGAGCAGGTCATA
AAGGCTTGTGCAGGATCTACATTAAAATGAGTGATTAAGTTCCGAAAGCT
AAGATCTGTAAGCAGAAAGATTAGTGGCAAGGAGCCTGCTGACTCGGTCC
GGACAAGTCTAGCCCCACGTAGCCGCTCCGGGGATTCTACGGCGCTAACG
AACGTGGAATCCCACATACGTGGCAATTATCTGCTCCCAAAGGTTCACCC
CAAGGCGTCTCAGCATACCCAATAGACGGTAGCAGTACTGCTAATATAAT
TCAACCTGTCGCGACCCGCATCGGTTTACCGCCTTATCACCCTTACGTCA
CGCGGATTTTACTATGGACCGCTAATAAAATGTCCCTATCAGAACCGCGG
ACTTATTGCACGCTTCAGTCTCCACAGAGGCATAGCCTTGTCAGCCACAC
GCGGTGTGTTCGCGAGTGATGATAGCAAACGTTGCGATGCCATTGCCTAA
ACGCCATTGTTTGAAAGGGCAACAGGTAGCTCTCACTGAGGAATCTGTTT
ATCAGTAGAGGTCATTAATGGCTACCCAGAGCGCGACCTTATCTCCTCGC
GTGTTAGAAGGGCGCTGACCGGCTCATTCTCCGTAACATAGACCCGGGCT
CGCGGTCCAATAAAATATACCCTAGTCACCCATAATGAGCCGTTTGGACC
GAGGTTGGTTTAAGTACGGTCTTAATACGTGACCACGCTTTTGGGCTGAT
GAGGATGCCCCGTAATATTGCTCTTCCGCCGAGGTCTGTTCGAAAGGAAC
GTGCCCCGCTGAAAAAGACGCTCAACGCTTTTACATCGCTGAATTCCGCT
TCGACTCTGGATTGCGTAGCTCTTCCTGAGCTGTTTTCATTTCTATGTCT
GCAGTGTGGCTACTCTCTCTAGCATGCGACCTTATAATAGAAGGTAATTA
TAGATCCAGATCTAAAGATATACATTCTAATACGCAAACTATAGGTGAAT
GTCCGGCAGGCATGGAGATTCGGACTCAAGAGTGTCCGGGCTTCGAAAAC
TCCACCCCAGGCTCGACGTGGACACGTAGGCACTAGCTGCCTGGGATAGC
CACGGCCTAACAACCTTATGGGACTGTACGGCCTATCTATTGTCTCGAAA
CGAGCCCATGGTCTGGCCTGCGCTAGGTGGGACTCTTGGGACATCTCCCT
GCTATCCTGACGCACTAGGAGTCATGAGCATATATATTCTAAGAAAGTAT
ATGGGAGCTTTTATTAACTGAATCAACTCTATGGGAGTGTCACGCCGACC
CTGTCCGTTACGCATCGTGGGGATTCGTCAGAAATCACCGTCTGGTCCCA
CGCCATTACACAGCCAGTGGGCTCTCACCACCCGGAAACCATGGTGGGTC
GGTTCCGGATCTAGTGGGGGCTAGACGAAGGGGGGTGTGTAAGTTCTAAG
TATTTTATGGAGAGGCAGGTAGAGGGGGTCCCTGAGGCGGTCATTACGCA
CAATCTGGCACTGTGAGAGGGGGGGACATGGACGCCGCCCCCCCCAAATC
AGCTCGTTTTCTCAGGTAGCATCTAAACGGCTCTTGAACCATCTTGGCCA
CGACTGCTACAACACGGAGGACAGTGTCCATGCAGAACCCATACCTCGGG
TTGTCGATGCTGGCGCGTACTCAAATCGTATCCTACGGGCGGATGAGAAT
GGCGGACGCAGACTACGCCCTGCGCCGGTATTTATATTTCATTGAGGATA
CATGTCGATTATCCAGGCAGCGTAGTATCACCAGTGTCATGGTATGCTAC
CACGTTCAGTTGATGAACCGTATAAATGGACGAGAGGGTAGGACGGGCTG
GGTTAAAGTCACGTCTAGTCTGGCAAAACGTTTTATGGGGAGTGTATTGA
TAGCGCGGACATCCGGACGCCGTTGTACTAGATAGTGAAATATTAGCGAC
GTGGTAGATATGCAATCCTGGTGACTGTGTCGGGACTCCCCTCGGAGGCC
GGCATAGAACACCATGTCGTCACACCACACTACGCCGGTCAGAGTAATTT
CCTTGCGGTGTTCTAGACGCTGATGCGGGGCCAAATGGTCCAAACGCGTC
ACTTTCACTGCGTTGAGACCGACCTTTAAGCATCACAGTTCGACACAAAG
TATGAAGTTGTTTCCCTGGCCCAAAGGGACTAAAGCTTAACTGGGCCGAG
AGTTCTACTCTTGTTCCCGACTCCCGTTGCCGCCGCCTCGCTTAGCACCA
GGCGAACTTTTGGAGAAGTGTTGCGTCAGAATAGAATGACGGACTAGGCT
ACCATCAGTCCATCCAAGTTCCAACTAGAGTACGGAAGAAAATTTGTCTT
GAAGATGTACGCGCTGCTTAACGTTGAGCACGCCTCCGCACTCACAACCC
ATTAAGCGTTAGAGCCGGTTTCTCCTATAAATCCCGGTACTTCTCCTAAT
CTAAGCTCGGTCCGTGCCGGGCGAGCTGGGCCTCCTGGTTCTCACGCCAA
GCTTAAGAACTATTTGTGTTGCGCTTGAGTATTGCAAGTGTTCAGAAATA
GTTTCAACAGGTCCTCTCAATGATGGTAGTCTGCTGGGTAGCATGCTTTA
ACGTCAATTGGACTCCCAAAGTTCGCTCCGTCGTAGGGAGTTCTAATACA
GATATTCCGATCGGCGACCTGTTCACATTGGCAAAAACCAAATTTCCGTC
AAGATTAGTGGTAGACAAGTCATGTGTGTCGATCTACCCAGACTCGGCGC
CGGAGGCCCCGGCTATTGTGAGTTCAAACAGTAGGGGGCAGTAATCCATA
TCGAGGATGACATGCAACTCTGTAGCCAATCCCTTTAGCGGTCAATATCC
TAACGCACTCGCAAAAGCTTGCCTGATACGCATTGGTGCAAGACGCAAGA
GGTGAAGCGGGACCACGCCCGCCTCCCCCGATCAACCGTCCAAGCAGTAA
TTCCCAAGCTGGACGCGGATGAGGGAGCCCCCGCAGTTCTCCTCGAATCG
GGTCTTCCCTCTTGGATCGACATCCTTAAGACGACGGTGTATGATGATGT
TAAAAGTATGGTAGGGACCTAACTTAGATAACAAGACCGGGTCATGCCGA
GTTTGTTACATAGATGTCCATATCTGGTCCGAGCGAATTACCTAGGTGAG
GGATCAGTGTGTAGGTACCTCACGTCGCCCTTCTCTACCTGGAGATGTTC
TGCCGCTGAGATCCCCTTAGGCCCAAGGCGCTATGTTGCCCCATAGTAGA
GTCCTGGGCGTTATTGCCTCTTCTCGAAGTATACCGGTGCTTATGTAGAG
CCGTCTCTACTTTCCTCGATAACGGTGCCCACAAGCACTTGTGGAAAAGT
TTGTCACGGAAAACTGCTGGGGGAACGCCGCCATAGGGAAGACTCAATAC
AGTGTTTCAATGTACGTGGGATGTGCCGTTTCGGGATATACAACGAGCTA
GATAACTTGACCTGTAAAGAGTACCGTTACTAGTATCTGCACCTTGTACG
GCGGTTTGCACTACTGCTTCGTGCCGTCCTACGTGTCGAATTTCCTACGC
CCACAGGAATGCTGTCCGGCTGGCTTCCCTCGGACGGAGGCTGTACTAGT
TCAGTCGTACCGCCGATGGAAGGGCTAAAGTCGCACACATCTGAAATCAC
TGTAGGACCCATCTAGCTCATTGATGATCAGGTACCTACCACGTGGGGGC
TCAATCAGGGATTAAATTACTACATAGCCCGGCGCTTCTGGCGACCTTTG
CCGTAATCACAATCAATGGTGAATGGTTTACAAAAGAGCACTAGGCTTCT
TGATTGAATCGTTGGCCAGTTGGAATGGATGACACAGCAAGACTCACCTA
CTTCTATCATGCGATAAAATGCGGCGTAGGTTAGTAGTACAGATACTACG
ATGCCCCCACGTGGCACTTAGGTGGAGTATAACTGGTCCGATACAACGAG
GTGGAGAGGCAGGCGATACCAATGTCGCCTTGGCACAGCGCAAAGGCACC
ACGTTGTCTACATGGTCGTCTCATAATATGTGTGTAGTATGCGCAGTCAC
CCCATTAATTCAAAGATGTTAAGGATATCGCCAACTACCTAGGGTATTGG
CGTTTAATGCCCTGACTAAGGCTATGATATACTCTCACACATATCTAACA
TGAATTGCAACGTGGTCGACTATCTTGACGAGGTTGATAACCGGTTCCTG
GTGAAGATCGGTCCAGGTAGAATCGATTGGGGATTACTACTTGAGATGAT
GAAGACCCCCGCACACGGCCTGGACATAGCCACTTTCCTTTCTGTATCCT
ACCCTGACGCCCAGCATGGTATAGGTTGAAATCTGGAACTTGAGGTGCTC
TGAACGTGCCTTATGCCCATCATTTAGGGGTAAGGAACGTGCGCAGAAAT
TACGACGTAGTATCATAGCACTAGACCGATTCACCTTATCCATAGAAGTA
GGTACCGGCCCCACACAAAATTATCTTTAGGGAGCTCTGGTGGTGACATT
CAAACTGAAAAGGTACCCCACTGCCTCTAACCAAAGTGCGATCTAGCCCT
TGGGAGAGCGCTGCTGGCATGATAGGATTTCAAGCTCCATGTCATCGCAG
CGTTTACTGGCGTGCGCAGCTCGCGCCCATAAGGGACAGTTTGAGAACCG
TGCAGGGATACGCACCGATATGACATTCTAATGATGGATCAGGATTACTA
CGGATCCGTTTTTTGTATTAATGCGCAGTCAGAGCGGTAGACGCTACAGG
AATATATTCGGAAATTCGGGGCGGTCGGCGTACAGGACCGAACTCGGGTA
AGCCACCTTCCGCTGCCTCCTCTCGTTCATGAGATCACCGAGCCAGCTCC
CCGTAGTATCCTTAACCGAACCTCAGATTATGCCGACGGTTACACGATCA
TGTGCGGAGGCAATGCTCAGAAGCTGACAGTCCGGTTCTCTGGTACTCCT
TCATCGAAGCTGTCGAGCAGATAGCCCCTCGGCTCATAGAACACGATCAT
ATTGTAGTTCAGGACAAGGACAATACGTAAATTGTTACGCATATGCTTAT
GAACTGTTGGCTGATTCTGGGAATTCATAAAAGTCAAAGATCTCCTACTT
CCATGTTCTCTGTGAATAATTGGAAAGTTAGGATCCCATACCGGGCGGAT
CCCTTTCATCTGTATGCCCAGTCCACCCGGGATCTAAGCCTTCATCGGTC
GAACCCGTGCGCCAGGCTGACGCCCATAGGTCGAGCACGGATCTCTCGGC
CTACGTCAATGGGTGTCCTGAACCGTCACTCATGTTTTTGAGTGCCCGTT
AAGTGGAAGGTTAGACCAGGAGTGGTATCCCATCAAATGTATCGACGTGA
ACAGCCCTCTGTGGATACGTTGCGACTCATAACACCAGCGAGCCGATCTT
AGGACTATAGGGAGTGTAGCATGCGATTGGCTAGCGACGAAAATGGGGCC
AGGGCGAGGCCCAAAAGAATAGTAGGTAAGAAGCCCTCAAGATCCGTAAT
TGCCCAACCGGACCCATGGTGTAGAACTGAAGGGCGTTTGTAGTGCACTC
TATACGGTTGCATCCTCACAAGAGCACTGTAAGTCTAAAGACGGGCCCCG
CGGGTGACTTGACGAAGCTCAAGGAGAGAAATTATTTTAGAGTAGTTAGT
CATCCCATGGCAGTCCGCGGTTAATCCTGCAGGAGATTTCGAATTGAACA
GAGTGGGTTTAAGACCTAGACCGATGTGGCCTATTCTTATCCGAGCGTAC
CACAGGAACATCCAGCGCTCCATGCCGATAACATGGCTGGGAAAAGACCT
TGCCGCATTATATAGCTCATCACAGCTTCCGGCGTATTTCACGTGGGTGT
CCAGGGGCCAACTAGTACTCATATAGGGCTCTTATAGCGCCACAGCATGC
TGTGCTCTCAGTGTAAGTTCATCAGCGGCATTGCTCACTCGGGAACATCG
AGCCACCAAAGTGGCAACCAGGAGCCGCATATGCACATCGTGGGCAGCAC
CACTAACTTAGCTGTTGCGCTATTACAGCACCCAGCATTACGGGTGGCAG
CAATCCTTACCGAGGCAGGGCAATCAGCCCCTTCACTGTATCGGGAATTG
CAGATGTCGTCTCACAGCCCCTGGGGGGAGGGTGAAAAGGGTATCGAAGG
AGACAGCAAAAACTTGCCCGTCCAGGTAGCTGTCTGTTTGCACACGATTG
CCTGAGTACAGGACTACACTTTTATCCTACAACTTGTAGGGCCTGTCAGC
TACCATAGCCGTAAATACGCTGTGCGTCTCTCCAAAGCCCCACGACCACA
CGAGAATGTGTTGCGTAGTTTGATCGTGTGGTTGGAGCTGGGACCGGCAT
TTTGCTAGCAGTAGGGCTCGGCTAGCACGTCGAGAATTATAAAGCGAAAC
GTCAAACCTTGAGGTGTACCTTCCAGTATGACAACCCCCGTCTCTCATCC
AAGGCTTTAGACCGAATCTTTCCCCCTGTTCGCGCTGTCACAGCCTTGCC
TTGAAACGGGACAACATGTTTTTCGGCTTTTTTCAGAATCACATATTAGC
CGTAAGTACATTTTATACTGGGACAGCACCAATTAACGGATCGGGTTCGC
GCCGGGATTGTACCCCGCATGTTGCCGCTTCTTAAGGATTGTTACACACT
TAGCAATCTGTTAATACCCTGGTAAGAAGGCTCAAATAATCGTACCCGTA
GGCGCGTCTAGTTTATTGACTTAGACAAGTTCGTACACACCGACGATAAG
TGGAACGTACGTAGGGAATCTTGACCTTAATCTTTTCGTCACTTTGTGAG
CAGCCAAAAAAAGATTGTTACTCTTAGTAACAGTATCGCGGTTGAGAAAA
GGAAACGAGAACACTTGCGACATTTGTGTGGTGCTATTATGTTCTAGAGG
GGGCTGCGTGCCTCCACGCCCTCGAGATCGCAGTCCGTCGCTAGCCCCAC
TCATGCGAATGGAGAATTTGATTGAAGGTTCTGGACTATTGGGCAACAGG
TCATGCTCCAGAGCCACCCTCATCGATTCTGATTCAGATCTCACTCGCAG
AAACTATAGAGTTGGCACTAACACCCACTGACCTGCTTCCCCGGGATGGC
CACCAGCCGAAGAGGGTCCCTCGAAAACAGTGCGCGATTCGCCGGAAGGT
TCCCAGGAGCAATTCCACAGCTCGACAGTAGCGGCACATTAGCGGCTTAA
GACGATCATGACTGTGCCTCTGAGCACAGCAGAGAAGCCCGGTAGAATCG
GCAACGAGTATTTACATCAACCTGCCCTCGCGTGCAACCAGTACCCGAAT
CGAGTACATTTAGGGAGGTAGCTCCGGCCCAGTAGGTGGGCGCTGGTCGT
AGGGCACAGGCCGGACACCCTACCTTGCGCGTACATTCTCGGTACATTAG
CCGCGCCATTAGGCAGGTCTCATGCCGGCCGCCCGGCTAACTCATATTTC
CCGCATCACTCAGACAGTGAGACATAGTGTCCTCAGCACTAGATTGGATC
GACCGTCGCTAGCGGCCGGATGCCTAGTGTAGAGGGTGTAGACACGATGA
TTCCACGAGGAACTGCCATCTGAGTTGCACTCATCAAACGTGGTCGCTAC
TTGATCGCCTCTAAGAGGTCAGGGTTCGCGTGGCATAGCTCATGGCAGTG
TACCCGAACGGTGTGAAGACCTCATCAAGATTGGTCTCTTTCTACCGTGC
CCAGCCATGGCCGCGCAGAGAGTACAAATCATACTTAGGGGTATGGACAC
GGTATTTTTACTTTGTTCTGCCAAGCCTAGGGCGAGCAATTATACCTGTG
CGTTCTTTATGTGCAGCCCTAAGACAACCGGGCGGTCACACGGCGCTACG
GGCGAGCATTTATGACGCATTCCCTCAAGACGGTAGGATTGTTGTTTTGA
ATCTAGGGAGGTCGAACATGCTTAACTTTCCACCGGGATGACACTGTAGG
CCTTCCTTAACGCTAATGGACCCCACTAACGATATAAGACCGAACGGCGG
TATCTCTCAGTCAAGACTCACGACGGAGCTCACGAGTCGCAAAAACGCCA
GGAGCGATCCGGAGCGGACTCCGTAATGTAACTAAAAACCCCTAGTATTC
GTGTAGCCATATTGTCGTTTTTCCTCCCGCGGGGCTTTACGCACAGGAGC
ACACACGCTTTCTCCCGATCCTATGCATACCTAATTTGGTATTAGTAGGG
GGCTATTGGCCTGATCGCTGGGCATATGGCGGGCAAAGCTTATAGATATC
TTAGAAGGCTCTTATTATCGCGGCATATCAAATTGATACTAAAGACCTGA
CCTGGGCCGGCTCATACTCGACCACCCGATGTTCGCACCATATGCTGATT
CCTAGGTGCATAAGCTGGTCGGTCAAAGAATTGTGGAAGACGGTCGCGCG
GAAGGTGCTATGTTGATTAAGTTCCGGGTGATACTGTGGTAGCCGGTCCT
CTGGAACCTTTATTTAAGGATCCTCGTGTCATTTTCCTAACTTTGCCCAG
CGTTGGTGACTGGAAGGAACTCATTCTGTAAAAGTTTGTCCCGTAGCGGT
GACCACGTAACATATCGTGTAGAGGCTTTCTACCGGCGGATCGGCGGCTC
GTTCTGAAACCGTGGAACTTAGAAAAGCTGCGGCTTATAAGTACACTACA
TTCAGGTCGGACAGCCTCCCTCCTACAAATAAGGAGCTGGTCTGGCGCTA
CGGCGGTTAAGGCTTCAACACGAAGGAGATATACATGCATGTTCCAGTAA
CCTCTATCAGAAACCTTATCAGCTCACACTACGGGGCCCGTAACAATGAA
ATTCCTTGGCATGGCTCTCGGTGATACCGTACCGCATGGCTCCGCATCTT
GTTCGGTTGGACGGCCAGGGAACACATTAGCCCGGGATAGGTACCAACCA
GATTCCCCATCGCATGGAGGATGGACACCGGAATCACGAACAAGAAGGCG
GCAGAATACTGGGACAAGTACTCGCAATCCAACAACTGTGGCGCTCAGCA
TCCCGATTTGAGCACCAAGAAGGTAACCGGGAGCTGGCTGAGCCATGTAC
AAACTGACTTGCGGTGCACGCGCAGAGGCGCTTTACTATCCCTGCAGCTG
CACTATTAGTAGTATGAGGTGGTGTGCCGCCAGCGTGGCAACTGCAAACT
ACCGACACCCAAGTGTAATGTCTCCGCGGAGGTGAGGTACTCATTGGTTT
GGGCTCAGGGGTCCGGATCTACATAATCTGATGGATTGCATTCCTCTTCG
GCGTCGGCGGGAATATGATTCGAGCCGCCACGTCGAGTGCCCTTGCACGG
ACCGGGTATAACCGAGGATGTATTAAGTCCACTCTTCCTGTACGAGCGGG
GCCCATATTAAGGATCAACGGGTGTAGCACCCTCCGTGTGATGTGCGCGC
ATGTGTCTTAACGGTGGAAATGTCGGCGCAGATTACTCGAGATGGGAATG
GGTGGGTGGAAAGGCTTTTCGCGATTTAAGGATGCTGCATAGGTCTACTG
GATCCCTCCGCCAAACACGATCCTGGCACTTTGAAGCAGAGTCTTATCGA
CGTAGGATATCCAATGCTTCCACATGCGGGGCCTGACACACCTTTTCTGG
TAGTTAAGGAGCCAACGCAAGTTCGACACTCGCTACGGAGGGCCTATGGC
GATGATGCTGCTGGTCCATCAACGTGTATGGGCTGCATATGGCTCGTGTT
TTGTTGGAGCGCGTATACGCGGTACGGTGCGTAATACTCCTCTGATGCCG
CTGGATGCTGCCTCCAGCGTGTACTCTCCAGTCGGGCAGGTATTCGAAGC
TTTTCACCACCGCGCAACTTCCTGTATTGGCCTATCAGCGTTTCTATTCC
TAAATCTATGCAGCAAATCGTTATCTCATTCCGTTAGGCATGGCGGATTA
TGCCGTTCGTCGGTGCTGCTAGACTTAAGATGGCCCAGGGGAAGGCCTCA
CTTGGTTATACCATGCTCGTTTGGCTGACAATCCCTTGGCGCATATCCAT
AACTGCGAGACGAAAACATACCATATGCATGTGCCCTGGATAGGAAAGCG
TTGCCGGCCGCTGACCGCAGTCCTGGATTCTCCCAAATTGCCCTACGCGG
GCCGTATCGAAGAAACAGAGGTCTAGTCGCAGGCCTGCCTTGCGGGAACT
TCACACAACTCAAGTAAACTATACCTACACTATCCGTCTGACACGCCGCA
CATACAGGAGACGACAAAAATCCCTGGTAACACTTTGGTGTCTTTATTCC
CTCATAAAGTTTCGGTCTTTAATGAAACCGGACCACCGCAACCGTCTTTC
AGGTTTTTACTAAGGGCTGAAGCTCCATGGGAAAGAGAGCGTCTGCCGCA
ATCCCATCTGCCACCTGCTGCGCTAGCATGCTTACGCGCGCGGCCCCGCT
GCCCGGATTCAAGCGACGATTAGGATACCACGGACTGCGAACCGTCTACT
CGAAGTCGGAAAAGTTCGACGGTCGAGTCAAATACTACTAATGGCCTTTA
GTGCGAGGTTAAGTAAGTGGGGCTGCTACTATTCTCGAACTGCTTTCCAG
CTTCATGCAAACCCACAAGTGGAGCGACCTTCCACAAAAAGATCTCGCGG
GGCCAGCGTCCGTGGTGCTTGCGCAGAAAGAATAAACATCACATGCTAAC
GCTATACCCACTAACACTTCGAACCCTCTTATAGTCAAGTTCTCTCGGCA
GTTAGCGAGCTCATACCCCCCAAGTCTGCTCGCATTTTCCAGTTCTCTTC
TGCAGGTGCGTATGGCATTCATAGTATCTCAATACCTGTAGCCATTAGGA
CAAGGCCGGAGGTATGATGATTCACACCCCGGAGTGTAATTCAGCTCACA
TATCGCGGAACTTGAAGTCGTCAATCGCGTCCTAAACGGTAAATACCCCT
CCATTCCCACTCTCAGCCTGTTGATGTCCACCACTAGAGTACTTCTCCTG
GGAAGGTAGGTAGATGACGATATAACGTCTGTTAACCCTCTCGCCCCCCA
CAACGACTGTATACGTATAGGGAAGTACCCCTACTCGCATCGCTGTCTGT
AGGGATAACACTTGCAATTTGACTTTTGTGTAAAGTAGAACTACGACCCA
TAGTTGACGAGTTATCTTACCTCTTTGGGGTAACGGTCTGTGCCCGACGC
GGACGGATCGGTAGAGCACCTGTGGGCAGGTTTCGCTCCAGTTTCCATCT
AAATCACAAGTGTCACGGAGCAGCCGACGCAATCTGCGGAACTACGTTGA
GGTACTCTGCCGATTGCCAGTCAAACTAGATACCAATTCTTGGTGCCTCC
TATGTGGCATGCCACGACGGGGAAGATACGTAGCAGAAGACTAGTCTAGA
TCTGACACCCGGCAGGTGTGCTGCTAGTACACCAATGGTAATTTATTACC
CGTCGTATTGAAGTATTTTGGCAAACCCTCTCACGTTCTCATTGGTATCA
CGCTGACAAGTAATTTCCTAGAAAGAGGCTGAGACATCACACTGACGAAT
GTATTAGCTCAGACTCAACCAGTACCACAGCTTGGCTTGCTTCGTCCCCA
GCCCCCACCCGACTCTCTAGTAAATCTTCAAGTTTCTATGCGGATCCATG
GCTACCACACAGGCCGTATTTTAGATGCGTATGTGTACTTCTTTAGAACG
GTCGCGCATCTAAGAGACCTACCGCAGATAGAGTGCCACGGTTGATTGAA
AAATAGCATTGGATCTCACTGGCCCGTTAAAGCGGGAGATTCGGACCTAG
CATGTTGCAGTTAATTTGCCTGTTTGATTGGGTATCACAAGAGAGTTCGG
TTAACGTTCTAAGTCAGTTAAATTCACGTGTTGGGCTTCATTGCAGCCAA
ACGATAAGTATCGGAAGTATCTTTACCCGAAGTGCGACACCGAAGAGCAA
CGGATAGAAAACACGAAACCGAGTTCCCAATATAAGACTCGCGTGGCCCG
TATATCCAAAAGCGCACATAGCCGCCATCCAGTAAGTAAACGGAACTCGC
TGGTCCCAAAAGTTAGTGCTAGCATTGAGCCCTGGACAACAATTCGTTTT
GAAATGCCACATTCTCGGGAGCCCTTCTCACGAGATGTATGGACAGTCCG
TCCTTTCTCTCTGGGTGAGGGGCCGGGCGACATGCAAGTGACTAAACTTT
ATAGGTCGGACGAACTGGGTCACAACACTCAACCTAGGGTAGAGCGACAC
CCTCCAAGACGGCTTCTAAGACGTTTAGATGGGGCTCGCCTTGTGATACC
GTGACAAAGAGCTGTCATTTTTTTACCGGACTTTAAGTAACGGGCCGCCT
TTCATGTGGCTAAAGAGGCGCAACAGATGTGACAGAAAACCACCGTCGAG
GCCACACATCACTCACTGAATGGTTCTGAACTAAGGGCATTATAGACGAG
GCTACGTCCTCCATCGACCACGCAATGTCTGTGCGCGTCGCTTCTGCCCT
GTTTGTCCCGTACGATGGGATAGGAGGCCTTCCGTCAAAACCATAGGTGT
TGCGTACGGTTAGATCTTTAATTGCGCTGCGACGGTTATTATTTTGGCGT
TATCGCGCAAATGCATTAAGGAAATAAGAAACTAGTTTCTTAGGCGCAAA
CTTGTCGACCCCACTTAACCTAAGAGCTGTTCGGAGCGGATGCCCGAATT
TGCGTATTGACTTTGTTCTGAACGGATACAGCATCCGCCTCAGTAAGGAA
TACCCTCAAATTTCGAGGCTTATCATACATAATCGAGTTGGTCAATGCCT
AGGATCTTAGCCGTGTCCAGCAAAGCATTTAGACTGAGGCGAACAGAAAC
GCGTGATTCGTAGGGCCTAGTCGCTATATGTAGGGGCGGTTACAGTGTTC
CCACGTTAATACCGCGTTTCTTGCCTCTCCTTCGCAGAGCAAAGGTTTGT
GCAAAATAGACGTATGCTTTGATTGTCGCGAGCGATCTCTGCGAGCGCAT
GCCTCCCCAGCAGGTTGAGACTCTCGTGAGCGGCAGACATACTCGTTCTG
GCCTTTGGAGAGCGAGAGTTCGATATCTACATAGGATTACTTGATATCTC
GTTATCCAAAGTAGAAGTGAGCGTACCGCGTTTGGGTGCCTTCCCGATGA
GTTACAGAACTAGACGGGCTTTATCTGCGATGACGAATCGTTCTTTGCCG
CTGTTTGAGAATATACTATCGCCGGGCTAACGCTATAGTGGTTCGACTCG
GGTTTTACTGGGCAATGAAACAGACGGAGTACTTAGCATCTACCTTGTTC
CATGAGCGCGAGGCGGAAAGTGCAAGTTCATACCACCTTTTGAAGGAGCG
CGTCATAGCGAGGCCGAATAGTTACCTTTTGAACGTACATTCCTTCGTGC
CTTAATCCCCTGAGAATACTGTCGCGAGGTAGCTGTTCGCCTGTGGAGGT
TGAAAAAGAGTCGAACAAAACTCTGGCTTCCTTAAAAAGCATGTATCCGT
CCTTCGTCGCGACGGTTTCCTTTTCATTACTTTTGTGCTACTAATGGTAG
AGTTAGTTACTGCCATAGTCTTGCGCATGATGTCCTTGGAGTGGAATAGC
GAAAGACGCTGTAAAACGGACAGCCGAACTTGGGAACCGGGTATTTTGTG
ATTCGCCTATCGGCGTGAGCCAACATCTATCACATGGGCCGCCTAAATCC
CGTGTAGTCTGAGGGTCACCGTCTAAAATGCCATAACCTGCACGCGAACT
TTCGCCGACTGCGGCACACGAGCAGAACAAAGTGCTTCTATGCTATACTT
AGAGTTCCCCGTGATTGTCATCACATAAGCGATTCTTGCTTTTGCAGGAA
ATGTGTTACTCGGGAACTAGAACCTCCCTGTTACTAAGACCAGTAGTGTG
CACATCTACGCTATCCTAATAGGTAAATCCGGCTGATCTTAGTTAGTTAA
GGGTGCGCCTTAAACAAACGGGACTCAAGGTAGGGTCGAGTCCAGCTTAC
CACCGCAGACTTTGAGGACTACCATAGACTACCGTCAGCGAATCCTATGA
TTAGTGTTCATTTCAAAGTTGAAACAGTGCGTCCTCTGGGACCCGCCGTC
TAAGTCTTCATGCCCGGCGACGGAGACTGGGCTCTCATTGTATAATCCGC
ACACACAGCGAGGTGCTAGTTTCTAATTTTAACTGGCGCCCCGCTTAGCC
TAGCTGGTGGCGCAAGAGTGATCAGTAAAGCGAATGGGAAAGTTGACTAC
GAGATTAGACACTCTTGGATCATTCAAACACCCTTGGCTGGGTTGAGAGA
CTTCGTGCCTGGTGCCGAAGACCCTAAAAGCGCTATTACAGCTGCACGAA
TTTGCCCCGTCTAGACAACCGTACTAGGGAACGCACAAGCCCCTTCCAGC
GTAACCCTCATAGAGAAGGCGTGGGATAAGGCTGGACATCTCATCCCTTC
TGCGGCACAGACTCTGCCCGTATCACATAATGGATGTTATGATATCCTCT
GGGTCGTCACAAGATGCTGGGATGTAAGATTCCTCACTAAATGATTATCC
TTCCGCGCCACATTTTCCTACTGTCTTCCTTCCTGTCGTCCCGGGGGACG
CATTTAAAGATATGCTACCTCGATAGAAATCGACCAATGTCCGTCTGAAG
CGAACAGTCGACCGATACTGAAGCTTCGGCTTCGGATCACTACTCCAGTT
TGTGAAACCTTAAGTTTATTAACTTCACTCGGTGCTTACAAAGACGGCTT
CACCGTATGATTCTGTGAATCTCGACGTCCCTATTGGTACTGCTGAGCGT
ACCCGTTGCACTCCTTTGGCGCCCAGGTTTTAAACCAATGTTCGTTCGAA
AGGATGCAAACTTATGGATTGATTAGTGTATCATTATAGCTTACTTCCAT
ACGTCACGAAGCATATAAACGGGTTAGCGAAAGCGGGGCATAGTCGAACC
AGCGACTCGACCACTGCCGCATTGGAGAGCAAGGACCCGTTTTAATGTAC
GGACGCATTTAAGAGCCCATCGGGAGCCTCAGTTCCAAGGGATATGCCGT
TTCTTTCTGTACTACATTCAAGCCACGACGCCATGTAAGGAAGTGTAGCT
ATACGGCTATACTGCCGGGCGAAGTTTAACTCTAGTAATATCTCGGAGAG
GTTAACAAGTGCTATTCGAGATGGGCGCGTAAGATAGACCAAGATGGGGC
CCGAAATTAACAATGCTCGTTGGGTTAGCGATCTAACTCTGCGGTCTTCG
CCTCCACTAAACGTAAACAGGAGTTCGATAGAGAAGACAGATAACCCGCC
GTGTGCAATTGCAGCAACCTTGTTTAATAATCTCCTGTCCTCGGGACATG
ACCGACCGGCCCATGCGTGTCTGGTCGCGACGGCACTAAAAAATTATGTA
GTGTCAGCATGCTATTTGTCGACCACAGTATGATGCGAACTAAAGGAAGC
CCCTATAATTCTGGTTCTCCAGTAGCAGTACAATTGGTGGTAACATAGGG
TACTTCCAATGTCAATTAAAGTATGGTAGTGTTTGCCCCCTGCGCAATCT
ATCCACGTTTGTTGCTAAGGAGTTAGTCTTCCGCATTAGGTGACCGTCCA
GCGAAATCAAGACTTGTACTGTGACATCGGGTCTTGCGATACGATATGAC
GACTCTTATGAGATCTTCTGGAATATAGTTGCCCTGAACACAACAGAGGA
ACTCCCCCGTGCTAACGCTTCGAATCGTCCGCGGCTTGCACACGAGTCGG
GCCAAATTGCCATGATTGTATGTCTTAGCAGTGTCATGTGACCAGGCGCA
TGCGCCTAACCCAAAACACGTGAAAGAAGACCTGCCAGGTTCCCAAAATA
ACAGTTCGTGGTTCGTAAAAGAGGAGCCTGCGAGTTGACCGGGTTCATTT
ATATGGTTTACTTCGTTTCGCAGTTGGATCAATGGGTTTCATTATGACTT
TGAGTTGAATGAGACGTTGTGGATCAAACCTTAGGCGCGAGACTCAGGTT
CTCGCGCGCGAAAGTACTAGATATCCGCCTAGAAAGCTCATGCCATTTTG
GCCCTTGGGTCATAGCCGGCATGATCCCGACGTTAGATTGGTGCAAGGCT
GTGCGGCCATATAAGCACAGTGCTTTCCAAACGTGTTAAAAGTTTTCTTG
ACGTCTCGTATCCCATGGAAGTGAAAGCCTCCACCGAGAATCCCCGAGAA
GCGTGGTCTCGTCCACTGCATCGTGTGGAGAGACGTGGCGAAGAAGCGGA
GTCCATAGCAATCTATTATTCGATCGGACGAGAGCTTAAACAGCAATTTC
ACTTCTAGTTAATACATTTAGCAGAACTAGCTCAAGTGCAAACGTGCCCT
AAGCGTTTCGAGGCCTTCGATCTGATCAAAGCGCTGGTGTTTCAAAATCA
GGTCCCTAAAATGACCCTTATGAAGTGAGAGAGTTTTCCCCACAAGCTGA
CATCGGAAAGTGGGGTCGGTGCCCGGCCATCATAGTCAAGTGTGCCGGTA
GGCCCGACCATTTACCTCACGATAATGTACGGCGCAAGTGCAAGGCCGGG
ATGCGTCTGCCACCAGGGTAAGTTGTAACGCCGATGGCTCTAGGCGTATG
TCGGAAAGCTTGACCAACAGTCAATTCCTACGCCAAGACCCTTTCAATTT
CCTTCAATGGTATTTATACCTTAGGCCGTTAGTGGCACTACTTAGCTGTA
TGTACAGCCCTATACTCGAGAATCCACATTCGACTGGTCTATCGACTTAA
GTTCTGTTACGACGCACAAGTTCTAGCAAAAATTTTGGTCGCAAAATTGG
AGTAGGCAGAAAGCATCAAATGGCGTTACGTAACGGCTGTGGGAGTAAGA
AACACGTCATACCTCAATCAAATCACGCGAGCGCTAGTGGTGGGTGCCCT
GTCCCGCGGTGTGTTACTCATGGTATCCTGCAGGGTTCTTCTTTGTTTCT
TTTTAGCCCTTGTCAGAAGGCTTATTTAGACGTGTTAACCCGGACGATGA
GAAAGTCGTCTACACACCATCAATCATAGGAATGCCTGTACTTCAAAGTG
TGGCAGAGTGGGGGCGCATGAGAACGATTAGGACCATTGACAGGTTTCTT
CGTAACACCCGCATTACGAACCATAACGCGTGATTCGTCGAACACTCCCT
GCTTTATTTCGCCCTTTTATAACGCCTAGCCGTGCACGTCGCTTCTCAAT
CCGTAAATGTCCTCCGTAACATCGCAACTCACTAATCATAAAGTAGGAAG
AAAACGGAAGGTCTTGTCAGAGTTTGGGTGTAGTCAAGGAGAGTGCAGCT
AAAGATGATTGCTAGGTATCAGATCACACTTCCTCCCATTACTAGGCGGA
TACTATATCGTGGTGAAAGCCCTAATGCTTTGGTAAATGCGGTGTCGTAC
GCATATCGTGCCATTTTTAAATGCGCCACGCACAGACAAGATCTCTGTAT
TGGCGGTAGAAGGGGCCACCTCGCTTTACCCTGGCTGGTGGGTAAGAGTG
ATCAGTAAAGCGAATGGGAAAGTTCGACTAGAGATTAGACATCTTGGATC
TTTCAAACACCTTGGGCTGCGTTGAGAGCACTTCGTGCCTGGTGCCGAAG
ACTTAAAAGCGCTATTACAGCTGCACGAATTTGCCCCGTCTAACAACCGT
ACTAGCGAACGCACAAGCCACCTTTCATTGTAACCCTCATAGAGAAGGCG
TGGGACAAGACTGGGACATCTCATCTCCTTCTGAGGCTACAGACTCTGCC
CGTATCACATATTGGATGTTATGATATCCTCTGAGTCGTCACAAGTGCTG
GGATGTAAGCAATTCTCACTAAACGATTTAGAGGAGAGCGCGGATCCATG
ACTATAATTCACGGCTTAGCTATACTTTATTCTCTTTGGGCAAGAAAGTG
ATGGCTAGTTCGGAAAACCCCCGTGCCCGGCTTGGTGAAAACCAGGCACC
AGTATCAAAGCATAGACAATACGTCAGGGTGCATGCTCACAAACGCTTTG
GCTCCTAAGGTACTAAGTATATTCCGGTTCGATATCATCGCCCCGACGGA
TTAAGACTGGTGGATATTTTTATTAGTATACTTCCGGAGTGCTATGAACC
CTGAGATGCAATCCTCAACTTCCCCGGATCAAGCACCGGGTGTGCGTATT
TTGTAGGTTTGCTAGCTTAATGTGATCTGTGTATATCCTTGGGTCCGAGT
TGGAACCTCTCGCAAAGGTATCCCAATCATAAATGTACTAATATCCTGCT
GAAAGTCGCTTACGCCGGATGGTCATGAATTGACCAATAAGAAGCGTGGG
AGACGAGAGAACACCATTCGACATTACCACATATGGCATAGAGTCAGCAA
CCACGACCTGTGCTCGCGTACGTTTAAATGAGCCCTCGTTGTTTACTTGG
AATGTCTGCTTCATTAAAGCGCTTTGAAACCCTATCCGCTAACTTATAGG
CCTTGATGCTGTGCATACGAGACCGTGTATCTCGATCTGCATACTGCAAC
CTATTACGCAGCCTTTGGCGCCTGTTTACCGGTCGTAGCCCGAGAGATGC
CTTCCGTTGGCTAAGGATTCTCGGGCCAAGGTATGAACTATATGTCCGCC
TCCCATGGAATTCATCGGTTACTATACACAGAGGGCGCCCGAGATGGGCC
GAACTGTCACGATAATAGATAGTGCGTCCACATCTCGCATCAGCGGCAAC
CCTATATAAGACCTACGCCTGTAACTGCATGTGCATGGCCCTTTGCATCC
TAATCGTACTAGGCTACTTCACATCAGCTCGCGCTTTGTGCGGGAGAGAA
GGCATAGCCACCAGGCACACGTTACCGTACACCTGCGTGGCCACCGCGAC
GCGGTATTTTGAAAGCGCGATACTTAGCGCGTCCCAGGAGGGCTCTTATC
CTTGTAACTACCGCCGACCAGCCGTTAAGGCAGTTTGGTCGTAAGACCAC
CCCCGCGCAGTCGGTATGCAGCGTGAATTAACCGCAAGCCTCCCCGCACA
AAGGATGACGTAGCCTCACAACACTGGGTAAGATACACGAACCATGTGCC
TACGAGATATTAGTAATAGATGAGCATGTAAGGTCCTGGTTGAGTTTTAG
GCACTAGGATATAAAATGAAAGCTCTGCCTGACTTTCCTCAGGTGCTAAC
GCTCTTACTACACACTCATTAAGCTCATAGAGACTACGCCGATGATCCAC
TTCCCTGAGAGGCCTTCGCTAGGACGGTGGAAGCTGGCACTGTTAATTTA
CCACAAATGTGGCCTCACGAGGGTGATCCTTAGATAATACACGGTGAAGC
CTCCGGTTGTAAAGGTTATGCAAGGTCATTGTCTAACCGCCTTTATGGTC
AGCTATTGTGTCCAACACCACGATCGAAGGCACGGGTGTCGTGAGGCAGA
GAATCGCCCCCTACCAGCGTCTTGCGGCAGCTTTTAAAACTTGTCCGACA
TGTATTTGATCTAAATCTTGGTGGGTTGTCTCACCTCGGACAGTGGTTTG
AAGCACTCTCTCGATTCCCTTTTGGTCGGCAAAGGTAAGACGGTACACAT
TCGCATAAGGCCGGTCCTGGTTAACCACTTGACGGCCGCGAGGCCTAGGG
GACGCCGAGCTCACCCCGATTGTGCGGGCACGGGATCCGCGCATGTATAT
TTGCGTCTACCACTGCTCTGGGTCGTTAATAATCGGTTATATCACTTCGC
CATTGGCTTGCACACGGGAACAATCGAGACAGCTAATTTGATAATGGTAA
GAGCGGTTTAGGGAGCTCGGGCTGCGGATGGCGATACACCAAAACAGAGG
GACTAACCCCTGACTCCTTGCGGCTAAAACGTGCCAAACACCTTAACAGC
TCGATAATTCCTTCGTCCCACGCAACCCTCGGTGAGGTATCCCTGCATTG
TTGTCGGGGTAGTGTCACAGGTATCTAAAGTTGAATCTGCAAAGGTCGTG
TGTAGGACTACGGTAAATGCGATCCTAATGGCGGGTCTGACGAACCTCTG
CGGTTACACCATTTCAGATCCTTCACCGTCGTCGTGGAACTTTTCGCTAT
AGCTCGCTTCGATTAAAGACGTGACCCGTAACTGACGAATGTTATATTGT
ATCGTGACATAGCTGGCTTCCTATAGCCCTGAGGAGTTCATCCCCATGTA
TCCTGAACAGAATCAATCCTAGTGGTCTAGTCGATAATTATGCGGGATTA
TGGTCGGTACTGGCTGACCGCCTTAAATAAGATACACAATCTGGATTGAA
AATATAAGTACGAGTACGCGCCCGAAGTGTTTTTCTACTATGGAGCTTCT
AGGCTAGCGACTCGTACACAGAAGTTTGTTGACAGCTTTCACCTTAGTTC
CTATCAGGAACTATGAGCGTCTTTTGTTGCTTAAACTAACACCGTCGTCT
ACTTCCGGCTGCGTAGAGCCTCAAGACAGAAGGGCATCCTCGCACCAACA
AGCATTGGGCAAAGTGTTGCTCGGTACTTACCGAAGGGGTGTGTAGGCTA
TATCGGAGATGCGAGCCCTATGTCCGACAATTAACGCTGTGACAGCCTGT
GGTAATACCCATTACGAGTCTTACACCCAGCGAAAGAACGCACGGTAGCT
ACTGGCTTGAGTCACCACCGCCCTCCGCGCGCAAGTCTCTGTTATACCTT
ATCGAAAATAAATCATAGTAACAACCTCACCTTCAGACCGGGGCGAAGCG
AAGCATATCCCCGTACCCTTACGTGGGAGTTCTTCAGGCCGATGATCTGC
AAAGAATAATGGCCTCATCATACAACCTCATGTAGCATTCAGTGTCCTCA
TCTGCAGGACATGGCATTCAATTTGGTGAGGACCAATTAATTGTTGTTCA
ATTCTAGCAGGAGATCGGATCCTGTATTCACTTTTCAGGAATGGTTTGTA
AAGGGTATCCTCTTCCGGACTACGGCGCTTGAGAAGCACCCGCCGGGTTT
AACCCTAAAGAAGGTGATGCGTTTTCCATCTGGACAAACTCTAACTTGCA
GATAACATCGGCGGGTACGCGATTCGAGGAACAAGGATACGGCTTACGAT
TCCCAAGTCGGCTCGTTGCGCCAAGTAGACTACCGCAGCAATAATCGTGG
AGCAAGAGACGCCACGGCGGTTAGGATTAGATAAATGTTGTGTTAACACG
TCTGAAACTTGAAATCAGACCCTCTGGGGTCTTACAGCTAGCAAGGTGTC
CCTCATTGTTAGAATAGGCCTCTCTATGAAGCAAGGACGGAATGCAGCAC
AACTGTCCCATGCGCGGCCTCTTACGGATCTAGGATTATGTTGCTATAGT
AGAAGTTCGTGCCCGCCGTTATCGGGCGGCTCCTAAAGACCTAGTGGCAC
TAATAAAAACGTACCATTATCTTCACGCGACGGAGCCGCCTCTCGCCAGT
AATGAGCACGGCGCGTTGGAACCCATGGGCCCCTAACACCATGATGTGTA
GCCCGACAACAAACATTGACAGTCATGATATTCACGTGAGAATATGACTA
AGACAACCCCTATGGGCAGGAATTCTGTCTCCTCTCTGGTGATCGAAGGG
AAGTTTAGGCGCCACCACCCACTATCTACCTGCACCTGCAGGGGCCACCA
TAAGCTCCGACCATGGACGCGAAAGAGAGGAGAACATCGGTTGTGGGAAA
TCGAGTGAGGATGGCCTGACATAACGTTCGTACCGGAAGACCGACGGCGA
AGCACCGTAGTCCATCTCACACACACCTAACGGCTGAGTGCTAATGGACC
AATCACAGTCAATTAGACGAGGAGTTGGATAGTCTACTAAGTATCGCCGA
GTCTTACTCGGGACTTAGTTTAGACTATCACACGCGCTCACGTCGCTAAT
CCTATCCAGCAGGCAGAAACGGACCTCGCAGCGCGGCACGATGGTTATTG
CGTGTACACGACAACTAGCATGGGTACGAGCGTTCTAGCGCATTCTATTA
TTCTCGTGTATCCCGAGCCGAATGTGAGTTCTTAAACAGGTGTTTGAAGG
CACATCGTAGCGTTTGTCCGCTTCTTCGTTCCTCGTGGTGTCCCATGACG
ATCGACCGGGGACGTTGTTTTCCGGCTATCCGCTTGTTTGCCTAGCCGAG
TCCTAAACCATACCCTGCTCGACCGGATCCGCCACATACTCACCGATTAT
GTTAGCATCGGCGCTATGTTGTAGACGTCAGCGTCATATAGCTCTGGTTG
GCTGACCGAACCCTAGAACCGACAGATGTACCCGCCACAGTTGGCAAAAG
TAGAGTTTGAGCAATATTTGTCAGTGGAGTCGTTTGAGGGTGGTAGCATA
TTGTTGGAGGCCCGAAGCCGTCAAATACATACTTAAAGGTCGAACGCCTG
CACGGATCGCTCGTACCATCAAGCGATGAAATGTCCGATGTGGTGCAATA
AGATGTGCTACCCTTTACGCCTCCAATATCTGCATTCCCGCCTGGCGGAA
GTATAGTTAGCCGACCCTGCCGCTCGAGATAACATTGATGATGGACGAGC
GTTGCAGTGTTACCTTATCCGAAACAGATCGAGCTGTGTTCTGATAGATG
AATGACAGTAAATGCGATACCCGATGTTAATAATATCGATGCTCTTTCTA
TTTGTCTCCTGTTGTATCGAATGTTTAGCGTTAACTTACGGGCGAGATGT
AGGATTTACCACGCCGTCCGTAAGATCGAAAGTCAGGACGCCCACACACT
TGTGGCCGATCTCATAGTAGATGCGGAGACGGGCAATCGCTACATGCACG
CTGGGCTAGGCCTTTTAATGCCGAGATGAGATACGGCGCGGTCATGGCCA
AACGTGCTAGTAGTAGTCGCCCAGCTCGCACAACGAGTTCGGCCGACAGC
GTTTAAGGGGTATAGAGAGTTGACCCAGATTCATCTGTTTCGGGAATGGC
AGAAGCGTCAACTAAGGATCACCTATTAGCTTCCCAAGTAGTTAAAAATT
AAGGGAGCAAATCTCTGAACAACATGAGCATGGAGTTCTCTTCGATTACT
TGCGAAGTACGTATCAGTCGGGCCCTCCATGTTTATCTTCACCAGGGTTG
CTGAAAGTCGTAGCGTCACCTACTGAGCGTAAATGTCTTTTTTGCAAGAA
TAGCGCATTCTGATCTCGCCAGGGTCTCGCTGTGTAGAGAGGCGACGAGT
CGGTCCTAACGGATCTTGACACCGCTCAACCCTACAGGTGGGTCGACAAA
ACTTCGAGCCGAGGTTAACATACTGCTCGCGGCTAATCGTAGCTCGCCGC
ATGGTTCCATGGGTAACGATCGTGCTGTAACAGGATTCGCGGCTGTCACC
TTCCATTGGAGATGCAGCTGCTCCTTGACTCAGTAAAAAGTAGCGTTAGT
CGACAAGGGCCTGTCGCGGTGTCCGTTACGAGACGACGTATGGTCTTACG
TGTGGATAAACGCGACATACAGGCAAACTACTCACCAATTGGCTATTCGG
CTCAGCACAAGCGTCCGGGTTATCGTACAGGCTCCAGACTTTCAACATAC
CTAGGATGGTCCATAAATTGTGGGCATTAATCACCTCCTAATACTGTAGT
GGGGGGGTAACGGGTGTCTCTAGCGTCGACAACACGAGGCTTACATGAGA
GTTGTTCTTGAACGGCACACCCAATCCCACTTCTCTTCTAACTACCAGTG
GGTTGAACGGGGCAGCTTCGTGTTTTCCTCTTACAAAGCTAAGTGTAGAC
TCAGGTTCCCGAGTATGAGGCCGCTAGTGCCCCTGAGTGGGCTCAAGAAC
ACGGATTTCTGCCAAAGGCGTGTACACTAGTTACGAATTGATCACCCTAG
TTGTGTTGGCAGATGGTGTAAACAAAAAGAATGCTTCTGCCAGCTCTAGT
GGCACTTAGAGACCGTCTTGACAGAAGTTAGTTTAGTAAGGGATCCAGTA
TGGCCTGTTATGAAACAACATCTATCGGCCCTAAGGTTAGATGGAGATAG
AACTACATTGTAACGTTAGGGAGCGGCACATGTCTAGTCCTGTGGTTATA
TCTAGTAAGTTTATCTCAGTAACGAAGGCCGAGAGGGATTCGACCCGTTG
ACACGTTATGTTGCTAAGCTCTAACTCTGAATCGGAATGTAGAGCGCTTT
CAAATGTTGCCACTGCCTGACCACTTTGAACACGTTTGGCCACGCGCCCT
GACCGGACAAATTCTCGCATACTTAAGCCGGCCACTTTCCGCCCTTATAG
GTGGCCGCTCCTAACCCCAAGTTGGACGTGTCTGCTTCACAAAAGTCATA
GACTGGGCCTAACTCCCCTCGATGAGTTTGGGGTCCCAACGCCCATAGTC
CATAAAACCTCTAGCATTCAGCAAATCATTTATTATCCGACTCCCTGCGG
GTTGATGAGATGGGTACGGCATAAACCCGGTGGCCATAGTACAGGATGCC
CCGCCGAGCACGAATAGCACTCTATTCAACCGCGATATGACGGTTGTCAG
CTACGTAGAAGCAGTTCATTGTGTATTGAGGTATTGGGCCACGGGGACAC
CTTTGTAGTATAGCTACGTGCATAGTGGTACAATAGAACCGCGAATCACA
CGCGCGTCTGCAGTGGTCTCCCTCCAGCAGAGTACCGAGGGCTTTTTGAG
AATAGAAGCTGGTAAGATTAAGACCTCTTTGATAACTGCTCAACGGGTGT
AGTAGGCCTCGTCGAGCGCGTAATCCAATTCTCGGCGGGTCCTGTCATAT
ACTTGATGAAACGCTGTATACAAATCATCTTGCTACGCGGTGGTGCTACA
CCCCACACATTGGTTCTTGACCCGGATATCGAGAAGTACGCAACTGAGTC
TACATACAATTGTATCCAAGAGTATAACTGCTCTAACCCTGCCTCTCCTC
GCATAGAATGACCGGTATGAGAGGTACCCAGCTCGTGGGGCCAAAGTGGA
AAGGCGACGCAACCCATACTGAGTATATATGAGCGGTTTGGGGAGCATCG
GGCTGCGATGGCGATACACCAAAACAGCTGGACTAACCCTGACTCCTTGC
GGCTAAAACGTGCCAACACCTTAACAGCTCGATAATTCCTTCGTCCCACG
CAACCCTCGTGACGTATCCCTGCATTGTTGTCGGGGTAGTGTCACAGGTA
CTAATTGAATCTGCTAAGCTCGTGTGTAGGACTCGGTAAATGCGATCCTA
ATGGCGGTCTGACGAACCTCTGCCGTTACTACCATTCAGATCCTTCACCG
TCGTCGGGAACTTTTCAGCTATTGCTCGCTTCGATTAAAGCCGTTGACCT
GTAACTGGACGAATGTATGTTGTATCGTGACATAGCTGGCTTCCTATAGC
CCTGAGGGTTCTTCCCCATTGTATCCTGAACAGAATCAATCTAGTGGTCT
GTGGATAACTATGCGGGAGTATGGCGATACTGCTGACCGCCTAAAATACC
ATACACAATACTGATTGAAAATATAAGTACGAGTACGCGCCGAAGTGGGT
TTCTACTATGGAGCTTTAGGTAGCGACTTCTACAAGAAGTTTGTTGACAG
CTTACACCTGGGCCCGGCGCTGTCAGTGGCCATTGGGTGGGAGGTCGTCC
ACGTGCAGGACAATGCGTACTCCGACTTTTATCACGTGCCTGCCTAATAG
TGCTTAGTATGTTAAGAGGACATGAGGAATCGGTCCAGAACAATGTGCAA
AATGTATCAGGTATTTGGATCCGGCTGGGTGCCATTTTTCTGGCTGAACG
ATGAGAGGTTAGGTACAAACATCCTTCGATTGACTTGCCTCCCAACGCTC
GCTTCTTGGTAATTGTCGCACCCGCTTACGCCAATTCCTATCGTCGTTCC
CGCCGTATAATCAGTGCTAGCGCCCCTAACTCAGGGAATTAGACTGTATC
TGCAGAGATTCCTAACGAGCTACCGACGATTAGACTTATCGGGAGGTATG
ACAATATCGGAGTCCTCCGTTGGGTTTCTCTTTTTCTAGCGCGTTTTACT
TACGATTCATGCGGGACTTGATCATACGGCACCTGGCATTTCGGGACGAC
GCAAAATCATAGGGGCCTAGGGATTTCTAACGTAAAATTCAACTGCTCCC
TGCCCTTAATACCCCTGTGGGCTTCTAACCGCCCAATTACACCCACCTTT
GGTGTAGGTTAAGGGTCCATGTCCCTCTTACATAGGTTACCCCATAGAAT
GCAGCGTCCATCCACTGTACTGTTTTGCCCATCACGATCGCGTGGTCCAA
GATCGGCTGTAAGTGGAAGGGTTAAAAAATAGCTCCATATGGGTTGTTCA
ACGCTGTTAGCGGTCTCTAGGCGCGCGTCCATGTAATGGCGGGCGTTTCT
GCTCGGCGACCTCAAAGTTCGCGCCGTATTTGAGAGGACATAGGCAGCTG
TCTCCGTCTACCCACCACAGGTAACCCCTGGATGACTAGACTCGGAAACG
AGCGGTGATCGAATGCGAACAGGCCGCGCGCGAGGCTTCCTGGACAAATA
TGCTGCGTGTGGAGTTAGCGCATGATGGAAACGAACCATCACAAGCGCGC
CGGCTTTGATCGCTCCTATTTGCCCAAAGCGATTTTAGAAAGCAGTAAAA
GAATTGATTGATCTGGCAACTACACCACTTCGGAAATCGCAATCGGGGAG
ACCGGAAACGATCTAATCCACCGGAGGTACCGTTGAATCGCAACTTGCGG
CCCTGCCCTGGGACTATAGTACATCCGCTACCCAGCTAGTATTTGCCCCA
TAGTCCGTGTGGCACAGGTTAACAGGCCCTTCGCGAGTAGAACCTCTACG
AACAGGATTGCCATACTACTTTAGCGTACGCTCAAGTTTGGATTGGCGCC
TTAGACATAACGTTAAACGAGATTTGTCCAGCAGGCAGAGGTGGAACCGG
GAGCTTTTATTTCGACCTACCGTACTCAAGCACACGCAATTCGACATGAG
ATCATCCCGCTTACATAAGCGGTGCCGGATGGTAACAATATAAATCTCTA
GCGGCTTGTATGAGTCAGCAATTGCACGAGGATTACACCCGGTTTAGGTA
CTGGCATGCCCTAAAAATAACAGGCTTAGTCGGGCATTAGCAGCACGCCC
CGCCGGTTGAATTTACCAAAGGCGGGTGCGGTCCGCCAGTCATCAAGACA
GGCACTGCCGAACCATGACGTCGTCCGGAAAGAGTTGATTAGAAAGAGAG
CTGGATGCACAGGTTTGAAGTCGCTTTCGACCCAGCTTTGATACTATGGT
ACAAACATACGCATGCATCCTAACAAAACTAACATGCCATCGATCCTCGC
TCAATAAGTATATATTCACCTCGGGTAAACTTAAAACAGCATAACTATCG
TAGTCGGCGACTGTTCAAGGGTAGCTGCGCGGGGCTCGAAGGGGCAGCAT
TAGTATAGTCATACCTCATGCACAGATCTGTCGGCCTTTAGAATAACTTC
TAACGTGGCATATCCTCGGCTGAACTCCGACCAACGGGGGAGCATGGCGG
GCATGCCTGGTGCGTCTTACTGCTTTAACGCCAATGCTCGGTTCTCGGTC
GCTATCGGTGTGTTTCCTCTCCCCCGTTGGTCTGATTATAGGTAGGTCTC
ATCCAGGGAGACTGATGGACCGCCGTAGCCCAACGTCCCGAGAACTCTAG
CCAAAGCGATCTGAGTGCGCCGCGGGGGAGGATGATTCCAACTTTTCAGG
GCAGAGCCTATGGTCCTACCAAACAGAAACCGTGGATTCAGACTGACTTT
TTATTAACGCCCATCGTAGACACTCACCATGGACAGGGTACTACGTAGAC
ACGGATATCAGATACTAGGTACCCGTCCCAATGGCAACAGGGTCCCCGTG
AGCGAAAGGACCTTTCAGGGACTCGCGACTTGCACTCTGTATAGGATTTT
AAAACCGGCGGCGTGGAGCCTAAGGTCTTCATAGGTAACTATATTCAGTA
GAGCGCATTCAGGCCCAGTTACTCAACGACTAACCAGGGAGGACCGCCGC
CACGCTACTGGATATCATCCATGCCGTGTGCCTTAGTCGAACATCCGTAG
GGGGAATCAAAAGGTAGGTAAACTATAAGGCTAAGGAAATTGCGCCGTTG
GTGGGGTTTTCTACCCCCGTTGTTATCTGGGAGCAGCCGCCGCGCGACCA
CTTAACCTGGGAATTAGCGAGGATGTAAAGCCGGGTCGAGCGGTTAGCAA
TTCAATACGTAGAGAGTGCCTGACCCCAAAGCGTATAGGTGTAAAACTGT
CTTGGTCCCCATACTGCGATGCTTTAGCTGGATACCAGGGATGCACTATT
CTTCGTAAGCTCTGGATCAATCAGAATAACCGATAATTGGTAACACGCCT
GCCCTGTACAATTGAGGTATTTTCGTTCGGCTTCTTGAAACGTACGCAGC
CTGGTCCATTTATATTTTTAGGCGGACTGTTAATAGTTGGAATTGTAGCT
TGGCATGGTACAAAAGCTGGTCAGATTGTAATCGTGGGAGGTCGAATCCC
AGGGCTTCGTCCTCTTACGGCTCGTAAGACAGGCATACAAATGCGTATTC
TATTCTGCCAGAATCCTATCTACGCTAGGTTTACATCCGAGGCGCGTGGG
ACTGCTAAAGGTTAGATTACATATTCGGATACTAGTGCCCAAAGTCGGAG
TCGAGCCACTGGTTTTTCCTACAAGAAACACCTTAAAACGCACGTACCGC
GGTGGCCACTGCAGGAATGATCTTGTCAGTTATGTTTCTTACCCGGGTCG
TGGAATCCGACTCGCCGTATGCAGTTTGAAGAAGGAAAGCTATGAAAGTG
AACCCACTAGGAACCACAGTTCTGCGCCTCATCCGATCTCACTCGTCCGA
TTGCGTTTATGAGACACGCCCCCAATAAGACGCTAGAGTTAAGTTACCAC
CGTGTGTAAACTATGCACCCGTTATTTCGACCTGTTGGGTGGACAAGCTA
ACCTTATGCAAAGACTTCTCTCCCACTTTCAACAAGTGCTATGGGAAAGC
CAAATGCACTCGTTAACAAACTGTACCAGTCATGACAAATAGGGGGGGTT
GGTTTAACCGCTACCCAAACACTGAGCCATAGACCTCCGCCCATTGCTCT
CAGTAAAAAATGGACCATATTTGCACATCCACCCGGGAGTGATCCTGCTA
TATGTTAAAGTATTATAAGATCAGAGCACGGATCGATAGGTGCGGCGGCA
CCATGGGTGTTTGGTCTAACTAGCGTAATGTTAATGAGTCTGGACACCCC
AACTTAAGCCTGGCATTATCTGGAGAAGCATGTAGACGCGCTCAAAAGGG
CAGTGAACCCGGGGCGTGTGAGCCCAAACTTTTGAAAAACCTAGCAAGAG
GCCTGTGCCGTTCATTACACTGATACGCGGCAGACGTATTTACCATTTTG
GTATCTCTACAGCACCGCTTCATGCAAGGTGGAACTTTGTTGTAAAGTTG
ATTCCGACACAGCTAACCTCCATCCAGGCAGAAATTGATATAGGAAGTAC
AAATGATCTCGACGCGGCAACATAACATAAAACGGTTAAGCCAGAGACAA
CCTGCCCCTCTCTCCCACTGATATACAGTCGTGTATCCATAGTCGTTCTG
TCGCGTCCGAAACAAGCTTGAAGTGTCCGATGGCAACTGCGTGCAGAGCA
TAGCCTGTCTAGCCTACTCAACGGGGACCGGATGCACTGACTCAGATAAA
ATTGAGCTACGACGACGCGTCTTAGATTGCCCTGTACTTTGAAACTGATT
AGCTAGGTTACCACCCACAACTGGAGAATTAACAGGGTAACGCGGTATCT
CATTGTGTGGCTAGCCGCGTGGCGGGTAGTTACGACGTAACCGTTCGACT
GCTGGTAGGAGCCGCAGCGTCGCTTTTGCTGGGACTGGTGATTCTTAATA
TGGGCTGATACATGGGCAACCGGAGTGCCCGCCGGTGACTCGATAAGCAG
CAGACGCTCTAAGCGGCTCTGACCATTGTCGACGAGTACAGGCTCACCGC
TAGATCGTATTTGCCCTTGCCTAGGCTTTCCAGCGAACGTAGGATCGTTC
TGACGAACGACAATCTAGACGTTGTGTCGATGGCCCACAAACCTATGGCG
GCACAACGCCGACGTTCCCAGATTGTGAACAGGCAGATTGGTCCGTAACG
CTGACCTATTTGTCAAATTCCGGTGGGCTAGCTTGTGAGTATGACAACTG
GAGGGGGCAGTCCTGTTGCTTTCCTGCATTAAGCGGAACATGGGCTTGAT
AAAAGCCTTTAACCGTTTACAGGGAGTAGTCAGCGGCCTGTTTATAACGA
AGATCTTGTCAGGTTCAAACAAGACCAATGATTCCATTCGACCACATAGA
CCCGTAAATTTGTCGGAACGTTCGGTGGCATGCTCTTAACTTACTTAAGA
GAGTGATCGAATGAGGACGTCTCAGAGGAAGTAATTTCGTTCCAAGTGAT
CGTAATTGTATTATATTTATGCATAGTCGTTAGTATGAAGGCCTTTAGCA
GCGATATTGTTGGCGGCTGGGCACACTAGGTCAGGAAAAACGCCACAGTC
GCTCTTGATAAAGATAACGCTTTTTCGGCCAATACTATTGATTAACTGAG
CTTTGAAATACCCGCAACCTCCCTATTTACTACCCCCGCATCGTAACAGT
TCCTTGCTAATGGAATCACATGTACCGGTTGGCTGCATATCCATGATTAT
CCAATGTTAATGTGCGGGCTTAGGGATAATACGCGTCCTACGGAAACTAA
ACTATACTGGCCGCATTTGATGAGCGGCTGCACGAGACGAGACCAAAGTT
CCCATACGAAGAGATACACTATACGAGTAGGCTCTACGCCCATATACGGG
TCAGGTGGAGTCACCGCGCCTACGGTCCTCATATGGCACACAACGTTTGG
GTGGTATTCAGGAAGCAGTCCCCTCCTGTACATGATTGAAAACTCGAACT
ACTCAGTGTTTATCCCCTGACTAATCATGGTTCACGGTCCAAACGGGGAA
CATCCGAAGCCGTCCGCTTTTGACAGGATGGTAGTACCCAGAACTGAGGT
TGTTTGGATCCCCGTCCCAGTTCACTAGAAATTGCCTTCACTGGACCACC
GACGGCCACCGGATGTGTGCACTCACTGAATTTCGCTCCCCACGCTAGAG
AGAAATTGCACTCTTGTTGAAGATTCGTGATGTAAAGGAGTATGAAATAA
TTGCTAGCAGTCTTTTCTACCACAAGAACGATCACGGTATCCGGCGTTTG
CAAAGTTGGATCCATGGAATAGATCTAGAACTCATGCATTCTCATGGTGT
GAGTCCAATTCTAACACAGCTGCAGATTATCTTCGTGTTTATAGGTACAG
CCGAACTATATACTCGTCGCTTCTCTAAGTGGAGGCGGATCCTACTGAAA
GCAACACGAGCCCTACCCATATTGTACACTAATGTTTCCTGTATCCCTCA
GTGATTGCACTGTTCACACTGGATCTGTTGCCGACTAGGTACCCGACATC
AATTGGAGTTCAGCGGTAGTGCTCGCATCGCAGCGCTAGACAGCCTTATA
TGTGCAAGCGGGTCGGCATCTTCCTTGCTAAAGCATAACGGGGATGTCCA
TGCAAACGGAAATGAATGGTCTACGTTATGGTTCCAGGGTACATTGGTTT
TTCGTATGGCTGGACAGCAAGGATTGAGTGCTGGGCGCGTTCCTCGCGGG
GCAGGTGCAAGATGCAGCGTTCGAGTATGGAATCCAAAGACGATCCCTCA
AGCTAATGCTCAATCGAATGAAGGTATTGTACGGTCCCATTCGCATTGTG
GAGCGATGTCCACGCGACTGAAAAACACCAGGTGTCAAGTTGGGTCCGGG
GATGCGCGTGTCCATAAGTGCATCGTTGTAGTACTCGACTGGGAACCCCC
CCTCGGAACGCTAAAGGGACCAAACATCTACCTAAGTTAGTTCAGCAGGG
GAAATAGTTCAAAGATATACCAGCCGGAGCCCTTATCGTTCCGAAGACCC
GTTCCATTGACGACCTGCGAGGTCCCACCATGGTAGGTCGCGGGACCGCT
TCGTAATTAATGAAGTACCACCAGCTTCCACGATGATCATATTGTTGCAG
TATTCCAGATCACGAATAACTGTCACTCACCGGAACCTCCCTATTCGATC
TGCGGGGGCGTTAGAGTCTGACAACAACCCTACTCCATAACGATAGAAAA
TTCGGGAGGACCAGTAGGCGACAATCGTCGGTTAGTCTCTGAGACTGACC
ACCTGGATCGTTGGACATGTTAACTTACCAAGCGGGCTGAGAAACAAATC
TATAAGGTTGCAAGAAAGGAAGCTGCCCGTTTAATCCGGGTCGACCCAGT
ACCCCTATACAGGGGAAAGAATGCATGACCGCGTGTCTGCTGCGCAGCAG
GTAGTCAATACGCTGAAAGGTTCCCTTTCTAGTGCGCCCTTGACAGCCCG
GCCATTCGTAGACCTCGAGCCTAAGCACTCCTCTCAGAAACCGCTAGGGT
GTATGCTACACTAATGGAATAGTGTAGATATCGTCTCGAGATTGAGGGGT
GCCCCGTCAGACGAGATACTCAGCGAGTTGATTCCCTTTATTTATCTAAA
CAGCGCCGTATTGGTGGGATGTTGTGCGTTATTCGTCCACATGGAATAAT
CTTCCACCACTCCACGTACGGTTATGTTAGCCCTATAGGACGTAATCCGA
CATAGCTTTATACGAGCTAAAATGTTAATAGCGATCGCTTCGGAATGTGT
AAGTGGAGCCACTGATTGGGCGCGACCCATGATCAATTCGCTAGCGAGCT
CCAGGACTCACGAAAGTGGTACATTACCTGTCGGCAAGGGTCTGAAGTAG
CTCCAATGTATCGCGCTTAATAAATCTCATCTGGACAGACTGAGTCGGAG
AAAGACCCCTTCCATTCCAGGCCACATAACTCAAGGCTGGAAAGCCCGAA
AACCTGTCGATTCGTACTTAGGAAGGCATAACAATATTAGATGTAACCCT
CATCAGGCGTGGGCTTTTCTATGGTACTAAAATAGATCGCGGCGTGACAG
CGCAAAACGGCTCAGACAGTGTCCAAGCGCTTTGGAACGGCCGCCAGATG
ACCAATATCAGGTTGAATGGCCGTTTGCCCTAGGCCCGTAAATCCCAACG
TAAAGGTTGGATGTACGGAGGAGGGCGGTCAAGGATCCGTGTTTTTAAAG
ACTGCCGGAGACCTACTGATAACCGTTGGATCCCTACTGGAAAACCTTAC
TTAGGTTCCTCTCTACACGCATTTCACTCTAGTGAGTGAGGGCAACACGG
ACCTCAGCGGTCATACGTAATTCGTACCCTATACCGCTGGGTAAGTTCTG
TACCAGCTCAATGTTACCTTGGCTGGTTGTCCTGTGACCTCAGCGTACCA
GTATCTCCGTGCACGTTTCTGATCAATCCAGAGACTTGCGTTAGAATCAC
CGCCTCTCGTTTATTATTGCATGTACGGCGACTTGACAGACCACTGCCAT
TCATATTCTATGGGCTTCACTCAGAGTGAATCGAACAGTGCACTCAACAT
TGGCTCCCGCCGGGGGAGGCGGGGCCAGCTGTCCTCCCTGTGGCCTTCTT
ACCAACTGTATCTGGCTAATAATTAAGCCATACTAAATCCCTCCGAACAT
ACCTACCGTTCACTTCGTCCCCGGTCATCTTCATATGAAGACGAAACATG
TCGAGTGCACATGACCCCGTTGACTATCCACTTGGTGTGACGCCGGTCAG
AGTCGGCGCTGAACAATTGCCTTTGACCAACGCTCTCATTGGAACTTGTG
GGGATCCGCCACCTTCGAACAGAGTGAGTCGAACTCCCGAAGAATCCCCC
GAGAATCAGCTGTGGATGAAACTACGTCTTGCTTGGGAGTACTAGAACGC
ACTACGGTCATGCCGCTTCGCATCTGCTGACGTAAGAAGTGATGAATCTG
TATCAATCACTCTCTGCTCTAACAAAGCAGCTGAGGCGTAGCTAGATACC
CCTCTTAGATGGTTATACCGTACATGGCGTGCGGAGTTGCCAACAGAAAG
TTGCGCACATTGTGCCAGCTAAAGTTTTATAGTAAAGAGTATTTCTGATA
ACTTGAGCCGATATAACCATACTGTCAACGACGACGCCGGAATGCACCGC
GCCCCAGCCGTAGGTACTAGGGTGGACAGCTCACTTGTGCTTCATAGGCA
GGATACCGAAGCAGAGTATACATTCAGGTCCTAGCGATGGAACCTAAGCT
AGACTGGCATGTTAGACTGACGCTTGCCACAAGTATAACCCGGAATTAAG
TATGAAGAACACGCCTCCAGATACACTGTGATTCCAAACAAAGCGTACGC
ACCGGAGAAATCATGGATGAAATGACAAAGCACGAGCCGATAGTCTGCCA
CGGCCCGATCGCCACCGTCCTCGCGCGGACATTAATCTCTATCGGGCTAA
GCTACGTTGGCAAACAGACGGCATAGGCGCGAGCACCTTCGTCTAACGAT
ACCCGCTGAGAGCTAGTGCGCAATGCGAGAAGACATAACCGGCGCGCCGC
AGCCGTCTTCCTTAAAGGGTGTCGGGCCAACGTCCATGTCAGCACAAGCC
CCGCCTTTGGACCTGCCTAAAGCCTACACTACAACTTTTCGCATGACGGA
TATAGCGAGGTATCCCTTCCGTTGCATACCCTCTGGCTCGATGAGTCTGT
ATGTTCTCGCAAGGTATGCTTGGTGTTGTGGTAGCACCGCTTAACTCAAA
TTTTCTGCCCGTTGCGCGTCCATATTGTCGGTCGTGTGGGCGATGGCTTC
GGGGCGCAGAGGTAGTGATTGTAATCCACCGGCAATTCTTAAAAGTTACT
TGTTCTGCTATCGGTGCGTGGGCGAGCATGCATCACAGGCTGACTTCACT
ACGTGTGAGCTGATCGCGTTGCCAACGAACCGACAGAAGCAGAGAGTTCA
CTATGGCTCAGCGGATGAGGCGCCATCTTCTTTGCAATGAAATTCGGCGC
GGATTACATCTAGTTAGGGTCATGGAGAGAATGGACATGTATGCGTTGAA
ACATGGAGAAAGTATATAGTAAATTCTAAGGAAAATGGGGGGACACATGC
CTGGGCCAGCGGAGTGGCTCGTTTGGAATATCCGTTTGTACGTGCACACG
ACTCATCGAAGGTGGAACCTATGCCGCTGCGGCGATGGATGACGTGCCTA
TATGCCATACGCATATTCCTCCAATCATGAAAGTACCCTTGACAGGGTGT
CTGGCATCCTTCCGTGCTAGGCAACCACACAAGTTAGGAGCAGGTACACA
TATATACACGGTATGGACCTACCGTGGTCATGCAACTCGAGGCAGTCCTC
AGAATATTCCTAAACTAGCCCTCTCAGAAAATACAACGGCGCTTTGCCTG
GAATCATGTAATCACAGGAATTTAACGGTGCGATACCACTTTCGGTACCT
CTCTTCCTTTAAAACTAGTATGCAACGAGGGTTTTCTCTAATAGCGACCA
AGGTCCCGACAAATTGCTTACATACCCGCCCTGTTGGTTATTCAATTCCT
GAGCGATGACCACAGTCCTGCAATTAATTGAGGTACGACCGTCCGATCGT
GCGCGGATCTAGGCCGTAAGCAGTCTCCTTTCGATCAGCGGCGGTACTAA
AGATGATGGTAACAGCATCCTCGCCGTATACCCGCCGTATTTTCGGCCCG
CATCCATCATTCAGTGTAGACCTGGCAAATTTCTCCTGGTTCGTTCCACG
CCTGAGCCCCCAAAACCTACTCTGTAATGCACCGGAAATACAGTCCTCGT
TCCTGTTCATAGGTTCTCTCCAGTCGGGCAGTGTTGTCAGCGGTCTGCAC
GAGGTCTCTCAAGGATCTGGAAAGGCCAATCGTTTAAGCGGCGACAAGAA
CTCCGGCTTGGTACTACGCCCCGATCCCAAGACGTAGACTGACAGATGCA
AGAGAGTCCGCTCCCGCCTAACCATCCTGCAGAAAGGTCCGGGCAACTAG
TAAAGGCAAGAAATCGGCTTCCTTAATGGCGGCGAGTCCAACCCCGTGTG
CGGGAGAGTGATAACCTTGTCTCACACGTTAATTCCTGAGCCAGATTCTA
GCCGACGAGGGAAATATCTCACATTTGCTTGAGGGGTTACGGCCTTTTTT
TACCTATGTGACAAGCTGGCACGCAAGGCACCTGCGGGCCTTATCCCTAC
TATCGATTGTGTAGCCGGCGTATCGCTGCACTATATGACCGCCGCGCCAA
CGCCGTCGTTATTGACTTGTAAGCTAAGCGTAGCGTTGAACGGCATGGTA
ACGAGGACTAGCCAACTACAGGCGCTCCATCCAACCATCGTGGTCCGGGT
TACAGCCACATGTCAACCAGCCGACTACCGTGGAGTATCCTGGAGCGGTG
TTCGACGGCCATGTAAGTATGACACTCTGGGTTTACCCAGCGTACACCTG
AATTGTACAGTATCCTATATAGGCGGGTTTAGGGGTTCATGTCATTAAAC
ACGATTGAGTATCGCTGCCGCTCCACAAGAGACAGGTTGGGACGTGACCG
GACTTCTATCTTAACTACCACATTGGACATTCCGTGGGTGACGTGCACCA
CGTCCGTAGCCTCGCTAAAGCATTCCTGCTGAGGCGCGTTTTATACGCAC
GATCCAGTTTTATCTGCTAGACCATTGTCTTGGGCCTTGAGGCCAGTATA
GTGGGCTGGGCTGAATTGAGGGTAACCGGCCGAAAGGAGTCCGACTGGCA
GTCCAGTGGCCTCAGCGAAGACATGTTTCTTAAACAGGTACTGGTACATG
TGTGAAGTAGGTTAATGCGTCGATTGATAGATGGTGGTTTTTCGAGCCAC
GCAGACAAGAATGGGAGACTCAGCTTTATATGTTGGTTAACCTAACGGGT
CTCAATATCGGCTCAGTGTCTCATGTCCACCTCGGCTGGTCACTAGGTAG
GCGTCTCGCACCTACTGATATGGATTAAGTTCATTCATGCAGTGCGAAAA
TCCGTGATAACTACAGCCGCGAGTAAATCCAGTCGTAGTCATTACGGCCC
CAGTATCACCATTGTCACACACTAGAAGTTAACGTTTGCTCTACCATTCG
CCGCTTGCGTGAAATATAAAGCTATCGTCGCCCCTGCGGCGACCTTTGAG
GCCCAAGGGGCGTGACGCAGAGCGACAGAGGTAATGTGTCGAAGACGTAT
ATCTAATCCGGTTCTCAAATTCCCTCCTTATTCATGGTTTCGATAGCACA
GTAACGCGTAAACAACCGGTGCCCTGTACCCTAGCGTTTTAATAACGCTC
CTGGAAGTTCTCAGAAACGTTGTGAGCCAGATTGTGAACAGGCAGATTGG
TCCGAACGCTACCTCTTTGGTCAAATTCCGTGGGCTAGCTGTGAGAAACA
ACTGGGAGGGTGGCAGTTCCTGTTGCTTTCCTGCATATAAGCGGAACATG
GGCTTGATAAAACATTTAACCGTTTACAGGGAGTAGTCAGCGGCCTGTTT
ATTAACGAAGATCTTGTCTAGGTTCAAACAAGCCAATGTTCCATTCGCCA
CATAGTTCCGTAAATTTGGCGGAACGTTCGCTCGCTGCTCTCACATTTTC
TTAAGAGAGTGATCGAATCGAGGACGTCTAGAGGAAGTATTCGTCCAAGT
GATCGTAATTGTTATTACTATTTATGCATAGTCGTTAGTATGAAGGCCTT
TAGACTCTTTGGCTCGGCACTGGATTAACGGATAATGTACAGGTAGTTCA
TGTACGCAAACTAACTTTGGAAGCATGAATAACAATAATCATGTCTCGAC
TTACCGCTTCCAATCACACATATATGAATGAACATAATAATCGGAGCGGC
GGATTGCGCCTGGACCCATGGGACACTGATACCGCATAGAATATCGCCAC
TACTTCCTTGGATTACACACCGTGCTCAGTAACAGTCTGACCCCACTACC
CTCTGCAGATGAGCAGTGTTGCGGAGTGTTCTTAGGTCGTATAGAACGCC
GGCTGAATACAATAGTGGTGGCCAGCCGCGCTTCATTTGGCTAGTAGGTC
GAATCTGCACTGACCACTCTGTTTATTGGGATTACGTTGGTATTGAATCA
AACAACTGCCGATAGCTGCGTCAAAGCTAAACCCCCTTCTGCTGGCTGTC
GAGGCTCATACACCACCCATCAAGAACGGAGTGTAATGATGGCGTCATTT
ATCGGGAGGTGTCAGTGCTCCTAGATACCAGATCTTTCTGAATTTAGATC
ATCTATCGTTGTCTCTCAAGAAACCCCGCGGTCGGGCGAGGAATGTTCTG
CGACAACATTAATATGTTCGGGACTGGCGGAGAGACTGCTGTAGATCAAG
ATTGTTTATAGTGGGACATCGTGCGAACCACAATATAATGCGCTATGCTT
TATGTACTGTGGGATGTGTCGACGTTGGGATGAACTACATTACGTTAGAG
CTTAGGTCGGGACATCCCACTGTTACTGGGTCGTCATGATGGGTTAGGAC
CCCGCCGCTCCCTGAATGACACGACCGCACGCGCTTCGCGATGGCAGCGA
GACGAGCGAAAGTAGGATCAGCCTCTAATCCGTTAACTATTCAGCCTTGC
AGTTTAAAATCCTGGGAGGGTCCTTGTGCATGGGATGGTTTAGGATTCCT
AAATATCTATAATATGACGTCGCCATAGTTCACACTCGGTATTGACCGGC
TAATGGGTTCCGAACTTCTCTAGAGCTGTGTGATTGTTACAATTGCATAT
GATGGAGGTAAACATGTGTACCGATTGGGGGACACAGAGAGCAGGCAGAC
GGCACTTGGAGAATGATCGTGGGGGACAGGCATGTTGAGCATATCTCTGA
GTATTTACTGAGCGACAGAGCATCGTATGACTGTGTGACGTTTATCGCTG
ATCGGTGCCGAACCCGCTCTAGTGTGCTTCAAGGGCAGCACCGCGCTGCT
CGGCGCAGTGAGAGTCATGGAGAAGACAGCGCGAACAGGATGCGGGATCT
AAAAAAGAACGTAGTGTTTAAATACCCGTCATGCGTGCTGCATATCTTCG
TCTGTAGTGGACGGGCCCGCCGAGGGCTGTATACGCTGAGGTGCTGATGA
ACTGCGACATGGGCCTGAATAGTATATGGGTCTCCTTTAGTTGGTGGTTC
TTCGCGACAGATTAGTGATAACTTCTTGACCCTTGCTGCACCGCGAGAAA
GCTATCCCCGGACTCTTAATAATCAAAAAGAAAAGTCTTAACTGCGGGTA
GTCCGCTTTCCCCGATAGCCTTGGGAAAGTCGCCTCCGCATCTATATGTG
ACCATCCCTGAAGCATTCTTGTTAAATAAGCAAGCGCACATGCCTGTGCT
GATACAACACAAGATCAGTACATCTGCTCAGCTTCTCATCGTACAAAATG
CAACCCCGGACCTTACTAATTAGGCCTCGCTTACATGAAGGAGGGCTCAG
GCGCCGCAGCTTCTCGGGCCCACCACTAGCTAGGCTGCTAGGCCGACTCC
CTTACTTGTGGTAAGCCGCTAGTTTCTGTTCTCAGCACTGCGAATTGAAT
ATGCCTGGCGTCACACTTCTTAGATATCTAGTGCCCGGTATGGGCGCGTA
GTATTAAACAAATGGGAAAGCTAAACTGCGAGGAATACAGTTCCGCTAAA
TACGCAACACGCACGGGGCACCCGATTTAATAGTTACTTACGATTTACGG
TTAGTTATGTAGATTGGGGAATTGACCCGTACCTCAGTGATAAGCCTGTT
AAATATAGGCGGGTGGAGAGTTCAGTGTGACAACATTGAACACCTATCAC
TTTTTCGTGGAGTTACCACCCAGCGATTCATAGATCCTCCGGGGCGGCCA
TTAGTCGGTCGATGAGCTGCTTATGAACGTCTCGTTATAACGCGCTTACC
ATAACGCCCCCTTCTTGCCATAACAGGAGCCACCCGCGCACGTCTTAGGG
ACAAGGCGATCAAGGCGCGGATAGCCCCGTATTTTTCTCTTGGATGATAT
ATGGGACACGAAAGACTCACGTCCCGAGAAAGCGCTGGACCATCGCCGAT
AGTTGTGCTAATTATCGGAGGATCCGTACAAAATTCCATGTCCCAAGCCA
GGACCCTGCAAGTAGGCTAGGATCTCTTTGGTAGGAGCTGATCGTACTCG
AAGCCATGTAGTGTTTTAAAATATATGCTGCATAGGCTATTGTCGTTTAC
GACATTTCGTGACTAGGTGTGATTTGACTGGTGCGGTTCATGACCGGACG
AAAGCGTCAGACTCCGCGACGCCCCATGGTACTCGTTGGAGTAACAATAC
CCGTTAATCGCGATCCACGTCCTGCCAATGGTTCTGGCATTGGCATGTCG
GTGTTCTGCGTTGCTTACATCCTTTCTGCTGTGCAATTTTTACAGGTGCC
GGAGCCCCCTACTCCGAACCCCGGTCTGCTTTATGACCATGTTGGTGTAG
ATGCTCGTGGGGACCCTTGGGGATAGCCGTAACAGAGAGTGAACCAAACC
GAAACCATGGTTCCTTCGGGCCACTCCCTTCCCCAGAACATGAATGAGCT
GTGAGAACGCGACCTGGAGCGCGAAATGCCTTGGGGACGGAGACTAGTCC
ACGGCGTCCGCGCGCGCAAACTGAGGCCCCTGTATCGCAATCTACACGCT
TACGGCTTACTTGGAGCCGCCAAGTCGAATTAGGAGAAACGCTCGGACTC
GGATAGTGGGGTTACTAGTCCATTGGTTGATGGCCTGCCCCTTACATAAG
TATCTAAGGCACCGTCCCAGCTACGTTTACCAGGCACTCTAACCTATCGC
TATCAACTGGTTATCGAAATTCAAGGGTCGGCGCTGGCCCTCCGAGCGAG
AGAAGAGCCGCCCATACGCCAGGATGTCTCATCGTTACACACACGAGCAT
TCCAAGTGATTTTCGCGGCTACGGTCCCGAAAGCTACACCATCAGATCAT
TGTATGTCAGATAAAGGTTCTGCACCGCCTATAGCAAGCGCACAAGCACG
AGACACTACCCAAGAAAATAGTATAAGTGTGTCCTGATTTATCGAAAACA
ACGACGTGGGGGTGTAGATGTATCTATAGGAGCGGATCCAAGTCTAGAAC
CCGGGCGTTAGGGTGTACGTTATCAACCGCCTCTCAACTATTGGTCTATA
GGACCTAATCATTATTAACATCTAGGGTTCCGTCGTATGGTAGCACAACT
CCACTCGCGTTGCGGGTTCGTATTGTCAGGTCTGAAGGACGTAAACATAA
CAATTAGCTATTCTCATGGAATATGCCCACTATTATACATTGAGGTTAGC
CGCTCGCAACTCTCAATTCCCACCAAGCTCGATAGGGGCGTGGACTAGCT
TCACGTGGCTCCTATTAGGAATTTCCGAACTTGGCAACGGCGTGAGATTA
GGTGGCGGGGTGCGAGGGGTAGAGTGTCAGCGCGGAACCAAAGGGCCTAA
CGAATGTTGGTGATCGTCTCCGGGGACATACAATGGCGGCTTTCCAAGCG
GCTTTCAACAACGTTAATTACCGACTAACCGTCCACCTCCGGAGCACTTA
TAGATAAAGACCCGGGACTTTCAGCGGCGCTTGTGTGATACTTCATTCTG
ACCTCACACTATGTTTTTTGACCGCATCGCACTGGGCAACGTGGTGGTTC
CTGTTGAAAATTAAAAATGGGCTTTTCCTGAGCCGAGATGACGAGAAAAG
CGATACTAGGGACAAACAGCCGCTGGGCCGTGATCTAGAGCGATTAGCCG
GAGTCCAGCCTTCAATTGTGGTACCCGACGAGCGAAGTCGTGTTGCACGA
TAATGGTACGCCATGTCTGATGGTGAAACGGCGCATGAACTCCGGCTGAC
AATTGTAGTAGCTAGGGATTGACTCGCATGTACAGAGGACTGTGCCCCGT
ACTATTCTTCTTTGTTTCTCAAACTTACCCTTACGTACCAATGACGTGCC
GGCGCGCTACACGCTCGGTGACGCCAAATAGTTCTGAATGGGTAAACGAA
AAGCTTGGGCTAGTTCCCTACTACTTCCACTAGCTCACCTCACCTTGGTG
AAGGGGCTGGCGATGCACCGCTTGTCGTCAGGTACTTAGTGCCGCCTCAA
TGTTGTCGTGACGTGAACTCATCGTATGTCACCAAGACCTCTTGAATGGG
AGTCTAACACGTCAAGGGTCACGCGTGGCCTCACATTCGGTGGAGACATA
CAAGGTTGCAAAATACTAAACCTTGCTGACCATATGTACTATGCCCCCGA
TTACGACGATATGTTTCGTCGACGGGACTTGGGACCGCCGACTGCTTTTA
GCAGAGTGGGTCGTCACGTCACGACGGAGCAGATCCGGGTGCTAGGGCCT
GTTCGCATAACTGGATATCTTGAGCCGTGATGATTTCAAGCCTCGACGTT
AGAACAGGTCCCTTGCGCGTGACATCCGCACTAAGGAACCCATACTTTAG
GGTAGCCCGGCACAGAACCTCTACAATGATTACCGCTGGAAGATGAAGTC
CAGCTTGCTAAAGACTAACGCCGTGGTGTATGGCCAAGGATACGAAAATC
GCATATTCTAGCTAAGCCCCTTAGCCTGATGGAGGCAAAAAACATTAGAC
TACTAAATACGATGACTAGGTCCACAGAGGTGTACAGGCTGCCTGCAACT
TAATAGGCGTTCCTACTGACAGCGAGACGAGATTTGACTTACAGCCTGTG
GCCGGGAGTTTCTTGGTAACAAAAGTAGTTATATCACAAAGGTCCATTCG
GCGCGCGAAGATCGGTGGATACTAGTCGCGGTTGGGTAATGGGCGGCCTC
CTACCATAACCTAAGTTACTTACGCCCTCTTAGGTGGACGACTAGAAGTC
CCGGCTTATTTAGTGCCGAAACACCAGTTTAGGCGTCCAACTACTACCGA
TGCGGATCCACATTAGCCGGGTATCAAAAACCCCCTGTACTCACCCAAAC
ATCTATCCGGTTATTACGACCATGGTAGTAAGCAATCGACCACTATGGAG
TTTATTGCCCAAGTATTACATTTGGGTGGGCCGCGTCATAGTTGCACGCG
AGCGATGAAATGTGTGCGGCCAACTATCCATGAGCCATTCGTAACACGAT
AGGGTCTTGTAGAGCGGGGCAAGCGGAATACAGCAAGCATTCATTTCTGG
GCCGACAAGTGACAAGTTTACTGCGTCCTATGACTATCTCTCTTCACTAT
AACGCGAGGGTGCCATGGTGGCCCCATGTTTCACCTACCCGGATAAGCTC
TCACTCCCAAGCGAAGGATCGTGCCGCGTTACCTGTCCATGCACAGGGTG
TCCACGAGATGCTATGAGCCGCGTCAGTCGACTGAGGAAGGATTTACTCC
GATATCCACATCCCTCGTGCACCCATAAGCAATCAAAGAGGCCAGAGATC
CGCCCAGAGAAGGCTATGGCTATCTGCCATTTACGGAAAGAGCCGTTCCC
ATAGTAAGCCTGATGGGTAATTTGTCGGCCGTAAGAAGCGGAGGGGACCA
TTTTGCGTTGTTCCTATCATGCTAGACTTGATACAGACATGGCAGGTTTT
GATACGAATGGGATTTGGGTGGTTTTCCTGTCAAACTCCACGTCGTGTGT
ACTATGATCCCGCAGGTGGCGAATTGGGCCGAAGAGTTTCATATAGCGGG
GTACGTGCGGGACCAGATATTCCACAGAATGAAATAAGTAAAGTGTGTTA
AGCTCCCTTCGGAGTAACTGGTGATCTGACGGCGGGGCTACAGTTTAAGA
CTTCCCTTAGGCCTACGCAGATAGCTAGTGCGATCTTCACAGTCCTAAAG
CATGATTTAGGATACTACTGTCCATAGTTACGATTTATAGAAAGACAATT
TGACGTTTGTAGCTACATCGGAGAACCAAGGGAAAGTCGTGCCACAGCAC
TAGTAGTAAAGAACCAGCGTTTAGAGGAAGGAAGTAACCATACTTGATCT
CTTTGCCTCGCAAGGCCAGCTGCTTGAAGGGCTTAGGGTCCCTGTTACAT
CGGTACCTCGAGACAGTCAAAGGCGGAGCGAGCTGTTTAGGGTCACGGGG
TCCCACGGTCTTCTCTCACGTATAAGTAAGACCGGAAGAATCCCGGTCCT
GTATGGTCATTCCGAAGTGGGTGAATGCGCTTTCTCATACCACTAGCCGC
TGGGCGTGTTCGCCCTGAACGTCATCCTCCAGTATAAGTCTCACTCTTCT
GTCATGCGCATCTGGGTAACTAATGTTCTGTCTCAAGAGAGATGTGCATG
CCCTTATTAGGACTGATGAGACACGTATGATCCCGTAGGAAAATTTGATC
GCTGGGGATTCGAAATGTTGAACCGCTATACCTTCTTCCTATCGCTCGGA
TGCCTTCTATACAAGCGCTTTCGGGCACGCCGCCCACGTTTGATCGTCAA
TAGTCCAGTTACTTAACCTTAATTGAGCGTATCGCACAGCTTTATAAAAA
AGCCGCTGTAGACGAAATACCGTTCCTTAGCTTTTTCGGTCGCTAGGTTA
TTCGATTAAGTCGCGGCTGGATCGGATGGGACCGGGGTAAAGCCGTCCAT
TATGGAAGCGTACGCGGCACCGGTTCATCTTCAGTGATTTAGGCGCTCTA
ACGATCTCATGTTCGGGTCTGTGCAATTTTCACCAGATGGCGGAGGATCC
ACTGCGCAGCTGGCCATCACTAACGCTATTAGGCATATTTCGCGACAATA
TGTTGCGGGCCGGCTAATGCTATCTCGACGAGAGAAGTAATTACGACACG
ATTTTTCGGTCGACCAGCTGCAGAATCGGAACCAGGCAGGAGTCCGATGT
ACATCGCTACTTATCTTGGCTCCGAACAATACTATAACTACAATCTTAAT
ATCATGAGTCGCCCAACTATTCAACGGCATAATTAACGCCCGTTAGGCGG
GAACAACAACTATACGAATGTCCCCTAGCCATCTCGCAGAGATATTCGTC
CGTCACTTATGTTTACAAGATAAGGAACAGAGCATCGCTTGTTCTGAACT
TGAAGGAATTGGCGTCGGCGGCTGCGATTGATTCGCTCCCGATGCGTATA
TCAGCCATTATGCGATAGATAACAGGCTGCACCTTATCCTGTTCGATCGG
AGAAGTAAATCGCCGAAAGTCTTCTAAGAGTCCACGACTGGCAGTTTTGT
ATCTCAAACGGGATCGCATTGTGGCGGGGGGTAAGTGCGGGCAGCCATTG
ATGAAGAAGGCTCGAAATCGCGGACTTGCGGAAGACTGCCCCCACATGTC
CACTGTTAGCCTAATGGTTACATATCGGTTTTAGCGTACCCGCAACTGAA
AAGTCTGTGTGGGAATCTACATGTCCTTCTAGAAATCTCCACTCTCATGC
GATCTCTGCTCTCGCGTACTCATAGGTTAATGGTACTAATTCCTTAACTC
CCTACAGCCGGAGCTCTTCATCCATACCCGAAGGAAACCAAGTGACGAAG
ATTCCGAGTTGTTAGCCCTCGGTGTAAGGCGATGTAGTCAGTGAGATTGC
CCACGCGCCAGAGTTGTGCAGACTAATGAGATCCGCGCTCTCGGCGCAGT
GGAGAGTCATGGAGAAGACAGGCGAACAGGAATGCGGGATCTAAAAAAGA
ACGTCGTGTTAAATACCCGTCATGCGTGCTGCATATCTTCGTCTGTAGTG
GACGGGCCCGCCGGGGGCTGTACTACGCTGAGGTGCTGATGAACTGCGAC
ATGGGCCTGAATGTCATATGGTCTCTCTTGTAGGTGGTGGTTTTCGCGAC
AATTAGGTATAACCTCTTCACCCTTGCTTCACCGCGAGAGAGCTTCCCCG
GATCTTAATAATCGAAAAGAAAAGTCTTAACTGCGAGGTAGTCCGCTTTC
CCCGATGCCTTGGAAAGTCGCCTCCCGCAATCTTTATTATGACCATCCCT
GACAGCAGTCTTGTTATAAGGCAAGCGCACATGCCTGGCAGATACAACAC
AAGATCAGTACATCTGCTCGCTTCTCATTGTACAAAAGCAAACCCGGACC
TTACTAATTAGCCTCGCTTACATGAAGGAGGCTCAGGCGTCCGTAGCTTC
TCGGGGCCCACCACTAGGTAGGCTGCTGGGCCGACTCCCTAGACTTGTGG
TAAGCCGCTAGTTTTCTAATAACCAGTCAGCATACTGTATTGCCTGTTAC
CTACTCATAAGAAGGAGTTTTCGGACTGAATTATCGAGGATACACAAAGC
GGTAAAGGCCTCTGGAGCGTGCGAATATAATAGAATCCCGCTAACGGTTT
ACTAAGAACCCGAATAGGTCACTCCCTACCCCCAGTGCCAACGTCCCGGA
AATCTGCCGTGGATCTTTCACGACTCTGATTACCGTCTCGTGGCAGGACT
GTACTGTCTTGTGAACCAGAGGTCTCGCCCATTTAGGTTTGCAGACAAGT
ATGAGACAAAGCCAAAAGCCAGTTATTGGACGCATTAATCATGGCTCGTC
GTATTTCGGGCAAGCCATCTTTAATCCGGGGCATCCGCGCCGTTCGGCCA
GCTTATACACCCTCATCCACCTCAAGGTTGCTGTGGCTTACGTGTTTATT
CGTAATGACGATGTACCCCCCGGTTTACCTCTATTAACTCCAAGGTATTC
TCGGCGGGCGCTCTCACCCTCCCGGTATCCGGCCTCTTAGTGTTAACGCT
GAGATGCCACGACATTTATACGATCCTCTCGGTATATTAAGGCGACTGAG
CACATACATACAATTCGCATAATTTGCCTTTAACTGCGTATACCACAGAC
ATTCTTAGGGGAAATATCGATAGCATCCAGCACGTCCCACAAGGTCGCTA
CAGTTCTGAAGACGATAGTAACCTGACCCGGGTGGCCGTCACTAGATATC
CTCAACGCCTGCTGTCATGATGAATTTACCACTTCGTGCCGCAAATAGCC
TAATGTATTGAGTTTCATCGGCGAGTTTTGCAGTACCTTATTAAGGTTCG
AATATCAAGACTTCGGGGATTGTTTCACGACCGCCCTAAGGCATCTTAGT
TTAACATTCTGTATCGGCAAGCGTAGTCCGATTAGATGTGTAGGTAAACG
ATTGTAGGCTTAGGGTATGCACGAGGACGAGCGAGCGTAGTTAGAGCTAT
CTTAACACTGGATTTATTTACGAGTCCATGCATGGTTTCGTTTACCCTAA
ATTCGAAGGGTCTCTTCTGCTGATTGGAAAACGAATGAAAGCTTTCTATC
CAGATTCTTGAAGGTAATGGTTATGTTGAAGCCCATGTGCCGTCGCTCTC
CTTCCTATATGGCGCCATTCTGACACAAGAACGCGGGTGTGTCCTCACGG
GACTCAGGCGGGGACCAGGAGACTTGGTGGGCTATTTGCGCAACTCTGCA
GATGGCTCACCATACAGTGAGAAAAGATCTAGTTGTTAGCTCGTAAAACC
GTTCTCTCGACTGTTGCGACAGCGAACCCAATGTCGGCCATACGGCACTG
ATCGAGTCCGCTATAACTGGGCCCAAACCTAGCAGTGAAATGAAACTTGC
GCCCTAGCGATTACAGTCTTCTACGTCTATCCGCTCTCCGTGCCCGCTTC
TTACAACTTGACTGGTTATTTTGACCGTTTGTGATCCTCCAGTGTAGTCT
AAAGATGTATGCTCTTCTGAACCCGTACTTTTATGACACGCCTAATCCGC
GCTTTCGCCTGGGGAGCGAAGGCCCAACTTGCAATACCCTTTCCGTATCA
GACATGCCTAGATCCATTACGATTATAGCGGCGGATCAGACCAAGCACAT
ATTGTTGCAGATCCCCGTCAAGCGGTATCGAGATTCTGAGCGGCCTATCT
AGGACCACTAACAGCACAAAGGAACATACTAGGTAAACCTGGTCATCCAA
GGCATCTGCGTTGCTATGGAATTGATGTAATACAACTCCCAGCGGGAACC
GAACAACCGGATTTCTGCTACCGTAGGGTTCAGTGGTCATTTTTGTCCAT
GAAGCTCAAGTAGTAAATCGCAGTCCGTTTTTGATATATCATGTAAGATT
CGACGGTATTAATCCGCTTAGGTGCCGTCATGCGTGACTTAATAGACTCT
ACCAACCGCCCAGCAAATATCACATCCACCTCGACGTACGACCGGTCAGG
ATGGTGGCAAGCCTTACCGTGAATCCGCGGCGATCGTCAAATCATCGGGG
ATTCGGTTATCTCTCCACAACCAAAATTTTACCGGAAGCATTTCGATACA
CAGTCTCTAGTTATAGACCTGATTTCATTTCTTTGGGTTAATAGGGGGGC
TACGCAGATGTAGGAATGAGGCCCGGTCTAAGACAGTCAAAAGGATCGGT
CCGTTCTCGAGTAATTTGGGCGCCGCAGCATATTTTAGAGTGTGTTAAAG
CTGGCTCTATAGTGGCCCCTTTAATTCAAATATTGAGGGCGTTCCACGTG
CGAAGACCATCCGTCTCATCTGTATAAGTCGCAGATAATAAGTATCGTAA
TCCTGGAAGAGGGTCAAAGCCAGTACGCCGGTGGTACCGTTACCTATGTC
TCGACTTCTTAGTATTCGCAGGCGAAACATATGCGTAGCTCGATACCTTG
CAGAACCAATAAACGTGGTAGAGCAGTATTGAGTCCTGACAATTCTCCCC
CTCTATCGGTTCCGTATTAGCATCCACTGAACGACTCAAGGACCGACACA
ACTTGCCATCCATTCATTCGAATGCAAGTCTTTCGCAAAAGGCCTTACCG
GCCACCGTCTCATTCGGGTTCGATCCCTGTCAATCGCTGGCTATCGGCTC
TATCCTTGACCGTGACTTGATGAAGCGGCAAGGAGAGTCTACGCCGTCAT
GCGAGGAGATTATTCTCTTAGTAGACAGCGGCTTGTTTATGATATGTGAA
TTGGTATTGGCCCGCCCTCATGTAAAAGCTGATACTAATAACACGTCATA
TGTCCTTAGCGCTACGGTATTCAGCGAGTCCGCTATTAAATTATGGTAAA
TATCATGGATCGTTGCTAAGGCTTGATAGTCCGTGTGAGCAGTCTAGTTC
TCTTTAGCGTTTGGTCCACCTACTGAATAATCGTGTGAGTCGCCTTAACA
GACTTATGCACTCAGCTAATGTTTAAGTAAACGCTGGGTCAGTTGTTAAA
TTCGTGCGGGCGCGACTCTTCTCTCTGAAGTGAGAAATTAGGGCGTCCCC
CCACTACGATGGTTCCCCATGGCTTACGGAAACCGTCTAACGTAGGCACT
TAGAGACCGCTGCAGCATACACATAACGTAAGAATAAGTCTAGACATGTG
TGGGCGGGTTTGCTGCTTCCGGAGTAGAGGGGGCGATGCGGCCTAGTGAC
GGACTATCAGATGGGCCTTCGTTACCAGGGATGACTTGCAGGGGGGGAGG
GGGACACAACGACTGAGCCAACTAAGATCAGAGCGGCTAATATGCTATAA
CAAAAATAGGGCCTGGAACCTTCTATACGAGATCAACTCGCATACGGCCG
GCCGCCCGTCGACAGACTTGGCTGAGCTGGAGGTTGCATGGCAAATAATA
CCGTAGGAATTTATCAGTAGAGGATGATCGGAACGGGGTTGAAGCCACAT
AAAACCCTGCGTTGGTTCGCGTCTGGCCTATGCGCCCTGTTCGATCCCGG
GATACCGGGCACGCGTACCCGAAATCCCACCTGGAAAAGTCTCCTGGTTA
GAATCTAGACGTAGGTAGGGCCTTGACTCGATGCTTTATTGTAATGCTAA
GACGAAATCGTGTTAGATCGGGCTTATAGTACTACCATTAGAATTGATTG
ACTCATAGCGCCGGACACGCGGGAACTTGCTGGGATTAGGAGCCTCTGCG
CTCACAGCGGCCCCACATTTTCACGAGTCAACCCTTTAAGTCGACGATAG
GACAGCGGTCAGCTACCTCGGGGGCGTCACTTAGGTGTGTCCCTGTCAAG
GAAGTGAGACGACATGCGCAACTCCTTCCTGATGCTGGGTCCCTCTAACC
CAGGCAGAGGTTAGGCCCTGTAGCCAAGGAAATATCTGTTTTATCTAGCA
AACCACCTATCCATGGTCAACAGGATGAACCGATGTAATCGGTGCTACTA
CGTTGAATGGAGGCGAAGAGCAAGTTACGGCGACTTCATAGTGCTACCCG
ATTTGGCTGACCAGACTCAGGACTTGTATAAGTGTTTACTCGCCTCCACT
AGGACTGTCACTATAACAGGGCGCGGGGTGGAATTGTGCTGGTGCCCTGG
TGGTGTAGTGAACAAGTTAAGCTTCGTATCTCGGTGTGCCGGGGAGAATA
ACTTTCTGGCGTTCTAAGACCGCGTTGCAGCCAAGCAATCACGAGGTGAA
GGGTAGCGTCCAATCACGTCATCCACGAGAACGGTGGCATCCGCTATCCC
CACTTCCCTGGCATCGAAGGGAAACGTAGTCAGCCGATGAGGCGACCTAC
TACTTAGGACACTGTCAGACGCCCGGGCGTTCCCGGAGCACCTGTCGTAC
CTAGGGACCGCAGATTCTGGGGGCCACTAGGTAAAGACGAGCCCGTATTG
TCTCCGAGTTGGGAACCGGCATGTTTTCATCGTCGCTGTTATGGTATTTT
CAATTCGCCGAAGCGATCCACATAAATTCACAAGCGGAATTATTTAACTG
ATAAGCGCGAGTTGGAATCATACGATATACTACTGGTGGCGCCTAATAGG
GGCCCCCCCCGCGACAGTACAGCGACGGTGAGGGACCGTTATTCGGCACA
GTGACAATCTTCACATAACGATCAGGGTTGGTTCTAGATTGCCACTTTGT
CTGACCTTGATACTTTCATGAACAGCGCGTCCAAGATGCCATTCGTCGTT
GACACACTACGAGACTTCATCTTACCTAAACCCGCGAGACTTGTATGAGG
GCATTTAGGAGCGTCCGGGCGGGCTGACATATGGACAACCTGCAGGTTCA
ATTAACGTCGAAGCCGTGCTGCCTTTCGTCAATCGGATTTCGGGAGCCCT
TTCTAACACCGCCTAATAACGAGGTGGTGGAAGGCGCTCCATAATCATCA
CGCATTGGATGATTGGGTTATGTGAATTAAATGGAATCGACAAAACCGCC
GTTAGCGAGACCTGCCTTAGCACCGGATAACTCGGTTCTAACCGAGTGCA
ATTAACATACCATTTGTATCTCTGTGGGGAGTGAGCTACTAATCACAGGG
CACTGACTCGCAAACCTGCAATGGGACAAAGGATCGAAACCAACTCTGTG
GATTGTGTGACTATCCAAGGGCTCGTTTCGTCTCATATAACACCGGACGA
GCAGACGCTAATAACGCGCATTTAGTGTGTGGGTCCCGTAGTCTCCGTTT
CTGATCGTGTGGTATCACCTACGCCAAATTGGGATTATGAGGATCATTGC
ATTTTGCCATTGCCGAGGCTATGTTGTGTTGCTAGCGCAAACAATATCGA
GGTTGCTTATAGGTAACATCAGCGACGGATGTCACCGGGCTCGTCTGGCG
ATGTGCACAATGAAAATGCACCGATCCAAGCTGGCAGCTCATCCAAAGTG
TTCTTCGCAACACGGCACAGGTGACCGGGGCACTGAGGCGCTGTGAAAAT
CGCATCCCTTCTACCGCAGCTACGGTGAGGTGCGTTTGGAGCTTCACGTG
TCTCGCGATAAGCTCGTACAAGTGAATGCGGAACAGTGTTGGCCTCCTCC
ATAGTCATTATTAGTATATCCCTGTTGCTGCGTTAGAGCTAGAAGCACAA
TGGTGACCGGCAATCCGGTTTCAGCGAGCACCGGTAGGACCTAGTCGGTG
CGGAGTAGTGTAGATCTGTGCACTGGCACACTAGAGCGGTTAGAGCGGGA
TTAGGTCACGGGTGTTTCCGAGGATATGAGTCCTTGTAATGACAGAGTCT
ACGTACCATGCATCCAGCGTGCGCGAATCTACGAACGGAGGTAATCGGGG
TAATATTTATTCGATTACAATTTAGACTTCGAGTTCTTGGAACAGCTGTA
TGGCAGCCGAGCCCCAAGGGTCTCTTCGATGCACAGGTATCTACTCTCCC
TCTGACCGACCTAACTGCCAGCAGCGAAGCGCCTCGTCTCTGGTGAACTT
ACGCGGTGTCGTGGTGCCGGAGGACTGCACTGAATCATCGGAAGTCCCTG
GGTGCATAACCTCGACAACCTGATCGGCGACTATTACGATAAAGGTGCCT
GCGTTAAAACGTTACGATCCGCAGCTGACGCGTCCATTATGTACGAAACC
CATTTGAGACGTATTCGTTCCGGGGAGCAGTATAGTAACCCGACCGTAAC
TAATGTATGACAACACGTGAGACTATGCTAGCTCCCTATTGGTTGCCTGG
AAAACCTAATGCGCCGCCACATTTCTCAGTCATTCTTATGTCTTCGCAGC
GGAGGGGCAGAAGTGAACGACACTAGTCATCCTAGTGATAGCGTGTGCGG
TATCGGCGTTATGCTCAACGAAGAGTCAGGAACCGGGATGCTGAACGGAC
TATCATGGCTTTTTCCTCTAGTCGTCTCCTTCAATAACCTTGCTGCAATG
GCTCTAGAACTCTGACAATACGTCGGGAAATTCAGCTGGGTTTTCAGAAG
TGAAGATGCAGGAGTTTGGATGCTGGCCTGTTATTCACAGTATAATGTCA
TCCCTCTCCTAACTACTTATTTCGGAATTAAGAATAAGACAATCCGGATC
ATTATTATGAGTGTAATTGCATGTAGATAACCCAGATGGACGGTCCGCAG
GTCCCACAGTTCTCACGTATCTTCAAATTAATCGGGAGACGTTCAAGGCG
AGTTGACCGAGGTGATGTGCGATCACCGCGCTATGTGAGTTGTTTGAATA
GTGGACAGCGTCGCTGAGTTAGCCTGTGGCCAATCCGTAGCTCAATAACT
TAAAAAGAGGGAATTGTGAGTCCCTTGCTGACGGGCACGTTGACACAGAA
CCCCCGGGCAAAGATTGGCCACCAAAGTAATGATCTTCACGGTTTTCAAG
CTGTACTCTCCCTACTTACGCTGGGCCAGTGCTCGCATATTACGACTGGC
TGAACGGCACAGAAGTTTGTTGGGGATGCTTATCAAACTCATTGTTATAG
TAGAACGAAAGCCTCGCCGCTGTTCTTCCGTTCAGTGCTAACGTCCACCC
CAACAGAGTGTATAAGGTGACGTCAGTTCGACCCCTGCAAAAGCTTGGCG
AGGTAGGTTACGATTACAAAATAGTCTAGAAAGTGGCCAACCCGACTTCC
AAAAGGCGTGGTAGAAAGACGTAAACGCCTTTTGGCTATGCGAGGGTCTA
AGAGTTAACCTATTACTCACATATAATTGGGTACGTTACGCCTTCGCCAT
GAGGAGTACCGAAGTGTAAGGGTCTCCCCCCCCGTACTCACTGCCAAGGT
CCTCCTCAAGGCATTCATTAGCTGTGCCGAAGGCCCATGTATATTTGGGC
TTCGGGGATAACTTCCACTTTAGCGATGCCAAGTCTGATTCGCGATTCTA
GCCGATCCGTCGTTGGATGAGGTGCGGGCTAGTAAGTTGCCCAACGCCAT
CCAGGCAGGGTGGACCACTTTGCGGCCGACGTGTAACACATCATGTAGGA
CGCGTCAGGATGCAATCAACGATAAGGATCTCAGTGCGTTTTACAGCACC
GGGGAGCATATTAGGGACTCTGTTCCTATTGTTGGTAACTCTAGCATGTC
ACGGGCGTTTCGTGTCCTGATGAGGCGGTTTAATCGGCTTGCCTCAGGAA
AAACGAAGGCTAGATTAAACTTGCCGTATTTACGTGACCGGAGACAGACC
GCGACATTCTAGCCTCAGATAAGGGGGTGCCATAAGGGACATTTATTAAG
CAGTTCAAACCTGTTATGTGAAGAGGTACCAGCGTTATTGGGTATCCCAT
CAAGGTAGAATTGCTACGAAAGAAATCTGGTGAGAAGAAGCTGTGCTAGT
GTGGGATCTGAACTGGAAACATAGCGCGCGATAACCTGGCAGGTGAAGAT
CAATACGATTGTAGTAGGGGCCATCCCTCTATAAGAGAGTCACAGATCGG
CGACCAGCACCATCATGGCGGGGACTCCACCGCAGTTAACGGTATAACGT
CCCCAGCATGTATAGTCCTGTTGTCATAACTACATGTGTTCGTTAAAGTA
GCCAACTCTCTTATGAGCCTATTAACCTAGTGTCTCTGAAGCGATGATCA
CCAATAATAGGGGGCACCAAGGGAACGCACCTGGAGCTGGAGCGCTTGGT
ATGTTCCACCTGCATCACACAGTGCCCAACGCAGTGTGCGTACCAGTACG
CGTCACTCGCAGGGTCTGTTCTGGTACCTCTCTAATAACTCGTAATACTG
AATACGGTACAGTTCCACTACCGACTACCTGCATTATGCTAGTGAGGGAG
ATCATTATATAAGTGTGTCAAAGCGCCCCACGACCTGTTATCCGTCCCCT
GCAGAGAACGTTGCAAGTCGCCTAAGCTGCAAGGGTGTGGTGCTGGATGT
CAAGCATTTTGGTGAAGTTGCAAATAAGTACACCGATGACCGCACGACGT
ACGCACGGTACTTCTATCCAACTCCCGGCAGAGAGTCCAACGCACAACGA
GAACTGATATACCGGTTTCACCACGTTAAGTCTAGACTGGCTAGTAGATT
AGTGAGCCACAGTGTGGCAGGCTCCTAGCATCGAGGCTACTCAACCGTAA
CACCTTAGTGCACTGGTTTATGGGGAAAAGCAGCTACGCAGTAGGCGAAA
CTGGAGCGTTCCAGGCGAGGCGTAACTGCCAATGAGTGTTGTAGTCGATA
TGTTTCAACACACGCATTCTCTGTCCCGATTTTATTGCATAGTAAATTCT
TATTGCGTGGCCAATCTCCTCCAGTCATAGTCAGGGGAGGCTTGGGCATA
CCAGTTGGCGACTCCGAATCTTATGCGCCCTCCAGACGGCAACAGCGCAC
CGGTACCCCCTCTCTGGCGTGACTACGCGTTTCACCTGCACGAGTTTCTC
CAATCAGAAAAAAATCTAGTGTGGCTCAGCGTCTTGCTCGCCGTTACGTG
ACAGTGAGTCATGGAATATCGCAACCCGGCAAATTCATTACAGCTTAGAC
CGGCACAAATTCGTAATAAAAACCAAGACTACGCCGACAGGGATTCCTTT
GCTAAAGTTTGTCTGTCCTGACCACCCACACCGGCACTACCACGTTCTGG
TTCAGAATGCTCGATCTGGAACTAAGTTCCACAGCGACACAGATACGCGA
CTACCTCACCGGTCGTATCCATAGGCGCTCATCTCCGGTAGGAAAACCGC
GGGATCCATGTGGCAGATAGCTACACATAGTTGTAATTCGTAGTATAGAC
CCGGGGAAGTTGTTAGAGAATACGCCAGTCGTAAGGACTATCGTAGCGTG
AGTAAGGTCGAATATCACGCCACACGAATCAGAGGCAGCAATTAGGGTAA
GCGCGCTGTTTGGCGAATTTAATTCGGAAACGGGGGGAGGAAGTTATAGC
TGCAACTGATTTAAGCACCCCCGAAGTACTGCCTTAGCGATGATTCGGCC
AGATGCCTCGTCCGCGTGGTTGGGGAGCTCGGCCTACAAACCATAATTAT
TGTTTGTGAGTTCTACATTCAATCGCATGTTGAGACTCCAGACCTCCTTC
AACCTAATGCATCTAGTTACGTGTATAGCTTAAACTCTCGAACTGCTAGC
TGAGCTTTTCATACGTTTACAACTCTGTACCCCGAGTAGGTTTGTACGAG
GTGACCGTGAAGTCACTATTGTCTTTGGGAATAGTGTCACCTAATTTAGA
ACTAATGACTCTGCTATCGGGACGTCACCTTCCCGATTAGGCGAAGTCAG
CTACCAGTGATGGTTTATCCAGCGAGCTGACATGCTTAAGCTTACATGGC
GCGTATGCGACGCTACGATTGCGATTTTAAAATACGGCTTCCAATTCGTT
AGTTCTCAAAACGTAACTCGTGTCTGGGTTTTAGCTCATCCCTGAGAGCG
GGTCTCACATACGTAAAACGATTAGGCATCTCGTTAAAGCAGGACCTATT
AAAAGCTATAATTTTTACGGTTCGTGCAGCGCAATCCAGTAGAGAGTGAT
ACACCTAGCGGGTCCGGGCCTGAGTGCTTAACAGTTCTTTCCCGGCCAAT
TGGAGGCGGAAGGGTTACTGGAGGACCGAGCGGTCAAAATTGTGTCACCT
TAGGCACTTAGTGATGTATTACTTTTCGTGAGCCTTTCTGGGGGTTCCGA
CCACAGTCTTTCGTATGACACCGTTACATGGCCCACGGTGGGGATAACGT
TTGCGAACTTCTTTCGATAGAGGTCGGTGTGATCGCGTGAAGGTAGGCAG
TGTACCTACACGAACGAGCGATAGGATTCGTCCTCATGAATCTTCGTCGG
GTGGTGGCTGTGAACGCACTAGTCGGCTCTCTACGGAGATCGAGTAAATA
TCCAGGTAGGATAAAAAACCCGTGGTATCTGTGTAGACCTCCCTTCGGCG
ACTTGCTACGAGTTCTACTGGGGAGCGGCAGAAACATCGGTCCCTGTGTC
GTCAGTCGCCGGGACACAATCATGCCGTTCGAGACTCTCTGCATGCGCGC
TATCCGCCCGGACCGTCGAACTGGTCTCTTCGGATGCAAGCGGGGATACG
CGCTGACTGGAACCTAATCGTCGCTTCAAAACAGTCGACTAGCGCAGGAC
GGAAAAATGGGCCTGGAGTTTTAACGGAGATCGGGAGATCTTACACTGCA
CGGCTTAACGAAGCTGAACCCGCCTGTATTACTTTGCGTTATTAGCGAAG
GTGGGAAAGTTGGCTCTGGACTCTGATAGACGGCAGAGATGGGGTCCGTA
CTCAACAACCTGGTCAGGATGCCACCGCTGTAAAAGCCGGAAGTGGTCTC
AAGGTCCAGACATCCTCTGCATGCTTGCGGGACCTCAGGAAGCCACCTTA
GCCACTCGCAAAGCGCTGTCGATAACTGATAATTCACTAGATACGTGAAG
GAGAAACTACGTGCTTGCACTCAGCAACGCGATTAAACTTCTTTAAGAGT
CACTTCGACGCCGGACCGTGCCACACCAAACGACATTTTTCTAATAGACA
GTCTTGCTGGGGATAGTCAGATAGGAATAAATGTCGAGTGATGCGGCACC
ACGTGAATTGACCGGGTGACAAGGTTTTTTATCTTTATATGTGACTAATG
TGTCCCACTTGAGCACGAACCTGTACCCGAAGAAGCGGGCATTCGCTAAC
CCTAGTCTTGGGCGCACATACTTAAGCGGGTCGCGCGCCTGTCACAAATA
TGCAAGATGAAAAATGATGGTATGATCGAGGCGACACTGCCCCTCGTAGA
GTCCTTATTTGAAGAAAATTTTATCTGAGTTGTCACTTCTAAAGGCCAAG
CTAGCTTTCCAGGAGGCCCTAACACAGTCGAGCGGATGATTCTACTGGGC
ATTCATCCGCGCGTATTTAAACCGGATGGCCCTCGTGGTCATGAGATCTA
TAGCCGTCCTGCGGTCCGGAAGATCAAGGGACGTTGGCTCCTTCGCCCAT
GAGGGCGTTTTCCTTGACCTTAGTAATAGTAACGAAACCGCGAGTTTCCC
CGCAATCATCCACGAGAACGGTGGCATCCGCTATCCCACTTCCCTGCATC
GAGGTAAACGTAGTCAGCCGATGAAGGCGACCTACTACATAGACAATGTC
AGACGCCCGGGCGTTCCCGGACCACTGTCGGACCTAGGGAACCGCAGATT
CGGGGACCACGTAGGTTAAGACGAGCCCGTATTGTCTCCAGTTGGGACCG
GCATGTTTTCGTCGTCGCCTGTTATGGTATTTTCAATTCGCCGAAGCGAC
CACATAAATTCAGAGCGGGAATTATTTAACTGATAAGCAGCGAGTTGGAA
TCATAAGATAATACTGGTGGCGCCTAATAGGGGCCCCCCCCCGGATAGTA
CAGCGACCGTGAGGGACGATCAACGTAGGTTTATGCGGCAGACCGCTCCG
CCAAACCATTACTCAATCACCCTGCCACATACACCTCCTGATCTCGCCGT
AACGTTATAGCGGACATCGACACGACGTAAGCCCGTCGTTCACCAATCCA
GGCGACGTAGGGAGTATGACGATTGCTTTAAAATCTCATGTTTTCGATTC
GCAAATAAAAGAAAATCTCGATTTATTAAACAGGTTCGTCGCTCTTGAAG
GATGCTCCCGCATGCAAAGTAGGAGTGCCCAAATGCTTAACTATGATCGC
CCATAAACCGCACAAACCCGCGCAAAGGCTATGATCTCTCTAAGTATGAG
GACTTTACACGACGGTCATCTTGAAAATTAGTACTGGAGATGCTCCAATT
CAACACCGGTGCCACTCGTCTACTAGAGTGGCGACATTGTGCACATCAAC
AACATGGTATCGAAGGGAACATACACTTTTGCGGTTACATGACATCAAAT
TTGCGCCATCAGTATGATGTCTCTGTGAGAGACTAGCACATAAAAAACCA
TGAACAAGCTCTCAGTTAGTCAAGCCAAAACGCTTCCGTCTCTCGATATT
TAGAAGGCCTATTGACACTATGCTGTGCTGGCTATTATACATACTAAAGT
ATGGAACCCAGAAATCTCAAACCATCACAAGCGCGTTGATTAGTTCCCAT
AGTCACTATCCCTCGCATTCGCCATCGCTTGGCATCCATCGTTGTCGATT
GTAAGCAGCCAACTCCAGCAATAAGGGTTCTAAAATCGGAGTAGGAGGCA
CTGGTTGGATGACACAACGGTCTGAGCGTTTCATGTCGATGGGAGGTTAT
ATACAACTCAAGGGCAGCGCACAGCGGTGACGTTGTTGCACTTACTATAC
CTCACCAGATACGTACCGCCCCTGGACAACTTCTTTTCGTATGAGAGGTA
TGAGCAAGTGTGGGTGGTATCATGTGGCCTTTACCGATGTATGGATGATC
CTTTGAAATCACGTACCTTCAGGCCTGATTGGCACCCCTGTGAGGTACCA
CCAATGAGAGCGGTTGTTCAGTTCAGCGAACAACGAAAGGCCCGTTATCC
GCCTTTACGCTAACTTGTGGATGCGGGTCGGGGGCCAGGAAATTAAGTCC
AGGACTAGACCCGGATACTCAGAGAAAGTTTCCGTCAGCAAAGCACTTCA
ACTTACTGAATATACGGTGCTGAAGAGCCATAACACGATTGACGATAATG
AGTGCTTGAAGTTCCTCGCACACTGGACCCACAAGGCAGGCCCGGAAAGA
TGCGGTAAGACAGAGTCTGCGGAGTAGCTACTTTGACGGTCCTCCAGAAT
CTAATACGTTTGGTATGCGCTCGTGATGATGGCCCAAAGCCGACAACTCA
TGTTGGGGGCATGAAAGCGCAGGCACGCTCTCGCTGCTTAATGATCGGCA
AGAGCAAAGCCACGAAGAGCGTGTAACCATCCATAAAGAAACTGGGAACT
GCACGCCTATATATCGATGACGACTGAACCAATGAAATATCCTTGGCTCT
TTCACGTTCGCTAACCTAGAGCACTAAATATGTAATGGAGTGCTACTTGA
GGGTGTGGTAGTTGCTCGGATTACTTGCTCTTACCTTTTTAACAACGCCT
GCCCCTTACGTATAGTGATGCAGGAAAGCCGGACGGCCTAGATGAAAAAC
TGGGAACTTTTCCGAGTGGCGTACCGCGTAGAGGACAGATGGAGGAGTAT
TAGGAAGGCTATCAAAAAATCGCTTCTTCTAGAGGCGCCAATAAAGGCTC
TGAGTTAGCGCATGTCTTCCGTTGTGAAATTGTCTGCCCCCTATACTCAG
CTCGTATTTGCATTATTGCAGTAGAACTGGGGGTAAGATGCTTATGGAGT
ATTTTCACACGGGAGTCTTACCTTGTTACGATAGGGGGAGTCTGTAGCGT
CAGTCTACCCACCCGAGATTTGTGTATGCCATCACATACTGCCGGCACGA
ACCCAGCGCACCACAAGGATAGTGCATTATGCCTCGGAGTCGCACAACAC
ATGCTGTATAGAATACTTCGACCGGGATCGACGAGCCGCGTTATATTCTG
ACTACCATAACACGATCTGGGAGAAGTCTGAAAGATCCTATTTCAAGCCG
GTTTGCCCCACGTAGAAAAGACCGCTGAATACGGGGGCGCAACACTATTC
TGACCCTCCACACCCCTGTAGGGCGAATTCCCTCCCTTTCGGGTTTTCTG
CGCCGGAGAACCACCTTGCTGCCCAAGTTGATGTCGTACCCTCGTATGGC
ACTCCAACGACCGGTGACTCGGTCAATTCCGGCTCCTGAACCTACGGTTG
GAATAGCTATAAGGTGGTGTCGCAACTGGCTTTGAGAATCTTGGAGAGTG
CCAGTAAATACTAGTGAAGGTACCTCTTGTACTTCACCAGGCTTCACGTA
ACGTCTTCCATGTAACCATTCCAGAATACTAGTCGGACAGTACTGGCAAT
AAGAACTGGGGGACGAAAGATCTTTCCAGAAAACAGTTGCACCGACATTT
CTCACGGGTCCAGACACAGGGTGGGTACTGTGCGATGCACGAGATCCCGT
ATACTCCAAAAAGTCGAGGGCACTAGAGAAAAGGACCTCTGCCCGGAGTC
ACACCTGCGTATGATCGCGCTCCCTCTTATAGGACCTAACGGCGGTCCGA
GGTCGCGCACCCGGAACTGGGGGGAATGCGATTACTCTGCACCTTCGGTA
CCAAACAATCTCTAGACGTTCTCAATTAGTTAGCATTGACCCGGACCGAG
AACGGGAAGTTGGGAGGGGATTGAGCGGCTTCCACAACGCGTTGGCTAAC
CGGCCATCTTCAGACTACATTTTCGTTCCATTACCGCGAACAATTCTAGA
GGGTTGGCAAGCTTCCGTTCAGATTGCTTCATACAGATGATCGTACGCAC
TAAACGATTAGGGCTTCGCGGCTATTGAAACAATTCTCGGTCCACAGTTG
CGTTATACAACTGTAATAATGATCCTAGCATGCCTAGTTTTTGCGCTTTC
ATAATTGTGTTGAGGTGGTTCTGAGGGATATTAGGCGACTAGAGTTACAG
CTGTTGCAAGATTGAGGCCAATAGGGGGGTCCCGCCTGGCGGTTTAATAC
GTTGTATGGTCTTTTTAGGCCCGATAATTGGGCCTTACCTCCCAAGACTT
GCGTACGGGCTGTCTACCGCACCCTCCCTCTAAGTTCTTGGTCTATCGCT
GGTGTTGGGGTCTGAGCCCCTGTAATAAAACAGACACTGTCCTATTCGCG
GCTCAGAGGGTTGAGGTCTTGTTGTCTCGACAGTCGAATGGGCCATCACA
GTTGCTTAATTTCCGCTGAGGGGAACTGTTGACATGCCTGACTGGTGAGT
GCCACATAAATTTGGATCTGAAGAAAGTCCGGGCACATTGCCTTCCCGGT
CACTGTGCGTGACATCCGGGCCTGATGAGAGCTGTCCTTCCAGTGGGACT
AAGGCAATGTTGTGTGTCCCCTTCGTTTCGTTAATTGTTTAGTGTAGGGA
CCCACCGCGACGGCACTTAGTCGGCACAATTCTGATCTGTAAACGGATGG
GGGACTTCTCTGTAGGTAGATGAGCGTTTGCAGGCTTGCTCGTCCCGACC
GGGGAAGCTTTCAAGCCAGTGGTTAGGCGGTTTCAGTCCGTAAATGCACT
TATCACACGTGACCAAAGATCGCGGCACCTATAATTCCTGTGTTCACCAC
TGTTGAAGGGGTAATCTTATAACCGGACTATACTTACCGGACCGCCAATT
AGAATATTTTTTGTGCATAAACTCATCCAGCTGTTGAGCCAGTTCATAAA
AGCATCTCCCTTTAATCGCCGCGGTGCTCATATTACTAGGATCAGTGGAA
CAGTTTACTATGATCTGTAACTCTGGGGAAGGCTAGAGCATAAAGACTCT
TTACGGGCAACCCTGACCCAGCTCATCTCGGCTCGATTTCGCATTAGATT
GAGCTGGTGATAGCGATGTTTGTTCCTGATCGAGCGAAAGTACCAAGACA
CGTCTCTGACCCGTACAGAACCGACCCCTAGGCCATGGATAACGAATGAC
ACGCATGGGAGGTATCCTTAATCAAGCGTTTCTCCGCTTTCCGTTTACTG
TAGGAATCGGTTCCCCACAAATTCCTTACACAACTTAGGCTCTCGCCTGT
CGGATACGAATGAAGACGATACACCCAAGAGTCGCCTTCGTAGTAGACTC
CCGTAAGGCCTGGTCGTGATAACGTGTGGCCCGTACTGAGTCACAGGAGG
GCGAATTTAATCCTATTACCTCGGGCCAGACGCTTGAAGCGAGCAAATTA
CGAGATATATGACTTAAGTCGCATAGACAACCAGGGGAGCTGACTCCTGA
ACATTTGTAAACTCCAGGCTACGAGCCTCAAGTCCTAATAGCGGTCGAGC
CTCCGTAACCCCCGAGCACTCGCTTGCATTACGTCGTGACCCGGATACAC
GCCGACTTGAGTCACGAGATACATCGCGAGCAATGTTTACAAAAGTCCGC
GGCGGGACACAAGGCAGATCGGGCTAGCGTACACGACCATGATTACCAAA
TTAATCGACGCAGCACGACACCGGCCGGTGCCATCAGTAGACCAGAAGCC
CACCAGTATCACTCGGTAGAGAAATATTTAACATAGTTTATAACTTATCC
GCGTGTACAATGCGACCTCATGGCCGATTATTAGATGCTGACCTAATCCG
GACATCGCTTCGTCTGCCTGGGTGTACGTCCCCTGCACGCATTTGTGCCT
TGGAGAGTTGCGTGTCCGAGATGGCAGGGGATCTGTGACCAAACGCGCTG
CCGGAATCACGAGCCGTGAGGACCTTCTATACTATGAGATCTTCATATAG
CCCTTGCGGCGATATTTGAGATGGGAAAACCCAAAGTTGTTTGAGTCTGG
TACCGACCAATAGTTCAAACTGCAAACGTCCTTTCCCATTAGCACCAGCC
CGACCGAAAGTGGCCCCGTAGCCACCTTTACAACTACCGGTTTAACGCAC
TTTAGCTAATTCCGCGGTCGATTGCTTTCTTACTGTAGAAACGGGCGGCC
TACAACTTCGGTCCAGTTGATGTTGCTTATGCGTTCCTTTCGGATCCCTC
GTCAGCATTTGTCTTGTTTCCTTGCGCTAACGCTTGCACCGGTGACGGGA
CCGCAGCGTATTAACAATTCGAGCTGAGTGTTCCTTCAGCACGACTAAGT
GACTTTGACCTCTCATGAACAATCATGTGTAGGAACTCGGGGGACCGGAT
GGAACACATGTTTATATCACTTGCCAACCCCACTTGTATTGATGCACAGA
CATTCGTACGACGAAGGCATCGCTCCAGTCCGTCGTTAGAGTCCTTGATA
CACATATCTGAAGTGAATGATCAGAGTAAAGTCTACCATCACAGCATTCC
ACACATTTTAGCCCACAGCCTTAGTAATGTGCCTGATCGTGTATCGCTAG
TGGCACCCGCTAAGCCGCGGGTCTTCTTCATATCAGACCAGAAGGAGGGA
AATTCGCGGCTGGCACGCCACTGATCTGATCCTACCTGTGATGTTGGGCT
TCCAGGCATTACCATGCTCTCTCCGCGGGCTAAGGTGGTGATTATTTGGA
GGACATCACATCTAGAGCTTACGGGAGTTTGGCAGAGGACAGCGTAGCCC
CAGCGATTTGGTCGCCTATATAAAATTCCGCAGGTGACCATGCCAGGTCC
TTCGGTGAGAGAAGTTACTATAACCGTTAATGCGCTTAGATAACCCCCGG
CGCACAACAACACTTGGACACGTTGTAAATAAGTCTCTACAGATTCGATG
AAAATTAGACCAGGGGGTGAGCGAGATAACACGACAACACAGGAATCATT
ATAGCCTAACCCTCACACCTTGACTAAGATTGCTCAAGTGATCTACGACA
CTATAGAGCAGAACCGTCCAGCCAGTGTATATAGGAAACGTGCGAAACCC
GTTATTCACATTCAGATTAGACCGCTTCTGCGACCTAGGTATGCGCCGCT
TGGTGTCAACGTCAATTCTCCCAGCTTAATTGGTCTAAAATTACGTTTCG
CATTCCGATAGGTCCAACCCGTTAGGGAGCTTGGACTTAGATAAACACGC
ATTACAGGAGCCTGCGTGTACGTCGCGGTGGTTCATCGTAAGACTCCTCA
GTTCATAAAGTTAAGGCCATCAATGGCCGTATCATAGCTCTGTCCACCGA
ATGGGCCACCTACGTGGGTTGTGTTATTCGAAATCGGCACCGTCATTATG
TTAGATTGAAGAAACGACGAGCAAGGCTCTGCCTAGTATGGTCCAGGACT
CGCTGACGACACATCAGAGTTTCTTGGATAGTATGAATATAGACAGGACC
GTACAGGCCTCCCGGTAATTGCTCGATTGCGACCATCCGCGGCTGAAGCC
GTTGGTTGTCTAATCTCTCGGTGTTGTGGTATTGTTTCTGCTGCACCCTC
CTATTTCGACGCTAGCGGTCATTTTTCCACCGCTGAACTCCTTAGCAGAC
TAGTAATAACGATACCGGAGTGAGGATCGTCTTTATGTTCGGCTATCTTG
GTTCGCTGTCTCGGACGTGGTTGGGTACCGCCGGTAACGCCTTAGTGTCC
TCTAAACAGTCATAATCAGCGCGACCTACTGGCGTGTATGGAGAGTTCCC
AGATTCTGGTGTTGGAGACAACATAAAGCGTACTAGAAGCGTCCTGTTCA
GCGGAACATATCTGAGCTATGGCCAGGTCCGATGCCTGCTCCACGGGGAA
CTTCGTCATACCGCTAGGCCTCGTTCTTACGTGGGGATATACATCTTTTA
TGATGCTTCCACTCTAAACGACTCATTGAGAAGAAGGCTTTCGGCGTGAC
CAGTGCGTCATTGGTGATTATGGGTACCTGAGGCATCTGCGTAACATCTC
GCATGCACTATGGCGATCTGCGATGGCCAATTTGGATGATGTTCAAAACG
GAGGAGGCTTAGAGGCATCAACGTTGTCCCACATTTAATCAGTACCAATC
TATTTTTCCAGGCATAGTCCAGTTACATGCACGCATGGGAGTATCCTTAA
TTAAGCGTTTCGCGCTTTCCGTTTATGTAGGCAATCGGTTCCGCCACAAA
TGTCCTTACACAACTTAGGCGTCGTCGCCTGTCTGTATACCGAATGAAGA
CGATGCACCAAAGAGTCGCGTTCGTAGTAGACTTCCCGTAAGGCCTGTCG
TGATAACGTGATGGCCCGTACTTGAGTCACAGGTAGGGCGAATTTAATCC
TATACCTCGGGCCAGACGCTTGGAGCGAAGCAAATTACGGAATATGACTT
AAGTCGCATAAGACAGCCAGGAGAGCTGACCCTGAACATTTGTAAACTCC
GGCTACGAGCCTTCAAGTCCTATAGCGGTCGAGCACTCCGTACGGCTGTC
GCGACTTAGACACATGGCACAAGCATCCAGTCTCGATCCGCAAGTAATCC
AGAGGCCTGACCAGCAGTGCTGTTCGTGCGCCGCGAATCTGAGTTTAAGC
CCCAGATATGGTTGTACGTACTGTGTCCTGGTCCCGCTTCGTATTTGAAA
CAATGCTACATCGCTAAGTAATACCACACCCTTCTTAATCGGATCAGGGC
CCAACTACGTTTGTACTTAGGTACATTGGAGTATTACTGACACACCAGTG
CATATATTGGTTTGTTAGAAAACTTATGACAGGGTGCCTTGCCTTATAGA
GACGCAAGCTGAGCCTTAATAGTGTCCGCACAACTCAGCAATGCACCGAG
TAGAGCGTACAGGCGTGTCGCGCATGTCCACTACTGGCCGACACTCTGCC
TAGGTGAGGCCGTGGGTGGTGACGTCATAGAAGGAGGATAGAAGCACTTT
TCCATAAGAAGGCTTGGGTGCAGCAGGTCGCAGCCCTGACCTCACAACGA
CCTTATCAGCCGTCTCAAGGATGCACAATGGGTTGCACCAGGAAATTGGA
AACTATTCCTCTAGCAGGTCTCAGCGATACTACGAGGGCGACGGCACTGT
GGAGTGTTGAATGGCGTAGTGCGTTTGCATGCGCACGACGCTAGAGCCCC
TCCGTGAGGAACATTGGGTTCCCCACCTGTGGACGCACCGGATACACCCA
GGATTTGGGGTGAATTACAAAGTGCCGGGACGTACGATAGCCCTAACTTT
CGGACGAATTACTTCAATCTACTACTCGGACTAGATTTTCTTAAACCAAC
GGTGATGTCATATAGAATCAAACGTTCCCTATTAATCTGATCGGTTTTAA
ACAGGACCGGGCATCGCAGGCATCGGCACTGGTAGTATATAGTTCGTTGG
GACAATGATATGGTGGAGGGGATTTCCTTAGTATAAAGGGGAGTAGCTAG
TTTCCTACGTTCAGTACCAGATGGTTTAAATCAAGGTGATGGCGCGAACA
ACCAGAAGTCGTCTCAAAGAATAAATAAAGCGTCCTCTCTTATGCTGTGG
TTGCTTCCGGCTAGAGATATTCTTTAGTTGGCTACGAATGGTACGCTGTC
GATTTAATATCGCCCCCTATTTGGCCGCTGGTTGAGTTTGTTATTGGCAC
GGCGAGGTATGGCGAAACACGCGTTTAACGACTTGTTTTGCCAGGATGAA
AGCATGGTGTAAACACATTGTAATAGGTGTCAGTATTGGCGATGGATATG
CACACAATGGAATGAGTCGGCCTAATTATGAAGAATTTCGTCCTCCGCAC
CAACCATCAACAGTCTGTTAGCTCCCGACTCCTGGCTGGACCAGGGGCTA
GCGCGCCCCAGCATCGCCCGCACGGATCTCTTGTAAGTAGGAACACTTCC
GACGATGGGGTTGGGAAACGCGAACGAGATAGCTCTCTAGTGGGAAAGCC
CAATTTTCGATCGCGAACATCATTATTAAACTCTGCATCTGGCGCCGTTT
CGGTGAATGTCCTTGCACGGACTCACAGTGGCTCGTTTGGCCCATTTGTC
TTCTAAGCCGCCCTGCGCACCTCTAAACAGGCACCATCTCCGTCTGATTA
TAATGCTTTTCCGATTCGGGAAATCCAGCCTACCATGTACGCTCTGATTA
TGATTGATCGTCCATATCGTACTTTTATCGGTTTGTGCGATAGTTTATGG
TTAATATGCATCCGAGCGCAGCAAAAGCAGCGTATACGCACCGACCCCGG
CGGGAATAAGGTGCCCCACGTGGGTCCCAACTGAAGTAATCCAAAGGGCG
TCCTGTGCTGATATCTATCGTCACAGCTTAGGGTCCGGCTATTGGTCCGC
TCGCGCAGGGAGGAGGCTAGTACGTCCAATATTGGGTGGGGTAACGACAT
ACAGCACCGGCAGGGACCCAAAGGCAATCGGATATCATGTATCGAATCCC
TTGTTCTCTGTACGATTGGACTCACCAGGAGGTCTCCAATTTCCGAGAGA
TGTCCTTGTATACAGATTCCCAAGGAGAAGTCTTATCTAATATAGCTCCT
GTTTAGGCCATCACTGCTGAAGCACATGAGTTTCAGCCGGTGTTCTTACT
ATTCATCACTCGTCTGGCAAGGTTGATTTCTGTGCTGGGGCACTTGGGTT
GATCGTTGAAACGTAAAATCGTTGGTTAGCATCCCAGGTCCGTCTAGGTA
AGGATGCTCCTGTCCTCGGTCCGAGACCCCTAAGTGTGGGAGCTAGGCGG
TGTCAAATTTCCCTACTACCAGCATGTAGACACGTTAAAATAGTTCTTTC
GTCGGGGACAGAGGCACTTAGAAGGAGCCATACGTTACCCTGCTATCATA
CCGCTTACTGGGGCGGAGGATTGATTTCACCTCCAGCATAGATTTGTTGG
GAACCTCGGTCGGCGACCCGCATATATTGGATGGCTTTTGCCTAACCGCT
AGACCTAGGAAGGCAGTTCACGTCGTTTCGACCGCACATGAGATCGGATG
TATAAATTTTACGAGAAGCGGTCTTACTTCCTAACTAGAGGTGTTACCGC
CCGCTGGGAACAAACTCCTGCTTTACCTATGGCACTTTCTTTGATTGATC
CGAACGACTATAAGGGCTGTTATGGGGACAGGCAAGGCTGGACTAGCTAT
TAGTGGTGCCTGCGAATGGTAGGCGGACTCTCGCAAGAGGTCATCAGCCG
AGGCTCTACATAAGCCTTCAACCACGTGACTACTATGTGGCCTGATTCTG
CCTAAGAAGACAACTGCCGGGACATGATGTTACGGGTGTAACTGCGTAAA
TCTACCGTTAGTAGATCCCGTTCATCAACAACGCTAAGGAACAGGATACC
CGGCACCCCGCCCGATTTTTAGGCCTGCGCTACGACCTCCTGCCAACAAA
ATCACGGTTCCGAACTGTGTTGAACACTGATCGGCTTTGGGCGGCCACTG
GAACTGGACCCCCCGCAATGTACTAATCGAATTTACTACTGTCATCTCGC
TTCTTCATCGTGAACGATAGGGACGGCTATTAGGTAGATGAGGTTGGTCT
GAGGAATATCACGACAGCCAAAGAGCTGTTGAAACACTTTTTTTTGAGTC
CACGGTAGTGCCATCACCATGCTGGAAGTATTCATAGAACCGCTGGTTAC
GCGCAGATGCAACCATCAAACCACGGGTGCACCGTAGAAATACTAGCTTG
CATTAGTTTCATGTGAATATGATGTATATTGCACATACATATGTCCGGGC
AATACATATTGTTACCACTAGTTCTGAGTACCGCATGTCGCGAATGGGAT
TCGGTCCCGTACTTCCACAGAGATGACCCCTCTATAATTTTGGCGGGTGG
CTGGACACCATTCGTGCCTACGACCTTTCAGAGCCTCGCAGCTAAGCCCA
GGATAGTTTCTGCGTATGTAAGAGATGGCGTTCTCTGTAAGCAAGCCCAG
CAGATAAGGGCCTGCCCCACATGATCCCGAATCCTTCTGTGCCGCGAACC
ACTATGAGTGTAGGTCAGTTGCAGTTTTTATAGGGTTTCTCATAGGTCCA
TTCGCTAGGGATTTTAAGATCTAGGGCTTTTGTCTTATTGTAACTTCCGA
TACAACAAGCAAGCCGTAGATATGGACCTGATGGGCCACTTCAGCCCGGA
AGGGCAATCGAACTGCTGATACGCCTGCGGGCGTTGTCTGCCGCAAGTAA
TTTTTCTACAGAACTAATTTCTTCCATGCATTGGCGAACGCGGTGAAGAC
GTCCTAACGGGATTTAAACAGGGTTTACACCCCTGGTTAGGATCCGCATA
CACGAATGTACTTCTCTATCGGCCTAAAAGGACGTTGGTCTCATACGTGA
TTAAGTAATCGGACGTTACTTTAGAGGGTCTAGCCCGTAACTATAGCCCG
TATATCGTTGTGCCCATCTCTGTAGTACGGGGGTTGAAGGGACATGAGTT
CACAACTGGGCTAGGGGAGCGGTTACTGAGGATACCTCGGAAGGGTCTAA
TTGTGACCTTCCCTGGAGGTACTGTGTTGCCTGCGGGGAACAACCTAGAT
GTTTGAGACTTACGGTTATACTATTACGGTTGGATGTTGCTACAGAGACG
GCATGTGAGTCTAGGGCCTTCCCCTCTAACGACACTCATTCTCGACACAG
AAGGATCGAATGTAAGTAGCGGCTGTCGGTATAAAGGTTCTGTTGTTTCC
AAAGGGATATTAGAATCAGTCCGGGCGCTGAGGGGTATGTCAGTATGCGT
AGACCTTCGCGTATGACACTGGCCCTCGCTTCTAGGATACAGAGGCGGAT
CAATTTGGGGGGATTATGGTGGCGTCGGGCTGATTATCTTCGACGGATTC
GAGGCACGTGCCCTTACCGCGTAGCCCCCTCATAGCGGCAGGGTACGCCG
TTAACTCTATACATCTTCCTTAGGCGTTTTCCCTTTGTTTAGGACGCAGA
TACCTCGCGAGGCGTCTTAAAATCGTTCGCCGCGTAACCCAATTCTCGAC
GTTAGAGAGTACAACGGCCGGTCGTTGGGCTGATCTAGAGCCCTCTATGC
AACGATAAAGCGCTTTCTCCGGTATTCCCTGTCTAGGATATGCGTTGTGT
TTGGTAAGTTTGAGAGGACATCTGAATAGCTACCCCCGCCATTGGAGAGG
CTAGATGGATACTTCCCATCACGCAATACACTGTTCCGGTTATCGAGTGT
AAGACTCTGGAGGCCTCAATTGCCATCAAAATTAGTGTGAACATATTACT
AGTCACAAGCATTCTTGGGACACATAAGAGCTAGCCCGTCGCCTCCGATG
ACAAGCTTGCGCACAGCAGATTTGCGCCCAACGATCTGACAGGCGGTATA
CATGTTTCTTGTAGCCATCGCTTCTCATCAACCAGCGCAACCCCCTATAT
GCGAGGGGGTTTTGGCGGGGTAGTTGCAGGTGGCAGTGATACTGGGGCCA
GTAACCTAGGCTCTTGGTGAAGAATCAGCGTGAGACCCTCAAAGCTCCTA
TTCTTCGCCAACTACTTCCAGCGATACATATCCTTCAGAGGATCGACATA
TAGTCAACGCGTAGACCCCTATAGGACATCTAAACGCTAGTCCGAGACCA
TCCAACGGATTATAACACAAAAAGGCGGTATGCTCCCCGAATTAGGAGAA
CTTAGGAACTTCTCAGAGGATGGTGGGCGGCCGAGGTTGGGAGCTCCCTG
ACAAAATCCGGGCTGCGATGTATTGCACGCCCATCGGGGCAGCACTGTAC
CACGGAGGAGAGCTAGGGGCCATTGAATTTACTTAGTTCCGCCCGCCGTG
GAGTGCGGGTAGCACCTCTTTCAGGCTGCATCCGCTCTGTGAGTCACGTG
CCGGTCGGGTGCCCGTAAACAATTAGTTTAGCCTAGACTTGACGCCCCTT
AGACCGAGGTTTCACCCAAACGGAGGCAGTCAAACGGGACAGGGAACGAT
GAGAGGGAGTGGCGGCTTTCCGAACGACATTCTGGTCCTATGGAAGAACC
TCCTCTACCGTGTGGACGCGCATCTACGAACGGCGTGAGATGACAGATTC
TTGCCTAGTTACTAGCACGATTCTTTTGGCGTATACGCAGGAGCGGCTAA
CGCTGGACTATTGGCTCCTAAAAACATACGAATATATTAGGATATGAAAT
CGCGTGGACGGTGCAAACGTTTCTGGTTCCCCGTGCATTTTGGCATTCAC
GCCTGTGAGTATCGGCTAGGGCATACATGTACTTTAGCGACTGGTCACTG
CGCGATATAACATGAGTTTTCTGAGATCAAGAGATCCCTAGTTCTGGTCG
GCCACCCGAGCGCAGAACGCGGCCGGAGCCGCTGGTGGTTGTCGATGGGT
ACCATGATGGGGCCTACCGCCACTATCTGGCTGGGTGCGGGGGATGGGGG
AAATGTGTTCTTTTCCAGAGCACCCAGTGATTAAAGGGCGAATGACCCGG
AAACCCGTTCGTATAGTATGACGGGTTGTCAGGTTCGACCCGCTAGCGTA
ACTTGCTTAATGTGCGGTGTGGTGCAGAATTCCAATCCGAATATTAGCGG
GACTCCTCGATGACAGAGTGACACTGTTCTCATGCGCTGTCGCAACGCAC
AGACTGAACCGATAAGTTCGAATAACGGTATACCCCACGGCTCTCGCCAG
TTCCGCGCAAGTCGTGTCACCAATGTCCAGCCGCGTCCTAGAAGGTCATG
ATTATGCCGAGGATTGTTCCAGGAACCGTTTTGGGTGATGTTTACCCATG
GATCGATAATGTACGGGGCCGTGCGCCTGCTCTGCACGCCAAAAGGACTT
GCTGCCCTTTCCCAACTTGGAGTGATACATACCATCCTAAGAAACGTCTG
CAGCGACGTCTTTGTGGTGTGCCTGAGGGCCACGCGAGCTACTTTCACTC
CCCACTCAAGAGGATTTTCAATTGCAACGTACAAACTCGAAGCAATACAA
AGCGAATTGGCGCTCTGGTTTAAAAGACCCTGCTTTGGTCGTCATGACAC
CCCAACGTCATGCCTCTTAGTAGCCTCCGATCAATTTCCTATCGAATTGC
AAGGAAAAGATACCGACGAGACTGTGAATTTGCGATGCAAACCTACCACG
GCATCCCTTACGAACTCGATCCAGGCGGCGCTAGACCGATCTAGGACCTT
GCTTTCGATTGCTAATCCTTTCTGTAGTATATCCCCTAGCCCGCTTCGGC
CAAAGGCTGATCATGGGCGCCGGCGAAACTAGAGATGTCGGTCGAGCGCT
GCACGGCACGATTTCCCGTAGACGATAGGAGTATATAGTTCTGTATCACA
GGGCCTCTAGAACCCAAGCCCAAAGCCACTATGGCGTAACCATTGGGTTG
ATCCGGAAAATTTCTCAATGTAGCCCGGTCCCGCCCGTAGCGCCGCGCCG
AACGCGAGTGAGTCTACCTAATGCACATGGCTCGTATCTAGGTGCCGTGT
CTTATCAGTGTAGCCACGCCCCTAGTACTGTTACTATATAGAGTGAGGAC
CCACCCTCAATAAACATACGCATTTGCGTCGTATGACTTTAGAACGATGG
GGGCGGGTCATGCTCGGACCACGTCTATACATCTAGGAGGGGGAGAAGCA
AAATTGTAATCATCCCGAAGATTCCTTACTGTATCCTATTGATAAACCGC
TCATGTATAACCTGACAGTGAGGTTTAGATCGCGCTTACCGCGCACCCGA
TACCGACTCACAACCTCATTACCGACGGTCCGCGAATAGGTGTATGGAAA
GTACTTGTAGCTGTTCCTCAGGCCACCCCCTGATAGCAGAATAGAGAAAG
GTCAATAGTGTTGCCCTCGTTTCCTGTTAGGTCGCTGTAATTCGGATCTG
GTGAGGATAAAACACTTTGATCTTAGAACATAATGGCACAGGAACTTAGT
ACCGTAACAAGACCAGCTGAGGGAGGATTATGAAGTGGAGCTCGCACCCG
CGAACGCTGTGCAACACTGCACATTGTCCCCGTACCACTCGGAGGGCATC
TTATTTAAGGGGTATTCAAGACGTGGGCCCTTGTGAACTGTAGATGGAAG
CAATAGAACTGAGTTTGACTAAGGCATCGTGGAATAGTTTCTGATCATTA
GTTGTGCCCTCTTGACCTCCCATGCTGACCTACTGAAGCGTGGCCGGTCA
GCTGGGGTTTCTCAGCACGCAACACCTATTAAGCACATTTACCGACGCAT
GCCCCCAACAGGGCTCTCAGTAACAATCGCATACGATTGCCACGTTTCGG
CTAAGTCCAATCTTCCAACGCGAGGCACCGGTGATAAGACGACAAGTACC
GGGGGATAACGATCGCTTACTCGAGACCACGAGCATCAACCCATCTTCTG
ACCGGATATACACGAGGTTATTATACGTTGGCGGTGGAGGGGTTACATTA
TTTTTGAGACGTACGAAGTATTCCACCACCCAGGACGCTCTGGAAATGGT
TCACACTGGTTTTGTGTATGGAGATGAGGACATCCGCGCTATTAATTAAC
CACGCGACATACAACTAGAATCCGGCGAACTCTGGCCGGAAGACAGTTGG
TCGATTAAATTGATAACTTCTCGCGAATGGCACTCGGCGACACCCCGGAG
GCCGACAGCAGTTTTCCAGAGTGCGATTAAAGGACTCTGTATCTCCCATA
TTGTTGGGTTAATTAGGTGAAATTTAACCGCTTCTCGTTCTCTCAAAGAG
GACACTACTAGGAACGTTGCGCTGGCTGTCGTTATGTTCAACCTAGGCCC
CCGTCCGCACCCGGTTCATAAGATCCGTATGAAGTATCCACCTCTTTATA
GGATGTAATTGTACGTGGAACGACGGCAGTGCACAGGGACTAGTGCTAGT
CCGAAGGAATCTCTCGGCCGGGGCGCACATTGTGGCGTCCCTTTTGCTCA
TTACGGGAAGACGGGTGAAGAACTAGGCAGCGACAAGTCGTATGTCATGA
TACAGGCGAAGCCCCGACATCCGGTTCAACCTCTATACCCATCTGCGCCC
ATGTTTACCTGAGGTCTACCGTGTGGAATCGCCCCTGTCGTAGTACCTAC
ATGAAAGTGCAAGTGCGCTCGAACAGGGAGGTGAACCCGACGGCACGGCC
AATAACTCCAACATGCTACTACTCGGGAATATGTACTATCTGACTGAATG
AGTGGCGGATCGGAAGTGCTTCATGCTTTCGCGCTCTCGCTTCATGATTA
TTTGGTGAATACAGCCTGTGGCCCCGAGCGCAAGGGGTCTATCCCGCTAA
GACCGAATCATGATAGGAATGCCATTATATGGTATGTTAATTTAGATAGC
CACTACGGGTGGCTAGGGCGACAAAGACTTCTACGCCTTGTTTTCAGGGA
ACTTCAAGTGTTACCGCCATGCCAAGTCTTGAACGTAATGGGCGTAGCTT
GCCCAGAGGGGGATAATACAACGCGTTCCAGCCATTACTGCGCTTAAACC
GTCAGGAGTGTAGCTGAAATTTTAGAACGCATTCCTGGCCAGAAGGATAG
AAAAAAGCCAATGAGTCTCGGCGGCCAGCCAAGGTCAAGACCCTACGGCT
GGCTGTGAAGGTTACAACACTAATCTATCCGTCGTACAATATGACACCTA
TCTGCATCAGAACTTTAGAATCTGCCAGTGTGTCTGGCTTACTGGGGATT
GGAAGCTCTGGGCGTGCTAAACCGCAACCCGTCAACGTCATATCGCGCGC
CTTGCGTAATGGTACTCCGGCACTGACGCGATGCCAGTGAGCTATGCCTG
TATTCTGGACAGATAAAGCTGTGCCGCTCTCATTCGCTAGCTAGCTCCCG
GCGGGGAGGTTCCTGAGTGTGCAGCTATATTGTCTGTGTATCATTAGGTA
CTGGCGCCGAAATTTGTTTCGAAGAGGCTTTAACTATTGCTTGAAAGGGC
AAGGCTACGCGTTTTCCCGTAAGCAACTGCCTCATATGGATTTTAAGTTG
GCGCGGATAGTCTTAAGAGGTGCGCACCTTAGTCAGCTCGCAAATCATTT
CCCTCTCGGCCTCTCGTAAATGTCCACAGCCTTTTCATACCATTTGCGTA
TCGAGCAAAACGCCAGGGGGCTAGTAAATGGGAATAAGGGGGTATCGCAG
GCACAGAAAGGAAAGCTTGCAGATAGCCCAGCTCTCTTATAACAATCGGA
TCATTGGCACGGTCCGGGTCCGGATCGTGAATTAGTTGCCACTACTCATA
GTCTGCGCTCTGATGCTACGTATCGCCCATCCTGAAGCTAGCTAACACGA
ACCTTTTTAGCCGGGTCCAGTCTTCTGGAGGGACGCCACGAGCCTCGTTC
TTAACGGCGCGCGAGTTGGCACTCTAAACCGAGCTCAACTTTTTATACCG
GTGGCGGTAAGACGAAAATAGGCCATCGCAAGACAAAAAGATGTGCACCT
GCGTTGTACTACGGCCACTCTCTACAGCCGACGGGCGGCAACCATCTGTC
GCTTGAACTAAAAATCGGCTTAAATAGGTTTGGGACCATATGGACATGTC
AGGCTCGTCACTCACGAGAGATCTCTCTTACGCAGGATCGCTACTGCTCT
TGACAATAGTTCAACGTTTTCTGTTCTTGGGGCTAGGTATCATGGCCTAT
GTGGCAGGGACGAGGTCCCACCCGCCACTCTACGATGCGACTGTGTTTAA
ACTGTGCACGCATTTTGCTAATCTGTACCCCCTTACTAGACGTCAGTCGC
ATCTTAATTCCCTAAATTCCTGGGACTACATAAGTGCAAACACTAGCGTA
CTGCTCTTGGCCGACAGTACATCCTTGAAACTTGCAACGGAGACCACGGT
TTAGTTGGGTGTCATGAGACCCCTTTTAGATACATGAGGTGCGGGTAAGA
CCGGATGGTGCTTTTTAAAACCGCATATTATGTACCGCTGGACATCCCCG
TCGAATCGCCATATTTTCTGAGGATGTAGCCCTTGGAGTTTAACGGTAAC
TGTTGCAGCGGACTGTTTCTACGGTGAGATCGTCAGCAAGTGGCAATGTA
ATCTCAGCCGACCCGTGACGAAACCCCCGCGATTTCACTTACGTCTGGTG
AATGTCCTATAAAGATGTTATGTCGTCTTACCAGCGAAAATAATCCTTGT
AGGTAGCGTACTGTATGCTTGACTCAGGGCTGCCTGAGCTTGTAAGACAC
ACAGAATGCTAAGCATAGAAGTTAATAACGGCGACCCTTTGTGAATGTAT
TTGAGAATGGTGTTTCCACATTCTAACGAGGTTGCCGAAAGGGGACCCAA
TCACCCTACAAGGCGGATCCAGAAGACTTCCACAAGCGGCTGAGAGCTCT
CCCGAAGTCCCTGAATGGTGCTCCCTACTAGTGCCTGGCGACTCCCAAAA
GGTTGTTAGAAACATTCTGAAGAATTGGCACGAAGGCGCCATCAACACGG
CTCCCAGCCCACCTGACTTTGGCGAAGCATGGCAGAGTAGAAATCAAGTT
GGCTAATGTCCTGTAAAATTCATGGCAATCGCGACTCCCCAGGCCTTCTG
AAGGAGTTAACACTGTATGTTCCGCCTAAGGCCCGGTAATCAACCGACAA
CGCCTCCGCTGATGCGGCGCAAAGTCCCCTCATCGTCCGGAAATTGGATC
ATCATAGCTCCTTCAACCCTGAGGCGGATATGGATGGGAAGTGAATTGCA
CACTGGGTACACTTGCTCGTTAACCTCGGCGGAATGTGAGCACACCTCAA
GGTCCCAGCTGAGCCAAACTCACTTTAACAACTCTGCCAGTGACGCCTTT
GCGTTGCCTGACGCAGAGCATACCGCGTAATGTTACGATGTAGCTTCACC
ACCATACAGTACTGTTGCAGGCTCCATTATTCGGCCTCTCAGTCAATATA
CTATACGCTCTTTGCCTCCAGACCGGATCATCGCGCTAGACCCTTGGGAA
TTAATAGATAGTCAGCACGACGCAGATCTACAGGTGGGTAAGGTTCCCTA
TGTTTCACCGAAGGTATGGATTCTTCGACTAATTTTCAACACTGTACTGT
TGCGACTACGCAACACTCGCGGTGAGCACTCCGCTTCGTTACATGTGGCT
GGAATATCCCGAGTTATTTAGGGTTGATAGATTTTTATAAAAGCAAGTTT
CCAATTCCCCAAACGATGCCGAAATTCTATGCTCATCATCAATCTCCTAC
GAAATGTGACCGTATCCTGTTACTTCCCTCTGAGCATCTCCGCTATATAA
TTTATGACTATGAAGCTTGAATCGGCTCCGGGCGTATAACCGGACCCAGA
CACCCGGTGGCGTTGAACGAAGCCTAGCTTACGATGTTCAGCTGGATGTT
CCGACGAGCCCGCTGCTGCTAGCGAAGAGATAAATCAAAGAAGATTAGAA
TCCCATCCGTCCTGTTAAGTCAATTGTGCGGATTGCGATCGCCGGCCACT
TTTGCCGAAATCCACGATCTAGACATACTTTTATATCACATTTCCGTTTC
TGCTTCTGCAGTCCATCATGATCGAAACGTGAACTAAAGGTACTTAACGT
GTGAGCGGAGTGGTACATCCATCGGCTCCTCGTGAAATTTTACTTTAACC
GCGATCTAGTGTCGGTGGTCCTGTGACTGAATGACTTCCCACTAGGGTAG
CTTATGGTACGCGCTAATGAACGTGAAGATATGCAGATTTCCGGGAGGGG
TACGGTGGAGGGAGACGGGTCAAATTGGTGTAGGTTCAAGCTCTGTTCAC
GTGTAACTAATATCCTTCGGCGTCGGCTAGTGTTGTAGACCTGGGTAGCG
AAGTACCGGCCATAACCTTACCGCTCTAGGCAGTGCACACCGCGACTATT
CCTGGCAGCGGCACATGTACCATCAATCAGTTCCTTCTCCGGGGTCTGGC
AGGAACGTTGCTCCCACGTAGTACATAACGCCGGATTTCAAGTTCTGTCT
GATATAGACCGAGGACAGAGACGCGAAAACCAGGTCTTGTTCAGGAGGTC
GTCGTTGTAAAGGTGTGCCTAAACGGCCTAGCCCCGCGGCAAAAGTGAAT
AGTGATCATTAGGCCATTTCTGAGGTCAGTACACATCATGAGGAAGAGAA
CAGGCGGCGAGCAACTCCGTAGAAAGTAAGCGGCTAAAGCCCATCCTGCT
ATGCCATCCGTAGACTGTGATTAGCCTGTACTCGTATGATGCTTCTACCG
CAGGCCTGCCGCGTATTGCCCGTACTCTCCTACTGTCCCGGTGTAAGGGC
GTGGATATATGAATTATGAATGATCCTAACCAACACCAAACCTACTATAT
TTACGTCGGCTAGAATACCCACGGCTGTGTGGTTGCTTGAATCAGTTACC
CGATAAACTTGCGAGTGATACGTGCCCATCCTAAGAAACGTCTGCACCGA
CGTCTTTGTGGGTGGGCCTGAGGGCCACTCGAGCTACTTTTACTCCCCAC
TAGAAGAGGACTTTCAATTGCAACCGTACCAATCGAAGCAATACAAAGCG
AATTGGCGCTCTGGATAAAAACCAGCTTTGGTCGTCCTGACACCCCAACG
TCATGCCTCTTAGTAGCCTCCGATCAATTTCCTATCGAATTCAAGGACAA
GATACCGACGAGACTGCGAATTTGCGATGCAAACCTACCACCGATCCTTT
ACGTACACGATCCAGGCGGTGCTAGACCGATCTAGGACTGGCTTTCGATT
GCTAATCATTTCTGTAGTATATCCCCTAGCCCGCTTCGGCCAAAGGTAAT
CTGGGCGCCGGTTGAAACTCGAGAATGTGAAGTGGCCACCTATACGCGGC
TCACGCGGAAGGTTACCCTGTTGGATTTCAGCCTGTACACTGTTGTCCTA
GGCGTAGACTCGTGGCAAGATACTTACTTCCCTCAGGGGGAACGCCTACG
CAATCCTTGAGCGGATGATGATATAGTTCCAACCTAACGCCCTGTGCGAA
AAAAGGCGACGCGAACTGAAACCCGTACCCGGGTCTGAGGAAAGGTGCAG
TACGAAGCGACGATGGCCCGCTAGGTCAACAGAGTAGGAAGTTTAAAACA
CTAAAAGTCGTCGGGTTCTAGCGCAGACCCAGAAATGAATTGGAGGGTGT
GGGTTTCGGGCCCCCAGATTAGAGTCAGATAATAGCCCGGGTGGAACGTG
CGGCGTTTCTACGCAACTTAAGTCGCCTTTCATCTGTTGGGTGATAGCGT
GTTAATCCTCCATCGGTATTACACTGTTGCATAGGACGTACTTGGATTTT
TCCGTCTGTTGCCTGCCTGGCACTAAGCTGCCACTCTAGCGCACACCTTC
TGGGAAGATGTGATTTCGGTGAACAAATGACCAGCGTCCTTTAGTGGTTG
GCCTATCCTCCTGTTAGGGGCGAAGAGCTCGACAGACAAAATGAGCGTCG
TGCAAAAGCGTCAATTCTTCGCCAGACAAGGTCTCATATCCTAGCCGGAT
CGCACACGGCACGTACCAGCTATAATCGAACTACACGTTTCGAAATAGAC
TTGGGACTCAGGAACTAGTGAAGATGCACATGACCTGAGGTTCCACGGTA
CTCCCTATGCTCGGCTGCGAGATTAGACGAACCCTTTGAAACCTGGAGCA
CTCCTAGGAGCGTGAGGTAAATATTCCGCTGCACTGTAGCCCCCACCGGG
CAAGTAATGGATATGAATTAACCGGACATTGGTGTGTAATCGTTACTAAT
TCCAAGATACGTTCCCGGGTAGATCGTAGAGGTGGAATCTCCTGTCTGTA
ATGGGCTGCAGTCTCGTTGTCGGCCGCGAATAGAATCGCCTGAGAACCCT
GGCGCGATACTACTCGCGCTCTCTATTAAGGACCCATCAACACAGGGTTG
GCTGACATGATTTATACCTAGTCCGTCCTCGATAGTTGTCAGTGGTGAGT
GTTATGCCACAGTCCCCCTCAGTAAGAGAAGTCCGTTACATATTGTACTT
CTACCAAGCTGAGACACCTCGAATGTTGTATGTCACTACGTCAATTGCCC
TTCATGAGCAGGCCTTGTTGGGTCATGTTGATACTGCGGTCATGTTCCCA
CCCCAGTGGTGTACTAACGCGGGTGGAAGGGTAATGAACTTTAACCTTCG
TGAGAGTGGGAGAATCAAGACGGCGGCGAATCCGCCACATGACGAGCCGC
AATAAGTATATTGTTGCCGTGAAGTCGTGCCTGTCAACTAGCGATTTTAA
TCCGTGACCGTTATACGGGTCGGTCAGCTAGCTACTATCTCAGGTGGTTG
TGATGAATTGTTGAATCCTGGGACGCCCTAAAATAGTCAGGAATCGTAAG
GTCCCACTGTCCAAGAGTGCCCTCTATCGGGCCCATTCCTTTCCCATGGA
CGCCGCGCGGCCCTTCTGGTATTACCTGACCCCAGGTAGCACGCTGGTGG
CCTGTGGTCGTATAATGCGCGTGTCACTTACTAAATCGGACCCCCCGACC
AGGCATTCCAAGAGTCTGGCCTCGTTAGGTTGGAAAGTTCGCAGGTGTAG
CTAGGACACGTGTGTATGCTCCTGGGGATGGCCAAGATTGTGCAAATTAG
ACATTGGGGGCGTTTTGCTCTAATCTGGGTCCAGTACCTCCCCAAGTGAC
GTGATATAAGGTCCCAATGACATGTATACGGCCTCGCTCATTAAGTAAGC
GGAGATCTTCGGAGGTTTCTATCGCGCAAAATCGGAGTTGGCAAGGGATC
GTTCCGCACAAAACATTATCGCATGTAGACTCGCAGGACCTACACCAACT
CGACCGACAGCGTCACTAGATTGACGCGTAATGTAACCACGTTAAGGGCT
CTCCAATACTCGACGGGCGCAAATATACTACGTTGATTACGTCCCATTGA
GGGAGCGCGTTCCTTTAATTTCCTACAGGCGAGCAGGGCTGACTTGAGGC
ATAAGGATCTGGTCAGATCCGCTTCCACCCCGAACGCGATGGAGAACTGA
ACCATCGGTGCCTAACCAATACGCGACGGACGCCCGGCACGAGGTAAACA
TGAGCTTTTCCTTAGGCGCTGGATTACACTCTGTAGTTCCTGACGTAGGG
GACAAACTAAGGCGGACGCTTCGCCGAGGAAGTACGGCCGAACTTAACTG
TTCAGCGTGAGTGCTGAATTTTGTGTTTGGGACTGACGACCATAGTTCCG
CAGCTGGACTTGCGTCAATGTTACCTCGCTCTAAGAATTATGGTTACCGC
CTCGCGGATGTTATGACGATTGGATTTTGTAGACTGCAGTTAATGTAAGA
ACACTCGACTGATGTGAGCGCCTATAACAAATCAGCGGGCACCGTGATCC
AGTGTGAATTCGCGCTACTAAGCATGATGTAACCAAGCTCTGCTGCCCGA
CACGCGACCTTTGTCATTTCCGCCGCCATAGAGTGGTACACGACGCTCGA
CTGTCGGAATTAGGCGGTGGTGCATGTTGTAATTCCTCGCACCCTCACGT
ATGCGATCCATGTGCCCGGTTCATACTAATAACAGCCACGCGTATCGCAG
CCCCATGGGAGGCGCTTCGAGATTCCTGGCTTGCACACCTCTTGTGCTAT
AGGTCTCAGTAAATTGGCAGGAGGTATGGCTTGATGTAAACGCGCCTTAG
AGCACAGCACTCCGAATGCACCAGGGGGCTCCTAAATGTTCGGAAATCTT
GAGATCAGACCGGTTATTTTGGGCGCCGCAAAACGTTAATGTACATTTGG
GGTGCCTTGTGTAGATCGGTTCCGGTGTGTGGTGGATGATTCATTCCGTC
AGCGGTCACCGTCATAAAAACTGCCATTGGTTAAAGCTTATTGCAGAGCT
TGTCGTCAACAGCATTCCCCTATCGCCCATTTGCCGTGTTAGAACGTCAA
ACCCCTGCTACCCTAAGGTTGCTGCAACACTTGGGAGTGGAAGTCCAACG
GAGGGGTATATCCTTGAAGAGACGAGCGACCAATGGGTGCCGGCTTTACC
ACGGCACAGGAGCGCGGAGTTACACTTTATACCCGTATAGCCTCTGAATA
GCCGAACTTCCTAAGGACCCGTATGGCTGGCGACGCGAACGCATTGGCGA
CTCCTCTTAGAGATCGCGTTGAAACTGAATTGTGTTATATGCCCGTGTTA
GCTACGCACGCTTTTCACTGCGACACGCGCGTGTTCAACCAATAGTGGGT
CAAATAGGAACACACCGTGTACGTTTCTAACTGCATGTTCCATCGCAACA
TTGAGGGCATGTCTTTTTCCCGCAGTAGCTCGAATAGATTTCTTCTTCAT
CCGATCTTACGCCGAATGGCTGCACCGCTGACTATTACCTTGCCCGGATG
TCCGAGTGGGTTTGGGCTGATGCTAGCCGTCCTGAATCGGTAGACGCGCC
ACCCGGTGGCAGTCACGTCTCGCGTCGTGGCTTCTATACGACCACTGTGG
AACGCGGGATTATTCTCCAGTCCTGCGCGTCCTATCGCATTACAGGGGGT
ACGCATCCTTGCCACCCGGCGCGCCGGCAAGTATCCACTCTGGACTCCAA
CTTGCAGGTCTCCTAGGTAGACTTAAGAATAAGGTATGCAAACGACAGTG
ATATAGGAACTGATCTCATTCCTGGCCTACCGGACACCATCTCTATTTTC
TGATTGTACGGTGTTTACGGCCGCAGACGGGGACCTAACCCTAGTGAACC
GGTCTGCGTTTCCGTCGGAGACGTATGATTGCAAGACAGCTCTCCACTTA
TAACTTTAGCCGTCGATTGGGATGGCGGACTGGGGTATTATGGATTTGAC
TTACGTCGCTTCATGAAGTAAGAACTCGCCCGGATGAACTGGAATGTGGT
CGTACCGCTGTAAGCAGCTGCAGTCCTCCCGCCACCTAAAAGACAGTTGG
CAGGACGGGGGTCATGCCTCCGAGCGGAATTGAGGGCGTACACAGTTTAG
TATTATAGACTCGAGTACGAACCATCAGCGCTCACTAGCTCTAGGTACCC
AGTTCGTATTTGTACTAAGCTTGCTCTGCCTTATTTTTGAGCCGACTAGC
TGGGGTAGGTCCTCACACACAACCTATGTCCTACATAGACAGTGCAGTAT
GTACTACTAGCTGTTGCATCGATATACTCGGCTAGAATCTAGAAGATCTC
ATTTTGAGAATCTTTACTCTGTCAAGGTGAAGCGCATTCTTCTTGGAGGT
CCGTCTCCTGTTATCTATCCATACTTCGCTAACACTTCCTCTTAAACTAA
CAAGTTTCCCTCCGAACCTGCATGGGTTGTCAACGCTCGACGAAACTAGA
TGACTTGGAGCGACGTCAGGGCCGTATGACTGAAGAATTAAAATTGCTCC
TAAGAGTTCTGTATACTCTCGCGATTGTCACGTGCTAAGCTAAATCACCA
AAGCACCTTGGCAAGTAGAGGACGAAGCGTATTGAGCGTGCGAAGTAGAG
GCATTAAGCATGCGCCTGCTTTGTTGTTTACCGGCCAAGCAAAAGTGGCG
CACGGTGGCATCGACTTCGGAGCAACGCACGTGTGAGGGTGTGTCGTTGA
TTTTCCGCCTGTGATGCTTGATTAGATGATAGCGCCAGGACGGCGGCAGA
GTACTTCGGCCCTAATCCGTTGGTTACCGTCAAAGTGAGGCGTCCGCAAA
ACGGTATTGGCCGTCGACTCTAGCGATCTGTGATCATGTGGATCGCAAGG
ACACTCCAGACCAGAGCAGACCAGCCGGTCTAAAGGCAGACCCCGCGCCG
GTGCGGGTGCGAATTAGAGGTGACGGCGCCCTTTACCCTACATAGAAAAG
TAGGGCCCATATAAAGTTTTACGCAGTCACCCTAGAACAGATTCATCAAC
CTCGCATGGGTAATAAGCACACTCGTAGGGGTGGCGCGGGACGCGCTATT
CGTTGAAATCCCGCACTCTAAGTTGTGTCCAAGGCGCCACAAGACCCTGC
CTAAGGCTTCCCCCTCTTAGGGCATCATGTATATACTGTGTGCTGCGAAG
TGTCACGCATGCTTCGTACGTATCTCCCAGGGGTGATTTTAGAACGTAAC
TCTTTATGTGTCTTATGGCCACACACGCACACCATAGCCTACATATGTCT
GGACGGTTAATAGTATCCGCAACAATAACAGACGAGCAAGATAACCAGGT
TTTGCATATCGTGTGCTAAGACCTGGCCAACGTGACGGGCCGTTATAGCC
CGTATCCCAGCTCGTAGCACCATCACGAAGCCGGGGGCATAGCGACTCGA
GGGCCTGGTGGCTGCCGGGTCTTAACGGCTTCAACGTACGTGAGCGTAAA
GAAATTCGTCCCCTACAGCCGACGAGCCGTAGACACCTAAGTACGATGGT
CGCAACCTTGGACAACAACCGTCGGACTCGGACGTGCAACTGTGATACTA
CGCCAGCGGAGGCACACGGGCGTATGGGTCCCAGCCCGCACGGGGGGTAG
AAATGCATTTGCCCAGGGCCTAAGAAATCACCTTACCCGTTCCACGGGTG
TACTGAACACAGCTATTAAGTGAATAAAGGTCTCCTCTAATTCATAGATG
TGAGAGTCAGACATCTGGTTCTGCGCTTCAATAGGGCCTCCTCAACACCG
TGGAAAAATGGCAATGCGGAATGTGGTTGAGTCGTCGAAAGTTTCTACCA
GCTTCGCGCGTGAAACGTCATATCAAGACGTAACTCTTACAACCGCCAAA
GTTATGTTCAACATTGCGTCTGCATTATTAAACAATACGAGTCGTAGAGA
GGGTAGCTGGGATATGAAACCGTACACACTAGCTGCGATGCAAGAAGTCA
TTATGACCCGACGTACGAGTTAGATAGCGCACAGCATGGATTTTGGATGC
TTCGGGGATCAGCCAAACTGAAGAAACAATGTTTGTAAGGCCATAACCAC
AGCAAAATCGCCTATCATGGAGCTGTAGCACGTCATCGCCGTGGCCTTCC
GCGCGGAAGCCTGAGACTGAGGACGAATGTTAACAATCTAGATAGGCTAG
TCCAACCGTCACACAAGACGTATGAGCGCACTAACTCGTCACATGCGCGA
CACCCTATAGCATAGATGGCAACCTGCCATTATCACGTCAACCAGGCCGC
CGCGACTTGTTGGCAGTCCTTGGTGCGCATCGATCCGCCCAAATAGGCAT
TAAATTACGAGTGCAAGAGACCTACTGTCCCCGCAAGCAAGGTCAGCATG
AACTAGTACGGGGAAGTTTAGAGTCGACAGTGTCAGGGTAACCGGCTAGA
ACTCTTATTCCCGACAGAGAGACTACGCTGATGCTGTGACATTTCATTCT
TTGCCCGGCAAAGTGCTAGATGCTTACGCGTCAGGGCTAGGGAGGTGATA
ATCCTTGTTGCCTTGCAGGAGGATTAAAAAAGGTTCATGCGCACGGCAGG
GCAGCAAAACCCCGTTAGCATATGTGTAGGGTATTTTGACGCTCTAGTTC
TTTGCAGTGGGCTAATAATCATTGGTGACCAACGATCAGGAGCATGATGT
GCTACAGCGCCAAGGCAGTAGTACGGTAACGCTCATAGTGGCCTAGACTG
CCGATTGTGCATCCGGTGTCTCTGCAAGCATACCACACTGTGTATTCCTA
ATCCACATAAGGACTAGAGGTGGAAGCCCAAAAACGTATGCCGACTTAAA
AGGTGCGACATGCGCCTTTCCCTTTGAGGGACTGTTACCTAGTTTATTAC
GTGCCACAATGCCCAGCGTCCAGCCATGCCCGAACCGTTTTAAGGTTTGG
CATTAACAGTCTCCCCCTCCAATCTCTATTTACATAACACAACGAACCGA
AGGAGGTCCCTTAGTGGTGTAACTCAGAACCGTGGCCTCGACCGTCTAGG
TTCACGGGGTGCGATCGTTACGATCTCACGTCGTGATCGGAGAAATGAGC
CGTCTTAGTCCATCCACTGAAGCCGTACGGGACTCAGCTCATCCCACCCC
TATAACTGTAAAAGTCGTGGACTCGTGCGCGAAATATGGTGTAAATTGTT
GTACCAGCCGCTAGGGTTTAACATGGATCCGAACAATTACAGTTGGGTTA
ACGCAGATCTAAGCTCTCTTTATTAGTCGTACCGCCCGCCAGTCGGTTTC
CAATGGCCGGTGTCACCATAGAAGCCAATACCGGCGAATCAGTGAAGCGG
CTATCCTCTTGGCAACGTGGATGATTGCTCTGCTGGGTTCAAACTTTAGG
GAACCTTGCCAGCAGTGGGCGCTGTACAGGCTCCTGTTGAGGGAATGCCG
CTGAACCGCTAAGCCGCGCGCTGGAGGGATGACGCAGACGGCGATGATCT
GTGCATGGTCCCTCTGGCTGGATTTCGGTCAATCGCGGCTACTACAACGG
GTCGGGATCATCCATCACGCTGGTATCATCAAAATACATACTAGGCCCTT
TAGCCTCTTCAATTATATGTAATCGCCCTGCCGTTCTATGGAGAGACTCG
GGCTTTGACCTTTTACCGACGAGGTGATGCCAATAAAGGAAGAATGTAAC
GAGTTGTCACGTGTGCCCCCTCCACTCGCGGCAGGCGAGCATCCGGGGTA
CATGATAGCAAGTTGAGCACTACCATTCTTCGACACCGCCCCCTCGCTGG
ATGTGAGTTGCTGTCTAGTAGAGCAGACGGCATTGGCTGCCATGAGAATA
TCCAGCGCCAGGTCAAGGTACGCGCTATCATACTTGCGCTAGTTACCTAT
ATTGGCCCAAACCCCCGGGTTCCAAACCCTGTGAAGGTGAAGGACCACCA
TTAAATCTACTTCGAAGCCATCATACAAAAGCCAGAAAATGACCGCGCCG
AATCGGAACTCAGGGGCATTCGAGCCGGAGGACAACAGGGCCATAATAAC
ACCTTAGACTAGACCCGATGGCACGCCGACCTCGTGAGATGGCACGTTCG
CGAGTTATACATCACCCCACGCGTAATAAACAATACACGAATATAATCTG
AGTAACTGCGTGGAGAAAGCCCAATGCCAGAACCTTAAAACCGTTCAAGC
ATTTTGCGCGCTACCTGCAGGGACTGGTAGGTGCTAGACTCCAAAACCAG
GGATAGACAACCGGGTGGCCGAGGACTAGACAGGAACCCGGAATTTTGCC
GCCACGATAGATTCACTTTAGCAAGAGACTCTGATAACGACGAACATAAA
TCCGGAAGTTATGGGTACGTCAATGATTCGTGTAGAGTTCACCCTTGTTC
AGCAAAATGCCTATTGCCTCAGAATATTTTTTGAGAATGGCGAAGTCCAA
AGCAGTTGGGTGGGTACAATATCATTGGAAGTTAACAGGCTCTACTATCA
GGCGGATAAGTATTTTATTACAAGGCATATGCATGATGTGCTTACATGAC
TCATTCTTCGCCTCCTCAGTGCACGGTGACACACGGGGGTCGCCGGGAGG
AAGGCGTGCCCGTTTGGTCAACCGAACTGCTCACCGCACCTCTAGAGTAG
GCTCGTTTCAGAAACTGAGAGAAGGAAGCGTCTTATCACAGCACCAGGAA
GCTAGTAGTTTTGGCACGCGCTAAGCCGCGACTACACTTTTATTCTAGTC
CCGTGGGCGCTCCTCCCGCGTTTAGTTATCCATACACCAGATTTTTCTAG
TCTAATCAAGATCTACCGATGACAGGTGCCTCAAAAAGTCTTCCAACCGA
TACATAGCTAGACCTCTTGCCCGTTTCACAATTGCGTCAAACTACTTAAC
TTCCGTAGCTGGCGTTGACTACCATTATTAAGCGTGGGCGACTTAGGTCA
TCACGAACACCATCATAAACTCCTTAATAATACGGAATGACCGGCAGACC
TATGCGTGGTGTGCGGGAACACTCCTCAGGCTTCATTTCTTACCGCGATC
CCCGCCGGCGTCACGCTGCGAGTAATACGAGACAAAGGGTGTTGGCATGT
GTGTGTTATCTACCGTGCGCGCACTTCGTCAAGCGCGCTTCGGGTGCTGT
ACTCTGTCAATACTTATCCAGTAAAGCTACGTAAATGTGTTAGTTTACCA
AGTAGTCTACCAGAATGGCAAGTACTAGTCGAAAAGCCTTTCCTTGCTTT
TTTTCACTGCAGGTTACATCTTCGGTTGTGGTCAGTTTGTAGTCGAGAGG
CTGTCGGAACGCAAATATGGAACTTAGGTGTACTATGTAGGCGAGGGGCC
GAGTAGTGGGGGCAATAGGTGAGTAATTAAACGTTGTCCTTCAAAGAGAC
CGCCATTTGACCCGACCTAAATGACAACCAGCGGGTCAACTGGAAGTATG
CAGTCTTCTTCGGCGGTGGTCTCTCGTTTGGATACAGCAAGCGGAGAGGA
TCACAAAAAGAAGGTCTACTCCGTCCGATAATCGTAGGACGGCATAAGGT
CTGCGTATTCAAGAGAATAGAATGTGAGTTTAGCTCGGCCACTACGACGA
GTCAGGGTAGCCGACGGCAGCAATGCCGCATCAGTCTACGACGGGGTTTG
AATGGGGGCCTTGACCCTACTACAGGGTCTGGATCGAGAGCCAGTCTCTG
CGATCAGTGCAACTGCTTGTCGTCGAATTGGGGCACATACTAGCACTGCA
CCAGCGATACTACCTCCGTAGCTGGAGCCTAACCACTGGCCGAGTAGGAT
GACGTTTGTGCTCAACGGATTCAAGGCGTCCTTGAGAGTCGCGTCGAACG
ATTACCCTCGAAGTTTCGGGACGGCCACTGAGCAGAAGCTTATCGATCTC
CTGCGACGCGTGTACTTACTATCTTGCACAGCGCCGCTGAGCTGAGTGGA
TGTTGCCCAACGCTCATGAGGGCCATGGGGGTCTTCGTTCACACTCCTCA
GGACGCTGTTTCCGCACATGGAGGTCATTAAAACGTGAAAGCTCGAGAGG
AGAGTTTTGGTCGGTTGGAAGATTGCGATGGCGAAGGATCGATAATTGCG
GGCTATTGGGGCGACGACGAAAATCGTCTGCGGGCGTCGACGCGCTAAAG
AACATTAAAATTGAACTCTATCAAAAAGCTGCACCCACTGATGACAACGC
AACTCCTAAAATGTTCTCTCCTGATGTAATTGCCTCCATTTCTTGCGCCT
CACCACTGCTTCGAGCGCTTTGGTCGGCTATCTGGAGTTACTGTGTACCA
AACCCCGACAGCGTCGGCGCGGTACGGCGCTATTGGTTGAATCCCGCACT
CTAAGTTGTGTCCAAGGGGCCACAATGACCCTAGCCCAAGGCTTCCCCCT
CTTAGGGCATCATGATATACTGTGTGCTGCGAAGTGTCACGCGATGCTTC
GTACGTATCTCCAGGGGTGATTTAGAACGTAACTCTTTAGTGTCTTATTG
CCACAACGCACACCATAGCCTACATATGTCTGGACAGGTCTAATAGTATC
TCGCAACCAATAACAGACGAAGCAAGATAACCAGGTTTTGCATATGTGTG
TGCCAAGACCTGGCCAACGTGACAGGCGTTATAGACCGTATCCCAGCTCG
CTAGACCATCACGAAGCCGGGTGGGCATAACGAATTCCGTTCAGAAACCG
TTGGGCATGCGATGATCGGGGGGCTCAGTGGCGGGTGGGCCGTATACTGC
CGTGGCAAATGAAAGTCTTGCCCGTGCGCAATAAGGTTGCTGGGAACGGG
ATAACACGATTCATTTTCGACAACGTCTACCTACGATGGGTCCTTCTGGA
TCTAACGCTCGAGGTATGCCGTACTGACCCTCCCTCCTGAGCTTGTCCGG
TTAGTATCCCGAGGACTGTGAGGACCTTATTTTCGGGCAATAAGTGGGGT
CCGCCCGATCTCAACACGATAGCTTCACTAGCGATCATACTTTGCCTCGA
AGTGCATCGTCCTTTGTCCTTAGCTCGGTCATTTTGGTATGGCGTCCGAC
GAGCCAATTGATACGTGGCCGCATCATCCCCAATTTTTTTGGCGCCCTTC
CATGGTCTTGGATCTGACGGATCGTATGGAGTGGTGACTCCAGAATCTCG
TATTTTCCGGCACACGGTATTTTCGCTCTCAGGGACAAGGCTTTGAATAT
ATCGCCGAAGAACCATTTCACGGCACAGCGTTACATGTCTTGGGAATCGC
TCACTAGTCCTCGTAATCGCCATGATGACTGCGTCGCAGCTATGGAATCT
CTCACAGCCTTGTGCCCTCGACCACCGATAAAGGGGTTCCTTGCTCAGAG
ACGCGTTGATCCACCAATCCATCATACCAGGAACGTCCCTGCCCGCCGTC
ATCACTCCTTGTGCTCTCTCGCAAGTAGGCTTGCATTGTACGACCCGCAC
GACGGGTATTCACACTTCAGTGGCAGCTCATCGGTCAGATGAAACTTCGG
CGAAGACGAGAAAGCAACATTAATGCTGTTTGGTTTTGCGCATTACCCGA
TTTTAAAGTGTTGCCCTCGAGAGTGGTTAAAGTTAGTAGGGTCATCTTCT
CGGATAGGTCCGGCTGTAACGAGAAGGGTAAGTGGACAGGATATGCTGAT
TGGGTCATGATGTTCTTCCGATGATCTCTAATTCGCGTGAGGGGCTGGAA
TGGCACCCCCACAGGACTATGGTTGTTTGGTCCTGATTCCTGAGTACTGA
ATAGTCCAATCATCTGGATGATCTATGTCGTGGCGTATGCCGTCAGGGAT
CACGATGAGCACGTTGACGAAGTCCTTTTATAAAGAAGACATGACACGCC
TTCAAATGTGACCCTGTCCAGTCTCTAGTGTTAGGATAAGCAAAGCGGTC
CGATTAGAATAATCTATAGGCCGCCGCAGCGATGGGGTTGACTATACTAA
ATGTATGCGATAAGATTATTAATTCCTCACCCCGGCCCCGACCCCTACCA
CTCGCTAGAAAAACTACGTGAAGCCTATCGCTCAGTCTGTCAGCATCGAT
CTGTTCGACGGATAATATTTTTCTGCGAAAAGACCCCCTAAACACTATGC
TTTTTGTGACCTTGTACCAAGTTAGTTTGTAGGCGGGTAGTTTGACGCCC
AGGGTTGCACAAAGATCTGTCGGCTAAAACTCGCACATAATACCTGCAGC
CTCGAGACCATTTGGTGCGCGTGATTTTAATAGAACTCAAGACGACACAT
TGATGCCAAATGCTTCATTAGCCAAGTGTTGTACGAGGAGGTTCTCTTAG
CATTAACGTTCTATTACACCGACCACACTAAAGCGAATTCGCCTTTGACG
GGGACCCCTGGCGCTCTCCCGCAGGTACTGACCGTCGGTATGCCTGCAGA
TTACACTGTAGTACGAGTAAGAACTTACGGTCTGCCACATTTAACCAAAG
ATCATACGATCGCATAGGTTGACGCTGCGACGTCTCCATACTGTTTAATC
AGGGACCGCACCATAACAGACAATAGCTGTAAGGAGTAGGTTGGCTTCCC
TCTGAGGCAGTTTCGACCAACTCTCGGTGCGTAGGAAGAGACGAGTCCAA
AGAGGTTTCTTCGCGCTTGCTGACCTATCGACGCGTGGATCGGCATGCCA
CGTGCGTCTAAAAAGCTGATGTTGTTTACTATGCCTAGCCGAGATTCCAA
GTCATTATACGGCGGCAAGACGTGCGCGTTCGTCGAAAGTCGGATTAACT
GTTATTGACTTTGCGACCGGCCAAAGAGGCGGCCGACCTACCCAGTCACA
GTGGATAGTGATGGTTGCCAGTCGGAACCACAAAATCGCTATTGTGAATC
CCGCTAATCACACCAAATGACTAAACGTAGAATAGGTCCCGACCCGTATA
CCTTAACAGAGTAGACCAAATTACCCCTATGTTCCGGACGAATTGGTCAG
ACGGTTGGCGTAGCTTAGCCTCCGCAACCTCATTGAACACTTCCTGGAGC
AGCCTCGACTTCGCATGCCTTCCTGCGTAAGCGATAGATTAAGAACTGCC
CAAACGATACCTCAAGGCATCGCGCTGAGTACAAGCACTCGGCACCTGCA
TCAATGTAACATCAATAATAACGACGGTCTTCCTGTGCCGAACTGTAGCC
AGGAGACTGCACTCGTGCGAACGGGAGCATGCAGAGTCCTAAAAGAATCG
AGCTGTTTAGCCACATCGAATGCCGGCCGTCGATATTTGATTTAGTAGTC
ATGGGAGTACTCACGGATAATGATAATCCGATCAACTGCGCGCTGATAAA
CTCCCAACCTTCGCAGGAAGCTCTCTCTGCTCTTTAGTATCCTAACGGTG
GAGCTGGTCCGCGCAATTATCGTTACGCTTTGCTGGTGCCTATAACTAGA
TATGGAAAAATCCATTGTATGCGCCGGTGTACGCTTACTCTTCATGGCGC
TAAAGGAAAAACCTCGTATGTCAAGAGGACGTCTTACTATCTACAAAGAG
TGCGGCGCGTTGGCGGTTTACGTCTAGCATGTACCAAACTCGGACTGAAA
TTAACGTAAGGTGGATAGGATCTATTTACGGTACCGGCTCGGGATCCTAG
AGATTTTCGCAGATGGCTCCTGCTGTTCTCTGCATGCGGTCCTTCGGCGG
TACGCAGACCAAGGGCACCCCGGTACTAGGGACCCCGTGTCCTGGTAGCT
AAAATTGTGCTCACAGGGTTCACGGATTATACGCGTTCTGTGGGAGATGC
CCGGCGCGAGATGCAACTACGCATCTACTAGCGAACTAGTCACATCGTAA
TCTCTAGGGAGACGAGCCAGGACGCTTGGGGTGGTAACCATTTTGTGATA
TGACATACCAACGACGGGACTAATGGCTCTGGTGCATCTCCAGTCATTAG
GAGTACGTTGTTCTACGACAAGCGAACCCTAGCCCGCACATCTTAGATCT
CACATATCCGCGAAGCCTAACTAGTATGTTGGACGTAGACGGCTTTAAGA
TCGCATGTGGAATGATAAATAACGTCCCCTTGTACGCTAACAGGTGATCG
CGGCGGCGCGAGGATCCGTAACAAGCTGCGGATTCCGCAGTTGATTCAGG
GTAGCTAGTCAGCGTCGGGATTGCGCGCTATCAATAGTCTAACCTAACAT
TCTCGATCCAGGACCTTTTCCAGAACGAGCCAAGAAGCTACTCAATTCCG
CTACAGGCTCTGGTTCCTTATAGCGCGTTAGGTACGTACAGACCGTAACC
AACTCAGGTTTAGATATTATCAATAATACCAGCAGTAGACGCATGGATGG
ACGGCCCAGCGGAGGAAGCTTTTACCGTTGGATCACTGGCACTAGTGAGT
CTTATATTTCCGCATATATAATTTTGTTCCGTACCTACTTGGCTTTCGCA
GTGAACGCTGAGGCGCTCGCAATTGTCACCAAGCCAGGTCTACGCCAACA
CGTTGAGGAATGTGAAACCCAAGCGCCATCTGCCCGTGGTTCAACAGTGT
CTGGCAAATGGGGAAACCTATTGACGACTCTTGTATCTCATCGAGGCGGA
AGCTGAGGTCAATAGCGTGCTTATCATTAAGAATATTGATTTGATGCAAG
ACCTCAAAGTTTCGGACGCTGTAAGGCGTAGCACACCAGGACAGTTATAC
TAATCCGATCTTATGAAGTCGCTTTATGGACGGATACCGCAACGACTAGG
CCCATGGATACTCCGTGTGTCGCAAGTCGGAAGACCAAGCGCCTCGGTAG
GCGGTCCAGTATAAGGGGGTTGACCGGCCTTTGGGACCAAGATTGGCAGC
CCGTAAATCTCGCATGACCTTGGCGTCCTATACAAGCCTGTCACTGGCTG
GCTCGATACTGGATAGAACTAGTTATTGTGCACGTCTTTATGCGCCCATG
CGGGACAGAATCATTAGTCCGTTCTAGTACCGTAAAGTGACCACGTGGGA
GTATATCGGGCGAGAAGTAGAATATCTTTCTATGTGATCCGAAGCATCTC
AGTCACGTTCGCTTACACATTCCTTGTTGTTATCGCTGTTTAAGCAAACC
CCCGACTATGTTGACAGTGGTTATTCATTCCACCATTCGCATCAAGGCCA
GCACTCTAAACTTTTTTCAATCTCATTCTTACAGTGGTACTGGAAAGGAT
GTGGCGTCTGCCGGATTTAAACAAAGCTGCCGGGTGATGGCAACAGCTAA
ACCACGAGAAAGTATGATACTGGTGGGTCTAGCTCAATTTACACTGTGTG
CTAACTTCCCTGCTCATACCAATCAGCGTCACTTTCAGATATGCGACGCA
CGATTTTCTCACGGACACGCGTAGACAATTATTGCTCTGAGAATAACTCG
TTATGCGCTCGGCACTACTGGTTGATAATTGAATGTTCGGAGCAGCCTCC
GATACAGTCCCCCATTAGCCGTCGTGTTGGGATTCGACGTAAGATCGTTC
CCTTTGTATCTTCTATCTCGCTTAATTAAAGCGATAGAGATCACTTGAGC
CACTCGCCATTGGCTGCTTCCTTTCGGCAGAGTCGCCGTCCCGGTAAACG
CCGCTGAGTGTGTCCGTGTCTACTTAGGTTTACGAAATAGGGTGCCTGGC
TATTCAGTGCTTAGGGTGTCTGTACGGAAAACGGGACTGGAATGGTGAAA
CTTAGGTCGTAGCAAACCTAAATAGCGACATTCCGGCTTCTGGTAGGGTA
ATGTCAAAGTTCCAGTGGTATGGAACTCTCGCGGTTTATCGGAACCGTAT
GCCGGAATGAACGAGCGTGTAATAAGGGCTGTTTTAACTCAGTGAACCAG
GGGCTACAGCATATCGTTTAATCAAGCGCTACTGGGGGCCTGCTTTTATC
TCCCTTTACAGATGTCTGGGGCTACTTACGCGAATTAATCTAATAGGCTG
TATAAGGCGCGGTTGCATTGTTCGCTATCCGCAGTCTGCCTCTTGTGGAA
AGTTGTCTGACAGTCATGTATCGGCGTCACTCCGTTGAATGGAAACGACA
AGAGCTAAGGACCATTCCTCAGCCAATCCGTCTCCCCTGGACATGGTGAT
GCTACATCCCTCCGATTGTCGCGCCACCTTGCTGATCCGAAAGACACATC
GCTCAATACGACGAGCATAGCCAGACTTTTACCCCGAATGTACGAAGAAT
GGAGACCGGGCGCAGAGTGCATCTATCTGGGTTGATGACCACGTCTTAGC
ATGGGACGTTGCGAAGGTGGGGCATTCGCTATTGCTAACACAAGATTGGC
GGTGTGTCCGTCGTACAATGCTTTAATAGAAGGCAGATATTGCTCGGGGG
AATTTTTGGTGTGAGGACGGCCTGTGCAGAACGCATTCTTAGATAGCCGA
CCTAGGCATGGAACAATTGGGGAACCGTTCTTCGCGTGATAAAATTGCTT
CTACACGCGGAACAATATGGACTCTTGCATAGCCAGCCAGCGGACTAAGT
ATGCGACCGATCCTGGTCCTGCACTTACTCTTATATTGGCTTGGTGCTGC
TGACGGTCTACGGCTGCATGTCTTGGACGCCCTCATTCGGAAGTAGGTAG
TTGCTTCCCTGTTATAGTGGACTTGGACTCACAATTCGTATCCCATTAGT
TACGCGTGAATCTAGATCAGAGGGGACAATTCAGCACTTAAATGTGAGCA
CGAGTACCAGACATCGATTCCACGAAAATGCTTGTGTAGTCACTAGTGTA
TGGTCGGGTCTGTAATAGCAAGCTCATTACCGAGGCATGACTTCTGAAAT
TGCATGCATCAGTAAAGCCCAAAGTGCGGCGCGGCGCTTAGTTTCTTCCT
CAGTGCCACAACGGGAGGCTCAAATTTCAGTGTGCGGTCAAGGAGGTATG
CCAGAGAGAACCGCTATCTGCCAGGACTGGCACCCACAAGGCATCTTAAC
GCGTTCCATAAGGCTCCTCGATTGCTCGCGTCAGTAATCACATGGACCCA
GTGATGCTTTCCCGCCATCCGGTATCTGTTAAATGCTTTCCGGTTCTGCG
AGCAGAACGACCTGGCTCCGCAGGTCAGCCTCACAACTACGCAGTATTAC
TTGGCTGAACCGAAACTTCTGGACTATAGTTTAGACCAAATAGGTCCAAA
CCGAGATGCCTTTGAGCATTACTTCACATGTCGAGCTAGTATAACCTCCG
TCTTCGTATTCCCCCGTCGCGACAGCCAAAACCCGGCAAGGATATCTCCT
CGTTTGGATCAGCAGAACCGCCATAAAATTCTAAACGCCGTAGTTATTAG
TTAATACCAGTTTCACTTGGACCCCGCACATGTGGGTCTTATTTCACACT
ATATCGATACTCGAACTGAGGTAGTAATACAACAGTTTCTTCTCATCGCG
TCAGGTTCGAGGCATGACACAACTATGACACAGGATGAATGCACCTATAC
AGGCCGAAAGCAACGCGCATACTAGATTCAGCTATGCCTTTCGCCGGTGA
CGTAGAAGGTTAGGTGTCCTGACGAAGTACTCGCCGCCCATCATGTCAAT
CTCAGATAGCTCAGCAAATGTGGGCTGTTTGCTAAATTATCGACTGAGGA
GGGAACCTGCCCCAACTCGGGAGGATGCTAGGAGCTGCGGATTCAAATGA
TTCATGCAAATGATGTAAAACGCTCCACCCATGGCCGAACCGTCGCTGGA
AGTTCTGCACACTGCAGACGACATGTATGCCGACATGATCATTACAGCAT
AGAGGAAACGCCGATCATAGATACTAGACGACTCTAGCAGTGATGTGCAA
AGAGCTAGAAGTCACTTAAGAATCCGGAGCTTGCGGCGGGGGAACCGGCC
ATTAAGCTCACTATCGGGCGAATCAATTTAATGCGACGACAAGCAGTATC
CTGAACAACCACGCCTACGTGCGGCAGTTCTAGGTTACAGGAGCAACACC
ACAAGATAGTAGCGCCTTTACCAGGCGAGAGTTGGCCGGGGAATTCATCC
GTATAACCCACTTCTACTGGAACGCGGAGTTACCCCCGAAAAATTACAAG
AACTCGTCTAACCAGGGGTAAAGCTATTCCGCCCGACCCTGCTAGCCCGG
ATGGATACCGGCCACAAAAAATCGGCCCTCTGCTAGGGCGCAGTCGCATG
ATTGCCTGCCCACCTCCCAGCTGTATTGTTCAATCGCATCTACGGTCTTA
GAGCGTTCTGGCAGTCACGATAACGACCCGCGTACAAACTCAGCCGCTCC
GTGTCGATCATAGGATAAAGATAAGCTGTACCGAGAGGAGTGAATTGTCC
AATCATGCGAGTGAGCAGACGTTCAATTTTACCGATAACGGACAGTATGA
TCAGTGGCCTCGTTCGTTGGGGGAAGCGAGAGGGGGGGAACAGGCTACCT
CGAGATTTAAAGCTACCAGGTGTCGTCTCCATCAGATTACGACCTGTAAT
GACAAAGCGGTCACTTCAGCAGCCCAGGTATTCCGTATGGCCGCATTTTC
AATATCATAACGGTTTAGCGGAATCCGGACTACGGATAGCCGCCCCATTA
GATCAGCAACGACAATTAAGCGTTTGCGCTTGTTAACACGCGATGACTTC
GAATTTTATTATGCGTGGTTTCTCTGGGGAAGTCGGCGTACACCTGCGTC
TGCCTTTCTCTCATTAGCGGATCTAGTCGGAGGGGGCAGAAGTGATCCCG
AGGGGAGTAATGTTTTACCGATCCCGTTATACAGTGCAGCTTATTCACGC
TTCTGGTGACCCGGGGTAGTTTTCAAAGCTTAAGCATAACTCTCGAGCTG
CCATCTGGACTCTAGCGACGGGATGTAGGACGCGCGAACGTGATGTGACC
GCCTACATCAGCAGATTTGGGTAAGTGGAGATTCTAGTAGTTCTACCTGT
AGCAGCAACGTTTCCAGAGCAGTATAGGAGTTGGCGGAAAAGACCTTAAC
AATTTGTCGAAACGAGGGCGGCAAGTCTCGGGCCGATCGAACTTGCCCGG
TTTTTATGGCGTAGTCACCTACTCTCTATAAAAGTCTCATTGTTCGCAAT
ACAAACTAGTCGGTTGGCAACACATCAAAAGATCTTCCTGACACACTGCT
TGTTAGATTGATATCGTTATCAATTAGGCTGTCCGTAGTTAGCATTAGTG
TTTGTTCCCATATGCGGGAGGTCTGGCATTTCCAACTTATTCAAGTAGAC
CAATTCACCCAACGCCGCCCCGCGGTACGCACAGTAGTATGTCGTCAGCA
TTACTGTTGTCATTATTTTGAGCGATCGGATTAATTGTTGGCATCCGTTT
ATCAATAGAGAAAGTGACCGCACTTACTACAGCTCACTCGCCTTTATTAC
AGACCGATTCCGTCCGGTCAGGCGCAGTGCTTCGGCACATCGAACAAATC
TCGTGGAACGTTCTCTCTTACCTCCCGGACGTCTCATTCATTACAAATGG
TATATCCGTAGTAAGAGTTAGGTGGCGACCTCCCGCGGCAGTGTAGTGTA
CATACTTCCTGAATCTGCGTCACTGAGTTGCTCCGCAGCGCGCCTGTATT
ATAGTCTCAATAATGCACATTACGCGGAAGCTGTGCGCCGATCCTTGTAC
GTACCACAACGGACCGCCGGCCGCCGTTGGGGAGGCTAGCCCAAGTATTC
CTTGCTATCTTCATAGGGCATCTAGGATGTTGAAGAAATTGTGGACCTTA
GCTCTGTGGATCCGACAGCAAGTCCATCTTAGTGGTCTACGGATCTAAAA
CTCGCACGGAGGTCGGAAAATCACATTCGCGCAAATGCTTAATGTATGCC
GCCAGAAGCTTGTAATTGCCGGGTATACTGAAAGACCGTCCTCAAAAGTT
GGGGAATCGGTGTAAGTTCTCTAGACCACTTTCCTAGAGTGAGGAGTATG
CGGCGGTGACACCCTAGACTCAAAGAAGATAGCGGAGCTCGCGAAAGGTA
GCACATTTAGCCATTCAGAAACCACCAGCTCGGACTCGCACGCCCGGGCC
CTACTATCCATAGTTAGATATCGCGGCTCGCGACACTACCACCCCAGATA
TAGGGGGGGTTCCTTTTGCGGAGCCTGTACACTATTCCAGGGATAGTATT
TGTGGAAGCTCATGGCGTATCTGGCTTCGATCTTCAGAGCCGTCCTTCAT
CGGACTATTAGTGCTCGTAATGTGAGGTAGTCACGGAAGTTCTTTCGCTG
CTGCACTGAGGGATCTATTCACGCCCGCGGTTGCTTAGCCCTATTCTCGT
CAGTGCATCCAGTCGTTGGACGGTTCATTAAGAGCAGACATATAAATGAT
TCCCACGCGTTTCGGTTACAGAAATCATGACTTGCTATTCCTATCACTCT
GAGGTAATTCGCCTGCATCACGTAACGGACGCGAGGGACTGCTCGGTCCG
CGCTATCTATTGCAAGCACTCCAGCGCGCTTTTGACTAGAAGCTCATGCC
GAATCGGGTACCAGTGGAGGGATTGGGGCGAGGATCCAGGGTCCCTGGAT
GTAGGACTAGTGGGGCCTTTGAAGTTCTATAGATAGAAGCCCTACTCACA
TGCGAATCTGCCGCAGAGTATTTTTTCCCGGATCAGAGCGGGGCTCTACT
AGGTCGCCCGCTTGTGCATATCCCTGATCATAGCGCTCCTACCATCTGTA
AATAACGGTAAGTCTGCCGGAATGAATAAGGTAAAAGCATGCCCTGGTTT
CATCTTTGGAAACGATGGAGCTGTAAAAGGGGGGATTAGAGCTCTCGCCG
CAGCCCAAAATAGCAGGGCGCAAAGTAACGGGAGGGTCAACAGGACGTAG
TAAATTTTCTTGCTGACTCCTCTCACCCGACATGCAGGACGCCACAGAGC
GGTGAGCTGAGACGATTTTGCTTGCGATTGAGGACCATAGTACTGTGTCG
TTAGTTCTATTGCGACTTTGAGTGCACTACTCGCCTCGGGTAGGACACGT
AGGAGTTACAAGCACTAATAAAGCAACATTAAATGTATGGCCTTTCTTAC
CCCAAAGTTAAATAGACTATACAGCGGGGCTTGTACGGTCCTAGAAATCG
AACCTTCATGCGACCCTATTGCACGATGTGCTTTATAACCCGAATGATCT
GCGAGATACAGCTCGTGTTTGGGTATGGGGGCGTCTACATCCCCGGTGCA
AGAGCTGTTTTTAATTGTCCGAGTTTGATCATAATGGCCGAAACCGGAGC
TTGGGACACGAAAACACTGAGGAACGGACCGACAGGCAAGACAGCACGTG
TAATTAATGTAGGCAGGGCCAAAGCAACGATCTCGCTCCTCCCAATCCCT
CCTCGAGACATCGTGAGGCGCGTCTGGTTCATATCCCTACACTGGCGACC
ATCGAATCCTCACAAATCTCGTTTCAAAGCGCGTTTCGTTGTTCACTCCG
TCATTTCGCCGGCTGAACACTAATGGGGCGCACCTCGACGCGTTTTACGG
TATTCACGCCAGGGCCATCTCGGAGGCCATCAGACGCGGTTGAGTTTGCC
CAATAGTGCACGATAAAACAATGTGTTCACAGATAGATCAGGCTTGAGGG
CATATTTGGATGGCGTACGTTATATCCCTAGTAGCGACTCATCATGTAAT
TCTCTGTAGGGCGTAATGAAATACCAGTGAAAAAAAAGTTTAAGATTAGG
TATTGACTGATACGAGGATGTGACGAATATGATGGTGCGATTTTTCGACT
GGGTTGGACTATACTACGGCTGGACGTTGGGAACACTAGTTAAGGACTTT
ATTGCGGCTGAGTCACGAGCTTCTAAGAGCCCACCAATGAGTTAGGATTG
CGCAGGCTAAATCTCGCGTTTAACGCGAATCGTTTTGAGACTGGAAGAGT
CCCGGTCTTCGTCACCCACATATTGCTAAGAGATTGATGTGCAGCCTTTC
AATTTAGGATCCCATAGATTAACAAGTCAAGTTTTAGACGTTGGCACACG
TTGGACCATGCTCGTCCAAGACCAACCGCGCCCGACGCAACAACGGGCTA
TCGGATGACTAATCGAGTAAATCATTCTCCGTTAATTGCCGATCCTGGGA
CGTAAGTTACTCGTTACCCCAGTGGCGTCTTTACAAAGCTGACGTTAATA
CACTCCTCATTCGACACGTGAACCCGATAGGAGTGTATGGACGTTTGGAA
ATTCCAAACGTTAGCTATTTCGTTGACGCTACATCGTAAAAGCCGTCGTA
TCTTTCCCGTGGAGACGACGCCATTACGGTTATTTACAGAGTGCGTTGAG
CGTTCGGTTCATACTCAATTGTAACAGCCGCCGCTTTAACTGACCAAACC
CGGCTGTTGTTTCATCAAAGCCGTACCAACCGCAAGCTCAAATCAATTTC
GGTTAGAGTTTAGATCGCTCAACTTGGTGACATGGTAAGTTGAGTGCCCG
GAAGTAATATTGAGCGTAGATATAACGGGCCACCATTAGGGGATGCCTAT
AGTCATTAGCGGGAACGTCAATATCGCAAGTAACGGTTTTATTGCGTTCG
CCGGCTCGACGGAAGATTCTTTCCCAGAAGGCGAAATTGGGGCTTCTAAC
GTCCGATTAGTGCCGGTGGCTTGGGTACTTTCAGGTGTAGAGGCCGCGAA
TGCATCGCCGGCGTCGCGAAAACGCCCATAGGCGCACGGCCTGAAACTGA
CTCTACACTTTCCTAGATAGTAGATTAGTAAGACCCGGCTGTGGACCTAG
TCACTGTTAACGGGCGGCGCCAGCCGAACTTTTACCCCAACTTGCGAAAT
GTGCAGACTCATAACGACCTCTGGGCCGCGGCATAATGAGTAATGTTAGG
TGTGACCTCCCCACCACCTCATTACCTGGGGGCACTCGAAATTGACTGGG
CCGTCGCCGAGGATTTGTTTCTGCAAATCTTTATGGCAAGCATCGATGCC
CGCGCCTCCTGAAATGAGCTAGAAACCAGAAGGAACAGTACGCTTGTGTG
AAAGCGGTACGCTGATCCTCGCCGTATACCCCACTGAACCAAGATTACTC
AGTTGAGCTTCTAGTCGACGGTGGAGTAGCCAAAATTGCCTTCTTAGATA
TGAACTGAGGTTGCGGCTGGGACGTCACGGCACAGACGACAGACGGGGAA
AGCTGCGGACCTCAATGGAGATGAAGGGGAAGTAACTGACGACAGCCGTA
TGGCTACGTACCCTCTCTAAATTTGTAACAAGATCCAACCGAGATTGCGC
GGGCCCTTGAACGGAAGCTGCCCGTAACCGAGCGCTCGTTGGACTGCGGG
CTCTGTCGAAAATACCGGCTAACTAGTCCCTAGCCCGGATCCCGGCAATA
CGCAACGTCGGCACCTCTTTTCTGGCGATCCAAATCATTAAACATGGCCG
TGACCTCACGCAGACGGTCCCCACTTTCACCGTCCGCCGCGACGTTGTGA
TTGGCTCAGGGACTGACATAGGAAGCCCTGTTCGTCTGGGGGAACTCGGC
GTACACCTGCGTCTGCCTTTCTCTCATTAGCGGATCTAGGCGGAGGCGGA
CCGAGTGATCCCGAGGGGAGGATGTTATTACCGATGCCCGTTATAACACG
TGCAGTCTTGTTCACGCTTCTGGTGACCCAGGGTAGTTTCAAGCTTAAGC
ATAACTCTCGACTGCCATCCGGACTCTAGCGACGGGATGTAGGACCGCGA
ACGTGTCTGACCGCCTACATCAGCAGATTTGGGTAAGTGGAGATTCTAGT
AGTTCTCTGTAGCAGTCAACGTTTGCAGAGCAGTATAGGATTTGGGGGAA
AAAGACCTTAACAATTTGTCGAAACGAGGTGCGGGAAGTCGTCGGCCCGA
TCGAACTTGCCCGGGTTTATGGCGAGTCACCTACTCTCATAAAAGATCTC
ATTGTTCGCAATTAACAACACTCCGGAGTGAGACACTGCGTGAATATAAA
ACAATGTGGTCCTCCCACGTACTACAGCTTGCCCGCCCCAGTCGAGAGTC
CTGGGTCCTATGCGCGGCTGTTGATACAACAAGTCCAGCCTACGAGCTTA
TTTATTAATCTTCAGTGCCCGTAGTTGGCGACAAGACAGAGAATGAGGCA
TTGGCCGTCTGGAGAACAAGATAAAGTGGAAAGACGCTTAGCTAGACGGA
ATGGCATGCGGCCGGAACCGTGCCAGGGACAGTGTTGGTATTGTAGGAGC
TGGACATGGCAAGGTCTAACAACAATCCCCAAAGACACTGTAGACTGAGC
ATTCCCGACCCCGACCTTGAATACCGGGAAAGTCATAGGTACGGGAGTCC
AAAGTAATCGGTAAAGAGTCAGATTGCGTCGGTAAAGTGACCCGGAGTGC
CTGTACAATCGCAAATACACAGGTTACCATGATTTCCCACTGCAGTTTCA
CTGGGGCCTAGGCTATGAAGCCCGTGCCGCCCTTTAAACACGGAGTCCAC
CTTCCCCGCCTGCCTGAAATCCTTGGTTCGACTTGCTCCGTCCTTTCGCT
ATCGAGCGGAGGGGACAAGTTTTAGGGACCGACTAAGGTCAGTTTAGCTA
TTGGGCGCTGTCGTATACACTGAAAAAAGAAGGAGCATATTGAGCGCAAT
CTTAAACGGTCTAACAATCATATACGTTCGTAACGGAAATAAAAATTGAT
CAGAGGTCGCGTCTTAGATGGTCCGATGTCCCAGGTTTTTGGTGACATGT
CGAGCGGTCGGCTACACCTACTACTCAAACTCTGCTTTGGCGCTAGGCCT
TTAGTCATTGGGAGCCTAGTTGGATAACAGGAGGGATCCAGCAGTTCCTA
GTCAAGATGAGGCCTTCTATACCTCTTATGCAGATAGGGCTTTCACAATG
GACCGAGACTTGTTCGGCATCCTGAAGCGGATAGAGTAGGAAACCTGACC
GGGGTATGACGCAGTTGTACTACGCTGAGCGAGTCCGATTACGGAGACTA
TCATCTCATATCTGTACGGGCCGTAGGGGATAGAAATTCGCTCGCGTGAT
GAAATAACCGAGATCCTTACTGGACGGACATTGAATAAGATCGTTCTCCG
TTAATTGGTATCGGTAACTGTTCATCAAGAACAAAGAAAGATCAAGCTGG
GGAGTCCAACTGAGGGTGCGGTTAATTGAAACATCGCAAGATTTGGCTTT
GCAATACACAGCCACTTATATGGCTATTAATCGAGAGGCGGTTACGCCAA
TTGCTCCGAGTAAAATAATGATCCGTGCTTGGAAATCTTCCACGCACCTG
ATTATGTCTGTTCTAAAGAAACTATGTCAATTTTAAGAGCCGTCTCGATT
CTGTGTCGCCTCAGTACGCGCCAGATCGGTTCCGCCAAGCCTTATCCATC
AAGTTAGTGATTTGGGTTGGATCCGCGGAACATCTCGATGACTCCCTCCT
GAGTACACGTTTCCTAGCTTTCCCAATGGTCCGGGGCCGTGACCGCGGAG
CGGGAAGAGCCGAATTTAGCTAGGAGCGAAGCCAGCTCAGAAACTTAGGT
CTAGCCATTAAACTCCCGGCGGATGTCGAACTAGCGCTAGAGGCCATATC
AGTAACGTTGACAGCACTTGCGACGCTCTAAGTCTCGATTGATAACCGGA
GCTAGGGCTCGTGTGATGCAGAGCTAACCGATGGCGCGGGGAAGATTGCT
GAACATCGAGCGGTTCTTCCGACAATTTATACATTGTAAGTACCGCCCTT
TGCAGAGAACTCACACATCGGGTTTTGCAATGGTTGAACAATGAAGATTG
GACAATATGCAAAGTATTGCCGCACCTGCAAGGTTCGGGGTCTAGGTTCC
ATGGTTAAGACCAGCGTATGCTGCAGCAAAAAGATGGTGAGGCCAGCCGT
GCAATGGGAAGGGCGAAGGATCATATTATTGTGTCCGATCTCCGGTTTAC
ATCTTAAAGTATTACCTGAAAGCGAGCCCGGTGTCGGACGGGAAACTACC
AATATTCTAGCAACACAGCTCATAACAATATTCCGCCTCCCTCTACCCAA
GAGTCGGTAATGGTTCATAAAAGTCGTCTGATAGAACAAGTATACGGACA
CTGGGATCTTGCTTCCGAACCTTGAACAAGTAAACTGCCCAGGTGCGGTT
GAAAGCGAAAACTGTGTCAACCGATGACTTATAAGATGGCCCGTTTTAGT
CCGTAGGCCGGAAGGGTAAGTATAGTATTGGATGGCCACTGGCATCTTGC
GAGATAATGCTACGCCTGAATCGAACGTCGGCAAAACCAGCCGGCGCAGC
TGAACAACCATATCCCCACGTGACAGATCAAAGTAAGCGGCCGGACTTCC
TGATGAGGAGTGTTGCTGCCGCTGTTTGTCATCTCTGCCCCGTTAATCAG
CGGATTAACCCAGGTTTACGCAAGAGAGACACTTATGAGCTCAGAAGCAG
ACACCTCGCAGGCGTCCTCACAGTAAGCTCATCCAGTTCTGCTAAACCGC
GGAAGAGCAGTGTTGCTTTTATACTAGAGGAGTCGAATTTTAGAGGAGTC
CAGATTTCCCAAGGTAAACCTAACGTTAACTTTACGCATTGTTGGCGATG
CAGTACCGTGGGAACATGTGTCGCGATGATCGCGCCACGGTAATGACATG
GTCTTGTTAAGTCGTAGCATATAGTGCCCGACGCCAAACTTGTTAGCAAC
TCTATTCGCCGTGTTATCTCTTTATTTACGACCTCTGTAGATGATTACCC
GCGCATTTGGGAGCTAAAAACCCTCCTTCGCCACGTCCGAATACGCCATC
AGAGCCACAAGCCTATGTTCCAGCTCTTCAAAGACGCTCTTGCTTATGTA
TGCATGCCGGGTGACAGCGAATAAAGGCGTAACGGGGCGTGCCTTGGTTT
AACTCAATTGCGACACTCTCGCTTTTTCGGTCGGTAAGATCCCCCCCAGA
ACCTTTTAGGACACGCTGAGCTAACCCTTACTTACGCAATAACGTACAGA
GTTCGACTTACGGTTTGCGAGCTGGGCTCAGAAGCAGATGCACGTATTTC
CAAATAACAACGCCCACACATACTTACATAACGCAGATCCTTTCCATCCT
TTCTGGTAGACTCTATATGCGCTTTGAGTGTAGCAAAAGCTCTGACCGGA
TCATTGTGAACTCCTTTCACACGCCAGATTAAGAAGGACAATGGAACACG
GGTCGCCAGGCGGGCGGGGGAATCTCTTCAGAGGTCAAGTGGATTGCAAT
CCCGGTATACACAGCCGAAATTCCCCTCGGGTGCCTGTAATGGACCGGCT
AGCTGCTATAACCCGACTTGGGAGTACAGACGAGCTCGATGCCTCTTCAA
GAGGCAACCATCGTCAATTAGCGACCGATAAGTTTCGACCAAACAAGCCG
GATACCCAGGTGGACGATTCGGGGGGCAGGCCATCTTCGTATTTATTCGA
GGCCGACAGCGATGCGCAGAGCCGCCCTATACCTTTCTACCAATCTAAAG
ACGGGGTTCAGAGAAAGGTTGCTGTGTAGGCAGCATGGTCCGCACTCGCG
AAGGAGCACTGGATCTCTAAAGAAAAGCTGAAATCGACCGAGAACTTCAT
AAGGACCCAGCGATGTCTATTGCAGAGAGGATAGTATTGGAACCCCCCCT
GAAAATTTAGCCCAAACGCCAAATCCCACTCTCTCAGATCCCCAGAACTA
ATCGGGCGGTGTTTCACTGCCCGGTTTCCCAAATTGGTGTGAGTAGGGCC
CAACTCCTCCTGACATGCATGCCACCGGAGACGGATGGCCTGTTAGTTAT
AAGGTAAACATTACTGGGAGTATTATGATCGCGCTCTCCGACAGAGACCT
CGTGTGCGACAGAATTAACGTGGGGCTTCCGTCTTTGGGAGTGCAGATAC
GGGGTGATGTAAATCCTAAACCTACCTATAATCTCGGCATGGTGTGTCAC
CTGAAGACGCCAACTATCCGCACCGTCGTTCAAATCAATATTGAGCACAG
TTACACATAACTGTCATACAAGGCAAGCCGCCAGTAGCAGCGTATAGGTA
GGGCACGCATGAGCCCAGGAGGACCCTTCTACCATGCTCAGATGTGGCTT
TCATGAGATACGTTCAGGGCAAAATATAAGCCAGCTCGGGCACGCCGATG
CGAGCGGCTACTAGGTCTGAGCATTATCCGAAGTTAGATCAGCGATGGGT
GAAGACGCAAGCGTCAGACACGCCGGCGGCGTGCATGAAATGGCTAGCGA
TGTTGCGTTCATTGAATTGGACAGAGTGTGCATGAGCAACGCCATCTGTT
GTGAACCAATGTCGTTTATTGTGAGGCCGTCTGGCCACCGGATTGCTATT
GGGGTGCACGTAGTTGAAGTACTCTTCTCAATTGGACAACGGCAGGTAAA
GTAATACTTGCAGAGATCGTGTCTCACCTTGCCGACTACCCCCCAGTCCT
GCGAATCTGAGCTGAGACAGCTTATGTGTGTCACTCGAATAGGAGGCCGC
GCATCTTGAAGCGCTGATTCCAGGCACATTATATTTGCCAGAGATCACGG
ACGCCTGCGGGTGTTTTTGACTCGGCGCGGCGAATAGGCCGCAGCAAGGA
TCGAAATCCATGGATCAAACCTCAGCGCGAGCGAGCGCTGGGACTTCTAC
GATGCCCCAAGTCGTCGTCTTTAGGCTCCCTTCTGATAGACTTGATCAAG
GACATATAAGCACATACCCTTCGTTGAGTGTGCGCTGCCTTGTGGGCTCG
TACAGGCCAGACCCGCCACATAATACAACAAACTAACGCGTTGACACTGA
CTCCGTGTGCCCCGGAGTGGAAATTTAGCACTGGTACAGAAGTTCGTTGT
CCGACATTTTTTCTGCAGGCGATAATATGCTTTCCGACAGCGCAACAACC
TCTCGCCCATCTGGTTGTCAATAGGCACAGTCGGGTCGCGTGATTATGCG
ACATCAGCTAAGTATTTATAATAAGTTTTTCCTCCTCCTGGCATCTTGGA
TTTAGTTACCAAGCCTCGATTGATAATCCGGAGCTAGGGCTCGTGTGATC
AGAGCTAACCGACAGGCGCGGGGAAGATTGCTCAACATGAGCGGTTCTTC
CGACAATTTATACTTTGTAAGTTACCGCTCCTTTGCAGAGAACTCACACA
TCGGGTTTTGCAATGGTTGAATTATGAACGATTGGACAAACTATGCAAGT
ATTGCCGCACCTGCAAGGTTCGGGGTATAGGTTCCATGGTTAAGACCAGC
GTATGCTGCAGCAACAAAGATGGGTGAGGCCAGCCGTGAATGGAAGGGCG
AAGATCATATTATGTTGCGATCTCACGGTCTACATTTTTAAAGTACTACC
TGAACAGCGAGCCAGGTGGTCGGAACGGGAAACTACCAGATTTATTGCAA
CACAGCTCAATAACAATATTCCGCCGTCTTGTCCTTAACAATTCCTACTT
AAAACGTGATCTAGAAGGGAGATACCTCTTCCGGCGGATTATAGTAGAGA
CTATCTCGCGACCAGCGCAGAGGCTGCGAACAACGGCTAGGTAAGTCCCG
CGCGTTGTGGTCGCATCGTTCCACCACGGACAGGAGCATAGTACCTCCAA
TAGGCGCTGCGTCTTTCCGCCGGCTCACGGTAACTGACAAAAGCTCGGGG
CTTTGCTTAGATCGGCCAACAACAAGTACGCTTTTCTGTCAATGTACTCA
GTTGGGAATGGAGACTACGATTGACTTAAATTCATCTACTCGTGTTAGAT
GTCCTAGAATTAACAGGGGCAGGCACAGCCATACTTTCCCAATGCCCCGA
GCGCCCCGCCAACCCTATGAGAGCCATCTAGAGGAAGCTGACACGTGTGA
ATCAGATCCGCCGCTCCCTACAGAGCTTTATCCCCATTTGGTACTAGGCG
TGACGCGTGCGTACGAGGAATACACAGTACACTTTTCAGCCCAAACTACA
GCCTCACATATACGCGTAAATTGGACTGGATTGCCGATTTCCACCGTCGC
GTACGGCGTTTTCGGCCGAGCGGTTAGGCGATACGAGGTCGAGTTTCCGT
ATCATGAGGGGTCGCCAAGTCCTACCGGCCGGACCAAGTCTCAGGCGTTA
AGAAGTACTTGGCGTAATTAGCTACGGACTACAGCGCGGTGTCCAATATT
GTGTCCTTACGAGATTGACTCGAATATCATCGTAGTTTGAGCATTCGTGC
GCTGATGCGTTAAATTGAATGGGTCCTTTTTATCGTGGTATTTGAAGTCG
TGCGCTTACTCTTGGGCAAATCGCATTGGAGGTTGTGTCCAGATGCATCA
GTATCAGCGTGTTTTCTAGAAGCTCGCGGTACAAGAGAAAAAGCGATCAA
TGAGCGCAGGAGCTAGGCCGTCTCAGTAGATGGAGAGGGCGGCACTGCTG
AATTGTTACGGCTGCGATGGCTAGGCCACATGGTCACGTTCTCAGTGTCC
GGGACGCAACGACATTATAGTTGGCCATCGACGTACTCGCCGACGCCAGA
TTCTAGTAGCCCGGGGCGTCGTTTCTGTAGGAATTCACCGGCTAGAGCGG
AACGGGGATCGTAACGCCGGCTTAATATTGAATCCTTCGGTGCGAAACAA
CTTCTGGGTTGTTTTGATGACGTAACGGCCTCAGTAGGTGCTGTGCCGGC
CTATTCAGTCCACTGGATTTGAACGGGGCACAATGCCCGGCATTAGAGAG
ACCTTCGTCCACGGGATGCCGTGTCTGGTTCCTAAGTGTGGCAGATGCCG
TAGGTATATGCGATCCCACAGTATTGTGGTGGTGTTCACGCCTCGGTTAA
AAGGTGACTGGCTGCATGCCATAAGCGACCCTATCCGCTGATGTCGCACA
TTACGAGGTCGAACATGTCATAGCGGAGGTCTGAAAAGATCGGCGGAGCT
ACAACTACGTTTCAAGGTCCTGGACTATCGTCTAGTCGGTTTATTTGATT
CTGTGCCACTGACTCCCGGTGGACTACTCCCGCAAACTTCCTAAGTACCG
TATTACCATACGCTTGTTAAGCCGTTTGAATCGGATCTCTTATGTCAATT
CTATGCGCTGCATGTTCTAAATTAGGCTGACCGTTTCTCCTAACGGCCCG
TCTCATGCGGTTGAGTCCGCATTAGTGTAAATGCAATGTCGGTTGTACGG
TGTCTAATTGCCCATAATCCGATTATTTTTAATGATTAGGAAACTTTCAC
GGATAACATGCGGAACCAGAGGGAAGGCCGCGGCCCACGAACGGGAAAGT
AAAACCCGTGTAAGTGGCACGCCGATGTTAAACCCCTTGGCCGTTCCCCC
GAGAACGGACTGAATCAAGGGCATGACGTCGAAAAGCGAAGTGCTATTAG
CGGTTGTGATCTTGAGATGCAGTAGACCGGCATCCGCCCACATTGCGCAA
CCGAAGGGACCCAAATATCAAAGTACAGCTGAGGCATTGAAGGTCGGAAC
TTTGTGTAGCTCTACGGGTCCGCTCGTCGGAATCCCTAGTGTCGCAATGT
TCGCCACAAGAGAACTCCTCTGCATGGACCGCCCGGCGCAACCCCATATA
CCGGACTATGGGGCAGGTCGAACTACTGGGCTGACAGAAGGCAATCCCCT
CTTCACACTCTGTTCTTGCACGTCCGCTACTTCTGCCATCATCAGAGATT
GTTAGTGGATTTAGCGAGACACTCGCTTTGAGTCTTCGCTTGCGCACTTG
GCGATGTCCCACCCAGTCTAGCGCCGAGAATTTGCGGGGTTCCAATGATT
CGAGAAAAGTTGCTCATGAGCGATTAGCGCAGAAAGAGTTGGAGTACGGT
AGATATCGTTTACGTGGACACTCATGGTTCCTTAAGCCTGGATCTTTAAG
ATCAGTACGGAACCTACCTACGACGGGGCTTGCATTAGCTCGCCAGGGTC
GTTTCAGCTGGGGGTGCCAAGGCCTCCAACAACGCCTGGTAAGGGTCCTA
ACCTATTCGTACGATCAATGGCGGAGGAGCGACGTCGCGGAGATGGCGTA
AAGATTATAATATACAACAGGTCGATAAGAGCGCAGACCGGTTGAAAATC
TCGCCCATGGTAAGACTGGCACCTCAGAGTTGGGGGGCTGTGGTATCTAT
GATTTATAATCCTCTCTACCCAGAAGATCCCTAACAGCGCTCAAAGGATC
AGGGAGTTCATACTAGTCCAACTCGGATATTCACGGAGGATGTTAGAACC
ACTCTAGCGCGATGAGACAGTCTTAGTTCGTGATCGATGCGCAGTTTGTT
TGTGCTCTATGGCTCTCACGCGCTCCGTAGCTCATGGCTTACTTGACGTT
AAGTCTGACTCTTGCCCTTGCCCTTGTTAAGTTGTAAATCGTGAAAATCT
TAGTAAGCCGGACTCGGACGTATACAGTTGACTCCTACATTGAGGCTCGC
TGGCCCGGAATTTGCCCTAAGACCCACATCTGTGACTTTAGTAGCTATGG
TTCATCAATTGGGTTTCTGAAGGCAACTTTGTCACTAGCGAGACCGGTAG
AGTAACATGGGCTGTCGCGCAGAATTGCCGAAACGCGGTGCAGATATCCT
AACCTAAATAGGCACCTCCCACATCCTTCGCATCATTTCATGCCCGAACT
CTACAGGAGTGGACACAGACTGGGCCTCAATCACCGCCGGAACAAACTGG
GAGTAGCTGAATAACGGTTAAAAACAGAGAGAACGAAACGGATTCCCATG
GGTGAGGCACGTTAGAACACAGTGTGGGCTAAGGCCCTTAGACACTGCCT
CGATGGACAGACTTCGATTTCTCCGGGAACCACGCAGAACGGCCCCGGAT
GTAGGCTTATAATAATGGGGCAGCCACCGGGACTGGGCACTTTTGATTCG
GCAATTTGATACCAAGCTCTTACCATCAGCGTGGTTCTAGTAGGACCTCC
CTCGCTAAGAGACGGGGATTGCAGTATGGCATGCTCATGACTGTTTTGAC
TCACAATAACATCGGTCATAAGCATAAGATGCTAAATGGTTTCAGAGGCA
GTCCACTCATAGAAATTGTAGGTGCGCTGAGGTGCCTAATCTGAGGGCAA
CTTCATGAGTAACCTCGATATCGTTTTGGAACACGCTTTTCTATTAATTG
CGTCAGAACGGTACCGCAGTCCGTGGAGGGGCAGATTAACGTCCACGGTC
AGCCAACGTATTGGTAGGTAAGGTTAGACTGGTATCGCAGGCCGTACCCT
CTTCGGTCGGCGGGGAATTTGGGACGCGACGCGAACTGTACCAGTGCGGA
AAGTTGCGAGAGTAATCTTAGCGATGTATGCGACCGAGTTTCGGGAAGCG
GGTGGGCACAAGAAAACCAATGAAAACGCAACGGTGACTGATTCCCCGAC
CCCCCTAGGGGAGATTCGCTATCTCGACAGTTTGGGACAGCGAGCCCTAG
AACCCCATGCAGAAGCCCCATCTGCTGACCGTTGCCGTTATATAGTCGGA
TTTCATGAAACATAGGAGGTGGGGTTTAGGGCTATCCAGACGTTTTGCCA
TTTTTATGATTTGGACTGGTGTACATGAATGTAGTATTTGCTTGCGCTTG
GGTTATCCTCAAGTACTCTGAAGTGCAGCGCGCATACCTTCCCCGATCTA
ACTTGCTAGGTTCCCTCGGACTAAAAAGACGTAGTCGTGCCCCCTAGGGA
ATGTTGCCGGGTAATGGCCTGCACCTAAACGTACACGAAAGGTGTCTCCA
ACCTGCCCAGAGACTGTTTTCAGACAAGGATCGCGTGAAACGATCCCCTC
ATGGCTAAAAAAAAAGCACAGAGAAGTTATGACCGCGGAGTCCGAGGAAT
CCGGGCGTACAGACGATGTGTTCGTCAGAGCAAATGCATGAGCTGTCGGC
TCAACACCCATCGAGCTCCCGAGATCATATAACGGAGTGATTGGTGTAGC
CTGTATCGACAACAGTCTTCTAACCAGCCTTGATGGAGACCCTTGTCGAA
GTGCCCCAGTACCATCATCTCGCGAACGCGTTGGCGTAAGTCATTTATGG
GTTATGACCGAAACACCGTGACTCCAATGTGTGATGCATAAGCCACTCGC
ACGAGATCACATCTCCTCTGTTCATCTTCGGGCCTGCGTACGCGATAACG
TTGTTGTCGGGAATTTGGGTCCGTAGAAGGCACATGATCAAGAATCTCCC
ACGAGTCGTTAAGGCAGACCACATTTATACAGAAATAACAAAGGCCTCCC
TTGCGCACAGCCCCGGATAGCTTCGTCCAATCGGGAGACTAGATGAGCCG
CTATAATTTCAGGTACTGCTTCAGAGTCGCACTCCCACAAGCACATTTAC
GATGCGGCTCCGTACCTATATGGCACTGCCTAATCCTGAGTTCTGCCGTT
TCATCTGCTGTCTTGCGACTAACTAACGGAGAATAGCCCTCCCGCTACCA
TTTTTAGTTGCGTTCAAATATAGTGCTATTTAATGAGTGTACTAGGTAGC
AGGGTTCCGATGATGGCGATGCCAGGACTGCATGACGAGGGTGTCTCATT
ATAAAATACACCTAAAGGGCTAACTCTCGATTCACTAGCCAGATACCCCC
GACTAAGTAGGCGACGAAGAGTGGCAAAAGACACTGACTACAGTAATGTA
ACTCGCCAGCATGTGAACGTGCAGGTCGTGTTAATCCCCTTAACGTACGA
TGATCAGCTCTCGCTCTGACAGATAGAGACTACATGTATAACGGGATGTC
GTCTCGTAAATGTTTTGGTTATTACGATTTGTCTTAAAAAACCAATACGT
ACAGCCCCATGCGTTTAGGACTTTATTCTCGAGTGGAGCGCGGTGGCGGC
TAAAGGCCCTTCACCGGCTGCCGAAATCAGTGGTTCTTAGCATCCTGGAG
AGAGTAAGGGACGTTATACCTTAACTTTACCCCTGTCGTAAGCGGTGTGG
GGGTTACAGTGGATGAGTATTTCTGTTTAGATTCCCCGCCTATCACAGGT
TGTCCAGAGATAGGAAGACTCGAAGGCTCACGGGTCGAGTACACTAGTCA
TTGTAGTTAAGATGTATGGCTTGCATAAATGAGGGCCTTGCTACTAGTCC
GAATGGTTGGCCCTAGCCACGCACGGCAATCCGGTTCGCCTGCTGAATAC
TTTTGGCCAAGGGAGGCTCAGATAAAATCCAGGATAGAAGTGCTGGGGGA
AACGAGGTTTCGTTAACCGATCTCCTCTACCTATACCCGACGCCGCCCCA
GAGAAAACGCAACCAAGGCATACCGACAAGCCAAAGACTCTACTCTCACC
CGTACAATCTGTCGCCTTTTCAGCTTGCCTTTCGACGTCGGTGAGGATGA
CGGCCTACCCTTAGGTGTCCATTAACAGAGATTTGCGATTAACCGTATTT
TAACTGGCTTTTAATCAGCACAAAGTCGCGGAAGTCTAGAATCTCGGCCT
GATTCGACCTCGCTTTGATGTTCCCTCGGTACTCTAGGCTCGAATCCATA
GACAGAATCGTGTCGCGAAGAGTCTCCCTCGGTGGCTGACGATTCAGGCC
AAAGGGCTAACCTCATATGGTTAGTGACGGCTAGGCAGCACTCAGGCACC
GTAGGCAACAGACTAGTCACCCCGGGTCTTAACTTTTATTCGCTACCTGT
CGCCTACTTTCATATGCATGCATCTACCAAATAAATATATCAGGCGAAGA
CAATACAAGGTCACTTGGCTCTAAAACCGTGCCGAGGACTTAGGGGCCGG
CCTAGAGCCTTCGTCGGCGTCCAGTTGTCTAAGCGGCGGCTCTCTATTGA
GCCCCTGGATTAAGGCCTGTAAAGCGTGTGTACGCCAAGAACCTCGAAGC
TGGGAAAGTACTGGCGAGGAGGTGAGGTATGACGCTAACGCCGTCTGGTT
GACCAATAATCGCACCCCACTTTCGGACGTGGCCTCTAGGAGCGTCGAGA
AATGTACACAAGACTGTTAAGCGTTACCATATGCCTGGATGCACATTAAA
GGAGGCTCCTCATCGATGGGCGGATAAGTATCAGTCGGTTTTAACGGGTG
CACATTTATCAATAGGCGTCGCCTTGCTGTACAGACGATAGTATTAGATA
GGGTGATAACCGTAGGGCTAAGTTCGACCATGGACGCAACACTACGCCAA
CACGCACTTCCGACAGCTGTGTCCAAATACTGTGCGTCATGGCTTTGACA
GTAACCGAAGGCATATGGCTGGCCAGCTCGGTGATCGCCTACTTACCTAC
GAATAGCGCGAGGATCCGTTGACCTTCAATTGAATTTCTTATTATCTTTG
AACAAAATACCCATTACGGATTACCTTTACATGACTAGTCAACCGCGTAG
AAGTTTGAAGCGCGCATTATTCCCCCGACGCTGCAGTCCGCTCCCAGCCT
GACCGTCTTGACATACTTAAGGGCTGTGGCTGAAGCAGTTAGGGCAGCTT
CGCAGATATATGCGTCAAGACCGACAAGTAGAGGCCACCATGAAACAAAA
TCGGCATAGGAAGGGAGGGAATCCCAAAGTCACATGTAGTTGTAAGGTGA
GTTCATACTCAAGCTCTAACCACGGGAGGATTCTTTGAATTGTCCGGCCC
GAGTGATACAGATCTTGGGCGAGATGCTACGGTCAAAACGTCCATATCTA
GTAGCTCATTATGAAGTCCCTACTGGCAATATAGTTTGCGGCCCATAGGT
TAGACACGCTGTTGGGATGAAGTCGGCGTAATCATACCAAGCTACACAAT
CAGCCTCAAAGCTGAACCTCCTGGACGAATCTGCAAGCTAATCGCAGTCT
GACCTGCGACACCGGGGCTCCGAGCCAAGCGCATGAGTGAAATGGAGGTA
CTACCCAGTTTACCTATCCAGATGACGCGTCAATCGTAGACCCCCGGTTA
GGTGGATCTCGAACACCAAGAAGTTCCCTAGCATCCTTTTGTAAAGATAA
TAGTCTGCAGCGGGAAGAACATTAGAAACACCCGCGAGAAATAGTTTAGC
TCTGGCGATCCAGTCTCTCGGCGCGCATAGCTAAGCCAAACGCCCTGGTT
GGCACCACCCCAACTGTGAATCCGAGACCATAGGGAAGTTCCGAATGCAC
TGTGTCCCTTACCGGACCTCATACGTCCAACATGCAGTGGACGCCGAGAT
TTCCTAATAGAGGAAAGGCGTCATGACATGCTAGCGGAAATTATCCCGCG
TTCTAGTGAAAGTTGATCACCCAACACACAAGTTCACCTTAGGATATGCA
AAGCCCATGCGGTAGACGGACTAGACCCTGCTCGCCCAGTAGGAGCGCAA
CGGCCTACCATGCAGAGTGGCTGCTATTCATGTACTTATCTCAAAGCATA
GGTTTGAATCTCGCAACTGTTGATCGTGGGCTTAGGTTTCGATCCCTTGT
AACGGGGCACAAACAGGTTGAAGTTGGTATAAGGCGCGTTGAGATAGAGA
GGCCACTTCACGAACAGTGAGACACTGGACACCCCGACCGAATTTCTCGC
AGACTGTTCTCTACCTCGACTACTGTCGAACGAAGATGTGTTACAGGATC
GAATCACTCGCCTTCAAATCCCGCGAGGTGTACGTAGGAATAATGTACGC
TCCTGGACTCGTCTACATACCGAATGGATTACTCACTGATCAGCGCAAGC
GACCGATTCGAGTTATCCTAGTAACATTCTATCTAAGTTCCGGTCTAATC
ACGCGGATGAGCTGATGTACCGGAATCATAAGCTAATCGGCCCGGCCTAT
CACCACAACTTCTACGTTACTGGTAGTCTGTTGATTTGACCTACAGTGGT
GACAGATTAATATTGACGCCGTGAAATAATCGAGTTCCCTCTCATGAAGA
ACGGCTAGTGCGCCCGACTCAATATAACGGCAGAAGAGTGCGGGTATTAA
ATGTCGCATTCTAGCATGCACTCATAGCTTGGTACTAGGGTCAACGTCAT
TGCCGCACAAATACTACACACGACTAAACACATGATGCTTAGGAAATAAA
GCCGGTAACGAAAGCTACTAATGAAGCCCATGATCACCTGTAGGGCAGCG
AGCGTTGGGCGATGGTTCACGGAGGGTAGCCAAACGCTATCAGGATCGGT
CTAGTGTCATCAATGACCGGACCGTGTTCTGGGGTGCGAATCGGGATAAG
AGGGGATAAGCTGGTCCCGTCATTGACTCTGCACGGGCGAGGAGCTCTGG
ACGGACTGGGTGGGTGTTTGAAGGTGCTGAAAGACTGCTCCCCAGCGTAA
GTAGAGCCCGGTTTTCAGCAAACATTCGCCCCTAATTCTCAGCTAAGTGT
TGACCACTGTTATACACCTACTTTACTCCTAGAGCATCATGCAGACGACC
GGACGAGATCAGCGGCTCCGAATAAATAGATTTGTACCCAGTTGATGCAG
TCGGCAAGAAAGAAAGTCCTATCACACATGCAGAAATTTGCCGCCTATGT
GAGCCTAAGGATGCTGAGGCATCATTATGGAACATATATAATTTTCACGT
CGTTAGCACACTAATGATTGTTGTCGTATTCTGGTAATCTATGGCGGATA
GACCGGAGACCGGTTCTGCTTGCCAAGTAAGTGACTGCGTAAGTTTTTGA
TATCGTCTATATTCTACCTCTAACGTTTATACTGTTTGCTCCCGATTACC
TAGGCATTTACGAAAAGGTCAAGGCGGCAGTGGTATATCGACAAACACGA
TTGGGTGCTCCTTACTTCCTCAAGCTAGTGCAACCTGGCTCCACGACGGC
CAGGACTGTCTTCAGTGCGGAGCTATCCAGCCAGTCGGGCGCACCTGCTG
GCGTTCTCTATGTCCACAGCTTCCCACGCGAGCTAGGATCTTCGCGGCAT
TCACCGGTAAGTTCGTAACGCCCGCCTGATTCAAACAGGGTTCATCCAAC
TCGTAAAGATTGTTATGGAGTTACGCCGCGAGTTTGCGAGCAAGGCAATC
CCGTGGGGCTATAAGCAGGTTTCTTAATAGTTCGGGCGAAGCCACCCATC
GTGCCGGACATGCTAGCGTTGAGCGTTGACATGCTTTAGTTAAGTGTTTC
TCTTAAGGAACAAAAACTATCACACTGATCCGGGTGTAACCAAATGTTAA
TCCAAGCTACAGGCCCCCACGATGGATCCGACCCGAAACATAGTGAGTGA
TGCTACGACCAAGCTCGCGGACGCCCTAAGTATAGTGTTTCGATGATGCG
CTAGTGGTTGAGAAATTGCGGGTACCCGCAGCTGTACGGGCCTGTAAAGC
ATCTGGAATGAACGCGCTCTGGTCAGAACTTCCGCTAGCCCGAGGCCACC
TACGGCTAGGAGGCGTTCGGAGCGGACCCACATCCTACAAGTCCAAAGCC
GCGCCCTTAGCGTCGACATCGATCTGATTTCATTTGAACACTTGTTTAGT
ACTGACCCGAACATCGGTCTCGACCCGTTCTACACAGAGGCCCGAAGGAA
GGCCTGGAGCCTGTACTTCGCCGAACAAATTAGGCTTGTTGTACATTTCT
GCCCCTCGTACTGTGCACGGTGCTCTACTTCTGTGCTTGACTGAACTGAA
TCTCATGCATGCCACTCCCCAATTACAAGGACGCCCCTACTGTACGCCTT
GCCACCTAGAAGGGCTGGCCGGGCAAGGGTTTCGAAACACCCGCTATCAG
CGGCTCTGCATTGGCACACGTTGTACGCTGCTTCAATACCTCCTACAGGT
GCAGTCTTGTACGCATGATGATTGTGGCACATAGTCTGTAGGCATCGCTA
ATGTGCCATAACGTATAACCCCATCCACCCAGGAATTAACATGGCTTCTG
ACACCAGTACATAAGGCCAAATACAGAGAGGGCTGGCGGCCTCGAGCTGG
AGGTGGCTGTAGGCGTAGGGAATCTCACTCTGTGGCGGTGTTCCCATTGG
GCATAGCGCCCGCGGCGAGAATTTAAGGGTAGCTGAGGGATCATCTAGCG
ATAATTTTCATTAACGGCCACTATCTAGAAGACTAATGGTTTTACGATCA
TATTTAAACTATGCATCATTGAACGGCTGACATCTTTCCCCCGCGTAAAG
TCGCTTAATCGCTGCACTAGCTAAGCTGTAATACCCTTATTATCCCACTC
CAAGTCACGATAGAGACTCTCAGAGTGGAGGGTGACTCACTTTCATGCCA
CGCGGTTGGTCTGTTTGACTGAGTTCGTACTGTGCGATGTCGAGTTTAAT
GACCAGAGCTTACCTATATGCAAGGGGCCGTAACTGATGGCAGCAAAACA
TCATGACGCCATGCCGAGGCGGTATCATGGGTAGCATACGGGTGTAGCTT
TCACCACTGGACATCATATGAGTTCCATCTCATCTCCGGAGACGTGAGAA
GGTGTCCTTATGACCGCCTGTTGGGTGGTAGCGGCCGGTAAGGATACATC
CGAATTCACTGTCTCTCAGAATACGCAGGAGCTTACCGTAATGAATAATA
TCCCTTGATGTGCTTCTCACTCGGCCTTTACTATACAATTCTTAACATAA
CCACGGAAAAGAAAAAGGGATGTCTATGGAATAGAAGGTGTTGCGGTTTA
CGTATTTCCGTGAACAGACGTCGTACATTTTCATAGAAAATTGTTGCGTG
CCACTGCGATGGCACAGACCACTGATACATTCGGTTATGAATTAGTGAGG
CTGAAGCCTCTAGCTTCCCCCGTCGAACTAGGATAATCTGTCATTGTCAT
CGGGAAAGTAGATCTCAAATGTGTGCGATCGCAGCCAACGACATTGATCT
TGCTTTCTACGGCACTCGACATAGTAGCTCCGACGTTCCGTGCTGTCTTA
CGGAATCTCTGCCCAGCAAAGTAGTTCTATAAGATTCATGTGGATAAAGA
TTAGACGCCTCCTCTCCGGCGTACAGTCGGCCGTGTGCACGACGAAACCG
CGTAAGTTAAAGCCCCAAATTTATGCCCACCTCTGGGGGGTCCACTTACT
TTGGAAGAGGCCTTATCATCAACAAGGGAACAGAATAATAGCCGCTGCTC
ATGTTAAAGTACCCGCGATACATAACTTCGCAGGACTTCGGTGGAAACAA
CTACGATTTTAGTCAACATAAGGGAGTGGGCATACTCCAGGAACACCGTA
AGCTACTGTGGTAAGCATCGGGACATCGCATCTTGATCCACTGTTAGTTT
CGGGCTTACGGTACAGCACAGCGGCTGGGGACGATGTAGGGGTTCCGCGC
CAGTATGGGCCGAATTATCGTGACTGGAGGACCTCAGTGGATATTGCCGC
GAGTTTACAGAGTTCAAAGAGCAAGTTGTGCACAAAAACTCCAGCGCCGC
ACGCATCCGCTGCACCGTTAAAGCCCATGGGTTGGTACCCTACCAATAAT
TTTGAGTAGATCTTTGAGGATCATAGTTCGCGCTCTGTCAGGCTTGGACT
CAGTTAGGCATGACCCCGCACTGCAAGCCGTGGCTTCTATAGACCGCGGG
CGCAAGGCGGGAGTCCTTTGCCCTAATAGAGTGTTCTAAATTCCGACGAG
ATCCAAACTCACAGCAGACGCGGCTAAAGATGGATGCACCGGCTACCATA
GGCGGGGTGCATAGACTATACACACATGTTTCTTGGAACTGACATCATCG
TAAGAGTGAAGTGCAGGTGTGACTCCTGTCAAATTGGAGTCTCTAAAATC
TCCGACTAGTTCTGAAGAGCTATCGGAGAGTCGTTTTCCCGGAAGGGCTA
CGTTGCTAACGGTATCCCGCATGGGATTGAGAGGCTGACCTGACGGTTAA
GTCTCAACACGTAACAGACGAGTCGATTGAGCCGGGGGGGCTGTTCTAAA
GAGTTCAACGGTTTCGGTGCACCAAACCGGACTCACTGAGCATACTCCTA
GATACGGCACGAGTTTGCCGGTGATTCGGGTAACAAGAACCTTAATGTGA
TTTCATTATTTCATGGCCACCCTTTAGGCCGGTACTAGCAGGTGCTATAA
AAGAATCTGCGGGTCGATTCTCATGGCCGTGGGTGCCCTGTGTCCACTAC
GACAAATTCAAGCTCGAATGATCTTGATCGGATGACATCTGTATTCCATC
ATTGCAGTGCCAACTAATGAGAGGTGATCACTAGGGGTCCTTCCATAGAC
TGGACAGTGTATGCTAACTAGGACCTGGTGCGTGGAGTATTTGTGACCAA
GTAGGCCGTGCGTAGCCAGGGTTCGTTCTTTTGGAAGTAATCACAGGACG
CTATCGGACGCTTTTACACAGGCAGCTCTATGGTGATGCCTGTCTATGGC
CCAACAAGTAGGGCAATTGCGCCGACACAGTTACCAAGGAAAGGCCCCTC
ACGGGTGACACTCTGCACAACACAATTTCCACCGGCTGAGCTCCGACCCT
ACCCCTCCTACATATCGGGGAAATAAGCGAGTCATCAAGCCGAAGATACT
ACGTAGGGCAGCATGTACGTATGTAAGGCATACAGTAAAGGGATGAACTC
CAGTTATCTTTTTCACACATAAGTTGGTGATTCGTTGCTGAAAACGTCTT
TAAATGCTCTAGGTTCTCCCCGGTTACTAACGTTGTCGTTCCCAGTGGCT
CTGTATAAGGGATCAGCGCGGCTGGAAATGAGCAAGGAAACCTACATTAC
ATGATAGGGACGCAGTTACATGATGAAAAAAAGTGAGATTCCCTTCCTCA
GTGATACAGCGTATTAGAGCGAGTACCGCAGCTGGCGTTCGTGAAGGACG
AGTATACGACTTCGGGTCTCCCAGCTACGTTCCCAATTGCGAACATTTAA
TGTTCGCACTATCCTGTTCCTTATCCAACCTCGGCATGCTGACCTAGCGG
GATAGTGTCGAAAGTGCGCCTGCAACAGCGATACTGGGGACAGCCGCCCA
ACGGATTCAGCATGTGATGTGCGTCCCGAGAATTCCGAATGACCGGATGG
CGACTCCGCGGCGAGAACGCTGGCCGGAACCACTATGTAGTACAGTGATC
TAGGGCCTCATTAGCGGTGAGGGAGGGAAGCTGTCTCGTTTTGGGCAGCT
GAATGGTCCTGCTGGTGTAATTATGCTTTAGGACCCGATGGAGACTAACA
GCGCTTAATTGTCCACCCACTCTCTCGAGCAGTAGAGGCCAACCTCCCGC
GGGCTAGCTGTAAGTACAGCTCGCTATGTCCAATTAACCTACGGATAGAT
ATTATTTCCGGCGGGTTTAGGGCCTAGAACACCGATTCGGTACACGCCAC
TTTCTAGTTACAGGACGGCTATAACCCTCTTACCAGGGGTCAGACACAGT
GAGTTGAAATGGGAATACCCCTCAAATACAGTACTCACGGGATCGCGCTT
GGACGCGGTTCATTTGCAGAAAAAATCTTGTTACGACCATACTAGTTATG
CTCACATCTTAAAAAAATCTGTTACGGAATATCGGGATAAACAATCAAGC
CCTCTCGTACATCACACACGATTTCACGCCAGTCTGTCAAGACTTCATGT
ACGGTGAGAGTGATCGTTATAAGCGGGGCTCTACATAGCGCTGGACCGCC
GTGCGGATGTGCTCAATCGGTTAGAGTTGGGTGCTCCTTACTTCTCAAGC
TAGTGAACCTGGCCACGACGCCAGGAGTGTCTTACAGTGCGGAGCTATCA
GCCATCGGGCGCACCTGCTGGCGTTCCCTATTTCCACAGCTTCCACGCGA
GCTAGGACTCTTCGCGGCATTCACCGGTAAGTTCGTAACGCTCCGCCTGA
TTAAACAGGGTTCACTCCAAGTCGTAAGATTGTTATGGAGTTACGCCGCG
ATTTGCGAGCAAGGCAATCCCGTGCGGGCTATAGCAGGTTTACTTAATAG
TTCGGGCGAAGCCACCCATCTGCCGGAACATGCTAACGTGAGCGTTGACA
TGCTTCTAGTTAAGTGTTTCTCTTAAGGAACAAAAACTATCACACTATCG
GGTGTAACCAAAATGTTAATCCAAGCTACAGGGCCCCTACGATGGATCCG
ACCGAACATGATTGGTCAGTTGATGCTACGACCAAGCTCGGGACAGCCCT
AAGTATAGGTTTTCGATGTGCAGCTAGTGGTTGAGATATTTGCGGGTACC
CCAGCTGTACGGGCCTAACGCGCTAGCGAGTATGGCATCAAAAGTAGGTA
CGACACTGCATCACACCGGATTTGACCTGCCCCAGTAACTCGTCAATGTT
ATCGCGCCAAACGGTCAGGAGGCCGGCAGGCGTCGATAAGCTCAGGGTGC
GTTCGAGACATAGTCGGTAGCAGACCGTGAGGAACTGCTGTGAACGCTAA
CCTGACTGTTGCAGATCTTCGGGGTTTGAACTGAAGTCCCCAATTGCTAG
AACTGGGCGTACCTCCCTATCTGTAAACTATTTTTAATTAATTTCTTCGA
CTGGTTACAGAATGGGTAGTCTGGGCGAACGCTCTCGCTTGTGCGGTGAT
AAACCTGGGGTTCCGTACCATCGTCCCAGCCCACCTGGATCGGATTGTAA
GAGAAAACGACAACTACCTTTAGGGGAACTGAAGGAAATGGGTACGTCTC
CGACGGACGGTCGCCATTGGCAAGTTGCGAAATGCTGACATTACGTCCTC
CTCTCCGGCCAGGCAGTAACGTACCACAGAGCGGCTAGCATGAATCGCAG
GGCCTAACGTCGGCGAGCTACACGTAAGACGTAGAGGCTTTGGACCCACC
GTACGTTGTGGAACACCATTAACTCTCCGTGTTTTTAATTGCCAGCGACT
TTTCTTGTTATCCCCCACTTTGCCACAACCACAACTACCATGAGATGCAT
CCTGCTGTGAGACAAGGAAGTCACAATTCAACAAAATGATATCGACCGCT
TATATCGCACCGGGGCATCCCTGTCGCTGCACGCGATCGCGGTCATGCAG
TGGCGAGACAAACCTACCCTTGCCATGCACTAAGCACGCCGGGGCTTCGT
ATATTCTTGAGAAAATACAACCGAGATTTGGTAAGGAAGCAATGGTCTAG
ACCTAGAGTGCACCTACAGGTCACCTCTTCCTGCTTGCGAATTCCCAGGT
CAATTACGGACGCCCGGCACGCCAGTGCCGGCCCCTATAATAGTAAAAGG
AGCCATGCTATAGCTCAATGGGGGACCAATGAATTCTTGCCTATGCTATT
GGTAGTTTCAAATTGGTATCGGACGGTGTGTATAATACCAGCCAAAACGG
CAACCAGACGTTCGACGGTAGCAGTGTGACGTTGTAATGAATGCAAAACT
AGTTACCCGCTGCGAACGAGCTGAGGGTCCTGCGCGACTTCCTACTGCAC
CTTCAACCCATCAGTGTTACAGTGCCTGTAATGCTTCGGGAATCGAACGA
TTATAATACTTACCTCAAAGTTGCAAATGCGCTGAGTGCTAACATAGTAG
TCAAGCATAAGGGGTTCTGGGGATGTCGCGCCACGACGTGCTCAATGTGT
GGTCTTCATCGCGGGCTCCAGCCCTTTCTGACGGCATACTCCGCTCAAAA
AAGTTGAAACGAATCCTTAAAAGGCGTGTCTACGAATCTATCAATAGGAA
TAAACCCCCGCGCAGTGGACCCATTGAGGCGTACGACCGACTGAGGGTCC
TCATATTGCTTTAGGACTTTTCGCAGAGCGGTAATGAAACCGCGCTGTCA
TGTCTCTACACTGTAGAGAGCCGACATAGTCACTCCGTCAGGCGCTGCCA
CTCAGGCGTGCAGATGGAACCCAGATTCACGTCTTTTTAATAAGCGTTAA
GAGCTAGCGAACTTGTGCGCGGAAACCAAGTACAATCTGTGAATTCGCGG
CTGGGAGTGCTCGACACTCTTCCTACCTTATCCAAGCCACGCTGAGCCCC
AGTTATCACCAGAGACTTGGGCGACCTAGCACCCATTCTCTGAGCACCCC
CTCCCGCGTATTCTACCTATCGGCAACGGTATGATGCGGTGTTTCATACC
CCACATTATACCTTTGGTTGTGTGTGAGACAACTAGCATGATCTAGCCAG
AGTTTGCTCTGATTTAGATGTGACCCTTGACGCATTCACCTAGACTTCCC
GGTCTGCCGATAGCCTCTTGGATCTCCAGGCTCCACCCCGGGGCTACAGA
CTAACATTGTCCGTTTTACGCTAATTCGAACACTAAGTTGGCCGCCACAG
GTTTCTACCCGGCAGGGTCCATGTGTCGTTCCGGATGACATAGGCGCGAG
TGCATCCTTCTCGCGTGTATGCGGGTGTTGGCTCCTTCAATTGAGATCGG
GCCCGAAGCTGTACATGTCGACGAGCCATCCCCGTCATGACCGATGCAGT
AGTATGGCAATAGCTGGGTGCCGCTTTTGAAACGCACAAAAATCAGCCTC
AAGACGTTAAAACGCTCTAGCGCAGGGGTTAACGAAGGAATAACACTCTT
TGACACTCGCTGCGGCTTCTTTCGCGGATTTTAAACACTTTTGTGCCTAG
TACACCGGAGTTTAGACCGGCAGGAGTCCTCTCTCACAGCTTGCACTGCA
TTCTTAAATTATGCATGGCTAGGTGTACTTATAATCCCTTTCTTTGACTT
AGAGAGGGTAGAACCCACTCCACGATAGACGCCGACTTGCGAAGACTCCA
TCGACGGCTAGACCTCACGCGTTCGAGCTCCCAGAGTTTCTATATTAACG
TTATCTGATTACAGCATGTTACTAGTATATCTAACAGCTAGGGAACGACC
TCTAATACCTTATTCACCGATATTAATTGCTCCCCTTCTGACTTACTGGT
CATCTGGAGTTGGTCTGCTTACAGCAGCGGGCCTCTGCGCAAGGCTCGTT
GCGAGAGGGCGTGGTACCGGAATCGGCACCGGGCGGCTAGTAATGCGCGT
TCCTCCGCTACGGGCCGGGAGGCAATTGTCTTTCGGAGAGTGCCCCCACA
GAGGTTAGCGCAATGAAGTCCTAGGTGAAGGATGGCCGCGACTGAGCCTG
CTTACTTATAACAGAATTGAATGTCACTAACAGCGTCTCGTCTAGCCGTT
TATAAAGTGAGCTTAGCGCTGCGGCAGAACAGGGTCGAACTCGAGCCGCT
CTCTCATTATCCCACTTTCAAGCGTGGTCAAACGACTTGTATTCGATAGT
GGGAATCCCCTGCGGGAATCTGACACGTGAGCGAGTAAATGTCCGATCGA
ATACTGGATTTTGGTGGGGTGCGTCCCGAATGGTAGCGGAAGCCTATGTC
GTCCGTCAGAGGTAGCCATTCAATTGCGGCCCCGCAGTCCCCGTCCCAAT
TCTTCGAACATGATTGTACAGGAACAGGAGACGAACAACATGAATAAATG
GATCTGAGCTGACCGACAATAATCTCCAAAATAGAACATACAATGGGACG
ACATCGCTTTCATGTACTTGGTATCGATTATGCGAGGTGCACAAGTAATA
TGTTAGACGTGGCGATAACACAGGCAATCCGAGAAGGGATAGTTTCGATT
GCAGTAATGGGAGATGAGCTATATGAGAGCGTGTAGATACATCTTCCCGA
ATCCTTGTAGCTAACGATGACCCGTTTAAGTGGCAAGGTTTCGTTACACT
TCGAAACATGTGTCGCGCCTTCATGTCGTAATGGCAAACATTTAACCAGG
AATTCAATGACAGAGTCTACGATGCATATCTTACCCGCAATATCTACACC
GTCGCTGAAGTAACTTACTTGTCGTCGGGGTATGTTGGTCGTCTTACCAA
TTGAATCATCTTTGATCCATCGAGGACGAGGGAATCATTCTCCTAGGTCC
CAGATCATGACTCTCGTATTAGACACGGAAAAAGTGACACGGATCGCTCG
TCGCCTGTAGCTGAGAGATCGATTTTGTGGCACTGCGCTAGAGCCAGATC
GGTTCTTACCATAACGCAAAGGTGAAGGATAAAGTGACATCTCCAGATTG
GTACGGTTGAACATACCTCCGGCGCGTTCAAGTACAATCCCCGAACTAAT
TATCTCCAGTCTTGGGGGTTACAATGCGCCACGAGATCCCGCGCCTCGGA
AATCGTCCGCCCGGTTATTCAAGCGCCACTACGGGGAGCCCGGGCGGGGC
GAGGCCTTGCGCCGTTTTCTAATGGTGTTCCACGGCCGTGGGAGGCATAT
TGTTTCACCCGTCGCGTTAGGATTTTGATCATGCAATCGCAGACTGGATG
ATAATTGTGATTCCATACTGGTGAATTGATTTCCCGACCCGGGGTCCGGG
GGTGTCTCAGTTCTCGTCTACTCCCCTTGTATCTAAACACACTTTGGTAA
CCTGATGCGAAGTTACCTAATGAAAAAGATTACACCAGCACTTGCGGCAT
TTATATTACATTCTGCGCCACAAACGATTAAAGGTGGCAGTTCTGTACGT
TCCCATCCGTTCGGTCGCGGGAGAAGGGCAGGCTCGGACTCTGTGAGGGC
TAGAGTTCTTGCTGAATAGAAACCGCAACAGCCCGAGTCGATCCAACAGC
CGTCAGGTTACAGAATATTCCTGGCACCTGCACCCGTTAAACAACTGCGC
TACTTCATATGGACCAAGTCATGCGTGACCCCATCGTGTAACCACCCGGC
TAATTTCGTCGTTAAACATGCAAATGGACGCAGGTGAGTACAGCGTACCC
GAGGCGGGTATTAGATAACAACCAACTTAAAAGAGGTCTAAGTACCTGGC
AAAGACTGCGAGGGCGAGCCTTAAAAGTATCCTTTGGACCGTAGGACATC
GCCACGAACCTATAGCATAGGTCAGTGGGAAGAAACATGAACGCAAAAGT
CAACGCACTTACTTCGCCGCCGCGCGTCAGTCATGCGCTGCCTGTTGGCC
GGGATCGTGTTAACCATGCTGGCAAAGACCTCTGGAGTCGTTATTATAAG
TGTGACTCAAATAGGCTCTGTCAAATGGGAACTACCGAGTTACCTGACCG
CATTGCTGAGTGTTGCGGGAGCCCATTGTGCCTCACCAAAGTTCTCGGTA
TGCTTAAAGTCCCCAGAGTGAACGGCCCCCTAAAGAATTACGTTGTAGAG
ATCGGCCTTATTTTTAGATGTCGTGCTTTAGTCCTCTTATGAGCAGGGAC
CACTAAAGGGTTCTAATTCGGGCAATTAGGAGAAGTGCAAACCCCCCAAT
ATTGTAAAAATATATTGCCTGGCTTTATCAGATCACCAAATAACTATAAG
GGGTTGTGCCGGCATTGAACTAATAAGCCGCGGGATGCGAGTTGAGGCCC
TGCGTCCCGCCTCTTGCTATCGATTCATGATTACGTCGCCAACTGCGCTT
TACCGAGCACGATGCAGACAGCACATGACATGCACGATTGGTTTCCATTT
GTTCGACGCCTTGAAGTAGCGCGGTGCTGGGATAGCCGGCTTCTGATTAG
GGTGTGTCGCTCATAATTAGCATGACGAAGACCCTGGTGCACAAGTGAGC
CTCCCGCGGATGAAGACCGTTGGTCAAACAGCCCGAACAGCGGTACAGTA
GTCAAGAACGAGTGCTAAGAACATCTAGGTACTCGGTGTCGTAAGCGAAC
TTTACAAGTCGGATTCATTTTGCCGTGCGCGAACTTAGAATCCAGCCGGC
AGCACGGTTGCCCTCAGAGACCCTATCGGGCACCGCCTGCCCGTAAACGA
AAGACTCATGCAAGTGGCGATGAGACGTCACCATGACGGTAAAGCCTACA
GAAGTCATGTGCGCTCAGTACCCTCGCTGCTTAACACGCGATCCCGGCCC
GTGGCAGTAGACTGAGCCCGCGGGCTTATTAGGTTAGTATACCGGCAGCC
TGAGCCGAAAATCTACGCGGTGGCACAGCGTTAGTCCCTAGCATTTTAGC
GTAGCACATTGGGTACTCACCGACTAGAAACCCCCGAGTGCGTTTGAACT
GGACTTACGCCTTACGTTTTGTACAACCAGCGTGATTTTTTCTATACGCC
AACGCTAACTAACTGGAATCGCAACGTCGTGTAGGCTATGATACGCACAC
AGGTACTATCAACATATTTGTAATGTTCAGTGTTGTACTGGCTCATAGGG
AGAGAAGCAACCAACATTCATGGAGGCCCCTGCTGAGTTAAGGCTGTGTG
AAAACTGTCTGCTATTCCGTGATTAAATCAACCCCCTCCTAGACACCCCA
ATCTTGTGAGGGGACCCAAAAGCGTTTCGTTAGCCGACGCGTGTTATGCT
TCCAATCCACTGCAAGCGGAGTTAATGGACTCTGTACTAGCTGGAAGCTT
ATTTTGACTGCATTTCAAAGATTGGCGGAGCGTGATACTAGCCTCGAGAG
TAACTGGCCTCGACAGGCGAAAACCATTCAATCCGTGAGTAAACGAACTA
GCGAACTGGGGCCTACCCCCGCATAGCGTATTGCCCATTCGAGATCGGCT
CCCATCCATAGACAAGGACGTTTCCTTAAATTTTACCTTCCTATCTGTGG
CTCCGAGTCAGGTAAACTAGCTACCTTCCTTAATGATTAGAAAGATTGAG
ATGCCAATCGTATCGTTAGATGCTAGGTGCTTCGCGACGGTTTAAAGACC
GGGTGATCACTAGGATAGGCGTGATAAGATTGTTGCAAGAATTTCGTGGT
TACGTAGAGGCCATCAAGTTTTCGAGGTACACCGTCCGTCAGCGGCGTTG
ACAGGTTTGGCTCTACGTAGGTTACGGCCCACCTATCAGTTTTATTCCGA
ACGAACCCCATCGTGCCGTATAAAACGTCAACTTCAGGGTTGTCGTACGA
TCAGAGTGCAGGGCCGCAAGCCGCTGCGCGAGTACGTCGAATGTGGCCAA
GTTTACCTGAGATATTTTTGTATGACAAAACTCATAGGTCTTACAGTGGA
TAGCCCGCGTCTCGATTTAAGCACTAATGTATGTCAGATAACGGTAACGC
TCAGTGGCGTGTTGTAATTTACTCCAGACATCCCAATTGCCTAGCTCGGT
GTGTTGAGTTACGTAAGCGGTCCGGCCCTTAAGGCTTTATCCACTTGCTT
AAACAGCTTGATACCAAAAGCAGCACATCTTGAACGGAATACAGGGGCGG
AAATATTCCTTCACACCCGATCTCCCTAAATATACGATTTTGCTAACGAG
CGGGAAGATGGGCACTCAACTACCACTATTACCACTGGGAGCTATAGTGC
TCTGATAAAGTGCAATCAGGGGAAACTCCTTTATGCCAGAGGCCGTGCCC
TGGCCCGTGAACATCTACGGTACTCGACTTTCACTCTGTAGAGGTGGCAC
ACTTCTCGCCTTAAGAAGCCTTTTCGACAAGGGTCCGCCATGTAGGTATT
GTCTGGATGCTCCAAAGACGTACTCATACGGTTACGGGTTCTATGTCAGC
AGTATGTTTGGACATACGCCATAGAACAACACTACCCCCATTGCTGAACT
TAGATGATCAAATATGGCGTCACAACCCTTCCGCTAAATACTTCATTAGG
GAGTGTGAGCCTTCCACGGGCCAGGAAGTAATTTCATCATTGACTACTTC
TTTTCCCACGTGCCCCCAGATCAAAGACATCCGTTCTAGAACAGATCGGG
CGCGGGCATTCTGGACGTATAACTGAGAATGACGTTGCAGTCCTGAGCAT
TAGCCTAGATTCGAACATCTCCGTCCATAGGTCAAGATTAGTGCTTACCT
GACCGAGACATCGAGGATGACTCTTCATTGAGCCGCGCCACATTTTTCCA
TCTTCCTCAAAACACAAATGTGACGGTGGGAGCGTTGGATGATAAGTTTT
TGGAATATTTGATTTGGCGGTACTCTACAGGTATAAATTCCCTCGAGTTG
TGGTGTCAGCTCTTGCCCCCACCGGATCAAACATTATTACAGATAACGGA
CGCCGCTCTTCAATATGTTGTAAGTAGAAGTTACCCAATGTAAAAGATTA
CACACCAGCACTTGTGGCATTAATATTACTTCTGCGCCACAAACGATTAA
AGGTGGCAGTTCTGTACGATCGCATCCGTTCGGTCGCGGGAGAAGGGCAG
GCTGGACTCTGTGAGGGCTAGAGTTCTTGCTGAATAGAAACCGCAAAATC
CCGAGTCGATCCAACAGCATCGGTTACAGAATATATCCTGGCACCTGCAC
CCGTCTAAACAATGCACTATTCATAGGGACCAGTAACATCTTATCGTACT
GGGTGGAAGGTGTGAGGGATTGCTTACCATCCGGTCCCTACCGTCCCGCA
GGCCCGACGTCCGGGGGGTCTATTATCTACGGTGACGTTGCGTTGTTAAG
ACCATCGAAGTTTTAGATTCAAATTGCATCAGACATTGGTAGCTTATGGC
GTTAGCCACGATACGTTGCTGCGATTGTAGCGATTAATTTATTTGTTGTC
GTCACGTCCCTGGGGCGCTCACCGAATGCCCTATGGCGACCACAAACGAT
CCTCGCCTTATACCACTCTCTTTAACCTGTAGCGAAGGTAGAGGTTTCTC
CCACGTTGGAGGTTCTGTCGGGAACGCCGCGGTTAGAATGCTAGCGCGCC
GAAATCAACGCTAATAATACATCAAGAAACAACTTTCAGCTACTTGTACT
ACTCGACATACCGAATACTCCTAGTCCGGCGTGGCCGTTCCGGGAGTGAG
GACGTCATTCCATGTCACCAGGAGCGCTCTGGACGGTCTCTTTCGGGAGT
TAGTCTGATATCAGGGCTTCATGTTAAGTAGGAAGTTCACATCATAAAGA
TATCACTGGCTGATCTGCAGTATTCTTTGAGGCGTCTGTAGAATGGGTAG
CAAGGGGGGAAGTACGTATTAGCCGACGCAGCTACCATCCGACCCCTATG
GAACACTTGAATCCGGTGATAAAAATCTTATCCGAACGTTAGACCCGCTT
CAGTCAGTGCAAGGTCCTTGATTTTATGGTGGTGTACCTGAGACATATCG
CGGGCATACCTGGGTTCGCGTCTGCCCTTGTTCGGGAGTAAACTTTTAGT
GGACTTGAGTACTGGTTCTATCAAAATCGGCGCCGCCAGGAATACTCATA
AGGTCGCCATAGAATGCTGCTTCAAACTTAAATTCCTCCTACAAGGCAGA
GGTGATTAGCATCCAGCGCAAACATGGTGTCGTGATCAGTGCATTTCTGC
TACTATTTCTCCAATTTACTGACCGCATTGAACCGTGCATGGCTCCTTTG
CGTGAATAGTCATAGCGCGAAATCGCGGCTAGTACCACCAGGTGGAGTTA
CTGTGCCGCGGTCCCAGACTTGTGTTACGATCCTGAGCATTTCTTGACGT
TAACCCAGAGTTGCCTAGCACATGGGGGAAAATGCAACAACCGGCTTATG
CTGACTTATCTAGTATTCCGAAAGGGGAGGCGACTACTCTATGACGTTGC
GTTACAATACCCCGTTATAACCACTCACAAGCAAGTATATCTCTCATTTC
AATTACACAAAGTAATACTGCGTTTAATGAAGTCTTGAAGAGAGCGATAA
CCACAGTCTATTCGTATCTGGCTGCATGGACCTTCGTCTAGACTGCATCG
TGAGGCCATAAAAACCTTTTCTAGATCAGCTCAGGGCCATTGAGTCACAA
CGATTATAGGCCCGTACTGTGTTAGGGCTTAGTGGTATCTTGCTTCCAGA
ATTTCAGCCTGCGGAGTAGGTCGCGGCGGATTTCACTCTAATATGACGTC
GCCAAATTTGGAGGGAACATACGTGCCGTTTGGCCGCGCTTAGACGCTAC
GTATCAGTCGGTCTGGTTGGGCCCAGGTCCAAACAACGCGGCCACGTTGA
CTTTAACTCGCATGCGCTGCTCCAATGGCAGTAAGAAACAGTATCCTCGG
CCGTCGGACGTACGGCCTCCCCCTGAATATCGGACTACGCTGAGTCGGTC
ACCACGTAAACATGCGAAGTGCGTCGAGGGAGTTTGGCCAGGAATAAGAT
CCTCTCTGTTAGGTAAGGGTGTACTGCTGCAATCGACTCCTGGAGGTCAG
TACTCCAGTTACGAATCTAAGTAGTCCTAGGCTTACAACTCAGAGTTTCC
TGGCGTCTATGGTGCAACATCTGTTCAGTACCCAGCGGGCAAACATATAC
TTACACCACTCGTTTACCCCGCCCTGCCCAGGGAAGTGAGAAAAGCAGGA
CCCCCCCTTGACTAGCGTCTTACTGTAGCCAGCTTACCTCGCCAATCGTG
ACCAATTAACAAACCCCGCGGATCTGCGGACGAAAGAAATCGTTTATATT
ATTCACTATACTCTTGAAGCAGTCCAGAACGGAATGTGAGGTGCCATTCG
CGATTCGTGGCTCAAATCAGAAACGTGGAGCGTAGTGCTATGATTGCATC
AAAGGTTTCCCGAATGATTTGCCTGGAATGATCAATGCTGTCGGCGGCCC
AGAGGCGATGGTCAGCTAAAGACTCACCCAAAAGGGGACAAGGCTCGAGC
TAATGGAGGTAATGCAGCATAAAAGTTTAGTGCCGGGAGAGACCGGCGGC
TTAAGCCTGCCAGCGTGAAGATGGAGGCGTTAGGGCCTCTCAGGAATTCC
GATTTTGCGCGAGCCTTTTAGCACAATCTAAAACGCGTAGTTAGCTTTAC
GGGTCCGAGCGGCATCCGCGGACCGGTTCGACGGTTGGCAGAAGAGGCAC
CGTTGTGACGCGGTCCATGCGGTGTCGCTAGATTAATCCGAATATAGGTA
CGTAGGAACCAACAGTGCCGCGGAAGGTAACGAATGAGGAAAGGTCGATT
ACTGTCCTTCACGTCTCACGGGTCAACTAATACTCGGCGGGCTTTTTGTG
CCACGTCCGTAACAAGTATACAAACCACACACGAAGTACGCTGGCATGGT
GGGCGTAGATGCCTAACTCTGCGGTGGTACAGCCGCAGGACAAAAGAAAG
ATTTAGCACGACCAGGCATCCCATTCTAGGTGTATACCGGTATTAGTAAC
TCAGAGTGTTCTAACACGCGCGTGAATTTTTACAGGATGACGTACTTTTT
ATGTCTCAATGTGGCTTGAGCGATTTACTGCACTAGTGCCTAGACGAGGC
AATGGTACTATGCGAGTACGCTTTGTTGCCATTAAGGCCGCTTCCCCACA
GATTCGCCTGTATTTCGCCTCGTACGTACAAAAGCTTAAAGCAGGAGTAC
GGTTGTGTAGAATTCCGGCAGATATGCCGTTCTATCCATGAAATCTATCG
CCTCAAACACACCATTAGCCCTTCTCGGACCTGCAGTCGACTCTAATGAT
CTGTAAGATATCCCTCGTCTACCCATAAATTAAACTAATACATTCGGTAC
ATTAGAGTTAGAACGCCCGTCGGTCTCATTCTTACTGACCTCGTGTGACT
ACAAAACGCCGGGTAATTGTAGACGCGTTTCAGGCGCATTGGAACAACGC
GCTCGCTAGCTGGGGAGAGTAAACCTCGCTTCGAGCGCCCTCGTGCCCGA
AGTTCGCTACCTGATCTTCTACTCAACGACGAGAAATTGTCGCGAAGATT
CTTAGTGTCACTCGTGTCGTGGAGGACACAAAGGGCTCGGCTTAACGAAG
GGAACCCGGATGGTGATCGCATTTGCGGTGTTACACCATAGATATGGAAT
TGAAATAGGATGACGAGTGGAAATAGCATGATAACCATGCCCAATGCATA
CGACTTAGAAAAGTGGTCTCGTCCTTGAATTTGGTTCGGACAGACCTTAC
GAGCACACATGGATTCTTGCGAACCTGGCGAACCTTTTAAAAAACTTTCG
GAGGGCGTGCATGAGGGGGTTTGTATTGAGTCGAGCTATAGTGCTGGATC
GCTGCTATACGATCCGTATCGGTCACGTACCGGGAACGTATGTTCTAAAT
ACAAAAAAGTTAATCCAACTATTTGTCATGCTGGAGGTTATGGCGGTTCT
GGACCTTAGGTGAATTCTCAGTCTTATCCTCACTGGGTGAATATGGTATG
GTGTCTTACAAAGTTAGTGACAGATGGCGTAGTATGGAAACTTGAACCTC
ACGGATTGACATCTTCGAAAATACTCCAGGTCTGATAGCGGTCGTGTGAG
CTGGACATTATTGCACCGGCTTGGTTAAGGATCAACGTTGTCTACGTCGT
AGATCTGTTAAGAGTTAAAGAATCGCACCCAAGCCTGTTTCAACTAAGAG
GTTACTTGTAGATGCCTTTGAAATTGAAAAAACCCAGCTCGCGCCAGAGT
GTAACCCCACCCGGCAAATTGTGTAAGTGACTCTTAGAATCTTGTCTGAA
AGTTTGATATTGTAAATGCCTTTATGAGCAGCGTTGAGCCCGCAGGGGCA
GTAGTCCTAAGCCGCCCTTAATTTCTATCAGCACTGGCTACTAGCTTCAT
CAAATGGTAAAACGCAGTTGTGGAGAGGGAGTCTTGAGGCGACATGCGGC
CTAGAACGGGCCGCTAGCCATCATCATTCTTTAGGTAGCCGGCCAGGGTT
TAGGCTTAATTCTCCTGCTCCGTTTCAAGCGTTCCCGGAAGGGGAGCGTC
CCCAGGACAGTTCATTCTCAAAATGGATACCACCCTTGCCAGGATGTACT
GGTTCACCCACGAAAACTGGGTAGACGTGGGGCTAATAGTGTTCTCTCTT
ACGGCGTAGACTTGACGTCGCAAATTAATGACCAAAGAATAATGATGGCG
GAGGAAATTGCTGTTGAGTGGCTGTAACCTGTTTGGGATGACCGCGATGT
TCCCTCATCCATCCTGAGTTCTCGATCTGTACATGTACTACCTTAAGATG
AGCACCGCTATGTGCAAACTGGGCCCTAAGAGAGTCGGTCGCAAGGGGCC
TGCATTAGAATGTGTTCCCGTCGGGAATGTCCAGAGACAGGTTTAAACAG
GTCGACATAGTATGTTTCCTCGTTAAGGGGAGGCCCGTTCTATGATAGTA
GCATCAAGACGAAGCCCACCAGGTCAATGTAAAGTAGTACGCTGTGGTAT
CGCGGATCGTGATCACAGACTGCGCTCGCTTTAGGCCGACACGTATCGGC
AATTGAGGGCTAGTTTGAGCTAAGTAGGACATAGATAACTGGGATCAGAC
CGATGATACGAGTAAACACCATACGAGGTCCTATGCCAAACATTTCAAGA
ATTTAGACCACTCCGTTGGTTGTTTACGTACTGCCTAGGGGCTACGGGCG
TTCTTTTTTAGTGTTTGTTAATGAGGGTTGATTCGGCTGAGAACTTACTG
TTTACTACGCCCTTACACCCGCGGGCACACTCCGAACCGCATATTTCTCC
TGAATGCCATTTACCAGGGGGTTCACGTGGGTTCCATATGATAAAGCGGT
CCCCGGCAGACGTTATCACGGCCAAACCGGGAGTGCGTTTTACCGAGTAC
GTACGCGATGCCCCTCGGGGTGCATAAAGTCTATCCGTGCGGTAGTTGAC
TCTCTACGTCCTTATCTTACCGCGAGGACCGTTGGCTCAAATATTATATA
AGTAACTCTGTACTACAAGCTCCTTCCAAAGCCCGTGGCCATGGCGAGCA
TAACCCAACCCCCTGGTAGTCCAGGGAGCTCCACGACTAAATCAGCCGAC
GGAACAATTGTGAGGAGGTTGTTGAGGTATTATCGCCCAATGTTTATATA
TTTGTGCGTGCCGGCCGACTAGGTACTTGCAAATAGATGAGCCCCCAGGA
GATTCGGTATATAAAATGCCTAGGTACGATTTTAAAGTCTAGGCGCAGAG
CGCCGCATAAACAAATACCGTATTCCCGACGCAACTAAAAAATGTGCAAC
GGCCTCATCTATAGATTGATGAGTCGGACGGTTTGGGTACTCTGAGTGCA
CAATCTCGGGAAGGCCGTAGGGTCCTTACGGTCTCAACAAGTCGCCCACG
CCATGGTCGTGCAGGGGCCTCAATGTCGCTGGCGGTAGCCATTGTTTTTC
ATAGGGATCCAACGGTCGGAACGAGTGCAAAAGTGCGTATCGTAATATCA
TTTGATACGGTCACTTTAGAAATCACGCTACCCCTACACCACTACTACGA
GTAGACTAACTTAAGCGCGGGCTAGCGATTCAACCTACCATTTTTATTGG
GTTACGAAAGCCGACCATTTGGCATTGCTTTTTATGTAGTCCTGACACTA
CGAGGCCTTCATCAAATCCCTCTCTTCAATGGGTACGTTGTACTTGATTG
CCCCGAGCATGTTGGAAAACACAAACACGATTCGGTTGGACTTAAGTTGA
GTAAAAGGACATTAATTGTCCGCAAGTCATATCAAGCTATCTGTTCTTCA
GCTCCAAGAAGTTCTCACTATATTTATTGCGCGGTAACGCGGCAATCTTT
TCCTGCCCTTTCTACCCACAGGAGGGGTCGCTTACCTCTCGTGCAGTGCA
TCATACACTCGATGTACTCCGATCGACACAAGCTCTGGGGTTGGTGTAAT
TTGTTAGCAGCCATCAAATCTTGCGAGTGACTGGACGATTATCGTTGGTA
GAGTGGTGCCCTACGTAGATGCTTGAGTGTGGTTTCGCCCCTGGTTTTAT
CGCGCACTAGTATAGTATACGAGCCTTAATCTTGTGGATAATCCGCACCG
GCTAGGACAATACCATATGGGTAAAGATGGAACGAGCTGAGGCTGTGCCT
GCGAAGAGGCGTTGATTAGGTTGGACGCGCGGCCTGCCGCTCATTCGGTA
CGCAAGACAATCAATGATCTCCCTAGTAGAAAATTGCGTCCCGTTCAGTC
ACGTCGCCCTGCGAGTTACGTGTAAAGCGGCTCGGATACGACTCGGTGCA
CCGGTGATAATTAGACTGATATCCACCCACACCGTGCTAGTTGCTAGCAC
ATTATTTCATCTTAGTAAACGTGGATCGTCCGATTTAATACCCCCGACAC
AAGAGTTCAGTAAGCGGCCTGGGTGCCCTAACTGACGTGCTCTCGAAACT
TTAGTGGGCAACGCCCCTTAACGGCTAAGAGCAAGTGTAGGAACGGGGGA
TAGGGGAGTGATCAAGCCCTCTCCGAAAACGCCATTCATGTCTCATTGTA
CCTTAAGGAACGACCGTTCGAGCCGCTTTTAGCCAACATATTATTCACTC
CCCACAAGCGAACAGTTTGCCCCGTAAGAATTCGAGCACGGAGGATCCCG
ATTGCGAGATCCATTTCTTTGCTGGCTTTGGAGCCTAGCGTACGGAAGGC
GACATGAGTCTGGATGTGCGCGACCATATGATGCATATACGGATGCGGCA
ATCTATCGATATCTCCAACCCGTTAAGCCGGACATTCCGGGGAAGGATCT
CGTAGATTCCGCAATTTCGAACCTTGGTACATTCATGCCGATGGCTGCGT
GACATACTGGGGCCCTTTTCGCGCTTTGTGGAGTAAGACCATTCGGAACT
TATCAGGGCTTTTAAGTCCGTAACCCAGTTCCCTCAGAAAAAGCCTGCCG
GAGATCCCCGACTGAAGTACCGGGCTTGCTGCATCCGCGCCAAGGCGCCA
AGGGCATGCGGGAGAAACCATATCTAACGGTCCAACTGGGAGACTGCAGT
CGACTTGATTGGCCTCCACGTCACAAACGAATGCCTCCCGCCCATGATTC
CACGGTCATGGCAAACGTTCTATAGGATGCCCTTGCACAATGCCGCCGAC
GGCCGCCAGAGCCATGGTCGAGGCAGCATGAGACGCTTGAAAATTTGAAC
TTTTCGCCGCCGATAAGTTGGAGGGACAATCCTACCCCTACCGTTGCCTT
CCATCCGCACTATGATGCCCACCCAGAAGCGCTTACTGCGGTATGAAACA
TCGGAACTTGAAAACTGCGTGGACGTTGATAATCTGGTTTCCAACTGCGT
TCGAATTGGAGCGAGATCGAAACCAGCGCCGATCGAGTGGACAGGTGGAC
TACCACTAGCTGCTCGTGCAATATGCTATCACAATTCCAGTCAAGTCATA
TTATCGCCATGGTTGGACCTCCCCTCGCGTGCAGGATTGTGTAGGAAGCG
CGGACTCCAGGGTATCAAACGAAGGATGGTGGCGAAACACAGGGACAGTA
ACTTTCCTACTACTCAAGGCCCAGTGGGTGACTGGGGCGGGGTCCCAATC
ATCATCGGTGAATTGCCACCTCCTACGGCCGGTCAATTCCGAAGAAAGAC
TCATCTGAGTGATCCTCCAAGGGCTTCCCGTTGCCCTGCCGATGATGAGC
GAATCGTCTGTGTAAGGTTAAATCGCTAGATGCGTTTTCCTTTTCTCACA
ACCGCCCTATGTCTTTCAAAACGTCTAGTATGACCTAGCGGTGCCGATTA
AGAATGGAGAAGACGGAGGAGCACATCCATGGCTAACGGATTCCTCAGGT
TCTCACAACGCTTTACGTCCCAGCCGAATACTTGTAAGAGACTTCTGATA
GCGAATTAACATTTTCGGTTAATGTAGTATCCGTACAGTAGGGGCGGTAA
CGCGTTGCTCGGGTGTGCTGGTTTGATGGGTTGTTAAGCGGTTGTGAAGG
TTGATGCTACTCAAAAATCAGCTACTAAATTGCACAGAGCAGGAAGCGCA
GGAGTTTGATACACTGCTGCTATTGTGTCTGAATCAAACCCCTCGCGTTT
CTGCCGTAGCTCCTACTACTCCGCGCGCTTTGTTTAATACGCTCCAGAGA
AGCTATTCGCAAACGCGGGCCAAGGCTCGCTAACGCTCTGTGTTGGGGAG
GGCTTCGGCTGTGACGATTCTGAGCTTCCCTTTTGGTAATATGAAAAGGA
CTTACCGGGGTATTGTACAATTGGTCTCTGACCGACACGGATATGAGCCC
CAATAGACAGCATGTACATTCCACCGACGAAAACACGGGACGTCTATACC
CAAGCCAGCGTCCCGTAAGCAACATTTCAGAACGTAGCACGTCTCTAGAA
TCACGTGTTAGACCCACGGGCTCAGAGTTGTACTCACGCTAACACCAAGG
TAGCGCGTAGCTCATGCCTCCTAATGGCACCTGCGTCGCGTCCTCTGGAC
ATAATATTGATTTAGACACTTTCCATTAGCAAATGTGCATATTCCGGGGG
TATACCCATTCAACCGCCACTCTGCGAGAGACGATTCATGGGATAAACTA
ACAAATACATAACCATGTTGGAAGGTACTGCGAGTGATGGTCTCGCTGTC
AGATATTATCCAAAGAAACGGGGCTACCAACGTCTCATCAATCAGGGGTG
TTGAAGCAATGCTGCCCCCACGTCCAATCCGAACCTGGTGAAATTAGTGG
TACTCATCACTCGGTCCGACGTACTGCTCTGCAACACCCTATGACTAGCG
ACTTGGCCATCGCACAGTGAGCGGTGAAATACCTTCCGCAAATATGCTTT
CTGAGCGATATCGTGAGCTAGCTTTTCCTTAGCATTCTAGTGCACGTGCG
GCCACACACCATCCCTCCCAACTACCTAGTCATTGGCGTGTAGCTTTACA
GACGACTCTGCAAGCACTGGACGTGAAAATTTACGGGCGTAGCAGAACCA
CGAGAACTATAGGCCTTACCTAGTTTTAGTTTCGCAGGTACTGTAGACCT
GTGGCATACATTTGCTGAACTTATCAAAGGAAAGGGTAAGTAGTACGTCC
CGTAGTCGCGATTGGTATTTTTCATGGGGTACCTTGTGTAGTAAAGACGT
ACATGATAACAAAGTGATTCGTACCGCTACTCGGAGATGTTGTGATAGCA
CCAGATGATCATGCACGGCGAGACGTGAGGGGTGGATGCGGCATGCATCA
GGCTCTGGGGTTTCCATGTTATGGTGTAGCAGTTGGGTCTGTGGACCGCG
CGTGGTGAAGGACGTTCCAAGTCCACTAATACGTCCTGACACGTAGGCTC
TCTTTAATATCGCACCGGTTCCAACGTGTCAACCCGCGTACGCCTTCGGG
AAGGCACTTTACTGTCCTTGCGCCCAACGGCATCACTCGGACTTCGACTT
ATAACGTCGAGGATTTGCATGAGAAGTTATGTGGATATAGCGTGGGCATT
ATCAAACTTACACGGAGACGGATTCATAAGCTTGTTTACAAAGGCTAATT
GGTCGTATGGCGGACAATGATTCTGGCTGCCATAACTGACGTCATTAGGG
TTTTCTGCGTAGGTCCCCCAGTCCGTCCTTCACTGGTTCCGCAAACAATA
TTCGCAATGCTTGGCTGGTACTGCCCTACGCTGGATTAACAGCAAGGCCA
GCGAAGATGGGGGCCCACAGAGCGTGACCTGCGAGACTAGAACATCTTAC
GCGCTAGGACAGACAAAGAGGTGGTAGCGTGTATTACTGGAATTCTTGTC
TGATATGCTGCGCTCAAGCATAAATATCGAGACGCGATGGCGAATCGAAG
GCAGAGATGCGGCAGCTGCCGTTGTCGTAAATGAGCGCATCATTGTCCGC
CGCTAGAGACGAACCATACATCGCTGACGCTATTGTTGTATATAGGTTCT
CGGGCATAGACGCGTCGGTCGACAACATCATGGATCGCCTCATGTAAAAG
CGTTGTCCGTCCCGGTGGCTAAGTACGCAAATATGCAAGGATCCTAGATA
ATCCAACGAATGATCGTCTGTTGGGACATAACAAAGTTAGACTGCCTGGG
GATCCCCTAAGCTGTACTGAGGGAGTCGCTCAGGGACTTCTCCGGAAGTT
GGCAAAGATATAGCAGGTACGTGTTGCGCACAGATCGTGTACTTGCAGCA
ACATCCGCTAGACTACATTGGTTTATCATCTCCGGTCTGGCTCCGAACGT
ATCGTAGATGCATGCATGAACGAGTAGGAGAAGGAGCCTATGCCGCCAAG
CCCAAGAGAGGTTTGGAGCCTGTCGTAAATAACTCCTTGAGACCCGCGCC
AAACTGGTGGGCGCAAGGTAATCCCTCGTTGCGTTCACATTCCAGTCAAA
GTACTGGTGCGGATTGCCCGTACGTACTGGTGATCCAGAATCTCTCGGGC
AGTCGTCCATTGCCGGTGGCCCGACATGCGTTAGCACGCGATAGATGGTA
CGGTATGAGCATCCGCGTCTTATCACGCATACAGGCTGGACGCATACGCA
CCGAGGTGCAATGCCGAGATTCGCGGTGTGGTATCAGAATACGTTGAAGC
TTAACGACAGTCGTATGAATTATATGCCTTATTTTCCCCACCATGGGTAT
TTTAGGACTGAGGGCCGCGACGCGCTACTACGACGAAATATATGTATACT
TCCTCGTTTTTGACCACCCGCTTCCGCGTCAAAAAGTGCGGGATGGTTGC
GATCAGATATAGGAGCTTCACGCCCCCAGACTCTGATCAGTTTTTTCTTC
CGGCCCGGCTGTAGTCGCAGTTCACCTAGCATGCATGACATACGTTGGCT
GTGTCTTCTGACTCTTCCACTGGATTCACGGTAGGACGAGGCAGCGTTGA
GCCCGCACGGTGGCATAGTCCTAAGCCGCCACTTAACTTTCTATCAGCAC
TGGCCACTACTTCATCAACTGGTAAAACGCCAGTTTGTGAGAGAGGGAGT
CTTGAGGCTGCAAGCGGCTAGAACGGCCGCTAGCCATCGTCATTCTTTAG
GTAGGCCGGCCAGGGTTTAGGGCTTAATTCTTCGCTCCGTTTAAAGCGTT
CCGGAAGGGGGCGCCCCAGGACAGTTCATCCTCAAAATGGATACCACCCT
TGCCAGATGTACGGTTCACCACGAGAACTGGGTAGCGTGGGGCAAATAGT
GTTCTCTCTACCGGCGGTAGACTTGTCGTCGCAAATTAATGACCAAAGAA
TAATGATGGTCGGAGGAAATTGCTGTTGAGAGGCGTAACCTGTTTGGATG
ACCGCGATGTTCCTATCCATCCTGAGTTCTCGATCTGTACATGTACGGAG
ACTTTACAGACATGCACTATTGGGATATCCGAAGATCAGAAGTGCTTTTG
GGCTGCCTTCCATAGCCGAGGTACTCGATGCATCTAGTAATACTGGCAGA
GTTGTGACAGATAGGCACTAACGCTAACTCTGTTCAGAAAATACTGCTAC
GGCCCTTATGACTGAATTCAGTCTCATCTGGCTGCAATCCCGGCTGACGA
ACAGGCAGGTGTACTCCTAAGCCCTCCTTAAGAACCGAGCGGCATCGAGA
ACATAACCAGGAACTTATCTCCGCACGCGCATGATTAAATGTGATAGACA
TGTACGGGTTCAAACTTAGACCGGACCTGCCTTTCAAAGCAAGGAATTAG
AGCTCCCGTAGGACCCCAACAGAGCGCGATTGTCAGTAGCAAAGACCCTA
AAGAGAATGATATGGTGTCTACATAATAGTAAGCCCCAGGTTAACGAGGG
CCGTCGTGCTTAACCTCGATTGAGGCTCGTCTCGACACAAGCGGACACGC
GATGACACACGGCGTTTCTAGCGCGACCCCCACTAAATCGCACCGACAGA
GAGGTACGCCCAGCAGTGCGTATCAGATACGTGTTTAGCGGCTCACCGAT
GTTGATGCTGGTTGTCATGGGCTCGTACCCAGTATGCGAGACCTCCCGCA
TTAGGTTATATAAGTTTTGAAGCCACCTTTGACCATGACGTGATGTTCGA
TCAGTCTTACCCCCATCGAACTACCTAATCCTTCACCCCGCGAATAGATC
CAATCCGTAAGCCATCAAGTGATAACTCCATCGGATGTCTACCCGCTCCT
CAAGTGTTTGGAATTGGATCTAAATGTAACGCGGCACTCCCGGTTATGTT
GAGGGTTCGCGCAGCGCGCGTGGACTGTTACACCACAAGAAAGAGTAGGC
TGGCTCAGCATTGCGCGGCCGATTTGATGAGATCGATCCCGTGTAACAGA
TGTAAAGCGTCTAATTCACAGCTTTAGCGCCTACAGAGCGGTTCTCTTCA
GTCGGTGATCTATAATCCGATTTAAATTCGTCCAGTCCAATCGTGGTCCT
TATCCGCTTAACGGACGGTAGATTATCTCAAGTCAGGCATTGCAGTAGAC
TAGAAGACGGTTCATTCTCCAGATATAGACACAGTGACTTAGATGTAGGC
AGCAACTTACAGCATCGAAGCACTGTGGTATTGTGATTCGCGCTAGTTCT
AGAATCGTACGTTCGTTTAACGCTATATAATTCGTACAGCTACAGCTCAT
GCATTATTAAGAATTTGGAACGCTGCATGAGAGCGAAGACTTATCCTCTA
ACAGAGTTGGACCGATATGTGTCTCGGTCTGCACAGGGCACTATGATTTC
GGATTATTCAACTATGAGTTTAGCTTCCGTCAATCGTATAAGCAGCACCA
AGCTTCTGAACTCACCATCAGGTGCCCTCGAAGGTAGCGGTCGCTATTAA
TCTCTTGAGACGGGAATTCATTCTCCGTTGATATGCAGGCAAGTTCCAAC
TTGTCGACACAATCGGGCTACGATTGGAGAACCACTTGGCGTTTTAGTCA
GGTAATTCGATACCGTGACGTTCCCAGACACTGCCCAGGCCGAGCAGCTG
TAGCCAGGAGTCCCTATTCACGCTCCGGCTTTTTGCCTGGCGGGTTCTAC
GATTACCCGACGGCAATAATAGTCTCCATAGGGCTGAAGTAACAAGCATG
CTAAATAGTTTCCCCGATTAACGCTGAAGCAAGTGTCAGTATATAGGTAT
CACGACAAGCACCCAATGCACAGGGAATCTTATGCTAAAAGTTTCTATGT
TATACTTAATTTTTCGCATCAAACTATAGCGCCGGTCAACGTAACGAGTC
TATTTTTGTATCAGCCAACTCACTCTAGGACCATGCCGGCATAATGTACG
ACAGCTACGGAGACTCCGCGGGACCGTTTACAAGTTTTTCATACACCAAT
AATCTATGCGTAGGGCAGAGTCATACCGTACTGGTTTAGCGAGCTGTAGT
CCAACAGTTTAGCCCCCGCACAACTAGCACGCGTCCGAGCTGGGGGAGTC
AGTCGGTTGAGTAATCTCTCTGTTCCAGTATTGAAACCAGCCATGTGGAA
GCCTAGGCCCGGAGCCGTGTTCATAATTTCTTGATCGAAATTACAAATCG
ATTGCCCACGCTATACTCTGCTGATTATGCCGGTCCTAACACCGCTGCAC
TATAACGACGCTCAGTAAAGTTGGAATTGGAAGACGGAAAAAACCCATTG
AATGACTACTCGCACTGGTCGCACCACCGACGGATGCGTCAGGTCTGCAT
TCCTACTGGCAGTTCGTGGCTGATTGGGCACTAGGGTATAGCGCACTACA
AGTCTGGGCGATACGATCGCATGCCCGTGTCATATTAAGGCTAGCATAAC
AGTTCAAAGTGATCGAAGGGTGGCCATGTAGTCCGAATTTTTCGTACTTC
AACAGCCGGCAGCAACGACTGGAGTTCGACCTTGACCGAAAAAGAAGTCA
TACCCCTTTGTGTATACGTAGAGTTCCGTTTGGCGTTACTGTAACAGAGG
TGCGTGGATGCCCTACCGTGCGCATAGAGCCCATTTGGCCTGGACGTCGA
ATAGAGTTAAGAGCGCCTTAGCCGGCTGTTGCTCTTTTGTGTACGCTGAC
AGGTCACTCGGACGCGTGTTGATGCCTCGAAGCGGGAGTCCGCAGCCTCT
CTCTACTAAATTAGAGTGCGAGGTTAAGGAGACAATGGATAGTTTGGGGC
TGCTGAAAGGGCGAGGGTCAGACACAGCGGTATTCGCGTGTTGGGAAATA
CCAAGACTGGAGAAGATTAGTGCCGGGCAGATTCGACGATTAGCACAGGT
TTCTATGCGTAACATGAGCCGGCTTCCTCATGTAGGCGCTCCGCAGTACT
CTTGCTAGACGAGGCTAGGTCATTGTTTGCGACAGGGTCTGCATTACTCC
CGAGGTGAGTGGCTTCGCCCGCCTCAATGCGACCAGGAGCCCTGTTCGGC
TAGAGCAGGGCTTGACCCATTGGATCCGTTATATAGGCTTGCAACAGATG
AAGGGGGCTTGACCAGTAACCAACGCATTGTCCACCATCCGCACCCATGT
TCTTGCACTGTCGTACTGGTCAAGGGTGAACGATATGATCGCCCAGAGTC
CATAGTCAGAGTCCAAAAAAATCTTGTCTGACGGGGTGAAGCTCTTTGTA
CGAGAAAATCAGGTGTAACAGGCATTGCCAATTGATTTATGACTACGGTA
GGAAGCTGTAACAAAATACGGGGAGCTCGCCGCCAGTGGAATTCGCGCCC
TGCCGACCCGATCCTATGGGTTACCGCTGCCTTTCCAGAGCTGACACGGC
ATGTTGTCCTCCGAGCTTACGTAGAATAGTACATGAACTCGCGGGAGGTG
TGCCGGATTATCAGTGCCCATTTGTATCTCTTGGGAATGTAGGAGTCAAT
GGTTCATTACGTTAGCGGGCCGATTACTGGGTCGGTCTATTTTCAAAAGA
TTTCTGGTTGGTGTGCCAACTGCTTGGAAAGCCAGACGATAGTAAGAAGG
ATACGCAAGCATTACTTGCGAAAAAAATGTAATGATGCCTATTCATAGAT
GATCACCTGCCTGCACCCCTCCTGCTTGTTCAGACGTTTTTAGCCCCCCC
GCTTACTATTGTACTCGACCTGAATTGTTGTCAACTAACCTACGGGCAGC
CTCCATCATCACGTCGACACGTGTATTGTACAAGAGGCGACTGGTTCAAT
CCAACCGCCAACGTACCTGTTCGACTAATATGAATGCAGACCGGTTCGAC
TAAGGCTCTTCGCAGGGCTTATTGCTAGAGCGCGAATCCAATAGAGCCCC
ATTATAGTTATTTAGATCATGTATATGCTTCATAGGGGCGGCCTGAACTA
TTTGAGTGCTTGCTTCAAGTCACCGCCGCGTCTTGTTATTCCAGAATATG
ATGGCTATAGCGACTCGTGGTCTTGACACCAAATGAATCCTAATCCCAGT
CACCATCTCTCAACCGGGAGCGAGCTTACGATGAGGTCTTCTCGCGGAAA
GGGAATTAGAACGTGGGGTCGAGCTCTAAACAATTGGAGTCCGAACCGTT
TCTCAGACCGGCACTCTCTCCTCCGAACTTGTCTCATGTTAGCTCTGTCG
CTACGGACTTGGATTAGCACTCGTAGTGCGAGTCCAGGGCTGCGCCTTGG
TTGTTTCTAGTTAGAGATATCCCCCAGAAAAACGATGGGAACCCGACGAA
TCAAATCCGGTCGCCTACAATTAGATGTGCGATATGACTCGCACATGTAC
TGCGCTTTCCTAGGTAAGGGTGAGTTTAGATCTGGTCATAAAATGATGTA
CCTAGGCGAGAGAATACATGGCTAAGCGAATTTAGTCATCGTAGTGATAT
CGATCGCACGTCCAAGTAGCGGTAATAAACCTTTGTGGTCCGGCTGTATA
TGTTGCGTGTCCTCTCCCGGTGGAGTTCTGTCGCAACCTTAATAGTGAAT
CGGGTATTATTTTGTCAAAGCGGTCCTCATCGGACTGCTTAATAGTAATA
CCACACGGCCCTCCAAGTGCATCGCTCGCACGCCAGAACCGAGAGGAGTA
GAACATTCGTCGTATTAACGCTTGGCGAACGGCGGGACCTAGTACCGTCG
GGCGCACTGAGTTAACCTGTCTTGCGATTGAAGTGCTACGATAGTTGTAA
CTTACCAGGTCCGGAGCCGTAATGTTTTTCATAGTTAGGTACGCGCAATC
GTAATCCGGGTCCTATTAGAGGCATCCACGTGCCGTATCAAAAGGAGCTG
TTAAGTTTCCAGTTGCTCACTGCATTGTCCCACCGTGTACACAGTGTGCG
TACAGAGATCATACCTATCTGCCATTAAGCCGGCCTTGCCCGCCGGTTGC
GCAAAATATTCCTATGTCCTCAAACCGCTAATTTCACGACATCTGAGTTC
CGGGCGTGTCCATAGTTCTAGGTGAAGCTAGAAACCGAATACCCAGCCGT
TGGGATCTACGTCGGCGTCGAACATGGCTTCTAAATAGCTCGATAGCAGA
TAGTGGCTCCTGAATGTGGTGCACGCGGGTATATTGATACACCCTGGATA
TAGGCTCATTTACAACTTAGAGAACTCGTAACACTCTCTACGTCGCAAGA
CTGCGCTCATATGTGTAATTAAACACGTGTACAGGAATACTGGCTGGCTT
GGCACTACTAGCAACGGCCACGATAACTTAGCGCGAGTCGGGGTCTGGTG
CCCGATGCCGGTTGGTGGCGTGGCGCCCAACTTCTCGCGCGACTGATATG
TTTGCCAACAAACCAATATAGGATACAATCCGATTCTGCTCGTATTCGTG
AAGCCGCCCAATGGGCTGGCCGGAAGCCACTCCCCGGACATTTTCCACGA
CGCACAAACACTTGCTGTGTTTCTGGACCCTTTTATCTAGGGTTGAAATA
CGTTTTCCTTACACTATCGCGCGGTCAAGTTGTCGTACCAACACAGAATC
TAGGCTGTGTTAATCCGATTTAGAAATCCCGTAGATCTTGTATTTCCTTA
ATGAAGTCCATTACATGTTTGGAGACGGATGTCTACTGTATGGACGCCGG
ACGGCCACAGAATGCCTCGTGTAGAGCCGAGCTGGAAGGGCTTAGCTGAT
TCGTCCCGGTGTTATCTTGATACAACACGATCAAATGCCTATGGATTTGG
GCCGTTCGACTATGATATCTATAACGTTGACCCACATGTGGCTGACGGTG
TCAAGCATGCCTGATAGCCCATATTAGGTGATTAAAACTACGCGTGTGAC
TAACCAGTGCAGCTTGAGAATCTAGAACTTTACGTTCACCACTGTCCTTC
AATAACGGTCCGAATAAAGTATGCCTGAACCTGTAGAGCTACTCTGTGGG
ACCGCCGTTCTGATACAATACTTCTGAACGAAGCAGGAATCCTCTAGACC
AGGTGGAAGACCAATGCATACCAAAGGTCCGCGCACGATAATAGACGAAT
AGCGGGCTTGTTCTTCGGCACCCAACTTGATTTGTCGAACGGTCCTAACG
AAACGTGAATCAACACATAGCCGAGTCTGACGGTATGTCACGCGCAATGG
TGTTTGAATCCAGTGTTTCATTGCTCGATTACGAGCGGCATGGTGGAACG
AGTGATGAGCCTAAAATTGAACTGTTTCACATGCAGCGTTCACAAGCCTG
GAGGCTCCCAGTGCGGTACGTCGGGTCCGGGAGGGGCTATCCCAACAACG
ATTAGTGTTGTAGCAGACTATGTCTACTCGTCAGAACTGATTCTATGAAC
GTATAGCACACTGGACTCATCCTTCATTCAAGATGGCCTACGGGAATTTC
AACTTATCAAACCTATCCGGAAGTGCCGTGAATTCCTGCTTTTTCAAAAG
AAAACTAAGTGGCAAGGTTCGGAATTTACACTTCTGCGCCTGGCCCTCGA
CGTTCACGGGTCGCGCTCTTTTTGAAGATCGGGTTAATAACTGCAGAAAC
GGCTTCAGGTTATCGTAAGAGCAGAGCCTCCTGTAGCCGTCACGGGTTGT
GCCCACTCCGTCAGAACTTGATAACAACGTACATTGAAGCTTCAGTCCGA
TTCCGGAGATAGAGTGGCTCCGTCCCCATAGTAGTTACGATCTGGATCGT
CGTTGGGATCCTCCGGTAATGGGGATGCCCCTCAATAAGGAGACGGAGCA
CTCAAGTACCCCGCCCCGAACAGGCCTCTCTCCCAGAACCGTAGACTGAC
GTGCTGCCACGATAGATAAGAAAGTAGCCCCTGAGAAACTGGTCTGCATT
GCTGGGAGTCATTTTGTCAATTACGGATCAACGTGAGAAAGGGTATGCAC
TAGATCATGATCAAAATGAACTCAGTGACGATACGTGTAGCGATTGCAAA
CACCTAATCGAGATCTAGCCGACAAAGTTGATTTGACTAAGTTCCTACGC
GGATTAGCGACCTGTTCTTCGTTAACATGTGCTATCAGACTCTTCCGTCA
CAGTGGCCTAGCGTACAAAGGAGGAAAAATTTCTGGTTACAAATCTGTAA
TCATCCTGTGTCACACATGTTAGGCCCTCCAAATACCGAGGACCGCTACA
AATCCATTGTTTCTCCTGCGTCCGAACCCACCTCGTAGTCCGCGGTTTCT
GACTGTTCAAATATAAGCTCACTCGGAGGGAACGCGGGGCTATAGTTCTA
TCAAGAGCACCCATAGAAAAGACCTATAGTTCAGATGTAACTGAAGATTA
TGGTTTCCTACGAGGACTATCGCGGGATAAGTAAGCGACTTTCTACCTTC
AGGTGGGATAAATTGGAAACAAATTTATCCACTACCAAAGCAGCGAGGTC
TCAAGCCAGACCTACCGTACTCACACACTATGCGCACACAGGTACGGAGC
CAGTAAGGCACTGAGAGGATCGCGCCCCAGCGACGGTTAGCAGACCACAC
CAGGACGGGGTATGATGGATTATCGTCATTACAATGTAAATACTTCGGGG
AGTCATATTACAAATCCACAAAGCCCGATAACAATGCTCGAGGGTACCCG
ATAGTTGAACGGATTGAGCTCGAGCTCCGGATCTAAGTGGCATCTTTTTG
GAGAGCATATTCTGCCGATGGTCGGAAGACCTGTGAAAAGCAGGCCGACT
AAGTGCCCCTATCCATCAGCTGCTGATATAGTAAGATTGGTCTGACGGAC
CGGCTGTCTCCCTGAGCTCTAACTCATGGCACACTGCGGCGGTTCATCAA
TTAGGGATCGAGTTTACGCAACGGCTGTTTAGTCAAGTTCGAAGATAGAA
AGGACGCTTACTTACGGCAACCCGATGCCAAATTAAGGCCGTGAACTAAC
TCTTCGAAAAACTGGACACCGAGTGGACCTTATAAACCCCCAATCACCTT
GCCCTTGAGGGGCTGTATTTCCTAGGGTCACGACCCTCAGCCCCGTAATT
GTGATTATAAAGTCTTTCCACGACTAGTACATATCGGATGGTCTGAACCT
AGGGCTCAATTAGTTGGCTCAGGCGCAGAGACGCTAACACCTTCCAAGTA
ACGGCGGCTCTCGTGCACGCTTTAGGAGATAGATCCGAACGTAGTACACT
AAAGTTGGGAGGTTTTTAAAAGTTTGTAAGGGTTCTCTCTTCGGAGCATG
GTGGTATAAAACCGCTAAGCCGATAGTTCTCTTGCCTTATTTCGCCCGAT
AGGATTAATTGAGGGAAAAAGCTGGGTCCAACTCGATTATCGGGGGTGCT
GTTCAAGGCGCGATGGGCATCGATACAGTGGGCTGCTCACGCGCCCTATT
TGAATGCCGATGAACATCCTTTTCTTCTACTCTTGTAATTTTTCCTCGTA
GAATTGCCGAAGTCTGCTTGGAGCCTCAGTATGACCACACGAAATGTCCG
ACTCCGTGTGCCTGAAGGCCGGCTTGTCCCCTCAGTTACCAATGCTTCAG
AGCAACCTCGGTGACTGCAGTGCTGGGCGGTTCCTGGCGTGTACTTGGCT
ACTAGACCTTCCCCTATAAGGGGATACTCCCGGAGAAGTCTAAAGCCTAC
GAGTTTCCGGTCATCGGCGAATCTCCAACCTATAAGGGCCGTATCTGTTT
ATTTGTCTCAATGTCCCACAACTACGAGCCCCGTTGTTGAGCATCCCTGG
TACCTTGACCGGTGGGGCTGAGATTTATCCGGCGACCAATATGGCATGGC
GTGCAGAGTTGCATGCGGTACTAAAAAAAGCGTTATGGTCCGGCCTCGCT
GGGCGATAGTGTGAAGAAGTTACCCACTTAGGCTATATTCTATGGGAGCC
ACTCGAGTGTTGCTGAAAGAAAGTCCAAAAGAAAGCCTTGGATATTGCGT
ATGACGTCGAACGGGGTATAGAAGGTCCAGCTTCGGCAGACAGCTCCTAA
GTGGAATGGCCGTTATACCGGCGGTGTTGCCGGGAACTTCAGCGTGAGTG
TCAACTTAGGCAGAAGTAATTTGTTGTGTGACATCTAGGAATGTGGCAAG
TGGCCCAACGAGGTGCGAAGTTAATAGTAATTTCGACACATGACCTGTAT
GCGTAGGAATAGCCGGTCGTTGTTAGTGTGCCTAAAAGCCACGAACAGCG
CTCGCCAATTAGGTGGAGAACTAGGTGTATTCTGCGTAAAATGGTCTTCG
GCCCGAAGTTCATTGAACCTGGTAGGTGGTTGAAACATCATCGAAATGAC
AGAAGAATGCATCGCCTGCAATGCGGCGATTCTAGACTGCGAAGGATAGA
TTTTACGCCATCAGGAGGACATAGCTTACCGGCAACGCTCGAATGATATT
GACGCGGGCCTGCTTGTGCAAAAACATGCCCGCAGCGTTACATAGGTGAA
CTTAGTAGAGATTGAGTGCCAAGGGGAACGTTCTCCACGGCAAGTGCATT
GGATTATGGCTGAGTGCTTCTCGCGAGATTTGTGCGGAGCTGACACCGAG
TCCTCTATCCGTTTACAACGCGCTATACGTATCCAAAAGCTGATTTACTC
GACTTAGATCAAATCATTGATCTTCCGTCTTGTACCACTAAAATTACGAT
TCAGGATACAGGTGACTTTAATGCGAAGGTCTCTCCCGAAGTTGGGCCCC
CATGATTAGTCTACAGCGTTAACCTTGTGGGCTATGCGCTTTCAACGAGT
ACCTTCACACACCAAAGGCAGCGTGTCTTCTCAGTCACAAATGTCTTGCC
AGCCGTCAATAAACGGTCTTTTTGGATCGTCCCCGCCTACTGACGGCCGC
ACATTTCATCTCCTCTGAATCTCGGGACCCTCCCAGACGCACGTTCGGCT
AGCGAGGTCTCAGTCAACCTTTGGCGGCTCTGTGGTTAATCCATGCAGCC
CGATCGTCACTCACCCGCACCGCCATAACTACCCTTCCTGTCCGTAATAC
CTTCACTCCTGCATCCGGTATATTGGAGAGACGGGCGTGGAAGCTTTTAT
GGGAGACACCATGCGTTCCAGCTATAGGGTACTACGCCAGGGTTAAGGTG
CCCAAGAAGACGTGAAATCAAAGACTCGGAGGCATCCGATTATGGTAAGT
GTTCTCGCGAGAGCTAGCGGACTCGAATCTCTCGTTGGAGCACATATTGC
CCCGTCGCTCAATAGTTCTATGGCAGCGCTTCGGATATTCATCGGCCCGC
ATATGCTATACCGTTCTTGGTCTAGTGAACTATCGCATTATCCTTCCTGT
CATTGGTAAGCTAAGACCCACATATTTTATCCTAACTGGACTATATCGAA
TGCGGCCCCCGCCCATGGCCGTAAGTCACCGAGGATTCGGACCACCCGTT
TATACCGCCAGGGGGTGTACTGACATCAGCGAAGCGCGACGTGAGGCGCC
TTAGAAATCATGTACCCGTTAATATAACAGGCTCCCGCGTAACATAGCGA
GATAATCTAGGGTTTTGTAGAGTAAAATATCCCACGTCACCTTCGCCTTA
TGGACGAACCTCGCGGTGCTGGCCCGGGGGAGGCACTCTTTGATCCAGCA
CGTTCGAAAGAGAACACACCTACGAACAGCCATCACCATTGTAGAGCAGT
TTCAGTACGAATGGTCCATAATTTCTAGCCTGAGTATGGGTACGAGATCC
GGTAGCAGTATAGGCTGTTCGTCCAAGAGGAACATCTTTCGCTCATTTTT
AATTTAGGACTACCGGGCTCGGACCGCCATAAATTATTTCAGGGTGTGTA
CGTTACCATACATTCTCAGGAAGACCCTCTCACACTCTCTCGTATAGACC
TTACCAGGATGCAAGATAAACCATACCACGATATCTTGCTACAAGGCCTG
GTAAATAAGGGCCCCTAGCTTCGGACGACAATGTCTGTCCGGGCGATAGA
ACGCAATAGATAACCATTTTATGTGAATGTCTAGTGTCCGACTGTCTCGA
GCAGGATGGTTCGTTCCGCGTACAACACGTCAATGCCATAACTCCCTCTC
ATGTGGACACGGGGCTTAACACCATCCAGTGGCAGTACCGCTGCGTTTGT
GTGGAGCGCTAGTCGAAAGTGAGGTGTCATTCTTATGCACGAGGTGTAAG
TTCCGTTAGGGGAGCAGTGTATGTTAGCAGATATCGAAAACCTGTTTGAC
AAACTTGTCTATCGATACCGGCAGTAAAACCCCTGCCTTCCGCGAGAGCC
ACCGCGCCACTGAGGCGCATTGACCGCACGCAGCCGAGCGGAAAGCGGCT
TAGCTGATTCGTCCCGTGTTATCTCTGATACAACACGATGAAATGACTAC
TGGATTGGGCCGTTCGACTATGACATCTATAACATTGACCCCATGTGGCT
GACGGTGTCAAGAAGTGCCTATAGCCCACATCCGGTGATAACAATCTACA
CGTGTGACTAACCAGTGGCTGCTTGAGAATCTAGAACTTTACGTTCACCA
CTGTCCTTCAATAACGGTCCGAATAAAGTAGCCTGAACATGTAGAGCTAC
TCTGTGGTGCACCGCCGTTCTGATATATATACTTCAAACGAAGCAGGAAT
GATTTTAGATTATGCTAAACTACACGAATGTACAGTTTATACGAAAAAGG
CTTCTGAATTTTCAACCAATGCCGGGTCGCTTATGATGACATCTCCGAGT
TCCAATTTGTAGGCTGGAAAATGTTTAGTAGATGGCCTCTTTCTGTTTTA
TGATCCTGTAGCTACGACAGCGTTTCAACTCAGAGCTCGGATCCCGCACG
GCGCAACGACGAAAGGGTAAATCGGTCTTGCATGCACGGCTAATCATGTC
TCCCCAGACGCCCCTGCCGAAGACTCTTAGTGGCCAGAAAAACGGGAGAG
CAGGCAGCACATCGGCGGGTCGTAGTAGCTTCAGCTATTTGAGTGGAGGG
GTATTGCCCATCGCCACCGTCGAGGTCTATCTGAGCTTTAAGCGGGGCTG
GATGTTTCCGCGCCCGATACGCATTATCTGTGAGATACGTTTAAAAATCT
CTACCGGTACGAGAAGACCCACCTAAAATTTCCGCTGGGTAGGGGGGCTC
CGCGGCAGTAGCCACTGTACAGGATTTTACGACGGCTTTTCTTAGGTCAT
AGTGCAACCGAAGTGGGCCTTTCTAGTACGAAATATTTTTGGACCTGAGG
CGCGGACCCTTGCTGTGATCCGCGGGTTACGCGCTGGTATTCCTTTTGCC
CAGAAATAGTCAGGGTTCGAAATCGCACTCTCGTCAGAAGTGTGGCTATT
TCCTGACCGGCCCGTTCGACGCTGATGCGTGCCTGTAACCACAGTCTGCG
GTACTCGAACGTAATTCGTTCACGAAGAGACCTCGATGCGTCGGACTTCA
TAAACCACTAACGCAGTACTGGTCGCCCGGGTGCACGGGAAATATGTTAG
TGAAGGCGAGTTGAATACTGAGACTGAACCATCCCGTCAGCGGTAACGAT
ACACTACTACTTACCGTCGGAAGGGCACTTGGACATCCCTTATGTCGTGC
TGATTCCCAGTCAGCGTTATCAGAGTTAGAGTTAACTAGCGATCTGACTC
GGAGTGGAGCATACCTGGTTAGGCCAATTTTACGGTGCGAAAGAATCCCT
CCCCAGGTTCTGCGCAAAAACATTTTCTGACAGTGTGTCATCTTGTCGTT
TGTGCAACATTTCTAGCACTGTGCGACGCAGCCGGGAAATGTGCTCGGGG
CCAGCGTGTGTAGGTATAGTAGGCATATATTTTGCTAACCGCTATTATTC
GATCGGGTAGCTAATCGGCACCATGGGACTGGCACTCAAGCCCAATCGGC
TCTCGATAGATAGAGTGGTCAAAAGGCCTGCTGATATTTACACCTGACTG
GAATACGCGAAGTGAATTGGTACGGACTATACAGGGTTCCTGTTAGACCT
CAAATCACCCACCGTTCTATAGAGGCGACAAAACTCGAGTGATTTTCTCA
AAGTTGTTGGTCCGTAGGCCCGGTGTCCTAGGCCTTGTTTGTTTAGAGAT
ATCAATCCAAAGCGTTCGATTAGTGACTTCTATCCTCGACCGTTTTCCCA
ATGCATTCGCGCCCCGGTTCCCGGACAAGGTCAGTTCACTTACCAGGCGC
ATGTATCCAGCGCCGATCTAGGTTTGAGATGGTTGAGGAACTAAAACCCT
CTCCCAATAAGAGAATCGTAAACGTGTTAATTTGTACCTACCCTACCATT
GCTTTCCGCTGTGGCTGCCTAATTATCGAGGAGGATTGATAGTCTTAATT
CCTTGGCTCCAGGCATTGCTAGCGCCGCTTCTGGCAGGCCCGACCTTCAC
CTGTTTCCTTGCTACTGAATTTACATACATTAGAAACTTCGCTTCCTCCA
AGGATCAGGAGAACCATTAGTTGGTGCATCTTCCACAAAACTAATAGATG
CGGATTACTACACCTCGGGTTTAAATCATTGGGCAGTAGGCAGTAAAACA
ACGTGACCGGTCTCGTGACGCTCTTACCGCGGGATTCCTATGTACGCATT
GGAAATTCATTGAACATACGAGTCCTGATGGAAACATCGAGGTAGGGTTG
TCCTTGCAGCGACCCCAGACCGAATGGCAGACTAGAGTACCATAAGAGTG
CCTCCCGCCTAGCCATCTCCACTTACCCTAGACAGTTGGCTTCTAAAGCT
CGGTGACCTTCTACGGCGAGGCCATAGTTGACCCAGCACACGCCGCAGCT
CCTATACAATAGTGATTCCTGTTCATGTTAATTGCTATTCGCCTATTATA
TATCTGGGTCACCGAGCACAATCCTTGTAGTAGATTCATCGAATAGCTAT
ATCAGACACGAGGGCCGCAACGTTAATGTAGTTCCCGCTCAGGGGGTATA
TTTAGCATCCCCTTGAGATAGCGGAGCTGTGAAGCGAGAATGGGCTGGAA
TAGCAGAGAGCCAGTACGGCTGGCGTGTCTAATTTACGACAGCCTGTCAT
TGGTCTGGATCAGGGAATCCCTTCTTGCGTTCCGCTGGGTGCGCAATATT
GTTCGACCAACATGTGGTATAGAAGGCGCCGGGATTAATTTATTGGGAAG
ACAAGTCTCGCTATTGGTCCCTTTAACGTGACTAGAGCCCTTCCGCTCCA
TCCATAGCAAGGAGTCCAGCAACCGACCATGGGCCAAAGAGCGGGGCTTT
CCGTCCAACGCTGGTGATCGAAACTATCTTGCCCGGACGGCCAGCCTGTC
AGTTTTCGCATTTGGCGGAGGCAGTCTGGCAAACCACCACCCCTATGCAG
TTTCGTTGCTACGTATTAACCCCATTGAGATTCGTGTTAAGTATTACCCC
GACCGAGTAACTCGATGTCGAACCCGTTAGGGGTTTGATAGCTCACATAC
CCTTTAATACGACCATGTTTCGTATGTCTCCACATGCGTTGACGTTTGCC
GGCCCTCAGGTCCGAGTGGGAAGCCGCAAGTCAGCAACGTGGCCAGTATG
TCGCGTATCCCACGGATGCCCAGAGTCGTTTTCTCATTTTCCGTAAACCC
GATCCGGACTGGTTCGTGTATTACCCAACTCGCTCAGCTATTACGCCAGC
ACGCGCTCGCTTTGCTCACCCCTAGGAAACTACCACTAGATGTACTTAAC
CGAGTTTAATCGATGTGGCAATCAACGACTAATCTAATCACGTGCCACCG
GAGTAGGTGATGTATCCGTACGTTAGGTTAGGGATATTACAATTTGAATG
GCACCATCCCCTCCCCGATGGGCCGACCAGGTTTGGAAGCCAGGTGCGTA
CCAAACGAAGGTAGGGGAGCTCTCTTATAATTAGGGGTCCTCGTGGTTCG
AACTGCCACTCCTGGCGGCGCAAGCTTCCGTATTGGCGCTGGTAACATCA
CGCTGGAGTCGCTCGATTGGGGCCTGGCTGCTTCGAACCAGGAACAGGTG
GCCGTAGTCTGTCACACTTGGGCTCTTCATTGCCGAAGTAACACACCAGA
GGTTCCCCCAAACGCAGTCAATGCCGGGTTAGTCCGCTAGTCATGGATGC
TGTCAATTGCGGCATCGTGCCTGATCAGAAGCAGCCTGTAGTAGCCGTTC
CCTCCAAGTCTGACAGTACACGGTATCAGCAGCTGACCGATTAGCCGACC
TGTTCAGACAGCATCGGATGGAGGCACCAGGCAGGCGAGCATACCGGCTT
AAACAGCTACGCGCCCTGGACAGTGCGATAGGGTTTACTCCCTCAATTAG
TTCTTCCTCCGGCCGCAGCGTGGGGTCTATGCAACCCCGCGTCGCGGCTC
ACGTGGAGCATACAGGACATACGAATAGTCCATGGCAACCCGAGGCTTAA
GATGATTGCAACTGGGTGTAGGCATTTCGTCTAAGATTCCCTCACAAACA
TGACATCGTTCATGCATATGCTGGAAGACAACCGTGTTGTAGCCACAGCG
AGCTAACAGGTTTGGTCCACGTTGAATGTGGCCAAACGTATGTGAAGCTG
AAGTACTAGGTCCTGGCCTCTGTTGGGAGCCTGAATAGCTTGTATTTCTT
ATAATACCCAGCCTGGTAACGCTTTTTATCAGGTAAATCAATCGCATGCA
CGACTTCGGTGAACGTCACCGTAAGAACCTGATGTGCGTTAGTGAATCGT
GCGTCAGCTCTTTGCTAAGATTGGTGACATTACCGGAGCACTCGAACATA
TACCGTATTCGTGTTAGCTGGTCCATAGGACTTCACGAAGGATCGTTGCG
ACACGAAATAGTAAAAGATTCGAACTTCTGGATGCTAAAACTACGGGCGG
CTCCTGGAAAGTATTGCCATTGTGCTTCATATAATATTGGCTTCAAGGGC
CGAACCAGTTGAAGAGCTGATGAGTCATCGGATCTTGTTTGTAGGCGGAA
GATTTCTGTACTCATGAGAGGCCAAAGGATTCGATGTGAATGAATCTAAG
TACCATAACGTAAATTGTAGTTTGAGAGGCAGGGCGCTGCCTGGCCGGGT
GCTTTTTCCCGTGAGTCAAACTAGGATGCCCAAATGTTCTTCGTTAAGAT
TATTAACGTTGATCCGCCGGTGTCGCTGCTATGGGAATCGGAGAGTGTGA
CTTGGTCAAGCGGGCCAATTTCGAGGGCCCGACCAGAGGCATAAGCGGGT
CTCCTACATTATCCTCGTCCCGGAGTTTGACCATGTCCAGCGATCCTAGA
CTACCCGTTTCGCTCTTTGATTAGTGCTTGGTCATGCCTATCCTTGCTAC
TACTTACTCGCTAAATCCCCACAAGATATCGGTTAAAGATGGCATGGGCG
ACGGGGAAATGCGTCCGGGACGTGGCTGTCCCGAAATCGTGCGGAAAGCC
ATAACAAGGTTGCATCGGGGAGTGTCAGGTAATCTTGAACGCACAATATA
ACGGTTTGCGGACTCAGGTGGGCTGGTCAGTTCTAAGGAATACTGGAGCT
CATTTATTTGCGTCGCTAATGATCCGCTTGACAATCCAAAAATGAGATTG
CACGTCAGAGTGAAGTAAGGAGCAGTATCTATACGGATTAGCATCGATGA
AGGCCAGAGCTTGTATCTATGCACTTTGTCCCACATTGGATACTTGACTT
GGGCCTCATAGTTTAGTGATACGGTCCGGGGCTCCGAACACATGGTACAT
GCACTTAGGGCCAGTCGCCCGGTCACGGTTCGTTCGAAGGATCTCGCCAC
GTAGACAAGGATGATGGGGCGTACCTCAAATTGTTCTTTTATTAGTCAAG
CCTTCGCTAAGGGCCGACGGTTCGCTGCACCTCCATTCGCGCCCAGAAGA
CCTAAGATGGGTGACCAACTTGAGTGACACCTATCCCTCGAACGACTACC
GTCGCCCGCAACTTTAAGATGAATATGCTCCGTCATCCATCCCAAATCGA
TCCGGGAAGATTGGACTACGTTTTGGTCGGGTCTGCGGTCGCGAAGGTGT
TGCGTGAAAAAGCTCCACTCGACCATTATGCCATTTAAACACCGTCATTG
TGATAAATGGATAGCCTCGTTTGTCGTATCTTAGCCTCTGAAATTCGCAG
CCATATACAGTGATCGGAACGTAGATGGTAGCGGGTGGAACGCCGCATGG
CAAATTTCTAATCGATCCAATGGAGCTCGACTAGACTTAATTACTGGAGC
TCTAGGTAACCCCGTGTTGTTACGCCGCAATATCACTGCGGCTGATTATA
CCGCGCTCGTAGAAGTCGTGCAGATTATCAGCGGATTTCAACTCAGTAGT
TACAGCGATAAACGATCACAATACGTACAACACATTCAACCGCCGATTCT
CTAAATCGCGCCGTGGTATCGCGAGTACCCTTGGACCCGTGCCATAGGGA
AGACGAGTCTCAGTTTCCTTCGGACATTATGTGCTGAACCTATGTATTGG
GGTTAGCAAGGGGTCTGACAAAATTCATCACGGGCAAAATAACAGGGCAA
TGCCGGATTCAGGGTCGAAGTGCGAATAGAAGACGGCGGCATGATACCAG
CGCTGTGCAGACACGGTAAAAGAATGGCGCGGCGGGTAACTAAGCTCTTG
CACGTTGATGCACTTATACCCACCAGGATTATGTTCCAGGAGGTGTCCAG
GTCACACCGAACTTCGAAACTACCCCCAGTAAAACGTAATATTAGGGATC
TGGGGCGCAGGGGTATTTACGTCTGATTCAAATAAAGCACAAGACCTTCC
CCACGAACCGTGATGTAAAATAGCGGACTCAGGTACCCAGTCCGAACATG
AAACCACAACCATAGCGTTTGCTAACACGTCCCTTACCACGGCGAGGTTA
CTTGTTCTCGACTGCTGAATGACTATCGGGCGAGAGTAACGCATACGATC
TCGGGCCGTGACAGCCTATTCAGAGTCATGCGTCGCCCCTTCCAGAGCGC
ATTGAGCCTAAGTCCTTGTTTACGCGGATTAACCAACACTTCCGCTATCG
GCGTAAATCTGACGGGCCGATTACTCAGATACGATTAGTTCCTGACTGCA
GAACAGTGTGGACACACAACTCACTTCACCCCCTAGGAACCTGCTTTTTC
AGAAGTCGGCAACCATAACAAGGCATGAATGTCGGGCTATTTCAGTTTCC
ACCGTCCTAGCAGGTGGAATCCCGATGCATATGCAATGGACTCGCTTGAC
ACCAAACCATAGAAGAGGGTCAGTGCTCGGCTCTCACACTTCAGCGAAGG
CAACCCACTAAATGTTCGAGATGTGAGATCAGAGAAATAAAATGGCTTCC
CCAAGCCCCCAGAAGCTGCTCGACATTCTGGACGCGAGATATTGCTAAGA
GCCTACTACGCGGAGTCTGAAGGGCGGTCTCCGATTTGCGTCCTTGAAAT
GGAATCGGGAAATCGTAACGATTAAGACCGCAGTCGTATCTCAGAACTCC
CAATTGCCCAGGTTGTGACCCGCATAGCCGACCCCCGATCCGCCGCTTAT
ACCTCAGACCAGTCTTTAGGATGAGAGTTAAGTTCGTGGGATTCTTGCTA
ATTCATTAATGAATCAGTCTGTAGATTTTAGGAAGAAGCAGTAATAACGG
AAGGCGCCGAGGGATGTTAACTCAACATCGGCCTACTTCCGGGGACGCGC
TATTGCTGAGATTGTCAATTATTTGGTTGTATAATGACCATCCTAGACAG
AATCGTTGCAACGTGCCGATAGAGTAAGTATTATATCATATGAATGCCCC
ACCTTCGTTTCGTATTTTAACAATGCGTCTTGCGGCGGAGGACAAAAGAG
GAGGGTCCTTCTCAGGGAGGGCTGATCCACCTGCCGTACACGAGTTTCCC
ACTATTAGGTCTATCCTGTACGTTCTTGAGTCTAGCCACCGCACCCGTAA
CGCGAATAAAGCTAGCACACACTTAAATATGTGTATTAGTCATCAAAAGT
AGAGCAGTCACAAAGGCAGTTTACTTAAACCAGTGCATATCACCCGATCA
TGTGGAGTATTCGTGACGCAGGTGGAGCCTTGACTCGTCGCCATGACCGG
AAAGGCCCACAACCGGTATGCAGTTAAGCACCCCGGACATATGGCCGTCC
AGGCCAGCAACGACAGCTTGGAGACATGAGTATCCAGTGGAGGAAATGCG
AATGAAAGACAAGCGTACGTCCTAGGTCCTCAAATCACTATGAACTCTCC
TATGTTGCCAGGCAACTGCGCAGATTATACCTCGGAAGTCCCATCAGATA
CTTGTCCCTACGAGTACCAGTTGAATGTAGAAGCGGGCGCATCTACATCT
CTCATAGTGTGCGGTCTAGATTGGCATCGTACTTGCTCTTTACTTCCGAG
CCACTGAAGCGTAGAAAACACTTTAATCATTATACTTTGGCCGCTTTGGT
TAGGACGATGCTCTTCTCAATAAACTTTATCGATGATGCGGTGGGCCCTT
TACTTAGGATCCTGTGGATACATCACACGAGGACCGAAATTCTCCCCGAA
ACTCATTGGAGAGTTACATGGATTCTGCCCTATGATCGTATCGTCGCTGC
TTCTCAGCCTAAGGACTGCCGTACGACAGAATCCTTGCTAATTTGGTGTA
TAGCTGTCAATAGCACTCCTTTTTATTGCGTATGGCCTAGTCCGCTCAAT
CAAAAGCTAGAAGTAGGGTACAAGCTTTGTTGATCAGAATATGAACTCGA
GTTGCAAGATTTAGCTGGGGTCGCCAAGTCGGATTCCTAATGACGGATTT
TATGAGCGCTGTGCGAACACACCTGCTCGCTCCCAAGCTATAAACGAATT
GTACGTCGGTCTTGCCATTGGGGCGGTCACCCAACAGCGCAGAGCAGTAT
TCGAAGTATCGTGGCCGATCTACGGGGACCAAAACCATTTCGGCACTATC
TGTACGACTTCCCCACAGTACACTACACTTTCGGATGGGTAAGACAAAAT
AATTCGGGTGCCTATACTACTTGCCCGGTTTTCTCCGATCGTCTATATTT
TTTGGTCTTCTAGCTTTTTAATGGTGGAATTCAGACCTGGACGTGACAGG
GTCAGTTCCAGTCGCCTTTTCACACCCAGGTGTAAGCCCAGCTCTTCCGT
TTACGGCGCAGCTGACCGGATGAGCAATAACCATGAAATCTGGTTGTATC
TATCGACATAGTGTTGGGCCGCGTAGAGGCTGTGAGTTCCAATGAGTATG
AGCTTGATAAGACAGCTCAATTGGGGGAAGAGTCCCCTTCCGTCTAAGAG
CGGTCAGTCCCAACGCATCGATCCTTAACTCCAGACTTACCGTCATTAAG
AGGTTTGTCTGTTTGGCCCCGTACGATTACCTAGGTTCCCCAAGAATCGG
TAACTCGGAACCAATCCTTTAACTAGGTGACCCCGAAACAGAAGGAGTGT
CATGAACGAGAAGGAAGGACCCTATCGGTGTAATGTACTAACGTTCTGGA
CCCCTGCCTTAGCCGAATGAGGTGCTGCCCAGGGCCTATGCACAGTGTGG
GCCTTCTGCACGGCTCGCAACTTTCATAGGATAAGAGGCTCGGATTCTGC
CGTCGACTCTAAACATTCATACGACGCCCAAAGTCACCAACTTTCTGTTA
GCTTCCCGCACGCTGGACTAAAACCGAGATCTCCCGGGCGGGTAACATTA
TCAACAGCATCTATATCTTGCTCCCTACTGGAATATGGGCTATCTGTGGA
TGTTCATACTGCCTGATGGCGCTTCTAAAACTGCTACTCATTCCCCTTCG
CGGGGGGGATTGATCACCTGGCGGGTTACACGCAACGCACGGTTACTTTG
GACCTACTGCACAACGACTGGGGCCTCTACCGCGTTTTGAGGATCGAGGG
AAATTGTCTACTGAGCTAGCACAGGTCGTAACTCATCTCCTGGATCAGAA
TGTACAGCCCTACAATGGTACTGACCGGTAAACCTAGATGGACTTGGGTT
CCCGTCAAGTATTTGGCCGACATCACTAAGCTGGACAAGGACGCTCGCTA
TGATACCCGATGATTACGGCTGCAGAACAAGTCCTCCTTCGGAACCCACC
GGCGCACAAATGTAAGCGCTCCGTACCCGTATAAGCTGGAGGCCCAACCT
CACATGGTGGCGGGCTACGGGGTTGATGTAGGCGAAAACATCTGAGGCCG
ATTGTTCCTCTCTAACCTTCCTCATTCTAGGATGACGATACAACCGCCGA
GCAATGACTTAACAACATACGGGCCATCGTATTAGCGATCTCACGATGTG
CACATTAGAGGCGTACAATCCCAGGTGTAAGCAACCGTAGTCAACGTTTT
TACTGATTAATATCGTTCAGGGTATTCACAGATGAGATCCACGTACAACC
TGTATGTAACGTAGGACGGACTGAGCTTAGTGAACTTAGTAACGGTTGTT
GTACGGCGGACTAATTCAGTGCGAGGTAAACGGCCCGAATTCGGCGCCCC
TTATAGGTATATTTCGAATAAGGGTGCAGAGGGATTTGTACGGCTATAGA
TCCAATGGTATTTATGTAAGGTTCGTTCAGGGGACACCCCAGACTAAACA
CGAGTTAGTGTCGCCTCGGATAGGCAGGCCCTAAATCATAGGACGCAACT
CGTATCCCCTAATACGGGGCTGGTCCTCCTGCATATTAGACTTAATGCCT
GTGTGGTTACTTCTCTTCGGATCCTTAAGTTTCGGCGTTTAATGGAGACG
GCCCGTTTGCGGGTGAACCTCCGCGGTCGACACTGACAAGCTAGCTTTGC
GCATCGAATAGGCATTCTGCAAGATACGCGTACTAGTGCTGCTTAGCCGA
AGTTTTAGAACTCAATTAAGCTTGTACGAAAGAGCCAGATGGACTGCAGA
TGGTCATCTAGATATCGTCCATATCTGGGGCAGGGGTGCCGGCGCGAAGG
CATCATGTCATTGGAGGCAGTCTTAGGGTGAGGATAATAGTATAGATCAT
CAATCACCCACGTTCCACAGGTGGTAGGGAAAGATACGGCGGGATTGACC
GACATGGCACAAGCCCGTGCCTATCGGCTGGTAACTGTCGAGCGTGTGCG
TATCGGTCGGGGAAGGAGGCCGTCTAGAGTGGATGAAAAAGGAAAGGTAT
AGGCGCTAGGAGCTGTGGGTTTATCGATTACCCCAGTGGAGATATCCGGG
GACGACGCACTCTAACACCCGGCGTATTCAAAGACGCCAGCGCACGTTTT
GGCCGCGACTCAGGGCTATTCCGCAGGGATTTGGGCTGCCGGTACAGCAA
ATTGTGGGCACCGGGCTCGTATTGGGTTGGCGAGGCCAGCGCCTAGTAGC
AGTTGGCAAGTTTCACCCTTTAAGGACTCCTATATACGAGCCCGGATGTA
GACTACAGAGACCTTCGTGCGGTTTACGCTGCAAGGCCGGCGAATTGGGG
ACCCGCGAGCCAGTCTTATATTGCGATCAACACGTAGGTTCTTAATATAG
GGCGGTAAGGCGTAGCGTGGTCGACACCCTGAGTACGGAACCTTGAGTCG
GAACCTTTTCATGGTTGCCACGAAAGGCATTCTCGTCTCGTCTTCCTGGC
GTATACATTGTCATTTCTTGGCAAGATCAAGTTGGTAGGGTTAAAAGACT
CTACGTGAATTTTGCTGTCGTGCATCAAGGCCGAAAACTACCCGTGACAG
CCGGTAGGGAAATACTCGGTTCGACGAGAACAATCAGACCTTGAAGGTCG
GCCAAGGTTTCGAAAGACGAATCCAGCTTGGTCGGGGGGTGCTTGGTACG
CCATCGTTTTCAGATAAGGTTTTGTTGGTTGGAACATCTCCCAGTTCATG
TTCTGACGTTAAATGTGGCGCGCGCAGACCCTGTGGACAGCATAGAAGCT
TTTCTATGCTAACCGCGGCAAAGAACTTACCGCGAGGGTACTAAAGTATC
GTTGCCACCCGTGGGTTGACCCCCCTAGGTGTAGCCAACAGAAGGCCTTC
CCCGACGTGCGGGGATACCCGGCACTATCCGCGTGTTACACTCGTGGCAT
TTGCGAACACGGGTACAGTGAACTCGTGGTTTACGTTCGGCGGGCGCTGC
CGTGGCCGGGTCCTTGTTTCCCGTGAGTCAAACTAAGGATACCCAAAGTT
CTTCGTTAAGATTATTACGTTGATCCGCTCGGTGTCGCTGCTATGGGAAT
CCGGAGAGTGTGACTTGGTCAAGGGGCAAATTTCGAGGGCCCGACCAGAG
GATAAGCGTGGTCTCCTACCTTATCAGCCCGGAGTTTGACCAAGTCCAGC
GATCCTAGTCTACCCGGGTTTCGCTCTTTGATTAGTGCTTGTCATGCTAT
CCTTGCTACTACGTACTGGCTAAATCCCCACATCCTGAAGTACCCCTTCT
GTGAGTTCACTCATTACACCAATCCGTGCTATGTTGGTTTATAAAACAGG
CTAGGCGACCCGACTGTTAGACGCCGCGTTTTATTATCAGACCAACAAGT
ACTGCAACCACGTTTCCTGCCAGTGATCTCTAAGTTGGCTCGGTCGCACC
AGGGCCCAAGCCGAACAGGCGCAAGTCCGAAACCAATATTTGAGTTGATG
TCCATACCCTCCTTATTTGATAGTAGAGCTGCAAATCAGTGAACCCCTCC
ATTGATGTCGTCTAGAGCTATGAGCCATTTTTCGAAATCAGGTCGAAGAA
GCATTTGGTCAGGTACGATCCTCTCGTGTCAATTGGGGTGCCGAATACGA
GGTTAGACTGCCGGACCAGCTAATCGGCACTACTCCGACGCAGGCGCCTG
GTCGCCAGCCTTCCCAGCGGAGACTCAGGCCCGTCGACTGCCTAGAGGAA
TGCAACTAAGCGAGATGTATGAGAGCGACGAGCTCCAACGCTCTACTCCG
GGGCGGTCACCAATGCCCTTAGTCGTTGTTCTCTTTCTGTTATACTGGTA
CATGAGCTCTCCAAACGAACCCGGCATTTTAAATTATTACCTGTTTAGTG
TACGATTGGCAAGAAAACCAAACTTCCGTAATCCCGGAACTAGCTTAAAT
GTTATGTATCCCGATCGGTCGCGAGTTGCCCCGGCGTCCCGTGAGTTACC
CTTATCTCTTTGCTCTGGGATTTACCCTCCCACCGCGTCTTTTGCCGGAC
CCATTCACCACACTTCTTCCACCACGGGAATTCATCTCCGCAGGATTATT
ATGCGACTAAGACGGGTAGCTAGGTTGCATGCTGGATTCACAAGTGTTTG
TGAACAATTAGAAGTGAAGCCGCGCTTTAGCGAGGAACCGACCCCAAGCT
CAATCTGTGTTGAGATTTTGTCAATGGCGTGCTAAACAGAACCGAAGGGG
CTGTCGCGTAGGAGTCCTTCTTGGCCGAAGAAACTACGGTAGCTTAACCA
GCCTCACAGTGCCAATGGTGAGGTTGTGTTCCGTCAGTGTTTGCTGGGCT
AAAGCTCACTCATTTTACGACTGCCAAGGCAAGCCATCTCGTCCAAGCCC
GAGGGAAACGGGGAGGCTGAGTGCACAATAGGTAACCTGATCCGAGGTAA
CAATTAAATCTCTGTAAAGGTATTCGCAAGTCGTACCGTGTTAATTATCA
ACTATGGGACGGACCCTTAATGTCCCCGCCCATGAGTCAGGTAGATATTA
GCTTACTAGTAGAGCAACACTAGGGCAGTAGCGGCCAAACTAGTTACCAC
CGTTAGCCTGCCGATGGATCGCACCGCGAGGCTCCGTTCATGTTACACCA
TTAAATTGCTTTGACATCTGATTGCTTTTTTGTCCCAGTTTGACGCAATC
CCACGTGAATCACCGGTCACGACAGGCTGGTAGTTTGCTGGAGGTATAAT
AGTAGACATTCTGCACCCCGTTTCAAAAATGGAAGCCCTTAGCGAACTAT
AGTACGCATCGCAACCCATGCGCTGTGCACTACAGCCACATGGATATATA
TCTAGTTCCACTATGTGCTGCGGATCGCGGTTGATCAGCCCAAGTCGAGC
ACGAAGCGTTATTCAGTGCACCTAGGGTGGTGTCAATTTCCGCGGTATTA
TCGGAGTGTCCATGAAATCTTGGTCAATCGCTCAATCTATCGAGTCTGGG
CCCGCTTAGTAAGAGTAGTAATAGGAACAGCCCTCATCATCCAGACGAAA
TCGCAAGGAAAGTATAGTATACCTTGGGCCAACTACCGAATCATAGCTGA
GTCCGATCCTTCCAACATTGGTTGCAGAGAGTATGCGAATTGCGTACGAA
CAAGCTGGTTGGCCTGGCAGTGCCTACGGATAAGCGTCATTAGCAAGCGG
CACTAACACACAAAAACTCACGGCATTTCAACGCACGTATTCTCGGGCTA
CTTAGAATTCTCTATTTCTCAAATTCTTAAAGTGGAGACGATCTGGTGGG
TAAAGGGACTTGTGAAACGTTCCAGGAGGTAGACACCAGAGGATCGGGGC
TACCGGCCTTAGTCTAGCCCACTGAGGCTCTTCATAACATGCTAGATATG
TTCTAATATCGAGCTTATCCGGTCAGCCCCAAAAGTCCCGTGGTCGAGCA
CGGGGATCCGTGTTCGTACAGTTTGGTGTCGAGCGGGCTGTCTTCGAGGG
CGTCCGCTCATGGATGTAACGGTTCACTGCACATGGCTAAGCATCGTACT
AGGAAAACCCTTTAGACCGCTCGCCCTGCTACGTAAGGTTTCGCCCTCGT
AGTAAGTGAGCAGTAGTCCGCACGGCCACGATGACTGGCATGGTGTTTTC
CCTCTTTGATTGTGCCTACTACAAGCCAAAGGCACGCCCCATATCGGTGA
ACCTATATGCGTTCCGGTACGCAACCACCTTTGTGAAGTTTTAAATACAT
CATAGCCGCCACGGTTAAGTGCGGATAGCCAAAGCAGTCCCCACGAGTTG
CCCTGCCCAATCTTCCTTGCCGAAGGACTGGATTATGCCTGTGATACTCA
GACGTATTTGGGGTCCGTTGTGTCCGGAAGGGAGATATGAAGGGTAGATC
TAAGGCCGGAAACGCGCCGTTAATATGTGACATATATTCCAGGCGAGCCA
TTGCTTCGCTAGAATTCATTTCTTACCATGGGCCGGCTTCTCTCACTTTA
ACCGGGTCTCCATGCCACACGGGACGCCCCGTCCAAATCACTCTACAGGA
GATCCTTCGACCTCTGCCCCAATGGGCAGATAGATGTCCGATTACAGCAC
AGATCGGGGCACGGTGTAGTAGTCCCAGGGGGCCAGGTGTACTTTATGAG
CCTTGACCTTCTATGCTGATATCTATAACGTGAAGGACCAAGAACGGTTC
TCGTTCGAACCTAAAACGGTGCTACAAGCCTGGGCGAAATGAGATGAACA
GCCACACTATCAAAAAGAACGCACCTTCGCGGAAGGTCGCACCTCTGCCA
AATCAGGAATGACATTTTCACGACTCGAACGGTAATTAATGATTATTAAG
ATGCTTAAGAGATACTGATAAGCTGACCAATGCCTCGGCTAGCACTCGTA
GGTAAGTATACAGTGTCTCGTCTACACTTCTGGTGGGTCCCCACAAACGT
AGGCCCGCTCCGACCCTCAGACGAAATTTAGACTTATATACTCCCCCTGA
CCGCGAGACTTAGCCGGCGCACACGCACGATAGGATTCGGGTTAAGTAGA
GTGATCTACTTTGGACGATAATCTAAGAGCCAGGTTAATTTAGGTTGCCA
CTCTATCGTCTGCTAACCTAGGTACGGTAGTCGATTGGAAGCGGAACCCA
GAAAGAGCCGGACGTGTTTAATCCTCCGTCCGACTTCTGGAAGCCCCTAT
CTTTCGTCGTTCAGTCGCGAGTCTTCGGTCATGTGTTACGTTGCTGTCCT
CGCCCCTGGAGACGCCTCCATGGGCGTTCAGCTCGTTTGAAGAAGCGTAA
GACGCATGCACGGGTTAGGTAGGGGCCACGTGATTGGTCATGATCACTGG
TGTAGGTAGTAACTTAGACTTTCAGATACTACCATTTCCATTCTCCCTAC
TTCCTCGCGTAAACGCGATTTCATCACTAGGCTCATTGCTCTGATTAAGC
CACCAGCCTAACACATGCTCGGCATGCTCTTTCTACTTCTAAGGAATTAG
CTACTTAAGTAAACACGCTTTTCTTGGAAGCTGCGCAGAAGTGAGTCGTC
ACCCTCGCCATGAACACCGCAGTCCTACAAACGATAACCCGAGTCTTTCA
GTATTATGACCGACAGGGATTCTACCTGCAACCCGAAAGACCCCGCGTCG
AGACCAGGCTACTCAAAAAGCCGTTAGCACGGGGAACACCAAACAGCCTC
CCGCCCAGCAGGCCCCCCGCTTGAAAATCACACCCACCCAATAGAGGTCG
CCTAGTCACGATAGATATTAAGAAGCTGCCGTCCTAACTCTCCATCAAAG
ATTGGGGAGCGAAGTGCGAGTTACAAATGTTGTGCTCCGACCTTGCGGCA
ATACTAAATGGCGTTGGGCCGCAAAACTGATTCCGCCCCCCTTTAGCGGG
GGTCAGTCTTGTGTATTCCATCAAGGGGAGGCCGGCGACGTACCCGTAGT
TGCGCTAGTGGCCCCACTCGTCAATCTTTAGCCCGACCGACATCAGCTTT
GGCTGCGAACTTCCGTAAGCGGTCGCGCTAACGCTTAACGAAATGCGAAA
TGGGTCAGCATGATCTGGGTGCGAGAGCTGCCTTACATCATGGGAGTCTC
AACGACACCCTCTCGAGACCGTGCTCTTGTGAGTGAGTTCTAACATGCTT
CAGATTTTGTGCGCCTATCGCAAGGATGCCTGTCTAACTGTACCTAGACG
TCGAAGGCACATCCGCAATGATACTTCTCAGACTTATGACACCCGATTAC
CGGACTAGCTGGCATGTATGTGCTATTATACTTGTCGGCAGACGCTTCCT
CGTACTGGAGATATAGGTGATTCATAGACAGGGCTCATCTGCTCTCATTA
TACTGTCAACAGTGACTGCACGCTTGTAGGTAGCTAGCAAATGGTCGCCG
ACCGACTAACAAGGGTCCCAAGCCACTTTATGGTTAAGAGTGTTTTTGCT
AGTGGACTAGGGTCTCGTAAGTCACGTCCCTATTCTGAGCCACGCGATCC
AAGCTCAAAAAGGAGACGCAGGCTCTCCTGATCGCGATGCACACCCGAGG
CCAGCAGCGCCAGTCATACTTTTGAGGAGCCTCGGAACACTACGCTCTGG
CCCTGGAAACGATCCATTCGTACTGGCGAGGGATGACATCGTCCGTCTGA
CACACATGTATCCGTAGAGTCGTCAACTCATCTCTTTAATAGCGATCGGT
GCTCCCGGGGGTCATATAAGAGAGCAACAGCGATCTGTCGTAAACGATCT
GCCCGAGTTAGGAAGCTCCCATGGTACGTGCTACCAAGAGGCGACTGATA
ATCGGGTCTTCACGGGCATATGGTTAAGCCCAGTGGAGTCCGAGTCATTG
GAGTAAAACTTGGTCTAGAGCCGTCACGCGGCATGAGGGGCCCTAGCCCC
GCCCGGATCGGCACAGCTTCCAGCTCTTCGGAACTGACAGGTGCTTGCTG
CCGAGGTACAGACGCTGTGCTGAGGAACTGCGATGTTCCTACTCTCCCGC
GCGTGTACATCGTTCATGCAGTATTGGAAGTGTACACGGGGAACCCCGCA
TTAATATGTACTTCGGTTGGCGCGGTATGAGCAAGTCTTCGCTAAGGTAC
GTGGTTATCATTAACACACAATATTGCATTTCGAAGGTGGTCATGGTGGG
AGGCCAAACCGCCTAGGCTGTCTTCTGAACTGGGATCCACGTAAACGAGT
AACCGCTTTCAGGATGCCGTAAAGAGTTAATCAATAGATAACCGTCACAC
AACTCGTAGAGCTCGCCGAAGCGGTTATACTTGTTACAGCCCAACACTAA
GATAACTCTTTTGGCCCCCATGAACTTCTTGAAATTGAGAGAGATGGTCA
CGACTAATGGGCTGGGGAGTGCCAACACCTCGTATAACTGCATTTCGCTC
CGTATTCATCAAAGGTCGCGCCATTTAAAGCCAGTAGTCCTACCCAAATT
GGAAAACCGTTAGACTATGGGTACGTTCTTTTGTTCTGGTATACTCCCAG
TGGCTGTTGCAGGCGTCGGAACACAGCGAATAACACCCCACTTTGACATT
CGAAACTTCTAATCGATAGTCCAAACTGTGACAGGTTGCATTGTGATAAG
GCATAACAGTCCTTGGCATATACTATAGATTCCGTTTGAGCCTGGCCACG
CACGGGTCAGCTCGCAAATAACCAGCTATCATATGTCCTCTTATTTATCG
CACTGCTCTTGGCGAAGTTGATGGCAACCAAGGATTGCGAGGCGTTTATT
TCAGCTAACGATGCAGACATCGAGGCTTCACATCAAAAAGAACAGACTAG
CATCCCAACACAGCGTCCTTAATATTTTATCGTAATACTATTGACCGAAC
AACCTGCACAAGCCATCACAAGGGGATCTACCTAGCCTTAGATCTCGCGT
TCTACTCCTCTAACATGGAGACGACCAACATGTCGCGCTCTAAGTACCCT
GCGCTCATTCGGCTTCTCTTAAAGGCAGAGCTATCAAACCATGGCTACTT
TGGACTAATTATATTGACGTTTCGTAGAACCTGGATGCACTTGATATGTC
TCTATGTGTGTAGGATACCTTAAAAAGCATACGGGCCCCAGAAGTGCCTT
TGGACACGCAGCCGCCCGGAGTCACTAACATTCCATATACCTTTCTGAAG
TTAGTAGGTGGCAGATGTCCAGAGAGCGCCAGTGATCGGCTCAGGTGCCG
CGACACCCTGTAGCGACTTCTTCCTGACGAGACCCCTCTGAAGGGCTAGC
CCCGGACGTTATGAATAGAGGCCACGCGTACGCTAGTGAGCCAGTTAAGA
ACGATCCAAAGCTTGATTACTGCGGATGAGTCCCACGTGTACAGTTACGG
TACGCATATTGTGTTACTCGACACATGTGAATCAGGTACAACCCAAGCTA
ATACGGGCACCCGCAGAGCCTCGACAAAAGCGTTGTACGCTCATAAGCAA
GACTTTTCGTCCACCCGTCATTCATGGCTTTGAGTTATCCGAGTATAACT
CTCGTGTATTATGAGGGAACATGCACGGTTTTGATAAGGCTTCTAACGGT
TGTTCCCTCCCCGAATAAGGGGCGCGCTGCGTTGCCCGCCAACAATCGCG
TTCGGAAGTTGCTAAGGGGCAATGTTTATGGCGGTTTGGCGAACCGGGGG
GAGCGGCTTGATACCTAGTGACTGCTGCCATGAGTCGCAGTTGCCTTTTC
GATTTCGAGCGCGGTTAGGCTTCTAAAGCACCATGTTTTACAGTGACAAT
AAGCCCTCAGCCCCAAAAGTCCCGTGGTCGAGCACGGGATGCGTGTTTCG
TACAGTTTGGTGTGGACGCGGGCTGTCTTCGAGCGCGTCGGTCATGGATG
TAACGGTTCACTGCACATGCTAAAACTCGTACTAGGAAAACCCTTTAGAC
CGCTCGCCCTCTACGTAAGGTTTCGCCCTCGTAGTAAGTGAGCAGTGCTC
CGCACTGGCCACGATGATGGCCTGGGTGTTTTCCCTCGCTTGGATTGTGC
CTACTACAAGCCAAAGACACGCTCCTATCGGTGACACCTATATACCGTTC
CGGTACGCAACCACCTATTGTGAAGTTTTAAATACGTCATAGCCCTCGGT
TAAGTGTGGATTAGCCAAAGCAGTCCCCAGCGAGTTGCCCTGCCCAATGT
TCCTTGCGAAGGCCGGATTATCGCCTTTGACTACTCAGACGTATTTGATG
GACCGTTGTCTCCGGAAGGGAGATATGAAGGGATAGATCTAAGACCGGAA
ACGACGCCGTTAAATGTACATATATTCCAGGCGAGCCATTGGTTTCGCTA
GAATTGATTTCTTACCATGGGCCAGGCTTCTCCAGGTCCACGACTACGAC
CTTGACAAGACCCGGGGGATCGCACAGCGCCACTTTCTCATTTACAGTTT
TGCAACCTTACTACCCGATAAGATGTCCCGGTACGCTGTAAATGAGAACT
TGCCATACTTCATGGCTTTCTCCCGCGCGCCGTTAGGGTTTGTCTACATA
GCCCCATTCGTAAGGTCACATCGATAACTCGTGAATAGAATGACCCTATA
ATTCAGTGCATAGTCAGTCGTCCGTTTGGACTCAATACCTGCGCTCGGTA
CGTAGGTTAGAACCTAGTCGGACAACAAGCATCCTGTGCGAAGGCGACAC
TAGGACATCTGAATTGAACAGCGCTAACCTCATTGGCCACCTCCTATTAT
AGCGAGGACCAGCCAAGTGTTCTAAGTATAGAAACTCCATCATGTCGACA
GTGCTGGTTAGGTTTTGGAAAACCTGGATTGGTACGCGGATTGTAGGGTC
GGCACCTACAAGACCCCTAAGATACGGGGCACTGCTCTACTCAACCGGTT
AGTGGATTAAGATAGGTACTTGGCCCGGTTTTTTTCCGTGATAGATGTAA
AACTCGTGGATAAGAACTCGAGGTGATCCAAAAGGCCTGCAAAGATCGGG
GCACCATCTAACCGAGTGTACATCTGTATCGTGCATGAATCATCTGCGTC
TGGGAACGTACATACTCGTGGTACTGAGTGCGAAATAGCTAATAGATACA
TTCCATTACGCTCAGAATTCGGCGCCTCGGATCGGAATGCCGTGGCGGCT
CACACCATGACCGCAGCAGATCGCATAGAGGTCCACTCACTCCATTGAGG
ATAAGACCGAAAAACTTATATAGGCCTATTGCTGACTCTGCTTAACTGGG
TCCTTTGTTTAACGACTAGTCAGCGACGGACAGCCGCCACAACACCGATC
CAGCAACCAAATATTTCGGAGGTATTTATTCTCCCCCAGTTTTCGCCCAT
CCGAAGCACCTTCGTCCGGTATACGACTTCTCAGGACATTATTCTGCCCC
ACCTATTGACTCATGGAGGATGGGGAAGTCGCCCCAATACACAGAGGAGC
GAAGCCAACGTATCAACCGAACGTCTTGGAGATCCGCTAGCCAATGCGGG
TAGAAGAGCTGAGAGAACTCCCACAACTTTATTAATCACACTAAAAGCCA
GTCATTGGGCTCAGAGAAGAGTAAAATTGTACGCCTGTATTTAAGTGGGT
CATGAATAGCATATGGTGCGTCGTTCGCATTTGCACCAGGCAAATCTAAA
AAGTCGATCAGCCTATGTGCTACAGGGGTGTTTTCCATAACAAATCTTTG
GTCAAATTGCCCCCTCGGGCGAAAGGAGGGCTGGTAAACCCAGGATAACG
CATTATTAACTGTGGCGTAGGCAATCCCGCTGCGCTGACCTAAGGTAGCA
TCTCTTGTCAGTCGAACTAGGCCTTGAATCCCGTGGTGCCAGTGGACGAA
CCTGCAGAAATTTCGCTTGAACAAACCACGTCCCGATGAACGAAAATCCA
TACACCACGGGCGTAACTCTTGCTCGGAGGTCTACGTCGCCCAGGCAGCA
CGGAACTGCGCTTTGCCAGCACAGGTTCCCTAAGGGTTGTCCAACTAGGG
GTAAGGCTGCTCGAACCACCGAAGTGCGGCCCAGGTCTTGTTAGGACCCA
GACGCTATCTAACGTAGAGACCGAAGATCGTCGGACTATCACCCACGACA
TCACGCGCGTTTGCCCATGAGTCTCGTGTGCACCTAAACCATTCACCGTA
ATACGTTTCAATCTATCTATCGCTGAACGGCCTGGGCCCCAAAGAATTCG
GTGGTCGCTAATGGGCCAAGGCATAGACTGCTAGGGAGCTGGATAACCCC
AATGGCATCAGGGGTTAAATTGCCCCGGTTGAAGACATCGCACTACGAAG
GGATTGGAATGCCTACGTAAGCACCACGTTTTAGTATGGTTCCCACCCTT
CGCGCTGCAATAATCAAATTTTGATCCGCCCAGGGTATACTAGCGACCAG
AGCTTAGGTCTCGGAGCAACAGACCGGTTTCGGTAACTACACTGGCAAGG
CTGGACTCATCTGGGGTGAACCGGCTCCTCGTAGAGACCTGGACGCTGCA
GTGCAGTGCAACCTGCTCTTCACGCGTTCATGATACTACGGCAGGACGGA
GAATCTAAGGCCTTATCGGGGAAAGTTCCGCCAGACGATTCTATGCAGAT
GAGGGGGACGCAAAAAAAGCGGTTCACAATTAAGTCATGGGAGTGAATCA
AATGAGTGAGGAACAGGAAGCACCATTCTAATCATCCTAATATTGGATTT
CAGCGCTTCTTTGATCTTGGAATTGTTAGCTCTTTTGTGATGTTGCCGTA
TTGACGCAACCAAGGATAACGTCCGGTTCCTACAGATTATTTCGGCGCAC
TCCACAGCCTCAAGTGCCGCTCGGGTAGATCGCTCCCAGATAGTACTACG
TGCTATAATTTATCTGCTCACACTAACCGACCGATAAAGCAGCCGGACAA
AGGCTAACCTAGGCTTGACTCGGCTTAAGAGTGGTCAAACGTAATCGAGC
CTGTAAACCTTGGCCGATAGACCAGTTAGGGACGCTGCTCGCTCTGTCGG
CATGGTGCACTACTTAGTACTTCCTGAGTTAGCTTCCCAGGCCTGCAATA
TGTCCGCACGGGTGAGTGCGCGGTAAATTATCTGCTATGGTGCTAGCCTA
AGTCCTCCCTCGAGCGAAATCTGTTGTGCCAAACGGGAAATTCGTAAAGA
CCCCTGCACGCGTGAAGCTTTTCACGGCCGAATAAGACTGGCGTTCCGGG
GACGGAATTATGTGCCATTAGAGGGGGCTTTAAAAATCGTCTTAATAAGG
CGTAGATGGAGAGTGAGCAAGGACGCTAAATGATATGGGTGCCCCGGCAT
CGAACTATAATGGTAAAGTTAGTTGTTGATCTGATGGGAGACTTAGCTTC
CCCAATAAATTTGCACGAGTGGCTATCTGGACCCATCCGGCGGTGTTACA
CAAAGATCACTCAAACTAAGTCATCGATGACCGTCTTAACCCTGTCTCGA
TTCAGATTGCGGCGTCCAACCCTCGGACTGGCCGTACCAGCTAACAGTCC
GTCCCCCATGCGCCGGTCTAGAACCGCATCCTTACTGTCGCCGTATATAT
CCTGATGGACCTTTTTATTGCGGATCGCCGAGTGCCGCCCTTAGTCAAAA
TGCATTACCCACGTAACCTCGGATGACGAAGTAAGCACATATGTTGTTCT
TGCGTTCCAATTTGGCATCACCACCTGCTGGGTCGCGAAACTTCGTTTTC
ACCAGTTGAGCTCAGCCATGTAATTTCGCTGCATCGGCTTAGTAAGATCT
AATAATACTTAAGAGGCATTATGCGTACTGCAGCACGCTTTTCGGGCCTG
ACACGCTGTCTACGGCCGAGATAGCTACCCCCCGGATGGAATACTTTAAC
ACTCTCCATCCGCCCCTCATCAGACTCGGCCATAGGCACCCTGAACTACA
AAAAATTCGATAAGAGCAACGTATTGTTCTCCAAGTGATCTTAGACCGGC
CTGTAAATTTCGTACCGAAACAGTCACGGGGTTCGTCACTGGCTCATCGG
TGGTGTGCGAATCCACTGACCCATATCTTTATAACCACTACCACCGGGAG
CGGCCTCTGTGCTCTCCAGCCGTTCATTCTCGAGCAGACTCATTGGTTCC
TCTCCGCGGAACAGTGATCCACCGTTATCGAATCTACAGGGTCTGGCAGT
GGGGTCTTAGCAACGGATAGTCGATCCGGATCGGCTTTACTACTCACCAG
CATGCAAGGACACGCTCGCTTCCCTAGTGTTCGCATGAAAACTCGAGGAA
CAAATCCTAACGCCGTAAATCAGTAGCGGCTCCGACCGAAGGTTAATCTA
GGTGCCGAGTGATGCGTTCTCTCTTGCGTGGGCTAGGCCGGCAGTACCAG
TTTGGCTAACAGACCTCAATAAACGTAATCTGTGCACAGGAACATTAACT
CTACCACGCCGACCTAGAACATATCGACAAAACGTTTGTCAGTAGCTGGC
GGGTAACGCTTGGGGCTTTTACTCGCTTTATGACGTTGCCATAGACGTGA
GCCGATTTTTGCCGCGTACCATAGATGTGTCGGGCTCGTTACCATCTTGA
CTTAAGCCTCGGCGAACGACTTTAGCTCTTTTGCGCCAATCCCCTGCAGA
AGCTCGAAGGTTGCATTCTTTTAAACTCTGGTTGTTGTAGCCATTTGCAG
AGCCCCTACGCATGACCAATCGGATCCGCGCGTGGGATACATAGATACGT
CGCCTAACCATTGACTTACATGGAACGGCGCATATTGATAAAAATGGGAG
GCGCGGTTGTTAATATCGATTCGGTGAGGTTTAAAGTCCACCTTTGTCAC
TATCAAGGCCCAGACGGGTTGCACAGGTCCAAGAGTGCGTGCAGTCCTGT
TCTTTGACGACGGGCGGGCTCGACTTGTACGCAGCTGTATCCGTGTATAA
CTCTGCTGTAAGTGGGCAATTACTTAGTAGTCGCTCGGAGAGTGTGCCGT
AACCAAAGGGCGATTAGTTCGTGGTGCTGCCTTGTAATAGCGGTGTATGG
ACTAGTAGTACTAATTGTGCCCCATTCCTGTAGGACGGCAAGTCGAGCCT
CCCCCTGGAGCGGACTACCTGACTGACCACTTCCTGCGCCGAAGAGAAAT
TGGGAAAACGGGACTCCTAACACAACAGTTGAGCCAGAAACTGCGTCTTT
CTAAGGTGACGAGCTTCGTCTGCCCAAGTTGGAAACTATTGTGCTCGGCG
CAGTCGCCTAGTGGAGACCTTATTGCGTGGTGCTTCATTGAACACTACGT
ATGGTGGCACGTCTCCGTATCGGCTCGGGACGGACTGCTACCTCTGATCT
TACTCGCTACCACTTTCAATCCACAAGTGGTTCAGAAGTACCTTTGCTCG
TCATGCTAGTCCATAGCCTCATAAACGGGTTGTACATCCGCGACTACCGG
CCAGCGCCCCCGCATGTCCACAGAACTGGCGGCCCACCCTCTCGGATTGA
AGGCAGGGGCAAGAGTTTAGAGTCTGCCCGCCAGAATTGGTTAGCACTAT
GGTGGATCCGGTTGCAACGCTGAAATACTTGTGGTCGTAGCACGACTCGC
TCGAGAAGCGTATTACAACGGTGAAACTCCATGGTGGGGCTAATGTCCGA
AGGTCGCATGTTTTCGTGCGGAGGAAGTCGGAGCGCATCCCTGGCGCGGT
ATGTAGCCTAGGAATTACTTAAAGTCAAATGATTTTATTAGGACGTCTTG
GGGGTCTCCAATGGTGCCGTACAAACGCGATTATGTACGTTGCTTAAAAC
CTATCAATAGAAAGTTCTCGATCGGCCGTAGACGCTACGTGATCTTGCTG
TTCCGGGGGGATTAGAAGGCCATAATAACATGAGAATTTGTTGCCCTCAA
GGTATTCGAGTTAGAAGTGCTTAACTGGGATTTTCTCTTCTAGTGCCACG
TTCGGTCTATGTGGTCGGGGGAAGCTACACACGTGCGAGCTCACGTGGCG
TCACAGTTGTACACCAAATAAGCGGTCCTGGGCGATACGTCTTGTAAGAC
TCATACTATTAGTTAAGAAGACAAGCACCCCACATTTGCCCTGCCAGCCG
ATGTAAACGTTTATTCACGCGCGGCGCCTGGCGCTTTCTTTTTTGCCTGG
CCGACCTCCGCGGCGTAACTCTCAAGGGCCTCTTCATTCCTCCTCGAGTC
TTGTGAACCGCATTCCCGGGGTTTCGGTCCTTTTTCAGCGCAATCTAGTT
GGATGGTCTTGGAGGTCGACGAAAAAACTTGGACGTTAAACGCAGTTAAA
CCAGTTATCGCGCAAAATTTGGAGCTGGGATAGCCCCGACTATGCCTTCC
CCGGTCTGTACCCTTGATTCGGGCAGCTAGTGTCTGCTTTATGAAAAGTT
GCCCCACCTGCTGACACTTTCTCAATTCTTGTACGGGGCGCCAGACGATT
TCGCACTAGGTACAAAAAGAAACGGGACCGCTAGGACATGTAAGACATTC
TCCTTCCAGTGCTTGGACTGTTACACCGAAAGGTGCTTCCGGGGAATCAG
AATCCGCGAACACGCACTGCGTTGCCATGGAAATAGAGGGAGTGTCTTCA
ATATCGTTAATTCAGACTTGGGAGGAGAGCACCAGTGCATTCGGACTTAG
TTTGAGATATGGTGGCTCTCATTACAAGAGCCTCATATACCTGTAGTAAG
TATGGTACTATGTTCGCCCCCACGAACGTCAGAGCAGAGTCACTCCCAAG
CTCCGGGGCGTGACAACCCGAAACCGGGAAACCCTGATTAGACTACCCAC
AATGACCCTTCTTGGGGCGATCGAGACCAGGACACTATGAAACTGGTGCC
TCGATCCCCCGAATGAGCGCACGGAGAACGTGCAATAAGGCAAAAGTGGC
AAATGGACTACGCGGTAATCCATAACATACCTTTGTTGAGCGTCTGAATC
GCAGTTACAGGAATTTTACTATGAACCGCCGTACCTCCAGCATTACGCCT
CCGAGGATTCCGTGCAGTCCATGCAGCTTAACAGTCGATGGACATAACTT
GCTGACTCCGCGGACTAAAATGGAGTGACAGGTTCACTTCAAAGCAAGCC
GGCCGACGTCGTCCTCCGGACGAAGCGGGCATTGCTGACTGTTGTCGAGC
GCGCATGGTAGTAAGACTAATACGCTGTTTCGGGCTTTGGAGGCAACGTA
GTTCGGTACTGCTTGCCCGGCATACGTTTCACCGCACTGTTCCGTGACAG
AGGAGGGAAGGGACACTATGGGAGTTCTCCCGCTCTCAAATCCGAGGTAT
ATACTTTGGTACCTCTGGGTAAGCTTTGAACAACAGGATAGCCAATAACC
TTACAATCCGACAGGAATAAGTATTTGCTAGCCAGAAAGTAGACAGGGGT
AATCATAATGGATTAGCTCCATATCTACCGTTGACTTAACCCGGCTGGCA
TTCATACCAAACCATGACTGTGCGGTCCTGATGTAAGTCAGACCTCCTGG
CGATGCACGCCCACATACAGCAGTTCTTGCGGTGTTTTACAGCAACTTTA
CGCCACCCCCGCAGCAAATCGTATGGCACGATACCGCTGACTCACCCTCT
AGCATTTCGATTTACTTTTTGAAGGATTGTTTAGCCTAATAATAGCGCGG
GATCCAGGAGTGACTGTGGTTACGAGTGTCTGTCGCCGCAAAAACCGATT
CGACCCCCTGGTCCACCCTTACTATAGGCACGGAGCAAATGGGTCTAAGT
TTCGCACCAGCCAGAGAAATTACGGTCCCCCTGCTCGCCTGATGGACTAA
GATGCCCGTTTCAACCATTTCAAAACGGTCGCACCCGAGGTAGCTGTAAT
TACGGCCCATTTCTCAAACTGGATTACTGTTTACCGGATGGTAACCAGGG
TACCACGGGGGAGGTTCCGAAAAATTAGCGTGAGTCGGTGATGGACTATA
ATTCGTGCGACCGAAGTATCTCTTTCCGCCCGTTTCATCTATCGAAGAAA
GTCCCGAACGGATCCTAACTAAAATTCAGACCAGTAACGATGCATAACCA
GTGAGGGTGTCTGAGCTTGGCGGACATTTTAAAGAGAGCCTTCGGCATCG
CCGTAACTCTGTGTTGTGATCACATTTATTTTTAATTTAACCTTAATTTT
TCGGGGACATGGGCTTTAACTACGCGCATGTAGTTATCCTATTAGCAATC
TATCCGCGGTGTACACCGCTAAGAATCTTAGACCCCATAAATACCAACGC
GTCCCAATGATTGCACGAACGTTGCCATAATTAGTCTAATGTGTATGGAC
CCCGTCCCTATCCTCTGTAGAGAGAGTCTCTAGTTTCTATGCGCATGATC
GTCCCATAAAAGGCAAGCTGCCGCTCAACCGGGACGCGAATTTGAATTTT
CGCCTGTTGTTTGAAGGTTCTTAGGGAGCGCTGTTATTTTTTCTCTTTGG
GGGCCTACGTCCTATACTTTAGCCACTCCGGAGCCAGGTGGAATTTCCTT
GAAAACACTGTTAAGGGACTCCCGGTTGTTCTACAGTGAGCTCGTGACGA
ACCGTTCGGCAACGATGAAACCATTTTATCTGCTACGCTCTGTCCTACGC
TTGTACAATGCCTACTCAATTAGTATATGATTCGTCGATTTATCTCGAGT
GCGCGGGTAGGCCCGCCCCCGTCAGAGGAAAAGGTGTTGTGAAGCTCATT
GGATTCTTCTCAAAATAGAATCCAGTACTGATGGCTACTGTACCCCGTCA
ATTGGTTGATTGCGAGCTCTTAGAAAGGGCGAGTTATGCCCACTACTTGG
CATGAGAGCCATCGCGGTGCTGAATAGAAGGACTGAGATTAGAAACAGAC
TAGTACCCAATTATCTATATTAACCTCTCCCGCGCCGCGCCCGTGAGCGG
GGGACGTTGAAGAAGATTATTAATGGCACTATACTGCAAGCACATATGTA
ACCATCCCTTGAATGAGATGGGGAAACAGACGTACATTGCTTTTAGACGT
ACCAGGCAACCGTACGTTCAGCCGAACCCTAGACACGGTGGAATTATCGG
GTTGTGTCCTGCGGCGAATTGTGCCGGATTCATCAAGAACGACTTGACGA
ACACGTAAAAACCGGGCATTCGGTCACAGAAAGCTTGGCAGCCTACCCGA
GCACTCTGCTGAGCGGGAACTGCAGTGTAGCGTTGCCGTGTACACGTAGA
ATCAATACCGGCGAAGTTACCTAATAGCGGGGTTATTTTGCGAAGATATA
ATGATTACGCCCGCAGAACGGCAGTCTAAACTATCCCGACCGTTACTGAA
TTGTGAAGACCTACTATTCCTGGCTTCGAATCAGCGCGGGTCCGACATCT
AGGGGAACCTAACGATCGGAGGCTTACCGACTGAGACGCCCGAAACATAA
GATATAAGTAGTGGAGACTCATTGGGGGGAGAATGTGTAGCTGTCTCTAG
TGTCACTATGCATAGACATCTATATAGCACCACTGATTCTGACGGAATTC
GCTTGCAAAGCAAATGCCTGCACGGCCCTCAGGGATTAGCGAATTTTTAC
GTTGGGTTGCTCCTATGAGCTGTTCGATAGGCGTCTCTCATCACATTCCT
GAGGATTTAGATTGTCGCCCTACCTTGTATGGCAAAACATTGCCTGGTTG
GTTAAACTAGAAGGCAAAGATTCTCTCACATTTAGTCTGTGTGCTTTGAG
ATAGCATACGCCGTGTAGTAATGTAACACTATTACCTGGCAGCTCATCAA
ATGACACATTAGGAAAGAAAAGACTAAAAGGCCGACAGGTGAGCGAGTCG
CAGACCCAGCGGGCATAAGGACGGGTCTGTTTTGCAACCTCATAACTACA
CGGCGTGAGAGGCTGTTACATTAATGACATCGGGTACCTTCCGGACGTAC
TAGGTATCGTACGTGATGGAGAGACGTTGGAATGCGTTAGGGGCACACGT
GTACTCCGTAAGTGTAGCACTTCATTCAGATGACGGCTCTCGGCGTACGT
CATACATGACCACGAAGTTTTCCACCCCGCGCCCGTGCAATATAGGATAA
ACAGGGCATTAGATTGCCTACTAAGTGAATCTCGTTACAGTAACTCATGA
GCTCTTCCGCTTGTGACCCGCGTAAGATTTTTTCTGCCCGCATTATTGTA
CCACCCAAAAGATGCCACCATGAATCGTCTTACCTAATTTGCGTTCTAAC
CCGGGCTAAAACGTATTAATAATTCAAGCGATGACAAACACTAACCACTA
AGCCCGTGCCAGGCCACCTTTCAAACGTGTTCTCCATAAGGGCCTTACTC
CGATTTACTCTTTCAAACCGTCCACAGACTGCCAATTTCAACGTAGGACA
AGTTTATGTTGGCTCCTCGAATCCCTGTTCAAACGTCTAACTTCATAACG
GCCCCCACATACTCAGGTAGTACCAGCTCCGATAACTCACGTAACGTGTT
AATTGCAAGTCGCTTCCAATTGTTCTCCTGAGTTAAGCGCCGAGTCTCTC
TTTACGCATTAGTTTCGTAGGTGGTGATATGTTATGTAGTCACCTAATGA
CGGTCTGCCACTGCCCGGTGTATGGATTAATACTATTCCTTATGAAATCA
GCGTCTGAGGAATGCTAAAGAGCTCTTGCTTCTTCAATGAGGGTCAATAG
CCCAATTACGGACAAAGCTCCTATCCTGGACGGAGTGACTGTTATCTAGC
CAATATTGGTGCGGAACACCTCGTAGTCTTAGAGCGAACGCAATAGACAG
TTCGTCTGCATTCCCAAATTTACGAGTAACTAAGGGGTTACCGACAGTAG
GTTTTTACGCGCAGAACACGGTCGCGATTGGGAGATAGATCACATATCTA
TTTGATTCCGCTGCCTCTCTTCCAAAAAACAACTTGGCTTGCATTTTGTC
CATCTATCCAACTTCGTCTAGGCGTATATAATAAATAGGATTCATATCAC
AGGCACATGCTAAGGGGTTAGCCGCGCATTATCTGTTTACGCCGCTGAGG
CATACTACCCGGTCCCTGCTCAGAGAGAAAGGCGATGACCAGGCAAAACC
CCGGCGAGCTAAGCCGTCCAGCCTCCTGTATCTGCAACGGCAATAGCCGC
AATAAATTCGCATATGTTACCACTATAACTGGATCTGCATAGAATCCTAC
TTAGCCAACCCGTTCAACATACTAATCAAAAAGTACTGGACCTCCTATCC
TGGAATCAACGAGACCCTGTGTCCAACTGGACGGCCTGCATAGAAGCAGG
CTTTCACAGTCATCCTGAGTACGACGGAGTGTAATGTCAGCAAAAGGCTC
CGGGACAATGCGACGAGCAGTTGCGAAGCTCTAGAGGCCGTCCCTTACGT
GCCAAACATTCTTCAGCCATCAAAGACCCGGCCGGTATACACTTCAAGCC
CATGGGGAAAAAGCACGCATGTATTCTCGGTATGTATCCCTCTAAGTTCG
CGTTCGGTTGTCCTGCGGACTGCGCCGATGCAAGACTTCTATAACTGCGC
CGGAATTTTCTACCACCGAAAGCCGATCCGATCAGTGGTGCGCGGACAGC
CATGGGGGATAGTGGTGTGGCTCTGCACGGAGATCGAGTGGTGCTCTATT
CCGCTTCTTTTAATCAATGTTATCGGTGAGCGGAACCTCTTGGTGCATAA
CCTGTCCTGACTGAAACGAGGTGTGTATGCGTCGGATCACTCGTCTAGGA
AACCTACATACGGCCCCCGCAGTCAATTTGGGCTGCGCGATGAGCCTGTA
GGATCTATAGCGGTGAGCATGACTGATACTAATAAGGCAACAAATCAACA
TTATAGGAATCGGTAGGATTCGATTGACGGCGCTGGTATTCGCTATTATT
GTACCATGCGCGGCATTAACTAGGTGCAGTATGCTAATGGATATCTTATA
TAGAATCACTTCGGCATGGGGGATTTGATTAGACACTAGGGAGACGACTC
CCATTCCCTTGTTTCACATCCGGTTCCGCCTATGTTTCATGAAATTGTGA
GGTTGATCCGAACTACGGAGGTGAATCATTTCCCTTGAACTTTGGCGTCG
TAGGCGAGGGGAGCCTAGAGGAATCTGCAGACACTGTGCCTATTTTGCAC
GGGAACTGGTACGCTTACTAGAGTCCCTCCAAACACTCGGTTACCAAGCA
AGTTAAACCGCGCGCCATAAATAGGGGACTGCGCTGCTCTCAGATTCTTC
TGTAGTCTGCGCGACGGTGCTCGCCCGTTCCGGTAGCCACGCGACTTGCG
TTCAGCACGTACTGGGAGCCGACGGTAGGTACGTCCCCGTCGGTGGTTAC
ACTATGATTGACCGCCGGACCTGAAATTTCTTTTGTAATCTACTAAGAGT
CATAAGAGAAGTATCAAGCCGGAGTGTTGCTGTGAACAGCCTGGTGCGGC
AGACAGCTCCAGGGCCACCTGGTCGAAGAACTTGGCCACTTTGAGGTGAT
CATCTGACACTCCGTGTCTCAGTCAACCCAGCGGCAGATCTACCCGGCCA
TACGCGTTTTGTCGGTTCGTTGGCCACCCGAGGACCGACTCTAGAAGAAT
CCGGGGAGAAGTCTACAACGTGATCCCTCACTTCCGAAAATAGGCCCGCC
TACCGCCGCCCCCAATGGATAAATATATCTCCGTTTTAAATACCCAACGT
CGAAGGGCATGTGTGTTAGAGTCCCCATGTCCGATCGTGTCATTTAATTG
ATCATCACTTCGACCATGGTAGCCCACAATTATTAGGGTGGATCGCCCCC
CATGTTGTAGTTGTACTTCCCTGTATAATATTAAGCACTAAATCTAAGAA
TGTTACGGATGTGAAGAAGCAAGTCTGGGGAACTTGATCCCTATCCCAGT
ACTTGCTCGAGTAGGGGTTCCATTAAGCCCATGGTAAAGGGACAGAAGCG
GAGTCGTGACCAGACACCGATGTTATCGCTTGTCAATCAAAGGAATGATA
CTGCCATGACCCAAACCGCCCCGATCATCTGTGGCAAGGGTAAAGAATCT
ATAATGGGATCGGGCAAAGCAGCTCGCAAAACGGTTCTTCGGCAGTTCCC
GTGACGGCATGAAAGCAGTCGTTATTGGCATCTGCGGTGATACTCTGGGC
GCAGCATACATGAATCGAAGAATATCGCCTCTCGTGAGCCGCGACCTTAT
GGCAACGGTAATCACGGGGGGTACGTCGCCACAGACTAGTTTCGGCTGCT
TTTTGCTCCAGTGGTAAAACATACATATGCCGAAGGACAACCCGATCTAA
GGTTATTTATATTTATGGAGTTCGCCCGATACGTACCCACAGCGTTTTCT
AGCTGAATGTTAACTATCCTCCGTTCACCGAAGTGCAATTTGCGGATGAA
CAACACCACAGTCGAGAACAATACAAGGTTAGGCCAAGAAGTTGCGGGCG
AAGCCGTCCATGAGGTGGGGGTTCTGTGTGCCACGTACTCAACAATCGCC
ATTGATGGCCGGTACTTAGCTGGCACTGTCGACGGCATGATGAGCATACT
GTTAATTGCGTCGAAGCGTGTAAAACGCATAACAGGCTCGTGCCAAGTAC
AGTGCCGTTCAGTCCCGCCTCCCATCATGGGCGCTGCCATCGATGCTCTA
ACCGCTTCACTTGAATGATAGAGGAGCCTTAATTATTAGCGGACTTCAAA
CCGACACCCTGGCTTCCTCGGTGCGATTTTGGCGTCCTAAGGCCGGTATA
CGTGATGGGTCCGTCAGGATTTGCCCGGCTGCTCCGTACTCCTCTTTCAT
TCCACCTCAAACAGTGGGACTAAATAGCGAACCAAGTCCCTCAGTGACAG
GGAAAGATCTGTCGCGCGTGCCGGACGCAACTGGTCGAAGTACCCTATGG
CGGCAGTGTTCTCCAAGTCGTATGAGATGTTCCGCGTGCTAATTGTGATT
GGGGGTCCAGCCTCCTATTATACACTTACGTTTGGTTCTCATTGGTCACA
GCTAGGACTTCAACCGGTACGTAGTTACCCCGCACATGTGTCACAGTTCA
GCACTACAGAGAATGAGGTTTTCGTATCGCCGGTAGCTATGACAGGTCCT
CTGTCGAATTGCATTTATTTAAGCGCCACTACTTAAGGAACTTCGCGACA
AATTCCGGAATGTGCGGATTCCCTTGACTGTCATTGCAGCCCAATCCGTC
AAGGATGGCTGTTCAGCTCTCCTCGACTGGCGGAGGGAACGAGCTAGCGA
CGAAAGGCCTCGCCCTCCAAGTGATGCTCTTTGCTAAACCAAACCCACCA
TGTAGGGTCTTGCCTATACTTAGCTAAAAGCAAAACGTGCGCAGGGTAAA
TCCACATACTGGACCCTCCGCAGTCACGAGACCCGGGATGCCTATCCCCC
ACTAGCTACGCGTTGCAAGTTCAAGTATCTCCCTATTCTTACTCTTGATG
CTCCGCCTCCGAGATGTGAGGGGCGAAACAATAGGCGCAGACTAGACGAG
ACTCTGCGGCTATGAGTGACTGTACTCGACCTGAAAACACGGGCATCAAA
TGTGGGACAGCGTGTCATTTGCCAAGGGAAGCTGCCTTTAAACCAATTTT
TACGCTATTCTGGAATAGCATAACACGGGAGTGCTATTCGTAATAAGTAT
CCGCGCATGCGCCGGTATATATGTCTTGAGCACAAACTTTGGGCATTCTC
CGGACCGTCGAATGAGGGAACAGCTATAGGTGAATCTAGGCTTTGATAGA
CATTCTCGGCCCTTAGGGACCACATATGTAGAAATACGCAAAAGTGTTCA
CTATGCAGGAGATACAAGGCACGTTAACCTGATCGACCCCGTCCTAGCAA
ATCGAACGGTCCAGTTCCTAAGCGATAGTGACTTCTCGGTAACCATGTTA
AGGCGGCTGCCTGCGGAATTCTACATTTTTCGCGGATCAAAGACAGAATG
ATGCATTCTAGCTCAGGTGTTCAGAGCACCACAGTACCAAGATGACACCG
CTCATGGGGTCCGTTAAGTACAGGCCATCGGTAGGCCCTTCTGTACATCC
TGCTTCTCCGAAGACGCAGACCGAGATAAGGTGGGTTCAGATGTTCTGTC
GGGAGTAGTACGTTCGTGAAGGTCGAGAGGCGTGTCTGATTTGCCTCCAA
ACTTTTAACTACGCGGAGTTCGGCGCGCGGCTCTTCTGGCTAATTATGCG
CGGACATGTCGTCATGGGATTCAATATGTCCCCGCAAAATTCGGTGCGGT
GATCATATCCCACTTTTCTAAGGCCCCATAAGTACTGGCACATTGCTGAC
GTCAACGAGCATAGATGGGGACTTATTCGAGAGCCCCGCGCTCTCCAGAT
TGTCCTGTTGCGTGTTTGGTCTTCCATTGGCTCGGAGTCCGAGGTACCCC
CGGCGCCTACTTCACGGCACCTTCATGATCCGTGTTGCTTAACCTACTCT
CCGGACTCAATAGCGCTTGCCTCGACGCGTTCGGTGAAAGCAGCATCATC
CTCAACATCTAAGAATAAAGCTGAGTTCTACGTTACGGCTAGCATGGATC
AAGCGCGTCTTGGATCCCGGGCTATGCTTCCGAATCAGGGCGGTCCGACA
TGTAGGGGGGAACCTAACGATCGAGGCTTACCGACTGAGACGCCCTAAAC
ATAAGGTATAAGTAGCGGAGACTGATTGGGGGGAGAATGTGTAGCTGTCT
CTAGTGTTCAACTATGCATAGACATCTATATAGCACCACTGATTCTGACG
CATTCGGTTGCACAAGCAACTGCCGCACGGCCCTCAGGGATTAGCGAATT
TTTACGTTGGTTGCTCACTATGAGCTGTTCGATAGACGGCTCTCATCACA
TTCTGAGGACTTAGATTGTCGCCCTACCTTGTATGGCAACAACATTGCCT
GGTTGGTAAACTAGAAGGCAACGATTCTCTCCATTTTATCTTTGTGCTTT
GGAGATGCTACGTCGTGTACTAATGTAACACTTTACCTGGCAGCTCATCA
AATGACACATAGGTAAATGAAAAGACTAAACAGTCGACAGGTGGAGCGAT
TCGCAGACCCAGCGTGCATAAGGACGGGCTTTTTCGCGACCTCATAACTA
ACGGCGCTGAGAGATGTTACAAGTTAATGACATCTGGTACCTTCCGGACG
TACTAGGTATCGTAGTGATGAGATGCCAAGATCATCTACCTACGGATTGT
ACGAACGAATGTTAGAATGCAAGTAGCGTTCAGCAGTGGAGGTAGTTGGT
AACACACATGCTTGCTAATTGCTGCTACGTAAACTATATACAGATACATC
GTTTTTGTTCAGCCGATAACGCGGACGTGGAGTGCGCCTAGACGACGTCT
AATACGCCGGAGGGATATATCCGGCAGGGGTATTATCTATCGCCTCCCGA
CGGACATACGTGTTTGTTCAGGAGAGACAGCGCCTACAATAGTAGGGGTT
GGCCTACTTTGGGTGGCAGCCACTCTTTGGGGGGCACCCAAGGGCTTCGG
GCTTCAGAGTCCTGATAGCTTTTCGGCCAGATCAGGTATGGTCGAATACA
AATACCTTAACAACTGATGATGCACCAAGCTACTTGGAATAACGAAAGAT
GCCGGGCCGGTGCGATATACCTTTAACGTGGGTGGGAACTCAATCTCCCG
ACATTTCAAGAGCCTCCCAACGGATCTACTGAAGAAACCTCAGACGAGAT
AATAGCGCACTCGGTCATAGGCTGGGGTTAGCTCATGTTCCCGTATTAGC
TGCAGTAGACTTCATCCCTTTGGTCCTTTTCCCAAGCCAACAAGGTGAGC
TTACCACGGTCTGGAATCATCGATCAAAATCCGCATTTATCGCTTAACTC
GGACGCCGGGAAAACTCATCCAGCCACCTCATCCGAAGGGGCAATCTGTT
AGTGCCACAATTGGTGCGCGGGCGGATTAAAGAGTTCGTGAACTGAATTA
CTTCACAACGGGGCCTTGCAAGAGCCAGGTCAATGCGGCATCACAGTTAA
GGCTAAAACATCCTATATACACAAAAATGCTATCCGCCAGTTTGATTGTT
TGAGCGATGGATGACCTAATATGCTAAAAATGGCAGACCGTGGTATGTAT
CATCAAGATACACACAGGTCAGGAAAAATAGCGCCATGGGTCGAGTTCTG
CGATTTTGGTTGAGTTATCTTGATACATCAGCCAATACGTGCGGGCTAAG
AATCCTACGCAGGACTGAGTATAAAGCGAGGGCACGAATCTTTGCTCACT
AATTGGCTTGTCTATCCCGACTATGTAACCACCACGTATTCAGTCCAGTT
GGCACTGCCGGACTCCGCACAATGTAATCAACACAGGCCCAATGTTCTGG
CAAGGGATCAATCTCAACTCTATGGACCATGAGCCTAATTCCGCACTATC
TGTCGTCACTTATTGATTTCGGACGCCGTGGTATTTGTGCAGTCGATGTC
TTGATCGCACGGTACGATCGTGCGTTGGAAGCTTTCGTACGGTCTCTTGC
CCATACGCTGTACGTGGAGTCTGTTAGCGCGCATAAGCCAAAAATTCGCG
CAAATGGTGCGAAGGATTCTCAACACAAGCACTCTGTTTAGGGGGAACCG
GCGTTACGGTAGGAACTCGTGACAATAGGAAATGCCGTTACACTAGACGA
CATAACAGCACACTCTGTCAGTATGTTCTGTCGGATTCGGGTCTAGTGTA
CTTGTTGCAAAATCACAAAGTTTGAACTATATCACTAGCGCGAACACATC
ATGTTTATCAAGGATCGAATTTTAATGCAAGCAACCTAACCTCAATTCGT
TAGTGTGGATAGAGATAACGCATACTTTGCTGGTTGTGGATACAGGCTGT
GCAGGCAGTTGTCTCTGCCGTCTCGGGAGTATGTGGGCAGAGGTATTCTG
CGGTCTGGTCATGCAACGATAAGAATAGACATGACGATAACAGGAACACC
TGGTGTTTGGGAGCACAGCGCCTTTTAGTTGCGGTCGCGCGTAATTGAGA
AAACATGTCCCAATGAGCGACACTCTCAGCCGCGACCAAGTCGCGTATTT
TCCGCAAGCAGCCGTGTTACGAATATATCCAACGACTCGCAGCGATTTGA
TAGTGCCTCAACTATAAGGGATCGAGAGTCAGCGTCGTTCTGCAGCCCAC
TGACCACTAATGGCGGTGCGATCGTGCCCTTGAACAGCTTTATGTTCCTA
GAGCCCATCCAGTTCAGGTCATTTGCTAGTTATGACCCAGCGACCCTCCG
GTTCGTAAATAACAAAATTCGTACGAGATTCAGAATATAACAGTCCCTCA
GAGATAACAGGATTGGCACAGTACCGAAACCATATGAAACTGTGGTCTAT
ACTCTCGATGACCGTCACCTGATGGCTGGTAGGGATTGTCAAAGGCCGTC
ACCTGGGAGGTGGTCCTTGGAACGACGAGGGAAGTCGGACGTGTATTCCC
CCATATCCTACCTCTCCTCGTGCAAAGCGAATACATAATCCGCTGATCCA
CCGCTCCCCGTTGCCGATGGTTTTGGTGTATGAAAGCTGGTTATGGGCTA
CTGAGGTCTCCTTCATTAGGGTGGTAGCATTGAATAATCGGAAGCTACCT
GAGGGCTGCCTATCCTTGTAGATGATGGCAGTAATATGTTCGTATTTCAC
CACAAGTCTGATAGTTAGACTGGCCCGAAACCGCTGCTCAAATTGCCCAT
GGCAAATTCACATCCCAAACGACAACGCCCCTACCAATAAGATCACTTTA
TAAACCCCGTCAGAACTTAACTACTCAGGATTGTAACTCTATCGTGGAAC
TCGCTAGGTCCTTCATCTGGGGGGCCGAGGAACGGCCCCTTTACATGTCT
TGTTGCTCCGTATTGTAACGGAATTAAACCTTATCCTCCTGAACAACGTT
CCAATTTCTGACTCGAGCTCTTCGACAATATGGAGGCGATAGCCTGAGCT
TACGGTTGCTACGGCCCCTAATCGGTCACTCGGAGCATCGACCGGAGGGG
GGCATCGGCTAAAGATTTATCGATATACCACGCAGCTCACGCCGGGGCTG
ACCCCATAGTGTCGCTAAGAGAATTTGCTTGTTGTTTCGTACATGGTCGT
GGTTAGCGAAATCCTCCGACTTTAGTAAATAGGGCACGGGAAGTGACTTT
TAAAAGGTCTGTGGGCGGCCGCGGGACCCAAGTTAACGATACTCAGGCTT
TTCCATCGACAGGAAGCTGTCGTAATTGGGCGGTTCAGCGCTAGAACTTA
AATGTTGTTAGCGCATCAAAACCAAATCTCCCACAGCGATGGTGTCAGGA
CCACCAGAGCCTGACTGGGTGAATACGCCCCTCAAGCGCCACTTTGGGAG
CGCAGCACGCAATCCTGGGGAACAGTATTAATAGCGCAAGACGACCTTGG
CTTGTTAGGCGATCCGGTGCGCGGTTAGGTCAACCGAGCCAGCTCTGGTT
GTTGTTGCATATAAATTTGGAATCTACGACCGAGTTAATTTCTAGGCTGT
GGGATGTCGCTAAGTTCGCCTTTAAAAATTCCCTTTATCGGATGGGCGGC
CATAGTACTTGTTCACAGGGCCCAACTATTCCTCACATAACTGGATCAGG
GTTGGCAATGCAGTTTCTCCTTAGGCGCTCTGAGGGCTCTAACTACCCTT
GGGGTATCGGGATGACACAACTTACCTTCAACGACGTCCCTCGGTATTCG
ATAATAGCCACATTTTGTCAAAGTCCGAGCTCAAATAAACCGTGCTGAGT
GAACCAAGGCGGATGGCCCATTAGCTGTGAGTAAGTAGACGCGCCGACTG
TATGAACTAGTCTAAGTCCAGTCTAACGACTAACGTCTGTTCGATACAAC
TGTATCTTTTATTCGGCAGTCCGGGCGAAGAAGTTCGACTACCTCTCGAT
AAGAACCGTATAACATATAAAAGATATGTACTGTCGGATCTCATCCTCGG
AGGGGAATAATATTTCGAAATTCACCTCAAGCCACCACAAGGCAATTAGC
GCCCCTACAGCTCGGCGCACTACCTTTAGAGAGATCGCCAAGTCGATTCC
TTGTTAGATACACAATTGACCCGTTTACTGTACTTTCCCTAACAAAACGC
GAGAGTCGCGGGAAGACCAAATTACCCATGGTCGGCCCACGGTGAAATAT
ATTCTACGATTGTTTTGGCGCCATGGGGAGCTTGTCGGCTACTTAAATGT
ACCAGTAAACCAACTTAATATAGTTGAGGCACAATGTTGATATCTACCGC
GTGGCTGCGCTGTCCTAAGTCTGAGTGGGCTGTGACGGTTGACAGAGCCT
TGAAGATCAGGCCTGGCGTGTTAGGTCGGCGCTTGTGAATGAAGGTAAAT
ATTAGCCTCCCAGCTCAGGTTCGCTGAGGATAACTTTCTAGACTAAGCAG
ACCTCTGAACCCGGCGGCGGCGTTCTCTAAGAATGCGCTTGTGTATTACT
GGCTCTGCGCGCTACAAACAACGGAGGACCGGAAGGTGTCTGAGTACCAT
GGACAGTCGTGTTATTCCATAGGTACCCAAATGACTGGAGGCTTTCCATG
AACACATGACAACTTTTGTGCACTCCGGTATCATAAATCGAGACTAGTAT
AGCCCCACCATGGACTGACACGCCATCAAAGGACAGGATGAGGTAATGCG
CGTCGGTTCAACCCTAAATTATGGAAGGCCTCGCGCCAGCCTACCCAACG
TACTCAAGTTGTATTTGTACCACTACTTGTGCTCCACTAGCAGAACATAT
TGGCTAGGGGACATGGCAATCCATTTGTCGTGAAATGTAGCCACCGCAAT
AGTGACCTCCCAGGATGAATTGACGAGTTTCCGTATCATGGGGTACTCGG
TGTTCTGATTTAGCTACCCCCAATGTGAAGTGCACCCATAGAGGAAGACT
CATACCCCTCCCATCCTTGGCTTGCTCATCGCATACCTCTACCCTAATAT
TTATAACCAGCTCTCACTATACCGCCATGAGCTTGATTTATTCGCTAATT
TAGTATGAGCTACCAGCGGTTTCAGGACGACGGAAGATATAAACTCGACT
AATTACGTGGTGCAGTCGTGGCCGACGAAGGTGGTAAGGTCGTACGGGAC
GACTACAAGCCGTTGCTCGGGTGTATTTACCACCGGCATCCGATTATTTT
GGAAGAAGGCGTGGTGAGAGGATAAAGAGAGAAGCCAGAAGCTTGGGAGG
GCTTCATCGTCAGTTGACGCATTACTGGGCTGTCAGCGACCGATTGTAAT
GTGGAGCGTTATGGGCCAGCAAGACTAACGCTTACCATGCTCAAGGTCGC
ACGACTATTATTCCAAATTATATACCGGCATGACGACGGAACCCAACGGC
GACCCAGGTAAGCTCCCTTCCTACGAACCGGGAGCCACTAGGGATTCCTT
TCCCGGTTGGCTCAGAAGAAATTCTTGACAAGCATCTAACGAATAATGTT
TCATCGCTAGTGAGTAGGGCCGCAGCAATGATGCCTACAGCGTCCCTCAG
ATGTGCCCTCTGTCCGATCCAACGGTCAGGTCTATGTGCATGGGTTACTA
TGGAGAGCGATGAGTGCTATCGTGTGGGCTTGCCGCTTCAGGTGTTAACG
AATAATGCCTCAAGATCTACTTTAGGATATAGCAATACCTATTGAGTTCG
CTATCAAAAAACTAAGCTGACTCATAAGGGGTTAAAGGTGACTATTCAGG
TAGAAGCCTAGGAGCTTTTGCACAAGTAAGACGCAGGTAACACCTTCATT
ATGGTTAGACTACTGCCCTCGTTTGAGATCTACCTAGGGCGCACGAGTAG
TCGTGTGGCTAGTGGTCCTTGGAAATCTTACACGGATTACGTGCCTGTAT
TGAAAAGTTTTTGAGCTACACTGCGTTCCGAGTGACTAGGCGAAATGCGG
ATAGGATCTCCGTAATCTGCCGGGGGTAGGCGGTACAATTCCCTGACTGC
TTCGCGCTACTTGCCGAACATTCAAGCAACATTGACCATCTGTGTTTGAA
CCTACCGATATATCTAGGGTAAGTGGCGAGCGAGAGTCGCTCAGCGACTT
TTGCAACCGGTATACACCACGAAAAGTCTGGGGTTCCCTAGCCGTGTATA
TTACCACGAGCGTTAACCTCCGTGCTATTATTACGATCCGTGTTAGGAAT
CAGAAGTACGCTCTCAGTGTGGTTGTGCGATCAAGCGAGTAGCCGCCTGG
AAGTCTCGATTCTTCTCGTATCCACGATTGCGACCTAGAAACTCTTCATC
GCCGGATTCGCGTAGCCCAGGTTGGTAAGAGCGCCTTACACTTCGAAGGG
ACCGATTACAGAGGAGTACATGTCTGCACCCTACAACATGGACGATTTCT
CCCCGATGAGACTCCCAGATTCGGAATACACCCTCGTCCTCCGTCTAAAC
ATGGCTGGAAGTACCCCGTATGATCAATAGATAACAGTGGGGTTTGTGGA
AGATCAAAGGAGCAACAAATTGATTAGGGGCACCTATTCGCAATGACACG
CTTGTCGTGCCACCATGGCTCCGTGGGGCTGCCGAGGGTGATCGAGTGCG
AGGCTCCCGCGGGGAAGTGTTGCCGTAGGAATCCTCATTGGTTTTACGTC
AGGGGTAAGGCAACTATGAACCTTCGCCTGGACACAGACTGCGATTCAAT
CCAGCCTGGTCGACAGCCGCACGATATCGTTAAGATTAACTCACCAATAG
TACTGGGCGAATTGGAAGTGTCTGCAACGACTACCACCGTGGGACTCCAA
TAGTCCATACTACAAAACACAACACCTCGAACGGCAAACTGTTATGTTGA
CCTTTATCGGTTGATCTTCGATGTGTATCAATTACGTCATACTACGTCAG
CGGGTACTGGTTTCTTCTCCAGCGCACAGCGCGTGTACAGCCTCGTGAGG
GGCTCGACCTTGGGTTTAGAAGAAGAGGCCCCCATCCACACGCGCCACTG
ATCCAAATCGAAACGATTGACCGGTATTCATAGATGTATAATAAGAGATA
TGAACAGCCGGGGCGACGAAGGAGAGACTGTTGTCGCGACTAGCGCAGCG
TTCTAAGCCCGATGAGCGTACGACGCTCGACGAAAGTGGCAGCTTCTAAG
ACACAGGTGTTCATCGGATCTATAGTAGGATGCCGTATGGATCCGATGAG
GTATCTCTGACGCGTAGCAGCCACCAGCAATTTTTGACGGAGCATGCGCA
ACTCGCGCCCTGGGCATGGACGGCGATAAGGTCTGGTTCATTAAACGCTG
GTTGATTACTTTCCGCTAGCAGCCTTAATGGCTATCAATTGCTTGGAGTT
ACTGAGCGTCGATTTTGCCCCTATCCCTAAGACTGCAGTATGGGTTCAAT
TCTGAGCGAGGCCCAGATATCTAAGAACTTTAATATACTTTTTCCGACGG
CTTGAATACAGCCTTGTCATATAGCGGCTGGATAACAGGTTTCGGCAAGA
CGCCTTTGTCCTCGCGAGTTTCGGCTTGCTTCGATGACTCACGCGGTGAA
TTGGTTCTATTGAGGGACCACCGATACGTAAGGGTATCTTGGCGGATTAA
ACTGCAGCCCATCATCCTCCAAGATTCCGCGCGAGGCTGGGATGTTTCAC
ATTGAGAGTTAGCATCGGCCGAACAGGAGCCAACAGCGGAGCACGAGTCG
GGAGTTAACCTTCACACCACATGCATGCAGAACTTCCAGGCTCTAATCCA
AGAGGCTAACTCAGACCTCTTCGATGGGGGGTACTCAGACCGTTTTGCCA
ACGAGATTTTTATTCGGGGCGATAAGCGCCCGGGAAGGTCTTCTTTGTAA
AAAACTCGGCTCAAGCTTATTGTGAGCCTAACTTTTCAGGAGGGGGGTCG
CCGTAGGCCTTGGAGAACTATAGTAATGGCTTTGACAGGGGGATTCTCTC
ATTAATAAGCCCTTTCGTGGAGAGTACCTGACGGAAGTACGCATAGACTG
GCGCGTAATCTTTTTCGCTCTTAGCGGCAGTACTGCGAGGGAATGCAGTC
AGGCGGACGTATGATTCACGCAGCTGTAAAATAATTGTCCGAGGGGCACG
ATGAATTCTGTCACGGACTGCAAAACGATAGGACCGTTTCGAGGGAACGT
GAATAAACACGCCAGCCTCGATCAATAGCTACCTGGTCTTACGCCTTAGT
AGAAGTTCTTCCTTCTGGTGCTGTAGCGCGTACGTTCCAAAGCACCAGAC
TATCTTATACAGGTGGTTTAACGGTCCGTACACCTCGCTTATAAAAATCA
TAACAATCCCCGTTACTCAACTCACTTAATAACCCAATATCAACACTGGA
TGAGAGCAGAGGGGTTCGCATGGGGCATATCTATGGGAAGTACAACACTT
GGAGTCAATTACAAAAGAGCATCAGAGGCCATCTGAAACAGCCGTGAGGG
ATGAACGGTGGTTTATGCTCATACGAGCTACTTGGGCATAACTTGCGCCG
TCGGTCCTGGGCGTAGGGGCACAATTATCGGCGTCCTGCGGGAGGGCGCT
TTGGCTCATCGTATGGCGGGAAGGCCTGCACGACGGGTTTTTCTATTGAT
CCTGTTCTCGCCACTGCTAGTGTTCCAACATGCGAGAGCCCTGTCACATT
AACGTGGGACGGTATTGTTGTTTGCGGGAGTGCTTTTGCTGGACTAAGGT
GATGATTTTAGGCCACCGACGGGAGTAATAAGGGTGGATCCGCTGTAGTC
TGGCAATGTCTGAAACGGTTAAGTGGGTTTCGGCTAAAAGCCCGGCACGC
TATTGTTTTCTACTTAACAATCAAGATGCAGCGTCCGAACCAATCAACAC
ATCCTGTTTCGGTTATGCTGACGAGGCACGAGGTCATTAGTAAATCCGAA
AGTTCAACCTTGAGCCAGTGGGATCGATTACCCGGCTGGGGGGCCCCAGG
CTCCATCCGCACCTGGCCTCATTGATGGATGCATATCAACGAGCCCCGCC
CATTCCTGCCGTTCGGGACGGTCCCCGACCGGGGTTGTTGTGCACGAAGT
CCCCCCCTTGTGGCACCGATCGTGGACGCCCGTCGTCATATGCTGGGTAC
GTTCTCTCGGGAGAATCCATAAAGCGGGGCATGGCTCAGGGAGGGGCATT
GGACTGGTGAGGTGGGGTACCAATTCAATTTAAACGTTCGGAGCGCCCAA
CAGATCACAGAGCGGTGGCGACTTATGGACTTCTTAGCCGTCGCGGCGTT
ACTAACTTAAGCCGCTTGATCGTAGGTATTTATCCCTTGCCCTGAGTGTG
GCGGACCGAGCCATGCGCACCTCGTAAGGGAACGACTTGATATGGCCAAA
GCCATCTAGTGGCTTATAGATCTTCCGCCACCAACATTCAGCAAGAATTC
AATGACTACAAAAAACGAATGCGGGTGTACCACCTTCGGCCCTTACACTG
CGAAGGTAGATCTATAGTGGGCTGGAAGTACCGTAATTTAAATCACAAAG
TTCGGGGCCTAGCGTCCAGAGCGATGCTTCGACCTTGGGGTGTTGGCGGA
TATCCCTGCTGAGTTGTGTCCGAGAAACCGGGAGGAGCGATAAACTTATG
GCAAACGCGCCTATCCGGCACTACGCACCTCAGATTCCTCTGATTCGCGT
GGCGAGGGTGCTCGGACCGTGATGTACCCCGCTCCGTAAACCGATCTGTC
GGTCTTGGAATGAGCTAATGCAGTAATTTACTAAATCCCATACGGACGCT
ATGCTCCCCCACTAACCCGTTGGTCGATAGATGGCAACGGTCCTGCATAC
ATCGCAGCGTTCTGGTGGTCTAGTCAGAATGAACGAGCAAGCGCAACGTA
CGGCTATCGCACAGGTACTACTCCTGTCCCCGTCGACAAGATTATGAGCT
CCGTCCCCATGACTTAGCCAAAATCTAGTAAGATGCGCGTGACCGTATAA
AAAGAGAAAGTTAATGGTCTACGAACCGCAGCTTATGTTATATCGAAAGA
CCTGGCCGTTCGTAAGTCAGTGCGGTTCAAAAGATTCACAATAATGCCTA
TGCCAGGAGGCGAAAGCCGGTCCACCGAGTACGCTTGAATTCTGTCCGAA
AGATCATTGTCCGCGCGGCACGGGGCTATGATCTCTGATCTCAGGCCTTA
TAGCGGTCTTAACCCATTTAGGGTAGGTTCTCCATTAATCATTAGGCCCG
AGCGGTTCTGGTCCGGTTCTATACTATAAAAACGGGACTGGATAGTCCGG
TCTGCTCGCTGCTGATTAAGACATTTGAGCTAATAACTGACACTACGACT
CAAAATGCGACGTGGATAGAGCGTACATCTCTGAAACGACCGACCTATTA
ATGTTACTCAAAACACTACGGGTCTTCTTGCAATCATCGATAGTAGTCAA
GGGTGGTTCGAGTACCGGCTGTGAGGCTTAGAGACAGGAAACAAGTAAAC
TAGAAAACGTTGTAAGGCACACTTAGGATGTCTTACCCATCGGGTACGCT
GAACTTCCCTTGTGGCAAAACTACGTCTCCGGGACAGGAGGAAGTGGGCC
AGCATACTAGGTCGTAGGACACCCATGAGTCTGTAGGACCAGCAGGACCT
CCTACTCGTAGTTCGGTTGATCGCGTGATCAGGCCCGAATGAGATCGAAA
ATGGATTCTAAGGATGGCACCATTAGTGAGGAACGCACAACAAGCCCAAT
ACGATGAGTTATCCTATCTCCGCTAGCAAAATAAAAAGATGGTCCGCTAA
TCCCGTTTCAATTGGACGTAAACGAAGCAGCATTGCCGCGCGACACTTCG
TTTTCACTGCTCTGACCTCCTTACACTATGGCAAAGAAAACTGTACTTGA
CCGACAAGTATCGTTAACAGCCTGGATCCGCGTGTATATCGTCTCGGTTA
TCCCCCACACGTTCAGTCAGTAACACCGAGACCAACTAGTAGTTCATGAG
CTGCTGAGGTCGGCTGTGTTGGATATGGGCCCTGGGCCTGATGCATCCGA
ATGTAATCGGCCCCTAAGTTCTTAGCGCAGCCCCACCAGTGACCCGGGCA
TGCATGACTATTGTATCGACCTTGCTCGCTAAGATCTCCCGCGCCTATAA
CTAGCCACTGCTACTCCTGTAATTTGCATAGTTCTGGTGAGGACACAACA
AAGTGGTAATTTACAACGGTTTCCTTGATAGGGCTATAAAAGTCTTATTG
TGGCCCGTGTCAGGAAGGGCATAGCGGGAGGTATGGGGTCGAGATTTCGT
CTTCCGGCTTGTCATTCACGGGTAGGTCAATAAATGCTCTAGAAACTATC
CCGCAAGGGCCACCGTACTGGGTGTATTTGCGACTCTAAAGGTTCCAAAC
AGAAGGTCAGGTTCTGTTAAACTACACCTTATGGCTTCAGACCAGTCATG
CGAGAGGCGGGGCTACCGTCTTGGCGAGGAGCATTCCATGAAGCTTTGAG
CGTTTTATTTTTTTGTGTCAACGCACCGCTCTGTTAACGTCAGTACTGTC
TCTCACTCCTAATATTAAACTATGCTAGTATCATAACACGAGGAGGAATA
CCGCTTAATCAAGAATGCGTGTTGCTCCAAGTGGTAGCTATAGGAATCCT
GTTTCCAGACACTCGAGACACTATGTCTTTTGACACCATTCGTACCTCGA
TTCTAAAATTTTTCAGTCGTTCCTACACTTGGTGTGATGGTTATATGACG
GTTTCCTATCTTCAGGTTACGCGGGATACAGGTTCTTGACCAGTTCCGGT
CGTTTGCTAGTCTAGTGTTCCATCGGCCAGTTCAGCGCAGCGCCGAAGCG
ATTTAACATATCAACTACACGGTTACGAAGTCGGGGAGCGTAAGCTCCTG
ACCTTCGTGGAACATGTATAAACGCAAGTAAGGTCCATTCTGTATATTCC
ATCGGATCATCGTAGGTATGCGTATGGATCGATGAGGTATCTCTGAGCGT
GCGGCCACCAGTAATTTTTAACGTGAGCATGCTGCAACTCGCGCCCTGGG
CAGGACGGCGAAAAGGTCCTGGTTCATTAAACGATGGTTATTACTTTCCG
CTAGTTCAGCCTTATGGCTTCATCTGCTTGGAGTTACTGACGTCGATTTT
GCCCCTAATCCCTAAGACTGCAGTATTGGGTTCAATTCTGAGCGAGGCAC
CAGATATCTAAGAACTTTAATATACTTTTTCCGACGGCTTGAAATACAGC
TTGTCATATGAGCGGCTGGTATAACCAGGTTTCGGCACGACGCCTTTGTC
CTCGCGAGTTCTCGGCTTGCCTTCCGATGACTCACGCGGTGATATTGGGT
CTATTTGAGGGACCACCGATACGTTAGGGTATTTGGCGGATGATGCGAAG
GCACCGGACGTGTGATACGTTGTCAACGAGCGAGCCTGGTACCATCTACG
CCTTAACTAATGGCTAAGGCTGGCTAGACGCCAGGGCTATCAATTGTGCT
CGCTAAGGCATGTATCTAAGGCCATGACTCACCGCCAGGAGGTAATATCT
GGTCGACCACAATAGGACGACACCACGCTTGACGACAATACCTCTAAACA
TCTGAATAGGTGGTGCCTTTAAGTTATAAATTGAGAAACTCGCTGCCAAT
AGGTAAGGAAGAAACCACACTTAAAGACTGATATGTCCGACGTCATGTAG
TCCCTTGTCATGTTATTGTAACGCGGATGGCTCAGCGCACATCCCACCGT
GTGCCGGCTTGTTCCTCCAGAGAATAGGTCGAAACGTGATCGCCAAAGTT
CTGCCCAAGTTTGATGCCGAGGCTACAGACGTACGGACTTTAGCCATTTA
TATACTGCCGCTATACCCTGTGTGAGGGATCTTCACAGCATAGCATCCGC
ATGTTAGACTGTTCGCACATTTGGAATGAGCACTGCGGATGTGAGCTTGG
GAAGAAGCTGGAGGTTGACACTAGTAGAAATTCATACACGCACACCGTGC
GTCTCCGATCAACAGTTATAAGATGGTCCACCAGTGGTCCGGGCTGCGGG
ACAGAGCTTCATGAAATGCCTTACTGCCTTTCGGATTTAGCCATTGGCGT
GCGCTCGAGATGTGTGCCCTCGCAGACACACATCCTCGTCTCAAAGCAGT
CTCCCCCGCTTCCGGATATTGACACATAAACCATAGCGCGAACTCCAGCC
ACCTTAGCCGTCTCTGTGGGACCCCACAGATGGCGCGAACCCTCAGAATA
TCCTTACAGCATACAGATAGGAGCAAAGGCTGGATCGCCTGGAGTCATTG
CAATTAGGTCTTGGCAGCAGCTAGTGTAGTGTTGTCTGCGGTCACTACGC
GACCTAAGGCCTGTTACTGGTAGCAGCTCTGCGGAGAAAATGGCCCAATT
ACCCACATTGCGAAGGCGTTGGGTGCGTGCGGGCGAAAACTTCTGAAAGT
ACGGCTTTAATGTCTATTCCATCATAATGGATCACCGCCTGAAACCCGTT
CCGATTCCCTACTCGGGCCGGATATTAATGAGACATCCCCATTCTTCACT
CTCTCGCCGTATGTTAACATGTGTCGCTAGACAAGTCACGATCTGCGGAA
CAGAACGGGCACCTAGTTGACGGTTTGGGGTGTATCCCGGCAAAAGTAGT
ACAATTATCGGCGTGAACATCAGCCTCGTCCCGATACATAAATGCGCGTG
GTGACCGGGTTTCGATAGCTATCTCGAAATACGGGTCCGGGCATTGGAGC
GGACGGATATGCCTTTTCCTAGGCATCCAAAAAGTTCCATTCAATAACGT
CTTATTTTTAGGACGATCACGGATGTCTTAAGTACGAAGTTGCCACCGCA
GAGATCTGTGACTTTGGGGGTGGTCGCTCCACACCGGGGATTGACAGCCT
CCACAGGATGCTATGCATATGGTCCGATACCCACCATCTTGATAACACCG
GAGACATTAGTGCTTCGGGTTAATATACGTGAAGCCGGACTTAACGATCA
ACATTCAGCAGGGCCCAAGCCAATTGCTCCGTCTAGAAAGAGGTGTAGCT
TGTAATATACCTTAAGTGTAGCGGGCTCGGCCACTTTGATTACAGAGCTA
TAGCTCGGGGGTGGCTGTCAGCTCATCGGTATGAACCATTTCACAGAACA
GCTACCCGTTTTCAGTTGATCGCTGGAAACACGTTAGGCAGGACACTGCC
CGATCATATCTAGGGTATTTAACGAGGTGTGGCTGTCGACATGCACTAGG
ACGCACTTCATTTGACAATCGAGCGGCAACTGACGCGTCTCTGCGACTTA
GTATGAATTCGGGATCCGTGCCGCAAACTAGTAATCCCTAGGTAGTGCTC
TACAGGATCGGGTCGAAGTGTCATACATCTGAGTAGCAATCTCTGCAATT
GATTGATATCGTAATCTAACGCACCATAACCCAGATGTCTAGTTTCCTAA
ATTTAAAGAATGACAGTAAACGATCAAATCAAATGAAGTCAGAGCACCAA
CGACAAATGGTTGGACAATCGACGTATCGGTCCGACGAATGAGGTTGAGG
GTATAAGTAGGGAGACAGCGGATCTGTCTATATCTTATGCCGATGAATGT
CTAAAGTAGAGAACTAAACTTCTTCGTGATCCGCTTGATGTCTTGTTCGC
CTAACGGCCAGTGACATACGGATGTATACTTATCTCCGGCGCACGCATGG
CCTCGATCTGATCAATGAGCTAATAAGGTTGTGCGGATACGAAAGTTTGT
TAACTTCTCGTACGTCCGTCCCCTCAATCCGTCCATCATGCAGGCAGCGC
CGTAGCCAGCCCCATGCTCACAACATACAAGAAGGCATGAATTCGTTGTC
AGGCCCCATATATGGCAACGCTGTCTGTACACCCAGCCGAGTAGCCTAGC
GGCCGCGATTGTTGGCAATATGCGCTTCCTAGAAAGTCGGCTCGGCAATT
AATTCGGCACTAGGTCTCTCATGCTACAAACGCGCTAATGTCTGAGTCAG
CGGATGCCAGTAAATTCGCGTGTTAAATGGTGGCCAAGACCATCGACGAG
TATGTATACACATAGCGATCTTTACAAGATTTAGGATACTCCTCGCCAAA
AGATCTGATTTCTCTACTCCGCGGTAGCACAGGGGAAGGTTAGCTCAAAT
GGTCATGCACTATGACGTCCTAGTACTTAATTTCCATATATTTTGTGAAC
AAAACTGCCGATCGCGGTGAAGATTGTGATCCCTCAGAGGAAGTTCGAGC
TCCCTAGGGGCTGCATCGATATCGTATTTATCGATCTGTGAGCTGATTCT
TCGGAATGACATTTGTGACACGTCTCGATCCTTGGCCGATGGAATTCTCT
TCTGGGAAACTTAAGCTCTGTTAGGTTCGCTTCCGCTCGCTGAGCACGGA
TCCAGACATACAGTCAGAGGCCTGCCGTCTTGAGTAGCGTCTCGGTTATG
CAAGTACTCGTTTTAGGAGACACGTAGATTTCTTCGCTCTTAACAGTGGC
CCGCCTTCTTCAGAGAACTGTTAGAGCCACAAACTATCGAGCTTACCATG
TTCCAGTGCGGTGGTTGTAATGCCAGCGGTAATCGCCAATGAAGATAAGT
AGTTCATCAGCTATCATCGTCATAGTCGACGTCAACGCACTTGCCGTATA
GAGCCCGCTAGTGAGGAGTAAGGGATCGCTCACCGGTGTGCTAATTTGCA
CTTAACGTCCCATCAGAAGAACGTACGCGTACAATACTGCTTAATAATTT
TGACCTGAAGCGGTGTCTGCGGCACTTAGGGAGGAGCACGATCGCATGTG
GTTCGCGGGTGAACGAGGCGACTAACGTTAGTGGTGGCCGATGCGGTTGC
GGAATCCGCTTATAAAGAGCCCGACCTAACGCCATCTAAATTGTACAATC
AACTGCCCGGATAGTATATATATTTCAAGTGTCATCAGTTGAGATAAAGC
ATACCAACAGAATCAAATCTATGATAGTTATTGTGTGTCCTCGCAAAGAG
GGGTTATCTCTCAGTATCGGCCCTGCCGAATGGAGTAGCCTTATTCGACT
ACTGACAAGGTGTCTGTCCTCCTGAATTAAAGCTGCCTGTTAAACTAATC
TGGTCTTGTGATCCACTGAGGAAGGCTCGCGTCCTTGGAAGGAACATTTA
TATCACTAGAAACGCCGCCGATGGGGTGAGTCAAGATCAAAACGCTGGTA
AAAACCGGCGCCACAGAGGTCAATACATCATTTTAGACTTGAACCGACTC
GCAGGAAACGTTAAATCAACAGCTGCGTGGGCATAACCAGTCGGAGAGTA
GTGTACGAATACGTATCATGTACTCCAAGGTAGATTGGAACTTGCCTCAT
CAGCGTCTTTTAACGCTTTTTCACAAGAGAGTCTACGACGGGGGCTGTGC
AAGGCGACCTCTTCCACTGCTCCGGTTCTATGGATCCCCCGAGAGCAGAT
GGAAGCTGCTACATGCAGCCCTGTAACCATACCAAAGGCTGTCGGTAGAG
AGCTCGTGATTGTCTTGCCCTTTCATTAGGCTATGACAAGGTTCGTGGCC
GTAGCCCGCATTTTCTACATAAAACTCCCCTACCCGTCCCTAAAGGGATT
GGCTTCACATCGAGGTGTCTCCATGACGCCGTATCCGGGCTAAACTACTA
TGTGCCTCAAGTAACCGGTCGTTCATCTAGCTATGGGGGCTCAAGGTATA
ACCTCCCGACATGTTCCGCATATGGCCGAGTCCCTTAGATGGTACAGCGG
ATGCGCCTGTCGTCGCGGCTTAAATTATCATAGCCGACACCAAAAGTACT
CAGACACGCCTCTAATTCACTTTTCGGCAGTATGCCCGCATAACTTTACC
TAGATACGCTTGTTTCCCTTAGTTGCGTTGATCAACGCGATATAATGGTT
AAAGATAACTGTTGCTCAATTGACGCGGGCTTCTCTAAGAGTAATGATTC
CGAACGCTGACAGAGGTAAGACCCTTCCGAGAGCTAAGTAGTAATATGCA
AGTTCCTCATGGTGCACGCCAAGTGCTATCCCTTCAGACCTCGGAGGTAT
CCGGTTCTGAAGGGAGCTGGATAATTCCACATGCTCCAAGCAGTCATTTC
GCACCGAAAACGTACGCAACAGCGATTATCGCAAGCTATCTACGAACATA
GGGGTCAATGCGGTATAGTAAATTCACTAGGTCCGAGAGCTTTCATGGAT
CATGATATAGGCTCATTTACGAGAACATCCTAGAGGTGTGAGACAGGCTA
GCGATAACTTCTATTCAGACATTATCCCACGGCGCAACTCAATATCCGCA
TTAATGGTAGTGGAGCTGAAGCAACGGCGTTTCCCGGAGCTCAGGTTCAA
TTTAGCGGAGATTCTGGCAACCACGTTCCTCGAAACGGGAATACGGCAGT
TGGCTGCCTAGATTAGCCCTGTAGTGAGCCCGGTCATGCTACACGACAGT
AGAATGCTTCGTAGCTTTGACTTAACGAGAAGCCGAATTCCTTATTCGGC
CGAGGTGACAAAAAAAAGACAAATAAATCGAACAACCTCGGGGGTTACTG
GCTCTAGTCGGCATTCCAACGGGAAATTCTTCTTTGTCGTTATCTAGCTA
AAAGTTTTCACCGCGAGATGGGTCGCGTCTATAGGCGTCGTAGTGATTGA
ACAAAGCGGGGACTACTGTAACTGCTGGATCTATGCCGAAAGAGTTCGAA
CCTCCGCAGTCATATAGCGTGACGCCCGTATAGCCACATCTGACCTAACT
TGGACGGTCTGTCCCTGTTCTTATAACATTCACACGGGCGGCGCCCCTCC
GCTCATTTTGTTCCGTACCCTCCCCAAAACTCTCCACGTATTCGTTGACA
CGACTCTGGTGACGTGTTGCGATAGAAATGCTAGGGGTCAATATGTCCGA
TGCCTTAGGGAGGCTCTTTCCTTGCGACATCTGTGACATCACGCGACACT
ATTCCGGAAGACAAACGTTGGCATTCGGACTTGCCATTGCTGCACGTACC
TCCTGAGCCGGAACCCCCCCTTCGGATAGCTCCCCATCGTATCTTGCAGT
AGTCCGTGATTCCAGCTATGATGGACCCCAAGGGCATGTGCGCTCACCAC
TTGGGGGCGTGTCAACCTTGATGGGAAAAGGAAACCTGCACTCCTAGATC
AACCTTGTAGCGCATATCTAAGGTACTTTCAGAGCTAATCGGCGTGGAGT
CGTCTCAGTAGTCGGACCAAAGGTCAATTATTGTGAGGTTATGTGACGCA
ATGAGAGGGGTCGCCCCCATTTGCCGCTCACCGGCCCGCGATCTGTACGA
TTCTTGTTAAAGGGGCGAATTAGGGTTCGCGGGGGGTCGTATATTGAATA
GTCTCATATGCGGTTTAGGTTGGATTTTGGAGCCCTTTGCTGGATATAAA
TTGGACGGGCGGGCATCAGCTCCTATACGCGGAAATCTTCGCACAAAACC
GGCCAGCAGGCTCTATCAGCGCTGTTAGGCCGTGCCAATGTCGGTGCATC
CGTCATTCTCCATTCTTGGGCACCTTACAGGGCCAATACGTCTAGAACAA
CTCTGTGGACAAGGGATTTGATGTGCGAGTTCGGATCCCGGCGCTCACCA
CGTAGGCACACCCCCTCCCAGCTATGAGTGTCATCATGGCGGTATCTTCA
CGAAATACAGACGGCGACCACTACGCATACGATTCAGCATCATCCGGCGA
CAGCCTAATCTGTTATACAACCTTGAGTCTTCATAATCAAACAATGTTAG
TGTGGCAGTTTACAATGCGCATCCTGGTGATGTTGTTTCGATCGTGACCG
CTCGGAAAGAGGTATCGCCGATTCTATAAGGAATAAATAAAATACCAGTA
GGGGCGTAATGACTGCTCACTGGACTTATCCTGGGAATACTTCCCGTTAG
GTAATTGAATTCGCGTTGACTCAAATATCGGTTCATCCGTGCCTATCCTG
GAACCCGTTTACGATCCAGGGTTAGTTCGTCGGAACACAACGACCCGCGA
TATGCACTGGTGATATTCGAAGCCTTATCCTTGGGGCCTGATCTTACTCT
AAGGGTCGGACTATGGTATTCGACGGCATTATAGTTATGGAGGAGACAAA
GGTATAGCAACACATCACTCGGCATGCCCATCTGTCCGCAGTGATATCCA
TCATTGTGGACGGGTGCTAATGAAATCCGATCCATATTGTAGAGCTATGG
GGGAGCCATAAAAAGTCGAGATTTCCATTTACAGGCCTTCGGATCCGTAT
AGTAAATGCCGAGCCTCCGCCGATAACTGCGGAAGGAACACTAAAGATAT
TTTGCCGGCTAGTTTGACGCGAAACCTGTTGCGACCTCGATGGGAGGGTT
ATAACTCTGCCTGTCGCACCCCTCAAGTATGCTTTTAACTGCGGCCCCAA
GTGACGCAATTGTTTTGGCGTTGAGTAGATAAGCTGTATGCCACGGGGTT
CGCTCTTACCCGTGCGCGCCAGAGATTCACTATAATCCCGTGCGACAGTC
AATACGTGAGTTTGGCGCCTACAGACCCCAGTTGACGAGACAATGCGGCT
CTGCAAAGTCTCATACTCATGCAGCGTACTTCCTTATAGCTACAATCCCA
GGAAGTATCCGCGCACGAGGTGATTTAGAAGCACGGGCACAATCCTGACA
CAAGATGATTTCAGGGTTTAGCGGAGTGATCAATATTCAAACTGTGTGCA
GATATAGGAGAGTGGTTGGGACTGGTATATAACTGCGCTTGGCTCTCAGA
GGGACATTTCGTGGAGGAGATGGTCCGGAATTTCCGTAACCATTTAACTG
GCCTCTAACAGATGAGAGCATTGCGGGACCGTAGGAACACTATGTCGTGC
AGTGTCGATATCCCTAAAATGGTCGGAAGACCAGAGTCTACCTTATATCC
GATTTACGCTGGAAATGTGCGAATCCAGGTAGAGAACTTATTCGTAATAT
TCCTGTCCAGAGTCTGATCGAGAGTTGGATTATCCGAGCTGGCTGAATGT
TTCTCCTAATCTACTAGATGGTGCGCAAAACGGTTGAACATAGGACTGCG
GGGGGTATGAAGGCCAGGGCGAGGCAGCAATCTGCCGAACGCCGCTGTAG
GGCGCTGTATGAAGTATTGAGTCCTCAAGAAAAGCAGTTTGGGTGTACGT
GGATGTGAACAGAGGTCGGAAATTAACAACTGCTAAATCCCGGACCCCAA
CTGAGGTTCCTGCTCTCAATGCGGCAACCCGATCGCTGCAGAATAGAAAT
GCCTGACGGCATGTAGGGTTGTACGACTGTGACTACCATTAATTTAGAAG
TATGACTTTCCCACAGTTCCAATATGAAGGATAGCTCTCAGCATTGATGC
[truncated: 622,709 more chars]
