# Supplementary material for: LtrDetector: A tool-suite for detecting long terminal repeat retrotransposons de-novo
Source: BMC Genomics. 2019 Jun 3;20:450. doi: 10.1186/s12864-019-5796-9 (PMC6547461; doi:10.1186/s12864-019-5796-9)
Supplement: Supplementary file 3 — The synthetic sequences. This compressed file (.tar.gz) includes the synthetic sequences with different mutation rates. (TAR.GZ 1872 kb) [file 12864_2019_5796_MOESM3_ESM.gz › synthetic/GroundTruth/twentyTestTruth.bed]

twentyTest	8636	16126
twentyTest	19933	25086
twentyTest	28714	32289
twentyTest	36942	41879
twentyTest	50980	54664
twentyTest	58854	63507
twentyTest	68158	75614
twentyTest	77530	83496
twentyTest	90637	97207
twentyTest	100820	108287
twentyTest	113310	118688
twentyTest	120642	126054
twentyTest	135617	143368
twentyTest	145271	152206
twentyTest	155684	162816
twentyTest	172634	178855
twentyTest	187718	193038
twentyTest	198658	201698
twentyTest	207063	210950
twentyTest	213918	220131
twentyTest	227575	234850
twentyTest	244177	250824
twentyTest	260214	265292
twentyTest	274495	278564
twentyTest	286714	294321
twentyTest	295663	298979
twentyTest	304955	308704
twentyTest	317187	323018
twentyTest	324321	328409
twentyTest	334823	339315
twentyTest	341866	345517
twentyTest	352601	358816
twentyTest	366349	373305
twentyTest	380821	386385
twentyTest	395899	401547
twentyTest	411147	417216
twentyTest	425605	432886
twentyTest	433969	439964
twentyTest	448077	454708
twentyTest	463391	466780
twentyTest	468862	473893
twentyTest	476471	481773
twentyTest	483339	488813
twentyTest	494354	501233
twentyTest	506191	513140
twentyTest	520613	525626
twentyTest	528141	536026
twentyTest	544978	549904
twentyTest	556666	564405
twentyTest	568187	571975
twentyTest	574473	579325
twentyTest	587986	590987
twentyTest	593645	601126
twentyTest	607680	611570
twentyTest	617343	623505
twentyTest	631053	634332
twentyTest	635445	639880
twentyTest	642660	649728
twentyTest	659465	663490
twentyTest	669450	674539
twentyTest	678932	683257
twentyTest	685564	689843
twentyTest	696112	702063
twentyTest	708779	712407
twentyTest	714714	721847
twentyTest	729093	733827
twentyTest	743364	751235
twentyTest	752727	755850
twentyTest	758987	762549
twentyTest	766211	770368
twentyTest	776288	782596
twentyTest	784655	790181
twentyTest	796036	799912
twentyTest	809429	814282
twentyTest	821743	829387
twentyTest	835033	840175
twentyTest	843639	848852
twentyTest	855890	863216
twentyTest	865800	871023
twentyTest	873650	880366
twentyTest	881391	884624
twentyTest	886283	889285
twentyTest	892466	899762
twentyTest	909351	914706
twentyTest	922618	925762
twentyTest	928663	934247
twentyTest	937013	942300
twentyTest	951415	955038
twentyTest	959283	962295
twentyTest	968663	972652
twentyTest	975541	982654
twentyTest	985894	990406
twentyTest	993590	1000460
