# Supplementary material for: LtrDetector: A tool-suite for detecting long terminal repeat retrotransposons de-novo
Source: BMC Genomics. 2019 Jun 3;20:450. doi: 10.1186/s12864-019-5796-9 (PMC6547461; doi:10.1186/s12864-019-5796-9)
Supplement: Supplementary file 3 — The synthetic sequences. This compressed file (.tar.gz) includes the synthetic sequences with different mutation rates. (TAR.GZ 1872 kb) [file 12864_2019_5796_MOESM3_ESM.gz › synthetic/GroundTruth/zeroTestTruth.bed]

zeroTest	5600	9421
zeroTest	14967	21640
zeroTest	27716	33687
zeroTest	35171	42716
zeroTest	46653	52491
zeroTest	59392	62560
zeroTest	65266	69843
zeroTest	76584	82855
zeroTest	90080	93699
zeroTest	100939	106035
zeroTest	110957	117285
zeroTest	122187	126871
zeroTest	135403	139607
zeroTest	146451	150925
zeroTest	156398	161949
zeroTest	166069	171220
zeroTest	178202	183747
zeroTest	192797	200021
zeroTest	209812	216535
zeroTest	220151	224296
zeroTest	227171	233177
zeroTest	241176	244444
zeroTest	248111	254870
zeroTest	261948	267301
zeroTest	272285	276977
zeroTest	280041	286066
zeroTest	291490	299349
zeroTest	301021	305847
zeroTest	315071	320715
zeroTest	323299	331103
zeroTest	337720	342532
zeroTest	351771	359440
zeroTest	363576	369729
zeroTest	371049	375077
zeroTest	382498	385827
zeroTest	391368	398744
zeroTest	405687	412687
zeroTest	417464	424308
zeroTest	431648	435815
zeroTest	445062	448663
zeroTest	457210	461008
zeroTest	467735	472325
zeroTest	478879	485315
zeroTest	491830	497694
zeroTest	503464	508457
zeroTest	512654	518640
zeroTest	520741	525936
zeroTest	529360	535045
zeroTest	541262	549010
zeroTest	558968	566684
zeroTest	572367	578632
zeroTest	588356	594229
zeroTest	603057	609311
zeroTest	618555	623476
zeroTest	624659	632144
zeroTest	634604	638873
zeroTest	643523	648488
zeroTest	651021	654412
zeroTest	655695	660763
zeroTest	667447	671715
zeroTest	673459	677807
zeroTest	683390	689793
zeroTest	697036	700659
zeroTest	708594	711824
zeroTest	717686	725137
zeroTest	733372	736786
zeroTest	742320	750112
zeroTest	758866	763681
zeroTest	771024	774061
zeroTest	782802	788326
zeroTest	795671	800491
zeroTest	805157	809883
zeroTest	817151	821002
zeroTest	822378	826216
zeroTest	831816	837546
zeroTest	840043	846357
zeroTest	847886	854996
zeroTest	862729	869469
zeroTest	876613	882459
zeroTest	890093	895160
zeroTest	900826	904993
zeroTest	910143	913180
zeroTest	922857	929484
zeroTest	930668	937116
zeroTest	945478	951427
zeroTest	958917	963280
zeroTest	969640	976960
zeroTest	981182	986607
zeroTest	994033	999739
zeroTest	1009732	1013590
