# Supplementary material for: LtrDetector: A tool-suite for detecting long terminal repeat retrotransposons de-novo
Source: BMC Genomics. 2019 Jun 3;20:450. doi: 10.1186/s12864-019-5796-9 (PMC6547461; doi:10.1186/s12864-019-5796-9)
Supplement: Supplementary file 3 — The synthetic sequences. This compressed file (.tar.gz) includes the synthetic sequences with different mutation rates. (TAR.GZ 1872 kb) [file 12864_2019_5796_MOESM3_ESM.gz › synthetic/GroundTruth/fifteenTestTruth.bed]

fifteenTest	6055	10612
fifteenTest	13144	18852
fifteenTest	26057	33274
fifteenTest	36138	44026
fifteenTest	49762	53824
fifteenTest	58517	64602
fifteenTest	68896	75850
fifteenTest	81636	89213
fifteenTest	94398	100069
fifteenTest	107415	113834
fifteenTest	116096	121902
fifteenTest	122982	130295
fifteenTest	139359	145837
fifteenTest	150305	155339
fifteenTest	161748	166000
fifteenTest	170830	175108
fifteenTest	179723	185353
fifteenTest	191189	198465
fifteenTest	206011	210458
fifteenTest	216108	221982
fifteenTest	225668	232482
fifteenTest	239765	246077
fifteenTest	252928	259124
fifteenTest	267715	273536
fifteenTest	276999	280228
fifteenTest	286515	292253
fifteenTest	301493	305812
fifteenTest	307685	311660
fifteenTest	320852	326256
fifteenTest	332514	335965
fifteenTest	337627	344476
fifteenTest	347129	351632
fifteenTest	356655	359773
fifteenTest	361316	366936
fifteenTest	375045	379143
fifteenTest	385029	389881
fifteenTest	391722	396150
fifteenTest	397900	405716
fifteenTest	406867	414601
fifteenTest	419216	426796
fifteenTest	431054	437397
fifteenTest	446164	451971
fifteenTest	459495	463860
fifteenTest	471887	475786
fifteenTest	478376	484387
fifteenTest	488267	495231
fifteenTest	498380	506165
fifteenTest	512938	520877
fifteenTest	527215	531812
fifteenTest	537104	540644
fifteenTest	546116	549733
fifteenTest	554342	561110
fifteenTest	568077	572445
fifteenTest	577338	584075
fifteenTest	589082	594030
fifteenTest	600545	607721
fifteenTest	613517	618432
fifteenTest	626771	633189
fifteenTest	642331	647230
fifteenTest	653228	656638
fifteenTest	659336	664379
fifteenTest	670713	675347
fifteenTest	680620	686102
fifteenTest	695563	701510
fifteenTest	703928	707500
fifteenTest	709034	714934
fifteenTest	718105	725658
fifteenTest	731727	738105
fifteenTest	743235	748016
fifteenTest	749981	755745
fifteenTest	764037	771422
fifteenTest	776709	780176
fifteenTest	782973	790946
fifteenTest	798427	805987
fifteenTest	809436	813267
fifteenTest	817420	821727
fifteenTest	825033	832167
fifteenTest	841098	845830
fifteenTest	851354	855966
fifteenTest	859266	866341
fifteenTest	871976	878776
fifteenTest	880875	887317
fifteenTest	888943	892023
fifteenTest	893909	899068
fifteenTest	907015	911595
fifteenTest	917346	925064
fifteenTest	931107	936057
fifteenTest	944418	951944
fifteenTest	960258	967699
fifteenTest	977191	983115
fifteenTest	989099	994136
fifteenTest	996228	1004209
