# Supplementary material for: LtrDetector: A tool-suite for detecting long terminal repeat retrotransposons de-novo
Source: BMC Genomics. 2019 Jun 3;20:450. doi: 10.1186/s12864-019-5796-9 (PMC6547461; doi:10.1186/s12864-019-5796-9)
Supplement: Supplementary file 3 — The synthetic sequences. This compressed file (.tar.gz) includes the synthetic sequences with different mutation rates. (TAR.GZ 1872 kb) [file 12864_2019_5796_MOESM3_ESM.gz › synthetic/Fa/thirtyTest.fa]

>thirtyTest
CCGGGAATCCTATGACAGAACCGAGTAGTACACTGGCTTCTCTAAGACTG
ATCTTATACACTGGGAGGTCCTATGCCTTTATGCGTATCATCTGGCGCCA
GTTGAGCGATATCAAATGAACCTGCCTGACGGGGGCCAGTGTGTAGAACG
AAGGTTCAGCAAGAACGGGAGGATGAGTTCTCACGATTTGATACTCTCTG
ATTGTTCTAAGCGATTAGGCTCATTGCGAGCCTTAAAGCGACTGCGTGAG
GGGGTTGGGACCGGAAGAGAGGGCAGGAAATCTATTGTTAACGTTGGTAA
ACACACAGTGCATATGTCATTTGTTTCAATCCGTAATACGATCCGGCCGA
CCGCGTGTATACTGATATTCTGGTCGATCCGCACTTGATGGGCACAAATA
AGCTATAAGGATATTCCTAAATTGGAGCGGTTGGACAGGTTTACACCTGG
GTCTTTGTTGGACTCGAGCAAAGTTGTCGGCAACGCCTCCACCCGTTTAG
CGCCTGTAGTTTGGGAGTGAAAGTATCGGCCATAGCCCAGGTCTATAGTC
ATATGAAGTGCGAATCAAACCATGCGATACGTAGTCTGCTGGCTTCGCAT
TGCACTTGGTGGTGTCGAGGTATCAGAAGCGTTGTTGGGTCCCATAGAAA
GGAGCACTCCCTCGGCCCCTAGCCCCGCCCCTGTTCTCACCACCTTAGCG
CTGGATATGTAGACCAGCCGCAACTGGGGCCATGTAAGTCAGACAGTCCT
GCCATATACACCCGATTATAGAATCCTCGCCGAACGATGCCCTTTAAAAA
TGCGGCCTGCGTCTGCTATTATGAGGCAAAAGTCAGTAAAGAGCCCGGGG
GGGGCCATAAAGACATCTGACGATGTCCATGATCCAGACTATAGTTCTAG
ATTTCTGATTAAACGAGAAAGGACAACTTGCTCGAGGTTCATGGCATAAG
CATTGGGACCAGAACCGGTGACTTCAAGTTGTGAATACTGAAGACATGTT
ACTTGAATTGTAAGGCGACCGTTCACACCTGTCTCTCCCAACACGCTTAA
CGCGTGAGCATACACGAATCGCTTTTGGGAGATGTGTACAATAGAACAAA
GTCGTGATGGTGGGTATATTCAATCGTTTTGAGTCTGGGTCGGCTTATCA
CCCACTACTAGTCCTTATCCCTATTGGGTTGAACGCAACAAGTCTACCAC
CGCAACATGGTTGCTCGGCCGCTAACAATTTAACTGCTAAGAATAAATTT
CCTGATCCACGTGCCGCCGGACAAGTAACGTCTCCGAGGTATACGTAGTC
CCATCATAATAATTATCGAGCTATTTCCTCCCTATAGTCCAGTTAGCATT
TATAGCAAACCCCGGTAGAGCCTTCCTTGGGGCCCTATAGAGCCAAGGTG
GGCAGACCCTGCGGATTAGGCATAAGCTTCTAGCGGATTAATCATCATGA
TTAAGTCTAAGCGAAGGGGCGCATGTTTGGCGACCTCTCTGTATTCAATT
CAAATTCGGGCAGAATTTTTCACGACAGCTTTATCTAGACAGTTGCTATT
TAACGAAATACGCCTGTGTTAGATTATCCCATGGGACGATAGAAAAGCAT
GTCCGGGGGGGCCGATAGCCCCCGCTAAACAAGGAATACCAATCCAGAAC
GCAAATGCGCTGTCCTGCGTTGGTTCCGACGACGGCCGCGACTGGAACCC
TTGTACATATCCATCATCAAGTGTCTATACCACTTGCGCTGGCGTACAAT
GCGAAACTGATGAAGTGCACGCCCAGAAATAGTCTTCAAAAAGGCAACCA
TACATTCCGTGCTTTGCCGCGAAGGCTGTCCATTTGGTTAGCCCCTGTTG
CTAGGTATGCTGGTGATAACTTTAAGGAACATACAGTGAGTAATACGATC
GTTGGATCTTTAAATCCGCTTGCGAAGTTTGTATCTGCCTACTAGGAACC
AGCTGGACTCCTTCATTGGCCAATGTCAGAGGCGTCTGTTAGTATCAACC
TTCCAGATGCGTCTCCACTGCAATGCAGATATCCGCTCCGCGCATATTGT
ACTCTCTGCGACCACCGCTCAAACCTGCACGAGGCCGCGTTCGGGATTTG
AACGGGGCTAAAGTACATGATCCGCGCTGCGTCCGACACTGGGCCCGAAA
CCGTAAAACTGGTGAAATGACAACGGTCACAAACGACAAGTTGTAGAACG
ATCCGAGGAATTTACATACCCACGGACCGCTTGACGACCACTGTGAAGCG
CAACTCTAAATACATCTAGATCTTCCGCACATACTACCCATTGGTCCACG
TAGCTCGGAAGATTACACTCCTCCACTCAGACGTGAGAGACCCGTCTCAA
TCTGATCCCCTTCACCGCAAGTTGCCTGAACGCCTCGAATGGTCGCGCAT
GCTCGCAACAAAGTAACCAACAATGAGTGTACCTGATCTAACGTGGGAGT
AAACTTTGGATATTCGCCAGCGTACGCGCATAAAAGAGGAGAAAAGGCGA
GTACACGGCAATGTAGATACGTTATGATTCGACTTGTCGATCGGCGGGCC
TTGTCCCGGAAATGGACCTTATTTTTCGCGTCCGGGTCTAGCCGTTGCCG
CTACTGATTGCCAGACCTTGAGGTGAACCACGGACCGTTCGATTCGACAA
ACCAAATTTTTTATGACAAACCGAGTGCTTATGGCGCACCGAAACAACGT
TCAATGATTGTGGAAACCACAGGTCGAAACAAAGAGCCACTAGCGGCGAG
TTCTAATATGGCGTAGAGTGATGTGCCCAGTTGCAACAGCGACGACTAGT
CTAGATGAGTTCAACTGAGTGAAGAGACCGGCCCACTCGCTTCGAGATAC
GCGGTAGTTACCAACGTTTCAATAACCGTCGAACACGTAATATCATCGAC
AACGTACGTGTCGTCCCCATCTCTTTTGCGATTGTCTATTCTGGTTTATA
GCCCATCGTCAGCGCGACCGACCCGTGTACTAAATTTTCGGGCCCTACGC
GTAGAACGAATTGGAGTATTCTAATCAGCCTGGTTATGTAATGTGTCAGC
TCGCAGCGATTGGCGACGCCCTAACACCCGTCGGCCCACCGCGTGATGTG
CGCATTATTTTTACAAGACTAGTGTTGGGGGGATTTCTGTTGATCCATGC
CGCCGTACGGAGATTCTCCTGACCTCTAGTGCCTTCCAGTATGGCTTGGA
CGAGGCCACAAACAGAACTTCGCAGTCCCATGGCAGCTCGTTAACTTATG
AGTTGACGATATACAGCAGCAGATTCGTCGTACCGATGTAACCTCAATCG
TTGACATACAATCCATGACGCTGCACTCGCTGTATAATCTGCCCTCGACC
GCGACGCCGTCCCAATGTCGAAGTGGAAATGTCCTACAAACGAGACCGGA
AAGTTATGATTTAGTCTCCTGGCCTTCAGGTAGGTAGTCGGCTCAGCTGA
GGTTGCGGACTATTTTAGTGCGCTTAAGTAGAGATACGACAGTTCGGCAC
CGTACCGTTATACCTAAATGCATCGTCCTTGCTGACCCGCAAACCGCACT
AACCCTTCTGCGGGAAACTCATCTACACTAGACGAGTGCCTCGCCGGAGA
ATGAAAATCTCTTACCGCTCGCGTAGCTGCAGACCGTATCGCTGACTTAT
TGTACCCCGTTGAGCGGCTGAAAGACGGACTGAAAATGGCTCATTTTGCT
ACAATATTGCCTCTTATAAGGTTTTCTGCCGAGACTGTTCGTCTGAGAAA
AATGCGTTAAAAGTGTAACAATTGCTGGGGATCGCTCTAAATTATGACGA
TATAAAATCTAAATTAGCATTCGACAACCCATGCTATTTCAAACCGCAGC
GAGACCTAGAAACATAGTCACTAATCGAAAGCGGGACCTAAACAAAATTG
GCGCATCTGGATGGACATACACTCTAGAGTACGGGAGTGGACAACCATGG
AGCGTAATTATCCGGGGGCCCCCGTCCTCGCTCGAAGAACACGACCTTAA
CCGGCGACTGTAGCTTTTAACCGCGATGCATTAGCTTGGTCCTATACGCA
AGTACACCAGCCCAAAGCCGCCTAATACAAGCTCGTCTCAAAGTCACCCA
GAGTTACGTGCGGGGTCACAACCTAAGGTGCCAAGGGCTCTCTGCCAACA
AGAGACACACAGAACGGCAGAATATCTTGAACAAGACGCGTGATCTGCAC
ATGCGTGCGCTCCTCATTGGCCGACTCGATTGTACCTCGCTCGACCATCG
GTACTTGTGCGCTAGAGAGGGGTGGCTGGTTGGACTGCCCACGGCATAGC
ATTGCTGGGCGTGAAAAGACCTGATCGAAAAGTAAGGTAAACCATGAGGC
CTCTGGGAGTAATAATCGATACTAAGCTGACAACGATCTCGCTGATCGAC
CTTGGTGCGTGGGTGACATTAGCCCGGACGCGAATTATCACGAGAATACT
TAACATACCTATACCTTAGCACGGTGCGTGCGTTCCCACTGGTGTTACTG
CAGGTATCAAAGGCGTACTCGACATTAAGGTATAAGGTTAGTGGACATTC
CCCCGGTCTTTGTCCCGTCGTAGCTTCTTGGAGAGATTATGCAAATACCC
ACCTAATGCCCGGAAGGTTATTCTTCGAATCAAGTCGTCGTTTTGTTCGG
ATGAGAATACAAGGGCCATCCATTTCCACCATGACATTCTACGCTGCCAG
CCATGGCCCACGTCGTATGCTTCGCGGCAAGTCCACGGTGACTCCGATGT
AAGCCGTGATAGCTCGCCAAAACTTTCGTCTAATTGGTGCCCTTGGGGGA
CACAAAGGTCCACTCCGGAGGTTTGGTTCAAAGTGCTCAATCCATATTAT
AAAGGCCAGCCAGTTCGCCCTGAACGCTAAATGTATCGCTGGACCACGCG
CGCGTTCGGCCTATCCGAAAGGTTACGTTCCGCGGTATCGTGCCGATAAC
CCTATGCGAGTGCCGGCATATGGAGGCTCGATATCTACGATAAGGTTACG
CGCACACCACTGGTAAAAGTATATCCCACATTTGCCCCATGGTCGGAACT
CTATTATGCGGTTTGATCATTCCCTTGCGTTCGCTATTTCCTACCTGGCC
ACTTATCCGCACACAGGGTTGTTGGTCCGCGGACGGGTCGTGGACTGAGA
CTTAAACCAAATGAGCATAACCGGCGTGAAGAACCATTTATGTAGGTCAA
CGCTCAATTACCCCCTGCCCTTGAGTCACGGATCAAAGCGCAATGGAGCA
TAAGTTGCATTCGTAAGGAATCTAAATTTGGTATCGCATTGGATTACCTG
AACAGACTCCTGCGAGCACGCGATTCGAACGTCCCTCTCCCGTTATAGTC
TAGCCCAAAGAATGTATGAACTCTCGCTCTAGCGAATTTTTATGGTACTG
TTCGGGTTGCGTCTTACATACAGTCTGAGCCGGCTAAACTATTCCATCGT
GCAAGGACATATTTACCTAATAAGTGTGTCAGACTGGCGTTCAGGTTTTC
GTACACTTGTGGTTCAGAGGTGTACGTTGTGGTTTCCCGCGAACTAATCC
CCTTCAGCAATAGGGTCAATAAGGACGGTGGCGCCCCTGCCATACCACTT
TAGAGTCCAAGCGTTCTGGGGCTTAGGTAGATCGGGACGAGTTCGCATAA
AGGAGGAAATCTATTAACATTTAATGACCTTGCGTGAGGAGCAGTTTCGC
AGGTACTAATCTAGCTTTAACTCGGACTCTCCGTCTTCTGATAATCGCTG
TGGGAGAGATCTCGTTTGGCATGGACCTTCCACCCCTGCTGAATCGCCCG
TTCACATTACGGGGTAAATGGCGGAAAGGGGCGTGTAGCTAGACTATAGG
GAGTGGCATTCAGTTTACGATGCACTACGGGTCGGTGGTTCACCAGCGCC
TTGAAAGCCCTAGCGGGAACCTACGCCTCCAACACGCGGCACACTTTAGT
TGGACCCACAACTGCAGTGGGAACCAAATTTTCTCTTCACCTAGGTGTCA
ACACAGGGAAGTACCTGTATTGCATTTATCACTCTGGCTTGGTGGCAGTG
ATGCACCTATATAACGCGACTGCTAAGAGTAGGCATGAGTGGGAGTCGCT
GTGTGACCCAAAAACTGCGCGCGTGCCACATTAGGTGCCAATTGTTTTGA
GAGTCGGGCGTTGTGGAGAGCCGGCTTCGTGCCAAGGACCGACGAGCCGT
ACATGGTTTTGTTGACGGATATCCGGGACCCCCGAAGACCCTCCCACTTC
GACCTGTTACAGTGGACTTCGCACAACTTAAGGACGAGGGTGCTCTGTTA
AGAGACCTACAGGCCTTGGGTATACATTCCCTCCTCTGGTCGACTGTAGA
GGTCGACAAAATTGAAGACTGTGTTATGCTGGAGCTCCTGGAGATATGGT
GGGGGCAGCTAGAACCACCTGGCAGACTGATTCAGAGATCATACATGTAA
TTAATTCTGATGAGGAGCTTTAGAATCGGGCAGACTGGATTAGATGGGGT
TCAGTGCGTTACTACACTATCCCGCATCAATTAGGAGAGGTCCGAACACT
TATATGTACTCAGTTACATAGGCTCAAAAGAAAACCGGGTCGTGCACCAA
ACTTTCTGTGTGCCGGGCATGCATGTGATTCCTCTTTGGCGAATACAGAC
TGCGCATATACGCCCGCCGTGGCTTAGCCTATGCAAGCTATGCGAAAATT
TAAGATGTGTGCTAGATTCTTAACTGCATCTTAAAAGCTTGGAAACCTGC
TCGGATTACGAAGTTCCCCCCGTGACTTGTAGGGGGATAGTTCATTAGGC
GGTGAAAGCACGTGGACCGACGTAATTCGCCCTAGTAGCTAACATCCATT
GGTTAACCTCCGGCAGGTGAATGCGGATCACCTACAGTCTCACAGATCGT
CAACCCCCTAGGAAGTCCCCTCAAACCTTAGTCCAAGATTAAGCTATACT
TGCTGCCCTAGGATTTGCGTATCGTTGTGTTCATCCTACTCCTAGAGTTA
AATGCATAAGAGGCGCAAATACACATTAACGGGATATACTCCGCAGATTT
GTCTGTATACGACGCTTTTGCTCGGAATCAGGCAAGGTACCTTATGCCGG
AGCCGCACCAATAAACCGCCTGAAGTATCATGTCTCCATTTTGGGCCCGT
CTGGGGGGCAAGCTCCCCCATTGATCTCATTCTTCCTTATCCTGATATCC
GCCCAGCAAAGGCCAATGTTACAATGGGTCGAATACGATGCAAGCTTACA
CACGGTTAACGGGGACCTTCACTTTACCTTCGGCCCACCGCTAGAGAACA
CCGTGATGGGTGCAGTGGACAGCCCGACTCAGGATACTCTAAATCTTCCA
CAAGGCTGACCAGAACCCTGAGTTGGACGGGGCTCGGGAAAAACATACGT
TTTCCGCGAAATAGGATCATGAGGTCGGAACCGGGTCACAACAGGTCCGG
AGCCAAGGGATCAGGTCAACAATACGTTACTATTGATAGCCTCTTTGCCT
GTGCTAAAATATAATTGTTGGGAAGAGTTCATGCGTCGCACCTGGTTACC
CGTTGAAGCGTATAGAATAGCCATACCGTTGCTTCGCTCGAGTAGAAGCA
CCGGAGCCCCTTCGATCATCACAACGTAAGCACCAACTGAGACACAGCAA
CGACCTTTAAGAATTCTGGACCATCGCCCCTATGTTTCGTGCTAGCTGGC
AGCTGAAATCAGGATGGGATCAGGTAGCCATGTGAGAACTCTGGCAATGT
GACACGATAGCAATCCGCGCTTCGAAAGAGAGACATCGGTTCATTTACTG
CGTAGGTCGAAAATAGCTGACATAACCCCTCTTCCGGGCGCGCATTGAGG
CACGATATCAAGGTGAGGACTTGTTACTTTAGCGGTCCGCTGCTAGTTAA
GACTACAGGCTCATGTTAAAGCGGAGACAGATAGGCATTTATAGGGACCG
GGCTATCTTGGACGCAGAGACCTTGAGCTCCGGAGGAACTGATCAATGTT
GAACCCCAACAAGACGAATACGAACGCCCATCCCAACCCCATATACAAAC
TCGAAATCGCACTGGGTGCTAGTATGCTAACCTAAATGCGACTAAATCAT
GTACACCTGTACCACACTGCCCAAAATATCCTCCAGTACTAACTTCATGA
CCGCTCACATTGCTGTCACTAACAGACTTGTGTTAGGGGGAGGGTAGTAT
CCTATTATAGCGTTAGTCAATCCAGTTTAAGACCGCGTGATGTCGTGGCT
TATTTTACCGCCCGTTGCCACCTCTCACCCCCCGGGGTACGTACATTTTG
CTAGCATACCTTGCGGACTTGAAGTCCCTAACACGTGGCTAACACTAAAT
TCAATATACCCTTCATACCGTCCTATACATTCCCCCGTAACGCGGTGTGA
AGTGTGCGGCCCGCCCCCGCAGCACGGTTTGTCGCTTTGTCATTTGACTA
GAATGGAGTCCCTCCAAAGATAAGATGCCGTACGGCCCGAGAGCATCAAA
AAGGATCATCGGAAGGTGTTGGGCTGCATTATAAGATCGCGGATAAGAGC
TATTCCCTGGCCACGCGCAGTTGGCTTCACACCCGTGTATCTATTGCAAG
CAGGTCGTGTATGATAGACTGCCAACGGGATATCTCGGATGCAACATTTG
GGCGTGTAGTTTGGTTTCTCTTTAGAATTGGTTAGAGTTGATAAGTAGGC
CCTCTAGACGCCCAACTTGAATCGCCCTTTCGTAGAGCTTTACCACTTAC
CAGCGTGGGTACGAAAGGTCCGGGGGGGTAGCGGCAGGGGTCGCTTCAGC
CTGTTAGCTGGAGAGCACCAGGATAGGATTCGCGGCCCATCATGACGTCC
ATAGAGGCCTACCGCCTGGGACACGGGACAAACACAAAGCGAGCAACTCA
CATTCTGCGCAGGCGCAACCGGGGGTTAATCTACGCGTTGAGAGCAACGT
CGCAACCCGAGGTTTTACCCCCGACTTCCACCTCACCAACCCGGGGTATT
CTGTGCACATAGCCCCATAATGTGGCGATCTGCTTACCGGCAGCCTTTTG
GCCGTATGGGAGCCTTCAAGGGTTCAGTGCTACACAGTACGGTGTCCACG
TATCGGACCTTTCAGATCACGTCCTAGTATAGACGGATAGTGCATGCGCC
GTGAAACCAATTCGTTGGAACCTACGCAAGGTTTACTTGTTTAAGTCAAT
GTCTGTCCCATCATAGAAGAATGCGTAACTATTAGAGAAGCGTCCAGATG
GTGTGTATAGTTTACTTGTGACGCTGCTTCATGTCATTGACCCCAGGCAC
CAATGCTCATGACGAGTCCCAGTAGCAAATGAAAAGTTGACGGGGAACTA
TCCTCAAGCAGTCTAAGAAAGTTCGCTTCTCCTATACCAAGGTTAATACG
AACGTGACAGGTTCGAAACGCCGCGTCCTTGACGATGAGGACGCGCGTAG
CTGAACGTGACAAACAGACTTGCCTAAAGAGGATACTGATAGCCCCAGAA
ATCGCAGCATATGGAAAATACTCAGCTTATCAGTCCTGGTCCAGACGTCA
CCTCATGAACGACCCGGTGGGCAAAGACGTGTAACCTAGCGGGTGAACGT
TTCGCTTGAACTGGTCTACCCCCGACTGCGGTCTAAAGCTTAAGTCTGTT
TTATGATCCTAACTAGTAGGATGGTGTGGGGTGTAGCAAATCCCGCCAAC
TACGTGCCTACTATCAGTACTTTTGTTAACCCACGAAGTGTCATATCGTC
CGCCCTGCGATGCCGTTGAGCCAGCGCCGACATTCGAATGATTACTATGC
TTCCGCGCGCTAGTTGCGTCTTAAAAGTGATCGATCGCAGGACTGAGCTA
GCGGGCACTATGTGTACGGGACCACATGTAGTGGATTTAAACTTGCTAAG
CCCCACCCAACAGATGGCGTGAGACTCTGAGTGGCTTTCTCACCCCCGAC
TGACCCGAAGATATGTGGGTAAGCTTGTGGGTCATATCAACTCGAGCAGA
CGTTGCAACCATTTCTCGCTGGCGACATCATATGCAAGGGCGTTGTCCAT
GGGGCCAGTACGTCCCTAGAATTGATCCGAATCTTTCAAAATGTCCTCAA
CTAAAGGTAGGCGCCTAGTGCTGGATCATCCAATACCGATTAGGCCCCCG
TCCACTGACCCCAACCTACTCCCTGGTATCACATCGATCATGGATGAATC
ATCACTTTTAATGAGATAGCGAAAGGTCCCGTGTCGTCCGTCGTGCGAGA
ATCTCCCGGATCAAATAGGATTCCGCATGCATTAGTGTAAAAGATCACCG
GGAACATTATCCTCCCCATGTTGCGTAGGGACCTACTTTGGGCTGGCGCG
GTAGGTTCTACGGTTCAGAGGAAGCATGATACCATAACCATGCCTAAATG
TGTCTCTTGTTGGATTCTTTGAGCAGTCGTCAGTTCACCGACATGCGGCC
AAGAAGTTCTTAAGTCGTTATAGTGGCACGGTTGTGATAACCTGGACCCG
CGGTGATGCATCAGCCAATCTCCTTAGGCATAATCTCTGGGAGCATTTGG
CCCGTTATTGTATCGTCAGTTTTTCGTTATCCCAGGGTAGCTGTGTTCTT
CAGCCGACGCGTGTGACGCTTTAGAGTCAACAGTCCGGTGCGTCCTATGA
GCTGACTCTCGCGGGCGCGTGTAAACTTAACGTGCGTACCGATCAACGGG
CTTCGCTCTGCACTACCTGGTTCAAGTCGGTAGACTCACTCCGGGGAGGG
TTAATAATACGGCCAAGTAAGCGCTTGTACTGCTGTCTCCTGTATCTTTT
GTTCGTTGATAGCTATGATGCGTGTTATGGAGCAGTAGGAGGCCTCGAAT
GCACCAGGGTGTAGTCCACTAGAACGCCCCTGTTTTCGGTCGGTTGGTAG
AGCACCTCACGGCGTTTGAGAAAGGCTTCTGGTCTGGATTTCTTCCGTAG
AGGGGACGGACCCATCGCGAATAAGTTCAGCCGGTGACATAGAATATCAA
TTCTTAACGTCGAGTCTTGATGAATTTAACAAGTACCTTGCTTTCGAACA
GCTCTGCCTCCTGACCATTTCGTATTCTGGAGACTCAGTTCCGTAATGTC
ACTAAAATACGACAGTCGGATCGCATTTTAAGAGCCTGAGCCGGGGCCAC
TGTAAGTTGCTAGAGTAAAGGGCACCAGGAGGGTCGATTTGTCGGTAGAC
TTGCATTCATGTGCGGATTTGACGTCTATTTGACGTTCTTAATGCAGTTG
CTAAGACCCACAAGGTGCTCGACCAGGACACGGCTCGGGTCAACACCGCC
CCGTATAGTTTTGGCTGTTTTAGCATCACCGTGTTCCGGCTAACCTACCG
TACTGGACTTGATCACAAAGTACCCCTTGCCAGTGTCCTGTCTAACCGGT
CTACATGAAGTCCAGTCTGACGCAGAGATGAATGCGTGAATCAACTATCC
GCCCGCCCTCAGGCATAGTGAATTCAGTTCCGATCCACCCAGATAGTCAA
CCTGAGTGTACTTCAGACTTCTACCTGGGATGAGGTCTCTCCGTTACGCA
TTAGCCATGATCATGCGAAGGCGGGTGCTTTTTATGGGCCCTGCCGTTTT
CCCCACCTTAATCCATTAGCATTCGGTAGGTAGCTGATATCAGAGTTAGA
TGGGTCTAGATTACGTTACTTCGGTGCCTCGACAGCAGCTATTCTATGTA
ATCACGAGTCGAACGTCATTCACGTGATAGGAATGGCAACCGCCTCTCTG
AAATGGCCATCACTTTCCCGAAGGCCCGTGGAACGGACCAAGTGTATGAC
AAAGTGAACGTCGCGTGCGTAGAGTCAGACGGCCTGGGTCCAGCCTTGGC
CATCGGCTTCCATGGATTCTCTTAGGTCTTGGTCTAATCCCCTACTCAGG
AACACTGAAGCCTTTGTCTCTTCGATTAGGCGCGAAAGTTTCGGCAGAGC
TATATATATCCGTAGGTACGCGCCGTAGCACAGCAATGCGGAGTTTACCG
AGGTAGGCCAATACGCGCTCCTTTTTTTAGGCCTTGGTTGGGCCCAGATA
GAAACCCTGCGCCTAGAGGTGCATAGTACGATGCGACAAGCAGGAGCGTT
GTACGCCGAGGTTGAACTGATAGTGTTCTTATCGCTGCCGAGCCCTAGAG
CATCTCAAGACTCTCATTGGGCCGAAGAAGCTAGCAACTACTGGAATGAA
TTCGTTGCATCAGGGCCCTTGCCGTTGCGTTTGAGTTACTGCGACCTATA
TCGGTTAAAGTGACACACGGCTATAGGAGTAAGCCCACCATGTTGACTTG
ATCACCCTAGCGCTTAACGAAAGGAGTCATTCTTGTAAGGGCTGTGTGAT
CGCCGGAGCTCTCACTGGAATATTGGTGAAGCCTAGAACCACCTGGCAGA
CGAGTCGGAGTCATACTTGTAATAATTTGATGAGTGGCCTTAAGCAAAGC
GGCACACTTGGATCGAACTGGGGTTCTAGGCGTCTTCTACATCTCCCGCA
TCAATTAGAGGTCAGATGACTTGTGATGTACTCAGTTCCAAGGCTTACTG
TACAAACTGGGACTAAGTGCAGTAAACTTTCTTGTGTCCAGCAATCATGT
GGTCCTTATGGGAATACACGGACTGCACATACGCGGCCGTGACTATCCTA
TCAATAATCGAAAAATTTGAAGATGTGTGCTAGGATTCTTAACTGCATCA
TAAACCTTTGAAACCTGAATATAGCCAAAAGACGCGGCGCATGCAGAAGT
CACGAAGAGATCTCAATCGCATGCCGGCTGTCTGGACAAACATGAATAGC
CTTAAAATAGGCTTGTAACCCGGAGCACATTACGACTTCACCTGGTAGAA
CACCCGTGCCAAAGACCGACCAATACAGGTTTTCATCAAGAAGTAATATT
TGATATGCCTGTGACTTCCGTCATGGACGTTTATCGGCGATAAAGTTAAG
GGAGACATAGCACTATTTATTGAGCCTAGGGCCTGGTTTTTTTATATGTA
TCAGGACTTGGCGCCCTAAAGGAGCTACATGCGAAAAGGTTAACCCTGCA
CGCTGTAAGGAAAGGGCATCGAGGTGGCATAGCGTAAATTTGCTGACCAT
GGCCAGAGCGCCTTACTACTACGGCCAAGAGTCTGTGACGAATCGATTAG
TACTCGACATGAGTCTGATTCTTGAATTAGTTTGACTAAACGCCAGCACA
AGGTACCAGGTAGTCGTAACAGCGGGAAGTCGATCGTGGATGATTGAATT
GAGACAAATGCTGCATTCCAACCCGTTGTCCCCTTCATGTCGGTTCTTGA
CTCGACGTGTACGTACACCAGGGCAACGCTCGATGCTCAGACTACGATGC
TTAAAAACGCGTGTTCCAGGAGTAAGACCATAAACGTGGTACGAGTCTAG
CGTGGCGTCGCGTCGGTCACGGTCAAAAGAAGATATAATTATGACATACA
AAAATTGCCCCTACTCGGCTTTATTAGAAGTAATGATATCTCAGAACGTG
TTTTGCCTTGCTCGATCTGGTAGAATGAGGCCAAATGCTTTACCTCCCGT
ACCCACTCAAAGTCACAAGTTCACTGCAATATGTCAGCTACTGCGGTACG
TTACAATTAATCGCGCTTATCAGAGAACGAACCCAAGAACTTTTGCGGTC
CTGTTGATCGACACGGATGATATTCCTGCATCCTGGCTTGAGACATATAG
CCTAAAGACCGACCTTAATTTAAGTTCCCCGCATTCGTGACTCCGCTAAG
GCCATGACTCGTTGTTAGACAGTGCTCCCTGCTTTGGTGAAACGGCGAGG
TCAATTGCTATCACACCCCGAGACATCTTGGAAACTTGTTATAGTCTTAG
GTATCTAGTAGTCAGTATCAACGGCAATTGATCATTAATGGAGCGTCGCG
GTTGTGGCAGTTTTTCTCATGGATTGAACTGTAACAAGGATACTAGGCCA
TTGGGCAGTAAGGCAAGACCGGTGGATGGTTGGAGGGGCTGGGCACACAC
GGTCCCAGGCAATTTCAGCGAATCAGCGAGATGTAAGTTGTCACGAAGAA
CGAGCAAAACTGTGCTCCGTCTCGGTGACCTGTGGTGATGGAATTGCGAA
ATGTCTGTAATCCTCCCACGACAATGGCTAACGTACGCTATCTGCACTGC
GGCGCTCAAGCCCGAGCGGCGCAACTGCTACAGTGCCCAGCCATGGAGGA
GAAAGGGTGCTCACTCATTAGCTCGTCACCCTCCTGACATAGCTATAGTT
CGCTCGATCATTGCACCACGGGCATCATCTTCAGGTTTATCTACGTTTTA
CTCCCCTTCGTCTTATTGTATATCCATAGCGAGTCGCCTGCCCGTAAGTC
GGAAATTGAAGGACGTATAATATGTAATCGAGTTGTTAGTCCCCACCGGC
GACCGACATAATTCCGGGTCTCCCTCGGCGCCCAGTTGCAAGAACTCGGC
ATTGTAGACGATTCTAGAATGCAGAGGTTCACCTTAACAAGTGTGTCGGT
CAAAAGGGGAAGGGAGGTGTACGCATTGTTTGGCCCACTATTTCGGAACC
AGCCATAGCTCTAAGAAAATCTAATCGGCCCAAACGCCATAAGAGCTCTC
ATGGCCGTTGTGTTATGAGACCCTTTTGCTTATTGACTCAAACTCGGAGG
GACGTCTGTTCGTCTCGTACGGCGCACACTGTTTCTGACTTCCTTGAGTT
TCTTACAGGTCAGGAGTTAGTTAGTCTTGGCCGGTAAGGGACAAAACACC
GACATAGCATAGAGTAAACACTACCTCTTCCATTAAGTGGCCCATTCGCG
TATATGCCAAGCACGGCTTGTATGATGCAGAATAAACGGGCCTTGGGCAC
GAACTGTAGGCAAGCATCCTACCAATCAGACTTCAGGACAAAACTCACTG
TGCCATACACGTTTCGAGACGTTCGTTCGTGGCCAACAAATACGGTGCGT
ACTGCCTGCAGAGCTACCCTTTCAGTAGATCAGTACACACAGCAAGATCA
ACTAGGGCGCATAATGGCTCCGGCGCTTCTAATCCAGTTCCCAACTGGGC
TGGTTAAGATCTCCTACACATTTGGATTGGGGAAGCGTCCCCGACTTTCT
AGGCCAAGCCGTTTTGTCGTCCGCGTTTAGGCGCTATTCCTCTAGCAAGG
CTTCTGGTAGGGATTCCCAAATTAACTATATTCTGACGTAGGGTTTCTTC
GCCTAGCTGTGTCCTAAGCGCCGAGTACTGGTACAGTCTGCTTATGCCCG
ACGACCTTTGATAGTCCCTCAGGATTGGATTATGCAGCTCTAGTCGATTG
GGAGGCCTTCACTATCCGTCCTTACGGCTTAAAATAAGGGGCTAAGGAGT
AGGTATTGAATGGACCTGACCGACGTTACCTCTTCTTTTTTGACGCAGGA
GAATGGATCGCTGGGTGCTGATAAGTAGTCAAGGTGCTCATGGCGGCCGC
GGGGGAAGGACCACATGTACACCCCTATCCTAGTCCTCTTTTCGTGCACA
TCGATAGGGTATTACGGTCTTGAGACCAGATTACAATTAGTGCAATGGAC
CTTGTGCCACAGCTAAGTTCCTCTATATGTTTCCTTTCTCCTTCTTTGTT
CAAGGAATCCACAGACAGCTTTAGTTGGTATAACCGACGAGACGGTATTA
CATCCATTTCCGGTGCCTATGGTCTGACCCGTCAAAAGGCCTCCGGGTGC
GTGCTATTCCGGTATATCAGAGCGGTGAACATGGTGCAGATCTCTGAATT
GGTCCAAGGACACGCGTTCCAGCGGTACGTGCAAAGGTAGACCGATGGGT
CGCCGGCGGTTCAGTCACGCTGCGGGTCTATGCGGTTACTCCGAGATGGC
TAAGAAGGCTGCATCTCAATTCCAGCGGTACGGAGTAAACCCGGGGACGC
TACGCGATCTATAGTCTAACTTTGGAAACAAGCTAAAAGTCGGTAATGTC
TAGTCCATCGGTTTCCGTTCGCTGGGATTTCTACCAAACCTCAATGAGTC
CTAGCATGCTCGAATTTGATCCAGATTCTTGGCGTGCCTGACAAGGTCCG
TACTCCTCGCTGGCGGAAGGCCTGACAAACACCATGAAAGGATTTATGTA
TTTACCATCTAGTATTATCATGACCTCGTCTCACATGACCCAGGCCCACA
GGCATTAGGTCGCTCGTTACGCCGTCGCACACCCTCTCTGTTTGCGTAGC
TCCTATGCGCCTGGGCTACACAATTACCAACTCACGAACCATACATAGTC
CATCACACGTATATAACTAACGTATGAAGTCATAGTTTTACATTAGAACA
TTGCAACTGGTTTTCGCTCAGCATTGGCTATCTTAGCGCCGACTTTGCCG
CCTCCGTGTTTATTTAGGTCGAAGGCGGTTTTTGAGAGGTGAAAGCCTAT
GGTAGTCGCGCCACAAAAGCGAGGACAACCCGTTCGACATAAGACACGTA
TCAGTTGATTCGCTTAGTATCTTTCGGTATTCAGGCTCCGGTAGGCGCAG
CATGAGGTAGGTAAGCTTACTATTCGCCTCAAGCCAGCATGAAGAGCCGG
CGTTGCTTCTTGATGCTTGCCTGGTCTAGTAGATAGCGAAAAAATATGAT
TTACCTACCCAGAGGGTATATTCACAGTGTTGAGTAAAGTAGTTTCGGTA
CAAGTACTTTAGGGGTTCCTGTTTGTCAGTTGGAGGTGACTCACCAGACA
ACTTCCCCCTCAACCAGCTATCAAAGAACGCGGAGTCCCCCAACTCTCTT
CTATAGTGGACCAGTATAATTCCTTGAGATAAATCAAGTACCTATGGAGG
GACTAATGTCAACTTTAACAGCCTATGACACATATCCTAACGCACGGTAT
CGAGTTTTGCATTGTCATCGGCTGAGCCACCAAGCCTCGTGAGTACTTTC
GGACTGAAGTCCTCACACGGCCCCTAATTAAACTGATCCAACGGTCGCAG
GTAATCAGGTAATCAAATTGTCCATTTGTACGCCCCCTGTTCACACTTAG
GTAGAGTGACTGAGGTACTGTCCTGTAAGAAATTTACAGTTCGGCACGTC
TTCTCCCATGCAAGGTCTGTAGTCGCTTGGAACGTGGCGTCTGCGTGTAC
TAACAGCCTTAGGGCAACTTGAGGCTGGAGTAAGAGTTAGACGCATTGTC
GTTAACTAATAGTAACGATTTAAGTTCAACTAGTCTCCTACCTGATGTCT
AGAGTTCAGTAGGAATCCCGGTCAGCCTAAAATATTAGTTACAATACAAA
AGCGATATTCAACTGTGTTTCGGCTGCGGAAGCTAGTTGCAGGATACCAG
CATGATATGAAGGAGTCCAGTGGGTGTATCGTTATGAAGAATACGCATCA
AGCCGATATCGTCCGGCCATCCGGTGCCCGTGGTGGAGTGAACTTGGTAA
ATAAATAAGTACGTTCGTAAATCCATCTGCTTTGTACTCCACTCTGCCTC
CCGTAATCTCATCAGGTAGAAATCCTTAAGGGATGTTCGAGGGGCACGCA
ATGACCTTGCACAGTGCAGTAAAACAGATCTACTTAAGAACGCTTGCCAG
CGCATGAACATGGGATCAGTTAGCGGTGTGGAAAACACGGAACAAAGCGG
GCAAACGCTATTTCCTGTCGCCGGGCCATATTGGAGGTTTCAAGTCGCGA
ACTCTTCACATACAGAAGCGTTGGTCACACTGAGTCTTCATCCGTGGTTT
TTCCATCTAGACCTCCCGTGCGTACGAATCTCTATCACTATTATTCTATA
GGTCTCGACGTGTTCCTCGGCTTATTAAGACTCGGGGGTGCGATTAATCC
TTTACACGTTTTCGAAGGTTTTGTCGTCAGGCTCAAAGGTTAATTATACT
TTCGCCGAATCTCAAAACGTCGCGTCGTCAATTGAGAAAACAGATGTATA
ATGTTTCCATATCACGTGTGTTGGGTTACTTTGGGCTCCTATCTGCAATA
ACTCGACGCTCTCGAACGGAGGCTATATATGGAGTCAAGGAGCTGTACCG
AACTCACACGAACCTGTCAGCAAGGCCCGTCCCATAACACACAAATTGCC
CTCCGGCAGGCTTTCCGGAGACCGTGAGATCGCTGTAGTTAACCCCTGGG
GATGCATAGAATTCGGACGGTCGACGGCGACCCCTTATCATACGGTACTG
CAACTTACCACATGATACTTAGGCACTTACGATCAGATACCTTCACATCC
AGCACCTTTGTGTTGTGCGATGGAGGACGCCAATTGGTGAATCTACACTC
CCGAAATCCCACTGCGATGCACTGCGTGCGAATTACGGACCACAGAGCGC
GGCCTTGCCAAAATATCTTCTGAAATGGCCAAGGATCGCGAAAGTCATCC
CTTGCCCGATGCAGTCCATACATCTGGCGATCGCTGCCAGTACGACGATA
AACGGAACAGTTATTTATTCTATCCTCTACTACAAAGCTGAACATACACG
GACCCAGGATACGCCAAAGAGATCATTTGCTATTTCTAGATACAGGTGCG
TAGTATCGAACTGCTCTTCCCGTTATTCCGATAAGAGTAGAGTTGGGGAG
GGCACAAATACCATCTGTCACTCGCTCTTGACCAAATCCGACGTGACTAA
GTCTTTACATCGCATCTCCTCCTGTGACAGAGTATTACGTAAATACATGA
AGTGAGTATCCCGTTTGATGAACATGCATCGCACCTCTGATGGACGGTCA
CGCAGCACCGAGCACGAATGGTTCCGCGTCTTTGTGTGCTATTGTTAACC
TCTCAAACCCCTGCCCAATCTCGGATCCAAACCCGTTGCCCGGCTCCTAT
GTAGGTGACATTGAGGGTACGCTAACGGATAATACTCCGTTACTACCCTG
CGGGGTAAACGCCATGCAGGAAGGCGGCTACTTACCTCACGCTGTGACTG
AATTTTCCTGGGATCCTGGTAGCAAATGGAGCCCGTGGTCCCGCTGGAAA
TGTGGCGGGGAGACATGAGTATCGAGGACAGTCTGACGATGGATCAAATG
CATCAAACTCCCGCGTCCAGTGGTTAGAACAGATCCCGTATGTTAAAACG
TAAGGCCGCTTAGGCTAGGAGTCCTAAACGCGCAGGGCCGACAGAGTATG
AATATTGGGCTTACCTGATGGACTTTCGGGAGCCAATCTATCAAGAGGCA
ACATTTAGTGGGGAGTGGATGTATCGCTCTCAAACTAGCCCTGCTCAGAG
AACTTCCTACAAAAAATGTCCTTTCCACCATCCTGTATCCGTAGCCCGTT
AGAGCGTGAACAATAGCCACGCTCATCTCGTGCCTTAGTACGGTATTTTT
ACACTGCTATATTGCACCTTCAAACACGCGCGTGCTTGTTTTCTGAAGTG
TACTGGCCAAGCAGTCGGACGGGAGTACACGATACGTGTGCGCTTATACA
CCCGAAGTCATATAAATACTGCAAGACCCTGAAGGTTGGGTTGAGTTATG
CGCCGGGTTACACTGGCATCTTCCTCTTCGTCCTGGGGGACATTCGTCGC
CGTTGAGCTTGAGCCAAGAGGCCCCTCGCGGACTCTTCGGGCATAGGTCG
GGACAAAGATGAGTATAACCACTTATGCTGGTATAGCGACACGCGCTCCG
TTAGGGGTCACAAGACTTACTACGGTCGCAGAGAGGTGTCGTCGCTAATC
CTGATTCTGTCTATCTCCTCAGATTTTAAGGGATGTTGCATAAGATCGTC
ATTATTATGCCCTTGGAGTCCAAAAGAAAAATAGCTCACATCTACAAAAT
AGGCCCTGGGAGTGAGCTCGAGGGCAGCCGTGCTACTGCCCCAACACCAC
TCACGTACTGCATAGCATCCTCCGGATGACCCACATGAATGTGTTGTGCA
GCAGACCGTTAGGCCAGAATACTACGGAGACGCTTCAACTAGGCCAAGCG
GGACTCCTGGTTACCTAGTTTAGACTGATTATCCGCGAATCGCGGTATAG
GCAAGGGAAGTAGACGGAAAGCCCATGTGGCAAGTTGTCCTTTGGGCACA
CTCTTTGTAGTACATTCCTCGGTTGACGTCGGCGACCTACAAGCATCGGC
TGGTTGTTGCACTGTCGAATTCCCCGTTCCCGGCACTAGAGTGCTCATCC
ATACCGAATAGGTAGACCCAGTCCCTGCGCCGCAACCAATAGAGACTTCA
AAGTGCTGACTATCTTCTGTCACACTGCCGGAACGCCAAAACGGTGACTA
CAGAGACATTGAACAAGATTTACAGAAGTAAACACTGCTTGTACCATCGA
TTTTCAAGGCAGAAGTTTTGGAGGAAAAGACCAGAAAATATTTTTAATTT
ACGACTGGCGGAGGACGCTCGACTGGCGCCCATAGTATTCGCCGAGAACC
CCATTGAGCCAACGCGGCCTTTCCTGCACGGCGGTCCCAACATGCTGACG
AAATGATATGTACTAGCATATACATTATCCCCGTATCGTTGCAGTAACTA
TAAATTTTTAATACAGTCAAAGCAACTCGCGCAACCAGGTATAGACGGAG
GATCTGATGATTCTTACTAGGAGTAACTATTGAGGCGTCTTATTCGATTA
GTAGCGCTAACGCCTATAAGATGGTAACACACCCTGACGCAGGCTTCTCC
ATTCGGTGCCTCAGTCCTCATACAACGATTTCCCAGATGAAAAAAATGAG
TATCACTATGGGACCAACAGACCCAGACACAAGGCAGCAGTCCGGTAGGC
CATTGTACATGGTGACCCTGAAGATTTGTTCTCGGGCTGACAATTTCGTA
ACGAAATTTTGTTATCTTTGCGGGAGACGGAACGGCCGAGCATGGCGTGT
GGACAGGGACTTTTTCTGGTTGTGATATCCTGGCGTAGGCTCGTTCAGCC
ATGATCATATACGGCTTAGAATGACGTAGAGCGAGCGGCCACGACTTGGG
TTACTGCATACCCTTCGAACCTAGCGGTAATTATGCTTATGAGACTTCCA
CGAGCCCTGGAGGTAACTTAGAAGTAGACGGCGTTGACTGTTAGACTTCA
GCCTTTCCGGTACGAGAAGGTTCGCGGATGTCCGCTCTTATCCCGAGTCA
CCTAGTTGATGTACATGCCTAATCTCTCGCTGAGTTTGTTGCTTTCATGC
GTGGTAAAGCTTGTAGATGCAGGGCCGCGCGTACGGGACACATATACTAA
TGTTTGCCGGCTCTTGAAATGCCTTCAGTCTCGTTCAAGCCGCGGAGATG
GCATATAGACCAAAAGCACCACGAAATCCTTTCGGTGGTGACCGAATACA
TCTGTGGTGCTGAAGTTAACTTCTATCTACTGTTCTGTTAGGGTGCCGCC
TGTCTTTGTGAACAAAGTGTCAATTAGAGTAGGACTCCTCACATGCAATT
GAACACTGTGGCCGAGCATCAAACATCTTGGAGATTTCAATTCCCCACCC
ACTATTGGAAAGTTTCACTAAGTGCGAAACGGACTTTTGAGTTACCCTCC
GATTCGCGTGCCACCGGCCGAGAAGTTAATGTTTCTTCCAAAAAGCCTTT
CCATTGTCACTAATCCTTGCTTCGGCCCGCTCTGTCCACGAAGATTGGTA
ACACGCGCATTTGATCATGTGCACGCCGCTCAAACTCTGACCGTGTCGCC
GCTAAAACTAGACGACCGTGAAGGATATTATTTCCTTGGGAGCGCCCATT
AAGTGAACTAGTCACAGCAACTAAATTGTGCAAGTTGGTTAAAACCATGG
GATATTGGAAATACCTCTAGTCAGAATGGCTCGGTCAGTAGGAGGTCACG
CAAGGTAACTCCCGTTTCGCAGCGCGTAGTCTCGAAAGTAGACGAATACG
ATCTCTACCCAGACGCCTACCTCGCGGAAATGGAAGGTATCTGGGTTAAT
AGGATGCCACACGTGGGCTGGACCCAAGAAGCCACGCTGAGGAAGGACGG
ACTGAAGCTTGAACAACAGGTTGGCCCGCATTGAGACAGCCATCTACAGC
TCTACCATCTAATATAACGTTAGCGTAGCAGTCTTGTGACACCTTGACGG
TTAGTGTGACTTGTATTCCCCAAGCTCGTCGTAAGTACTACTCTTGATAG
CGGGCATCGTTTGCTTAGGGGAGTCCGAATCTTTAATCACCATGTTTAGC
TTCCGTCTAGGATTATCCTTTTCTATAGACGGCTGAAGTAGGAGAGTCGC
GAACTATTGGCGCAGAAAAGCGTCTAGTTACCTCCGTCTTTCCTCAAATC
GTAGTATCAGGGGCTAGCCCCATAAATCATGGCGGATGTTTTTGCGATCG
GTTACAAGGATCCTAACGACAAAACTCCTGCGAGACTGCTCGAGTCACAA
CCTGGATATGGCGATGTATACACCCCCCACTGCGAATTGTTGAAATAGGG
CAGCACAGAACTCCTCATGCATTAAATCACTCTTGATGGTTGCATTCATA
GGCTTAGTTACCTCTATCCTGTCCATACACCCTGTGAATCATAGTCCCTC
CAGTCGGCTGGAGCAGTTAGCAACAGGCTCACAACAGCCGACACGAACAA
GTCACACACAGGATGCGCCAGTTCGAGACCGATGTCATGCACCCGTATAC
GGACGGCTGTCTTTGTTTGGTGTAAATCATCCGGGCGATGCGACGCCGCT
TCGGTGTCTCACCTCACGTACCCAGAAAGCGTCGGGCAACTCGCCCCACA
CCGGAGCATTCTGGACTCCTTCACCGTCATGGCGCCGGCCTCTAGCCATC
AATTGGTCAACGAGTAGGGTCAAGACGCGTTATTATTGCCTAACGTGCGC
GTGATATTCAGCATTATATGCGGAGTTTCACCCTAGATTTAGATGGGGCG
CCATCAGCTGATGAGTTTTCCGAAACAAATTAATCACAGGGTCAACCCGC
CAGTATATCTGCCATCCTGACGAGTCGGGACGTCGGCCTGGTCTGGGCGA
GATGGAAGCGTATCTCGTAAACGGATAACTACGCATCAGCAGACGTGGGA
TTCATAAACACGTTGACCCTAATGGCATTTTAGCTTGGACTCGCACCTAT
ACGTGTAGTCATTGTTTGTGACAATTGTCTATGGCGCAGGAAGGATAGGA
ATGGACGGCTCACACGGACGGTAAAAGATGATGACGCAAGAGTTGGGTGT
TCGTAACCACCTATGACTTTCAGCGGATTTTAACATACTACTGACTCTTC
GGGGTCGACGTGTTACGAACAGTATACCCTTATGTCAAATACTAAGGCCG
CTCTAGGCCTAGAGTCCTAAACGCAGGGGCGACAAAGTATGAATATTGGT
GCTACCCTGAGCTTTCGGGGCGCCCATCTATCAAAGGCAACATTTGAGTA
GGGTAGATCGATTCCATTGCTCCCAAACCCGCCTTGCTCGCAGAACTTTC
TACAAAAATGTCCTTTCCACGCACCGGTGCGTGCGCCCGTTACGAGTGAT
GGGACAAATACCCGCTCATCTCGTGCCTTATTACGGTATGTTCGTACACC
GCTTATTGCACCTTCAAGCACGCGCGTGTTGTTTTTCTAAAGTGTAGCTG
GCCAGCACTCCGGGGGGTAACGAACGGTGCGCAATAACCGGAATGTATTA
ATTATATGCAAAACCCGATAGGTGTGGGATGGTGATGCGCCGGTTTACCA
TGCTTCTTCCTCTTCTGTCCATGGGGGACTTTTTCGTCGCCGGTAGCTTA
AGCAAAGGCCCCTATTCGCAAGACCTTGGGCATTTGTCGGAACCCGCGTA
ATTGCCAAATCCCTATTGGGCTGCGCGAACGTACCTATTAGTCTAAGTAA
TTTCAGGGTAGGTATTCTCAACTTTCGGCACCGTTAGAGTAAGCCACTCA
AAAGGACAGAGGGTATAAGTCCATCGACTGCCACATTAAATGGAGTCCTC
ATGCTTGCCAGATGGCGAGCAGGTCAGTGCCGATACGCACTGATGCCTGT
CTGGATAGATAGGTGTGCCTTTGGAAGCCAAACTGCTCGTAACTGCGTCA
TGGCGTATCGAAACTAACCATACGCAGGCGTATTAGCGGCCATATCCATT
TATCGTGCAACAGCTACAGTGGCACAAAGATATCCAAGTCCACCCCCAAG
ATGACGAAGTAAAGTGAGACATACGATGTATGGTCTACCCCATCCCGACC
CTACGGAAGATTAGTACGCCGCAATTCCAAATGTTTGGTATCGCCTTTCA
TATACGTAGTCTGCCCTGCTAGAGGGTGATATATACGGTTCGTAAAATAG
CTTTTCACCCCCCATGCGTCAACTTATGACCTATTAGAAATTGATGAAAT
CACTGAGCGTCTACCTGTGTTGTAGACACCATGTTTGGACTCATCCATCG
TTAGGCTAAGGATGAAACCGGTCGCCCCCGGGATTCGTGAGGTAGACGTC
AGAGTGTTGACTTAGCCGGAGTCCATGGTTGAGAACACGAATCTTGGATA
GATTTCGGGATGTAGTCATTAGCACGGCCAGAATACAGGGGCCCAGAATA
AATAAAAGTGAGTAGGTCCGTAGAGCTGATAGAGGGTCGCCGGAGTCTTT
CTCAAACGGGTTATCCAGGCATGTGCTTGAAAGACCTCTGTCGCTAAACG
GTAACCCCTATTCCATTCTTTCTGCTGTACTGGATTATCGATTGATTGTA
TGTTTGGTGGCGCATGAATGCACCAGACGAGACAGCTATCATGCGTAGTT
CTCCACCGACAGTATTTGTATAGACTCGACAGGCTAGTCTCGGTAGAGGG
GTTTCAGGTGAGGCTGGGGAAAGCTCCGACGCCATGAGTTATGTCGGAGG
ACCTTGCTCCGATCAACCTAACGTGGTTCAGAGACTCCTTAGTCACAGGC
TGGCCTGAGATGTGTCATGATACTTGCGCAAGGCTGTCAGTCACTTCGCG
GGAATACGCCCCGAGATTGGGGGTCCAAGTCGGAGTCTGTTGCAACGGAA
CAGTGACGCGAGCCATCATCGTGCGAGAAAAAGGAATCCTGGAAGAGAAA
TGCTTCGTTACTCGAAGCGTCTGGCTGTGTCGAACATAAGCGAGACAACA
GCTATCACAACTGACTAAATCGACGTCACTCAGCCTAACTCAGGTCGCTT
CGTCCTCAAGCCGCACTCTCAGAAAAAGGAGTCAGTTCCTCACTTTCTGG
CCGCATCTGAAGTAAGTTGGATACATCCGCGATAGGTGGTACTTAACCCC
CAAGTGGAAAATATCATATAGTATACATGATTAGAATTGCTCTCATCCAT
GCGACACAATGAAGGTCATTTCTCAAAACCAAGGCGGCCCCTGCGACGGG
GCGACCCCGCTACCTGCGCTGGAATTCCACAAGGCACCCCTCGACGTTGA
AACTCCCGATGAGCAGCATATGCCTACACGGCTCCACAAAACTTTCTTAT
CTGACGTCATTGGCGTCTACCTCCGTTTACGATACACGCCAGAACGAATT
CAGGCTCACGTTGTTCCGTGTGGACGATGTGCAAACAGCGGAGAAATCTC
CACCAGACGCTAGACAAAACGCTACGAGTACAAGAAGAAGTAGTGTGATC
GGAGCAGGAGTACGGCAGCATTCGACAAGGGCACATGTTCAAACGAAAGG
CCCCGGGGTACTTGGGGCTAGGAAATTAGATTTGCGAGAACTCTATGGAC
TCTCCGCCGCTTGACAACTGGCTCAGGGTAGACAGGTTTCCGGGTAAGAC
TAGCCCCGCCGTGATCTACCTCCCACATTATCGATAGTCAGGAGGGCCGC
CGTTGTGAGGCCCGACACTGGTTATTCAAGTGGTGATTGCAGAGCACCAC
GAAAAAACGCTATTATTTGGGAATAAGCAACACGATTGGGGCGTGGTGTC
CTAATAACTCAGATAAAAATACACGGATTTCGAGGGTTTCAAGCTTGTGT
TCTCAGTCTCCCGGGTTCTTAAGCTCAGAGCAGAGCACACCCCACTGCAC
TGCATCTATGGCCGCTCTGTGGGTGACCCTTTATACAACTAATGGTAATG
ACATGCTAATCCGGGGCGACGAGGGCGCTTGATACATCGCCATAAACTCG
TAGCTACACGGTAGGCGTGCGTTCTCGACGAGCCAACGAGATCATTCAGC
TTACCAACTTCATATCTGTATCCCACCAACTATGCTTATTGATCGACTAT
TTTGAACCCGTCTGTACATTGCCGGCCATTACTCCACTCCAAAACTGGCT
ATACTGAGTATTCTATTTTCTATGCGCGGTCGCAACTTTCTGCAGTTCGC
AGCGCAACGGACACATATGGGCTCGAAGCATCGGACCACCAAGCTGATTT
TACTCAAACGATAGCTGTCCCAACTCAAGCTATGCGGGGACCCGTGTTCT
TTTGATCATATTGAATCCGCGAGTCCCGCTTCGAACTGAGAGCTTCTCGT
CGATCCAGCGGATGCGTACCCATTGCCTTGAACCGCAAATAACCGGCTAC
TTCGACTTCGTACTTACAAGGAGTGCCCGCTCCGTGTTGACACCCAACTA
AGGCACTCTATGTTGGAATGTGTCTTCCCGTCTATTATCTCTACAGCGCG
TACGGCGATTTGGTGTTCTCCGGCTAGGCTCAAGTTGGGGGTAGTACATA
GGAGGTTTATGATAATTCAGGCATGGTCCAAAGAGGCGATAGTGTTATCT
CGCTGGCTGCGTAATGAGAGCAAATGTTCCACAAACTGAGGGTACGAACC
CAAAATTCTATTTAATCTCTACGCCTGCTCGCGGCAACTAGTATAGTCAC
AACCAAGTAACGAAATGTAACCCTTATCTACCTTGCACTCCTAAGTTGAG
GGCGCAGCATCCCGTAGATTCGCGCATTCTTCATGATTTAGCTTAGAAGC
ACAGTTAATCGGTGGGGTCCAGGGGTCTCGCATTAGTGTATGCTAAGCCT
TGCACTCGAACAAGTCAAAAGCATTCTCGCTGGCTCCCGTCTCGCTCGTA
AATATTGAAAAAGGTGGATTACGCCACGTCCCAAATCCATCAAGTGTTCT
GTAGGTTCATACCGCAGCTATTGCTATTTATGACTGTCATGGGGGTTTTT
GTTATATGTTCCGTGGGTAGTTTTTTTACTACATCGGCCAATTAGTCGTA
AAGTATGACGGCGTGCCGCGTAGGGTCTCCTAGCGCAGGCGATCCGTTCG
CGGCGATGCTATAGGGTTGGACCGTCCCGTCCGCCACGCTGCTAGTTGGT
GTTCTTTGTGTGACCAAGTTGTTGACATCCTTATGTGTAGCAGACACGCA
AGGATAAAGTGTGTGGCGCCTAGACGCTGAAGACGAACCCCATTCATTCA
ACGAACCAGTCTTGGCCGCGTATCTGTCCCCCTGATACTGCGTAGTATCA
ACTGAAACTTGTACTATCGGCCGCACGTTAGCATGCATCATCATAGGGAT
AGTGACGTAGGGCCTGAGGCGCTGGTCAATATCTAATTAGTGCCCTGGGT
ACCATGTGGCCTGGGTCCGCTTGATTCTTTTCTCGTTCTAGGAAATGGAA
CCTATAACGTGATCAAACTATATAATATCGTAGCGCAGAACTAGCACTAT
TTATTTCGCCAGCCCCTAAAACCGGGCTCTCTTCCGGCACCTTTTTAGCA
ATCTGGACTACCTTTGCGGTAAGATAAACAGTTTCGTGTTCGCGCAAACC
CTCGCGAATAGTCGCTCGCGGGCCGTGTAGGCTCTAACCTACGACTGAGT
CGAGCGTCTAATTTAGGTGACCATAGATTGGCAACCATACCTTGACTAAT
CGCTTCACTAATTTCGCAATAAGAGTTATATATAGCCATCGGCCAATCCC
CGAACTCAGGGTAGTATCGGGGTGGAACATCGCCATAAGGCGTGTTGACC
CCACCCGTCTTATGTTTCAAGTTCATTATTTCCAAGGTAATCACATGGAG
TCGCCCGCTAAGTTTGCAAGAACCAGTGGCATCGCCTGCATGTCGTACTG
GGAAGAGCGAAAAGGCTGCTCGGAGGTTCATTCGATTCCCAATCAGCGCC
GGGTCCTCACAAGAATAATTCTTCGGGACGCGTATATGATAGCCTGCACT
TCAGGCTACTATTTTACTCAACTCTCGTTCTACGTACTGGCGAGCATTCA
GACGATTAGATAGCTATCTCTAGTTTTGCGCCCAAATCACCCCAGGTTCC
TCAATCGCGTGCAACGCTTAAAGATAGCTCTACTCCCTTGCATCTCGTGA
AAGAGGAGCAGACACGCAGCGCCCCGATGGGATCCGGAACCTCGTCATAT
GTTTTCTTATATCTGAATATTCCCGCTCTCTGTGAGGGATCAAGCTCTGT
CAGGGACAGCGTCCCCTCCAATCGAGGGGGGTCGAGCCAGGCATCGACCG
CCCTGACGTTCTGGAGTCTAACAAGAATGCCTGCAAATCTCGCGTCACTG
ATTGGGTACGCTTTGCATCCCTTCGTATTAACGAGATGCCGCGGTGTTGA
GGGGCCTAAGCCAGACACCCCACTAGGTATAGGTGTCGACTGTCGATCTA
AGGTGGCGCTTAAAATAGTATTCGTCGCCAGCAACGAATCAGGAAGCCGT
TATTAAGGATTGCAAACATTAGCCCGCACTGGGCGATTCCGGGACCGGAA
AAGACCCGCGTCGCTACGAGCGGGGGCGGCCCCAAAACACCTTCTGCTGG
GGTTAGCACAAACCCATTGTGTCAGTGTGAAACACCTTAGGACGAGAATG
ACTATAGTGAATCAGGCTCATTCGGGCCTGGTTTACTTATAGTAAAGCGA
GGAGTAAGCTGAACGGGCCCCGCGCTATAGCCGCTCGCGTATTAAATAAG
TTTTCTCGTCTTTTGCAGAGAACTCGACTACCCGGCAGCAGGCACACGTG
CTTCAGTAGCTAGACAGGCGTGGTCAGTATGTTCTCTGTTGACCGCGTGC
TCAAGGATCCAATCGGCAGCCTTTTTCATGCTCAGATCAAGAACAATTAA
TCATGCCGACCCACGTCATATTGGAGCACAAACCTATAGTGTGACTCATT
CAATCATGTCTGGCGCGTTCGCCCGCCTTACACTGTGCGTGCGTTGGGTA
GTCTCACTCGGTCTGTGAATTTTAAGTTTCCAACCACAAGACACTTGGTC
CTGTGAACTTCACTCTAAAACGAACGCGCAACAATAAATGTAGACGTTTT
GAGATATTTACACCCCAGAGACTGGTTCTTCCAGACATCCAGTGGAGATA
GGAAACGCCTAACACCACTAACCTTTCTCTGGCAATGAGCATGCTTGGTA
CAATCCACTATCCTTGCCATTAGACGCAGCTCTTCCCACTCAGTAGTAAG
AAGTTACCAACTGCCGGTGTGTAGCCTGCTGGAAGTGGGGCATTCGAGCG
CCCATAGTAGGTTTCTTGCCGTGCGGCCAAATCAAGTGTCCCCAGCACTT
GTAGATGTATGGCAGGACTGAAGGCAGCTCATCTGGGAACTTGCCATCCC
ATTCTTTTACTACTTCTCCCTCATATGTTCGTAACAGTATTGTAGTCCTA
GTGCGACCTTTACGGCCTGGCTCCCTAGGGCGGCCACCATCGGTCAGTCG
CGTTGTAAGTCCCATAGGCTGAGTCCTAACAATGATGTTGCGTGCGTACA
CTAAATGCGGCTCTCCCGTTGATACTTTCTTGCTCACGAAGGGCTGGACA
TGTATGGGAGGGAAAACAAGCTTACCCCCGGGGGAGACTGCATCACTTCT
GGGGGAATCCGCACCATACTGGAGGTACCATGCGCGCTGCCACTTTCTAT
CCGGCATCGTGTTACTGTTACGATTGATTGGGGGCTACCAACTGCCATAT
TCTGGCTGAGCTCACGTGCGCACGATAGCCCTACGGAACGTCAGACTGAC
GGAAGCCTGGGTCTTCATTGAGCAATGCTCGTGTGAATTAATGCGCTACA
TACGCCCTGTGTTCATTATTTATTCCTTCCACATAATCAAGCTACCAGTC
TCGAGCCGCAATTGAGACCTCTTCAGATAGGGCGAGTGATCGCGTCAAAC
TAGTGCTTAAACCGGAGCGAGGCTCCTTACGCTTTTCGGGCGATTCGAGC
CGATGAGCTAGAAGGTTACGCAAAGGCGGGTTAACTGTATTTCCAAGCCC
CACAGGTTTTCGTATGTCAGGATTCATTCAATGTCGTTCGATATCGATTG
AGGGGGCAAAGCGGGGGACTAAATCAGCGGTCCCGCTCTCAAACTTGAAA
GCATCTTGGTCATTCCATCGGATGTTCGCCATTGCCGTGACCGCAAATGC
ACGGCTACTGCAACCTGTCGTTTACAAGGAGTGACCGCACGGTGTTCACC
CAAAGTAAGACATTCTAATGTTGGATGAGTTTCCACGTCTATGTCTCGTT
ACACGCCAGGCGATTTGGTGGTCGACCGGCGAGGCTCAGTTGGGTAGTAC
ATAGGATTTATGCATAATTCCAGGCAGGTTCCAAAGAGAAAGTAGTTGTT
ATCTCGAACGTAGCGATGCACCGTAGACGGGGGCAGACCAGCGGTAACGT
GGAGAACGTTATGTCCAAAAGCAACGGATGAGCCTGTAAGTGTGTATACA
GGTACCGCCTAGAAGAACGGATAGCCACGCGATCGAATCAGTCGTGTCGG
GGCGGCCAACTTAGACATACGTGGGAAAAGACACGCCTCTTTGGAAATCA
CGGCTTTAGCTAGAGGGTACTTCTGTGCGGTTATAAAGAAATTGCACATA
TGCGCAATCTATTGCATACGCAAGGGCGACGCATGGCCGGTACATCCTGT
AACCTCCCTCGGGTATCTTTGCAACCCTTACTTGGCGGCCGAATTTGCAC
GCTAACATCCATTTTAATCCACGCGGGCACACGGCGTCGGAAGACACAAT
CGCCTTTCATGACAAATTGCAACTTACACCTCCCTGCCGGAGTAACTGTC
CGATATGTAAAACATGGTGCGTGTGCTGTAGCTAGCGATTTGGCCCTTCC
GGCTGGAGGGGTCATTTCCATTGACAGCAGTCTTCTATGCAACCATAAAG
ACTCAGAATCGACCGGTCGGATTTTCCTTGCTTAGGTATCGGCATCTGTC
ATAAGACCGAATGGTGTCCAATAAGGTAATGGTCCCATGTGATTTAATCG
TGATCCTTTGTGGACAGCGTTGAGATACTAATGTCCAAAGTCCGATCGCG
ACAAGATTAAACTCTTGCACACCACGTGCTAATACCCTTTCGCTGGTATT
GAGAGGGAAAGCTATACCGTAGTGCGGGAAGCTTTGCGCACGCATAACAG
ATTTGCCTTGCGACTATGAACGCCTTACGAAGAACCTTTGTCGAGCCCAC
ACCAATGAGCTTACGGTCCCGCTCGCACTAAGTGTCTTCCTCAGAGAATA
CCTAGTCTGTGCCCGCCCAGACAACCAGCTGCGATTAAGTCGGATCTCAC
TGACGCTACACGAGAGGCCGGGGATATTACGGTTGTCGCGAGGCTTGGGG
GGATCTTAGGGCTTGCTGTGCAAATGGTCCTTTCCGGTAAGAGGGGGATT
GCCCGTTGCCTGCGGCCACCAGCTCAAATCATACACTAATGCTGGACAGC
TCTTCGCACTAACCAATAGCCAATAAAGACAGTGGCTGGGCTCTACGCAT
TGGTTTTCTAGAAATAACCCGATAGTACAACCTATCAGCCCCGTAGGGCT
TCGCTGTCGTTTAGTGCAAAAGAACCCGCCAAGTCGATGTCTAGGCTAAC
TGAGTTTCTCCGGGACAAAGTACTTTCCTATCATGAATTATCGGGCTGCT
CTTACGATAAGTATCTGCGAACCAACCCCCTCCGTCACATATCGGTTTAA
TCGTGGGGCCCTCGGCCATAAAACGAGCCCGGGCAAGGTCTTATGCTATC
GAAAGCAGGAGCAACACTGGTGGGCTGTTTCCACGCTGCAAACGGGAATC
TGTCTGTCCTACGAATCTGAGCACCAGACGCACTCACGTCTGGAGTGGCG
AAGGGCCGGGGTATTTATCACCACATGGTAAGCGGCCTTCGCTGCTTACT
GTCGCATATTATCAGCTGAGCTATTACCGCCACCCCCTGTCATCTCCTTT
CACTTGAACTTTGTGTCATCGGCGGCCACTGGCCCTCTGGCATTGACTCG
GCACGACTGAAGGCTTATCAGTATATCAGAAGGGTCTGATAATCCCTAAA
CCGTGGCGTCCGGAGTCGAGGGGATCTGTGGTCGCGAGGGGAGTCAAAAC
ACTGACGCTGGCAATACTGACAGTGGTTCTTCGGCCAAGGGTTTCTTGAC
CAGTTTCTGAAGAATCAACCAACGGCGAACGCTGTCGTATAAGGGATTAT
GGGGTTAATATACCTGGAGGTCCAGAGAGGAAGTACCTTCTGACGGTCGT
AGGTGTGGGACTGCTAGACACAGGTTCGACTAGCGAACGGGAATCCTGCC
TTCCACAGCTACGGAGGCCGGGGAAAAAGAGACCAAGGGTGATAGCGATC
ATAGAACTGGCCCGAAGAGTCTCATAACTCCGCGGTTTGCATAGCTAGGT
ACACATTTTATTCACGACTAATTCTGCGCCTAAAGATGCCGCTTCTTGAG
GAAAGGATTGCCTAGTACTCTCAAGCTTAGATCGGCACAGTGCCTACTCC
CCCATGGAAGTAACTTTTTCAGCGTGAAGGCTCGGTGTTACCCTGCATTA
ATCGTCCCCCTAGATTCCCGGGGTGGGGGAACGGTCCTGCGAACAGAGCA
GGTGTTGGCTTAGAACCCGACCGGAGAATGACGGGGCAAGCTACGCACCC
CTAGTAGGCCCTTTTGCCCTTCTGATAGATGGTCAAGGTGATGTGGCCTC
GCTTCAACAAGCCCGACTAGATGACAGTTATACAATGTGAACATACTCGA
CGAAACCGCTCCAAGAAGTATGACTGCCGTTACTTACCGCCTTTCGTTAT
TTAAGACGTTGACGCCCCACTAATGGACTATACATCACTAAACTCATGTC
CGGCCGTTCTTTGATACCGCACGTTTTTTAGGTCTATTGGGGCTAAACGA
CATTAAACGCAAACTCTGTGGTACCGCAACTTGCCTCCAGGAAGCCTGTC
TAGCGCAGAGCTCAGATTCGAGCCATACGACTAGCAATTGGGTAGACGTA
TCTGTATTTCACAATCGACGCCATTATCTAAGCCTACCTTGCAGGTGGAG
ATGAGTTCACTAGCTATGCTAGCCATATGCAGACTGGGTCGTTCCTCGAC
GAACAGCTACCCTTGCGACAGCCAGGACATTACCTTACCGATTTATCACA
GGGAACCGCTTGTTAGGTAGGGCATCTAAGTTCTGCAGTTTTCCGTGGCG
CCGTAAGTTTAAGCATAGAACTAGTCCAAAACGTCACGTACCCGCTGGTA
GGTCAAACCCAGGGTAATGTCGACACCCATTATGTGGTAATCAGTGATAA
GGCCAGGAGTAACGTATTAAACACGGTACTTTAATTTTGCAAAACCGACC
CATGCTGCGAGACGAAGATCCGATTACATACTCGATTACCATCAGTTAAA
CTCATTTAGCGCCCTGATGAACGCACTCGGTCTCTCGACTTAGCGTTACG
CGCTTTCGGCGTCTATGAGCTGCGTACCCCTTATAGCAAAAATGTCAAAC
CTTGGCTGGGGACGGTCTAATCCCCGTCCGAGGAAATTTTTCAGTCAAGC
CAGTCTCGTCCCGTCCAAGCTTGTGGTTGACGATTTGCCTTAATGAGTCG
ACTGAATACGAGAAGACCGTTTCGAACCGAACCTGATCATATTCGGTCAC
GAAGATCGCTAGCAGACGTAGTTTATTACTCCTCGATATTTCTCGTGTTG
CATATTACGTGGACAGCCCAGTCTTTCACATTTTGGCATACTCTACCCCC
AAATACCACCACCAGGGCGCACGTCGCCTCCTGCGTTTAGATCAAGAGCA
AGCGTTTCTCATCCTGGCGGTACCCCGTGGGGTGTGTACGGCTCTCATTC
ATCAAGATCTTTCACATTTACCTAAGACCGGGCATACGAGTTGACTATGA
AATTTCGTCGAACTTACGGAGTAGTCACACAATGTGTAAGCTGGGAAAAC
ATCATCCCTTTAATCCAGACAAGGTTGTAAAGAACGCGAGTAGACCGTAC
TGCCTGATCGTGCAACGTCGTGGTGAGAATCAAGATCCTCCCACAGTGAC
GGCAAATCAGAACTGTAGGCCTGTCCCTAGAATGTGTTATCCTCCAATCG
CGCTTGCTGGGCATTTAAAGAAAAACGTGTGCCTGAGAGAGTCCCCATCT
CTGACCGCAAAGCAAAAGCTGCAAGGCAGCCCGCTGTTAACTAACTATGT
TAATCAATCATCTTTAACAGCAAACTTCATTAAAATTGATTGGAGGGCTA
TGCGCGCGGCGCAGTCTGGCCCGTTACTGATTTCGCCTCATCGTCACATT
GCAATTCTAAGAGAAAAGTGTGATGACTTCATGTCCATCTTCTCTGAGGT
CTTGGCTAGCGCCAATGCGTAACCGAGGACAGGACAAAGATCGGACTGTC
AAGACCAATCTTGCATAGGAGCTGTACAACAGACTGTCTTTGCGTATACT
CTGTAAAAATTGGAGAACAAGGTACTAAACATAGGAGGAACGAGTCGAAA
CCTCGGGCTAGCGTGGTAGCTAGCAAGATTCGTTCTTATCCCCGAGCGAG
CTGCGATTCCTCAAACCGCCTCGTCGGGAATACTGATGTCTAGGTTTGAA
ACTTTAGTCAACCCTGGAGATCACTGCGTGGTACGATTAATTATACGAGG
ACCGCTATGGTCAGGACGTGGGTCCGCAGTGTCACTTACACCAACCCAGT
CCCAGTCCACCTTCCCGAATGTTCGCCCGGTGGGCACACAGAGAGGAAGT
GGTACCGTGGCGAATTAGTAGGTAAGCGTCATTTCCCTTAGGGTCGTAGG
TCCCCCTAACACGTCTCAGTCGTAGCCCCAGTAGGTGCAGGGGTTTGTTG
CCGTGAGTTCTTGCTATTTATCGAATCTGCGCTAACGCAGCGGGAAGCAC
TCGCGTCTTGTAATTGTCGACCGTACAAGGGCGCCTTTGATGACAGGTCA
GGTTTCTTATGGCTTGGTCATTTAGTACTTGAAGGAGACATCTCTTGGCA
CTAATTGCCGCGTTATAAGGCCTCATAACGATAACCGCAGCACTCCGTTC
CCTTTGCCGCGGCGGGCGCAAACAAACCACAACTCGATAAGATATCGGGC
TGCCCGTATCGAAGTCATAAATCCGGCAAGTACATAAACACGCATTGGCT
TGGTTCGAACGAGGCATCATACCGAGGCGTCTTTCCCGGGTGGGCGCCAC
CCGGTGTTGGCCTGTAACTAGCGAAATTCAAATGCCTTTCTGTAATTATC
TTTAAGGTGTTAGGATTTCCAAACAGACCCAACTAGAATCGCGACTTATT
GTAGCCTCACCCTAGGCTAGCCCCGTATGGTCCTACTGTGTGCAGCCACT
TCTAACACGAACCGGTTCGCCAATCATGCTGGCCCCTGCCACTTATGGAA
CTTAACCCACGTTGTTAGTGTAACCTTTGTCGTTTCAATCATGATAACTC
CTCTTGTTTTGATCATTTCCCCCAGTGACTAAATAGCTAGAGCGATCTTA
AGTGTCATAAGAGATTATCCCAATTGTGTTCGATTCCCCAGTAGGAAAAC
GTAAGTTTCGTAACCGGCGGCAATGGTGGCGATCTCTAATGACGGTGCTG
CTGATCAAATCTTCGAGCTCTGAATACGGTCGAGATGATGTCCCCGCATT
ATCACGGTGCTTCAAGATAGACTTGAGGACGCGGTCACCGTTACCAAATT
GCTCTCTGGGCTTATCGGACCCGCTTATCACTTTACCTCCTCACATATAC
ACAAACCTGAAAGCTCCCAGGCGTCCCTCGCCGAAACTTTCGGACAATTC
ACCCGGCAACGACACATATTGTAGAAGTCTGTACTTTATCTACACCCAGC
AAGTGAGAATAGTGCACGCGTGACACTGATATAGCGTGTAGTGTTCCCTA
ACGTGCCTCGATACAGTAGGCACCGCAACGTCTCATAATTCACGCATGGC
GACTTTCGATGAAAGCCGCAAGGTTACCCCGTGGTAGATACCTGCTCCAA
TATTAATCTGTACAGTATTCAAATGGGCGGTCCGCAGATCCGAGGGCTGG
ATACTGCTCGATTTATGAGGCAAACCTAATTCGCTCAAAAGACTAACTAC
CAATCATTTAGCGTGGGTATACTCATGGCAGGTTTGCGTCGAATCGCAGT
AGGGTCCTCACATGTTAGTCCATACCTAGGACGGGATTTGCTAAACCACT
TGAAAAGGGACACGACGCCTACGCTGACTTAAACTTCAGCACACAGACGC
GCAAAGTGCTGGTTGTTCTGAGTCTCACTATGTGCGGGGACAGTACTAAT
GGGTCGCACTCTTGAGATCTTTGAGGTAAGGTGCAAAGTCGGCTGCGAAG
ACGCGAGTGAGGCGCTGGAAGTGGTAGGCTTGGATACATCTGTCAAAGGG
TATAACCTTCTGACGGGAACAGTGAGCACATCCGAGATATTAACACCAGC
AATTTGTTCGTTCATCTAGGTACGCGCCCTTTGGTCAAATCTATTTTACA
TAAAATTTCATCTCAGCAAAGCTCGATCCATAGTGGCTTCGATAAGGATT
GTCTGAGGGGCAAACGTAATGTAGCTGACCCAAAAGTCGCTCGTTACTTG
CACGATTTAGGCGGACCTCACTCTTCGGGCTCAGCTAGGAGTAGACGACA
AAAACAGGGGCGGGGAGAACGCCGGGGATTCCACTGAAGTTACATAGCAC
CTAAGTGCTACCTTACAATGTTCAACGGTAAAGATTATCACCGATGTATG
GATGAGGTTCTATGCGGCTCTACGAAGCGTAATTAGGTGCACATTGTGCC
TCCCGAGGGTCGCCTCGAGTGGTTTAAAAAATTTAGATTGCATGGAATTA
TGAGGGGGCCAAGAATCCCTTTAGTCAGTTGAGGTTGCGTACGAGATCAC
ATATCAAAATTTAATACACGGCTTTATGCTTCGGAACACGATCCCTAACG
TACATTAAATTCGAAGAAATGTACATAGGCAGCGTCGATCCCTTGAAGGT
ACTATTCCTCGTCACTCTCTCTCCCAATCGGCTAACAGAAAGTTCCGTGT
CCGATGCCTTTGTATAAGGACTAATGATCCGTCGAATCGCGATTATACAA
CCGAGTAAGGCGATGCGAGCAGTTATTGAGTTTGGCGGCATTGCCGATAG
AGGAAGGTCTTTATGGGTGAGAAACACAAGATAGGCCCCTGATGGATCAC
TGGTGGACCCTCCGATGGCCTGTAATGTCTCTCAATGATAGACGCAGGAA
GGACCAGAGTAGGTTAGTGAAAGACAGGTGCTAGGCAATTTCTGATGCGA
AAAACGCTTACGAGCTCCGTCAAGCACCCCCTTGATGACCTTCGGGGTTG
TTTTGATATTGTTTGAGCCCGTACGTCGGCGTCGGTTACTCTAGGGGGGC
TACTACTTTATCGGGACCAGACGGCTCATCTGATGTTCTAGCTCGGATCC
GCAGTCGTGAATTACACTATCTTCTATCACGATACCTCTGCGGACCCTTC
GAGGGGTCTGCTGAAAGCTACGACCAGGAGTCAATGACCGTCAGTTGTCA
AACGTCTAACATTTAAGCTCCTCCATGCAAAGTGCCTTCATTAAGTCCGG
GGAACTACAATCCTGTGAAGCACACGGGACTACCTGCAGACTTCATATTG
AGGAAGTAATAGTCGCTCGAACGCGAGCCTAGGGCTAAGAGCATCAGCGT
ACGCGTAGGTAGGTACTTGCTCAGCACAAGGGAAGGTTATACCCGGCTGA
AAATGATCGTTCCCTTGGGTCCCGATCGAGGGCCGCCGCCCTCCTAACCC
GTTACCGTACGCTGGTTCATCGAGTGTCGTATACTATATAGTTGTCCATT
CCGGTTACGCATACCCCCCCCCTGTATGAATATCGTCCAAGATTTATGGG
CTTCTTCGGCAACAACCCTTACCGGCAGATTTCCATAGAACAACCGACCG
GTTCGTCGTACCGGTTCGGCGACAATAATTGTCATCCGGGTCGATTGTTG
CCTGGATATTATCGCCCTGTTGGAGGGTTTGCTAAATTTACGACCATTAG
CGAGTCCTTGATCTATACACCAACTTCCGAGAAAGTCCTGCTCCTCCTAT
AATCGCGCTGCCGGCCCATGAAGTTAACATACCGGGTGACACGAGCATAA
CCAAAGGAGGGCCCTATACGTAAGCAGGTTACACTCGTGACGATGTCCCG
ACTTCGACAAAAGGCATGCGATACTATCCGTTGTGATGAACTAGGAACTT
TCGCAACCCTACAAATTGTCACTGACGCCTGAGGCTCGTAAGTTCGTAGG
CCTTACCAGAAGAGCCTCCGAATCGAAAGGTCTGTTCCATTGTCCGCCGG
TCGATGGGTTCCGGTGCATCCCTTTCTCTGGAAACCGGCAAAAGCTGCAA
TTCTAAGGCTTTTACGCCTTGAGAGTCAAGCCTAACCACGAATCTACAGT
AGGCTACATCGAGCCGAAGAGACTGGCCGCTGCTGCATAAGGGGTGAGGC
AAACCCCGACAAATACGCGTACCCCAGAAGAGGGCACTGAGTTTAGGGAA
GGTTATTGCGGTATTACTTTCACCGAGCCCCCATTAGTCTGCACACGAGC
CTTGCGCAGCCGGCGTCATTAAAATGATCGGGACCTGGGCTGCCATTGCA
GGCCTACCCCAATAGTTATTAGTTCATTAATGCGTAGACACTCTATATGC
CGTCCCATCCGTGGCCTAACACGAACCCAGGCACGAATCTTTTATCTCCA
GTATTTGCCAGTAGCTTGTGGATATGTGTGCAACGGAAAGCGCCTAACGG
CAATAAGTGCCGCACCGGTTTTATCGGCGCGCCCGCGCCGGGAGCAGTCA
AAAACAGGGAGTCCTCCTATTCCCATCAGACGTAGGTATGTCCCATGCGG
TTCCTAGCTGCCGGACCGTTCTTGATAACATGAAATGGTGTAGCACGAAC
ATTCATGCGTGACGCCACCCATGTGCCCTAACGTCTGCATAATAATTCAT
ACTACCAGTGAGACAGATTGAGAACTACGCGGCGTATGATAGGAACAGAC
GGCAGGTCAACACTTGAGCGCTGACGATAATGTCCACATAGAAGAATGCC
TACCTGAGATTTAGGTAACCTCAGCAACGCTCTAGCGAAACAGGCTTCTG
ACACATGCGGGTGTGACGAAGCGTGGACTGGCAGGGTCTTCAAGTGACAG
AGCCGATAGCGCGTTTGACATATGTAGAGTGCGCATCCGCTGCTGGACCT
CAGTTATCCGGTGTACGGCGAACTTGGATATCCAGAGTATTGCGGGTCAC
AGTAGCAGCAAGATGAGATTTAATTTCCTTCCTCAAACAATAGGCTAAGG
ACACGTCACGAGCCCCCGAAGTAATGACTGGCAAACGGCACGAGCAACCC
GTGTTTTTTGTAAAAATGATGCCCGCGCCTGGGCCTATCTAGTAGCACAG
AGTATTGTGACCCAAACTCCGCAAGGAGCAGCATGGTATGCATAGAGTCC
TGCGCTGTAGGGTATCCCTCGACGAAGTTTGTGTATTCTAAATAACATGG
GGACTTTCTGCGATCGGGCGTACATAACCCCTAATAATCGAGTAAACTAG
GTACGGCGTCAGGACCCCCGATGCACCCCGCCCACGGAGTATCAGTTCAA
ACAGAGTACCCCAAGACACCGAAGCGGTCCCGGTGCTACTCTGTTGATAT
AGTCATCTTCGACAAGTCGCGTTCAGATGATCTTCGACAGGGTGTCGCAT
GAGACTTGGTATTTTCGGCATCATGCATAGTTCCGGTCGAAGTAGGCGCC
AGCCAAGGGCAATTAACCACTTATGCCTAGCGGGTGCGGCCTTACTTATT
GGTTAGGCGCCAACGGTAAGCAATGTCCTTTTCGAGCTGGGTCGTTGCAC
GCGTCACACTTACGTAACATAACTTAGAAAAAACCGGGCTCTCGGTTAAG
ATACTTGCGAGCCCCCGGTAGTTCGACTGTAGTTCGACGCAGGGGTATCG
AACGTCAATAGAGGTTAGGCGGGGATCAGTCGTGTTCGGCATGGCTGAGC
AGTCGACCAGGGCCTCGTGGATTGTCAAGGATGGTGTCCGTGGGATGGAA
GCAATAGTATGGGGATGTGCTCGCAATCTCGGATTCGGGCAGCCTGAGGT
GGGACTGTCCACAAAGAGACGTCGATACCAGCTAAAAATCTGGGTCCGGT
CACAACCCACCTTGGTCAATGTTGGTGATCCAACCTGAGAGCTTCTTGCA
TAGTTGTGGCTTTTTCGTGTACGACCCAATTCCCTCGGTAAGCGCCTACA
AATGTTAAGAATAATATGCGTAGTGGAGAGACATGTTTCAACGGCGAAAC
GATGGTGTTTACTTCTACGCCCGAATACAACTGGTGGAGGCCCATTTATG
CCCGCATGTATGTTAAGGAAACAAGAATCATTGCTCACCGCGCACTTTAG
GCTGGAGTCGCTTGGACTAGCACTCAATTCCGCAGCATCTGAGGTCGCTG
CCCACGGACTCACGGCCGCAGGGGGCGTGGTGAAGATAGAAACCACAAGC
TGTCAAGGACGGCAGATCAATCTGAAGGATCTAAGTCGCGATGGTCTGGA
TGGATATTCATCCGATGCTAGGAGTGAAGTTCTAGCTAACGGAGGCACTC
GTCTTTCATGTGACGAGGGTACGTCAATGAGGACGCTATTACGGCGTACC
TCTCACTATCCCACTATCCCGAATCCGTGCGACTCAAAGACCGTCTGGAT
GCTGGCTGGTGTGACGGAGGGACGGATGCTCCCTGGCAGTAGTAGCAAGC
GCCTTAAGTTACTGACCTGTTGAAGTGAGATACCCGGGCTCCGCGTGAGA
TACTGAGGTTATGTATTCCCGTAGGGTGCCGACTGCGTGCCACCACGAGA
TCGCCTGTGTTCTAAATCAGGCATGGTTGTACCGCTCTAACGCCGCTTGG
CCTCGCAACTTCCGCATTAGATGGGTGCGTAACAGCGGATAGGAACGTGA
CATTAATTCAAAGAGCATTACAAGGCATGGCGATCCTGGAATACTATCCT
CGTCCTCTCCGACCGAATCGTCTATATAAGATAAGTTCCGTGTACGATTG
TCTTCTGATAAGGCTATGGATCCGTCGAAGTCGCGATTATAACAGGAGTA
CGAATGCGATGCGAGCCAGTTATGGCAGTTCTTCGGCTGCCGATAAGCAG
GTATGTTTTGTGAGAAACGACAAGATTTAGGACCTTATTGATCAACTAGG
TGGACCTCGGATAGGCCCTGTCTGTATCAATGTAGACGTTCAGAAGGTAC
CGCAGAGGTAGGTATTCAGTGAAAGACAGAGTGCCCGGCTAATTTGGATG
GAAATAAGCTTACGAGCTCCCTAAGCCACCCCATTCGATGACCTGGGGGT
GTTTTTAATTTTTGTGAGCCGTACGTAGGCGTTGGTTTAGCGCCCGAGCC
TTAGGCTAGCACACACGACTCGAAGACACTTAAGAAGCCACTGCCTGGTA
CTACGGGCGTGTGTGCTATGATAAGCCAGTAGCGGAAATTGAACCAGCCA
GATTGTTGTGTAGAGTGTAAGGCATAGGCAATCCCATGTCATCCTGTAGC
AGCACCCACTAACGGTCTCCTGTCCGAGAAAAAAGATGTTCATGGTTACC
TGATTATGGTGGGTTTAATAGTTAAGCGAAAGGCTGACATGTCCACTGGT
AACTGCTAGTATTAGCCAGCTTTACCACATTAGAATAGCCCCCTTAGATT
TACGGATGGGAAATTGGAGGGGTTTTACCCCCAGCAAATGCCGGATGGCA
GCCACCGATGGCGCAAGTCTTTGATGAATAATAGGCAAGTCTAGTCGACC
TTGGAGAACCAGTAGATGTTACGCGTCACCTCTCTGTGGATACCGCCTTC
ATGGAGGACAAAGTAGTGAGCGTATTCGGGATCGCCGAAAGGCAGTGAGA
GGGAGTTTTTATCTTGGTGACCTATATACGGGCGGTAATTTGCAATCATC
CTGGTACTGGAAGTGTTATACGATGACCTACAGTAGTCCCTAACGGCGGT
GTGCCAGAAAAAACGGGTACTGTGGTCACATAATGATGCAAGTGAAATGG
CGGAGGTCTTGTTGTATGATGGTTACCACTGTATATTCTTGTCATATCTC
CAATCGAGACATAATAGCCGACGGTGGGGACCTCGAACGTGGGACCGTCT
TTTTAGTGTAAGTGTCAGAGGACACACTAACACACCCAAAGCTTAAGTTG
GATGTTACATCGCCTTGAGACCCTGTTCCTGCGGGCGCGGTGCCAGAGTG
GCCTGAATACCGGTTTTCGTTTATCCTGTACGCAAGGAGGTCATCTTCTC
ACAGCGATATGCTGATACTGCCACACGATGGGATGTCTTATATGATGGGA
GGCCTAAAACAACGTGTCATACGCCCAAGATCCGACAAAGGGGGATTTTC
CAATCGCCTCGGTAAAGTAATACCGGAGCGGCATATTAACGCGAATAGAC
GGTGCCGCCTGAGTTGATTATGGACAACTCTTTTGATCATCAGTCTTCGG
AATAAAAGGGAGTAGCTGGAAAAGTTATATATACACTCCGTGTCAACTTC
AATGCGTTCTATTTTGGAAGGCGGGAACCGTGGGTAGATTAACGAGAAGG
TGAACATTCGTGCGGCAGACACACCGGACTATCTGGTATTCTAGCGGCGA
TCATGCTGATGGAGCAGAGGACGGACCACCCACAGATAGTACTGGTGGTT
AAGGGCGTGCTTTGGCTTACATCGACCTCCAGTCTCAACTATAAGCACCA
GAGTGGCGGTCAAGTCAGCACTCACCGTACGTATAGAGCCGGTGACCCTG
GCACTCAGTGTGCGTGCCAACCGCTATGATCTCATTTATTGTACTAACGA
ACTTTACTATGCATCATAGTTACATAGTAGCTCATATCCACGATGTGCAC
GGTAAACAGGGTGTCTGGTACTCTCGTCCGGCTCGCGCTGGCAACCTGGG
AAAAAGGTTACAAGGCTCCACGTTGGAAAATAGTGCTGGCTATGGAGGTC
TGATACTCCAGAGAACCGGATCCAGACAGGGTGGCGCTCAATCTAAACAG
AGAATGACAGATTGCTACATTCCCAGATACTGGGGCGCCGCCGCAGCTCA
CGTTGAACAATTAATTTCGTAGACAAGGCCATAACACACTCCGCTCCAAC
AAAATGCAAAATCGTGGCCGACACCCTGACGAACCTCACGTTCAAGCGAC
ATTCAGCTGCATTAAAGGTCAGACCAAGCTATATTTGCATCTATAGCATA
GAATGCACAAGATCCTGGGCGGCGTAAACAAGTCGTCCTGCCCCGGTCTG
ATCTCACTGTGCACCCGAGGCTCAACCCGACCATGCGCGGTCCCGAAGCG
ATATAACCTCGTTCTACTAGTCACTCTCCCACCGTGAAGGTTTTGTACGA
CGAGTGTTATGGAAATGCTATGGTTCGTACATCTAACTTGTTTGGAAGTT
ATGTCTTCATGTCACCGATCTCTTAGGACCGCACCGCTAGAGCCACTATC
GCTCCTTGCGCAATGTCCCAGTTAGGCAATGTGATATACCTCTGTCATGT
TACACAGAAGTCCCGACGGTTCGCATTAAGTATTGTACTATTCTGGTCGC
TAAACCTGACCAGGCCTCGTCCCCGAAGGATCCGCTTGAAATATGATCCG
CTACCGTTAAGTCCGAACAGAGGCTTTCCGTCGATATGGTTTAAGCCTCC
TCGAGTTCGAGTCTACTCAAGCACCGCTCGATTCAGGGAGTATAAAAGAG
TCGTGCCCCGTCTTCACATGGGACTCTTCCGACGGTGATTTATATGCTCA
CAAAACATCTCTCCGCATTGATCACCAGGTACCTTTGTAGTTGCGTTATA
GTCAAGGGATCTGAGGCTTGATAGTGCCTAGCTTCAATCTTGCAAAGTTT
GGGAACACTACTAGACATAATCGTCCAGCCTCCTAACAGGCGCTGCTATG
ATACTTGTTTCAGTACTGGTGACCCTAGTGTGGTTTGTGCAGACGATGGA
CACAGGCAATCGCCAGCGTAATTAGCGGTCGCAGGTTATATCGATGACTC
GCGGCCCCGCGATCGACTCGGGCACTAATAGCGCCGGCAGCAGAGGATCA
GCCCTAAAGCAAAAACTGACAATCCTTTTGTAACGCGACCACGTCCTTGA
TGCTCCTGAGAATACAAGTGGGGTTGTGTAACATGATCTGCTTGACAAAA
TTTCTCTAACCTTTGTATGCCGCTAGCTCACCCTGAGTATTACATATCCT
CGTTCGCTGCGGTGACTTCAGCGACAACGCGTCGCAGTTATTCCCGATGT
TACATCTAAGGGAATTGACTCGGGGAACACGAGCAGTGCTTTCGCTTAAT
TACGATTACCCATCTACTGTTACTCGAAGGAGTTTCTCCTTACTCAATAC
TCGCTAATTGGACGGGGCTCTTTGCTAGTGGGGATTAAGCTCTCGAGCTA
TTTATTAACGCGATAAACCTAATGCCACGCTCACAGACGATATAGTTGAG
GACCATTCTTTTTCTACGACCGGAAGGAAGCCGAGGAGGCAGTCAGAGTG
TCTTGCGTCTCGTCGTGGTACGGGAGTCTTAATTTGCATGAGAATATGCC
AGGTTCGATCTCCGGATTGCATGCAACCTAAGCATCTATGAACATTTAGC
TGCCTAAGTCATTTCATTCGGGACATGCTACCGTACAGCAGGAGGCCCTC
TTGCGTTTGGGTCTATCCCACTGTAGGACGGTGTGCTGCGAATCCCTCCC
GTCATCTTAGCACCCGGATTGTCTCCATACTACACTGGGCCGAATTGTGC
CGCTTAGAGGCTACTTTACTCGCTTACTCCGGATGCCTGAGGCGTTATGG
TTGTCCCGTGTCCAGTATGGAGTACGGTGTAATACGCTACCCTTATACTG
CGCTATGAGCCCTACCTACTAGAATCGCTAGGTAAATGGATGGAAGAGGA
AAGACTGTGCTGGTCGCACTAGGGATGAGTTTTATCATACAGCCAGGCGT
AGTCCCCCGCAAAGTGGTTTGTCAATAGCGGCCACTTCCTGAGGGTTGTT
TCGGACATATATCGGGTCGATCGTTGTGTTTGGAGTACTTTGCTGTCGGC
TAGTCATTGCGTGCGGAGGGACTGCCGGGTCAGCTGCAAAAGCCCAAACG
ACGAGGTAATGGTCGATTCGTGCTTCTTTGGAGGATAAAAAGCATTGTGC
GCAGTTTGGGTCCCCCAAGTCGTAGTCTGTAAAACGGTCTCGTGATTGCG
ATCGACCCGGATGGGTCGTAGTCGTGAATATCACTCGAGGAGACTAAGCT
ATTCAAATCCGTGTTGTAAATGCTTGTTTGCCTGTCAGATTTGAGGATAG
TTTTTGAGGGATATGTAGGGTATTCGACACAGCTGTGACGCTAGCCCGGC
CACAGCTGGTTTGGCTGTTAGCCCAGAGTGATAACTATGAAGACGCTCTT
GCGCGGTATCGAGGAGTTACCTTCTGGACATTCGACGTTGTAGAAGTTTT
CTTGAGTTCAGATGCTTCGACTTACTTGATCCACCTCTAACGAACAATGC
ACGGTGATGGTGGGCTGTTTATAGTAAACCTTTAGCAACACCCCACACGC
ACGTCTGTGGCGATCTAGACCCTGGTGTGGTCTGGCCCATAATCCGATGA
GGCATCGGCGCTCCCACACGAGACGCTATTAGTACCGAGCGAACCGCTGC
GGCCTGCAGGTGTGGGGTCCGCTATTCGCTAACGACCTCTGTGTATGCCA
GGTGCTGCCGGCTTGAGGCTAGATGTCAGGCGCACTACCTAGCGTCGTCG
GCACACCGGGATCCTAGGTCGGTTCCGAGGCTCCTATTTATCTCCGCGCT
TGTAAGCTACAGAAAAGATGAGCGGCAGAGAAGGACCACAAGTTCTTCGG
TGACAAGAACGGACTTGGAGTACTGAGCAACCAATCCTTCTAGTGCGTGG
TTGAGAGGCGAGTTTTTTAACCATGAACCAATCCTGGTCAGCTTACGATC
GCGTTGTGGTGTGTGGAAGGAGGCACGGGATCCCACGAACACACTCAAGA
TGGGCGAGGTCGGGGTTGACCCCCTAATTCGGCCGTTCGCCACCGTTTGC
TTGACATCCTAGACTGAAATTGTCATGATTCTCTCTCAAGCTTGGAGATG
ATCGCGCCGAAAATTACTCACATTCCATCCTCTATCTAGGGTCAAGCCCT
TTAATACTGCTCTAAGCAGTGTACGGGTCAAAGTCGTAGCTACCGTTCTC
CACGCGGAACCTAAACGCCTGCCTCGAAGGAGGGAAAATTCCGGGAAACT
GAAAGGGGCCAGCTAACCTTTATCTCAGTCCTAGGGGCACATTGTGGATG
TGTATCTTCCACGAAGTTGGATCGTCTACTGTCCCAGTTTAATCCTGAAT
GTCAATAAGAATCACATGCTGGATATACTCGCACGAATAATGCCATTATT
CATCGCATGTGGACCTTTATACGAACGATCTTTGTACCACTTATTGGACA
CTAAATTAGCGGAGGAAAGAACCGAGCCGGATCGCCATCTAGAAATCACC
AGGCTCAATCATCATTTACTGGAAAACTACCCAGCTGGTATGAGTCCGTT
AAACGGAATTTTTGGAATACGTTCAGGTTCCTATGCGAAGATAGCACGCG
CGGCGCAGTACATAGACACCATGTACTACGCTGCCTTTTTAATTATAGGG
ATATTTGGCGATCGTCCTAGTTCTGAATGACAACCACCAATAGGACCCCC
TGTAAAGGAGGGCGTAATGTCTATCGTGATTTACAGATGCGACAGGATGG
CCGCCCCTCCCGTTGTACATTTGGTTATCCGTGGTCCATCCCTATAATAC
CCAAAGCACGACGGGGGCGCTACCAGGAATGTCTTTCGTGGTACGTCATC
TGTACTGCCGTCGTCTTTTACTTGTCCAAGGCTGACTGAGTTCGACATAT
TCTAGGCAGTGTAAGTCTGCCGACTTGCAATAGTAAGGTTGAAATCGTGT
TATCCCGGTAGAGACTATGGCTCCGTGGATGGATTGAGGTGGTGTATCCC
GGCCTACGACCACTCGGCTGATCTATCGAACTCGCTTAGGAAACTGTTAA
ACAGTACCTGACCCTATAAACAATGACTAACTGGCTTGGCGTTTCCTAGG
TCCGATGCACGCGTTGTATAGTCTGCGTGCACGCTTGGTTGAAGAATTAG
CGAGGTTGGCCCCGCCATATTCAGCGCGTATTAAGTTTGAGCCACGAGTC
TCGTCGATCTCTGTAGCTCTCGTATCTAGCTCTAGCCATACGTCATAGGC
CTTAATGGGTGCGGGTCTAGAAAGCGTAAGTAAGTCGGTCCACCTGCTTC
AGGAGCTAAGCGCCACCCCACCTTAGATTTGCGGCAAAGGAAGTGTGACG
TGAGCTGATTTTGTGTTACTCTCGCTAGGGGGAGCGCACGCCAGATGAAT
GAAGCTAAAAGTCAAACCTGCCCGGGTGTAATGAGACTCTAGTCGTTGTA
AACAGGACGAAACAGCGGGGGCACAACCTCCATCTACGGTACACGGGACG
GACCGATTTTTTGTGAGGCTAATCCATAACTCAACCATACTAGGAGTGGG
CCCACAACTAGCTCTGGGTCGTTAATACCCAGTCTACGCAAGAAAAGGAC
TACCTGGGAAATACTCTCCCTGCGGAAGTAGACCCTGCATCGAGATGCGA
GAGCTCCGTATATCTCGAACGTTGGGAACATGAGTATCCAGGCATTGATT
TCCAACAGTTACAAGGACCTTTATGCAAAAGCAGCGAAAACCGTGACCAC
AGATACAGCCTCTGCTTATACGTTCCAGCTATGTCTCACATTTTTGAGCT
CTCAGATTCGAAATTTACTCCAGTTGGAACGAGCTCTCTGCCTGAATCCG
CAGCTGTGTAGGGAAGGGCTATCGATACACGCTCAGACCCCCAAAGAGGA
TGGCTACGGTCGTATCAGCTAGCTTGACACTGTTTTGCTTGAAAAGGAAC
GACGTACCAGTGAGCGGTAGCGGGTCCATCCGGTGTTCGTATCAAGAAGG
CGGCACCCGGCGGTCTGGTAATGCGATTAAGGGACGTCTGGCAGGTGGCC
CCACGCTTAGTCAAAAAAAGCGCCAGTAATGCCATCTGAAAGGATTCAAA
TCTAGGGGTGATTGTAAGTACCACAGTTAGGTGACTGACTAATCAACGGG
GGTTTTGTTTGTGCGGTCGGCAAGTCCCAACGAACTGCTTGCCTCTCTTT
CATTCTGTCGCTAATGTGGCACCTTCTCGGTCTTCTCCTATCCTCAAAGA
TCCCTTAGAAACCTACATTTTGACGAGGGATATGACGGCTGACCCACGAT
TTATGCAAAGGCCGGCTATACTCCAGCAGTTACGATTAATAAACACTTTC
TTCTTGGTCAGCCGCGAATTGGTTACGGTCATCGACGTAAAGAGCTGACG
GTCCGGAACTCCGTGCCGCTCACGGTTGTAACAAGTCCTATCAATGCCTT
CTCTGAGGTCCAATTCCGATGCTGCCTAGCCCCGCGGGTTGCCAATGTGA
GTCTCGCTACGTTGTACTGCTAACCGGCATCTTGAACGTTTCGAACTCCT
GGACATTTGTAGGGATTAAACCGGTTTGCGGCTGAAAGGGCTTCCCACGA
GGTTCACCAGGAGTAATTAAGCCCCTTGGGGTATTCAGAATCTCTATGGC
AGTTTTACAGGGCGACCGAAGCCTTAGCGCGAACTACCATAGGACCGGGT
TTCTTCTCGTAAAGCTTTCTAATCATGTGTCGTAATGACTCTGCCTACAC
CTAATCCAATTGCTTTCCGCGTCTCCGTTCATGGACTCTAGGCTACCGGT
CCCTAGGAGAGCGTGCTTTTGGTGTATTTAGTTCCCATTTCGCCCGCAGA
GCGTAAGAACTGATTAGCGGAACGAACAGTACTCCATATGCCGTTGCTGC
TTGTGCTACATGGGCTGCTGATTAAATCTAGCAGCTGCGTAAGCGAGCGC
GGCATAATGATACGCCGAAAGTAAGACTTCATCCTGCTCACCAAAGTTGC
CACGTTGACGATTAACGTAACACGCGACGCGTTCAAGCCCGCTAAGGGTG
CGTCCGCTGACAACAGAGGGGACGCCTCCGTGCCACGCTAGTCGACGTTA
AAGAGAAGGTGTGGGAGAAAGTGCCAGCACGACAAGTCGGCTTGGTCACG
CACCACGAAGCTCCACAGTGTTAACTTCTCCAGTAGATTATATACGAACA
TGGATCGCACGTACCGAGCCGCTGATCGACGTGTCTGGGACTATGCTCCA
CGCCAACCTTAATAGCGAATAATATCATCCGTCAGGTTAGGAGAAGATTA
TTCTCTGAGCTTCCTTTCTCCCCGGGTGACAGATTCCGTCGTATAGGGCC
TTTTATTAGGTGAGTTGTCATACGAGGACGTAGTTATTCTTGTACAAATT
TGTGGCATACGTTGCTACATTATCGGAAGGAGAGAGATTGGGACATTCAA
ATCTCGTATCTTTCTCTTCCAATTATCTTCAGATGCTCCACAGGAACTTG
TTACCGAAGCGGGGCGCTATATCCATACCCAAGTTGATCTCTGCCTCGAA
AGGCTCCCCCTGACCGCCCATGGTAGATGCACCGAACGACCATCAATGCT
CTCACGGGGGTGGGGGTCTCCACACGGACATGATTCAGACAGTTTTGGCT
TGGTCAGAGTTCCGAAAACTTGGTGCGATGTACAGCTTCTGCCCGGTCAG
GAGTCGTACACTAACCTCTGGGTTTAGGGATGACTAACGGACGCATAGTA
TTAACTGTGCTAAAAGAATAGAATGAACTACTTCAAAGAGGTGTAAGCTT
GTTCGAACGAGTCATAAGTATGAGTAGAAGTAGGACGCTAGCAGTCGCCG
AGAACTGCTAGTACGAACGGTGGGTCCCGAACATCCTTGTACGACATATG
TCTATCACCTGAATAGTCGTATATGCACAAGATGCCAGGTACTCAAGTAG
ATCAATATCTGGCAAGATGCAGTGGATTTAAGACCGGTAACACAAACGCG
TAATGTTCAGAAGGGAATGCCAGCTATAATGAGCTCGATACTTTAATGAA
GCTGCGGGGCAGTTTTGGAAGTAAGCTCCTGATAGTTTGAATTTCTTGTC
TCGATGTGAGTATCTCATATCCTTAATAACTCTGCCACAGTAGATGATCC
GTATAGGATATTAAATGATTACAGACTGTTTAAGTAGCAGACATTCTTAA
GACACAAGTTAGTCATCTAGTTAAAACCCTTAGGGTAATAAGGGAATCGC
CATCGACTTATCACTCACTGAAGCATGCGTAGGACTGTGATAGGGTTGAT
CTCGCAAGGAAAACTTCGCCTTGCATTGACGGACTATCGCTAAGATGTCT
GCGCAAATGTGAATGGTCTACAACCACGAATCGAGCTTAAAAGCAACATA
CAAAGTTATTGGGGAATCCCCAGTTCTGTAGACAGTACACATCCAGTGTT
TGTATCGTGCTCGTTGCGATCATAAAAGAGACCTGTCGTAGATTACTAGT
GATAATTATTAAAGTTATCGGAGTGCCCAACAGGAGCGGGGTAGCTAGGG
GAAGAGGCTAGCGGGGCGCCGCGCATAATGAAGCTGGGGACTAATTATAG
GACTTCCAGCCTGCACGCTTGGTTGACGACAGCCCAGCCATCAACAGGTC
GGAAACAAAACTGGGGTCCTGCGCTTACTTCGAATGTCTTCCCAAGTTCG
GAGTAAGGACGCGTTCACAGATATTATGCTGACTGATGTATATTGGCGGA
TTGACTTGAGGAAAACGCGAACCAGAATACCGTCGTCGCTCTGCTGACGA
GGACTCCTGTACCATGTACGGGCCGGAAGAACAACGACGAGGCTTCTTGG
GTATCTCAGCATCTGAGAGTAGACAGGACTGCGGCCTATAGAACTCGATC
ACGCATAGGCATGCGATCATGTCCGGTCTCTTTCCGTAGCAGCTAACGTG
CAGATGTTGGCTCCGGAATCACCGCTCGGCAATAGAGACACATTGTGAAT
CGCCATTGGAGTAGGCTGGAAGGACGATGGGCTACCAGATAACGTAACCA
CAACGCCACCAGCCACGAAAAAGCTAATGTGTTGGACATGTATCCTTCAA
CAGCCCCCATTCACCAAAATGGTCACATTTCCAGGTGCGCGTTATTGTAA
AGTTGGTAGAAACGAGCGCTCGAATCAAATAGGCCCAGCCATTACTTACC
GCATTAGACAAAGGGAATAGCTATAGGATATGTCACCTAAGATTTCGGGC
TAAGAGTTACTCCAACACGGATCAGACAAGGTGACGACAATTGCCCACCC
GGTTACGCAGGCGACCTTTGCAGAGACTTTGCCCATCGGTTAACTAGAGC
ACGCGGAACGCTCATAAAACAGTTAACGCTCCCAGATGACTATTTCGCGC
CAAACTATAGCGTTTGAGATCCGCGGAGGCCCCGCATTAACAATTAGAAG
GCGGTGCAATACGAAAATCTCAGGCGCCACTATAGAGTGTTTATGATGGC
GGGGAATGCACATTCCTGTAATCCATTCCAGCCTCAAGTTTTTTCGATAG
CGGATAAGTGTTAGAGTCTAGGAAACGTAAATCCGTAAGCCCGAATACTG
CGCACAAGACTGCTCTAAACGAAGCACGCTACACCGGGTCTCAAGAGATG
GATGCCGTAGAAGCGCAGGTGCGACAAGGCTAAACGGTCCGTTCAACACA
CGAAGGGTTCATATTTCGTACACAGTCTGCACGTCACTCGCATGTCAAAA
GACGTAAATCCTTGGAGAGCACTGGTCGAGCGGAAGCCCGCTGACTCGGT
GTAGATTTAGAAGTCGCCGAGCGGATAGGCCTCCCGTTCCGCGTGTACCC
TCTCCGAATGTGCTATTTAGTAATGTTACGAACAGGGCGGCTGACTCGAC
TCTCGGTATCTACTAATCTACGCAGGGCCTGTTGCCAAACCGCCGCGGAG
GCATGGACAGCTCGGTTACCCGAATTAAGGGCGAGCAAACTCCTTTTCAT
GTAGTCCCTACATGGATTGTTATGATTGTAGTGGTGCCCCGAAACTTAAT
TGAGAATACCACGGCTATAACGAGATAGGATACTTACGGAAGAGATGCCA
GCGCACCCGGGGTACAATCTGGACCGGGATCATGACCGCGACCCGGGGCG
CGCCCTAGGGGGCTCGAATCTCGATCAACATAGCCGGCCCTGAGTAGTCG
GCGGGGGCGAACTCATTCCAATGCATCTAGTAACTTCCGACTTGGCCTGG
TTTCATAGACCCGCCGGAGTAGGTCTAACTGGAATGCCAAGGGGCTTTCT
ACCCGGACGGTAATCCATGGTATATTGAAGGGAATGGTAGCTCAGATGAT
ATCTGGGAAATCTTACGAACATAGCGCTGGCTTGCCGGCTTAGCAATTCA
AAAGCTGGAATGCGTCTAGAATCGGAAGAATAATCAACAACGCCGTTGCT
TCGCTAAATTGCCACGGATCCGTGCCATCGCGAGCAGTTTCTTACGGCGA
CTCTACCTAGCTCGACTCATACTTGAGAACACACATTGCAATACCGACGG
TTCTCGAAGAGCATAAGTTACTACACATACTTACGGGCACCTGTCGTGCG
GCACGAATGGTGGGCCAACGAGGAGAAGGGCATAGACGCGGCAGAAAAAA
AACGAGCTGGATCCTATTCCCATGGCACCGGGGCGGTACATATAGTTAGG
TGGGGCGTGGAATCATATACGAAGAATTTCGAAGTACTAGCCCCCGGTCG
CTTGGCTGAAAGCGGTCCCCACAGAGTGTGGCGCGGTGTCAAACAGATTA
TCCTGACACCGGGATCCGATCCTCATGCTACCAAGAGTTTAGAGGTCGCC
ATCATGGCAGAACTGATCCTATCTTTCTGGAGCTCGGAAAAAGGACTCAG
GTTGGAATGTGTTAATCAAACCATGTCTCGCAAGATGTTTGCAGTCGGGA
TCCCGCCCGGTCGAGCGTTCCCCTGAACAACTCACCAAGCGGTACATTGT
GTTGCAATTTCCAGGCTTTCAATCGAAAATCTCCGAACGCATATGACAAG
AACCCCCTCGCTGGTAAAAGACATCGGCACCTGAGGCTGGGAGTGTGAAA
AACGCATCCCGGCTCGGAGTGGGTGGGCGAAGTCGATCAATTCGCTTGGC
GTAGGCAGTTGGCCCATGCACCCTGGTACATGGCGGAACTAAATGTCAGA
TCGTCTCCATTTTCCTGTATCTAGCACCGTTCCGCATTGCACCCGCTACC
GATAGTGGCATTATTCCGCGCAACTAGTTATCCATCTTGTAGACTCCAGG
ACTTAAGAGTGCCTCCTTAAACGCAGTCCCGTCTGATCTACACTAAATGG
CGTTGCTTACGTTGACCCAACGCAGTACCTAACCTAGACCATAGTCTATA
TTCCTTTCACGCCAAGCCTTTCGCGGGTGCAAGGCACGCGTCAACAAACA
CTGCTAACAGCTGGGCAATCATTATGATGTGTCCACCGTTCCGATGAGGC
GCTCCGAGAGGAAAGTGAATGTGACTTTGGTTTCCGCACTAGCCCGACAC
AGCTCCCTAATTCGTTAAGCGGAATCTTCACGGCTTTGCCTCGTCAGAGC
GGCCGGGGACGCAAAATCCTTTGAGTAATGCGGGACACACGGATCGTAAC
GTTAAAGTTTCGGATATACCGGCCGCCGAAATTTCCGCTCTGTTATCATT
CTTGCCGGCAAGAATTTCGCTTACCTCAGGGCCGATCGCAAATTGCGCGC
AACAGTTCGTTATTCCTCGTTTTTACCGAGCTGGTTGTGTTTTTGGCTTC
CGGTCCCGCATCGAAAGCTGCGATCAGCGCTAAAATGTTAGCATCTTCCT
CGACCGCGAATACTAGCTCCAATTCGGGAACGAGTCAACGATTGGAATAA
GGCCATGATTCTTTACCCCACTACAAACGCTAGGCGAGCTATGCTCTTGG
TGAGATGCAAGGTTAAACGTATGTCAGGCTGAATGGCAGAAAAGACTAAG
GGCTCAAGGGGAAATGGAGATGTAATAGAGTGCGCGGCCGCGCGTCCAGC
CCAACTCGAAGACTCGTTACAAAGCGGGCGTGGTCCTGATGGGTCAGATT
CAGCACCGAGACTCGATAGCTCTAGGGTAATCGGTTCCCCGAGCGAACGG
TATACCCCCGGGTTGATTCAGGTTTCCATCTAATCATCATAAGAGCGTGC
TTTCATAATGTAGTCAAACTACATCCGTCCAAGTGACGGAATTGGGACTG
GATTACCGTCCGCCGAGATGCCATATTGTGAAAGGTAGCATGCGCCAACG
TTTATTGACCTCTAGAAAAGTTCATCTACCCGCACCTTGGTTGTTATGTA
ACGTCGTAAGGAGGTAGGGGGAACTGACGCACCTGCATGGTCATTCAGGT
GGTAAGTCGGTTAAATTCGCAATCGAATCCGGCGAAGGACCGAGATAGGA
ACCTCACTCGCTGCCGCGATCGCTACGGGGAGAACGTATAGTCTATGATG
TTCGGCGGGTCATCTATGACCATAAAGTTCTGGGCCGCAAATTTGTATGC
TGGTCAACGACGACTTCTTAAGTTCATTCACCGATGATGTCCGCAGAGGG
AAGGAAGCTGCACGATGACGCATCCATCACGAAATGTGACGCCCTAGATG
GGGACTTGTTGCGCGTACATTTCCTCTCTCGTTCACTAAAAAAAGTGAAG
AACGCTCCGGGATTAGTTAAGAAATCTCTGCTTCCGTCGGGACAGCAATC
GTGTGGTTATAGTTCGACTTCATGATAGCTTCACGTATACAATGCGCTCG
GATTCGCACTGTCTGGCTGCAGAATCTATATAGTGACACGCCGAAAGGTA
GCTTCACTACCCTGTACTACCAAGATGCCCCCTTGGACGACTACCGATAC
ACGCGACAGACAATCAAAGCCCGCTAAGGGTAGGGTCCCCTGACACAGAC
GGGCACCGCCTCCGCCAAGCCACCTAGTCGGTGTTAAAAGAGGCAGGTTG
TGGGCAGGTGCGTAGCCACACGACGAGTCGGTGGACCACGCACCACCAAG
CTTCCAAGAGTGTTAACCTCTCAGTAGTATATATCGAACTATGGGTGGCT
CGGTACCGCCCCGCTGATCGCGGGTCTGGGTATGCTCTGCCTACCTTAAG
AGCAGAATATATCATCCGTCGGTTAGGGAAGATGTAACGCAGATTTAGTT
TCGTGCCCATACTGCAAAGAGACCGGTTCTTGATGGGTCGCTTTCATCCG
GTAAGCAAAGCCATAGGATCGGAATTCAGTTCTGGGTGAAGGTTCACGCT
AGTCCAACACAATACACAAATGTTTGCAATTACCTCGCGCTCCTTAACTT
TTTGACATCAGGATCTTCGAGATTCTTTCCAGCCTATGGTGTCCTTGATT
ATAACGGGTACGTCCCATTACGAGTTTCAAGCTGCGGCCCCCCCATTTAT
GTGGCGGGAGATGCCTGTGCACATTTGACGCTAACTTTGGTTTTACGCCG
AGACACTTGGCCGGTGGTCTTTGGACTCGAAGATGTAACGGAAATGCTAC
TTTGGTGTCTATAAGGGATACCTCGTGGATGAAAATGCGATGCATATAAG
CTGAACGGGTGTGAACCTCCATTAAGGTCGCTTTCCTCGTGATACTCCAT
AAGGCGAGTCTTTGCCAACATGGACGATGTTCTCACCTAGGAATTCACTA
AAATGCATGCATGCCACACAGTGACATCTAAAGAGGGTGGTAACGGTGGT
GATGAGCGTTGGTGCTCAATGTAATGATAGGTAGTTTTCTTGTCCAAGGG
GTATTCAAAACTTTCAGTCAATCATGTTTTTAATGTCGATCGTTCTCGGT
CATGACGACGTAAACAGAGATCAAGAAAAGGGGACACGAAACCAAAACAG
TTGGAACTACATGTCATAAGCGTAGCGTGTGGGAACGGGTGACTGTCTCG
GAGGGAGTTCTATCGACGTTCATTGGAGGCTTCGTGGCCTTTGATACGCA
CATTCGGAATCAACGCACTCTTTAGTGAGGGACAACGTATGTTGAAGGTT
TTTTCATGGGAATGAGTCACTAAGGGAACTGCTCATATAAGCCTCCATTC
AGCGCCATTGCGTTATCGCGTCGGAGCCATCTTGTAATCCCGCGCTGCTA
AAACCTCCACCATGAGTATATATTACAGCCTGACGGGGTCTGCCCGTTTG
GGACTATACAATACTCGTAACACCGGACTCCGTAATCTGCCGAACAGGAG
AAGTAAATCGTTAATAAGAAGCGTCGGTTAACAGAGATAGGAATTGAGGA
GCTATGCGCGGCAAGAAAGGCGGCGTGAAATTACGATCCGGAGCAGCTGT
TCTATTGGGGAAGTGAGAGACAAGCGGCATTTAAGTCGACGTCTGTGAAA
ATGATCCGCACGTGCGACATGATTCAAATGCCGTTCCCCCTCCTCACGTG
CGTGCAGGCTTTAGGGTTCCTCCCAAGGGTTTGATGAGATCCTAAATGAG
TTGACATGTCGCGACCAGGATTAACGATTTGGTAGAGAAAGAGGGTTCCT
GAGAGCCGTCTACGCTTCTTATCTACCCCCTAATGTAATGTACAGAGATA
GGATGCTGACTAGCATTACATTACTATCTGAGCAAGGGTTTGACCCGAGT
GTAGTCTGTAGGTTCGCCCCAACGTATAAGACAGACCGATACGGTGACCT
TGGAAGCTAGCGAGACCTAGGAGTTAACACAACACGTCGAACCCCGGTCA
GACACGTATGTTCCTTGTGAAACAAACCGAAATTGCAGGCGCGTTTAGAA
TGACGAGAACAGGCTTCAAGGTTGAGACGACTCGTGTTAATCGGATTCTG
CTCCTACACTTACCACTAGCCGCTTTACTCGGCTGGGACGGAGTGGCCTT
TCCGTGTTGCAATTTTGCCAGAAGCCACCGCACAGCTCCCGCTTAGAGAA
GGCTCTCATTTGCCTGCGCTTGCGCTGTGTGGTACTGGATACTACAGAAC
TGCCACAGTCGACGGTCAGGGCACTAACTTTGTCTTGATTCTCATCGGCA
CAGCCAAACGTATCTCGGCGGTTATTAAAACTAGCGGGCTAAGTCATCCG
CCCGAACCGCTCGGGACACACGCACCGTCCTTGCATGCCTTGAGAGGCTA
TTAAATAACAAGGTCATGAATCATGTTTCAATCTGTACACCACTAACATT
ACAATAAGGATCGCAGATGATGATCAACGTCGCCGTGTTTCCACGTGGAA
GAGCGTCGAGCTCGCGGTAAACCTATCCAATTGTATCTAGTCGGCGTTGC
AGTTAATCAGTGCATTTGAGGGTTGATGGCATAAGTCATACCGACCGACA
CCTTTGTACGTTTTCCGGGATCTCGCTCGGTTATACCTCGGGATTGTGAT
TGGCGCCTGCGGTTAGCCCACTAACCAAGTCATCCTGTAAATATTTCGAG
GCCGTAATGAAGATACGGCACATAGAAAAGTGCCTTGTTGGGTGCGACGC
CACCAACTGAACCGACGGAGATGCAGTGTCACTAGCTCGGAGTCGCGGCC
TTGTGCGGGAGTCCTCACGGCCTCGCTGAGACAAGGCTTTTAGCGTAAAA
TGCTTCGATTGCGGACTCGTTTTCTCCTGCATGGTAGAGTAGCCTACACG
GCGACAGAAATTCTTCATAAATGTCGGGTGTATAAAACCTTCCCTAAAAG
AGAGCTAATCTAGTGCCTTCCTGCCAGGTCGAGGAGATCATAGAGAAAAG
GCAAAAGCTCTAAAATGGCCTACGGGATGCAGCAGAGCGCTGCGTATCAG
GTACCGCCACGGCCTGTACGGTTCGCTGAGTGGGGTCCTGCAACTTCTCA
ATTCTTATCCTTACTTCGCCCGGTTCGAGGTTGGTTGGCATTGCGTGCAT
TGAACCCTTTGCACAGTGAACGCACGGAACCAAAGGCAGTGAGCTCAAAC
GCAGAGAGTAGGCCAGAACTACGTTAGCGCCAAGCGTAGTAGTCCGGGCT
ACGATCCCCTAGAATCGTGTACGTGGGACGACGCCTAACACACACTGTGG
TGAACGTATGCTCGTGCAAAGGTCCATCCGGCCGCTGAGGCCTATGCCCC
GTCTGCACCATATATTTAGTTGAGTGGGTACTGGTAGGGATCTACGATAA
GGCCTAGGGAGGGCTACATCCTATGGTCTAAAGGGCCGGTCTTGGGTTAC
ACCTCCACTTGAGTGTGAGGGTGCTTATGGTACGCTATAGCAATGCTTCG
CACTAATGGGACGATGACCTCCGATGCCCAGATTCGTGGGAAAGTCCTGC
TTGTTCATCACGATAGTGACTTGGCCAACCGATGACACAGTGCGTAGCGC
GCGGATTCTCGCGCACGTGACATACTCAAATTAATATGAAGGAGTGAGTC
CCGTGGCGGATCATAGAATGCGGGACGGGATATCAGTTTGCAACTCATCA
TGTGCAACTTTGGTATGTACCGGTGTCGGCGTATGTGCCACGGGTGCTAG
AACGTTCGCCCTCGTAGGCTCTCGCCAACATTTATGCGCCCGAATTCCGT
GATTATGGAATAAATATTGATCTAGCTGGGTGCCATAGCGCGAGAGCTTA
CACGCATTTGGCTTCTACAGGTCCGTTAATGAGCTATTCGTGAGTTCTAA
AGGCGTGGCTGAAGACGTTTGGAATCTTGATTTATAGTGTGTAACGAAGG
AGTAAGCCGAGCTAGAGTATTCCCCCAATCTCCTGTCTCAGTTAAGAGAC
GACTAGATGTAAAACCGCCAAGAGCGTTTTCGTCAGCCGTCCGCCCGATA
ATCACTTTCCCTCGCTTAGTACGCACGTTATCGTAACTAGATAGCTATAT
CGACAGCGGATGAAGGGTTTCAAGTTACTATAAGAGCTGACCGGATACCT
TACGTTTGTTCCTGAGCAGTATGACTAGAATCAACGTCTGGTAATAACCG
GGGGGCACTCGATCCTCATCTGTCGGAGATGCGTCAGCAACTGGGACCTT
TCACAATAACTGTCACACCCTCAGGCGGAATACTTAGCTGGGCACTAGGA
ACGGGCAAGCTGCATCAAGAAATTGTATACCACCCGATTTGGCTTCGATT
GTCAATGCAGGGGCGTTACGCCAATCCTGGGGTGTGCCCAGATCGACCTT
CAGGCAATAAGGCGAATATTTGCTGCTCTATCAACCCGACAAGCCTATAG
GGCATGCGTCATAGTCTGTCACTCCACAGCCCGTGCACAATATTCTGACC
CCTCGGCAATTCGTAAATTTTTGGCAACACTCAGCAGACTCCCGAGAATC
TCGAATATTGAACGAGTGCGAAGAGATCCTACAGATATCCCCGCGAAATG
CACTTCAACCTACTCTTCGTGAGCTATATAAATTACACCGCCGGCCTTTG
CTCTATTCTCGGTACTTAAAAGATCAGTCTACTCAGAGCCAGGTCTGTAT
ACGGATCCGGAGCCCACGTGTCAGTTCATAAAAGCGTTGTAGGGGGATCG
CAGTCATTCTTACAACCGACTACTAACGGACATATAATACAACTCAGAGC
GCTGACTTTTGAATCGGTTGCCTGGCACTCTCCCGGTAGAGAAAAACATC
AGACCCCCCCAGTGTATCCTGTGTAAACCTCAAAGACTAGTGGTCATTGG
TTGTAGCGTGCCCATATCATGCTCTCCGAGATCGAATTGCAGGTAGTCCG
GTTCGATCGAACTCAAAACGCAGGCAGGCTTAGATACAACTCGGCTGATT
ACCACCCTACAGCATTAGCTTTAGTCTTTTTCATTCAATATGATTTTCTG
TGGATGTTCCTGGCTTTGTCCAAAAACTGGGTTGACCGTTTCTAAGCAAG
CCTAGTCGACAGTCTGACTGCATAAACGAATTCCGATAATGCCGGGCGAC
CGAACTGATGGTCGTGGGTACGCACGACGCGAAAGCAGAAGACGCCCTCA
GTCTCACCGACTAGGCTTCGGCTAGCTGGGCTGGCGTTAGAGACAGTGCT
AATACTCTTTTGTCTTGAACCCACACACAACTGAGGTAAGATTATAAAAT
GGTCTGAACTTTCAATTAATGTAGACCCGATAGGAACAACGTCCTAATTC
AGAGGCCCGTACTGCACCAGTCCCTAAGTCGTCTTTGGGGGTTCGTCCAA
AACCTGAGGTGTCAATGGACACTGTCGCGATACGCCGAACTTGCCTCCAG
TCTGGAAGCCTATAACTGGCATGAAAGGCAAGAAAATTAAAGGTAGCTCC
GACTTGGCAGGATGATTCCAGGAAGGTGACCCTATACCTAGTACAAGGGA
GACTACGCACATATGGCTTAGGGATCAGGATGCAGCCCACCATTTGCGGA
ATACTGTCGGATGACGAGGGAGTGGGATGTTCCCATTGTTCTCGCTTTTG
GACTAGCCCACGCGACGGCCTAAATTACTGAACATAAACGTCCGGTTCGT
TTATTACAGCTCTTTAAGAATAACTGAACGAATAAGAAGGCTACGAAGTG
CTAACGCCCACTGAGCACCGTCCACGAGGTCCCAAGGTGAGAACCTCCTG
CGAAAGCGAACATCCGAATCCGGTGAGAGCTCCATCCAATGATGTGAAAA
GTAAGACATTGACTGTTCTTCTCCGGCTCAGCAAGATTGACGGTGGTAGA
TCGGCCTGATGGTTCAAAGTCGCTGGGGATGCACCGGCCGACAGCCTTCA
ATCCAGACTTTCCCCGTCGGTTGCAGGACGATATCTTAAGTGGTAAGCGG
CCCTACTTTGACTTGTGATGTCTGGTATTTTATATCCTGAACCGATTACC
AATGCGGGACAAGATGCACCATTGGCGACACGGCCTTTCTAGTTCTTCAA
GCAAGCGACGGGAACTGGATTACTTATAGATCGAAGGGAGTTGTGCGTCG
GGATGACCACTACATAATGTTCATTAAGCGCCCGACCGCGCGTCTAAGAT
CTAGCCACCTGTAAACTCAGTCCATGCTTCGATCGGTATGTGTACACGAG
ATCTCGATCCCGGCTTTCTACATTCCCGACTGTTGTTCCCATGAAGTACA
CCTGTCTTTAACAAGTAAAGTTGTAGGCGTGATTACGACCAAATGATCTC
CGGCGGTGCGGAATCTTCTCGTCCTCTACGGAGAATCCGACGCGCTCACT
AATTTGTGGGCACTTCGCCGTAGTCCCACCGTTACCGATCATATCTGGAG
TTTATCCGGGATACTTGCCCCCAGGCGCGATGCGAGAGCAATATCGATAA
TATGGATGGGACTGTCAACGAACAACACGTGTTAATCTTAGTGCATCGGC
TCAGAATCCCGCACCAATTCACTGGCAGGACTATGTTATTACCAAAGTGG
CATCATTAGTCGCGTTTAAGAGTCAAGCCGTGACGCGAGTCCACCTAGTT
CGAGGTCTTCGTCACGTATAGGTTCAGAAGGATTCACGCTAACTATCACT
CTCTAATGGATACGCTCTTTCGACTCGGTGCAGACTGAGCTCGCTTTCAT
GGCTTCAAAGGAACCTACGTTGTGCGCGTACTCACCTAAGTCTGGCATGC
CGCAATGACACTACAACAGGAACCGAAGCTACTTTCTGACCTAGTACGCG
TTGTTTTTTGCCAATTTTATTTCACGGAAAACTACTCTCGGCGTCTATTG
ATGAGCATACGGGAGGTAGACACACAAGTAGGGTGTCAGCTACAATTCGA
TATAGGACCCCGTGACTTCTGCGAGACGTGGCCTGTTCTGGATGCAGTGT
CTGAGGCACACCATGACGAAGTGGAACCGTACTTTTCAGCCTATGGACGC
TAGGAGGGACTAGCTCTGGAGGGAACACTGCCTCCGCCTTAAGGGCGGAA
CAGCAAATCCCGTCGAAATTGGCGGCCCTTGTGGTGTTCTATCAGTCATG
ACTCAAGCAAGTTAGGAGGTTAGTTATCTTGTAGGATAGCATTATGAGCC
ACGATGCCTATAACTCGACAACCAATTCCGAAAGTAAGTTCGTCGAGCAC
GTAGTCATCGCTATTGTCATTGGCAGGTGAAAGAATCACGCACTATGCCG
ATAGAGTTTTTCTTTACGATCTGCGGACAAGGCTTCGATCTTGTCAACGC
CGCTTTTCACCAGAAATTGTGCCATGTAAGGGATTACTCTCCTGAACGTT
CTCACTACATCGTCAATCGGACCCAAATATCATATGCCGCTTCAGTTAGA
GATCGCTTAAGGAATCTAACAACCGGGGCGCAAGATAGTCTCTGGCTAAG
AATGCCCCAGGAGGACCAGCTACTGCACATATGAAAGTGGACGCGAAATT
TAAATCACTGTGCCCGTATGCGGAATATAACCACTCGTCAGACACACTTG
CTGATTTAGCCTTATCTGATGCCAGGAGCAAGTTTCGCCTTATTTTAGAG
TGCATTCCCTTGTTACCTTCCCGAAGGGCCGCGAGTCCCCTTGTGAACCT
GACAGTGACGTTCCGATCGTGTCTCGGCTGTTTTAAATTACTCAGCAGGA
CCGATCTACACCGTATACTTTACTGGCTCGTACTTATCAGTCGTACAACG
AACACTCAGAACACAGTCTCATATATCGTAGGCCATTATAGGGCAATAGG
AAAATATTGTGACTGCATACTCCCGCGCACCGCCGGGCCTATGACGGAAC
TTGAAGTATTTACGGATCTAAATTTGCCAGTAGGGGGACTCCGGCTTTGA
AGTGACGGACCCATTTAATAGTTGAAATGATTCACGGGGCATGGTAGGCA
CTCGTATCAGGTTGCTTCAAGCACCACAACTGCTCACACAGTAGGTCCTT
CGGTGCTAGATTTTTAATAGTGCGTCCCTAAAGGGTTACCAGTGAATCCG
AATGTCGAGTGTACGGGTGCGACTCAATGTCAAAAAGGATATGTATGGAC
GCCGGCCTGCAGAGGGGGGACGATTGATTATTTAGTCTGAGTATTAATGA
CATTTACACATTATATCAGAAGGAGATCTCAGCAATGACTCCGGTGGACT
CGCGAGGAGCGGGCCGCTGGGTCAATCTATGGAACTGGTTTTATACGGAT
TACAAACGTCCAGTTCCTGCCTCGGCTGTATAAACGGTGGACCGACAAGT
TGGAGACTACCTGTACTATCAGAAACGTTTTCTGTTTAAGATAGCGAAAA
GGGTTCAATACACTTTCGCGTCTGTTAGTGCTCGGCGCCTTTATACCACT
ATTTTTTACAACCACGAACCGACAGGCGTACATGGTTAGGACAGGCACGA
ACTGCAGCAGATCGAGGTTTCCATTCCTCATGAAACCCGCCAGAAAGTTA
TCATGGAAGCGTCCTTCTGTACATACTCCATTGAATATTCCAGCCTATAT
ACCGGAACCGAGTGTGGCAGACCCAGAAAGCGACTTTAAAAATAGGTATT
GCCGATGAGAATTGAGTAAAACAGACAGTACCATGACATAGGATCATATG
CCGTAGCTAAAAGCCGGTTCTAAAAGATAATCTACTCGAGCAGTCCGGGT
ACGGATCCGTGTCCCACCTGGTCATTTCTAAAATGTTGTAGGGGGATGCT
CATTTTCAACAACCGACCTACTAACGGACATATAATACTACGAAAACGCT
GAGTTTTGGAACAGTCAGCCGGCACTCTCCCGGTAGGAGACAAAACATCG
GACCCCTCAGGTGTAAGCCTGCGTAAACATCAAAACTAGTGGTCATTGCG
TTGTGGCGGCCCATTTCATGCTCTCCATGAACCGATTGCAGGTAGCTACG
GTTATCGAACCATAAAACGCACGCAAGGGCTTCAGATACAACCGGCAATT
ACACCCGCAATTAGCGTTACGTCCATTTGTCTCATCCAAATAGATGTTTC
GTGGATGTCCCTGACTTGTCTCAGAAACTGGAGTTAAACGTTCTAAGTAG
CCAATTCGACAATCTGACTGGCAAACGACGATTCCGATAGTGCCGGCGAC
CGAACTTGGCGTGGTCGCACGCGCGAAAGCTGAGACGGCCCTCAGTCTAT
CACTAGGCCTTGGGTGGCTGGGGCGTTAGCGTAAAGACGGTGTCGTGTCG
ATCTCGTGGGGTGGCAGTCTGGCCCTGGAAGCCGATTGGTTGTTGACGGC
TTTAAGTAACTGCACACTAGCCTTAAAGCTTGCTTTCGGCGTAGAGCTCA
GCGCGGCATACACTGTAGGGTGGGAATGCAGTGCCACTTAAAAACCTCGC
CGTGAAGGAGGCCGCTAGATCGTAAGGCTCTCCCTCCGCCTGAAGAACTC
TTGAACGAGCGATAAATTTCGTCTTTCATGGCTGCCCCATAGGGACTCGT
TGTGAAGTATACGTGTCGATGACGCCATCCAGACAACTGGATTAAAGGTC
AGGCGGTTGGTGCGGATGAGTGTATTATCTAATACATGTGCGTTGGTTCC
TTCTTTATCAGTACGCCGCGACCCTCTTCAGACGTTCGGATATTGAATGA
CTTTCGTGCCCTACAGAACTAAGTTAAGAAAATCCTTCGACCGCTGGATG
TCTTCCAGTATTCCCGTGTCTCCTTCTGACCGACCGGGCTAACAATCACA
GATCAGTTAACATCCCGTAGGAACGATTAAGCTCCATTCCTAATTAGCTA
CACGCTATGAAGACTGTGATCCAATCCCTTCGGAGGAACTTATCCGTCAC
AGAGGATAATATCAAACACCCCTTAGAGTTTAAGATAACCGACAGTCTTT
TGTCGCTCCATAATGTTCTTCGGACCCCAGCCATAAGCTCAAGTATTTGA
TGGGCCTACTCCAGCGCTTAGTACTGGCGGGATCACAGGCCTCTAAAAAA
TTGCTGCTCGGTGAGCCAGATCAGGGCGCTTTTGCCTAGACAAATCCTTA
CCATTTTTGCGCAGCAGCAGCGAGACCATGTCTACTACGTAGTGTCATGA
CGCCCCCCTGTGGCGGAAGGTCGTTTACCCCGACAAACGTTATTTAGGGC
CCTCGACGTGGATACAATGAGTTTAAAGCGCGTACGGCTGGCTTGCGACA
ACTCACGGGCTTTTACAAGTAGGTACACCCCGGTTATCCCCTATCTAGAA
AGCTTTGCGTGTGATCAGCGTATAGATCTCAAATGGTGTTGTAGTACGTC
TCCTGTATAGTTCAGTAGCAAGTGACCTGCTTGACCAAAAATTGACCGAT
CACGACACTTTTGGGTATTAATTCGAATATCAACAGCATTATCAAGTGGC
CCGTATCAGTTCACCTCTAAGCAGAAACGACCTGGTTGGAATGGTCATCG
CGGTAATACCTCGAGCAACCGCAGCTGGGCTCGCATGTTCAGCTTATTAA
AGCGGCATGCGGCCCACTTTAAGGAACTACGCATCCGGGCTATGTTAGAG
CGCTTCCTTACCGAAGTGATACGTTATGTGTGGTAAGCTTAGATAATTCC
GTGCTCCAACATCATTACAGCAGAGGGCCTTTAGCCTTCTTGATGCTGCC
AGGGACGAGACGTCCATTGGGAATTTTATTCATGTCGCAATAAGCACCAC
GATAGCATCAAAGCTTCGCCGAAAATCAACACAGGGCCTAATGGTTCCTA
AGCATGCTTACGAGCGATGTGGGACCAATCGAGTAAAGGTGTTCCTTCCC
GTAAGAGCTCCTTAGTTGGTACCGAGCTAGCGTTCAAACTCCACGTGCCG
TTAAGCCAAAACTTAAATTACGAACTGGCAGGCATTGCATACCCCGATCC
TCTTCACCCACGCCCTACAATGTCCAGCTAGCCACAGTTCTGCACGGTTG
GATGCGATGTCTATGAGAAAATTAGTGAACAGTGACTGGCGCCTTGCCAC
CCAGTCGTAGAGACTGATAGGAGGCTAGTGATCAAGCCGCCGCATGAATT
TACCCCCGGCTTCAGGTGTCGAGGAAATGGGCCTTGTCTAATTCAGTTGC
ATTTCGACTATCTCTTCTGAGGGGCTTGATATCGCAGATATGCACCTTCT
ACGTAGGGTAATAGTTCGAGTTTCCTGACGCGAAGGTGCACCTGATCTCT
TGGATAAAATGCAGTTCCTGCTGGCAGGCATACTCAACTTGCAGGGCTAC
TAGACAGTCGGCGTTTTGCTAGGGTCTTAAAGTGGCGCCTCTACGTAATA
ATCGCCAAGAGGTCCCCCTAGGGAATGCTGTTTAGCTGTTTGGATGCTAG
ACGCTTGCGAGTAGTGCCAAAGGAAATGTTAATTGCGTGCCGCGCGAGTG
GTGTGAACGAAATCGCACGAGGTTCTGGTGAGATGATTGGGTTTCTAACT
TATGTTTTGCTGGGGTAAAATGCCGCCACGCCTATGCTGACCACGCAACC
AATAGCAATGAGGCAGGTCCTAACTTTAAATTTCCCCCCCTGCCGACCGC
GGACTTAACATTACTCTAACACTTATACAAGTACCGATCTCCGGGCACTT
AATATCTTCCTCGTCTACACCGTTTGCCTCTCCCCAGATCGATCCGATAT
TTCATGTACGATGATCCTGTCGCTCTGTGCACTCCGACTTGCTCCAGCGA
TCTTGAATCAAGGACGGGGTAGACGAAAACGAGAATAAAGTTTTTGCACT
ACAATTCTACCGCACGGGAAAGTCAAAGACCTTGAGAATCGCAGACCGGA
GTATTGGATAGCCCATCGAAAATGCCAGTCCTTCCTTCTGGTAGCGCTGT
TGTAAGCAATTGTATTAACGCGCAGCCAAGTGCGTACGTACCGTTACGCC
ACTGCATGACGAGAACCAAACATGCCCGTCGAGACCCGTTATTACGTCGT
CCAAATCGAGAAGGCGGAGCAGTTTAGCGGCGGGCACTTCACCCCTCGTA
ATCTCACTGGATAGAACTTTAGGCAACCAAGAATCCTTAATAGGGTCGGA
CTAGATTCACGCGTGGTCAGGCCTGGTATCTGCCGTGATCAATACCTCTG
CTCAAGGCCAACCACCACAGGCCGCTTCATTCTGACCAGCCATCGGGTAA
GTTATGCCTCAGAACACGTTTAAGTGGGCCAAGCATTCAGGTCAAGGCCG
GCTTATAAGACGTGATTTGAAGCCCAGAACCCGAGAGCTTGGTAGAGGGT
GTCGTCATCTCTGAGTCATTGATTGGTTAAACAACAGCATTGTATACTGG
ATAGAAGCGAGTGCTAGCATTTGATAGGGGCAGTGGTGGACCTGTACCAT
CTACCAGAACTGCGGCATGCATCATTCACGATTGTTGCGGCCCGGAAACT
CGCACCTCACGAAACCATCTAATGCTGTTACATGATGAATATCGGTCCGT
CCTGGGTCCATAAACTATCGCGGAGCAGGCGACCCGGCGGACGCTGCGAC
GTGATAATTTGGTCTGCCGAACAAGGAGGAATCACCTCGTGGGATTGTCG
GGGCAAACCACGGATGTGTGACACGCGTCCATATGCGTCGAGTCGTTTGA
GCCGTATCTTTAACCGCCGAGGAATCTGTATAAGGCTGTCTTGCCGCGGT
TCCTGCATATCGATAGCCAACAGGGATTTTGCTCGTGCGGACTAGTATGT
CAGACGTCGAGGGCGTGGGGTGCAGGCTCAGTCCGGCGCGGGGCTTCCGA
CATAGGGCGGGTTTGTTATCTAACGACTCTGGACCAGCCCCTATGTGCAA
CCGTGGGTTTCATTAAGTGATCGTAGCAACCAGAAGCCGATAGCGCCTAC
TGGGTCCCGGAGCCTTTCTATTTGAGGTTGGGTTGTTGGCCAAGTATTCT
CTGATATTTCCCCTCATGTGTCGGTGCCACAATTGCAAGAAGACGGGGTT
ACATACCCTTCCATCGGATGAATGAGTTATGGAGGCGTCTTGGTAGCAGT
GAGAATGCCTAATTTACGTTTTGTTGAAAGAAAGGGAACGTGAATGAGGT
GTGCTTTTGACACTAAGCGTCCATGGTTTACTCGTTCGTATGTCCGGAAA
CTAAAGTCGTTTGCCTATAGTGACGGCGGCTATATACCTAAGGTATTATC
GAAAAGTGGATGAGGTGTCTGGAGTTGTGTGTGAATAGCTGACGACGCGC
TTTCGCCCACGCTACTAATAGTCCGAATTCCGCGTGGATTTCCGAGGGTA
AGAACACTGTCATGCTAGTTACAACACATGGCTCACCTCGACAATAAGAA
TGAACATTTCTAAACGTGGTTCGTCAATTCTCCGGTTTATATAGTAGGGC
CAAACGTAACGCCAATGAAAATCCCTCATTTATTTCTTTAAAACATCTTA
GGCAACAGGGAGACAGCAGCGAGAGAGACCTATAAGGAGACTGTAAAGAT
ATGACCCCCGATGCATGGAATACTTCCCACTTCGACTACATAATAGGGCG
CCGTGTGGAAATTTTAATCCGACGTAATCCCCTCGAATGGAACAACATAT
TGATTACCACGGTCTGTACCGCCATCGTATTAGGAGACCGCAATTACAGT
TGGTCAGTCACAACCAAAGTCCTACCCTGTGGACGCGGACGATATAACCG
GAGAGTCTATGTCTTAATCTGAAGTGACACGTCGTTGGATCCCACTCACA
ATGTAGGTGGAAGCGCGTCGAGGATTTGCGGACTGTCCCTGCAGGATCGG
CGACGTGCGGATCGTCAGTGGGGGGCTAGGCGATCATGATTTGATCTGGG
CGATAGAACTTATGGGTAATATCCGAAGAGTGATCTTCTCATGTACGTTC
GTAGCTAATGTCACGCGCGATTCCCTCGTTCTGCATTGGAACTGAAAGCG
CTTCGATGTTAGTAAAAAAGAGCCTGTGCATGCTTTAGTTATTCAACTAT
AGATATATGCGATTAAAAAATTTTCGGTGGATGGGGCTATCAATCAAGAG
CTAAGTTTAGTTGCGAGAACCCTGGCAAAAGTAGCAAGACTGGCTTAGAC
TCGCTTCGTTACTCGTGAGTAGGCTTCTGATAACAAATGGAACCGATGTC
CCATCAATGTATGTACTAGATATGAAAGATCTTGTGCGTGGCCCATGGTA
CACACCCATCGGCCCCCAGGTACCGTCAGGACCACGTAAGTGCGCTCTCG
GTACAATAGAACGAATCAATTCGTCTCTCGTGCTGGGTTGTTGCGCGCCA
CGCACTGATCGCGAGGCGCGAGACCAAATCTTAACGCACGACGACATGAC
TGTACCGTCAGAGTCTGAATCAACATTATAGACTGGACAGGAGTACGGCT
AAGGTTTTAATGGCGACGACGAACGTAGAAACGGCCCTGAGAAGCGCGTG
CACTGCATTCCGGAGTAGCACGTAGGAGAGATGAAGCCGCCTCCTCAGAG
TGAGTTACTTTATAGGCAAAGCTACTTACTCTGGAGCGCTACGTGAACCT
ACGGTGTCGCGTATTTATGCTCCGACTGCGATCTACGGGAGTGCTTGGCC
CCCGCGTGCCGTACGGTTATTTCTTATGTAGCTTGACATGCTTCTCTTTC
GCGAGAACTTTTCCCATAGCGGCGTAATTCACCGGCGAGTGTGGTTCTAA
AGTTTTCGTTTGCCATGAGAGAGCTATTGTTGAATCAACGGTGGGGGAGT
CCCGCTGTTAGAGGCCATCGAGGAATGCGGTGTTGCACCCCACATTGCGT
ATCGCGTTGATAAAAGCACCCTGGTAAAATAGCGTTTATGCGTTCTCAGT
GCCGTACGCCGCAACCTGGACTGCAGAATTAGAGGTATCAACCGGTAGAT
TATTAACCATATCCTCCCATGTCGCTGTGTTCGTTCCGGACATATCAGGA
CTGACCGAGCGCATGGTAGAAGCCGCGGAGAACACGCATTAAGCTCCTTT
GATTGACTGCTAATGAAGGAATGTCCGACTTCGGCGCCCCATGTAGTGCA
TTATTAAAACAGGCGGAGTTGACACTTTGCCGAAGGCTGATGTTTCTCCA
CAAGCCACCACGCTATTGCCCAAGCTTCCTGATTATCCGGCGTCACGCGA
GTTGTGCCAGACCCGGGAAACCTATAATGCCAATAAAACCGCAAATGCGT
GAAGTTCTTAATGCTGGGACATGCCTAAGATTATTCTAGGAAGCTGACGA
GCACTCCGCGACCATTCCGTCCGTGCGTAGAGCGACTCGCGGAGGTTCTC
GGGCGCTTGAATGAGGTCCGCCGCCTGTATCTTAGAATTTAGCTATTGGG
CGGTCTAGCAGCGTACTAGTCAATTCAACAGGACGAAGTAAATATTTTGC
CGGTTTATTACATCGAGCCAAATCTGCTCGAATTGCTGTCGTAGGTATAC
ACCACCACTGGTCTGCGCCCCCTTTACGGGGGCGTCAGACTTGCACGTGA
AACGATACAAAAACGTCAGCTTACAGGAGGTCCTGAAGACATTAAGACTG
TCGGTTCAAACCAGGAACATATGCCAAACTATGAAAAATCGGGATACCGT
CGTTAGAGTCGAAAAAGAGGCTTAACTGTAAGCCTAGCTCCTACAAAAAC
TACGAATTCGGCCAAGTCTCAAGTGCACGGCTATGATAACTATGCCTTCA
ATTAGGTGAAGCACTTCGCCGTTGGATACACTTCTATTACACGGGGAGAG
ATCGAGCCAGTAGACAGGTGAGAAACAGTGGAACCGTGGAACTAGCCTTC
CAATCCGCAAGTAGTAATTATGGTTATCATGGTAGAGATCGGAGGTTCAC
CCTAATAGAGGTTGCCACTCACGAAAGGCATGGGCGGCTGTCCTCGGTCC
AACGCGTGGGTGCTGGTTTGCGTGAGCTGATTTAGACCCAGATTCGCACC
ACATTGGAAATCATGCGCGGCCAAGGCTGGTGCGCCCGGGCCATCCCTTA
GGTGATACAGTTATATCGTTTGCGTGTGTTCCACACCTTAATGAAAATGC
TCTCAATTAAAACAAGGAGACATGTAGCCAGTTGGCTCCCCATTCCCCGC
TCTGGTGCCAGCTTGAAAGCTGAACACACGCCTCACCTATAAGAACGTAG
TGAGATTGATTACGATACAAGGTGTAGTATCTTTAGACGCCTTCTATGCT
ACGGAAGCAAACGTGACTGTACGATTATTTATAATCGGCACTACCAGCTT
ATACACTGTATATAGCATTGTTTCGCCCTAGTCAATCACCTGGCGTCATG
CTGCGTATGATCTTTACAGAGCGCAACTTAGGTAGATTATCTTTCCTTCG
GAGTGAACTGAAAATCGAGGAACACAGACCTCTTGGTAGTGACCAGCTGT
ACCTCGGATATTTGTTCATTTACAGTGCCAAAGTTCGAGAGTCGGCGAAG
TGACCACTCGGAAATGATGTTGGGCTTTACTATGCACGAATCTGGGATCA
TTAAGGCCAATGAACTAGCTCATCGGTCTGTCCCAGCGCCCCTTAAGTGA
GTTCGGGGCCCCACCAGCCACAAGGTTTTACGGTAGTCGCTGACTCGTAC
AACGCCACTACATAGCTCGTGTGCAGTGATTCGATTGTACTACCGCGGTA
ATCTCAAATAATCCAAGCACTTGGTCATTAACTCATAAATTTGTAAAACC
TTACGTAAACAATCTTGACGGAAGAGTCAATTTTAATCGCGTAGCATACG
TAGACACTGCCCACAAGCAGAAGAGGCTGCAATGCTAGTGGACATGACAC
GCAAAATGGACTCCGGGCACCCGCAGCACAGGGACACGTTAGTCGCGAGT
GCCGTCCAGCACCGGTGTGGCGTAGCCTTCAGATCCCCTGCTCTCCAACT
CGGTGGGCATATTTAAACGCATTCGAGACACGTCAATCTTCATCTTCCCC
AAGAGATCTTACAGTTTGTAGATTAGTGTTGCGAACTGCCGAAATGAGGA
GCGTCATTAACAAGACTCTATACCATATAATTGACGATACCGGATCCTGC
ATATTCTGACGGTGAAGAGCAAGCCTTTCCTTACCAGCATGTCCGCCTAA
GTATATCCGCTTGAACCCCAGGGGCAATCGTAATGGACGTAGGAGAAAAA
GCGATGGAGATATAATCGAATTCTGTGCAAAAGCTGGTCACGAAAAAGTA
CCCCGCCCCAGGCGCGAGCGGTCCGCTCAGCGCGATACACAAAAGACTAC
TTCAGTTTCTAACGGTGGTACTCTTGTATCGCCCAATCCAAAGAAGACAC
CACGATGTTATGTGATGTTGATGATGCTCGGTATCCAGATCATCGGCGCA
CCGAGGCCCCTCCTGTTAGTACCGAACGCAATAAGTGGCTGGTATATTTA
GAAGAAAGTAGGTACTGCACAGTCATGAGTCTACCGAGACCGAATGTGTG
CACTGTATGAGCCGGCTGGCACAAGCGGGTAACATAGCGGGTGTCCTCTG
GCCTAGAATTCTATTGAAAACTATCAGCCGCCATTATGAGTGTATGTACG
GGGATTCGGAACCCAGGAGGCGATAGGCTTGCCTTCATGGGCTTGTTGGT
GCCTGCGTAAAGCTATAGTTGATCCTTCCTAACAGACAGAGCCCCTAGAA
GATGCGGACCGATACCTCCTCTTGAGGTAGTAAGCGCCCACCTTTTTCCG
CCTGGGAAAAAAGGGTCACACTGTGCCAGCAAACGTTAACTTGCTGCGAC
ATCGGCGCCCTACAAAGGTGTGTGGAGGGGGTGTGGTAATCGCCGCGTTC
GACGGGAGGCTCGGCTGCGTTCAGCCTGCTATGTACTGCAACTTGGACTC
AAAGTATTCAGTGTCAAATTCTGTGTTGCATCCCTCCATCTAGGTGGCTT
ACATCATGTGTCGCTCTAAGGGGGAACATAAAGGAAGTTCGGTACCCGTA
GTTAGATTCTATGAGTACACCAAATGGAACCGATCTTCCCTATCATGTAT
GTACTAGACATGCTGATCCTATGTACGTGGCCCCATGGTACATCCACGGC
GCCCCATACCGTCAGCCCCACTAGTGCGGTTGGGAACATAGAAGCGAATC
AATTCGTGAACCGGTTGGGTTTGCTGCCCCAACCGCACTCGTGATCGCGG
AGGCGCGAGACAAATTCTTAACGGCACGACGGTCCACGACTGTTTAGTCA
AGTTTTCATCAACATGTATAGACTGGAGCCTTGTCCTTTTCCAGTTGTCT
TCGTCGAGGCCTATTGAGCATCAGTAGTCAAAATTGGATATGGATCGTAC
TTATCGGAGGTCGGGGCATCCGACTGGTGAATAGACAGAGGGACACTCCC
ATCTTATAGGTAGTAAATGGAGGCACCGTGAGGACGATAGACCTGTCCCC
CAATTCGCCACCCTAAAGTAAGGCAGAACGGTTCCCGCAACCGGCACGGC
GCTGAAGCGCCGTAGCTGGTCAAAGCCAGTTGGAAGGCCTTGATGTTTCA
ATTCATCCTTTGGTCAATAAAGGCCGAAGAGGAATCGCCACCCTAAAAAT
AAAGCTTCACACACTTAAGTCATGTTTACGGTAGCGAACCGTGGACGGCA
CATAGAGGACAGACGCAGGAAGCACGCTAAGGTCTCGTCAGCTCCTGTCT
TAGCACATTGTAGCTCAATCTGTTCCTGGCGTGAGCCTGCAGCTCCAAGA
CTCCCAGACCCCCGTCAACGAGAGGGCACTCCCTTTAAAGTAACTCGCTT
TACTTGCACCTTCTTAGCAAGACCCAGGCGTAAGCCGACCATCTCCTCTA
AGCTGACTGACAAATAGGTTGTGACCCTAATAAGGTAGCTAGAACAGAGA
GTTTTCCATCTAGTACGCATTTCCACTTACGATTTCTGTCAGGGGCCCCG
CACACCGCCTCATACGCATAGTTCGACTTTAGCCTAACCTGGGGACATTT
CGTGACGTGGGAGTCTTTTGGGAGCGTACGCTGAGTCAAAAACTGCCTAT
GAGGGATATTGTATCGCACCATACGCAGTAGATTTCGATAGATCGTTGCG
CTTGATAATCTGCAGGCCTCTTTCACTGTCCCGATTTCGAGCGATCCAAT
ACATTTACTTTGCTTTGACGGCGGTGCTATGCATCAACAAGCGCATCCCT
ACTGCACCTCCTTCGGGGGCTTGGCCTCCTTCGGGGCGCGGTCTGCGTTA
TTCAAATCACATTTTCCGCCAGGGCGTTTTTATAGATATATAACCTCCAC
GGCATAACGTGTAGTCTTCCCTAGACTCACGCGTGCTTAAGACCCAGGAG
GCATAATTAGCCGCCCGATCGGTAGTCCAGTAGGTCCGATGAAAATCTCA
GTCAGATACATGTTAGTTAGTACCGAGGCAGTATTCAGAGCGATGGGTGA
TTTTCGGCAGCATAATTTAGTGCACACATCTCTGCGCAGCTGCCGAGATC
GAAGTGTCGTGTACAGACGGCGGATGTCATTGGGTCGGCATCTCTGTTGA
CACGCGCGTTTGTAAATCCACCGACCTCACCCCCGCAAAGTGAGGACCCT
CCCACCCGTTCCTTATTCTCTTCGGCTGGCCATTGGAGGTAACTTCCGCA
TTGTGACCTATCCAGATCCCGGAGAAATCCATTCGACGTCCCAGTGCAAA
CGGGATTACGATACAGGATCTTGTAACGCGAGCGAGTTTAACTAGGTCTT
GGGATAGGTCTGTTAGATCTCTTCGACAATTGTACACCTTCGGGTGCGAA
ACGCGCAATTTATTGGGCACAGCTTTAAAAGTACTCTAGTCAAGTGTAGT
GCAATTTCTTTACAAAACGCTTTAGGCGGGCTTACCGGGCTTCTACACTC
AGTTACATCCAGTACTGGCCGCCATCCATCGCTCCGGACACACAGATACT
GGCGGACACTCCCGCGCAAGCACTTGTGGTCTGCACATGAACGCCATGGA
AGAACGATCTCGTATAATATGCATGCGTTCCTCGGACTAGCAACTAGGGC
CCCCTGTTTGTGTGAATGAACGGTAACCAGACTATACGTGGAGTCTCTTT
CTGGGCTCTGTAGCATAACCATACATGTGGTCGCTAACCTTACTAATTGT
CGAGCCATTGTCACGTTAAGAAATCCCGCGTGCATTGCTTATTTCCCAAT
CTCTTCTTATAAGATGTGTTTTCGGTTCCGAAACAGTACGGATAGAACCT
CACCAGCATTGCCACTATTTAAACCTCACTTAACTTACCAAAAACTGTGA
CCCGTTCAAGTAGGTCCTGTCACTACGACGTAGTACACAAGTAGTTACGG
ATGCTGCGGAGAAGTCTCTTCGCCGCTCACAATAACTAACTGGCCTTTTC
CATGATGACACAATAAGCTTATCTAAGCCCGGCGCAGAGCCTCACGGGTA
CAATGTAAGATAAACAGGCTATAGCCTAGCCCGGATAGCCAATGTTGCTC
TTACCACCCAAGCTCTATCCTGAGGTTCTGCGAGGTCAAAGAATGATCTT
AGCCAAACAATTATAACGTTCCGAAAAAAGTACGGTGGCTCCAGTTCCCC
CCAGAGTTTCCTACTTCGCGAGAACGACATACTACAGCTATCAATGGAAG
GTAAGTCCTCTCATTGAAGCGCACGTCGGATATAGTCTGCCCTCTCCAAA
ACATCGTCGTGCAGGATATTTACACCATGTTTGAAGTCAAATTGCCACAA
CTAATCCCTAAGCTGAGTGTTTTGGGTCCGCAGTTTATGTACATTTCTCG
CAAGTAACCACTTGGTGGGCAACCCAGCCCTTTATTGGCAGTTACTAACC
ATGAGAGCCCTGCTATTTTGGAATCCGAGATATGATCACGGCACCGTCCA
AGGTCGTTAGATTGACCCAGTCATATCGAGCTCAATTACATCTGCGGGTC
CCCCCTCGTCGACAACGATTTACGAAACGTCAGGACGACGATCCATGTCG
AGCCCTGAGATAGAAGCGTTATCTTGTAGCGGGCGGTCACTGTCTGTTGT
TGTCCTCATACAGTGCAGCTGGCAATTAGGCCACGTAGTAGGTTAAGGAC
GTGCCTTGGTCACTCGAGTGCCTAGCCAGTATAGAACAATTGCTGGTCGG
CGCCCTATTCTCAGTGTGTGTGGAACAATCACAGCAGCCGCTATCACAGT
TAATACGTGGTTATCGAGGGCCGACCCTCTCGTCCGGCGCTCATTAATTG
GAAGGCATGCAACTATTGGTCTGTCCCTCGTGATTCTTAAGAAAACTGTC
CGTAGTCTGGGTAAGTTTTGAACAGAAAGGTTGTGGTGTTCACTTTCCAT
ACACGGTAATAAATCCCGGGGGTTTGCCCCGGATGCCAATGGCGATTGGT
CATTCCTCTTTGCTCGAACATATACGACTCTAACGAAACGCAGGCTGTAA
GGCGGAGGCTTTCGCGCCAATGCTGCCTGTATAAAATCAATAAACCTGGG
TAAGGAAAATACCACGCTGACAATGATCAATCTACGAGTACTCCGCGCCA
GGGTACCGTATGCTCGGTGCCCGTAAGGTATTCTTGAAATCCAGGCCAGT
GCGGTTGGCGCCGGTCTCTTAAAGTTGATAAATTGTGGCAGCCTCTATAG
GATTAAGGAACCTTTAAGATCCGAATTGATGGTGCTTCCTTTCGCCCGTT
ACCGGCCTTGGAGATGCAATCCGTACGGGTAGTAATATCGTATTAGCGCA
TGCACACTGTATGTCATAGCTTGCTTGTTACTATGTACGTGCGACCGTCG
GCGGTGCACGTATACTCTATCTCGTATTACCACGACTTGTCACACGGTGT
CGCTCCAAACCTGCATCTGTCAGATAAGTTGACCTAAAGTATTAATTGAG
TCGTGCCGATATAGCTAGGTGGGCAGTAGTTGATTGAATGGTTTGGCGAG
CTCCCAGTGTAACGTGCCATATATGGGGTGTCTGCGAGACGGTCCGAGGC
TAGTGAATTGACGAACGGCCGTAGTGGTGAGTCAATGAATCGCCTCGAAG
ACACTAAGTCGATCGAGCCGATCTCTGAAGCCTGGTTTAGCGGCCTCTAT
GAGTTCTCAGTTGACTTCTGTCGAACTACCTAGTATCGTAAATTTGTGAC
ATCTGAGCACCCTCAGCGAGGAATATTCCCTAAGTGAATCGGTTTCGCGG
CTTGTCTGTTTCCCGAGTTGCAACTCTTCCTATAGTATGCCTATCTGCCT
TCCTAACCCACGCGTAGAATCGGAGGGTCAAGAGACATGTTCTATCGAGC
CGTAGAGGGACCAAATAGCACACCCAAAAATTAAGATGTGCACGCCACCA
AAGGTTTCCACTGTCACCCATTAAACTCTGGATGGCATCTCTTGAGCGTT
AAGTGGTGCCATAGGCCCCACTCGCATATCGCAGGGGTCATTGTTGGTAT
AGTTCCAGATCCGCACAGATAAGGTCCGGCGTTGCTGCAACCATTCAACC
GACGAGGGTAGGTGGTCATCATCCCTAACCAAAACGGTACTTTTCGGCGA
CCCCCTCGGCCGACGACTAGTTGTCACCCTAATTCGACCGGGCCCCAGGA
CTACTTGTCTTTATTGGATAAGTAGAATCTTCGTACAGGAAAGTGATGTA
CGTACCACACAATCAGATAGATGCATCACACGCATGCTACCCAACTCTTA
CTTTCGCCTAGGGCGGGGTCCATCTCGTTATCGCATTAAGGGCCACCCAT
GTAGTCCTCAAGCGATCGTTTCTCATGCCGACACGGGTTTCGTTCTACAG
TAGGTGGTACCTATCCCAATACGGTCTCAATGCTTTGGATTCTCTACAAG
ATGTATTCTCCAGTTGCAGCTTATGTAGAGGAAATGCATAGTCAATAATC
GCCGACTCTGCGTTCTGAGGCTTTCGGTTGCCTGCGCGTACGCTGTCCCG
CGCCCTTGTACCGCAGCTGAGTGCTTACTAACGGCCGGCGCACTACCTTA
TCTCTTATTGTCGTTTAACATATTTCCACACATGAGCGTAGACTTATCCA
AGGCGTAGAGCCTTAGAGAGGGCAGTTTAGGCATACATACCATTCGATTC
CTGCGCGTTAGACATTCTTTCTCCGTCGCGAATCTGTTTTTGAAAAGCGC
CGAACAGAATAAATATGACTCGGTCTTTCAAGGCACCGACCTACGGAACC
GAAGATAAAGACTGGGGTCGAAAGAGACAGCGCACGGTGGGATGTACATT
ACGCGGAAGTAATAAAGTTAGAATGACGGCGAAGGGTCAGTGTATGTATA
TTATTTCCAGATGTTTTCCTCAACCGATAACAGGTCATTCGGTCCTGCCT
TATGACATCTAAGGATGCTTACAATGATCCATTGTCTGACGGAAACGGAC
GTGCATCCGACACGCACCTGCTATAACACTCCGACGATGATTCCAGACCC
CGTGGCGGCAACATCTGGGTTAGATGACTAGGAAAACCAAGCTCGAGCAA
TCGAGTGGTGAAACCCGAGTCCCCGATAGCGTCAGGATCGATGTAACCGC
ATAGTCAGGCGGATTTGGGGGGCTCGAATGCTATCCCATTCAAGCTACCA
TAAGTCATTTGCCAGGACTCTACGAGCCCCGCTGGTGTCTTGTTAGGGCG
CACTCGGCACCATAGTAACGCGGCCTGCTTGAATCTAGTAAGTCGAAGTT
ACTCTCTGGACTAAATAAGCCTATGTACGTATTGGACTGTATCCACTCGG
ACATAGTGAATGAAACGTAGACTGGTCGCTGTTATTAGTGAGTACGAGAG
TAAAGCTTCGTTCAACTAGACACAGCAATCTGTATACCTGTGATTGATGC
CTATTTGACGGATCACCGAGAGTCATGAGTAGTTGAGGTCGCCGGGACCC
CATAAACATATGCCAGGGCACAATGGAGCCGATGTGAGTGCCATTGGTCT
CACCGGATGTGGGGCGACTTTCTATTCCATAATCACCGCAAGACAGAGGT
ACCCTTACTGCAACGCTTCAACTGCCTTGTTAGTGAGGTAGCAGGCGCGG
ACGCCAAGAGACGTCGTTAAACCAAGCTGTTCGGTTGTATAACAAGCAAT
CAATCTGGGCGGAGGGGCTACGCTAGAGAAAACCGTAAAAGTTCGCGGCG
GACGTTCCCAAAAGTAGCTAAAGCGTCCTTGGACAACACGATATGACTGT
AAGGAGTCCAGAAGAACACTACGTGAATTGGCTCTATCGCTAGTTCATCT
CAGCCCGTCAGATCGTCAGCCTCGTCTCGTTAGATTTCGGTTCGACGCCA
CCGCGGCGGTAGCCTTTAAGTAATCATCATCACTTAAATGGTGATGAACG
AGACATGAATCGTCAGGAATAAACTGAGACTATCCAAAGATACGAGCTAG
TATATTGACTGGTAGTACCATATGTACTTACGAGCCGTACAACTCTGTTC
ACCCATATTGAGGCCAAACGCTATACCTGGCTTCAGCTATCAGGAGACTG
GTGGCTTGGTCGGCCGTCCTGGACTTGAGGCGTCTGCCTGGCCTCATGTC
ATATCCTGTAATAGTAGAGGGGTCTAATGGGATAATAATATGTCAGAGTG
ACCAGAGGCCCCTACGAACATCCGCTATCGAGAGTCGGGTCCCTGTATCA
TTAACTTTCGCGACCCCTTGTCATGCGTAGCTAGTAGTCATCGGTCGTGT
ATGACTCCCGATGAGGGTAATAGTTGAGGCATGTTGGATCGTACTGTCAG
GGTGCATAGTTGAGCAGGGCGCATCCCGAAATTGTTCTTTTCCTCGATTT
GTTATCTATGAACTCGGCCTTTCCACCCGTAAACAACTAGCAGGGGGCCG
TAGGTGGGAAACCCGACCCTTATTGCATTAGCTAACAAATGAGACGCCTT
GATATATTGGAGGCCGAGATATAGATCAACGGCACGGCCAAGGTGTTACG
ATGACCAGCCTACCGAGCGCGATCACAACTACGGCCTCCCCTCTGTCCGA
CGACGATTTGTACGAGCAACGTCAGGACGACGACAATCTCGAGTCCTCTG
AGGATAGAGCGTTTTGTTACGGCGGATCTCTGTCCTGCGTTGTTTCATAC
AGTGCAGGATAACTGTATACCGTCACTGAACTGAAGTGTACGTATGCCGC
GATTAATGCTAAGCCAGTGTGATGAAAACTGTCGGTAAAAATCATACCAT
CCTATAGGTGGTCTACTTTAGGGTGTATCCAACCGCCAAATTAGGGGCAG
GCCTATCTAAATGTGTCTTAGGTTACCGTTCTCCTTCTGCCCGATCCCGG
TTATTACCGACAATTTACGGTTCAACACGTTATTCGAGGACCGCTGTGCC
CGTTGAGCTTCCTCCCACGAGACTCTGGTACGAGCGCAGTGTCATTCGAA
CTCGGTAATCGCCGACCAAGCCCTGATCAAGTATACGCGCCCTGCGAACT
TAACTGGTCAAACCATAAGATAGTGGCAATCTTTGGGGCCCCTATATATT
GAATGATATCCTATTAAAAATCCGCTTGGCTGTTTCCAGAGGCGTTGGGT
CCTTCCTTTCTTATGACGATATTTCAGGCCTCGTGCGGACTGACGGGATG
GTATATGCCGACGCTCCCGATTGGATAGCGGAGTCATGGGATGGTTTCCG
GCTGAACGTCACGCTAATGTCCGACTCATAGCTATTGCGGAGTAACCTCA
AGAAGTGTAGATCATATCCTGTCAAGGGTTCGCTGGTCCGCTTCTCCTAA
GACCCCAAGCTAGCAGATTCCTCTTGGCAGACTAGGACCCTTTGGAGCTA
ACGCTGTCGGTCCCGCAACAGGAACTTACATTAGGCTTGACCGTGGGGCC
CACGACGACTGATGTCCGAGTATAAAATGTCGCATTTAGAACTATCCGTG
GACGATTCTTGGTAGGTATAAATACACGCGGGTTACGAAAAACTAAGATG
AATTTACGCGTTGTTCGCTCCCGGTGTCGTTAGTGGGACGTAGCCCCTGC
TAGGCCGATCGGCAAGAGTGCTGTGCCTGCGGTCAATTCCGTAATTCCGA
ACGAACTAGGTGGTACGCGTGCCGTTGGATAAGATCATGGGTTTGGCTCA
CGAAGTTCTGTGACAGGGGATCCCGATAGGTTGCCAACAGGGCTGCATTA
TGTGAATGGCCCAGCGCCCTAATGGGCACCAGTGGGTCTGCATACGCCAC
ACATGAGCACCATAGTGATTATCGAATTAAGCCAACTACTACGGAGGAAG
TATGCCCAACTCCGAAGAGCAGGGGTGAGCTGTCGCTAAAGATGGTCTAG
GACTGCGTATCCCAATTCGGGTGATTTACACAGATAATCAGGGATGCCGG
CGGGCCAGACATGCATCACACGTGAGCATCTGGTCGTCCTCAGTGGGTCC
GTGACAGGGAGCACTCAGAGGATGAATACCGTAGACTGAAAGCTGCGAGG
GGTGCGGCATGGGTCGTCGGTCGACTACAACCTCCAAAAATGTAGAAATG
TACGAAATCTGTATTTCGTTGACAAACGCGTCAGTGAGAACTGGGGCGGT
TTGTTTCTCATCAAGCGCTACGATGTACGTGAGCGTTATGGACGGATCGT
TCCTAGTCGGCAAGGTAGCTAGCTTGCTGGCTTCTGAAACGAAACCGCGG
AACCGTTGACTGATGGCTCCGCTACCGGCTAGAATAAGCAGATCCATCAG
GGGCCCTACAAAACGGCATACATTGCGTAATGAGACCGGCGTCGTCTCAA
TGGACTAAGTGTGGTGGTTGCACCCTTGAATGTGGACATTGGGTCCCCGT
CACAGCTTGTCGGTGGTTTAACGCAGCAACAGCACGCCCGTGTCTATAAC
ATGCGGGGTGAATGCCCACCCCACGTTACTCGGTCTCCGCCAGAACCAGC
AGTAATTGTATTATGTCTCTGACCTGTGTGGTCGTGAATTGAGAAGCTAA
TCCAGTCCCTATCCTTGCGCCCTACCTGCGTTGGCACGCTTGAAATGTAA
AACGAGGAATATATTTCCTGATTTCACTTTTCCAGTTGTATTTACGCAGA
TAAATCCCCGTCGTACGAGGAGCTCAACATCTGCTTTATACAGTGACTCA
GACGATCGTTTATCGAAGGACGGTTCCGCATGTTGATGGTAGTCTCTGGA
TGACCCTGAGGCCAATATCGATCTAGTATATGTACGCTGCTGCTTAGCCT
CTAAAGACCAGTGCCGCGAAAATTCCGCTCTTCTGGGTGGTGCGTGCTAA
CGGTGAGAACGCTTGCCAGATAAGTACCACAACAACGTGGTTGTTTAACG
GTGTTCTTGAAAAACACGGTGCAAAGTAAGCTACGCGTGGAACACACATA
CTTCCAATGTGATAGGGGGCAGAACGCGAGCCAGTGTGCTATTCAATGAC
CGTGTCTGAGGTGGTGCGCGGCGTATCAAGTTCAATGTTCCAATTCTTTA
ATCGCACGCAAGCGATGTAAGGACGCGCCACGTAACTTGGTCGCACACTC
CCATAAACACGAGTACGGGGGTATTCTCGGAACCGACATGCCATGTGTGT
ATTCTGAAGTATTGAATGACGTGCCCGCGTAGCTGTTCTACTAAAATAAA
GTCTCGACTTTGACATTTTCTAGCCACCCCGACTCAGACGTTTTAGAAGC
GAACTGGCCAGGGCGATTAGGCCTTCCGACGTGCAATCGACGGACACTGG
ACTCGGGATGACCCTCTCCAGTCTACATTTGTCACCGTGGGCTACAGTAA
CTCTAGGTCTCATATACATAAAGGGCTTGCAGCGTCATTCTTAATGATTT
AGGTCGACAAAGGCCCTCAAGCTACAATTTTGAGGCCTCTAATTCAACAC
CGCCAGAGAACAACATCCGCCTGCCGATGCCTACTTCTCGCTGAGCACCT
TCAGGCCAAGGGGGACGAGACAGTGTACCACTGCTGATTCCAAGAGTCAC
AGTAATCTTTTGCGGCGTGCTTAGTTCTGGTTATTCTAAAAAACGAATTA
ACATAACTTAGAAAATCTAGGAGCGATCCACTCAGAGATGGTTAGGATTG
ATAACTCTAATGAATCGGATGCACAGAAGGGTACGGGACGACGCGATTGT
CGACGAGAGACGCGGCAAGGCCGCGACTAATACGGCTCAATGTGGGTATC
CCGGGTTTAGTTTTAATATGCGGTGCTCGTTCCTTCCGGACACACCCTAC
AGTACGACTAGACGATGCCTTAGAGTAACGCCTTCTCTGTGGGGGGCTCA
CAATGCTCCTTACCCACGGGTACCGGCATTATACCGTCTCCTATGGGGCG
TGAATTTCTACCTACTGAAACCTTAGACGGCATGCACCCAATAGAGATTT
TGCAAAGTGCTCCACGCATTGCGCGAGCACGATATTGATAACATTGGGTC
AAAAGTACTCCTGACAAGTATAGATCTCCGCCTTGAGGTGTGAATTAATG
TCTCCTCCCGCATGCTACTGTGTGTGGAGCGTCCACAGTCGTCAGATGTG
GAATCCTAGTTGGTAACAGACGACTATGCCTGAAGATACATGACTCTAAC
TCAAAGTGTCAGAGGCTTAGCGGTATGCGCAGCCCCATGATGTGGATCGA
GCGGCAGTGTTGACACCCTAGCTATCGTGCAAGGTACGTCACGCAACAAA
GCCTATCCAAACGCCAGTTAAGCAGAAATATTCAACCTTACGACTGTCGT
CGACGTGTCCGGGCTTAAGCACATCGGTTGTAAAACGATAACCTTAAGAC
CGCATGCACTGCAGGACAACCCAAGCACCCCCACTCACAGCCCCGATGTC
CGTTTCCTAGCGATTGTTCCACTCGCGCTTCTCGGCAAACAAGCAAGTGT
GGTGACGGCCAACGGCATTCCTCAGCTTCTCGTGGGACTTCAATTTCGCG
ATAGCAAAGGCGGTGGAAGAAACTAGGCCGGAGCGCTCAACCGTAGCGTA
AGGGAAGCCGTTGACAGGGACTTCGCGTTTCTAATAGCCTAACAAGGGTA
GAGGGTTCTTCCCTCTGTGGCGAATATGTTATGGAAATGAACCGGTACCT
AGAAGCACCCAGAAACTAACAATCCTCGAATGCAGCGTAGCTTTAGTACG
TGTGGTGTAACGTATACAGTAAAGAGCGTACGGGGTGTTATATATGGAAA
AGACTCTTTATACATTCACTTAAGGGGGGCAAGGGATAAATGCAACTGTC
CTCTGCCCTGGGTAGAACTAACGGGGAGACTAACCCCACAGAGCCTCGGG
ATGGGCCAGTAAAGCTGTCCCTGCCCTACGTGAGTCTTGTGCTATTTAGG
AGTGCACAGAGTGCTTTCTACTAGAATACAGAACTGAGCAGAACGTGGCA
AGCACTCACAACTAGCACTGTCATTTTCGAGTTGGGTAAAGATTAGAAAG
TTCGCTGCCTACGGCGGGTTACATGACCCGCTCGTTAAAATCCCCCGGCC
GGCCATGAGGCCAAAAGATGACTATCGTCCCGAGGCCTAAGTTTCATCCT
TAAAACTGGTCTAGTCGGTAGCTTGGGACCGCTTACCACTACTAAAATTT
AAGGTATGATCGCAGCATCTTTCGTGTAGGAAGTCACCGGCTGAGAGCCG
CCAACTCTCAGTTATTCGGGACCTCGCTTCAGAGGGCCAATCTATCGAAA
CCCTTCACTGCCACGTGAGGTACTCTGGTGGGGCCAAGGGTTGCGGGGCA
CAAAGGGGGCGGTGGTCTTTGGGTGACAATGTCAAGCGTCATAGCGGTAC
GCACCGATCGCTTGAGATCAATTTTTTGTCTGAATTCTAATGGATCGCGC
GTGGCAAAATAGGTTGGCACGTCATCTGAAATAAAACTTTACGAGAAAGG
AACCAGCATGGAGGGCTCTTAGATACCTCAGCCAGAATACTTGCCTCGTA
ATACCGATTAGGAACTCCGGGAGTCCTACAGCTAAAGCACAGTAGTGTAA
TGCGGTTAAGCCATCGTTGCTCCGGAGTTGCACGCGGAGCTTTGTTAAGT
TATAGGGATTCTTCGAGTGGCCTAATTATGGTGATGGCACCTCATTGGAG
CATACGTGTCGGTGCATTCTTGCCCGACTAGAGCAGTTATCACCTGAACT
TTAGGGGGTGTATAATGTGAGCTCAATGGGGGAGCTGCTCATACTCAACC
TAAAGCGGTCACGGTATCATTCCTCGGGTGAAATCGTAGCGCCAAGTATT
AACGTGGCATTACGAGGGCACCCTCTTTGCAGAGCCCATGTTAAGTCTGG
GGAATACGGACTCCTCTGGCTCAAGGATTTTTGAAATCCGGGGGAACGCT
TACCCGGGGGATCTCGACCCTGAGCTTTTCTGCGAAGTTTTCTCACCAGC
AGTACCACTGAACCGTTCCCTCTTACACCCAACACAAAGGATACTCATAT
TTGCCCAACCGAGGGTTGGTAATCGAGGTGAAACAGTGGGGAGACCTGCC
GTTAGTGCCGGCACCGCTCGGCGTGGCTCCGTTCCCACAGTGACCCCCGG
GGGGGTCTTGCTCTCGTCTGAGGGGTTTAGTTTCATCCGCTTGTAGCTTC
CAGGGAAGTGACCTCACATAGACTCTTGGCCCAAAGTTTACCTATACGTT
AACATGAACTGAGGGTCGGCCGCTAGAGAACACGAGTCTGGCATCTTAGA
ACGTAAGGATTGCAGGAATGTAGAACGACGCGCGAATTGCGATCAAACCC
ATGAACCTCGTTGTATATCTCATCAAGACTCCCGTGACTAAGGGACTGAA
AACAGCAGAGAGGGAGTGGATAATATGCTTTCGTCGTCGATAAGCCAATA
CGCACCTTCACTGGAGAATCCTCATCTGGACATGGACCGGTGTCCTAGCG
ACCCTAGCGACGCGTCGAACTTATATCTGGGCCAGATTTGCCTTCTAACA
TATCTATTTGTGGCGATCTCCAGGCAGTACGCTTAGTCCGCGCCTTTTCT
TAACGTCCGGTATGAAGACAGCATCAGGATAACGCAAGCGGAGTCAACCC
TTAGCCCTCGAGCGTCTTCTTAATAAAGTGGGGGCGGTAGCGACTTTGAG
CCGTTTGTCGGACAACCACTACCAAGAAAGCCGCACGTCAACTCATTATC
TAGATTAAAAGAAGCCTGCCTGGAAGCTCAAGCCAGGTAGAAACGTAGGT
CTGGGTTCGTACTGCCTGTTACCTGACACAAACTATAATCTCGCGTCATA
GCATTTCAAGAAGCGTTGATGTCCGAGAAACTGATCAGTTCATATAGGGA
CAGTCATTTTGAGTTCAAGAACCACTTTATGCTTCGAGGCTATAGTGTGT
CGAAAGATTCACTTGATCTGTGCCAACGGGACTGGTCGGGCTATGTAACA
CGACATTTATTATCACTTGGTTATAACACGGTAAACATAAATCCTCGTCG
TCGTAATATACCTAGACCTTGTCGGGGATTGGTTCTGAGGCCACCTGTCT
CTCCAACGGTCCAACGAGCTCATGAGTAAATCTATTGATAGACGCGCCTG
TTTCCGGTATGGATCAGTCTGCAAAGGTTTAACCATATACTGGGGTAAAT
GGGGGGGTTTACTCTGTGTATATCGGAAGCGACGACTCAAACTCTGGGAG
TGAAATGCGATTGTATCGACTTGTCATGTCTGGCACGAGCCTGTTCCAGC
CTAGGCACCCCCGACAAGGCTCCAGTTCCATTCGTCGCGCCAAACCTTAA
ATGACAAAGAATCTATGCCAGAATCGGCTCTTTTCACGACTAGGACAAAC
CGTGGGGCTAGGCCTAATAGTTTCTGTGACCTGCACAGCTCGCCAAGTGT
TATGCGAGAAGGGGGGTGCGCGGGTCCGTGGGGATCCACTGTAATTAGTA
AGCACCGTGGGTAGCTTCGCCCGCATAGAGATGAAAGGAATTGGCCCCTC
TGAGGGATGCGGAATAGTAGAGAGAAAGTTCTAGATACTCTGGTCTAATT
GCGCTCGATCTGGACTTAGTTAAGGTAAGTGATCCATAAAGGGACCGTCA
AGGAGAGGGGGAGTAACCTGCATCTACAAGACCCAACCCGCAGAACGCCA
TGTTGATGGGGTCATCTATCCGAGTCCGGTCGTGGCTAGGTCAAAGCACG
ATCGCATCTGTCCGTGATTAGTAGGTGGGACGAAGGCCCTATGTAAGTCG
ACTCAATAGTGCAGAGGCCACGTTCGCCTTTAAAAGGTACTGAGGTGAAG
TGTATATCCGGGTCCCTGAGATAGTACCAACTCGCGCGGGCAGGTCTTCA
TTGAGATCGGCTGTCAACGCTATAGCAGGGTCGCTTCACCGATGGCGGGT
TGGCTCGTGCTCTAGGCACTGCTATAGGAGGCCTAAGTACTGCTGTTTCA
CTTCGCTTACCTAACGGTATGTGGTCGGGCGGGTGCGCCGCCGATATTCG
GTTCTTTTACTCCTACCCTCTATTAGAGTTTATCTCCGCGCACCGTATGC
TTTCCTACACCGCTAAATAGATGCTCGAAAGCCCGACCACTCAATTAGTG
TATGCGGTGCCCTCGCGTGAATTGCACAAGAAAGTAATCGATATGTCTTA
TACGACCATCTACTGACTCCTTAGACTCCCCTGGGATATCTCTCAATACC
CGGCTACTGACTAAGTGGATGGATTGTGAGCCCTTATGTTCGCCCATAAG
CAGGGATTATAATGTGAAAACTTGCTAATTCATTCTTTGAGTGAGCCGAG
CCGAACCCACTGGATAAACCTTAGAACGAATGGAGCCACCACGGATCTTG
TTGGGTTTATGGTTGGTTGCCTTCTGATTCGTCATGCCACGGAACGACCG
CAGCCGGTAGACACTGTGAAGCAAAAAGTCCTCCTTTACGAAGCTCAAAG
CGACCCAGTGAGGGTTCAGGTAACTGTGCCTAATGGGAAAGGAAGGGCAT
GGACGTTGCGTGATTTAGGCCCCACATATGGATTAATCTTCACCTAGGTG
CTTGCAAAACTATCCATTTCTTTGCATCTAAAATAGTTTCGGAGAACGTT
TGGCTGTTTAGGGTACCCGATATGGGCATTGAGGCTCTCTCGTAGTGCAG
ACTGCTGGCCACAGTCGCTGTCCGCATCTGACCAGCTTTGTGTGTCCTTG
TCCAGTGCGAGAACCCCTTAGGGGAGTGGACCAGGAATACCTAGTGCCGC
AGGCGGGCCGGAGAACCGCTTCGGTGTAGCAGCTTCGCTGAGGGCGCGTG
ACGATAAAATCAGCTTCGACCCAGTCAGGTAGTATTCCATCTATCAGGAT
TCACTCCTGAGTTGCCCGGACGATCTCCGAACATACTGCCTCATGGTAAA
CGAGTTAATACTGTCTCGCCGGAGGTTGCAACGTTTTTGTGCGCATGGCA
AGTAGTTCGGCTACCAGTACGAAGAAATATCGTAGCCTTCGTGCCAGGTG
AAAATCACGAACAGGCTAGTGTTAGACCACATAAACCGCGTGAGCTGGGG
ACCTCCAACAGCCAGCCTAAATGATCGCTTGGGTATGCCTGAACATCCCC
GCAGTTCAGCGTATTACCTATATGGCGAATTCCCTACTAAGGTGACACCC
TGCCTGTCTATACGCAGTGCCACGGTACCCGCGTCACTAGGTGTTCCGGC
AGGGGCAACTCGGTCGCGCTGTCAAAGGATAAATTACTAACGGTCCGAGG
AGTGCATGGGAGCTTAGTCAATGAGAGATACCAAATAGGGGGATCTCCTA
GACTCCGTTGTTTGATCTGAACATAGCCAACTTGAGCTGATCCAGAGTTT
CTGGCTGGTGTCTTTCACGAGAACTACTTGGCTCGTTTGGCGGTAGCTCC
ATTAGATAGTACTTGCGCCGTGTAGACGCCACAGTCTATCCTTTGCAGAG
GAGCCTTACGCACGTCTGCGGACCACCCCACTTGCATCTATCTAGCAGAC
TTAGGGGTGAGGGAACGAAAGTAACCAGGAGCATCAAGATACCAGGATCG
GACCTTTGCTTTTCATCGCCGGGGGCTATTCGCGTATCTAACGTTGGATA
TGAATAAACACGAGAACAAGAGTAGACCCGGCGTAGGGCGGGCTAAAGCG
AACCGACGGTAGGAGCAAGACCAACGACCACCGATCCCTGCGGTGCCTGG
GGATAATCACCTCCTGGTGATTAAGGGCTCTTGAAAACTTACTTGTTGCT
TTGTGACGGAACGTCGTTTAAGTATTGATGTCTTGAGCGTGATCCGATTT
GGGGGTGGAGGAAACACGCAGTGGATGACGTGGTGGACATGACCCTCTCG
GCTAATAGAGCAAAGGTGGTCCGGTACAATGTCAATTCCAGAGTTGCCTA
GTCGTGCACAATTCAGCAATCCCTTGTAATGCATGCGTGTCCTGGACAAA
CCACTGAAAGGAATTCGGAGGGGCCAGCCTGTGGAAGCGCTCCAACAGGA
GATAATATCCCGGCGGTTCGCAAGGACGGACCTTAACCGAACATCGAGGA
TTTATACAGCATTATTTATGCCGAAATCACTTTAACCCATGACTAGACGA
TGGCAATGAGCTTCGACCCCTACCAGTTGTACGTGACCTGATTTGTCTAT
TCTAATCACAAACGGTACACTCCCAAGGTCCCACTCTGGTCAATAATGTG
TCTTCCTACGATTGACATAGGCCCAATAGCATTGCCAAGGTCTCAAGCCC
GTGCGGAAGATGCCGACAGTTGCTACAGTACGAAATTTCACCGTTGCTTA
TGATTGCCCCAGCGGTGGTTAGTATCTACACGACCGAGTCAACTTTATGC
GACATGTCACAAGTACTTCGGGTAAATCAAGGGCACTCGGTCAGAGCGGA
AAGGTACTCGTTCGCGCCGACACCTTGTTCACGCCAAGAAACTACATCTA
GCATCTTTATCTCGTTTCCTGCAATGCCCTACCCAGTCATCTAAGAGATT
AATGCACAGTATGGAATTAGGCACCATCGGTAGCGCATTGTCTGTATCAA
ATCTGTCCAGCACACCTTCCTAAGGGCTGACAACGAACTTATGGGCGAGG
TTGGCTGGATTGGGAGCAATCGCCTATCTGTTGCTTCCTCTTGGTAAATC
CATACGCCATTAAGCACTTGGCACTCGTTCAGTTCTACATGATGTCTTGA
CCCACGAGTGTAGCATCTCTCATGAATAAGATTACAACCTCACACGGGAC
CTTGGGACCTGAAAACGTATCTGGTAAGTCTGATTAAGTGAATGTACACT
TACTTCGCGAACTCGAGTACATTAACGCATCCAAGTACTCACAGCCATGG
ATGTTCTCTTTACTTTAAAAGCGGTAATACAGTCGAATACTGGGCCTTCT
GACGTTGGAGTATAAGCGGTCTATGTATCGCGACAGCACGAGCGCTGGCT
GGAAAAGTTCCGACAGTATCGGACGTTGAAGCGACGCCACGAATCACAGT
AACCTATTAATATATAAATAGCATTTGGGCCCAGTGATACAGATGTAGAG
TACGTCCCCTAGTCGGACTAGTTCTATCTGAGAGAGAAAAGAATGATCCG
CTGAGTCTCGACAGTTGTGGCGGGGCTAAGTTTTCCTTGATCTCCGTGTT
GATGTGTAGGCAAGCATACTATCCTGCCATCGTCTCAGACTTTGAATAGA
TCACTACAAGCCCGCCCACCCCCCTCAACCACACCTGGCGTATACGTACC
CGTGGACAGCTTTCGAATGAAAAACCTCCAAGCGGTTCTTGCAAATCAAG
GTCTAAATGGCCCAGCATCTACAGTTCGGAGCCGAGGAGCCTAAACAATC
AGCAGAATCCTCGATCACGCTTACCCGGAGGCTAAAAACTGGAAAATTCG
ATTATTGACGCAGTTACTGCGCCAGTACGCAGTGGTATAATAAATTGTTC
CTCGAGGCCCGGTGTTGATTTTTCGTTTTCCACAGTACATCTGTTAAAGG
ACAGCCACCGTAATGTGTAGTATTACTCAAGATTGAGGCCACGCCGAGCA
ATTTTTCCCATGCGAGTCCCGCCCGCCGTTCGACCCCCCACCTGAGTTGG
GGTAGAAAGTATTTGCGTAAACAAACCTAGTTTAGAATCGTTTGGCGCTG
AACGTGATACCTTTAGCCACGTCACCGTGGTCGGCGGATTAGGAAGGATT
TTCATATCAAGCACGGTTAGGTAGACCGGAAACGCGCTACCATGGAGACA
AACTTCATGGAAGGGCGTAGGTTCAGAAGGAATCATAGATACAGACTGAC
GCAGCAAGTTGGGAATGAGAAGTGTGGGGTCACTCGCGTTATACTGGGGT
GAGTGGTATTAAACGTTTATGCTGACGTGGAAACAAGGTGAAAGGCTTGT
GAATAAGATACTGCTAATCACGACGAGTCTCACTCTCAGGCTTTAGTCCT
GCACTCCGTGATCTTTGTAACCGTTCTCCTTGTATCGAGACGGTATTGCT
CTGCGTGACCCTACCCATCAAACCTCGGGGATTTACCGAACGGGCGAGTC
CGAGCAGCGGCCCTAAGTGTCCCACCCACATGCGCTATCGCCGTTGCCAA
TTAGGAAGCGTGTGGACGGGGCTAGGTTCTCGTTCGGGAGGGAAACGCAG
CAGGCTGCATCACGGACCTCGGGTACTGCTGTACTGTGGGAGGTATATCA
ATACAAGAATGTCTCTGAACGTAGGTCGCCCGTCGCATTCTATATTATCT
ATTTAGCTTCTCTGGCGTTGGATTAATTGAACGTTTTATGCAGACGGGCT
TATCCATCCTCGGTCCCTATCTTCGTTTTCTATCCTTGGGTCGATTAGAA
GCGTAACTCTATGAAATTCTTGGCAAGGTCCGGCTTCGCCGAGGATCTGG
CAGTTGACTGAAGCGCTCCGTTGAAGTTACCGTCACCGCAAATCACAGTG
GGCACCACCTCATTTATAGCAAGACACTCCAAGTTGGTTTTCCTCCGCTC
GATAGTCCAACCTTCGGGGCTAAGCGGCTGAATAATAGTCAAATCCGGTT
GTAGGTCCCAATCAAAAAGATAACAATAGCTGCTGGGGATCGCGGACGCG
ACGTTGAGAGATCGTGCTCAAGGCTCCAGGGGACCTCTCTCCCCATATAA
ACGAACATAACAAGCGACACCAATATCTATAAGTCATCCCGCAACACCTG
TGGTTACGATGTTTATTAATATCTGCTGCCAACGTATGTGCGGAGAATGC
AGAGCGCACCGACACAATTCACAATTACGACGTATTAGCACCAAGCCCAA
ACCAGTTCGTTCAGGGTGCACGGGGCTCATTGCAGTCTCCCCGGGAGCGC
ACCGGTGAGTTTTAACTGAGTTTCGTGCTGTCCGGGACGAGTGTGCCGCC
GAGTTAGTAATCAAGATCAATCCGTGGTGTATAACAGAAACTTACGCTAC
GGGTCAGCGGTTCATGATACTCTAGCTCTCGCCAGCGTATTCCGCGCCCC
TAACCGACAGTATCAGGGACTTGGAAACGCTATTCCCAGGGTTTGAACTA
CCGTACTAAGACCCCCGCTTGCGACATTTTTAAAGTGGCCGAAGTTGCGT
AGCCTGGCTAGTCCACTACTGGTGGGTAGTAGAGGGTTGTGTGTACCCAC
CGAGCGGTTCCCATCCATCACACACCGCTACGCCGGAGGCACCCGGCGCA
GCGGTGCTAGATGCGCAGGTTCATCAGCACCTAAAGCACAGACCATTAAA
TAAATGTCCTTGAGGGCGCCACTTGTGCCGCGACGTTATTATTTTTCAGA
ATAATCTTATCGGGTGTGACTGACGCCCCAGATAAGCTCATCAGTAAATT
GAAACCTCCTATTCAGATACTTGAACGTCCCCAGGCCAGTGGGCATACAT
AGGAAAATCTTCCTGTGCTAATGTATAAAGGAGCCATATTGCCGCTGGGA
TAACACATTATGGAACAGGGAACTGCATACTGTGGTGTTACCAGACTTGC
CGTCGCGATTGCAGGCAACAACTTATACTAAGCGTACACTGCGCTCTGGG
CATCACACATTAGACTGGTTATTGAACAAACTGCTAGGGTCTGCGTATGA
ACCACGTTCCCAAATGTATCTGGGATTGAGCTTTCGGCGAAACAACACCA
GTTAAACAAACAGGGAGGACTTTAACCTGGGATTCTACGGGCAATCTGTA
AATTCTGTCCTTTAACGAAGAATTCACTTGTAGTGGCACGCCCTCTTCAC
CCTTCCTAGGCGCGCTAAGTTTCGGCCAATGGGCGTGAATCCAGAGCCTG
TTGTACTTATGCAGTGAGGCGGTTTGATACTTCAATTTGACTAGGCGAGA
AGCCTCACTCTTCCTTTAGACATTCCACGTTACTTACCCTAGTGTTTCGC
GTTACCTGGATATGGAGCGATAAGAGATCCCGGTCGTTATTTGGTTCCAT
GGGGCTGGAGTGAAGGCCGCCGCCTAGCTAGGCGCTTATGGCTGATCCCT
CTAAAATTAATCACACCACAAGCAGCTCCTATATCAACCTTTGGACCGCC
CGGGGCCCTAAACCCGGTGCACTGACGCATTGACAGATGCCACAGTCCAT
CCTTGCGACGGCCGGACTCGGTTCACGGACTTGTGAGCCCATGAACTAGC
CACTTATTCAGCCTGTACGGCGCGCTCACTTGAGTATCTCATAATCTAAG
GCGAGCAGGGTGCTTCGTCTATAAGAGTCTCGTTGCATTAATTATCTCAC
CGTCTACTATTAAATTGGGTCGTAAAGATTAACAAAGGGGCCTGGGCGGA
TCGAATTCTGGAGACCGATCGTATACCACACCCGCCTGGCAAAAAAATAT
GATAAGGTTGTGCGTCTTACCTTTATACAATTTGGTGGTGAAGCATCATA
TACGGCAAGGAGTTCATCCTTCCGCTCTTAGTGCTGTCGCTTAACTCCAC
ACTGACACAATAACAAGCCAGACATATGGTCAATCATTTCCAATTACTTG
ATCAATATAAAGATCATTGGAGGAGCTCATCTAACGCTAAGAGCCCTTCT
CTACCGAGAATAACGTAACACCTAAGCATACCTTCCTCCAGTGTTTGGAA
TGTAGAATGACGTTCACGAAGTCGTGGGGTACGACGTTCTTCGCTTATGA
ACAACAATTCCGGCCACCCAACGCTGCGCCGGAAGCTCAATTTATCCAGC
ACGAGGATGCCGGACACTGCCACGTTCAACTTTGACTAGTGTATAATCTT
AATCAACGTGGGCGGCACAGTCAGTCCACGAACGATCCGCCATGCTACTC
GCGACTACCCGCCATCCGAGAAGAAGCTCGCATCTCCGGCTACCGAGTAA
GAGCTCATAGTCAGTAACGTAGGCCCTGCTAATGAATACATGTGCAATAG
AATGAAGATGCAGCTCAGGCTAAAGATCTATGAACATCACTTATAGGCGC
CCCCCCTACATGGACGGGTGGTGTCCCATTCCAGGGCCAAAATAGAAGTG
AGCTTGACAGTCATATACGGACCCAGTTGATCAGAGCAGACGTGTATCCT
TACACAGTCTCCCTAACAGGGTCCGTTATCAACGACGGATGAAAATGGAG
AGTGGCGCCGGGCAAGTGTACGGCGCCGTAGGTTTCATCTGCTTGAGCAG
GGCATAAATCCTAAAAATGAATGTGGCTAGATATGCGGCCAATGGTCTAT
CAGTTGTAACCGAGATGACTTATAGCCGGATCGGCCGTAATCCTCAGTAT
CGCAGCGGTAGGACGCACCTGGGGGAGTAAAAAACTAGTCCCCAGTTTAC
GACTGCTCTCTGATGTGGGTAGCCGAGTATCGTTCTCCTTAGACCCGGTC
TTAATATGTATGTGGCTGCCGTTAGGGTCATGTAATCTTATCTAGCTGCT
TCACGGACTATCGTGCTTCAGTAAACCTAATTGGTTGCAGAACACGTCCT
GTTATTAGCACCCCGACCTCCAAAGAACTGAGCTTTTGACATCGCAGCTT
TTAGGGGCTAGAAGGATGGGCGGGGCACATGGCCCCCTTGCGCGGATGCC
CCGGAGACTATGAGGGGGCTGTAGCTCCCATCGTGCACCGATGCTATAAA
AGTAGTACGTGAGTACCGTATAGGGCCAGATACAAACTATCAACTCAGTG
TATCTCTGTACCCTACACGTGACCTCTTCCTACCCCGTACCATTTTGAGG
TGGTTCTCGGCCCATCGCTGCTAGTTCTATCTGAATGTTATCTACTTAGC
TTTAATCTCGTGCGTACTTCGCCGATCACGCAAGTAGACTTGGCGTTTTG
GTAGGAGCAACGTCGAAAAAATTTTTTGCTAGTCTACCGGCGTCGATTAT
GCGGACCACCGTTTGCCAATCCCGGGAACGACTTCCCTGATTATTTAGAC
TAGGCAGCCTAAGCGTTGCGCTCACCACGTTGAGGCCACACCCACTGCTG
TTGAAATGGTGCTTAGGCCGGCCAACTTACCGCTGCAAACACCACGTCGC
TAATACTAACTAATCCACCAGGGCCATGTTGGGATATTGTTTGCTCGCCT
GCTCGCAGGCCGTGCCGACCCTGTCATCCTCCTATAACCTACCCCTATCA
GTCTTCTCGACGAAAGGCTCGCTCTGGGAGCCTGGACTGTTCCTGTTCCT
GGATTAGAGTACTGGCTGACATGGGTAAGCCTCGCCGCGGAAGCAACGAG
TTAATATTAGTGTAGGGGTCCACCAGGGCAGCGTGTCGAACACAAGCGAC
CGTCAGGTAAAACGCTGATATGACCGCTGACTTTATCACTTAGAGCAATC
GACGGACTTCGCAATGGTGTGCATCTCCTAGGGCACACGCGTCAGCACCG
TGGGCTAAAAATTACATTATGGGGTCGTCCTAATCGATCAGCGATAGCCT
CCCAAGTAGCATTCCTAAGGTCTTCAAGCCCTGTGCTGGGAAATTGCGAC
ATTTGCACAGACGAAATTGACCGTTGTTTGTGATCTAGCAGCGGCAGCGG
TGGATGTGTATGCTAACACGAACTGAGTCAACCTTATGCGACATGTCACT
AGATACTTTGGTAACAATGATCGGTCAGAACGGTAAGGTAACTCTGTTGC
GCCAGAGACACCTTGTTCAACGACGATACAACATTCTAGCAACTTTCTCT
CGTTTACCTTCAGCCATACCAGTCATCTAAGAGATCTAGATGAACAGGTA
CTGGCATAGCAGCCATGGTGCGCATTGCTGATAAATATGTCCAGCACCGG
TTTTGGGGCTGACAAGAACGAGGAGGCGATTTGTCACAAGCCATCCCTAC
GGGACGTGAATATGTCGGGGTACGTCTGGTCTCACGATCTAGGTCGAACT
GTCCGACTACTCTCGGTACCATGTGAGACCGTCCTGCCTCGGACGCGAGG
ATCCTAATCTCCCTATCGCTGTTGCCGAATCTTCGGAACGGCGGCAAAAT
ATCACCGTTTTATTCACAATTCAAGGGAACGACGCCCGGGAGAGCGAATG
CGAAATCTCGAACATTTTCAGCGCAGACTACTGGTGGAGGCCGCATCCAC
AAGCTCTAGAGCGCAAATAAATCGGTGGGCAGTAGTTCATTGCTCTCTTT
TCCTGTTTGGTCGAAGTACCTTAGTTTCGAGACAGAGCAGAGATATCTGC
CGTTCCGCTCAATAGGCTTTCACAGAGTTCCTCCAATGAAGAAGCGAATA
GGACAGCATCATGGTGTCAGCACGCTCCAAAACAGGCGATACAACGGTTA
GGTGATTTGTATAACTTTGGACGAAACGGTTATTTGACCTCTGTAGGAAC
CAGGTATGTGGGCATAGAAAGCCCATGGGTCCGCGTGTAGGAAAAGAGTG
GTATCACACGGTCTAGCGCAGCGACTGTTTTACGTCCTGCAAGCCAATCG
ATAGTATCTAACGTCCGAAGAGTCGCGGAATATTCTGAACGAGCTAACTG
CCTTGCCGCGGGATACATTGGCATTCCTGGGTCAACCCAACGCTTATGCG
CGTATCGTCGCTATTACCCCATAAAATAGTACGCTTTTCGTGTCTTGGCT
ATCCGTACCTAGCACGTTAATCGTTAGCCACGTGGTCGCAAGAACTGCTA
GGGCTTATGAGCCAGGAAAAACCACGCTCCGATTAAAATAAAATCCCAAG
TAATCGAATCGCGTAGGCATAGTTCGGATTTCTGGCCGTGGTAAGCGTAA
ATCACAGACTGATCGACTTCACCCACGTTTATGATTACAATAGATTACCC
ACACAGCCTAAACAGCCGAGGCGTAGGGTCGGCTCTGTAAACATGCAGTG
AATATATTATGAAGGACCTATGCGTTCCCCGATGTATTATTTTTCGGCCC
TATTTTGTCCTGTCTGCCTGCGGCCGCAAATCCGCTTCGAGGTCTGTGTG
ATACTCCCAATGGCTGCCTAGTGAGTTCTATCCGTTCATATATTCGGCAA
ACTCGGCAAGCTGTAGAGTCCCGCCTACTTGACGGCTTCAGCACAGCGTC
TCTTGATTTCGCGGTTGTAAACTTGCGACCCTACATTTTTTGTGGAAAGG
ATAGTTGATATTCGTGTGGGGCGGCGTATGAAGGCCTGTCCCTAGTACCC
CCACCGACTCGCTCTGTAGCCGGCAACCATGATCAGTTCACGACTCGCGA
GATAATATTGTCACAAGCGTAGTGCAGATGCGCTCATCAATTCTAATCAG
CGGACATTGCCGACCCTACTGGAGAATTTCGTGTAGTACTTACACCCTGT
AAGCATGAATGTGAGCAGGAGATGAGTTTTGGACCTTAAGAGCTGCCACA
GCCGATAACGGAAGAGTCAACGCTTCCGAGATAAGCTAAGAGCACTTACA
CAGACTAAACCCTTGCAAGGTGCTAAAATCAGTAGGTTAATCCGTCATGT
TAGTCCAGCAAGGACTGTAAACTAACACTACGGTCGAGAGTGAATTTTGC
ACGCGCGTATTGACCGCATAATCAACCTGCGTATAGAGCCAGATGCGCGA
CCGCCTGATGGCGCAAGATCTACATACTTGTAGCTCTAGATCACTCCCTC
CTACGTTACAGCCTGTAGATGGGCACGGCATACTCTTGGAACTCACACCA
CATAGTACCTTAGGTCTATTAAAAACCCCATACAGTTCAAGTCGCATAAA
ATCTGCACGGAAGGGTATCTCAAGAGGCTGGGCGCCATACATAACCGTCC
TAAAAATTGGTTGAATAGTGCGCTGTTTTAGTCCCAGGTTTTCCGTCAAT
CGTCCCTCATAGAGCCGTACAGCAGGCCTCGGCCGCTGTACCATAGGAGT
TTGCGATGTTCCAACAAGAAAGGCGACGCCATTGGGCGCGATACGTAAAT
CATCAACATACAATTCAGCGGTACTATTTAGAGGCATGTAAGCCGCTCGT
CTGAAGGATCCTACTTGGAGTACTTGGTTGGTGGTCCATAGCTACCGACG
GACCTGGCTGGAAGATACAGCCCGTTGTTAAGATAAGAGCTCAGAAGACC
AGATTGGATGCGCTGTACAACGTTTTTTAAGGAGCGAAGAAAAAAGCGCA
ACTTGTTGGTTGAGCGACCGACTAAGTCCTGAAATATGTCCGGACTCGCG
GGTCCACGAGCAGTTGCTAGACCAGTGAGGGTCAGCGAACTAATATCCAC
GTAACAGCAAACGCCTTTTGATCATCCATCGCAATTGACGGGCGTCTGCC
GCATCTGGTCATTCTAGCCACTGGTCTATACAGACCGTCTGACTGAGTAG
TAGTATGCACTACTCTCTCAGCTGTCGGTCCCCACCGCCAGGAGGCTTTC
AATAATCGCGCGCATTGCACTCACTTTGCCGACGGAAGTTCGTAACGTAA
CGGTTAGCTTCCTGAGAGTGCAGCTCCGTACAGTGGCCGAGAAATACCAG
GGATAGATCGTAGCTGTCCGGGGGACTTGGTGATCAACACGTCTAATGCT
AAGTTTCAATCCCTGACCACGCGACTGGATGGTTATTACTGACCACAACG
TCCGACGAGGTGATCTAGTTAAATGGGTTGGCGTATGGGATGATGGCAAC
AGGAGGTGGTACATCGCGCAGCAATTCTAGCTGTAAACGCGCTATTGGCT
GGCAATATTATAATTCAAAAATGGCTCCGGTCTATCTTAGTCGTATCGCT
AATTTCGCCATTAGGTGCTTGGCAAGCCTTCGTTGAAATGTGATACACAA
AGTCCGACGTCCCAGCATGGGAGAACCTGAGTTACCACGTTTGCCCCCTT
AGTACGACGGTAAAGTAATAGTATACTGACTTATTGGTAAGGTATCTCTG
CACTTACGCACGACAGACTGCCCTACGCTGCCGCCGCACCCTCGGCTAAA
GCGAAACGAATTGTATTGGGTGAGATAAGACGTACCTTTAGTGGTTGTCC
TCCGTTAGTTAAACATTCCCAAAACCTAGGACACTAAATCCACCAGATTA
TGACTTGGCAGTCCAGGGTGATACATTTTAACTCCGCGTCCAGCTCACAG
CCTATATGGTTACAATGTCGCACCACGTAGTCCGAAAACTATGACGCATT
TGAACACGAGGTTAACCATAGGATTTCGAGCATCTAGATTGACCGCGGTT
GTTGAGTTGGTACTTCGTAGGACTGCGGTATATAGTGCCTGATTCAGGCC
ACAAAAGTCGGCTTATTTTCTCTCAGAATGTCCTGACCCGGTGCATAGCT
AAGTAGGTGCGAACTGCATGTGGAGATCCGAGCGAGGTTTATACCGGTGA
CTGGAAACAAAAGGTTTGGCTGCGGTCGCTGCCCAACCATAGATCTCCCA
TATCGCCGTGCACCCCATTTGGCCGAGCCCCTTCCACTCATCACCGACTG
GCGTAGGCAATTAGAATAATCGGCGAGAGCTTGACGCCGCATTTACCATA
CAATTTGTACACAGTACACGCCAAGTCTTTCTGAGCGTCCGCGTTTCGGA
GAACAACTCGACGTCCTATTGAAGCTATCGCGCCATTTGCGATGTGGACC
GTGCCTTCGGAATCAGAAGCCGGATTTGTTTTGATCGAATTCTTATAACA
ATAGCACCGGTGCCTGCCCTTGTTAATCGGAGCTCGAGCGCGGCCAACTG
GCCCATATACTACCTTCAGACACAAGTGATAAGGTTCGCGGGTTAAGGTC
CGGTACGGATTGGTATCCCAGTCGGGTACTGAGCACGGCTTAAGTGGAGC
CAACAAGTCAGTCGTGGATAGTTCAGATAACCTAGTAAACGTATACGGAC
GCGAACGCGCATCACTGTCAAGGCCGTGGCATCCCGTGGTATCCGGACGA
GGGGGAGATTACCATCAGGTATCTTAAAGGTTACTCCATCGGTGAAAGCG
TGGTGTTCGGGGCCATGAAAACGGTCAGGGCATGACGCAGCCTATACGTG
TAGTGTCCCATTAGGGGAGCTGAGTCATACTCACATCAATTAAGTCGGGG
TCACGTCAGGATATGCGAAACCGCTTCCTGGATTGCACAGATTGAAGGCA
GACCACAGGGAGACTTCCCTTCTTTGCAGTTCAGCGTCCACATTAACGCA
AGTTGCAGGCTCGAAACATAGGCTCCTACAAGCATGTTCCGGCTGGCTGG
GGCCCGTAGAAATCCACCCCCGAAGCCTCAACTGGATCAATCAGATATGG
TTACATTGTTTACGAGGAATGGTTGCGCAGTGCCTCGGTCGGACACCAGC
TACTGCTATTGTTGCCTGCAGCTCAAATGCTCAGGGGAGGGTCCCTCATA
ACCAGGTCCGATACGAACGCCTACGTAGTTTTGAGCTGGTGGATCTACTT
AGGTACGGTGGAAGGGCAGGGCAGAGGTGTTAGCTAAAAATTGCGCCACC
ATGGAGCCGTTGTACCTCGTTCCCGTGTCCCCGTTCAAACGTGCAGTAAG
CGCTCCGACGGATATTCTGATTGCAATACGAATGGGTACTGCGATTCACC
CGACGGAAACCAGCCTACGGTAGCCGTGTATGCCCCACTCTGTGGAGGAA
GCTCGTCGATTGACGCGACCTTGTTCTACCGTTCAACTCTAATGGTCAAC
TGGTTACTTTCGTGAAGCTTATACCCTACTCATCCCATTTCGCACATAGT
GAAATGCTGTACTCGGAGCCGTACCGTGGTTTTCGATTTGGGATGGTAGA
TATCGCAACATGATGCTCTTCGTCGTGTCTCGTACCTGCTCTCCGGCCGC
TAGTATTCCTCCATCAATTAACGTGTACGGTCCCAACACGTAAGCAGGAA
CTAACACCTGCTTGGAAGACCGATCTAAAACCCTCTACATTCACGTATAC
AGGCTCTCATGCACCATAGTACCTACCACTACCAAACGAGGCTTACCCTA
GAGCCCAATTGCGGCAGAGCGATTGTTGGAACATCGCCACTCCTGCGGTA
TAGCACTTGCGGAGAAAAAGGGCTGTTTATTGTGCGAGGGAGTGGGATCG
CCTTGTTTGCCAATAGAACGGACCTACTTCTGAATTCGAGGTTACTCTGT
TTCAAGCCGTCTCAGACAGTAATGACGAGATTGCATGTGTCTTTTACCGC
CGTCAATGGCCGTAAGGAGCCCGATTCTGCTGCCGATTGGCCACAAACAT
TAATTGAGACTTATCAAGGGTATGAGTGAACCACGTGAGCCAGAGGAGAT
GAAGCGCAGTCACCGATTTACGATATCCCAACGAGGCACGTGAGAGAGCA
ATTTCCCCCTAGCGGTACCGTATGCTCTAGCCAATGAGATGGGGATTTAT
TCTTAACCCGTGACAGAGGATGTTACGTTAGTGACGGAACCTTGCATCCG
GTGAGTAGTAAAATGTGACGTGGATCACACGCATCACCCTCAAACTTATG
TAATAATGTAGAACCCACTAGTGCATACCACGGGTCCTTTCCGCTGCTAT
TATTCGCGGATCATTGCTGGTCCGGGGCTTTCTGTTAAAGAGTTGCAGTA
ACTGCTCAGAAGCAATGCAATGTCTCACGGTTATTATCCCTGTTCGAATG
GTATGACGGAGACAAGATTGTTTGGAGTAGCCCCGGTTCTGTTGAGCGAG
GGCATCTACCACCATAAGCGCCGTACTACAAATGACCTCCCTTTAACGTC
GGCCTGACGCCGGCCGAACATTCCTAACCTGACTCCAGATATTCATTAAC
CAATCATAGTAGATACTAGTTTTCGGGCAGGCGAAGCATCCCGGAATTAA
GCCGTGCCAATTGGAATCCGCTTGGGGGAAGAGGTTCTCAAATCGCTTCA
AAATTTCGGCACCAACCATCAATTGTACCGCTATAGTGATCTGACGGACA
CAAGATTCCGAGAGGTTCAGCAGCGGGAATTTGAAGCTCGTCCGGATTCG
TATTACATTTTTCCTGTTTGTCGATTTGCCGCCCCATGGATCACATTCGG
TCGGAATCAACAGAATTCATCGACCGCAGCCACAGCTGAGGTCATGTCCG
GCGGTTGTTCATTGGTCGTTAGAGGGGCGTTCAAACGTAAACAGTGTCCC
ACACAGTTAGCTATGATTCGCCATCCCTTATCGGGCCAGACGAAGTTCCT
AATGCCCAGCTATTGCTCGTGCGTAATGCTGTTGCGTCTTTAGATGTTCA
TAAGGAGGGGTCCAGTCTTATGCGTGGTTTCTAGTGAATAAGGTTTCCCA
GACGCGTAAGAATACAGTCACAGAGCTCCCCTGAACGCTAAATAGTGCTA
AAAGTGGCAGACCTTCCGTACATCGCGCGAAAACACCAGAATTCTGTGGT
AGCACCTCCACTCGATAGTGAGCGTGGGCGTTGCGACACTTACAATGAGT
CAGTTACCTTTGCGGCGCCCGTTCGGGTCACCCACGCCTAATGATGCAAG
TGGGTTGTGTCAATATTAAGGGATGTCTTAGTGTATCGCAAGGGTACAAT
GCCTTTCAAGACATCTCGATTGCCCGGGAGCCTAGCGTATCGAATGTGGA
TCTCAGTCGAGCAACCCTTCGAGTTATCAAGAATTTCCGCCCTGACTGCT
TTATATCCAGTCTTTGTCGCATCTTTGAAACTCAAACACCAACCTCAGCA
GATCTTCTCTGTCCTTGCGGCAAAAGGTGCTGGTCGGGCGGCTTGCGGCG
CCTAAGCCCTGCGGGGCGTACTCCCGAGAGGTTTGCGTAGCCTACACAGA
CACGAGAGCCAACAAAACTGGCAAGGACAAACTCTGTACGCATGATGCGC
TAAGGTCGTATGGGGGTTCCACAAGTCAACATTAATGACAGACAGACTGG
ACAGCGCATGCGATTTGTTAGGTCGAAACTCCGCCCACGTCCGCGGCCGG
TATGTACATGCTTCCGACGTGACTATGTATCACCCCTATTACAACCCGTA
TTCGTTGCTCTAGCGAGTCTGGTTGGAGCATTCGAGCTGTCTCGCCGAAG
GTGATGGCCTCGTCCGGTAGAGACAGTGGCCCGAGCACGAACTCGTAGAA
TGTGCTCATCGCGTCTTCCGCGACGATAACAGGTCACAGTTAAGTCAGAC
AAAGATAACGTATGGAGGCTTGATGGAAATAACCCCCTTTGCGGATGATT
TTGGCTCGTGCACATCCGTTTAGACCGTAGCTCGCACGCACGGCTCATAA
GGACAAGAACACGCTATTTCATTGTCCCTATCCCTAGTGCAGAATTCCGG
CGAACGCCCGCGTCGTTGGCTCATAGGACATGCTCAAGTGACCGCCTCAC
CTGGTAATTGTTACAAGACTGAGTAGCGTACGTTGTAGTTTAAGATATAT
AGTAAATAATGCACTCGCTACAACATAGATCTTTAGAAAGTGGTCTGCGC
TAAATGCCCTGGGCGACGGAACCTGTATATCCTCTCCCAGATTATGAACT
CCGCAGCAGCGGTGTAGGTATGCACAGAACGTAACGTTATTTAGAATATG
GAGAAATGATAGGTACCTTCAGGAGAGTTACCATGTTATTTTGTGGGTGG
CCGTCATCCGCTGACTTAGGTCGGATAAGAACGGGGAAGCACTTGATTCC
GCAGCGTCTGGTTGTAGTTGACTTAAATTTATGATGAGATTCCGAAAACA
ATCCTGTTGCGAAAGTTATACATTCTGCTAGAGAATTGCACAAGAACACT
AATGGCACGCGGCGTAACATGCTCCGACTCCGCATTCGCAAGTGTTTTAG
CTCTAGGTTTTCTGTTTTGTGCACGACCGCTTGCCCCTGGAAGAACTGGG
GTACGTTACTTATGATCCATCAACATGCAATTGTAACGTGTAAGTGATTC
TTTGCTCGTGGCCCCCACCTACGGGCATGTGACTAGGCGTATTATAGCGG
CAAGCGTCGACGCGTCCCAAAACTCTCACGTGGTAGAAGAATAAATAAGA
CCACCAAGCGGAAGCGCAGAATAGTTTTAGGGACCTACAAACCAAGAGCT
TAAGTTATCGAAATATAGTGCGCACGTTAGGTTCGCGTATGTCATCGTTG
TCCTAGAGTAATAAACCAGATATCGGCGAGCTTGGGTTTCACTCATGTGT
AAAGCTCGTGGATATACGTATACATCGTAGGATCTCTCCAATACTTATCG
GATCACAACCTTGTAAAGACTAGAGTGACTTCTTATTCAATCAACCACCA
ATATAACCTCAAGCATAGCATTCATGCGAGCGAGGTAAACATCCATGCCC
CAAGTGGAATTAAACTTCCTGGATAACCAGGTGGGAGTCACAGTTTATAA
GTTTAATCATTCATAATTGAGCGTCGTAAAATTCTTCAAGGTAACCTTGG
GTCGAGAGCGACCGCTCGCGAAATTCGAAAAAATGTACTAAACCTACATG
GGACGCGCGCCTTTTTTCAATACTAACTGAGCAAAGATTCGCAAAGAGAG
GCTTGTGGTTCCGCGGACATTACTGAAAGACCTCAAATGAAAGGATGCGG
CGGAATAATGTGCCCATATGCAGAGTTTAAAAGGGTTTCGTTAAATGGTG
GTATTCGTCCTGCAGGAGATTATCATACGTGAAGAGCGAGGCGGATGTTA
TTCTCTTCCGTTTAGTAATGCGTGGCCCCGGTACCAAGGACAATTAAGGA
GCAGAGTCACCGTCCAGAAGGCGCATGGTCTACAGTCTGGGAAAGCACAC
TCGGCTCTCGTTTCTGCAGATCTTCCCCCTCCAGCAAGTCCACCATACAG
CAGGCAAATAGAGCTGCCGGCCGGCTAACGTTACTTTAACCGGAATATTT
AAAAAACGAGCCTGGGGATGTGAAATTGCTGCTAGCCGAGGCGAATTGGA
TAAGCATTGGTATGGGAACTCCATTCCAGCGCTACCTGGCAAGTCAGCGT
ATAAATGTCAGAGCATGTAAGGCGCGGCAACCTGAAAGCTAAAGTAGTCG
GATGACGGGAACGGTTGTCGGCGTGGTAGGTTCTCTCTGATTTAAGGCAA
CCATGTAATCTGCCGTTTGAAGATTTTAGTAAGAAACCTCCCTCCGGTCA
CCTACGTTATGCTCTCCAGAACCGTCCTTCTCTGTGTTGGATTGGCCGGA
AGGCCACCGGGGGAGGGTGGAGACATATAACGGCTTTTCTCTGACTCCGC
AGAGTTTACTACCCGCGGCAAACTCGGAGACAAATGATTCGGAACCCCGC
CCCCTATAGCGCTGATCGCTAGGCGGTTTGACGCATTGTCAAAATGCAAC
ATGCGGAGTTCAGCCGGGGTCCTCATGCAGCGTACATGGCGAAATTAGTC
GTTATTATTACAGTAGTTGGTGGGACAGCGGCGCTTTTAGTAATATCCTT
GAAATGCATGTAAATGGTCTTGATGATCTTCCAGCCCGTTCAATACCGGC
ACCTCCGCCCACCCGCGATGGATTGGCCTTTCCTAATACATAGGTGCCTA
CCATTAAAGACACGGAACATATCCGAGATACAGCCCGATTTGTTCATGGG
ATTTTAGGCATTCGCTTAAACAAGAAGTGAAAGGGCTTCGTATCGAAAAT
TACATACGACTTCCACGCGGATGGAAGGTGCATGAATTGTTCCTGAGGAC
CTCAAAATCACGTTCGTCTCGAAGTGTTTCCGGTTAAGGCGTTAATATAC
CTCGTACTCTCAACGAAGTGCAACCAGTTGAGAACTAACGGGCCGCGGAA
CATTTCCATGGTTAGGCGTGTGCCAGTGTTCGTTGTCAGTCGACACACTC
AGCGTATGGTTACCGAAATATACTGTACAAATACTGTGAGTGTGTAAGTA
GTAAATGGCCTCTAACGTAACAGGCACTGCAGAGTAAAGCATTTACCGAT
GTATGGTCCACTCATCAGATCCCACGACGTACTAGGTCTGTATAACTAAA
GGAAGCCACCCAATTGCTTCCGCGATGGTCGAATCTATCCTAGTCTTGGA
GCAAATGCTCTTTCAGGCATGATACTCGTGGTAAATCTGTCTGATGATGT
GCCGACATGCTAACTGATGTCAGGCCCTGTATACATTATTGGAACTAAAG
ACCGACCCAAGATGAGCCCCACGCAAATCACCACCACTATAGCGAAGTCG
TGTATAGGCTAGAAGAAATCCGGGATAGTCATGAAAACACGTGCCAGACA
CAATTTGTTTCAAAACGCTATCTGACGGGTATTCATGGACTTCTATTTGA
GATTCCGTCTGAGGTACTGCCCCGCCCTTTTAATGACGAACCACCGGTTT
CACAGGTCACGAAATGCAACACAGTCTCTAAGGCATGCGGGCTTGACCCA
AGTATTAATTCATATACGACAATCCACCTTCGATCGGTCCTCCATATATC
TTTCAGTTGACGTGTATTTAGAGTGTCGGGATAAATAATTGAACAACATG
GGTGGGGCCACGAGACATGCGAATAAGATGTTGTTCGTTTAACGCACAAG
GGGATACAACTGGAAGAGATGGTCGCCAGCCCTTAGAAGGTATGGGTCAG
TGACGAGGCAAGCGATAGACGACATGGTCTTCTCTTTCTGAGCATCCGAC
GAGGATAGGTACCGACTGCCGCCTAGAAAGCAAGCCACCAAACAGCCGCG
GCGAATTGGTTATCGAAGTCTCTATTATTGTAATCCGTGTCAGCACACTG
GAAGTCTGCCTGCCTTGATGTAACAAACGTGCGTAGCATGTTGCTTAACC
ATCGCCCCACGCGACCCAGGGCGGTGAGAGTCAGACTCCGCTGCTCAATG
TGGGGGACTTGAAGGTCCAGCGGTCCAGTTATTTTAGCCAACAACTGGCG
CCCAGGTGAAGGGAACGTGCACTGCTAAAGAATGCACAAAACAATATGGA
CACGCGGCGCGTACTGCCTCCGACTAGCACTCCAAATGTGTTTTAGCCCT
AGGGATTTACTGTTTGCGTCACGACGCCTACCCCTGGAAGACGCTGGGGG
CCGTTACTTATGATCATCCGACTGCAATTCTTACGGTGTAGTATTGCTTT
TACTGTGGCCGTCACCTACGGTCTGTGTAACAGATCATATCTATAAGGCT
AGCGTCGTAGCGTCCACAGAACTCTGGGTGGTACAAGAATAGATAACCAC
CAGCGGAACGCCAGAATAGTTTATAGGGACACTACTAATACCAATAGTTT
AAGTACTCGCAAATGTATGTGCCACGTTTAGGTTCGATGTGATTTCGTAT
TGCTAGAAGGTCCGACAGAGAGCTTTGGAGGAACTCAGGAATACATTCTA
CCTTTTTAAATATCCGAGTAAGGTAGGTCCCTCGCGACTTGTGCATCGAG
GAATTCCAGGACATGCGACTCATTCTACCATTTGCCACATCCCTTTAAAT
TAGACAAAGGTGAATTCGTGGCAATGGCCGGCTAGTCCTGTGGATCCTGC
TGTAGATTTAGGACTAACGAACGAAGATCTGCAAACTTAAAATGCGTAAG
GGCCCTGCGCCCACTAACCGCTTGCACACGCGTGATATTCTTAATTCTAG
CAGTACGTATGTCTGTGCTGAATACTACAAAAACTATTGCGAGGCATGTC
AGCCTCTGAGAAATTGAAAATTCTGGGACATAGGAGATCTAAGGTATCAC
ACGATACAGGTAGCCTAGCGATTTCTCGCTCAGATGGATCGGCTTTGGTG
GCGATACAACCCCGAAATGGTCTATTTACCCCGGCCTTAGTCCTTACACG
TATAGGCCAACGCCCGAACCACCGAAGGGGTCACTTGGCTTAATGACGTA
ACGGTAGTTAGTGCATTGGGTTAGTCTCAGGGATAACCGTCTCGTGAATC
GGAGTTGTTGCCGAAAGTACGCGTAACTACGGGCACAACTTGAGATGCAG
ATAAACTAAACCTGGCCCCCGGCGTGCGCTGGAGCGCAGGAACCAGTCCG
CACTGAACCAGCAACCTGAGTCTCCCTGTACTGAGTACTCGAAAGCCCAA
GAGTCCCAACCGCCTGACTGGGATAGGATATGAGGCCCAGACAGTGTACT
ATTTACCAGGGCGCGCGAAGCCATCCGCATGAATCCCCACCCCCAATTCT
AGGTGGGGAAGTACAACCACACAGAAACTCCAGTACTCCTGGAGTCGCGT
CCGAGAGAACCAGGATGGCTCCCACTCACGTAGGCGCAATACAATGGACG
TTGGCATTTGCACCGGCGCTATATCCAGCAGAACGCCCTGATGTTCCTGC
CACTCAGGGTTCATACCCGCGCACACTGAGCGCTCTCGAGGCTCCATTAG
CCGAGGTGTTCTATTTTCACTCATAGTCTCATACTATGGAAGGCCCTGAC
TCCACGTGCAGCAGCCTCCTAGAAAGGCAATTGTGACTACCAAGGATGCC
GACTTGTTCTTGGGCACCCCCCACTCTGTTTCAACGCTGCTGGCCGGAGA
GGTCCACAGCCAAAGCTCAGCTACTTCGCAGAGGAAAGTTCCCACGATCC
TCTCTTTAGGAAAAGTTTATAACACCGGGCGGGTTTCGGGCGGTCCCATA
TTCCAGCTGTCATCATTGTAGGACAGGACGTGGTGAATAGGGTATAATGC
AGGACCTGACTTCTAATGTCGAAAGCTAATAGCCAGGTATCCGCCCCCCT
GCTCTGAAGCACGGCTCAGGCACCGTCACGTATGTATAAGGCCAGTTTTA
TCCTAACCAATCTAATCGAACTGGAGAGGATTTAAAACGGGGTTGGCACA
TGCATCTCAGACTGAACCATTTAGGGGCCCGGGGTGATCCACGACGTTGC
CATAGTGTCACGCGAGCGGGTCTATTGATAACGTATTAAGGTATCACCGG
GGTGGTGCGGTTTACTAATCGTGCAGCTTATCGGTGTGGGAACAGATAGG
ATCGAGAGCACAATCCGAATCCCCGCCCTCAGGTCTACCGGTCCTGTCAG
CCACGTTCATCTCAAGTATGGGCCCACGGGCCGGCGTCAGACTTGACCCG
AGCTGCACGCTTCACGTCAGGAGTTCTCTCGTTGTAAATTGAGAGCACTC
GGTTCTAAACCCGACTTAGCGATTCTGTTACTTCCCTGTGATCCGTCTCC
CCCTGTTCAATCTTTCCGCAATAGCAGTTTGGACCTGTTTCGATCCTGCG
TAGCCATCTTGAGGTGAACCTTCAGTATTGATATATTGAAGATTAGTGAA
TTTTTACCGTCTGTGATACTCCTTTTAGTGTACTGAGAGCTGCTGGATCA
AGGCGCGGTGACTGGCTTCGTCTTGCTCAGGTAGCAGCTGGGCCACAGCC
TAAATCGGTGGTCGGTGAGATAATACCTTTCCGAGAGGAGCACGATTTCC
TTAGGGTTCAAAATTAGCGAACCTTTTGTTTTGACAGGCACTTAATTTTA
TACAGTGATTGTGATTTCTAAATGGTCAACCGACACTTTTATGAAAGGGC
TAGGTCCAACTTTAAAGCGCAGACCACTCGTAGGGAAATAGTAGAACAGT
GTACTTTACGGTTTGGCTTGTCTAACATAACGTGTGCCAAATGGCGCAAA
TCGAGTCCCGACACGTCTACGCTCCGCAAGTCGAGTGACCGCCCCAATGT
TTCCAGGTTATTGTCTGCCTATGTTCTCCCTCCTGTTAGGAGTACGATGA
TTTATTTACAGCAGGCCGTGTATTGTTTCTATAAAGAGCAAGGTCAGGTT
AACGCTAACGCAGGGAGCTGCTTCTCTTTTTCCCACAATCGTGAGTCCGG
ACATCTTTCCTAAGAGGTTCTCCTAAAGTTTAAGATGGGGGGGACGTCTC
GACCTCCTTCCAACCAGATTACCCGCATTGGTTACATAATAACGGCCTTT
CGCCGAAGGCTGGGTCGGTTAACATCTTTGCCGTGCTTCCACTGGAGAAG
GACAACTGCACATCGATTCTACTCGTGATTTCCGAGGACCGCTTGTACGT
GTCGCGTCTTGTCGCTCACCTAAACGAGAGCCCCCTCTACTTGAAGAGTG
GCGGGTCACAACGTCCAGCGGTCACTTAGTCATGGCCGACTACTGCACAC
CGAACCCTATAACGGGATTCGTTGTCAGGAGAAGATTTGATACTTACGCG
TGCTCTAAGGGGACTCTCGAGGGTTTGAGACGATTTGGTCTAAGTGCGCA
CTAACGCCCCCAACTTTTGTTTCCCTACCGATAGGTATCCTTTCGCCGGT
ACGGCAGATATCGTGTGGTTGTGACCACGCCGGGCTGAGGCAGAGAGAAA
ATATCGGCGGGTCCATGGAGTTTCGTCGATGAACAACAACTAGATTTAGG
GCAACTGGTACTTCTCGCAAATGGTGAGTCCTGAAGATGTAGGGTTCTAG
CGGGGAGCGTGCACAGAGCAGTCTCTGTAATTGTTGAGAGTCTGTTATTG
TGGTCAAAATTTGAAGGGCACTTTAAGTCACCTACAGGACGACTGGTGTG
GCTGTGTCCCAGAGCGCATCGAACCGGTAGCCTTACTAGTTGTTTGTTCA
CGATATATCTAGACGTTTGTCAAAGGTTGGCAGTCACCGTAGAACATAAA
GAGCCTTCTCGTCATACAGTTTCACGGGGAATAAGAGGAGTTAAATGTGT
ATTGTTACGGACGTTCCCCAAGATAAATAACTTTGAACTCTAGCGCGTCG
GGATGATGCTCGGCGCATCGGGGAGCGTGGTAAGGCGAGATAAGACGAGA
GAGCTTTGTCCGGCGCGATCTATCAATGTGCGTAAGGACTAGACATACGG
GGCGGCACTTCTCACGAGGGTCTTGGCTGCGCCTAAAGGTAGTACCGTAT
ATATCTCATCCTCTTTGAGGCCGAAATCCAAAGCAAGCAGATATGGGACA
TGCGCATTTGTATTACTGAAGGAGTCCTGGACCCCGAGTAAGGGCCCAAC
AACCCTGAAAACTAGCTAGCCCTGGTCAGCTCCCCTTTGCGCGGGGGATA
AGGGATACAAGACGGATCGGTCTCCATAAAGCATGATCCATCGGGAGGCG
GATCCGGGACAAGCTTACCTTGGAGTCGGAGGATTGCCCCAATGTGCGCG
TATTATACCAGGAGCAGTAAAAGAAATTCTATTCTGTCGTCGACGGATCC
TCCGGGTAGGTCGCGACTTTGCCCGGGGTTTGCGATCGTGGCCACCCAGA
GCCTATGTTCGTTCGGCCCGTTAGTGGAAAAGAGGAACATGGACCTAGGG
TTGGGCGGCCTCGCGTCGCCCTATGGACACGGAGAGCGCAAGCCATCGTA
GGAGACTTAAATGGTGCGGGATGAACATTCAACTGTCCTTTCATGAACCG
TGTCTCACTTCGCTCGTCTATACTACAATTAGTAGGGACGGCGTCTATTG
TGAGAGGCTTCAAATAGCACAATTTAAGTAGGCCTCGCCAGTCCCATCTA
CTACGATCATTCCTGGCAGCTAGCGGGTACTGACGTTAGTCACTGACCAA
AACAAATCGTATGGATTAACAGGGGGTATTTAGGCTTCCGTGGGCCTTTC
CCGAACTCCAACGTATCGGCGTGGCTGTAGATTGAGGTCTGACCTAGTTA
GTGGAGTTCCGGAGGGACGAGCCGCCGCGGGTATGTCCACATGATGAACC
GACAATACGGCCTCCAAATGGCACCTAATTTCAACCCGGATACTAAGTTG
CTTGGCCCCCGCTCTACAAATATAAGAGGCGCTATATCCTATATTTACCT
GACGGCCGCTCAGCCGCTGAAGTCGGGCCTTCTTTTTATCGCACCCAGCT
GAGGAATAACATTCAGGCGAGCTGAGCCCACCTAAATCGATCTGAGTAAC
TCTTTGGGACTCTGCTTCTGCCCATACATTCAGCTGGGTGAGGAGTTAAG
ACACGATTACCACCCCGTTATTTATGCTACGAGTCGGCCTTCACGCTGAA
CAGACCAGATGCGTGACGCAGCTTATCTGACATTGCCCGCGCGTTATAAT
CTTGAATGATACGGGAGGCATCTATCTCCTAACGTGAAGTTCGCGGTTTT
CGCTGATCGATGTCCATACATCTATCGCCCAGGTTTTGCACGATGGTGAG
ATCGTCGTTAATACGATAATAGTTCCAGTTAGAAGGCGCAACCAACCAGG
CTGACGCATCGAAACGGTAGATGTGGAAGCCCAATCCTCTACGGCGAGGA
CCAATAGTTGCCCATCAGCCTAGAAGCAGCTACAAGCCGAGGGAAGATAA
GCTCTGCCTTTTTGGCGGTAATGAAGGTTCTATATTGCTGTCTGGATGCT
GGTAGACAACAGCGTGGAACGTACATGAAGCGCGAGAGGCCTGACGGCTC
CTGCGCCCTAGACAGCCGAGCTAACGGAATCTGTAAAAACCATCCTGGTC
CTCCACGGCATGTTCCGTACACCGGCTTCGTGGTCGAAGCGCTTCTACGG
GCTTCGTAGAGAAAGTGCCTCCTTGCCTGGCGGTTGCGCAAGCGTAGGTT
CATCTGCCCGGATGGATCCTCAGAGATTTAGGCTAGAGCCCCACTATCTC
ATGAACACTGCATAATTGCGAATCTTCGTAGATCCAGCCTTCGGCGCGAT
AAATCCTTCGGGTTGAATGGGTTAATAACATGGAGGCTGAACGTTGCAGT
TTTGTGGTCGTCGGGCTAGGAACTAATGTTGACGAACGTCTGACTCACCG
GCCGGATCAATTTCGTTCCTATCAGTGACTGGGTGCGGGCATAATTTCGC
AAGGAATCCGTCGCCATCGAGGATATCAAGTGCAGCAGGATAGTGTGTTG
CTATGCAACATATCCTAACGCCGGACTACCTTACATCGTCTATTCCAGGC
TGCGGGATCCTGCGGTGCGAGGCGAGGAGATCCGGCACTTATCTTACGAT
TATGTGCTACTGCAACTATCGAGAGCACCCAAGGTGTCATATAATCTGCG
CAAAGCCACGGGAGCTACTTCTCAATCGTAACCTGGCTAAAGGGCCCCTA
TATCACCGTTAATTCAGGACCTCGCCTGAATAGGTTCATATCCCTCTGTT
GACTACTAAGCATCGCTCCCTTCCATGCCGGCAGTACCGGAGGCGATGGA
ACACCACCGCTTAGCATACTGTCGCCGACACCGCGGGTGTCCAGCAGCTA
TATCTGTACCTCGCGCCTTGTGGCTGAGGGAGGACCAGGCAGTCTCTGTA
CGACACGCTTGCCCCTACACTTATCCAAGAGGCTAGTTGACTCGTCCAGT
GAATCCCTGGCGTAGACGCTTGTCCTGGGTTCATTCGCGAAGATATCGCC
TAGCACCAGGTAAAGTAATTACAAGGTGTAGTTACACCCTCCCTCATGTG
TGGGCGGTGTCGGTTGAAGACTTGTCTTTACTCGCATCAGTATAAGTGCC
CCGCCGATGATATAGCAAGCCTGGCAGTCCAAGGCAAGATACAGTACTGA
TGTCAATATCTTCCAACAGCGATAATGCGCACAAAGGCCTGCCAGGCCAT
AGGACTGGCTTCCAACAACGCACCTGTTTGCTTATGTGCGTGTTGGTGTT
TAACTAGAAGTGGTAAAATAGAATTCCTAGGAGCTGTAAAACTGCAGCCC
AACCCACACGCTTATGTTGGAAGAGTTTGGAGTGATTTCGTTCACAGCTT
GTACCCGAAGACCGGGGGAATGCGGCTCAATGCTAATTCGATCCCCGATT
TCCATTCCAAACAAGGACCCATAATAGTAGTCACAGTTCCGGGGTCGTCG
TCGAAAAAACATCATTAACGGGTATGCACCTTACGAGAAACATGGTGGCA
TTCCCCAGTAGGAATTACACGGGGATGGATTGGCTAATCGGATAACCGAA
GATCTTGAACTATATGAGCTACAACCGGGTATCACGTGTATCACGACTAG
TATTATAAGGCCCGTTTACCTATCAATATCCCATCTGGATCGAGGATTTA
TAAAGCGTGGGTTTCCACATGCATCTCGACTGAGCTATTAGGGGACCGGG
GTGCTCCAGCGACGTTGCCATAGTTTCACAGCGGAGCGATTAATTTTATC
AACAGTTTAAGGTATCACTGGTTGGTGCGGTTGCTAACCGGCAGTTCATC
GGTTATCGGAACTAGTAGGACACGAGAGCACAATCCGAAAACCCCGCCCC
TGGAGGCCAACGGTCCAGTACAGGCCAGGTTCCATCTCATGTGATGAGTC
TAACGAGCTGGATCAGACTTCAGACCCATGAGGCCATGCACGTACACGTC
AGGGGTTCTCGCGTTCGTTAATTGGAGAGCACTCGTTTCAACCCGGCTAA
GCGATTATGATTCTTTGGCCCTGTGACACTCTTCTCCTGTTAATTCTTTC
TGCTAATAGCAGTTGTGGACTGTTTCGATGCTGCGCGGGCTCATCTTGAG
CGTGATGTTCAGGTATTTGATTATCGTTAATTGGAGACGAAGTTTGCCGT
CCTTCCGTGTCAATTAGGCCATGCGGGACGCATTATGCCTCCAATTTCAA
GGCTCGCCAGTGTATCCGTGATGACCTGGAGAAGGAACGCCTACGAGTCG
GCCCTTGCAAGCCTGAGCATGGATTTAGCGATCAGATGGAGTATCTCAAA
TCGTAAGGAAAGTCAACCCTTTAATCTATGCTATCGGGTCGGTACCCGAC
CGGCAGGTTTGGCGATTTCCCAACGACGCGTGATTCAGTACAGTGGGGCG
GGCTAGTCGCAGTCTTAGCAACCGTCACGGACAAGGTGTGGTGTTCTGTT
AAAGCTCACATACTCGGCTTGGCTTCGCGGACTAGCACCCCAGCTAGATT
TATAAGTAATGTGAGCCCGGAGGACAGACGGCCGCTATCAGTCTCGATAT
TTGACAGTTACTCCTCCGGGGCTGTTAAGGCAGTAAGATGTCACCAAGTA
TGTAGGGGTATCAGATGAACAGGAACAACACCCCCCCGTTCACTGTTCTA
TGCAAGCGTTCAAATAGACGAGGCCCAGTGCACCGGGAACCTATTGAGGA
TGAGTACTAGGTGTCCGGTAATTGGGCCTTGTTGTACGAGTAGGTCAATT
GATACCAGTCAAACTTGTTAAAACAGCTGTGACTAACAGTATCGGGCCCT
GGAGTCATGAATTGCCTTTATTTTTCTTAACGTTGTCTCCCTTGCCCAAA
CAGAACACGCCATCGACTAAGACGGCGCTCGCCTCAAGCCGTGAGTTGAG
GTTCCAAGACTACCGACCACCGACAGTTTTCGAGAATTTGTCGTCATTTG
TCTACTTGGACACATTTGAGGAAGAGGCCGCACCCGGCTCACGAAACAGC
CACGAACGTTTATGGGGCAACTTTTGCAGGCCCCTGTGGAAGAGCACGCG
GGGGAGTCATTTCACTGTTCTAATTCAAATAACGTACAGGGTAATCAAGG
TACGGTCGTGCAGCGATTATGGGTAGTGCTTCTGAAATCTCTTGGAACTA
AGGCAATCCCCCCCTGAGGAATCTTTGCTATCTGACGTAATTAAGGGGAC
GTTAAGTAATAAATTAAGCGGGCCAGTTTTCACAGCTCAGGCCTAAAGCC
CTTTGTGGCTTATCGATGACCCCGACAGCCAATGGCATTAGTCGTGTGTC
TTGGTCGATCTACAACGAAGCAATTCGTTGGCATATAACCGCGACACGGA
TCTAGAGGGCCAAGCCCTAATTAAGAAGTAGAAACAGTCGTGTGCGACGC
GAAGTCTCCAACGGAGACCCCTTGGCTGCTAAAGCGGACCCTCGGTATGG
GGTGCGGCATTGAGCTGATGTTCTCCCACAGAAACCAATCCGGTGTTCCG
GTCCGCGCTTTAAACCAACATACATCTAGGCAGGGTAAAGCCGGGGGTGG
TAGATTAGGGTCAGTTCTATAGGGGGACACATGCGGGTGATACTTGTCGG
TTCCGATGACTCTCAACTCCTAGCTTTCTACCAGTTGTGCCAGTAGGAGC
ACCGGTTCCGACATCACATGACGGTGTCTAAAAACGCAATGACAGCTCTC
AGGGGAACGTGTCCATCATAGAGTGACCTTACCATGCTATGTCCGAAGGG
TTCATACTCCGGGTCGAATGGGTTTTCAACCGTTAGTCGAAATCCCCTTA
TGGTACCGAAAATGGCGCTCGTCTGTGGCAGAGTGGTACGAGGGAGTCTA
TCCTGTCCGGACCGGTAGCTATTAGCTCACATGTACATAATTGCCTGGTA
CAAGGCAGAGCCCACCCAACCCCTTGCAGAAGCTCCCCCTCGGCCAATCT
TACCGGGAAAAGAACTCCGTGTACCGAGAGTATACAAATATCTTCTTTCC
ATGTTTGAAGTAGACCAACGGATCCATTAAGCTAGGGGGCCCCGTCCCTT
AAGCGTCGTTAACCACTAATTGTGGTCGTTACGTGGGAGGCGGAACAATC
TCAGTTCGGTACGATAAGAATAGGTGATACTTTGGATCACACCGGGTGGG
TACGAGTCATCTTCCAATGTACGGGGCTTTCCAGCTCATGCCGACTCCTT
TATATGTGGAATCTTAAACGGACGGCGTGAGAGGACAGGGCTAGTTCATT
CTCCGGGGGAGAAGGGCGACAGACGCTAGATGGCTAAACATACTATAGCC
GGTTCCATCAAAGTCCTGGATAATGGATCTTGACGATAGCAAGCTTTGGG
GGCCTCATCTGATTATGCCTGGTACTGTTGGGTGTCATCGACATGTCTTT
AGGCATGTGACTCACTCAATAACTGAAGCACTAGATGTCTTCCAATCCTT
TAAGTAGGACGTATTCGATGACCGGAGTCGTGTTAAGCCTACGGGACTCG
CACCAGGCCTATGTTTTGACCTCGAATATACTGGATAACATCCGGGCACA
GCCGAATACAGGGCCGGGGCAGGTAAAGTTCAGAGTAGTAGTTCCAGCTA
GACGCCAGCCTAGCACAGCTTTTAAGAAACTGTCTATCTTGTCCCATACG
TACTGACCGTGCTTGCGTCGTGGGTAAGCTCGACCTTAGTCAATAAGGTA
GCAGCGTAGGCGGCTTTTTGTACTCTTCGGTATGTAAGTCTACATTGCGA
AGGAGACGGCGTGTTCTAGCGTATCAAGGCACAACAAGAGGATAATTTTA
CTCTACGGGACCAAGGGACTGGGGGTATCTTAATGAATTCTAACCGGTAC
TCACTTGGTTTTGACGCAGGCGTAGCCCCGGGGTGCTGGGCCTCGTACAG
ACATGACCAACCAGCTGTGCGGGTGCCGAAAGGCATGGTTAATTCCAATG
TATCACTAGGATGACCACGATCATCCCACGTCATTCCATTGGGTCGATAC
TTTTATATAGTGGTAGGACCTCCGGAGACGGGCAGCGCCGCGACTTATAT
TAAGTCGCAACGAGAATTGAGACTTCAGATGCATCAGACGTCTAACCTGT
TGAAGAGTTGCTCGACGGGCATTTTACTTTGACCAATTAACACCTAACGA
CAACGTCTGGTAGTTCGCGCTCCTTGCCTACAAAGACCGATTGTAGGGAG
TTATTATAGCACGGTCATCGTGCAGCACCATCAGACCTACGAATGAATTC
TGCGCTACGGTGGGAGCGAGAGTGATCGTACGTGACGCTGGTTCACGGGA
AGAGACCTTGCAAGGAGTGACCCGGCATGCATGGTCGGTGAATCTTGCCT
CCACGTGCCTCCTGTGTTACTGCCAGACCATATTAGCTGGGCGGTGCGCT
TCGCATAATACCCTGGACCGTGTCCTAAGAACGCGCCGTTAACCTCCGTG
CCGGACCAAGCGAGACTGTCCCTTCAGGGAGCTACGGCTAATCCTAGGAT
GCCCGGGAGGAAAAGTCAACAGCGCGAGCAGACTGCACTGCGGATGGAGT
CATTAAAATCTCAGCGCAGAGGGACACTTTACGTCAACGAAAGGGCGGCA
ACTCATCTTAGCAAACACGTTAGCAGCCAATAGCGCGATTATGCTCAGGT
TGCTTATCGGCAAGCTGAAGTTATATGAGCTAGCCGGCATAGGATCAAAC
GATCCACGTCCTAAAATGGACAGAATTGCACTACGGATGCTGCTCCGCTG
GAGCGTTAATGACCTATACTTTCCCCTTTATGGTTTTGCGGGCGCCTCAG
CTAATGAGAGTGCCTACCGCCGCTCCCCCTGAGTATGGGTCACCGTAAAC
GCACCAAGATACCATGACTAGGTCATTCGGAGGGAGGGGATGTGGGCGAT
GGGCCACAATTGTAACCAGCGACTAAGACTGCCAGACCTTATTTATAATC
CATATAGATGCCAGGCGCTGATCCTATGCTTCGTAAAATATTGGCTTCCA
CTGCAGTAACGAGGATATTAGCGACCGCGTTAGGTTGGTGTAGCCTAACC
TTTGTTCTTTGACAGAGCGTGTTCGCGCTCCGAGTCAATTGTTCCACTTG
ACGAACTGTAATTGACCTGAGCCAGCAGCTGTGCACATTCCCGCTGTGTT
AAATGGAGCCCGGTGATCGATCGTGATTTTTCTCAAGGAGTAAAATATTT
GCGCAGTTGACAAGCTATGGACAGAATTTTGGATTATCCCATCGTCCGAT
CCTCAACTTCTCTGAGCACAGTGGTGCTCTCGTGTTCCGCCTCCATATTG
TATTCTTATGTCTACGTGGCTCCGCCGCGTAAGATTAATATGAATCTGGA
CACACTGTGCCCGTAAGTCAGCAAGTAGCCCTCGCCGAACCCCCGCAATA
CGACGGGGGAGTCTTTAGTCCATAAACGCTTCTACGCGGTAGTTTAACGG
GCCATAATACGATTGGGCGAAATAATGTCTGAATGAGTCCGAAAGGAAAG
TAGGACATAATCCGCATTCCTTTCCGCAGCTGGGGGTGAGTGAACTGTAA
GGCTAAACTACGGGCACAACGCGGAGTAGCTTACGGGTCCTTATAATATC
GCTTTGATCGCTGGTCTGGCGGTTCTACAAGTCTCAGCTCATGGACCGAC
AGTTGCTAGCGCTATAAGGTCCAAGGTGCGCCAAACTATTGAACGGCTAC
GTCCGTGCTTTACACGTATTCCCCGAACCGTACTGTTGAACACCGATCAC
GGTAAAGAGGAGTGGGGTACCGGGAATACAACCCTATTGCGCTTTTTTGG
GAGTGAACGACAGGGGGGTTCGGTGGCAACGTCCTTCAGAAAACGATCCC
TCAAATGTGGAACAAGGAAAGAGACCCCGAATCGCGGGGATTGGCGGATA
ATTTTTGTTCCTTTACGTAATGTTCCTATGTATTAATTTAACTGCCACTT
CTCGAGTTCCTCTTGAAATTGCCCTCACGAGAAACTGGCTATTGATTTAT
GTTGCGTAATCCCAGATCTGGATAGGTCCGACTAGTTACAGGTTATAGAA
TCAGGTTACAGTGCGTTAGCGTCGAGATACCAAAAAGCAGCCGCGAACTG
TGGAAATTTAGTAGTAAGCCAGGAACTGGTTTCAACGGTTCATAGTGATA
ACGGGCGTGGGTCGGGTCCCGATGCGAGATCCCATGCCTGGCGTCCGAAA
CCTCCCGAATGCTCCGCATCGCGGTATGCACGACGCTCCAGATATTGGAC
CTCGTCATAACGTAAACTCCGACTTTGCGGCGGATGTCGCGCTGGTTCGT
TGTTAACCCAAACGCGAATGAGTTTAGTTGCTTACGCGTTCGGGTACTTA
TGGGCTACAGATATGCCGTACTCAGCCCCATTGTTAACCCGTTGATCTAC
GCATATCGTCCAGCCCCGCGGCGTAAGAACCTGCATATGAATTATTTGAG
TTTTACGTCAGCAGAAAATGGGATTGGATCCTAGCTTTGATATACCTTGG
AATGAGCGCTCCACACCGCCCAGTACAGCCCACCATAGGACAGAACCGGT
AAAAAGAGTTCTGAACTTAGTTTAATGGATCGTCATTCTAAACGCCGCGG
TGCGCTGTCGTGCGAGGTTGCTAGGACTGGCGTGTCTGCTATCGCGGCCG
CACTCTTCCGTGGTGCCGACTCTTGATTACCTACATCTAAAATTGTTCCC
GTGTCTGTTTGCGAACCACGAGTGCCTTTACTTCAGAGGGGAAGGGTTGG
CCACGAAGGCGAGGCTCCCACACGGGCCGCTCCAGATAGCTCACACATAA
ACCTATGCAACGCTGACTTGCCTTCTGTGATTGATACCCAATTCCGATCA
GGCAGAGAGGTGTGGAGTACGGTTGTTTATAATAGAGAGAGCAGGGTTAT
TTGGCGCTGTGCGTTCAGCCCCGTTAAAATAATTGATCATGCGCCCCGCC
ACGCCAGTATACGGCCGAGGACTGGTAGCAAGAAAATTCACGAGTTTCTA
CGTAAGCCATGGCTTTAATATCTTTCAAACTAGTCCGAGAATATTGCGGA
TGAATAAAACACCCAGAACGACCTCAATTTTTTGTCCTTCGATCACTGAC
AAATGGTATCGGTGCAAGCATCATCTGACATATCGACCCGATTGCAACGA
GTCGAACGAAGTGCAAGCGTCCGTCGTCTTGCCACTAACGGACAAACACA
AAGCCGTATAAGAAGAATGCATGCATCACATCCCGGGTTGTTTACCTAGA
TCAGATGATCACCGCAGGGGGCCATCCTCGTAGGTCTCTCAGCCGATCTA
CGACGCAACTTATGCAAATAACTACGCGCTTCGCGAACATGCAGGTTTTA
AAATGCTCCAACCGCGGAGAGCGTCCTTGCCCAGCAATCGGTCTTGTACC
ATTTACGGCGGGCTAGACGCAATCGAACAAGCTGTTTGTTTAGGAACGGA
TCCGAACGTATTAGCTTGCCACAGTATTTCCACCGATACCTCAACTAAAT
CCGGGGCCCATTGAGGAGCGGGCGAAAGCGATAGTTTAGTCGGGTATGAT
TGCCTTACGCGGAGCAAGCAGAGGCCTCGATTCTGCGTACAGGACTGCAT
ACAGCCGGCGGAAGCCTACACTAGGAGTCCAAAAATGAAACTCGTCTGTC
TGCGTTGTCGCAAATAGGTTCGGAATGATGATACGATTATGCCAAATTGA
CAGGGGGGCGGGAAGTTGGTATATAACCAAAGTGTTAGCAATAGACGAAC
CTCTGTGTAGGAAAGGAATCGAGATGAATAATAAGGTATAGCTTATAGAG
GGTTCTCGCTTACAACTCGTGCAACTTTGATCAGACGCGACGCTCTCGCG
CGGGTAGAACCCCTACCTTTCTGGTGAAGGTTCCGTACATTGGGGGAACT
TCGTACTGGCCCGGTTGCGTCCGGAATATCAGAAACTAGTTGCGAAATAG
CATACCCTTCCTCGGCAGCCGTAGCACGAGCGCCCTTCGCACATTCTACT
TCAGCTATTCGTCTCCCTCTTAGCGGCAGGTTTGCCGAATCACGCTACCG
GACAGCCTGTACTATGCATTTGCTAACCCTAAATCCCATTAAGCCGTTGC
TGTGATGGTATGGCGCCATGGGGATCGGCTCAGTCGACCTATCAGTATAG
AACTAGACTGGTGAGAGCTGGGTCGTTGCGTCAGCTACCAACTTGTGATA
CGACTCGGGTGTCAGATTCTATTTGATACTTGACGTCGTGGTGCTTCTTG
TTACCCTGGCAATGGAAATCAGGAGACTCATCGGCAATCTTTGCGTCCAT
ATGCACATTGATCCTGTAGAAACGGAATTCGATTTAAATTCGTGGCGATT
CACCGGCCCCGAGGAGCTAATCCTGAATCAGCGCTGTTGCAGAAGCCTTT
CTCTATCCAGTTCCCTTAATCGCCTTGTGCAGAGCTTACAGGTCTGCATA
TTCATCCCCCGCGCGCTGTAGTCATGTCCGAGTAATAATGCGCAACGCGG
CGTACAATGTTTTATCCTCCATAGTACCAATTAGTGTGGCGAAGACCACA
ATTGCAGGACCCCGAAAACTTGGATGCCAACGGCCATAGCCATTAAATCT
CGGTACGAGTGTCCGTCATTGTTCGATATAGGAATCGCAGATTTTCATAT
GGATTCCGGAGTCAGGCCGTAATGAGCCCGCTTCTTAACAATATTGCCCC
GTTACCTCTGTTAAGCATGTATAAGGATTGTAATGGTGGGAGAAACGGGT
GGAGTGACAACGTCATTTTAGATCGTAACGCTCACTACCTCTGACTGGGT
GGCATACTAGTCCTGATTGCAAGTCATCTTAGTCGTACATGTTTCGGGTT
ATGTTCCCGCAAACACGTCTCTCCGTTACTCAAGCCGTTTGTCACGTGTC
AGCGCGAGACTGAGAATCGGCACTACCAGTTACTTCTAGGGACTCTATAT
TAGCGATAGGAGAACCACACATTTACGCAACTTTAACAATGATCGATGTT
CGACCCTATAATGCTCCTCGTATTTCCTTACCACGATCCTGATGTGCGGG
AGAGTGCCCAAAAGCGGTAGAATCGCAGCTTCCAGAGGGTCGTGTGAGAG
GATAAACACTTGCTTCAGATTTAGCAGACCTCGCGCGACAGATGTATATT
CAGTGAGTTTCTCTCGGACCCGTATGGGTCCGCTATGCAATGCAATAGAC
AGAGGAATTGATTGCAATCTTAAAAGGGATGCTGCGCACGCGCCGTTTGA
GAAGAAGACAAGCGCTATGCACCGCCAATACAGGGGTAAAGCGGTAAACC
ACATTTCTCGCCCCACGAGTTATCACCTTCAACGTCGCGTCCGTCGTGGC
CCACCTGAGTGCTATTGCTTTTTTTCGGCCCGCGCTTTAGCTCCCCTGCT
GTCATAGCGAAAGAATCATACCTTCCGCTGACTGCTCGCGATAGCACGAT
AGTATCAAAGCAAGGGCATTACGTCCTTGGGCGATCTCCAGGAGCCGAAG
ATGCTCGTTGCATATGGCGGATTGCTAAGCTGAGAAAAACACGAGTTAGA
GGACCGATTGTCCAATGGTTTTTTTAACCGGAATGGCGTTTTAGTCGTCG
GCTTAGCTCCTTCTCCTATGGATCGGCGGTTCATGCCGATTGGTAGAACC
CACAGGGCTATAGTGATTCAGCAGAGCAATGCTTCCCGTAGGCTCATCTG
GGACGAGCGACAGATGTTTATCACGAAAACCAAGGTATCTTATTAGCTGT
CCCAGCAATGATCACCTACTTATGCGTTCATTTTCGGAGGCTTATCAACT
AAAGCCCCAATACGAGCCGTTCTTGAAACTGCCCGATCGGGGGATTTTTA
AATGTACTGTGCCACTAGGGTGGTCAAAACCGGCGAATCTAGTTAGAGCG
CACGCGCTGAACAATGTTAAGTCTGGGCGTAGACTCAAACCACCCTGTTA
CCCGGGAAGTGATAAGCTCGTGCTTGCTAGGGTAACGGGAAATTTGGGCA
AGGAAAGACCCCAATCGCGCGATTGGGGGAACATCTTTGTTCCGTTGAGT
TAATATTCCATTATTATATGTTAACCGCCACTTCTCGAGTACCTTTGAAA
TTCCACATACGAGGAAGTTGCCTCTATTGATCTTAGTTGTATCCATGTCT
GATAGCCACAGTTACGGGTTATAGATCAGGTTACAGTGCCTTAGCGTCGA
GATACACAAAAGCGCAGCCGCGAACTTTCAACTTATAGTAGGTAATACAG
GAACTGGCTCTCGAGGTTCAGAGTTAGTCAAGGAGCGTGGTGCGTCCCGA
TGTCAGAGACCCCTTGTCTACACGCTTCCCAACTCCCTAAGCCCGAATCG
CGTCCTAGCACGACGCCCTAATATCGGATCCTCGTCAAACGTAAACTCCG
ACTTCGGGGTCGCTATGTCGACGCAGGTCATTGTGCAACCCAACGCGAAT
GAGTTAACTGCTCCTACCCTTCTCGGTACTGAATGGCCTACGACTTTTCC
GACTCACCCCCAATTGTTAACCGTTGATCTACGCAAGACGCCTGCCTGTG
GTAGGCGCTTCCTGACGAGGTGCGACCAGTCCGACCCACGTTTGACCGCA
TCCTTATCCGTATTCTTCATACATTGATTGGTAGACGTGAAGGGATAGTG
GTAATCCCGGACTACGTGACATTACGTCCACCATCCCAGGCAATGCTGGG
GATTGTAGAATCCTCGTCTTTACGAGGCAATGTAAGCCGTAATAGAAGGC
TAGTCGACTCACAGTCGACAGAACGCAATGCCGGGTAACATTTCAAACAA
GCGAAGATACCGCTGCGTGTTGTCTCTTATAAAAGAGTGTATGGCACCGG
AGCCGCTTTTCATAGTAAAGGATAAACATGAATATTCGGATCGATTCGAG
GAATCCAGGGGACAAACTCCGCCAAGTCTCTGGTTCCAGATTGTTGATGG
CTACCCGAGCACCATTTCAGTTTTCCACAGTTAATGAAGCTGTCTTTTGT
TACTGCTCAAGAGGGATAGATCTTATCACGGACCCCTCTCGAGCGCACAC
CATCGAGCCACCCTATGCTCGCCACTAGCCAGCTCCGCTATGAAACCGAT
GTGGGGGAGCGCAGGTGCAGGATCCGAGTCCGGTGCGTAAATACAGATGC
CGTCCCCCCATTTGATGCTGCTTGCCAGAGGCGCATGATGAAAGTCAACT
CCTATTGTCCGGAGAGTATATGAGTCTTAGCGTTTGTGAGCTCCTCCTCT
CTTGTGACTACCACAGTACGCCGTGTCCTCGATTTAAAGGTCAGATAGTA
ATCATTTCATGATTGCTGATCAACCCTGTCTAATTTGACCCGTCGTACAC
ACACTCACTACGGGCGTCAGTCGAACATCGTACCGTTCACGGACCTCATT
CCGTTTCTGGACACGTTCATGAAATGCTTTCCAGAGTCTCCCGCCCTAGG
TTAATGGTCTGCCACCATCATTACGCGAAGCATCGACATCCTATGTGCTT
TTTGCCGCTAGTAGTCACCGGATCCACAGACGGGGATCACGCTAACCCAG
GGGTAAATGTAATCGGCTCCTGATAGATCCAGGATACATAAAGCAAGTGA
AGACGCAAACCGACGGTCTGTTATGTAAACTGAATTCGGGACCTTGAGGC
TGTCCAGGAGGCCATGTGGCTGGTCCGCGCCTGCATGTCGATACGATCTT
GGAACTGAAAATAGGTGGATCAACGACACTGCCACTACTAGGCTTCCCAT
TGCCTGGGCGTGGCCTAGCGGATTTAACCTCTAAATGCGTGGCCATAGTA
TACCAGCTACTGAGGTCCAATTTGTGTCTTACCCTGTTCCGGAATTACGC
GAGGGAACAGCCCACAAAGCAGGCGAAATGGCTACGGTACAATATGATCC
ATGGCTGACGATTTCAGAGAACTGGATCCAATATCTACAGAAGACGCCCC
GACACGTTGTCGGTTCTTACACAAAAACAGCAAAATTCGGTTTTCTTCTG
TATCTAAGCAACTCAATCTCGTCGGCAGGATCACTTCCCGATACCGAGTT
GCCTCATGGCAAAATCAATGCTTTAGACATCAGGGGGCATTCTGGGAGTC
TGCCTTTGCCTGGGCAACGTCTTATGCTTAGGGTTATCCGGTTTCGGGTG
ATACACTAGTGCAATCAGATTGAAGTAATTGTTCTGCCCCCTTATCCCTC
CAGTCGCTTATCAAAGCAATTGCGTACCTTAACAGGGTGTGACGCGGTGA
CATGATACCTGTTCCGTGCCTGTTAGTGCCGAGGGCTTGACATTTAAGGA
AGAAGCAATTTCTGCAGCTACCATCTCACGGATCAAACAAATCCAGGGCG
GTAGTCAAGGGTTAATTGCTCTCGAATCCCACCTGCCGCGCTGCTCTTCC
AACACAGCTGATGAGCGCTCGGGAGGAGACCAATAGCGTAATTCGTATAG
AACGTTAGAGTAGAGTAAGGGTTCGGAAGGTCTGGGACTCAAAGCATAAG
CGGCTGATTTTGATTATGAACGATCCCCTGAGACCCCAACATAATTTCCG
ACCAGCCCTGCTATGGCAGTACGCGCAACCGTGAGGGACGAGGACGTCAG
TCGCGGCTCAAGTAATTCTTTTACGACTCGTAGTTCGGGACGGTGAAAAT
ATAGGCTGGGCCTACCAATCACCGGTCTTCCGACCCCGTCTAGGTTCTAG
ATAGGGGCCGTCGTACATTTGACCCCGTTAAGTGGACGCCCATAATACCA
GCGAGATGGTAGACCCCGAGGGCTACCAAACGCAGGTAAGAAATTACATT
TGGCTTGAAGTTACTTAGGCGAGCTTAGATCACACTCGTAAGTTTAAGCG
GAGAGTGGACCGGCGACATCATAGGGCCCGACGTTAGCCATCTTAGTCAA
CCTCTACGCCTCATGGTCAAAACACGGGGCTCGATTATGGGCTGAGCGTA
CTGTATATGGTTTATGACAACGTCCCAACCAAGAAAGCGATTTAAGCATG
GACATGTACCCTCTACACACTAAAGGCAAACGTGGCATTGGAATGTCTAG
GACGGATACGTCCGCAGGCCATCAGTTATAGACTTACTGAACGCTTTTGA
GAGTGCCAAATCACACAGACGATCGGTTAGGACACCGTGAACCGGGCGTA
AGGTTGAGGCTTACGTACGTCGTGGACGGCTGGGTGTCATGGGAAAATCC
CCCACGTTACATAAGGACTGCACTGTGTACTCTATATCACAGTGTCGTAT
CCACGGACAAAATTAGGTGCACGAGGGCCCAGCGATGGAATGCAAAGCGT
GAGATAGAACAGATTGACTCTAGGCAGTATGCGCGTCAGAACGCACTCCT
ATGACTGTTGGTCGGCTTATGTTAGCTTTGATAATTGAAATTACCATATA
CATTACGGCATCCCGTAGCGCAACATCCCGATTTAGGTTATTATCATAGC
AGAGGTTTAGGGACTGATCTTCCAGCCTATTTACGCTCGCAAAGGCTGTA
TCAAGTTTTGATTACTCAAAGCTCCAGGGACCCGAGTATTGATTAGGGGT
GTGGATTCTTTTTAAGGACTAGTGCAGGAACACCAAGGGAGCCAAGGACA
TCCCATGCCATTAACGGAATGGTGCGCTACGTACCACCCTGAATAAGCGT
ACACTGTAGCACAAAGGACACGACCAGCTTGAGGTAGTTCCTCCACAGTG
TGTGAACGGAACCGGCTGTCATCAGGCTCCGGGCCGATACCCGAAACCCT
CGATTTTCCTGCTTAAGACAGTCTCTAATGATAATACATACTGCGTCTCT
TCTGATCTAGGCGATGGAGACAAATTGGCATGAAATTCATGGGCGCAAAT
CACCTGGGATTGGGTCGACCGAATGACATCCCGCAGGAATCATATGCTTT
TGGGAGACGTGGTACGTTAGTAGACGTAAGTCGGTAACAGGCATCGCTGG
TCGCCTGAGCCAGGGTCTAGTGTTCAGTCACCATGCTAATCAACGCGCGG
ACACCGGCGATGACAGTCCAGAAACACATATGGACGCCCACTCCCGCTCA
AGACTCATTCTTAGCTTCCTTAGTCAGCGGACCTAAGCATGCTTGCTAGA
CAGGTGCAATACAGGGGGCCTATTTAAACACACAAGGTAATTGTTAGACA
TATGCTCTTATCCAGTGACATGCCGTGTCGGAACTACCTTCGAACTTGGT
GCCGTAATCGTAGAAATCACGGAAAGTAAGGCGAAAGAGAGTGTCCTGCC
GTATTTTCAACAGGGAATACTAGTCCATTAGCTAGAGTATCGCGAATTCA
CCTTGTTCATTTCTGGATCTATAAAGGGCAACAAATCGAGGAATCAATGA
AAAAACTTGTTCGGACAATTAGGGCCTAGGTTATCTCATGCCCAATCATC
AAATCCCTTTCCGTTGGGCCCAAGACCCCTCCCGCCGTTCTCTGATCTGA
TCCATTCACTCTGGGAGGGTTGGTGAGGAGACGTCAGTTTTTTGATGACA
AGCGCAGCAGAGTGGTGACGTGACGCAATAGGCGCTCACTTTAGGTGTGA
CGTACACCAACGCCCCACATACAGTTGCGATTCTTGCTAATTCAGGCAGT
AAATATCCGGGAGAGACGCTACAGTGATTAAATACCTCCTTTCGACATAA
TTTGGGCAGGGCAATCGACACGGTTGGATAGTGCTCCGAGCTCGAAAAGA
TAAACAGATAGATATCGTGGTAGCCGTGGCTATGCTACGATTTTTCTGCG
CTAGAGCGCTCTTACCACGTTCCACTCGCCCGTAGATTCATCTGGGGCAG
GATCAAGGGGACGAGTAGCGACCGCCTGATAACGCTATTGTATCACCGCC
TCAGCCAGCTACGAGACACAATCTAGCAGGCGCGAAGATCCAATGCGATG
CGAACCGTGAGGCTCCACCTGCCGTCATACGTAGCTAAGTACCGCTGGTG
GCGGGACCTTTGATTCAGCCGCAAACCTCAACGTAGTGTATTGGATCGGA
CAAACTGCCAGGGTTGTCCGAAGCCTCCTTCGACCTAGCGTTGTAAAAAC
ATAATGGCGCAAGCTTTACGACTCTGTAGGACCCTCAATACCGGGAGTAG
TAAGGTCCTTTTCTCGTTACTCGAACCTTGCGCGGCCCGTGCCACGTGAC
CCGCTTAATATCTGACAGGACGCGTAGAGGCGTACTAGATTTTGCGGGAT
GGATGCTGTCCGGTTGTGCCGCTTATACTCTTGGAACTGTACCCGAGAAT
CTCCGTGGCATAATGTATAGACGCCGAAACCAAGTACCGCCTGAATCTGA
GTTTGAGGGGTACGCTTGGGTGCGATCATCGGTACACCCATCATATAGTT
TCAAACCGCGGTAGCACTAATGCCCAGCTCGTGGCATTTATTAATGCAGT
ATCACGCGCCTTACCTCGAAGCGGCAGTTTTCCTCATCAGAACATAAGTA
CGGGGATGCGGTATTATGTGAAATAGTCTGCTGTCCGGCGGGGACATGCA
TTGCATGGTGCCGCTCGATCTACCCTTTACACGCTTCCACACGTTTATTT
TAACACAGCTAAACGTACGAGCTCCCTGGATCCATTCTACTACTATTTGG
ACGTAAATGGTCGTTAGCTACTTTCAAGTTCGAATTCATCTTAACTGTCT
CCCCTCCTACATTTATCCTTGAGCAATGATCACGATTTTCGAAATACACG
ATTCCGGACACGCTAAGCGTAACTTCGTTGCCCATTGTTTGGAAACCCAT
TTTCGTTCGACAGTAGGAAACCTCCCGAATAGCCTTCTCATCCATCTGAA
AGACGCAAGACGGGTCCTTTGATTAATGTTAATGTCTAAGACCGGATTTA
AATCGCACCTGCGTTTAATACGTTCCGATCCTCGAACGCGTTTGTATTTG
GCCACCCCTTTCTAGATGTATGGTATTCTTTTTTCAGCATCGATCCTTCA
CTCATTCATTTGACTCGTCTCAGAATTCGGTAGCATGAAAGCTCGGAGTT
GCTATCTATCGTGGTCACCCCTACAACTCGAGTGCACAGAATACTTCCCC
AATTTCGTGAAGCAGCCGCCCGATTTTGCGCAACTAACGCGAGTCAGGCG
TAACCAACCGGCTCGCCGGCCTACGACGTCTATAGATGCCAAGATCCAAT
CACAGGCGAACGGGAAGTAATCGGGTCTATACGGGTCACTCCGCTAGTGG
GAATTTCAGAATCAGACTGTGCATCAACGGAATCTGCGGTCAAAGTACGG
ATGGTATCACAGACCAACTGGCCGAAATAACCACACCTTGCTTCCGATTA
AACGCTTCTCCTAGTGGGGTAGCACGTGCTACAAATCAATGAAGGGACGG
GCCTTATTACAACTACGTGACCTGACAGATCAGGTGTATATCTGGGTACC
GCCTGTAAAGGGGACTTGTGCGAACGAACCTAGGAAGCCGAAGAAACGGT
GAAAGCTCCGAGTCCTTATAAGCGTTCGCTGGTAACTGCTCAAGTGGGTT
CTAGTACCCGAAGGTAGCGAGGGTGTAATCCCAATACGAGTCATATCCGA
ACAGGCGTCTGTGTACCCTACAACCACCCCGCCGGGGATTCACTAGACCG
TTCATGAGTGACCGTCGCGATCCTCCCTCCCACGAACGCATAGAAACGAA
AGTGACATTGGTCCCGGTATTCGCCTGATTAGAAAAGCTGAAGTATCGGG
ACCCTTACAATATGAGGTGCTTCTCCGCTTGTAGCCCAAATGATCATATC
TCGCGGACCCGACCTAACCGAAGACTTTACCGTCACTAAACAGGAATAAC
TTATAGCACCCATGCCTATAGCAAGATATAACGGAGTTCATGTCGATGCC
ACATGCGTTTCCGTTAGCGGAGACATGATGGGCGTTGACCAGCACCACTA
ACCTAAAACCATACGTTGGCCGTAAAACACAAGGAGATGGAAATCCGGAC
TAGCCCAAATCAATCCACGGACGGCCACATTGCACACTCCACTTCCCGAC
AATCGTAGGGATCCCAAAATGGTAGATCCTTCTGGTGCTTTTCAAGTGCA
AATCATCCTCCGGGACGACGAGTCGCGTTTTGTACTTTAAACCAAGCTTG
GCCCATTATACTACCGGCCTGACGTTCCACTTGAGGTCTATCTAATTATC
CCACTAATGTTAAGAAAATGAGGCAAAAGTCACCACTAACGCCTCGGCAG
CATCCGGAAATAACAAACATCTACTATGGATAACTAACTGCTTCGCTGTG
GATCCGGCTCGTCTGGTGTAGCTCAATGAATGCCGACCGCAATAGCCTAC
GTGAGCGCAGTCTATTATCACCATTTGTCGACTTGTCGTCAACTCGTACA
TTTCCACCGTGATGAGCTTTTCTCCTGTTTGGACACTCGCCTTTCGCTAG
CCTCCAATCAAAGGAAGGCGGAACTCCTTCTACGGGAAACAACTCATCAT
AATCATGGAATCTGCAGCAGGTACGTCTAATCGCCTACTTATGTTAGAGA
GGACAATTGGTTCCTAGATATATGTAAACATGGCCTTTGATCTTACGAGT
TAGATACGATGCGATGCGGGGGGGCGGCCGCAGATAAACGTATTTACTTA
CAGACGGTTTAGATGTCCGGGGAGTGGTCAGCGATGGTACACTTGCAGTC
ACCCCGCACTCATAGTTCGCTGCGTGCGGGTCCGAATACAGAGGTTCGAA
CCCAGCCTGTCTTGCAATTGGGAGGAATGAGAGTTGACAACATTTCTTGC
CATGCCTTTGGTGTCCGTTTATGATATTGTTGTAGTGCACGGGGCGAAGT
ACCCCTGAGTCAGATAGCGAAGGCTGCTTAGTTCCCGACGTAACAAGTGT
AATCTATGTCAACGTATGCAATTATCTGGTACGGTCTACCGATGGAGCGC
CACTCAATAACACCAGCTGGATTGGATCTCACCTGGAGAGTTAAACTTCT
ATCTGGAGGTACTTGGATGACCGCGTACGTAAGCAAACGAGGCCTTCACA
GGTGTTGAGTATCTAGTTTCTAAAGAATATCTCTACTAGTTGCAAGAATC
ACGGGTAGCATAGCAAAATGCCACACACCATGACACAAGCATAAGTACCA
AGCACGGTTTTTTTAGCTAGTTTACCCTGCGCTATGCTGGATAGGCGACT
GGTTTATAGTCGCTTACGGTAATTAATAAACAACCAGGCTAATCGTCAGA
GTTCCCCTGAACATCATTTACTACTATTTAACGGAAAATGAGGTGCTACG
TATCAAGTTCGTATCACATTAAACTTCTCCCCCCTACATTATCTCTTAAG
AAATAGATCACGATATATCGCAAGACACGATTCGGCGACACGCTACGGTG
AGACTTCGCCTTGCCCGATTTGTTTGACACACCTCTTTTCGTTTTGACCT
AAGGAAACCCTCCCCTAATTGCTTCTCATCCATCCCGAAAGCCGCAAAAA
CAGGTCTTGGATTAGGTTATGTCTGAAGGCCGGATATAAATCGCTCTTCC
GTTTAAACGTTCCGATCCTCGAACGCGTTCTATTTGTCAAACTCCTTTCT
AATTATGTGTCTTCTTTTCCAGCAGCGTTCCTTCATTCATTATTTGACTC
TCTAGATGTCGGTGCATGAAACTCGGAGTCGCTAATCTATCGGGTCGCCC
ACTAAGCTCGATGCTACAGATCCTCATATGAGCAGTCCTACAGTTGATTA
GCAGCCTTATGTTGTTATGGCCCTTTGTTTTCTCCCGACACTTTGAGTAG
GTTGTCAACTGGCTTCCCTAAATCGTGGCATGGTTGCAAGTCTTGGCTGG
TAAGGCTCATGGATCGTGTTTCGAGCAACCCTCACAAAGTCTCTCAAACG
CAAACGCAGAGGTCTTATAATGGTGGCAATTAATGTGCACATTTGCCGGT
GATAAGAATTCCAAGCGGGCGCTGGGACGTGTGTTATTATCCGTTCAAGG
GAGAACGAAGATTTGAGGGGTGGCTCTAGAACCAGTCTCGCTCGTACCAG
GGGACAATCGCGACGGGGTCAGACTTTTGTGGCGAGGTCCAGTAGAGACC
TAGAAGTCATGTGAGTTGCGCCCTGATACGGCTAAGAAGTGAATCTTATG
TAAAATCATGTGACTTTAGCCCGGTTCCATAGGTTAGACGCATCGTCGTG
CTGAACACAAACTCTGCAGTGATACCCCTAAGGCAAGTGTCCGGAATCGT
CACTATTAATTCAACCGAGGCTGTCACAATCGATTCTGTTCCGATAGCTG
CCTTATCGAGCCAGTGCACACAGGCGAAATTTATGCATTGTACACCTATC
TACTACTGATTCTTCTGTATCAGTTAGTGGATTTGACATAGGTCAACCGT
CACACCTCTCTCGTAGCACAAGTAGAGTACGTAACTCGCGAAGGAACGCA
CTGAAGGCGGCAACTGATCCGTTATACATCGACGCCAGCCTATCCCGAAA
TCAGGTTGGGACACTTGTACTACGGGTTGCAGACTCTTCTTGGTATTCTG
CGATTACGGTATACTCGATCGTACGGACCGTTAAGGGACGGATTTCATGT
GCGCCTCTCCACTGAGGCCGCGCCCGACCCAGGTTAATGAGGGCGCGTAC
ACGGCGACATCCATTGATAAATCTTTTGTGTCGGAATAGTTTCAGAAGAT
GGGTGTCTACGGAGGAAGCGTAACTACAAAGCTCACCCGACTAATAGAGT
CGCGCGAAATGCAGCAAAACTCCGTGTCACACGATCGCAGGGATTGCCGA
TATCTTAAATTTTTCTAAGCCACATCCCTAGATACCCGGCAGGATCAACC
CAGCGTTGAAGCACCATGTTACCGTCTTACGGAACAATTAGTGCCTTGTC
CCGAGGGCCAGTAGCTCGTGAGTGTAGTCTTCACGATGACCTATGATACC
CGGATTTTCTCGCTGGTGTAGGATTTAGTCGGCCGCCGGGTGGTCAGCAA
ATGGGGAAACGCCGCCACGCATTTCCCACAATGCAAAACCCGCGGCACTG
ACTGTCCGAGTGACAAGGTTATGACGGGAGAACCTCCTGCCATCTTCAGA
GGATTTCGATGTGAGGAGGGCTGTCGTACAGCAGGGAGCAAGTCGCCGTG
TTTTCTATACGCTGGCGTTCATCGCTAGAGGACGCAAGTAGAGCCCCTGT
TTGCACAGGGGCGTATTCGTCCGAGCGATATAAAGCTGACAACGCCCGGA
GCGAACCCTCAAGTATTTTCGAGTCCCTAGGACTGAGCCTGGCCATTTCG
AGGAGAACCTCTGCTCATCAGCATGGGTCAGGGCATATGCTAGTCCGACA
TGTGGACTACAAGAACTCACTTACGGAATGTAATGCTATATGTTGTATGG
GGGCTGCCATCTTGGTGTAGATCTACCTGTGATTTTCGTGGTCTAACCTC
GTTATGACCTTATCGATAAGCTAGGCATGTGGTGTAGCAGGTTTTCACGG
GAATTTTACCGACTAATTGCGTGTTAACACTTAAGATCCACGGTCAAGAC
GGATCGGATTAGTAAATATCGGACGCTCTGCCTCCCGGGCTCTGAGAATT
GACTCGATGGCGAAGAGACCGAACATTGCTGAAGCAATGCAGCCTTAGCT
TTCTTGGACGGGTTTACAACTCTGGGCTCGGTAGGTAGTTAGAGAGCAGC
ACGCTCGGTCTAGTCCTACCGCTTTCCGGCAGATGCAGCTAACGGTTATG
TAGAACTGCAGGTCAGGCGTCGCAACGTTCTTGAACAAAACCGCTCTCGC
AACACTTAGGGTACTCCGTAGAATCAGACGACACATGTACCAATCGTGAA
TGGCGACTACGTCCCGAAGACTCGTACCGCATACCGGCGGTGAAACGTCT
CGCCTCGACGTAAGGGAGGCAAACGCAAGGGTACGCCCACGACCCATCTG
CCCGAGAAAATTGCCCAACGGAGAATGTGCCCGATCTCACGTCTAGCTGG
TTCGTGTGGTCCGTTTTTGATCCGTAGCTATGCGTATAGCGCACGAAGGG
GACAGAGACTAAGATATGCCGTGAATTCCGAACCAATGCATCTAGAAATG
TGAGTTGGTAGGAGCGTAACTCCAGGCCTCAGTAATTCGCCTGAGGAAGA
TTATACCTTGCTCAGCAGGAAGCTAGGAAGCATATGGACTGCGTGCAACA
TCACTCAGTGAATCTCAAGGTTTTCCGCCTATTATTAGCATAGGCTCGCC
GCGGACCTGAATAATGGATCGCATTATAGGCTAGAAAGCAATTGCCCCCC
ACGATCAACGTACAGAATGGACCCTGACAGATGAACGCGCCCCGCTTCTC
GGTACGGTATTGGGGGCGATAAAGGACGTACGTGACAGGCAATAACAAAG
ACGGGTGCTGAGATGGCCGTGAGGCCTACTTGTATCAGTCGGGAACCATA
GGGTATCTCCACTTATATAGACGGACCTGGCCCACGAGATGGAACGTGGA
TATCAACTCTGATTCCAACCCCAGGCTCCGTAGTGAGCAGACATTAGCAA
TTGCGATCGCCGCGATGACGTTACGTCGTTGCGGAATATTTGTGCCGTAA
TGTAACGCTTTGTTGGACACACATCCTGATGACATCGGGCGCGGAAGCAT
ATATCTTTCTATCGTAATCTAAGACTAACTCAGATAACTCCCCCATGGCC
CGTGTTTAGGGCCTCGGACTAATCGACCACCTGCCCGTCGGCAAGGCGTT
CCTGGATGTAGCGGGCTAGCATTCCTTCGATGCTGCGTCAAGGTCGTTTA
GAAGCTATCTAGCACGTTGAGCGGCCACAGTAAATTGTCCTCCGGATACG
TACTCCCGCCATCCGGTCAGGGTTAAGCTTGTAACGTAGGTCATCTGGCG
GCCAAGTCGCTCGGTCTTTCAATAGTAAAATTTATTACATGCTCCTGATC
TGTTGCCGTTCTCAACATCCGCCCATAGACATTTTGACGGCCAGCGATGC
CATGGTTCAAGTAAGACTGCCCGAGTAGACGCTCGCGACTCGCGGGGTAT
AGATGTAATCTCCGGGGCGTCGAATAAAATAAACACGAGAGGCTGGCTAA
TGTCTGAATCGGTAACGATATCAAGTGTGCAAGACTACCAATCCGGCCAC
CTTTTTCGGCTTAGTACCCATTCGGTTATCACAAATTTCCATCTAATTTT
GGTGTCTTGCTTTGGAAGTCCTTTTCATTACCCTTCAGAAATCCCGATTC
GCCTCCACCCCCGACGTCCGTTCCCGACATTGACAACAGTCGTGGTAAAC
ACCGTCTCGGCCTAATAATGTTTCTGCATGAAGGCCCGAAAAAACCCGAC
CCGTAGCCCCTGTCTGCGGATAACCGCTCAGGGTGGTTGCCTTCGCTAGT
ACGTTTCACCAAATAATACAGATTAATGTAGATAACACTTAGAACTTGGT
CATGAGACGCCAAGAGATTCGCGGCAGGCAACAGAAAGTTCCTCGTCTGA
TTAAATACTTCGAATCCTGCGAGAGGGTCGTAGCATACTATTCAAAAAGC
TCCAGAGTACCTGGTGCTTTTCGAGCAGATCCGTTGCGTTCGCTTAGATG
TAATGTAGGCCCTGCGATCGAGGATCATGCGGGTCGATATAACTTATTGA
TGACGCTAGGGCACCACACGTATTCATGTGTACGGCTCTCTTAGCCGCGC
TAATGGTCATCCGGCCTTTCTGCGGAACCCTGAATTGTACTAACCGCGAG
AGAACTGACTTTGTGGGACAGTGTTGAGGATTGAGTATAGTTATTTATCA
TACAGTTCTTTTTGCTCGTCTGTAAGGGTCTAAGGGACGCAGGGGGTTGC
GCTCCGGGCGGTATAAGACGTGCTTCAAGTTTAATCCACTGTCAGCAGCC
TCGCCCTAGGGTGCCTCTGACAGCAGTAATTTTCAACATTGGGGGAGCTT
TCCTAGTGTACATAGGAGATGGTAAGAAATAGGCTATGAGAATGGGTAAC
ATGACTCCCTCCTTAAATGCATGACCGGCCTTGGAGGGCTGCCGCCGTTC
GCCATCTTCAAATAGCTCACTAGACCCTAAAAGTATCGGTTTTAATTTTC
GGTTATGCAACTAATACGGAGTGCTGCCGGCACCGGAGGCGGTGTTCCCT
AGACTTATTATACAACAGAGTGACCGAAAAAACGTTACCTCGATCTGGGT
CCCTGTTCAACTTTTAGGGCTTTCCACCTTTTAGTTTGAACTACGAAGAG
AATTAGGCAAGCTAAATGGTTGTAAAAATATGAGGGGATTTGACGGTAAT
AACTACAAGCATCCAGAGTGTACGTATTATATGAGTAAGGGTAACCCTTT
AACCGTTAGAGCAATTCTAAGTCTACTTCCTTCGCCCTTATACACAGGAC
GATCGCTCGAAAATGGCATAGCGACAAGCGCCTGTACGCACAGGTCATAA
ACCAGCGGAGCCTTACTCGTCGTTAGTGGGCTCACCTCACGAACTCGTAA
CTTAACAGGGTGAACCCTTACTAATCTTTCGCTAACCACATAGCGTGAGT
GCATCTTATAGTGATGAAACGTTGCTAGGGAGTCGTGCTCGTGCCTGAAG
TACGCGGCTTAGCGCTTGAGGACAGGTACGTTAACAAATAAATGCACATC
AGCTCTGCCGAAGACGCCGAGTGTTCCTCTGCTGGCCAGTATATGATAAC
CCGGAACGCCCGACCCTCTCGACAGCATTAGTGTGGTCCTGGCGTGTCAT
ACTAAAGTAAAAAGCTACCCCGGCGGATTTTGCGTCCGCTAACAAAGATA
CCCAGTTCTACGATGAGAGGGGAGGGCCCCGCAGGGTGAACTGCTAGAAG
TCGCGCTGTTCAGTAATTAAACACTCTCGTTGGCAGGAATGATGGAAACC
TGGACCTTACCACATAGCGGGTAGCCGCCTATACTGGGCTGCCCTCCCTG
AGTCGCGGGCCTGCCAGATTCCGGTTTCGGCCCCCTCTATTGGTGACGCG
TAAAACGATAGGATTAGGACGGTCGCAATTGACGAAATCGAATTAGTCAA
CCTCGTGTCCTCTGGGACACTAAGACGAGTATTGCAAATCATTCCTCAAT
ATCTTATCTGCAATACTCATGAGCACTTTTCCAAATGGACGCAGGCTGTA
CAAGGCGGGTCGACACGTTCTATGAAGAAGACGTGGAAATGACCTACTCC
ACATATCGTCTTCGTACCACGCCCGTACTTTAAGGGCAGTAGGTAACAGA
GTCCACGGAGCGCTACGTCGTATCTTTTGTCACGTGATTACCGTTTTTTC
ACGCCTGATTAACGCGGAATAGATAGTATCACCTGTTAAGAATGCATTGA
CAGTTAATAGGGCATCATCCCCCAGGGAAGTGCCGTGCACGACGTGGGGT
CACCTTCGATAGATTGTCGCACGCAGGCGTGAGGTTGACTGGCTTACATC
GGGCTGCCTTCAGTGATCATTCGATGTCTGAACGAGAGAGATATCTTAGG
AACGGAATCCTCGAACTCGTTGCATATCGTCAAGTGAGATGGAAGCCCGT
AGCTTGATCTTGGGCGCGACAACAAGGCAATGTCGGGGAGTTTAAACTTA
TATTTCGTACTCGAGTCAAAACATTGCAAGCCGGGTTCGGCTCGCTCTTT
AGGCCCGTATGGCCCGCCCCAGACCAAGGTGAGGTCTGCGCGACGCAATG
GGACTAGAATAACTTCGGTTCCGTAATCATGGTAAGACTCATGAATAAAC
ATACGGAAAACTGCGGCGGAACCGTGTGAGGTCATTGCGGTGTTGTAATC
CGAAACCATATGCGCTAGTTGGTGGCGTGTATAATAATACGCACAGATTA
CCCCTAAGGTCGGTCAAGCTACTCTCGGCACTGTCTTGCATGCTGCGCCA
TCCTCGTGCCCTCGATTTTGGGAGCCTACATCACCTCATAGCAGACTTCT
TAGCCGATACGTTAATGACCTGGTAACAGTCTCCCCTGTCAATAGTACGG
TTTACCGGCTCACCAGCAAAACGCAATAAAGTACGGAGCGAGCGGTACCG
CCAGGCATCGGGGGGTTGAAGGAACGCTCATGTTGTATCAGAAGACTGGG
TAATTGGGACTTCCTTGCACCCTTCGCCTCCCGGTCCACGTTCTGCATCC
CGTTTGAGCATACTTCAACCTAGGTCCCTCTACAACTTATAGGAATCCAT
CTGCTAATTAAACTACCTGGGGGCCAGACGGGGCGGATACAGATGACTGT
GATGCGTATATCAATTTCTGTGGTGCCGGCCGGTCGCGACGGGCGAATAT
ACTGTACCGATTTTACACTATCTTAATATACCCGCCCTATCCGCGCGCTC
CCCGTTCAGACAAACTTCCGACACATGGTTGCTTCCGCTTACACTAGTTG
AAGCACGCCAGGCGGGCTTAAACGTTGGAAGTCTCCCGGTAACGGGCGCC
GTTTCTGAAAAAAAATTCTTTTAAGATGAACGTGAGGAAAATGCTTAAAG
GCGGTGATTACTAGCGCCCGTACGACTCTCATTAGGGCCGCGTTGAGATA
GGAACTAGTGGAGGTTCGGCTCGCTCAGCGGACACGCACGAATCGGATTG
TACGTGTCCTGTAGTTACTCCGGAGTACCGCCACGCAATAAGTTGACTGC
TCTCCACACTGTCTTCGGTACAATAACCCTTGTTGTGCCGGCTAGAATGT
ACACTATTTACGCCGACTGAGAAGATCTTTCCTGGTGCTCGGGATACGTG
CTAAACAATCTTTCAACGCCGTCCCGAGAAATACCACATCGGCGCTAAGT
ACCCCTTCGGTGGATAAGGAACCGGCCTAGAGGTCGCCGGTGCAACCATG
CCGGTCATTGAAAATTCGTACCCGTATAAGACTCACTGTTTCCGGGGTTG
GTGGTCGATGCCAAAAATCTAGCTGCGGGGTTAACGTCGGTTAAGTGTGT
TGGTCCGGCTAATAAGCTGAATTCCATTAACTCCAATGGGAAGCCGTTAA
GCCGGCATACCTCCACGAATGAGCCTAATAAGTTCGATGGCGCAACTCTC
ATAACAAACGTACTTAGGGTGATGGATAGATGGATCGAGGCTAAGTTCAG
ACTAAACTGAGTAGGGCGTATGATGTTCCCTCCTCAAGATAGTGCAGTTG
GATGAGCGAACAAGGGAGATGGTTCGAATGCCGACTTCAACCGTAGCTGC
AGAGTTCTCGTGATTTTCGAAATCTAATCAAGGTCGCGTTCTAGGTATCC
TTCAAGACCCCTATTCACATCCAACACTAGCTGCCATATTAACGCCAATA
ACTGGTCCTGCTCGAGAGACCCAGCTATAACGTTCTCTGCTCATTTGTGC
GTTTAGATCACAGTCACGTAAATGCGGGTGCAGGATACCAACAAAACCGC
TAACCATGGTTAGACAATAGTGGCGACTTCCACACACCGGAACGGTGAAA
CTCCCACAGACGAGTCAAGTCGTCTGTATTCAGTGGCGTATGTGCGTCAG
TCCGTTTTTGCTCGAACCAAAAGGGTCAGGCACTTAGATATCAGGGGGGG
CAGCAGAGTCGCTCAATGGTTGTTTTTTCACCGTGAGCACGCTCGACCGC
CCACTAATGACTCTGGTGTTTCCGTGACCGAAGGTGAATCATACGCTGCT
CAATGCGACTCGGGTCCTCTAATTTGCTCCCCAGAGTGGAGTTCAACCAA
CCAGTAATCTTACAGAGGAAGGCACCCACAACATTAGCATGAAGTTGAAA
GGGGTGTTTGGCGCCGAGGCAGGCCCCACTGGAGGCGTCACCTAGTTCGA
CATTCTAGGTCGTGCCGGCGCTAATGACGGACTGCCCCCACTCGCGATGC
GCAGTGGATGGTTCAACCGCTTATGGTCTATATAGAAATACAGCCCGTTA
GTGGGGGTCGCACAGACCTATCCCTAGAGAAGACTAAATCGGGTTCTTAT
TTGAATACTTCCGGTCAGTGGACTATTCCTACTAAGCTGGCTTAACTCGA
CTTTCACCTTGCACCGCAGCTGGTGTCTGCAGGTCTATTGGTCTTCCGCA
ACCCCCTATTACACTTATTCACGTACTACCAATGCGGCCTGATGGACGGT
ATTTGAGACAACAAATCTCGGCGGTTCCGACAGCCCTAACCGTGTCTTGA
AGCCAATTCTGATCTCTCAGGTCCGGGTGAGACCGCGGGCCTACCACACG
CCAAGAGCGGGCATGAGAGTGACAGCGGTCGGATACCGGCGTGACGAGGG
AAAATAAAAAATTACATCGACCCGAGGTCGGGCGGCGGTTGATTAAGCCT
CTAAGCTTGCAGTTCCCAATGCCCCGTGAGTAAACGTTGGGACGTCGATC
AGCGTGCCTGTCGGCGATTTATCGCATGAGATTCCCCATGTTCCACGAGT
GCGTTAGAATTTGTAAAACTGGACTTGTTAAGCTAGGACAAAAGAGAATA
GACTGTGGGATTTAGCGCCCGGACGAGGGCCAGATCACGTAACGTGCTTC
ACACTTTATGCACCCCTTACAGTTGGCGACCTATGTTCGTCCATAGCGGC
GGTCCCACCCGTTACGGGTTCCGGGTGAATTCTGCCTTGAGCGAGACCTT
CGAGCGTCCAGGCACGTTGGCTGGACCACCGGCCGAATTTAGGTTGGAGT
CTGTAATTGCGGCCGTGTTGCGGACTCCGGGCGAGGTTGATTGGTGGACT
CATGATTGACAATACGTCATTTACTGCTTTTAGGCCGTAGACTTATGGCT
GCGTCACCTCATTCCGCGCGTGCACGGCTATGAGGGAGCTGCTTTTTGGA
CCCGTGTCTCGTGGTTAGGCACCACAAAGTGAAAGCACTGATTCTAGTGT
GCCACAAAAATTACATGTTTGGAACGTATTCGGGATCAGTATAATACTTA
CCAAACGTACCGGCCACGAATGCTACAAGACCATGTATCTAGGCGGTCCT
TCTTCAAAATGCAATAGACTTTTGGTTGATAGCACAGGGCCAAGAAACTA
GCAAACGGCCAGAGGGTGATCTCATGATTGTAAGATGCGACCCTATAAAG
GCCGGTGTCAGATACATGTCTAGTTTGAACCATAGACGACAGCGTCGATC
CGGGAATGTGTGAAACCAAAACCAACCCTAGGAATTCGAACTCCTTTTAA
TCTAGCAATCCTCGGACCTAATACTCACTAGACTAGAAGCCCGGAGTGAG
GAAAAGACACACAACAGTCTACAAATTCATCCTGAAATGCGCAGCACCAG
AGTAGACGACAACCTTCGAGCTCGAGATGCACAAGATATTGAGTAATTGT
CTGGACTACTCTCGGTATAGTGGAGTCTCACCTTGAATCCGTCGAAAATT
AAATCACGCAAATCCCGGGTTCGCCAGGAGGTACCCGCGACGTCGGGAGG
GAGGACGAAAGCGGCCTACGTCGGGTACGCTGCTTGAGGGTACGGGAAAA
TTGCCGGGCGGTTGCACCAAAGGACTTTTACCCTATGACTGTCCGGCAGA
AATTTGATACGTGGCACAAAACGTTGAATCTATCCTTGACGAACCTGCGA
GTGGTTAGGATGGAAGACACGAAATGGTATTGATAGGCCCCCTAAGGACG
CGTGGTCGGATCGAGAGGCTCCCGCAAGAGTTGAGGACGTGCCTCATTAG
GGTAAGGAATCACCCGTCATCAACCGTCATGCAGCATGGTTTGTCTGTAC
CAATACTGTTCGATTATGTTATGTGGGTACGGTTGCCTACTATTTGCGCA
GCGCCCAGCCTACCAGCATGAAAGCCTCGTATTAAGTAGGATGATAGGAT
GACCATCTGGATAGGTTCTGTAAGGAGATATGGGGCTATTTACGAAACCT
GCCGGAGAAGTGCTACATCCGTGGGCCATAGGTACTTCTAGGCCGACACT
CGAAGAACCTTCCGGAGTGACGGAGAAACTGTGGCCTTAGACTGTTTGGG
AGAAAATGATCTGGTCTAACGCAAATGAACTGCGTTGTCATGGACTTACG
CTTCAGATACCTTATCTGAATGTAGCCCGCAGAGTCTCGAAGTTCATTTA
CGTCTTCCTTGGGCAATCAAACGACCACCACCCGATTCGCGTATCAGGCT
TCTTTCGGAGCGGCACGGGTATACACAGCCTAAGTGACCGGTGTGCCTTG
ATCGACACCCTCTTAGGTATACGGGATCGTCGTACATTAAGATGTTCTCC
AAATGTTCGAATCAACTACTTCGAGTTGGGCATTCAACCCGGTTAGATGG
CCCGAACAGGTGGACTGCAGTTTGTAAGCATCTGGTAGGGAACCGACTAT
CTTACATACAATCTGACTGTCAGGGCTCTCCGGCAGTCCAGTTCAGTATC
TAATGTCTGCTTCAACTATACACACGAAATAACGTTTTCTGAGGCAATCG
GCACGCTTACCCCCCCTGACCTCCCAAGTCTACTAACCACGGAAAAGACA
CCACCCATGGCATAAACCTCTCGCTTGAGATCAGAGACTTAACGCACTTC
CGGACATTAACGCTTTTCAAGTTCCATCACCAGACTCTGAAAGTGTAGCA
GGAACACAGTTATTGATAACGACACGAGTCAATCACTGTGTTTCAAGTGT
CACCGCCTGGCATCGGCGTGGTTGTGGTGTGGAGATTCTGTAAAGCAATA
TCAAAGGGTTGGCATGTACCCATCGCAGAGAGTTGAGTGCGCAGTAAAAA
GGCGAGCCAATCGTACTTTATATCCTCACCGGTACTGCGGAATTAATATC
TGTAGATATATGGGTGAAACTTAGCCCCCTCATGACCGCACTATCGATCG
GCTCTAAATCTTAATCGTCTCCATATTATTTACACTAGGGCTACCGGTGC
GACTTGGCATACTAGGGTAATTCGTGGCTGAAGCCAGTAGAATATACAAA
GTCCGGATTCGCATTTAAAGCACGTTAGAATCAGCGCTAATATGATAACA
CCATTAAACGTGGAGAGATGGTGCTTTGGGGTTTAGGCTTTGGGTTATTA
AAGCTTGTCCAGTACGGGCTCGGTTTCCATCGACCGTGGGAGACTTATTA
CATAGGGAGTGAGTCCTCCGTGGGCCAATGATTAGAGGGCGTAAACTATA
GCACTGGTCCCCAGAGATGTATCGCTTAGCCACCTTGTGATTACTTTGAT
TAAATCATTATGACAATTAATCTATGTGACGAGTTCTCGCCTACAGATAG
GCAGCCGCCGTAACTTCTCTTATCTCAACTATGATACTACGGCGCGTTTT
GTGTAATCCATCCTTTTGAACGCCTCCTACCATACACTATAGGCTGCAGC
TGCAGGTAGCGAGAAACCAGAAGTCCGTGGTAGGGGGGTGGCAGTTACTT
TCGCAGTCTTATTGATAGATCAGCAGAGTGAGCACTCCATAGTCAAATCA
TTCCGTTTTTCGGACTACGCTCGTTCGTCATGTCTGCGATCGGTGATTAA
ATGTGAATTGAATGCTTAGTACCCTCCGATTGTGCAACTAGAAAACTCAC
AAATCGAGGGAACTGACGTTCCTCTGGCATGTTACAAGCGCGCCTAGCTA
GACTCGGCGCGGCCGCGGTTGATACGACGGGTGGCATGCATTGATTGATA
CGAGGGGAAGAACGAAACAAGCAGTCCCTTAGTTTGGAAGCCTAAGAGTT
TTAGAAGCCCGACCCCTGTATAGGAGGCGGGGTGGTCAGCCACAGTAGGG
ACGGATGTTATGATGTCACGGGCGGAAGCTTTCTGCGCACATGAGCGCAT
ACCGGGCCCCGCTAGTTTCGCGTTATAATCCGCTAGAGCTACCTTCAGGG
CCCGGACACCGCTTGGGAGGTGCAGTACGGGCTCAAGAACATTTCTGTGT
CACTGGTGATTTGGTACTAGGGGTACAGTGGCGCCCAAACCCCCGGCTGA
GGGCACCTCTATTGACGCGCAAACGGTTCAATTGCCGGGTTTGCCTGTAG
CGGTACCTGGATTCTACAGTCCTACCATGGGGTGCAGACACTGAATACTC
TGATCGCACCGATGTCCTTACTTGGAACCACGAATGGATGGGCAAGCCAA
CCACCGCAGGGCGTGACGGACCTCCGCTCCCGTGTATTGATATGACATCG
TTTGGAAGGGAATGTCCCGTCAATTGAGCACTACACAAGCTTAAGTCCTA
CGTCTTACGCCGGGGTCGTCGCGTACGCTGAGCCCACATTAGAAGAATCG
GTTTGGTTAGCAAGAGTAGAACTAAAAAAATGTTTAGGTAAAATATGTGA
ACAGCGGTTAAGACTATGTCACTCGGGCTGTCTCGTGCGATCAGGCGGAA
ATGCCTCCTTCCAGACTTAAGCAATTCTTTGAGAATTGTATAGACCTCAG
GGTATAGTATGGTCACTAATTATCTTCCTATTCCGTCCAAGCGTCGTCTT
GGGAGGATCCGTACTTCACTGAGGCTCACGCCATGGCTAAGCTGAGCGAA
GCAAATTCCAACCCAACCTTGTCACTTTTGACACCAGAGATGGAATACGC
ACGTCTAACTCTCCTAGGCGGAACCGACGAGAACTGTGTGTCAGCCAAAG
AAACAACTAATTAAGGTTTCCGGTCTTCGTTGACTCAGTGCTTCAGTACC
CGCTGGCAGGTGCTCGCTGCTGATTACATGACTGGTCCGGGTCTTCCACC
TGTGAGGCATGATTCCGGATGTAGGGTCTGCTTATGTCGTAGCCATAAGG
ACCACGCCGTGCGATCGCCCGGACATTTTTACACGAGGTCACGAGAGCAC
ATTGGTCCGGTTTCGTGGGGCTTGTTCCCTATTGTACCATTAACTGGTGC
GGGCTCAAGTTACACTTAGTGGCCCACCGTCGCACCTCTGCCAAAATCTG
CCCGCCTGCAAATGCGCTACCGACCTACTTCTATCTTGAGAGGCATCGAA
AAACATCGATCTATTTACCTGTCAGGTGACCTATTCAAGACGTTATCGGA
TCTGATACATGATTGACGCCTTATGTGACCCTGGAGCACCGCGTGAAAGA
AAATATTTGACCGTTAAACCCCGCGAACGATCACCCGGAAACTACCTAGA
AAGCAAATTAGGCTCCGCCTAGTAAAGAAGGTAGTATGGGATCATTAGGT
ACTTGCCAAGCTTGGCCGATACTATATGAGGAAACGTTCATCCGGCTATA
TAACTTCCCTTCGTCGTGCGACGAATGGGGAAAAACGCGTCACGACGCAA
AAAATTACTAGGCGCTGACTAGTGAGTAAGTCTATAGATTGAGGACGATT
ATCATCGAGCGACCAGTAATATAAATCGCTTCCCATGACGCGCTTACGCG
ACGCAACCGACTGCGATTAATAGTATTTTCTTAATTCTGGCTACTCTTTG
TTGACGTCCCAACTTTATCCGCGCATGACAGTTGAGGGGAGTCATCCGTT
GTCAGAGCGACTTCGGGAAGGATTATGGTGGACCCTTAAAATAGCTGAAT
AAAGCTACTTCTTACTGCTAAAGCACATCCGGTCTGGCCGACGATCAGGG
GAGCTCTAATTCCCGATCGGGTTCTTCGTCCAGTTTACCCCAGTCACGGC
TGTCATCTCCGATGGTCTCGGCGTACACAGCGTCTTATCAGACGTTAAGA
CCGGATACGGTCACGAATTCCAACTGTGACCTTCTGTGCATTTGTGACTG
ATCTTAGCGAGTAAATTGGATGACCACGTCAGCACCACCATCTGGGCGGT
GATCGTACAGTGAGCGAGTTTGACACGTTCAAGGTTAAGCATTAGGGCGC
AGGTCGGGGATAATGAGTTTTCTTTGTGTGAGAGGGGACTAATGACATCT
CTGCGGTGAAGGGCCGCGGACGCTTTCCGCCCTTCAGGTTTTATCAGTTG
TCTCAGAGCCATCATACAATTATGTTCGTCTAGTGAATCCAGTAGGTTGA
CAAATCCCTCAAGTTTGGCGTTAGAGAGCGGAACAACCCAAACTCGGTAC
AGCGTGCCGAGGGACCTGTTACTACACCATGCCCGTGCGCACCGTTTCAA
GGGTGGATAGGAATAGGCGCGACGTGAGGCCAACATAGAGGCTTCGAAAT
GGATGAGGGCTATGAGGGCCGCGACTTACTTCCGGGATCCAGGTCCCTCA
GTAAGGCCATTTTGCAAGTGCTGTCTGGCCCGCTTCGTGACTAAAAGAGA
TATGTATCGAGACTATAGAGTTGACGAGATGCGTCGGCGAAGCTCCACAC
CGGTCCGCAAGTTTTTCGCAGGTGTGGGCTTCACACCGGGCAGTTAGGTC
CAGGATAAGCATTATGATTGGCCTAGTAATATACATAAAGCAAGTTTACT
ATCCGGTTACCTCGCGTACCGTAAGGAAGGTTGGGCCCAACGACCGTAAC
AGCTGCATGGGAAAAGGATTAGTCACCTTAGCCATGTCAACGGTGTGCGA
ATGACGTAAAAACGTAAATAGGTCAGCTCTACTATAACTCCAAAGTTCCA
AAGGTAACTCAATTGTCGCGGAGATCCCCAAGTCCAAGGCTTTCGCAATC
CCGAGTGAAAGCGTTCGGCGAACGAGAGATCTCAATGTGAGGATCTTTTA
TCAAGCCTTGAGGTAGGACTAGTAGCCTGTGCCGGATCCTCTATGTCTTC
AATTGCTCTTCGGCATCCACCATACGTTCTCGATGTTACACCCCGCCGGC
TCGTAATGTAAGAGACAAGACAGTGGGAAGTGAACCTTACGGAACAGGCA
AATGCCGTCGGTATATCGCCAAGGAGCTGCGTGAGCCTTATTCGGTCTTA
TATTATGTCGGCCGCTACGCAGCTGAGGGCACTGCATCACCACGTCTTCG
GCCCAACCCTTCGCTTCTCGATATGTCTTAGACGCGACACAACGATTTGA
GTGGGTTAAGCGTGGGGAGAGCCTGGTAAAATTATCGCTTCGAACTCTGT
TAGAGAAGCTTATGGAACAGACTGCTAACACCCCCCGATGCATATTTGTA
AATAACCGTTGTTACTCTGTTACAGGCCTAGCCTTTAACCTGAGCTTACC
ACGAACACATCACGTCGCAACGCTAGGTGCTCTTCCCCAGGCGTGGGCAA
AACACTATTGACGTGCGACAAAGACGAGTCCGCAGGAAAACGTGTCGGAT
CAGGAAATGGCTCTAAGCTCCTAGTCGTAAACCGGGTGCTTTCCGTTGCT
AATTCCTGCCTACATTACGCGGAAAAAGGCCCTCTTCACGCTAGTAAATT
CTCCCAGATTAACACCCACCGTTGTCAATTGCTCCACGCTGGTTCTAACA
GATCGTGGTGGGAGACCGTCCGACACTCTCGGCGGAACGTAATACGTGGA
GTGGGCGAATCCTTGTCGCTAGTTGCCGACCAACAGGTTTCTTCGGGCTG
AGTGAATCTAAAGTACTAACAGACTAGGCAAAACGGTCAATGGTGGTCCT
CTAAGACTTGTAAGCGTTCGAACTATAAAGGCTGTGTCAGCAATACACGT
CTCGATTGGAAAATATGCGACGTCACCGGGAAGGGAAACCCAAAACAAAC
CCAGGAAGTTCGAACCCTTTAACCTAGTCAACCTCGGACCATAATATCTC
ACACTACTAGAGCCGAGTGAGGAAAAGAGACACAAGATCTGTACAATTTC
ATAATGAAATGAGCAGCAACAGGAACAACAACAACAAGTTCAGCTCTAGA
ATGAAAACAGTACTATTTAGTAATTGTCTGCCTACTCTGCGGTATAGTGA
GTCTCACCTTGATCCGTCGAAAATAATCACGCAAATCGCGGGTCTCCACA
GGCCTCCTTTCTTGGTAAGCGTGAAGCGTTGGGTGAATGGGTTTACACAC
AGTACTTGAACAAATGAAAGCGCTGTTTATTTCCACCCCGCTTATATACA
AAGCTCTCTAAATGTCTAACGCCTATGAATGCTACACGTCAGCCTTGAAC
TGCATATATTGACCGAAGCGTCGAGCGCTCGCTACACACTTCCAAGTTTG
TCTCACAACTCGTGACCGTTGGGATCTGGCGCCCCAGGCTTACGGTACGT
GAGAAGGACGTATTATCTGCTAGTCTGGCTGATCTACAAATCTTGGATTG
AATTGGCGGGAGCGCCATCTCATGTTTCCCTACGTACCCCGTGCAGGCGA
GTATTGACACATGACTAACAATGCGTGGGTGCTATGCACACCGTTATTAA
GGCCGAGGGGGTAAGAACGCCGCTTGGCGGTTGCTGGCTGAAACCATGAC
AGAACGCCACCTTCATCATGCTGACCACAAAGGAGAGAAACACCCCTGAC
ACGACTAGGGATTGGCGTCTATCATAGGTCGTGATTAAAGAGAGTTGGAC
ACTCGAAGGAATAATGATTGGACCATCTTGTTACCCCTGCCGATACCTGC
AAGCATGACTCAGTTGTCTATTGCGGTTCGGTCAGGACGTGTCGCGAGTA
AGCCCATCTGGGCCAAGTAATCATTGGTTCAACACTAGCTCCATCTAGTC
GTCCTAGGCGCGATCCCATAGCCCTAAGACCTACCGGACGCTGGGGCTTG
CTGTAGTCAGGCCCCCGTTCTTGGTCTCTACCCTACCATTTACACACAGG
ATGAGTTGTGTAGCTTAATCTTACGTAAACAGTGTGGCAGCATGATCCGG
TTCGCTGGCGATTCGTACTCCGTATAGCTAGTATCTTAATATCCGGCCGC
GCGTGGTTGCTGCGGTTACCCACTCTGGGTCCGTTCTTGTATCATAGCAC
CTTTTGACCTCCTGATATAGTGGTCTCTGACTATCTATAAACTAACCGCG
CCAGAGGCCAGGTATACCAACATTTCCGTCAATGTTCCATCCGACAGATT
ATACATAAGACGCGGACAGTTTCGAATTCTAATGGACCTTTTCGTACCGG
CCCCCTTGCTTCTAGTCCAGAACGGGCGAGCAAGTAAGCGAAGTCAACAA
GTTGTCGTTAATCTACTTGTCCCTACTATTAAGCCATACGGCCGAGATAA
AGTGACTCGTTTGAACCCTGGATGGCTGTTAAATATACCCCTGGGGGTCA
GCATCCAGCTTCCCGTGGCTGACCGAAGGTTATAAATCCAAGTGAGTCCA
CGGCTCGCCTTGGACCTAAGCTGGGTTCGCTGACTTTAACATTTGGCACC
TCTATGGGCGTCACAGAAATCCCCACGATCTCGGTCCACCATTCGCACTG
CGGCACGAAGCCCATTGCCCTTAGATGGCGCCGCCAAATTCTTGGGAATA
CCCAGGATTGACAGACGTAGGACAAGTTGTAATGCCCAGACGCCTGTATT
ACTCCACTGGCCCCATCAAGTTGTAAGAAACGAATGCCATTAGAATCACG
GATGACTTATATCTATGACCTCGGCAAGATGAAATACATATGACTTACCC
TATTGCGAGAGTCATGCTTTAAATTCATATAATAACACAAGAATCCCAGG
TTTGAGGTACAACCTGTACGTACAGAGTGAGGCGTTAAGAATATATCATT
GAACACTGTCCTATCCTTCCTGAGTTACGGGAAGTTCTTATGTACTGTCG
CACGGGAGAATTGACCTCTAACTATCTATTTAGGTTAGAAGTAGACTGTG
TTTGTAACTCCATTGGTCACTGACACAACACGTACGCGTAACCGAGGTTG
GTTAGATAGGGGGCCTTCCCACGTTAGCTTCGCGTGCTATAACACACTCA
AGTCGCATCTAGCAGAAATTTACTCCCAGTAGTATGATGCAGTAGCAACC
TAGCCCGGGTCCAGGAAGGCAGGGGTACGGAATCGGTTCCTTTCAGAATG
GTTTGAAACGCTGCACCTTTCGTGAGTATGCCTCGGAGTACTAGTGGGAT
CGCTTAGTTACCAGAATTAATCGGTGGGGGGCTCGGAATCGCCTTCCGAG
TACTTGTTTCAGATGCCACACTATTAAGAACTAGATCACCTAGCAGAGCT
TAACCAAACGGACTGGCGTGTGATAGCGACACGATGAAAACGGCAGCGCT
CGACCCCCGCCTGTACCGTCCGCTCGCCATTATAAGCGTCCAAGGTCGTT
GGGAATCGAATTCTAAGCGCTGATGTTGTGCTGTCTCGGGGTTGCCGGCT
CATAACGTTGCCATATGTTTACTGTCCTATCAGGGATCCCAGATATTTAT
TAACGGACGGGTATGCCGGGAACCCAAGTGTGCATCGTACAACTGTCAAC
TGTTCTAAGGCGTATACATAATGGTAACTGTATGTGGGGAAATAAAGCGG
CCTCAATCCAAGGCAGGCGTTTCAAAGCGTCCGATGCCAAGCACTTAATA
TGTTTCCGGATCCTCCCCTGCGACGCCGAGAATAAAAACCACAATTTAGG
ACCCTGGGAATAAAGGCACACCAATGGTGACTCTGCGACAAGGCATGAAG
CAATCCTACGTCAACGTGGCAGACGCTTGCATTGTCATTGCCCTTCCGCC
GACCAGACATGAATCAGCTCTCACTGTTCCCCGGTACTCCCGCAGAATGC
CCTATGATGCATTGCCCGACACCTCCCGGCTCATCCATGGGACGCGTTAA
TCCCCTGGGTATCGCCGAGCAACAAATATCATCTTCATTATCATGCAACT
TTTTTACAGGTGGTAAGAGTAGGCCGTGATTCTATATAAGCTGCAGATTA
GTCCGACCCCTCGAGACGAGTCGTTACCTATTTATGTTGATTCTCTTCAG
AAATTGTTCTTCAGAGTGGTCGTGCCCAAGGTTCTCAATCGTATTTGCTC
ACACCGACATACGTGGGGTGCGGTTGAGCCACCCGTTTTGCTCGTCCTTA
GTAGCAAATAGGACTCAAGGTCCCTGGTATATCATGAGAGCGTTTGTTCA
TCTACCGACGCGTATAAAGCTACTTCGTCAAAGCTCTATGAATTACGACA
TTCGTATATGCGTAACAAAGTCCAGATTCTCCTTATGGGGCTCTCGAGAC
CGGACTTACCTGTGCGTCGGGTGACTCCGTGGGCCACCTGTAGATCCGCC
TAGTAAGGAGCGTTTATCAATCGCCCGGACCGAGTCTATGGACAGTAGCT
GATCGACTACCGGGATTCGCTTAGTATAGCCGAGGTCAAATCGCTTTGCA
ACTGTCGGTATTAGCGCATCAAATCAACGCAACGGGCATGGCGTTCCGCT
AGTATGATAACCTTTGGCAAATTTATCCATTCAGCTCAGAGTGATATCGC
CGGGTAAGCAAGTAAGCCGGAGCTCTACCCTGGATGGGCCCGCCAGGGAA
GCACGCCGAGACACTGCAGAAGTCCCCTACGTTTTACAAAGGACGTGAAA
GGATAACGCAACGGGTAACGCACGTCCCTGGGCAGGAATAATGTATAGTA
AATATGGCGATACATTGCGGGGGTTATATCCTGTCGGGACTCCAGTACGA
CGGCATCAATGATGGAACGCGTGACCGAAAACTAAAGAAGACTCTGGCGC
ATCCCGAGATAGTTCGGTAAACTGGTGCCGATGCTTAGTCGTGACGGATC
TAAGGAGCGGTATAGGATTGTTCTAACTAACAGCTCGGCTGTAACATCTA
TCATCTCGAGCGAGGAATCCACTTCACAAGCACAGCGTCTTCTAACTTTA
GCACAGTCAGCTTTGCCCTAGGGTCTGTTGCGTCCGATTTTATCAGGGTC
CGACCTAGCAGGATACGTAGTACGGAAAGATGAAACCCGCTCGGGGCCGG
ATTTACTCTGTTCGCGCGGCTATCCCAGATTGATCCGACTCAACGCGTCT
TAGAGGGAGCGCCTCGAGGTACTTCGTACATGCGACAGGCCGCCTGCGAA
TTCAACATGTAGCAATTTCACCACTCTCCACAGATGTCCAAGCTTTCTAT
TGCGCGGCCTGACTCGTAAGCAGGGTGGATGCCGTATTGCCTCTATAAAC
GGTTCTCTGTACTTTATTATTCATGTTACGCTCGCAGTTCTGCGTCGTAT
GGGGCATACTATTACGCAACTAGTCCATACACTGTTTTAATCTCTCGCGC
TGCGTTCCTATAAACCCGAGTGGCGACCAAGCAATGCATGGGATAGTCCA
GTGAACCTGAGGATCGCTCAGGACTGGCCGCAAGTTCCGAGTGCGCGAGG
GGCTCAGGCTACTGCGAGTTGCCCAACGTCATCGTTGGCGTGGTGAAACA
ACATTAGAAGTCCCACAAGGGGCGAGATCGTCGCGGCCTCTTTCGCAGGC
CAGACCGACAGAGCTGACGGCCTCATGCCTTGGCGAGCGCACTAGCCTTT
ACTCTATCTTGTGTATAAGCTGAAGAGGTTGTGGAACCTACGTATCGAAT
TGTAACTAACGGCAGAACCAACACCCCCGCCACTATATCGTAACTGTATG
AAGTGTGGAAGGCTCACCCGGCCGTGCGCGGGGACATGAGCCCCCTTGAA
GTAGGGCATTTGATTAGTTTTTCCAATGCTCCATACCACCGGCTCATGGC
GCCTGTATCTATCTCTTTTCAGGGTCATCAGATAGAGGGAGCGATTGTGA
TCTCTGTGGCGTCGCTTTATAGATAACTCCCTTCCGACTGATAAATGGAT
ACACATATCGAACAACGAAGATGAAATAGGTTGGCAGAACTACACAATGC
GAGCAGGAGTGTGATGACACCTACCTGACTTGTATGCTAGGGGGAGAGTT
CATTTAGGTACTTAACCTCCAAAATACCTTAGCTAGTTTCAGGATCACGA
AGGAGCTGTCGGGTAAGCTTGGCGAGCTCAGTACGCTTTAGAACGTCGTT
CCCGGACGAGGTGGATAGCATGACGCAGACTGTCCCCCGGGTAGGACATC
GGTTCTAGGTTTGTGCCAGCGTCACGGCGCAACGCTGGTGCTGAAGTTAA
AGTGCGGATGATGGGACGGAATCAGCGTTAAGATGATAGCATGATCGGGC
AAATAAACGCGGAGGCAGGACACGATGATTCGGCGGATAGTCTTCCGTGA
GTCGTTCTTCCTTGGATAATGGGAAAAGAGCACCGTCGGAACGCGCGTTG
GTAGTAAGAACCGCCCCTTTCGCCCAATTGGTAAGCAGTGTTGGGAAAAG
TTGTGGGTTCAATCATCTGCCCCCTCGCGAGGAGGCGTAATTTTCGGCAT
TAAAACGGTAAGAGGGAAGGGTCGACGGAATCAAGTTTCGTGAGAATATA
TGGGCCCGCTAATGGAAAGCTCGAAACTTCAGCCGAGGACCGAAGAGAGT
TCCGCGGGCTACCCATGCCCCTCCGACTAAAAGACAATCGTGAATCCGCG
TACTCATACTGAACGCATGACGGAAATTTCCAATGTCAGGACCTCCAGCA
ATTGGCACTTGTGCAGATGGACGTATCTACGCTTCTGCACTGGATCCCGC
GGGGGCATGCTAACATGCCGAGGCATTTGCATTTTACGTGGACGACTTCC
GACCTATGGCTTGCGAAACGCGTGCACAGTAGTGCCGGGGACGCACTACC
CAGGGACCAAAGATAGTAAAATAATGACTTATGGCATCCGTGAACTGTCC
GGGTCAAACCCGCATAGCAAAATATCCCAATAAGTGAAGTAATGGTGACG
AATAACCCCGTTTAGCAATGTTCGACTACTGGACCCACAGCGTCAATCGA
GATTTAGTTATCTTAGGGAGTATCTTGAGAGGTCTTAACTAACGTATATT
TCTGGCTTTTGTAGGTGCCGATACCGTCCTTAATCAAATAGTAATCCCCT
AATTTTTCGTGATCCTGAGAGAGTCGCGCGCCATATTTGATGTGAGTTCC
ATGAAACCAGTGCTAACAGGAGTCAACTCGTCGGACCAGGACCAATAGTC
TACACAGGTCAACTACTACAGGCGCGTGGTTATGATTCTGGACTCGGTTT
CTGTCGCAAGTGAACCAAAGCATAGCGCAACGAGGTGCTGTAGTAAAAGT
CCGATTTCTGATTCCGCACAAGCGCGTCGCAGCCAACGGAGTTCAGTACA
TCACTGCCCACAGAACTTGTTCTTTACCGGCCTTGTTACCGCGGTAAGCG
ACTAACCTATGAGAATTGTAAGCCAGGAACGCGCCGCCCGTTAAAACATA
CGGCTCGGTGCCTGAACTAATTATAGACTTCTAGGGATGCCACATGGGGC
CGAAGTAGTGACATAAATGCCCCCTTATAGTCACTATAATATGAATCCAG
TAGAGCAGGCCAGGAACACTCTGTGAACTGGAGATTACGTAGGCCATTAT
CTGAACCCGGGGAATCACGATTTCTGAAACTATATCTGGAACCCGTGCCC
AAAAGTCATTACTTATAGTTTTGATTTATGCGCGATTATGCGGGGATTCG
ATATCCATGACAGGACAATTCTATGGCCGTACAAGTCGTGAGCTCGCAAT
CAGGACAGAGTGGAGCTGTTAAGCTCCTGCTGGTGGGATATCAGCATGGT
GAGATGCTAATTTACCATACCTGGGAGTGACGGTCTCCCGCACGCCGGTT
GTCTCATAATGACAAATTAACGGAGTCGCCTGCGGGACCTGTTTAGGGGA
GCACGCGGTAAACTCATTAGGCTTCGATAGACCAAAGAGTGCTACATGTC
CCAAATCGAGCCACAATACCTTGGGAGACAGCGAGTATCATAATCATTGG
TGCCATTCCATCCCGCGACGAGATACCTGTTTTCCTCTCAAGAAAGTTAA
ACCTCCCTACGAATACCAGACCACAAGGTGTGTTGCCAGTATTCGGTCAG
GTTTATTCTGAGCTGGGCATGGATACGATAGCGGGTTAATACAGGTCTCA
CGGGTACTATCTCAGCGAAGAGCCCACGGCCCCAGGAGGCTGACCGTCGT
TTGCTGCTTTTCAAATCCCGTCTAGTTGGTAGGGATGCACCCCGTGTACT
CTACTAGTCTCTGCTGGTTAAATTTCCGTAGACGCGAGAGTGGTTTTGGT
AAAGAAATTCCGCCCCGCTTCATCTCGTTGCGTCTAGGCGAAAGAGTGAT
ATCTCTTTCTTGTTGTAATCGGGGATTGTGTCGGCTCGACCTTCGAAATT
CCCTGGTCAAAGAACATTAAACACTGGAGCACAAAACGCTTTACTCCGAG
CCACCCCAGGACTAAGCAGTATTTGGGGGGTTGTGAAATCAAGCTGCCCA
GACTTCTCATTCAGTACTGGAGAACGCGCTGTTACGTCATGCCAATACGG
ACTGTTACCCTTCATATCATGAGTATTCTAGCACCCTCCAATGGACGGCC
TGCATCCGATGCCCCTCCAAGGTTCGATGATTTGGGATACTGTCGCCTTA
AATCCGGTTAGTGCCATCTGACGCTACAGAATGGGAGACACCTCGCCCAA
TAATCCGACGCGCGTAGATCTTGACCCCACGGTGGGGATCCCTTTCATGT
ACAGTGCGTAATACACCGCAGGGAAACCTAATGTACCCAGAAGATCGCAT
GCGCTCGGGAGCCAAAGGCACTCATATGTGCTATTTGGTCTATATGAGCC
AGGGCGCCGCGCAGGCGAATCTTTCACTCCTTTGTGAGTGGTACTATCAG
TGGCCGATTACACTGAGCAGTAAGCCCCCGGCAAACTCCCATTTAGCGCT
CAGAAGCGATTCCTTGGCGGCCTACCGACCGTCCTGTGGATGTCAGGGGA
TTCTTTGCGAATCCTCCGTGCCGAGTCGTATGTTAAACGTATGGTGCATG
GTAGAGAAGCTTGTTCGTGACGTGATTTAGAAACGACGTTGCCACACGCT
GTCGTGCCTACTCGCATTCAGAGTAGCAACGGAGGTTAAAGCGTGACATT
TATCTAAAAGGCTTAGACCGCCTCGAGTCGTAACGGATAGTGGACCTAAA
CAGATATACGGGTCAGGGCTCGGTTATAGAAGTTCTGTTTGAACTTTTTA
GGTTCCTTAGCCTATTCGCGGAGCGGAACAACGACTAATAAAACGCTTTC
GCGGTACAGAGTGTTGATGCATGACGACATGACGTCCCCCCCGGTAGAAC
AACGGGACTATGGTTTGTCGACTAACGGTTGACGGCTGCAACGCGTGGGT
GTGAAGTTACAGGGTGGCGGCATGATGGGACGGAAATCAGCGTTTAGATG
ATAGCATCTACAGAGGACAATATATAGCGGAGGGAGGGACCAGATGATTT
GCCGGATAGTGCTTCAGTGATTCGTTCTTCCTTGCCATAATGGAAACAAG
AGCCGTCGGATGCCGATTGGCTACGTAAACGCCCTGTTCGGCAAATGGAA
GCAGTGCTGGGAAAGTTGTGGTTCAATCATCTGCCCCCCGCGCGATGGAA
GCCGCAGTCTTTCGGCTATGACAAGGTAGAGGAGAAGGCCGACCGATCAA
GTTTCGCGAGACATTATGGCCCCCGATAAACCTTGAAACTTAGCCGAGAG
ACTGAGAGATTCAGCTGGGCTACCCTTTTCCCTGCGCCGAATAAGGACAT
GGTGAACCCGTACTCATATTGAACGCCACAAAGCTAAGTGATGGCGCCGT
GCGCGGACTAAATTCTTCATCCATATTCCCAACTCGCTATCGACGTATTG
GACGGTATGGGCACACTCTCTTAATGAGCGGAAGTATGTGGCCTCTTTAC
TTGAGGTTACTTAAATGCCCAGATTAACGGATTGATGACTGCTCAGAGAC
TTCTGGCGCATGTAGTATGTTATAGGTGCAAGCGAGTAGTAGAGGCGGAA
CCGCATCAGATCTCATATTGTACGGTTTCCCTCAGTACACGCAGATTCGG
TGGGGAGCAGCAAGGTGAGGCTCAATGAAAAGGCTTCCTCAGCTGACGCC
TTGTGTAGGCAGGTTGTTATAATCCTCCAGCTAAGAACCGTGTTGCTAAC
GATCCGTAATATCAGACCTCCCTAGGTTGGGATCCGAATCGGCGCTCGAA
TTTGATCCGATCTCATGATTGTTGACTCCTACTTCATTCACCTTCGGAGT
GCCTTCAGTTCGATTGCGCTTCTAATCATATATATCCAGTCGGCGTTCAC
GGTACCCTACTGTATGGTTATTTCACAGTACAACTCCGTCGATTCTGTCG
CAAACTTATATCGAAGGGGGAGCTATGTGCCATTGGATAAACACATTGGC
CGACACAGGTGCATGACTAGCGCTTCCGCCATCGCCATGAGTAGCATCGT
ACATGCGTGGTAAGCCAATTATTAGCAGGCCGCCTACGGCCGGGACTTCG
ACTATAAGCCCGCCATACCGCCACTATAGCGCGCCTCTATTTGGAACTAG
ATTGGGGGCGTTGACGCTACATCCCCACGTGCGAGGCGTAGATTAGGAGG
ATCTTACGATACAAGACCCGACGGAAGAATTGGGAGGTGATCTTGTGGGG
TATAAACCAGTAGGTTGTCCTTCCTGCGGTAGACTGCCGCTACAAGGACT
CGATCATTGGACATACGGAGTAAGGGCCCATTGCACCTGTATTAACTGAG
ATCGGCTCCAGGCACTTAATTATCCGATGCGGGCGCGCACTCCCTATTAC
GACACCCATTTAAACTTACGACGGAGCTTAAGGAAGAGTCACTAGTGCTT
GGTGGGCGTACCTTTTCTTGTTACCTATTCTGGTAGCAGATGTACCCCAC
CGTACTCCAGGGACCCTTGATGTCCCCCCTGCATTACGGTATTAAACCCA
GGATTGTTTCTCCGGAGCTCTGAAGGCGAGGCTGCAAATTAATTATAATT
CGTACGGGGCCTGACAATTCATGAACGGATGGCGAAGTCGTTCTTAAATC
TCCCGAGCTCGCTTGCCGTGTGCTCGGTAGTGCGCAAGACCTGTCTGCCC
GCGGATTTCCAGCGTGGTTCGTGTGAAACGATTTGAAGCCGACATACCTT
TGATCTCTGGCCTTAGATGTTATTAGAAGTCTCAAAATCTAAGCATATTA
TCTACACAGTGCAGTCCCACCACGCGTAAAACAGATCATGCCGCGTCAAC
CGTATATAGCGGAGATAAACAAGCGAGAGGGGAGACGATAGTCATGGCCT
ATGCATATTCCTGACAGAAGGCTGTGAAGGGTGGATTCTAATCGAGTGGC
GCTAGGGACTCGTCCTACGGCACCGTTGCTAATGTGTGGTGTGCGCGGAT
TATGCCACGTTGGAAACGTTACGCCATTCAGCCGGGCTACTGAATCTCGT
GGGCGTACTTCGGCAGCCTTCGGGCCCAGGGGCAGTATATAGCCTGCAAA
CCTCGCCTTGGACTAGGTCCTCTACTTGTAGCCATTGTTCCACCCGCTTA
ACTGCCAGCTGCGCCCATTGAAATCCCTTATGGGCGCAATAGGGAAGAAC
CCGACGTATGTTATCGCCTCGTGTTCCGCGTGGGGAACGGCCAGAGCTTC
ATCCGGATCGCGCAACCGTCGTAGCCTAGTGGTCGATCCTACGCCAAGAG
GCGCTAGCCTCGCCATTCCGCTCGACAGGCCGCAGGTGCGGAGATCTCCA
GTGTTCAGGGAGGAGGGGTGCAGGTCTTGTACGCCGACTAACTTCTAGGG
GCAAGTCCATGTCACCCCGACGACTCTACGGGGCGAAAGACACTGTTAAT
CGAAGCCCATGCTTTAGGATAGCGTTGGGAGTCATCCGAATGCCAAGGGA
CATGAGACATAATATTTTGCGATTTAGACGTACGGCGACTACCCGGATAC
CAACCGGACTATCTCCTAATTTCACATGGAAGGGTTGGCTTACGCCGCCT
ACTCCAGCTGTACTGATTCACCCGTTGCGGCTCGGACCTCCCTATGAACT
TTCGGGTTATGTATAAACCTAGCGATTCCCTTATGTGCGCCGCATCGGAT
TATCCCGCGCGGTTAAAGTCGGCCTTCATTCTCTGGGTGCGCCAAACAAG
GCTACACTCGCAGCATGGGAAATACAGTATTTGAAAGCGTGTCTGCAGGT
GTGACAGACTGAGCATGAAGTGGATAATTATGGACATTAGATGCCATTGA
TACACCCCGTGTAGCTCTTCTGGACTACGCACCGAACCACACTAGGCCGG
ACCCTATCGATCAACTGAAAATCAATAGCCGCACACACCGGGGGCTGGAT
TTTTACAGGAGCACGCGAATGGCAACTTAAAGGAGTATCGTTCCCTGAGC
AAAATTATGAGTGGCGCAGCGGGTTACATACAAATTTACGCACTTCTATG
GAGAAAAATTGCCAGATATTGTGATGGGATTGCGAGCGGAATGGGCTACT
GCAAGCGTTCGGCGGTTTTCCCACAATCATCCGGATCAAGGGTTTGTGAC
TCTAATCAACTGAAGGTCCCTCCAACAGTGTTGGAATGGTCTCCCAGGCC
TTAGGGGAGCACTCGACCACAATCTAGCACCATGGAAGTCACTCGTTAAA
TGTTGTAGCGAGGCATCAAAATAGAATAAATTTTGCGTAGCCATTGTACG
GCTGTGAGCGAGGCACACCCGGCGTTGTTCGCATATACACTGCAAGTGCG
GCGGAGCCTGGAGCACCATAAATCGGACGTAGGCCGTCTCGCGCGTCGTA
AAACAGTCTTGCGTGCCGTTCTCAGTACGGACTCAGCTCTGATGGCACGT
GCACGGTTCAGCTAGGTGACCGGGGGAAAACCGAGGTCGGGCAGGCCTTA
CAGACGTGGCACCCCTAACTCGGATTACGATAAAGCCCGGTACGTTGTCA
GCTTTTCGTGCAATACTTGAGATTATGATCAGATAGAAGGGCAAAGAAGC
GAAGTGAGCCATTTCTAGAGATTTGCGATAGACTACCTCAGTGCCCATTC
GTCACATAAGGGATTGTCTAGGTACCTTCATTCTACACGGGGACACTGCA
TGTCGAGCACCTAGTCGGAACGAACCAGTTTACATAAGATCGGAATTTCA
GATAATCTCCACCTTTGCTGTAGTTACCCGCGTCACCTAAACTCTAGGAC
TCCGTGGACTAAGGGAGAAAGTCTATAAAACATTACCGGGGTCATGCTGG
CAACGTACACATATATTAACTTGTAACGGTTACACAGTCCCAGGCATTCC
AATACATGCCTCCGGGCGAGTTTATAGTCTAAACGCACCGGGACTCGCTC
ATAGTCAGTCACCACAGCCCAAATGTCATCGGTCATGCACGCTGTCGGGA
CACAACCCCGTGTGAGCTCTGACACCGGCGGAGTTCAATCTAGCTTAGAA
ACTAGAGATTAGTAACGTCTACAAAACATGGGGTCGCTCTGTTAAGAATG
TCACTTATCGGGGCTTCGTCCGCCGAAGGGGACATTCCGCAGATACGGCG
AAATATTCCGCTGCGTGTAGACATTCGCAGTCACGAAGTACATCTAGTGT
CAGGAGGTTTGGTATAGGCTGTGCGGTCTCCCATCCTACTTGGTATGTCA
ACATTGGATCCATATCAAGACTACTTCATCCGCATCTGTTTGAAGCTTAA
GGGTCGTTAACAGCTTGACCATCAAATAACCCCTCCGTAGCGAATCCAGC
TGTAGGTGCCCGCACCGTAAACAAATTCGACCTGGCAGCCCTTTCAGAGA
TCGGGAACTACGGGACTATCGATCGGTCTTAAGCCTATTCATTGTGTATA
GCATATCCGATCGTCCTCTGTAGTTTCGGTTGGTGCAGCGTGCCAGCATC
ACGGCCCAGCTACAGAATACCATATTACAGCTAAAAGTGCTAAGCCGAAA
TAATTCGCTTAACCCAATGAGCGTTACGCCTAGTCCGTGAATTTACTGTC
GGCTTCTGAGAATGAAAGCTCGAGGGCCGTGGTCATGCGCTTAACCAACG
CAGGTGATATCCACCAGGGTTTTTTGATAGAATTTCGAGCGTTATAACCC
TATATAGCCTACTCCACGTGGGGGGTTAGAGGATCTAGTGTCGCCCACTC
ATGTGCACTGAAGGATGTCGTAGACTTCTGGTTCACTGGTCATGTGCCCC
ACCGATCCGCACTATCTGGTATTAAAATCGAGGGACGAGGCGATAGACTG
GAGTATTCCCCTACTTGGTATATAAGGTCGCCCAGTCAAATTTCGTCCCA
GTCTTTTCGAGCGCAAGGGACGCGTGATTAGCACACTAGTCGACCCGAAC
GAGGTTAGAGGATATAGACATCACACTTTCATAAAGACTGCATCGCACCA
ATATGATAGTCGAGCTAACCTATCTGGGACGTCTGCCCGACATCGGCCGA
ACACGTATCTTAAGATTGTGCATCAAGTTGTAGCGTGTCACGTAACCCGT
TAAGGTTGCAGATCTCCTTTCGTCCCGGATGGTCGGTAATGCCAGCTTTG
GAAGTGGATGGACGAATGTGGCTCATTACTTACAAGCTACGTTACGAGGG
CCAAAGACCAAAACCCTAGAGCTAAGCAAGGCGAGAGCTCAGTGTCGCCG
CATCAGCTTCGCACTCTTGTCTGCAGTATATGGCAACACAGGATAGGAGC
GCAATTCACCACCCCCAAACATGATGTTTCCGTGACTTACCTTGAATGAT
TACACTGTGGTCACGGCTTTAAGTGACTCGTCAGTATCATCAATAAGCCC
GTACGTCAAACCAACCCTACGAAAGTGTATCGGGCGAGGTACAAGCTGCT
CTACCTTGTCTATAGAGGCACACCATACATACCTCGGCGAAGTCGGTTGT
CTACAGGGGGATGCAGGTGGTAAACAAGGCGTACTCCTAGCCGCCGTCTC
CGAGCGAAGACTCGGCGGTTGTGAAGTATAAGTTCGGAGCTGAGGCAGAA
CCGCTAACGTATGTAAGATAGCAATTCCGTCCAAGACTCAGGAACGGCGC
TGTCTAAATACGTTCTGTAAAGGCACTTACATTCGGCCGAAAGCGTCTCC
CCGATGCATCGTCTGTCATTGATCTTGTACATCATCGATTCCTAAGAACA
CTATGGTTCGCGCAGGGTTCCTAACCGCCTCAGGTTTTGATCGGAACGGC
ATACTAATCGGCTGTGGCTTCCTCTTTTGTCAGCCTGTTGTAGAACCGCA
TTCGCCTTCATACGGCCACTGGATTCCACTTCAATTATTGGACGAACCGA
ACTAACCCCTGAGTAAGCAAGCTTCAATAGTTTCCGGTATAGCATGTGGT
CCCTCTTGGCCGGATCCCCAATTCACGATACTCGCACAGTGGATGTCGTC
ATGAGGGTCTAAGACAAATGTGAAATCCCCGCGCTACCACCGCCACAGAA
CTCTGGGGATCCCCTCACGCCCTTTATGCGTTACAAACTTTGTGTCCCGC
TTTGGCACGTGGCCGCAAGGACCCCGAGATGCCCATATTCAAAGGGAGGC
AATGTAAGGTCTTTGCCTAGTCGCCATTGGCATTGACTTGATCGATCCGA
TAACACCTAACTTTATACCGGATTGTGCAGACGAGACGATGGTTTCTCAC
AGAGTGCCGCGAGTGGCGAAACGCATCTCTATAAAGGTACTTAATATGGA
CTATAAGAGACGGCGTTCGAGCGGCGTTTTGAGGGCAAGAAGCGTAAGCT
ACGTACAGGGATCAGGCCTTTGGGCGCTGACTATGTCTGTACTAGCTTAA
TCAGGAGCCTCTCCCTGAAAGTATATCGCAGGCGTTCGAAGAGGCGTTTA
AGAATGGTCTCGACGGCATCTTGGTCCGAACATAACCAGTGTGTAGGGGA
AAATCTTGTGTCTTATAGTAAGGTAAAACCGGAACGTTGTTGTCCCACGG
CGTAGGTGATGGCATGTGGTCCTATATTTTCTCTGTCGATAATGCGTACG
CACGGTCACTTGGTCAGGGCAACTGTATTTGGACTAATTACTGAAGGAAC
CAGTTGCCCTATAGCTGGACATAATGCGGAACTACCCACTTGTTAGATTT
GACACAATTGCCCAACGGGATGAGACAAGATGCGGCTGAGGGCTATACAG
GTTATACTACGTATACAAATTCCTACGGATCTAACTGCAGTAATGAACCG
AGCTAATTGACCAATCCGCAAGTTCAGGATTCACGTCTTATTCGTTTAGG
ACTAGGGGGTTGCTTATCGTATCACTCACTGTAGTCGCGAGGAACCATGC
AAGGTACTCGGGATCCGTAGAGAGGTTGTTATTAGCGACCCGGAGCCAGA
GGCAGCTTGTCAGGTTATCCCCTGGTAATCCCGTGGTGCGCTGTAGTATA
GCACAAATAATACAAGCCAGCCTGCGTGGCTATGCACGTAGGGCACCGTC
CACTCTGTTGGCATTCCTGTCTGCTAAAGAAGTTCCTTGCGCTTCCTACT
CTCCGAGGTCGGAGTCAAAGGGAGAGGGGTCTTCCACGTTGGAGAGATCA
GCGAACCGACTGTAACTGAATGGTAGAGCCGTGAGGCTGCAGTCAGCATG
CTATACGAGGACAAAAGCCTTGGGGCAGCCTAATCGGGAGATGTCCGTTT
GACTGCCGTCTTGGTAAGACAGCAAGTCCCCGGTTTTCCCCGGGTCACAT
GTGCATGCAGACGACCCTCTCCCCCTGGGGGCGCCCTGCCCCGACTGATA
TCATCCACCTTGCGTTCTCAGATTCTTCGATTAAACGGTGCCGGTTCCCT
CTAAGCAACAGAGCTCGTCGCATTGGTACAGCAACCAGGGTCGCTCGCCC
TTCCTACAGTTAATAGCCCTTTAGTTTCAGAGCCAGTTCTCAATAAGATT
GAGACCATCCTTTATTTTAACGAGTAATATATATACTGTGGCATCCATGC
GTCGATACATAAATATCCGTGAGAGGTCACAGTATCTGCTCCAAAGTCGT
GGTCTGAAGCAGTCTGGTATCTACCTAGACAAAACTCACGCTCATGCTTT
TAAATTACTATCTAATACAGCAGAGGTCACAACTGATCCACACCTCGACC
GACGACAGCAGTATCGATTGCGCGTAATACCGGGGGATAAATTCATCAGA
GATAAGGTCCCATCGGGGCCCTTCGCGTGAAATGGGTGAATTTCTACGCT
CGCCGAGCCGCGAGCGACAAAGTCCGCAAGTGCTGATTGCCCGACTGCGG
AAATATAGAAGTCAAGGTTCGAGTACTTGATCAGCCCCCATAGAAGCGTG
AGGCCACACTTATCGTAGACGAAGCAACCTCCGCTTCCGGTGTCTTGTAT
AGTCCAGACCTAACTGGCCATTACTAGGATCAAGATGCAGAGGTTGGGCC
ATAGCGACTCAGAGGAATGTAATGCTTGCGCCGTGTACCCAATAGGTACT
GTCGTGTAGTCAAGGTCGCGACGTCAATAGGCTAGACGTAACTCTGGCGA
GGGCCAGATATAAGCAACATCAGTGTATTAATGACACAAGTATGGCAATG
AGACCGACTCCCACATCTTTAATCCGCCTGTACTGACACTGAACTCTATT
AATCTCATCCCGTAGGCCTGATTTTGGTGTGGGACAACAGTTGGGAAATT
TATGCATTGCGCACTCGGGTGCCAGTGCTTTAAGTACTGTTTCGCGTCAT
ACTCATACTTTTACACCAAGTCTGGCATCCTCTGAGTTAACGGTGCTAAG
AGGCCCCCTTGTGTCTTACCTTGCGATACAGAGTATTGGAACCGTTCGTG
AGGGCTGCATAATTCCACTCCTACTCCACCCATCATAGCGCTATGCCGGC
CGAGACGGCCGAAGCAGCGTAAGTGCTCCATCCGGATAGTGGAGACGTAG
GACGAAAAGTATGATGTTATGCCGCTTCCCACAATCACGGGAAGTTGCGA
GGCACAGGGTCAGTACTCCAATAACTCATCTCCTAATCGTAAATACAACG
GGCCTTTCCGACTTGGAGCTGCTGAATTCGTTTTAGCGAGTCCGTAGTGT
CGCGTACTTCTTTGGTGGCTGACGGCGAATCTTAGGGCTGGTGCAAAGAC
TACGAGAAGGGCTTAGTCCCCGCCCTGTAAAGAAACTTCTCGTCCCTGCG
AAAAGCCTTGGTTGCTACGTATGCGGCGATTCATTATCGTATCACAACAT
CCCACCTCTGATCGCTGTAAAAATCGCATTGGAAAGCATTTCACTGATTG
ACGGAAAGGGGCAGGCTAGATTAGTGGAGGTTTCTGTATCCTGGCACTGA
GTACTGACTGGTCATCTGGCATGACCCCTTAACGTCGCGGGAGAGAGACC
CCAAGTGTACAGGTTCTGCCACGATGACTCGGAGCTCTCCGCCCTGAGGT
TAGTCTATTTTTTTAAGCCTACCTGGTACGGTAACTGCCTGCCGCGTTGG
TCACTGGAATTAATCCGAATCAACTCGCTCTGGGGGTGTCACGTGCTCGA
TGCACTTGAGCGTGAGCGTTAGTCGTTGGAACTATTATTAAATTTTTGCT
CTTTATCAAAACTTAGGTACGGTATGAATGAATAATCACAGACGGAGCGT
TAGTGTCGTACACTTGTAACCGGAGAGGTTTGTGCTCCCTCCCTGGCGCA
ACTGACCAGGCAGGTTTGACAATAAAGACCCTGTTTTTGTATGGTCTCGA
AGCTGTGGAGTAGACTTTGGGCCCTTCATAAACTTCAGCTATTGTCTAAT
GTACGTGGCAGATCTCTCCGCATGGCCAGGAAGCAGCAGTCTTGCACGGT
TCCGCAACGAACTTGCAGGTTTCCACCTTCGAAACTGTCCTCACATTGCT
AGAACAGTACGACCGGGGGAAAAGGAAAGGCGATAATAGTGCGTACCTGT
TAGCATAGCAATGATATAAAGTACACTTCAGACGCGTCCTCTATTTCTGT
AGAAAGCAGGTCCTTGGCGTCTTATTGTCCTGGGGATTGCACGCTCAGCA
TTGATCACACGACTTAATGACAACAGGTTTCGGACTCCAGCCGTCCTACC
TGGGGAAGGTACACCTCATCAGGAAGACAATTGGCTATGGATTACGCGTC
AGTACCAAGACCTGCAACGCCCGGTAGTGCACCATGTCCAGTCGGCGCCG
TCCGGCCGCTCCCTATATAGTCATATCCTTGGGAATCAACAAGCACCTGT
CATTTAGATCAGCCGTCAGTCCTCATTTGAAGGTTCTTACCGGGCTGGTC
TCTATTGAGCCGATCAAAAGAATCTTCCATAGAGAACGCCCACTCTTAAC
CTACATAACCAGTGATGATACGATGCTACTAACAGTGGTTCTCCTATGAG
TCAAGATCCATGCAAATGAGAGCATTCCGTCCGGAACAACTTTAGCGCGC
TAAGTAAAGGTCGGTTTGCTGTAATTAAGGGATTTGTTTTTCGAGGAGAC
GGAAGTAGTAGCCGCATCCCGATAGCCCAGTCGTAGTATACGAGTTAACG
TGCGCTAACACGCTGTAAGTACCTAGGCTTCCTCCCAGAACCCCAATGCG
TATTTCTAGGCACATTGCGCGAGGGCCCCAGGGAGCTCCACGAGAAATGC
TTACTCTATAACAGATGAAGGCGAGACGACCTCGAGTTTATGCCCGTTGA
GGTACCTCGTACATCTGTTGGTGCACAATTGGTGCGGCGCTAGCTCTCAA
GCGGAACTGATCGTTTCAAGCGTCTCGGGTACCTGGTGCGGAAGCGCGTC
AGTCCATTTCTAGGAGGGCGATGAGGACCTACTATTCTTTGTTCCTTTAC
TCCGACGAAGGCACGCGGAAGTTGGCGGTTTGTGCGACAGTCACTCCCTT
ATTGTGCATCGCTGCATTTATTTAGCGAAGCAGCTTATTGGGTGTAGAGC
AAATCAAAGTAGAATTGGTCAACACACGATCGTGCCGCGTACGGCATGCA
GTGGGAGTTAAAAAATTACTCTCTGGGAAAGAGTTGCATCCGGAGAACTG
TACTCCGTGCGTGCTAAGCCAGAGACCGTACTTGCGATTTTGATCAGCCG
AATCATAAGGATCGTTGAACATGACACTATTACTATACACAGTTCATTCG
CTGGAATTCCATTTACTCTGTTCGGTACCAATTTTGGAGTGGTTTTGCCT
CCTCGTTCGATATCCCTCCGCTCAAATGTGGCCTATAGTGAGGTACATTA
ATAAATGTCCCAACTGTGTTGTCACACTACGTTTGATGGGGCAAGCGCAG
CTTATCCTTGGCCTCGGAGCGACGTGGTTTCGTCTGGAGCACCCCCTAGG
GTGTTAGATGACAGCATTGTCCTACACGGAGGTCATGAACACACGTAATC
TAACAAGAATGCCGCTGCTTACATATCCGGTTCTAGGAGGGCTAGACTAA
GATATGGCCACCATGGTTGACGAATTTCATAAATTGTCCCAGCTGATGGG
TCACACTTACGCTGTACTTCTCTAGGACGCAGACAACGATCCAATTGCCC
TCACATTCAGTAGTGGACTCAGCCTGGTTTACGCCTTCTCTCAGTAGACA
GGTAGCACGACTAAAACCTAATCTCTTGGTCTTGGACTGAATAATACAGA
CTGCTCTAATCTGGTTGGTGGGATTGGCAGCCAATCGCTGACGCTATATA
GCACACAAACACATCTGCATCGCGACTGCCAATGGTCGAAAAATGCCGGG
CGCGGGCAAATCGGTAAGATCACAAAGCTATTTAAAACCGCACTCAATGC
ACATAGCTAAAGCATCGGTAGAGAGCGTGGACTTTACTAGTTATCTAAAT
GAGACAAGATAATGAAGACAATGACTTGCTCCCACTCAGGCTTTGGACCA
CGAGGGGATGGGAGCCAAGCGGGAGAGATGTGCCAAGTCTAGCTCTTAAA
GCGGGGGGTGAAGGGGGACGCTGATGAGCTGAAATACAAAAAGACTCAGC
TAATACGTAACGAATCTCGGAACGGACGCATCGCCAGAGTAACCGCCGGA
ACGAGACAGAGCGTAATTGCCACGTAACCGTATCCCAAGCAGCACAGAGG
TCATATGTTAAACCTCTCTCCTTAGTTGACTTGGGTCGTCCGGTTGGATT
AGAGGGCGATCGTGCGAAAATGCAACCTTACACCAGAGTAGCACGCTGAT
CGGGTATTCTAACCAGATGTGGTAATTTAAGCTATCAACTCTAGAATCTA
AGGTACTCTATAACTAATGAACTGGAAGCGAGCAATTACTACGATTGAAC
CCACACAGAGTCTTGTAAGTATCGTGGTCCTGTAAGCACAATATATGAAT
TTTGCCGAACGGATTATTATGCCCGGTAGGCGCGAGACTGGTACATGACG
TCGGTTAATTCTAGGACTAGCGCTTATGGCCTCGGGTTTGTGTCGGATTC
GGCTTCACACGACATAAGGCATCGAGGATGAACGGCAATGCCGGGTGCTT
TGTTTGTAAGGAAACTCGGCCACAGCCTGGACGAGTCGCCAGTTTTTCAC
GACGCTATAATAAACTCTCCTCTAAGAGCATTCCGTCTCTCTTTTAAATC
CTGCATACTCGTCCCCCCGTGAGTGTTTGAGTAAAGGTCCCGTGCGTAGT
ACAATTCCGTGCTCGGTGGGCAGAATCTCCTAGTTGGTACCAATAATAAG
GCGAAATCCGATCGATTAATGGAATATGCGGTCGCTATTAGGAAATTGGA
TCGCCGTGATACAATCTGTTAATGGAGGACTTATTTCTAGCTCCCCCAGT
CCTACCTTCGGGCCATCATCTGGATGTTAACATGCTAAGAACTCTGCAGA
AGACACAGCTTAGCTTCTGTCACATGGCGCTAGAGGTTCCCCGTAGTGGC
AGTCAGCCTCGGTGTTCGGGAATTCGTGTTCAAGGAACCGATTTTAGGTG
GATATTGGTCGGACGAAATTACTGCTACGTGTGACGGGTCTGCTTTAGTA
GCAGTCCGCGTGTGAGGAACCCCAGGGTCATCGGAACCTCGATCGACTCC
TCTATGAGAGACGACAATGCGATACGACTTCGCACTAGACAGCGTAAATG
TAGAATTTGGAAAGGTGCGACGTCAACTAAGCAGAGCTGATTTTTTTTCC
TAATATGCCTGTGAGGAATCATTCATCCCACAGTCAGGTCCATAGATAAT
CGTATTCAATTTGGATCTCTGCGCAGAACTTACTATTACCATAGATCCCC
AAAAGTCTCAACGGCGATCCGAAGCAAGGCTATATTTTCGCATGTAATTT
TGAGAGCCCCATATACCCTGTGTTATCGCACCCCAATAACACCGGGAACT
CGTGCAGACACGCTAATGTCCTATGCCGTCCGCTTGGTGGATAGACATCC
GGGTAGCGCTAAGCGTATGGCATCTAGTGTGGCTAGAATTGAGAGCATCG
GTGATCCTGCAGTATCCGTGCTAACCGTTTTTCACTTAGTTGTTTTAGCA
GTTGGGTGAATGCGAATGTAAAATTACGAAGATCACAATGTTTAGACCCA
CTAACGCGTGCACCACCTGGTGTAACGAAGATGACACCGTCTGAAATTCC
GATCGTCTCGGGAACGTCAACGGTCAAATCTTCCTAACTAGAGTAGGCCC
GTCTTATCATACTTTTAGAGCGCGGTATCTCAGCGGGGCGTCTTGCGGTA
AGAAAGAAGAAGATTTATAACTCGACAGGAATTAGTTGCTGCAATAGCAT
ACCTAACTCGCCATGCTGGCCTGGTAGTTTCCGAAGGATTATCTACGTCG
CGGGCAGGACACTCAAAATATTCGAGTAATATGGAATGGGACGATACTCC
TACGACCTCTGCTCGGCCCGCCGATTCCTTTTAAGGGCGCGCGCCGGGAT
GCTGCATCATGGCGAAAACCGCATAGCCGAACTAGCGTTGGAGGAAGTGG
ATTACCAAGAAGTATCTTGAGACCATGGTATCTTTAGACCACATTCCTTA
GGAGACCCTGTCCGGTTCAACTTCTCACCCACCATCGAGCCCTGCGGACG
GCAGAATGCGCAGAATTTTCAATATGGTTGCTCGTCAGAGCAGACGAGCT
CCCTGTAAAAGCTCACTTTTACTTTGCCCCTCTCCGTTGCATACTGCGTT
CACCACCCCAGGCATCCAGTTACTTGGTGCTACTCAAAATCATACATAGA
CCCCATTGCTTCGTCGATTTTTTCCAAATCGGATGTGTCTTTCTAACGGC
GAGCCGGAGTTGCACATAACCTATGTATAATACAGTCCAGACTTCCTTAT
ATCATTTATCCCAAGTCAAGATCGCGTAGTTCAGTTTGTTACTGAACTGA
GTCTCCAAGACGGGGTTCTAGGATGAGTTCAGGATTATCTGTAGGAGGGC
ACGGTACCATCGTACTGGAATATGGACAACGCGGGTCCTACGATCGATGT
GCGCCCTGGAATTGCTAGTTGGGTTTATCGCCTGGGGCAAAGAACATACC
TTAGCGATTAATCTCGCTGTCCCGCTCATGTTTGAGTCATGGCCGCTTAA
CTGAAGGCCCGCGGAAACATATGGATTGAAGGGAATATCTTCACCACTCT
CATAGTCCCCTTTCACGACCCTTTTGTATACGGCCTGCCCTGACGTCTGG
GACGATAAATAGGAGCTAGTCGGGGTCTGCCCGGAATTCGTCCCATGGAT
TTTCTTCTCAATTCTGTGTGAGGGCAGCACAGCAATACGCGCGAATGCAG
GACAGTGCCTCCTGAAAGGCGCGGTCGTTGATCACGGTCGCTGATAGACG
GCGACGGTGCACATACCTGCCCCTCTTTCTAGAATTACCAACCGACATCT
AGGCTGATGACGCAGGGCAATGAGTGCCTCGACAAGGATTGGAGTCGTTC
GATGAGCCTAAATAGCTATTCCAGACTCTAGGCACCATCTGACCAAAATG
GAGTTTAGCCAAAATATGCGATGGATTATCTGTACCCAATGTACCACATC
CGTGAAGGCTCACTCCTTCAAAAGTCACCCACGGAGGCTCAACCTTGATC
ACATTCCATTGCCAATATGTTTGCAGCTAATCGAGAATAATTCATCGGGC
GCGGTCGTTCTATCGCTACAAGTCTGACGCTAGATGACGCACACCGCTCA
ATTGCATACGTGACGTTGGACTGCTCTGTGAAAAGTGATTTTGGGGGGAA
AGGGCCCCTGACCCCTTCGTTCCTATCATTACAGGGATGGACGCCACCCC
TTGTAACCTCGTCGACAGGGACGTCGTGATGTACGCCGCATCTGTTAGCG
ATCATTTGTACGAAGAGGCAAGCTACGATCATTTCTGTTCAACTTAATCG
GCTATCGACTGAGGTCAACGAGAATTCTTGTCCCTACCTAGTAAGCATAC
AACTCGTGGCCACCTGCATGAAGGTACTACGCGATACGCCGATCCACCAC
CTAAAGATGTTCGCCGATTGTAGTGCCTTATCTAAACTATAGCTTTGCTT
TTGCGCACAAAATACGGCCTTCTTTCGTTACTCAGCATTGACATATGCTC
TAATTACTTAATGCGACAAACCCATAGTGCCGTCTCTCCTTAACCTCTGC
CCCAAAGCTGGTCCTTGTCGCCCTCTACTGAATCTAAGGTAATTTCTCCT
TTCCCATTAGATCACAAAGACCCCCACGGAACACACGTGTAGCGTGACCC
ACTGGCGCTTTTGACTTAAGCGGGATCCCCGGTGAGGCGTGTTTGTCAGG
AAACCTCTATCCGACGCAAGGCATATATCTATACCGCTACCCTAACGAAC
GGACCGGGGAATTGGGTGCACGTGGCCGGCTGTCTCCTTCCGACCAACTT
ATACATCTTATATACCGAGAAATACGATCGAGGCCCATGATAAATGCGGG
CCGCCATGCAATGGTAACATACTTAGGCGAGTGGTACGATGGCCGCTACT
GGCACGTAATTATAAAGCTTGATCGTTCCGAACGTAGCACGTTGATGACA
CGGATTTCTCTGAACTGAGCAATGGTGCCATCTCCGTGTTCTTCCGATCA
TGCTGGTCCGGTTGGTGCTGGGTGGATCCCTGCCGGGATAGATCCGATGA
CCGAATTGCAGTTTCGCAATCTAGGACGAGACGTCTGATCCTGCGAATTT
GAGCTCTTTAGGGGCCATCTTTAGTACGACAGTGATGCTTGTGCGGGGGT
CAATAGGACGGCGGCAAGTCTCTTAGCCAATCATGTGTCGATGGAGGTAG
ATAAGCAAACATCCATTGCCACCCCCTTCCCACCAATCAGCTAGCTGAGC
CTTCAAGGCGGTGCGCAAATTGAATTAAGCCTTTTATGCGGTTTGGCGTA
TTCCCTTTAACTTCGCGCAGAGCTTGCGCAACGACCGCAGGACTGTACAG
CCCCGGTAAACACGTGTTAACGCCAGCGGCCGTGTAAAGTCCCTTTAGTT
CTAACCCAGCCAGAGATAATAATTATGCACAGTTCCCTAGGACCGTACAC
GCCACCTGGACTAAGCTACATCTGCAGCGCATGGGTAGTAAATCCCCCTG
CTTAACGTAGTATTAGACTACGGAAGCGCTGTTTCGAGAGGTTAAGCCCG
CGTTTTTGACGACGTCTAGCCGGTGTTTTCCCGAGCGAATGTATGTTCGC
AGACATTAGACGCTGTTTCCGACTGTGAGGTAGCTACGGCATACTTGAAT
TACTCTTGGACTCTTTGAGCCCTCAGAGGTCAATAGAGGGCTACCAACTG
GAACACGAGAAGCAGATGGAGTGAGTGTCACATCTCAGAGCGGTCCCTGT
TAGTTCTTTAATATAATGGCACCGCGTCTAACGAGAAGACGCCTGAGATC
TTCCTGCCCTCATGCATGCTCTGCACGAATTCGCGTTACGTACTCGTACT
CACCTAGTGCCCTCCTCAATAGCAGGCTACTCGCCCATCTAGGCAGAGGC
CACAAGATGACAAGAATGCGACGGCTGCCAATGCAGCATTACGCTTGGGA
ATAGCCCAAGTTAAAGAGGCCACTCCACAATCGAAATTTCCAAGTCTTGG
CCCGATGGCGCAGATGACTACTGATCGTGTGGTTACAGCCAAGTCTCAGT
TAATTATGTTAGGTAGAAGCGGGCTTTGTGGTTTGCGCAAGGCCCTTCAC
CGAGTCTTGACATTTCGTTTAGCATGAAAGACTAGCAGGGTCTGTTCATC
TCCGCCATGCAACTAACGTGAGGAACGTAGTCTAGCACTGAATCGATTCA
TGCATAGCCGCTGCTGTAGTTCGTCGGAACCACTGAATGTCTTCATCAAC
TGAGTATAGTACAACTCCCGACACTTCTGGAGCGATGAGGACCATATGCT
TTTGATCCTTTACTCCGCGGACTGGCACGCGGGTAGACATGGCGTTTTGT
GCGGAGAGTCTGCTCCTTATTTTCCAATCGCTGAATTATTTAGCGAAGCA
GCTTAATTGGTGTAAGCTAGCAAACAAAGGAGACGTCAACAACGCTCGTT
GCCGCGTAGACATGCATGGGAGTTTAAATAATTACTGTCTCGAAGAGGTT
CCTCCGGAGCAGGTACTCCGCATGCCGTGCGAAGGTGACCTGTCTTACCA
TTTCGATCAAGCTCGAATTATAGGAAGCTTGAACGTTGACCGCCTATTAC
TGGAGCACGTTAAGTCGCTAGAATTCATTTACTTTCGGTACTCCAATTGG
AGTGGGGTTTGCCTCCTCTGTTAGATATACCTCCGCTAAAAGTAGTCACT
ATAGTCAGTAATGAATTATTGTCCAACGTGTTGTTACACTACGTTTGCGA
TTGGCCGCGCAGTTATCCTTGGCCTTGGATGCAGCGGCGTTGACGTCTGG
AACACCACCCCCTCTCCTTGGCCGGAACAGAGTCAATAGTTATGTACCCA
ATACTGGATCTATCGCGCTAGATTCCGCAGCAGAGGTAGATCACAGACGC
GCCCTCAGTCGCTGTTCAATTTCGTCGTTACCTTGTCAATACGGTGCTGT
GGTCTCATGGGTCTAGTGTGGTTGACCCTACTCATGAACTTGGGAGGAGG
CGTTCAAACTTATATAGAATGTACATGAGAAAATCTAGATGTTTGCTACG
ACTGCCGCCGTTGTACTCCCTTTGGACGCTCTGCCCGAAATTTCTTGGGT
AGTATCCTCCTTCGCGAGCCACGCTGAGTGACTCACGCTGAAGAATGCTC
CGGAAAGTTAAAGACGCAGATGTGGCTGGCCTGGCGCGGGTGTCTATCTG
TGCTGCCGCCGTTCAATGCCCGTAGATACACCGTAACAGCGGTCAGCGAG
CCAATCCCTACGCGTCGTATGCCGCACTCGATTAACGACAGGTTGACTTC
TGATAGGCATCTGGAGACAAAGACGAGAACTTCGGTTACCGTGGCTTGGT
ATATCCCGCTGATGTGCACTTTACGATTGAATACTTGTCAGTGGTAGCAA
TTTACAAGAGAAGTAGATAGGATATTAGCTCAAACTTGTTTTCGCGAGCC
TCAGTGAACTGCACGCATAGCGTATTTAATGTATCTTAGAACGTGGACAT
GGCGGATAGGCGATACCGACACGCCGATGACGCCGCAATAAAGTTCCACT
CAAGTGACACTGGCCCCCCGCGCAGAGTGTTAGGGCTCGTGATCTCAATT
ATGGACTTTCCTTAACGGCTGTACGACACGTACTCCCCGCGAGTACCTAC
AACAAGCGAGTCAATGCCGCAATGCCTAACGCAGCCGGGGGGTCCCGTCA
CGGAACCCCACCTAGCAAGCTGTTGCTCGCGCGGATATGTGCGAACACTC
AGCCCACACTCCGAAGGTAGATTGTTATGAAAAATTCCCGTCAAAACTTC
AGATAAATTCCGTAGTCGGTCATCGGAAAATTTTTTACATTACCCACTTG
GTCCATCGGGGTGTTAATTCCTTCAGTGAGGACACGGCCTCACGTCGTTC
CTCCCTCCCAGACTCTTAGGCCGAGGGCCTGTGAGCATAGGGATCCGTTA
TTCCACGCTTCCGTAACTTCTAGAGCTCCAAAATCATATCTACGGCGCCC
TCGATTACTCATTATCCGGTGGCAATAGGCAGTGGGTCACCTACTCTCAC
CCATCGTCCGGGTTCCTACAGCCTGCCGTTGTCTAGTGTCCAGCTTAGAA
AGAGTCGAATATCAGAAGGGATGACGTCAGTAAACAAGTCAGATATGCCC
TCACCCAATACGGTGCTATGGCGTCCGCGCCAGATGGTCGAGATGTACGC
CCCGTTGCACGCGCTTCCCAGCGAACTCTCCCAGGCATGCGTGTTTAGGT
TCTGTGAGTTTCGTTGTAGTGGCTATTCAGTGCACGCAGCGGGTTCTGAC
TAGTGGCAGCCTTGCCTCAGGACGAAACTTCGGGTACATGTGAGGTTTCA
TCGGGCATAATATAGGAGGTCATTCTGGTTCAGTCTTAACCAGCAACCTA
GACATATTGGAATTTTATAAGCAGTAATAGGATCATCGCCGCTCCCCTCT
CCGCGATGGTAGGCTTAAAACGAACGATTGCACGTCGGGGTTCGGGTTGC
TGTTTGATTAACCGCGACACTCTAAACGGTAGGATTCAACCTTAGGGAGT
GCATAATCGTACGGTCCGATGTACCACCGGCCGCCTGCCACCGTACCCAC
CAAGTGATTCGGTAGTAAGCTTGGGCCGGTTTAAACAGTCTGTACGGCGC
CGGGCTCAAGGCTGGGGCAGTAAACCCGTTTCTCATTTAATCTACGTCAC
GCCCGTTAATCGGTTAAGCCTTAGCCTTCGGTGCCCAATTACAGCGGGGA
GGAAAAGCGGCTCAGTCCTCTACATCACCTTAGTTCTCAGGCAGTAAATA
GCGAGGATGACCGCGAAGATAAGTGATTAAACTTGGCATCACGCCATTAC
TTGGGACTACAGGTTTAGATAATACACATGCCGTTCGTTACCAGAACTGT
TCTTCTACAAAATATCAGCGGAAAGGAGGTACGCCTTTTTCAAGACGTGT
ACTATGGTGAGTCGTTATAACATCAGCCGGGGCCCATTGACAATACTGGA
AGCACGCATTCTACACTGTAATCGACACAGACTGCCAACGCCGAAGCTAC
GCTAAATGCATCTACAGGAGCGCTCCCATTAATGTGCAGTCTAGCGATGA
GCGACGTTGCCCACTACTTGTCTGCGCACTTGCATAATCTTGTCCCTTGA
ATCAACAGACCGGACTGAGCGTGGTGGAATGGAATTTAGGTGGATCATTA
TAAGAGCCAGATGTCGATGAAGGCAGATCTGTGAGCTTCGTCGTTAATCG
GACGGTACTGACCGCGACACCTAGAGGCAGGTCCATCATGTAGCGCCCTT
ATTTAAGACTTGTTGAGCCGGCTTCAGGGCAGTAAGCGATGTCGCATTGC
CTTGAGCTCGGATTTATCCACCGATGGACCATTCGCCGGCAGATCTGCTT
AGGCATCTTGACTTGTGAAACGTGAGAGTTGCCGTCCATGTGTAGGTGAC
GGACCATGCCCCGTTCAAGGTAGGGAGTAAGTGACGGCTCTCGCGTTCAA
TGGGTTTCTTACCCCGTGCCGCACATCGCGCCCCTCCTCGGCGTCTGCTT
GTAGCTAATTTAAAAAAGGACTTAAACTCAGGCAATCGGATACCGGGCCA
GACGTATGCTGCGTCTTCCAGAACAAGTATTGTCAGCACATGTCGACTGA
AGCCAGAAAGGCACTCGAAGTAAGAGGCAGTTAAGATAAAAGTAAAGCCC
TTTAGACAAGTGAGATGTCTGATACATCTTAATTTGAAAAGAGATCTCCG
TCGTATGGCTTCGTTTATATTGCTACTGACCGAGATTGATTTCGTGTCGA
TCCCCGTACTATAAGTCGCCCTGAGTCAGTGAAACTTTACACGCTGATGA
CCGTGTCTTTTCGGTACAGCGTCCCAATTTCTTAACGCGTGACACGCTCA
TTGCAGACATCCTCAAACCACGCTGTCCCCCATCCCGGCGAGGGCACCCT
CGCTCCAGGGTGTTTCCCTGAAATACAACGTTAACGGACTTAGTCTGTAA
TCACTGGAGCTGAGCCCCTGAATTCATTCCCCCCTAAAGGCGCTAAGGCG
TCTAGATATCCCCGCGTCCAATGCTGCAATGCATTACCCAACAGCCGGTT
GTTCTTTGGAAGAAGCACGGCGACTCAGTAGATGCTTTGATCGACGGCTG
CTCCAGGTCTTTAGTAGTCGAGGCACTGGTTGTAACCTTGAGGTATCTAC
ATTCTGTTTGCGCCACAGAGAACGCATCCCCTTGCACTCGCGTGGTACCA
ATACTAATCTACCCACATGCAGGCGATTATACGTAATGTGTGGTCAGTTG
TCAAACGTTCCCTCAACCTTACAGTTGGGCCAGCGACCACTGGGCTGCCG
CGAAGGGGCGTATCATTCACTGAGGCTTTCTACGTGGACAGGCAATGCGT
GATATCCACAGTAACTCTATTTTGTTAAAGCCGACACCCTCCCGCGCTGA
CGCATCTACGGACAGGTCCGAGGGGACGATGTTAAGCGTCTGAACAATCC
ACCGTCAGTGAACCGTTGCTTTCTAATGAACTGGAATGCCGTGGCGTCTC
TGACGCACCATGGTGGATAAGGCCTCCATTGACAATGGCCGGCTTCCTTC
AGCATAAAACAGTATTTTGGCTTGTCGTCAGAAGACGGTACGTAATACAG
AGTATCGGAATATTGCAACATCCCGCGAAATCAATCATCACCTGGACAAG
AGTCTATGCTGCAAGCGTTCAGAAACGGCCTCGATCGATTGACAGGCATT
CGTGGTAGACAGAAGCGAGTGTAGATCTATTGATATCTAGGTAGGCCTCG
ACATCCCGTGCAACCATCTATCACCAAACTGTGCTTGGACATTTGCTTTT
ATAAGGCCTAGGCTCGGAATGGCACCTTACGAAGCGGTTATTACCGGACC
TGTCAGTTGCGATATTCATAAACACCAAACAATGGCGACATGCCGGGCCT
TCTGCCTCAGAGATTCAGCTTCAGCGCAAATGGGTACTTGAACGCTCCTC
CATGCTTGGCTATGTTTGAGGTAATTGAGGTTGCCTCAAAATCGCACAAG
TCCGCTTAAGTGGCTGGGACATCGGAAGTGTGTTTAGCCTCAAAACTTTC
GATCTGCAGTCGAAGGAAGACATCCGTGCACGGGCACACACCCCACATGA
CATTCTCTTGAGAGGTTTGACAAAGCAAATCACATGGTAAGGTCCGCTAT
ATAGATTATAACAATAGCATCCAGGAAAGTTTCTGGTCATGCACACTGTT
TACCGCCGGGACCTGAAAACAGCCCGCTTCGCTTCACCTTTTGGGCCCTA
AGCCATCATGGGTTATGTCGAAACGTCCTAGGGTACCAGAGATTATCTAC
AGAAGGCCTCTCGGGGCGAAACTCTCCTTACAGAGAATCGTTCTGGAATA
TAGGAAGACCAAACCGGCGAATGACAGTCTACTGCCGAAATAGGCCGACG
AAGCTAGTGCCCGTAAGCGAAATCTTTCAGGGCTCAGATGTCCCGCACTA
GTCGTATCAGCTTTTAGAAGACGGCTATCCAGTTGTGGGACGGACCACCT
ATCGTGGGAGGAAACACGTTTGCCGTATAAAAACTTAATTCAAGTCGTAC
ATAGACTCAAATGATCCCAGGCATGGGACAATACCGTGGCCGCCATTTCA
CGGACCAGACATTCTACGTGTAGCAGTTCCACGACAGCCCGTATCCAGCA
GTCTGTCAAGAACTTGTCATTGAGTAACCTCACCAAGGGAGGCGCTCAAA
AGTCTGCATAGGAAATAATCCTGGCAAGTTATTCGCATGATACTATATCA
GTCCCTTTATGGTTTCGTGTGAGACCCCCGTGTCTTGGAAGGTATATTAC
GTAGCCAGATCTGATCTATAACAGCTCTTATAAAAGCTCCGGCAAGTCAT
CGGTCTTGCTGAGGGCACGCACGTAATGCGGTTGGCCAAAGCATTACAAG
GGCGAATTAATAATGCCTCCATGTGCCCTGGGGCGTGCGGTGCGGGAGAA
TTGATGTGCTGATTATCACGGAGTGTGAAGAGCGAAGCGATAGTTTGGAC
ACCCCCAACTCGCAATGCAGAGCTTATGGGGAATTCGTGGTACTACACGG
AGAGCTTCTAGTCCGTCCCTCCAGACTCGGCACATGGAAGTTACAGAGCC
GAGCAGTCCGCCACATACATAAGTGTAGCGGCTGCGCCCGATGTACGAGG
GCGGGGGATCTGAGCCTTTCTCCGTTCAATCAACTCGGGCCGACTGGCAG
CGAAACGTTGCAGTTGCTAACTCCGTGCGGTATAGGGCGTGTCGAGAGGT
GCAGGACCAGAGGCCTAGCCGGTATGTTCTAAGGCAGCGATAAATCTCCA
TGCTTCCGAAGCACGCTGCAGTTGGGTTTGTTAAACTAACGGCATGCGTT
TTAAGATAAGGTAGTCAAGATCAGCTAACCACCGTTAGTGATCGGCGCCG
CGTTTGATTCGGGACAGAACCTTCGACATTATTTAGTATGATAACCCATA
AGAAATTTATAGATATGTATGACACGCGACTTAACGGTCGGACACTTACC
GACGATAGCGACTCTATCTTACGGTGAAATTAGTGCTTTGATACGTGACG
GATTTCAGGGCCAAGTGCCTGCGCTACTCCCCATCTAGTGTGTCATGATC
TGGTAGGTATTTGAGCACAGTGTCAGCGCACTTTATTCCTTACGACAATA
AGGCCTAAAGGCCGAGCGGCGCCTGAAAGTAAGTGAACTCGGTCTTGTTC
ATGGAAAATGCCACTATGAACTTCTTTACAGGCTTTTGGTATACCCAAGA
TAACATATCCTTATGCCCATGCACCGCCACAGTTGCGACTGCGCCTCCTC
CTGTTTCCGGGCCATTGTGTCTTCATAATATTACGCGGTACGGCCATTTT
ACTGCCAGGGCGTCGGGACGGACACCAGTAACGATGCTGTAACCACAAGC
GCCGAGGAACGATAGATGCTCGATATGCTAGACCTGTCGTACGTAAGTAA
AGACGCAGTCTAACAAGCGATCGTTCACGACGATCTTGTTTGTAACCGCC
TTTGCTAAGTGCCAGAGGCATGATTCTGTTCAGTTGCACGTGTAAGATAC
ATCCTGACACATGCTCCGTAATACGCTCATACCCGCGGTATAGAAACTTT
GGCACGGCTCGGGCCGTTAGTCTTTTCGGCGCCTCCGAACCGAGTCTGAA
TATGATATCGCAAGTAACCGGTCACGGGCAATATTTGTAATCTTTAGACA
ACGAGTGAATCGTTAACACTCGTGCGACTTAGGACTGTCCCTTGGCGCTT
TCGCGAGACATCCGACTTAAAATCTAATGGTTATCTTGTCGGCTAAGTCG
CTGAGTTGGAGGAAAGCGTGGACAGCTAATCCTGTAGATCCGCGCATACT
TTTAAGACCTGGCTTCCCTGGCCCAAATGAATGCGAGGCCACTTATGGGG
GGTAAGGAAAACGCTCGATGCTCCTTAGTGAAGTGATATGATCTGGGTGG
ACTGCATGTCTTTTTATAGGGGTCACGACCGGGAGAGCGATGTGCCTTCA
GATCTGCTGACATGGAGCCACCTAGACACTCTTCGCAGTCCGGCTTAAGT
AGGAGTGGTATGCGGGGTGCGTCGGCGAAGCACAGTCGAAGACTGCCTTG
TGGTATAATCCGAGGGACCGAACAAACTCAATAGCAGAATCTAACCCTAA
CTTATATACCTAAAGTTCTTGCTCGCACCTCATTCGTTTGCCCACGCCGA
TCGCATGATCTTGTGCTTCTTCTTGACGATCGTGAATATGTTCCTACCTG
AAGAAGACGGATGCGAAATGTTAACGGTAATTCATGAGGTAACTAGTCGC
CTACCGAGTTCTACTGAACTAAGGTGACAACTTAATGGTGCATAGAGGTG
GCGCGAGCTTACAAGGGCGTCTGTCGGTGTTGATCGCCTTGTAGAAGTAC
TATCATAAGAGCATATCTGCAAACGTGTGTAGAGGGTCGAAAAGGAATTG
CTCTATATGGTACGGTCCGAAGTCCACCGCGCGCCCTGCCCCCGTCCCAA
CGAAGTGACTTGTAGCAAGCTTAGGTTGCCAGTTATAACAGTTAGCCGAC
CCGGCTCAAGAGGGGAGTAAACCCTTTGCCTGTTCTCTACGTCGACCCCG
TTATCGGTTACGCCTAGTAGGTGCGTCCGAATTACAGGGCGAGGAAAAGG
GCTCAGTCATTCGACCATACACCCTTAGTTCTCAGATAGCAGTAAGCGAC
GGATGACCGGCTTAGATAAGTGTAGTTAAACATTGCATAGAGCCATACTC
GGACTACAGGTTGGTGATAAAGACATGTTCGCTGCCGAACTGCTTCTTCT
ACAAAATATCAGTGCAAGGGGTCCCCTTTTTGATGAGCGAGTACTATGTT
GAGTCGTGATATATCATTCCAGCCCTGGGTCCACATAGACGATCCTGAAA
ATCGGCGTCGTTATAGAAAAATGGGCGGGCCACACCCTGCCAAAACGGGG
ACGCATCAAAGCAATACTTTAGCAGAACAGCGAGCGCGTTTGTTTCTTGG
TTCGTAAGAACCGGAGTAACTTACTTATCCGGTAATGAAACATTACCTGT
CGGCCGTAAGTCGTCAAAGTTGAGCTGTTCTCTTCGCTCTTTACTACGAT
GAGTAGAGATCGGGATGAAGATGGTGAAAAAAGCCCGTTGATGAGTCCGC
GTTACCGCCGTCAAGCTGGGTCCTCCGTCCGCCTGCTGTCTCGGTCGCCG
TCGGGCCCTCTGAAGAGGTTTGTCAGTTTGCGCAATAACCTAGTTCTTGT
CACTGGCCAACGCTGCTGAGATTAGTTATCACGTAGTTGGGGGGGACGAG
CTGTGGAATAGACCACATCAAATCGCCACCAGTTTAGACGTGGCGACGCT
TCAGGCCCAGCCTCTAGTTTGCCTTATTACCACGGGTATTAACATTTCTC
TGATGGTCGACCCGTTTATCGCAACCTCTGCACAGTATTCAGAGGAAGAA
ACTATCACTTCAATAGCTTGCTTCAGTGCCAGGCCGCTCTTAATGAATCG
TTCTTCTGTGCATGTGCACCCGTCTGGTGCTATTGGGGGACCAACACACT
GTAGCCTGACTCCTTAGCATGGACAGACACACAAAGTAATCGTATTCCCT
AAATCCGTGCGCCCTCGATGAGGTAATTGCTTTAACCGAACTTGCGGGAT
GGCCCCTCCTGAACACATGGACCATGAACTCGCACATAATTGGCCTGCCA
TGTGCAGCTGCGCATGGCAGGGTTAGATTTGTTGGAGAGTGCATTCTCAC
CGGTCAATGTTTAGCCGAGCAAGCGTCCAAATGTGCCAAAGTTCTATTTG
CTTTTTGCTGCTCCTTGAGGGGTAGCTTTATAGAACGCCCTGTGTCACGT
ACATGAGAGATTGGAGCGCGCTGGGTCAGTGGACAAACTACTAGCCTGGG
ATATTCCCCGTCGGTTAACTGGGGGATGACTCAGGTCTGAGCGTGTACCA
CAGGGTAGTATTTTTGGAATGTGCCGTATTAAGGGCCAGTTAATCAAGCT
TCTTAATTGTCTTTCGCTTCTTAACGAAATCGAAAATCAGATGGGTGGGT
CTCCGTATCGTTGTTTTGATCAAGCTTTACCACTTTCAGTAAGTACGGCG
ATCCAGCAGCTCCTGTACTCGCTATAGACCGGGGATCGCACTGGATTCTC
CCCAGTACCTTGCACTGCCGAGGTCTTGAACAGCTTCCGGACCCCGGGTA
TTGTGGGGGGAGTGCAGACCTCCCCGCCCACGTCATGATGGAAGCAGTGC
TGTTTACATGGCCTTGTTCAAACGGTCTCAGACTTATACGTTTTCCGTTC
GATGAAAATTTTAGGCGATCTCTATCCGGTTTTTGCGGAAGGTGATGTCA
TATCGTCTATGAGTCTCCACAATGGCACCAATCAACCGCATACAGTGTCT
TCTAAGTTATGTTAGGGAATCAAGTCATTTGTAGTGAAGCGCCCTAAACT
CCATCAGCCTGACCTCTACAGGCCGTCCCAATCCATGGCTTGTTGCTCGC
GAAGATGTGGGTAGTGGACCAGAACATCGTAACATGGTGCCAACCCGCCC
CCGCACAGGCGTCTTTGCCTTAGTGGAGTGGGGTATGCCTCCATGCTCGA
GCCGGTTTTTGGCTAAAGGGCACAGGCAGTTAACTCAGCCACTCTGTAGA
GAAACTCGGGCCGGCCGTGAATTCGGTGTTATTACGTTCTCGCCGCTGTA
CCCGACATTTGTTCAGGCGTAACTCGTGTGCGCAACGGGTTCACCTAAGA
CAATGTTATCCGCGCCCAGGGCCTTGGCAGGCATTAGGATCTCGGAAACT
AACTTCTGAACGGTGTGGTGCGGTCCATCAGGCTGACGACCAAGTTATAG
CCTCTTTCCTAGCAGAACATATGTCTACTTTGAAAGGTTGGGCAACACCT
TTATCTTTTTTCGTAGCAAAGCCTCTGACTTGCAACACACGGGCAAGTAG
TAAATCACATCAATCACCCACGGTAGAGATGACTGTGCGGACTTCACGCT
CTTGACGTCGGTACTTGAGGGCGCGTTCATACCATTGTATAAGACCATGA
TCTTGTGCGTGTTCTTCCCGTGCATTTAGGCGTCCACCCATCGGTGCGTG
GAATTCTTTCCGTGGACCCCACACAGTTGTCAGTATCCGTGAGCAGCCGA
GTGTCATGCAATCTGATAACATGGAGACTTTCTTTAGCCATGGCTATAAG
GACCCAAAGAGCACCATAACCCCTCGAAAGGTTCTCCGGTATGAAATAGT
AAGCTATTGCTAGCCGGAGGAACTCACGGACTACGCGTAACCCTAAACGT
GATTCTGCGTCCGTAGAAAGACTATGTAGGGGATCGGCCCACTGCAGTAA
TGCCTCGGACAGCGACCATGCACCTTAGACGGCAATGCTGATGCGGCCCG
GTTGATTGGTAGCCAGCTGTCTGCCACGCAATTAACTTAGATCCACTATC
ATGTTCTTTGTTAAGTCGGCCTACTGTCATAGCACACGGCGGTGATGAAC
CACGTTCGGACTGACCGGAAGGCCACCCGAAGTCGTTTTGTTAAGAAGTG
ACTTTGGGTCCCTTACGGCCTCGAACCCCGACGCTCAAGTGCCACATGCT
AATCAGCAAGCTGCTGGCCCCTTTGCTCGTCTCGCGACCGCGAGTCTTGT
CAGTTAGACAGAACACGCTCTGTCCACTGAGCCAAAGTTAGGCCAGAACT
AGCAGGCCCTTCCTATGTTACTTTTGAATTTATCAACACTGTCGAATGAG
TGCTTGACCTAGATTGTAGAGACTAAGGTCCCTCGCTTGGAGGCTCAGGG
TAACTCGCGGTTTGTTAGCGGAGCACATATGGGAATGTCGACGCGCAGTG
CAGTAAGCTATGTAGGTTTCATTTCGAGGGCTTGCTCGGTAAGTTATTCG
ATATCTAGCGCTTTAAAGCCCATTGAATTTGCAGCGAGTACTCGTTGGTC
TTGGCGAAGGCGTTACTTTACGTAGGATGCAGTGATGGTTATGCCATATT
CCCATCCGGAAGGGGCTACCGACCCCATCCATGTTGTCTGCTGTGCATCG
AACCGCGGGGTAACGCACACAGAGTGCAAGACGGCGGCTTGACATCGAAT
ACTTCTTACCATGGCACCGATCTGATACTACGGTCTCCTTAGGCACGCGC
CATGAGGGTTTGTGTAATTGCGTCTCAGTCGGTTGCCTCGTAGTACAGGC
GGAAGCATTACAGACGACTGGGTACAACTCAGCACCCAGCGCACCGAACA
AGCAGAAGCTGGCGTCGAAGCTAAGCAGGCCCGGCTTATTCTTCAACATT
TCGGACTAGCACCCATGTTACAGTTTGTTCGGTTGTGCGATGAGTAGGCT
ACCACGTCGACGGGATTGTGATATCAGCTCCTGCTTTTGGCCATGGGTAG
ACCTGGGCACACATCCCGCTTCTTGACATCATCGTTCTTAATCAGTTAGG
AGAGATGACCGTCCGACTAGGACTGCCATCCGTCCGCCAGCCGTCATATT
GAGGCGGACAGTGCACTACATGCCTACATCGGGCTAAGATGACACATATC
TGGTTCATCCTCATACCGTGGGGAACAGATAGCTGCAAGCAATGGAGGAT
CGACCTTAGACGTTGGGACTACATGCCGGAGCTACAAACCAATAACAATT
TTCTGATTTTATACTATCTCAGGTGCAATTCATGCGTCTCTGGACGTCTA
ACATCATTGCTGGGTAAAACGTGTCCAGACTAGGGCAAACCCTTGGTTCA
AGTTGGACCGAGCACTAATGTCGTCTCCCTTTTACTTATGAACCGGCGCC
GAGTGATCTGTCCATTGAGAACATTGAACATATATCCCTGGTAGGCGACT
GCATCCGCCCCTATGCACTCGGTACACCCAGCGAAACCTTATTGATGCTG
GACCATTATAACCGGCGCCCGTGCCTAAAGCGGATCTGTGGCGCTGTGAA
CCTTTCCATCTCCAGATAACTATCAGGTCTTCCGTCGAGCCGGTAAGTGT
ATTTACACCGCGCTCAGTGCCAATGCAAGCAGTCAACCTCTTATTTGAGA
AGACATGCGATTTACCCCCATAGAGGGCGGGGTCAAAAAGATCCGTATAG
CACGCTCTAGCAGTTTCACTAGACATGTTGATCAGGCACTGTCGGGTTGT
TCTACAAGGTCGAAACGAGGCCACAGTTGTGTACGATTAACGGGAATGGT
GCTTTAGCTCCAGAAGCCCTAAGGATGCCCCGCGGGACGACGGGAAACCC
GACCCCTTTAATGAGGACGTGGATTTTGTACTGGAGGGGGAACTACACCC
AAACTGTGCCAGGACATCTTGTCGGACCATAACACCCACAAGTACAGCGT
GTCTTAATAGTAAATAACAAACCAGGCCCGGCTACGCACATAATGAAAGC
GTTACTGAGGGGAGAAGTGCTCCAACAAACTTCTAGACCCACAGCCGCCT
AAAAAGTAAGGAGTGTACCAGCGTACTGGGCGCCGGGAGCCCGGCCTTCC
AACGGACGTCCCTTGGGCAGAGATCTGTTGTAGTCCATAGACGTTAGTAA
AGCTGTGAATAAACGAAGGTCTTCTCGCACGATTTTTGTGAAATTGTCCT
GATACCTTCCTCTATACCTAGAAGAACGTGGATTCGATTCGAGAGGCCAC
ACGTTCGATTCGCTCGTGACATCGTGCAAAGCCATAACACCCAATTGCCC
CGTCCGAGCTATGAAGGAAGATAAGGGCATGATCCATGGGTGAAGTAAGC
AGATACATTGATGTAAATCTATACGCCTCCGTGTGCCATCCTATGCTTGT
CTAGCGAACTGGGAGTGCGGTCGAGCGCTATGTAATTTTCGGCTGATCAC
AATTTTCTGTATTACGATGGTATTCCCAGGTTCCAAGGTTCCACTTTCGT
CGGTTAACGGGGGTACGAGAAGACGAAAAGTTGACTATGCGCGTAGGCGC
GATAATTCCGGTTTGTTCTCGAAAGCAACATTCCTTGACTACGGGCATAG
ACCACCAATATCAGAGTGATGAAGCGTTCTCTAAATACATCGGAGGAACA
CCAAATGCTATATCCCGCTCCCATGTGATTATCACCAGTTTGCTTATCTG
GTTACAGATCTGCAATTAGAAAGTAAGCACGCCCAACATACCTACCCGTT
GTGACGGATGTTATCAAACCCATAAAACACAAGGCAGACGGCGAGCGAAT
GACCTTGTTGGAAGTCGTCATTATGCACGCTAGGCAAACAGATATTTACT
GAGGCTACTGTATATTGAATGCGGCAATCGATACTACCATTAGGCAAGTG
GCCGTCAGCAACTGTTTGCTAGACCTCTGTTGGCCCGGCTTACTCGCCGG
CGTGTGACCGGGCATCGCCGATATGATGGCAACACCAATCTACACAGTAC
CGTAGATGCACAGCATTGAACTTTTCGGCTATCTGGCAACTGTTACTCGA
CACCTGTCATTGCGCGGCAAGTGAAAGCAGCATGTGGGACTGCCAAATGT
ACGGCTGAAGGTCTTACGCCGCAACAGCGCGCTCGTCCTCAACTCTTCAG
ACTACCCCTAGACGCCCCGGTACACGTAGGCTCGCATGACTACACCAAGC
GTTGGCCCCGATATATAATGACGAGTAAAACAGTCGGGGCCCACCATCGC
GTATGCGTCCACATTGATCTGCAAATTAGCCCGAATAGCATTGAAGTTTG
GTCCCAGGACACACAAATTCAGGTAAGGGTAGCCAATTACGAACCGATAC
CGCAGCCAGGAATGTCGCGGCGCGTGGGTTGAACCACTATCACGGTGCAT
GACCTTCCGTACGGATGAACGGTCTCCCCAAAGAACATTACAACCAGGGT
AACCTTATTATACGCTCATTGACACACAAAAACGAATTTCTCAGGTACTT
ACACCGTCGGATAAAGAGGATTTTTAAACGATGTAAGGTCGCTTTCCCTA
AGATTGGCCATGAACTTCATTAGTTTTTTCACCTCATGGCGACGTACCCT
GAACCAAATCCTAGATGCTCAACCAGCCTCCAGGAAGCTAAGTGTATCCA
TCGGCGTATTAGTTTCGGCGTTAGCGAGGCTCGAGACGTGGAATATGATA
AATGGTGCTAACCCTGTGATGCTCTGATCAGTGAATCCACCTTAGCGCGA
GTGCCAAAGTAATTTCGAGGGCAAACTTAATATCGTGCGAAACTATGGCG
CGGGCGTGCCCGCCAATACCTCCCGGGTTGTGCTGCGGATTCAGTATAGC
AGTTGACGGTAATTGGCGCGTTCGTCAGCTAGAGCATGCAGCTGAATTCT
TACGAAACTCGTGTTGAACCCAGGTTCTTGAACAGAACGATCCCCGCTCG
CTAGAAAGGGAAGTACTCAAGACTAAGGGACCGCGTAATCCTTCGATGGT
ATCGGTGCTTCTAAATCGAGTTTTTCTAGGGTAACCGAGATGGCCAGGGA
CGTTTTCTACTAACCGATCTGAAAGTACCTACTTACGTGGGCTACGGGAA
CTGAAGTGGCTTACCACATTGGAGAGAGGTTGCGCTCCTCCGTAAAAGCG
GGTAGCTCCATCCTCGATGGGCCAGCTCAGACTATCTGAGAACCAATCTG
ATCGCTGGATTATTCATCCGCCGTTGTCAGACGCTCATACCAGTTGCATT
TGACTCTCATATGCAGGGTAGCTTCTGGAATAGGCTAGAAGCTCAGCTGC
CATACATAAACGTTTACCGCTGCTAGTACGTCCAGCACGCAAACCTTCCG
TGCGCAGGGTCCATTTGAATGGGGACTGGACACCAGACTCTCGACGCCTA
CATAGAATCTATGGCTTGACACACGGGCCTGCTGCGGTTGTTTTCGACCA
TATCACTGATTAGACTGGGCACTTCACCCCCTATCATTGGAGCGGCGTAA
TGGGACAATTGACCCCCTCCGATGGTAATATAACGGAATGAGCCGCGCCC
ACCCGAGACCGAAGTTCGGACGCAAAACCCTGAGGTCAGTCCCATCGGCC
ACTACCGGTGTCACAATAATCAGTAATGTGATTCGGCCAGTACTTCTGCG
ACTCCTCGCCGAGTAGGATAAATTAACTGATAGTTGGTGGACTTCAGAGT
GTATCAAGTAGGTAGTATAAGTAAATAACAAGACAGACACGTAAAGACGG
AAACGGAGTTCGTTCACATGTCGGGACGACACCCCAAGCCCGGCATTGAG
CGTGCAGCAATTGTTGTTACAGGAGCGACGGAGGGTCGACTTAAGTCACA
TACACGCCGGCACCGGTGTCGCAACTGGTGCGCTTCTGCCTTGAGAATAT
TTCGGCGCATGCTCGTTGAAGCCGTATAGGATCCCGTATTGCATCGCGAT
GAGGACCCTGCCGGCCCATCCCTTCATATATCACAAATAGCTCGGCGTAA
GGGTGGTTGTAACCGACTCCTGGACACGAGTGAATGCGCTCCCCAATTCC
AGAACGTGGACTAACTTACATCGGCGTGGCCATGCGTTTAAATCTACAAC
ACATGATTAAGCACCTAAGAATAGTAGCCATACTGGGGGAGGTGAGTCCA
AAATACCCCCAGGTAATACAACCAAAACCGTTCCAGCTATCGAGGCACGT
CAGAGAGGAACGAGTACAGCGTGTCAGAGTCCGTATTCTATTTTACCCTG
GTTGCGCACTGAACTGGATTTTAGAATATCTAAACGAGCTGGGGGTCCCT
TTTTGGGCTGAAGACCGCGTTCGGTACCCATGTTGTATACAGCCAAGGAC
CTAATAATGTCGTCTTGAACTTTCCGGGACCCGACGAATACCTATCCATT
GCAACAATAATGCGTAACAGTGGCCAGTTGTCACGGCCGTTGCAATTAGC
GAGTCGGTATGCCTTTGGTAGTCTATTGACTCGGATGTTCTAGACCGCAG
CTACTCGTGCGCACACGGGGTGAGTATACTAACGCTTCCTCACTCGAGTC
TGGTGGGTTGCTCTTACCCTGCGATACAGTTCCGTATACGACCGCGAAAT
TATATTGAACCACGTGTGAGTGATGTTCGCCATGTGGGGACGAGGCATTG
ACCATCAAAACGCCCCTGTTTCGATTAACTCTAACGCCCCTCCCTGCGGC
AACGCGGAATCTACCTCAGCTAGAATTGAACCCTCCCCTTCGTTAGGCCG
AGTATCTAGGGTTCCGTGGTCATTCTTTTAAAGCTGTTGACATACTCACG
GTAAAAGTATGGATCGGGTTCGTAGCCACATGTGGAATGATACAGGGTCG
GGGCCAGACCCCAGTCTTCCAAGAGACAGAAGCCTTGAACCGGGCACCCG
CTCCCGCACAACGCGCTTGACACACTTATCTAGAGTCATCCGCCGTCCTC
TGCTCTCGCGAACTACCTTGTAGTCGTTAGGATAGGGGGGCCGCTCTGTG
ACACAGCCTGCGCTAATTCAATCGGGCTAGCACCCTCTCTCTAGCGAGCG
ACCACGACTCCCGCAAAACGTTGCAGGAAGACGTCTGGACCGTAGTAGTT
GACAAAGTTAAGCTCTTAATAGAGGACCTGAAACTGGACGGGCTTACGTA
GGTACCCACCAGTAGATTACGATTCATTTTGTGTACGTAGAAAATCGCGT
GCGCCAATAATCGGGGCTGTGACAACGGATATACTGGGCGCTCGATTTTT
AAGAAGCTATAGAGGTCGACTCCATCACATGGCCCTTTGCCCGCAGTACC
CTACTGCACCGAAAACTCGCAATCCTAACTGTACGAACGTGATCTCATCA
CGCATCCCCGTGTCTGGTAAGACGCCGGCTAAGGGTCGAATAGTTTGGCT
ATCCTGACTTGTTTGTCAAGCAGTGCTGGTGAGTACTCGGTTTTCGATTT
TGACTAGGGACGCGCTACCCCACACTTCTTGACTCAGCTCAATTCTCCAA
CGCTGTTTAACTGCCCTGTTCGAGGGCACTACGATTGTCTGCTATTTCTA
GCTTCGTTGAAGGAGGCGACAACACCAATTTTGGCTACATAATCTCCGCG
GAATAATTCGCGAAAGATAGGATCCTCCATTCGATCGGATTTCGCTTTCT
ATTAGACGAACATAGCTAGATGGCTGCTAGGATGGGACCGCGCATACCGG
AGGTAATTCATGGGGTCGCTTATTAACGCTACGCGGGGGTTGGAACGCTA
GCAGGATTATTATGCAACGGACCCCCGTACCCTTACGCTTCTCTGCGCAG
ACCACAAGGAGGTACCGGTACACATATATAGGCAAAAGGAGCCTTTTATG
CTTCAGAACCGGCATGGTCATATGATGCAGAGCGGAATCCCTCCCCGTGC
CGCCCGAGATCTCGTCGATCCACTAGTAAGGGCGAAATTTTGAGACGGTA
AAGACCATAATAGCACATCAGTCTGTTCAAGCACGCGCTATCCTAATATC
AAAATTTAATATTTAATTGACTGGACCTCACAGCCTCGATTGACGCCCGC
AGATCGGATTTCGAAAGCATGGAAGCTCTAAAATAGATAGTAATGTGATA
ATTTGCTAGTCTCCTGACTAAGACAAACACCAACGGGGGGTACTCACATT
CATAGTGCCATCAAGCTTACGTTCCGCTGCTTACCGTCCTGTCAGTACTG
ACAGTATCGAGGGTTGAGGAAAGTGACCTGAGTTGATCTTCCTACGACAC
CTTTAAGAAGCTCTTACCAAATTAAGGCCGGCTTCACCGAAACCCCGGAA
GTCGTCCACGATACAATTCTGCTATAAATATTTATTACGTACAATGATGT
AGAAACAAAGACACTAATTTTAGGGTCGCAGCGTTCTGCGGAGGAAGAAT
CTGTAATGTTCGCTCCGATAGACTTCAAGGCTCACCTTATTCGCCATTTG
CTGCGCTGGAGCAGGACCATCCGAAGAGATAACCATCCACACCAGAGGGA
TCGTTTGCAGATTTTGGCCTGCTTTATCTCGGAGAAGACCATTATAATCG
TACCGCCCGGATGCGAGACCCATCTGATCCGTCTCAACCGTACGCCCTAT
CCGTCGTGGTACCGAGAGTCGCGATTCTTGTCGGGTGAAGTGATCTCGCA
ATGGGCACACCATCCAGATGTAGCATTAACCTTACGTCGTAGATAGGGAC
GGGCCAGAACAATAGGTTCTCCCTAAGGGTCAAACTAACTACTAGATCAG
CATAACCCTACACCCGTAATAGTGCAAGAGCCTGTGCTGTCTCCGATGGC
CGGTAGCTTCCCCCTCGACAATTTTTCACCCTAGTGGACCGAGGCTACCT
CTTGACGGCTGTATCATGATACTTTCGTCAGGACTAGGAATCCACGCAAC
GGGACGTGGACGTACCACGGACTCCATCGTGCAGCGACATAGTCCCTAAT
AAACCTTGCTTCGTGATACACCAAGTTCTGGTGCCTCTTGTAGCGAACGC
TTGGACATTCTTAATAAGCCTTCATCAGTCAGTGAATACAAGAACTAACC
TGTGCGACCCAGCCATACTCTGGAATTCTACCTCCTGTTCGATTTCCTGG
ACCACTAATTATCGAGGTTGTTCGGCTTAGCTATCATCAGAGATAGGAGA
GTGGGGGTTAAACTCCGCGTAGAATCCCGGGTTAGCCCGCCGTTGTGACG
TATATAGAGTCCCCCGCAATCGAAGCCTAACCGGATAGGGGCCGCGTGGT
GAGTTCTAAGCCGGTGAAGCTGGGTGTCTGGATCTAATTGCAGCAGCGCT
GCGTGTGCAGGGAATTCCTAAAATGGTTTATTCGCGCTCAATAGGCACGG
TACTCGGCGGGGAGGGGGTACAATCCAGATAGATACCTTCCTCCGTGAGA
GGGAAGCCAATACACGACTGGTAAGTCGGCTATTACCTCTAATCCAGTTT
GTAGCACTCGCTACATAACCTAGGTCTATCCCACATATTTAAGTTTAGTA
AAACTGCAGCAGGTGAGGACTTATATTTGAGTTTGCTACGCACATCCCCA
GCGAAACAATCTATGAGAAATCAGACCCAAATGGTGTGGTTAGGCTCAAT
CTCGCTACGTAGCCATAACTAGACCATAAAGCCGGGAGGGTTATCCGACC
CCGGCGGGAATGCCAGCTGTGGTCCTGCGCGTCGCTGTTGCTGCTGTAAT
TCCGCCAGTGACTGGACGTCGCTAACAACGTTTATTAGTCTGTAGCCGAA
ATTGCACGTTACATGCTCTTGCTCACGACTTGATACAATCGGTGGAGCTC
GTTTGACCCGCGAGAGAGACTCCGTCCACTTCAACAGTTCCTTTCGGGTT
GGAAGACGTTAAGAGCCGGACATCGTACGTGTGAATCAGGAAGATGGTGA
CTTGTGATGGACGCCAGTAAGCGTTTAAGAAATACCGCCGCCGCTAGAAC
CGCGGGTCAAATTCGTTAATGCCTGTTTGGGAACATTATGGTCTCCTTGG
AGATTTGTGAGGAACTAGAAGGACACTGATATTTGTCTCCATATGGAGAA
GCTTCTTAGCCCATTGATGCCACGTGTTTCCACCTTGTGACATCTTTCCA
CTTGCGTAAGATGCGCGTGAATAAAAGCGGAGTCCGCGTAATCTCAACGC
ACACCATAGCGACTAAGACCATAGGGCTATTGTAGTCCCCGGACTTCAGA
TAAGCACTAAGGCTTCCGGAATCTACTTAGGAAAGAGCCAGGTTATGGGA
AAATTAAACTTTAGAGAAGTCATACTCCCCGTCCACTCAAACGTAGTTAG
GTAGGTCAGCCGGACTTCCAATTTACAACCCCAACCATGCTCTTAACATA
GAGACTGGTTACAATGAATGGAAGGAAAGATAAATACGACGGCCCAGACA
AAAGTCCATTACCAAATCCGGTGTGGGGCTACTACCAATAATGATGAAAC
GATAGCGCCACAGTGTCCGGGAGGGCCCGGCCAGCCTATATCGTCCACTC
GCTCCGCGCTCATTAAGCAGTGGATGAGCTCGATGTCTTGAAGGTCTTTG
GAAGGTCACGCCAATTGAACTAGATTTCACGGCAGAGCCGAGTTGACTTG
ACATGGACAGTCTTGTTCACGCCGACAGCCTTCTGCCCAAGAGAGTCGCC
AGACGCCCGCCCTGCAGCGTGCCCATCATCTCTCACTCATTTCACCGTGG
CAATGACTAGCTAATCCTGCCTCTGGGGCAATCCTCCCTCGGGGCCAGGC
GACGCAAGCAGCCCTCAGGTACCCTGGGTTTGTGACACCGACGGAACACT
AGCAACAGCATCTGAATGCACCATAAGCGGCTCCCGAGTCAGTAATGGGC
CGTAGTTGCGTGAGCCGCGCTTTGCTCACCGTAAATCCTATTAGGGACAG
ACGCAGGTATTGAACGGACTCCAACACTGGGATCCCTGCAGAGTCGCCTC
CCAACTGTCGGTTTGTGGCTCGCGAGTGACCCACACAGAGGAGCTGGCCC
CAAGCAATTAACAACTATAGGTCTCTTTTTTGAGTATCCTTGGCGCGGTG
GGAATCTCTCAATTTGATCCACCTTCGGTTGTGCGTGCGTTGTCGTGGTT
CAGCTGCTCTCCAGCAGCTTAGGATATGGACAGCTGCCAGATATTACCTC
ACCCCTTAACCAGGCCCCCTCTTCCCGCTGGCATGCGTACCTAGGATCAT
GGTCGGGATAATAGGTAGCAGGAATGATGCAGCGGTCTTCTCGAGGGTAG
CTAAGCGCCCACGTTCTCAATGAACATTTGTGACCAGAACCATTTTGACA
GTTTAATTTTTGAAGTCTAGCATTGCGTTCAAGGCGTACACCGGAAGCGA
ACCCTCGGTAGTGCGTGCCCTAAGAGCATGAAACCACCGGACCAACCGTT
CTGGGATTGGCGTATAGCGCCGGGGACCCATCGCCACAGGATTACTAATG
ACCCCCGCTGGTATGATCCCTAATCGCAGAGTATCCCGCTCCGCGTCCTC
GCTTGAAATAAGATAGCTCGTACATTTCTTATTGTGGAGTAAGACCACCA
TCTTTCGGACAGTCCAGGCCTGGCGTCGGTCGCACGAAGGTATTTAACAA
ATTCTGAGACCTTTGGATGCCAGGACCAGCATGGCCTATTATGCAGAGGC
TGGATCCTCCCGTGCGGCACCAAGATCTTGTCGAGTACCAACTTAACGAG
TGAAGATATAAGAGGTCCAAGACCATATAGCGCATTCAGACACTGTTAAG
CACGGCTCTATCCTTATTCAAAATTTAAATTTAATGACTGCTCAACAACC
TCGATACGCCGCAGATCGGATTTCAAAAGCAATGCAGCTTTAAAATTAGA
TAGTTATTTGTATATATTTGCTAGTCCGGACTAAGCCTACGGGACGTTAC
CGCACGGGGAGAGGCGTCTTTCAAGAAGGTTCCACGTGAGTACACTCCCC
TCCGGCTGGAATTCCGCGGCCTTCAGTCTACCCGGGCGTTACTAGACGCC
ATACAGTAAAAACGGCTCATCTAGGAGCATATTGTCCGGGGTAAACTTAA
TGCCGTGCGAATCCTCCTCGTGGCTCGTCGTGACCTGCGAAACAGGTCCC
ACTCAACTCAGGGAGCATACCCTACTCTGCATTAACCTGGCCGGTCCTCC
CAACTTATTACAGGGACAACGTTGCCCTTTGAAAGTTTGGTTAATAAATA
AAGACGGCTCCCAGCATCATCCCTGGGTGTATTAGACGGGTACACACCTC
AAAAAGTCTCGTTAAGTGACCCGTATGAAAACCTGACAGACGCTAGGAGC
TTTGAGCTAATTGAGTCGTGAGTAAAAGGACTCAGGTTTCTCACCCGCGG
TACCGATAATTCTCAGATTGATTGGCGGTGGGGGCGAGGATAAAGGCGAA
GCCCCAACGGGCCGCTCACCTAAAAGACAATTGTAGGTTCCATGCAGTGG
CATTCTATGAATCGCTCCATCCTAACGGGTAATTATGCGCCGTCATGCCT
AACCAGTGTAGACTTGTATTTCTGCATCTCGCTCTAGCCGCTGCATCTAC
CCGACATTCCTCAGCCGGAGGCACTTCTGTCGGTGTGGCCGACTGGCTAC
AATGAATGGGTGGACGTTGCTGGTTGGAGCCCGTACGAAGTCCGTTTTTT
AGAGCCATGTCTGAAACAACACGGCTAGCAGCTATGGACTTTACTGACTG
AAGATGGATCTCAGGTCTGTAAAGTGCCGCATCCCTCGCACTGACGACAA
CGAGCAGTGCATGCGTCCAGACGGCCGAAGATGTTCTGCGACCCTACCTG
CCTCTCTTAGCGGCTGTTTGGCGATTGAATACACTTCGGTCTCCTAGGTC
ATGGGTCCTCCTTGGTAATATAATCGAGACTTCTTGCAAATTATAACTGC
CTGTCTAGCGGGGCGCACCGACGGCACCAGCTAGCCTTATAGGTCGCATA
CGGGCTCTGATGATCATCTTAATCTTCGATATCTAAGGCCAGTCCCGGCG
CATTCTGTTATGTTCTTCAACGCACCTAGAGAAACTGTTTGGGGTTGATA
GTTTACCTATGATTAATGCAACACCCCTGTTCTGGCCCTCGTTACGAAAC
GCTTGTCGAAAGGTCGCCGCCATCTAGAACGTTTATGCGCAAGAAGGGCT
TGGAATACATATTGTTACAACTTGTAGTTGCCGGAGCCGGCATCCATAAC
CTCAGTCGGCCCATTCCCGCGACTTCCTAAAGCCCTATCATTCACACACA
GGTAGCTGTCATAGGAGGGACAGCTACGGCGCACCGGCTAGTGAGCCCAT
TTATCCGCTGTGCCGCTGATCCGATGATTTTATACACCGGTTGTCGGGTT
TGACGTCAAACAAGACGAGCGATGTTGGCGGTTGGGATGGACCATAGCGT
TCCAATTGCGTTAAAGGCGCGCGGCGACTCCAATGTACCCCTTCCCGCAA
GGCCACCACGGTCTCGTGGTATTCCTCCCGCAGGCTAAACGCTCCAGGTT
GTCAAATCGAAAACTGGCATAGCTCTTCTGGTGTCTCACCTTTAAATTTG
AATCACGCGCCGAAATTCGCTCGGTTCGGCTGCAGAGTGTCCACTGGAGC
CTTCGTGTGTGCAACTCAGAGTGGGGGTAAGCGATCAAGAGTTTCAGAGG
AATCGCCGAGAAGGTGGGTCCATAGGACGTGGAACAGGTCGTCCTCGTCT
ACTGCAGCTAATCGCGCGATGTTTTGTCTTCAAAAGGTGGTGGCACTGGA
CTACGACCTATCACGGGCTCGTGGTAGAGCGAAAGGTCATCCTTTGGACC
TCATAATCTCTGCTCGCGTTCAGGCAACACGTTGTGGGTAGCCGGTCATG
ACAACCCCCTGGGAACTGTTCAGAGTCCCAGGAAGGTTCTAGATCATGCT
AAAGCGGCCAGAGCTGTTAGTCATAGCGATCCCGCCGTTGGATTAGGAGG
GAGACAAAGTCTGCCTTCGTGGAGGGGACGGGATGGGTTGTTCGTTTACT
CGGGATGAGGGCCATCTCGTTAGATGCTAGGTCAATCCTTCGACCTATAC
ACCCAGGCGGGTGTCATGACGGGGAGTCCAGAGTAGTACAGCTCTTTGCT
CCTCGTTCGGTCAGATGACTGTGTCTTACGATCTAACAAGGAGTCGGAAA
GGGGGCGGAGTCCAATTACTCATAAGAGATTAAACATGCTCTCGAGACAA
ACCACAATTAAGGGATTCGTTGCTTTGCTCAGAAACAGATAGCCGTACGC
TTATGACGTGTGTACGGGACAGAGTCGGGGGGTACGATGGAACTTGTTTG
CACTACTGAGCTTTAACCCCGGTTGCTCGCGCGTAAATGAGCAGGCAAGA
GACCACACCAAGGTGGGCGAGCTTCGTACGACATTTCACGCAAGACATCC
CCTCTCGCTTCGAGGGATGGGACCACCGCCGACTTATATTGGGAATTCGG
GTCCCCTCGAGATTCCATTTATCTCCTTGGGCAATATGCCCTCCAAACGG
GGTTTGCGTTACATGCGTCACGGAATTATCACCTTATACTCTGAGGCCAA
ACCGATACTGGCTGCATAGCCTGTGGATAATATAGGCGGGGATGTGTCAT
ACGCTAACCTAGGAATACTTCATCATCTTGTTCGACGCCTCAAGGCTGTC
GACGGGATCGTCCAGAGAAGTATCGTTAGGCCTCAGGCCTATTTAATCAT
TTCGGTTCGGCACCTGGTAAAAGAAACTTGGATGTGATAATCTAGACGGT
GTAAACATGAGCGTACATGACAGTCTCACGGTCTCTTCCTCCAGGAGAAA
TCCGGTATACAAATCCGCTAATGTAAGTGCAGGGGACGTGTATTCTTTGT
GGCAGGGATTTACGGTTTGCAGGATTATTCCGGGTACGCGGTCAGTCCCA
TGACTTCAGTCCCTGAATTGGAGCGTTCCAACACCTACGAGGATTGGTCC
CGCTAAGTTAAGTAGGAATGAGAACTAGTGGCTAGCTCCAATAGGGAGTT
TATGACTTCGCATGCTTTGAGCATCCATGTTGGTAACATCTGCCGCCAGG
CCTCGGTCTTAAAGTTTAGTAACTGACCAAGGGCTAATGACGTTATGTGC
TCGCTTACCTAGCAAATATGCTCGGAACAGTAAATCTGCCCTAAGAAGAT
GTTTTATCATTTCCCCCCCCAGGCCCCATCGTAGAAATTCGCAGACGCCC
GAACCTAAGAGCCAAAGTCTCAGGGTACGTCACAGGTCAATTATATACAG
AGTGGCGTAGGCAGAAAGCATCATGGGCAACCGCCTTAAACGCGAACGTG
CGACGATTCTAATACCGAGTTACCCTGAGACCGTTGAGGTACACTAGAGG
AAAGACTTTGAGCGGGGGACAATAGGCGGCGCCTGCCGCCCAGTCAGCGG
CGAGATCCGACCTAAACTGACGGGGGTACGTTGACTTTACCCCCTGACCT
AACCTAGGACATAAGACTTGGCGATGCAGTGTTGCGTCGGTATAACGAGA
AAAATAAACTGTGCACCCGCTCACGGCTAGTAAGCACATAAATTATCCAC
TGCTATTGGGAGTTCTTTAGCCGTGCATTAGAAATCTTGCCTCCTGCCTT
CGGTAGTGTCATGCATCTTAAGTTGCCGAGACCGCCCTTGCATGTTCACG
CGTTGAAGTGGCCCCTCGTCTGCGGTGAGATACCGACGAGGACTTGGGAT
CGTCCCCCAGCCCCTACCGACCCTAGGACGAGGCAAATCTCATAATGCGT
CTCGTAAGGGCAGCCCCATAAGCCACCGCTGGTTCTCAATATAACAGGAT
CAGCATTAAGTGCTACTAGGTTCTCGTTACATCCTAGCTGCGGAAAGGTT
TCGCTTAGCGATTAAAGGGGCATAGCCCACCAGTGGTCCAGCTACTAGCC
GTAAACAAACTCGCTAACTATCGATAATGCGGTACGATTCTGTATCCCTT
TCGGGCCTAGCTAGGATACGACGCTGGGACGTCGGCCGCCAAGCCCCGAG
ACCTTCGGTTCAGCTCCGTGTGGTCTTTTGGCTAAAGCTCTCGTTGGCGG
TTATCTGGATTGTTCGCAGTTGTTCATAATTATTCGCATTTTTGATGGGC
AGAGTCTGAGTAAGTGCGACGCAAAAAACGCTTGGCGGGGTCATGGACCG
CTCACCGTCAAAAACTAGTCCTGTTAATCGAGGCGCGGACTCTCTTTCGA
TTGTCAGCGTGTAATCGCACGCATGGTCCTATACAGTGATCCGCCAGGAC
TTTAATTGGTACCGCAACGATCAAAAGCCAGGGGACTGGCGGCTAGTGTC
CTGTTATATTCGTAATCAGACCACTCCTTTCGGACATAAGTCTTTTATCC
ACACGTTTGGCGAGAATGGAAGAGAAAGCGCTTTCGTCGGGGACCGCACG
CCTTATGTTTCCAATAAGAGGAACTATTCCACCAAGGAGCTATCCTTCCT
AACAGGTGGTCGAATTGTATTCATGGCTGGATTCTTGGTTCGTAATGGCA
GCATTTAGCACGGCAGGAAGCTACGAGGTTTGTTTTAAATCTTAGGCTCT
CAGGACGATGGATGTAGATGATCATCTAACGTAAAGCGGCATACGGATGA
ACAAGATGGTAAGAATTCACTTCAGTGGGCTAATGCCAGTACGCTCACAA
GCCTTTACAAAGCGAGTGCCTAAGAATTAACAATACCTCATGATTTAGTA
TCAGATTGCATTTACACTATTTATTAAGCTTTCGTAGCAAACGCTACACT
GTAATTTACTCTCAGTAGCTATTCTATGCCAGAGGTGTTTGCGGTGTCTC
GAAAATACATACCTTCCTAGTCGTCGTGTTCTAGCCGGCCGCACAGTGGC
GAAGACGGGTGTGTTAGACACACTTTAGTTCAATATAATATTGGAGTAAA
GGGAAGTAGGGACTATGAAACTTACTGAGTGAACGTAGATATGTGAGCCT
GGCCGCTTCTGCCCGTGGGGGAATCAAGAATGCGTAGTCGCGACTGTGTA
GCCTGGGCGTCAACGCTGTACCCTTCACATGCGACCCTACAAAATTGCAC
ATGGATGAGTCACATGCATAGGCACCTGTGAGTCGACCCCGTACCACGCA
ATCTACATCAGTGGTGATACATTGTTGGAGCGGATAATAACCGGTGTACG
GAATCAGTCTCTGGTTTGTTATATATGTAAACCATATCAGTCCTGAGATT
CTTCCACGAGTACCACCCTCCTGGCCCACTTAAAGAGGAAACTTGGTTCT
GATTCGCTGAGTTTTGCCTCACTGTAACGCGGTCGCCACTTATTAGGCTC
GCGATTTGTCACTACCTACATGATCGGTCATTCGCCCAGCTTCAGCGTGC
TGTACGATAGTCTTCGATATTGGTAAGGCCCGCTGCCTCGATCGACCGGT
CCCTACAGCGGGCTACCCCCCTAAAAGGCCTTGGGGGCTTGGGTTCGGAA
ATTGTCACCATATGCACTGATGTGCGCGGCTTCGTTTGGTCCCTCATGCC
TAGGATCTAGAGAGGATAGTCTATCTCGCCTTGAGGGCTAATTTGTTGTG
TAAACATCAGCTTCAGGCCTTCAGTACAACCAATGTAGTCTGGGCTTGGC
GGGGCATTTGTTAGCTAGCCAGTGAGCGCAATGCTTGTGAGTGACGGTAC
TGATATTGACGGTTTATTAATGGATGTAGATGCTAAGTATTACTACTGTC
ACACCAATGGTGGACTGAAGACCCCGTAATGCCGTAGTTAGGCAAACGAT
GAGCCAGTCTGGCGGTGTTATGCTCAGTAGGGCGCCCGGTTTTACTAGGC
ACGCACCACCCTGAATTACTGGACTAGCGCTAAAAAGACTACACTGTGGA
CCATGCCTGATGACAGTATGGAAGACGATGTCTAACAGAACGCCGTCGAC
CGGCCTTAAAATACTATTCTTTGTTATCCGGCAGCTGACAACGTTTCCGA
TGGCGCTCTTTTGCTGCTGGAAAACTGAATCAAGTTGCATCTCACTCTCT
ATGGTCGTTCAGTACGGAGACGCTACGCAGTAGCCGGAGCCGTGTGAATC
AAATAGGTAAGCGCGAGCTCTTAGCGAATGGCAGTGGTCAGACACCCCCA
ACATGTATAACGCCATGGCGTGCACTCGGTTTCCGAGCTGAGCATTTACC
GCCCCGGTCGTTGCGGGCCAGTAACTGACCAAACACCTAGTCAGCGCGAG
TCCACCAATAAGTACTAGGAGGTTGGCCCGTGAATGCTTAGCTGAGAAAC
GGGTACAATACCACTCTCACTAGGCCGCACTCGGGGGACTGGTCCTACTC
TCTGCTAGGCAGCGGGGGCACTGGAAGTGGGGCTGGATTTATCATACTGC
CCTGAGATAGTACAAGCAAGTGTTTGTATGACTTTGTAGTCCAAGGGCCC
CCTAATTCTTTTCCATCGTGGTCCTCTGCGTTTAGCATTAGCCCATAGGG
CAATGCTGATTTCAACAAGGGGCTACCGATGGCCGAGCAAACGAGCCTAT
TTGCCCTAATTTAGTCTTGAGTGACCCGGCCTGCTTGGGGGTGTTACGGC
GAGAAGACATTCTTGAGCTGCATTGGTTCGAGGGACAAATCCCGCTACTT
ATCCTAGAGGGCCGACCAGCAGATAAGACGGTATGCTGTCGCGCCCTCCT
GATAAGAGCCTCCTATGCGTATGGCGGCCACGTGCCGGACTAACCTAGGC
CGAACGTTAGCGTCGATTCCTTGGTGTCAGGCTGCCGGTCGTTCTTACAA
TTACTTTCCAAAATTCAGGAATTATGGGTTGATTCTATGCGGCTTACTGT
GCCGATTGGTTAAGTATGTAACCTCCTAAGCCTGGACTCCGTTTATGTCG
AAGCACCCACCGAGATCATCTGAGCCCCCAAAATATTGGGTCTTCAACGA
CATCTTATCATTTCCCCGTTGTGTCCCGACTATATAGGCCCGTGCGAGGC
TGGGCGTGCCTCATTACCGTAGCGGCTGATGAGGGTCAGCCCCGGTCTTA
TGGGCGTCCCATCCGCGCTAAGGGAAAGTGTTGGGACACATTTTTTCACC
TCTACGTCGCCCAATGATATGGGTGCCATAGCGACATCTTAGTGTTTGAA
GAAGTCCGTTACCTTCTGTGAGACCACAGGAGCAGGCAAGAGAAACGTCG
CTCTAACATTTTTCTTGTGGTCCCCCACATAGCTGCGATTTGCCAAAGCG
GCTAGCACCAACGGTAGTAAAGCCCTCCTTGCCGTCGGCACCGGAGTAAC
AAACCTATGTACAACACCCAAGCACAGGGATCTAAACATAGGCAGCTCCC
CATTCCTGACTACCCTTTCAGAAGTCCTACAGCTGAGCATCTGCCAAGAT
CAGGCCCATGCATATCTGTCTAGTGCTCTCAGGCTCACGCGCTCGCCCCG
GCGTCCTAGCATCAACATTGATTCCAAAGGTTAAGTAGGTAGTATGTTTC
TTCTACCGTCAATGTACCCCGTGAAACCCAGTATTCTGATTAGTTACCAA
AAGAAGCATCACCATCTTCCTGTTTAGACCGGTTGGACGAGCTGCCCTTG
TACATATGCAAAGCCCGTAATGGTTAAGTGTGCCACCTTAACATTGTTCA
GTCCACACTGTCGCAGGCTTTGATACTGAGCGTCCCGTAGTCGTAGAAAT
GTTAACGGTAGCCAAATGGGTTAACTCGGTCCGCGGCACCGGGAGGACAA
GAGTCAGGACGAAAGCTCATGACAGAAGGATGGTTCCGGGTGCCCGTATT
GGAGTGCAAACCCTAGCAAAATGTGAATGACCCGTGGTTGGATTATGTGT
GAGGGTGATGTTCGCGGTGTCTTTAAAGTGCAGTATGTCTGAAACCGTAC
GGCGTAGACAACGCATTATCCTCCTTCGGTAGGGCGCAATTAGCCCGGTA
TTGTGTTGTGGGGATAACTCACCCCAAGTCATTCTCAGGCTTAGCTCTAG
TAGACTACAGTCAGATGTCCCCATACAAATTTTGGGATGTCTGGACAACA
CCGGAGCAAGACACGCTACATAATGGTTTATCCATGTGCGTTAGGCCTCT
CTTTCGTGCGGGACACATGACACTTTACTTAACTTTTCCCAAGAAACTAA
ACGCATCAACTCAACGTCGCGTTAACACCTAACCCGCGAACTGCCTTTAG
TAATGAGTTGTGGTTGGGGCCTCCATTATTTCTATCCCCCCTCACAGCTC
AGCAAGGGCAGTCGTTTGTTGATGTCTACCTACAACGATCCCGGTGAGGC
GTAACAAGCCCACGCAGTGATGATTCGAAGATTCGCGATCTGGAGACCTA
TTCCCCACTAACAGCCCTTCAGAGACGTTAATTCTGCCCCCAGGGATCAC
TAAGTCGGTCTCTACTATGGAGGGCCATGAAATGGTCCCGTACAGCGTGA
ACGTCTAAAGAGTTTAGAATACTCATTGGGGTAGTAAATCGGGGAATCCT
CATAACCACATCGTAGAACAGCGGCCGTATTGCTGCATTTGACCCGGTAC
TAGCTTACAGCCGCCCTTAGAGGTTAATGAGAGCTCCAGATTACCTATTT
TGATAGTTATGGAAAACCTTGCTCAATACTAATCGTGGCTCAGCCTAACG
TCAGTCATTGCAACGTACAGGGCACGGTGTGGCAGGTGACTTCCTCCCTT
AGCTGCCCACGAACACAGCTAGACGCATCAGTCGTACCCGATTTAGTTAC
AACCTTATTCGAAACCAATTTACTCCCCCCAATTTTCTTTACGTCTAAGC
GGCATCAATTCTTCCAAGAGAGCTGTCTGACTTGCCAGGGTCTTTACTGG
TATAACGTTAAACCACGTGGTCCAATCTGCAAGCGTACGAGGGTCATAGG
GACGGCCCGCTTTGGCTAGGTTGTGGGTAGTCCTTTGGCTGGCCACTGCG
ACACATTCCCAACATCTCCCGTACCGATCACAGCTCGTGAGAGGAGAACC
TACGTACGGTGCACATCGGTCCTCTGGCAACGTATTTGACCTACCTACAG
GACTGCTATGACTTCCAGTGCAGTAAAGCTCGCATCAGATCGTCAGAGAA
TTTACTTCGCGTAATGGCGCATGTAACGATTGTAGGGGCGACCCCACTTA
ACCTCTCTCCTCTAATAGTAGCCGCTATCATATGTGGATAAACACGAATG
TGTAGCCAGAACGCGATCAGATAAAAATAGGCATAGAACAAACATATGCT
TCGCCGGTTGAATGGGACTTTTACTATCTAAATGCCCGGGGCTACGAATC
GAAAAAAGCCATGTTTGGTTAAATATGATCGTATAAGCGTGGTTTAAAGC
CCTCCCGAGGTATTATTGCGCCACGCTAACACTTATCATATCAGAGAAAC
CATCAGAGTGTCTTAACAGCTGACGTGTGTCACCCGGATGACGACGACTG
ATGATCCCAGGGCCCGTATGAAACAACGGCGGCGTACAAGCGATGAACTC
TGGGTAATTGTGAGTGAATAGGACCTTCTGCTTCACGATTGATGGAGGTC
GAGCTGGCATCGCCAGGCTGTAAAGCTGAGAAGACAGAGCTGGAACGTAT
ATTGCTAGGCACGCCCTTTCGTCGGTAATACTGTTTTGACTCAAGTCTGA
TCCGGGTGGCGATCAAGCGCATGTGGTCCCCGCTGGACACATCGCAGGTT
CACGGCTTCCATATGGAATGTGCCTTGCGACCTGCTCGAGACACTCAAAA
TTATGACGTCTAACTAGTAACTCCACCTCCTAGACGGGGGTATTCCTTGA
GTCTGAGGCGTCAGCGCGGTCGTCGGTACCTCTAAGGCTTGCCTGGTGAG
CTTTTTCCGTAGTGAATGTGCCTCTTACACCACACCTGTCAGTGGTATAT
TACACTTTCTCTCGGATACCCTTACCGGTCCTTATGTTGGCATGATTGCT
GAATGTTGAAGTACACGCTCTGGCCGTGCTACCTGGGATGGCGTAAAATG
TACTAGAAACGAGCGGGCTATGTGTGAAGACCCGGTACAGCTTTAGGGCC
GAGTAGACCTGACTCTCATGTGCCAGAACACAAATTACACGGGACGTCGT
GCACCGATAGCCCTTCAATCGGCGCTTAAGTTGCGATGTTAAACGCGCGA
GATTGCACTTCGTCGTCGAGGCAAGGGAAGGCGATGTGAATTCGAGAAAT
GGGTAGGCTGGAGCAAACGTAAACTCCGTGCACTAGTCCCCCGCACCACC
GTAAAAGCCACCGAGTCGTGTCATCGTGTTGGCGTCTATTTCGCGAATGA
GGACTCGCCACTCAAGCGTGCGATAGAGTCTAAGAATCCCGTTAGATATG
ACGTCGCCGCAACCTTACGGTAAGGAGTTCTCTTTGCTCTCCTTGAGTGC
TGCAACCGGCATGCTAGGTACGCGCTTACTATGACTGGGACCGCCCTTGT
GCGCTAGTGACCGGTGAGGCCCGACGGGGGATGGGAGTTTCTGCGATGAT
CTGGAATTACTCTTGATACGTAGACCACCTTCGGAATCGCGCCGTGGGGT
GGCAGGCACGTTTCCAATCTGGCGTGTAAAACATGGGACATCCTCCCAAC
TACCTGTGGTGACAAATCTTCACCCCAGAATAATGGAATCAACGAAGCCC
TACACTTTAGTTGATTGCCTCAAACTTGGGATGTTAGCACCTACCTAGCT
TTGGATAGCTGAGCTCAGACAGACCCTCACAAGCGGAGAGCGCGGCACGA
TACATGTTGGCAGCGGATGCCAATGGAAAGTGGTTGTGCCATGAAAAGAC
ACCGTAATGCGGCCAAATGGCCGGGTGTAACAGCACGTGCAATGTCGTCA
CACTACTGCCCAGGTTAGACCAGTTCCCCGTACTCACATAACTCAACACG
GTCATGAAGGGCAAACAGTACACCTATGTGCCGCTTGCGAGGTGCAGGAG
GGTGGTTTTAAGTACGACATAGTCAGTGAAGAAAGCGAACTTTGCGAATG
CCGACTTCCAACAAGATCGCTCGAAGCGTCCATGGGGTCAGTTAAACGTA
AGATATAAACTTACAACACGATAAGGACGTTGTTAAAAATGTTGCAACAG
GCTAACTTACTATACACTTTCTGTAGCCTACCGCGTATCGGGAACAAGAG
AAGAACTCTCGTTGTCTTGCCGACACCTCATCGTACAGCGGAGTAATCGC
CGATGTTCGCAGTGTATCTACAATTATTCGCTGTTTAATGCTGCGCGGGT
CTGTGGAATGAAACGCAAAAAATCGCTTGCGGGGCATCGACCGTCTACCG
TAAAAAACTTCGTTAATGAGGCGCGACTCCTCGTTCGATTTCACCGTTGA
TCCACCATGGTCTCGATACTTGATCTCAGGATTTTAATTTGGTACCGCAA
CGATCAAAACAGGGACTAGCGAGCTAGTGCCTGTATATCGTATCAGAAGC
CACGCCTGTTAGGAGCTCATGTGTTAAGAAATTTACGGATTGAACCCCTT
GTCTAATTACAAGACTGTATCAAAGTAGCCTTTTGTTCGAGCCTATGGTC
GAAAGGGGGTTCCTAATCGGTCACACGTCTTGACCGGGTGATAAAGGCTA
CCTCCCGCGGCTGTAAACACACGTGTCGGCTCAGCGGGTTTCGTCATGAC
GGAGGGCAACCGCGGTGCACTAGAAATCTAAGGTTAGTTACTTGACTCAC
TGGCGCGCCGGACAGCCAGTCGCGCCTAGCGGAAGAATCTTAGGAGTTGG
CGCGTGAGACAGATATTCATCGGCGATGGATCACGCGGAATCAAAGGAAA
GAGTACCCATACGGCCGGGCCAACGGCAAATACTCAGACATATATTCACC
AGATAGGGGACGGAGGCCCATGCATGCGCACTCCCCGCACATTGCTACTT
ATCTTAATACTTATCTGCATTCGGACTACGTTTTGCATAGAGTAATAATA
TTGATAAGGGGGCGCACCCTAACTCGCCGTTTGAAAACAGGTGTTTTAGG
CGGGGCGAGTAGGAACGTGCGAAAAGGATCGCTGACAGAATGACAGCCGG
GGGCGGTATTTTCCGTTTACCGAATCATTGGACTGAGACAAGGGTCACTC
AGCTGTAATGAGTGCGCCCCTACGACTTCGTGTGGACCCGTGCTAACCCA
TTCCAATACGATTATCAGTGATGCAGCGTCTGACCAAAGAGGGCGAAAGT
GCCTTATTTAACGTCTATATAGGTATACTGACCCCGTCTTCCAGAACACG
AAATATAGGCGTTTGTCTGCGCCCCCAAATATCCCCGCGTACAACGAGTT
TAATGAAAGTACGTCGTGAGTTCCTATCTTCAGAGTTGTAAGTTACTCAG
GATGGAGACTTCATTTGTATCTTACCATCAAGTGTGCCTCTTATTTGTGA
CCAGGCATAAGGACAGTGATTCAGGACACCCTACGTGAGCATCTGAACTC
GACCGAGAGTTCGTGGCGGAGAGGACCCAGACGCACATCTCCAATTTTGG
GCAGGGACTCATTTAGGTCACCCCACGTGGCCACAGTAGTGCGACTGCTC
AGCGCACTCTGAGAGGCATAATTAAGCAATCGACAATTACGATTATATCT
CTTAGTTAGAGAGGCAACTCGAGCGGTTGTGCAGTATCATACGTGTCTAC
CAGTGGCCAACCAACCAGGTTCTAATGTGCTGTATGGGACGCCTATTATT
TCTAAAAGCTCCTCCAGAAACGGTCCGGGGCCGCTTTCGGTTATACTGCG
GCACGCCATACGGGTATCGCAGCTGGGATGCCCTTGATGGGAGAATGATC
CATCTCGGTCAGGAGCCCAGCCAGGCGTTGATACATAGAGCGCCGGCTGG
AGTAACTGCGCTTTGGTTAAGCGGAAATCGGCCTTTATGAACTGAGACCA
GGCTCCTCCTTTTTAGCAAGTGGAATCGTGATAGCCTCCACGCCTTCAAT
ATTCCGTGGGATGTTCCTGAAGCGGTCATGTTCCGCTAGGTCTCGACGTC
CCCGCGGACCTATGAAGGGTCCGAACCTTATACCGCACGTGCGAGAAGCC
CACGCTAAAGCATTACACCATTATACTCTAACGCGAGAACATTACCGCCT
ACATAGTTAGAAACTTATCGACCAAAAACTAGATTGAAGCACAGCAGCAT
CGTCCCGGCGAAGAGTGTTAGGGGTGCTTGTTATGTCTCCCGCCTAGACA
CTCATTGTACTGGCGCGCGTTAGGACTCTCCCATGACTAGCCTGGAGGGA
AACGACGCTCTACAGCGCCCAATACACATAGTACTCAGGTGACCGTCCTG
GAAAAGTCGCTGTTTCCATTCACGACCTTGTGTAATCCCGTCACGATAGT
ATACCAACTCGCACGATACAGCTTTTGACTACCGAGACAATCGATCCGTG
AGAGCGGACAGTAAGCCCCTTTAGTTTCGAGATGGGGAAACCGGGGTTCA
TACCAGTAAGGAGGACCTGTGTACTGAAATTTGCCCTGTACAATGACTGG
AACTCAAGATACAGGGCGCAAACAGTGAATCCTGGATACAGTGTACACGT
TACCCGGTGTAGCTTCCTATGTTTGAGCACGGCCGGGTTTTTAAAGCTGA
GAAAAATTCGTTTCAGGCGCTTTTAGAGTGCTTGGCCCTAGTATGTTAGG
CCATAGATCGTGGTGCGGCACAACACTCTGGTTAGTTCAAATGAGATATA
CTTGGTGGCGGCTAAAAACACAGGTCGTTCCCGCAGGCCATACTCTATCG
TTACTCATAAAGGCAGGCGCGACAAAGACCCATATCCTTCCTAAGGGGTG
GCCAACAACAGTAGGAGTAGAGACTCCGGTACTCTAGGAAGACACCATGG
AATAACGGGAGCCATAGTCAGAGCGTCTGAGAGCAGCCACAATTATTGAC
CCCCCACACACGGTCCTGCAACGGTGTGTGGGGGAATCTTGCGTCGCAGG
TACGGGGTAGGGCGGTCTCGGATTCCGTCGAATCCGTCTGCTTTGTCAGT
AGTCCACTCAATGTCGGATCTCCAAACACTAGAGGCCCCTACAGTTTTTT
AGAGGACTAACGCTGCATTAGCTCTAGAGACAAGTGAAGAACTTGTAGAG
CCGTCGTCACAATAGAGTGAGCAGGTACGAACTGAAGGGAAGCCTTGTCA
ATCGGCAAGATTACCGTTCACGGATCGAACCGTGTACGGTGAGAGAAGTA
ATGCACGCCTGTCTGTTAGCTGCTTCTTGGACGCTTACCAGCTCCGAGTT
CACAAGCATTGCGACCTCAGCTCGGGGCTACGCTCCAGGTCCGTGTTGCA
ACCTCCAAAGTGACTTCTAGTACAGTTAACCGCGGGAGAGGGCTACTCGG
ATCCACTAGGAGGTGCATCCAATAGAACCCCCTCGCGTTCGTCCTCAGGC
ATACACATAACACCTTAGGTTGTGCCACGCATCTAACCGCCGATTGCTCG
CACTCTCCGCCGCAGGACAGTGGTGCGGATCTCTTGCTGTCTGGCAGAAG
GAATTTCTGGAGCCCTTCCCGATAGGGTGTCCTGGTTAAATTCTGTGTGA
AACGAGACGTGGGAGATAAGCCAGACCTGGGTGGAGGCGAGGACCCCTAA
CTTCATCGTCAGACTGAGTCACCGTGAGTCTCCACACCCCCTAAGAATCA
TAGAGACCCGACGACCTAGTGCCCCTCTGAATATTGGTCGTGACCAAGCG
GTGCTTCAGTTTTTTGGAGGTAACTTCTAAAAGCTATGGCCTTCAGCAAA
CTATAGAGGAGTAAAATGTCAGCCTTGAGACGCAGAAGGGACCTTTATAC
CGTGTATCGATCAACAGCCTGCAGGAGCGTAACTATGTTTCAGTCTCCAA
GTACAAAGACAGCTCGTAACCGACTGGGGTTTATTTGGGCCTAACCCGCA
GATTAAGTCATGCACAAATAGGCATTTACATAGGTTGGCCAACATTCCCC
CCTTCTTAAAATTCCGGCACCAGGTGGCGACGTTGAGAATTGCTCTTCCA
TGTAGCAGCGAACCCCCTCGCTTGAACCTAAGAACACCATTATCTAACCC
ATATTTGGCCATGTATTGATTTAAAACCTACCGAATTATCCCACGCACTT
GGTTGGGGGGTAATCACTAATTCCTAAACTCTTAAAGGTAGTGGACATTA
CACATCTGCTGCTAGACTGTCCCGATTTGTTGCCCAGAGTCACGTACAGC
TTCTAGTCAGGGCGGGAACTAAAGATTTCCCGCTAGGTCCTTGCGAATGC
AGACCTACGACTTGACCCTGCTCTGGGAGACTGCCCATTGACAGTTGTCA
CAATTGCAAGCGTGCATAACTCGTGCACCGTTACGTGCCAGACTGCGCGA
CGTCCAACACCAAGTCACCACCAGCAAACTACCACTCGGAACGAGTAAGC
GACCCGTGAAACGGTCATCATGCTCCCCATCAATGGATTCATTTAAGGAC
AGCCTATCGAGGTTGGCGCTTGTCCTCTATTCCTTTGTCAATTAATCCGG
GACCCGAATACCGCATACCAAAATGCCCACATTTTGTGAAATTCTCGGAT
CGACCGACGCGGGAGGGCTCAGTGATCAAGCAGGTTCCAGGGGGTAGTTA
AATTTACATTGGTCGACGCAAAGTGACGCAGAGGTCGTAGAGCACCCAGG
CCTAGAATATGGATCTCGCAAAATGTGCCGGGTTCCTAAGGCACGGCCCC
CTTGAGGTTAGTTCCGAGTGAGGGGGAACCGATGCAGGCATACTCTCTAC
TTACCAGGATTTCTTAAAGCTTGTTATTAGTACCGTCTCGGGTAGGAACA
AACCTGAAAGTGAGTTCTCGCGCGAAAATCACGTCCCAATTAGAGTTTAG
ACTAATTTCGAAGGCATTAAGACGGGCACAACTAAGGGTGCGCTTGACAC
CTCAGTAACTCATTCGTGACACAGCCTGTTCACAAACGGATTGTTAGCAA
ATATATTTATCACGAACCCGTAGGAAATCTCGTTGATGGCGTGTCTAAGG
ATGCCTAGGGGACATTCGAGTGTGCGCTGCGGCCAGGACATGACTCATTC
GAGACCCAGGCTCGGTGTATTCTGGGCAGTGGTTTCCACTCTCGTCGGTA
GGAATCAGCTTGTCGGATTTACTTTGCCACTTGCTGTCACTCAACCTTTC
GCAACAATAGGGCGTTGATGGTCTCGGCGGCACCTTCTATTCTGGTGACG
CTACACACTGTGCGGGGGAATCTAGATCGAGCTGATGCCGAGTTGAGTTT
CATACCAAGTTCCACGAGACTGCACTGATCGTCCAAACACCTCTTAGTGT
CGTTGGAGACACCGCTATTGTACAAATAGATCCGGATGACTTGGCGGACG
GGCAGTCGCAAGCAACTAGCTACTCATCTAAGACCCTAATGCGGCAATGA
CTACTTCAACATGAAACCTATGCGGCACGGGCTGCAGTGTACGCCATGCT
GTATCCAGTATAGCCGCTAGCGCCCCCCGTAGCACCTCAAGAATCACTAC
CCTGTGTGGAGTTTGCCATGTTGTCCTGAATTTGCGAGTATGGCACAAGG
AACTTGTACCTTGCAGACTGTTTAGACCTGCCGCCTTGTAAATAATGCGC
GAGAGACAGCGAAACCGATCATGGCCGACCTTCTAAGTGACTCGGGTAAC
AGTCCAAGCCCATGGTACTGATATACACTGTATGTTCCGCTTGCACTCAC
CACCTTGTGACAGCCAATATAGACAACATACATCTGGAGCTAAATGAGAT
ATACTTGGGGCGGCCTAAAACTTCAGGTCGTTCCCGCAAGGCGCATACTC
TAATCGTTTATCTATTAAGGCGGCCGAGCAAAGACACCAAACCTGTCTAG
GGGGTAGCCGGAAACAGTGCGAGTAAAGAGACTCCTATACTCGCGGAAGA
GCAGCTATGTAATAACGGGAGACATAGTCAGAGCGTCTTGAGACAGCCGC
CAATTAGGACCCATCCCACACAGGTCCTGGCTAACGGTGTGTGCGGGATC
TATGTCGCCGGTACGGGGTAGGGGGCGCCTCGGTAATCCGTCCAATCCCG
CGCTTTGTCAGTAGTCACTCAATTTACCGGATCTCCAACACTGGAGGCTC
CCTACAGTTCGAAGAGGACTTACGCTGACATTGGCTTCTAGAAGAGTGAG
TAAGAACTTGTAGAGCGTGGTCAATAAATAGAGAAGGAGGCTTACGAAGA
TAGGGAGCCTTGCACAATTCAGCTAAGATTACATTCCGAATCAACGCGTC
GTACTGTAGAGGCACTCTGGCAACCTATTCCCGCAAACATCACTCTATGA
ATAACCCATCAATCATGACGGGTGATCTATCTAAGTGTCAGAAATTCAAG
ACGTAAGCAACGGTTGGCTTAGTGTTCAGGGATACTCACCCGCGTAAAGT
TTTCGCTGGACTACTCCGTTCCGGATTTCGTGCTGGAAGCAAGGCTGGAC
AGTGCAACTAAAGCGTTATCAAAGTGAGCACGACCGCGCTAACGATTTTG
AACGGGCTCAAGCCTGTATCTGTCAATTCCTTGACATGAGATACAGAGTT
GCTCCTACGCAATGAAACGAGTACGATTTGTAGTTGAGTATAACTGCTAT
ATAGTGGAGGAACGCTAACCGACTTTATAATAGGTGCAACCTCGATCCAC
AGCGAGCTGTCTCTAGTTTAGAATTCTCGGAGTAATACGAACATACCATC
TAGGAACTTAGTCTCAAGACGTGATAGGTTGACTTACAGGATCCTAGTGT
CTGCGCCCGGCGCAAATGGGACAAGTGCGCCTCATGCTCCTGAGCGCCTT
GTAGCAAAGGTGGCTGTCAAGATAGGGCACTTTTGTGCACGCCCGCCTCT
CGTCGAAGACGGGCTACGAGCGTCGATCATGCCGCCTACGTTACTATTGC
TCCACGAGGACGATTTAGTGGCCATACCGACGCTTTAGTTTGACTGATCT
CGCTCTGCAGGTAATTCCCTCGACTAAAAGTCATAGAATTGTGGGTACCA
CGTGTCCTGGCGGGACAGCCTTCGCCTCCAAGCTACTACAGTATAATTCA
CCAATCCGGTTGCCTGATAAATGAGTTGGGCAGAGTTGTAAGTCTGGGTT
GATTATCTCCCACAGATGATCGCGTAGCTCTTTAACATCGTGCCTGCACA
GAGTCGGATCGGCCGGTATTTTTGCTCAAACAGATGAGCTTGGAGTGTGA
TGGGATTGACTGCATTCTTTAATCCATGAACACCAGAGGATTATCGGCCG
TGACTGAACGTGAACAAGCATCCATACCCCTGGAGTGTCTGGCCTGCCTG
GCGTTTTTACAAGAAGATGTGGACCGCAACAGACGGCGGCATCTGTCGCG
GAGACGGCGCAGACCTGACGTGAAAAGTCAGACCTGGCAATCGGCCTGTA
TGTGAGGGTGGATTGCGTGTGGCGGAGAGGTTAACCCACCCTAGATTCGA
GCGTAGGAATCCGTTTTGAAACCACACCTGGCAGTGTCTCAGGACCAGAT
GGCTTAAGAGCATATTTACCCTTCTCAGCAACGGTTGTTTGCTGAACCAT
CCACCATTGCAATCTGTATACATCCATAACGGACCAGGAACTCGTAGTAT
CGGGGCCTATTTCACAAAGGGGTAAAGCAACATTGCGAGCTTGGGTTAAC
AGTATCTCATAACATCGGGGCCCCCAACGGACGCGGGAATTCAAGCCGAT
CCGGGAACTTAATCCTTAGGTCTCGATATATAAGGTTTACATGAAACCGA
TTAAAAACACCGCGTTCGGTGTTTCGGAGACGTTGCTCACCGTCCGCATC
TAAAGTAAACACCGGTCACAGAATACGAAATACCTCCTAGGTAATTAATG
TTGTTAATAGCAAATGGACAACTATCTTGCTGAAGAGCTCACCTGACCCG
CCTAGAACTTCAAGCAGCAACGGGCCGGAGCTAGCGTGACGTAGGGTCGG
TATAGCCCAGGGGAACCAGGACGAAGTTGCCTCTACTCCGTGAACTGCTT
CACTGGAGGGTATGCTGCCCGTAAGGCTTCGGCCATTAGGGCGGAATATT
AAAGGTCCAACAAGCAAATCCGATAATCATTGTGGTACCGCCGGAAGGTT
GGCTGGGTATTAAGGCTTCCATACCCACCCGGTGTGATGCATAGCGTCAT
CAGGTTGAATCCTCGCTAGAGGAGTAGACTAACGTATGCCGATGACATTT
TGAGCCAAACTCTTCACGCTTTGGCCCGCGCTCCACGCGAATGCGAGTGC
GACTGCGGTCCGTTCATTCCTATGAAGGTGACACTCCGCAAAGATTGGAA
CATCGGTCAAGTATAGGAGTTGACATACAGCGATCATAGCTCGGCGGAGA
CATCTCAAGCACTAGTGCCCAGATTTTTACCACGCCTTCAAGCGCCGCAA
AGTACCAGGGACACGGGAATGCTGTATCCAACAGCACAGTCCGGATGAAT
CCGTAAAGGCATTATAAATAGGGAATGGGAGTTTGGACTGGGCGATACCA
AAGGTTATCGAGGAAGTTGGCAAGTGATTTTTAGAAGCCTTCAACGGGTC
CTAAATCACCGTGGCTGTCAGTTCGCGTTCAGAAAGACCATTCAACCGTA
TAATCCATTGACAGACTGGTCTCAGTCTGTCGCACATTGTCTAATCATGT
CTTCTCAGATGCATATCGAGATCTTTTCAACCGTAGGTTGATACTTGACA
ACGACATTACCCGTACTGTGGAGTCGTATCTGAGGATCATGCGAGATATA
ATGAACTAATCCCGATTGAAGCAACTTCAACGACTTTACATTCAGGAGCT
TAAGGAGGACTGGGGGCAAAAGTGATAACCTAGCAAACGACGTTTTACGA
GGAAGAAGCTATCAGTCAGTGGCCTAGGTAACAGGCGGCCTCGCCACGCT
TTACGACAGAAGATCAGATAATATAACCCGTATAAATGTATGTTGGTAAG
GCGCCAAGCCTGCCTTGGGGTCGAATCTTGCGGGCCCGCAATACCTATCC
AATGCACATCCGATCAAATAATACAATTCGGGCTTCCAAATGTATCTAAC
GGATTTATGGTAGGGAAAAGTATCCCAGAATAGCTGTGCCACTTTAGCCA
TGCATATAACAGTTGAATCTCCCTCGGGTCCTATTTGGTCTTCATAGATG
GCCATAACATAAAGTCCGTTAGTGGTTTGTTTAGATTGTCTCCGGAGTGC
AACCGTACCACGGTGTAGATGGGGCTGCTCATGGGGGGTATAAATTTACA
ATAATGACACATGCTACCCTCTCGTCGACCATTACACATTTACCTGCTGC
GACATTATTTTTCTCTTTATAATCACGCAGCTTATGCCTTCCTGTGGCTC
CAAAGAGCTGAACGAGGTAGACGACCGAAGTGCTAGGCTACTATCGTGTT
CTGGGTGTTAATTCAACTCATGGTGGTACATGAGGCTCCCGCAACTCGCC
CAATGCGGTTCCTCATGATTCTGAGTGTTTGTAGGCGTTTTTCCGTAAGA
ACCTGCGATCTATTACCATGGGAACCTGTATTGAAGGCATCGTCTATTCT
AACAGGTGTAAGAATGGGGCACTACACGATATCCGGACAGAGTCGGAAAA
AGTTACCCCCTAGCAGTCTAGTCTGCTCAAGCGACAATCACCCGGGTCCC
CGGAGGGGGGCCACATGTGTGTATTTACGGTAACGACTACTACACGAACC
CAACTAATGACCAGTCATCTCGGCGATGCTACGGCTACACATCTTCGAAT
CCTTGCCGTTCCTTGGGAGAGTTATTTTCTTAGGAGTCAGCCTGGTGCAA
CGTCTTTACATAGAGGAAGAATGCAAACGGGGCAAAGGCTGAATGACCTC
GAACTAGGGCGGGAAAGCAGGGGGACCAATAGCGTAACGGATTTTACAAT
TATTGTGGACCGCTCACGACGCTGTAGCAAAGGCTCGGTGCACTTATTCT
TGTGCAGGGGATAGTTCGGCGACGCGGGAGAGAGTAACACGACCACGGAA
GTGCTATAGGGAATGTAAACGTCTAGAGGACGAAGTTCCTGGGTGGCATT
CTGTACCGGTTTCATTCTGGCGCGTTCGTTGTTATCGTTAAGACACCAAA
ACGCGCCATGACGCGCTACAGGGATTGTAAGCCTGAACGATCTTGGCGGC
AGCGAAGCTTTCCTTTTTGTTGAGTCGCCAGGCTGGTTAAGGCGACCGAA
ACGCTCCCCTATGTGAATATACGTTCTGGCGGTACATGAGGACCGAAGGA
CTTAGGCGAACCTCTGTACACCCCGAAAGCACCCCATCCACGATACAACA
ACTCAGACCTATGCACCACTGGGCGCCGATAAGCACCATCGATCCTCTGT
CAATTTTCCTTACCGGATTGAGACAAACTCGTAGCTGTGTCTTCAGCGTC
CATGGGTGCCTGCGGCTTCGGTTATGAACAATTCTAGGAAGCAAACCCAA
AGAGTGCGATGTTTCCTACGTCCGCAGTTACAAGGTACAGAGTTTCTGTA
CGGTTATAGTACTGTCCACTCGGGTGGCGAAATATTACTAGCCCATAGCC
TGGACTCAACCCATGGGCGACCTCCGCATGCCAGGCGTAAGTGGTGAGTG
CCGTTAGCAACTAGTATGATTATCTAAGATGCTACTTTTTACGTGTGGCT
GCGGCCGAATCATTCCCGTCAAGTTTAGATCCACCGCGGGTGTCTCTCAG
AGTCACGTAGCTGCAACTTGGGATATCAAGGACGGGGCCACGATTCCAAG
CTCTGGGCGTCCCCACATAGGAAGAGAGGGAACCCTCTTCAGTGGCGGAG
GTGTAATCAAGTCTGTTAATATGGCCGCCTGACGTTAGTGCACCCACGCC
CCACCCAATACGCAAAAGGGTCAGTCGGGGTTTCCGCATGCCCAGAAATT
TGGCTCCCATACGCCCAAGTATGAAACACGGACTAGGTAGACGCCGTGGA
CGAGGTTGCGAAATGCCCGTAACAAGCTCACACTAGCGCCGGGTATATCG
AGTAGCTCTTTTATTGTACAATCTATGCTGTTGCTGGGTCCCAGTTATCA
ACCGTTGGTGCCCCTAGGATCCGCAGGTGCTCAGACCAGGTAATAGCGCA
CTGGACAAAGTGCGCAGCTGCGGGATAATAAAGGGCTAGCTACACAGTCT
TCCAGCGAAAATAGCGCGCCCCTTCTTGACTCTTAAAGTCCGCAACTTTC
TACTTCTTTCGTGAAACTCATACAAGAAGTCCGTAGCTGCGCACCGTCGG
GGACCGCGGAGCGTCACCATATAAGGTCGAAGAATACCTCTCCCCCCCAA
ACGACTTCCCAAGGTGACGCCGAGTTCCATATATAACTGTTGTGTACCCG
TCGCAAGGCGTCACTAGGTTAGGATGTGAGAGTTCCAAATGATTCTGTCG
ACTTTATGGTCAGGAGGCCGCTAGTTCCAACGTGCCAAGTGCCTAGACGT
CGACTTGTCCCAACGGATAAAGCTGAAGTTGAGAGGTTTTAGAGCGCTAT
AAGTCAAACCAACCGCGGTAAGATACGGTGCTGGGGCGCGTTAAGCGATA
ATGGCCATAATTCAATTTGATGACCGGGCCAGACCGATGCGCGCAAAATG
GCTACTCGCTGATTCTGCAGAAGCGCAGCACATGCGATCCACACGTCAGT
GCCAGCCGCATACAACGGGTGGGTCGGGAGGCTCTTTGTGGACGCGCACT
ACTCTCAACATGGCTTCACGGTTGGGCTTCCTTATACGGCGGGAAACACG
CGTCGGAGCAGTCAAGAAGAGTAGCGGGTGCCTCCCAGGTCAATAGGCCA
TTGATCTTACACCATCTTACACCGGCCGTTCTTAGATCGGATATCGCTTC
GCGTGGCAACGTACGTGTTAATTGACCAGAGTGATCACCTCGGCGTCACG
CTTCTGACGGATCTTAGCTTGGTTGCGCTATCACATTGCTCACATACGGG
CACCTATTGAATCTATTCCAACATGAGGCTCCCTTTTCGCGCTCGCATGT
TGACCACAGGGGCAATTGAGTGCGACAAGTCTCACGCGTGAACACGAGGG
TTAGATCTCAGGCATATTGAGATAGTCGCTCGCCACTTTCGGCTATTACT
GCCGGAGCCAGGGCTCTTGAATGTTGTCCGCCTGAACCCTATCATTTGAC
ATGTACAGCTCCTCCGGTGTTGGATACTCATCGATGGATTGCAAATGATA
TTGGCTTAGGGACTGAGATGGATTCGGTATCGTAAATTGCACTTCGGTGT
CAGACCTCTCTGCGCCCAAACTCCCGCTGCAAGGTCTGATAGATGCGCGA
AACTTGAAAACGGGTATAGTAGTCATGCCCCAACGCGTAGTGGAAAGTTG
ACCCGTTGAACACAAGTCCGGTGAGTGTTTGCGAGATGCCCTCCCTTCTG
TCTCTCAGGATCGATGAGCCTACCGTGATGTGCTTCTCATAATAATCAGA
ATGTATGGCTGCTTCACCACGCGCTTGCCGGTGGTCCCCAAGGGGCAATA
TGGCGTGAACAGACTGCCACCCATTTATGTCCTCTGCTGGTGTCCTACAT
TTCAGTAGTCGGATGTAAATAAAGCACTCTCGTGGTCGACACAGCGAATG
GGTGGCGTTTTTGCAAGAGCTAGGTGGTGAGACCTTGCCGCCATTGGTTA
TGGGTTCTACAGCTCGCTAGTCCCGCCTTCGACGCTGTCCTTTTTGCAAC
GAGACCGTCCCGTATGTACCGGCTCGGGATTCACACACATCAACACTTCA
TCGGAGGTTTCCTGGATAGATTCAGACTCGACAGGGCAAGATACCAAACC
CACTGCCCAAATGTTAAGGCCCGTCTGCGTTGACTGGGTACATACGAGCG
GCAAGGACTGGGACTTCGGTGCCGTCGGTACTGTATATAGTCGCGGCGGC
GGCCTTAAACTTATGTAACATTGAGTGGTAGGTAATTGGCTATGCTTGGC
TTCCCTCATCTCGAACTGAAAGTGAACAATGCACAAGGGCGGTTTCTTAA
GATACGTAATGCGTGAACCCTATACAGCTCCCATCTACGATTATGGTAAT
AAGGAGACTTAGAATATCTAGTCGTAGGCCATCTCGAGATCCTCGTCGGG
GGAGGACCCACCCACACCGTTTCTAGTTCAACTTCGCTGAGATTGTTAAT
ATCAAGACGTACGAGGCTGTCCCAAGGCCAATCCTAGGCCAGGCCCGTAG
GCCTAATATAGGCATATTAAGCTGGATTCCCACGGAAGGGATTCTGCGCA
ATATGAAGTGAGGCAATGTAGATAAGGGCACTAACATGACGTGCTGTTCG
GCAAAGCTGAGTGCATGCTCTAGTCTCGGCCCGTTTAATAGTCGAGCTGG
ATTCTGCTGCCCAGACCGATTGCGTTAGGCAGAGGGTCGCTCAGGCCCAA
TCATTCGTCTATCCTCACAAGCGTCCAAAATAAATGTCTTTACCCCCACC
ATTCGCGCCGGTCTACCATGACGGTTTTATTGGGATAGCGTGAATATCGA
GAGGGTACAAGTGTTTACGGCTGCGGCCCATCTATTCCGTTGAGTCGCCC
CTTCTATGGGACTACTTGAGCCACTCAAGGGGCTAGTCTCACTTATTCCT
GGAAATCCCTTATTGGAATAAAAGGTTGCCACCTGCAAAAAAAATCCGGA
AATTCATCGCCCGATTGGCGTTTACCCAGTTTCCTAGTCTGGATGTGATT
GGTGCGTTGTCATATGGTCTCCTGATGGCTGACACCTCTTAGGCGTGGGC
ACAATCACAAGGACGTTTAGTGACCAGTACGGACGACACACAGTACAATG
TAGCCAGGGGGAGTTTAACACACCGATTCCTTTGCCAAACAATTTGGAAT
TTCCGTCTGGAAACGGCCTTAAGCGGGTCGCTATTTCCACCAGCCCCAGG
CAGGTTGGGCAGGCGTCTTGTTGGCCCCGTTCATATTGTACCCTCAATAG
GAGGCTAGAGTGGGTAAAGATCGGATAACGTAATCATTATACTCTAATGC
CCACGCGTGTGCCATGGATAATAGACGCAATTAATCGGAGAAGCTGAAGG
ATTTTCAAGCGAGGATTCGACACTGTATGGAACGGTCCGTCCCTTTCAGA
TGTATTGGTCGCTGAGCAACGCCATTTGGTTTGCCCGAATATTCGAATAC
ATTCAATAGTTATAGTGTCTCGGCCACATTACAGCCGTACGTTTTGTAAG
CAACTGCGAATTGGCACGGGGCGCTGACTACTTTACCAAACCGCCAATAA
TGGCACTCTTCATCGATCATTGTGCTCCTTGTAGTGTCGCACATGCAGTG
TAATTACATTTCAATTGCAGCAGGACAGAGAAACTGAAGATACTCGAAGC
CAGCAAATGGGTCGGGTTAAGTAACGTACTAGACTCTAGAACGGACGAAA
TAGCATTCAACTCTCTCGCAGGGCTCCGATCTCGGCTACGAGTGGCGAGT
TAGCTGGCAGGCTTTATTATGGCCGCTAATAGAGCTATGCGGTAGTTAAC
GACCCCCGCGGATTTGATATGCGATCAACTGCTCCAAGCGAATGTTCACC
TTAGCTTATACACGGCTCACTCTGCCGCCAGCCTAAGTAGGTCTATGATA
CGGTACCCCTTATACTAGCGAGGGCCCTCTGTGTGAATTTCGAACCTTTA
TCTTAGCAATCGTAACACGCTCAGCCAGGCCTTATGTTCCTTATTGCGCC
CATCATCCTTAAGTCCCTGGCCGGCCGACCGTGGCCTTAAAGCCTGTTAT
TCGCCCAACCGGACTTCGTGCTTCTTCACCGAGTAACGATAACTATGGAC
GAAACTAGTACAGCTCTTCTTTTGTCGGGTTCTGTCTGTCGGAGCCCCAG
CGAGATGGTAAAATAAACGTCTCCCCGGGGCTCTATTGGGAAAGTGATCG
TGAGGGATGTACGGGGGGATCTCCGCTCGTAACGGTTTTTGGATATCGAG
TGAGGGACTCAGCCTATGAGGCCGCCGTTAAAACCAGGCGCGCTTATCCA
CGGGTTATCGTTGGAGCACTATTCGTCGAAGCTGGGGGCTAGCATAATCA
CAACTACCAGGCCCTTAGTGCGGTCCCAGCCCCTATGTTGGGGCACCTGA
TCTCTGCGTTCATGAACGAGTAGTTCGATGCCCGTGCCCATTATGAGTGA
GTTTCTCGATCAATCAGATCGGAACCGCTTGGGTTAATTACAATACGCCG
CTTCCCTTTTGTATAAAGAAATGATGTCGCAGGAGTTGACGTTCTACCTA
TCGGGCGGTATAACCGTACTAATGCCACTGCTTCTTCCCCATCATCTTTC
TTCCCGCTGTGCCGCCTCTTGCAATCTCGCCCCCGCGGGCGCCGACGACG
ACCGCCATACGCCATCCAAGGCAAGCTTCAGATAGCAGCGGCCCAGCCGC
CAATGTGGCGATTTCCTTACATGTGCCCTAGGCACGATCCCCCATTCAAA
GAAGCTCGACAACCTGCGGGTGCACGCAACCTCTCATGAGGGGCTAGTTA
TTTCTAGTTGCGCTTGAAACATACGCGCATCGCGGGAACGACGTCACAAC
TGTATCTCGCCAAAAGTAGCCTCGATTGACATCGTATACCCAGGTGTGTC
ACCGAGCTCGCTCGGATTAGCACACTCAGGCGCTCGGCAAAGTGTATGTA
TCCCGACAAACACCAATTCTGTTAAAAGCGGACTGCCAGGCGAGGCAATT
AAATAGTTGCGAAACCACTACCTGTATGTACTGCAAGTTATGAACTTGCA
TACACATCACAGTAGCCAGGCGTGACGTAGCTTCGATGCATGTAGAAGCC
ATGTTGAAAGAGAGCCGCTTACCCGTACACCGCCGACCTAAAGAGACGGT
TGCTTGGCACCCAAGTGCGTCAAAAACGTTACTCTTCGCAGGGTTGGTTT
CTCGAATTACTGTTCGAACACACAATCTACGCGCTGATGTGGTTTATTCA
ATGGACCAGGCTAAAGGGTACCAGCGATGTTATATGTGTCTAACTGATTC
ATTCGGGTGGACGTATGTGATAATACCTAAAGTCTTATCCCTTTCAGACT
TTTGACTGCATGGAGTCATAGCCCCTAAGCTCAACGGGTAGCTCATTGTG
AATTGATGAATGCAGCACCAAGCCCTTGGTACTTTTAGGCCTCGTACAGG
CTGACTCCGCTCAAGTGAAGTAACTACGACGTGGGGTGGCGTGCCTTTTG
TCCTCACTCCCTGAATTCACCTTTGCTATGTGGTTTTCCATCCTATAGCG
ACCTGCGATGAGCCATACGAAACAAATCCTCAGATGCGCCCCGGTTTGAT
GCATATATCCGCACACAAGTTGTACTACTAGTTTACGCTGAGGTCCGCGC
AAGACGTCTCATATTACGGCATTGATGATATTTCTGCACCCCGTAGGATG
AACAGTGACGTTACGCCCCTGCTATCTGCCGAGAACTCTTTAAACGCTGT
TGCAAGAGGCAAACGGTAACAGCTACTAAGTAAGACGACTAAAACCTGCA
CCCTGGGTGTTTGCTTACCAGTTCCCTCTCTCATCTTCCTTCCACAAGGA
CTAGGAGGTTGTACGTCTATCTCTGTTTCCATGGGTCACCCCCACACGTA
TGATCACTCTCGGCGAAGAAGACCACCGATTTTGCAACAATCGAAGCAGC
GGGTCTGCTTACAACCTTTAACATTGGGGAGATAATAAGTATGACTCAGA
GCCCCGAGGTAAACCCTGAATCTTATAGTTGCTAATTGTTTGTGCAGTGC
GATCACCACAACCAAGTTTCAGGATACGGAACCGAGGGCCAATTGACATT
AAATAGTCACAGAAGATGCTGAGGTATGTCGTCATACCACTTTACCTTAG
CCGGGTTCTTGCACGAGGTCCAGTCGCAGATTTTGGCCCTATATTCGGCG
TAGACTTCCCGGTCTCTCGGCGTCTCGAATGCCTACCCCTCTTCCTCTTA
GTGTCAACCATTTTTCTGGCCTTATCATCATGGCGCGGGCAGTCTATAAT
AATCGATTCCTCGGGTAAGTATCATTAAGAAATATTTAAACCTAAGACCT
TGCCACTTGTGCCTGCAGCCGAGTATAACTGGCCTGATTGGGGCAAAGAA
CAACGTATTGTTACCGCTTGGATGCGGCCTAATCTCCTGATCACCTTAAC
TAACTGAAACGATCCCGTGTTGCTGGTAAGCTATAGTCGGCATTACATTT
GGTAATGTTTGAGTGAATCAACAATGCCTTTTGGGTGCTTATACCCAAGG
GCATCGCCGCTGACTTCTACACAGAGGAACATCCTGAAATGGGTCGAGCA
GGATTAGAGTCCTGTTTGCGCCCGTCGCCGGGTCCCATCCCGGATACGTT
CAGATCCCGTAGATCTAACAATTTGGAGCTACTAAACACGACTTTACTCT
GAGCACCCGAGGTTAATGTCATATGTAATGTAGACCCGACACTACCATTG
CCCCCATTAGTCGCAACCAAGTACGTATTGGCAGCATGCGGCGCACTGCC
GCTAAGTGCGGATTAACGGTATATGCGCTCTTTGCCGCTGACCAGAGGCC
TAGTTTGTCAAAGGTAGCGCCCCGAGTATTATCATTGTCCTCCCGGTCCG
CTCACTCACAGACTCGGATTGCGCACCGTGGATATCTCTTCTCATAGAGT
GGGCTTCATATGCGGCTTTCGCTGCGGCCCGCGGCAATCATTAGATCGGA
CCATCCACAGCGTCTTAGATATATGGGAAGGGATGTAGAACGATACGGCT
CTCCTAACGTAAGTTGTAGACGGCAATCGGGTGACATGGCGCATGTAAAC
TGACACTGCCTTCCCTTCGCTACTAACCAGCCCTGGCGTGACAAATCTCT
CGTGTATACAGGGCGGGGCGTAACGTTTTTGTTTATAATATCGAGTGGAT
GCCCCGTATCCTAGTGATGGTACCTCTTAACCCGCAAGCGTGGGACTAGC
CAGACGGCCAGTGATTCACATGACATATCACAGTTATCCCATTACACGCG
AAATTACTTTTGTTTAAAATAGGAACCACAATCCTAAATGTGGCGTCCTG
ATATGTTTATAACTCAACGGTTGATACGCGGAGAGTTCCGGTCCCCAGAT
CGCTGTTCGGACATGCCTGGCACACGGTAGGTGCATAACCTTCGTGTAAT
TACCTTAGCCCAACTATTCGGTCACATTGTTTGAGTTCTGATTGCAACAC
GAGTGCCACCGTCCAGGTCGCTGGTCACAAAGAGCTTTGCCTATCGGACC
ATATTCTCATCAGGCTCGTACTTACTCGCGAAGTGGGGATTAACACTAAC
GAGAGGCAATAGATACTGTTTAACCGGCCCATACGGGCTTGGGAATTTTC
GCCCGGAATCGTCGGCCGTGTGACGCCAGCGCGATGCCGATGAATCCTGC
TCGTTATGCTGATTTAGCTCTTTGGGACGTGCAATGCGAAGCTCTATCGT
GTCCTGTCCCGCAGAGGTTGTCGCGTATTCACTTTCATGACGCGACAGGC
TCTCTAGTTAGGAGGTGCTAAGTATTTCACCGTCTGCGCATATCAGGCAG
TGCTACTGGAGCGACTCACCCTTGCTCAACATCCGGTCTGGAGGACTCAT
CGACATGTTGATGTACGAGGGGGCTACTCTCTTGAACGCTAGGGTGTGAC
TATCAGCCTTACGTGCCGAAGAGCCGTACTAATGCCACATGCTCCATCCA
ATGCTCTTTCTCACCACTGTGCCCCTCTGACAATTGCCTCCCCGCGGGGC
CGACGTCGACACACGCCATTCAGAGGCATGAGCGTTCGGAGAAGCGCGAC
AGCCGCCACTGTGCGACTTCCTTACAAGTGCTTAGGCACGTCCCCATTTC
AAATACGTCGATCACACCTTCGGGTGCACGCAACTCGTCATGAGGGTAGG
TAGCTATTCTGGTTGGTGCGTTTAAAATATACGCGAATCGCCGGTACCGA
GTCACACTGTTGTCGCAAAAGAGTCCGATTGCAGGTAACCCACGTGTGTC
ACGAGCTCGCTCGGATTAGCAGCAAGCCTAAGGCACGCAACGGTATGTAT
ACCGATCTAAAACAAATTCTATAAAGAGCGGACTGCCAGAGGGAGGCAAT
TAAATAGTTGCGAAACCACTACTAGTATTCACATGCCAAGTTATGACCTG
ATTCACTCAACTAGTAAGCCAAGCGTTAACGTAAGCTCCTGAATGCTGTA
TGAGCCATGTCTGAAAGGGGCCGCCTCTGTAGAGATGTTCGGATTCGCTA
TTATAGTTCATGTTCTAGGGCTTCTGGCAACTCCGGGTTCGCTCGGGGGT
TGAGCCGCTATTAGATCAAGTGAGATATGCTTTATAATCTATCGAACCCA
ACCAATCCACCTCAGTAGCACAAAGTCATTAAGCCAGTACCGCAGATCCC
AAAGGGCAATCTTGGTGTAACCTGCCGCCTTGAGCGCTATTACGGAGCTA
AACAAGTCGGACCTCTACGGATGGTAGACATTTTTGTATCCATTATGACA
GCTAAAAGCACGATTACTCAATGTGATACCCAGTCCCCGAAGGTCACCTA
GGCAGAGTCGATTGTCGCAGAATTTTAAGGTCATACGTGACCAGATACGT
GAGCATACCGCAAGGTAGGTGTGGTACAGAGACTGCGGGTCTACCTTAAT
CGGCCGAACCCCCCCATCACACGGTATACGACTCCCAGGCGAAATGACAG
CTGGAGCTGTAATACACAACCTCATTGGTTCCGTTACATTATGGAGAAGC
GCTATTCCGAATACAACTAGTCGACCGCGTTATCAAGTCGCTACTAGCTA
GAGCTGCAGCGAGACGCTTTTGATTACTCCTTGAAGATGTATTAGGGGAT
CGTTTCTAAGGAACGCCGTGCTAAAGGGACTTGAAGATATGTAGACTACA
CCAATCAACGTTACCCTGATCCCAATGTACTTACGCTCGTTTTTGCGCTA
GCCTCAGTCTCTACTCTCGGCTAGTTTCTTTAGCTGGGGCATAACCCTGA
TCGATATAGCAGATATCACATGTCGCCGGGCGCCTTGCGGCTTTAGTCTT
CACTTTTAATTCCGTATTGGGATTTCCGCAGAGCGTTCTACAACGGTACA
AAGGGCCGTGCGCCTCTTAAAAAGTTAATGCAGCGAGTGAGTCGGTCATA
TCGGATTATGTATGCACGGCCCTATCGTTGCTCATTGCGTCCCATAGAAG
ATGTTAACAAACACCTTTGTGAGTTGCCCGAGGGGACGTAGCGAGGCCAT
GCGCATGTTTAGAACAATTCCCGTAAGATAATTTTTTCGTTACCGTCGTT
GACGCAGAAGGAAGAGAACTTTATAAGGCTCACCTCAATCGACGCGTACC
ACGCACCCCTCCCTGGTATCAACGTTCGAGAAATACGTCCCCGATAAGTC
GGAAATGTTCACGGTACCAATATCTCTGCTACGAACTCCCAAAAAACTTA
TCCACATTAATCTCAAATCCTGGGTCATATTATCACCATCGGCATCATCC
ACACGTCGCTCGAGGTCAGTTAGCAGGACTGACCGCTTGCAGAAACAGCG
ATTTTCCAACCTACGAAATACATGGTTAAGCCAGTAATGGGAGGTGCCGT
CTGTAATTGTCGAGTCTTACGGCGATTGGCAGGTCTTCGCGTCCCACTAG
GTGTGCACGTGGGAACAATAAAAGGCGAGAGTCCAGATTCATTAGCCTGA
GGCAGGGTTGTGGCCCTTCGAACTTTTTTAGAACTTGATTGACTTTCCAT
TCTTCGCCCTCTGTGAAGGAGCAACACGCACTGACGTAATATACGAAATG
TCTCTAGGAAGCCATTCGCACTTCCATAATCATCCTGTGTCCCCCACTCC
AGAAAGACCGAACGTGGCACTTAGTTTATTAGCAAGGCGTATGCGCGAGT
CTACGGTAGTGCGTGACCGGCACGGAAATTATGGTGAGAGCGGGTTGTTG
AAGCAGAGTTTCGAGGGCGCGCTCCCATGTTAGCACGACAAGGTAGCTTA
GATAAAAGGGCATGTTCCGGACTAGGCTACCACCCACGGCTCGTTTGTCC
ACTCATCGCAAATTACTTCATACTTAGGATAATTCGCCCTCGAGTATAAG
CTATGCTGAGTTCTTGCGCTAAAGGCGTCGATCCATGGAACAGTAGGCGT
CTTTACGTAAGAACCCGGTGCTTTCTCGTGTTGCCTCTCTTTCTGCGTTA
GGCTTCTGATGGTCTTTAGCCGACAAATCTTTAATGCTATGATGCATGAT
CCGCGCTGTACGATATATAGCCCAGGGAGTTCGCTTCCCCACTTCGGGTT
TTATTCAGGTTTTACTCTTCCCCGCGCAATACCGTGTAGGAGTGTCAGTA
GAGCGCGATCCACCATATCGTATCTTGGATGATGACCAACAAACAGATCG
TTCAGTTCTCCGCTCAGTTGTCTGATGATCTATACATTCGTATAGACAAG
TGGAAAAAGTTGCCCAGGTGGCACGCTTTTACGGCGGAATCGTCGCTTGT
GGTCGGGGTGAAGGTGAACGACGTGTCAATCGCACGTTTACCAGAACCGG
TATTCCTACATGTTGAACGGGTCCAAATGCAATAGGGACGAAAATGTGCT
CAGCACTTTCAAAATATAAAAGGTCGCCTACATGTGCGGTACAATTGCGA
AAATTAGTCCATACCCCACGGTGCCGGCCGTATCTGCCGGATGGTTGCTG
AAAATACGTTTCTGACAATAGAGCGAAATCATTTGCTAACTCGTTAATAG
TCGAAGATGGCCCAGCAGTGCAAGTTACCCCTATGGGGCGTCGAGCTCTA
GAATAGTACTTGAGCCTGGTCCGGGCCCCCGGTCCACCAGTCCGAGAATT
TCCCCGATAACGAGGATCCCCACAGGAAGCCATTGCTCCCAGTGGGCGGT
CAAAGCCTCTGAATTATTTGGGATCCAAACGAGCTGAGACATCTAACTGA
TGATATGAATAATAGGGGGCTCATGTGGTGAGGCTAGCCAAGTAAATCTA
GGCGAGAGGAACTTTGTTTAACCTAATGCTACCGACATCTATCGGAAAGT
TAGCAGCCCGCCCTACAACTTCAATCCACCCCCACGACGTCTACTCGATC
CCTGCACGATACATTGAACCCTTTCGTGGGGGCTGGTAGGTCTTATTCAA
CTCCAAGCGGGTAGTCATACAGGTTCAGCATCCTGGGTTCATCATTTGCA
GCTTTCGGATGGCTTTGCGGATTTTTGTGCCCTACGCACCTCCCGCAGAG
GCATGCGACGCTGAGATCTAGCTGACCAGTTGAGAATTACGGTGACTAGC
TATCGTGGCCTTATTCCCTGGCAATACCTACCACAATAAACGATGCCGCC
AAACGTACAATACCGCTATCCAGCTGGACAGAAAGGTCCAGGATCACCTG
GCAATCATAATGTTTCAGCGCAATCAAAGTCTAGTATGATAGGGGGATGT
TTCATTCTCAGATGACCGAAGCCCTGATTGGTTGAGCCGATGCATCGGAG
ACCTGACTCTCCTGCTTTTTCGACACATGCATTTGCCGACTTCATAATTG
GACGGTGATATAAAGAGGTGGAATTCCCGGGATATGTCGCTCGAAAATGG
AGCAGTAACTGTGTGTAAAATCGAATAACTCATCGCGGTCCGTACCCTAG
CTGGCCGTTTATCGCCGGTTAAGCAACCTATCGCCCGATTCGCCAGCGGA
ATAGATGGTACTTTAACCCCAGGAAGTAGGCAGGTTCAACCGCGGGCTGC
TATTTTCTCTGCGTATCCCGGCTCACAGATCGTTTGTAATTTTCCACTGC
ATCGGAGTCTACTCCCGAACCTAGTGATGTGGGACTTGTGAGATTCGGGC
CCAAGACAGTCTCGCGCACACTGGAAGTAGCACTGTGGCGAGAGGACCAT
AAAGCTGGCTAAGAAAGGAACGAGTGCAGGGTGTTAAAGAGTGTAATGAC
GACTTCGCTGCTTTAGACGACCCATGTAGCAATGTAGCCTGACGAATCCG
TTTATATGTGTTTCTGGCCTGCCGAGAATAAGCAGGGGGGCTAGGGGTTC
AAAAGTCCCCCGGTTTCGCTCGACTGGGGTCGAACGTACTTGGCATGGGG
ACCCTACTTCTAGCCCCCCGGCCAACACATTGTACAACCCTTCAATACCA
ATTGGCTGTTGGCCTATTATATCTCCGGGACGATGACTACGGCATCACTC
CTGAAGTCGTCCTCTCACAGCTGGGGGAAACTTTAGTCTCCGCATAGTCA
GTGTAACTAATGATGCCGAACCAGGGAGAAGTGGCTAGGACCGTTTTTGC
CTGTCCGGGGGGGAGCCCGAGGGGTCTTGTGCGGATTGCCGGTTCAGTCA
TGGCGTGACTGACGAGTGCACTGAGGTCATCACTGAATCGGCGAATGTAT
AGTTGTTTGCCCCGGCCTCCAGGCGCTGCGTAACGTGTCAGTAGGTATAG
CCGATTTGATGTTTACCGCGTGTTTAGTGTACTTACAAGCCTTCCATAAG
CTCTGGAGTCAGTACCTAGCATTATTGTCTTTGTAGGAAGAATATACACG
ATGCAGCTGTAAATATATCATTCACGCGAGAGAGACAGATACGATCTTGA
CCGGAACGAAATTCCGCGATACGGGTGGGCAGGCCGGCCAGTTACTGAAG
TCCAGCAGCATGGGACCCGATGCTCTAGTAGTTGATGTCCCGAAAGTGAG
AAGTGTTCTTGTCGCCTTCAGGGAGACATGGCCTGTTGAAGTAAAGCGGA
TGATGTTGATAGAGGAGCCTTTGATCATCCTAAACGAGTTAGGATCCGCT
AGGCATAATCGTCTCAATGACAACATTTCTGTACTTGTTGTAAACATGCC
CGAACGACCTTGTATCCTCTCGCAAACGGATTCCGAATTTCTATTGGCGA
TGTCGCTGATCCGTAGGGGGGCTTACCCTTCGTACCCACAACCATTCTTC
GGGAATCGTCGAAGCAGTCATTCCACTGACGGTCTGGGGTAGACAGCCAA
ACTGTCACCACTTACCGGGTGCAGTATCCCATAGACGGCATACGTTCAGG
AATTAGCAATAAAGTGGACGCGCCATATATTCATACCTACTAACAACAGT
GTCCTATTTCCAGGGATTTAATGCATAATCGGGGCATGAGGAGGATCAGA
CTGAGTCCCGTAGCGGCCGACTTGAGCACCCCCTCCGGTCGCCATTAGGT
GCAGAGGACCTTCGCGTCAGGTTTTCAACCTTTCCGGACGTACATCCTCT
AAAGTGCGGCGAACCACGCACCTAAAGTGGTGGCCTGCCGCGGAGGCTTA
CCACGATTGCATCGGAAGTGTGACACCAGCATGTTTGTGATCCGCACAAG
GATATTCGGACATTGATTCCACGCTGGTTATGTTACGATCTATCACTACA
TACGTCTGTCCGTTTTACCACCACGTTTCGGTGACGGCGTAATCGACAGT
TAAATCTGAGTTGGACTCGTGAGCTCAGAAGCGCAGGGGAAGGCGAGCTA
ACGTATCAGCGTTCAACTAAAAGCGGAGTCTAGATGTATTAAGCTAGGCT
GGTTGTCGCTCTTCGAACTGTTTGGATACTGTGATGGACTTCATCTTCGT
CCCTGCGTGCTGTGGAGCAACAGCACAGACGTAGATATACGAAAATGTCT
CTTGGTAAGCATTCGCCACCTTTCCGATAAAAATACATCCTGTGGTCTTC
CAACTCCAGCAATATAACCGACGTGTTCCTTAGTTTTGCAAGCCTGTAAG
CGCGCAGTTCTACGGAGTGCGTGCCGCACCGAAATTATGTGGAGCGGGCT
ATGTTGAGCAGAGTTTCCTAGCGCGCGCTACCATGTGTTCATCGAAGACT
AAAGTGTGTCCCAACCGTGTTTCCTACCTGTACTTGTAGGGCCATCTTTT
AAGTCCGCTCCTGGCCGGTAGAAGTAGCGGACTTATCATCTTGGTACCCG
AGGGCGAAATCGAACTGTGATAATGACTTCCGCTAGGGAAATTATCCTAT
GCCTCACTGACGGCATCCAGTCATAAATCGACGCATGGTACTGTTTAAGG
TTTACAGCGTACACCTTACTGCGGCAATCATGACAAACCGTTTTCAAGTT
CAAAATACTTACTCGATCCCTTAGGAGCGCTTACTGGTAGATCATGTGGC
TTGGCAAAAGGGAGTAGCAGCAACCGTTCCTCCATTTTTTCCTTTATAAG
ACGAGAGATGGACCTCGCACGAACGCGTCCCATAATTCGGCTCGCAAGTA
CCCCAGACATTTGTAGGTGTTCTGGATGAATGGGTGAGGTAAGGTTGAGA
CTTAAGCCCTGTGTTAATACTGTGCTACCCTACTGTTCTAGTTTGCCTGT
CACTTATGCGACCCGTAGGTGATCCGATCGATAAGATACTACCAGCAGAG
AGGTTATTGAGCCAACCCCTTGTATGTGTGACAGTCCGCAGTTTAAGGAA
TACGGGTCGAAGTACCAATCATGGACCGTAGAAGCGGCACGTCTCTCGAG
CCCGCCACGTGACGAGTCCTTACTAATAGCAGTTTAAGAGCTGAAGACGG
AAGGCTTTTTCGTCCGTGGTTGCTAGGAACGTATATGACTTTCGTTTAGA
AACGGTCAGTGAAGTACAGTTATATAAACAGTCCTGAAATCGCATGTATT
TCCGTATAACGATTGACCACTCCTCCGATCGTTCGTCCTTTTCTAAGTGT
ACTTCGGAGCAATAAGTCTAGTTCCTGCAACTTACACTAACTGAGATCCT
AGATTGCGCTGCCTACGTAACCGCGGCGCTGACACCTGAGATGTATGGAC
AGTAGAATGATCAAGCTGAGGAATACTTGCTGCGCAGAACGATTTTTGCA
AGGAGATTCACTACGAAAGAAATTTTATAGCAGAGTTATACCTCCGGGAC
AATTAAGGAGGTTGTGGAGTTTGTTGCCACCGCTGGGCTTGGAACCTCTC
ATCCCGACGACAGTGTCCGGCAATAGGGAGCTCTTATTCGACGCTCACAC
TCGAGAACTTTATCTAGGACTCGAGTTGCGCGGCCTCGGTGGAAATAATC
GCGACTCAATTAGATCGTCCACGTTGGGAAGGCCGAAGTTGCCCCTCTTG
CAGCTGTAGTGTGACACATCCAGCCCTTTCCCATTAAATAAACTTATACT
CCAAGAGCGCTAAATACCACAGCAGTGCCGATTATTGTGCGTGTCAGCTA
TCTGATTGGAGAGCGCGTCATCTCGTCACTGGCACATAATGATTATGCAT
AATTCGACCTCTGCCGTTTCCCAGCGGTTAGGCTCGATCAGATCCCTTCA
ACATTCTATCAGTTCTTACCGCTTCCTAAGGACAAGCTGAACTGGTTCGG
CTTCTTTGTTACTATCTATTTATGAAATTTGACAGCAAGATCGCCTAATA
CTTAGTAATGGATGCGGATCTTCGGGAAAGTCGACGCGTCGACAATGGCG
TGCAACTCACGCAACACACCGACAGAGGACCGTCGCCGTAGTGATCTTCG
CCCCTTACCCGGATGGACCCAACGCCACATAATACCGTACGCCCATGGCC
AAATACGCCATGTTACGAAAGCATGCCGAAGAGTATTTCGCTGCCATAGG
AAGTCTTTGATTGATCGTGTAAGGTAGGGGCCACCAGATGTTTTAGACTC
CACTAGAAACAGGTACGTCTTTGAACTACGTAATACACGCCACTGGACGA
AATAGGTCCTGCTATCTGAGACACGGACTAGACTACGTAAAATGAAGTTC
CCTTTTTCCAGCATCTGTCTAAAGACGCTTTACTCACTACCGTCATCATG
GCGCGGAAATACAGCGCTAACCTATGGACGAGTTTTCGGATCGTCGAGTC
CTTGTCGCCTACCGGAAATATACCCTCTGATGTCGTAAGACTGGGGCTGG
GGTCGGGAGTCAGTGGAAAATCACTCTGAAACTGGACAATGTTATGAAAA
GATATCACACTGACAAGTCTCTGACGCTTTCTTTAGCACCCGCTAGACTG
CGGACCCCCTGGGTAAAGACATACCGCTCTGAATCGACATAAAGCTAGAA
ATCGGAAGGTATGCATCGCAGGGTACGGAAGACCAATGATTCGAAGGACC
CTGGATTTGTACTCATCACCGGGGAACATATGTTTGCGCCACGCGCTCAG
CTATCGTAACAACCATTCGTGAAAGCCGTTATCTCTCCCCTATTCCGTCT
GGAGGTTGTCGTATTGGCTTTGGCTCTTTAATCAAAACGTAGGACTACTT
CATCTGATCCCGCTCAGGGTCTAGTCAGTCCCACAGTGGCTTCTTGGTCG
TACCGCCAGGGGAAGGCGTCGTGTGACGGACCCCCGATAATGGACAATGA
AGGCCGCTACTAGCGGCGTACAGATAATCTGATGAGCACACATAAGAGCC
TCGCAAGAGCTGCGACCAATACATCTCGAGTCCAGCGTCCGAGAGGGTGG
AGACCCCACCGTAGGCAAAGCTGTTGGGCCAACCTCTTGAGTACAGCGGG
TCTGAGCGCCGCAATTTCTTGAAGCGGCTCATAATAAATCTCGGAGCGTT
TGGTCATAGCCCAGATTCAGCTCTACAACCCTATTAGCCCGCGTTGCATG
CGCGTGCGAGATTCCGGGATTGACGGAGCACTATTTGAAAGCAGCCCAGG
ACCATAGTAGAGATACAATATAGGGCGTCAACGCCATAGCAGTGGGAGTA
AGATGAGGCAAGGCCTAAGACACTACACCTAGGTTAAGTAGTCCAGTTAT
GCAGGCATTAGCCTTTCCCGGGGAGGAGCATGAACCATACATTTCGGAGT
TTCTCCTACATCCGAAGTCCCGGGTATTACCCTTCCTTCTTGACACGTCC
GTTGGATCCGAGTGTCGCCCCTGACACAGCCGGCCAAAAAGCGTAACGAA
CGTCCCCAGCGCTTTTGTTTGCAAATCTGCGGTAAATCGCCGTGAAATGC
ACACATGGTGCTTGGACCATTTACCAAGCTGCGACAGGTACTGCTAACGG
ACTTCTGTGGGGCTGTCCCGGTTCTATGCCAATTTTCCCTATCCAGCCTG
ATATCCTAAACTTGAAACGCAGATTGGAAGACACGGGAGTGGCTCACCGC
GTATCAAGAGATAACTACCCGTCTCACGTTCGCCGCTTGTCGGTTACAAT
TCAGATGTGCCCCCGTATTTGCCCTCCGGCCACGAATGTCGGGGCTGAAG
CGGGTCTATGTCGCTCATAGTCCCAGATAGTTTATACGGGACTAGTGCTG
TTTAGATGACATTATATGGACATGGCTGTCCTCGAAACAGTTTCCATCCG
CCAGTGACTGACTCGACATGTCATCGAATGGGTTTTATGGAGTCATACTC
CAGCCGAATATCTCAAGTCGTACAACATCTTAAAGATTGCTGTAGTGTCT
TGGATGCTTGACAGTGGGTGAGTGCGTAATGGTCTCTAGCGCAACTCACT
AGATAGACCGATCAGCCTACCACTGAGCTGTCAGCGTGGTCTGTAGAATA
AGAATTTGTGTCGGAGACCCGAGAGGTATCATTTTTTCGGTCTCCATAGG
TCCATACCGTTGTCACAATGACCTTAGTTAACTTCTACTACTTCCCGGCG
CGCAAAGGAAATGTCGACCACACAGAAGTACCACCTGGACGATAGGGAAG
CGGCGGGGATGTCATCGCGTGGCACTACGAGGGCTGAGCTCCGCCGACGG
TCTGCGACCGATCTATAGCTTCTTAAACGTCCAAACCCAGTCTGGTAACA
GGTTTAGATCATACCATGAGACAAGTTGAGCCTGACACGGCGCCAACGTC
TTTTAACTCAATTAACGTGCTGTTCCGAGCAGAGGCCTTAACGTCAAACA
CATTCCACGTGATCCGCGCGAGTATTACTAGTGACACAAAGTGGCGCGTA
TAAGGCAGCATCATTCAGTCCTTTGAAGTTGGACACTGAGAAACAGTTTG
GAGCGTCAGGCATATCTGCTAACTCCGACCCGTCGTAATCTCGGTCGTAC
TGATAGCGATCAAAACCCGCGTACGCGTTGACAACCGACATTCCGCCCCG
ACGCTTTCATGGGCGTAAGTAAACTTCCGATACTATCGAACTATTACGCG
CGGCAAATCACTGCTAGAAGTTTGGTGAGCTAGTAGTATAGAACCAATTT
GGTCATCAACTTTGAAATATGCGGGCATTAAGCCCACGAGTCTATTTCCC
GCGCACCCACTCCGACAGGTCGACCACCTGAGTCTGACGAGAGAGCAGAT
ATAGTAGTCTGAAGAACATCATGAACTGAACTTGACGTCCAATTCCTATA
ACTGTTCAGAGGGGTATCTGAGTTTAATCGCACAGACCGACACAACACAA
CCGATAGTCGATTATAATAAACCCATGAATCTAAAGAGCCCATTGATCGT
AACAGCTGTCGCGCCACGCATTTCAAATGTGTAGACAGCTTGGTGTGAGT
GACGTCCTATTGACTTTCCATGGCCAGATGCCGAATGGCAAAAGTGGGTC
TCAAGTCGCTGGCTGTGGTGGTGAAGGCAGGAGTCGGGGAACGCATGAAA
ATACCAGAGTCCCTAATGGCATGACCATCAGTCTGGGGATAACTGAATTG
CGCAGGCCACGATGTGTTGGCCAATCTATTAAGTAAATGCCCCTCCTAAC
CTTCCCCCCGTATAGACTCAATTCTATTAGAGGCTCAATGCAGGTCCCTC
CTAGGGCCATTTACAAGATTGCCACTTCAGACCGGAGATATTGCGGCTCC
AAATTCGATTCACTACCGGGTCGCACAGGAGACGGATTTCTGGTAGTAGT
GGTTTCATGCAAGGGACTACCATATCTGCCTCACCCTAGCCGGCAAGTGC
TGCCCCCCAGGTGAGTCGCTTTTGTCAAGATCTCTTTTGATGATCCCCAA
GAATCTTTGGGGCACTTACAGACTGCTATGAGTCAAGGCGAACGGTTCAA
GTATAAAGTTTTTGATTTTGGGCCATCCGGGTTCTCTTTTCACTACGCTT
CTGAACGCTGCTCCACCGAATGATACATAAAAATCAACGCGTCAGCTTAG
CGGTCTATGCAGAGTCGTTTGCATATTGTCATCGTCTATATCAACCACAC
ATCGAGGGAGCATTTTAACTCATGCTGTCTCAGTGTTTATCTGCGGGATT
TCGGCAAAAATGCTTTATTCTCATGAGGCTCGCGTGAATCATCCTGTAAC
CTGCTGGCACCTTGCCGACTTCCATAAGCATTCGGTGTCAGTCTGACCGG
CTCTCTGGTGTATCGAACGTCTTCTGACCTGCGCCGGCTTCAAAAGATCT
ATGCTTTGTCAATTGACGAGACTGCCGAATGGACTTAAGCAAGGCTTTCG
CCCTTTCTCTTCGCCCCTTGCGTCTTTTCAATTGTACAAAGACCGTCTGT
CCGCCAAGACACCTCTAATTCCACCTTCTAAGTGGGGTGATGTACTGTTG
TTTACGAACGTATTCTGTTCCGAGAATTCGCTCCGGCCAGCTATAAATTT
CGGTAGTTAACCCCATGTTTGGCGACACGAGTCTACCTATCGACGGCAGT
TCGCGGGTAATATCGGGGAACTTTCTTCACCCCAACGGTGCAACACCTCG
TCTGAATCCTTGTCCTATCACTATACTCGAATAGATTTACTATCAATTCG
TTGAGGATCTCTTGTTATTGCTTAGGCAGTGCTGCTTAGGATGATGACAC
TTGCCCTCGCTTCTCGGTGTAAAACAGATGCATAAGTCACATCTCGGCGT
GCTTTCGGATCACCTTGGATACCAACACTGCTCAAACAAGGACCGACATG
CAAAGCCCCTAGAGTTCGTCTGACCTTCCTCCACCAGCTGATCATCTAGC
CTACGTTCGGGAGGGCCACCTTCTGTAATCCGGCAGACTCATCTTGCAGA
GTCGTTAGAGGTATCCTGCGTCGTGCGGTTTGTCCCGACGCGTATTTTCC
GATCACTACAAGTTCGATCGAACTACGGGTGGCCGGAGCAGAAAATGCAC
ACATGAACCAGTCGACGCTGACTGCGCGATACTGCTCGCATCAGTAGTCA
AGCAGTGCGACGAGCCAAGGGCAAAAGGGGATGGCGTAGGGAATATTTTG
GGTTTCGAGAGCTTCTCTGCCGTTAACCATAACAGTTTCGTTATATTGCA
CCAAGATGTAAAAGCTTGCGTTTGAGACGCAGGTATAGTCTTCCTGGTAC
AGGCTCGTGAGATGGGAACAATGCGAATGAGAACAGCTATTCTAGTGGTT
TGATCCACTGGGGGATGATCCGCTAGTGATATATTCTCATTCGAACAACG
GCTGAGACGCTCCTCCGAAGATCCGGTCCTCCACGCGTAATCGACTGGTA
CGTATTCTCGCGGGACTCATCACATATCTAAGCAGAGGCTCTCTCATACC
CGGGTATATGCGGCTTGCCCCTCAGCGCCGCACACTCCTTCGTATCTATA
CGCCACAGCCTACTAAACGATCAAAATTAGCCGACATGTGTCGGGGGGGT
TACACCCCTCGTGAGACTATCATAGAGGGATATTTCTCTAGCAGGCGGGT
CCGCACCTAGTTACTGTGGCATAACGCGTTTTGAAAGTATCAGTAGGTAT
TTAGGCCTTTGTCCTGACGGCCTTGGAGTAAAACATAGCCCTTTGGTAAG
ATTGCACGTGTAGCATGCGATTAGAAGGAGGCCTGTTCCACCACGCATCG
ACGTGCGTGTGCCGAGGGGCGTACGGCTTTATTAGCCACAAGAGCTCACT
TAGCTAAAGGCGCTCGCTGATGGAAATGGCCTGCATTCTTCGCGATACTG
CTTTATGCTCGACGTGATCGCCCGTCGTAACCTGTCAATTGATTAGATCG
TAACTCATCAATCAAAGAGTTTGTCTTGTGCGCCTGTGCTGTTGGGTGTG
GGACAAAAGATTGATGTACGGTAACGTATTGCGCGAGAATGGTGGACCTA
GCCGAGTACAATAATTATGTTCGGACTCTCACTTCCCGTTACTCCACGCA
CAGTGAGGATCATCATCACCCCACGGAGTCTAGACGCTGTCGATCTACAG
GGTATATTATACAAATATGCTGGGTTGGAGGGGCATACTACCTCACCGAC
CAGTCTGTGTTCAAAGACCGGTCCGATAGTGACTTCGAAACCATAGTCTC
CGACTTGTCGAATGTCGCCTAACGCAAAAGTATCGGCATGCGGACAAAAC
TGTCGTGCTACAATGACGCGACAGAACTGGTCTCCTGCATTCCGCAAGCC
AGCAAGATGTTAGGAAATTCTAATCTAAACCTTTCCGGGCGTAAGACGCC
TCGGGCTCTGACTAACACACCGTTTAATACTGAATCTAACCGCCCAATTT
TCCGTTTTTCCAACACTAAACAAGGCGGGGCAATGCTAGACCAAACGACA
CATTAGTGTTAGTGTTTTTCTCCGTGAAGGGACCAGGCTTCTAAAGATGG
TTTGTACGCCTCATCTAACCACCGTCAAGATCCAAACGGATCTTGGTTTC
ACGGTGTGTTACGAACGGAACACAGATAATCTGTTAACAAGACCGAGGAG
ATTACGATATCTCCAACAGGATCTCTCGCCATCCACTAGCCAACCTTAGT
GTGTTGATGCTCCCTATTCCAGCTACAACTTGTTCTGTCCCCCGAGAGCC
AGGTCAACGGCTGGAGTCCCCACATTAAATTTTAGTGAGGGACAGTTCGC
AGGGGAACGTGTTGCACCGTACAGGGGGCATCCTTCCTCACTTAAGGTCA
ATACCCGCCCATGTCTCGATGCTGACGTGCAGTGCCGAATCATGCGGGCT
AGATGCTCTGTTACAGCTGGGCCTGCCGGACAAAGAGATCGCCGAAATCT
TTTGTGTAGGCCAGATGATCAATCGCGAGACGTTGGCTAGCACCCGCAGA
AGATCACGATCTGTATTTTAAACCCATGCTACCTCGGAGCCTTATTTTCC
AGGCAATCCGCGGAGTTCTGTGTCATGGCGGTAATGTAGCCAAACAGGAA
GGTACAACTATACAATCCCCGCATTCGCGAGTTAAGGCGTCCACCAATAG
TACTTATTGTACACCGCTGCTCTCTCCTTCTCGGTGGGTACGCCCGGCCA
CGACCGCCGTAGACACCTCCTTAAATAGCTTTGCATTGCATACTCTTATC
AGCTGCGCCGTCAGTTCCACCTCCAATTGAACGTCCGCGCCCCACGGCTA
TGGTTGTTCGACCCGTCAAGCAGATAGAGACCCGCTGGCATTTGCCGCTT
GTCCCGTTGGTTTTCTAGACATGCAATCAAGACTCGTAGCAAGAGTCGGA
GAATGACCGAATAGCCACCGATCGCGCGCAAGGATATTAGCGGACCAATA
GGGGAGCTCATTGTAGGCACTAGTGTATTGTGTGCGTCTTCAATCTCGAA
GGTTTATGAGGTGCAAAGCAGCATGGGTGGAGGCATGGTCAGCCGTTCGC
TCTGAGCAGAATCTACTAGGTAGATAAAGGACCATATTTTCGCCACTTTG
TACCGTTTTCACACAAAGATTTGCCTTTGAGCATACCAAGGTTAAAGGCC
TACCCCAACCGTACAGGTTCCGGAATGACTCCGTTCGAACATGACCACTC
ATCGACTTTTAAGGTGGGCATCATTTATGCCCTTCTGTCCTACAAGCGAG
GAAGCCACTTCGGTGCCATTTCCGCGATGTCTACCCGTTCGAGAATCGAA
GAAAAATCGCTTTTAGCTAAAAGCACTGTCCGCGGTGGAACAGTCGTTAG
AGGTCTTTGTAGCGACTTCTGAGTGACTCGTCCTCAGTAGATCAGGACTG
GACCCGCGGAACTCGGTCGCGTTCACGCCCTCCCTTAGTAACTTGCAGGC
TGAGCAGGATAATGATTTAGGACTTACCACTGATCAGAATGACGGGCGAT
TGGACTATGAGCCTACGGTTAAAGTCAGGAGACTCCGGTTGACCCAACGG
ACTTGGAATACCCGAGGTAGTTATCTACTAAGGGTGTTACGGTATCGATG
ACTACATTGGTGGCTGTTTCATTTTAAGCGACCAATCACAGCGCTGTTCC
TCAGCCTCACGCGATGGGGCCAGTGCTTGCGAGGTTCGTATCAATCAGGG
TGGTAAGTCTACCTTTAGCAAACCACTGTTCTACCTATGTGTGCGGGCGG
TCGCAAACCGATAATAGGCCTTGTCGGTGATCGTTTTAAACTCCCTTGGG
TCTTTACGCTAAAATTCTACTCCAGACATGCGTGAAACGGTCCCGGCTTG
GAGACACGTCACGTATAACCCACACTGCATAGTGTTGAGAACCATGACGG
TAGTTTCTACTGTGGCGAGAGGCGCCCTAGACCCCGGCAATAACATTATA
AGAGCTAGACTTTTGAATTGGTCTACGTGTGTAAGTTTGTGACCTCAAAT
GTGCAGTAAATGCACAACGCGCCACAAGTGTTCATCCTACCGCGCCAGGC
GACTAATCGCGAGTGTCTTTCGTGCGTCTTACTGTCTTCTCTTGTTTCCT
ATCAGGAATCAGATTAGTTTCGTCCGGTCCTCGTGAGACGCACTGCAAGT
CCTTTCGGCAGGAAGTTGCGTCCGAAACCGAAGCATGATGGCTTGGTAAG
GGGCGAGCTTCTAATATGTGTCAGGGTAGATCTGTGTGTCAGTCGGTCTG
AAAGCTTTCGGTTTGCACCGCTCGGAATTAGTAGCTGAGCCTAAGCTAGT
AACAGCAAATCACGAAAGTGGCTAATTTAATATTATGCGGAATACATACC
GCTAAGCATCAAAGTACTCTACCAGTACCATCAGCCCCAGTCAGAACTGT
TGAACATTAGCGCGTGTGACTAAATTAATCTGCGACACGGGGATCACACG
CATGTACAGGGCGTATGCTAGTATCGAACCGCTGTTGACCCAATTGAGCC
TAGTGCCAGAAGTAGTGGCGTAGGTCACTGAAGGCGTATAGGCGTAATCC
TCCGTAAAGCCCCGGATATTCGGCCCTGCAAGGACTGTTGTCCTCAAATT
CCGGACACTCCTGTCGGACCGTGATAGCCATGGGTCAATAAGTACACGTA
TGGGAATGAGTGCGGACGCCACAGATTGATGGGACCCCACACGTGTACGT
GTGCGTTGTCAGTGCGTCCAACACTTTGATATGGGATACTAATCACCCTC
TAGGTAATTATCGCTGATGGAAGTAGAAAAGTTTGCCAATTGTGACACCA
CTAGTGGTTATCCGACGGCGCGGTAATCACTAAAGCCAAGTCTACGTCAC
GGGTTGTCTGGCCACGTGCTCAATCAGTCAGGGTGAGTGGTGCGGTTGGC
AACGCCAGTAACGGGATTTTCCACCTAGAGTGGGGATTTCACGGACCTTA
TGTGGCCGGGTTCGCCATTGGACGGATAAGGATCCGGGACTAAGCGCTGA
TCGGAAGACAGATCCTACTGTGTGGGTCCGCCTGAAGGAGAAAACACGGC
GAAGTGCCCTAGTGCGGGCCGACAGTGGTCTGGGTTGGAGCTTTGGCATA
ATTCGGGATGCAGGGAAGACCATAATCCCTTGGAACGGAGCTACAACTAG
GGAAGTCCCGCTTTCTCCTGGTCTAGGTTTCTCGGAGATGGAGGAATTCC
GATGTGGCGACGATGACTTCCGCCCAACAAGGCTTACCTACGCCCTAGAA
AGTACGCATTTAGCAGGGCTTCAGCCATGCCTAGGCCATTTGAGGACCTC
TAAACACGCACTGTACACTGGGCTCCTCTATGTGCCAAGGGTAGCGTCTA
CGGTAAGCTGTAGCTTCTCGATCCCAAAAGACGCATCACAATCCAGTTCA
CTGGCTTGTGTGGCGCGAGAGAGATAAATTGCCAAAAACACCGATTTCCG
ACATACTGGTCTTGCAAGAGGGGCTTTGGGTGAATTTGCGATTGCTCCCC
ACAGAGCTATTTCGGTCTTGAACCTGGGAGCACCATGGGATATCCAGGCA
TCCCAAGACCGAAGCATGCGCAGTTCAGATACGATGTGCGTGACCCAGTT
AGCAGTGACTCACTAACAGATTACCGAGGCACTTGTGAACGCATAGTGGC
CGACGATCATGATGTGTAAATGTCTGCTCGAACGGCCCAGCTTGATATGC
ACGGCACAATGTTAAACGATCGGTGTCATGATTAGCGATCTTAATCTTGG
GGCACCACTACGTGCGGCTAAGCCGGAGCTTCACTATCCCTTGTGTGGCA
CTGATCACTACTCGTCTTCCCCCCGTGTATTAGCAAACCGACCCGCATAC
AGAAAGTATAAAAGCAGTAACGCCTCATACTGTGGGGCGTAGCTCACTTG
TGTTTGATCGATTTAGATATATGTGTGACAGCACCGCAACTTCCGCCCAC
CAAGCTTGTAAAAGCGAGAAAGCCATGATGATGGCAGAGGGTTAACGTCT
GCGCATTAGGCGTATTCGGTAAGGGATATATCCCGTTGGTACGAAGTTGC
GAGGGTTTACATGGTCAAAACGCGTTGACGGGGCAGGGTAATGTTCAAGT
TCGTCGTGCGCCGGAATAGAGATAGCCCGCAGCTGAGCTCAATCATAAGT
CCAGCTTCTCACAATTCTGTGAAGAGCCTGTCTTGCACGCGATGGCGGCG
AAAGTAGGCGGACCGCTCTGAAGGTATTATTACGCCAGCTGACAGAAAAA
AGAGATTTTAGATCGAAAGGTTGCCACCGTTAGCGTTCCCGCTTTACCTT
ACTTTTCGCGAGTGACCCACTATTCAAGTCCTGCAATGAGGAGGACGAGG
CCTCAGTCGGAGTTAAATCCGAATTTGTCCAGATGAGTTGGCGGTGTTTT
TTCAGTATGGTCAATGTCAGTAGCCTTCAGCAGCTAGGATGGCAATAGAT
AAATGAGATAACGAGCAGTACAATCCCGTCCCGGCTTTGAAGCGGCTAAA
TCTTAGAGATGGGAACAACTTTTGCTGTAGAAGGATCTGATGGAGATAGC
AGTTGGAAGACACGGCCGCAGCGGAGCGAGCCGCCCCAGACGAATAAACT
TTGCTGAATCGTCACGCCGAATTCGCCATCGTGGCGACCAAGCTAACATT
GTGTATCTGAGGAACACTTTCAAATGTGAAGTCATCCTTACTTTGATACA
CGTCTAGGGCGTAGCCGCCGCTATGGTTTGATTGAGCACCAACCTAAGTG
CGGAGGGGCAGGTACAGAAAGTGCGTTAAGGTCCGGTCGGTATAGTCCTA
TGCATCTTGGCTTTAATACACTCAACACAAATGAATACGTGTGCGGACCA
GTGTCTTTTGCCGGCATAGATAGAAGTTTACAGAGCAAGTGTGAAGATCA
TTTGGAGGACCCTTTGTAGACTGCGAAAGTCGTTGATACCAGAGCCACCT
TATTGGTTGTGCGCGTCTCGCTGACACTACACCAGCCGTCGGAGTGACGA
CCGGCAACGCATAACGCCTAGACGTGTTCTTTTCTGGTCTGAAAAAAGGG
TGTTTGTTGCGCTGATCACTCGTCAGGCCTTGTATAGATCAGAACGGTTT
CCTAGACCGAGCACTGGCAAGACGATCCACGGTAAAATTCGGCGAACGTC
TTTGCGCGTTAAGCATTGAGCGGACAACACCTCGCTTATGGGCAGGTGCC
ATGGCGTACAGATAAAACCGACCGGACGCGCCAAGTATTGGCAGGGTGAC
GCACCAGAGAATCTCGTGAGGTGGCGTTGGTAACTCAACTTCCGTAGAGA
ATTTATTTCTCTGTCTCCGCTTTCAAGGTCGTTGTAGAGATATCACCCAG
ACACCAAGGCATTTTAATTGTGCGCTAGCGAACGGGTCGACATTCGCAAA
TGCCGGCGACGACGAGAACGCTGGCACGTTTCTGCCTCTGGCCACAGTGA
CAGTTGGATACCCATTTCAATTCAGACTTCGTTTAGACCAGTTAAGTTCC
GGCTACATGGCTCGTAAATGTGAGCATGGCGAACGATACTCAGATTAGGT
AGGTTAATCCCCTGGCGGTGATCGTGGCTAGTGTATATTCTCATTCGAAC
AACGGGTGAGCCGCCGATCGAGAGATCCGTGTCCTCATCGCGTAATCGCC
TGTACGTATTTCGCGGGACTACATAAGGACAGATCTTAAGCAGAGGGCTG
TCTCACCCGTGTCCTCGGCTTTGCCCCACTCAGCCTCACACTCCTTCGAT
ACTATTGCCACGCCTCTGTGGTAATTTCGGCCCCCGCGCCTCCTTAACTG
GGCTTGGCACATTGACCGCATCCCCCCAATTTGGGATATCGGGCTAGCCC
ACGGATAGTGAACCTAGAGTACTTGATTTCGTTGAAAGTTTCGTACATCA
TCCCCGGGGTCTGAGAACGTGAATTGAGGCTAGGCCCGCCGGGTCCGCAG
TCCACAATTCGGTCTGAGGGCGTATTACTAGGAGCATCAGCTAAACTGCG
AAGGCCTGATTAAGCCCTATTTAGTCGCCGTACATTCGATCTCTCAACCA
ACCAAGCGTAACCTGGGGAGCTACACGACCAAACATAAGGCGCGGGTCTC
CGCGGATTTCGACTACTGATACTCGGAACTATCCCCGAAATCCTCCCTAC
GTTCTGCAGGATAGACAGCTACATAACTGAACAGCAGCGCTAAAGTTTTC
AGGGACGTGTAGCAGCACTTGACCCGCGTTTCACCATGGGGTATACACCC
TACGTACCTTCCAATGGTGTCCATGATCAGATGATATCGCCCTAGGAGAA
CTTCCCGCTTGCGGTTTTAGCTTGTAACAACATCCGGCGTTCTCGTATTC
CACGACCTGCAAACAAGGAAGCAGTGGCAGACGCGGACTGTTCCAGTGTT
CGTCGTGAACATTACAGGATGTGACCTCTTAAACATTGTTTACTTCCCTA
ATATCCAACTGCATCTAGGCCACAAGTGATTAACCTGGACTATGAGAAAT
TATTGTTAGGCTGCTTCCTGTATCCTTAACAGATATAATGGTAACCAAAA
GCATTAGAAGCGAGACTATGTTCCAGAGACAGCGATTGGATAGGGATTGC
CCTGAATTGAAGTAGTATGGGCTATTGACAAGTAGGGACTCAGTCTATAT
GCGCATTTAAAAAGACCGACTTGTATGCTACACGGTTGAAAACATAACAA
GAGGTTTCTCTGATCACATTCTGAAATTGCGGTTGTGGGTCACCAAGGTT
GGCACGTATTGGATATCCCAAAAGATCACTGGCCTTTTTCTCGGACCTGT
GAGCGTTATCTCAATTCGAGGCCTTTTCAAGCGGAGAGCCAGAGTCCCAG
TACCTCTACTCAGTATCGGCCAATGGTGCGCAGTCCGCGTGTTCGCTACT
CAAAGTATTGTAGTTCCTCATGGAGGCGTGGGCCGACCGTCCAATATCTC
ATAAAATGTAGGGTGTGCTAACGGCTCCCCGGAGGTTAGGCCTACCTTCT
GAACTACGGGCCAGCATGGTATGTTAAAGCGTGCCTTTTAGTGGACGACG
TTGAGAGTCCTAACGCTACGCTCGGAGGACGTGTGAAAATCCCCTCTATT
ACTACATAAATTGCGGTGTCGCCTAACTATAACTACCGTCCGCCTCACGG
ACAGTGTGAACTATGCCTAACTTCGCCCTCGAGACAGTGAGACTTAGTTT
CCTCTGCCCTTTACCGAATTTCGTCAATCTGAGGATAGTGTTGGAGGTCT
CTAGACCCCTAAATTATTGGTTATAACGTCTCAACCCGCGCTGTGATCGA
CCCTACCATGAAAATCTACGGCTCACGACAATTGCTCTTTTGTGACCGCA
GATAGTCTTACTTGATCCTTTGCACATCCCATGAAACGACCTTGTCGTAC
AAGCCACATTGACAAGTTCCAGTGGAAATCCTAAAGGTGCTAAGAGGTTT
TGGGGAGACCACTCAATACCTACCTAGGATTGGGGTCTGCGATGACATCG
GTGGCCGGGAGAAACCTTCGCCGCCTAAATCTGCGCGTCCTCCGGTCAAA
GGCGCCTGGTTATCAACTCCCGCCGTGGTATCGAATATATAAGAGTCGCC
ATGCAAGTATCTTAATAAGGTGGTCAGCTAGTACCCTATGGCATCAATGC
GCTGATGGCCAATTCCTAGCGCTCGAACTCTTAGCGATGAGATTTGCTAA
CGTCGCCACTTTCCTGGCATAGTTGAAGGACGAGTAAGCCCGGCTTGAGT
GGCACTCGCTCTGGAATTGCATGCAAGCGGCACTTTCATTAAACGGTAAC
GGAGGCGAAGGCTGCTTTATAGACCACGATACTACTTGTATGAAACTGTG
ATCTGTCGCGTGGTTTCCCTGATATCTTCCTCGGGCATCTGCGATAAGCC
GCATCAAAGTGATTCCGACTCACTAGCGGGACCGATTCCACACCCAGTGC
TGAGTCGACACGGGACAACCGGCTCGTGATCTACTTCAGGCCTAGGATAA
AATGGCTGGGCTGGCCCCTGCAGGGGGATTGGGGTAGGCAGATTGGAGTG
CAACTAGATTTTGGTGTAAAGATAGCTAAGGTCTGCACCCATTAGGATGA
GGGTAGCTTAGTTGGCGTCGTCAAGATACCAGATCAGGAATACATCGGTA
TAGTATTGTCATTGTCACCCGCAACCAGTTCGAAATCATAGTAGCACACA
ACCGCAAAGGGAAGTAGATGCCCAAACTCCCAAGGACGTCCTTCGACGGG
GGTGGGCAGCTCATAGTCCTGGTACGGTTCCTTAGAGTCTAAACCAGACC
CAGAGTCAGTTCAGCGTCTGCGTGTCAGTGCCTAAGTGGGAGCCATTTCG
CCAGGGTTTCACTGCTAAGGCCTCAGGTCCCATAGTCAAGATAATGCTCT
ACCCAAGCCGTTCTTAGGTAAGCTGCCGACCAAGTAAGAACCACGTCACG
CCGGTTCAAGGGCTGTAATGATCCTCTCATCACGTGCGGAGAAGGCAATG
TAGCCTAAGTCCGTCAGGACTCAGTCTGCCCAACTGTGAATATTCTTGAG
AGTGCGAGTTATAATTCAGATGCGAGTTAGAGTGAAAGTGGGCTGTTGTC
TATAGAGAGCTAAAACGGCCACCTTAAGTTCGGTGCAGTAAATCTCAATG
CGACGAGCGCGGTTGTGAATGCTGGCACCCTCCTCCAGAAGCCCGGGTTC
TGTTTATTATAGACGATTAATGCTTTTCGAGCAGGCGGTTAGAATAAACT
TTATTGGGTCCAAAAAAACAGTTCGGCCTATCCGGCAACCCCAAGGGTTA
TCCAACAACATACTGACGAACTGCTCAATCGGGCCTGGTTCGAAGTTTGT
AGCTCTGATATATCTGCGCTGAGTTCAACCTAGTGCGCCGTGCAGTGACA
CTCACGACTTTACGAAGGGAGCTGGTTCTTAAACCTTACTCGCGCCTGCG
TGATTACGACTTGATACTTTCTTTTGATCGGGCGCGGTAATGCTAGTATC
ACCCGCGGACATCTTAGCGTTCTGGCTGGTGGACTCAAAGGAGCGAAGAC
CACACGGGAAGCATCTTCCCAACGCGCCACGGTTAGCGAGCGGGCGCACC
GCTTTCAAACCAGTGGAGCCAAACGTGGCTTGCTCGGAAGTGTGCGGGCT
CTTACGCACGGACACATCGCGTCATTGGCAAACTATTCACCTCCGTAGGT
CCGGCGGAGGCGGCCAGCCTCGGCTCTAGCTTAAGTCGACTCTAGCCAAC
GGTCTTCGATAACCGTCTGAGTTTCCCTGTGCATACCACATATCGTTAAA
TTGTTTGTGCAAGTCCAGTATCCCCTTGTATAGTTTCATAGTGGAAGTTG
TATGTTGAAATGAGACCTCGCACTCCCGAGTTGCGTAATGATTTAACGCG
GACATAGAAAGACGATTGTCCATCAGCGTGGGCTGCGGTGATTGGCCTCT
AACGCTGTCCAGCACGCGGGATCTTAGCCACAATGAGTGTGGGTAGTATC
TTCATTGTGAACATTTTTTGCGGACCCTTTCAACCGGAACACGGACTTCC
CGTGCCGTGTGAGCACCCATGAGCCGCACGATAGGGCTTATTTGTGACTC
TATTGTCACGGGGTGTTGTTATTTCCTTTCGCAGACTATCAATGAATCCC
CGATGGGGGACTGGCCTAAATGAGTTCAGCCGCGGGAGAAAGGGCGTCCA
CAGGGTCATTCTCGTTCATCCGCGGCCCGTTCAACCTGGATAGCCGGGCT
AGGCCGGTTTTCTCGTTGAGGATCATCTAAGTACCCTGTATTCATGACTG
TCCCAATCCTTTACAAGATCAAGGAGCAAAACAATTCAGCCTGGCTGAGG
TGTTGTGTAGGTCGAAAAATTATTTTCCATAGTCTACAGAGGTACTCAGG
TACAATGGATGGGCCGGTCGCAGTCCGCCTGTAGACAGAAGAGCGATCCA
CTCTCGATAACCACAACGGCTAGTATTTCCCAATACCGAAACGTGAACTT
GGGGGGATCAACGTGAGCGAATATGTAGGGCGAGGAGCTAAAGGCATTGC
AGCCCATGGTCGCGCCGCCACTCCGGTGACCGAGGCGTGAAGAAGTGGGA
ATGAGAGGCAGCTTATGCACTTCTGGGACTCTCCCGGGAATGCCGCGCAA
GTGTATCTATGTCAACTGGTACGATTGCTGTCTGCAAACACCAATGTCTC
CCAAAGATAAAGGCGGGTTAAAGCGACTGGCAGGATCGGCAATACTGGAG
ATCTGACCGACAGGGGCTCTCGTTTCCCGAAGAACGGCGGCTAGACCTCC
GGACGATGTAAAGGTAACTACGACATCCTTCACAGAATCCATTATATCCT
CGATGAAATTGCCTCGGCACAAATATGTCAGCTGCACTGGCTGCTCCTGA
TATTCTCCCACCCGAAATTGCCATCGCAGGTCTCTACAAGACTCCTGTGT
GATCTAAAAGGCCAAGCAATCAGCAGTAGAGGCCAGATCCTGTGCTTATG
GGGATGCACGGTGGACCCGTTAAACCACACACCGAGAGCCGGACCGGAAC
TACTCCGAATATGGGTATCCGCGAAGCGAACCACGTGCGGGGCAAGGCGC
TTCCAGTGCTGCCTCGTAGTCTTGACATGTCGTGTTTTTTGCGTAGTCAC
AAATATTAGTTAAATTGATACCCCTGCGCCACGTCTACCCAAGGGGATTC
GAATGCCGGATGTCCGCATAGAGAGAATCCTGGCCATCCACCCAAACAAC
ACTAACAACGATTATCAAACCACAAAGAGAAATCGCACTCCGCAATATTA
CGCTGGCGGAAATTAAACCCTAGAAAGGTTAAACCAAGACGTCGAGCCAA
GCGTATTTGGGCAACACCGAGGCCGGCTTACGGCTTGAATGCACCTCTAC
CGACAGTGTCAATAGCGCAGCGCATGACCGCCGCATTCTGCGTAGTGACT
TACACAAGATTAGTGACCCTTGATCATAAATAACAGCCTCGATTCTGCTT
TCGCTTGTAGGTTGTGCAACCGATGTTAGCCTGTAGCAAACGGAATTGGC
TTCTGGTGTCGACGTTATGCGGCAATACTTGGATAGCCATTGCTTTGGAA
TTATCTGATCGGTGTCCATTGCATTTCCGAGAGCTCAGCGCCCGCTGATC
GGGCATTGCCTAGACTGTGGGCTGCTCAATGCTTAATCGATTCGAGTCCT
GCCGCGACCCGGCGTCGTTTCAATCTATATCCGTCCCGTGGTTGCCGGTG
TTACCCAATCACCCTTTAATAACAATAGGGCCGACGAAGATTTTTATTGA
GGAGTCTCCCATAATAACGCAAAATCCACTCGCTGATTCGGATCCTACAC
ATGTCGGGATACTGCCGGCCTTGGCGGCGGAGATCCGCGTATGTGTGTGC
CACCGGACTCACTGCGATGGTTCTATCACCGTAGACAGAGCGCTTGATCC
GCTAGGAACCCAGGGGCAAATAACCTCAACTCAGTTCCGGGTCGGAAGGC
CACGGTCGAACTACCGGCTCCCCCAACACCCCAAGGCTACCTCCTTGTGC
CGTGCCCACTAGGAGACGTAGAGCACTGACAATATGCTGCTTAAGGGGCC
CGTGATCGGTGGTCTAACCTTCGAAACGCGGTCACAAGCCGACAACTACG
AAGGTACTCTATCCCGTCGTCGCTAAACTGCTGTCCCTGGAACAGTGAGC
GTATCCCCTGGCGCACTCAACTTCTACGACTTGTCTGACAGTGTTTACTG
CTATCGTAAATGCAGCCTCGAAGCGTCATCTCCCGCCCGCACCATCGGTT
CGAACCAAACGTTGATTAGGATATACTTTCCCTCAGCCTCCATGGGGCGA
GTCTTTATCCGTACGACTCGGGCCAGGCCTTGTACTAATAGGGCTCATTC
CTACTGGTGTTGCAACAAACGGTTCCTAAGCGCTAGCCCACTGCAGTGGG
GCGACCCACGAAATAGCACCATTCCAAATCGTTATAGCGTGTCGGCTTTA
GAGCTAGCTTACTCTATGCCGCGGGTCAGCCTTAGATTTGGGCCTTGCGG
ATAACGGCTGCCTCTACCGTCTATCGACGCCTGTGACGCCTTAGGTGCCA
CGCCTGCGGTTTCAGACTGTACGTGCCCTCCAAACTCCCACTACGACACC
AATAAGAAAGCCCCACCCGTATAGAGGACGTGCCTAGATTCGGCATGTCA
AGAGACTAAGTAGCATGTGCTCGATGTAAACTTCTACCTTATCCAACGTA
GTTCAGGGGTAATTTTCCCCATACGGGCCGCGCGAGCCCACGTCTATTGC
GGGCAGACTGGACATTAGCGATCACATCACTCGGACTACATTTCATTTAA
CTAGCTCAGGAGAAATACTTGGAATTTCGACATGTAGAGGAGTGGAGTTC
TCCTTACTTTCTAATTGATCTGGGCCATTACAGAGGGGCGTGATCTGTGA
ATGTGTAACTTGTCCCGAGATCGTTTGTGGTCATTCTACGGGGTAGCTCC
GCCCGTGAGGTCCTGAGACGGGGGTGGTCTAACTCAAGTGCACGTCAATA
ACGCCTCATGTTCTCTCAGGTATTCTTGGCGGAGATCATAAGTACCCGCG
ATTTTGAACAGCTATAGTTTTCCAAGTATTATGGGTGTAGCCTTACGAGA
CTCGCTCTGCAACATACACTTCACGCTCCATTCTTTCTAGCGATAACCCA
CTTTGAGTCTTCCCCGAGGCATATGTGTTATGGACTGTTGTGCTAGTGAC
TTCTCCCAGATCCCTCCTCAACGATATTCGAAGATCTCGGTTACTGATCC
GCATGCTGAGGCCACATTCCGAAATTCCCCCGCGTTCTTCGGTCTACCTG
AATCGCACGTTAAACAATGTCTCTTCCCACGTGCTCTAATGCTAGTGCTG
TGTTATGACGGCTAACCCGGGGCCCCCCGGCTATCACGTACGGCAACTCA
TTCCGCGGGGAGCTTTTAATGAACGGATCAGGGACGAGTTCCTACCGTCA
AGGAACCCGCTACGTCCTTAAGTGTCGTCAAATCCCCGACCCTGCACTAG
ATTGATCAAGTCCTGAACAGGTATGGGAAGATAAACGGGTATAGGGCTTC
ATGGAATTTTCTAGCTTGGGCCAAGATCACGCCGGATAACCGTCCCACTC
GGCTTACCAACTCTCGATATTACCGTACGTAAAAATGGAAATACTTCCGT
AAATAAAATTCGACCGATGGGTCCTCGGCGTGCTTGTTACGGTAAAGGCC
GGAAAGATCGATCATGCCCTGCCTCGTTGAAATCGTGCTAATCTGCGGCA
GCTGGGCACTCTGAAGTGTTTTGGACCGACCCTAAAAAGGTGCTATTGCG
GTTCGCTTAAGGTCCAAACATCGCTTCGCTAGGATCGTGATACGATCCAG
ATCCTCAAGTCACTTTAGTATTCCTTAATGAAGTTGTATACAACAGATTA
ACTGAGTATATTCCAGAGACAACTAATTCTTGAGGACATCCATTGGAAGA
ATGGGATTGTTAGGCAAATCCGTTGGCCGCCGAGTCCTTTGCGTACTAAT
TTGGCTTACCCGATTGGGGTGGAACTGAAGAGCTTTTGCCCACCTCCTGC
GGCCACTTGACAGCCGAGCCTGCCAGATCCGGTTACGGGTAAGCGAGGAT
TATAACCCGATTACACTCTCACAGATTCGGGTGTTCCTACCCGTGAAAAC
GATGCTTACGTGCCTCACCTCCTTTTCGCTGGGAAGTAATTTAGGCCGCG
GTACCCTACTCAGCGTTTGCGTAATCGTTTGGTTTGCGTCCAAGCCCAAT
CACAGTTATACAGACGGCATTGTTGCCATTGATGGGGGGAGAGTCCCGAC
TCCACACCCTGGCGGAGTGCCAACAGAGAGCACACATCAGTACCCTTAGT
ATATGTATAAGAGCTACCTTTATGGATGCGGGAGAAGATCAAGAACTTAG
TTACCTCCGCTGGTTAATCTAATGGAGATGAAAAGCCTTGCGATCCGACG
GAAGGACAATAGAAGGGCTACATGTAAACATGATTAATTGATCTACCTGC
TTCCCTCGTGCTCCCTATGGTTGCGTTGGAAGCACGGCGTTCTAACCAGA
CCGAACTGCCAGACAAGCTCGCGGAATGTGATTGCGCTACGTTGAGATCC
GTCTCGTCGGCTTCACGATTCTTTCTTGATAATACTTATATCGTAGTCTT
ATGGGGCCCGAGGCACAGAGTCCCAGAACCTTATTTTTAATAACTTAATA
TGATGAGTTATCGACAGGTGCAGACCTCTCGCTCTCACCATGCGTCCCCT
CAGGGCCATTACCACAGTGGAGGGACGGCCCGGTCCTAGTTGTACTGACT
TAGCTCGCCTCAGGGACAGACTGCGGCGGCCCTTTATATTCGGTTATAGC
ACTGAAAGCGCCTACTTATCAAAGTAGACAGCGACTGCTGGCTAGGTATG
CAATCAATACCGTGACGTGGGTACTTACCGCAGCGGTTTATCCACTGGTG
CCCAACGAGCCTTTCTTCATACCCATTCATTCATGATACCTCTAGTCACT
GGCACGCGAGTTCCTCTCAACGTTCGATCCGCCTAGACTAGAAGTGCGAA
AGATCGAGTGTGGTGTTGATCTGGTGAATCCTTGGCACCGTTCCTTGGTA
GTGTGTCAGAGCTGTTACATCTGAACACCTGGGTCGCGCTAGAAGAGGAT
CGAATTTCCGTGCAAATGACATGAACGACAGAAGGGACGCGACATAAGCC
TCAGGCCAATGCAGGTGTCGTGGTTCGCCAACAAAGGGGAAAAATTTTAA
ATACGCAGGTCTATTCCAAAAGCTGATACAGTCTTTCTCGCTGCGAGAAC
CTAGCTACGAATTTCCCTGTATACCGCTGCTAGAACAGTCAGAGCGGTCG
ACTCCTCTCGCTCTTTCCTACGCTTGATTAGCAGCCCGAGAGACGCGCCT
CCGAAGGACAGGATAGCCTATTGGTACATCGCAAGTTTCATGGTAAGAGA
ACTGAAGACTGTAAGAGCGCAGACTATTTGTCCGACTTGATGTCGTTTTT
TATGCTAGGACCGTCCCGGCGAGCGATGCTAAGAGATAGTAATTTGTCTA
CCCGGGGACTGCCCACTGGACAAACTGCTATGTTGGCGCCCAGGTGCCGA
CGTACTATAGATCGAATGTGGATATGTAACTTTAAAAGATCTAGTGAAAG
TGCGGAAATACTCCAGGCGATTGTAGTAAACCCTTCCCAGCATAGGATCT
CCAGAATCGTGTCCTAGTCGCTCCCGCCATTCGGTTACTTCAGTTGTGTT
AAGTAAGCGAAGTATGGCCTCAACCCAAAAATGCCGTCGTAGGACCAACT
TTGATAATGGCAAGAGTGTCCTTCTCCTCCTTTCGTCCGAAGATTTGTTG
ATATTGCACCGTGGAACACGTCTGGGCAATGTAAACGGAGAGCCTGTCTG
GGCTGCAGGGTTTGGAGTCGCCAACCAGCTTTGGGGGAAGCATCGTGAGA
GGGGAGCAGACCCTCCCAAACAAACCTGTAAAAGTGGCGGCTTGCTTACT
TCAGTGGGATGCATATCGCTGGCATACTGGGGCTAAAGCACCGGTTATGC
TTTTCACGGCTATGGCTGTTGTCGACGTAACGTAGTTGTCCCAGGTATTC
TGCCTCAGGCTGTGACTCGTGAAGCTACCTGAAATCCTATTCCTAGCATG
CTTGGAATTCATCGTGTGAACGGCAATTGAGTAGTTGCTCAATTGATTAC
GTACCGACCTGAATCCGACTGTTACCAAAATGGTTACGGATTCGGCGACA
ACCTCTACAATTACTGTGCTTTATTATGCAAGACCTTCCGAGAACAGATG
GAACCATAATCAGATCACCCTTCAAGTTCTAGAGACTTTGTTTGTGGCGC
CTCCCTGCGTTTCCCCCGGATTTTATGCCTCCGAAGATGTCCGCCTTTGT
TTTCCTATACCTCGTGCAATTAAAGATCCGAACACACGTACAAACCGAAC
AGCTCCTTAAATATAGAGTAAAGGGACTCTACCCACGTCAAAAGCCCTTG
AAATTCAATCGCCCGAAATGGTTCAATGTCCGGCTCCCTTCCCCACCCAG
GCCTCCCGGAAGCCCGGATTTACTGCGCCGTAGATGACTCATCTGATGCA
GGACATTTCGATGACTAACTGATACACATTTTGAGCCGGGAACTGTCCTA
GAACGCAGTCTAATCCGCGCGCATATCACTAAAACGCTCCACCTCCAGTT
AATATAGATTTTTAAAAGCACGAGCCACACAGGCGTTCCCAGAACCGGAT
CTGGAGCTTAGAGGGTTCGATACCTTTACGCCATATATTATAAACGGCTG
CTGCGCCAGGAAGCGGTCGTTCGAGCCCGAAGGCTATATAGATAGAAAAG
AGTAAAGCTAGTACGCCCCCTGGGTCACTCGTAGATCGGATCTATAAAGG
ACTTGCTAGTAGTGTCAGTTAATAAGTGATCTCCCGACCATCTGACGGTT
CGTTGTTGCGCAGCGGTTAATCCATCCTAAAGCGTAAGGCTGCGGCTAAG
TTAAAAAGGCCAGTCCGATAGTCATCTCCCAGAAAACGTTTCCGTGTAAA
TCCACATGGACCTGGCTACTTCAAACCAGATAAACGTGATCATTGTGCAG
AGAATCGTGCGTAGACTTAACATGCCCAAATTACTGGAGTCAAAAAAACG
ATCACCCTTGGGAACCAGTCCTTACTGAGTATGTTATGCTACGTAGTGGT
TCATCCGTAGTGCAAAACTGTTGACAGTATTACATTGGAAGTACAACACT
TCGTTGCCGAACGACCTTTCGCAGCTATTAGGATGCGCTGAAGCGAACAC
TAAGTCGCGACCTCTCCTGCGGTTGGGATGAACGGGAGTCCAGGCGTCCT
CTGTAGGTGGCAAGATCCGCGTACACATGCGGTTTCAAGGCAGTTTATTT
GGCGTCGCAATTCTCCACTGGGCGACTAAGGGTAATGGAATCTCTGTAGT
TGTTAGGCGCGCGATAGCTGAGACTTGTCCCTGTGCCGCCTCGGTTACAG
CCGGTTACAAGTGGAGTCCTTTTACCTTACGTATGCTAGATTCGACTCAG
AGAGTGTGACGGTACCTAGCCCATGGCTGTTGGAACGGGTACTCTAAAGT
GGATTGGCATAGTCACAAAGGTTAGTTTTCTTCGGGGACAACACTTTTAC
ACCTGGAATCGTTGCCGTGCTAAAGGGGACCTAATGAAATACCTAGCCAG
TAGAGGTACGTTATGATGAGCTGTCCGTGCGAGACGCAAATTCTGACGGG
AGCGCACTGTTTCGGTTGATAAGCTGGCTTCCACGGGAACAGTCAGCGTT
CCCTAGGCGCTCAACTTCACGACGCTGACAGTGTTTCACATGCTATCGTA
GTGAGCCTCGAACGTATCGTCCCCGAACGCACCTCGGTCCGACCAACGGT
TACCCCGGATATACTTTCCCCAAGCCTCCACCAGGCGGTCGTTTTCGAAC
GACCGGCAGGCCTTGTACTAATCAGGGCGCATTCTCCTACGATGGTGTGT
TGAACAACGGCTTCCTAACCCTGCCCACGGCTCGGGGGCAACGCACGAAA
TAGTCTACCTTTCCAAATTCGTTTTTAGCGTGTGAGGCTTCAAGTTAGTT
TAACTCTTTGGCCCGATGACCCTAGTATTATGGGCTTGGCGGGATAACGG
CTCCTCTGCCGTTTATCGGACGCTGGCGCCTTAGGTGCTATGCTGATACG
TCATACCGTACGATGCCTTCCAACTCCGACCAACGACACCAAAGAAAACT
GCCCACCGTATTGAGGACCGCGCCTTGGATCGGCATTCAAGAGACTAATG
TAGCATTGCACGTGTTTAAGTCGCTACTTATCCCAGACGTAGTGCAGGGC
TTGCCCCTCTTATTATAAAAGTTCATCGCAGGTCTCACAGTGCGCCAGGG
TTAAGTCCCTTTGTCGTAAGAATTCTGATTCCGCCCCGTTCCTATTACTT
AGGATATTCAGGATTTCCCATGGGATCCGGAGACAGAACGTGCGAGCACA
GCGTAGAATCTATTACGTAATATGGTTGCGTTGGCGCCGGTCGTCGGAGC
CGCACAGAATGCGGGAGTATCGTTGTCATCATATTGGAGAGTCGTACTGC
CTGTACGTGTACACCCACGAAGGAGGAGAGGTGGCTTTGCCGAGGGATAA
GAGTCTTTTCGCTGACAAAACGCAATTTCACAAGAGTCAAGCAGAAGATG
ACATATTGGATTGGCGGCAGATAGCGGATCAGGTATAAAATCTGGCGCTG
CGCCATAAGTATGAGGGTACGCGTATCTTACTTCGATGAATGCGCGCTGA
TACCCGAACCGTCTCTTTGACTAAAATAGGCCGGGACTTTGTTTCTCTCG
CGCGAAGCACCAGACGGTATCGAAAAGAGGACGTTGCTGCGGTAGTGGTG
TTAGAGGTATGATTCGAAAAGCAGCTAACAGGATACGATTGCGGCATTTA
GCAGCGAGGGCGGCTTACAAAATCCTAATGAATACGCCTGCAGATCTATT
TTGTCCATTGGGTGCCGCTGTGTCTGTGTACATATCCGAGAAGCTCGCGG
CGCCGTGGTCAGATGTCGCATCCCGATTCTGGCCGTGATCCGAACTGCAA
CTTAGAGCTTAGAGTTACATATCTGCGTCCACGCCGAAACCCATGTGAAG
AACATTAGGGCCGTGCTGGCATTACACTATTCGCGTGCGCTGCGTCTCGC
AAGCATATGGATCGGATTTATGGGATTGAGTAACATCGACTCGGGTATAG
GGCCCCAGCTCTCCGGTTGTCCGTAAACTGATAGGTGCATCATTTACTAT
GACAATAACGGTCGGAAATCGGCCTTACAAGACAGACGCCTTAGTTTTGC
CGCCCGAGAAGTTGGCAGAGACGGATATAATGACAGGCCCAGTCCAGCGA
TAGTGCGCGCTGGTAACGTTGTCGCATACGCATGGTGTCCTATCTAACTA
TAATTTCACGATCCTGGAACCGGGTCCTCCTTAGCGCTAACCTTTTGCGA
TCACATGCGCGTCGAATACCTGGAGGACGGCTCGACCTAGTAGTCTACGG
GTACGCGCAGCGGCTGAATATTGATGGAGTCAGGATTCAATCGATGGGGG
CCATGGCTGTACTGACCATACCTGCGCAGTCCTCACACTCATAGGGATAC
TTGGAGCCAGTACAAAGGGATGATTTAACGTAATTAAGCCCGAAGCTCGC
CGCGTGTGGAGCACATATGTAGGCGCTTATTTGGATAGGAGCGCGTCTTC
TCGGTAAGTCATGTGGGAGGTTATTCTCCAGGACTCTGCGCGATGTCATC
ATTAGATGCCGATATCGTGAACTCATACTTTCCGGTCGACATCTCGTCTA
ACGGATCGGCTGGAGTCTCCCTGAAGCCGTTTAGCAAAGCACCCACCGGG
GTGTTTGGCACCATCGCACATATCCTCTAGGTGTATAAGTACAGATGCGA
CCCAGTCATGACCTCTGATGTGGACTAAGTTGTGGTCTGTTCGATCGAGT
ACCAGTTTGGGGCAGTAGCGGGACAAGTCTCATTAGAGGGGGGCTAGTTA
CCGAAGGGTTTCAATTCTAACTGGAACGTTGCACTCAAGGAGGTTAACGG
ACAGGACCTATCATAACCCGTAAACGACACTTTTTAAGTAGGGGATCTAA
AGACGTTCTTGACTACTAGTAGGAACTATACTTAACTCCCCCGGGCGACA
GCCTAAGACGTCGCTTCCCACGTGACTGCGGGCTTCCGCAGACACCGGCC
TATCTGGCCCCTTTGAGACTCTATCTACTCAATATAATATACCTACCCTA
TGGATATTATCTGACGACTCGACATAGCGCGGCGTATAAGCCTTGCAAGC
TACATGGTTTTATCTCTGCGTATGCATACGGCAGCGTGTGTGATCCGTTC
CATGTCCGGCTCTACGTCGATCTCCAGTGTCCACGTTCATACCATTTACC
TCAAGAACCGGAAGGCCTATTCGTAGCGGATATTAATCTTGTCGTATTCA
ATAGATTGTTTACATACGGGAACTAGATTTAATGGATCGCAGATTACCCT
GTCATCATTCGGTATGGTGAGCACGTATGGTACAGGGCTAATCACACAGC
GCACGTATCAGTTCGTACATTGCGTAATTTGCAAGGTATCACAGCCGACC
AGACGATTACCTTGTCACGAATTAGCGTCACATCCCATGATTCGCTCGAC
GATTGCTGTCCTAGCTCGTACCATTTCGAGCAAAGCCAGGGAGATCTCTC
CTGTGAGTAGCCACGCAGCATGGGGGAAACGCTACGGGAACCAACATTCG
CGCCGGCTTCTGCCCACACTTCGCAACACATCCCAGTGGTGAGAAGGCAG
GCTATCGGCACGTCGAATCGTGCCACTACCAGAATGGCCTACTAGTTCAA
CCCAGGTACTAATGGTTCGTCGTCGCTCCGAAAAGACATGCTCTTATATC
TATATTAAGGCGACTGTCCCGTGTACCTACCCGTATCGCATAATTCCGGT
ATAGCGGGCAAAATATAATACAGACATGCCATAATCGTGAGGTGAATCAA
AGTTCTTTGTCATCTACTCATAGTGTGCGTGCACCTTGTCGGACGAGGGA
TAGCAACCGTATTATGGGCACCTGGAAGCAGTATAATGGAACCACTTATC
TATCGTTTCTGACCTCGCTCTACTGTAGGCCCGAGATTCGTGTCCTTTAC
AGCTGAGGCGTCCGACGCCGTTTCACGTTGCGCATGGGATTGATTACTCC
TGCGGTTGCTACCGACCTGGAGCCACCTTGAAGACGCGTTGCACATGCCT
GCGGACGTTCAATGCACGCATCGTCACAGTTTCCGTATTATGTCCCACAA
CCCCCGTCCAGCTATAGCACCTGATGAGTGGGGTCCGGCAGCAAGGCCGA
TACTGTGCATTCGACATAGTGCAGGACTCATACCATCCAAAGTTGGGAAG
CTTGTGCTCAAGCTCTTACTCCAATCCCATCGTCAGCCTTAACGCGCTCT
CGCGCCTGAGGTGGGAACCGCCGCACGCCTGCCGACCTTGCAGAACGTGT
CCGGTGTATGTTGCCTTCTCCCGCCCGACAAGCAATACAATCGGGATAGA
TTCTTCCAACAGCGGGAGTATAACTCAACTGCGTGGCCTGGATATTCCCA
CATTTTCACATTTGGTACATGCCACGACCTCATCGAAAATTCGCGTCTTC
TGTTCTTTCTCTAGACCCCCAAGCTGGATTGACAATACAAGCACCTAGAC
GCGAACCGTGCATTCCTCTATCGGTAGCTGAACATTCCGCCCCGATAGTC
CCGACGGCAATGCAGATTCGGGTGGTGAATGTCCAGAACGCAAGTCATTC
CCGATCCACTTGAGAGTGAGGATTGTATATGTCAAGTCAAGGCCCCTGGG
CTGTGCGCGTGCTTACACTTACATGACCCCTGGACTAGAGCTGAAACTAG
CGATGTGCTGTATGTACTTATATCTTGCCGCCTGATACGCCACAATACCA
GCGTCATCAGTTTTTAAATGCTAGAAAGGAATCCCTATACTCGTCCGGCC
TCCCCGTTCTAGGCGGCATAGGCCATCACGGCAACTAGGGGGCTTTAGTT
ATTTCTTTGCCCACGGAACGGTCAGCCCACCGATACTACCGTCGATCTGG
CAGAGACTCGCCATGTGACTGGCACACCAACGGGGACTGCTGGCGTGTGA
ACACATTACGTGCCGAACATATATATAACTAAAAATTATCTGGGCCACTC
CGATTTCCACGTGTTAGTAATGCGGCTCCGGGCGGACACCTAAATAGCCT
GATTATCGATAAGGCTGGCGCAAAGACGTGTCGAGTGGCTGTCCATCAAA
GACTACCCAAGCAACCGCTACAAGCGCCTATTACAATTTGGAGATTTCTT
GGTCACGTAGGAATCTGGATTCGCCTTAAACGCCGATCACCCCACAGAAA
TCCTATAACTATACTCTGAGAATGAGTTTGCATTGCAACACGGCCTGGCT
GCGTGGATTGCGGAATTCTCCTTCGAGGGCACCCGTGCTGTCATTTACGC
ACTTAGGGACGTCCAAGACGTACAAGGGCGCGGAGGTCAGTATGATGCAA
TTGTGTAAAGAGGGCTGGTACCAATAGTAGTACTGCCAGCTTGGCGGAGG
TTTCGTCAGTAAAGGCGGATGACTGCTGCAGTCTAGGATAGTATGAGTCC
TCCTACCATCTCAGGAGGCAGTGGCACATATTCCTAGCAAAATAGTTGTA
CTTGATAAGTGGAACCAAAGACATGGCTGCTTGCACCTCGACTACGACCT
ATACCGCTAGTGTGAAGAGTTGCCCAAATAAGATCCGGCAATTCACATGG
AGTCGCGCTTATCGCCGGTGACGGTTGGGAGCTTCGTACCACGCTCCTTT
ACTTTCGAGCCTTGCCCTGATCTCGGTACGCAGGCAATTTAGGAGGACTT
ATCTCGCTGGTAGTAGCATTTGTTTGGATTACATATCGGGCTTGGCTAGC
TGAATCGATTACAAGCATCCTGGATCGGTGTGGACGGCCCTTTCTAAAAA
TGGCGCAGATAGCTGTTTCCCGTTCGTAGTCGGCAGGTAGAAGTGAATCA
ACCACAGTGAGATGACCTGAGCCCGGCTCCTGGCTCCACTGTGGCCTCTT
TACTTTGGAACCTTATGTTAAATGCCTCAAAGAACGTATTCGAGGGCCTA
GAGAATAGAGCCTCACCTAAATGGGTCGATGCACAAAACGCCAGCAATTG
TGATCCTAGGATAAGACCAGCGAGATGTGAAACTATGGGACAATCCACGC
TTCGCTCATCCAGTCGTACGCTGCACTCTGAACGAGATTCATATTCTGCT
ACACCACCAGGGGACATTGGTTATGAAGCCTGAAGTCACAATGATGCTAA
GCCTATCGTTGCTTGCGCGAAGCATGCATAAATAATAGCATTTACACTTT
GGAGACAATCCCATATTGGCCAGCCATTTCTCGCGCGATCTTGTACCACT
ATTCTAGTTGAGGCGCAGTTAAGTGTAACGGGCGGCGGACAGGCCGGCAT
TCATAGCAGTATAAGGAGGGCCACGAGACTCGATAGCAGAACCTCGCAAC
ACGGCGGCGGCCCTGGGGGTATGTTGGACGTCACACTGTAATACATGCAG
AAATCCCTTTATGTGTCCCGCTATGGTCTAACTTCCTGCACAGAGAGTAG
CTCAACTGCCTTTACTAGAGAATGGACTCCAACCACATTCGAGCATAATT
AGGTTCATGGCCTTTTGTTGTGTGTCGGAATCGTGCCTACGCGTAGTAAA
TGCTCACCTGGCTGCTCCATACGTGTTAGAGCTTTTGGTCTTTTTCAAGG
TGTCAACTTTTACATAGTTCGGCCCGCCCGACCCAACAAACGTGGCAGCA
TCGATTCATAAGATTGCTACCGGTATACAATCTTGCACACGGCATGGGAT
TCAACGTTGCACTCACCAAGGGACACAGGAATGTAGCAGGACGTGGGGAA
AACGAACCACAATAACAGAGAGTCATTAGGAGTGTACTGCAGCTATCTTT
CTCTTCTTAAGTCCGGCACAGGAGACACTGTAATTAAATTTCTTGCTCAG
CTAAATACTAGAAATCCGGGCGACCTATTTGTAGCTCTTAGGCCCGAACC
TCGCCATCATGATACACCCCCCCCATCATTGCATGAACATTGATTTTGGC
ACCATTTTAAATCTGGACCGGGTTCCCGGCTACGTCCGGTTTTGGCAAAG
ATTGACGAAGGCCGTGCAAACCGCGTGGAAGTAGACAGCATATCTCATGC
GTAGCAAGAGCGCGTTTTGGATCGGAACCCCAAGCTGTGGGCGGGCGAAA
AGATTTGGTCCGTTAATGATGCAAATCATTGGTGACGGCTCTTCTAAGCT
TAATTACGGCCCACCTGGACTCCACTCTGGCGACGAGAGAATCGAAAACT
AGGTGAAGAATCTCAGACTAGAGACCTACACTAGGATAGCGCCCAGTGCG
GAGCCTTGAATATCAGAGTGATCCTTGGGCACGTTAGGACAACAGATAAT
GAGTGATTAAAATGCATTCACGCGCCCAACAAAAATCGCATCCCCTCCCC
AACGTTCGCGATGGCACCATAGGTTCTATAGGCGTTACGTACGACTGCAA
ATCCAATCTCGCCCTCATACCTCCGAGTATTGCCAGAGCGGGGTTACACT
CGAGGCATCGGGTGGAGGGACGCTGCACTTACCTGGACTGGCATTTCCCA
GCTGGTCTCCTCGCTGGTCAGCTACCTCCAGCAAATCACCGCCCGTCGAA
AGAAGAACTCTAAGAGGCCTGCAAGTGTGGCGGTACGGCTACAATTTCTA
AAAAACGGGGCTTACTTCGGCACGCAGTGCTCGGAGCTATATCTCCACAC
TTACCTAAGAATAGTTACAATAGCTATAGTCGTCCCTACCCTCCGGCGTC
TTGGTTTGTAGTTGTACCCTGAGTTCAGCTAATGATCCAGTATTCATACG
ATTTTGCGTTCCGGGGTGGCAGGTAAGAGGTTGAGCCGGGTTTGAAACGG
CGAGACGTAGTTTTGGAATGTCACTTACCGCTAGCTCGCGAATCGGAGGT
TAGCGCCGCGTGATGCCAAGCTGCTATGATTCTGTAATCCCTGCACGCTG
CTGCCCATTCTAAAGTCTGGTCGTCCCGCTGTTCTATCCTTTGTGTAAAT
TGACACACTAAACAACCACCTATCGCTACGGAATGTGCTGGATAATGGCT
AGCGCGTGCTGGTTCAAATTTGCACCTGGGCCTTAGTTGCCGGAGGTACT
TCACGAATCCGGCTTGCTCGGGAGTATGATTGGTGAAGGTTTCGTTCGCC
GCATGCGACGATCGAGTGATGTAACCGATGACACACGTAGCCTTAAGGCG
GCCGATTGGAGGGGATAACATAACACATCATTACCACGGCGATCCCAATA
CTATCTGTACCGCTCCTTAGTATTGGCCTGGCCTTTAAGTATGGGGATGA
TCTTTTCATCTTGCCCGATTTTAGACGGCAGTCGTGTCCAACCTTTGCAA
TGCACTTCCGCAGACCTTAGAACGAGGCCCCCTTGGCGAAAAGGACCTTA
ACTCTTTCAGGGGGCTAACTCATCAAATATGGGTAGATCAGACAGGTCAC
AACCAACGAGATGGACAGCTGCTCATGCCCAGACTAGAAGTCTATTCGTC
CTGGCGTGAGGCTCTATTAGTAGGGTTGCGGTGACCGTTTGCCTCTCTTA
ACACCTGTACGGTGCATAATAATAACTTGTTTCTGTTACACTTATAAGAG
TTTACGTGTTCGATTTGACCTGTAGCGCATAATGTGAATCTCGTACACAC
TGACCAGACGCTATCGAGGTGTGTAACCCCGGCTGAGGACTTGGAGCGAA
TGTTAACAGACTTCATTTTGTTGTCTTTACGAAGTCAGTAAATGAACATG
TCAGGCTGTTCCTGGACACTAACACGCTACAGTAAGCAAGCAGAATCGAC
TCCCAAGCATTTCACCCAGATGAATCTGGGGATGGCCAGGCACTAGCACA
AGATCCCTCCATATTCACGAACGTATAGCACACCCATCTGTCTTGCAGTT
GACGTGCGCAATCGTAATGGACGAAAGTGTCGAATGAGGGCAACTTAAAG
CTATTGGAACTGTCTAATGTTTCTTAGGGAATTCTTTCCCAAAAGTGAGT
TGGGACGAGAGTAAAGCTGGTACCTCTACCCACATCTACGAGCGAGTAAA
GGAAGCCGGCAGACTCACCTCCCTCGACGCCGACTACTTACTCCTATCGG
CCACACTACGGCAGCCAACTTAAACCCCCGCGGCATATGAGCCACCCTGG
TCTTGGTGCTTGGCTCAAGGTATACAGAAGTGGAGTGCCTCCTGTTGAGC
TGATGGTGCAATTTACCGCAATTGCAGTGAGTGACTTGTGGAGGACTTTC
GGTGTGGCACTGGAAGGACGGACTTAACCGCGGAACTCACGAAAGGGTCA
TCTATGATCTGATAGGACACAGCCGGGCGATACTTAGGGTCGTTTGGGTG
TCAGAGTGCATTACCCCTCATGTCCTGCTCCACTAGCTTTACGGTCCCCA
GTTTACGCCCCCGACTCGATATACGAATAAATTATCATTTTTTTGCACGG
TCGAGTGACTGAACTGATGTGTTTGCTCACAACATCGCCAGAGACCGACG
ATGGCGCGGAACCATGAGAAGGCCCCATTCAGTCCTGTTAGTAAAGGGCT
GTACGGTGCGTTTCACCGCGGGGCGCTACTGGCAGGTGACCCCAAGGGAC
AGATAGTTGCCGGCTGGCTTTGTAATTCGGGCGTCATAAAAGGCTTTCCT
ACTAAGCGTTTAGTCCAAAATCGCACAATTCGGTTACGCGCCTCATTGTT
GCGTTACCTCATATTGTGGGATGGGCCTTCAATGCCTTCTACTACGTACT
ATGAATCAATCCGCGGAATCGCTGGGGCGGGCGGCCACGTACACCTGTTT
ACGGAAGCAACAGGGGGCCAATTACCGCCGTGGGCCTCATGAGAAGAGTC
CTCACTTAATCGTTGCAAATGTCTTGGCGCTCGCTCGCCCCTAGTGGCGT
AAAGATGAAATGTTCTCTGTCTGGCTGGCTCTTAGAGTGTTTCACCAACC
AAAGTTCTTTGGCTATTAATCGGACTCCCAGGACTTAGGTACCATGTCAT
GGGGCAGAATATGAGGACAGTATTGAACAAAAGCGTCCTATAGTGAACCT
TAGTCGAGACAAACTGTGTAAAAAGTCAACCGGTCCCGTCGTACCTCGCG
CGGAGCAGAACACTAGTTTGTTCAGCGTTAGCTTCCTGCGTGATTCACCC
TGCAGAATAACGTTACGCAGTAATGCCCACACAATGGGCAATAGAAAGGG
GTTTAGTCTCTCCTATGGCAAGTTCCAAACAGGTTCAATCCAAGATTGTC
GAAAGAGGGTTTTGGAGAACTATCATACTCGGCACGACACTAATCGATGT
GCCGTACGATATACGTATGTACCATCTATGGGTCCCGGGCGCTTTAGTGG
ATGCCGGTATGGTGTGATGGAATGATATTCCAGTCTTGTAGCTGGTTCCC
TAACAGTGTATAAGCACAGTTGTACGCACTTAGGCTATGCATGAATTAGT
AGCTTTGGTTTGCTAGATATGCCGGTCTCCGGACTCTATATCTACTGGTG
GGCGGTGGGCACGAAAGCGGAACCGACACTGGGCGCCCTACCGAATTAAA
AGGCGTAGATTGAATATAGCAACACACACCAGCGCCGCGACTTCCCCGGA
AAGGCAAAGACGCTCGTGTTCGCCAATCGTCCTCTGCCTAGCCGTCGATT
CTTGCAAGCGACCTGCACTGTTAAACCCTGGCATGCATCAGGGGAAGAGA
GTCCTCAGCTTATTCCAAGTGGGCCCGAGGACGAGACGCAATATGTTCCT
GCTCACGAGCAAGCCGGAGACACTTGTCTCGTCGTGTCCCGGAATCTCAG
CATAGCCTTACCTCCCCAATTAACAAAGGTAATACACGTTTCGTCGCTTT
CGGTATCTTACGGCAGGGATCTTTTGGAAATCCACCAGAAGGTTATTGTG
GTGACAAGAGGATTACACGATTCCGTTAATTTACACAGAGTTGTATAGCC
CAATACTCCACAACGAAGCTGGGAATCTTATCTACGTCAGAGATGCCATG
TCGCAACGTGATCGGCTGAATGTTCAAGTGCAGAAGTAACGTGTTCAAAC
CCATCCCAATACCTATTACCATCGATAGGACGAGTAACCCCCGTCACAGA
TTGCCGAAGGTGCGTTAGTGGGGGTTGTGACATTGATTAGGCGGCCACAC
TTCCGACGAACGCCCTATCAGTAGGTCACCGGCGGGAGCTCCCTCGGGGG
TGAAAGTTCTAGCATTCATAGGTAAACAAGTCTACCGTGCGATATGAGAC
CTACGCGAACCACGACTTAACACAGCGTGATAAACATGTTCTGGGGACGC
CCACATACGCGGCGTCCGTTAGCTAGTTATACATTATGTCCTAAAGATGC
TATCCCTCGTCGGAATTGCGATGTGCTGAGACTGTGGGAGTGGTGCGGGG
GATCTTGTCTCGGACCCATCTGAAAGGGCACGCGTTGTTCAAGATTCTAC
GCAGGGGCTTATATATACAAGGTCAGTCGTATCTGTATCCCAACACGAGT
GGAAGCCCTTAGTTGATCGCATCGTCCATTCCTGGGCTATGCCTCTTTTG
GTGGCATGGTTGTACTCGTGACCGACGAAGAGTAAATACCCTCCTTCCCA
CATGTACTATAAATACAGTAGCTTCCCCCTAATCGACGCATGCAGCCCGT
CGACGTGCCAGTACCCGAGGCCGACATACAGGCTCTCCTCGGCGGACACG
TTGACTTGGTGCTTACATAGGCATTCGGCAACAGGATGATTGCATGGAAG
CGAAGACCAAATGCGAGGCAAACCGCCACATTTTAAGCGGTAAGAAGATC
GCGTAAGCTCCGGCGGGTCTCAACGAAGACCGAGAAGGTGCCCCCCTGCA
CAAACTCATGGCATCACGAGCCGCGCATGTCATATTAATCTTGTCGCCGA
GGGAGCTTGCCTGGGTCAATGGCACTTCGTCTATACAAGGATTTGAGTGC
CGGATCCTCTCTGCTGGGAAATAAGACCCAAATAATGGGGGCCTGCCCAC
AAAGTGGGCGGGATGTATCAGAGCGAGCCACCTGTCTTAATTTTGCGCGG
GCCCTAGAAGGAAGATACTCGTAGCCTGGGACCCATAGAAGATTCAACGA
TAGTGGGAGTCACCGAGCGACCAGAGTCTTGCCGGAAAAGGCGGTTGCAA
CATCTCGGACTCTTTTCGCCGCAGACACTTCGGCGATCGTGGACTGAAGT
AGCTTGTCTTGATTCGACACTCACCCTTGTGTTACCAGCTTTAGAGAGAA
CGTAGGTTGAGACGACCCAGATTTTATTGTTGACTCGATTACACCCGTCA
TCAGATTTGGGAAGGCATTCGCGCTATAACGATCCCGGACGAGCCTACCT
GAGTTGACGCACCACGGTAATCGTCAAATGTATGCTCGTAAGGGTTACGG
CCAATTCTTGGACCTCCTCTGCGTTGTCCGCGACTCAAAATTCTTCAATT
GACAACATGGGCCTTTAGTGGCCGGTAAGTACACACAATCCAGGCTGGCT
CGGAGTATATTGGTGAGGTCGTTCTGGCCGCTTGCGACGCCTAGGGTGTA
CGATTGACACCGTAGCCTTAAGGCGGCCGATTGGAGGGAAACATAACACA
TCAGTCACTCGGCGATCCCATCTATCTTACCGCTCCTATATACGGCCTGC
CTTCATAATTAGGCGCTGCTCTTGTTCTTCGAAGCCGCGATGTCTAGACG
CACTCGTGTCCACCTATTGAATGCTATTCGGAAACCTGAAAAGGCCCCCT
TCGCAAAAGGCAATACCTCTTTCAACGGGCCTAACTCTGAAACTATCCGG
GTAGAGGTCGAGAAAGTCACAACAAAGACCGGACGACTGTGGGCCATCCG
AGAGAACTATGGTTACTCACCCTAAGCGTTATGGCCGGGGTGAGAGCCAA
AACCTCTAAATCTTCATGAAAAGGCAGATTCCCCATGCATTCCGTTTGTT
GCACTATTATAGACCACCCATTCTTCCGCGACCTAACCGACAGCCACAAA
CTACCGACCACTTTTTTACGACCGAGTGACTGGCGAACAATCGGCCCGCA
CAAAAGGGCAACGTGCATTAGCGCTAGCAGCATTGCGGGCTCGGGCGACG
TTGGTTAGGTTTGGCGGGACGTCCAGAAGCCGGGCCCGTTCCTTCTAGAT
CGGCCGTAAGCTTAACGGATTTCTTAGGCTACGCAGTTGGACCGCAGGTA
TTCATTCGGGAACCTAATCTACTAGAGACTGCAACAGGGACGTCGGAATG
CTTATCCGTGACTTGCGGGGAAGGTTTCTCAGACAGCAAACAGCTATCCT
GTACACCCGGTCCAGCCGATAGTCCAACCTTTGAGTAGTGGTCGTTAATC
GGACGAGGGCGCCTACTCCCCGGTAAAGCGCGATGGATCTTTTAAAGTCT
TGTTTGTTGGAGTCATATCTTTCCGGTATTTCTGCATCTGGTAGCCGTGT
GTTAATCGGGGGCTAAGAGATTCTGAAGCCCCAGTCCACACCAAGGAGGG
ACTGACGTGGGAAAAGTAGAAGCATTCTGTATTACCATGCGCCGGTACTT
ATAGATGTGTTCACTACCAGCAGCCGGCCGCCTTGACCGGCCGTTTCAGC
TAACCTCACAGAAAGCGGAGCGCTACTTTGAGGTACTGACGTCGTCACGA
TTCTTCCCCGCCGCTATGGGTTTTATGAAATGTCCTGAACATGAGGTGCC
CAGTCGCTGTTTTAACTTTAACTTCCAGCAGACTAATTTCAAGCTCGGTT
CGACACTGTAAAGAGAATACAGCTTTTCACTAGAAAACCGTGAGATTGCT
AGCAAGTTAAAAGTCCTCACACCGATTAGGCCTCTAGAACCAATAGCGAT
GGGGCCCGGCCTACGCGTGTGTCGTGTTTGTTTTCGTGAAGGACGATCAA
CAACGGAAGAGATGGAGACGACCCCACGGGAGTTGTATAGCCAGTTGCCT
AAAAGCTCAGGCGTACATAGGAGGAATCAACGGAACCAGGCTCCAGGTGG
GAGGCACACCAGCGCAAAGGCCCGGGCGCAATGTGCGTATCCTATTAAAA
TCAGAAGCGTAAGGACTGATCCATTTTCATGTAGGGCGAGACAGAAGGGT
CGCAGTCGCACGAGTCCCATGACATACTACGGCAGACCGACCTGAGTTTG
AACTACAAGGGCCCTACTTGCTCGTGGTTGATCAGGTTGTAGGGCGAGAT
GTCGCTAGGCCGCGGTCCGATTACCCCAGGATATATGAACGCCCGTAGCG
AGAAGCACCTATGTATAGCTAGGTATCCATCATTAATACTCTATCCGTCC
TGACTGTACAACGGAATGGCGATAGGCATGTGATCAGAATCGGATGTTCG
AGTATCTCCCGCTTCTGTTCTTGCGCGATGCAGCCGATTGATATCTTAAT
TGCGTCGCTATCCTAGTAATTCGTGTACCCCTGGGCTTACTACCGGAACT
GAGAAGCGTCTAGAAGTTACTCATAACGTCTAGAGGAATACCAATGTAAA
TCTACCATATTTCGTGCAGACAAATACGGTACCTCAATATCGTGACCTGA
TGTTCTGTCGAGCCCTACTCCGCGTACAGCCAAGCGCTCGAACCAGAATC
TAGTGCGCTGAGCTGCTGGTGTTCCTGCCTTACTTCGGTGTTGTTCAGAA
AGGTTTTAAAGCGGAGACGAGTCCTCGGTCCCGCGCTGCCTAGCATGCTA
GTGAAGACCTACAGCTCGCATGGGCTGCCCATCACGGCTACGCAAACAAG
ATATGGGATTGGAGAACTCGACTCTCGAACCCTAAAGGTAACCCCCGGAG
TCCGCTAGAGGTTACGTCGATTACCATGGAAGTGATGAGCCATCCTTTCG
GCGACCCGCGTGCAAACATTAAATCGGTGTGATTGTGCCCCAAATCGCAC
CACTACGTAGCAAGTGCTAGCTTCTCTACTTGGTCCGATAACACATGTCG
GGTCACGTGGTTGATGATGAGTTAATGTACTACTGCCCAGACTGCTTGTC
CCTCTTTGGCGCAGGGCAGCAACGGTAAATTGGACACGTAAGTGGTGCGG
TAAGTATACATGGGTAAAATTCCTCCTAAGGCTCCGACGTCATAAGGGTA
AGGGACATCAGCATCATTTAATAAAGAGGCACGCTAACTTACCAGTCTGT
GGGGTACCTTCAAACGAGGTTCCCGCTCCTTCGTCTTCAACGCCCTTCAA
CACAGCCGGACTTGCTGTCCCGCACCTCGGGGACATCGACGCGAGCTCAC
GGCTGCATAACTAATGTTGCTGTCGAGCGCCCTCTCTCCCTCGCCTGGCT
TTAACCCTGAATGGTTAGGATCTGTCGATTTCACCCTTAAGAAAGTCTGC
ACGGCGTGGCTGAATGGTAGAGATATGGGTTCATGCAACCGTCACCTGAG
ATCGCACATGGGAGTCAAACGGTCCTAGAAGCGCTTGATGGTACTATCGT
GCCGCCTAGCCTTAGTCTCGACATAACGGGTCAAAACTGCCGTCGCATCT
TTACAGTTGATAGCGATATCAGGGTATAATTGGAGGCACTATGCTTGGCC
TCCACTTAGGACAGCATCAATCATTCAATGCCGGGATGCTGTTTTGGTGT
TTTGTGGCGTGTTCTTGGCTTGGCGGACCGGCTACGCTGAGTGTGCGGGA
CAGTACATTTCCGCAACGTAAAGGCTGCCACCAGCGCGGATAATGGGTGA
GGTACAACCAAAACTGCTAGGCATTTTTCGCTGAACGGCAGAGCCGTGGT
CTTGACCGCGTTAACCCGTCCACCAAACTAATTCGTGGGGCGATCTAGAC
ATCCGTTCTACTTAAGGACCGTTTGCGAACCATTTGAATCCAGACAAGCT
ACTCCTAAGCTCGATATGCTCAGTGGGCGCTTTCGCCGGACATCCCACGC
GGATTGCGCCGCGCATTTTCGACAGGTCCCAGAGTGAGTGACCTTCCAGG
AGCTTTCAGGACACACATGTGGCACCCACCGCTACAATGCTTCCGGACAC
TGGGGTCAACCTCTTATTGTCTCGCACGAGAAGAAGAATAGAGTTATTTT
CAGTGCTTAGCTGAATTCGATCGTATTAAGGGCCGCAAGGGGGGGCCTAT
CCTTAGGTAACCTTCGAACACCCCGGGGCGCGACCCCCTGCAGCTACGAC
TGCGTATGCCGCTCGGTACATGATTAGAGACGGAACACCTCCAGCACTAC
ATGTCCATTCTATCCACGGCACAACAAAATCCCGCGGTTTGCGTAGAACA
TAACCCAGGATCTCCCCGGTCACCAACGAGTGACTGGAAACCACACCGTG
AATCGGGCACCGAGGCCACCTGGCTAGTTCTTTGCTGGTAACTCACGATA
AATAGGTATACTGCGAAGCCGGCTGTCTGATCAACCTTCATCTATACGTT
ACAGGGGTGTGGATCTTAAAGTTCGTCGTACACGCCTCTCGTATGCAAGA
ACCCAAGTCCGCATCTCGTTACCCCAAACTCGGATAATACGATAGCCCGA
GTAAATCGCCAGGTGGCATAGCCCCCGCGCTAGGCATCTAGGCGCGCGTT
CTCGGACATCGTTCCACGCTCGGCAATGTACTCGCCGTTACGAGCCCGGG
TCTGGATATAAATTGCTGACATCTGACCTTGTGTATTGATAGAAGATTAA
GTAGCGCTGCAAATCAGACAGGAGAGGCCTCCCTGTGAATGATCACACGT
ACTGATCGGGGTGTGTGAGCCCATAGCGGGCGTTTGGAACGTAAGAGAAC
GCTCTCACGTGGTCCTTGAAGCTGTTTTTCTAGCCGGGTGGCTGCTCCGG
GTCCGCGCACGTAGATGTTATTCTTGTCAACCAGACCTTGACGGCGTGAT
AGGTTCGGATTAACGCTCGTTAGGACATTACGGCGGGTGTCATTAAAGCA
GCAGCTAATAGAAACCCTGTATCCTCGCTCTATCTGTCCCATACACGGGG
CCGCGAGAGAGCGAAGCACGACACTCGTTGCGCTATAAATTTTCAGTAGA
GCGCATTGAATCTTACGTTCGTTCAACCTCTCGACATCGGACTTCTAACG
AGCAGTGTCTTCAGTCGGTGGTGGCGTTTCGATCGCAACTGAGCGAACTG
AGCATCGTGACAGCTTAGCGTCTTTATGATAGGACTGATTTGCTGGTATT
ACTAGAACTCGTCTGGCAGGGCTCAACACCCCATTGTGGTGGATACCAAG
ATTAGTATGAACATTCCGCTTTACACGGCACTCATGGCGCCCTGCTTCTA
ATGGCGAAAACCCAGCCAGGGGGAACGCACCTTCTTGACAACATGCGACG
CGACGACCAAATGACGTGGACTCCAGATAACCACGGGTAGCAATCTCAGC
GAAAGATCTGACCGAAAAGACTCACATAAAGAGGTAAGAAGTGTCACACG
GAGGGACACGAGTAATCGCGCAGCCCCGTCCTACTACCACCGGTCGGGCG
AACTCAAAGTGGCACAGCCCTTCCCAGATACGATTAATTTGCCGCGCAAT
GTCAGGACCTTGCCACAGCAGGAAGGTGCACAGGCGCACACGGTCTGTAG
AGGGGTCCTTCTCCCTAAGAGCCCACAACAATGAACGAGTGGCTCAGAGC
CGAAGGCGCTATATCGAGTACCCCTTGCGAACAAGTCTGTAGCGTTCGCC
GTGCGTAAGCCTCAGGAATAGCATTCGATCCGAAACTAGGGGGGCGATGT
CCCGGTTTCACAGCGTCGGACATCAGGGATGATGTGAGTCATGCAAAAGG
TAAATGGCGATCCGGTACCTTCTTCAAACCTGTAAGGAGACTATTCGGCA
CTGGACGTAACCTGCGTAGCGTCGGACCGTTATCTCTGTGCTACTTGGAT
ATTGTAGGACATAAATATCAATTAGAGCAGGTGCCATCCACGCGTGCAAA
CGCCTCTCGGTATCTCACTCTGAACTCAGGAAGGATGACCTCCGTAATAA
GGCTTGTTTAATCGCCGACAAGACAATCAAGGAATGCTGACTTCAAATGA
ACTTCACCGCATCAAGCGCGATCGAATGTTACCATTGCTCAGGGGTGAAA
GTGTATTTCTGCCACCTTTCTTCCGGCGAGACACCTGACGGTACAACACA
TGTCCTGGGAGCTTAAGCATCCGCCTTCCTGCGGCAGTAGCAAGCAGCCG
AGAACATTCAGAGGACCAACCGGTATATGGCGAGCCCAGTCACGCAGAGT
AAGGGCTGTAAGACTTGAAAATTTGTGACGAGGTTAATGTATATGGGTCA
CTGCCAGCAAGGTAGTACCAAAGTAACCCCTACTGCACGGGCTAGATCAG
CGAACAGGATATTAGCACCCCGAGGCGCAACACAGCCCTCCAGGACAATC
CTCCTAAGAAAGGCGCCTCGAACTCATCGTGCGAAGGCCAAGGAAGACTT
AACTACACGTTTGCGATATTCTCCAGTTTCCTGTGTCCTGTGTAGTCGGA
TTCTGCAAGGGATGGGAAAGTAGGACTGAACGGACAACTCCCGGCGATTC
TGGATTCAGGCCCTTGAATCTCATGCTTTACTCAAGGGTAGAACCTCGGT
ACCATGATGCGCTACAAAAGGCTCAACCTACAGCCAGCGTGGTCTCATAT
TATAGGTGTCGGATGGTATTCGTTCCCGAGCTAAACCGTCTTACCACTGG
GTTGCAACTGAAAAGTTATCCCATCGCCATGGACGAAGGTCTAGAGGGCT
AATAAGTATCTCCCAGCGACAGACTTATTTTAGTACCCGTGAAGTCTTAT
CAAACGTCCGCTACCGTTTTCGCCCTGAAAGCTACTCAATCCTTCTTCGT
GGGACTCCCGACTTATTGATAGGGCGGATGAGGATGAGGACCCCCTAAGG
TCTGTTAAGCGTTCACCCTCTCCATAGTCGCTTTAATAGCAGTAGTCCAA
GAGCCATGGTAGTAAGCGCGCCGAATCACCGACTGAGCCGATGCGGGGCA
ATCTTAGCATAATTAATCTACCGCCCATTTCGCATTACCGCTCGTCTAGA
CCTCTACGTGCCGTGGCCCTACCGCAACAAGGGTGATGCACCTATTGATC
ATTCGCACTATCGTCAACATCATGTATGTCTGACTCGTGGCAAGACGTGC
CCAGGACGATAATATACAGCATGAACCCGACCGTGAAGAACCTGACGGTA
GCGGGGGGGAGTTTGTTTATTTTGCTTTGGAAATAGTGAGCGTGTTCACA
AAGCGCGAAGCAGGGACTCGCATCCATGACACGTGAACCGGTGCAGCACG
TTACAGCATCTAACTAGGCTGCTGCCCGGGTTAAATTTTCCCAGCAGGTT
GACGCCATCATAGAACTCAGTATCACTTTACAACCAGATAGTGAGCTGAA
ATCTCGCGATACGGGGCCCTTGTGCGACAGTAATATGTCGCCGATGGTAC
TTGTCCTCGGTTCTCCACGACTCACTGAAAACAGGGTAGAGCTTTACTGG
CTGTATGAATAACTAAGCGATTTTATTCTGACTGTCCATAGTTTGTGTGC
GGCCACGTGAATAGGGCCAAGATGGCGAAACAGTATCAATCACGTGACTC
CCGCTAAAGATTGTAATAGGGAATATAACTTGGAGAACTGCCGCCCACTG
TTTATTACTTTTTTACTCCTGTTCAGTCCGGCCGTGCGCCGCGGATATCT
ATAGATGTGGGCAAATTGAGAGCTGCAGGGCTAGTCATGCGCCCGTGTCC
TTGTTATTATGAAGACAGGAAGAAACCAAATTGGACCGATCTTCCCGGAA
TGCTGGGTATTACAACAGTGTTATGGAGCTCACGCCGCGAACCGTAGCTT
CCCCCCGAAGGGGCCTATAAGCGCGCCTTAAAAGAGTTCGACTATCAGAA
TGGTCCCCACCGCATCACCCAAAAAAGAACACTCGATTAGAAAGGGCTAG
AGCGCGTTCGTACGATCACCCCAGACGTGTGCTGCCCGGCAACCCGGCCA
TTCGGAGTGACTGCGACCTCTCCCTCGCAGATGGTCATTCCGGGACGGGG
ATAGCCCTGAGAGCTTGGACAGCACGTGTCCCTGGTCGGGTGACAAGGGG
GACCCCACGAGATCGAATGTAGTCCGGCCGCTGGGGGTCATCGTCCTGCT
GTTTGAAGCAGGGCTCGGCAAAGCAATCATACGTACTGGGCCGTCTTACC
TTATGCTTTGTGTGCTGAAGGGTCGAGTATCGATAACGGGGGCAGGGCAC
CGAAATAGGGCCGTCAGGTGTAGTGACAGATCTGATTAGGGAATGTTACC
CCTCCTCCGTAATGGTAAGTGAATCCCGTACCTGTACATTGGTTAAGCCG
TGCTTGGGAACCGCAGTGCGGAGCGCGTTGCGTCCTTAGTATATCGCAAG
TTTATCCCAGATTACAGCCGGAATAGCCGCTGCAAAGCCGGGGGCCTCGC
GACCCATTAGTAGCCTAGCCCCAGCTACAGCTTTTGACCGGCGTACTCGA
TAAGTTCCTTGTGCAGACTAGGCCGCAGGTTCATCCCTCACTACGCATGC
CGAGTTACGTCCAGTCTAGCGGGGCACCTAGAAATGAACAAGGCGTCATC
CACGCGACGATTCACTTAACTAGACCTAACGGGGGCGCAACATAACACAC
GATCCCGGAACTAACTGGAGCATCAACCCGTCCGCGACAGGTCAAGTGTC
AGACAGTTCCGCGCGAGGAGGGCGTTTAATGCAGTTTTCGTCACGGGCAC
TACTTAGACCTGAGGGGTGTTTATTCTGGCCGTCAACATTCGTAATAGGT
AGATGCGGGGAACCGAAAAAGAAACGTCAGGATGTTAGAAGCCAGTGAAG
AATACCCTTCCCAAGAGACCGTATCTAATGCGGCCGTTATACTAGCAAGC
ACATGACGTTGTGTGTTCATCCTCGTTAGAGCGCGCCTGGACGCCTTCTA
AGCCAGGAACGTGTGTCATGGAGTACGGTGGTTCGCGCTCGCGTAAACAG
AAATAGTGGAAATCGTATGCCTTAGACTGTGGACACGCACGGAGTAATCC
AAAATGGGTGCCATAAGCGTTGAGCGATTAAAGACTAAGATGCTTAATGT
ATACGAGAGGATACACAACCAAGGACTGGTGATCGCTCAAGGGTGCGGAG
CTTCGCTCACGGTAACGGCAACCGCAAAGATCATCGGGTATTGTGTGTTA
CATGACGATCCGCGGAACGCATCGTTATCGGTCATATTTAGGACACGAGA
TGGGATGTCCATTCGTGGCTTGTCCCTGGCCGGGTGCATCATCGGCAGTT
TGTCTCTCGGGTCTCGTGGCAGTGACTCCGGGAGTTGTGAATCGAAGCGC
CGCCCAGCAAGCGATGCAGTCAAGGGAGCTAGCAGACGACCGACGCCAAA
CGACCACTAAGGATGGACGATGAGTGATAATATGGCTGGTCAACCTGTGG
ATATATTGGAGCGCCTCTATGGTGGCTCGTTCGATGTCAGAGAGGGACAC
GCGTTGCCAATTATGATCCGCTCGACACTAAGTACGCCTGTACAGCGCCC
GTGATAAAGCTATAGACTGACGGTGATATGACGAAAGCACGTATGGGTTG
TCTCACACGTCGTCACTGGAGCATTGTTAGTGATAGTACCGAAAACAATC
TATCGTTTGTTGCATCCGGCACAACCTATTTACTTAATGGAGAAAAAATC
AGCCCAGTCGCAATGGACACGCAGTCGCCTTACTCTGGTGTATACCGTGT
CAAATTGTGTGGCGTGTACCTACACCACAGACCGCTTTATGGCTTCCAGG
CGCTCGCTGCCTATGAGGCGGGCCACTTGGTGATCGCTATCTGTTGACAG
CCCCAGCGTGGACTTCAAAGCAATCCATTTATATAGCGATAAAGCGCTAA
GCTGCCCCTTTGCACAACCAAGCTCTGAGACCTAGGTTCAAAGGCCAGAC
ACAGGATTCACGTTCATTCATGGTAATGTCCCACTAGAGTTACTGGCACC
TTACCTGTTGGTTGATGTGGGATGCATTCGTGAAGGCCCCGTCCTATAAC
TCTCCACGTGAGACCTATTGCTATTGCGCCCATCTGAATAAGGCAACACG
TGGTGCGGCATGGGGGAAAGCCAAGGCTGAGCTCCTCCCATAATAAGCCG
TTGGTAAGTTTTAACTTTTTGCGCTGGGACTGTGGGATCTGCCATCGCCA
GTTCTGCGTGGTGACTTCCAAGGCCTTGTTTCCATCACCACGTCCAGCTT
AAACACGCAGATCAGCCGCGTTTAAAGTTCGACTTGCGAAGAAGATTCTT
TACGAAACAAAACCCGCCGTCCAGAAATGATTTCTTGGGAGTAGGTTATC
CACCACCCCGTTCAGCTTCCCGGTCCCGTCCAAGCTAAGGGGAAGTACGA
CCAGTGCACGTTTCACACCAGTCCGTTGAATAAGTGACACTACCGGAGTA
GATTAAATTCGATCCTTGTGATTATCGAGCATTATCAGTCTATGAGGAGG
ACCTACGACAAAGTTACAGCGGAATAGATTAGCGTTGTTAGACGCATGTC
ATACACAATCTCCTAGGCTACAATGACCTAATCAATCATCGAATGAGGTT
CACGACGAAGCGAGATACGGCAAGGAGAGTAGAGTCCCACTCTGCGGACG
GCTACTGCACTAACAACTGGTTATTAAAGTAGCACGTGAATGCTCACTTA
ACGCGATTCGGCTCCTATAGTATGTGTTAACCTGTGGCGCCCGGCGTAGC
CCGCCCACCGTTCGACTCTGTGCCACACTAAACAGGGGGTGGTTGCATAT
CACATACCGATCTCGGGGCGCCAGGTTGTCCCGACATGATTACTGGTTTG
GGCATATCAAGTGGTTTGGACATGCTTGCCTGGTTCGGGAACTCAAAACT
CGAATACGTAGTCATGAAATTGGATCCGACTGAACTGTCGTAAAGAGTGG
GGGTTGCTCGCCTTGGGTTCAGTCAGATCTCCACAGGAGATTACGAATAA
CCTTCCCCATTGTCCGCGACTCAGAGCCTGAGACGGCAGCCCGTTTGGCA
TGTCGAACGTTAACTAACTGATCAATTTCGTATGCCCGCCCTTTTATATT
TCACGGAACCGTCATTGAGGCATTTCTGAGAGGCATACAGGTGGCAAGAC
GTAGCCCTCGGCCACTTTCATAATCTCCTGCGTTTCGTCCAGATCGGATC
AAGTTTTTTTCCGGAATTAGACCGTGATCGGCGCTCACGGAGACTGTTCT
CCACTTCCGTACATATGCCTAACTCTAGATTGTCCGACCCACGAGTGCGC
GCTTGTGACCCCAGGCAAACTGTACGTGAGTTAAAAAATGGCGTTAATGG
GAGTCGGTATGGCGGATTTCAGGCGACTGCGATGATTGTAATACATTTTG
ACGATGTTAAGACATAAGCCGGCGCACAACAACGGTTGTTAAGATTCCGC
GATGACGCTGCAGGTAACCGTTAATAATCCACCACCAAAAGCTGGAGCTG
AGGATGAAGATCCATGATATGAATCGACACAAATGGAGCGCAAGTGCCAT
GGTCTCCTTAGATCTGTACAACAAAATGTGTAAATTCATCCGTAACCTCG
CATCGACTAATGTCTAACCGATCAAGTTTAACCCACCTGGTCTACCTAGC
TGAAGCTTCACTGGTATGTCGCTTAAATATGGCTCTCATTCAGCCACATG
CGTGCCAGGGGCCTCAGCGAGGGGTCAAAATCACTTATCTCTGTACGTTG
CGTCACGAGGGAGCTACAACCCGTTACCCCTTGTCATCCCACCACAGGAA
ATACTAGTGTTGTACATAGCCGATCACTCGTGAGGTTCCCGGCACATTGT
CTCTCAAACGTGCGTAGAAAGTAACCGTATTCTAGGCCTCCTCTTGTACG
GCGGGGCAGAGCCCACTTCGTGAGCACGGTAGCCAGAGATGTCTGTAATC
CTAAATGTATTCTAAGGATAGGCCTTCGCGGGCAACATGGCCCTAATGGG
AAGTTCGCGCACCGCCGTGGACGAAGGTGATAGAGGGCTAAAAGTATCTC
CCAGCGACGACTTATTGTGTCTCCGTGAAGTCTTATCAAAGCGTCCGCTC
GTTTTTCGCTCTGAGCTGATCTCAATCTATTCGTGGGATCTCCACTTTTT
AAAGACCGGATGAGGTGAAGGACGCTCAAGCTCGGCTAAGCGTCACTTTA
TGCCTTAGTCAGACTTTAATCCAGCACTAGTCCAAACCACTGGGAATAAC
GCAGACCCACCGACTCGAACCGTGCGGGGCTATTGTAGCGTAATCAATCG
ACCGCCGATTTCGCATTCCCGGTCATCCTGTAAGACTGATAGTGCCGTGG
CCCTACGCGCAACATAGGTATGTACCTTTGACAATACGCACTCGGAAGAC
CGTAGCGCCAGAATCCTCACCAGAGTTGGGAGGTTACTCTGACTCGGTGC
CAACGAATCAAGAACTTCTTTAAAAGAAAATCACCCCAAATGGTTCTCAG
CGATGCACTCCACTGTACCTATCTGTGGGTTGCGTGTTCAAAAAACAACA
AAAAACCGCTATACAGTTTGTCCTAGCCAGCAAAATCCTGGCTCAGCGAG
ACTTGATAAGCGACAGAGTCTGTAATAAATACCGAATCTCCGTGACTCCG
TTATAGACCCAACTTTCGTTCTATGCCGCACCCCTTTCGCTATTATTCAA
TATAATGACGCGAAGGGTTTGTTTTGCTCAAAATTGTCATGACTACACAG
TTCCCCCAAAAAATTGTACGAATGGATCGAGAATGGGGCAGTCTAGACGC
GCAGCCTACGAGTCTCGTCTAGCATCCGTTATACTCCGAAGTAACGCTCC
AGCCCCTGGGCGTGCCGGCTTTGAGGTAGCTATGGGAGAACCTCGTGACG
CCTGTGGCGTGGAGGGTAGACCTCGTCACTTAAGAGCGAGTGACATGTGA
GTTTTGCAGGTCAGTACAGACCACTTTCACAGGGGTGGTTGTCATCTCTT
TGACGGATGCCATGACCGCCCCTCAAACATGGTGGATAGGGAATGAGTAG
GCGGTGGAGGGTAAACACTTCCCCGTCGGGTCCTCTCGCGGGATTGCCTT
ACTCCTGTAAACCTATAGCGACCTTCCTGATTTATTTATGTTCTGGCGGT
GGCCATCCTCCCTCGAAAGGGTTATACGTATTGATTTGGGAGTAATAGAC
CGTCCTGACAGGCAACTAGGTGGGTTGCAATTTGATGTTGCCGCTTCGCA
CTCGATCAATGAGCAGGTACCTAGAATCGCTCGGCGTCTTTCGCCATGAT
TTGCGGGTCGCGGTCACTTCGGGGTAATACAATTGCCGATACTCTCCGCT
GAATTCCCGCCTGAGAGGAGCCTCATGATCGAGGGCCCACGCGACGCCGA
CAGTATATACATGCTCGAGTCCTGACAACCATCAAGGAAGTGTACTCAAT
TATCGCGCATAGTATCACCGCGGGTTCCCCGGGCGGAGTTAAGCAAATAA
GTCCTGTTGGTCGGAGATGGGGCCCTTTTCAACATTACGAATGTGTCTAA
TCCTGCTCCCTTAGAGCTTTAGTGCCCTTTAGCAGAGACTTTACCATCAC
CCAGCGGTGGCAAGGCATGGTCCTTCTAAATTCGCAATCTATGCACATAT
CCGTAACCGTTACGTTCAACACCCTGTGGATATAATGGCAAAATATTCAT
CGTCAGCGGTTTGCAACGTCCGCACCCCCTTGTAGCCGGATGGCCACAGT
ATGGTACGGGAGAGTTTCTAGTGCGGCCGCGAACGAGTCTTGCTGAGTGG
GAGAGCATTGGCTCTGCCCCGGACACTCGGCTGTTGCGGGACGGTACCAA
ACTTATAGACGACCGTATTTAGAGGTTCTAAGCCGGACAGGTGCAGCGCT
CACATGGGTGGATATATTGGCGGGTTGACTATGCGTGTCAAGTGGGCCCG
TGTGGATCGACGAAAGGACGGAGGATTTGTCACCTGTTTCTCGCGAATCT
TCGCCTGCGCCACTCCCGGTAGAAGAGGGACATCCGGGAGAATGCCAGTG
TTGACTTTGTGACAGTCTTTCCTTAATGGTCACCGACAGGGACTCACGCC
ATCCATGAAAACGTCTAGCAAATGTAAACGAACCTCAAAGACGGTACTTA
CCATAACAGCAGACCCGTAAGCGAAGTAAGACCATACGCTAGCAATCGGA
GGAGCACTGGGAACTGGCGAGGCTACGATGTCTATCTCAGCGGCTGGTGC
CTTCATTGAACCAATGACAATGCGTTTGCGCCCGAGATAGGCCTGGCGTT
TTAGTTTCTAGATGGTGTTCCACGCTTTCTCCAGGTTGGTTAGGTCACGG
TGATTAAGAATTAGCTTTCACGATACATATGTAGTTCTGGCTGGAGTCGT
GACCTTCTATGATGAAATTGATAGTCGTGGATACCATACTATTATTATAA
GGAGGGCGTTGACGATCGGCCAACGACAGCGTAGGATGTCCTCCAGCAAG
ACCACTTCTCAGACATTCTCATGAGGCACAACGAGCAGTCCAGAAGGTAA
GGGGCCAAAGTGTAAAGTACATACTCGATGGATCTGTTTGGCAATAGACC
GCTCACCTCATTTGACACATAGGCGAGTTGTCCCCCAAACCAAACGGTGC
ACATGGGTTAGGGCCCTTTGCACTAACAGAGCAGATCCTAGGAATGTTCT
GACCGCGGTCGTAATTTATTTCCAAGTAGTGAAGCTTTCTAGTAAATGTC
TGCAGCGGGATCTACTTACATGTATCGCGACCGGCTTCCCTGTCAAGTCC
ACCCAGGAGGTACTCCCGCATAATAGCCTTTTGAGTCAAGCGTGTCTGTG
GTTCCCACAACTGATCGGTACATCCCAAAGCCCGTTGCATTCTACCTAGC
GATAGTCTTCTCCCCCGGCCGACGCCCCAAACAATGCTAGTTAGAGCGGA
CTCCTGACCGCAACTATGCTCACTCTGGTGACACGGGCATTGAGGGAGCC
CCCGCTGATGCTATAAAGATTCGGACGCAGCGCATGATACATGTTTGCAT
AGGTTTTGCTTGCATGGTCCTAGGGGTGGCATCTTCTATCTGGCGTTCGA
CTACTGATCATCTATTTTACGGCAGGGCGAAGTTAAAGGGTGATCAACAG
CTTGAAGACTTTTAGCGGGCGACTGATCCTGAGGTCACTAAACCTGACGT
CACTTAGGTTAGAATTAACTCCCCTGTCAAACTCTCTATACTTTTATCAC
AGGGATCGCATATACTGGCACGCGAAAGCACACGCAACTTATGCTCCAGC
GCCTTCATCAAGTATTGCCAAATACGCAAATGACGGAAGCCGCAATGGTG
CGGTGCACTCATGTACTACCTTAATACTTGCGCGGCTTGAACGGAAAGAG
TTCATAACAGGAATAAAACCCGACATGTGAACCAAGACAACCCTACGGAT
CCCGCAAGGCGACACTAGCCGAAAAGAACAAGACTCTTTGACATGGCTCG
ACGCTTCTCCACCTCCAATAGTTGCACGTGGTGCTTGGGCCGAGCTAGTG
GAATCTAAACTCGACGTCATACAAATCACGGTCGCTGGTGCTTGCCCTTG
CCGGGGGTGTGACCTGTTTAAGATTTATCAACTGTACCACATGGCGACTC
CTTCGAGGCTAATGTTTATAGACTAAATCCACCTAGCCGATTTATTAGCT
ACACGTGCCTCTATCGCCGGACACATCGGCTATCGGCCGGTGTAGTACCG
AGACTTCTGTGTCCGGCAACGCCACGACTGCTGTCTGCGCCATAATACGA
ATCATGGTGATGCTGGAACTGAGCGATACACGTTGGCAGCCGGCAACATG
GATTCTATTATGAATCCACGCTTTATGCGACACTACATGCTCTTGAAGCG
CACTTGAAGTTACCGCGAATCCACATGGGTAGATACTCGACCCAACGCGA
CTACACTCATGGACGACATTAGCCTAGACTCCTCTAATAGCGAACAGACA
ATTATATACTGTAAAGATAGAACTGCCAAGGAGAGTCGGTCTTCCGCACA
CGGTTTTCTGCTCGATTGTTGGGCAGCTCCATAGGACAAGCTGATGACGT
CTGCTCGAGGCGTCGAGCAGATCCCACGGAGATTAAACAAGAAGGCCAAA
AAGAAAAACCGAATATAGATATTAACAGCAGATCAATCAGTGAATGCGTC
GCTAGAGCGGGGCTATTAGTATATTCCGCCGTCTACCTCCGATCAGAGTA
AAGGCCAATGTGTGCCAGGTCCCTTGACGGCTCTTGAGGTACTCAAGTGT
ACTCCTGCCATGCGATTGACCAATAATAGTCTATTGATCTCACCAAGCGA
TGTTCTCCTGTGGCAGCGTGGTTACAAGGACTCTCATTTACGATCTTCAC
TTAGCGCGCTTATGAGGTCGACAGTGGCAAACGTTGACGCGGCGTACAAG
CGATCGCGTCTGGCGTATGTTTCGTGATAGCAGGTCAGTCGCGGAACGTC
TTCCACCTCCACTCTAACAATGCCTGCTCATTAGAATAAGCTTTGTAGGG
ATGAGAGGCCTGACTTCAGCAACGAAAGCAAGACGTTCCCACCTTGAGCA
TTGCTTCGTCATACCTGACATTCTGAGCTCTAGTTGAAGCTACACGGAAG
ACTTGCAGATTACACGCTTTCAAGCCGCATCATCCCCATATACGATTTCC
ACGCAACATGAGACTCATCATTAATAGCTAATAGCAGGGGAAGATTTTCT
TTATATAAATAGGAAAGCATTCAGCCAAGTAATTCGTGCTGGCTAGGAAT
TCCGGCTCTTATCTTCTGATTTAAAAGCGCCCCAATGACGGCCAGATTTA
CGCCTTGGGGTAGCGTGTGAGCACATGCGAAGAACCACATGCACATTGTC
CGAGGCCTAATCAACTCGGAATCAAGGTGAACGGTTGGTTTTAAGCACCA
ATGAGCGTAGCAAAGTTGTTTCAATGTGTAGCGCTCCCCGGGCCAGGAGT
GGGTCCTCAGTTCTCAGGCCCTTGCAGACTGATACGTCACCCTTAATCCT
TGACCCAAAACATGGACGGAATAACTGCGACCGCCACAAGCGTCGAATCC
GAGGAAAACTCGGACGCCAACCACACCGCTTGACTTGAATTGAGCTGATA
TCTACCCTGAACCACTTTTCTGCAGCCGGCGCCCTAGAAAGTCGTACGAG
GGGATAGCGGATCACAACCGACATGTGGTCTATTGCTTCGTCCCCTCACA
CTGGTACTTGCCTTTGTCGACCCCTAGTACCTCCAGCCGACTGTTTAAGC
CATAGGTTCCTAGCCTCCTCCTACGACTGCATGGGCATAATTTGACTGAA
CTTTACTAACAAGTTACTGTTGTGGTATGCGGGTCCCCGGGGCATGACGG
TGAATCCCGTGCGCAGCCGTCCAAGCTGGCTGTCATTTTCCCTAATATTT
GCTGGTACCTACTTAAACCAGTAACCGGAGGAGTACGTGCTACACGGTCG
GGCTTACAGCTTTTCTTATCTGTTATTCTCGCACCCCTTCTACACATAAT
GTAGCGTGCTTTGCACGATAACTGGGCCCAATACGGCATCCCTACAGTAT
TTGAGCGCGTCCACTGAATTCTACGGAGGTCGACAGTTGAGCTGATATTA
TAACTGCAGGTCCTGTGGACTTCTCGGTAGAAACAAGGACTGGATTCCCT
TCTCTGGAGGTCTTCTTTATCGGATGCGTCAATAGCAGTATTCAATGCGA
TAGAATTGCTACGGGAAAGGCATATACGCTGTAAATTGTCTGTGGGCGGT
GGCGGGTATACTGTATGCCGATCCTAGGACGTCGACAGCTGAAACGGCCC
TTTAACTAGGAAAGTGCCCGGACAAAGATTAGACATCAGCAAGACGTGAG
GAAGGGCGACCTCCCTCCGAGTACGCAGGAAATGAGAGCGCGCGTTTCGT
CACCGCAGAGACATGACCGGCATGAGGTTTCTACACGAACTCTGTAGGGC
CGTGTCGAGAGTTGCGACTCCGATCCTTGATTGGCGTCTCAACTCGACTT
TCAACTAATCTACAGAACTCTAGCCACACCTCCCTTTGACAGGTTTTGGA
AGCATCAATGCTGTGCGCTGTCGTCTTTGGGTTGTTGTTCCGTTATCCGT
ATCCCGTGTGTAACTGCGCGAGGTCGTCATTATGAGCCGGTCCTGCGTAT
GAAGGTTGTAACGGTTTGTAGGTTGACCTAGTGCCTCCAAGGTCTCTTCT
CCAGTAGATGAAGATGAAAGCGCGACTGTTCCACCTTGCACAGACACCAA
TGAGCCGATTCTATTTAAATGGGGAGGCCAGACCATGAACGGTCGCAGCT
TAAAATGTTGAGGGGCAGGACTGACCACTAGATGAATAGCGAAATGTTTC
TAGAACTTGTCTCTGTTGGCTCCGGTAAAATTACGAGTCACAACATAGCG
GTAACCACCTTTTACCGATGTGCGGGGCGCGATGGCCAGCCGTAACCGAA
TTTGCCCCTAACGAAACGCATCTCGTTAACTCGCAAAACCCGTACTTCTT
GGCCGGACCACTGCATCGTAGGCTTAATTAGCGGCGTGGTATCATGGCAC
GACCATTGTCCTCTAAATCGGAAAGCTCACTGCACTATCGAATGAAGGCA
TCCCAAGGATCTGACACTAACTGCAAACAACGATCTGCCTCAACAAGGGA
ACGATGGACACCGGCGCATTGGTTAACAATTGTCCGTCACGCCACAAGAC
GCGGCGCTTGGACTTGGATGATTCTTAGCGAGCCCGCCTAATAAAAAGCT
AAACTGCCGAGTCCTCCTTACAAAAAGAATTTTGTCTAACGCTCAGCAAA
AACCATTGCCGAAGTTGATAGTCTCCCCCGTCTCATAGAGACATGTCTAG
TGCGAAGTATAAGGGGAAGTTGTTCATCACAAAGAGCGTTATGCCGTTGA
GACATTAAGGAGCCCCCTCCAGGTGTCAAGCCATAGGCAGCCAGAGGATC
ATACTAAGTTCAAACTGCCGCTCGACCATGAAACCTCATTATTCAGTACC
TAACGGACGTACCTACTCGTTGATATACACTCGTCACCCTAGAAGGAGGA
CACTGTCCCCCGAGCATTACTAGAAATCTGGTTTCCGCAGTCGCGCAGCC
CTAGCCGTACAGCAAACACGCTTTGATTCGCCACTATAGCCGCCTAACAT
TTCTCTTCATTAATTACAGGGCGTTCCCCACCGGGTAAAGGGGTACACCT
ATACGTGGTTGAGGGAGTTGATCTGCCATGTCGGGTGCGGTAGAACCGAT
CGGCGCAGATGCCACACGACTGCGCTAGTATACACGTGCGTGAAATAATA
TCAATCGATCTGCTATGCGCCGGCATTTGTATTTGTATATGAGTGGCCTG
CTCTCTGTATGCGGGGAACAGACGTTACGCTCCCGTATAGGCGCTTCGGC
TCCACTCAAACTGACGTAATCACGTCACAAAATTGACGTCCGATATTGGC
TCAGGGTTGTCGAAACTGGTCACTTACAAGCGCGCTGACAACCGTGCCAA
GTCGCCTAGCGACGAAGGCATTAGAAACAGATTAGTCTGTTGCAGGCAAG
CGGCGCTAGACAAAATCTCTCAGGGGGCGGGATCGTCGCTTAGTCCTGCC
AGGGAACGATACTCGGTTTCCCACTCAAAGGGATCTTCGCAAACACAAGG
CTCCAAGTACCGAGGTGTACTATGTAAAGAAACTATTCGCTCCTAGCAAC
TGTAACTCGCGACGGTCTTAAGGGCTGCGTCACGCATCTCCTCGGCCGAA
GCCGTGACCCTACTAAAATTGACTTTCCCGTACGGGCCCAATGACTTTTT
AGAGTCGATGACCCTAGCCGGCGAGGAGATCCAGATGCCTGCACACTTTT
GTAGACCCCAGCGATAGATGGTGATCGGCGCTGGTGCCTCAGAGTCCATC
AAAATAAGGGCTGTAAGTCTCATGTTCTCATCAATTCATGCATCGGCGTA
TCGCCTAAAATTGCCATAATTCAACTAATTAATGTTCCAAGCTCTTCTCA
AGAGGCCGTTAAAGCGTATGCGTCACACCACCTAACTATCGTAGAACCGA
CCGCAGTCTTCTACGCGCTCTCGAGAACTCGGTCATCCATCCCTTAGAGC
TGTCAAAGACATATACCCTTCCATTGCGTTCCCGGCGTGCTCGAGGGAAG
AGCCTAAACGCGGTCCCCGCCACAAGGCTCCAACAGCCTAAGATACTCCT
GAGGGGTGGCCTAACGATGGTATTGGCGTGCGGGTTTCACAAGTATGTGA
CATCGAGAGATTGATATGGGCAGTGACTACGACTGGGACGATTCAGATGT
CCTTGGAAAGCGCGGTCCTACTTAATTGCCGTGGCTGTGGCTAAGTATTA
GTAACTCCCCTAGTCGTTAAGTCTCATCCACTATGTCGTTCCCAACAATG
ATACTTCATCGTTTATATCCCACGTTAAGTGATGCAGCCGGGTCTTTCGT
GCATTGACCCTTGGTACGCTGCCACTTTGGCCCAAGAAGTCTCAAAGGCG
GGATGCTGCACGATAAGTAGAACGTTGACAGCTGTACGCCAACCATTTGA
GCAAGTAAGAATGTATACTTGGGCTTCCAGGTGTGAAAACTATCATCCAC
GAGTCCTTCTATCGGCAGGTAAACCACTTCCTAGGCGATGTAGCGGTTTG
GGTGCCTATAAAGCGGAAAGTCGGACTCATCCGCGCGGTTAGGTTCTGCA
GACCAATGTACTCTGCCATGACCCGGAGGGGTGCGCGTCATTCGTGCCCT
CACGCCGTGGCACACCGCGATAATGTTTCACGAGGAATCGGCCAGGTATG
CGGCGGGTTTCCCGCTAAGTGTGCTGCCAACAAGAAAACTCGAACTGCTC
CGGGAGGGCATGAACAACCTATATCTGCCAATTAAAGGTGGGCAAGTGTT
TGAACGAGATCTCCTCACTCGGACAGATTTATATCTTTCATAAGGTTCTT
AAGTGCCCTTACGCCCGTTTATCAAATCTGTTTTGCATTCCCACTGTTGA
GGGCCTACCTCTACTCCGGACTCATCGTGTCCGGCTTAACAACTCAATAG
AAAACAGGGTTAACGAGGAGGCCTCTCCAGGAGACATCGTAGCGCTGGCC
AAAGACTCGGGAGGAACTGTGACCGCCTGAGCAGGTTATTTACGCTAGAC
GCTTCTAACTAAAGGGGTGCGCAAGATCTGTAGCACACTCGGACAACTCT
CATCATTCCAGACGACACGCGAAATCACCAGATTACAGATATCCATACCC
GAATAAGAAGTACTTGTCCTTCCATATGCCTAGCTTTTGTACAGGCGTTG
GGGTATAATCGTGGGCATATTGTACACTTCGGAAGCACATTTCCCTGAAA
GTTAGCACAACCAAGGACTTCTTCCAGATACTCCAGAGTAGTAGGGATGT
ATTGGGGTCCCCCCGTTCACGGCACAGTGTGGTCACTCAGTTCTGCCCTT
TAGCTAGACTATACACACCCTTAATTCTGACCGAAACATGGACGGATCAA
CTGCGCGCACATTCGTCAGTACGGGAAACCCGAACACCACCAAATCCGCT
TGACTTGCGGCGAGCTGATAACTACCATGAACCTACTTTTCTGCAGCCGG
GCCCTAGGAACTCAAAGAGGGGATAGCCGTTCACAACCGACATGTGTCTG
TCGCATTAGCCACTCACATGGTATGCTTCCTTTGTGCCCTATAGTAGCAC
CAGCCACTGTTTGAGCCATGCGCCTAGCCTCTCTCCTCGAGAAGACAGCA
CTAAGGGTCAGAGAATGTATTGATTGGAGGCGAGGAGCTGACGGGGCCCT
GTCTTGCTCGCAGATATCGTCGATTCCTCGCAAACTATGGCAGCGCAGGC
GACGATGGGCGCTGGGCCCTCGTGTCGTTGGACGAAGAATAAGTGTAGGG
GCATCGCGCAGGATAGATACATAAGTATGCGCGTCCGTCGCTACGGAAAC
CCCACAAAAGCACCCCCGTCCTAGAATATTAAGGAGCCCCCAGCACCTTT
CCCTGTAAAACCACAGCTGCACCAGCCACTAGCTATGCGTGCACGCAGAG
ACGTAGGCCCAGAGTCGGCGACTCAGTAGCAGCGGGATCAGCTAGCCTGC
GACGATTAGATTAGACCTGGGCTACGAACACTGGGCTCGATCGATTACTA
AACCCGATTTGTCATACCCGGCAATGCAAGTGTTAATTTATTTCAGGCAT
ATCCACGGACCATAGCTTTTGGGTTATGTATCCGTATGACATAACAACCA
TACTACGATTTCTGGATTCAACCCCGAGGGGGCGCGAATCGTAGAGCCAG
TTTATCCGAAATCCTCCTCGATTCATGTAAGTCAACGTCTAAGGTATACG
GCAGTTGGCAGGATGTCTGCGCCACTAGAACCTATCCTGCTTCCGAGGAT
CTCAACCGGTTGTACCCCTCCCCTTTGCCGGTCACAGGAGTTACCCGAGA
GGCGGACGACATACGGGGGACACTGCCGAAAGCGATACAATTTTATAACA
TTACTACGTAGCCAGTAAGAGACTCTTCTATGCGTTTCAGAACATATGGT
AACTGGTAGCACCTAAGCAGACCCTTAGGTGACCAGTCCCTGTCAAAGAG
CAGTTGGAATACAGCGGGCAAGTCTCCTAACACTAGCAGCGTAACGTACA
ACGAGACCTGCCGAAGGCTCCGTTGGTATTAGGCAGCCAGCCTTGACGGA
CGTTATTGCATCTTATGGGACCGTATCGCGAGTCGTTGGGATCCCCCAGT
GCTAACGGGGAACGACGTTTATAACCCCGTAAATGTAACCATTCGAGGTG
TATTTTGAAGCGCTAAAGCGCGTTAGGATCGGTCTGTGAGCTCCACTGAA
TCTATAAGCCAGAAAAAACTTCAAAAGGCCAGGTAGTTCTTGCTGAAACA
AGTAACTCTGCTCGGGATAGGGCACAACAACAGTGAAGATTTGCTTAACG
TAACATATATACAAACGTATTTTCGTGTAGCGGACGCGTAGAGCAATCAA
GTCGGCGTGCACACGCTGGCCCCCGGTCTTCTTATTGCGAAAACGCTCGG
AAAGAGCTGGCGCGCCGATGTCGTGTAACCAGACGTCACGAAGACAGATA
GGACACCCGGGGAGAGCTGTTATTCCGATGCATTTTACTCCTATGCTGTA
TTGAAACGCGAAAGGGTCTTTAAAGGTCCATCCCCAGCCAAATGATACCC
GTCCCACTCCACTTACCAGATCTCGCATACGGGTCGTGCAGTCGATGGAA
AGCTAACGGGCTACACTGACAAACGATGATCTAATACCGTACCTACCTCC
AATAAGATGTCCCGAGGCGACGTGAATGTTGGCTCGATTGATACCACCCT
GAAGCCGAGAGTGCTACGGTTGTAACTATGCCCAGGTTACGATAACAGGA
GGCACGCGACAAGCAACAACTCGATTCATGAGGAATTGTCGTACGAACGC
CTTAGCGAACATTTTCTGTAGGACCTTGGCGGTGCGATTATCTAAATGCT
CAACCCAAAGTGCGCGGGGCCCCATCGGCGCCTCAGGAAGGTATATTGCG
GCACCTAGGCATCAGCTTATTTTTATGCTCTATTAACCATGCCTCGACTA
CGCCAGCGTCCGCAGGATGTCTTGTTGAAGTACAGTGTTGCGACTGTGTT
CTCGGATGCACCTACTAAATTGCGTTTTTGATGCTATTATATAACGGGAG
TACATTTCGGCGTAATTCCGCATCCGTAGTCGTATGTGGTAAGTACCGGG
TTGACGTAGGCAGCACATTACTATAAACATAATACCTAGGCGCACTTTAT
CACTGCAACTGTAGCGTCTATAAGCCATAAATCCATCAATCACCGCTAAG
GTTCACAAGACTTACGTAAAGAGGTGAAGTGAATTCAGCACCACTGCTAA
TGAAAAGTGAAATGTGCCGGGCGATTAGATAAAGCCGACCCAATGAAGGA
GTGTCCGACGTTATGAAACAATATCACCTCTCCCTCGGGATCTCGCATGC
CACTGTAGGTCGAAGGTATACAAAATTCAGTCAAATTGATCGAGTCACCC
TGCTGGGATCTGGTAAGCTGCTCTCGTTTCGGTATCAAGGAGCTATCATT
ATGCATCGCGAAACATTGTGGGGGGAGAGGACCAACCCACATTCAGGCAA
ATACCTCGAGAGCCATAGCACAATCCCGTCTGGAATGCGAACCCTATCGG
TACGCGGACATTCGAATGGTTTTTTACGTTTATAAATTCTGGCCGCTAAC
GTTACAACATATCTTACTGCGAGCTCTCCTGAATTGTGCGTGCTGGTCCG
GTCGTGGAGCTGCGAGATACTATGGTGTAGATGAAGTTTTCTAAGCCTCA
CCGGTTGGGTACAGAGGTCCCGTGACTGCGGAGGAAGCTCCACCTAGATG
CCAACCGGGGTCGCCTCGCACCGCCCTTAGAAAAGACAAAGCGTAATGGA
TCTAGGTGGTCTTGCGTCGCATTCTTAGACGAATGGTAAGCCAGATCATG
GGCGCAAGTAGCTAAATGCTTAATGGTGATCATAGACCGGTCTAAATTGG
TTTAAGTACGAAATTGGAACTACGTCTTAGCGCGATTCTAACAGGTGCGT
CGTTATTCCCATGGATTAGCGTGCAACCGCCGAGCGGGCTATAACCCGTC
TACGAAGATGCTCTATAAAGTTAATCGTCAACACGGAACGACTAAATCGG
GTGGAATCGATGTGCTCGTGGGCTGTGAGGACTGTAGACCGGTACCTAGA
CCCCGTTCCCGGAGTGGCTCGCCTGCGGAACGAATACTGGAACAGTAACC
TCTGAACGTAAGTGACTGGCACAACAAAGAGAATTATTGGGCCAGGCCCC
TACTTACTGCCATTCGTGTTCAAAATCAGATAGAGTATTCAATACCTGGA
ACGGCACCTTAGGACCCCGTACCTGGAGACGGTCGATGGGGGAGCTCATT
GACTAGGAACAAACAAGGCAATTTCACGGGGGTCACTCCCACTGGTGACT
TTCGAACAGACTCCGTCTTGTCGCCAAATTAATATCGCAGTTATACTGAT
GTATGCTGTCTACATCTTGAAGATGTGTCCAGTACTATCTTGGGGTATTT
GACATCAGCATTCTGTTAATAGTTCTGCCCTTCGCAGTGCAACATCTTGC
GCAGAGTCATTAACTTAGACCGAGAAGACCCTGATCTGTCCAAGAACCTA
CAGGTTATTCCGACTTCCACTGGCGTTGATAGCAGATGCCCTCGCTCGAC
CTCGGATTTTTTTAGGTTTTGACAATGCGGCAGTACTTGAGTAACGGGGG
CCAACTGATTAGTCCGGACGTCCCATGTGTTCCGTACATGGTCGTCGCAT
CGTATAGGAGAATAAAGAAACACCCGCATCAGTTGCTCTTGGGCCATAGG
CACGCCATATTCTAGCGTGGCAAGTACGCTTCCGGATAATACCCGAGCTG
GGGTCCGTTAAGCTTCTCACGACGAGAGTCACTCAAAGATCGTAAGATCG
TAATGCGCATCGGCACTCGTCTTCGGGATCCCTGTCGTTGAAATACGTTA
CCCGAACTATTTTTTAGAGCATGTCCCTCTAGCCGAGAACTGGTCTATAA
GCTTGTGCTCTATAGCAACCCCACACTTCGGGCACTTGGACTGAGCCAAG
AACGTAGGTTCACCTGTTCTAGATCGTTACAGAGTCGTTGGCCACGACTG
CGAATCTGACAGTACCGTAACGTTCGAACGATATAAGGTCGTCGAGGGTT
ACAGCAATCCGCAAGTAGCGATCAAGTGAATCCCATTGTAGACTGATACA
GGCTCCTAGGTTTCACTGCCTTAGAGGCTGGTACGAAGTTTCGCAGGGGT
AAGTGTAGTTCATCAATGGCACCGTTTTTATGGGTAAAAGGCGTGCCACG
ACAACGTGCTATGAAGACCGGTCAACCCGATCTACTACACGGGCACCGTT
GTGCACTCTTCTCTTTCCATCTTAGTTTCCAATAAACGGTCTTGGCCGCC
TGGCTGTCGGAAGCCCAATAGTTAAGCCTGTCATGACAAGCAGCACTACA
GTCGTGCCGCCATCCATCGATTGTCTGTCTTTGAGACCCCGTAGATCCCA
TTCGTATATTCTGTGCTACTCTCTCGGGCTGTAAACTGTGCGCATGGTGA
GCCATCATTCATCGAGCTTAGCTTACGAGCTCTTAGGTCAGTCTGACATT
AAGTATATGATCGATAAATTTTTAGTCATGCGAATTCCAAGTATGTTTCT
GGTAATACTCAGTTGGAATCTCTGAAGTCTAACTGCTAGGGTCAAGTTGT
TCCGATATTTCTCGGTCGATTTCAGATAAGACAGGGCATTGGAGCGATGT
ACGAACCAAATGTTTTAGTATGCCCCACTTTCCGACATGATACCAGCCTT
GGGAGGGTGTGTCGGACTGTAGCCTGGGTTGCTTATATGGCACGCCCGCA
CGACGGATTTTAATAAACCCCGGCGGAGTGTGGCCGGAACGCGTCGTGAC
ATACCGACCTTATGATTATCGAGGATGCTTTCTTCTCGTTAGGCACGCGA
GGTTGTATACCCTTAAGAGTGGGGAGCGTCCCCGGTGACCCTTTGCCCGA
CGATGCACATTCTGATATTGTTCATTGTGTGCGAGGGTAAAGAGATCGTC
TTGATATGAGAGGCGCAGAATAACCATTGGCTGGACCACGTCCTCAAGTA
CGTAACTGACCAAGCTGAATCTCACCGTAAGTACTGGAGCGTGTTTGTAG
CGGGCTTAGGGCGGGTATCTCGGGCAGCGCCTGCCGTTACTGATTACGTG
GTACCCCGAATGGTAGCCGCCCAAGTTTACGCTGCTCTATCTAATAAACG
CCCTCCCGCGTAGACCCTGTCTTGAAGTCAAATATTGCAGAGTCGGTACA
CTCGAGTTAAAAAGGGCAGGTACTGCGTAGCATGTATTCACAAGTCACGC
AAGCCTTGTGACACCGCATAGCTCGCCGCTCGGATAACTCTTCCGACTAT
TGGTGGTCCGTTTACTGTGGGTGGCTAATGGTGAGAACGCATCCCAGTCG
GCGCCATACGTTCCAAGACGGTAGTGTGATCATTGGGGTAAAAGTCTAGA
AATTCTGGCCGCTAGCGTAAGTCAGAAGCGGGCGAGCGTACCTCCGCTTC
CGGAATGGTCTTACAGAAGTCAGCCGCGTACAGTTGATTAACCGGGGAGC
TTCCAAATTGTGACCATCATCAGCTTCGCGGCTCGGAGGTGCTGGACTTC
GGTCTGATAGTACGAGGCCCGGCCATATTTAATGTTCCCAAAATTCGTAC
CAGAAGATGTCTAGTCCCGATGCATGACCCGACGGTCCCCCTACAGCTTG
CTATCTCTAGTACTCTAAACCTCAATTTGAAGGCTGGCGACAACTACTAC
ATTGATTCGTTGATTGCCCAGTGGCCTAATGCTGACTATCTTACGACAAC
GGCTTCAGCACAGGTCCGATAAAGTAAAGATACTGTGAATCTGTCCACGT
TTCTGAAGGGGAGTTCAGCTCGTTCTCCATGCTGAGTTGTCATACAGTCC
AATATCTATGTCTGTAAGGCGATTCGATCTCACTGCGTCACACCACCGCT
TGGCACCATGAGCTAAATCATTTGGCAAGTGTGGAGAAAGGGCTTAGGTG
ATTTTCTGTGAACACGGACACATCCAGTGGCCAGATAGATAGTGGTCTAG
AAAACATCGACTGACGGCCATAGGGCAATCAGTAAAACAGATCCTGTGCT
CCAGCTCCGATACGGTCGCTGCTGTGCGATATACAAGATTGCAATTACTT
TGAGGTTCGCCCACTTCAAACACGCCCCACGATAATCCATCGACGATGTA
TGTATGTCGGTACATAGCTCTCGTAGTTAGTTCGTAGACCCATCAACTCA
CGTGATGTCTTGAACGCGAATTTCAGAGAAGATCAGATTGGATTGCACTA
AGTGCGCGAGGAGCGGGTTCGTAAACATATCTTTAGTGACTAGATGCGCT
GGAATTAACCATTCGGTAATTTAAGAACGGGGGTCTGAGGAGGCAAAACT
TGGTTTCACTCACCACGCAAAAATGGGAGACGCGACCGCGAGACCAACAC
GGGGTCATATGCCAGGGCTAGCCAATGAGCTACTTTTGCAAGACGTTAGA
AGGTTTCCTAGTGACTATTACATCGAAGATTCCCGGGCCTACGGAATCTA
CCTTCATCCGACTCAGAGGTATCGGGTTCATTAAAGACCCGTCGACTTCA
ACATACCAGTAAGTTGTGGATCCTTTGCAGAAAAACTCGGCGCCAGCACC
CGAGTGTTATCTGACCAACTGCCTAAAGTGAGATATACGTAACCTAAGCG
TCTCAGCACGTCTTAAGTAGAGTTAAGGATTGGGATTCTTGTATTAAAAC
GGGCCCGGTGGTGCGGTGAAGCCAAGCTTTACAAACATAATGGGTCCTTG
AGGGTGTAGCATCAGGCCGCCGCTGGAATTCGAACGCACACAGTTAGATT
TGCGGAACTTGGAATTGGGTGCACACTGCAGTTGACGCGATGGTAGGCTC
TAATAAACGAAGCCAGCGTGTCGTGATTAACTTTAACGAGTGAAATTCAT
GAACGATAAAAGCACACTCCGTGGTACCGAAGCCCTGGGCTCCCAGTCAT
TCACTCACGTTCCATAAAATAAAATAGACTACGGAATCACCTTGTATATA
CAGTGATGACATCAAGTTGTAGCCCGACACCCGATCGTCAGGTCCCCGAG
GCCGGTCCCTGCTCACTTGGACAGCGGGGAGGCAGCATGGCGCTTCTATT
CCCAGATGGATGCAGCTCCCATACCAGGGTTTCAAATAACGGTGGCTGCC
CGTGTGCTTGGTCATGTTGCACTCCGATCAAATCTAAATACCAGCTTAAA
CACCCTCTCTCAAACACTAGTTAGGCTAGTAACCAAGTCTAGTTCACTAT
CAGCAAAGGGCTCGTCCCGAGCCCTGGGAGTTCTAGTCTAGTGAGGTCCA
CGACTCAAATAATATGGCTAAGCTTCGGCAAGCGCATCCAATGTCAACCG
GGAGAAAGCACTGTGTATGGTGCCAGACAGTGTCTGCGCAGACTCTGGCT
CAGCCTCTTCAACCGGCGTATACGCAGGCCGGGAGGGGATGCCGTCGCAG
CAGCATTTAGGCACGAACGTGTGTCGCTTCTACCATCCTGTCGTTATGAG
GGTTCCCTCGCCCGGGAGGCGCGAATAATAACGTTTCCGGGATGGTTTTG
CCAGAATTAGTAAATGTAGCCTATCAGGGCTCCGTAGGCCACAAGTCAGG
CTTTACTAGAGTGGCCATCAAATAATGTTTTCATTTGTTGACATGCGTTC
CCTAGATGCGTGGTCGGCGGTCAGAGGTGATTCGTCTACACTCCTGATAG
TAGCACTTCCGATAGCCACAAGCTTCTTCAGACATGTGGCTCGTCGTAAC
TCTAATAAGGCGTCTACTATGTAACATAACCGTCCATTGGACGCATTAAT
TCCTGGTGTAGCAACGTGTCGTTTCCTATGTCATATGTAGGAGAGCCTCG
AGGCATCAGGCCCTATTGATGATGACACTGTTGTTTATCAAAGAGACCTG
ATAACAGTTACGTTAGGTAGAAACTCAATTATACATAAAGCATACTTCAA
ATAAAGCTGAGCATTTTAAACTCGTAGTTCAATAGAAATCCTTAATTTGA
TACACGGCCCAGAATGACCGCAGGCCGATGAGGTGCATTCTTTCAAGTAT
GTGGTAGTGAACCGGCCGTCAGGTTGGAATACGCGGGAATTCTACTTTCT
GAGCGGCGCTGTCGAGAACACGCCGCGTCGGCGAGAAAATTGCATTACTA
CCGGACGAGGGTGGTGCACGGCGTTTTTAAATGTAGCATTAGCAGCCTCC
CACATTTCGGTGTTGGCTGAACAAGGAGCATGCATAGCCGGGGCTGCGTC
GCTCTATGCGTCCGGGACATGCGTCCCTTCCCTTAGTGGAGTCATCGGGT
TTTGAATGTGCGGGGTTCACTGCTATGACCATTGCTACGTATAGCAACAA
ATGCCATACAGGCAATTCTCGCTATCAATGAAATGCTACGGAGGCGCCCG
TATCGTCGATCGAACACCGGCTGGTACTTCATATCACATATCTAAACTAC
ACCACATGCAGCACAACTGTGCTTGGTAGGGTGGGCCATCCTCGATCGAC
ATTCATACCAAGGTTCGCAGGGAGAACGGTCGTGTATTGTAAGCCTTGCA
CCTCTTTGGCGTACTCGACCGGGGGGTAGCGGCTTATATTACCGATAACG
TATCGCTTCCTACGAGCGCAGTGCCCCGTGAATTCGGTATTAAAAAATTT
TTGATTATTATCTTCCTCTGATTGGGTGGCAATCCTACGCTCCTTTAGCA
TGTATAGTGAACAAGTGTTTAGCACAATTCGCTTCTCTCTGATGCTGAAT
ATGTATATGATGATGAACCGGCGTTCTCAAAGCTGACGATGTTACATGTT
CGCTTTAATCTACCGTAAGTTGCAGGTATGGAGTAGAGATGCCTCTGGCT
GTATGTGGAGATGGTGAGCGAGCATAGTGGCTCTACCCATAGGGAACAAG
GTTCTGGTGTAATAATTTCATAAGCGTATAAGTCAAAGAATGCGGTTACG
TCGGCGACTGTACTGCAGGTGACATTTATATCGCGTCGGACAGCGCCACG
GACTGCTGGTTATCGCTATGCATAGTAGTCCACGTAGTTTGTGTTCACTC
AGTATATCCGTTGAGGAACCCCCGAAAACACTGCGACCCATGGGCTTTCT
GGAGAGCCATGCCGTTGCCGAGATACTGTACTAATGATTCGCCGTCTAGC
AAGGCAAGACGAGGGAAGCTTGAGTAGAATCACAACCTAGTTTAGGAACT
TGCGATCGCGCAACTGTCGGAGCTCAGTCCCGTCATCATACGCCACTAAA
CTGCAAGAATGACCCTAGGTCTCGCTCAACCGTTTTTAACGACACTAAAT
TGCGCACTAACGAATAGAGAGTAAACTAGCTGTGATACGCACTCAGGACG
ACATTCCTGGCAAGGCCAGGATTGCTCTCGACTAGCAATGAGATATGAGT
CTTATAAAACGCAGGCCGGCAGTCCGGAATTGGATCCGGGAGGTGCCCGG
TCCTTTGCCCTGACCATTCAGAGGAATGGAGGTACCTGTAAACTGTAAGC
CGCCCCCCTAGAAGGTGTAAACAATTCTGGTCCAAGCGAGATCCATCCAG
CCACCTGATCATGACTACACCACATTCCTTTGTGTGGTGTCATTCCGTTG
CAGACAAAGGACCGACTTAAACACTATGTCTTCACAGCAGGTCACGTTGT
GCGAAGTTATTGAGCAGGCGTTAAGCGCCCATAACATTCTACACGATTCG
ATCCCATCTAAACTCCGTATAGAATGTAGGCGTGCGCACGAGCAGTAGGG
CGCTCAACACCCGTTTCAATGTGACGACAATTATCCTAGTCCTCGCTGGA
TGTGGGCGACTCCTCAATGAGTTGTTTGGTAAACCTCGCTTAGTCAAACA
ATTCTGAGTTTAGAGCTGCCGTGTTAATCAGTGAAACTGGTTTACTTGAT
TTGCTAGCTGAGACTCGTATACCCGTTCGCCCTGCTAAAGCTACCGCACG
AGGAGGCGCTCTTATTCGGCGTGAGTACGGCATTAACTGAACGCCCGACT
TTCAGCAATCCATCGTGGTTCCCAAGGTGTTACCCCAATGCTAAGCTGCG
TATCCAATAACTCCCCATGTGGTGTCTTTAGGTATCCAAACGCTGCGATC
CTTAACTAGACGTTAGTTAAAGACTTTCCTGGGCCTACAGCTTCCCAAAG
TTCATATGGGATATAGAGTCAGGCGCCGTTCAGGGTGAGCCCGCCGTTCC
TTTTACCTGTTAAATAATGTGCTTTGCTACACAGGGACGCTTGAACCTTG
AGTGAGAATGATTACTCGAATATAACTCGCTCCAGAATATAATCCTCTGA
ATGCGCGGTGTCCCCTCTTGCCAAAGGAATACCTAGTACACGAAGTCTGG
CAGCAGGCTGAAAAGTTTTGGTAGTGCTTTTTACCCGCCAAGGACCCTAT
GCACTGTGGATTTTACTATCTTCTCGCATTGGATCCAGGCGACGTTCTCC
GCTTTCCCCCGCGAAGTGTTAGTACGCGTCGTCGGCATCAGCCATAAGTA
ACTAATGGTGTCATCCAAGGTAGTGTAACGGGTTGGATTCGCTCCGGATG
ACGGCCGCTTTGTTTTCGGGCGGCATTAACGCATTCCAATAGGTGTTCGA
TAATATCCCCATCTGTCCTGCCTATATTTGACAATAGACTAGACTGGATT
TACGCATTTAAGAACCCCCACCGCAACTACCAGTGTGTTGGACAACCGCT
GTAGATGTGTATACACAGTTTGTAATCAAGCAGCGGTGCTAATAATTTGT
GCTTCGGCGTTGCCGAAGTTAAAAAGTATGCGCCGCAGTATGACTACACC
CATATCCCGCCTCTGGAGCTGGAATGATATCCCCAACCATATAATATACG
CGAGCGGGACGCCCTAGTACGAGACTTTCTGTTGCGAGGAGCCGAGGAAG
TAATGCATATCCGAGATCTTTGCCGTTTCCTCCTTCACTAGCCTTGCCGG
AGTAGCCATATGGGCTATATGCCTACAGGAATACTAGATACGGCAATCGG
GTACCCCGGTGCAATGGAGCTACACACAGCCCTTATGGAAGGTTCGCACT
GCAGTGACAGTTAAATTGTGATCGGCCAAGAGCGCTACAACGACCGGGTC
CATTGCTTTTGAAAGGACTAGTGGCCGAGTTGCCGGAATTTTGACTATGC
GGATAACAGCTCGCATTCTATATCATCACCCCTTATGAGAACGCATTTTC
TAGCAGTTCTATTCTCGGTGCTCATGAGTCAGAACCGCGAATAACTGAGC
CGCCCGCCTAGTCAAGTTGGGCCCCAGTGAGCGTATGCCGACATGTTACT
TACCTGCCTTCCGTTAGTGGGGGCTACGGGTGCGGTAAGTTGGGTAGGCC
ACACTCCTGTTGCCGAGACGCCTATTGAGTCTCGTGAATTCTTACTTAGA
TCTACTCATTGTCCAGGCTCTCTGCCTTCCGGGGGATGGGGTAAACGATT
CATCGGGTGCGCCCTGCGATTCGGAGATATGAACCGTACTCACACAACGA
GTTAGGTGCAGTGTGCTAGTGCGTTAGCTCGCTCGACGCTGCCCTTATCT
TAGCAATCGCAGGTTCTGGGGCCGTGAGAGCTTTACACCACAGAGGAGGT
CGCAACCCAGCCTGGGCATGCTACAAGCCGGCCAGATCTACTAATTCGCG
TGGCGTGCATAATACCACTTCTATCGCGTGGGGTATAACCTCGCGAGGTT
TCGGAAAGACCTCGTCCGTGTCCGACGGTAGGACCCTGCGGAATGTTTCC
AAGTTAACGGAGCGTATTCTTCAAGTACGAGAGCGGTCAGTCGCGAATAC
CTGTACCCTTTTGTTCGATATAACCCTACTTCCCGACGGTAGATTTGAAA
CGGGGGCCACAGACTAACGGCGCGATAAGTGTGGACATTTAATAACACGC
CAGTTCAATATTGACCACTATATCTCTGCCAACTCCCACTTTTTTGGAAT
ATCTTCGGGTAACAACGTGCGGAGATGGAGGCATTAGAGTAGTGGGTAGC
AGGCGAGTAATCGTTATCTCCGGTACCGGGGTCCATCGACAACTCCCAAA
CTTCTAGGAAATCCTTACGCCCAAGGCCCGGTCCCCCAAATGCCCACACC
ATTCACTGTCTATTGTCACCGTAGGGGTGGGCGTGATGGTTTTCATACCG
CGGTGGCCCGTTGTTAAGCCACGATCATCATCGAGGTGTTAGTAATGAAC
ACCGACGATCATTCATAAAGGTTGAGCTCACGATACGAAGCTTATCTCAG
TCCGCTCAACTACTCAGGCTATGAATTGCAAAGATCAGCTCTGAGGGTTG
ACACTAGCAACATACTCACCGAAAGACGCCGCGATTGTTTGCCCGCGACC
CCCCAGTCCACGCAGTAAGACACAAGGGGCCTGTAGGCTGTGATTGCGCG
ATCGAATATAGCGTCTGCTCCATGGTTTCGTGACCTATACGCAGCACGCT
CCGGCAAGCTGATTCGGCACTGAGGATCAAATACGCCTGGTATTGGAGGT
CGGCTAATTGACTATGGGAACCAGGCCACTTGTGCGAGGAGTCGGTCCGA
AACCGTGCCATGTAGCTGATTGGGGAAATCTATACGGGCTGGGCTATTTA
TAATCAACGCGATGCACATCACTTACTAGCATATACGATTTGCATGGGCC
TGCCAGAACGGGCATTCCACATGCAGAAGGTAAATCAACTCAGGGAGATA
CTAACGCATGAAGCATACGAGCCCTAGCATTCCGGCTTTGTGCATATAAA
AGGGACTCGCGACCAAAAGCGAGCGGATAGGTCACTATACCACTCTATGG
CATATTTGACTGGTGCTTGATCTCGGACAGTGCTTCAATGTTCTCGTAGC
GGCATCGTGATTACCCGAACTGTCAAATGTCACTCCAGGGCTGCAGAACT
TGCAAATTGAGTAGTAATCGTTGTGTTTAACGCATAGGTCAGTGGCCATC
ACCGGCACTTTGACTACATCTCTGAGTAGTCCTATTCGTTAGTGATAGAG
CCCAAACGAAATGCGAGCGGATTATTACGGTACTACCGGGCTGGACTAGT
TTTCAGGAACATGTAGATGCGAAGTATAAAGATGTTGGACATCTCATGCG
ACAGGGATATCCATGAGAGTCAGGATATCTAGGGCGACTATGTCGCGTCC
TGCTGGCTTTATGAGAAGCCACGTTCCTCCAAGGACGACCACATTGCTAG
CCCACTTTGACGTAGGTACGCCCACTCAGTTCTTAGTCAGTGGGCACCAC
CCACTTGCTCCCCCACTAAGTTTGCTCCGCCGGTAATACACTATTCTTAT
CCCCTTCGATGTAGGTCCTGGCTCCCGTTTAAGACGACTGCCCGGAGACA
ACGTGGAATGAAGCCCCTTCCGTGGCCGCTGTAGACTAACAGTACTGGAA
ATTGAGACTAGTGATAAATATCCGGGACTAGATCCGTTCCCGCTATATTT
AATACAAGAGCCCTCAGCGCAGGGCCAGTTACGTCGCATATTTCCTCTCT
CCGGCTGTCTCGGGCACTCTTTGTGCTGTCCTCATAAACCCCCGAAGAGG
ACCAGGCATCACCCGCGCGTTGAAGAACTGCTGGCCTGTACTTCAGTACA
GAGCGCCGTAGGGCTCGAGCGATTGCTTGGAGGACCTGTCAAGTAGACGA
TCGCCCCAGCTTAACTCTTGTATATAGCCGTCCAGCTTGAGTTCCCTGCA
TGGTTGTATGGCCGCTCGTAGTGCATGGGACCCATTGATCCGATTCGTAA
AACTCCAACTAAAAGAGTATATCGATTTAGCAACACCCTTGTGATCCTGA
CCGCGCAATAGCTGCAGCACCTTACATTATATGGTACATAGGCGCCGGTG
TACATGGCCGTGTGGAATGTAATGTGACGATTGTCCGCAATACCTTGCAC
TATCTCGAGGTGGTCTAACAAGATTTTACCTACAGTACTCAGCCGGTGGA
GCGTACTGGGCTGGATGGCGGGATACCGAGGGGCGTCGCAGATTTCCGCT
GGATCTACTTGCATGACTACGTTCCCACGTTCAATTAGCTACCAATTGTG
CCGGCAGAACAACGTCCGAATTTCCGGTCGAGAGTGGATGCGTCAAGACG
ATTTAGGTCTGAACCGATGACTAGTCCCACTTCACGATAGGACTAGCCAG
CTGGAGTATTGGGTGTGGTCATATGGCACCGATATATAACAAATTTAGAC
TTAGACAACATAAGCCGCGGCATAGGAAAAATCCACTCGCTAAAGTATGC
TGTACATTAAGGCGCAAGCCTACCATACGCCACACGTCGTTGGCCCCTCT
AAAGGTCAGCTTTTTGGCTGCCTTTGTGTAACGTCGCCTTTTTATACCCG
TGTTAGCTCAATGGCATGCATCCGGTCCCTCGGTTCTCGGTTTGTTCACT
GCGTAGTTCTCGGTGTAGAAGCCACTCACCGTCATTCACTAAACCCTTTA
TGCTATTGGACATATAACTCAGCGCCCGTAAACGCATAGTCCAGGATGAT
CATGGCTGAATAACGTACCCCGAGAGAAAGTTGACTCTAGCGGGAATGAT
GGCGTCCTGTTCATGGCAGGGCGGTTGCAGCATGCCTGCTTCTATGCACC
AGAGATCCAGTCCCACACTAGGGTCTTCAAATAACGTGGATGGCCCTGTT
GCATGGGATCAATGTGCACGTCTAACCAAAGTCTAATCCAGCTGTAATCA
CCCTCTCTCAATCACTGTAGGCCAGTAAACGAAAGTCTATTCATTACAGC
ATAAGGGCTCCGTCGTCCGTAGCGTGGATTCGTAGTCTATGTGAGTTCAT
CCACGAAAATAATATGGTAAGTTCCGCAAACGGTCCATAGTCTAACCATG
AGGAAGGAGATCTTCCTCTGAGTGACAACTGAGCAAACTGTCAGTCAGAA
CTGTCATCGTGCCATTTCTTGTTGTAGACGAGTAAATGTCTTCACACGGG
AGCAGAAGGTCACATTACCCGAGGATAATTTGCCGCCGGTTGTCGATAGG
TAATCCCTGCGATGTGATAGTATGAGCACAAAACCTCTTACTGGAAGGAT
CGCAAGGAACGTTGTTTTCAACTTCTATTGCGCGCTGGAGTGTGCTACGC
GCTTTGGTACAGTTGTTTCCGATGCCGTTACAATTTTGAAAACCAGTTCC
TGTATTCTCCATCCAGGTAAGGAAGAGTTAGCCTAATAAGAACCGATTGG
CCAGTGGGGGAGACAGCACGACTTCGAACTCCTCAGTAGTATGTGACGCC
AGCAGGCACTCTATGGACACCTCAAATGGGCTGTAAATCGTTGTTCGTAT
TCGCGTCATTTTATTGGCGTAACCGACGTTGACCCAATAGTAGGCCCAGT
TGGTCTATTCTAATACTGGTCGGCAAATCCTCTGATCGGCGAGTAAACTA
GTGCTCATGAGCTCTTGCCTCCCCAGTGATCGAAGCGTCGGTTCAGAGTT
GGTGTAGATCACCAAGGCGGAAATACCTCAGATTTACGCCGGCTAGCAGG
GAGAATAATCACTGAACGAGCACTGACCCAGATCTAACTCCACAACGGAA
GAACTTATCAGAAGAGTTACTACCGGTTGTTTAGAAAATTAATAGGTTCG
GGATACGCACTGGCGAGTTCAGGTCTGGAATGCTTCCACCAGGATGGTGT
CCTCTCCTTGTGTTGCCTTGTCCACATCGAACAACCTGAGCTGCCACAAC
TACAAGTTTTGTGCCGTCCATTAAATCAGATCCCTGTCGAACGTCCCGTC
TTCCCAAATGGACCAGCCAGGTGCTGCGGTAAGTAAGAGATAAATCTGAA
TCACCACTGAGGCTAAAACGGCGGACCTGCGCACCCTATCAAAAGTGTAA
GTATCTAGCAACGTCGCACTCGCCGGTATAAGCCTGACCAGTCAGCGTTA
AGCGGCACGGTACGTATGTCGCCTTTCATCCAGACGACCGAAAAATAACA
ACACCCTATCACACAAAGCTCTAACTCTACTTTGACAGCTAGGGCATGCC
AAGCTTCATGAAAGAGTCGGTGGTTAGCGCCCATCCCGACTGGGAGGATA
CGCATCAAGAGTATAACTATTGCGAGCATTATATTGAACATACCAGGACT
GAAATGGTGCATTACCTGCGCGATCCTTCACTCGGGATCCGTTGCTGATC
TGTGGGTACCTCCATAATTCCTAGGAATTTACTCTTCTCGATTTACGCCG
GGGCCGTAGTAGCTCGAAGGCGCGGGACAAATGAGATGTAGCCTAGGCGG
CTGGTGGTTAACGGGTTATCCTGTTTTATATCAAATCAACGACGAAGAGC
GACCAAGCTCTAGTTAACGTCGCTTGCACAGATGGCAAAATGTCCCGGAA
GGCGGTGTGCCTCCTACATCCGGCTACCTAACGAATAGCTCAACTTACGG
ACCTAAGGGTGAATTGAGGCCCCGCCATGTATTCTAACGATCTCTCCACT
ACAGTGACCTCCATGGCCGCACCAAGTGAACCCATAGGCGTGAATGTTGA
AGTCTTCCCCTACCCTTCCGTGTGTGATGTTGCCCTCTGACGTCCTCTTT
AGAGCTGATACAGTCCGGTGTTGATGTTACGTTCGCCGCCATGACTTGGA
ATGGCGAGCATAGCCTGAATGTGGCGCCGTGGGGCCCGTACTTACCTTCA
CCGAAGAATCGAGGACTTGCTCTCGTTTGGCAGCAGCTTGTGAAGCTAGG
TACTCCACATGGCATGTCTCATCACTCCCGAAGCCAATAAATATAGGCGC
CTAGGAACTCCCTTACTTATTACTAGTATCATTCACGGGCACCTGTTCCC
TGACTCTCGGTCGCGTAACCTGATGCCGTGTGCTATCTCAGATGCGGCCT
CACTGCCCGCTTCTAAGGTCCGCAAATAAGTAGTGCTGCTCAACTACCAG
AGACCACTATATTAAAAACATGTGCATACAATGAGGTCTCGAGAACGCTT
CTATTATATTGAGGAATGGAGGCCCATATACCTTGCCCCGGTAGAGACGC
CGTTTATATATGCTTGCGTCAGCGCTCAGTTTGCAAGGGACACATCTGTC
GGTTGGGCTCATGCTGCCAGTAGGAGGTACAGATAGGCGTTATAACATCT
CGCTTGCCTCAATCAAGAATTATATGGTTTGAAGTATGTTTCACACATGT
CCGTACGTATCTAAAACAAGCGTCGGAGAGCGTGTAGATTATGTGGCTAG
CCCATAGAGGGAGGTTGCAAACTGCGTCTAGGAGGCGGGAATGCGGACAC
GACCCTGGTGTCGCTCTCAACCAGTTAGGGGCGTATAACATCCCGGCTGT
GGTCTGTCCGTAATTGCTTCTGAGAAAATATAGTTCGTCTTCATGTGTGG
CGGCTAATAGCACGGCTAAACATTAGATGCACAATCAAGGATATCTTGTC
TAAATTCCTGCCGTAACGTCTGTCTACCTCTCGCTGGGCTTACAGTAGTA
ATTCCTCTGAGGGGAGTGCATAGAACGAAAAGCGCCACCGGTCGAGAGAG
GGCGCTAGTTGCTTGTGGTACTAGCAACCCTCTGAGATGCGGTTACATAA
GCTGTGGTGCTCGTAGTGGTTCAAACCCGATAGCGAAAACCACGCTAAAA
GGCCCTCACTGTAACGAATGGATAAATCTACGTACGAGGCCTATAGGCCT
ACCGATGCGGTATGGCTCTACGCGTCTCGCATCGTACCCGCGATTGGGTG
AAGCGTTTAAATCTCTATGCCCCCGTGCTTCCACCCCCCACTCTGTTCGC
AACAGGCAAAATGAAAGATGAAGTAATTCACAGGCCATCCAGACTATATA
ATGCCCCCTCCTACCGTCGAGTTATGCCAAATACGCCCGGTTATGAATAG
TCACTCTAGACCCCAATTCGTCCTACGATGGGGGCAAAGGAAGCTGGAGT
TGGGAAGCCCGACAACGATGGTGCCTTCTGCGCTGTAAAAGCGCCGGGGG
GAGTAGGCGATTGAAAAAAACTAGTTGGGGGGTAAAGTCCCAAATACGCC
TGTGGTGAGAAATTAAGGCCTTTTTCCGATACGATAATTCGTCGGGAGGC
TTCGGTACGTACCTCCCCCCCGAGTGTGTCGATCTGACGTGCCACGCCGG
GGGCTTCCGCACTCTTGAGATTACATTGACGCCGAAATTCGGGGGGGTGC
AAGCCACTGGCATAATGCTGCTGGTAAGTGACACGAAGATGCGGGGCCAA
CGTTACTCAGGACTTTCCGGCGACGTAGGACGTGTAAGAGCTCTTATATA
CTTTATAACTTGGGAATTGCTCCAGAAGAGTAAACTCAGAGTTGTCTACT
GTCTATAGCTCATTTGATTTCAGGAATTGCCCCAATACATGATTCTAAAA
TGAATATCGATGGGGAAAGAAAACGCTGCAGGAACAGGGTCTATAAGTGG
AGAGGAAACTGATGGAAAGCCCTAGTCTTTTGGAGAAGGTAATTGTTAAC
GCAAACCTCGTCTCCTGTGGACGTAGATCCGAATTAAGTGGCACGAAACA
GTACCGGGCGCTGCCTAGGGCCCCCTGCTCCTCCTATTGGAAATGACCGT
ACTAAGTCGACCAGAGAGCGCAGGTTGATGAAGTTGAGTAATGCTAATCG
CCATCGCTGGCATAAATCGCACTAGATATTTTCCAACCGGGTTCATACTC
CCAATGTCCGATCAGCGGTGAAAGAGGACCCCAATCGAGGAGCGATACTG
CTTGCCCGGGCATATAGTATCTCCGATTAGCGTTCTTAGTTCTCCTTCCC
TAATAACTCGGGTCCGTAATATCCACTTATAAGAGCAGGCTACAGGACAA
CTATAGTTAATATGCACTATTTTTACGTCTAAATTACATCGAACCTGATA
CGCATCTAAGTTAGGCTGGTTCTTACCATTACTTATGACAGTCGCGGCAA
CGCGTGTGGCCTCCATAGAGCGGTTTTTAACCCTTCCCGATTCAGCTCGC
CGCTCAAGCATACAGAGGGTGGAGGAACTGCTCATGGCTCTTGGTGATTT
CTTAAAGATAGCTGTGCGCCCCCAACGCGACCCATAATAGCGGCGAGCGA
TACCTCGTTCACGGAAATGTTAATCGGGGGAATATGGTAAATATGTTGAC
TGACATTGTCAGTTGTTAACTCTATATTCGGCATCGACCATGTCTATGAC
CGTGGAGCCCGATCCTCGTAGTCGTACTCCGACTAACCCCGAATGAATGC
AAAAATGTTCTTTCAACCGAAAATACACAAATTTGTATGTGGATGCGCTG
TGAATGAAACGGACAGTGTGCCTGCGCTCATTGATATAGGCGGACTTTGG
GAGTCCTGATACGAAACGCGAGCACCCTAAAGTGAGGGGACACCTCCCCT
TTGCCGCGAATACATGTACCATACCGTTTCCAGGCCCATATATGTGTGGT
CATCGAAGAGCCGTGTATAGGGCGAGTAGTGTTAGCGCATGACCAAGGTT
GAGCGGTGGGTACCGCGTACGGTCGCCTACATGCGCGACGCTACTCCGAC
ATTCTATAAAGTGTTTGCGATCTACGTCTGACCCGGCGCCGGCGTCAAAA
ATTTACGGCACGGACAGCTCGCAGTCCGGGAAGCAGTATATCTGATGGTG
ATCAACCGGTGAAGTAGCCTTTAGAAGACGCAGTTATCACCAGTGCAGTT
GCTTCCAGTCTGACTGGCTAGACATACCGTCAAACTCCAATGTGCTTACA
TAAGGTCTATATTGCAGGATTTTCACATTCTGCAGTGATTGCTCGGAAGC
CCAAGGATTGAGCCCCGATAACCCTGGGTGACCCATAAGACCCGGCAATC
TTCATTGGTGAACTCTACCCGCAGTAAAATACGCTCACATGGCTGATATC
AGTTCATTAATAAAATGCATAATGCACGAGAGGGGTCGAGAGGTCTGATA
GTACGGTACCTTGGGGTTCTTCGGGTAGACTAGTTACCCTCAAGTGTCAG
TGCACCTGGTTTCGCCGTAGTAGCTTCGCAGCCCAAGGGCCGTGATCAAG
TCGTATAGGCGGTGTTAAGCCAAGCCCTTGTTCAATTCTACATCTGCTGG
TGTCGTAGCTTACAAAGATCCCACGAGCCTGGGTGCATTGGCAAGGAATC
TGAAACGTTGGCTGGAGCGAACCCCCAAACAAAGAGTCTTCGTTTTAGGT
ATGTACGAGTGCAAGCGCTGTAGATAGCCATGGGCTGACGCTCCTGAAGT
GGTCGGGTGGTGCGTAGCTAACATCCGCTGTACAACCGAAGCTCACTTGT
ATCTCACAAGCGTTTAGGAATCTTCTCACACCGGAGCGTCCGAAAACTGG
TAAACCAACGTCGGCCCCGCAAGACCCACTATCATACATAAGGACGACGA
AAGACATAAGCTCCGTATAGAACACGGGCGCCAATACCCTTGCGCAGCAA
CAATTCGTCGCATTAGCATTATTCGAGGAAACTGATGTCGTTTTTATCAC
ACAACAAAATAGCGGCGCTGGATCCGCATTTATGTCTCGGTCCCGTATGA
GAGACTCCTCCTTCGGGGGTGCGTTTCTGCGCCGTCGCGCCACGTCCCCC
TCCAGTTCCGGCAGACTTCTCCGGACATATAAAGGCTATGTTGTGATAAA
AAAGTCAAATGAGAATTATATTCGGTTTTTCAGACGGTGCCTCTGGTATG
CTGGGACCCGCTCGCCTCATGTGTTGGGTAGGACATCTATTCCAATGAAA
GAGGACAATGTGGCTTTCAGCTTCAAGCATAGACGGTCGGCATTATTAGT
ACGGGCGCTCCGCTTAGACATACGTGTTACTTTACCCGACTTCAGTCCAG
ATGATAAGGGCCAGCAGGGGCTAGCAATATGCTTGGTTATCAAGTGCCGG
TCGAGGTCGGGCGTGTCCAGGCTTAACCGTGCTCGTACTAAAAACGAGCG
AAAGGCATACGTAGGGACATGGTGACCTGGGCAAAACTAAATTCAGTCAT
GAAGAATTTGTATGTTACACCGACTGCTTTAAACCTTAGTGGTCGAGAAC
AGCAGCAACAGGTATCTCTGCTAGAACTAGGTTCTGTACTAGTCCTTTTG
TAACTGTGAAGCAATACTATGCCCTACCAGAGCTAGCTGTTGTAGTATGT
CTTATGTCGATGCCACATCAAAGCGCGATTTGAAGTCAATCTAGATTTGG
ACCATTTTCTAAAACGACGGCCCAGTTTACTTTAGAGGATAACTTGTTCG
GGGTAGAAAGGGATCGGGATAGTGTGAGGGTTGCTCTGCATGTATCGTGG
TCGTAATGTCATAAGAACCGACGAGTGTATTCATTTTGCAAGCACTCCGG
CAAGAGTCAAGCTGACCGGAACTAAATACTGCGGTACTACTTTAAGCAAA
CAGATGCCGAAGCATCCTATGTATATACCACTCCGGGCGGAGACTCTAAA
TAGCTGTACCGGGCTATCCAGAGGATCTCCTTATCGCTGAGTTGAAAGGA
CAAGCTACTCACTTAATCCGGTCAGCCATTCGTTGGGCGAAAATGTTCGG
TACAGACGCAACGCGCTCGTTCAATAACGGGAAGAACGCCTCTAACCTTC
CACGGTATCAGCCATGGGATGGCACTTGCCGAATAGCTACCATGATCTGA
CCAAGGCAACTTTCTTGTGCGGACCCAGGTTATGCCACCTTGTTGATAGA
TGTAGGGTTCTAGTATGTTCAGACGGCCCATGTGGGCGGGCGAAATCCTT
TTGAGGTGTTCAGCGACCACTTTCCCTGTCATTGTAAACGAGCGTTCCCT
TCAGGTTATTCTTCTATTTGACGGCCTCAGTGAGAATGAAGGGCTTCCAT
GATTCTACGATTTCTCCACTAACAAGACTCTACGCATGGACGAACCCAAT
GAAACCATAGGCTAATGTTGGGTACTTCCCGTGCGCGATTCCGTGTGTGA
TCTTGGCCCTGACGTCCTCTTAGAGGCTAACTGGTCCGGTGATTGATGTC
AGTTTGCAGCCTGACTTGGAATGGCTACATAGCTCGGGTGTCGCCGGGGG
CCCCGACTATACCTTCCCGAAGAATCGAGGACCTTGCTCTCGTTTGCACC
ACTGTGAAGCGAGGGTACCCATGGCACTGTTCCATCATCCATCCCGAAGC
GATCAAAGAATTAGGGCGCCTGAAGAGTAAACTGTATTCACACTCGTATT
GTTCCAGGCCCTCTGTTTGTCACGCAGACGCATGGTATGGGAGAATACCT
TTGTGACTGAACCACTGTCGACCGCTAACTTTCCAGGTCATTTGGAGCAG
GTGCACCGAAGGGCGGTCGGGCCACGTCCCGCTCTATCCGTTTCACTTGC
ATAATTGAGTGGGTCCCGGACCCTAAGGGCGTATAAACAGCATTCCGGCC
CCTGGCTCGTTACATCTATAATACGGTCCTTACCGTGGCTATAGTCCCAG
GACGTTCTGAACACCCATATCGGGCTCACGCAGATTTACGGACGGACCTA
GTTTGCAGACGGAGATTAAGTCAGAGCTAAACAGCGTTATATCGTACAAG
AGTAAATAACCGATGTTAGGATGGTGCCGAGTATAATCTTAACCCTCGTG
AGTCACCAAAAGTCACTAAAGCGTCCCATTTTACGAGTCTTATTTAAAGG
CTAGGGTGATCAGGGGCGTAAGAGGTTACTCATGGGCGAGCCCACGGCCC
CGCTGTCATTGCTCGGGGTACTTAGACTAAATCCCCTGACTAAATTTAGA
TAACTACATCCACACACTTATGGAGCACGCTGACCAAAACAGGATAAGAG
CCTTGTCTCTCGGCCCAGCTAGTAGGTTGTCTTGGACTAGGGAATTTCAA
TAAGCCGCTGAAGTACGGGAATGGTGCGTCTGCTGCTGTGATAAAGGGCT
AACTAGGCGTTGCCTAAGGCGACAGTAAGAGCGAACATTTATCACTCTCG
GATGCCTGGATTTTTAGCTTGTCCTGCCTCATTTTGAAACATGAAGCTCG
AGCCATAGCATCGGCATAGTGATACGGCATATTACAAAGAAACCACGCGC
ACCGGGGAGAACGGTTATCCCGTTTTCATCATTTAAATTCAACGATACCG
GTACGTACCCTAATAGTGTTAAGTTACTATTACCTGCGAATAGCGGTTTT
ACGGAACCATACCTACCTTGAGCATGCGAAGGCAACAAGGACCGTATCAC
ATTTTCGTATCATGGGGCATACCAGGAGCGTTTCTGATCTACACCTCCGG
GTATCTAGCGGGAATGCGAGCGTAACGGTGCGATTGATACTCTCTACAAT
TCACGTCATGCCTTCAGATTACAAGCGTAGAGACTATTGTACTTGTATTG
GATTAGCTTTTCTGGCATTTGCGAGGCAGATTGACCCGAAAAGCGTCAAC
CATAATGCTTCTAGGACTAGTGGTGGTGCCCCCCTCTCTATCCGAAGTCT
TACTTCTGGGACTATTAGCTCGGTAAAACTTAAGCACGTTCCTATAGCGG
CACCCGGCGCTCTGCTGCGGTCACTGCGCCGACTCTCGGAGTTGCCGTAT
CATCAACAAATTGCGCAAGACAAACGGCGATCGATAAGTGACCAGCCCCA
GTGTGACCGATGGGGTGCACGTACGAATTGCTCATCCCCTAACCTAGTAC
TCACGGCCAATCTGTTGATCGCACCAGGAAAAAAGAATGCACGGTCCTGT
CTGTGAAATAGCTAATTGAGATGGAGCGCACAAATGTACACTGAACTTCT
CGACTGAGGAAAGTTTCTAGTGAGCGGTTTTATGAGAAACGTGCTTGACC
AGGTGTGAAAGTCCGATTGCTCGGAATTTTGCGGTAAAGTGATACCCGGA
CGACACGAACTCGGGCATACGCAGGTGTCTACACGGAGTGATATTAGTTC
GTAGAATCCCTAACTGCCCTGCCTGGATACCTTGCCCCTGCAGGTGCCAG
GACCACCCGGGAGTGAACGACGTGCGGTCTGCACGAGAACGGCTTTATAC
ATGGGCGCTATGTCAGACGGGAATTGCTCCTAAGGTCATCAATATCGTCT
GCAATTATTTATACAGCTGATACTCTGAGCCTCCTCTTCCAAGCCGCCCC
TTTTGCCCGGGTAGGGCCACTACGTCTATAATCAAAATTGAGCAAACTCA
GGGGCATTGGTCTACTTGCGAGTTCCATTGGCACATTGCTCTTCTTGTGA
AGTCCGACCCAACATATTTTCGCACCCTGCAAAATTTGATCGTGACGGAC
TTCGACTCCTTTCCAGGCGCTCACCGCGCACCTATTAAACTCGCTTTTAG
GTCATGAACGCCAACCTCGAGCGCGATAGCTCGTACCCGAATTTGACCCC
GAAACAATAACTCCAACACTCCTGACACGTCCGCTTGCCTGCGCCCTATT
TACGTTTATGGACCAACATTAAAGACGAACTGAGTCGTTTTACCGCTGGG
GATTAGCCTGTAGCATGTTTAAGGTAGACTTACCATCGTCAGCGAAGTTA
AGGGCCCGCGAAACAATAAATCGGCGTGTAGTGTGCGGCTATACTAGGTT
GGCTATCATAATGTATCGCTCTTCTTGCCATTTACGTTGTGGACGGTCGC
CCACGGCGGAGCTTAAATGTATTACACGCCCTTTGCTATGACGGGATTTC
AAGGGGTTTAGGTCTGGTTGCCGATTCGTTCTCTTAAGTGCCAATATATT
ACTCGGTTCACCGCCAGTAGTGAAGTAGGACAAACCGTATAGTGTAGCGA
AGGATGTTGACGTGAGTTGAGCCAGAGGATACCGGAGTTCTCTTAGCTCT
ATACAATTTAGCGATGTGCAGCTCGTGTCGCTTAAAGTATGCAAGTGCTG
ACCGGAGCGGTGGCCCCATACTTCCGAGTGTTCAGTAAGTCCGATGTTGC
TTAGTACCATAACCGTTTAGATCGGAGCGACCCAGGTTCTAGTATGTTCT
GTTGTCCGTTAAGCCCTAGGTCATCAGATTCGATCTGCTCGGGGGTGGAG
CCTTCTGGCCGGGAAAAGTGTCTACACCATTTGCTCAACCAGGGGTCCAA
AGGGCGGCGTTGAAACAGGACCAAGGGGCCCGGAGTTCACGGGAAACAAC
CTAAATAGTTGTGCCCGCTAAGATGGGGTCCGTTAGGATCCGTTCGTCTA
GGGACACATCTCCACCAAGCCGGATCCACGCGTATATACCCGTAGCTGCG
AGGTAGTCCTCTAAACTAACTACGGAAATGTGGTTTATATGAGCGGCCTA
TAGCTTTTAGTTAGACGTGACCCTATAATCCCTACCCATCACCCGAGGGC
GCCCTCCCTTAGTCGGATCATTGATTTCTACCCCAACTAACACCTTTTTA
TAAGCCATCTTGCTGCGCATTTAGGGGGCCTAACCAACTGGGCTTTCCCA
CTGTGCCCTGTTAGGTTCAATGGAGCAATCCGGTCGGCTAAATAAAGAGG
CCGACGTGACGAACGGTACTGTAGAGTTTTTTACCAGTATCGTCGGGCCA
GGCGGGAAACAGTTACTTGGCTGATGATATGTGCTATGATAGAGGTACTC
TGCACCAAAGAGACAGCCTCTCCCAAGTACACGTATCGTGAACATACACA
TATTATTCTGCCGAGTCCCCTAGTGCACGATACAACCTGGTACACTTCGT
CAGAAATCGTACGCCTCCCTACTTCGTGTCGGAAGTAGACCCTCAGTATA
TGCTCGCCCTCGACACATACGTGATAGTCTAGGGGGTCGTGGGATCAAAT
CTCAGCCATAGGATTGTAAATTTACGCATCGAAGGCGTGAATAAGGAACC
AGCCATTTAGCTACGGAGGCAGACACTCGGGACGTAGGTGCTTCGGTTCT
GCTCCAGTCAATGTCCTGGCGCAGCTTCAACCACTGGATAGGTCATACAA
TAAACGTGTGGGCGGCCTATTAACGTTATTCTCTCGTTAGTCCGAGGGAT
GACGAGATGCCATGACGGGCCGGAAAGGATCCGTTAAACAGGGTGTTTAT
GAGCCGCCGCCCGTACGGTATTGGCATTAGGCATTGAAACTCGTGCCCCA
GGACCGGTACAGATCGAAAGGGTTCAGTGGACCCGTCCATCAAATCGGAA
TCACGATATGAATTTTGGCACGTTGTAGCGAACTTTGTAGGTGTAGGGGG
GTGATGGCGGGCTGCTAGATCCGTGAGGGAAGGTGCGCCTGCGTGCTCCA
GATTCCATGCTGTGGTGCCTATGGTATTATCTGGATGCCGTATGAGGCTT
TCAGTCTACATTCGACCTTCATAGCACTGTGAATTCCACGCAGGATGCTC
GCTCCACCTTAACTCTAGGGCATCGACTGGGCGGCCCCCTGGTAGCTGCC
CCCGGCATAGCCCCTTTATTAACGTACGATTGCCTAAACTGGTGCAGAGA
CAGAATCCTCCAGTCGGTTCGTCAGCTATATCAGGTCGCTGCGAGGCAAT
ATATCTCTGATACTGGGCAACTCTGGAGGGCCGTATATGAGTTTGGCTGA
CCCCCATCCATCCGGTTGCCCGCCCGATGCGGTCACGTCAGTGAGAAAAT
CGATATAGACTATGAACTCGCAAAGATGGTGTGATTCGTAGACATAACAA
AAACGATGGGGACCGCACCCATGAACGCTCTTCGAGGCCAAAGCTACGTA
TCTATGCTGAATGGCTTGGTCAGTGCGCCGCGTAGCGCCGGATCAATGGT
AATACCAAGTAGTTCATAACCGTGGGTACAGGATCACTACCATCAAATGC
GTCATGATTCCCCGACGACCAAAATAACTTCGTAGAGTCCCTCATGTCCT
GTCGTTGTGCTATAGATAGACGTTTCTTCCGTAGTCTATCCTGCGTGTCT
CGCGTCGTAAGCTTCTCTCTCGCTGGGATTTTAAGACAAACGCCCGCCCG
ACGATCTCGTAGCTCTGCCATACGGATCAGGTATCGAACGGAGACGCGGC
CGGTAGTCGGGAGGTGCTCCCATCGAGAAACGTTAAAAGGAAAGCTGCCT
ACAGGGATAAAACCATTGTTCTGTTGACTAGATTAGTAGTTAGGAGACAT
GCAACAACCCTCGAGACGAATCAGTGCAACCACCCTTGTCGAAATGCCTT
TGCCGGCTGGGCCTGCACTTCAGACCCGCTAAGGCAGCTAGAACGCCAAT
TGGACGTGCACGTCCAGGCGAGGTCCTTTCATCGAGGCACGCACTCGGCA
GTCAAGCTTCTTTCCAGGTTAACAATTTTTATAACTGCTCTGGTGTCTCA
GGACCGCCGCGGATTAGGGCAATAACATAGTCTCTTAATCGAGGGTCCTC
CAGCGTCTCATTTGCTAACTTGTAGACCGATGTAAAAACCAACCGTGACC
AGTTCGGCCCCCGAAATTTCGTATTTGGCCAATAACGCAAAGGACGCTGA
ACAGCTACAGTGCTACCGCCGGTTCTGCGAACATAAACACTCGAGCCAAG
TTAGTGATCATCATATATGCACTACGTTACGCGTGGCGGTATGTCATTGT
GCCGTAGCATCCGGGAGAGCCTGGCACGAACACCTTTCATATGAATGCGT
CGCGGCTGTAGTCGAGGATAACGAACGCAAGGAGGAAATAACGGATCATG
CATCGGAACGCGCGCTTACGGTTAGTCATTGGTTTCCCGAAGACTCCTAC
GTACAGCCCAAATGTATTATCCAACCCACGCGGTTTGCGGCTCCGACTAT
TATAAGTGGTTTGGGCTATTAATCTGCAAATGAGAGCGATGAAGCTGCTA
TCACCTTAAGACCGATGATTCTGTTTTTTCATCGACATCGTTAGCTACCC
GATGCCAGGCCATACTGACCGTCCTCCGTATAAAACGCAGTAGCTTGCAA
AACGCTTGGCTGGAGGGGGTGCTCTGTCCGCCACTCCAAATCTTTCGTCT
GGCTCTTCGAGAATAAGCCCATCGCGTGCATTTATGAGTCGCGGTGCCCC
TAGGAACTGTCGCACATACTAGCACCTCCGAGAAATACGGCGGACGGGAA
CTCATAAGAAGCCCCCACCCCTGGCGGTGTGACTCCCATTTAATTAAACA
TCGCCCGGACCAGACCGGTTACGGTTAGTTCCGCCATTATTATACGTTTC
TTACACCTAAGCGATTAAGTTGATTCCCCGCCCCAGTGGCCTAAAGCATC
GCTCCCACTCTAGTTCAATGCCAGTAGTTGAAGACCTGACCTAAGATGGA
TGCCTCAACCTCACATGCGTTGGGTAGCTCAGAAATTCGTCAAGGACGTG
ACCCTAGAACCCATTACTCACGACACCTTAATTACAAGCGTTGTAACGGA
TACACCGAACCAGATGCAAATGAATGCCAGGTCTTCACGAATGATCGTCA
AGCTAAGGCTCACCTATGAGTTGGACATCCTGGTTCTTGTGGGCTACTAT
GACCAAAGTCTGAACACCGCTCAACAGAATGACCTTGAGCCACGGTAGAG
GGTCGCCGGCAGTTTTCGGCCCCTCGGAAGGTGGTACCTTTGACAGTATG
GCTGTTGCATTGTATTAATGACGCATTGCTTGTTAAAGTCATCGCCGCTG
TAAATAGGCTTTCAATAGTCTTAGTTAGGTAGAAGCCCCTACAACAGATA
ACAGAGTATCCCCAATCTCCCTCGGACATCTGCCAGGTCGCATGCCAAGG
AAAGTCCGCATCGATTATCATTGGGACCCCTACCAGCGCCACTCTCAATG
TTCCTATTCTTGCGAAGGAAAATCTGCTGGCGGGTCTACCTACTATCGCA
ATAAGTACGCCAGCACCCCGTTCCGACGTTCGGTGCTTAGTGGTGCACGG
AGCGGGGTTCCGAAAGAGCTACTGGACTTTCTTATGGGTTGGATGAAGTT
AATGCTCGCCAGTGAAGTAAGGTAGGGCGCCCGAACCACCACGGATAGGA
GTGTCTTAGCACCTACAAGGTACTATGGCGTCCTTTTACGCGTGTCGACA
TTTTTATCGGCCGATGTATTTGTACCCTCAACAAATACACTTTTTATAAC
CATCTTGTGCGCATTTAGGCGGCCTAACCTACGGACTTTCCACTTACCCT
GTAGCTTCAATAGACAAGTTCCGGCGGCGTTGATTAAAGTGGCGACGTGC
GCGTACGGTACTCTCGATTTTTCACGAGTATCGTGGCCATGCGGGAAACG
TATAGCATAGTCGATGGTAGGTCGTATGTAGAGGTACTTGCACCAAAGGA
TTCATCCTCTCCCCAACGTCCTATCGTGAACCATCATATGATGATGCTGG
CCAAGTCACCAAGAGCAAGATACAGCTGGTACACTTCGTTACAGAACACG
TGCGCCTCCCTACACTGACGTGTGGAAGTGACCCTCAAGTATGAATGCCC
TGCCCTCACATAGTAAAGTGACTGGTCTAGGGGCTCGTGTCTCAGAATCT
AGCAATAGATGTAAATTTATAGGCCATCGAGCGTACATAAGGAACCAAGC
CCATTTAGCTACGGGCGTATACTGTTCTTCAGACGTTTCTGGTCATCACC
TTCAATATTGAGAAGCGTCAGGTCGGAGGGTAGGGGAGCAGTGGAACATT
ACCCAGTAGGATCCCGTTACGCAAGTCACCCGACACTCCTGTCTGGTACA
AACATCTATTTGCTTCACATGTAGTAGATGTAGCAAACGTACCGGCGTCG
CTAAAACCCAATGGCGGTCGAGGCGGCATAAACTAGTGATGACAGACTTG
TAAATTTCCCGTAGTTCAGCATGCCGATTTTGCAAGTGTTCAGGCCGGAA
AATCTAACGCTATGTATTCGGTTAGCTGGACCTTGACAGTTGTGTTACTC
AGCACATCGCTGACTGCCTCCATAGCTAACAAAGCGTAGTTTGTGTCGCC
TATCATCGACGTTCTCTGAGTGTAATTCACATAGGCTCATATTAAGGCAG
CCAAAGCCCAATCTGGAAAGAGCCGAGACCACCATACCGCAGGGAGCTCA
CTAAGAAACATAGAAACTCCCCCCCCCCGAATGTACTGTCACGTCACTTT
CTTCGCAACGTGCATATCCTGGTCCGCCGCGAACTTTAAACCGCCTCCGT
TACAATCGTCAGATATCCGGCAAACCATTAGCTGGCAATTTTGGCAGAAG
TTAGCATACAAATCATGGTTTTGTAAGTCTTAGCTCTAGGCCCCGATAGG
GACTGTCGTATAGCCTCGGCGTGGAATATTTCCTAGGTTGAAAGCTGTCT
CTATAAGTAATTTGCGTACAGGTTCGGATCGCCGGGCCGGGTTGTGAGTG
GTTGGAATCCTGGTTGCCGGCGTATCCAGTCTACAACTCTATGAGAATTA
CCCCGTGCCTAAAAGGCGGGAGGGAGCTCGGCCGTTTACGTACCATACAC
ATTTGTAACAACCGGGACCCGCACGCTCTTGGCTATGTAAACCACTTTTG
TCTGCGCGTGCGCCATTATACCTGATAGCCGCACTCGTGGATCTCTGGCC
GTACCTGCCATATCAGACTGCCCGTGTACGTTTGACCAGGAACACCATCT
TCCCTTACGCATCCATACGGAGACACAGGAGGTGGCAACTTGCGGCGGAG
AGGATCGCACTCGACTGAGTACTTGTGAAGTAACCTTGCGACTAAATGCC
GCAGGAGGCCCCCTGCGAAGCCAAGGAATAGACACCCGCCTCTGGGCGGT
GCCCTGTCTTGATCGTATTCAAGTCGCGTCAAAGTCACACTAAAGTTTTG
GAGGCCACCTAGAACCCATACTATGCTTTGTTCCCCATGGTCCAACGAAC
TCGAATATTTATAAACATAACCAGTCGCCAACCCGGTTATCAGGAACATT
ACTAGAGAAGTACCTCCCCCATGGAGTCATTAATACCTGAGACACACGTG
GGATAGTTGGACTGGCCCACCGAATATTGAACGTGCGATATACGCAGAAA
TGTAATAAGTCATGGGGCTCCGTTGTACGGTAACCATAACGATTGTGGCG
TTGCCACTGAAGGGGGTCTTATGCTTAGTGTGAAACGATATTCCGAGTTC
AAAATTGGGGAGAACCGGACGAACACCAATACCACTCACACGGCGATGGA
CGAGCTGTTTAATTTTTAGACAGCATATCGAACACAGACAGGAGCCTGGA
GACTGCGAAACCCAGATATCTCGCACTCCTTGACAAAGCAGGTAACACTT
CCATTCCTTTGCCCGATCACTGCTAGCTTGGCCTAATATGCACTTTGGGC
AATTGCCGGAGCGGAACCTCCGTGATTATGCTACCTAGGTCTACCGAAAG
CCGTAGCGGTAATTGCGCTGGTAGTTTGTTTGAGTGGATGCTTAAGCTCC
GAGCTTCCCCGTCTAGATTACTTATCTGAAGGCATAAACTCTTATTATGC
GTGCTCTGGGGTGACGCGATAAGAAGACAGCTTCGTGGCTCTATCGTAGT
GAATCGAAGCATCAAGACGACCATGCTGCTAACTTGCGGGAGTTGTGGAT
ACCAGCTTTTACATTCCGATAGCTACATTCGCATCGCTTTTCGTGACGCA
CGGGGTGTAGCGAGAGTCATACACAAAAACCCTTAGTCCGATGGAGTCGA
ATGTAACCGTAACTAATTCTGAGGCAGATGAAATAATTCGAAGGAATCTG
TCGCCCCAGGGACAATTAGTTGCCCACTCCTTTAGCAACTAGGACAGCCG
CGCAGTTATCACGCTGGGGCCGTCGTCATACACTAGTCCGCCCAAACTGA
CAAAGCGTTTATATAGGTCAGAGTACACTATGGACAAGGATGAACGAGCA
AACCTAGACCATTTGGGTTAGTCGGTGCGCCGGGTCAGCAAAGTCAGGAT
TAACGTAAGTATTACAGCACAGTGCGTCGCTGGTAGATTTTAGCATATTA
ACTTCGATTCTAACCGTAGGGGAGGGACTCTCGACACAAGTTAATCCTGT
GCTTTACGGCTCTCTGAACCAGACTTGGGTGGATTATTTGCGTAAAAACC
CGCTACAACTACTGAACATAGTTAGCCACGACAGTGGATTCCTAGTTTGC
AAGGTTTTCGGAAGGTAAGCGCCCCTATGTGCGTGGCTTTGATAATGGTG
ATCTACCAAAAAGTATGTTGAGACGCTCGCCTCAGTGCATGTCGTTCCTG
TTCATGGTCTGAGCGCCGATCTGGCTCGTGCCCTCAATCATACGCGTCCG
ATGAATTCCAGGACAGGACTTGTCGTGGATTTTGAACAGCGGCCTATGGC
GATGGACTTATACGTGTTGAGATGGAATAAGGCGATTTGAAGCCACTTAA
GACTTTACAAATTGGTAACGTGGGGAGCGTGTGGGCCGCGTAACGGGTAT
CTACAAGACGCCCCTAAAGAGGGAAATACCCGAGTTGAAGTGTGTAAGCA
CAAACGGTACCTGATTCAGATGGATTCCGCGGAATATGGATGGGCAAAGG
CTGGCGGCTCATATGAGCGGCCGTGGAGTGATTGTCAGCCATGTGTCGCA
TTTAAAACCATGTTGTGCGATAGTACAACCACATGTGATGGATCTATATG
TTCTGACCAAGATAAGGTCAACGTATCTTAGTGCGCTGGAGGTGGTTTTC
AAGCTGCGCCGATGTGCGCCTGACCGGTTGAGTTCACCATACAAATCCAC
CCATTGGCAGACCTACCCGGGTCCTCAAGATGCTCACTAGAGATCTGCCC
GGCCGTTGAGTCCCCACGAATCCGACAGCGATAGAGTGAGTCAATTCGTG
GGAATGATTGAAGCTATTAGCGATGAGCTCTACCCTGCCGTGCTGGCAGA
AAAACCATACCGGGCTAAGCCAGTTACTAGTCCAGAGGGTTCAGACGCTA
GTATGTCCCCGGACCATCCAATAGTTTTAATCGGGAGTCACAACGTGCGC
TGTGCAAGTGGTAATAGAGTCCAGCAGCCATGGACCATAAGCGATGATCC
CTTACGTTGCGAGTCAGGCAATTCAAATATGTCCGGGTAGGGTAGCGAAG
ACCATCTTGATCCAAATATGTCACAGGACTGGTCGCGCGATGGTATCGGC
GGAACAATAAGTGGAGTCATATTGCAAATCCTCCTCGGGTTATACGTGGA
AGCGCATGCTCCCAGTATATCATGATGCCTACACGTATACTTGGCATACG
GTGTGATCATCGGTTTGGATGGGAACTCACTGGTGGGATGGACATTCAAC
GAGGCTTCCTGGTGAGTTTACCAATGAAGCTCGCCACGGCAGAGATCCGA
AGGCCTTACCCGTACACGTTGACCGAGCGGGATACGCCCTTTCCTATGCC
AAGGTGCGCCCAATGACAATCAATTAATACCGCCGCCCCAATCTGATATG
GCTTTCAATTTTTACAACATTGTCTACTATGACTCAGAGTTCGGCTCACA
AGCGCGCATTATACGCTGATTATCAATATGCTCGAAGTTTGGGACCGGGG
TGTCGTCAGAAGACATCTCGGCCTACCGATTATCTGGTGGCATTTACCAG
ATCCGTGTCTTCGCCAGTATGTATGCAGCTGCACTCCCCAGTCAGGGAGA
TGTACGGCAATTAAATCATCGTTGCGGCGTCACGTTGCCGAGAAACCGAA
ACTCCCTCAATGCAAGTGGCTCCGGCTCTCGCGTGGTAGTTGGGTCAATC
GTCCTGGATGACCCTTCGCGCACCGTCAGATCCTCGGACAGTCTCGATAG
CTTCGCGCCTATCACGCAAGGAGCTCAGATCAATCGGTCAACCTCAGAAG
TTACGACGGGCTTGCATCACGGCGAGTTGTGAGAATGACGTTGATCGAAG
CATGCTGGCCCTAGCCATTAGCAGGTTCTGCCGCAGTGCCTGCATTGAGA
GGTAAGCAAAAGATAATACTCGACTATTAGTGGAGTAAACCTTAGACATC
CAAGCGCGCTAGGTCGGAAGACAGGGGTGGCCGAGACGTACGTGAAAAGG
GCGCGAATAACTTACGCAATGCTAAAGGATCCCATTAAATTCTCTCACAC
GGTGGGCGAAATAATGCGTTTAACTGATCTATCACGTAACGATGCAGTAA
ACAGGGCCAGTATCGGAAATATAACTCCGTATTCATTATGCCGGAGTGTT
ACCGACCGCACTTAAACGAATGTCTATGGGTACAAACCTTTATTGCAACG
TTCACTGATTGGAGCCGCTGAGATTAACGTACAAAGTGAGCACGGGCGGG
AGGATGTAACGAATGGTCTTTCCGCCTCCTTATGGCGGGTAAATTGAGTG
GGAGAACTCCTAGCGCGGTTAACGACAGTTGTCGATATATACGTCCATTT
AGAACAGAGTTGACCAGAGGGGGGACGCATTATACGATACCTGTATTTAA
TTTTAAGCCAGCCTGTAACAGTAACTAAACGAGCAATTTATTGGAGGTAA
ACTACCGGAGGTGAATCGGAGAGAACCGCTGCCAGCACTGGCAGGGTGAC
GCTCCATTCATGCGATCATAGCAAACTCTTGATCGTGCCCCTCGAATAGG
CCCTGAGAGCTTTATGTGGCAATATCTTCAATTCTGCCTTGGGTATCCAA
ATTATCTAGAAGTTTGTACGGAAAACAGAAGGGAGTAAACATATGGACTC
CGCTCACCGACTTTTGTCCTATGGTGATAAGCCATAGTCCAATTGAGGCA
AATTTTTTGCGACGTTTGCTAGTGAGCTCCTGCTCTGCAGATTAGTGGAG
TTACCCAACGGCTCCTCTCAACTTATATGTTAATGAAAGCGGCGTATAGC
GGATGAGTGTCTCGCGAGGGCCTCGACCAGCGCGGGCTTACTACGTCTTG
TGCCGAGTCTTACAGGCACTTGCCGACGTATCGACGACCCCCACACGTTC
GTCCTGCTTGCCCTCTAGACCGGGCCGGACCAGGTGCTGCTGCACTCGCC
AGCCCCTACACGGACGTGCGTAGTGTGCTCGTAATCGCGATAGACATTCA
AGAAGTCTTGTACTGTGCCCGTCACCGACGCATGACGTCACGGGGACGGG
CATTTTCCCAGTGCGTGCACGGATTGGAGAGTTATAGTAAGTGCAACGAG
TCCCATCGAATCACACAGGCTAGCATAGACTTCCCGTTTGGTTTCTGCAA
GTCGCTGGTATCCGTACTGGCATCACATCGGGTTTAGCAAAGCTTGATAT
CCTGGCAACATCGACAGGCTCGCCCCACGATCGGTTCATTGATGTGAGCT
ACGCCTTCGAATAACTGTATCGTGTCTAGCTAGTTGATCATGAAGGTTCG
GTCGCCCCTACCGGCTTTGTAGGAGGGTAGTTACCGCCGTGGCAGTTGGA
ATTAGCATGTGCAATAGGGCGCAACGCCATTAACGTCCCCCTCTCAAGTA
GCGTGCGGCGGAATAGACCATTCACCTGTGCCATCGTACCATCATAAGAG
TCCATCAGCTATACAGTGGACCGGTATATATAAGGGATTGCTTTTTGAGT
GAGCGCAAAGGCATAGTAAAGACCAGTCTGCCCTTAAAAGGTTAACAGGC
GCCCGTTCAATTACAAAACCAGGCAATTACCCGGAAGGCTTACAAAGTCT
GTCCCGAAGCCTGGAGTTCACCGGGCTGTCAACCGTTGCTCGTGAGGTAT
AAGCGAAAGACTTTTCTTAACTCCTGAGCCATATACTTCCCCCAAGCCGT
CCGAATAATGAGTTCTGCATCACTTGTAATGACACTGGCCAAGGGTCGAA
GACGACTGGTCCCTCTGCCATATGTCAGGCATTCAACCGTTCCAGAACTA
ACCACCCCTACTCTCGTGAACTTAACTTAACCATCCTCCGTAGATAACGC
TTTTGCTGTGTTGTTCCTATGACGGGAGTCGTGCGGACTTGTTTTTACAG
ACTGGGGTTAGGCGTAATTCAACTCCAGCACTACAATGCTGTGCAGACCC
TTGTCCTCGGGACTGTGATAGTGTTCCATTTAACGTATGTACCGGTGTTG
GCGACCCAATGAGGACAGATGAGAGCCTCAATATAGCTATATGGTGACGA
ACTTATCTACGTCCCGTCGGCACAAGACATGCAATGTAGGGAGCTCTTCG
AATGTTCACAGTGGCCAGAGTTACCTCTTTCATCGGTCTAGTCGTCTGGT
CGGGCGTTCGGTTGCCTGGGGAACAGTACATAGTACTGCTGATTCTGCAA
TTTAATCTCATCAATCTTGTGGGTAGAAAATCAGTGGTAACATTCAGATA
TGTCAGCAATCAGGCTCTTTTTGTCTCGCGCCACTCCTTTCAGTCCCAGA
TGAAGTAGGGAATCGCGCCCTGATAAATGGGGTTGTATAGGGGCACTGGG
ATTCATGGTGTAAATTCATACGTGGACATCTGCGAAAAATTGCTGTGTTC
AGATCTAAAGGCTATTGATCATCCTGCAGCGAGGAGTGATGAAAATCAGT
GGTTTGAGTGGCAGTAAAGGCGTACTAAGACGTGCAATGGCTCATATGAA
TCCGCGGATAAGAGACAGGTGGTTCACAGGCACGGCCACCCTCACCTATA
CCCTATTGCGACCTGTACAGCCGTTCCTTTCCACTCAGTATTACACATGC
CGTCCGAACCGGTCGTATTATTAAAGGAACTACATGAGTCTCTAACCGAG
ATCAAATGATTAGCCATTTACCACAGAGCCCCAAGGTCAGTCCTCCAGAG
ACTTATATAGTATCCGTGGCTAGCATGACGTCCCCTCGCCTGCACGCGTG
AGCACAAGCCATGTTCTTGGCGTACCGTGTGGAACGTTGCGCTCACTCGA
CACGGAGTGGTAATCCAGTAACCATACGAGATATTCTGAAATACCAAGCC
TCGACCCCACAACCCTTTCGGGGGGTTAAAGGAGGCTGCTAACAATATTG
TCTTAAGTGATTCAAAACCACACGTACCTGCCGCTCACAGAATTGGTTGG
ACCACCCTCCGTCTCACAGAGGGTGGGCAACGCGATCATTCTCGGGGATG
ACTGCTAGGGTTCACCAGTAATCGGTTAGTCAAACGTGTTCCCCATGACC
CGGAAGTCATATCTCACTATTGAGAGCGAGAGATTAATAATTGTTGAAAA
CCCGATCCCAGTCTGGGTAGGCGGGTAGACGACTATTAGTCACAGTGTCA
TTCATCGATCTGCTAAGAGTGATACTGACCTCTTATCTCTACATTCGGCG
TGAACTGTGTGATTTCTTATACAAAGGCGGGCGAGTATATAAACTGAATC
CGTAGAGAACGGAAGGCGTCATGGAACGACTGTTATCTATCCGCTACTCC
GTAGCACACTTTTCTGTGCGGATATGGCCCTGTCTCTTAAGGACCAGGTG
GAAGCCCTTTCACGGGTAGATGCGTCCAGGTCCCGTATCTAGTCAAGGGG
CTCGGCGTACGGTCACGATAGACGAGTTGGCGTTGACACTGAAGGGGGGT
CTATGTTAGTGTCTCGATATTCCGAGTTCAAACATTGGGAGAACACGGAC
GAACATCCATTAACTACTTACCGAGGCGGGCGAGCTGTTTAATTTTGAAA
CAGATATCATAAACAGAAGACCTGGTGACTGCGAACCCCCAATATCGTAG
CACTCCCTATGACAAAGTCAGTAAACTTCCACTCCTTTCCCCGAATCCCG
TAGCTTCGCATAATAACGCCTACGGGGGAGTGGCCCGAGCGGAACCTGCC
GTGATTATCTGATGAGTCCTACCGAACAGCAGTATCTGGTATTGTTCGAG
GGTAGTTTTGTTTCAGTGGGTGCACTAAGCCTCGGGGTTCCCCGTGTATA
TGATAAGTTTCTGATAGGCATAATCTATTACTTGAGTGCTCTGGGGTGAC
GCGAATGAAGAATCTGTCGTAGGCACTATCGTTATTGAAGGGAAGCATCT
AAATCACATGCTGCTAATGTGCTGAGTTGATGGATACCCGGTCTTTTTAA
ATTGCGAGTAGCTAACTGCCGAAGCCAGATAGACGTCGCCTTATCGATTC
TGTAGGGAAGCCATCTACCTTCCATGACCAGCGGAGGGAAACTCTAGGAC
CGCGGCCAGGGAAGAGACGTAATGAGACGTCCTGTTGTCTCCCCGTCCTT
GAGGCGCGGGTCTGGCCGTTGGATAATGAACTAGGCAAAGATAGTCAACC
GCGCAAGTAGGTGTAACCGGAAGAGTGGCGGACATGGCGGCTGGATTCGG
CCTGGGAACTCCACGCAGGTAAATAAACGCGTAGCGGCTCCGGCCGGACG
GCATTTCTTAACTACTCAACCCAATTGTTCTGTAAAAACGGTAATAGCTC
AGATGTGCTTGATAGTGTTCCCAAGTGGTTGCGCGTACGAGTGAGAAAAC
TCGGACAGAAGGGAATCGATTGTCAACCTCACCTATTATGAATCTGCGAG
CTCCGAGGGGCTTCAACATGGAGATTCGGAACAAGAAGATGCCTATGTGC
ACACTACTATTTCTTGCGGTATGTCATTACGCACTCACCGTATACTCGCT
TTCTACAGGACACAGGTCTCTTTCCACACTATGTAGGTGTGACTCCAAGT
CCCAATTCTCGATGTCGCCGCTTGTTATCCGCATTTCAAACGTCCCCGGG
CAGTAGTCACCTAGTCTTTGCGGGGCGGTGCATCGTTGTTAGCACAAACC
TTCCCTTGGATCACAGGCACGTATTTGAACCATCTTGAGCTATCAGTTAA
AGGTTTTTCTGGTTACAAACGGCCTCGAAATACGGTGATTGTGAGTTTAC
GACGAGTTCCAGGAATATACTACCTCTATAAGGACTGAACGGCAGGAGGT
CTGAAAACTGTTCAGGATTTGTCGCTTATATGCTCGCAAACGAGAGGTTT
AGAAATAGTAGCTTAGGCGCAGTGTAAGTTGTGGTTAACATATCTAGTAA
GCCGTTGAGGCGGCATCAAAATGAAGGTAGTCGCATCTTAAAAAAGAATA
CCTCTAAAGCTCTGCTGGCTGGCAGACGCCGAGAAGTTTATGTCTTTTAG
CTGCTGGTGGTCTACACAGATCACTGTTTAAAGGATTCAGGTGTTGAGCC
TACCCGTGGCGGCAATCTCGCGGAGCTGACATGCCTGGGATTTGTGCCGA
TGGGCAGCGTTACTGCTGTATATATATTGCGAAGCGGACAACTCAACTAT
CACCCTAAGGAAATATCAATTCCCGCGAGCGGATAGTGCGGAGCACGGGT
CGTCGAGACGTTCCCACTGGAATTTCTACTCTTCAGAAGCGTTGAGCTGA
GTGATAGGTCATGGTTACGGAGTCTACCCAGAGTTACGGGGTCTTGTCTG
CGGTTTCACGCCGAAGTTCTCTACCCGCGGCTTCATACATGTGGACGTTA
AAAAACACTATGGCATTATAGCTTCTTTCTCATTTCTTGGATATTCACTT
GGGCGCTGTTAGGCCTCGGCATAGTGATGTTCGTCTCTGCGAACCAATCC
GGGGACAACTATCCTCCTATAATCTTAGCGTACCTCCTTTCTTATGATCG
GTGCAAACGACTTACGTGGGACGAATGACTCTCGGCTCGGACAACTGAAG
CTTGTTAGTTAGATTCGCTATGGCGAGGTCACCCCTCGACCAGTCAATAG
GAAGCCATCGTGCCGCCTGCGGGCTTCATGGTATCACGACCGTACGACGC
CTGACTGTTCCGCAGGGGTATTGCCCCTATTGGAGAAAACGGGATTCCCC
AATCATAGGTAATAACCGACATTGCAGTGTACGTGGTGGACCGGATGTCT
GACGTCTACGTTTCGACTAATTGCTTGTATACCGAAAAACCCTGACCATC
GAGTGGGGAAGTTCAGACTCTTCGGGCGCCCTCCGGGTCATTCTGTTAGG
GGAGAAAGCATCCACTTAAAACAGGACGGGCGCTTCATGGTAGTAACAAA
TTGCGGTCGAACAACGAGACCACAAGGAGTAGCCGGTAGAGTGGGCCGGC
CCCCCTATGTGACCACGGCAGCTTAATCAGCGGACCGCGACCCAAGGTGT
CATAATATACACCCATGAGCTCTGCAAGACTTGGCTATGTCGTACCCTTT
GGATCACTTCGCTCTCTAATAAGCACAGAAACAGAAGACAGGTTTTCTTG
GCGGCTGACTAGCTTGGAGGAGTGACTGCACAGTTAGTGTTGCCATTATC
GCCATGCCCTAAGAAGAACGTTGAACTCACCAACGCGTCCCACCGGGGCA
GCGATGGACTGGGGTTGACCTATGACAAGTTACCTGGAGTGGTCGCCGGT
TCTCCTAAGGGCTCACTGACAACGAAACGTAGTGGCGGAAATACTGCAAG
GATTTGTTTCTCTGGACCTATGTTGCCGGGACGGGCCAGTTCCTGGTTAG
TTCCCAACAAGATAGGAATCTCGGGTCAACGAGACGTTCCGCCTATGAGA
GACGAGGTTCCGGTCTCCTCCTCCTCTATTTTTAGGATTTGTTCCACAGA
ACTTGTTTATAAGAAATGTCTATTCCTAGCGCTGTTCTACATGAAAAGTA
TGGTTATATAATTGTCAGTTGATTTCTAATCGGTCGTACCTTCTGGTAGG
GTCACTTGTGAGCTCCGTACTAGCAGAACAGGCACTAACAGCCTCTCAAC
CATTTTGCCTACATAACTTCCGAGCGTCAAACAAGAGCTAAAAAAATACT
TCACGTGACCCCACCGCAATGGCGTAGCGCACGATGTACTAAAGCATACC
CTAGCCGTCTTGATCGTGACGGCTCTCACTCTGGTAGAATAGGGTTATTC
ACTAGACTGCACCCGTATCCAGCACTCGGCTCGAAACTCCTAGAGTAAGT
ATGGGTTACCGCAGAGGTCAGGCCATGGGCATCTTAATCGGAGTAACCAC
GTCATGTAGGCAGCCTCTGAAGTTAAGCGCACGAAACTAGGTCAGTTACC
GTAGTAACGCGGGACTGCTGGCATTCTCGGGACTAACCCGGGAGTGATCT
CCACATAGGGGGTCTTCGGTAGGATACGGCTGGGGTCCATGAAGAGAAAT
CGGCACGAGGTTATCGTGACCCTCCTGCGACCCTTGGCCGTGACGTGAAT
ACGCTTACTCATTTCCGCGTGATCCTGAAATCACCGAGGAGGATTTCGGA
TCCGATCTTGAAATCTCTACAGTCAGTAAATAGTTCAGCCACTGAAGTAA
GACAAGAGCAGCTAAGCCCGTCGATTAAATGGGTAACACAACGCACTGCA
ACTTTTCGTACAAAGTAGGGAATCTACGTCACGATAAGAGGCTAGGCACA
TCCCGTCAGGGCCGCGGATGTCGGTATGATCGATGCAAAACATGGTTATG
CGCTAACGTGTAGGAAAGCATTAGGAAGAAATTTCTTCATGAGCGGCTAG
GATGATCCAATCTCTACGAAGCTAGACCCGCATGCTTACTCCTTATAATA
GCTAGGCATGAATGGCCTGCCGAACCTGGACCTACCGGAGACAGCAAGGT
TTTTGGGGGGTTTAACCTGTCCCGTGTCCTATCAATGGACTGCACCGAGT
AGTCTCGATTTCTGCCGACTTCAGGCCAGCTGTTTTGTCTGCACAAACGT
AGGAAAGAGTGTCATGTCTAGCGCTAGAAGATAGCCTCTCTAGCGTGCCC
GTCATCGAAGATCTTTCCCCAAGGGATTGTTCTGTGATGGTTAATAATGT
CATTCGTCCTGACGCTTCGTAGTAACGGCAGGAGGCGCTACTATGCTCTC
CAGGGCTACCTGATACTTGTCATCCGAGCAGCCCGCAGACTCCTACCCCT
GAGTACGCTCCTCACTCATCATGTACATCCGGGAGGGTCCTTTTGGACGT
TGCTACGGCGACTGTTATTCGGAAATGAGACGTAATGGCATGCGCTGCCC
GCTGGAGTCTCCTAAGAGCCACTTCCCATCGCCCATGCTGCCTCACGAAA
CCGTACCCAACGTAGCATGCCCCAGATGAACCCACCACTTGGGGGTAATA
AAGCATACAGTCAGTTAAAACTTTATTTGCATATTAACGCACGGGTCATA
AAACAATAGACGGCGCGCTTGCCCTAGGTAGTACTCAGGTTCAACCTCCG
AGGTCAGAGTCGAGCTGGCCAACAAGCGCTACCACGAGACCCAGAAAGAT
AGGTACATACTTGTGTGCCAAATCTGCGGAAGTGCACCTTGAAAGGCTCT
CCCGGTATTCAGCCTGTATAACTCTCCGGACAAAACAAACGCCTCTAATA
GGCGGTATGTAAAGTGAATTGTGTACCTTGGTATTACCTGTTATATAGAC
TTCTCTCGGTTTACGACCAGACGGCTCGCGCTGGAGGTTTCCTATCCCTC
GGAAGTGCAGCCGATTTGATCCTTCGCCTTGGGTCTCAGGGCTGAGCTAC
TTGAACCCTACGCCTGTTTTTCTTGCTGGGTGCATTGTAAGAGGGAGTAT
GAGATGGACAACTCACCTCAAAAGGGGGGGCTCGTGTTGATCTAAGTACC
GAAACTGCCTCCGATAAAACTGTTCCAACCTTAGGAGTTCGGTGAAGAGA
ACCATACTCGTAACAGGGTAGTGCATGTGGCAATGCTGATTTCGGCTACT
GGGACTCCGACTTACGCCCAGAACGTGTATATAATAATAGTTGGGGCTCT
CTACCTTCTAGTGCGCTGTGATCGTTGCCAGGACGCTCTTTCTCAGCGAC
CTATGAACCAAATGATGCGACCGGTTTACTCGATAGCTCTCAGAATGACC
GGGATGTTGTATGAATGAAGCTGCTTGGAAGAGTGCAAAATAATCTAAGG
GATTTGACCGCGCGAAGCTTCGCGCGGGTATCGCGTCGCCGTACAGGGAC
CTTTGGATAGTCAGCCTCTCAAGTCCCACCTATCAACTCTCGCTCCCTTT
CATCTTTACACCCCTGTTAAAACACGTAACAGAGCACCGCAATAGTGCCA
TTAGTTCGGGCTGCGTCAGGAGCCACCATGTTACCGCCCGCCCCTTAGCA
CAACCGGAGAATGCTGGGTAGGAGTGCTAATATGTAAAGGGAACTCGAGC
TGCCCAGTTCGCTGTACCAAACTACCAATGATACACGAGTTCGCTAGCCT
CACTAAACGCCAAGAAAGAAGCCAGAGTCGCCACCCGCGTAACAGGGATA
TCGTGGCAACAAAGATCCCCATCTCCCAGGACGGGCTGATGCAAGAAAGG
TGAACGCAGCGCCGTTTCGAAAGCAAGGTCCGGAGCCGCAGACATCATGC
CTGCCCGGATGTCAACGGAGTGTCACAGAGAGGGTTGTATATCATTCTCC
CGATCATCGGATCATTGATACCTCATTCCTAAGGGTTTAGCGACTCCCTC
TAGGCAGATAATGAGTCACTCTTCCAATTCGCAGGATAATCCAAACCGGT
CAATTGCCGAAAAATGGATTATTCACCAGTGCGGAGGATCGCCAAACTGC
CCTATGCGACTATATAAATTCCCGACACGAGTACCGGTGTAGTACAATCC
TAGTAGGTGAGCGATGGGGGTGCATCCAGCGAAACCCGCAGTGGCCAAGA
TTTCTCTGAACGGGAGTCGTCGTCTGCTCGTCTTTTCCCCCGCTGCTAAG
TATTTGCAGCTGAGCCTGCAGGACTCATTATGCAAGTTCTAGTATAATAG
GGCTTTCGCGTGCTCCTCAGTATACAGGCAGGGTCTTTGAGCCCGAGGCT
ATTTATATTCCTAAACTTGACTGTAATTAGTCTTCTCATCTAGAGCCTAC
CATTTCGATTGTAGCTCACACGAGGATCCTCCTGTTGTAAGATCCCACTT
CAGCATTCTCACTCCGCTTAAGAGCAGGAACCTAGGTCCTTTCACTCTTT
CCAAAACGCCAACCCCGAAGAAATTAGGGCTACAGTGCCTGATGGTGGAA
CGTCCTCTAGCATTAGATCAGCATGCGCAGGCACAACCGGTGGAGATGCG
ACAGGCCATGTATCAAATGCAAGTACAAAAATATCTGGCTCGCCTGAGTG
AGCGAGTCGGCGAATACATAGCGAATGCGCCTCCCGGACACCTGTCACGT
AGAGACACGCGTCCCAGCGCGCCCAGCAAGCCGATAAGAGGGTCGAAAGC
ACGACCAGGGGACAGTACACTTCGTGTTCCGTCCGAGAAGCCATCGCACA
TAAGACGACATATTCACGCACCCTAATTAACTAAGTTCTTAGACTACGAC
GGACGAACCTAAAGCGTATTCCCGTTTCGCTCCAACCTTATAGCCGGACA
TTATGGCCACTGACCGACAGCTAAGGGTCTTGCGAAACGGGGGCCAATCC
GGTATAAGCAGGATTTCCGCGGGCCCACCCGCGCGATTTACTTTGCTATG
GGTGAATCTTTACCGGGTTCCACGCAAGCCCTTACCGGCATGATTCTATT
CTGCGACATTTGGGGGGGTAGAACTGTGCGCCACCAGGTAGATGCCAGGG
ACCATTCTTCTATCTCTTAGGCGCCGAAAATTGTCCTATCTGGCAGATCG
TCGAAGAATTGCCGGCCAAAAAGTACCGGAGACTACGCGATTTGCCGTCC
AGTAGTTATGGACCCGCTCCTTATTGGCGGCAGGAACGAGCGAGCGACGG
ATGTAAAAATTTAGCACATCCAAGTAATGCGGCGACAGAAATGGAAACCA
GGGTCTGGGTGTAAAGATTAAACAATCTTCGCTCGTAGGTCATTAAGGAC
ACCCGAATTTCCCACCAACGGAAGAAATGGGACCTTCCCCACGCGTTCCA
CAATACACTAGCCCACCGGGTAGATGCGCACTCCGGGACAGAAAAGTGTA
CTATGATTGGCGTTTCGATAAGCGGATGTGGTTTCACCGGATGACCCCGT
GGCTGTGTGACTGGGGGATAAAACGTCACTACGCTATCGTTGTGACTCTT
ATCTAAGATATTCTCCGTTTCGGTACGCTTCCGCAATACTAGTCGCCCGG
GTGCTGCCCAATAAATGCGGAGCTCTCAGAGTCACTTGTCTCGGAACACG
AGGATGGCCAGAACGTAGGTCACCCCGTCTCCTACGCTCTCCTTCCATCT
TACGTAAAGTTTAGACATACCCTGGCTGCAGTCTCATGCGTGTCAGAGGC
TTAAGGCAGCCCGAACGGGATACGCTATGGACCCTTGCTTCCTGCACCCG
AGTACGGACCTGGTCTTTGTGGGCATCACCCGGCGGGGTGCGTGTCTGGG
CGTTTACTACAATTCTTTCGTTGCCATTGCCCCGAGGACAGAGAGCTCCA
GTGTCGCGGCCCTAATACGGCATCGCTCAAGGTAACTCTGGCATTACAAC
TCAAGACTCAGACGGCGACATGTCCAATAGCAGGCTGGATTCAACCCAAC
GTACTGTGGGCTAATGCCTCATGACTAGACGACTCGGTGTAACAATTGAG
GCCCCACGGGGAGGTAACCTCCCCTGATGTATCTGGTGAACCTCCACCGT
GCGTTCTCTACAACCGATCAAGCATCGCCCATGCAAGGAGTACCATATGC
CAAAAATCCAGGATAAGATTCCACGCTATGAGGCCCGCGGGCGTGAGTAG
ACAAGATTGGTGTAGAACTAACATGGGTCGATATTCACCCATTCGGTCCA
TTGACGGAACCTGATTAAACTGGATAAGCATGCGCCATATGACACGAGAC
AGGATCCCACGAATAGAAAAACGACAGAGGGTCTCGTTCTATCTGGTCGC
AGACTATACCTCCGTAACACTTTGAGGATGCCCGACGGCCTCCCCATAGA
GCGCGTGACCCAATCGACAATATTGGGGATGCGACTGTGCCGGCGATTTG
TCATCCGGATGTGTCCGATATGTGCGTCTGGTTAGGGGCAGAGTGTTCAC
TTCGCCATAGAAAGTCATCACGTCGGGGATACGCTGCTGATTGGATGCTA
GTCCATGGGTCCTAGTGTTAGGAAGCCCGACTCTTCAGACAGAAGCGTCT
TTCTCGAACTTCCACCTCGAATCCCTCGGTGTTAGGTCTAAACGCCACCA
CTTATACCAAAGAGGAGAAACTGCAACCACGAGGGTAACTAACGTCTTAC
CTTCAAAGGAGACATCAAGCTCTATCACTACGCTCGAGAAGTATAGAGCT
CCTCTACCTCATTTATTGCCCTGATTAGTCCCAGTAGGGACCACGCTCTC
GCCCAAACTCACTGGCTTTAAATCTTCTACGAGCGAGTCGCGCACAGAGC
AAATGGAGGCCAATCACTAACTGCGGTATCTGCGAACGTGGCTGCCAATT
TGTGTACAAGCTAGGACATGTTGAAGAGCCTACGGGTATGGGCCCACTAC
TATTTGTGTCTCTACTAATCAGTCTGCACGGCCCAACCGGGACCAAGCCT
GCACCGGAGTAAAGGAGAGCTGGTCCCCTCCTTGAAATAATGCGACTCCA
GGTTGGTAGCGCCAGTAAATAACGATAGAAGCGATGACCACGGTCCCGAC
AGGATACTAGTTATAACTATCCCACGGGGTCAAATTTCATGCTAACGCCT
GTGTAACTTTGGCGCCACCGGTTGGAATCAGTGACGCTTAACCTCGTCGA
CACCGTCAACGGCTTGACTCGGCTTACCACAATACTAATGTTCGAGCTCA
TTCTGAAGAGGCTCTTTGCGAGGTACTGAACCCTGATGAATTTGGGTATT
CCCCGAAGATACACAATTGGAGCGACGCATGGTGTTCATTTAAAGTTGAG
CAACCGCCAACTCGTCTGCAGTTTCGAGGCCAGGGGGTTGAGTCTTGGTA
ACTGGTTACCTCTAAAAGCGAACCGAGCGCGCCCTGTCGACAGAGATAAT
AAGTTTTCGGTATCCGGTGAGCTTTGAGGGGCGTGTTTATGGGTAACGTG
CCTTCCACAGCAGCCAGGGTGTGTTCTGAATCTCAGCCCGATTACAGCTT
TTCTGGACGGGTGCGAGCATCACGCCCCCTTTAAGAGAGCGAGGAAAGTA
TACTTCACATCGCTCACCTCTTTTTTCGTGGAATTTATTCAAGTACTTTG
TACTGAAACAGTTAAATTTCCCGGCCATGCTCGTGAAGTCTCTGGCTCAC
CCCTATCATAGCTGTACGTCCGATGTTGACTTAATCCGCCCGATGTGGTA
CCATGGGAAATAGAGGCTGCGGGTATTCCCGTACCCACCCAACGCTCGAG
TGGCTAAGCCGGTAACACGAAGCGCAAGGCCCGTTACCTCCGTCGCCCCC
CCAAGCGTTCAATCAGGAGAATCAGGGGTGGTTACCGGACACTTATAGGG
ATGCTACCAGCCCGTTCAAGTAGGGAGGCGTCTCCACCGCTAGGCGACAC
GTATCGGCCGGCAGCTGTTCCTAAACCCAAAGGCGAAGCATTGCAGAGGT
GGTACGCCTCGTTATTCAGGACAACTCAGAAGGATCTACTGCCAAAACTA
CCGCGTGAATTCGCGAATTGCCGTCCCAATATTTATGTACCTCGTCGCTT
ATTGGCTAGATTAACTAGCGACGACGGATGTTAGAAATTTAGAAAAATCC
GAGTAAGCGGCGCACAGAATGAACCAGGTCTGGGTGTAGAGAAACAAATC
TCCCTCGTAGCTCACTTTGGACACCCGATTCCCACCACGGAAGCGAATGG
ACCCTTCCCCACGTTCCAGAAAGAGGCTACGCCAGCCGGGTATTGGCACT
CGGGACAGAAAAGTGTACTTGTTATTGGCGTTTCTAGCGGATTTCGTTTC
CCGGCAGGAAGTAAAGGGATAGAGAAAGGGCCTAAAACTGTAAGTGAGTC
GAATTGTCCATTTAACGCGCCATCCCTCATTAATGTGATCTATAACTCAG
ATTGCGGTGGTAGAGCAGAAATGTTAGGCTTAGCTGTTTCTCGACAGCGT
GGAGACGGCCAGATGTGCGACACTCATTGGCCCATTATTATTCCGTTGTG
GAGCCTCCTCCTGCGATCTCTGCGAGTTGAATTCATGCACAACCAACATC
ATCTAGCGGATTTAAAGTGACGCGTTGCGTAATTACATGAGTTGTAACCA
AAGCCGGTGTAAATCTCTAGATCAAAGGCCATGAGTAAACGGGCTACAGG
GCGTGCTCTTTCATTAGTCAGGCGACGAGGGCCTGGGTCTTATCCCGGCC
CCAAAGACTCTACGAACGTGTGGGTCAACAGTCAGAGGTGTACTTTTCCG
GACGTGGCAACATCGTTGCTTGTGTCGTGACTCGGCTGGGGACTTAAGTG
CCAATTAAATCCATCGTGGACGGATACACACGTAACCTTATCCCATCCTT
TGGCGAATGAGAAGGCAATTAATCCCACGTCGTACATATGCTCAACGCAC
AGTATCGAGTCTCCACCTCTGATCCTCGTCAGATTGGGCCCGTAGGTCCA
GAACTGCGTAGGCAGTGAACCAGTACTACATCGGCATCTGCATCTAGCGG
AGTGGAAAGCCTGGCAGGACGGTGATGACAGCTCCGTGCTGACTCCATTC
TTCCTTGGCTTAAGAAGCGCAGTTACGTTGCTCGCATCAAATGTCCACTC
ATATTATTTCCCCCCTATGCATTAGGTGGGTCCTTGTGATGGGGGAGTTC
GTAATTATGGGTACTGATGATTCCGAGTAACCGGCGTGCTCTCGCTTGTA
TAGTATCGGAAGCGCGTAACCAGGTCCCGCCAGATGGGCGTCAACAACAT
CGTTCCCTTAGCTCCGCACGGATCGCCTCCCAAGGGGCCACCCCAATAGT
AAGTCCATGCCCGCAGGAGTAGTTCCTGCCCTTTTGCGCAGTACTTAGTG
CTCCACCTCGTAACTACTACAAAATGATCTACCTTGGGAGCCCGTATTAC
GGCATTAACATGTACGGTTAACTGTGGCGAAAAGAATCGACACATATGCT
AATAATACATGGGTCTCTTGAGTGATTCGTCCTCCGTGCCGATCTGGGAA
TGCCACCGTCCTCTGAGCATATCGGAACATGATTCCCCCGACAGCCATCA
CCCGTACTCCTAGTAAATCAGTAAGTGCATGGCGAAAGGGTGAGTTCCAA
AATTTCGTTTAACGTTCCCGTAGCACTCCACTGTGGAAAAAACGGGAAGA
ACATCCTGTGTCACAGATGGGGGCACATCCACTTTGGGACCAGTTTTCAG
CGTATCACTGGAAGCCGTCAAAAGAGATGAAATATGGTACCTGGCGACCG
GCAGAGTGCCTTATATCGAAATAACAGTGGAAAGGTCGATTACTGCAGCA
ATTGTTTGCTTGAATTGCGCTCCGGGCCCAGACTGATGTCTGTGCTATAA
GCATCGTTATCTCACCTGCTTGGGCTTCCATAGTCAACTAGGGCCTCTAG
TCATTTAAAGTGCCCGTGATATATAACCTGTGAGGTCATCTCCTGCAACA
GTCGGTCCGCGTAAGTACCGCCGAATTTCGTTTAACGAGGTGTTCCACGA
TTATCAAGGTAAGGTTTGTCGCATATAGCTCTCTTTCGTTGAGTCGAGAT
TTAAAACGCCATCGAACGGACAGCCGGGCCTTGCATGCCGAAGGGTAGGC
CGCACTCGTACGGAGAGGCATGCTACTATTCGCAGCCTGCAGGTGCAGAA
CCTTTCGAGAACGGCGGCACGATAGAAGGAACCAGATGCCCAGCATTTCT
CGGGGCCTTGTTTCTGGTCTTGGCGTCCCTATTGCCGGCTGTCTCGGAGG
TATCCACCGCTGCGACGAAGACGAGCTCCCCTGATGGTATACTACCTGGC
TACAGCAAGGAATGTCTCTCGCTGAGCTCGGGCCCCCTGCATTTGTGAGG
CTTACTGCCATTGAAAATCGGTTCGACAGGACCTTAGACGCTTGCGGCGG
TATATCCCTCATCCCCCTCATTATCACAACCCGGACCGATCGCATTAACG
AAGTCACTGGGCAGTCATGTAAACATGTCCCCCACAATACCTCCCCAAGA
TTCGTGCGCCAAAAGCGAACAGAATGCAGGAGCAAGGCTTCTTTTCGTCG
CGTAACTGCATCGCCTCAGTGCGTTACCATTTGTCGCTGATAGTTGAATG
GCAGGTGTTCTTTCTTTACTCCGTGCCCGTGACAGCGGCGTACTGCCGTC
GTTTAGGACTTATCAGGGCGACCTAATTGTTCTAGGCCACTACTATATAT
CTGCAGGAGCGTCTCGGAATAATCTACTTAGGACGGTTACAGGACGACCC
AGCTCAACTACATGACCGCCCCCCCTATCCATTATCCACGACCCAGTGAT
ACATCTGTCTATGTTAACGCCGAGTCTATCATCGAGTGAGACTACCCGAC
CGCGCCGCCACCTGCGCCCATCGGCAGAGGCATTGGAACGCCATGTTGAA
GGGGCGGAACGCTTGACAAGTACCCCAGTAAGAAATAATGACTTGGTCTA
CGCCGGACACCGTGCTCCGTCAAGTGGACAACTATAGAGGGATGGAGGAT
ACCACATCTAATATAAACGTCAAAAGGGCTTCCTTATTTGACTTAAAGGT
CACCATCGCCTGGCCGCAGAAGTGTCACAGGTTACAGATTTTTAGACTGC
CAAATCCTCCAACGTAACAACGGAGGCGAATAGTAGAGCCCACTACAGTA
GCACCACAGACTGTTGTCAACTATGGAGGGCTGGAAGGCTACCGCGCATG
AACAAACGCAGACATAGTCTTGGATAATTTACTTGAGTACGGCCACTCAT
TGAAGAGCTCCTTAGGCCGAGCAGGCATAGCGAGAGTAAACCAACGAAGC
GGGTCTGTCCGGTACTCCTTCATAAGTAATACACCTTATATATCTGTCCG
ATTTACGGGTAGAATTCTCCTTAGGTGCGACCTAGCATGGGTCGTCGCTT
GTGGATACGATTTGCAAGTATATTCAAGAATGAATCACCCCACGTGGTTA
TTAACGCAATCCATTTAATCAAAGCCCCTAATCCAAAAGGAGGTGCAGTT
GGGATGTGGGACAGCTTGAGCGGTCTTTCGTTTAATCAGTTCGTAGGCAT
CGCCCACATTCAGACCTGTAGGGCTCCGAGGCTACACAGGTCACAGAGGG
ATCACACTGCAAGCACCATAGTCATTAACTCTGCCTCGATTCTGTACTCC
GGTCCACTGTGGCAATGACATAACTTTTAGACCTAGCGACATCTCAGAAG
CATTTACCACGATTTGATGGAGGGCCCCTGTACCTTGCATACAAATTCGG
GTTCGATATGACCGCCAACCCTAACGGGTGCCTGCACCGCTCGCGACTCC
GCAACTACCACTCTTCTGGTAATTCCGAATGGAGGCTCTTGATGGCCCGC
GTGTGATAGTGAATAACGGATGTCACGGTGACTAATCAGAACAGCCCAAT
TCAATGGGACCGGTTACACTGGGTACTAACCCAAAGAGGTTATGGTCATG
GCCTGGTGTGCATCGTGAGCCAGCCTCTGCACAATTTAAGCTTGACAGGC
GCAGTTTGAGATACGGCTGCAAGGTTCAATCACTACCTCATACACAGCCG
GTACAGTTGAGGTTCTGAGGTGCACGTCGCACTGGTCGGGCTCATTCGCC
CGAGGAGGCAAATCTTCAAGTCTCCAACAAATTGCAACCGGGAGCACAGC
CACCTCACTCGGCTGTGGCTGCCGTAGGTGGAGTCAGGCAGACTACTAAA
AATCCAAAAGGCAAGGCGCCGAACTGCCTTAACAATTCGCGCTTCTACAT
TCCAGTCCCATAATCGAAGTGCCGGACTTCTACTGCACGCTGCACGACTT
GAGGTCACACAGGATGTTGCCGAGGAGGGTTATCACGCTAGTCATGCTCT
GCCAAACGACGACTTGCCCCCATGCTTTGAAAGTCAGGTCAAAAGGGTAG
CTTGAATCACTGGTTCTTACCGCCTGGCACGGCTGTAGGACTCACCACCT
CAAGCTCGTGCAAAGAATGGCTAGCAAGCGCCCCCAATGCGTAAATGGTT
TACAGTTTATTCCGAGTCAGTTGCATGGATGTCATTTGGCGTGGGACCTT
ATCCCGAACTAACTCGCGCGTAGGACCCTCACCCCGCTTTTTGGTCGGCG
GGGAAAATGGTACACTAGTGTCCTAGTACGGTGTTTTTTTTATGTGCGTC
ACCGATGGATCTTAGGAGAGGGAGAATCCCTTACACGTTCCACGCGTTCG
AGATCGGTAAATAACTATCGTCACGAAAATTCATGAAGGGGGTATCTTTC
TGTACACTACAACACGCCATTACAGCATCTCGCGTCTCACATTATAGAAC
CACGGGAGTATGACCTTAAATTTATCAGACTAGCCTGCCTTGCTACTAAA
TGGGACGCTCACCAAAGATAATCTTGACCTCGGCGCGACTACATTGAACA
AAGTAGTCTCGTAATTAATTACCCATTCCCTCCTCATCCTGGGGAAAGAG
GTAATGATGGAAAGGTAGGAACATTTGATAGCGCCCCGAGGAACGGGGGG
TTCGCCGGATCCGCGGGCCCGCCGGGCGGCGAGGTAGGACGCGCATCGCG
GAGATTTCTAACTTTTTACAAATGGAGAACTAAGGGTATCTAAATCTGTT
GTGCCGGGATATGGATGGTTCGAAAAAAGAAATACCCCGTGGCGGTGATT
GACTAGAATAAGGTCGGCCTTAAGAGGGGATTTCCAGTACACGACGGAGG
AGATCTTCAGTGAGGTATCGTGCGGTTGTGAGACAAGTGGCTCCGGTGCT
GCCTATCTGTACAAACGGAGTGTCCAAACCTCGAGTTTATAGACCTAGGA
CACGCTAATAGCTTCGCGGCCCCTATGCGAGTGGGATTATATCCATTCAA
ATGGCGGGTTCTTCTTTGCATTTCAAACGTAAATAATGCCATAAATTTTA
GCAGAGTTGAAGAAACACATACGAATTAAAAGAAGGCTTATACAGGTAGG
ACGATACAGTGACATAGTCTAGAGAGTTACATTCCACCACATGTGCCTAG
CGGCCCCCTGGCCATAGCAAATTGCTGTAAGAAAGGCGAATGCAGACGGA
AAATGTGACTCGTGTAACAATGTGCGGGCGAGATTTATAATGTCCACATG
AGGGATTTGCTATGACGGAAATAACCGTGAAGTAGTTGCTGTCGTACATT
ACTTAGAGCAAGAGCAGCGCAGTACACCCAAGTCCTGGCCACAGTTCTAG
TACGTTAGCTGAATTTGATGTGTACTCTACCTTGATTTTTGAGATAGTGC
GATAATTGGCTGGAATTAATGCGAGTGTATGAACAGGCAAACTGGGCCGT
AGTTGTTTTCCTGGACCTTTCGACGTCGTTGCTAGAAAACTTTTCAATTT
ATTTCCTTAGGAGCAACTATAATTGTATTGTGAACTTTGGAAGGAATGCC
CTTCCTGAAAAAAAATCCCTATCAGGGCGTGAGCGAGTTATCCGAGACTT
CCTCCGGGATTAGTCTAGAACCCGTAATACTCTCCAAAGCTAAATTGTGT
AAGCCCAGGGGACCCTGACATAATATATGATCTCAGACACTCGTCATCAA
TGCATCAGGGTTGTACAGGTCCATTAGGAACCCGAACAGTAAAGACCGGA
TCCAGTGTGACGATCGTACACCCATGTTCGGGAGAGATCTCCGGTAGCTC
CAGCTGCCCGATTATTCTAGGTTTATCTATTCGTGCGCTTCAACTTCGAC
CGAGCGTGGAAGTCATATCCCCAGGGGCGGTAGTACTAGTGCATCGGATT
CCTCCGGGCCATGCGACTGCATCATTACCCTGTCTAGTTAACCACGCGTG
CATCTATGCCTCTGCGAGGTGCGGCCACAGATACGTACTAAGAGTGGCAA
CCTATGCGAGGGAAGCTAGATGGCTACTGATTGCCATTCCTGGTCTAAGC
TCCAAAATCGCATTACTACTGGGTAATCGAAACCTAGGATGTTTGCGGCC
CGCATGGTACTCTACGAGCCGACTACCACAACGGAGTTCAAACACGCGAC
CAGACCAGCCTGGCCTGGTTCAGATCGTAAATTAGACCCTAACCGGCAGC
GTACTTTTCTGGAGTCAACTTATTTACGAATCGCAGCCGCCGCACGCAGC
AATTCCGGAATCATAGTCCCATTGGCTCCTTGGCTGTATTAAATGACGGA
AAATCCAGCTAGGAGAATCCCCCTCTTAGATAGCGTAACACGGGCGCGCT
TCAACAGGATAGCAGTCCCACGGATATTGCACACTCGACATAGCTAATCT
GTATTCGTCTTAAATCTATCACCGTTCATGCAAGGGTGTGATGCTACGAC
GGCATAGTTGCACCCCTAGGCGGGACGAGTACGTGCACTAGACACTGAGT
CGTGCTCAAGAGCCCAATATGTAGCTGTCGGAATACTAACAGCGCCTGCG
CATGCACTCCCCCATGATGGTCTGACCAGTCCGTACTTCCAGTGATACTT
ACTTAGGGGACTGCTTCCTCTTAAAGAGAATGTTTTTGGCAGCCCCCTGT
GAATCCGCTGAATAGTCTTTTTACTCGGTCAGCAATCTCGCGCAGCCTCT
CAGCGGAACGTCGACGTCGTCGGCCAAATATCCAGGGAGCTCCGGACACG
GGTGTCACAAAATCGGGTATACAGAGCAGAAAGCTTGCGGGCCTCTTCGT
TCTGAGGCAGCGCGTTAGGCGTGTATATGACATTGTAGCTAATATACTAT
CCAGGTCTAATCTGCAGTACTACATGGAGCTGCTCCGCTTTCGGTCGGTT
ACCAGTTGCTGGGTAATTGTCAGAAGAATCCACGGTGGCAGGAAGACTTG
ATCTCCAAGACGGCCCCACCTGTTAATTTAACGGTAAGTTAGCGAAAATG
ATACACTCTTCCAGTCGTCTGTTAGTAATACCAAAAATCACCTAGGACTG
CGGTAATTTTAACAGTGTCAGTTACTCTTAAACCTCCCGTGCTCTTGGCG
CGAGGGTACCCGTGGGTTCGACACACTTACTGGAGTTAAGGCCATGGGTA
TCCACCAGCGGTCCCCTACGCACCCATGGAGGCCGCAACTGCGCCCCATT
CTGACATGAAGGATATACTCCCTCGTGGGGCCTCCACTCGACATAGTTTA
GATTTCATAAACTGGATAGAAAGCTAAACTAGCCTATAGACGTAATGCGC
TTAGTCGATGCTCCGGCCCATTCCATAGTATGTTATTACACACATTAGAG
ACAGGGTCAAGCCTGGCGCTTTGTCTTCGGATCTAAATGCACTCCTTTGA
GGCCCGCGCACTCTTTGTCTGGTTCCAGTCTCGTCCGAGTAAGGGGGGCG
GGATGGCCCCTCCCCGCCATGCTTTTAGACACAGCGAGGCGCAGACTGTC
CTGCCAATCTGATCTGCCTGCCCATTGCAGAACTGCTGAGTCCAACCGGT
GGCAGGAATGGACCGGACAACGCCTGAAAAGACACTTCCCGTTTGATTTA
TACTGCCGTTCTCAACAATTATCAGCAGGAGGAAACACCCCCCAGCTCCC
ACCAGGCTTACGGATAATCGACTATTGAGCTTTAAGGTAGACTGCCAAAA
CCAATGACGGGACCAACACACTTCTATAAGAGTGCACGAACGTACACCGA
ATGTGCACGCTGCCTTGAACAAGCGTGCACACAGCCACACCCACGGAAAC
AGCAAAGCATTTCATAACCCTTACGAGGTGAGGATGACTCATACTCAAGC
GTTCTGCGAGTTGTGTGTCGCGCCAGCAACTCAGAGTATTCGGAGACCTT
CCGCAACAGAGTTGTAAGGTGTCCAGCCTTGTAGTCGCCTTTTGACCAGT
TAACAAAGGCCGCATGCGCGCGGTTTATCTCTAACAGGGCCCCCTCTGCC
CTCCTGCAGGCCCGTTGCACCGTCGACCGTTAGAAATTCACGAGTCAAGG
CCCTGGTAGAAACCAGGCTTTTAACTAGTGTTCTGTCTAGTGCGATGAAG
GGCGGTGCGTTACTATATATGGGGCCGGTTTGTAAGTCATCTAGTTAGGC
ACTACGTCTCGGGGTTGATCAGACGGAGCAAGTGCCTACCAAGACTGAAA
AGGTTGCTACCTGGAGACTTTGTCTGTGGCCCAAATCAGAGATCCTGAGC
ATCCAGCGTGCTCTTCTTCCTATTACCTCCACATGGCACTACCGACTATT
GAGGGTTGACTTTACGTGGTACAAATGGGTCGGCCCACGCTGCATTGTCA
GCAGCACCGGGCGGCGTACCTCCAGAGCAGTCCTAGGCGAAGGGGCTGTA
TCGTCCAACGCAATCTCTACCGTTATTGAATAGCGGTCGGGACTCGCGAG
GCATACTCCACGCAACGCTTTCTGTGTGGAAAGCCCGCCGTAACGACTGA
CTAGGTATAATTGCCCCGCGATAGTATACTCCCTTTTGCGCATCAAATAA
CCCGCGTGGCTAACACCGCACATGCGCCAAGCTAACGGGCACAACACGCC
ACCTTAGCGCGATTATTGGTGGGCTTTGATGACCAGTATCACCTGTTCCA
GCCAAAAAAATACCCAGGAGCTGCTATGCCAATAACCGGTCTGGTCGCGG
CTTTAGTCTTCCCTCACCTCTAAGTAGTTGTACATTCCTGGCTTACCGGC
ATATACTCCCTCCTGAATGCTTATCGATTCACTTGGCAGACCTTGCGGTA
CTTACCAGTCATCATAGGGCCACATCTCAGATGGAACTAAGGTATACGGT
TGGAAAATTCGCAATACCGTACCTCAATTGTGGGCGATATATTCGCTGGA
TTATTGTTGAATGTCGATTACGGGTTCTTCACCCGATTAAGGTTATTGTG
CATGGCTCAAACATAGGGGTATGTTGATTGGCGGTCGAACGTATCAGTTA
ATTCTCGGGTCCCGTAACCGCAATGGTCTCGGAAAGGCCCGTACCCGCCG
GGGGAAGGCTCAGGCGGCTTACGTGTGGCACAATATGGGAATGATCGATT
TGCCAACCGATGACTATTGTCAGTATCTAGGACGGCGTAGGATTGAATAA
GTCTCCAACTTATTAGGCTCCAGTTATACAAGAGGAGTTCATTCGCACAG
TTATCAAACCAGGCCTGTGGCCGAGAGCTCACCCCGCTAGTCATGGCTCT
CCCGCAGACGCCTTGCCCCCAGTGCTTGGAGAGCTCAGGGCACAATGGTA
CCTTGATTCTGGTTTCTTACCGCCTGGCAGCGGCTGTAGGACTTACCCAC
CTACAAGCTCGTGGAAAGAATAGGCTACGCAATCCCCCACAATGCGTTCA
GAAACTTTTACATTACTTCCGGTCAGTTGCATGGAAATACTTGTGCGTGG
GACCTTGATACCGAACTTAACTCAAGCGAGGTAACCATCTCCGGCCGTTT
TGGTCGGTGGGAGAAAATGGTACATATACGTCCATAGTATGTGTTTTTCT
ATTGTGCGCTCACGATGGATCTTATAGAGTTGATAACGTTACACGTTGCC
GACGTGTTCGGTGGTAAACAACTATGTCAACTGAAAAAATCATAAGGGGT
GTTCTTATCTTTAACACTACAACACGCCACTTACAGCATCCTGTTGACCC
CTAGGCACAGGTTAGCATTCTAGGGGCTTACCCGGTCCTCGAACAACTAG
CACCTATTTAATACCTGGTCTGACGTGATCCCAGTTTCTAGGTCGGGACC
TGACTTCTCTATTAGGTCTATCGAGATGGTTAGAACCAAACAACGCAGAT
GGATCGGTAAGCGGAAGGGGGGTAGAGGTTAAGGTTGTGACAACATCCTC
AGCACAGTTACTACTAGGTGAAGGTTAGATAGGCCAACAGGGCGTTAGTA
TTCACTCATGCCCCAAATTATGTAGAGCGCGCATAACAGCAGTCGACCCC
TGAATTAGATGTTGCCCATCATGTTTTAACCTTTTTAACGCTCCGGAGAT
CGGCACGGGCAGGATGCCTCCAAACATTACAATACGCGGTTGATTCGCTG
GCATAAATGCCAGGGGAGCACAGGCGCATATGCAACATTTCATTCTCGTT
AGCGCTTGTATCATATTCCTGGAGATCGCGTACACTCGCCTTTAATGACA
AGTTAAGTTCGCTTCGTCGATGTTGCTCGTGACTATCCCCATCCCGAAAT
CACTCGTCAGCCTGGCCGGGTCGTTTTCGGCATTTGTAGTGGAAACCATA
TGCCAATGAATGGGACTCGCAGACGCGCTTTAAGGCATCGTCGTCTCGTA
AGAGCTTCGAGCCCTAGTAGGTGGGGGAGGGCCAAGTGGCCGGACGAGAG
GGATCAGGCCGGGTGAAGTGTTACCGATTTAAAAACCCCTCCATTTCCAG
AAAGTGGCAACACCTCTACCCAGGGTCGCCGCAACCTAGATGCGCTAATA
GTCGCCCTAAATGTCCGGTCCATAGCCCCTAATTGTCATCTCTAACGCCG
TCATCTATACGCCTAGACGATCCGCGGTCACCCACCTAGGCTTTGTCGCC
GACCCAATTTGCACCGATCATGTGCGCTTGCCCGTCTTGGTCCCATTGGG
GTCGGTTAAATTTCCAGCTAAGAACGCAGGGCATTGGCTATTTGGTATTG
AACACCGTAACGACCCCATAATCAGGTAGTCCTCCGTTTTTAAATGGGGA
TGCAACCGTTCTTACCCTCATCTGGCCCCCAGTCATGAGTACAGTTAGTT
TGATCTGATAGTAGGATGCCGGTGGGAGACTTTATAACAGGTCCGTATCC
CCGGATACTTGGCAACTTCAGGCGTCGGTATATGGTGATGACATCTAAGT
TGTCGAGTATGCTACTGCCTTCACTTATTCAAAACGGGGTTCGGGGGTAT
ACTTAGGATAGATTCTATGTGACATTGCGTCGTCCATATGCCGTGTCGTT
AAGAGATCACAGTTGTTACTACACTGAAGGCACTCGCATAATGTTACGTA
GAGGACTTTTCTGATCTCTGATCCCCTCTTATGGGGAGATTTGCCCAAAA
TGCTCTCAGCCCTCCGTAGACCGTTCGGAAGAAACGGCACCTGACCATTA
GAGGAACAAACTTTCTCAACCGGAGGATAAGGCCAAGCGCTGTTTGGTAG
GGGACTAACACCCTGAATTCGTGGATTAGACACAGGTTGTTTAGGGGTAT
CAGAGGTTTCTATTGCGATACTGTTCTGGCGGCGCAAGCAGCCCGTGGCC
AAAGCATCTGCATGCGCTGCCAGCTGCCCGTATCTTATTGGCGACTATCG
GGTTTGTATAGGGGTCTAAGTACGTTCCACTAAAGAGTCCTCACCAACAA
AATAGGGTAATGCAACTCTATTATTAACCTGTTCGCTGCGCGTGTGGTCT
ACAGCTCGAGCTACACCTTAGCACCACGCTAAAGAGCGAGATGCTGCGAG
CCTTGTTTCTCCCGCTCGCAGTGTGCCGAGCTAAGGAGTCGGGTGCGCCG
CTTGGATCAGGAAGATTCCGCGTTCAACTGGACTTGTTACACACTCTGCA
AATGCTTGTGCTAGATTTGAGCGTGGAACAACATTTCACCATGGGAAATC
GTGCTGGCTGGAGTCTGCACCACGGGAATGTCCCCGTAGTCCGATCTCAA
AACGGCCACCACTCACCTAACCAAATCCAGGCCCCTTCGTCATATTCGTA
TACATTCCGGTGTGCGTCGCGTCTGCCTTTGTAGGAGCTATCTACTATAC
GCACCGACCCTCGTACTTTTCATCCTGCGACCCGTATGGGTATGAGTGTG
TCCAGTTGGCAGGGACACCTTTATGTATGATAGAGCGGAAACCGTCTGAG
CAGCGCCAGTCGGAATCATCCGTCGAACGTCGTGAGTCTCTCCGAATGTG
AGCACGCGCTGTGGCACAGTGCACAGTTAAGATCTTGAATTCGCAACTCG
AAAGGGCTTTTTAGAGCTAGACTATATCGCGGTGGTGCCTTTCATACGTG
CCTCACTGCCGTTCTCAAGCTAACATAGTCTTCAAGCTGTTGTCATGGTG
GACAGAACGAAGGTTGCTTTAGAGAGAACGTATAGGGTGTCACTCTATTG
TCGAAGGAAGAATACGTATCTGTACTCCGCAAGCACTACTGGGTGGGGTG
CCCCGCTCCCTTAGGTCAGCCCATTAGCTTTCCCGCGCTACTCTTCTGGT
TATTGGAGTGATTGACAAAAGGTCGGGTGAACATCGGAACATGAGAGTAC
ACGCAACCGTCCAGTGGATGATTGGTAGTACTCTTAGGCCCGTATGCAAC
TACAATAGCGGCATCTTCTAAAATTTCTGCGGAGTATCCTTGCACGGCCC
AAGCATCGGAAGGGCGATACTCGGAGAACCTTCTTGGAATGAGGAGTTAT
GCCTTATTAAGGCCAGATCACTATAGATAGACTCTCAACGGGGGTTATGT
AAGTACGTGGTGGTCCAAAAGAGTCGTCCCTTGAAACAATGTCATATTCT
TATCGCGACACATTACGCCGGCTCCGACGGTCCGATGGTAGCGGCGGAAG
CGGTGTTGGGGTACAGATTTTCTTTGTATTCGTGACCGCTGGCTCGAGTT
CGAATCATCCGCGATCATCTGATCCTCTACATGAGCAGTCGAAAGCTAGA
GAGTCGAATATCAATCGACCCGCGGTCCTTTTGTGGCCAACCGGAGACGG
TGCGAAGTATCTGCATTGCCTTACAGTGTCTTACGGTGCCGGGGACTCCG
CCGGAGGCAAATGTAGTTGACTCAATGTGCGCTAGTTGCAGGACGGGAAC
CGTATGTACGGCCCCTCCACACGGCGTTCCGCACTAATGGCGTAAAGTAA
TAGAGCCGGTAGTCCCGCAGATGGCTGCCGAGAAAATGTGGCATTTTTTT
ACCCACCGCATATATTTGTCTACTTGCTACTTCAATCGGGCGATAGGCAT
TACCATCATGTTAACGACTATCTTAATCAGATGTACCTGACTGCGAGCAG
CGACTTTATTTCACCGGGGGCGGGGTCCAATGGAAGGAGCTCTCCGATCT
GAGTTAAGCCTGACGCCCAGGCACGAAAGGACTATGTCAATTACGGGCGA
AAAACCGTTTCCCCGAGTACAGAGGAGCTTGAAACAGTGATGAGAAGGGC
TTAGAAGTGAGTTCCATTGAACTACATAGAATGTTATAATAGCCTTGTGG
AGGGCCCGCTTCACGAATCTGGTAGGCGCGTACAGTCCCGACACGAAGGT
AGCTAGCCCTAGTTCCACGACATGACGTTGCCTAAAGCAGGAGTTGAGTT
TGGTTCATGCCCTAACCCCTCATGAGCCTTTATGCCTAATGCAAACTTGA
GGACCGGACCATTGGTTCCATACTGCCTTACTTCCGTCTTGAAGCCCCAC
CGCTTGTACCAGTCCGTAGAACACTGCGGATTAGCTCCCTCCCTTTCCCA
GAAGCGATACCTCTCATCACGCCTGGTGCTCGCCTCCGCACTGGCACGTG
ATAGACAACTTTCCGGACCGATCAAATAGCCGCATCTTTTGGTTCGGAGG
TAGCCACAGCTATAACACCGCAATATGAATCTTGCCGGACGTCTGTGAGT
GTCCTCTTGCGACGCCCGTGATAGAGCATTTCCATCTGGACCGACGGGAG
GAACAGGACCATACTTTCCGTCCGTTGCACCCCTAAGGCGCATGTGAGTC
CTACAAAGACGTGCTAGGAATACCGGCTCCACCGCCTGACCGCTATCTAG
GCATCTCCGTGGCCTAACGCTACAGCGGGAGAAGAGGGCGGTTCAGTTAA
CCAGAGCCGGGACCAGGTTTAGGAAATTAACTGAGCTACTTGTAGTAGTT
AATAGTCCCTGCAGCCGCACTATGCGTGTGCAGACAGTATCATTACAGCT
GGAAAGTTAGCAGTTACGTGCGTGCGTCCGTGTGGGCCCTCTTTTATATA
TTTCTGTTCCATGGCCATGCGTGTGGGGGTAGGACATCGTATGCTTTACC
TAACGAATTTATTGGCAGCGATAGCTATAATGCATAAGAGAGACGGAGAG
GCGGCTGTCTGTGATACATACTCAGCCGTGATAAGGTCGCGCACGAGACA
CAAGGGGGGAGACCACTCCAGCTTTAGCGCCTCCCGACTATAGAGCGACC
TCAAGGACCTTGATGTGACTGAAGGCAGAACCTGGTCAACATCTAGCGTA
GTAAAACGGGCCCATCTGGGTATATGATCCCTTATGGAGGCTTCTCGTAT
CATTAACAAAGCCTTTATTCTTCTTCCGCGGCCCCGACGATTAGTCGGTT
TCACTATTCATAATTTAAGCTTTTTGCAAAAAGAGCATGTCCTTGATGGG
TCCCCGCCGCTATGGCACAACAAATCCAATGCCTTCGCTAGATTAAGTGG
CCATCCAATGGTCAGGTCATCTATGAAAACAATCACCACGTAACCACAAA
TACCGCATACTATAGACGGGAGTACCATTTAGAAGGTGTCACAATGCCAC
GATGTGTGGCACTATCCTCTCCGGGGCAAAATACCGAAGCTACCCTATGT
GGACAGACAAACGTTATGTGTTAGTTCTGGTAATCGCTCGTGGCTACGAC
CGACTGCTTAGCTTTATCAAGCATCGCATTCGCACTAGGCATCCGTCCCT
CGCGCTCCTTGATCCTGTGGAGGAGCGGGGTCCCGTGAAACGTACGGCCC
ACCACCACGGTAGCGAGCCCCGATAATTAGGGATAGGTTTTACTATGGGA
GCCTCCTCTTCACGATCCTACGGCGGGATTTCTATGCCTAACTCGTTTGC
ACAAGGCCATTGTTAAGCTGGCCGGGGGAATTCGTTAACGCTGACGTACC
CCCTTTATGGGTGGGAAGACCTCGAGGTCCAACCGGTCGACCCTGAGAAT
CTAGTTCCTTGCCGAAAGACCCACGTCAAAGAAAATGCGTAAACCGCTGT
CTTGGTGAGATGTGGCTTGCTAGGTAGTCAGTGCAGCAGAAGGCTTATCT
ATAATGTTCGCTGTTTCAGCATTACACCAAGGCATGGCGGCGTGCCAGCA
AACGCGCAGAATTACGGCATAAACAGCCCGATAGCTCGCAGGCCGGGAAC
AATTTATGAGAGCCTCAGAAATAAAGTTGAGCAGGAACGACCGTGGGAGG
CGTAAGGCAGCATCAGCTAATGCTTGGACCATCTCCATGCAATCACATAT
GTAGCTTGTGAGTGGTGTCTGCCGCGACTAGACCAAGACTGCGAGAAGGT
ACATTCCGGCGGTCCCCTAGTACACCCGGCTACACTTAGGTCTGGGATAA
TCTACATATCGCACATCAGCTCAGCGGTGTGTAGCCTACGCGGCATTTGC
CGCGGCATAAACAATAGCTGCCTAACCTGTGTTAAGCCAAAGCTGCATCG
AAAAGGAGTCCGCGCCGAGTTAAGCACTTAGGACAAGGCAGCTCCGCCTA
TTACAGATTTTCATATATTTTCAATACCGATCATCTGTAAACGGCCAACT
ACGCAGGCGACTAAGCCAGCGTAAGCTCGCAGCGAGCCGCTCCACTATGA
TATTAGCCATAGAAGGAAATAATTAATGGGAAGAGGTACAATATTGAAAG
TTGCGCTTTAATCGCAACAACCTACGTTAGAGCGCACCCAGATGGAGACC
TCCAAGAAACAATGGGATACTCCTCGCGCCTTCGCAGGCCCACTGCAAGG
CGGCACATAGAATAATCCAATCGGCAGGACGACTCCGGCCCCAATCTGTC
GTGCCTTATTCACTTCTCATATCATCTGCCTAAACAAAAGATAGCCTGCG
ATTGAATGCCCTATAGTTCACTGGACTCGTGACTCTAGGTATGTGTGTAT
TGTCTCGCAACCGTAGTGACACGACAGTAAGAGAGCTCGAGTTGTCGTGG
CTTAGCATTCGTCGAAATGGGAGCTAGCCCAGTACATGATCATTAAGAAG
CTCAGGTCAGAGTAGTTTCCAATACGAAGCTGTACACCGAGATCCGGTGA
TCCGGAGACCGTGGCGAACGGGAGACTCCAGGGAAGGTCTGGAACACCTT
CTAACTGACCACCTTAATTCGTACATGTTCGGGAACAGGTTTCTTGGATA
AGTAGGACCCAGAGGTAGTGCTATACAGACGAGCGCGGACAGCATTGAGC
ACTGGAGCCATTTTGGTCGAATGTAGACAGGCTTTACCTTACTTGGAGTC
TCCCGAGGCCTTTCTATTAAACTAGGCCAAGGGGATTAACCGACGCAGCG
GGTTATCGCCTGGAGATGGGACATTTGGGAATATCATGCTGACTCTGTGG
CAAGAGTATCTTCTAATAGCGAACGCTGCGGGCAAGAGTACAGCTGAATT
TCCAACCAAGCTATTTGAATCCGTTCAAATGCTTAAGTCGTTAAGCGTTC
CCCGTGTTGGTTCTTTGCTGACGTCCGCATGTGCGGGACGGAACGGCTAC
CTTACATGCTCCCAGATCTTAACAGACCTACGCATCGGTCCAAGATAAGC
CCTAAGATCTAGCATAACCGGAGATAAACTTGCCCAGCAAGCGGAGGCGA
GATTGGAGCCTAATGGCTGATCCGGTGGAAGGTATCACACACAGGAACAC
ACCCCCTAATACGTCTACATGGTTTTTCTCGGGTAAGCCGTTATCAGTAC
TGACACCACCATGTTTTGTCCCTTGGCCAAGCCGTCGCACATCACTACCG
AGCGGTAGGAGTAGTGAACCGTTTAATCAGCTGTTAGTTCATTACTTAGA
AGCCTAGAATTGCCGTTGGGTGGTAAGGTCCGCAAAGAACAGCTCGTCTA
TAGAAAATAGTATGAGACTTATGGTGTGGAAGTGAACGATGTCAATGGGA
TGTTACGATACGAACCCGACCGAATAAACACGCCCGGCTGCGGTTGACTC
AAACAATCTATACGGCCGCAACGGAGATTCTCACCTCAGCAAAGATACTA
GCGCACTATGAATCGTCCTTATCCACTCCATCAAATCCAATAAGAATGCT
CTCTTTCCTAAGAACCAGGGCGGACAGCATAAGAGAACTAAGGGCGTTAG
CATAGATCCCTGTGTTTGATCCCTCCCTCACGAGGCGCGGACGTCCTTTA
GTTACAAGTTAGAGTAGTGATGTGCTGAGATCACCCCGCCGACCGATCAG
AGTGACATTTTGTTCACTGCTATCGCACTGATATGAGAAATTTGCACGTC
TAATCCCCTGAAGGATAAATGAAGTGAACCAAACAAGTACGGTCGTTTTA
CAGATCGTCTCATGGATCGGCAGCACTGGCGCCAGCAGCATAACCTGTGG
GTTGTGTTATCCCCAATTGTTAGCCTTTGGCCACCGTTGCTTCCTATTGG
AGAAAATAGAGACCCGCCAACGTGCCACTGGCCGCTATGTCTACCAGATC
GCTGTTGTTAATTGGCAACTTGAAAGAACCTGGGATGGCTGTCGGTTGCC
GAGCAATTTTTAACGGTATATGCCGGCAGATCATCCACACCGTGCCGCCT
GAATACGGAGCCGAACGCCGTAGGATCATCAAATACCGCTTACGGTTTTC
CGCATGTGGTGACAGACAAATCCACCGGTCCGGCGATTGGGGTCCAGTAG
CCTCAAAAGAACGTGTTTGACGTATTTCGCTATAATGTCAGTATATCAGT
GTCCCTCCTGTGCGCTGCTTCCTGTAGTGCCAGCGAATTTAATCACACAC
GTTTTCTGAGGTCATTTTTATATGCTTCAGGCTTTTAACATGGGGTTTTA
GTCGGATGGTCCTGAGAAGTTTGCGGCGGGTGTACGGCATGGCACGGGAC
ATTCTGCCCCCTTCTGGAATTGTAGATAGTTGCATTTAACTGTTGACTGG
CAAACTTAACACAAGCGAGCGGTGCCGGGATAATAATAAGCGGTGGCGCG
GGGATCGTTTGTTTTACCTGTGCGAAGAGGTTTCGCACTATGTGTCATTG
CGCGTCAGCCTTATACACTAGATGAGTTTGGTGACACAGGTCAACTTACT
AAGAGTTAAATCTCCGCAGCCTTCATAACGTAGAGGCTTACTGCTACTCG
ATCGGGTTTGCGGTGCTACTCCGGTAGTCGTTGAGCACCATTGACAGAGG
TCCTCTTCATCTTTTTAACAATTCGAGCCATGCATTGGGATGCATGGTAA
CACCTGAACCGAACTCCATGTAGAGGGAACAGACGACTGACTCAGTATTG
AAAGCGAAACGTAATATGCGATCGGGTAGGAGGAGACAACATGATAATAC
TCACAATCCGACGAGCGTAGGAAGCGGCGAGCAGCCCTTCATCTGAAGGT
CGAGCCCTTCCCGGACGTTGAAGGACGATTGCCACAATTAGTGTTTACCG
CGCGGCACAGCCATTACGGGAAACGGTGGCGAATGACCAAGTCAACCTAA
TCCCTGGCCATATTGCCAAAAGATGTGTACGACCCTCTACTTTCGAGGGG
GGGTGAGCCTATAACAAACGTAAAAGGAGAATTCGTCTTAGCGGACGAGG
TATCCTTTATTCAATTACAGTTACGGCCCAATTTCACTCACGGGCCCTGC
TGGCGATGACCAAAGTTATCGCGTGGATGAGACAAGTGACGTTGCCGCCA
GTGCCCGTGAGCTCAGGTTCTCGGGCCCGAGTATAAAATGGCTTCGCTAA
CGAGTGGAACGGTATAACTTATAACGTATGGTGATTGACCTCTGAGTATA
GGAGCGGGGTAATTCTGCTCAGCCGCACACCCCTCGTAGGGTCTAGCAGC
GCCGGAGGCACCGAATTAGCCCCCACCTGATGAAGCCACGCAGGGATGAG
CCTTGTATCAAGTAAGTCTCTGTGCCTAGCACAGCGGTACTTTACTAATT
TCCGAGGACGGTTACGAGTCCCCGACAACAGCATTCAGATTGGGAGGGCC
CCTAACGGTGAAGTAGTTGCTAACTTGAAGACAGGTGAGCGCTCACCCAA
CATCGGAGCACGTGATGATGCCTTTACATCAAATCTCACTCGTCCTAACT
CAACCATGTGAAGATCTGGAGGAGAGAGTTTCAAGACTAGCACGACTCCC
CCTGGTTTTCCGTTTGGTTTCCCTCGGAATAGCCTAATTACGGGTAATGT
ATGATCTTTTCAAGTATCTCCAGGAACTACAGACTCAACAACGTATTGTT
AAGTTAGCTGGAAAGCATTTTTACACTACAGCCCGGGGAGGATATTTTTA
ATAGATCCGTATCTGTTGCGTGCCCATAATCTTTTAGAAACGAATTCGTC
AAACGACTGAATATTGCATCCTGGCGATTTTAATGTTTCTGGGAGTCAAT
TACATCCATTAACGTCTGAAGAGGAGTTCACGGTGCTGCTCGTAGACCTA
TTTTAACCCATTCGTGGGCACTCTTCCTCACCAATATAACGCGATTAGCT
CAATTCGACGTCAGCTTGGCCTCATTATGCCTCTTGGCTCGATGTAACGC
ATTACAAATGGTTTTCAAATAGACACCTTGTGGCGGAGGTTCAATCGTCT
AAGTGCCAGGCAACACGACAGGTGGAAGAGCCCCTTGCTTGACTCGGCTA
TTTCGCTCGCCACGGGGTGCGCATTAAAGAAGGACAGGGCGTTGGTCGTT
ATCGCAATTGCTCGTCCGACACTAAGCACCCTAGAGTTATTTGCCTCTCA
GGTCGTATATCCGATGGAGACTTAGGTTCAGTACCACTCTATTTGCTTGA
GATCGACGGTCTGCCCACGTGCAGCCGGTACGCTTAACCGGAACACAAGT
ATTAAGCTGTTGCAATCTCGCAGTACATTGGCTGTCATTAGGAATACAGC
GCCCTGAAGGGGGCAGACGCTAATTAGCGTAATCCTGACGCCAGCGTTAG
GCACTGTGGTGCTCATAATTCTTTATACGTATCTACCCAGCGCTGTAATG
TAGGGCGGGGACTTTTAAGGTTCTGTGTCTATAGGCTTCCTTTGGCGGGA
CTACCTGGACACCATAGCTGACAATAATGTCCTCAATTGACTAGGGCTGT
GGTCACAGCTTCCCAGGGCTTACCTGAAGGATCAAGTGCGATGAAGGACT
CAGTAGATAATGGGCGATAAAATGCGACCATCCTAGGGTGAATCTGTTTC
ACGCAATCTGGCACTATAAGAGAAGAAAGCGAGCCCGCTGCACACTGCCT
CCCAAACGCATAATTTTCTTAGCTCGTGGCCATTTCGCTTGTGAGCGATA
AAGGTAGAAAGTGAGTGTTCTACTATGCCTTCAGCGGGACTTAGGCACCA
AAAGGGAACTCAGCATCTCCTTCTGGGCTTCAGTACGATCAAGATGATTA
TTCGATTGTACTCATACAGCACGTTCGCACGCTGAGCTGCGCACTTCCTT
AAACAGACGCCATTGTCACAGCTTGAAGTGGAGTCGGTTCGCTCTGAAGC
GTCTTACCTGTGACATCGATTCGATCACCAGTAATGCTAAAGAGCACAGG
GATGCTTCTTGTGAGGAGGTTCTGATAGAGACGTCGTTTGACTCCAGTAC
GTCGAACGTATCTGTGATCAATGGATCGGCTGACGCGCCAAAGGCAGACC
AACCCCAGGTATAAAGGACAAGAGGAGATTTGATTGTGTTGGTAGCTCGA
CAATCCATCGCGTTGGATAGGCTAATCTGTCGTACAAGGGTGCAGATTGC
GTACTTAAGGAGACGACCCCAGTCACCGATTGTTATATGGGGTTATCTTT
CGCCACACTTCTTTTTCCTCTTTATAGCACGGCCCGATCTCTCTGCGTTA
TTTACTTCTCATATCATCGTGCCTAAGTAAAGAATGGCCTGCGATTGAAG
CCCTATTAGTTATCGGACTCTGTGGAGCTCTATGGTATGTGTGTATTGCT
CTACGCAACGTTGAGACACTAATAGTTAAGAGAGCTCCAAGTGCTGCTTA
GCTTTGATCCGCATAGGAGCTAGCCAATATGTACATTAAAGAAGCTCACG
GCAGGTAGTTTCAATAATGCTGTTCACCAGAGTCCGGTGGATCTGGAGAC
GTGGCGCGAACCGGAGATCCCAGGTTAAGGCTAGAACAGCTTCTAACACG
GACCCCCCTTATTGAGGTACATTTGCGGCAGAAAGGTTTGTCTTGAAGTG
TGGACCGTAGAAGTAGTCTAACCGACGAGCGCAGGGCAGCGAGGACCTGG
AGCTATTTTGGTCGTAATGAAGACGCTTTACAGTCCGCCTGGTCCCCTAC
GTTAATCTTACGGAGATGGATGGTAGCTACCGAGGCGCGCTAGAGACTAC
AAACGACGTCCATTACATGAGCCGCAATTTCGGGATACGGGCTATCACTA
TCTGCCAACTTACAAGTTTAAATTTGGGACGGGAAAGGGGGACACTCACT
AACGAAAAGCAAACCTATACGCTTCGTCTATGAATAGGCGCCGCGTGCAG
ACAGGCTACAAGGCACCCTATTGGTGATAAATTAATATAAGTCAACGCGC
TGGAGCACGGGGGCCAACCAATTGTCGGAGTTTCTCGGGCTACCCCAGGG
CCTATGGCTGCTGGTCTGGCATCATCATCGACGGCACGCTACAATTATAT
ACACTATTGTATCCCCTCTATACTCCATTCTTGTACCTCGGTTCCTAGGA
TTCAGACCCTTGCTTACCCGGTGTGTGAAACCGTTGGACTCGACTTTATA
ACATGGCTCGATCCATTTGTCTGTTGGGCGAAACTGCTTAGCCTTGTATT
GCAATTTCGAAGTATGGCACAAAACTGATAGTACCAACCTATGCCGTCGA
TCAGGTTATGAACATACCGTGAGACGAGTGGGACTACGTCAATTTTCTGA
TCGCGCGAACGACTTGTCTCAATCTCATGACTTATCTTGGGCTGTGATTT
CTAATATTTATCAACATGTTGTACCTAGCTAGGCTCTCTGTGTGCCTAAT
GTACGCACACTCGAGCCCCACCGTACCTTGGTCTATAGTCGGGCGTGTAT
CAAGATCGCCCTCGGAGAATGAGGAGGCAACCCCTAAACTTCGCTCGATG
TTTCTGCGACAGAACGGGAACACTCGAAGTCGCGATGGGACTTCGGTGTG
CCAGCGCCTGATTACTTGTCAACACATCTTAACCATGCGTTACATCGCTC
GCATAACATCGTGAGGTTCCTGATCGGCTACCGTATGCCGTACGATCCTC
CGGCTTACTAGATAGTGGCTTCTAGTCCATTCCTTACCGATTTTATCGCA
TTAGAAGTGCATCAAGTCACCGTTCGAACTCGTTTACTCACTCATTGCTT
CTAACCTACGAGTATGACTCGTTGGAACGTCACGGCTCCTAGCGAGATTT
GCGGAATACGGAGGTTGCATAGGAGTATCCACCCCATTATAGGCCGCCCC
TCTAACCTTCTGGGAAAAATGGCCGCTAGGGCATGAGAACTATAGCGCCC
ATGCGTAAGAGCCACGTCGTCATTCACACTAGCGATTTTATAGTTATCAA
TAGCGTCTCGCGGCTTCGCTGATTGTACTGCGGGACGGTCGTTCCAGAGG
CTTCGTCGGAGATCTCCGGAAACCCGGCTATAATTGCCATGGTCATATAG
TGCTTGATACTTCGGATTACGATCAAAACATAACCCATGTACGGATCAGC
TTGGCAGGTGCCTACCATACTGTCTATCTTCTGGCATGGGAAACGATGGA
AGCTTGGCGGATAACATCAGAAACAACTTCTAAGCGCGCGTTCGGGAGAG
TCCCGCACACGTGCATACTCCCTTCTGAGCCAACTCCTATATGGGGCGCC
GCGCCTGAGAATGGAGACCCACCGATTCGTGTTGGGATACTCAGCAGTGG
TGTGCTTGCATCCTAGGACTAACACGTAAAATCTAAGTGAACTCTTCCCA
AGCTATATCAATTAAACGAGCCGGTATGGCAATGTATTGAACTGGTGGCA
TTTAAAAACAGGAACATCTAACGCTTGTGACACCATGATCCTTCGCATTC
AAATGGTCGAACTGGCCCTCAAACGTGTTGGGTTGTGCGTTCGAGTTCTG
GACTCTAGCGACGATAAATGGCGCTATTGTCTCCACACCTTCCTTCAACA
CTATATGGCTCATGTCTTCCGCCAAACACTACGCCTAGAAGAAGATTGCG
CCAAATCGGCGCCTACGTAGATCTGAGCTCACCCACGCAGGGCACCTATG
CAACTCGTCCACCCATCACGGGGTACACCTGTAGGGCTCTGTTTGAGAGG
CTTACTAAAAGGCAGCTGAAAGTCGGTTGCGTTGGGAGGGGGAGAGGTAG
CTGCGACGCCAATACCTGTGAAGAAAAAATGTTCGTAGGCTTACAACTCT
CTACCACGACAACGTGATCTGGAAACGACGGATAAATACAGCGCGTAGCA
TCGTCTCTCAATCCACTTCCAGAACACTCGTTCGTGGGCCGCGTAACAGG
GGATAGGACACCACTATATTAGCCACTCACGAAATAAAAATATAGATGTG
ACCTCCGGTGGACAGGAGTCGAATTTTGATAGCAAGCGTGCTAATCCCCG
GTGACGGACACATCACAGGGCTCCCTAAATTGCATCTATACCACATTGGC
TCAGCGTATATAGTAATCGCATCAACGGATCAATGGTGGTCAAGGAATGC
TACATGATAAGGGAGCAGCGGACTGGGAGGCGGATCAGGCTCCAATGGGC
GTGGTTCTCGGCGGCGTCCATAGTGCAACATCGTATGCCATTGATTCCTT
AGGACCGACTAATTATGTCATGTGAAGCAAAGCCTACCGATAGGGCCACA
GCTGTGAGCAGCTGAAGTGACTGACCCAAATTTGTCTCACTAAGTTGGCC
TCAGTTCCTGAGTGTTGCCTATAAACGCAGGACACAACGAAGCAGCCCTT
CTAGTGATCCGTTTCTCATGTGGGCACAGTATCGATCTTTTGGACCGCGT
CGGAATGATCGTGTAGTGAATCCAGGGCAACCGAGCCGTACATTCCACCG
TCGCCGCTGGGGGAGCCTCCCCTGGAACGTCCCCTTAACCATTTCCAACC
CAAATAAAGGGCGACGGGGTGGAGAAGCTCGTTCCGGAACACCGTAGGGA
ATGGGATCCTTTTAGACCACGAAGTCTTAACTATCCCTGCTAAGGACTCC
GCGACAAGTGACCCCGATATTTAAGAGCGTTTAAAACAGGGCTGATGGTT
AAAGGCGGGAATGTAAACGAAGCAAGTTGTTATGGTCCATACTGCGTTGG
AGATGTACCATGAGTCGTCTCGCACTGAAAATCACAATGGCTTGCGGCCT
GCGCGACCCAATTTTAGCGAGCGAGAACCTGTGGAGTCTTCAACTGCAAC
CCCGCAACGTGCTGCGAAACGGGCGAACAGCCGGGCAGTATAGTTGCTGT
ACGTGGATATGGGTGGAGCCGACCCATCCACAGCCGCAGTGGGTTATCGT
CAGAAAGAACTTATGAGTTTGTCTTTCAGCGGAGGAGGGGCGCCATAACT
AGGTTCCGTCACGACCTACACCCCAGTAGAGGGAAGGGATGTATATAGCT
CTTGTCGTAAAAAGAAGTCCCAAAGATAGAAATATTTATAATCCGAAGTA
GTGCCTCGAGGCCCCGCAGAAATCTGGGCGGCTCAAGGCCTTCTGCGTCC
GTGAGTCAGGATCACATGTACTCCTGGAGTGCCTGATACCGTTCTCAATT
TAAGACGGACGCCCTATGTTGAGTACTTGTTATCCTGTGTATGGAATGGT
TTGTCGTAACAACGTAGTACAGCTAAGGAGCCAACAGCTGCACAACGATA
GGCGGAATTAAATGATCCCGTGTTACTACGGATAAAGAACTTGTTAATTT
TTTCGGGTGGGTACGGAATAGTGACTCTACGTAGGTCTGATGCGTTCCCT
AGTTGCAAGTCACGAACACCTATGGATTCACTCACGAGGAGCTGGACTCC
CTCTGTATCTGACGGATCAATCAGTACACAGGATGTGAAGTCGTGTCCAG
ACTCTACCCCGTTATAAATATTGGCGGTCATGGCCACTCGTAAGTATAGT
TCCTAAAGAGAATTTTAAGTGAATATCTGCGTGGTGTGTTGTAAAAACAT
TCAGTTTAGCCACTCACAATTCGGGTTCGGCGACTATTCATGTCGGGTAG
TAATGCCTACGCTCAAGGCCTCTCATAACACGCTCAGGTCCAATCACCAG
CGCAAAACCTGCCTGCAGGCAGCCGAGAGGTCTGAACGCCTAGGCGCGGG
AAACTTCGTGCCTGGCGAGAGCACTCCGCGCGATAAGTTAACAAGGTAGT
ACATTTAGATTATAAAGACCGGCCTTGGTAGGACCTAATGGCAACCTATT
GTGGAAGTAATCGCGGGGGGCTCGAACTACCTTCGCAATAGGCTAACGCC
GACGTGTTCCGGTTTCAATGGCCGCTAGGAGAGGACGAAGGGTTACTCTT
AGTGCGGGTGTGCCTCCTCATAAAACCTTCTATGAGTAAACAGATTCAGA
GGGTACGGGGAGTCCCCTCGGAAACGCTATAACACATGCGCTGCGTGCGT
CTATCTGAGTAACATTAGTATGTGGGTGGATGAATCATGTGTACCACTCT
GGCGGACACTCCCAGGGGTGATACACACATGGCATATTTGGGTTTTAGAG
TATTCACGCTTCGATCGGTAAGTCATGGAACTGTACTGCCCGTGCGGCAT
CCACCTTAGGATACACCGCTTGTTATCCACTGCACATGTTGAATAGGGCT
CTGTAATCACTTGCGACAATTGCCCCAGGCTTGCCGGAGCCGCTATAAAG
CGGAAGTCGAAAAGTCAGATCTTGAGGGAAGCTTTCGTTCCTTCGCCTTG
TTGTGGTCCCTCGTTTGAAAGTACGTATATAGGAGGCGGTCTCGGCGACC
GTGAACATCTAGCGCTCAGTCTTTTGCGCCTCGGTACTTTACTAGGACAG
ATGCAGAATATATGCTGGAATTGGGCTGTCGTAACGTGGCAGTCATATTC
CACTCGCAGTATACGCGCAGGCCTGAGGACTAGTGTCGCGGACGTGATGT
GATGGTGAGAGCAAACAAACCAAGTACCTGTAGTTACCTGAAGGGCGCCG
TCTTCTCCGCACGCAAGAAGCTTACGAGTTGGAGTCTTTGCCGCACGCTT
GCGCGTACGTATCTAAGGTGACACTTGTACACAACGAATCCATCAATGTG
GTGCGTCTAGAAAGAAACCACGAAAGCCGACCCAAATTATCACCACAATA
AACGGGGCGGATAAGCCAATCGCTGAGGTACATGTGGGGTTATTGCATAA
CGTAAAGCGCTTCCAAGTTGTAATGAACCCGTGGGCGGTAAACGGCGATT
GAAAGGATCGTAATAGTTTGTTGTTTGTTTCGTGTTCGGTGATTACCGAG
CTCTCCATATGGGCTTCTGCTGCTCACATGTAAAATATTGTAAACAGTCT
AGTAAATACCGACACTCAAGAGTGGGCATTACGGAATCGTAAAGCTGGAC
ATGACAAGACGCAGCAGCTCTAGAACATCAAGGGCTCATACACCTCAAAT
TAATGGTGAAGGGATTATAAGCCCCGATGCCCTGAGCATCGAGGTAGTTC
CGAAGTACGTTATCCAGCGTTAAACCAAATAGGGATACTGAGAACCATTA
CCCAACGGCAAAAGCTAACGTTTGATCTGGTGCGGACCCCGTTGGCTCTA
TCTAGCTGTGCAGTACCGCAGGGAGCTCCGGGGGCCCCAATCACGGGTAG
TCTGAATGTTCGTAGAACCAATTCGAAAAATCTAGAGTGCCCTTCACGAG
GGGAAGCATACGCCAAAGGTAATGTTAACTGTATTGTAATGGGCTTGTCG
ACGCTTGTACGTCTCTTCCCTAGTTTATCGGCCCAGAGAGATAGGTTCTA
TGAGACAGGGTGGTACATGTGATCACTTTTGACGAAATTGCCTCATGACA
ATCATTGAGCCCTATCTTACTAAATAATATTGGCCTTACAACAATTAACT
CAGGGTTTGGCACTGGCGAGTGTGGGATGTCGGACGTAGAAACATCTGAA
CGGTTATCGAGCCCCTGGAGATGGATGCGATACATTTAGCGTCCTCTGAG
ACAGAGTTAGCATCCGAATGGAACAGTGTGAATTTACGACCCACCGACAG
TAAGCGAGCTCAGGACTTGGTCATGCGGTACGCTCGTATGTCCCGTACGA
GGCATCTCTCGAGAAAGTCCAATCACGTTCTCTTCTTCTGGCTGACGGTC
AGTCCGATCAAAACTTTCAGCTCCTTCGTTGCAGTCGGCTGGTTATGAGT
GCCATTTTGTTTTTCAGGGTCCAAACATCAATCGATTCAAAAGACTATCG
TTAAAGCATACCCCGTAGCCAGACCACGAGTGCAGCGTTATTGACCAGTG
CGAGCCTAACACTCCGAATGATGGCTGAATGCTTTCCGTCTGGCTTCCTG
GATACAATTAGATCAGGCATGGGTTTCTCCACGTGGGCAGAACATCCCTA
TAGTGCCAAAAGCTGGTATATCCCCATGAACATAGACCAAACTACATATA
CTGAAGGACCCCGTCCTGGCAGTAGACGTAAAGTGTTGATTCGCTCTTCA
TATGGGACCGAACAGGCCGTAGACTCGCAGTTCCGAGACGAAAACACTAA
GGGCGTAGAGCCACTAAGCCTCTTAACAATACAATTCAGAATACCAGGCC
ATGAAATGTGCCGGGTACTGAATCCAGGCTGCACATAAGGGAACATGTGG
GCAACAATGACTCAGCTACTGCTGTTTCGGATATTGGCATGCCTGCTGCT
TATGCCAGCCGTTCCGTATGTGCTTCGAGAGATCCGCGTTCAACTAAGCA
CAACGACCTTAAATATAGGATTAATGGGAAGATGTGTGCTACGGTTAAGC
CTATTAAGGATGTCGCGCGTTTTTAGAGAAACAGTGCGTATTTGATTTCT
CGGAGCACCACTAGTCTTGTCTCTAACCTTACAGCTACAACCCCACATGG
AACTCGTAGAGGTGTCCGGATACAACCTGCTACACGGGAGATTAGTTCAA
TCCTGCTTTCGCACCCCTACGTTCTTGAAACGCTAACATTAATGTCATAC
TGAGAGAGAGTGGCACTACCGTTGGCTGCGCTACTGTGAACCGCAACAAA
GAGCAGCGACGCTATCTAATTCGAGGAACTATGTAACGCCAGCAAATAAA
ACTCCGGGAAGAGAACGGTAAGTGTGATAAGTTTACGTGGGGGCACCCGC
ACAATGACCAAGGACAACTTTTAGCACATGGTGAACACTAAATCAAGGGT
GGGAGTGTAAGCGGCGACTGGTACGGTGTGCAGTTCCGCGTAGGTCTCAC
TATATCATAGTCAGTGTAGGGTAAGTTGACGCTGTCTACTAGACATAGGG
CCTTTATGTAATGCAGAACCTTGAGATGAGTCGAGCGTTTGCTGCGTCCC
TTTTAGGTAGTGGCTGCAAAGAGGGACCGAGTATCATATACCGGTGACAG
TAGCGTCCTTCAGCATCATCTCCATGAGGTTCTCCGGTTATTTTACCCCA
CGCGGCAGGCGGGTGTCCCCACTACCCAGTGTTGATCTCTGCAACGCTCC
GATGTCATTTGACAGGATAATTTGTTCTTGTGGGGGTGAAATAGTCGCTA
CGTGAATTTCGTGTAACTTTCACCTTGGGTGTACAAGGTGACCGGCCTGC
ACGGTATCTCCGCGTGGATTCTCTACATCACCATGTCTTTGTGCCTTGCT
TCCCGCAGAATGATTGCCAAACCACTAACCCCGGGCGACTGTATAAGGTC
TACAGTAAGACTCGCACGAATTCGGAGCCCACTTCACTCCAGAAAGAGTG
ATTTTTCATCAGTTTTTAAGGACAATATCTTCAGACACCTCTTCCATTTG
TAGACCGGAATTGAGTGGCGGTACGGGTGAGACACAACAAGCAGGAAATG
CACGCTAGATACCAAGCGGCGTCACAATACATATGTGTTACCCTCCTCGC
TACCAACATAGAGGCCCCGCCTGGCGGCAACCGAATCGTCTCATTGCTGA
GAAAAATCTCCATGAGCACTCGTGTATAGGATAGAAATAAGGGGGTGGCC
CGAGTTGCTGGTTCTTACACACAAGACAGACTCAACAGTATCCTTACAGA
ATACCCTCCTTTGAAGCCACCACAGTGGAAACCGTCCCAAACCCCCCCCG
TTGGATTACTATACCACCAGTACGTAGCTCCCTCGAGCAGCTCTGATCCG
GCCCGTACGTGGCCACCAGCCGATAGTCGGTCTATATTAACCAGGCCTCC
ATTTAATGCCACCCGTCTGTTGCCGACAGGTATGTATTTCTCCCCGGCAG
CTTCATCAGAACATTACACACTGGATCCTACACCCTGTTCGACTGTACAC
CGGGGTGCAACACCGCCCACGAGACAGAATTACCGGTGGGCACCGTACTT
CCGCATAATATGCACAACCCGACGCCATACAAGTGAGATCGTGCTGTCAA
CCTGGCCGCCGGTCGAACTTAGTGGCTAGAACAGTTATGCGTCGATTTCC
TGTCTAGTTTGGCTGTCTTATGCCCCTTGGATCCCGTTATTATCCCCTCC
ACGCGCTTAACTAGTGAAGACAGATATAAAATTTGACGCCTTCGGGTACG
CCCTCAACACGGGACGGGGATACCTGCAAATAGTGCCCCGTTTAAGGTGG
ATGAGGCACACGGTAATTCCTGAGCCCATGTTCAAACAGTCGAACCTTCC
TATAATAGGGTGAGTCCAAAGGGGCGTCATTGTCGGCTAGAGAGACTCTT
TACCATCAAAAGCAAGGGTACGAAACGCTATGGGCTCGGCGTGATTAACG
CCTCGCGGGTGACTTCATCTACCTGATAAAATTCCATATCGGCACACTGA
GATCGATCCTTCTAGGTGGAAAATAAGTCCCAGTCGGAACAGTATTTTCG
GTGAGGGAAGCGTGCGCGGTTTAACGACACATGCATTACAGGCTCACATC
TCTGGCTACCGATAGTGCCAGCCACAGACTAATGAGACCCGTCAGAAGAG
GAGGGTGGTCTTGCTGTCTTGTGGTGAAGACAAAGTGGCGAACACCCTGA
TTTTCTTCAGTAATGGGGCATCACTTACTCTGTCCCGGTATTTACTTCCC
AGATATGCGGGGGTAGGTCGTATCATGTGGTGCTGCCGGTGCCAGCTTCT
AGGTTTTAGGATCTCAGGTCCAGGCTCAGGAATACACGCTACGGGTCGGT
TCCCCAACGGGGACAAAAAAGACTCTGTGTGATTACATCTATTAAACTGG
TAACCGTTGCGACGGCTAAGTAGCGTTCGCTCTAAACGGTCGCTGCACAA
ATTAATGGATAATCAAACGTCAGTACTTCACGTCTCAAGGAGCTCTAGAG
CTGGGACTAATTGCCGGATGAGATACTCGTGAGTGCTCGTCGAACGCCTC
GTGGCAGTCCGCTCCGAGCTCATAGTCTTACAAATAGCCGGGGATTTTCC
TAGTTGCTGTTGCCGCCATCTATATCGTTGGTCCTGTCTACTGTATGAGT
GATTGTCATCTAGAAAGCGTTAGGGCTTAAAAACGTACCGGATGCTCGAG
AAAATAATGAATTTCCCGTGATGTCTTAAGCACAACCCACGGGACAGAGG
ATTATTCGGTAGCATCACCTGTGAACCGATCCAGCCAATCGCCTTCATCC
AGACGTCCGTACCAGTGTCCTGTGACGGCTGGCGCTCGTCTAGGTAACAC
CTATAGCGTATTCCTAGGTATACTTTAGAGGCCGGTCAGGGTTGTTCTAT
ACTCCCGCTCAAAGTGCTCTATTTAGACAATTGGATCAAGGCAATCACTG
CACGCTGCCTTTGACGGGTGCCGAGAATGACGAGGGATTCACAATGATTT
TAGCTCCTCACGTCTCGGTTGGCGATCTAGCGTTATGAACCACCCAGTAG
GCGTTTTATGAGTTTGGATTCCTGAGATGGTATGGTCAGTGCTTCGCTGG
CGTCCGTGAGAAAATAATTATCGCTTTATATGCACAACGCAATAGTGTTT
TCGCCCAGCACGATAAAATATGCACGGCATTGACCCGTGTGAAGGGGCCG
GTCGTCGGCGCTCACAGGATTAGTATCTAAATACTGGCGCGAATGTAAAA
GTCATGACATCTCCATGCCCTATAATCTGCCGTTCCGCGCCAGACCTACA
GACGAAGCTTGTAGTCTCAAAATCGTACATCGCGCACGTAACAAAAATAT
CACCTTATGCGGATTTCAGTGCGTTGGCGTTGTATTTGTACGGAACACTA
AACAAGAATACTGACTTCCAATTTTGTTTCGGTGCAGTTATCTCCAGACC
ACATCGACGCTTGAATAATCATTTAGGGCTCCTGTGCCCGGCACTGGCGT
GGCAGGTTCCGCAAGTTTTAGGCTTCTTTTCTACTATACCCAGGGTCGAA
GGCCTTAGAGTGAGGGAAGCATCTCCCTACTAGTGGGGAAGTCGCTGATG
TGCGTGATCCGCGACTAGACGCACTTGACCTTCATTATGGAATATCCACT
TAGACCTATACCAAACGCACGTTTTTTGCTCGCTTAATAAAATGCGGGCC
AGCAAATCTCACCTTCATGACCATTTAGGTCGCGTCTAGGGACTTCGTTC
GCGTAGGCAAGCCACTTACTAAAAACTTCAAGATGTCGGATACTGCGATC
GTCGATGGCTCCACTCCTAGAGTCGCAGTATTGCCGTCTACAACAATCGG
GTCTCTGTCTTGTAATTCCTACTCCCGCCAGTAATCGAAGATCACCCCTC
CACCATAGCGCGTGCAGGCAACGAGCGAGATTGTAGCTTCGGTATATAAA
ACCTATTGGCCCGAGGAACCCTCAAACAATATCCCACTTAACTTCCGAAC
CCACCTCGGTAAAGAAGTGCGGTCTCAGAGAAGCCTTAAGCGGTGAGATT
ACGGGGAATTCCGACCTATACTTTGCAAGGAAACGACCTCTACAGATGTC
AACTTAAGGTCGAGTAGTAATAGCCCGCTGGTGATCGAGGACCTTACTAC
TTGAATTCCTCTTACGACAGGACAATAGGTACGTGTAGGAACGGAAAGAC
CTCTCCACCTTGATATAACGCTTATCGGGCTCGTGCTTGGGGAATGAACT
GAATTGGGACCCGTTGTGCATGGCACTACTGGTTTCGGTAGTAACAAGGG
GTCCGCCCGAGTTGCTGGTTCCTTCCACAAAGACAGACTCGTACAGTATC
TCTCAAACGACGAATACCCTCCTTTGAGCAGACATTGGAACCGTCCATGA
ACCCCCCCCCGTTGAGATTTCCTATACCACAGTGCGAGCTCCAGCTTGAG
CAGTGCTAGATCCGGCACCCGTAACGTGTGGCCACAGTGGAAGTCGGATA
TATTACCCAGGCCTCACAAGAAATGGCACCCGTCCTGACTGCCGACAGTG
TGTATTCTCTCCGAAGCGGTTCAACAGAACATTGACAAATGATCCCTACA
CCCTCCTTACGGACTGTACACCGGGGTCAATTATCGCCGAGATAGAATTA
CCGGTGGGCACCTATTCAGCATAATAATGCATAACCCGACGCCAGCAGTG
AGATCCGTGTTGGAGGCATCTAAAGTTATCGAATGGTCTAATCCGGCTAG
AGAGCGTAGTTATACCTCACCCTAGATCCCGAAAGTAACATGTTCCGCGG
ACGCCCGAATTGTCACCATGCAATTCTGCGTCCAATCAGTGTTTAAACTG
TTATCGCAGACAACTACTAGGACGGTCTCGGGCTTTGAGATGATACTTAG
GCGGGTTCACCGTCTGCCTGCAGGCGATTCAAACTGCTTCAGCGCGACGA
ATACTACCACTCTGTTGGAAGATCGCACCTCGTATGCGCTATAATACGGC
TTTGGCACCAGGCTCTATACTCTCGCCAATACTACACGCTTCATATTTTT
GCCGCTAACTTAACGTAAACTACATGTGACTACCAACGGTCGTTAGGTGT
GCACCCGAACGGGAGGTCGTGGTGAATCCTGGCAAGCCCTGGCATTGCCC
TCCTATTTACCTGAACACACCTATGTAAGTTCATGAATCAGTCTGTACGG
TCTCGTGCGTAAGGATCCATTATCTGGGCACCTGATGGCCGAGCGGGAAT
GATTGATCTATGTGGCGACGAATACAGAAGGGTCCCACTGTTTACAATAT
CATTAATGCTTGCTATACGCTGCATACACAAGGACCTTGCTGGATGGCGC
CGGCCGTTAGGTTGGTCACGGGTCGGCGGGGGAAGCTCGAACAGGAAGAT
TAGCCATCCGATAGAACCCAAAAGTAAGACGTTAGGATACTCGTCATGAT
GCCCCCGCATGGAGGTCGGCAGACCGTATCTAACTCAAGATTTCCGGGAG
GAAAATGTGGGACTATGACGGGAATCCGACTATGCATACTGGCCCAAAGC
CCTAACAGAATCTCCTAATGTTTCCGTAGGGTAGCAGAGTGTGTGTTTGG
CATACGCATAAGTCCGTTGGTAGACGAGGATCACCTCATATATATGGGTT
ATTTTCTGTTCTACGGTTGTACTTCTCCCTGGTAATATACCGTCCGGCTT
CTCCTCCGATGTAGGGCTTCATAACTGGACCCGGATTAGAGAGGCCGTGC
ATCTGCCTTCGCGGCGGAATGATTGCTGGTTCCCACACTGACACGGCACA
TCCCACCTATCCGCTTATAAAATTGGATTTTCCACGAAGAGAGCGATGGT
CTTTATAGAGAGAGCGAGGAAGCCATAGGACGTCGACTTCAGCGAGCGGT
ATCGGTCAATCTCGGTGATAAAGGACGGCCTAACAAAGCCGGTGAAAGGG
GATACCTGGGCTGAGCGTCCTCTGATATGAACTATAGAAAGTTACGACGG
GGCGCCAACTTACTTGTCGTGTTGCATCTGGTATCCGGATGATCAAGCCA
CGTTTAAGCAAGTAGCGGATGCATCCTGTGACTCCTAGTGTTTTGGGGCT
AGCGAATGGGCGGTTTGAGATCGTGCGCCGCAATTATGATCCCTTGACGC
CGGCCGCTCCACCTAACTAGCGGTTGGTCTAGCAGTTTAGGCCACGATCA
AAGTTCTACCATCGTATAGGGCCTGTGTATGCGCTCTCTATCTAACGTTG
TAAACGGAAGGTCGGCAGTATTAATTAGCGTATCTTATTGCCGTAAATGG
AAAACCGCTCATGGATCCGCATCCAGACAGGACTATTGTCACTCCTTACT
CGCGGATCGGCGAACATTGCCCGAGGGTGCTCCTTTAGGCCTGTGATTGC
TTCGCTCCACGGTCACAGTAGCGGGTAAGCCAAACCACTAAGCCCTGCAT
TGTGCCACGGCCATGGGCAAGCTGGCAAGAACGGAAGAGAGTACGGATGG
CTGAATAATTTTTTGTCTCCTGAACTACCCCTCGACGTGAGCCCCCAGTA
CGAACATGTTGACCAGACCTATGGCAAACTTGTTTCTAATACTTGAACAG
GCATGTCGGAGCGTCATCGACGTCGTGCGACGGGCTTTAAACATCGTAGT
AGTGAAGGCGGCACTATGACGAAAATTAGTTACGGGTGTTCAAACACGGC
CATCAAGCTGTTGTCTGTCTGGCTAACTAAACTTGCTTGTCATTTGGTAG
AATAGCCACTGGCATTCTGTGTGCGACCTGCTGGAGAAGACGGGCACGCA
GTCCGTTGGCTAGATAATTTGTAGAGCTGCACGTCCCAGGACCATGGTGG
CGAGACTCGGATCTGGGGGGGCAGTCGGAGAGGTTTAGCAGCTTAGGGCT
CGTATTCACAGAGTTTAGCCCTAGTTATGAAGCGTCATCGGGATGTCTTT
ACAGTCACGGGTCCTGATGATAAGCAATTAGCGAGCGCTGCCTTGGTGTA
GTGAGGTCCGGCCACACGACCCGACGAGGGCGTTTGTACATCACGGCTCC
ACAGATAACCAAGTTAGGGGCGTTAAAGATCTTGAAGTAGACACGGTAGG
AATGTAACAGCCATTCGCGAACGGCACCTGTATGGGCGCAGACTCCGCGT
CTACGATAATCCAGGGACGGGAACATATCGTACATCACACGGCCAGAGCC
GCTCGTACTTCGCCTCATTTAATGACTCAGCCGTCAAACTGACTGTACCG
CTATTTTGAATGTCAGCTGGTTGGAAAAAGCCGCAAGTTCTTATTGTTAC
GAATCACTGTAATCGGACCGATTCCTTAATCCCCATGGAGGGCCTGAAAG
GGGTCGAAAGACTAAATCGCTTTCTTACGCTGACCAAGTGGCATATATGG
ACTGTTCTCAACGCATAATATATATCGGATTGACCTGTAAGACTAACGTC
TCGGATCGTACCCGAAATTCGAGTGAAGCGCTGACTACAATTGGGAGAGT
GGTGGCCTCACATCTATCCTACGCAACTATCACTGCGAGCAAATTGGTAG
GCACGGAGTCAGGGAGGAGTCACGTAAGTTCGGTTAAGTACGGATAAGTT
CTCTCGACCAATGCTCGGTTGAAACGACGTTTCCATTTAGCTGCCTAGTT
TGTGTACGTTGGTTCGCGATGTCGCAGCCGTCGGTGTGTAGACTCTCGAG
ACAGCAACCAGTGTGAGATCGCATGCATACAATGAGTAATTTTAGACAGC
ATTGACTTCCATGATCGGAGCATCGATACTGAGTCGCTAATTAGGATAAT
TGGCGCGACTGCCCTGCCAGGAGCATGATTTTCACTTCTACATAGTTGCG
TCCAACACTAAAGATGATCCACCTTCCACTCATCGCCCCTGCTATCGCAG
GTCCTTGGACCGTCAGGAGGGGGAAGGTTGTGATCTAGAACGCATCCCCC
CAGACTCAATTAAGGTATTTGGGGAATTAGAGGCTGAGTGAATCATAGTT
GGAAAGCTACAGCTAAGTTCTTGTTATCCGCTTTAGAGGGGTTACAATGA
TATACAAAGACCGTTCGTGGCACGTTACATGATAGTTTCCGTGCAGTAGA
AGCCCCGCTCCCTCTTTATCCGAGTCGCACGTGCTCGGTAGCTCATCTGG
GCCATCTTGGCCGGTGGCCATTTCTCGCATGGAAATACCCTCCAGTCGAG
TTATAGTCAACTTCACTCCCTAAGCCGTGCTCTATTAAGCGATGTCAAGA
CAGAAACTCGGCAGCGTTTCGGATACGGTTCAACGGGAAGTTGATACTAA
TCTATACAAGCCAATACTTAGAGCGTGTTGTGCGCTCTCGATGCGCCGAG
GTACGCCCAGCGACAGCAGGCTTATAATTAGTGTCGCAGTGGGCGCGGTT
TCCACAAAGCTTAAGGAACATGTGCATGGCTGCTAGTTTTTTAATATCAT
CGCCAATAGGTCGGAGTGATCTACTGTCAAGGAGGCCTAGTATTGCCGAG
TGTCGGACTATTCGTGACACGCGAACTACGACCCTCTGTATTGTCCGCTC
ACCAATATCTTGACACGAATTTCGGCAGCGGTGTTGATCACTGCAGAGCG
TTTTGCTACAATGTTAACGGATACCAGTGGTCTAAGCATCCCTTGTATAG
TGTTCGCGTCCCACCATCCACGGAATGAATCTCAGATCAAAAGACGGACG
ACAAAATACGGGGTAAAGATAAGTTATTTCGGAGGGGAGTTTCTTAAACA
TATGAGTTTGCACCTGACCACTAAATCAATTCCTGCTGCTACCATTTGGT
GGCAGGAGCACTTTGATTTATGAACCCGGTTGAGAGCCTAGCTCATGAGT
TTACAAGCATGGGGTTGCCGGGAACGCTTGACACGCCTACAGAACAAATA
GGGAAAGTTGGGATGAGCCGTCTATTCCGTCACCATCGCGGTCCTGACGA
CACCACCCGGGATTTCGCACCAGATAGAGGTGGTCGACGCTCATTCCACA
TATAGGGGGTACAAGCAGAGTCCCAGGTGTCTACTACAGGCCGACGCCAA
CTGTAGGGCATTGTCTGTAGCCTTGCATGCTACCTTTAGCGTGATGCGTA
ACCTTGCAGATTATATCGTTAAAGTAGACCTCACCTCGCTCTGACTGGTC
CTGTTCACATCCCTCGTCTACGCTAGGGGTCCTCCTCCCTTACGAGCAGT
GAAAATAGGTAGTGTCTGAACATTGCTATGCCTCCCATGGATGCATAGGT
AAGCTTATAACTTGGGGCGAATCTTTTTTGACAGGAACGCCTATCTCCCC
CTCGTAGTTAGATTACGTTGTTGAAAAGAGAGTAGCACGATGAGTGTACC
ACACAAAAACTTCGAATCGGTGGTCCAAGGTGGTTCACGCCGTGTCCTCG
TTCCACTCTACGGTCACCCATTGGAGGACTATCCTTCTCAATTCAGCGAG
TACTTTTAAGCGTTTGTACAGGCGTCCGTGATCCGGGCAGAGCCAGGAAA
GCTTCCGGCACTATTCTACGTGGAACCGGCCGGTCATGGTTATTGCTCCC
TTCTATTCCAGTAACGCTTGTTATTTCGTCTATTATACGGGTGTGATACC
CCAGTCCATGTATCGCGCACGTTCTGTCGGTAGTGGGAGGCAGATACATA
GCTTAGCAGTGAACCTTGTTCTGTTTCTGATAGGGCCCAAGAAGAACTAC
CTGAATTCGGACCTCGTAACAAGATATCAAGAAGCATCCCCACCGGCCCT
AGTTCCGAAAAATGACTGGAAAACGACATCATATAATTATGGCAGCGTAG
AAAGGCGGGCTAGGTAAGACCTCCAAATCAGCAAGCTCCTTGGCACCCAT
AGTATCGCGGTACCACTCGTTGAGGACCGCTCGGGGCCTTTTTCTACTTT
GTGTATTTACTAAGGATGATATATCCAGACCTACCCTCCAGGGCGCTCGT
GGCCTCGGGAAGTTACATACCTCCTACACGGTTGTAAGGGGGATAATCGC
TGGACTGGCGTATGCCAAGTAGTACGACACTAGCCACGCCCGATGCCCCA
TCCCCACGGTTCAGGACGATACATTAACCGCTGGACGTGAGGTTGGAGCA
AGTTCAACATATACACTGTCCGCGAACTGCGAGCTAATCACTTTCGTGAT
TTCATGTCGAGGACCGCCGTTTAATACATACCCTCAATCAAATACAGAGA
TCTGTATTCATCACCTTCAGGGCGCGACAGCGTAAGGGGTCAGTGTGTGG
CATGGTATGATAAGGTGCATGCCCCGGGGAATAAGTACATTTATTAGGTG
TCAGGCACAACCCCAAAACAGTATATCCCCTAAGTACATAAATTACAACA
CGCTGCATATTTTTTAACGAAACAATTCGGACTTCCTGTCACCACGCACA
GAGCTCATGATATTCATCGCAACCGCCACCCGACAGATTGGACGCCAGTT
AAAGCGCGTGAAGAAGTTCAAGAGTGAACACTTTTGAATCCCCGTCTGGC
CAACCCTAATCGTACAGTGCTGTAATAGCCAGACCCCTTCGTTTAGCTCG
TGTGAACAAGTTTGCTTCGTGTCCTTAAAACCCAGCGATATTTAACCTGA
AGCACCCCATAAGGCAGATCCAGCACGCAGCGCCGACAGCAAGCGTGCCT
ACTTTTATCAGCGAGAGGCGGGGGGCAAGGTCAGAACCCTCAGATTTGTC
CCTCCGCCTCGTTGAAAGATCCCGGGTTATCGCCGCTCCTAGCACCAACC
CAAGTATGTAGGCCTAGGGGGAAGGGGCGGAAGGTACACAAGTTGTTGCA
ACCCGGACCCGTAGCTCTCGAATTGGATTTAGCAACAGCACAATAATCAA
TTGTTCAGCACCCCGTGTGACCAAGGGCGCTCTACGATACGATGCTACAC
GTATCAACCTCACACAGGGGGTCTAAATCAGGATGAAGGGTCACTAAAAA
AGTGTAGTTGTCACACCCCCGACCTGAGTCCTTTTTAGAAGAGCACTAAC
GACAGTGCCAGAACGCTTCAAATATCACATTATTGGTTAGACCTGGTGTG
CTCTTGACCAACTGATCCCGACCACGTTACGGGGTGTCCCATAGGGGAGC
TTCTCTCCTTGATTCCATCGTAAGCGTTAATCAGAATATAGAGAGTGAAC
GTACCTATATCCGGATACACACGCGCTCAAAAGCCGTGAATGGGGACTGA
AGGCCAATTTACATCTCTCGATCAGAGGCTCACTTCGCGTGTCTCAGTCA
CATACAGTGGAATTCGCGTCACATGCCCAGTACGCACGGTTGAAATTTGC
TGATGAGAGAGGCGCGAACTCTGTGCTGCGCCCGTTATCGCTTACGGTTC
TGCTCTAAAAAATCAAATGCGAACGGTTGGACTTGGAGTTTCTCCCAGCT
AGGCGCTCGTCATGCGCAATAATGCCCATAGGTGCTGACTGACTAGGACG
CGTCTGTATTTATAATCGCGCCAAGCGGATGAAGAAAGTGGATGATAAGC
AACAACACACCCCTACCCCGTAATAATCGGTGGATATGTTCTGCCTGCGA
TATATTTCGGCGTATCACAGATCCCGGCGAACTCAGAAGTCATGGTGTGT
GCGACATGACAGTAGTATAGAATCTTCGATACACATGCGTTAAGCTCCCC
TCATGGTGGCCGGAGCATTCTCAAGATAAAAGATCCACCTCTTGCCCTAT
AGCACGGGGGTCGACACATTGCCGTGTTAGCTTACACCTCCGGTGAGATC
ACGCGGAACGATAAAGGTATGGAAGATTATTTCGCAATCGTGTGCCGTCC
CTGCAGTGACCGGGCCTTAACCACTGCCTGCTCCTTCCAAATAGCAGGTC
CTATTAAAACGCTCAACCACTCCATACATAACGTGCGCTCCATCAGCTCG
GGGATAGATTACCCGACTTGTAGTTTTACATGTCATACCAAGAAGTAATA
GGTCAGTGGCTTAACGTAACGCAGATCGTGATGGGGGGTTGACACTCTTG
CAAATTAACGTGGCCCGAGGGAATTCTCGTGTAGGATACAATCTCATACG
CATAAAGACTAGGGGATCGCGCGGTTGGTTCGAGTACGAATCTTTAGAGG
GCTAAGGATGCACAATAAATAGGGTTAATGGAGCAAGTCAGTGATGAGGG
GTTGTGCACCCTTCTAAATGGTAGGGCGAAGGACATTATACCGCTTTACC
GGATACTTTTAACCATGGCTTCGAGTGATACCCCATCTGCACGTCTGATT
TAGGCGCTTCCTAGATTCTAGGCCGCCCCTTCCGTGCTCCCTGACGAACA
TCACACAGACTTCGCGGTTTAGTGAAAGCGGTAAATCAATGCCGCGCAAT
GACTCTGGTAGGTTACTTGAAACAGCGCCTGCCGATGTTCCTACAGGTTA
GATTGGAACTACATATAGAGGCATAACTACCTACAGAGTTAGAGAGAGCC
GCTGTATATAACGTCCAGCCAAACACGTGAAACGGCCGCGGACCGAGGAA
GTCCACTTTGCCACAAAAAGACATCTGGATCAGAACTAAGGTGTAATTAG
CGATTCCGCAGCCACTAATGGTTAGCTGGCATGCCGCGCAAGTAGCTGTG
CCTTGACCTTTCTGATTGGCTTTTATTCAGGCAATTTGAGGGCAATATCG
AATAATGTAAGGTGCACCGAATGAGACCGTCGGGGAAAGCACACAAGGTT
CTGTAATCCGTATCGGCCTACAAATGTATTTGGGGGGCTCATCCATCAAA
GCGACAACTACACTATCCATGTTACTATCAAAGGGTGATTGCCATGGCTT
TCAAGGACTTAGTTATTTGGTGCGCCATTGGGCCACGGCGAATAATTTAG
TGTCGGATCAGTTGCTGTACGGCTCTACGGTTTACCAAGGCGTAGAAGAG
AATAGTATAACGATGTGCACATTCGACCAACATTACTGATTAGGTCTATC
TGATGCTCACCAGGTCAAGGAAATTTTTGGTGGCACTGACACGTGAGGTG
ATTCCATACGGGCTTAGTTAAATGCAGCCGTACTATCCGTACCGTAGGGA
GCCGATGGTGTTCGCTACAGTCGTGAATTTGTACGAAGAGTAGAAATTGG
TTACCTCCCGTAGCCACTGTCCCCGGTCTCAGTGGTTCGACCTTCCTTAT
GTTCATAGGTTTTGAACACTTGAGATGCTTCCTCTCCTGCTCGAATTGGG
GGACACAACCGTTTACGATCTTCGATTTATTGCAATACCGGACCCTAGCG
ATGTGTATGTCAGTTACCTGGGCGCTAGGACCTTGGTATACGCGAGGCTA
CAGAGGCATGTGGAATGGGTATACAAAAGTAGCTGGTTAAGATAACATTA
CTTTTTTGGTTGATAGAGGACGGGACGTAGGGACGTAAGTCCACGCGGTA
TGCAGTAAGGCAGAACTCCTCTTCGGATTCCCCACTTAGGGCGGTTACAG
CCACGGCTGGTTTAACGCGCATATCAGAAACCGGGCCCAGCGCCGACATC
GGTCCCTCATGCCTTATAATTGGCATTGCCCCCCCCAGTTAAGACGGTCT
TAATGCATAGAAATAAAAGCTGTCAAACCGACCCATTGCAGACCGGGGCT
ACCTAGTAAAGCCTGTGTGCTCTACCCATGTCGCCGGAGTGTGTTAATGA
AGCTTTTGCCATAAATGCAAGCGCAATTCGCCCTCCGAGACCGTCTAGCT
CAAATGTAAGCCAGGCCAAGTAAGCCCTCATATGACTCAACTATAAAAGC
TCGTGTAACCCTCGCTATGGCTGTGCTTTCAGATGAGTCGTGGGGCCTGT
CGGCCTCGTAAAGTGACAAGACAACAAACACGCGACTGTTCTTATCGTGC
CCCGCAACATAAGAGGTTAAGTACGCCATTCGTGCCTGGGTGTACTACAA
CGAGACACCGGCGTCGCAGTTATCTATGCGAGCCTTAAGCTTATCCGGGA
GAACGTAGTCTGCGCCTATAGTAGCATGATGGCGCTGCTTAATAGAGCGA
GTCAAGAGATGTGGGTAACAGTGGTTGCCTAGTGCGAGCCTCCGAGCGGG
TGTACGTGAATTTAAGCTCCATCCAAGGATAATATGTCAAAGGTGGGAGG
CTTGGCAATTCAGGTCAGCGTTAATAGTCCTCGCCAAGAACCTAACGAGA
CCGAGTGTAAGTGACGCTAACTGGCAGGCCGTCGTTCGCGTGATAGGTCA
CGCTTCTTGGCTTTTCTTCCCCGAAGGCGAGAACGATCGTAGTGACAGTC
AGAGACGACGTCCCGTGGCAGAGCCCCTCATGAGCTAAGGGGCGGCCTCC
ATTGCCAACGTGCCATATTGGAGCCTGTACGCCGCTCGAAGGGAAACGTT
ACTAAGAGTTTCGACTCATTTTTTCTCTAGCGGTCAGCGGCCTAAGCGAT
ATATTCGAGATAGTTTCCAAATTTTATCATAGCTCGGAACAAATATCGAA
GGAGAAGCATGCTTTTGTATAGCGTAAGTGGTCCATATATTCCGATTTTA
CCTAGCCTTACCCGCACCGATACCTGCCAGGGGAAGGGTCTCATAAAAAC
CGCGACCCCGTTCACGAATTACGTTGGTTACGATGATCGTATGTTCAGTG
CATAAGATCGCGACGATTACGGGCAATAACGAAAGATATACTCATCTTAG
AACTTATCTTTGTTGTCATTTAGGTTCTCACACTTAATCGACGCAAGGCC
TGCCCACCCCTACAGCGCTTATTGCAGCCTTCCCGGTTTCACGTGGCAAA
CACGGTCAGCCACATTGTCAAGGACATTGCCAAGTTAACGGGTCTAAGAG
TTTGTAGTCTATTCGACGGACGCCCTTCTATGGCCGTGGTTAGAGACTTG
TCCGTTGGAGGGAAACCGTCCATTGGCTAGAGCGCAGTGAAGTAAGTAGA
TCAGGTGAAACCTCCGCGCGAAAGCAACCCACGGCCTAGGAAGCTTCCTT
CTTAATATCTTCACTGGGGAATGAATAATCCAAATCAGCACGGTGTAACG
ATATTACCATGTCGACAGCCTTCGTTCAACGCGCTCTCTGTAGGAAGGTA
AATCCAACCCCTGTTATTGTGTCTATATGGCCAGAGAATATTGCCAGTCG
CGAACACCGCGCCGAGAGGCAGCGGGAATGATTGGGTGCGTGGCTGAAGC
GCCGACACCAGTATGAAATGGTTGTCCAGGCTCACGGACGATGCTTGACT
TCCGTAACATCTGTTGCCCCCCTAAACAATTAAGGTAGATTAGTAGGTAA
CTATTTATTTGTCAGGGAAGGACGACCCCTCGTCAATCTAGACTCGGGCA
GCAAAAACAATTTGTTGTCGACCCAGGCAGCTTAAGTACTCGCGCCATAG
GTATGCAGCGGTGTTCCAGGAGCACCGGCTAGTCGCGTCGAATGTATGAC
GATTGATCTGCCCACCGGCTGATGCCGTCCGGGGTATTGCCATTTACCCC
ATAAGAATCTACTTAGCTTATACAAGTAATATGGAGACGTTGCAATCAAT
GCAGAAAAGCAGATCAAGTCTGTCCTACGAAACGCGTGGACGCTCCCCGT
AACTACGTTCGAGGCCCGCAGTGTGGTGTCACCAAAGGCTAGCAGTTCGA
ACAGGATCTTGTGGAGTCCTTAAAGGCGTGCATCGGTGGTCTAATACGAA
TAGTAGGTTTCCGCTCGGTCGGACCTTTATCGGCGCGATCCAATCTGCCA
GAGCTGAGGTATCGATCACGGGGGATCGAGAGCAAGGGAGTCGGAAAAAT
AGTCTCTTAGAAATATTCGTGACCCCCATGCGGCCAGCTGCGGCGCCTTT
ATGTTAATAGGCATGCACGATCGCTGGACGTGGCGGGGCCGGTAAAGGGA
CTCGAAGTCGGATATGCTATTCCGTGTCAATGTTAGGGTGCTTCACCCAG
GACTTAACGTCGCACTGTTTTCCAACGATACGCTGGGGGAAAGTATCTAC
ACACAGTCTGGTCGCCGTGTGCAGAGGGGGCTTGACCCCGCTACGCGAGT
CTGTATCTGGGCTAGATTATTTGTGTGTATGAAAACTATTCAAATCCCCA
ATTCTCTACTTCTTTCCCTGAACAGCTCATTACGCAACCTCGACTGACAC
TGGCGGATTAAGGGCGCTAATACGTTACCGTGAAGCCGGGCCAGCATGGC
ATGCCCCTAACGCGGCGTTCGAGCGCCGTCCATGTATATAATCAGCTACT
CCACGTCACCCGGGTTCCATATTATCAATGTATCTTATGCGGACGGGTCC
GGGAGATCTCTTATCCTGCGAACCAGTGCAACATCAGGGCGAGGTGGGTT
TCCGTGAGCAATAACCACAAAGCGAGATGCGGTCCTGAATATTAAGAGGC
CCTTGCCACCCTCTCGGAATGGCCCAGAACAGGCATCGGCGACGGCAGTT
TCCCCGAGCCGTATCCAAACCGTCGCTTGAACCCGACGCATGCCCACTCT
ATTAGAGATGTTCCGCCCACGTGGTAAGACCAAAGTGAACCGGCACACCA
CACTTACGCGGGACACCTCCAGATCGACGACGGAAGGGTTAATCAGGGCC
TGTATAGATCTACGTTGAGTTACCTTGTATGCAACTCGCTCTCCATCTCT
CTTTTCATCTCCTAGCATAGTTACATAGACGGGGGTGACTGTCTCGCCAC
AGCCGGCTAAAGATAAGTCGCTGGGAAAATTATGTACCCGCGCACCTGCC
TTGTCTGGCGTGGCGCGACCGGGGGGGCCACGCTTGAGAGAATTTGCGCC
ATTCAAGGCCAATTGACTCAAATACAGAACGCAATGCCTCGCCTGTACGT
GAGCTCGGCTATCACGTTCTTAAACCCAACGCGCGGAATAATGTTCATAG
GGTTAAGTACGATAGAACGTCCGGATCCCCCAATTCGGGATGGCCGTGAA
TAGCTGCTAGTGCGACCGCCGTACTCCCACGTCTATCGTCTGGGCAGTAG
GGCTCCCGTCCGTTCTCGGTGATGGTTAATCCTAGGTTCAAACTTTTTGG
ATGATTGTAGAAACCATCTCGAGAGAAGGAACGACTGAATATATGCTACT
TCACTATAAAATCGGAAAACGGTGAAATCTCGTTGACATAGGACCTAACG
CGTTGCTGGTTAGTTTACGTTCTGTCGCTTTGTCATATGGAATAAGGCCT
AATTTAAACCTCAAGAGAAAGAATAGAGATAGTTTATCAATCCTGTGTAT
AAAATAGACACTCATCGCGTGCCGGTAAGGAGGACCTGTATAGCATCGAA
ACACAAGATGGACGATTCAAACTTACTTTCTGGTCAATAACGATAAGTAT
ATCAGCTCAGACTACTTCATGTCATTACTGGTTGTTCAGCGGATAAAGCA
ATACTGCGCCCTATACCAACAGAACCATCAGGTTTACTAACAGCGACCAC
AGCCTGTTGGGTGGCCGGGGACATTCCTATCTGTTCCGAGGATGCACATT
TAGATGTGTTTCATATTTTCACGCAAGCTACACCGGGTAGTGTTATCGGA
ACCCTATGCCGGTAGGCGATAAGGAAGAGGGCTTGATGTCAAGACACCGT
TCTCGGGTCAACGCGGCTCGCACTTTCGGTACTGTGAAGCGACGTCTATC
TGCCGTAAGAGGTGCCTAACCTTCAACTTGGAATCATCTCCTCCTCTTGC
CCAGAGCGTTCTTCTGTCGTACAGCTATTTAATCACAACCTGCACTAGGG
CTCGAACCCTTCCGGGGGACCTGTACCCCGTTAGCTAATAAGGCCCGACT
GTCAGAATGATGGGTTCCTGAAGCGTGTGTCCGCACGATATTCATGATAG
GTGTATGTAGCGTCCTGGTAGATATGAGTTGTCGTGATTTCTTTCAACTT
GTTTACGTAATCCGTCATATGCACTTGCGCACACCTCAATTTGTATATCG
ATTGCCACAGACGCGAGCAATATGATGACTACCTTTTAAGCACAACTCGT
TGTAAGTCGCCACGTCTCCTGAGCATCGCAAGTTATGTGAAGCGTGGGCC
AATGGCCGACCGTACAATATTAAACCGATGACACGCACGAATAAGACCTC
CCATAAACAATTCCCAGTGTGAAGTATACTAGCAGCGTCGTGCGATGAGC
CCGCGCGTGCCTAAATTGGGACACGAATTACGTTTCCGCGAGCGTCTATC
GCTTAGGTTGCGTACTAATCGTCTTTCGTATCGCCTCGTATGTTCCGACT
ATATCCAGATCAGGACCGTCCCCCGAAGAAAACGCGAAAACGTTAGGTGG
CGACGCGCGTACACCACTATGCCAAAAGCTGCAACAGTCGGATCATAATT
AAGACAGTGACCGTCTTGACTTGTGCCACTGTAGTTGCTACGGGTTCTAC
ACGCTCGATTCTGCTGCATGCGCCACTCTGACCTCAGCGGTGGTTAGCAT
ATAAACAACTACTATTAGTCGGAACTAACTTAGCGACCCCACCAACTTTC
AATCAAAATGAAGTACCAGTCCGCACTCCTCGTTCGCGCGTACATGTGAT
CTTGTATGCTTCCCACCCACCGTGTTGGCAGTTAACACTGATTAACTAGA
TGGTTGACTGGCCCGTCGCCGCAATGAAGGCTAGTTGATCCGTAAATGGC
CTAAAGTGAGCGAGAATACGGTTAACACACTGTTCTATCAGCCCCGTCCG
TTGTCGGTCGAATATCTCGCTTGCGAGTAGTATTAGCTGGATCTGCCCAG
ACCAGATTCAAGCGAGGCCCGCGAACACTGATTTTTGTAGCTATCTTGAA
GTAAGATCCCAGAGGCACTCGGGCGATTAGGCACATTTTCTTCTCATCGA
GTTCACATGACACTAACTGCTTGGACTCCTCTCACGAGTAAGTGATGGCT
CCGCATTGGCACTCAGGTCCTGGCTAGAGGGCCCAAAGCCTTACCGATCG
CGGGCAGTTGACCCTTTAGTCGGAAGCTGCGAAAAGCCCCTATTCCAGGG
TGGTTTCCGGACCTCAAAACCGAGGAGCTGTTCATAGACACGGTAATACT
CGTATCTTAAATAATAGGTACGGGCGGCGAAAGGGTAATCGCAGTCTGAA
ATTACCATGTGTCTAGTGGCTTAAGGCGTCGGCTGTTTCAGAGATACCAT
TATAAAAGGGCGACAATAGCGATTGTCATAGATCGATTCTCAATTAAGCT
GTTCTGTGTGCAGTCATATAGGACCTCCCACCCGTCAGCCGTGTATCCGT
AGTACGCTCCGAATCACGGAGTAATCCATAGGTCGGGAGGACTCAAAGGC
CGTGAACTTAACCATGCCCGGCTGTGTCTTCGCACACGGCGTACCTTCGG
TAACCAGCGGAGCTTTGTACGTAGGCGGTCACGCGTGCATCTGCTACATC
GCCTGAAACCGCTAAGGTACACCCCCGCTTGGGAATTATTAGACCGCCCT
TAGAAACCTCCGTGTATGGTTAATATTTATCCGTAAGACGTATACAAGAA
AGTGAACAAGGGGTCTCCAGCAACGAGCAGATGGCATACATTAACGGATT
CTTTCCAACAGGTGACGCAGGTTCCGTGAATACGCAATAGTAAAGGTGAT
TCCTCCACTTGTACCGCATCAAGTAAACTCCATATCAAATAAGAGCACGG
GTTCCTGTCCTGTGTCTATTAAGCCGCTTGTGCTAACGTGATATGCAACT
GCTCGGCCTCTACATAAACGACGTTAGCGAGAGGAGGTATCTCACGTCCA
GCCAAACAGTAATCGGCTAGCGGGCACCGCAGGGTCACATGTGCCCAAAA
AGGGGATCTGTGATCGAGTACTAAAGTGTATTATGCGATTCCGCAGCCAC
TATAGGTTAGTGGCACATGACCGCGCGCTAAAAACACTGTGCTTGACCTT
AATTGGCATTATTCAGGCAATTTGGGGCAATACATCGATAATTGTAAGGT
GCACAGAATGAGACCGTGGGAAAGCACGCAAGTTATGGGAGTCCGTATCA
CGGCCTAACAAATGTATGGGGGCCATCATCACTAGCGTAACAAGTAACTG
CTCCATGTTACCTACAATAGGGGCTGATTGCCCATGGACGGTTGAAGGAC
TTTAGCGGTCACCGTGCGCCGAACCTTTTAGGTCAATTTCAAGGGCCATC
CTGTACTTACACTGACTTTGCGGTCAGGAGTCCCGACTGTACGGCAGTTG
TAGCAATGCTCCTGGCAATCCCTCGCTGGACGTATATGGCGGGTCCACGT
TCATCGAAGAATATTAACCGCAGAAACTGATCGATTGCAATGAAATTAGA
ACAAGGCCGTGATTTTCGACCACCTACATACGGAGTCCGGTGCCGCCTAG
ATTGCGTACTAGGGTAAGTAAACGATTGCGGATTACGTAACTCTTCTGGG
CTCTACAGGACTACACTGCAAAAAAAAAGTCAACTTTTATACATGGACGC
AAGTCGCTTTGTCCGGCCATCTCTCGCCCAGGGTCCGTTGTCAACGTCGA
AATCCAGACGTGGCCGATGCTGCGTGCCAAATTGTTTGTATTCGGTCTCA
ACTTAGTCCTGACTTGCTCCCCACTTTTAACTTGGGGAATATCATGCTGT
TCCTCCGGTCGGGCGGGCAGACGGGCTGTTGACCAATCATTGTGGAACAG
GAAAGTCTCAAGAAAACCAGGGTCGGCTGTTTATTAGAATGGCTGCCAGA
AATTAACCGGAGTTATCGAGACAAACATACGGCATAGACGTGAGGAACAC
TTCCTACGTAAATTGCCGCTTTACAGTGTTCCGCCGCGATCTCCCAAGAG
GTTGCCTAGTTTACAACTGAACTGCTAATGTACCACCAATCCTTTGTTCT
CTTGCCATCCCGCCACCCTGGTCTAGGACCGATAATCTCACATTTCTCTA
TGCGATATTCCCCTAAAGGCGGCGAAGAAGTCTTCAGTTCGATGTGGAAC
GCCCTGATACTCCTAAAATCACGATACGTCGGCAACATACGACGTCGCTC
AAGACACATAGGTCAACGTGGTTCGAGTGTCGATATCCGCAAGGGGCCTG
GCATGCCCCCCGTTAAGCTGAGATGCCCGCGGAAGTTCATAGATAGTAAG
ATACTGCGCACTCAACTGGCCTTGTCACGGCCCGTCTGGAACCGCCCCTT
GGGTCATATAACAAAACTAGTCGAACTGCCCGGTATCTAACGTTAAGGCA
TTATGCGTAACGCATGCAGTAGGCTCAACAATGAAAACCAGGGTTCATCC
GCCCTAGACTTCCTTTAAGTGTTCTGATACTAGCCGTTTAGATCCGTATA
ACCTGCTACGTGTTATGCATATCCCGGGTCTGCGGGATCTTGTGGGTTGA
GACATAGTGGCCGATTGGCGGCCGTAATTCTTACGTCCATTAGATACTAT
TAGCGACCGACCTAGATAACCAAATAATGTGCGCTTCTGTTTCCTTGTGG
GAGCGCCCGTACGTGACGACAGTAGCCATTCGTGGTGAAAACCTGGGATG
TAGGATGCCACTGGTCTCAAATGGTACGTCGGATAATGTTATGCGACTCA
CACTACGGCTTAATATGCCAGACACCGGTGGCTACTTAGCTTACACCGCC
TCAGAGGGTAGTTCGCTCTCGCAAGTTGTGTTGCTGAGTCTAAGCTATTA
TAAGTAGAAATTGCGAACTGTCTGGCCATTCAGCGAGAGCGACGAGGAAC
TTACTTTCTCACACCCTCCCGAAGCTCCATGGAATAAGACCGCACTTTAC
GTACCACATACTTTTTCGGAGACAGTGAAACTCTCTGAACCTGTAGCGAG
GAGTAGTTTGTTATGTCCTTGCAATTGTGATTTTTTTATTAGAAAAAGCT
ATTGGCAATTTCGCATTCTTTGGACTAAGAAGGTGATTGCCGAGGTCTTT
CCCTCCGAGGATGGGCGCTACCTCCAGGTAGCGGAACTACCGATTGGAGC
TGTGTGCTTGTCGCGTTCACCAAAGCAAAAATGTCTAGCTCTACTTGGAG
TCTGTTCTCTCGGATCGTGACACGTGACAGAGGAGCTCGGAAGCATTCGT
ATGCCCCGGATGCAAGGAGTTGTCGAGCTCAGCCCTACAAAAAGCGCGCC
AGCACGGTATCCCGTTTTGTCCGGCCCGCAGTAAGCAAGTGAACGTTCCA
ATGGGGGATTTCATCAGACCTTAATAATTTCCCTGTCAACAAGTCCCCAT
AATGTATAAGCCCATGTCAAAATCAACTGCGTAAATGTTGGGGGGGACAT
TAAAAGATTGTCCTTAGTCCCTCTGGTCCGTATTTGGCCCCATATCGTGT
GGCTTAGCCGTATGAAATACTCTGACCGAGCCGACAACCATTATGCACAC
ACCCCCAGGTACTGACGCCCGGCCTGGGGTTAGATAGCCAGAGACGGCTT
CGTAAGCAGGGGCACCATATGTACAATGGCTGGTGGTGTGTCAAGGATAA
GATCCCCAACGGAGGCTTATCACCATCGAGGAGAGCATACTATGGGAGTT
ACTCTAAGACCAGAACAACTATAGGTTCGCACCGAAGGATGCACCTCTAC
CACCATGGCTCGCGATTCGGGATGATCGATGAGCTTAGAGGGGATCCTCG
GATATCTGCTCAGTGTTGTCAAGTTAACCTACTCTTCGGACTCCATCTTG
CTCGCCGACGCGACGTGGGAGCTAAAGTAGTTAAAGACTGAGCACATAGG
GGTCGTGTACCTCACCCACGCGGCCAGTGCGAATTTATCCAAAGTCTTGT
CCACATATGTCGATATTGCTGCTTCGCGGTTTTTCGTCAGCTGACGGCAA
TCGACATTCCAGTAAGTCTTCCCTCTCTGTTCCTAGCGCTGAGTTCCTCC
GGTTTGTTCCTAACATCTCAGCTTCTAGGAATCTACCCGACTAATTCTTA
CTTCGCTGGGCGCTTCTGAACCCCCCCCAGGTTATATTCTTCAGCACCTT
CGTAGGAACGCTCCATGGTGTGTCTATGTAGTCCTGTGGGTCAGAGCCAT
TATACATTACGTAAGCAGAACCCACTGCTTTTTAGGATAACCAAACGGGG
ACGTACCGGAATCACGCCCTACGCTGATAGTAGCAGAACAGCCCGGGGAA
TAAATGATGTAACGGCACCACTTGGGGTAGCTGAACGGAATTCACCAGTA
CCGGCGAGTCGTTGCTATTCTCTCAGGAATCTAGCCACGGCGCTCTAGAT
TACACACAGAGGGTAGACCTCGGATAGGTGGCCTTAAGGACGGATCAACC
TCTACTAACAATTCCTATTGGAATCGCGCTAACTGGCTAGCAAAGTACCT
GGCACCAACGAGCGAGCCAACGGGGGCGAAGATCTTGCTTACTCCGGCGT
CAGACGGAATGAATTACATCCTTGAGACCTACTATTCCAAGCAGGGACGT
AACAGGTATGGTCCCCCGGCGCTTCGAATCCGCATCGGGAGAAGTGGCCA
GTGGCTCGGAGTACGACATTGCTGCTGGTCCGAAATCCGTGGGGTCCAGG
ATGGGGCACCATGAGCCGTTTCCAATTGCCGCAATCGAGTATAAGCAGGT
GATGACGATTACAGAGGTGACTGTCTACGTAGAGTCGAAAAGTAAAGTCG
ATCACACACATGAAATCTCATATAGGTATACGGCTCGTCGTCCTAGAACC
GTAATCTTTCGTTGACCAATGGTACGAATCTTATGTCCCAATATTTACGA
TTGACACGTGTCATCACGATACCCTGGTCGTCTACGTCTCGCTGTTGCAC
AACAGAGTGCGGCGATCACCCAAGTGGAGACTTAATTCGACTGGTAAGAA
AAGCTATGATTCAAGGGTAGACGAGATGGATCGGGCCGATCACCTTGGGA
AAGATAAACTCGGTTTTACACCTAGTTACGCTAAATTATGGGAATCGTAT
GCAGACCCCGTTCCCATCATTACCACACGGGCGATGTCACGGAAGGCGAT
TGAGACTAATTTCCGATACTAGCCCATTAGCGTTGGTAGAGCAGTACGTT
CTAGACACCGCAGGTGTACGATCCATAATGCGGATAACTCTCCCCAACAG
ATATGAGGGAAGTTGGGGTACCGAATTGATTGCCGGATTTGCGCGTGGCC
AGTTTGCCAAGATAGTTGCGCTAATTAATCGGCTTGGCAGGGACCCCACT
CACGCTCGCTGTGCTCGGAGTAACAGACTTCATCAATGTGAATAAACTGC
CATTCAGTGACGCACTCGAGCGTGCACCGTGTGTCAAGCGCCCTGTAGGT
GTCTAGTACTTTCGATCCCATAAAGCTCTAGAAGACTTGTGATAGACGTC
GATCGCACCTAAGCGCTATAATATCACCAAATGCATTGATTTTGCTTTCT
GGTATCATGTCATAAAGTCAGCGTCGCATTGAGCACAGCATACAAGGACA
GGCGAAGGTTGATTTTTGGCCTCGCATGCTCTAATACACTTCGCCCCTTA
ACGCCAAGACTCGGTGGACTAGCGGTTGTAAGCCTCCGTTTACCGTGAGC
GTGTTGACAGTCAATCTCAACACACCGAACTTCGATCCGGTAGCCTTTCC
GCATCAAATAACGTCGGCCACCAGAAAGCACATCGTTATGCAGCCTCAGC
TTCATGGACTTACAAAATAATCACTGCCACCCTATCCGGAGGCTTAGTAA
GAGTTACAAGTGCCCCTTAAATACTTTCCCGATCTAAGTCTTCAGGATGT
CAAAGGCGTGTGTTAACGGATTGTTCACACTTTCACGCCTAGTAAATCGC
CCTTATTTTAAGTTGCGGCGTAGTGAAAGTGCACAGTGTACCACGTGCAG
GATTATACCACCCGCGTAACCCAGATTCTTGAGGATATCCAGTCGTATCC
GCGGACTTTAAAAGATTTTGCGGTACCCGTTTTACGTATGGGCACCTCAG
AACAACCCCAATGTTAGCGAGTTACGGGTAGGCAATGTAGACTAGTCGTG
CATCATGTTGTAATCTCATCCCGATTGGTAACGAGCTAAGGTAAGCATTG
AAGTGGCTCGCGATAGTTCATGGGGAGATGCCAGGTTCGTTTTATTGAGC
ATTCTACTTAACACAGCAGCTCTTGAACGTCGAGGCTAGAGTCCCTACTG
GACACCACGCGGGGACGGGCCGGCGGTTGCTGGCCAAGAAGAGTAACAGC
GCGAAGATTAATAAATGGTAGTTTGTCTGTCGAAGCCTACTGCTTTATGA
ATCTGCGGCGCCTACTAGGCGTCAATCCACCTCGCGCCAGTACCCGTACA
TGGGAGTTGATTCTCCGGCAGGATTGCTCTTTTTCCAAACTGCACCTCGT
TGCCTGTTTGGTCTGTGAGCCTGTCCGCCTGCGTTGTTGGTCAATAGCGA
ATGTCTGTCTCGTCTATAGCTAGGCTACACGTCTAAATCAAATGTTTAGC
GACTGTCGAACCTGGCAAAGCAGGCCGCCACTCATTCGAATTTCGTAACA
CTAGCTTTGGTACGTAGTAGTATTCGCAACCTTTTTAAATTCGAGTAACG
CGGAATTAACGACTTCGAACCAGCATAAGCGCTGAACAGGGGTCACTTGC
GCATTAGGAACTCAAACGTTCACGCGATAAGCAGGATTGTAGGGGGCTGC
GTCCGATTATGGTTTGCAATTGTGGATAAGCGCTACCCGGCCACGCTGTC
AAAACAGCCCGCCAAAAGAAGGCGTTACTACGATTTACCAAAAACGGCGA
ACCGGACAATGTTTAGCCGGGCGTTCATATCCCCGCTTCTGGACCCGGTT
CGTTCCCTCTTATGTGCATATCGCCTTTGATGTGGACTAGCGACAGGAAC
GTTTCCTTAGGGTGTAAGAGCGGGGCAGGTACGCTATAGGGCATAGGCAG
TGTCAAGGGCTACACCTGAGGTCGGCTTTTGATCACCCGACTAGCTGGTA
GCCGCCGAACGCCATTTGGTTCCAAAAACCTAGAACCCTCGAGCATAAAA
AGTCACGAGGTGGCATTAAGAATAATTTGCTCGGGGACATGCGAGTCAGG
CTCGCTGGCTTATAGGTGCCAGGAGTGGTAAACCCTATGGCTTACCCACC
GCCAAGTGGGATAGCGCGGGAACTGGCACGGCAAACCCGGTACATCCTCG
TGATGTCCTAGTATTTTGCGAATAGGCCTGTCTGTTGCCGCTCACTACTT
GAGTTGCTGCCGAACGACTGTCTTTGTATTTGCCGGCTACGTCGCGCAAG
AGGTAAATGTCTGATAGGGATGGCAACATGGTCGCTCACTACAGTAAATG
TGCATACAGTTTTGGATACTATTCACGTTTGTGTTTAAAGCTGGTTCCTA
GATCGCATTCGGCGTCATTCTGTTAATTGAGTCCTCGTCAGTAAGCATTG
ACGATGATCAACCTATTAATGCGCTCCCTATGTTCCGTCCATCGAGGGTA
TCAATAATTCTACGCAGAGCTTTGGTGGATTCCGGGTGATTAAGTGGTGC
AAAATCATGTCCGGCGCGTTCCATCCCCTCCTCTGCATTCGCCGCTTCAG
TATATCCGTGCGAACCCATTCGATGTTCTTCCCGCGTCAAGCGGAGATCT
AAATTGGATGATCTGCTTCGCAAGCCATTTGAACTTCAAAGTCATGACAT
GAACTTAGGTAGACACCCCACCGATGGTGTGTGGTCTCAGCCCTTGTCCT
TCTCAAAAGCACGCTAATTTCTCCACTCGAATCGCGCCGACCGCGTGCAC
GCTCAATCAATCTGTATGCGTCTCGCCCACTTCCGTAACTGTCGAATGCC
CCCTCGCGGGTTGGGAACCTCACATCCGGTATCAAGAGCATATCCGTCGA
GGTCCCTATACCGCGCGCTTGCATTCACGAAGGTTTCGCCCGATGCTCTT
CCGCCCTAGATGGTATACGGCCAAAGTATGCATAAACTTGTACTACGGAC
AGCCGTTAATGACTTTTTGCGCGTGATAAACTCGCGCATGAAACCGACGG
GTTGTGTTCTTGGTGGCTGAATCCACGCCTATGAGGGAGTAATTAGGCAC
GACCAACTGTTGATGTGTAACAATGTACTTGCTCAATTCTCGGTATGATC
TCTTCAAACCTTCAACACTCCACAAACTACGACAATCCTCATGGTATGAC
CGCCTCCATTTTATATCTGGAAAAGTATCTCCCCCTCTGGGTTTCTGAAA
CGTTGAGTGACGTTGGGCCGAACAGGTAAAACAATAGGAATAAGAACGAC
ACACATGACGCTCGCTAAGCTGGCACCCGAGGTATAAGTCCGACTTTCAA
ACCAACAGGGGTTAACGCACTTTTAGCGCTGCCTCTGCATTAAGCTCAGA
CGCCTCCAATGCAGGTCGAGTCCGATCACAGCGACATATCAGTTGGATTA
CACCGCATGATGTTAAAGTGCAAGAATTATGGTAAGAATCATGGGTTTGT
TACCTTCCGTCGGTCACGGCCATCCCTACACCGATATCCCGTTTTCAAAG
CGACGGATAGCGAACGCGCTCGCATGCTTATGACGGCCATCAGAATCCGA
CTAACCTCTAAAATGCGGATTAGCGGGTCTATGAGAACGAGTGTCTGAAC
GCCAAGCTATGCCATCACCTTGTCACATAATAACGGCGTGGACATCCAGC
CGTTCTGTTGCTTGCTACCTAGAGATAGTATAGGAACCGAATACGTCTCA
GCACAGAGGGTCGCCGAGTATCACCTTTGGGGGTTATTTTACTTGATCTA
TTCACTTAGCTTAAGTCCGGCGAGTTTACCTTTAGCTCGTGGGGCCTAAT
AGGGTACTTCGCGTGCTAAAATAGACTCCTGAAAATGGGCGGACGGGAAC
ACCCTCCCGCTCAATGGCCGCCCTGTGGCCCGTCGACCCCACGGAAGACA
ATTCGGTTCAACTGGACCATCGTACTTTTAATCTGGTGCCGCTGTTTAGA
CGCTGGCACGCCAACCCCGATGCTAACGCACTTATCTATCGTTAGGGTTT
TGAATTTAATGGCCTGCCAAGAGACAGCGGTTGACAGATTTAAGTAATCA
CCGGGTGGTTGTCCAGTCGTATTTTCGAACGAAATTTTTGCCCGTTTTCT
[truncated: 622,717 more chars]
