# Supplementary material for: LtrDetector: A tool-suite for detecting long terminal repeat retrotransposons de-novo
Source: BMC Genomics. 2019 Jun 3;20:450. doi: 10.1186/s12864-019-5796-9 (PMC6547461; doi:10.1186/s12864-019-5796-9)
Supplement: Supplementary file 3 — The synthetic sequences. This compressed file (.tar.gz) includes the synthetic sequences with different mutation rates. (TAR.GZ 1872 kb) [file 12864_2019_5796_MOESM3_ESM.gz › synthetic/GroundTruth/tenTestTruth.bed]

tenTest	8799	13664
tenTest	21005	26975
tenTest	34447	40947
tenTest	46586	52457
tenTest	57026	62657
tenTest	65939	72969
tenTest	77875	82981
tenTest	84668	90720
tenTest	94152	100635
tenTest	108203	112517
tenTest	121583	126935
tenTest	133450	140133
tenTest	142517	149563
tenTest	154997	162193
tenTest	169499	172913
tenTest	174390	177891
tenTest	181623	188025
tenTest	197844	201479
tenTest	203397	209158
tenTest	213718	221302
tenTest	222542	229718
tenTest	233919	241516
tenTest	245599	248941
tenTest	255266	262177
tenTest	267232	272832
tenTest	280717	285968
tenTest	287629	291424
tenTest	300653	306012
tenTest	310158	313983
tenTest	318077	325594
tenTest	331224	337099
tenTest	341478	348780
tenTest	350922	356331
tenTest	365222	372013
tenTest	378962	384140
tenTest	389786	394786
tenTest	403669	406952
tenTest	412898	419882
tenTest	422249	428427
tenTest	437706	441868
tenTest	449466	453566
tenTest	457344	465026
tenTest	469864	473878
tenTest	481093	486965
tenTest	492044	496419
tenTest	501794	509351
tenTest	517702	524068
tenTest	531091	536329
tenTest	537518	544901
tenTest	554797	558123
tenTest	566395	570664
tenTest	571743	576397
tenTest	583384	586464
tenTest	590668	595863
tenTest	597806	603988
tenTest	607123	614060
tenTest	620343	624679
tenTest	634399	638351
tenTest	642369	648769
tenTest	653839	661609
tenTest	663213	669521
tenTest	673145	678747
tenTest	685113	692481
tenTest	695485	699855
tenTest	708656	716641
tenTest	718166	724365
tenTest	725477	732695
tenTest	736125	739494
tenTest	746934	750040
tenTest	755501	759013
tenTest	764836	769013
tenTest	770914	775769
tenTest	785413	792177
tenTest	796599	801350
tenTest	805698	813154
tenTest	821888	829566
tenTest	837959	845419
tenTest	847450	854152
tenTest	857562	862942
tenTest	871344	874772
tenTest	881331	888027
tenTest	895462	902912
tenTest	911280	917946
tenTest	920005	925953
tenTest	931303	935532
tenTest	937246	942324
tenTest	947080	952949
tenTest	960655	967258
tenTest	976058	979771
tenTest	989291	993906
tenTest	997226	1002598
