# Supplementary material for: LtrDetector: A tool-suite for detecting long terminal repeat retrotransposons de-novo
Source: BMC Genomics. 2019 Jun 3;20:450. doi: 10.1186/s12864-019-5796-9 (PMC6547461; doi:10.1186/s12864-019-5796-9)
Supplement: Supplementary file 3 — The synthetic sequences. This compressed file (.tar.gz) includes the synthetic sequences with different mutation rates. (TAR.GZ 1872 kb) [file 12864_2019_5796_MOESM3_ESM.gz › synthetic/GroundTruth/thirtyTestTruth.bed]

thirtyTest	6361	12716
thirtyTest	19012	23691
thirtyTest	26313	30404
thirtyTest	36984	41486
thirtyTest	49103	55332
thirtyTest	59559	64191
thirtyTest	69005	73126
thirtyTest	75664	79956
thirtyTest	89441	96018
thirtyTest	103823	107345
thirtyTest	108779	114466
thirtyTest	119202	123886
thirtyTest	128895	132017
thirtyTest	141293	148052
thirtyTest	152996	156675
thirtyTest	166657	173712
thirtyTest	175453	181346
thirtyTest	190689	194733
thirtyTest	198895	206259
thirtyTest	208471	212059
thirtyTest	221024	225023
thirtyTest	226467	230635
thirtyTest	236964	243967
thirtyTest	249866	256098
thirtyTest	263016	267784
thirtyTest	273619	279292
thirtyTest	283890	288688
thirtyTest	295707	303485
thirtyTest	305038	310770
thirtyTest	313908	318070
thirtyTest	319503	326471
thirtyTest	332950	336157
thirtyTest	340154	345890
thirtyTest	351987	357429
thirtyTest	365281	368811
thirtyTest	376532	384151
thirtyTest	391351	399320
thirtyTest	407462	412354
thirtyTest	414495	420560
thirtyTest	425216	432731
thirtyTest	434142	438410
thirtyTest	447117	452539
thirtyTest	462421	468853
thirtyTest	475856	482994
thirtyTest	492152	498397
thirtyTest	507510	513264
thirtyTest	516453	520333
thirtyTest	525145	530231
thirtyTest	538354	543177
thirtyTest	544400	550317
thirtyTest	557578	562191
thirtyTest	563671	571215
thirtyTest	577773	585455
thirtyTest	593447	597914
thirtyTest	605492	610980
thirtyTest	620128	623643
thirtyTest	630002	636967
thirtyTest	638763	644830
thirtyTest	649496	653557
thirtyTest	661210	666934
thirtyTest	670954	678135
thirtyTest	681925	686241
thirtyTest	692854	696131
thirtyTest	697366	701168
thirtyTest	710928	717572
thirtyTest	721125	726969
thirtyTest	729013	734396
thirtyTest	738820	745934
thirtyTest	752413	756048
thirtyTest	759569	767541
thirtyTest	774410	782292
thirtyTest	787810	791117
thirtyTest	792180	799633
thirtyTest	802002	808452
thirtyTest	816784	822153
thirtyTest	826829	833758
thirtyTest	843693	848602
thirtyTest	850808	857775
thirtyTest	866888	873593
thirtyTest	875873	883635
thirtyTest	889588	897453
thirtyTest	903270	908888
thirtyTest	916145	920698
thirtyTest	928979	936291
thirtyTest	944502	951717
thirtyTest	955709	963331
thirtyTest	972002	978369
thirtyTest	980562	986326
thirtyTest	988312	995181
thirtyTest	997631	1002605
