# Supplementary material for: LtrDetector: A tool-suite for detecting long terminal repeat retrotransposons de-novo
Source: BMC Genomics. 2019 Jun 3;20:450. doi: 10.1186/s12864-019-5796-9 (PMC6547461; doi:10.1186/s12864-019-5796-9)
Supplement: Supplementary file 3 — The synthetic sequences. This compressed file (.tar.gz) includes the synthetic sequences with different mutation rates. (TAR.GZ 1872 kb) [file 12864_2019_5796_MOESM3_ESM.gz › synthetic/Fa/zeroTest.fa]

>zeroTest
ATAGGACTCGAACCGCAGGGAATGGTTCGCCGACTATTTTAGGCATCTGC
TCGAATCGAAGAAGGTATCGAATACGCGGACGTGTCGGGAGGACACAGAT
TGACACAGGGGGGATTAAATCAAGAAGTATGGGACTTTGCGTCTTTCGCA
GGGATGCTGGTCCCCGTGCGGCAGAGCCCTCGCAACAGGTAGAGTAGCAG
CGCTTCGCGTGTCCGCTTGGCTCTATTAATTAAACTTAGATGACAACCAC
CAGAGTATGGCGAATTAGAGTGATGAAAATTAAACGAGAGAATCTGGGCG
TTTTGGCACTCCTAATACGGGACCGCGCGTCCGTTCTAACCCTAGAATCT
TCCCTCGCCCACTTATCACACGTGCCGCCAATACACCGGGATTTGTGGCA
CAACTTCTGAGCCGTTACTATCCAGCTACTTACTATAATCATAAAAGGAG
TAGATATTCCGTATACCTTATCAGCAGCGTCGTACCGCTCTGTGACGCGG
CAAGCGTGGGTCACACCCGCACCTAGTATATGAAAGCTTCTTGTAAGTTG
ATAAATCACTGATCCATGTGGACCCTCGCATAGAGGAATGAGTGACTACC
ACTTGGGTACAACGACCGACCCCCCTGTCAGGCTACTATTGGACAAGGCT
GGCATACAACGTTGCAAGATAGGCGGTTACTGTGCGTTGGTGATTCCTGC
AATTTGCTCAAATCACAACCTTCTGTTCTTGAGAATTGAGAAAAAAGGCA
GTGTGCTACCTAATAAAATAGGGCTAGCTTCTACTATCTTACTTCGGGTT
CCGCCAAGCATGGGTTTTTCAATGGGCCACACACCTAGCGGCATCTTCAT
AACTTTCTCAAACTGACGTCATAGCACCAGATTCTCAATCTCAACACGGG
AGTGAACACCCGAAACGGCTAGATACTTAGGAGTTAAACTTGCTACTTAG
GCTTAACTTACCAGTAGCATGAGAACTACCGACCCGGAGGACAAGTATGC
TCGATCGTAAGGGGACCACTATAGTCTGAGCCTAGGTCCGCTCCTGTATT
TGTCGTCTAACGAACAGTCGTATTAGTGACCAGCATTACTGTCGCAAGGC
GCCAATATTTTGGCGCGTAAGATTCCTCGACGAGCCGCTTTCGCAAGAGG
TTCACCGATCGGGATACATCCGCTCGTCAATCATACAGTGGCGCGAATCC
CGCCAGGGTATGGCCCTATGCTGCCTACGCCCGACAATCATCTTATGAGG
ACGTCCTAATTCATTGATAGCTGAGATTTGAAGAAAGCTGCCAGTCGGCC
CTCGGGCGTGCGAACCACCCTCGGGTCTTCCGCGGGTATATGCGCTGTTA
CCCTATTATCCGTTAGTAGCAGTGTTCTCATGTAGGTGGAATGGTGAAGG
AGTTGGCGTTCCCCTGCAGCTCCTCCGCAGCAACCGCCTTGGAACGTGAG
AAGAGCTAGTTTCCGAGAGGCCTTCTTGGCGGCTAGCCGAGAATGGTGGC
ACCCCCGGACTTAAAGAAGTCTATGCCTGAGAATAGTGGGGCTCTCGGAT
CTACGCGGTCGCCGCGAAACTCTCTCATTGTTGCTTGGGGAGACCGCCAA
TCATGTCGATGGCACGGGGTGCAGTCGAATACCATTCGGTATGATATTGG
GAATGCTCGTTACTCCTAAAAGTCCCGGGTCCGGGTCCCGGACCGCATCT
TGAACCGTTAGTGGGGGCAGCTGAGCAAGCGTTATCCCCAGGGATGTTTG
AGTCTTGGATCTTATGAGTAAAAAGGCAGACAATGAGGTAGCTAGGATAC
TCTAAGGTGTAACCTGTGCGGCTCATGCCTACTCTACCATCGCTTTGGGC
TTCCACAACAGTGAGTGGCCCCTCAACGAGACTAATCCATCTTATGCTTA
GGAACGCTGTTGCTTTCCGATAGGGAGTTAAGGTCCGATGTGTCCTGAAT
TTCACCGTATTTTAACCTTTTATGCGTACCCAGGAGGGGTTAATTATCCT
ACCATATTCACAGTACGCGGCTAACGCTTATCCACTGAATACGACTGGTT
TGATTTGGTCGGATGTCGCCATCGTTCGGGTGCCTAGAGGAGATGGCATA
GCGGCGGCTTAAATTACGCTCCACGGTTCTCTGTAATGTAGCTGGTTACA
ACGCAAATTTTCTGGGACGATGATGTAGATTCAGAGTGACTTGACCTACG
GCGGTCTCTGCGTCCTGATCTCCTGGCCAGCCATCCGTCCCAGCCTACGA
CTAAGCCCGTTTCTAGCAGTCTCATCACGAACCATCCCGCCTAATGGTAC
CACTCTAATACACGTTTACAAGCATGGTTTCACGTTATATCATTGATACC
TACAATAAATGACTTAAGATCAGGGAGTTATGATGCACAGAAGGATGTTG
GCTTAGTGGGATTACCCATGACATAGCAGCGTTCCATGATTGACCATCTG
CGGATAATGCCTTAAGCGTTGCCTTCAAGTCGTTCCTGTGTGCATCGAGA
ATAGTGTACTACTTAGATCACCGCACAAGCTTGGCCGTGGTACCTTAGCA
GCCGGTTTTTGTTCCCTGACCACACAAAGCCCACAACCCAAGGAATCGCT
TACTAATATCACGGACAGATAAGCCTGAATATGTCTGCGTTCTTGGTCAG
GTTTCTTTGTCAACATTACACGCGACTGATCTGCTGGCGCTTAAACCGAT
TATACATTAGTTTTGCGTCACTCCACTACTATATCACATAGCGTGCCGGC
AGAAGAATGAGCTGGGGCACTTCAAGAACCACAGTTAGAGTAACTCATGC
GGCTCTAATCCCACTGGTCCCCCGGATCAGGTGATCTCGCAAGCATCACC
CGAGGGTGGAGCGGCATCTGGTACACTTCGGTATTACGTTATGCGGAACC
CAGCCTTTTCTAGCTCACGCAAGTACGCGTTGATCCGGTTTACTGCACGC
CCTGAATCGCCTATATCTGTGTCCATGGGCCCAGCATGCTAATAAGCGAT
TCGTAAGCGGGGACGCCAAAGATCGGATTTCCTCCTCCGGTGGAACCAAC
ATTCTTTTACGTACTTTGTCTAAGTGTTACGAGTATTGGTAATTTCCCTT
TATGTTTATAAATGCATGGTCCTTGAGCGAGGACTCAGTGAACCCGTGCT
ACTTGGCGTTGTTCCGCGCGTAGCGCTCGTTGCAACTGGGCGATCCACCG
CTTCAGTGTTAGGATAAAAATCACAGATGACACCGATGCAGGCGTATACA
GGATATCGAGTCCAGGCAAGTCTTTACTCATCTGCACGTCATGGTTGCAA
ACCAGCATTCAGGGCTCGATGGTCAAGGCCACTCAGTAGAGATCCGCTGG
AAAGCTGGGACGTACCGTGACTCGTGGACGTTCTTGAACGATAAGGTGCT
GCTCTCCTGTTGTTACCGTCCTGACGAAGCCGACGTCCGTCCCTATTGCA
GCGTAGACTAGAGCTCCCTCGCCATGTGATCTAGCCGATGAGACTTCGAA
ACATACATCTCGCAATTCTATCGAGCCAGCGGGGTCCCTTTGGCCGGTAG
ATAAGTCCATTCGATACGGCCCCTACTACCACCACCCCGATTACGGCCCC
ATGTGCATAATAGAGCTTGTTAACTGATTGGCCCGCAGTCTTCCATTCAA
ACATTGGCATGTACGGAGAGACATGCTGAGTTCTTGCAGCCCTCGACAAT
GATCTTAGATGTCTCACGCCGCGATGCTTCCTCGCCATAGTTCTGAAAAG
TTACGCTCTAAAAAAGCTGATGCAACGGAGAATCTTGATCTTAGGTTTGT
TCGAGGCTCCAATATCGGCCCGGGGCCCTCCGACATTCCTCACGAGATAC
CACCTACCTAACGATCGGTGTGTCGTTATGACTCAACCGACGGATTGCGA
AATATATTAAGCAATGGTATGTGATCTGGTGATGACGTCGACTCTGGGGC
TCAATATAACCGAAGCAGTAACGACTTTTAAGTGAGAACTGTCCCCAGAC
GGCCGCCCGCGCGATAGAGAAAGAAAGGCCAGTTTCAGGGGATGAAAGAT
TACCACCAAACTCTAGATCGTTTTAATGCTTCTGGCTCTCTCTAGATGAC
AGCCCAATCGCCTACTAATCAAAGGGGGTAAGGGCACGCGTCCTGACTCC
CCGCTGTATGCCAGAGGTCGGAGATCTCAAGCTCGTATCGCGGAAGGGTA
ATTGCCGAACCAAGGATAGGTAGAGCTGTGCTCTACTATAAGGGGCTAAG
TGACTCGCCCGTAAGCTTGGACAGGAGTGGACGACGTAGCCCGGTGGACG
TCATCGCCATGATAACATTTAAAATCCCGGCGCGAACCGTTGCCAGAGTC
GATGTGAGGATCCCACTGAGCATCGGACTAGAAGGTCTTAGTTTCTCGAG
CCTGCCAACCATAGTTGGCTATATGATCCCGCACTTTTATAGAAACCAAG
TTGCGCGTCGAACCGCCACGTGACGAACTCAGTCTGGTAGGGTAAGAACG
GGAACTCTTACAATACTCATCGGGACAGTTACCTGGGAACTTCACATGTA
AAGTTACCCATAAAAATTATTTGTGTTTCCCAGCGTAACGTGGTGTTCAC
AGTGCACCAGGATGTAAGACCGAAATATGCGACGCGTGGCTTGGGTGGAG
CCCGCACAGGCCGGTCCGGGTCACCCATAGCGGGAAGGCAATGGAACCCC
ACTGTGGTCATCTCAACCTAAAGTGACGTGAACAGACAGGTCGATGGGCG
GAGACACGCCAATGTTCCTAGCGGCTATCTATACGGTAGGTAGGAGACGG
GACACGACTGTACAGGATTAACAGCAAACTTAATCGTACTCTTTAAACCG
ACCTGCTGCAGGACCCAGATCGTCAGAGCCGCTGCTAAGCGTTTGAGGTC
GAGTATCTAAGGCAAGTCGGCTGGTCCACGTGAGGAGAAAACTGTTGCTA
TCTCGGGAGCAGACAGTAGGGCCAGATTGGGATCAGGAATAGGTGGTCGG
GGGGGAAAACCCTAAGCTCCACGGAAATCTCCTGCAAGCCTATGTCCCAT
ATATTCACTGCCTCCAAACATTGGCGAGGATCTTAAAGCCGGTTCGGACG
GCCCTCGTCTTCTGTATAAGTTCACATACTGCCCCAATTTTACACAATGG
ATCAGTGGGGAGGTCAACTCCAGGCGAAGTCATGCAGAGAGTTTCGTCCC
TCATGTGCGTTGTAACCATTAGGTGGTGTAACCAATAAAGGCCGGCATCC
CCGTATGTATAGGTACATGGAGGGCAATTCGGGGAGCTGGCCCGTTGTGT
TTTCGACTTTTCAGAGGGAGCTCTTGTAGGAACACTAGTTGCGAACGGCA
TCTTGATAGTGGCATCGCTTCCGGAGATCCTAAGAGTGGCCGCGCAAGGA
TCGTTCTTCTAAAGTCAGCCATGGAGGCCTACAGGAAGAGGATGTTATTG
TCTCGTATTTGCTCCCTTCGGGTCATGTTGCACGAAACGCGTTCTCCTTG
CGTTCAGTGTCTTAGTGACGATGTAGTGGGGCTATGCACCAACATTTGGA
GGTAATTCGGCTGAACCACGGTCGGTACTCTCGAACGACTGCTGTGGTCC
TATCATTGAATGGTAAGCCACAAGAGTGCCGATAGTCATCCGTGTAAGCC
TCAAGGGGACCATGTCGGATGAGATGTGCTGGTTCAAAGACACCTCGGGC
CCAAATAGTCCGGAGGTTCGGCCCCCGGAACGCAGAGGCCATGTGCGAAA
GACTTCAGTTGCATTGTCGAGACTAATGCATGTTCCACTTGACGTATTTT
ATTAAGTTTCGATGTGAGCATTGTACACGACAAGAAGCTGTATTGCACTT
GTCTCGACGGCTATAAATAGCCCGCGGTGCGCTATCGAGGGCTCGCATGG
TATACTAGGACGTAATCTAGTACCCGCTATTTCTGGCTGGGTTACCAACG
GCATGATTAATGAGTACAGATGGTATAGGCGACCCGTTGGTAGGGATCAT
ATACAAATTCTGGAGTGTGCAAGAATATAACGAATTTTACGCGGGCGCTG
TCCCCCGAGCTCACAAGCGAGGGGTGTGAGTAGATGTCCGAGCGTCCCGT
CCGTCGACTATGATCCATCTCCGGCCTCCTTCCCCCGATGACCCGACGAT
ATGTGCATTTAGACACATATACGATATCTGGGCCCAGCTAAACCTACGCC
CAAGGACGTTTCTAAAGCTACGTACCGAACACTGGTAGCCCTCAGCCATG
CGGACGTAGTTGGGAAACTTCATGGGCCTGACACCGTGGTACACCTATTG
GGTAGTTTACTCCGCCGAGTGTTTCCTTCGGGAATAAAGGATGTTGTCGA
GAGAGTGCGTCTTCCTAAAAACTATAAATTTACACACACCAGCACTATAC
CATAAGTTTCGTATCCTAAATACCACGAGGCAGTGGCGCGTTGTCAGGTC
AGACGACCCTTGGAGGTATTCCGAAATCGTTAACCAGAATACAGAGGCCA
GTGATAGAAAAATTGGTTGCGTGGCCCGTGTTTGGGCACCACCGAACGCG
TGACCTATCCTCTCTGGCCTCTGCGGAATAGAAGGCAGAACTGCTTTGAA
CAGTTGGAGCTACGTGAGGTCGGGTCTGTCTTCTTGAGGGGGAGTTGGAC
GAGGAACTACAAAGCTCCCTTGGCTTTTCCCATGGAGGAGACGTCGCTAC
AGGGGGGGAGCCCTTTAAGATTCTAGCGCCGGGTATGCGCCGCCTGGTGT
CGATTCTGGGACCCGAATCCCACGGATCATCTTTCCCGCTTCGGAGCACA
GCTTAATTCTCGTGAGAACGGAGGAGGACGACTTGATCGCGCTTTAAAAC
GTAGTGTAAGGTCGTAAAATGGACGGGTTTCCCAAGAACATAATACTGGA
AGCGTAACACATTACCTTAGGGGTGGTCGTCTCCACCGGAAGCCACAGGA
TCATCGCATTTTGAGATCATGGGCGACATAATTGATGATACACAATACTG
CTAATAGACTCTACGGTGAGCAAATGATCGTTATTCCACCTCCTACTACG
TCACTGTGTTTTTTGGCGAAAGGCGGAAGTCCGGTGCACAATATCAAGCT
CGACACGTACTTGAGCTCAAAGGATCTAGGCACTGGACCCATGCCGTAGT
CCGAGCCAATGTCTACGATATCATTTTACTAAAGGCTAGGAGTCTTCAGA
TAATGACGTACGGTGTTACGAGGGCGTTAAGTAAGGCCTCATACAGCCAG
TTTCCGTCAATACGGGTCATCAACATTTTCAATACAGAGTCCCCCAGAGT
TCCAGGACTTGTACAGGCAATGGATCGACGTACGGGTACCCCTGTGTGGT
TGTTACCGTGGAATGGTTTAAGTTACGGTCCGCGAGCAGATCGCTGATAC
CGAACGCCAGCGTCCGGCGCCCACAAAATAAGGCTACTTTCTTTACCCTT
TTCCGACCTGAAAGCTTTACAAGGTAATGTCTTCCGGCCGAAGTAGGGCG
AGACAACCGTTCGGAGAAGCCCTGTATACCCCTTTACTAGAGCTTACGAC
TAGCAACAGCCCGACCGTGACCTTCGTGGGGAAGGTCCCTTTTTCCCTAT
GTTTGAAGTACCTACTTAGATTCCATAGGACAAAAAAAAAGAGCGCAGAC
TGACAAGTCCTCCCAAAGTCGGTGCGCGCTCTGCCTAATGAGGCAAGTGT
ATGTGTCACGTCTCAGAGTAAGTCCCATCGGACCCACTCTTAACCCTGTA
TCTGTTGAGGAGAAAGGCGTGTGTCTCATTGCCATCGGCAGAAAAGAGTT
CGCCCATTCCTTGATATTATCTTTAAGCAATCGGCTACCTATAAAATAAC
GCTTATCGATCCCTTACCGCTCAGCACGGTCAAGTTCCGTACTAAAGCAT
TAGCGGTTATGCTCCAGACCGAATGAAGTATCGGAATCAACGACCGGGCA
TACACTGCGCAGACAATTCCGTTATTAACCCCATGAGGTATTTATCCTGT
CCGAATGTGGGGATTAAGACTCGTTGATCTCGCAAGCCTCTGTGACGCCA
GGTCTCGTATGGCTACGGCGGTATCTTCAGATACACTAAGTATCGACGAT
CGGGTGGCCGGGACGTCGAGATTCTATGATCGGTCACATGTACCTGCTAG
CGGTCCAGTATGAACCCATATATATTAGAAAACTGACGCTGGCGACAAAA
TATCCAAGTGGCCAACTTGGATTCGGAGAGTTATGACTAATCGTAATTCT
CAACAGGGATACGCGGCGTGCATAGTCAGCTCAACTGCGGTCGTAGACCC
AAAGGGTACACCCGTCATTGGTAAATCAAGGTGTAGAAGCACGTCCCATT
TCGAGGGGTAGCTCGGCGCCCATAACCCGTGTTCTTAGAGCCCCACTCGT
ATCAACCCTTGATTAGCCCACTGGCCCTTGTCGTAGCAATCGCTTGTTGT
TTTAAATTCCTCACTAAATAGTTTTGGATCTTCAGACTGTGAAACTCTCT
TTAGAGGGGAATTGCTGTGTGCCACAACCCCGCACTTGTCTCCTTACTTG
CGTGGGGGCGTGGACATCTACGCACTGCCATATGTAATTTAGCATTCGCA
GATTGAACTTGTCTAAGAAATTAGTTGCTAGCACAGTGAAGGGCAGCTTA
GTGCACTAAGGATCGAGCCTGTGTCAGGAGTCCGCTATCGAGAAGATGGT
ACTGTCTGAGGGGACAGTGACGGCTCGTGCTGTTAACTCTGCATATGGAG
GCCCGAAGAGACACGGGATCGATCCTCACAGATGGCCGTGCGATGCCAAT
GGGAAAGAAGAGAGAGATATTCTTGGACAGGATTTTTTAATGCAACTACC
CAAGAAAATAGCGCGCCCAAAGAAATGATAGAACAGATCGGATCTTAAGC
GGAATATGATGGACGCACGACCACGGATTCGCACATTTCCTTAGGCCGAT
GAATTCAATCGGTACTCATTTCTTTAAAGCGGACTTCACTGCGGGAGACG
TTTCAGTGTCTAATCGCCGTAACCGTCTGGTATTCAACAATGATTAGATG
CGGTCTGAAGTAACTCTGTGTGTATCATTGAATGGTAAGCCACAAGAGTG
CCGATAGTCATCCGTGTAAGCCTCAAGGGGACCATGTCGGATGAGATGTG
CTGGTTCAAAGACACCTCGGGCCCAAATAGTCCGGAGGTTCGGCCCCCGG
AACGCAGAGGCCATGTGCGAAAGACTTCAGTTGCATTGTCGAGACTAATG
CATGTTCCACTTGACGTATTTTATTAAGTTTCGATGTGAGCATTGTACAC
GACAAGAAGCTGTATTGCACTTGTCTCGACGGCTATAAATAGCCCGCGGT
GCGCTATCGAGGGCTCGCATGGTATACTAGGACGTAATCTAGTACCCGCT
ATTTCTGGCTGGGTTACCAACGTCGGACAACAGTTGGTATAGCCAGCAAG
CAGTGTAGCGTGGGTGAAATTCGTCCACGGGGATGTCCGTGCAACGCCCA
TATAATGGGTTCCCGACCAATGACACGGGCGACCGACACCCGCCGCGACT
GCCAGTCAGATACCATACGCGGCTCGTAGTAGTCCTCATCCCTCCTCACT
ATAAAATCCTTGGTCACCTTTACCAATCACAGCAGCCCACTAGTCCCTTC
GACTTGCTATTGGCTGATTGTGACAATTTAAAAATTCCCAGCCTTTAAAT
TGCTTAAGGGCATCGCCATGACCATGACGAATATCGAAGGGTTCCCGACA
TAAGCCAACTTACGAAACACATGTTTGACTATTTGAGTTTGATAGGGCTC
TTACCGTCCTTCGTAATAATCGAATACGCTATTGTGCTCCATTAAAAATC
ATGTAGCTGACCTGTACGGTCAAACTGAAAGTCCAGGGGTCGAGGCAGGC
AATTTTACTAATGAGGTAATCCTGCTGCCGATTGAGGTCTGTGGCGAACG
TCGCGACTCAACCGTCTTTTTGTTAATACTCACCCTGAGTCCCGCTCATC
AGTTAGTGCTCCTAGGCGTAGACGTCTACTAATTTGAGGGAGTGCCGTTT
GCCTCCGGAAGCCTTATATCATTAAATAGCTGTAGTGAGCGCCTGTCTTC
TGTCTGAGAGAAAACATATAAAGCTGCGGGCCCCGCATAACAATTGTGAA
AGGGCAAAGTGTACTACGAGGAGCTATGCGATTGAATCCGGGACGCATAG
GCCGTTTCAAGCCCCATTAGATCGGGCGGTACCGCCGAACCGCTTGAAGC
GCACTGGACACTTATGGATAGCTATTCCAGTGACGGGGGCACGCCCCAGC
GATGACCTTACACACCACCTTCTTTGAGGTGACACGATCTGCTGGCGCGT
TTCTAGATCCTGCCACTAAACAAAGTCCGCCGGGTCTCTCGGATAAACTG
CTTAATCACCCAAGGCTACGTGCTTTGTACAGAGTACAAGAAGTAAAATT
CAGTCCAGTTCGTCCGTTTGACAAAACCAAATACAGTCTACGTCCATGTA
TGTATACACTGTTTCTAGCGAATTGGCCAAAGTAGAGTACGCGAATGCTC
GCGGCTTTGCCATGCCACCACGACACAGAGTTTTAGTACTGCCAGTAATC
ACGGTATATACCGCAGAAACAAGTTCCGATAGCTCGAATCCCCTCAGAAA
GGCATCCGAAACGGAGGCATAACCCGGTAGGGGCTCAAAGACGGTAGAGT
TCCATCAAAAGGACAAATAAATGTAAGGTTTGCGGTCTCAGTCAAGCTTG
GCAGAACAGCACTTATGGTCCGCATCAGAAGTTATTATGATGTTTAGAGG
ACTGCGGCGCTCGCCGGATGGAGTACTGGCGCCGGCGTAGTGTTGAAGAG
TGAGTAATTTAAGCTCCGGTGGAGAACAGTATCACACGATGCGCGGACTT
CTGGGCTTGGTCTATCGATGCGGGCTATTTCACCGCCCACCAGTGATTTA
TCATATCCCATATATGTCCCGGCGATGCCTCCTTAGCCCTGTGAGCTCAA
CCGCAGAAGCTCATGCCCCCAAAATCCGCTGTGAATAAGATAGCACGAGG
ATTAATGATCCCTGTGTTGCGGCCATAACTTTTCTGTCGTGAGTTTCATC
GGAACCCATAACCGTGCAAAGGGCGGGAGGGGCCCACGACAAAGGATACG
CACCGAACGGCACCACGAACTTCTTCAGACGGACAGAACTCCAATTACAC
ACACGGTGACATGACCGGCGAGTGAAAATGCCGGGTTGATGGCCGTAACC
GGAATATCCCGCATGATGTCGGGATCATAACTTTTATGCCACCAGCGAAG
TTGTTAAACAGCCAGTGCACCTGCCAGTGTCTGCGAAAACTATTGCACTA
ACAGTCCAAAGAATCGACACATGCAATCCTCGGAGCTCTTACAATGAAGC
TGAATCGTCCACACTGACCCCCCGCAAACAAGCCGTCTCGGGAGTGTGGT
GCTACCTTCGGCAATCAATAGTCAAGTCACACCGAGAGTAGGTGACGTTG
AGTAGACCCGGTATGGCCTTTTGGAGGTCATACACCATTAGATCGGTCCT
CCCAAATCTGCCGCGTAGTGCTGCCCATTCGGGCTAAGGCTAAGGTCCCT
ACGCGACGCTAACCGGATGCTGCCTAACCAAAATCACATGAAGACTCCCG
AAGTTTTCATCGATGCACTTCCTACTGATCGCTAAGCAGACTACTATTGG
TGAATGGAGCTCCGGACCGCAGATGCGAATACAGCAGCACAAAAAACTTC
TAACACGAGGGTTTGGCCCCCGCCTGTAGCGGGAGCCCAGGTACAGGGGA
CGGACGAGAGCAAATACTGGATCAACCCAAGAGCTAGGTCCCTCGTTACT
CATCGGCCTAACTCCTTATCTGACCCGTCTTAAAGTTGCCCTCACTTATA
GGGTTCCTCGGCGCGCGAGATCTTTCAATCTTTTGATCGGACACCTTCGC
TACAGCGCATAACTCTGCTTACTTCGACACCTAGTGCAGCAGGTTACAGG
CCGCGAAAGAATGATACGAACTCAATCAAACCCTAACTCGCTATGATGCC
GATATTAACGTATTACGGTATACAAATGTCAGATGGGGCGGTCAAAGAGC
TGACATGACCAGGCGTAGTGAACGGATGTGTTAGTCGGACCAGGGGCCAC
ATAGGCCGAAATCCGCAAACTGAGACTTTGGAGATCTCGGAAGACCCTCC
ATAAGCCAATGGAAGGAGCTTCAGGAATGTCTCCTGTCCAAACGCAGCAC
CAAAGGATTGACTTTAGCCTCCATTTCACATCCAGATTGTAAGCGTTAGA
AATGACCTCTGCATCGACCTGGCCCATCAGCCTTGGCCTCGGACTCCTGT
TTCCTGTTACACAGACTCGACAATTCCAAGTAGGAGGTCTGTAGGGTGTC
ATTACGTACGTTGTGAGTTATTTGTTGTGCAGGGAAGCTCTCCGTGACAG
TATCTTATAGCTGAGAGCAAGCACGACGTAAGCCTCCCCTCTTAATTAAG
GCAATCCTTCTCCAGTCTTTGTCACGTCCCACCCTTAAACCGCTGTGTTA
GTGGCTTCTTTAGCGCTTTCTTTAGACAGGGTCGACTCACCTGTCTAGTA
GTTTAACGCTCCCAGGCCCTCCCTGATCGACTTAGAAGCGCATGCTGAGC
ATCCTGCTGTACGTTCAGCATGGTGGAGAGTATTGGCATGTAAGTCTATT
CAGCGGTCGTCCGCGTATCTGATTAAGATACACGCCGTATCGTGGAGCCC
CTCTTCAGGGTCATTCATCTCGATACTGTATTCACATCTGCTGGATAGTA
GGATGTCAAAGTATTTATACATCGCAGTTTACTTAGTGTTACCCCTTGGA
TCCATGTAATCCCTTCCCCACTTTTTGTGTCGCGGTTGCCCGCCGAACCG
GGCTAGCCACACTCCGCACCTGACCAGAATAGGTACTCACACTAACAGGA
AGCTCGACATCTTCAGTATCCATCGATGATGTCGACTGCACTGGTTCCCG
ATGGCATATTGGGAGTCAATAATAGAACCAGCTCCGCACCCCCGTAGTAG
CTCCTAATCTATGTCGGATGGGAAACTCCCAGTGCTTTTCTCACCTAACG
AGCTTGTTAGGAGTTGTGAGTCTTCACGTGGTAAATCTACTCGGGGCGTG
CATTGAGTGCAGTATGGATGGGGTGTGATAAACATAAGTTACACGGTCGA
CGCTAGGTTCTGCACAGCCGAGTTTCCGCGGTAGAATGATTCCTAATTAA
CGCCGGCCAATACCAAACGTGTACGGTATGGTCCTGGGTATAGTCATGTA
CTCGCCCCAATGCCTCTCTGCTGATGGGAATTATGTCAACAACAGCCTAG
GTGGGTGAACAAGGCTCGTTGACGCACTCAGGGAAGAGCCTCTCTGGAAC
AGACGTGTTTACTAGGGGACAGCCATGGAAGGGATGGAGAACCTGTTGCC
CCCACCTGATTCACAGATACTCTTTCTTGGGGCTCTTCGTTTTGAGCCCC
GAGCCTCCCTGTCTGGAGAACCTCACGGAGGCGCCGGAACTGGGGACCAT
GCCATGTGTCAGCTCCACTACATGCCCTGAACACTTGTTCCCTAACCGTT
AATAAGACCAAAAGGACTGTCCTTGCCCCTGTGGAATTTTGCCGTTGGCC
TTGACGATTGCTGAATTCAGGATATACACAAGTGGCCCGTAACCACGATG
ATGTGATATGTCCAAATCGTAAGTACATCATACCTGAGTTTCCTGGGCAT
GATTCAGTCTCTATGCAGCCCGCCACTACATTAGAGATGTCCAATACACA
GGGGGATTCAGCCCTCCTTCGCAAATCATCGGGTATTAGAAACCGGCCAC
TAAATCTCGCATAAACCGATATGTGGTACGTTACATGGGCAATCAAGAAG
CCCTACCACCAGCATTTAAAGAGGACTACATTAATCCTAGTCATTTACGT
TCTATAACCCCGTCTGCGCCTACTCACAAAAGACTCCCAGGTTCGCTCCA
CTCGGTGCCAACGTTCTCGAACAAGGCGACCTTCATCGTACCCCGACACA
ATCGGTCCCACAGGACGACTCTCCACAAAAGCAGCTCAAGACTGGAGCGA
AGTACGTCTAATGTTTAGCGCGGGGCACTGCTCCAACCCTCCTTTTGAGA
CGTACTCCGCAGCGTATATGTACTGAAGGAGTGCCCAGCTCGGCTAGACT
CTAAAGGGGCCTCGCTGAGGCTCGGTCAAGTACAGACATAAGCGAGAAGG
CTCGTCTACCGCTCGTGCTCCGCATTACAGAATGGCCAGAATAGGAACTG
TGGAGGCTCCCTTCCCGATACCCATCGGGCTCCGGCGTGGCTAACTGGCC
GTTTTTGATGGACTGGTAGTCTCTGGTCCGGGGCCGGAGGGGATACTTAC
GATGCCAGCAAACCGTGCTGCGAGAGTAATTCGAACACGGCGGACTATTC
CAACTACCCCGACAACCAGAAATTTACCCCTCGAGTAAACGCTTTGAGCT
AAAGACTACGGGCGGGCTAGCCGACACCTCTGTGTTTCTAGCGGAAATTT
CCGCCCGCAAGGACCTCGACACATCGAGGTAGAATAAGACGATAAACGTA
GGATGATGGGCGCGGTGTCAAGGTTGTTCAGAAATGCTCGAAAGTGTACC
TGTAATGGTTGCCCTACTATTCAAACACATCCCACGATGGTAAGTGCCCT
CTAAACTACTTGTGTGTTGCCGGGGACTAAGATGACTCGTATTTTTGCAT
CCGGACATCACGTAGACCGGCAAGTTGAATATCACATGGGTACCCATGGC
TGGTAATACTGCTCGTATTATGTCTAGCTTCAGGTCGCTTGGCTGCATGA
AAATAACCTAGGTCCGAGACACGTGATTCATGTCAAGCGTTCCGTAAGAA
GGAGTGCGCTCATAGGTTCGATCTGCAACGTTTGGACCGGGGAGTCCATA
TCCGGCTCGAAAGAGCTGATCTTCTAGAGTATGCCCCGAACTATTTACTA
CAAACTCTGGCTACTATGTGACTACATTCCAAATGTATCGTTCGCATCAG
ACCGGATGTGCGGTCGGAGCGACGCAGATACTTCCTGTAGTGGTTATACC
ATAGCAGCGTTCACGCTGAGATACTAAGTCTATAACCAATGTTATTCTAA
CAGCGGGTTGCGCTTAGCCTAAGATGCCGGATAAGGTTGTATCTGTTCGC
CTAGTTGATCTAGCTAGAGTGACTGCTCAAAATAGATTCTATTTACTCAC
GACTGAGATAACATATCCACGTAAACCTTTTCCTTCCAAACTGTATAGAA
GCTCAATAGTTCGACAGTTACGATACTATGAGCCGTTCACCGTTTTAGTT
TTTAACGGAATACTCGTTCGGTCTTCTTTTCGGTAAAGCGGCGGTAATAG
CACGGGCTTTACGTCAAAGTTGCGTTTAATGATCAAGAACACCGTCAATG
GGTACTCAAGTCCGACCTTAATCGGCCACTTTTTTTGACCACTGCGAGTG
CTGTTTCGCGCTCTTTCGGTCATGCCCGTGTCTAGGCACATTCAACTAGT
ATCGTAAACATCGACGTCACATTCCGAGCCCGGTGATCCTTGCGTGAACG
CAAAGGCTTTTCCCCTGTTTCTCTCCCCGCGACCGCTATGAGTAGTTTAT
CCGTATTCAGAACGTCATAAGCCTCATGAACTGTCAGAAGACAGGACGGA
AGGGTGGCCAGTCGACTCGTCAGAACAGTACGATATGAATTGGTATACTT
GCGGGGTCAGTAGTCGCACTCTCCAAGTGTGTATAGTTGGTTGTCCAGCG
AGGTATAACCTCCCCCCGCGTAATTCCGTCTCGACCCTGATGACTCAAAC
AGCTCTCAACCAAACACTGTTCCGCCCCGGTAGCGAATACTAGTCTTGGC
TTGGGTACATGCCTATCGGCACGCAGCGTGTGGCCTTACTTATTATCAGT
TCAGTATAATAGCTCGGGCTCTTCCGTGCGTTTGCTCATACAATGCTATG
GTTACACGCGGCTAGCGTGCAAATAAATATGATGCCAAGAAATGCTCAAT
AGGCTCCTAAAGATATTAAATATTCATGGCTAAACTCTCAGGGCGATGAT
CTCCTAAAGCAGCAACTGAATCACAATCCGATAGCGGATGACCACTGGGG
TCACTGATCAGAAAACTACATCCTCACGTACTGACATCCAAGCTCGCGTA
GAGAGTGGCGGGAATAACTTAAAGGGTGCCATGTGATCCGGTACTGTGGG
GTAGCCGACGATAAAGTAAAACGAAAGTGCCACTCCATCTTGGGGTCATC
CCCGCTACAATATGCCCGACTTTTCCCGCTCCCTTTAATACGCCTAGGGT
GGTAAGGTGGTATCAACCCTTGCACAGGGAGTCCGAAATAACCAAATGTT
TTCTCCACGTTCTAGGACTCCCATTGAGGTCAAGAAGGCAGTCTGCGATC
ACAAGCTCTTTACACTGCGGTACGAGAAATCTTCTATCGTCGACAACTTT
ATCCTAACTATGGACGCTATCCTCGGCCCCGGAGACCCTTTTATAAGAGC
GTAACCCTTTGCGAACAGTCCTTCATAAGTAGGCCACACTCGTTTGAGGC
GTAGCCCTAGCGCTAGTGCTAACAAGATATGGAATTGTCGGGTCCCGGTT
TACCCGAAAAGCCAAAACCTAACGGCAGTAGCGCTCTACCAAGGCGAAAT
CTGGTCATCTGATGGATTGGTCCTCACTTCGGGGACGTAGGATGATATCA
TTGATAGTCAACGCTGTCAACGCAGTAGGTTCACCGGGAACGTACTCCGC
GGCCTGCCACAGGCCATCTGGTAACGGAAGCTAAGACCGATCCCGAGAAG
ACTCACATCCCACGCTTCTTCGTGTTGCTAGTCAAACCGTGCGTAGAAAG
CCTCCATCTTTACGCCAACTGGAAGCCTTATTTATGAAATAAGATTCAGT
CGGTTTGCCGGCACAGTAGGAACGTCGTTAATCGTCGGGGCAAAACCCCA
TTGCTCCAGTCGGACCAGCTCAACTCCTGCCCAATGCACTTCGTATCGTT
AGGCCGCAAAAGAACGCCCCTTACCAATCCCACTGTATAGTGTTGAGATA
GAGCACAATCGGGCGCCCGATCTTGCTTCTGGATCTTGGAATGGCCTCGT
GCCCTCAACCATGGATCTTTCGTTCAGGTGAAGCCGCCATTGGTGGCTTA
GAACGAATCCGGTGCCTGAATGACAGGAACGTCACTGGCTTCTATGGTGA
ACCCGGTAACCGAATACCGCGCTAAATCTTTCGGACGGCGTGATCTCCCC
AATCGTTTAAACCACAAGATTCCAGAATTCGTCACCGCAAAAACTCTATC
GGCAAAAAGAATTCGGCCCAACGTCCTGGTGACTTTTACCCCGACGATGT
TTTTTGACCAGTGCTTCTCCGGGAAAAAAACTGATGGCGTAGATCGCGCA
TAAATGAAGTGCATGCCGACTGCGTCGGCATACCCGCTCCGGGTCGTCTC
CATTTCGGGTGGCTCGACCGACCAGTAGGCACTAGATCAGATCATCGAGA
GGTCTTTAAAAACGTCTCGCCGTGCTGCAAGCCGAGCCCAGGGGGTCTTC
GTGCGCAAGAGGCCACTTTTCCCTTTTATATGGTTTTGGGATCTGCTCGC
CAGAGATGTATGCTTCGCTATCACTTGTCACCGAAAGGCCCCATTCACCA
CGATTTGTACGGTTCATGTATTAGGAAGACATTGAGCACAGGCATTACGA
CCATAAGCGGACGAAGGATAAAGTATACTCTGTAGAATAATCCAAACACG
CCCGAAACCCTCAACGGTGCCACGAAGTTTATTATTAGCAGCGCATGGTC
AAGGTACCCTTTTCGTAATTAAATATAGGAGGAACTCATAACGGCCCAGC
GAAAGTACCAGCGTATCTGTTTCTATTGACTACTAGATTCTGGGTGGGAT
TCTCAGCGGAGCGACCGCAAGGAGTTACAGCAGAACAGCCTACCAGAACG
GAGTACAAGGGGACGTGCTATGTTCTTTTTAAATGTTGTAGCACAAATCT
AAGACGCCTGGATAGGATATGTGCGATGCCTTCCTTTAGGGCAGCCATCC
TTGCTACAGCATCGTTCAAGAGAACGTTGTAGGATATTAGCCGCTCGCGT
TGCCGTTGCTTCAATTCAAGGGTGGGTTCGCAAGGAACTTTACTGCAGGT
AGAAAGGAAGAGTCAACTCTGACGGATTGTTACCCCCATCCCATGCCTTA
TGCACCCCGGCGGGTTGACCATAAAATCATCAGGACCATGATGGGTTTCT
TCACCTGTGGTAATGTAACGTTAGCACTGGACGGGCGGCCCAATCAGCGT
GTGCCAGGAACTCATGGTTCTTTGTATCGGCACCAAGTGTAACCCTTGCA
ACACAAGGACTTACATTGATCGCTGGCAGAGCAACATGAGGGTGTGTAGA
TCATCAATCTTCAACTTGAATCTTATCAAACAAAACTCTAGCTCTCTAAG
TATCTGCAACCCGACGGGAGAATCTTTCAGGACTTATCTGTACTTATTGG
GTGTTAACCCCACACTTCTCGCTTTACTTCTCTACCACCCTAAAGTCACT
TAGCCTGCAGAACCTGCGGATTCCGATTGCGATTTGGAGCTCTGGGCCCT
CGGGCGGCTCGTCTTCCGGTCAGTTCGCCGCGACACTCGATATAGCTTCA
TGAATGGCAGCAGGACTATTTGAGGGAACATTGTCTTGCTTCCATGTGAG
TCGACTTTTACATGGAGAACCCACCATGCCCATTCTTTTGTCCAACCATG
GATAGTACTGGGCATTGCAGATGCCAAAAATTCATTGGGCACCCACCCAA
GACGCAATCAGCTATATTTAGCCACCCCCAGGCTTTGTGCAACTTAACCC
GAATTCCACAGTGCGACGTTATCGGCGTCCCCAATTCACAGAGGAAGCCG
TGGTATACACGGCCCTTACGGTTGTCTTGGCGCCGGACTCTGAGGATTCT
AGCTCGACTTATGTGAGAGCGCGCCGTGCGCTTAGAAGTAGCCCATCAGA
CGAATGGTTCCCTAATCTACGCGGGCTTAAAAGGCTGGCATCGAGTTGAG
AGATTCACGCGGCATCTATGCAAAGACGTCGGGGGGGGTGCGCGTCCCGC
TCTACCATCGACTTCAGCGATGACGCGGATTCAGGCCCCGAATATAGGGG
AAAAGGTGCCCGCTGTCGCATCCGGAAAGTAATTTTAGCCAGAAGTTAGA
TCTCTTCAATTGGCCCAGATTGCAAGCCTCTGAAATTACGCACGAAGAAA
CACATAAACTTTTTAATCTATCGGAATAGAAATTCCCTGGCTCCACTGAT
TGGGTCGTATCACAGTAGCGGTACATATCCACACATACTCTGACCAATTG
CCTTCATCAATGCAGGAGCTTTCTGAAAATGCGTGCATCAAGGGCCGGCT
TCAGCGACCAGAAAAAGTTATGAGCCACGGTCCCAACGCTGCATTAGCTT
AATCCCAACGAAGGCCGTGAGGAGTTTGAATCCCAGACCCCCAAGCCGAC
AAGGAGAACTGTCTAATTAACCCAAGTGGTAAATCAACATGAGGCATGTG
CGTAACAGTTTCCGCGCTTTATAGGCCCGTGATGCTGCTCTTTACATTTC
TCGGTTCGAGATCCATAGCGCACGTCCAACTCCACTGCGACGGAGCTGGT
TACAGCGGCAGAAGGCACGGACTTGCTCTCGTAGGGCTCCAATGGCTATC
CTTGACGCAGACTGAAGACACTCGCGGATACAGTTTAGAACACTGACAGG
TACCGTAGTATACAAGGTCCTTTATAGACACGAGGCGAAGTCCGTACAAT
TACTCAAATCCTATGACAACATATTCGACACCATAACTAGTCCACCTTCA
TCGGCTATCTGCAGACGTCCAATAGTCATCCTCTCACGAGAGAATTAAAA
CCTAGATTAAATTCACACCCGCTTGGACCTGCGGACGGGCTTCGTAGCTC
GGGCGCCTAGTCAAGAGCTATATGTCTCGCAATACTCAAAACTAGACGCA
GAGGCTTAGTAGTACTAAAGCAAATGATGAGCCACAGTCTCGGTCACCGA
TCCAAACACGGTCGGTGAATCGGTCGATGTCACCCCATTTTATGAGGCAA
TGCAGCCTAAGCCGAGGGAGAGACCACTTCTGTTAATGTTTTTCTTCAAC
GCGCAAATCTATTAGGAATCTTGCTTGGTGCATACTGTCGCCCACGTTAT
CGTTTGGCCTACGTATGAAGGCCTTACCCCAAGCCGCACGGGGTACGTTG
TTCGGTAGCTCGGTGATATTGCTCCGGGTATGAAACGCAGAAGGAGTCAG
ATAAGGGCCTGTGTGTTCTCGGAGCACGAGCTCAGGACCTCCCGTTCCGA
TGCTAGGTCGGGACGTTCGTTCTCTTATGCACACGGACGAGTTATCCCTG
AGTTACGATGGTCCAGAGGAGACTATTCAATATGGGGAGGCGATTTGGAA
AAGAGCTACTAGTCCGTCGCTCCGATTCTCGCTTTAACACCCCTTGGCAA
AGACCATAATATTGTCGGGCAGCCTCGTGGTAACTGATACGTTAAACTGT
CATAGGTGTCGAACCTAGACCTCGGGGGCAACACTATTGAGACGACGTAA
ATAACTCGCTGATGGCAGACACTCGAGTTCATTCGACAAGCTAGGTCTAC
CTGGAAGAAATTGACTAGCTACCTTATACCTTTAGCCTTGAAGACCGTTC
TTGATGCAATCGTATAGTGGACGATCCCGAGGTGTTACTGCCACCATTCT
TCTCGCAGCATCTACCTACGTCGCCAAACGCCTCGAGGCCATAACCATTC
TTTTCCTGCTAACGGAATGACCGGATGAACAGCATGCAACCCTGTGGTCT
GGGACCCAGGGTTCAAGCAATCTTCGTTCCAGAGCCATGTTTTCCCTGCC
GAGGATAACAGCTTCTGCAATGTAACACGGCTAGAATGCTCTGGCTCAGC
CTAACCAGGCTAATGATTCCGCCTGTTCATAACACCAATGTAGTCATTCC
TGGCAAGAAACGAGTGCTGGCATCCGCCGCGTATCACTTCCATGCAATTT
ATAAGTGCAGACTCAGTCAAGTATGTAGCCATCAACCACGATCTTCTAGA
GTATGCCCCGAACTATTTACTACAAACTCTGGCTACTATGTGACTACATT
CCAAATGTATCGTTCGCATCAGACCGGATGTGCGGTCGGAGCGACGCAGA
TACTTCCTGTAGTGGTTATACCATAGCAGCGTTCACGCTGAGATACTAAG
TCTATAACCAATGTTATTCTAACAGCGGGTTGCGCTTAGCCTAAGATGCC
GGATAAGGTTGTATCTGTTCGCCTAGTTGATCTAGCTAGAGTGACTGCTC
AAAATAGATTCTATTTACTCACGACTGAGATAACATATCCACGTAAACCT
TTTCCTTCCAAACTGTATAGAAGCTCAATAGTTCGACAGTTACGATACTA
TGAGCCGTTCACCGTTTTAGTTTTTAACGGAATACTCGTTCGGTCTTCTT
TTCGGTAAAGCGGCGGTAATAGCACGGGCTTTACGTCAAAGTTGCGTTTA
ATGATCAAGAACACCGTCAATGGGTACTCAAGTCCGACCTTTCCCAGACC
GCGACAGAACTGCTATTTAACACGCGACCCACGTAAGACTTCTCGTTTGC
GGAGCTAACACCACAACTATGCGGATATCTGCATAGTCCGAAAGTCAGCT
TTACATCAAATTGAACAAAACATATCCTGCACGAACCCTGTTACGTGAGC
CGTACTTTGTGTGCGTACAATCTTTCGTGCTGTGGCGCCCGTGTAAATTT
ACCAACGGGCAGTAGTCCAATTCACGTTAAGTCATTGTTTGTTAGAATAC
CTCGACCTACGTCTAGGTTGAGGGATACGCACTGTTTGGTGGCCGGGCTC
ACAAGTCAGTTTGTCCTCGAGTAAATCCACCTTTGGAAAGCCGCGATCCC
GCTGGGCTTTTGCGGCGACCGCCATCCGTTAGCGAGTCAGACGGCGCCAG
AAAATTTAACTCCGTGCTGCGTAGCGATGATCATCGTCGTGACCGCGGCC
GATCCCAGCCTCGCTTACAAAATCCGCGCGTTTTGCATACAGCAGCCTGG
CTCCCCGACGCTAAAGCCGGTGGCCTCGCGCAACCACTAAGGTAAAGTCA
TGCGTATGCAGCCGTCGCCGTGATAGTGGGTACTTAGCAGTCTAAGACGA
GCAAGCTCGTGTCTGACAAGACTACTCATACATAGAGGATGTTTAAAATT
CAGATGACATGTGGGTTAGTCGTTATATCACTCTATCATATTCAACTTCG
CCATCCCTTAAGGCATGCGTGACTACCCAACTTTGCACACACAATGAGCC
CGAGCTTTCACAGATCGCCAATGAGTGGATAAGATTCCAGATTAAGCGGA
GTCTACCGCAGTAGATGGTTAAAATCCGGTTAGTAGTAGTCTGCAGCGAA
ATAAGCTGCCTGTGCCATACATTCAGGGCTTCCGAAGCTTAGCGGTGAAG
TTTAATCTCCACTATCTGGTCATCGTCAGCAGTACCTCTGGAATTCTATG
TTGCGTTTCAACATGCCCTCCCTACTGCCGTCACCGATTTTAGTGTCCGC
CAAGGCGATAGTTGTCAGATCTAATCGGCTTATTTTCCAGTATTGTCGGT
GCACCATCTCGCCGTGACTGCGATTGGTTGTCACTACTTAAAATAAAGGG
GAAGCCGAATGGTTGTGCTGTCAAGGCAACGCGTATCAACCATAGAACTG
GTTTTATTTGGAAACCTGCGATCATAGAGTTTACCAGATTCGTTATTATG
GTCATCGACGGGAGCAAGACCATCTTTTAAACTTTACAGCTCACTGTCCA
GTGCGATGACGCCGCGGTAACACTGCTCTTCCCTGTATGGTAGTTTGTCG
TTGCTTATGAGCAATTACAGCCGTAAGCGGGTGCACCGATTCCTGACCTA
GCTTCAACCCGGGGATCATAGTATAACTCGCATTAGCATTGCATCGTCAG
TTAAAGACAGTTGCTGCCTCTATACAAGCCCCTGAGGCATCGCCAACTTT
GTCCGTCTACACTGATAGGCATTGCATAACAGCATGAGTAAAGCCCCAAT
TTTTATTGAAGGAGCGTTATCGCCGGCTCTGAGTCCCCTTGCGGGAGATT
TACCAACACTGGCAGGAGGGACCGCCAAATGACGATGTTAGGTATGTTAG
GGCAGGGTCAAAAAGCAGATCAGGGAAACGACAGACCAAGGGGTGTGTCG
GACGGCTTGATATAGAGGGACTAGTCTGCATAACAGTTTCGTGTCTACCA
TTAGATGGCATATAGAAGCTCTGGCTTTTCGACCATAAACGTGCGGCACA
GCGCACCCGGATTTACTCCCGTGAGATACAGGATGGATCGCCTTTGATTG
ATCAAGATCACAGACCGGCTACGTCGTCCCGCGCAGTAACATCCCTGACG
TTTCTAGTTTACAAAGCCGATCTCGTGCTATGCAAGTTAGACGTGTATAA
ACACAACGGTGTCCGCCGCGTTACGAAACTTATAAGGAAAGACATAGTTG
TTTTTTCCCCTTACCGCAGGCTGCCCCTCCGGGGGAGAGGAGCATTTTTA
TACACGGAGGCGATTCGATTCAACGAAGCCCATGATCTGGGCGGGGGACA
GTCAGGCATTAACAACCTTGTCTCGATATCTGTCCTCCTGATATTTTTGC
GCATTGAACTGTCCATTAGACCTGAGGCAATAGGGGTCAAATGCCGTCTC
GTTTAGGCAGTAACATATCATCAGGGGAGCACAAATTATTAACATTTTGT
TCCCAGGGTTCAACTAATATTCGCGAAATCAACGTTACCCTTACCCCCCC
TAGGGTGTGTAGAAAGCATGCTAGGTTATACGCTAAACTCCGGCCCTGGG
CATGTCCAGGCCTAGGCGAGTGCTTCAGACGATATCCGGGGGAATCTCCA
ACCTTTGGTGGATTAGGCGAAGGAACATGTTTGCGATAGCTTTTCAAACT
TTGCCAGCGGAACTCGCGGACGCCTTCTCTATGCCCAAAGTTAGTTACTT
GGCATTTTCGCACCCTTGGAAAGTTGGGAGACACTTATTGGCGCACAACT
CGGGTCACAGACAAGATCAAAAAATGCGGACTGGGCTTGAAGTAAGCGCC
CAGGCTATCGGTTAGTGAAATACCGGCCGGCTAGTACCAGCCGAAATGGG
AACTCTGATTCGTGCTCGTCCGGTAAAAAGGTACCCACAGCTAATACTAT
GCAAAGTTGCAACCTTGTTCACTGCACAGTGACGGAACAGACGGTTCTGG
CACTTATATGCCACTATGAGGTTTTATGGTACGACGAGTTAGGCCACGCG
TAACAGGTGGAGTGTAAGAGCTATACTACATAAAGTGGCTTTTACTAAAA
ATTTCCGATTAGAAGACTCGATAGATTTGTCATAATACAAGATTGGATAT
AATGTCCGTGCGCTAAAAGTAAGTTGTCTAATCGTGGGGAGGCTAGAGTC
AGGATTGCGGCTACAGCGCAAAAAGTCGGTCATAAAAAAAGGACCATAGA
TTATGGCGCAAGCTACGATTGCTGTGAGCTTTGGTTCTCCCTGTACTTTA
AGAATAGCGGTTTGTACTAAAAGAGAGTTACGTGAATAGCGTGGAGCAGA
CCGCCTAGCGTGATAACTCTGGGGAGTAACCCTGTTACGCTAAGACTAGA
GAAATTGGCGATATGGACCGGTAAAGCCTTTGTTGTCCTGCCTCATCACC
TTTTTAAAACTGAGTTAATGGCACGTACGAATTACAATTAAGAGCGTGGG
CAGCGGGATAAGAACTCAAGATAACGCTGCTGCCTATGCTAACACGGGGG
TATAGTTTAAAGCGCACTGCACCGCCTTTGTAGAATACCATGTCTCACCA
AGCCACGTAAAAGGGCCGTCGTCGAATATGCTACCCTTACTGTCTATGTC
ACCACAGGCTAACGGGCGGCCGGGTTTGCTGCTAGGTCCACATTACGCAG
ATAAGCCCCACAGGCGGGCCTTGTGCTTTGTACCATGCGTGGAATGCCCG
ACTAGTGGTGTGGGACAATTCCAATTTCCTGGTTGACGAACTAGCTAGCC
GAAACATTCCAGTCTGTTACATGGTGCCAACAATCCTAATCCACGTTGGG
CTTCTGGCCAACGTTCGCGTTCGCCACTCGTTCCTTCACACATGTTTTAA
AAAAAGGAGCCTGGTACGCCCAGGGTAGATCGTGTCCGCCTACTTGTTTC
AGTACATGCCCTTCGCTTCAGCGCACAATATTCAGGCCAAGTTAAGCGTC
TCGTTCGAGTCAGGGGCGTTAGAATCTAAACTGTCCTCGGCGAGCAATTA
TAAATCCCGCTTACTCCTCCTTCCAAATGACGCCTCGAAGAATGAAGCTC
TTGCCATGGATGGACATTGTTCTTGGAGCACCGATGCGTATGTCAAACCC
ACCTGATGGTGGTTGGCAGACGGCCAGGAATCGGAAAATCGAGTACATGT
GCGGTCCCTAATTTCGCCACGCAGCCACTTGCCTCTAACGCACACTATAG
GCAATGATACTGCGTCTATCGGGATGGTCAACCTGATGCCGCGAATCCCC
TCTTTTTCTTCACTTCCCCGATCGCCATCGATTCACAGTGGACGGCAGGT
ATCTTCGCAATTGACGGAAATAAAAGGCGCGGTGAATATGCTGCGGCGCC
ACGGCGACTTCGTTGCGCTTGAGAGCCCTTCTCATGGATTGAACTTTCCA
TTGCAACTGGATCCGGCGATATGGATTACTCAAGGACGCCCACAATCGTC
CTCACTCCTCAAATTGCCGAGGATGTTCGACAATTTGGGGTGGTGTACGC
GATAGTACTGGGTAACAGAGTCGTCGGCGATTAAAGATTACAAGCGCGAC
CTACCCTTTTATCTGCGTAATGGTTCGGAGACATTATACGGCAGTTGCGA
CTATCCGTCAGTTACCCTGAACAACTGAAGGACGCCGATACCTAGTGCAG
CTCACTATGCCCCAGGAGCTCAGAATGTGGCTCGTTATCGCCACTCTATG
GATTCACTGGGAAATTGGCGGACTCACAAGGTCAAGCCACGTAGGCGGGA
GTACCGTAGGCTCAGGTTACCGCCCATGAGCATGTACAGAGCTATCAGAT
CGGCGACTTTTTCACAGCCTAGTCATTGTTGGAACGGGCTTACGGCGCGA
AGTATCCCTAATACCATGCCGCCGTCCAACTCCATTTAACGTCCACTTGG
CTGCTCAGAGAGATGAGCCCTGATTTGACAAGTGCTTGCTGTACACCCAC
TAACTACTTTGCCCCCAATAGGCGCGCGTCGGCGGGGACGGATGCTAGGG
GCGCCCTCTTCCTCTCTACTAGAAACGCCAGCAGACCCAAAGTTCTTCAC
ACGGCATGACATAGAGGTTTCCCCTCACGCGCCGGCGCGCTTGCCAAGCC
CCGGCTAACTGTAATAGTTATGCCTATGCGTAAGGTTACAAGGTAGTCTT
CCCATTTCGTCACGAAGTACGTGAGTCGGTCCCTGTCTTCGTCATAGTCT
CTGCGTATATCCTGACCGCGTCTGCTATGAGGCGAGCACTTCGGCGTCTC
AAGGACTCGGATGTGGATTTGCTGCAGTCGAGTGGACGGTGGAGCGCCCG
TATGGGTAATGCATGGCACAGCGGTCGAGACTCACAACAGAGAGTGTTCC
CAATACCGCATAGTTGTACGAAAGCAGAGACGTAAGTGTGGTACCTAAGT
GGTCTTGCGCTAATGCACTCTACGGACTTCCATAGTAAGGAATTAGGTTG
TTGAAAACTCCAAGATCATTCAAATAATAAATCGCCAGCGACGCCGAGGA
TTTGATAACTGCCCGCATCCCAAGGACTCTGATTTCGCGCGTTACCATGT
ATTCCGGTACTTACACGAAGGTTACTCCGGCTCCACGTTCTCGAGAGGAA
TCGTAAACCGGTGGAGTCCATATTGTACGCTCAAGGCCGTCCTTTTAACC
TGAATGAAAGCGGTATTATAATGTTGAACCTTTCATCATAGTTATCGATG
ACTAACCTACAGAGGCGGTAAGCCCGTTGGTTTAATAAAAATGACGTAGG
TTAGTTAGGGTGCATGCAGCGGATCAATACGGTCCCCTCGTAGCAACCTT
CTCGTGACGATCTTTAAACGATCACCAGGGGCTTCCTTCATCACTCTGAA
CTCTCCTGTACGCTCCTATGGTGCCTAGACCTAAATCGATGTTTGACTCG
CGAGCGGGATATGTACAGCCCAGCGTCCGAACTCCACCACTGTGGCACAG
ACTTAGGTTGACCTACCAGCTACGATTTTACAAATACCAGATGTTGCTCT
GATGGCAATCCACACCACACAGTAAGCCTGAGGTATAAAAAGTTGCCCCG
CTGATATTTGTGCACCGTGCGTCTACGTTACCCTGGAGCTCTAGCGCCGG
GCATTTCTGCCACTAGACCCGCCTGGCGGAGAAGGACGTCCTGAGGGGGT
CGCGGAAAAAATCCATATCTACGTCTCTCTCGGGAGTCACCCTGTCGATG
TGCACATTAGATAGGCGTCTACCGGCATAAAAGATGAGGAACCTATTGGA
TGGCTGTCTAAAAATAAGATATACGGTGGCACGTAATGGAGTCACCATGG
GACATTGTACGATCCTAGAGCTATTGGAGACCTACGTGCGGCCCGACGTC
GCCCATAAGTACGTTTTGGTTTCATATATTATAGTACCGCTTGTTTTTAC
AATAGGCGGGCGCTGTGCGTTTAGCGCCAAGTGACGCTGATACAACTTAC
TTGGTACCCACCATCGGATGGAAGTTGGTTCAACGAGGGGGATTTAAACA
CTAAAGCGTAGTGGGAAAGACTTCTGTAAACGGTTGTATTATAAGCCTCT
GTCACTTCTATCGGCAGATCCGGTCAGATCAACTTGTTTCTGTTATTGGG
GCGGCTCGCACCTATTTACCGCCCCCCCGCTTGTTGTAAGGGAACTCCCA
AGCGATGTCTCTAACTTAGATAGCCCAGTAATGCGGACACGCCTAATTGC
CGCTCGCCCTTGTAGGTTAGGAGAAAGGCCAGTTTCAAGCTGGGCCTTAC
TCGCGTTAGGTCGGTTTAACGGGTTGGTAGTCCCTCGGAGTAGTCAAGCT
AATGAACCATTAACGCTTTCTGTCATGTGCACGACCTGTACTTCTTGGTG
AGCCCTTGGAAGGCTCTAGGTCATTCATAGGTAGTAGCCAGACATCGGGC
GTGACACCTGATGTGTTCACGCTAACAACTTCGCATATGCCGAAGGTCTT
AATATCAGAGAGGTCGTGTATAGAGGACAGAGAGGACTTAACAGGCAGAG
GTTCACGCTATATAGAAGATCAGCCTGCCTGATCTTCCGTACGTAATGCC
CCCGGATCCACGCAAGGTTCCAGGGTAGCAATAGAAATGCCCTCCCTTTA
AGCCAGAGAGTCAGGGGCTCTGAAAAACGCCGCATTATAGCGAACTCTAC
GCGCCCTTCTTTACTAATGTGGAGCCGCCGACAATCGGCATTCCCGCGAT
GTATTGCGCAATCGCGGACCACGTTAGGCTATACCTGCTTAGCGTCTACG
TCGGGGCCCGCATCATCGAACAATATAGTCGTGTCGAGTTGGGCTGTAGA
CAACCGACGCAAACAAAAGTAGGCTAACCATTACCATGGATCTAGGCCCC
GTGGTCTATATATCTGTAGAACTGGGTGCGCGCACATGGACTTAGTATAT
GGGCTCCCATAATTACAGCAACCAAGCTAGGTGATGTCGAAACCCCCCTT
GAGTCTTAGAAAGTCGCAGGGATCCTCCACACTTCACGCTTTGGGCTTAT
CGGTGCGCCCCAACCGTATTTACGAGTGTGACCCTATAGGTTTACTTGGG
TGTCTCACCCCTGTCTCCAGGCGAGACAATGTCTAAGGCGTTAGGTCTAT
GTAGACCCCTTGAAAAATAAGATTTTAACCGCAGAGTGCTGTCCAAGACG
TAGCGAAGTGGAGAGGTAGGTATCGCTGATAGGTAAAAGTTACACCATGA
TTGGTTTACTTTAGCTAAAGTGTTTAAATTCGTTTCCATAGCTCCCACCA
GCCAACTCAAGCTTACGTCGTTAACCCCTCTATCACTCGCATTTGTGATC
CGCAACGAAATCATATAGCGAGATAATGATGCGGGGATAAAGGCGCGGTC
GTTCCTCGGTAATAGCCTGCTAGGACACGCTACCGAAGACAAACGGCGAT
TCCTGCAAGGTCTGGCGCCATCTTATCTTGATGACGAGGCGCCGGGTCGT
CGCTGCGGTCAACAAGGGGGCTCCTCTGCGACCACCAATAGGCCGCTGGG
CCCGGAGCCCCGGCAGAAATCTTTGGTCCCCTTGACACTGAAAGCAAAAC
GCAGCCCTCAATTTAGAGGTGACCTTCCGATCATCCCCCTTAGACGAACC
CCTAAGCCGAAGGGTGTCCTCATACTCAACGTCGTTAATAGGTCGAAGCG
CTACCAGTTGGCCCGCTAGATCAGAGCGATACAGAGAATGCAGTCGATAG
CCCGTCAGCTTATACTCAAAGTGGTGATGAGAATTAACACTTTCCCCGGA
ACGTTCAGACGAGCCTGATAGTCCCGATGGGCGTAAAGAGAGGCGGAGGT
CTGTCGAAGATCGCCAACTAGGAAATCTGACTTACTTTGGCGACCCCGGT
GCTTCCTCCAGGACATAAAGGACTCTATACAAACGCCAGATGGTGTCTTT
CTCCCTCCAGTTGGGTTGGTCTACGGTGCAGCGCGTGCCCAGTTTAAATG
TAACAAGTTACACGTGGCGAGGGGCCCAGCAGAGCAGTCGACGCAGCCGA
CGGCTTACGGCTCAGTGCTGACCAGCAGGTGTCGTACTATGATTGTTAGC
TGTGGGTCCGGCCGATGAATCACGAATGCCGCCTTCGTGAGAGTAATTCG
TTGAATAAAAGTGTCCTGGGTAAGCCCAATACGTTTGTCGTATCGGGCTA
AAGGTCCGTTGACTCGTGTACACGTAGGAGGGGACAACTATGTCAAGCAA
CCACAGACGGTACTTAGAGAAATAGCTTCTGTGCGTTATTACCCCCGAAT
GCGAATGCATTGATATGACTAAAGTTGTAGATGCGTGACTGAGCCATAAT
AATCCGGCCACCCGAACCGGGGTGAGTGGATGTAGAATTAAAAAAGGACT
TGACCATCGCAGGGCACAGGAAACTGCAATTTTTCTCTATTGACTATATT
AGGTAACATATTCACCGCCATCCTGGTGGGCAGCTTTGATCAGTCTCTTG
ATGCTCATCAAACTTTAGCCCTGCACTTGTGCCTCGGGAATCTTCTACAG
ACTCCACCGGGTAATTTGTTACTAATCGCGTAAAGGGCAGATCCTGCGGT
ACGTGGGTTTCCGTCCTAGCGTTCACAGTTGCATAGGGCTTTTGTTGGCC
TAGCACTATGGGAAGCAGCCCCTGGGGTTCCCACTGCGAACACGGTCAGG
GACGATCGTCTTGTTTTTGTTAATGACTCGTCCTGTAACTGGCCATTCGA
TCTCGTAAAAGTTCGGGCTTGCATGGAGTGGCCGGATTCGGTACATCGGG
GTTACCATAGTACTAGGTCGTCCGGGAAGAAATATACTACACGACGTGTA
GACTACTCAAGCAAGAATCACTTGAATCCGGACTGTCTATTAATGAGACC
ACAGGGTAACCAAGATTACTATGCCGCTCTGATCATTCGGATGCGAAAGA
TCTGTCGCCACTAGTGAGATAAAAAGATCTTTAGCAACCCTGGAATTGTG
CGAGATAGTAAACACAAAGCCCCCATTGCGTTTGCAGTTCGATTAGTAGT
ACACTCTCCTCGGAGAGCACTGTAAGCGCGGTTCGGCGGAACCACTAATC
GGTTTGGCGGTCGGCTTCGAGCGCAATCCTGGAAAACGCTAACCGGACGA
CGGGCTGCGGGCTTCGAAGCTAGCGGGCTGAGCGTGTACGTATCACAGAG
CCTCTGGCATGATTGTGGCGATTACTGGCATATACAAAACTTGCGGTCCC
GCCAGGCGCCGTCGACCTCCACAGACTTATGTCACTCTTGGTATTCTCAA
GCTACGTAGAGGGTACCCTAATATTCACAGCACCTTAATTCGCCTACTCC
GGAATAGAATGCAACTTTAGAAACGGGCAAAAACACTTCGTACTATATAG
GGGCTTTCGGCCCGTGTGACTCAGGGTAAACTTATTTGCTGGGCTGTCTT
GCAAACGTGGCTCACCGAGACAACCTAGACATTACGAAATTTGAAACCGG
CAAGCGAGGGGGCCTGCCGTTGCGAGCCAGCGTTAATTACGTATCGCCGG
CTTTCCCGCGACGTTGATCCTCCTGACGGCACCAGGGCGCGTCAATATGG
CGATCTTCAGACTCATCTCAGATAAATTAACTCTACTAGTCGGGATCTTC
GTGACTGGACAACATTCACCAAGACGTTATCGCAGTTCGTTCCAGCAACG
CGTATTTAGTTCAAGTTCCAGGGTTTTAGTGAAGGTCGCTTATACCTGGT
GCTTTTAGCGATTCACGCGACAGACAGGAGCCTCTAGCAGATTAGTTACG
CGAGGGAGGGACATACAAAGGTGTACAGCATCGTCTCGTGAAAGGGAAGG
CAGTTTTCAGGTCGTGCCTACCAAGGGTACCTCTGTGGGTACCTTTCAGG
CGAACTCAGGGGAATCGACCATCGGGCACTACTGCCCGACACTACTGTAG
AACCGCCTTCCTTTGATACAGAAAGACCAAACTTTCAGTGGCAAAAATCG
CCTAATAAGAGTTGGGCTGGTTGCGAGCGTGCTTTTTCTTGGGTAGGCGT
GAGAGAAACAGGCTAACCTGGTGCTGTCCGTCGCTACACTTACCTTAGAC
CGAGGGATTTTCCTTGGAAGTCGATCCCCGAAGGCGTCTAGGGTCGTGCA
CGAAATGACGAGTTCGGGGCGCATTCGGCATTAAACGCCTTATTACCTAG
GGCGCGTCGCCGCTGTATTACCGTCTTACGAACATTTCCTGAGTGCAGAA
CAGGTTCGGTGTCTCCTAATCAGTTCTCGGTTACGGAATTTTGAGATATA
CTGCTCCTGCTGTTGGCGGAGTCTACAGGGAAGGCGACACGGTTTGGATT
CCCTTGCTCCTTAACCGTACACAGAAGTCTACCGGATGCGCTACCCGCCG
CACTGTTCTAGTAGTTGAGTTTGGTGAAAGCTAGATGCAAAGCAATTCTC
CTCCAATGAAAAATCAATGTGTGCCCTTGATATCAAGGTCTGCTTGAACA
CGCTCGATTACCCAAAATAGTGCGGTGACGAGTGGTTCAACTTAGAAGAA
AAGGGGCGAAGGCTAAGAACAGCAACGCTATTATCGATGAGGTGTGAAGA
ACCCTGGCAATTTGTTCGAAGCTAGAAGTTTTAAGGTAAACATAGTTATC
TTCGACGAACTGAATAGAGAGTTTGCACGGTACCCCGACTACAACTTTGT
AAAAAGTGGGGATAATAAGTAAAAGATTTTAGGCGGTAAGGTATCCGTAA
CGGTCAACCCAGAACTCAACGAGGAGCCCCTCTAACCTAACAATACCAGC
CCCCAGTTTTTGTCGTAGCTGGGAGGGTGGAGCAGTTAAGAGCGGAGGGA
CCGGTTAGTCGCATAGGTGAGTAACAGCGAGCATGAATGCCTAGCCTTTA
ACGGACATTTAAACCCCACGCTTTAACAACACCCGGTCCTTGCGACGGGT
TATACACACACTAGCCTTCTGGTGGGTTCCGGGAGTATTTACTTTTCGCG
AGTTTCACTGGCTTAGAGATGCGGGGACCCACGCGTTGGGTCCGCGTATT
CTTTCTCAAGACGCGACAACTTACAGTAAGGATCTTCGATGTTATGTATT
CCAGGCTCGCACCCAAGGTGTTTCGGTCAGCATCTTTAATCCTAGGAACA
ATGTCGCGTTGGCGCTCACCTTTTTGCGCGCCTTCAATAATAGCCGGGCG
TTATCTCCCAGTGAGTCAGACTGTGTAATGTGCCTCAACCCCACGCTAGC
TTTTGCGGCACCTGCAGGTAATGCGAAACAGATCAATTTTCACGCACTAA
CACACTAACGTAGTTACCTGCTACGTATTCTGATTCGCTGGGAATGCGCA
ACACCAGCGAGGAGACATAATAACCCAAGATAAACCTTCGATGTACAAGT
TGGGCACGAGCAGCGTATGCGTTACAAGTGCGTTGTAAGTCGTGAGTAAG
TTTCACTGAGCAAGGTCGAGCAGAGCTATTGGAGACCTACGTGCGGCCCG
ACGTCGCCCATAAGTACGTTTTGGTTTCATATATTATAGTACCGCTTGTT
TTTACAATAGGCGGGCGCTGTGCGTTTAGCGCCAAGTGACGCTGATACAA
CTTACTTGGTACCCACCATCGGATGGAAGTTGGTTCAACGAGGGGGATTT
AAACACTAAAGCGTAGTGGGAAAGACTTCTGTAAACGGTTGTATTATAAG
CCTCTGTCACTTCTATCGGCAGATCCGGTCAGATCAACTTGTTTCTGTTA
TTGGGGCGGCTCGCACCTATTTACCGCCCCCCCGCTTGTTGTAAGGGAAC
TCCCAAGCGATGTCTCTAACTTAGATAGCCCAGTAATGCCGAAAGGGCGG
AGTGTCTGAAAAGTCGTGTGATAGTTGCTTACGTGTCTTCTGCTCCTTAA
CGTATCTGGCGTAACTGTATGAGCTGTAGAGGGAGCCCTGTGCGTTTGAC
CTCGAGTGGGCCCTCTCTAACCCCGCCAATATTCGCACATACGCGTCGTC
CAATTGTGTCAATAGATTAAGGGGTGTTCGAGTTAGCTAGGGGAGCTATG
GGCATCTACAATGGTAATCCCCCACTGAATTGAGCCCTAGCCCATGCATT
ACACGATAATTCGCATTTGACGGCCGGTCCGCGCGTACTCGTGGGTGTAA
GACGTCTGAAATCCTTCCAATCAACTGCACTCGCGACCGATCAGGAGACT
CATATTCAACTATACGCTTACAGCGTACCATCCTACATTTAGCAGAGTAA
CAGCATGGTAGTTGATCCGCCCCATTTAATATTGATCCCTCTTAGAAATT
GCATTGGCCCTAGATCTATCAGTTGCCACACGTTCCTGTCATAGTCAGTG
TGGGGAATGCACTGCACGGAAGCTCCGGGCTAATTGCTCAGACCTTAGAT
ACTATGCATCCCCTGCTGGGACAGTACGCTGTGCCTGAGGACTTTGGCGA
GGATGCGGTCCTCTTCTAGCAAGTGTGCATTGCTTTGCAGCAGATACACC
GAAATTGGTTTGACTACTTCTATTGCGTTTATCAAAATTAACGTTTAGTT
CTCCTGACCTCTAATGTTATAAAGACATAAGCGTAAGTTGACGTCTGGGC
TGTGTAGGCACCGCGCGGCCGTTGATATCTCGAGTACAGTTTCTCCGCGT
CATGTTGGCAGGCAATCATACACTCCTAGTTTAGAATTCTTACTAAACAT
CACTCGGGATATGACTTTCCTATCGTAACCTATTAGAATCCTGTCAATCA
CCATACTGGTCTTGAATGCGGTGTCGCACGCGGTCGGTGGGCGGTGTGGC
TGCTTTAGTCCATCCATTCTGGAGGCGTATTACATATGCCAAGGTTCATT
AGTGTTGCCGCCGGGATCGAGGGCGGTTAATGGTCGCGCTCCGCGCGGTA
CCCCGTTCTTGTTATACTACCGGGACTGAATCGCCAAGTGACGGATACCC
GAGGGGGCATCTAACTATTGGGTTGGATACCACTTAATGTCCAAGTTGCG
GTTGTGTGATCTTTCAGGTTAATTATTGGGACATCCCGCTCGACGGGACT
TACAATGTTAAGGGACAAATTCTGTGTCAGACACCGGATGCACTCTCTCG
AGACAGTCGTTCGGCGTCAGCCGGGACGCGTTGATGAGATCAGATTCCGA
TGCCATCATCCCCTTGTACGGTACCTTGAATAAGATGCAGCGAGGAGACG
GAAAAACATGGCTGATCGAGTCGGCTCGAAGAGCTCGCATGTTATAGCTG
GTCGCGCGTTGGTCTCGCGGGAAAAAACATCTGATCTTGTGCCATTTATG
CGTATTGTAACTCATCATGAGGGAAAGGTTTTTAATAAGTAAAAATAAAG
CTTAACGTCGTAGGCGTTGTCGGGGCCACATCGCGACCATTCGAATACCT
TCGATATGGTTATGCGCAAACATCCATTAAATCCACTATAAGAAAGGCTG
TTCCCGTGAGCCTCCGGTGATTGCGTTTTATCGATTTCGTTTCCTGACTT
ACTTATTCCGGACCTACATAAACCTCGGCTCAGTGCCCGTCCGGAATAGA
AGGGTAGGTTAGTTGCCCGACCTACGTATTTTCGCCTTACTGGACTTCAG
GAACTAACCTTCACAGCGCCCCTTATTTTTTAGTGGACCAGCCTATTATA
TGGATACACTCTACAAGGACTACTCAGACCCGTTTCATAAAGTCGGCTTA
TGGAAACTTGGGCAGATGAACGCGGCCGCGTGTGTTACTGTGCCCAGATG
CTCTTCCATACCACCCAGGTCATGGGCGAAGCCGCATCAGTGCCCGTTAG
TTCCAGATGTTCCCCGAATTGGCGTATAGGCTTTACAGCTCGTGTCTTAG
CTACGCTCCCCATGACCTCAGGGTCGCTGGGGTCATGCAATCTGATAAAT
CGTCTTTTCTCAGAAGGGCAACGATCTGTCGGCCTACAACGTAGTCACAA
CCAGGGAGAGAATGTGGTATGCCTCGATAGTATTGATCACCCCATTGGGA
AGGAAAGGAGGTTGGGGCCGCTCAGCAACGGTTCTGGATTTCAATACCCA
CAGGGGTGCTCCATGTGAGTCTCGTTCCGGCCTGGTAGAGGGCTCTCGCG
ACTATAAGCACGGACGGTTCAACTGATTTTCCGGCCATAGACGGATAGCC
CGGGTCCCGTATATTTAATCAGGTAAAGCGCACGAGTAGTCTAAGACGTC
TGCCGTCTACGCGGTGATACATAGCTGTTCCCAGCCTGCTATGTCAAAAC
GCTGGATCTGACTTCTTCGGCGCGAGGAATACATACAAACGTTCAGTGAT
AGAGTCGGAGTCAGCTAAAAGTGACCTGGCGGGAATTCGCACAATGCTGT
TGAAGTCCAATCGTTACCACGGCAGGCCAAGGCAGCGTATTCGATATCGG
AGATAGTGTTTCCAGTTAAGCTAAAGACATCGCCCGGGGGCCCGTATATT
TGGTATAGATAAACTGCGCATACAGTGTTAGTGTTGTGAAAGCATCTCTC
TAGCTTACCCCGCCTGTAGGCAACAGAACCCGGGTGAACGACACCGAACC
TCATCCGCGCTACCTTGAGGTGGTGTTCGTGGGGTTATTGGAAACGCCAC
GCTGCTCAACTCCTGTGCCGTGGCGATTAGACTCCTCGAGGATTGGCATG
CCGGAGCCATGTGGATCTTTTCACTAGACGGACCCCGTAGGGGCTGTCGC
TAATACAGTTCTAGGGATCATCGCGGACCCCCTAGGCGCGATGGAAGCGA
AGACTGTTTGCCGGACAGTTGCAGTGCATCCATCGTTTTAGATATTCTCG
GGCGTTCGGGCAGCTACCGTTATCCCGGAGGCTGTTTGATCCGAGCTCTA
ATCAGTAGATATGGTACCTAAGCATTCTGAAAAACTTTTCCACTGACATA
GGGCTCGTGCAACTTCAAACACTGATCTTTATGTGGCAAATGTCACGTCG
CGGCGATTTCCCAGCTTGCCATGTCATTAGTGTTCTACCAAGGAGCGAGT
ATGTGGCATGTACATCAGCGGGTCATCCTTGGTTTGAAGAACACTGACTT
TTGGCACATTTTTCCCACCTTCAAGGAAAGTCCTATCGTCTCAATACGGC
CCAAAGTAACGGCCTACGACGGACGTCCCTGGTCACTACTCCAATTGGGT
TGGCCTATATCTACGGACACTGCCCTTACAGGACCGTAGATAGCGACAAA
TGGTGGGTCGGGGTTACTGAGCGTCCAGAGCCTGTGGTGATTTAAGCGCC
CTATACAACCCGCAGATCTCCCTCTTCCCCTAATGGTTTCCCCTACTACC
CGCAGCGACACTCTAGTTGGGCCGAGATACGTAGATTTGCACAACTCAAC
TGTAGGCCGCGTGCCGTTCACTGGTCTCGAGACCCGCGCCATGTGGTATA
GGCGAAGGCAGAGTGCTGTACGGCGTCGCATCTCCAGTATGGCACTTTGG
ACCCATTTAGTTTCCGAGTCTCCGGTTGAGCCAGAATTATCCGATCTTCA
TGATTTGGGCGTGTAGTTGTATAGGTGGTGCTTATATTGGGTAATGAATA
TCATGAAAGTTTCTGCGCGCCCGCCCCCTGAGGACTTGTGCGCTCAGCTT
TGACGTTTTAGGGAGAAAGCACTATGTTTCTCATGAAACTAACTTGAATG
GATTGACGCTCGAGGGCATCGTTCGAACCCAATTGTAATCTTTTGGCGTG
TAACGGGCGCGAGCCGTCTTTCTCGACCGAACCCAAGCAAGCGGCCTAGG
AAACGATGGCATTAAAGGTACTTCTACTCGGTCGTGCTTTAAGGACCGTT
TTGTATTCCCACGGACATCTCGTGGGAGGGAGCGTAAAGAAGGCTCTCCT
GAGTTCGTGGGGGCATATTTAGTTGCACACCGACCCCGCGCAGGATTCCA
TTAACCTTGTCTCTTAGGGTGTTAGGCCTTATGCTAGCTGAATCTAGGTA
CACGGAGGGTGGCAGAAGGACGCATAATTCAGGTTACAACAAACGACCTC
TAGAGTCGATTGAGAGCGGCGTGGCCTCAGGTAACCAGGGAAATATATAG
ATTTATGAGGTAGTCTGGGTAAGATCCGACTGGTATTTAGAACCATAACA
AGGTATGATAACGATAATTAGCCAGACTTTAATAGGTCATCCAAGACGGC
CAACTAAAAACGACTGTTCGCAAGCTCGGAACCGGCGTATAGTCGTTTCT
CCAGGAATGTAGGCCTTAGTGTGCGACGAAGACACACCCATCCCCATCTG
TTGGAAGAGCGTTGGCACTAGAGGATAAAGGTATGAACAGTCAGATATTT
AGCCAATTGCGAACCATGTTCATTAATGGTTACTAGCCCTAGCGATTGCT
TTGTATCCTCTCTGCAGTATGCGATTCGTCTAACGACCCAGGAGCTTCTA
CCCTTGGCCAGGTCATGGATGGGTATCCCTGAAGATAACTCCTGTACTTT
CCTCGCCAACTAGCTGCTAATGGAGCAACAACCAGTCTACGTAGTTTATT
CACTAGAGCTGTTAGGCCTCCACACATCCAAGCCCTCTCTTTGACACTGG
GGCTCACTGAATCATTCTTGGGCAATGAGTACCAAACCAATGGGGTATTA
AAGGGTCCGGATGACGCGTGAGGCGTCGTCGCCCACAAATAAGCCAACAT
CCCTCGTGCGCAGTAACGGGAGCGAAGCATTCCAGCCTACTGTGCGTGGG
AAACATGAAGTCCATCTTAGGTTAGTGTGCGCTGTCTGTGAGTCTCAGGG
AACCCGGACTAAACACACCTTAAGACTTCCGGCACCGTTATGCGGGCTTT
CAGTCTGATTTTTTCCGTAGCAGAAGATCACGACGTTCGCAGAAGAAAGT
GAATAACCATGTTCGCTTCGATGTTAAGGTCCTGATCGGTCGAGTTTCGA
TTAGGCGCCCAAAGCAGTATACCTTTGTGGAGCTTGCTCTTTGCGTCTCC
GGCTAATCACAATGCACACTCGCGTCGACCCTAGGAGTGTGCTCCCACGG
ATGCGACCACGATTCCGCAACGCATGACTGTACAGCGCAACCAGGGTCCC
TGCTAATTGCAGTTTTATGTCAACACCCTTTCTCACAAGTTGTGGAGCAG
TCCCGACAATAGCCAAAAAACACTAACTGGACGAGATAATGATAAGATCG
CGTGAGTATCTCATCTCAAAAGCGTTAGAGTCACGGGATAAATGCCCGGC
GCTGTCTGAAGAAATCCGGGTTTATAAAAGTCCAGCAACGAGCCTAACGG
CTCGTCATCCACAAATCACGAGCCCTCATTGGTTACACATTCGCGACGAC
CTTTGAGACAGGTTAGCACAGGTCCGATTTTAAATATAGACCCTCACAAC
ACCAAAGCTTTGCCTTTAAGATCATGTATAATCCGCGCCCGCAGGACTTG
ATACGCCCGATTTTTATCGGACAAGGCCCAATATAGTACATCCACTGCTC
AGAAGCACACAGTGAGACTTGAGAGATCGTACTAATCCATTAACAACATT
CTCGCCGGATGGCCGCGTGTCGAACGGGACGACAGCGACTGAGCCTGTTT
TACCCTAGAGGCCTATCGGGTCCAGTACATAGACGCTTGTTTACCCGGGA
ACTGCAAAAGACACCTTCGTAGGCTTACTGGAAGTCTGAATAGTTCACTG
AGCGACGCAGCCCGGGCTCGCAGCAGTGGTAGTTGCCGGGGTAATATATT
AGCCGTATCGGAACTCCTCACCGCCACTATGTCGTATAGGACGCCTACTG
TCATACGGCTGTGAGGCAGTGCGCAGTAGGCCGGCCCGGTTAGGGTGAGA
TTTTGTTGATCGGGATAGCGCTAACGCGTCTGAGCTTCAATGCCTCGTTG
TTTACTATGTACTACGATGTAAATTGTAAAACCCTATCGAGGCGCGAAGC
GCCCCGTGGCATCCTGTCTATATTTATAGCGAAATCTGTACTCATTGATT
GTTCTCACAGGAGTTTTGCTCGGTCCGAACGCTAAACATTCGGCATGATT
TCATCCTAGATACTGTAAATCCTTGTCTTACGAAGGCCGTGAAGGTTTGC
AGGTGACCGGACCAAACCAAGTGAATACCTATTCGTAATGAGGAAAAGTT
AAATATGTAAGTAGGCGTCAGTATACAGTTGCGAAGACGTCTTATGCAAC
CCGCGGCCGTAATCCCTCTGTCGCTGACGTCCAAACCTGGCTTTGAATAG
TTTGGCGGAACTGTTTAACACGATGGGGATGACGCTCTGCCCGTCGTCGC
CACGCTTGAAATCCCACTAAACTGCTGTGGATACGGCGCCGGGTAGTCCG
GTTTAGCCGGGACGCGACTCGCAGTGCGCAAAGGAACTTGGCGTCCCGCG
TCTGGACGTACATGCACAACATACGCGTGCTGGCGCCCGTGCGCCTTAGT
TTGAAGAAGGAGTTGAGGGCGACTATGTCAGGACACTATCCATACGGACA
TCACAGATGTCGCTACCAGGCACCAAGTAATATATGCACAAACTCTTGTA
ACGAAGGACTTGCTAGTATAATGATTACGACGGCCTAATAGATTCAAGTT
GGCCTAGAGAGAAGACAGAGATGCTGGTGCTGTTTGCGTCAGATTAGTTG
TTCACGAGTCCCTTAGCAGAACGTTCTTTTGGGAAAGCTCGCCTCCTCTG
CGTCCAAAGCGATCTGCCAGCCCTCTTGCGTCCGAATCATACAGATTAAG
GATAATTTAAGTCCTTTCGGTGGATCGTCGAATTCCGATTAGCTCAGCAG
TAGCTGTATTTCTTTAGCGGGCCTTGTTTAATGGCCCTCCGGCCATCGTC
GTACCTGTTTATAGTACGGGGCACGACCAGCCGACAATGGAGCAAGAGCT
ACGGCTACACCGTCAACTCGAGGGTGGCGTCCATAGTGGTGACGGCCATG
TTATGCCGCGATTTCTGGGCTCCTTGCCGCGCCAGAGTCATTCGAGAACA
TTAGTTTGCGTGACAAGCCATTAGTCTGATTTTTGCGATCGCCGCCGATC
CCTCCTTGATATCACGAACTCACAGCCCTCACCTATAGAACGAATGAGAC
CTTGATTGCACCAGTACAGTCTAGAAAGCTTCCGCACATTTTGACAACTG
TCGATGTGGACGGGGAGCCCACGTTTAGTCCAATTCGGCAGAGATAACCA
CGTTCATCATTCCACACCCCGCGAAAGGCACCTATTGGATCCGACAGAAC
GGGCCTTCGACGTACCCTGAATTATACTTACATATTGCAGTGGGCATGAG
GAGAGGCGTCGCCACAACTTGTAACGATTCGGTTGCGAAGCGAAGTGGGA
CCCGTCGATCTGAACCCCAAGCCATGTGCGGGAATACAAAGTATCACGCA
GGTCTCATTCGTTCACGAGTCGAACTTTGCCCCAGGCTTTATTTTATTAC
TAGTACAACTAGTTCGTGAAGCTGGCACTTGATGCGGTGTCCCCTGACAA
ACGCCGCACTCATACAGTACCCGGTTACCGAGGAGATAATCATCGTGCCT
TACCAATGGGTGATGGGTACGGACATGTATTGGCGCGCTTGAGAGTGGCT
AACTATCGTCTGCGTGTTGTCCAGGGTTCATCGGCGCCTAAAACCCCTGA
CATCAAAGGACATCTTGTCGAGGCCGTAAGTAGGAATTGATATCCAAAGC
GCGGTCATCTGCTATGCTGATTGGCAAGCAAAATTGTTCAAACGAACCTC
AGGATGGGGGAGACGCCACGCAGTAGTTGAGCCCCATTGATCCGCCGGTA
CTATGTCTAGCGCTGGTCGGCTGACCGTCTCAGTCCAGGAATGCGCCCGG
GGTCCGGAGGCGCACTCAGATCCGCACTTAGATCACATTGAGATACATCA
GAGTGTATTTGCGGAATACACCAACCTGTCGTTGTGAATGTACAAGCACG
GTACATTAGATGAAAGACAGAAAGTAGTGCAACAAAAAAGCTAGCGGATG
AAGCACCTGTGCGAGCTGTTAACGCTCCTCATGAGCTCTTGCCACCATGA
AAAACTTTACATAAATGAGTAAATATTAGTGCCCTGAAACGCCCGGGCAC
GTAGCCCGTCTCCAGCGGACCGACAGTGCCGGTGTAGAAAAGTAAATGGT
TCCCTTACTCGGTCACATAGCGTAAGTCGTATCTCCCGGACACCGAAGGG
CCTTGAATGGTCAAGGTTGTTGATTAATGACTTTGTGTAGCGGTAATTGT
ACTCCCAGCTGAAGAAGCGTGACACAGCTTTTCCTCAGGGAGCCGATAGA
GATTCGTCTAAGCCTCCGGTCATACACCAGAGAGATATCCAAGCCAAAGT
CTACAGCTCTAGAACTCTGCTCTTCTTGGACCCCACACCCAACGCGTGAC
CGATGTGTGGCAGCAGACTAGTGGTCCGCTCATCAGGTCAAAGTATATAA
CCTAGGTAGCAGCGGTTGATTGTGAATGTTTATTGAGGAAACCACACGAG
GGAGCTTAGAATCGACTGGAGATTGTCGGCCTTAGTATGCCTGGTATCCG
AACTGGAAAGGTTTTTAATAAGTAAAAATAAAGCTTAACGTCGTAGGCGT
TGTCGGGGCCACATCGCGACCATTCGAATACCTTCGATATGGTTATGCGC
AAACATCCATTAAATCCACTATAAGAAAGGCTGTTCCCGTGAGCCTCCGG
TGATTGCGTTTTATCGATTTCGTTTCCTGACTTACTTATTCCGGACCTAC
ATAAACCTCGGCTCAGTGCCCGTCCGGAATAGAAGGGTAGGTTAGTTGCC
CGACCTACGTATTTTCGCCTTACTGGACTTCAGGAACTAACCTTCACAGC
GCCCCTTATTTTTTAGTGGACCAGCCTATTATATGGATACACTCTACAAG
GACTACTCAGACCCGTTGCCGGGTCCTCCGCTGCGTACCGGGTTCGAGTT
ATCTTCCGTCCGTTTCCGAGACCTACGAAAGCAGTTCTTTCACTACAGAA
CTCACTGTGGGGTTCCGTACGTAGTCCCTATGTGCATATTGCGAGAACCA
GCAAGTTGATGCTTCCGGTCAGCCTCAATCGATGTCCGGTACCGGAGCCA
TAATTTCCACGGACCGTATTTATCTCCCGGTAGGCAGAATCTATCTCCTG
TGCGACCCTGTATTCGCGCCAATAACTTGAAATCAGCTCAGCAGCAAGAT
TAGATATACAAATTTTTGAAGTCTGCCCTTACCCAAAAGCTCAAGCTACC
TACATCTCTTATTCGATTGAGACTGCTATTCGTCGCGGTGTATAGCGTAT
GCGTACCCAGGATTGCGGACTATCACAAGAGCCACTCATAGTCCGAGTAC
CTTGGTAGATTATAGAACCGCAAGCAGCGCATGTTACAGCCGACATAAAA
GGCCTTTTTAGACTTGTCGATACGTCCTGGCTGGACTTGCCTCAGCCCTC
GTGGCGTGTGATTTACCTTCATGGACCCTAAGGAATTCCGCACTGTTCTA
TTACAGAGGGGCACTAAGATGCTGCATGCAGACGATACATGATGTGATTA
GGATTACATCCTTGCGCGTCTAGTGTGCGAGAATGAAAATACGAGCCTAC
TTTCATACGGGTTTATCATTAGCGGACAAAGTTCACAGTCGCGAATCGTT
GTAGCCGCAGAGCCTCCATAGGGGGTTCAAGCGTTGAAAAAGATGCCCGC
GCCTATAATGTAACGATTTTTTGGCGGAATCTGGACCGCCGGGCCAAGTT
GTTATTCACGTTCCGGCAGAGGGATGGTATCACCACCATTTGATTAGTCG
TTCGTACCTGGTTATCGTCTCACGAGATGACAGAGCAAAAGTACTCCGGC
CAATAACTCTTGAGCCGTACTCTTTATAGTTGGCGAGGGGGTACCGGTTA
TTGCATGCTGCGGAATGCACGACGCTGACGAGCCATTAAATCTCAGTACT
GTTGGTATGCTCATTGCCACTAAGTAGAACTACATCATACATGACGGCCA
TCCCAGGAGACACCGCATGCGGCTCGTGATCAACAGATAATAACGGTCTG
GCCATGGGTGAGGGACATGGCACAACACAAGTATTGCTCACCAACCGGCT
CAAGATCTGCTACGTCTAGTTATCTTACCTCCAGATTCCATCTTCGACGC
TCGTTAATCCAAGGTGTGACATCAGAGCAGTTCATGAATCGCCGGAGGAT
GATGTGGGCTATATTAGGGATTACAGCTCTTACTCTGACGGACCGCCAAA
TAAGCGTACTCGCCCGAACCGTGACTGCTATCGTTCCGAACCGTGAGGTG
AGTTCACCATGAGTGGGTGTGTAAGAGGACTAGTAGTCCACGATTCTTAG
GCACCACCAGATAAGGCTTTAGCTCGTGTAGGGCGAGCTCCGCTTGTCGC
GATGGACCTACATCTCTGGGCTTGCGCCTCAGTCTGTACCCTGGGAGTGG
CACGGAGTTGCATTACAAGTCCAGCGGGGGGTGGGGTAGGCCCTGGGTTG
CTGGACTTTACCAAGGGAACAACGCCAAGGGACTACGAGGTATGCTGACA
TTACGTCTATGTAGTTCAGTCCTACGGATATATAGATGCTGCTCGGTCTC
TATATCTTTGAACAAGAGTGGAGCCTGTTATCATCCGGAGGCACCCACTC
TTCATTGCTAGTACTTGCCGGCGTACGGCCGGTGTTCCACTGCAGAGCTC
TCAGCTGAGGCCATATTATCTCAGCCATATCGACACTTGACGGCTCCAGG
GGAGTAGCCGCTGGATTGAGCAACTTACGGAAATGGCATAGACTCACTTC
GGATATTATAGTGAAGTTGAAGAGACAAAGGCTACTGCGTAAGTATCTAC
GGATCCGCCCAAGCTCGTGCTGCTTGTCTCGTACCATTGGTCTATGTGCA
GAGGGTCGAAGTAGTCACGAGTCTTGAGAGGCATAGTGTCCCCAAAAGAC
GGGGAAGCCACACCCGCATGCTTATATTTTAATCCATCAAGCCAGCGATA
CTAAGTTCTTTTTTTCTGGACATGCTAGCAATTATTGCACCGCTTCGTTT
TAGTGCGATACTAATCTAGTTGAACACAATTCTCTCCGCTTACTCCTGGG
AGACCGGCACATTAGAACAGGTCTCATAGGTAGTACTGGTTAAACATTAT
GTTTACTGGGGACACCTATTCACTATCCGATCTAAATTTCATATCTGCGT
GCCGCGTCGTGCGAGTCGCGGTGAGGCCAATACACGGCAACTGGATGGAG
AATTCGGCTAATGCATTTATCATCCAATTAGATATCACGTGGGTTGCTAC
CTCTTGCATTCGTTGAACAGTACCCACGGCAGAACATCCTCGAAGTACGG
ATTAGACGTGTGTGCTATGTACTCATAAGCCTACTCACTCTTTGCCACGA
GAGGTTTAGGGGGTACTGTCATTGTCGTATTGCGTTTGGAAGCCCCCCAA
TATTTCTGTTGTGAATAACCATTGAGGCTTAGGTAACATAAGCCTAACGC
ATGAGTCCAGCCGTACATTCGGGCGAAACCGTCCCTGCAGAGCAGGTACG
GCTAAATAAAGTAAATCGGCAACAGATATCCAAAGAAGGACCTAGACTCC
TAGCCCTTCTCAACGAGCGTGCGGCCTAGCACTTACTTGATCTAGCTGCA
AGCCACTAACTAGATGTGAATGCTTGGGACAAAGGGATGGGTGAGCAAGG
GTAAAAGGTGAGCTACCAGATAAGTCCCGGTAAACAATGGATTCTTTAGG
TCCGAGGCTTTATCCGTAAGTATGCGTAACCTCGACCGGCGAATTGGCAG
TAAAAGCGGCCACTACGACCCACGACTACTGATCAATTCGTCTCTAACTA
AAATCTGTTGTATGATATATATTTGCTCGTGTTAGCTCGTCATGTGAGTT
GAACTGGTTAGATAATGCGTACAAAGCCACGTTCTCAATCATCAAGGGCG
CAGGCTATCTAACCGACTGAACTGGGCCGCGAGTGCTTGTTGGACGTCAA
ATCAAACTGACAGGATATTGATTCCCCAATGACCATGATGGAATGATTGA
ACGGGTATCTCCGTATCTTTAAAAGGATTTTGGTCTAGATAAAACGCGGT
TTCCCCACATAGTTACAGCCGTGCCAGACTTTACAGGCATGGAAAGCCGC
CCATTTTGAACTGTGACCATGGCATTGCGCGTCCGCTTATGTCCGCTCAG
ACAGCTGATACGATGTCAAGTCATGATTTTCTATTCACAAACATCCTAGA
TCTTGCTACAAACAGTACCAGTTGTCGAGTTTCGCATGGATTGGTCTCCC
TGGCAGCCGGTTCATAAAGATTGGGCCTCGTGTGCCGCGGGTGGGTTACG
CGGCAACTAAGACTTGCCGCCCCGTACCGGTCACATGTTAACTTCAGTGA
TGAGAGTATGAACGCTGTCCGACTATTCCCATTGTGTGAGATTAAGGTAT
AATCCTGCTAAACAAAATTAACCGTCGAAAGTACGGGTGGAAGCTAGCAC
CAGTTTATAGTGGTTTGAATGTTTTACTTGGTATTACTACATAACCGAGC
ATGATAAATCCTAAGAACCAACTAACCAAATACGAGGTACGTAGTGAGAG
AAACTGAACAGCTATAGTCAGGGATGATAGTGACGGTGACGGGATGCACT
TGAAGACCGATGATAGTCAAGGAACCGGGTGTCGCCTCATACTTGTTCTC
AAGTTGATAAGGTCTCAATTGACGCATGGTCCGAGCACCGGTCAATGAGG
TGATTGGTAATTGGATAAAGTTTAACGCTATCGTTGCAAACTTAGAATAT
TCCCAGTAGAGTCCGATCGATCAATAAGCCCCACAGTCGGTATCTTACCA
GGGAAGCACGCACACTATATGGAATAACTTGGCAATACGTAGAGGATGTC
TATTGACTTTGGAGTTCTAGGCACATACGTCAGGTTGGAATTTACGGCGG
GTCATGTATAAAGAGAAAAGTTCCCGATAACAACAGCTTGCTGATCAGCT
CAATGGTAGCGTGGATTGTGGGACATCTCTCTATCCGTCGGTCCGCTCCG
TATCAGGCGACTGCACGGACTACTTCGCCGGTCAACCCTCGTGCAATGAT
TAACATATAAGGGATCGTAGATCGCTTGCGTCGAGCCGTGACTCTGGGTA
CAGCTCAGCCAGGCTCTTCCACCAGGGTCCTCTTGAGTATAGGTCAGTGA
CCCAGGCCTTCTTATTCGTTCTAGGACTGCGGTTCGACTCTGGCACTGCG
ACGAGCAGAGTATTGCCACCTCACAAATTGGATCACTTGGCATGGGCGTC
ATTAGGCACCGGCTAGGGCTTTACGCTGGCACTTGCTCTTTTCGAAGCAT
AGACTGGGACGATCATGAATGAGTCATAGGGACGCGTAGCTATTCGTATT
CCTATTTCTTGCAAGATGTTGAGGTAGGCCAGCCCTTTACTGCCCTCTTT
TCGCGAATTCCTCTTGACACTTAGGTAGGAGTCCGCGGAGTGCCTAGTAA
AACTTTGCGATACTTGCAACGTTGTCCTTTGCGTATAGAGGCAACTAAAC
CTGACGCCATACACATGGCCCTAACAGGTTCGCTTTTGGAAAAGCCAGAT
GTGTGTCGCTAGTAATCTGCCATTGATAATGCTAAAGACTTGCTCCGGAA
CGGAAGCTTAGAAGCTACAGGTTGGGGCCCGTAAAGGTAAGGTGGCACAG
CCGGAGGATATTCCACTGAGGTGTACGACATTGGACCCGCGTGCCCAGGA
TGGAACCACGTCAATTATTAGCTAATCCGTCACTCTTGGTACATACAGTT
ACATGTAATCGCCAGAGAAAGCCTATTCAGGGCCCCTCGGGAGGCGTGAG
CCGGGGCGATTAAGAGGTTTCTCCACCGAGTAATGTGGTCATCTTATGTT
TACTGTGGACTTTCCGGCCGCACGAGTGTGTAGAGTATCTGGGCCATACA
TGAATCAGGGCCATTTTTTCTAAGCCATCTGCTAAACACGTCCTGCGACA
GCCACTCTCCCCAGCTGATTTGCACCAATGTGATGCATGGCCTCGGGATG
CCGCCGTTTAGCACGTCAAGCTCATGTCATTACAGTCCGAGGGGTCGCTA
CCTACACATTATGATGATACATATACAGCGCGGGTGTACAGGGTAGTTGT
AGTTGTTCGGATGGAATCACATCGCAGCGAAAGGGGAGGGAGAGTATCGG
AAACGCAAGGTGAGAAACGTTGACTGTCGTGTTACCGAACTGTGACTATC
ATGGTGCTTGATTTTGAGGTTACTCTCAAGGCCGATACAATAGAGGCTAC
CCCATGGCCTACGTTCTCTAGAGTGCCATACATATGAGAGATCAGGATTG
GACACACTATAATTATCTACGGAAGTGCATCAAACCAGTTGCAGTCGCAT
TTCCAGTACCCTACTCCACTACCTGTGGATACGGGAAAGTTTATTAATGA
ATTGTGGAAGCTTATCAGAGAATGTAGGAGGCCGCATGGCCCTAGTAGGA
CACCACGTTTTAGCATTAGTATTGAGTTACATCCGCAGCTTATTTGCTCC
TGCCAAGAAAGACTGTAACATAGACTGTTTTGAACAAAGGGCTTCCTGGG
CTACGTCCACCGCAGGAAGCCGTTGTGTTGCTAGGCACTTTACAACCTAG
TATTGCGAGTTTCTCCTGTCGGATGCATCTGTCGGACAGAGCGACTGATT
GCAAGCCCGCACCTCTACAATCGAGTTCGTGCACTAGACTGCCCACTGGC
ATTTCCAGTCTGTTGCAGCGCCCCGTTTGGAAAGAAAATTTCTGGGCCCT
TCGCTCCGGCCTGACCTTTGCGAGCTGGGTAAACCCACTCTCTGTAGGTT
TCGCTACAAGGCGGCTAGGCCCTGGCACAACTCCCCCTCATCGTGCGTTG
GGAGGCAAATTGGCTAACGACGTTCGGACGTTGAGGAACCGTAGATCAGC
TCGAGCGTCCCACCAGCTGACTTGGCCAGCGGCCCTCGATTCCAGTCTAT
CAATTCGCTGGTCTGGCCTGAAATCGGTTCTGTCGCAGACCGGCTGATTT
AAGTCCTGGCGGAAGAAAAGGCCCTTCGCGATCGAGACAACCCTGGAGCC
TATTAATATTTTCGTATGACTATACATATCTCACGGAAATGGCCTTAGAT
GATTTGAAGGGATTTTCGGGTCGGGAGCCGTCGCTGCCGACGCATTTTTC
GTCGTTGGTGCAATGGATAGAATTAAACTGGCGCTTACTCCTAGGGAGCA
CTGATACTCGTCCCTTGGACGGCTGGGATTGCTCAGCACGTAGTATTTAA
CATACCTCCCATACTCTAGGCCAGCGCCCTTCGGGAATGTATATCATTGG
GCCCAAGTGAGAGAATACACCGGGTAAGTGTGATATACGTGGGCAATCAC
GCATCATATTAAAGTGTTAGGTCCTGGCGGCAGATGGGGAGGAATCATTT
TGCCAATCAAGCCACCCAGGGTGTAAACCAAAAGTCCGCGAATTCGCTCC
AGATATATTTCCCCCGCTACGCCTGGGATTAATGTCTTTAATATCCTCTA
AGAAGAGTAGTAAGCATAACCTAAATACGCGGCGTCTGATGACCGAGATG
ACCTGCGGGGCCTTTTAATGCCTTCTATGGAGTGCGTCCCTGCCGAGGCT
ACTAAGAGGCACTGAGTGGGCCAGGTGCGGCACAGAGGATCTTTATCTCC
CTCCCCTGGTTTTATCCGCTTAAGGGATACGCGTCCGAAGGTAAACCTCA
TCGTTCGGGGCACTCTTTCTTCAACACCCTTGTTTCCACAACCCACCACC
TTACTTGCCAGACGTGGGTTACTAACTGGGAACATAAAACCCCGCCGCAC
CCTTGCTCGTACGTGGCTCACCAAGGCTTTGAGTAGCTCGGTTAGTAGTG
CCTAAACGAGTCCGTAGGTCTTGACTCGACTTGTCACGGGGGACGATGGC
ACGTCCAATCGTTGCATAGCAAGGTCCACTTCGTCCTATGTTGGGCGGAA
CCCTGAGGGGGCTGTACTTTCGTCCCATTGTAACGAGCATAAAAGCAACA
CCAAGACTTGCCCCTAGGTGTAACGTGCATTCCGCATAGAGCGCGACGCG
TCAGAAGAGAAGTGGTAGAAGATCAGATTCATGAAGTGTCTACTCTATTA
TAACCCGGCCGCATCTGTGCGCATGGGGTTTAAGCTACGACTTAGGCACG
TGTGATCCTACGTTCCACACAAGACCAGCGTCGAGCGGTGACAGCTAGAG
CGGCCCCTTCGGTAGCTACCCGGAACAGACGTTGCATCGGCGTTATCACC
GGTTAGGCCGAGCCCTACGGGTAGATGATTTACATAGACATTGCTGGCTA
CTGTCTATTACTCACCAGTCCCCTACCTCGTGCGATGTCCTCGATATAAC
ACGTGAGAAAGTACCGGTTGTAGGGTTTGGTAAGCGCGCCTCCTTTGGGT
TTTGGATACAACTGATGCGGCCCCGACCACCTGGGGAACGTGAACAGCGT
ACAGCTTGTCACACCCCAAAGCTTGTGGTGTAAGGTCAAAGGGTTCTTTT
GACACAGTTGGCAATTATAAAAAGGTATAGTAATTCACCTGTCCGTGGGC
ACCGAGTTGTAAGATACTCTGGGTTCCTTAACTACTGTAGTGGAGGGGGT
AATCGAAATTTAGTCATAGTCCAGCGTTTGCTCAACGTGATGTCCTCTTT
TCCAAGGTATTTTAGTATCGCTAGATAGTTCCATACGCGATCCGTGGATC
TCTCGCAATTGCATCAAAACAGTTTGTCTCCGGCCTTTTCTATCTGTCCG
GCATCTATGCGAGTAGAGTATTTACAGCACATCCATTTCGTTCAAGGTCC
CGATACATGAGGATAATGTACGAATGCGTAACCTGCGCATCTTCCTCAAT
TTCCCCTAGGTCAGAATGCGAGCGGCCAGTCGCTAGTCCTCGTAGCACAT
GTGTCCAATCGGATGCTCCGACGCGTTAACGCCCCATCTCCACTACGGTA
CCCTTGACAGGAAGCAGGACCGGTGATCGTAACCTATAGCATCCAAACGC
TAAATCGGAGGAAAGTTTCGCCACAGGAAGAGGGGCGCTAGAGGCATTCC
TGGGTCGTCGGCCAATTTGTTACCCACACGTTGTAGGCCGATCACCGCAA
GTCGACTTGGCGCTGTCTCCGTGGGCGGGCTGACCATCAGCTAAGGTACG
GCAGCGGAGTAACTGAGAGCTATACAACTAGCTGGCTAACAGGCTGCCCT
TTTTTTTATCCGAAGGAGTTCATGGCCGATGCACTCCTCTAGTGCGTGGA
CTAAGAGCCAGGCAACAGAGACCCGATGTCGCACTGTCAGACAAAGCACA
GCGGCTCATACCGACCCTTCTCTTTGATGCTGAGCAATATCCTGCTCGCA
GTTAGATATACGCATTTCCCACAAGGGGGGGTCTCTAGAGCCTGCCCAAA
GGGGATAGGGCGAATGCTTTAGTTTTTCACTTTCTCCGTAGTCCTTCTGT
GGGATTTTAAGTACGCCGGTGAGCAGAACTTAGACCACGGCTCATATCGC
CTCCTGGTATGTTTCTGAAACATTTAACCTAGGTAGTTATCGAGCTAGCA
TTATCTATCCCTAAGGACGGCAGTAACTCGTGTTTTCCGAATTGCCCCCA
ACGGAAACCGTAATATAATACTGGTCATTGACGGCGTAGACACTGAAACA
CCAGTATCCGTGCTGTATCGCCAGCCCTTGGTATTACCTGCAGACTGCCA
CGTTATGCTGAGGTTCGCCTTTACATCTCCTTCCGCAGGTTCGGACTACA
AATCTATGACTAACGTCCACTTACAACCACGAACAGGATTGGCCACCCCC
GGCCATCTAAAGTCCCTGTAGTTTCATTGTTAATGACCTCATCGCTCATA
ACGGCCGAAGCTCGAGCTTACTCTCATTTTGAGTCGAAACGTGATCTAGT
CCTGCTAGAGAAACAACATGCGTCCATAACTCCCGTTGCAGACTGTCCTA
CCGTGCGTTGGAGAGACACAATCCACATACCGGGGTACATGGAACTTTTA
CTTTATTTGAACACATCAAACCACGAGATCAGTATGCCGTGCCTCAAACG
GGACGCCAGAAACGCGAGGAAACCACGAGCTACACGGTGCAGTAGCTCTG
TATCCTTTTCACATACTCACCTCCTAAATAAACTCTAATTTTTCCGTAAC
AACAAGACTTACCAAGATTCCCTCACGAGCTAGGTCCGTGTTCGACACGG
ACACAAAGCTATCGTATACAGGCAACCCACTTGATACGAGCAACCTAGAT
CAGCCAGCAGGCTAAGCACGCACACTATATGGAATAACTTGGCAATACGT
AGAGGATGTCTATTGACTTTGGAGTTCTAGGCACATACGTCAGGTTGGAA
TTTACGGCGGGTCATGTATAAAGAGAAAAGTTCCCGATAACAACAGCTTG
CTGATCAGCTCAATGGTAGCGTGGATTGTGGGACATCTCTCTATCCGTCG
GTCCGCTCCGTATCAGGCGACTGCACGGACTACTTCGCCGGTCAACCCTC
GTGCAATGATTAACATATAAGGGATCGTAGATCGCTTGCGTCGAGCCGTG
ACTCTGGGTACAGCTCAGCCAGGCTCTTCCACCAGGGTCCTCTTGAGTAT
AGGTCAGTGACCCAGGCCTTCTTATTCGTTCTAGGACTGCGGTCATTTTC
GTTCAGAGCTGTTTCTATAACCTGTCTCACGTATCGCGTGCCTCTTGCTG
CTACCCCACTTGCCATATGAAAGTCTCACGTTACCCGACCTGAGTCGACA
AAACGCCACGCCGCCGGGTCCGCTCGAACCAAACTCCATCCTCGGCCCCT
GCAGGCAGCGATTTGTTTGTAACGTCTCTCCGACATGTTTGATCTTCATG
GATCTAATCGAACCTGGCGCCTAAGCAACTGTTCAGCGATATTTACTGTG
GGAAAGACAATTTCATGCAGGGAAGGTACATGCAGTAACGGGCGATCCTG
GTTAGCATGATCATTAGCGCAATTGGAGTGGTGCGCGTAAGATATGGATA
GGCTTATCAATGGAGGCCGCTGGGGTAATCATTCGCCCGGCAAAAGGTTT
CGGGCCGCGACACCTCAGGTCAGAAACAATTCGGAGAATGCCATGTAATA
AAAGAGCTATTAGGACATACCAATGGTGCTTACTAGCGCTGGTTATCGGG
CCGTGTTAATCCCCTTACCATTAGAATCTGACCTCCCTGTGACCGCCTTA
CGTTGTTTGGTGGACCTTGGCCGACGGGTAATAACCAAGCGATTATAAAA
ATGTGTTATAGGGACGTCTCCATTACAATACAAAAAACTTTGCGAAGCAT
CCCTATGTTAGCAGGGTTCTTTCTTATCCACAGTACTCGTCACATATCGA
TAAACGGCCGGAGCTTGGACAGATTACACTTTGCTAACATTCCGCGCTGT
TAGAGCCCAAGATGGTGGTCGATGCAGAGATGTTGCTACGCACAGGTTGC
AACGCAGCCCGGGGACTGGTTTCTAGGACTGCCGTTATCTAAAGTAGTCG
TACTTGCCTGGACAGGTCGGGTATCGGCCCCGTATCGCATGATGAGATTG
AGAATTACAGCCTAGGGCGGCCGTTGCGCGTGTGTAGAGGTAGAACGAAG
GAAAAACGTGAGGACTCTATGCACTGTTCGTGTAATCCATAAGAGTCGCT
CGAAGCAACTGCAGTTTTCAGATACAGTCTTAATGAGGGGCGGTATCGTG
GGACGATGAACCACACTCGGACCCCAGCTGACAAGATACGTCCGCACATA
GGTTGGTTATATATATGAAGGGCCGCCTAGCACTAGGCCGGCTATAACAA
GCCAACTGATGATTTGTTTATTTTGGACCAACGAGGTGCGTTATACATCG
TGATGTTTACCACGTTTTGAACATGGCTTTTTAGCAGGTTGTCCGACTAG
ACATTAACGGAGGGCCCCGGCGCACAGGTCGTTTCCGGAGGAGCCGCATC
TGCACAACTTCCCTACGACAATCTGTACGAGAAGATTAAGTATACCCCGC
GAAGGCGCCGGCCGAGTACATCGCTCACTATGACTACGAAGATCGCCTCT
TACATTCGCTTCTACTAGTTAAAGAAGAATGAGACTCACTGTAGTAGCCA
AACTATAAATCATTTCCTTATGTCATTGAAATGCGGACCAGGATTCAGAG
CATAGAGGAGCAGCTACGCGACCCTCATGAGGAACCCGGACCTGCCGTTA
GGGAGTGAATCGCCTGTGCGCTGCGTCACCACGTCACAGAGGGTCTGTAC
TTGATACCTCCCAGCTAATAAAATCGCCGCGATCAACGAGGGTCATTATA
TTGTACTCAGACAAAGATACTGTGACAGCTGGACATATTGCGATAGTAAA
CGACGGCCCATTGTATCTGACAGGCGAGGGCCATCGAACTACCAGTACAT
GGTTTATATAGTGAACTCACCCCGCACGTATTGATGGTCGATCAAACGGG
CAATTTTGCCATTGTCTATGCAACTGGGGTGGATACGCTAAATTTCTGTC
TTAGAGTGTCGTGCCAGAAAATGAGCAGCTCAAGATCAGCTCATCTAGTC
CAGTCGAGGGTCTATCCAGCTCTTGTTCTGGCCGTACTTCGGGGAATAGC
ACCGCTTGACGTGATCTATGAAAAGTTGTATTACAAATCAATAGATTGAG
CTCGCCGTCAAAATTGCAGAGATAAACTCTCCGCATTAGCTCGTAGCTAT
GGCTCGCGACATATATCTTTATCGACCCGAACTTCAGTACTTACCCCCCT
CGCAAGAACCCAATAGCACCCCTCGAGCGAGTACCTATCGAAACTACTCT
TTCTTGGAGCCGACTCGACTACGCTGCTGGAAACCAAGCATGTCCCCAAA
AACGTGCCGTGACTAACCCGTTCGCGTGGATCATCAAAGAGTAGTTTAAC
GTCGCAGGTGTCTCCTCCGGGATTCAGAACAGCGCTGAGATCCCTTACCA
GTACCCATTGTGCCATACAGCGCAATTACAGCAGCAGCTGGTTGTCCCTG
CAACCTATGGAAACCTTTGACCAAAGGTTCTCCACGGGGGCAGGCTGGGG
TTGCTTTCCCAAGCCTTTTATTCGACATGTAGTCTCGGAACCAGCAGGCG
TGTCAACGGTACCGCCTCATAGCAGAGGGCGATCTCGCTATCGTCGGTGT
ACGTAGGACAAATTTGTTCGGCTTCTGTACACAAAGTACATACTCCGGCG
ACCGCTCAGCTCTAATGTCTGTAACCCGGAAAGCGGCACACAGCCCCCAC
ATCAACGCAGGCCCCCAACGCGGTTTAGTGGGACAATATTGACTGGCTTG
GACCTGAAGATAGTGTTCACCATGAGAGGGCAACAGCCGCAACAAGCCCC
TAACTGTCCACGGTTGTCCTCTGTCATAATTCAGCCTGCTGGACAGGTCC
CAGTCATCAGATTACTAAGTAGAGTAAGCAAGGTGAGCAACTTTACTTTG
AGTATCGCCGGTGTATGATGCAATTTGGAACCGGATAGAGGAATTGACTC
CCCTGTGGGATCTAGGGCCTTATTGAGTGGGTACGGGAACATGACTGGCC
AATAGGCGCTCTTTGTACTCTGATACTATTTGACCTCGCTATATATCTGT
GTATTCTCACATAAAACCTGTACTGTCACGTTCTTACGGAAAAAGCACTG
GTTGCCCTAGGCCTGTAATAGCTCTAGATGCCTAGAGGTCCTAGAGACAT
GACGTAGACATTCGTCAATGTTATGGGATAGGCCTTATCGCGTCATGGCA
ACACATCCATTTCGCCGGCCCTCAGCGTGGGTTTCTTATGGAGACCTTGT
AAATAGAACTGTGAATGGGCCATCGAAAGGTGCTAAGTTATCTAGACATA
ACGTCGAAAGCCACGGAATCCAGATTTTGGAAGTTAAGCAAGGCTTCAAT
GCACTTACATGGCGAGGATCCGCCTATCGCTCTCACGCCAGGGCTGTCGC
CGGCTGTAGCTGCCAAGGCACTTTTCCGCTTCACGTAAATTGAGTACAGG
GCTCTGATGCGAGGCGGTTTGGTGCATGTCGATACACAAACGCTGCTATT
GAGCTATATATGTCGCACTCAGTCGGATACTTTATAACGAGTCCTTTGTT
AAGCCACTATCTACTTGAAGGTCGGGATAACGCAACGAGCACGCGCGCAT
AGGCCTGCCCCTGTACTCACACCTGCCAGATTGACAACGATCCCAAGATA
CCCTACTACAATCGAGTGGTAATTGGGTTATTGACTACTTGACTTATGTA
CGGCATCATGGTTATGACTGGCAGTAAGACTATTGGACAAGCAAGGACCT
TCGTCGAAGGTAGTGTGCTCTTTTGATGTGAATACAAACAAGACAAGCGC
CCGGTTGTACTCGCGGAGGTAAAATATGCGTCGTTGAGCGGAAGTAAGCT
TACTTGATAGACTATCTGTGTACGCTGGAATCAGCGTGTATGTAAGTGAC
AGCCCCTTACCGAGTGCGTACGTATGTTCAAGGTCACCTTGGTTAGTCTG
CCTAGCCAACTGGATAGGGTTGATCGACGTTTGTACGTGAGAGAAGATAT
AGCAATCACACCTAGGTCTGCTGGTATAAGCCCTAGGATCTATCTATGAC
GCTTGGGGCTGTGTTGCTTATGGCGGCGAACATTTTTCTACACCAACGTA
CGAAGAATCTAGACGGCAAGTACGCCGGTCTGCTAATCGGACTCACGCTC
GACTAATTCCCATAGTGCTTACATAGGCTTCCTAGCCCCGAAAAACATTC
TAGCTTGCTCTTCCCAGCTCAGTTATTCGCAAGGTCTAGTCAGGCCACGG
ACCGGCGGGGGTGCTGTTTATTACCATTTCTGTCGGCTTAGCGGTTTGAG
ATCTGGTAATAAAACTCTTGATCTAGTCCCCCTTATATCGCCCGTGGTCT
TATATCTCAGCTCGACGCTGATTGCTATCGACCTAGGGTAACTTCGTTAA
TTAAGATCATTGCGCGTTCTTGAAGCGTGGGTTGGTTTGAGGACGGTTCG
CGGGCGCAACTACACATCCCGCCCTATTTTAGTCAAGCTCTGGCAACCTA
CTTCCGGAACCAATCGTATGTCCGGATATATTCTTACATATCGACTACCA
TTACGTCCCTGCTACAAACAGGGTTTGGTCTTGGCAAAACCGGCACGAAC
TAGACATGCTTTTGTTACCGTTACCACTGCTGCGGATCCTCATCCCGCCT
CCATGACACTGCTGTTGTAGTTCTACCCGCGGGGCGAGGCCCATGTTTGT
AGTGCGGCACCCATATGCAAAAGGAAGGAAAACTAATCCCCGTTGTTTGT
GAGCTGAGAATTTCGCATCGTTTTCGAACGCCTCGGCCGGCTATAGGGAA
ATCGAGCAGTGAATCATCAGCGAGAGCAACCCGCAAGAGCTACTGTAGCC
CGAGCCTTATGTTTTCAACCGTCTTGTGGCGTTGTCGTCCATCTATGAAA
CCTGATCCAAAGCATAAGACAGTCGTTCGGAAGTGATGCTCCGAAGGTTC
TACACTTATCATACAATGTTCATCGGCTGCGCTTATCTCCGCGGAGGCGG
CCCCGGTTATAAACCACTGCTGAATCACGTTGCGAGCGCATTGATCGTTC
ATCGCACTTCCACCTAGTTTCCCTAAATATGTTGCACCCCAGTGCTGGTT
TGTCCCACGCGCGACGTAATAATCAGGACATTTAGGTATGCAGCCCCTAT
ACGAGTATTCGTTCAAACTGGCTACATTCCGGAATTTATAATTCATGCAG
GGATTTTCTAAACCCTGGCGGGTATGCCAGGTAGTGACGACCTCACGCCG
AGGGGCCGTCACTCCGAGTCTAACACTACGTAACGGACACGTTTATACTG
CGATCAGGTCAGGTAATCGCTAACGTATAATCGAACTCACACAACGAACG
TTCTCAAAGGGGTCACTGCCCCTGCTTCTGCCACCTCCAGGTCGAGCAGG
TGTCCAGGTATTCAACGCGCAAACCGATAATTAAACAGCCTGATGGCTCA
TGCTCACTTCTAGGATTGCCTGTTGTCTAGCAGTCTTGACTACCGTCTAT
ATCCACCAAGGTCTGAAGGGGTAACACTCCACTCCCATAGAAACTCGGTC
GTTTCTCCTCGGGAGCATATCTTCCAGCTAACTATTGTTCACTCGAATGC
GGGGTGCATCGCACGCACGTCTAGTCTTTACCCTTAGCATTGGTGGACAC
CCTCAACGATTTAGAAGCAGAATCCTCGTAAGCATAGCAATGTGTGCTGT
AGTAAAACGGAAGGGCACCATCGCCTGATTCTGTGCCCAACTTGATGCAC
GGCGCGGTGTACCATGTTTCCTAATACACCGTATCTGCCCTCCTACGGAC
TTGACCTGAACCACCGGGCCGAGTGCTACTCCGTACTGGGTAAATGTACA
GAGAGGGCGAACAGGCTACGAACATTAATGTCACAGAGTTTCTTCCTGAC
CCCCCGCACTCGATAACTCAGATTGTGGCCATCTCTTCACGGATATTGTG
TCCCTTTATTCGCCCCAAGGTGGGGATCGCCCCTGCCCATCAAATAGCAT
ACAAACTGCCGCGTCCGCCTATAGGTGACATAGAATTTGAGCTCTACCCC
GCCGTTCATTACCACCCATAAAATCTTTATAGTCCGTATGGGTTACCCAC
CATCGGATGAACTAGAGACAGTGGCGGAACGGAAGCTTTGGTGTATGGAG
CAGCTACGCTATCCGGCTAAGTTTATCCAGGCGCGGTACCCCTAAAGATC
CAACTTGAGCTAGTGTGTCCACATTTTGAATCTAAAGCGCGCCTTAGAAT
TGGGGGCGGAGGATTCATTTGCGCGCCGCATGGGATTCGCACACACGAGT
AACTACCAACAGGGAGGCGTTTCTACACAAGCTGTCATTCGGGCACGGAA
CAAGTGATCACGTAGGCACCTGTATAGCAGACCCGGCGATAAAGGTGCTC
TAATGAGGAAGTGAATTCTGTCTACTATTTTACGCCTGTGATACTGGGCC
GGCTGACCAGTGAGTGGGCGTCAGGTGCCTATCGTGGCATCTGTAAGAAA
GGAAACTCCCTTCGGCAGCGAATCGGTGCCTAGGCAGGTGGGCCAAACAA
TAGAAAATGCTCAGCGTTGTTCTACACTGACGGGACATAACCGTGAAAAA
GTGAAGCGAGCACCATGCTTCTAGAAGTAAGCAGTGCACCCGGTGTTGAG
GGGACGATGAAACTCTAACAGGATGACTGGCATAATAGACACCGCTCTAA
TGCTGACAGCCTAGAGCTTAATCCTAGTAAACGGTATTACCCTCCACCGG
GATTTTACTGCTCGTTGCTAAGGGAGTAGAGCCTGGGAATGTCCGAGCAG
CTACAGCGATATTCCCGGTGTCCGTGATCGCAGTCCAGGGACCAACCCGA
GGTTATCGTCATGGAGTCCGGCGATAATGCGAGCGTACGTACGGATGCCG
TGTTTGTCAATTACGGTAGTGAGTTACCTGCCATGACGAGGTACGCACAC
TGGTGACTTATAACGTCTCCAACCTATTTCTCTTACCACTCACATGTTCG
ACTTGCGGGGCAACGAGCAATTCGGTGCATATGTTTTTCAGCCGGCTCGC
AACCGTCAGACCTTCGACTGTGACCGTCCGAGCTGGTAGGCCTGGAATTT
TCCTTTGAGAGGGCTGGAGGGAAGCAATCGCTCACTGATGCAAAGTCACC
AACGCTACCCTCGAGTTCTAAAGCTTGGGGAATAGGCTTTAAATCTCACC
GAAACGAGAGGGACAATCCGATCTATGCTCCAGGAACCATCCTGCCTTAG
ACGTGTTTCACTAGCGGAGTCGGTTGGGCTTGGTGATTTGATAACGCACC
ATAATTATCCCTTGCTCGACCAATCCTCGGAACTCGTGTCTATGACTCAT
TAGCTAGCCCCGCTGCCCCTCGCCTATATTAAATGACGTGATCTATGTAT
GGGCAGATGACCGTAAGACCTGGAGTGCTATCAAGGAGCAGTTCGTTATA
AGGGGTGGCAACGCTTACGGGGGGGCAACGCACAATGGACTAGGCTATGG
ACTAATACTGTAGAAGCCCAGTTACGAGCCTTTCGGTTTATACTGTGTCT
GACTGAGAGCAAACCCCACCCTGCGTTTAGGGGCCCTCTGCCTCACACAG
GTACGGTTCTTGGACGCCAGACACCGCCGTGGGCATGGTCAACCTGTCAT
CTACGTCTCAAAACTAATAGAAACACCGGGAAGTAACTCGAATCTCCGTT
TGGATGATTGCGAACGCAAGTTGAATGTATCTGGTCCAATTGGTAGGACC
GGCGTGGTTCTCACATTTACCCAGACCCGGATTGTCGAACTCGTACAACG
CTCAGCGAATTTTTATCTCTATCTCACTGGGGCGCATTATTACGATCAGC
GGTGGCGCACACAACTTGGATCACATGCGGGATATTATCAGGCCGTTTGT
ATCCACAAAATGCCGTAACGTTGCCTAAGGTAAGTTTCCCTTCTCACAGC
TTACTATGACTTGAGGGCGAACAGTGAGTGAGACTACGACCTTGCCGCTA
AAGCTAATATGCTGGCACGCCAGACATTCGGACATCGGAATAAGAACCGC
TTCAGACACTCCTGGTAAGTGATGGGGTGCACAAGGATCGGCATCCTAAA
TTATTATTTTGTCTGAAAACCCCCAACCCCTTTATAGAGCGCCGTGTTTC
ATCGCAGGCTTAGGGGGATTATTATCTTTGGCGCACTATTGACCAAACCG
GTGTGTGTGCGGTTATACTAGACGTGAGGTCGAAAGCTTCAGATCAACCC
TGAGGGATGTCATTAAGATATGCACCATCGCCCCGCTGACAAGTCCGCCG
ATGGGTCATTCGAGGACCTTAAAGGATCTAGGTTGGTGAATGGCTTGGCC
CACTCTGCTAACCCCTCATATGTCCTACGTAGCATAAAAGGCATATGCAC
CTTTCGGCTAGATATGAAGAAATGATCAAAAGTAGACTAATGATTCATTT
TCCATCTGGTACAAGTGCCTCTGCTCAGGTTTAATACGAATCGGTCAACC
ATTCCCGCCTTGGCTCACTGACGGGGCACTGGTCCTCCCTTAAAAAATTT
AGTGTTGCATGACCAGGTGTCTTAAATTGACAACAGCAAATTATAGTGAA
ACTTCCCCTGGTCTTTATGTTCCCGCCGAAAAGCCTGCAACGCTCTACGA
GTTTGTAAACAAGATGTAGCGAGATGTTTTCATAGACTAGTACGCCGCTT
CACCGGGCCCACCAACCGGACGCAACGGGTAGAATATCGTAACTATTATC
GTGCCCGCGGCCTGCCTAGCGTAATCCCTAAAATTGCCTTTCCGCTGGTG
CTAAAGTATCACTCTTTATACCTATGTCGATATCATCATCCCGGTGGCCA
ACAGAGTTGCGACAATTGGGTGAAAGTCTGCCACTCACTTAAGGGATGGC
GGGCCAAAGTCGACCTACGGCCCTCGTAATCCGACACTGCATTAGAGACG
GTTTGAGTTAGATTACGCGATCCGACTGACACACGCCTCACCCTCAGCAA
TCCTTAGTTGGGGCCTCTAGGTCACGGTGTCTCAGATAATGCCGCGTCAC
AGAATGACTGCAACCACGGCCGTATAGTCAGGGGCTGGTGCGACAGAGAC
GAGACGCAGGAGCGGCTGAATCGGACTTAGCGGCAGGTGCTGTGTCTATT
GCGGACCTTGAAATAGGCGAGTCTAAGATTTCACGAGGGAGGCGCGAACG
GTCTGAACCGGCTACATGATGCTCATCCTGAATATATCGACGGTCGTCCG
TTAGGGGTGACAATCATCGGGTTTATTGCGAGAGCCTATAAGCGTTCAGT
GTCACGCAAACGGAATTGCCTCGTAGATTCGAGGCCGCACTATGACGCTC
AAGGACTGGGTACCATCCAGGCTTGTACTCAGGGAAACTGGGCAATCTCC
AGTTTGGGAGAGGTTACTCCCTGTTCTCCTGAATTGTGCTCTACTCACAT
GGTTGTTGATGCACCAATACTGTGATTTCGTCCTCTCAAGAGTAATAGAA
TGACCAAACGAAAATACTCTACTATGACCAGATACATGTTTGAACTTTCG
GTTCTTATGAGTTTCCGAGTAGTATTTCTCGGAATGCCTGATGTATTAGC
CGCAGTCCGTTCGTCAGTCATGTTCGACTTGCGGGGCAACGAGCAATTCG
GTGCATATGTTTTTCAGCCGGCTCGCAACCGTCAGACCTTCGACTGTGAC
CGTCCGAGCTGGTAGGCCTGGAATTTTCCTTTGAGAGGGCTGGAGGGAAG
CAATCGCTCACTGATGCAAAGTCACCAACGCTACCCTCGAGTTCTAAAGC
TTGGGGAATAGGCTTTAAATCTCACCGAAACGAGAGGGACAATCCGATCT
ATGCTCCAGGAACCATCCTGCCTTAGACGTGTTTCACTAGCGGAGTCGGT
TGGGCTTGGTGATTTGATAACGCACCATAATTATCCCTTGCTCGACCAAT
CCTCGGAACTCGTGTCTATGACTCATTAGCTAGCCCCGCTGCCCCTCGCC
TATATTAAATGACGTGATCTATGTATGGGCAGATGACCGTAAGACCTGGA
GTGCTATCAAGGAGCAGTTCGTTATAAGGGGTGGCAACGCTTACGGGGGG
GCAACGCACAATGGACTAGGCTATGGACTAATACTGTAGAAGCCCAGTTA
CGAGCCTTTCGTATATCCTGGGCTGAGACATGAAAACATCATCTGAACGG
GCGTGCTGCCGCTGGTGAGGAAATTCTTGGCCAACTGTAACCCGGGTCAA
CCGTTCGGCTTGGGTATGGGATGAAATCGAAGGTATCAGCCTACGGGTCC
GGAGCCCTATCCCGCGATTTCCCTAATCTGCTATTCGTCCAGCCCTGGCC
AGAACAGCCCCTCCGCGTGCTCGTCGTTCAGCATCGCATACACCTTGATG
ACGGTCCATCTGGCTGGCGGCGGAAGTCGATTCCTTCGGTTTCGAGGTGA
CCCTAAGGCGGTGGCAGCGGGGTTAGCATGCGTCTTCCGATATTCCCGTC
ATTCCTGTCTTGGACAAGCTGGATAGTCATTCCTGCCCGCGTATAAAATG
ACGTTATGTACTTCGCGGTTACACGGTTAGTTATCGAAGCATGTTCGTGG
GCCCAGGACGAGCACAATACAGTGGAGTTTACTAAATCTTCATTGAAAAA
ATATTTATCGCAAAACGCCCACATGTCTATTGGTCGGTAACCTACTATCT
GTTGATGCAGGGACGGATCTTGGAATCCAAATCAAATGTTAATGAATAAT
TGTAAAGCAACGCGATGTCGATGTGTCCCAGACCAGCACACACATACGAT
GCCGTTGTACTCCCCAGGCTCAATAGTACCACGGATAAAGATAGGCCCAA
TAGCCGTAGTTAGGGGAAATTAACTACCTCCTCGCGGAGCGCAGGGGCGT
ACATGGGTGAAACAAGGTCGCTGAACGGACCCATATGTTTGCTGCGAGTC
TCTGCCGCCTCAACGCAAAATTTTACGCTCTTCGCGGGAGGTAAGGACGA
TGCGATTTAAAGAATTACCGGCGCCAGATTTTATATCTTTGTCCTAAGCT
TGATCGTTCGACGGCGCGAAAGCCTCGATTGTTATCTCACGACTTATTTC
TATAGCGCACCATCCCACTGAATGGATCGATTCGACCAACTGCGTCACGC
GTAGTCTGTGTTGATCGTAATTGCCTAAGGGCTCACAGTTGTGATTAAGT
CAGGTCGCGCCTGGGAGATTTCATGTCACAGGATTGCGCAATTTTCTAGC
CGGTAACATGGGATCACACGTACTGCTTTTTAACGCCTTGCAATGCACTA
AGGGGATACTGCGAAACATCGCGGCGATCGGACACATAGCACAAGCCCAC
CTTCGCGCGGATTGATATTTGATTTATGCAAACCCTAGAACGAGTCGCGT
CCGCTTATTTGGTTAAAAAGAGCCCGTACCAATTTGACCCTACGGGAGAA
GCAGGCCCATTTCAGGATTTCCCGGGGCGCCAATGTTTTCATATCATGTC
CATCCATCGTTGTCGCAACTCTCTGGCGGGTCACCATGAACACGGAACTA
AGTGCTCTTCTAAAAGGGTACGAGCAACGATGACAAATTGTGCAATCTAC
TCCCATATATGGGCGAGGTACGACTCCGACGACTAGTGGAACAATGGAAC
TAAAGCTCAAGTAGACGGGAAGGACGGCTCGAGCCACATGGGGATGATGT
TGTGCCCGTACACCCATAGAGCTGAAGCTTACGTCAGCTGATTGATAAAG
TGCCCATTCAGCTTATTCGAGGCACGCGAGACCTGCCTATTTCGCTCAGT
TGAGAAATATGTTGTATACCCAAAGTAGGTTCGCCCTGCTCATGTAGGTA
TGTGGGAATAGTTATCGTAATCCCATGATCCAAGAATAGAGTTTGTTACC
GTCGTGTCGCTTTATTCTTTACGGATCGGCTCGTGAGGGTGAATTAACCG
ACATTGGTCAAGCTAGTGGCTTACTCCAACATTAAGACGAGACTGCTCGG
TATAGGCCGTGCTTGACGTGCGTCGAATAACCATCGGTCAGCGACAGCTT
TCGCGACCAGAGCCATAAACTGGTCGACTCCACACGGGTTTAAGAACAAC
GCACCGACCGCATGTCCCTCCCTAGTTGAATTGACACGTTTTCGAAGCCG
AACTGTATAGACGTGAGGAGAATCTCTGCGGTCTGAGCGATAGTACGGTA
TGGCTGATTATGGCAGAGGTCGTATAAGACATTTCGCCCGGCAGCGAAAA
TATAGACTCAACCGACGCGACAACCCAACCCAAGAACCGACCATGACATT
TCAGGGGAGTATGAGTGCGGCAGCACAACGGGGTACCGATCCACGGTCCT
ACTAAATACGTGATATTCCGTTCGAAGCTGAAACATGTGGTGGCCCCTTG
ATCTGCCACGTTGGGATTCCGCTCGTGATTCTTCTGCTCGGCTTTATTGT
TACTCTCACCGGGTGCCGCTGAACACCAAATGCCCTTGGAGCGTCTCGAT
TACACCTCCAAGCTTGATAAAGCATTACGAACACGAATCGGCGCAGATAT
CGGAGACGGCAGAGGTATCGCTCGAAGAGACGAGCGCCTACGGAGGAGAC
GCAGAACTAGGCCGGCAAATCCTATCGCTATGAACCCTTGATTTTTGTCT
TCCTGCCTATCGGTGTATATCGACTTATCTTGTTCACTACCGATAGCTAG
AGTGGAAGGATAGAGCAAATGTCCAGGAGGCCATGGACCGCGCATAAGTA
AATAAGCAAAATGTTTCCCTAGAAGCGGGCAGGATATGCCGGGCATTAAT
TTGTGTATTATACCTAACCACGTTACTGTATCGGTTTGGTATGCGTCCTT
CAGAGAGTGAGTGCCTGAGCCATCGACCCTGACTGTCTAAAATCCTGGAT
TAATCGTTACGCACGGTCCCTGTCTGCCACGACAATACTGGATGCTAGTA
GTAGATGCGAATTGGATCCGCAGTGAAGACCGTATGCTCGCTCCCATAAG
CCTGTTCCACTTACACATCATCCAAACTGACTTGATACATACTCTATAGT
GTAATCGAACACTATCCGACATGTATGCCAGTATTGTCTCTATTGCGCTA
GTAGGGTTGCACCCAGCGACCTCCGTAATTTAACAGCGTCGAATGTAAAT
TTTTCGCATTCGGGCCACTCTAATTCGCCTATCAGAAAGCGACTGCAGGT
TGTCTTCTCGCTCTCCCAAACCCGTGATAACAGACCCACGCGAGGCCACG
ACCTTTCCCTCGTTCGTGTTGACAACTTTAAGTGGGTGTGCGGCATGACC
TCCTTACTAGCATCCTCGATGACGCCGTCCCCTTTAAGGCACACTTGTAA
GAACTTCGCTGCATCCTCTCTCCTTCCGCTCTCCAAACTTGGCGCTCCCC
GAGTTAAACGCAAGTAATTAGAGATGAGACGTTGTGTGAGAATCAGAACA
TCAATGGTAAGCATCCTCTACTACTGACTAGTCGCAAGGCGTGCCTCCGC
GGGAGCGGTGAAGCGGTCCGTAACCGGTTCGGGAGCCACCGCCCGCGGGG
GCGGTTCGAGATAAATGGCCTCTGACGCAATTGGTTCTCTCTCATTGGGA
ACATACCATGAAATCGATCGCCGACGTATTACCCTAACTCACGCTTTAAG
AACAGTTCACCCTGTCGGTACCCTTCAGGTTCATACTTGGTCCTCGATTT
AGTCCGCTACTTAACCAGCCCATTCTAGAAGGGGGTACATTTACCACACG
AGCTCTCAAAATCGTTCAATAAGCCGGCCTTTAGGAAAAGAGTGCGGGCG
GGTTAGTGCGAGACCACGACGTCTCTGAAGGAGTGCTCCTCACACTTGTT
AGACCACCGATTATAGCCTCGGCTCCTACAATACCAACCCTCTCGCCGCG
CCTAAACCTCTTGTTGTTTACAACCTGAGGTCCCACGCCACGTGGGTTTG
CCCCGTTCCGGCCTCTTCCCGACAGCGCTAGCAAAACGTTGGCTGTCACA
AGTTTAGGGTTCCAGTCTAACGCTTGTACAAACCTACCTTGTAAGGCACA
AACGGTACAGTAGTTCGATCTGAATTGTGTCTTGCGCTAGCCTTTAGGGT
CCGTTCCGAACAATAATTTGCTTTCTCAACGTTGGGTCGGCCAGCTTCTA
ATAGGTCTCGGCCACGTTCTTGTGCGTGGGCGGCTCGTCACTTCGGCCCG
GGTTGAACAGAATTGAAGGAAGGCGCTCGGCTTCACTCAATGCAGTAGGT
TGATGCCAGTTAAACCCAAACTTTGTTTACCGGAACGCGGTGATGCCGTG
AGGTAGGACGCTGCACCACCTGGGGTCTCGTAGATTTACCGAAGTAGTCT
CGCCCTGTATGGGCGTTTAGTGCGAGGCGTTGGACTAACCCTTCATGTTC
ATCGTCGGTCCTTCTTAGACTCTGGCATGGGTCTAAAAACAGAGGGAGTG
ATAGAGACACCTCCTGGAGCATAATCGATCGAGAGCGCCGAATAGATACT
GGAATGATTCTCCAAGTCGGCTTAGTCCCGGACAGCGGAAAAACTTATGC
ATTGTATTCAACCATCTTACCAAGGGTTCATGGAGTTGTGAACATGTTAA
CTCCTCGGCAATTAGGCTTTTGGTGCTCTTCCACACCACCGAGACTGATA
CGTCGAACTCGTTACATGCGCACTCCGGTAGTACCTGCCGCCGACACTCT
AACCGTTGGCGACGATGTACTGTTAGTATAAGTAAAAATCTCGCTGGGTA
ACGTCTGACCCAACAGCGTCCTACGGGGAGGGATCCTTTGAAGGGTCTGA
GGCAATCTGATGTAAACCGCTTAATGCATTGGTCCGATGACCCTTGATAA
GGCCGCGATCAAACGTCGAATGTAAGTGCTTAGATGTCTTAGTTCCAACG
GAAGGGTCCCCACTTCCCCGCCATGGGACTTGGTCATAGTGCGAACTTTC
GTCCGCTACAGGCTGCTACATAGAGACTCGCATTAGAGCATCTGTCGCGT
CTCACGTTAAAGGTCCTCACGCAGAACAGGGTCAAGACCCTAGAGCTTAA
GTACACGTGAGATGGCCTGGTACTCCCTTGTCGGTGACTTGAACCACCCG
GCCGCCATAAATCGTTCAGTACGGCAACATCGATAGTCCAGGCGGCTGAG
AAACAAGTTCATTTATAGAGTACATTGGGATTCGGGGTTACGTCCTTCAT
TCTGCGGTGGCTTGTTATGACGTCCCTAGATATCATCTCTTGTCTCTGCG
CCTGACCACAGTGAAGGTTTCTCTCTCTTATAAAGCCGAAAAGGTCGGAC
AATGGGGTAGCTAGTTTACGAAACGATTATAGAGGGATCACACTAGACTG
ACGAACTTAGGTACGACACAAATTACCCTGCGAACGTTGCACGACGTAGA
GGAGGAATTGTCAATTGACAAGTTCATCGTTAGAAGACAACTCTTTGTTG
ATTGTACCAATTCGCACGCCCAACGCACGCTAAGATACCGGAAGCAGTGC
CCGATCACACGGAGTGCACGGTGCGGCTTACAATGCAACGTATGCCCAGG
TCCTATTCATACGTTATAAACCGTGGTCCCCTCCGCGATCCCGCCGACTG
CGTGTCGGTTGGCATGGAGACTGTTGGGCATTCAAGTCCGGTCAGCAGCA
CGGTCTCGGGCTTATTATGCCCGAGCCGGCCGGAGACGTCTTGTTGATGG
TTTCGTGTTCACCAGCAATAAGGTGCGGACTAGATTATCACTTGCGTTGA
GCATGTCAATGTTCGTAATGCGTAGGTCATCCATGTTTCAAACTCCCGCA
GGATTGTCTACATGAATTCAGCAACTGGAGTGGGGCACTCGGTCCTGGGC
GATAGGAGCTGCGAGCACAGGGGCTATACCTTCTGAACATATGGAAATGA
CGTAATGTTCGATTACCTCTGTGATACAGACTGGGGGAGTAGATACGAGG
GCAGGTCTAGCCATATTTGCGTATTGCTTATACATCAATAGGAGTGCCTC
CCCTAAGGCGAGAGCCGATTATGTAGATTGCATCAAGCCCCCAAACACTG
AGCTGGAAATATTAGAATGACCCTTCTTGCCTGGTCCATCCTTTGGACGG
TGGCGCCACAGGCATCATCCTTCAATTCTCTCTGACGTGCCTATTCCGTA
ACTAAACGTGTTTAGTCCTGGTCCTTAGTATGCCGTCACGACCTTGTCAG
TGGAACATCGATGACGTGATCCGTACGTTGAGAGGGTACGGGTTCAAGAG
GCTCACATGCAGAAGAGGAACAAGTGTCGGGAAGCAAGACTACTCGACAT
CGTCTTCACCCTGTCGGGCGATTTCGCCAAGTTACAGACGTATCTAACTA
GTGATCAACGGGAATTCTATCCTACGTGAGAGTAACACCTAGTAGACTAC
TTGCATTTAGTACGAAGGATGTCGCGGATCACCTATCAAATGGATGGAGT
AATCGCAGTCAATGGACTAGGGGTGTGCCCGTGTTTCGCGGGGACTTATG
TCCTTTAAGGGGCCTCTTCCCAAACGAGTGAAGATGGATTTATTAGCCTC
GGGTTGCCATGGTGTGTCCCGCACAGTAAGAAGGCGAAGGCCTGTACTCT
ATTTAATACTACCCCCAGCTTACGCGCTATCGGCCTGGGGTCATTATAGC
CCGAATTAGAGAACCAACCGTGGTACAATCTAAACATACAGCTCCTTCTC
CCTCTCTTAGATCCACGCGCGACACTACCAAAGGTTTCATATTCTGCAAC
TGGATACACGACAATTATGCTGAGCAGCATGCTAGCTTGCAGTGGTAAAC
GCGACCTCCTAATTTGTAGCAAGAACTTCCGATGGTTCTTACGGCGCGCC
GATCGGAATCAACTAGGACGGTACACTCCAACACCGAGCTCATATCGGCT
CAGAGCCATCGACCCTGACTGTCTAAAATCCTGGATTAATCGTTACGCAC
GGTCCCTGTCTGCCACGACAATACTGGATGCTAGTAGTAGATGCGAATTG
GATCCGCAGTGAAGACCGTATGCTCGCTCCCATAAGCCTGTTCCACTTAC
ACATCATCCAAACTGACTTGATACATACTCTATAGTGTAATCGAACACTA
TCCGACATGTATGCCAGTATTGTCTCTATTGCGCTAGTAGGGTTGCACCC
AGCGACCTCCGTAATTTAACAGCGTCGAATGTAAATTTTTCGCATTCGGG
CCACTCTAATTCGCCTATCAGAAAGCGACTGCAGGTTGTCTTCTCGCTCT
CCCAAACCCGTGATAACAGACCCACGCGAGGCCACGACCTTTCCCTCGTT
CGTGTTGACAACTTTAAGTGGGTGTGCGGCATGACCTCCTTACTAGCATC
CTCGATGACGCCGTCCCCTTTAAGGCACACTTGTAAGAACTTCGCTGCAT
CCTCTCTCCTTCCGCTCTCCAAACTTGGCGCTCCCCGAGTTAAAGCCAGA
GCTGTTCTAAGATGTTGACACCTCCTGGGAGTTCGTGTCCGATTCCAGCA
TCGTAAGCATGTAGATATCTAATTCTCGTGAAATATGGTTCATGCCGCGA
GCTACGTTTCTTGTGCCACCGAACTTTACGTTCCATTTTTGAGACGTGTA
TAGGGTAGTACGTAATCAGAAAGTCCCATGAGAGCACGCAGACTATTTAT
AAGATAAACTGTCCTACGCAACATAGTCTTTACCCATGCGGGTATTACTT
TGTCACTAGTGCTCGGTTTACGTAGACGTAGAGGGATTCGGCATTCTACT
CGGGGGGAATGGCATCTACTTCTTGCGCCGGATCTAACCATATGTTGCGA
AACACGCCCAGCGACGGTTTACGCTCTATCCCCCACGTAGCCTACGTCAT
CGCAATAAACCCCGCGATCTTGTGATTCCGCCCAAGCGGGCGCAGCTCTC
CCAATCATTCGTATCAGATATTCCCAGCTCGAGGATGTTTGTCTGATCAA
TGCCTACAGCAAATATTCACCTCCTTCACCCATCTTATACCATCATATAG
CCCGGCGCGACCTGGGATTAAGGTATCGCCTCTTATAGATCATTACACGT
GCGTTGCATACGTCTATACTTCAACGCATAGATTAGAGAGTATACAGTAC
AATTGTCCCTGAACTGAGCTACCTAAGCACAGAGGCTGTAGTGAAATGAA
TATTACGGCATGTTTGGTCCCATATCCCGGAGGACACGGGACAAACCCAG
ATAGTTAGGGACGACTGTCGATAGACGTAACATAAGGACGGTCACGGAGG
AGATAGCTGCGATGGATTAGCCCACGTCTATCAGATAATGTGGTCAGAGG
CAGGCAGTGCGATCTTACTAGCGCCCCATCTATAACTCGCAGCAAAACCG
ATCTACCTGGCACCCCCTCGATGAGCGCCAACACTCGGGCAATCGGAGCA
CCATGGGTACATTGCTTATGATAAAACACCTAATTATAGAGTAGATTAAG
CTCATATTATAGGCGCGGAATTAGGAGCTCTATCCGTAATCCTCGTCGGG
TGGTCCACTATCCTGCGCCTAGGTGGAGGGTCATCCGCGTACGGTCTTGA
TTTCGGGCAAGTCAACCCCTCCGCTATTGGAGAAGCTAAGTTATGCACTC
GGGCATGATATGAAAGAATGCTAATGCCGGCTCGGCGCCGACTGAAGAAC
GGTATTGGCACGTTATTGCTCTGGACCACGGATTATCTGTTATTTAAGGT
GCGTGCTTCTATATCGTGAGTCAATTCCAACACCCGCCGCGTACTGAAAA
CGGTGCTGACACACAGATGGTCCGATATGCGGAAGCGAGCACGGCTTCTG
GGAGATATTTGATGGCACCCCTCTTAGAAGTAGAGTCAGGCTCCCTGTGC
TTGGGAATTATGTCGCGTGTAGAAGTGTGCTTCAGAGCTAATGAAGATAC
ATATCAGGTGCAAGATACATCACCGGCATCCGGTTGAAGAGCTGTCCGGT
GCCGATTGCTCCGAAACCTGGGAAATCCGGAGCACCCGTTGTTAGTGTGG
TCCTTTTTCCCTCCCCAGACCGCACAGGCCTACTGTAAAGACTGAATGAA
ACCCATATTAATTAACAGAGGTTTCTTGTGAATCTAAACGTATCAACATT
TCATCCGAGGAAGAGCCAGTCACTGCTTGGGAACGATTACATGTTATCAT
GAAAACGATCACATCCAGCTGGGGACTCAGGCCCACCTTCCGACCGATGC
TGACTCCCTAGTTTAAGGTTTCCACAGACTAGCATGATGACACAGGCAAA
CGGCTGTACTCTTCGGGGACGTCCCTATTAACTCGCGCACCACCGTGCGT
GCATCCCAGTACCGACGAGGCGGATGTGTGTGACGCCGAGTGAGCAATGG
ATGAGCCGGGAAAGTGTCCGTTCCCAACATGGCCTTTGGAGGGCACTTAA
CAAAAAGCCGTACCACCGGGCATCCCAGAAGCATTTCGCTAGCTAGGACA
AACGTCCTCGCCATTAATGGGCACTGCGCTGGATTCATGCCGTCTGACCC
TATTCCGGCTCCGAAACAGTTAGGTGGCGGTTTTTCATAAATTTGTACTG
GCGCCTCTTGGAGGGACTAAGAGGAATACGCGCCCTGCGGTTGATTAAAG
AGGCGCCAGATTGAACTTGGCGAAACTCACCTTCACGCCAGCCTGGCTTC
TTCCTGTAAGTCGGACATATTTGGCACCCTAGTCTGAAACAACGAACGAC
TTTATCGAGCATGCCGACTGTTCGCCGCCGCACAGATGACTGGGATCTTT
TTTGCAGCGTTGATGAGCATTAAAGGCACTTATAAGCAGGCGCAATTATA
CCCGCGAGAACAGACACCACTGTGACCGGTATTTCAAAAGGGAGTACTCA
CTTAAGTATCGTTACCTCCTCGTCACTAACCGCTAGTACGCGAGCCATAC
GACCCTGCAGGCCGAACGGAATCACGTACTATTTGACTACGTTAACTCCA
GGGTGGTGCACTACATATACCCCTACTAGGGAGAATGCCGCGGATCTCCA
TGGTGAGTAACACGCTCCAGGGCTTACACCTACACGAGCTGCGTGCCCTC
GTGCATAAAGTTTGTTTAGACCGGCTATTGGCCTGCTACCGAGGGTCTGT
GAATGTGCCTGCCTGTCATACCCGGGTACTTATGGTTTCCAAGATCTATG
TCAGGGACGGATTACAAGAGTGGATATAAGTTAGACCCGTTTAGGAGGGA
AAGCCCACTGTGAGGGCGCTTGCCACTGACTGCTATTGTATTGTGTAATT
TGAGACGCGATCGCGATCAGAGAGTATATTGCGCGGATAGAAACCTCTCG
ATGTAATCTGACTTAATAGTATTCGTCTGCGAGCATGTGCAGCGAGTCGC
ATTGGTCTTATAATAGCCACTCCAGCTCCGCCATACCAAGTGTAGCTCGT
CTAAAGGCCAGAGACAGAACATCGGGGATACTATTGAGTCGAATCCGAGC
CTGCGCAACTTTTGCGCGTCGGTAAATGGCGGACAGTTGTCTCTTATCTC
GTTACGCACTATCTTACATGTTGATGCCCTGCAATCTCTAGCACCAACTT
TTAGAGCACACTAGAACTGTCACTAATGGGCCGCGCGAGTGGATCACCGA
AGCGGACATAACAAGCGTTATAGGTCATACTCGGTCGCCAAGTTGGGGAT
CTGAATAAGTCAAGAACGACCACGGTTAGAATCAGCTTTCGCACCTGTGT
CGCATAGGCAGATGGTCTCGGAGTGGAATGGGCGTTGCTTGGTTAAATTA
CAGATATACCCAGTCAGTACCACCTATTCTTATCCTTTAACCTGATGCCT
CCCCTCGAACCTCCCGAACCGCCAACGAATTGGTGGGGGCATGCTTGAGA
AACCCAGGTAAGTGCGTCCCTGTTGCCGTGGACTGTTGTCTGTCGAATCT
TAAGTGATATGAGAGTTCCAACCTCTTAGTACGTATAAGTGCTACTCCAG
CGATCATCACTACGTTTAATGGATACGCAGGGAGCCTCGTATGGAGCTGC
CACGGGGCTCTCACCTAAGCCATCAAGCTACTTTGGTATTGAACGTGTAA
CTGAAGTGTCCCGGGCTTGGTTGAAAAGTTCGAGCAGAAATTGTAGACTC
CACTAATTCTTCGCAGTGTCGTTTCGTCGCTGACCCTCCGATAAGAAGCA
CGCAGATTTCACGGCAAACGTTAGGTCCCTTCTAAAACTACCGTTCCATT
ACTCCCCCGTTCGCTCTAAAGGCTCGACACCATATAAACAACTTCACGTG
TTACCACAAGCGACCGACACTGCTAGATTTAGTGACGATACACCGTAATA
CGTGTACGGTATTTCCATTGGTCTTTCGCCGTCCACTACCATCGTCTGTC
CTAGAGCTTGTCAAACCTGGACCGGATGTAAATGGTTAGCTCCGAGTAGC
GTCGCCTGTGGCTTATTACTAATCTCGGTTAGCTCGGCCCTCTCTGTCGG
GTTGGGCCCCCTGCATTAGTGGTCCGTTTGGGCTTGAAGTCATCCGCTTA
CTACCCGTTTGCCTGTTGACAAACTTTGGCCTAGGCTCTATCACCGTATA
GGCGTGGGCATCGAGGATTTTCAAGACTGAGGGTCTGCGCGAGACTGCAT
TTTGGACGGTTTGGAGATCTGATTATGCTCCCGTGCTACGACGCCCTCGC
ACTGTAAGCGAAGAAGTCACAAATTTGAAAGTGGGGTTTAGTCCGGAATC
TCCCGCCGGCTGGATACCCAGAGCTATTCACTGTTGTACGCGATTCTTCT
CGCAAAGAGATCGACCCGCTAAATAAGGCACTATGCCTTCAGAGATACTG
CGTCGCGCAAGACGGCAAGGTTGCATCGACTGCGAATCCTTGCGCTAAGG
GAGGGTTCAGTGACCTATACCCGTAAAATCGCTGGGCATCAGTGATACAC
GGGTGTACGACGAGTTGCCGAGGTGGAGTCTCTGCCAATTGTTGGTCGAG
GTGCCCTACTGGCTCGATCGCCAGATAGTGCGCGATATTTTGCGTGTGGC
TCCCGACCCTTGTCGTCGTATAAGTTTCTCAGGAATTCGTCCTTTAGCTG
CTAATCAAAGGAGGTTAATTGACATTCTGTCCCGATTTATCGAAAGCTTA
CTGCTTCTCGCGTTAAGCGGGCGCTCGGTTCGAGGAGTACTGTTGACGTA
CGGTTACCGTCTAATCTTTGTATGTGATGCAAAAATTTTCCCGGTGTTGG
CCGAGGGAGAAGACCCCAGTACAAGGCGCCCCGGGAATACCGACCGACGT
TAGGGCATTACCCACCGTTAAAGTTTTTTGACGCCTCTCCCGCTTTATCC
ATAATGGGCTAAAGTACCGCCTGGATCGCACGCTCTGAGAATTTGTTTCA
GGCGTGTACCACTAATGATTAAACAACCACCCATTGAAATCTGAACACAT
GAAAGCCCATAGCGCCCCTCCCGCGCAGGTAATAAGCATCGGTTAGAGGC
AAGGAAGTGAGTGCGCATCACTGGTACCCTCTAGTGATAGAGGGACTCAT
TTAACTTCGTTAGGGCAACCCTTGTGACTGAACATCGCTTGGATGAGACA
TACTGGCAGGTACTGGCACTAGCTAACCGTGGTCAATTACGGGACAGTCT
TGCTTCTTAGGAGCCAAGGTTACTGAGCAAATAGCAAGACGAATCAAATG
ACCGGGTCCATATTGTTGACTGGTGACCGTTCCTTCGCAATTCTGGCTTG
TGCAGGAATAAATCAATCAGCCGGGAGCTTTCGTCGTTCGAATTTGGGCT
GGGCTCTCAGTGCGTTTACGATTTACGTCGGAAGTCGGACACCCCGCCAT
TTCCTTAGGTCAATCTGTGCATCTCTGGGGTAGGAGTCGTGACATCCCGC
TTTCCATCTACACTGTAGGGTGGCGACTGCTGGTGTAGTCCCTCGGCCCC
ACCCGCGATTAGGATCTGGGTAAAATGGCGATCCTACTCCCTTGGTTAGT
GATCGAACTTGGTTGCTTGTTCTTGACCTTGAAAGTCCACCTGTTTCCTA
TGGACGGTCGTCGTTATGAGACTAACAGCGGCCGAGGACGAGTACCCTTT
AATATTTATAATCGGAGGAAGAGGTAATGTCTCGCTTAAGGGAGTCTAAG
GCGGCTAAAGACAAAGGTGCGTGTTTGAGAGAACGGATCTTACTACAGAA
CTACGTGATCCGTATTAGCAGCAACCTTGAGTTCTCCCTCTATGATACAA
GCGAGATTCTAATATATGATACGGAGCAATATACTGGTAATGAGGATGAC
GTACCTACCTATAGAAATCAGACCACCGGCATGCTCAGGACCCAATCTAC
TAGCCGTAGTGGATAATTTCGAATAACCAGAGGTGCCGCTAAGCCCATCC
TAGAACTTAATTGTAGAAAGTCAAGCTAACTAACAATTTTAGACCCACTG
ATTGCGAGTTCAGTACTCCTTCTACGACATACCAGTCTGAGAACGTTACT
CTGCAGCGCATTTTAAGTCTGAGGACGGGGGATTCAGCCTCAATGTGAAC
CGTCACGGTGTAAGGGTACGTCGCATTTATTAATCCCGGATGCTTAACCG
TCTTGGACTCTACGATAGTACAGGCGCGCTCTTCGTGTTAGCAAGTCAAT
GCGGTATCGAAGAAAGATTACCAGATGGTTTGTTGCGCTCGCGACAGCCT
TTTGGATGACCCCCACACGTGGGTGGGCAACTCCCATCTCTGGTCGGCAT
AGGAAGCATCGGGCCCTATACGAGATTCTCAGGGTTGAATCTACGACACG
CCAATGTAATGCATGGCGACTAGCAACGAAGCCCACACTATAACATCGAC
AACTAAGTATTTCACTCAACCAAAGTACTCCTCTGCGTCGAGGGCCACGA
AGCATTGACGCATATGTGCACATTCAACAGAAGTCGCTCTGTCCTGCGGA
CTGCCTCCCCGATACACTGCGACAGAGGTTTAAAGGCTGGAGGGGCTGTT
GCTACTACCCCATACCAAAGGTAATTCTGGCCGGAAGTATTTACCTCATC
TCACCCATGTTCAATGGGATGGCGCCTTAATAGCTGCGCCAAAACAGCTA
CGAAGAAATGAGCAAATGTATATGGTTTTATGCCCACGCGTAAGCTCGTC
ACAATAGCCCCTGGGTTGCCCCAATTAATGTGTCTGTATTACTGTGCGAA
GGCAGTTGGACCGTAGAAGAGAAATCCCGGACTGGTCTGCTCTCAATCGA
AACTCTAATTGCTTTCCGGTTGTGTCCCATAGGCGACGAAAGCTACTGAC
CTATTCGCCGCATTTTTAATGAAATCGATGAAGGGCCCATAATAATAGGT
CAGTGACCTCGCATTTAATTCTCGCGACCAAAACATAGGTCTGAGTGTAG
AAGAATGCCGGTTCATTACAGAACGACCCGACACATTCAACTCAGAGTAG
TCGACCGCATCCAAGACAACCGCGGATTGATTGGACGGCGTCTTGATGAC
AAGGGTCAACTCTTCAGTAAATGGGAGTCGGGTGTGCTACTATGGCGAAT
CAGTCTCAACATGGCATCCGTGTATCTCGTATGCTACCCTCAATGAGCTA
TGTCATCCCTTCCTCCGTCAGCCGGCGCCTGGTCGGCATGCCATACCGCA
TCACATAATATAGTGAAAGGCGATTAGTAGCAAGAAGCCTGGGAAAGAAT
CACACCTTGTGATGGCAACGGATTTGTAAGTGAGGCCCTGAGATGCGTCT
AGTTGAAACTATCGGGCTACTTGCCTCGGTAGTTTTAACAATACACCCCG
TCGCGCCCGGAGGAGCAAGCAACTACGCCACCGCCCGAGTAATGGCCTTG
ATGCCCGGAAGCGCGAAAGTGTCTAGGAGAGTGAATACACAGCGTGTATA
GAAGTAGACTCAGTTGGAAGGATCACGGTTTCACGACACTTCGTTCAATT
TTAGCGAGCGGACTATCGTTCAATGTTCTGGCGGGGGTGATCGCTAACAA
TATGTGATAGTGTTAATGATACGTAGCTAATAGACTGGTTGCTCGATCCA
ACCGCACAGGTTCTCTGTACGGCGCGGATGTGTAATTACATACTGCTGGC
TTCTGCCTATGTCCTTTGTCCTACCTATGTGTGACTAGCAGCCTTAACTG
CGCCTACCATAAGACTAGTGGTCTTACCTATTGCCACATCCTCGCCATCG
AAATGCGCTTGTCATTACGGTGGTAAAGTAGTAGATCATAACAAAACACC
GCATTGTCGTGGGTTTCTTTATGCGCGGATCCTTTTGAAACTTAGTTTGA
CTCAGCACAAAAAAAAGGTAAGTTACCCCTGGCAAAATCAGCCCAGGACT
TGCGGTTTATGCAGCGGGTCGAAATTGCGTCGACCCGAACTATAAAGCAG
CTCTAAGCCTTAGTAAATCCTTACTGAGTGTCGTTACTGGGCCGACACTT
TGCTGTCTGAGATCGAAAGTCCGCATGCACTTGCAAGTGACTATGGGCAG
AGAGGCTACTAGGACATAACGACCCCAACTTTGCTGTTAAAGTCTATGCG
CACCAGAGCACGGCTGCGATATGTGGCACGGAGATTCATCCCGTCCGACA
TCGCGGGGCGGACTGTTGGCCCGAGAAAAGGGCAGGTCCTTGTTGAGTGC
TCAAGTACGTGAGGAAAGTTACTCGGCGCGGTCCGATTCAATCCCTGCTT
GCTTGATGTGAATAGTACTGTGAGTTTTCGCATGGCCTGAGACGGGTCGT
CTGTATGACAGCGCGAGATACTGCATGATTGAGGGGACCCCTCAGTGTAC
CTATAGGCGTCGAGATGGTGGAGAAATGCGTCGGAGGATTTCGCTATAAG
ACTATCGGGCAATGGAAACGTACTGCTATCGTCCGAGATTCAAGTATGGT
GATTATGCAAAAAGTCAATTCCGCGGGCCGAGTGGCCGAGATCCGTTTCT
GAGGGCCACTCATCCATTTGCCGCATAAGGATAAGGAGAAAAGTGAATAC
AGTGTTTATACCTGGAAGTAACCTACATGGCCTGGGATGATGTCGTGGGC
CACACTCACGGTCGCTACCGTGTGCGATCCGAGCTAGGCAGACACTCGAA
ACACAGGGTTTTACCAGGTCGCTCGGGGGTTGTGTTATTCGATAAAATTA
GTATGACTGCGAATGGTGCTTTGACGGCTACATTCTAGAACCCAGGATGG
AACTATGCTTGGATTTAGGAATATTATCAGCCGATTCACGCTGAGCGTAC
TGTGCGCCGCAGCCCGGGCGAGTTATCCATTACGGCCCCTTTGACTGCCG
CGAGTGTCCTTCCGCACGGCCGGTCGATGCTATTTATTCTCGTCAAAGCA
ACTATACAAGGAATGCAAGTTGGAGTTTAGGATTACGGATCCCTAAGGTT
CTAGTAATGGTCAGAAATGAATTGGACTAGGATGTTGAACACATAGGGTC
TACTGCGGATCCGATATATGGTCATCACCTAAGTACGGGCCGCGATTGAG
AACGATCAGATTTAAGTTATTTTCGCGCGAAGGCTGCGCATCGATCCTCT
CAAAGTGCCAGTGTACTGTATGATTTAGTTACTCTAAGAGTAACACTGCG
TCGCCCCTCATGATTCCGGTTACCACCCCTGACCGGGAAAGGAGTGTGTT
CTGTGATAGCGGCGCCGTTGCCTATGGCGTAGCCGGAACGCAGGATGCCA
AATGGTTACCAGAGTTTTTGGTGGCCGACCCACAAGGTACTTGTGTGCTA
TCTGTACTTTTGCTGATACTGGTAGTAACCTTAAACCGACTTCGCAAAGT
GCACGTGTTCCGCACCTGCACCTTAACTGCCGCGCATAAGGTACTTAGCC
CCATTAAGCACGTTTGAGGCGTTTGGGGAAAACGCAACAGCATTGAGCTG
GCAGAGCGAACAAGTTGGTCCCCCAAAGGCGGAAAGGGTCGCACGAATCA
ACGTTAAAGCGTGGGGGAAACCGCCTCCTCCGAATGCGTAAAGGTCTCTA
CCGCCCGGTCGTCTTATTCCCGTTAGAGACTACACCACTGCACTTATCTC
GGCAACTGGTGTGACGCGTTTCAGTAGGTTGTGTACCAGACAGTTTCTTG
ATGGACACTGGGTTCACCTACCACGTCGATAGCGGATATTACGAAACACA
GCACTAAGTCGATGATCCAGGTGCTGCTCGGCACCGTAAACTCAAGCGGT
GTTTAGCTCGGGCGTTGGGCGAACCCCGTCCCTGGCCATTGCGTGCTCTA
ACTAGGTTCACAAATCGAGCTACTTATACATACCTTAGTAGAGCGCAGCT
GTTCTAACATTTAGTGTCAAGGACAATCGCTACAATACAGCGCGAAGAGG
ATCCTGAACTGGGGGGGAGAGGCCGTGGGCTACGACACATCCTACCTCGC
AATCAAGCTTCTCGGTGCTGGGACACACCTATGCGGTGAATAGTTCCGGC
CTGGCCTGATAGGCAGTGCATTGATCGTCCGTCTAAGCTACATTTACCGT
AGTCGTCAGATGCGAATTACCGCCAAATTGACATATATTAATAGGTTTAT
GACCAAGCCCGCATTATATGCCAACCGCGTAAAAGCGAGTTTATAAACGC
TTCTCACCGTCTAATGTTATGATGATTGACTACGGCATTACTAGTCGCAA
ACCTCCACAGAGGATCTCACAAATAGTATCTCCCATAGCGAGGTCGCACA
GTGTCCCACCGCGTCGGCGGCTCTGAGCTACCATAAGCAACGCTTCCGAA
CGGTGTGACAATCTAGTTCAATGGTAAGTACCCTCCGATAGACCCTCACC
TTGGATCACAGCATCGACCCTAGTCAGAACCCCGATAATCCGGCTGTATC
CGTAGGTTCTTTCAGCCTCACGGAAGGATAAATGGTGCACTGCCTGCTGG
GGCCACTTCTCTCTGATCGGGTGCTCTCCCATGCGCTCCTGCATGTCATT
GAGGGCGGGTATGCGTAGACCAATGGCAGCTTTAGCCATCTGGTTCCGTC
TTCGATTTACTCAGTGATAGCGCACCAAAACCAGTCTATTTTCCGACTAT
TTGGGGACGCTAAGAACCCTATATCACGGGAGACTATGCAATTACATATG
CTTGACGCACATATCCGAGTATAACCCGCGAAATTGTGAATGTCAAGCGG
CGAGAATGGGCTCATTTGTCAACGCTTTATATTTAGATGACAGTCTAGGC
CGCATCAGTCCGGGCGTGAAAAGACAGAATAAAACTTTTATAAGTTAATG
TCCGGACAACACGCTACGCGTTGTGCCTAGAAGTTGTCCCGTGCTTCTTA
GCTCACAAGAGCCGCCGCAGCCTAGTCACGCAAGATTCCTAGCGCGACCT
GGCGACTAGGAAGCTGATCAGTTGTTATAAATACAAGATAGAGTCCCGAC
GTATCCAAGACACTCTCAACAGGATCGTATCGAGTGTATGATCGCAGTGC
TTCCGCCGGCGGAGAGACTACATGATTCTGCCGACACCCAAAGCCCCGCC
ACGTAATGTCCATTTGTCAGAGAGATAATACGTTTTGTTGGCTGACTGTG
TGTCCAAGAGTGTGTGGCGGCTAAATTAGCGGAGATACTAGGTCAGGAAT
TAAATAGTTTTAATTCTTTATATTGTTGTAGTAGGGACGTTGTGCTAGGT
TTCTCGCTGGCGATAGATTACGACAGGACCCTGGGCGTGGATTGTTATAC
CCGCGACCGACCAAATGTGAAATTAAAGGACGGTCCCCCCATCTGTTGTT
TGTACCAGACGCTCCCTCCCTAGATAGCATTGGTGCACGACGATAATTAT
CACCGGGGCTTGCTAACTCTGCAATCAATAGGCAATGTTCTATGGTCGAA
ATAGCTGTGATCCCCCAGAAACGATGCAAACCGTCGACACGACCGACTCA
CCCTTTACAAGCTGTGGAGTCAATGTCCTAGCAGTTGGCAGCAATAAAAT
TATAGCACCATCTTTCACGACTTCTTTGTGGCGTATCGCAGGTTAACAAA
GCCGACGCGGCATATCTTCACACCTTAAATGTAGCGGCGTACGCATCACA
TGACTAGACAAGCGTGGACCTTTAAGGAAAGACCAGTGCGGGGATGCTGG
GATAGATAGCCGGTGATTCTATACTCCGGTTCGGACTTGTCAGGCATCTT
TTTAGGGCCGGGGCGTAAAACAATACGTTACTATTCGATTTGAAGAATTC
GCGCACATTAAAACGGCACCTAGCCATCTCCTGAGGACAGCGGAACCTTT
TTCAAGAGGATTCAAGCTTGTAGAGAGCAGGAGCGCCGCCCTTGACGACC
ACCTTCTAACTTTTTTTATGGATCGTACACTATCTAGAATACGACGTCAC
ACTTTTCGAGGATACAGGGCGTCCCGAACGGACACTCGGCGAGGTTAAGG
TCTAGTTGGGACTATATCAGACGCACATAGGGCTTTGCGTAGGGTTTTAG
TATGTAGCACTTCATTGGACGACTGTCCCGCCCAACCGTGATGAGTACCC
TGTACACAGTGTGAGTATATCTATATGGGGGGACTGGACGCAGGACTGTA
CTGCTAAAACCAGCTCGAAACTTTGGTCATCTTCAAGGTGTGATTTGCCT
GTCATCAGAGATTAGACCGCGAGTATAGGTGCTAAATTCGTAGCGGATTG
AACCAAGCACTTACACGCGCAAAAACTGGGATAGTCCGACCTACGGACGA
GTTGTCCTTGAGGCCTGTCGATGGCCATCTAACAAGGAGCTCCGGGCAAT
CGCCACCATGAGGTGGTGATCACAATCTTAAGGGTATTCCTATCGCGTAA
AAGTCCCCTGTGATAAGGTGTGAATTGTCCGCGAGTGATAAAATTTGTTG
GGCCGTTTTGTCAATTTGTAAAGGAGTTTGGCAAACGTGATCTCAACGCG
GGCTACATGACGCTCTTAACCGGTGCTTGGATCCGATATCTATGAAAGCC
GGGGGCGCCGACATCGTTCGAGTCTACGCCAATAGGTCAACGATTGCTAA
GCAAGCTCACATCCCTGCCTTTCGCTCTGATCCCCACATTAACGCGATTT
TTTGGCCTCAGGCGGAAGCTGCTTGTGGTGGCGCATAGACAACACTGGGT
CGGAACTGACCGGGAGGCTCTTATGGGGCGTCTTCCTAAAAATAGCCGAA
ACTGTTCATTCTAGTTATTGTATAAAGTCTCGTCAGACTCCCCCACGGTT
GGAGTAGAATCAGAGGAGGCAGTCTGCTCTCAATCGAAACTCTAATTGCT
TTCCGGTTGTGTCCCATAGGCGACGAAAGCTACTGACCTATTCGCCGCAT
TTTTAATGAAATCGATGAAGGGCCCATAATAATAGGTCAGTGACCTCGCA
TTTAATTCTCGCGACCAAAACATAGGTCTGAGTGTAGAAGAATGCCGGTT
CATTACAGAACGACCCGACACATTCAACTCAGAGTAGTCGACCGCATCCA
AGACAACCGCGGATTGATTGGACGGCGTCTTGATGACAAGGGTCAACTCT
TCAGTACTAATCTGCGTCTTCTTGCTCAGCGTAGGGGAACCCCGGTAAAG
ATGGTGATCTCCAAACACCCCTGACGCACTAGATTCTGCCAGTTGTTTAA
AGAAGAACACGAGAATTTGATGATAGTTTCAAATGCACAGACAAGGACAG
CTTACCGTGGGATCTCCTGCTGCAACGTCGAGGGGCCCTGGATTCCCTCC
GGCTGTTTTCTTGGCTGCTGTAAGTGGGCAGGTTTAGAGGTGGTTACTTT
AACCCCGCGGTAAGAAGATTCTAAGCACTGACCAATACGCACTTAGTTCA
CTCTCTGGGTGGGCATCCGCTCGGGATTCATCCATCAACTGACTAGATCA
GCTACAACTACGATCTCCGTCGCTGTCTGACTTTAATACGTGTCCAGCTT
CCCCCTTCGACGTTGCCCATATCTATTAGGGACGGCAACAACGCTGTGGC
TTAGGGGGATGCGTCCACTCAGAATTAGAAGGTCGTAGACCCTGTAAACC
CGGGTGGGCCGACTTCTACTGAGGATACCGTAACAGTGTCCGTTGTAATG
GAGAGGTTGTTATGAATCCGCTTATCCGCAAGTATGCGATCGGGTGTGTG
ATCTGGCTGCTCGTGAAAAACGTGTGAGTTGCTCGAACAAGTAGAGACCT
CGGCACTCTGACAATAACCTGTGTCATCGCTACGTATGACAGACCCTGGG
CATGGGCAGCCGGTTAGCAACCGGATGTTCGTAAAGCAAGGGTAGTGGCG
CAAAAGAGGTTTCTACTCCATCCTTGGCATGTGCCTGAAAACCACCTCAA
GCATAGAGGATAAGGCTATAGTATAAGTCTCTCTGGCTGGAGTATGAGAA
TGTGTTAATTGTTTGATTGCCTTTTGCTCTCGCACGTAAGGTAGTCTCAA
CCTGCGAATGTGATAGGTCTGCAAGACGAAGTCACCCTCGGAGTACTTCC
CCATCACGTCTAGCCATGTACTCTAGTGGACAACTCGTACGCATATACGT
ATGAGATGTCTATCTGAGGAAACGAACCATCTAGTAAGTGAGAACACGAG
CAACGGCGCTCCCTTCTAGGAGCTACGGTCCTTCGCATTATGTTGAAACT
CGGACGGATTCGGTTCAATAGGCCGTGCGGATACTCAGAGTCAAATCAAG
ACCCTGATACCGTTGGTCCATATCTTAGCCCAAATGAAAGTACACCCCGG
TCTCATGATGAAACAGGGTCCTACCTGGGATGAATGTTTTACGTCGATCG
CATACCTTATCACATCGTGAGGGGTCACTGTCATCGAAGAGAACCATCCC
GAACACTGAGGTCCAAAGAAGTGTCCATAGATTAGCCGTTAAGAGTAACG
TCGGCTGCTGGGTGCACTTTGTGTTACTGAAGACACGCCTCTGCATTGAT
GTAAGGCAGAAACTTTGGTTTCCGCTTGAGAGAGGGTGGAGGGTGCGCCA
ACGACGGCGGTGGCGGTTAAACCCCCAACCGTTAGCGCGTTCCGTTAACG
GTACGGTCTAGAGGCTTGTGCGATAGCATCTATCATAAAAGTGGGGCGAT
GAATTTTGTTCTCTAACCCATTGGCGTATACTCCTCCCGCGGCGTAAAGG
TTCACATTTTCCAACCAAAATAGGATTCCCTCAATCTTTTCTACGTCCGA
GTTCCTACCTAATTGAACCTCTAGCGCAAGAAGCATCTCCCCGCATAGTT
TAGAATTATTTCCCTGGTTCACTCCGCAACGTTCTTGAAAATGAGTATCC
TGGAGTCCCAAACAGGATCCACTAATTGTAGCCCATTAAACGCGGCCGTG
CTAACACAACAAAGCTAAACTGTGGCACACCACTTATGACATTCGTAAGA
TACAGCTTCCCCTTAGTGAGTTGCGATCTCTCTTAATGTAGAAAGAACGA
CCAAAATCCGGTCACAGTACGTGCGAATGTTCCCAAGCCGGCCTACCCAC
ACTATCTCATCGCATCATCTCGTTAACGAGAACTGTAAGCGAAATCTTGA
TCTTTACGAACCTGTCGTTTGAATTTAATTATGTGTTCCAGAGGCTGTTA
TCAGGATCGCTCTCTCCATGAACTAGAGCAGTAAGCGGACATGAGCGCGA
CGCGCCCTGCGCAGAGCACTACCGCAAGACCAGAGCTCAGGGTCTTATTC
GGTGACACTGAGGATGTCTCGCCTTATATGGGTAGCTGGCGCGCGGAGGA
AAGCTTACAGCCGTGTAGAGGTGGAGCGCAAGCAAATCTGATATACGTGA
GACAGACGGCAGAAGCGAGGCCATCAACGTTCTTTTCAGGAATACCGATA
ACTTACACCGGGCAGGATCACACGCCCGTAGCACATTCTTCTGTTTGTCG
TTACCTAGTTCCATAGTAACTACTTCCGATCCGAATAGGTCACATTGCCG
CAATTAGCCAGGTGGTTCTCCTCGGTCAGCATTGACCTGTTAAACGATCC
GTACCTTGTTTTTAAACAGCTAACGTTTACCTATCTGGTCATATGGCCAA
TTTGTGTCACGTCGACGTGCATATAAGGGGTAAGCGCCAACAATACCAGC
TAAGTGGATGGTCGGTGTACAACTTATTGGGCGTAAGTTCCGAATCATGA
GGGTGCCTGTACTCGCCTAGAAGCCAGTCGCCGGGAGTAATCCGCATGAA
CTCGGTAATCTGGAATACCTTAATCATCTAAAGAGAGTATACGCTAATGC
TTTCCTCAGTCTGACCCTGGATGATATGTTACGCGTAGCGTAAGATTCAA
GTGAATCGCGGAGAGTGGCTGCTAGGCTTTCGTAACGGAGAGGGCCAACG
CCGTTAGTCAATCGGGGGTATACGCTGCATTTGGCGAACGCGTCAAGCGG
TGTTCAGTGTCCAAGACACCGGCCTTACTGTTCTAGTTTTTGATTTGGTA
TCTAGTCAATGAAGGATGAAGAAGCAACGTAACTCCACAATCTTCGATGA
GAAAATAAGTATTCAAAATGAGCCGCCTATGATTCTGGTGATGGGACTAA
GCTAGATTGCCCGTTCCATCTTCACGTGGTAGACCCAATCTCAGCGGTAG
AAGTAATAGTAATAAATGTTTTGTTCGGCGCCCTACGCCCGCGGCACATT
CCTAAATTTTGGTCGCCACTAATCACCCCAACCACCGTGGATCGGTTTGC
AAGAATAATGGACATCCAGGGTGAAATGTGCACCAAATACATCTGCGATG
GCCATCCTATATTATAGAGGTAGTACTGTGATCACTCCAGAGGTGCGAGA
ACCATATTAAAGGCAGTATAGGCAACCTAGGGCGTTATGGACGTGGTGTT
GGACATCACGTATATCCCTACACCGATCAGTCTAAAATGCAGAATTGGCC
TCGTAATGGCTCCTGGTGGTATTGAAAAGTGCCAGTTATGTCAGAAGCAT
ACTCGATAACCCCCTAGACTCAGAGGGCTCATTAACTTGAGAAATCTCAG
ACGTACTTAAGCCCACTTACGCTGAACAACCCCGCGCTTGTGTTAAGATC
AAGCCTGTGTCCTTGAAGACAGCCGTTAGTTGACACGCCAACGCGGATCA
ACATAGAGATCGAAACGTCAAAAACCCGCCTCGATCCCGGGGGTAAATAT
TCCATAGCGATTCACGTTTGCTGTTGGTGTGGCTTAGCTGCCCAACGAAA
AGTCAAGCACCAATCGCCACCCTAGATGCTGTTGCGAAACTTACTCTGCT
TACGTGGACACCACTACACACATGTTGGCAGAGCGGATTATATTAATACT
TGAGTTCACTCGGCAGCACGTCTATCCAACCCGACGCAAGGAACGCTTGT
GCCGCGATTTTTAATAGAAAAGTTTTTGCTGCGATCCTCCGGCTAGAGGC
ATCAGCGCACATCAAAACGGAAACTACCAAGTAGTTCTTTTAGACGCGGA
CGCCTTTCCAATGCTCTGGCCGACCTTTTCATACGATTGGAACACCGAGT
TAATTTTCGGTACCGACGCCGTATCACCAGGATAGGTTTTGCCAGCCCGC
TCCACTTCGAATGGGTCCTTCTTTCAATCATTGAACCGAGCTGACTGTTA
TTAACGATTAGATTGAGTTAGATTCGGGTCATCACTAGTGATAACCCTAC
TACCCCCTCACCTTCGTGCAACCGCACTGACTCCAGGGTGAACGTCGAAA
GCGGAAATTGTACTGCCACTGTACGACGACCCCTCGCTCTGAAAGGCCAG
CTGGTATACTGGTTCGTGTGTGTGATGGGCGTCGACCAATGGGCAGCCAC
GTTAAACGGTGCAACCCATTGTGATTTCCCCGTCACACTGGGACCCCAGA
CCTGTGAACGCGCCACCATGTACTTAGCTAGGTTAAATAGTCGATAGGTG
GTCGGACCCGAAGCACTTATAAATGAACAAGACAATTCACATAAATTTGG
GAGCAGCTTTCGAACGTATCCCTATTGGAGAGGGTATCGACAGTTTATAA
CCGTATCTCTAGTACTTTCCGCTAGAATGAACCCATAAACTAAATAACGC
GGTCGTATGGAGACATTGCGGTGCCAGTCTCAGATTTTCGCTGTTGTCAG
GGTATGCTCCAATTAGGCGAGGCGGTCAGTTGAAAAATTCTAATTGGGAC
CGAACCCTATAAGACCGCGCATAGTCGGGTGGCAGGGGATGGTTACAGTC
TCCATACACTTATTTTCCGATCACACTAACCGACTGAAACGGGGACTGGT
AACTGGAGGCTTCGTGGTGGCAGACCATTTGTTGTGGACTGAAATAAACC
GGATCCTCGTTCTTGGAGAATAACGCACTAAAATTGACGGGCCCGGCAAG
CACATGCAACGGGTGGATGCCAGGTGATTTTCTCAACGGTAGGAGACAGG
ATGTGCTATAAACTCATAGAACGTGGCCCAGACCAGCGTTGGAAGGTGAA
AGGTTCAACCGGGATCACACCACAGCGTTAACGCGTAGTACGACCCGGCA
ATAAGGTTCTACCTATAGTAGGCACGGAACCGACCAGCGCTGTTAGACGA
AGAGCCTAAGAGCAAGCGGGAAGGCAATTAGCGTGAAGCAAGGACCTGTC
GGGCCCGATCTCGCAAGAACAATGGGATCGCTTCCAGTTACGATCCTACT
ATTACAGATTTTCACTGTGGCTGGTCTACAGCCACCAGTGGGACTAACCG
GGATCGTACTCCTAATAGAGAGTCGTCTTTGTTGAGGTCTGGTGTGGTAA
AGGCACGGCACCCCAACTTTAGAGTCCTGCTAGTTGACGCATTAAATCGG
TTGTAACGATAAAATGGGTAAATAAGAAACGGGAGCACCCTACCAAAAGC
CACTAGATAACAATCCCTTGTAGATAGTGGTCGTCGACGTACTGCGGGTC
GATGATCCCGGGACTAACGTCCCGCTTTCTACAGTCGAATCAGGAAACCT
CTACTGAGCATATCCTCGCAGCCATCTCATCATTAGCTCCGATGGTGTGT
GATTGTGTGCGTCGATAGTCTTCTTTCGAAACGGCCCTCGTTTACCACAG
CTCTGTCAGTTGGAAGCCCCCTTACGCAACTTATGGAGTGTCCGCACGTA
ATAACAAATGAGTAACTTACGGTGAATACAAGCCAAAGTAGGCGTACGGC
CAGTAGTGTCACGTGTAGCGCTACTCTAGAGTGCAGCATGCATGACCCCC
ACTCTCGATTTTTCCAATGCCAATACTTTAATACCTATTTTGGGTCTTCA
ATACGTCCCACGGGCCAGCGGATGAAGTTTCGCGCAGACTCTGTGTTCCG
AGCAGGACTTGGCTATTAAACGACACAAAATCAGGGGCTCGTTAGTGATA
GCCTCAGGAAACGTGGCGGACGCACGAGACTGTGGGACACTCCCTGCTCC
AACCGCGACTCTCCACTAATTCCGTCCCTGGGCACCGGCGGTATCTGTAG
AACACTAGTATTTGCAACGGGCCTAATTAAAAAGGGGGGAGTTAAGTCTC
GTCGCGTCCAGAGTACGCCAGAAATCGCCCACCGGAGTCGCAACAAAGTT
TTCGTTAACCAGTAGTCCATCGAGTGGCTTTACAATATCAATTCTCAGAC
TGGACCATTAAAGTGTTACGTAATGGAGCAGCCATAGAGGTGGTCGCTAA
GGTGTTCATAAACCACTCCCGTATGCGTCTTGCCGTGACTGATCTCTTGT
ATCGATACTTATGGTCGTGTTGCCGGTTCAATCGCTGGCGTCGCAAGAAA
GCTATTGGAAGCACCGGCGAGGTCATTAGGGCGGGACACGTGGCTAAGCT
ATTAGGCCGATTCTGATCAGATCGCATGTTCGTCAGACTTGGCGCAGCGA
TCCAAGCAAATTACGCGTCCCATCTTAGGTTAGCCTAGCAACTACTATTA
TAGCCCAGACATCGAGGCATCGTAGTCCCATGCTAAACAAAATCGCTTTA
TTTTTCCGCAGAGCGTTTATTAACGCTTATGGTTAAATGGTTCACCAGCG
CCAGCTTTTAGGCGAGTCTTTCACCGCAGCTAGAGGCTATGGGATCTAAG
GAATGAACAGGCTACCCATCGTCTGTGAATGTGGTCAAAGTATATAATAT
GGGCTGGATTTAAAGACACTCTAGAGGGACACTTCACGAAACTCGCGTCG
CCACCGTAGTTCAAAAGTGCGCGATTGTAAGTAGGCGTGTTCGGCCGATC
CGAAAAAGGAGCCATAAGGGGTGGGGGCGGACCACGGCTGTTGCCGGCGT
ATAGGACTAAGAACCCATAGATTCCTTTCATAATTAAGCAATCGCACAGC
GGTCTGCATAACGCATGTTGAATTAGTAGTTCACACGTTTCTGAAACCTG
TTCCATGGTCGCTAGTGATTCTTCGACCCTCGGCGCATTTCCGGTAAAGC
ATTACACGGACTGGGAAGACATAGGTGTTGCGGATTGGCTTTTTCTATCT
TTGGGTTCATAGCGCGGGTCGGCGGAAGGATTATATTAGGGTTGGATACG
GCATTATAGCAGCCGTAACAGAGGTAGCTTGACTCCGATTACAATGCAAT
ACATAAGCCAGACCCAAAGAGACAAGCAGGTAATTGACTAGGGAAACTCC
ATGAAGACAAAGGTTAACGGTTAGTCCTAACTCTCTTAATCGGCCCCTGA
GATAAGCATCGAACTGGTATCCACGGCAGATTCCACCGGTAACCTTCAGC
GCTCCCCACATTTGAGATGCAGAATGGGCCTTCGGTGTACTGCACTTTGG
CACCATTAGTTGGAACACGTAAGAATCCATCTGCCGGAGTAATCGGCTTT
CGTCTGTGTCTATGGCTTCACATGCAGCACTTACTGTTGCTAGCGTCGTA
GCCTGACCGATAGGTAAAATATATAACCGCCCTTTAACACTACAGTACAG
TATGCGGAAAACTCTACGCAACCTCGATGTTTTGGGTTTGGTTATATTGC
GTACCGGAATCTTCCCTAGATATCCTATATTAATATGGGAGTCCTCTATA
TGAGGTTGCAGGGGATCTGCTTTTGTCAGTAATGGCACTAAACTACACCC
GGTCTTCCATTTGCAAGCCTAGGAAATACTGAGACATAAAAGATAGCATA
TGGTGACCAGTGTGGTTCGCCTGCTATCATGGATCACAGTGGTGCTTAAT
CTGTTAGCCGCAATTTATTGCAACTGCACTATTACAAACCTGTGACAGTT
GCTTACAAGGATCCAGCGGATGACGTCAAGAGAGGTAGGAATCGGGGAAT
TCTAAGCGACTGGGTGACCCTGCCACATTGTGATCTCGCAATTCGTATAT
AATTCTCGCCTTCAGGTGTAGGCCGCCGGGCTTCTAACCCAGGTTCATCT
CGCGCCTAAATATACGCCAGTTTCTGCACAGGGATTGGTGTAAGAAAACT
AAAATGAGCCGCTTCGGGATAAGATATTTCATGCCCTGCATCGAAGGTCG
CTACTTCTAGCCACATGTGTGGAGCGATATTCACTTTCACATTTGGGCAA
GACAGCGTGCGACAATTGGGAAACGAACGGAGGAACTGCAGCGTTGCAAC
TGAGGTAGAGCGTGTGTGAGCCTACAATCCACCGTCCATAAGGCGCTTTG
GTTCCAGAGTCTCAGATCGAATATTTAGGAATATACTAACGAGGCGCTTT
GCGACAATGGCAATGTGGCTGAAAGCGAGGGCAGTACCGAGGTTTCGACG
ACTCCTGTTACGTCCGACCTTTCGGGCGTCCCAAGCCGGGCTTTCGCGCC
TATTCCGCGTAACACAGACTATAGATGATATTCTTGGGGAGTAGGAGCCG
GCCAACGGTCAACGCGAGGTGCTCTGTGATAAGTCCGTAAAGCGGCCTCC
TCCAAGAGCGAGTACAGAAATTGTAACCCCTACCAAGCTTGGCTCTTGAA
CTTATACCGTATCCTAGGCACTTGATATTTCCACACCCTAACAGCTAGTA
CGAGACCTGCCAAGATAGTTCATCATATTGAAACCGCAACCGTGGGTCGG
TCCGCGGTTGCATACCCGGATGGTCATCATTGTGTGGTCACTATGAACAT
TTAGGATGCGCAACTATGGGCCGTTAGCAGAAAACCCAGAGAACCACACA
AGTAGAGGCAACAAGTGTGCACCCTTCAATAAGTTCAATGGACGCACCCT
TTTATTATGCAGGAGCGAGTCTGGGACAAAGGATCCGGATGTCCAATGCT
TCGAGCCGACGGAGCGGCAGAATACGTTGACAAAATATCAACCGCATCTG
TCCCGGACGTCATGCGGCTACCTCTCCAGACTGGTGGATCCGCTTTATGC
AGTTTTGCTCTTCTTCACTGTCGGGAGGACGCAACATACACTATTCGTAA
GATTGTCCCCGGTGTACGGCGTGTCTACAGTCACAGCCCCTCATCATCTG
GAAGCTTGCGATTTGCAAAGCTCCGTCCAGAGGTTTGGATTAAGCTAGGA
TGCCTTCAGCCCGAACTTCTTATAAAGTTGCATCAAAAGCGTCCTGTCTG
CATCGTACTGTAAATCGAGCCGATTCGTACATCAATCCGGGGGGTGCTGC
GTCTGTTATTGGCGTTTAGACGGTGGGGATTGTAGTGGGTCCGGTACAAA
TGTCGGACCGCTAAATCTCAGAGGCGCAACATCTACTAATTTTTCTCGCA
CACATCGGTCGCTCGCCAGGTACCTTTAAATACCTCGCAAGAATTCGCGG
TCAGCAACCTGCTAGGCCAACGTCTCCTCTTCTACGGGAGGCACTTGGCT
CCGGTCGTGGGAGAATTCTCACCTTTAGACAGTGTGGCCGTGGACTTTGT
AGCCCGCATATGCAATACCCCTGTGAATACGGGGCTCTGTCAAAAATCGC
TCTTAGGTCGAGGCATAAACGGTAAGAAATTAGATATCAAGTCACCCGGG
GTTTGAAAGGCAGACCGCCTCCGGAACTGGGTGCGGTTGGGCAAGTGCGT
CATGAGCAGACACAATTGCCAATTTTTTCGCGTTTCAGCCTAAGGTCCAA
ATGGGGCCCACTACAGCGTGCAAGCAGTCAAAAGCTGCATCTTCCAAGTT
ATAGTACAGTGGTATATCATTCTGTCTCTCCCTAAGATTCCCTGTCGGCC
AACAGACCAATTAGTATCAAATGACCAGGGCTGGTAGATGTCTACGGGGG
TGAGGCACGCCCAATGAAGCTCCAGTGGACGCCTGGAATGTGCAGTGGCA
TGTGCTACAATCATTGCCGTGAGGGGCACTCAATGACGTCTTCATATAAT
ACGATTATGTAACTATAATTAATTGGCTCCTTCCTTTCACGTGGGCGCTG
CTCTTTCAAATTAAAGTCAGGACCCCCCAAGAACAGCATTGGTAGGACGG
CAGATCACCTGTCTATTGGAAGGTCGCGCTGGTACTTGTTATGGGGGGTA
AGAGAACCGTGAATAACGGTTCAGTTGAAACGCCAGGCTCTTACCTCTTA
GCAGCTCTGCGTGTGTCCTGTTTGGCAGAGCCAGCTAGCCCTTTCAACTA
GGCCTGACCCTACTTCTTCATCCGCTCACATGTCATCGTAAAGTATACGA
TCTCTCAAGTTGCTTGGCCCTTTATCGCACCGAATAAACCACCGACACGA
CGTCCTGTGTGCTTCGACGGATCGGCCGGAAAGGCCTGCAAAGTTCATGC
GTTTTGGGTAAGTTGGAACGTGGCTATTTGACCCGAATCTGGTAAGAGAG
CAGTCGGGTTTGGGGCAAGCGACTTTACATGGAATGCCACAGGAATTACC
CCCACTTGACACTCATTTAACTAATAAGTCACTAACAGGCGGTTTGCCTC
ACGCCACAATTGAGACACGCGCTATTGGTAATGATCCACAGCAAGACACC
TTAGTTGACAAAGCGCTGTGCTGTAGTGACCTCTGCCAGCAGGCGTAAAC
CTGATTGAGGCCTTGTAGGTGTGGGATCCCAGTGCGACTCAGAAAGCCTC
TGGATGTGACTCCCACTTGCAAGATTGGTTCGACGGTGAGTTTTTAGATT
AGTTCAGGCCATCCAGTTTAGAAATTTAGACGTGCTAGATGGGCTGCCGG
AGTAATCGGCTTTCGTCTGTGTCTATGGCTTCACATGCAGCACTTACTGT
TGCTAGCGTCGTAGCCTGACCGATAGGTAAAATATATAACCGCCCTTTAA
CACTACAGTACAGTATGCGGAAAACTCTACGCAACCTCGATGTTTTGGGT
TTGGTTATATTGCGTACCGGAATCTTCCCTAGATATCCTATATTAATATG
GGAGTCCTCTATATGAGGTTGCAGGGGATCTGCTTTTGTCAGTAATGGCA
CTAAACTACACCCGGTCTTCCATTTGCAAGCCTAGGAAATACTGAGACAT
AAAAGATAGCATATGGTGACCAGTGTGGTTCGCCTGCTATCATGGATCAC
ATTCCGTTCAGGAACATTCGTGCCTATGTGGCCCATAGAGTTCACAATTC
GAGAAGCCATGCGTATGGGAATTTCCGAGAGATCGTCCCTTCCAATAGCA
TGCGAGACTGCGTCAGATACAGATACGTGCAAAACACATCCGTGACTGCT
ATTACTCCACATCCCGTATCTCCGCGAGCGCGACTCTTTAGCCAATCGCT
TTAGAGTTTACTACACTTCTAGATTCGCCGCAGGTTTAATTAAATCTCGG
CAATCTGTTGGGCATCTCGTCGTGATTATATATATTGCCACTGAAATTCT
CAAATTGACTCTAATTGCGAAAAAGTCGTTAGTGCCATAACCGGCGGCGT
GTGTCATAACTGGCGCAAGAGCTGGTGCAGCTTCTCTAGTCGGCACGGAT
CGCCGATTCAATTCCTAGTGCAATAAAGTGACATTTCCGTCAAAAGATTG
TCGGAGTCTCAGCGACGTTATGGGCCAATCCATGAGGAAGATTGGAGGCT
CCAAAGTTGAACTACGGGCTATACTGTTTGTAAATCAGCCGGGGATGTCT
CGTCCCAGTTCGTCACGGCAGGCGATATGATGAGTTAACGTACCACGTCA
TATACAGTATTCCGCGCATCGTCAGTACCTGGGGGCTGAACCGAGCTTGT
CTTTGTGACGGTTTAAGTTTTAGGATCCAGGTGTAATATTGGCCAAAAAC
ATAGTGTGCATCTACGATGACCTGGAACATGATAACTAACACTATCTGGC
GTAGCATCGCCTAACGTACATCAAGTTGCGAAGTTTTGCCCCGCTATACA
AAAGATATTAGCCCATATCGCTTAACGCCGGGCGGCATCAATGGGTTCCC
GTGACAATCAGCCGCCGTGGTCGCAGGGTCCGGCGCGCAGACTGGCGAGG
ATGGATTATTAAACCGGGAAGAGTAGTCGTAGTTATTCAAGCGACATATT
AACCATGACTATTTATAAACAGGCCCCGGGTACTTCTCTGTAACGTCGGA
AAATCAAGCCCTCCTGTAACTCGTAGAGAAGTCTACCGGGTGTCAACCCG
TCTGCGAACTAAAGACCAATGATTCGTCAGCACTCTTCATTGATGGCGGC
CTCCGCTTTTATCTAGCTAACGGATCTTTTTACATAATTTAGTAGCTGCT
GTACAACTTAAAGTGCTATAATCCATAAAGCGCTCGTTCCAAATTTATGC
GCCCCGAAAAAATGGTGCAGGATAGCTGTGCCTTAACCCTTGATGATCGC
GCACTAAATCGAGAGCTCTACTCAGTGACATCATTGCCTTGCAAAATGCC
ACCCAAAATACACGAAGCCAGGCAGACGTGGATAGACGTTTCGGATACAA
ACCAATGTATCTATACGGAGTTATAGTAGACTCTAGTATCTTCCTGAATG
CGAATGGACTAAGCTGGGTTCGGCGCGGTCGCGAGTTGAGCTAGCATCGT
AGTTATCAGTTCGACGTTCAGCGATTTTAGAGAGTTCTAATCGCCATACC
TATCGGCGAGGCCGAGTGACGTGGAAACGGAACTATAGGACAGCAAAAAT
CTGGCGTGGCCGTTAGTTCTTGGATAGAAGGCAGGACATTACCGTGGTGC
CCAACGCGCTTACTAATTACACACTCTCCCCCGCTGTTAAGCCAGAGCAG
TTGCCAAGTGACGTCTTCATGATTGGACCATGTTCATGTCTTAGCGTGAA
CTTGCTCGACTAGGGGGGCATCTATCGTCCGTCGCTGCTGCCCCATTCTG
AACCCGAGTCTATACGTGCTAAGTTGGGCAGTCGCCTGCCACCCACTGCC
CGGAGTAAGCTTCGTTGCCGACAGGCATGTAACTAACGCGCGCTCCCTGC
TGTTATGGATCCGGAGCGCTTAACCGTATTGCTGGAATGGTGCGTGAAGC
ACAGATTCTTCTCAGCGTCCTCCATAGACTGTGCAGTCACGATATAGACT
GTCCGTTTCTACTATCTTTTGGTTGTGTATAATTGAGTGATGAATCAACT
GTATCCAGCGCAGGCCCTGGCCTGAAATAAGTTTACCCTTCAAGAGGAAA
CCCCGTAAGCACACTAACAAATTAGTCAGACGGAAAAAACGGTAGGCATC
TTAGCTTTCGGCCTGTCAGGTATCCCGCCTCTGATCGAAACAATGCTAAA
ACTGATGGGGTCCGTGAATCAATAGGTGGTAGGACACCACTAAGTTAGCC
TTCCGGTGCAATCTAACAAGGGAGGATTTAGTAAGACTAGATGTATGCCA
GAGTATCAGAAACGCGGGAGTGCCGCGATTTGTTTGCCACTATGCAGCTT
ATATTCAAAATGGAATGGCCAGTCGATTATGGGCATCTAATATGTTTAAT
TGATCACAGAAAAGGCCATGCATTTTGCTTGCGGTTGTACTATCATGATG
TTGCCCGGGGGTTTATCCATATAATAAGGAACTCAAAGGACGATGGTCGT
TGTGTATATAAGAGACCGGAGACGGCGCCGGTTTACCAACTCCTGGAGTG
CTCGATCTTGCACCGGGCCGGTCGTATGTTTGTGTTTTCTCCTTTTGCCT
CACGTCTAAGCTAGCAACTGAAGATGCGCGAGCATAGAATTTACGGTGGG
GCAGTCTCTGGGTCGCCAGGGAAATCATTCGCGTTCTCAGCGTTTTGGAT
ATGAGGTGACTTTCGCCGTGTGATGCCGACAGAACGGGGGAGTGTTTACA
AATTCCGCACTCTGGTTTCACAGGTGTATCCTATCTTTTCATTCAAGCCG
CCGATCTCCGCCTTGTATCATAAGAACCACATAGTATGGATCCAGTATAG
GGCATGGTCAGCTGGCGCCTCTATGTACAGCGGACTTTTGTGTCCTTTCA
GTGATCACGAGTTAATGTGCAGGGGTCTGGCACCGCGCTGTAGGCGGGCC
TCCACACTACTAATCTATAAAGCAGGCCGCCCGATTAGACCTGGGTACTC
ATGCAGTCACGCTTCAAGATGACCGTCGGCCACCGAGAATACCATGTAGA
CAGTAGCAATCTACTGCGAGGGGGATGGGATATATAGCTGTTGGCAATGG
GCACATTGCACTGACGAGCGAGTCTTAGACACCTCCGCATCCTTGTCTAG
AGCTACTTTTCATGACAATCCCGCAGCGCTTATGTACTCACCGAATCGCA
GTTCACGAATTTTCTAAAATATCCTGGCCGTGCAAATTTGTACTACTCTT
GACTGGTGTTTTAATCACCATTGCTACTAACGGGACAGGGCGAGTTGGCA
ACGCGCATCGTCCGGTCAGCGAGATACTAGTTCGTCCTGAGAACCCGGTC
TGTTGCTAGCATTCAATAATCTTGTGTCGTAAGCGCGGGAGCGGAACCCA
ACATCAGATATATCTTGCTTAATATGGAGGGCGGCGACGCTGTGACGGGT
CCCTGGATAAAAGCTTGGTATGAGATTTCAGGTGTCCCAATCTGATCCCT
CAACTTACGGGCCAGGCGTATAAGCCACCGCGGGAAACTATATCGACGCA
TTAGTTTAGACATTGTAGGAGCGACGAGTCTACCGCACGACCTCGTGGAC
TAATACGATCTAACTGCAATGCTTCTTCCGATGGACAATTGTAGGTGGCT
GTCAATAATCCGAGACTGATTACCTTATCCAGTAGACAATGAGTTAAGGA
ACGCGCGGGACCGAGACTCCTCGCGTGTTCACAACTCCGCACGGAATGCA
CGCCCGCTTTGTGACAGACATGGACCGGGCCAAACAGGACAAGATTGCGG
CGAAGCGACAGCCTGTCATCGTTAATCTAAACACAAGTAATCTAGTTAGT
GCCGAAACAACTAAGATATAGCCGTAACTTGTCTACCACACCTGTGTTTA
CCAAAAACATGAGATCTGACTTTGCCACAAGCGGGGAGTTACGCTTCGAA
CACGACAAATCCGTCATGCGTCCATCTGGGATAATGACGTAACCGGCCGA
ACGGCACGCAGGCTTAGCAGATTTCCGCTTGGGATCGGGCCTTACGAACT
TCTAGGGCGCGGCCGGGCGGGCGCTGCAAGGTCGCCACCGTATTTCGTGA
AACCTCGCGAGTATGTCAGTATGAATGGCGCGACGATTGGCGCACAACTA
AGCTTAGAGAACTAAAATGAGTGTATGATATAGGAGTGGTTATTTTTGCT
TTGACTAAGGGTCCCGCAGGCATTTTTAAACTAACCTCGAAAATTTAGCG
GAGGCTTGGCGATTTAGTTTTAGAGACGGCAAGGCGCCTTCCCACAGAAC
GCCCTGTTCGAACCGGAAGGTACGCTTTGGGGCAAGTTTGCTCAGTTTCC
ACAGCGATGAGAACCTACAAACTGGAGGTCAATGGCTATCTGACGGGACG
GGTGCACGGAGTAGATATGTATCCGGTACGATGCTGACCACTATTCCTCC
TGGGTAAATACATCGTGCCATTCTACTGTTCAGCTGGATGGAATATTAAC
ACAAAACATAGCGGAAAAAATACTTCATCCGGTAGTTCGAAGATTTTGGC
GGGGGGCTTGCGGCATGATACATGCAGGCCAATCCAACCTGCTTTCCCTG
GCCAGCCGGACAACTCACACGCTTGGCACGGTACCATCCATGGCTCCAGG
CGTCAAGAATTGGGCGTCCAGGCCCACGGAAACCCCCCTGCACATGATCA
CAGCTAACCGACAGACCCCCATCTCCGTACGAGACAGAATTAGCAGCCCT
GCTGAGCTCTGCACTATCAACCACTGATCCCGCACCCTACATGCTCGAAC
CTGTTAAGACGGCCGGTTTAGGACTATTAAACGACGGCGGCTAACTTCTG
AAGGCGTAGACAATATCCGACTCTCTCGGGACTAATTGGTAACTGGCGCT
CAGAGATATGCCGCACGCTGGCGGAGAAATAATATGGTGAACCTGCAACC
GTAACGCACTAAGACTAAGCCCAGGCGAAGGCAAGACCTCTCGGCACTAA
TTAAGAGTGAGGGTACCTGCTAGTACGCTCAATGGTTTTGGTTACTACTC
TCAAACATCACCCGCTCTATAGCGCCACTGAAGCCCTGACAAGCATCCTT
ACCCAGGCTCCGGAAACGGCAAGCACCACGTGCGTATCGCGTACTGCGTG
AGATCGAAGCCCGGGAGATTGCCTGGTCCAAGTCTTGCATCAATCGGCCA
GAAACCTCGGTCCACGCGGCGACGAAAGCGAAGGCCAAAGGGCACTGCGC
TGGCTGCTTCGCTCGCTGAGGGTCCATACCACCGCGGAGATCTATTCCGG
CTATTCACCGGGATTTCCGCCGCCGGACACTTACGCTAACGGAAGATGGC
ATCTTAGCTCGCCGAGAGTACGTCCTCGCGGCAGTGCTAGGTCGACTTGA
TCTCCGTGGCCCCGCCGCCTTGACGCCTATGTCAGTGCCGAATTCGGTGC
GCTAGCATAAAGCTACACGGAGGATTCTCTTAAGTTCCCCGAATATGGTC
AGATCGCGGATAATTGGGTGTTTGCCGTATCAGTCAGCGCGCAGCTCTAT
GCAGAATCATTGCGGTGATAATTCACTCAATTGCGATGTCCGGGTTTTGC
TATAAGGCCCGAGATATAATTAACTCAGACCCTGTCTGGTTGTATGCCGT
AACTCACTCGGTGCTCCAGACACGCGGATAACTATAGGTCTAGGGAATGT
CGATGGGCCTGATCGCCCTGCCGCGTGCCCACGTGCCGTGCATGACATTT
TGGCACTCCGGCTAATTGATTCATACGCAAGATAGATTGGCAAGACCTCG
TCACCTGACCTGTCCTCTATAGCAACCTCCCATTCTCCGGGATCTATATC
AGTAGATGCTAGTTCGTATTACTTGGTGGAGAGATTACCCAGTATACTCC
AACCCTGTGAGGGCCCGTACGCGCCCTAAACTTTGCAGACACGCCTTTGA
ATCTTTTAGATTTAAGACGCGACAAGCAGACGTGTAGTTAGGCGAAAAGC
ACTGTGAGAACCACGTTATCATATATTTGTGACAATTATCACCGCGGAAA
ACACACACGCTTGACATTACTGGAGTGTCTTGGTGTGGAGCCGATTGTGG
ACGACTGGTGAGATGAAGCATAGTGTGCTGAATCGGAGCCTGCAATATTT
CGCAAGTTGTGACCGTAACGCCCCTATCAGGCTTGCCTCGGCCTAAGGGC
TGAAAATGGAAATTAGTTCCCAAACCATAACCCTCTAGGAACGAACGCGC
CTCAATCACCCCCGATAAGTACCCGTCGGGAAAATATCTCGATGATAACA
TGGACTTGGCCCTAGTAGTCCGGACCCGGTGGCGGACTGTGGGGCTCCTA
GTCTGCTGGGCTCGGGTGAGGTTACTTTAAGCGCCGTATTTATGAATCAC
ATTTTCAGCGTTTTTACCGAGATGGTGATCTCTAAAGCGCAGGGAATTAT
TCCCTTACTAGAAAATAACTTTACAGCTGACTATAAAGGAGACTGACGAT
TCCATGTGCCGTACCTAGGGCTTGCTACCCACTGTTCCTTCCATTTGATC
CCTAAACCAACTACGGGACTGACTCGTCCAGCCTACTAGGGTTTACTTGC
TTCACCGTATTCCCTGTTTTGGTGGTCCACTACCTAACATGAGTATCGGA
CGGTCATTTGCAGGTGGAGATCGCCGATTCACATACGCGGTGATCAGATC
GAACATAGACGATGCACGATGCTTATCAGCGCCAGCGTTGCCATTGGGCT
GACATACTAGCGAATCGCTTATAATCTCCCTGTGGAACCTGCCATACAAA
CTTGATTGTTGATCTCGCTCATCGCATGAGAGAGGTAAAACGCTATTAGG
TATTGTATTCAAGTAGACAGCTGGCGCTTATCTGTTATGAACCACTTATC
GTACAAGATGCAGTGCTAGTACTGCCAGCTAATCCCTTCTGAGATGATAA
TCGGCTAGGCAAAGTTCATGCCGACAAGAGAGGGGGATTCAGGTTAGGCG
ATGCAATCCATGAAGTTACCGCCCTACTTCTGGCTCGGCTGGTTGAAGGC
AGCCGTAGCAAGTCGCGCGACTAACTGCCCCATCCCTACAAGGTCGCAAA
GGTTCTTAGGGATATCCGGTTGTAAGGCGTTTTGCAGAGCATCGCTGGTA
AGTGGGTCGCGTGTGAGAGAGAAGAAGCCGAGCTAAGGGTATCGGGTATC
GCCTGATCACAGGACATTATCAAATTGGCATTAGGAGTTGCAGTTCAGTA
GATACGGATCCGCTTCATCTTGTTCGCCGATTTTGAGGCGGGTGCGACGA
CAACCTGCGAAGCGTATTTATCGCGGCAAAGTCCGTACTGGGTTTCGTCT
CCTGCGATAATATTATTGTTCCACACTTAATCTCTTATTACAAAAGGCAA
CAAGAGGTGAAGGACTTGACGAAAGGTCTGTAACACAGGCATAAACTCTA
ACTAGGGTTCTATAATTAAGGAGCCAGTCAGGGGTCGTAGGTCCCGTGTT
TTTTCCATCGGACTACTTGCCAAATTGGTGTGCGTCGACGCCCCAGGAGC
TCCAATCCTTACTGATGTACGTCTGTCAACTCTTCTCGTGTCCATACGCA
ATACCGATGAAATAACTCGATAACCAGCTTACAGTCGCGAGCTTCTTAGA
TTAAAGTGGTATTCTGGCCTCGGAGTCGCACTATCTACTCTCGCCGTTAT
TCCATTGATCTCTTAACGACGAGTTGTCAATAGGGACACCTCTCCCGAGG
CCACGGTCAATACCCAGCCCCCACTGTATCTGGATGAGATCTCGCTCGCC
TTATCAATGGTCATTACCTGGCTAGCCCCCATGCGGCACCCTTGTTGGGC
GACTATTTCGAATGCCGTAACTGTAGGTGCTATTCCGCTATAGGGCGCGT
TTTCAAGAGGTTGTACGGGCGGAAACCGGATTTTATTTTCAAGACTCTGG
TGGATAACGAGCAGTGCCGTGCCATTTTGCGCAACAGCAACGGAGATCTG
GCTGCGCAAACATACCGCGGGCGTCTTGCATGCCCGTTTCACACGAAGTG
GGTGGTAAAATCTACTTTTGTTCAAGGATATTCAGGTGGGACGCCTTTCG
GTGACGGTTACGACGACGATGGCAGATCACTCTGCCTCCGGGTGTGTAAT
CGGGGTCCATCCAACCCACTTATCTCTTTCTGATGTCGTTCTAAATTTCC
TCAAAATCAAACGAGGTTTCTGGCGTGTGTCTAACCATCGTATTATAGGC
CTATCCGAGGGGAAATACAAACCGTGCGGGCCAAACTCTCCGACTGAGGA
CTTCACGATGTCGCTTGGTCTATGGGAAGGATCCCGGTCCTTTGACCTTT
AGACCGTAAGTGGTGAGTAATTCAGTGGAAAAAATCTCCGACGGTAGGAT
CCCCGCCGCGAGACGGTACCCAGGTATGAAATAAGAGCCGATGGCTGATG
CAGCCGGCTATACCGAAGCACACCGGTCATTGGGGATTCTTGCGACTTGC
CACTTTTCCTGCGCTTTATAATGGCGCACGCCGCGGGTTCTCGAACGATA
CCATTCTGTTGCAAAGGTTTTTAAGCACATACGCTTGCAGCTGTAGGGTA
AGCCAATACTGGCACGTATTAATGGAATCTAATGTTAAAAACTATGGCCG
GGCAGGTATAAGTCAAGGTGTGGGAGAACAGGACAGGTTGAGCTCTGGAC
TGACAAAACAGAACCATCGCGTACCCACAAAGTCATGGATCCTGCCCACA
GGTCCGCGCTGACATACGCCGAAAAACATGCAGCTTGGGGAAATGCCGAG
ACTACTTAGCGGACAGTACCAGTAAGAAATATCACCGCGGGGCCCATCAC
GACTACCCCACATCTCGGAAGACTAGTCGCTTATATAGAAGGGATCAATC
TCTTCCCTATAGGTTGAAACAGCGAAGCCAGCGCGGAATGCCAGAGTAAT
AATACCTGATTTTTAGATACTTGGCAATTCCACCACTTAGCTTCTGTAGA
CAAAGTAATATAGTACTTCGATCGCGCTTCGAGGTGGATAAGGAGTGATT
ATTCTCCCATCTAATCTCCATCTATGCTTTGGTAATCAACCAATAAACCT
TGACCTGGTCCTCTCCCTTGTATTGCGAATTGTCTGAATCCATAACAGTA
CTGAACGCGCCCACCAAAGTGTCTCGAGTGATGAGGTTAAGACCAATCCA
CGACTACATGCGTCAGTTTCAACAAGTGTTACAGGTTCTAGCTTCTACTA
GTTAGTAAGCGTCAAACCCCGCTGCGTTTTATCAGCTGTAATAAGTTGTC
GGTGATAGCTGCGCCCAAAGGTAGTCAGGCAGTCTAACCAGGGGGCGTAG
AGTGTTACACCCTGGATAATCACTGTTACCCCCGGTGGATTACGGTTCCT
GCTCACGTTGACTGGTTTTTTAGAATCTTAATAGCGACTTTAAAAGCCCA
TCCATGGGCGCCCGGACGGCTTACATAGGTTTACATTCGGTCGTTCTTCG
GCTGCGACAATTAGCAAGAGCATATCAGATAAGTCGTCATGCGTAGCTCC
GCCCGATTAAGGCCATGGGTTTACATAATTCCCACGCAAGAGAGCGCGGC
GTCGGTACGGTGCCAATGTCGGTGTTCGCCTCACGGGACTAAATAGCCTA
GATCAAACGTTCTCCCTTTGCCCGGGGCATCTAAGTTAGTCACCGAGTGC
CACGCAAATTAAATTCATATTCTATCCCAGTGTACTTCCATAGGTAATGG
GTTCTAATGGACTTTTCGTTCCCACCCGTACTTCCTATCCTCATTTAGGT
CTTGGGCATCGGTTTCTTTGCGGCTCCTACGACGCACAGTGCTCCGCCGC
AGGCGCTGCCTTGGAGGGTTAGATACATTCATCAAGGCTCTATGTAGCAT
ATCAACCTACTGGTGAAGGTCGAGGAAACGAATCCAACCTAATCTTGGTC
TAATGTTGTGGAGATCGTACAGCTGTCTTCCGGAAGATGTCTTAATCCAT
ATCGGGAACTCGAAACTCGCGATGCACGTGCTAGGAAGCTGATCGATAGA
TCTGCCAGACATTGGCGACGCGTCTGCCGAGCACGGACACTTAATTAATG
CGACAACCCAGACCTGGTTGGGCTAGATGTGATCACTTCAGTCGTTACGA
AGAAGCACCGCGGTCACACGAACCGGGCGTTTCAGAGACAAGGTATTTGA
ACTTTATCTCCCGGCGTCTCCAAAGCCAAGGTGATTGACCCGGAGAATGG
GGTACTATCAAAATTTCTTCGTACGTGTGGCTGTAACCGACAGATTAACT
AGCGGCGAGGACGAAGTCCGACCCTAACGACAAAGGGCGACGATAACTTC
TACTTGGAGTTCACATAGTTTACTTTATTGCGGTTTTTGAGGGCTGCCGA
CGATAAGGCGGAGTATGAAAATGAGCTGAGTCGCTGCTCATTTCCGCGCT
TTGAGCGTTCCCCTCTCGCAGCACGAGGAGGATCGCCCGTAGGGATGTTC
CCGCACAGGTCGCGCACGCCAATCCGACTGCCGTAAGCTGAGATTCCTTC
CCCGAGTGCACCCTCCACACGCGAGGTATGAGGGGGAAACGGAATGCATA
AGCTAGGGGGCATGGCCATTCCCGTCTTGATATGCTTAATGTTCTCCATC
GTTTCGATGGCGCGTCGCGTCGCGGTTCATGCGTCCTACTGACGACCACC
TGATCCCATTCGCGCCCGTTAACAGTTAGAGGTCTCTGCCCTCATTTCAA
AGTTTCCGTGATCAGGTAATGTATGACGTAAGACTCCTCGGAGCATGTGG
ATTTTCCCCTTGTGAACGATTTTGTTTTCGGGTGTCAAACAGCGGACGAG
TGAGTCGATACGATAGCGATGCGATCGTTTGCCAGCGTCTTACCCACGCG
AAAGAACAGACTGATCCGATTCTGTGTACTGTCATATACACCGATTTCTG
CCCTTCTTCTGATCTGCGCCGAGCTGGAGTCTGGTGGGATTCTGAGGAAA
ACGCTCAGTCTAATTCGAATCACCCGTAAGCCATCGGCAATCTTTTGCCA
GAGGAGCTTTCTACATTTATCTTCGACGGAGAACGAGTTGCGTAAGCCCC
CGAAAATCGTTCTATGCTGTGAACTCCTTGTCACGGCTTTCTGGCAGCAC
TGACGCGATTGCCAACATGCGAATCGGACAGGCCCTTGCCCACACGGAGC
CGTGCATTGGACTTCCGTGCCGCCACGCTTAACAATGCGAAAGGACTTAG
CAACGTGGAATACTGCCCTTACTTGAATCACTATACCGCTGCATATCGCC
CTATTGCTCGAAACGAGATCGTGTGGTGTCTAAAAGCGCTCATCCCGCCG
CTACGGTCAAAGGGGATTTCGGTAATTGTCGTCAGTTCTTAATATTTTTC
TTCTACACGTAGAATGATCCGAGATTGCCTCCCGATTTCAATCGAAGGGC
ATAGCAGGCCTATTAGACTTCTCGCATGGGCGTTCTCTTGTTCCTGGCTT
GCCAAATACCGGAAACTAACCGCCTGAGACTAGAGAGCGTGACAATATCA
CCTCGTCCTGCCCCACAGTCTTTGACGCGCAAGCGAGGACGTTTTCACCA
CTTTGTATTGAGTCAAGTGCGACCCTCCTCACGAGTGAGCTGAGATGTAT
CCCGGAAGGGCTTCGATGTTTTTATCACGAGGTTTCAAGTAGGCCCTGGC
AGCTATGGCGGCATACAGATGTCTTCCTTTATGACTAACAAACCTTTGAA
AATGTTGTTGAACGGAATATTGGTGAGATCGTCGTACATCAAATTCGTGT
TGCGATGCTGGCCGACTGCCCCGGGGAGCATACGTGATGTCGTGCTATGC
GCCAGGTACAGATGCCTTTATTACTTGCTGTGCGTGCCTGATTACTTATG
ATTGTCCATCTAACGGCCAGGCAAAAAAAGGTTCCGTTTTGTCTACACTC
TTTAACCTATGTAGAACCTATGTCCCTGAGACTCCGCGGTAGATAACGCC
AGTCGGGAAACTTGGGGTGCGACGACAACCTGCGAAGCGTATTTATCGCG
GCAAAGTCCGTACTGGGTTTCGTCTCCTGCGATAATATTATTGTTCCACA
CTTAATCTCTTATTACAAAAGGCAACAAGAGGTGAAGGACTTGACGAAAG
GTCTGTAACACAGGCATAAACTCTAACTAGGGTTCTATAATTAAGGAGCC
AGTCAGGGGTCGTAGGTCCCGTGTTTTTTCCATCGGACTACTTGCCAAAT
TGGTGTGCGTCGACGCCCCAGGAGCTCCAATCCTTACTGATGTACGTCTG
TCAACTCTTCTCGTGTCCATACGCAATACCGATGAAATAACTCGATAACC
AGCTTACAGTCGCGAGCTTCTTAGATTAAAGTGGTACCCGCTTGCTCGAT
TCTGAGAGTACACCTTGAATTGCAGTAATGGGTGTACAACGCCACCCGCT
AGCATACGCTGACCTGACGAACGTGTAGAGCACGCTCCAGTGGTTGGCTC
TCGGTCCGATATTTAGTTGTTCAAGACAGCGTTGTCCCCGAGAGCTCATA
AGTGAAGACACACTACGGACAGACCCCTTGGCCGGATACTATACCCACGG
TTAATCCCGGTGGCCGTATGTGTCAATCCGCACCTCCGGTGCGAGCATAG
CGGAAGCTCGGTTCAGCGGACTTTTTGTGCGAGCGAGTTGGTCTCCAACG
CTAAAAGACATTCACCGCATTGAAGATACGGAGTTAGCATATGTAGGTAT
GCGACACCGCATTCTCTCAAACCAGCCCCGAGCGAGGATTTATACTCACG
AAGGCGTGGATCAGCTTGATGCCTTAGGGGCCAATCTATTGTACCACCGA
TAACTTTGTCGCCCGCTGCTCGATATGTCATATTAAAAGTCTGTGTGAGC
GTGTCAGAGCTTCATGGCGGCGACCTGGGGAGCGAATGAAGTCATAACTG
CCACGGACGTAATAAGAGATGCCACTACTTGATCAATCATGCTCTGTTCC
ATGAAGTTGCAGCGAAGTTCCTAGTCTCATCCAGGACTGGACTTAAAGGA
CCTCGGACTGATTTATTCGGCAATTGGAACCTCAAAAATATGTGAATTCC
TTTCGAGTTTTACAAATTGTAGGGAATGTTGCAGACCCTCGATTAGATTC
TTGCTGCATGACTACCATTTTAAATTCTTCCCAACACACGCACCTCTCGG
CAAGTATTCCAAACGTGAAAAGTACAACACTCAGCACGATTCTTGGTTGA
CATCATAATAATCGTCGGGTAAGATGGTCAAAAGGCAAAGAAACGGGAGA
TGACGATGTAATTCATGGTAGTTGTTATCACAGAATCAAGGCGACGAAAC
AGAGTAGTCCACAGCTGATTTGACAGCCCGGGGTACTCGTTAATACATGC
TCTGATATATGTGCAGAACCCGCCATATATCGATTGCAGAAGCATGGCAC
ATGCTGAGTGCCTCTTCCGACCAGTGGAGCATGAGTTGGCCGCTAGCTAA
GCTCACAGTTCCTAAAGGCATCACCTAAAGGCCCCCACAACAACGTGTCG
CAACGACCGCGCCACTCGATTGGGGACTTGAAGACGCGGCTGAGCCAAGT
GGCAGCGCCGCGCGACGGCGCAGCTCTCGTCGTGTAGGGGAGGACAAACC
GATAAAGGATCGGCGTCCTTGGTAGACACAGTTGTATCGGAAACGTAGGA
TCAAAGTTTGTAATCCCAGCCGCGATGACTTATCGACACACTGATGATTA
TTGTAGGTCACAATAATTGACGCGGACTTGACTGACGAGCATCATGAGTC
CCGTCAGGCAGTACTAAGACGCAGACGCCTGTGGTCTTTGCCTAAGTACC
CCGACACGTTCTTAGAATCCCAATACACAAGAGAGGTTTCGAGTGTACCT
CCCTGACTTGGCCCGCCAAACTTACTGGTACTAGGTCGGGGGGAAGAAAT
CTCAAATCGACACGAAGGGGTTCTGCGACCGTTATCCTAACCCGTCCGCG
GCCGGTACTAACCACCGACCCTTTTAGTGCCACACTTCCGATTATATTGA
ATAAAAACACACATGGTTGTTAAGTCGACTATTTTTACCTTGCACAAAGT
TGGCATCTTCACTCGCTTTCGTCCTAGCCATGCGGGCGCGCTATAAGACT
CACACTGCCGTTTTTAAACAGCTGTTGATTGCCCTTCACCGGTGACTAGC
AGAGCCGCGTCGCGAGCGTACTGCCGTTGAAGGTCGCTCGGAGAGACTAA
TGTACGAATATTGTCAGTCTCATCCCGTTGGCTCATGCGTTTCCATTTCA
ATCAACCTCGCAGATACTAAGAGGGACCTTCCCGAGATTAGATTTAAGCA
CGGACAAGTACAGAGGCGCACAACGAATTCCATTTGGCATTGGGAGTAAC
GGCACATGGTAATCTGTGGACGTTCGACTCTCTTCCCGAAGTCAGGATAT
AACCCCGCATCGGAACGCAGTCGCGGAAAGGTCGTCACTCAACGCCGCCC
CACAATAGACTTCGAGGACGAAAAGGCCCAATTGGCCGTTCACAGATTGG
AACGTTCCGACCGGGTCCAGGTTGAGGTATTGTAAAGTCTTGACCCTTCT
CATGTCGTGGCCCCGAACCTACCTTGATAAGGCAGGGAGACCGGAACCTG
TCCCTAATTCGCCATTTCCAGTACCAGAGCCGATTTATGCCGTAACCGTA
TCACTCGCCGCATAAGTCATCGCTGGCAATAGCGTCTAAGAGGATTTGGT
AACAAAGTCGCATGCGGCATCCTGGCGTTATTCAGAGTGGCAGAGTTCAG
TTCAGCGGCTGTGACGAAAATATTTTGATGGCGATACGAACCTCGAGGTA
TCGCGAGACGAGGACGTGGTTACGTTAACGGGTGTCGCGGTATCTTTTTT
CCTGAGCACTCTGTTGACCTCCTAGCGCAGACCGTGCTTGCAAGAATTCG
CTTACGGGATAGTCGCACTCTGCATTGGTTGATGAAAGTATGTGCTGATT
ACGAGTCTTATAGCTCTCCTACCAGCGCATCTGTGCCGGTCGTCAGAACT
AGCGTATAGGCGATTGTTCAGCCTGCTCACTCCCATTGGCATATGGTCCG
ATGCGTAAGGTCCCTCTAGACGTGGCAGCGCATTACTATCTCCATCATTT
CTCTGAGTCATTCCAAATCGGTGGACTATTGACAAATCGGAATAACTGTC
ATCGGGCGCGACTATGCGATCTTGCCTAAGCCCTAACCTCAGTTGCGTAT
CACGCCATTACGTCGCCGCGTCATCAACAACGAGATCCCTCTAAAACTGG
AACATAGGGTAAGTAGACTCCACGTCTAGGTTTTCTCACTTCGACTATAT
ACAGTCCCGAGAAATAGCCAAACTAAAGTGTCCTTTAAGACTATTCACAC
GGTTCTTAGCTCTTTCCGTCGGAATCCGGCCTCGAATGCATCCGGCTTTG
ATTCTAAGACCTCACGCTGGGGTTTCTAGAAGGGAGAAGTCCTTTTATTT
GCGTACGTCCATGACAAAGTCGTTTTGTCCCCGGCTTCCCAATCTACCAG
ACGCTGCAGCCCTTCCAGTCAGCACGACAAGCCTGCACGTAACCTAAGGG
GCCATCCACCGAGCCTTAACAATTTTTGAATAGTAAATATACTACGTCTC
ACTAAATAAGGATCACATCCTCCAATAGAGCTCTGGTAGGGTTATAATTC
ATAATTGCATAGATTCAGGCGGGAGGTTCCCGTTTTTCTCGCTGCATCAC
ATAGCTATACACCGAACCAGAGGAGCGGCACGCAGTCTACATTATCTATT
TTAAGCCACTTGAGTCAGGGGAATGCCCGAAGCTTAGGGAACGTAGGGGC
GTGCTGTCCCGAGGTCGCTTCCGCTCTGATGATGCGATAAGCTGGTCGCC
ACGAAGGCTGGGCAGACTGTTCGTCCTGTTAGTGGATAATCCCCTAATTA
GATTTGGAGATAGCCGCAAGGGCTTTTTTTTCTTCGCAATTGACTACCTG
GCTACGTGGTACAACCTATACGATGCTGCTAAGCAAGGAGGCCGACCCAG
ACTTGTTAATAGACCCCCCTGATAATGCAAAGAGAATGCTCTACATACTA
TTACTGGCACTCGAAGGCAGGCGAAGTACTGTCTTACAACGGTTCCTAGC
ACATGAGGTTTCATCGTTTTTAGATTTTCCGATCGTGCGTTACACGGATC
GTTATGTATATCTCCCATCTACGAGAGCTCGCTTTTAGCTGAGGAGGTGC
ACCTGGGGTGCCCCAATCGGACACACTTCACACGATAGAGTCGTGCATTG
AAATAATCCTTTATCGACCTTCTTGCGTATCCGAACCGCTTGAAAGTACT
TTTGCCCGGCTGTGTGATTTCTCGTTACGACTGATTACGTTCTTATCCTA
AAAACGTGGGATGACTAGTTGACTAGCCAAGCACAGCACCGATATGCGAC
GGTGTTGATCAATATCGAAGCCTGGGTTTGCTACCTTGCCTCCGCCGGAG
TCAGTACGTATACAAGGAGCGCCTACATATATCGCTTAACCATTTAGGAC
TGAGATTCATATTCAGTGCTCCTCAGGAGTGCGTGTGGGAGGTGGGCGGA
ATAACATAACTGTTTACGGCCCACTACGGTTGGACTCGGTGGTTGTCGCT
CCGAGTAGAATACCTCACTCACTCAGCCCGGTCCTTAAATCTCCCCTCCT
TACCACGTATACACTGTACATGCTATAACGGAGCTAACCTGGGTCAAGTA
GACGCCCCACTGAGTGACAGAGACAGGTAGTGCATAAAACTCAGAAAGTA
ATCGCGCTGCCCTTTGCTCTGGGGTGATCGGCCCAATGGCTTCCCGGTTT
GCATACGGAGTGGTACACTTACCTAGTCGTCCGACCCTGCTCAACCGGTA
CTGAGGATAGTGGTTGATGCGAGGCTCAGTCACTTATACATCACCGAGAG
ACACGAACGAACGGCATTTTTACCCCGTCCATGCAAGATTCGTTCGGTGC
CTCCGAGGCACCTGCATCCCTCGCGAGTCCGTAGAAAGAAACAAAAAAGT
GTCGTCCATTGTAGTTAGCGGGCCGTATACCTACACGGGGGGTTGTAATC
TGTGAGAAATGGGCAAAGCTTCAACGATGAACGCCAAAAAGTGAGACGCA
ACGCACGACCGATCAAGCAGGTTAACGAGGCCGTCAAAGGTTCGTCGCTC
GGCCATGAGCTTTGACTGGACTCCGTCAAGTCCATACATGCCGCCGCAAT
CGCGGCTGCTCCATTTAATTACAGAAATCAGATCAATGAGTTGAAACTCA
GCGTCGCAGTCCAGCAATCGTGAAGACTTCAGTGATGGAACGGTTGCCCA
AAGCATCTTGTCCGGAACCGACAAGTAAACGTTCACGAGCTTGGAGGAAA
CCGTAGCGACTCTTTTCTGTTGTAGCCCGGTATTCTTGCCCTAAACGTTG
TGTGTCGGCCTAAGCTTATACTCAGTGGATGACCCTCCTTGAAGTACCAC
TCTCATAGATCGACAATAGGCTAGGCATGTCACGGGGGAGCGCAACTTAT
ACCCTCAGCATAAGTTGGCGGCCTTAACGACACTATTTGCAACCATGCTA
TAATCCAGCTCAGGAGGTCACGTTCGCGTTCTCTGCTGATTCAGCCCAGC
GGCGGAACGGTAAGATTCTATGCTAGTGTGTTTTGGCAAGTCACACCTTG
CAGACCGTACAGGTTGGTTTAACAGACTCGCATGATAAGCACAGTGGTGG
AACGCGCTGTTCTCCAATCTAGGTAGGGACGCTGGACGTAGTCTGGTAGA
ACACGACCACTCACAACGACCCCAGAATGAGGATTTCTCGGTCGATCTCG
GTACCCCTAAGTCAGATCCGGAGGTTGAGTTCGACAGAAGGAAGCGGATG
AAGATCTATCCAGCACAGATTTGGTCACGATGCTCTTTCATTCGGCCGCC
TAAGCTGTAACATTGCTGCGGATCGGGGACGGTCATATGCGGCGCCAAGC
GAGTTATCTTTGGTTAAGCATTTTGTGAGAGAGCACGGAACGTCTCGTGA
CAGATATTGTGGCTCTTGTTACCACGTTCGTGACGACCAGCCGCATACTC
TTGGCCCTATTGGGGGGGCTCTCTAATGATACAGACACGGTAGTCTGCGG
GTATTTGAAGCCAGTTTAACACAAGTCTACTGACTAAGCGCAAATAATCA
TGCCTATCTGATCCCATTGCGGCGCTAACTTGATGGGAAAGGTTGTTACG
CCTCGTAAACAGCGCTCTGCGGAAAATCACAGGCGTGAATCTAAATGCCG
CGCGTCTCTCTGAGTACAGTCTACTTTTTGGCCAGTGCACCGCTTGTTCT
TGTGCATATGAAACACACAAGCTGGTCGTTCTATTTCGGAGCACGGTGGA
CCTCTCGTTGCGTGGCCCTTCGAAAGTCAGGACGTTATCACAAATTAAAG
TAACCAATTCTCTCCCGGATATGACGGCGGCGGCAGTGGAGGAGAAGACC
AGAGACTTCCTCCCCGAAAACCCCTACATGACAATAGTTACTACTAGTCT
ATGTCTCTCCCAGCACCGCGGCTGACAGGTAGTCCGTTTAAGATTTAATA
TCCCTAGCAGGCGCCTCGCCGATTGTACAACGAGACTTGACTGGCTCTCA
AGCAAGAGGGCTATGCACCAACTTCCCCTCATGATGACAGTTGCTCCGAA
TGACCCTCGTCGGGAACTATAACGGGGACATTTTGGGAAGGTACATCTTG
GTACGCTCTTAGAGGTAGCGTACACATAAGCAAAAGCCCGAATTAGGAGA
ACAAGGCATGGATCAATAAGAGCTCAAATAAGACTTATACTGTAAGCTCG
ACGAATTGTGATGCCTAGGGGCGAATCCCACCAGTCCTGCTAAACTCCCC
TGCGATTCCAAGATGAACGGGCGGTTCCTGCTTCAAGATCATCGATTCTT
CATCCTACAAAGTTGTTTATTGAGCTTCGGACCACGAATATCGCGAATAG
CGAAAAGAAATGCCCAGGCTTCACGAAGGATGTTACAACCGAGGAATGAT
GCCCGTCGGTCTTAATTAGGGGTAATTTAACGAAGATAAGAATACATTTG
CCAGGTATGTATATACAGCGGTAAGCAGTGAGGAAGTTTTGTAGCGTAAG
GCGGCTTAGTGGCGCATACACAATTCCGCTGGAGCAGGGCCCGTAGCAGA
GTGTCATCCAGTTATCGTTTCCGCCAATAGCCCTCGGTAGTATATTTACG
CCCTCTGCGTCGGTCAAGCCACGCTCGCACCCCAACATGAACGTAAGGTA
GAAGATACGAAGGGCCGACCAAATCAATGGATCGGCATCACCGCCTCACG
TGTGTAGCGGAAGTCGATGCTGAGAACTGAGCATATGTAGGAACGCATAG
ATCCCTTAAATAATCAGGACTCGTATCGTGTTTCACCAGGCCGTGTATAA
GGGCATATGCAAATCGATTGCTGTCCTATATAAAAACGCGGCGAGACGCA
AGGAAAAAGTTACCGAGCCAGTTCCACTACGCCTAATTCATCGAGTAGGG
CTCATAAGCTGGCTAGTTGCTCTTTTGCTTTGAAACGCATTCCCCACTAA
CGACGAGTATGGCTGCACTTCGGCTTCTAGCGGATCCAAAAGACCGATAA
CGAAGCGGGGCACTGACTTGGCAGTTCGAATTTAGCGCTACGTTACAGCA
GACTACGCATGAAGGTGCCATGGCCCCCGATAGTTGTCGAGCGCAGGAAA
GCGTGCCAGTATACCTAATTGTGATGTCGCACCCGAATTCGTACCTCTAG
GACGTTACATGTGCAGGAGGACGATACAGACCGGCGTCTGCGAATAGACG
GACTGCATTACGCGGACGTAGCTCCATTGCTAAGGACGAACGCACATGAA
GCTCCTCGACTCGGCTACTTTAAGATCACTTCCACAGAAAACTAAGCATA
CCAGGAGAAAGCGAAGAGATAAGTAACGGGGCATAATTTTCGAGAAGACC
GTTTGCGTGAAGCCGTTGCCTATGTATCGGCGGCCGATGTCTCGCACTAA
GCCGGCCGACACGTACTATAGCACCCCCATTAGTTCCTGTAACCCTTTCC
AGTGAACTAATCCAGTTTTGGAGTGCTCGGCCAGATCTACCTCAGCTCCT
TTTCATCGGAACGAATCATACTGGCAACGTTGTTACCAGGGGAATACGGT
GTGATACTTGTTCAATGTTGGCAGAGACTTTTGTTGGTCTTACTTGTCAA
GCTCAATTGCGAAGCTAAGTGCAGATCTGAAAGCAATATGGATAAAATCA
TTACACCGAAGCCTGACGCATCATTACGACTATATATTGGATTTATGGCT
TTAGACTACCCCCGTATAATTTACCGAAGTAAAGGTCGAGCTCCCATGAG
CGACTGGACTCATTCGTCAGCGCTGACCGAATGATAGTATAATCCGGGCA
AGGGAACTTTCCTGGCATTGGCCCGGCTGCAGCATTTGGTTGCGGAAGCT
CAAATGACTTCATTAGAATTGAACTGGAGCTTTGTCTTCTCGTTTGCGTT
ATTTTTATGGTAGTACGAACTTACAACGCCTCACACGCTTGATCCTCCGT
GCGAGATTGCCCGATACATAAGATGTCCAGGAAACCCCTGCGGCCACGAA
GAAGGGGCTACCTCTATGCGTGCCCTTATGCGTGGCAGCAAGGAGTGCTA
GAGAACAATGATGGACTGAGGTGTGTGGATATGAGAGAATTTCGCTAGTC
TTAAGGTCAACATGACAGTCCTCGCTAGTGGTGACCGGACCCATGGCAGT
CCTAGCTGGGCTCTGGTGACTACAAATTTTGGTAGCTGCCTTCAGTGAGC
TTCCTCTTCGGGACGGGACTATGTCCATTCGACTATAGATGCCTAGGTAG
GACATTAAGCGCGAGTGTTGGAACGCCTATCGCACAGCGCCCTTGCACCT
AAATCGCGCCAGCCATGTTCCACATCCCCCTACCAAGATGAGCACGTTGA
CACATGCGTCCACGGGAATGGGAGTCTGACGGAGACACACTTAAGAGCGC
CGGGATTCCCGACATGGGGTATCTGTCAATTATCTAGCGGGTAGTCATCC
AGAACAGGTATACCCTCCGGACCATGCGCCGAGTCCGACCGTTGGCCGTG
GATTGGAGGCATTCGTGTGGCTCGCATCGGAGAGACATTGGAGGCATCCA
ATGCAGTCCTAAGTATGTTCATCGAGCAATTAAGCTCGGCTCCGCTTAGC
AAGGCGTTAAGCGCTTATGATCTATCGATTGAGTACATAGAGAACCCTTG
TCGACACGTGCTAACGACCCAATGAGTTCGCTAGTCAAATTGTACCGTCT
GTCCATGGCTAGAGTTGCCGACAGGAACTTACGTGCTTCGGGTTTACTTT
TACTGTCCAACTGGGCTCCCACCCCGACTCATTGACACGGTAGCCCGGGA
TCTCGCGGCTGGAACCACTCGCGAGGAATGGTCTGATGCATAATCTAGGC
GCTCGGGTGAACGACAGACACGATACGACCTGAACGAGTGATGCGCTATC
ACCTCTCACACCAGGAAGGAACAATCCACGGCACTTCCCGCGACAAATGT
CCCGTCCCTGTGTACATTCGATACACTGTCTGACAGCTAGAGAGAATTAC
CCCTTTATCGTTGTATGCCTAAGGCTAGCTGCAGAGCCTCTGTGGAAACT
CACTAACATGTATCCGTTCAGATCTACACGAGTCACGTACCCCGCTGTCA
CTTACGGCATAAGCTTGAAGTGCATAGGTCATTGGTACCAAAGCTGAGGT
GGCAAATTTAGCAGCATGTCATCTTTTAACCCCGCGGACGCTACTACATC
CTCGCTGCATTAGATCGAGAAAGATTTTTCCTCAAGGTGCGGAACGGCGC
CAGGATTGCGCTCGCGATTGGAATGTAAGGAGTCTACCACTAGTGCTAAC
GGTGAACCTAGTCAATCACCGTTGGGGCAGATTGAGTCTGTTACTACAAT
AGACTGAGTAATGAGGGCACACCTCTAGTTTGGCGCAACGTACCCTCCCC
ACAGCTTCGAACACTTCTTAAGGGTATTCAGGACCCGCCTACCGTCCCGT
ACTGCCACGTAAAGCTCTTGCGTCCAAATACACCATGTTGTCGAATATCT
AGCGTAGAGGCAGGACTGATGTAGTGGGCACTCCGTTAGCATACCTAGTA
TGTGCCTCATGGGTCGTACGTGTGGGAGTCACCGGAGAGGGCCAACATAC
TCGGATAATCTTACTCGCCGTATAATGTCTCATAGACGCAGCATAAAGAC
GCAGTGTGGAGGCACTTAGTTCAGGTTGTAGTCTTGATTTAGAGCTCATA
CTGGCAACGTAGATGTCCTCCGAAGACGCCCGGTATACCGGATACCCATC
TCTTAAATTCGCGGTAGTATCTAGAAAAGACGTGGCCATTCACCAGGAGG
GGACGATCAAGTATCCGCACAACCCAGAGGCGTGGATAAGATCGTGGTGG
GGTGCGGAGGACAGCTGACTAATAAAGCCAGGTGCCAGGCCACCGACTTA
GAGTATGTCTCTTCTGCGTAGGATTTAAAACGTACCAGCTATGTTGTCAG
CCGCCACTTCCTAGTATCTAAGTACCTGCTTCTGCATGTTCATCATCCCG
GGTCTTATTTTCGGCTCCGCCCCGGACCTCACGTGTAACGGCACAAGCAA
CGTGTTCCCCTAAACCCCAATTCTGTTATAAACGGCTAGGTAACCAAACC
TACTCCAATTACGGGATTTGCCCTCGTCCCTTATAATGGGAAGTGCTGGT
GTCACTACCTTGGTCAACTCCGAATTGCTGCCTCGGAATCCTAGACAGGG
AGATTGATTCGAAGTTATGCTCCCACCCCAACTTCGAGAGAGTGCTGACA
TTAAATGAGCAAAGATGATGCTAGTTGACACTGTACTCCACGCGGACGTC
GCGTCGCTAAACGGGCAGACCGATGAGTCAACATGGACCGAGAAGGCTAC
CTTTCCTTAGAAAATTTTCACGGAGACGTAATGAACTATGGGCACTTGTC
CGCGAGCCGACTATGGCAGTAGGAGCATTTTGCTGTGTTGAAAAGTCCAG
CAATCGTGAAGACTTCAGTGATGGAACGGTTGCCCAAAGCATCTTGTCCG
GAACCGACAAGTAAACGTTCACGAGCTTGGAGGAAACCGTAGCGACTCTT
TTCTGTTGTAGCCCGGTATTCTTGCCCTAAACGTTGTGTGTCGGCCTAAG
CTTATACTCAGTGGATGACCCTCCTTGAAGTACCACTCTCATAGATCGAC
AATAGGCTAGGCATGTCACGGGGGAGCGCAACTTATACCCTCAGCATAAG
TTGGCGGCCTTAACGACACTATTTGCAACCATGCTATAATCCAGCTCAGG
AGGTCACGTTCGCGTTCTCTGCTGATTCAGCCCAGCGGCGGAACGGTAAG
ATTCTATGCTAGTGTGTTTTGGCAAGTCACACCTTGCAGACCGTACAGGT
TGGTTTAACAGACTCGCATGATAAGCACAGTGGTGGAACGCGCTGTTCTC
CAATCTAGGTAGGGACGCTGGACGTAGTCTGGTAGAACACGACCACTCAC
AACGACCCCAGAATGAGGATTTCTCGGTCGATCTCGATTCGCAGAGTATT
ATTATGTCCCAAACCAGTTAATCAACTCCTAAGCGTCCTTACGGACACAC
CAAAAGGCTTGGCGTGTTCCCACTCTTACGGCCCATTGGCCCATTTGACG
GGCCCTATCCCGAACGTTTTGTAAACAGCAAATCGACGACACTACATTGT
TCCACCACGTCGCAGGAAAGGGTCGTGAAGGTACCGACGGCACTCACTGA
TGCTCTATATTTTTAGCATGCGTGGTCAACCTCAGGCAAGGATGGAACCA
TGAGTTCACTTTATAACGGGGGCTCGCGAGAGGGAGAAATGAGTTGGATT
TACCTCTCTTCGGGTACAGAGGGGATAACTAAGTCCGGGTACGACAACTT
TTTTGTTAATGCCTGCCTCAACAGCTTAGACCACCCCAGATTCCGACCCA
CTCGTACGACGAGGCTCGTTTAGTACAATGAGTGTTCGGCGTCTATCTAG
GCTGGGGTCAATCTGCACCGGCATTGCTACAAGAATACCATCGTATGTCG
CCTGGTCCCCTCTCAGTAATAAACTCGGCGGCACCCTACGTGACCATCAA
CACGGAATCTTCGGCTAGTACATGAGAGACAATACCGAGATGCCTAGACC
ACAGCTAGAGGGAACGGTATAGAAACCATCTGTTCTGTCACGTCTGTTTA
TTATGCCAGTGGATATTACTGTCAAGGTGCTGAAAGCTGGCGGGTGCAAC
GATTGAAGCCTGATGAAACGTCGTCAGGTTTCTACATTCAATGTGCTAGG
CGCTGTCTAAACTGCCCCAATTTTTTAAGGGACTTCAATGATCCCAAACC
TTGATCCTGTCCTCGGTCCCCACCTCCATGGAGACCACAGCTGGTTTTCT
TACAGAAGGGAAAGCGATGTAACCCCTCAGCTTCCGGAAAGATTCCGGGG
TCCAATGGTGTAAAACACGTCCGAGATCTCCAACCGTCACGCACGTCGGC
AACACATGAGAACTAAACATTCCACACATTCCGTTTCGGCAAGACCGGAT
TCACGTAGGGGGACCGTGTTAGCTACTACTATCAGCTCATTGGAAGCTTA
TTGCAAGAAGAGGGTTGATACGGATTAGCACACTATCGTACATCGAGTGG
CTCGTAAGCAGTGTCAATCGAGAGCTTATCTTATTAAAGCCATACTCAAC
GAATAGCCAGACCCGGTATGGTTGCTGCGAAGTACCTCTGAACGCTGAAG
TCCACGACTCCAAATAGCACTTCAAATAAAGCGGAAGCCCAGGGCCTTCG
TCAGCGACGCAATCGTAGCAAGCGAACCTGTCGTTGAGTAGCTCTGACTC
AACACGATTTGTCGGCCTACAACTTACATTTTTAGTGTAGAATGACCATG
CAGTTAGGGTGTTATTGCATACACGACGCCAATCCCGACCCGGGCCGATA
AGAGCTGATCCAGAAGTATAAGTATAAGGCCCACTGGACGTCTCACCACC
TTCACTCTTCAATTCCGTCGTTAAATTCGAAAGGAGAGGTCTTGGGGAAC
CAGCATCTACCACCAAGCAGGTCTCCTGGCAAGTGACAGGCACCCAAACA
CGATGGGATACAGTGGCGCAGTAGGCACTAGCCATTGTAGTTCAAGGGAG
GCCATTTTACTGTGTGGGTTTACTAGAATTCCCCGTACGGATGGTTGCTA
ACTTTGAGGCAGACCCCGCCAGCACACAGAAACCGTTCCCCAACTCGTGG
TTCTAAGTACAGACGGTCCGAAAGGGGTCATTCGGTAATTACAATAGCTA
GGACCGGTCAGTTACACTATCAGTAATAGGCACTGCACATTCATGTACTA
TATACCTTTCGGCGACTGCAGTGTGTTCTCTCTCAAGGAGCAGACAAATA
GAGCGCACCTAACCTAACCCGGCCGGCGCTCTCAAACTGTAATCCCGCAG
CGACCCCTACTACCTACAGGCTTACCAATTTTCGTCGATCCCACTACAGT
AATGCGAGGTGGGAGGGTCTCTGTGATACCATCATCGATCGTCATGCGTG
CATGAATGCGACAAAGGCAGGCCGGTCTGGTACCGTTACTGGTGTTTGAA
ACTGAGGGTGATGCTGAGGCCCCTACTGGGAGGCGCTAGTCTCTGGTGTG
GCAAAAGTCAAGGCGCGTAACCCTATCTGCGCACAACGTTGAGTCCCCTT
TGGTAGTGGTCTACTTTGAGCGCGAACTAGCTTCGGTAGTAGTAGTCGTT
GGCTCTCCATCCTCGCGTTGGAACGGTCATTTTAGAACTATCCTCAGCAA
TGATTAGGCCGGTACTCGGCCATGACCACGGAACAGGTCATTCGGATCAA
CAACGTAGTTTCTTGGGGCGTTTGTGGGAACTGGTAGGTACGAAACGTTG
GGGCTGCTTTATTCTCGGCCCCTCGCTCGTTACACGCCTGCAGTTTTCAG
AGCAGACAACGTGAACGCTACACAGCTAGGCGGGAGCCGGGCCCGAACGA
GCTAAGCACAATGAGGACGTAGAAGTGGGAGTTCCGCCACAACAAAGGTT
GTTGCATGAAAAAGGGGTGATTACAGACTGTCTCATACCGTAACCGCACT
AGCTATCAATCAGGGCGCCGAACATCTTGGGGCTCCCGAGAACTCAGATG
CAGAGTCACCGTACCACGAGGTGTCGCCAATGTGCCGCGTAGCTGCTTTT
CGGGGAGGATGAGCAGTAGTAAGTTTGAATCGCCACCTGATAACTGTGTA
CGTATATTTGTAATTCTCGGACCCTTAAACGGATCGCTGTTTTTGTGTGA
TATGTATTTCGTACAGGAAAGCAAAGAGGCGCCGCAGCATCCTTCGATCA
TTTACATAAAAAGATCCTCACAATACCCTCTGGATATAAGTTTTAAAATG
TATTAAATCACGTCTCAGCGATAATCGACGAAGGCAATGCTAACCGGAGT
ACCATATTCTGGTGGAGATCAGCGGCCTGTTATCCACTGCTGTGTGAGGG
AACTAATCGCGAACCCGACCACCCTTTTAGTGTGACATCAAGATGGGCCA
GCCCAGGGTACCCCGTTAATACAAGAACAGGGGAGCTCGTAGGTTTTCTG
TGGTGCGCTCAGCGTGCATCCCCCCCACTATATGGCTTACGTGTTAAACG
AAAGAGCGTTTGTATGTGATGAATGAAACCGACAAAGTCAAGGGGGAGAT
GTATGCTACAAGATTCCTACTCCCACTCACTGTGTGCGCTCGGCAACGTA
ATCTTGCAACGTCTATCTCGGCAGCCGGTTGCGATGTCATACTTAAAAAG
GTCCCGAGCGGACGGGATCACAAAGGCTAAGCCCACAGATCTTTCCTCAA
ACTTGTGTGAGTGATAGCGAGGAAATGTGAGGGTTGTCTTTCCGGGAGGA
GTCAGATGCGTCCTTCTGCTGATTTCTATTTTCAGGTCACTCACTTCCTT
CAGGAGCTTAGTCATCTAGGCCTTGAGATTCGTAGCGTTCGTTGTGGAAA
CGCCTGAGGGCTCGCCACGATCGATGAGGGGGGCGCATTGTACAGCGGCC
CGGAGACCTTGACGGAACCGGGGTGCGAAAGGTTTTAGACGTGGTGACAT
AATACCTCTTTCCTGCAGGAAGGCGCTCGGCATTGTTCGAAACCAAATAA
GGTGCGGCCTTATAGCTATAAGTAGCGATTTGGGCCGCTGTAGTATACTC
GGGAACTCGGCATGAAAAGACTGCGCTTCGGCGACGAATCGTCGGGACCA
TGGACAATGCTCAAGGCGGTTTGTACTATCCCCCTTTGGAGTCTACGGGG
GTGGATATCGTAAGCCAACGGAGTCGAGATATACTAATTTCGAAGCCAAA
CCGACTCCACCGAGTACTGTGGCATTTATGCAAACATTTACCGAGATCGG
TTCAGGTCAAGATGATCTCTCGCCCCGGTTCCCGTTTTGTTTTCGACATT
CGGTCGAGAGTAATAAACTTCAAGTTACCGTGGTGCCTAGTTAGGGTTTC
GCGGCTATCTCATTAACTAGCCCGACAACCGATGCGGGATAAATCCTGGC
ATCTGTCGATGGAATGACACTTGTACCTCACGAGACCTAAGACTTAGCTT
TAAGGCGTTGTTGGCTAGAATGCTTGTTGAACGAGTGGGGCATAGTCCTA
TGCATTCAGCGCCTCTCCTTTAAATCTTTGCAATGGTCTGTAGCCGATCT
GCCGCAATAAGATGCGGCATTCTTAACCTAGATGCACGTAATAAAGCGTG
TCTCTTAGCCATACTAATTACATATCAGCGATCTGTGCCCGAGTCCATAA
TGCCTAACGTTCCGTATGTAACTAGCCTTTTTGCTAGCGGTTGTAATTCT
GGCTCGCCCACCGTTCAATTCTCATTCCGCAGCGTACACACGCTGCAGGG
TCCTCACAGCTACTCTCTGTACACCATGATACGATCCAAATTAAGCTGAC
ACCTACACTTGAAGGACCTACAGATTCCATGGGGTGAAGTGCCTGGCAAG
CCATAGGTAACGGCCGTAAGCGCTAGTCATTATACCCGGGTGAGCCTGGT
CCTTATAATCTAAACCACTTGTCGTTGACTGTCGCGGAATTCCAGTAACA
CTTGCTCTGCTCAGGACGCCGTTACTAAGACCTGTGCTGATCCAGTACCA
GAGTGTCTCTTAATTGGATGCGCTGCTGAGACGGACGACTACCCTGGATC
TCATCAAACGCACTTGGCAATTCGACTAATTCATGCATGTGCCTTGTAGA
CAAAACTAGTATCAGTGACCGGCAAAGGTCGCTCAAGACGGGAATGCTAT
CAATACCTATAAATGTATGACACGCCTAGATTTAAGGTCTCTCCAAAATA
CCAGTCACCCACTGGGTTTTCGGTTTGGTCATCTGAAACTCGCTCGCTGA
AGCCTAAATCGATTATACTAATAGGCGGCAATGATGTAAGAGAATAACCC
CGGGGCGGTAGACAAGTACGGCTGCAGGGAAGGGGATTTTATTATGACTG
AGAATTATAGCTATCCGGGCTCCTATCGTATAAATAGATGGCTATACCAG
TGTTGCTGGGGTTTTATAGCGTACTGTTGGCTGCGTATCAACCAATAGCC
AAGCCACGGGGACGGGGCATGCTTACTGAACTTTACATCAGTACTTTTAG
CAGAGATGCGAAGCATCTCTGCGACCCTGCGGGGCCTTGGTTTATTAAAA
ACGTGCCTATCTTTACATTATTGCCTCAAATGACCATGTGGTGAGGGCTG
ACTCGAAACCGATAGAACTGTGGAAGACGAAAGTTTAGAAGGGTTCGCAT
ATAACTGGCATCATCACCGTGCCTCGAGGCGCTGGACATAGGTCGTGTAG
ACGTGCGGATCCAACCTTGCTCACTGCATCAGCGATTTTCTACAATTACC
GTTTAAGCCAGCATTTAGTCTGTCCTAGTCGGGCCTAAGGTTTACAAGCC
GGTTACTGAGGGCCAGTTTAGCACTCGACGTTACATGCTAACTGCCAAAT
ATCAAGATTCCCTTGCGAGTCCGTCACATAATCCAGTGTACTCTCACGTA
ACTACGACTTGTCGCAAGCCCAGAGCGGACCCCACCACCCTAATTCTATG
CAATAGCCCCACCCCTGTGCCCCTTCCTACACCCAGATGTTAGTGGCCTA
GAATTGATACGTAACCATCTGCCCCTCCGGGCGTGTCGCGCACGATCCAA
GTCGGTGGAGCCGAGCCACTGGGGAGACTTAAGCGATATTCCCGAACTTA
GAGGTTCGATAGGAACAATCGTCAGGACGAAACAAGTTTTTTCCGCGATA
ATCGTGAATGACGCCGTCAAGAACCCTGTTCCTGTCTCCTACCAAACAGG
GTTTCCACATCCCCAGAATTTCTGTTCGTGTATGGGGTTATACAAGCCGG
AGGCGCCCGTCGACGAAAATCGGCAAGCCCCCGTCTGATAACTAAATGCT
ATACTAGGTCCAGGGGGCAAAGCCGGCGATTCGCGGTTTATGCAAGCCGA
AAATGGACTGTAAAATGACAGTCCGCCGCACCGGCCGTCCACGTGGCGGT
GGTAACCGACACACCTACGTCGTACCGTGTGTTTACGGCAGTGAGAGGAC
CAGAGCAATATGATTGGCGCTACGGATGAAACCGAGCCCATGCCGAACGG
TCCTGAGAGGTAAGCTTGACCCATTTGCTGTTTGCTGGGCCCCAGGCCAA
AGAGATCCCTTCGCCTGGCAGTGTAGATCACGTTTTGCATAGCATTACCG
GTGACACGAACTCCTTGTACTACGTATGCGAGTACGTAGATCCAGCGACA
ATGTGCGAACTTAAACAATACGTGAGAACCATATAGTGGTGCTCCAGGAA
CCGGAAATCGCGCGGACTATCGACACAATGGCACCCCGCGTGACCTAGGC
TGTACTCCTCCTTGGCCCGACACAAGATCACGCTTTCCCAAAGGCCGCCA
AATCCGAGTTGCGTCATACGGGCTGGTCGATACCGCTCGCTCAGTACCCT
TTCGTTGTTGCACAGCAGATGCGAAAAGACTGCCTGCTGGCCTGGTTGAG
GTGTTTGTACTCACATTTCGCGATTTTCATCGATTGGATACTCACGACCC
TATCAACTCCCACAGTCTGACTCCCTGCGCCCTTCGGCTGAGCGCCGCTG
CTTTCGCTAACCATTCGAAGTAAATATTATAGAACCGCGCCAACATCCAC
GAGTCATAGGGATTAGTGTAAGTTTATATACTGTCTATGTCATGAATCCC
TAGCTTGCCGGAAAAGAAAGGTCATTAAACCAGCGTGCGGGCTGCAAGAT
CAGCACAAGCATCATGCTTTGCTTCATTAGCGGTCCCTACAACACTTTAA
AATGATACAAGAGTATTGTTGGGCTAGTAGCTTCGGCATTTTCGCGAGAC
ATCTATCACGGTACATCCCTAAACCCGTGGAGTGCCCGGCGCCTCTGTCC
AGGCTTCTTCTTTCTCACCGAACGCCTAACCAGTTTTCTCATCGACTGGG
TAACATCTCTATCTGGAGCACTGTACACCGAAAATCATGCAGTACAAAAC
CCCTCATCGACTTTAAGTCGCCTTGCCCCTGCTGAGTCACGTCATGATCC
TGCATACTTCTGTAGGAATGACTAAGTCGTGAAGAGCCATCCGACGACCG
CATTGGGATTTACATACTGATCGTCATCACGTCTCGCGGAGCGACCAGAA
AAAGCATCTACTCAAGGTAGCTCACATTGATGGTAACGTCCACCGGGTAT
ACATTATCGGGTCATAAAAGACCAGCCCCCAGATCCACAATTCGGAGACG
TAGAGGTAAGATCTCTCCACAATGCGTGCCCGCCAGTAGTAAGGAAGACA
CGGTACACTATTGAGGACTTAAAAATACATTACAGAAGATGGCGTATAGC
TGGAGCGGTGGGCCATCCCCTCATGTTCTCCCTAAAGTGACTCAGATAAC
GCGTCCTACTAATATCCAGGGCTACGCCTTATTAGCTCACTTAGAACGGT
GGATGCTTAAACTAAAATGAAGTCGGAGGACACTGTGGGACGAAATCGTA
AAAGAGATAGAACTGCGTCTTCCCTTGCGAAACGACCACTACAGGACGCC
GGAGAAGACCGCACATGATTTTGAGCGTGGGGCGGAACATACAGTACACA
CCCAACGCCCAGGGTTTCCCTATCTTGAACCGATAGCATGACAATATTAC
ATGCACTTTAAGTTCGTGGGTCTCGCTATCGCTCCCCTAGATAGATGTGT
CCGAGAGTAGTACCGTGACCCCTGTTCTTATCACATTCCCTAGGTTCGCG
GGGTGCCGTTCCTTGTATACACCTCTCCGAGCTACTAGCGGCTAGCCCTG
GCATAACTTCTTTTCTAATTAGAGCGGACCTAGGCTTTTCAGTGTTGCTC
CGTCTTGAAGCGAAGTGCAGACAAATCCAAGACCGAACCACTCCTGCATT
AATCAGGCGTCCCGGCTGATCAGCATTACCCACTTCGTATCAGATAAAGG
ACAGGAAGAGCGGAATGTTACGGGGATTAGGGCGTAAATAACCGCCCTTG
AGTCGATGTGCGGGGCACCCCGCCTGCCAAACAAAAGCCGGTAGTTCCTC
CATCTCATGCCTTTAACCTCCCCGAACTCCCAGACGTCGACCACTGTTAT
TGGCTGGCAACGCCTAATAAGGGTAAGGTATAGAGGCGTATTGATATTCG
GGCATGTCAGACAGTGCTCGGCATGCCCATCTTTGGCCAAGTCCAGCATC
TATTCCTATCCGAATAGACTATCCATGCGCACCATTGGTGAGTCGCCGGT
TCAAAGCTACAACTGGAACAATGATTCAATCTGGGATAAAGCTGATAGAG
AAAGATCATAATCCAGTCTGCGGCGAACCGTGTCATTTTTACAGAGCCAG
TGAATCACCAGCGGCATGTTCAGATCCAACGATCTGAAGCTATTGGGCCC
TGACTCCGCCCTTGAGGCTTAGTATGGTGTGGACGAATTATATATGGCGC
TGTCACGTTAGCCATTGGCAACGTCACTACCCCAAGTACTCCTTCGTTAT
ACCGCGCCCGAGTGTTTAAGCCGGCAGCTCTAAGTAGCCTGGCATAAGTG
GGTTTTAGATGATTTCTTAGGCATGCTGAAAGACAGAATCCGGGATTGTA
GTGGTGGCTTGTCCCTGCATATTCAGCCCGACGCATTTGGTGCTTTATGC
ACTTGTTAGCAGATTCTTGTGCGAAGACAAACAGGGTATAAGAAGTCGGC
ATAAGTAAATATCTCGCGAACTAGAGGGCTTGACGGGAACCGGGCACGCC
ATCCGGTTTTACCTTTGCCGTCTCGTGCAGGCTGCCGTCCTTCGGGCAGG
CTTCACGTATGCAGTTATGACCCATCCATATGAATAGGAAACGGCCCGTC
CTTCCCAGTGGAGCTGGAAGACGTCTGTTGCGTAATTTGCAGTCCTCATC
GATATACACCCCTGGCCCGGCTACAATGACAGTACGTCCCGAATATTAGA
CACTTGAGCGGCAAACCCATCGTAGCAAAGTTAGTCCTTATTATTTGGGC
CCCCTCCCGAGACAACACGGTGTGCTAAATTAGAGCATCTATATCCTGTT
GCATATTGCGGATGTGGTCTCGGTTCACGGCACATATTCTTGCCCGTAAT
AATTTGGGTTGCGTCTTTAAACGATATCTGTGTGCCACCTCCAAGTAGCC
AGTCAGTGCGAGTAGGTTAGGCCGTGGAGTCAAGGACTTTCCGCAGTCTG
TTCTACCGGCCAACACTGAAGGGCCTGGTGGTCAGAAGTGCCACGGTCCC
TTGTGGGTGCAATTGGGGGCTCACTAAAGGGTACCGTCGCACAACCGACC
TGGGATAGCTCGAAGAGAATAACCCCGGGGCGGTAGACAAGTACGGCTGC
AGGGAAGGGGATTTTATTATGACTGAGAATTATAGCTATCCGGGCTCCTA
TCGTATAAATAGATGGCTATACCAGTGTTGCTGGGGTTTTATAGCGTACT
GTTGGCTGCGTATCAACCAATAGCCAAGCCACGGGGACGGGGCATGCTTA
CTGAACTTTACATCAGTACTTTTAGCAGAGATGCGAAGCATCTCTGCGAC
CCTGCGGGGCCTTGGTTTATTAGAGCAAGTTTCATCCCTGTGCAACCGAC
CATTCGTCCGATCTTTAAATAACTGTAGTAAAATCTAACCATTACCAGCG
TAAGGCTGGGAGAAGGGTACGGAGTGTGGAATCTTCCCCTTTCCCCCCCT
CGAAGCTACTAGGTAATGCGCGGGGTGAGCTCTAGATAGTATTACGGGCG
GGTAGACCCAGAGGTTATGCATGAACCGCCTCAACTTTAGGCCTTTGTCT
ATAAAAGAATAGTGCCCTGGCGCACAAACCAAGGCAAACCTTACACTTTA
CAGGTTTAGCGTCACACCCGCATCCCCAGGCTTGGTAATGTCTCAGAGCT
GTATCGGAATCGCGATACCCAGGACTTATACTGTTAGGCAAGAAAATAGG
CGCCAATACTAAGATAGTTTACGAGATTAGCGGTCTTAATCCAGATTGTG
CTTATCTAGTAGATTTGGACATGGCCTGATGCTCACGGATCGTTCGATCC
CGTGGAGGGCACAAAGGCGATAGGAATGACGGGACCTATCACTGCTTTTT
CGGGTTCTGCCTTTACTATGCCGACTACGCTCTGGTATAAAATCACTCTT
CACCGGGGAAGCAACCGCCCGATACGTGCTTTACAGCCAAAGCCCAGGAG
TTTGATGCGTTGGCCAATCAGTCCATTCGGGCGCCCCTAGTGGTCCCTTC
ATCTACATCAGTTCAAACAGTCAGATCGCGTATCCTTACGAGGTTTATAC
CGAGTACATCGCTTGTAGCATCAGCATACTTAATGGCATAATCTTGGGCG
TTGGCAGTAGCGCAGTTAGGGAATGGGGGCCACTGTAGTGGTGTGCCTGG
CGCGGGCTTTGAATAGCCTTATCTTGCTGAATCGATTTCCCAGCGTCGTT
GGTCTACAAGTTGCCCGGCGCAGCTACAATGTCTTTGGACGAGGCCAATG
ATTAAGTACCTACTCAACAGAGGAATGCGCGGTTCTGGCCAAAACTGAAG
TAGTAATAGCGGGCACTACTGCTAGATGGAACGAGATCTGGCAACGTCTG
ACTGTGCTATGGCTAGCTGGGATAAGCCACCGTAACGTCCCCAGTTTGTC
TTCTTAATCGGGCATGTATGAGTGGCCAAGTATCACAAGGACCTGTGGCG
TCCCGGCTTATAGTTGACTGTGTCAGTGATAAACTGTATAGTTTAAGAGA
TCAACAATGGTGGGCCACACAACCAGTGAGGTATCAGGTTGCAGATGGGG
GTGCCGTCATGGGCAGTCCTTGACGTCTGAGAGACCCGTACATTCACAGG
TCTAATCACTGGCTTTACCGCGTACGGTAGTTCATGCGGATGAAACGAAG
CCTCAGATTAGACAATTCGATACCCTGCGGCGCAATAAAAAATTCGCTTA
CCTTCAAACTCTAAACTATCTCCGCGGCGCGCACTCCTACGTCACGGGTG
AACGTTGCTCATCACATTTTCTGCAGAGCTTGTCTCACTGACAAATTATT
TCCTGGGGACTGTGGCCGGTACCCTGGAGAATCCATGCTGAGGCGAACCT
GAGTCGCCGAGAAGCTACGGTCATGTCTTATATGGGGTAATATACCTATT
TTCGTCGCGATTTAAGCGACCTTGGGACGCCAGCACTGCTTCGGAGGTCA
CGTGAAATGTACGGACCCTCGGCAGCTCTTACGGAGAAAGGCCCCCCCTC
CAAGCTGGCAGTCTGAGGAGCCAGTTGGCACAGAAGGTTATGCAGAACGA
AGCGTCTTAGACTAGACTGGCATGATTTATAATATAGCGTTAGACCGTCC
TACGTAAATGAGCTAACTAAGGCTACAACCTGCCTTCTAGGGGGGCCAGC
CCGAAGACACATAGTTGATTATTACCTACACAGAGAATCCTATCCCGCGT
TAGTACTCCAAATTGAGTCTCGTTCACACCACCTGTCATTGCCAGTGTAT
ACCAGCGGTTTGCCTCTCTTAATGAAGGCGGAAGCTATACGAAGGACCCC
ATTTCAAGTTTATCTCAGCGCGAAGCGAGGAGAACGGAACGTTGGCGCCC
ATTGTACTGGGTTTCCAAGCAGCCATGGGCGGGTTACTACCATACAGATA
GTTCCCTTCAAAGCCCCTAAGCACTGACTTTGGGTAGCCAATTTGTTGTC
CCTTCCATGTTGCAGACAGGGACCATAATCACAGCTCGGTTGCAGTGACC
CTTCCGGACACCCGGCGATCCAGATAACAACTGTAAGCTTAGTAGTGATC
CCCCGCCAGCATTCTCCTCGTAACGGTGCTGCAATATCCCAATGCAGAAG
ATTCAGCATCTGTCCGTGTTGACGACGAGCGTGGATTTCCATCGGTTGCG
TAGCTGTCGTCAACCGTAACACGTCAAAGTTCACTATTCGAATCGATCTT
TTCGGAGGTTAAATCCTGTGGCGTCGTCCTCATTTGATAGTGCCCCAAAG
GATACATAACCTGCTTAAACAATCGCGTGATGATCATCAAGGCGATGCCC
CGCTAACCATACGGGGAGTAGCAGTGATACCAATTCCATGGTATAGTATG
GTTTGCGTTACGGAACATACTTCGCTATCCGGATTATGGGATCAAGGTGT
ACAAGTCTTGCTTTACCGAACGGACGTCATCTGGCCCAGAATTGAATTGC
GTTGCGATAGCCTTTGCGTCTATGAGGCACTTGCCTAGTCCGGAGCCTAT
CAATGAGGATGTCGACCCCTGAACAGGAAGACCTGCAAGTGTGCACGAAT
TGTTGGGCAAGGCAGATCGTCCGGAGGCGCTTGACCTTAATAACGATTGG
TATGGGAGAACGCCTACTAGGCGTTATGGCACAGTCCGTTGCGAGTAGTT
CCTACTGTGCACGGTTCAGTAATAGTTAATCATATGTGTACAGTCTGATC
CCAGTACTCCCCGGTTCGAAAGGCTTGAACCGTTCATAGGATTAGAATTC
TGGCGAAGGTAGTCTCGTGCTTCCTCGCGGAGCCTTACCACAACGTCGCG
AAGGGGTTCATATAACACACGTGGGACATGTCAGGGTAACATAGTGGAAG
GTAAGAACCGGAGCACATGGCAAACTAGTGCATCATGCTGCGGGGTGGCC
ACTATGTTGGGCGTCATAGCCGTAACCACTTCGCCGGGACTGAGGCCGGC
GTTTAGAACCCGACATACCGAAATATGCATTGTCACTCTGTGACTGGGCT
AAACAACTAGTGACCACCAAGGGGAGGCACCCGGAACCTTTTATAGGACT
AAGACTACCGATCCTCTCGCACATTGCTTGCTGCAGTTACCTTTCCATTC
GGGCGGCGAGAGACAGGTGGGCGCCAACTGCTCAGAATCCCCAGTCGCTC
GCACGGTATTGATAATATCGAGGGTATGTATTGTCCCTTGCGGGCTACTA
TTCATGAACGAGGTAACGGGAGCGCAGCCTCTTGATTTCGAGGCATGACA
TTACAACCGTGACCTACAACTGCTAGAGCGTGCTTATAATCCATTCAGAG
TGGATGAGGCAGACGTCTTGTGCAATGTTCCCGACGCTAGCTGGATGGGA
AGGTCACGGGGATACAATACTGATCATGCATCTAAAAGGGTTAAGTAGCT
GATCCTAAGATTGTGGCCCGGTCGGTGTACCGGTGTCATAGTGCCGGCGG
TAAATCTAGGACGAGTTGAAATGAGGCCCGTATGTTAACACCAAATGCGT
TGAAAACACATATACCGCGACGCGATATGTCAGTGTAGGCGTCGCCATTT
GTTCTTACACGCGTGCGGACTCATCGACTGCTATCCTAACACAGGATTTT
TCATTCGCTGTCAATTTACCCTCTTTCTGGCCTTATATGAAATCGCCCAT
CGCCTAATATAGTATAACGCGACCGGTCAGTAATGCAATAAATCATGGGT
CGAGCGCCATATCGTTCAGGTCACGCCAATTCGCCTCCCCCACGCGATCT
AGTGTGGCGCTGCGCAACACAACAACTATAAGGAAATCAATACGTATCAC
TCACCCGTCTCAGTTTAACCCGGTATTGCTTTGGTATGGAAAGGACTTGA
CTATGCCTCGATAAGTGCACGCTAAGGTAAGTGGCATTCGTTAATAAACA
CCTTAGTTTGCCAGCCCCAAAAGGAATGCCCCCTAGCGTCCGAACTACGG
GCGATAGGGATGCGGAATCACTAGTAATAGCCCACAATTATGCCTTGACT
CGGCAAGCTGGCTGCATCTCGCCTAGTGTAGGCTCAACGCGCGGACATCG
CAGCGCAGGAGGGGCGCGGGCAAAGCTGCGGCCGGACTAAGGTCCTGTCA
ATGAGCCGGGGGCCTAGCTACCGTTATAGCTCTCGCCGAGCGCCCATGGT
AAGAACATCACCCCCAGGTGATGCAAACCATCTACGATGATAGACTACAG
CGCCAGCAACTCCATGTTTAGTTGTGCACCCAGACTGCGACGTTCAGGTG
TTCAGTAAGTCCGTAGGGTAGCTTGCGGGCTCTGAAAACGCAAGTAATAA
ATTTTAGGTAGATAGTTGCTGTCGCTTATCCTCGCCTAGGAAAGCAACAA
GGAAAGGAGTGGCTTAAAGTATTTGATACCTAGGCGCGCTAAGACTCACG
GTATCCATAAAATAGCGGTGGGCATATACTAGGCGCGAGCCTTTATGCAA
ACGGAGTGCGTCCACATAGCAAGAGTGTCACTATCACGATCAAGAAGTAA
ACTTGAATTAGTGGGCGCCTGGAGGTACCTACCTGTGTCCGATCTTCGGC
GATCGCATGGTCCTATTCCTCCCAACGGTCTCCCATGGTCGCTGATGTTC
TACTATCCTATCCACCGCCCGGTAAACGCTATCCAGACGGATATCTACCC
CTTCCCGGTTTCGGTCGAAAGCGGCTCTACGCTGTCGGGGATCGACGTAT
AAGCGTACTGTTCTGCAAGGCGTGACACAGAAAGCAACGGATATGTTAAC
GGCACGAGATGTGGACTGGCAAATGCTGATCCGGTGAAAAGATGATTAGT
TGATGGGTGGTCAAATTAATCGGGTTTCGACTTCAGCTCAAGGTCCGAAA
TCGATGGTTTTCATTCCCCGGAGATCTTTGGTCGAACTAAGTATAGACGA
TGAAGAATCTCCGAGATCCATTCGAAGTATTGTGGTGATCACCGAGAACC
GAACCAATAAGGCGTTGCAGCGATATTGGAAACACTTGGCACCTCTGCTC
TCTTTTCATATGAATAAGAAGATCCAGTCTTATAGCTAATTAGCACTTGT
AAATCTAGTAAAGCTTTATACTAGGGGGAATGGAGGATGAAAGCGCTAAG
TGAATCCCTTCGACGCGGACGTTCCGGGATCTGTTACGTTTCTGGACGCC
AAATGAATTGTGCGCAGGGTTTATATATAAACACGATTGCTATAACCACT
GTAGCAGTAATTCACCAGGATGTTGTGACTGCACACACGTCACATGGTAG
ATAAGGAGGCAATGATTCGCTCTCACTAGTATGCTCGGCAGCGACTTTAT
GTAACAGGGCGGGGTTGTAAATTTCTTGGTATTAACCGCGTACATAATTG
GAGCTACGTTTTCGTCAGTCGTTAGCAATTAGGATGCCAGTTTCTGTGGT
CTAACCCCGAATTCCGGAATTGGGGAAGGGGAACAGACTGTACGCAGACA
TCCCGAAACAGGGTCGGAAGACATACATAGAGACACAGCACACGTGTCAA
CTAGCACACGCACCTGAGATTTTGCTCTCTGCTTGTCGACGTGCCAGAGC
GGCGGCGGGCTTGCACCAATTAGTTATATTATTAAAAGAAGTTGTACCCC
GTACCAGTGGCACACTGACGGCTTTTGCATTTCTTCCTGGGTGATGTGCA
TTAATGTACTGTACCTAGGGCACAGACTACTACCTCATGCCCAAGGTGAG
ACGCTAGCTACTTATCAAATGAACTCTCGTAATTACAACGACGTCGCCGG
GATCATGTCTGTAGTGGGCGCAGCGGGTGACGGAGATAACAGTGTACATT
TCGCGGGGTTTGTGATATGCAGTTAGCGCTGGCGTGTATAAGAGAAGGAA
GGAGGTCGATAGCCGATAGTATGTTACGCGAAGATCTGACACAGGATATG
GGTAGTATTAAGCGCTTCAGGGCTCGAAGGTATTGCTAGTCGCTTACGAG
GAACAGAATTGTATAAAACGCCTCGTGCATGAGAATGTTGGTTCGTGTAA
GGGTAGTTTGGACTAGGACGCACCACTAGGGGCGCCGAACGCTGAGATGC
TCCAGAAATAATCTAGATAGAGCGATGGTTCAGCCACTGGAATCGAAAAA
GATTGCGTAAGACAATTGGGAGAGTCGCAACGAGGACATACCTGGGGGCC
CTAGTCGGCCCTCTGACTTTCGCTCACTTGATAGGAATAAGCCCCCCGGA
AACGCCTAACTAAGCATGCCGAATCGGTACTACCTTGACTATCGGAGCGG
GTAAACCCGCACGTGTATGAGTAGTAATACACGCACACAATGCAATGAAC
AACAAGCGTTTCCGGTATTGACCGCCGATTTTTACTTACTTGCGTCACTA
GACATGTCTGCTTAGTTGACTACCGTGCCGACTCTACTTACCCCAACTAG
GGAGGCTCGCAGCAAACCCTCGGGGGAAAGTGTACGAAAGTCCTTTAGCC
GTCTCCATCCCACTTATGTAGTCCCAGATTGTTCCCTCCTCCATTGGACC
TTTGGCGTTCGTGACTGCAGTCCATCAAAGGAGCTAAACTGATTGTTTAA
CCAGCCCCACTACAGCCGTCAAGTATGATAGTGAGGGATTAGACCCAGGC
GTCGATGACCGGTGCTCTTGAGTCTGTGAAGGTTCCGATTATCACGTGAG
AAAGCTAAGTACCACTCCCACTTGCACTATCTCGTATATTCTGGAACTAG
TCGGGAGCTCTCTTATTTGCGCAAGAGCTACGAAGAATGCCTGCCAACAT
TGTCCATCTGTCTGCACAAATGCGCCAGGTCGACTTGCCTAGGGATCCCG
CTTTCCCATTGCATGGCGTATCCATATGTCCGCTTACTTGCGAATGTGTT
GAAATCACTGGCTGTCCCTGATTACACGCGATCGGTTACTACCGGTATAT
AGCCACTGGTGACTGGCAACCGGAAGTACTAGCCTTGCATAGGCAGGGCA
AACCAGTCTAATTTCTGGTTCCGGGACTACCGGGTTCAACCAGTGAGCGG
AGTGTAGAAGCGGCGTGAAACATATTATTTCGCTAAGTATCCATAGGCCT
GCTTAACGCTCAGTAAGGTCGTACTCAGATGATGTTATAAATCAAAAAAG
CGACCATTGCAATGCCTGACGACTTCAAGACCCAGTTTTTAGTTCTCCCA
ATGTTGAGGGATCAGAAGCCCACGCGCCACATTGCACACTGTAGGCCGAA
TGCGACTGTAACCCCCCCGACTGGATGCGTTCGTGTAAGTCTGGGTCCAA
GTAGTAAAAGTGAAGATCTCCGATAATCAATTACACCTGTAACGTATTTC
TGATTTAATCTTATAAGTGAGGGGACATTAAATCTCGCCGCTCCTCTCTC
ACCGGCTCGCGTGTTGACGCAATCCCATTGAGGATAGGGCTTAGCTCCAC
CGTAAAGTTGGCAACTTAAACTTAGACGTCTGGGTCACTTAGTCGAACCT
TGTCTCTATAGTGATAGTCTCCTACCTTCTGTTTTTGTGCCGGAAAGGAC
ATTTAGACTCCACCATCGTGTCAGAAGAATAAGAATATGTATGTCATCCC
AGGTACGATCGGGGAAGTTCCTCCGCGAATTAACCCTACTGGAGCCAAGA
TTGAGAAGCCCTGGACGGGTCTACACTATAATCGCAGAATTAGCGTTTGA
GAGGGATTTAGTAAACAAAGTGCTGAGTCACCTTCGGATTATATGATGTA
TATAATTCGCACGGCAATCTTTAAAATCCCGCTGCAAGTCCCTGGGCACT
CCGACCCGTAGACACCTGATCCCAGCGAGTAACGAAATACCCAACCTGAG
TTCCCAAACAACACTGGCGGGTTTAGTTGAGAGGCCAGTCTTTCTATAAC
ACACCAGCCCGACCGGCACGGCCCAGCGCGGTATGATAAGAAGGATAAAA
GGACCTCGAGGCGGCCTTATCACTGAAGAGATGGCAAAAGACCCAAAGGT
GAGCAAGCACACGCGTCAGTTCGAAAGCGGTGCCTGAGCTAGCGAGCCTA
GTTTATCCCTTCAAATCACTACCGCCGCCCTCGAAAACGTTACTCCATAC
ATTTGACGACTTAGCGAGAAAGATATGTGTGCAAGGACTTGTTCACAGGC
TTGACTGTCTAATGCTTGTTAGCCTCACATAGCGAATGTGGCCGTCCAAT
ACTCCCGTTGAAGCATGAATATCCGTCCAGGTTATGGGGACTTGAGAAGT
CATGAGCGTGCTGACGGGTCAACACATCGCCTTCCACGACACTCCTTAAT
CCATTATTGGCGTCTTGTGGTCTACGTCTGTTATACGTTTTACATCGATT
GCACTGTGGCCGGGGATCCGAAATTCTCCTACCTCCCTTCTGTTGCTCGT
ATAATGTGTACCGAGGAGCAGAGTAGCGTACATCAACAGCTCATTCTGCT
ATCGTACGCGGTGTTTCAAAACCCGTAGTGCGGAAGGACACATAGTTTCG
TGGAGCGAACTTATGACTCCCAACATCCATAGCCCTTCAAGTTGCGTAAA
CACGCGGTTGCCGGCGTTTCATATACGTCCATGCAGCTGACACTAGAGAG
AGAGTGTACTGGCGCTCTATTTATACTAGGCAGTAACTGACAGCTTTCGT
GAGGGTCCTGGCATATAGTCAGTGTTATTTATGACGAGGACATGTATACC
ATAGACTTTTCGTTATCCGACTGACATGTACCTTAGAATAAGCCATCTAC
TTCACCTTATCAAACACGTCAAGCCAATGCTAAAGGGCTTTGCCTTACTT
CACTCAGGGCCTACCGATATACTGGCCGCCTTCTGTGTTTAATTGATTGA
CGTGAGCTATAGAGACGTTCTGTGATTTTTCCGTGCGCTCGCTAGTTGGT
GGTGCCATGGGAAATTTCGCGTCTTACCCACGAGCCCTACGCTGGATCTC
TCCACGGTGAAGCAAGAGCAATAGCCTGACTACGGGCGGATGTATTGATG
CAATATCCGGTACGCGGAAGCTGGCATTTATTTCGACCTTTGCATAGCCG
GCTAGAGCTTTTCTCCGCATAGCATGCTTACGACGCCCGGACTCACTACG
GGCACGGACAGCGCACCTGTTAGCAAACGATAGACAACTCCTACTTAGCG
TAAGGACGCTAATGATAGGTACGCATCACTTTGCGACAGATTAGACACAA
ATATCAGTGTGTCGCGGAAAGTCTTTTCGCCCTCCGCGTACGTTGGAACG
CCCATTTAGGGAAGGACGCAAGGGGCAATCTGCAACTATCAGCACCATTC
TAGCACCTTTCGTCCTTGCAGCCTGTGTCTACTCCTTTCCTCCCAGAGCA
GAGCTTCTCATCTGCTAAATTGACCCTGGACTATCACTACAAAAAAATTG
CCCTAACTACGCCGACCAAGCTGAGGACCGTCGAGTACGTGGCGGGTCTC
TTGCTCTAACTGAAGCACTGACAGAGTAGCACAGAACGTAGAACGAATCG
GTGCTCAGACGCGAGTGCGAAGGTATGTTGTCCCTCGGGTGACCCCGCGC
ATGCGCCATAACCCAAACGGTCCCAAAACCTAGCCCATCAAAGGGCCAGG
TTCGAGGGAATACTAGCCGACTCGACGCCTCCGCTCCACCAGGCGAGAAG
ATGAACGGACGACGTGTGTCGCGATCCATCTGTTGATCAAAACGACGTGC
TAACGAAGTCATGTGGTCCCATCTAAGATCTGGAGGGGCTGTATGATCTC
AGATGGGTCCCTCAATTTAGATTCTTACGTGGTTTGAGGTTTGCATTTGG
TGCCTACCGCCGATTCACAAGCCGCTACGCAGAAATGTTCCTTAGGGTAG
GAAGCTACGGTTATGGGGATATTCGGTAACTCTTTCCCGACATGTCCCTC
GTTGTGTATGTAAAGCATTTTGCAAATGCTAAAAATCGTCGGTGTCCCGG
TAAGCCAGGCTCCGCCTCTAGCGTGCCTGTATTAGTACAACATTCAAATT
TGATAGGTCCTAGGGCCAACCTGAATGTACAGACATGGTGAAAGCAGGGT
CCATAGCGAGTAGGGGAGGCCCATTTTGACGGCTTGTTTCTTTGACGAGG
TCGACTTGCAACGAGGTTATTCGTTATAGTGTAAATTTTTTACCGCCGGC
GCGAAAGCGTCGGAATGGATCTAGCTCATAAACTATTAGGTCTTCTTATG
GTCCAGCGGAACCCAAGTGGTCATGGGTTTTAATACTCTGCCTCTCCGGA
TTAATAGCATTTGGCGCATGCACGCCGGTGCTGCCAGAGATTCCCAGGCT
TATGTATGGAGACAGCTGAAGTTAGCTCGAGAGGTATCGCGGGGTATGTT
TAGTTGTCAGAATAATTGTGCACTGCGAACCGACGGGAAGGTGTAATTCG
TACTTTTTCTAACTTCATCGCGTCTTGACTTCAGCACAAACTCTCTAAAT
AAACAGGTCAATCAATTTCCCTCGCACGCACAGCTTTAAGTAGGTTATTT
GGAGAGCGGATAGGCTGTGATGCCTCTCACTCCCTACAAAATGTAGAATT
AAAATAGTTCGACTTTCGGTGGATTATCTGTCCGAAGTTCAGATCGATCG
ACGCGAGGCAATCTCGGGTCCGCAGCCTCTCGATCAAAGTCGTTAGCTAG
GAGTGAGTGCTTCTAATATTGAAGGGACTTCTCTCTAAGTACGTCTGCGT
CCGCGAAGCTCGCTTTTGAGTCCAATTATTATGTTCGCCTACTCTTGTAC
GTATACTTACGCCCGTCCGCAATGGACTGCAGTATACATATTCCTACGCG
TGCTATAGCTCAATTCCGCCGTATTCGGCTTTCTGGGTATTCACTAGTCG
AAACCTAATATGACACGAGAGGCCAAGAGTGGATAAAGCAATTGGAGAGG
GCTCCAGTAATGTGCAAACATGGAGGCGTACAACCTTACTTTGCATCAGC
AAGTAATTCATCCATCGCGTACTCCCATTGGGCTTCTGTACCTGAGATGT
AATTTCTTGGGAAATGAGGATCGCATATCATTTGGCCTTATATAGCTTTG
GGTGAGACTCCGCCATTCATCACGTTATTCTCGGCATGAGTCCCGGATTA
CTTTCTCGCTCCGGATAAAAGCATTCTGGGGGTCGCTGCAAATACTATCC
TATATCCTGCTTAAATCCGTAGTCGACTCAAGATCTGCAAACACGTGCTT
CGGTCGCTTTCTTATTAGTCGTGATGGTTACCGAATATATCAAGACTATA
CTGGTATGCAGATCTCATAGTAGCCGGATCTACCTGCGGCATGGACGCCC
CGAGCCCGAGCACCGACCGAAGTGGCAGTTATTGGCCAACAAATGAAAGA
TTGAAAAGCGGCGACCTCTATTGGACCGATTATATCCGCATTTCACCGGC
AACATTTATTGTGATGTAGTGTAGGAAACCAACTGGGCAATCCTAGCCCC
CTAAGAGGTTTAGACAATACTTCCCGATATTATCTCGAAGGTGATTACTG
ACACGGATAACAGGGTCGGCGCCGGCTTTCTTCCATTCATGCACCGAAAA
GTGCGTACAAACCGACGTTTCGGTTGGTTCGCGGGGGACTACTAAGTACA
TGATATTTTGTGCTGCACCCTAACAGTTCTCAGGTAATATTGTGGTCGTT
CCGTTCTGACGTATCGTGGAAGTGCAATAAGATTCTGATTTAAATTTAAA
ACGATGCTGTGATCATCATAATCCTCCTGTATGCTGAGGTCTTAGGCGGT
AGGAAATCCCGGCGCAGCGGTTAATAGCAAACGCTTGATCATACTCTAGT
TCTCGAGGGGGCATTTATTACGGCCAGTACCCGCCGGACAATTAATGCAT
CGAAGATGTCCCCAATTCTATTACCTTACTTGGGATACGTGAGTAGCCAT
ATGCCAGTACTAGCACCTTCATGTATGATTTGACCGTGCACTAACTTCGG
GATTAGAGATGACACTGGGAAAGCCGATCTAACTTGACCAATATTCACTT
AGTGATGTACCAGCTCTCCCCGAAGCAGCTCAATAGAGGGGTTTTAAGTC
AACCTAGGTCTAAAAGAAAGTCCAATTACGCTCGATGACCCCCCTAAGAT
CGATCTCTATTATGACAGAGTCTTCACCGTATTTCGTGAAATGTGTACCG
AGGAGCAGAGTAGCGTACATCAACAGCTCATTCTGCTATCGTACGCGGTG
TTTCAAAACCCGTAGTGCGGAAGGACACATAGTTTCGTGGAGCGAACTTA
TGACTCCCAACATCCATAGCCCTTCAAGTTGCGTAAACACGCGGTTGCCG
GCGTTTCATATACGTCCATGCAGCTGACACTAGAGAGAGAGTGTACTGGC
GCTCTATTTATACTAGGCAGTAACTGACAGCTTTCGTGAGGGTCCTGGCA
TATAGTCAGTGTTATTTATGACGAGGACATGTATACCATAGACTTTTCGT
TATCCGACTGACATGTACCTTAGAATAAGCCATCTACTTCACCTTATCAA
ACACGTCAAGCCAATGCTAAAGGGCTTTGCCTTACTTCACTCAGGGCCTA
CCGATATACTGGCCGCCTTCTGTGTTTAATTGATTGACGTGAGCTATAGA
GACGTTCTGAACCCACGAGCGCATCGGCCCCTATGAATACTCGCGCCCCT
GACCACTGGCAGTCTGGAAACCCCAGGTCGTCGGGACGTGTCGCAAGTGG
GTGTGACTTTGTATTTGTCCGGCAACGCACCATGGAAGCCGTAGCTTCCA
CCGGTCGGCCTCCCCTGGACCGACAAGTGGACTCTAGCAAGAGTCTCGTC
TACCACAAAATCCACCGCGTCTTGTGAGCTCGGTAGTCCTAACCGATATG
TTTCTGGTTATTTGAGACTTGTAAGAAAGCCCTTAACTTCTACCTATTCT
GGATACAAAATACCTAATAAACCATTGTGGTGAGGGCCTCACTTTCAATC
AAACCTGTCAGAGTCGAGTAATTACTAATAGTATTGTCACGGCTCGCACG
ATAAATATGGACTGGTGATCGATGGGTCGCCCATTAGCGGCCCAAGTCAT
CAACGTGGCACAGCTCTCCGGCTAGAACAACTTATAACTGGCTTGTGCTA
TACCTGCGTTAACGGTTAATCCCAGAATAGAGAAGCAGAGGTTTAATCCA
GCACTTATGGTGTTGGAGTGAGCAGTTATCAGAGGAGACGTCGAGCCCAG
TGAGAATGTCATACAGGCCTTAGCTATCTCGTCTGCACGGTTCATTACCC
TCCCGGCATTCACTTGACACTCCTGCTAGACATCGTCTATGCCAATGCTG
TTCGCAGGGTGTATCGGCCACACAAATATAGGACTCCGGTCTCCAACGAA
CTGCAGTCAGTTAAGGCTCATTACGTGTGTCACGATAAGCCACTTCGAAC
TCCTCGTCGTAAATATCGAGCCCTGCGCCCAATATGAAGGGAAACACGAA
AGTACTATCCTCAAGCTGGGCTAATGGTCGCCTGTTAGAATTGCGAGAGC
GGCGTGGCCAGGGGCCAAGCCCGGGTAATAGCGAGAGTTGTTCTCTTAGC
TAGAGGTAGTTGAGCCGCTTGCCTCCCAGCCCTTGAACGCACCACTTGGC
ATATCTCTTGCGTGCTACATAGCTGTTTTACAAGTATTGTATCCGGGAGC
GTCTGTATGAGCCTCATACCGACCTTAGCGCTCGGATTTCCCATATAGGA
GGATGGCCGGTATTTTTAGATTTTCTAGGGCCTGCAGTTGGCTACGGAAG
ATAAGTATATTGGAGAGTTGTATACAATTCACTTTCGCTCGAGATGCCCT
TGGAAACGGTTATGTTGCTTTTCGGCAACGGACGAGCGCCTCTCACGATC
AATTTCATCTTTGGAGGTGTACTGGGTCCGGCATTTCATGCAGCTGTTTT
CATAACAGGGTCTGATTTCTCTTGTATTTAGGTTCTAAGTATCCTATCTC
AAGTTCATGTGATTAACCTTGTCTATCAAAGTAAGGGCTGGCTGCGATGG
GCCTATGTTACCGAACAGACAAGAGATAATATGATAATTCATCGCGCCAG
GAGGTCATATTACGAGTCATTCAACACGGATAATTTCATAGAATTACTAG
CCCTTCGTATTCGTCGAGCCTTAGCGAGGCCATGTGTCGTTTGTTGAACA
ATTCTTCGTTCTTCCCCGATTCCGGGATATGCAGATAAGATGGTGTGTAG
TCCATGTTATCTGTCAAAGCAAGGCGAACTTGGATTTCTTGATAGCGCGA
TGATATTTCGTGAGTAGGTGTTTGCGCATCACAGTTGAGTTAAGGGCAAG
AAGGGCGATTTTGCATGTCGTGTGTAGATCGTGACATTCAGGAGATCTTT
CTCACGGGTCCCTAATTCCCGTGCGGTATCAATTTTGGAATCGAATAGCT
ATTACAACGTCGGGGCACGGGTTGTCACTTTCGCGAGAGATTTAACACGT
AGGTCGTGTCCCCGTGGGAAATTTTAAGGCGACCTTCGCAGTTCCGCACT
CACGGTCGGCTATTCTAAATTCACGGGGACCCCGGGAGTAATTACAGTAA
TGAGATATTTCACAGTTCATACTTCGCTTTCGATGGGAGGGCTTTACAAA
GAATATGCTCGGGGAAACACTGTTCGAGACTGGGAGCTACAACCACTAGA
GTCGCTTACTAAGGATCGATTAAAATGCTCAATCTCGCGTAAGACGAATG
TGATTCTAAGCGAACGCATAGTGGGCCGTCTAAGTAGTTGTCGTGCGGTT
ATTCTCAAAAACAAACGAGCATCTTACCTACCTGGACAGCGCTTGACCGC
ACCAGTCATAGATAAACTTTAGCCATTGGCTCGCTGAGGAAATTTTCGTA
TGCACCTGCCGGGATTATTTCTTGATCGCGACCGTCCCAGAGTTCCGACA
CTCTTTTCCGAGGCCGGACTTGCGGACGCCCTAGTGTTAACAGCCCTTGC
AACTTGTCGATAGGGTGCGCTGTCCCACGGGAACTACCCAGTGGGGATTT
CCGTACAGTCTATACTGTTACGAGGGGTCAGGTCTTCAGTTAAGGTAGAC
AAGGTACACATTTACCTAGGAACCATTGCATCGGGTGTTATCAGCACATT
AGCGCCGGTAGATGCCGTGCAGCCTGTCTGCAGGTGGTGTCGTTACTTTG
GCAAAAGATACAGGTCCGAGTAAAGACTCCTTCAACATGTTCTGCAACTG
TTGGATATATACGTGCTTCGCTTTCGCTCGAACCACAGAGTATTTTCAAA
GCACGGCCGCGGGACATGAGGAGCGGCTAAAAGCGTAATGTTTGGTAGAT
TTATCTGCCCGCAACCCGTTCTGTCTGTGTGGGCCACTCCGACCAAGCGA
TTCGGCAAATGCGTATAAGCTATCCCCGACAAGCGGACTTACGAGTACGT
ATGGCATCCAGTTTCCAGCCGCCACTTACGGGTGATACATAAGAGCTCGG
CAATCCGCTTTCATGGGTCTGTTCGTGTAATATGGTTTGGACGGACCGAC
GCGCTGAGCAGTAGGATATATATCGCTATATATGAGGTGTCTTTGCGTGG
GCGTTACTATCAACCTTTTTCTGTGGTTGTATACACCTCCTTCATTTGGG
ATGTATATAATACCATTACAATCAGTTCCGCTACACCCCCAGAAGCGAAC
CTGTCGAGTAACATGTAACAAGCCTAGCGTCACATGGGATTATTAGCTGG
TGGCCAAGAATGGGCTGGTCGGATAAGTGCGCATTTGATATTCGTTTTCG
GTCACAGGTTCCGTAAACATCCTATTTAACGGAAAGAACGTACTCGTCCC
TTGCGACGCATGGACGCCTCCCTTAGTTTCACCACCGTGTGTATCCAGCA
TTGTAATCGACGTATTTGCAGCCTGGCTGTTGGGGAATCTTTCGCCCACT
TGCACTCTCCGAATCCTCAAAATCGAACGGAATGGCTCTCCAATACAGTT
GCCGATCACTTTGCTATCTGAAACTCGGATCCAGGGATAGCTAAACCCAC
CGTGTTTTACTGTGCGCGATTTGCCCTATTTGTTACACCCCCATCGAAGT
CTCTTAGGGCCCCGGACGAAAGGTAATTTTGGCTCGGCAAGCTGCCGCGA
CGCGGACTTTCTTGGGCTGAAACAGCAACCTTCTCTCTGTCACGTGAAGA
ATTGAGGTGCAGGTCTATATTCTAGGAGACACGATGATTTATTTGCCGGT
CGATGTGTCCAGGTAAGTGGGTCTTTTCATAAGTTTAGGCACCGTTATTG
ATCAACCTGTGATCGCTGTATGATAGCCATGGGGCATTGAACTTTCTAAA
ATTTTAGGGGTCGATGTCCCACATAGGACGTTTTTCCCATATCCTGAAGA
CAGTACCGGTTTTGTAGTACGCGACTTGCATTATTTTTTGCGACTAGATT
CCTCTGCAACATAAAATCCAAATCACTCTTGGACTTAGTAACAACACCTG
TGGACGCCGGCGAAGCATGGACTTGCGAGTCCCTGAATATTTTAAATTTA
CAAAACTCAAGGTCGTATATCCAATTGGGCAACAGTCGCGTAGCATTCAC
AGCCGTCGCAAACGATTGATCGAAATGGATTAGTTTTCAAGGTGATCTGG
GCACTAAAAAGCGCTAGCTTTATACTGGCGTGAAAAGAGGGCCACTCATC
CTAACCAGACGGATAATGTCAAATCGACGCCCAATGGAAAAGTCCCGGAC
GGGAACGACATGAGGGGGTTACTTTCGCGTAGACACGCGCCCGGGGTAAC
TAATCTCTATAATCCAAGGCTTATCTTTCTTGGTCGATTCATCGGACTAG
GAACCTTCCTGGCTGCGACTTCAGCGCTTAGACATTCCACGGAGTCCTTA
CGAGAACGAGCATCAGCAGACGAAGGATAAAAACGACTCCCCTGGACGGA
ATTTGAAAGGCTACACGGCTGTACTCTCTTCTGCTGCTAATTTGGCGCAG
ATGAAGTAAACCTATCGGCTAGAGAATCGCGCGAAGAGGACCACCCTACA
TTGGTACCGAGTACACCGCATCCCACACAAACGGAGGATAGGCATAAGAT
CCTTCCCTATAGACGGTGATGATATGCTGTGCGCCCACACCTATAGTGGT
GCTCGTGACTCATCAACGAGAGGTGTTTGCTGTGCAAGTGAAAGCCGCGG
TTGTAGGGACGACGCAGAAACGTTGTTTTATTAGAGGCCCACTGTGGCCT
GGAGTGTCTCTTCGGTCCAGCTTTGGCTTTGAGGAGCCTTCAGGCTGGGT
GCCCCCTCACTTTTGAACGTCCTCAGTAGAGGGGGTGACTTTACTGCAAT
GACGGCCGACGAGCACGTGTACGCACACAACGGGAATTCAGTACCGCGAA
ACTCCGGTGTGTCCATTCCACTTATATCGGAAGCCCGTCTTCCGATATCC
ACGCAAGCAGCCGGGACTTAGTCCAAGATGACGGCGATGCCAGGGTTAGG
AACGACACACCTTAGGGAGCCATTATGGCGGCCCCAGATTAGTGCCCCGG
AACGGTTGAGAGCCACCGCCCTATCCCTGCAGGAAATACACGCTACTGAC
GGAAAATGACTGACTGTGTCTCTCTACTGACGTTACTCATGGTTTCGATC
CTCTCGTGCACATAGTTCACAAACTAAGTTGCTCAGTCGGCCCACCAAGC
CTGCAAGCGGAGTGTGGACGGTGGCTATGCTCTGGGTGCGGTCTCCGTGG
CAGCATAAATATCGAATGTAAAACCTACGCTGCGCTGCTTGGGGGGATTA
GATCGAAACGCCCAGTCCACGGGAAGTGGCACCCGCCCAATTGCGTGGGT
AGGGTTAATGGATTGACTATGGACCTAACGGACAAAGTCCACCGTGTGTT
TACGAAAACCTCCGCGAGAAGATCCGGCCAAGCATACAGTTATACGAGTA
CGGACCCGTATGGATTGACTTATCCTCTACCCTCGTTCTTGCCGTTTTAC
CACGGAAGCAGTACACTCCGCTCATCCTTGTCGTTGACCCTGTCGCCCGA
TCGTGGCAGCGTAGATTCACGACAACGCGAATTGAACCAATTCCTGTCGA
CGGGCCCGCCTGAGGTCTCCCGGCGGCTAGATCATCTGAGTATGGGAAAG
TACCCATTCTCTAGTCGGCCCGCATCGCAACTCCTTTTCGGCGAAGCGAG
AATGTGACGGTGCTGGTAACACCGCATCCTCTCACCCTGTGCGATTCAAG
CGCAGATCTTAGTGGGCTCGAAATTGCTCCCGCCCGATACCCGTTCGTCA
AGTGCATCGCGCCGGCGGGATGACCCATCACCAGTTATCTGATAATCGCA
AGTCCCCTTGAATAAGCTCTGAGATCTTACTAAAAATTCCAGAACGATTC
GGCTGTCTCTTGGAGCGGTTACTTCGAGCATGGAATAGTTAGGGTTTGCG
GTGGACGACCTTTTTCATGATAATATGAGTGCGAGCTGTCCCTACGGCTG
CAATGTGAAGGGTAGCCGGACACGGGTGGCGGTATACATCGCTATTAGAA
GGCGTCCCCTCCGCCCACTCTGACTGGTGGAGTCCGCCGTGATCGCTCAC
CTTCGTGGGATCCTTAGGTAACTGTTACGGAGTCATTACGAGTCGCAACC
CCTCTTCTACTTACGCCGCGCGTGCCTTTGCTCACGACTTTGGAAGCTAT
CGCATTAGTCGATCAACTTGTAGGGCCATGCCGGGAGTAGATACATATTA
ATCGGAGCATACGGACTCAGGACCGCCAACCTAGTGGGTCCCGTGGTATG
ACACACTTTTAGCGTTATTCCGTCTCTAGCATCGTTTCTTGGGAAGTGTG
GGCGTATGTTGATGGCCAAAGAACGGTATAAGGTTAGGGGAGGTGGCATA
AGGGGGCGTCGCACCCTATTATTAGGAAGAGGCTCGGACTCTGGCATTTA
TCCCCGGTTACGCCAGGCTGCAGACTCTCATAGACTAATTCGAGGCCCAA
GGACGACTACTCACCTGGTTTGGGCTACGACTTACTCCATTTCACCGCAA
TGTCCAAGGAAGCTCTGTTAACACGGGCAACCCTACATGCTTCTTATTTG
CATCACGTTCAACTCCTTTTCAAAATGAGGTGCTAGTAGCCAGCATATAT
AAAACTAACATTAACTATGAATCCGCCCCCTATAGCGCCGACAATTGCAA
GTCGTTAGGCATCAAAGCTGTCTGAGTTCTATGACCTGCATGCGAAAGAC
AATGGTCTGCTCAAATACAATCCGGGCGTCGCAAACTTGTATGGTAGTAA
CGCCTCCACCTTCCCGCAATCTTTCCATTTAGTCTAGCTGTTTCGTACTT
GAACCAGAGGTTACGAGAATTAAGATTTGCCCCCCCAACAGATCGTCATC
GGTAAGTTTAACCAGTGGAAGGGTACGCCTACAATTGCAGCTATTAGAGC
TTCATGCGTCAAAATTCCCGGTCAGGCAGATAAAGTGCAACGGCAGCACA
GATCATCAATGCCCCAAGGCTACGAGACACTAATAAGTGAACAGAGTTCG
CGAGGATGATGCGCGGGCAGACATGCCGAAGCCATCAGTAGCTACGGTCG
TAACGGTCCGTGCCCTACCAGATATATACGTCCCCTCTGGCCCCGCTGCT
TATCTCCAGACGGTAAAGCCCACTCTTTATAGGCTGGAAGAGGTAAGTCA
CTGGATTGCGGCAGTCATGTCCTCCCCATCCCGTCAGTGGATCCGGGGAC
GAGCTGTGGGCGTGGAAGCCCTTTGGTGTCTACGGCCGGCGAATCCGGTA
ATGACTTAGTACGAAAAGCACTTGTTAGAACCCGCGTCTGGAATGATGTG
GCACGAGTTGCCCATTAATGGGGGGCCGTAAGTCTACGATCTTCAACCGA
ATTTGACTCGGGTAACGTGATCGCAACAGCCCCCAGGCTGCCAGAGCCTT
CGTGTCCAGAGTCCACCGATGACGGGTCTTGTGGCGGCGCTGAGGCTTGC
TTATCCAGATATATCTAAAGAAGCCATGGCAGAGGCTCTCCTGGTAACGA
CTCCACCTGAAATCTCGGTAGAGCTGGCAACCGATTCGCATTTTGGCTCA
ATTGGAATTCGGACAAAACAAAGTTGATAGCTCGTATGTCGCGATGGCGC
AAATTCACCGGTAGGTGGGCGAATCGTAGTTCATTTGAGAGGAGATCCAG
TTTATTGAATGCTCGCCATAAATGTACCCATCGCCCCGGCTTAAGCCACA
ACCTCTTTGACTTCGTGGTACGGTATTTTGTTCCACGGTGACGCACATTG
TTTCAGTGGCACATATAAGGTCCGCGTATACCATAATTCACGCGCACATT
TTATCGTGGACGCCTAGGGTGGTAACTGTCTCGTTGGTCAGAACACTCAT
CGGGAAAAGCCATCTCCTCTTGACCTGAGTCAACATCTTGTGTGGCTCTG
CCATTGCTTAACATCAACCCTTGACCGACACATAATTTCTCGCTTCCAGG
CGATAATGTGGTACCTAGAGATGCATACTGCGTATTAATCACTTTATACT
AAGGAATCAACGACTATCTGTCATCTAGTGAACCGGCGGTCAAATTTGAT
TAAATGTTCTTCTCGGGTGTTGCGCTGCCGCATTATGGTATTAGGAGGTC
CCAGAAGTCTAGTGCGGCGGAAAACGATTTCAAAAAGTATGTACGCCAGT
GTAGAAATAGATCGCCGGCTTTACCTGGCAAACAGGTCTCATATGTATTT
AAGCTATGAGGGGTTGAGCTGCGTTTTGGGGCGTCCAAAAGGGCTATTCG
GCCAGACGAGCACATTGTTCCAGAGAGTCTAGGTATCCCCATGGCACTCG
AAGTGTTGGCATGATAAAATGGAGGCAGACTCATGATTGGGATGACATGA
AAGTGCCGGCTAGTCTATAAAGATGCGGGCTCCAAAGAGGTCGACCCCAG
ATTGAGGATCTAAGCCTATTGCCCGCCCGCAGGATTCCGGAGCCCTATTG
TGACGACGAGCGTTTGCCTTTGACACGAAATGGACGGTCTGGTTCTGCGA
TGCCGTTAGTTGCTCGCGTTTGCATCATTGATATTAGACGCGTCTTTCTG
CGGGTTTAATGGAATTTCAGGCATGACGGCCGGTTATCTACACGGGCCAA
ATTAATCTCCCAGAGGTGGTTAGATGCAGTCACGCCAACAAACATCACCC
TCGTAGCCGGAGACTGATAGTGTCACATTTTTAAGAATTGTAAGGGCCCG
CCGCCTTCATAATAATCCGTGTGGAGGGTCTACGGTAAGTCTCTTAGCTC
TCTCCCCTACAACTGTACCTCGGATAATCGACCATTCAAGCCGGCTGCGT
ACTGACAGGTGTTCCACGTTCACCTTGAGCACCGACGGAAAGAGTAATTA
TAAACCGACCGCTCCAGGAATCATGATATCATGAACCTCTAATGTTAGGC
CGCTCCCCACAACGCTGTTCCTTCCGCCTTGTAGGAAAATTTTAAAGTTG
CTCTCAAAAAACGGTCACAAGCCCGTATAGACTTAATAGCCTTGAGCTGT
GTTTGTAGACTTACACGCCCACCTTTTTTTTCTGTGTCGGATGCGACCAA
GGGGAACTATTACGATCCGCATTAACACCGCCAGGGGAGTCGTTAGACGG
TTGCCTCCTTTTGCGCCGTTACCCCGCGGGTGCTCGTATTCAGTCATTAG
CTGTCGTTCTTGGGCCCGGGCGCCGAGGCCGGACCAGTTTTGCGAAATTG
GCATGGAGAACGGGGTTCTCGTCCTGGGCAATTTAGGAGCAACAGTCGGG
AGCGGTAACTCAGTCCCATAGAATTACTATTAACAGAGACTCGGCTCACT
TTGATGCATATCTGTGAACCGCGAAGCTTTAGGTTGCAACGCTGGAAAAG
GCCTATTAAAAATATCACTCAAACTAGAGTTAGACACCCCAGTATGCGCA
AAGCTATCTGACACCGGGTGCCAGCTTGAGACTGCGTCTGAAAGGACCAC
CGCGCAGTGACATAAACAAGTAAGCCCGCGTGACGTTATGCTTGTACCCT
AAACATTTACATCGCTTCAATAGTACCTCCGCGGCTGCATGGTACACGGG
CTGGTTCAGTGCCGCTGGATTCCCAGTGCTGTGTGCAGTCAGGAGCGGGC
GCTCAGGGCGAGCAGCAGGTTCTTGGGAGTCACATATACTCGGAGTGTTA
AAACCACTTGACTCGACTGTGGGACCTTGACATCTGCCATGTAGGAGACT
GCTTTAGATAGGGTGTGAAGAAAAGCCTAGCCTATCGGTGAGCTCGGATA
CAGTCTCCAACGGTTCGCGCCGCCTCGCGGTTCCTGCAACCGTTGTCGGT
TCCTGGGCCAACATAGCTGATTTGAGGCCCAGAGTGGCCAACCACCGAGT
CTTGAAGCGTAAGGAGAGATGATGTGGCACTGACGAACCTTCAGCCCTCA
ATGCCGACCTTCAGAGTATTAGTGCCGGGGTGCCGCTCGCCACAATTGTT
GCGGCTCTGTCCCCATGTCTCCTAAGCTGCCCATCGGAGGTAGCGTAAAG
TGTCCACACGCTACCTCACAGATGAAGACGCTCCGAGGCCTGTCCGGAAC
CCCGAAGTTCTTGCAAAAGATTTATGTTAAACGTAGGCCTTTCCTCTATC
TGAATCGACATACCCTTCAATTTATAGTCCCACACATACTGACAGGGTGA
GGCCGACCTTGTCGACCTGTCTAACCATCCCATCCAGAAACAACTGCCAA
CCCGTGCGACGTAAGCTCTAGGCTCGTAGCGCACGATTTTCTTTACAGGT
ATCGACCAGCGGACGGTATATAACTCTAAGCGAGGGACCGTAAGAATCGG
GAAAAGGGCTTTGATGACGCTGACGCATGGGCGTATTTTACAGGACGTGA
CGACTAATGTATCATAGCTCCGTGGGTTCTGGCGATACCCCAGACGCTAG
CTCGCCTTTAATAGATCCAGTGGAATACAGAGAACGTGTCGAAATGCTAC
ATCAGACCGTCGCCGCCCACAGACGAATTACATACACTGCTACCCTTCCA
TATGTAGGTACGGCAAAGATTGAGCTATCAAGGATGTAGACAGTAACTGA
AAGCCTCCGGTTGACCCGTTAAGTGACCTTGTCGTACTCATTCAATTTAC
TGTACTTCTACAGGGGGTCTGCTAGGATTGTATACATCGAGCATGACCGA
TAGGAAACCTAACGGGGAGCTCTATCCCACGTAGTTTTTTTAGGAAGAAG
TTGAGGGGGCCCGGGTGGGTCTTCAGAAGAATAGGTTATCACTATTAAAA
CTTACTGGCCTTCGTAATAGCGCCTCACGGAACAGTTCAAGTTACGCTAC
CATCTACATGTGGTTGGGGTTACGCGTATGTGTGGGGAATGTTTACGGGG
AAATCACCGGGAGACATTAGCACAGCTAGAGTAGCAAGAAGGCCGCATGA
GGGGTTGCATATCATCCTTGCTGTTGTTGGCGCTATTGCACGGCCCCCAA
CCTGATATCGACCTCCTCTACCCGGTGAGACAAACTCACCCGTCTTCCGC
AACACCAGAGACTAAGGAAATTTACCTGTTGTTTCCACTGAGAGCCGCTA
GACCTCTCACTGAAGGGTTGATGGTTACACGGAAATGCCCTATTACGTGA
TCATCAATGCCCCAAGGCTACGAGACACTAATAAGTGAACAGAGTTCGCG
AGGATGATGCGCGGGCAGACATGCCGAAGCCATCAGTAGCTACGGTCGTA
ACGGTCCGTGCCCTACCAGATATATACGTCCCCTCTGGCCCCGCTGCTTA
TCTCCAGACGGTAAAGCCCACTCTTTATAGGCTGGAAGAGGTAAGTCACT
GGATTGCGGCAGTCATGTCCTCCCCATCCCGTCAGTGGATCCGGGGACGA
GCTGTGGGCGTGGAAGCCCTTTGGTGTCTACGGCCGGCGAATCCGGTAAT
GACTTAGTACGAAAAGCACTTGTTAGCTGGAGCATTTGGGTGCCTAACAT
TAACCAAGAGAGGTCGCGCGAATTGCCATTTTCTACGCATTCTATCATGG
GAACAGCGCGGGGCTAGACCTATTCTGTGTGCAGTTGATATTCACCGCTA
TTGGGCGAAGTGTTTTGCATTCCGTTGTTCTCCTCCGCATGGAAATTTCA
CGTTGATATACCGATTAGGAAGAAATAACGTCGTACTAATCGGCGTAACA
TTTTGCGCCACCCCGTGGACGTGTTTACAAACAATAACTAACGACCGCTT
TCGCCTGTGCCAGGATACGACAATGGTAGAGTAAAAAGGGTCCCTGGGTC
CGTGAAACGTACTCATCCTCGCCGTCTAGAATCCCTCATCTGTTGTCTTG
TTGAATCTCTCCTGGGGTGGGGAAGGTTTATGAGTACACGCCCATTGGGG
AAGTACGGACCATCCCACAACCTATTCTCATGTTGCCTCCGTAAGAATAA
CTCAAAGTGATAAACCGCGTCGGTTCAAGCAGCGGGCGGTTTTTGAGCAC
AGCTTCCCCCCAACCCCGGGTGGGTTCTCTGGAGCTTCAAAGGCTACGGG
GACGGTGGGTTTCATGTCATACACGCCACGGTTTTCCATAAGATTGTAAG
AGCTTCCCCTCACCCGCCGTTCAGCCGGGAATAACAAGGCTTCCAATCAT
CTGCTACCCATATGTGAGTATGGCAGTAGCACTGCGTTGAATTGGGTAAA
CCACTTTAAAGTGGTAGCCTCGCTCGTTCGGGGGGCCGTAGTAAAAGACA
AGGACGCCCTGGGAAATAGGGCTTTGAATTGTCGTGGTCCGTGCCCTGCT
AGGTAGATATGTGGCATGAGACTGATAGAGTTACTAGTCAAGGCGGGAAT
CCCCCTAATGCCTAACCCAACGGTCAGGGTTCTGTTATCTGTAGGACCTA
CGCATTGCACTCGTTTAGGATCAACCCAGCGCGCTACATTTGATTGTGAG
GACATGTCGTTTTTAGACTCGCATGACAAATCCTTCCGGTCGTGCGGTGT
ACAGGCGTATTGCGACTTTCCGTGCCACCGACAGGACCAATTAGTGACGA
TTTTGCCTCCGAATGCAATGCCTCCCGAAACTGTTTTCAGACGGGAAGTT
CCGCTGCAATGCAGGGGTATCTATAGAGCTGGGATGAGGTCGAAACATGA
ACCGAGCCTCTCAGTAGGGAGCCGAGGAGTCCAGCAGCATTTCTATAGAT
TTACTTGCGACTCCCATGGAACAGGACAACTACCTGGGAGCACTCCGCTT
CTCCCCTTTATCTCCGTACACCTTTTAGGGCCGGGTTCAGGAGGTGTCGT
ATCACAACCTCCGTCTCGAGCACTCCGAACTTTGAAAGATCCGAATACAG
CCACGTCTTATCAACAGAAGTAATGATGGCACCGTACATACAGTAAAGGA
TTGGTCCTATATCTAATCAATCAATGCCTCCCACTACAAGCGCGGCGCGA
GCAGCCTTCTGTCGTTCATTTCAACTCGTGCAGTTAGCGTTAGACGCAGG
TCTTAGTGGTTAGGGTTGCGCCTCGTCATTTTCCCCTAAGAGTTAGCATC
TAACCTACCCTGTCCTGTTAGAGGCCAAAGCGCACCCTTTGGGGATGCAT
TGCTTGAAGCGGGCGTAACAGTCCCATCTTAGTATCTTAGGACTGGGCTG
GATGAACGGATCGCGGGGGCGATGCCGAAAGAAGCGTACCGACCGGAACG
TTCCTCTTCGGGCCAAATTCTTTGCGAGCACTTCTATGCTGGGGAGGCTC
TTATGCGCTAACCCACTCGAGAGTGGGAGGGTTCCTAGGTATGCTCAGGT
AGTACTGCTCGCAGGGCAAACTAGGTGGTCATCTCTTGGTTTAGAAGCCT
TGCGTGCAGCGAGATCCACTTACTATAAGCTGGTAATTGAATAGGATTTG
CGATCACGGAGATCCAGTAGCAAAGCGCCTCATTACTTTGCCCAACAGCG
AGACTCCACAACAGTTGTCATCTGCGTGCATATAGACTAGCCGTGTCAGT
CCGAACCCGCCACAATCAAACTTCCCAGGCGCACGACTTGCCCGCCCGAG
ATGAGCTACACAAGTCAGCGGAACCGGGCGTTCCGAGGCCTGTACGCACA
CAGCTGCGGTGCCCGTCATACAATCCTTTGGGACTAGCTCGCACATGCTA
GAGAACGCGTTTGGCCGACAAGATTGTGCTAAATACCTCATGTGGTAGTA
ACGCATGTTGACGGGGGAACGCCTGAAGAAGAAGGTCGCATTCATTGCCT
TCCTCTGCGGCTTAGACTATGACAAGCCGTTTTATTCTCCCTTTCTGTTG
TTGAGGCCTAAGAGCATGTAGCCTGTGGCGCGGTGCGGGAAGGTCGCCTC
GGGCCGGGGAGACGGGCCAAGGTTGACGTTTGGTCCTTTTCCGGGCGAAG
CGTCGAGAACTCTGTTTCGACTGCCCCAACGGACGCGGTAGGGTCCGCTC
TGATTAAATAGAGTGCGTTGTTTTCTTGCTCGACGCGAGGTCAAACCGAT
TGGGGCATAAGGATAGAATATTGATGACCAAAACGACGATTTGTTAGCTC
GGCAGCCACGAAACTACTGAATGACTAAGGCTGAGATTCCCCCGCGGCGC
CCCATCCAACCCGGCCAATCACGCTGCCTCTGTAAATAAAGTAGCGAGCG
ACATTTAAGTTATATATTGAATAATGGGGGGTAATCCAAGATCTATCGTT
AGTCAATGCGGGTGCAGTCGCGGAACTGGACGAAATATTTGGCAATAGGG
CGTCGTTAAGACACAGGGTGATATGCTCACTGCGACCATCGTACGTGGAG
GATTGGATGAACATACGAAAATTCGCCGTCGTAACACGCCTAGGCTTCGA
TCGAATAATTTGTGCCTAGGAAAAAATGACTAGGCATTGCTGGCTATTTT
ATACTAAACGACCTGACCAATGGAATTAGAGCCTCTTTCCTGGGGCCGGC
CGCTTCCGGTACACTATGACGTTAGACCGTTCGTTACGGGGGCGTATAGT
TTGCGCCAAAAATCGTAGTCGGTGTACCGCCAGGTTTATTGTTCCGCAGC
GCAACACTCACTATCCTGCGAAGTCCCTTCCGATCGGCGAGGGTCCGAGT
TCCTATAGTAGCGAACAACGGCTTGCGTTCTGAAGAGGGTGGCCTCCCCT
CGTTGATTTCCCGGTATCCCATAATCGGCTTCCGGGCAGTATTCGCGTAG
GTGCTCTTGTAAATGGCGCTTTATCTGGAGTTTACGTCTGTAATTTGTCT
GTGAGCCCTTGAAGCCTATCGCCAACCTTTAGGTCGCCGGGGATGGCCTG
GAAGGAAGCCAAGCGCGCATAATCCTCGCACAGGCCCTCCCGGCAGTTGC
TCATTCTGTCGAATGTCGTCGCTGCCTTAAACAGGCTTCGTTTATGGAGT
CGTGAATCCACAGCTCCGCACGTAGTTGCGGCGCATATAAACGTAACTAT
AATGGTACCACTCGTGCAGCAAGCAGGACCCGGCCAGGCATTTGCGTGCA
GGCTCCTGCTTCGTAGATTCACCTAAAGTTTCCTCTCGCAAGATGACATG
GGATCGGGCGCGAGCCGGACTTCGGGTGGATTGGGCGTCAGCTCGACGAT
AACGAACTTTTTGGAGGTTGACCTCGGAGGGACGCTGCACCCCTCCCCTG
CCCTCCCATGTCGCCGCCGGAAAACTCTTCCTCTTAAAGGTGGTATTAAG
CTTTTGGATCAAAGATAGTAAGATTTCCCAGGTGAGAACCCCGTTGATTC
AGTCGATAATCTGGGTCTCAGCGATTCGATGGGTGGTGGGGCTAACTGGT
GTGCCTTCGAATTGCAGTACCACAGATCTTACTTTAAAGCGAGGGGGTTG
TTGGCTGTCCCCGCACTAGAATGGCGCTATCTCGAGGCAGTGCAGTCAAG
TCCTAAGAACATCCCTAGAACAATTCCCCTCGTATTTTGCTCCACACTGC
AACTGCTCTTGCAAACCGAGTGGTGTTGGGTGTTAAATTGTCGATCTGTG
ACAGGGAAGTACTAACTATAACGCACATCAAGGCTCTTCTCTTGGACCAA
TTTCGTACTGTGTTCATGGGGATGTCGGCGGATCCAATACTTAGTAACAC
TCAGCGAGCAATAACCACCCGGGGGCTGGAGAGCTGATTCACGGAACGGG
GACTTTCAAGTTAAGTGTAAGACCACACGCGACGGCGTTCCGGCGATTCA
AGGGTTGAATTGAACAAACCGTATAGAGCATATATGCAAAGATAGTCCCT
TGAGAGCCCCATAATTCTGTATAAACCGCAATCGGTACTAGCCGGGATCG
GGATTGGATCAACATACCCTGGTCAGGCAGTTACGCTCCTAAGTTTCCGT
GGAGGGCAGCCCAAAGGCAGGTCATTTTCACCATTCCTTTATATTTAGCG
TTTCCATCGCGATTGACTTGTAGATTTTAGTCGAGTAGAAAATCGTGAAG
CTGCACTTTTGCAAATCGGCTCTTCCAGCGGAGGTGGACGCTGCTGTTGC
TTATTGCCACTATACCGATAAATCGGGAGGCAATGATCTGCTCGGCATGC
CCGCCAAGCATTCGTGTCGATCTTTATGGTGATCTATGCTAGACACTCGA
CAGTCATTCAGATCCATGAAAGGGGAAGAAGCCTAGGCTATGCAGGGCAG
GTGAGGCGCCGTACGTGCAGATTAAACCTTAACACGGTTGGTCACGCGAT
CTGAGGAAGAGTGTTCCCGCGTACCTATCTCGCTCTCTAACTAGCATTTT
GCCCGGAGCCGGGTTTAACCACATATGGCAAATTCGCAGGCCTGTGCCCT
CCAAGTGCATGTTCGTTATGTTGGGCTCTATCACCAGGTGGTTTCACGGG
ATCCCAGGGCACGCAGAATGTCTTGATAGATCCCCCTCGGGAGTGTAATC
GTGCAAATCAATGTCCACCTATCCAAAGTCGGTCTTCCGACATAGCGACT
TTATCACGGTCGTGTGGCATGAATGATCGGTATAAATTTTACGTTGAATT
CATGTTCCTAGCTTTTTACCTACCGCTCGGCGTATGGAACGTGCGAGAGA
GTACATACTTGGGCCGTTGCCCGAAATGTCATTACCTTCTCGGTCGAATC
GGCACATTCCAACGAGTCTGGAGCTGGGTTACTTACAACGAGGGGGGCAG
GGTTCTAGGGTGAGAACAGGCCACTCAAATCAGCAGCCCCCGTCACGTAG
CTACACTATTAGCGCTAATCAGTAAGCGGTCAGACAAACGACCTTGCAAG
GCCGCGCGTTTCTGGTGCGTCTAGTCGGAGATCAGGACGGAAAATTATTA
GAGGCCAGGGGGCGGGTGTGCAGATGCTCGACAGCGCTTCGAGCGAATGA
TCAAAGGTTCCTCGCTAAGGATGACATAGTATCTAGAGTTATCCGGGGAT
GATATTATTGCATGGTGTGGGGCTAGACCCGTTCGCCTTGTGCCAGACGG
TTGGAAGCTGATTCTCCTAACTTAACATAAGGCGGTTAAGTGTCTTGCGA
TCGGTTGTGGTCTATGCGTGTCAGGTTATAGCCTTGATGATTAAAATCCG
GAGCCGACCGTATCACTTTTATGCTCATAACCGTTCTCAAGTCGGAAAAA
TCACCACTAAACTTGACCTTCTAACAACAGAAGAATATTATACGGTGAGT
AAGCATGTCCTAGGGTGTTTACTATACATCATGACCAAGTTTATACGGTC
CATAGTGGGAGGAGTTTGTCTCGCATTCTTCGCGCGGCTGGTGAACTGCT
GATGACTACGCGTCGAACCGGTCCATCGCGGTGCAAAATCGGCGATTTGC
GTGTACTTTATGGCATTGGACGAGACACTGGGTCCTTGTTGAGCTAAGCT
TGGTACCAACTAGAGGCTTTTCTTACACCGTCTCAGCCTGCTTATCGAAG
TCAGTACTTAGTGGGCCAACAAAGGTGAATTCACTTCTAGATGCATCACT
GTGGCTGGATTGCCGCTCCCTCGAGGGTGGTGCTACGGGATGTATTAGAG
TGACGGGTGCACAGGCTATACGATTACCATTCCTAGCAACGTGGGACGGC
AAGCTGGATCGGACTCAGCTTAATGAATGTCTAGGTTCAGGGTTCGGTCA
GGCTCTACGCACTGGAAGGTATGACTCTAAATTGCTCCTCCTGCAAAGTT
CGGCGCCCATACCTGGAACGGGAATAGGGACACCTCTGGCTTTGACGTTA
AGTGTTGTATCAATTGGCAAATATAGTCTACTTTACACGCCACACACCTG
ATCCACAAGCCGATAGTGACCACAGCGTGTAAATAAAGAGCATACATTCA
ACGGATCTCCCATACCCTCGATTAGCCCCGTTGTCGTAGTAATGACCACA
CCGAAATGTATACGTACGGTTAAGCACGGTCAACAAATCGTCCTTGCGAC
CACTGTACCAGTATACAGGCGAATATCTAGAACGACGCGGGGTCTCGGCG
TGACTCCCATGGTCTCGGCTATCTGTCATTTAACCTCGTAGTTTTGAACT
GGGACCTGACTCAACTTCGGCGCAATGCACCACCGAGTGAAAAGGGCACT
CAAATCTATCAGGCTTCCTTTCTCCGGTGACACCTGGGCATCTTAAGCCA
CCACGCCTGCGTGGACCTTCGGACCATCCGCTCGTATGGGTGCAGTCAAG
CCACGGTTGAGACGCACAAAGAACATATCTCCATTCAATCGCCGACTATA
GCCCATTGAGCCACAGATCTTGCATTACCTCCGAATAATACTAATCTCAC
CCGGGTCGGTCTGGACTTCTCGCGCATTTGGAGATGTTCTCGCACACTCA
GTAAGGACGAGGGCTACACAACTTCCGAGCCGAGAGGACAATACGATGAC
AGCGGCCCGTGCACTTGAGAGCTCAGTTATTGTATGCTTTACAGACTACA
CTAATGGAGGCTATACACGGTACGCCTTAGAGAAACACATTGCCTCAAGA
CCGAGTCCTATGGACATACAGGAGTGCCCCCACTTGTAACATTATGAGTT
AACTCGACCTGACAGCCACAAATCGCTCGTCACAAGTGGATGTGGTCTAT
CACCGTTCTCATCATAACCGAAGACGAGGGCCCTCGTGCGCCGGTGACTT
CCCTCTCAATGGTCTACTCACTCAGTGAGCTAGGATAACTGCGGGGCGTC
ATAGAAGCGTCGCTGAACTGAGGTTTACCTGTGGCGATCTTATATCAGGT
TCGGGATTATATTGTCACCCAGCACAGCCAGTCGCATCGGAATGGACGCT
GATAGTTAACTACCCTTCTTTGGAACCTGATAAATACTCTTTGTCTGCAG
CGGTCGCGCACGTGTCGACAATTTCACAACCGACCCAACAACGGCCCCTA
GTCGCATATCCCCGACGAAAATTAATGATCTAGGGCCCTGGCCGAACCTG
GGAAGGTTGATCGCAGCGTTGTCAGACTTATAAGTTGACCTACCTCTTGG
CCAAATGTGGTATCGGTACGGAATTTGGGCAGAACTCTAGCGCCCCCGCC
ACAATGCTAACAAATTGAATGCCAGACCGCCGCTATTGTGAAAGGGTATA
AATTCTAAAGAGCAATATGTTCATCGACGGGTAAAAGTGATATCGCTGTA
CAGGGTATCCACTTAAAGTGAGATGGGCGCTGAACCAGTAAAACGTACCA
AGGTTAAACCGTGTTGACAAACCGCACGTTGGGACGTCTCTATAAAAAAC
GATTTATAATCCTAAGACGACAGTCGCACCGTTCGTACCCTCCGGACATC
AGGTCGTGCAAATCCGCACGAATCACGCCGGGATGATGGCCCTCCTGGCC
ACTAAGTTGCAAATGCGTGGTTGGGTGGAGTCGCTGGTGCAACTATTCTC
GGGTGCAGCGCTAATCTACACCGAAGTGATAGTATGCTCTCTCCAGGTGC
TATCGTTACGTCATCGGTACATGTAGGGCAACCTTCAGCATAATATGGCA
TCACTTAGCAGGCTAAGCACGATGGTGCCATGATAGCTCGGGTGAAGTGC
TGAACTAGGCCAGCATGAAGCCGGTTTGATGCATCACGCCAGAGGGAAAG
TGCTGCACCCGACTAGGTCAGGTTATTAGGGCGTACCGAGAACTCCCTTA
TATTCCTTTTTGTGCTTTGATGCCTATACGGGGGTGGCTCCCATCCCTGA
ATAGGCAGCCTAATAGGATCACTAATTTGGGATGGGATACTGGCTGAAGT
TCCACGGTCACAGACTCATAATGGGGTTGCTAGTAACCACCACTCCTGCC
TCCTGGACCGGGAAAAACCCACCTTTTGGGCATTACGTGCTCTACGCCGA
CAGTAGCTAGAAACTAATTATTGACATTCGATGGGGGGCCGCAGACATAA
CACAAGTGGTTGGTAGCCACCTACTCGCCTAGAGCAGATATTTCCCTGTG
TAGGACTTTTTTGGAAACTCCGAATACACCCGCACGGAATGCAAATAGTA
ACTCCTCCGAGGTGAGTCCGCTCGACCAGTAATAGAAGCTGCACCCGGGT
AGTTAAGCACATCCGCCGAGTGGGGCCAGGCTCACCTTGGGGGACTACTA
TTGGACTTTATTACAGCTATGCACTAGCAGGCCATTACGTTTTTCTGGAT
GCCTCTGTGTGTCTGATGGTCATCAAGTCACGCGGTCAAACAATAGAGGA
AAACGAGCGAGTGCGTTTGGCTTCCGCCTTCCCTAGAATCCTCCCACACC
CTGTAATAGAAGGGTGTCTGCACCCTATCCTTTATGCTAAGAAGCTCATC
GAAATAATGATTTGGGCTTTTGACCCTTACCGCGCTCGACGCAGGTGCGA
CTCCCCTCGACATCTACAAGATGACGTAACCTTTCTAAAATGCTGTTGTA
AACCCTCAAGAGTGAGAGTAAATGTTGCACGACTGTTATGACCCTCCAGC
TGTCATGATGATGGCGTCTATGGCCCCACGGACAACTTCATAAAGCGAAC
CGGTTGCAGTGGCGTGACAGTTAATTCAGTAATGATTGGTCGAGCTCCCA
GATATGATCTGAGCATCTCGCTATGAGTTAAACACAAGCTAATGCCATAG
TTCTAATGGACAATACAACGTGTTACGTCGTACATTTTCCTGAGCAAATC
TATGGATAGCGTTAAAAGGTTCCTCGAAGCGAAACATGTTTCTTTGTTTT
GGCGTAAGAACGGGAGGCTCCGATATTCCCATCTTAAACTCAAAATCACA
TGACCCGCGCCTCGCGACAGTCTTTAGGTGAATGTCATCTAACTCCCGAC
ACATTTGGCGCGTACCCTATATCTGAGTGGTTCACGTCGGGACAAGAGGC
AATAATTGTGGGAACAAATTTGTATTAAGTACGCACATGACTGAAGGTGT
CAAACTGCCCAGCTCTCATTATGGGGCATCTATCGGATAGTAGGGGTTGT
ACCCGAGGGCCGAGCTGTTTGAATCAAGAACATTTCTCAACAGCGGCATT
TCACAGTCATCGAAAATTTAACACTTTCAGGCAGCGTCCATGTTTACTAT
AGGTCCCTGGCGTCCAAATTGGGAACCACCCGCTGCTTAACTACATTCAT
TTTTAACCTGCGGCGCAATGACCAGCACGTTACAGGTGGGGCCCGCCTGC
CTGCGTCTCGCAACGATCCACGGTCCAATATCGTAATCGTGATGAGGACT
ATCTGCACTCTCGTGTGCACTTGGCTATTTGATCTTGCACCCTTGCGTAG
CCAGTTCCAGTTGCTGATGGGAGAGGTCCAAGACCTCACCATGGTATGTG
GATGCCTGGTTGTCAGTGTCGACGCTGATACCCGCTACCTGTTGCGTTCA
GCGACCATGCTCTAGTGGTACCTCGCTCTGTAACCGTTCTCTGGGCTTAT
TGAACGTCTTGAATGGCCAGCCCATCATACACAGGTCTGATATTACACCT
GGTCTCGAACATAGCCTATGCGCCGGGATAGCCACATTTTGCTTCTTAGG
AGCACTGGTCGAGCGATACTACCCGGTGGAGTTAGTCACATTCGCTGTAT
GATCGGACTACTGTGGAGGCTACGCACTTTATGTCACAGTCGCTCATAGA
GACTCATGTTCCGATCGTCCGTGATTTACACTATATAGTACAACTATTTT
TAATATCGTTTCTTACCTGTATTGGAGCAAACAACCATCACCTTTTTATG
GCTAGGAGAACGACCAATCCACTTTGGAAAGAAACGGTGCGAAGTCCCGT
GGACCTGGTTGAGAAGTCTAGAGCTGCTAGCACTGAGGGTTACATGGGGG
GTGGCCGGTTTTTCTGGTCGGAAGAACTGGGAAATACCTTTCAGCTGACT
AAGTTACGTCCGTACAACGAGACGCGCTACCACAAGTGAGAGACATAAAT
GTAGCTCCACCAAGGGAGATCTAAATAATCCACACCTACCATGCAGGACG
TACGGGATTTCCGGACATCCATTGCGGGTGACTGGGCAAGGGTAGGGTAG
CACGTTCGTATCAAGCGGTTTGGCGCGTGGGGATCGTCGCACGATTCTTG
GCGAACGTACCAGCCGAGAAACATGCCTCAACTGACGACCGCGTACGATT
GCCCAACGGGGTTGGAAGCTGATTCTCCTAACTTAACATAAGGCGGTTAA
GTGTCTTGCGATCGGTTGTGGTCTATGCGTGTCAGGTTATAGCCTTGATG
ATTAAAATCCGGAGCCGACCGTATCACTTTTATGCTCATAACCGTTCTCA
AGTCGGAAAAATCACCACTAAACTTGACCTTCTAACAACAGAAGAATATT
ATACGGTGAGTAAGCATGTCCTAGGGTGTTTACTATACATCATGACCAAG
TTTATACGGTCCATAGTGGGAGGAGTTTGTCTCGCATTCTTCGCGCGGCT
GGTGAACTGCTGATGACTACGCGTCGAACCGGTCCATCGCGGTGCAAAAT
CGGCGATTTGCGTGTACTTTATGGCATTGGACGAGACACTGGGTCCTTGT
TGAGCTAAGCTTGGTACCAACTAGAGGCTTTTCTTACACCGTCTCAGCCT
GCATTATACCAGGCTAACATGGCGGGTGGATAAGGCCAGGCAGTAATAAA
GGGTCGGGTCCCTACTGAGAGCAAGTCTCCTAAAGAACCGGTATATTCAT
GTTGCCGAGACTATAGCGAGGGTAACGGCAGTGCCGCCGCTTCGTACGTA
AGTCGCCGAGACCTGGGTCGTTTGTATGAGGGCGTCCTTTGAGCTAAGCT
GTTTACCCCGTTCAATGAGCACTGCCAAGAACGCATTTGATACTTTGCGC
TATTGGCCATGAGGAGGGTAAATTTCCAAACTGCCTCCAGGCCTCGGTTC
GCCACAATGCAAACAGGAGTCTCGATAACCGAGCTGAGGCGGAGTCGCCA
ATCTTACTGGTGTTGAACTAACGGGTACTCAGCGTGTATAGCGAACTATG
TCGGTGTATACACCATACCAGGGTTGAGCGGTGCGTCCCGCTGGACGTGA
GAACCTGCGGAATGAGAATTCAACAACGTGAAAGACTATGGTTGTTACGC
TACTTCTCGAAGTTTTACAACTAATCGTTTCTGCTTCATGACGGCGATTG
CTAATCGTACCTTTCGCGCATCAGGCGTGAGCGTCTATCACCTCCACAAA
GCCGACGTATCAAAGGTTACGGACCACTAGCCGTGTAAATGAGACCCCCC
CGTCTACCCACGTCTCTGGATTATCAAAGTCTCCATATTGGCGCTGGTCG
CGCGAACAACCTCATGCCATCACCGCACTGCGAATTAAGAGCGTACTATA
GAAACTCGCCGGGAACTGACCCTTGATGCGTTTAGCCACTTCTATACCTC
ATGTCTTGCAAGTCAAACTGTTCAAACATCATCATTACTGTGTACGCACT
TTTTCAATGAATAGGATAGAGCTCCATGACGCGGATGGGCACCTTCCGTA
GATACCCCTGACTGGTGCCTCGACGTCTGTATTATGCGACGGCGGGTTCG
TTAAACCCCCGACCGGTATTCAAGAAATAGAGACTGGTAAGGGGGTACAC
CATTGCACGCCCTATGCCGTAGGGCGAACCTCTCGTCACAGATACCATGA
ATTGTTATCTAGTTTAAAACACTCGTTATCGCAAAAAGTCCAAATTTCAT
CGAAACTCGTTACGCAATCCTAACTTAAGCGTAGAGATTCGTGTCCTTAT
GGCAGACATCGCTAGAAGCGATTAAGGAAGACTCTCGCAGTCGACGCGTC
CATTCATTGCACAGTAATACATATGGCTCGAGAAGGTGGTGCAGAGAGTC
AGTCACCCAACGGCGCTCGAGTGCGAGCCCATTAAGTCTCAAATCCAGCG
CCTTGACGGCTGTGCCTGTATCAGGTCTACTCACCTCACTTATGGGAAAG
GCTAGACGGGGCTATAGAACACGCCCGCCCGACCAAGTTAGCGGGAAAAC
CGAGCCGCCTTGGGCGGACGAGTTAGGCATGAACTGCCGTTGTTCAGGTG
GTTAGCCATAGCGATTAAAGGGCGCGATGACTAGCCTTGTAATGTAACAT
CCGCTACAGCCGTGCTATTCACCATCTCCGTGTGTCATAACCTCGAATCT
AAACTCGCTTGTTATGTAACTGTGCCCCTCGAGCACTGTACCAGTGTGCA
ATCATACGTGGGGAAGACACGGCGCGCAGGGTTGTGCAAGCCGTGGGGAT
AGAAGTTCGAGCTCCTCATTGTTACGTAGGCAAAATTGTTGCACGTCGGC
GTTATCAGACAGCCTGATCATGGCACAGTTAGGGACACGGGCCAGGCCCA
TCCTTAATTACTCGGCGTCTCGCCGACCTGTCAAATAGTAAAGTTAGCTT
TGCTAGCCGACAGTCCTGCTACCGGTGGTAAGTCGCGCAAGGGCAGGAGT
TATAACAAGACCCGCTATTCCAACAGGGGACGACTCACATGCTTATAGTT
CGCCGCCCAGTGCCCCTCTGCATAGGGGCAAATCTCTTTTTAATCGTGGC
CGCACGTACCTTGTTGTCAATGATAGTTGCCTCCGTGCTTCCGGAGTGCA
CCGTTATAGCTGCGACGCACGTTTCCAAGCAAACCACCCTCTCCCCCCTG
CAACAAGCCCAGATTCAACAGACAGCTCCTCCTTCTCGCAATGGGATTAA
GTACGTCGGTTTGAGTATCGGTAGGATCACAACCAGCCGACACGGCGCTC
CAAAAGTAAATTATAGAAGATCTTAATCGCAACGTGGTCGACACTGTAGA
GATGAAAAATACCCGAGGTTCGGAGCTGAGCCATGAGACTAACACGGATG
GTTTTAAGATCAAACCAAATACCAAAAAATGTGAAGTTTCAGTTCAGGCT
AAATCAGCTTGCGGGCAAGGAATTGGCAGGGGATCTACAAATGTGGTTCC
TCGCAGCTCTTTTTGATGCAGCTGAGTACACCTGCGCACATAATGCGGTA
CTATGAGAAGTACTTGTTACAGTTTCTACGGTTCACCTTAAGTGAAATAC
GTGGCAGAACTTCACAAGTTCGGGCGACTAAAGCACGAATGTTTCCTGAG
TACTTCTTTAAGTGTCGAACCGAGGCCAATCACTAACTAGACCTGCACCC
AGCGGCGACCGGTGCCTGAGCAACTCGCAGACAATCATTCGATTTAGAGA
GATTCCGACTTAACAGTGGCGGTTGTATAACCCACGAGCGTTTCCGGTGA
CAACACAAGACGTACGCAGTTGCTAAGCCTGGGAGGGCTTGAGGTCTCCG
CTGTTTACGTAAGTCTGACGCGCCGTGGCTTCGTTCAGCCCAAGAAGCCA
ATCCTCGTATTCCAGCAAACCTCTCATAAACCATTGGCGGTTAATCTATA
GACTAATCTTAGGACCATTGTGACGGAACAATGGGGGCAATCCTATGAAC
CTTCGGTCGAGCCGCAATGATAGGCGATAATACGAGCGAGTGATGCGCTA
GCCAGCTTAAAAACACTAGGTTGTCCCCATGTGGCAATAATGCCACCAGT
TGATAAACTTGAATGCTCCCACTCGAAACAAGGGCAAAACTACCGTTATT
ATCGGAAGCCCGAGATCCACCTCTCGATTCAGGAGCGTGAGGTCGACATC
AATGGTCCAAGAGATATATGAAGATTACAGCGTAGTATGAGTAGTCCTTA
TTATACCTAGAGACTAGTATGTTTAGCAAGAGAAACGGCTCGGAACAAGA
GCAAATCAGCGGCGGGATTTAGATCTGCTTAATCTGGCGGGATTTTTTAA
GGCCTCGCAGGGTAGAGCCTCTCATCTAGCTCCACTGAGGATCTCGCGGC
AGCGGGGCCGTGGTTCCCGCGATAGCTCCACAATTAGGCGCCCTCTTCTA
TTTGACACCTCGAGCAGTTTTCTGGGCAAGCGTGTTAGACCACTACAAAG
CGACGTCCAGTAACTTCTGTGCGAAAATCCAAGCTCCTGTAACCAGCAAC
CGATGGTACTTGACACGAGTACTTGAGGAGAGTGTTGGTTACCGATATTG
AGCCGAGCTTTCACCTCGACCCATTGCAACCCCTAACATAAATGACGGCT
ACGAAACGACCGCCATCGTGCCCAGGTGATCATTGCGTCGCGAGAATGTT
AAGTGTGTCCGTGTTTCATGACCGCTCTTAATCTTGTAAGAATCATGACG
TCCCAGGCTCTTAATCGCGTGAAGTCTGACTTTGGTCGCGTCAACGCCGT
GTGATCGCAAGTCCTTGCGAAAGCGTGCTCTGTGCGTTGATCTACTAGCT
TCCTGCTGTAGTAGAACCACCTAAAGCGAAAGGCTACCGTGAATCCAGCA
AGTCGTGGTCCGACAATTCGCTAGTGAAACTTCGTATATCGCTAATCGCA
CACATTAGAGCTCATACTCCTCTCACGTATGGCTAGCTGGCCTAAGCCTG
GAAAGAGTTTCCGCCATTCGCCCCGATAGAGTGTGGCAAAATGACTCATG
TGTACAGTCCGAGGTCGGATTCTGCCAGGACAAATGGAACATGTAGCGAC
GCCACTTGGTGCGTAATAGAATCATCTGTGGGACTGCAGGACATGCACTG
TCCCCAACACGGCCGGCTGTCGGACGAGTTAGTGTGCTCAAGTGTCCGAA
CTTCAATCCACACAGAACGTGCGAATTCACCCTAAAAAGTAAATGAACAT
CTTGGGGCCATTCCCTCAGTCCGCTAATAAAACGTCTGACCCAATTCTAC
CTTTCAACGCTCAGTGACAGCACACGACACCATTCGGTCTGTCATCATTG
GATTAGCCAGGTGCGAGTACAGTGGCCAATCATCGCGCGAGCAGTTTGGG
CCCTCTGAACGTTTCCTCCCTCCAGTATCCTCCCGCGTGAGGCTATTGCG
CACGCGAACTTGCGGTACGCCTGCGCAGTACATCAATACGGCCCCGTCCC
TTACAACATCTCACTCGGTACGTTGCTTAGAGGCTTGGTAATGACCCCCT
CAATTGCGCCCGCCACCTCCTCTGAGTTTATCCAGAGCGGTCCACCAGTA
TCCTGGTACGCCCTTGACCTATTTACATTGTCCAATCTGCCCGTATTCCG
CTACGACACACGCAAACCATGTAGGTACAAGACGATCGGGCATACCTTAT
GGATGCAGTTTACATTAGTAAAATGCTGAACCCGGAGGTTCGTTAGGGTC
GCAATTGGGAGACTCCGAGTTTGCAAAGCTGTCCCCTTCTTCCCGGCTGC
GTGTACGGCTATCGACTGTGCAAAATCCTCTTTACCCGGCTAAACGTTGT
AACGATGCAGCTCATACATCCTGCCAGGCCGTTCCCGCCGTGGCTGCACC
GCGGCCGTAAGCTCAGACCTGGCCATGGGTGCCGCCATTCTGGTCAACTT
ATACTCCAAGTACCCATTGCGCATAGGCCTTCTCGCTGAGTGTCTTTTTT
CAACGGGATGCCGAATCATGAGCGCCACCCTCCTTGCATTAATTAAGTGC
GAGGTCTCTCGTTCACGCTTTTAACCCCCGCGACTCGGGGCGGGATCCTG
ACGTAGTGCGTGATACTTTCCTGCGTCCTGGTTGACGCGGCCGGGGAGAC
TCCGTCCCATGTAAGTGCCGGGCTAGGCATCAAAAGCGCGTAAGTCGCCT
TGCTTAAAATTACGCATTATATTAACCCATCAGCGCGGGGTGAATTCAGT
GAAAATAGGTTCGCACAGCTGAGCAAGATACTGGAGAGGGGCAATCCTCC
CTAACGCGCCGCGGCAGCCTGCCCCGTCAAAGTGCGGGAGCGTACGGTAT
CGAACAATCCTAGACGCGACCCGCGTAGCCGAACCTGATCTATAGGATGT
GTCCCGCAGTGATCTCCCACGCATTGCGGTCCGCCTTAACGCGTAACACA
GTACAGACACTCGTGCAATTACATCTCGTCGGCGACTGAATACCATGAGT
GTAAGCGGCATCGCTCAATAGGAAGCTAACAGACAACATGGATGTAATGT
CATGTGAGCCACAGTGCCATGCTGCCCGAGCTTTTCATGGGTGGGTTTGG
ACTATTGACCGAACCGGAATCGGCTCCGTAACTCAATGTCCTAGAGCGAG
GGAGCGTTTTACTTCGTTATCGGGAGATAGGCCCCCTCTAGGAGTAGGAC
AATGAACCAACTAGACGAAGAGCGCATGCCTGTGAACACTATAGCCTAAC
TCTAGTAACCTGCTTGACCCGTCTGATAAACCATTCTGTACATAGCTCCT
CACACTATGAGAGTCGGGGAGGAACGCGAGTGCGCTGCCGTCTAGTAGCA
GACCTTTTGAAATGCTAGGTTGTACGGTAATACCAATTGAGGACGACAAT
CTTGGGAGTAATCAAGACGCGAATACCTCGGGGCCATGTATCTTAACTCA
TTCTTGCGTGCAGGGCGTAAAATTATCTAGCACGGCCTTAACCCTTAACA
TTCGAGTACAATCATATGACTAGTAAGTCGTTTTCTATCGCGTGTCATAA
TCATGGCTATCCGATAACAACAACGTCGTCGTAAGCAGTGGGCCCCACTA
AATCTGCGTGTAGCTTAATGTGCCTATTAAAAATTCACTCCTCAGGAGCT
TGGATCGATTGCACAGGTAGGATTTGTTCTTCGTCTAGTATCGCGACTAA
TTACTCCCCCCGTGCCCTTCCTATTTGTCGGTAATTCCATAACAAAGTAC
CATGATCCCCTGCCGGCATACGGTATAGACCTATATTCGGTGACACGTGA
TGCGGGTGTGTTGGGGAGGGAGCGTTCAATCGATGCTAAATGAGTCGTGT
TGCAAGGAGGATATTCACCGATACGACAAGATTGCTTGCACGGAATCCGG
GTTAAGCAAAACACGTTGGGTGATTCACTGTTATGCTCGTTGGAAATGCT
TGTAGCAGGATACTCAAGCAAACAGGGTGCCATTGCATTTTCGTTCCCGT
AGCAATGAGCCAAGTATAATAGACAGTATTGCATTTAGATACAATGCCCA
GATTATAATGCCTAAAGACTGTTCCACGGCTTTCTACTTTTCTTACTGAT
GCGAGCGTCACGCTTCTGAGGGCATTGATGTCTCGCGTTTAGCCTACTAT
TTGGGCCGGTCGTCCCCCTTACTCTATTCAATTCGGGAGGGCTTGGTAGG
AGACTAGTGCCCGCTCGGGTATTCCTTTAATTTCTGCAACGATTGTCTCC
GTGAATCCCGCTGTTCTAAGTGTCCTCCCCTAAACCCCTCCATAGTCTAG
AATCCGAGAACAGCGATCAATGCAGTGAAGCAGCACCATAACGAGTGAGA
AGAGTTCTAGCGGATAATATGAGTTGTCTGTGCCGGGCTGAACTGTACCT
CTAGGCGATTTATACATTTAGCACTCTCATACAAGTGGGGTCGCCCTTAC
CCCTCGCTTAATCGACATGTACTACCCACGACGGGTTAATCACCTCAGTG
GCCCTGATCATGTCGCGAGGGACGACAACTTACACAACAGGCCTACAGGA
GAATACCAGGTTAATAAAAGTAGATGGGTTTTGACCGATCGGTCACGAAC
CCGGGCCCGGTTTCGTAGGCCAGCCAATATGAACGTCATGGCTGGAGTGA
CATGTGCAATAGCTACAGACGCGTAATAGTATTCCAGATCGACGACTTTA
ATTTCCGCCGGCTCCGAAATACTGTCGAGCTATCTACCGACAATCTGCAA
CCCCAATTAAGGCCACATATAACGTAATCATCCAATGTGAACGCCACACG
TGATAGAAGAGGCGAAAATCGCTAAAAAACTTTGTGTGGAGTGTTCACTT
GCCCCATCCGAATACGATCGGACATCAACCATACCCGTGAAGGTGAGTCC
TCCCGGTGTACCTGATAACTACTGAGCTGGTCCGGTTCATAACTTGTGAC
CGAAGGGATCCTCTGTGGACCCACAGATCCGCAATACCATCCCGACCGAT
CAGGGTGAAAGACTACCGACTAGGTGACGCACTGTACCATGCCAACGTTT
TGAAGTTACTCTGGAAGACTATTCTATAAGAAAGTGTGTACTGGTTTGTA
CGAGTGTCTGTGCCCAGACTTTATCTACGGGAATCGCCACAAAGGCCTAT
GGGACCATCAAAGTCTTCCCGGCTCGACACAATATGTGTGTTAGAAATGG
ATGGTTTGAGGGAAGTTGAGTTGTCGCGCAAGATATATCACCGTCCACGA
AGGTTGTCCAACGAGCTAGGAGTGTGATCGTGCTACGGATGGAACGCGGC
TCCGTGGTAACATTCAGTGGTTCTTCTTAACCGAGGAGTATGAAATGGAT
TACATTGTGGCGGCACGGCGCAAGTCTGGTGGCGAACGTATGACCTGTCA
GCTAAAAGTCTGCGAGTTAGTTCGCAGCAATGGCTAGCCTTACCCCGATC
AGGAGTTCAGGAACGTAAATGGACACGTGCCGGAGTTCCTAAAGGTTGAG
CTAATCTCAGGCACGGGACCGATGCCTTGACTAACGCCGGTCATATCGTG
CCCTTTAATCCATGTAGGTGCTAATGCATCCCTTCGTAGCTGCAGAGCAC
TCGGAAGAAAAGCACAGGTTTGTATGCACTTTTAGATAGGCCGTCGCCGC
GGACGCGGTGCACGTCCTCAGTGTGAAGGGAGTGTCGTATCTTACCAACG
GTATGGTTCGGTTGCACTAACTTCGACGGCGACCGCAAGCTCGATTGCCG
TGTACGATTCAAGCTTTGTTTGAGCTACCTGACCCGCCGCGAAATATTCG
TATGGAATCGCCCACGACTTAAAATTGGTACACCTAGATCAATAACTGTT
TCCCAGGATTAGGTGTGGACAACGTAACTTAATGCGTGCTAAGCTCCCCC
GTGTAGCACAGCCCGCCCCATAGGCTCCGCCTTACAGAGTCGCGGTAGTG
CGAAACCTGTTGGCATTATCCCGGTCTGTACGCTCACATCAATGGATGAC
GAGTAAAATTCCTCTACTAAAGCTAATGGAACGCGTGCTCCGCTGACGAC
ATAGCGCACGGACGGTGACCTAAGCGGCGGGGTCCAGACGAGCCTTCGGC
TGAGTGACAAGGTTGCACCTTGGTAGATCAGGTGTAGATTTAATTAACGT
GAAAGTTTTCATTGTATATGTAAGCCAACTTCCTAGAGATAAGGGGAGTA
TTGCGTATTGGTCCACCTATCGGAATAAAAAATTCGTATAGCCATATCTG
TGCAATTGTTACTCTTTTTACTAGCTATAAAAGCTCAGCTTCCACTATTG
AACACAGGAAGCTAAATCTCGGCTCAACTTGGTTCAACTGGTCCGTGCAA
GCCTCAGGGGTATCGAGCAGCCTCAATTCATGCTTCATGAGATGCTCCGC
TAATAAAACGTCTGACCCAATTCTACCTTTCAACGCTCAGTGACAGCACA
CGACACCATTCGGTCTGTCATCATTGGATTAGCCAGGTGCGAGTACAGTG
GCCAATCATCGCGCGAGCAGTTTGGGCCCTCTGAACGTTTCCTCCCTCCA
GTATCCTCCCGCGTGAGGCTATTGCGCACGCGAACTTGCGGTACGCCTGC
GCAGTACATCAATACGGCCCCGTCCCTTACAACATCTCACTCGGTACGTT
GCTTAGAGGCTTGGTAATGACCCCCTCAATTGCGCCCGCCACCTCCTCTG
AGTTTATCCAGAGCGGTCCACCAGTATCCTGGTACGCCCTTGACCTATTT
ACATTGTCCAATCTGCCCGTATTCCGCTACGACACACGCAAACCATGTAG
GTACAAGACGATCGGGCATACCTTATGGATGCAGTTTACATTAGTAAAAT
GCTGAACCCGGAGGTTCGTTAGGGTCGCAATTGGGAGACTCCGAGTTTGC
AAAGCTGTCCCCTTCTTCCCGTACCTATCCTCGCTTCGATGCTCCGCAGA
AGCGCAGTGACTAGGCTGCCCTTTAACAACCACCTCGGTTAGCTGGCATC
CTCCATGCTCTACTATGAGCGTACCGCATCCACAAGGGTGCCATTTGACT
GTCGTCTCAGTCAGCGGCCGCGCGGTCATTGTCCCGTGAAGCGCATTTCA
CAGGACTGGCTATGTATGAATATCTTACAAGTCCACACGCTCAACTTCCG
ACGGAGGGACCCGTAATGTGCTTGGAATTGGGACAACAAAGCAGTTCCGC
GAAGAATTGGTGAATGGCGGAGGTACGATTGAGTCGCTCTAGCACCCTGC
GCAGGATCAAACCGTTTTTTGACCGATCAGCGATTACTGATCAGTATTTT
TCGGTGGAACGAGCGTCTATCAAATATGACTATCTTTTTACACCGGACTA
GGATCGACCATGGTGAAAACTGATGCATGGTTTCGAGTGGTTAGCACATC
AACCCAATATACCTATCTCAAATGACTGGTGGTGGGCCCAAAAGGAACCC
CATGGGCGAACAACATTCTATGCAGATAAAGGCGCCCCCTTTACTTGTAT
CTATAAGACTTCAGGCTATGAGGCGGCAACGGTCTGAGGTGCAAGCTAGT
GCGTATCAGACTCCTCCCGCCTTGCGAAGTAAACTCGAAGCGAGAAGCGC
GTTTTGACCGGTCCAACCGCGGGATTTAGGGAGGTTTTATGTTTAGGAGT
AAGGTCCATGTTACTGGCCTCACCAGTGTGTCGTACTTGCTACCTCTTAA
GTAATCGTCCTCTTCGTGTCGGGAATACTACTGAGCTTATGAACGACGTA
TCTCCGGCCCATCTCTCCCGGTAAGCGAAATGGCAGCGCCCTTCTTGAAC
GGGCCGTACCACCCTGTAGAGCAGTCCTATTGTCTTAGGAGTGTCCGAGT
CGTGTCGCAAGGTGTCGATGAGGGTAGAGTATTGACTTTTACACTCGGTC
AAGCTTTTTGACTGTCTTCATCTTCGGTCGTACGGGGAGTCGAATTCCAA
GTTGTGTAATACTAGCCCTTCTCTAAGCGTTGCTCCGCTTCGTATTACGA
GGGTACTACGGAGATAAATGCAGGTGGTTATGTTCCTAGGGTGGCCATTG
TGTGCGCACGAGGCTGTTTGGCATGACCTAAAATAAGTAGTAATCTTTAC
GCATGGGTAGTGCCCGGTTCAGATCCGAGACTAGATCTGAATGAATCACG
AAACCGATTGAGTCGCCCATAGTACCAGGTCCTCGAGGGACGGGCGACCA
GAACGCGGTGACCACCCGAGTTACCCTTCCCCTGCTGATAAGGGGGGGAA
ACAATGTAAGCCGACTATAAACCACGTCGTCTGTGGCGTGCAATAGGTAA
CCGATACAGGCTAACTCCTCGTTAGTGAGAATATGGCCTGTCGCGGAGCG
TGAGGCAGTACAGAGGTCACTAACGTAATTGGGTCTCAGAAGATGATTGA
CGCAGGATTTTTACGCCCAGGTGATACCCCTGAGCAAAATGTTGCTCTCA
AGGCCTGAAGCCCCCGCGGATTATGGATAAAGGAGCATACGCGGTCGGTA
CTGACTAAATTTGCATATGGGAGTCGTCAGGTGATACGTGTGACCAAAGC
TGGCACAAAGTTCAACCATTAAGTTGTAACTCGGCCCTGCCGAGAAAGCA
GGGGAGAGTTCGGGACCGCAATGTCCATGGTCAGGCGATTGCTTGATTAC
ACTAATTTCGCACAACTACTTCGTACTACCGCCCCGTAATGGACCTCCAC
CTGCCTCGGAAATAGGAAGATCGTACCCCCAGACAAAAAGGGCCTCTTAT
GCCATTAGAAGCTTGTTTCCAGTGGGGATAGTTCCACATAGACTGGACCT
ATCCCCCGGTAGACTGCTCGTCCCTATCGAATCATTAGGCTGAATCTTTA
CGTCCGGCCCGCAACGTCAACGAAAAGCCCACCCCTAGTACTGTCCAACA
GCCAACTATCGTGGATCTCAATCCTGTATCGTAGACATTCGGTTAGTCTT
AGCAGCCAAGAGTTAGGAGGTCGGAGACTAATGGTGGATTATGCAATCCC
CCTCGACATCGAGATCGTAGTGAAACCTCTCTCTGGGAGCAGTTGCGGAC
TTACCGGATGGCAGGATGTCAGATCTCCTCACTATGAGCGCCCGGGTCTT
GGATACTAGATTATGCTCTAGGTGTCAGTACTACGTGTAGTCGCTGTAGA
TCTTTGTAGATAAGTAGTTTGTCCGAATACCGTGCCGCGTGTACTCACGG
TTACGTCACACAGGTTGGCGAAGGGTAACTAATATTTAATATGTCGGTGG
CCAGCACGACGTTATATAAGGTAACTAACTGATGGCCCGCATTCGAAGGA
ACAGTTCCCAGAGGGCGGTATACACTGAGCTCAGCAATGGGCAACTTGGA
CTGTTTGGGAGGTGGAATGCTTCCTGGGCGTTATGGGCCAGTTACCAGCC
CTGCACGTTTCGACGAATCAGGTGTGCCTTTGTAGAACACAATGCTAAAC
CTTGATTTCGCGGGGTCAGCCCAAACTAGCCATCAGCCGGTAATAACCAA
AATACTTTGGCGCTTGGGGATACACGATACAGTTTTCGGCGAGTTTGGCG
ACTATGGGTACGGTGTAGGTGGCTTCGTCGTTTCACCCAAGAGGTTGAAC
CCTAGCCAATTAGTCATGTAGTGTAAACGTATGGATGTATCCAATTGTTG
CGGAATCAATCCTTTACCTAAGGTTTGCAGTTAGCCTTTTGTTTGTTGTG
TTTCTGGAGTCAGAACGACAAGTGAACGCACCGGCGGCTGCGCTGAAACC
CAGCTCTATGAAATGAATGCAGTTCAGGTTCTATATAGGTGTCGCTAAGA
ATTTATTTTCTCATAGTTTGTACGCGTCGACTGCGAAAGTACTACGATCT
TCAAGGGGGGAGCAACCGCTGAACTGTATATGCCCCCTTGGTCGGCGCGA
AATGTGCGAGCGCCGGAAGTGAAAAACGCATAACTACGCCCCCTACTCAA
CTGCCGAGCTTATGACTAAATGCGGTAGTAGACAAATGCTGGCGGGAGGC
TCGCTGATAGTGCATGGCACCAAGTCCAGCGCCCGTTAACCCGGACCTCA
GAAACGGAGGCTATGGGGAAAGAGAAGTAGACGGGGCTCGAAAACCTCAA
TTGTGTGCGTCTATGCGCACCTTGGGGGGACTGCTTGGTCAGCGGGTGAG
ATCTGAGTCTTCTCGCCAGGGTCCACATCGCGCTGGACGTTACCGGTGCA
ACGGGCTCGCTACCAGCATAGGAAATACGTGGGGCAAACTCATGTATGTT
CACGCTAAGCCCGGTACTTCCGTAAGTCGCCGCCCCGCCCGATAGGGCGT
TGTCACCAATGATATGGGGACAGACTTGTTTTATTCCGCCAGCTCTTAAC
GGAATGGATACCACTCCAAACACCGCGGGTCAGACCTTCCGTAGGTAACG
ACAGAGTATTAACCGCTATACCACCCATGCGCGCGTCTGCCGTGTAAGCG
GCTAGAACGCTGACCATTTCCGGAGGTGTTCCTACGGTTAGGCCCGTCAA
GCTGTTGGCACTTATCCTTTGTAGAACACTTTCTTGAAGCCTGCTTTTCT
CTGGGGTTGGCCATCGACAATGGCCACATCTCTGCCGCGGCTAGAAAGCT
TTACTAGGCATCTACGCAGACGGTCACGGCACTGGGCCTGCCTGCGATTA
GTCAGTTTACGTAGCGAGACCCTCAGGTCCTTCAGCACCATATGTAATCC
TACACGGCAAATCTGGCGCCGTCCCTTATTATGTAACAATCAGAGTACCA
TACAGGAGCACGCTTCCCACGTAGATCTTAGGTCTTCGTAGGACATAATA
TTTACAGTAGAATCCGTTGTGGTCATTTCTAAGATATCTGGAAAGAGACA
CTAGACACATACAATGTCAAATTTGGGTCATCCCGGGAACTTTGACTGTT
TCCATGTTGATCAAAGGGCGTGTGATGCGCGTTCAGGTTTATCCACGATG
CCCATACAAGTAACCACGAATGATAAGTAGATTTCTTGACTGAAGAGAGT
TTACACGTACAAACATAGTCGATGACAACAGGGTGTGTTTGATGTAAACA
TCACAACTAGGTGTCATGCGACAACGCGCATGGATCTTTCAGTGTACACG
CGCGTTCGAACCCGCAGGAACGCAGAGGAGTTTCGGCCGGACTGAGTATG
CGGTTCTAAACAAGGGAAGTCAGCAGGTAACCAAATCAAGCGCTACCGCT
GAGCGCAACCTTATAAGCATCTCGCAAGTGAGGGTTACCATCTTTCCAAT
TTCTTGGCGTTTGTATGGGTTGCTACCTAGCGAGAAACATTGTTGACCTG
ACCGACCCCTAGAGTAGCGCTTGGCCGTGCTTTCAGACTGTCAGTTTTAG
CTGCTTTCATCAGGTCTAGATCCTCACTTCGAGTGTACCTGATTGGGTGG
CGTACACCGCGCCCTTTCTTTGTATATCAGCATGCACACGCTCCCCGTGG
ATCGTACTCGGGTGCCCCATTGTCACAGTTCACGCACTTGGCAATTTCGC
TTGCCCCTCTGGAGTCCCCGCGCGGCCATTAAAATCTCAATTTGAACTAA
AACAAGTGACCGATTTCAATGTGGTATCCCGCAGAGCTGAGCGTATCCAG
AGCCCTTAGCGGATATATCACGGAATCTGTCACTATGTGTGATCGGTTTC
TCTTACCATCTCGCTGTCCCCTATCCCTCGGTCAGTTTGTGATTAGGCCG
TGTCGGCCTGCGCCTATTGTCGCGATAATCACAGTCCTTCACAGCTCGCT
TGACCCGGAAAAGGGAGTGATACCTCTAGACAATACTCCTTGCTTTCAAT
TAGGCAGAGTGGACCGCATACGAACATTATGAGTGGACTGGTATTTGCTG
CATCGACAACCATGCTAAGCGGGTGTAAAAGTGCACTAACAGGTCCCGAC
TGCCCGATCTGGCCGTTGCCGGCCCGGGGAGTCAGCGTCGCGATGAATAG
TGACAACTCGATGACACGCCTAACTCCTCCGCCTGGGCGCTTAGCAAGGT
CGATTTGGTTGCATGCGCGAGAAGATGACGGTGGCTGTTTGTACCCCCAA
TTTCGGCAATTCCCTGAAAGATTGTGCGTTGGATCACACTCCAAGTCACC
AGCGAACGGGACAAGCGGCCCGTGATATCTGGCTCATCGTCCGTTAACAT
TGCCGCATATACCGTCAATGCATCAGCTAAGGATGATCCGTAGGCCACCT
ATTCATCGATAATAGTCGTGGGCTGGGCTACCGCCCCTCCCTAGTACTGT
GCGACTGAAGTCCTCTAAATAACCACAGCCACGGTCCAATCGCACGACAA
ATAGAGCTGATTTGTTGGTACTTTGTTACACGCAGAGGTGCGGAGGCTGG
GGTGCGAGGAGGGACGCGACGTCTAGCTAGTGTGACCACGTCAGCCATGT
TCCTCGCCCCATGACACGGTTGGAACATCCTAAAAAGTATCTTTGAAGGC
GGCGCTCGCAATCCCATCCACGGGGAGATGTTGATCGCAATCCAACCCTG
AGTGGAGCTGTATGATTACCGCGAGTAACCAGGGTTACAAGCGAATATTG
GCATGTTTAAAGGGAGCACATGTCACGGCCGTCGCTATGCTTCCTCATGG
TGTGATGTATAATCATGACCAATAAACGTTATTTGCAAAAGCGTGGCCGG
GCAATTCTTTGTTCCTGGACAGCATCTGCCGCGCCACAGTGGATTCACCA
TTCTTGAATAAATACCTAAGTGCGTCGAAATAAGTATCACCGGTTTCGCG
GCCAGATCTGGACGGGAGATACCTGTGTCTAATATCTGAACTTGCACCGA
GGGGCCATCAACATATATCCCGCCTAAGGGTCGAGGGAAGGCGCGGGAAC
ACGAGTACGAAGCGGTGATCCAAGTTCTCGGATTCCTGGCTGCGTCTAGC
TTTATCCCATAGCTATAGTCATTCAATGGTCTGCGAACTAAGATCGCATA
TAGTACTTGGAGTAGCCCGTGCGCTAACTTAACTCGTGTGTCTCACACCC
TAGCGGTTCGAGCGTCCCCGCTGGAAGAATCATGTGCGTTAGTACACCGC
GACCGCCATTTTTATTGTCTCAAAACAGTTGCAGTACTATAGGCGCATGA
CGTACCGCCACCTGGTTTCTCAGCGACGGGGCATTGAGTTACCCGTAGCG
ATCTAATGTTTGTGATCGGCGCAGGTAAGTCGCTTGACCCCGGTTTAATT
TCGGAGGCGAACTTCAAACAATCTACTAGGCGTTTGTGGGAAAGCGGTCT
GCACAAGAGTAGCGGATACCGTTGTAGTCGGCGGTTGCTCAGACAACATT
GGGCTATATGTGAGCTCGATATCGAGAATCCGCGAAAGTGAAGCTCTGTT
CCTGAAGGAGATGAAGTCTTGCGTGGCGGCGGTAGTTACCGCTAGACGAG
CACCGGACCTGGAGGTCCAGTCCCGAGTTTGACGACGCCCACTCAGAACT
CGTGCATGCCGGTTGTGGCGGTCATGTGTGCGTTACCCTTAAAGGAGGCA
TTGTATGAACTATCCTATTATAACCGGGGATTTCCGCTCTGTGGCCAGAG
CTTTAGATCAAGACTTCTTGCGGTTCCCAATTCCTATCGGTCGTCACTAT
TTGACTATATCTGGGTTTACCTTCTCCATAGTTTGACTCGACGGGGGCCA
TATGTCCAATCATAGCCGTTACGGGCAGTCTCAAGTGATTTCCAGTAGTA
CTAGCACCCACTGTTAGCCCGCACAGGGAGGTCGGACTTACCAGCGCCTT
CGCAGGCTAAAGGTAGTCGGACTATTTATTAGAAGGGAAGCCCCCTCTGA
CGAGCAGACTACTCGTGGTGCTTGTTGCGGCCATTACCTAATAGTAAGAG
TTGATCCTTGACATTGCCGAAACGAGGCTCACTTCCAGAGAGCTACGCAG
AGGTACAGCATGGCGCTAGCATCGTCGCTCGACTCCGTCGACCAACATCT
ACTCCCGCAAAAAGACATTAAGAGCTGCTGATGATGTATCTCTCATCCAT
TCGCGGTGCTAGAGGCAACTTGCCTCAAAGCTCTAAAAAGGAGGGGAAAC
CTTTTCCCTAGCTCGAAGAACTGCGGGTCGTTGCTTGAACCAGCTTCAGC
GCTCACCTTAACGTTGTTTTGCAATCAACTCTCGACAGACCTTAGTAATC
TCATAACGCACCTTTAGTAACCGTGAGCGTTTCCTGTCCTACGCTTACCC
CCCTCGTCTGGTCGGATCGCTGGGATCAGTTTTTCGACTTTGGACTCTCC
CGGTACCTGTACAGCACCACGGCCACTATTCTTCGCAATGAGGCGATTGG
GCGCTCCGATAAATAGTCGACGATCGCCTATAGTTACTTGACATTTTATC
AAACGCATGGCTCGCTCATGGCGTGGGGTTTGGATGGTGACCTGTCTACC
TCTTGACTACTTGTTAGTTGTGTTACTATCCTGAATACACTCATCCCAAG
GAAGTATAGCTCAACCGATGGCTCTGGGGCATCTACAACAAAATGACCCA
ATAGCTTGAGCGCAGTGTCGGAGCCTTTTACGACCAGTCGCGGGCTTGAA
TTTCAGAACGGGTCGGCGCACCTATCCAATTCCTTACCAGGTCGCCATGA
ACTACTGCCACCGTAGAAGCGAGTTTAGAAGAGCCCCCGGAGAGTTGATC
CTCGGTTGCCAGTGTGCGAAATAAATGGAGTGGAACATGTTACCGATGGG
AGCGGACTCCCCGTAAGAGGAACCGCCAGCGGTCGTAAAGAGAAAGTCCT
CTTCCGTCACGAATCCGATCTCAGTAGCCTACCGATCGACCGACGTGAAC
TTAACTACCCCTATTAGGTACCGGTAGCCAAAGGGCTTAACCAGCACGAA
TGAGGGTCTGCATATTATCTAGATATTGCGATCGCTAACGCCTATTGTTA
CATGACTGAATCGAAGGACATAAGAGGACGCCCTTATCACGCATTCAAGG
GTCCAGGGACTAATATTTCTACAAGAGCTTGGCCGATTATAGAACAACCG
ACAAACTGCTTGTATGTCTGGGGCCCTCCTGTCGAGTCCAGACAAACTTA
CTGAGAGATTCCCTCAAGTCCCGGAGCTGCCCCATCGAGCGAGGAAGAAT
GAATTTCTGAGTCAAACCAGCATTACTCTTGAATGGTAGATAGGGTCCTA
GAGCCTGAGCCGCAATTGTTTCTCTTCAATCGAGGCTGGGAGATCGTTTT
TGTCTGAGGCGGCTGAAGTGTTGACTACTTCAACCGTCCCGACTGTGACA
GTCTAGTCGGCTAGACCGGCTTTGAGTTATAACATACGCTGACTAGGCTC
GAACTCCGACGAAGCTTCGTCTTTAGCAGATTCCACCGCTCAGTAAAGGA
CGATAGTCTGAGGTTCCGTGCACGGTCGAGCGACCCATCTTGCACACAGC
CACATTCCCTCAATCGCTCTAGGCGCAAAAAGTACCCCAGCATTGATTTC
GTCGATCTTACAGTCGTCGGTAGCGAGCGTAGAAACATGAAGCAGCATGC
AGAGACATGATGCGTCCCGTGGGATCTCTACGGTCTTGTGGTGTGGCCAC
TGGAGTATAAACCCCACTCGATCAAGTGGAATTGTTCCACTTTCTGCATA
GATCACTCCTAGTTTCATGCCGGCGTCCAATTTTTAGGGATTATGCGGCG
GATTCATGGATGCCAAATTGGCGTGGCGACTGGGAGGAGCATCACCTAGG
AGCTCAAGGTCCTTCAGCGACGTGGAGCCCCTCAGATCCATGTACAACCC
ATGAGTGGGTACACCGAAAATAGTGGGGTCGGATAACCATCGGCCCGAGG
AGTCGCTGAAGCGTATATCGGGCACCCTCCCAAATGTTATTGAGGGTGCC
AACGCATAGATCTATATATAATAACCCGGAAAGGTCACGAGTTACATAAG
AAGTTATGCCCAGTTCTACACTTCGTGCAGTGCCATGCGTCTTAACCCAC
TGTTAGGCACGTCGAGACCTCGTCAATATCCCTTGTGGGAATTCAACATA
AGGAGTGGAAGTATGTCCCATGGGGTCCGGCTGTGGCGACGACAAACGTG
AAAAATGCAAAGTAGCCAGTAGGTTGTTTTGGCACCCTTGACGAGACAAG
GTGGCGGATTTGATGCGAATGGCAGTAACATTCCGTTGGGCTGGCAGTAT
GAAGTCTACACGATTGAACCTGGGGCTTTTGTGTGTAGTAGAACCTTTTC
TTCGCGGGCACGAATGTGCCGTACAAACTTCAATCGGAGTAAGAAGTACA
GCCAACACCTCCTATTTAATTTAAGGGCGGGTCGCTATCGGTACGACGTA
ACCGGAAGTGAGATGACTGCTTCTGTCATTCATTTCTGACTGCTCGGTAG
GCCATTAGCCCCTACGTCTCACTATGTGCTAATCCGTAATGGAATTCTAA
CATCTTTGCATCCTCTATCCCAATCGCAGCTCGTACGGGACCCGTGCAGC
ACTAGCAGGCGCAACCCCAGCAATATCTCGACCGCTACGCTGTTGTTACC
ACCCACGGCATACCGGAATTAAGAGATAGAAAGGATGACTAGGACCCGCC
ATCACACGTGTGATTGCTATCTAAAGTTCGCCGTCGAACCATTATGTTTC
GGCCAATAGTTCTCCATCCTATTGTAGTCCAACAAGATTTAGAGCTGGAT
TAACTCGCTAGCGAACGTACGAGTAGCAAATCAGACATGAACGGTGTTGT
TTGAGTACATCTAATAAGCAAGCTCATTGCATAGAATCGGCAACCATTCG
AGCTACCCAGTCAAAAAAACCTGGTGTTGGGATGCAGCACAGTGATAAAA
CCCGATCGGAGTGGACAGATTAGGGTATCCGACTCTGGAATATACACCAA
ATGCGGTGCCTTTACGTTCGAGTAGTAGTGTAGTCACAGTCAACATGCCC
ATGGGGGACTGGGCACTCACGCTGTTTCAACTAAGTGGATTCAAGCTGGA
CCGCCTTAAGGGGATGCGGGCAAAAGCCCATCTAAGGGCTTACTCGTGCC
TTACAGACTCTGGCTGCGAGCGCATCCCTGAGGAGACCCGGCAGATCCTT
GCCAGGCGGCCTTAGCCCAGTACTTCAGCATACGCGTGCACCATCCGCAA
GCTACGCAAGAGAGATGCTCTCCCAGAAAGTCAGTGCGACAAGACCCGCG
TATTCGTGGGAGATCTAAGCAGGTTTCAGCGATCTTTGGTTCTTAGATCA
ATACGCTGTAACCCCACGGTTTCGTTCGGGATTGGCCCGGTTTCGACGTT
TATTTTTACCCCGAAGCTTAAATCTTTGCTCTCTGAACCGTATTCCTAAC
GAAATGGGTTTTACGCACGGCAAGACTATAGACTTTAGGCACTATAGTTC
GGTCCGTGGGGGGCTTGGGAGTGGTAGAAACCCGACCTATGTGGATGTGA
AGGAAACATGGTGGTTTCACGTAATTCTTACGGGCTCGAGCTTTCGGATT
TTAGGCTTCTGCAAAATTGCCAACAGGCCCTAGAGGCTGACATAGCTCGC
TCGGAAGTGAGCCTGGTTGCAGGTTGCCTACTGGAGGAGCCATCACATCC
GTTCCCGAGTTTAGCAGGAGTTTCAGATAAGCTAGCTTAGATTGTGATGT
AGGATTACAAATGCGGGCGACCCGGTCGTTGGATGTGTACCCCAAGTCCA
GGTTAAACGGCCACTGATCCAATTTGGGCTGCCCCATGTGCTCGCGAAGT
GATTGGAACCAGGCAGCGAGTCTAGGGGCTTGCGTACCGGTCGTTACGCG
TTAAGCGACGTTTAACATTCATCTTTCAGAAGCCTGTTCCTAGCATGAGC
TCCTCCCATTGGAGCGCAGCCTTTGAACGCCTTGAACTACGGCAGTGATT
CTAAGAAACGACATTATCGCGGTTCTCGACATTTCAAGGGCGCATTGATG
TTAGATGTGGAGTAATCAGCCGCGTTCTGAGAATGTGAGTATGCGGCGGC
GCTTGTTGGAGTATCTTGACTAGTCCACTGTGCGGGATGTATCTGTTCCA
TGTCGGCCTGTCGCATGATCTCATATAGTTGACGCTATGAATAATCGTCG
GGGGGATAAGCGACAGGTAGTTTTTGGTAGCTAGTGCATCAAGTAGGAGT
CGTACAAAGTAGGCATACATAAAAAATTGAGTCTACGAGAAGTTACCCTG
AACAGAGACATTTCGCCATAGAACTTCAACATGTCTATCGTCGTGGCCGA
TACGGTTCTACCTAAGCATGGCCGTAGTCCGGAAGAAAGACCGGTTCCCA
CAGTTGATTTCGTCCGGTTGGAATTCCCGTCACTTAACAGCCATCGCCCA
TTCAACTTTGGCAGGAATCTTTTCGGCTAGATTCCCCGTTTAAATGGCGT
AGTAACGGTCGTGTCGTCAAAAAGGGTATTGGTCAAGGTCTGCTGGCACT
AGAGTATCCTGCATTTACAGGGCGTCACTTCACCTATACCACCCTCCCGT
ATAATCGATATGTCCAGACACCCAGCCGGACCCAGGATACTGGGGCATCT
CGGGCGAGGTGATCGCTGCGACGGACTGCGACTATACGAACTTGCATGAA
CGACGCTTGCATATGAGATAAAATGGTATCGAGGCGCAAGCGAAACTGCG
AGCTGTGACTCAGGCAGACAGTCCCTGGGTCCTCAGTGTATGTAGGATTT
TTTGAAGAAATCAAGCCAAGTAGCGACATTAATTCGGAAGCACTCAACTA
CGGGAGCCAGTTATCTGTTGTAAATTGAAACTACGCGCACACAAACATTT
GTCTCGTCCCACAAATACACCTGGAAAACTAACCATCCTTCATGGGGGAT
TAGGTTCAGCTGAGCGTATCGCGGTCAATATGAGTTGACCCCGTAAACCA
TGTCCAGACGTCGGGGAAGTGCTCAAGTGTTATAATACGGAGAAGCTGTA
TAATACTAGGTGGCTCCAATTGTGACAATGGCTATGTGCAATCCAAGGCA
TGCTCTTCCAATGCTAGTCTCCATCGCTCGTCTGTACAGCATGGCGCTAG
CATCGTCGCTCGACTCCGTCGACCAACATCTACTCCCGCAAAAAGACATT
AAGAGCTGCTGATGATGTATCTCTCATCCATTCGCGGTGCTAGAGGCAAC
TTGCCTCAAAGCTCTAAAAAGGAGGGGAAACCTTTTCCCTAGCTCGAAGA
ACTGCGGGTCGTTGCTTGAACCAGCTTCAGCGCTCACCTTAACGTTGTTT
TGCAATCAACTCTCGACAGACCTTAGTAATCTCATAACGCACCTTTAGTA
ACCGTGAGCGTTTCCTGTCCTACGCTTACCCCCCTCGTCTGGTCGGATCG
CTGGGATCAGTTTTTCGACTTTGGACTCTCCCGGTACCTGTACAGCACCA
CGGCCACTATTCTTCGCAATGAGGCGATTGGGCGCTCCGATAAATAGTCG
ACGATCGCCTATAGTTACTTGACATTTTATCAAACGCATGGCTCGCTCAC
GACGCGCCAACGAGGCGATCGCACAACTAAACCTTACCAGTTACCTTGGT
ACTATACGGCGCAGTAGGCTGATTAGGTAGCAACTATCGCGGTTGGAAAC
AGGTTGTCTTGTTAAGTATACTGTGACCAGCTTAACCTACTTGCGTGGAC
GTCCTTGTCGCAAGAGCGAACTGTCGCACATCTACTACCGATGTGAAATC
ATCCTATAGAAATCCCTTATACAAAAGCGAGTGTAACATCTTCCTGGCGT
CTATCTGTCTTGAGACCGAGCGGAACAACGAATGACTCCTGCCGTGTAGG
CGCCAGGACAGAGGTGCTCGAGATCAGAGGCCACGGAAGTCCATGTTATG
AGACTCACGAGTAAGGGGGACCTGATGTGATCGTAAGAGCGCTCATGGTA
TGGCAGTCCGCAAATGTTTAGAGGTGTGCCTTAGGGCATTACAAAAGTAT
CTTATCGTTGCGTCTCAAATCGGGGATCGAGCAGAGTATTCTACAATGTT
AGATCACAATTCTCATCTAGAGATGGTCTTACCGCTACCCCGTCTCCGCC
TTATTCAAGGGCAGCGAATGCAGTGCTCCATTGATACGCAGCAGAGATAG
CCGACACTAATGAGATGTAATCCTAACCACAATAGAACGGAAATCCACCT
TGGCCGTGTTTCGTTCGTTCCTAAGTTCATGAAAGCGCTTAGTATACGAC
ATACCTAGAATTTGTGGTCGGCGACAGCAGCTTGGACCTTCGTCATCGAA
ACTCGGCCGATTCCCGTAGAGTGTTCCTAGGGGATGAGGTTCTCTAACGC
TGCTGGCCAAGTTTATCACGCAAAATCGCGAGGGGCCACCCGGGACAATA
TGTAGAACTGCTCTGTAACCCTAAATGGTCAGGCCGCTAGGATAAACGTC
ATTCACCGGATACATTATGCTATGTGACCGATGGGTTCGGACCTCGTGGC
ATCTCCCTTGATCAAAGCGATTCCCCATAAGGCACTGCGTTACAGGTGTC
CGCTATATACTCTGTCGGCTGGCAGCAATAAGCCACGCTCAAATATCACG
ATGGACATGAGTAAGGATCGAGGAACTAGTAACCCCTAGGCGGCCGTGAG
TCTCCGCAGTAGGCCCGACAGTACCTTGAACTACCTGATACTTAGTCCAT
GCTCCGCGTTCGGCAGGGTAAAAAACTCTTTCAAGTGAACCGGGTCCGGT
ACGTCGGGCACTAGACGCATCGCAGTCCTGACTCCTTGGTATAGGTCCTA
TCCTTTGTCAAGACACATACCTACGCCCAGCCGCTTCCCACGTGGTTCCA
TAACCCGGCATTGTGGCGGGTTGCAGACTCGTTTAGGTCCGACTAGCTCC
TTGCAATTATTGTCCTTGTGCCTCGCCCGTTTTATGATCGAGCACGTAGG
GGTTAGACAACGCAGTGTCGAGCAGTCACACAACTTCCTTGAAGACAGTC
CTGCAGGTTTACTTCTTCGTATTTGACCCACATAAGTCTAATTTTAATCC
GACATGCCTACTACCCGTCCCCGTGCCCGCATGATTGTTGGTGTATAGAG
ACATTTCGCTGATCTGAACATGCTGCGGGATAGGGAAAGCACAGTTCTAG
AACTTGGGGGACTGTCGTGCGCCGAGGTTATCCATGAACTTTGTGGAGTA
GACCAATAAGCGGGGCCCTAGTGCTGTCCAGTCGCCTTTCGAGCAAACGG
TGCGTCGGCTCGCCAGGCGTTCTGTCTTCTAAAGTCATTGTACGCCGAGG
AGACGGATATGCCGTAGGAAGCGACGTCTCCAACGTCGACGGATCCATTT
TGCGCGAACTCTGGGTGCCTCCAACTCCGTTATCTATGGGTATGGGCCTC
TGGATCGGTTCCACTCCCTGCACAACTTAGTCACATAGTTTAGCTCCCAA
CCGATTTTGGCAATCTCATATCCTCGCAATAGTAAGAGTAAGCCGCCAGC
TCCTTACTGAAGCTACTTATAAAATGAGCGTTCTAGACCATATGTGCGAC
AGCTAAATATGGTACTCGATTTCCTAGTCGCGGTTGTATTGGTTCGCGGA
TGCGACCCCTAGTGAGCCATAGTCTTATGCGTATAGGTCACCAAGCCAGA
TAGGACTAAATTATCGAGAACTGCTCTACGCTACCTACTGCTGCCGTGAC
TTTACCACGTATGCCGCGCACAGCGGGGGTTTCAGGGAAGCCAGTCTGAG
ACTCCGAAGGATCAGAGCCATAGATGTATTCTAGAGAGCGTCTATCAAAC
TTACGCACTCTTCGAAGAGTAGATCTGTATGGCCTAGCGAAGCGGCCGTC
GCTACCAGTTCCTTATGCGCGCTGCTAACACCCCGGATAGTAAATTAATT
GGCCCCCAGCGCACCCTTGACAGCCCCAGGCTGGCGAGGATCACCTGCCC
CTGACGACGTGGTGATCATTGAGAAACTTTGTACTTATTTAATTACTGCG
TGACGTGAAAATACATCCTGCAGTCCCTTCACGAATTAATGAATGACATG
CGGTGCAGACTCTGGGGCGAGTGCACTTTCTCAACCCAATCAGCCTAAAG
ATCTCAGCCGCGAAGGATCTATGCAAGGCCCCGGACATCCTGCCAAGGCG
AGCCGGTTATCTTCCATCAAAAAGCCAGTGACTCATCATCGAGTCATATC
AGTCGCGGCTAGCATGTTCGATTGACATTGAGGAATGATAGTGTGTTGCA
ACCAGGATTTGTAAACTTAGATGCTTATATGGAGTCAATAAGCTTACTGC
TATCGCGTCATTAACAGACAGTAGTATTCAACTTTGTTACTTTGAAATGC
CGAAAAATGTGAGTTTTCATGGTACGCGGAGCTTGTGTGGTCCTCTGAGG
ATTTGAAATACAACCTGATATCAACTTCTAGGAGAGATTACCTGCGCCTA
CTTTTCGGGTCAACACACCTGTCGTCCGGGTGAGGAGCGACGGGATCAGA
TCTCACTTGTTTAACTGCTTGGCGCTGTTTCCAAACCACTTTATGGCGAC
ACCTTATGACACGAACTTTAGCAGGTTACTTAGGACTGATGAATCCTTGG
ATTAACCACGCTAACGGTTGATTTTTGAGCGTACCAATTCTCCTTGTGTG
CGTGTAGACGAAATGAACGCCGCATAGCGCCAGTAGTGACGTTGTGGCTA
CCCATTTGTATTCTGCTATTGATCCAATTCGAAAGGAATTCAACTGGCTT
TAAGGTTGTGGTGGGGTTTTGTTGTTAGTTCGAATATGCTGGTTGTCAGC
TGAAGTCCGTAGTATAGCTATTGATGCTCAAGAGCACAGATAATGTGAGG
AAACGTACTGGGCCTAAAAAAACTACGGAAATTAGCTCGCCTTACTAGAA
CTAGCAGCCTCACAGTTATCATGTCTCTTCGGGCGACGATGATTCATGGG
GGTTCCAAGTATTCCTGGCTACTTCAAAGAAGAACCCCGACCTTTTTGTC
ATTCGGACCATAGACTGCAGTGGCAATTACTCCACGCAGCTTGGCGGTAA
GGGGACGATATCTGAAAGCGCCCGTCGGTCCTCGTTGTTTGTAGGCGCGG
ACCCTGATGTGATCCTCTAATGACGACATGGCTCGGATTAAATCGGAGGG
CTTACCGTGCTCTCGAGCATGGGCAGAGCTCGCACAGGTCGCGAGGGTAC
CAGGCCACATGAAATTCTCGGGCCCTCGTCCACCTATTCTTTTACATACA
CCTTGGTGATGAGTTCCTAGGAAACCTCGATCATCAGTGTCGATTCGTCC
AAGGCTAAGTTTTGCACTATCTAGACAAAAAAAAGACATGCTCATCCGCC
GACGTAGGTCTGCAAATCCACTCATTGATGCGAGCGTTTGGTGCGTGGCA
CCAAGGGCTACGTAGCTCTGAAAGTACTGGCTTTCTCAGATTGGTGCCGT
CACAAAATAGGTCAGATGAGACTGTTGCCATAATCCTTTAACTTCAAACT
AAGGTGGTTGGCAAAACTAAGTTATACCTGTTCCAACTAATACGCCACAC
TTGCTGGACCCTTAGTCACAAGTAATAGAGTGCAGTGGGATCGCCAGCCC
AACCCCGCGCCATATTGCTGAGGCGCAGGACTAACGTCATCGCTTCACCC
TGGGCTCAGGTAGGGCCGGTTATTTGTAGTCTATCATTTCGTCGTATACA
ATCACACAAGGTCTCCCCGGCCGGAGGATGAGATAAGGCGTTACCCGCCA
ATATAATATATGCGTATGCCTTCCGGCCTTGGCAAAATTAGCGCATCTCA
TCTGACTCTCCTTCGCAAAGGACTGCAGCCAACGGGAAGGACGAGGGTCT
CGGAGTCGGGTTGTGTTACTACTTACTAATTAGAAATTTCGTCTTCCTCC
GGCGCGTATACGTGTACCACGATGCGTGGCTGTCACGTAAGAGCGTACTC
ATCATTAACTATGAGCTTATTAGCGAAGGAGACAACACCAAGGGTACGGG
CAGTCCCAGCGACAGACTACGGGTCAATGACCTTTAGTCATGGCCAGGAG
GGCGGCTCCTTGAAGATTCCTTTCTTAACCCGGATAATTGGAATCTAGGG
GCGTTGGACGGCTGTGGAGAGTGTACCTCTATCCTTAGGATCTTATCAGA
GAGTTCGCTCCCTACTCGTCCTTACTAAGCACGTAACGGGCAAGGAACCA
CCTTGGTCAAGGACCACGCCTAGACAGTAGGAGAACTTTGATCGTCTCGT
CGAACGACACCCTGTTCTGTGCTTACCGTTACGCAGATAACACGAGAAAA
CGCTCTGCCAACTATTCCGGCTCGACTCGAGTCACCCATGGCCGGCATTG
AGTCCAGCTGGAGTTTCCTCCCCTCGACAACGCAGAGTTTCCCCTAATAC
CTCGAATGACACCCCGATCCCGCGGGACGCGATTAGTGGGACTGGGCCGC
TCAAGTCCTCCAACGTCAAAGCCCTTCAAGGGAGAAAAACTCTTATGTTC
GGTTACTGTTTTCATGTGAGACTGATACAACTTCATAATAGCATAGCGCG
AAGTACGAGGAGAAACAGCATAGTCCAGATAAAGTCGCCGTGCCGCAGCA
CTCATTATCGGGGGAAGCGCCGCCTACAATGTTAGGCTCGAAAGAGATAG
GGAAGGAGATAGCGACTGGTTTTAGCGCGGCAGACTCACTGTGGTCGATT
AGCCAATGAGTCCACAGTGCCTTAAGTGCGACGGGCTGCTTTAATACAGT
GCTTGCCCCGAGAGCAAACACACTTGCTCCGGAACCCTACGTTTACTTCC
GGTTTGTCGACATTCAGAGGTGATTATAATTTACACCTCGATAGCAATAC
GAGGCTCAGTCGCAACCAAGTCAGTAAGGTCAGTGCGGCTAGTGAGAGTT
ATAACTATCACTAGAGTTGGCCTCCGCTTCGGAGTAAGTCGCCACGGGTG
CGGATTCCGGAAATCGGGCTTGACCTAGGCTAATTACTGGACACATAAAT
CTAAAACTGTCAGACCCCCGCTTGTACTGGCCACACACGCGATTAGCGCT
GAACCTGGTTATCGATCAGTAGTAGAATCTGATGTGTCTGTAGCGCGTGT
ATATCGAAAAAGAATACATTGTTTCCGATAGGTCCTATTTGAGCGTATAC
AGATTTCGACCCCGTGGTAATCACTAACGGTGGACAGGTTACAGTGCCTT
CGTTATACTCGTAGGCTCACCAAATCCCGACTGCCATGCCTGAAGTCAAA
ACTGGAGTCCGTTTAATCAGCTCCCAAGTTGACGCGCTCTACGTTCCCAC
AGGCATGTGACAGAACTTCAACCCCGACGAGCGTTTGATCATAAGGCTGG
GTGATTTGACATGCCTGTAGGACCCGCGCAGACTCCTGTTCACTATTAGA
TGCAGTACTCTGCGAAGGAGCCGAGGAGTCTTCTTGCACGTTATTCCTAT
TGCTGCCAGGAACGAAGGTCTTCATAGCGATAAGTAGTTGCAGAAAGACC
CCTATATGCGCACTCAGTTGTAGAGTCTGCAATAATACTGTACGCGCGGC
TGCTGTGCTGCTCAACACAGCGCCTTTCGCGATTTCTTAAGCCCCAGGCC
GTACTCCGGAACAGCACTAAGCCGCACGCAAGCACGCTGTGAAGAGTCGA
CGAAAAGGGTAACGAGAGCCTTTGGAGCATTAGCAACCATCGTAGACGAG
TAGATCGGTCATCATACTTTTCGCCTCAAGCACTTCGTACCACCTAACAT
GATAGCCAGGTACGGAGGCGCTCTAATACGTTTCGTCGATGCCGTCCTGG
GTCACGACTAGGGGCCCTCGTCGAGATGCAAAATAGGGCCGTGTTTGAAG
GCACTAATTTGCTAGGTCTTTTATCTTCCGGTCTGCTACATTTGCGGCGG
ACCACGGTCAAAAAGCTGTGTGTTGTTGACGACAATCAATAAGTCGCTCT
ACAACCCCCTCATCCTTACAGTTTTACCCGTTATTTTCGTTACAAGGGAC
ACTCAATGACTTGTAATCTGACAGGGTAGAAACAGATGATTAGCCTAGTT
GTGGGCTACTACCTACGTGCTCGATAGCTATCTCGGGTCGAGTTTGCAGT
TAGCGTCGCGCTGCGACTAATGACTTGCTAAAGTCGAGTTTTGGGGCTCC
ACCAGATCGTTCGTCACAGAGGTTCTAAGTATACATGCCCGACGAAGTCG
GAAGGCTATGCCTAATGCCGTATATTGCGTAACCCGGTAGGCGCCTGCGA
AGGACTATCGTTCCCCTTGCGCTCATCTCACTGCACTGGGGGCTCTGGGG
CGTATATGAGCGTCCGTAGCACTGGCATAATACATTACCCGCTTCTTGTT
TCCAGAAGGGAAGTTGTTACTGAAGTAGATATTGCGTTCACTAACTTCCG
GGTGATACATTATAGTTCGCATACACTCATTACGTGTTACCACCTAGTCT
AACCTTGATACCGCGGTATAGACCGTACCCGCTAGCCCTCTTACCTTAAC
TACGAACGGACCATTGCCTTATCACTGATGTCGCGTCGAGGTAGATAGGA
GCGTAACTTTTTAATGTGCATAGTATACGAGGTTACTAGTACAACGGGAC
CATCAGGAATGGGCGCTGGCGTCCACATGGTAGTCGGGTTCAGACAACAT
TTAGTTGTGACTACCATCCGGCATATTAGGCTACGTGTCGGTGTCCCTGT
AGACGAGCACATTCACGTCGGACGGGGTGTACGTGGCCGCTGAGGCCGCG
GCGGGCCCCGCGCACACCCTATCAAGCCCGGATCGTTGGAGATATCACTT
GCGGTGATTACCCTGTTTAGTCCCCATGCGTACAGACCACCCCACCGGGT
TTAAAACGAACCTTCTTGATGCGAGTACCTGCTTCACCGCGGCTTCCTCT
GGGGGGTCGGCTGTGGAAGGACTGAAACGCATCGGCGGCGAAGCTTCTTG
AGCGTTTATTATCTCGACCGAGACGGTGCGCTCCGACGTCAAGCTTCGCC
TGGTTACCGAGTTACAAAATCAGGACCTTAGAAAGTTTACACACTTAAGC
CGGCTTTCCGCATTTGGATTGTCCAAATTTTCAGTTATGGTGGCCAGAGT
GCCTGTTAACCTATGGTCCATGTACATTGATGCTCGCTCATGTGTGAGGT
TTTCTGTGGATATTTAAGCCTTCATGACTCTTTCTTAAGATGTCCACACC
CGGGTTACACGGTTTTTAGTCGGGCTTTCTGTATATCGTCCTAAACTCTT
CACGTCGGAGTTAGTTGGCATGATATCGGCGGTCATAGGGGCAAAGAGAA
GGGCGTGAGGGCCATCGCTCGGGGGAATGAAACTAGTTAAGAGTTGCCAT
CACCCAGTGGCATAGTCTATGATGCTACGGGTGCGGCTTTATCTCTGACC
GCCGGACTAGGTAGAGCTAAGTACAACCCCGCCTCTACGATAAATAGAAC
AAATCTAAACGACTGTATCAGACCTTATGCGTGCTCAACGGTGTGTCTTA
ACAGTATCAGTGATTGGCGAAATGACCTTACAGTCTAAGTCTTGTGCAAT
CTCACAGTGGGCGTGAACAAGCCACGTTCGGAAACTTGAAATATGAATCA
TGACACAGCCAGTACGCAACTTAGGACATGCTCGCAGATGACGAGTGAGG
GCCGCATTGGTGGTGAGCCTTAGAGCTCGAAGCGAATCTGTGGTGGGGAC
GGAGAACAGTCGACTGACAAAACCCTAGAGCTTGTTTCCATACCATGTGT
CGATCGTTTACGCTGTACTATTTATGCGCAGGAGTCTCGCGTCAGATATG
GCTCTGATCGGTGTGAATTGGGGTAAAAGCTCCCCCTTGAGGCATTGTTC
ACACCTGACGATAACCCCCTAGTAGTTTGGGGAGCGTATGCGCCGAGGAC
AAACGCGGGACCACTAAAGCGAGCCCGCGGCCATAGGCATTGACCACCCG
TAGGCGTTAGATTACCCTAAGTAAAACGGGAGCGGTCCACGGTGAGTTAT
AATCCCCGAAATACGTGTGACGCACTCTATCGGCAATTTTATACTTGCAG
GACGCGCAATACTATTCAGAGTGGCTGTGTTACAAAACGATCACGAGGAC
AGTATATTGCGGACTGTTGGAGGTACGCGAACTCTAAGTCCGGGGACAAG
GAGCGGCGCAGTTCTCGCTAGTGTTTTCCTGCTTTATCAGACTCAGCCTA
TACGGACCACGGGTTATCTTGCTTAACATCTTAAGTAGGGCCGAGGGGCA
TCGGCTGGGGACTCGTCAGCGTTTGAAAATCACTTCAACCCATTAGTAAG
GCCCTTCGGGTCCGCCTTGCAAATACGCCGGATTCTACACTTTCTGTATA
GTAAGGCAAATAGTACGAGGAATAGGACAGGATCATGGTACTCCAAAAAT
AGAATCAGGTAGTTACTAGACACAAACTTCTTCCAGTTCTAGTACGTGTG
TCCTGCCGCTCCCGTTGCATGATCGTAAAGTATCACACTAAGAGGGCTAT
ATCCGAGAGAATCCGTCCAATAACTGAAATTTAAACCCCACATTCACATA
GGCGCCCGGACGTAACTAGTCTAGGATTAACGACACGCGGGTGGCGGGTC
CGGTGACAACGCTCTACTGGCTACTTAGCTTTCATCGCCGAAAGCTACAA
GTAGGATCCATAGAGTTTTCGTGGCAGACGCGGAACCCCCTATGATAGAC
TATGAAGCACCAGTATGGGGCTATGGACGCGATCTACGTGCTATGCGAAA
TATTATCGTTAGATAGAGCCTAGCCTGCGCGGTATGGCCCATCGTGCTTC
ATAACAGGCCTTCATGCTTTGCCGCAGTCGAATTAACCACCGCACATCTG
TTAAAACGCGCTATTCAGATACTACATGTGGAACGCGGCGTACGCAGTAC
AGCAGCAGTTCAGCGCATCCGCCGCCATTCCGAATAAGTCTCACCCATAC
ACTACCGGCAAGGGTGCTGGTCATATTGCAACAACATATGGTGTGTTAAT
TCTGCCAATGTCCTGAGGTGTCGAGCTCACGTTTTAGAGTGGGACACCCC
CCGACCACGGCCAATACGCTGCATGACCCCTCATAACGTTGCGCCGGGTT
TATCTGGTCACCTTTTGTCGGCCGACGCACCATGTAGTGCATTAGTTCCC
TCCAGGAGGAGCGTCTCTGCCTCGTTGTGCAAACATTTCGATACGCTGTT
AAAGACCTAGGCTTCCTCACTGCCACACGTCCACTTTGCGCGGTAATACG
AATTTAGGGGGGATGGTCCTATTCTGCCCTCATCTGCCACAGACCCAGTT
CATCGCGCGACTTATTTCGTGGGGAAGCATCCTACGCAGTAGGAAGGACC
GGGTCAACGGTGGCTACAGAAGATTACGCAATCCGATAGTCACCAGGCAT
ACCGCACTTAGGTATGTTTAGATGATATGGCCACAGATACTTGACGCTTT
GCCCCGCGCGGGGCGGACGGGTAAGTGAAATAGTCCGGTAGACCTGCAGT
CCCCCGGGCGACCAATTTAATGAACTAGCCAATAGATACTATCCGGTCGA
AACAGTATGGCTGGTCTATCCGATCAAGTCGACCAGGCTCCGGCATTGAG
TCGTACGTTATAAATCGGGCACAGCTACGTTCCGCTGCCAGATTCTTCAC
GTGATAAGCCTCCACCTTCTCGGAATACAATCCCGCCGAAGATCGGCTAC
CAGGGCCTCACCCAGATGTAAGTTGTACAAGGATCTATTTCGTCCCCACA
ATTGCCGCTCGTGGAATAACTATCCGTTACGTTTACTCTCGATGTGCGAC
TGTTGATTCCTTGACTACCTCCTCGGCGCATGTACTACGGAAAAGATGTA
ATTGTAATAGGCAATTAGGCGATAGATGTGAAAAGTTAAGGGGAATTGGC
ACACAGGTGGCTACGTATCCCGGAGATTTCGGAATAAGTCCAAGGGCTGC
CAGACCCCTATAACTTGCTATCGGATGCGCGTGAGAAACTACTTCCCAGT
GTCAAGTAGAGAACCCTGCCGATCAGTGGCGAACCGATAAGTACAGCCTG
GCCACCTACGGGAGGCACTCCCTCGGGCAGACCTAGGTACTCCGGCGCCA
GATCATACGGCCTTTTAGAGTATAGGTAGCATCCTGGTGTCGACAAACCA
AACCCTGGGTACGGCTGTAGTAAGACCGTTGGGACCCAACACCAACCGTC
AGTAGGATTACCGAGCCCATGTGGTAGACACGTAGTCGTATACTGCACAC
ATAACAAAATCTCTCGCGATCAATGTCCGTATGAGCAGGGATAGTGCCGT
GCCACCTCAGCCCTATACACCAAATGTAGCAAAGCAGTGAGCCCGTCGCT
CACCTTAAGTAGAGCATACTTAATGGTCTGCTCGACTACAACTGGCACCT
AGTGTGATGTGCAAGGTCCGGTCAGACTGTCTAGCTGCTCGGATCAATCT
GAACGACGAGAGCGCGGCATTTATGAACGCAAGGTTAAGAGGTCTTCCAT
GTTCCCGGGATATCAAAAGCACTACATGAAAAACTATGCTCCTCACCCCC
TTCCCAGACTGTACAGTTTCCTTACTTGGGGCTTAGCCAGATAGACCAAA
GTCTTTAGACTGCGTTACCTTCAGATATATTCCAACAGGTTAGACTGCTT
CATCATCTTCATTCGATCCGCATAAATCGGGCGCCCATCCCGGTATGTGG
TAGATAAGTTAGTCATCGATACAGGACATAGCTATCTCAGAAAACTTGGG
CTCTGAGGGATGCCGAATCTTTATCGTGTATTGCCTCCTCGACACCGTTC
TCCAAGCACCCTACGCGAACCCCCCGGGAGCTTTGCGTACTACCGCCTAA
CTAACGAACGTCGCTCGCCCCATCGGAAGATTGTTAACTGTAGTGACATG
GCCCCTCTCTGCCATCGACAAGAAACTACGCGGTCAGTGTGGGTATGGAA
GGCTTTTGACTGTTGTACCAGATACTTAGTGAGGAACGGCTCTTGGACAT
ATTGATTGCACCATTAGCAAGAATACATCTCTGTACCTCACCTCTAATTA
GATTCCCTTGCGTGACGTGATTTCGTCTGGGTCCAACCCGTATCATAACG
TGCACGGTGGCGTTCGCCCGTCCTCGGAGTCGATTACTGTGAAGGATTCT
ACAGTCACCTACTTGCGAGCGGCAGCTTGATCATCTGACCTCCAAGAGGC
ACGATTCGGACCGCTTCCATTACTACCCCGCACTCGCCGAACTCGTTATG
AAACACCGTCTGAGGGGGACTAGTCAGATCTTGAGAAACGACAGGCCGAG
CTTCAGCCTCCTCGTTAGATGGCGGAGCGCCCCGCTTTATAAGGGGGACT
TGGTTCCCCATGCGATCGATTTAACAGGGCTTTGGGCCGAGGTGGCTTCC
GGCACGGCATCACCCCGTATCTCCGGACAATTGTGGGTTCACTCTCCGGT
AAGGTGGGCCCACTTACGTTAACTTCCAGATCTCTGTCGCGGTTCACCAC
GTCCACTATGTTTCTCAATTCGGTATTCATTAGGGTAAACAATCTAGGGG
ACTTCGTATAGCCGTATACTACCTATAGATCGCGAGATATAAGATTCGTC
GAGCCCGCTCGCACCGTAGTACCAGGCCTTGGCCCAACGTCCCCGTCACA
GAGATATGCAGAGTTACCTGTCCACTGTTCGACCGTGGTAATCCATCTTG
CCTACCCTGTTCCCCCCTGTCGATTTAAGTTATACTATATAAGCGCACGA
CGCTTTAAGCAAAGAAACGGTGTGATACCTACGTATCTACGAATTTCTTG
GGGAAAGGCTTACTCCGAAAGGCCGAGCGCTGAAGGATAAGGGACAAGTC
CGCGTGGCTGCTCTGAGGGGCTACCGAAGCGTTCACCCCTTATAGAGGTA
TGTTAACAGAGGTCGGTTCGATCCAAGCGCGTGCGGCCTGGTAGGATCCA
AGTGGCTACAAGAAAGCCTTTATAGTTTCTAAAGGTGTTTGGCATAATTT
CGTAACGTCTACATCTATAAGAGTGCTGTCTGGTAACACACATTATCTCA
AGGGTTTGTAATCTTATTATAAGGGTTCAAAGATACCCAACTAGCCGGCC
CATGGAGATGGTCAAAATGCGAGACATCCAAAGAGGCTTGGGCCAATCTC
GCCGACATTGGCACCAGCCACCGTCCCTCCAATTCTACGTATAATACTTC
TCCTATGCGTTGTCTCGTGGGTTCACCCATAGCAGGACGGGGTGCCTACG
GGCTGAGTTAACAGAATCAGACCGTCTTTCGTGGCAACCAAATCGGTTCT
GACTTTTCCGACTCCACCGCTGCCTCATTTGACGCACATCTGTTCTAATT
TTGAGCAATGGCCCTGTAAATCAAGGATCTCCCTCGCCAATATGTCGGAC
GTCGTTTAAATTGAAACGCGCACTTCGAGCTGGGACGTAATCTGTTCTGG
AAATGCCAGCTCTTAACTCCCGATCGTGGTAGACGCGATGGCCGGCGGTT
CCGCCGTCTTTGCCCCAACGAACGCGGCGTCATTCGCCGTATTGACGAAA
TGCCCTATCGCTATGATAGGCCACAGCCAGCAATCCCACACGGTGTCGCC
TATAATGAGCTTCATGGGCCGATTACCGTTAGTCTACATCTCTTTCACCC
GGGATGGGCGACCTAGACTAACGCTGTTGGGGTTTAGAACTTGTTGTGCA
GCTTCTCTTTAGTCTCTACACAGAAGGATCTCTGTAGTCTCGAAGTCCCC
GTGGAGTCCATTCTGTACCTCGACCGAACATGAAGCCGAGGAGAGACGTG
CCTCCCTGAGCGCTTTTTTGTCAGCGGAACGTTTGCCCTGCGCCGTTCGC
GAGCTCTCTACCCTATTCGATTTCGAGTTAGCGTTGTATCAGAAGCGCCT
TCAACTTACCCATTACCCCGAACTTACCAAATTCACTACTCATGGACTTC
ATTACGTGTTTTTCGCCTGCGACACAGGCACCATCGTATTCGCCTTCCGG
AGGAACTATCCCGCCTCTTCATCGAATATCGGATAGTGTAATGATGGTTA
GCAGTGGAGCTTGGGGTAACTTTGCGTACATGCAGATGTTGCCTAGGAAG
AACCCGAATAGTTTCATAGCCATGTACGTCTAATTACTGTTGAGCGAGCA
ACACACAACGGCTTCGTGAAGATGCCGTCTGGTGGCTGTTTACCACTATG
TTAACCCGATTAATGAGCGAACAATATTCAGGGAGCATTCATGCGAACCG
GGTGACGGCCCAGACCTAGTAACAAGTACAATGTGCTATCGGATCGCCTC
GCATGAGCAGCCCTGCGCCCTCTCCAAGACATCATCGTTGTGATATTAAT
ATGTTGACGGCGTATAAATGTCTAGTCATGTGTCGTTTCGAGGTGGGTGA
TATACGTCACTAAAGTACTTAGGAATTATTCCCACGAAAGGATTTGGGTC
TGTCATCATATCAGATTGAGGGAAATCTGGAGAACGTGATAGGGTAGCGC
ATTCCCTTGTTATAAACCAGCTAATAGCTGAATACCACCCAGAAGTGCTC
GCGAGGCAGATGGCGTAAGATGTAAAGCGAACACTGGTGGCAGGTGTCAC
AAACACAGCCCGCCATTCGGGACCTTTTGGCTCGTTTGTCACCCCTATTT
GCGATACCCACCTAGAAAGTCTATGGACCAGCCGGCACCGCACATTTCCC
TGGCTATCGTCCGAATGGTCGGATGAGGGAAAGGTATCGGTTCACTCACA
TAGCGGAAGAGCACATGGCAACAGATAACATGATCGGTGATAGCTACCTT
AGTTGCGCTGGGCTCGTTGTTGGCACGAATTGTAAAAGGAGGTGCAGTGG
ACGCTGTTAGTGACGTACACTGATCCATGCATTACAACCTTCGCATGAGG
CTCCTTTTCTAGCGGCGCAGAGATCTCACGCATGCCCATCTCACAGCAGA
GGTCTTAGTCGGTGGGTTGACAGATGTATTGGGAGATTGTCTGCTTTTAA
CTTCTTCCCGTATAGCGCAAGGTTTATTTGTCACGCCTCAACGATGACAC
GATTCTTGCTCTGGCGTACAGAGCTCTGAGGACTCTGTACAACAGCCAGC
ACGCCACTATAATCATGGTTTCATGTTGAAGCGAGAACGAGTGTTACTTA
TGTGGCGCTGGTCCCGACCTTTGGGGACCAGACGTCGCCATAGATGGATA
CCTTAGAAAACATACTAGCGGCGATGGATACTCACCCAGTCTATGACCGC
GCCGGAGTTGTGTACCGTTATCGTAACAAGGCTCCCCGCATACTTGCCGG
TTAGCCACGCAATTTGGACTTGTCAACCAGATTGTATCCACGGAACCACT
CGGATAGGGATGGAATTTGAGTTGACGTCCTCTGGGCAAGTCTCGAGATT
CCGGGTCTGTTATGGTTATTTAATCCTGCAGACCGATTTTCGCAGAACTA
TGCCTGTCTCATAAACCGTGCAGGACTTAACTTATGCCCTGAAGACGTGT
ATCTAACGGCAGAGGTACCGTGGCCCAAATCTTGAACGGGTTTCTCCGCC
GACGGAGAGGCCAGAACCCAAATTGCTGCTCAGTGTGGGCAACACTCAAC
TGCACGGCCACAACTCACTGCAGACACGACAACGGGAAGATCTACATCTA
TTGTTCTGCGCAAGCCGACTCAAGGACCATTTTGGCGAGTGTCTTAGCAC
TCACAGTGTCTGCACCAGATGAGATCCGTCGAAGTGTGTCAAAGCACAAG
AAAGCCGTTCTTAACATTTTCTGACGAGGACACTGCCTGTAAAAGGCGGG
GAATTCACCTAATGATGCCTGACACTACACAAACTCGGTTCTTGTTAGAC
CGCGCTTGGTCTAAGGCGTCTGAGGGGACCGGTTTCTTAGAGGGCTCCTA
AATTGGCGACTCGCGGACGGAGCAAACGGCTAGTAACGCCCGTCGTAACC
AAAGCGAGCTAGATTACTGTAGCATTGATCGACACCGTGACTCGTAAACC
CTAAGCCGGAGAAAACTAGGCGTGCAAGCGGTGGCGTCAGGTGAACGTGA
TGAAAGTTTAGCGGAGCCAAAGGAGCGTCGGCACTTCTAGAGACCATAAT
TAGAATAGCGTCATAAACCAGTCGCTGAAATCTACCTGTAGATGGTATTT
GCGATTCAAAACAAGTTTCCCTGACGGGACCAAGGGAACGGCAATCGTGC
ATCGACGAAGGGTAGCGGCACTCGCTTCCTCTCCGTCCGGTTTCGATATT
CTCCCTATATTGCGCGTCCGGTGACAACGCTCTACTGGCTACTTAGCTTT
CATCGCCGAAAGCTACAAGTAGGATCCATAGAGTTTTCGTGGCAGACGCG
GAACCCCCTATGATAGACTATGAAGCACCAGTATGGGGCTATGGACGCGA
TCTACGTGCTATGCGAAATATTATCGTTAGATAGAGCCTAGCCTGCGCGG
TATGGCCCATCGTGCTTCATAACAGGCCTTCATGCTTTGCCGCAGTCGAA
TTAACCACCGCACATCTGTTAAAACGCGCTATTCAGATACTACATGTGGA
ACGCGGCGTACGCAGTACAGCAGCAGTTCAGCGCATCCGCCGCCATTCCG
AATAAGTCTCACCCATACACTACCGGCAAGGGTGCTGGTCATATTGCAAC
AACATATGGTGTGTTAATTCTGCCAATGTCCTGAGGTGTCGAGCTCACGT
TTTAGAGTGGGACACCCCCCGACCACGGCCAATACGCTGCATGACCCCTC
ATAACGTTGCGCCGGGTTTATCTGGTCACCTTTTGTCGGCCGACGCACCA
TGTAGTGCATTAGTTCCCTCCATTCCTGTTGTGGAAGATAGCACCAACTT
GAGGATATTCCAGTAGATAATTTCTAAGTTGTAAGAGATCTGCAAAGGTA
AGTATCCTCTACCCCACAAAGGTACTATGAGATCCTAGGAGCGACGTCGA
GTGCCCGGGTTAAAAGAAGATGACGCGAAACATCGGGGACAGAGATGGAA
AGCCGAACGATAAGGCTGACACGAGGACGATAACGTGCAAGTAAGTTAAT
TTGTGCATTACTCAGCTACAGATCATGATGGCGCTGGTCATTCGCCGATT
AGATTTGCTCGACACAGAGTGTTGCTCCAGCGTGCTCTTGGTCGCCATCA
ACGCCCGTCTTCTCAGATGGCGAAGCTCGGCCTACTTCCGGAGTGGCCAA
GTGAATATAGGGTACCTCATAAATCCTGGTAAGCGATTGCTAACGTGTCT
ACTGTTGAAAAGGGAAACGAACGGAAAACAAATCTATGTTATGTAACAAA
CTAAGAGGTCGATGTCACTTTTAAAAATGGCGCCTATCAAGAGTAACTCC
GGCCTCATATTTCAAGATCTCTAAGTAGTTGATGTTCAGTGAGTACTCCA
ACTATCACACTCTTTAGTCCAAGTGAGAGCGCGGTGCCGCAAGGACGACC
CTGGCGCAACTATAAAGCAATTTTAGCCAATCCCCCAAATACCGGAATTT
TGCTTATGCAATTAACTACGATGTCCCTCAAAAATCTAGCTTTACACGAT
TAAACAATATTAATCACACCCGGCACACGGAAGTTCGTCTGGTCTAAGCC
ATGGCCTGGTCGACGACGAAAAACCCTGGTGCTCATTCAGACAGCACACA
GTTAGTAAGCGAAAAGCGACGTACGTTATGTCGGACGATAACAGCCGCCA
CGTTTCCATGTATTCATCGCGGCGCCATGCTGGTCTAACATAACGCGCTT
ATCCCGAGGTGCTCTGCTCGGACACGGATCTAGGGCCTAGTAATCACAAG
TGGCCGCCTTAGGCTTACAACCGAGGCAAGACGTAAAAGTCCGCCATGCC
CATGATGTATGACGTTCGGTCCTTGATTGATTGCAGTCCCGTGCTGTGGT
GGTATTGGGTTGTCCCCTCCTGCCGACTCGGTAAAGGTATGTTAGAAGTA
GGACCACCTGATCGAATCGCAGGACGAGGACCAGTTGGGTACAATATATG
GAGAAAGCGCAGGGATGAGCCACCCTAATACCCTTACCCTTGAATGTATC
CCATATGGATCCTGGCAGCGTCTAGGGAACCGGTGGCTTCTAGCGGGGGA
AGGGGCACAAATGATTCGCAAGGCTGTAGTCGCCACTGGGCCTAGGGGGC
TTCACCCATGCCGATCCCTAAATTAGTTCGGGCAAGAGGAGACGACTTTC
GAGAACAGAGGTCCATACCTTATAAGTGCCCTGATTGCGCCGGTAGCTTA
CGTGGCAAATTTGTTGTTCCGGCCTAGTTGGATCGCAACACGAAGAGATG
TCGCTTTTTTAGTGTAGCCGCAGTCGCCTTAGGCTAGATGCTAACTGTAC
ACGTTCTCCTAAAGCCCTGTTCACTCGGAACTAGGAGCATAAGCCCGAAA
TCTTATAGGTGGAGGCTCGCTCAGGAATATCGGGAAGGCTAACCTCTGCC
GGAGACACCGAGTGGCGGGAATTACTATTCCATGGATCCGGCTACAGTGA
GAGCCTAGAGGTCTCGTTGAATTACGGCGTCACTCAATCGGCGGTCACGC
TACTCTACTGCGTATAAATTAGCAAAAAGCTGAGTAGAAAGTGTTCCTGT
ACCAACCCTTTCACTACCTCACAATGCAGCGCCCGTTAAAGCCGATCTGC
TCCGTCTTCACACAGACGAAGCGGCCGGGACCGGATGTAGACGCTCATAA
AGATTGGTCGATCTGCGTTCAGCACGAAGATCGCGTCTGCCGTCGCCAAG
GTGTACCGAAAAGTCGTCGCAAACACCTTTAATACCAGTCAGCACCCCTG
GTTCTATGTGAGCATAAGCTTAAGGTATTCGCGGGGTCATGGAGTGCACT
TCTACCTGCTGTCCCAGAGCAACAGTGAAGCAGGGATCTTGTCGGGGGGT
TTTGCCGTGGTATAAAATTAGCCATGAAATCCGCCGAAACCTTCAGATTT
AAGTAGCGGGTCTTGGATTGCACCTACCAGCGGTCTCCCTTGTTTTATGT
AATGGGAGAAGGTCGACCCCCATTACCCCGAGCTCAATTCATTTGTCATA
CAATTGAATACGCTTATAGCGCGACAGGGGTACCGAGCCACTCGACCCGC
CCATGTTTATTTTCCGTTATGTACGGCAAACGTCAATACGCGAGTAATCG
TGCCAGGAGCGTGTGTACCCCAGTGTATTTTCGCGTCAGAGGCGTATCAC
AAACCACCCTAACTCGCTCAGTTCTACCAAATAAGCTGTGAGGAATTCTT
AACACTCCTCATTAGTGCCGACTGAGTCCCTAACTAAAACGTTAGTGATC
TCCTCGTTGATGCCGGCAACGTTGATGAGGAGTGGAATTTACTTGACTTT
GTGTTGCTTCCAATACAAGCTCGGGAGCGTTCTAGAGTAATGCCGTAACG
GTGAGGAAACATTGGGACAAACCATAGACGGAGACCCAACCTGACTACAC
CTTATGTAGTAGTATTTTTCAACCCTTCTTCTCTAGAAACCGGTCTATCA
TCTGGTAGTCCCTGCGTGATACACCCGAACTCCTGTCGTGAGGGGGCTGA
CGCGACGACTGAGCTCGGTACCTACTGGCCGTAGGTGTGAAGGCATTCCC
ACCCTGAGGCCTGCTTTTCCCATCGTCCGTAGGGAGCCGATGGCCCACCT
AACATTCTCAGTCATAATATCTGGGTCACAGTAAGAACGTGCAGCAATGT
GACCTGGACAGGGCACCGGTCGCCGCTTGCTCCTATACAGTCGAATGGAA
GACGTGATAATGAGGCCCCTTGGCTTCCATTCGCCATTTCCTTGGGACTA
GTGTTGAGGTGCTTATTTTGGCTTTGTTATTCTCCGTCGTCTCGATAATT
GGAGCCAAGCGTTGACAGCCTTTGCTGTAGGTGCATTGACTGCTGTCTTC
GAAGGGATAGCCCAAGCCCAACATATGGTGTCGTTCCTGAGATTAAACGT
CCCACATCTACGTCGGCATCTAACCTATTTTTAGTGTCACATATCAGATT
GGTAGAACTAGTACTTCAACAAGACTCTCCGCGATTTTTTCGGTCCGCGT
ACAATGTAGTCTTGCTTGACCCAACGATTCGACGAGGGGCGCTAGTAGCG
TTGGCATCCAGAACTCGAACTTTTGATAAATAACTATGCTAGAGGTCAGA
AATACCCAAACAGCGACTGACTAGCAACGAAAGACAAAATAGATCGACCT
CAGTCCCTTCAATGAATGTCGGGCAGGGCCCGCTCGATCTCAGATCTATA
AACTTCACTCAGCTGAGTTCTCGCTGAACGGTGCCTGACTAAACCCAGCC
TCAGTGGTGTATAGATTACGCGATATTGAAGGCCGCTAAAATATTACCAA
ACAAGTTCTGTCAGACTTCTGGGGAAAAGAATATCGTGCAGCTATCTGGC
AGACCTTCAGGGCTGTTGATGCCCTTCACGGCAGGTTCGGGCTCATTGTA
CTCGTGGACGTGTTCTCTAAGCGCCATTCGACACGACCAGCGATTGATTT
ATCTCCCTCCCTGCTACCTACTAGGCAACTGTACTCTGCCCCTACTTGTC
CCCAGTCACAACTGAACGTCTTCATGATATTTACTCAACCTACAAGAGGA
CAGGTATGTAAGCACGTGTCAACGGTGAACATCCTCCTGCGCCAACCGCT
ACAATAACCGATTGGTAAAACCTACTTCACATTGCTATAATACGCGCGCA
GGTAGTAGGCCCAGTCCGTGTAACCATTCTCTGTGAAATTTACGATACAC
TGTCTGTAGACTGGTATTTCGGAAGGGTCGCGACATGGAGTGGCCCGTTA
AGTACATGTTTCACATATAAATTCGTTCAATGACTCAATATAGTAGCATC
ATGTGACGGACAAGTAACTCGCTTAAGTTGCGGGTGGGTGTAAAACCCAT
ATGTATACTGACACAACATCCCTGGGTGTTATGCCTTATCTGTGACATAA
CTTGTTTATGCCGCAGGAGTGTCTAATCTGAAGCGCTTTTTACGCAGACA
TAGGTCGCAGAAGAGCCACTTGTGGAGTGCCTATATAGTTAAGACTCAAA
TAATGAAAAGGGACTATCCAAAGACTCATTCACTCGGTGGCGGATAAAAC
GCTTACAGGAAATCCTGCTGGAGCCTGGATCGTGAGAAACCCATACCTGC
TACTCGCCTTAACCGTACTCGTACCCTTACGTATCCACAGCTAAGTGGCA
AAGGTGAGTTCCACAGAGCTAGTGATCGCCACGGCGGTAATTTGCACATT
TGTATCGGGCGCCCGCGCCTGGGGACGTCTGTTAAAAGTGAACAGACTCC
ACCTTCAGCAGCTAGAGACCTTGCATATGCGACGTAGGAATTCGTATCCG
GCTTCGGGAGCAGCATGAAAACCAACGAAACACGTCAGTATCGTACAGTC
GTGCATGCACAGCAACTGCGTTTGGGTATTCAACTGCACGCAGCGATCAT
GCCAGTAGCGTAACCTTTAACTCGTGGGCGGGAATCGAATGTCAGATAAG
ATGGGTAGACTTGGCTCTTACAACTCCTTACTCATGGACGTTGTTACTCA
AGGCATCGCGGTTGCCACACCGAGGTCTGTGCGCATAATAGAGCCTTTGA
CACCCAAGCAAACTATGCGCAAATAGTGTGCACCGTTCCGGGTGAGCCGA
TGAGAGGGAATAGCGGCATACCCACACAATAAGTTAAACCCACATAGGAA
CAAACTATGGGTTCTAATGTGCAAAACCCGATTTCATAACGACACGATTG
TGGAGGCAAATCGATGTGGGCGCACACTCGGTCCTTATTTGCAGGATGTC
CTGCAGATAATATTTTATCGTTTCCCACTGGTAGGAGAAGACAGTATTAT
TAGCCAGACACTCCGGAAACAAGAAATCCCTGATGGCGAGACCGGGAACT
CTGGTATTAGGTCTATTAGTAGGCTCGCAGCGGCCTTCTCCGTCCGGATC
CGTAAAACAAATCACAGTAGACTTGAATTGCCGTTACCGGGAAGCTAGTG
TGCTAATGGATTATAAGGATACGCAGTAGTTCACTATACTGGACGAGTTA
AGCAGGCTTAAGTCAGATAACGTAGTATATCTCTCAGGCGCCCCGAGGTC
CTACAACATGCCCGTACTTATGTCTCCTGAGCGGCTAGAACTCTAGACAG
GATGCGATCAGAGATGGGATAGTACTTATAATTAGTAGCATGCCGGTTAC
TACCGTCGGAGGACAAACGGCCCTCAGTCCGGTGCGTATCTGGGCCCTCG
CTTTCTATCCTTGTGCCTGAGCGCGCACCGTTAGATTACACCCTAGGGCA
GACATTCTCTACCAGAGACCTCAAGATCAACGCAGGATTCCAACTCTTAG
CATAGTCCTAAGCATGCAAGTTGAGGTGTCCTAGTTCTTCGCACTTCTGC
CCGCATTTGGCATATGCTGGTTACGTACAACCTACCACCCAGCCACCAAT
CCATTCTACGCCATGATTCTTTAAATTTGAGGGCGAACTTATACTCTATA
ACAAATGGAATACTGGTTTGGCTTTTCCAGCTGTAATAGCAAGCTGAGTC
ATAAGTGTTGACTTCCTGCTAACACGCCGGTCTTACGCTCCTCTCAGATG
CGCTTCTTGCCATAAAGTGATCGGCGGCCACATGTATAATTTGAACCAAG
GATTGTGTCTGTCGGAAGCCCTTCTAGCTGATTCTTATAATAGCGAAGAG
TCTAGATTCATTGATGCGCCGATAAGATTAATCCGCTCTCACTACGAGTC
AGACTTGCAATGAAGTGTTAGTAAATAAAGCATGGTGGTGGGGCTTGCTC
TTTTTGGGCCTGCTGGCGGGGGTGTCCAGAGAGAGGAGTGGCATTTGTGG
CCGCCGCCAGCGTCCGGCGCCTCGAATCGATGATTGAGCTGGTTTCCTAA
TCACGCTTACTTTGAAGAGGTGTGACAAGTACCCGGTATCCTTCCCCTTG
TATAACTTCCTACCCATTGGCCACCGTTGACCCGAGTGCATGCGGCCGTC
ATGGTGAGCCTCGTCTCAAACGTAGTACCAAGATGCTCTGGGCGAGGGCT
AAGCTCATAGCCCCCCTTGGAATTATCCTTAAACGTGCGGCGCCCTAGAG
TTTTAAGCATGGACAAATGCGGCTGACATGATAACCAGCCATGCGGTACG
TCTGTAGGAGTCCTGCTAAGGCTGGGCCGCTTATCTGCCTTTTGAGTAAA
TGCACCCCAGCCTCCTTGTACTAGGGAGTATCATTATTTCTCGTCACATG
TGACTTTATTAATAGCAATACAGGCTGTCACGTCCTCGGCGCGCGCGTAT
CTTACGAGGACGTCAAGGTAGTGTCGTCGTCATTTCGAAGTCGGGGTCTC
GTGTTGTCCCGCAATTCTTTACCAATTGTCGGAACACAAATGCAGGTGGA
AGAGCATTGTCGTCATTGTCCATCTAAGCGACATCGCATGATGTATTGCC
TAAAGCTGGAATGACCCGAGGTCGTGGCTTTTGGTAGCCCTACTACATGT
CTACTGATGCCTAGCGTGCTCAATTGGTTCACAGGTATGGTCGAAGACAA
TCATAGGCTTGCTCTTTAATAACACGGGCGGATAGAACTGGGCTTTAGCA
GAAGCGATGCTTTCGACTGTAGTATATTTAAGAGAGGGAATCGGCTGGTC
ACTAATTTTCTGCTCGTATCGTACTTTGTGTTAAGACTTCAGCGGGCGGC
GAGGGGCGGTGATGCTAACACAATCCGGTTTGATTGTGATTCATCTCAGC
CGATATAAAATTAATTCTGCTCGTGGAGTAAACCTTGCTCGCATAGTGGC
TTTTAGACTTACCAAGTTAAGCCGGCTCTGCTCTTTTGATATAACTGAAG
CATCTAAGAAATGGAGTTTGTAGGTTAGACGCCCTGCCCTGAAGGAACCC
GGGACCATGCATCCGCTCGTTGGGCAGAATGTGTCTTCATATTACGTAAC
TATAAGGCACGCTATCCCCAACGTCGTTGTTGGTTCGAACATTGTAGGCG
GTGAACTCGTACAATGCCAGGACACCGCCCTGGCGCTATCTTCTAAAAGT
AAAGCGTTAACATGGAACTGAACGAGCCTGTGATCTTAGGATACCCTCGA
CGATAAGTCATCCGCTCGATGCCCAACAAAAGGCCACAGTGCATTGGCCA
TATTGACCTCCACCGTTTTCCATACTAGCTGGCTATCTGTAGAAGCAAGT
TCCATACAACGAGAGTTCGCGCGAGTGGCAGGGCCAGGGACTAGTGCCAA
GAAGGACCCGACTGTATCGCTGTCTCCCTAGACGTTTCCGGAATCCTTCT
TGCATTGAAGTCTTAATACATCATGCCAATGTTCCAATGAAGCCGCCATC
GACGCCCTACTTATCCGTAGGTATACTTGAACGGTAGGAATGTCTCCCTG
GCGACTTATGCAACCACCCCGGTGGTTCCCCCTTTTCAACGATAGTACCA
GTTAGCGATTTTACCACACAGTCCCCGACAAGTTGGCCTTCAATGTAAAG
GCAGCTAACCGATATACGGGAGCCTAAGCGATCTGTTCTACGTATTGTCA
TATACTCCTTAATACGTGGACGTGAAATTTTGTGTCTTACGAGGGCAAAG
TTAGTAGCTACGTAGTTGTTGGTTGGCTTTTAGTTATTCGCAAAACCGCG
CAAATCTTTTTAAGTGCTCGAACTGCAATCTCCAACATTGGTTCACGCAG
GCAACATGAGTGTAATTATGCTGCACTGCCGGTTTCTACCCTCGATTTGG
AATACCCACAGACGAAGTGAGATTTCTGAAGAGAGTGAACAAACCCTAAG
GCTAATCAATCGTCGTTAGCATCGATAAAGCTTGGGCACGCCATACGAGC
AGCAGCTCATCTAGTTAAAGGAGGGTCGTGCATACCACCGGCAAGATTTG
TTTGAAAATGTCCTAGTTACAACGATTGCCTGCCTCAGACTAAGACTCTA
GCCAGTATGGCGATATCCGACACCACGCCCCGATGACAATATTATTCTCC
CTTAAACAGCCCCACTCTGTGGACCGAACGTGCTGGCGCGACCCTAGGCG
TTCTCAACTCGCTATCCTCTTCTCAACTGACGCATGACTTCGAGTTAACT
ACAAGATATAAGGCAATACCCTATAGACGTATTAAGCGTTCGGACTCATT
TCTAAAAATATAACGGGCTCAGACTCTTCCAGCGGTTGAAGGACGAGCAT
AGGGCGATGCCGGATTATTACTGTAGAAGTGGTGCCTTAGCCTTGGGGCT
AGGAATACATTAGGAAATAAATACATGATCTTTTGGCTGTATAACTTGAG
CGACGGGCCCACTAGACGCGATGTGGATCCGGTGTCGACCTTGGAGTCCT
CGTCGGCTGGCCGCCGGGATTATTGATACCGGCCCTAGACGCACACGCGG
GTTAGAGCGCCATGTGTGCGGAGATCCGCACTATATACTCAAAGTAGCGT
AATTCTTCTACGTTGAGGAATGCACAGCTCTCGCTGATCGACAGTTCTAA
TTCTCGGTATACTGTCGTCCTCCAGCGATAAGGAAAACGTCACTTGGTAC
GGGTATTCCGCAGCGTGGACAGGACCCTTTTACCCGTTTTATGGAAGTAT
CTGTACTGACAATACGGATCCAGACTGCAATTCTAGTGTGACCATACCCG
AATGGACACGCCTTCGGGGTGGCCAGACTTGCTATCAGCAACGATACGAA
ATCTAAAAATAGGCATCTCCTCTTGAGCTCAGAATTACGATTGCCTACAA
CTTACCACCGACGTAATAGGCCTGACCCAAAAAACCATAAACCGGCCCTT
CTGGTCGTGCACGCCCATGACGGCGGCGTGATGTGTTGGTTGCGCAGATG
GCCCAGACCCGCTTACAATCAAAGTAAACACTGGGACGCATAAGCTATAG
CCAGCGTGGGGACTTTTTCCTGTGCCATCAAGAATCTCCTATCCTTTCTT
TCCCTCTGGCCATTGAGACAACCCTGCCTGGAAGCGTTGATCGCGTCGCG
CAGTGAGAATAATTGACGATACGTGTGAGAAGTCGTTTCACGACAATTCT
GTGATCCGCCCGGGTGATTTAAGTAAGCTCAATACCTCGCGAGTGGCCTT
TGCAACGCATGAGAATGAGGCGGGCCTTACGTACTCCCCTGTGCCAACTG
GCCAAACCGACTTTTATAAGTGGTTCGGAGAAGTAGCCTTGGAGTCAGCC
GTGCACTGGGAGCTACGACAATCCGCCCCACGTTAGAGTCCAAAGTGGGT
CATGTATTGATAATCCGAATTCTGGCAATTGCCACCCCCACCAACAAGCA
ATACCGGGTAGATTTGGGGTCCTGTCTGGCTAGCTGCACGTCCACGCCCG
AACAATTGCTGAACACCTGAGGACGTTATCGAGACCAGGGGACTGTCGAA
GGGCACATGTTAGATTCGGCACCGCCAAGAGCTTACTGTGATTTGACATG
ATTCCTTAAGAGTTCGCATTTAGGAAGGAGCCTCACGTGGCTAGGGACAT
TAGAAAAGATTGGTCCCCAGATTGTGCCAACTGAGCAGATGAACTTACTC
GCCCGCTGCATATCTTGTCTTGGGGGTCCCTTTATGTTAGGGGTTGCCTC
ACTCTGGCAATAATATTAGTGCTCGATCCGAACGCGAGACGATTATGGAG
CAGGCCCCGAGTTGGCTTTTGGATCATGAGGCTTCCACTCGCACTCAACT
CTGTAGCATCGAAGCGCCAAGCACGTTAGCACAGGCCAGTTGGAATCTTG
CGCGTACTGATTCATAAGCTCCCGTTAGAACCGTCGGGATCTTTCACATG
GCTTTGCCGAGTTCGTGGGAGGTATGTAGATCCTAAACATTTTTTCACTT
TCGATGGCGCCATGACAATTAGAGAACGGACAGCGGCAACGGGATCTTCA
AACGTGCAGCATAACAGAGGTGTCACTAGTCGTCTGGGCCGGGGGTTATA
TCACCCCGTCATTGTCCATGAGATAGGGCTACAACACGAACTCGCGTATC
GCCCCCTCAAACTCGTTTAGCTTACTCCTTTTCCGGGGGGGTATGGACCT
TCCTCAGGTACAGCTATTTCTTGCGCACTACTCAACGAGGACAGGCGAGA
AGACGTGGTCCAACATACAACGGTCCAGCGCGTCGCTGGAGACGCACCAA
CCCGTTGAGCTAAGCTCATATGCCCGCGCCGTTTGAAAACCACATTGAGC
ATCGACTGGCCAGCATTACACTAAGTCAGAAATAGCGAAGTTTATCCTGC
TGGTGTTGTCACTTGTAGTCATAGGTCAGCTAATACGCCAAAGGCGCTGA
CCCGAGGCTGGGAGAACCTCCCCATACGTCGAGACAGAACGTGATTGTCC
CCCACTGCTGCTAGCTTGACCAACGCCTAAGTACTGTAAATTAAGAGTTG
CCACTAAATTGCATCCTTGAGTACTGTATCCTGGTTGTATGGCCGGCCAG
CCATTCATGAGGTTAATCATCCACCGCGAAACACCGGTCGGATCGGCAAA
TGAGTAGGAACAGGCCGTAACCGTCGTTCTAAGTGCATTGGCCCTACTCG
CGCACCGACCTCACTAGATGACGAACGTAAAGGAGCTTCGTCGCAAGTAA
GGACCGGTGATTGGGCCGGTACGGTCCAATCGTTAACTGATCTTTCTGGC
TACTGAGAAGGGGGATGAAGGAATCCATGGAAAACACGCAGAGCGGTTTA
ATCACCCTATCTAGGTTAATCTGTTCCAGGGCATATCTTGACTTCGCGCG
ACAACACTCTTTTCGGTCGAGAACAGCTACATATCGAGTTCCTTTCTCGC
TGCAGTGTCCGAGTGTCCGAGAACGGCCTTGATTCCAGTCTTCGGGAAAT
ACTGAGCTGAACCCAAGAAAACGTAGGGGCCAGAATATAGGAGGCCAGCT
TAGACAGATCGTTCGCTAAGTGCGCTTACCCGTTGAATTGAAAAAGCATC
TTGACAGGATTTCTGGTGACCGCTACACGTTCTCTAGATAACATTGACGT
TTTTCTGTCTGTCCGAAAATGTGGAGCGAGGGCACGCTTTGCTCCGGCAT
AATGGCACTACGAAACGCATGCTGGCTACCGAACATGGTGTGAGCAGAGG
AGCGCGACACGACAGTGTCCGACGCTACAGGAATCATTCCGCGATTTTTC
ACTACCGCGCGACCCCTAAGCCGGGCTGAACAGATGGACCGAACAGATTC
CGAACTGATTGCCCGTATTCAAGTGACACATGTATACTGAGAGAAGTAGG
ACAGATTGTTCTAACATAAGATGGTGGGGTATTATAGCATTCCCAGTCTC
CGGGGACTACCATAACTATGTTGTTGCCCGACGCAGATATTACTCATCTC
GTCTGTGGTACCAGACCAAGGCCACCTCGCCGCTGACTTACCCCAGGGAC
TCTAAAACCCTATACCCAGTGCTGTCAATCCGGCCCGCCGATACGCAAGT
AGGACTGGATTACTACATTGCATATATCGGTGCTCCCAGGGCAATCCTGC
TTCTTAACCGCGATACCCTGCGGTACATTGTGTTCCAAGTCGCCTTAGAA
CCAGGCCAAAATGAGATGAAGAAACTCGAAACGTGCGGTCCATTCTTTCA
ATGCATTTAACGTGGTGGTTGGGGAAGTTCGGAATATATTGAGGTTTTAC
AACGTATCCCCTTGTTGGTCATTATACGCACGCCATGGCAAAAACAATGT
AAATGTGATGAACCGTAGCACCTATGATCTATGTGTCGACCACGCGGTTG
CCACAACGTGAAAAAGGTCATACCGTACGGTGCCATGCTTCCGTGGTGAG
GCACCTCAGAGATTTAGTACAGGCTGACAACGGTGCGACTGTACAAAGAG
AGGCGATCTGCCAGTGACTGTCCCGTAATTCGGAGTATGGGGAGCAACGT
CTTGACGCTTGCAAATTTTAAGAATGCTATGACACGCGCAACCCAAGGGG
GAGGATCTACAAGTAGGTTGAGTGTAACAGCCCGTCTACAGACCGATAGG
TACCGACCTGATAAGCCCTACGTCAGGCCCCACTGCGTTAGCTTGAATTC
TGACGAGCTAAAGACTTGCGAAAGGAACTGATGTCAATTGCTCCTTCTCA
CAGAAAATTATGGCGAATCTCTCCCCACGACCTCGTCTACCTAGGTTCTC
AGCCCACCGAACAGCAGCAGAAATGGCAGTGAAACCGACCACCATATCAC
TTATTAGCCCAACTGTTTCTGAATCGCGTGGAGAGTTGCGCGTGTAGTTG
GAGGCATCCAGTCTGCATACAAGTGTGCATAATCTCGCTTGAAAGGTCTA
TAGTACATCAGGTATACTCGCTCCACTATCACCAAAGCAACGTGCATCGT
GATAATGCCGCCGGTGACAACGGCTGCATTATAACCGAATCACTCGACGT
CGTTTCCAAGGGTCTCTGCCCTCATGGAGCGGAACACTCTTAAGTTCGAG
CTTTGGTTAGCTCTAACCACTCCAGGAGAGGCTCCCCTACGATATACGAT
CTCGCATTCAAAGAGTGCAGTCATTGTGCTGAACCGAATCAGCTAGGGCC
GCCGCGCTTTTACGTAGTCAGCCTAAAGCCGGCTTCGCATGACAGAGGAC
AGGACAGCCCTTTGGTTCCGTTTGCCCTATCTAGATCGAAATGGTTGGTG
CGGCTGTCTACTCTGTAGTCGGTGTCCGTTTCCATAATCATTCAGATGGG
TTAACGGTTGTACACAGACTACGGCCCCTCAGCACGCTGTTAATGACAAA
GACATAGCTTGAACGCGTGAAGAGGTTGCCGATAGCCAGCAAACCATGGA
GCCGGCTATATATGTTGTGCACATGGGTTTGGCGGTGGCTCTCTTATACT
ATAAGCCTCGCAGTCACCATAAACGGTGAAAATTAGACTATTCTCTCCCA
ATCTACGTAAGGAGTGAAAGTATTCTAGTAGCGATGATCAACCGTAAACA
CCATTTAAAATTCCGAGTCGTCTAGACCGTATCGTAAGCTGGCGCCAGTG
TGTCCTACATAGCTATCTCCGGCTCGGTCAATGTGAACACAAAAAAATGA
GTCGGCCCCTCGAGGCGTAGTTTACAGATAATTTAACTTCAGTACTAGTC
CATCTGGCTCATCACTATCTGTGGATCCCGATGGGACTGTGCCTCGGTGA
GAGGTTCGCGGGTCTGCGACACATAGTAATTGCTGTGTATAGGATTACAC
TTTGGTATTCCAGTCTCCTTCGATGCAGCACGATAATCTTCTCACATATT
ACACGGACGGGATATCATCCTACCACCCGACGTTCGGGACCACACGAGTA
ACGATTTTCTTCACTACGTCAGGTGGGCATGCCCACAGTCCATCCAGCAT
GGTCGGTAAGAGTTGCCACTTGATACTCCCGATGAGGTGTTCATCTGGAA
GTCACCATAATCGTTCGCTAGGGGGATATTTTCGGATATATGTAAGTCGT
CTGGGAGACGCCTATACCCGATTGTCCAGCCCCACTTGTGGCCGAGTCTG
AAACGTTGAAGAGCAGCGGTTACTGGATCTACGCGCGTAACTGGTCTCGA
TTCGGATAGACCTTGCATAGCTTACACCTGTGTCGTTTGCATGAGCTAAA
AAGCGTCAACGCACGATCACCTGGTCCGTAGTACTACCCGGCCTCTACAT
GTTGATCGTTTGCAACTGTATTGTCTGCTTCCGTCCTTGGGCCTTGAGTT
AGGCAAATCGGGCGACCCGTAATTCCACTAGGAATACGATACAGCCAAAT
TCACATGCTCCCAAAGAATCATGGCGAATTTGAACGGGGGAATGGCTGTC
GCAAGGCTGGACAGCTGGGAGCTTAGATTACCCACAGGCGTCTAAACAAT
GCCGTTCTAGATAACCGTTGCGACGAAATTAAACTTACAGCAATCAGACA
ACCGGATTGGACTGGCGGGGCCCATGGCAAGTCAAAACCTTTGTCGTTGA
CTTATGGTCATTCCGACTCCTCCGCGGATGCAGCAGCCGGCCGTTCCCCC
TGACATACAGTAAATCCGAGAATCATGAGAGCAAATACTTGAAGGTCGCC
TACTGTTGATCCCAAGGGAGGCAACGGCGTCAAGAAGGGTAGGCTGCCGA
TGCACGGGTGTCCGCATACACCGATGAAAGGAGTCAAGCTATTAGCTCAA
GGGTCGATGACTAGTGCTGAGAATGGAACTAGCAGCCCGGCACCCAGCTG
AGTTCGTCGACAAAAGTCTAGTAAACAACTACTAATAGGTCGCCACGCCT
ACTGGCTCATCGAACTAAAGCGGTCTCAGAATCAGGCTCGCGGTGATTTT
TGGTGTGAGCCGACGACATTATTAAGGAGACTGTCCCACAATAACTAATC
AATACATCCCAATCTTTACTACCGTCACCGCCAGCCAATTATGAGAGCTG
AAGAGGGACACGGTTTAAGGGTTATGTACTCCATATTTCAGTTGATTGGC
GGAGCCCTCGCCGTCCTACCCTTAGGGATTAAGCAAGCTGTGAGGACTCT
AAGGCGGTCGTAATCTGGGCGGAATATAAGATTCCACGCCCACAGTATAT
CGTGAATGCCCGCCTAAAGAGGGTAAGGAGGCTCTTCTTCGTCCCTATTC
ATCAATTTAGTTTGCAGCGTGTTCCTGTCCTAGAAGGATATGTCAGTAGT
GGGCTACTGGTCTCGCCAGTGGAACAGGGTTAATGTAAGGGCCGCCGATA
CGCCCTAATAAGCTGGTGCACGCCATACGCTAGATCCTAGCATCGATTAT
TTTCAGTGTCGGTTCAGTAAAGTATTGCTGCCAAGACTGGAGAAAGTTTC
TAATCTCAGCACTTCGGCTTGGCCATCAGCGCACTTGCAAGTACGCCAGC
CCTGGAAGAAGTAAATTGGTGCATCACACCTACGCTACGCACTTGAGTTT
ACAACATCAGTCGCCACGCAAAGTATTCAGCCCAATCAGCCTTATTAGTC
GGTTAGTTGGGTGACTTGCCTCTGTAAAACCCGCGGCGCACCGTACGAAT
GCTTATGCCACGTGGCACTCACAACTGGCAATGTATCAGCTACCGTAGCC
CTAACCACCGTCCATAGATCGTGGAGATTTTGACAGGGGGCCAGGCGGTC
ATCGTCGAAACACAAGCACGGGTATCGTGGTTTTATGCTTACCGGTTCAC
GTCGGAGGCCCGGATCTTCGTTAATTCCCGTCAGGACATTAATGGATTGT
GGCAATAAGATCCAAGGGAAGCCGCCATAGACATTGTGGATAAGAACCAG
GACGATTTTCAGGAATGCAGTTCTTCAATGAGTCTGGGCGCGCTCGGATG
GCATGTGCTAGTAAACCTTGCCTGCAACTCAATGCACCGACCAACCTGAA
GAAAAGCTGATCCCTGTCGGTCAGTCAGAGCGGCTTCGCTCATATGTAGC
CTGGCTCGGCCGAAGGGCGGTTACCAAGAGTGGCAGGGATCATCTGGTTG
GATTCTAAAAGAAGGCGGTGCGTGTATCCCTAACGCCTTCTGTAGAACGT
GCGACCTAATACCGGCGCGTCCGGAGGCAAGTTATCTCCCGCTTAACCCC
CCGTATAAGCGTCGGAACTAATAGTTGGTCCTACAGTAGATTAGTAGATC
GCCTACGAGTAATGCAGCGATGATGCCGGTAGTCACGCCGGTGTCCAACT
ACCTAGGCCTCGCGATGGTCACGACTAGTTTTGTCAGACAGCTTACAGGG
GACTAGTGTCTGGGCGTAAAGCTACGATCTCGTACAGACTGGCGTTACTT
GAGATATGAAAGAAGCGCACGTTTCTAACCAGAGTCTCTACCTTAGAAGA
TTAGCACGTGTGTATCTAATGAATAACTTCGGGGAGTTCCTATCTCGCGA
AATGAGGATTGATCATGGTGTCGTTCAGGGTACCCGAGGGATCGCCCTAA
TCGGCGATCGAAGATAAGATGTCCTCGAGTTTTAGTCTCAAATATTAGTG
CTCGATCCGAACGCGAGACGATTATGGAGCAGGCCCCGAGTTGGCTTTTG
GATCATGAGGCTTCCACTCGCACTCAACTCTGTAGCATCGAAGCGCCAAG
CACGTTAGCACAGGCCAGTTGGAATCTTGCGCGTACTGATTCATAAGCTC
CCGTTAGAACCGTCGGGATCTTTCACATGGCTTTGCCGAGTTCGTGGGAG
GTATGTAGATCCTAAACATTTTTTCACTTTCGATGGCGCCATGACAATTA
GAGAACGGACAGCGGCAACGGGATCTTCAAACGTGCAGCATAACAGAGGT
GTCACTAGTCGTCTGGGCCGGGGGTTATATCACCCCGTCATTGTCCATGA
GATAGGGCTACAACACGAACTCGCGTATCGCCCCCTCAGTCCTTTAGCCA
ACTGTCTCTGGAAGCCAACTGATTATAGCATCCTCCGCGAACTTGTATTG
TAAAAAAGCTATTGCAGTTCGTCTATGTAGCAGGCTCTGACCTGGCTCAT
AGTCTCGTGATATGGTGTCTATGGGCCGCCAGACGTGGCACGAGAGTCGT
GACGTAGGTTAGCACACGTGGACATTTAACGGTCTACTCCCTAGAAAGGG
GGGACTCGAGTAGCTCGCTGCGCATCGTCCAAATAATCTTGTCAGATTCC
ACGCTACGACCGGGACACAGGTGCCGTCAACTGTCGCCGCGAAGAACTCT
ACTTGGGAGTGAGCACCAAAACCCACGGAAATTTATCCGCGCCTGGTCAT
GACTCGACTGATTTGAATCGATCGTTGGGTGCCGCAATGGCAACATTTAT
TCCTCCTATAGCGAATGTTTAACGTTCTTGCTTGGTGATGTCGCTCGAGC
CATTCCAGGCCTCACGGATGCGGCGTTGATGTAGACAATGTACTAGCGGT
TCTGAGTGCCAGTCCATATAGTCACCGGCTCGAGCACAAGTTTATGTCTA
CTCTCACTGGCTGAACGGAGATGAACCGCCAGTGGCATTGCGCGCATGCA
GCTTGGGGACAGAACGCCAGGTCGGAAAAGCCACCGGATGAGCACATCCC
CTGGGACGTCGAGAAGCGGTGATCTTTGGCCTTTATTATAGACTTTTATC
ACGACGAACTCTACAAAATCTTAATTCATCTTCGTCCTAGGGCACTACAG
GCAATTCTGTCAGTCGTTCGGTGAATCTAAGACAACAATAAATTTGCTGT
GACCAAGTTTTACCGATCTGGGGAGGCCTGAATCCATATCTGAACTGGAT
TCACCGACGAGTAGATCCGTTTTTTTTGTACGAAACTCCCTCCTATTCCG
TCTGGTTCTCCGTCCCTCTTATCAGGACTACGTTTCATCAATTGCAGCTA
AGTGCGCAGACGGGATTTGTCTGCACAGCGGAGGCCACTGGATTATTCAA
TAGTTTCCCAAGCGTGTCCGGGAATTCATGATACGCACCACCCTTCCGTC
CGACTAGTACAAGGCCGGGATTTATCCGTACAGCGATGTCGTCGCGAACC
AAGCCAAGTTTATCCTGAGACGCTGTGATCTCGAGTAGAGTCAACGACCG
TGTTACTGACGAATACTATGCGAGGGACAAAGTACGGGCAGTGTCTACGG
GCACGCGATCGGGGAATCTTGATCCTCACAGTCTTCAAAGTTCGATATGG
GTCGTTGTTAGGGCCGAAAATCTAGGGCGGCATCTCTGCGAAATTGGGGC
GTGCGGGCACACTGGGACTTATTAGGTTGTGATAGCCCGTTTTGAAAGTA
GCGCACGTACCTATTTATCTTCTGTGATTTATAGACTAGATTGCTCAAAT
CAACAAAATCTGACATTGGACGTACTCTAACCTGTAGTTCGGCTATCATC
AGGAATGTTCCGGACTTAAAAATCGTGCCTCACAAGTATGGTCTTTGGAA
TGTGCGGTCAGATGGAGAGGCTTTAAAAGTCCCTGGACGATGTCCCCGAT
CAGTAAACGTTAATCTGATTATTAATTCATTACTGAGCCACCCTGTATCC
CTTGTGACGACAAGGCGTCACCAATCAATAACTATACTCCACAGCCGACA
GGATCGGTGTGAAGATACGCTGATTGTAGCTCTTTAGTGCGGACGATACT
AGTAGGAAGACTTCTAAGGTGGATTTTGAGGTATCTGTGCCAAGTGTATT
GCCGAGACCGCTCACATGATAATGTGGGGACCCCTTAGTTTGTGCTCGGA
CTGACTCGCGCAAGCATGATCTGTCTGGGTCGCTCCCTGTTGACCGCGTT
AATGCACGATTGGTAACAAGGCGTCCAGAAATACACACTAACAAGTTAGG
TGTGTTCTCACGGGTTCCTCGTTGTTAAATCCCTGTTCCTAGCCGGCTTT
TGCCTGCAAAACTCATATCAAGCGGTGCTATGTGAGTCCTACAATACCGG
ATTCGTGTTCCGCGCCGATGGGATGGACTTTACATCTTTCACATGACACA
CGTTTACTTATAGGGTTTTCGCACCTGCTCCTTTTCTATAATGGATAATC
ATGAACTGGTAACTATCGACCCGCTAAGATGATGTTTATCAAGACGAAGA
GCATAGCATTCACAGGCTCATAATGCATTCCGACAGCGGTCTTTATCTAA
AGGGGGACGATTACGCCGCGTATTGGGGGGCAAAAACCCCAACCCGGCCC
TAGACGCCCCTCGCGCGGTTTAGCACTAGCGTTGGAAGACTCCGCTTACA
TGCTGACCAGTCGTGTGAACTCGTCAAGGTGAAGGGTAACGAAAATGAGG
TTTTTCTAGCTCCGACGGCGGTCTATCACGATGGGGCAACTAATACGTCG
TAAAATTGGTCCCGGCCTCATTATTGCATTCAGTGTGATTAAAAGCCGAG
AGGCGTGTTTCTGATAGGACTAACGTCGCTGGAGGTCCGTCGTAGTTGAT
AAGGTATTACACCAAGGTCTCGCAACTGATCTTCAATATAGTGCGATGAG
CTGAGACGGTGCACGTGTAATCGAGCGAGGGGGAAATGATCCAAAACTAC
AATGGCGGAAACGGTTCGTGGGCCAGGGCGGCGACGGTCATCAACTGACC
ATCGGGAACGCGAACTAACATCTCTATGATCTCAAGAGGTATGCTAATTT
CTTTGGTCCAGAGGTTAGAAAAACCTTTATAATCGCGCTTCAAACGAGGC
GATCGGCAGCATCGCTAGCCATGCTTGGCAAGGATTGTTACGTAAGCCCA
TCCCACATCTCCCAGGAAGCTCTAAAGTGTTAAGGCTCTGACTTGAACCT
GTAGCCCGTAATTCTGCAGGTGTCCGTTCAGGGTTCTTGATTCGTGTCAC
AATTGGCCGATGCCCAGCACAACCTCGCTTACGGCAACCTATTTCTGATT
AGCTAATTCAATTCACCTAAGGAATGTACACAACCCCTATAATCAGGCGA
GGTGAGCGACAGGACATGTGTGGGCCATAAGGTAGCAGCTTAAGAATGAT
GTCAAGGTTGCGGACAAGGGTTTACGCTTAATACATGTTAACGCAGTCGC
GGTAGCGCCATCCAACTACCTCCACGTTGTCATGATTTTGTTATCAATAA
GTCTTATACCGTCCGCTTTGTATGGCGCTTCTGGCTACTCATGGGCTGAG
CCGGCCCGGCAGAAGGACAGGTTACCTTCATTTGTGAGGCTCCTGTGTAT
TGCTCAGTTTGAGGGAGTTTAGTTGAAACTGCCGAAGCCAGCATTAGCCT
ATACGAACGCACAATGACGTTGATATTATCAGTTCTGTGGCATAACTGGA
ATACTCCCCGTGACATACCCTGTCATAATACTCACCTCGCCACATACTTG
TTCAATTGTCCTCCAGCATCGTGGACTTGTGTGACTGTCGGTTTGAGTGT
AGGATCAAGGCTCTGGAGTGTTACATCAATGACCTCCGCATGGAGTTTCC
ATGTTGTTAAGCCCTCACCACGGTGTTGCACTCTGATAGGCCATTAAAAA
CTGCGCGACACACCATAAGTTGTAGATCAACCCAGAGGTCGGTGGCTGCA
ATGACGATAATACAGGCGATGCATCGTATGGAAACCAATAGCGCGTTGAA
ACACCCCCCCTTTGAAACTGGGCACATCCGGACGTTGTTGCTGGCTTCCA
ACCATATTTTTAGCACGGTCCAATGCTCGTTGCCACGTGCGCTCCTATCG
TCACCGGCAAAACAGACCACTACACTGGAGACGCGCGAAGTTGATACAAC
ATAGAGGGTCCTAACCAATAAAATTCGTCGCAGCTGATTTACATTCGCAT
TCTTGGATGGGCTGGACGAGAAAACACGGGCATAAGTCCGACGACTGACC
GGGCACGATGTGTCGGCTATCCGACGGGGGACAACAATACGCTGGAGGAA
GTACCTGTAGTTCGCCGACCTACTGGAAGTCCCTGTGTGTAAGGTCCGTT
CTTCGAGCATCGCCCGAGTCACTCAACCGAAGCCCGGCTAAAAAACACTA
GCGTAAAACCTCATTCCGCCCGAAAGAAGCATTGCTAGAGAAAGCGCACG
TTGTGAGGACTGGTATTCCTATGTGGTCCAAGTGGAGCTCTCCAGGCCCT
GTGGTACGTTGATGGTGATTCACTATTGACGGGTTCTACATCTCTTCACC
GTCCAGCTGCGCAGAGAGTTGGGTGACCTTGGGAGGATATAGCGAGCTAC
TAGCGTGTCAGTTAAGAACTGTTAGCAGACGCAAATCGACCACCGCTTAA
GTTCGAAGTCAGCCCGAACGGGATTCCAGTGGGGGGACATTGCTGTTCCT
TTCCTTGCTCATCGCTTCCCCTAAACTCGCCCTAAACGCGAGTTACCTTT
GATTCGGTCGTACAGACTTCGTAGCTGTACACAAATTTGCTCCGCTCCTC
TCTCGAGTCCGCTAGACTCTAAAACCAAAGGCTGGAAGACCTCTTGCCAA
GTGCTGCCCCCGAGTATGCAACGATAATGGTCTCGTCCCCGTTATGCGCT
ACACGTGACGGGATGGAATTCACCCAGACTTCTCGAATTCCACGTAACAC
GATATAAAGCCCGTGACCAGACCAAGTACTTGGCATTAATGTCTTATCCA
GATCGAGGAAATAGAAAAGATATGGTCGAAGCCGCGACAAGAAACCAAAC
AAAAAGAAAGTAGATGCGATGACGCTTTAAGGACGTGAGATTGCTCGCGG
GACCTCCAGCGTATACACGCCCGGGTACATGCACAAAGACGGTTGTAGTG
CAATAGCGATTACCTTTTGCCATCAAGGACGCGGACCGCAAGAACGTGAC
TCCGCGCGGCTGGTTTTTCATTTGACGCAGCGAGTACCAGATAACAAAGG
ACACTTTAATTGAATTCGTCAGGATAATTGACACTGCCACTTGAAGCCGA
TGTCACTTAATATCAGTCCCATGTCACAATGCATTACTAGGATGCAGTTG
TTCGATGTTTTCTACAAAACAATTTCGCGCCATTTTTTACACGACGTTTT
GTACATCTCTCAGGCTAGAGGGCTGGTTGAGCGGCAGTAAAAACAAGGGT
CCCTGGAAGATTTCCTTAGGCGCTCAGGTGGCAAAAGTGCCTCCTTATAT
GCTGCTGCATTCGGGAATGCCATATCGGCATTCGTAGGTAACAGCATGGA
CGCCAGCCAAGTCTCCCAACCGAGTACTTGGTGCCGTACTAGGAGACCGG
ATTGTCTCCTAATCGGCTACCCACTGCACATGAAAGGGGCTGCGAAAACG
TACGCAAGAATTATGGTGACGTATCGTATCCGAACCCAAATTCAGAATCT
AGGTGTCTGAAATGGACTGTTTGTGAGATCTAGTGCCCTCCACAGTGACG
TATGAACCATACGGGTTACCATAGACGCATGCGTTGCGGGTACAGTTGGG
CACTTCCACCCCAACCTAGCATCATTTTACGAGTCTATCATTGTAAGTTT
CAAGTGGTAGCTCAGCTGGACTGATCTTGATGGATCGACGTAATACAAAA
TACCTGACAGCACTCGTTAGTGGACATCCCTTCTAACGTCGGACTAGAGA
GTTTGGCAACTCCGTATGGTTTGCAAAAACGCATTAGTTACATATCGAGC
CCAAGCAAGGGTTTGACGTCTTAAGATGTCCCCTAGTTTTACCTATACGA
CTACCAATTGACCCTCCGCCTATGATCGTAAGTAAAGTCTAAGATGATCT
AGCAGTCTCCTTCATGGGGGCGGGTTGGCTTCCCCCATCTTGGGCTCGGA
AGTTTGCATCCAAAAAGGCTGGGAGGTCCCAGTGCGGGGTCAGGGTCTCA
TGAGGTGTCGCGAAGAGTAAGTCCTTACCCTCGATCTCGCTGCTTGGAAG
AGTTAATATTGCCCGGTCCAGCAACGCCGACCTTGGTCTTTTCAACAGTG
GTGGCCTGAGGGAGAATCGCACAGTCTAAGTAAGTGCGATCCGCTCGTTA
AGAGATAACGTCGAATACCTCTTGTCGACTTAGGGAGCGATCTATGCTGT
CTTGATCCTTCTCTCGGAACAAAGAGGCCTGCCTCAATCCTCAGTCTCTG
CACAGAAATGTGTCCCTTACCATTCGTCGAACTATCGAGCGTGCCGCCGG
TCCGCACTAACTCCTTCCGCCCGCCGGGTAACGACTCAGCGAACACGCTT
GCACAAAGTATCGGTACCGCTCTACCTGACACATCCTTTAGTGCTTGAAT
TTATTAATATTCTCGGCGGGGTGCACTCCTTCAGCTGAGGAGACTGTCCC
CTTTTAACGCTGCGCCGCGGGGTGTAGTAGCGTGGAGTAATACATTTACA
AAATCAGGGGTCGCTCATGGTGTTGTACAGACCCGGTTCGATTTTCCATT
AGGTCTTTCCCCTGCACCTCTAATGTGGCGCTGTCGGAGAGAGCCGGATT
AAACCCAGGCTATCACGTAATCTACTTAGCAGCGACGATGTTAGGTCAGC
GGTAGAAAGACATGAGGCCATCGCTTTGATGCCTAGTCCTGAAGCTTCCT
TAGCATAGCGGCTCCGCACACGGTACCATGTGATTATACGTGAGCTAGGT
ATAACACACGCGTACTCCTTTCGGCACTGTACATTTGCAACCTCCTGGAC
AAGGCTGCAAGTACGGTCGCCCGATCTCGTGCTCTCGACATTCTAAGCGT
ACAAAGATACACAATTTTAGCTCATATTGGCGGGGCAGAAGAACTTCGGT
TCTTTCGACTGAATGCTCTCCCAGAAGTCCTGAGGTTGCGTACCCAGTTC
GGGCCTATCCCAACTCCAAGGTATATATAATAAGATAAGTTCTAGACTAG
AATTCACACAAGAGGTGTGGTAAACCTAAGTCAAATGCTTCGTATCGGGG
TGCACTGGTCAAATACTGCGTATCGACATAATGCTCTATGCCTTTCGGTA
TAATATGGTACGCAGCCCGTACACTTAAAGTGAAACATCGGAGAAGTTTA
GTCTTACTTAGTAACACGGCTTGGCATTTGGGCTTATCTAACAGGCAATA
CCCTGTACAAGGAAAGGGACCCCACTCATGGCCCACGCAGCCGCCCGTAT
CCCGGTAATGTGTCGCAGGAATGACAGAGAGAACGCTTCTTCTATACGTG
TTTGATCCCTGAAAGTAGCTCCAAGGCGGAGTACTTGTGGTGATCGTGGC
CAAGATCACATAAGGACTAACGCATTTATATTGAGGAGCCGGACGCTCAT
GGCTGACGATAATACAGGCGATGCATCGTATGGAAACCAATAGCGCGTTG
AAACACCCCCCCTTTGAAACTGGGCACATCCGGACGTTGTTGCTGGCTTC
CAACCATATTTTTAGCACGGTCCAATGCTCGTTGCCACGTGCGCTCCTAT
CGTCACCGGCAAAACAGACCACTACACTGGAGACGCGCGAAGTTGATACA
ACATAGAGGGTCCTAACCAATAAAATTCGTCGCAGCTGATTTACATTCGC
ATTCTTGGATGGGCTGGACGAGAAAACACGGGCATAAGTCCGACGACTGA
CCGGGCACGATGTGTCGGCTATCCGACGGGGGACAACAATACGCTGGAGG
AAGTACCTGTAGTTCGCCGACCTACTGGAAGTCCCTGTGTGTAAGGTCCG
TTCTTCGAGCATCGCCCGAGTCACTCAACCGAAGCCCGGCTAAAAAACAC
TAGCGTAAAACCTCATTCCGCCCGAAAGAAGCATTGCTAGAGAAAGCTGG
TCGATTCCTGCGGCTTCGATGCGGTATAAACGTTTGTTAGATGCATGATT
CCTTTTAAAGATCTCGTGACGCGGGGGCTAGGTTCCGACCAGACGAGACT
TGAGGCACAGTTACGGAGAAGTACCTTCACTCGATCCACGACAAGATTTG
GGTATAGCATAACTTATTGGTAGTCGCCCAGATAGCTGAACTTACTTTCG
ACCGCAACGCCCCTCGGAAAATTTGTAAAGCGTCAGCAACACCGTTCGAC
GTAAGCGGTACTGGGCGCTTAAATATACCTTAGTCATAGGGCATAGCGAG
GTAGATAATCCGGCGATGGACACCTTCAATCGAGTACTGTCAGTTCTTAT
TGCCAAACAGCAGGTTTGTGACTACAACTTTGGCTATCGTAAGGTCTGCC
GAAAGCACCGTGCATCATTAACTACGTAGTGCGTACCTGATGATATCTCA
GCGTCTATTCAAGCTAATTGGGGAAGCGTATCTGAAATGAAAAGCTTCGA
GGCTTGAGGCAGGCTCTCTTAAAATTTGACGTCATAGGATACCATTCAAG
ACGAGCAACGGAAAGACCAAGTGAGTCGGCTCTATTGGACATTAGAGCCT
AGGAGTGTTGAGAAATCTGCAGTGAGTTAACGACGGTACGTACTATCAGG
ATTTTGTGGGGGAATGGATCACTCTGTCATTTCACATGCATCTTCCTATT
AGGTGCATTTTAACAAAGTGAACCTCGTCCGCTGTTGCGGGCTGGCTCCC
GCTAATTCCAGAGACGAGAAAACCAATCAACGCTGCGAATGCACAGTTGC
TCTTCTTCGAAACAACTGACGCCAGTGGATACAGGTAGACGTTGGTGTGG
CTAGAGGCAGCGGCCTGCTGAAAACGTAGATCGCTCCGGAGTAGCACTCC
CTAGCGTATGAAGAAGCTTATGTCGCGCCATTTACGTACCATCTACCGCT
CGCAAAACACGTCTCAGTTCTCGCTTTTAAGATTTCCAATTTTAAAATAT
TAAGTTTAATCAAACCTGGATAAGCTTAGGAGCGCGTAAACAAAACAATT
TTTGGCGCTCCTAACAACCGTACCAAGACACCGTTAGCCGAACCAGCGAT
TACGAAGGTCAAGCTGCTAAGATGAAAATAAGGTTCCTAGAGCTAGGGGT
GCAAGGTCGACCCGGCCCTGGGGAATACAGGTCATGCTTCTCATATCGCT
GCACCTGGAAGGTAGGGAACCGATCCCGTTAGATATAAGGTTCTCATCAG
GTCACCGCACCAACACCTCTCGAAGTACACCTAATAGGCACTGAGCAGGC
CTCTCGCATGTGCTTAGATCAGGGCGAGGAGAGTCAGGTCACACCTGGGG
GCATGTGCGCGGGATAATATGATCGCGGAGTAGGAAAATGACGAGAAACC
ACTATGTCTCATTCCACCGTGTAGTAGGCTTGGCCACTGATGACAACTGC
CTATAGTACCCTATGGAGTCCACACCCCGTTAACATTCACCCCGGATATG
GCTGGCTGGCTTTTGGGAGGCCTTACGGGTGCCACGGCCCCTCCAACGGG
CCGCCGCTTTCGCATTCTCAGACACAAGGATTAACCTGTCCAACCAGGCA
CCGTCAATGACCCTCAATTCAGCTATGGCAACCGTAAATGACGGGGTCAC
CAGTATACTACCCCTGATCATCACAGATGGACCCCTCCAAAGTATGAGTA
GTAGACGTATGTAAGGGATACCTGCTACAGAACACAACTGTTTAGCCTCG
TAGCCATGTCCGTACCCCCAGGCGCTAGCCTTGCATATGACCTGATCAGT
CAAGCCACGAACACAGCTGGATTACGCCGAATACGTCCCGTCGTCGCAGT
CGGGGAGAAGATTAAACCTCTTGTCCTACTTAAAGCGCCGTGGATCGGCG
TCTGGAATAAGTTTGCAACGGTCGGTAGAAGAAGAGTGCTATTAGGTCTC
AGGAGACTGATCTGCACCGCCCAGGCAAAGTCCGCCCTCCTAGAGGGGGC
CCTGGGTTTGTCGCACACCCAGGATTGAGCTGCCCAGGGTAGGGAGCAGT
GAGTCTTCCCGGGTCGAAGCGAAAGTTCTTCGGTCCACCGTCAAGTATTA
GGCCGCATTAATAATACCCGTGACTCTCAAGTCTACTAGGAAACTAAGTT
CATGGTGAGCACAGGCCCGGCTTTTATGAGTTGCGACGTGAATGACCACC
GCCATCTCTAAGACGGTCCGCAGTCACGGGCATACATAAGGTTCACAAAT
GAGGGAAGGACATACCCCCCTCCACATTCGAAAGGCCACACATTAGCACA
TGATGCCTTGACCTTCAGTATCCCTACGAAACAATAGATCGTAAAGAGCC
CGTGTAATCTGCTCTCGCTTGATATATGTCCAGGAAGGGTTGACTGGAAT
TTGGCAGGGCCCGGGTAACTTCCAGGTAAATGGTCACTTTCCAGACATAG
CCGTGTCTTGCTTGGAGCCCCGGCTAGTGCCATAGGTTACTTCATCGTAC
CGCACCTAGTGGTCCAATTTTTTGGGATCGCAACTCTCCAGGTTGTGACT
TACCAGGCCACATGCATTCTCGGCATTCCATCTATGTGAGTTACTTCGGA
TAGCAACCGTCCAGTTAGGATCGCCCTCTCTGGTCTCCTACTTGCCCCGT
TTTGGAAGCAAACCTATATTCATTTGACTATCCACAATTACGACATTCGA
GGGGGATATCAGGTGGGGCGTTAAACAGCGGTAATTACTTGCCGGGCGTA
CTGTCCTGAGCTGGTGCACGAACTAGTTATGGACAATATTGGACATTCTG
AATTCAGGAAACTAGTCTTTGCAGCGATATATGCTAGCCACAGTTGCCTA
GGATCGTGTACGGGGCCTTGATGGCCGATGCAAAAAGATGGAGGACCAGT
GTTGCGCAGCAAACATATACTTGTTAGAAGCTCATCCAGCTATCGTACAA
AGCGCCCAATACCGTGCTAGGAGCCACGAGGTCGAGGGGAGTCAGACATA
AGGCCAATAGCTGGCGGGATTCTGTAGCCCGATATACTACATTCACATCT
TTGACCGATATCGTCGGCTGCGCCCATATGTTAGAAACCGAGAACGTTCG
TAGACATCGTGGTATGAGTCCCATATCATGATCATCTGCCCTTTGTGCTT
CATTATATCTGACTAAGAGTTAGCTTCTCATTTACGCTCCACACAAATCT
CCGCCTAGTGGGACGCTGCCTGCACGTATGTTCCCCAGATGTCCGCATAA
GTGAGCCATACTCCTATATGGGGGTGGCATTTGTTTATGAGGTAAATTTG
TCTCGCAACGGAACGACTGTGCAAGGCGGTAGTCTATTGAAATATGCACG
AAGTGGCACATACGCCGCATTTAGGTCCCAAGACGAAGGGTTGTAGGCTC
ACGCACCGAGTTCATACTCATTGTGGCATCCTCACGGAGAGAGCAAACAA
CAAGGCGACATACCGAATGAGTCATTCTGGGAAACAAGGTTACGGAACAA
TGTTAGTGTGCTCACAATGTGGCGTGTAAGATGCATGGTGTGCAGTGATT
GCCTAGATCTGCCTTTTGCCTATGGGCACCGAAGCTCGTGACTACCAACG
TGGCTTGCAACACGGATCGAGTAACCAGGGTAGTGGATCTCTGGCAGCCA
TAGGGGTAGTGCCGTTTTGATACATGATGCTCCCTTGTCAGTAAGTGAAG
ATGACGGCTTGCATTATAAGTGAAATAAGTCTTATGGATCGTGCCAGACG
TTTGTGGGCCGCCTTGGGTTCAGAACGTTCTACTTTGTCACGCCCATCTA
TTGACCACGTTGCCTGATATTCTTTCTAAAAGTTTATCTCAAAGGTACGT
GGGATCAGTGCCCGTATGCTGCTGACGGTAACAGTTCTCTTCTGTGCGTG
ACGACGTGTAATTTTCTGAACTGCCAACCTCTCTGGAGATTCTAATGATC
GATTCAGAATGCAAGCCGCCGTTCCCTAGACGTAGGTCGCATTCTCTTCT
TATGCGCGTAGAAGTTCGAGGAATAGCTGGTTCACTTTATGGCACTCGTA
AGCAGTTTGATCGACTCGACACATAGTTGTTGCGCGGTACCCATATGGAC
TTTATGCTTGCAGTGCAAACTTGTTGTTCCTCACTATTATCGGCTCAGTC
CCTCTATAAAGTTCCGTACCCTAATATGTTTACCTGGTACCTGCCATATG
GACATCAAGAACCCTCGCCAAAAGACGCCCATCGCTGCCGAGCGATGGTG
TCTTTACAGCGTACACGTAATAGGCAATTTCGCTGCGTCTTCTAATAGAT
AACACGCAAAATGACGGCGATTTGTGATCCCCAACCTAACCAGCGAGAGG
GGGGTAATTCGACAGCGTGTACATTCAGCTACGTCCACGAAACATAGCGA
GTCCTTCGGTGTCATTGTTCGTACCCAGTAGATACCCTGTAGCACACGTG
GGTAAAGAGGCTCCGATGGACCGTCGAATTGAGCTCCAGCTTCTTGCCGG
GATGCCTAAGGTACTACCTGGAATGCTCTTGCATCGCTCTGCCGTACCGA
CCAAGGTGCGTCGATCCATGAGCAGCTTTCTCACTACTATCTAAGCATGC
GAAGAGCAAATGAAATGAATCATCAGCTACGCTCGAGTACCGTATGCTAT
AGCTTGTTTTGTTCACATGGCTCGTACTTGTGGTAAACTTAGCACATTGC
GGAACTCCTACTAAATCCCGAAAAGGCATGCCCGCCAGGGATTCAGGAGC
TCTGGATTTATCAGAAGGATGCCCGCAGCTCTTATCTTAAATCGCCCCGT
AGTTGTCATATACTGCGTACCAGGCCAGGATCCTCACAGATGCACTGAGC
TAATTCCCTAGACGCCGAAAAAATTCCAGCAAATTCCCTAAATGCCGTGG
CGATCGGCGTGTGCCCTTGCTGCAGACGGGGTTAGTGAGCGTATGCTGTA
CGAAGTTACATGGTGAGAAACCACGATATATTAACGAGAAGTTTCTTGCG
GCCTAGAGGTGTATAACCGGTGAGCAATGTGCAGTTAAGTCACTTGCGGA
GCGGTCGATTGTAACTGTCCCGACATTGCCCCGTGACTGAACCTTCTGTC
CCTCGTTGTCCGCGGCCTTGCCGCAGTCGCACAGAGGAGCACAAGCGTCG
GCTAGTTTAAATTCGATACCAGACAGCACCTTCTACGTGTCAGATTGTTC
GCTAGGTTGCGCCGGCCTTTCATAACACAGAAATCGTTCAGCATTCACAG
TCTTGTGGTGACCGCTTGTAAGACCGTGCCTAGGTCACCCGTGCGGAGCG
CCGTTAGGGTTACCCGCTTTAAGGTTAGTGAATCCGAGACAAGGGTCGCG
GGCGGCAGAAAGTTTCATACCGTTCATAATGCCGCAAAGACGTTCGTAGA
GGCATCAGCTCTTCCCTCGGCGTGATAAAGCACTCATCTTCAGACTTTCA
CGGTTGACAAGGAGTAGCGTGGAGCGCCGGACTCGTTTCAATACACATCA
TTTGCAAGGGTTACGACTAGTAGTGAAATGGTCTAGACATTGTTAGTGAC
TCAAAAAGTGATCTCGTACTGATGCGCCGAGCCAGTGAGGGCCCTCGTAG
CGTAGACAGCCGGATCGGTGAACGGGTTGCACGGTATATTTCTTGAACTT
TAGTGCACTTACGGTTGCGTTTAGCCGAGGTGTTTATCCTTCCCCAGTAC
GCATTCCACCCAATGTTCGTTTATTCATTGGGTGAACCTTAGGTGCAGTC
ATGGAGCTTACAAACCGGTTGGAGCTTGCCTAGTTGTGCGGGACGCCATC
ATTGCGGAGTAGCTCCCGTTGTTTCCGTACCAAATACGACCCAAAGATTG
GGACTTTATTGGCAACGCCACTGACCCCTCCTTTGAACAGAATCAGCTGA
TAAAAGTTTGAGGGAGACCTCCGCCTCCTCAGTAACAAAGGCTATTTAAG
GAAAACATGGCTTAATTACTCTCTGTTTCGTAACATTGACTATGAGGTAG
TTAGCGTGTCACTACAATAGGGTCTGCTGCGGCCCAAGAATCAGGTAGGC
AGCGCTAATCTGACCGACGGGGCTTTTAAGGGTTTGGTATCAACTAAGTA
GCCCATTATTAGACATCTTGGCGATTAGGTTGCACTGTTGAGCCCAGTCG
CACCGTGATAACCAAGCTGGCTTGCGTTTGCATGTTCACGAAACGGATAC
CCGGTGCACACAGGAGTATCCCGAACAGTTAGGTTACTTTACCCATTAGC
GGAGGAAAAGTGCCCAGGAACTATGAAGTACCCCGTTATAGGGGGAGACT
CTTCTAAAATACTTCGGGCTAGTAGACCACCCGGTTTATTTATATGCCAA
TCCAAGGGTTAGGGCGTACATACTTGGCTGCTGTAGTCATCCTAGCCGGG
ACTTAGTCGGGACATAGGATCTAAACCCGTACCCCCGATGGTCGGGAGAA
GTATGAGAACTTGGCGTAACGACGCGTAACTATCTGTGGGGATCATGCAC
ACATGCAGCCCGGCGTGGAACACCGAGTAGACTGGAGGACTGTAGAAGGA
CGTGCAAGTCAATGACATTAGTGTAAATCATATCCCATGGCGCTTTTTTC
TAACTCGTAAGTCGCCACGCAGCGGTAGTTAGGGGCTCTTTGTAAACACA
AGCCCCCAAACAGGCCGCTGTATGTAAGCGCGTTTACATCCGCGCTACGG
TGTTCGGTGCTCGCCTAACTATCATGGCATCGGTCGGCCCACTCAGACAC
ACCTTGGTAAGGGGTGTCATTGCATAAGTTCCGGTGATTTTCGGAACACG
ACGCAACAAGCACGGATTCAGAACCTACCTCCGGGTTTCCTCTTTAGAAA
AGTTACCGTAGTTGCGACGTTTACGCTCTTTAAACTTGAGATAAGGTGGG
CCAAAAGCAATTCGTATATGATGCTAGGAAAATAGGCTGCAATATTCATT
AACACTCGTCCATAAACGTCGCAGCTCATAAGTGCAGAGAGATAGCTTCT
CGGCAGGATCGTTGACATGCACACACCTAACCCGTAGCCGGCCAGGGCCA
CGGGAAAGCAAGGCGGCATTCGTTCTGTTGGTCCTGAGGTCGGAAATCTA
ACTAGGGACGGCGACGTATACGGTCTATCTGGACATGCGTTGAGTTATTC
GTTCATTTTTCGTTGATACTTTCCGTATGCGTGCTCCGCGATTGCTGTTC
CTCGTACCACCCAGTGAAACCCTTCACGTACTACTATAGCGGTCTGGTGA
CTATGGACGTAGTACATATCCTCAGGCAAGGGAGACACAAGAGAACAAAT
GTACTACGAGCACCTGGTACAGCCGCGTCGGTGCACAGGTTATGAAAGTA
CGTAGAGGTTCCCCAGTTGCGATGCGACAGATCTTAATTGCACAACTCTC
CTTGAGCAAGGTTGCTTGAGGCACTCCAGAAAAGCGAAGCAACGAGAACC
GTATCAATCTCCTCTAGTTGCCTTGAGCTGATATAGTTCAGTGGGTAATT
TGCGACTATTGTACACACGCACGCAACGATGACGGAGTTCAAATCTGTAA
GCCCATGGGGTTCACTGATGACAGACATAGAATGCGAAGCTTGTTTTCTG
GCCAAGTCACCAAGAGCTCTAAACATTGTAGACTTCGGCGCCATTCTCCC
ATCGTGTAGCTAACTTGTCCCCGTTGATTTCCCCTTTCCCCTGAGCATAG
CGGTCTGTAAGAAGCGGGATCGGCGGGAAAACGGGTTAATAATTGCGCAT
GACTGCGGGCACAATTAACGAACGCCGAGTCCGCCTGCCCTGACTAAGTA
CCTCAAAGTTACGCCCCTTGACGTTGCAACGACCATCTTATGTCAGGGAG
GTGTTAGGGCGCGGGCAGTCTAATGGATTTAGCTTGATGCGACTCACCAC
ACCGGGGAATAGAGATAAAAATACAGACCGTGTTCCGTGTGCACTAGACT
TCACTACACGACTTGAGAACACTGGTTTGCGTGACCATTTGCAGGTTCTA
CTCGGATCTAAACGTCATAGACGGACGCTGGGTGTGCAACGATAAGCATA
CCTACATCGGATCAGTTGGGTAGGTCACCCACCAAACGCCTCACAAGTCT
TTTGCACGGTATGGCAGGGCCTTGTCTGCCTACCGTTGCTTGCGAATTCG
CAACTTCAAGGAGGGCCTACCGGGAATCACTTGTAGAATGTGTTCCATTT
CACAGCCCAACGAAAATATGTCACTTTACATCCTTACCTGGGATGGCTGC
CAAATTCGCTTACGTAGAGGCGACTTTATTTCTTATTGATGAACATCAAA
CTTACGACTCTTCCGCACGAAGCTTGAAACTTCCACTTGTTTACTTTCTT
TGCCCAGGTATCGACATAGATACATTAGGGATTTACGCCGACCCCAGGAG
TGACCCAGCCCCAGTGCGTTAGTTAAGAGAGAATATTAATCGGTACCATT
TAGATTGACACGGTGCAGGGTTAAAATCGCATTGCGTCGCATGGGCACCT
ATACCTACCCCTAGTCTGTTGTATTGCATCGTGGCCGATGCAAAAAGATG
GAGGACCAGTGTTGCGCAGCAAACATATACTTGTTAGAAGCTCATCCAGC
TATCGTACAAAGCGCCCAATACCGTGCTAGGAGCCACGAGGTCGAGGGGA
GTCAGACATAAGGCCAATAGCTGGCGGGATTCTGTAGCCCGATATACTAC
ATTCACATCTTTGACCGATATCGTCGGCTGCGCCCATATGTTAGAAACCG
AGAACGTTCGTAGACATCGTGGTATGAGTCCCATATCATGATCATCTGCC
CTTTGTGCTTCATTATATCTGACTAAGAGTTAGCTTCTCATTTACGCTCC
ACACAAATCTCCGCCTAGTGGGACGCTGGTACTTCCTGCATGCTAAGCGA
GTTTGTGGAATGGTCCGGCGCACCTCCTTTCACCACGTGTTGAAAATTGT
AATGTCGCTAGGTTACTCCTGCGTACTCTAATCTGAGAATGTTGGAAACC
TATTGCTTCTCCCGCTACATGTCTATGGTCAAACACGCAACGTAAGCTCA
AATGGCCATCCGGGGCAATCAACATATTAGATTTCTTTACTTCCCGGTTA
TCTCCTGTATGGGTCAAAGGGAACTTCTAGCGTTCATGGGGTAGTCATCT
TGGTAATTACTACGTTGCTCCCGACTCACCTCAGATCGGCCGGTCATTTC
ATCCTCGTCATGTAAGACAGGGACGTTAATAATTGAAACCGGTGCGCATA
GTATGGCACTGCGGGTTGATGCCCATAGCCTGGCCACATAAGTCAATTAG
GGTTTCGTAGTACCATAACCCCGGAAGGATAACTGATACATCGCGTCCAC
GAAGAGGGCACATTTGAGTGCACTGGATGGACCACAATCCGTCAATAATC
CAGACCTCGGGGAGAGTGTAGCGTATTTGTGAGGACCTGTGTGTATCTGA
CCTCTAGTGGGGGGCTGGCCCGAGCGGCGATCACCACCGAGATGGGTAGA
CCTTCGGGTTGATGGCCCCTCGCCTACGCTTAGAGAGATAAGCGTGAATG
ATCATGGTTCGAATTTCAAAACGTTAGTCCTTACGCGGGGGCGCTAAGCA
TTTGTGCCTAATGCCTTAACTGGGCCTGCACTCACGTGGCTATCAGTGCA
AATTATGGTGTTGTTAGAACTGGCCCCCCGTCAATGTTGCCTACAGCCGA
TGTCAGTGTATACCGTAGCGAAGTTTTCAAAGAATCGATGCGGCTCAAGA
CCGGGTTGATCAGTTGCTTTAGGTTCTTGCTTTCCAGTGGGGGTATTGCG
GACTTTCTATCCGCCCAGCTGCTGTCTGATCCGTTCAGCTACTAGCCCCA
AGTATATCGTGTTCGCGATGTTGGTTAATTCGCAAGTTGGCGATGAAACT
TCGTCTTGCTTCAGGCTCTGAACTGTTTATCTTTCTTTGTGCCTCCCAGA
AGTGTCTCTTGATTCTTTAACTGGTGCAACACATCGGAACAGACTACAGA
TTGAAACTCATCCGAGCCGTTGGAACATCAACATAGATGGTGCTCGACAG
GACTGTCGCAGTTGCCCCCTCTCCCTGTGGGTACGTTGAACTCTGCGGAC
GTGGCACATCCTAAACGATACCCGTAAGCATTTATTCCCGAGCTGCAACA
ATATATTACCACTTCTACTGCTAATCGCGTTGAGGAACAGCACTTGGGCT
CGCGTTCCATTTGTTACGAAAACGCATTCACTCTAGATGCCATCACCGTA
CATACCCGTTAGAGGTAGCCAATTAACCCGGTTGATATGATGTCGGAACA
GGTATAGTCCGGTGTAGAGGGTCATTCCTGCCGTAGCTGACGCTTCTAGA
CCCCATGATTAGAGTGTTGCTCAAATAGCACTCTAGCGAGAGAAGGTCAA
ATCTTACACGCGCGACATGGGTAGACAAAAATGGGTCCTTCTTTATGAAG
ATTACATTGAGCAACTTTATCCGACCTGGAGTTGCGTTCAAGATCTTAAG
CGAGAACAAGTCCCGGTTGTTCTGCGTCGTATGGCAAGCGACGGAATGAA
TGCGGAGGCACACCACACCCCGATAATGCAATCCGCACATGTTTTTCCAA
TAAGAAACGATGGGATGAAGGGCCAAATCTTGCTGGAAAGCCATAGTAAA
CGCCACTAACGGATCCGAGGATAAATTTAACTCACGCGTCGGCGCGTCAA
CGTTCGATGGGTTTAGATGAGTCTAATCTCAATCCAAGTATGATACTAAT
GCTACATCGTTGAACCCGCAGCATATCGGCCAGCCCAGACCGTCCAATCG
CGCGTAGCAGAAACGGTATCGAGCCACTAGGAGCTCAGAGCTGGTTAAGT
ATTCCATCGACAGTGGACGCGTTTCGAGCGTGTTCTTATCTAGCCTATCT
AGTACACGTGTCATGGTCTATGGCGTGCTGATCGATTGTTATTATCCATA
CATCGAGATGTATACGATATCCTTTGTACTGCGATCCCACTTCCGGGAAA
GGACGATAGCGAGCGCTCTACAATATCATGGAGATTTCCCCACGACTTTA
GAGTTTATATTACCAAAACTCTCACCATATTCAAGATACGCTTAGAGCAA
AGTCTCAAGGCGGGTAGGTATGTGGCTGCGCAGGGAGCCATGAGGAAGAC
TGGTTAGTGGACGTAGGGTTGGCAACAGAATCCCTCAAGACGTTCCTTTC
TAGCAAAGTCCATGCTAAAGTTAGGGCTATCAGCATTAATGTAATTATTG
GTGGTAGAGAAGCATGCCCACGATTATTTCTCAGTGTCTGTTATCTCGAC
CTACCTATTCTCCGCCCTGTCCTGGAGATGGACATATCATTGTCGCCATT
TGCTTAAATGGAGCATAGACCATACCCCGTCGGACGTTCGTCAAACTCCG
GCCTACTTTATTCTACCACGTGAGGCGATACATTTCGGAAAGGGAGTAGC
ACGGGCGCTCCGCGAGCTAGGCCCTGCGACTGTTTACAGATGCAGCCTAC
CATGAGACATAATCGGTGACTGGGAGCTATATTGTGGTGCTTTGGTGACC
TATACAGCTGCTCTTCGCCGTGGCGCCAATCTGCACGACCCAGACTTCCT
CGGACAGGTCAATGCAGGCTTAGGGGGGGATTAAACACTCGGGTCCGCGA
ATACACAATAGTCGACGCTGCTACTCTCCTACGCCGTGTTAGGTGATAAT
AAGGCACTTGCTGGCTCGAATGCCCACAGCCGGCACGGCAGCGCGTTGGT
GTCATATCACTATTCAGACTCCTTCGAAGGGCCCCGAATTCACGCTTGAC
GGCGCATAGCCGAGATTTGCCTCGATGTCGCTTACCCACGGAAGGCCGAA
TTTCCATGGTCGCGACGGCTGTATGCGTAACTATTTTGCGCTTTCCTGTG
GGGGCCGGGACCCAAATACGAAGGCGTTTGGGAGACTCGAACGATCCGCC
ACTTTGTCAGCAAACCAGTGAAACTTTCGATGAGTCCTTCACACTTCCAT
CCCGAATAAGTGGAAGGAGGATGCAACTGCTTTCATCTACGAAGGTACTC
TTGCCTCGTCGTATTAAAAGGTTCCAATGGAGTGGTAACGGCAATAGTGG
CACTAGCAAATAGACGCTTAGGGCATGGATACACGATGAGGAACCTCGTC
TATCCCTGGGATTGTGTTTAGGAGATCGGCTATCTAAGACCGTCAGAAAG
AGATCCTTAGGCTGTAGAAACTTCGGTAGAGCTTGGAGTCCGATAACTAA
GGCCGTAAAGCGGACTTTTATGGTCCGGTGGGGGCGCGACGTGGGCAAGG
GATCCGAGCTCTCAGACTACACAGAACTTCGTGGATACTCTCCAGACTAC
CCAAATGCCTTGCCCCCTATTACTACCCGTTCCAAGTGTTCCAGAGTCGG
CTTCTGTATATGTAGCCAGGCGCAGGGGAACTCAAGGTCATTCGAGAGGC
CTGTGGTCGACCCGTAGGCACACATTTTATTCCCCTATCGTAGCTGTGTT
ACTGGATAGCGAACACCAGAATCACGGTAATTTCAGAAGATGCACTTGTC
ACTAGGATGGTGTCCCCGAATATTTACACACACGGTGTGTATGGGAGTAT
CCCTCATATTCATCTACGTCGTTCGCCAGTAGACTTTTTTGTGCGAGGAC
GATCACGAGTAGGACCCGTATTAACGGCAATAATTCTCTAAACACATAGT
ATTCTTTTTTGTGTACAAGCTCTACTACGCGCCCAGCTCACAGAAGTGCT
CGCCTCTGTAATGGTCTCGGTAAACTGTTCACTCTGTGTCTTTAGACGAG
TTTAGACCGGACTAAGTTGACGTGAAATGAGCTTAACGATGCAATCACGC
ACTTATGTTGAACCGGACAGATGCCACTTGGCGAAAAACTTGTTGAAGAC
ACGTGATGCCAGCAGCGTTGATCGGGATGATAGGCATTACGGTACGTAGT
GAGAATGTAGGTGACACTCGCAGATGGATGGGGTTAGACGCTTCTATCGG
CAAAATACGTAGACAGGCAAGGTTAGTCAGAGTGTACTTACCCCCCGGCA
GCAATGGTTTCAAAGCCGAGCGGGCCCCGTTGATCTCCCGCGTTCGCCAT
GGCCCGACGGGCCGAGCGCTATCTAGGGCAGTGACGTATACGTCTCTATA
TCGCATTATCCAGGCAGCAGGCAATAGGATCAGAAGTGACATTATCGTGG
ACGTAAAAGAGGACCAACCGCTAAAGTCAACGCGTGACGACCCAGGGCCT
ATCAATTTATAACTGGTCGGAAGCGTGCATGTCATCATGACCGACGGTTC
TTCAACTTCTACGCATCCTACCCAAGCCGGGACATCAAAGTTATGCGTAC
GATGTGTATTTTCGAAGAGGATTTCAGGGCATTTAAGCATGGCGCTCTCG
CCCTCAAGCGTTGTCGATGTCGGGGTATGCCACCACCCTAGTTCCTAGAG
GGTATTAAGGTAGTCCGATATTAGGAAACTGCGTACGATAGTTGGGGCAG
CTCCAAATGAACCTTCGTCCTTCAAGCGTTTGATACCGTGGCAGCAACCC
TTCGAGCGAATGGCCTGGAGCCGCCATAGAATCTAAGATCAGGACGCCCC
CTGTACGGGCTTTCGTGGACTTTAAAACTTGAAAATTCTACCTGCGTGTG
CCGCTCACCACGGAAAATCTGGTAGATCAAAATTTGCGATTACGCTCCGG
ATGTTCGAGTAATCGTGGAGAGAGCTTACAATGCCTAGTAGCCAGTTAGG
GTAACTATGGTCTTATCCGACACCCATAGAGATTGATCATCCCGCTCTCA
CGTTACTTTACCCGGCCGAAAAAGGCCCATGATTTGAGGGTGAGTACTAG
CATTCAAAGGGCAGGTTGTACTCAAGAACCGCCGACATCGTGAAGGGCCT
TAGTTGTCTTAATCTATCATAGGTCAACTCTTCGTCGAGCGGTCAAATGG
TGTGCCAAGTTGTAATCAATCGGGTCTAGGTGCATAACAGTGGCCGAGAG
ACTTCCGAAAGTTGTAGAAAGCCCCTGCCACCATGGAAAGAGGGGTTTAT
GATTACATTCTTACGTATCCGACTGTTTTAGGCCCATAGACGTTCACGCG
CCGGTTCGAATAACGATAGGGGTGATCGCCAGGCCTACCCGTAATACGGC
GGCTAAGAAAGGAGTTTCGGAGGGATGTGAATAAACGGCCCCGGCTGTTT
TAGAAATGTGTAAATCGCAAAGGGTGCGGGCCAAGAGGCTCGTTTCACAT
GCCCAGTGGCAGCCTTTTACACAAACAAGTGTGGCGTTCTGTTCAAATCG
GGTGAAGTGACGTTGGGAAAGGAGTGCTACAACGATTATGGGGAGGAGAG
TCCAGCAGAGTTTATTTAGTTACGTGCTCATGCTGTACTCGGGACTGGCC
CTTCGTCTGTAGCTGCTATTCGTCTCCAACGTCCCTTTGCATATCGTAAG
GTTTACCGCCCCGCTCCTTGCATACTCACGGTAAAGTGTTTGGAGATTTA
ACGACCAAACGCTGCCGTTAGATGATAACATCGACTGGCACTATTTATTG
ACCCGACCTTGGCACGTTAACAGCTCCATGACGTCTCATAATAACCGCCA
CCGATTGTGAGCATAACAACCAAGAAAAAAAATGAACAGGCGACCCGTCA
GTGTGTCGACACGCTTTGTCAATTCGAAAGTCATGGTGAACAGGGCACTT
GCTGAACAGAGTCCCAATGTCCGTGCTCAGTGTGAAAAGGAACACTTGGG
GGAGGAAGATCACGACTGGCCTCCCTTAGATCGGTTGCTCAATTATTCAC
ACTATTACGTAAGGAAAGTTCCGTGTCGTCCAGATAATATATGAAGGTCC
GCAGCACTCCGGACAGAGTGTGTCAAGCCAGCGGACCGCTGACAACTAAG
CACCGAGGGGTAGAGTGACCGACCTCGGCGCAGTCTGCATACATCATTAC
GAGAGTCTTACAACCGAATAAATATCCGCACCATTGGCTGTTTTACAGTT
TACCTCTCGTAGCGTTTTTGCTCGCGGTTGCCTCTTATCGTGGGAAAAAA
GGCGGGTATATGCGGTACGACTACCGAACGTCAACAGCCCTATTGCGTTC
GATCAAGTCCAAAGAGCCTTTACAGGCGCCCTGGGTTACCGTCGCTAGAA
TAAAGTATAACTATGTACACCGCGGTGTTCTAGGCGCAAAGGATCACTAT
TTAGTTCTCTTAACTTGTGTTCCAGTCCGCGTTGTTGGGCCTGATTCGGG
ACCTTATTCTACCCGCAACCATAAAATAGATAAGAATGTTTCGAGCCTTT
AGAAGGAGGCTTCCGAAGCCTGTTGCAACGCTGACTTAAGTCTCTGTGGG
GTGGTGGCACGGCACAATGTGGGGAGTAGTCGTCTACCGATGCGACTGTC
AATCCGCACTGTACCCCGCCATTGCGACGGCCCCAGACGCACTATCATGA
GGTCCAAACGAGTAACTTCCCTACGCGCGGCTGTACCGCGAGAGTGGACC
GCTGTTTCAGTGTCCTAGCTTGGTTCGACCAATGGAGGACGTATGGATCG
AATCTCGCGCCTTCCAGCCCAGAGGTGGATTCGCATGTACGGTCCAACGC
TAGAACTGGCGCTTTTACTGATTACCAGAGGAATAGAGGGGGCTGTGTGA
TGTGTACGAATATTGCCGAACTGTGTCGGGGAAACCGCATAAAACCGATA
GGGATTCCCTCGAATTCTAGTTCATAAATCGGGTTTTAACCGATGCATTT
CAATACTTGGATCCTCTCTACGCAACACCATAACTGCTACGGGAGATTAG
GGCTTGTAGACAGCCATAGTGCCATCTTAAAGCGACCACAGCTCGACATT
TCATGGTCGGGTGTATGCGAGCCCACAGGGGGATACTTTTCGCTGCTCAG
ATAGTTACGACATAGTCGACAAACGATGATTGACTTGGGCTCCCCTCTAA
GCATGATTCACGTGCCGAATAGGAATGAATACTTTACTTATTCTCTAAGC
CAAAGTACTTTCCCTAGGTGGGACCACCTCTCGGAGCGACCCAACCCAAG
TGCGCTGAACTCGCTTTTGCAGAGAACGCCGAGGACCTCGTTTTTATTGT
TGTACTTCCAACGGCGTGCGCCGTTAAAACGTTTCTGGGTGGGTCTAGTC
TAAATTCCACTACACTCCTGTGACATGATACTCATTCAAGAGAACAGGTA
ACCACACGGTGAACGATTGCATCAATCGGACAATTAACGGGCAGCTTGCT
GTGCGTGGAGATCGCGCGCAGCCAGGTAACTGGAGTCCTTCTCAGTAACG
ATGAGACGAGACAATACGTCCGTACTTAGGGAGCGTCTAGCTCACACTTG
AATCAGACTGCACATATCTCTTAGCGGTACAAGGTAGTCTTTAGCGCTAA
TATGGCTACGACAACTCTCTTGGGAACATGTTCATAGTCCGCCATATCAC
ATATAGTTCCGAACGTCGTCTGCTATTTGTAATAGGCGGGACATCCTATA
CGGGCTATGAGACCTAGTAAGCGTCTTTCCTGAGGGCAAAATTGTACTGG
ACTACCGTAGTGGCAAAAACGGACGTGGCCGTTCGATGGAGTTGTCAAGT
ATAGGAGCCCGAGATACGCGGGACTCCCCGACGCGCCGTGGACTGCGCCC
AAGGGTACGATAGAAGCAGGCGTCGGAGCACCATCATATGCTCCTGAGGA
GATGATGAGGTGGATTATAACCAAGCATTCGTACAATCAATCACAGCTTT
GGGACCCACGCCAGCGGGCGCGCCTCCCGAATACGAAAGATTACAGCAGA
CATGAAGGGCGATACCACAACAATGTGCATCAATAGGCGATCCAATAGGC
ATGGAGTACCGAGCCAACAATCGACGCTCGATGTCCTAAACCAGTACTAA
TCCTATCACTGGCCGAACAGTATTCGCGAATTTACGCACGCTTGGCGTCC
GGGGCGCCCTAAGTGGGGGTTAGCCTAGCTCTACAGGCCGGTATGTTACC
GCTACTATCTACCTTTTTGTGCCATCAACGAACCTTGGACGGGTCATGGG
CCTAGTCGCTGTTCCCGTTAGATGCCGCGTCCTGTGGTCCCGCACCTGCA
ACGATAACGCCGAGGTCGTCTGGCGCCGAGGACCTGAAGCCATTCACACC
ATAGATTCGCTGACGCCGATGCGGAGGGAAAGGCTAGGTCGAAGTCGTGT
ATGATCTGCTCATACCATTATTATAATCTGCGCCGGAGCCGACTGGATCG
GGAATGGCTGGGCTCGCCATTTTCACACTAATAGTCCTGCCATGGCTGTT
CCTATGGCGTGGTCGGGTAGTATTGTTGTAATTTATGACCCATGAGCTGA
TTCTCTCGGGAGATTAACAACACGTCTCGATAGCATGATCGAGAGTCATA
ATGTATACCAAGAAAGGTCGTGCTAGATACGGGTTCTATCCAATACACCC
ATGAGCGCCACGCGGCGGGTTCGGAGAAGGCTCTCGCGGCACCTTGGGTC
ACTGCAGGCCGAGACCCGATACGAGGTCGCTTATGCTACCGGTAATGCTC
TAAGCGTATCTCAGGAGGCCGTGATATTAGGGAACCGTCATAAGGCCACC
TACACATAGCGGATTGCCATTCCGTGGGTGTAAAAACTATGTTGACTCAG
CATTCGATATCCTGTTGACATGCTACAAATGCACCCTTTCTGGCTTCGTA
GGACAATTATGTCTTCTTGTCCTGATGGACTACTCTGCAACGGACGGGCT
ACGAGTCCTACCCGTCACTTGCGCGTATCAATCGTAAGTGCGGAGATGTG
TCACGGGCGCTATTTGAGCCGGCGGCACAGACAAGATGTATGTGGGATAA
GGTCTCGGTAAGCGCGGGTTGGGGGTCTGTCCGATAAGTATATTGCAATA
ACCTATCCCGCCCTGTGGTGATATAGCTCACGACCAACGACTTGTGCCTA
TGGGGATACAGGGGGAACTTACTGTCTGTACGTTGGATGAATTTCTCCTC
TAACCCATCTGACGGTTAGTAGTAATCTGTAGGCTGAAAAGCTGCAGGCT
AACACCGTGCAAGGTCTTCGTCCTGAAGCCGGCTTGTATAGATCTCCAGC
TGCCCGCGTATACTTCTTACTTTTTCACATTTGACAAGCAACGCAAAGAC
TCTGCCATATAGAAGTTGAAAGATTAGATCTACTGAACGTGGTGCCAGTA
TGTAAACCCTTCCTACAATGGCTATGAGGAGACCTGCCGCGATTTGTCCA
GCTCGTCCAATACATTACAAATGCGTTGAAATGCATCGAAATAATTCAGG
CTGTAAGAAAATGCGAGGGCATGACGTCCTAGCAGTCTACTTCGAGCCGA
GAATTTAAGGGCTCCGGACTAACATCAGAGCATTGACCGACACGGGAGAC
TAAAAATGTTGAAAGAATGCTATCATACAAGCTGACCTATAAAGAGTCGG
ACACCCGAATACACCCCTCCTCCAGAATTACTTAAGTGAAACCTGTTAAG
AGAAACGTTCCATTCAATTGTAGACTATGCTCCGACGCGACCCAGTGTAA
ATTAGCTCCTATAGAGTAATCTCGCACGACAGGTGATGGATGTCAACTGA
GTAGTCTGAAAATGAGTCTCAGCAAATGACTCAGCCCCAAGTCAAGGATC
CCCGAGGCGAACCCGCCTCAGTGAGGCCGTGTTCCGACGATCGTAGGGTG
TCGAATCACTGTGTATCGCGGACGTCCCGCATCCCGCGGACAGTTCAGTG
TCGGATTTTTACGAATTAGCGACGAGGCCCAATACTAACTAGGGGTAAGA
TTATTCTCTTCGGCGACACTCAATGTGCGGATGTTCTACTACGTTCAAAT
AAGGTCCCGTTAGTCCCTACACTAGGTAGCTACTGTAAACAGGACCCCCC
GACCCACCTACTAGGTTGTCCGTGTGGTGTTCTACCCCTTAGAGAGAGAA
GCCGGAGTAGGGTACTACCCCTCGGGCCGGCGAACCTGAGTCACCGGCTT
CAAAAAGCTGCAGTAGCGCAGAGGGTCTACCAATTTTCACGGCCAAACAT
ATAGATGATTATCAAGCAATCCCAGTCCAGCTTGTTCCCAAACCAGAACG
ATCAGATGGTCTGCCCGCCATGGCTCGTCCCCGTGTGACTGCGCAGAAAT
TGGAGTATGGATACCCATTTATCTAAGTATTAGCTAGAACATCGTGTTCC
CTGTATTGACCAGGACATCACTAAGAATTGATTGTGAAATCGGGTGCTTA
GTAGAACTATTTTTGGATTGGACTTGTAAGTGCCAGGACCAGTCACCAAC
TAATTAACAGTAGTACGTTGGCTGTGGGGGGACTTTCTTCGGAACTGACG
AAAACGTCAATGCCTATGGGGACTGACGACCCCCGATGTTGGTAGAACTC
AGGCCTATGTGTTGATAAGCTTGACCTGACAACTGTAGTACATTAAGCTG
AAACGAGTTTCTACACGGACTACCTCCTAACCAGAAGGCGGCAACACGAA
ACAGTACATGGGTATGCTGGGGTTCCCTGTGGCCGGCAAGGGTCCAACTC
TCCTCCTTTGCTGAGACTTTATTCAAACAGGTACAGAGAGGCGCTGCTCA
GACGAATCCAGACAGGGCCGAAGAGCACCCAGTATCCAGCTAGCCCTGTC
ACTAGTATCAGAACGTTCGTCTAGGCAGCAGCTTCTTTTCAGATCCTCTT
TGTGTTTCGACTTGGATGACGTCAGTCCGTTATCAAAAAGACGTCCCAGA
GATGTGAATATGCTCACATATCGGGTGTAAAGTTGCCTGTGGCCCTAAGC
ACATCATCCCCGAACGCTCTCGATGTCCTAAACCAGTACTAATCCTATCA
CTGGCCGAACAGTATTCGCGAATTTACGCACGCTTGGCGTCCGGGGCGCC
CTAAGTGGGGGTTAGCCTAGCTCTACAGGCCGGTATGTTACCGCTACTAT
CTACCTTTTTGTGCCATCAACGAACCTTGGACGGGTCATGGGCCTAGTCG
CTGTTCCCGTTAGATGCCGCGTCCTGTGGTCCCGCACCTGCAACGATAAC
GCCGAGGTCGTCTGGCGCCGAGGACCTGAAGCCATTCACACCATAGATTC
GCTGACGCCGATGCGGAGGGAAAGGCTAGGTCGAAGTCGTGTATGCAATT
CAGGTATAGAATAACGCCCGCGGGTCGTTTATAATGCGGTAGCGTGGGAT
GAAGTTATGGCTAACCTCACCTATCCAATTTTTTGCGTTAGAAGCAAATC
ATCCGAAATGATCCGGCCTTGGCAACTTAGAGATGTTCGAATGGTGATAT
AGGCCTGTGGAAATCGTCTTAACCCAAAGGCGGGCGACCTGTCTTTGATA
GTATCGTTACCGCGAATAGAAGAGTTGTCTCGTGGGTTCGCCCGCAGACA
GTTTAGTCGTACACAGGGGTGTGTGAATGTGGTCCTCGTGCGAACTATAT
AAGCAAGGCCATCCCGTTACGTATGGGAGTACGTTCCAAACGTCGGAGGC
TCTTATCGGCTTCCTCAACAGTGCACCCACAGTCGAAGTACCCTCGATAG
CAAAGCTGGCGTGGTCTAACGCTATGTATGCTTCGTCTGGCTAGATTGGA
AAAGCCTCGCTTAATTCTAACTAGGTGTACTATTGGTAATACAAGGAAAT
CTACTGTGAAACAACTAACCCAATACCGATCGGTCAAGAGATGTGAAAGA
TGATATACCCCATAATGTTTGACTCTCCAGAATTAATGGTACTTGAACTC
CGTAGTAAGAGTGTTTTCTGTCTTTGAGTGGAACAATTCATGACACGCGT
TGAATACCGAAAGCAACGGAATGAGGGCTACTAACCTCTAGACAGGCCAT
CTGGATTTGATCATCCGCCTACCCTTACAGTGGTGAGGGCCGACTTTACC
GAGAAGCTTCACTACGTGCCAGCTGATGAGACTGCTCGACGGACCAAGTT
TTACATCCCCTGCGGTGTGTTCAAGCACAGCGTGGACCACGTAGAGATGG
GAAATACTTTAGGCTCGAATCTAAATTTATGTTTGCCTGTCGTGTGTGTT
TCCACGGGCCGACTCACGTGTCCGAAAGCAATTACCAAAGGAAACCAATA
ATACCCACATTTAAAGTAGCCCTGCCCACTATGAACGATCCGTAAACGCC
GGAACCGAGTTAATACCTATTCCTCGGGAGCGTACCGGGCGGCTGGAGGT
TGCATAAAAGTCAGGCTTATTGATCTGGAGATTTATCTAAATCGGGTGTG
CCACCGAAGTGCGCGACTTTACCGGTGGTCGCACTAATGGGCCGATCGAC
CAGTGTTAAAAGAATAACATCGGTGGGACAGGCGGATCTGCTATATGTTT
CTACCACAGCGTGCAGTGTAAATGATTCAAGACTGGAGGGTCTTCACTCC
GCTTGTGGACGACCTCGATAAGCCAACCGTAGCTCTCACCCGTTCTAACT
ATGCGAGGAGGCGGACCATACAATAGATTCAATCGTGACGAAGTTCACTA
CGCACGATAGAGATGATTCCTCCATGATAGGATTCCAGTAAAAATAGATT
ATGAATAGGGCGGACAACGCATCTTCTTCCACTAACACCGGATAGCGGCA
TAAAACCGCGCTTCCCGCGAGCGAAGAGCGGGTAATTGGACTTGGTCGCA
TAATCGATTTCATTTCACAGTCCGCCATAAGAACTGATGATCACGGTCAA
ACAGGCAGAAGTGTCTCGGTCCCCGCGCGAGTTATAGGTCAGCCCTTCCG
TAGAACAGTAGGCTGCTATAAGGTATGCAGGGACTTATGTAAGCGCGCTC
AGCTTGTAGGCCTACCCGCTCCAGGATAAGACTTCGACAAAAATCTCGCT
CTCTTCTGATGGCCCTAACCAGCAAGTTACTTGTAAAGAGGTTGAGGTCG
TATGGGATCGGAGTGTAACCTTCACTTCCGGTTTCCAACATGCTCGCAAG
TAACCTAAAAGACGCTAGGCGATCTGAAACCTGCGGCCGAAAAGTATCAG
AGGTTTCTTATCTGCACGTCCGGTACAAATAAAGCCTCGGCGGTTACAAA
TATAATGTGAAGCTGACGCCTAAGGAGACACACCGATGTCTCCCGCGAGC
AGCACTCACCGAAACGGTCCCTTACCTGAATGTATCCTCCGCTGCCGTAA
TCTTCTTACGCGACCCGACTGCTCTACCCAACTGAAGCGGTGAAATTCGC
CATTACGTCAAGGGGCTGCAACAAGTACACAGGCAATATCTTCGCCAAAT
GGCGGCGTATAAATTGCATCTGCAAGTGACAGTAGATTCCACGGCTGCAT
TTCGGATACTGCCCCAGGAGTAGGCTCATCGACTGAGTTACTGCTTTTTA
AGCGATTAGGGCGAAATGAACAAGTGCATGAAGGCGGGATCTCGTGGGAG
CTAAAAAAGAACTTATTGAGTTGGAGGCGAACGAAGACACAAGCCGAGTA
ATATGGCACACAGTCTTATTCTGAGACCTTTCCCACTCGGCGGCCTATGA
ATCGGTAACCGACGAGTCCGTCGTGCGACTCCTGGGCTCTAAGTGTTCGA
TTTACATATCCACTCTCCTTTTCCATCTCTAGTCACCCGCATGTTCAGCA
AGTCAGCTGTGTCATACTCCGCATGACGCTTGAGTATTAAGTGTCCGGCC
TGTATTACAATTACGCGGCCTGTATCGCTGGAAAGTAGCACAACATCGTG
AGGTAATTCATCTGAACCGAATCTCTGCTAGGGGAACTGATACGCTGGCG
GGTAAGATGTTTTTACAAAAGATCAAGAGGAGCCAGTTAGTGATACTATG
TGAACTCTCTGCCCATCGGAGCTCCTTAGACTCGGAAGTCAGAAAACACC
CTACTCCAATTCCGATACTACTTAATTCGCGTATTGTGGAATCTGACGTC
CCCGTAATGAGGAGAGGGGGATGGTTGAATACCCGTAGAGGCAGGCCGAA
CTTGGGACATACTCGACGTAGTCTGGAAAATACCTAAAAACCGGTGTAGC
TTCTCTCCCTACAAGAGAAGCGGTCGTCCTTGTAAGGATTCGTTAGCTCG
CGCCGCTCAGCACTACGTGTGACATGGCAGTTTAACTGATACTGCTCAGA
TGCTGATCCGGTATCACATCCAGTCTTCAAGTCCAAAGCACGGGCTAAAA
AGAGACTGTTATGCTAAAGCTGCACGAAAGGTGAGGGGGGGCGGAGGACG
GCGTGGTCACGATCTTAGATTTGCTGGGCGTTCTACACTGAAACGGAATG
CACCATACGAAGTGGCGTGAACTTTCAATGTACCCTGAGCCCACCCAGTC
CCCCTTTTGCCTAACAATATATTGCATAAGGCCTTGGTTAGTCATACACA
CCTAGATTCGGTATGGCTGTCCGAACGTCAGAAAAACTATGAATGCCCTA
CACAAGCGAATAACGTTGAAGCTCCACTCCTAACCGGAAATGTAATTTTA
CGTATACGAGGGGGGATTCCCAATGCCTTACCAGAAACGCTAGACTACTA
ATTCTTGCTTGACGCTGCACCTATCCTTCCTACCCGTCAAATATATGCCT
AAAATCATGGTTCGTAGGTGCCCAACCTGTGGGGCCGAATTTCACCTGAT
ACTTTTCTCGCTTGCCCTGGTGTAGTTGACCACCGAAAAGATCTAGAGTT
TGCCATCTGAATGAAGGTATCTGCCCTCGCACCAACCGGGAGTTGGCGAA
AGTTCCCTGCGGGTTACTGTAGCGCTAGACACGACCAACCATTGCCAATT
TGTAACGCTCGTCTATTGCGACAGTCATATCTTGTTATGCGACGATGGGG
GTCGGGTGGGATCTCAAACTATGGGTCTATTTACGACCGCGCCGTTAGTT
CAGCGGTCTAATCCAGAAATACGGGAACGAGCCACTGCTCTCTCAGAGGA
CTATTATGAGCGAGACCATACTTTACGCTAGTATGTTGCCTTGTACTACC
TCAGTCGACTTGCGTCACGAATGCGGGCCCCCACAATAGATATCATGGTG
ACTGTGTGGAATGCGGCCACATGATGTTATATTCTGTAAAATGTTACAGC
CTTGAGATCGTTTAGCCGTGATGTTATTCGCACGGCGTGGTTATAGAAGT
CCTCTAGTACTCGGACATGTATTACAGACGCAATGAGGATAACTTCAACG
TAGCGCCCTACTACCCCCCGGCGAGCGGCCCTTGTGCACCGCTCCGAGGC
GGAGGTAAGTCCGGCCCGCTATATCCACGACGATCTAACTTGGCGAGGGA
TCAACTCTCGGTTCCCGCCGTCGCTATGCGCTGCAGCCGCCGTGGATATC
AGTTGTTTCTGCTCAGCTAACCCTTAAAGCGTCAGCAGCCTTATGGTTCT
CGCTGTCTCCCAAATACAGGAGCTCTCTTAGTTTGCCCTCTACACCAGTA
TCGCAACGAGACCTTCCCGCCCCGGTCGTATACCACTAGTAACAGTTCAT
CACAATCCGTAATGAAGGGTTAACACTTAGTCGAAAGGGAAAATGAAGTC
GAACGGTCTGCTCAAGCCTCAATGCTGAAACCTCTAGTAATCGTTGTATG
GACTCAATATCGCATTAACAGGATACACTCACCCCCTCTACTTGGGTTTT
CGCCTCAATTATTTATTCAACGGGTCTATCCAGATTTAGGACCGTAATGA
GGCCGTCGTTGATAGCGGGAACTGCGTTGCGCACCACCAAGCCTCTCACG
CCGCACGACATGAGAGAGCGTTTTTAGGCTATATCGTTACTCCAACCCGA
ATGTAGCACGATGTGGCATGAGAACTTTCGTCGATCTCGCCGAACAGTTT
TGGCGAAAATCCAGTGTATAGCTCTAATCAGAGCGTAAGTACAAACCGGC
TACGGCGGGTTCTTCGCGCATCGTGGGACAATAGTTTTGACAGCTTTCGC
AATCGAGTGCCCCAAGCCCAATTACAAGGCACTTGCTGATAACAGGAAGT
CGCCTCGTGTAAACTTTTACGTTTCGTACGTTCACGAATTTATCTTAGAA
TAGGCGTCTAGAGCGCCAGGATGATCATCATCGCACACCATCGATCTTGT
TAGTTAGGCGCTAAGGGCAGCCTCCGCATCCGTGTTGCGGCACCGCTGAG
AACTGCATACTAACTCTGCTCTCCTACGGTTATCGAACAAGGAAAGAGGC
TAAGAGCCGTGTGCCCCACGCACTATCGGAAGCGTGCGGTGATCAACATG
CGGCATTACGTATATTAGAGCCTAAGCGAAAGAGTTTTTCCCGAGAACTC
AATATACTGTAAGCTTTACTTTGCCACACTTGGATTGTATCCTCAGGGGG
TCATTGATCGATGGAAGCATGGGTGCAACAGTATGCTCTCGAACCCCGCT
CCCTAGTGGGCGACGCGAGCTCACGGTCAAGATACCAGGTGAATTTCCAC
AGCTACCTCACTCAAACAAAATGTTATAGTGACTTTTCATCGTACTTATT
TATTACACCCCGCGGACGAAATATAACTTGCGCCGTGGTCATCCGTTAAG
CTAAGGTGAATCCTGCGGCCGTGCAGCCTACCACTCTTCCTACTCTCATT
TAGATAGCGTGCCATCGCTGTAGAGGTCATAGCGGTGAGCAATTAGGTAA
TTATATTTAAGTCGAGGACCACTCGATATGTCCCGAACAATAAGACACCT
TCTTGCGTCCCCGCATAACTTCTACTTCCAACTCACACACCTAGAGTTCA
AATTACTTTGCAGTGGTATGTGGTCGCCCTTTACTCCAAATATCATCGTT
GACGACGGCGAGCAGCGAAGCCAAGGCTTGTGTTCGCCCGCCTTTATGTG
AATGCCCTTAGGCTTCGAGATGTCACGCAAAGCCCGTAAGGCACTGGGGG
GTCCCGACATTCCGGCTCCTCCCGCTGAGGGGTGGTAAACCGGACTACGA
ATCGCAGTAGAGTTCCAGATCGGTGGTTGCCCAACCGATTTGCATGAAGG
GCGTATGTGTGTATACCCTAGTTGCACGTGAATCTCTCAGATGATGGCAC
TGCTTGCAGGCTTACTTACTGAAGGTTTCTTCTCATGTCAACAATATAAA
TAACAAAGGGTTTAACCAATGCATTCCAAGTTGCAAGCGTACTCCCGCTG
CTACTTACTATCCCCTTTGAGGAGCCGCTTGATTAAGAGTAGTGGGCGGA
TCGTTCTCGAGACTTTTGACTTGGTGTTGCCAACCCTTCGAGCCGTCAAC
GCCCCATACAGAAAGTTGCAGACATGGACAGGGCCACCTTTCTGTTAGGC
ATGTACTCCCCACCCTATCGTCTTTTGTGGAGTCTAATCACCACGTTGTT
TGCGTCGTCTTCAACAGTTATGCGTTCAGCGTAGATAGTGATGAGTATTG
ACAGCGGGATCGTTGAACATAGCATCAGAATAGCCCCGATAACCACGGTA
CGGAGTCGTGCTTTTGAAGTGGGAAACAAACTGGCCGATTTTAGCGATAC
GATACACAAGGAGCCGGCGCCTGGTTATGCGATAATTTCCTGCCTCGTGC
TATGGATGCACGTTAGTGGTTAACTATTTCCATGGTTCTGAGCGCGTACT
CCAGTGGGGCTTAGGGAAGGCCATCGGATACTGTTACTTTTACCGGCTGC
TTTACATATTTGCGTTATGATAGTCACAAGAATTACGGGCATTCGGCTAA
GTCCAGCAACAGGGATTTCAATGCCGTAGTTTTAGGTGAACAAGCAGTCT
GAGCCTCCCCCGGCCTCTCCGAAAGGTGCGGAATCTGGCAAGAACGATGC
TGGCTAGCCTGACTAGCCTTTAGGGCGAGCTTAAAACCGATGCTTTATTA
AGTGGCGCCAGAGTCGAGTCAGGGCCCTGTGTAACCATCGGTTACCGTTG
TCTGAAGGTCCTCTCCGGAGTGGTATCGGCGCGTGCGCATTACCCTCAAC
TGGTTTCGGGCATTGATTAGAGTCCAAAATCGCTACTACGTAATTTTTAA
AATCTGGTCGCGAAGAACTCTCTAACGTATACTGTTTTCGTATCTCATGA
CCGCTTACCATGTTAAAAGACACCAATGAGGCTAACTAATAGGACGACGA
GTACGACTGACTGTACCGTCACATTTTGCATAAACGCTATTGCACCAGCG
TGACTTCATAGAGTTTCAGGTGGGTCCCGGAAACACCGCATGGTAATCAA
GGCAGCTCCCAGCCTTGTCAATTTCGACTTTCCACAGCAGAAGGTTAATA
GTGCCCACCTACGTGGAGGAACCTCTAGAGCAGCGGTATATTACCTCCTG
CTACTGCCTCCACGAAGCTGAGGGGTAGGCTTTGACAAAACCGGGATTAG
ACTTACAAGGTCGGGCAGTCTTAGTACTGGACGGGGGATATCAAGCGGAT
GCGATACTCGTATAGGATCTTGCAAGGTTCCGGACGGATTGTCGTGGCGT
GGAGTCTCTAGGGAGTAGCATAGCTCCGCGAGGATGCACTGGCTGTGCGG
AACCGCATTGGCGGTCGCGTTGGTTGTTTAGAGGACTTCAACGGTTGACT
AAAAGAGGGGAACTGGTGCTCGCCGCGCACTAGGGTAGTGGCATCTCCCT
ATCCGAGACCTATGCAGTTGGTGATGGGCGTTTTGCCGAACCTGGCTGCA
GTCAGGCCAATCGGCAGAATTGGTGTTCCACAATCCGGACTGTAATCATG
ACGGCTACTCCCCCGTCGTTCTCCCGGCTTTTATATTGCTCGATACGCTG
ACATGCTTGTGCCCCATAGCACGCATACTCAAGGGAGAGGCGAAGCGCTT
AACTGCAGTGTTTCGTGACAGATAATCACCACGGGCGTAGGAGCACTGGC
GAAAGAAAGCGGGTCTACCACGTGAGGCACTACCCACTGAGTTGCGATGC
AGGCAGCAAAAGCAGTATGACCAGTTGGCCGCCATTAATTGCTTCTTTAG
GTGGCTCCGTACAGTGCGAACAGTCGAAATAACTATCGACTTCATCTGGA
ACAACTGGTATTGGCTGTTTCAGTTGCAAGAACCGGGACGTACTAGCCCA
TCAACTAAGGATTTAGTGGTGTTCACAACACGAGAAAAACTAGTAACACT
TGCGCTAAGGGAGGATTAAGGATTGTCAGGGGGTTATAACCCCGTCTCAT
GTTTAAGCATAGCCTTGGCTCGCAAAAGGCACTTGCTAGGATCTGGATTG
CTTGGAATTGACACCCAGCGCGTCTTATTAATGATTATTGAGTTCAATCT
TGATATACCAGCTCGGGCAGGGCAATCCAGACTCGCGCATTGTCTTGGGA
ACCTTGAAATTCTTGACGGAGTCCAACTGAATGCTCCCGCCCCATCTATC
TACGAAGCCCTGTGTCCCCTTCTAGCAACCCAGCCATTACAGCTGATTCC
AACCCGACCAGACCGGGAGGATAGGTCACGTGGCCCGAGCGGTCTCGCCC
GTGAATGATATGCACGTGCTGCGGCCAATCGGCTGTTAGTCCGGATCGAT
CTATTAGATCAGTGTCTATGTGAACCCGCTGAGCTACTAGTGTAGACAAC
CTAACCGATTAGATGCGAGAAAGCTCTGTTGACGTCAACTTCTGATCCCT
CTGGGGCCATCTTGCCTCAAGGGGGCGATCCACCTCGAGCATCGTATGCA
GGGCCAAAAGACTAAAATACCAACTGGGCTTAGATCCATCTACCCACTTG
GTTAACATAATTCGAGAAATGTTTAATGCAGTTATTCGCTGCCTCCCCAT
TGTCCGTAGATTCCACCAACCTTCAAGTATTAACAAGTCCGCCTGCGTAC
AGGTGACAAGCTGGACTCGAGGATTTTTGATAATTACGATTTACTGGTGT
GCCCAGCCTTGTTGACGACATGGCACAGGAGTTTATCCACTCGTGCGATA
TGCAGTCGGAGGCGATTGAGAGATAATATGGGGTTAACCACCTTACTGAC
CACGTGTATATCCGGATAGTGGTCGGACCAACTATTCACGCCGCATACGA
CAGCCTGAGTACCTAACTAAACAAGCTCGAAGGTCTGTGCAGCGGGCGTT
GTACGGAATCAGGCAGAAAGAATCTTTAGAACTAGCTATGAACGTCCCTG
CAGCCGAGTGATCGGGCCACCTGCCTTCTAATATAATCAATGGATCTAGC
AGAAATACTCCGAATGGCCGCGCCCACAATCCGCCATGGTAGACAGCCAA
ATTGACTTTTTGCCCCCATCGCAGCATGGATCGATTTGGTCTTCGAAGTC
GCGTAGACCGCGCTGCAAGGGGTATCTTATAAGTATTATGACCACCAATC
TGTACGGGCCTAGAGGTGAAGTGGCGCGCATGTAGCCTCTTTTTGAGCGG
GGTTGTGCCCCTACGTAGAGGGACGTTCCGTGCCTCCATGAGTCGTTAAA
CGTTTGGAAACGAAGCCGTTGACCTTAACCGCCAAGGCTTTTCGGTTATC
AAGCCATGTCGATGGGTCTGACTTCATGTTTGAAGACGCCCGTGATAGGT
AGCTCTTGGTGAGGATCTACGCTGATTCCGTTATCCAGCGAGTCATATAC
CCGGCATTGTCGAACAGCGGGCATTTGCCCACAACAGATTCATAGGCCGA
TAAAGAACAGGCAACCTCAGGACTTAATCGGGAGGCTGCGTAATCGAGCT
GACGCGTCGCGATCCCGGTTTCTAAACCAGCCCTCTCAACGCTAACGACA
AGTTCAACGCGTACTCGGTTGCCTCTTTATTTAGCGCGGCGCACCTCGGT
TAGTTCGCTGAAAGGCCTGAAATGAATCGTAGGCGGTTCTAGACCGAGAC
ACCCACGTAGTGCCTTTCGCGAGGACTGTTGTAATACTTCCGATCGCATG
GATTTAAGTCCCTAACCGCGGTCGTGTGCGTCTGCCTCACCGAGGACATA
TTAGCACGCGCTACGCAGGAGGTTTGGTAAGCCAGTCAATACTATCGTAA
TGCGTCACGCCGCTGGGTTTAATCCGATAGCAGACATTGGTTAGATAGGG
CACGTTTTTCTCCGCAACGACACTACATCCGTGGAGCCATAACCCAAGCC
TGACATGCCGTACAGGGACGGCTCACATCATCTACGCAGGCACACCCGAC
CCTCTCTCAGAAGCTATCCTACTCCAACTTCCGTGCGTTCTCAAACTATG
GGTCTATTTACGACCGCGCCGTTAGTTCAGCGGTCTAATCCAGAAATACG
GGAACGAGCCACTGCTCTCTCAGAGGACTATTATGAGCGAGACCATACTT
TACGCTAGTATGTTGCCTTGTACTACCTCAGTCGACTTGCGTCACGAATG
CGGGCCCCCACAATAGATATCATGGTGACTGTGTGGAATGCGGCCACATG
ATGTTATATTCTGTAAAATGTTACAGCCTTGAGATCGTTTAGCCGTGATG
TTATTCGCACGGCGTGGTTATAGAAGTCCTCTAGTACTCGGACATGTATT
ACAGACGCAATGAGGATAACTTCAACGTAGCGCCCTACTACCCCCCGGCG
AGCGGCCCTTGTGCACCGCTCCGAGGCGGAGGTAAGTCCGGCCCGCTATA
TCCACGACGATCTAACTTGGCGAGGGATCAACTCTCGGTTCCCGCCGTCG
CTATGCGCTGCAGCCGCCGTGCGGCACGCGTTGTGATCAGGGGGGTGAGA
ATATCCACTGAATTGTAGTGGATCTGCCGGAGTGCTATCTCACCAGCTTT
TTGGCATGTTGGGCACCATGGCACTATAAGTAACATAGAGGAGCTGGCTT
ACGTTTCTGGGGCCGACATCTTCCCAATAATCAAGAGAACGAGTTGTGGC
CGCCCAACCTCGGCCCCGAGTCGTGCTGCTCTCACTCTGCAGTTAGAAAT
CCTTCCTCAGTGCACGCTCGGCTCGACGACGTTCCGGGGTCTTGATTTTG
GTGTTGATACGGTCCCGAGTCCTGCAGGGCGGTAGTGCCCCCGAAACGCG
TCGAGGCCACCTGGTCCTGAGCAATGAACGTTCTCGTCGACTGAATACCG
TTTGAGCCGACTTTGCTTCATAGGCAAATTTCATTTCACGGAGCCAATAA
TCGGGCCAGCATACTGGAGAACAAAAGAATCCTTCCTTATCATCATCAAT
ATAGGGATCGGAGTAGAGGCCACAACCATAATAAGCACGTCGAACCCGAC
ACAAAGCCGCTAAATGTGCTACCGGATGGTCGGTCCGGCAGGACAAGCCG
TTCCTACACATACACAACGATAGGAACGATTGAGTCTGGAGTTCAGGCCG
CATACTCTGACCTCAGATGCTCGTGAGGCAAACAGTCTGGGGTAACAAAC
AGACGCTGCAAAAGTAGCAGTATTGACGAGACCGTAGTTAACTCTCTAAC
ACGAGGGGAGACACCGCTTCCGCTAAATAGCGTAATCTATTACATAGTAT
CGTCCTGCATGCGACCTCTACAAACGCTTTTTCCGTAACTTGTGTGGCTC
GGTCGAGAAGTAATGGTCGGAAATCAATAGCGGCGAAGACGATCTCCACG
ATGTGAGCCGAAAAGTTATGTAAAGTAACGAAGAATGAATGGTCATGGTA
CTGAGATCTTTAAGTCTAGCGCCGTCACATGATAGATAACCATTGAAAGA
GTGAAAGAAAGAACAGACCTCCTCCTAAAGTATTCGGATGTGGATCTTGC
TAATCGTGAGCTCCGAATATCGACACGTAAAGCCGGTTAATGTGGAGGAT
GTGAACCACTTGTTTCCGGGGTATCAATAGGAGATACACACAAATTAGTT
CCCTCCTTCTGTTTTGAAAGCGTCCGCTTAGATCAGTGAGCTATGGTAAT
ACACACTCCTGTATACCCGGCGATGAGTCTATGCACACTAATCGTACCCC
GTCCCGCTTTTCTCGTATATTGACAACAGCGTGTATAGAGCAGCGGAGAT
AACATGAGATAACGGTCACGCCAGCGTAACTACGCCGTAACACTTTTAAT
AGGCGCTCGCCTCGCACGCTCGTGGGAGAAAGCGTAACGAACCCAGATGC
GTTGCCCCTGTTTGCGCTACATCATTCATGGCTGTAAGAGGGCGTGGAAG
CATCTAAAGCAAATCTTTTTCCTAGCAAGTAGATGAGATATTATGAGTCA
ATGTAGCACACCTTCAATATTGAATTAATGACACATTTGCAAAACTGGCT
GGGAGGACGTTATCTTAGCCGTGAGCGCAATAAGAGGCCCGTTCATCGCA
CTAATACTTCAGTTGTTGAGGTCTGCGTAGTGTATAAACTATGTCACTAA
AGTTATACCTATGGAATTAGGACAGCCTCCGATCCTCTAGCGAACTTCTA
CGCACGCCTATGAGAGTTGCGCATGTTAGCGGTCCACGGGCTAACCTTAA
CTTCGCAGCGGGGAAGACTAGGCCTCAGATGCCTTCGCGGCCATTCTGGG
AGGTAGAATTTTTCTAATGTCTCGGTCGGCGGGTGGCTCACCACCGAGTT
GTACGCCCTAATACGACTTCACTAAACGGTCGCTGACCATCGGCGTACTG
TGATATGTGCTCACGCGGGTTTTGAGCCTGCGTTCAACCGAATTCCGTAT
TAATACGGGGGGCGCCCACTTTCACCCACTCCTAAGATTAGTGGTTTCCG
ACATTGAACCTGTTACAAATAGTTCGACTTTGCGTCTCAAGATCTTGTGG
CCCGATTACGTTCCCTATTTCCCGCAGTGGACCCTATAGGGTGACTTGCA
TTTCTACTCGCAAAGACTGGAAAATGATTTATTGCGAGAGCAGAAGTACC
ATCAATGACAGAGGGTTTTGATCTCTGCCATGCATAGGCAGAGATACCGC
CCGGCGAAGCAGCAATCAGCTAACCCAAAATGATCCGTCTCCCTTTTAGG
CGAAAGTTGGTTCTCTTCGCGAGTATGCCGTCGACGGTGTTCCTATATTG
TCCAGGGCTTCAATGATCACGTGGGCTTGCCCATGAACGTTACCCTCTCG
CTCCGATTCCTCAACTAAGGCGGTCTTTGCTTATACTACATATCAATGTT
CCGGAATTCGTGCGCCTCCGGTCTAACGACGACCTGGTAGAAACTTACGA
CTGTAGTCCTTAATCCCACCAGATGCGCTATGATGCCTACTTTGAGCTCG
TATGCATCCCAATATTCAGCCAGTTCCTTGAGAGGCGGAGAGGGCTCAAG
GCCTAGCGGGGCTGCGAGCAAGCGTTTGTCAACGACCCCGTAATGCGTTT
CTCAAGACGTTTAACCTGAACGTAAATTTTCCACCCCCCGTCTAGCCTTC
GCACTGTGCTAGATTTTTTCTAATTGCGACCTGTGCTAGTCGAGCCGCTT
TTCCGTGTGTAAAACGAGCGGCCTCATCGCCTTAGGGCTAGACGGCTGCA
TGTGCTTGCCCAGAATGGCATGGCAAAACTTTTTGCCCGCATACGCGCCT
CGACTACGCGATCCGTTCACAATGAAACATGACCGGAACCCGTTGTTACC
CTAAGCAGTGACGTCCGCGACAACGCTATAACCGGCTACCGCAGTTGTTC
TTGTGTTCATACCATTTCACACACCGTACACACTACTTACCCTAAATCCT
TCAGTCCGCTAAGCCACCGGCATGATGTCCTCTGTAGTACGATTCGCAGT
CCAGAAAGCGCGCAATGAAACATACGCCGTCGTGTCTAATAGGTCCCCAC
GCAAGGTTACCTCGTCAGCATGTAAACTTGAGTGTAATAGAGTATGTGGT
AGTCGGCTTCGGAAGCTCCATACGCAAGCCCTATTGACTTCAGTGGCGGC
GCGAGAAACTACGAAAAAAACAGGTGGGTAGCAGCCCGGCAAATGACTTG
TCGGGCCAGGTATCGTTTCCTATAGTGATATTGAGGCTGGACCCATAGAG
GTCTCTCGGCGTTTTAGTTGTCGGCTCCTCGCGTAGCTTCGCGTTCGAAT
AACGATCGACTTCGGCATCAGTCTCCATGAGGGGCAATGTGCCGAAGCAA
TTACCAGAGTACCTGACTGCGTTTAGGGAGGCCTGATCGAACTGTGATTC
TCTACACCGTATCAGTCTACCCATTCACCGTACCGCGTGCTGACTCCATA
TGTAGTCCTACCTTCGAATCTGACACCTCAAGCAGGCATGCCCGACGTTA
GCCCGGCGTAAGCGTCTTAAGGCTTTACGGGGGTCCCGTCAGCTGCAGCT
CTGTCTGAAGGCATCAGACAATGATTGGACCAACTTCCGTTTCAACGTAA
TGAGCGAAAAGGCACTTAACCACTACTGCCCGCAGGGCGGACCCCAAACC
AATACTTGGGACTGTACACAATTTTTTGAGCCCTGGGATCGCCTCCATCA
CATGGACCTAAGTCTTTGATAGGCCTCCTTGAATGGCAAATTACGTGCAG
ATTGTCATGTGTCAACGTGCTAATGGATTGCCGTTTCGGCTACAAGAAGG
TCCGACGCAGTCGATGGGACCTAGCGCTAAGCTCTAAGGTCCCTTAAGAC
CGCCCTCCATTCAACATCTCAGAAATTGGAACCATTTAAAGGACCGCCAC
TGCTTTCGTACTTCTTCGCACAATCGTATGGACGTCGGTCTGAACATATT
ATGCGGCCATTGCGATGGCCTATTCATTAAGCGACGACTGAGGAACCGCA
TAAAACAGGTAATGTTTTTTAGTTCCTTAGCGCACCACAATAATCATCTG
ACTAATAGACCACACGGCCCCTAGACAGGGTCGCAGAGTCGAGAAACTCC
ATAGTGCTCCTTACCTCACCGTACGTAGGGAATCCAGAAGACGATCCGGT
TTGCGATACACCAGAGCTTTGTTTGGCCCCCATGCCAAGACTCCAAGCAT
TTGGCTTCGGCTAAGCGAAAAAAGGGATTGAACTCCAGCGGTTCGCTCTT
TACTATCCCTGCAAATGGAATGTATTACTTCCTTAACGCAGCTAACCCAG
CTCGTTTTGCAGACTACCTTGGCACCCGAATCCAGGGAAGAATCTACAAT
GCAAAGTTCAAAGGCATCAGAGTCGGGTCTAGTCGCTGTAGGTTCCAAGA
TGATTTCACCGGCGGTGGGGCCATTGGTGCGCATGCAGGTGGAAGGTATG
AAGAGCGTCAGACTAAGTCCCCCAGATCTTTTGCCAGCAGACTGATCCGA
AGGGACAACGATCGTTCTCGAGGACGATGAATAGTTAGCTCGCATCTCGA
TTGGTACTTATTCGTGGGATCAATGTGCGGTTAGGAGATGGCATCAATCG
TATTCTGGCAAAAGTGTTCCGGGGCAGCGAAGGCCCATTTCACTACAGAG
ACCCATGCTGAGCAAACACATTTATTACCGTCTGACGCGCCAGGCATCGG
TCGAGTCCGCGGGTTTAGGTGTTATCCCCTGACAGACGTTGGACGGCCCT
AAGCACCTTTGACATGGTCACGCGGCAGTGCGATTCCGATTCATCCGAGA
ACCTGGGTACGCAGTAGTAGTAGCAGTAGTACTGCTACACTCACTTCAGC
GTCGAATGACAGCCACGAAGACATCGTACAAGTAGGTCTTGCACACATTC
TTTGTGCCTCCCTGTAAGAGTTTAGATACACGCTTTTATTTCTCAGATCA
GGAACGGATTCTAAACACGCAGGTAACCCAGGTTGGGCTTGACGGCTGCC
CCACAGCTAGTGGTATTGCGACTGCCAACGTCTAAAAGCGGCTAAAAATA
ACTGTCCTGAGTTCAGTGTAGGTAATTTGGCCGTGGCCGGGACTGCCCGT
ACCCGCCAGGTGAGACATGGTACTAGGGAGTCACCACCAAAAGCTCATAA
TCATGGGTAATTGGTTTCGACGGGCCAGGCTGTCTCGAGAGGCTCCGCCC
TTCTCATACGGCGGAAGTCGACCATTAGAGGTCCTTATCGGCTATTTCAG
CGGGCATATTTCTTAGAGCGTTCGTGGTATCCTGCACGTCCTGCACTCCT
GTTGCGCGCCACATTAGTGGTCCCTCCCAAGTCCGCTTTAGAAAAATTCG
ATGCCGCCGGAGTCACAAAGAGTTTCCTGACTTTAAGAGGTGGCGGTACA
GGTTCGGGCATTATGTGGTGATGTCGTTTACACTCAAGGCACAGTCAAGT
GTAGACGGTCAAGAATAGTGCATAGTCTATGTGAATTTCTGTAAGGTCAG
AAAACATACTTAGTAGCGTAGAGCAAAGGAATTTTGAGTTTGTGACGGTC
TTACGTAGGAACAAGAATCGATTAGTCCCAATGGCCCCCACTTTACTGAA
TGTTGCTAGGTAGCGTACAAATCAATGTCCTTCCTACTCCGTTGAGAGCA
TATCGAGGGTCAACCATCTGCTTGCACTTGCAACGGAAACCTGACCAAGT
AGCGCGGCCAGTTGAACGGAGGCACGTTGATCAATTAGCTTGTAGCCAAC
GCGTCACTAAGGTAAGGGTATATCGGGTAGCCCTCGTACTTGGTGATACA
GTTTTACGCCTACTGCCCTTAAGATCGTGTGAGCGGTGACATTTGAAAGC
CCGCCAGCCGGGAGCTGTGGCCCCTGGGAGGACGAAGGTGTACAATCTCT
ATACTGGACAACGCCTGAACGCGTATTACCCCTTGAAGAGAGCTGCCCCT
TTAACCGGTCACCTTTAGGGGTTACTCTTTCGGCAGAGAGACCGGATAAC
ACGCTTCCCGTTGCTGAGGAGCGGTAGGTTCGCAATTCGGCTACTGATGA
GCCCTCACTCTGCTGCGATAGCATTGTCGGCTCTTCCCGGGTTAGTCATA
GACCCAGAGACCAGTACAAACCATTCCCGTGTGTAAGTTCTTCAGTGGTG
GCTAGCCTTTTACGCGAAACCCTTAATGCTAAAGACTGATGCCTGGACAA
GGCAGTAGGATGCCGTGAGCGGTTCATCAGGTACACTAGTTTGACGTTAT
TAGATGCGCTTCTTGCCCGCTAGACGATGTCCCCCCTTATAAAATGCCCA
TCGACCAATGGTCGAAACAACCAACACGCTGATAGCTTGCAAAAGCCTCC
CCGATAGAATTCTTCTGACCAGCTGGGCTGTCAAACCTTCAGGCACTTGG
GATGGTTATGCCCTCCTCTGTGCGATCCCTCTAAGAAAGTGAGAGCCTTC
AATAGTAGTCAAGTAATCTTAACGTATTAGGTTGCGACATAGTTTCCTGA
TTCCATGTCTGTAGACACGTTGTACAAGCGGACGAGTCTCAGACCCGCGT
ATAAGCTGCTGATGCTATGGTATGTATCACACATCAACCTTATCCTGGTG
CTAATCGTGTGCGGCTACGAGAATTAACACTTCATACCTCGACCTGTATC
AGGGCTTGCGACGGATCGGATAGACCATTTCTGGCCCCGCTGTCACCGGT
CTCGAACTCGGCTCGCCGCCTTACAGACCGACAATACCGTTTGCGAAAGG
CCTTGATAAGCTTACGACGCATAAAAGAGTCATCCTAAGTTACTCAGCCC
GATCGGAGTCGTTCCAAGGTGCCCTCTAGCTGGGGAAGTAGCGTAGTACG
GTGGATAATATGCGGATATACTTATCTATAAACGGTTGAGAACGGGGCTT
GAAATTGATTCCAGCCAAATGTAGCGCGGCATGTGTTGGGGATCGAGACA
GAAATACGATGTAAAGCGGAACACGACACCCGTGTTGGACTAATCTGAGG
GACTACTTATGCATCTCGCGGTCCCCTGGTGCTGCTCACATTACACGCCT
AGCTTTCAATGCTTGGTGCAATCTGTTGGACTTGCTCCTCGCCGCACAGG
CTTGCCAGCCTACATCGGAATAGGGTGGCTGATAGCATCCTAGGTCGCGA
TGTAGCCCGGGTACCGGTGACAAAACAAATTAGACTGAGTCCACAGGCTG
GGACAGTCCGTGCCAAGACCTGGTTTGTGACGTGTTTTACGTGCTCGATA
CACCATTCCTATTACCAGTTGCGTAGTCGATCTCACGCAGATGCAGAATC
TCATGGCCTTGATCGGGCTTAGTTACGCACTAACGGACCCAAACAAACCG
GGTGCTCTGCAGACTCGAACTTAAACGTTTACTCCCGAAATGTTATCTAC
AGGCTCCCCCCCTCTACACGAAGGGCGTGAGGTTAGGCTTATGCTGTACA
AACCTGCTGCGGAATACTCCTACCCGCGTTAATAACTCTCTTGCCCGAGC
TCGGTTCGCTGAGTCCTTGTAAGATACCATTTACGCATCGTGCCATCCCC
GAGTGCCGACCTGCTCAAGGATGCTCCTCCTTGACAGAGGGCTCAGGTGA
CGATCTAGCGCCTGAAAGCGATACGGGTTCTCAGCAGCACTAAACAGGTC
CAAATGCGCTCCGCCTGATCCTTGCTCCGGCTATCACCAAGCTCTGCGTC
CGGGGTCTACGTACTAGGGGACAGCTTGGAACACCAGTGAGTGTATTGCG
GAGGCAAGAATATTACTAAAGGACATGGGGGAACCGGGAGGTACATGATG
CTATTCGATGCATTAGTGCGAGCGTGATAACAACTGCTAGATTTAGTCAT
ACCCGTTAGTTATCATCACATTGGCACGACTGATATATACGTGCACCTTT
ATCGCGCCAGCTCGCCTTTAGTAGATCAATTCTCACTAAGCAAGCCGCAT
CTGTCTTGCTACTTACCCGGAGACCCCTACCTCGTAGTACTGGTCAGCGA
CGCCCTGATTAGGTACCGTACCTCGCACTGCCTCATCTACTTACCACGCG
ACATTCGTTACACACCAAAAGCGCAAGCGATAAGTCAATAGGCTGAGACT
TTTCGCGTTTCGACTGCCCTTACTATGCCAAGCTGTTACAATGCACAAGG
GGGGCCTGGGTTGAGTTACCCGCCCCCCACAGCGGGGTTATCTGGACTGC
AAAGCTGCTTTACCGTCCTGCAGTTAGGTTCCATTATCGTCTAACCAAAG
AATGACCGGTGAGACCGAATTACGCGAATTTGCTCTTCGCATACTCCGCT
GGCGCACCGATCAACTCATTCTAAGAGCCCAGTCTAATCGTTCAGTCAGC
CAGGTTTCAACAGAGGTGTTTATGCGTCTCTAAAGCAGAAACGCTATCTA
ATCTGCGGAACCCGTGGCCTGGGGGGGCGCCCGGTCGCTAAATTTTCGAA
TCCTATAAGTAGAATCAGGCCGCCGGCGGCCGCGACTCATTAATTCATGC
ACATGAACTGCATTTGAGAACGTATGTAGAATTGAAGCTCCATCCAAGTC
GACAGTTTTATTTTCTAGACGGTTAAGTGTCGATTTCCGATGTGTATCAA
CGTGGACCGCAAACAACTGAACCCATTCGTCGGATCGTAACCATTTCGGG
GAAAACATGGTCAGAGGACTTGCGGGATTAATAAGCTGTTGAAACTCGTG
GCTATTAGTACTTAGCGCTGTCCTCAATGGCCTAGCGATAGACTATAGAC
ATATCTACCGGCCGCTGCGCGATGTCTCTCTGTCCGGGGCCACCTTCGCA
GATATCCACAATAAAAGCACTGTACAACCATACTGCGTGGGGGCTGCACC
GTGCTCGTGGCCTGTTTGGGACACTGGTCAGTTCTACTGCGTGGTCCCGG
CTTAGGTGGTCGGTACGCTTGGGAAATACCGAAGGTCATAGTCCTGTTCA
TCTTTGGTAAGCCTCGACATTTTCCCAAGCCACACGCGGTCTACCGTCTC
CATCCTGCTCCCCACCCACAAACGCCGCGACCGCCATGGGGAGACGCATC
GACTGCTGATTACTCGTTGTCCCGTGTACCTGTGGCCTATGGCTTCTACT
GGCTTAAGCGACTTGGGCGGGGTACCCGTGGAACCCGAGATCAGTTGACC
TGCCCAGGTCATTATCTAAGCCTGGAGGTGGGGACAGCTCTATTGCGCTG
TATGTGAGACCGTTCGGGAAGAGTGCTATGAGCTAGCCTATTTCCATCTT
CACAAATGCCATTCGAATTCATATAATAAGCAATGAATGTATCCCCGGTG
GAAGACCCTGGCCCCGCACATTGTCCTTCCGCACACCTACTATGTTCCCC
CGTAGTCTTTGACCCGCTGGCAGCGACGCCTCAATCCGTAGGCGCACCCT
CAAGCGGTTCAGCGGCTAAAAACACATGGACTATGAGTGCGCTCTGGCCT
GTGTCTTCCCCAATTAACGTGGTGTCCCTGAAGGGGTAAAAATTCGGATT
ACTGTCTCCAATCAACAGTCCGTGGACCCAGGATCGTTGACCTTTAGAGT
GTAGAAGCGACTACGGCCCGCACAACTCAAAGTGAATGCAGGAGGGTCAC
AAAGTTCTCCGCCAGTGGATCGGTCCTGAAGAAGACCGGCGTGGAGCGCG
CCAACCCTGGATTGGCCTCTATATTCGAATAACGTGCCAGATGTGACACT
TGATCGGAGTTATCCGAACTCAGAACTTTCACACCGGCCTTCTCCTGGCT
AAGAGATTTCCAGAGCAACACCCCAGGCATCAGTGGCAAAGTAGTAGTAA
GGAACTTTCGGTTGACACTGCCGGTGTGTCGCTCACTTTTTCAGATATTC
GATACCAAAAGTTTTAACGGAGGCACGGAAGATGCAAACGGGCTCACACC
TATTGTACCTGTGCGTGCACATACACGAAGTAGGTTACCGAGATGAGGAC
TTAGTCCAGCCGTTGCGCGTGAGAATCCCCTGATTTAACATATCCTTGAG
CTGTTAAGTAAACACCTCCTGGGGGTTCCGAAGGAATACATGTCGAAGGT
ATAATCACCGGCTAAGTGATAACTCGCACGTTAGAGGACGCCCCTTACCC
AACACGTGTCCATTCACGACAATTGGAAGGCTCAGTATTGGCCTTCCGTG
ACGGCACATACGCTCGATTGTCCAAATAATCGCCCTTATCACTGAAGGCT
TCCCGATAGTGCGTCCTCTAGGGTTTGGGCGCAACTTCCTGGCTGTTACC
TTTGCAGGTCGTCGTCTAAGAAGAGATTTCGCAGAGCTTGGCGGAAAGTG
ACGCTATCTCCTCGGCTCACAGATAAAGTAGGCGTCCCAGAAACCCCATT
CCGGCAGTGTTTGCCAACTGGTTCCTTGGGCCTAAGGTACATCTAGCAGG
AAGCACTAACTTTTTATCTACCGCTTCTCTGTAGCGACTACTCAAGGTGG
ATCATCGATTACGTCGACCGAGTGGCGCTAACATTTCCAATTTCTGAATA
TCCCAGGTCAACCCACGCAAATGCACCTCGGTGCTAGATCCGCGCTTCGG
TTGGACCAGCTCTGATCCACGTGGCTTCGGATTGGCTCTCCGATCGCAGG
TTACTAGACTGTGGTAACACTACTACACGGTTTTAATTAAGAACTATCGC
GAATAGAGCGACCCGTCTCGTCCGTTTGATGAAGCTTGTTGCGCGGCCGG
TGCAAGTCATACTCTGGATAGCGAACCAAGGGGAAATTCTGCCACGATGC
CGACGCGTATGGCGCATTTCACTCGAAGTACTTGAAGATTTCTAAGGGAT
TGTGACGAGGCTCTTAGTGACGCATCTATTGTCGAAAATTCATGTCTCGC
ACTGGGCTAAAGCTCAATGCCCAACATACTGCGTTCCGTTGGGGCTTACT
GGACAGAAAGAGCGTTAAAACGATAGTTAGCAAAAGGTCTAGAATCACTA
CGGGACTCAAGCTTTCGCTTTAGTACGTCTTAAGTGACGTGTGCGGGCTT
GCATTAGGATCCGGTTGATACGCTAGCCAAATGACCGCATACCTGGGTGT
AAAATACGCTCCATACGAGTGTCCCCAAACACAGCGGTGATGCCCCAAAC
TCTCGCACCCTTCTAATCCATTTAGATCATGAAGGGCCTGACGTGTAGTT
CTGCTCGGATCCAAACCAGCCAAGGGTTGGGAGTTCCTTTTGCGCCGTAT
ATGGCTCATACTTAACAACTGTGTACGGAGAAACTGAAATCGCAAACATG
TCTGTTCGCTTGGCCCAGATTCGCCAGATACTTGGGTACGAAACGTATTC
AGCCATCGAGAGACACGGGCCTGTTGGATGGCGTCGTTGGAAACGACCAC
CGCTTTGTAGGAAGCGGCGGATCGGTGTGTGTGGCGTAAACCAACAGACA
ATGTGCGCCCGCAGTCAGCCCTACAGTAAGTAACTAGACTCCGTGTAGTC
GGGGACTCTCGGTAGCGGGAGTAGTCCGGTAACTGAATTACGGTCCGTTA
GAGTTCGGATTTTATAGATAGTCGATCTCTCGTGCTGCCTGTTCCCATTT
CTCCACCTTGCCGGACGAAATTTTTCTGTTGGTTGTCCCTAGAGTTTGTT
GAGCTGGGCCGAATCCTTATAATGACGCTTTGCGAATAAACTCGGTAGAT
CCGGACGCTCAACTTATTTCACGCGAGTACAACAATCATGAAATGTCGTC
TAAGTTGTGCCACTTTAATTCGGCCATACATCACGTATTATTGAGGGCCT
ACAGAATCCTCACAATTGTACACTACGCTACCAAGAAACGTGCGACGTCT
CCCTCTTGGTGAGGGCGAGGTGCGTCCATTCGAACGACCCGATTCGAGGT
AGCACATCTTGGCTTGCCAGCCTACATCGGAATAGGGTGGCTGATAGCAT
CCTAGGTCGCGATGTAGCCCGGGTACCGGTGACAAAACAAATTAGACTGA
GTCCACAGGCTGGGACAGTCCGTGCCAAGACCTGGTTTGTGACGTGTTTT
ACGTGCTCGATACACCATTCCTATTACCAGTTGCGTAGTCGATCTCACGC
AGATGCAGAATCTCATGGCCTTGATCGGGCTTAGTTACGCACTAACGGAC
CCAAACAAACCGGGTGCTCTGCAGACTCGAACTTAAACGTTTACTCCCGA
AATGTTATCTACAGGCTCCCCCCCTCTACACGAAGGGCGTGAGGTTAGGC
TTATGCTGTACAAACCTGCTGCGGAATACTCCTACCCGCGTTAATAACTC
TCTTGCCCGAGCTCGGTTCGCTGAGTCCTTGTAAGATACCATTTACGCAT
CGTGCCATCCCCGAGTGCCGACCTGCTCAAGGATGCTCCTCCTTGACAGA
GGGCTCAGGTGACGATCTAGCGCCTGAAAGCGATACGGGTTCTCAGCAGC
ACTAAACAGGTCCAAATGCGCTCCGCCTGATCCTTGCTCCGGCTATCACC
AACCGTTTCAGCCTCCTGGACCGGGCCAGTGCTTAAGTCCCGCCGGCAGA
GTAGGCCCGTTCAGATGCCACAGAGCGTGCAACGCAAAGCGCCCAAGCCT
GAATGGACGCGATTTTTTTCCGTCAAGAAAACAGCTCGTAGTGGGCCTCT
GCAGGTGATATCCCCAATTGTTCGAGTCTCTCGACGCCTCACCATCAATT
AGCAGTGCCCTGGCACTTCTAAATTTTAGTCGCGGTAATTGCGTATTTAT
ATGGTATCGGGTACCACCCGCCCAAGAAGCCCGACGGTCTGGACTTCTCT
CCGCTTTCAGAATGAAGTACGCAACATACTTATTCCCGTATAGCTATTAA
TACTAGTTCTTTCTCTGCCGCTGAGCAACTGAGATTGGACTCTTCACTAT
AGATCGCCGCTCGGCCCTTGCACATATGAGAGACTACGTAGGTATCATCG
TTGGGGGTACAAGGTTAAAGCAATTACGACCAAGCTCAGGAACCTGCGTA
TTGCTGTATTACCGCTCCGGCTAGGTGTGTGCACCGTATCTTCAAGTGGG
ATGGTGAGCGGGGCGCCATTGTGGTGGAGGCGGGCCCGTCAGGTACCAGC
CGAAACTAGACATGCGCGATCCGACTATAGCGCTGACACAGTTCTGTAGC
TGATGGGAGTATCCGGGGTTCACGGCACAAGACAGCCTCCCAAATTGTTG
TACCCGTTGGCCGCCAGATGATAATATCGTCAGAGATCTCTCGATCTATG
TCGACACCCGGTTTCCTAATAATCTGTTGGAACTCGTCAAGAACGTTACC
CCATCGACACTTTCTTAGCCCTTTGATGAATCTCAATACTATCGTCGTCG
TCCAGCCACACGAGGTATCTAACAGGCGTTTATTCTTACCCTTGTCAAGT
CTATACAGGACTGGCCAAGCAATATAAATTATAGGCATAATCACTCGGCC
GCTGACGACGAAGCGGAAAGCTCCATCCCTTGGAACCCGAGGCTCAGTAC
CGAGCACTTCAAGGTGTCATGTCATCGACGTCCTACCTGTTCTTGGGCAG
CTAGCGGCACTCAGCGTATTTTCACTTTAACCAGCCGAGCGCAGCACGAC
TTCCAGATACTAAAACCAACATGCGCACCCATTTCATTTTGTTCCCCACG
GACGAAGTCAGTGAGAGGTGAGGTCAACACACCACTAACTGTGCGGTCTG
GCTGAACGCGTATGACTTAGAAACGGGGAAAGAAGCAGCTAGTGGTTCAT
GTGTCAGCCTCGGACTGGATCTGGTCGGGCTGTATCTGGTCGACTCAGGG
ATTCGATGGTTTCCGACTCACTCGAATTCCTGACAAATCTGGGACTCGGA
CCAGGTGTCTGTAAACCATATTGTCCCACACAGAAGTTTCGAATCCCGCG
GCTGGATGATACCGTCGTCTGGACTAAGACTCAAGTTCCTCGAGAGTGGT
GGCTAAGGCTGTGACTTCGCGCGACTTAAAAAGGTACGAGCCACAACGGA
ATGGGCAAAGGCATGAGCTGGCATGAGGGCAGGAGATCGCCACATGAAAT
GCGGGGGGGATGAGGTGGCCATGGGCCTCGTATACAGACACGGTTAGACG
CCCTTCCCACTTCACAACACATGAACGACTGTAGGTTCTGACAGATAGAG
AGCTCCGATTGGAACACGATCCATACAATCCTATTTACAACTGAGCAGAA
ATATAGTGGCACTGATTATTCCCATCACCAGGGTACCAAATGCCAGTGCC
CGTACACAAGTGTAACTCACTTGCGCGGCAGGGACCCCACCGAAGCTATT
ATGGATAGACCTTGGCGCCATTCGGGCAGAAGATAGTTTCTTGGTGTGTT
TCCAGTGGTGGTGCCACACTGAACATCTAGCTGATCGCCCAATATCAGGG
AGCAGAAGATTGGCAAGATATTATTTATGAACCTCGGCTTGGCTATCATA
GACTATGAAGGGAAGATAGTGAATTTGGGTAATATATTAGACAGAATATC
TCTGATCAGGGCTAAGTCTCGTTATTGCCGTGAGTGAAGACCCGTCGACA
TCGGTGGGGGAACCTCTTGAGGTGAGTCGGTTTTTAGCTAGCTGAGCTCC
AGCGCCACTTGTATGTTCTGAAAGATTCTTTAAGCATATATCTGCTTCAG
GGAGAGGCAACTATACAACTGAGATCAACCCCACTAGAACACATATAGTT
AGCAGGCCGCCGCATCGAAGCTGTTCCGGACACCAAGGTCGGTCGACATT
ATACTTTGACTTCCCAAGCCATCGAACTCTAAGTCCTACTCGTCAACCCT
TACTAGCCGGGAAGGAAACTGCAGAGGGCACTGTCCACGTACTCTCGTCA
GTTTACGTGGGATCTCTTACCAGACATAAAGCTCAATTACAGTAGGCACT
CAGTTAAGAACGGTACTCCGAAACAGCCGCCTACAGCGAACTGTCTCGGG
ACTACCTAAAGGAACTGCTAGATGCTCAAGAGCAGACCCAGGGTTCGAAG
CTGGAACAATCATGCCATACGAACCTGATTCATCAATATATTGCACGCAC
TGCCTTCATGCCCGATGTTTCGGGGGACGTTCATCATGCCTGTTCATCCT
GTAGTGCCTCAGCGCGTGTCATACTCGTACTAGCGACGCCTGCCTGCATA
TGAGTACCGATTTTGTGAATCCGACGTTAGTGCCGAACGAGTGATACTGA
GTATTGCTTACGCATGAACATCCGAGGCCTGTTCGGAAGCCAGGATGTAT
TCTGTGGAGCATCCTGCCTGTGACGCTACCATTGGGATCCGAAGAACTTT
TAGTTGGCCGAAGGGCAGTATCAGGCACTATTCACAATCGGAAGGTAGCA
CCAGTCACTCCTAATAAGCCGGCGTTATGTTAATTGCGAAGTAGTATGGT
CAGAAAAACGATACATAAGGTCATTCCGGCTGCTGTGGCGACAACAGGTT
AAGACGCCATCGAGCATGACCGGTGCTGCAGCACTCAGCAGGAAGAGGGA
AGCGATTAGGACTCTTGCTTGGGGGCTCTCTGTAGCTTTAAGTTGAGGGC
GCGTTGAGCGAAAATCGGGCGGTCTTTTCGACCAATCTGGTCTATGCATT
TACGGATAGTCTGTTGCTTTAGCACAGGTATGAAAAGTCTGACGATACAC
TGTAACGCGGATTGACAACGCGCAGCGTCCTCCGGTGAAGGAAAGAATCC
GCCGGGCTATACCCATGCTCTCGGGGCGGCGTACGCTTAATCCTGTTTAT
GGTGTACTGTGACCGGGAATTACGAGGATTGATCACACCCTCGGTAATTA
TCTTATAACTGTTCGAGGAAGCCGTCCACAGCTTTTTTGGCGGGAGCAAT
ACGTTGCTGCAGAATTCAGCCCCTGCACCCCTTTGCACCTTCCTATTATA
AGAACAGTTGAGAGTCCGAGGCCTGTCGAGGGCGGCATTCCAGAGCTTTG
GCTTCAGGGGTGCCGGTTGGTGGATGTACACGCTGATAGGGTATATCTCA
GCGAGTTGTTCAGGGCCGGCAAGTCTGCTGCTATTCCGACAGTTGCATGT
CTCTAGTTGTGAGCCTCCCTGCCTTGGTTGGCACTCCGATACTCTACGGT
GTATATGATTGAGTTGTGAGTCATCGATTCGTATGTTAATGCGAGTTGCT
CCTAAATGGCCCGGCGATCCACCGTCGCCGAACCATCACCGATCAGTTCA
CTTCGCCTACGGAGGCTATATATCGACAGAACGGGCAATCAATAATTCCG
GAATAGCGGGGAAACGGAGCCCTCTTTGGCGCCATCGCTTCAGACCGTAT
CCGCCGGACAAATTAGGCCGAACATGTGAGTTTGTGTAGCACGAAACCAC
AAGAGGTTGTCCGCATACCTAACTTTTTCAAGGCGCTCCTAAGACGGCCA
GACATCGACCATCCCTTGGATAAGCCAGGCCGGCTATCGTGCCGTTTACC
TATCACATAGCGGGTACTCACTTAGCCGAGTGGTCGCCCCTCCAGAGGAG
TTACTGTTCAGAAGCAGGAACACGGGACAGATATCTGCATACCCACTGTA
TCGATCATTATGGCCTATGGGCGTATACAGACGCAACAGCATGGTCGCTT
ATCCTTTCACTGGCGCCGGGGCACCGCGGTTTCAGGCGCGATACACGGTT
CTGGGGTGAAGGAGACTCAGATACCAACCTGTTCACGGCACTCTTAAGCG
ACCCCAGCCATGGTGCCGGTGTCGGCAACCCAGCATCATTCGGGTTATCG
GCACGACCCGGATCGTACTATGTCGTGGGTTTTGTTTGCCGTCCGATTAA
AGTAAGCTCTGAATCAGAAACAATCAACGGCACGCACTGCTTCTGACATC
CAAGAGTATGAGTGCTTAAAAGGGGAGGGAGATCTGTTCATATACTTATT
ACTGACACATTCAATGTCAAGATCGAGCGCACAATTATACCGTGTGGGGT
CGCTCACTAATGGCATAATTGACCGCGATCACAAGGGACCCCATGGGGAA
TAGACTACCAGCCCGTAATTGATCAGCGCAGCCCTATATCCCTGAAGGCG
TCCTATTGCCACCATAGTCTGTCTAAAAGTCACCGCAGCCTAGGGTAATA
CCGAGGACGCTTCGTGCACAGTAGGGCTCCTGCAGGCTTAGCGAATAGTA
TTAAGCACTGTGGATGAGTATCCGCGAGGCAAGCATAAAACGTCTCATAG
TGGAGTACCCCCATAGAGGACCAAGGCAGGCGGTAGCGAGGCATGTAGGT
TCTATGACCTCGCCTTGGGGGGCTCCCTGATCATGTACAGACCTAATCGG
TCGTCTAACGAATTATCGCCGAAACGATGCATAGTTGGCCCAGACGCGCC
TAAGTTACGAGCTAATACTGGGTGACCGAGACTCTTGTATATATCATGTA
GAGGAAGGCTGGTAATTCCTGTAGGTAGGGAACCCGAGCATCCACTCCCC
TTAACCTTTCGCTGCCAGCGGGGAGTGCGAAACCAGTTCTCGGAGATACT
TGTGTGATTTCGCTTCGCCGCCTTCATTAATTATCGTTGACACGAGCGTT
TCATACAGCGCTCGTGCATCCATCATGAACGCTCCGAGCTCAGCGAGCTT
GCTAACCCAATCCTGAAAGCCAGATGGCTCCGAGGCATCGTTATTTAGGG
AACCGGCACCCTACGATTAGTAAGAGAACGGGCCAGAAAAGGCCCAGATT
GATTGGACCGTTTAGCGCACTCAGCTTTTGGCGCAGCAGGACGGCCCAGG
ACAAGCTGGAAGTAGCTATGCGTGACATCTGGCGTGAGTTGTCCTACCCT
CTTTCCTGCTCTGACACACGTGCATGTAAACCCCTGGTTTCGTTCAGAGG
GCTGTGCCGCAGAACGTATTTAATGATAAAGCCAGGACCCCGCCATACAT
CAAGAATAATTCTGCCAGTGGATGGGGGGACACGTCGCGCAGAATGCTGG
TTTCTATGCACATAAAATCTGTTGTATATAGCGAGTGTGGCGGCAAGACA
GTCTCTCCGCGGTCTATTGTGCGTTCGTCATCCTCTAAACCAGACTAGAA
CTTCTTCGGTAACGAGAGGTAGCCGACACCCAATCAGAAACCTGCAAGCC
GGTAAATCATTCCTGTCAACGAACCAGGCTTCGGCAATACTGTTGGTTGG
AACATCTGGCCCGGACGGAACTTTGGATCCGATAGCTCACCTCTCACTGT
GATGATTCTCCTATAAAGATCAAAAGAGCACTCGCGCAACTTGAGTGATT
GTGCATAGAGTATAATCCGAGGGCTTGCTTCTAGGACTCCCTTACTGGGA
TGATATATCCTTCTCGCCGGCATAATGCTCTATTTCACCACCTTTCGTGT
ATGCGCGTTGCGCAATCGGTACAAGACTGAGTAAACCACGAAAGTGGCAT
ATTCAGCTGGTTCAGTCTAAACCGCAGTTTATGGGTTGGATCTCGAACTT
CTGACACCGCTAGTGAGGGAAGCGACTGGTAATCTCCCAACACCAGTGGA
TTCGTAGTGCTATCATACTAAAGTGTCTTAGTGCGCAAATGACGCCGTCT
CACTGCGATGTGGCAACTTGTCCGGCGCTCAAAATGAAGATCGAGTTTAT
CGTACAAGAGATACTCGCCCCCTCCATGTAACAAGCTGCCCGCTAGCTCC
ATGCAGCTCCCAGTATGAAGTGCGCAAGCTAAGCTCTGCAAGACTGACAT
CCTTGAAGTCTAGCTCTTCTGAAATCACATCTGTGACACGACTGGATGCC
TCCGCCGCCACTTAACCAAATCCGGTGTCCTACAGACGCTAAGTTTTCCT
ATCTGAAAACATGAGGCATGCAGATGGCGATTTGATGATAGTAATCGGTC
TCATTAACTCGGGACGACTCAGTGCGGGTCTAAGTATACCCAATTTGAGG
TCGATACCTTGTGAGGTCTAAACGACTTGCCAGACGGTTGCTGAGACAAA
GCGGGTCCTACGCTGCGTCTCCCCTAGGATCCACCCATACAAAATTGCAC
TAAGGTCACTTTTTTTGGACCGATAGACGAAATATCAGGACGCCATATCT
CACCCATCGTGATACCCGGCACCGTACCGGCTCTGATCTAGGAAGAAGCA
GCGCTTACGTGGCTGCCTTCGCCTTGATACAATATATCTTTTCGACAGAC
TCCATCCTGGCTTGGGCAAATTTCATACGCTAAATGTTCTCTCAGCTTAA
GTGAACCTGCTTCCGTTATGGGGCCGGCTGGCTCGACAAACTTGTTAATA
CGTTCAAATCATCAGTTGTAGACCACTACGGGGTGTACGAGAGATGCCCC
CCACGCGTAATGATCAGTTTGGATGTTGGGTTACACCTTGAGGTACATTA
TTGTCTCTTACCTTGCGATTAATGTAAATGCGCAATGGATGTACCTGTTT
GACATTATATAATCTATTCTAATGTCTTTGCTAATTAATTCATCAAGTTA
GACCTTTGCTGAGCAGTTCCGAAGACCCCACCAAGGATAGTAGGTTATTA
GGGTCATAGCTCCAGAGGGAGACGGGTGCAGTCAAGCCATTGATCTGCTT
CGATGTACTCAAGGCTAAAGTCAGAAATTATCATCAGGGGACCGATCGCT
CTATGACGCCGAACACGTAGCCTTCTGGTTGCAGGACTACCATCCAGGTG
ACTTACTCAATGTGTCACTGGTAATCTGGATCTGGCTACGTTTCTGACGA
GGAAATGTGTTGGTTCTGACGAAGACCATTCCTAGCGCGTGGACCGTCGA
GATCTTACCGCGTCACGTTATCCCCCAAAGAACTAGACGAATGCAAGCTC
GGGGGCATGTACTTTTAGTGATCCCATGGAAGTTAACTAGTAGTCGTACT
ACCCATATGCCGGACTTCATCCCAGCGGCAGTCTGCGGTCTCCGCAACAG
ACCAATGACACTGTTTGCAGGGGCGGTTCTATCGATGACATTTGGTCGAC
GGACCCACTACGCTGTCGGTAAATGATCGCCGTCCTGAAGCACCAGCGCA
CTAACTCGCCCATCTTGGCCCGCTAGCCGTCGGCCAGAGCTGCTTAACGA
TTCAACTAGCAAAGGTCATATTGAAAGCCGCCTTTGGAGTGTTCTAAAAT
CGGATTGCACCTGGTCGTATATGGCCGTGGACCTAAAACCGGGGCAAGCA
CGAGTAGAACGAACGTATACCCTGGTCTCTCTAGGCAAAATATTCTCAAA
TGTGTGGAACTCCACAGTCCAGTTGCCTCTTACTCACTTCAGTGTGTCTT
CATCACCCGAATCAATTTCATGTACTATTTGCTGATCAGATGCACCGCAG
CAATCGACCTATAGAATGCCTCACTCGGCGAAATTCTCTACTTTTCCTCA
GCGTAGTTGTGTCAAGAAGACACTCAACATCCCCCCGTAAACGCCCATTA
AGAGCATCGTGTCACCTACACGCCGTTTTCTCCTAGGATTAGGGTCGGGC
AGAATGGACCCGTTAGGCCTCATCGGAGTCGAATACAGGCCGATGGTTAC
GACACAACCCCTAAGGCTTTGGGGCGTCATCACTCTTCGCCCTCTGCAAC
TCCGCTGCCTGGCTTAAACCTTGGTGAAGAACTATATCTTGACCGCACTT
TATAACATCAACTCTCTTTTCCTGATCAGCGGTCCATTCTCACTAGTCCA
CATGAACACGAGTTTGCGCCTCATCGGGAGCCTGGGGCATTGGTCAATCG
ATACTGGTGCTGCCGAACGGACTCTGACCACGCTCCACGTAAATTCAGGA
TGTAGGTCAAGTCTCGAACCATTGATGTTAGGCGGTAGATGGATGAACCT
GGACTTAATACGGAGATTAGGCCCAGTAGGCCCATAGGGCTATATTCGCA
AATGACGTGCGAATAAGCTAGCCAGTGCCAGGCTCCCGCATACGTCGCGT
CTACTCGTACGAGGGCAATTTACTACACTGATGGCTGATTTCTGGAAAAA
CGTACGAAGCATGAAGAGCTAAGCTTCAGGAGGGCAGGTAACTTCCGTCT
CAGCTGTACTTTCTCTGCGAGTCGAGGGACAAAGGTCGCCTCAAAAACTG
GAGAGCCTACTCACATATGATGTACCGTTAACCAGCCCAGTATCCGTGTT
ACGAATCTTAGAATTCAAGATCATACGGATGAGTCAAGCCAGATAATAGC
GCAAGGACGTATGTCTGTAACGCGACCAAAACTTGTTTCGCCGACGCTGG
TCGCTAGTTAATATACAATCCAAAGTACATCGTAAGGGCCGTCTGCGAAC
AAAATAATACAGTGCGTATAACTCAAGTGCCTGTATGCGTGCCCGTGTCG
AACCCCTTATGTCCGATCTCTGTGAGGCCTAGTACAACTCGACCCGTCTT
ATTGAACTCAATCGTCTAACGAACCCACCAACGTAATCCTAACCGAAACA
CGTGGAGCATGCGTCTTTTCTGTAAGAAGACTCTTGTATTTTGTATTGTC
CGGTCGGTACCTGAGCGATATTGTTATTTAAATGCGACGACTCATGCGCC
GAGGATACCGAGCAATGGAGTTGCCCGTGAAAACCCAGATGATTAGAGAT
TAACCCAACGTACGCCATTCCTTAAGGATAGACTAGGTTGCTTCCGACAA
TTCCCCCAACAGAACTCGATTTACCTTGTGCCTCACGTGAGTCTTCTAAT
TTTCATTCTTTACTCTTCCCAATTAGACCATAAGTGTCGAAGACTAAAAC
ATTAATGAGCGTGAGGGAGCAATAACATTCCACGGCTTCCTCGCGAATTA
GCGGATACCACACGGACAGAAGCGCGAATTGCATTTCACGAGATCCCCTG
GCAGACATCCGGGCTAGATGTGGATCAACGGTGTAAATTTCTTTCGTTCT
CGGAGATACTTGTGTGATTTCGCTTCGCCGCCTTCATTAATTATCGTTGA
CACGAGCGTTTCATACAGCGCTCGTGCATCCATCATGAACGCTCCGAGCT
CAGCGAGCTTGCTAACCCAATCCTGAAAGCCAGATGGCTCCGAGGCATCG
TTATTTAGGGAACCGGCACCCTACGATTAGTAAGAGAACGGGCCAGAAAA
GGCCCAGATTGATTGGACCGTTTAGCGCACTCAGCTTTTGGCGCAGCAGG
ACGGCCCAGGACAAGCTGGAAGTAGCTATGCGTGACATCTGGCGTGAGTT
GTCCTACCCTCTTTCCTGCTCTGACACAACAGGCTGTCAACGAGGCCATA
GAAACAATTAAAAGTACTAACCTCTCGACGAAGCTTTTCAAGCCGCATAA
CGAAGTTATAGTATCTAACAATAATGCCAGAGATGCTGCTTTAGGTGGTC
CTTGGTGCGCTGATCGGTAAAATAAGCTTGTACACAGTGGGAGGGACACG
CGGCCCACCCGGGGTTGGTCTACGCTGCTGAAGCGTAGCGGGCAGTCCAC
GCGAAGACGCTAGTCAGTTGCGGCCTCTGACAAGTTACACAGTACGGGCC
GACTGCCTGAGTACGTCGTACCGTTGGCCGTTCCTCGATTGACGTTGTAA
GGTCCGCCCGTGGTGTGTTGATGGATCCGGGCGAGACGCAACAGTCAAAG
CCCAATCGCACCGAACAGTTTCACATATCGTTGATTCCGTATCGTTACTC
GCAGCAGTCAAGCCTACCATTCAAAAGGGTCCGTACTACGTCGTTTAAAT
ACCATACCGGGTGCTTGCCGGTTAAATGCTTCAAACTGGTCAACTGTTCA
TGGTAGTTGCACAACATAACCACTGCCGACAAATTTGCGTAAACTGGAAG
AAGGTTTGTAGAATACATACGGAAACGATCCTCAGAACTCGACTCACACA
CGACTCGTTGAATTGCCGTTCATCCATTAAGTTGTAGGATAAAGTTTAGG
TGCTTGCTGAGCTATGCTTACATGGGTACTATGACCACGATAGAGGGCTA
TTTGGGCGTAATTGGGGGTGGGTTGAGTTATTTAAATGCTGGCGTAAGGA
TTATAACCCGTGCACGCTAGTAGCATTGGTGTGATGTCTCGGTGCAGGTC
GGAGCCCTACTTTCTACCATTATGGATACGTACAATGGGGGTAAGGCGAA
CCGTGAAGACAGCAATTCCTTTTCTGGGGCGGACACTAGCACTTTGTGCG
TGCAACTACGCCCTAGTCCCAAAGGGCACCCGCCGGTGTAGCGTGACACT
CCGCCAGGCCCTGCTTTCAGCAGCCTGCAGTACCATTGTTCCACAAGACT
GGCGCTATGTCCAGGTATATACTTTATAAGTCTCGTTATTATCTTATAAC
ATAATCAGTGCTTTATAGGTTGTATGATGCCACGTGCCCTTGCCCTCGTT
TAAGTGTGAATGCTTTGGCTCGATCTTCGCCATTAATAGGGCTTGCACTT
TTTGCTCTCGAAATTGCTGACAGGCCGAACGTTACATCAGATTTACTGTT
CATTTCACGCGCTGGCTCTATATTTCTAAAAGACGGGCCCTCCTCGGCTA
CTTGTTAATGGTTGTAGCTGCATTTACGCCCCCGCAAGTGCCGCTTTTAC
TACAGGGACCGTTCTTCTTACATTATCACTTCTTATACTTCTAGCTTATA
CACTCCGGTCAACCTTTAAGCAAGCCTGTACATCTAGTGCGACACTGGTT
TTCCTAGAAAGGGTATCAGACAAGAGGGGTTCGGTCGTGCGCCGTAACGC
GGTCAGTCGCGGGTTCCTCCAACTTTCTGTGGTCAGCGTTTATGCATTCG
TATGAGAATCGAGTTGAACCTCGTCTCGGAGCGTAAAGCTAACTCTAACA
TAACCCGTCACTATTAAATTGACCTGGCAAGATGTGTTGTTATAGCGCTC
TCAATTCTCTCTAAGCAACGACTCCTTCGCATTTCTGTTGTCAGCTCTCG
CAGCACAGGCGCCGGTTTTAAACCGTGTCGCACTTCCAGGCGACGATGGG
TTGCCGTGTATCGTCGTTTTCAAGATTAATCGTCGAGAGGGGCCAGTACC
ATCTTCCTAAGTCAAGCCGACGCGATCCACAGTCACGTGAGAGATTCCGA
TCCAGTATACAGCAAATCTCCATGGTAGTAGGTGAGTTATAGTCGCGTCA
AGTTAAGCAGCAGAGAAAACGCAACCCAAAGAGGCCGCCTTTTTACGCTT
CATTGACGATAGAGGGTTAGCCAGCTGAATGGTCAAGGATGACGCAGCTA
ACGTGAACCGGCGGATAATCACATGATGAACAAATGCGTAACGCTTCCTG
GCCGTCGTACGCTTTGGTTTCGGCTCTCTATATGCGCTAACCCGCAGCCA
TGATAGCGTAATGAACTTGCGCTTTCGTGTAACAGGGTCTTGAAGGATCG
CCAGGTTAATATATCAGTCTGTTACACTCTAGCACAATATAATCGCGCAG
AACGCTAACATTGCCAGCGTCCGCACTGCGCGGGGGCGTTTGGAGTGGTA
AGGCCACCCGTTTCAAACACTTATGCCGCCGGGCTCGCGACCCTTTTCGC
CACTCCACTAAGCTTTTAGGTGTTACTCCTCCACTCCGTCTCTTTTTCCG
TACCGCCGGGATGGTGATAACGCAGGTGGTACGATTACCGCAGAAATGTA
GGGGATTTACTGTCCAGCTCCTTTTGAGTTCTATGTCCCTGGAACTGAGA
AATACCAGAGTAGCCAACGATTGAAACGAGCCGGCTGAAGCTGTAGACGT
TAAAACGCGATCCTGCGTCAATCGTGGAATAGGTGTACCCAACAGGGTTA
ACGCAGACGACGGTCGTATCGAGAGGCACTTGACATCCATTCCTACCCGC
CATGGTAAGCAATATGAGGGGCCGAGTTGCTCACTTGACAACACTCCCAT
GATCATCCCAAGATGTAGTCATACCGCTTCGCTTGTTGTCATGAGTACGC
CCACGTTCCTAGGCCGCTGTCGGCTATTCTGATAAGTAACTGAACCATTA
ACCTGCATCCAGAAAACAGTATTGATGCTCTGTTCTTATTACATCATACG
GAGTTAGTTGTGCGCGGGGTTGGTCCTTCACATGGCTCTTATTAAAGATA
TTCAAAATACGACTGCAGTCGTGGCGCCAGTCGCTGCAAGCCCTGCACTC
TCAGCCCGATATTTCTGTAAAAAGGTGTTTTATCCACTACCGGATCTATA
GTATCGTAATGGTGGTTTACTCTCTTATTGACCTATTCCAACCAATAAAG
CATTTACCCCTGCAAAACAACCGAGCCGGATTGCCGGACACATCGGACCT
TCCACATTTTATATACATGCGAAAAGATTGGCTGGGAGTGACAGCTGAAA
GGCGAGCCGTTGTGCCATTACTCACGTCCAACCCACCCGGTGGAACAGTC
GCACGGAAAGTGCTGGCTCGTACCGATCATGACAAGTTCGGAACAACCGA
ACGGCTACAACTATGCGATATAGGGGCGTCGACGTATCCCAGACTTCCCA
CTTGGATAGTCCACCAGCTAAGATGAGCACAAATATATTCACTGCAATCA
CGTTCGTACGCGATATGTGGTGCGCGACCTGGTGCATGGAGAGCTGACAT
CCCTAACAGACTAGCCGTGGACAACTGGTGGCTAACGTGCATGCCGAACA
CAACATCTGCGAGGCGCGGTTAATTTCGGACCAGATACATATCACGACCA
CTAGGCTTCTGGGTAGGCACGAATCTAACGCCCTCAGCACTTGGGCAGCG
GGTGACACAGCGGAAGGCCTACGATATAACCCTCTCCAACCGAGAGGCTG
ATCATCGCAGTGGCATACAGTGCCCGTTTATTAAATGAGACTCGGACCGG
TTCAAGCTAATCTATCGAATCTCGGACTTATGGGGTTCAAGTGATCACGA
TTAGTAACGGTGATTATCGAACAAATACGGGCGGACGATCTGGGCCAGAT
AGTGAGCAAGCAAAATCCATATAGTTACCGGACATGCTGCGTTCGGATAA
GATAGTTAGCTGCACGCTTAAAACGGAGGCTTAGCTCGATCACTCCCGCA
GAACGACGACGTACATACTGCCACATATGGTCTATAGACTACCCCAGTTC
TTCCTGAAGTCTGTGTAGCTATCCACACTCAAGTTCTGAGAGGGAGCTGG
TACCTACAGCGTAATCAAGTTGCCAATCTCCCACACGCGGTAGGTAATTT
CATAGCAAGTAATATCATTTTTCGATGGGGGACGATTGCTGAGCTTCAGG
TGTGACTACCGAAACATGTGATGTACTAGCTGAGAGCCACAAGGGCAAGG
GTCCGTTCCCGTAAGTCTCGACGGTGGGCCTTTCGGCTCTCCGGTTAGAT
CCCGTGGGGACTCAACTATCGGTGCTCGCACCTCCCCGGTTCCCGTGTAC
GACTTACTTGCATGGGAACTCCAGAACTCCCGACGCCGGTTACAACGCTA
TGCCTAAGTTCTGTAGCTCCCGACACCTACGCGAGCAAACAGGAGGTGAA
GAGGTGAGATACTGCGAGATTATAGACCGTATGTCGAGTTCCACGCCGAC
GTAGCCCCGAAGCGATCGCCGTGGGGGGCATAACGAGGGGACACCTTTAG
AAAATTTTAGTCGGAGCATTCAGACCAAAGCGATTGTCGCTGAAGTGGAT
TGACTTCAATTACAGCGCATGAGGATTTTCGCTCATATCCCGCTTATATT
CTTTTAGGCCTAACACTAAGATCGGAGAAGCCCATCATATCGAGGTGAGC
TCCAGCCCGGAAACTCCTAGGAAGTACCGCAGCCGGAGGCCGTTGGCAAC
TATCGGGTAAGATCCACGAAGCGGGTAGCGAAACGCTCGCTAAGCACGTC
GTGGTCTTACCCTGTGCATATTGACCCTTGTCTTGCCTATCGCGCAATGT
CCAAATCGTCAGGGGGGGCAGTATGTTCAAGGACTGGGACAACAGGTATG
TCAGGAAACTATACGAGTGCGACACTAGATATGACTCGAAGCTGAACAGG
GAAGTTCGCGTTAGAATTCCCCATACTTATTAATCTGACTCATAAAAAGT
TGTAGGGCAAGTCGCGCGAGAAAAGTCTCAGTCTTATTTAACTGAATTCG
CCGTGAGCATTCCAGCACCAAATGACAAGAGGTGACTTCAGGGCTCCATA
CTTACCGTGCTGATGCCAACGACAAACTGGTCCGCAACGAAACCCTTTCG
GGGGCGGCAGTCCGCGCACGCTTCGCGCCGACCGCTTACGCAGGGTATGT
ACGCGACCCGTAGCTGCTCACTGTCGGGACCATCCACCTGCTGTAAGCCC
GGTGAGTAGAACACTACCACCTAACGTGGTTCTCACTGTTCCAATGTTGT
TGGGCACGCGCTAAAATATGGTGGTGGAGTTCCCCTAATGCTTGATGAGC
CCCGGGCCTCTCAGTCAAAAATAGTAAAACCCATTACTCACGAGAGACTC
ATGCGAGTACCTCTTCGTCTAGGTGGTCACAATGATACTCCCCCGTATAC
TACCATAAGAACGTCAACTGCTTGACTCCACCTACGCATTACGCTTTAAA
CTTTCAGACGGCGGTCGTTCTGATGACCTAAACATGGCCTGCTCTAAATT
ATCTGAAAGGCGTCAGATCAAAGCTTCGTGCCACGAGCGGTTTTCTTGCC
GCTTCGGGTCCGTACTTCATCACATTGGACTTAACGTAGCACCGCGCGTT
CTTATTAGTCAGGGCGATATGCGGTAATTTTCGAGACAGCAACCTGCTTA
CACATACCACTTCGTGCCTCGGAAGAGCAGCCAACACTCGCCGATTAAGC
GAGTTTTTTAGCATCTAATTCTCTAACTTGAAGTATGGCGATTGTTATTC
GGTTATTAAACAACTAGTGGCGCCGCTGGGGGACTTCGCTGCATCCGGGA
CTTTCCTGTAGGGTCCGCGTGGTGGTTTCTCTCGAAACCAACTTATTGTT
AATTCTCCAAGCATTCTATAAGAAGCAATGGCAACCGCTAACAAATACAC
TTAGCCTTGGTTGGTCAGGGGTGTTAACGGGCTGAGAATCAGGTATTCCT
TTCTGCAAAACTTGGCGCCACACTCTGCTGTCGTCGGGTACGTGACAGAG
AGTGCTGCGGCGTTACGGCCCACAATAGGTCAGGGGGAGCTGACTCCGCG
CATCCCACACAGGGTAAGGGTTTTTGACATAATAGCTCGAGTGCACAGTT
ACAATTCGGACCAACAATAAGTTACGTCGTTGTGCATGAGACACTGGACA
AAAATACCTTCGAGTCTCCGTGTGGGGTACCTCTAGCGGCAAGATCACGC
TCTGTTGACACGAGTTTCAGGCTAATTCATAATGTGTATAAAATAACCCA
CAGGAGCAGCTTTGGGTGTATCGGATCGGCCGAGGACACCAAACTTCTAG
GTCAAGGGATGCTTTCGCCCTCCGGAGTCGGAATGGGCCCATGTCACTCT
ACATTTTAGCGATGCCGTTAGATTGCCAAGTTTTTACTTAGTCTTCAAAT
AACCCCAATGTATATGCAAGGCTACCAGGGGATATCTAATTTTCACTAGG
TTAAACCAAGTACTAACAGTCTATAATTTCAACGATGCATAACTTCTGCG
ATGCTGACGCGCGTTTCCGGAACAAACAACAAAGGCGCGCCTGCCGATAT
TTGGCGTCCAGATACTTAAACGCAGTCTCGGAATGCTGAGGACACTGTCC
CCCAGATGTCCTAATGGCTAACACTTTGCTATCGGTAAGTAACATTTACT
GTCCTTTCGACTGCCCTGATTGCAATGCGGCATCCTATTCAAAAACGGGA
GCCAGCAAGATGGTCGTTTGTCATTTGGATTACCCACTACCCGGCCAGCA
AAGCGCCAAACACACATGACTAGATATAGTTTGGCAGCCTCCCGTCATCT
CCCAATGTACGTAGTAACTTTAGATAATCCCTCCTCACCTCATTTAGGTA
CTGACCATACATACAAAGCCGCCGGCATGTGCTGACCCGGATTTCCGATG
CAAGGAAAGGAGGATCGCCTACCCCCCGACCGGCGCTTCATACTGTCATC
TCTCTAAGGGGCGGCCATTACAGCGTGTCGCTTTACTACTCTGGCCTGCA
TGGATTGTAGCTTTCGAGCGTGTAGCGTGAATAACCGCTGCCCTCCCCCT
AAGTTATGATCAGCCAGTACTATTTGACGAGAGGATGGATGGAAGTGGTA
TATCCCACGTCTGCGGCCCGTGAGGCGCGCGCATGGGCCGTGCCCCTCCA
AACTTACTATTGACATGATTTAAAAGTTTCATGCAGTTTAAGCGCCGTGA
GGCGTACGCTGTTAATCAATGTGCGAGAACAGAATCGCCGTAGAGACACC
AGACATGGCCTCCAGCGGCGTAACAATTGTAACCGTGGGCGGGTTAACTC
TTTCTCTGGTATTTCGACCTCTCGAAGTAGGTGGGAGTCGCCTGGCACTT
TAGTTTATTCGGACGTGTTGATGGTCGCGACATAGCGAACATGCGGCGGG
GCACGCGTTCAACTCGGAGCCGCAGGACGTCTCAGCAGCAGCGTGTGGTC
GCAAGTAACTGGCTCTTTACGTCTGACGATACGGATGTTGCTCGACGCCT
TTGGCGCCCACCGCTTCACCGTGTCATCACAAAGTGAGATCCTCCTTGTT
ATAACTGAGGGAAACGCCAGCCACGTTCAGCATATCAAGTGGGGTTGACA
AAGGCTCACTATCTCGCATTAGGCACCGCCCCTGAAGGCCGCGTAAAGGC
CTAACCATAGCGAACACCGAAGTATGCCGCGAACCATCGTATCAGGTCAG
AGCATATCCATCAGGGGCGATTGAGATGCCGTCCCGTTGATGGGACCCCA
AAAAATGCACCTCTGCGCATTCTCTAGGCACCTCAGATGTCAAGCTATCC
CTGAGGGACATCTCAAGTAAGTAGCCCTTCGTACACATGCGCTAAGACTG
GTCGCAGGGTACAGACAATTCCACCGTCCGTTAAATCGGCATGGCGGGAT
TTCGCTGTTCGGTGCCTCCGAGCCCTTTATTAATGGTCCCATTCGGGGCT
ACCAAACTATTCTCCCAATAATTTATACCTCCCAGTCTTAGCACCTTAGG
TTCCTGGTTTGAAGTCTATTGTCAGCACAAAAACCTTAGAGGCAAATCAG
ATGTAGATTGGCTTCCGCGTGGTATTGCGCGCTCGACTCGGAAGCTACGT
TTGAGAAGACTCGTTGGCGGCTGACTATGCCGGATAAAACTACGCCGTGC
TCCCCTTAACATTACTGTATCTCTAGGTTCCGTAGAACCTGATTGAGGAA
TATATGTACATCTGACCTGAAGCAACCTACAGCAGTTTGCATCACACCAC
GGGTTTAGAGGTGTGTGGAAGTGTAAAACTCACCAATTCCTGAAGGACCC
TCTGCCTCACAGCTCCATTCTGCACCGACAGGCATAATTGGCTACCTCAT
GCCAGTGCGACCAGCCAGTATAAAATACTTAATCAAGGTGCGGCCTACGC
TTGCAATACATCGCTGTCCGAGTAACGGTCTCGCGGATGCGGGCACCGAA
GGAGTATCGTGGCAAACGGCGCAGGGCACAGCGTGATCGACCAAAGTTTG
TGGCACCGTCTCCGTCCGTGCGGGACGATTTGTGCTTCGATACTTCTTCG
TCAACTCAGATGATGCTGAGTAAGGAGCCACGAATGTGGGGAGTTTCAGA
TCTTCCTGTCCGTAGGTTAGCTCGAGCAGAGTCTGTCATCGCGTGTGTCC
CGATTTGCTACTAACGCCCTGCACATATAAGAGTGTTCAGCTGAAAGGCG
AGCCGTTGTGCCATTACTCACGTCCAACCCACCCGGTGGAACAGTCGCAC
GGAAAGTGCTGGCTCGTACCGATCATGACAAGTTCGGAACAACCGAACGG
CTACAACTATGCGATATAGGGGCGTCGACGTATCCCAGACTTCCCACTTG
GATAGTCCACCAGCTAAGATGAGCACAAATATATTCACTGCAATCACGTT
CGTACGCGATATGTGGTGCGCGACCTGGTGCATGGAGAGCTGACATCCCT
AACAGACTAGCCGTGGACAACTGGTGGCTAACGTGCATGCCGAACACAAC
ATCTGCGAGGCGCGGTTAATTTCGGACCAGATACATATCACGACCACTAG
GCTTCTGGGTAGGCACGAATCTAACGCCCTCAGCACTTGGGCAGCGGGTG
ACACAGCGGAAGGCCTACGATATAACCCTCTCCAACCGAGAGGCTGATCA
TCGCAGTGGCATACAGTGCCCGTTTATTAAATGAGACTCGGACCGGTTCA
AGCTAATCTATCGAATCTCGGACTTATGGGGTTCAAGTGATCACGATTAG
TAACGGTGATTATCGAAAGCCCCGGGGCCCGAAGGAATCATAAGGGGTAG
AGCATCGTCGGGTATAAAATTTCTCGTAGCATGATCCATCCAAACCCAGC
GAGTGCAGATGGTTACCTAATTACTATGATATTAGTACGGTCTCGCTCTC
GACATACGCGCGATGAGGGCTCCGAAAATTGTGGATTGTATTAATAGTAA
TGCCTGCTAACGAATCTAGATGTAATAGGCCTCGCAGAAGGTAATTTATA
AAGCCGTAGGTTAGGACCCAGGAGTTGTCTCCCCTGCCCATGCTCGTAGT
ACGCACTGTCGCTACATTTAGAGCTATTCAGGCCCTCACGGTGCCCCACG
CAAAAAGCCACCAATGCTTATACGGGACGCCTATCACGGCACACTTTGGA
ATGCAGGTTGAGTAAAGGATTTACACCCTGGCTCAATGCTACGGGGAACG
CGCTTGCCCTCCAGGATACCTTTTTTTCTCCTCGGGCGAGTATATCCTCA
CACGGTTCACGGGGAGGACGCCTTGGTAGCCTGGCAGTGGAAGAGCTTGA
AAGTACTGTTCGTTTTTTTTAGGCGTCCGCCATTCCTTCTGAGTCGTAAT
GAGGCTAGGTGCCGCCCTCCCTCCCCAGTTATTTAACGCTAGACAATTCG
CATAAGCTCGGCGGGACTGCAGACAGAGGGACGGGAGAGACCCGACTGGG
TGCATGTATTATATCCACACACAAATGTCCAAATCTCGATACTTGTAAGC
CATTTTCCCGACGGCTCCGGAGGAAAGGTCGCTATCAAAGTAATCTGTTA
TCTTCGTTTACCTTCGAAAGTACAGCTGCGTTATGTATGTCCGGGGGCAT
CAGTTCCTAGCGAAATAGAGGTGGAGCGAGCAACAAGACTATCGCACAGG
TGTTAACGGATGTACGATCCGAGGTGCTTGAACGTCGTCTACAGTCACCC
ACATCTCTCATTGAAAAGTACTTAAGATCAATGAGGCCCTTGGGAACTAG
CAAATTAAAGCTGCTATCCAGACAGCCCGAAGAGGTGGACAATTCGCCTC
GACACAAGGCAGGTCTTGTGGCGACAGGGTCTCAGTACCAATCCGTTGCG
TCCTATGCATCGATGACTCAACAATCTGAGCGTTTCATCTAGATGGCGGA
CCGCGCTTGATACTGCGTTATTTATGGAGATGAGTGGTTCTTATCAAGAA
AGTTCGCATAATATCCTGCTAATATCCGAGTCCGGGAAACAGACGGATGG
ATTTAGCGACAACCCGCACTTACGAGTCCCACGACTTAGCTCCTGAAGCC
TAAAGTTACAAGTTGGGACCTCCCGGTTTTTAAGTATCACGCTTCTATAT
TCCATCTACCGAGTTAGGTGGTTCACCCCCGGTCCTGTCGCGCCCCAACT
CCTGTTCGATTCCTGATGACTTCGATCCACCCGTCTATACTGAGAGATGG
GTCGGGGAACGAGGCTGGTGCCCCAAGTAGGTGGGGACTTCTATCTATAC
CCCCTGTCATACGGACCTTACGATTACTGGGAAGCAATCGCAAAAGGCTA
ATTGGTTTACCCGCCTTTTGATTAAAACATGATGGAGCCTGTCTTAGCCA
TTATCCGGCTTCCGAACATATCCAACGCGCCTCGAGTCCTCCAATCAAGT
TTCTCTACCACCATTAACCCAGACGTAGACCCTACGATCACAAAGGTCGG
CGTTTACGCCATTAATCCCTCGGATAAGGCGTGGTTGGCTAAATTTATAA
CTTTTCCTCACCTGTCCCGATGTGCGGGATAAATGCATTATCGGCTGATG
GGGTGTTTCTCGGATCTGATATGGAACGGAGAACGAGCTGAGCTCGTCCT
CACACGTAATGCATACATTACAGGACCGACAAGTCTGCAAATCCCGTGGA
AAGGCTGCTCACAGACTTAAACTGGTGCTATTAACGTGGCGATCTGGTGC
ACCTCGCGCGATGCAATTCCGAGTTCTCCTTGTCGAGCACCGACTTGACG
GTCTACTATTTTGGGATCTTTATATGCACAAATCATAGACGTTTAAACAT
CGAATGTATACTCAGCGTAGGCGGGACTAGCGGCAACTACCCCCGCTTTG
TCAGTAGCTGTGGGGCATCGTTTGTTTAACCCGGAGAAAGCGGGAAGGTA
CGTAACGCATTCGCCCACGACAACATATCAACATCGCATATTGCTAAGCC
AACTACACCCCGCGCATTTGAGCGTATAGAATCCGGGTGGGTAAGTTCGT
TTTATGTAGATACTTATAGTGGACCGATACACCATGGGACTTGCCCACAC
ACTATCGTGTTACTTGTTCCCATCATCGCGGCGATCGTTCAAACTAAGTT
CCAGATCGATTCCGTGGACGCCAACTGGTACTTAGTTCGGCGAAGGGTGC
TTCGCCAGTTCCGTCTTAAGGCCCATTGCAATTCCGTCCGGAAGGTCCTT
TTATGCTTCAATCTTACTTCGCGTACGCGGAGAGGGGGGCCGCGTCGTTC
TGCTAATTACGGCTCCCTGAGGCAGCAGCCACCTCCACCCCTGGTCCGCT
CCTATTCGAGGATTGTATTTGGTCCACCCGTATACCATACCCCGGAAAGC
GAGAGCAGAGCCTGGCTAGTTCAAACCTACCAGAAATCATAACGGCGTTC
AGCTCCACCGACGGTTGTCAGACTGGGACTGTAAATGTTCGCGATCCGGG
TCGAGAGCTGCGTCGGCCGACTTTCCAACCGCGCTAATTTGTAAAGGGCG
TATCACCAACACAACAGTTGACGTAAGCGCGGTGATGCCCGAGGAGATTC
GGGACCTAGACGCCCCGCACTAGTGTCGCAGTGCAACTAATTATCCTAGT
GAAGTTGTCAAGAATTGGGTAAACAAACGTTTGGACGTGCACTTCCAAGA
CAGCGCAAGTTTTCGGTCTTTTCCCGAGCGCACATTTCACCTTCCGGGAT
AATAGGCGACTGAGTGCGTCCTCGCCAGCTTGCACACCCACCATACAAGC
AAGGTTTACTCGTCCGGAATAAATTATCACATACCATAACAGTACAGTAC
CGACAATTTAAGCTCGTCCACGGTCAAGCACGGGTAGTTGGTCCTCTTGA
TCATGAACGACAGATATTAGGTAGTAAACGCAAACTCTGGAATCTTTGCT
CTCCCGTCCAAGCCAAACGCAGGCTAACCCTATCGTGAACCAGTATCGCA
TGCCTGCCCTGTTTATTAACTTTCGATGCCTATCGCACAACATCTACGCC
CGGACCTTGAATCTGCGAGTAAAGATACACTGATTTCCGTCGCTTGGTTA
CTGCTTGCGCTTTGGAATTGCTAGGGGCAAGCCGACTCCAAATGCGTCTA
AAATATATGGAGCCTAAGAAAACACGTTGGTTCACGATCTGCGATCACAC
TGAAATTATCACTCGCCGTGGCATCTTTCTCCACTCGGGTCTCCTCTGAG
AGGCTGGGATAATCTGTTTGCAAACCGTCGTGACTCACGGTGAGTCGTGG
ATGCCCCCCCAATTGAATCCAGAAGTTGGACTCCCGCTGGACGAGGATTG
TATTCCCCTGCCTTATCTAGACTTCCATCGTTGCTCTGAATGCATTGCGT
ACTTGATTTGATGTAAGACTCAGTATAGGTCAAGGATTGAACGAAAGAAT
GATTTGTCCCACACACGCATACTGGGTGGGTAAACGCTCAATGGTATCTG
GGTGAATAATTATCCTCTTAAACCCTCCATCGGTGGCCGACGTGTTTCAA
GCATATACGTGTGGACGAGCGCACGAGCTTGAAACTGACGTTCATCCCTT
AGCAACTAAACGTTCGATACCAAACCGTTCACAAGGTCTTAGGGAAACTT
TTTTACATGAATAGTTTACGCTGCTCTGCCTCACTAACTCATGGAGAGGC
GGATTGCCTAGACTGTGCTTAGTTGAGCGCAGCAGGTTTCTCCGTCACGT
TAGCATACACTCAACGTGAGTGAGGGACCGGCCACCGGCGCAATTAGACC
CGAGGGTCAACCGCACTCGGCACGCACAGGTACCCAATATCCGCCATTCC
CGTGAAGATTGGGTTATGTTTTCTGTTCCAGAGCGGCCTCCGCCGCGTTG
TCATCTAGCGGCAGTTAACCTCACTGATGTGCCTCAGTCGCACGAAAAGC
TCTGAATAGGGAAGAGTAATTCACGCCACATAGCATTAATAGACCGCATG
GATTACAAGTAAGTTGAACCACACCAATCAACTAACTGTCTATGTTTCAT
GGAAGGTACGAGCCTAAAAGTGTTGAAGATGCATAGAGATGTGACATGAG
TTCACTAATCCTTTTCCCGCTGTAGGTAGACTGTCCCAATTAGATGAAGG
CTGGGGAGAAGTCCCGCGTGTCCACTCTTTCTAAGAGCCTCAGTCAGGTG
TCCTTTTGACTAGGTCTCCTTATAGTCACATGCGCCCTATCGTAATTATT
TCTCTGCCGTTAGGTCAGGTATGTCTCGATGTCGGGTGGACGAACAGGAA
CTTCTTTTCGAGTTGTTGCACTTTGGAGAAGACGGCTTGTATAATTCGGG
GATCGTTCCTAACGTCACGTTACACTTGGGCCGTTCCTTTAAGAGATGCA
GACCTCCGAAAAAATACGGAATCCGACCGCGATACGCTCATGGCGGGACG
TGTGTTCTCGTATGCCGACTTTTCACCCCTTTGCATTTCGAGGCCATAAT
GGAGATCCGAAAGTCATATTATGGTTATGCCTTATCACCTACGCGGGGAC
CATTGAACGGGTGTTGGACCAAATCGCTAGATTTAAGCCGTAGCTAGTTC
CGCTGGGGGAACATCGATTAAACATTTCTCACCAATGTACTATAAGCGCT
GTTGCAGATCGTCCCGACGTTCATGGGGTTGGTGGGTGCGGTCGTCGACC
TATATGCTTAACCACTTCTTCGGACTGCCCCATCGACGCCATATAGGAAA
ACACCCGCGAAAACGGAAACAATCCAGCGCAGGAAGACTCCTGACGTCCG
GCGAGGCAAAAGCTTCGCGCGCTCTGGCCTTCCGTGGTTTAGCAGGGTGT
GGGGAAAAGTCCCCCACTGACTTCTCCAGCTGGATACGTAGATGGAGTAC
ATGATTTCGATCTAGCGTTGTAAGCTATGTTGCTTCGGTCTGCAAAGTGG
GGCAAATATGTTGAAGCCGTGCACTATGGTCTCCTAATGTCTCAACCTCC
TCGGGTGATCTGGGCACCATAAGGAACAGGCTCTCTTAGTCTTAATTCAG
ACCCCAGGCTAATCAACAATGGGTCTAAGTGTCGGGACTGATAAAATCGA
GGTCAACCGCTTTAGTTGATAATTGGAAACGGATCGTAATCCCAGACGTG
AGTGCTGGGCTTGGAGGATAGATACTCATCGCGAAGACCTTCATGCACCT
GCGGAACCGTCGCCAGTGAGCGCATTCACGGAACCCTCAGAACGACAGGT
GCCGTTAAGGTACCTATGAATTAGGCTACCTGATCATATACACTAACATC
CCGATAGAGCGATCGGAAAGACCGAGCAAATATAGATGGACAGGTAATAA
AAGGGCACGACACCTTGCCTGATCACGTGTCCTGCTTTAAAGGTGATCCC
CCTCCCTGGACGACAAAAGACGTCGTTCCCCCACCACGTGTAGGCATTTG
CAGGGCCTTCTAACACTGTCAGAGAAGGTGTAGTTATGAGTCCACTAGCC
TCGAGTTCTTCGGATCACCAATGTCAACTGATAGATGAAGGTGTCGTAAC
CGCACAGGTTACTCGTAGATTATCTTCTAGCGACCTGAATACCGGGAGAT
GGCAGTTGGGATAAGCACATATATCGCGGTGCGGGTGGCTTCCCAATTCA
AGGCCTCCACCCGCGTAGCCGTCCCGCTGATTGCACGGGACTAATCGTCT
GTGGTATCAAGTCGCGAACCTTACTTCTACAACCTGGTCGGTTCTCAATC
GCTTAGGCCTGCGCGGTTCCACTTTGTTTATATTGGATTGGTGCGGACAT
GTTTGTAACAGGACTCGGAATGCAAGAGTATGTGAATATGAGTGCTGTGC
TTTATAGGTATGTCGTATTGGCGTAGGACCACCTTAGATAGGACATGAGT
CGTGTGCCGTCGAACGAACACTACTATAGCGCTCTAATTTTGAAGTCTAC
ATCTCCAGTAGTGAATCTAGGTTTATCGGCCGGAAGCTTGTTAGGCCCTA
TTTTGTCCAAGTAGAGCCAAATGTAATGGCCCCAAGGGGTGCGATTCGCC
GTCCTGAAGAGTCACATACTCCCGCCGCCTACTCATTATAACGCTAACGA
CCTGCAGCAAGGACAGGCTGTGATGTTCGGAACTTATTGTACTATCTGTG
GTGTGCGACAATTTGCGAACTATTAGGCTCGGTCCTGATCACAGCGGTGA
CAGTTGAGGTTACTACGCCGGCCGCGCATAATGTTGTCCCAGGGATACCA
AAAATTTCAATCAAAGAGTTATTACGTCACCAGCGGACCTGGGATCTATG
TGTGCATCCCATTACGTCTTGGAGGCCCCATGGAAAACTGGGCGCGAGAT
GTGACGCAAAAAATCGTATTTTGTGCGGGAAAGACTGCGTTAAAAAGCAG
CGCAGGTGATTCAGTTCGGCAGTAACTCCCTCGGAATTATGGACTTTGCC
ATCCTCCAATCGCGGCGTCAAAAATTTCACAAGGCCCTATGCTAACGATA
TTTGCGCACAGCAGGCTAACCTGCGTATTACGCGGCGATACATTCTGGAC
AGAATTACGGTAGCTCGAGAGTACTTGACTAATGAGTTGAAGCGCGGCAC
CCAATTGTATAAAATCGCCTCGGTCACATTTTACCTTAACGGACGTGTTG
GGACTATCTTCTTCTTGTTCAATCATAGGCGCTTGATGTCGGGGTTAATG
TGAGTTTGGGATCGCCAGCGAGGGCCTGGTAGCGCTCCGCCTCTCCTACC
AAGTCGACGCACGAGCCAGGCAGAGATTGATTATAGGTCGGGTAATTCGT
CGGCGGCAGACATGAGTCTGAGCTTTGCTCAGATATCTTAACGTCTACTT
AGGCCCACAAACCCCCAGTATAGGGCAAAACTAACCGCGGAGATGTCCTC
TCATATAGCTCTGTCAAGCTCTGTCGACGCGAACGATCCATAGGTTCTCT
TTCCGCTCATATGGACCGTCCCATCGTAGGAAGTCTACGTCAAGGCAAAC
AGCACATGACAAGGGCGTCAAACGTTAACCCCCTCAGCCTAGGTGACTTC
ATCAAGCAGTAGTGTACCGAATGGGCTCGCTCCGAAACGTGAGTCCGGTC
TACGAAGGGTTGTGAGAAGGATGCAGGATAGGTCATACGACCAGAGAAGG
CCTCTTGATGGCGAAAATAGAAGGACTTGTGTGCTGCTCGGGCGCACCTT
AGCGGCTGTTCTTCCTGCCATCCGAGATTATGTCATTTGGGCATTGAAAC
GTCATTACCCCACGCACTTCTATGAGCGAGCCTTGGAGCCATTACCACCC
AACCGTCTCGGCCCTTCCAATTGGGGATCAAATCGCAGTTGGAGTCGTGA
TACGAAATTGCTGGGCTACGCGCCATCCAAGAAAGAACATCGCTACCTAG
GTCTGCTATCTTTACCCTATCTTACAAACAAAACTATTGTTCTCCGCCGC
TGCGATGGTGAAACGTGTGGTGAATTCGGGTACACCTTGGACACTGTTGC
TGCATTCGGAGACCGCGGGCAGTGTAAGTTATCCTGATTAGAATACCGCA
TCACCGTCAAGGATCAGTTATAGCGCAGGTGGCAAGCAAAAATCCATCTA
TTACGCACGTCTCGGTCTAAGCTCAGCAGGTGTTGGTAATTCTTTCCATA
TCCCATCCACCATTTAATCGGAGTCGATAAGGGATTCTGGGGTAAGAACT
AACCAAGATATCCGTAGCTGGACGACACTACGATAAGTACGGGTCTTCCG
AGCATGAGAACGGCTTGGTGAACCAGGGACACGGCTCGGCAAGACCTAGC
TAACACGAGGCCGAAAATTTGGACACGCTATACTTTGCTGGAAAAGCACT
AAGTATAGCGGAGTTGGGTCTGTGGCGTGACCAAGCCAATACGTCGTGAC
GGCGCGATCTGCTTGATCGATTCCAGGGACCACTCCTTCCACGGATCCCG
TCACTACTGATGTGTCGCCCAAGGAGGGTACGTCTGTTTACTAACCGATG
CCTCGATCCTCCTGAGCTCTTGCTAACATTAGATCGTTGGCGACTAGGTC
GGGCTGTTGAAGGAAATCGGGTGGAGTATTATTTAAAAAGGCAAGAAAGT
CTTAAGACACGAAGCGGGAAGTGTCCGTCTTTAGCATCGTATTAACTTAC
AGTTGACGGGACGACTATGGTGTGATAGACCCTCACCGACTCTGAACTAA
AATCCATAATGAAGTCGCATAGCTCCAGAATCTTTGCTTATCCAATGGCC
CTGTGACTCCAAGAGCGAATATATGACCGGGATAACACTTTTCGATGGAC
AACTGTTATCCTTGTTTGTCATATCTCTAATTACGGTACTTCACCTGTCC
GACGGGCTCTCTTATGCCATAAGCATCCCTGCTCACAACGGTAACCTTCT
CATGTCGTTTACATACACGTTGCTCTTCAACGCAGCGGAGAAGTGTGGTT
CGAAACTATATGTAATCGACGCGCGCCCAGCTATACATTTCTGTCTACAC
GTTAAACCGTCTTCACGCTTCTGCATCACAGGGAAGGGAAACCGGATATC
GGTCTCGCGGGCCCCATATACAACGAGTGTGCCGGGCACCTGGGGGCCGA
CCGCGTAACGGAGAATACCCAAATAGGTAAGAATGGCAATAGTTACGTCA
TGATCATAGCAGTAGACGTATGACCTTCGCAGGTCTGTATGAGCCCGAAC
TCGAGCTAGAACGAGACGTGACTAACTAGTCGATTGTATACAAAAGATTA
TGGGGTGCGTAGGCCCTGTCAAAACCCACCTTTAGTTTAGTTTAGTATAG
TATAGCCGAATTCAAATGGGGCCCGTGTCAAGCATTTTATGGGACTCGTA
GCCTATGCCCCTAGCTTACCTGCGTGAGTTCGTCCGCAAATTAGATTATA
CAGACGGAGGCAAGTCGTGCCGCCGTTCCCATGCAATTGTCGAAACAGCT
CTCTGTGCCCTACCTATCGTATGGTCAGGCCCTGGCACGGTCCGCCGCAT
CGATATCTCCAGCCCAAGAACAGAGGCTCTCTTGGTACACCGATGGGGAC
GATGTGTAGATGGTTGCAGATATGTCCACATGATTGGTATAGGTAGTACG
GCCAGGTATATGAGCGATGGCGTCACGCGGACCGAGTCAGCCGCGGCTAG
ATTGCGCGGCGAACGCTAGAGATATCGAAGTCGATCTTCTTTAGCGTTGG
GCGTCTAGGATGCAACCTAACTCCGGTCCAGTGTTGTGACGCTTAGTACT
TAATCCGACGGTCAAGCCTGTGCGATGTTCCCTGCAATACTCTGGAGTGC
GAACGAGGAAGCAGTCACCTGTGCAACTGGTGTGTACAATGTTCGAGGGC
CTATTCGACGGGTCCGGCTCGCGTCACAAGCCCTTTTACCAAGCTTCGCT
CATCTGTCCTCTTCAACAGTACAGGCGATAAGTCTGACAATTTGTCACCC
AATTACATAGTAGTGGGCGGCACACGGTTGTTCTATTGGTACTTCTCTAC
TAGCCTGTTATATAGCGGCAAAAAGCTGATGGTCCGGGTATGTGGGTGAA
TGATATTAACTCCGACGAGTCTTATGGGCGCGCGGGTGATAACAACGGGG
TCAACATCATAGCATGTATGTCTATGCGCAGTAGGCTTGGGATCCAGATT
TTCTCTAGACGAAGTTAACGTAATCCATAGTTTGGGTAGACCGTCAGGAG
GCTTACTACAAGCGCTAACTCGGACGGGATGACACTAGTCCGCAATATCG
GCCTTGGGTGTGCTGACGTTCCTTCGCAGCACAGCTCCGTTTTGTGAACA
TTCAGCGAGTGTGCTTAGTCCGAACGGCTGTCAACGTTAATACAAGTATG
GTGACAAGCTGCAGTCTGAAGCTTGAGTCTCACAGGGAAGCCCATTAATG
GCTTTTCAGGTTATTATTCAATGTCCTCCTCAGACGCACCCTGTTTACGT
TTTGGGACTACAGTATCGGTGCAAATTTGCACTTCTTTGGGAGCGTTAAA
CAGTACAACGAGAGCTGCCACGGCGCACGGAGTATTGCGGACGTGCTTCA
GACCCGGTTGGAATCGTATTTCTGTCAATTCGACTTGCCGGTCGAATCGC
AGTCATGCCGTACTAACTAAGAATATATCAAGGCGTCTTCCTGATCCCGC
CGCTAGACCACAGGTCTACGTGGCCGGAATTGGTAATATTGGATACTTTT
AGTCGTCGTTGGCTTGGATGTAATGGCTCATTACACTAGCAGTGCGGTGC
TTATCTTGTTCGAAGGTTTCAGCCCTACGAATTAGAGTCGTTGAACTAAA
AGCAACATGGCTGAAATTGTACCATTCCGTAACCAGATACTAGCCCTAAT
GGATAGTACGCAGCTGCGAAGGGCCACGCGTTTCGGAATGACTCAAAGCA
GATCAACTCTTTCGCGTGTCGCTTCCCCTGCCACTGATAGACCAGTGTTT
TAAAATCTATAGTGGGGTACTGTAGGATGCACTCTTAAATGTCAGAGGAG
CGCAACCGTCGAAACGCATCTTTCCCAATGCTGGATCGTTCCTAGCTATA
GTCGAATAGGTATTACGCTCCTCTCGCCTGCAGCGTTATCCCTCTAATGG
TAAACAATAGCACCTTCTAACGAGTGTAATTCGCATCCCAATTAAAAGTT
TAATACGCTCGTCGGGCCCACCGAAGCGCCGTGGCTGTTGTATCGTGTTG
AGGCCCATACGATACTACAGCCATTTATCTGTCAGCTACTGACAGTCAGC
ATGAGCAGCCTACATATTGGCTATCTGGGGTCCCTCCTCTTCTGACGCCT
CCACTCCAGTAATGCTTTAAAGTTTGAAGATCTTAGGATGGGACATGAGT
CCGTCCCAGTCACCCAGCGTCTTTCCTCAACATAATCCTCACAGTTAGTC
TTTGTTTAAAGTAACCCCCCGAAGGAATATGGTATTGGATTGCCACATAA
TAATTAAGTAGCTCCTTTACAGATTTCGACCCCTGACGCCCTTTTCAGAA
CAAGGTTCTTTGACAACCAATAATTCTCCGCCCTCGCCCCCGTGTGTGGT
GGCGCTCTTCTATAGACTGCAACGAAAGAGTACTCGTTAACGCAGAGATA
CAGTAGGGGAAAAGTCTCGGCTGAGCCATACAGGGATGCGGTGCGTGAAA
ATGGGATAAAACCTATCTGACCCGCACGATTACCTCTAGTCATCTCCAAG
CATCGGAAGCGGTGCACGCTAGCCACGGTAGTTTTCGTGCTACCTTGATT
AACACTGTTTGTCAGGCGAGGTAGGCCCAACGCATGCTCCGTTCTAACTT
TTTGGAGCTGGATGGTCGTGGGGGTTACTGATCAAGTGAGGGTAGGCCTA
GAATACGCTGGTTTTGATTCTTGATGGCACGATGAGGCTATAAGACGGCG
TGACCGTTCGTGGCGTCAGATTCGGGGCATCCGGGGAGTCGACAAGCCTG
AATTCGGAGAAGAAGCCGCGTCTTTGGAGCTGTCTGCAAAATGAAACAGA
CAGAGATGTGAAGGATGACCCGTCCCACGGGATGACTAAATTCAGAGCTT
AAATGCGCGGTATTCAGGCAAACAGGGGCGAAAATACCCCTAGTGAATAA
GGCACGATATTTAGGGTTAATTAGCTTGTGCCATGGATCTTTTTACATGA
TAAGTAGTTGTCCACAAGAAGGAAGATTGGCGAGTGTTGCTAGACCGATC
TCACTGCACCCATACTGAATTTAAAGGAATCTCCACGTGGACGTGTGTAA
ATCCGTGAGTATAATTTATCTTTCTCTCCAATGCCACGTTACCTACAATG
AAGAGTGTATGATGGGAAATCACGGCTGGAATTGGCGGTGGTTTCCGGAG
CTTAGCGGTAACGCGTCGTGTGTTAAGCAACTTACAGATTGTGCTAAGAT
AGCATAAGGGCTGCAAAGACTGGCTTTAAAACGCTTAAGCGGACCTTGGT
GCAGAAAGTAGTCAGGGATCGCGCCCGGTGGACATACCGGAGCACAGAAG
ATCCTATCGGGACAATATATCGAACATGGTAAAACGCCCGTTATGCAGCA
TATACTAGAAGCTGCGAGGCGAGCACAAAGAGTTTCTTCGGATAGTTTAG
TTCCAGCGTCGCTGGGACAGCTTCGGAAGGCGGGGAGCCGGCAGCTTTAG
TTCGGTACTTGGGACATCTCGGGGGCTACTGTCTGCTGTCATGCAGCCCG
ACTACGATTAGTTGGAGGATTTAAGCAGTCGCGGAATGGAAAGCCCACCA
TCGTCGCTCCCTCCCGCGAAACCAAGGAGCGACGTTATTATTAAAAATGA
CGGCAGGTCTACCCCAAAGTTGCATCGTTAGTTCCAGTCACCTAATTAAT
CGGTCGACAAATCCCGATAAAAACGTCCCGCGAGTTTCGATCGCCTATCG
CAACATGAACTTAGAGCTTCCCCACCCATCGTCATTATTCTCCCTGAGGG
ACCGTCACATGACTCTTCGGTGCCAGAAGGCTAAGAGATTGGAATCGAAG
ATGGAGCATTAATACACATGGGAGCAACGACAGGTGCCGTTAAGGTACCT
ATGAATTAGGCTACCTGATCATATACACTAACATCCCGATAGAGCGATCG
GAAAGACCGAGCAAATATAGATGGACAGGTAATAAAAGGGCACGACACCT
TGCCTGATCACGTGTCCTGCTTTAAAGGTGATCCCCCTCCCTGGACGACA
AAAGACGTCGTTCCCCCACCACGTGTAGGCATTTGCAGGGCCTTCTAACA
CTGTCAGAGAAGGTGTAGTTATGAGTCCACTAGCCTCGAGTTCTTCGGAT
CACCAATGTCAACTGATAGATGAAGGTGTCGTAACCGCACAGGTTACTCG
TAGATTATCTTCTAGCGACCTGAATACCGGGAGATGGCAGTTGGGATAAG
CACATATATCGCGGTGCGGGTGGCTTCCCAATTCAAGGCCTCCACCCGCG
TAGCCGTCCCGCTGATTGCACGGGACTAATCGTCTGTGGTATCAAGTCGC
GAACCTTACTTCTACAACCTGGTCGGTTCTCAATCGCTTAGGCCTGCGCG
GTTCCACTTTGTTTATATTGGATTGGTGCGGACATGTTTGTAACAGGACT
TACGATCTCTCCCCATTTCTAACAGTGAAATAACCTCCAAGGGCGGCAAT
GGGCACCGCACCACCGTATACGTCGGGGTGGTGTTGGAAACCAGTATTTC
CGGGAGTGGATGGCTCGAGCGCATAGAAGACGTGTACAACTGGTGCAATA
CGATAGCGGCGGAAACACCTCCCCTCTTCGCCCGAATAACAATTTAGATG
ATCTTACGGGGAGGAGCTGGTATGGGGCACCAACTCCCTGGAACACGCAG
TTCAACTAATCGAAGTTCATTGTACAACACTACGACTATGATTACGTAAA
CCCTGGATGGGACAGTAGCTCACTTTTATTTATGCAATGTCGCCCATGAG
CCGAACCCCCGACCCCAGAGACGGAATATCTTACCCTAACAAATACACTA
GGTTTACTATTGACCTTCGTTCCACTCCCGTTTTCTTTGGGGGGTAGCTC
TCTTCAGATACTGTTCAAGGTGTATACGTCTCAGAGTACCTCACCCTCGG
GAAGAACCTATAATTTAACGATTGAAAAAGGGCGCTGGCCGCTGGCACAC
CAGCGCTTAGGCAATGTTGACCCCCCCCCAAGTATAACCTTGTATGTGGG
AGAGTCCCTTGCAAAAGTCATGTCCCCGACGACCGCTCGCGGTGGAGAAA
ACGTTGGATGCCCTTTGCCGTAAGGTCAACGTGAATAGGCGTTTCATCGT
ATCATGAAGTTGAAATTGAAATAATAGCAAAAGCGGCCCATGTGGCGAGG
GTAGGCATTTCTATGGTCTGCCGATATCGCATTCGCACGCGCGTTGTTGT
AGATTGAGAGCTCACGCCGTTTCTGGGGACCCGCCTATGTCCTTTTTTAG
ATTTTCCGCGTTTCTCATCAACGTGTAGCATTCTCGGTCAATGACGAAGG
AGCGCACCCGGAGTCGAAGTTCAGATGATAGTGACTTGACGCGCCGGGGA
CGCTATCTCTGACGTCTAAACGCCGGGCCCGCCAGGCAAGCCCAGCAGCC
AGCTACACCGATTCGAGAACATAAACTAAAAGGGACGATGTGGTCATTTG
CCGGATGAAAGCAGTAGACGCAGTCAGGTTATCTACTTCTATGGATGCCA
GTGAGGGCCGGGAGAGAAATAGTGGGGTACTCTCAATCGGATTCGCTGCG
GGCACTTTATCGAAGAACCTTCACTTAATGTCCAAGACATAGCGAGCCCG
GGGCCTACTCGGGGTTAACGCTGCAGCGGTCGTAATAAGGGTACCGTATT
GAGCCCAACTAGAAGAAGCCCCTTTTGTCCTTGACCTCCGGGTACTACTT
TACAGGGCGGGAGGGTAGTGTCAAATACGTGAATGTCGCTCTTTGCCAAG
TTTGCGTGCAACAACTCATGTGTATCGGTATTAGAGTAGGATAACATCTT
TATCCTCGCGGTTAGTAGAGGCGTCCTCAGCATTGGATTAGGATCGCAGA
TGCCCTAGGAAAATCGATTGTATTCCCTCGACGGATTGCTGTGAGGTAGC
CGGTCTTCACTGGCTCGGCTCGTTCGACCACCTCTAGTTGCGCGCGGACT
GTTCGAAAGGAGACTTGACAGGTGAACAGGGGAGCGTTGTACCTTTGCCT
CTCAGTACGACACTGATCTGTCTTGGAAGTATTGTATTTGGGTCCTGTCG
ACGCCACATTCCGACTAGCGTGCCGCATGCGTTTTTGTAGATGCCCTCAA
ATGTTTACAGAGCCGGAAGATCATAATTAACGACATCTACACTTTTTGGA
AAGTATATCTGGCCTGCCTTCGTCAGAAGGAGGGACGTCATGAGCGCGCG
GGATACTCGTGGATCAGCCCGTCAAGAACCTGAGACATACAGGGATCCAA
ATCCGCTACTATCTCGAGGCCGAGGTAACCAGTCCGGATACACCGAGACC
GGAGCCAATATATGTCATTGTCTTATTTATACGTAAGTTTTCCAGTGCTC
CAACGGCCCACTATTATACCAGGTTAATAGGGTCAATTTATAAGATTCCT
GCCAGTCAAGTTCAACAGAGTTCTCTCCGTCTCCAGCTGCTCTGGGACAA
AGGTCGTTGGCTCAAGAGTTCTGATCCTACCTGGTATGTTGGCATACCGC
CCGAACAGGCTGTAAAGTAGATTCTTGTTTCTAGACATACGTGTGCGTGC
AGACCTTATAAGATGAGGCGTTATTCAACCTAAACTAAGTTACATCAGCA
AATAGACTCTTCAGTCTGGTCCACGTAAAGTGTGAATTATCACAGCCCTT
GAAGGTACGGCTCGGTCGTTCACCATTGACGGCCGGCCGAGCGATCCTTT
AGTGGGATAGGTGCGGCAAGCGACCTCGTAAGTCAGTCAAAACTGAGATT
CCAACGTATATATGCCACTAGAATAAACGGGATGAATCTAATGGGACTCC
CCTATTCAAACCCTCCGAGTCCACCATTTTATTTGTACCGTTCTGGTGGA
CCAAATAGTACAAATTGCTACCATCCCATTACCGTTAAGTTCCATCTGAG
AAACATAGGCCTTGATATCTGGAACTCCTCTTCGCAAACAAATAGCTCTG
TTTTTATGTAAACTTTGGCCGCTAAAAGAGCAACTCCAACAATTCACCAT
AAAGTCGACGGGACACACCCAGTTGCCGCCAGCCCAACTATCGGGCGCGT
ATACTGCTTCATCGACCTGTAGCGCGAGTTTGCGTTCATTGCGCGCGATG
CAAGTATAATTGTCGTCAAAGTTGAGTAAGACTCTTTATGTCGTCAGGTT
CATTTACTGTCTACTAAGACCCCAACCTTTTCCGTTGGGGGAAAGCTAGT
GGCCTACCGAAACGTCCCAAGGAATTTACGCTGTTCTTACGTGGAGCGGA
ACCAAGCTATAAGTCGCCGGCTTTCGCATGGCAACGTCTCAAGCGCACCC
ATGACTACTTGGAATGATGTGGGCGCTTCCTGGCCAGACATCACGCGAGT
CGGTCCCTTTTCGGGCAGCATTTATTCCGGTGATACAGTTCTTTTTTATC
TTCTCTTAGGGTTTCCCTCGTGAGCCTTTCGGTACTGTTCTGAGCCGCGA
CCGGCAGAGCCTTGACTAGCCAAAGGACAGCCGAGACCAGCCATGTTGTT
ATATGATGTCGCGGGCCTTCCTCGAGTCAACTGAACGACGTGTAATCGCA
GAGATAGGAGAGGTCTGTAGCAGCTCTGTGGGGTGTGCGACCCACGACTT
CCACGGAAGAGACTGAACCCTGTTCCGCGATCGATAGATCTATAGTTGTT
CAAGATAGTGGCGGCTCTAAGGGCGCTATTTTTTTCCGTAGGTATGGCAG
GCAGTTCCCCAGGACTTAGATTTCACTTCCCACGCACCGAAAGCTCACCC
CATGGAACACAAATAATATACGGATAGGGTTTTTCTTGACTATGTTCGAG
ACTCTACGAACAGGGCAGTGGATCTTACTAGACCGCATCGTCGGAATATG
CCATCCAAGACCCATTCTTTCGCTATCTTTCAAATGCCTAGCCTTCGCGG
CCGGTAACGTTTCGGAACACACACGCGAACAAAGCCCGACCGTAGACTAA
TTGTAAGTGCCAAGTCGATGCTGACCATCACGGGCGACGCCACGGGACTG
CATCAAAAGCTCTGAATTGCTGAACCTACGACAACATTCCGTTTAGTTTG
AACTAGCCTTGGAAAACGGCTATGTGGCGTGTGACCTTCAAGACACACCG
ACCAGGGAGGGTGCCCAGTCGATATCGATTTCCTAACGATCCGAACTTCA
AGATTTGCCGTCCGTGGGGGGCGGAAGCTCTTTGCCGTCACACGGACATC
CCTGCCTTGCATACGATCAGTTTCCCCACCGTACACAATAGTCCATGATT
AGAGCGTTAGTTGGGATTCGCCATTATACGCATTGCCAATTACATAAATC
TAACGCGTTCAAGGATAGTGGTGCCTATAGCGGTCACTATGTTGCCTTGA
CAATTCCCTAGCCAAATAGCAGTGACATGGAATCTAGGTACAGTGATCCA
AGTGCACCACCCCTCAGTTAGACATCAGGCGTGTCAGTCACTACCAAAAC
GTGTGTTTCGCGCGATAGAGGCCGCGCTGTCCAAACCCGGCAATGCAAAC
GCGCCGGGTAAGCAAGGCGTTGGGGTTACTGTAACTCCTCATTACTATAT
CTGACGTGACGTAACACAAAAGCAAGAGAGGTAAAATCCTTAGCACAAAA
CACGAGCGACTTGATCAGTTAACAAGAGTAGTCATTCTGACTGTCCTTCT
CAAGCCGTAGATCGAAAGAGGTTGGGGGAAATAGTGCGTTATGTTATGAC
ACCCACAAGCCGATCTGTCCGGCGCACCGAGTCTCCGACCACGGTACAAT
ATGCGTTGCGGTTCAGCGAGATGCTCTTCTCGAAGCGAGGGTAGTCTCAT
ACATATTGAGTTGGGCTTCGAAGACCGAATTAGACGTAAAAGCTGTGGTT
ATCACATGGCAGAGCAGACGTCAAGGCTATCCCCAGACCGCGTTGAGGTC
TAGTACAAATTGGCGTACATCCCAGTGAAGTCTTAAGGATTGCCATTCTC
CTGACTACGAGGCATAGCAATCGCGTCAGGGGCGGTACGACTCGTTTAAC
CAGGGATACTAGGACTTGGGACTGGCGGAAATCCGGTGCCCTCGCGTTCA
AATATATGCTTGTTGAGCGAATATACATCTCGGGTCCGGAATTGCAATTT
CCTACCTCCGACCGGTAACGTACCCCTAGAAATCCCGACCACACGGCCGG
CCAGGGGCGTTGCTAACGTAAAGTAGATGACAAAACAATGCAGCCATCCA
GGGGGAATCATTGTATGAAGGACTATAGAAGATTTAGCAGGACCTACTCA
TCTTCTTATAACTCGGCTTCGCGAGTGCATGGCCGAATCTTGGAAATCCA
ATACTTGCCGGGCCGGGGCGGTGTCGCTAATTCGCCGAAGTAGAGCTAGA
TCATTGAGGCCAGGGTATTGAGAAGAGAGGCGAAGGGGGCTTGTGGCCGA
GTCCGAGTGTCGGCGCAGCGCCTCTACGCCCTTTCGGGCCTTACGCCGAT
TTAAATGCTGCAGCTGATCGCGGGTCTTCGTACTACCCCCTAGTTCCAAT
CTGCGACTCAATACAGTACTCAGAGGCGCACTCTGGTGGGAGAACGTGTC
GTCGGCCATACACTGTTACATTGCTTAGACTACTCAGCGGTATCGTTCCG
AAGTATCTTTGCGAAATATGGATGCGTACTTGTTTCTACTAGATCCGAGG
CCGACAGTCGTTGAATATGAGTCCCTGACGAAGCTGCCCCTGAGTACGTC
GGATGAGAGGAGTCCCCTCCGGTAGGTGAACGATATTTTCACAAGTGATA
ATGGTCATTTAAGTTATCTACGCTGTTTGACAACTAGGAATCTAGCTGCC
CCGAACATAGACTTGACGATGATAGACTTTGAACGATCCAACGTCTCCAT
CGTGAGTGGGAATCTCAACGCAGCTACACCGCCTTGCAACCAGAAGCCTA
ATTATATCGATACCGTAACTAGTATTACGCACGATGCAACCCAATTGCAC
TTATAAAGGATAAACGGTTTGCCGGCGCGCTATGGCCTAATTAACACACT
GGTGGCTTCGGGGTGCCCGGGCGGCGAATAGTCTGGCGTGCAGGGAATCC
GCATCGAAAGAGCGGTCACCTCAGCCGCAGTCCAAGTTGCCCTTTACCTC
GTCATGCACTGTGCTGGTCGTGCCTTGGTCTGGGTTGTCTGTGGGGAACT
TACGTGATCTGTATGTCGTCCCATATAATTTTGGTTTTGCGAGATTGCGT
AGTACTCGAGAGAGTCTTGTATCGGGTCGCTACGCTCATGGGTTCGCAAT
GTATCCAGGGGTACGGTCCTTTGGGATTCGCTTACGCAAGCCCAATAGTT
ACGCAGGAGCGATACAGGGAAATTAATACAGGTTCCGAGCGAACCAGCTC
TAAAATCCTCTTTAGTTAAACTACTGTCACGAGTACGTGTCGGCCAACGA
CTTGGGTCGTGCGATCACTTTCAAACCAATGGATACGCCTGTATGGTCTG
GCCTCTACACTCGAATTGCCCTGACGGGGATTGTTACCCATCAAGGATAG
CCGCATGCGTTTTTGTAGATGCCCTCAAATGTTTACAGAGCCGGAAGATC
ATAATTAACGACATCTACACTTTTTGGAAAGTATATCTGGCCTGCCTTCG
TCAGAAGGAGGGACGTCATGAGCGCGCGGGATACTCGTGGATCAGCCCGT
CAAGAACCTGAGACATACAGGGATCCAAATCCGCTACTATCTCGAGGCCG
AGGTAACCAGTCCGGATACACCGAGACCGGAGCCAATATATGTCATTGTC
TTATTTATACGTAAGTTTTCCAGTGCTCCAACGGCCCACTATTATACCAG
GTTAATAGGGTCAATTTATAAGATTCCTGCCAGTCAAGTTCAACAGAGTT
CTCTCCGTCTCCAGCTGCTCTGGGACAAAGGTCGTTGGCTCAAGAGTTCG
AGGCAGAAAGGCCGTCGGACGCCGACATGCGCAACCGTCTCCGGGCCATA
GATGAGTCCCCTTCATGGAGCCTGTAATGGCTGTTCATTTACCACTTACG
GACTGCCTGCACCAGATTAGTCCCCCCTCGGATGTGCTCATCCGTATAAA
GCGAAGAGTCACCCAGTTGAGAGTACGTCCTCGGGACGACGGCCACACCC
ACGAAAATAACTAGTATCGATCGGGGTGTGGCGAGTGGGGGTTCCCCTTT
CCGCAGTTATCCGTTTCCGAGTTGACTCCTTCATCTCTTTATGGGGAACA
GATTTAGCCGGATATAACTTGCCCGCAGGAACGGGCCTTCAATACACGGA
ATCATCCACGCCGGAGCGTCCTACGTCAGGGAGGTGGGGTTGGGTTTCGG
ACGTTGACCGGGCATACTTTGCGGGTCACAACCTCGCTGAAATCCTTGAA
CGATTACTCATGGGATTTTTGTGACTGGACTTCCTGCCGCCGAAAAACTT
TTGAAGGTGGCCTCGCCGCATGCCCGCTATGTGAACATTTATTGCGGTTG
GACAATTCGCAGATAAAAAGTGTGAGCGTATGAAAGCTAACACTGATATA
TCAAACGATCTAGATAAAAATGCGCGCCGCATAGCCTCCTCACACACAGG
CCGGACTCACCACTAACCCCCGTCCGGGGGGGATATTAATGGCTACAAGC
CCGCTATTTGTTGATCAGTGGCGTGCACATAGGAGGTTTAGGAAAAAACG
TATTGCTAATGAAGGTTGTCCAAAAAAAACTACATACGCCCGCCTACGCA
TCTTCCTATTTGCCTCCCCACCACAGTCTCACGCTAAAGATCCCCGTGCT
GACCGCACTCAATCAGTTTTGGAAATAACGAATGAGCTCCGTCGACCCTT
GCTTTCTACGGAAAGTCTCGCTGGAACGTCGCAAAGCCTGCAATAACACT
ATTTTAGGCGCTGTGATATAATACGACAGCAGCATCCGACCCCCAACAGG
CCCCTCCCCAGGGACGTTGCGGCATGGATGTGCATGGGATATGTCTTCGT
GCCGCGTCTCAACGCCTATGCTTACGCATAGCCGCAGGCTCTTTCTAGCT
GTCCTGAGCACTGCCCCAGTTTCTTGCGTGAATAGGTGTCTATACGTTAC
TATTGCCTGGATCGTAGTTGTCCACACAGAATCCGCTAAACGAAGCTATT
CCCAGGTTCGGAGCGCTGAAATCTAACTATACGTAACAATAGAACTGGCC
TGGATTTGTTATACCGCTTAGCCCGTGACAAAACGATCACACCACCTCTA
ATACATGGTATCTGTCTAAGGCGAAAGGTCGTCTCCTCGTCATTGTCTTT
GATCATCAAGACGCTTCCACTCGGGCCAACTGCAATATAGTCCCACTTAA
TGCCCGGACTGAGATTCTCTCACTTGAGATATCCATCTACGTTACGCGTG
TTTGGACAATACCCCGGAGGTGTATTAAGGGGGGTGACCCCGTTGCTGCA
TATCTTTAAGCGCGCACATTGCATTTTGCGTGATTGTTATGGCTTCCAAT
ATTACTAATACCGACGTCTATCATCATGGGCAACGTGTAGCCATCTGTAC
TGCCACGCGGATTCCTGGACTTAACCTCGGAGATAGTTAGTGCTGTAAGA
GCAGCCACAAGATTAACCATGCTCATTTAGTGAATCAACCGGATCTGTTC
AGTTTACTCACCAGACTGTTACCAACGGTGTCCCTCTTAACTAATCCCGG
GAACACACATGTCGGACCGTACTTTCAGGTCTAACTTATGGTACATGTTC
TCTTAGTCCCTCCTTGGATTCAATAGATCTAATTATTCACTCCAGTCCAA
ACTGGTGCCTGTATCTGCCGGTTTGTCGCGATAGTGAATCACCCCTCGCG
GGCGCGCGGCAAAAAACGTGTGGATTTTTGTATCATTACACTGTGCAGTG
CCACAACCACGCACTTCGAACAGCGCTGTACTCCGAGCGACGCCCCCCAT
GTCAGGCAAAGATAATATGCTTTGCCGTGACCGTATAGTCATCTTAACAT
CACAACATACATTTGTTGTCCACGATACCGCATCAACTATTCTGCTGGTT
TAGTCGTGCCTTACGCTCTATAACCACTCTTAGGATTGTGACCCACCCGT
ACCTAGGTCAGGCTAATTGGCACCTTGGTATCGGCCGATGGTGGGATCGC
CTACTGGTCTTGCTGAGACAATGCTCACATGCGGTTATAAGAGCACAAAG
TTCGGTACTCTGCCTCGGCTTCCATAATATGGCTAGCTGAGGAGCTAAAC
ACAGCGATAAAGGACCTCACCAGCCCTGGCGACCATAGGCCCTAAGCGCT
ATCTCCTTCTTAGTAAAGACTGCGAGTATTGGCGCCAGCATTGTATACAC
GTGGTGAATGCGAAAACATACGCAAGTGGATCACGCGAGGAAATTTCAGC
AGTGAGGCTTCCTAAAAGAAGCGGCTCGGTCATCCCAAGCGATAGGACAC
ATGTAACCCTCCAGGCTTGCGTATAAAGGGGCAATATTGGATTATACCCC
TCTTCGAATTCGTTCATCTGGACATGTGGTCCGAAACCATGTTACTGTGC
TAGAGTCCGGTATACCAGAGCCCTGTTGGCACGATAGCCAAGTTATGCGC
CTCCATTCGACGTACGACCCGGTCGCAAGTGGTGGGCATATTAGGAAGCC
CAACCATCAGTTGAGCACCCCGACGTACTACCGCGATCGTTTCCAGTGAC
CGTAGAGGAGGGACATAGTCAATAAACGACTATCAACAGCGCAGGTGTTC
CGCAGCAGACAGAGTCGGGAACAGGTTCAACAGGGAAGGCTGAGTCACAT
ACGAGTGTAGTAAATCCGTGCTACGGGGGTAAGGCTTTACGCTCCAGTTC
GATGAAATATCAACGGCAGTATAATTAGGCCCGAGGATTCTACCTACCAG
GGAAACGCCGGCGCCACCCGGACGCCGGCGCTTGGAGCAACGGCGTAAGG
TCAATATGATGTTATGAGTGCCCCAGGATCAACTAATGTGTTCCCTGGCG
TGTTTCTATCACGTAGCCGAGTTTTCGTCGACTGGTATGCTGGATATTAC
GCGGCGCCGGTCCCCACGAGCATCGTACTACATTCTAGCTATTCACCGAA
TTAGACCATGTAATCCTCTATCAACAAGTGGTCCTAACGTGAGTGCAATC
ACATCGGATACGTCACGGACTCCAACGCATATCAAGGTGGTGGGTAGAGT
ATTCGTGGCAAGGACGTCCTAAGTATGTGTGCGCACGAATAGAGCCCTGT
TTCGCACATTGCAGAGCTGTAGCCAGTTTTGGGGTGAGAGTGATCTTGGC
ATGCCCGTAAGCCGACACTGCAGCGTGACCGCACTCAGTACCGTTCCGAC
ATCCGGATTTATAGAGCTTTAGGAGAGCGCGCCAATTAACCTGTTTCTAA
CCTATCCTAACTGTATTAAGAAGAGTTCGTATAGCTCTACTTGCATTTCA
AAATTAAACCACGGCGAGGCGAAGCGTTCGCAGGGCGAACCTCGGTCTCG
TTACAGTCGCTTGTGCTGTGTGAGAAGCAATTCAATCTCCCTGTCTGGCG
GGTCACGTTGCAGAACCGTCATTAGGGAAGTTCCGTTCTTTGAGTCGCCG
TCTCCACTATGAGCCTGAGGAGATAACAGGTAGATCACACCTGGAAGTTG
TAGTACTTGAAGTATCGTAAAAGACGGCTAGAGGCAGAATAAGATTCATA
CTAACGGGATTGAAAATCCAGTCGGTCTCTGCCTTCCGATATATTTGTTC
ATTGAAGCACGATCAGGAAGACCTATACTGAGGACCCCTCCTTAATACGG
GCCTCGAGTGCTATGAATACAAATAGGGGCCCGGATAAGTGGGTCAAAGA
ATATTCCACAGAGTATGATTCGATCGCACCTCATGCAACGTTAAATTCTA
GCGTGCTAGGGGCAAGCTTATGTTGGTTGGCGGCCGCGCCATGCGACTCG
GCTCCTGGTATGTGTCCGCATAAGGCCCGATAGAGTTTGTTACGTCCATT
ACAGTGAGTTCCTGTTGCGGACTATCAAGTTGTAAACTCAAAACGCCAGC
GCGGGGACTACAGTGCACTCTCAAGTACGGGCCAAATATTGGCGGGAACT
GCATGAGTAACTAGCCTATGGACTATAGGGCAGATAATTGACTGTTGAAG
TGTTCTAGAGCCGCTGGTTGTCGAAAAGATCAGATGCATGTAACAGACCG
TTAAGCTGGGCCCGCCCACGGCATACCGTTATTCGGAAGGCCTCGTAGAG
CGCGCTATATCACTTCTTAACAGTTGGAATGAACACTACGGTGTACTAAG
AATACAGGGGCAAGGAGTAACGCAGGGCACCCCCCACAGTAACTGTCGTG
GCTAGGATCTATAGTCATGCGTACGCGCAAGTATTCACAAAGGTCCGCAA
CGACCATATCAGAATCAGGATCTACATAGGTTGCCGAGATCGATGAAGCT
GCGAGTACACGCATGTACATTATTAAGGTAAGGCCGTCCATTTTGTTTGT
GAGGTAATCACTCCCCTAGGGTTCATTTGACAAATCTATGTAGTTTAGTC
TACGGTACTAGAAACCAATGGAGTAACGGGCTTCCTTCGAGAAGTCAACT
TACATTACTCAAGCGTGAGAGAGCTTTGGCGATCTTGTGACCAGGTTTGG
GTAAGTGAGCGTGTCAAAGAACAGAAAAAATAAACCCGACTTCGCCTTAC
ACAGTGACAATGGGGCGAAAAACCAGTTTTGGACCGTTTGGTCTGCTCGG
AATTCCCGAGTAATATTGCCCAACCTACTGGCCCGTCGCTATAGCCTCCA
TGGATCCTAACCTTTGCCGTGGTGCTATTGGTGGAGTGGGAACGGTTCTA
GAGATGTTGTTAAGATAGTGGAAGTTCACCGCCGAGGTTCCACAGCGCCA
CGCGACCGGGTCCGGGAAAAGCCAAGCGGCAGATGCTCTGCGTCTTGGCC
GCGTGTTTCAACGATGCGAGCAACCCGATTCAGCATCGACTCATCCTTAA
GCAGGCCAGCGTATCTCATTCGCATAGACGGATGACTGGATTAATGGACC
AAAATGGTTCTAGCCAGTAAAATTCGGAACTCGGATAACTCAAGAAAGCG
GGTTCTCGTATTCTCAGTGTAGGTCAGTCTTTCGACTCCAACCTAGATGA
TGGCTAGATATGTATGTCAAGGCTTGTTGGCCGTAGCCGCTTGACGAAAG
GAGACTTAGGTAATTCCATAAGTGTCGAACTGATGATTAGACATAGTTCG
ACACACCTATGAGGGTTAGGCTTATAATAACACCTGTGATCTCATGGTAA
GTAGGATAAGAAGCTAATGTGGGTGAAGTACCTTGGCGTTGCCGAAGCAC
AGGTGATGGCATCCTCTAACTCATTTTGGAGCCGGCGGTCGATGCTGTCT
GTTACCTGGTCAGTTGTGCCGCTGCACTCTTCCCTCGGGGTACGCTCTGT
TTCCGCCTTGAGAGTTGCTCGCCTCCAGATCACCGATCAAGGTAATGTGA
CCCCCGCTGGAACCATGTTCTCTTTTAAATTAAGGGACAACACAGGAGCG
AAGGCAAGCCCTTAAGTTGAAACGGCATACGAAAAGATGCCCAGGCTGAC
GACCTGAGACGTTGGTGGATCGCACCGAAGTCGGGCAGAGTCTAGGACAT
ACCTGGGAGTCAGCTTGCATCCCCAATGTCTTGGCAATGGCACGTTCAGC
CGCAGTGAACACCGGGATATGGCGTGCGACGGAACATTCCAATAATTGGC
ATGTAACCGACAACACGTTGGCCTAAGCAAATTGTACACTGTACACAGGC
AAGCGTACTTTGCCTGGGATAGTGCACTTATAGCCCAGAACTTTAACCGT
TTCCTCGAATTCTGACACCCTTCAAAAACCTCATCGATGGGCTCTTCTCT
TCGATTGTGCATGCGTCCCCTGAGTCAGTAGAGTATTTTCCCAGCTCGGT
CCCTGAAGCTCGAACGGTACAGTGGCGGGCTGACGTCTCCAACTCCCCGA
ACAGCGTGGTACGAAACCCTGACGCGTACAAGGCAGATCATGTGTGTTGC
TTACGTTAAGGACAGGGAAGCCAGCATCATCGCTGGTAATACAGCAAGGG
TTTTCTTTGCTCTGGACGAGTCTATACGCTGGCGGGCACCGCCGGTATTA
CGGACACTTCCATCCGTCTCAGAGATAACTTAACCCGATACCAGGGGCAT
AATAGCGAATTCAAGTTGCGGCAAACTTAACGTAGATCGGTTTTGAGATG
AGCAAAGACGAAGCTACCCAGTCCAGGCGGTAATATGCTGACTGATGGGA
CCCCTGATTCTCGTGATGGAGATATCAAGATTTTCAGTCTTAGTCTATTG
AACAACCAGTTTTACTGCAACCGGCCATGATGGACCTAGGGCACCGGACC
GGCTACCCCTTTTGCTCATCAGAAGCCCGGCTCACATGATCGTCGTAATG
TTTTATTAGCAGTAGATTCTATACTTAATTGCTGCGAGTAGTGGATGTCA
GAAGTCAATCACAGATGATGCCACGATCGCGGGTTTCGCCCATCCAAGTC
TCACTGTGCCTAATGTTCATATAGCGCTCCACGACCAGAAGTTCCATAAC
TGTGCGTCCCGTCGCGGCAGGGATGCCAAACTGCGGCCGCCTTTACAGTA
ATGGACGGAAGACCCACAGATGACGGGACGATGCGACCGGTACTGGTAAT
TGGACCGTATCTCTTAAGTGAAACTTGCCCCAGCTAGTTGACGTGGATTA
ACTATACAGTTAAGGAGGAAGCCTACCTCCCAGGCAATCGCGGAATCATA
AGTAAAGGATGAGGACTTTTTGCCGTCAGGTGCGCCATCACCCAATCTCA
ATGCTCCCGGTAGGAGGGGAGTCGTTAATACCAGGTAAACATAATCGATG
CCCAATAAACTTCAGGGGGTGACAACCTGTGGAATAGCTATCACAACCCG
CGCGCCGCGTCCGATATAGCTTTATCTCTGTGAACCAGGTTCAAGGAATT
ACACAATAACCAGGTGTCCAGTACGGTAGCCTCTTAGGCCGATGGTCCTC
ACCGATTCGCTATCTTTACTTGTTCGCCCCTCAATACACGACAATCCGCA
TGTGTTCGGGTCAACGCTGTTGCTACTGCTAGGGTCCGCCTGCTGAAGTA
ACAAAGCGTGATAATGTTTTGAACTAATGCTTGCCCAAGAACGACTTTCC
CGTGTCCACCGTTCGTACAAGTCGACCCATATCTTCTACCACATCCCGCT
CATTGTACATCTTCCGCACATAACCCTAGTCGTCGTCCAATCATCAAAGA
TTCCTTGACACATTGTCAGTATATCGGATTAGCCACCTCTGCGCGTCTAC
TGATCTCTTGCTTAGTATCGATATCCGATCCTTATGCTATTCGTTCGGCT
GACACTTTTCAGGGGTCTGTAATAAGCCAGGATGTACTACCCGATCGTAC
GACTCAACTACCTCTTTCATGTTTGTGAATTGTCCGTGCCCTTTCGTCAA
CCTGTCTCGACGTCCAATATATTGTCTCGAACCGTGTACGACTTCTTATA
ATGTTTCCCGAACTACTGGAAGATATGTGCGGCCTTTTTTCACGGAAGGT
GGTCTCGTGTGTAATTTCAAATTAATCATCTAATGTGCGACCATCCCACC
CCCATGACTTAAATAATATGGTCGGGATAGCAGAGCCGTGTGACAGTGAC
CGTTCTGGTCTTACATATGATACGAGATTCTATTTCCCGAAATACCGTCG
CAAATTCAACGTAGCCTCATCCTTCATCACTTCGAATTCCAGTGGTTGTG
CCCGCGTCCCAGGCCCATAACAGGATCTTGCGAGACAAAGTTAATCAGTC
AGTCTAGTTAAGGAAGGTGACCGCCAAAAAACTTGCAATGTGCGCAAGAC
CATGTTCAATGAAATCCGGGTCTCGTGCGCATGAGCACTTGGGACGGATG
ACCCATGAGCGGTGAGACCTGCCTTATACTTTTTATTGATGCACCAAGGG
CGCAGAGCGATTCCATTCAAGGCATTCCACCGGTGGAGAATCGTCCGACC
CACTTATGTTGGTTGTGCAACTCGATGATTGACTCGGTCGGCCAGTAGTG
GGTATAAAGTACGGTTACCCCCCTAGTAACATGCGAACCGCGGGCAGAAT
GATAGAGGTCTGGTGAACTTCTTTCCTGTGATATGGACGACGCATAAGGA
ATAGCTAATGGGAAACCTACGTCTGAGGGTGGGGAAGCAGACATGTTCAT
AATATCGGCAAGGGCGTTTTCGCATTCTGGGGTGCCATTAGAGCTACGAC
ACGGGATATTTCGGGTAGTGGTTCGCAATTGTAAAACAATTGGCAGTGGA
CATTACATGGGTCTCACAACCCCTATGGGGAACAAAATGCTGCCCTATTA
CTGAGTACCCGACAGTTCTTGGTCCCGTACCCTGTATAACGCATTAACGA
AGCATTATTAAACCGTACCTGAAGTATGGACTTACAACCTGCCTGTCCTT
TGTCGACGGGATTAACAGAGGATCTTCAAGCAGTGAATATATCCTAGTTC
CGACTGGCCATGCTAATACCGTACACGAGTATTCTACCCTCCCCATTCAT
CAGGGCTCAACCCCTTTGGACCGACTTCGGGGCAAAAGCTGAGCTTAGGG
GTAAATAATTATCCAAAGTAAAGGATTGCTCGCGTAAGACAGGGCTCTTG
ATAGCACCTAGCGGTCCCATCGATGAATATAGCTTGATAGGAAAGCTTAT
TGGAGATTACGCGCTTACTCAGAACATAGCCTCTCACCATTATTGACCAT
CACGCTGTGCCATTCCTCACGCCAACGGGTTGGCTCTGGTGGAAGATGGA
AAGTAATCGAACCGACTGTTGTAATGAAAGCACTATATCTTACAGCATTA
TATACTGACGTACGAGCCTTGTTGGCGTGACAGAGTTGATACGCTGCCGG
CTTTATTCATGTGCGTCGCGGAAAAACCAAATTCCGGCGACCGGCATCTT
ACCCCTCTGAGACGTGTGCCGATCTCAAAGTGAAGGGTTAGCCCAAGACA
AGTGAAACAGACAGCCTCTATCGAGGAAGCCTCTTCAAATGAGACTAAGG
ACGGAATCTCGTCCTAGTTGTTTCGCGAAGAGTAAATTAGGTACTAACAT
GGTAAAGCTGTTATCTGTCTTGCGTGTCCAGCACACACAGAAAACGACGA
CCATCCCCTCGGGAATTATGGTGGATACTTAGTAGCGTCAGTGTGGCTCA
GGATACTACGCGTTCTGCCCACGAAGTCAAACACAACCTAGTTCCGATGA
CGAAATTAGAAGTGTGAAGACGTGTCGTACAAAACGACAGGACAGAGAAG
ACCCAGTCGAGATATAGTCGTCCGGTTGGCGAATGCTCCCAGGGTCGTGC
CCTATTTGATGACTCGAATGTAGCGAGCGACGTTTGTATTCTAACTTTGT
AGTACAACGCGACGCGCAGCTATCGACGGAGCCTCGCGACCAACGGTAAG
ATGAGATTTTCGTAGCAACCAGCGACCTGACGTCACAAAAAGTCATCATG
AAAATTCGCGTTTCAAAATTTTCGGAGAGACGAAGCAGGACTTGCCGTCA
CCAGAATTCGATTATGGTACTGTTCAGTTGTGCAGACTCTCGTTGTTCAT
ACGGCTTGCGACCTTGAGTCTGAGATCAACACGGGATTAACAGCTGACCA
GCCCTCTATCTCACATCTTCGGGCAAAACGAGCCTCTAATCAGTTGATAC
TTACGTGCGACTTACGCCATTGGTCTGATAAGTTTTTAACCTATAATTCA
ACTTTGCGAGGACCCGACAATATACTCTAAGTCCCACCTAGATTATGATG
CGATCGACCTACTCTCGGATCCTCCTCGAACACAGCAACGAACGTAATTA
TTTTAACACTAAAGCTTCAGACAAAAGGACCGAGCTCATCGATCCGGGGG
AGATGCGAGAGTCACTATATTCTAGCGCCTCCGCGCAATCGAGTCTCCGA
CAAAATGTTGGTTTCATTTGTGCACAAGCACTGAGGTTTAGTTAGTGTGG
TATGGCCGGTTTAAGTTGAGTATCAGCCACCCACTAAGAACGGTCTGCAC
CCCGACCGAATCTCATAGTGGCCCAAGTCCAGAGTACGCGAATACGCTGG
CCGTCTGGCCGGCGTGAGGAGCGATACCCTTTGTACAGGCTTGAGGTCTC
CCTAGATTCACGAAACGTTGTCCCGCCTTCTGAAGCTATTCCCAAGTTGA
CCTACCAACGCCACCGCCTCAAAAGTCAAGTTCTATAGACCACCTAACGA
ATACGCTGCGCACGTACGTAGAACAGGGCGGAATCTGAACATGGCTTGCG
CTGTGTATCAGGGCTCGCGGAAGTTGCCTCTTTCTCTGACTAGGCTGAAC
GAAGGGTGCAGGGGACATGAATGAGCGCGATGTTGTTCTTTAGGCCAACT
GCAAGGGAAACGACGGGTTTACTTCTGCTTGCGCGCGACAACCCGAACTG
TATTAGCAGTCTCTACGCCCTGCTCCGAGATGAGTGTACATAGTTGATAG
GACTAAACCCCGGCACGTCTTCGCCTGTTACCGTTGTACGTGGAACAACA
GAAATTTAGAAGTAGTCGACCACGAGCTCACGTTGGAGGTATACACAGTC
CATGATTGTGAGGAATTGTATTGTTCTTGCTCGGCATCCGTGCATGGGCC
AAGTCACAACCCCCTGCTGACAGTATAGCCGGGCTATTTGCTAGCAATTT
CGCCTGTTGTACATTAACCGAACCCAAATCAACAACCGGCCCCATGCTCG
AAGCCGCCTTTCTTCTTGTTTGGCGAGCGCTGTATGAGATGGTAAGCATT
CGGGCCTGACGTTTGAGGAAGCCATCCCGGCTCTCTAGGTCACGGACAGT
TACTTTTACTTTCCCTACCATTACTGCCCCGCTCGCCCCCGAATTCGAGC
ATCTCCTCCTTTAAACCGCGCATTCAGCGCTATTGTGGCTTTACGTGTAG
CGGTACCTCAACGGTGGCATGCCGCAATTGAGCCACTGTTGCGCACGCTA
TAAACGTTTGAAGGTCAGGTTATAGTTGCGTATGAGAGGTCCGCAATCTC
TGTTTTTAATCCGGCCACTTCCTTTTACGGTACGGACACAAGAATTCCAC
CAGTCACGGTCCGATCAAAGTGGTACGGCAGCTTGAGAGCCAACTTGAAA
GATATCCGATGATGGGAAACCCACTACGTCCTGCGATCCAGGGCTCGAGG
ACATTTAAATAATCCGATGGGGACCCCCGCGTAAAACAATGGGACTAACT
CCGGGCCTGCATACCTTAGTCCTATTTGAGAAGTACATTCAAATTAAACC
GCGTAGCCCGCTAGGGTGATCGACCCGTCTATCTCATTACAACTTGAGTT
AAATCACTCAATGGACTGTGCCGCGCAGCGGAGTTTACTGACCAGCGCCA
ACCTGGCGACCCTCTGCCCGGTTTCCTCCCCAGGACGGCGCCAACGGTGT
GCTAGTCACATACTCCACTGGTCCGACCACACAGCCTGGAGGAGTAGCGA
TTCTTATTGCCGCATGTTCAAGAATAAATGAGATGGCTGGATTATATATG
CTATTTAATCCATTATTATTGAGAGTCGAGGCTCAAACCCATATATCAGT
TACTCTACAGCACGATCTTTTGTCGACGTCATAGTACACACGATCTGAAA
GGGATTGGGAATTTAAGTCCACAAGCATCACTGCCTGCGGCATAAATTCT
GTGGTAACGGTTAACACGACCTGGGTTACACCAACCCGGTTAAACCGCGT
CAGTGGGAGGAATACACAACTGCGGCCTGGTGCCATCCTCGTATCCGCCT
ACGGTCGATTAATGCGCCCGGGGCTTATCTAGGCAACAGGGAGTTCGATA
GCTCAAGTCTGACCTTTCAGACTTCAACATGACCTAGTAGTCCAGGTTGG
ATAACACCCATAGAGGTACAGTCGAATCTGTTCTAACGCTGTACACAACC
CACCACCGACGGCTTGTCTCCCACCGTCATGCACGTGAACATCCGAAACA
CCAGTGAGTTGAGGACGTGAGAGATGGTGCCCTGCCCTTCTAGGACACTG
GTCTGTCCGTAAGGGAAGTGAACCTTGCCCGGTACGCCCCGCACCCGCAC
CTATCTATGAGGAGAAAAGCTAATAGTTAACCGCTTAATGGGGTGCGTTA
AGGAGGGGCTCACGGGCGCACAGAGGACCTGGTTCGTCAGGCTGTTCACA
GAACTGGTGATGGCAAACGGAATTCACTATATCTGTCATTCGATTCCGTT
ATTCATGGGGCCATGTCTGAGATGTTGTAGCATTAAAAAATAGCGGGGAA
TACAGTCTCAGCGCGCCAAACCTCTCCTCAATTCCGGTCTAGCGCCGTTA
GCGAAGTAAAGATATGCGTGAGGCTGCCGACGCAAGTTGGGGAACCGCAG
TAAAAATTGCACGCAAGGATGCTCAGATTGGAGTGTGCCCCGGATCATAG
TCACTCACGCGTCCCCCCCGGGGTCGAATGGGCAGCGGGTCAGACGATAC
TGTCCGGGTTATCCCACAGAACTCGTCGGCCACGTGGGCAGCTGAGGGCT
CCTTAGCTCTCCCCTCGTGGTGGGTGCTATACAGAACAGCCGGTACAAAA
TTCTAGCACACATCCTCACCACCATAGCAAGCAAGGGTGAGGGGTATGGA
CTTGTCGTTATTCCTCTTTACGGCCTGCGACCTTGGGTCGCCAGACGATG
CTCGCATTTATACGGTCAAGAATTGTATATGCCACGTATATACCTGATCC
GAAGCCAATGCGCGCTGGATTAGCTAGATGCGCTGTCGGCTTACCGATAA
TTAGGCCCCTTAGTGGATACACTGTAGGGCGCGATTTGTCCGGGCGGCAA
TACACTCAGTCGGGGGGTTTGCGCAAATTTAGTACGATAAGTCTACTTGT
ACGCAGTGGATGCTCTGCACGGCCATGCCAGTGACTCTTGAAAACTGTAA
GGGTACGGATGTCTCCCGAGAAGAGCCACTCCGTCTTCCCCTAACTTGAG
TCCCACGGTAGCACATGGGCAGTGAGGCTCATCCGCTAGTTTTTTACACA
TTGGACCGAGCAGCAAGATCGCTTCTCTAGAATGGATTTTGCAGCCAATC
CCTCACCTACTTAGTAAGGTCCTAAGTAGGCGCAACTAGATACCCCGCCT
CCGTGCGGTGGAAACCATTGCCCTGGAAGCCCCAGCGGTATCCCGGCATT
CAAGGTAAGCGCAAATTCCAATCCGGACTCTGCGCCATTCCGGCATACGA
AACTAGCAGGCCCCAAATGTGTTATCTCACAATGCATCGTTATAGTGACC
CCTATTTACCCGGGTCACACTTTATTCGGAGCGATACCTCATCAGACCAT
TAATCTGTTAGTGCTTGTTGGTATGGAAAGTGTCTATACAAATGGCCCTC
GCCCAACTCGCTCCACGCGCTTTTCGCTTGGTACGTACAGGTTAACTAGT
CCGTTAGAGGATTTATCATAACGGGCGGTAACGCATATCACCAATACACT
TAGGTTCTGAGGGCAAACCTAATTTATGAGGCCGGGTAAGCGCATAAACG
GAGTTGAGCCCAAGACATGAGCCGTAGGGATGTAGAAGTCCGCTTCTTCG
TGTTTAGGGCTAAGACCATACGCCCAGTTAGGAAAAAAGAGGCGTTACAT
CAATCCACTGCCATGTCCCTGACCGAGAGGCTTATCGATTGTGTCGTTTT
AACATATAGACGGCATCGAGCACAGGGCCCCTTACAAACCGTCTCCCCCC
CGTCATCTCGCAGAAGAGAGACAGAGGGTGATAAAACTGATGCGCAAGAT
CCAATATCACATGGTGATGTGGGTGGTAAGCCCGCACGCGTTGTAACGGT
ACCTCAGCATAACAACGCATTTTGTTAGTAATATCATATACAACATGCGT
GTAAAGGACGCGGAGGGTCCTGCGACCGTAGTTGCCGCCCACCTTACCTT
ACAAGGTCGTTAGAGGTGGCGTCACCATGCCCAACGGTGAGTATAGCTGA
GCGGCGGTCGGTTCTTGTACTGCAGGACTGGATAGCTGATGGATGTACCA
GTTTGGACAGTCCTAATCACACGGGTAATGCTCGGCGATCGCAGCAGTTT
GATCGAAGTCAAAAATTCACAGTCTTATTGTATGGCGGGGAACTTAGTGG
TATCAGAGTCTTTATTCTTTACCGCCTCCGCAGACATCCCAATACCTGCT
GGTACTTTCACGAAATGAATCACTTCGTACTCCTAAGGATAAGACGGTCA
CATTACTAATCGACTGATAGATCGACAGACCCACTCACTGATCGATTGTA
GCGGCATTCACGGTTCGGTACTGAAATTCGCCCGATCGCGCATCTCGTCA
GATTCACGGTGGAGTATCGACTGCCGAAATAATTAGGCTCTCCGTCCGAA
ACTTACGACGTCATTTCAGGAGAGCGGCGTGTCCAGCACACACAGAAAAC
GACGACCATCCCCTCGGGAATTATGGTGGATACTTAGTAGCGTCAGTGTG
GCTCAGGATACTACGCGTTCTGCCCACGAAGTCAAACACAACCTAGTTCC
GATGACGAAATTAGAAGTGTGAAGACGTGTCGTACAAAACGACAGGACAG
AGAAGACCCAGTCGAGATATAGTCGTCCGGTTGGCGAATGCTCCCAGGGT
CGTGCCCTATTTGATGACTCGAATGTAGCGAGCGACGTTTGTATTCTAAC
TTTGTAGTACAACGCGACGCGCAGCTATCGACGGAGCCTCGCGACCAACG
GTAAGATGAGATTTTCCCCAAAAGTAGCACCTACTCTGATTAAGACGCGC
AATTCTGGTCCTATCAGCAAGAGAATTCAAGGCTGAGGTGTGCGTTTACT
CTACGCAAAGCCTCGTATTCTATTAACACACGGTATTGTGTGAGTGCTAT
GCACACAAATCTGATGATAAGGAGTACCGAATAGTGCAGAACCGTAAGAC
ATGCCTGGCAAGGAGCCCGAAATTAATCCTCACGACATTTACGTAACGCA
GGTTCCCGTTGGGGTAAGGTCTAGCATTGGAGTACATACGGTATCCGACA
CTCTACGCAGACCCTCTACTCAGTAACAACATAAAGAAACGGATGTCCTG
GTTGTCACGAGCCTTTGCCAGTGGCGGGATGTATGTCGCAAACACGACAG
TTGACGTAATCCCTTCGAAGTGGAGTCAGTACCTGTCATAATCCTGCAAA
GCCTTAACGGCAGTTCGCAGCTTCGGCTCTTAGGCGCAGCCCCGGTAGCG
TGTCTAATCGCACCAGGGGGAGATGATGCCACTGTCCACCGGAAACAAGG
GGTTCTATTCACCGACTCATCGTTATGGAATCAGATCCGTAACAGGTATA
GATTGAGCACCGACAAAACCCGTTGAATGCGAATAATTCTATAGAAGTTC
GACGGTACCAGGGCTAGCCTGACCTAGCCGCTTCGATGGAGTCCAAGGGC
ATAATCTACCTCCGTCATTGGCCAACTGCGCCGATCCCTAACCAGAAATG
TAGCGGAGAATATAGCTCCCTTACCCGACTGGCGATACCTCGGAAAGCCC
AGGAATCCGACAATGCGACATAGAGCAAAGCTTACTATATGGCCGATACG
ATCATAAGGCAAGTAAACCAATCACGTAACGGCTTGTTTCCGATGTGAGC
TTGCCGCATGCAATCCCTTTGATCAGCTCTTGGCACATGAAAACACTCAG
GCCTATCGCCTACGCGTGAAGGGGCCCATAGCCTGCAGGATTCTACGGTG
CTCATACTCCTTGCGAACCCAGAGACACCGCGCAAGTAGAGAGGTGAGCG
AGACCGTTCACTGTTCCCCGTAATAATTTCTGATGATGAAGCCTTTGAGT
TATTTTCGTAAAACGACGGAGTCATACACGTGTGGTGCTTCGCATACCTG
AGGCTTAGTAGCGTTTGGGTGAGCTCCCCTTTGCGGTGTTTCTGGATGAT
CACGTGGCTATTGTTATTGTTAGAGACTGCTATCAAGAGAAGGCGTATCG
TAAAATTTCTTGGTCATAGAGGCGGACTTGGTTAGCCATGCACAAGGGAG
GTATCCCCTATGGTCGTTGTAGCTAATGGTCCGCACGACGTACAGAGTAG
ATGTCTCATATCGAGAGACAACAACAGGTCTCCGTAAGTTAATTTATAGA
GTGCCCAGACCGTCGTCGTGCCCTTAGTACGTTTTGCTTGTTAAGGGCAA
TACCCCGTGACAATCCCGAGTCCCCGGTAGATATGAAGCGCGTATTTGTG
TATAAGGGTGACGAGTGCCGACACGGCTCACTCTTATTGTCACTGATCGG
AAGGTGCAAGGTCCCTAGAGTGTTCATAGGGCCGGAAGCGGCCGTTATGC
ACCGCAGCATCGACGCTCCACTGCATGTGCTGCATGTGAACGCAAACCCT
ACCCAAAACGAGACTTAGATGTTACCGGAGGCATTTTCCTAGCAGGCATT
TCAGTACGATGGATCGGCCAACAAAATGTCCAAGGATGGGGCATCAAAGA
TCTCCAACATATTAGACGTCTGCTTTGAGCCAACTATGTTCGCGGAGCCT
AGAATAGAGTCGGCTAACACTTTCAGTAAGCCACAGGTTGCGAATCGAAG
AGACTGTCGCTCTACTCTATTATGTTCAATGGTCACGGTCACCCAATTTC
AAAAGGAGTCACATATTTTCCATCTGGTACGAGATATACTTCGATCCGGG
GAGAATTGTCCATTAGCGGTGCTAGATTGCCTCGATGTCCTGAGACGGCA
ACTAACTGGACCATACATTACGGACCGTTCTGAAGGGCCACTATGGAGGG
CACTCGTAGGTTTTGTTTAGAGAAATCGCCGCAAACAGATACGAGAAAGG
ACGCCCAGGAAAGTGGTCGGATATTCATCGCCACTCTCTTAGATAGTTGG
CGAAGGTCCGGTCGATTCCGCACGATAAGCGCCTCTCGGCAAATTCGGAT
TGCCCGTACAAGGGGAATATTAAGGTGCAACTTTCTCAGCTGAGAAGCTT
CTAGAGGAGCATTATGTCGGCTCACAATGCTGCAGTAGCACATAGCCTAA
CGCGCCAGCAGAAAGCATGTAAAAACGTTCATGGACCCCCGGTCTACTAC
CTTTGAAAGATTCGCGGGAGGCGTCGCCGCTACCAGAAGCACCAATCGAA
CCCGGAGTCTGGAACTACTAGTAGCGCCGCTAGGTAGTCGTGTACAGCAG
AGTTCTCTGCCACCGTCTTAGGTGGGACTTGAAGCATTTGTATCAAGGGC
CAGCTCTAAATGCTCGTATAAACATATATTGCAGGACGAAGTTGTTGTAC
TCGCCGTGGATCATCCCAGAGGGATTATTTCTTACGGGAAAACACAATCG
CGCCACACGCACGAGTCCCTTCGGACCTGTCGCCTTAGAATGGGGCAAAT
TAAATCCTTGATGTCTCGTATGGAGTATGGTTTCCCCGAACCAGTGACTT
CCATCACAAGCACGTATAGGGCGCCAGGTTATGGCCTATATAATGCATGT
CAGCTTTAATTAAAGATTTCGTCATGGCTACATGCCCAGCCATAGGATTC
GTGCCCACGCGGGAGGAACCATTAGCGGTGAACGAGTCAAGGGTCAGCGT
GAACCTGAGATCTTCCCGCTGGTATAGACTATATCCTCTGATAACTTCAA
CGGGCCATGTAGCTCCTACTAACGGTGGCGTAGGAGGCGACGTTTGGCAG
GTACAGTACGGCCGTCGGGCTTCATACAGACTATTTACGTGGGGGAGGCC
TGGCCTCCGGCCGTGTTTTCCGAGTTCTTTCGCCCATTTAGCCGCCGGAG
CGCTGCGCTTGTGTTCACCTCGGTGGTAATTATAGTCAGCAGAGGATTGG
AACACGCGGCTCATTTCTCTACAACAAGTGCCAGTCAGGGCTACATGTAA
AAGCGGCCTACGAAAGGAGATGCCCCCTGAAGGGTACGAATCCACAGATG
GGTCATTGAGGACCGTAGGCATTGCGCCCCGCCGGTGCATCCGGGGACAG
CTTTGCATCTTCGTATCTGACAGATGTCGATTCCGTGCACAGTGTCGGGA
TAAACCTCCGGAAAAAAAAAGCGGTTCTCGGAATCAGTTATATTGGTGAA
GAAAATTTACGACCATCACCGTCTTCGAAAGGATTAGAGGATAAGACCCA
CGAGCAACTAAATAATGAGCTGCTGACTATCGGGCGTAGCGCGCATAATG
ACGGTTACGCGAATCGGACCCTTATTCTGACTAGGCGACTCCATCACGCC
ACGACCCGGGGACAGGAAAGGTTATCCCTGCGTTGGCTGTACTATTGTCG
GTGACAATATTTCCATTTCATTCTTGTTTGCCGGCTACGATTCGGCAGTC
CGATAATACCATTCGTATGCCGGTGGGTGGATAGGCCGGACCTAGCTAGA
GGGAGACGATACCTCATGGAGGCAACCCGTATTCACAGCTCGCGCCAAAT
TAAGTGCTGTAGCGCCGCCTTTGTCTTTGTCTACTGGAGGTGTGGGAGGC
ACTGCTGCGGTCGTCCTCCCTGTCTTGCGCTATAGCGATTTGGGAGCTGA
CGATCGGGGATAGGTCGCTAGTACTTGGGTCGTACACCTTAGATCGAACG
GTATAGGACTAAGAACCCACGTTATACGCAGTCCATAATACATGCAGGGA
TACGTGTCTTGCGGTAATCGCCCCCAACGAAGGCATTACCCAACTCGAAG
GGAATGCTCCAGCGAAGGTGGTAAGAAAACAGTTAGATCGATTATGATTC
CGGGCCGAGCTGAAATTATTCCTCTATTATCGGTGGATAACACAGAATAA
CCGCCAGTGCTGTTTGCGAACATCAGCTCTCAATACTGCAAATTTTCGGA
TGGCCACAGAGCCTAGTGAGAAGGGGGTTCTAACGTCGGTTTCCGTTGTA
TCGTCTGACAAATAATTGATTAATTTGCGGAGTCGTGATTACAATGAAGT
TGATGATCGGCGCACGATGGATGGTCCCATCAGGTCTCCGCGAGATACCC
GTTGGGGCCCTAGATACGATACTATTGGAGGGGGAGCGGATCCCTCGCTT
GCAAACCAGGTAACCCCATGTGGCTATCGCATTAGTTCATGCTAATGGGG
ACAGAACTGTATCGGTGCAGGCCCATCACGCGGACTAGCAGTGGGAACTG
CACGACATTGTCCTAAATCATTAATCGTGGGTCGATCTTGGCGGGGACGC
CAAACACGGTTATATGTTTCGATACTATTTTCAGGCGTACATCAGCAAGA
ACGAGTTCTTATACTCGATTGTTTGCAATAAAACTCTTCATAAATCTGCG
AGGGCCCTTAGTCCTCATTCTAGTATGGCTGGACCCGCCCCCCGATGCCT
AGTAAACATGTCCTACATGCGTGCGACGTTAACGAATGCCATAGTAAACT
GCGCGCTGCAAATCTGGCCTAAGGGTGATTGAATTTATCTGCAGTGGTCA
GATCTGTCGAATCCCGTCGGTCGCTCATAAAACGAAGGAGGACAATTGTG
TTTCACGTTATGCTATCGCTCGCAGGCACGAGGGATCGGTGTCCCTACGG
AACCCCGAGTCCGACCATTCGAACAGAAGTTAAACAGGTAACCAAAAGGT
ATGAGGGGAACGCACTTTAGATAGTGCTAGAGCCATTGAGAGGCCAGAAG
TTTCAAGACCGTCATTCGGCCGACCTTAGAACTGAAAGGCGGGTTTCCAC
CGAGCCAAGGGCAAGACATTGTTCCTGCCATTAGCTGGCGCGTTGTCCAT
GTCTGGTCAAGGATTGAGAAAGAATATCTATTCCCCGGACTGGACCCTTC
GACAACGAGTCAGAAACGTGCCCCCACCTCGTACCCAGGGTTACAATAGG
TACCTACAAAAAACGCGCAGTTCCTTATCCATGCAGTCGGTAATCGGCTT
CATTAGCAGCCAGTCGTTCGTGAGATACGTCTAAGATGGGGGGAATGCGA
TGGTCCCAGCCCCGGCGCATGCAGTGGGCAGGTAAGATTTATAACCCCTG
CAAACAGTGAGCGGATCGACACCCTGGCTGGAAGGCTTACGAGTAAGCGG
TCCACTCTTGAAAGATTCGCCAAATATTAGGTCTACTCCACATCTTGTGA
TAGAGCGGAGCGAGAAACGGTTAGTCTTCAGCAATCTGGAACGTATGTTA
GATCACAAGCCGTTACTTAGTACGAATGGGACTGCGCTCAGCCCCCACGG
CAACGTTCTGATATGAACCCCTGACTGTGCTCCTTGCAGTCGTATCGTCT
CCCCCTTTTGCAAACATTCGGCGCACGTCATGCACCAAGTGCTCATGTGA
TTAACACTCGGGTTTTTAACAGAGGCCCCTATCAGTGTCGGCCCGCAACA
GCTCGTAACCTACCGGGATACTGAAGTAAAAGTGCGTTGCTAGAAACGGG
CTCTATCTTCTTCCGGTTCTACTAGCCATAGGGAAGCATAATTATCCATA
TTCGCACCAGTCCCTAAAGCTATGACACTATGTCTTGCCCATGTGAAACA
CACGTTTCTCGCTTGTTCTGGTCAGACATTCAGACCGGCTCTTATAATAT
TTCAAATGTAAAGTTATGGGTTCTCCCTTTTTATTTTTGTCGCGTTATTG
GGTGAACTTTACACTGTTGGCGTGACCAGATCAATGTACCCCATCCTCCT
TAGCGTGCAAATCATTCTCGTTGTCCGTTACCGCTGAAGTGCATCCGCCA
GGGAGTACAATCGGCGCGAGAGTAAAGCTCGAGGCTAGGTTTTAATTATC
AACGCAGGGCCCTGTAAATAAACAAAATCATGTTATTAAGACAGCTATAG
GTCAATGGTATTGTGATTTCAGATTGGCCGGAGATAATTTCGGTATGGCA
AGTCCGCAATCTTGCACTCTGGCCTACGCTCCGTGTCTCAGAAGTACTTG
CAGAATTCACGTGGTCGCCAACTCGTAAAAAGGGCCCCGTCTCATCGTCC
AATTGAGAGCTGGGTGCAAATCACAATGTAACCTTCTAGGCGCCTAGCGA
ATTGCAATTGCGTTCGTATTGTCGAGGCACGGCGCTGCACAATGCAAGTG
TCCTCGTTTCCTGCTCTCTGATTTCTCGTAAGCATACTTGACTCATCCCT
CTGTCGATCGAACTCGACGTTGGTAATGAAGCGTCCTGAGTAACTCCGCA
ACACGCTTCACCACTAAGGTACGTAATGACTCGTCAAAGCAAGATCTGTA
GATAAAAGCGGTTCAATACCCGATTCTAACGATCAACTTATCAGAAAGTT
TCTGCCCGCTACGTTGGTAAATTGGCCTTTTCGGGAGGAGAAAGCAACTT
ACGTGGGTAGGGGAGCCATTTCTTCAGCGAATTGTATCCATCGTTCCACC
TTTTATCAGCCCGAGATCCCAGACGGGATTATCCGCAACTAGATGCTGGA
AAAGTCATATCAGCGTCGGGCTTCAGTGAGGAAGGCGTACGCCATCAGCT
CACCTTTCAGCATAGCGAGCAATCGACCGATGGACCATGATCCGCTTATC
TAAAAGTAAAGGGCGTTGGCTAGTTATGACCGGGCAAGAGCCCGTTCCAC
ACGTGCCATACGTAGTGAGGATTCATTAACCGGACGACGTCGCTCCACCT
CTGACGGAAATACACGTTTCGGTGGACAACGGTAACTGACCGAAGATACA
CCCCACGGGGGCTTATATGGAAAGCCCGAGTGTATACATCGGCGCGGCGA
AAGACGACTACGAATACCGACCTATAGACTAGATTGGCCCTGTCGATAAG
TTAGGGACGTCAGCTCAAAGGTAACTTGCCGCCCTTATAGAATTTTTACA
TTGTTTCGACGCCTCAAGTGGTGAATCTCCACTATTGCATACACACTTTA
GATTCTGGGAGACTGTCATACCGAACCACCTGAGCGAGAAGATGGAGATG
GTTTATTGGTCTTCGGCCACTCGTAAAACCTGTGCACTTTGCAGTCCATA
GAGTTATGGGTGGGGCGGAACCGGTGTCGACGAGCTGCTGCTTTCGCATG
GCGTGCTAACGTGCACCACTGTTCAGTCAACACATCGCCTTCCCGTCGAA
GGTGCACCGGACGTTAAGAAGTCTTAAGACAATGACACATCTACAAAACG
AGGGTGACTCTTTAAGAGCAAGGACGAGCTGCTTAGATGATTAATTGCGT
AATTCTTCTTGATGATGCTTCAATCAACAGGGGCCATAGTATTCGATGGG
GCCACCAAGTACATCGTTGCTGGACTTCAGGAGAACAAGAGTAGTGGAGG
TGAGGGTGGCCGGCACGGTGGCTCTGCACCCCCCTCCGTCGCAAAACCGG
AATGCGAGACTAATAGTTTCGTGTGCTTCATACGAATATCATACCCAAGC
CCCTACGGGTCTATCGGCTCACGACAACATGAGAACGGAGACATGTGGGT
AGGCTTCGACCTGGCGGTAGCGATTGATCTCGCTCCGTACTGAACGCGGG
GGCGATTGAAGCGGTCGTGATATCCCACCATACGTATACGGTAATTACAT
ACGACTGCAAACCCGTGTTGATACCTCCCATTACTTACGGACTAGAGCTC
CCCTCGATTAGGGTAGTCGGGACCGATGTTCATGAGAGCACCCGCGGATA
TCTGAACACTGAGATTTTTTCTCAAGGTCTTCCTTGCGTGGGGTTATCGT
TTACGCACTACTCCAAAGAGTGAATCATTGTCTCAGGTATTTCACAAGAG
GACTCTGGCGCTAATATGACTAGTCAGACGGACCTCCTGTGGCGCGGCTA
GACAGCAAAATTTGGAGTCGTAGATGGACCCTGCCTATGAGGTAGCGGTC
CCTATCACTCCAGCCTACACGGGTTGCTTGGGCTAAGGGAGATGCCTAGC
ATAATAAGCGACAATTACGTGCGATTGGCGAATTGTCGTTGTGTACTTGG
TTGGCCCAAATTAGTGACCCGAACCGGTGCACTCGGCGTCCCTGAAGTTA
GACGAATACGCACATGTCCTGCGAACTCATCAAGGCCGGATAGGTGGGGA
TCGCTTCCCTATTTTGCTCTCGTCACATCGGGTAAGAGGGATCCAGGAGG
GACCAACTTTCCAGTGCATTTCCCTAGCCGAAAGGTAGCGTGGAGCCCAG
CATCATTACGTCCATGTGGCCCAGTTGTGCCGTTGGCCTAATCGCACACG
AGCAATGTGCCGAAGGGATATTGGCGCACGCAAGGCGCGGCGAGGCGCAT
CCACTGCTGATGGCATCGCTTGTTGGCGGCCCCACCCAATGCGCTCGCAT
CCATACCATGAACCGACTATTTCGGTCCATCGCGCTTACAAGCGTGAGTC
TATCCGTTAACGCGAGAGAGCGTAACCTCCGTGATCCCGTGAATTCCCGA
AGCGTTGTCTGGACGCAAGCTTTTCCGGCTTCTGTGATACTAATCATGCC
GAGATTGATCCGAAGTTCTCAACCCACTAAGTGTCTTTTCGGTCATATGG
AGCTCGGCCAACACCTCTACGGAGGAAGGATGAATATAAGATATGGCCGG
CACACAAGGAGGTACTCTACCGCAAAATCAAGAATAATGTAGTCTAAACA
AGTTCCATATCCACGAACCAGTTGCAGTTTGTCTGCAGTGACGGTTTCCG
AGCTGTATCGTGGCTCCTAAAGCATTCGAAAAGGAGACAATCGAGTAGAC
TGAACATCTTCACTACTGATTATGAGCGCCGCTGCTTCTTTAATGCAAAT
CGACTGAGCCCGAATCGATCGAAAAACTAGCGTTTTGCGCTTTCTACATC
GATTGTCTGTTATGCGAGGTACAAAGGTTATCGCGTTTGCACTTAAATCA
GGAGGAGGTTATGTTATGGGTCAAATTTCGCGGGGTACGCGATCCATCCC
ATTACACTCGTCCCATCGTGCTAAGAAGATTTAAGACGACGATGGAGGCC
GTGCTCTCATTGACGATTCTAGACCTTAAGATCGTGCGGGTGCTGCTTAA
CCGCGTCGCACTCCGTGCCGGGACCCTCATACAACGTTTGTGCGCTGCGT
TCGCAGGAAAGAAAGTAAGATGAGCATTAGAACAGGGTCTCGAGTCCCTC
CAGTCTGGGGATGTTAAGCTGGAACCTCATCGTGTTGTCTCTTGACCCCG
TAGAGGGTGTTCGGACGGATTCAACTCACAGTGGTTATGACATACCATAG
GCTAGCGAAGTGAACCCAGCCACTAGATGTAAAATTTATGTGGTAACCCG
AACCTAAAGCGTATAGCTCTCGAAAGGAGTAACTCGCCGGCAATTGCCTA
GCCTCCTGGATATGTAACGTTGAGTTGCTTTTCACCGCTTCCTTTAGAAG
AGGCCATTCGGCCAATCAAACGGGCTTATCCTTGGTCTGAACCGGATGAG
GCTTGGCTACCAACTGCCCCATGACCTTGTTACAGGTCGCGAGCTTATTC
CGTTCCGACCAGGCCTCTGTCGCTGCTACTCGCGTTACGTGCTGTGAACA
ATTCTAATGTAGTCAGGGTCGTTACACCCTTCAGAGTACAAGATCGCCGG
TTGGTCACACGACTTGTCCGTATCTACTAGCGCCGGGTTAAGCGCACACG
TGCAGACAGGGTAGAGGCGGATTTAAGAAGCCCCCGCCCCATGTTGAGGT
GTCTCTAATAGCAGAGATGTTCGCCAGAAGCGTGTGTCGACTTATCATTG
CTGGGGGTATGTGTCCTTACACTATCGGGAACTCGCTAAGATGGTGGAGC
ACAAAAAGTGTAACGTGGGGCTTCCAGGACACTTAGCCGGATCCAATCAT
TCCTTCTCATTCCTCCGCTACGCGTGACTGCGCAGTATGAGATACTCTCC
ACCACCACCTATGCATTTTCCAAGGGGGGCGTCTAAAACCCGCAGAGACA
GTTTCTATCAAGAGAATTCGGGCGTGGCAGTTGGGCGCGCCACACGCACG
AGTCCCTTCGGACCTGTCGCCTTAGAATGGGGCAAATTAAATCCTTGATG
TCTCGTATGGAGTATGGTTTCCCCGAACCAGTGACTTCCATCACAAGCAC
GTATAGGGCGCCAGGTTATGGCCTATATAATGCATGTCAGCTTTAATTAA
AGATTTCGTCATGGCTACATGCCCAGCCATAGGATTCGTGCCCACGCGGG
AGGAACCATTAGCGGTGAACGAGTCAAGGGTCAGCGTGAACCTGAGATCT
TCCCGGTTGAGATAGGTACATTGAATCTCAGATCTCCACAATACGCTCAA
GGTAATATATCCAGGGTATCCCAACACGGATGGGCCGATAATTGCTGAAA
AATGGAAATACATAACTATACAGCGCGGCAGCCACGTTGGACACTTATCT
ATGGTAACCCTCAGGTACCGGTACCGTGAAGTACAAGATAACCCGGTTGA
CATCCTCCCGCTCAATCAGCTTCCATTCTAGCAGGGGGGCTACCGCGTGC
GGAGTTAGGATGGAGTGAAGTGCGGAAGACCTCCTAAACCTGGCCTCTCC
TGTCGCTAACCTCGATATTTTCACAAGCTACTCCCCACAGTCGCCTTTGA
GCTTATCTCGCTTGAATGCGTTGTCATCATAGGCGGTAACATACAACTGC
GCAGTCATTACTAAGACATTCTTGCTAGCGGGCCGTTGGGGCTACTTGTG
CTTACATCGTCCAACTGATTCCAAGTTCTCTTTTGGCAAGGGGAGACATC
CTAGTACCGCACTACTGATGGGGCAACAGTGCACTAAGTCGGATCCGTGA
GTTGCGTGTTTGGAGCACGTAGAAGAAAGCTACGGTGTACTTTATATGAG
CCGCAGCGCAGCGACCTCAGCAATAGAGCGGACTGTCGAGTTTGGTAGAG
AGGCCTTGAGAAACCATGAACTTCGGCCTATAGCAACGCACACGTCCTCT
TCCTTTTCGCGTCCTAAAAATGCATACAGCGGAGAACCACTATGGCAGCA
GTTGGGCCGGAGTCCCCAGAATGACCTTCCCTTGCTCGAATACTCGGCCT
CTCCAAGTGGTCGCCTCTTGGAACGAAGTAATGTGCCATTACTGTTATCC
CAGGGTTCACTACTACCGGGCCCATGCTTGCGACCCAGCTCAGCCGACTT
TCCCCCAACGCAGAAACGCGTAAGCTCTGTTTACATGTCCCTATCTAGAG
TTCGAATTTCCTCACCTGTCGACGTTTCCCTTCGAATGGTAATCCTTTCT
TGAGTCAGGATGGGGGCGGACAATCGCAGCGATCGATGCGAGCATCTAGG
TATATGCGCAGCCCTTAGGCCTGCTTTAACCCCGCCATTCTTCCACCCTC
GGGGACGTTATCCACAGTTAAACGAGTGCAAGAATCCTGTGTCGAATCGA
CATGCAAAAGGTTATGGTATGTGTCGTACGAGTCGCTGGATGTTACGGTT
TTTACGCTTACATTGACCAGACCCCTGAACTTGGCCTAATGACCACAGGA
GGGCATTATTGCCTATAGCACTGTGCATGGCCAGTACCTTCGCTTAACCA
GCCTGTCATCTATTGGATGACACGACATCTGTTAGAGCGTTAGGGGTACC
GTCGATAAGCGATATGCCAATCGACGGGTGATTATTTACAATCAAATATC
AATTTGCGTGTCCAACGTACCTACTTAGGATATCTCAAGCATGATACGTC
TATTTATTAAGAGACCCCGCTGTTGCTGGTAGTGAACGGCGTTAAGAAAG
GTCAACTAGTGCTCTGTGTGGATTGCACGTGGACCGTCCCATTCTATGTG
GGCTGTATAATACTTACTCAAGACTGTATCTATGGTTCCGCGAATACCTG
CTAGTGGCATCTATGCGCTGTTGGTAGAGCCGTAGGAAATCTATGATACC
TGATTATGAGTATGAGAGCTTGTGTGAGTCGTCAAAAAATTACCTCTTTC
GGTCTAGAAGGGATCGGTAGGTGAGAAATCGTGAGATCGAGGAGGCGGTC
CAAGGCATCGGTGCATAGGCGGCACGTGGTGCGAATGGAGGGAGAGGCCC
AAATGGGTACCTCCTACCAAACGCTAATATTTCGATGTCGGACCGGCTGA
GAATCGAGCGGGAGATCCCCAAGCTTGTGGTCGATCACCGCCCAGGGCTG
ATTATAGAGCGATGTACTGAAAAAAGTCAAGTCTAGTTTATGCAGCAGGT
CCGTAGTCCGTCGCAAGATGCTTCGTTCGCCCAGCCAACATACAAATATC
AGCATTTAGGTCCCCGTTAGCAGGTAAAATGGTCAGTTTCTGGCCCTCTT
GAATAGCCACTGTGCTCTCCGGTACTTAGTTATTTTAAATTCACGGTACC
CGCAAAACTAGTTAGTGCGGAAAATACATTGTGAAATCCAAACCGCTATT
TACTCTGATGGCGCTGGTGATCTCAATGTACTATTACGGGATGTCTGCAT
CTCCCCACACGACTTACGTGTCGACACACGCGCGTACAAAGGTGCTGCCG
CTTTAATTCGAAATGGTTTGTTCTAAGGCGTGTTTATCCCCGATGGCGCT
TCAGAACGCATATGAAAAGTATCTACCCCAGATAAATCAAGCTCGGCTAT
ACAACAACTGACACTTAGGCTGACGATCCCACTACTTACAGGTTTATCTT
CAGGATGAGGGTGCTGAAGACATTTAGCGGGCCGTTTGAGGAGGCAGTGA
GCTTCACGGGAGAAACTCTTGCTAGTCCGGGCCTTGCTGCGCAGGCCAGC
GCGTTTAAGGTTCTCAGATAGGGGCAGAGACGACTCCTCGCCCCCCGGTG
ACGGGGATACTTACTGTTATGGGTGAAACACGATCATATGCAGAATAGCA
TGAATCATTGTTTTGAGGCAGTAAAACATTACCGATCTTGGGGGTATCTA
ATATCCGGGGATTATAGAGAAAATTATCTTAGACTGCAAGAGCATGCGGG
CGTGTAAAGTCGTTATGCACAGGGCGTCAAAAAGTGGAGTTTGCGGGGGA
GCGTAAAACAGGGAGACGTCAGACCGGCCTGTATCAATGATTCGCGCCTG
CATGTTTCCGGTGCGTCATTGTAGTGCGTATGCTTGCGCTCCTGCTATGG
GTGTCGCCATACCACAATTTAATTGCTGTCGCCGGTGCTGGACCGCTGTA
TAGCAGGACTAGGGTAAACCTCCAAATCTAATTGGTACAGACCCTGCTTA
ATCCAAGGTGGGCTGCAGCTTGGGACCACTGGGGATGCCAATTGCAATAT
GCAATCCGCCCGGATACTTTCATCGTTTTGGGAGAAGGCATATTGAACCC
CGCCGCACCGATTTTGCTGTGTCGTTACTTCTCCGGTGTCATCTCCGCAT
GAGAGAAGGGCATATCACTGACCTAGCGAGCTGGGTCGTCTGCTAAGTGG
GAAACCATGGTCAAATTAGTCGCCCAAGATGCTAAGCTGACAGCTCTTAT
TTATACGCAGCGAACTGGCACTCGCACGAGATCCATGTGCTACTTCCAAA
GAAAGTGAACATACGGACATGGAGCCTTGGTATCGGAAACGGCATGCCCC
TGGTGGACCGTTAGACCTGTTAGTGTCGAAGCCGTTGAGACGCTCCGTCC
TAACTATTTATGAAGCACGAATAGAACGCGGGGCGGGATGTCACGTTTTT
CGTGGGTGCACTCACGAAATAGAACACCGGTAGTCTCGACGTGCAATTCA
CCATTATCCTATCTCGATGCATTGGTAGCATGCGCACGTGCGTAATGATA
AACTACGCCGGCGGATATTCCGGCCCTATGTGGATCAGATGCCATTCCCC
AGTCCCGTTGTGTAAAGCTCCTAACCACTCTTCATACTCTGACAGTAGGT
GATAGCCACGGCCGGGGCGGTTACTGCGCTAACTGCACTGCAGAATTTGA
TTGCGAGTCCTCAGGAACGAATGGTGGTTTGGCTGCAATCTAGGCTCAAT
CGTCAAGTCCACTCACCAAGTGCTGGTAATAACCTGATTGATAGCTCGCC
AGCTCGTACGTTGGAGAAGCTTAAATATGCCCGCTGATTTGCTTTTTGCG
AGACACCCAGAGCTCAATTACCGAAGCCTCCTCTGAGGCTCCTGCACACG
GTCGAGTACATTAGCGGGGATGGACTCCAACAGACCCCGGGTCCCAGGAG
TAGTTGAGGAATGAATAAGCTGAGGACTGTGTTGAGGGCTCCCCCCCCGC
GTAAATTGGAACCCGATCCGCTGAATCGCCGGGCACTGGCCAAAGGATGG
CGATCTTTGTTAGCAGGGCAGACATGCGTGAGGATATAATTCTCACAGCT
TGATTCACAAACTTGGATCTATGCCAAGTGCGGATGATAATAGCCCTCAA
GTGTAGGCATAATGGTCCGGGAGAGGGCAAACCGCCAAGAATCCGAGAGA
CAGTGCGCGTAATTGCACCGCGCTCCTCATCCGCGCAATTAGAAAAATGC
GTCAGTTCAAGAGCCAGTTTTGACACTGGAAGTCCCGTCGAAGAAGCGGA
TGTAGTGGGCTTACCTCAGGTATACAGACGAAATCCACCCCAACATAGGG
ATGCCTATTGTAAACGAGGCAAGTTCCTACAGCCTGGGGAGGGCTTCCGA
GACTGAAGCTGGTTTGTGAACCTAGCTGCGAATTACTCCGCCCGGGCCGG
TACGAGCAGGGCAGAGGATAGATAGAGATTATGGTGCTCGTGACGTGCGA
CATTAGTGACAGCGGTCACTATCCTGGCTCTAACCTATCGCATAACAATT
AACTCTTCCAACATAGGGTAAAATACACCAACTAACACGACCCGAGGAAA
GTGGGTCCTATTAACCGCGGGGTTTCCGTGTGGTTACCCTTCTCCGGCAT
CCGACCTTCTCACACTGGGTGACCCCAAGTCTGGTATACGGGGCGGAACA
CCGTGGGATCTCCCAGGACATACTGACTCCCCCGCTCAATGTAAGGGCAG
CCTTTATCTGGACCAACTGAGTACCGTGACATCTGCGTATCATTATTCCT
TGCTAACGTTTTGAGATGGAGCGATTGGTTCCTCGAGGTATAGGAAGATG
ATCCGATCCTCAAGCCTACAGCAAAGAAGAGCTTTAAGGCTGACGGTGCA
ACTCAACAAGGCAGACCTGCCTCTTAAGAATATATCCACATCTTTCGGGG
ATCTGCGAAGAGTGTTCACAAACCCAAGCTCGGAAACATCATGAATCTTA
CCTTGGGATGCTGGGTCCTGACCATCCCCAGGGTGACTAGTGAGGGACAA
GCATTTAACGCTAGGCCATCATGTAATTGGGTGATGGCATGGCCCCACTT
TACACTTGAACACAGGGAAGCTACTTTTGACTGAAATTCAAGTCCTATAC
AGGAGATCGGATCCAAGCGATGGTACTCTTAGAACAAGTGGAACTTATAT
AGTATACTCGGCATCATAAAGTGGGTTCACATTCGGCCTAGGGCCCTGGG
ACAGGTCAAGTAATAGCATCCTACAGATGCTGACCCCTCGGGTTGTGGCG
TTCTAACGTACGCCGCCGCGGCTTTCCGAGGCAAGCGGATCCTTCGCGAA
CCGGCGGCATGGGCGTCCTACCGGAGGACCGTAACAACTCAAGTTTAATA
CTTCTAATGAGGCCGCTTTCTTGAATACACGCGCAATCATTCCGGTAAGT
AGCCAACTTTATGGGTACGTCCGAGTCTAAGTGGATAGAATGAGGTTACC
ACCAGCTGACTGTCCGTCTAGTTGCCCCATGCAGCATTCAACTACATGTG
CATCTCTGGTATGAGTTTACCTCTATCCTTAGAGTACTAATTGATTACTG
TCTAATTTCGCCTGGAGGTCGAGAAGGGTTCAGCCTAAGGCGTGAGCCAA
AGACTCTACGGCAGAGCAAGCGGCAATGGATTAGTGTCAACCCAGGAGTC
CAAGGGCACTCGGGATCCTTCAGGTATACTATAACGAATGCTGCCTCAGC
CGACAGCGGCATTTATCAGCCTTTAGTACCGGACGCTGTTGTAACCGCCT
AAGCGGCGCCGTAACGAATACACTTTGAATCTTTCGTAAGCTGGGCCTTT
GGGCTGAGTGTGATCCAAATCACGACAGACACTGCATTTTTCAGTCTCCG
GCAACGTTGGCGGATTCTGACTATAGCTCGGTACACTGCCGAAGCAAGTC
GGATGGAAGAACTAGCGGCATCAAGCGCGCGTGCAAACTTATCCACCCTC
TATCTTTGGACCAAATGGGGTGAAAGATATTTGTGCGCAGATTGATTTCG
TTACGAAACGGGAATAGACTAGGTCACCAAGGGGTTTTGCTATTGGTGGC
CGGGGGCGAGAGCCTTTACATTCGTCTGTACATAGTAATCTACCGCTAAG
AAACTACTGTCCGTTAGCTAGCGAACGGCAGTAACCGATACACCTTCTAT
GCTGAAAAAGCGTTAATGCAACATCCAGATACCATGGCATCGTCAATCAC
TAGCCCAACCTACGTTTCTTCTAAGGATTGGCGTGACTGAATACCACGAA
GCAAACGCATTACTACGTAACTAATCCAGGTCACTTAGTAATATTTCATC
ATCGGGCACAGTAGAGAACGAACTGTCAAGATGGGGACTGTAACAGGGGC
AGTTGCAGCTATAACACAGTGAAGCGTCCGCTTCTAAGAGGAGAGCGGCG
CTACGCGGCACCCATCCGCCAAGGACGTCTCCTACCGGCGATGCTGTGAG
TAATCCACCAGCTGGATGTTCACTGGCGACATAGATGCGTGTTAAACCAA
AACGGTCTAGCTAGATATAAACCAACTTTCACGGCAATACAAACCACCTT
GATGGGAGACCAAGGGAGTACAGGCCTCGGGGGCACTAAGACACCAAAGG
CATGCTCCTACTCCTGCATTCTGTAGCCCTTCTAGTAGGGCCGCACCTCC
CCAGTCTAGTGCTGCTCAATCAACTAAGAACTCAACGCCTCTGGGGTAAC
GCGTGGCGCGAGATAGCGTACGTCGCTTGACCTCATTTAAGTATTTATTT
ACGCGTTCCAGATAGGGCCATGATCGAGGGATCCCGCAAGCATGAACTTG
AGAAGCGCTAAACAGGAAACGGTGGATAGGTGGTGGCCGTAATGGGCTAT
CATCTAAGGCTACAGGGATGGTCTGGCTTCCAGCTGGAAGGCGGGTGAAT
GAGTGTAAATACCGACATTGAGCCGACTCTGCTGTCGACATGTAAGGCTG
TGTGCCTTGAAAGTGTCCTAAAAAACGAGTTCTCCTCCGCGACTACATCT
GAGTGGCATGTAGCATCTAAAACCGGCTCTAGTTGCGTCACCAATCGGGG
TGCGTGCGATAGATTAAAACGGGCGGGATTTCGCCAAGTGTTTAGGCTAG
ATATCAAGTAACCGCAGTGTGTTCCAAGGATTTCCCCACGCTGAAAGCTC
CAGTGTTCATACGTTCTCTCACGCTAATCGCATAATGGGCGAGAGGCGGA
TCGATGACTGAGTTACCGTATGGAGCCGCGGCGGTCTCGTCCCAGGCTAA
CACAGACAGTCATCGAAAGGTCGACTACGACTACTTCCTCCCGGGGCTTC
GTGGGACCTTTCCCATAGTCTACTTCCGTGAAAAAAATCTTTCTGACCGC
TTGACTTTTGCGTGAACCACTGCCACGGTTAACTACTCGTCTGTCGACTA
GCGTCGGTTCTGACCGCAGTAGGTCGTTGCTGCTCGTTGTAAATTCACGT
AGAGGCCTAACTGCCAAGAGAAAGTCGGCGAACGGATCACTGTCCCTTTA
CATGGTTGCGGCGTAGTCTACCATCGATTGGTTGCTCGTATTACTTACGT
AACGGTCAACGCGCGCCGGTAGACGAGGTGAGCCTTGAGGATGGCTTTCT
CAGGTATTACTTGCTGAGGTACAGGTGACGCTCAGCCCGACACCAAAATT
CTACCTAGAGACTTAGTGTTCGTATTTTGAGGCAATGCGTGTCAACTAGA
GGGCTGGCACGATATCGCCTTCGTAGGATCAACTCTTTAGAGGACTCTGG
TGATGGCGGGGAACCACAGCTTCTAAACGAGTTGCATCAAAGGTTTAGTG
CACGTCTTGCTCAGCCCGATCCATACCAACCGACTTAGTTTGAAAGATGT
AGGGTAGATCCCGTAAGTGACGGCGCATTCAGCTATCGTTTGTCTCTGTC
CTACACCATACTCCAACACAGTACTGCCTCACTTTTCCTAGGGTCTACCC
TTGCTAGACAGTAATTTCAAGGCCCGGAAATCTACGGAGTCATCATAGGC
ACTTAAGGGGAATTACTCATTGGTAAGATATGGCTACACCTTGGCGTAGA
AAACATACTAATCATCATTGTTCGCGGTTTTGGAACAACAGTTATACTAC
AAGACTATGCTATTGATGGCTATTGAAATAGGAAGGAAATGAAGGGAATG
CACATGGATACTGACGGGCTCCGCAATCCGCTCTCTCCAACAACGTTCGT
AGAAGGCTCTAAGCCCTCTATTCCGTATGAATTTGCCTGGCGTTCAGAAG
GAAGATTATGATTAAGATGCAGCATCAATATCCGAGCTTGAATGGCGTAC
GTCCTGATCACCCTTGAAGGGTAGGGCACGTGATACTTTGGCACGTTGTG
GGAGTACGCGCGATTGAATAGGATACTATAAATTCGCTACAACGTCAACG
GTCGCACCGTCAAAACGTATGGGCAGCGACCGCCTAAAGGGGTTGTGTAG
TGATTCCGCATGCGAGGCTTTGTGTTGTTTGGGACGCTAGGGACTTCATG
CGACCTACCTGATACAGTCGCGATTTGGATTGCAACGTAGGTACGCCTCT
TCTTGACGACGCGTGTTCAATGAGAGCTGAACCTTTATAAGGCCGGTGCG
TGCTGGTTGAACTTATTTAGCTGTACCATCTCGGCACGCTGGTTTCCGGC
CTGCTTGGATGACGCCCATATAGTATGCTTTTACGGCCGGCCTAAGTCAA
CACGAGCATTATCCACGGTTGGCCTAGCCATAGGCGTGCTCGGTGTTCGG
CCCGCTCCATCAGGTGCCTTTCTCACGATAACTCCTTACACCATAACCGC
TAACAGACCTCGGAGGGATACAACTCTGGTGGCGGGCACGATAAAGTAGT
ATTCCTTACCTATTGTAGACACCCGTCTAACGAGCCCAGGCATCACTTGA
AGGGAAACTTGAGACCGTTCTCCTACGATTCATTGGGTCGAAGTTTCTCT
ACCGGTATTTTTCACCTTTTAACTCAAGTTAGATTTCGTTTTGCATATGC
ACCTAACGCACAGCACTTTCTAGCAGGTAATGATCCAATGGGTTAGAGTA
GACCTTAAGATCCGTGCCCACGTCGCCCGTTCCTTACAGAAATAGTGCCC
TTGCTGCCACTCCGGCATAAACCATACCGGATAAACAGAATAGAATTATG
CACTGCGCTGTATAGAAAAGCGCCATAGCAGATATACTAACTTATCCGTC
GCGTAAATTTGGCCCACGTCATGCGCAGTTCTTGGTTAGGGGATTAAACA
TCAAGGGGTCGCAGGGACGCGTAAAAGTCAAAGGAATGTCAGAATTCTAA
CTGAGACGCCCTACATGTCACAAGGTCACGTCGATTTAACCGGCGCGTCC
GACCAACCAGAAACGGGGTGCCAAACGCATTCCTAACCATATACATTGTG
TGAACGTGCGAAATCGCATATATACTATTATACAACAAAAATACCAACTC
CTGGTGACTTGTCGATCCACTTTTCGACAGCAAGGTGGATCGACTTAGTT
CAAGGTGAGTATTATTCCCGCAAACCGTGGCTACCCTACATGGAACCTCG
CGCCGAACACAAGGATCCAGCTTTTCCGCCGACAATTGTCAGTGCGTTCT
GCTGCCTGAGGTTCCTACGTCATGTCCGGGGCTTAACGATTAGTTGCAGG
ATTAATGGACGGATGCGCTTAGGGCCACGCATTCTCGGGCCTTATCTGGG
GACTGGCGCCCGGTACCACATTTGAAGCTGTGCCCTGCGTGGTCTTTCTA
GATGAAACATGCTTCTTGCTTTATGTGTACGATAGTTAAATAGTTTGCCA
TCCCGAGCGAACCTCTACATTTCTCCTCCGCCTGCATCACACCAGCACGT
TTCCAGCAGGAGAACCCTCCCATCTCATGACAAGTCATGGGCCGGTTATT
GAACGGATACTGTTAGAAGTGCGTCCTAGGTTTTGACGGTGGGGACTTGC
ATAACAATCCCGTCGACATTTCATTAGTGCGTTATTTGAAGGCCCGACAT
AACGCTAGGGGGGTAGAAGGTGTAGAATGCAGGGGGAGCGGGTAATAGAT
CACTGGAAGGTCCCAGTGACTACAGGGCCCGATCTAATAGTGCACAGTAT
AAGTGTGGCGCCCCCCGATAAAAGCGGTGAGAAGCATGACGGCAAATAGC
ATCGTGAACGACGGGCGTCCTTGGACTGGGGATGAGACGCGGTGCCCCGG
TACCCCCCGTATCTATCAACCTGTACTGTAAGTGCGTGAGCCGCCGGCGC
TCGACTCACCAGGGAGAGTATAGGAGAACCGTAACTTCGGCTGCCTAACT
TATCATGGTAGTAAACATTGTACGGTGACTGCATACCCAGGATAGCACAG
ATTAACCGCCTATCTAGGAACTCCTACTTACTATGAGGATGCCGCACGTC
ACCTCGAGCAGGTCTTGACGCAACTAGAGACAATGCTTAACCTAGCCCAT
CGTACTCCAAGTCCACAAGATGCTCTCCACGATGACATCTAGAAAGCTGA
AAGTTACACCTTCTGTACCCGTGCCGTTTGGAACATGCGCCGTGGCGAAC
CTGCTGGAGTATAGTTGCATTGCAACGACCACAGACTCCCCTGATAAGCA
TCATGAAATGCTTTATCATCGGAATCACTCTTGCGGTGCATCGTTCCATA
AGCCTCCTGCTCCTAAGGTACTGACGGATGAGCTCCGCTGGAGCCCCCTG
TACCTTATCGCCATACACGCTTCAAGCTCCCCATAAGGTTACGCGCGTGA
GGCAAGTGAGGGGACCGTCAAGGATCTTGGCGTATGTTCCGAAGGTTCAA
CTCTTGAAGACCGTGTTCATGGAGGGTGCTTTCACTAGTATACTCTAGCG
GAACGAATACTATAGCAAAGACAACCCAGTGTAAAGGAAGGTACCTAGTG
CCCTGTAGCCCTTCTAGTAGGGCCGCACCTCCCCAGTCTAGTGCTGCTCA
ATCAACTAAGAACTCAACGCCTCTGGGGTAACGCGTGGCGCGAGATAGCG
TACGTCGCTTGACCTCATTTAAGTATTTATTTACGCGTTCCAGATAGGGC
CATGATCGAGGGATCCCGCAAGCATGAACTTGAGAAGCGCTAAACAGGAA
ACGGTGGATAGGTGGTGGCCGTAATGGGCTATCATCTAAGGCTACAGGGA
TGGTCTGGCTTCCAGCTGGAAGGCGGGTGAATGAGTGTAAATACCGACAT
TGAGCCGACTCTGCTGTCGACATGTAAGGCTGTGTGCCTTGAAAGTGTCC
TAAAAAACGAGTTCTCCTCCGCGACTACATCTGAGTGGCATGTAGCATCT
AAAACCGGCTCTAGTTGCGTCACCAATCGGGGTGCGTGCGATAGATTAAA
ACGGGCGGGATTTCGCCAAGTGTTTAGGCTAGATATCAAGTAACCGCAGT
GTGTTCCAAGGATTTCCCCACGCTGAAAGCTCCCGACCTCAGGGAGATGC
TACGCTTTGACCTTGGAAATCATATCCCACGTATTTGTGACCGCCCCGGC
AAGCCCTGGATCACCGCGTCTGACCAATGTTGAGTCGAACACGGGCCTAA
GAGTATGTATGATTTAAGAGGACACTCCCCCGCGGACGGAAGCGGATCCT
TTGGGCGCGTGAAGCGTCTGTTCCGTAGATTGGGTCACGTAGTTGAAATG
ACCGGACCCGCGTCGTTGTTTGAAAGATATCTTAAGGCAGGTTAGACGAA
TGGTACACGTTATCGACGTGTAGGAACTAAGTAGGGTACTCTGTGGCAGC
CATATGACTGGCCTCTGGCTATTCTTGAGAGACCAACTCGGCCAGTCCCG
GCCATGTATCGGTTACATGATCGCAAGTTTTGCTTGTAAGCGATCACCGG
GAGCACGCCGTAGCCGGCAGCGCATCCTGAGTAGATGGCTCCGACATCTA
ACTTTAATACATCTAATTGGTAGATAAAAACAATTGTGCCAATCCGAACT
GGCCGCGAACCCGTTCAGGCAACCGTGAAGCATGAGCCAACCGCCGACAA
CTCCTATTGCCGCGGCGGTTTTCAACTGCGTGTCAAAATCTACTCCTAAC
TGTTCACTCATATCTCCCAGCCGGCATCTATGTGGGTCGGAGTCGGGCCT
CTAGCTTGCACTTGCTTAAATAGCGATGCTTTGCGGAGTACCCCGTGCCT
TGATGCGGTTGAACTGTCACGGTGGAGCCAAACTAGTGGAACCACGAAAT
GTTGTTGATTACACTTACCTCCCTATACGATTGGCCGGTGCCGCCACGAC
AATCTCTATGAAAGGTGACTTCTACAGAAGGTTCTGAGTGGTCTCGCGGC
CGTCACAAATTTGCGCCCACCGCGTAGAAAAAGGATACTTCCATACAGAC
GAGCTGGCTCCCCTATTTCCGTTGCCCTACTTTCTCCTGGGCCCTGTGAT
ATTATGATAAGTGGGTTACCGCCTATAGGGAAGGTGTGTACTTGCGGCGC
TTTGAGTCGAGGAATAGATACGTCGGGCCTACAAGCATTAACGCTGAACG
GTGGAAGAAGCCTACACGGGGGGGTCTGAACAGCGCGGCACGCCACGTAA
AACGTTCTGTCTGGCGAAGCGACCCGAATGCTTTCGTGCTCAATCGAGAC
CCCCGTGGTTTAGATATGATGTATCACGATCTGCGGCTTAATGTAATTTA
ATCTCTAACAAGAAGACAAGCCGAGGATCTGCTCACGTTCTCGACTGCGC
GAAGTTCTCCGAGGTTGGGTGAACTTCCAATGTGAATTCCCTCTAGAGAG
GGAGATACATTATCCTGTCCAAAAGGGGGAGCTGCATAGGCCCAAGCCGC
ATCTACTCGACCTTGTCCCCTAGTTTGTATGCGGTTGCTCCATAAAAATA
TCAATGTGTACAGATGTACTCCCCAGCATTTAGGGTCAACAGAATGGGGC
TAGGGCGAAAGATCAATTGGAAACGGAGAGTGAATTGGCCGGGGACGGTC
GCTAGGCTCCGATCCCCCCTGTCCATAACTGCGGGGCTAGGTATTTCAAG
CCATTCACATCTCCGTTGAATTGCAGGGGCTCCTGCAGAGCCGTCCGTAC
TGGCGACCAACACTGGGAATAAATTTCGGACAGGCGTGAGGTGGTCGCCG
ATTGTATACTCCTTGGTCCCTCCGCACTCTGTTTGGACGGCGGCGCGAAA
TTAGTCGTAGCCGCTCCACGGTCTTTATAGATATGACCTACTAAGCATTC
ATCGGCCTGTCTTAGCGAGTCTGCAATAAGCAGGCTCATCTTCGTAAATT
AAGCCAAATTGCAGCTTGATCTTATTGAGTCGTCCTAGTGGCGTCTTCGA
GTGGGGGTATCCACAGTTGTTGGATTACGGGGTTTCTTGGCCTAGGCCAT
TGATTAGGTGGTTGGTACAGTACAAGCTCTTTCGAGAGTTGACCCGACTT
TCGGCATAAGTGATTTTGGGCACTTTCAGGGAGGCTCGGTCGTCGTAGGT
ATGCTACGAACACGGCAGCAACCGTCCACCTATGTATGATCATTCTTCGG
GAACACCACGGAGTGGGGTCAACTCGCTGTGGTGACGTTCTTATTACACA
GGGTAGCGTTGGATCCTGCGTTTCGAAGCGGCTAGTAAAGGAACTGTGGC
TCTACTTTCCGGCCCTGCCCGATTTGTGAATCCCGGCGTTATACGGAACG
CAACGTAGGCAAGTAAGCCCTGACCTGACGTTCGCTGTGGCTGGATCTGA
GATTAGCCCAGGTACGGTTGCACAAGTCCAAAGAACGCAAAACAGATGAT
CGTGTAGGAGGATATTATGAGCCGTAAACTGCCCTTCCTTCTCTTGTGCT
AAGGGCCTAATGAGTAGGTTCGGCCGGTTAATCTTCGAAGGTAACTACGA
ATCGTGCAACACGGTCAATGAACGCCAAGACTCGGCTCTAGCTCACCAAA
GCAAGACAGTAAAGCGTATGCCCGCCGAGCGCGAGAACATTGAACACGCT
CCACTCTAAGTCGCACGTACATTAGCCGTCGCGTGCCTCGCGAGAGCACT
CGAAGGCAGACCTGCATGCAACAAAAATTAGGTAATTCAAATTAACCTCT
CGTTAAATGGCTTACCCTGAGAACGCAGGGTTAAGGCTCCCGACTAGCTG
TGAGGGTGCAAATGGTCCAGCACAAATAGAAATAAGCGCTACCGAGCTTG
CCGTCGAAGAAGTTCTTTTCCGGGACGTTTAGTGGGTATGCGGGACGGCA
AACTCTATTGCGTGGTGTAGTTGTTACTAAGGACTAGGACTTAGAGATTG
TGCCCTTTGATACGAATCGATCCATAAACTGAACTCAAGGACAATGAGTC
CTAAGAAAAGGATGGACACGGCTAGACTTTACTTGCTGATGCAAACATGA
CCATACCTCATAGGTCCACTTAGTTTTCCAAACTGCCGGTTCTTGCTACT
TAAACTGGCCGTCGTTTTAAGTTTTGGGGGGGAGAAGCCACTGAAGATGG
ACTCGTTTCGCCCTGGTTTAAGGTCCACGTTCTTCGAACGTATATATCTA
GGTTACCATAAAGTCCTCAAACACCGTGGGGAAAAGATAGCCGGAGATTT
AGCCCATTGACCACGATCCCCTTTACATGTTTCTGCGCCCATGGAGGACG
CGCAGCCGGCCCCATTAGGCGGGTAAGGGGGCATGCCTGGAATGCGAAGA
GACCTTACACTATACTTGCCTATCATCGCACGTGTCATAGGGTAGTGCCG
TAGCGTGGCACTGACTTCCTCGACGCTAAGAGTTCATTACTGGCTTTACA
CAGATTAACAAAAGGAGACGAACCTTAGATCATTGTAAACCAGACCACAG
CACCTGATCCGTAAGATATAGAGAAGATACCCGCGTGACTATCAATTCTG
ATCAAATACCCATGGGGCCTATCGACTCAACTGTTCAACCTCGTTCAGAG
ACACCAGCGTGTTTAGCCTTTGCCAATTTGGAACCCCGATAATAGTTACG
CTCGACCTGGGCGCCCTAGCAATTACGTTTAAATCAGAGGTTGATACGCT
TTGACACTCGTACCAACACGTAAAAACACTGTGACAGTTAACACAGTAAT
CGCCCTGCGTGTCCGCCGTGTTGTTGTCTGTAGCGCAGAGCGCAAGCCTA
CAGAGGCCTCTTGCGGCGTACCCGTACCTGTACACAGAAGGACACCCGCC
GGCCAGTATTAAGGCAATTTAAGAGATTTTTGAAAGAGTACGAAACAATG
TTCCGCTGTACCTCCACTGGCGGGGTTTTTCGTGATGTTCCAACCAAGCT
ATATCAATTTGGGGGACTCCCTCTCTTTATATTCTCGGCGACGTATCTGT
CTAGCCGCGCAATATGACAGGATCAAGACTAATATGATAAGGGGCAACAA
CCCACATCTGTGGGAAAACAAGGAGAGCTGTAGTCCATTCTTTTGCGAAG
ATCATGAAATGTACATTCTTATAACCAGCCCTGCAAGCGGCCCTTGTATT
GTAGGACTTGCATACCGGGCAGACTAGCGGAATAAGTCCGTGCGAATGCA
CTTGTTCCGTATTTGTCTCTAGGCGCTGAAATGACCTGGAGATCCACACT
TTACGCGGTGGCAAAGGGTGGACTCCAAGCACTGCTCCTAAATTAGACTG
TTATTCCTTGGCCGGCACTGCCCATCCTGCTGCGTTAGTCGCGCCTTGAA
ACCGCGTCTAAGGGCGATCAGCCCATCATTCCGAGGAAGATCTCTAGGCC
ATACTCTTCACGCATTATCCCGGACGCCAACTTTGAGTAGGGAGGCAATC
TTACCCTATAGCGACGTATCTGATGCCGACACCAAAACAGATGAAAACTC
GTATGCGTGGAATATATCCGCTGGTACGCAACGTAGGCTAGTTGCTCTCT
AGGGGTCCCAAAGGGTTTTACGATCCTCTTTGGGTCCTGGCGCGGTGCAT
GTTGGCGACTAATACAATTTTCTCAACACGCCGCAATTGAGCCTTAGGAT
CCTATCCAGAAGATGTAATTATGCAAGGCCTAAATTCCTGTAAATCTTTC
GGCATTGGGACCTCAGTCAATTGGTCGGACTGGTGACCGTCATTTAACTT
GTTCGAGCGGCACCGCGTGCGCCCCAACATTCTTCGCCCAACTAACCTTG
CCTTTATTTGTTAATCTGCCGAATCGGTTCATGCAAGGCCGAGCTCACGG
ATCAGTGCCCCCTGACTAAAGGCATAGTAGGCTTCGGTCCCAAAGCTTGC
GTGGGAGGACCTATGTTCGCTTTCTACATTGGACGAGCTTCATTAGGCAG
ACGAGCTAGGTGAGTAAATCATGCGGGTGTAACAGGTTAAAGGTGAGAGC
AAGTGCGATCATCTGTAACACGTAGATTGCAGCAATAGCGGCGGCCCTTA
ACACACTGTAACCGATCCCTCATGGAAACCAAATGCGTAGTCAAGAGAGT
AAAGTCCTGCACTCTCCGCTGTGTCTGTCGACGTCTGTTAGCTCACATAA
ATTGCCACTGGCTGATCAACTACCGGAATTAGCCTACGTCAGTACGAAAT
CCTGCTTAAGATGTGGCGGCGGCGAAGAAAGTAACGGGGGCGAACCCGGT
TACGTGTCCGCGCGCCTGCGCCTGGGGGAACAGTGGGTGTGTATATTACA
CGGCGGGCAGTTCATGTTTGATGCATCGTTCAGAACGTTTTTTCGGGGAA
GGATGGAGTTCGGCGGGGGACTTCAGTGGTAAGCCCACATGCTCTCTCTC
GATGGATGACTCAGTAACTAATTAACATCGAGCGGCTCTTGACGTAGACT
ATATGGTGAAGCGATTTATACAATATCCAGGCTGTTGAAGCGGGTAGTCG
AATAAGTAAACGCTAGCCAAACGATCAACGTATCCGGACATAGCAACCTG
TTTTCAGCTATCGGGTTTAAGCCGAACGCGTTCTGTGTTTACTTTTTGGC
GGGATCTTCGGGGTTCATATGGTATAAGTAAAATCATACACAGGTACGAT
GATCTCCGTGAAAGTCGCACAGCCTACGCAGTCCCATCTCACCGGGTTTG
AATTGCACATAACCACAAACGGTGACTGGAAGCAATAGAGACTGTAGCTG
AGGTACAGGTATGTTGACCCCAGCGTTCTCGGAGGATACATACTGAAGTC
CTTGTGTCCCCTGGGCCGGGCATTGTAACCATTGTATCTTTCGCATGACC
CTATGAGGGTAAGCGGTAACGCGCAAGCTCGAGTCAATTGAATGGCAATC
GGATCGTGACGGGCCTGTGCTGTAAAATCTAGACATTGCGACGAAAGTTA
TTTATGATGGTGCCGGATGCGTAAGTCGCGCTTGGATGTCAGGGTGACTA
TCTCTGGTGTTATTGTATTCTAACGAAGCCCATATCCAATCCGGTTTCAA
TCACTTCAAAATGCAAGCGGAGGTCTCTGTCGCCCAGCAGCATTACAAAT
AGAGTCATGACGGAGCTCCTGAGAACTTAGCCTTTCTCGCGTCTGGTAAG
GGCTTTGTCTAGGTCGCTAACATTTCGCGTAGAATCCCTTCAAAAAAGTC
TTAATTACTTAAGCGTCATGTCCCTCTAATAACTACGCTGTAGCCTCTAT
CGTACGACAGGCTTTACAATTGTCCTCCTGGGGGGGGGACATAGGTTTGT
GCAGCTTAGCCCGGTCTATTTATTCTAGGCAGACTAACATCACTTAGGGC
CAGCATAGCGCAGTTAGCTTAAGCTAAAAAAGATGTGATCGAATGCATCT
GCCGACGATTGTCCCGCTGTTCATACCGAGGAAGCCCGTCCCCTTAGATA
TGGCGTACACGGCTCTTATTTCTTTTCTTCAAAAAGTTCCACTCGCACTC
AGCCCCACGTCTACCATAGTTCCGAACCCCGCATGACCATAGTTCGCTTA
CCGTCTAAATCCCACCTGTGAGTGTTAGCATACGACAGCCCGAGGCATAT
GCATTTATACTTAGTTTCTGTTTATTTTGCTCTACTGACGCATGTTAACC
TGGACCCTGGACAGTCGGGTGGTTTCCGCTCACTGCTGTTATGCCCGCGC
GTTCGTTTACCCAGCGATTCAGGTGAAGATGCTAAATTTCTCGCCCTAGC
AGTAGTTGTGCTCCTGTCATTTACTTGCCAGGAGATACGAGGAGTATACA
AAGGAAAGCCCTTGGGAAGTTGGCCCAGGGGATGAACTGCACGAATGGAA
GAGCTATTAATCCCACGCAGGTGCAATTGGGGGGTACGTCATAGTCCTCT
CACGCTTGGCTGCCTGTGAAGTGACCAAGCGGTACGGAGTGAGTTAGTGG
GGGGGGATTGCTCGCGGAAACTGCGCAGCGGCAAACGTCCTCCCGCGATC
TTTTAACGTACCAGGCCCGGTAAACCGACTAGGGCAGAAGTCTGGCCAGT
CCCTGGACACTTACCGTGCGATACTACATACCGAACCTATTTACTCACAC
TGCCTTGTACCGCTCCGACGCCGCGCATTCGAGCGTCTAGAACTAGCGAC
CATCGCCTTCCTAGGGTATTGGCTTTAAATTGGCGTTCAGTGCTATATTG
CCATGTCCTGTGAGATCACCCGCCGTAGTGAGGGACCATGGACACGAAGC
ATTACCAGAAAGGTCGTTGCAACCCACAGGGGTTTATGTTTTCTGCAGTA
CCTTCAACTTTTGGTTTAACGCATCATAGTTAGCTGAAAGCCGCGTATTA
TTTCGTCAGGAGGAGGTTTGCAGGCGGCGTCTCCAGATGAGCCGATAGGC
AATTGGAGTTGTCCACGGAGGATGAACATCTGAGACATGCAACGCGAATA
TACGAACTGGTTTGTTTCCGTCAAGAATCCCCTATTGGGCCTGCCTCCAG
TTGTCTCTGCACCCACGCGCTACCCACAGTTATCCGCTACATTACCGCAT
CGCATTCACATCTCACGAATGCGGCCTGATGCGCATAGTCTACTCTAAAA
TAACGGGTTCACATTACCCGGTTATTCGCACTACAGAATGTTCTCCAATA
CAGTAATTCTAGCCACCGTAAACAACTCAGTTATATCGCCTATGCGAATG
GAAGGGGCATCAATTCAAATGCAGGTACGGGCAAGCTATAAGGTAAGTGT
GTTAAAGAAACACGATCTGCTATGCGTTTATATAGGGGGTCTCGCAAATG
CATACATGTTAGCAATCCACTTTAGGGTCGGGATACAGCCACCGAGGCCC
TCCGCCCTCTGTATACGGTTAAGTACAAATTTCTTCGATACGACTAGCAC
AACTCAGCAGACAAATGAGATCACTGGTTCCCGGAGGATGTGCTCAGCGT
ACTAGTAAGCGGCCAACTTGGTAACGTCTCTACGCTGACCAACTGATAGC
CGTCCGAGAAGGTACGTCATCCATCTGACCAGACCCCGTTGTGAAGTGTA
CCGCATCTATTAGATCGCCGAATAAGACGACATCGTAATGATAGGATTCA
ACATCTAGTCTACAAATTTTCGGATTCTACGCCTTGGCCGGTGGTGCACG
CGAATCTAGCTAGCTCCCAAGCGGAAGGACATACCTGCCGACACCCGGAG
GGTGGACATATACCGGGTACTTTGCCGCAAAGGCCCCCGTTACCCACGCG
TCACAGGGAGTGGAGTCGAGCAACCTTTGCGATGAAGATTGTGCGTCATG
CCCGAATCGCATTACAGGCCGATAGATGACGGGATTACGATCTGGCATTC
AAAGTACGACCCGGGCGTTAGCAGCACTCCCTTAGGAAACCTCCACCACG
CGTGTAGGTAGATAAAGACACGGTGGGCCCGCAGCTACAACGAAGCGGGG
TACCAATTTAACCGTCTTCGCTGGGCTTCGGTTATGGAGCACATAAGATC
GTTATCTATGTTCGGATAATAGTGATAACCAAACGGCATACACAGAACAA
AGTTCATTAAATCGATTCCGAGGGCGTAGCGAGTGCCTACACAGGGCGAT
TTTCCCGCAAAGACGTGCGGGAGCGGGTGTGAAACGGATACTTGATCTAC
CTTTCCGCTTCCCAACGCATGCTTGCGCGGCCCGATCTCCTTCACCATCG
GGAAACTTTTGGGTCGGAGTCTCTCCGACGGTTCAGACAGGCCGTCGAGT
CATCGATCTCACGCTACTAAGTTTGTCGAATAATTTTGCAGGAGTAGCCC
TTGGGCGTTACACCCTATAGTGCTCAACTCTATCGCCTTCTTTCCGCAGA
ACAGCCAAAGGAGAGCCAACTGAGAACGTGTAAATGGGTCCTGCCAGATA
GTGTTATGGATTTTTGGCATGGTCATTCCGCTCTGTCGAGCCTTATGCGA
GGGTTGATCGAGTCTAACTCATGCTCTTAGGGCTATCCGGGCATTATGAG
TGATTACGTGATGGGAAGCCGGTATCCATGGTGCTGGCGAATACTACCAC
GATCGCAGTCCACGTACGGAAGCGTAGGGTCACCTAACCGCCTAGGTGCG
ATTGGAGCCGGTGCGCATTGGTTACCACCAAGAAGAAGCACGCGCGGAGC
AGGTGGTTGTCCCGCCTTCGCAGATATACGTGCATGCTTGGACTGCTTAT
TTCGCTCAAGATAGGGAAATGTTCCGTTTTGGTTCCTGTGAACCACTGGG
GAATTGCCATTGGTCGCGTCTGTCCCAGAGGGGGGGAAACGCTGCTTGGC
CACACTCGGAAGTCCAGTATTCCCGGTACTGCTCACGATTCTAGCTGTCG
GTCACGGATGCTATGCTCTGAGTTGTGAGTGAAACCACCTTGTTAATTGC
CTTCCATCGTCCGTTTAGCAGTCGAGGACACTCTGGCCAAAGTTTACGTG
CAGATGGCTTGAACCATTGAGAATATTAAGTATCGATTACTTAACTGATC
GCCAAAAGGATTCATACTTAGCTTTGTCTGGTCAGGGAAATCAATGGACC
GCAGGCTGACACTACTGACGGCCGCGCTAATGGTTGTCGCTTGACAACAC
TGAGTCTGCGATCTGGGCGCTAGTTCCAGGGGTACTCACCAAGAAAATTA
GAAAACAGGTTAAAAATTCATATGCTACTCTGGATTACAGTTCCACGGAT
CAACGTTAGGCTTAAATGTGCCTAATCCTCAGGCATCCAGCCATGCGACC
GCACTGAAACCCTTCATGCGCGAAAGTTCTAAGGTCAGCAATATGCACGT
TGCGGCTGGTATCAGGTGTAATGTACATATAATCATTAATGGCGATCGAG
CCCTGACGATCATACTTTGAATATAACATTAGCTAAAAAGGATATCCATA
TCAACCGGCTATGTTCGACAATTGGATATATACTATTTATGCAATCTTGC
TTGTCCAGTGGAGATCACGTATTTGGGTTCGAATGTAGAAGTACTCTTTT
GATAGTTATAGCGAGCGCCGCCCGCTAGATCGAACAGTATTGCAAGGGTG
AGGATGGGTTTCAACAAATCAAGTTGAGTGCACGCTATTCGTGAACTGAG
GTAATACCCATCACTTATATTTGCCATACAAGGCAGGTGAGTAGTGTGTG
TCCCACATCGTATCTAGGGACAAAGACTCATACTTTACTAAAGTCTACAC
TTTGTATTATGCACGTATTATTCTGATCCCAGGAAGGACCATGAGTGCTA
TCGTGCATGACTACAGGCCCCTCACATGAGCTTCAACTGGGGTTAGCAGC
CCAGGGCATGGCGCAACTCAGATTGAAATTTCATAAGCCGCCTTGCAACA
ATCTGTTATCGGCCTTCGAGCCCTTGAGGTGATACAAGTGGACATGGATA
GACCACACTTCTTCAGGTACTACGCCAAACGTCGAGTAAGTGCGAGTCTC
GTGGGCAATTCAGAGAGGGAAGCAGGCCTAGTGCGTTGGTGAGGTAAGAC
ACACGTTGTATGGAATGACACCTTGGGCGAGACCAGAACCAGTTTCTTCG
ATCAATTTACCCTCTGAAGAGGAGTGTAGTTCAGTCACTGGGCGGCTTGA
GCCGAGTGGCTGTATTTTATGTTGGATTCAGTTGACGAGGAGCCCACCAT
TTTTAGAGATGTCTTGGACCCCTGTACCGCCCTACTCGGTGCATAGTCAT
ACGGAAGCCTCGCGTTTAGGCGTGCATCCAAAATGAGTCGGGCTATAGAG
TTTTTTATTCACTGAACAGATGCCTGGCTCATAAGCTAAGACTTCGACGA
AAGGAAACGATACTGAAGAAATCATCGTGGGGTAGGGCCTTAATGGGTAG
ACACGCAGCGCAGCAACTACAATGCCTTAGGTTCCGAGCTGCAATCCATA
TCCATACGCACCTGATTCAGCTGATTTGATGCGTACTTGAACTATAGCCC
CAACAGTCACCGGGGACCAATATCACCACAGAGATTGACAGACTCCAATT
GATAAAGCCGGTAGGTTTAGCGTTCCTCAATGAGTCGGGCTTGCACTTTT
TAAAGCTTTATGACTGCAGCACGTATCTCCCATCCATTTCCTACTTAGAT
AGTTGGAGTTGTTCAGCTCCGTACGCAGTGGGATATCGGGGGTTCCACAA
CTGACGGCCGTAGATTGCTTTTTTTGACCCGGAGACCCCTACTAAACAGG
AAAAATGTAAACTGTAGACGACGGCACGGGGCCGATGAGGGATGATGCTT
TCCTAGCGAGCCGCGTTACAACTACGACAGAAGTTGCGGTATTACTCGCG
ATTTGACGTGTTTGTTGTGTACATAATATACTCGACATGGGCTCTATTCG
CGTACTGGCCCGTACTATTATTACTCCCGTCGAGGTCAAAAGTGGTTATA
TGAGTGGAAAAATGATCAACTTAGAACGACCCAACTAACTAACGCGTTAT
AATGCTTTCCTATGCCATTTGCGCGTACACTGCGGAACCCCGCGTCGGCA
CGCCTTCAGTTACGATAAAAGCGAGGCGTAGGACATCCCATGTGCACTTG
CGTCAACCGCAAATAAAGGCCGGTTGATCCACGTTTACATACGTCTGGTT
CTTGCGATCGGAGGGTGTGACGGCAGCAAGTTCCAAGTGCCGGGCAAGAA
CCCACCAACATATGAAATACATAATTACCTAACGGGTTAAACTGGGGGGA
CGTAGGAGGGTGAGGTTAATGCTCAACACATTTTGCGCAACGTTGTTTTA
TGTTTCATGATAAGGGGTTAGCATGACTAGGCCTTGATCTTCCCGATGAG
TGCAGGTCTGCAACTCTCACCCATTACACGGAATTCGGACTCAACGGCGT
GATCGAATTCGTGCAGTCAAGTCTGAAGCCTCCGATTCAATACTTATCTG
ATATTCGCATGAACCTCATGTAAGCCCTCGCTGGATTTGATCTATCAACG
AAGTTGGCATGCTAAGGAGAACTATCCCGGCTCTAGTCGCTTCCGACATT
TTGTTTCTCTCAGCAGGCGTGCGACCGTTTGTTCCTCTTAATCCTTTATC
ATTAACTCTCCATTCTTCATGTTCTAAGCACTTTTGTTAGAAGCGTATTA
GCTACATAAAGCGCCTGACCAAGGCACCCTCAGTTTAGTCCTCGCCGGAG
AAAAGTGTATCCTCCGCGCATCATATGGTTTCGCGCTTATTATTTGGCTG
AACGGGGCCAATGGCTAGCCGAAGCATACGGCCACAAATGGGAATCAGGC
TCTCCCAGGAACCGTATACCTTTGCGAATACGGGCCACGATGGAGTTTGG
CAAAAATTATTCGCCCGTGACCAAGACTCTGCGCTATATATCGTATGTAT
TCCGCTCACAAGATTGGGCAGAACGCACCATGACGACCCCCTACTAGACA
TTTACCTCATCGTATGGCACTAATGAAATAAAAAGTGGCCCAGTGTCCTG
GAATAATAAGCTGCGGACCATCTCCGTTTCCAGCCATTTAGAGATTCCTC
GCCGAGCCACCGGCCGCAGCTGAAGTAGGTCTAGGGTCATGATCCTCTCG
GAAGTATTACCTTTTTTTAAGCTCAACGAAGTGACTGCCATCGCAGTTTC
AACTTCCGTCTACGTGGGATAGAGTATAATTCATCACGTCGCCTACGTTT
CTCCTGCAGTATATTCTAGTCGTCATTTGGGTTATCCTGTCGCCCTTGGG
AGATTTGCACCGTATCTCTGTATTTAACCCTCTAACGCGACCGGGGTGTA
TCGATATTTAGAACACCTAGCAGACGTTGTGCGCCACCCCTGCGCGTTTC
AACTTGTCCCAACGTCGTTTGCGGCGACCGAATCGCTGACTATCAGTGAA
GCAGAAGCCGACACCCGCGGAACTTAGGCCAATGCAAACCGATAAACTTA
TATTCCGTTTATAAGCGTGACTCGTAGCCTCTTTCTGATTCTCGGAACCT
ACTGTTCCCTTGTAGTTCGACGCAGGCAACGTTACTTAATTAGCAGTCGT
AGGATGGTGGGGAATGGGAACATCTGAGTGATGGGGGCTCGAAAGTCCAG
CTTTCTCTGTACCGGGCAGCTTCAGAACTGCTCACCGGAGGAGAGATACT
GGAATGACCTAGCCAGCTTAGCTCTCTCTAACGTGTCCGGTCAGACACTG
TTTTCAAGACAAACATTCGTCGCGGCTCCCCTGTGCGAGTGGTCCTCACT
TGGTTCGCGTATATTTCCTTAGGAATGCGTGTCACCCCCGAATCAGCCCG
CAGGTAATGGAAGAGCTACTAATCAATGTAAGCAGACCCCCGAACAGGGG
AAAGGGCGCTGTCCGGGTAAGAAAAGCCAAGCGGAGCTAAACTAGCATGA
CATAGTGTCAGATACGTTTACGCGGGGACCAGTCTAATGGTTCGCATACT
AATCGGCCACTACTGTCAGTGGAGCTGCAGAAAAATGGTGCCACGTGTTT
GCAGACCATGGGTACTACGGTTGCGGAGAGTTGAGCAGTTAAAGGGTGGA
AAGTTTCCAACCTCTATCGAGTGGCCGGCATCATTCAATTCATAGAAGTA
TTATTCCCGACTGACAAAGCTATCCGCTATTCCGTATGAAACATTTAAAC
TACGAATGTCAGCGGCCGGTTTCTTAATCATGTCGAGCGGTAGTAGGCTG
AACGTCTCTCGTTACGGCCAGCGCTCCAAATCTTAATTTACTTCATACCA
TTCCCAAATTAGTAGGCACGCCTCGGAGGAGCCGGAGTCGATAAGTTTGA
TGGGAAGTGGGTCGTATTAGAGTAAAGACATGTTGTAGCATGCGGGGAAT
TGCGTATGGGTGGGAACCGCATAATTCCCCTCTCCCGGTGCTCGTTGAAA
GGCCAGGTAAGGAAGACCTTTTATTCAAATGACTAAATATTGTGTTACGA
AGACATTCCCAGTGGGTAAAGGTACAGTGAAAATTAGCGCCCCAGAGTAA
ATACGGTCTATTCGGAGGTGTTGTAATCCAAACTGCCCGGCAGCAACCGG
CGCCATGCAGTATCTCTCCATATATCGGCCGCGACGCATGTCCGACTATT
AATCCACCAAATCCGTGCGCGACCCAAAGTAGTACATCATCGGCAGTCCC
TTCGATTGTCACAGCCCTCAATTTTTGGAAGATAAGCAGGGTTGTCGGTT
GACCCCTCTCAGCTCCGCCGAGTCGCCGAAGCTCATGCTTCTAGAGTTCT
GTCCCACTGAGCTACCCTTCTACCGCCTTCCGCCCCCTCGTCGGAAACAC
GCACCTTGACTCTCTAACTCCGAGGACGTGGTGCATTGGCTGGTAATTCT
GGGGCTTTCGGACGAGAGCTTGTTCAACGATGACTAAGCAAGACGTGTGT
TCCCCTATTAGACTCGACACTGGGTGCTAGTAGGGAGTTGTGACTGCTTC
GAAGGAATATTGTCGCATGATGAATTCAGGTATATGTTCACTGAAACTTA
CGTTCCGGGGCAGTCGTGTAATGATATACTACGCTACACGGCATGTCTAG
CCGAATGCGAGGGCCACTGCATCTTTCATGGTGTCTTGAAGTAGCACCAA
CTCAACCATCGATGGTGGTCGCACCACAGCTGGCGTCGCACCGCGCCAGA
CCGCTTCATAGAGGTGAATTCACTATAGCAGAGTCGAAAGAGCTCCAGTA
ATTCGCCAGATGCTAATTTTTCAGGGCCTACCATATAATACTCGACTGAC
TGTGTGAGGACACCCATCGGAATAATTCAGCACTTACGCAAGACTCGCTT
TAATCGATTCGACGTCTGAGCGTCGATAGTGCTATGGGTCACCGATTTTG
GCAATGGACCTCCACCAGACTTGCACATTAACTCTTATAATAGATGTGGT
GGCCCATGTGGACGCAAACGTTTAGCTGTAATCTGCTCACAACTGATTTT
AGCTAACCCTCAAATCAGGGCGTATTCGCTGGCAACCGGAAACGGTAAGA
TTAGACTTATTCATCCTCGGGCAGGCATCGGCGGGAATCGCGCACGCTCA
TTTAATCCTACCGACTGTGAGTAAAGGTGTTGTATTCTTGACCTCGTGTC
AGGGCATTCGTAATTGACGCAAACAACGCACATAGACCTATGGCTCTGTT
TCAAGGGATCGGCAGGCTGTGACTACCCCCATTGGTAACGATCAGAGGAA
CTCCTACGCGGAGTCCAGCCTGTGGTTTTCGTACCGGGTAAAAACTTTTT
TTGGTCATAAAGTCAAATCTAGAGAATGAGGTTATCACTACTTTATCGTT
AATCTGCCGTCATTTTGAGCCTAGGATGGTACACTGCAGGGGACCAACCT
GAGTTCTCACCGTCTTACTACGCTTCTTTATATCTGTGTGCAAAACTTCT
GTACCATGATACAAGTACTATCTTGTACTCCTGCTGCTGAGTTATCGGGA
GTCAGAGGGTAGGTTCACGCTTCGAAGAAGGTAGGTGCTGTAAAGCGTCC
GTACGGGAGCCAACGGGTATCAAGTATGCGCCGATGCCGTTTATCGATCA
CGCCAGAGAGTAGGCCTGTTGGGCTACGGCTGTCATAGCCGCCGCCAGTG
AGAGCCAAGGTGCCTCTCAAGTAATGAGTCTTTGGGAATTCTGTAGGGGG
GCTGCTGATTAAAAGCCAGAGCAGCATCAAAATCTGATGCTAGTGAGGAA
CCTGCCAATTTAGGATGTCTCGCGTCGCAAACATCCGACCGCGTTGTGCC
CGGTTCTACCTACTGCTCCCCGGTCCGTTTACTTTGACCTTCGAACAAAA
GAAGCGGGCATCGGCTGTGAAGGTATCACGTCAGGGGTTGTGTAACCGCT
ATCTCGCTGATCTGCCCGGTTCCACGGACTTGAATTCCTTTAATTTCCAA
GGAACACACCCCTGCTCGTTACACATACTCAACCCGAGCAGGGCCAAAGG
GGCACTGTAATGTCGAAATATGTGGCCGGCATATTTATTCACATATCTCG
CCTGCGCTGTCACAAATGGGCTATTCAGCAGTGCTACTCACTGATAGGGG
TTAATCGCCCAAGAGGAGTGCATTCAGCGGATGAGACGATGTAAGTGGGT
AACTTGACACCCGTTACGGACCCCGGAAACATAGGCCAGTGATTGGGGCG
GACTCATCCCCTTTGGTTTAACTAGCTCATCCTACTTTCATCCGGTACTG
TTCCTATAGGGGTTCTGCCGTAAGTAGTTACACTACACTTGGGCCAACTG
GTTTGCGTACTATAGTTCTATACCAATTATGCTCGTGAACCGGGTCCAAA
ATAGTGTGAGAACTTCATACCGTGGCCGCCACAGAGTCCGAACGCGCTCA
GATACGTCCGCCTCCTTTATCGTATAGTTTACACTTTTTCGCAGATCCTC
CCCGCCCTATCCCAACCTTTAGGGCTCCGGTTGCTAGCAAGGCATAAGCG
GCGAACCTGCGCAACCCCGAGTAAAGCTTCAGCTTTAACTTGACCCTCAG
TCTATCATCATATTCGTTGCAGAGATAAATCGCCTTATTCCTGATGTGCG
CGGGATGCTCTCACCACAACTCGCATTTCAACAAACAAAAACAGCGGTGG
CGTGCACATATGTTTACGATGATAAGCCTATTTCTTGAACGTCGCGGCTG
GGCTTGGGGTAGAACGAAGCCTAGCGGCGGAGCTTAGGGGGCGGCACTAC
ATATTACCTTTGTAGCCACGCCTTAGCCAACAATAATGTACCCATTAGTT
GTGAGTGAAACCACCTTGTTAATTGCCTTCCATCGTCCGTTTAGCAGTCG
AGGACACTCTGGCCAAAGTTTACGTGCAGATGGCTTGAACCATTGAGAAT
ATTAAGTATCGATTACTTAACTGATCGCCAAAAGGATTCATACTTAGCTT
TGTCTGGTCAGGGAAATCAATGGACCGCAGGCTGACACTACTGACGGCCG
CGCTAATGGTTGTCGCTTGACAACACTGAGTCTGCGATCTGGGCGCTAGT
TCCAGGGGTACTCACCAAGAAAATTAGAAAACAGGTTAAAAATTCATATG
CTACTCTGGATTACAGTTCCACGGATCAACGTTAGGCTTAATAACCGAAT
TGTTTACGGGTACCTAAGAAGCAATATGTGGGGGTTGCAATTTCCTACCA
GCCATGCGTGGGTAATATAAACGATACGCAAGTACTCTGGCGCATCCTAC
CCGGGGTTGGCACCCTAGCCTGGCGAGACTGAGTGCTTAGAATAGTTTGG
GTATTACCCCCACGGGGGACGGCTGGCGGGTTGTCCCGGGGGCGGCACAG
CAGGGTATAAGAGGCCGAGTTTAGTGGCATGGCTTGAATGAACGAGCGAT
CCGAACACATACATACAAGTAATATGAATCTTGATGTATTTAACTGCATC
ACGTCGGACACGTAAGATGGATCACCTTCGCCCCATAGGTTCATGCTAAC
TTGTCCAAAATAAGCCTACAACTGGAACGGTTAGGCCCTCCATCAAACAT
TAAGGCAAGAACGTTCAATCTGCTCCCTGATCCCTTTATAAAACTAGGAG
TATAACACATTCTAAATCCGTGTGACTTGAAGACATACCCGAAGTTCTAT
CGGAATTTGACTGTATTACTGAGTTATTATCTTAGTTTTGTAAATAATTT
TTATCCTGATAAGATCTTTCCAACCTTGGGCAGATGCCTGTAAGAACAGC
AAATATACTTTGTATTTACAGCGGAGCGCGCGAAGTTATGCTAATGATCA
ATGGTTAGCCGGAGACACACTTCACAAACGCCCATTCTAGTTCCATGCCG
AAATCATCACTAAGGCTGACTTCACTAACGAGAGTCATACGTGTCCAGTA
CGTCTGGCGATGACCGAGGTTTCACAGGTACAATGTGGCCAGAGTGAAGG
CCCAGTGCATGGCACAAGTTAGATATTACAACTACTAGCCGTCTTGCTAC
GAGAATTCAAAATTTTAGGACTGAGCTACCGCACGTGGATCAATCACTGG
GTATCTACCCCGTCCTTGTAAACGAACAAAAAGCAGTAAGTAGGCCTGCC
TCTCAAGCATTGGTTAATCGTATGACGCCCTACTGTCGGGCTGGCTAGCA
AAGAAGTCGCCAGCACAAAATTTACCCCATCAGTAGATGGGGGGTCCACC
ATCACCTTGATCGGCAGAAGCGGGCCAGCCCCCTCGATGTGTTCACCGTG
CAGTAAGGCGGTGGTCCGAAGAATTATGGGCGCTCGGTTAAATCGTCTCG
AATCCGATAATGGAGAAATTAACGATGTGCCTGTGCAAGAAGCTTATGGC
GGGGTCAGAGATCCCGCCATCGTACACTTTCAGTATGACGACGAATCCGG
CAGGTGTATTCGGAGCGAGGACCCAATGATGTGAAGCATCGACCGGCAGA
ATTAGTCCTTTCCTTAAGACCTCTCTAATGAACCTGCATGACGCACCCCT
ACGTCCATGAAAGTCGTTTGCAATCGTGTCCAACGGCCTCCTCTATAGCT
ACTAGAGGGAGGTACGCTCGGGTACGTTTGTCGAAAGGACCGCTGTCGTT
CAATAATGCACGCTCTGGACTTTTCTCTTAGAAGTACAGAAAAGATTCGC
GCGGCATAAGTTATTTTCGGGGGTAAATTGGTTGTCTCGAATCGAGGTTA
TCAGTGGGCTCTGAGTTGAGATCTTAATGCCATTGGCCCCATAAGGAAAC
GAGTGGAATCTATAATCTATAGATTGGTCCCAAGTAGGATACGGCTCGGG
AGGGTCCCGCCGTTGGGTTACTATACCATCTGGATCGCACCGCCTTGTGA
TCGAGCTAGAATATGTGCGCCGATGGTGGCGTTCAACACAGCTGTCTCCA
AGTTGGAGTAGACCTCCATTCGAGAGGGATCACTTCAGGATCTACCGCTG
CTTAAACTCTGCGACGGACCAGATTGCTTTGTTGCGGTATACAGTCTCCC
ACTCCCCTGTGCACGCTCGTTGCCTCATAGTATCGCGGGGTACGGAAAAG
TAGGAATCGGGTCTACATTAGTCTTCCCAATCATGAGCCGAGAAGTTGCC
CCCTTGAAAGGACACGTGTAGGCTGAGTTTACTGTGGTCCGGCAAGGTAA
GTGCGGCTCGGATCGTCGCTCCTCGCACGATTCTTGGGGTTACCTCTCCG
AGCGAGTACGAACCACTCCCAGTAAAATATCAATGCCCGTGCAGATAGAT
CCTGTCAGGACGAAGAAATCGAGCTGCGGAGATCGTTAACTGTCTACATG
CCACGAGATCCAGTTTAACACCTGAGTCACATCGTTGCTCATCGATCATG
TAAATCCATGTACTTCAGGACTCCCCATTTGCTCCGTTACCCCTTTCCGA
ACGACTCGGGCTATGCAGCCGGTGCGATTAGAATCTGTGCATTGTCAGTG
CGAAACTAAGTTTCTGAACGGATTAGCAGTTAACTTGGTTGCCCCTATAA
CACCGTCCGTGCGTCACACCAAGCACCTCGCGGGACGGTAAGGTGAAGTT
GGGGTAGGTACCGCGAAACTATTTTGGTCAGCGTAAGGCAACACTAGAGC
GACATTCCAACGTGCAGAATAGTTCAGAAAGGCTCGTGGCACAAGGTAAA
GTTGTTAGACTCTGATTCCACATCATTATATTCCCCCACCTATGACTCGG
TAATGAACACCGGGAGGTTTCTGGGCTACGCTACGGTGTTTGAATGCGTT
TCCTCAGGTGCTGGCGATGTCGCACCAGAGCGGCAGTACTATCCTTAAAT
GGTGGGGGCACGTGACGATGTGCCCTTTTCCCGGACAACACGGGCCGGGA
CGGTCACATAACTGTGCTAGGTTGCCGTGCGCCCCTACTTCGCGTCCGTC
CGCCCCGCCCGCGGCGCAATTAGTTCTGCAGGGATCTAGACGCGAAGCGG
AAGAGTTAAGTCGTCTCTGTTAATGGTAGACCGAGTGACCTAGAGCGGGA
TCGTGTCCTTGTTAGCGCGCTCATCGAACATAGGTGAGATACCGGTCATC
AGGACTTGTCTGAATTCATAATGGGAGATCCAGGTAATACAGGCGATGAT
GTCTTAGTGTCCGGTAGAAACAATATTGTTACGTTCTCTTGTTCGTCCCC
TCGCCGTTGAGGTTACACCGACAGAGACCACCAAGGGTAATGGGACTGGC
CTCAGGTCTAGGGGGACAGTTGTTATAATTAGCAGTATTCGTAGCTCCTG
AGCGCACTTTAACTTAGAGCGTAGTCAGATATTGGTGGTTGGCCGCGATG
ATCAGGAGCGTTCGCACTAGCGTAGTGAGGTAGGCTTAAACGCGAGCTCC
TGGCCCAGGATAAGTGCATTTGAGTATGAACCCTGTGAGATACGCCTGGC
CTGCTAGTAGAAGTCGTAGACGTAGACATTGCGCTAATTCGTGGATCTTG
CATTTACTTCAAGCGAATTGGCACAGGAAACACCCGAATAACAAATCTTG
AACCTCACACATGTTATAACGAACAGTACGTATATGGGGTCTGATTAACT
CGACGTCGACAAGCTCTGATGTAATAGAGCGCCGAAACAATGACCTTAAT
ATGATGCCCCCCCATGAGTAAGATTGACGAGATTTACTCTCGGTAGCGCA
GTTTAGCCTGTTGTGTCTACACCCTTTTGCCTTCAGACACAATAATGCGT
ATCCTAAGGAGAAGGGAACGGCCCTACATACCCAGTAGCGGTTCTTCACT
ATCATATCCAAGTAACCGCCACGCGATGCCTTCTGGGACTTGTACTTAAG
CTCCGGGAATCTGATGGGCAGATACTAGATTGTGATGCACTTGTACGAAA
CAGCACACATCCCTACCACACTTTAGTAGCCGGATGGGCTTCCATCAGTC
ACCAACCATGTAGGGGAGGTCGCGCGAATCTTTGCTTACATAAATGGACG
TTAGGCTATGTGGGTGTCCCCTTCTATAACTATCACAGAACATAGGCTTA
GGTTGGTTCTAGCGTCCTAGGTACATCTCCTTTTATCTGCTTAGCTTCGA
TAATGGTTGGGACGACGCTTCGAAACGCTCTCACGAAGTGGTGCCAAGAG
CTTTATCGTTGGGTGCCTGGAAGGAGGGGCTTGAGTAGGTAGACCCAATC
CATGAAAATACAAGCAAATCCGTGAGCCGAGTACAAACTCATGTTACTGC
GGAGACAACGACCTGCCTGTCGTATACTCACTACAGTAAGGCGAAGTAGT
TGTCATCTATTACCGTGGTCTGGGGAGGGCTTATTCTCGTACAACATAAG
CCATAGGTTTGGGGCTCAACTGAAATAGACTCCACGCCGATGACGATGTC
TTGCCATACTATAGGGGGTTGCGTGGCCCTTAGTCTTAACTATTGCTCAC
CCAAGTATTCCACTGTTCACCTCGATAGTTCAGGGATCGCGTAGGCGCAG
TGATAAACGCGTAAGCAACTTTCCTTGTACGTGGATCTAACGGAAAGCAA
ATTGTTACGTAGTTGAACTGATCCTCTGTCGGGATCAGGTCGATTCGGTG
AGTTCTTGCGAAAGCAGTGTCCTGCACTCCGAAAACGTAGAAGTCCAACA
GGGGACTCCACGATAAGCTCTATCGGGTCGTTAGGCTAACCACTACCTTT
ACGGAAGCTGGCTGCTTTATTCGGTTCATAGTGGAAGCAGCTCATCGTTC
TATGCAACTCTTCACTTGCGTGCCTAGTATGGACTTGCGCTAGCGTGCGT
TGGAGGTGTTTAGACCTTCTCAGTGGCCGACAGTCGGTATCGAATGTTCC
ACATTCCTGATTATTAATGCACAACGCGATGGATCTGCGCGACGTTGGCC
ATCTGTAAGTAGGTCTTCTGTTAAGCCACACAGGTACAGTTTTCGACGCA
CTCTATTAGTAAATGGGTGAACGCAACAGATGCGGCGGAAGCGGATTTAT
ATCCGGTATGTCCGCTTAAATATACCACTATCGGAACACCCCTGGCCTTG
GTCCGACGTCTACGCTAATACTTCTGATGGAATGCCATTAACAACTGCTT
TCATAGCTGCCAAATGTTTTTCCCCGGGATCCTTCTGCTAACTATTCTCT
GGAATAGTTGGCCAAAGCGGCCGTGTGTTTGCATACCCAGTACATACTCC
CTCCGCTGCACACAGTAGACGCTCGTGGCATGAACAAGCTCTTTTTAATT
TCATAGTGGAACCATGACCTTACCATACGAGAGTAATATTCTGCATACGA
ATTAGCTTTACTACTCAATACTCCTGTTGCCGCGTAAAACAAACCGTGGG
TCTGCATAGGCCTCACCACTCCAATCAGTGGCGACAACGCCCTGCATCTT
TGTCTGTCCCACTCTAAAACTGCTGAAAGTTCAACAACGAATGTATCGAC
GAGGGCAGATCGGTGGAAAGCACTGGTTTGTAAGCCTATTAGCCAAGGTA
AGTAATCAAAATCATGGTTCAAAAAGGCATATCGATTACAGGTAACGTCA
ACCTGACATTGCTTTCATTATCAAAACGGCCCGAATCTCCCAGCGTTCAA
GCTCGTATAGCCTACTTATGATGGTTTGCGGGTGATTCAAACCAGATCGC
TAAAATGAGCAAGTTCACCTATTGGAACTTTTCGATCCTGTGAAGGAGTG
CTCGCCGCCTTGCCAGACAACAAAATGGATCCGCATGTGCCGATACCAAT
TCCGCTGTGTGATCGGACTCATTAAGTGTCACGTTGTTCTCTTCACAGTA
TGGAAACAAGGTCTCTCCGGAGATATCAAACCGCTCTTGTAGATCAAATG
GGACCGCACTTAAAGTAGCAGGAGCCGTATAGCCCAGTTGGAGCATGGTC
GGTCCTAAAATCGATGGATCATTTCGCCGATTATCATCTTATAGAAGCCT
AGTGGACCGTAGGGTTCGCAGTGTGACGACTGTTTCGACGCTGCAGCCCC
GTTATTGAGAAGCGGCAATTTCCGAACGGCCCCCGGCTGACTGATATTTC
GGGTTTGTTGTCTCCTCCACCTCACACGTAGATTACGATACAATCTTGAT
TTGCCTTTGCTTAGTTGTCGCTCGTCGGAGCCTCGTCGGTACTCAATGGG
TGCCTAGTATAACTATCTTTCCAGCGCTCGTCGACTGGCCGCGTCTAAGA
GCGCCCCAGAGCTGCATCCGCTAAGTCGTTGCGGGGGCGTACCCTACCAC
CCCCCGCACTCGCTGGTGCAGATGGGCGACCGCGCAGGTGCCCAAAATTT
AGAGACTTCCGGAAGCGGGATCGGATGATTAGTAATCCTCACCGCACACA
CTCTTGGATCCGCCAGTGCCGCTAATAACCATAGCAGGTGGTAGATATCA
GTTCAAAATCGCGATTCTTTTTTTCTAGAAATATCTAACTTAAAGTAGCG
ACAGGCTACCGGGCTGTGGAGGCGCTCAACACTTCCAAGCTTATAGAATA
GTATCCTAACTTCTCTCTTAATGATAGACTCCTTCGTACGTTAGAATCTA
CCTGTACGAACCAGTAAATATCTAATAGCCCTTTTAGGCTCGTACAGTTA
GGTACTGAAGGTGTCCAATGTGGCTGTGAACTTAGCCTGATATAGAGGCG
TTGTTGATAGCACGACCCCTCTGCCGCACCCATACTTCATGCATGCTGCA
ATGCCGATAGGATAGTGCGTCAAGACGCCCATGAAAGACTAGCAAGAACT
CCAGTTCGGCCACAAGTGGTGGTTTTCATGTCCAATGCCATTGCTTGGTA
CCGATCGTTGCTTCCAGAACGGAGAAGTGTCGACGTTCTGTAATGGAATC
TAGCTTAAAATGTGGTAGCGAACGATTCTGACCAAACATTAGCATGAGAC
ATCTGCCAGGCTTATCTCGAGGAGCAGTTGGTATTTCAATCCTGTCTATA
TTGTTTCCTATTTGTCTTTTCGACGACTCCTGCAGTCACCTTACGACAGG
CTCTGCGGGCTATAAATGCATATGACCGGGTAAGCAGATAGATTCCCCTT
ACCATTTGCGAATGGTGTTGCGTTTAGTGCCCTCGTCGACTGATCTCCGC
GAGAAACTACTTTCGTGCTGACGCGCCAAGTTGGATTTTTAACATATACA
CCTGGCATCCATGTGCGCGGAACGTCCAAAGAGAGCGCAAGCGGAGAACA
TTAAATTTGGAGGTTCTGGGCGCGAGTATGACAATATAATGATCGCCTAC
GGCACGGAGTAAGCAACGATCCATTTACCTTCCTGAACCTGTACTATGAA
AAACTTTCAAATAAAATAGACCCATTATAAGTCCCTTTTGGGTTACGAAA
CCCTAAGGATGTTCCCTACTTTGGTAAGCGGCATATCAGTAGTATCGCTG
CCACGACTCTCATGCAATAGGTCTCCCGCCATATGGTAAAAATTGCAAAT
GCGTGACAGAGCCGAAACGTAAGCTCGAAGTGGGGTGTTAAGTCGCAAGG
AATGCCCAATTTACGACTTGATTCCTCACTTTGGAAACGCGGACAAAGAG
GAACATCACCTGACCGGCAGCCTGTTGACAGTTGAGGCGCCCAGCGAATG
ACCAGGACACACGCGACACGCGCATCCCCCAGTCCTGGTTCGCACGCCCT
ATGAATATGGGAGCCCTCGATTCGTCCGCCGTACGTACAGGACGTACTAA
CTCGTGACATAGCTTTCCACCCACCCCCAGTCGTGCCCTCGCAAAAGGCG
CGCCCATGTGGGTAGTCGTCCCAACTTGGGTAATTGCCTCGAAAAACGAA
ACCATGGCCGCGCAGTATGATATCCGCTAAACACAGGGATCAACCTCAGC
GGTGACGCAGGGCGGTTTACACCAAGTCCCTCGCCCTTTATCTGATTCGG
TACCAGGCGTAGCCCAATTTCGTGTGGCTTCCCGTAGCGAATACTTATTG
CAAAATCGTGGATTGCAACACCAATGGTAGAATGTCACCGTCTTTTAGCA
CCCAGTCTGTATCGAGAGCTTTCATACCAGCGCAGCGCGTTTGTTCGGCC
TCGCGCGCCCATGCCTACCGAATCTACGCATGGGGGCTAAATAGAGGTCA
CTGCACGTATGCCCAGTCTTAACGATCCCGTTCCGTGGTACGGGTAAGTG
CCCACTGGCGAAATACCACAGAGTTAATGCAAGCTGCCCTCTTTGGTTAT
ACGTTTATCTTTGGTGCTGCGGGCCGTCCTCTCTCTCCACGCGAATTCGG
AAGCTGTAAGGGGGTCGTCACTGACCAGAACTTCGACCCTTACACGACAG
GCGGGAAGCTACCTATATCGTGACTAGTGACGGTTCATTGCGGGATCCAC
TCGCCGCTATCTTTCGAGACCTAGTGGAGTTATGCGCCAACAGTACTCTT
GTCCCGGGTTGGCTGCAGGCGGGTCCATCGGCATCGATGCCGCAGGGTCA
TACGTTTCGAGCTGTGGGTGAAGGGAGGAGAGGGCGCGACCACGCAGGGC
GCTACTAAAAAGTTGCGACAAGTAGAAGGGTCATGGGGTGGCAGACCATG
AGAGCACCAAAGATAGGGAACTGAACTTGTAACAACTCACGCCACTTAAC
TGGAATTAGCCATACATACGGTTGCGACTCCTTTTCATAATCCCTTCTGT
CCAGTAGTCGGGACCGGGCTCTACCTAGCGTGAGGGGAGCACCGCTTGAA
CCCATCATGTACCCAGAATCACTCTCCCAAGGGGGCGATCAAGTTATTCG
TTTGGAATTTACCAATCCTGCTGCGTGCCATGGGGAATACTCCTGCCGCG
TGGCTAGTGCGGAGGTCTCCTAATTTGGCAGCTCTCTGCGTCTATATCTG
ATTCAACTCATTCAAAACTTCATCGACTTCGTACGCCAAAGCCCCATTCT
CCGTGGATTAAGTTGAAGATCTCAGAAGTTTATACACGGGTTGAACACAC
AGAACCCAATGTCCCTCTCAAACTTTCGGAGGATTGGTCATAGTAGTATA
GCCCTCATTAGTAGTGGAGGACTTCGGACCAAATGGCCGGTGCGTACGTT
CTTGGACCTACTCCTAGCTGTCAATTGTTACGAGGAACAGTCGGGGTGAA
GTAAGCTTTCACATATCTTCTGTGGAACAAAACATTGTGGGATAAGAATG
ACAAGCTGAAGTATTGAGTACGAGAGTACAATTTGGAAGAGATTGCTTGG
AACCCCGGTCGTTGGGGCAGGGGGTCTGGGTCTGTTTACGCGCCCAATCT
AATCGTCGCGCCGAGATGTAAACCTGATTAGATCATTTAAAGAGTGACCA
AACACAGTGAAGTGCACATGGGTTTACACCAGTACACTTTTGAGTCATTT
TCTTGCGAACGTTGTGAGCGAACGGGGCCCTTGCGTCGATTACAACGATC
TTGGATCCGACATGCGCGCCGGAGCGTCAACGGTGTCGTCGGTGGGGAAA
CACATTCTAAAATCCGTTGAGCTAACCCGAATAAAGAGGCATCTGTCGGC
TGGCAGTCTTGTCTACGCCGCCTCACGGGATCTCATCCTAAGGATATACA
GGTCCGGTGAAGGGTGCTCTGGCGTAAGTGGTCGAGAAGCTCCGACTAAA
CCTTCTCTGAACTGCACCCACTAACTCGTAAATGGGCACGCCTACCTATT
GCTCCGTTATTCAAGAAAAAGCCGCGTGGGAGGTGCACCATTTGGCTCAT
TTGTGATTACGACGAGGCGTACGTACGGATTTAGCGGGCCGAAAGAGGTC
ACGGTAATTCCCGCGCGCAGAACCACGTGGTAGCCCCTCCCGACCCGCTT
CAGATGGTGTATGTTCAGCCCACCTGCAGAATGCTCAAAGAACCCGTGCC
ATTGGCGTGATCGAACGATTTAAGCAATGTTCGGTTTACCACGAAACCTG
AGTTCTAGATCTTGCCTGGTTACAATGTTAGCTCTACAGCGAAAACGTCT
TCGGAATCGTAACCACGCTATGCCTTACCTTTAGTCCTTCCCCCAAAGTA
CTCCAGCATAAGCACTTCGGGTGAGTGCCAAGAGATTTGGGCGGTGGCGT
GTTGCCGCTAGCGGAGCGTGTCCTTGTCGCGTGCCCATTTCCGGGACAAC
GGGCTTATTCTCGTACAACATAAGCCATAGGTTTGGGGCTCAACTGAAAT
AGACTCCACGCCGATGACGATGTCTTGCCATACTATAGGGGGTTGCGTGG
CCCTTAGTCTTAACTATTGCTCACCCAAGTATTCCACTGTTCACCTCGAT
AGTTCAGGGATCGCGTAGGCGCAGTGATAAACGCGTAAGCAACTTTCCTT
GTACGTGGATCTAACGGAAAGCAAATTGTTACGTAGTTGAACTGATCCTC
TGTCGGGATCAGGTCGATTCGGTGAGTTCTTGCGAAAGCAGTGTCCTGCA
CTCCGAAAACGTAGAAGTCCAACAGGGGACTCCACGATAAGCTCTATCGG
GTCGTTAGGCTAACCACTACCTTTACGGAAGAAACTGTCCCGCCATACCA
GCGAGGACGCTAGCAGGATTCTGCACTAGTTCGGCTCAAGCTTGAAATGC
GCCTCCCGTGGGCTGAAATAGGAGCGAATGACCTATAGATGGTCAAGCGA
CATGTTGTTAGTTTAAATCAGCATCGTTCGGTCTGGGTCTCGCAGCAGTA
TTCGTAGCTCTTGCTCAAACTGCCAATCCAAACTGTCAATGAATATTCAT
AACCTAGGTATAACATCGATGAGATGAGCCAAAATAAACAAGGGACAGAG
AAAGGACAGAGTTCGCATTGCGATCTATATAGCGGCGATTCTCTAGCCGC
TCCGAATGGGCGGCATGTGTAATGTGTACGCGAAATCTTGGCCTGATCGA
TATAAATCCTTACCAAACTCTGATCGGTACATAAATGCCAATCCGTCTCT
CTCTCCGCAACAGTTGCGACTAACGCCATTGAGGGGATAAACCAGTGTAG
GAGCGCATTGTTAATTTATTTCTCATTACGATAAATGAGAATTCATCTTG
ATACACGACTGCCGAGTGATTATACCAAGGATCACCCGAACGACCCTGAG
TAGCTAAATATGCTTTAGCTTACTTCACATGAGTCGGGACGCGTACCTTT
GTTCCTTCATCGCCTCAGTAGAGCAATCCGAATGCGGAACGAACCACCTA
AGGCCCTACTGTCCGCCCAGATGATAGCATGCAATGATTGTCACACTGCC
GGGGCGCGGGAGGTGGACAGGACCCGCAGCGCTAGAATTCGACCCGCCAG
GGCTACAGGTGTGTAAACGCCAGCGCGTCTAGGGATAAGTTGGGGTCGGC
TTGGCTAGATTCCTGATGGCAAGATGTCCGCCTTTAAGGTGTGACGAGGC
AAAACCGTCGACCCCTCCGATTGCTTGCGCGCAGGTAGATTCCTTCCTAA
TCGCTTCTACATCATGGATTAGACTCGAGATCAACCATGGGCGGTGTTTC
GGTATAGCTAAGCTAAGCAAAATACTCAGGTGCGGGCGGCAAAGGCTGGT
GACAGAGCACGTTGGCAGATCAGCTCGCACTGGGTTTACGACACTTTTTA
GTGGATACGATAACAACTCGCCGTGTTGGTGTACGTTTATGGTCACAACT
TTCGTAGGTAGTCAACGAGGAAAACTCAGAAAGTGACTTGGAAAATGCGT
GTGAATCACCACCCATTACTGTCACAAGGTATATCTGAGGGAGACGCTTC
TTGGAGGTGGAGAATACACGGACATTCTTTGGCGTTATTTTGCGGTATGG
ACCATTCCGGTCCTCAGCGCACTAAACGTGACATCAAGTAGACTAGCCCC
CATAGCATGCCGCTAACTCTCGGTATCTCCGATGCCTATTTACCGCGAGG
GAGTATGATTCGTCCCCTCAACAGCCTACGGGACTACTAAAATGCGGGAG
TGATAAGTCAACTACTTATAGAATGGTATGTCCTGGTTATACCATTTCGT
CATTGGAGGGCTGTTAAGTGCTGGTGAACCCCTAGATCTACCTAGAATCC
CAGGTGGATTCTGGTATATGACAGGTCTATCTTCTACCAATGTGGAAATT
AAGCCAGCTACTGCCCTGACCTGTCCCCTCTACATGTTCATTTACTCCAT
TACAAATCGTGAGCTGCGCGACGGACGAATAAGCCCAACCAGTTAGGATA
CAACTTTGAGGAAATTGTTAACTAACCCAAATGGAGTCAGGTCTCCTCCC
GGTAGGGGACAATTGCCGGACATGCGAGTACCGAGTAATTGAAGGACTGG
CCGCCTGACCCCAGAACTACCGATAGCCTCTAGCACAGAATGGCATCAGT
ATCCTCGAGCCGGGCTCACGTTTACAGAGGATCAGAGTGGAATGTAGACG
CGGGGAAATCGCGTCTCGTCCGCGACAAAGGACAGTGAACGTGCATGCGA
ATATTTTTTTCGTGTGGTTAGGGAACCGATATACACCCGCTCATACTAGT
GTGCGGATAAGTCAAGGTGCTTAATTAAATGCCACCCCTGGCTGCTTGGT
CTTGAAGGTCACGGCGATGTGCTTGGGACATGGTGGGAAGCGGACCAGAC
ACCACGTAAGCGCGTAAGATCTTCCCACCCTTGGCAGCTTCCCTCAACGG
TGGTTAATAGCAAGTTGAGGAGTAAATTGTTTCCGAACCGTCCAATTAAA
GTGCCCAAAATCTGTAACATATCGAAGGTTTAGTTTAGGTGTGCATACCG
GGAGCGACATAGGGGTTGTCCAAGAAGGCCCCTAGGGTAGGACTTATCAA
ATGGGGCCGCGGTTCCTTAACGGGCTAACTACCCTACCCTGACGGTTAGA
CTTGTGACACGTCAATGCTCTCCTGCATGCTGCAGGGTAAGCTGATTAGA
GCGACTGTTCAGTGCACGGTGTTCCGGACAGCCGCCCTAATGTTGACGAC
AGTCGTCATTTACGCATCCCGTCAGTGGTTGGTAAGACGGCCCCTAGTAT
GTCGCAAACCGCTTGTCTTGTAGGAGGCTTTAATATTCTTCTAACGAGCG
ACTCTGTTTCAGTCCAGATGCTATGAGACCTACTATGTGTCCTCGAAGGT
TCCGGGATTGTCACCCGTATAGCGCCTGCCAACGGTTGTCTCGCACTGTA
CGGCGTATCAGCATTTGGGCACCTTTACAGCGCGGACAAGTCGTGGACAT
AATCAGAAAGCTCCCTATCAAGGGAGGTTGTAATTTGCTGGAGTTACATG
TAGGATTGGAGCTCACTGCCAGTTTAGCTCAGTCTCAACACGAAGGTCAC
TTCCTTACCAAAACTCGCCACACCTCCTCGCAGAGAGTCATCAAGGGCTT
GTTTTAAGGCTTGTGTCTATATTTGCGCGAGCTATTGGTTCTTCAGAATG
GGTAACGTCACGTTGAGTAAAAGCCCCAACGGGCATGCAACAATGCACAA
GATACTGGTGACGAACCATCTGGGGATCGCGACGGGCTACACCCCTTTCG
TCTTCGATAGAGCGGCGGATTGTAGGTCTTGCCTACCTGGTAATGGCGAG
TGTAACCCCATGACTATGTGAGACCAGCCAGTGACAGTCACAAACAAAGT
TCTTGGTAGAAAGAACAACCGTGAGCATTGTGTCACAGAGGGCTGAGGGC
CTGTTGCTGTGCATTAAGACCAGCACCGCCCTCCGGTGTGCGACCAATAA
TCGCAAGGCCAAAGGATATTAAACCCGTTTATAGGGTAGAACTTCCTCTA
CGCGTAGTCTGTGTCATATCCTTCGTGTGCTCCACCGCTACGAGAACGCG
CGACAGTATGGGGGTGTCGTGAATCTTGAATACTGCAAGCTGCCCCCCAG
TACCCACGGGGTTAGGTGTCAGAATAGGGTCATATTGCAGCGAACCGCAG
AACATGTTCGACCCCGGTAACCTTGTACTAGAACGGGCTCGAAATTGGCA
TCCGTCTACCTGCTGGGCACACCCCCCCTGAGGATTCGATATCTATTAGT
AGGGCCCATGATCCGATTACTTGAACGGTGGACCAGTGGCATTCGTGCCT
GTTTCGCACGTGAAGCTTTGAGTGTGCGGGGGTGCCGGTGACGACGCCGG
CAGAAGTTATAACAAAGAACACGACTAACTATTCCAAGTAAGGGACATCC
GGTGGTCACAATGCAGATAAGATCGTCAAGTCAAATATCAAATGAAGTAA
AGATTTTGCCGGCCTCACCGAGGCGGATCCTCTCTTCCTGAGACCCCGGT
TACATCGAGCGATCAGCATAGATCCTCTTACCAGCTAGCGGTGAGAGATC
TCCTGGTCTTGAGGCAGCAACAGCCGATCGACTGGCCCATGGATTATCGT
CCTTGATATCATTAGTTCTTTAGACACTGGAAGCTTACGTAAATGCGAAA
GCCCGTTATGGATAGGCATACTCACTCGGCCCTGGGACCCGATATTAAAC
CGTAGTTAGCAGCTAATGACTTCCTATTATGTAGTGATCTTCCCAACATG
ACCGCTACCGGGGACTGGATCCGAACGGGCTGTAGGGGGGTATGGGCATC
GAGCCATGGGTCTTCGTGGACGGAGTATGGTATGCCATACTAACTATCGG
AAACACACTTCGAATGTGATTATATTCTGCCCACTACCCACCATCGGACC
GTTTACCTGGTTACGGTTGGTAGAGCGCTCTGGCGTCTGGGCGATTCACC
CGCTCATCTGGGGACCTGTACATTCCAGTGCATGGACATAGTTCAGATCA
AAGCCCGCAGGCAGAGTCGAATCGTTCGAAAACCATGACGTACCTAACGC
AACTTGTCACCGCTTAGTTTGTGAGGCAAGCGTTAACCGGGCTTAACCTA
GTAGAGGTGGTCGGCGCTTGCATCTACGTGCTGCATAGAGTGCTTGGGTC
CCCGAACTGACGAAATTCCCACTCGGAACCGACTAGGCCGTGGGAGGGCG
AACGACACAGTGTTAGGGTACAAATCACAAACGTGTCCTCATAGTTCAAG
CAGCCGAAGGGAATCCGTACGGCGGTAGCATTTCGTCCTCCCAATCTCGA
GCGGTCGATGTCAGACTATCAATAGACGCACGTCTTAAGAGGCGTCGCTC
CTTGTACCCATCATTGTCGACGCGATCGTGCAGTAGAAGGTAGCAGTGTC
AGAGGATCACAGTCACCCAAGCTAGAGGAATGGCAGTCCCACTGTCACAA
GTCGGCACATATTAGTGATCCTCAGCACCGCAATATAATTACATGGTCGT
ATTGAAAGCGGTCCGTGGCGATTCTGAAGAGAAGCCCCCATAGCATGCCG
CTAACTCTCGGTATCTCCGATGCCTATTTACCGCGAGGGAGTATGATTCG
TCCCCTCAACAGCCTACGGGACTACTAAAATGCGGGAGTGATAAGTCAAC
TACTTATAGAATGGTATGTCCTGGTTATACCATTTCGTCATTGGAGGGCT
GTTAAGTGCTGGTGAACCCCTAGATCTACCTAGAATCCCAGGTGGATTCT
GGTATATGACAGGTCTATCTTCTACCAATGTGGAAATTAAGCCAGCTACT
GCCCTGACCTGTCCCCTCTACATGTTCATTTACTCCATTACAAATCGTGA
GCTGCGCGACGGACGAATAAGCCCAACCAGTTAGGATACAACTTTGAGGA
AATTGTTAACTAACCCAAATGGAGTCAGGTCTCCTCCCGGTAGGGGACAA
TTGCCGGACATGCGAGTACCGAGTAATTGAAGGACTGGCCGCCTGACCCC
AGAACTACCGATAGCCTCTAGCACAGAATGGCATCAGTATCCTCGAGCCG
GGCTCACGTTTACAGAGGATCAGAGTGGAATGTAGACGCGGGGAAATCGC
GTCTCGTCCGCGACAAAGGACAGTGAACGATAACAGTTTAAATTTGTGTG
ACGGAGAGCAAGTAAAATGAATGCTCGCGTGTTCCCTTAATCGGGGAATC
TAGGCCACGCATAAACAGTTATCTCGTCCTTAGCGTGAATACTACCCGCG
AGAAAGCTTCGTCGGTTCGCCATGCAAGATTCGCCGGTAGTTTCGTCGAG
CGGATACGGGCAGACGCACTACTGTGATACGTATGGGACGTCAAATTTCG
GGTTTGTATACTACAGCACTGTTGCTTAGATGATGGAGTCCAAGCGGTTG
CACCTTTTCCCATATCACTACGTAAACTGCACTAGTACCGGAGGCGCTGA
GGTCTGGCCGTTGCATTCATTGCAGCCGGAAAACAGCCGTCGTTTAAGCT
CGTTCTACTCTATCATTCCGCCAGTTCGCAACTATTAAGTATTAGTGACT
GAGAAGATGACTAAGGTTCAAAACTGGGAGGGCACTAATCAGCTTGAGAT
GCGGATGATATGTCAAACAGTGCTCGGCCATTCAGAACGTCGCCGCGATG
GTACGCACATTAGGTTTCCATTTAGGTGCGCAACAGGATTACTGGAATTT
CCAAATAGCTACATCAGGCCCACCACAACCTATTAACGTGAAGCCGCTAT
TTGTGTCAGACACGCTAAAAGTCGTGGTCATATGGTATCGAGGAAGGGCG
GGCCCCTATTCAGTGGCTTTTCCCCACACTGCTGACAAGCTAGTAGCTTG
ACAAGTATGTAAGGTATTTCAGGTGAATCCTTGGGCAAACCGAATGAGAT
CGAGTAGCCGAAAATAGTACACGTCCCTCAAGTACTTCGGGCACTCGTAT
TATAGCGATGCTGAACAATCGAAGCGCTATCACATTAACGATCACCAGCA
AATAGCATACCTGAAGTAGAGACTTCGTTGTAATGCAAGAGTGGTGTGTG
CGGACACGAAGGTCACTGTTGGACTAGTAAAGCCAAGAGGGACAGGGTGG
TTGAATCGTTCGTATCGTTGGATCTGGTGGTGTCTGCCGACTCTGCTTAT
GACTGACGGAAGGGTCGGGAGGAATCAGACACTTGTCTAGACCGGGGGAA
GACCATAACGCACTCTCCACCTAAGAACTGGCCAATATAAACCATACAGG
CTGGCGTCTTTATCCAAATCGACGACTAGTTTAGCTGCCGCATCTCTAAA
ACCACGCGCTGAAGGCTGGAACATAAGGACTCTGGCCACACCGAACAGGA
ACCGCAAATAGAAGACAGGAAAATGAGACATTTCTAAACCTCGAAGTGTC
AATACCCGCCCCTTTAGGAGGTTCGAAACTAACGCCTAGTATGCTCCTAG
GTTCGCGTATGTACCGAACACCACCCAGCCGGGGCCCACAGACCGTTCGC
CCCTACCTGGCAGGTGGAGGGCCTCCATGCAGTCTACTATATTGCTCCCT
CTAAATGTGTGATGTACGCATGACCGGCACTCGCTATACATGGTCTAGCC
AGGATTAAAAAACATTCATTTTCTTGCCGGGGGCAGTGGAAAGAAGATTT
GGCAGGGATGTGGACTATTTTGCAGAAATATCCTGACCCCGAGGGGACCC
ACTCTGGATACGCAATCTCGCCCTACTGCTTGTTTGATGGGATCTGTTGT
ATTACTAATAATCGCTAGAGTTTTCGTGTCAGCGTCAACAACGCTTATCG
GGCTGCGCCCGCTCTAGTGCGAAAGTATTCGTGCGTTCGACTCCGATGGC
GGTTTATGCGGCCACAGCTCTGACAGCCTTATTAGACCACGTGCATTGGC
CCAGCATGCTTTGGAAGTCCGCGAACAATCTCCCTTCAACCGTCCTTTCT
GATGAACTCAATCGTATAATGCCGACTATGACACAAGTATACGTCGAAGG
TCCGCCCATCTTGGAACTTGCTCGATCGTCGTCTGCGACGGGGGAACATC
GAGACGCTCAAACTAATAGGGGGAAACATCAATGTACCTGGACGCTACTT
AAGACGGCTCTTCTTACCAAAACCTTCGCCCGTCTGGAAAATTATGTCTA
CCATGAACGACGGGGGAATGTATATTACAGGATAGTACCCAATGGGGTTT
CAAATATCCATTTATGTGGCGTACATCCCCGGGCCTAAAACCTGGTACCA
AACGTGGTCGCCCGACGTCAGTAGAACAGCTCTCCCGAAGACTCGAACGT
CACGTGCAACCATCTCGCGCTTCAGCCTTTTCCGATATATGGACTAGCCA
AAGTACTAGGTCTACGAAGTGTCGGAACTGGATAAGCTGATCGCTATAAG
CTTGCTCTAGCGGCCATCCGTACACATGCAGATTGAATGGGTAGTCCCCG
ACGCACTATTTCGCGGGTGGTAGGACTGCCATCAAAGACATCGTAGACTC
CGAAGCTTATCTGTAGGGAGAACATGATATGCTAGTTTCACTGCTCACGT
ATTATTTTTTTTTCATTGTCGGAATGCTTCACCATATGTATTACTGATGG
ACATTCAGTGAGCACTCCCAAGCAGGTGGCGTTCCATAACGACGGCGAAC
GATTCGGCCCCGACCTAGTGACGGCGACTTGGGGAACGCGCGTTCTGTTC
CACTTGTCTGACACGAGGATCGCTCATGCTGTGGCACAGAAATTAGTCAT
ATTCCACTCGGACAAGCCATGCCCTTGCTCGGCTAGTCTTTGGAGACCCC
ACTTGAGCTGTCCCAGCTCTAGTGCCTCGTTGTTTGCGTAGATGCGATTT
ATGTCCAAGTGAAGAACTTGCGGTGAGAACCAAACTTAGACATCTCGAAG
TATGCCGCGTACGCAGGCTCAGAGGAGGACCTGGTGTGGGTGCGTCACCC
CTCGGTAGACACATATGCGAACTATTCGGACCGAGGGGCTCACCTTTCGT
GCCGGACCACTTGAACCGTGAACAGGAGTAATGCAGCATCATCCAGAATA
AGTCACAAGGGAGGCGTACCAGCTCTGAGGTACGATTTTCATGCACTCAC
GGAGGCCATACCGAGTTCAATTCATGCCTTCTCAGCCGGGTTGTAGTTTT
TCTCTGTGCCCTCCGATTTATCCTCGGACATCCTCTCAGCAGAGCTGGAT
GTCAGCAACTCCGTTCCACTCCCGAGGCAAGTATTTGACCAAGTGCGCTG
GACGAGGACGTCCAGCATCACACCCAAAAATCCCGTAGGTCAGACTCTGC
CATCTACATGGAGCCCGTCCAAAAACTAGTCGACCTAAACGCCCAAGATT
TCGAAAGGGTTGGAAATAAACATGATAGGAGGCCCTACCTCAGCTGCATA
ACTGTCGGCTCTAGAGGCGAGTAAAAGCTGCATAAACAGTCCACTGCGAG
CTCCGCCAGTGAGATAATCAATTCGCCGGCAATGGCGAACTGAACCGGTG
CTTGCTAACCGATCAATGGCTTTTACTTCGTGAAAGTCGTTCGCAGGGGT
ACCACATCTTTTTCACACTAGTGGACAGATTAATGTGCCAGTTGGCTTGT
GTGATATGACTGCCCGTGATTTTCGGGCAACAAAAGTGTCTAAGTTGCAT
TATCTGCCTTGAAAGGTCATTCTACATCGCCGCGGTCCTTTATACCTTCA
ATCGCACAAAAGCTGTAAGCGCGCGACGAGTTCTCCTGGGCATTAAGTCT
TAATTATCTATGTGTTAGTTAACAAAACCATGGAAACTGGATAAGTCGGC
TGTAATTCCGTAGCGATCCACTGTGCGTCCTCCGAAGCTACTTGCGAATT
TCGGCGATTTATCACATCGTATTGTGGGTGAACCCGTTTGAACGCCTAGC
CCCATCCCACTGACTCCGGTTGGATTAGGCCTTGGTGCGGCCGGCGTAAC
TTCATATAGCTTTGTCCGCGAAATCCGCCCGCGCTGATCCTGGAAATGCC
AAGGACGTAGTAATAATAATAGGCGGACGCAAGACCAGACTTGGTCACTT
TCGTCCATGGATCTGCCACAGGATATACCCGAGGAGACCGTGTGTTTCGA
GACAAGATCCCGGATCGGAACCCCTTAGTGCCAAGAAACAATTTGGTAAA
CTTTGAATCTGCGACTATGTGCCTCACTCTACCCTATTCAATGGCACTCT
CGATGCTCTCGAGCACTACTAGAATCCACATCCCCAATTAATCATACGGT
AAAATTGCGGGGATGTGATCGAAACAGAATATATAACAATAGAGGGCCGC
GGTACGGTGGAGGGACACGGGGGTCAGTGCGCGTTCGGGGTCCGATTCTA
CAGCTTTACCCGATAGCAATGATGATTGAAATCGCTGGTTTGGGGGGCCA
CGGGCTGAGGTTAAGTCGGGTGATTCAAGCTACGCACTACATGAGAAGCT
GCCAATGACTGTCATGCATAAGTGCGACTAGGTCCCAGCAATATAAGGCA
TAGGGTGCGCTGTGCAACTTCAGCAGACCTGCGGCACCATGTCAGTGTTC
TGGATGATAGAATCGCTCCGGCTTAAGTAGCAGACATCCAGAGATAGTGG
GGGTTCATCTCCTCACCAACCCCCAGGAAAAACGCGGTGGAGCTGCATGA
CATTCTTTTCCGAGATGGTTGCTGAGGATCACTCAGGAACTCATAGCCGG
GTAGGGCAAGACCGCCGATTAGGAGCGGTAGGGCACGACCATGACCTCCC
AAAACTTGTGCAACCTGTCTATCCTCCTATTACTTCTGGATAGAGGAGCG
GGACCACGTACAATTTTCATTCTGAAGCAAGCATCACCTCCGCGCCCAAC
TCTTGACCTTGGCCGAGACCATGATCTACTGGTTGCATTTCGTTGGTTGT
GAGTCCAGGTTGCAACGGCTTTCGGGTACCCTTGACCTAGCCATCACGCT
GTGAGTGGTATGAGCGACCCGGGAAACATTCCACAGTGCACAACCCTGGA
ATTGAGATTCTCTCGGTCCGCTTTCACGGTATCGGGTGCAAAACGAATTA
GACCCCTCGTCTCCTGATTCAGTCGTTGGGGGGGTACTGTACTCGACATC
TAATGCGACGTAACCGTGCATTGCCTGGTCCTTTGAATCGAAGGCTCCAA
AGAGCTAAAAAACATAGATATGACGCTGTGTAGGACGTAGGAGAATCCCA
GGGCTGAGCGCCTGCCTGTCCTGGGGCGGGTTTGGAGAGTATTCCTTCGG
TATTGGGGCAGAGTCCTACCGTTCTATTAAAGGTACGCTGTGTAATAAGA
TAACGCCATTCTAGCTCATCACGGCCGGAACGTCAAGTAGTGTCCAGCAC
GCGAAGATCCATTTTCCTAACTGTTGTCTTTATGCGAGCGCACTAATCCC
CGCAGCCCGAACTTGCGCTAGAGGCACCCTGGTAGCTGTCCTCTTGTTAT
TAACTACCACCGCGTAGGACACCGGTGGGATCCAGCAACGCGTTCTTGTA
TGCAATGAGTATTACTTAATTTGCCTTCCCTAAATTCACTCTCTTTATGT
GGTGCCGGAGATTCACTGACGGGAGGGGCGGACCATCCCATGTTGTGAGC
TGAAAGACTTCGGGTTTAAAAGTAAACTCATGTCCCAGGACATGATACAC
CCCGTATAGGGCTGACCACTCTATTACTGCATATTGTGATTAGAAACCTA
TCGCAATAGTACAAATTGTCTAGTAGTCATAGTCAGGGGGTGTCCGTCCT
CCACTCGCCAATTCTTTCTTCGTATTTATCTCAGGGAGTTCCACTATGAC
GGATAGCAGCGCTCTGGTGCTTGTTAGAATAAAGCATCGAGGACGAGGCG
TGTCCTACTGTGTTAACGTCAACGCGCTCACATGTTAGGGCCCCTCTCTC
CGCTATTGCGACATTCACAGGTGATCTCGCCCTTACTCCTGAGATGCATG
CTGCGTTCACGATGAATCCCTGAGTAGACACGGTTACAGTCCGGCTTATA
ACATTTCCTTCAGTTTACGGCTGTCACCATTATGCTTGCTAAATTTGTGG
AATTCATCGTCGATCCCGGTCCGCCTGATGGTCAAGAAAACTTGGAGAAC
ACATATTGGGAGGAGCCGTCTGAAGAGACACACTCCGTGAACACGGTACC
CTGTAGATGAGCCGGGCGGGGGGGCCCGATGGATGGTCGCATTCGGTAGG
GCCTGGCTACCTAGGTTATTTCGGAGACCGTAATAGTACAATCCTAGGGC
CATAACCCTATGCCTCTCATCTACTATTCCATTAAGCGGGCTCTGCACAC
GGCCCGGTGGGTAGCAATCTCAATTTTCTGATGGAGTACTGGTAATAGGA
GTGAAAAGTGACTAATTGTATACAGACTCACGTTGTCGTCAAGCCGACCT
AAGCCTGGGGTAGCCGGACCCACAATGAATTTCTTTGGTGCCCGTAGATA
GCCCCCATGGCAGAGCGGCAAACCAGGTGCTGAGGTCATGGTTTACTAGG
TAAAATGAAAAATACTCACCGCACGTCTCCGAACAAGGATTATTATCTTG
TTATCACCACTCTACCGTCTCGTGCAGAGTCAAAAAGCAAAGACATATCG
GCAGGTTGTCCGACAGCTTGTCCCAAAATGTGGAGCCCACGTGGATGACT
ATCGGGACTTTCGTTCCTGGAACTTAACATATCATGCGACCCAACTTCTT
GGGTCAGCCGCGCGCCCAGTACAGAGATTAGTGGTCTCTTATAACTATGC
TGTCGATTTGGTCACAGGAATACTCCTGTGAACATGCCACCGACTCTTCA
GTACCCAATGTTGTATGATGCTACAATATCGACTGTGCCCTGGAGCCCTT
CAGGATGGTACAGGTAGGTTTTCACTGCGAAGCGACTCGTCAAATTAGGG
GCGCGTGCAAGTAGTCCGGAGATTATCGTTGAGCATTGGGTTCTCACCGT
AACCGGGTGACCTCGAGAAGCTACCTCACACTCCCTACCATTCGACGGGC
CCAGTTCGCCCCCACTGGAACCCCGTAGGAACGTGGTACGACCCTTGGCG
GTCAGCTTGCACCCCGATCTGCGCGTGGCTTAGATATTTCGTGGAATGAA
TTAACCTGAGTTTACACGGTCACGGGAGGCATTTTAAAGCAACGCGTATT
AGGCGCCGGAAGAGAGTGCGTTACGAATAGGGCTAAGGCTAAATATATGG
TCGTTGGAAATGTCTAGAGGCCCCCAGATATTGAGGGTGGAAGGGGAGCG
TCCGGACGCCCAGAGTAAGCGCGATTGAACAGGCTGGTGAATCCGCTCTT
GCACATATAATAGTTCTATGCACGCTACGGCTCAGAACGCCCACGGTCAC
CAGTGCTTAGCCTTGCAGGGGTGCGTTTAGCGAGGGATCGGACGTTCGAC
GACCGCGGCGAAATACGAGTAGCACACGACCACCTCAAAAGGGAGCGTCT
GGGAACGAGTCTGTCTGGACACATATCAAGTGCAGGAAGACTCGAGCTCC
TGAATTGAAGGAAAATCAGGACTACCCTCCGAATAGTTATGTGTTGGAAT
AGCTCCGTGCGGGCACTCTCGGCCACGCCCGAAGGTAGACACTGCACCTT
CTTTAGGAAAGCTCCGATAGGCGTTGTCAGTGTCTTCGCCCGAATGTGTC
CCTATCTTTCTTGCGAACGCTTGGCACTGGTTAACGGGCCAGAAATAAGA
ATTAAGATATTTGTGTTATTTAGTCGCCAATACGTAGTTTAGGCATATAC
GACGTCTAGGCGAGATTCCACTCGGTCGTCCATCTTGACTGACTCTTATG
GCGGCCATTTCTTCACACGCTCTGGCACAACACAGATGATCAAGTGTGGT
GCTGTTCGCACTCCGTGACAACGTACGTATATCCGCTATCGGGGATCAGT
CCTCCAATTTGCCGCGGCTCGTCGGGGTTCGCGCTTCCCGATATGGGAGT
CGGTCGTAACGCGTAAACTGAACAACTTCAAACCTCCAGGACGCCAAAAT
TGACAGCCATCTTCTTATAGTCTATCGTGAGGCGTCAACTACCTTAGAGC
TAACCGCTGTGAAAACTCCTCAGATAGCTTATGGGTAGGGCTGGCGTCAT
GCGACCCGTACACCCGTGATCCAGTCGGTGGGACAAGCTCTGCTCAACGC
GATCCCTTATAAGAACGCCAATCAAACTGAGATGTGAAGATATCTTACGA
CACCCAGTATGGAACGGAGGTGAGCCTCACAACGCTTCCTAGACTGTACG
CGTCCGAAACTCCATCCATCAGCGTGATTTCGGGTCACGATGATGTCAAC
CCTCCCAGGGCTCGGACCAATATAGCACTCGGAATGCCTTTACCCTTACG
AGCTGAGGCAGCTTTATAGTGAGATGATGACTATTACGGCTTCCATAAAC
GGTTCATTTAGTTATTGGAAAGTTCTATCGTAAGTTGTCTCTCGGTCGAA
GACGCGGACCGAGGGACCATATATAATGTCTATGATGCGGATGTTGCATC
GGTTCGGTTTGGCGACGCTCTCCCGTGCATAGAATGTGCCTGGCGGTACG
AGATCTAGTGCGACGGGCTTACCAAGAACGGCTCGTCCAATGTATGGGCG
TCGGCTCTGCTATCAGGGGTAAGCCTTTCGCAGGCATCGTACCCTGCTCA
GGGAGACTGCTGGCCACCAACATCACATATCCGTAGGACACGTCCGGCAA
AGGTAATTGGATTCTTTTGCACGTCCCGGACCTAATGCTACCGAACTGTA
CTTAATCGGAGAGTGACTCCTGGCACAGCTATGTCGCACGCGGACAAGCC
TGGAATTCGACCCCCAAAGACATTAGCAACTCACACTGACTCTTCCCTGT
AGCGCTCTCACTTCCATGATCACCGTCGGATAGACTAAGCATTTACCTAA
CGATGATCCCTTGACAAAAATGAGACTATCACATCCCTGGATCAGGATGT
GCTCCTTGAGGCGTCAGGGATACCTGTATTGTCTCCCCTAACTAGTGGCT
CTCGCCGCAAAATCAATTCTAACGGTTATCACTATGGTAGTGCGCACCGT
AGGAGGCACTACTGCATTCTCACCCCTGGAACGTGTCACAAATAGATTCT
AAATTGTCAAGCAGCCTGTATTATCGGTAACGGCAAAGTAAACACTCGCT
TGAAAACTTAGCAGTCTCCATAGACGTTGACCACGGTTAGCAATATATAG
GAGGTTAGCTCCGTATTCTTAACTATCACGCCTATAATAGATTAATCTTA
TTGTCGGCGCTTGGCCCCTTCTCGCGGTTGAACCTAAAACTCCCATGACT
GTCCAGGAGAGGCAATTACCGCGGCCCACTAGGCACTTGCTGTCGCGTTT
CTAACTGAACGACACTGTTTCGCTCTCTTGGAGAAACGCTGAAAGCGCGA
TGACGCATCCTCACCTCTTAGGATAACCTCATTTTCAGCGATCGATGCTC
TTCTACCGATTCACCATATAGTGTCGAATTATATCCAGCAACTTTTACTG
CCCAGAGTCGCACTTTCTAACACCTGTCGGGGGGAAGCAGCTAGGGAAGC
TGCGATACTAAGTTTTATCACATTTTTGAGAATCAGCGGTAGGATTCCGA
TCAGACGGCACTCGATGGTGTATACTTTGCTCCACATAAAAGGTCAGTAT
ATCTAATATTACCTGCCTAACCTTGCCCAAATGACCGTCAGCTAGTTAGT
ATCCAGCCTAATGAAGACTAGGCACCCTCTCGCTCGACGTTGACCCTGCA
AGCCGGTTGTGAACGTGCACGACAATCACAGCGTACTCAGGTAGTTGCAC
ATAGACGAAATCGAGTCCTGGGCAGTCACAACTCCATAGACGTAGTCTTC
CCGTGGCCCCAGTCCCCCCGAAACAAGCAATAGCATGAACTCCGAAACGG
GGGGAACTTGACAGGTATGTGTCATGGACACCGTGCATGAGACAAATAAA
CCAGGACTCTCTGTGTTAAATCGAGACTGCGCACTGAACGAAACTCGAAA
GGTCTTCCGTGTTCTCGGATGCGGACGGATCTACCCGAAGGCCAGTCACG
CAAAACCAGAGAACGCCCGCATGGTCCGATCTCAGCCGAGTTGCTAGTCA
TGTTGAGTTTCTTATAATCAACGCTCAGAGTTCAAACGGCTAGTTATGCG
ATCTTGAACTGTAGTGAACACGGTACAGCACGGAGGGGAGCCTAACTTTC
TGTCGGGCGAGGATTCCTGACCGACCATCAGTTAGTGATTCTTACCCAGG
GATACATAATTTCGTACCTTGCGACGTACGGATTGGTGAAAGGGGAGATG
CCAGCATGATCGTCGATATGCTTTTGGCGCGCCGGCACGAAACGTTGGTG
GAGGCTAAGATGTGAGTCCATCGGCGTCGATTTTATAGCTCCGTGCGGGC
ACTCTCGGCCACGCCCGAAGGTAGACACTGCACCTTCTTTAGGAAAGCTC
CGATAGGCGTTGTCAGTGTCTTCGCCCGAATGTGTCCCTATCTTTCTTGC
GAACGCTTGGCACTGGTTAACGGGCCAGAAATAAGAATTAAGATATTTGT
GTTATTTAGTCGCCAATACGTAGTTTAGGCATATACGACGTCTAGGCGAG
ATTCCACTCGGTCGTCCATCTTGACTGACTCTTATGGCGGCCATTTCTTC
ACACGCTCTGGCACAACACAGATGATCAAGTGTGGTGCTGTTCGCACTCC
GTGACAACGTACGTATATCCGCTATCGGGGATCAGTCCTCCAATTTGCCG
CGGCTCGTCGGGGTTCGCGCTTCCCGATATGGGAGTCGGTCGTAACGCGT
AAACTGAACAACTTCAAACCTCCAGGACGCCAAAATTGACAGCCATCTTC
TTATAGTCTATCGTGAGGCGTCAACTACGAGAGCCCCGAGGGATGGAGGA
AGAGTGGCCCTAGGCGAATGCTAAGAATAAGGTTACGCTTTTGGCGATGA
TTATTGATACATTTTCCATATGATCCTACAATAATTCACGTCAAGCGCTG
AGAATACGGGGAGGGTGTCATGAGTCCTCTCTAAAGATCGTCCGCGGGTT
GTCCACTCTCCGCGGTCGTCTTGTGTAACCGACGCGCAGATTCACATAAC
CCTTAACGCTATTAATCTCGAGGCAGAACCACATCTCATTTTAAGTCTTA
AAATTACCTACACCGCTGTAGCCAAAATCTGGACTCCTTCGTGACGAGCA
CCCTGTCAAACGGACCAATATGATTAGACCGAGATTTCCATCCCATCGAA
TACGGGCTCTTGTCGGCTGAGCGGAATTCGTATGGGACAGGAGTATCTCA
GTTTGCTGGATGTTCGTATATGGGTCTGAGCGACTATTAACCTGCGTCAA
CTGATCTACATCTAATCTCTATCTGTGATCCCAAGCGTGGGCCCTGGTAA
AAGACCCTCTAGCTCTTTACAAGTTAACACAACTTTGCTGTGCTAGATCA
ATGCTATCTTTCACGTCGGCCCCTCCAGGATTGACATTCCGAAGGTTGGC
TTTGGTTCACGGTCTTGGTCGCGACTGTTGGTAGTGCAAACGAGCATACC
CTGGGATCGCTAATTGGTTTTGAACCTACCGAATCGGCGTAGGAAGAAAC
CAAGTTCATCACCGCCTTGACCGAGCAGACCCACATGCGTAAAGCGCTCG
AGGTCGGGAGTCAATAGGAACAATAACACGGCTAGCGGAGGCGCATGTCA
CAACAGGGCTAAGTAACATTCCGGCGGAATTCCGGTGGGTTTATTTGCTA
ACCGACCACGTATCACGCACACGAGAATGTAAAGCCGTGGCGGTCTGATC
CATTACTTCTATTCGAGAATGCATCTTGCCGCATAATGGCTCGCATCATT
CGGTACGAATGGGTAGGGTTGCTCGCATTCCTACGCCACGCGCGGGACCG
AGAAACGCACTAACAGTCGTGACACGTTAAGTGGCCCTGATGTGGTCCAA
GCGAGGTCGGCAAGATAACGCGTCGCACTTTGGCCAACATTAGAGTGTTA
TGAGTGTTCGGCATTGCCTGCCCGTGAGTAGTTGTCTAAGATTGGATCTC
ACTTCTCGCGTTTGCGGCAGAGGTGGGACTCGTCGCTGATGTATCCGATA
TACTGTCATTATAACGTATATGTGGATGTAAGCCGTATACATTTGTGCAA
CAGAGCAAGTAGGGTCATGCCTTAATTAGCCTAAACACTACGCAAGACAC
TTTAACGAATGCGATGCCCTCGTGGTCAGGAGCATCCGCAATAGATTTTC
ATGGACAATATGAGCAGTGCCAGATTCTCAGCAAGGCAGCTGCGACCGTT
AGGTTCTCTTCGACAGCGTCATTACTAATCACAAGGTGTAAAGAGCCATT
CCTTGGCGAGCACGTCTGTTCGCATCAGTTCCTTCGCTTCATTAATGGGG
GGTGATTATTGCTCAAGTCCGTGCACGGGCTTCCTATGTCCGCCAGGGCT
TGTACGGAATAGCGGACATGATTGAAACTCCACGCGAAAATACAAGGCAT
TCAAACGTACAGATTAAGATTCGTTGGCTGCATTGTCTCGCGGACGATCG
CCTCTGGCTTGTTAGGAGAAATCCAAGTGTCCCGGGGTGCCATGACTCGG
TTTAAACAAGGGACGAAGCAGAGTGGTAGGGTATACACCCACGACGCGAC
GGAACTGTTATTAGTACGTATTGATGCGACGACCAGTTACCACCATAACC
TCTCCGACAGCCCATGTTCGCCACCGATACACTCCGTGCTGATGCATGTA
AAGCAGCACCGCGCGGCCTCAAGTGTCCGGGGGCTCCCAGGAAAGGTTGA
TACGATCAACTCAACGCTTTATTTCTGTCAGTCGCTGAAAGATGCTTCGT
AATGCGGTCAACAACCCAAGTCAGCGGCGGTCCGAATGTACCTGTTGAGT
GGCAGACGACACTGACAGTGGCTACAAGACAGCGGGACTTTGTCTCGCTC
CGTAAGGTGACGATTGATCTGAGACGGGAATCGCACGCCAGACCCTCACC
GTGTCCAACACATGGCGTGTACTGCTGTGACTGGGACGCCGCCTACGGGC
CTACTGAAAGATAACCCAGAACGCCTTCACAGACTACAGAACCTAATCCC
AACTCCCCTTTTTTACGCTTCCACTCTTGGCCCCATAAAGGCTTGGCTAT
CTGGCTACGCTACGAGCAGTGTTCAAGCAGTGTGTCAGCAGTTTCCCAAC
CTAGATTATGTACCAGAGTTCGCACGCGCGTTAATCCTCCGTAGTTTCCA
CGGGGCTCTATGTAGGTATGTACTGCGTTCTATTATAGGGTGTTCTCCGC
GTCCGTTTATGCTTTACGGCGATAAATTGCCTATCCTCCTCGCTTTACTA
GTAAGTTTTAAACTAGGTGGCGCGTAGACATCGGCACGCTGAGCCCTAGT
GCCAGAATCTGCGCGACTCCCCGTCCTCGACAGCCCGGCAGTAGGACACC
TAAGGGCACGTCGACAGCAAAGGGGATTAACCCTTGCACACAGTTGCCTA
GGCTAAGATCTGGCTTTTCCGGGAGGTCCAATAAAGCAATAATCCGACGA
TGTCGGGGCGTTGTAAGCATCGCTCTAATGCACATAGAGGGCAGCGTTGG
CGGCATGGCTAAGACCCGTTCCACATAATTCCAGGACTGGCGACTATTCT
TTAATAATATTCACTTTATTGGGGGGATTAATTGCCAAACCTTCACTTTG
CGCGTTCAACTTAAGGGTACTATCACTAGACGCCGTGGCCGGGCCCCAAG
GCGCGCTGTACCACTCAATCAAAAAGGAGCAGTTCCCAGAAACAGTACGA
CTGAGAGGTCACAGTTACCTAGCTTTTTCCGCATGACTGGTATTGCCACA
AGCCGGTCTTCTTGCTCGAGATCAGGCGGCAAACACCAGCTAACTATATC
TTTATGTTACGGGGTACTCGCCGGGCTCTGGTGATTTCCTTGGAGGAGAG
CACGAATCGGCGTGGTACGATCTTGTCATCAATCGTGTAGCGCGCCCATT
TGAAGAGATATCAAATATTTTTACCTCAGCCTGTTTCAACCAGCATGGAT
ATCCGTAGGCAAGTAACATGTCCTGCGAGTGTCCGGATCAAAACCCATAT
TCGATGGTCTGCGCCGTGAAGGCGACATGCTGCTCAAGAGATCGTCAGAC
ACGCTATTCCAATAAAACCCCATCTACCCTGTCATTAGAGGGTCCCAAAT
ACCGGTATGTAATAGTGCGTGAAGTCGCAGCGTCCAACTCAGATAATCGG
GAGAACCGTGGTTGCACAATTTTTCGAGCTAATGAAGGACCCCCATGTAC
GGCTTTAAACATGGGTTAAGGGGCACGCAAGTGCTTGGGGACTCTACGAC
TATACTGGTTGGGTGTGAATGCACAAATGCACCCGATACTCACAGACTAT
GATGGTATCGCTGTTCACTGAACCTTCTATGATTCAAGGGATGCTCGGAT
AACCAAAGTAAAGTACATAGTTGAGATATCCTTTTTGGAAACTGGGGATG
TGTTATCAATTTGAATTAAGGCGGCCCTACGGGCCCGTCCGCTCCACGCA
TAGTCGATAACCGAACAACTCGTATTACCCTAGCGAAGTCATGTACAGTG
AAATGTTACCATGATGGAGACCCAGATGGAATACCGACGATTGGTCTTGT
GTCCATTTAAGTTGTAACATAGTACCGTCCCCGTATCAGGTATGTTGTCC
CGCAATTGGCCGCCGGCCCACCTTACGCTATTCGTTTAGAAAGCCGTTTT
TTCGCGCCGAGGTCAGACCTCTGATAAGAGAAGTAAAGCCCATCGTGTTC
ACTATGGATGCAGCACTGTCGGCGGAGTTATTGAGGGAAGAAACACCCCT
TAGTGGAAGTGGCCGTTAAACGTAAGTAACCGGTTGTCAATAGTATTTCC
TAGGAGCGTACCGCTGGAGATTAGCCTTTTTATTATGACCCTAGTCACTC
GGATAACGCGCTGTTATTCGCTCGGCTTGTCATCCCGGCGACAAAGTTAA
GGGGACGGCTGTACCCAACCCGGCTCCATGATTGGTTAACCTCTCTGCTG
TATCCGGCGAGGCTCGTGCGTTGCTACCATGCCAAGAGCCCATAATGCCA
GAATTTGTGTCATCCTATACCATTTTCGAAATCTGTGATCACAGAAAAGT
GCGCGTGCCTTAAGAGCATATTGATTTTCCCCAAACCGGAAACTATCCTA
CTGATCGCGCCTCTCCAGCCGCCACGGTAGCACACGAATCCGAAATCAAA
ATGCGTCATCTGGCTTTCCATATGGCCAGTAGCTGCTGCTTTGTCAGAGC
TCGAACCGATTGCTGACGTCCCCGGTTAACCGGTAGACATTGAGGATTTA
GATCTGGTCGCCTTTCGTTCCGAATCGGAAGTATAACTTTTCGAATACTG
ACGGTAACACTTACCCGGACCTCATTGATCAACTGTAACCCAGCAACGGT
ATGTCGCGATGCTGATTATAGAACCGTCTGGCATCACCTTGCGCAGCAAG
ACGTCATTCCAAAAAACGGCCACGTGGGAACTAGCCCTCATGTCTAGCGT
GCCGCATCACTTCTCCTCCACCTAACCTAGATTGCAATGGAAGTCAGAGG
TAACCGGCGCCTCAACTGCAGGGGACTGACCGCCTGGGTCACCCCGCTCG
TTCTTTCAAGATTTACTTCAGTGCTAGTATTCGTAATCGCGCTACATGAC
GGGAAAGTAGACATATAAGGCCGAAGAAGCGAAGTAGCAATACCACTATG
GTCCGCCCGGTAGGCTGGAGTCTCGGCCGGCAACCCCTCCTAGTTGAGAA
ACCAGATTTTATTCTTTTCTTACACCCGACGGCTCTTTTGTAAATGATCC
TGATATTTTGGATCAATAGCCGACGAGATCGCTCATACTCTGGCTACCCA
GCTGAAGTTGTAGACTTATGAATACTGGTCCAGTTGATGCCCGTGATTAT
CCATGCTATTATTGGGATAGCCTCAATTAGGTTTACAGTACCCTCCTTGA
CGGTTCTTTAATGGGGGAAGACGCACATGAATTTAGACGAGAACAATTTT
ATCGATACGTGTGCACGGGTCCGAGTACCCGAACCCCGATGCACCGATGG
ATTAGACGCCTCCTCTTCTCTGTCATTATCCTATAAACTGACGCGAAAAG
AGTGGATGGGAGACGCAGCCTATTGGTGCCAAAAGAGAGAGTGACTACTT
TCGTTTTCTTAAGAACATTGAGGTATCGCTGCAATAATCACGCCGTCTTT
AGTTGACATTAAGACTTGCCTGAGCGGACTGGAGAGCCATGGCTTGTCAA
AATTTAACAACGGTATTATAGTGTAGCTCGCAAGATCAGCTGTGATAGGG
CTCGGAAGGTCTGGGTCCAAGATGTGTATGGGAGAAAATTCCACAACCCA
CTGTCTGCGGTTAACAGTCAATTGCCGTAAAGCGCCCTTTCCCCAACGGC
TCGTTGTGCTTTATGGGCGGTTTACACTATACTACGCAATATCCTCACGA
TTCGCATGTGTCAGCTAATTATCGTATGCAATATCATCTGCTGTGGCACA
TGTCGGTTTCTATCATTCGGGCAAGCTGATTATACCCATAGCGAGGCCCT
CTAGCGGGGTCTAATCAGAATGAATCAACTATCAGAGAGGGGTGCGATGC
AAACATCGAACCCCGTCTCTGGGCACGGAATAGTCAAGACGATTGCGTCC
TAGAGTCTCTCCTGCGCGCAAGCTTTGGACAAACTGCAAGACGGGAAATC
GCACCGTAATGATCAACTTTCGTGAACCCGACCACAGTGACGGCCCAAGG
CTTTTACGAGAGGGAAAATGGTATACTTAAGAATTTAGAACCGTAAGCGT
CGGTCGGAGTTATTCGGTTCTACCCACGGAGCCAGTGCGGTAGTCAACGC
CTAGCCGGTCCATACATCCGAAAGTACGATCCTACTCAACTACTAACCCA
ACAGAGCGGATAGGGTCTATCCACAAAAGGCTGGCCGATCCAGCGTTCGG
AAGACGGCACTGGTCCGACACCGAGAGGCAGTTACACCCGTCACCCAGGG
AGAACGTGTCCGCTAATGACCCGTAGCAGTGACCTGCCCCAAGCAACCAC
ATTGGATCGACGGGTATCTATTAGGCGCCGCAGGGAAACTCGAGGTCGAG
[truncated: 633,921 more chars]
