# Supplementary material for: LtrDetector: A tool-suite for detecting long terminal repeat retrotransposons de-novo
Source: BMC Genomics. 2019 Jun 3;20:450. doi: 10.1186/s12864-019-5796-9 (PMC6547461; doi:10.1186/s12864-019-5796-9)
Supplement: Supplementary file 3 — The synthetic sequences. This compressed file (.tar.gz) includes the synthetic sequences with different mutation rates. (TAR.GZ 1872 kb) [file 12864_2019_5796_MOESM3_ESM.gz › synthetic/Fa/fiveTest.fa]

>fiveTest
CGACCATCTGGCCATAAGTCCTCACGCTAACCCCGAATGCGTGAATAAGA
GCCGCTATGGTAATATCTGTGTCATCGACCGCCGATCCGGGACCGAAATT
ACTCGCAGCTAGGTAACACAAAACCCTGGACACACGCGTGTACGGAGGAG
CAGCCCCCAGAACCGGAGCGTACTGTACCCCACCTCCGGACAACAGCTGC
ATAGTATTACTCTACGAGTGCGACAAAACTCTTAACTCGAGTAGCTGGAT
ACAAGTCGAAATTACAAGGTCGACCAAGCTCGCCGGTAGAGCCGGGCCTA
AACACATCGTAGTACCGCTGGCAGATATTATAAAACTTAGCCTACAAAGG
GTGGAATCCGACCAGAGCAAAGTAATATCGGGTTGTACCAGGCGGACCGC
GGATGACGTCAATTGCCCCGAATAGAGTCATCGTCTTTGCTTACCGCACC
AAGGGATTGAGATGAACAGCATAAATAGCTGGTTTGAGAAAATAGCCTCC
ACTTATCTTTTCCGGTGCTGTACAGGGGGTTCCCACGAGTACAATAAACC
TTCAAGCAGGAGCTGTTCAGGGACAAGAGGGTTGCCTGGGGCTAGAGTCT
GTAAGCCTTTACACAGCCGATCAAAATTGTCTCTAATGAAAGGTCCGGTG
ATCAACCTGTACTCTGGCTGGCTCAAGAGCAGACCGGGCCCATTTCGTAC
CCTACGCTCCAACTTTCATGTATCCCTTCAGCACCTTGTGCTGTTAATGC
CCCAGAATAGCATTTTGTCGAAAGTAGAACACACAAGCCGTAAGTTTTTC
GCAGCGGGACCCTGGCTCAGCTGATCTAGGCCTGAAAGCGCGCTCCGCCC
TAGGCATCATTAGACTGCGTGCTACGCGCGCAGCGATTCGGGGTCCTATT
TCGGAATCGCTATAAAGTAAGGGTGAAGAAAACCTCGAGCCCAAGTACAA
GTATCCGCTAAGGCCCTATAACGGGACGAGAATCAGTGCGCGCACACTAA
CCCTAACGATGACCGGCACGCGCACTATTGTAGTGGTGAACTGACATGAT
AGCCGAGGAACCAGACTATTTATACTGGCGTGAACACGCTGAAAGTAACG
GAACTCTACTACACCCATAAACGTCTCAAAGGGTATTCACTTCGGCGCGC
AGGCTGCTGAGGTACCTCTTCACGAATGCATTGCAGAACCCTCTACATCC
CGTCCTACTGTTAGAACCGATCTTCCACATGGGTTTATTCGACTAGAGGC
TCGGACCATCCGAAGCATACGGGCCACTCTTCTGGGTCCTGTTATACCTG
GCATCCCGTCGTGCGCACAACTTTAATCCCTCGAATCGTTGGGCTGGAAT
GAAAAAACCGCTTGTCTTGTTGAGATGATCTCATGTACAGATGGATGTAG
ACCTAATATGAATCCCGGCAAGATCATCTGCTTGTCGTTGGGTCCCGGAA
CGTCATTAAATAGCGTAGTCCCCATGGTTGATTACACAGAGAACAAGAGC
CACAGGGCCACTTTCCGTGTTACTCCCATACCAGTATACTGCAACTCCGG
CCTACCCGGGGTAGTCCTAAGTGCCGTTCTTAATTTACAGAAGGACCTTG
GCGAGCGCTATTGGACAGCTGTTAGTGGATCACGATGAGATTACTACTAG
ATACGGGATCCCTCTAAAAGAAGGCTAGATCTTCCACTTGGCTCGGTCCT
CTCCCTTATGCAAGCAGCCGACGCACAAGATATGGATTATTACAACACGG
ATGATGTGTACTTACGCGAGAGACCCAGGACATATCCATCGGTCACCTAG
TGGGCTTAACGCAGCCCCCGATGCCAATTCGTCCCGACTTTTGCGTAGCC
CACACCCAGTTGAGCTCGAAACTGCCACGCCCTGGAACATTACTTAGGGT
TTAATAACCAACATGTCTTTTAAGCGGAGTCATCCATAAGACCTCAGTAT
TAAGTAGTAGGCAGTTGCAACGCGCACTTGGATATTAATGTGCGATAGTA
GAGCACGTTTGTCCCAGTAATCTTGGCGCGCACAGGCCCATAATCCTACA
CAAATTAATCGACATTTGGGTAAGATTTGACACGAGTATAAAGGGTAGGG
TCCGCGTATCAATGTAAATACGCTGCTTGACAGTTTTTCCTTGATAAAGA
TTCAGGCCGTGGCGATGAGCCTAGGACCTTGCTTAAACTCTTATCATAAT
CATACGGTTTGCTTCAACCACCAGCAACAAGGTCTGTTTGCGACCGTAGG
GCCTATGTTCTTTCGATACGTTGAGTTTTAACTAGGATCTGTATTTGACA
TCGGGCCCTGACTGACAGCAGCGTCCTTAGGTACCGGGATAGGCCCCTCG
CTCGTGACACACAGTTGTCCCCATCACCTTCGGAGTTGCAGATATAATCC
GCTAACCATAGCCCCCCAAAGTTGAGCGGTCCTGTGACATCATGCCTCCT
GAAGCGGCTAGTGAGTATACTGTTGACAATTGCTCGTGGCAGACAAAAGC
AGCGCGGTCGAACCCCAGTAAAGTGTCCGCCGCACCGCAAGGGGTCCTCG
CGCCCACTGGTTCCGCCCCCGCCCGATATCAGTAAAGCCGATTCGCTTAA
TACTATGGGGTTCGGCCGCTGCAAAGTTGACGGAAGAGCTTGGCGAGAGT
CAACCAACCCTAAGTTCTCTGACGACAAGCTCCGTAACATTCACCATGGC
TCCGCAGCAGCGGGGCCAGCCTATAGATAGAGAGGCTCAACCTTACTGCG
AGGGCGCCTCACTCCGAGTGGGACCCGTTCATAGTCTAGCAGGCCGACAG
GCGATAACCCTTCATGACCATATCCATATAGACGGCATGAGGGAGCCTTC
TACAGGTGAATCTGTCCATCTTACTATAGCTTGGTATTCGTTTCACTGGT
GGATCCGCCAACATTATCACTACAAGCTATGAACGTTCGCCATCGCGGTG
TCACGCGGGGTCCTTTCAGACTTTGCTAATGTAACGAACTAGAACTAGTC
ACTCCACTCGTAGACAGACTTGGAAGTCAGTGGACTATTGCTACGTAGCT
GGTCAAGAGCCTGAGCGATTCCAACCCCCATCACTCTTGCCAGTCATGCG
GTTCCAGTGTAGACTAGGTCCATTTCTAGTCCGGAAGTGCCGCAGTGCCA
GAGTGTCCAACGGACGCCGTCGTGTTACAGCCTTGAAAACTCCTAGGAGC
ATTGAAACAGAGACCAGAAATGTCCGTATACCGGAGCCGAGGCCCAATCC
CTACTAACACACCTTCTGGCCTGTTCAACTTTCCCGATAGACGAGTGAGA
GTTTGGCGATTAGGACCCCCAGTAGCCGCATAAAGCAGTCGTGCTTCAAC
CAGAAGTCCGTGCCCGATCAACAGTGGATGGTCCAACACAACCAATGGGA
TACAAATACGTTTTGTCACCCGCAAGGATGGGCCCTTTGACGGTTTCAAT
GATGGGCGAAGTAATACTCGTATTAAGTGGACGACGACAACGGGGCTAAT
CTACACTCATTGACTCCTGAAGGATTCAGGATAAGAAAGTGTTAAGTCAA
ATTGGGGGATGAGTTACAGGACAGAGGACTGCGGCAGTCGCAACAATGTA
GGGCACTATACCGCGGTCAGCAGGTCGTGCGGAATACTCTTGGATTAGGG
AAGAAACCTCCATGTTGTCCCGAAACCTCTTCCTCAATTGCTATCCTAGT
CTCAGGTCGCCGTTCATTTGGACTAACAGCTGGCGCTTGAAACCAGCCTC
CATTGGTCTAGAGTAGCGACGTTCTAATCTAAGGGCCGAGCACCACCACG
TGCACGGGTTGCAACTGCCCCAGTGCTACCGCAAGTTGCTACGCAAATGA
GGGACCTGGGAATCACCGGCTTATGGTTGACCGTATATTCGGGGACAACT
TACCGCCTACTGTTCTGGTAGTGAGACCTATGTAGATCAGATGAATCTTT
AGCTCATGCTGGATAATAGTGGTCCCCTAGAATATGGTATGATTATCAGT
ACGCGAAATAGTCCGACACAGCTCGGAGAACCGCTCCAGCCACGGGGACC
ATCTTAGGTTCGGGCACCCAATGATATGAACAACTTGCCTTTGTCCTATC
AACGAGGTCCCCCAGCTCCATCAATGGTCACATACGTGGGGTGTCGGCGT
ACATGAGGACTGAAACCGAATCCGCAGCTGCTGGCGCCGCCGGGGAGTCC
CTTGTCTAGCACTTAAGTGACTTAGAGTCTCTCGCTTCAGGACACCGTCG
CACGGTAGTGGGCATATTAACTAGGTTTTTGCCCACGGATAGTATTAGGT
CTCAGTCGTCTGGAGTTGAAGTAGTCACCGTTGTCGTCCAACTCTATTTA
AGCCCCTGGTCTCCCTACGTCTTGCTAGCCTATGCCCTCGCGGCCACGAT
GGGATGAAAGAGTTGAGCAATCCAGAAGAGGCCCCCGAGCTTTCATTCAG
GGTTGTACTAGTACTGTCCTGCATTTCTTATACGCCTGTCATAGATAGGG
TTCTCAACGCTCTCGAGAGCAAACTATCGGGACGTATAAAGAGTCAGCTA
TCCAGCCTGTCGCACTCGCAGGAGCGGTGTCGCAGGAATATTCATTCGCG
CGACTCTCATCGCTGCCGAGTCTCATAGAGCAGACTCACTGAGAGACGTC
CTACGAAACTACTAACAGGACCAACTCTGTAGTGTGCGATGCGGGAGTAC
GCTTGCCTTCAGAGCCAAGGGTTAGGAGCTGTAGAAGTGTGCGAGCCAGT
ACAGTCCGGAGCGCTCACCTTTCTATATATCATGGATAGTACCCTTATCA
CTGCGGGTACACTGATGCGGCTCCCTGTGCCGCAGCAGAGCATACAATCC
GATGCCCACGGTAAACATGAGTCCAGCTTTAGCCGCCCCTCGAGTGGCCT
GTGCACCGTGCCGTTTTGTCCGTACCATGGATGGAGCTCAAAAAAACCGT
GGTACGCGAAGAGATCGGAGAAATCCAAAATTGACAAGGGTACGGCTAGG
GGCCCGTCTGCGAAGCTGGCAGTGTTGCGCTCACAATTCGTTTGTCATTC
CCGACTCCCCTAGTCCTTTTTAAAGAACTAACTCAATAGTCTAAGTGTAG
ACGCCCACAGGTGATAGGTCGATGGCGTCGCCGTAACGAGCGCGGACTTA
GGCTACCGTCTGTGTATAGCGGAGTCCATCCAATGAGATGCCTTAGGTCG
CCTCATAAAGGCATGCTGCAAAGCCCACCAGCTCGAACAGTCCCCATTTT
ACTTACATCCCAACGCGGAGTCCGCTTTTAGGCGATTTTTACTAGAATAT
AGCGTGCAAGCTGTGGCCAACCGTTCACAACACAACCTAACACTCTAGCC
TTTACACCGATAGGTGTGCTCATGGTATTCCGTCTCACGTGCACGAGTCG
GATGGTCCTATCACAGTCCTAGCCAGAAAACACACTGTCAACACGCCTCT
CACACGATATGACGAATATGATCTACGCTGAGACAGCTACACTGACGCCG
GACCTGAGCTCCGATTGCTGGCACTTATCCACCGTATGTATTGGTGCCAA
CCGCTGGCTGGCCCTGGGTGTAGCCGGAAGGAAAATCTGCAACGATACAG
TAGGATCAGACGGACGCTCCAATCGCACAACTCGTCACTTGATTAATATA
CTCACATTCTCGCTCAAACGCGTGTAATCACAGCAAAATAAGAATTAGCT
CTAAGGCGGTAACTTGTCCACGGCGGTACGCATTCCGCCATGACCGTACG
TGTAAGCTTTGCCAGGTGCTCTGTAGTGGGAGTCCGGGGTAATCGTTGTG
TTCAATGTCAAGAGAAGCCCTTACGTTAGCTGCGCGAGGAGAGGGAGGGC
TTAGCTTGTTATGTAAGTGTGATTCCAACCCAAACTTATCTGACTGATGT
AGAAGTGTATTTTAGGTCGTCGGAAACGGTCCAGAGTGAGGACGGGACTG
CCCCATGGGTCAAATCCACTCAGATCGATATGGTTTGGATACCCGGGGCG
AGTGATCCAGCTTTAGCGATGCTTATAGCATAGATTTTCAGCTTAAGGGT
TATCCGACAAGCAGTGTTCTAAGTTCATAGGACCGAGTGTAATCCCTTCT
CTGTAATTAATTCAAATAGCGGTCTATCAGACTTACGTACGCTAGGATTA
CAAATTCATGCGTATTCAGCCACATATGGCGCGACGGTGCGCCGTTTTAG
ACCATTCTATATGGCATAAAGCCGCCAGTACATTTCACGCTCATTATACT
GCCCATATCAAACAGGGCATGTAACCACTGACTTCCGACGCCACGATTTG
TCCCCTACAGGCGTAAAAAAACTTTCTCAGGGTGTTCCAGACCGTAAACC
CAGAGTCCTTATGCAAGAGCGGGGCTTCTCCCTATCGCTTCAGATATGTT
GTTGTCCCTACAGGATACTGTGACCCAGTATATATTGGTACATTATATCG
AGTGAAAGCACTTATGTTACGCTACGGGCAACCAGAGAACGGTAGAAGTT
AATGCGTAATTCAACCGATTCGGAAGTGCTCTGGGGGGCGCGACTTCGGG
GCTAGTGTACCGGCCCACTACGGCGATTAATCCGCACCTCCACTTAACAC
TTACAAAAAGCGTCGTTGATCGGCAACCAGTGGTATAGATTCATCATTCA
CCGCGTTCATTGGTGACCCCAAAAGTCTCAAAGCACCTCCAATTGCACGT
TCTAGCATGTCAAATTCTGTTGGTCGCAATCCAGGCGTCGTTGTTTCATC
GCAGGGGTTGGAGGTCCGTTAATATTGTTACACTATCTCGATATGCCTAG
GGATTCACAGATAAGCATCACTACTGGGCATGGTGAAGATCGTAGAGATC
CAGTAGTAGATCGCCCACACTCGAGTGGGTCGTTTTAGCATCAACCTAGT
TCCAGTAGCGGAGCGAACGGAACGGATGAGTTTTCAATAAATATCGGGAG
CTTCGGGGGAGAGGCCTGTACACAGGGCCAATATCGAATTCACGCAGCTG
GAAGGACCGTGGACATTCGATCGGCCTCTGGACGTCCGACGGTATGATTG
TCTCCGGGTGGTGGTTGGTAGGTCCGCTTTTTTACGAAATTGCGGAATGA
GGACCAGGATATTACTAGAGGGTGAAATACGGACGTCTGTGTACCACTAC
TCGAATTGACGCAAAAACCGGTCTGACCGCTTCACCGGAACGCGGTCTAT
CGACTCAAACAAAGGATTCCCGAGTTGCCATCCGAGAGTACCAGGACTGG
CGAATATTACGGGATTACAGCCACCCGGATCTGGTTGGGGAGCGGGATGT
TCTACGCATAATCCGCAGCTGCTGGCGCCGCCGGGGATCCCTTGTCTAGC
ACTTAAGTGGCTTAGAGTCTCTGCTTCAGGACACCGTCGCACGGTAGTGG
GCACATTAACTAGGTTTTGCCCACGGATAGTATTAGGTCTCAGTCGTCTG
GAGTTGAAGTAGTCACCGTTGTCGTCCAACCCTATTTAAGCCCCTCGTCT
CCCTACGTATTCGCTAGCCTATGCCCTCACGGCCACGATGGGATGAAAGA
GTTGAGCAATCCAGAAGAGGCCCCCGAGCCTTTCATTCAGGGTTGTACTA
GTACTGTCCTGCACTTCTTATACGCCTGTCATAGATAGGGTTCTAAACGC
TCTCGAGAGCAGAACTTACGGGACGTATAAAGAGTCAGCTATCCAGCTGT
CGCACTCGCAGGAGCGGTGTCGCCAGGGATATTCATTCGCGCGACTCTAT
CGCTGCCGAGACTCATAGAGCAGTCTCACTGAGAGACGTCCTACGAACTA
CTAACAGGAACCAACTCCGTAGTGTGCGATGCGGGAGTACGCTCGAACGC
GTCAACCTATACTGTAAACGGCGATATCTCTGATTCATACGTGGCACTAT
TCTATGAAAAAGAACGGGACAACCCTGACTCAAGCTCCAGGAGGCACCCG
GAGCTCAGTGGAAGGCGCAAGCCGCTGCGCTAATTTAGCCCTATTTTGGT
GACTCACGTATCGCGCCAACGCACTCGTCCGCGCGGGCGTGGAGGCACTT
TGGACTTACCGCGGGCACTCTGGTTAGAGTAGGGATGGCCGCTGCAACCC
TGAGGTTTCTATAATCTACACTGCGGTGACCTCTAACCACCGGGAATAAG
GGAATCAAGGCTCAGAAGCGTCTACAATCGCATACATTTACTGAATGACG
TCAGAATCCTCTGGAACAAGTAGAGTAACTACCTGTTCCCCGGTGTGTGC
GAGGATGGTTCTGTAGGTCTGTAGCGTGGAGCCCAAATGACTAGGTGTTC
ATGCCTTGAGGGCCCCGACGTATCTGGCTTTCAAAAGTCCTGCGTACACA
AATATCACGAAGCGCAAAAGAATCCGGGTCGCTTTGTCAATGGGTAGTGA
TGAGTGACACGCCGCCAGATCCAGCCCACTGAAGATCCAGTTCGCTGCGC
GCGCGTGGGCTAATTGTTCACATTGGCGCGAACCGCCTGACGGTGCCATC
ATTGGCGTCAACGACTTCAGGTTTCTGACGCTCAAACGTGTGGGGTCGTG
CCAACGTGCTGTGTGGCGAACGTGCTCCCAAAGTCTTGCCGGGATCTTGT
TCCATGTGCATGAGAGGCTATCTACGGTATGTCACTCTCCTGAGTCATAG
CCGGGCGGTATACCCTCGTCTAACCGCAACGCGGAATACGCCCGGATGGA
CTCTGTGCAGTTCCTCGCGTGTTATACAGTCGAAGGTGATGAAGACGACG
GGATACGTCAATTTGGTGTACTTCATTGCACGAAGCAGTTGCCGCTAGGT
CAACACGCAGACCTTCTACTTGCGACGGTTTTTGCACACGTAGCAAAAAT
ACCTTCTGCTTCCTTGGCTGTTGGGCCACCTATTGTCTCCGGCTAGCCAG
GACCACGTTGTCTGGTTCGGTAGTGAATCCAGCTCGATAATTTGGATCGT
GTTAAGCGCGTACGCCCCCGTGGCTGTGTGGTATTGACGGCCATTGCTAT
TAAGTCTAATCGTGGCCCACAGCGGGGCGTTGAAAACTGTAGTAATCCCT
GTCGCTGGTCCGTAGCCGTAAGAAAGAGTATCAACAATGCCTCGCAAAGC
TTTGTTTGCCAGTCCCAAAATAAGCGTCCGAGAGACCGCTAGCGGGAATG
TTTTAGTACCCTAGATTCTCGTGACGGCCCCATTGTGTCCTCCAATTACT
TTGAACATATGCCAAAGTACTCGTGGCGAGGAAATTGTGATCACAAACCG
TAGCTGCTTTTGGATTTTCAAGTATTCCCGCCGAAAAAACTATCTATAAT
TACGAGACCCGCCAAAACATTGAGATCGAATCGTTGACTGAATCAACAAA
GCGACACAACCTGCACCCGTAGGGGTCGCTTGCGGTTGATGGACCGCGGG
TAAGAGTACCAAGTAGACTGCATGCGTTAGGCCCCCTAGGAGCAGACATG
TGCACTCGCTCGTCCGCTATGGGGTAATTTCTTATCCGTCATTTTGAGCT
ACCGAGAAATACTAGGAATATGGGTGTACGACGGACGCGTGGCAGTTCCT
CTCGGCAGTTTCATGCAGTAGAACCGTCGCGATATAAGTGATGTGCGTCC
AGAATATATAGGTGTGAGGTCGTGTCTCTATCCCGACCAATTCGTACTTC
GCACCCGTTGTTCTCAGATGGTTAATAGAGTCCAACCGCTCCTATAAGAC
CATGCCTAAGGATCGGTCGCCTTGGGGCGTATCTGACACTACAATGTCCT
CGGGGCCTAGTCGAGTCGGTCGATGAATGTATACAACCTCACCCTGCAAG
CACGTAAAGTCGCTTTTTGAGCCCAACTACGCTGGGCATCCATCCGACCG
TAGCATGGCATACGATATTCAACACGGTCCGGGGTCTCAGATTCGACTCT
AGTGAAGACGCACCCCCAAGGGCGGAGTCCGTATATTAAGCGGGTGCCCT
AAGACCATGTTCAAAGTAGATTCCCCCTAAAGGTCCCAAGGCACTATCGG
AGTCTTGTTGTTTACCAGATCATCTGGAGAGTTAAACGCGGTAATACCGG
CTCCTCAGGGCACACAACTCGTATTCATGAGTTGCAAGGGACATCCATTA
ATCGGCGCAATACTGAATAATTACACTGACAAAGGACTGGGTAACAGTCA
CCTATAAATGCGTTCCGGAACCCGCTGGGTAGAGAGGAACGCTCCGCGAG
TTCCAACCGACCCCTAACCCTCAGAGTAGTGAAGCCTAGGCGTATCCTTA
TTCGGTCCCACCACTACTCAGACTTTCGTAAATTTTAAAGCCAGTAGCCG
CGCTGTGTTGGAAAGCTGGGCGTCGCACGCCTATTAATATCAACATAACG
TCTAAACATTAAGCGATAACAATGATCAGGAGTGCCTTCGTTAAAAATTC
TAGGATTCCCTCAGGAGAGCCCTCTCAAGCGAATCGGTAAGTGGGGGGCA
TGTGGCACCGATAGGTTCCAATTAGAACGCTCATCACATAATCAAGGTCG
CAAACGGACACTTCAAACCGTCTTAACCGCAGGACGGGTATGACTGGACC
AACCTGCCTGGGTGTCAATCGCCGAATATTCCGCCACAGCGGAGGACGTC
CCTAATTACCGATTCACCTAGGTCAAGCAGGGGCATCCCGCCATCCTAAC
GGAAGTAAGCAAATTCTAAAAAGATCGGTAGCATGTTGTGTCCCTGCCGC
GTTGAGTCATGGTGCCCAGAGCAACCACCAGAACTCTAAGTTGTGTGCGA
AGGAGATCACTCAGGCCGTGACCCCCTTTCAGGTGTCGTGCTCATTACAA
TCTGGGTCACTTACCCAGCAGTAACTGGGATCCAAGTCGTGGAAAACCTG
GTGGGTGACTAGCTGTCTGCACTTTTCGCTTTAGGCATGTCAAGCTTCGC
ATGCGTGCACGTCAAGACCACTAGAACTGCTGTCCCTATTCTGTTCTACA
TGGATATGTTACTAATGGGGTAACCAGCCCACCAGAAAGAACGGAATCCG
GGACAATTTAGTTTGGATCCGACACCCGCCTAGACCCGGGTATGCCATCG
GCTATTACCCGTCCTTCGTAGCAGTTTGAGACCCACAATCATAGCAGACT
AAGACGTGCGAGGACAGTCATAACGCCTTGACTAATCTCAATTGCACGTT
TTATCCCATATATTGCTTTCGAGACTTAGAGACACTTGATACGAACCCGT
CTCCAGACCAAGTACTCCCAGGCGGCAGGAATTTACGAACTAGTTCTACC
ACGGACTAAACCCTATTTGGTGCGGCGTCAGTAAACCCGTTTTTTACGCG
ATGACGAGCGTGGGCCGTCCTGTGCACTTGCATAATTTGTGCAGAATCCT
TACGGCATCTAGTACTACTAAGGATTCTGTAGGCGTAATAGAGTGGAAAC
TTACAGAAGTTGCAAGCCTATCAATTTAAATCCGTTGAGTCTATATTCCT
GGTAACTAGTCGGGTATTCCCCCAGCTATCACGTTAGTATAGCATTAGAT
GCATGGGCCGTCTTCAAGACATTCCGACTGAAATTTTGACCAGACGACTT
TTACGGTGACCGAGTAAGGTGCTGCTATGAGTCCCCTTGGTCAAATAACG
CGTTTTCTACCGCAGGTCTGTGGGAGGTAGGACCTAGTCACGTCTGATGC
CACACTCAATGGATTTTACCTTGATAGGGATAATGAGCGGAGAACGTAGG
CCGCATCTGCTGGAAAAAGGCAGGGGCGCGTCAATCAGAGACATACGCTG
TGTATTGGTAGCTGTTGCGATCAAAGGACCCGCCCGAACTAAGATACCTC
AATATCGCAAACATGACGCTGTGAAGTCCATCCGTAGCGCATTAATCAAT
ATACAGTACTGTAACGCCAGCACGTGGATTCAGCGAAACTCTCGGCATAT
AATCCACCTCCAGGACATGCGCTAACCACTCTGTGGCTAAAGCCCGAAGA
CGTATCCCCCGCACATAAGAGTAAGAATCTTCTGACACTATACAATAGCT
GCCGGACTGATTGTGACAGTCGGCCTCATAACTGAAGAGCTGTTCGAGCA
ATCGCCTCTTGGTACCACGTGTCGCCAAAAACGTCGTTTATTGTCAGTAG
CGACAGTAGTCAGGGGTGTGTAAGATGAATACCCTCCCGGTTGTGCCTAG
GAGTTGGCGGATGTCGTGCTAAGCTCTAGTAATATGCCGTCGTTAGGGTT
AGTGCACCGTGGCAGGGGGCGCATCAGCCATTAAGCGCCAGCGCTAGTGT
GGTCCATCAGGGAAAACATCCTCCCTTCTGCACCCCGGGTAGGGATTCTG
CAGAAACTAAACGACAAGAGGATGCCACCTTTGACGATAACCGGTCCCTA
AGTCAGCCCAAGACTCTTTTGGGTTGCTTATGGCCATCCCCGCACGGGCG
AAGGTTCGTCGACGGATACATACGTGAACGGATAGACAGCCCCCATTTTG
GAGGCGCATGATATCAGTGACCCATAAGCGCCGTCTAGCCTATTGACAAG
CGGATGGAGATTTGATTTGCCAGATGAGCCAGTCCGTTCTGCTCAGGCGT
GGTTCGGCGTTACCTCCCCGTCGCTTGCGTTTAAAGGTTCACAGTGGGTG
GCTCCGCCTAGACGCTACCCCTAACCGAGACTCGAATAGAGCCGCTGTGC
GAGAGAGAAGATACGCACGTACTGCTCCGCCAGCCCCAGCCTGCCCTCTT
CGCCCGTGCGCGTAAGGTGGCGGGCGAAACACGCTGTCCTTTTAAAGCGA
GAGGGACAGAGTATCTTCCTCGGCTCTGATTATTGTGACCTTCGTCATAT
TGTCATGCGCACCACCCTTAACTAGCAGAATTATAAACGAATTGACGTAG
TTTATACCTCTAAGGAGCTGCTCAATGGAAAGCTGCGGAACGTATATCGC
TGTCAACCCTAAAGCCCGCCCCCCCCCTCCCGGGACAGTTCTAGAAAGTC
GGTGTTGGTGGTTTGTGTAAGGATTGACCCATTTGGCTCCAGTTACTCAG
CACCATTAGGTCAATCCCGTCCCGAACACCCCTTTGTGTGCCTATGAAGT
TGTCGATGACTAGCACAAGTAAGGTATATACCCGAGCGATTGTAAAGGAA
ACGATCGAGCCTCAGACCTATGCCCTCTTAGAGAAAGCATTACCGTGTAA
CCTCCTCTATCTATGCTTACGCTTATGGGTGCTGCAGCACACCGGAAACG
TCTCGAGAAGTCTTGCAACTGTTCGTAGTCGCAAAACATGCATGTGGGCG
GCAAAACGAACGGTGAGCGGTCGCGTACGGAGTGACCCCTTTGGCACGAA
ATTACACTCTCTCGCGCGCCAAGTAGAACATAGTCTGATGCGCCCCTTAG
TTCTCAAGCGCACCATAGGATCGTGACAGGCACAGAGTCTTCAACCCTTC
TGTCTCCAGGTATGTTGGTAAGCGATAATACGACATATTGGGTGAAGCTC
ACGGGCTCGCACCAGGAGCTCCGCGACGGCCCGTTTCGCCTCGGGGGAAC
GCAAGTGGCTCAAACATGGAATTGACATTTCATCTGCCTAGATGGTTAAC
ACCTAACCAGGGTTCGCATGGAGACATCCTTAAACACGCGAAAAAGATCG
CGGCAAGTTTGCCACATTACCTCTGACTAATTCACTTTCGATGCCGGGTT
AAGTAGGGGGCTGATGAATACGCTTTACCACTATGAAGTATCTTTGGGGT
TCTACCGGGGCCCAATGTACGTTAAGGAGGATTGAGTTTGATAGCATGAT
ATAAGCTATGTGATGAGGACTTGCTACTCAGCGACATCGCATAAGCCGAT
AACGGATGTTAACCAGCATGCACTGATCGAACAGTCCATAGCATGAGGCG
ACGCATGAGTCGAGCGACCCCCTACGCTCCTGACAGCTTTATCGGTTGGG
TAAATAGTACGGTAACACGATTATAAAGGGACTAGAACGAGGACTCCACG
AGCGGCCTAAAACTTCGCAGGCTTCATCATGTACTTGCCTTACAAAGAGA
GACTTATGTTTTCATACCTTCCCTATGAGACACAGGGGCCCCAAGACATT
TTGGTACAACGACTGCCGATTATCTCTCAGCTATTTGTGTGTAGGCGGGA
GACTCGGTAATGAGCGCACAACCTGCTTACTACTAGAGTCAATTCCGGTC
GGCCGCAGTGACGACATGCATCGCCCGCTACCTGCAATACGCATCGTTAC
CCCTGCACATTCGCACCACACTTTATATGGGAAGCTCCACCAACCCTGGA
TCACTAACTGTTGTTAAACGAAGCGCAAATGAAACTCCGTAGCTCCTCCC
TGGGTTCTAGTCCACTAACCGGAAGGATAGTGTGCGCTTGACGTAAACAT
CCCCTCACTACCGGGAATAGCGGCCTCACGGCTAAACGATATTGTCGATA
TCGCACAATCTAACCATTAATTCCTTCGCCTTATGGCTCCGGGCTCCACC
CGGGAGCGAGGGCGAAAGGGTAGGCCGTCTGGGAATAGAATAGATCCGTC
AATCGACAATGGTCCGTAGCCGCCGTGCAATTCTCGAACCGTAGTCGTGG
AAAGGAGCAACGAGTTTGCGTATAATATGGGTGCCGACGGAGAAGGGCGG
ATTCAGGCGGGGCAAGGCATTACGTCAGAGCTGCACCTGCCGGCCGCCGT
CTATAGTACTATAAGCGACCGAGATGCGTCCTACCGCTTGCTTCGGGGGA
ACGACACAACCGAGGCTCCCCTATGGGCCAGGGGAAGCATTGGCTTTAGT
TAGCGAGATCCAAATCCCGGACACCTCAGTTTACTACTGTATACCTGACG
AGTGCCCTTGCCGAGCCATTCACTGACAATCCCTTACCCGCACGTCAGAT
TATGCCCAACATCCTTAACTGCTCTTTCATCCTTTACTTGCCGATTGGTA
GGAGAAATGCGGGTGAACCTAAGCCGTGGGGTAGTGACGATATGCTCTGA
CATTCAACGCCTGGACGTCTGAGCCACGCTCGGCTCTCTCGTATTTCGTT
TCCCGTAGCTGACGCCATGGATTGGAGCTAAACGTTCCCTCGAACTGGCG
TCCTGATGGTAGTGACGGGCCTTGTCATCCAAATACCCTCAATACGGAAT
TTACAACTTCGGTCAGTCTTCGCCCCGTTTTGACTTGATCAAGAAAGCAG
GATTGCAACACGCGAGGCATCAATCGGATGGTGGGACCCTTTGAAAACTG
TTACTCCGTATGTAAAACTGAAAGCACTAAATGTGCACCGCAATGGCTCA
TGATCGAATGAGCCAATACCTTGGCATGTCCATGTATTACACTCTCATGT
CTCTAAACACCCCGCTCATGCGAGTTCGCGGCGCACAATAATAGTTCGCT
CCATTTGTGTGATAACTCGTCTTGCTAGCCATCTACATCAACCCGCAGGA
GTTACTTCCTGAACGCATAATATCCACGTGTTTCGCTTTAGAGACACGTC
AAACCGCCCCTCTTTATTATGCACGTTATAGCGGACAAAGCATATAGCTT
TACGCAAATCGTATTCGCATCCGAAAATTACATTCACTCGCTAACGGAAG
AGGTAACTCTTAACCTGGACCTGCTTTGCACTCGGGTTCCCGTACTGCTG
TAGTGGCGTGAGTATCCCATACCTGACACGTTTGGCAGTGGATTCATAAC
CATTGTTAGCGGTGTACCAACACCCGTTCTGAGATAGGCCCTCGAGTGTC
TTGTCATCTAAACGCTTCGTGGTCCGCTGGCATGCCTGTATGGCGGCCTA
TTTATTGTCTGAAGTGCCGGTCGTGCTCAGCTATCTGTCGAAATTCATAG
ATTACCTCATGAGAGCAAGCCTGCCGTGACATTCCCTATGTGTTCGGTAC
AATTCGTAGGATCCATGGCGTTGCCATCTACCAGACGCTAAGCGGGGCTG
GACATTCCTCAAATGCCCGCTTCACCAGAAGCGTGTGCCGTTTTGTATGA
CGTTCTTATTTCAAATGCATAAATAACGCGGACTGTCCTTGTGTCTCATT
TGTGCAATCGACCGGCTCTCTTAATCTAACCTGTGTCGCGAGGAATAGCC
TCTGAGAGGTGTCGTAGTGCCTGCTGTGGTTTCGCCAGAATCGCGTATGG
GCCATATGGCCAAAAGGTTAGCATTCAGCTCACGTACATGAGTGGCTAGT
ACGCTTTTCCACGCTCGCTTACTGCGGGCGGCTAGTTGCTAACTATCGTT
AACGCTATTTTACCACATTTCAGAATACCCTAGGCGCGGGAGGGATATTC
CCATGGCATTGCTGGCTCCGCTGCTAAGTTGTGCGATGCGTATGAAGATC
TCCGAACCTGTAGCATGGACTGAGGGGGAGGAAAGTAGCTACGCTCGGGC
GGTGATACGGCGGTCTCCTCTTTATGACTTTACTCTTTTCCAACGAGACC
AACGCAGGAATCATTTGAGGTAGTGCTTTCAATGGATACATCTCCTGTAC
TTGTAATGGATCAACGGTCCTTGGCGGGCACATAGGAGTACAAGAAATTT
TCCAGGGGGGGACAAAAAAGGTCCCGAATCGACGAACAGGACGTGCGACA
GGGATCATACTACCGGTGGACTGGCTGACTGGAATGTCTTATCGTATCGT
CATTCCCTGAAGGGCTCAAACCACCGCCATCTTACGGGTTCTTAAGATCT
ATCGCGCATATCCAACGGAGTAAATCAGGAGGTAGCCAGCAGCGTCCCTG
AGCTAGGACGCGGACAGGTGGCTCTCGCAGCAGTTATGGGTACCACCAGG
CGTCTGTGTTGAGCTTGCCACGAAGCGAGGACACGACTCCGGCTGGGTTG
GTGACCAAAACATTGCCTCCAGCACGTCTTAGAGGGATGCTAGAACAGTT
CTCGATTTCCCTACGGGCGAAGGAGGCCGTCCGACACGATAACACTGATC
TTTTGGCCATTGAGACCGATGGTCCGCTTATAGGCAACTCCTGGGACTAC
TTTGTGTGCAGGCGTCACACTGCAGCGCTTCCTATCTGCATAAAACGACA
ATAGCGCAGCCAGATTGCGTTTTTTTTACTGGTGTCTCCAGTACCTAGCT
GTTTGTCTGACACTCAAAGCACCCAACGTATTTAAGGTTGAAGTTAGGAA
GGTCTGGTATACACCCGCGATGGCCTATAAGTTGAACCAGGAAGGTCAAC
CATGCTGGGTAACGCATGTAAGATGCCATGCGGGCTCAGGGTTTAAGAAT
TTTAGCGTCTGGGCGCGTGACTTTGAATATCCTCCAGAGCTCCCCCGCGC
GTAGTCTCGCGCATGCAGAATGTAACCGGGTTCTGTGCATGTCAAATCTC
ATTGGAAATTTAGGACGGTATATCGTTATGTCTGTACAGCGGAACTCGTT
CCGGGTGGAGCGCCACAGTAAAATAAAGTATATCTTAATCGGCGTCTGGC
AACGTCCACATCGTCATATCTTTTGGCAAAGCGCTTACCCCCGGAACCTG
ATTGCGTACCTGGTTCAAAAGACGCGGGGTTAGCTTGTAGGTGTCGCGGG
CAATCGGTCACAGAGATAAACATGCTGTGACGACTAATAGCAGGCCAGTC
TGCAGTATTGTTGTGAAGGTGATCCCCTTTATCAGAATATCAATAAATAT
TCACCCGGCTCGGATTTACTGTGCAGTCGGTTTATTGTGTATCGAGGTGT
CGCAGTGCATTTAATTTCACCATCTTCAAGAGTTCTACACACTCTGAACA
GCACACCTTTACTACCATACACGCCCTCTTTAGGACTGTGACAGTTAAGG
ATAGCGGAAAAGAATACGATTCCGGAAATGCCCCTAATCTCGCTACGAAT
GCAGGTTCCCTTTCTAACCAGAGGCATCCGGCGTAATCTGCAGTGCCAAC
CGGCCATCTCCCAAGCGTATGTGTCGGTTGTTACAGCAGCCATGAGGCCG
AAAATGCAGCAGCTACAATCTGAGCGTTCAGTGGAGATCTACTCGACGAT
GCAGATTCAACGTCGACAGTACTGCAAGTAGGTATAGCCCTTCCGTAACT
AATTGCGAGGCGCAACGCAACTATCCAATTTGCTCACCATCGCACCATGG
GCAGGAGTAAGTTATCGTAGCTAGAGAGTGAAAGTCAGAGGCAATCGGTC
AGATAGAGTGAGTCGTATCCGGCTACGAGTGTCCCCATTAACCCAGCCTG
TCTTCAGCTGGCAGGACTCGGCGAGTCAACCAACGAAGCCTAGTGCTTTC
ACCGATAATCCGAGCATGCTTCGCAGGGGGAGCTTACGGGTAGGCAAGAA
AGTCAGGATTTGGCCAGAGGCGAAGCGGCCATCCTACCACTTACCTTCGG
ATGCAATGATTTTATGTATACTGATGTTGTGAGAGCGGGAACCACTTCAA
TAGCCAGCTCGGCTAGCGTCTTACTACTAGGGACTTAGTTGTCCGATCGT
ATAGCGGGCCTCCTCTCGACGCAGAAAGTTTGCTATTGCTCGCTATGCCG
TATTCCACAGGGGCGCTGGATCTCCGCTGTCGGTCGTCTGCATGCACCTT
TACGCCACTGGCTCTCATGCATCGCTTTAAATTAAGGCAGCTGCGCCTCT
ATGGCCGCTAAGACTGGTAATCAGTATTGCGATCGATTCCCACTGGGAGG
GGTTCTAGACAGGTGCTTCCTAATGGGCTCATATACACATCCATTGGCAA
GTGTGTGTTTCCCTCGATAGTACTGCCCCTTTCGTGGGGATTTGTCACTT
AAAATTATAAGCTTGGCACGCTGAGTATACGTTCAATCACTTAGGTGACG
TACAGATCATCATCGGGGCCTCCGCGCCCAATTGTGAGCTCTGCGGCGAC
ACGTCAATAGCCGCTGCGTGCATGTGCTAGAAATCTTATCTGCGCCGTTT
CGTTGATAATATTTGGACACATGGCTCGTGCCTACCATGCTGCTTTACAC
TTAGCGTTCGCGTAGTCCCGGGATGTGCCCAACCCTTCGTGTGGTTTGCG
CTCGTAAGGCCGATTGTGTGGTGGTGCCCACGTGGAGGGCGTTACATCGT
CTCTCCACCCCCTATAAACCACATTGACGCTGACGAGTACGCGAATTTCT
TTGCACAGTCTGCTTCGTAATGGATGATATTCGCCAGTTCCAAATGTGGA
TGACCGTACTCAGGCGCTAAAGCCTGGTCGTTACTCCGCAGGGGTTGACT
TGGCAGGTAAGGACGCCGCAATCCGTGCCATGGCTTCTATGCCACGTTTG
TCCATGCGGTATTATTCTCGGATGCCGTTCTGCGGGTTAGAAAATTGAAG
ACCAAAGCAAAAGATCGCCTTGGCATCGAAGTTGAATTGGGAGATACGAG
GTTGTCTTTCGTTAGGGAGCGTTCGCATAGCCCGAGGCCTGGCGCAAGCC
GTTGGTGCTCCTACGACTGATTGCTAATTCATAATTGTAAAAATGAAATT
TAACACTGAGCCCCTAGCGTTGACCCGAGTCCTAATGTTGAGGCTACTTC
TGAACCCGACTGCCGATGTCTTATCGTATCGTATTCCCCGAAGAGCTCAA
ACCAACCGCCATCTTACGGGTTCTTAAGATCTATCGCGCATATCCAACGG
AGTAAATCAGGAGGTAGCCAGCACGTCCCTGAACTAGGACGCCGACAGGT
GGCTCTCGCAGCAGTTATGGTACCACCAGGCGTCTGTTTGAGCTTGCCAC
TAGCGAGGACACGACTCCAGGCTGGGTTGGTGACCAAAACATTGCCTCCA
GCACGTCTTAGAGGGATGCTAGAACAGTTCTCGATTTCCCTACGGGCGAA
GAAGGCCGTCCGACACGAGTAACACTGATCTTTGGCCATTGAGACCGATG
GTCGCTTATTGTGCGTTTCGATAAAAAAGCGTTGTTCAGTTACAGTACCC
ATACAAATAGTGCTAAAGCTGTGTTTTGGAGGAGAAACTACAATGATTTG
CTCTTTCTCACCGTTTTCAATTTTACACGGTGGAGTAAAACCCACAAGGT
ATTTTGTCGAACTAATCCCCATTAAAACACCATAGCGACAATACTATGAT
CTGTCCTCACGCTGAACGGGACATGTTATAACGGGATAGTATGGCGGTGT
GGTACGACGGGTTCCCGACATCTTCCCGCCACTCAGTGTTGGATGCTCAG
TATATAGAAAGTCCAAGCGCGACTGCTCATACACAGGAGCGATTTGGACA
GTTTCGCCTGGCATGTCAGTGACACAACCATCTCCCTATGATGTAGCGCT
GTCGACCTATGGCTCAGTCGCTTCGAAATCCTATGGTAGAGGGCCAGGTC
AGCGGTGATTTTTCTAGGGCGCCAGCGATCTGACGTTTAGCTATCTTCGG
AAGTCTATATTTTAAGAGCAGAGGCGAGTCAGACGGGTCCACGGACGCGC
CTACTATGGCAGCTTGGGTGTGATCGGGTGCGGGCTAGGATTAGTCATCT
ACCAAAAAACAATTGCCGGCGTCTGGGCCAAATCCATTTATGTCAGTTAA
TCTCGTGCTGCAGTGTGCCAGGGCACCTGGCGGTACTGTTGTCATTGGAC
AAGAAACGTCCGGAATTCCTACACCGCCAGGTCTGGCCGTGGACCTGTCA
CCTATGTCCCCAAGCAATACCTCCCCCGACGGAGGTGGATGAATCTTTCA
TTGCGTGCACAGTGCGAGACAATACAATCCCCGAATCTTCCGCCACCTTC
GAAGCCCCTACACCAACGGGCTACGTGAATTATGAATCCTGTCCGTTCTT
ACTGGCCCTACCCCTATTAGATGCTGGAATTAGGAGGAAAATGTTGTGCA
TAGCCCGCAGCGCATGGCGCTTTATCATCCACCCCTTTACACTGTAACCC
AACATGTCGGGGAAGGCACTCTTTAATACTCCAATTGATGAGAGGAATTG
TTGCGCTCTTACCCCGTGGTAAGACAGGGCTAACTCGGAGGTCGTTACGA
TTATCAGAGCTAAAGCAACGGGGCGGCTGAAGGGAGAATCAGGGAGTAAC
CTCGGTGTTAGTCAGTGAGGTTAGCTGCAGGCCTCCATACCATTATTCCC
TAGATACCGTCCGCGCTACTTGGTTGGTTGACGTGTTTCTTGCCCAATTG
GCACCTTGTGGCAATTTCTGGCACATAACCCTAGGTAGGGCGGAGTACCT
GTTAAGCTGACCCTAGCAGTATCTGGGTGGCACTTCCGGAACTGTCTTTA
CTTCATTTCTTAAATTGTACTGACCCTCGGAGAGACTCAACAGTTTCGTC
GCTGGAAGCTGCGTCGGCATCGCACATCGCTGCGTAGCAGTCGAATACCT
GCACGTGTAATTCCTTATTACCCGGTGATGCGTGTAGCCACACGCGAGAG
GTGATTCCCTAGCCCGGTCTTCATCCGCTCCTGCTATGAAAATCCGAGAT
TTTAGTACTCATATGGCATCCTTTCCAGTTCAGAACATGGGTATGAATGT
GGGCCGAAGGATGTGTATAGTAGCCAATGTCGGGCGACGGCTCTTGCGAA
TGGAGGCTTTGTAGGCACATATGGATACCTGACGCACGGGAAAGCTGAAG
TGAGCGACGCTATAGCGCCCTGGGCGCCTTCTCATTTCTAGCACTAACGA
GCACCTCACCGGTCTGAAGCGGGGCTGCACGAGGCAACATTTCTCCCCAG
CGATGTTAACTGGCGGGACAGCCGCCTAGATAAAGAGAGACGGAAGGCTG
ATTGTCACTTTACAACATTGTTTTCCGCCTAGGCTAGCTGGCACGGTATC
CGTAGTCGCCATCGATAACAGGCGAAAGATAAGGTTCGTCAGTTGGGACC
AAATGCCGCCCAAGCGTTTCAGGCATTGAAACTCTGACGCGATATCAGTT
CATAGGAGTAATGGGCGCACGACCACTTAAAGGCGTGATCCATGCCAGCT
TAGATCTTTCAACTATTCGATCCAGATGGGCCACACTTCCGTCTAAATTG
ATGTTGTAGCTTTCGCCAATATCCTCTTGAGAAATCATGAGTAGCCCCAG
TGCATAACTTAGTGGGGACGTACCATAAGCCTAACACGTCGGCACACGAG
TCCGGTAATCCGCTTACGAGGGTGTGCAGGTCATAGTGTACCTCGGGCGT
CACTAATGGCACTGTGTTCGGTCGAAGCCTGAACCAACCAAAGACGAGCG
GGTATCACCTTATTAGGGTTGCTTGATTCTTGCACAACCCGGGCTAGTCC
CCAGACATACGTCTATTCCAACTTGCCTCTAATGAAAGAATGTGGTCATT
GAGCATTCCCTTACCCGGCTCGGGATAATTATGGGGTTGGTACCTCATTA
AGTTGGTTGTGACTGGGCCACACAGCAACGGGGAGGGAGTGTCCATGTGC
ACGGCGGAGAGTTTTTGGCAAACGTAGTTATACTCCGCTGCTGCAGATGT
CGGTAACGTTACGGAGGGGCAAAAGGCTCAAAAGCAAAGTCAACCCAATG
GTATGTAGTTACCTAGTACGATGCGTCATCTGGTTCGTTACTTCTTGCCG
TCCCGCAACATTATCCCCCTTACCCGAGCGGGAGCGTCGAGCACTCGGGT
TTGATATATTTCTTGGGCTCTTAACAATGCACAGGAGTGCAACCTAAGCG
GGCCGGGTCAAACACTTGACAGGTTCCATCGTGCGCACGGGTCAGTATTA
GGAATTAATCACTGGAGCCGACATCGACTACGGGGCGGAACGATGATGAC
GGACTCGGCGCTGGAGTGCGCGGGCCTGATTGACTACCACCGCTGCCCTA
CTTCTGCAGATATGGCCTTCAAACTGATCGCCAGGGTCATACTCCGCTCC
TGAGGCATCACTGGTTGCTATCGGCTCAAGGTTCATAACAAACAGTGGGT
TGGGGAGAGCGCAATTAGGGCCAATCTGACCTCGGAGAACCCGCCAGGGA
TTACCCTCTAGGACCTCGGCAGCGTGGTGTGACGCTGGCAAGTACCGGTG
AGGTTACGTCCAATTGCCCCGTTAAGACAGTTGGCACCGGAACGCGACAT
GTCTGGTTACAGTAACGCCTAAGATTTAGCCTGCCTCATTCTCAACATGA
ACACCAATTATGTACGACTCACGGACAAAGAGGGCGCTGACTGCGTCAGC
GGTGAGCGTATGGCGTGAAAGAGAAATAGCGCGTATTCGGAGTTCTTGCG
GACACCCTACCACTGACTAGTGCCGAAGGCAATGCTTATGGATTAGTAGG
CTGATTCCGGTAGTAAAGTAAACAAGAGTTTTTTATAGAGTCACCCGCTC
CCAGTAGCCGGTTCAGAGCTCAAGCAGACAGAAAGGCCGCCCACTTGTGA
ACTTCAGATGTGTTTCATAAAAATTTAAGTACGAGTTCAATGGCGCAAGT
ACAAGACGAAGAGAGTGGAACGTCCGCTCCTTTCTCGGTCCGGGTTAGAA
CTCACAAACCATAACCGCAGGGCATAGACGAAGCGTGGACCGCCCCTTAG
GCGGCGGCATATTAAACCGCATCCACTCGTCGGAGATTGAGGAGCGTGCA
GTTCTACTATTATTGGGTAAGCAAACTCTATTTCCCACCTCTTCAGATTG
AGGGCCCAGAGCCCAGAAACCAGCTGATATGGCGGAACCAGACGTTCTTG
GGCTGTTACATCTGAAGTTATGATAACAAGCCGCGCCGAATAAGTAGTGT
TCATGGTCCGCGCACATTTGGTGGAATAATTTTTGAAGTAAGGGCGCTTA
GTGTGTGGTGATGCAAGTCTGTAAGCGTTTTATCGACAGAAGATGGAATC
TGTGATATAACAGACCATTGTATGTAGCTCTGACCCGCAGGGCTAATGCC
TGTATCCCTCACCATACTACTTTTACTCCCGGTTCCTAACCGAATCAACC
TCACAAAGATGTGATATATTTTTCGAGCACAACCACCGATTACTAACCAC
ATTCGTCGCTGGGACCCGTGATTGTCTTACACTAGAATTAAATCTCCATG
CGAACGATTTCAGATGGCTGCGCGAGCGGTCGGAAACATGCTTCTCCATA
GCATTCTCGCTTTGTACCATGTCGATGAAACGGGATTCCATTATCTGTCA
GGGCCGGTCTGGGCTAAAGGCGGATCCGTCCACTGTAGCCCCTTGTGGTG
GAGAGGAAAACTGAGAGTAGTGCAAAACAAGAAATGATCAGTATGCGGCG
CATACAGATTGAAACCTGCCAAGCTGGTACAAATCCTTAGGGTTTCGCCT
CAGTGGGCGCGAAGCATCGAGAGGCGAAGTTAGCGTTACGTATAACCATC
CCCTACGAATCTCTACACGGGGGACTGCGAGTAATAAAACACATATCTCG
GCCCTACCATATCTACAGCCCTTTCATGCTGATGCGGCATTCTGCGCGCC
GAGAAACGATCGAAACATTGCACACATACACGCCAGAATCAGTGGATAGT
AGAACTACGCGCCCATCGGCCGCACCGATCGGAGACACCTCTACACGAAT
ACCTACCGAAACTTCGGTGTAGCTTTATACCGCTCGCGTACAGAACACAG
ACAGCTCTCACTAATAGACCAGAATCTGACAAGAATCCCGACGACTTGCC
AGGACGCAAATACATCCGACGCTCGCTTATGCGACTTGGGGTAGACCAGC
GGCGAACCCCAGCAATAGCAATCAGAGTACAGGGCTGGTAATATTGACGG
CGATACAGCTCTCCCACAAAGGTGTTATTTTTTCCAATACCTACTGCGGT
TGCTTATGCGAGCAGCATAGCTAGGGCTCCAGCACTGTGTGGGCTAGGCA
CTTCAATTTTGTCCTCACATTTGTATCACAGTTTTAAGGCTTACCTCCAG
AAGATGCTCATACAGACATCGCGAGTCGCTGCATGTTGATTCATTTGGCG
GTTCAGCAGAGAGGGGGCCAACGGTCACGGCTCCACAAACCTACCGGTGA
TAATGCTCTGTAGTAACCCAACGTTCCCCCGGCGAGTTGACTATAGAGTC
TAGCCAGGCTCCACATGGGATAGATGGAGCATACTACCTAGCGATTTTAT
TACAGCCACTCACGTGGGTCGCAGGGAACATACGTCCCTGCGACTGCACT
TGCCCTAATACGGGGACGTTGCGCTGCGCGTGAGAGGAGAATTTTATATT
CCCCGCGTCCAATACTACTCCCGTCCTCCCCGGTCCTTCTATAAACCGCA
GAGGTAATCTATATTAACATAGACATTTTCTAGTGTGGAGTGCGACAAAC
GTGCTGTCAGTCAGTCGCAGACTATACTGGGTTGGCTATCAATAGTAAAA
GTGCCCACCAAGTGGGACCCTTAACTGTGGCCTGGGAGTTGCTGTCATTT
TGTTTGGACGCTAAACACAGGCGTGATTTTGAGCACAGATTGTAGTCTAC
TCCGATATTATGACGTAGCGCACGGTCCGCCAATCAGTTTGCGGGCTAGG
TATAGGTTGGGGACGATCATCAAGTACGTGTGAATGGGGGTGTTGGACTG
GACTTCTGAAATTATCCTTAAAGTGGACGTCGCCAGTTTCCATGGAGAGG
GGCGAATCCCGACAGAAATAAAAGCCAATTTCCACTTAGACACCCGAAAC
CCTTAAACATCGAGACCAACTTCTACGGTATCGATTGTCATCAAACGGTG
GGTCTACTTGCTCTGGTAGGGCGGGTTGTAATTGGACTCGCAATACGACA
GTGTTATGGAAGATGTGAATGAAACATACAAACCGCCAGCATTTTGTACA
ACATATCCTCACAATCTACTACACGGAGTCAGGCTTTTACACGCCGCCGG
CGTTAAAAGTGTTCTTTTCCGTATGGATTCTGCTTATGGTCTTGAAGGTT
ATAGGTTACCTCATAGAAAGGATGCCGGGACGCTTGTAGTTCACCGTCTT
CGGTCGTCTCTTTTTCCGTTAGAACGGTTTAATCGTCTTACTTTCTGTCA
GCCATCGTCCCCAGAACGCTCTTCAACACAAACGCGCTTGTTCCGTGTCA
CGCTCCGTAGGTATGCACTTTAGTGTGCCCAGGACATAACGACGGGGGTC
GTCGAAGTCTCAGTCAGTTCTTAGGTCGGACTAATACCCAGTAATAGTAG
TCCCTTGTTGGCCTGATGGCCGGGCATCTCACGGCGGGTATGTACCGATT
TTGAGTGCTCATGGACATCAGTGGTGCGGGCTTCCTAGTAGGCTTAAGGA
CTGGCTGATACTGGATCCTAACCTTGGCTCTCAAGAGTTCCTCGTACGCG
GGTTACGCATTTGATACTCCGCAATCTTCGTAGGGGTAGAATAGACTACA
AGTGGGAATGGGCGCGCACAAAAGATACCTAGTATTCAGACCAGGTCAAA
GGATGCCGAACGCAATCGATGTGCGGAACACCTGATCACACTCCGCAAAC
GAGCCAGTTTAGTCCGACATGGCAGCATACTAGTCGCAAAGGGTTTCCCA
GTGGAGCCACATCGCACTGTCCAAAGCGTGAGAGTGTACGCTTCGCAACG
GCGTAGAAATTAGTGGGACGCGCGCCGATGTATTCCGTCGTGGCTAAGCG
GAGCGCTTCCAACTGGTACGTAGTACGTTTTCGCGGCCTGGAGTGAGACG
GCGTTCGCACCCGTCTACGTTGGATACTATTCCAAACTTCTTACGGCGTA
GGCTATTACGCGTACAAGGTAGGGGGACTCTCACGTGACTAAAGCGAGCT
GTCACAGAACTAAATATGTATTCCAGTGGGCGGGCACTAATCAAGAAGAC
TCAATCCGTGTCGCACCCATTAATGCTGAGAAGGTTGAGAAGGTCTTTGC
AATCGATGTGTAAGGCCAAGGGGACCTGGGGTGAAGGCTCAGTTTTTGTA
GAGTGCGACAAAACAACAATTTCAGTGCTTCGCTTGACTGCGGCGTCGAA
TCGATGCCCTCCACTAGGTAGCGGAGTTATGGGGAAGTCGGTGGCAAGGA
CACTCTAGGTAGGTCGCACCATTCTCGCTAATAGAGCATTACAAGTTAAT
GTGTGGCCCGACGAATGTAATTCACATACTACATACCGGCCATTCTTCCG
CGTGGCAAAGAAGTTCTAGGACACAGCTACTCCCTGACAGGAGGCTCCGT
GTTAGTTTAGATTCGGCGTACCAGTTTGGGGCGAAACAAGATGAGTACGT
CCCCTTGTGGGTCCTCAACGTATCAACTCTGTACAAGTAACTATATGAGC
CAGTCAGTAGGGCCCAAACCCATGTCATACTGTCCCTTCAAAATTATAGA
GTTTTTAGTGCTCTTGATACCGAAACGCGACCGCAGCTAGATCTGCAAAC
CAATTCTCGGGTGAGTCAATCCTGTGGGCTTGCGGATTGTTTCTTTAGTG
TGCGGCCCTTGCGAACATGCGATAGCTTTAGGTCCTAGTGTAGTATGACT
GCAACCAGATATACAGCTCGCTTATGTAAACAGGTATGATATCCACTAAC
ACACTATGGCAAGGTTACATCCATTACTATGTCCACGAAAGGGCTCCTGT
AATTGAGGCAGGTGCATCTACGGCACTCGGTCCTATGATTTGTAGTTACC
GAACCCGTATTACCAACGCTGGCAACTTGTTAGGCGGTGTTTTGTGGATG
TAATACTATGCAGGGTATATAGCCAGGCAAATAACGTTATGGTAGATACG
GCAGCTGTCACCTGACATTTCAGGCATGTGTTGGCTGGGTTAATGATGAT
GAAGGTCTCTCGGATATTTCCGTCCCATTACCGTACGACGGAGCAATTGG
ATGTATACTCAGATTCGCGCTTAGAATCATTGGGATGCGAATCTTCGCTG
TACGGTTAGCCGCGTTGAGCCTGGGAGTAGAGAGACATCCCCCTGCTAAG
TTATGTCCTAGAATGGTTGCGACTTGGTGGCCTCGCGCCGACCCTTCCCT
GTACCTATATTTTTGCCCACGCTACATCGCCGACCTGAAATGCACTTGCT
CGTGATAGAAATAGTGACCTTAGTGCGTAAAAAAAGAACATTTTTCACAG
TCTACGGCGGACGGTCTTGGGTGCTAACCGTCCGGGCAAGAATTATGCCA
TCGGAAAGACTCGGTGACTACTAGCACGTGACTAAGATACAAATCCCATG
TTGCAAGCCTTAGAGAGCGCGTAGCCTTCGGAAGACTAGGCTGTGGCCCC
CAGAATACTTGATCTCACAATGGGCCAGCGATCTGCCGCTGACGATGCTC
ACAACGAGAGTCGTTACACCTATATATAAATAGGGTTCTCCGCTAGCCGT
GTAGGATCCTTCATTGCCTCATTTTTATAGGCAGGTACGACAGTGTGATA
GACTCTGTCCCAGATCTAATGAAATGCGCCGGAACTCGGCGTTTGTAAGT
AAGGCCTGCTCGCAATCATCACAACGAGCCTAAGCGTCGCCCACACCCAT
GAAACTTGGCATTCCGTTATTATGCGTAATTTCCGAAGAACCGGATGAGA
CAATCTGTTGCTGCTATACTGTTCGCCAAACAATCAACCTGTGAAAACGC
CATAGATTATGTCGTGTATTGCCCGCTGGCCTGGATGCTGTGTTCCACAA
TTCTTAGCTAATTAGCGCCTTAATTATACCATTGGTAGTCGTCTTTTTAT
CCACGCCGAATAGCCGCGATGGTCCAGCGTCCAATTACAGCTGCAAGAGC
GTGATTCGTCAAGCGAGGAATTAACTCCGTCGAAATCAGTAATGGTACTA
AACGGTAATCCCATTGACTGCTGGCTTCACCGTTTGATACAAGTATTGTT
GACGCTAGGCTCTGCACACACTCGCGATTCTCCACCTGATCTACACTTTG
TCTGCGGTCAAGTAGTGGGGGAAGCAGATTTCACAAAGTACACAATGGAC
GTGTAGAGTGCCTACTAACCCAGGGTACGCGGTAATTTCAAATTTATCGC
AACGAGCTACATGGATGTAGATGTGGCATGTGGGACCACACTCGGCGTGA
ATGAGTACTAAACGAACTAAGAAAAATCCCTTTAGGAAGAGAGGAGCCGG
GTCCCCCAGTAGAACCGGGAGGAGGTCTGCGCATTGCAGACCGAGAGGAT
TCTTGGCAATGACCGGCGCAACTCAAGTTACCTTCAAGGCCCAACGCTGG
GTGTGTTTCCGGAACACAGCTCGGCCCCCGAATTCTACTAGGTGGCCGCC
GGGTTAAGAATTATATTAATGCTATGACACGTGTGGGGGCCGGGAAGTCC
GCCTCGGCCCTATCTTATTGCCGGGGAATCAAGAGTGGCACAAGGACGTC
TTTACGGGGGGAGATGGCGGTTGTAACCCGTCCTACGATCGAGTTGAACG
ATAGTGAAACTGTTATACATCCAGTGGTGCTGCGAAACAAGGTAAGATCA
CTTCAAGTTCCCTGCGTATCGCATCGCATAACTCCGGGTGTTCGTAGGGA
AAAGCACGCAAGCGGGGCTATTGCGCTTGCTCTAGCGCGTGGAGGGGTCT
TATTATACCAATGGGACTCCTTGTGGGTGGAGCCCATAGACAGTCGGTGA
ATAGAACAGAATCACGATCACTAGGATCAGAGGCAGTGCCTGATAAGTCG
CCTTGCCGTCCACTTACTCGAACCTTCGAAATAAGGGTCACGCTCGGCTC
CTCTCAGGACTATTAGTGCTCCTAGGTAAAGTGTAAGAAGGCACTCCCCA
AGTGACGGACTGACGTTACGCATCAGTAGCATATGGGTCTCTGCCGCTAA
CGCTACCTTACCTCACTGGCCGTTACAACGGAGCGCTAAGGAGAACACGG
CATCGTAGTCTAATGCATGAGTACGTCCCCTTGTGGGTCCTCAACGTATC
AACTCCGTACAAGGTACTATATGAGCCAGTCAGTAGGGCCCTAAACCCAT
TTCATACTGTCCCTTCAAAAATTATAGAGTTTTTAGTGCTCTTGAGACCG
AAACGCGACCGCAGCTGATCTGCATACCTTCTCGGGTGAGTCAATCCTGT
GGGCCTTGCGGATAGTTTCTTTAGTGTGCGGCCCTTGCGAACATGCGATA
GCTTTAGGTCCTAGTGTGTATGACTGCAACCAGATATATAGCTCGCTGTA
TGTAAACAGGTATGAATCCACTAACACACATGCAAGGTTACATCCATTAC
TATGTCCACGAAAGGGCTCCTGTAATTGAGGAAGGTGCATCTACGGCACT
CGGTCCTATGATTTGTAGTTACCGAACCGGTATTACCCACGTGGCAACTT
GTAGGCGGTGTTTTGTGGATGTAATACTATGCAGGGTATATATCCAGGCA
AATAAGGTTATGGTAGATACGGCAGCTGTTTTAGCTTAGAGGCGAGTTTA
GCTGTACGCTAATAGTGTAAAGATCCTCGCTAGAATGAGATTCTTTGACG
AAACGTAGTGAACGTGAACAGCCACTTACCGGGCGTACGGTATGAGAACT
TGATCGTTATTTAGCGTTTAGCCAGGTAGGTAAGTATATGCAGCCTATAC
CGAGTGCGGGTCCAATATCCGGCAGAGTAGAGACTGGCGGTGTGTAAAGT
CATGGACGGTCTCACGACTTCTTATTATCCACCAAAGGGTATGGATGGTT
CGTGCCAGTGGTTACGCAGTGTATCGAATTGGATTTGCTTTTAAGTCCGG
TCAGTATATTACCCTGAGTCTACGGCCGCAATTGTTCATCTTCGTTACAC
ACGTGTCATTCCACGGAGGGTTCATGTGGTGGAGGGAAAACCATCTTGTG
TACTCCTCATCCGTAATCGTGAGGGGTTGCGGTTCTGGTCTGGCGCATAG
TTAAAAACTAAGTGCATCGTTAAGTTCCCTATTTACCCTACTATAGGAGC
GAGATCGAGCAGGAGGGGAGACAGAGAAATTCCTGGCTCCGCTCCCATAA
CCTATAGCCGGAGTAAGCTCGTACATGTGACAGGTAACCATTTTACATGG
GGTACGATTATAGATCACGAAACCCGATGTTCAGCTTAATTTCAATGCGT
CTGGCCCCGCGCCACGACCTGTAAACATTCGTACACAAGTAATACCATTC
CCCTAGGCAATCGAACATGAGAGTGTATAGTCCCACCTAACCCGGAAGTC
GGTAGTTATTGGCCGCTGAGCCCACGGAAGAGAATTTAGTCACCCCTTCC
GCAGATCACTGGGCACACTCATTGAAACCGTCTGGTATTAGGATTGCACA
AAGGAAACTATGGACCGTCGAAAGAAATAGTGTGACATTTCACCCAGCGC
CTTCGATGACTATTCGTCCTGTCGAGGACTTGCGAAATTACAATCTACTA
ACTACCTGCTTCCATCGCGTTTCTATTCTCAGCGTCTACTCCGTCCGTCG
TCTCGCTGCGCCTACATTTAGTTCGCTCTCGGCGGGTCACTCGAGGTTGC
TCGTGAAAAGGAGACTCCACCAGGCTCTCAGAACAAGGAGGCCGTATAAA
ATGGAATCGTGTACGTGAGAATAAACGGGCTTTAACTCCTCCGTTAATTA
AACTGGTTCATACTAGTACTTACGAGTCATCTGTGTAGAGGCCACGGCCT
CCGGTCGTGGCACCCGGCTGAGATCTCCGTAGGTGCAGACGATCAAGATT
GGCATTACGGTCGGGGCATCTCTGCTACTTTCCTAAATCTTACGTACCTG
TGACGCCCTAGCTCCCTGGCATCTGCTTTGGAGCCCGTGCCGGAGCTAGC
AGGCGGGCACTTCGTAGATGTAGCTGGTAGGGCTGCATCTGATACACAAA
AGACCGACGAGCTCGAAGTAGGGGAATTCGGGCCAACGGGGCCGCGGTAG
GGTCCGACGTACGCCCGAGTTGGCTTATCGAAAGTAGACTTGGCCTCAAT
CCCTCGATCTTAGTTTTACACCAGGTTAGATAGGATAAATGTTATGCGGC
CACCTTGCCAGAGCAGTCCATAACAGCCGAATGAGTCGAAATAGAGTTGG
GTCGAATAGTCGAGTTTCTCGGGGAGTAGTGAGGCAGCACGGAGGGAGCA
ATATGTGCTCTGAGCACGGGAACTCGATATTATTATGCAGACGTTCCTCG
ACCACAAGTAGGCTGCAACTGTACCGTAAATCGTATGTTAACAGAATACC
GCTAGGTTAGGCGTTCTGTCGCTGCGGGTCATTTACAGTTGGAAAGATTT
GTCCGGCGTCAAATTGCATTAATGTACCAGGTTCACAGTTTGCTCTTGAT
AGCCAAAACCCAGTGGAATTCACTAAGAGATGGGCGCTTTTCAGAAACGG
TGTTCTCCAGACACAAGGCGCTGACCTATACTGGGCGGCCTACCAAGTAG
TAAAGCTCCTACCATACACCGATGATGGCGGGCTAAGCCTACCGGGGATG
TTTCACAACCCTGAACAGCGGACGGGACCAAGATCGCATTGCCACTCGTC
AAGTCTTGTCACAGGCAGGTCGTCGGTGACTATGCAGCCTAACTTATCGT
ACATAGACTATTGTAGGTAATCGGATTGCACCCGATACACTTCCCGTTAC
AAGAATGCCCGTGTCGCACGGCATGTGCATGTACTGGATGTTGATGGTCC
GAGACTACCCGCAACAACCGAAAACGAGTTCACGTCTGAAGAACCTCTAG
CTGTAGGACCGTGGGTCCGTAATGACGTGGGTGGAAGGGTTTTGTCCATC
TCGCATGAATACTAGTACCCCAGCCGTCTATACAACGGCTGCTCCAGGGC
GGCGATACGGCGGCGCATCTACTCACAAACCTTTCAGATCCTTGGGTCCA
ACCATAAAGGTCCTCCGGTCGGTGCTGCCAGATATAAATTTCCTATAATA
ACAAGGAGACAGATTTTAGCCTTAGGCGAGACTGGTTTTTATCCGGATAC
ACTCTCCTCTATCTGTGGCCTACTTCCTCAATATGATATTGCCTACTTTC
GGTGTACTACATTCGAACCGGCACTTCTTCATGGGACGGAAATCAATGTA
GGAAACAACGTTTATCCGACGGCTTTTTTATACCTCTCGACACGGCCGGG
TATTCGACGTCGACAGTTAACAAACTTATGGGTGCCATTGACCAGCTTAT
TCTGATTGCGCTTATTCCATAGGCTGTCCAATTAGTCGGCTCCAACGGGC
TGTGTGATAACCTTCTATGCAGTGGACAACGTCGTCGGCTTATCGGGTTG
CGAAGGGCGTTCTAATCCGAGCATGGACTTGAGGCGCGCGTAAAGTACGC
AATAGGGATAGACCCCGGGCATATTTTAGAAGGTCGGTACGCTGAATATT
GCGCTCTTCTCATTGTAAGCACGGCTCATTACCGCCAGAAAAAGAGTAAT
TTTGATCCTCGGCTTTAAGTGGTCATGTAAACATCTCTACCAATCCGCGC
ACTTCTCTGCTCCTTCTATGTCAGTACTAACGTGTTTTCGTGTTGCCGTT
CCAATCGCGTTGAAACTGTCGCATCCCCGGAAGTTGGAACCTAGTCGCAT
GGGGTAGATGCTACAGACGCTCGCACACCGGGCGGGATCCGTCCAAATGG
TGCCAATTATATAAGAATAATATGCTAGAGTACACTACTGACTTCCTGCA
TTAACCAATAGGTGTCAAGTTATATACCTCCCCAGCGACGACCGGAGCCT
CGATGGTGTGTGGGCTGCCCGGCGCTTCGCGGGGATGTCGATGTGAACTA
GGCTCCCAACCAGCTGAAGGTTAGGCCTTCGACGGGGAATTATGGGTCAG
TCGAATTTCGACAACCGAAACCCTCTAGATGCTGTGAATATATTCGATCG
TCTTCCGACAATTTAGAAAACCATATTCAAGTGGGCGTACAACTTAGATT
TGGGGAACAGTCAGACTATCAGACTTACGGAGCCAACGCGTGTGACAAGC
CGCTAGCCTAGGGCCCCCGCGTGCCTTTCGCCACTCAGACTTCCTTATTC
AAGATTTTGAATAAAGGGCGTTTGCGAAATACGTGTACATAATTTAAAAG
GACTGGTATAGTCCAGCTTGCAGCGAGCGTCGACGTCCCTACAAAAACAC
CGCTATTCATGGCGCCCTGTAGCGTACGAGAACATTGAATCCTCCGTGAC
TCCCGACGTACCGCCTTACAAGCTACCGGCTTGTAGAACTAGCGCGTCCG
CCTTTTGTGGCGTATCAATTCGTACAAACCGAATCAGGCCCGTGCAACCG
TGACTTATAAACCATATTGCTCAACATGTGGAGCTGAATCCGCTACGGGA
CGAAGACTCGCAATCGCCTGCGTGTCGGAAGGGCTTTCCGAAGCAGTACA
AGTTTCCCTACTTGATGAGAGATGCCAACTGGGCTGCAACGATAAGATAA
TCCCAGCAAGATTCTCCTAAGGCTATTAGATGATCACCCCCCCTCCCGCG
TGATATCCCATCCAAATCCAGTTGCACGGTATCGCGCAAGGCAGCAACGT
ATGATGAGGCCCTTGCACTACACGCACATCACGTGTTATTACATAACACC
AAAGATCTAGGGCGCGGATCAACACGTTACAGCCTGATGCTCCGAGCTTA
AATTTCAGTTTCTAACGTTTGCGTATCAGGAGAACTTATTTTGGCCACTA
ACTTCTCATACCGGACCTCGGAACGCGTGGCTCCGTTGGGAGAGCGAGCA
ACAGTTGACCTGCGGCCGAATCCTGTGAAATCTTGATACATCAGCTTAAT
CCTGTAATTATCTGGCTCTTCGCGTGCGACACCGATCCGGGTCCTCACGT
CACAGCGGAGCAAGAGATCGTTACGCGTCACATGAATGCCCGAAATCCCG
GCGCGGGTAGGGGGCACACGTGTGCAGGATTATCGAAAACCATGACGTAA
GTCAATATGTGGCGGCTTGCGGACATCTTATTGTGTAACAACCTGCAAAC
TTTAATAACTTGCGGATAGTAGGCACCCTTTTTACAATTTTAGACCACAG
TCGTTACCTGTTCTCAAACTAACCTGGGAAACTCTTCTAGGTTTTAGGTG
TGCGCTAGTCATGACTAACGGTCTAACCATTTATCTACTATAAATCGTAG
ATAAGATCCCTGTCCGAATAAGGCCCGTACCCCTGGTTGCACGCTTTTTG
GGTATCACGTATAGGCGAAGTGTTTTTCTCCCCGCCTGCACCCCTGCCCC
TACGTGCCCTACTTGTCATCAGTTATTACAATCCGCCGCAGGTATATTCC
GATCAACCGCCGAAAGGATATACGGCCACAATATTTAGGGCGTGCATAGA
TCTGTGGACACCTCCGCAATCTAATCTACTTGTTCCGTGTCTCACGGGCG
GAGCACGAGTGCCGTCGCAGTGGCGCCGATCTACAGTGTAGCGGTCCTGT
AAGTAGGTGGAACTATCCATATCCGAGCTTTGCGGTAAGGGTTTCCAATA
ACTGTGCACCACACATACGACTACCCGACGAGACTTAATGCCGTTAGGAC
AGGTGCGATAAATGGTACTGGGAGGCGTGGGATCCTTCCCACAGGCCCGC
TCTGTCCCTACGCCATATGAATGATCGGCGGTCATATAGGTAGCTTCAAA
TCAGAAAGCAATAAGGTTTGAAAGATGTTCGCAACTAGTGCGTTAATTTA
AATCTACCGATAAGCTCGGGAACCCTGTAGTTTGGAATACAACCTCATCC
CTGTGCCGAGGCATCAAAACCTAAGAGGTGACCGTTGGGAGTGAAGTTAT
GGACCTCGGTTTGCGTGGCAGCAAAGGCAATGTCTCTGCCTCAATCACTT
GCTCTCTGGCTCCATGGCTAGCTACACGCGCCGCCGGGGCGTTGGGCCAT
TCCGTAGTTTGTATCATAGCCTATGTGGGCCTGCTATCTGAACTTTATTA
GAGCCAGCCTTGCGCGTTCACTAGTGCTCAGCCAAAAGCTTAAAGATTTG
ACCCGTCTCAGACCATGTCCACATGACGCAGGCGGCTAAGTCTCATGCGC
GAACACTACCGTAGTACGCTCCCGTGCCAGAGCATCTAGGCAGTTCACTG
TGGTTCCATGGCGGTTATCAACTGACAGTAAGCGGGCGACGGGACCTTGT
GCTCTCAATTGCGTGGCTTCCACCGTTGTTATTACCGAGGTGATCCCTAA
GTATGTGGACCAGGAACGTTATCGCGGCATTGAAACTGACACAAACGTGA
TCTCGATGAGCGCGTCCTCACTTTTTTCGTGTATCCCCTAGATGGAATGC
AATGTTCTGTGGTAGAGTTGAGCTACAAAGTAGGCCGCCGCGACCTTAGA
GCACTGGTCCGAACTGTGTACCAATGGGAGCCCACAGTTCCGTCGAGATG
CTCTAACACATGCGCTGGTTGGTGACCGCCCGCTATCACCCATAACTTTG
GGCTACAAGATGCTACCGGTGGATTTAGCTAGAACACGGTCATGAAAAAG
CGAGTTCATCGTACCCAGTATGGCACTAGTGAGAGAGTTTTGTTAGAAAT
TTAGAGTCACAACCTAGGGTGTACCGTGATGGGTTGACGCTAGCCGTGCC
GCCATGGCCGCGGATGGCCCGCCAGTATCCTGGTTGCCAGCACCAAATTT
CGGCCTTATGATGACTTAGCTGTGGTGATAGAACGCTTGGAGTACGGTGA
GGTACGTTCTAAAAGAGAACCAGGTGAGCGTGTCATCTAATTCTTGACAA
TCAGACGATCTGATATATTGTGGGGCTCATGATCTGCCATATTCTGGAGC
GACTCCCCCGAGATAGTGTTGAAACACTGGTATCTCCGATATCGACCAGG
GTCAGAAGCATCCTCGCAATAGGGATTAGCATTTACAAAATGATACGGGT
GTTTAAGTAAAACGACTCGAATCACGGACGTATGGACGGTACAAGGGTTC
ACCCGAAGGATAACTAGTAATCAAGCATTGAAACCGATGGTCATATACAC
GGGCAATAAGTACGGTACCGTTCTCCAGTGACTCGGTTCTAGGTCATTCT
CTGCGCGCCCGGGTAGAGATCCTGATGGTTAGCAAGGATGGGAAGGTAGA
AAACATTCCGGGCCGTCCCTTGTGGATTTGCGGAATTTCTAACAGGCACA
GCACCTTCCAACGTCCGCGATTTTACCCGTATCCGCGGGTCAGATATTAC
CAATAATTTTTTTTAGCCCCATTTGATGATCGACCAAAATTATCACGACG
CATATGTGCGCTTCACTCTAATGGCATAATGCATGAGGTCTCAACTGACG
ACTATTGTAATTCAGTAGTTCCCCAATACGCTTTCAGGCCTGACGACTTA
GTGCTGTATTATACTGGTGGTGTTAACTGGACCGGAATGGATGAACTACT
CGCGCCCAGCCACCCATTGCTCCACGATCGAAGGTGACATACCGAATCGA
CGTCGAGAGGGGAACGCACGTCGTAAAACTACGCCTCTCACTCTAAAAGG
TTGCTACGCATCTGATCTCTAACGGGAGATCCACGTCGTGGCCTCAGGCA
CTCCGGAATGACTCATAGTAGGGGCAAATACGCGGTCAACCGCGCGGAAG
GCGCTCGCCAGGCGACGAGCGATATTAGGGCCCTGTGCTATCCGGGTTTA
TCACGCTATGGGAAGCTGATCGACATAATTGGGCACTGGCCTCCTTAGAA
GAGGACGGTAAGACAAGCCCCGGTTGGAAGTCCGCCTAATGCTTCCCTGC
AGATCATACCTCCACTCGGTCGAATAGTAGCGTTAGTCGTTTGCTGTGGT
AACAGAATGTCGGTTACTAATGTTGGTGGCTGTCTGAACCCTCAGGTCGA
CCGATAAAACAGTAAGCGTTGATTCTTACTCATAAAACGCAGAGGCTCAC
AAGTCTACTTGAGAGAGTACCACAGCATTCAGGGAGCTCAACAACCATGT
AATCTTGTATTGCGTTCATTCCCTGACCCTTGTATCCTGTACAACGGAGG
GCAAGGAGAACAGGTGATACATGACAAATACGAACTCTTCGTACTAAGGG
CGTACGCATACGTATAACTTTCCCTATCTCTTGCAATTGGCGCGTGCCGC
GGTATCTCACGCTGTGCGTAGAGTCTGCTCACACTCCCTAGCCTCGAAGG
TTCTAAGTATTGCACAGTTCTTGCAGTATATGGACCCTTAGCTTGTCTTG
TCACGTGAGGACTGAGGCGTTAGAGAAGAAACTTCTTTGAATGTTCTATT
CACATGGCCTAATCCAATCGGCACACCTTGGATTGTTTGATCAGTAGGCA
GCCTTAAGGACCGTTCCGATAAGACGCGTCGACATGCATCGACACGTTAC
AACTCCCGTTTTTATCGACATCTATGCGGGGCGACTCGCCGGACTGGTTC
TAACCGACCCCGGCAGCTTTAGGAATATATCCCAAAAAAACACCGGGTTG
GCCAGAATCTGTCCCGTCAAACTCCGAACCCCCGTCTGGGGGAACCCGTA
TGGGGACTAAACAAGTGACTTTCGCCTTCGCCCCGGGTGCCCATACCTAC
ACCCGATTGCCCCGGGCCTAGATGACACGACGACTTCCGTCACTGGTCAA
ACCTTTCACGCACTAGGCACCATGCGCCGCGCGTGTAAAGTCTTAACGAT
TGATCTAGTCTGGTCGTGTACAACACAGCCTCAAAAAACAGTCACCGTGC
GCCCGCGTTAATTTCGTGAACTACTACCTGTGAAAATGATCTGGCCGGGA
CAAGCGACAACGTTCCTTATATCCAGACCGAGTGGTCTTGAGATGCCCGT
CCGCGCTTCTCGCCCGAATTCATCATGTGTCTATGCGCAACGGCGGTGTA
GCACATGGCAACCAAAGTGTGTTCAACGAACCTTGATTTTTCGTGGCATC
GGCAAAGGCAACAACTATTGGGTTTGGGTGCGCAGGTGGGCGACTGACCC
CCATGCCTGTCCTGTTGCTGCGAAAAATGAGAGGCCGTATCATACGAGGG
ATCACGTTCTCCATCGAGTTGAAAACTGTGGAGGACTAAGTATTATAGCT
TGTAGATTATTAAAAGAAGAACCCATGTACTCAAAGGCATGAGCTCGTTA
GTCATGAGTTTTATTCATGATGCATGATGCGCTCGAGTAATTCAACGCGG
TCTATGAGGATAACAGCATGTACTTATCTCGGGATAGTGGGTTTTAAAGG
CTATCGAACGTTTCGGCGATGCCTGTGGCAGGACGCATCGCGGCACGATA
GCTCGACTTTAAATCTGTGCTACCCCAACACCTATACGACTCTCTTTTTC
CATTTGGGCATCAACCTTGAGTATTTCTGTAGCTCGATATGGAAACGCGC
GGTGCTTGATTTTCGCTCGCCGTACTCTGTCTATAAGGTCGGTACCCATG
ATTTTTGGTTGGAATCGGAGTCGCAACATATTACATCGGAGCTAAACAGC
TGTCCTGCTATACAGATGTGGTGAATGACTTCGAATATGAGTCGTATGTG
CAGCTCAGCAGACAAAAGCGTCATTGTTCACATCCGGTCTCAATGGGGCT
AGACAAATGGGATTCTGTGGAATAAGTCTTTTGCCGGAGCAACCCCATCT
TAATCCGCGTGGCCACCTGCAGACTGCTAACTTTAAGTGCTGTACGCTCG
CGGGATGGGAGGGTCGCTTGGCTGCGCACGTGGTTCTGCAGCCAGCAACA
CTGGTTCCTTTGCACGATTTCGGCCGCGACCGTCGGCCTTGTGGCTGTGA
TCGGCGGTCTTCCACTTTGGACGACTCGGCCGAGGAGTGGTGTGACAGCA
CTCATCAGGTGGTTCGTGGGACATCCATAAGAAACATACACCAACTCAAT
ACTTGCGGTACGACACGGATTGCTTGACGGGCCGGGAAAGAAGGTCTGAG
GGAACGTCGGGTCTTTCGACGCGGAAAGAGGAGTATAGGATGTCTCTCTT
AATCACTGATCTGTCGCTGGATTCACATGGTGGCCTGCGGCACTCTTGAC
CGAGGATACGACACCTTCCACTGTGCGCTCCTCGTGACATTCGAGCACAG
ACTAAATTGACCCAACCATGCCGAGACTCTGGGTACATTGTAAGCGTTTG
ACTGTAAACATGCTCGGCTCGGGCGCGTGCCAATTGGCCGACACACTGAC
AAGACTAAATTCCGGATATAATTATTTTTCAATGGTGTTCTGAAGGGTGC
GCTGACTCCCTCCAGCGGTGATCTGTACACGGGTAGCAGGATGGGGGTGT
TTACACAGGCATGCTCCGCCATCACTTGTCAAACCCGCCCGGGCCTTATG
CTGAGTAGTAACGGACTACGGTACTCCAAAAATCAGGTCTAGCTTCATTT
AATCTCGGTCCTCGACTAGCCGGTACGCTGAATATTGCGCTCTTCTCATG
TAAGCACGGCTCATTACCGCCAGAAAAAGAGTAATTTTGATCCTCGGCTT
TAAGTGGTTATGTAACCATCTCTACAACCCGACGCATTTCTCTGCTCCTT
CAATGTCAGTACTAACGTGTTTTCGTGTTGCCGTTCCAATCGCGTTGAAA
CTGTCGACAATCCCCGGAAGTTGGAAACCTAGTCGCATGGGGTAGATGCT
ACAGACGCTCGCACACCGCGGGGATCCAGTCCAAATGGTGCCAATTATAT
AAGAATAATATGCTAGAGTACAACCGCTCCTCGGTTCGATCTATCGGGAA
TAGATTCTTCACTTGGCAATTCGCGAAAGAGAGACTCCGCGGCAGGCAAC
GGTCATTTCATGGTTATGATCCATGGAGCATTATTTGGAAGAACTACGCG
GGTCCAACAATCGACGAGTTCTTACGAAGCAGACGCTCGGAGACGTTGAT
TTCGTTTAAACCATGTCGCCCGAGTCTGCGGGCCCCTGTTAAGTAACACC
GATCCCGCGAGCATACTTCTACCGGGCTTCCTGGCATAAACGAGCATCAA
GATCCCGGCGCTAATCTTTGTCGAACTCCAGTGTTCATAAGCCTTTGCTC
CGCAGATACGTAGTCGTTCGGATAGGGATTGTGTATACGTAGCTAGTTTA
CGCTCCTAGAGTTCCGTATAAGCTCGTTTCGAGTGGAAACGCTAATACCT
CAGATCACGATCTGCGTTGTGCTCCTTGTCTGGGAGGTCTTGTAACAGTA
TCACAAGGTGATTTTGTCCCCCAGTACAGAACCGTGTACTAAACAGGAGG
TCGCCTCGCAAAACCATCCTGGCCCATGTCGGATGAGGTAGTTACCCCTG
ATTTAGGTACAACAGGAAGTCCCTGCTAACGGGCGAAGGCAACTGTACAG
GGATTTACGACGAGTTAACCGGAAAGAGTACGTTGGCACAGTCGCTCTAA
ACATCGACAGCAAACCCCTGAACTCCGACGGCATGATGCGCTTTCGGGTG
GTGAGAAGGATTTGAGTGACTGGCGCAGTTTCTTAGACCCGCCGCATAAT
TCACCGATCCAGGGGAGGCGCTACAGCGCCACCTGAATCTTACTTAACCT
AACCACACTAAAACTAAATTGGTAGGTTACCCTTGAGCTCTCATACCATT
ACCCGCTACTGATTACGGGCTAGTCAGATGCAACGGAAGCGACTAACGGG
GAGGCGGATGAGACAATATTCTGAATCCTACTAACCGGAAATGCGCTACC
CGTGAGTCGGAAGACTACAGTTTGGCCTCGAGTCTTGCACATCTTAGAGT
ATAAACTAATTTGACCCGGATGTGTCGGGCGTGGAGTCCACATCCAGGGA
AACTGTAAGCATAGGGCGACGTGCTTTCGAAGGGAGGGAGGGACGGGGGC
CGATTTGGGAGTCCGATGCGTTATGCTATTACTCCTGCGCTACGGACCTT
AAGCCTCCCCGCACTCTCACCGCGCCTGGCATATTTGTAGCAGCAGATCA
GCCAAGGGACATCATTCGTTCATCCAAGTATTTCGACGTGCTGGGTTACC
AATTGTTCACGCAAACCAATAGCACTTGGAAGGGGGGAGCTCGATGCATG
GAAACGCATCTTATGTTTCAACACTCAAGAATTCCCGGCAGGCTGTTCGA
AGCCTTTGGTAGACCCGTGTGTACTCGCTAGATGGTCACGAGCGGTTTCG
CACAGACCTGACCCTCGAGGTACCCTCCGACTCATCTCTCGGCATTACTG
GGGCACTGGTCGCCTATTACCACATCACTCACTCCTCATTTGGCGATAAG
ACTGAATCGAGCGTCAGTCATACCCTCAGGTTCATACTCGGGTCTCCCTC
CCTGCGCCTAAGCGAAATCTTAATCAGGGAGGAGCTGCCACGGAGTTGCA
GCCGCAAGGTGATGGATCGTCTACCGTCGCCGACGTTGTCCAGCCCGGGG
TGCACTTGCTATGAACCTACATCGTTTGGCTTGGTCTCTGTAGCCTAGTA
ACTCACTAGCACCTCACTTCTACCTCCGCGCTGCCAGACCAGATGTGATT
ATAGATGCCCGTTTGCCGAGCGAGTTATAGGCCAAGTTACCCCCGCTAGA
TTGGTACTAGTTACCTTGGAAGAGAACCCGTTAGGTCGTCGCGTATCCCC
TGTATTCGGCTCCGATGCAGAAACTGCTGTGCACTAGTAAGGCTCGCGAA
GTTGATCGTAATGGCTCCGCTATATTGTAAGTTGCAAGGACCGAAGGGGT
TAGATCATCCCTGGCACGCGAAATGCAGCGCGCTGACGGCCTCATTACGT
ACTTAACGCGGCATTCGTCTCCAGGAAGTAGGAGATTTCGCTAGGGTAAC
ACTCTTTACGGATAGGCACCTGGACAAGCGCAGAAGAAATTGTATATCTT
TTTTAAGCATCGCCCCGATCTAATCTTCGCAAGAGGGGTGCGAGCCGCAG
GTGCCTGTGATTACCTGGGTGGCGCAGGGACGGATAAATGGACTCCTTTC
ATCCGGTCATAAATAAGACTGGGCGTAGAGTGTCACGCATCACGCAAGGG
TTTCTCAGATGTGCACGTGATACGCACCTACTAAAACAAACAAGGCAAAG
TGCAGGTGCTTCGGCTCAGAAATGGGAACGTAGAATGTTTAGTCTCCCAA
GGTCAAGGGGTGAATTACGTAGAGGGGAACTACCGTAAGACGTTTGCGCG
TCATCGTGGTTAGTAAAGTTGCCACCTAAGTTTGGCTCATCATTTATGCA
GCGCCGAGCGATCACAATGCCTGTCCTTCAAGTATATCCCGGTAGAGTCG
TGACAAGCCTGGCTCTCCGTCCAGTTATTACCGGGTTCTTACGCTTCTGA
CTCATTCAAAGTAGGCGCGGGAGCCATATTTTTGCATGATGTCGCACCCG
ATACTACAAATAACAGTGCATTCGTAACGGACTGGTAATACTAGCTCCAA
GCTCCGCTTCGATCCGGCAGCTTACCAATTTAATGTCGCGTGTATTCCGC
CGTTGCGTAGGCCATATCTCTTGCCTTCAACTAAGACCGCAGTTAGTCGC
GTAGAAGGGCCCCTAACGTCTACGAAGACGTTCGTACTACCTCTAGCATT
GAGGGCGCAATTGTCGACATTTGGGAGGCAGGTCTCGAGGACGAGTGCAT
GTATAAGACGTCTTAATCTAGCGTTGCGATTCGATGACGGCACCCACAGC
TCGTCCGTGTCACTGTTCGCGGGTACCAGGCCATGAAATTCATCACTAGC
TGGCACGGTCGCCGCACCTGGTCACTGCGCGCTGCAGATAACCTTGTGGA
ACATAGATGGGGCGCGGAGCTTTGGGCAGCAAAGAACTTATTCTTCGGGC
TTTAAGACCGGTCCATAAGAGGAGATCTTGTGGATTGGCCTATCACGTTT
TCGATCTCAGCCGACTAGACATGCGCCTTATTAAACTGTAATGAATAACC
CTCCGGATTGCCACCGCCGCGTCTTGTTCTCGTTATGGGGAGATTCTTGC
CAGGTCCGCCCATCTTGTAGCTTGACATGGCGGATAGCATCGTATAAGTC
GTCCGGTCACTCTAACAGGGGGTCTCATGTGCAGCACAGCCCTATACAGA
ACGCGATGAGTGTGTGTTTTGTCCCTGTGGAGCAGAGTAGCGCTATGGCA
CATGTTTAGACAAAGTGTCCGGCAATAGCTACAAATCAAGAATTTGATCC
AACCGGTGAGGCGGGCGACACTACATCGAGCAGTTCTGTTTAATCATGTG
GGCGGGTCGATCAAGTATGTAATTTGATGGTCATATGCATTGCTAGTCAA
TTTACGAGCAACGAACACCTAGGATGGTGAAAAACGGCTGCGGATACATG
ACCGTCCAGAGGATTCTGCCGGAGGGATTGCAGTCAGTGTATTCATGATG
GACTACCCAACAGCAGGATCCTGCGGGTGAGGCCATGAGAGCCAACCGCC
AACGCACTCCGACCTCGAAACGCTAAGATAAAGCTGCATTCAGCAAGAGG
CCGCCGTCACGTTCTAATTGGCTCTCAGGCGTCTAATCTTTCAAGACCTG
GTGGCGTGTCATAATGTGCTGGTCAATGAAAGGGGTTCTGGTCCGGACTC
TTCATTCGAGAGCAAGTGGGAATGCTTTAGGGCCCCGGCTACGATCCTTG
CGCGTAGAATCGTTAGGATTGTAGCTGTCCATTCCAGGTACTTCACACTG
CTTCCTTGGATGTGGAAACGCCGTCTGAGTGTATGGTACTCAACCGTGCC
GGGCTAACACTCCCGTTCTATGCGAGTACCAAGGTCCTGAGACACGATGA
TGTACTGTTTACATTTTGGCTATGATAACGAATACACTAGCGTTTGCAAG
ATTTTCGAAAAAGCGTGCTCCTTGACCTCATAAATAGTTGAGGTGTACCG
GCGCGGATCACTATATCACACGGGCGACAGGCGCCGAAGCCGACCTCCCG
TCTTCATCCAGTCGGAGACTTGAGGAGAAGAATGAGTGGCGGACGGACTC
CGACTTTAATAAAGGGAATAGGTTCCCGTGAGGCTTTGAGACTATCCACT
GGCGCCCGCAGTCTGCCAACGGGGATTTGTCAGCCAGAATGAAGATCCCT
TCCCTCCTTGTCCACTATGTATGCGATAGAAGTCCTTCCGATCTCAAATA
ATTTCTTGCGGTAGTCGGAAGGTTGAATCTGTTCCATAACGATTATCTGG
ATGCATTAGCATTGCTCGTTCAGGGGTGTCGCGAAGTGCCTACCCGACCA
AGCGAGAGCAGCGCATAAATCCGAGATTGACAGCGGCCAACATTCATTCC
CCGATGCTGTAAACAATTACTCCTACGGGCCTAGCTTACATCCTTACCGG
GGCTAAGTGACTGCCATTGGAGGGACCCGTGGCTGTTCGGCTACATTGCG
GTCGGACGAATGTAGAATCTAACGTGGTCAGACGTAGTGGAACGCGCCTA
CTGCACTGGCACTTGAGAGCAGCGCTTGCCATTAGAGGGGAGCGGAACCC
CGCTGGTAAGACTTATTGGTAATAGTTCGCCGCGGGAGTGGGGGTTGGGG
CTGCGTATGCAACAAGCCACCGTATTAACCCGGGTATTGCGGCTGAGCTC
TAGGATACTCGACCCACGACTTTAAGTCGCCATGGAGTCCCTCTGGCTTT
GCACGACGGCACGATCCCGTCACCGGGCGGCGCATCCCCAGACCGACGCA
ATTGTGTCGTTAGGCGCGTACCCGCACGCATTCACTCAGGTTTTCTCAGT
AAAGACTCGCTTAGGTCTAAACAGAGGTAGTATCTCCAAGTTGTCGATTA
GAGCTACTTAGCTACTGATTGTCCGGGAGGTAGGAAAGTTGCAGATCGTT
CCAAGGTAGGAGCTGTGTGGACGAGTTCCATGACTAGCATACGTCGCCAT
ATGTTCGTTCGTAATAGTTAAACACATTAGACGAAACGTCTAGGGGTTAT
TACGCTGGTAGGGGTCGATTATGTGGTGTCGCATTTGATCTCCCCCTTTG
TGTCTTCACATTTCAAATATGTGTCGGTATCCTCCGATTATCCGTTATAG
CGACGCTGCAAGGGTAACGAACGATGTGGCCGGCAGAACGAGTATGTAGC
AATGTCATTTGTATCGGGTCGTATCATTGGTACTTTGTGACAACTGCTGC
AAAGGGATCCTAAAAGCCTGTTGAATTAAATTCGCGGGCTAAGGGTAAGA
CGTCCACGTATCCACCATCCCATAAGATGCGAAACGAGCCTGTACAAGGG
CTGCCTAGCCCGGTGCTGCGCTCCAGAACGACACGCCTCCACGTTGTCCC
CTGTCGTTGGACAACATACAATTCTGTCCTGCGGCAGTTCTTGCTCTGAG
CCTAGTCCTACTCCTCGACCCCTCCACCGACGAGGCCGTAAGGAACTTAC
ATCTAAGCATGCACGTCTTTGCTACACTATTTTTGTACGGGACTAGTAAC
GGGCGCGGGGTCGGGTGCGTAACTACTGTACCTACGCAATGTCTCGGAGT
TGAATACAGGACTCCAGCCCAGGGTCCGGTTAATAGTTCCCCATCTTACT
AGCAAAGCCGTTCAGCGTAGGGATTTCATAGGATATCCGATTATTGATGA
GTAACGCCCCGTGAACCAGGCTCTATTCAAAAATTGCGCTTAAGAATCTC
CTGGCTGAGTCCGCGGTTGGGGCATTTCTTGAGTAACACACTATGCACGA
AAAAGATGCCATTCCGAGATCATTAACGGAAGTAACTCATAGGGTAATTG
CGGGTCCCTGAGGTTGGAACTTTTATACGACCGTGGTCCTATTCGATAGA
TGGACCTGACCCCCATATCTGGGGATCAGGCAAGACCGCGAGAACATCTT
GAAAGGTTTGAACGTCGTACCCTCGGACTTTTGATGACAGACATGAGGCG
TCTTTCAAGTACGTTACGAGTACCTCTCGAACTAGAAGTCCTCACGGGTG
CTGTGCGAACCATGCGAGGAACCAGACAGGTTTTCTTTAGCTTATCGTCC
ATTAAACCCGAGCGGCGTTGGCGAAATGTGGTCGCTTGTGTAGTTTCTCG
CCGTTAAATGTGTTCTGTTGATGGGTGAGTGAACCCGATCAGGACGTAGT
TCGAAAGTGCTCTTACCAATACCATCAGTAGACTGCACCAGCTGGAACGA
GGCCGTAACCCATATAACGTTACGGTCTTATCACGGTATGTGAGTCACCA
GTGGTGCTATCGGAGGCTACCCAGTGTAGGTCATAACAAACTTTAGTTCA
TAGCTCCCCATCTGAAGAGACTTTGACCTTGGCGTAAGATAGAGGTCCCT
CCTAGAACAACGTAAGTTCGCAGTTCTTGTCCCATAACGAGCACATGTAG
GAGAGTTGTGCGAGAACGGGCTCCACTTATCTCGGCCAGAGTAAGCGACC
GAGAAAAATCCGCGATCATGCGGATTCAGGAACGTACGGGCGCGCAAAAC
TCCAAACACGGTAGGCGTCGCCTACTTATCGGCACTTCTCGACAGACATT
AGTGATCCGAACCAAAACGAGACACTCAGGGGCTAGGGTTTACTGGGATG
AAGTCTCCATGCTCGTGTGTGATTATTCAACAGCCAGGTTATCGGGGAAG
TCACTGTTTTTGAGCCTTCCCTAGGCCCGCATCACGCCACTTACACATAG
GGGTCGTGCGGTAATTTAGTCGCTTCTGAGATTGACTTGTGGGCTCTGTC
GAACGCGATCCAAATGGCAGTGAACCATTCTGTACTAATTCTGCGACGGT
ATTGCTAGTTTCTTGTCGATTGCAGGCTGTGAGGCTGTAGGTGCGCGTGG
TGTCATTCAATGAGTATGTGTTCCTAACGCTCTGCGGGCCCTCAATTTGG
ATGCTCCTTACTTTCTCTGCCTCTTGGCACACGTATTCATGAATTACCAA
GGCTCTGGTCCTCTGCGCTCTATAAGTCGGTACGCGCCTCGACGGTCTAG
AGACTGGATAGTATACACGCCGCCGTCGAGTCGGCCCAGGTGGAATAACT
GTTGCAGCCACGGCGTCGCTATGGGATCGATCCGCATTTACTCCAGGAGC
CCAGGTTTCTACTATTGGTTGATCACTTCGCATAGTGTTACCCCCGGCAC
TTGCTCTTCATGGACTTAGGTGCAATAATCTTACCAGCGGTAAGGTCCAT
GCCGCCACGGTATCGACGGGCTAAACTGAGTTTGAAATTTATTCGTAGTA
GGGTAGAACCGATGAGACAGCAAGACCGCGTCGCATCCTGCGTAGACGAC
TGCTTCACAACATCAATAGAAGGCTTGCACTCAATAATCAACAACGCCAG
ATATTTTAGCAGCCCATCTAACCGTCCCAATGGGCGCGATTGACAGGCTT
CTCGGACACAATAAAAGACTCAACAAGGTCGACCATATCCGTCACTCTGA
AGGTCGTTGGTAGGATTGTCCCTAGTTACCGGAGCACGACGTATCAACCT
TATGCTAGCGAGGGGTGACGAACCCAGCACTTGTGGACTCCTGAAAATCG
CCGGGGATAGAGTATGGACCGGTACGACCCGTCAAAGACTTTGGCTGTCA
TGTTGTACAATTGCTAATCATCTCCCGGAAATCATCTACAGGTTCCGACC
TCCCTCGATGCGATTTTGCAACGCGTCTGAGGTTATGTGCTCGTGCCGTC
CTTTGAAACGTCTTTCTCAGCACTTACAAGCTAAGGTAGCCTTTGCAACT
CAAAACTACCCCGCTCATGCTTCACATGTCCCCAATAGTGGGCCACCCAC
TGCTCTCCAGCTCACCTTTTGATAAATTAGTTCGTCTGCGAGCAAAGCAT
TTACTCAGTGTGTTAGCGGGAGTAGTACTTTGATTGCTGATACACAGTCT
GTCGGATTCCGTTCTCGTTTAAACTCGGGATCATCGGGCCGCCGTGATCG
ACCTATGTGCAAAGCATGGAAAGTTTCGGAACCTCCGGAAAAAGTAGAAC
AAACCGTGTTTCCGCTACCCTTGGTGTATATAATCCAGTTCTGTGCTTCG
TAAGCCACGCCTTCCCGAATACCAGTCCATCCATTGTCTCCGGTGCGAGT
TTAGTCCAACTGGGCCGATTATGGTACGAACGCTAAAATAATTCGTCGCC
AGAGACCCAAGGCTGATCGCCTAAATACTACTACAGATAGTTGTCATCCT
TATGGTCGGCATGAATCTGTCGCCAATTGGAGGGTTATGGGCTGACAATC
CACCGTTGTGGTTCGAGCAAATACCTTTTGGACGGTCATGAGAGACATCG
TGTATGTTCAGTCGCTAGAGTTTCCTTTTCTGTGGAGAATGCCGGGACTA
TAGATACTTGCGATATCAGGCTATGCCCTTATGCCCAAAACCAAATATCC
CAGATGTAGAAAGGCGTAATGAGTTGCCAACTATAGACCAAAAGGAGCGG
GAATAATGATATTGCACCACTCCCGCTATTATCGTTGCTCTGGAATTGCC
ATGATGAAAACAACGGGTACTCGACCGATCTCTCCTGCTTTTAACTTTTG
CTCGCGACTTCCTTGTGGTATAATTTTTATACGGGATCATAGACGGATGA
ATACCAAGCTGAACCGTGGCCTATATAGGAGGCCTTGCTTGTCGAACCAC
CTACTGGAAAGCGTGAGCTCTCCTGACACTAAAGGCCGAAATTTCAAGAT
CGGCGACTTGAATACCAGCGCCGAGACGGAGCATATTCAGTTAGAGACAA
TGCCTGCCGAAGTCACAGCGTAATGCTGTGGCAGTTAACGCAAGGGCTCA
TTTGCACCGTTAAAGCCGGTATGATTCCGTGTTGATCGGCCACCCAGTGA
GTCACGATCCCACGGTCAAGAACTCGTTCCTGGCGGGAAATCAACGACTG
ATTCCGCTTCAGGACTCACCGTATGCCTGCTAGCTGTAGGCCTAGCGGAT
TGGCATCCCTCACGAACGCTTTGCACCAGGACGCTAGTGAGCCGTCAAGG
GCGCTAGCCGATCTCTCCACATTCGACGCGCCCTATGACAAGATTATGTT
TTTATGAAAATGCTACCGGTCATTTAGTTCAGGTCAAAGGGTACATCCGT
CCGGTCTCAAGTTACGTAACGTTCAGAATATGACATTCCGAATACTCGTC
ATAATCTGTAGACGGAACGAGATAAAGTGCGACGTAAACCCTTTTCAAAT
ATCGTGTATCCTACACCTTACTCGATGGGTAGGATCGCGTCAATATCAGT
TCACGTAAACTTAGAGAAATCGATGCTACCCTAAGATGACGGTTCGAGTT
CCCGCAGAACAGGCGTGACAATTGAGGATCTTAGTATTCGGGACTCCGCT
TATCTACCAAGCACCAGCCCACCCTCTGATGTAAGTTGCAGCATCGGTCA
TCATAATGTTTCCATAGCACTCTGCCCAGAGGTCGATTTACTGAAAAACA
GTACGTAGGAGACCCATAAGAAGATGTCGTTTATCGCCGCGTTCGACGAC
AACGTCCTTCGGATTGTGAACATGTTGATCCGTTGCTGTGCAAACGGGGC
GCATGGGTTCTGGGGATTAACCAAAAAAAGTTACGGCTGGGTTACTGAAG
ACGCTACAAGAACCCGCTTGGGGCTGCACATCGGCTCAGATCAATACACG
GGCTACGTGATGTTCGCGACGAATAGACCTCTAAGGCGTTTCCGGACAGC
ATTAGCAAAAGACGAGTTAGTCAAATTTATAGTTCACATCACATTAACTC
TCGAAACAGTTTGACCCGATCCATCAATGCTCGCTATGAAGAGCCTGCCG
TACAGGTGAGATGAGAACCTAATGGATCCCGCAGCCCAAAAGTGGTCATG
GGGAGTAATGAGTGGCAAAATCATGGATGGTGCAGGCGCAAATCGCGAAG
GAACGTCCGCGCAAAAGGTGTACTCTAATGTAGGTTGACCAAACGGATGC
TGGCTGATATGATCGGCCTCGAGACAGTCTTTGACGTATAACACATGACT
GGCGAATGCTGATGGCTAACGGTTATCAGGTCAACAGCGAGGGTCCCCAA
GCAGTTTTCGCCCCCGCCGCCTCCGAGTTACGCTTGACGAATGTTACCAA
GCCATTGACAGGAGACCAACCTAAATTCGACGAGCCGCCCAGGCTTGTTG
TTCAGGTTCTTTTGGAGGACAGTCTGTTTCCCATGTAGTGCTTGAGTTGT
TCGGGATCCTAGGCAGAGAGTCAATACCCCGGTAGAACTGCCACAAACAT
TTCTCCTAGCTCCAATATATAGATGTCAAGCCGGGACGTGCCTATTCAGT
TCTACTCTGCGTGCACTTGGTATATAAAACAGCAAGATCACAATCTAGCA
CTGATTAAATGAACATTTAACACCAATGGATCGCAGGCGTCCTGGTGCAC
CGTGACAACAACACGATTCTCTATTGGCGGTTCCGAATAGTTATTAGGGA
AAGGATCCGTCGCTAATGGTAATCCAAGTGTACATGGTATAAACTGCTGG
CCGGAACGGTGACATCCGCCGACAGTTGCAACCCTCTACAAATGGGTATT
TGTGCATCAAAGTCAGATACTAGCAGGCAGCTTAATAGCATCCGCTTTTA
TGTGCATTGTTGTAGTTACCCAGAATTTAAATGAGGCGCAGTCACGGCGA
GAATTATGATTTGTGGCGTAGCTGCCCTGTCATTGGGAGACCGGTACAAT
ATAGTCGCCCCCTCTAACGTTAACAGGGGCATGTGCGACAGATGGGCAGG
GTGTTGGTGACTGGCAAATACTCCCGCCTTCGCCAATCCGCTATATTCTC
TAACCGCATTGAGCGTCTCGCAATTACATGTGCGGTGCGGGAAACTCCAA
TCCTCGTCATGGACTCCGCACGTAGACCCGCGGTGCTATCACGTGACTGA
AAAATGAGGATCTCTGTCCTACCTGTAGGATTGCAGCTATACGGTATCTT
GCACGAATCCCGGATCCGAGCCTGGAACACTACCCTTCTAACCCGTTCTC
TGGCCGTTGACACTAGTTGTTGACCGCTGAAGCGGTTCACGTTCCACATC
GGTACGTTGTCGATCACGTAAATCCTCGTTAACAACAAGGACTAACGCAT
ATGCGCTAGGCGAAGATCTTGTAGAACACCAACCAGCATCCGTCGGTCTG
TTGGGTACCTTGGACTTAATCTCGCGCTATTGTAAAACACAAGCTGGCAT
TGCGCCTTCGGAACTGGTATCAATGCAGATTCGAGCAAATCCTGAAGTTG
GGCTATCACGGTGTGAATGCGATCACCGAGGGTAGGCAATCAAGTGCCGG
AAGGTTCGCTTTTGGTACGCTATAATTGCGTTAAGGAAGAGATGCTAACA
ACAATTCTTACGGAAGCTGTCCAAGGTCAAGTACAAGGACGCGATAGTCT
CGACCATTGCTTATACGAAGTAGGCTCATCCGGGGTTTCGGCGGACCGAT
TCGTCCGTCTTTTAGTTAGCCGGCACGTGTAAACCGAGTTGGTTTGCGGT
CTAAACTAATACAAGTCTCTGGCCGCCCGACACTCAATTCTGGCTACGGC
CGAGTCAAATTCCGGCCCACCTAAGAAAAGCTGATAGCGGTCGTCTCTTG
CTCTACATCTCACCTTCCACATGCTGGTGACTACTAATGTTGTGCAGCTT
CCAAGACGGCCTCGTTTTCCGGTTCCTCACCATACGTCGAATCGCCAAGT
CGTTCCCACGATTGTATTGAGTTACGCAAGCATGGTGGTAACGAATATAC
TCACGTCCAAGCAAGCGTCCATTCACGAGGAAGTGGACCGGGGTAGGATA
CCATTCGCGTCCGTACCATCGGAACTCGCTTACAGCGATCGGGTGACTCT
GGTGCATCATGGGACACATCCGGCGCAGCCGGCTCTCCTTGATGTTGCTT
AAGAAGGACGCTTTGCCACAAAGTGAGTACAGTACACCCGATTAAGTTCC
TGTTGTTCGCCGGGTCGTTGGCTTTCCTTTGTGAGACAATTAACAATGCT
GCGGAATGTGATCAGGTTGCGACAGACCCGGCAAGATATTATACATCCGC
CCCGGCGCTTGACGATCTGGCTCAGGACATAAAATCATCTCGACCCGCAA
AGTCCCATCTCAGCTGCTGAGTAGGAATCGACCCCTCTTCGTTATCCACA
CCAATGTACCTGTGTGCCTAGGAGGCTACTAATCAGGGCATGTGCAACAT
ATTTGCGTTGACACTCCTAGGTAGGGCACACACGAAGGGCAGCAATCAGT
TCGAACTAATTTGACGGTGCGTTCGAGTCTATGGGTTCACAATAAGTTTT
GAAGAGCCTCTCTATCAATGATAATACATGCCACCTGTGACCGTTTTAGC
TATGCGTACCGATTACTGTAACACGAGGGTCTGTTCGCCGTCACTGTTCA
CAGCGCTAAGTCACTATGTGCTCCGGGCGTAGTTGCTTCGAAGTTAGAAC
ACCAGCTCGAGAAATCCACATTCGGGCCGGACCCAGAACTCAAAGAAGGG
GCTCGACGAATATCTTTTGTCCGGGTTGCCGACAGATTACACATGTAGTG
GGGCTTTCGTGATGTTTAGACTAGTTGCAGCAGCGCCCCGAGTTCTACCC
ACGAACGCACATCATAGGCCACGCGGTGATGGTGCGTGTTTCTTGAGGGT
CGAGGGCTAGTAGAGCCCGAACACACGGGCAATCCTAGGCACGGTCGAGG
AAGCCACGCGAATGAACAAATTCACAAGAGATGCAGTCTAAAGGCTGATA
CCGCTATGCGGCGGGAGCCTTCCGGGTCACACGAAATCGTGTAGGGTATC
ACACCCAGTGTTCTGTGTCCCAGAGTGCCCGTACTGACAGGATGCATTAA
AACACCTAACCAAACCGCATGCTTGTTAAGCGTACACGGCGAGTTTGACA
CCAAGGTCGGGAGGAGGGGAGACGCAACATCGGCCTGTAGAGCGTCCGAT
CGGTGACAGAGAGTCGCGTGACGTACCACATTATGATGAAGGTATTATTG
CACAACGCCCTTGCCGACTAACCGCGTAGAAGAAACGCGGCAGCCGGATA
AATTACAAGTGAGAGCGCTCACAGTTCACAGTTAGAAAGCTACGTTTGCC
GGATTTGGATCTTATGCCTAATAATCTTGCGACGAACGGGTTGGCCTAAG
TATTTAAGTTTGGTACTGCATGGCGTGTCTTCGATGTGTTGCCGGCACAT
GGAAAAGGGTACAACCTGAGCCATGTCGGATTCCACTCCATCGCGACGCC
ACGTTTAAAAACAGTACTGGAATGGGGGTCTTTTCGACCGCGAACACATA
GCACCATACGTGCGCGACCATTAGAAAGATGTGGGATGCCTAATTGCCCT
CATCGGACAACTTAGTGGAGAGCCAGGAATCGTAAGGTTGGTCACCTTTA
ACGTATAGCTCGCTTAAGGTCCGGGCTTTACACCCTGCAGGAAGCACAAA
CAGCTTACCATAGCGTCAGCTGCACATTTGGAGGGACAGGGCTATTCTCA
TCAGGCGTCCATCCCTGTCTGCGGGGCAGCGGCCCAAGCTTCGTAAGATC
GCAGACACCTAGTCTGGTAGGACACAGATCTCTACACGGACAGGTAAGCA
TTCCCTGCGCGCCCTCTTACCCTGGATGTCTTCAGTCCATTTTTCGCAAT
GAGTTGTAGTCCCCAAAACTGATCCTCCCAGGGGTCGGTGAGATTGCCGC
ATCATCCCCAGCCTTAAGATCTTGCCTTAGTAGCTAGGATGCCCACCGAA
TGCTAACTCCTATCTCGGTTTCTCTTTGATTCAGCTAGTAGATCGATTGA
TTACTCGGATTGATTGAGGGGCTGTCGACAACAGGTCAATCTGCTTTCGC
ACATTGCAGGTAGTGGCTCATCACGGGATGGATTCTTCGGTAGGGTACGC
TGCAATGATATGCTATATTCCGGGTCCGCGGCTCTGAGTGCGCCTAGGAA
GGGACAGGTCCGGTGCATCCCATGATCCAGACGATTGGATGAGAGTCAAA
GGTCGCGGCACTTGCTTGGGAAAACGCCATAGTGCGATATGAAACTGTGT
GCATTTAACATACTTAACATCGTGACTTGCTTCCGCAGCTCCCCTCTACC
AAGTGAGCCGTCAAGATACTTTCACCCTACTGAAGATAAGGGTCCTAGAA
TGATCCGTATCAAGTCACCACGATCGCTGATCCCCAGACCTAAGGCCATC
TATGTGAGTTTAGGCTAAGGGTACCCGCCACTATACCTGTACCGACCATT
CCCTGTGTTCCGACCTCAGTTATATAGATCATAGAAACTCTTGTTTTTTA
CGTATATCACTTTCAAATCGGAAAGACGGGGGGACTAATTCGTACATGGA
TGGGCCCGCGTCTATCCATCTGTCTATGGTAATGCACTACGGTGCACGAG
AAGTACCCTGAGCTGCACTTCTTAATATCAAACATTTGGAAGAATGGCAG
TTTTATAGTTGGGATTCGCCCTGTGTATATAAGACGTGCTTTCGACGGGG
TTAAAAGGCCGTTGCGACTGCCTATGATTTCGTTTAAACGTGCTCTTAAA
TGACCGAACTCAGTTCAACCTCCAACCCCCGGGCTCTTCGGTCTGCATCT
GAATTGACTTGTCACGGGGTAATTGCGATGCTCTGTACCCGCTGTTTACG
TGCGCTGGGCAACAGAGGATAATGCAGCGAGCTTTGCTGTTGACGGGATC
GATGGAGCCTGATTTTTGTATAAACGCCGAACCGCTACGAATAAGGATGA
CAGTCATTAACCATCTTAACCGCTCAATGTCTTGTGGTGATACAAGATAA
ATATGATTACACTTAGTGCCCGCCCTTACTGAGATAGAGGAGCAATATGT
GTGTCCCCAGATGGGTACGTAACGTCATATTTAGCGGCAGGATACCGGTT
ACCCGCCCGCCTAGAAACATTTAAATTCACGGATTGGGTCATATTTCTAC
TCACTGCTCGCTGGTTGCCTCCCCCCGGTCCAGCATCGCGAATGCCCCCA
ATCACCGTACGCGCCGATCTTGACCGGAACCATCTTCGACTGATTCCGCT
TGCAGGACTCACCTGATGCCTGCTACTGTAGGCCTAGCGGATTGGCATCC
CTCACGAACGCTTTGCGCCAGGACGCTAGTGAGCCGTCAAGGGCGCTAGC
CGATCTCTCCACATTCGACGCGCCCTATGACAAGATTATGTTTTTATGAA
AATCTACCGGTCATTTAGTTCAGGTCAAAGGGTACATCGGTCCGGTCCAC
AAGTACGTACGTTCAGAATATGACATTCCGAATACTCGTGCATAATCTTT
AAGGATCCTGGCACACGATCGTGTTTGCGACCAGGTGCCCGTGGCTGTGT
AACCGCCAGACTTGGCCTCAAATTCCGCTTCACGCAAAACGGGAAATCCT
ACTCCACCCGGTAGGGCTGCAGAAAACAGCAGACATCGCGTGAACGGTGT
ACGCCGACACGCTTTGACGTGACGGTACAAGCTCCCAGCACCTGAAAACA
TCCGAGGTCGGGGTACCATTACAAGTTTCGTACGCGTATGAGAGCGCTAG
TGACGCGGTTTCACGTGTGCACCGACGGGTTCCCTCAGTTCCGAGTTATC
CAGACTTATCCATTGCTTACGAACCGAATGATCCCGATACGGAGCGCGCC
AGGGGAGTTACCCTCTCTGCGTGTTGTACCTAGGGGGTTCCGGAGATGGA
TCCAGAAAAACGATGCCAGCAACCAAGTCATATACCAACGTCCACTCAGC
TTACTAATGCCTATTTAATTGAGTTGCATAAGTTGTAAGTACTCATCAAG
CATATCGTGCTTATGCGAACTTTGGATACGTGCATTAGCTGATGTTATTG
CAAGGCCTGGATACAACCAAATTCCACCTCTCGGTCGATGATTGAGGTGC
TGACCAGATCGGTTATTGATACATTTGTCCCCTCCCCTTTATGGACCCAG
TGCCCCAAGACGGGTCGGACGCCAAAGAAGCAATGGTGCAAACTCGGAGC
TGTCGTAGAGGGAGTATCCCCCCAAACATGGAATGGTATTTACTGGCTAC
TAGGGACAGGGTACTTTTGGAGCATACAGCACGGCAGCTTAGTAGACGAA
ACTGTATGCATTGGCTGGTTATTATCTTGTTGTAACATATAGTTACGATC
CACTGCCTCATATCGCCATCTCGCGTCGGCCGGCAGGTCAATGCTTTTGT
TTCGAGCTATCTGGCGGGTTCTCACAGGCAGCTTACCTGTGTCTAGGGGG
GCCACTGCGCTTTAGCTACATATTACGCTAAGTATGCGGGAAGCGACAGT
CCGCGTGAGTATAGGCACCAGACGCACAAGGAATCCCGTATACCGTGCGT
CTCACAACCACAATTAAGCGTGGCTACTGAATACTCATTTGGCATCAGGG
CACCAGGGCACATGGGCTAAGTCCGATAGCACGTTGTTTGGGGTAAACGT
TGCCTAGGGTGGCAAAGCTAGCTTCTAGATTTGGATGAAACTACGGGCAT
GTCCATCCGCACCAGGAGGGAAGGCCGTGTCCGCCTTTTTATCTGGATGC
TCTATTCTATTATGTCGAATTACGAAATCCGTGTTTAGGTCTGGGAGGCC
CCTCCAGGCAGGATGGCCATGCGATTAAGGTCTGACATGCGTCAAAGGTT
GATAGTCGGCCCAAAGGTGGCCCCCTCAAACGTATCATCGAGGTGCGTGG
GCAACGCTTGGCAGAATCTTCTCAAGCAGGTGTTTCGAGGAAATCGCGAC
GCCATGCCGTATCGGCTTCTCCTATCAATAAAGCGCGAGCTTCCGCTATT
GCAGGGGCGTACGTGACGGAAATGCTATGATGTAAGCCCCAAGCACTCCC
GCTGAACAGATTATTAGTTACGGATAATAATCTCGCTCAGTACTGGAGGT
ACGTAGAACAACGTCGGCAAGTAAAAGGCCAACTCGCCCAGTTCTGCATA
ACCCGCGCAGGTTTCCTGGAGACTAGGCAACATCGTCTGAGCCTTTTGTC
GGAAGGTTTCGTCTGGTTTGTGCTCGGGTGTATCGGTACTCTAAGGCTCG
TACCTTGTGTGCCATCGAACTGCACCTTGGTGCTGTTCGAGCTTTCTTAT
ATTATTAACCTGATAGAAGAACTGAGACACTGCCTCGGGCCGGCATCCCC
AGAGGGTTTTCCATCGAATGTCAGTGGCAATCTCAATACTGCGACAGATC
GTGTATCGGGAAGATGGGGGCAGCATGCGTATGTTCGGCCCCTCTTATGC
AAGTATACATCCTCGCTAAATGTCCCTCTACCTACTCGACCCAAAATCAG
TGGGTCGTTTCAAGCGAACGCGAGCCACCTTTTCGTCCTCCCTGGGTTAT
TGATAACAGGTAGGCGTATCAGTGTGCCTGCCGGGCACAGAACCTTTACA
AGGAAAGCCGTATTACTAAGCAAGAGTGTCACCCGCCACGAAGCAGTAAC
GCATCTAGCACACCAAACATTACTTCACTGGTGCGTAAATCACCCGATTC
GAATTAAGCTGGAGCGTGCGGGTCGGTAGGTATCCTGAGTTCGTCCGGGA
ATGTTATCATCGGGCCGCGGACTCGCGTCGTGTCCACACTTAGTTTGTAA
CTACAACTTCATGATATCGTACGAGATATGTTCCTTTATAGTTTTTGTAG
GGCCCCTCCTGAAAATCGTAGTGATGTTACCGTCTGGTATTCAAATTCGC
ACTGGCGACGACATGACGCCCACAACCTACTAGTGTGCCGGCTTCTTAAA
TACACGTATTGTACAAACTCGCCGTGATGGTGGAGGAGTACTTTCGACGG
ACGCACTTAGGCCAAGTTACAGCTCAGACAGTTTCGTAGCTCAGAGAAAC
ATTATGTAGGTCGAGCCTTATTAGCGACCCTACGATATTGAAACAATAAT
GGTCGCACCCAGTCTGAGTAGCGCGTGCCTATCTTGGTAAACCTGCACTC
GCGAAGGCAAATTCAGATGTGATCTGTCAACGTGGTACGAGGGGAATGGT
ATCGCGGGCCTAACCCTATTCCAGGCCAAATTGTTCCTTTGCGCTTACAA
GCCGGTTATCGCATAAAAATGCAATTTATCCGTTAAAAAGCGGGACTCAA
CCTGACGACAAAGTCTGACATTCACTGTTAATCATGCATTGTGATGTAAC
TTCAGCGTCAAATGGCATCTGAAGGGCGGCGTTCAGGCGCATATAGATCA
GTGCTTGAGACCCACAAAGAATTTCACCAACAGGGTTCAGGAATTATGAC
TGAGGCGAGACTGGTTGACCATCACGTGGCAGGGGCGTCGAATTCAAGGC
AATGAATGATAAACCATTTCCAATCTTTAGTGCTAGTACTATATCCCAAT
AGAACCTGCTGACCGTTGTTGTTTACCGGTAGATAGACTAACCGCCTCTC
CTAGGGGTCCAGGAAGACGTGGAATGACTCCAATACAACTAGAACGATAA
CGATGCGAAAACCTCTAGCGTCCTACCGAAGGAATAACCGTATAGGTATA
GGCGACTCCCCGTCACCAAAACCTTGCGTATTTTCTGGTCGCTAATTGCC
CCCTCACTGATAGCAATGCATAATGTGGATAAATCCATAAGGGTGTTGCG
GCGTATGACTTAGGGAACTCATAGGCACAGCTCAGATGTGCCTTGCTCGG
TCTACTGTATTTGTATGTTCGTGAGTTCCTAATCGCTAAATTAACACCCC
ACGCCCATTAGTACACCGCCCGTGCATATGTTTACAAGAGGGGGAAGTTT
CACGCAAGGGAAGCTGTACTTCAGTTCTCAGCCGGGGCTAAAGTCGGTAG
AACGCCGTACCTCCAAACGCAGACTTAATGAAAATGGTCGGCCTGTATTT
TAGCCTATACCGCGACCTAAGATGCCCCCCAACGCTAATGTGGAGTCTTA
CAGTTCGGGAATACCGAATAAGTAACGAGAAGCTTAGGATAGAAAGCGGA
TTTCCGGCTAACGTCTAGAACTGATGCTTCGCGTGGTCCTTCTGGATTGA
TCTACGGGCGCTCATAAAGGTGAGTTTCTTAATAAGGAATGACCCTGGGG
GCGAGTCATCAAGTTGTCTGATAGGATCCTGCAGGCGGCCTAATTAGGTA
TTAGAGTTCTACCAGACCTATAGCGTAGACAATCAAGTCAGATGAACTGG
GGCCTGGACAGCATTTGTGACTATAGCCACCACATTTGCGGCCAGGCATA
AAACATGGGTTGGCGGACCGGGCGGGTCGGGATGCGACATGCCAGGGCCG
CTGGAGAGTATATAGACTGCTAGCAAGCAGCGTCGTAGCGATCGAGCATC
ATAGAAATACTAGGCGAATTCCTAACAGTACAAATCTCGTCCCCATTACA
CTCGTACAGGCACACCGCCAAGGGTTGTCATACATCTGATTTCACTTATT
CTCAGAGGTTACGGCAACAGGGGAGTCTATAGTTAAACGGAACTCAGCAA
CCTTCGTTGACTTTCGGGACCGAGCTCAGGACGATGTTCCGCAGGCTAGT
CTTGTTCATCAATAAAAAGTGCGTCCCACTGTTCCTTTGCCCAATGCTGG
ACATCGCTCCCAAGTATAGATTACTCATTCTCGTAACGGCAGGGCTCGTT
GTAACAGGGGCAGAACCTCAGTTCCTCACCAGCTGCTTCGAGCGCGCGGC
ATTCAAGGCCGCTCTCCCGATCCCTATCATTGAGTCGCGCCGACAAGTCT
CACCTGTATTGAAATGTCTAACCGCTGCAATGCTTCTTTTAGTTTAGGGA
TCCCCGGTCTTGGATGCCCGCCATTTTTACGCGGCCTCAATAACACATGC
AAGACCGTACACAGCTATAGGGGAGTTGCGCGTAGAGGCTGTAGCGCGCT
TTTTGGAGGTACGCGGGGGTTATCCCAAGGGATCTCCCTTATCGTGTTCG
CTCTCATGGCAATGCACACTCTTGGTTAATGCTGAGCTTGAGCTAACACC
ACAAGCACGAGAAAGGACCACCGGAGGTCTATTGCGTATCGCACTTTTGG
ACGATGTAATACGACTCCCAACTCAAAACGCCCGCAGAGAAAGTTGTTAG
GTTATGTTCACGAGGACTCACAGGAGGTGCTAGGTCTCTTTGTTGCTCTT
CCTGGACGAGATGGGTGGTCCTTTGCACAGAGAAGACAGGGACATTCCTG
GGCCACCTAGCTACCAGACACCTACATCGCCTGGTTAACGGGCTGAACCC
GGGCGTGCCGCTACACAAGGTGCGCTCTATAGTCATATCACTTGCGCGTG
AAACACCTCCCGCGTCGTTCAAGAAACAATAGACCTATATCGTCGCGACG
CTTGCATCTAACCGATAATCTGGAACCACGCGTTCCAGGCGCGACGCGTA
ACTTTCCTGCGTGCGACCTATCAGTTTCCTGGTTCCTTGCAACGACCGAC
ACAGCAGATTATCCTCAGTATCAGAGTCTAGAAGTACAAAGGGATACAAC
GTTCTGATTCTCATAGGACCGAGTGATACGTAAATAATTCCCGCACGAAT
GCTTTGGGTAAAATGTGCAGCCTTCGCGTAGGACAGTATCGAAAGACTCT
GAATAGGTTAAGTCAGGTATACGGAATGAGAAATTTGCCGATTAAAGAAG
CTCTTCAAGGATGATACCCCGGCTCGGACTAGGATTTCCCCTTACGGTCT
TCCTCTGAGTGGCTCCCACCCGAAGACTATCTTTGAATTATTCAATATTT
TCAATGCGAGTACGCTACCGGATTGTTAGCGGCAACTCGACTTCCTCAAC
TTCAGGGTGTCCGGTCGGCAGAACAGGTGGAAATCGAGCGCTATATAGTG
TGGAACTTGAGACCAGAAGCCCTAACCCATTGTTTCGTACAAACACGACC
GCTGGCAAGGCGCGACAGCCATAGATAGGGCATGCAACTCGTTAGGTAGG
GTTTGCGCACCGGGGCACTACGACGCTCGCGTACCAGGTCGGGCCCCCTG
TCCGGCTGTGCCGATTCAGCGAGTCTAGCTCCACCCCTTCGCTGGATCGT
CCATGAATAGGTAAGTTGGATTTAAGGGTTCACAACTATATCTACACGAA
CGCATTACTTTTCAGGTTGAGCGTTGTGGGCAAACCAGGCAGAAACCGCA
GTAATGCGAAATCACCATGGGGTATATGGACGTCATAAGGAGCTCGGCAA
GTAGAAGAAATAAGAGGAAGATCAAGCCACATCCCCGGGGCTCGTCTAAC
TAATTAAGGGTTCTTGCCGGTCGCCAAGCATCACCACCCAATATCTGTCT
TCAGTTCTAACTGTAGAAAAGACCCAGAACAGCCACCATGTGTGAGACTC
AAATTAATGGCGCTGTAGCCACCTCGGTCCGGTAATGACCATAATGAACG
GGCAGGTGCAGAACCCAAAACCAGTGCCGGCCAAGGGGGCTGTTTGTTTG
CCCTCCGGACGAGGACCAATGCGTTCTGTCCTATGCGACTCCCTCGAAAC
TATACCCACTGACTAAAACGTCCATCACTGAACCCACAGAAATATTATGC
CGTCGACATCGATTATCAGAGACAGTACATATACTTCTGGAAGAAGTAGG
TTACTTGCCTAAATTTCTCGTACGGCTTGTGAGGTTTGTAAATGATGCGC
CGCCCGCGCGCAGTCCGCTAGCTCTCACGACCAAACTCAAGGGGTAACAT
GATCGGCCCGCTAAAGATCAGAATCAACGCGTTACAGCCTCGAATGACAT
GTCGTGTCCGATCCAGGATTGGTGCGGTTAAATTCCCGCTCGGATGCAAA
TTAAGCTCGCGAACTGTAGATAGACTATCGCCCCTCGGTATGAGCGCATT
TAGTCAAATAATGCGTACGGCCGCAGATACTCACACAGCGACTTACAAAA
CACACGTCATTACGGGTGGGCGGAGCGCAACGACCCTCCTGACGTGCATA
TCTGTGGAGTTCTCTTCCACCCGTTCCAGTTGAATGATTCACTGTCGATC
GGGAGCGATTATCCCGAGGGTATTTGGCGTCTGGTATCACACCTCTAACC
CTCTTCTTCCTCATTTCTGCCATAACTGAGACAGCGTATTTTATATGGCC
GTGCTGCGTTTGCCAAGTAAAAGCCAACAGAGTACAGATCGGCACGACTG
TTAACTTAAGATTAGGTAGTTCAATAGTGGAAGATGGGGCCGACAGGGAA
ACCGCCTTTGTGAGATCAGAAGAGCCTCGGTATGTAGCGTTAAGACTGGA
GCGCATATTGTTTGTTACCAGGCAACCGCAAAATCATGTTATCAAGGAAG
GCTCGTCGGAGCGTTGTACTGGGGGGGATTGGGACGAACGTACAGGCGGG
ACACTACGAGGGCCGTTTCCGATACCAGTGGTATGCTTTGTGTCGACGTG
TTATTAAGTTCAAGGTCCGGTGGTTGCTGCGAGTCCTTGTACGGGGCGCT
CTTGCCCAAACTGGTCAATTTCCCCCGCGGTAACCCCGATATACGACCAC
CTACCTGTATCCGGCACGCTAAGGCCGGCTCGAGTGCATCTTTCCACACA
TCACGCCCAGCATACTGAAGCAATGATTTGATACAAGGACCGGGCTTCAA
AAGTTCTCGCCTAGTTGTCATATGTCGCGAGCCCAACGCGAAATGTTTAG
TGAACAACATTAGGCACAGCGAGTAAGACGTGTCACCTCACTGGTGGTGG
TAAGCTGACCCAAGAGATGAACAATCGTGCATTATCACTCCAAAATCGAA
TACAATCCAATCTTAGGGTACACGACGGAATAATACCCAGGAGCCCTGCT
ACTGGTCTCCCAGAATCCCCTGGCATCACGAGGCCCAGCCCCGAGGGTGC
ACGAGTCGGCCAACGTTAGAGACATATTTCCAGTCGAGGGAAACCTCAAT
ATTCAGATAGGCGAACAGTGCTCATATGTTCATGAATGCACGCAGTATGA
TGGCTTCTTAACGATCCTCATGTTGGCTTGATAGTTTAGTTATGACCGGT
CTACACGACTGTCATCGTTACTTTGGTGAGCCGAAAAAGCATGGTCATTT
CCTTAAACGGCGTCGACCGTTGCTATCTTGGTCGCTTCTCTTGGGGGCCG
AAGCAGAAGCCAGAAATGAGTTCCATAACAAAATATTCAAGGATCGGGGC
ACCGATCGGCTGATTTTGTTTGAGCAACCTCCCACTGTGAACAGGTTACG
ATCTATTGCACGATTGTTAAAATCGCAGCTTCGAGCTTAGCCTAAGTGAC
AGGGGAGCATAATCGGCGAAAGCGTACGAACCACCGGCCGCACCCGGTGC
ATCATGAGAAAAAAGTCCTAGACACGTGCCAGTAAACCCGGTCGAAAAGA
GGCCAAATTAAATGGGCCCTGGAGAACACGGATGCACTGGGAAGGACACA
AGCGTTAAGGGAAGGTAACGACGCATGCCCGGCGAGCTCGGTCAGCGTTA
CCCTGTGTTTACACCGGACCGACGAGCCGTGCTTGCGTAGACGAGCCTGG
CGCTTCTTGAAGGCGAAGTTGAGGGACTTGGGAGAGGCGTAATTCCTCGC
CAAAACGTATGCACCTCCCGTCCCCTACACAATTGATAGGGGTCCACGCA
GTATATTCTTATAGCGAGAGGCGAAGTAATTCGACATATTACGGTTTTGC
ATCGGTGATAACAAGCGGTGCGTAAGTACTACCAGCGCCGGATCTGAATA
ATACCACTCTTTCCCCCAGTGCAGAAGTCTATCGTAGCTCGCTCCTAATT
AGAACCATAAATTGTCTTCATCTTCTCCACGGTACTGGACGTGGAGAAAC
TCATTTAGTCAGTAAGGGTGCACTATCGTCATTACTTTCGGCTGCTACGC
TACCGACTCGTTGTAGTGCTCGAAGGTAGCCCGCGGCAGTGTAGCCCCAG
TCCCTCCACCAGGCCCTTTTTAGTTGAAATTATCACTCCTCGAGGCGCAG
TGATGCCATACATCCGTGGCAGAATCCGTTGCGGACCCTTCTGTATCTTG
GGAGAACCGCATGTCCTAAGGGTGTACTGTGCGGTGCCAGGGTGTCTTGC
ACTAAGCCTGGGACCCAGGATTTTTTTTAGGTTACCTCGCTAAATATGAC
CCCGTCTTTTGATCGGTGAAAATCCATCTCTCTACTGAAGGAAGTTACTT
CTCACGAGTTCCTCGGACCTGGTTTACCGTCAAACGACAAAGACTAAATC
TCACACGAGTAGACGTCCTCGGTAAGGGAGCTTCTCTGCAGGATATTACA
TCAGAGCGAAACCGGCCGAGGACGCTGGCGGGTGGGATCGTGTTATCGAC
GTGTCACGACCAATTAACTCTTAGTTCAGGCGGCCTAATTAGGTATTAGA
GTTCTACCATGACCTATAGCGTAGACAATCACAGGCAAGATGAACTGGGG
CCTTGGACAGCATTTGTGACAATAGCCACCAAATTTGCGGCCAGGCATAA
AACATGGGTTGGCGGACCGGGCGGTCGGGATGCGACATGCCAGGGCCGCT
GGAGAGTATATAGACTGCTAGCAAGCAGCCTCCGTAGCGATCGAGCATCA
TAGAAATACAAGGCGAATTCCTAACAGTACAAATCTCGTCCCCGTGTACA
CTCGTCAGGCACACCGCCAAGGGTTGTCATACATCTGATTTTACTTATTC
TCAGAGGTTACGGCACAGGGGAGTCTATAGTTAAACGGAACTCAGCACCC
TTCGATGACTTTCGGGACCGAGCTCAGGACCGATGTTCCGCAGGCTAGTC
TTGTTCATCAATAAAAAGTGCGTCCCACTGGTCCTTTGCCCCAATGCTCG
ACATCCTCCCAAGTATAGATTACTTATTCTTCGTAACGGGCAGAGGCTCG
TTGTAACAGGGGCAGAACCTCAGTTCCTCACCAGCTGCCTCGAGCGCGCG
GCATTCAAGGCCGCTCGGTCAAGACGGAGACGCGACGATACTTATATCAA
GCAGACATTACCGATATAATGTACAATCAGTTACGAGGCGGACCAACACG
AGTCGCGTCCTCTTTTGCCGTAACCCAAGGAGCCTGGTCAGTCGCCTTCC
GAGCAAATACGGTAATGTCGCATGGATGCCTCTGTGTTCTCTTCGTGGAA
CGCGTATGATCGCTAGGTGCTTGACTTAACCTGGTTTTCACGGGTCTTAA
AGTCCAACTCGCGCTATGGTCTTAAAGAGCCCGTCAATCAACCATAATTA
TTTGGCGCCGCACCAACCTTACCCGAAATCTACCCAGGGTAGACAAACGG
CCAATAAACATGGGTATCCTGACTAATGCAAAGGAAGGCTCAAGATGCAT
CTTCCGGTCGATGCGAGAGATAGCAATAGCGAGGGACGCGGTTTATGTGC
GCTAAATAGCCCTCACCAAAACTAAAATCATAGTGGAGCTGGGGTTGTCG
GGAGCTTGTTCATTGGCTTTCTCACTCCAGTTCCAACTCTCTTATCGCTT
TCACGTTTGCGAAGGATAGAAGTAATAGGCCAGTGACTCGCACTCACCAA
CCGCGCAACAAGTGCAAAGTCTAGCGCAGCGCGCTTGCTACCACCCAAGT
TGTATGTGTTTGGGATGAGGGCCTTTCGCCCTAAAATTCTCGATTTACGT
GACAGAGTCTTGAGAATCAGCGTTGTTATACTTTTAGGCAGGGCATCTCA
CAAGTGCTTCGGTTGATGACTTCATCGCCACCCGTGGTCAAATTCATCCG
CCCACAGGACACGAACTCGCAACCACTGCTAAAATGTGCTCGGCGTACCG
CTCAGCACCCGCTCAAAATCTGCGATAGATGCCACACGTGACGGTCCTCA
TGCACTTAATATAGTCCTTGCAACTCGCGAACTAAATCGTCTTCCCTCCC
TGTAAGCGATAGCTCGAGACAAAGAGATCTTACCTACTCGACCGAGGTGA
AGGTTCCCGTCAGCACAGGCAAACTCGTTAACATAAGACAATGGTAGCAC
CCAGTAGCGTAAGAATAAATGAGTAAAACGGGATTTTCCCAAATCTTACC
GGCGACTACTACGATGTGACTGATTAAGCAGGATAACCTAGGCTGACAGT
CTAAGAGTCGTGCGTCTAAACCTTATGCGTCGTACAGAGCCTGAGAAGGG
GTCGGCTCATACAGGTAGCTGGCGTAGGGGGTGCGTGTGATGAAAAACGC
ACAAGTACCCCCTTACGTTACGCGAACTATGCGAAAGGGTAGGGGACGTC
CTGAGTCAGGAAGGCCGCTATTGACCTTCAGTGCGTTGTGCATCCACTCG
ACAACTACACCACGTCTAGGAGGCATACAGAGTGCGCAGGACCGCCCTAG
TCATTACGGTGCGGCGGTTAGATACTGTGTCTCCATGACTTACTCGTCCG
CGGGATTATGTCGCGATGTCGACTTATTTACAACCGATTGCAGCCGTAAG
CGTATGTCCCATGCGTTTTCGCGCAATTTCTCTGTTACATAAATGATTCG
GGAAGGTCCCATAGGTAAACTAGTGCATCTATACACGGGACGGTCGTGCG
AGAAGTATATAAAACCGCTTGGTTTGTGCGTCCTGTGTTCGGGAAGAGGA
TAACCGAGATTAAGCTACTCCACGATAGCCGAACCCAGGCGCATAATAAA
TTGGCGAGGCTTAGGGTCGAACCTATCTATTTCTACCCATGGGGCCGCCT
CGCTATATAACCGGCGGGAGTCAAACAGCTATTCGAGTCGTCTCGCCCGC
GTGAATACTCAACCTAAGTCCGGAAACCCATGTCTGTGGCAAATTCCGTA
CCTCTAGGGTATCCATCGGACCACAGTGGAGCGAACCCATCAACTAGTAT
ATCTAGTTGCGTAGGAGTATTCTAAAGATGGAGCGAATACTGGAATTTCG
AGCTCGGCTAGCGAAACAGACATCGAATTCTGTGACTGCCCTGACAACAT
TGTATATTGCCACTAGGATGAGCACGATATTAACCATGTCTGAAGGACGC
GGTTAGTAGTAAGTGAATCCGGGCGGTCCGGATATCCGCTTACATACTGG
CATGTCCATATAGCCCCTGCATCAACGAGTGTCAAGTAATGTATGTTGCA
CCAGTGCCCCCGCTGATAGTTGGTGCCGACTAATTATAGTCAGTCAGCCT
TCCGCGTGGTCTGAGATTGCTCCAGAGGGGCACGCGTCAGCGGCAGATGT
ATGCAACCAACCTTTATCTTGATCAGCTAAACACAACCCTGGTACAAACA
TAGATAGAGGTTGTAAAACAGCAGTTCAGAGCCCGTCTAAAAGAACAAGC
GCCGCGGAGTGACTCTTAGTCCGTTTTTTATGGGTGAGCAAATAGTAGCT
GTCCTTAGATTCGTAAAACTCATTAAATCTTCGAAAATCTAGAAACGAGT
CCCTCGGTAGAAGGCGTCTAAACAAAGTACGAGAGTGATTTCGGACCTCG
GTATCCATTCACCATCCAGCACTTCATCCGCAGGTCTTGGCGCGATCGTG
CAGCGGCACATTCATTCTCCTCCACGCAGGCTCGTAATTCTAGAGTCACA
ACAGTCTCTTCATCGGTAGCAATTAGACTCCACTTTAAATTCTTCACTGC
GGGGTATAATTCGGGCACAGCACGTCCACGCAAATCACGGGCTATGGACC
ACGTTTAACGATAAGACGGATTCGCCCCATTGGGCGCCACATCATACAAC
CGATGCTACGGCGTTTGTAATAAGCTGATCAGGCTGGATACACACGGCCG
TGTGTGTCAGGCTATGAACGGCAACCTCCAAAGTGTGGCGTGTGCGCGAT
ACGGACTGCGGCATGGAAGAATGGTGGTTCGAGACAATACGGATTAAACA
TTACGGTCTACTGCCCAGCTGGAACCTCGGCCAGATCAGAATCGTCGCTG
TTTGATAATCAGCGCATGCACGGAGTAAACAGGAGTTCCATAGTATGTCC
CTAACAAGCCCGTTTACAATAATATGAGCATGTCCTTGGCATTTCGCGAA
CGCTGGCTTGCTTCTAGGTCAGTATAAGGAGCATCTACTAACTTAATTGG
TTGTGTCCCTGGAGCTGCTCTAATTACATGGCTAGCGAAGTTCATGCCGT
TTAAGGTACCTTCGCCTTCGCTCCCAGTCTCTTGGATAAGCCGTGAAGGT
TCATGAAACAATTCGTAAACTAGGAAGCCAAACGGAAAGTGCCAGTAGGG
ATAAGCGCCTCTTTCGTTACGTTGATGGCCGGAAATCTGGAATCCGATGC
CAAAAACCTGTAAAGAATTGTCGCTTAATTTAGTAGGGAGTCATTCAACT
CTGAGACTGTGGTCCACGAGGAAAAACCGCCCGGTATCGTACCCGGCGAA
AAGACCATAACGGATAGACGTGTCAGCCCTGTTGAATGCCGGTCTGGCCT
GAGCCCAAAGCTATCAAGTGTCGCATTTATAATAGGATTTTCCGTAATAT
AGGCATTTTTCTTAACATCCGCCCGTGTCACTTATTTTCCGGTATAGGCT
CACCCCTCGTAGGTAGGCCATTCGAAGAAGGGTGTAAAGCAGCCTTCGCT
ATATCCAGGTAACAATGTCTCGTATACAACCTACTGAGAACACCTGCCGT
GAATATCGTGGTTGACCCGGTATCTCGTACTGCGACCGGGCAAGGACTGC
CCGATGTTAAGGCTTGTATGACGACCCCAGTCCGCTCTTGCCGCAGGATG
GGAATCGTGAGAGGATTTGTGCAATGTAAGCGGCGAGATATAGTAATAGG
TCTGCGTCTAACGCCTCTGGTAAGAATGGGGTTACACTGCACGCGTGTAA
CGGTGTCCTTCTCATACGAGTTGGAGTAGAAATTCCTTCACTTGACGGGA
AAAGCCGGTGTGTACCCGAATGTGAAAGCGGGAACAAGGGGCTTTCAAGT
GTATGCCTAACGATTCCTAAATACATTCGTGAATCGTTACCACAATAAAT
AGGATACGTTGCGCCGTCGGCGTTCGCTTATCGCACCGGGCGCCTACGTA
GTTTCTTACCTTAGGGTCATAGTGAATGGGCTGCCTAACGCCAATTGCCA
TATGGTCATAGCTGGCGGTTAGCCAAACTACGCACGCTTAGGCCTGTGTT
TAGGTTCGCACTGCATGCAACACGAATCTCAAATACAAGCTATATAAATG
GATGGCGAAATTTCCTACCTAGTGGGACTCTAGCACAGGGATTTGAGCCG
ATAAGCTACCTCGGCGAAGCGGTCTGGCAGAGTAGAAACGGACGAGGGCC
GAAGTGATGTGGAGAACATATGGTTCAATGCTCCTAGTCAGATATCCATA
CACTGTGTACGAGCCGGAATCTCGGGCGAGACCGTTTGTTTTAGGCCAGC
CGTGATTTCGCGTCCTACCCGCTGCATATGTGTTCCATCATCGTGCTGTG
ATGCGGTCGGAGAAGTCTCATAACGGTGAGGATTAATAGGAGTTTCTTTT
TGAGATTACACCGTGCCTTAGTTACAATAGGTTTTGACTCTAACCCGCGT
GTACAGAGAGGTGGGCGGGACTCGCGGCGGAACCAAAAGGTAATAAATAC
AATATGGCTCATTACCAACCATGATCACTTATTGCTCGAGATGGGCCGAT
TTACAGCACGTGTACCGATCTCCTCTTCTGGGTCACTGTCCAGTTGTAGT
TGGTCCTCTATGACCTAGGAATTATCGTTGGAACTTAATTCCCCTCTCTA
CTTACCCAACGCGCAGTCGGAAAATACTTCGACCGCATGGAGGCTCAGTC
CAAGAAGCGGCTAACCACTGCAATATGTATATAAGCCACCAGCGCGAGTC
GACAAAGGTTTCCACCACAACCCTCACTGTTCACACGCCAAAACTAACAC
CGGTGGTCCCCTCCCGTGCGTAGCTCGGCATTGACGACCGTGTTCGAACT
AGTTCTCCCGTCCACACTCTTGGGGTAAGCCCCGGGTAAATTCTGCGGGG
CAGATTGGCGCTCCTGTCAAGGGTTGTCTGCATTATCACCGAGGGACATC
ATTCACCTAGCCCGTTGATGTCGAACGCTTTTGCCACATTGCGTCAGCCC
TGCCTGCGCGTTGTCCAGTCACTGCTCGCTGGTTTCGTAATTATACGAGT
TAGTAAACGCATGTTGTGTTTGAAAACCGACTAGAGGATGGCCAGGATGA
CCGGGTATGCCGCCCCTAGAGCACGGGCACCATAGAAGATCATCGTACGA
GTTCCTCATTCGACCTCTAATGAACACCGGATTAGTGATTCAGCCATAGA
CGTTATGCCAAAGCAGGTCCGGAACATCCCAGATCCAAAGCTTCGCTCGG
AACCGGTGTCTTGATGTACGCTCCGGTTGTCTCTAGCACGTCTAGGTTGA
GTGCCATCTCGGACGTAAGGGCCATAGCGACTATGACCCTATGGCGTAGG
CTCTTTATTCATATTCTCACTCAACAGAAGCAGGTGACCGTTCCAATACC
TCATCCCCTTCCAGATTTTATCCAGTTCTAGTCGAACCACTAGCTATCTG
GCTTGGGAGCCCATCAAGTACCCTTAGAAGGCTAAACCTCTGAACTGATC
GAAACATTCAAAACCAACCCTCGTTCTCTTGATCCCGAGCTGTTGTCGTC
TGAGTCCTGAGCGCTTTCCCGAGACTACCGATACGGAGGAGGACACTTAA
GTCCCCGGGTTAGACGGTCCTAGGGTTTCATGACATGACAACTCCAGCTG
GCCACATCGCTCAGAGCCCTCTACAGGTCGTATTGGGTTCCAGGTAAAGC
CGCTGAGCGTCTATACTTGTTTGCTACCTGGAATCCACGCGAGCCGTCCT
CCCTCCGACATCCGGTCTAGCTACGCCTACAATGATGCAACTTTGACGCA
TCTGGGTTCTCTGCACTCTGCCGGGAGCTATCGAACGATTGTAACATCCC
TCGGCCTAGCCGCGGAATGACGTCTAGTGAGCCCACGGATCCTTTGTGCC
ACACCGGAGACCTATTTGCCCCAACCAACACTCAAAAGACAGGTGTTATG
CATGTTTGTTACACCATATGGAGTGGAATATAAACACTCTAGAGTACAGT
AAGCCTCGTAGGAACGACTCCCGTTAAGGTCACATCGGTTGGCGATACCC
GCAAGTAACCATCTCAAGCCACTAGTTGTTTCGACTTCCCAAGACCCACT
GGACCGCCGCCCGCCGGCAAATATAAGCCGCGAGATGGAAACTGGTGCAG
CTAGCTAGAGTAGCGAAACAACTAAGCGAGCTAACGCGAGGAGAAATAGA
CCCGCGTTCCAGGAGTCGCAAGTGAAAGGGCGGCCTCATCGCCGCGCATC
GCAAACTATGCCCCACCCGGAAGGAGTGACGTACTAGATAGTTGCTTCTC
GTAGCAAGGAAGGATACTGATGGCAATCTCAATATTATCATACTTAAACG
TGAGAGTACCGGTAGTTGACAGATATAGCCGCACCCGCGTAGGAGTGGTT
TACTCCAACAGGCAGTCCTTGCCTTTTCAGGTGGACATCTGTCAGAATTC
AGCACTGGGGTAAGCCCGACAGTTTAACGAGAATCACGAATGGAGTATCG
TGTACTCCGGATTCTCGGAGTACGGAGCGCGGCGGTTTGTCGTCCTATGT
TGCTCGTCACCACCGCCCAAGGATTAAACTATAATTTCTTTGTCCAAAAG
CGAGCGGAAGTCCTCTCTAATAAGCATCCCGGCGTGCGCTCCCGACACTA
TTATCCGCCATACCCCCCATTTCGTGCTGTGTGATCGCGTCCGGGGATTG
TGCGGCGGTCTCGGTTCGTGTACTATACCCATGTTATTCCCCTTTTGTTA
AAAGTGCGCTTCGTAGGGCATGTAATTTTGAGCGTGGCAGGGTCATTGAT
TTTCTGCAGTACCCCCTGGTTCCTAGTTCCGATCACCTGCTGAATCGTAT
GAGTCTCATAACGCTTTTTGTTTCTGGTGCCTGTAATCATTATTATAACT
AGCAGGAACCGAGAACCTAAGATCGACTTGTGAAAGTTGCCGAAGCGTCT
TTAGGCAAGGAGGACGTCCCCGCGTATATTTTGTAGATCTCTCCCTACCT
AAACTCAGCAAAGAACTCCGTCGTTCCTACTATTTGCTATCAACTGGCAC
TAATGGGCTGCTCGCCGACCTGGACTGCCCCAGGTTTCTAAAGTGCTTTC
CTGTAACAGACCGACATAACTTTAAAGTAGCTTTCCCGATGCCAGGTTGC
GCCACCACGTCAAACATCCCTTCGGACAGCCTTTACATTCATTAATGCGT
CGCCGCACGGTTGACCTCCGTGTCAGTCTGCCGTTCCGCATCAGTGCTCC
GGTTCCTGAAAACCCTGCCTCCGACGCGGTACCCGGCCCCGGACTCGACA
CGCGTTTTCCCAACAGACTACGTTACGTAGTGGCTAAAAAGCTTCGCATA
AGCAATTTAGTGCGCTCTTTCACGATAGCGTACTAGCTCCGACCTACAGC
AGCCTCACAGAAGAGTCATACTATAGATGGGGGAGTAAATCAAAGAGGAC
GCCCGGTCCGACTTAACCTTATAACGTTCTTCGACTGTAGCACTTCCTTT
AGACTGTAAAACTGAAATGCGTCGGTATTGGATGCGATGATTCCGGGCAG
GTACGGGTCCTCCCCATTTGGTGAGACGACGAGATAGCTTTTACTGATCG
CGCTGTGGTTGTGCAACACCTGTGTTTCAACAGTAAACGCCTACCTTTGG
CAATTCTCCCCGGTGGTTTCTTCTCGTGAAGTACTTCAACGCGCCTACGA
TTCCCTCGAGATAACTGATAGTTCAAGAGAATGATTGAGGAACTCGTTGG
TTCATTTCAAAGGGGTCAGAAGATATTGGTTACTAGTAACAGGGAACGAT
AATTCTATGACGGGATGCGCTTTTAATGGCAGTTTTCCTTTTATTCGTAA
CTGACGAGGCGCCCTCCAGTAAATCTCAATCGTCTCCTTGTCCGAAGAGC
GGCGTACTATCACACGTAGGGGCATCCTCTCGTCGCACTGTCTCTGGTCA
GACTTGTTAATTCTCCCGAACTGCAGGTGGATGCTTCCCCGGTCCGCTAT
GGTAGGTAGTCTATAACCCTGGGTTAGGGAAGGAGCTATGTTCCCGGGTA
GTTACAATAGGGTTTTGACTCTAACCGCTGCGTGTAGCAAAGAGGTGGGC
GGGACTCGCGGCGGAACCAAAAGTAATAAATACAATATGGCTCATTAGCA
ACCATGATCACTTATTGCTCGAGATGGGCCGATTTACAGCACGTGTACCG
ATCTCCTCTTCTGGGTCACTGTCGAGTGTAGTTGGTCCTCTATGACCTAG
GAATTATTGTTGGAACTTAATTCCCCTCTCTACTTAGCCCAACGCGCAGT
CGGAAAATACTTCGACCGCATGGAGGCTCAGCCAGGAAGCGGCTAACCAC
TGCAATATGTATATAGCCACCAGCGCGAGTCGCCACAAGCTTTCCACCAC
AACCATGGTGACCTGTCAAATGATGATTATAAACTAATTTAGGGCTTAAC
ACCCGGCGGTTACTGAACTTGAGCTAAGACGAACAATGGCTCGATTGTCC
AACCGAACCCACGCGACACACTACAAATGGTGTAGGCGCTCACCGCATAG
TGAAGCACGCAGGTACGTATACCTCGGTAATTTTCGCCCCTGTTCGAGGT
GCGTCTCATCCGACAATTCACAAGAACCATTGTATTTCTACCAACGACGC
CTGAGCCTGACTGTTCGTACGCTACGGGATGCACAAACAATCGTCGCAGT
CCCGGATTTGGGTTATGACCAAACCATAAACATTCGTCATTCCTCGAGCC
CCACTGTATACCGTTTCTCCAGTACCGGCGGCACAACCGATACGAAGGAT
TGGTGAGCGCCCCGGGTTCACACGAAATTCTAAACAGGGGTGAAATTGGC
CCTTACAGCACAGTCTTTTGAGAACGTCGGTTATGACTGTCAATACTCTG
TGTATGGTGTGATGGACACTATGCTATCGGCCCCATGGCCTATTCACAGG
CCACCCTTTTGTTATGGTAAGGAAGCTAACCGTGGAGTGCCGCATAAACT
GCTACTCCATTGCCAGGCGCCCTCGTTAGCTCACAACACTGAAGGGGCAC
CCCGGATACGGAGGCGTGTAGCAACTTCAGCGCCTCAGCTAGATGGATCT
CTATTACGGTTCCAAATGGGTAGGACGGTTTATCCTTGATACGATGAGGT
TATCTGATAACGGACCTGAGGCCCCGTTACTTAAATGGTCACTACCAGTA
GACTTCAGGGCGCTGCCGATCTGACCACTTCTCCCTAGGGGCTACTTCAA
CGTAGTCTAGAATAACATGCGATATACGGCCACAGATTACCCGATGACAT
ATGGGCACTGGTATGCTTGTTCCTTATCTTGGGTAGTCTTCCCAAGGCCG
AACGCCGGCTCGACTCGATAGATTCAAGCAGTCCCAGAGATAAGTTAAAG
AAGAAGCAAAGAGGACGGTTTTTGTAGGTCAATTCGGGTACACCGGATAA
TGGGTCTCCCGGCCAAAGGTGTTTACCTGCGATTCATAATAGCTGACGCC
GTCCCGACCCCTGAATAACAACTTTACATGGTGCGTAAAACAATAGCATT
TAACGGAACTTTCTTCACCGGAACGTTGCGCATCGTAGGGTCACAGACCA
ACATTCCTCTTTTTTCGTGAGGTATAGCGATAAGGTGTAGGCATACTTCA
TTCGCCACGATACATCAAGATCTGAGAGCGCGACCTACAAAATCTCGAGT
CATGGCTCCGTTTCAGGCTCACCTGACGGCGCACAGACTGTCAGCCTACA
TACTAGTAATCACAGCCGTCGGCACGCTGTACTTCCTCGAGTATTGTCGC
ATACAACCACCATTAACGTATGGGCGTAATGCGGAGTGCACCCTCCGCCA
GTCCGGCAGTACAAATACAAGACTCGCGTTCACAGAGTGATGAATGGACT
GGTCTTCGTCTACGGATTCACTGCTTACGAGGTAAAGGCCGGAATATGTA
TTACGGCTGTATAGGTAAAGAGAAATGACAACGTTGCGGCGCCTCGCACG
GATGACTGACAGCCTAGAATCGGTCCCTTGAGAGGGACAGGGTGTGGATG
AATCGACTACGGTCATATACTAAGCCCCGACCGCTCCAGTCCTATAGCAG
CGATAGTCTCTCGATCCCTGACCCGCCAGCAAACTACCTACTTTAGCCTC
CTCCCGTGTGAGGTTCCTGGCGTCGCACGTCTGATTCGCGCCGTGTCGAA
AATGGGCCACCCTGCTAGCACAGGTGCGTCCCAATGTTGTGTAGTTCGAC
GCGCTACATGGTGCAATGTGTGCTAATGACGTAATACCCGTAGATAGATG
TCATATGACCTCCATCGCCAAAGACTAGCGGCTTGTCGTTTTATATACAT
TCATTCACTTGGAATATCACATGGATGACGACGACGCTCTTATGTAGCTG
GAGGATGGCCTGTCTACAGGCCAATGAAACCGACACTATAATTCCCGCAG
AACGGCGATCTTTTAAGCCGACGCAATTATGGTTGTACAATATCCGTACC
TATAGTATTCGTCTAAAGGATGTGCATTAATGACGTTAGTCAAGCGGTAG
CGTGAATTGTGGTAGTGGCTACGGGCTACGCGCGTACCCGTATCGGGCAG
TTTCGACGGTTGTTTATACATACAAGCTTGTATGGGAGGGCCTTCTCGAC
TCTCCGGTATCTGGAGGCTTTACTGGATGGATACACAGGAGGACTCTGGA
TTACCTCGCAGAGTGCGAAAGTTTGCATGTTCCGAGGTTGTTTGCAACCC
TACTTAACACACGCTTAAAGCAGGTCCAGCGTTTGGGGCTTTGGTTGATC
TCTTAGCTCAGTGGTCGAGCCTTCGTTCGCTCGCTCGCAAGTCATCCCAC
AACACCACTTGTGATGTCGCAAGTTTCACGGCAAGAGCTAGAATGGAAGG
TTCCGAACCTAATGGTTACCAATTTCGTTACTGCCAAAACGACACATACG
TCTGCACTTCATCGTCCGGTTATGAGGGCCTATGCCGGGCCTCCGGGAGC
CTAGACCCCCATAGAGCTGGACCTCATTCCTATGCTTTGAACGTTCGCGC
CCCCCGAGTAACCCATCCGAATTCGGAAGGCGGCCCAAGGTCTCATCCTG
AAACCTTCAAAAAACTGAGCGCGGGTTGGACCTTTGCATTCTTGCATGAT
GGCATTTTAGTTGTCCTGACCCGTAACGGCACGCCCCGGGTGGCGTTGGC
ATACCTTCGAGCCCAAGACTACAACGGCGTCAGAGCCTATTTAATGTCCG
TGGGCCGCGGCTATTAAAGACCGCTATCCGAGTATGAGTCCTTGCCAGTC
AGTTACGGTGCTCAACTGCAGAGCATACGGACTCACATAAAATCATACCA
TAAAACTACAAAGTACAATACTATTATGCGTCGTGCTTACCTGCGGACAC
GCGACGAAGCGGGTTAACCAAGAGGGTGTAGCTCTCCTAAGTACGATGTT
GAATGCGTGATTGCTCTCAGAGCACTTGGAAATTAGGGTACTCGGGCGAG
TGTTTCCTTCACCGTTTCTGTCTGGGAAAGTTAGGAACACCCTTACAGAT
GACGCGAAATGCGCGAGTTTAGTCCAGACCTAGTTCGTTTTGAACGTCTG
GCGACTCGCTAGTTATAGATAGCCAGCCATTCAATTGTTTGCCACTCCAA
TAGCCGGCCCGCCTCTCTTTTCCCCTATTCAAGAGACCGATCCCTCATAG
GAGTGAATAAGTCCTAGCCCGCATGCCTTCCCTTACTAAACTCAATATCG
TTCTTAAAGAAACTATATAAGACGCACGTGTGTAAGCTCAAGTGCTGGAT
CCCCATTCGTTGTCGAGAAAACTGAGCGCTCGAATGACCCGTGTTGCTGC
TCGAGGTTTGTTCTGACAAAGTTATGTGATTGTTTGCAAGTCCATCTGGC
TGAGCCAAGCGATGGCGGGGTCACCGAATGGAGTCTGCGGTCTCTTCTGA
CCGAGTGTACCCTTCGAGTAATGTTCGCCTGCAGCGCCGAAAATCATGTT
GGTGAGGTTAAAGGTCTCCGGAAGGCTTGTTCTTTGAACGGTTTGCAGCA
CAAGAGGGCACTAACGAGGTCCATCTCGCCACGCCCCTATCAGCAGTCCG
TTATGGCAATTCGGCTTCGGACGCCAAACAATGAATTAGCGAAGTCGCCG
CGGGGTCCTGAAACGCCGCCTCACGTGTGCTCAAGGCTGTAGCAAATGCA
CAGGGCGTTGATTTCAGCGCGCTTGATTTGCCGCCCATCATGCGACACGA
TCTACCGCTACACACTGCACCCAACGCTTATATGCCTGTTGACAGTCTTG
GTTAAAGCCCCCCACGAAATGGATTGAGTTTGCTAGGCGGAGCTTTTTAG
ACATCTACCCACGGACCAGCCTTCGCCTTTGCGATCACCGGCGGGCTGAT
GCCGGCTTCTTTCCGAACATTATTCATATGTTCGTTCTGGATTTCTCCCA
CGTCGATTTCGTCAAACGCGGACATAGACGACTGGTCCCCGCGGAATGTT
AAGTTGCACCGAGATCCCAGTGGATTCGGTTCATCCAGGAAAACGACTCA
AGGTAAAGATTAGGAAACCGCGTACAGATCGTAGATAAGGCTTGATATTT
CCTATTGGTTTAGCTCACAGGGATGTATTCATTGTCACGTAACACACCCG
TAGTTTTTAACAGTACCCGCCGCGCCACCATATAGACGAAAATTCCCGCA
TCCTACTGTCAACTAAACTGGTTGGGGCTCAATAGAAAAACGCGGAGTGT
ATACGAGCCAGAAAGAAGCTGTTGCCGGTGATAGACCACAATCTTGCAAT
ACAACTTTAAAACCCGTGCACAATCCGTCAGGAGGCGGGCGTATTTATGA
GTGTAATTCCATTACTTCTGGCAGCTTTCCCACATATCGGCATATTCCGC
GTTTCCCACGCGCTAGCCTCTTTCGACAACAGAACACGCGTCAAGCAACG
CTTTGCCTAACCGCAAAGCGGATGTGCCACTAGTCGTCGTTGGCCTTTTC
TGGGAGTGCACTATTTGTATTGCGCGCTACGTCACCGACGGTCACCAGAC
ATACTCAGGAACACAAGAGAAATAATCTTCTCCATGCCCGCTTTCGCGCA
CGCGAAATGCGGCTATTTAGCGCGGTCTTTCGGTCCATGTAACCAGTGCA
GTGCATGGTCTCCTGCGGGCAGCCTGCTACTCTGAATTACCGCAATCCAT
GGGTGACTTCCGCCCTGTGCAACACGGGTCCGCTTAGGCAAGGAGTAGGG
CTCGTATCGCCGCACCAAAAGACTGCCCACGCCCCGGTCCCTCTCCAGTA
GGGGATGGAATATTTTTCTTTAGGGCACTGATGGACCCGGGATGGGAACG
AGCCCTCATGCTCGATCTAGGACCCCAAAGTGACGCTACGGAGTCTTCTC
AGGCGCACGCAGGCTGATATACGAGTGAGTATTAATTATTGTACACGCCG
GCATATTGTTACGGCGGCATCTATCCTTCTTGGTACTGCCAGCAAGGGAT
TCGCTGCATAGTCAACTTTAGGAAGCGTTGTGGGCGAGGCCGTTAAACTA
AAATTTCCCTACACATCGCAGTTATGTAGGAGCAGTCGGTGAATGGCCTG
CTATGACGATAGTCCCGTAGGATTGTTTAGTCTGAATATCTTCGGGTAGA
CTCCGGAATTGGCGTATGACAAAAGCTGAAAGGGCCCCGTATGCTAACAC
CTCTACCCAACACGTCTCATTGCTAAGACGCAAGTGGCTGAATTACCCGT
TAGAGTCACCGTAGCAGATTGTACGCCGAATACACGTGACTGACGGTGTT
TTACTTTTATATAATGGATTATCTTTAATATCATAGATCCCGGTCACAGT
AGCATTAAATATGACAGTAGCCTGCACGCCCTACTTTCGGGAGGGTCCTG
TGCTTTTGCACGCTTACGTGATACCATGGTTTTCAGTCGTCAAGTGTAAT
GGTGGATCGCTCGCATGGTAGGTAACTGATAGCTAGGCGGAGGCCGTTAA
GAAACACCTGCCAGTCAGTTACGGTGCTCAACTGCAGAGCATACGGACTC
ACATAAATCATACCATAAAACTACAAAGTACAATACTATGTATGCGTCGT
GCTTACCTGCGGACACGCGTCGAAGCGGTTAACCAAGAGGGTGTAGCTCT
CCTAAGTACGATGAGAATGGTGATGCTCTCAGAGCACTTGGAAATTGGGT
ATTCGGGTCGAGTGTTTCCTTCACCGTTTCTGTCTGGGAAAGTTAGGAAC
ACCCTTACAGATGACGCGAAATCCGCGAGTTTAGTCCAGACCTAACTCGT
TTTGAACGTCTGTCGGACTGCTAGTTATAGATAGCCAGCCATTCAATTGT
TTGCCACTCCAAATAGCCGGCCCGCCTCTCTTTTCCCCTATTCAAGAGAC
CGACCCTTATAGGAGTGTATAACTAGGCAAGAGCGACAGATTTGGTGCGA
TCCCGGTTACACCTGCCGACTGCTAATGCAGTCCGTCTGACATCGAAAGA
CTTTCAATCCATGACACCCGACAGGAAATATCCATTGCTGACGGTCAACA
GATGCGCGTATAACAAAGAAAATCCCTCTGGGAAACGTAGGAATAAAACA
GCATAAAAGGTTGCATGCACTTTAAGTAGAAGCATTCCCGGCCAGAGCAG
GGGCGTCTCCTTAGCAAATCATTGACGCGATGCACATACTCGTTTCATAC
TCTCTTCTCCAACAGAATCAACATGCTTTGTCTCAGAGCGAAAATTACGG
GTCTCGTAAACCAATGTCAGCGTCTTGTAGATTCTATTTAGCTTGCTACA
CTCCTTGCGGTCAATGCGGGGGGAAGGTGTAGCCAGGATCATCTGTGCTA
GTGATATGAAATTCTCCCTCTGCTGCTCTGTTACCTCGCTTGACGATCGT
CAGATTAGGGCTGCTACAAGGTCTAGAATCCCGTACGAGACTGAGCTTCG
TACCTGGGATATTCTACCCACCTAGCTGATTTCCTCCATACAGGCGCATC
CCCCATGTCTATAGTCATATTCCCCCCTTAAGAATTGGGGACATGGTTTG
TTCCCTATCTCGTCCAAGTGCTCTGGCTTGTATCTGTATGTGGCGGTAGC
ACCCAGATTAACGGTGGATGTCACCGATAGGATGTGCTGCCACGGGGGTT
CGTACGAGACCACCCTGGTCGGGGCCACTATATCGGCGCCGGTCCAAGCT
CTCTGACGCGCATACCGATTCTCCATTCCCGTTACTCTAGTCGACCTCTG
CACAAACCTGTTATCTATGGATATAGATGCCTGGTAACGGTATGGGTCTG
TATGATTTCTAATTGATCTACGACTACGGTAGACGACCACAGAATGGATA
GCCGGCACCCGTGATTACGTTTTAGACCTGGAACCCTCCAGAATGAAGGA
TCCAGTCGCCATATCCGAGTAGGCGACACTATCTGTGACGATTGGAACTA
GTTTTCCAGGTCGTCGCTTATCAGGTCCTCTCCCGGCAACTTATGTAACA
CTTATTACTCACGCCTCTACGAATTAGGGCGGGAGGAGGGTCTGTCTAAG
CGCACCGAACAATGATTCGGTTATCAGGGCGCGATCGTTAAGTTCATTAG
GTCTAGAAATCCTCGCTACTATGGTGGTTGGCATGCCAGAGCCACCCCTG
GGCGCAGCAGGCAATGATTAGTACACCCCTAGAGGGTTACGGTAGCGGAC
CGCATGAATTTGAGTTCTCGCGACCGGTTTCGGTTCGGCGCTAATGTTCA
TTGCGCAGTAATCACGCCGGGGATCGACACAAGACGAAAGGAGCCTCGTA
CGCCCCGGAGGAACTTTGCTTAAGACGAAGCGTAGTAGAGGGCGTTGACA
CCTACCTCCGTACCTTGAGAGTTAGGTTGACTCCAAGTCAGAATTTTGTG
AACTGTAGCCTGCCGGTCTGACGAGGCAACCATCTCGGGACGTGCTGACA
GCACACATATAGTCGGGTGCAAGATATTTGCTACCTGGTTGTACGCCCTG
CCTCGTTCTTCGGGGGACTACAATCCGTTCAAAGCTGAGCAGTCTGCCAG
TTCCAGATACTTCTCTAGAGCTGAGCGGCAGTCTCACCGTTTCCTCCGCG
TCACTAGATGAGAAAATTTAATGCGCGGCAAGCTGACGGGGCATCCCCCC
GCCTGCGGGATTGTCAATTTGGGATAGACAAGGCCGATGAGTTCACAGAC
GTGTTCTACAACCAGGGAGTTGCAGCCGCTCACGCGCAGGTTCGATACAA
GCCGGTTTGTGACGGCCCACATTGCTGTAAGCCCCGACATATTTACGAGC
TGTAACGTAATCATCAGAAGCGCCGGTGGCCCACGCTTTGACGGCAAGTG
GTCGGGGCCAGTTTGAGATACCAGAAGCCCCTGTATGCTAGTGGATAATG
CACCCTAGCGGTCCGCTTCTCGAGGGCGTAGCGTAATACGCACGGATCTA
TCCTGCCTAGCGGATAGATGGTATCGTCCTGTCCTAAATCCGTGACGGAG
TGCAGTCTCCTATAGGATAGTGTCAACCACACTCGATTCAGAGTTATTCC
CGACAAAGACTATAGTTGCATAGCATAGGAATTAGAGGAAACATCGGTCC
GCAACAAGTAAGGGTAATGTCACCCTGTCGGCGCGGAGGGCAAAGAATCG
CAACGTTCGATATAGCCCAACAGCACGGTACATCAAAACCCGTCGGAAGA
CTTTCTTAGTTACCCGTGCATTGCGATGGCATGTAGAGTCTTTGATCACA
CCCCATAATCACCAGTGGGGAAGAGCGACTGGGAAAAAGGACAAAGCGCA
CGCCGGGTGGCAAAAGCATGACGGCGGGAAACAGATTGAGAAACTCTCGC
GCACATCAGGGAGTGTCTAACGTTGCTTAAGACCTGTAGGTCGGAGCTCG
TCCCCCGCTTAAGAATCTGATCCGTTCAATACAATATCCGTATCTCTGCT
TGGGTCTATCGGCTGTGAGCCATCGCATACATGGGTCTGAAGAAAGATTA
TTGACTCAGGACAGTCTCGTCTCCATGTTCTTAGACCTCGGCGTAGCACG
GGGTGACTGGTTGTCCTGGGAGGCCTTCTTACAGTTGTGTAGACTATAAT
GATCCCACGTGCCCTGCTGTGGAGCTTATCGTATTACTGGCGAATTAGCC
ACACAAGAGCTAGTACCCATTGCGATCTAGTTGTCCTGTCTCAGGCTACA
CGTCCATCTTAGCCGTAAGCAGTACTGGGAGTGAAAGCCCTAGACTGCGG
CGATCGCTAAATGTGCGACAGTATAATTGCGAAACGCGGGAGAGGACGGG
ACATTCTAAGATACCGCCACAAAAGACGCTGGACGTTCGCTCTTCCGGTG
CGCTTAACTCATTATGGCGAAACTGCTCACGCGTGGTCGACGTTACGGTG
CCAGTGCTTGATTTGTCGATAAATCTAGCCCCGGAACATTATTGCGTCGA
TGTAATTCGTAATGTCGAGGCACTCATAGTTAAAATATGGGCTCCTGGTA
AAGCTTGCAGTACCTACTGGGAGAGATGACAGAACTCCCTTGACTGAAAC
ATAAAGGTCCCGAGGTTAAGGGCTACTTTATCCGCTTCTAGTGACTATCC
TACCGCCATATCCCATTTCGGCGGCCCGAAAAACTTTCTCGGTGCCATTT
GTTACCGGGTCAGATCCAACTTCGTCATACGCAGCAAACCAATGCTCGCC
CATACAATGCCGCTTACGATAATGTATTCTTTAGTGCGTGCGGCGACGAT
AGCTTTCAGCGTCTGGTTCAGTTATCAATGCGTGTGGCCGCGAGCAACAA
AAGTACGGACACCAACGCCTGGGAGAGCTACAATTTAAGGTACGTGGAAA
GGAGCCGGTAGAATTGGACGGGTGCTCCACAGTCTCTTCTATTGCATAGT
AGCGCGTCCAGTACACAGTTGCGGCCCTCAGATCAAGCAGCGAACCCCTC
CACGGAGCGCGCGCGGTGGTGGGTTCCTACCGCGCGTATGTCTTCGCTTT
CAACCAAAGGATGGTTGGCTGTCCTAACGCAACGGAGACTGTGTGGAAAC
CGGCGCAGCCGGTAACTAGGCTACGTGCGAACGAATATCTGTATGGACCC
CACAACTCGAAAGCATCGATCCAACCGACTTCAAGGCAGTCATTCTGAGG
GATGCTGCATGCGTTAAACATGCCCCTTTTCTTAAGAGTCGGGGGGTGTG
TTCATCCCCAGCACACTTCGATTAAAGCCGTGGTGAGCACTTTTCGAACT
GTGTAAGTAGAGTCCTGGGTATAAGGGAAATCTCGAGTACTTTCCAAAAG
CGTCGGCTCAATAAGTTTACGTATCCGTTTTGCATGGTCGAAGATCATAG
GGTACGTCCTCGTAAACCGGCATTGCCGCGACCAGACCGTGACCCTGTCC
CACAATGGAGGATGCGCGTATATCGGATGCAGCCAAATAACTCCGACACT
CAATACCATTGAACTTTTTCATTCTATCCCCCGCCCATTCGAAGGTCTGC
GAGACTCCTGAACTTTCAGACGAAACAGAGATGAGACCAGGAAAGTTGTC
ATCGACCGTCGCCGACACTAAGCCTGGCCGGAGTGTTAACGCCTTTCCAT
GTTTCATCAGGTACCTGGCGATCAAGAGCCGGCGTGGTACTCTTACCAAT
TCAGTGCACCATAACTGTGGAACTCCCAGCTCCCCGAGCAACGGGGAAAA
AGGATGTTGCGGATTTGTTCGTCAACGCGCGACAGGCCGGACAGCGCATT
GCACTTATTGGTATTCATCATCTTAGCACTCGGTGCAAATGACGCGGTAC
CTCAGACAAGCGTACGCCCACCTTTGTACTCAGCGCGAGGAGACGCCAGA
CGGACCAAAGCTGGACCGAGCCATGACCCTAGAGTGATGAATTAAGCTGA
AGACTACCTAAGCCATTCCTTGGGGGCTGCCCGATCCCAGACCGGAGTGT
CTAGCGTTTGCTATACGCATTCACTGCGCTCATCCTATTCATGCTTCATT
GAACATTAGGATACAGATAAATAGCGCCGAATAAAATCTAGCCCAGATCA
CAGTGTATCCGGCAAGAGATCGGGGGGCGTGATTTCTGAGTACGGTGAAA
ATGTACTGATGTTTTGAATTAATTCGTATGATTCAAGTATCGGGTAGGCG
CGCGGACGGTCGGAGTACTCTGGGTAAGGCCCGGCTTCCATTATTGGGAG
TTACACGACGCTGGCATCTACACCAGCGGGTCACCTTTACTGATCTGCAT
CATGCTCCTTTTTTAATGTGGCGCACCTTTGGTACTGCTTAGAAAAGATT
ATTCTAAGGGTGATCCTATCTTTTGTTTTCTGTTCAAACACAAGAGGTGG
ACGCACCCGTGCTCGTAGTAGAGGTGTACGCGTGTCTCCTTCCATACTAA
CCGGTAAATCTGCATACATGCTATTCACGGGCTCTTTTACGGGTCCTAAA
CTCGTCTCCTACGAATTGGGTGAAGCTTAAGCTCTCAGGAGTAGGACTCG
ATTTGGATACTCCTAGCAAGAATCCTGGCCTATATTGTTCTAAGGGCAGT
TTGTTATGCTAAGTTGCGCCAGCTTTCGTCTGTGGGACTAGAGGGGCCCT
TTCTAGATGGACATTGGCGATGAGGAGTTTTACCCGCTGCTGGTTTTGCA
TCCACATAAGGACATCCGCCGAACGTAAAGCGTGATACCACCCACTAATG
CGTTAGCTGACGAGTCCTAGAAGACGAGTAGAGCATTCCGTGAGGGAACT
CCGGCCGGAGGCACTAAGTGCGGTGTCGCAGTGCGGACCGGAGTAACTTA
CCCTGTCTCACCTTGAAGGTGGGTTCTCGCGGGGTTCCCCCGGACACCCC
AAGCTCGGAACTCGAGCCGCGACTGGGATAGACCCGTCACTAGTAGGACC
AGCCAGATGCGGTGATATCTGATAGGGTCGGCTCGTCAGCCGACGGACAC
ACTCAGCACGTTAACTAAGCTCAACAGCCCAGATCGAGATACACCATGCA
CCTGACGATTATTGAGCGCGGACCTGCGTCAAACGACATAGCAGCAGGCT
CCGACAAGGTCTGATTTGCCACCTCAGGTGCGGCATAGCGAAGTTTGATA
GTAGATCGAAATCGCTGCGATCGATCCAAACAGACGGCCATACTCGATGA
CCTCAGAAACTAGAAATGACTGTATGGGCGTTCCAGAGACGAGAGATCTC
CCGCGAACTAGCCTATCTACGTGCTGTTTTACCCGGGCAAGATGTCACGA
ACTGTTGACCCCTGAAGTTAGGTGCTCCCGGTGTACGCCCCAAATGCGAT
TTGGACGGTCCACTGTTATTCTTACTCCTGTGAGAAGGGGAGCATGTGTG
ATACTGTGGAGGGTGCAGATACGGGAAGCTCGAGCCCGCAATGGTTAGAC
TCAGTGTCTGTTGCTTACCCGGGTAGGTCGTCGAGAGCATCACATCCGAA
TTGTAGAAGTCGCGGGACCCCCCGTTGCCGTGTTGGAGCGTTGGCATGTA
ATGACTGGCTTGATTGTAAAGTCTTCTGGGGAATTCTGTGACCACTTATC
GGCGGGAATAAGAGGTAACGGTGCCACTGAAGGATTTAAGGGGTGTTGAC
GATAGGCAACCCTTGACTGACTAATGGGTGGCACTGTCACGTTCCGACCC
GACCACATTGACCTTAATCAAGACCAATTTATTATGCATACAACCGCCAA
CTCATTACTATACACACCTTGAATCTAGCCATTAAAGGCTGCGATGCGAT
AAATGCCCGCATAACACTCTTTCAGGGAATTGCGGTATCACTACCCCACT
TGTGGGATAGGTTCCTCGGGAAAGGGCGAAATAGTCTCCATCCATTGACA
ACGTCTCTGGGTATGCGTCAATGACAATGCGACACGAAAGTCTTCCAAGA
TGATTAAGTCCACCACCATGCGCTGCTGCAGTTCAGCTCCGCCGACCTCA
ACAGCCGGGAGCTGCATGCCCAATTATCTCGGATATCGTCCCACCCTTTG
AGAATCCATTGGGGGACAGGCTGCTTGTGACTATAATGGTGCAAAATCAA
CACCCTGACGTCGAACCAATCCACAGCTATGGTCTGTCTATTACCGAAAC
AATTTGATTACGCACCGTCTATCCACTGACACACCCTGGAACTAACTGCG
TGCCCCCCCCATTGAGATGGAAGGCACTGTTCCACGGTTCTTACCCAACG
GAAACGGCCTAGTGGTTGGATCTAGCCGGAGGCCGTACTGGTACGGTTCC
CAGAGCGTAACTGTTCTAGGGCATCTGTTACGGTTACTCCTGCTAACGAT
GTTCGCACTTTTTCTCCTCATTTCAAATCTAGTCATGACGTGGAGGACTA
TGGTGGGTACAGGGGATAGCACGGTAGACCGGTTGAGAAGGCGTCCCCGA
TAGCTGGAGCGGCTGCTAAGCGAATGCAGGCGTAATTTTAGAAAGTAGCA
GTGACTGGACAATCTGCAGTTTGTAGACTTTACCAAAAATATGCCTTATG
TATAGAGCCAAGGCATCTCTCAGGTGCGTACACATTAAAGTAAGCCGACA
CGTGAATCCGGAGACTCTTCCTTAACAAATCAGCCGCGCTTGAAATAGGA
ATCGATCTGGCCCTTAAAAGAATGCATAGACCTGGTTGAGAGCCGGGATC
AGTATACGGTCGGGATCCTGCGACAATTCACACAACCAAGGTATGGACCA
AACGGCATAGTACAAGTTAGGGAAAAAGATCTGCTTAATTTACATATAAA
CGGGGTACGGCGTACGGGGAGAACGCGGAGGATGGCCGAATAGTTAAGCC
ACTTATCGCCACTCACTCATGCCTTCCGACTAGTAAGAATTTCGCTTACG
TGTACGCTGTTTGGCGCTCAAAGCGGGTAACGAGACGTCGGATCCAGGAT
GGGGACGCCCGACCCCAAGGCAAACCTGGGAACTAGGCACAGGGGATTAC
ACACAACAGGTAATGTTGGGAGATCAGACTCATGTAGCCAGATTCACATC
TCCTTCTCAGGCCATAGGGCGAAAACTAACCGGTGGCGTAGCAATACGAT
GCGTCGTGCCAGGGATTTACTGGAATTCCAGTGACCTCAACTGAGATGTG
TCTTACTCGTCACCGACCAGACACTAGCTCAGAACGCATTTGGTGGCGAT
GCGGTGATAGTCAAGGTCTTGCCTCAGCGCGATAACACCCAAAACATGAT
GTCCAAGATGAGCAGACATAAACAGGCGTTTCAGATCATGTGCGCCAGTC
TGATCACGCGTCCCATCAAATTGTAGTCCAACTAAAACTTCGTTATAAGC
AGCGAAAGTTGCCTGGAAGGAACAAACTAAAGGGGGCAGTGTAACTAGCT
TTGACTGTTGAAGTAGTATTATCTGCATTCGGGTTACTATAAGGCTAAGT
CCACCCGCGTTAGACAACGGCGTAACCTATCGTAGGCGCGGTTATCCTAT
GCTGGCCCTGTAAGGGACTACTAATTGCACAGGGATTACTGGAGGACCTG
CCGCAAGATTAAAGTTAGAAATGCTCAGCGATCTTCTGCACAGTAATAAG
TTCTCGCACTCAATAATCATACTCCATCTCGGACTATGGTCCTACGGTTG
CCCGACAAACCGGCATGTCACTGACACAGACGGCTTAGCTCCCATTTGTG
TAGCTTTTAACCTCGCCCTGGACAAGCGCAATTCTATTAATTCCATGCCA
TGTGTCAAAATGTCTAGGTAGTGAGTGTTCGGGATAGAGAATTTATCCTG
AGAGCACCCGGCACTCCTTAATTTATAGGGCGTGGTTCGCCGAGTGGTTA
CACGAACCCGGGCGGAATTCTTTATAACCTTTAGGGGAAGAACAACAAGA
CCGTGGACGTCGTCTCCCCGCATGCGGAAGTAGGGTGAGTCGTCGAATGA
CGCCAGATCTTCGTTATTTAGCCCACCCGAGGCTGCAGAGGGCTACGCCC
TTTATCTGATGAAGTGAACTGACGCCTGTACAGCCCTATACATCCGCTTT
CACAGCTGAGGGTATCTAAAAGCAACCTCCTTTCATTCCTAATTTGGGAT
TCTTACGGCTATATGAACACAGTCCAGCTTCTAGAATCGCGCCCAGGTGC
GTACTCTAGTGTACATGCAACACGAATCCCCCCATTTATGTTCCTTAAAT
AAAGGACGTGAGATCCCCGGTCGTATTCAAGCGCACCTAGCGTCAAACGC
ATTAACCGCGTTAGTATAGGCATTAACCACTCAGTTGGTTTTGTTTCTCG
AAACCCACTCGACCTTCGAGTTAGTCGCCAGATCATCGGTCATGAGAAAC
AACGCTGGCCTGACTATGTGACCTTGCAGTGTTCGGTAAATATCACCGAC
CGAGTGAAAAGCGACCCTAGTCGTGTCGTTTCACACCTTACCGTAGAAGG
GTTTCGGCTTTCCCTGAATGGTTTTCGGCATATATGAAATGCCTTACACC
TTAGGACCCATCGATCTGTTGTGGCCGGCCAGTGAGATAACGTCGACGCT
TCTGCGGAGCGTTCAACAAGCGCCTAGGGTCACCTACAGAATACCGAGAC
AAACTGAACGTTGGCGGTGCCGTACAACATACTTCTCACGAGTGTACTAA
TACGACTTGCAGGACACGCGGACTGATAAGCAGAGACCCGTTGGATACGG
GCTTGCCCCCACAGTGGTAAATCTACAGCATCGGCTCTCATGAAGTGCGA
ATCTCAGGTAACGCCTGGCGTATGGGCCCACACTGAATATAGGGCGAGTT
GCACGGGGAATCCTCTACGGGCTCGTGTTTCGAGATTCTTCTTTACGAGG
CCTGTGTCATCGGCTCTCAGCCCCCCCTCGCAAGTTTCAATGGGAATGAA
TAGGAAGTACAGAATATGGTCGTCAGACTGTAGCATACCAGCGGCCACCA
ACATTCCGCTCCGCACAATTGCAACTAACCCAATGTTCCCGACTTTCTGA
TAGACATGTGGCCGCCGCACGTTGACTATAGATTGGAAAAACCCCGGCGA
ACTAACCGTTAGTTTTCTCGGTGGTAGTGTAATATTGAGTTCTCAGGGTC
TGCCATTGTAGCCTTACAAGTCTGTTTAGTTGCTTACTGTCCCGCTAAGG
CCTCCGTCCTCCATGGTTGCGCGACGTCGACGGACATTCCGTCGGCAGGG
CTCATCCCGGGGTCGTGTGGCGCCCAGTAGTCAGTTGGCAAGTACTTCGG
ACACCTGTTATACGAACCTATGTACAACTGGGCGAGTTCCCAATGGAAAG
CGTATCCTAGTAGTTGTCGGAGCCGGCTAAAGTCTAGGTGTGTACGTGCT
GCTGCGGCCTTTTATGAGGCGATCTGTCGATACTACTACCTATAGTCCCA
GCCTCTACAGCGCTTTTGCTACCTCTCGCTTTAACTATAACAAGCCGGCG
TGGAGGAGCCCGGTCGCTTCTCTGAGTGTCTGGATACGGATACTCATGTT
ATCTCGCTACTACAGCTGCTTTCCGATTGGGTGAGGGCCTTTTTCAAACA
CGGCGGCGTGGCGGGCCACGTTAGCAGGCAAATCAGTTAAAGAGTCCCAC
GTCATTCGCGCAACCGCGCATATCGTCATGGACCTGGTAAGACGCCGAGG
CGACCCAGCCAGGAATCCGTATATACCGTACCCACCCGGCATCAGCAACG
GCGTTTCCAGCCCAAGTAGTAGTAGTCTACATCATTGCCTGACCCGCGCC
ATCTCTATATATTTGCCGTGGCCCCTCTCTGTCTTTGCAATGTAGTAGTG
GTTTGTTAAAGAAGTGGGGGCATGGCGCATAACACACATCCGTATGGACA
GTCCGTTACAGTGTGATGGCCCCAGTTGATCCGACTAAGCAATTCAAAAG
TCAAAACCTAGGGGGGATAGTTGTCGCGGGGTAATCATTCAATTGTGCAT
GTCAGAAGGTTGGCCGTACCGCGCTATCCGATAAGAGTGGAGAGAGTCGG
GGTTGCGTCTCAAGTCCGGATATGATTCGTCCAAGACAGGCCGCCAGGTC
AGATAAAACGCCTCTCGCTGACGGCCCGATCGCAAATTGTTAAGCCAGTC
CAGGAGTAATTCCCATGGGGAATTGATTTGGGAACTGAGGTATTCTTCGC
TAAGTTGATAGAATGCAATGAGTGCGCCCTGGTAAGTCAGAGTTACCATT
TCGCGGATGGAGTCGCGCTAGCCAGAACCTACGATAGACCGGGCCAGCGG
CAGGTCGAAGTGATCGCTTATCTTTATCCGAACAACGAGGAACGGCCGGT
CTAATTTCAGGAAATAAAAGTCATCCCTTTAACAATTGCCTGCGTGAGCA
GGCGGAATTTGCGCCCCAAATCTTCGTGCGGAACAGGAAACAAGCCAAAG
GTGTATATAAAGGTGTTAAGGAGGGATGAGGTGGTCTCGTCAGATTAGAC
CACCGATCTTGGGACACGATCAATTCGCCGCATAATTGACAACGGTTAGC
TCAATCAGGACAAAACAAGGAAATTACCAGGCAAGCATGACGTTATCCTG
ACGCACCACACTCAAACTCTACTCGAAGGTGGTCACGATGGTCACATCGT
CCTTTCGAAGAGGCCACTTTTAGACTGTTGACAGATGTCCTGGCAGCTTT
AAAGAAGCGAAGAAGACAATTAAAGCCTTAGGTCCGAATACGAACCCGCG
GCAACCTCACTTGCGCATGTTTTTAATGAGTTGGGTGCCGGATGAAATAT
ACGGTCTGTATTAGGCTGTCAATTAGCATAAATATCGCTAGGAAGGTCTG
TGTGCTCCTTATTCTGGATGAGCCAGCGGCCCTCCCTTCTTTGTAATGCG
CCCTGTAGTTTCAGTCGGCTGTACAAAGTAAGGCCGTCTTATTAGCAACA
TAGGAAGGCGGATTCAAGCATGGCTCGTAACACGTATGATCTTGGTATCC
GTTCTCCCGTGGTACCCATTTCCTAGCCGGATAGACCCGGTCATGTATAG
CTTTCGGGCTGGCTTCCCAATCGGCACAGATAGTTGGAAAGACACGAGTA
TAGTCGAATTCTGGACAGTCATTAATCTTGAGGTGCAGCGAAGCATAGTA
CTTGGAAGATTCGATAAAGGTTACCCCTATACCTATGCCTTGGACATTGG
AAGCAAAGGTCGTTGTCAGATGACGTCGTACTTCAAGTCAGGCCCATAGC
CTAAGGGGGGATATGTCGCTGACCCCAGAGCCCCCAGGTAACCTGATACC
AAGAGAGATGTACACTTCAGACTCGGTACAGGGCTCTGCACTTTTGACCC
GGTTTCCTAAATTCCTATTCGAAGTTCAGAGGCCCTCAGACGTGCATCAG
GTAGTACAATATGCGGGTAAAGAGTTGTACGTTGTAACATACCTTGCCGT
ACTGCTCAGCGCACCTGGCATTTATGGCGACCTATTGATGAACGCAAGCG
ATCAAATCGAGACCAACAACCTGAGATGGGCTACTTCTAGCGGTCCTGAA
CTGTCCTGGGGTAATCCAACCGCTTGACAACCGGCATGGGAAACCAGAAG
ATGGGACCCTGCAAGAGACAAGAAGCACGGCGGAACAATGACAGGGCGGC
CCAATACCTTCTACACGCGTATCCCTTCGGACGTTGATAGTACGATGAAC
GGCCATACATTGACAACACTCATCAGGGAAATCCACCGTAATTTGCCGTT
GTCAACTGGACGTGCCTAGACAAAATGTCTCTGTCAACCCTGTAGGTAGG
GCCTTGAGAGTCAGGCGGTGCGCCTAGCACGAATGGTATTTCCTTTTGCA
GTCGGGTGGAGCGTTGGGGGATAAACCACCGCAGAGCCCCCGGAAGAGCG
AATTTTGGATGGAGTATCCCCTAGCGGGGCCTGATAGCGACTACCGGGGA
AAGGGGGACTGGTGTCGCCTACGATTTACCTGTCGGATTGCTACTGAATT
CGAACTGAACTATTAGATACTCTTAGTCTAAAGGACGTACGGTTTACCCG
TCCTTCCATTTTTCATGACGATTCGGTTATGTGGGACTTTGTTAAATGAT
ATTTTATCTAGCTATTTTACCGCACATGCGAACAGAGCGAATGAACCGGT
GAAGTGGACCTAGAAAAAGAAGCCTGATGCGGCCTGAGACGGGACACAGG
TGGAAGAGATGTAAGATACCCGTGTATCCACATAGCTGCGTGTAACATCG
ACTCGACCATATACAGCTTAACAGGATCAGATGAGAGTTACCACGTAGTT
TCTTACTAGTTTCCCGTTGTCTACTAGAACCCAGCCCAGTGAGGGGTCTT
GGGCTAGAATTTGAATATTAGCGAGGATTCAGATCCAATAATGCCGCCGG
AAGTAGTACGGCGGGTACTTTTGATGCCTCTTTGTGCGCGCATTTGCAAA
CACTTGACGCCAGGCCGGGTACCTCGAACCACGGGGGAAAGAGGACAGGG
TGAACGACAATAGGTGTGTCGGCCTCGATCTGAAGGCTACAATCTCGATA
TACTCTTACGAAAATACGGCAATCTGGTTTAGTCGTCGCGCACAGTGAAA
CATGACCCCTCCTTTAGCTACTGACTCTTGTGGTTACAGGTTTGTCACCC
AGTGTTTTATGATCTCCATGGGAGGGATGCCACTATGTTCGTGCTTTCAG
GTGTTATCAGCACCCTAATCGACTGATAGCACGCCTGTTCTCCCACAGTG
CCCAAGGAACGCGCAAAGAATCACAGGAGCAAATCGCGGCCTGTCGCGTA
ACGTCAATTAGGCGATGACTAGAGGCCTTCCCGTCCACTAGTACATCATG
ATGTTCGAATGAACTCCATGGAAGCAAATCGGTCTACCCTGATGACGTGC
TGCACCTGGCTGCGTCGGCTAGTGGAAGACGCAGACGCACGGGCCGCATT
CGATCGAGGTGCGGTCAATGTTAACTGCAGAAGATTCGCGAGTATTTATA
AAAGTAGGGTGGATCGACGAATCCATGATTTGCTTTAATAAGAGTTTGTG
TTAGAACCACCAGTACCTCGCGGACGATGAAGTCAAAGGTTGGCGGCAGA
CTCAGGAGCGCGGACCCCGAGATCTATGGAAATATTGGATCAGGTGACCC
CATAGGCTATTAATCCAGTATGCTTATGGACGATTATCAACGCGCGGTTG
CCGATACTTGAGTTATGTACGGCCATCACACTGACGAGGATCCTGGAATT
GCGCACCCCAACTAGCACGACTTCTCTCTACCACGCATATGTTAGTGACG
TGTGCGTGAAGACCTTTTGATACGCTCTGCTGTGTTTCAGGGTGGAGACG
CCCGACCCCAAGGCAAGCCTGGGAACTAGGCACAGGGGATTACACCAACA
GGTAATGTTGGGAGATCAGACTCATGTAGCCAGAATCACATATCCTTCTC
AGGTCCATAGGGCGAAAACTAACCGGGTGGCGTACAATACGATGCGTCGT
GCCAGGATTACTGGAATTCCAGTGACCTCAACTGAGATGTGTCTTACTCG
TCACCGACCAGACACTAGCTGCAGAACGCATTTGGTGGCGATGCGGTGAT
GGTAAAGGTCTTGCCTCAAGCGCGATAACACCCAAACACATGATGTCCCG
GGCTCTGACCAGCATGCTGCACCCACCTGTTAGGACGCTTAACGCATCGT
ATTCCGAACGATCCAAGGACGACGAGGGCAGGAAACAGGGAGGCAGCCGC
CAATTGCCTCCAACCCAACTAACGTCGCACGGAACTTGAACCCAGACGTG
GTCTTGGAACACCTTAATAAACAGGTCCTGCGCTGACCAATCCTATGAAT
ACTCGTTGTAGATCGGATCACGGGCTCCCCCGGCACCTAACCGGGCCGCA
GTCCGTGCACTCTCTGCCTCGAATAGCCACAGTGGGGCTGACGTTAGCGA
AATCCGTAAGGAAAATTGCAGTGCTATAACCGTTTACGCGGCGTAGGACT
CGCTCTCCGTGTAGAACCTGAGGCTCGCGCTACCCAAATTACCTACATCA
TGTCGCCTTTGCAACGGGTTGACCGCCCGAAAACTCGGCTTCACTGGGAG
CACTATCAGGGGCTGTAAGGCATCAATTGACCTCCATTCGGCCCTGCGAC
GAGCCCACATTATCTATACTCGGAGAGCGTGCGCGGGGTCATCGGTGAAA
TTCCGTAACTCCGGTAAGCACAAATTCGGAGTTGCTCTTATGACAAGCGT
GGACGCCTGGACAATGCCTGCGTTGAATTATGGCTAAGGGAGCCGAGGTT
CACTTTCGCCGCCAGCCGCGCATTGCAGTGCATCATGTGAATAAGCATAT
ATACTCATAAAAGGAAGGCTGGTGGGTCACGCCGGCTAGCAGGATGGGTA
TATCGCCCCTTTAAACAGTCTGACACTTTCCTTATCTCACAGGTATCTGC
GTCTGAGCCTCAAAAAGACCAATCACCCGCGCAAACTCTCGGATTCAATC
AGCGAACACAAAAGCGACCTACTAGCCACTTTACCGTTTCGATCGAAGCC
TTATTCGCAAGAGGCCATGGTACTAACGGAACGCGACGGGTAGTAAGTGC
CCTAGATTGAGGGCGCCCAGATTGGGCTAGATATGGTCAATCACCGACGC
ATTGATTCTTGACTAAAACGTCCGATGGGCAGATAACTGGTGACTCGGCG
GTTTTTCCATCCCGGCAAGGTCAACGCTGTTAACGCGCCGACCCACTAGG
GACCTATGCAAGTCAGCGGTGAAGTCCCTATCAAATATATTGATGGGGTC
CTCAGGTCACTGGAGAATATAAAACAATTCAACCCTCTACAATGCGGTAC
CCGCAAGTAGAACGTCTACTACCTCGCTATTTGCTTAGTACGTCAGCTGG
CGGGCGCAATGGTCCTTTAAACACTCCTCAATTGGCTTAGTTTACTGCCA
GTTTACTCATACCAGTACCTAGTGCCACACTCTGAATACCCGTCTGCTTG
GGATACACTAACCGCAGGCCGCAAAAGCGTGGCAAAACTGCCCTGCGGGC
AGACACCCCACGCTTACGAACGGGAGTCATGGCGGCACCTGTACCGCCCT
AGAGAATTGAGATATGCTCGATTCGGGTTGCCTCTACAATCCGTCGAGCG
GAAGGATAATCCTATTTTATGTATCCGTCGTCAACTCAAATAATTTGAGA
ACAGATTCCCCTCATGATACGCCGGTATCACACTCCGGACCGCGGATCAC
TGCTAAGGCTGCTATAGATTGTGCTACACAATAAAAAACGGTTGTACGGA
AATCAGCTTTACATATAAATAAGACCTATACCACGAAGTCCCCGGCATCC
CAGAGAAAGACTGCACTTATTGAGTGCGGGCCTGGGGAATAGAACGGCTA
GAGTCACCTTCATCCATCCGTTGTATATCTGTCAATCGGCAACGTTTAAT
GTTACTGACAGAATTGTGTGGGCCACAAAGTATGAGTGGTGAACATTTTG
CGCCATGTGCCTCCTTTCGGTATAGTATGATAAGCAATTAGAACCACGCG
TTTGAATCACGGACCAAAATCCCCTGCGTAGAGCAAACTATTTCACGTGG
AGTCGCCTTTTCTTTTAACTGCCTCGGCACTGCCTGAACCTACTACGCCG
AGTAAAGACCCAACGCGTGTAGCGCTGGGAGCCCTTTACAGTATTGATTT
GAATGTGACAGTCACCGACCATCCTTTTGATTCAGTGCTAAACGGTTAGG
AAATCGACCACCAGATCACGTGTGACAGTCTTCTACCTTCACTCACGTGA
AAATTGATTGGAGTCATGAGTACACACACACAGATGTGTACCAGCAACAC
AGGACTAGAGCGCAAGGGTGTTACTCTACCCGAGCCGCTTACCGGCATGT
TCACAGAATGAAACGTTGTGGTTGTCTTGCCTGAACATCAGTACGTGTAC
CAGTGTCCGCAGATTACTGTCAACAACAAGGGCCGGTCGAGCGCAACAGG
GGACGAGCTATGTTGCGGTCCAATAGCCTAGTTCATGCGATTACCCGTCC
TCAATAGACATCCCCCGCGCACAGAGGCACTAGTTGGTTGCATCCGAACA
CAATGCATACGGTTGACTCTCACCATATTTTTACCCAACCGCAGAATAGC
AGTACTGGACCGTGGGCTAATGAGGTAGCATAGTCGGCCAACTGACACCG
TGGTCGAAATATACGTGCGCACCAAGAAGCGGTTTAAGAACAGGATAGTG
ATAAGCTGTGGTTCCGGCTTTTGTACACATCAGGTTGATACGGGGGTATG
CATTTCATCCATACGGTCGGCAGACCGCAATCGTTAAATTCATTATAGAG
ACGTCATATGCAGGTTAATGGATTGTATCGCAAATTTTTTCGATCCCAAA
TTTTCTCACGGACACAACCGTTTAGACATGCAATGGATAATAGGCCTCTT
GTGGAAAAAACTCGGGAGATACCTTAGTGTTGCGGGGATCACATCTGCTA
AATATGACTAGAAGTGGGAGCACAGGCACAAGCACGCGGGGGAATGCAGC
ACTATCATTCGAAGTACTCCAGGTTCCTTAGTCACAGTCGCGGTGGTCGC
GTCGCCCTCGCCCAATGTGTCGATAGTGCGTGCTGGAGCCCTTGCGACCC
GAAAGCTATCGAGAACCACTAGCCAGGCAATCTTACGTTGGAACTAAGTT
CTTTGGTATTTTCGCACCACCAAATATCGCATGCAACAATCAACTGCGAA
TGCCCTTAGCTACGGTACACTCTGTATTATCGGCACAGTTTCAACCGCGC
CCCGTCGAGAAGCTCGGAACACACGGAAAGCTGATATATGAATACTGCAT
TTACCAAGACTCGCAAGCCTTTAGTGTAATAAAGCACATAGTCCGTATCG
TAATCGCGGGTTAGTTTGATTTCGTCCGGGAAGTCTCACGAACTTCCTTT
CAATAGACAAATGCGAATAGTCGTATCACTATCTGCTTTTGAAACCAGGC
CCAACAGCCATGGCTATGTGGCTGTCTGGTCCTATGATTAGCAATGTGGA
GAGAAGCGGTTATTGATGTCAGATACCCCCACTATAACCTCTAACGGCCG
CAGACGAGAGCCCCTCCTCAACCTTTCTAGCGATATTGCCCTGCGTCGAT
ATAACAAAGGAAGGCCCCGGTGATCGCGGCGGCACGGGCGGCGACCTACT
CCGGGCCTAAGCCCATATGGTGGCGTGAACCTCCGCTTAGACTAGCCTAT
TCCTATTGATGCGTCGTCTTCCAACGACCCCGGGAATTTTACCTACAAAT
TCGGGAAATCGACGCGCAAAGCACAGCTGTGCGGATTTTATCAGTTCCTA
TGGTGGACCGGCGTCTGATACTATATGTGCCGACCAAGACTTGCATTGCT
GAATTGGGTAAGTCAAAGATTGCGAGCGGCCGGGACTGGGGACGTTCTGT
ACATACCCGAGTAAACGGTGTTACGTGAGAATCGCCAACCGCGTGGGACA
TCTAAATCCTTGTGGGCAGACCACGTGCGCCATTTATTGCACCGTTCACT
AATCGGTGACGGTCTCGTCGTGGCTCACAATCCCCTGCACAAGCGCGCCA
CGGGCAGGAGCACTGCAACGGGAAGAGCTCCCCACTGACCACGTTAGGCA
TGGGCGACATAGTTCTTAGACAAGAGTCTAATGTAATGGGCACTGATGTT
ATGACTCTTACTACACAGTCGACATCCAACGTCTCTCGCCTCCCGAACGG
AAGTAAGCCGAGCCGAGGGTTCCGGCTTGGGTCATTCGAACAAAGTTCCT
TCCATCACTATACGATATGTGAACGCCGACCGAAGGTAGATTAATTCGCC
AATTTGCAGTTGAATATCTAGTCCTTAGCTATCCCCTGTAGCCCGGGAGC
CCCTAATCATGGGAAAACGATGGGATCGAAATTATTCACCCGCTACATGG
AGATGTATCGTACACTCTGCGCGTGGCCGATAATATCAGACAATGAGCGG
CCGGAGTAGTGCCTACTACACACGTCACTGATTCCCCGTTGCGCTCGCCA
CGTACACCCACGTGTGGGTCGATTACGCTATATCTTGGCAAAAGTCAAGG
AACGTTGTGAGCTTAATGGACATTGAGAACTGCATAGCTCCCCCGGATAA
GCAGACCCTCCCGTCATGAAGGAGGACTTGATAACCTCAACATGAAAGGT
TTCATCCCGCGTAGCTTACTACCCCCTTCTTGGGTGACACCTTTATTATG
CTAGCCTATATAGCTAGGCGAAACTTGCTGCCAGCGCTCGGCCATACGCG
TAGGGGACCTATCCATACATTCCTGCAACCATGTGATGGTGTATTTACTC
TGGTTGGAAACTGCCGTAACCGATAGATCTAGGGGTGCACCAAGTCAGAG
AGTGGTTATGTTCATGATGACTACTTTGAGTCCCCGGGGCCTCATTACGA
CTCCTTACTTTACAATCTAAGGCAGATACTAATCCTCGCCCGTTTCCTAA
TTAGAACACGTTCGTATGAGATATAACGCAAGAAGCTAACCTTTCTAATA
ACAACTCTCTTCCCTGTAGTCCCACTTCGGCTCACCTCCGCCGGAAGAAA
ATCGTTTACATCAATCTTGTCGCATAATGGCTTATATGTAACATAGTTGT
AGTCATGCAGACCGCCCGATCGCCTTTGCCACCCTGCACTAGCCCTTTCG
GGACGCTGCTAAAAGAGGTTTTTCCGCTGGACTCGGAATAAGTCTACCTC
TAAGGGCAATACCAAATGGAAGACGTCGAATTGACGTGCGGTAGGTCTGA
TACCGTTTATCATCAATTCCTAACAGGTCTAATCGATATACGAACCTCTG
TACTGAACTTGGCCAATCCGCCCATCCAGTGGATTATATAGTTATGATGG
CTTTCGGGGTCCCATAACATTCTGACTAATTACAGGGCAAGAACGTATTC
AAGGGAACCCTCAGTTACTCGATGTCGTTTCTAGGTACGCAAGGTGCGAG
TGATGAGTTATGCAGAATCGACCGCGCCAGCCGCGCCTCCCGTAGTTCTT
TGATGAGCAATTTTCCCTCATGACAGCGGCAATTCTAATCGGTCCTTACC
CTTTTACATACCTATCACAGGTACCGCTTTCAGACCTGAGCGAAGTGTAT
CAGGCCTCAGTGACTAAGAACGGACGGTTCGCAAATTCTCACATCTCAAC
TCTTATCACAAATCGGGGCAACAACGCTTACTACAGGTTTTTCAGAACGC
GAGGGCTACGTTGCCTTGTCCATCAGTTTCACTTTTATGGCCACGTTACT
ACCGGACCGGGAGCTCGCGGAACCTCTATCTAAAATAAACTTAATAAAAC
CTCTGGCATGGGCGTACAATGTGCTTGGTGGAAACATGGATGACGGTCCA
CATAAGCCACAGTTACTCTCTCAGCCGGGACGGAATTAGTGTCTGAGCTG
TACTTGGGGGCCTTTCTGTACTTCAACAGTGTGGGACCATAGATATGGCC
CTATTTATTATAACCATGCTAGCGCCGGCTGAGGATAATGATGATCGTGA
CCAACGTGACGAACCCGTAGGAAGAGGTGAAATTCACCTAGTCACCACTA
CCTTTTATGATTCGAGTAGAAGCCTTTACTCTGAGCTTTGCGAAACTGGC
ATTGAGGGTCATCATCTGTGCCGAAGATTACTAGCAGCCCCCAGCCACAA
CTGTCGCCGTCCAGGCGGGTCCATGTACAGTCCTCCACACACGTGCGGGA
CGGCAGAAGCTCATGGACGGCCGGGCTTCAGGTGATGGGCGACGTCAGTG
CTTGTTATCTATACGACTCAGCGAATAGCAACAGATGCTATATGCCCCCT
AAAGTTATATTAACACAGTCCTAGGGCCCTTACCAGAGTTAAGGTATGTA
ACTGGGAATCTGTGTAAGGGATCAATGGCAATATTTACACTGCTCGAGAT
TTGACAAGGGATCGTACCATCAGCGCACAGGTTCGGGACGCTAGGGCACT
GAATGAGCCCCGGTAGCTAAGGTACGTAGTTCACATGTCCGGATGCATGC
GGGAAAATGGTCATGGCTAACCGGCAGGTCATTAGGCATCCAGTAAGCGA
TGTGCCCCTATAATACCATTCCTGAAAGGTTGCGCTGGTCCTCAATTCCG
TATTCATTATGCAGGACAAACGCCTACTTGAGTTGACTTACACCTCCGTC
TCATGGTTAGCCATCAGATCGCCTCACACGCGGTGGAGCGGATTTCTTAA
AAGGCGGCGGTTACGACGTGTCTAGTCAAATATCTCCCTAAAACGGCAGA
TCTCTCCAGAGACCGTTGAGGCTCATACGTGTCCATTTCGCATAACCGCG
TGTGCCAGGTCTTGACCCAATCTTGCGATGGAAGCATCACCGTTCGAGGG
GAGGAGCGACAGATGCTCCCTAACAGGGATCTACGGGACCGTTGACCCTA
CCCTCGTTCGTCGAACGGTCCTCGTTTCTAATCTCTGCGGTGGTCAATGT
TAGGAAAGCACCGACTCCGAGCAATCCGCTCGTATCGTGCTGAACCTGGC
ACAGACGTTTCTTTAGTATCTGGTATGGTTGCGTACAACCCTACTCACTG
CTACAGCGTTCTCCGAGCGTAGCCGTGCATTTCGGCGGGATAGGTAGTCT
GATTACGAAATAGCTATATGTTCTCACCGCTCGTTGCCCGGATTACTCGT
GCCTTGATACATCACGGTGCCGCACGTTATCTCCCGGCGCCTCTCAGCGA
ATCCCGACAGGCAAGAAACTGGAGAGGCGGCACGCGCGTTCACTGGCGTC
TTTGGGGGCACTCATCTAGTAGACGCGAAGTTTCGCAAGATGAGCATCTA
GTGAGTTAACATGGCTATCTGTCTAATTACGCCCCTCGACCTCTCGAATT
CTGGACCAACAGGGGGGATGCTTCTCGGGCACGGCCCCATCTCGCGCAAG
CTAGGTCCTAACGGACTAGGAAAATCGTACCCGATGAGGCGGAGGTATCC
GGAAATCGGCAAAGTTCCAATTCGTTCGTCCGCATAACAGGCAGGTTATT
ATCTTGTTATGTTTCGGCGCTTAGTATGAGGGGTTACCATTTGCGATCGG
CTCACTCGCCCCTAAAACGCCGACGCGGTCACGCGTTTCGCGATTACCGG
CACCCTAAGGACTGTACTACAGCCTCAGGTGAAAGGAGCACTAGCGCCCG
GGATATAAGACGGTGGTCGCTCGGATTTATAGGCATCAGCAGCGCTTTAT
GAGCTGTCAAATACCCTCAGGACTCCCTACAAAGTGAGGGATCTAGGGTA
CTCAGGTGGAAGACGTAGATCTAAGCCGATGGAATATTTGGGTGAAAAGA
AGTGTAAGGTACACTACGGAGCCGAACCTTCAAGATGGAGAAGAATCTGG
CGTGTCGACATCTTATGAGAGTTACCTAAGTAGCTGGGCCATAACCGCAG
TAGCAAACCTAGCTATCGCTTCCCCAGCTGGAGACTCCACGCTATGAGAC
TCATACCTTCGCTTCAATTTTTTTGCTAAGTCAGTGACATAGGCCACCAA
TATTGCGCCGAACCCTCTGTCCTCAGGGTCTACGAATACTATATACCACT
AGACCAGTTTAAGTAAGGTTATCGTACGCCAAATGTGTACTCGGCCCCAA
CTCCCTTGGTATGAAGTTAATTACGACGTGAGACTATCGTGAGGGTGATG
CAGCGTGCAACCTGTCGCTGCCATACACGGACGCTAACTCCGACGTACTT
TTATTACCACGGTAGAAAAATATCCCCTTCGTACATAATGAAGCAATTCG
TCACAGTGCACGCAGCATTTGTCCTGGGATTCAGTTTAAGGCTACAGCAC
GTGTCCTCACTGGCAAAAGGGGAATCACGTAGGTCCGCCCACGGCTTCTT
TAACCCCATGTACGTGCACGGATGTATCCTTGCGTAAGGATGCGAATCAA
CAATAACGCCGGCGTCTGCCTATGGCTTGATTCCAGGCAGGGCAATGGAT
CTGGAGGACTGAGAGCCCCTAGCCAGGGTAAGCGGGTACATGCGCTAACC
TAGTCGTTTGCAGAACGCGAGAAGACCAATGTGCCTGCGGAGAGCGCCTT
CATACGTGTTGATGCGGTTTTGATGTTTGCACACTGTAGTAACCAGGAGC
GATTTTAGCCTTACCTCAGGAGCTTTGGTCATGTTTGCTCTGGTCTGTTG
AGCTAAGATGACGGTCGATACCATGATCAACAGGTCAGGCCCAATCAAAG
CGCGATGTAAAAACTGGATAGAACGCCGGGGATAGTGCAGTATTAAGGTT
ATGCTCTCGACCCCCGCGTATGTAGCCACAGCGCGTGGTGTAAGACGTGA
GTAAGCTCCACTAAGGGTTCGTTTTTCTTGCTCGATTACATCAGTGGAGT
ATATTCGACGGGGCTCGTGGGTTTTGGTTCGCCGCATCATTTGAAGGAGT
GTGCCAGGCCGTTCCGGCAGGCCGGGTTCGTGGTTTCTTCGATATAGCTT
GCGTCACTTGCTTGTGTTACGCCACCGGGCCAGTACGCCTATAGTACCCC
CTGACTCTTCATGCCAGCGACGCCGATCGTTCATCGAATACTTCTTCCTT
ACACTAACTACTCAATACCGCCACAATAGCTATCGAGCACATAGGCCTTA
GCTGAAATTTTTTTAGCCGGCCGTAAGCGACCCTCCAGAGTTCATGTTGA
AGCTACGGCCCTCATAATATAACGTATTGCCACTCATGCGGTCTTTAAGA
GGGTTGATATCACAGCGCGCGATAGCACTTCTCGGTCGCTATGGTGCCGA
GGATGTGCGCAAAGTAATGACTGAACGGAAGCCCGTCGCTATGATTCGGC
CATGGCAAGCGTCCTGAACACCACGACCAATTCTTTATAGCGGTTTAAGC
CTGCTCTGGTTACCTCTCTGCGTAATGGTTTTTATCGAGAGCCTTGGGTT
AGTCATAGCTTCTATCTCCAAGAGTATACAAGAACTGGTATTGGGAGAGG
AGAGAATCCCGCGCGGCAGAAAAGGAAAACATTGCACGACCTCTACAACT
TCACATCATGATTTAATCTCACAGCACGTCGCCCCCTCTACTGCTTTGCC
GGTTTCTAGTTGACCTTAATAAATCCGAGCGTCGTGATCATAAGATTCAC
GATCCTAGCTGTGCGGCTCCTTCGACCTCCTATTTTAAATCACTGATTAG
TGGTTTCGGCCACTCGTAATGTCATTGGCTCGGTCGAAGAACGCAACGCC
ACCCGCTCTGGCCCGATCTCGGGGCCATACGAAAGGTCTGCTTAACGAAT
AAACGATGGCACCGCCCATATAACACGGGGTCGGCATTGTGGGCATGTAG
GGAGTACGCTGATCTAGGCAGCTGCAGGTAGGATGTGACCAGATGGTTGT
GCACGTAACGGAGCCACGGATGACTTCTCATGATCATCACCGTGCACTTA
TCTTATGTTATCTGCTTGAAAGTTCAGACTTAGTCTTGCATCACTCCCTG
TAAGTGGCTTGGCGTTTCTCGAGTATGAATGTCTGTGCGGCCACTATAGT
CTATACACCCAGTCAGCAATCTCGCCGAGTGACCCGTACAGCGGTCTCGG
CTGCTTCACACACCTTCATCTCTGGACCCGCCTCGCCCGGCCACACTCGA
AAAATCTGAAAATTGAACCTTGAGCTATCTCTAAAGAGTGTGTGTCTGCG
TCTACAGAGTTTCGGAATTTCAGATGGTAAGCTGAAATACTATAGCCCAG
GGTTGTAGGCTCATCCTGGCCAATGTGTATCCCCACATGATCTACCGAAG
CATTACGCTGAGTCTCATTCGGACTACGCTGAGGCTGCTGTTCGGTTTTC
CAGTGGCATGGGTGTTATGTAGCACGGGCGCGTCACTTGTGACAATGAAG
TCTCTTACAAATAAGGATCTGAACTTGCTAAATAGTCGCACCATAACGAA
TCCCATTTTCGCATCTCGACTTCTAATCTTCGAGCGAGTCCCGTACATCA
CAAGTTCTGTGCTTAAATAAACTTAAGACTCTTATTGGCTGGGATCTGAG
CAGGCACAGTGGGCATACGACGCTTTTCGTACGATGTTGGAATAAACGGC
TCGACGGTATTTAATGAAAAGCTACTGCGAATAATGACGTTCGTGGTATT
CCGCGACGAAACCGATACTGCCTAGGTTCCCGACTCCGCTCATAGAAGGT
ATGGTCATGCTAACAAAGGGCGATGAGGCGAGATTGAACCAGATCGAAGA
GTCAAAATCATCTAGAGGGAGTGGCTGAAAACCGTAGTCGAATAGTTAAG
GAGAGGGCCACGCTGACCTCTATAATTGTAACAACTAATACTGCGCTGCC
ACCCAGCCCCTTTTGCTACTTCTTACAGGTGTCTCGTGCGCCTACCGTAA
GGAGGAAGGCCGGACGACGTCACCCAACCTCCAGTACATAATCTAGGTGC
GACCGTACTCCGCCTGCAGATGATACCCCCTCAGCTACTTACCCCGTAGT
CATAAAGCGGCCTCTTTGCGTGAGAAGCCACCGAACATCTCTACTTTAGT
TAGACTATGGCGGGAACGTCATCTTTGGAATCGGCACGGTCCGTACGTTC
CAAATTATGCACACTGGATTATATCGTTATGATGGCTTTCGGGGTCCCAT
AACTTTCTGACTAATTACAGGGCAAGAACGATTCAAGGGAACCCTCAGTA
ACTCGATGATCGTTTCTAGGTACGTAAGGTGCGATGATGAGTTAATGCAG
AATCGACCGCGCCAGCCGCGCCCCCGTAGATCTTTGATGAGCAATTTTCC
CTCATGACAGCGGCAATTCTAATGGTCTTCCCTTTTACATACCTATCAAG
GTACCGCTTTCAGACCTGAGCGAATTGTATCAGGCCTCAGTGACTAAGAA
CGGACGGTTCTCAAATTCTCACATCCAACTCTTATCACAAATCGGGGCAA
CAACGCTTACTACAAGGTTTTTCAGAACGCGAGGGCTACCGTTGCCTTGT
CCATCAGTTTCACTTTTATGGCTAAATAGAGGTCCAAAATCATCTTGCCC
CCCAAGGCTAGTGGATTTCACATGCGCACTGATCGACCAATCCCCCAGTC
ATGCGCTTTTACTCCATTACGCTAACTGCCCGGCCATGAAATACACCGAC
TGCTGCGGAAGGAGGCCAAACCCTCACGAGGTCCCCACCGGGTATATGCT
GACAAGTTGCTGGCATGTCCGTACGGTCAACCACTGGCTGCTCCCTAACC
TGCCGGTCCGGGACAGTAGCCAGTCGCATTGTTTACGCAACGGGTTTCGC
TGCGTATGGCAAGTCTGCTGTTGCGTGTCTGCCTTAACGTGCACGTGGTG
TCGTCGTACCGCAACGAGGTTTTCGGTTATCTGAACGGACGTCGAGGTAA
GGAAGTGAGGAGAGCACGGGGGTGTCCGGACAGATACTATGTTCTCACTA
GATGGTGCACACCCGCACATGATTTCTACTCGTCCCGCGATTATGGAGGG
AACACGAATGGCAACTGAATTTGCCACCTGGCCCTAGCAACCTTAATTTC
AGAATTCGTTGAAACAAGCATCATATCTGGACCTACTATACCTCGATGCG
AGTACGGCAGCAGTGCAAATGCGCAAACTATCGGCCTAAAGGCATCGGAC
CGCGCTGAATGTTCGATTAATTTGTGGTATGTTTGACGATTATTCTTTAA
AACGTTCACAAACCCACATCATCCTCTGCTATCCAGATTGTCCAGCAGAA
ACACAGTCACGAACGCTCAAACAATAGTGGATAGTAGAGTTGTACCTTTA
CCCGTCGAAGTGATATCTGCCATGCTTGTATCCCCGATACCGCAGTTAAC
AATCTATTTTCGATTCAGCCCTCTAGTGTGGCGGCGTCGCCCATCCCCCA
AATCCAGCACTGATGAGCACTCTGGCACGAACCGACCCTCAAGACATTAC
AATCAAGGGGGAGTATGTGGCCTTACCTAACAGGATGGACAACTAGAAGA
ATTATCACGAGGATTGCGATCTCAGGATTACAGACAATCATGAGAAATCC
TTATAGTAGGTTAGAGGAAGGTCGCGACGTATTACTATCCGTCTGCTCGA
CCCAGCAGATCCGCGAGCCACGGCGTGAATCTGGATTTAGATCACTTAGT
CGTATAGCTAGATCGGCGCCGTTCGCCCACTGTATCATGCGAACCATATA
CGCTGGTCAGCAGGTAGACTAAGTTAGGACTGCTGGAGGGCGTTAGTGTG
TACTGGTCATCAGGTTATGACCTTCAGTAGGTCTGTGGTAGGGCCCATAT
GAAACGAACCTAGGATAGAGAACGGCAGGAAGTCGGGAGCAGTCTATGGA
TGGAGTATCCGACAGGTTGCGCAATTGATTATACAACAAGCGACGACGGC
AGTCACTATATGTCCATTAAAGACGACGCCTCCTTATACTGATAAAAGTC
GGAGAAACTATTAACGTCTGATCATATTTGCCCCTGACGGACGGTCCCAG
CCCAGGCGGGGGTATCAGTTATAACTGGATGGCGATGAGATTCCGATAGG
TAGTTACATGGTGCGGACGATGGTCGAGGCTTGGGCTTATGGGGCTCGGG
AAGTGGCTTTATCATATCCCATATTCATAAAAACCGCCTCGTATCGTGTG
CTTCTGAAACTGAGCTCAATCATATTCATCGGATATCGCTGGGCGGTGCG
AATTTATGGTCTTTGTGGATTGTTGCGCGTCTGCTGCGTCTTCTTCGCGT
GGCGAGACGGTCCCAAGTCGGCCGTGATGCGTGACGCGGGAGCGCAAAGT
TTAGGTCGAAGTAAGTCCCAGCGCCGGACGCTGGGCGTAGATGGGACGGG
GGACGATCAATAATGAGTCGCTCCCGACTACGCGGCTCGGAGTGTAAATA
GCAATATCCCCCCTCTTTAGACAAGGAGCTTTGTCTTCTGGTAATCTAAA
GAATATCCACCGGGTGGTATCCGGAACCAAGTTAGATGCCTCCATTAGCA
CGGGTAGTAATTCGGTTCTCAAATTGTACGCGTTATGGCAGTCATCGTTG
ACCCCCCTCCCGGGACTGGCGATATGAGATGACACAAGCCTTGAGATTGC
ACCCATTCTAGTGCATGACCATACTGTGCTGAGCCTACGCATGCCCTTAG
GTCAAACCCTTGTCCTTTAACCAATCGTAGTGGGTGGTCGAGCAGCATAA
TACATTGTCTGAAGCTAAATGCTCCCTTCGGGAATTTTAGTTACTAGAGG
AAAATTTTAGTATAGTGCAATCAGATGTTCTTGTAGGCGACCGGCCTGCC
GACCAATATACTGAGGGGAGGGACGCTGATAGTGATGACTTGTACCTAGC
TGTCGCAACGACGTTGTCGCGTGTCAATCCAGACTTCGCGAATTGGTACA
TCTAAGTGAGCGAGCTCTAAATCAGGCAAGTCATGACAGTTACTTAGCAG
GGCATAACATCAAAAAAATGTAGTATAGGAATCCTCTAGACGCATCCGGT
TACAAATCTTTTCTGGGTACTCGCGTTCGGCAAGCTCGGTACCTGAGACG
CACACGTAGGTCGTCCCGAAGGAACGCGCAAACGGTGCGGTATTCCATCA
TTGGCTCACTCTTGACGCAGACATTGTCCTATTCAATACAGAGTAGAGGT
ATATGGGGTGACGGGGAACTGTGTCGCAGCGCAAAAACCATTCGACAATT
CAAAGTGGGTGGAGTGGCTTGCTCCTATGATAATAGCACTTCCTTCTTGA
CAGCTCTGCTAGGCGTACCTATCAGTAGTCGGTGACCTACGCAGTGCACC
GCCAGGGCGCCGTAGAATAGGCATCGCGGGTGGACTTTATACATTTGGTC
GGTGCCGTACTGTTACGCACAATTATCCTTTTGAGACAGTAACGGTCGAC
TCCTGTCGGTGTGTTTGACTCATAAGAGAGAACACGTTGTGAGGTCCCCC
GCTGGGGGGTCACTAATTATTGTTCCACGACTTCTGGGCATCCCTCACCG
AAGTCTGGGATGCTCCTTAAGCCCCCTTCCTTTACACCGATCAGATCCTT
GTGCATCGCTTCAAACATGACAGCATCATATAAGCGCGCTATAAACTCCA
TCCTTGATGTGGCACCATTGCTCTGCGATGGGTCGACAGCCCTCATTATC
CGAGCTTTGATGCATCAGCGTAAGAGAACCCCTCCGGTACCTGAGATAAC
ACTTGCACTTTGCCTCCCCCAGAGGCTCAACGGATAATCTGCTTGCCATA
CGGAAATGCCGACCATGGCCTGATAAGCGAAAAATCGATGATGCGATACT
AAGCACGCCCCGCTTTCCATTTTGTCAGAAGGTGCATACGCTGCGGCATC
GCAGCACGAGATGGAAAAATTAAGAGTGACTAACAACTGTTGCAACGTCC
GTTAAATCCGAGCAGGGTGTAAACACCTAGGGTCCGTCGCCAGCGGTACG
TGTAGCCGAATTTAAATGTGGAAGACTTTCCAGCATTTTCAACGTACCGA
TTCGAATAGGGTCACGACCTAATAGCTCATATGGTTGACGTCTAGATCAC
TTTAGCGGATTCTTTACGCCATTTTCAACTTTTACATACTCACCCGCAAA
GCTGGCAACTCTGACCTTTGCCAAGGATACAAGGACTATCCGATTACGCA
ACCGTGGCGATAGACACACATCCGGGCCTACTGTACTCGTCTTAACCCGG
AAGTTAATCCCAGAGTGAAGACTTAGGTCACAATTCGCCGGATGCCGGCG
CGCCAGGCGCCAGTTACAAGGCGGAGACCGAGCTCGCATGGAAAGCATCT
GAGGGCTGAAGATTAGGAGCGTCCTTCTGTCTCGAGTGTTCTGAGACAGC
CTAACCCGAATATTACAGTAGCACGCTCGTTGGGAACTAACGCATCGCTC
TAAGGTCACTGGTTCGACTGGGGCCTTTGCGGGTGAGGCCTGCCTTTAAC
TATGGATCGCCGCGGAAGTAGCAAAACCATGCTGGTCGCAGTGATACTCG
CCTACCTGCCATTGGCTCTAAGCCATCGCCTCTCGTGGAGTTAAACTGGT
TTGGGTCTCACGTCCCCAAGGGTGGTCGGGAAAGGGAAGGAGCCACGCCC
GGAGCTATGTGGATGACACGAGCTATATCAAGCCACATCTGGTCAGCTGG
CACCAAGCACCCATTATATCAGTAAACTCACGGAACTATCGGGAAGGGTC
TGTCAATGATCGGTTTTGCGTATCCCTGACAATGAATGGTTGTGACCTTT
TGTTCTGAGTAAAAAGGCTTTGCGATGCGTAGATATTCCAAACGCGTGGC
CTTATGCGAAGCCGAATGATTGTCCAGCTCTTTCCTGAACAAGGCTAGCA
AGAATAATACTCCCCAGATAATCGCACAATCAATTGACTATATCATGGAA
GCGTCTGGATAAGTCTCTAGACGTCGTACGGGTTCGCACTCACTTCGTTG
CTCCCCGCTGACCGACTAGCGATGTGAGGCGCAGATACTGAACTACCGTA
CCGTTCTGAGATCTTCTCCTGTGAATTTACAGTATGATAGGCAAGCTGAG
CTAAACCGTAACACGTCGGGACACTGAACAATTAATCAGCTTACTCGCAC
ATCAACACCCTCCCTCTCTGGAACGATAGGATCCCGGTCTAAACCGCCGG
CTCGGTCGGTCAACTATCTGCGACGGATCTGAGCTAAACCTGCCCTCAGG
TTCGTGCACGGAAGACAATACCGGACTACGAGATCAGCTTGTCCCAACTC
AGGAATTACTTTAGTTCAGCTCTCCCTTGGTAGGTCTCCAGGATGGTAAG
GCGTTTGCTACCACTTAGGAATGGCATTCAAATTTCATGTGCATCTACTA
TTTTGACATTAGTAGCGGTTTGGCATCGTATCCGACAAGTAGGCTATGGT
ACATTGATACAGTCCCTGTTGAACACCGCCCGGATCTCGATGCAGACGAG
GTTATTCTAACGCTTGCAGGGCCGGAAACCTAAATTGGAGAAACGTTATA
AAAGCTACCGTCTAGGGACGGAAAATTCCTGGCACAGGAATGGCGAATGA
CATCGTCTCGAGAAAAGAAAGAGCGCCGAGGGAACTAAGAATTCCCCCTT
ACTGTTCATAGTGGCATAAATCCAGCAATCGCTAACGGTCCTTCAACCCT
TCGCTGCAAATTGATGGTAGCTAGAATCCGCAAAAGGCCGACATCCGCGG
TCATTAGTTGAGCTCCTCCGCCCTGACAGATGTGGATAACGCATGTCTTT
TGAACACCAACATGGCAGTCGTCATTGCCTGTTATGAAGGCGACACGGTC
AGCGACCAAAATCTCCGGACGGGAGTTGGCCTGGCAGCAAAGTAAACCTC
ATCCGAACATCTTAGCAGGACATCGTTAACAGGACCATCGGAGCATTGGA
AGAGACTTGCGTCGGTTCCGAGTTAGGTATGAGATTCTTAGAGGAAAGTT
TTAGTGATAGAAGAGGGTTCAGGCCCGAAAACTGAAGATCTGACAGTACC
AGACATTTAAAAACCTGCCCTTTGGAGAGACAATAAACGTCGACTACCGC
ACAGAAGAATAATGAGTCAAGGTCGTATCGGCGACAGGATGACCACACTT
GGAAAGCATGCAGAATGCATGTGAATTCGACCCCTATTGTCTGGCTTCCA
GTTGAAACAGAATCTGCCGCTCGGCTCCATAAATTGCCGGAAGGGGGGGT
TGGTCGGTGCTGGTGCCTCTATAGTTCGGTAGGTCATGAGGGTGTTACAG
AACACGTGAAGGGGATTCCCCTGTTGTAGCCTGTGTTGGCATCTCACTAG
CCAGACACGAGTGGTTGGACCCTGAGGCAGCGTGAAGATTTATGAAAGGA
GAGGTATGCAGACATACTGAGCGGGGGTCCTAGTTGCTTTAATACGTCAG
CTCATTCGCTACTTTTTGCATATGCCTCCTTTCTAATAGGTCCCAAACAC
CTCACAATTGAAGCGATCCAACGTGTGATGCCGAGAAGTTATGCTCCGTA
AAAGACCGACGAGAGCGGCTTTTATTGAATAAAGATAGGACCGCCGTTTT
ATTTCCAAGATTCCCAAAGGTTATACGGTCTGATGAAGCCGCAGGACCCC
CGGTTCACATCCCAGACGAACCTCCGTGCCAGAAGCCTTCGTGGGAAGTT
TACGCCACACTTGTTAGCCGTTTACACCATTCCTCAGCTCAATAGCGGGG
ACAGGCGTAAGTGGGGTCAACCAGGTTTGCTCTATGACATGTGGGCTCGC
GCATGACCAGCATGTGATAGCGCATACCAAGTAGCACTTTTGACGTTAGA
TCAGCCCGGAGGTCGTTGGCAGAGACGGCTTTACTTGATACCTTGCATGG
AGAAGCCGCACCAATGGCCCACCGTGCCTCTCCCCGCTATCAATCGATAA
TACTTAGATCAGAAGGCACCTAGGGGCTGAGACTCCCTCTTCTGGACCAA
CTCTTGGCGGATGCGAGGCGGCGAACGCCTAAACAATGATGATGGGATCA
TGATCCCAACCACAGGCTCATGTACAAACAGGACCGATAAAACCACCTAT
TTTCACGGGACTGTTTCCCAAAGTTGCATACTTACGCAGCAAAGACGCAG
GGCAAAGACCGCCGAATCTCCTCCGGACCTAGACCGGATTCAATGCTTGC
GCTCCGATGAGCATACCACCTTTAATAACTGTCGGCCCCCACGAAGTTAG
GTGCTGTCAAAAGGAATCTGTGTGGACACCCCGCCCTACTGACCCTGGGC
AGATGGCCTTACGCGTCACTTAGGCCCCTTTCTGCTGCGGCACCAACTCT
ATTCTTCATGCTCTAGCCCTCTCTCTATGGAACTAGATGTAGAAGCACGA
GTTAACATATCTTGTTCTCCAATTGGACAGAAAAAGACTACCATACGTCA
TCTACTATGCTCGAATGCCACAGGACAATGCAGCTTGCGAGTCCTCTGTC
TTGGCGCCGGTCATCCGTAAAATCCCCGAATGAATGAACATGGGGGCAGT
ACGCTGCTGTCGGTCAGTAATTATCCGTTATAATGGGCGCCAAGTTACAG
ACCCAGTCAAGCAGTCTATGGATGGAGTATCCGACAGGTTGCGCAATTGA
TTATACAACAAGCGACGACGGCAGTCACTATATGTCCTTAAAGACGACGC
CTCCTTATACTGATAAAAGTCGGAGAACTACTAACGTCTGATCATATTGC
CCCTGACGGACGGTCCCAGCCAGGGCGGGGTATCAGTTATAACTGGATGG
CGATGGATTTCCGATAGGTAGTTTACATGGTGCGGACGATGTCGAGGCTT
GGGCTTATGGGGCTCGGGAAGTGGCTTTATCATATCCCTTATTCATAAAA
ACGGCCTCCTATCGTGTGCTTCTGAAACTGAGCTCAATCATATTCATCGG
ATATCGCTGGGCGGTGCGAATTTATGGTCTGTTGCGGATTGTTTGCGAGT
CTGCTGCGTCTTTCTTCGACGTGGCGAGACGGTCCCAACAGAGACTAAGG
CGGTCTATATAGATAAGACTATTCCACTACTAAACCGCGTACACGTGAGA
TTTTCAAGTCCTCAGTTACCCCGAGTCTAGAACATCCAGAACACGGTATC
CCAATCGTGGGACAGCACGTGTCATTTTGACAGGCGATAACATGGGTTCG
ATCAAAACACCAGAGCCTGTCTAGGAAGTACTCGTAGGCTAGCTGTTCCG
GGGACCCAACATGTTGCGTGTGTGAGTACACGAACGGGATCGCCATGAAC
GAATTTGACCATCTCAATACTAATTGCTCGATGGAGTGTGGCTGGCCCTT
GAACGTTTCCTTTCGAAGTTCAACGACGACGCACTACCGACTTCACCTAT
GCGAGTTTAACATGTGATTGCGGCTGTGCCTCCTCAACGACCTGCCCCTC
TCATAAAGAGTACGAAGGTACGCCACCGCCCCAAAGGATTCGCGGGAGTA
TAAACTTTAGTCCCATTTGGCAAGGTGCTGGTTGCCGCGTCTGCACTTAG
AGTAGGGCATCGGCGGCTTCAGACTCCAGGTTTTAATTTCATACTTATTC
CCAGCGGACCATTTATTTTTGTTCTGTAACTAGATAACGCAACCTGATGA
GCATCTGGTACTCACTTGTATCACGCTTCTATCTCAACACTTAACTCGGA
CCTAGAACCGTTACGTGTGATGCAAAATGCACGGCACCCAGTCCCGATGG
GCATCCATGCCTAGCTGACCCCCAGAACCGACAATTGTTTTGCTAGGGCC
CATGAGTTCTGCTACATGCGGTTTCGACCCTGGGTTTTTATTTCGGGACG
TGCGAGTGTCTATTTGGAACTCCTTTTTTCCTCGTTGCGACCGGTCTTGG
AATACATGAACCGCCGGCCTCTGCAACGGGAGTCAACACACACGACCAGG
ATCATGTCTCTCGATAATTCTGTCGAAATTTGAAAAGGGTTCTAACATTG
GTCCCTTCGATCGCCTGAGATAAGAGACTGCAGTCTTGCGCAGTCGACGA
CTGCCGCCTGAGATGCGTAAGCTGTACTCTGCCTTATCGCAGGACTCTGG
CGGACCTAGCACAGGTCTTTTGATCGAGGAGATTGTCGTACTTGGCTTTT
TAACGAGGGCTCCCGGTGGCCTTTGATCCGGTTTTCCTTAGGTATCCACT
TAGAGTAGCGTTTGTACAGTTGTGCCAGTCAGCCGTACCCTTCTCCCATA
TTTTGGTCATACCCACAGCACACCGCCTATAGATTGTTGAACATCTTTCT
CTGTTGCGCTTTGCTCCTTACTGCCCCTCGAACTTCGGCCTTGGTAGGCG
GCGACTTGTTTAGCCCCCTACATCTTGAGAGCGAGACGTGAATGTGCAAG
ATATGCTGCCCCTTAGTATCGGGCGTACAGTGGTCTCCATAACGCGACCT
TGGGTACTCAGGGCGGGCGCGCGCGGACCGCTCCTCAAGGTTTATCTCGC
AATATATTTCAATGGCTTGCCTTGGAACTTAGTTTAAATGATCGTTTAGC
AAGTCCGGCTGCATCTTGAAATTATTCAGATAACGGACACCACGAGTCGC
GCAATTCGCAAATCATAACCTGGCGGCGAATCAGGTGGGCTGCGACATTA
GCGCAGTGGAATAATATAGGTGGCCTTTACGTAAGCTGTCGACTCGCAGG
GCATCTCGACTACCGAATAATCGAGTTCCCGCCGCCGCTTGCACAAATCA
CGTATATAATCATTACCACCTTTATTTAGACTAGAATGCAAGTCGCGCAA
TTAACGGTGAGGGTAAATGTGCTCGGTGCCAGTAATCGAAGCGAAACGTG
TGGGCAAAATACCTTAAGCATGCGAGGCTGGGGAGCGCTCGTTTGATGAC
TTATGGTCCAAGTTGTCCATTACAGTGACCGATTAGGCGTCCCACGTGTG
AGTAGGTATGACGGCTATCGTATCGAGCCTCTGGGCCTGATATCTGTTCC
GATCGCTCCAACCCTGCGTATAGCAGGCTCCATCAGGGCTCAACATTGTC
TTCTTTGGCAGCTAGCGTTGGTGGGTGCTCAATGCCAATATTCATTTTGG
TCCTACGCAAGACCACGTTACCTAGAGAGGTAATCTGATCGTTAAGTTCC
GCGTGGTTTGATTCCGAAACAACCCATTGCACTTTCTTCGCCGCCGCCTG
TGGATACGCTCCACTGGGCACAAAATACGGTAACATGGCGGGAATGAATT
CTCGAATAAGGTCACTGTGGCTGGCGGACTGGTTGTGCATGCTGCTCACT
ACTATTCTAACGTAGCGTATTCTGCTCATAGACTTCCTGACGCCTGGTTA
GGGTCGAGATGAAGATCTATTCCCTCACCTAGGCTTCGCTTGTGCACTCA
TTTGTTCTAGCCCAACAATATCATTGCAGGTGGATTCCTCGCGATGCCCT
CGTGTCTGTAACCTATCAGACCAAGATTCGCAAACCATCGCTTCTAGTTC
GCCTACTCTCTGCGACTTTGAACTGAACCGGATGCGTGGTACTGGTCGGA
ACGTCGTAACTGCCTCAGGTTTGGCTCTCGATCAGGAGCACGTAAAGCGA
AACGGGCATGCAGCGTAAACCCCTTCAGGAGACTAAAGCCCCAATGCTGC
GGCTCATAATCGCCAGTACCAGTGACCTTAGCTGGCAAGGTTCTCGCCCC
CGCTATTGTTGTTGGCTTTTCCATAGTTGCGAGCTCTGATATCCGGACGG
TGGGTGAGCGCCGTTCTCAATTTACGGCACCGGCTTCTGCAAGTGCCATT
CATTAACGGGTAGCCACCCAATTAGACACCACCGTGGGAAATACCTACGA
CCGAGTGGGTTGGTATGAGCATCACTAAACCATGACTTAGCGGCGGCCTT
AGTTCGATGTCTATCTCGATCGTCGGATAAGTCTCATTCCGATTGCGAGG
ATCGCCATCATTGTTCAACCAGATAATGCTGCCGCGCCAAGGCCCCTAAT
TATCGCTGCTTGCCAGGTACCTCGTCAACTTTCTGGCCTACCACTCGTCG
TCTGTAAATCGACAGGTTGCTCACTATCCGGTAGCCATCGGATCTAGCTG
TCTTTCACCGTACACGTTAAATTTTAGACCGTACACAATTGGAACGAACA
TCGCTCATGATAATCCGAGAATGGGTGTGTACGTCAGCCTTTAAAGCGGG
TCGTATGATATTCTACTGCCTTATTGAAAACGGTTTAAGATGTTTCCGTC
GCGCTCAGTAGTCGTACGAGGCTTCTTATTACCTAATCGGACGCCTTGGT
AGCCGACTGAACATAAAGACCGAGCATGTACCAACGGTCACATTGAACTG
TCCAGTTCGCAGTCTCGGCACAATCAGAGCTATCGTCTCGTAAGGGTATT
TCCTCACTCTCGCACCGCACACGAGGTAGAACTCTGCATGAGCACTACCT
CATCGTAGAACGCCCGGATACTGTAAAGGTCAGAAGAAGGGGAAGGGTAG
AACACCAGTTAAAGTTGAATAACTTACCATGCCCGACTCACACTGCAATG
ACCGGGATTTGCCGATAGAAAGTACATAGGTCGTAGCCGCGCGTCCTTAG
CTCGTCCGACCACACTTTCACTTTCGGTTTGCCAGGTCCAAGCCATGAAT
TGCAGGTTCCTAGCGGATCTTCGCCGGGGGCAAGGCCACGGGACACACGT
CGGCACTCATCCGCGCCAAATGCCGTCGTAGCGGCGGGCAGTCTCATCCT
GATATTTTACGCGCCTTGTCCCATCTTGTAGTAGCAGGCAAAAGGGTGTA
CTATGATGCCTGCGACAATCCGCCCAAAAGCGGGACGAGATGCTCCGGTC
GAGTAACACAAGACTTGTTGGAGGGGTCCTGTTAACAGCCCCTGTAAGGG
ACATTTATCTCGCTGTATGCTTTCGGCCTGCCATGAGGGGAATGGGACGG
TGACTGTGGTCCACAGGATAACATGTCTTTACCAGCAGATTGCCAATTAA
GGGTGTGACCATGGGGAGGTCCTTACTATAAAGATTTGGAGAGCCACTCG
CGCGGGGGAGAAAAACTAGTAGACTACATTTGTAGCCTGAATCCTACTAC
GGCCAGCCAACCACAGACAGGGCGGAATCTACACTGAGTTCTTCAGGCCC
TCTAAGCCTCTACCGCGCGCCGGGACTGTCGCAAGTCACAGGTGCTAGCT
AACTACTGTCAAGTGCCAGTAACTCCAGCTTTATTCTCAGGCTGGGGCAC
GACGCGTTTGACAATGTTATGGGTGACGAGACGTCCCCGTAGCCCTTTTC
CACGTCAAGGGCGGTATCTTTATCGTTTCCAGTAGCTATCAATATCCCAC
GCATATCTAGCCGTGAGCGCTCCGGATGGATCTGCTTCTAGGGGTTGCTC
TGAACAAGGCGTGAACAATTTGAATCCGAGATGTCGATTGCGCTTTTTCA
ACGGTAGTAACTTATTCTTTGATACCAATGTTTCGCGTCACCCTTCCCGG
TAACTCAGGTCTAACGCCCGATCTCAAGAGTTCTCGTAGCTTTATGGCAG
TGGTCCGGCCCAGGGGGGGTGAATCCGCAAGGGAGATCTTATCATTTCTA
ATGTACAGATTAATTACAGCATCGTCGTGACCGGCATGCTGCTGGGTTTC
CGGGCTTGTACGCCTTGCTTGGTCAAGCCGAGGCATTGGTAGTCCAAAGG
CTTCTGTGAGTTGCCTAGGTTGGGATGAGAGCCGCTTAATCTCCAGCTGA
CCTGTGACATCTGTTCGTTAACACCTCAGTGAAGCATCGCTGACTCCAAT
CTCTTCTAGATACGTAACCCGTGCACGGGGTGACAGTTCGCCGGAGCCTC
ACAACATACACGCAGCTCCAGTTCAGACGTAGGTTTGTTAGGATTAGCTC
AGTGTCACTCGCTAATGCTTGCAGTGCTCAATGTTAACGCGACCGACACC
TAAGGTTTATCAAGCGCCGCGTGTGCTCTATATCAAGCGGATAGCGGTGC
TAGACTATTATAACAGGTGTTCATTGTTGCTTGTTGTTTTATAGTCGAGC
ATAGTGCGAAGCTTTCGGGAGCAGCAAAGTATGGAAAATAGAACGTTTTC
TCAGCGGGTCGGGTACTGGTCTCGCAGGTGATTAGTTTCGACCTACAATC
GATGATTTCCGAGTATTGACGGTTACTCAATCCTGGAGCTGGTACGGGAT
TCTATTAAGTCTGTCCAGAGTACTGCCGTCGACATGATGCCAAAGCATCC
CAAAATGGAACGTTACAATCATATGCCATTCCTCGATAGGGCGAGCGCAT
AGACACATCTGGAGCAGAAGATCCCTGACGAAACAACTTGAGTCCACAAC
TCCTTATGGAGGATGTGCGTCTGTCGCTATCACCTCATGGTGAAGATCCG
TCGCAAGGCTTGCCCGATTGCACGCTTCTGAATGATACGGGACATGTGAA
GGAGTATCATACTTCTCTAGGCCTTGATTCCTCGATAGTCCTCGACGTAA
TGGATTAAATAGCGAACGTTCTCTGACCAGGTCACCTTAGTATGAGTGTG
ACAGCTCGATGAGAAATCATGTATCAGAGGTTTTACTCAAGACGAGCCGT
GTCAATTACCCCTTAAATTTTTTGTAGGGCTTCTTGGATTGCCAGACATC
AGTCTTTAGTCCACACCATTGCCCGACCACACCGAAGTCCCACAGTTGGG
GCTTGTGGTTATTTGGTTGGGCCGTCCTTAGCGCAAGAGTGACTGGATGA
GAACGATTTATTAGGACCCCTATCTCTGATTTGGGGCCCCGGTGCTTCCA
TTGATCGTTAGCATCAGATAATCGAACAAATGTAAATTCCAAGCATGTAG
GCAACTCGAGAAGGGTAGTGACGTGGAGCAGCATAGACACATAATACTGA
GGTCCAGGTACGAGGACAACCCAGCTCTGGAGATCGGCGGTGTCCACTCA
AACAGCCCGGTATCAGCCTTTCCTCTGATCAAGCAAAGGAAATGCGCCCA
AGATTCAGAAATGCCGCTCCCACTAGACATATTCGTGCCGCCTAACTCTC
CAGCCCGGGGTGCTGGGCGATACTTCTGACTACCCACGGCGGTCCGCAGA
CTCACTTTTGACGGCTGTTGATCATGATTGAGTCGGGATCCCAGGGCGGT
AACTGGTGAGAGTTCATAAAATGCTGTTGAATGAGAATTTAGAAAGTCAT
TAGTATAGGCGAGGCACAGTATGCCTTCCTTCACAGGGACGGGTAGAGAT
ACTTTATAGACAGTGCTAAAGCTAGATCCTTCATGGGATCGCGGCTCCGT
GCATTACTCGACGGGGCTCCTAGTGTTGTGAGGGCTACATCCCCTCGCTA
AGCAACAATTCGCAAGAACTCGTACTATGTACGTAGCAGGTCGCTTATGC
TGTTCTTGCGTCAAGCGCAACCACTGACGTTAATTCTAACCACGTCCGGA
CCAAAACATTGGCCGGCCTGGCGCATCCACCTGGAGAACTTAGATCATTA
TCAATAAGGTGAATCCCACGACCCCGTCACTGTTTCTAAACCTGGCGGTT
CTGCGATTTTTCTACGATTGCCGAACTTCGATGTAGAATAGTGCGTACCC
GATAGCTCACTAAGGCGTACCTATGTCAGATTGGACACCCGGTAGCACAA
GCCCCACCGTCTCTCGCCAACTGCCCTCTCCGAAAGCGCCGAATTATCAC
CCTTTTACCTCGGTGAAGAGGAGGATGAAATGATAAATTCACCCGCATAT
CGTCACATCGGACGGCCCTGTAGGGGGAGATCGCTGCGTAAAAGTAATCA
CAACAAATGAGTTACATTCCGTGACAGTCTGTCAATGAAGATGCCCGATA
CTAAAACTTCCGCAACTTTACCCGACGACACTGGCATCTATTGGGGCTAT
TGTCGTGTCACAAACTATTCCTGTCTAGCAGGTGTACCCAGGAAGAGTAG
GTGACAACACGTACTGTTCATCGGGTGATATATTAGCATCGCGGAATACG
TGGCGTTTAGGTCGCTCTTGTGAGGCCGAGTCCTGACCGTACCTCAGCTT
CACTTAGATTAAATGTTCTAAGTGGAGGCTGCTGACACCTACAGCGGTAA
GCTCTGTGATTCTACATGATATCGCTGGCGGGAATGCAGTTTATGCAGCA
CCACCGCGTTAACCTAGTTACGTAACAATCCGCCTCTGAGAGATTTTGGC
AGACTAGTGAGCGAGGGTTAGCTCGAAGCTGCTGGGCACAACCAACCACT
AACCCTGCACTTATTGTTCCATTTGCTACGATGCGCGGAACAAGCCACGG
ATAGGTTGCTAACCAAACCGTTGGGCTCGATCCGTATCCGACGCGTGTTG
TAGAACCCTTGCTCTATATCGAAGTCACTGGAGGACTGGCTACCGGAACA
TTGGCAAGGTTAAGAGGTGGAAGTCCAGCCTACATACAATTTACACAGAG
GCTCCATCGAACTCCAGGGTGGTACCAGGGCCGCTCTGTAAGACCCGCAC
TTTCCTTATCGGACTCCGATAAAAGAGCCACTGTGGACGGTTACTCGTGA
TGTCATGTTTTTTTCAGGCGCACCATCTCAATCTCCTGGCTACGATTAGT
CGACGCGGCGGGGATGACCAAGTTGTTCCTATATATTGTATACTTTCACC
GATGACTAGACCTTCGCCTGCACAGCAAAATCTACCAATAACTTTTCGCA
CCGGTGCCATCACATGTTAACTACGGAAGTGTTCATGGACCCCGTTCCGG
GGCAGGGGAGTCCTGATCCAACCCTCGAACACACGGGGTGTTGAATGTTG
CTGGAAGTGAGAATCCTTGTGCAGAATTTGTTGATATCCAGCAGGGCCCC
CGCACATTGACCGTTGTGCAGCGAACCTCAGGAAAGCTCACTTAGGCGTA
TGAATCAGATTATAGAATACAATCGGTTCACCCCGTAATGGTCTATAATT
TACCACCTAGGGACTGTGGCATGCCTACGCCACCGAACGGGGATCGCATT
TGCCGAAGTCTCACTTTGTTTGGTCCCATTAGTCCCTAAGGCAACGATCA
ACAGCACCATCGCCTTCGGCGACTCGCACCGAGGCTTTCATAGAGCGGGG
ACGTAAATCATATCCTCACCGAAAACAGTAACGAGAGCGTGCCCACGGAT
AAGTGGATGACCAAATACACGTTTCATGCCCCTAGACAGGCCGTAAAATA
AGGAGCGTTTTCATACGATGATCTGAATTGCGCGTGGCAGTACGATAGCT
GTGTAAACGGACCCTTGAGCGATGTCACGCGGGGTTATGACCGAGTTACC
AGCAGTTGCCGAGTCGATTAGCTCATTGATCAAGGTTGCACTCAAAACGT
ATGTTGATCCTAACGAAAAGTAGCATAAATTATGGCCTAACTGTATAGGT
GCATAGCAGGCGAATTGAAGTCTATTGATTGTAAGGCCCATTACGTTACC
CAGACAGTGATATGAGTCGAGGACTCACGACAGGAGGTAAGTTAGCTAAG
TCTTCCCTTCTCCATCGCCCGCTACCGATATAATCTGGTCGATGCTACGG
CGATTTTTGCCGGATAATTTTAAACTTCTACTGGTCGGCCGCTTGTTCGG
TCAACGGGCTCCCGCTGGAGGATCTCCCGTGAGACCAACCGACGAAGTCG
GGTCCGTCATGAATGTAAGCACTGACTTTACTCTAGTGTGCGATCTCGCT
TCTCACATGAATCCAAACCTTGACCAGTCGATGCCCCCACCGAGGAGTCT
AGTCGCTGGAGTTATTTAAGCTGGATTCTGCAGTAGGCAGGTAGACTCCG
GATGGAGATGTAAGCGAATGATACACGCGCCAATGCTCTGCAAGAAGCGG
CAGGAGTTGTCTGTTTAATGATACGAAAAGCACCCGGGGGGAAGAATGCA
GTGCCATGCCGCATTTTCGTATAGGATCCTGGCTCATATACATTCATGAT
CGGTTCCTCTATTAAACGGTCGAAGCAGCTCCTAGTCTGGATTAACTGAA
CTGTGTGAACCTGGACTCCGAATTCGATTACAGATCCCCTTTCGGGTTAT
ATGCTTTATAGTCGAGCAAGTGCGAAGCTTTCGGGAGCAGCAAAGTATGG
AAAATAGAACGTTTTCTCAGCGGGTCGGGTACTGGGCTCGCGGTGATTAG
TTTCGACTACAATCGATTGATTTCCGAGTATTGACGGTTACTCAATCCTG
GAGCTGGTACGGGATTCTATTAAGTCTGTCCGAGTACTGCCGTCGACATG
ATGCCAAAGCGTCCCAAAATGGCACCGTTACAATCATATGCCATTCGTCG
ATAGGGCGAGCGCATAGACACATCTGGAGCAGAAGATCCTGACGAAACAA
CTTGAGTCCACAACTCACTTTTGGAGGATGTGCGTCTGTCGCTATGCACC
TCATGGTGAAGATCCGTTGCAGGCTTACCCGATTGCACGCTTCTGAATGA
TACGGGACACGTAAGGAGTATCATACTTCTCTAAGGCCTTGATTCCTCGA
TAGTCCTCGACGTAATTGGATTAAATAGCGAACGATTCTCTGACCAGGTC
ACCATAGTATGACGTGTGACAGCTCGAGAGAATCGTGTATCAGAGGTTTT
ACTCAAGACGAGCCATGTCAATTACCCCTTAAGTTTTTTGTAGCAATAAT
CGTCTGACGTGCAACCGCGTCTAAACGCCATGCTGAAGCCTACGCCACCG
GAGGTCCCGGGAAATGTTCTCCAGTGCTCTTATCACAGGTCACGAGTACT
AAGCTCGAAGCGCCATCGACTGAATGGTCACTCTACATTTACGGTGTACG
ATGAGAAACTTAGTAAGGGGGAACTTAATCGTCCTTCAGCTCGATCCACT
CCAAGTTGAAGCAGTGCGGGCCTCGTCAACGCCCTTGCAATGTCGCCTCT
CGCTGAGGGGGGGCAACTGAGTGATAACGATGTCATGTAGAGCTGATGTA
CATCCTCGCAACTGATTAAAGAGTTGGCTTTGAAGTCGAAAGCTTGAGAG
GCCGAAGCATGCAACTTGACTGGACGCCTCGCACCACTAATGTCTGATTG
ATAATACAGTCAGGCCCGGACTCGCGCAGCATAACCCGCCTTCTTCACTA
CAGAGAGGTAACCTCTTAAGGCACTTCATATGAAATTTCAACCCGCGGCT
CCATGTCCCCGAGTTCTCGCTAAAAGAGTTATGCGTGTGAGAAGTCTCCT
GAAATGACAGAGAAGCGTGGTGCATTCACGCTTCCACCACGCCACTTCTT
GACCCGCTTTTGTGGTGGGCATAGAGTTTACCGATGTGCGGATACCCTGT
CCACATTCATGGGCTAGTGACGTTGAAGCCGGTCGGCATCTCGCAACGCT
ATGGCCGAGTTTTGGTGCCCCCCCAGAAGATAGTAAATTGTAGGATAGTT
GGGGGGATCCTACTCTTTAGACTTAACGCTATCGTGCTAAGGTATGGAAT
CTAAAATTTCTCCCACCTTTAACTAATTAAATCCGATGCATCGAGGATTT
CAATTTTGCCTTTCTATCTTCTTGTCTCGCCGATGGTACGCCACCTCGGA
GAATCTCAACACAAGACTTATCTGCGGCGATGTTACCTGAAACCAGCACT
ACTTTTGCAGGATGCTAACAACTAAGAGTATCTCATGGCCTATTTTCAGT
ACTGCAGAGCTTCTTATTACTGTGAGACCCGGGCTCGGTTGCAGCCTAGA
ACCGCATCCGTAGTGTAATGCGATGGCAACAAACAGTGGAATAAGTTGGT
TGTGTAATGTATGATCGTAATAAGCTCGTGCGTCGCTTGTAACGCTGAGG
GACGCCGTGGTCCGGAAAAGCCTTCTCCGTGCCGTAACGGGTGATTTTTT
AATCTAGGGCTGCTACAAACGACAGTGCCATCGTAGGAGGTTTCATTGTG
ACCCATGGGGAGTGCAAGCAGAACCCCACCCGGTAAAGTAAGCGCTAAAA
TATCTTGATACGAGGTTGGAAGGGCCGCCCAGGTATCGAGACCTGTAAGT
CCATATGGCATTTAAGTATCACCCCGCTTTCACCATAGATCGCTAATAAA
CTGGGAGCAATAAATAGTATCACCAAGTACTCTACCCCGCGTGGATCTTC
CCGCTGCAGCCGTCCTGACGGGAGATCGCCCTGTGAACGATCGTCCGGTA
CCGAGAACTTTGTGCTCCCGTTTAGCTCTAAATCCGCATAGAACCGCCGA
TCATTCCCCGATCCCCGGTGTGCTATACGGGAGGCTCCACCAAATCTCTG
CGCAACAAATCTTTTGATATGAGTTACGTGCTAACTAGGATTCTAGGGCG
ACTGTCTACGGCCATGTACCTGCTGGCACCTTCTTAATTCCAGTAATAGA
TGCCGAGGGCGGGGGCGCTGGCTGCACTGATAGCGCCATAGATTTGTCAC
TAGTATTAGCCTACAAATGAACTCTGATATAGACGGTGCTTCCTCAGAAT
GGATGGTTTGTTTTCTACAGCACTTATTAGTTTGCCCATTCGTTCGACTT
TGCCATTTTAGTACGCTATCCAGTCAACATGGCCTGCGCGTTTGTCTCTG
TGTAACTGAGATTCCGGTTGGGGATTTCGAGTTTCCCTGGACGATATGTG
CGGTGGTTGATCGCGACGTGCTTGTTCGTAACCCCGCTAATGCGTAAATT
TATAGGACCGCTAGAGCAATCGTGTGTCACAGACATAAAGCGTCCTGGGC
TAAATATCCACTTCCCGTATATCCGATAAGCTCCCTTAGCCTGTGAGGCC
TTTCCACTTCCCCCAAAAGTGGGATTGTTAAACTGTCCGAAGGGCCGAAC
TATGTTGGGAATCGGGGTGCTATTCTAAGTAGAGAAAAAATAGTCCATCC
TAACGACTGCCTGATCGGCCTCACTTGTAGGTGGGCCACAGGCCGCTCGT
GTTGCTTAATACCCAAGTTGCTACCCAAGCTCGATAGCCAAAAGGAAGCA
CCAGGCGCGCCAGGGTCTTAATGTCTGTAAGCGGGTCTTGTGACCTATAC
CACAAGAGGCTGCACTCAGTCCAACAGACATAAAGGACTCAGTAGCCCAA
TCGACTATTCGACGTGCATCCTTAAAGGCTCGTGACGAGTTCTTTGCCAT
AGTGGGTCTTAACCGGGATCGCCGGCAAAGGCCTGCGGGATGCACACCTA
AGAGGCTCTGATTGAAGGGGCAGTTTGGTATATAGCCTTATGAAGAAGTC
TTTGGCTCGAACTAGGGGACAGTCCGCCGCGCTAGGCACAGATAATACTA
GGATATCAATAAATCTTTAGATTCAAGGGCAGTGCAACATACGTTTCTAA
CCTGCGTCATGATACAGTGCCGCAACCGTACAAACCCGCATCTACGTTGT
CGAGTTAAAGGAAATTGCTACTATCAGGGTAGACGTGACCGTCTTTTGTA
GCTTGTTAAACTTTCGAATTGAAAGGCAGCGGAAGGGCGCGTGGCCGGCT
TGTGTCGGGCTGCATTCTCGTCTAGGGCTCGCCCTAACCAAAAGTAGACA
GTTATCAAGCGGTTAAAAGTCCAGACGCCACGAGACCTTGCCTCGCATAA
GGAAGCGTGCTACGAGCTTTACGCTTATTGTCAAGACGTACGCTGCAGAG
TCCTTCAACGACTTCCTGACCGTCCCTTACGCGGCTGAAGTCCATATTGG
CCCCGCCGTATGTACCGAGACGCACAGCGAATACCCAAATCTAATGAGAG
AGAAAACACGTGCTTTTTGATTATATATCAAACATTGATCAACGCTGAAA
TTCAGCGCGAATAGCACGTGCTCTTTTCACTGGTGATCGATTAAGTTTGT
AATCGTATCCCAAATGCTGCGGTCTATCATGTAGAAACGGCGTGTGGCGC
CATACTTGCCGTGAGATTCCACAAATAACCATTGATACAGCTCCTGTAGT
GCTTGGTTATGAATGATTCTGCTCTACTATAAGAACTATGCGTATTTCGC
CTATAGTGTCATCTTAGACCTGTGAACAGTAAACGAGCAGTGGCATGCTA
CAGCGGCCTTCGCCTATTCCCGGAGGAACGTACGATGATTGAACAGACAA
GTGACTTTCCATCACATTGCAGGCCGATACGAATTAAGCTAGCGGGGATA
TAACACGCCGCCGGACGCGTATAATCTTTTTTTAGTGGGCTCAGCTGAGT
TGGTCAGTGGTCGAGAGCGAACAAGATGACAGACAGAAGCGGGCGGAGGT
AGAGAATCTCTCCGTAGGCAAGCCGATGGGCAATTCGCAACTAGATCCAC
AAACGTGGACAAGCCCTAAACGTTACGCCGAGAACCGTATTCAGTAATGT
CCAAGCACTGCTAATTGTTACCCCCGAAATGGGAGCTATTATTACGAGAA
CATACTCCCAAACATGATTAAGCTAATAGGATGGTATCCGCTATTAATCG
ATGAATCGTTCACCAAAGTCGAGTTTTAAGGATTCGCCTCATCATAGGAG
CTTGTTAGTGGCCCTAGCCGTCTCGTCTTGCATGGCGCCTATATAACGTT
TTCCTACCGGAACGAAACTGGGTCATGACCTTTGATGTAAGTGGCGCTGA
CTCGAATCCGTTGTCGACTGACAAGCTGATCTCTGAAAGCGACCTACGGA
GGCTATCTGTTAGACACGATGGTAGAACCCCGCCTGAACGAGTGACCACA
ATCTCTCCTAGAACATTGAAACGGTCAGAGTCGCTGTTACCCTTTTTATG
CTTGCTTGTTGGGTTCTCTTTCGCGCGTGGACCACGAAGCTGCTGCTGTT
TCTTGGTCTAGCAATAATCGGGGAGGCTTGTCCGGTGTAATGCCTGCCGT
ACAGACCATCGTAACAGTTGCCGCGTATCGCTAGTAGTGAGACGTGACGG
TCTGTGAGGCAAATGTCGAGGGTTAACTTAAGCATCTAAACGCCTCACAG
CCGCGACACCAAGGTGTAAGTCGTGATGATGAGGTAGGTGGCTGGCGCTG
GTCCTAATGTATTCTCGCTGTCTTCGGCCCCATCGCGTGTTTCGTCGTTC
CCAAGTCAACTGGAGGGGTGAGCCGTATAGGTTAATTCATCATGCATCCA
AAAGATGGCGGCCGTGTCCGAAGTTTTAAGGTGCATACGCCCAAACTCGG
AGTATCTAGATTATGTTTCTTCTGTTTGATCCATTACGAGTATGTAGGGG
GTTCGTCATGTGCTAGCCTCTTGGAGCTGTAACCCGTACCTCGCATCGTG
TTGGACGCGGTATGATAATACCGACGCCCTTAGCCACCTCAAAAGCAGGA
AATCGGACACGACCCAATAGTTGCACCATAGGGGCAGCACTAAACCATTT
GTGGCCGGATTGAATAAACTATATTAGGCATTACCAGAATCCCTCCCATC
GTACTGCTGGGGGGCGTGGCTAGCGACCATCACAGCCTCGGGAGGTGGCT
TAGGTGACCTAATATCCTTCAGATCAGCCCACAAGCGAGTCGCGCACCAC
AAGTGACCGTAAAATGACATGGCAGACATATTGTGGTTCTACGAGGATCA
CAATCGGGCGTACCTTTCCGTTAGCTCGCGCACTAGGTTGACCCAGAACT
CGTACCGTATTCAAAATCGGGGGAGACAGAGACTTCCCATCGGGAACAAT
AAGTGTGTACCGTTTGAGAAGGTTATGGTGTCACTTAAGTTGACTCTGAT
GTTTTACCTAATAATAGCAGTACATAGGCTATAACACACCCGCTCAACAA
CCTGCCCGGGGGAATGATGTTCATTACGCGTATTCATATCCAAACCAAGT
CTATCTTGAATTATGACATATCAGAGCAAGGATAATAAATGCTAAAACCC
CAGCTCGCAGGGGGAGAGCGCACTCCGCTTTTTGTCTGCAACGGTAGGAA
TGTATAAGCCTGGCAACCATCGTAAATAATATTCGCAGACAATTGAGGAT
CCACACGACATCCAGCCAGCTGACCGAATTATAATTCGCGGGGAGGAGCT
ACCCGCAGGTTGAAGTGGGTTTACCTTACGTCACACCTCCAGATTATCGT
GTGGAACCACTGCCTTCCTGTCGCCCCACTTCAATATTTCTGCGTTCATT
GAGGTCGTATTGGTCTTTAGGTCGCGTCGAGTATCGCCTCGTGAGGGCAA
TTCGACTTAGTTTACGAAAAGGCGTCCGCTAGCCTCACGCCCGTAAAACG
TAGCCGTGACCTCGATCGGGGGTTAAAGGCAACTGCCAAACGTAGCCGCC
TGACTAGTATGAGGCTCTCGGAGGGAAATGATTCCCGCCGACAAGGCCGG
CGAGGTCTTGTTAATGAATATTCGTACCATAGGGTGAGGTGATGGAGAGG
AAACTAGCTGAATTTCGTGCCTCGTGGCAGCGATCACCAATGAGAAAAAG
GGTTCAACAGCTCCTGTGTGGTGGGTGGTCGCCCAATCAGTTGTACGGGG
TCTAACATTTCTGGCCTAGAGCACTGATTGCGCTAACTCAGCGCGAATAA
CGCACCCACCTTACCCTTCCCTCGAACGCAAGATACCTATTAGTGGCATA
TGATGGATCCCACCAACTAATCTGCCTCATGCCTCAATGAATGAATCTCT
ATTGAAACGCTCGATCAGACGATCTGTTCAGCGGTCCTTTCCCTTCCATG
TACGAAATGACAGCCCTCGCCCTATTTGGCGTGGAAATGCGGCTAATTTA
GCACAATCACAGATATGTCAAGGGATTTGGACCCACTACGGCCAAAGACG
AGATAGGTTATCCTATCGAGTCAGACTCACATCTTAAAACATAGCTTGCC
TGTTCAGTGCCCGAGTTTACACATAGTCGACCCGGTCTAACACCCTAGTT
GCACAAAAGCTTTTTTTTTCTGTTCCTTTCTTCCTTGCCCGCAGATTTAC
AGCCTCGGCGGCCATTCAACCTCTTAAAAATTACCGTTGTGGCGTTCGAC
GAGTTAGAGAACTATAACACCTTGAAAAATGCGCCCCCCCTGCATAGTGG
TCAACGTTATACGGCACGCCCCTTTCGTTGAACCGTCGCTCCGAGGCCAA
GCATTCGGCGTCATACCCGAGCGTATATCACGCTATTACGTAGCTTGCCT
CCGCTTCTGACTGGGCGATTGGGGAACTTCAATTATTCCATGCGTTTAGT
TTTAGCTTAGCTCACCCTTCGAGTTGTCACTGGGAAAGTACCTGTTTACA
AGCGATCGCCAGGGGAACTTGACAGTTAGGAATACGTGCAGTCGGACCGT
GCCGTAGAGGTGAGCTGACCCGCCGCTCCGGCGCTAAACACTGTGCTTAG
GATTGTTATCCTCCACGTTACGACCCTGTATCACTAACGTCTGAGTTCGG
GTTCTGATCGTGGACCTGAAGCTGGGTAATGAAGACCAGAGTTATACAAT
GGTCCTATACGTGCCCGTACTAGATAGCTACTGGTGGATTTGTCATCAAT
ATTAAATTGATTCGTGTCCTCTATAACTCGTACTTTCAAGGGATAGTATA
GTAAGATACCGTCAACACCACTGCACTACGACGGTGTGACTGCATCCATT
TACGCATCGATTGAATCACGAGTGAATGGAACAAGATCGACAAAAGAAGA
AGGAGCACCTTTAGTAGCTTTGACGACTTCTCAGCCTGGTTATTGGGATC
GAGCCAATCCAGGCAGGGTCCGCCACCGCATATACCCCATGCTTTTGAAG
CCACGAGCGATGTTATTGAGGGAATAAACGATGGGTACGGATCAAACATA
GTAACAGCGCGTTCTGCGTAGATAGGTAACCGGTGGCTAACGATCGATGT
CCTACGGGTTGCCGCCAACCGTCTTCTGTATAAAGATCGCCGAGAAATCG
GGTATTCGATTCGAGGAAAGCGTACTTGACGCCTTAAGGACCCCAGTATT
AAATTCCTTATGTGATCACACCTGCGACATATGCGAGTTTTTTCGATTAA
ATCACTAATCACTCCCGCAGTTAGAGTTCATAGGATAAGCCCGGCGGCCT
GGCCAGGCTGTCTAAAGCACCAACAAACTACCATTAGTCCCAGCTGTCAA
GATTACTCCGAATAAGCGGCTGGGCATCTCCAAAATCCTAGTAAACCTAT
TTTGTCCTTTGGTGATCCACGGCCTGGCGTGATTAGGCCCTCTCTTGCGA
AGCCAACAGCTGCGCCTGTTGAAGTTGCTAGGTAGGGTATTAGTCGAGCC
GCGGCCATGTAACCTGCACTGGCGAGCAGGTTAACCTTGTGCCGGCATAG
GACCTACAAGTGTGGGAGCAGTGGAATTATCTAGATACGTCCTCACTGCG
GATTTCTTACTGTCACGGCAGGGATTGCAATCCGACTACAGGGCTATTCG
GTCCGTAGGCCTGGATCGAACATCGGCAAGGTTCTCGAGAATGTCGAAAA
CCAAGATTGTGCAACCGACACCCCTAACGCTAGTTGCAAAGAAATTCGTG
AACAGGGAGGGAATGTATCAACCTGTGCGTAGTAGCCATCAAAGCGATCC
CTACGCATTTAGGGGATTATCATTGACCCAGAGTGGGGGATTGCTTGTGA
AGGTACACTTACGCATTCCTAGCTCGTCCAATCTTTTGGGATCGGAATGT
AGAACCGTAATACACATGAACTCTTTTTGTATGAGTTACGTGCTAACTAG
GTTTCTAGGGCGACTGTCTACGGCCATGTACCTGCTGGCACCTTCGTTAA
TTCCAGTAATAGATGCCGAGGGCGGGGGCGCTGGCTGCACTGATAGCGCC
TAGATTTGTCACTAGTATTAGCCTACATGAACTCAGATTAAGACGGTGCT
TCCTCAGAATGGATGGTTTGTTTTCATACAGCACTTATTAGTTTGCCCAT
TCGTTCGACTTTGCCATTTTAGTACGTATCCAGTCAACAGGCCTGCGCGT
TGTCTCTGTGTATCTGAGATTCCTTTCCGACTATCCCTGAGGTGGGGCGT
GTTGGCTCTGCAGGATTCGACACACCGAGTGAGGTTTAGACGATAGCAAT
GGTTTCTTCTGACCTTTGGAGGTACCCCGCGGCCGTATTACTCATCTCCT
AGCACACCAGTGCCTTTACCCTAACCCTCATTTGGTGGTTTTTGGGATCA
TCTTACTGAGCGCTGGATGTTCAAGAGTGATCTGCGAGCTTAGTCAGCAG
GTACACAGTAGATCTGAAGGGAAGTAAGTTCTACGTTAAGAGATTGTTCA
AGGGATTAGATGGCACCCTTCGATGGTATCGAGAACTTCAACCGTGGTTA
CAGCAGGTAAGTCCTGCTTTCTTTACAGACCAGGGTCGATATGTCTGCTG
GGTCAATGTTTGGGTGCTACGGCTCCCGGCTTGTTATAAAGATCATCCTA
GATCCAACAGTGACCACACGTTAACTCGCCAGAACATAGCTGCGATCTCT
CCACGTACTCTCGACGAAGCTTTGGACGATCTGGGCGGCGAAGGTTGGTG
TGTCAACCAACTTACCGTACTAAGCTCCAACCCGGGCTGTAGGGCGGAAG
GTGACGTAGGGGGGGCGCTTCCCACATTCTTTGCTGTGCCCAGTCTCAAC
ACTCGACGTCTGTCCTTGAACATGAGAGCTTCGCAACTGACACCTCTCAA
ACCTTACTGGTCCATTCCTGAACGCGCATGGAAAAATGGCGGCTGCGATA
CGATTATTCCCTATGCGACAGATTCCGGTACAGAACTCATAACCGTCGTG
GCGACGTGAGATAACGGTCACGACGTAATTACCTCTGGGGTCATGATTTA
TAACACTACATCGCCTAGAAAAGGCAATTATCCCCCAATTATCGGCGCGC
GCAGCAGGGCTGATCGATACGTGGTGCTGAACCGTTAATGAGACGGTTGA
AACCTAAGCGCTGTCCTGCTTGCGCCCCTCGGGAACCAGTGGTCCTACGG
ATACAACCCGGCGCATCTTAAGCTTAGCGGATCTCGCGGATGGCCCGACC
TAACGGTCCTAGTGAGTAACTTCTTACGCTGAAAATGAGCATTACATATG
ACAGTTTGGTACTAGACGGTGTCCAGCCGAAAGCACGTGCGTTCCTACCG
CCCCTGCGGTCGGACTAACTCTGATTACGCTTTGACCTGGTCATGACTTA
GCCTAGTTGTTGCACCATTTAAAGCACTGTTGTTCTGCCCTGGTTTTCGC
ATCAATGCAATTGGTCCCACTTGCGATCAGATATTAAGCCATGAGGTCCA
TATCGTCAAAAGGACTGAAGCTGAGCGCGTGCACGCTGCTAGGCCCCTCA
GACCTTGCTACAGTTCATGGTCTAGAAAGAGGACGTAGCAACCAGGTTCT
GTGAGCTTCCTGAGCCTTGGTGTTTTTCTTCTCTAGTGGGGTGGGCGGAC
CGGAGTGGGCCGTTCGGAACACTTTGCTATTAAATCGATTAGTGTCATTG
TGAGACACCGGAGGTCTGTCATCGGTCATGTACGATTAACTCCCTAGTTG
TCGGGCTATGTATGACCTCAGCTAACGTTGCCGCCCTGAGAGTCAGATGT
CGTCTTTTACCACCTAGACTTTTACCGTTAATTACGTGTCAAGGACGGGT
TATCGAGGGTGTGTAGATATCTTTTAGGAACGCAAGACAAAATTCGCACT
CTGCCTGTAACGAAACGAAGCGAGGCGAGAACCGCTAGCGAGAAGAGTCC
TATAGGCTTCCAGCTAATAAGGGAGCATCGTTGTTCTGATTGGCTAGGTT
GCGTTCAGTTATGCCCCACTTGTTCTTGTAGTGAAACGCCGTCGGCGGCC
TCTCCCGACGCCGTCTCCGCTATATCAGCTAGAAAACTTGACACATGCAG
CTTCCCTTAGGCCCTTAATTTTCCTTAAGATCTGCAAAAAAGCAACGACT
TGTAGTCGTATTTGTAATAATCATATTTATCGTCGGTAGACGAGGCCATA
GGTCTCTCCTTGCTATCCTCGTTTTACGAGTGCCGGGGGCACTCATGAGA
GCCGCTCCAACTACTTAATCATGTATTGTTGCGAGTACGCATGAGATCTG
CAATAGTACCCCATCAGGTGCGTTGGCGAGGAGTCTGGCTGCTTTGAGCG
TCAAGCGCTAGGGAGCGCGTCTCCCTGGACTTCCCCGGCCTTAGAATTTG
TAGCCCAGCCTGTGCGAAACTGTCGTTAGGCGATGTACCACCGGAAAATA
GCATATGTGCATCCAATAATTCCACTTCTAAGCGTATAGGTAAGCTAGGG
GACTCCCGGTTCCTCGATGAAATCCTCTTCTAAAACAGCGTTTTCAATAC
TGCCGGGTGGGGCAAACGACTGCGTTGAGGACGTGAGCAAACGGGGCACT
GGCTCGCCTCCTGCGACACTAATCGAAATGTGTAGAAAATGGTCGAACGT
AAAAGACAGTATACTTTTCTCTACACACATTCTAGGTTATCGTGAATCCT
ACACAGTGAAACTAATGCCACTAGGAGGACTATTCTGAAGACCGATTATT
GAGGAAGGGGTACAGATCTCTCATGTAACACTTTCAACACCCCAAGACCC
ACTGAAGCCCGTCGTATGACGCACGGGTCACTGGCTTACCTGTGCCACAC
CTCCCTTCACCAAATGTACTAGTTCAAATGAGCTAAACGCGCCGTTAAAA
CGGCCATGAGACGCAGGTGTCAGGCAGAGTCGACAACCACCCTAAGAGCC
GTGCTTAGATCCGCCTCACGCAGGGAAAGCCTCCCGGACTCACTGACTCA
ACATTGCTTGTCTACACAGCCCGACCGACAGGACTGCGGGGAGCATCTAC
GGAACTATCTATACGTCGAATCGGAACGGTTGGAACGGTTTTTTCGCACT
TTCGTAGCTGGCGACCTGTGTGTACTGCTTTGTGCGGCAGATGTAAATCA
ATTAGAAAGTTAGAACTGATAATTAACGTTCTCCCTTACCGCTACCCAGA
CGACCTTCGGAGACTCGTGTGTCGGAATACGATTCGATTCCAACTCGTGT
CTGGCCTCGACTGAATTCAAGGGAACGAACTATGGCGGTATAAGACAGGC
ACACTCGCACCAAGTAGTATCATAGACTCGAAAGCGTACGTGTGGCCTAA
GTACGCCATACTTGGCATCGTCAGGTAAACCAGTAGGCGGGGACAAGGAA
GAGCCCACTGTCCGCTGCGGGGTCACTAGTGCCCATGGCAATCAAGGAGC
CGCTGTGTACCTGAATTTCTGGGTTAACTCCATACCACCTGACATCCATC
CGGTGCGTGTGCTGGGCGGGGCCGGTTCACCCACTAATAACCCATATCGT
GACAACGAAACACCACTATCTGAACTTTTCGACGGGGTGCAATTCTAAAG
GACTCTCGGCACTTTCAAGTACGTCCCCTACAAGGATAGGAGGCGACATA
CCAGTCTACACCTCAGCCAACGACCGGAGGGGCTACTTAGTGTAACGGGA
CTTGAGCAAGGGGTGAAATTATCCACTAACGATCATTAGACGGAGACTGG
CTCCCCCTGATGATGTGGTGCTTAGCTATCACACCAGCCAGTCCAGACGG
GGCGACAAAGTGCACTACGATCGCCGCTATCTTAGCTGACAGTTCCTACA
CACTAGTTTGTTTAATTCAGATCTCCCTTCCCTGAGGATAGCCTCGTTGA
AGGAGGGAGCCGATCAGAATGATCGAGTAGCGTGTTACGCAGTTCAAAGG
CCGGAGAAGAAGGCATCCTCTGATACCGGGAAACTGTTGATCACGTGGAT
CCTGATGGAATATCTTCCCATTGACCCAGGCGGTGCAAGGTAAAAGATGG
AGCCACTACGTACGAGAAGATTTATCTAACTCTTCCCAGCTCTTCGGGAT
GACTGGGGGACAATCTATCCTTGACGCACAAGTCTGCATTTACTGGGGGT
TATAGCTAGCCATAGCTAGGGACGGTCAGGAGAGACGAGGCTGGTCCGAT
CTGATACGTGCGTCCGCTCTCAATGAGCAGCCGTCTATAACAGAGATGCG
CCATAACAAATTAATCACGGTTCCGGGCGACTTCGAAGAATGCGTTCACG
CGTTTGGCCTGTACCACATCAAAACGAACGTGCGAAAAGACACCGACTCC
AGAAACAACCCTGTAAATGGTCAGCAGGAATTGTACCGCCCTCGGCGCGC
TGAACGTTCTGGGTTATATGACATTGGCTCCTCGACCACCTACGAGGGTT
ATAATCCTGCCTGCCCCGGGACGGGACAATTAGCTGCAGTTAAGCAGGCC
CCAGATTACGAATTTCGCTTGACGGATCACTCCTTGCATTGACGAAGTGA
GAAAACGGCAGCCTTGTATTACGTCTGCCGTAGATGCCAATAAGATGCTA
TGGGAGCTGAAACACTTCACACCTGTTTCGTCTAGCCCGCCACTATGCCG
CTAGGGAACCGGGATGGCTAATTAATTAAGCGAGCTACCGTTTCTCGACA
TGTATGGAATGTAATTTTGCTCAGCGAAACGGGCAGCACACTAGTCATCA
CGTTCTCCGTGTCCAAAGCAGGTATCGTAGCCTCTGGCCACAGCATCATT
CCACGTGGCCCGGGGTCCTGTGCTAAGCAGGGGATGATTGAGAACAAAAT
TCGGTATGGATCGGCTGCCAAACTAATGGAAGCCGAGCCTTTAATGATCA
TGTTCGTTCATATTGACTTCGCCGTACTAGCCAAGAGAGAAAGGCTACCC
CAACGCATCGTCCCCATCGGGGCTCCCTGCGCGTCATCCATCCGCTGATA
AGTAAACTCTAAATTTGAAAATTCACGCGTTGGAGCCCGGAATCCGAGAG
ATCGGTCCGGATACGCTTTGTTGTCAGGGTGTTATTGACCGAGCTGATCA
CTACGCAGGTAAGGATTCTGATCAGTCGTCAATAGTTGAGATCTCTGCGG
AACGATAGGCCGTGACCCAGACAAAATCGTTTTGAATAGTCGGCTCTAGC
AGATTGTACAGCTACTGCGGACGTGCGGTTTACCCAGTCGCCTTTTTCTG
GCTTCAGTCCCCCTCCGAAGTGAGTGCACCGCCTCCTTATTACTGCAGCT
TTTACCAATAGGTCGCGTTTGGAAATTCCACGGGGTTCCCAGCACCCCCA
GGTAGAAAGGTGGCGGGTGGTAAAAACTGTATTAAATCGAACTACGGGCC
CAAAGTATGAGAGCGTGCATAAATGTAATATCTCGCGTTGGAACGATCAC
AGGGCCATTCCGACTGTTTTCATAAGCTATAGATGCAAACTGTCTATGCG
TTCAATCTGCGGACATTCCCGGGCCGGGACAGCGTGCGGACAATGGGGAT
GATTAAAGACGTATATCACTTCGCAGGTTGGTAGGTTTGTCCGAAAAAGA
GAAGCCCAGAGCTTGCTTGTGGTTACGTCCACGAGAACCCAGTACTCGCA
ACTGGAATTTCCACGTGATACATCCCTGCTCGACTTGCCCTATTGTACCT
GCATCAGTGTAAATCACCCCAGGCCCCCGCGCTATTATAATACGGAGGAT
GACCGGGCGTTACAACCATACTGTTAATCGATTGTCCGGACTATTTGAAC
CGTTCATCCCTGAGTAGGCTGAGGTTGGCTGCGGTGACCTCTAATTGTCT
AGCTAGTACAGAACGCGTGGCTGTATGTTCGTCGAATAGTTGCGAGAGAA
CTTGTGCATGCCTATTAAAAACGATCCCGCTACGAAACCACCGGGGCCTT
TAAAGGGCAAGATGGACGTGGTAAAAGCGTGAAGCCAGGATTGCCCTAAG
GTGCCGACAAGCCCGTTACGTTCCTTCCGTTCTAGTCCTGTATTACGCTG
CCAAGCAATGTCCTGCTTATAATAAACCCGATTGCTGACTGTGGCCCTTT
CGTTGGCGAACCACAGTCCCCTGGTTCTATCTGCAAATCCTTAGACCCGG
TGCGGACCCCCAGACCGCATACTGGTGCACGGCCTTCGCACCCAGCATCC
GTTTATTCTAAATCTAGAAGGCTCAGACGATGCAGTTCCATGTAACAATT
GCATGGCTGATGTTATTTGATTCGAGGATAAGAGACACTTCTCGCCGGGC
CAATCTTTGCGAGTAACGTGAGTGGGATAACACGGCTTGTAGCTCCGGTT
ATAGGGCGCGGAATTGCAGTGTGTCTTCCGGTACCGGGAGCCTGGCATCC
CAGTAAAGTGGTGAATGTGTCGTGTTTAGCGGAGGACCCCGACTACCGTC
AACTTCCATGATCGGGAGTCCGTCCACCGTAACGAGTGGGTCATGGTGTA
ATGTGCCAGCCTGTCTGGAGTTAGCGATACAAACGAGTTTGTTTTAATTA
GCCAACTCTTTTTTATATTCAGCGACGCTGGACTCCCCGCAATGGGCTTA
GAGTCCGCTGACTTGATCTGAACTGGATTTCGCCCTGCGGTACGGCCATA
CCAGTATCGCTTGTCCGAGCTACGTGTAGTACTTGCAGTCGGTACCGAAA
TCAAATATTGCACCAGCAACCCCTATTTTCTGTATTGTAATCAGAGCTAA
TGTCAAATAGAGCATAGAGACAGAAAGACGCATTGCATCCGTAGAGATTA
TTAGGGGTAGACTCGCTCGGTTGAACCAACAAATTACCACGTCGAACGAG
ATCTTGGCGGTGTGTGACTAAAGGGTGAGCTCTTACACACCTGTCTTTGG
CGCCTCCACGTAACTATTTTTCCTATGTGGCTATACCTTTGTATTCGGCT
CCCCAAGCCACACCCTGGGCGAGGAGGTCTCCCTCAACCGCGCGCTCCCG
GCGCACGAGGCCCCTGGAAAAAACACGCAACGTGTTGAACGCAGTTCTTC
CCGCTAAATTCCGGAGTGATGAAGCCCTATTACAATACCGGCAGCCCCAA
GTAGGTTGATGCCCAATTTTCTTGGTACTGTCCGAGCTAGATTAGGGCAG
CTCCAAGTGCGGTGACCCACGTTGCAGCGGTTAACATGTCAAGTGGCCAA
CCTAATTGAGCAAAAGATGTCGTAGTACTCATATCCGTCTTGTACAGGAT
CCGACGACTGACCCGCAATATTGGTGGTTAGGTCTCCCTGCTTAGATACA
ACAATATACCGAGAGAACCAGCTAGCCCTTGGCTTCTCAGTCTATGATGG
AGCTCCGCGTTGTGTAGACAGGCAGCGTTCCTGACGAGGAGCAATACAAG
AACACGGAATGGGCCTTGCCTCCATGTAAAGTTGGTCTATTTCTTTACGT
GTCTCATTCCTCACTACAGCTAGCCTGACTATATTCCCGGAGGGGGCCAA
TACAATTCTATCAACAGTCAAGCTAGAACTGGAGTTTCAATGTTACCTTC
TTCCCAGCGCCGAGCATAGTACTAACTTGTAGGAGGCAGCTATGACTACC
AAAAAGGCGTTGCAGGAGGCGGCTACGCCACAGTCAAGTCTGGTCTTGGT
AGTCGCACCGTCTGGTGCAACATATCGGAGTGTCGATGTCTTTGCTCCAA
CATCGTTAAAAACATTTTACCAGAATCACCCCACAATGTAAGGTCAACTG
TTGCTCAAGTTACGGGCCCATGTCGGTAGGCTTAGGCGCAAATGGGGAGT
CGGTGCTATTACTTTCTTTCGCTCTACAGAACATGGCGCGACTGCGCCAC
CAGACCCGGAAGACATGTCCGGGTTCTCTATGGGTTAGCCCCGGAATTTT
CAGCAGCATTGGTGTTGAATGCATAGAGTTAGACATGTTAACTGCCTCGA
CACGATATCGTCTCCTATTAATGTCAACGCTTGCGGTCACATTCGCACAA
ACATGTTGTTTTTATATTGGCAGAGCTTTTTGGCACATTACAAATGTAGA
TCGACGTTCCACGGCAGCTCTTTCAATGCACGGCGTTCCTTTTAGTTGTG
CGCATAAGTTTGTGTATAAGTGTATTCAGCGGAAAGTTACCCGTTTAAGC
ACCAGACTCATTACTTATATCCCATCAACTTTTTCGGTACTAGAGGCTGC
CTGACGTGTCGTTCATCCCCGCGGGATGGTGTAATGTTCGACAGGGGAAA
TGGCGGACAACAGGGTCCGTATGTCTTGGGGGTCGTCAACGATCCCCTGC
GTCTGAACAACAAGCGCGGGGTGTGTATCCAGCGGCGACAGAATTTTATG
GAGTCGATCCGCCATCAGATCGGGTGTCGACGTCGTCTCACTCATTGTGC
GAACTAAATCGGCAAGATCCAGTGCGCGAAACCGATCCTGCAGACACCCA
ACTCCCATACAAGGGGACCGCTTGCCTCGGCCCCCGTTAACTTGTCTCGC
TGCTCATAGTGCATATGGCATACCCCAGAACGCACTGGCTCGCACGTTCC
GGAATAGTGACTCCGCTCTTTTTAGGACTGGGTATGTGTGCCAGGTGGCC
CCGCACTACAAAGAACTTAAGCGAGACTCCCACTTCGCCGCTCATTATGG
GTCCTTAACTGCCAGGTCTTTAGGACGTGCCGCACACAAAACACTAAGGG
GTAAGCACAGCCGCCATTCTACTTGATACTACAACCGGAATAGGTAATCT
AACTGGTTATCAACTATATGTGACCTTGTCGGCTGCATGCGCTGCATCAG
ACAGCTGCAGCTATTGGCTAGTTCCCTATTCCTTTCTCGTTTTCACTTGA
TCATAGGGTTTCAAAGGCGACGATAAGCCAAGCTGACTTCGCGATCGTTC
CCATCGGTAAGGTTAAACTGATTGCGTGGGACCGTGTTTTCGCACGATAC
GGAAACGGTGGCTTTTTCGGTATAGTTCCATAGACTCGTTGAATTTTATG
TATTGCGAAATAGAATGTCAGCCGACCATCACGCTGGAGCCAGAGTGCAC
ACGGGATGAGTCCTAGCTCCGCTTCAATGTCGGGTAGTCTCCTGACAAAT
CCCTATTCGCATGTCCCTTAGGGCATAAGATTGTAGACTAAACGCTAAAA
GACAATGACATAGGGGCTTAGCCCACGGGCGACCTGGGTCCGTCATTCTT
TAGTAGAGTTACGAATAAACAGGCCCGCCAATGTCTATGGACTTGTGGGC
CAACCACTCGAATACAACTTCCGGGACGAACACATCCGCCACCCAGCGTT
CCGAACAACCACGTGACCGTACCTAGCGCCTTGCGTGTCTTCCGGGGACC
GAGACGCGACTCCTCCTACGAGGCGGGTCCTGTTCTGGTCGACTGGCTGA
TGAAGACGACTTTCAAACTAAGCCAGAAAAATATTCTTACACTATGTTCT
CGCGAGTGGGCTTGGGCAAGAGTCCCAACGCGAGGATTAATACATAACCC
CATCCTGAGAATCCTTTCGAAGCAAGACCCGTGTATGGTGTTAGAATGCG
GTCGTGAGGATGCTCCGGTCGGCAGAGGAGACCTCCGGCCCTGTACACCC
CAGTGAAACGATAAAAGTCGCTAAAACTATTCTACAATTAGGAGTTTTGA
GATTTTTAGAGCGGAAAGAACGACCCAGCGTCTCTCCCCCTGTGGCTTTC
GGTGTGCGGACTGATGTGATCGACCGGCGCGACGGGGTATCCGTAAGCAA
TAAGATGCTAAGGAGTGTTAGCTTAGGGTGGAGGATGCTCGATCTAGAAG
CGATCGCGCTGCTTACTATAATTCCCATGCGCCGCCTTTATCCTCTTAAT
CAGGACAACTTCGAGGGAGTATGTGGTAATGCACAGTGCGAAATCTTCGT
GATACGAGACAGTGATGTACAGACATGGCCATGGGCTCATTACCGACCAG
AGCTCTGACTGATGAAGCGCGCCGTGACATTAGTTGTTTTGGCGATTGGA
CGGGCGTATTACTGGTACAGGTGCACCGAACTAGAACAAGTAGCCGTGAG
GCGATGCAACGGAGAACAATAGTCGATGCGTAGACGGTTACCACGCTCAA
ATTCGAACGGATGAGGATGGAATCTCAATGCCTTTCGTTTTATGCGAATT
CCAGGGTCGTAACTGGTCAAGCCTGCGCGGAAGTGCGATAATGCTAGGTA
TGGAACCTGTATTGCGGAATGAGTCAGGGTACACTGCAGCTGGTGACGTC
CGCATCATTTGCGGACTAGACCGTTCCCAGTGGCGGTCTCGTGGGGTATA
GATCTGGACACCTTCCAACCCTGCTTTATGAGAACCGAGCAACTCTCCGA
CGAACCCCATAGACACGGGCCATGTCGCCATTAAAGCGCATGGCTAGGGC
GGCTCGCACCGTTACTGTGCTTCAGTTAATTACGTATTCCTTTGGGACTA
AATCGGGGTCTCCTGCAACAAACTGCTTCCCCGAAGGAAGTACGCGTCCC
CTGGCCCCTCTATCAGCTCCGTTAGAGTACTATATCCATCATGACAACGC
TTAAAATTTTAATGGCCCTACTGATCAGCCGTACATCGAGGGCGCAGACC
GTCAAGGTCAAATAATGAAGAGCGTTTGGGACGGACTGGAGTCAGGTTGG
GTCCTTCATCTCCGAGACCGTTGGCCATTCTGTGCTTTGGGCTTTTCGTT
TGATACGGCTTCGATTGCTGCCGATGATATCCCCGGAATCCCACCTCCCG
AGAAACACGGTAGGGTTTGACCGCAGGTTTGCGCGAGGAAGTAGGCCAGT
CCCGGACTCCGCAATATTCGTAAGAAAGAGATTCTGCGTCGTATTAGTGC
TTTGAGTGGCCAAATCTACGAGTGGACCCCTGGGCGTATGGGTTTCCATT
TCATGAATCACTTTCCCAGTGTTGTCATAGTGCTACGTATAACCCACTAG
GTGTACACATTGTACCAATGTTGGCTGGATTCATATAATGCAATCAAAGG
CTCTCATTTCTTGCGTTGGCTTCGAGGGTTCAAACACTAAAGCAGCGCTC
ACTGCCAACACGGCGTCTAGAAAACTTGGAACACAGGACTTATAGTCGCA
TGCTCAGATACACTCAATTTCGATAGTGATCCGTACGTTGTTATCGCCTT
ACTCGTGGCACGAGCAGCTTCACAATTTAAGCATATGTGGATAACAATAT
AGCCCGAAAAAGTCTCAGACTGCCGGATGTCGTGCCCTCCCGTCAGGTCA
CCTTCGCCAGTAGCCGAGCGTTAGAGGGGGGACGATAGCAGCGTTGTTAT
TTGTCGGCTCTATCTGTTTAAGAAACATTGGGTTCACACACCTTACGACA
TCTTCATCCTTCATTTTCCCTTGTCTGCGGTATACCGATTACGTCATTAA
TATCACCCACGCTTGCTGATTACATGCTGTCGATGCATTTATGTTCCAGG
CTATACTCAGGCTAGACGTGTGCCCAACTTACCGCTAGACTCTCACCACT
ACGGTCGGCTAGCTAGGCGAGCCAATAGCGCGTGTACGCGCAAAAAAAAC
GATGGGATTCTCGCTTTCAAAATAATTACAGGAAGTTAATCTCGTGTTTG
AACAAATTATATCCATTAAGTCAACACAGGCCAGTCGAGGAGTGGGAAAG
AAGTCCGCATGTATACTGACTTTCTTAAATAGCCAGCTGCCCTACACGAG
GATCCCCTTTCGGATTAGCCTGATTGGCACGTCACTTGCCTACTGTTGCG
CACGCACGGGGCATCTTTCTGCCACAGGAAAATTCACGATTAAAATCCTA
TTACTTACCACAATTATTCCCTTGGTCCGTCACCGACTATGCATTGTAGC
GTCGCTAGAAGCAACGTAAGCGGACGGGTATAAATCGGAGCGCGGGGCGT
AGCGTAGGCCTAGGTGTGGGGCAAACGGCCGTCCGAAATGCCTGACGAAC
GGGCCGATCTTAGATAGCACGCGTTTCACATCGGGTCGTGACCGGCATGC
GGTACAGGGATATTAGGGTCTACGCCGGAAACCTCGGGTCTTAGTTCTGC
ATTTTCGTCAGTTACCACCAACTCCGCCGAGGGCCACAAGGGCTCCAAAT
TCTCCAGAGACCCGCCCACGATTCGCTGTAAAGGGCGCTTTGGCGAATTC
CTCGTTATGTCCACATTGAAACCATGCGTTACGGTGCGTGAGTCTGCACC
GGACCTTAGAGCAAACGATGCAACATCTATCGTATCAATTGTTGGCGCCG
GCGCCGAAACAGACTATAAAGTTGTGCCACCCGCTAGAGTGCTCATCGAC
CTTTGACTCAGCGAGATAGAACTCCGGGCCCGTGTGCTCAATTGAGTGGA
TATCGGATCGGAATCACTTCGCTCGGGCACCTACTTATTCTCCGCATACC
GCGCTGCTGCATTTGATTCCAGTGTTCGGGAATTGAATGGATTCAAGGGA
AATTTTGCCATCACCATGTGCGGGGTTTCCCGGGCATTGCTCACCAGGAG
TGCACGGATGGAAGTGGCCCTGCCATCGAAGCATAAATTCCTGTTGAGTA
AGGGCGTTTCCAAAGGTAGATTTTGATCAGATGGACTGAGTGCGGACGGT
GTAGCGTCACAGCGGCACTAAGGCTCGCCCACCGTATCCCACATGGTAGA
GACTTTTCGGTATAGTTCCATAGACTCGTGGAATTTTATGTATTGCGAAA
TAGAATGTCGCCGACCACACGCTGGAGACCAGAGTGCACACGGGATGAGT
CCTAGCTCCGCTTCAATGTCGGGTAGACTCCTGAAAAGCCCTATTCGCAT
GTCCCTTAGGGATAAGATTGTAGACTAAACGCTTAAAGAGCAATGACATA
GGGGCTTAGCCCACGGGCGACCTGGGTCCGTCATTCTTAGTAGAATTACG
AATAAAACAGGCCCGCCAATATCTTTGGACTTGTGGGCCAACCACTCGAA
TACAACTTCCGGGACGAACACATCCCCACCCAGCGTTCCGAACAACCACG
TGTACCGGACCTAGCGCCTTGCGCTCGATAGGTCCCGGCTGCAGGTAGCC
GTAGTACGGACTTGGGCAGAAGGCTAATCCGTTTTACGGCCGAATGATAC
CCCGTTCACCACGAGAGAGGAGCTCCGGTCGCGGGAGTAACTCGGGTGGC
ATTCTATTTCAGAGTGCTGTATCACAAGGTATCCCTTACCATTTTTTTTC
GCGCCGCAAGCGCCTACCTTAAGGTGGCTCATTGATCTCTCAACTGTTTG
GATTATTCGGTCCCAATCGATGAGCCGACGTCCGGAGAATCGTACAGTCC
TACCAAAAAGAGCAGCTAGATTATTGTCTTACTGATAGCGGGACTCGAGC
GGGGAGACAAGTCGATGAGGCGTCGGCCTGCCTGGGGAATTTCGAAGTGA
AATAACAGCTGTATGATCGTCGGCCTTGACGGATGGCTGACAGTAAACCG
AATGAAATGACCAAGCTGCTGACAACGCTCGATTCATACCTCGTTGCGGA
CATGACTGTACATTCTCCTATGTGAGCTTTCTACGTATACCTAGAGGGGC
CTTGGCTAGATAAATAACCCACGATCTCTCGTACTGTGTCGACACACGCT
CATAGGCGAAATCCCTCAGTGTGATCGAGCCTCGGGAATGAATATATAGC
GCTTATAAGTGAGACTAAAGTCTAAGATAAGGCTGCTTGGGCAAACGGGC
CTGGTACCAACAAGGGCTAAGCTCTGGGGGTACGATAACATCAAGCCTGC
CATGAGCGAGCTTAAGTTCGTTACCTCATTTTTTCTGGTCATATAAAATT
ACCGTAAAACTCCTTATTATGGCCGAGATGACCAGCGTTAATTCTATAGA
TCAAGAGGGGCCCGCATGATCAAAGGGATAAGTTAAGGATGCGAGTCATT
CTAAAGTCTGCTTACGCAATTCTACAGACTATCAAGCGGTACCACGGACC
CTACTTTAGCAGGGGCCGGAAGCATCCGGAGCCCCAAAGCATCGATTGCC
GAAACTGAGCGTTCGATCTTGAATATCTCGGTATGACTCGGGATGGGTCT
AAGAATTTCTATTACCTAGCCTCAAAGACCCTCGAGGAGAGAGAACGATC
TGACGTCATGGAACTTCCATTCGAAAAGTACGTGTACAGTATGTCGTTGA
GATGACATGCACGGGTTGGTTCGAACTGTCCAAGATGCTAAATTTCGTGT
TAGCAGATGGAGGCAACCGCATTCAAAGCCGGCCGCTCAGGCTCCTCGGG
AGTTCCCTGAAAAGCTGACTCCCGGCGCTCTCTGTCTGTCTAGTACTAAA
CCGGGTCCCTCACGCCAACTAGTTAGTTATCCGGAACTTCTAAAGAAGAT
CGTGCCTTGGCTGGGACACTGCAGCCCATCAGTACCATTGGTCACATCTA
AGGCGATGAGATAATGCGTCGCTTCAATGAGCTTGTCCGGGTGTCCTTAG
ATATTTGTAGAATTTAGGCTAGAGTCCGGTCGCATGGCGTGATTGAACGA
TCCCACCCATGTACCAAGATATAACGACCGTGTATCATTACCGATATTAA
TTGACACCCTGCCTGCATTGGTTACAGCATCGTCTGCTTCTTGCATTAGC
GCGGGTCGCTTATGAATATACGCATGCTCGATGTAGACATACACGTGGCA
GCTCTATTGTTTGCAGCGAAAAATCCTCGATCGGAGCGGGTTCATGGAGT
GACATCATCCCTTTTCCCACGCAAACCTTACACGATCCAAAACCTTTCTA
CGTCCTGTGATGTTACATGATTCAACACTGAATCTTATGAAATATCCGCG
AATTTCATGGCCACCACCTTCCTCTTCGAGTTTTCAACCAAGACTCCTAG
CGGACATCTACACAGTACTAGGCATTCGTGACTCGTGCCGTGACGATTGT
GGACTGATCCCGACTTAATTAACGGAGCGTTGCGTACGTAGCGGCTACGG
TCAGAGCATGCTAAATCCACTCGGCTCTGGAATCCACTACTTAGGAGCCG
CGGGAGTTGAGAGCCCGATCAGTACTGCCGAGCCTGGCGGAATGCGGTAA
TGCGGGGGAATACAGAAGGTACGCAACAGAGTTCCGGGTGAGTCTAGGCT
CAGAGTCAGATTCTGTTTGTATCCGGCGATCTTGTCGTACCTGCAGCCAG
GTAACGAGGCGGGATCGATGTAACAAGCGAGCTTATATGGCTCAAGCTGC
TATACTTTCATTAGAGGCTGACTAGAATGCGAAGCCCCCTATTGCTCTTC
ATCGTTACTTGGACCGGATGTATTGCGCAACAACTATTCAGATAACAGTC
CCGCTGTAGGCAATTCGACAGACAGCGATGAGCAACTATTCCTCGTACCT
ACAACAAGCAGAGCCGTGGGCGTTGACTTCCCACCAATTTCGGTGCCCGT
GGACGACCAAGTAGCACAAGGGTTATTATGGTATACCGACGATATGAGGT
CGCTTAAAGACTACAGTCGTCATCTGCGAATGAGAATCCCGGAATGTGGT
CATCCCTTTTTTGTATCCTCATTCCGTTGCATTGGAAAGGCACCAACATC
CAAACAATAAGCCATTGCTGGGCGCTTTAACAGATTCGCGTCCATCGAGT
CAATAACCGACGCTTGCTTGCGTGGAATTCTTGGCGGAACCAGCGTAGGA
GAAGACGGTGAATAACGCCGCTGGAAAGTCAGCGTAGGGGGAGCCAGGAG
CTGGCGCACTCGTTCTCAGTCTTTATGGTGAGGCCAGACACGTAAGTATG
AGCTTGCTCGAAGGGAGATGCTTTTATGCAGGACCAGAGTTTGGCCATAC
CAGTTCGCACAGATTAGTTGGTCGGATGTCACATACGTTCAAGCCTATGC
TCATATAACTAACACTTATACACCCATACTTTATTTAGATGGTCGTTCGA
GTAGACTGAGAGTCCGGCTACGGTTTTTTCCTGTTAGGCCCCTCCCTCGG
TAAGTTAACAGCCCCGCCCACTCCGCGCATAGAGAGCATACGGTACAGCA
GCATGACCACGGGCCTGCAGACCTGTGATTTATGATTTACGTGGACCGAG
TCGGCTTTCACATGCTTTGCTGTTAACATGTAAGGCGTCCAGAGTCGCGA
AACCGTGAGTTCACACGCCTTAGTCTCTGATTATCTCATAGTCCTGCGCA
GCCATGGCTCTCCGTTGCATGGTACGCGGTGAGCAGTTACATTAATCGCC
CGATAGCAGGATCCCGTATTACGACCCAGTCCTTGTTTGGAAGCGAATAA
AAAGGTCTTGGGCGGACATCTCACGGCTGATGTACACCGGCCTGATTGCT
CAGAGACCACATCGGGCTGCTTGTCGTGTGAGCCCCAGGGGGTACGACAG
CCAATACCGTCGGTATGTTGAGACTCGTCGGTGGGTACAACGACTGTTAA
CTACTCAAGGACCAGTCTATATCTTGCGTACATCTCTTACGCATCAAAAC
CCACATCTCTATCTCTAGTTGATGGTGACTGAGGTTAGTCGACGGCGGAG
GTTTTGGCTATTATTTATGCTCAACTCTCAATCGCCCCTTACTGTATCCA
CTCCCACTCTTAATGGATATGACATCGGTCATCACTTTCTCTACGGCGGG
GCTTCCTAACACGCGTGTTAGGGAATAAAATTTGTTGGGCTTGTCGATCG
TCAATTGATTTCAATTTGCAACGGAAGCCCGACATCTTAGCGGGAACCTC
TCGCTTGCTAATTCATCAATTGTCCGCTTGGATAATCCGTATGCCGCAAG
CATGGTCGCCCCACTAAAATACCCTTAGTTCAAAACAGTAGCTCCGTCTG
GGGGACATATATGTAGGTCGCTACTATGTGGGCTGTCATGATACTGACAA
GCATATAACTACTAATTCATCAAGCCGCAACGGGTCAAAGTTGTTATCGT
AACACGTGAGCTTTCCATAACGTTACGAGATTGAGGCGCACTCTGCCGAT
GCAGATCAACTCGCGACCCATTGCTTGTCGTCGAGAGAGAGGATCCTGAA
ACGTAGGGCGGCGCATAGTGACGCATTAAAAACAACCAGCTTTTTGCCAC
TGACACAGGCACGGTCTCATTTTCGGGAGTACTGACTAACGACAATATAA
AGCCCGGTGTGGGAGGGGTGCTTAAACTAAGACCGGACCGGACACGCCTA
ACCCCAGAGCCATCATAATTTACTAATACCAAGAGAACCCTTTATCCCGG
ATATGTACCCGGACGACAGCCCAGTAAAGTTTCTCTCTTTCGGTTTTATC
TGTGGACGCGTTTTATGCTAACACTTGCGAGACGGTGTACCCACAATTTT
CTGGTAGTATCCACAGGGTTCGTGCATGTACTAATGTGTTAAGCCGATTG
GCGACTGTCAACTACTATACGACTAAGTTTAGGAGAGTCGGCCTCCGAGC
CACTGTCTCGACCGCCGGGAGACACTCTAGGATACCTCGGGCCTGCTTCC
CCTATTAGCTCGTGAAAACGACCAGTCATTAGCAGGAGCAAAGTGGTCCG
CTACAGTAACCATTCTAAATGTGCTTGACTTGACCCATGGGGAGCACAAT
TTATGAGTCTGGGTTGAACTGACCGAGGCCTAAGTTAACTTGTTATGCAA
CGAGGGCCTCGTAGTCTGTCGTCACGAATGTAGAAAGAACTTTCGTCTTA
AGCTGCCTCTCTAAGTTGCTATACGACCGTCTAGTGCTAGTGGGCTATTA
TTAGAACCTGTAATGGAACTGAAGTCCTCGCATGCGAAAAAGAGAATTCT
GACTTCTAGACATATGATCGATGTGGGAGCGGCTCATGGAGATGGAATGC
AGAACGGCACTGAGACGTCCTCCCGGACTCGCGAGGTCTTCCATTCACCC
TCCTCCTTATTGCAGCTGCCTGATCTCAGTTGTGTGGTAAGTTCAAGGCC
CGGACGACTAATTAAAAAGTAATGGCGACCCTGGTGGTTTAGGCCTTGTG
AGATATTTTATTAATGAATAAAAGGGGACGCTGGGATGAGCATAACACAC
TATATAGGGTCGGTCTTGAGTGGCATAGGTGGGCCATAGAACCTGGACGT
GGACGAATGTACCGACTGGGGAAGGAGATAAGCATAAGGGTAAGAACTCC
AACCTGATGGATAAGTGAATTTTATAGAGTACCATTCCCGTGGCTTTGCT
CCTTCATGAGTTCTAGTAATAAATCGTGTACACCGACAGTTGCCCGCTTC
GGACGCTTCCGACCACATTTTTGGACGCAACACTATTTCGAGCCAAGCAA
TTCATACTGCCGGGCCAAGTCCGCCGCGTTCATGAGCGCCCCAAGGACAC
CAGCGGCCAGCTGGGCAGCGCCGATATTGCGTTGGGCTTCTATGATACGG
CTTCCAATACCGATCTTAAGGGAACCGTTGGCTACTCTGTACTGAGGGGT
CGCAACCGCATTTAATTTAGGAGTCTTCTCAGAATCACCTAACGCCGGCA
CCGCTATCGTGTTGAGGCTGCGGCGCGTGAGAACAGACGGTGAACTTCGA
ATTCACGCTTAACCGCCCATGAGGCCGCCCAGCCGACAGTAACTGATATA
CTTCTGTTGTCATAGTAGAGGCTTATATGCACCCCGACTATATCTCGTCA
ACTCATGCGAGGAAAGATTAATCCTCAGCTGGTTAGTGTAGGCAGCGCAC
GATTTGTGTTGCCGTCGAGTGACTCGACGACGGAGACACGACGTTATTGG
CACTTACTGTCGCCACCATATGTCCTTGTAACTCACAACAGCACTATGTG
AAGCCACCTATGAGCTCCATTCCCTACTTCACGTATCTGTGTGCCCAGAT
GCTTCTACTGCCGTCGCAACATATACGACGTATTCTAAAGGAGGCCATCA
TAATCAGTGGGGGAGAGGAGTAGTTTATTTAAACGAATTTATTCCAATCG
ACTGTTCCATCTTCCCAAAAGCTGGGATGAGTGACTACGGATTGTAGCCG
CAGTGTTTATGACTCATCCACAAGGTCGGGAACCTGAGAGCTGCTTGGAA
GGACCGATACCGCACGGTGTCCGATGATTCGCGACCATTTAAACACGATA
CCAGCATTACTACGATTATACGACGTCTATTCTAAACACACTCCGTTTCC
ACCCTAAAGGTATGAGCCTTAATGGGAGGGTCACTATTGGCAGGGTCGAG
TAGGAGGAGAGGCGTTCTGTTACCGAAAGTGATCCAGCGGTTATGAAACG
CACAGTGGAGTACCCCCCCATGGAGCCCAGTGCCACAGATGTGAACGACA
TGTGATGGACCACTGCCGAGACCATGTAACCATACTGTTGAGGCTAATAT
CCGCGCTGCGGGAACCATAGGGCCCAGTTACAGCAGCCTCTCGTCACCCC
CTCGGCCAATCCGAGCCAGGGCTTGACCTAGGCCTTAGCCAGCCTAACAC
CCACTAGCCCGACGAATCTAATGAACGGATGCACATACACTCGCCTCACG
ATTGTTGGACTAGCCCCGAAGTTAGATGTATGGACGATTGAATTAGGAAC
CAGCGTCGACGCGTATGAATCCCTACCCCGACTGGTGAACTCGTTCCAGC
TAGTTCATGCCGCCCTGCCAACCCCGGAATCAATGCTGAGGCGTTCCAAC
CCCGTCCCTTCGATTTGCAAGGATACTGCTAATGGTTACCGCATGAATCA
ACAGGATCTTACCACTGTGTTACGCAAGTCATGCTATCCTGCCCGTCAAC
CGTGGGCCAACGACAGTCGGACATACACAGCATGAATAGGTTATGCTGGT
CAATTACGGTTACTCCAAGCAAGATGAACGCGTATCTCCGAAAACCGATT
GAATCGTTGGTAAGCCAATCCACACTGTTCGGGGTGCAGTCGGCCACGTG
TTTTAGAATTTGTGTCCCCATCGTTGACCCGACTCATATGATTAGGGTGT
ATAGCGTCTATTGATTCTTTCGCTTGATGGTACGGTTTGGGATTCCCATG
AGGCAGATAATGGCGAGAGAGTCCTCCTGTCTGCAAGGAGGTCAGACCGA
TAATAGGCAGCCCTGCGTCAACCCGAATGTGTGTATAAAAACCCCTTTAA
TATGGTGGTTACCGTAAACTTAGCACTTAGGACCGGTCACCATAGTGCGT
GAAGCAACTAGACAGACACCCGTCGTTAATCGGAGACTTAGCTAACGAAC
TAAGCACTCATGTGAGTTTCGTTTCGGGAAGGACTGATTATGTCGAACCT
GCTAGCGCACAAGGGTGTGGAGTCAGCGTCGTGCGCTAGGTGCGCACCCA
CGCCCAGAACCTGAGATCAACCCGGCCCGCTATAACAATGTGGATTATCG
GTCATCATAGAATCGTACCGTAACACGAAGCCCGTCGGAGTGACTGTATC
ATTAACATACTACTATCAGCATTCCGAGCGTACGAAGATGGTAAGTGATA
ATTCTTAGCCGACATTGTCCCATAACAACAGTGAGGCGATTCCTAATCTA
GCGGACTCCTTTGCGTATCGTTTGTCGCTTCACGTGGACGATGGCGCAAC
GGTCAACAGGATTCATATTACGCACGTATATATATTCGTCCCACGAAGAT
GCACAACGGGTGACATCCGCGCCGGCATGTAGACGGTACATACGATTCGG
GCATGGCCTCTCTTAGCGGCTCATACTGGTCAGTGTATTATAATTAACTT
GGCCGCGTACTAGAAAGCCACCTGTCCACCTGAGCTTTCGTGAATTCAGC
ACGTCGTCGTCAAGGCGCGGTGCTCCATTTTCCTGTCGGTATTGAGTCAC
CAAAGCTTTAATAATAGTAACCATAGGAAGCCCCATGAATGAAGACTGTG
GCGGAGTCTTCCCTTGGTATGCACCGGACGAGCCCAGAGTGTCTATAAAC
CTCAAGTTCTACTTTTCCATATGGTTAATAGTTTCGGGCTGAGACTAGCT
TTAACGACACCACCATATGCATGGTAACGGCGCCGACCGCCCAGTTGGAA
GTCTAAGATAACTAGCAAGAAAGCGACTTATGTCGATATACGAATGTACT
ATTTTCGTGCAGAGGTTCGTGCTCCTTCACGAGCGCCCTAGGGCCGGTGC
AGATGTTCAAGCACGACGGATGGTCTGAAAGTCCCATATGAGTAAACTCC
AGATTAAAGCGCAAAATACTCCAGGCCTGACTTTCTACATGGATATTGAA
TATGCTTGCACAAGCCGGGGGACTTCTCGGACGACTCAAAATGGACACGC
CGCCCATGAAGACGTACAGCCCTCCAGTACGCCTGGTACTCCGTCTATAT
TAGAGACCACACTACCAATTTATGTTTGTCTGGTATCCCCTGCGCCATCC
TGCCACCCTCGGATTAGCCGTCGTAGTCAAACACTACGCATCGTGTCGAG
TGAACGCGAGGGTTTCGATGCCTGGAGGGGAGTACAGACTTCCGCGTTTC
TACGCATGAGGGATTAATTATCTGGAAAAGGCATACGGAGTGCATAGCCG
TAGGATAGTTGGACCCTGACGCTGATCTAACACACGTTGTGCACTCACGT
CCCTATAGCTGATTATGCCGTTAAGCTGTATCATAGATGGAAATAGGCAA
TGACCCGGCCGTCCTAACTTTTTCCAATGGCCAACTGCGGACCTCATGGG
GATATTGTGACAGAATAAACTGTGATTCCTTCTATACCTGGGAAGCTTCG
GATTCCCTTGGCAGCGCGCAAGAAGTAGGATAACTTCGTGTAAGATGTAC
CATACGCCCTTTGGGAGGGAGTCTGCGACCAGGTCAGTAACCCGGGGAAA
CCCCCAGCTTCCTGCCCTGATCGTGCCAACGGCGGGTCGTCTGTGGCCCC
TTCAATGCGAACTGCACGTTCCAACTTCGGACAATGTGTCATCCCAAAAC
GTAAAGTCACAGCCTGCCCATTCAGGAACCTCGACCCTCTGGCACGGGTG
GGAATATGAGTTTGTGAGGCGGTAACTCAGGGCCCATATAGGGGATACAA
CGAATATATAATCTTCCATCCCCCAGTATCACTCTGCCATGCTAGTACGT
AGATCTCCTGGCGCTCTTGTCGTTTTAACCGTTAGGACTTTAACCGTCTA
TCGGTACAAGACCTCAGGGACCTTTGTTGATACCGCCCCCATCAGTTTAT
GGTCCGTTTATGCACCAAGGTATGGTCCAGCCCCGCATGTTTCTGGCTGG
TACTGAGGGGCATTTCGGGATATCTCGGGGCCGGGTTGCCAAGCATTTAC
GTTGTCTAATAAATACGGAGGTTGTCTACATAGCCGTTTTTGACCTATAA
TCGCGGTCCGGAAGACCAGTCTCCCATAGATCGGGTCGAAGGACGAGCAA
AAGCAAGACGCGTACGATAGTACAGGTGCATGACGAAACCCGCATCCGGC
GTCTGGCTGTGCATAGCGAGGAAAGACTTGATGTCTCTGGCGAGCCCCTA
AGGATACGGATTTGATCAACCATCGTCCTCACACGGTGGATTAATGGTTG
TTTGTCCCGAATCCATATAACCCAGAGTTCGTCCACCCGCCCAAGCGTCA
AGAGCATAATGCTCTTTGTACCGGGAGGTAGTTGGCGCTTTAGTCACCGG
AGGGTTAGTTGACTTGGGCCAGAAGGGTAGGCGCCGAGCGAAACTCGCAA
AAAAGACGCTCACTACCTAAAGGTATGAGTACTTGTGTTCCGTTAGGAGA
GACACGTTGTCGAGTACCATCATGGCCCATCGGCGCCCCGTCAGCTACAA
TTGCACGAAAGCTGCCTGGCCGCATCCTGCCTACCGAATGTAGGAAGTTC
CTTAAAATATATCGCCTTCCGATTCCCGATTTCCCCCGTAGAATGCACTA
ATAAAACGCGCGCGATTTCCAGGAGGTCGCGACTGTCGTGTTTAACAAGA
TTACTTGCTGTTCTCTCAATGAAGAGGTAGTTGAAACTATGAAGCAGTCA
CGACGACCTAGAATGGCGACCCGAGCGCATGCTGATCTCCTGCCGTTGGT
TTCAGCTGTAAGAGGTGAGTTTCCAACGGCTTAAGCATGACGCGCGGCAG
CCGGCTGTCCGCAAGCAAAGGTTACCACTTTATGTGGTGGACATAGACTT
AACTTGCTACTACCGTCCTCCATGGGGACTAACTTTGAACCATACTTCCA
CCCTGTCGCGTCACCGCTGTATGTAAACTGTACGAGGACAGTGTTATAAG
GTACGTTAGTCGCCCTCTGAGCGGACCTGGTGACGCAGTAGTCAGCAGGA
GCAAAGTGGTCCGCTACAGTAACCATTCTAAATAGTGGCTTGACTTGACC
CATGGGGAGCACAATTTATGAGTCTGGGTTGAACTGACCGACGCCTAAGT
TAACTTGTTATGCAATCGAGGGCCTCGTAGTCTGTCTGTCACGAATGTAG
AAAGAACTTATCGTCTTAAGCTGCCTCTCTAAGTTGCTTACGACCGTCCT
AGTGCTACGTGTGCTATTATTAGAACGTAATGGAATGAAGTCCTCGCATG
CGAAAAGAGAATTCTGACTTCTAGACATATGATCGATGTGGGAGCGGCTC
ATGGAGATGGGATGCAGAACGGCACTGAGACGTCCTCCGGACTCGCGTTA
GGTCTTCCATTCACTGATTATGATCAAATACTGAAGTGAATTATTCTGTG
GGTCAGAGATAGAGGAAGATAGTGGCATGCCTCTGGATTGGCAATAGTGG
AACCGAGTTTATACCACCCACTTTGTCTTCAGAACACCAACTGACTCGCA
TGACTCTATAATGCTTACGCCGTAACGCGGCTGGAAGGGGGGGGTGCCCA
CCACATTTGCAACGTTATTGTCTCCATGTTTACTTATTCATGAATACTCC
GGTTCGATCCAGCGTTACCGCATGCTACCGCAATTAGTGAGCAAAGTGAT
CGCTGAAGAAAGTACACAGATAAACGAACTACCTTCTTCAAGACAGCGGG
GCCCGATTTAACGCCGTACTATGTCACGATTCCTGTAGCCGAGGACCTCA
CCACGCACATGTCCGCGAGTTCCTAGGCGTCATGCCCGATTTGGGTGAGA
CGCCATTGGAAAGTTCCTCCTGCTCATGGGGTACCACACAGACTCCCGGT
CACACAACTCAAGTGCGTTAAAACCATTGAAATACTGCAAATATAAGAGC
GGGTTGACTAGACACTTCATGTAGGATGGTTGCCTATAGATCACCCTTCC
GAACCCAGCGAGGTAGGATAGTAGATGAGCACGTGTCCACCTCGTCACCC
CAAGATGGCGCGCAGATCTGGAAGTAGACTGATAAGAGAATCTATATGGG
CAGTTACTACGTATTGGTCTCGACTGACCGAAATGGTCTACACCAGGACC
GGCGCACACTCAGATAGTTGTGAGTCTAACGTAGGAATGGGTTCAGGTAG
ACTTGTTTATACTGTGTGCGTGAAGCGGTACTAATGGTATAACTAATGCT
TCTGTCTACCGCTTTCCGCATCAGACTACTAATGGTGCAACGCCAGCGTA
GATAGTCCACTTGGCGTCACGCGATTTCAAAGACAAAGGTATAATCTCCC
GCGCTCTTGACCGAGAGAACTGACGCCTTTTAGTCTCCGCTGGGGCGCAG
ATCCTTGCTGGAGATCTCGCCTGTGTCTACTTCAAATTGAGGCGCAAGAG
ACGATGTTTTCCGCCTGGCAACGGCGCCCCCAAACAGTAATGCTAGGTGT
AGCCGTGTGCGGGGCCAATACAAGGACATATCAATCCGTATATTTGCTTT
AATTTCCTCTGCTTCGATTAGAGCGTGGTTTAGGACGTGGGTGCTTCGTA
ATTTGTATTCGAGTACTTAGCCTAAGCCGACGACTCGGTGGGGCATGGAG
GTGTATACCTCCTTTTATTCTGGCAGCGTACGACGGGGAGATAGCCGTAG
GATTGACAAGAAGTGATGAAATAGTGGGGGGGCGTGATACAAATCCAGTT
TCGCCGTAGTGCGTTCGTACTGCCCACGAAGATCCCAGGCACCGAAGGAG
TATACTATGATATCGAAGAAATGCACCTGCGACACCCACGTCGCGTTACT
ACCAACTGACGAATTAAGGAACCAGTCGAAGATTAATGAAACTGTAACCT
TAATGGGCTGGTAATATAGTCGCAGGTCTTAGTGGAATACACCACCTACA
TTTACTGGACCCGACCGCGACACCAGAGCGCGAGAGCTCTGGGTTTCCAG
CGCATAACCGAAGTCCGCGTACGGAGCGTAGCAGTACTTAATACACGGCC
GGCTTGATAACCGATTACTTTTATTGATTCCTCCCGTGACGGGACTTATA
CCTGACGAGACTGGGCCTCGGCGGCCCTACGTGCGACTGCTTCCGGTGTG
AAGGCTCGGGGCGCGTTCTGGATAGCCCTACCTATAGTTGTGCAAGGGCT
TGTAATTTCTTTAGTTTTGGTATAATCGCTGGTTGTTATCCAGTTCATCT
CCGAGGGGGTTCAGAAGCGACACATACGGTACCTTCGATCCGCGATACGA
CATGGTCCTATTCCTTTCCATCTTAATCATGCGAGCCTGCGTGTGCCCCC
TTTGCGACGTTCTGATGGTCCCTACTGTAGTACTGGGGACTATGAATTGC
TTCGCTCGCCCCGCCAGCGACCCTACGGCAATAATTCGCTCATAGTCAGG
GCGTTCTATAGCCAACCCGTGTCTACTCCTACGCCAGCACGCTTCGGACC
TCGTACCCGGTAAAGGTACGATATCATGTTCATACCATATTAGTCAGATC
AAGCTGTTTATTATCGAAAATCGTCCTGTACTAGCTATGACGCGATAGAG
TCCAATGTAGCCCGCGTTCAAGCTTGGATCTAGAAATACGAACATGCGCG
ACGGCTCGCTTTCATCTCGGAGATAAACTCGTCGAGCGGCGGTGAGGCGG
GATCTGCCTTCATATATGAGTACCGCGCTACTAGTTGGATGCAAAGACAA
GCGGGGAAGAACTGCCTTAGTATGCACCTTTTGCGGGATTTTATATAAGG
CGCTGGTGCTTAAAGAGACTCGCAGGTCGGCCCAGGCCGATCTGGACGCT
CGGAGAGGATCACATACTTGAAATGCCGTTACAAACTCGCTCGTCAGGTT
GGATCTGAGTTGAGTCAGGCAACCAGGGATATCTCCCCGCGAATTAGCCC
TACTTGCGCTTGGCACCGCTCCCTTGTAAGCATTGGAGGCAAGTCGTCTA
GGCATTCCCGATAAGTCCATTTAATAGGGGCGCGGTGGTACCAAAGCAGT
TCGAGACGACCCCCATGACCAGGCACTCGCGCCTTCGTCTGGTGCCTCAC
GCTTGGTTATTCGTACCCAGGGATTAATGGAACTTATAAAATGAAAAGCT
CACAACAGGTCTTTTTCCGTCTTAAGAGCTCTGAGCCTGAATAAACCCAT
ATAAGGTAAACACAGTGAGAAGTGAATCGGCTCGGTTCTACCAGTAACCA
AAAGAAGGTAGATGGACAAGTCTCAAGTGAAACTAAACTCCCTTTTCTCT
TACCACGGACGGTTCCCCTTTGGCTCAAGTCCCTCCCGGACCACTCCCCA
CTTTGAGTGGGCGCAGCAAAATCGGTTTATGTGTACCAGGGGTTATAAAC
TGCCTCTACGACAGTAACGCGCGGTAGTAGGGCGACTCTAGGCCATGCGA
TGTAAAACTCGTACGCTTAACCCTCGCCTATGAGCCGAAGGACCCTTGCG
AGCTTTCGTGAGTACCGTGGTGGTACGCAAGGCTCCCTTGTAGTATAGGT
ATTCGGGGGGCTCCGCCACTAATCATATCTAAAGGGCCGTAGAGGCGTCT
TGTACACAGATCGCAACACAATGTGGACCACAACTCCGTCTCACAGTGTA
CTGGATCCAATCTACTTGGTCGGGCAGCGTCAACACTAGCTCTCCTACAA
GGGAAATGTTTGCGTACATCCTTACACTGGAGCCGCAGCGGCAGACCATA
TAGACGGTCTGTTCCTCCGTAGAAGCCCCGCAAAACACGACAACTAGATT
CCTAGCCAGGAAGTCGTTCAGTATCGTATCGCCCAGTTCGGACCAATGCA
AGACAGTCAAGCCGAGGCGATTGGCACGGCGATAGTTTGCTCCAAACTCC
TTTCCACTGATGGTACATGCCGCGTTCAGGTCTGGGGAGTATGTTAGGGA
TGGCTCGTGAGGAGCTCTGTGTTTACGAATTGTTCTTGGGCCAGGTTCTA
GTCAGTCTTTCCGCTTCCAGCGTGCAAAAACGGAATCTAAGTTTCCTGGT
ACCAAAAATGGGGTGAACTTCGTGCATACTAATCTATAGATCCTTCTTTT
TTCGACACGTTACTTCACCTCTCAAACATAAGACACGTATAAGAAGTGAT
GGCCCTCTAGTCTTAATTTATCGTTGCCTGCATGGAGGAGGCCCAGATTC
AGGGCAAGCAGCTTCTGTTCTGAGAGCACCCTGTCGGACCATTACGATCC
ACCTTCTGGGGCTATGCTGTTAACGTTTACACGTGCAGTCGGCATTGACT
AGTAGATATCGTGCGGGCTTGTCCTTTCACGCAAGGGCGCGGTTCGAGAC
GTCATGCGTTCTCAGACGAACTTGAGCTAACACGCGAGTCTCAAGAACTG
ACTTGGGAACGCTCGAGAAGACGAAAACGAACGCAACAGTATTTGTTGTT
CGGATTCTCTAATAGTTGAAAGTTCGGTATGGGAGCCATGTCCTTTGACT
GCGGATGAGTTCATTCAACATGCGCTTACGTAGAGCTGGATCAAGGTGCC
TGTAGTATCGATAACAACACGCACGGGATCGTAGAAGAGTATTGGGATTT
AGTGTCGGAGTATGTCGCGTATGATTCGGTCGGCATCGTGGATGTACTTC
TCGTATAAAAGGACCCCGTACGCGCGTTGTATCGCTACAACGTACACCTT
GTGATTGATGGCATAGGGTGGGTGAGCTCGGTAGATTGCTTTGGCCATGG
CAGCAAAACTCATTAGCCCCACGGTTAGTGCGCGGCTATTTCCGGCCCTT
TCACGGCGTGTTGTCGAATTGTGCATCTCAAAAGGACACAGCGGGTTAAT
TCGCTGGGAATCGTACTGGCGCACGAGAACGATCAATGTTAGTGCTAAAC
CTTAACACTTTTTAGGGGCGTGGTGCAAAAAGGTTACAAGGACACCATGT
CCGTGCGCGCTGTGCGGTCCAGAGTTGGCAATGTGGCAAACGTCTCGAGT
GTGAAAGCAAATACCCCTCTCATCAAAAACTACCGATCGGACCAATAATG
GACGCACCTTACCCTTATCCCGGGAGCCCGTCCGGTGAGTAGCGGAACAA
CCGCGCCATTCCCTGCCGACAGGTGGGCTAAGGTCCAATTACAACTTAGG
AATTAAGCGGGATAAGACGGTCCTACGAAGGGCAGGGTAGATCAAGGCCT
CCTCGGATATAATCACGCAATTCAATTTTGACGGATCAACACTCGTGGAA
CCAATACGGTAATAGTGATCGGACGCATCCAGGAATGGCATACAAAAGTG
GATGGCAGACATATTCGTATCCGGCCCTTGGACTATTCCCCGCGAGAGTG
CCTGTTGGATTTCGTTCTTAATAGTGTTAGTGCCAGGTGTGCATTTGGGA
ATCCCATGGGCGCACGACACATAGTAGTCGTACGCTTGTGGATAAGCATT
CTCCCCATGAGTACCTCGAGATTAAACATTTCGTAAAGAAGAGACATCCA
CGTCACCCGATAGGAAACTTGCCCAGGCTGGTCTGCAGATTAGGTTGGTA
TTTCTGCAATCCCAAGTCGTTCGTAGCCCATTAGCGCTGCGGTTTGGGCG
CACAGCCGTCCCTTTCCGTCCACGGTATCATTCACACTAGGCTCGGCTAA
TCTCAGACGATGAACCTCTGCACACGAGACGACCTAACCAAATATGTTCT
GTTCGTTAGAATTGAAAATTAAACGAACTAGCTTACGAAGGGATCGAATC
CTTCACACGGGCCCATACTAGGCTAGTGCGGAGTCTCAGCACAAGTATGC
AATGCTTATATATCTTGTCCCCGAGTCTACACAAGTACTATCTGTAAACT
GCCTGTATTACTCACACGTTGCGTGTGTATCCTTCTTTACAAATCGACGG
TCCCTATCCACACTTTATGTACCTATCCGAGGTGCTAAGAAAAATTTATG
ACATACTCTGGAGTTTGTAGACTATATGCCACGGCCAGAGTTAGATAGTG
CGGGTCGCCCTTTATTTTGGCCGTGGTACATAGACGGGCCACGAGAACCT
TTCTATCCGGCGCAGCGCTTACTTTCAAGCTTTGGTTGACGGAGATATGC
TGGTATAATTCCGATTCGGGCGCCTGTTTTGCACATCAACGATCGCACGG
GACATACCTGACCAGTTCTAAACCAAAGACAAGGTGATCTAACTAATTTT
CAAAACTGACAGGACAGGAGCACCCGTTCGTTGGACGTCATCCTGATCTT
ACAGATTAAAGCAACGGTATGAGTGACCAAATTTGTTGGTGAGTTGGGTA
TCTTAGATTCGCGGGGTCAGTAGAACCCATCCCGGGAGTCTGAGCATGAG
AGCGACGACGTATGAGATCAAGGTACCTGGCATTGACTAGCTCGGGGCGC
ATTTCGCTAGCTCCCTGCTTTAGATCGCGTGTGAACATCTGTTCTAAATG
GTCATCCTTTTAGTCCTAAGATCGAGTTCACGCAGCACACAGTCGCAGGT
GCACGGTCTTCCCGAACGATCATTACTGGCCGAATTATGACGTTCTGTGG
AGCTCTCTAGGTGGACAATGCCTATTAGATTGGAGTAACAGCCGCTTGCA
AGACGCCTTTAAAGTTCTCTGTCGCTCCTTTTGAATGTCGTAAAATGAGT
AGGGTACACCCAAACTACAATAGGGCGAACATTTAAGGTTTCCAGTGGTC
GCACCCGATGGAAGTATTCCAGCAGCTGCACTATATGGTCCACGTATGTA
GTTCAAGCCCCAATGCTCCTATGCTGCACTGGAAGCAGGGACCCCATGAC
GTTGAAAAGGGCTCAATGGCAGGATACTAGTGCAATTACGGTTTATGGGC
AAAGCAGGCCCTCTGGCTTCCTGGCCGACTGGTTGTTCAAACCCACAACC
GTCTGTTACTGACGGTAAAGACAGTATGAAGCAAGCGCGCGTCTACCATT
ACGCTACCTGCCTATACCCCCATAAGATCCTTTGGATATAAAGGTGCATC
CGACAACACTCCGGGTGAAACGCGTTGCCGATAGTTGAACTTGTCGCCTA
TCTAACTGCATGGCGGCGCCGCGGCACCATCAACACTTTTCTCGTGGGCT
CGGCCCAGCTAGGAGAATATCTACTAGGGAGCCAGGTAGAAAACAACCCC
TCTACGGTCAAGCCTGTGATCCGCCGAGCTGAATTGATTTCAGAGACTCT
GAGCTTTCCGACCCACCGCAGCGGTAACATCTGTGTTAGTCCGCTCAGCA
AGTGGACTCTAGGATGCATTGCGGGTTTGCAACGTATGTATCATCCGACT
CCCGGATTGACGTACATTGCCGGTTTGAAGGAATGCACACGTCAGTGAGT
TACAGCGCGAGGCCAGCCGTAGCGTTGGCATATTCCCATAGTAAGTGCGG
ACTGCAGAAATATTTCCTATACCCCTTATTCGAGTGCTGCCCTTATATGG
TCGTAGCGCCTCATGGTCTTAAAATGCCACGTGTGAAACCATTAGCAACA
AACCAGAAATTAGCCTTGCCTCTGCACGCTGGGCAGATCGACACCGTCCA
CGGAGGTCTTGATACATGGAGCAGCAACCGTTGGAGGCTCGGGCTTGGTC
TCCCTATGTTCAAATGCGGAACTTACCGGTCCGTGTCCATTCCCCCAATC
AAATTGTAAGTACGGCTGTGTGGACGACAGCCCCACGCGGCTAGTGCAGG
AATGCGGGTCAGACCTTCTCGGGGAGCCGAATAACCGTAGGCGGTATGTT
CCCTGCCTCCGAGGCTTGAGAAGAGGTTACATTGATCGGCAATCAACATC
TTCTATCTATTGTAAGCTGAAGACAAGAGGATTTCACCAAAACTTACAGC
GTCTCTGCCATGCGCCTCAATCTACCCTTGGAATTTCAGATTGAGGAAGT
GTTAACTATTGATCCGTTGATTGATACAATCCACCCGAACCATTTCTCAC
CGCCGCTACCGGTCGCGGAGAAAGTACCATCGGGTTTCTGACAATTATCA
CTACGAGAAGTCGGTAACAGAGATTAACCACGACGATGAGAATTAAACTA
CCGGTCGGTGCTAGTTCCGCGTACACCATTCAATTTCCAGTCTCGTTAAA
AGGATAAGTTGGGTCAGAGGTAATGACTTCCGTCAGTCCAGCAGGCTCGC
GTGCGGGAGATTGGCGGCTCGACTTCAGGACGCGCACCTGAACGCGAATT
CGGGTTATTCGAATAGTCAAACCACTCTGGATTTGCTGCGTCTCGTTGGT
CAGTTTACCTATGTCGAGAGCTTTGGTCGTAATCTTCCTTGGGTAGGAAC
GTAGTATCGTTTCGATTATGCCAATGCCGGGCGGCGTAGACTGACAGACA
AATCCACGTAGAGAACGGGCTGCCAAGAACTTAACTCGAGTAAGGCCCTA
ATCACTTACAGGTACAACACTTAAACGTGTAGTTATAATGTTATGGAGAC
CACTGTGAGTCGCTTAGCGGATACACCTTGCCGTTCCCGGCAGGATGACA
GCTATATTAAAAAAGTCTCCGGCTTCACCAGTCCTCCACCAGCAACACGG
CGACAGGAATATAGTCATTGTTCGAAATGGCGTGATGCCGCACGGGGAGA
TTTAGGCTGTTCTCGACCACGTCGTCTACGAACTAAAGACGTCGCCTATT
CAGTTATAATACATAGACGAACTCTTTCGCCACGATTCGCCCGATCCCCC
AGAAATGATAGTTAGGCACGGTCCACTTACACTCAGACTCATACTCATAG
AATTCAATCAAAGAGTAGCTTAAATTCCTTTAGGCTGTCCGACTATTCCG
TCTTGTGACGAAAAATTGTCGGGCTCGTTCTGGAGAAACCGACTTAGCGA
CAGTTCTATTACATGGAGTACTTTGGCCGCCACAAAGAGTTATTAGGAGT
CCGCACAAGGCCGATATCTTGTGCGAGCTTGGAATCATACGTGCGTACGT
GCGGTGGACCCCACACAGCCCGAGGGGTACTTCAGTCATACAGACGGCCG
ATGTACCACATGTGTGGTTGGGAATTGAATAGACATGGGCCAGTGTCTGC
CGGGACACCCGCGCGACTTTGGTGTGTATGCTGCTTAAGTAAGCTAGCGG
ACTCATACGAATTTAGGGACGCATCTACCACCCCTCAGGTTGGTTCTGGC
AGGGAAAATCAATATAGTTTCCCTATACGCGGGCAAAGATAAGGCTGTTT
TCTGCCAAAAACCAGCTACATGCTCAGCCTACGTCCCTCTCATCAGATGG
CTATAGCTTAGGTCCGCCACAAAATCGTAGTTGAGACTTTCCATGCTTAG
CGAATCGATATTAAATATCTTCGTGTGAAATATCGAGTCTACCTTCTTTG
CGGTAGATTCTGTAAAGAACCATTATCAAAGGTTCAGGAGAAGTTCCGGT
CTTCCCTCACTTCTACGTGAGACTACCCATTGTGTACTGGAAAGCACTTC
GGGCAGATTTGGATGATGGCCATTTTTGTCCCGGCAATAGCTAGCAGCAG
CTTCCGCCCCTCACGCACATAGCCGGTTGAGGAATCCGGAGCGTCATGAC
TTCAGCGTCCACGTGTGCGCTCGGGGGGGTGACCTCCACGCAGACGGTCA
TACTTGAAAAAAACCCGGCATATAGTAACTTCCAGGTGAAACTCTCCATG
CTGACCCAATAGGAGTGGAGTGTTCTCCATAGCTTCATGTCCCGATGTCC
TGGAACCGACCCCGATCGTACTCACACGGGTGTGATTTCCGTCTGGTACT
CTGGCTTCGTGTTACAAAAGTCGCGCTGAATTGAGATTGAACCGTACGAA
CGATTGCCAACATCAAAGCAATGCCGGGGGGGAAATCTCAGGCTCTCCCA
AGGCCCCCTGTACCTCACGTGTACGGTGGACATACGGTGCGTCTTAGGCG
CCAGAATTGAGGCGTACACGTATGTACTGATTTCCTAACGCCGGACACCT
AAGTCAACACCCTCCGTGGTAAGTAGATAGCTCATTAATCGGAGGCTAAG
ATCTTGAGCGGTCCTTGGATTATACGGGATCGTGACTAATGGCGTTCCCC
TACCTCATGTTGCCAACGACGGTCTTCGAGTGACATTTAATGTATAGCCG
CAATATATCCCTCACCCATACATCGAGGTAATGCCGTACCGCGGGCATAG
GGCGGTGGTGGGACCTAACTCGTGCCACTAACTGCCCTTTGCTACGTAAT
GCTGTCAAGTGTTCCCATTCACGCGATGGTAAATGGTCTTGGACTTCGAA
TATCGAGAAGTACAACCGCGAACACGTGTATTACTCACCACGATTTATCT
AGGAGTTTAACCTGGTCCTGTGCTCTCGTGAAGACACGTTTTAACCACTC
CGGAACAATAGAACTGCGCGTCACTGCTGTCACAATCTGGCGTGTGTACG
GGTGCTTGGTTTGTAGACAGACATATCCTTCGGCGCGTCCATCGTAGGTG
AAATGAATAAACAGTCAGACTTCGAGTACTTCAAGCCGGTTTTGGATACC
TAACGTGAGTCAGATACGGACCTTCGAACGCCTCCCATTCCAAGCGATAC
CCGTGTCAGAATCCACCCTTGGGGCGATATTCCCAACGGACTCCAGTGGT
ATCAGCTTCGTTTCTTTTTCGGGGTCAGTGGGAAGGTAGCACTCTTGCGC
TTATATGTCAATCCGCGACCAATATCTTTACCGACTTCCTTGCAGATGTG
CACCCGCCTGGCAATCGCAATAAGGATATCATCGCTCCGGGTGAGAATGA
GGTTGGCTCAATCTGATTCTCGTCCTCACCCGGTGATCAGTGTCCAATCA
GGTCAATAAGGGCAGTTATTGGAGTGTATTAGGGGAACGAGATTCGACGA
TATTGTTGTTAGAAGACGGGCTCTCTGACAAGATAAGGAAAACGGTGCAT
TGTTTAGAAGGATTTTGGTTACAAGATTAGCTAGTTATCCTCAGATCCGA
ATGACAGGGCCTACAGGACCTAAGCACCACTACCAGTGTCCGTAGCTCTA
CTCTCATCAACAACGTTGAAATTCACAGTCTCATAGTTGATTTAGTCAGT
GATATGTGTCAGCGGGTTCCGACGCGGATGACAGAGACTCTCCCTATCCC
ATGAACACTAAGCGTCTCCACAGAAGCACTTCAATTCACAATTCCCAAAG
ACTAAGTGGAGAACGCACCTCGTGGGGTACACTCGCTCAATTGTAGCAGC
GAAGGGCCCCAGAATTCTGTTCATAACCAGAACCCAGGAAACGGCGCTAT
GCGCGTTTAATGTATGCAGCGGTTGTAACTTTTTGACTTACAACGGAAAA
ACAAAGACATCTCAGGAGGGTAACCATATAAACTATATGCCCGTAAATCT
GCCCAATAATGCTAATAGTTTCAGACGACGAGCCTGATACTTACCGCCTC
TTCGAAGAATTCCCCAGGCAGCAGGATATGACTACAGACCGACATACATC
GTAGAGTTCTCCCTATGCGATAACTTAATTGTCGGCCAATGTGCGGCTCT
TCATACCAACGCGCCGCGCCAAACTCTGGGGTTGTCTCATAACGGCACTA
GCTTCTTTAGTCCAGTACTACAGACGTTCGCGTGTTCGGTGGACAAAGTC
CGCAGGACGCACTCGGCAAAACTAGGCCTTATATGAGATGCGTCCGCGTG
ATAGCAGAGTGCAGCCCTCTGCCTAACATCAGTAAAACCTTTCAATGTTC
ACGAGCAGGTCGGGGCGAATCCTGGGCTGGAAGATTACTATCCGTCTCAG
ACTACTTCAGGGAAGCCTTGGGCCGGCGGCCTACTGAAATGACTAAACAA
CATCAGAGAAGTGGTCGGCCTGCAGTGGGACGTAACCTCTTTTCACTTCT
GGACCGCTGTACATATTCGCTCGAGCTTCCGTTGGCCTTGGGGTGGTTAT
TTTTGCATTGGAGTTCTCTCGGGAATTCGCCTTCAAAAAGTAATAGAGCA
CGACTGAAGCTATACATGAAAAGCCACCGTTGCACTCACCAATTCGTAGC
AGTCGGTGGTGCCATAAAAATCACCTGGAACAAACCAGAAATTAGGCCTT
GCCTCTGCACGCTGGGGCAGATCGACACCGTCCACGGAGGTCTTGATACA
TGGAGCCAGCAACCGTTGGAGGCTCGGGCTTGGTCCCCTATGTTCAAATG
CGTAACTTACCGGTCCGTGTCCATTCCCCAATCAATTGTAAGTACGGCTG
TGTGGACGACAGCCCCACCGGCTAGTGCATGAATGCTGGGTCAGACCGTC
TCGGGGACCGAATAACCGTGGCGGTATGTCCCTGCTCCGAGGCTTGAGAA
GAGATTACATTGATCTGAGCAATCAACATCTTCTATCTATTGTAAGCTCA
AGACAAGAGGATTTCACCAAAACTTACAGCGTCTCTGCCATGCGCGTCAA
TCTACCCTTGGAATTTCACGCCACCGGACATGTTCAGTGGATGGTGCAAT
CACCCAATATTCCGTTTTCCACCCCACCTGATTAAAGTCCAATGGCTCAA
GCTGAGCAACCGGTTGTTAAACGGGGCCCCTACCATGACTTCGATCAACA
GCAGAACATAGCGTTTCCCGGACTACGCGTTAGCTCGGCGTTTGATACTG
TACTATGTTTACAAAGCGAAGCGCTTACAGGCCCCATTACGAACCACAAG
TCCCCCTTCGCGCGGCGTTGCGATAGTGGACCACTCGACAAATCGAATCA
GGGTATGTCCAAGTATGAGTGCTCTCTAGCTGAATGGGTAGGCTATGTGC
CGATGTGACTCTAGATTCTATGAAATGAGGGGAACCAGGGCGGTGTGATA
CCTTTAAAGGCGTCCGGTCATGCCTGTAATGAATGTCCTCCGTACCTTGG
TCTTATGGTAGGTGACGTAAGGAGCGATTCTTTGATCGTGATTATCTAGG
GCACGGTGTTTGTTTTCCGGTTCGCAGGTGAGCCAATCACATCGAAATGC
TTCTATGGTCCTTTCCCCTCCGATAGGTGGCACTCCCTGTCGCAACGACG
CATACGAAATTCGTCCAGGCTCCTGGGGTTGCGCCACCCCCTCCCGGACT
GTAGAGCTTTTCCGCGAGGGCATGTTGTTGTACTCACTTCCGTACAGTAT
TGGTGATTGAAGTGATGGCGCCCATATGCTTGCACGCGTCTCGATCCAGA
AAGTCAATAGTCACATAGTGCTCGGCCCATTAATGGTGCTTGCGGAATAG
GGCTGACTGGCTGTGATTATATAGATAGGCGGGTATACCACTTAAAAGTA
AAATGCACGACGAACTCACGGGGAGTCTTATAGTATCTGCCGATTCTACA
GTGCTTAGTCTATACACCGGTGGGAGCTGGAGTAATGCGGGTGGCTGTAG
ACACATCTGTAGACCACTTCCCTATCCATAATTCTGCAGAGGGCGCGATG
TGGATTCGACATGTCTACGACGGGACACAAACTTGCGGGTCAGCTACGGG
CCCCGTACTACTATCATGTATGACCAATCCGACCTTCTCATTATGCTTGC
AAGAATACTTCCACCGTTCCGCCTCCGTAGTCTGAAAACGAATTCCCGAT
ATGTCCTTTTCTAGGTACTGAGACCCATGATGCTTGTCCATCGTGTCGTC
CGCCGCCTCGCGGAGGCCGTGCTTTCGAACTCAGTCCATGATGCGTTTTG
ACCAGTAGTTGGAAGTCCGTGCGAACTTGTGTTACATGTGATGATCATAA
CTAGGGTTGTCGCTGTGGCCCCTCGTTAAGAGTCGAACCCAGTGATGTTT
TACTTCGTCCGCCTAAGTGGCTCTCTTGATACCTACCTGTCCTATTTGTT
GCGTCGAACCGAACTCCTACAAGTACGGATTGCGGAGCTTTGCGCCCTGG
TCCCAGGAATGGACACGCTTGTTTCTTACACAATAAGAAGAAAGAAGGAA
ATATCAACGGGTAAGAGTGCGTGCGGCCCAGAGCAGTCGTCTAACTTATA
TCATGTGTACCGTTGACGGCTGGCGGGATAAGCGAGAGCGGCGTTAACGA
CGGTTTCCTAAACTATCGGGCCCCAATCTGGGCCATCGTGGGATGTCCAA
AAAGATCTAATTCTGTCGCGCTAATCTCTAGGAACTCCGCGCGGCTCTAC
TTGCGAGTAGAACCCCATCACTCTATTCACAAGTACACTTCTTCTGGGTT
GTTCGGTCTTCGATAGTAGCTAGGGTTTAGGCCACCAGCACTTAAACTCG
GGCCGCCAAGATTTCGATCGATGCCACGGAATATAAGGGCCACACAGGAT
GGTACTCTGAGCGAATCCACTTAAACAAATTAGTCATACCTGGACCTGCT
TCTGCGCGCCATTCTGATTTTTCACGCGCGTCGTAGAGGCTAACGACGCG
TTCGACAACGGACTGCGCCAAGAGACACCGAGTGCGACTCACCGGTAAAC
GTCAAAATAACGATTCCGGACTATGGTGGGTGTCCCCGGCTGACAATCGG
CTGTCCAACAGGTTAAGCTAAATCCACGATGAGGTCACTAGGTCCCTACT
GGTCAACTGACACTCAGCTTTGATAACTCGCAAGAAAGAAACTGAATGTT
ACGTGAGAGATAACTCTAAGTGTCCGCTTATGACGTGTCCCGGCCGCAGG
TCTGCTGAGTCGTCCTTAGGTAGTCCTGGAAACCTCCGCAGGTAACAACC
TAATGTACCAGAGGAGCAACTTCCGCAGTCTAAGGCCAACACCATTTCAG
GTCGCCGTGGGGGCTCGCCATTGTAGGAAAATAGAGGTATATGGGTCGCA
GGCGTCTCTCGCTGAAATGGACCCAGCCTTCTATTTCATAGCAGTTGACT
GGTTCAGTGGTGGTGGCTGTTCACGACATACAAGCGGCGATTCCTCACGG
ATAAGGTCCTAACCGCAGGTCCTCGGAAGGTAAAAGAAGATGATCTCCTA
TGGCGCTCGTAATTGGATATAGTCCTAAGCGCGTTTTTCCTCCGAGTTTG
GGTCAAGACCTCAAATATGGGAGCCGACCGACCGTGGTTAGGGAGGCAGC
TTGGTGCGGTGAATCGAGCTAACGATGTTGTTACCCGCTTGGTGGGTGTG
CTGAATGATCATGATGCTTTTGGCTGCTGGGGATTCTTGCCGCTGCATTT
TCCAAAAATAAATAAGGAGCACGATCAATATCCCAATGGCTCGCGCTTGT
GCCTGTTTGATAATATTTGGAGGTCGACGCGGCCACATGGGCGCATATCG
TGGGTGAGCAGAAATCCATTTACCGAATGACCTATGTAGGGGAAAGCTTA
TTTCGGCCATTCGAACCTTCTGAAATACACCCCGTGACCGCGGGACCCTA
TAGCCCATGCGAGCTTTGGCGGAGGGTCCCATCTATGGAGTGCCTCCTGC
CTTGATGCGATAAAAGACACCGGCAGCTCCTTGCTCCACCAGTAAATCAA
CCGTGCGTTCAGCAGTCTACCGTAGTTCTAATTACGGCCAACAGACGCGT
CCGGTACACCGCTCACAAAGGCCTCCACCAGCTTAGGCGTTTGAACCGCC
GGCTCGCGCACGAAATTGTCAAGGGGGGAGGGATGCTCACCAGGACCGTC
CCTGCGCGTTGACTGCCGCTTTTGCCTATAACACGATGAGGAGAGAGTTT
GGCGATAGCAACCATTTCCATAGAGCACTCTGTAGTTATGGGTAGGCGAA
GCAAAACTACCAAGAACCCTGCTTCGCAAATTGGACGTTGCAATTGCGCC
TCTGTCTTCTGCAATAGACTAGGAGCAAAGTACAGCTTTTATGGTTGTAA
CCACCATTTATTAGAATATAGAGCCTACTGTTTTGTTCCTGCCGGGAATG
CCTGATCTGTCGAAGAAAGTTGGCCAAAACAAGATACTGACCTGCCGAAC
CAGGTATCGTTGTTGGGAAAGAGCCACAACAAGCAGGCCGTTGCCATGCA
ACACCTATGCCTAGTCCTCGTCTTGGTGACCCTCCTCCATCTGATTTCGC
CAAGGGTTGTTATAGTACTCATGCAGCTTGACAGACGGTATATGAAGCAG
TCAATTGTACGAGTTACGTGCACTTCACGACGCTCCAGTAAAATCTCTAT
CTTCTTATCCTACTATTTCGTCAAGAGTAATACCCATCAACCGCCGTTCC
TATTATTTGTCGGTGTCGGCCCACGACGGTAATGAGAAACTGTTTTGATA
GAGTTTCTGAGTGTCAGTCTTATCTCTACGCCCTGCGCCGTAGAAGACGT
TGTCCCATGTTTACTGCATACCGCTTTAACCAGAGCTCAGCCCTGGACCT
AGACAAGGCTTAACGGATAAGGCCAGCGAATCTATTTGGTGTCAACGGTC
AAGCTCAATATAGACGGGATAAGAGACCCCCTTAAGCTTGTGATCTGCAA
TGAACAGGCGATCTCGCCGCAAAGGGGAGCCACTTCATTGGTCGCCCTTC
TCGTGGGTCAAGTCTGAAATGGCAAGCGGTTGATGGTACCAAGCATAGGT
TAGCACCAAAACCGGCCCATATCGGCGAGATGGGCACGGGTGTCTATCTG
ACGAGAACTGACACTCCACCGTGAAGTTACTAGGTTAAAAATAGCGTCTA
ACTTGAGGGAGACGCCGCATGATTATCGGTTCTAACCAATCTAAAACAAG
GATTCAGACGCGGTATTGGAATAGAGAAGATAGGAAGCGTCGTTCAATAC
GCGCGTGATTGAACTGTCCACGGAGAAGGTTTTACCGTGGAAGCAATAGA
ACATACACAGCAACGCGGCCAGAGACAGGCTGTCACGAAGGGTAGCACTA
AGGCGCATTCAACGCATACCTAGCACCACGCAGGAGGTTCCAGTCGGGAA
GACCCTTGAAATATAGCCGGACAACTAGTTTCTCCATCCCTGGTTCTGAG
GCCCGTTGTAACCATTTCGGTGCATACTAAGCAAGACTTCACTCTTGCTT
TCCGGACGCCATTGTCACTCACTATGAAACCCGGAGTTTAAAACTGGACA
GCACGGTAGCCCTTGTCGCAAATGACCCGGTACAACTGCCCAGTATTCCA
CATCTCGCAGACGGGGGGCATGTGTGACTATCAGGTTTATATAGTGACCC
GATCCGCAAATGGTGACGGCTAACGAGCGTACAGTGGCAATAAGACTGAT
GAACACTGAGCGTTATCAAAAGGCCGTACCGCTCTAGCCTCAAGAAGGCG
TACTGGCCATATTTGGCGCGCTTGCGCTAACGTACGAATCAATCGCAGGT
CGTCCTCGGCTCTCCCATCTAAGGATAACAACACCATGCAACCCACCGGT
GATGGACACCGCCTAGCGCGGGGTTTTCCGTATGTCGCTTGTTACAGTCC
AGTAAGAGCCGCGTCGTGTCTGCGGATATAAGCATTGAATCGCCAATGTT
GTTCTAAATCGAGTGAGAGCCTTAACACGGGAGCCGTGTTTAATGTATTG
AAGAATAAGAACTTACCGTACAGGCTCTTGGATACCACTGCATCAGGAAC
CTTGGAAAAGGTCGATAGAAAAGAAGGTTGTTGCCTGCCTGGTCTGAGGG
CCTACTTGTACCATTCGTCCCAGGCGTAACTTCTCCTATCGGTAGGCTCC
GCGGAACTGCCGATCGCCCTCGTCAGCGATCTTCCTCGATATCGCGTTAG
GTGTGGCCGCCAGTTGGACATAATGAGGGGTGTCGGCGGGCTATTGTGGG
AAGTTTCGCGTAAGTGGAATCGTCGGCTAATCCACCTAAGTCGCTAATGA
GTCAATGGAGGCTCGAATTATTAGTCTATGTACCGGCGGCCCCGCTGTAT
ATCAGCTTGGAAGCGCATTATTACCTGGTCGGCAATTACGGGGGAGACAA
AAAGTCGGGACGTCACTGGATTAAATGTCACCGAGCTTCTCCACATAGTA
ATCTTTGGAGTCGAGACAGTGGCCTCTCCTGAGCGAGCGTACAGCTCCCC
TGCCGCCACGACCAAACGCAGCGTTTAGCAGGGCAACCGGAAGTACTCGC
CTACAAGCCACTGTGGAGTCGCATGTCTGGCCCCAGGGGGCACTTATCGG
GAGTGAGAGAGCAGATCCAACAAACCCCTAAGGCCGAAAACTACTCAGAT
AACGAATCTCGGACACACTCAGCTATCGTTCATCCGGCAGAGACACTAAG
CCCGGTGTAGGACGGGTATGAGTAGATTTGCTCGACACCGTCAGTGGTTC
CCAATAAGCCTTCAGCCTGGGTGTCCGGGGGTGTCTCGCCGCTGGGTCCA
CGTTTGCTGCAATCGGCTTGTGGCTCGCAAGGCTGGGACGATGGGAAACG
ATCTGCTATTCCACGAACGACCACGAAAGGAGAGGCTTCTACAAATCCTC
CTAAGGCCTTGCGATTTGCAGTCCCTAACAGGCAATAGATGGTGATGAGG
TGGATAAGGCGCCCCGGTTGGCCTGAGAGTTGAATCGATATCTTACTGTT
GTGCCCAATATGGCGAGGCATCTTCGGAGATCATGCTAGAGAGCTAAACC
ACATCAGGCGTAAATTTACTTCCGTGTCCTTTACAGGGTTAGCAGTATGA
GTACTATGGGGCCTTGCGCCGTGGCTGTGTGAAGGTCCCCGAGTTCTATA
TCGCCAGCATCTGAACCGTCCTTATGGGGACTCTGTATCCCCATTACCTT
GGAGATTGGTTGAGGGCTACCCGGAATGCAGTCCCTTTCTAGCGATGTGC
GTGCCAGTAGGGTGATCTACCTACTACACGTGGCAGCTATGCGGGTGAAT
GACGCACGATCATTGACCGTGCTTTCCAAGTTAGTAACTATCGTCCGCAG
GCTCTTGGTTCACATATATGTGTACGAGGAGGTGCCGAAAATCAACCCAC
GTCTAAGGTCAAGGCTATATATGAATTCTGGTGATAGACGGGTTGCATGC
TCGTATTTGGCATCGCCTAACCTAACTACCGGTGCATGTTCATCGTAGCG
CATACATCCACAGGAAGGTGGTTACAAGCGTGCAATGATAGCTATTCTTA
TCTGGTCCTGGGTGGGACCGAGCGAAGTATTATTACGCCGGGCGAGGTGC
TTACTTGTAAAAAATTGCATCGGCCACCTTGTGCCATCATGGGAGGCGCG
AAGCTGATACAATTAGTTCAGGGTGGTCCGACACGATTTATACTGAACGC
GCCGTGCTTCCTAACCTCGTGGCGCAGAGATGTTTAAGATGGTATGGCTT
CATCGGGGTCCCCTCGTACCTCTTTTGAGGAGGTGCTCTTCTGATCTCCA
CGAAGCACTGCAGTGTGGTCTTAATACTCGGGGGCATTCTTATGTGACAA
ACTACTGGCAGTCTTATAAGCTGACTACTCGAGACACGTGTTTGCTACAG
GCCCAGGTCAATTGCATCACGTTATAATATCTTTACAAGTTAACTATTTG
AGTCGCCAAGGTCACCGCTTGTGTCGCTCGGCCGTGACCTTGAAAGCCTT
TCCACCCATATTCGGAGCTTCGGGTCATCTCACATAGGACAGCAGCTTTT
CGTTAACCTAGAATGTGACGCCCGTTAGCTTGGCAGATCTGCCGGTCTAC
GAATGATAAATAACGGGACCCGAAATATTTTGTAGCACATTCGGTCTACC
GGGTGCGAATCGACAGGAGGTCTACCCTATGAGCTAATTAGACGCAGACT
AAGCACTAGCCTGAGGGTCTTAAGTTGCCTCGTAAGAACAGTCACTGCTC
GGCTAAAGCCAGAATCCTTTGCTACGCGGACCCGCGTCGGACGAGCAGGC
ATGAGGAGTTTCCTAAAGGGGGGCCCTCCTACGCGTATATGGATCAGTAC
CAGGTGGGATGCTACACTCCTGGGGACTGATGCCGTAGACTCAGGTTATC
GATCTTTGATGTTCGACGCGCCCTCTGATGGTCAATGGGGCATTGTCTTG
CGTAAGACTCGTCCCTAACGAGCGCTCTGTTAGGGTACGCGTAGACCTCA
TCTTCCAGAACCTCGTAGTGCCGGTACGAGGCACAGTCGTTTCAGCCATA
ATGACTGCTACATCTGGAAGGCCTCTTATGCGTCGCGTAAGCAGGCCTCG
AACAGCGTACCGTAAGAACCCTAACCTTGTTTCGCCTGAAGGCCAAAATA
GAGCCACTACAAGGTTTCGCCGACTGAGTATTTACCGGAACTTACAAGCG
AGCTCTTTATCGTGCCGTAATGCCTTAGCGTACGCGCTGCCTGGCCTCTC
AGGCGGTGCCCTGAGTAACTTTCTGTGTTTCTTGGCTTTCCCGTCCTAGA
GAGAGGTACTATGCATCGTAAAAACCTCCTGCTAATCCCGCGTAAGAGGA
CAGCGTAGCATGTCTCGGTCTTCTAATTACTATTGAGAGCCTGGACGAAT
TAACGAATCTAGCTATGTGGCGCCAGGGGTAGACAAGCAGTTGTGGTCAA
CTTACCTATTCCGTGTGAGCGTTAGAGGCTTCCTGTAGTCAAACGGAATC
TTATGATCTTCGTGGGAGGCCTTTTGCGTATTAGGTCGGCATGGGAGAAC
CAATCGTTCCCAATCCCGCGCTGTCCTCGAGGATAGCTGGCCTATGTGTC
GTCGAACCAATTCTCCCCAGGGGGGGGGTCTTCCGGCCGGGGAAGGTGCA
TCGAACAATAGTGGTTCAATCGAGTGTTATTTCTTTTAGACGGACGAGCG
CCTATTCGGATTACACCACCCCTAGGTCGGCTGACAGTAATAGACGTGGG
GGGTGATGTAGAAACCTTAGCTCAGCGTAGGTAAGTAGCAGCTAAGGACC
CCTCAAACCAGCTTCGAGTGGTTCATTGCTCAATTGAAGAGGTGATCTTG
CGAATGGGGGGGCGAGCACGTGTGATAAAGGGGTGCGAGGCGAGTCTTGT
TAGTCGGTCGACAGTGAGCCGCGCACATTTATCAAAGCCCCGAAAGCAGT
CGATTACCTCAGGTACCCGTTAGGTTTGGTACATCTTATTGCGGGTCCGG
ACTACTCGTCCATGGACTCAATGTCGTACAAAGCACTTAATGTTCTGGCC
AAGGCTAGGTTAATGTGCCCCCAGCCCTGAGCCTGCGTTTCCGGTATCGA
TAGTGCACCTACGACAGGCCGGAGGTTACAGACCAACTATTGGAATCAGA
GGATCCGGTGCATAGCCGCCGGAAAGTTCTCACTAAGACCCGCGCTTGGC
AAGGCCGGTGGCGTTGGTGCTGGTTAGGGGTAGCTCCAACGTCCGTGTCG
TGCTTGAACTCGTAACGGTGCTAACCGCCCAGTTTTCCCGCCGAATGACC
ACGTGCCGGGGAATCCAAAATCCATTTAGCGCTACAAGCCACGTCGACAA
AAGTGACCGGGTATACGGGGAACGCAGCTCCCAGTCGTTTATGATACCCG
TTGAAATCGTCGTGACTGCGGTTTTCTCTAGTCCGCCAACACGTCTCTGT
GATCTATCTAGTGAGACCAAGGCGCGCTCTCGCGGGGCGCGCCGCTCAGC
AAACAGAATGTAACAAGTCAGAAAGCTTGGAATATGAAGGGTTCGGTATG
AACCGGCCATCCCCCCCACGTTTAGTGTGCGCGGTGTCTGTCTTCGTCAC
AAAGCGTGGCGCGCACGAGTGCGGTAAATCGTTTCAGGCAGCTTCCTACG
CAGGGCCCCCCCCCTTCTACGACAGAGTCAGCATACGTGCTGACGTAGGT
CATTGTAACAAAGTCCCCGATCAATGTGTGACGCTCCTGTCTACGTAAGA
TCCAGTCGCAGAGAAAAGCATACAACATCGAAGGCTCTGGCGGTCTTGCC
TACTATACACATAGTAACCGGTTTCTCGGCCCCTTTGTGTACTTTCAATA
ATGTTTACGTTTTGGTCATCTACAACGTCATGGCGCAAGGCGTACATCTT
CCCGTTGGCACCTCATCATACAAGCAGTGCCCTGCCACGGTGTTCCAGCT
TCAGCTTTAGCGGGCCGCATTAATATCACGTTGTGGGTAGTAGGGCGCGA
ACAGGATTGTCCCCATGCTTATGCGTCTCAATGCACTAAACCGTCGTCGT
TCTGAAGACATGAAAGTTTAGCGTTCCATGCGACGTGAGGGTCGGTATTG
GCGTTCTCCGCCGTCTCAGTGTCGGACCACTCTGTTCGGCGATGGCAACT
GGCCAATTCAAGGCTTGCTTCTAGCTGAGCGGATAGTCCGTTTCTGACGT
CGTTGTTCCGAAAGATTCACATAAGTGGTGTGGTCGCCTTAGCCGGAATT
ATTAACAGCTCTTCGGGTCGGCCTATTAAGTGTACGTGCGGGGATGCACA
TTCTGTGTATCGGTCAAGCGGTTCTCTTTTGTACCATCAGACGGAAAATG
AATTAGTTGGCGAGAAAGAGACGCACAAGGCATATTCAAATTGTGAGCCC
AGCGCCACCACATAAAAGGAAAGCGCCATTAGGCCCTTAGAGCGTTTCGA
TATGGACCCATGCGGTTGCGTATAGAGGTATCCGAGAATTAGCGAGCCTT
AACATGCTCACTAAGCAGGCGAGTAGGTCATATCTGCCGTAGTGTTTAAC
GCCTGTGGGATACACTTCAAATTTCTTCACTCCGTACCTACGATTTAGTG
GAACCCGGCAGGTCGTAGTACAGCTGATGGCGAGGCTAAAAATCCGAAGG
TGGAGTACGTCGTTTCGCCCAAGGCAGTATCGCATCCATCCACGACATGG
CTGCAAATGGTACCTGACGCAACACCGTGAAGTTGATACCAATAACGTAT
AACCTAATGGACACATCTTTTGCTGAGCTAATTACGCACGATTGGTCACG
GGCTATGCCCCTCATGGTGGTCACAACCGAGGAAGTAAGGCAATCTATTT
AGGTTCATGTCGCGAAGGCTCTCTCACCACTTTAAGGGCGAGTAGATGAC
TTCTACGATGCGAGGAGGATTCTGATCTCGGGAACGCTATGCTTCGGTCG
GCGACGTATGTAAGTCTCCATAGTATTCAAGTAGCATTTGATACCCGCCG
TCCATGTGTGATTTAACCCTCCGACCTCGAACGTGAGTCCAGAAGCAATC
AGCGGAGTGTAAATAACCACCATTAATATGTTCCTTGAGAGATGGATAGT
TTACAAGCGGGCTGTTTAATTTAAAAGTTCTCTACAGGCATTTTCCGAGT
AACGACGGCTGAACGTGGGGTATCCCGAAGCTCTGATCCTGAATCTTGAA
AGTTCACAGCATAGATCAGATGGTCCTGGGATTGGAAGTTACAGGAGCCA
AACGGAACGCAAAATTATTCGACTAGTGCCGGCAAACTGGCGGAGAAGTC
GCGTACGCGGTAGAACATAGCATAGGGAAGAGTGCTGGAGTTTGTACATG
GATAATCAGCAGGGCTATTATCTGAGGATTTTCACTTTCCCACCCCACGG
TGTAGCGACCTTATACAACTCGATCATTTCGGCACCGGGACTCCTGCTCT
GTAGGGTTACGGCGTCGATCTTACGGACCAGACGCCAACGTGCAACCTCC
TTAACTTCTCCCCTAGGATATTATTCGAACGATTCCTTTTTTAGGAATTT
TCGTGAATTACGAACCGAGGATCGAAATTGCTCTATGTTCGTTACCGCTG
TTCTAATCATCAGTGGTTCGCCTTTGACTAAAAACGGATCGTCTGCGGGT
GGTCGAACGACCCCTGACGCGTACGAGGTGGTCTCCAATCTCGCAGCTTC
GGGGAGATAAGAGGAAATCAAGAAAACCAGTCTATCGGGGCTCGAGCTGT
CAATTAGCGCGAGAGGGTCTGAAAAGAGTCGGCGAGGTCACAGCGCACGT
GTAGCTATGGACTGTGGTCATGAGCAGAGGAGACGGGCTATGGCAAGGCC
GTTGTTGAGCGCAGGAACAGGCCGCGAACTTCTGTATTAGCTCGGGAAAC
AGCGCAACTCGTGACCGGCGGATTCCCATAGATATTAAGCTTAGCGTACC
AACCCCTTGGACTGATTAGCGCGCACTCACTGATGCGTGCTCCGAATAAT
TTCGATAAGAGATTTGAGCTTTGAACACAAACGCAGCAGCAGGTCAGGCG
TGGGCATCTAAGAGCTATACCTCACACGGATCTTCTTCATACCCCGAATT
CGGGAGGTTGCTAATAAAGCTGCGAGTGATTGCACGGTTCGATAGAAGCT
GCACTGAATAGCACCCAAAGGCGGCCAACGCGTCGGTATGCCGCACGTCC
TGGTAGCAACAGCACTTTAGATCGAGGTTCCCTAATACGATCTGCGTGTT
GGTCGGGTAGGGATAAAGACTAAGATAGCCAATCCAGATTTTATAAATTC
AACAAAAATCAGACACTATGAAAAGTTGTGACGGTAACGACCCATTTCAC
GATACAGTTCTCGTAGCTTTGGTAGTGGCAACGCTTGAGTGCCCAAACTC
AACAGTATCCGAGTATCTTCAACGATCATTTGACTGTGATTAGGTACTTC
CCGCGGAGTCATGTAAGGGTCATGTGCGCGATAGTTTGCTCTACAGATCT
CCGTAACTTCTCCTATAGTAGGCTCCGCGGAACTGACCTATCGCCCTCGT
CAGCGATCTTCCTCGATATCGCGTTAGGTGTGGCCACCAGTTGGACATAA
AGAGGGGTGTCGGCGGGCTATTGTGGGTAAGTTTCGCGTAACCGGAATCG
TCGGCTAATCACCTAAGTCGCTAATAGATAATGGAGGCTCGAATTATTAG
TCTATGTACCGGCGGCCCCGCTGTCATATCAGCTTGGAAGCGCATTATTA
CCGTGGTCGGCAATTACGGGGGAGACAAAAAGTCGGGTCGTCACGTGGAT
TAAATGTCACCGAGCTTCTCCACATAGTAATCTTTGGAGTCGAGACAGAT
GGCCTCTCCTGAGCGACGCGTACAGCTCCCCTGCCGCCAGGACCAAACCA
GCGTTTAGCAGGGCAACCGGAAGTACTCCTTAAACGTGGTCTTTTTGCTA
ATCCATCATTGGTCGGCATTGGAAACGGACGTGGATTAGAACTTGGTGGT
CAGGACCTGGATTAGATTCCTGCCAGCTGAGCTTTGGAGTTCATGCTTGA
TCTGAGCCGGATGACATCAGGGTGGGTGAATGCCGGCGATGGGCATCATA
AAAGCCGACCTGTATCCCTAGGCCCCATGAGAGGATCGTGCTTGCTACAA
CCAGTAATCCATGGGGATAGCCACCCGCACAGCAACGCTCGACTCGGTCA
GTCGGAGGTTGCGGGCTCAAGGGGGAGGTCGGCAAGCTAGCTGCGGTCCA
TCAGAGTACCAGCTTAGGAATCTCGCTCGTTCCGTAATAACAGAGACAGC
AAGCAAGGCTCCCATAACAGCAGGCACTAAGCTAGTTCAACACGCTCTTC
CCAATGCCGACCTGTGCCGGGCGCAGGCTAAGCTAACCGGGATCCGTGGG
TGTGCTCGAGACGTCCGGATTCCCCGTTCGCCTCCAACGAACTATCAGCC
TGAAAGAGCCGGACAAGTGGCACGGAGGCAGCGTCGGGATATTGCGAACG
CAGTGCGCGGAAAAACAGTGGCGCCACTCCAGCACCGTGTGTCGGATGCT
TAAACCCAATAAACGTTTGGAATACAAAGAGTCCTCGGCGTTAAGGCACC
GCATGTAGACCCCACCCCACGGATTACGCTGATTAACGTGTCGTTTTCTT
AGGGATTCTTTCAGTGTTCCCAGGTGATGTCCCCGACGTCGTGACACTGT
GAGGATGAGTTGATTCTACTGTCCTGCTTTGTTCCTCTTTCTTAGATCAG
ACAACACCCAACAGAAACGTGGCCACAGTTTACCCCGGATTTCGACAAAA
CCGCATGAGGACCCTGTTTGCGGCTGCTAGCGACCGACCCACCAGTAATA
GTTATACTTACCTGCCCTTCACGTGGAACCCCCACACGGATCCAAAATTT
GGCTCTAGTACTACCATATGCTTACAAGACAGCATGACTCTTACTTAGTC
GCTGTGAGTAAACCGGCTATGCGTTTTCCTGGGAGCGTGTCTTCACTAGT
CGCTGTGTACGTCCGACATACCAAAGCCAAAGGTTCAACCTTATCTTGTT
GGTTTTTAGAGGCGCCGCTGCCGACTGCTATGGCCATACAGACAGCGGTG
CTTTCCGTACGGATCACAATACCCGTTATTACAATGGTGGGCACACGCCG
AACTAGCGTAGGGCACTCAGGTACTTTGCCGGTGAGTCGCGAAACATCCT
CGGTGGGGCAGATACAGCTTGAGCACGCCTCCCGCAAATCATAGCCCACA
GGTGCCGGCCATTTCTTGCATTTAGACAGGACGCCAAAGAATCAGTTCGC
GTAGAAATATATACAGGCCAGCACATTGATGATCCCGGTACGAAGAGCGG
TGTGAAGCGGTTCATGGTATCTATAAGAAAGCAGTAAAGGCTCAAAGATG
AACGTACCTGATGCGCGCTATGTTCAAAAGTATCAGCCACAACAACCCTA
ACTTTGTGCGTGGGTAAGACGCGTTCGGGCCGAGGGTTCACTACCTCCAG
CATGTCATAGGACACCCGATCACAACAATTGATTGCAACAACGAAAACTA
CTAAATACCGGCAATATGATGCGGGCCCACGATGCGAAAAGGGACCTTAT
CTGTCGCACACCATCTCTTTAAAACAAGCAAAGCACAACGCGATGTCCCC
GCGCTCGGCGATCATATTAGAACCGTGTAGCGAAAAAAAGGAGAGTACTC
GCCTGCCGAATTCCAGTGACTCTCGTTGGAACGACGAAGACGGTACAGAT
AAGGAAGGCAGCATAGTGATCATCCGTGAATGTCTTACTTATAAAGTGAT
GACCGCGGACGGAGGTTCTGTGATGACAGACTCTCTGCCCTTTTTCTGCT
GTTACTTTTTGCGAAACTCCAAGAGCAGGTCCAGCGTTGAGGAGTGCCAG
ATAGAGGCTCGTAATGTGTGGAAGATAACATGATGTGATCCAGATCTTAC
GCGCTCCCCGGGCAGCTCACTCCATATTCCTCGGCTAATCGCGAGAGATC
ATCACATCTAACCATCTAAAGTCGGACGACCATCCTGGGAAGCGAACTCC
GGCTGGACTTGACCAGCGTTGAATGTATTGGAACTGGATGGATCAAGGTG
GGCCCGTATCCGACAAATGTTACAGCAGATCACCTCAGCGATAACGCTAA
CGAAATCACCAAGTTTTTAGATTTTGTGGTCTAAAGCGCAGAGGAATAGA
TAACTCCCACGATTTTAACTGTTGACACTTAGTGGGACGTAAACGGAAGC
CATCCCTGTCGCCCATACTGTAACGTACGGTAGGTCCGGGGCACTCGTCG
GCGGCTGTGCTTATATTACTTGCAATGGCAAGTTGGAGGGGTACCAGCTG
CCCGAGAATACTAATTTGAGGCGACTGACTCCACAGGTTACGTTGGACAG
GGCGGCGTCTTGGTTGCAGCTCGCAGAATCACACGCCGGCAGAGGCTCGT
TAACACCTGATACGCTGACTGCGAATCCATCTGCATGGCGCAAACTCAGC
TGCGTTTCAAAGAGCCAAGTCTTTTGTAACGTTTAGGCGAGCATAGGAAA
CAAACAAGGAGGTATGTAAGAGCGTGCCATGATAAACAGAGCTCGTACTG
AGCCTCGTGCAGGTTAGATGGTCACGAGGGGCAGGCTCGGCCTCACCTGC
GACAGCCCGAAGGTCCGGCTACCCGGGAAAACCATTCCCTTCATGTCGGA
GCGGGTAAACATGCAGCCGTATCTTCGAATCTGTCATATTTTTACGAAAG
CAGAGTATTAATTAGTCGCTGCAAACGATGGATAGAAAACGATGTCTCCC
GTCTGTATGATAACCGGAGCGGCCGGGTTTTGCACATCCTGTCGAGTAGA
GCTGCTCTTCTTATGACCCGCAGTTGAGAAGATAGACCTCTCAACTCAGT
CATTCGTTTCCTACCAGAGGTAATGCTACAAGCGCTGCTGTATGCACCAA
GGCAATGACTGCACGGGCGGAGACTCGACACGGTTTGTTAACTCTATTCG
GCACCATCTGGTATTATGTTTACTACTGCCATAACTGCCGCAGAGGATTT
CTTACCAGCCGGTACAACAAGGATCAGAGGGATATCGAGATCCCGTAGCT
CGCTTTGTCGTGCCGCAGCTACGCATGCACAGTGAGTCTGTTGTGAGGAG
GACAGAGGGAGATGACAAACTAGCAAGAGGAAGCTTATGAAGGTGTACAG
CAAACACTCCCAATCGTGCTTCTACTCCACTCGTCAAGAGTGATTAGGCG
CTGATAACCTGTTTGTCCGGTAAGCAGTTAAGCTCCAGCTTGGGCAGCTC
GCTTTTTCGTTAACTCAAACGTACCGCGGCCCGCCATTCCGGTCACATTC
CCTGTATAACCCTTCAACAGATATAAACGAACATTGTTCGGCCATCGATC
TTACCATACCCTGAGTATGGGACTTTGAGGGATCTGTCGATTCTGATTCA
TTTCAAACATTCGGCCCAAGAATAGCCTAGGCGTACTTAAGACGTCGTAC
TAGTCAATGGCGCCTAGCTCATGCCTGAAAGTCAAATACGCCTTGGATCA
AGGAGGACACCCTTGTTAGTGGTACAATGTTGCTTCTTGAGTTTTACGTT
CACACGCTTAGCTGCCACTTGTTCGCCCTCTTCCTTAACCCGCCAGAATG
TAGCCTGAGGATCGAGCCACGGACCCCCCACGAACGACGTTAGTTGCCTG
ATAGATAACCAGTTCCAAGTCACATGACGCCTTCGGGCTGCTTACCCAGA
GTTTGTTGCGTGAGTCCGCACCAAGAACACTTTTATACTACAGTTTTGGA
CCTGAACCCACACTTAGTAATTATAAGCGGCAGCTCAACAAGTTTATTAC
TGAACCCGAAAAACGCTAAGGACCCAGGAGACTTGCTTCTGCCTAATGAG
TGTATTTTAGCGTGCCTACATAAGTTTGGTTGACATCTCTGAACATTCTA
AGCCTTCAAAAATACTTGTAAAACAAGTGGTGTGACTTGCCCCTCGAAAG
ATGGCTAACGGGACTAAGGGTCCGTTCAGAATTGCGCTAATATTAGAGCT
CAGTATTTGGCCCTGATGAGTTCAGCTCGTCTCTCCTAAGACTCGGGATT
GATTGGGGACATTACCGAGCATCCCTTTCGTATAGAGTGCCGTCTGTTGT
ACTCGTTGTGGTAAGCAGTTTTGACGTCGTCTAGCGTTCGGCGCGATCGT
GCAGCCGTTGGCGAAATGAAGAGGGACCACGTGGGCAACTTTTGGCAGCA
GACTTACCTTGAGGAATCCGACGTTTAAGTGAAGGTACACCAAGTAGACT
GCGCCTATATACGGTACTCAACCGGGATCTGGACCCGGCTGGGCGCAGCC
TATATATATAGCGGAGGCCAAGACTATTTAAGTCCCGCAAGTTTCACATC
ATTAGCGGTCGTGCCCTCAGCGTTGGTTATCCAGTCGGAGCAGGCAGTTG
ATTTTGCTATTGTTTGTCCATCGTTCACTCTCACCCGCGAACGGGGTATT
CACACCGCCTTGGGATAACACATCGGTGACAGTTTATTGAGCCGTCAGCG
GAGGAGCATTTCCGGCAGGAGGCCTAACCGCGCCCCGCTGAGTTATCGCG
ACCGTTTTGGTCTAAGAAAATTTGCATGACAGTGGGAGGTTAAGTTAGAG
TAATCCGCACGTTGCCGACGACGCTTCGGCTCAACGGGCGGTGTTGACAG
ACCCCCAATCAATTCCTCGTCAGTGTGCACTCGCTCTCCGAATCAAACGG
TTACTACTGGACTGTATCACTGGTTAAATAAAGCACACCGGCTCCCAGTT
CTAAATCAGTGACTAAGGTTAGTATGGAACCAGCACTGCACAGCTCTTGC
TAGCGTGTGTTGGGGCCAGAGCGACAGATGGCTGTTTATGGACATGTAGG
TGAATCTCAGAATAACGCATTGAACCCGCAAAGCACTGCCCCCAGCCTAC
TTCTAACCTTTGTGAAAATATTTCGAACCGGGCGGGAGTCCGAAAAGTGC
CTCCCCGGGGCTGGGTGATTTACTTCATTTAGTATCGAGACGGCGGAACG
TCATTAGTACAATCTAGTCGAGTGTTACCATGGTATAAACCAAAATCGGA
TATGGCGTCTCACTCCTCTCTCACGTCTAGGCCTCCGTCTGCAATGTCAC
GGTCTTCTTAACTGTCTCTGGCGCTGTTGTTTCTTTTCCTACAGACTGTT
CCCATGAGGGGTCGCTTCACGACGCGGCAATGTAGTGCACGGCGCGGCCA
TTATCACCTTACTGATCTCTGCTTCAGACTCAGGTCTTACGCTCGAAAAG
ATGACCTCGCGTCCAGGCGCCAGCTCTGTTAGACTGGGGTATGCTCGTCC
GGACACAAAGACAATAAACTAGAACGTGACTTCTGAAATGTGGCTATAAG
AACGCGGCCATTCGACCCCGACTTCCAAATACTTAACCGGTGTCTTCCGT
CAACACTTACCAATCGGTTTATCTCCATGATGGTCTGCGCTTCCGACGGA
CATGACGTCGTCAAACGAGTAAAGGTTCGCTTGAAGACTACTCGCCAGTC
CTAGCGACGGACCAACCTTCTCAATCAGTCATTCGTTTCCTACCAGAGAG
TAATGCTACAAGCGCTGCTGTATGCACCAAGGCGATGACTGCACGGGCGG
AGACTCGACACGGTTTGTTAACTCTATTCGGCACCATCTGGTATTATGTT
TACTACTGCCATAACTGACGCAGAGGATTCCTTACCAGCTCGGTACAACA
AGGATCAGAAGGGATATCGAGATCCCGTAGCATCGCTTTGCGTGCCGCAG
CTACGCATGTACAGTGAGTCTGTTGTGAGGAGGACAGAGGGAGATGACAA
ACTAAGGAAGAGGAAGCTTATGACGGTGTACAGCAAACAACTCCCAATCG
TGCTTCTAATCCACTCTCAAGAGTGAGTAGGCGCTGATAACCTATTTGTC
CGGTAAGCAGTATAAGCTCCAGAGTGTCCGTGCGAGGATCTACGCGCATG
AGAAGGACCCCTAGGTCGCCATGTCAAGATCGAACTGTTTGGTATGTACT
AATCACAACTAATTTCGCCGTCGTGGACGACAGCTACTATCTTTGCAACA
GGCGAGTCGCAATGGGACCTTTCCAGGAAAGTCCTATTTCGGCGCCCCAT
CGGGGAGTCCGTAGGCACAGATTCCATGGTTTTGTACGTGGGCCGCACAT
TCTCTTGTCCTATGAAGTCTTTTCCTCCCGGCCTATACCATTGCCTCTTA
GGTGACGTTGTGCCTGCACCCTCTGTTGGCTTACAATATCGCCTACAAAA
GATACGGGAATGGATTGGTATTACGTGCGAAGGCTGGCTTGCTACCGCCG
GGGTCTAGCGTACTTCGGTATTATTTTAGTGTTATGAGAATAGTTGTTAC
ATTAATAGAGGCCGGCGTATACGCATTCACATGCTCTCCTAGAGCTTGAG
ATAGTGACAGTAGTTAGCAAGCTCACGCGCTGGGCCGGTACTCCATCAGA
CCCCACCTGCTACGTGGGTGTCTTGATGTCAGCCCCACGTACCACTCCGT
ATCACGTCCCGGGTACCCACAAGGGGGGCTCACCGTAGCCTGCGACCGTT
GAGTCACGTTATGATCTGTCTCAGAATCAAGGTGTGGCCGACAATGGGAG
TCGCTAGTCGGCCCCTCTGGCACCCGGAGATTCACAACGGGATCAATGAT
GGAGCCTTGAGCGGCCCTTTGCACGTATGTAACTCACGATGAGAAGCTCC
ACCGAAATAGGGTGAAATAATCCCTGGTATTCCGTTATATGTAATTCTGG
AAACTTTACTCTGGGCTTTGGGAAGTAATAGCAGAACCCCACCTTAGGTA
CATGGCTTAGTCGCGTTTATCCATTCCCCCTACGGGCCACTATGCGTCTG
AACTGGTCCGAGATGTACGCTAAAAAGAACGACAGCAGTGCATACACCGC
CACTCCAGATCTTGGGGTAGTTAGTAGCCAGGGGTCGAGAATTGTTACTT
ATGTGTAACCTACATATAGGAGCTATGTCTCCGGACCTCTACCGATTTTG
ATTTAACCTTGGGTGGTTCCGTACCCACCTCGAACCCTGGTCAGCTGCTA
CGAGAGACGACCTTGTACTTACATTGAAATGACCCCTGGACTACAGTCTT
AGGTCCGTGACAAACCGCGCTCCGTATCGGATGATTGGTGCCCGCCACGA
AGAATGTCTCTATTTTTAGAGAGAATGCGATGTGTGCTAGCCGTGGAAGG
GAATGACTGCCAGGGACCCAGTGACGATGACGCCCGTTAACTCATACGAC
TGTTTCTATTTGTTTTCCGACAACGTCCGAGCTCTCGCCTAAGTTTTGTG
ATGAACTTGCCAAAAGAATTTTTGCTTTCCTTTAAAGGACCTTGTCCGTA
CATGCCATCTCACGTTCCTCACCCGTGGACTGAGCTTGGTTTCTCTGGCC
GAAGGTGTGATTCGCGTGACCCTATATCTCCGGCTCGAATTCTCGACGGC
ATGAAGGAGAGGTATTGAAGCGTTAACCATCAGATAAATCGGCACGCGAG
GTGCCCGTGTTGACATGCGGCTTTCCAACCGATCATTAGGCTTGTCTACA
CGTCCATTGTTCAGGGACGCTGACGTCACGCATTAGAGGAAGGTCCTATG
CCGTCATTGTAAACACTTACGAAGTCACGGCGGGCTGATGGCAGAGGAGC
ATCCCATGGAGATTGAAACGATCCGGTCAAGCCAGCAGCAAAGGTAAATG
CGAGCGAAAGGTAGCAGTTGCTGGAAGAGTGCGATTCGCCCAGGTCCGGC
CAGATGCCGGCAGACGTAAATCTCAAAGGTTATTCCACGCGCGCAATCAG
TAAGCTCGGCTACATGCTACGATACGGGACAAGCTTGTGAGTGTAGATCC
TGCGTAGGGAAGGAGATGCGTGGCGCTCATCCGTTGCTCCTGGATTGTCG
GATCTGGGTGCGTCTCGACAGAATGAAGGTTATAACGCTAAGCAGAGATC
GAGTGTTCATTGTCTTGGAGTTAAATGCATTGTGCACATCCCCGCTCAAA
TGATGTCAACTGGAAATGTGCCAAAACGTGGTGTCAATGGACCATTTACT
CGGGGAAATTAGCGTAAGTGCGAGCACGTCGGCACACGTTCTGAGGGGTG
AAGCTTTAAGAAGCACAGGATCCCCAGTACAAAGCCACATATCGGTGTGA
CCGCGAATCTGCGTTGTACCTCTTCAAACGCGCAAGTGTAAGCCTTTCTC
ATGTAATACAGGACCGGAGTAAACTGGGTTATTATCGCTGTGCTCGGTAG
TCGCCGTGTCGCGCATACACTACTCGCGGTCTGTATGTGTTGACGGACCC
TCGCTTCGCATGAGAACAAGAGTTAATATAGATAAGTGTACCAGCGATGT
TGTTCGCCGGATGCGTCTCAAGGATAGGTATTAACGCCACGACAGCGAGC
AACAACATCTGCCGCTTCAGCAATTGGGACCTGAGTTCCAAAGCCATAGT
AATTGTGATCCCCACATCCGCGTACAGGCGTTATCGCCTTCCAGGGGCGT
AGCGCTCTTCGTTTGCTTCTTTGCCTAAGCACGCGGACAATCGGGCTGGC
TTTGCTTTGATCATCGTTTACGCTGCTTTGCATGTCGTCGCCTATTGGCG
GGCCGCTCGAATATAGGTATCTGCTACGGATCTGTTGATTACGGGGTAGC
AGTAGTTAGAACAGGTGCTCTGCGGAGCTGTAGCCTAGGCGTGATGCTCC
GAGATCTTGAGCGTTGAGGCGAGCTCAGGGACTCCCAGCTCGCTGATCAT
TAAGATCACTGAAAATTGAACCTGGATCTAAACGTATCGCCTAACCGTAG
TACACTTTTAAAGACGTCCATTGTAGCACCGTAGCTCTTTAAGTTACTCA
GTACACACAATCCGTACCGTCTGTCATTACGACCGCGGCAATAACGTGTC
TGATGAAACGTAGGCTGCCGTTCGTTAGTACGTGAAGAAAAACCTCCCTG
ACCCACCCGATGGCGTCAGGTTGAAAGTCCGTTTCTGACAGCGACATTTG
CGATCCTTCTCTCTGGCACGAATGTGATAGTCATTGGAGGCCGAAAGGTC
CCTGCAACTTTCGAAATGCAGATTCTAGAGGTGCGCAATCCGTCGACGCG
AGAAAAATCCTCTTAGGTATGGGCGATAGGAGTTATTCTTATAGGGACAA
GAGTTGTAGCGTTCGGCCAGAAATGTATAGCGGTGCACCGAACGGTGCGC
ACGCGACTATTCGTCAACCGAGGATGCTAGCGTTGTGGTCCAGAGCCATT
CAGCTTCCTGGCGAGCTCAATAGGATAGGGCGTAGTTTTTTTGGCCTTAT
GAAATGTTGCTCTAATGTTGCTTCACCCGTATTGCTCATACCTGGTCCTT
TGGAAGAGTAACTGGCTCACAGCGAAGGCCTTACACATAGGGCAAAGACT
AAATCCGGTAGGATTTGATGCTAGCAGTAGCACCGTTTACCGCCGTTCAA
GATACTTGCGGATTGAGAGTAGTAGGGAAGTTAGGTCCCCTTTCAAACTA
AGAGCTACCGAGTATGCTGGCCCCGCCTACATGCCAGTGGGCGTCTGCTA
AGCGGTAGCATAATGCCCTATGCTACGTTGTCTGGTCGATGGATTGTACC
TAACTTTATCAGTCATCTAACGACTCTTATCCCGGCTCCCGGCATAGTTA
ATGCGAAGTGAACGGCCTCTATTATTTCGCTACCGTAGAACAGTAGTAAT
GCGTTGTACAGGCGATCTCGTCAATATGCACAGAAGCCCCGTCCCATAGT
CTGTCAACACTTAACCTAACAGGCCTATTCCGCCTTGAGGCCGGCAAATG
CTAGGATGCCTCGCGGGAGGCGTGTAGCTTCGTTGTATGCTTGGGCGGTC
GCCTGAAATTTCCGGTAAGCCTTATATATGGCAGCCAGGGATGGCGGGTG
GAAGGAGATTGATCAATTCTCAGCGTGAGTTATGTTCTTCCCTTTACACT
TATTTGCAATTACCAGCCAGTACAAATCCTAAACGCATTCATTCGAGCCT
CCAACGGTCCACCCTCCCGCTCTTAGGCATTCCCGAGATAGATCCTTATT
CGCGTGAACGATCCGTCCTTACGACGGATGTCCTAGGTGACCCTGGGGAT
GCGGGAACTTTCCCGGAAGATCACCTTTGGTGGCTGGCCATGACTTTCCA
AACTGAGTCTCTGCATCATCTGTGGTGCATTGGATTGTCCAAACCAGCGC
CAATCGCCCGATTTTAGCGGCTCATCCCTGCTTGCGGAACAATCGACGCC
CTGAAAGGCTGGTTCCTCCGTGCTGTGCCAGGCTATCCTGGACCGATCAT
GGGAACGATGGTTCTGGGGTAGGATCTCGAACGACCAATTGCTTTCGTTA
TACCATGGAGAATCGGGGTGAGCAATGCTTGGATTTAACTTTGATCTTCA
GGCGGGGCTCTGAGCGATGGAGCAAGGCAGATTCTTTATAATTAATTCTG
GAAGAATTAGGACGGAGATACCTCTTGATCCTTGCTGGAAGGTCTAAGCA
GGGCTTCGCGATTAGGTTAAATGGTAGTTGACTCGATAGTCCCTAGATGA
CCACAAATATTATAAGCGATGAGGTCTTCGGCCTTAACGACCGGCGAACA
TGTGCCCAGTCAGTCCGTATTCTTCTGGACAACCCAGACAGATTCGCCTC
GGACGTCGGCGAAGTTCTGTTCTGCCTTTAAATAATGGCTGTTATTTGCT
TTCCGTCAGGATCAGTCAAGATCATAGGGTTTACGCTGACGGCCCCCCTT
GAGCCCAAAGTTGTTGGAGCGAGCGGTCACCCATACCAATCTGCGCTCGT
AGTAGGGAGGGAAGAGACATCGGTCGGCAGCGTACCGTAAGGATAAAGGA
TTCGGCTCATGAATAACATGAGATTAGCGCTCAGTACGTTGGAACGATTC
TTACGTATAGGGGTGCACCTCGTTGCATTGCAATGTGCTAGCGTAACGCA
GCCAACGTCGATTACAGCTCCTGACCTCCGCTATAGAGTCCACCTCGTAA
CTGAAGTATCGATTCCCGCATTAGACGAATACAAAATCCGACTTCGGCTT
CGTCGTACTCTCAAGAGACTAGCCACAGCATTCCTCCTTCGTGTGTTGGA
TTTGTACTGGGTGCACCCCGCCTCAATGCATAGGTTTTCAGTCGTCTGCT
AGAATGTGCACGACTTGTCGGCTTCAGGTGACACAGGACGTTCATCTGCT
TTATTAGGACCTTAACCACCGTTGGGGGCTTATGTACCGTTAGGCAGCTT
AAGGGCAGGGATCACCGACGCAACCCTTCGCGGGTGGTCCGCATGCGCTT
CACATCAAGTGATGAGTACTGAGGGTCTTGATTCCCTTTCTCGGATGGTA
AACGGTTAATAGGTAACAGCTTCGCTTCTCAACCCTGGGTTTGTCTAGCC
CCTGATTACTTCCGCGCCCGTGTAGTTCAGTTCATGTGAGCCTTTGTGCG
TCAAGTATAGCGGGAACTCAAGCGCCTGTAGGCCGTTTTGTCTGGAAACC
GAAGCTTGCCAAATACGCTGTGGATAGACTCGGGGAGTTTGCGTTATGCG
TAAGTTAACGTTGGCTGTAGCCGGTAGTGGCATTCTTGCTACGACAAGTG
ACGCTAAGCATCCATTGCGAGTGCTTAACAGTCTTCTTATAGTTTGGCTT
GATTCATTCTTGATCGAGTCGGGCACTTACCCCCAAATGGGAGTCCCATC
GACACGCATGAGCTCACCATTCAAGACATAGATGGATGTCTCTGACCGAT
ACACAAAGATACAGAGGGAGGGTAGCACAGTGGCGCACCTTGACAACAAT
GTGGTCTCGTTAAGATAGAATAGAAGAACGGTCCGATTGGCGAAGACTAT
TGCAGATCATGTCGTCGTCCGAGATCAATGACATCGCACAACAGGTAGTC
GTCTCTTACCTAGGCCCGGCCTCTATCACCCGCGCTTACGCCCTATACAC
AGGAGCATTCCAGCCCCGAAGCAGTAAGAGTAGTTCTTAGGACAAGCAAA
ATGTGAGGATACCAAATCTGTGAGCAAGGTTGCGTAGAAAATTGGCCTGG
CCCATCGCGAGGGATTCCTACGCAGGAGTCCGTGTCGTTACGTTAGTCGT
CAGTAATATGGAGGCGTGATCCGATGGAGCCAACCGAATGTATGCCTGGG
ACAGACTCTCGTTTTGCCTTGCAACCTCTTCTTCCAACTTCAGAAAAACG
CATGAGGTCACCAGCACATTAGGAATTTCTCTTGTACCATTTTTACAATA
AGGCCGACTGGACATATGCCCTCGAGAACGTCGGTGAGTGACATGAAATG
GTGGCCTTGTCCGTTTTGGGCATAGTTCCGTCTCCGTTTTCCCAGATTTC
GCGCAGAATCTCGATGTGACTTCATCTGACAGTTAGAGACCGCACTCATA
ACATGATATCGGGGGGTAGTCCGGGAATTTATATTCAAGTCATCGTGGCA
AGCAGTGGGAGTTCATTAGCTGAATGGACTCACCCTTCGTTACCGTGTTT
CGCACTTAAGTCGGCGCCTAGGGAACTTTCAACTCGCGGATAGCGTGCCG
TCCTCTTAAGCAGCTCGTTGGTGCCAGATCACAATTGACCACCCTTTTCG
GTATACCAACGCTTTCCCGGGCGAGGGATCACAGAGTAAGTCAGACATCG
AGCTCATGTTTTACGGGCCCTCCGGTCCCCCTCTTGTAGGTTCTTCTTCA
GTAGCTTACCGCTAGCAAGCTTAGGAACAGCGATAGGCACGCCTTAGCAC
CAGCTGCGCACAAATGTATTGAAGCCGCCGGGGGGTGATATGATTCACCA
CTCACACAATTACCCCTACGAGGACGAGTTGGGACTCGTGCGCAGGATGT
CTAGTATAATACAGCTACTTGATGCTATCCAACTTGTCATTGTATCGGTT
CGGAGGACCAATCAGCTCCTTGCAGAGGCATGCCGGCGTAAATTACTAGC
AGGTGTCCGCCGTTGTTTCAAGACCGTGTAAGGATTGCTGTGTAGGTATG
CGGACTCCCGCACTCTAACGGTTCGGGCCGTGGCATTAACTGTGAAGCAA
AAAAAATTAATCAGGCGTTTTTGCACACCAGTCAGAGCCTAGTTCTGTGG
TGTCAAACGCCGGCTCCACACCGGGTGTCTATCCTACAACAAAAAGATCT
CCATCGTCTATTATTAATCATTGACGACCACCGCTCCATACCCGAAGCCG
CCTTCCGGTGGTGTTGTGTATCCCAAGAGGTATGAGCGGGGGCGGCAGAA
GAGGGATCTTCCTTACCCCACTAAAGTTTCCCCAAGTGCCACGGCACGAA
TGCCGGCCATGTTACTTCAGAAAATGGATGCGTTGTTTTATAACAATCTT
CCGGAATCAATAGGCAGCGCCTCAAGCTACAATACTTCATTGCGACCTTA
TAAGCCTTAGAATCCCCAGGTTCGTAGACCTAGTATTGTCACTGTTGACC
AACCAATAATTGAGGCAACAGGGTCTACAACTTCGGATCGCGAACTTAGC
TATGGTTAATTGGAGTAAGTTAGCAGAAGGTGCCGAATGTAGTAGATATA
CCGCGCCCCGTTAGTCATGTGAGAGTCCTGTTCCATGTTGATATGCTCAA
CGGCCGAGGTCCTAGGCTCAGACACACGGGTAGGCCCCAGGCTCCTCCAC
TCACCACGGTATACTGCTGCCAATGACCGCAAGACCAAGTTTTATCGAGT
CGTGCACGGGGTGGGGCCGCTGGCCGCTCGAAACCCTCTAAATTCTATAC
GTTATCTCCCCAAGTGAGATATGCCACCGTGTGTTATATTAGTACATACT
ACGCTATGGCCCATACGCTTACATTGTGTTCTGGCTCGTGCGACATATTG
TGGGCAACGGGACCAGTGTGTTCAGTTCGATTCCCGTGCAGCGGGGGCAA
CGTTATTACCCGTGGTCCGGATCACCGTACATAATGAGCGTGGCCCTGAA
CATTACTGTTTTTGCAACGGCATCCCTAATTTACACTACGTAGTATGCCC
CACGTCCGCCCACTGCGACGCTCAATTCTCTCGCCCATCATGTAGAGATC
TCGCAGCGGCATATAACCGGCAGGATCCGTAATGCCACCCTATTGCTCAG
TTACATGGAGAACTGAACACGTGAATCGTGCGTAACCAGGAGAAGCATCG
AATTTGGTTTTCTTTGGTTAGATCTCAATCATCACCTTACCCCCAGTAGG
CATGCGGTACGAGGTTAATCTACTAGTTATTACCTTAAAGGTTAAGAACT
ACGCCAATCGCTTTTGAATGCATTTACTTTACCCCGCGAGATGATATCTG
GTGTTCCACGGACGTAAGGATGCACTTTTTTTATCAAGTCGGCAGGTACC
CAATTTGTTAAAGACACGCGTCTGTAACGGATAAGGAGGCGATTGCGGAC
TCGCTCCGTGGCTACGGCAACTCCCGCGCGCAACTGCACATCACTCAAAG
CGTAGAAGGCATTTTCTGACTTTGTGGTTCAATGTGTAACTACGTCTTCG
CTTCCTATGGAGCTTCAAGACTTGGTCGGGCTCCATCTTATGGTCGGGAA
ATTGCCGCGTAATGCCCATTAGTCAGAAGCAACTTACAAATGCCATTGAC
ACGTCACGTGCCGTGCGACCCCCTAAACAGTGATATGCACAAAGTTAATG
CGTGTCACTGGGTGACTGGAGTTGCAGTCTTTGTTTAAAAACAGCTGGAC
CTTCATAACTCATTGAAGTCGGCATCGTTGTTTGACCGATAGAGTCGCAC
TAGAGGATATTCGGAGGCCCGCCCCTGAGACAGGTGTGATGGCTTTGAAG
CTTGTGGGCAAAGCCCTGAGGAGCCAAAGAGGAAGACCACAAGATTCGAG
ATCGGGCAGATGCCTTTCTGCTCGGGAAAACTATGCTCTCTACCGGTATG
CTCACTATGACTCGATTTAGCGACGACTCACAGGGTTTAGCTGTGGGCTA
GACTGTTCTGTTATCTGCTCTGTTCACCTCCTTCCCCTAAACCTTAATGA
ATATTGGATTCACCCTCCTCTCGCGGTTGGAAGTTACGCAGAGCACCTAC
ATCCCGCTGCCTTCACGACAGTTAAAGGTTACTTTACTCGCGCCGATTAG
TACCGGAAGCCCGGGATCGATAGTGGGGACAGAGTTCGAGCCTAGCAACC
TTCGAGAGTGAAGCAGAATTTGACGATGCCACGCGACTCGGACGCAGTGC
CGCGTTTATCACCATTATTAGATGGGGGAATCCTGCCGTGTTCGTCTGGC
CAGAGTATATTCCCCACTGTCTGTTCACGTCCTAATGCACCGAAAACAGG
ATGCGCACATGGCGCTTGTAGATTTCGCGGGGTGTACGACATCGGCCTCC
CTACCTGGACGCCATGACTATCCTCGCCAAAATAAATAGCTTCGCCTTAA
TTTGGTGCAGACGGAAAGGCTAAACCAGGACCCTGTGTATGATGTGCGGC
GGCGGTACAGACGATGCTAACGGATCATATACTACGCCAAACCTACATAC
ACATTTACTGCCCACGATTTTTAACGTTAAACTGTGTTATCTTTAGTACG
AGCAGAGCCAGCCAGGTCAGGTTTTGTGCGCCTATTGTCCGTTCGGCAAC
CCAGGGGATAGCAAGTGCGTCACCATGAGAGAGCGTCGCAAAGAATCGTT
AGCCAGCGGGGGTACCACAAGTGGGCGGGGACGTTTTACACCAAGCGAGC
GGTCGCAACAAACCAAACCAGATTCCACGTCCTTGTGGCCTGTTGATACT
GACCGCCACATCGCGAGAACCTTAAGAACAATGGTGGTGTGCAAGAGTGC
GCGGCGCCACAAATAACGATCCAACGAGGCCGAATGATAAAACGGGTACT
GCCAACGGTCATCCAGATCCCATAGGGATCGCAATTAGCTCCCGGGCGGG
ATTTGCTAGTACGGAATCATGGTGTGATATTTATTGGGAACCGATACGGA
CGGTAGTTCCGTGTCAGTCATAATGGTAAACAGCACTGAACATCGACCGT
ACTCCTGCTCTCCCAATGCGCCGATTCAGCGTCCAACTGGCATAGACCCA
CTGTTTGCATAACAAGGGGAGTAAAAAACCATAATGCAGTGGATGGCTTT
GTTGACGGGACACAGTGAGCAAATTAGATGGCTTATCAACACTGTTAGCG
CTACTCGATAAAAGCTGCGTAGGGACGTCTGCGAGTATCAGACAGTGTAA
TTGTGGCAGCATCCTCACCTCCGCAGACTAAGCAAGCTCCTATCGACCAC
CTGTCGACCTCATCTACAGGCGTAACATGTAGATATCGACCCGCTGTCAT
GGGAGAGCGTGCGGAAGAGGCGAGTAGGACAAGTTTGATATGAACAGGAT
TGTCTCGCTACGAAAGGACTCCTACTACTTTCCTGGTTGAGGCATATTGA
GGTATACTAGCCTGGGTGGATACTCCCCTCACACTACACTAGGCATACAG
CTCCTGGGGTTACTTACTAGGTTTGAACACCTTGATGTAATGTGGCCCTT
GGACCCGATTCACTACTCGTCATGAGCTTGAATGAGATGTTGGTCTCGGC
CTTGTAGACGCAGTAGTGGCCCGCAAACTCGAATAAACGAGGTATGAACT
AGGTAAGAATTAAGCGTCCGGATGTACAGGGGAATTATACGAATATAAAT
GTCCCCGTCATCGCGTTGGTTACTGCTTTACGTCTACCGACAAGCGTGCG
CGTAGCCCGAGACCTCTGGGCAAAGAGGCGGTTATCGTTCGACAACTACA
GTGTTGTCCTCGATAATCAAAGTCCAGACTTCTCTAACGAGTGACCTGCT
AACTAAGTGCACGGTTGCTAGATCATTTGAGACAGTTACCTGGTAGCCGT
CATGCAGCTAACTCTTTACAGGTTCAAACTATGTGGGAATGATTATTTGA
ATGGAGGGACGATCTCAATCCGCCAAACCCAATGGCCGGCAATGAAAGTA
ACTGTGCGAGCGATGGACCATTCCATAGCTACAATACGCTTGCAACATTT
GCATCTAAGTTGCGGTAATCCCACTGTTCTCCACAAATTCCCCTTAGGAT
TGCCGAGGTTCCATTCCCCTGTTGTTGTATCCCGTTGGCACCATCTGCTC
TAACTCAGGCTAGGGTCTCTGTGGTTAAGAGGATTGGGGTTAGAGTTGGA
CTGGCTTTGGTGATTTGGCAAGTCTTCGTGTAGGCTGTCTTCGTTTTCCC
TTCCCACATCTTTCACTCGGTACAACTTCGCACAATAGGATACACTATCA
AGAACTTGTCGGACCGCGCGATCCCGTACTAGGGGCGGCTCACTCACTCA
GGACAAAGCTGGTATGTCTCTTTCCAAAATGCCAACAGACTCCCTTATAC
TTCCACACACATTTGACGCTGAACCCCGATATATGGACTTTATCAGCACG
GGGGCGAAATCCGGTGAGTGCCCACCAAGTAAGTCGGACCAGTTTGCGAT
CAGTATTCCGTTACGTGATGGACTCCAGTAAGCTTATTAATAGCGAGCAC
GCCAACCAATCCCCCAACAGGAGTTTCACTTGGTTACGGGGCTCAACGCT
TCAGGGTAGGGAAACACAGCAACTAAATGTGTTACTACAACCCTTGTCGT
ACTAAGCGGCTCCGAGCCCACACGCAGGTGGTGCGGGACATGACTGGAGA
GTGATCTGGAAGCTGAACCGAGAGTCCATAAACCGGTGTATCTTCGGTCG
TTATCTAGCGCCATCCTTCAGTATCGTTAGGCCGAGGGACTCAGACGTAG
AAGCGCTCTACGTAGTGTTTAATAGGAACGCTGATCCGGCCTGTTCCCAA
CTTGCATGGTGGGGGTAAACCTATCACCGATGACAGCCCATTGATGTCGT
CAACCCCTGGGCGGGCGAGATGATGCAGATTGGATTGCCAAACCAGCCCC
AATCGCCCGATTTTAGCGGCTCATCCCTGCTTGCGGAACAATCGACGCCC
TGAAAGCTGGTTCCTCCGTGCTGTGCCAGGCTATCTTGGACCGATCATGG
TAACCGATGGTTCTGGGGTAGGATCTCGAAACCACCAATTCTTTCGTTAT
ACCATGTAGAATCGGGGTGAGCAATGCTTGGATTTAACTTTGATCTTCAG
GCGGGGGCTCTGAGCGATGGAGCAAGGCAGATTCTTTATCAATTAATTCT
GGAAGGAATTAGGACGGATATACGCCAGAGTCCGATTTCGTACCTAATCT
TCTCTAGGACCCGATATAAGAGCAATGTCCTACATTAGCCTGATTTGTAT
GGTAGTAGGAGTGGCCGCCGTTTAGTACTGCATCCTATTACAAATAATTG
AATTGGGCTCTGTCTATTGGAGTGATGAGCACGTAATAGCATTGATGGAC
ACCCAGTGACGTTGATCGAATCTATTGCACCCAAGCCGTTCAACTGTTTA
ATTGTACGAACTATGCATGTCACGAAGTTATGCCCCGGGCAGTACACATG
TTCCTCGAAAGTCCACCAGGGGGCCTCTACTGTTCCAAAGTTTGACGTAC
AGCATTTATCCTGTTGAAAGTTTGCAGCTTGTTAGTCCTTTTTTGGATGC
ACGGGTACTGGCGCTTTTTATTCTCACGCCCTTAGGATTCCAGATCACAG
CTAATCCAACCTTGGAGACTGAACCCATACCACCTATCCTCTTCGCACGC
CACTCACTCCGAGTCGTTGTTTTGTGTGTTGTTTCGGCGTGACGTGAACC
AATCACGTCTGAGGGACTGTCGAGCACAGACACAGCAGGCGTTGGATTCT
CGAGAACGCAACCGACTTGGCTCAATGCTCATCCGTGGTGCCAGGGATGT
TCTTCTATAGGAAAGTGATTCGTGTCGTGACGGGCGGAATCTGCCAGGGG
GAGTACTAGGCCATATTTTCCGCGATCTAGGTGGGTACTAACAACCCAGC
CACGAGGAAGAACGACTCAACTGAGATTCAGTGGGTGACATGCTCCCAAA
AGAAAAAGTAGAAAACAGAAAGAGTTGGTGTGGGAAATTCTCGCAACCTA
TTAGGGTAGTCTGACTGCCGGTTTATAGCAGGCTCTGTGGCCTGTTCGCC
GTGAAAGCCCCGTCGGCTTTCCGACACGTGAGAAATGCAGGCTAGTCCTT
GAGGCCGGGATTATTCAGGCCCGTTAAGCACTGTTGACGATCAGTTGCGT
AACACACGGGACTTCTTTCTCTTTGGATAACGAAGGCTATACCATCTGGC
CGTCCATTGTTCGCGGACGGGGCTGAACAGTAGCAGCGTGACTTAGGTAA
GGAGATTACAGAATTACACGGGGCTGGCCCCGATTGTGCGTGTATTAGAG
CTCCGAACAATCCCGGCCTCACTTCAAGTTCAGCCGCGAGTCACCAAAGA
GCTACGCGCACCCGCATCTTGCCCGAAGTGGCGCTCTATCAATACTACCG
CCGAATTCGGTGAATAACATCTAATCTTGATAAGGGTAGGTTCAAACTTA
GTACTACTGCCACTCTAGATCCGGCAGCCCATCATTCTCGTTATTCTTCA
TCTAGCTAATGGCGAGGCGTGATCCAATTCCACGCCCAATCCCTGGGTCT
GTATTTGGGTGCCGTAATGAAGCGTCGTGGACTCAATCTGTGACTGACAC
TGTCGTTAAACGAACCGGAATGGCCCCACTGCCATCGCATTACGATTCGC
ACTGCGGAATGGTAGGTTTGCGAAAATGGAGGCCCCCCAGCCACGACTAG
CACATCGCTCTTATGCCCGTTGTCCTGGGCTATCTGGCGCTGGTCCAGCT
GGACGACCAAGTAATCAGTACGCGCCCGCAGAAACGGCTACAACTTCGTT
AGCCTAAAGGGGTGAACCGTAGCCTTTATGGCATCCTAAACCTGTGTGTA
GCTGCGTCCGCCCGCCGTACGGCAGCTAAGGGGGGAATCGTAATGACACA
ATTGGCCAAGCGGGTCAGGCCACAGAGTGCGCTTAGCTAGTTTTCAACAA
CAACCGTGCCTTAGCAAGTTTAGCTATGTCTGAGTCGCAGTCGAGGACAT
TCATAGGACTTGGCTAAAACATGGATGCTCATGCCGGAACGATTGTAGTA
GCGACAAGGGTAGTACATTTGTGGTATCCTTTTGACGAAGAGATAACGCC
GTAAGATACATCCCTGGAATCACACGGCGTCTGTCTAAGTCGAGCGGACA
CGGGGGCTGCCTTATACACCCTTCCAGAGATTATGTGGACAGATAGTAGG
GCGTAGACCTTCAGATAGACGTACGGGCCCTGGGGGAACGACGAACGGTC
CCTAATGTCATCTCGCTACTACGGCTGAGATGTTACATCATAGTGAATCA
AGCGGGAACATCTTAGGGTTGCGCCGCTATGGCACCTCAGAGCATGCCAC
CAGCACTTAAGCACCCTCAAGGCAGCGCACTTAGATGGACTATTGAAGTC
GTCGCGTGTATCAATGCTTGCCCGGCAGGCTCTCCCAGGATCGGCTCTGC
CGATTTGGCTGGGGTTCCAACCGGGGGGACCGCTTTAAACCTGGGAAAGA
GTTATTTGCTGGAATCCTAGTCAGTGAGACGTTGAATTTACCTGTATGTG
ACAAACGATCACTCTATGGTAAGTCATTTCTCCAACTAATACTTCACCAC
AAAAAAGAAGCCGTGCTCTCGTCGCTGGATAACTAAGTCTGTACTTTGAT
ACACATCAGCTCGCGACCGATCTCCATTGTGACTTTGCACAACTTGGCCT
GGTTCCGCAGATCTCAACGTTAACCTGGTCTATCTTTATAAGTGTGCGGC
GGGTTCACTATACCTCACTTTTTGCATTACCACGGGGTCCAAGGTGTACG
CAAACAACATCCTTCTTGTAGATAAAAAGGCTTTCTTCTCGTGACGCCAC
TTGCCTAATGATGCCAATCGGATGTAACTCGAGGCAAGGATATGTATCCA
GGAATCCGCATAGATGAGAATAACCCGGGAGTGCTGCAGCATTGCAGCTA
GCATACGCCGCCATCGGCGATTGTAAAATAGCATAGTATCTCCGAACTAA
GGATCGCACGTTATTGCACGGCGAGAGTGACTCAAGGGGCCCTAATGAAT
CTCCAAACAAAGAGAGTTCGACATGGACCAGGCGAAGTGTCTAACTTATC
CACCGTAAGTCAGGCTATGCTTCACTCTAAGGTACCACTTCAGACTGATA
CTAATTGCGCCCGACTGATTTCATCTTAAATGTTCTGAGGCGTAGATATG
AACCATCTATAGTGGTGACTAGAGTCCAATGTCGCTTCAAAGAGGTTACT
GAGGCCCCCCCTGAGTCTTAGGGGATTCGATTCTATATCCTTAAGTGGAG
TCCATAGTTGATTCGTTGTCATCCCATTGGTCGACAGGACTAAAGCCACC
CCAATATCTTTTTTGTTGGAGATCATGCGCTTAAACCTAACATACTGCCA
TCAGTAAGGCATTGAAATTCATGCGGTCTGAGACGTCGCTTAAACTATCG
TACAGCGCTGACCACAGTTTATATCTTGTGATCGGTTCACAGAATTGCCA
AGATATGGCAGGCTATCGCATATTATCGCCCGGTCTGAGACCGGGTAATG
TTCAAAAGGATGGCCCGTAGGACGGATTGTTACGCCTTTACCTTTACGGC
TGATGTCAGATAACGAGAATGTGGTAGTATGCAGGCATCTCGACGAAGGC
GATCATCACGCAATGATCCCTGGTGCAGAGTAGAAATGGTCAGGCTAATC
ACTTCACTCCCGGAACGTGGTAGGCATTAGCTCTAGTATGACAAAACACC
CACTTGTCCTCCGCCTATAACCCCGGACACAAGTGTAAGCTGCCGGACCC
ATGCGTGGTGCAAGAACAACCCTTACGCCGCTCCGCTAGTGTAAAGCTCA
GTAATGTAGTACGACATACCCCCTAGTTCTTAGGACTAAGTACCCAAAGG
ATAGCGGTATCCGACTGTAATTTGTGGACTGGCACTGCCGGAAACCGAGC
CTTACAACTGAATCCGGTGAGGCCTACCTCAGATTAGCGGATAGATACGA
AGTAAGTAGTACACCAACAAGGTCCCGCACGCTTAAATATGTCAATTTTG
GCACGCTCTAGAATGCGTACCTCCGGCTGAGCTCCATAAGTCAGCCTCAG
GCCAATGCCTGGATATTAAACCAGACTGCTACTCCGTACTGTGATTACGT
GAGAAGAGGGCCGTAACTGGGGGGCAAGCGTCTTCTCTCGCGGTAATCGG
CGTAACACCTAGGTGTTTTAGTTTCAATCGCGTTGCCTAATGGATGCGTA
GCTTCTCCCCGCGCTATCACCGTATGGGTAACCCGTGGCCCACCTGATCT
ATTACCCGCTGAGAAACCGCATTCTCTCAGGTATATATATTATTTATATC
TTCTACCTAAGGAAGGTAGCCCCTCTCAACAGACTTTAGAGACTGGTTTT
ACAGCTAGCTCCAAAGCTCAAGAGTCCGTGATCACGTACCCTAGGCTTCT
TCGCATGGCTACGTGATATGATTTTGGAGGAGAAAAGGTACGGCGACCAT
ATGACGGTCATGTACGAGGAATCATCGTCGTGCTAATATCTGCTTTTGCG
CGACACCACGCGGACGTTAAAGGCTCCCGCAGAGTAGAGTGCAACGGCGT
GGATTTTGTACTAAATACCACTCAGAGTGCATCCGAGTATCGATTATTAT
TCTGGAGCGGACGGAAAGCCGTGCAGGGTAGAGCTGCCTCAGCCGGGCTG
AGCATGCCATACGGCAGGACAACGCGCGCAGTGGATACAAATTTAGACCC
AAGTGCCAAGACCCCCGGTTTGTGCTCTTTTTCGCCATAGCTTGATTAAC
TGCGAGGTCATACCCACCCACTCTCCGCCACGAAGACTGTGCATGCTCAC
TTTAGCTTGCCGTCCATATTGACATGTTTTCCCCACGGCACAAGCTTCTG
ATGGTGGTATGGTGCACCAACATACGGCCTCACAGACATGGGGCGCTACC
TCGTTTGACGTAGATATCCAAAGCTTACACAGGTTCCAAAGCTTACGAGC
TCAAACCGGCTTCCCGTACTAATCGCAGCCAAGATTTGTTGGCTGGCCAA
TGATTGACAACGCTAGGGATGTCGGACCATCGCGGGAACGTGTGAATGCA
GCATTGGGAGAGCTTTGGGGTTTCTGAGCCGCTTGCATTATGCGTTAGGA
TTATAAGGTCGTGGCTCGGAGTATTGATGTAGGGCAAGGATCATAAGCTC
TTCACCCGCATATACAAGTGCTCACTGCGCCGGGGACCGAACAGCCCAAC
TTGGGCTTGCCACTCCCCGTATTCCTCATACGGTTTTTATGTCTTGTTCG
CTCCCCATCCTCAAGTACGACGGCCCGCTGATGTTTGGCGTACCCACGTG
AGGACCAAAGTAGCTACAGATCGAAAACTGCTATGGATTTTCGTCATTCG
AACAAGCCACCATTGCGTACGGACTAAGGCAAGTTGGTGATGATCTATAG
TGTCGAGTTCTTACGAGCCAGTTAGATACAAAGGTCATAGCCTCCGCATC
TGTACCTGAGCCTTTAACTTACTTGGCGGCCAGTTATGAGAAAATGGTGT
GTCTCAAGGGCAACCTCAGTTGGGATGCTGGGTATTATTGATAATACCTC
AAGGAAAGTGGTTTAGGCTCAGATACCGAGGAGCAGCAATCTTCCCGAGA
CAGGCTTTTTAGGGCGAACTCACCAGGCTGCCACAGGGCTCCCGTGAGAG
CGATCACGTAACCTGTATATACAAGAGCCAAGTTTTGTACTCGTACCATG
TCCGATTATTCTAAGTTGCTTCGGCCTCCTGCTCCCCCCAAAATCGTCGG
GCTCCTCTACCAAAATACCTCGGGGTTTAGTATCGCGCGTTCCCCCCCGA
TCCCATTGGAGATGGCCCCACAGGTGTATCAGTGACAGCGTTGAGATGAA
TCAGCTTCCTCGCACGGTTACCCCAGTTTCAATCTGCGTCGTTAGGTCCT
TCCCGCCGAACTTCGCCCAACTGTTACAATAGGCATGCTTGATCTACGGA
TCAATGTTTCACCCCAGTCACATGATCGAACTCGGCGCAAACTAGCAGAC
TGCTTGGAGATGTTAACAGACACGACAATGCCGAGGTCGCCGGCTACATT
GGTGCCTATAATGAACTTCGTAAGTTCGCGGAGCAAGTGTGAGTGGATTT
AGGTGAAACTGGGTGAGTGATCAGCCGAGTTTATCGCGATTAGGCTTTAT
CCGAGAAACGCGATAAATGATCCTGTTGTAGTGGTCGGTTTTAAAAGGTC
GCTGGAACCATTGTCCTACTCGTTAAATACTTTCAGTTTCTCGTTTTAAA
TAAGGGACTAGGTGGAGGCACCGGCGCCATGTGATGCCTTATTGGACCTA
ATCGAAACGCAGCGGTTGATGGTGATACTGTCGCGCAAGAATCAATGTTC
CAGCACGGACTAGCGGTCGAGGACCAATAAAATCATGCTGTCAGGTTGCG
CACTGTATTCCGTGGATATGTATAGTTTCTCTTACTTATATCATCTAGAC
ATAAGGAGAGCATGGAAATTCTGATGGTCCCGGCCCGCATCCTAACACTG
GTCGCTTGTGTTCGTCCGTTTCCTGTTTTATAATGCTCGATTCTAACAGG
CATTATGGGATGGTCATATAGAGTATGGAATCTCGGCATTATCTGCAACA
GACGGTCACTCGCTGGTATGCCTTAGTTAGACATCGGGTAGAGGACAGAG
GGAAGAGAGAACACCAAGTGAGAAAACCATAATTATCGTGGTCCTCATAG
GGCAGCTAAGAAGATAATTAAGATTCCGACCCCGTTATTAGGACTCAGCT
GCCTCGGTTTTTGCCCTGGGTTTCATATCAATGGCGCTCATCCACGACAC
TATCACTTCTTCCCAGAGAGTCAACGCGCTTCTACGATGCATCGAGAGCC
AGAGTGTGACGGCTAGATGGGTCGATGGGGATGCTTTAGTGGTAGCGGAT
TAAAGTCCCTTACGACATCCTCTAAGGACAGGTATTCACCCAGCAAGGGA
TGATAATGTTCCTCTATTGCTAGAAGGGACCGATAGATAAGAGTTAGTCT
CCCTGCCACAATGACAACAATAACGATCGGAAGTCTAAACGGCAGGATAT
TGGTTAGCGTGAGGAGCCCGGAAATAAATCTGAAGTACCTCAAAACCAAG
TAATACGTGATCGCGGGTCTGACTTTCGTTGGCAGGAGAGAGTCTGGAGC
AGGTGATTGTGTGTCCAGTAACATCTCCTTGACGTACACGCGTACTGACA
GAACGAAACGGCTGGTGGGAAATCAAAGCGCACTGGTTACAAACCAGCGA
CGAAACCAAGTTTGCGTACGAAGTAGACGGCCCTTGATTCTTCGTCTGGC
GCAGGGTGCGTACCGGTCCGCCGCGCAGGCCCCTACTAAGTCGGACCATC
GTATCGTTGTCAGGACGAGTCCGCTTTTCGTGGAGGACACTCTAAGAAAA
CGACTCATGAAGCTCGAGACTGTTTCTGAAAGTGACGCCCACTGCCAAAA
TCCCGTCGTAGGTATGGTAGAAGGAATGTATACTCTATGTAACGCTACGT
TTCGGATACCCCCCCGTGGTGAAAGCGCCGAATCAGTAGACTTCTCGAGG
GGCTGGTTAGCGACGAATACCCACTAGAGCACTGCGATATGTATGTTTGG
ACGTTGATTACTTACCGTTGCTGAATCCCCATGTAGTCTACTAGTGTAGC
TCACGGTGAGCTCTCGTAAGATCCCCCAGGATGCCTTTATTATGAAAATG
TGTGCTTCAGCTGCTCCAGATCTCTATCTCTGTCATCCGTCGGAAGATGG
CCAGCACGAATTCGCGGGGACATTACTAAGTCAGGCCCTTGAGCGACTTG
TATATATCAAGACCACGGTACGATGTTTCCCCCTAGCAGTCAGAGTATCA
ATGTCGACTGCCATTAGCGCCTGACACCCGGAGGTGAACCCTAGGCCTGC
GAGACGATGTGTTGCACTTTTTGTTCGGAAACTAATTTTGTGCCTTCGTT
CGGGATAAAAGATTGACCACAGTCACAGCTGTCTGTCATTTGGGCGGTTC
AGTTACCTCTAGGAGGGCGGCACGAGATCCCGAGATAAACGAGTCTGTAC
GCGCCTTTTAGCAGCACTTCGGGGAAACCCAAATGCTTTATTCCGACAGA
GCAAACTTGCGAATGCATGAGAGCACATATAGCGGAACCGTTAGCACCCC
GTGTAGTACGGCTGTACCGGTAGTATCTGGGCAGCTTGGCGAGATATACA
TGTATCCCGCCTTTAGCGTAACGTTCTTGGGATTTTTGTCGAGTTGAGTC
ATTTTGAACAAATTTATATGCACCGGTCAAAGGTGACTTACCGCCTTACA
AAATTCCCAACAAGCAACGTCGATGACGGGATTTTATATCAGCGGTGGCG
AATTAAGACTCCACATAGGTGATCACTAACAGAAAGTAGCTCACCTAGGG
AAGATAACAAAGTCGCTGCTGGACCCAAAACGGCGGGCTGACGTGCCTTT
CGGCACCCTCGGGGTGCCCACGCCATTTTGGGCGCGATAGATTAATTTGA
CGACGAACCGCATTTAGCGATGAAGTAGTCGGCACGCATGAGCATAATGC
AATGTATAACTAGAGTTGGAGCCTTTGCGTGGAAAAGCATATGCTTAGAT
ACTGTTGTACGCCTACATTACTGGATGAGGGTGGCCTGGTTCACGAGCCC
GGCAAAGCAGCCGAGTTGCATCGCACGACTAATTACGTGTTGAACTCCCT
CGACTCCATGTCTGGCATTAGTCCCGACGGGCCTAAGTTCCTATATACGG
TACAGACCACCGACCGCAGCCGGGCCTCCTAATCAAGAAGCCGTACGCGT
GAAGAATAGGCGGTATGAACGCCGTTGACGACCCAGTTAACAACCGAGTT
ACTGCAGTCAGAAGCGCGACTCGTGCGTCGGTCTTGACTACAGAGCCCTC
CAGGTATTAAGTAGTCCAGAACCTTGGAGCTTAGCCACCTCTAAGTATCA
AAGCCGAGGTGGGCACCGATATGCACGACTCAAAAAGGCTTAGAACCCTA
GATGGTTGGTATCTGACTTTCATCCGAACGGGCCCCATAGGCTCCTTCCC
GTCAGGTTTAAAATAGACATGGAAGCAATGCGACACCTGTGAATTTAGGG
AACCCCTCTGTTGGATACTTTTATCCAAACATGCGACTGTACCGCGATCA
ACTAATTGTTTGTCGCAGACATCTCTGCCGGATGTACGCGTGAGGGACGT
GAACCCCATTGACGTCCGGATCGCGCCCCTGCAACCGAACTCGTGTTCTC
TCAGGGCCAACAACGATCCTTGTTCTCTTTATGGAACGAGAGGCGCCGCA
AATGTCAGTTACCGTATGAATCTCGAGGACTTATGCTGTCCTTGCTTCTC
GAGGCATCAGTCGGAGAGCACTGGTAATAGTCGCGTTACATGCACTACAA
CTTGCACAGCACGTACTTAAGATCTACGACCTCGCGTGAATTCCCTCACG
CCTATTTAAAAACTTGAGCTCTATACTAGGGCCGACTATGAGGTGAACGA
TGGCGAACATGTCATATATTTCGCACAAAGCGCTAGCCACTCTAGGAGGA
AGGCGGCTGCCGAGGCGACCAGCCAGCTGCATGGGGTGCGTGCACGAAGC
CTTTCTGGTTTTCCCGTCGCGTTGAGTCTCAATTGTGGGCGTCTATGCCT
TTTGTTCTGTTAGTTGTGAAACCGGGCGTCACGAGACGCAGCCATGATGA
CTGCCCTCTACCTTGGCTAGAGACAGCAGATGAATATATCTCCGGTAGTG
CCACGGTTCCTCGCCCGTCAGAAGAATCTGGAACAGTAGCTATGGATGAC
GACCGTTGGTAAGGTTATGGGGGCGCCCTATGAATTATGCGCAGCGAGAC
CGCTATATGTTGCCGGCCTTAGCTCTTTATTCCGGGGCCATTAGACAAGC
CCTGGACTCATGACGTGAGGTCTGGCTATCGGCGGTCCAACTCTCGCTTT
TAGCGGATTAGGCTAGCGGCTAAAAGCAGTCGTACAGATGCTGCGTTTCT
GGGATTCGAATTAGACGCGTGTCTTTCCGCGAGTCTAACGTCCACCGCAT
ATCGGTAGTTGGACAGGACCGGCTTCTAATCATAACATGACTGCCAACGT
CGAGCGCCGGCTATCGGCAACAAGAATCTGCACCCCATCCGGGAATTCTC
AGAATGCTTGCCTGAGGGGGCATAACGCACGATCCGACACTCATGCAATT
TTTACTGTCAGCCACCCACGATAAAAATAACCGGAACATGAGCATCGGAT
TAGTGCAGTTATATAATAGGTAGAGCCCGAGGTAGCGAACTCGAGATTAC
AGAGCCGGCGCGGTACCCGGGAGGAATTCGTTTTGGGGTGGACGCAGTCG
GGTCGGGCAAAAGATGCTTAAGTCAACACAGCAGGTCAGTAAAGGGAAAC
GGGGAATCGCGCTGATCGCGAAGCAGCTAGCGACATCCTTAACTAAATTT
TCTGGCTCGCCTTTGATATCGTCCAGCTACACCTAACTGAGCCCATAGGT
CAGGAAGCGTCGAGTAGGACTACTCCGTTTGCGAGTGCCGACCTAGGTCA
GTTCCGAGCTCAACTAAAGTAGTGCATTTCCAGCTTCGTCTGTACGTATG
TCAACGGGCAGGGATGGCTCCCTTTGATCATGTCGCGCATTTCTAGGGGT
ACCGTCGTTCTACTGTCGCCTAGGATTGGTACACACATGCTTCCTTACCA
ATCGATAACCAGTGCTTAACTTGACACCCTAAGGCAGAGGAATGTATGAA
CGAACAATTGTGAAGAATCACACCGGTAACGGCTTTTTTGCGTGCCGGCC
TTATGCACCTTGAAACGGAGCCCTTAAAAGATCCACGTAAGAAGAAGGCA
ATGTAATCGCCCTCGTCAGGCCACAGCGGTTGCAAGCGATTACCAGCTAC
GTACACACATGAGAGCATCCAGCAAACTTTCTTAAACCTCAACACATTTA
CGCATGTACGGACGTAGCACGGACGGAGCTCCATTCATATTGAGTGGGCT
GTTGGGCAAGCTCGGGCACGACCTTGGTCTTGCCGAATACTTACTGGGTA
TCTCATGCAACGAGGAACAGAGTGTGGGGCTTAGAACAACCCCTGAATTG
TATCCGCCAGGCTTAATTCAGCCTTCTGTAACATAGGTGAAACGGCTTTC
CTCGCGAGTAATAAGAGTCAAAAAACGAGAAGATGTATATCGCAGTTCCG
TACTCTCGAAACCGTGGCGAATACTATAACGATGAAGGTCCACAAACGCG
CCTTATCCGCTTGCCTCCGACATACTGACCGATCTAGCTGACATATAGTG
GGCCAGACTCCGCTGCACCCGCCCCTGGTTATTAAACAACGATGGGGCCG
TCAGCAACGGCTACGAAATCCCCAGTCGTCCCCTTCTATCAAGTTTGGAG
CTCATTATAACTGACAATTCGTCACGCCTTGCCGCCTGAGTTCTCCCGAG
TCACGAAGTTGAGTCTCATTGAGCGCCAACACACAGCAGAACCGGCAGCG
CACCGAAAGGCTGCTCTGTCGGGTAGGGCAGATCAGCATGCCCTGTCTCC
CACACATAGAATTTTGTCCAGCGAGGAAATCACAAAGGCTGCCAGTCACG
ACCTAGCTGAGGCATCAACGTGCCACGACGTTTGTTGCCGCAGCTCTCAA
AATAAACTGCTGATCATTCACGTGCTTGAGGGATCTGCTGTTCTAGACCA
AACGCCCGGTTAACTTGCGGGGGAAAGCGAGCCGGTTTGTTGATCTCTTG
AATATTCTATTGATTTACGCTAACCAATGCGAGATCAAAACATCCGAAAA
TCACGTCCGAAGACGCCGTCTTGCCTTCAATGAGACGTATCGCCCGGCCA
CCGCGCCCCTCAACTTTTGTAGCGCTCCGAGTGGCACGCACTGTGTGCAA
GTCCTCGGTTTAGGCTCCTCTTAGGTTTGGTTCATGCGGGTTAGAATCAC
TTACTTTTCAGCAGGGATAGACCCGCTGACTCCATAGATATTCGAAAAGG
TGAGACCCGACGATAAATCTTATCACTGTACTTAGTGTCCGATTGATACT
CAATCGTTTCGGGAGGCATGGGAGTAGGGGTACTATGCCAAATAGGCAGC
AATTCACCTAGGAAGTATCCTATCGCGTCCCTTTAAACTGGCGGGATCAG
AGATCGCCGGTTTGACCGGCATCTCGACTATTGGATGGTGTGGCTTCCCT
AATTCGTTAATCAGACCTAACTGATGTGGAGTTTGTCCGCCACTATGAAG
GCCTGAGACCGGAGCCACAGATACTTTCGATACCATCGTGGAAGCACTCT
GGGTTACACCGGCCCATGAGCAAGGCCCTGCCATTTGGCTATAGGGTAAG
GACGCGCGTGATTGGAGACGACCCAATATGGCGAGTCTGGTTATCGGAAA
CCGGTTTAGGGTTCGATATGAATACTCAAGAGGGCTGGCACGAATCATTA
CCCGGAATTGGGAACTGAGGGTTGAGACGAACACGGGGTTGCATACAGTC
AACGAGACACATGCGTGTCGGATACTTTGCGAATCCGAACAGGCGGACCC
GGTGCGAGAGCCGGCTAGCGGAACCACTTTCTACGCTCTAATGTGCCTTA
TACGGACAATATTTGACGTAAGAGACTAGCACCCGTTCGGGTGGTGTGAT
AGATCGAGCCCTCTGGACCTTCTACGCTACATGGCGTTCGACGTACCAGA
CTCGGAAGCGAGCGTATCCAATACTCATAACCTCGGGTAGCCGCACGGAA
TCTAAGGGTCACTCCAAATGTCCTCTCACCCCCTGGTTATGCCTCAAACC
TCAGACTGGCCAGCACCTAATTATCTTGCATGCAATACGACTTCCTAGTT
TTGAGGAGGCAAGACTACCTTAGGTTCAGCAGATCCTAAGCATTGCGTTT
ATTTCGCTGCTGCTGACAGTGAAAACTTCAACAGTTTAGTTACAATTCGA
ATAAGGGGCCACATGGCGAATAGAGTCCTGATGCACCCTGCAGGTCGCGG
TTGCGGTGCCTTGGCTCGGAGGTTGAACCGCTACCCCGGCTCTGTGTACA
ATTAGCATGGATGAGGCTGTCTATTAGCTACCTGCTATAACACCTGATAG
TGTCTAGTCGTCACTATGACCGCAGTTCCATGGCGGTGAACTTTAGTCTG
CGGAGCATTCAGTTCAGGCAAGTCAGCTGTTGGTCTGGCCGACAAAACAT
CAATGAGGGGTTTAGTACGCGATCCTGATTACAATAGCTTGCTGCCCTCG
AGAGAGTGGATGTAGCAATTTCCCTGATACTATGGACCAGAGGCCACTCG
GAACAAGTGCACCTGATTTAGATAACCGTCATGCAGACAGGACGTAGATT
AGAGATCGCTACCTCCACGGCGCCACGTGACTTACAGGCGTTATAGCCTG
AAGTTCGGGCATTGGATATAGACTTGAGAACGTTAATATAGTGCACACAC
GCTACGGAGGTCAAGCAAATCTACACACGTTGTAATCAAACTGCCACATC
CCTGTAAGTGTAGCCGCCATCTTGTACATTGATGAATTACGTTTAATCAC
TCGGGCCGTGTGCGTACGAAGTCGAGGCGACATGAGCATGAACGGCACCG
AATGTTGCGGAAGGCTCCGTTGCAATGCGCAGAGTGTATCGACCTCTGAG
CGTCCTTATTAATAATTCATGATAATGGACGTTTGTTGATATAGTTAGTG
GGTTTGCGGTAATGACGTGTCCTGCCACGTTTTGCCAGGTAATAGGAAGT
CTACGAACCATCGTAGTAGCACAATTATAAGCTAGCGAGGATTACCCCTC
GAAATCTCAGAGGGCGACGGTTTTGAACCTTACCCACGGTAGTGGCTTGG
ACCGGATGCCAGCCCAGATAAGTCGAGATGCATCAGTTCTAAGTTGACAA
CGTAGCACAAATAGGAGAAACTGCCGCTCATCAAGCACTTGCGGTTCCTC
TCTGCCCCTCGTGTCAAGTTTTAGGAATCGCGGGTCTTGATTTAATCTTA
CCTGTGGGCAGCGTGTCGTGGGGGCCTAGCGCTCCCGCGCGCCCCTGGTC
TACGTCCCGCGCGATGTCGTGCAGGGCTCCTCGACATAGATCTACTAACG
ATTGTCAGTAAACCATCCTGGGCATCGACTTGCAGCGGGCACGGTAGAAA
GACCAGCTGTGAATCAAGTTGGAAACAGCAGCAATTTCAATTTTGGTAGC
AGCCCTGCTATAGTCCGAGCCACGGCGCGCTTACGTTTATTGGTGAACAC
GAACCGGCCTACATTTATTAAAACAAGTCCGGATATGAAAATTGCCATGG
CTCCTAGCACCGAGTGGGAACTACTTGGCGGAGACACCCATGACGGGGGA
TAATTAAAGGATTCTTATGACTTCTTGAGTAGAGCGAATATGTCCAAACA
CGCCGAGGATGTATTGGTCATGTAAATCCCAACGGGCCCCCATAGGCTCC
TTCCCGTCAGCGTTTAAAATAGACATGGAAGCAATGCGACACCTGTGAAT
TTAGGGAACCCTCTGTTGGATACTTTTATCCAAACATGCGATCTGTACCG
CCGATCAACTATTGTTTGTCGCAGACATCTCTGCCGGATGTACGCGTGAG
GGACGTGAAACCCCATTGACAGTCCGACGGGCCCCTGCAACCGAACTCGT
GTTCTCTCAGGGGCCAACAACGATCCTTGTTCTCTTTATGGACGAGAGGC
GCCGCCAATGTCAGTTACCGTATGGAATCTCGAGGAGTTATGCTGTCCAT
TGCTTCTCCGAGGCATCAGTCGGAGAGCACTGGTAATAGTCGTTACATGC
ACACAACTTGCACAGCACGTACTTAAGATCTACGACCTCGCTGAATTCCC
TCACGCCTATTTAAAAACTTGAGCTCTATACTAGGGCCGACTATGAGGTG
AACGATGGCGAACATGTCATATATTTCGACAAAGGCATCGTGTTCACGAC
TAAGTACTACTCGGTATGTCCAACGACACCACGAAAAACTAGGCCCCAAC
GTCCACAACGTCGGAATCTCGCGTAAAGCTTTGCGGGCTGCGGGGGGGAC
GACGAGACCGCGAGATTGTGGAATCGAAGCGAGGTAGAGGGTACTGCTTT
GAGCTTTCGGAAATCCACGAAGGAAGAACCGTAGCTGCGCAAAACTGCAA
CGTATGACCCCAGGCTTACCATCAATCATCACCTCCACACGTTAATACAT
CCCCGCAATGGCTCATTCTGTCTTTGCGCTTTTTTTAGGAAGGTATAGGG
ACGATACTCTCTGGCTACCAAACTTAGGCGGAGGGACATCTGTGTCATAA
ATTGGGAATTCCCAGTCCCGAACCCGTACCTTTTTTTGAAGATCTAAGAG
TAGGAATCGCTGAAGGGCCGGGTATCACATTCAGCTCGTGTGGAGTTCCG
ACCATTAAGCGAGCTTTGCGACCGCTCACTGGTTAGAACCCAACAATGGT
TCCCGATACGCCTTGTTTAGTGTTGTGCATGCCAGGCAGCGCACAAGATA
AGGGGCGGATCAAGGACACTTGGAACTTTTTGACTACCAAAGCGCGGGAG
CCCAGTAACTATCACATCCAGTGACTGATGATGCCATTTAAGTGCCCATA
TTCTTTCTCGACCCATTTGCCGGTAAGAGTTTCTCTACCAGTGCCGCATG
GCTCCTAGACTGGTAACTGAACTGAGCAGCGCAACCCCCTAGGTGCAATT
CGCAAGAATGTCGCGACAGAGGGTTAGGATAACGCTGTACCGACAACGCT
TACAGGAGACTATCTCCCCTCTAGCTAAACGCTCTCATTCCGAAAGAGTC
CACACTCCGACACTCGTCTACAACACATAGCATCATCTAATAATACTCTG
CTCGCGCGACATGTGTCTAGCATGGGAAGCGCTCACTGGTATAAACTATG
TAAAATGGCAAGCACAGCGAAATGGCAAGAATAAATTGCTATCTACAATC
ACAATTGAAGGGCCTCATGCACATAGAATCTTTATAACACATGCCTATGC
CGTGAAGTAAAGCTCTTGCTCATTTGTGCCCTAGATCGAACTCACTCAGC
CAGAATGGCCTTCATCAGCCTGTACGTTAACGTATAGCGCATGAGTAATG
AGCCCACATCAACCGACTAAAGCAGTCTCACACCGATGATTGCTATAGCT
GTACCGCAATCGGAATTCGGGGCGGTACGTCCGGATGTTCGTTCAGCAGG
ACTGTAAGAATCCTCGGGTTGGGTATCCTTGACTCCGCGGCCGTAGTTGG
CGTCCGGCTATCCAGGTAGGGACTTCGGGTGACTAGCGGCATACGGAAGC
ATAGTACTGGGACCAAGTTACCACCGTTTACAGGGCTTCTCCTGTGCGAT
ACCGCGGCAGCGCAGTGTTGCACGGTCTTAGGAGTCGCCTACTTTAGCAG
ATGGACGTTTATGAAATTGACCTAGCAGGGGATGATGCACTCTAGGCCCG
GGACACAGTCCCCTTTCTGCTGAGGCCCTGCACACACGAGACCTCTCTCG
TAGGAATAGCAGCCATTAGTACGCCCGCAGGAAAATTAAGGAGTGAGGAT
AGGTCTGGTCGGAACGTACATAGATGCGTACCAGCCGAGCAGGCAAGATG
AGAGCTCGTAAAGAACTGATGGAAGCGGCATAACTTTCCCCTCCATATCG
TAACTCCCGCAAGTCGAGTTTTCGGATGCAAAAGGCAGCTCACTTCCCGT
TTCTTTGTCATGTATGGTTGCCACCATCAGACGCTAGTCCTCTGTCACTT
CCCTTTTCGACTCGATGTAATTTCAGACTAGTCACCGCAACGTGTGTTAC
GCCCGTGCGGATCGGTAACACCACGCACGTCGTGGCTTGTACTCCTGGGC
CCGGATGGGACGGGCAAATTATCGCCTGCTGTAGGCCCTCCGAGTGCACG
CCGAAGGCTGATTGTTACCATCTCTTAGCGACTTCCGGCTGTATTTCTAG
TGAATCCATTGGTAGGCCAACTCGTTCGGAGCATCCGTAGCTTCTGCCGG
AGGAGCACGAACTTATTGAGCTAACCCAGCAGTTGTCACGCTTACGCTTG
GCTAGGGGCCTCCCCGTGAGGTTGCAGCCGAGGATCTACTTTATCATTGG
GTTACAGGCACAGACGGCGGTCACGCAAGGAATACCTGACCGATGCAGAT
ATCAGTAGTCTGACACTCCTCCAATCATGGGGTGAAGCGCAAAAGTGCAC
GATATTGACAGGATAATATTCGAAATCGGAGGTTTGCTATCGTTCAACTC
CGTTACGTCCAGCCGTTAGATGTGCCCGCATGGTAACGACAGACTTAAAA
TGGAGGAAACCCACAACCATACCCCACTGCCAGTGTAGGTACAAGGACTT
GGCACAACCCCAGAACATTTACGAGCGTCTCCGTCTGGGAAAGTACAGAC
TGTTAGTTAATGGAAGCGTGTACTCAAGCTGCAGCGGCATCTTCTAAGCT
CAGTAAAGATGGCTTATGCATTTAGAGGACTTTAAAACAACTGTATAGGT
TGGATATTAAACATACGCTAGAGAGTTGCGCCACCTACGGGATACCCTAA
ATGCATTAGACCAATAGGGCTGGGCAAACGTCTACACGTCGAGCGCACAA
CTCGATAACCTGGACACCCTCCACGCAGGCAGAGTCTGACGTGGTATTGC
TACTAAGAGCCCAGTAACCAATTCACAGTGGTATTGGGGGGATGCGTTTC
GACCTTCTCTTGGATCCTCTGGGAACGTTTGAAAGCTCCCAAATAGGTGT
TTATGTAGCTAACGATGCAGGTCGGTACTTACAACCATCGGAGGCGATCG
TTCTAGTCTAGGACCGCTGGAAACGCCGCGGCTCTGGTGTTCATCCTTTG
CGTGACGTTTCTGGAAATTAATTTGAATATAATGCCTGGCCCATTGCTCA
TGGAGTAGCATGACCTTTCTCGTCACTTTCACCATTACTTCGTGCTGGGC
TACCAATGGTTTGAGCGACCCTTAGCCCTAGTAATGCGTCGCCATGTACG
GGGATTCCAGGTTATCGATATTCTTCCATATTAAGGATCTTGACGCGAGG
AGACTTCAGGTATCACTAGGAGTGGGTCTCGGACAATGCTTCACCTCACT
TGGACGCGGTCCCCCTCGTTGAATGTAACACTTTCCCGATCACTGCACCG
CCCAGGCATCATTTGAATCCCAAGGCTAATAACCACCGTTGTGCAAGGAT
ACTATTTTCAGTGCTCCTACAGCAGTGGTTCGGAGACTCGTATATTGCGG
GTTTACCGTGAAGATCAAAGTAATGGCCGAACGAGTTTTTTCTCACCTGC
CGCGAAAACGACCCGCTCAGGAAGTGGAGATCAGTTCAAAGCCGACTTAC
TCCCCGCGCCTTCAGAGTGCCTAGCTACATCATGGCTCCAATTCATATGT
CCGTAGAAGCGATCAGTATATCAATGGTTCACCGCGACGATTTAACAGCG
TGTCGCTTTCGGAGTCACAAACCATAACCTGGTGCGGCGACTCCCAAGAA
TGCCGGTATGGACCACAATATTCATTCAAACAATCTGCGGATGCTAAATA
CTATCGTTGCAGAAATGGCTGTTACACGCGTCACATCTAGTTTTGATTTG
CACCGACAGCTAGTAGGCCAAGTGTTGACCCCGCTCCACAGTTGGGTACA
TAATTGGTGGCAGTTCTATCATAGTCCTGGTCGTCTGCACTCCAGGCTCA
GACACGAATGTTGCGAAGAGGGTTGAAGCTGCCAAGGATGCCCGCGTAAT
CCACAAGTGTAAGATTGCTTCTAGAAAGACAGTAAGCTGATTTTGCCCTA
CTATGCTTAGAACAGAGAAGATAGGGAGGCTACGTACTGGGTTGCCGTAG
ACTGGAGAAAAAGCCAGGTCCCATGAATACAAGCGTTTGAAATTAAATAC
CTTGTCAAGCGCCAGCCGGCCGTGGTTCAGTGACAGAAAACAAGCGCGGG
GTTTGCGGACTAGCACGAATACGCGAAGTTATCGTTCAGTCCATAGAGAC
CTCGCTGGCAGTACCTGTACCGGTATAGCTCACAAGAAGGGCCTACCGTG
TGCAGAGTGTGCTCAAAAATGTATTACTATCTAGTGCCGATACTCGACGT
CCCTTAACTGCTTCACTATCGCTACCCTCTATGTTGACTTCGATAATTAC
CCACGTTCTCGTACTTCCAAGTAGATCGATGGGGGGGGAGCACTTTCGTT
GCCCGGTGTCCGGAGACCGAGAGGGTGAATCTCCCCGTAACTCGGGCGCT
CACAACGATACTTATGTAACGGCATTACCAGCGGAACCGTGTACAATGGT
CAAGCCATTACCACGCAAGAATTCGCCGGCGCATTCCTGCCACCGTTCTT
GGCCACATACCCGGAGGTTCGTGTGATAAGTCGGCTAGTGTTATAGTCCG
ACATGATCTTTACTACCTCTGATGGGATTAATGGGATCAGTTAGTGACAA
CTGCCATCAAATTCAAGCGTGCTTAGAAGGCGGCGACGACCGCGGAGGCG
TAACCTCGAACCTACCTAACTGTAGTAGAGTGTGCGTTCTTTACCGTCGG
ACTAGGCTAAGACTCCTACCGACGTCCGGGAACAATTTGGGCCTCACAGT
TGACCCTGTTAAGGTTCGCTACCAGTTCAGGCGAATGATTGACGTCGGCG
AGTAGACGGTATCATGACGAGGTTCTGAGGCCACGTAGTGAGTTTGGCAA
TGCTTACCGGAAGGGGTTACTAAGGCAGCCGGCTTGATACAGACATAGCT
ATTTGGAGAGCAGTTCAGTCTCTGCACAATCTCTAAGCCAACAGATTTCA
ATCTGCAAGCGTGAAAGCTCGGCCCCTTGTGATTTAGGGTATCGGAATAC
AAAACGTCGGAGCTCAAAACCCGCGCCCTAACAACATGACTCTAAGTGGC
TTCCGGTAAGCTTATCGCTATAAACACGTCGGGAGGGGCTCGTCGAATCA
GTCAAATCAAAGTTTATAACTGCTAGTCGACTAATTACGGGTGACTCGGA
TATTCGTACTTAGCGTCGGCCCGGAACGACACCGACCTTCTCTAACAAAC
ATTCCTTCGTGCTGTATACCTAAGTGCCGATCACAAGCAGCCGGGCAATA
ACGAGCTGCTCGATGTGCGCCATTAACCGTACGTCATAGCATCATTCGTT
TTCGCATGTAAGCAACCTTTACCTATACCGTATGGGAGCTTCCTAAGTAG
CAACAACGTATCTGAGAAAGCATTTTGTATTCGAACTCTAGCCGAAAGCG
CGTCTCCTATCCGCCTTGCCTCCTAGGAGGACCCCCGAAAGTAAGATTAC
TAGCATGGCCCATGGAAGTACGGCATCTGAGGAATGATGTATAATTAATC
ATACCCGTGAGGAATACGTATTGGAATTGCATCAAAAACATAAGTGCTTT
ATCAAGAATTGACGAGCTTAGGGACTTAAGACATTCAATGAGAAACGCGT
CAAATAAAATGCACGGCCATTAATCACCAAGAGATGCCCACTGATGGTAA
TCACACTACCGCAGGGTTATTACGGACAGTATCCTCATGCCATGGTGTGA
GTTTTAACTAAAGACAAGTCCTCGGTCACACTTCTGAAATGCATATGTCT
TCCACCGCATACGCGAGGCTTGCCTTACCAGTCACAGCTTTTCTTTTTGG
CCCCAGCAAAGCGTTCCACTCGGATCGGAGCGGATTCAAGCGACATTCGG
AGACTTAATTTATTTGGCTCTAAACGTCCACGTTGGTCCCAGATGGAAGA
TCCGCTGGTTCATACAGCATGTTCCCCTTGGTCAACGAGCAATGATTGTG
CCTACACTATATATCGCGGCCCAATTGTAATATGTTCCAGACCGTAGCAT
CTACGGCTGAGGCGAAATCAGATAATATTATCAGTATCTCCTAAGTACGC
TTTGTTTAGTCACACCTATAGACCATCGTGGCAGAGGCTTTTGCGAATAT
GTACTCAAGCCGGTGCCCAAAAGCTTGCGAGCCTGGTGTTTCTACGAGCT
CTAAAGTACTATCTGTGCCCAGGTAGCGTCCGCTACATCGTCCGTAGTGC
ACCAGGGTCAACATAGGCGCCGCCCTAGGGTGTCTGACGTATAATGGCTC
CCCGCAAACGTTCATTCGGGCCGACTGGTCTATTGACAACTTCAAATTAT
TGGCTGAGAATCCCGGTTTAGGCATCAAATACAATCCTTTGGACCCTGGG
TAAGCGCTTGTTCAGCGCACTGTACTGCCCATCCAAGCCGTGTCAGTCGA
CTACTTGATCCTTGATTAAGTACTGAGCTGGGATCCAGCTCGTACAGACA
GCTTACGACTTTGACGTCCTATTGCTCCGAGTTCAGAACCTCCGTGTCGG
GCTGTATGAGACAAAACCAAATCGTGAACTTCCTATGCAATAAGCGCCCT
GTGTCCTCGACGGCAGTAATAACTGGAGCTGTTTGAACGCTAACCGTCAT
AAGTCAAGCGAGTAATTCTGAGTTGTTAGAACAAGGCCCAATGTTGTAAT
TGAGCATATCTGGACTACCACGGCATAATCAATCTTGCTCTTCCTACCCA
TCCCACGCAGGCGCATGCGAAAAACAAGAGGTTAGGATAGTGAAAGGATA
TTTCTCCAAACTCGTATATCGATAGTATAGACTATTAATGCGGTTCGTCA
AAGACTAGTCCTTAGTAAGGGGAGTGTTTGGCGGCTGTTCACTGTAGGTA
AAGCCAAGTTTAGTACCGTGGGTAGCAGGCAACTAATGGGTAAACATTGT
GATCCCAAATAGCATGTTGGGCTTAATCGTATAAGTAGTTGTAGCACTCT
AGACGTTTTAGCATAATACGCATATGCCTTTAGCAGTATCTAAGTGCACT
AATTTATAGCTTGGCGTTAAACCCCGACTGAGGACCCTGTCTAGGTACCA
CTCGGTCGGGAATAATACCGACGCTCTTTGAGGGAATCCTCTATAAATTA
CGCGCGAGTTCCTTCCGAAAATGTAAACTCAATCCCCAATGGCGTGCGGG
CCGAGTCCGAAGACGCTTGGACTACAAACGGCCGGTAGGGATGTGTGATT
GAATCGAGAGTATGAGCACCACCCACGCGTTCCCATAGTAGAAGACCGAT
CACCAGAGGTTGTCCGATACAAATGAAGGCTAAATGACGACGGCGGTCAG
AGAAGCAACGCCCAAGCGGCGTTGATGACACCATTCGGCGCCGCGGCCAA
TGTGTATCTAGACGCCATGTAGAGGCACAAAGTGGGAGTTATCGAGTCCC
ACAAGTGTGAGATGAGGGTCCTATGACGTATCTCACCCCTTAAGGGATAG
TTTTGTAGCTTCTCAAACATCGACGAAAGTAAATACCACGAAACCAAGTC
ATTGCAACCGATCGTAGGCTGGGTAAGTACCAATGATCAAAATAGTAACA
AGGCAAAGCAGGGCCTGCGTAAGAAAGCGAGTTTAAAATAGCACACGAAC
TCCTTTACAATTACAGCCTTCGTACGAAATGGACATCTATCTTAGGGGGG
CATTCGCAGAAATGTCTGCACTTCGTGAAGGAAAAAGGAGTAATATGACG
AGTAAATATGGAAGATGCGGGGAAGAATGGCAGTTGGGATGGAGCCACCA
GCGTATACAGCCGCTTCGTATTTTTAGGCCGGTAACTTCGACTATCTTCT
GAAAGTGGCTATGAATGCAAGCAGCAGGGGAGCGGATGTACAACTTTCCC
CCTCGATTTACGGACGCCACTGCAGGTACAACTCCTCACTCCGTAGACGC
ACGGGGTTTATCCCCTGTCGTCAATGCCGGTCTCGGGTTCCGCGTTCGCA
AGTCTCCGGCACTTCCTACCTTCGTACAGATCAAGAAGCGATGCATTCGT
GATGAGCCCCGTGTTACGACGCCTTACACTCATATATAAATCGGGCTATG
GAGATACCCAATTTCCCATAATATAGGTGTTATACCAGTTGGCAGCGCGC
TATATGTTAATACGAGACAAGTGGTCTACACTTGAATTGAGAAACTAAAG
TGTGCGGTTTACTAGGGGTTCTTCTTATCATACGATAGCTACGAAATCGG
CAATATATCGGCCGTATGTCCATCTCGAGCAGAATATCCAGACTGTTTTT
ATGCTTAAATCCATCCTCGTTATCTGAATGAAATCAACATTGCAGCGTGT
GGCACATCTTGTGTGGATTGGCAAAGAAGCAGACTAGCACCATGCATCTT
TATACCTCTGATGGGATTAATGGGATCAGTTAGTGACAACTGCCATCACA
ATTCAAGCGTGCTTAGAAGGCGGCGACGACCGAGGAGGGCAACCTCGAAC
CTACCTACGTAGTAGAGTGTGCGTTCTTTACCATCGGACTAGGCTAAGAC
TCCTACCGACGTACGGGAACAATTTGGGCCTCCAGTGTGACCCTGTTAAG
GTTCGCTACCAGTTCAGGCGAATGATTGACGTCGGCGTAGTAGGACGGTA
TCATGATGAGGTTCTGAGGCCACGTAGTGAGTTTGGCAATGCTAACGGAA
GGGGTTACTAAGGCAGCCGCTTGATACAGACATAGCTATTTGGAGAGCAG
TTCAGTCTCTGCACAGTCTCTAGCCAACAGATTTCAATCTGCCAAGCGGC
GTCTGCATGCTGCTTCATTAGAATGAAATTGTACCACACAAACCCCAATA
TAGACAATCTTCACTTTTATTGTAGTGAAAATATCGTCCCTGCTCCAGAG
ACCTAAGGTATCTATCCTCAAAGTTATCCACCCCGTCTTATTGTTGTACG
GGAACGATTATCGGGGTTACGCATGGGTCTACCACGCATAAAATAACGGT
ACGACGCCTGCTATCTGATCTTGGGTGAGTCTAACACACGCGCTGGAGTA
AAGTGATTTCCTTCAAGAGCATGGGGGCCTAAAACGTCCGAATATATACC
ACATTCCTAAGAAGCGAGTGAACCACATAGCAGGCATGATCACCATAGTT
GGTCATTCTCAGCGTACGCAGCTAGTTAACGGAAGAGCAAACCTATTGGG
GTCGGCGTCTAGTGGAACAACCTTTCAAACAGATGGATGTAATAGTAATA
AGCGTGTAGTTTGGAATTAGGGTTTTACTTGATGCTATCCCAGGGTAACT
AGGCTGGGCCCAATCTTTCAACTAGCCTGAGGTCGGGATGAGCGAAGCGT
CCATTCGGACCATAGAAACCCGGAAGTCATCATGCGACTGAAAACGAGTT
GGTACGTTAGCGGTCACCAATGTCACTGGGCCCCGCGGATTACAAGCAGC
ATACAGACATGATGAATCATTGCACTGCTTTGTGGTCGGGCACTTTCGCG
AACCTCCTATCTAATTGCTAGAAATAAGTTGGTTGTAGGATAAGATCTGA
TAGGGCGTACAACCCTATATAACCGACGGTCGGTCAACTAGGCGTGCTTA
TTTAAGAGGTAGCTACGCACTCGTTTATAAGCGACCCGCCGTTGTGTCGG
TCATAGCGCTACCTCGCGTTACTCCATGGGTCTCGTGAGCGGTCATAGAT
GCTACTCCGCCGTAACTGGAATTGGAGAACGTTTCAGGCAAACTGTTCAG
CAGCCACACCGTCTCAGGGCCGAACATGTCTTCGTCGCGTAGAGGCGATA
CGAATCCTCGGAGAAGTCTAATCTCGAGACGTATCGCTCCCATGCCAGTT
ATCTCGTACCGGGGGAAGAATTCGTACACTGGAAACTTGTACCTTTAAGA
GCAGTACACACTATTTTGGTCGCAGAGGTATCACTAGGGTGTATGCTTAC
GGGAGCCGAAATAGTGGCAGAAGACTATGTCATACTGCTTGGCCATGCGT
GCACAACGGGAGGTGGCTTCACAAGAGTAGTGTAGACAAGAAGGGCAAGG
ACACCTACACTCGTTAGGCGAGCGGTCGATGATTCAAGGTGGCCATTACG
TTCCAACCCCTCGGGATTGCTACTAGGAGCATCCGACTAACATTGATAGC
TGATTAGCAGAGAATGTTCCGGAATGCGTGCGCAAATTCTGACAATTAAG
AACTAACGGCACGTGCTCATATGGCTGTGCTAGGCATCCAAATGGCGCCG
ACGCCATACGAATGTCTGTTCAAGTTATTTGGGACCACTGGATTCTCGAT
GGATGATGACACGTCGGTATCTTGGTAAAACACTTTGTACGGTTAAGATT
CACTCTGCCTTCTACTCCAGGTCAGTCGAGCCGCGTTTCAATTTTCATCT
AGACTCAGCATACAGTAGGGGCTGAGTTCGGAGAAAAAACGCCGAGGGGG
AAAAAGGGCAACGTGATTTCTTCGCGCCGTGTCAGAGACGCTGGGGCCAG
CGTAGTGTTTCGTACCCCTACATAGCGTTCTCACGGCCGCATCCCTGGTT
GATGCCGTTCCACTACACAATTTGGGGAGTACGAACCCACCCATTCTTTA
TCGCGCCGGTCCTGCGAGGTTAGATGCGCATTCTTGGAAGGTCTTAGATT
AGGAAATCCCCAGTCAATCCCCCGGAATTTGCCTAAAAGGTCCTGCGTTT
TGGCGCGATACGATTCCTCGGTCCAAGTAAGTGGACGCATCATACTCCGC
AGGAGGTGGGGTATTATATTTCTAAGCGATGTGCCCAGGTTGCACACAAT
TTACTTTAGACAACCGGCAACCTCTAGGGGATAAAAGCGAGTTAGGTCGA
TTACCAACTTTATATGACAGAAGATGGATCAATTATCCAGTCATGTTCAG
GAGGGTTTTTAATGGGCTCTGAGCCGTCGACTGACGATCCCCCTGTTAAT
GGCAGCGCAGTGTATGTCTGAAAATATGCCAAGGGGGTTCTCGGTTGTCA
CTGATCAAACACAGAATGCGAATACTAAGCCCTCCACATTGAGTGTTTGT
CCCGAATAAGCGCTATCCGGTGGGTAAAGAAAAAGGGTGAACAGCGGCTC
TAGCTATCCAGCTCGTCTCCTCCCTGTTCAGCGTCATGGGAGAACGTACT
AGGCAAGGCGCCAGACTGTTATCCTTTGCTAAGCTTAGCTTAGCCGTTTG
GGGCCGGCGGACCTCCGGGTTGAGGCCTCCTTCCGATCTTGCCTGCTAGT
ACGCGTACGACGAGCCTCTACGTTAAGCTACCCAACTGGGTAGCAGTGTT
CACTCAGTCCCCACACCCGACGTGAGGACAGGTTGCGGTGATAACTAAAT
TCATGTCCCCTCTCGCCGAATGATTACCGGGCTTATTTGGAACTCAATCC
GATCCTTTCTACCAAGGCTGGGTATACGTAGGGTCAAAGGAATTCTTGTA
CATGGATTCTAGGCTACAATCTCGTTCCACATTTATTCAGACTTAAAAAG
TTGACCATACCACGCGACAAATAAAACGTGTCCTCTTCGCGGGTGCGAAA
TGGCGCAAATCGGATTACCCCCCGATGGTGCCGTAAGTAGCTATGAATAA
ACATGAAATGGCAAGTACCCTTTGTTTCTAGGAGTGGAACAAACGGGGAG
GTGAGGCGTTTTTCATATGAGGCACGTTTTCTAAAAGTTTAAGAGGCGCT
ATGTGTCAGCGGGATAACCTACGGGGGGATCGTGGGCACGTGCGCAACTG
AGTGAGCTCTTTCATTGGATCCATGCGTCATTTTAAAAGGACTCTTACTG
CGGTGCGTCGTTGACAGTGTGCGCAGCATTTGAGCAGTAAGTGCTTAGAA
TTTCACTGGAGGTACCAGCCCTCAAGGCAAGCAGTAAATCTTTGAGCAGC
CACTGAGCACCCGGTATAATAGCATTGAGTGATGCCGAGGCTACCCAGAG
ACCAACTCGCAACCCTGAGATCGGCGTTTAACAAACTCGCACACGAATGC
TCGTTTTAAAAGTTGTAAACACGATACGGTATGTCCCAAGCCGGTAACGA
TTCACCAAACGGATAGTGGAATAGTCCACCCCAGCATTTTCATACGTAGT
CTTAGCACTCGTAGCTGCATCCTAACATGGACGTATACTCCGACGCCATC
TGACACCGAATTACGTCGAGCGTGTGGTCCCTTTGGGTAAACTTTGAGGA
TTATAATGCTTTGGTTTACTACCCTTGGCAGGGCTGCGCGTGGGTATAGT
ATCAATGTGCGAAAGTCGATTCCGCTATAGCTTTATCCCGTACAGCGCCT
TGCGGTCTAGGATGGCGCCTACATCTATGACTTGGGATATTTTTGTAGGC
TTGGGTAGGCTTCTGGTCCAGGGCACAGACCATGTTCAACTGTAAGCGAG
TACACGATTACGTGCCGGTTTGGTGATCGAACAAACGGCGAATCATACTG
TGACCTGCGAGAAACAGTATGCCCAACGCATCGGTACCACGCTTTAGCTT
CTAGGTGAGTCGACTAAAGTAAGACACACACGAGTCTCGGTGGCCCGATC
AATTGCCGAACATTCACGAGAGTTTGTCAGCTCTCCACTTAGTTTCCAGG
TTAATCTTGTAAGCCGCAGGCCCTTTTTAGGTTGATTACTGCCAAGCGAG
CATCCGGGGTAATCAGGTATCAAGTACACGTAACGGGGAGTCAATTAGCT
GTTCCGCAATTCATGCACAGATTAAAGGTGGAGGGCAGCAACAAGACTTT
CCCCCCCAGCGGATAGCCAAGGAGCAGCGAAAGAGCATGTCCACTCGGCG
CCGTACGCGAGTAGGTATGATTGGACCTCCCATACTCACGACCTTGTAAG
AAGACACCCATGGTCTTCATGAACCGAGGTTTTTTATCTTCGATCTTAAC
CCCAGATTGACACAGATGTTATCCGATTGGACTTGCCGGTCACATCCTTT
TGACATTGACCGTGGTAATGTGCCGTAACACTAGTCTTGCCCAGCGCTGA
CTAATGTTACATGGCCCACCGTTGATCAAATATGGCTTTGCTCGTTTTGA
TAGGTACATACCAACAAACGTGCAGTTAACGCCTAGGTATCGGAGATTCT
ATACTCTCCATTACTCGGCGGTCTTTAGTGGCCTGGCGCGGAGAGCACAC
CAAGAAACTCCCCGGCCATACGTCTAAGCCTCCTTGTCAGATGTGCTAAC
ACAAGCAAGATGGGCAGGGACCGTAGAGGGAACCAAATGTTCGGACGTTG
TTAACAAAAGGCTAGAATAGGTAAATTAATAGAGGGACCTTGAGAGGTTC
CGAGCAACCGTCACCGGTTATGACATTTGGGCAGCAGTCATTTGAAAGCG
ATACCACTGGGGTATTCTTTCCTACTTAATCGTGGGTGCGAGGACCTACA
GTGACCACCCTCACCTTTTTTTATGCGGCAAATGTCAGAGAATATCCGGA
TATGTTTAAGTAGTGTGTTTAGGAGTATGAACTGGACCGCGTGCCCGACC
GCCGTGCTGCTCCTAGCCCCGTCCCACGGAGATTAAAATCTAACGATCCG
GCATGTAACTGGCCAACAGGCCATCCATGCGTATAGCAAGTCCTACAAGG
TTAGTTCACTTTGGAGGTTTCCTTAGCCTGATCTTACCAATGGACTGTGG
GGTGCCCACCTATATGTTATGCGCTCCCTATGGACTCCCCTAGTGCGCCC
TAGCGGCCGTTGGCATCCTCTCCAGAAGGCTGCCATTCAAGCAATGGCGC
CTTAAATGAGCCCAGTGTGAGGTTCCGCGGCTTTACGGAATTGTTTTTAC
CCACCCACTGGGTTTACCTTAATGGGGAAGAGGATTATGAATACCCCATA
TGCCCCGACAGGCGCCGCCAACACACTTCGCGAATACAGTGAATTCGCGG
GCTTTTCAATCCATCCGGAGGACGTATCCGTAAACGAGATTATGAAGCGT
AGCGGGTTCTAGAGACTTCAATTCTTGTTTTGGCACGTGAATAGATAACG
GGTCACGCCGACTCGCAAAAAACGCCAGTTTGTACAGCACACAATGTGGT
ATCGTGCGCGAACCGACATGTTATTTAAGTCCTGCAGTTTCTAATCAAGA
AGGAGCACGAACATTGTGACAATACTTGGAGGGCCCTTTCGTGTAGGTTG
GTCTCGTTCGAGCAGTGTTATGGAGAAAGCTCTAGTGAGCGACGACAGTG
TACGGACCCTGGTGCGGAAACAGATGTCGCATGTTGGTCTTTGGTAATCA
TATAACCGAAAAAGGATCGTGTTAACCTTAATCCCCGATTCTATTACTGT
CATGACCGACGCCCAGCAAACGGGGGAGCTTCCAGACCTCCAAGATGGGA
CCTTGGTAACTATGTTGGTCATCTCACTGGTTAGATGTCCATGCTTAGAC
AACGCACTGCACTCAATAAAGTGCGAAATTGGTCCGGCGCGTTTGGTTAT
ATCTACAACGTAGGCGGATTCGTAATATACGTATCAGAGAAAGTGGCCTA
TGCTCATGGGACACGTGGAAACTGTTTCTAAAATCTTATGACCGAACCGG
CGTGCTCTGTGAGCCACATGGTGGTTCAGGGCTCAGGTCTAGATCTTGTG
ACCTTCGGCAGAGCCCGTGAACCTACCTGTGGAGGAGATTAAGTATCAAG
GCTAGAATTACTTCATATGGCGAAGCGGCTGAGCAACCGAGTTGTATTTG
ACTGTCTTGTAATGTGCTGTAGACTTACGGCAATACCAGATCGATAGTAT
GTCCCAGAGTCATCAAAGTGGTGCGTCTCTATTTACTCTTAAAAGAAACT
TATCCGGAGCCAAGGTTATGTTCCGCAAGATCTTGGCCAGGCCAGCTGGA
CATCTGGTAGGCTTAGCACGGCACTGCATATTACGGATTAGTCCCTGGAA
GGATACGATTCTTAATAATGGCGCAACCTGTCTGCGGTTACTGCTTCCTA
CAGCGAAGTTAGTTCGAGACGCGCTATTCCCATAGCTTCAGGTCATCAAT
TTCCGAGCTAGGCCGAGCGAAAAACCTGATTTTGCGACGACCCTGTGGCC
CCTGCTCTGCTGTTATGATATTCCGATTGTGATTCCCCAACTGCGCGACT
AGGTCCTTTATTAATTACCAGTGAGGCTCTCGCGTGGTACAGATCTCCGT
CCTTATCTTAGAGTTGTGAGGTGCAGAACTATTCTAACATTTAGCAGTTG
GGGTTACAGCATCGATTTGCTTTATGCGACCTTAACCGGGCTGGTTCACT
CCACGGAGGTAAAGATTCGAAGAGCTTACCTAACGTTTACACATCCGGCC
CCTTCAAGGAGGCCTGTACTTGGTGGACGCCGAGACTTCTCAATTGTACT
AGTCCGATAGGCACCAATAGTGCAAGTAGTGGTCCATATGTGAGGAACAG
TCCGGCAGTGGGAGACCGCAAACGCGTTAACGGTTTTCAGGGATTCGTAG
ATAACGACCTGTGTTACGCTTGGACAATAGGCGTAATCGAATGGATTCAG
TTGTAAAAGCAATATGCGACGATAAGCGACATTGTACGAAAATTACATAA
CGGCTGACTTGTCGCAAGCCACAGTGTACGTTCCAAAAAGCATATAATCT
CGTGTATGAACCGTTAGGACCAATCGGCATTACACCTGAGTCTTCGTTCA
TATAACTTTCTCGCGTGCACACACGGCACATGTAAATCAGTACAATCTAG
ACTCAAAAAAATTTCATTTAGTAGGGTCTCTTTCGATAACTAGCCAATTG
TTAACAACATGTCACCGAAAATACCCTTCCGCGTTGGCGTCACCAGATTG
AGTAGACGTAAACAAAAGAGAATAAGCCGCGATATCAGTGTGGATTGCAC
TAACGTGTTCTTACTTGATATTTTGGCCTGATATGTCGGATTCGATGTAC
ATAGGGTCGCTTGATAAATGCGGGTGGTCCCGAAAAATTTTTGTAAGTAG
TAATCTAACTTTTACACCCAGTTGCTTCTACTCAACAGCCGTATAGCTCA
CACTAGTCTAGCCCTGGAGAATGCTCCTCTGGACTGAATGAGATGCCTGG
AGAAGGTAACGCATTGCGATGCCGTAATGAGGTCCTCCCCGATGCACGCA
TCATATGAATAAAAACTTCCAGTTGACGCGCCAGCACTGGTTCCGGCATC
TGTATTCGCGAACGTCCCTACCATGCTCGAATCTATTGCTTCTCGACGTA
AAAGTTTCACCAGGCCAGCGATGAACACTGACGAATTCAGTGCTACCACG
TCCACGTTCCTAGTAGAGCCAATCATAGCCGGCCCTGGCCACTATGTCCC
GTACTCAGCAGCGGGTGTTCCCGCGCAAAAAGCTTAACCGACGCGTTGGC
CCCTCAGCCTTTGCAATGTCAGCAGAAAAGTTCATAGCAGCGGATGGCTC
ACTAATACGCCGCTATTAGAGGGATCTCAAATCTGTGGCGGTGCTTATTA
GGCAGCCCAGCAGGTCCTCCTACGGGCCCGTCCAAGGACTCAGCTCTCAA
CAATGCATTCTCATTTTGTTGCAATACTAACGCTGCGCAGCCTTGGAATT
TAGGCGCCACGTGAGCGATTTTCCGCACAGCCAAAGAAGAGGTGGGTTCG
CCTGTGAGGATTGTCTTTTGGTGTATTTTCTACCCATTACGATGACTGGT
TAATGCTTAGAGTCCTATCCAACCATTTAATTGACGATGATTTACATTAT
CAACGTCACCCGGGCGAATGGGAGTGTTCTGGACATTTTGGGACGCACAG
TACACACGAGTCGATTGTGCCTTACCTCAGCGGCAAGGTGGCCGTAGACT
TAAGTAGGGGGGCACGGAATATTAATACTGACTACATACGCGCAAGGGAG
CATATTCAGGAGTATATAGGTCGAAGACTCTTTTCCAGTCTTTACAGACT
CTCCGTTAGACCCCGCTGTTCCCACTCTTCTGCCTCAACTGGCCATCCCT
TCTACCTGTAGCGTCCAGATTTCTATGCATCCAGCAGAAAGTAGCTCGGA
CGCCAGAAGCGCGCCCCTGAGTTACGACTGGACTTTCGTGAGACCCGTCT
GACTAGTGCTTTGACTACACTCAAGGTGCGTCCGGCATATTATTATTAGG
GGAAGCCCAAAACCTGGTTCGAAGCACATGCCGACGGACCTACACTATAA
GCACGTGCCCCAGCGCATCTAAGTGGCGCCTAAGCCCGTCCATAGAATCT
GTTACCAGACACGTCCGGGAGAAGTGATGGATCCTTTAGCCAACCGTAGA
CACGGAGGAGTCCAGCCGTGTGAATTAATGGAAACCGCGCGTTGCGTTTT
AGCTAGGACACACACTTATTGCGATTCCGTCTGAGAGATGATGCCCTCTG
GTAGATGCGATATCAAATCGGTTGTAGCATTAAGACAGGAACCATGCATC
GTGGCCGGGGGGTCCCATGTGCTGGAGTGCTAGGCTAATATTCGTAGAGC
TAGATTCGTAACCATCTACGAATACCGTACCGAAGATTAATTTTAAATTA
TAGTGACATCGATCGTATCTTCCTAAAATACCATCCGCCCCTCCTATAAT
CTGCTAGAGATGCGGGCACTTGATAACGGCACGTTGCCTATTATAGGTCA
TCTATGATTATGCCTCCGTCGGACCCGCGCTGATGGTCCTCGGCTTAAAT
GTCAAGCGTCGGAAAGCCGAATTCGTGAGCATAGTCCCATAGATGACCGT
GCAATACGAGGATCGGAGGTCCGTTACTTTCTCAATCTATCAATACGATT
CAGGAATTAATGTGGCCCCCCCAATCATGACAAATTGCGGCACTGTGCTG
GAGACGACTGGTGTAGTGGCCATTTTTTTGCCTAAGGATGTAGGCGCCAC
TAAGACGTTGCTGGTCACTTGTCAGATTTACAAGAGCTCCCGGGCTAGCG
GGTACACCGTCGCTTTTTACCAATGCTTGGCAACGCGAACTCGAGTTAAT
CGACTCTAGCAGCGAAGCGGAACAGCAACAGTCCACACACATTTCTAAAA
AGATCGGCGCCTTGCCCTTCAAATAGAGATGAGAACGCACTGCCTGTTGT
CTTTACAGGTATTGCTTAACATGATGAGAGACCGGTAGAGCGCATCGATA
AAGCGGAAAACTACACAGTGCCCGTATAGTTGTAGAACTGGCACCGTTTA
ACTCAAACCGTCAATCAAAGTCTTTCGCTATCGGGGGATGCGCTACTAAG
GCTGTATCTCCGTGGGCTAGATGTCGAGCGGTTCACTACAACCAACGCGT
CAGGCTCAGGTCCCCGTGTTAGCCTCATGGCGCCTCAAGAGGAGACATAG
GTATTAAAAAGAAAATCGCGCGGACTTGAAACCCCTAGGAGATCGCGCTT
ACGTAAGGCCGATGGTAGCTTGAGTAGGTCACACTATCGAGGGGTTACTA
ACCGGTCCTCCCTGGTCGACTATCTCAACGCATGAAGTGTGCAAGTAGGG
TCAATAACCCGCGACGTTCCGGTAGGACAGCCTTCTCTAACACGACGTCC
GCACCAAGCACGATCTATGCTAGCACTGTGAGGATGATAGTATAAGCCTC
AGGGATCTGGATCCTCAGTAAATTAAAAACACGTGTAGCCTGCCATTAGT
CATGGGAAATATTTAGTCCGGGCCAGTAACAGCCGAGTTATCTTCAGAGC
GATAGTATGACTTTTGTTAAATACAACCATCGAGTGATACCCCGTAAGAC
TAGCCTAGGTTTGTGAAAGAGGGCAATGGGCGGCCCAAAGCTAGGCTTCT
AGAAGCGGGCTGGGGCTTGCACGTAGATCCTTTTCCGAGTGCGACGATAC
CTCATGATCTACGTTAAACATCCGATAATGTGTCCCCTGTCTATAGGACG
ACCATGCACCGTCCCTTGGTGAAGGCTACCAGCAGCTCCCGACCGTCCGA
GAGTCTATGCGTACGAGGGTTTCGATGGGAGCGTAACCGTATGTCCTGGG
CGCAGGTGCACACGCAACTGTAACGGCCAGGGATGTAAATGCCACGTCCA
TACATTATGAGGGTACACGCCGGCTCATGAGAAAGGAGGTAATGAGTTGT
TACGGCGAAGCGAAGTCGACTTGGATCTCCATAGCCCCGTGGTGGTCTTG
AGATCCTAAGGGCCAACTCGTCAATCATCGTATTTTCGATCTAACAGTTT
ATGTGCCGGTCGAAGAGCTACAGTCAGACGGGACGATCGATATACATAGT
CAGCCTCCTGAGCCCCTGTCAACTTCTGAGGTTACGCGGAAGAAAGGGTC
CCACCGTAGTGTAATATCTTGCGTAAGATTGGTCAGGTGGAGTCGAGCGG
TATCTAATATTATTGGGCTATACTTGGCGTACAGCAATCTAGTACACTTT
GCATGAACGAAATAATTGTTGTGAGAAGAGACGAGAGCAGGTTGTTCTCT
GTAACGGCAGGTCCCACAACTCTTTACTGCATAGCTTGAAGGAGCAAAAC
TGTTACAGCGCCTTACTCAGCGTCCCATGTGAGATACTTGCAAATTAACT
TAAAGCCTTCGCAACTATTCACGAGAGCCCCATGGTAGTTTGGAATCTTA
CAAGGTATAGCTTGTCAGCACTTGCCACAAGGTAAACCACTTGCACATCA
GCTTGTACTTTCGTAGGTCTCCGCCTGGCCTGAGACTAAATATGCTCCAT
TGATCGGCCAGCCTAGGTGTAGCACAAATCAGTAGTCGCTAGGAGTCTAC
AAAAGGACCGAGTAAGGCTCCCTAGAGTCAATTTCCTTGCTGATGGCACT
CCTACTGACTCGGGTGAATGAGGCGAAGCCTGAGTGCCTCTAAGCAATAC
GCCCCGGAACGCGATCCTGATTCTACGATTAATAGATTGCATCAGTCAGA
GCTGTGACGAGTCTCGGCAGAATGTAACCACGACGGCGAGCTTAACACCT
TTCGGTGATCTAGAATTATCCTAGACATCATGTGTTTGAAGCGCCGTCTG
AGGGACTTGAAGCGACCGTAGCAGAGAAAATTCTGCATCAAAGGCTTTGT
ACCGGTGCAAGCCCGGTTCGCATACCCCCCACAACAGTGGTGTCGTCCTA
ATTTTCATTGATATCCGACTTGATTTGGCAAATCGTCTTCAAGTCGTGTT
CCCATCGACATATGTGTGTCAGCTCGAGTGTAGGGTTACCCGGGCGACTT
ACTATGCATGTATGGAACGCATGAGCCAAGGAACCTTAGTTATCGCGGTG
CCTACTGGAAAGGGAACACCGGATTGTCATAAGAAAGCATATGGTTGTTG
AGTCCTGCAGGTGCGTCTAATTGACTCGAGCACGAAACATTGCAGTGTTG
TAAGTGGGCCCTTTGCGCGATCAGTTCTAAAACGATTCAGCCTAACGTTG
ATGTACACAGAACGAGTTCAGAAGACCTATCCGAAATGCGTTGTCAGATT
ACTATACGAATCGCCGCTCCGCAACAGCCATCAACGTACCTATGTCGAGA
TCGACTACTACACGGCGATCTAGGGACGTTAACGAAAACTCAGGAGACTG
CGCGAGGGAGGCAATGCGGCGGTGCGCGTCGAGATCGGCTGCTATCGGAA
ATGGAGCGTACGACGGCGCTGCGTGACGGTCCACTTTTTGTATCTTAACT
GGGCCGAGTTCCCGATTTATGCACTCGAACATACAACTGATGCTAACCTA
TAAGGGCAGCAAGCCTAAAATGCGGCAGAACTTATTCTAAAAGAACCCTT
ATTGCCAACTCACGCTCTGCCGACGAGAGCGGTGATTAAACTTTGGAGAG
CTACGGATCACGTCCTTATCTACTAACAGCCTGTCTCGAGCCATCCCGGG
ATGAGGTTTATTGCCGGCTCTGTAAGCACATGACAGTAACTCCCGAACTT
GGGTTGTCGCGCGTCACGTGGTACCCGTCTCCCGAGCAAATATCCCTGAA
CCGGGCCACTAAAGCCATAAGGGATAACTGTTTTGTACGTTGTGTCTATG
ACAACGCAGATGCCGCGACGTGCCATTTATGCCGGTGGTTCGAAGATAAC
GCTCTCGTTTCTCTCGGAAGCCGGGAATTCAGCCAGTGTGACTCACCGGT
CAGGGAGTTTCAGTGCACGAGGCTCTCGGTGCTCCGAAGAAATGAGTCCA
CCGTACGTAAGTCTGAACCCCCTCATACTGAGACAGCTCTTCGACAATTG
ACTCTGCATACAGTTTGCTAGCATTCTCCGTCTGCGGCGGCGCTTCCTCA
TACCTCAAACTATCAGCGTTCCCTTGGGGGCATCTATGGGCCTGAACCCC
CGAATTCCAGTCCCTAGCCTGGCCAGTTTGGATTTCCGTCCTTGTATACC
TACTATGTTAGCTCCGGGTCGCGTTGGGGTGATTATGGTTACGGTGCAGA
TTACGTAACTACCCAAGAATCCTGCCTCATTGGGTGCTGCTACCACTAAG
TACTGGCGATGGGTGATCAAACCTACGGAGCTCCAAATGGTGTAGCGACG
TCCAGACCCCACCGGAATTCATACGGCTCCAGATGCTTCTATAGCGGTGG
ACATAAAAACGAGTCGACTAAGGGCCGCGGGCTCAATGACGGCGTACGTA
TGCTACATGTTTGTGCTCGCGCATCGACACCAGAGTTGTCTCCTAAGACG
TACGGCTAGGAGTGTATTGACCCATTACCTAGAGAATCGCCGGAATGATT
CTGATGACAAAGCAAACGTACTCTATTATCGAATGGGGTGATACTCGACA
ATCCACTGTCAGTTCCACTTGTATGACGCCGAACCTCTCAAGCGCGCCTT
CTTCTAGTGTTGTAGTCCGCAAGCGCTAGCTCAGCGATGCCGGTTGACTG
TCTAGAGTCGGGGCGTGAGGCTGCACATGCTCGTTTAAGGTGGAAAGTTC
CAACCCAATCACCAGGAGCGCCGTTAGCCGTAGGTAGGTGATGTGTCGTC
AAAATCCGTATAGTGTGTAAAGTCGGCGTAATCACTAATGCGGGCTCACT
AGAGACCCCACACCTGGGTCTACAGAATAAGCTCTGTCGTTTACGGCCCT
CGAAAATGCAATGGTGTACCTTGTGCGTCCGTTGAAAGCCGAAATAGAGA
TCAAGGATTCGTTATCTCCGGAAGGATTAGGTCGGCGTTTAACTAACATA
GACTCCAAGGCCTTTGGGCGTTTCCCAAAAATCATGATCCTGCTGACCTA
CGCAGTACTCAAGACACCATTAATAGCGTCTCACGCTCCCGCGTTTGTTC
TGGCTTCCTGGTTTCACTGGAAAACCAGTCCTAGATGTTATTGTACCCCG
CCTGATGAACCTACAATCAATCCTATCTAATTCATAACCGGTATTAACCT
TGTACCGACTAAGGGCTCAATAGCATGGTTCTGATTAATCCAGAGGGAAG
AGACCAATGATGGAATTTAGGCGCCATGTGAGCGATTTTCCGCACAGCCA
AATCAAGAGGTGGGCTTCGCCTGTGAGGATTGTCTTTTGGTGTATTTTCT
ACCCATTACGATGACTGGTTAATGCTTAGAGTGCTATCCAACCATTTAAT
TGACGATGATTTACATTATCAACGTCACCCGGGCGAATGGGAGTGTTCTG
GACGTTTTGGGACCACAGTACACACGAGTCGATAGTGCTTACCTCAGCGG
CAAGTGGCGGTAGACTTAAGTAGGGGGGCACGAAGATCAATACTGACTAC
AATACGCGCAAGGGAGCATATTCAGGATGTATATAGGTCGCAAGACTCTT
TTCCAGTCTTTAAGACTCTCCGTTTAGACCCCGCTGTTCCCACTCTTCTG
CCTCAACTGGCCAACCCTTCCGCGCGTTTGTAGGACGTACTTTTTTGATC
GGTATGTCTGATCGAGCGAACCAATTTCCGCCGTAGTGGACTAATAAGAT
GCTCCCCTTGTTGCGCAGTCTGCCGTTGGGCATACCCATAGGGGACGTGA
TCAATGCGCCATTAGAGACCAAACTGTTAAGTTGCCCTTCCACGGAGATG
TGAGCAACACCTCGGGGCCAGCCCAAGGGGTGGACCTATAAACATCAAAC
CCGCCACTTCATCTCAAAAGGTCTTAGTTATAATCGTACGCTTATCGCCC
AACGTCAGGCCTGGCTTATCCCGTCAGGCCCCGTACAAGACGGGAGCCAG
GAATTTGTCGTTTCGTCGGTGAATACGCGGAGGTATCTCATTCAAGAGAC
AGGACTAACTACAGCCCGTAACAGCGAAAAGATGCTGTTCCTTGACTTAG
CCTATTCAGGTGTTTTCGAAATTAGCTGGTCGCTCTCACACACACGACGA
ATGGCCACTGGCACTGTATCCCTTGAAACTGTGAGGGTGCTTCGGAGGTT
GCTCAAGACGCCCCCGGCCTTAAGTTTTCGTTCCCTATCACTTGGCCGTG
AGAAGACCGAGGATCCAATCAGAAATGCCGTGTATCCATTTGATAAGGGG
CCTGCCCCCAAAGGTGCGGTACTTAAAAGTCCCTTCTGAGGTAACCCCTT
TTTCGTGAATTAGCTAATACGAGGATGGATTGTCTCGATGTCAGGTGGAA
ATTCGGAAAGCGAGCAAATTAATGCTCGCCAGTATGAATCCGCATATCGA
CCACGAGCTATTTTGGGCATGCCGTAAGATTTGTAGTTAGGTATGAGTAG
ATGATGTTATGAACATCTGTGGTTCACGCAAGAATGAGCAACTCTTTTCC
GCTGCGACCGGAATGTAATCGTTGACAGGACAGCAGCGGTTAAACCAATA
CACTGCGGTCCGACAGATCTTTTGGCGTTGCTCCATACTTCAGCCGAAAA
CCCCTTCACGTTGATAAGATGTTCGCAACGGGCGAACTATTTATTTCAGA
GCAATTTTTGCCAGGGTAGCTAGGAAGGAGTTGGGTCCAGTACCTTGCCA
AGGGACAACCAATTAGTTAATCACTCCGAATACCATCGGTGCTAATCCTT
TGAGGCACCTCGTAGGAGCTGCAGCGTGGGCTTGCGCCATTTTCCCTCTC
CGCGGATTAGAGGGGGGAGCCTCGATGGTGCCATAGCTCGTAGATTGTCC
CTCTAACAGTCAGGCCTGGTTGCAAGTGAAAAGGCGCGATACTTCGAACT
GACAAGGGATCAAGGGGCCGTGGCTAAAAAATTATCTACTAGACTCCATT
TGTGAGACACGTCCACACCTGATCAGCAAGTCTGCGTTCTGAGATGTCCC
TCTTGGTTATCAAAGGTGACAACAGCAGAGTTGCCTTTTACATTATACAG
CTATGGTGCCGACGACGATTTTAACAGTTACCTATTCGGACTACGATGGC
GAGGGCTTTTGCTACTATCGCGCTAAACCCCGGAATGTATTGTCGACTCG
AGCGTTAAGCTCTGTGTGCGCTGGCCGTCAATGCGGTAGTGGTGTTTAAC
TAACAGACAAGATCCCCTTCGCTCCCGCCACAGGGTGAGCGTAGCCAGGC
ACGCAAGGTAGAGAAAGCGGGTACGGACAATATGACTACACCCAGCGCAG
CTATTTCATTCCCGCGTACGCTACGCCGGTTATTGCCGCGCCATAACCAG
ACTCCCGTATTGGAGTGCACAATTCGCTTAACCATTTAAGTGCATCCGAC
GTTCCAACGTCTTCCGGGAAAACAAGGGCGTGTTGCTTAGACTCGTCAGT
TCAGGTCTAATGCAGGGCCAGCCTTCGCCATCATCCCGCCCACGGTATCC
CGAAACCCCATGTCATTCGGTCCGTATGACCTTGATAAAGCTGCGACGAT
GGGTGAGCTCGACCGCTACACGACGTGTGGTCGGTACTTATTCCCCTATG
AAGCTTTCTTCATGTCCGCCCGTAGCGCAACATTTGATACGTGAACACCT
CCGGATGCTGAGCTAACAATGTATACCTGAGCCAGCCTTTAGTCTCCATG
GTGGGGCGACCTCCGCATCAACGGTGAGGTCCCAAGCTTGCGGTGTAGCA
GATGCGTAACCCACGTAGCCCTTAGTTCGTCAACGCCGACAAAGCAATGG
TACCAAGCCGTACGATCCTTTCCTGCTAACGCTCGATCTGCACTGGAAGC
CGTCTCTAACTCTACGAGCGCAAACGCCCCTGGCAAGCCGCGACGGTCCG
TGCGGCCCCCTGCAGCGGGTCGCACCGGGGAGATGTATCAGGGTTAAGAA
TCCCCCGGCACCTTGTGGATGGGCACGTGTGCCCCGTGAATCGCCAGATG
ACCATTTATAGAGCTAGACACGATAGAGAGAGGGTATTCGTAGCCAGAAT
CTATTCACAACAGGCACTCAACCAAGCCCTGGACCGAAGTTCACGAGCGA
CCGATGCCCTCTCCCGCCTTGCCGCCAGTCCCACCGCCGTGGCACATGAG
CTCGCATACGTTGATCGAACTACGCAGCGCCGCCGAATCAAATCTGCGCC
CCCGGCGAGAGACGTTTCCCGCGGGTGTTTAACCGCGCATAAGGTGTTTA
ACCTGGTTCGGCTCTCTTTTACAAAGACGCTCGGGAGGAGCGGGGCGCAG
CTAGACCGTATTTGACAAACAAGTTCTCACTGGTCCTTGTGAGCCATGCA
GGACATGATGGAAATATGCTGAACTAATCAATTTTGGGCACAGAAGTCTT
TCTGGACCAACTACGTCGTCATGAGCGCGTATGTATATATGCATTTCTGT
TTTGCCGATATACTTAAAGCAAAAGAATCGTCCTATGTACATGCCAGACG
ATGCGTGGTTCGTTCAGAAAGGTATGTACGGACTGTGGAGACGCGAAATC
AGTTAGGGGTAGGTACTTATGTCCTGTTATTGTAATCCACTGGACGTGTG
CCGAATTGTCCGAACGTGGAGAAGCTCCCCCAGCCCCAAGCGTAGATATG
CTCTACTGGGCCCCTCAGCGCTCGACGACACTTCCTTTTCTCTCGCTGAT
ACCGCTTTGCGTACGACAGGTCCTCGACTCAAACCGGTTCCCCTACATGC
GCGGGGCTCATGACTGTATCTTTCGTTTGTTCGGTGTACGGGGACTACCG
CCCAAACATAAGATTTCCGAATCAATTATAACGCATGAAAAGCCCTGAAT
CTTGTATTTTTATTCCAACTACCAGCCTATGGGGTCACAGGATTGAGCGG
AGCCAGAAAACGTTACCTCTTACCCCCTTAGGCCGTATCTGCGCCCTACT
GTGCGATCGGAGCAGTTCAACAGTAAGGCTGCTAGAATGTTAGCAGTAAT
TTCCTTGCACAGCGGTACCACTGTACCCGATATGTAAATGCTAGTGTTAC
ATAGGTTTCTGGGCCAAGTCTGCCGCTCCATAGCCCTGACCCTCCCGATA
ACGTATTGTTGTGATATGTACGTGTTGGTCTCCAATGTACCGCTCGCGGG
GCGCCCGGGGCGCATCTTAGATGTGGATTGGACCAACTCTATATGAAGGG
GCTCACGCGAGTGTAATTGTGGGATACCCCGGCTCCAGCTGCCCGGGATC
GAAAGGTTCAGTAGGTCTCGCCCGGCACTTACTTTCATACTTACAGTATG
CGCTAGGTTGCTGGAACACGCGACCAGCAGGCTCGAGTTGCAGGTAGGTC
CTAGCGTATTGTTTAATCGCACAAACATGTTTGTAGTAACACGAACCGAT
CCCTGCCCGCTCGCCTTCGGCTTGGCCGTGGCCGCGACAGCCCGTCGCTC
TCCCATAGCTTCGACTGAACCAGGACACGGGAACAATGCGACGCTTGCTA
CCACACTGATGCTAAGTTGTTGGTTGATCCTTTTGCCCAAGTATCTGTAC
CCGGCGCGACCAACCTAATAACACATTTAGCGTACGATAGTAGGCCTAGG
ACGTGCAGGAAGGTTTCAGAACCATCTTGGACGTGGCCCATATGACCGTC
AGTATTTCATAGCTAGGGGTATATTCTAATTCAATATAAAATCGCAACAA
GTTTCACAAAATGTAACATTGAGGTCCGTACCCAAGCAAAAAAGGCATAG
GCACGTTCTAGTCTGCATCGAATAAACGACGTTCCCTACCGGAGCCGCCA
AGTCGAATTGATAGGGGACTCGGAATTCGACATCAACCTGCATGTTACGT
GACGATTTTACGTGATTCGCGTACCTAAGTCAGCTGCTTAAAGATAGGCG
CGATTGGACATTTCGGTCTTTAAGGAAGCTATAGCCCACCGCCGCTGGAA
CGAGCCTAGCAGTCCAGCACCGAACTGGACTATGGCTAGCTCCAGTACCG
TAGGATCAAAAAAAGAAGCACGTGGCGTAAGAGTGTCATAAGAGTCATAC
AATGAAGTCTAAGTGGAAACGTACATCCCCGTTTTACGGTAGGGAAATTA
ATAGACTTACCTAAAACAGTACAAATAGTCGGCCTTGCCGGCCAGTTTTG
GTCGGTGTGATACCAGCCGGCAGGGGTTCCTTGCTTAAGGCTCGGACGGA
AACAAGATAGTCTGAATGAGTTTACATCACAAATGAAAGCCGAAAATTAA
TACGCTGTTGGGGGCAACCGGTAAAACTATATCTACACTGTCGTGAACTA
AGCTTACAGATTCACTAGGAAGTGGGGGCAGTCGTCCAAATTCTTTACGG
TCTTGAAACTTCTATAGATGCTGCGATTGGCACTACAGACGTTCTCATAA
CAATCCTTTGTCGGTGAAGGCCTTAGTCCTGAAACTTCTTCGCATTTGTC
ACAACAAGAAATTGTACATGTGAGCTGTCGAAACCCCGAGAGGGGGGTTG
GGAGTGCAAGAATTCACTATGATTTGGTTGGGTGGATTGTCTTCGGCAAA
AACGATTACCTCCGGTGGTTTCACTAATAGACATGAGCCGATCTGGTGAC
CCTCACCATCGATTGCTTCGGCCTGTGCGTCGATTGTTAGGCGGGAAAAG
CTCGGGTCCAGTGCGTCTTGGCACAAGGAGTGCGGGGAGCTGTTATCAAA
CCAGGGCCGCCGTGGTTGTTACTCCCAGGGGGCTACTAATTTTACGCTTC
CAAGCATTGGTCCCAGGGTCGCACACCAAGGTTTCTTCGTTGTAATAATT
TGTCAAGGGGTCCTCAGGCGGGATCGACAACGTGCGCGTCGCTGAGCCTC
AAAAAAATGCGATACCGGCCGGGTTCAGATTAGAAACAACTTTCCACTGA
TTCGTAGCCCCGTGGCTGGTGTTGTTAGTTTTAGGAGGCTGGGCTTCGTG
GGCAAAACCATACACCTTGCCTTCGCGCTAAGGTCAGTTGGTTACTACCA
AAGGGTAGTCACGTGGAGTGAGCCAAGCACTGAGACGAACGTCGTATACT
GTGGCTTACAATAGCATAGATATTGCCATTAGAGGCGCGACGTGGCGAGC
TAGACGCATGTCTCGTCCAAACGTCGCGCGGTACCGCAATTGTCGCTGCT
AATATCGTACCTTCGTACCAACGTAAGCGGCTCCCCCTATTACTCGGCCA
TCCGGTGCGTATGATTGCCACTCTAGGAGTCTAGGACTTGGAGTAAGTCC
AAAAATCTTCTACTGTTAGTAAGAAGTACGGTTCGCGCAGCCAGGGGCAT
TTTTTCTAGGCCAAAATTGCCATGGTGGCTTGATCCCTTTAGTTGGCCCC
AATAAGGCGAAGGTCGGTTAACATAGATAAGTGTGTTAGAAACAAGAAAA
CTGGTTTTGCTGTTGTCACGGCGTCTACACTTTCTGGTCTGCGTTTCTTT
TATTGGCACGGCTCTCTTGAGGTTGTAGTCCAAACAATACGGTTCCTTAT
GTGACTACACCGAGCCGTAGTCGTTGAGATGTGGAACGGACCGTCCGCTA
TCACGTCCTCTTTCCTACAGGTCCCGCGGGCATTCTAATTCCAGCCGAAC
ACGTTTCTCGTTATTCTTCTATGTCCCTCGGTGTGTACGAAAGCATGCAT
AAAGCACATGGATACCGGCTATCGCCAGTCTGTAATAGGCTCCTTGCCTG
CGACCCGAAAAGGACCACCGAAAAGTTGCATTTTTTGCGAATATGGAATC
GAGCCGGCGAATCACAGCTTTTAAGCCGGTCATTGTGGCGAGCGTAGCTC
CGCCGGCTTTATCGAAATCAGATAATTTCTGTTTAAGGAAGCGTTCAGTG
AAGTCGGGGTTGTGTAGAATAGGTATATAGTAAGTGAGTGAGCTGGACCA
CGGATCTTCTTAACTTCATATTCTCGACTTTGGAAATAAGTGTGGACGGC
GTCACTTCGAAGAACACGAGCTTCGGTTCGTTGAGGCGTTAAATCTGTTC
GAAACAGCCGACCTCCTACAGTCTGGGCATGGTACCAAGGCCAAGACTTC
TCGCGTTGGCGGACCTGGACACCTGTCTTTAGGAGCATTTCAAGGTCCGA
TGCCCACGCTCGAACAAATAGCGTAGGATCAGCAAAGGGCTCGCCGGATC
GTAAATAGGTCGACATTTTGCCCATCTCGTAGGCCATAATTACCTAGAAA
TCTGCCCACTGTTGTAACTACAAAGGAACGTGCAAGAGGGATTGTACTAA
CACTCTACCTCACACTCCCACTGTCCGGACTAAGGCATGGATAAAAAAAT
ATCATGCGGGTCCGCGATAATAGTAGTCGCTCGTGGACTGAACTTTGGTA
GAGACATGTGCGTACTACTCTGCCTACGACTTTGTTTACAGGGGCTTGTT
AGTGACTAATGAGAGTCTATTTGGTCTTTGCTGCGAACTGGCGCTGGACC
ATATTGACCACGCGGAGTGCGACCCATTTCCGCTTAGTTTTAAAGGGTGG
CGGGAGTTATTATTCGTGTACACGTCTATTCTATTGGCTTACACTACCAC
GGAGCGTTAACCATCGTGCCTTCACCAAATCCCTTGGGGTTTGTCATAAT
GGGTCTCGCGTCGTGAGGCTCTGGTATTGAGAGCCGGCACCTTCTGTAGA
CAGGCTATAGGTATGGAATTAATGCCTGTATGGGGGCAACGTCGCTACAT
ACTTGATAAATGGACACGAGACCATGGGGCTGCGGACGTATAGGAACTTC
CTTTTGATCTGATGCGACGGTTTTGAGGTGATTGTCTCAAAACTCCTAGA
TAGGCCTGATGGTGCCACGATGTACCCACATCCCTTCGGAGTGGTCAAAG
AGCGCCTACGAGTGTTCGTTCTGCCCCGAGGGGTGTCCAAAAACGGAATT
CGTGATTCCCTAAATTTCGGGGTAAGGCTGGGTGCTGATGGGCTTTCACC
TTTAGGGATCCACGTTGTCAGCGTAATGAATGTCCTTGACGACAAGATCA
CTGCCCCTAAGGTTAGGTGCCTATGAATACCCCCTCTGAGCTTGGCGGAG
GGCACGGACATCGTCTTTCACGATTGATCCGCGCGTTCCTAGCCATATGC
GATCTGTAGAGCTGGTTGCGGTCGCCACACTTGGATCGCCGTAGAAGTAA
ATCTTCACTATACACAGCTTGCAAGGGTCGACGCAAACGTAATCCAAACT
ATCACGGCGTGACAGCGTGGGTCCACATGACGGCCAGGCTCCTAGAACGT
ACAAAAGTCCTCCCCTAGCAGGATAAAGTTCCCCACTGCAGCTTGAGCCA
TAGTATATGAGATTCGTGGCCGCTCTGCATGTCAGCAACGGTTGGTGCCC
TCCGGTGGTGTTTATGCTACTTTACCACACAACCCTCTCGGCCCCAATGC
CGTATTAGAATAAAACCTTTCGCACTAGCGCAGAACCCGAACGGAGGTGA
TGATCCGGTTTTATTCAGCATGACCTATGGTGCCGTTTTCAAGCTCACAG
GTCCCTCTAGGAACGGGGCTTTGGAGTGTCACTAGCTGCCCGGACTAGCG
AATAAGCTGTCGAGAGCACGGCGCTGAAAGAGTGGTACTATCGTGAGATC
CTGTTCGTAGTCACCGGGGGCAGGGCAGACTTTTCGTTTATCTAGGCTTA
AGACCTTAACGGGTACAGGGGAAAGGCTATTGACTTCGTCAAGCCCCAAA
GCGTCTGGGTCTCAGCGGGGAGGGAACCCAATTTGACAAGCCCGAATAGG
AGCTTATGGTATACGGCAGACGATGGGGCAAGCTGACCGGGTCTCAATTA
GATTAGTCTTAATGTGGGTCGGGGGACAGAATAACGCGCCGCGATTCATT
ATGCCTCTCGACCCGAAGGACCCATTAGTCCCCTGTCACGTTGCAACACC
CGTTCCATGAGATATAAAGGTAGCTGTAATATTAATTCGCCGGCCACTTT
TCTCATAAGAGTTGAGTCGCGAAACAAAATGGGTTGTGACTGAACGGGAG
AGGCATAAACCTAAGGGGTGAAGAGATGGTAAATGGTCCTTTCTGGCTAG
ACGTCAGACGAGTTGACGGCGTACCGCGCACCAGAGTACCTCATTGAGAA
TTAAGAATGATAGTTAACTTCGAGCTAGCTATGTAACCGCATCGACAGCC
CCTAGCCCCCTCTTGATCGTCATCCTGGTTCACCTCCCCTCTAGCCGTAT
CACGATACCCGAGCTTTGATCAACCACGTTTATACTGGGCCGCGAGAGAG
CATAGCCGCCGAACGTACATCCTCCGCCTTTTGTAACGACATTTTGGCAT
GGTATGAGCATCTAGTAAAGTGTGAGTCCACTTATATCGTTTCAACCAAG
CAACTACCCTGTGACACTCCTGCACCGGTAAGTAACAAGTAATCTATCCA
TATCTTTTGTCACCCAAGTGGCACTCTAAACGGTGCGTCAATGCCACAGG
GCACTACTACTTCCCCCTGTTAGTATACGTCACATCATCTCACCCTGAAA
GATCGCGATCGCGACAGGCCGCGCGCATCGACGCCCGCTGACGTTGATCA
ACGTACACTAGTCTATCGAGACCCGGCCGAGCGCACCTGGGACCCGTAGG
GGGACTAGAGTGAATGTTCAATTTGTATCTCATTGCTAGGAAGAATTATA
CAATGGGTCCTGACTCATCGCTAAAGGTATAAGGTTCAATTCCGCAAAGC
TTTGTTTTAGTGGGATTTCATAGATGCTCTAACGCAACCTCCCAATAAGT
GTCACACTAAGTTGTTCCTCCAACTCACACCTCTACGCCAATCCTAGTAC
CAGCCGTATTCCAGATTACCGCGCTGGTCGCTTGTCTAGTAGTAAGTGAG
CTGCCGGTGTGATACAGAGTTCTCGAACTGAAGTACAATTTCAGTGGTCC
TTGCTATGGCCGTTGGCGTGATACGATACATTATATCCGGCGACCCTGAA
GCAGTCCCAAAGCATCGCATCTAGTGACGGTTAACTAAGTGCAGGGGCTG
TGGCCAATTTGAAGTGTTCAATCGAATAATTGAATGACCGTGTCCTCTGA
CCAACACCAAGGCAGTAATCTAGCTGCGGCGCCCGGCGTTGAGTAAGATG
AGGGAAGAAGTGACCTGCGCCAGGCTTTTCGCTCCTACATCGGCCTGTCG
TGCAAATTGGAGGCCGCGCAGTGATTTTACTAGAGGAGTACGCTCAGTAC
GGACATTCATCCTCATTTATGATCCACGCCTCTGGATCCCTTCCCCGTGA
GCTCTGATAGTACTTCATCAGCGTGGAACGCACACGCCAACCAGAGTTCC
ATAGTACTGCTTCCCTGCGATATGAAAGCGGACTGCTGGCAGTACCTTAG
CCTTTACGAAGAAGATCCGAGTTGTATTGATGTACAATCATGCTCTTCTA
CAACGGTTGCCGTTGCATAAGATCATGGACGCACCAACATGGTCCGTGAT
ATGTGCGTCGGAAATGAAGAAAAGCGCGCTTCAAGCCTATAATTATAAGG
TTCGGAGGCTCGACTGGATGCATAACTCCCAGGTGGCGGTGGACTTGACC
CAGCGAAGAGATGCACACAGACGTCATCAGTGGAAGTGTCAATCGATATG
CCTCGTCACGCCCTTGTCTTGTCAAACTATTCTTTTTCATTTTCGCGAGT
ATTCGGGCATCAAGGAGGACCCGTCAATCAGCGTTGCGCCTAGCCTCTCA
CAGTAATAGGACTACGATAAGCTGTTTGCAGTAAGGAACGAAAATTAGCG
GACTCCAAAAGAAAATATCGGGTGCAGTCGCATGCCGATGAGAGCCTTGG
TACGCCTACGTGGATTTCTATTTCGACGAACTAACGTTCAGGCAGAGGAT
AGGGGCTTGGTTAATCACTACTGCTCCGCCGGGCGTCTTGCATGCGTCGG
GAGCCTCAATGTAACACCTATCGAACATCCCATTGTCCGAGACTAACACG
ACTCGCACTTAAGATAAACGAAAAGCCTTATTCTCCCATTTTTATCCATA
ATCAGAATAAGGTCGTGGCGATGCAGGTAACACTCAGCCAGGCCAATTAG
GATGATACAAAGAACTACGGTTGTTCGGACGTAGCGTCTTTCTATGTTGC
GCTACATCAACGGAATAGCGGAGAGAAATTCCAGCCAGGATATGGATCGA
TATGTCCCATCTGGCTCCAATGGTTCGGTAGATAACGGAAAGTGTCAGAC
GGGCTACGCGCTAACCTAGACCGTACGGACTTGGCATACTCTAGACCAAC
TCCGCAATCATTATGATGAGCGGGAACAGGGTTCAGGTTCATCTAATAGG
CCGGACTGGTGCCATACGGGTACAACTTATGGACTGTGTAAATGTACCTA
GGTCGGACTGACAATTTCCCATAACAGGCCAGTAGAGTGATCGCTGAACA
ACAGCGCGACGCGCGGTCTAATGACGGCGCTGCGATTCCGCGATTATCGC
TAGGCGGATCGAACCTAAAGAACCGGTCCCATGACTAGTGGCCATATTTA
GAAACCTCACGTACCTAAAAAGGGGTGGGCTGCAAATAAGTTTGTAAGCG
TAAAGAAAGCAGTGATAAAATACGTCTGGGTGTAAGCTGTCGCTGATGTA
TGGAAATGAAGAGACTATCCCTCGGGCTTATCCTACCTAGCACAAAAACC
AGACCTTAAGTCTTTCATTGTGGCACAGGTGTTCTTTGGGGCGTCGCCTC
CGGAAGGTGTCGGCAGGGGGTGAGGTGAGCATCGTTCTCCGGACTAACAA
CGTCCGCCTAAAGGGCCAACGTATCTCTTGCATATGGCAGCTTTGACTCA
AGATGTTCGTCTGGGAAGACGAAATGTCGGTTCACAAAATTCGTCAGCAG
AAGGCAGACTTCGTCACAGGGTAATATATAAACGAGATTGTACCGCAGCT
TTTCATACCCTTTACTCGTGAGATCATGCTTTTAAGTCTGGGCCTAGAGA
AAGCCCCGCGGTTTATGGTGCAGGTTAGCCCTGCTTGCTGTCCGAATGAT
GATAGCACAATTCTAACGGTTTAGGATTCGGCCGAGACGCAGGAAAGTGC
ATCACTATATACAAGCTACCTTGCACAAGGGTTACGCGTACAATACGGCG
TAAAGTGCTTTGTTTCATACCCACAGCGAGCATGGCGAACCATACGTCAA
GTGTATGCTTAGCCTTTAACATATTTGCCGATGTGTCTACGGGCGCCAAT
GCTCCGGTTGTAACGTTCCGTTGCGCGTAGGCTTAACACCTAACTGTTGT
AATGCTACACTCATTTGTCTGGCCAGTAGAATTGGTAGTGTAGAATGTTT
CCGCTGTGCCGATTGGCGTATCGCGTGTACCTAATTTTTAAGGGTTCTGG
CTCCGTCCGGGGATCAAAATATGCATTTTCCTTCGGACCCCTACATGCAG
AGGTCCGTTTGCAAATCGGATAGGAGAGCAAGTCGCGTAATACGCAGGCT
TAAGCACGTTGTGCGTGAATGCTACCACTTTCAACTACAGCAATTGCCAG
AAGACCAGGTTAACGAGTCTCAAACGGGTTCCGTCGAGACTGCTCCAGTT
CTTTATTAGGGCCGTCTCGTCGGGACTACATAGCCTACCACCTGACTTCC
GGCTACGATCGAGATCCTAACGGTTTCCGTTCGACTCTGACGTTCGCGAG
TAGAAAATTAAGGGATGGTCTGGTTACTGCGCGGCATTCAAGTGCAGTCT
AGTCCCAACACACCCCGTGGGTGCATGTTATGTTGACGAAGGATACTGCC
TATATGTGGGGGCGACGACGGGATGGGGGAGTCTAAGCCAGGAAGGTCTA
TGTGCCCGGCAGCACGCCACGGTTGTATAATAGCCGACCCAGCGTGGCGA
TGGCGAACCGATTCCAGTCTGTATACATATTCATTCCAGTACCGGAGGTG
GGCACAGAAACATTATATGCAGCCTCTGGACATCTTCTGGTTAGAGGCGT
TCGGTCATGATGTTACGACATACGGTTACTTCAGGGCCGAAGGTAATTAA
ACTCCGGCTAACCGAAGAGTAGGTGTTAAACACTTGGTGTGAAAGAGAGT
TACTTTCACCTCTAGATTGCGACGATGACGCTTATTTAGGCTTCCCAAAT
GTCCCGGAAGGCGCAGATGGGTAAAAACCGTTCTTCTCTTAACGCTGATG
CAATCCACTGAATGGTTTGGAAGTATATGCCGTATAGACCTCATAGTTAT
GGAAGGGGTTCCGTGGTGGCGCTCTACACAAAGCGGCCCCTAATGTAGGG
TCTGAAATGGTATTACGAACAAGAAGCCTCTCGGGCCACCTGTTGATGAG
ATTGGAGACCGAGTTTCTGAATAAGTTATAACTCCGCGGGTAGTTTCCCC
CTATTTCTAATACTCCCAACGTCGTACCGAAGGTTCGAGTCGTATAGCAA
CGACCGACGATGGGAGGCGGCTACGCTAACCCGACTTCATTTGATATCCT
CCGGAGTCGATAAAAAGACAGACGAGCGAGGTCTGTGACAGACCAATGCG
GATGGTTCTATAATTGCAGAGACTACTTTTCTCAGCGGAGCTGTACTGAT
GTTGAATACAAATCTACTTATCCTTTCAGGTGCATCTCCGCATTTCAGCA
GCGTTGTCGCTTACGTGTTATCCCGGCAGAGTTTAATCTGCTAATCGGGC
GTTGCGTCTGTCAGAATAGCATCGGTAGTAACTACCGGCATATTTTTTAA
CTTACGCTTATCACTTGTATAAAACTGTAATGATTAAAATATAATAGTCT
CGTCCTTAAGATCCAGGATATTACATTCCGTCTATGGAATGGGTATTTCG
CCGTAAACGATTCTGGGGGTCCATCTGTCAACAGTACCGTCTACCAAGCA
GAGTAAAGCGGCTATACGTGTCCTGTGGAATTGGTTCATTTCTATGAAGA
GGGACGCGGGGCTCTAGGCCCTGAGTAGCGACACATTTCTAGGAAACGGC
TCCTCAGCGCCGGTGCTCTCCAATTGAAAATCTTAAGCCGTCCCGTCGTG
ATAAGCAGGGCGAAGCCGTGTATCCTCGCACACATGCGACGCGCGAGCGG
TGTGTGTCGCACAAGAGCGAAAGATATCACCCAGAAAGCAGCCGCTAAGT
AAGGTTAAGCCGTTATACCTCGTGGATTCCTTGCTTAGTTCTACCGGAAA
TCCAGAGCATTCTGACGTCCGAGAGCCCTATAAGCGAATTGAACCACGGA
TGCGTCCTTATCCACTGTCCAAAAGTTCACCAGTTCCAAGGGTATGCCTT
TGACTCGCTTCACAGCGGAGGTCTACTTTATATCCCACTGATCTTTGCTG
TGTACTCCTGGCGCGGTAAACGGAAAATCACCGCGACTAGAGTGACTCAG
CTGATCTACGATAGCCCACCTTCCTAGCCCGTAACACAGCCACTACAGGA
AAACCAATCGAGTGCAATCTTTAAATCAAGCCCACTAGCTCTTAAACGGG
GGCCCAGCTTCACTTGCTGTGACTGTAAGGAACTTCCTTTTTTGGCTCAA
CATGAAACAAGCGCGTAGGGGCACGTTTATTCACGTGTTTGACTAATTCT
GTTTGGTGCTTGTTATTATTTTTTGGTGTTCCTAATCAGCAGCCCGAAAC
CATAATCAGAAGCGTAGCGATCACTGTTGACACAGCCCGGTGTGGACCCG
ATATTTTCCGCTCCTACCGGCGGGTGTTCAGCAACCAGCCCGGACTTCCC
ACAATACTAGTGCAGCCTCACAGCTACACCATAACGAATTCTAGAGGGTG
ACTATGGCCCGCTGGTTGACCTCGCGTGCTTTTGTTAGAGTCTTCATAAG
TGTAAAGCCTACTCGTTGAGCCTCAGCCTTTGTTTACTGTCACCTGACGT
GTCGTGCCATCACAGGGAACTTCTCTGCCCCTCGCCCTAGCCTTAAAGAT
CTGCGACAATGGGTCCGGAATGCCTCACATTGTCCCGGCGTGGTGGGAGG
CGTGGGCTACCCTGTCTGGTTTATCCATTTGAAGAGTTGGCTTACCTCGT
GCCGCCTAAGAATGGACACACGGAAGATGTCGAACTAGCACCATGCTAAT
ACTGGCGACAAGCCCTCGATGTCCATACGATATAGTTTGTTGAGGCCTGA
CCGACAATAACGGTGGCCAGGGTCCCTTTACTTCTTTTATCCTTCCATAA
GGTCTGACATAGTGGGTTACGGGACAGCCATGGGACCTAAAATATGAAGT
GCCCCCTTCTACGATTCTAGAATGATAATAAGGAGTGCGTGACCGCAGGG
TTAGCATGGCTAGTCGGAGAGCGACTCCGTGTTTGGCTCGTACTGTCATT
GCGTTGTAACAACTAACATAAAACGGTTCGTCGCCCGCGACCTGTAGTCA
GCTGGAGTAGTATTGGCTAATCACATCGCTGCTGGGTAAGTAGGCATCCC
GGGATTAGCCTACTACACCGCTCAGTCAACTACAGCGGCATGCAAGGTGC
AAATTGGAGGCCGCGCAGTGATTTTACTAGAGGAGTACGCTCAGTTATGG
ACATTCATCCTCATTTATGATCCCACGCCTTGGATCCCTTCCACCATGAG
CTCTGATAGTACTTCATCAGCCGTGGAACGCACACGCCAACCAGAGTTCC
AAGTACTGCTTCCCGGCGATATTAAAGCGGACTGCTGTGCAGTACCTTAG
CCTTACGAAGAAGATCCGAGTTGTATGATGCTACAATCATGCTCTTCTAC
ATCGGTTGCCGTTGCATAAGATCATGGACGCACCAACATAGTCCGTGATA
TGTGCGTCAAGTTTAGACACGACGAACGACGCGATGGCGACGGAGGGTTC
GACTTATAACATAATACTAAATCGTACCCTGTAGCCTGCACTCAGGCCTG
AGCCTCTTTTATGACCCTGACTGTGACAGGTGCCGTCTATGCGTATAGGT
TGAATATCACATCGGGCGGAGACGCTGCCCAACTATTATCATCCAAAGAA
CTCCTCCCGTACCTAAATATCGCATGCGGTCATAGTGGCGGCCCGACGAT
TGGTGCACAACTTATTGCAGCTTGCATTACAATCGTGGTGGCAAGATGGA
GCGGGCTCTCGTCTTGATGTCCAATGTCGGTACCGGAAAACCGATTAGTA
ATAGCGGGACAATATGGGCACAGGGTCAGCTATAACTAGATTTTAACACT
TCCGGTTGTAGCAGCAGCACCAGTGCTATTATATCCCCAGCTTTAAAAGG
CCTACCTGGGGTTTGGTAGTCGGTAATTAATCAGCCGAACAACCATTTTT
TAAAACGATCTTCTACTTTGCGAGCATATTCAAACTAGTTTAGAATGAAC
TACCGGAATACTTTCTAAGCCAAGGTCTTAGAGCCGCACTCAATTGGGCT
TCGTCCGTTGAATCCTCATATAAGGGTGCCGTTTAGGCTGCATGGGAATG
TAATACTTTAACACGCAATATAGACTGTTCAGCCATATATATGATCATCA
GCGAAACGTCTGTGTTCAACCGTTAATCTGTCCGTGCCGGGTTCGCTGAT
CTAACTCACTTAGCTAACCTAGAGGATTCCTGCGGCGGACTCCACCAGTG
GATAACTTGCCAGCAAGGTGGTGCTACATTCGAGTTAAACCCACGAATAA
CTGTGCCCTGCGCGACCCCGCTGATCTATTGGGATGCCACGTCCTGAACC
ATCACCAAGCTTAATAACATGAGGGGGAAGGTCCACGCCTCTCTGGCATA
ACAGGTACTCCTTGGAGGTGTGATCGCGAGAGGTCGCTTGTCTACCCCCT
GGATGGCTTTACCCCCCAGAAGTAACAGGACTAATTTCCAACTGAATAAA
GGGCATCGTACCTAGCTCTTATCCTCAGCAGTCGTCTGGGCTAATATGCG
TGGCCGCCGGAGAACGTATCTCCCTGCTCGCCAAGCAGTTTAGATCTTCT
GCCGCCGTATAATACCGTCAGAGGACGGCGTAATCAGTTTTTGATTTAAG
AATGATACGGTGTACTCGATGGTAGCACAGTAAGGCACGTGAATATCCAA
CAGCCTACACCCTGGACATGAGCTAAGTACCAGAAAATAACATGTCATCA
TCAGATAGTGGACAAGAAACCTAAGCTGAACCTCTGGTGATTCCGAGTTC
GCCTGAACACCTAAGGTAGCACAGTTCTTGATCTGTGAGTGTGACTAGTG
ATAATGATCGAGACATCGTGCGAAAATGTACCGTAACTAGGTGTTACAGC
AACGGGATCAGCCACCCTTCCCAGCGCCTCATTTTAGCAGTATACTCTGG
CCACTTTAATTAAAAGGTTACATACGGCCTCTTGTAACCCGTGTGTCCAG
ACCCTCAGCAGTACTATCCGTCGTATGAACCATATAAAGCCCTGCCGATG
GTGCGGGGTAGACGGGTGGTAAGTAACAAGCCCCGCAGTAGGGGCTTAGG
AACTTCTATGCACTGCTGCCAACATAAAAGGGGCCCTTTAGGAGGAGCGG
ACCTACACCACTCTTGGTCTCTGGGAGCGATTGGTCGACCAACTCTACCG
TAAGCAGTGGCCCTTTCCGACTCTCATTACGGCGGCGACAATCCTTGTAT
AAGGTCCGTCGTCGATGATCCAACGCTCTTGCGTGGTAAATATTGCGATC
CATTTAGACCATCTTCACCTAGTAGTTATATTGGTGTTTCCTTATGAGTC
ACGGCAGCCAAACTGAGCCGCGGTTCACCTCCCTTGCTAGATTTGCCTAT
AATAAATGGATAAACAAGTCGAATGTAATAGTGATACACAGCTGGGGGCC
GGATGGTCCAGACCACCACCACACCTCGCACTCTGTTTTCCGTGTAGAGC
TACTCTGATACGCGCAGTAGAAGTCGGAAGTGGCTTAGCTTCTGGTTAAC
CATGAGGATCACGGAGATAGCCTCCACACCCTAGTAACTCGGAGAGTAGA
CTACCAGCGCGGTCGGCAGATCCGCAGCAGCAGTAGTCGCAGATGACCAG
TGCACCCGAGTTGAAACAAGAACCAGGTATATAGTTGATCCCTCCATGCC
ACAATACGGTACGTATTCCAATGTCGGGACGATCCTGACTTTAGTGTCCC
TCGGAATAGGAGCACCCCTTCTCTCGTGCGCCCGGAGCGACCCCCAGGCT
ACATCCTTTTGACAATGTCAGAACTTCAGACACGCAGGGCTAAGCCTAAC
AGGCCCGAAGGACGATTAGCCCGATATCGTATATGCAGCTTTATTCGCAA
GTCTAGCGTAGATATCGATCTCCTCAATGTGGATCCATTCTATTGTTAAT
AGGAAAGGAGAGAGTTGTCAGAGATGGGAACAAGAGTGCCATCACCTCAT
CGTGGCTGACTATTTCATGAACAGGGAATTACCGTTAATGCAGTCCCTGT
CTCCATTTTGGCCGCAGCGTACTCAGGCTCGAGTGTATAACGTCGTCGGC
GAATGAGGCGGAACCCGGGATAGGACGACGCATTGGACGACTCATAACTG
GTCGCAGGGCTCAGCCCGGATGACCAGGCGCTGCATTAACCGGCCTCCTG
GTGGGCTGTATGTGAAAAGCGGTCCATTCTCAATGATGCGGAGCGCTCAT
TCAAAGAGGATGCCTCGCACGAGGGTTATAGTGAATCGACTATTCACAGA
GTAACACTTATGGAGTGTACCGTGCCCATAATGCCAGGTGGTTGTATGAG
TTTATCCTGCCTGCTTAACCTTAACTACTGACTGTCACGTGTCAGCATAT
GGAGATAGCGGCGGGGGTGCGACTACATATGTGTAATGAGCCAGAGGACA
GTGTCGCCTATGCTCTCCTGTCCTGGACGCGTCACACTCGGATCGAAGGG
GACCACGGCATATTAGTAGACAGTGATTAGCACAGTAGTATGGACATGCG
GCTACAATACCTTGCAGAACTTGCCCTTTCTGGCGGTTAAAGTAATGGCT
GTAGCCTTGCCAGTCTTTTGGATACCACAATGTTTTGGGTGAAGATTTTG
GAGCCGCCCCCATAACAATCCGAAAACAGGAGCTTAGTTAGTTTTAGTGT
TTCCTCATTCATTCCATCCAGTCGTGGAACATTATAGAATCGACGAACAT
AGTCGCCCGGTAGCACTATTCCCTGGAACGGTTTAGCGCCATGATACTTT
ATAGGTGTTCGAACTATCTTCGAAAATTGCATAGTTAGCGCTAGGGGAGG
TGGTTTGGCACGGCTTAGTCCTCTGCCTCTCGATTAGGCCTCGCGGCTGC
GGCGGATACCGGTTGCCGAGTGCCGGCCTGCGTTGGAGGGCAGCACAGGT
CCCCGTATTGCATCCAGCCGTAGCTATGCATGCGTCCTACGGTGCCTGAT
GATCCCCATCTCTACCGTAAGCTCATTTATTCCGAGGTTAAAGGGTGAGA
CTGACTTTCATGCGTAGTCACATGAACTCCTTGCCACGCTGTAACCACAC
GTACCGTATTAGTAAAGCTCAAATGACGGTAATGGCATTTTGAAGTGAGG
CGTTGGACATACAGTCGGTACGTCGCTTTGTGAGCAATGAGAAACGGGTG
GAGTCGTTGATGTAGCTGCTGCTCGAAAGCTCGCTCCCAAGATGAGAGAC
ATCGCTCCAGGTCCTACACTATGAAGCGGGCCTATATGAAGGACGTAGAA
GCCCTAAATGTCGCTCCTGCGTACGCAACGATCACACTCTTCCCTCCAAA
CGCTAACAAGAACGCGTAGATTGGGCGTATTAGTGCCGGGAACACCCACG
TGGAGGGGCGAATCCCCGTTGCCCCCTATGAAGTGGGGACGATTGGTTAA
TGCCAGTATACCAGTTTGGTTGACGTCGCACGACAAAGTCTGTTGAGATC
CTAGCATGCTATTTCCACAGTAGATATATGAGACTCTCGGGTCGGGGGCT
CAGCGGGAGTGTGGCATTGACCTAGTGGGATTAAAGGTAGCACATGGCAT
GATGCTTTAGGACTCTATTGTTTTGAGACTCTCTATCATGGTGGTACGCA
ACTTCCTGCAGTCAAACCGATGGGCTTTCGAGTCCAACATATTCACGTGG
TAACCTTGTGTAGGCCAGTGATCCTGGTTTAAGTGTGTACCGGAACGCAT
TCAAAGCTAGTCTCGGCGTTTATCCAGCAGTAAAGTGATCACGCAGCAAA
TCAACTCTGTATCACAATTGTTGTTAGGATTTGTCCAGTATAAATAACGC
CTTCAGGGGTTCCGAACCACCTGTATTTACGAGAGGATGCATCTGCGGCA
GTACCGGTCTATGCTGGAGTGCCAACACATACGGCGTGTCCGAACACCCT
TTCGTGATGGAGATCGCGGATGAGAGTATCTCATGTATAGTGCAGCATGA
TTAGTAGCTGCCCATGGTCTAAGTACTTTGCCTTTGTGCAGAAGGTCTGT
GATTTGATGATGTCTTGCGTATCTATTCAGCACTGCAGCTTTATCGTGAC
TAATTAGCTTTTAGTTAGCAGATTTTAACATCCTTGGCCTGTTGAGACGA
AGAGATAAATACATAAAACGCCAAGTTTGCAGGTTAACACCTCGGCTTCA
CCATCGACCTAGTGCATAGTTGTGGCATTCACTCACGGTGTCATAATAAG
TACATGTGAAACGTTCGGTTGCTTGGCGTATTGGCTCTATAACGAATGTA
CCCACGCGTAAGGGTATAGCACGTTCCCTTTTATTTGATCCATGTTTACT
TAGAAAACCGGTAGCACCGAGCAGTGAGCCGCCCGATAACTCCTACCTCA
GTCGAAGTTGATCGGCGACAAGGACCTGTTGGAACAATTGAAGGAGTGTT
GTCAAAGGGGGGTATCCGGCCATTAAGTCGGAACTAATCATACACTATAG
AATAAAGTAACGATGCACGGGAAAGTGATTTAATACTCTAAACTCTCCCT
ACTTAATTTAGAGCCAACCCGCACGATGCTTCAGCATACTGGTCCAGTGT
CGAGCCCGTAACATGTGCGTTAAGTAAAGGTTTTGACCCTATCATGCCCT
TTAGATTATAAAAACTGGGCGGGGGGGCCTTAATTGGCGGGCGACAACTT
CGGACGATTTGAAACGATAGCGCACCCACCACGTCTCGCGGACACCAAGC
CAGCACTCCGAGTGCTCTAAGTCTACCGTAATATTCTAATATCCCAATGT
AGTCTTTGGCTAATTGCGTGAGCGTTTTACCTGCTAATTTTATATTCAGT
GGCCGAGCTATTCTTACCGGTGTAGTGGCGGAATTCAAGCTCCCCTGCCC
TAACACCACTCACTAATGCCTCATAAAATTGCCCCCAGCTCAGTGCACCC
GGTGAGCCTAGTCGCATGACCAGGTAACTTTTTAGACAGCTTTAAATCCT
GCTGACCGCGAAATTGACCGAACAAATCAACATTGAGGACTTCGTGCGGC
CAGGGCCTGCTTACTATATAGCTCCATATGTTCCTCCATATATCCGATTC
ACACGATGAGAAGATCCGCTTGCGCTTTTGTGCTTAGTTCCCCATAGCAA
TTTGTGATGTCCCTGAGGGACGATCGCTCTGTATAGCACTAGGCCGACCC
CTAGTCCCCCTACGGGTCATCAATACGTTCATTAATTACCTATACATAGT
AGAAGTAGAGTGTTCCACCCTCTATATCCTGCCTCCGACCCCGCTTGAGG
TATGCGGAATTTATCACCACTGGAGAATCCCTGTGAGTAAGTCCTGATCC
CAACAGGTCTCAATGTTAACCGCGGGTCCCCGCCACCATAGTATCGATAC
GTCAAATTACGGTTGATGCCGTTTGAACCTTGGAGGTGCGCTATATGCAC
GGTAAAGGACCCTCAGAGTCATACCACCCCCCAGGCTCACAACGTCCATG
TGTTCGGCGACGCTCGTACAACAAGTTCAGGCTTTTAGTAGTGATTTTCG
AGCAACACATTCAGATTGGATCCGTGTCAGGGGGTATCGTACCATTTTCT
GGCCACATGTAACAAGTCCGCACATTAACAGAGGTATGGGATCAATCTCG
CGGATGTCTTTAGGGGCTTCGTTACGATGCTCCACTAGTTCACACTACCA
CGGCCCTTTATTGGCCACCCGAACTTTCGTTGAGTGTACGAGCTACGGCA
AGTAACTTACGCCCCCCAGGGCTAGATGAATGCTCGGTTTATTCTACATC
GGATAGCCGAATAGAACAGCAGGATCCGTTCAGGATCCTCAGTTAGCGTG
CGCCCTTTGGCCTAGCGCAGGTTAAGCAACGAGTAGAGTCGCACACCTAC
AACAACCCAACCTTCAGCTAGTCCCCTATTCGAAGCGGAGGAAACGCTCG
TAGGCACCGACCTTTAATGACTTGAATTCTGGCCTGATTTCCACCTGCCC
TGCTTAACTCTCAATGGGGCTATCACATCTTAAATAATGACGACCCTGCC
CCACAGGCTAACACCTAGTAGCTCGCGTAGCCTGCAGATGTTATCCCCTT
TAAAAGTACTGTGCGGAGCGAGAGCGCATTGTGCACTGGACGTCGGGGCG
GAAGGGGAAACGAAATAAATCGCCCGAGAGGTGTAACTTGTTTCGTCCTC
TTTTATTTTCAACTTCGAAAGTTTCTAGTCGGTTAATCAGTGGTCCCGCC
AGGATGTAGATAAGCTCAACGACCTCGACGCCTATTAGCTGGTATCACAG
CGTATACTTCGATGATTGGGCCCAACGAGCCAACCGTTTATCCGATAGGG
CGTAGCCTCATTAGCTTGGCCACTGCAGTAGAACGGATTGTCGATCTTTA
GTTGTTTAGGGTCTCTACGCCTAAGGTGAAGGTAACCGAGAAAAGTCAAC
GGGGGTATAGGAGTCCTCCAACGTTTATACAAGGCAAGGGCCGGAAGTAC
TTCCACACTCTTATCCTCTCACGACGGGCGGGGCAGACTTCTGGTTTTAC
GCTTACCACAAGGAGCCGTAGCTTTTCATGCGCATGGCATACTCCTCGAC
CTTATGTGTGGAGGTTGGATAGCTGTGCGTATGTGTCCCGATATCTCATT
CTTCTGTAACTGCGCGTCTTGAGAGTTCTCAGTCTCAAACGCTCTTATTG
CCTTAGCCGTTTCCATCATCGGATATGTCCACAGTTACGACTCAGATCCC
TCTTTTGGTCCTGTGGTCCCCGAGTCATACGGATCGCCGTGCATGCACTA
TATGCTGCTCACCGAATGGATTGATTACATACTTCGATCCTGTCGGGATA
TTCCAGCAGCAAATGAGACCCCGTCGGAGACTCCCACTTAGAGGTAAAGG
AGTCCGTCCAAGGCGTTGCGAGAGGGCTCGCTCTTGCACGGTGTTCCCAT
TAACCTCCGGGGGCTGCGCATTTGAAACTCGGGTTATAGTAGGTAAGATA
GAAAAGATTCTCGTAGGGTAGTCCTACGATCTACGGCACCTGGGGAGTCT
AGTGTGCAGCTCTCGCGCAGTATCGGACTTACGCCTTTATACCATAGACA
CACCCCACGCGCGCTTTTATATCCGAGGTTTGGGGTGTAAGATTAGTTTG
ACGTAAATAGTCGGTCTCTTACACCAATAGGCGTCATACTACAATAGGTG
CTACAGCCGCGTTGCACCCTAACGACAACGGTGGTATCCCTCAAATGTAC
ATTCACCAGGGAAGGAACCACGAACAACAGTCAGTGCGTCAGCGATTTCT
TTTTTAATCCGGGACACATTAACATCACGGGGTAACGACTGGCGCGCCTC
AATGCCTCCTATACCTGGACCTCAGAGACCCGTAGTGAACGTCGCTGGAC
TGTAACCGTCAAGGTAAGCCTCATGCCACGCCGCTGTCCCAAAATACGCG
AGTGGTTTACGCATCAACTTCGTCGTAAGTCCTTCCGCGATCTTGAGTTT
GCCGACGCAATGTGTAAACTATTTCGAACCTCTGCAATTTCAGTATTATA
ACGCTACTAACATATACCGCTAGACGTTCGAATAGCGTGCTAGATTGGCA
CTTCAAGCGAAAGAAATGTGTGAGGGGAAAAGCGAACGAGTTGAGCAACC
TTCAAGCTTACACCATAGCTTACGCGCCTGGTTGGCCTCCCTATTGTAAC
GCTTAATGTCACTTTTAGACACGTGCTGAGTAAAAGGCGTATTCTCGGAG
CACGTCTGCGTTTCGTCCGTAAGCCTTTTAAGATTCCCAAAAGAAAAAGA
TTACCGTTCGCCAATAAGAGGCGTCTTTGCAGCCCCAAAGACGATGTACC
GACAGTTCAGTACGCGTGTTCTCCAAAGCTTTAAAGGTTCAAAGCGGCTT
TTTCGAGGGCAACTGCGGAAGTAGATGTAAGGGAAAGAGTATATGCCGCT
GACCAGGCTAGTACCCTGGGGCTACCCTCTGAGAAGTTTGGGGACCGAAT
TGCGACAGGCATAAACCGAACTACAAGGCAACTAGCCGTAGCATCTGAAT
AAATCACTACAGGTGGATCCGTGCCAACAGAGCCTATGGACAGTCAAATG
ACTGTCAGGACAGTTGTTGTTAACCATGAGGAGGTTCCCAGTGCCGCCTG
GACGGTTTTTTACACTATATGCTTCTCACAGCTCTGGTGCGACCCCAGGA
GAGCGACAACTGTATACATTAATAGACAGCCACCCTGGGCTGATAAATCG
TGGTTCGTTTTTCATGCCGATTTGTCTCTGGTCACAACACCTCTTAAAAG
GTCGGAAGGAGGCAGACAATGAACATGACACTTTCAACATAGAGGGCCAG
TATCGGCCCGGATTGTGTCTACCGCCCGAAAATCGGTAATTATGAGTAAG
GCGTTAGTTGTCTCGGTCAGTGGTGTGCGGGTCCTTTCACGATCCAGCTA
AAATGGGCGTTTACTGGCACTTCGCACCAAGGGTTGATTTGAAGGAGGGC
TATGTCCCTGCGATTCCGGATCGGGGGTCTAGCCTTTGCCCAGGCGACAC
CACATACTAGCCTCCCCACGCCGCTCTATCGAGGTGCCTGCCGTGCAATT
GTCTTTCGTCAAATTTCAGTTGCGGGTGGGTCGGTTTGCAACTCGACCTG
TCGAGAAGTCGCCCTGGCGACCGTCCGACTAGCATTACCGTAAGGGGAAA
ACATGCTTAGACATTCATGGCCAACCGCAAAGTGTCCTCGTAAGTAAAGG
TGTAAACCCTCGGAATGCCTTACCAATGACGCATACAACCTAGCTCGCTG
GACTTCTGCCTGCTTTCGTCGGTGAATTTTGTGATGCTTGTCGCCAGAAC
CCTTGCGACATACCGGACTCGTCTATAGCGTCTGGCATTGGATCAGTGTG
CACAACTGTGAAACCGGCCGGCGATCATCACAAATCAGCTCGGAGCAAGC
TTGGCTCAACAAAAACAATGACATCCACCGAATTGTCTAATAGTCTATCT
AGGTGGAAGGTAGGTGTGAGCCGGGCAGCTGTAGCGTAGTCATTCGTTAC
TCCGAACTAACTTATCGGTCACGGGCATGCCCGCAAAAATTCAATCCCTC
GCCGCAGAGTTAATTCGGACAAAACGGAGGATTGAGATGAGTGCGCAGAC
TTGTTGGGTCCACGTTAACTAGACGTAGATGGTAGGGGTCCACCTATTGA
AGTACCACTTGGTATATCGGCTCCCTGTCTACGAGTAGTCAGTGTCCACT
CCTGTGATATGATCTACGCCTTTGTCTGATCACAAAGTCAGTGCACGCCG
GTCCAAGGTGTAGCTGCCTGGCCTAGGAAAGGTTCCTTTAATCCGAGGGT
AGGGATAAGCCACGATGACCACGACAAGTGGGATCCCGTCTGGATTTTCT
CTTTACAGTGCCTTCTGTCTTGGACTTCCCCACCTCTCACAGGTCACTTA
CAACTAAAGGGTCTATCGCAATCACTGGGGTTTTCGCTCAAAGCAGAACG
GATAACGGCATCGAGAAGCATGGCCTGGCTTGGGACTACCTTCGCTGAGT
AGTGGCCTCTAGCTCCATCCCTAACGCTGAGCTGTACGAAAACAGCGGGA
GATCAGTACTACCCTACCTGAGGTTGCATCCATACTATTGCCTCTCGATG
CAACGCTCCGGTATTTGTAAACTTCTTGGTTCTCCCGCCGTACAAAGGTG
GAAAGTTCTTCTAACCGAAGGCGGGCCATCTAGAACGTAAGGCAGGGAGA
CGGCGTGTCTTATAGTCCGGCATCGGGCACTGCGTGACGGCATTCCCCGG
GCTAGTATTCTATCTCTTTGAGACAGTGCAGAGAAGCCTTCGTGGGGAGA
GTCAAACAACAAATCTGGCGCGTCCTGCAGTCAACATAGGCTTGAGTATC
ATGCGAGGGCCCTACGGACTTGCTGTGATACGTTTACAACAGAGAATCGG
CATGCCGTTAGGGGCACATGTTTAGAAACTCTATAACCGGGGCCCCACAA
TCGTAGTGAACGTTTGGGCACATTGTGGCGGCGGCATGTCTTCGTAATTC
ATCTAGTCATGTAGAAGCAGTCGAAGAAGTCGCCTCTTCACATAACGGAC
GATTATAACACTTCTTCACGCCGACCCCGGAAAGTCCTTATCATTTATTC
CCCACCCACTCAAACACCGCTTTTACGATCCGGTATATTTCACAGGGTGA
CAAAAGAGGATGTGGTCCACCAGCCCTGTGCGACTGATACGGCCGTCGAT
ATATAAACACGGAACTAGATATCGTACCTCGTTCCACATGATCTAGTCAG
CTTTTTTACTCGTTTGTCAATGGAAACGCATACTGCCATTTTGCTACTAC
GGATCCCTCCGTCGGGGCCGGGTGAAGGTTAGACGCAGTTTCGCGACACA
CCCCACCGCCTATACTGGACCCACCTGGGGAGCCCACAAACGCCGGCCAA
ACCGATTCAGCCTCAGCTCTAAATAGCGTTTAGTTAGGCACGATGCGGAC
GGCAAGGTACGCAGGGAATGGCATATAATTCGTCTATTCTTTGTGAAGCA
CTCTGAAACCGCAAGGAGTAATAACCGCACACGGCTCTCCCGCAGCTAGA
GGGACTATAACCACTGATATTCAGTAATACTAATTCATACTAGGCAATCC
TTTCATGGCCAATCCGATCCTGCGAGAAAGCATGCGGAGTCCCATGGCCA
TTGGTGGGCACTTCTCGCATTTTATAGAAGTATCCGGGCAACTAACCCGA
TCACAAGAAAGAGACGGCCCTGGAAGGCTATCTAAGGTTCAATCATGTTC
CCGGGTCTTGAGCAAGACGTCTTATGACGGCTACGTGTGATGTTGCTATG
GATTCTCCTAGTGGCTTTGGGACATCCACTCGTTTATAGCGCAAGATGCA
TAGTACCACCGGAACCTGGCCTGTCTTGGGTCCTTAGGGGAGATTGGTTT
ACATGCCGCCCCTCGGCTGTCATAATGCGCAATCGGTAGGCCGCTAACGT
CATCGCCTCCGGGAATATATCTAATTCTATGTCTGAAGAGGGCGACTGGG
TGAATCGACATTATTTGTGTATCGGCTTCCGCTCAACGCCTTTCATGCTA
GGCTGTGCACTTATATCACGGTCCTAGCAGCGAAGCCGCTCTCAACCTCG
ATGTACTGGGGAAACTCTCTGCGTAGTTGGAGGCATAGTCTCGATGGCAT
ATACTGCAAGACCCCCGTAGATCAAGAAGACCCAGCTCTTCATTGAGCAA
CCTTATCTTGGATAAAATGTACGCCTGGGCGTAAGACGTGGCTAAGCGCG
GTGAGCTCTGGGGTGCAACCGAACCGGAAATTTGATCCCGCCCTTCCCCA
CGACCTCGTGAGTGCGTGCTAGAGCCGGTTTCACAATCTTTACCCATGCG
GTCTTCCCCACGCCGTTGAGCATTATACGGTTATCCAGGCCAGGACACTT
AGGTACCATGCACAGGCGTTAGGTGCCACAGGAAAGCAGATGCGCAGTTG
CACAAACGCTCATCTGTGGAAAGATTATGCCACGAACACCTACGAATCAA
AACGCTTCATGCACAACGGCTAATCCAGGGTGCATTCGGACCAATGATCG
ACCACACTGTGCAATACATGCGATTAAGCGATTTTCTAAATTGGTTAGCC
GTAGCATATTCGATCTTGATCTTTGGGGTCGGGACTCTATTCCTTAGAGC
TGGCGGGTCGTGCCGCCCGCCAACCGCATGCAGAGATTTTTATTCTCGGT
CTAAGGAGGGTCACATTGTTGGTGTGCCAAAGGGTTCCAGCGCATGCAAA
GGACCACTGAGCGGTTTGAAAAGGAACCTGTCATCAGCGCGTATGTATTA
GGGCCATTTCGGAATCAATCTAGACGTTTCACCCAAGTCATGACGGATAC
GGGTGGACGCAGGATACTGTTGCAGCGAGCTTCCGGAGAAAAATGATATG
TACGCCGATAAGTTCTGGCATGGTCAGGTAGAAATCAGGCGCAGACGGTG
GTATTATGCGCGCTCTGAGAGTCGGAATGGTTGACGTCAAGAACACCATG
AGACACCTGTTATCGTACCAGTACGCTAACGTATACCGCAGATCGCGTAC
GGGTCGAGGCCAACTGATGTCCGCCGGGCTGCCCTGGCGCAGTTTCTAGT
TTGCCACGCCCGCCGTTCTATTTCCCGGTCAGAGTTGAGGCTCGCGGCTG
AGTGCTAGTATCCCACCCTAGGCTTTGCAAGAATGTATTTACCTAAAGTA
CGTCGAACATAGTTAACACTAAGTAGCCAGGCGACTGCGGGGGAGCAGGA
TTTCACTCCTATGTGCTTGCTCAAGCGTCAGCAGTATCACGGACCCACCT
CAGGGGGTAAGCTTCGAGTGCGGGTACGACCGTGGGCCACTCAAGTCGTC
GCGACAAGCTACATAATTCCTGTCACGCCGCCGTTTTAACTAGCAACGCT
TCATGAGGCGAGAGGGAAAACATGCTTAGACATTCATGGCCACCCGCAAA
GTTCCTCGTAAGTAAGGGTGTAAACCCTCGGAATGCCTTACCAATGACGC
ATACAACGTAGCTCGTCTGGACTTCTGCCTGCTTTCGTCGGTGAACTTTG
TGATGGCTTGTCGCCAGTACCCTTGCGACATCACCGGACTCGTCTATAGC
GTCTGGCATTGATCAGTGTCACAACTGTGAAACCGGCCGGCGATCAATCA
CAAATCAGCTCGGAGCAAGCTTGCTCAACAAAAACAATGACATCCACCGA
ATTGTCTAACTAGTCTATCTAAGTGGAGGTAGGCGTGAGCCGGGCAGCTG
TGCCCACGGTCTTCTGGTATCCGTGTACTTAGACGGCCACGGCCAAAACC
TAGAGGTGTTGGCAATCACAGGTTCCGCGAATAGCCTCCTATAGTGTGAG
ACTATCTATCGAAGCGTCGTTGTTTTTGCGAAGAGCGCGATGGTGCACCC
GTGCCCCCGGAGCCCGTTTCTGGAGCAGGTAATACCACGGGGGTCTATCT
CATTGCGTACAATGCCCCACCCGAGCGGCAACCTTCGCCAAAAGCGTCCA
CTTGGAGACGTCGGCACTATAAACGTGGCGGGAAGTTGAATAGTGATGCT
GGATCTCCGCCGTCACTGATAGGGGTCGTTCTAGCTTTGTTAAAGACCGA
GGTAAGCCGATTATAAGTTTATTTATGTCGCAGTTAACCTCAGAGTACGG
TACATCTCTCTAGTCTGATCTCGCTATTAAAAGGGGGATGATACCAAATC
ATTAGCCTGCCCTGGTGTGGGTCGTTCGAATCACCCGTATGTTCGTATAT
CGCATATGCGCCCTGATACACTCCAAATGCCATCCCCCTTCAAACCTGAC
CTTTCCTAAGTCTGCTAAATTACCTTAATATCAGAGTGAGATTATCCTCT
CTAATCGACCGTTGACGTCCTAATTCACTCAGCGTCTCGGTCAATCGGAT
AATACAGTGGGTCAGGCGCTCACACTCTTAGAATGTCGATGTACACGCCG
AAAATTTTGCTCCGCGGTATAAAGGTCGCTGTACCCACAGTGCTTCTTAA
GGGTAGTGACTGACAGGACGTTATAATACATAGAATGGTGTTGATTGGTG
TTGCCGTATAAGAGCTTCGACTGCCGCACGCTAACGATGGGGATACGTAA
TAATGTGCCAAAGTGGGAAGATAGTCCCGCCTATCACAGACTGGGCGAAT
CAGCGGCTCGTACGGTTATTGAGAAGCCTTCCGGGAAGACCATGACGTTC
CTCCCGAAATATCTAGCGACCGGGCGTAGGCGCCAACAATTTGGAGAGTC
CCAGGCCAAGAGTACGCCAATTGTCGTCGCGCGTTCAACGTGTGGCAACC
TTGGGGACCAACGACGCAGCTACTCTGGGACCTAGTAACACGTATGAGGG
CCCAAGAACGGAATTAAAATAGACCGTGCTCAAGCGCGCTTGTGTACTGC
CAATTAGACACGTGCAGGCGACACTCATATCTTCGCCTGTCAGCAAGGTC
GGTATATGATCAACCGAGCCATTCAATTAATCTGACAAAAAGGTGTGCCG
TGACACAACGCCTTGGGGGCAACACAGCTGAATACTCCCGGGCATATCAA
ATCTCGGTCCCAAACGGCTCTATAAGTACGTACGTGACGACAGGGCTGTT
CGAGGGGCGATTCTCAATGCATCTTTATGGACGGCTTGAGGTCATCTTAT
TATGCAACGCAGGATGAGTTTAGCATTTCGCCGTTTTCCATGCCGAAGAC
GGCCGAGATACACCGTCTACCCCTAAACGACCCTTTGCATGAATAGCATA
CATCTCACAAAACACCGCATAGTTAACTGTTAAATCTAGAGATTTATGTT
AGATTCGTTCCCGGACGCTGTGCGCCATTGGGGGCGCGAAGAATATTTCC
AATATCACCAGGGTTGTCGCTCTCAAGGGGATAATCGATCGTGGTTAGAA
CACACATAGACTTGCTCGAAGAGCTCACGCGAATATTGACCTTAATCCGA
CCCCCGCATAATGTACCGACTATCTCCTACTTTGAACAATAAGTTTCTCT
TTAGAACCGACACAAATTAAGTGAGTTGAAGGAATTGTTGTAACCGATGT
TCGGGGTGCGGATGATAACCCTGTAAAAGCACCGTTGACTGGGTGGTCCA
TACGTACACGCTTGAAAATCTCGGATTGGCGCAAGACATGAAAACGGAGG
TCACGGACGCCGCGCCAGGCACACGTACCTAAAACACGCCGTTAACCTCG
GCACGAGCCGGCCGTGGTGCGAAGAATGTGTTGGCAGGCATGAACCACAT
CTCCACCAGTACTCCGTCGACTATCATTGTCTATTTATGTGAGGGTTGAT
GGGTGGCATTTAAGTGTTGTAAGGGCATGGAGGAAGTATACGACTCTATC
TTGCTACGTTAGATCATTCTTCCAAGATAGGCGCGACACTCTAGGATATA
TGCATTGAGTGTTTACCGCAGTATCAACGTTTCATCGAGAGTCCTTATCG
TGGGTTGGGTCTAGCGCGACTACACGCCGGTTACAGCTAGTAGGCTAGTT
GTGCATGTCGAATTAGTCGCAATTAACAGCCTGCAAATGCCGCGTGTTAT
AACGAGGAAAATTACAGGCAAAATGTTGATCAGTGAGTTAAGAGTATTCT
GAACCGACTTAGACTCTTTTCGGCGGACGCCACGTTTTCACCACAAACTC
ACTAGCGGACATATCCAACTGTCCCCGCTTCACAATAGCTTCAGGAGTAC
ATTTCGAGGTGCTTTACACCCCTACTCAATAGGCAAGGAGAGCAACTGCA
GGAGCCCACAGTCCGAATATCGTAAACGAGTGACATTGATGTCTCATACC
GCAGACTATGTGATTAGTCACGTGGCGGATGTTGATATAACTGGCGATTA
GCCAGGTCGCGGAGGGCCATCCATCGAGAGCCGATTCACGATGGTGCCTA
TCGTGACGTAATGCATATCGCTGGAACCTCACGAGTATTGACAGATTTGA
ACCGGCGGGGGCCGCGCCAACACTCGTGCGTGCCCGAATACCAAGGGCCA
ACGCCGTATAAAGCAGATGGCCTCACGGATGGTTATGTATCTGACCGTAT
GATGTGATGTCTCGGATAGGCTTCCCGAGAAGGGCAGTGTATGGAGACCT
CAGAAATTAGGGAGGGCGCGCGCTCGGGGCAGGAAATTACGCGAAAGGCT
AATTCAGCTATTACGTTCAAATAACATTGAGGGCCTTAGATGAATTTGTT
ATCGGACTATTGGGAGGAGTGTGTAGCTTTCGCTTCCGCTAGAAACTGAG
CAGCCTCTCTAACGTAGCCAGCCTAAAAACAACTACACCAGTAAGACCCG
GACTGGTGCGTTGTTTCATTCCCTATTGCTTCTTTCAGGTGACATGCACC
TTATTTCAGTTGATCATCCTTGGTATAGGTAATGTATTAAGATTTGGGAT
AATTCGAGGAGATCACCAGCGAAATGGGGGGCAGTGATGATTCCTTGACA
CGGGTCTCGGGCGCCCGACCTATTAACCGTGATGTGCGGAACGTTTGAAA
CACGATTCCGTACACTCTGAGTTTCGGCTATGGCCACGACACTTTCGTTT
AAGTAGCACACTCGGAAAGAAGATTGGGCGGCCTTGCTGCGTCAATCACG
TCTGATCGCGCATAGCTTTCGGCCGTCTACTTACAATCAGTTCTCTATCG
GGCTCTAATCAACTGGCCCGTCTTTGCGACTTCACGAACGTATCCAGAGG
GCTGTCGCTGCACCGCGGCGGCCACTTCCCGACTCAAGAACAGGCTGAAG
TATGGTTCCAAAGAGGATCAGAACGCAGATTCTCCTGATGACTACAGTGC
AACCCTCCAGAAGTGAAAAACACTCAACAGAACCTACGGCAACTGGATTA
TCCCAACGTAACCGTTTGAAACGTAGCCACCCATCCGCCTAAGACTGGAC
ATGCTACAGCACTCCTCTTAACCTAGTCCTCCTCAGAACCTGGTTAATTG
CCACTTGCCTCTTCACTGGATCATAACAATCCCTCTGACACTTACATTTA
GGGAAAGCGCGACCAGCGACTTGGCATTCCGAATGCAGTAACAAATATTC
TGCGACTCGGGGCCCGTGGGAGGTTCGGCCAACTATCCATGGCCTTATAA
GACATGGATGTGGATATCACTTCCGATTGTCACTGGAGTGTACAAGCATG
GTTTAGGCTAGGAAGAAGAGTGACATGATCCAAACAGCGTATAGTTGGCC
ACCTTTGCCAAATGGTGGGCAGTCATCGTTGACAAGGCTCGTGCAGCTCG
GCTCCGCTTCCTGCACTGTTATATCCTCGTTGTGAAGGACCCGCGTAAAC
ACTTATAGTCTCGTTCGAGTGCCCAGTACCATGAGATGGCGGACACGTCC
GGACGATATCCGCGGGTCTCCACGATATAAACGGCACCACTACGTGAAAT
TGTGGGGAAGCCACTATGTCACCGCTCATTTCGCAGATATCTGCGCCCAT
CCAGCGTCGGACCTATATTGTACTAGATCCAGTCTTCTAGGCTGATCTGT
TGTCTGTTCACTTAGCGTAAAATCGCGACAGTTCACATATTCACTTTAGG
TCCCACGGAAGCAGCTAACAACCTAGCTCACTCCCTGACCGTCCTTCAGA
CAAGAGCCCATTGCGAAATGTGACCAAAATTTTGCTCTCACCCAATGTCG
ACTTCTCCGTTGCTGGTTAGGGGATGGGTACAGGTCACCATCGTTCCTAT
ACTTGCCGGTAGTAGTAAGTGCCGGGCTGTTACCTCAGTAGGCCTCCAGA
GGCAATCGAGTCACGATGGTTCTATAAATATGTCTATTGCTCACCACTGT
GTCCACCGTCTTGTGGGCATAGGGTATATCTCCCGTTGTATTCAACCCGA
TGACCTCGTGGCTTGCCACAGTACTCACCAAAGCACATCAGATCGGTACC
AACATCTTACTAGAATAAAAGGCAGGGGTTGAGCGGTCTAGCTCCGTTTA
CTCACCCGTTCTTCCTTGTATTCCAATGAAGTCCCTGCGCCCCTCTCCTG
TGAATCCCTACATTAGGGGCTCGGAGGTACCCTAGTTACTAGCAATCTGA
TATTATAGTCCGACGGTTGGTTTCCGCAAGAAGATAAGCAGAGCCAGAAA
CTTAAGACTGTATCGTATCGCGCCAAGAATCCGCCTACGTAGTCCCCCTC
GTATAAATGGAAAATATCACATAAGAAGACTCATGCGAAGGGACTCGACC
GTACCCCTTAGACTCACTAACACTTGGCCCGACCGGTACGATGGGTGAAC
CTGAAGAGCCTGGCGAAAAGCGTACCGGCGACCGCAACGTCATTCACGAA
TGCTAGAAGCAAGACTCACTGGATGTTTGGGTATTTGAAATGCGACCATA
CTGTTCTCGGGTGTACCCTCGAGACCCATTGGTATTTTCGAACGAATTTG
GCGTGACGTGTGTAAAGGTATATGCATAATTACGTGTTATTGTTTGGGGA
AACAAGGGAACTGGTCAGTCGCGGACACCGAGTAAACTCCCTTACGCTCC
TAGTTAATAACCATGCAACTACTAAGGATGTCAAAAGAGGAGGCTTTACA
CTACCTTATGGGTGGGGCCAGTCAATGAGGAGCCATTAGTTCTTCACATG
TGATTGTCCATAAGTTGTCTCGGTCCAGGCAGCTATCGCGGGACCATGCC
CAGCCGGGGAACATTACGCTGGTCTGCAGGCTCTGCAGGGTAAAGGATGG
GGGGGGCGGTGCAACGACTCGGTAAGGGATATTTGTCTCGCGAGGATGCG
CCGGGAACTGACAAGATTTTAGAACAGGCTCCCCTGGCTCGGTCCCGTGG
TGTAAAAGCACAGGGCAGGCCATGCCTGGGCTCGACTGCTCTCGTGCATT
GAATATGCATAGAGGACGTCTTAACTGCAGGACTTATGGCGCCTAGCCCA
TTTGTTCAGTCATTCGTGCGTAAACCCTACCGTGGGTGCGAGCAAGAATT
AGTCCCTCGCGGCATTTTTGACTGAATTACAGATGGGTGAATTGCTACCG
GCTCAAGTTGTTGAACTTAGACCGCCACCCTGGAACGCTAGTGAGGAAAT
ACTTCAGGTAGAATTCATCGTACCGGAGGAGCTACGACGATTAACATTAC
ATTCCGAAATTAGTTCTTCCGTTCTTGCTAATTTGTACCTACACGGGCAT
AGAAGGCCGAAAGCCCAGATTTGGCATTGATAAGTGCTTCATTACGGCGT
GTGACTACTTGGAGTAACCTATGCACACGTCGACTACGGAAACCAGAATG
TAATTTGGGGACTCAGAGGTTGCTCGGGGCGTGACAGGAGTAAGTGTCTG
CGCCTATGACGGTTACCACGTTTGAGACATTCATAAATTGGCCATTCAAC
GGCAAGTACTGTACCATCTGGCCTACCACAGGATGCCCCGTTTTCTACAA
TCGTCGCCACTTACAGAGGCTTACTTTCGTAATATACACCTAACTTTCGA
AGGTTCCGAAATCTGCACCAAAGGTTGGGTGGAGTCTTTGCCGTTCATTA
AGATATAGATAGCCACGAACTGTAGCGTCATGCAGCCCCTGATTTTGGAA
ATGGGCTAAGCCGGCTCTCACACGAAGTGAGTCGCCGATAAGCCGCGCGA
AAAACAGGCTCTGAGAATGTGACGTGTCAGCACTCGATAGCTTCCAGGAA
ACGGTCCTCTTCCCTACAGCCCCGTGGTGTAATCAGTTGGTTCCACTCCA
CGCCTCGTGCCACCAGCGCTGCACAACAGATGTACACACCATCCGATAGG
TCGTCGATTAATCTAGGTTAACGTGTCATTACAACGACCCCCTCGTAGAT
CCTTCAAAGAATATTAAGATTTGGTCCTAATCTCGTGCCCTTTGTTTGTA
CCGTCCCCCCGGTACTCAGCACCCAATCGCCTGACTGCCCCACCCCAGCC
GGTTCCTCATAGGATATAGTACTCCGACCAGCTGTTGATCGGACCTTGGA
TAGAAGTGCGTACACCTTTATTCGCGTCGTCCCAACTCAATTTTTTACTG
GGCCAGGCGGATCTTTAGAGTTTACACGAGTACGACCTAGAAACCACTAC
GCCTTGGCTATAGGGCAGCTGGTTGTCTTGTCAGTATACCAGGTCGTGAC
AATGGCGTCCTATTACAGATGTGATTGACGCACAAGGGATTCAACCCCAT
GCTGGAGGCCGTGACGAAGAGGGGATTAACCTGATCTAAGACTAGAGTGC
ACACAAATTCGTAGCCGCCGCTGCAGAGGCGTCGTGATCAACACAAGAGC
ACCAACGGCTCAGCATACGCCCGATCTCTAGCCCTGATGGGCTGACGGTG
GCACGTAATCAGGTCCTAAGAACTTGTTACCCCTAAGCAACGTCCGATCA
ATCATTCATGTGTGGCGTACACCAGGAGACTATGCTGCAGGCCTTCAGAA
GACGGCCGTACCTAGATGGCTTTAACGGCATTGATGCATCCTATCGAATC
GCAGTGCCTGTCTCACGACAGAGGAAAGACGTAATACAGGCCGAGGCAAT
GTGCTACCATATTTCTATAAGAAAACGGCAATTTTGTTCAAGGTGTCGGA
AACCTATATGGACGACAAATATTTATATAAAAATTGCCCGACAGTTATGT
ATGCTTTTGCGGTACCGAGGGTACAATTACACGCGCGAACCGGCCGGTAA
GTACTAGGTGGAGAACATGCGAATCAAGCCCATACTCATATCGACTATGG
GTGTACCGCGACGTGTTCATGTGAACATCTGCTTTCGTCCAGCCTCAGAG
CTTTAGACCAATGTACGTAAATGCATACGGTATCTTAAATATGTATATTG
ATATTAGATACTTAATATCCACCGAACAAGTGCTGAAATACTTTTCTTTC
ACATGTGCGTGGACGCCCTATGTACGAATCCGGAGCTGCCTCTGACCGAG
AAGGCTGCTAGCTCTCATCCCGCATGAGGTCATAAAGGCCTGAATGCACT
GGTGCGGACCATCGTGCTGTGACCGAGGCTGACTGTCACTACTGGATCGG
TTTCAACCACCTAACTGCAGTACTCCGACCGAACACCGCTGACGATCCAT
GGGATGGCTATAGCGGATCGACCCATTTTTCATCTTTGAAGTTAGACACG
ACAGCGGTGGCTGCCCCAATTTCGACGCGTATTAACACCTCCGAAGTATC
CTTTTTATGCTTCTGGGCGACCCCTCTTTATCCTGCTACACTATCGAGCC
TTGAGTAGGCATTTTAGTCGTGTTGATTCCCGTAGTCAAGGAACTCAGGC
TGCGCGGATACATTTCAGTCGAACACGAGGGGTATTACTTTCAAAGAATA
GCATCATCTGCAAGCTGGGGCACATTCGGAGGGAAACAGATGCTTGTTCA
TCGGATCGAAAATACTCCGAACCGTTTCCTACTGATCTATGATCCAAAAC
GGAGCCGGCAATATACAGCTCTTAGCACATAGCACGACGTCAGCGAAGAA
CGTGCGCTCCGAAAGGAAAACGTAACGGGCTGCTGGGCGCAGCTTCAAGC
CTTCTCGCGCCCACGGTTATTCACACCGAAGTCCAACCATTTATGCACTA
AGAATTTAATGCGATGAGTATTTACTTTCAGTGTCTCGCATAGAAGCAGT
CACTCAGGATGACATAGCCACCTTGGGATGGAGCGTTAAACTGATGGCGT
TTTATAAAAAAGCCGCGAGGTCTAAAATGAACCTGGTCTTCACAATACAT
TGTCGGCGAGTACGTGTCTACTACGAGCGGAGTGCGGAGTGCCTCTAACT
GACGCCACTTAGCGCGCAGTGAAGCGAGCCTCATAACGCAGGGTTCCGGA
GACATACGTCGAGGATTCTTAAAGAATTGAGCAGGTAGCGTAAGTCCGCA
ACGACCATAATGCGCGATTAAGGTCCCGGATACCTACGCATTCGGCATCA
CTGCTCAGGAGAGTAGAAGGCTTAGCCGCTACCAAATTTATTCACCCGGG
GAGTTCCCAATAAGGTCCCGCATACTTAACTTTCTTCTACTACACTACGA
GGACATCGTCACCACCAGCGCATACTTTTTAGTAATGAGGACGTTCCTGA
AACTGGTATATTAATTTCCCGAAAGACTTCAGTGTTACGTGGCAAAGATT
CAGGCGATCCTAGTCGATTGGGACGTTCCCGTAACGAGGGTGTATAGCAG
CGCCGAGTCGTTCATATTACTTCAGATTGCGCAGATAGGCGTTAGCCGGG
TACCGAATTTGATGTGTCAGTACGTGCATATGTCTGACTAGGATTAGGCC
ATACCGTCAGCCTTTAGCAAGCTCCGACCCACAAAGGGTCACGAAGTAAG
GATGGCGTTTGAAGAGAGTTGGAGCTTAAAGTAAGCGGGGCTGCTCTCAG
TGGCGTATGCCCCCTTACCCTATGAGAGTCGTCGGAAATACTTTCATTTA
TCCGTTAGCAGCACGACTTAGATTGCAAGATATCTTGCTGGCTAATAGGT
CCACTGAAGTTCTAAGACGGTAAACGGCACTTAAGCGTTCTAATCGCCGA
AGAGACAAAAGGCCTGCCACGACCTTTGACTAAGCTCTTGGATCCTGGCC
GCTCACTCCGACATATGGGCTGGCCGAATGAATGGGATACACATAGCCTA
AATTGGCCGCGTATCGACCTTCAAATAAGTGTGACCCGTTCTCCTCGTGC
TTTCTTACCACATGTAACAAGGTATCCGAGTACTGGATGCCAATGACATG
GAAAGACGTTTCATAGAGCAATAATAAGTTAGTGCCATGGGCTGAGATTG
CGACACTTGAACGCTCTGCGCCTCATCCAGACGTCGGACCTATATTGTGA
CTAGATCCAGTCTCTAGGCTGATCTGTTGTCTGTTCACCTTAGCGTAAAA
TCGCGACAGTTCACATATTCACTTTAGGTTCCCACGGAAGCAGCTACAAC
CTAGCTCATCCCTGACCGTCCTTGAGACAAAGAGCCCATTGCGAAATGTG
ACCAAAATTTTGCTCTCACCCAATGCGACTTCTCCGTTGCTTGTTAGGGG
ATGGGTACGGTAACCATCGTTCCTATACTTGCCGGTAGGTAGTAAGTGCC
GGGCTGTTACCTCTCTTTCACGAGGGGTACGAGAACGCTTACTCGGAATG
CACCGCATCTCATCGCAAATAAGGTATGCCTAGTGTATATACTTTCAGTG
TCCCGGCTACTTCGACCAGCAAAGTCTAGGATTAAGGACCGTCGGGGTGT
AATTCCTGACGATGAGGATTTCATGCCGGGCGTGAAGTAAGCTCGGTAGT
TTTTTTCACAGTAGCTAGCTTACTGGTACCCGAAGTGAAGCAGGTGACCA
TCAGGGTGAAGAAAAACGGTCAGGAGACACTGTTAGACATACGACCTCGC
GAACCTTTAAAACGCCACCGGACGCCATTGCCTAGATATCTCAGCGCGGA
TAAGCGAGACTGCTATTCTTTTAGATGCCCACTTTCATCCGGAGGAGGTG
CGTCCCTGCGAGTTCCGGCACATTTCGATTCCTAGGACATACTATACAAT
TGCCGCGATGACCCTCTGCAGATCACTTACGAGAAGTTCCAACCCATTTT
GATGTGACTCTGCGGGGCAGATAAGTATCCCGCGGTCATTGGCGACTGTC
AGACTCGTCGGAAAACCCAGCCCGATAACTGATCCTTTGATCAGTTATCA
TACTTATCCCTTTGACCGTCACAGTTGAGCCAATGGGCCGCCTGCCAACG
GCCTGTCTGCCAGTGCGCCCCCTCATACGGCACCGAGCTTCCCTCGGGTT
CACGTGTCCTGCGGGCGATAACGAACCCGCTGTCTAGGAGGTGCTTTTGC
CCCTGAGATCTTTTACGTCATCTGCCTCTGAATTTGACCAACGAACCTAG
ACGCCTGAACTCACAGATACAGACACCTCGCAATAATAAAGACTTAAAAG
GATCGGTCGATTGAGTAGGCCCCGGAGGGGGACCAGCGTCCTTTTTAAGT
CGGGTCAACATTCTAGGCTGGTAGCCCGTCATGCTTATTAGACGGTGCTT
CTTACAACTCATGCGGATCATGGGACGCAGATCGTAAGAAATGACACGCT
CGCGGACCGAGCAACTAGTTATCGATTGTCTGGGTTTCCATTGGAACGGG
AAAAGACACTTCTTGAACGTAGGCACTTAAGCTAGTTGTAGAAGATTCCA
GATTGAAGTGGGTTAGACGCTTCTAGGGGCACACGCTGAAAGACACAATA
TATAATCAACACAAAAAGAACTGGACAGCTTTACTTTTGCAGTCAGTATT
ACCGATCATGACCAGTAGCACGCCGAACTCCGCGTATGATTGAAATGCCG
ATAGTCATTGGCGATAGAAGTATATCGAAAAGTTGACATATCCTTCTAAC
AGCGTAAAGGCCTGGCGTCTGACTAAATCCCTGATGTTCATATATCGCCG
CGTCTTGCTAGCGACTAACCGGTCAATCAGTTCAATCCATATACGATAGT
TCGTCTTACGGTTCGGAAGTGTTTGTAGTGTGGGAACTGTCACAATAGGA
CATTTTGATAGTTTACGGTCAAGGAAAAAGAGCGAAAAACTGGCTTTTCA
CCGATAGGTAAGGTTTGCAAGCCCCCACGTTGTAGAAGCTCTGTTCACCT
CAGCAGGTTCCGTAAACTTCTATTGGGCATTACACAGAGAGCGATGGCAT
TTTATGTTTCGCTCTTGAAGAGCCCCAGGACTTAGCGTAGCTAAAATCTC
AGGACATAGTGGCCAAGTAACATTTGCACAGTAATGTCGGATGAATCTAT
TCACCTGTCCAGTGCATGTGAATTCTCAATAGGAGTTCTCCAAACACCGA
AGTTTCGATGGAATTCATTCGATCCTCAGTACGTTCCCCCACAGTGCTAA
ATTACAGGTTCTATAAAGAGTCTCATAACGTCCCCGAACGCGGCTCTCAG
CTCTACTACCCGATCTCAGTGGGGGGTAGCACAAGACGCGCCTCATTCGG
CCATTAATTCGGCTTGCCCAGTAAGCTTTCTTTGCCCATCCCGTAGAGAG
AGTTCGCCCTTTTTAGTTGCCTGAGAGCCGGTCTTGACGATTTATCCAGC
AAGAAGTTGGAGCACCTTTGGTTCTCGGCGAGTACTGTTGAACCTATTGA
GACCGGGTGACACCTCAAAGTCTTTATGCGGTATCGCGCGCTGATTCCGA
AGACTACAAGTATACTGAGCCGATGAATACTAGCGCTGGAAGTGATGTCT
CAGAAGCTGGATGGGGTCATAGGAGATTGATGTACCTACGATAGCGGTTA
ACAGAATTTTCTCAGGTCGACCCTGAACACAAGCTGAGGTCCCCAGTTCC
CCACTCAGCGTATCAACCTTTAATAGCAAGTATCGGCGGGGTTATAAGGA
CGTACATCGGGCGGTGGACTAGTGCAACATAGATTGCAGGTCTGTGAGCA
CCTGTCTATAGGTACAAGGAAGGGTGGAATCCCTCTTCCCTGATATTACA
AGGGTGAGGCAAAAAGCCCTAGTTTGGTAGTTGACCGACGTGGTATAGGC
TAGGTTTGGCGAAACCGACGTTCCGTAATAGACGAGTGCTCATTGCCGAC
TGTCGCTACTAGCCGGATGAAGGTTTATTGTATTTGGCCAACTCCATGGG
CTCGGCATACAGTGCGGAACTTCCTGCTGTTCTGTTCGTTGAGATGAACA
TCATCACCAATACGTTGAATATGAACCATATTTCGCAGTACATCTCCTTC
GTGATTCGATCGGGGCCGGACCCTGTGGAAATTCTCGTAGAATGACGGGT
TCCCCAATGGAGCGTAATCGACATTCGATGTAATGCACCCTCTTGAAATA
AATCCATACCAGACACGTGATCGCCAAAAAGGGGGCTGATGGATCGGAGA
TCGGGCCCGTCAGCTACGCCGGGACCTTAAGCAGTGACTCAGCATCAAGG
ACCATATTTCAATTACCTAGTTGAGTATGGAATGCTCCACTGGTCTTAAA
AGTGTAGCAGAACAGAATAATTGCATCTACTGGCGGGTTGTCTTGGTTAG
TGATGGGCCATCCTCGGGTGTCGCAGAGCCACTTAACCTACTGATTTTAA
TGGAGATAAGCAACTTACTCTAGGTACGCCTTCATTACGCGTCAAATTTC
CATAAGAAAAAGTGGGCGATGCACAGAAGCAATATTGAAATTCACGTACC
CGTCTTTGACTTCGCGAGTCTCTAATACTTTGAGAACTGGTACGTTTAGT
ATGTATACAACCGGGCTTATATGCATCATTTTGTATGATTATATAGACCC
TTGTCGTAACTGCTCGGCAATTGTGGGAATGGCCGCACGCTAGACGGCGT
GCTCACCTCCCTCACCGTTGTCGCTCGCTGATTTAGACAAGGTGGACATT
GTTAATGCACGCACTAGTCTTACAGCCCAACTGTAAGGTTGTTCATTTAC
CTAATGGGGGCCTAAGGCGTCAATATCAAACATAGAACGGTGGTGAATAC
GTATCGTGTAGATGTTTTACGGCGTAGGGCGTTCAATTACATGTTGCCCG
GGAACTTTGGCATCGCCAACACATACACCTTAACATCACAAGTATTCTAT
TCATGGTTTAGAAGATCGGGTATGAAGGAGGTATTGTTATTTGGGCGCCC
ATCTTTGAGGAGGTCCGATCAATGAGTAACGTATTACACACAATTCTGTA
AAGTGTAAAGTTTTCCCATCTTCCAGGGCCCTGGAACGGCCGATCTACTC
CTAAAATGAACAGCTGAGGAGCCATATACACGGCCCACCTCTGCTACCCG
GCGGTGCTGTCAACTTGATTATGACTACAAGTGTCTTTAATAAGTCCACG
TTTCGGGCGCTGGAGCCACGCAGAAATTGGAAATTAACATCGCTGGGCAG
CGATTATCTCACTCCGCAAAGTGGTTAGCTTTATGAGGGCGAGTCAATCT
GGCTAACTTTACTGGGTTGCATCGACAGGTGCTGTATGACTTAACGAATA
CTCAGACACTAATGTCAGCTCGAGTCCCTCTATTGGAGCCGGACGTCCTC
ATGCCCTAGGTAAAAGCTAACAGCCGACATTTGAAGTGCCGGGTCTTGAT
GTTCGTCATAGTCAAAGTAGCTGGCAGCCTGTCTCTATAGTTTGATCTCT
ATGTAGGAGTAAACCAAAGAGTCTTGGAGGCTAGACTTTCGGGAATAGTA
AGAATTGCAGGAATCCTGTCCGAGTGGAGGCATCGAGGCAGCTTGTATAC
AGCTAACACTGGATCTCAAAGTTGGCTCGCTAGGCTTTCCTGGGGGTAGT
TTAAGCATAGTAACCTCTCCGGCGTTACGGCACGACACTAGGGCCTTCAA
TCGATATAGGTTGAGCATGTAATGGATCACATATGTTTTCGTCGTGACGT
CTAATGACTACGGTGCACCTTTACCGTTCGTTCCAGCGGCTTATTATGGG
CTGATCCCGCATCTAGAAACGGCGTCAAGAATGAAGGTGTTAGCTGTGAG
CACAGAGAAGCCAGTGCCGGGCGTCTGTTCAAGCCGCCTGCGCAAATCTA
TTGTCACGGTTTATAAGGTTAGTACCACGGGAAAACGTTGGGATAAGCGT
CTTCTGCCCGTTTCCTCCTATGCCGCGCTCAACGTGAAGTGTCATTTTCA
TCCGACCAAGGTGCTGGCTTAACTCCGTTTGGTCCACGTATCATACTGTC
GATCCGTGTCAACAAGGGCTTAAGCAACCGCCCGAGAATCGCCTGGTTTG
CCGTGAACAGGACTCGCAGTAATAGGATCACCTCATAGTGGATCAATTAC
TGGTTTGTTATGTAAAGGTCGATTTTACTTATGGACGCCTCGCTCAAATA
CTTCCACTCAAACTTGTTCTACTACAGTAGACCAGAGCACAGTGCCAAGG
AGCCGTGCGAATTCCCGGGCCCCCGACATCAAACTGGGAAAACGATGGGC
CAGGACAATGCACAATCCATACGCGTATGGTTAGTCTCTCCAAGCATCAA
CTGGCTACCGCATGGGAACGCTAAGGCCCCACGTAGCTTTTTGTCTCCGC
GCGCCGAAATAGAGAAGCTTCGAGAAGGGGCCAACCGGCAACAAAACCAA
CCCCAATCTGGTAATTTGTCCGAGCATCGGCAAACCGGGGACCGACATTT
TACGACGTCGCATAGTCATTAGAGAGTTACCACCAGGTGTTCCCCAGGCT
AGGACACCAAATTCCGGACGGTAGACACTTAAAATACCGCCAGCTCGGAA
GTTGTCTCGGCCTATTGATATCTCCTAGCAACCCCCTCATGACTCCGGGG
CAAACAGGTTTTTCCGTGAGTTTCCCAAGCGACAACCTGCCACGGCCTTT
GTGCCGATGTCGAGGTCTGCTCTATGTACCGCGATCTAGCCGTGGTTACT
TTTTTTGCCCGCAGCCTCGAGACCTTACGTTGGCTCCACAACTTTTGGCA
TCGACCCTGCGGCTCCTAGTGGAACGTTTGCTTCATACTTAGGAAGAGGT
AATTATGATATATCAGACCTGGCAAAAAAGTCTCGCGAACTTTTAATGTG
TCGGCGTAACGTTTGAGTACCCATTCTAGCCACCGGGTGATTGCCTAGAA
GCGCTCCAACGAGACTGATTAGCGAGGCATGAATTCACGAGGAGTGCCCC
GTCCCAAGCTATTGTAAATATTTCCGGGAAGATCCTGGCCCAGTTTGGGT
GTTTCGCAATCCAGTTGCGTTTGCGACGCAGATCGGCCGTTTAGATTCGA
CACTGTGCACTACGCCAGAATCCTATGTATAAGGAGATCCTGCTATCAGA
AACTCGTACGGAATCGGTAAAAAAGGGGGAAGGCAAGATAAATGCAGTAC
GTCCCCGCGTGTGGCGCTACCGTCATGCTCACACGAGGGCTGCGTGCTTT
ATTTGGTGTGGCAACCGTCACGCTGTTACGCAGAATTTACGAAGTATTTC
TAAGTGAGAGTATCATACGAGTTGAAAGGCCGACTTTTCTTCGTCGACCA
GCATAAGAGCTGCTCCTAAAATTCCGAGACTAGTTGTTATTTAAAAAGAG
GGATTCCTCAAAGGACGTCGGCCTGGGTCCTTCAGTCTCGGCCGTTCATC
CCCGCCTCAGTCCTACGTCGATGTTTCTTGACTCTAAAAGTACTAGCTAT
AGACACATGATGCTGTTAGCTTAAAATGCAATTTTGCTGTATGCAAGGCG
CATCGGATTACCTATGTCAGCTAGCTTGAGACCCGGATTTCAATTAAGAT
AATATAATGCACAGCCGAAGACCAAAAGAACTTGTTTACCCAGTACATAA
CTGTCTATACGACCCTCGGTATCACTTGTCTAAAACACGCTCCTCAATAA
AGGCTTTTATCCGCTAATAGCGAGGTAACGAGATTCGAGAGGCCTGAAAT
TTCTTATGGGCGCGAAACACAACACTCGTGCTTTGGCGGGACTTATCCCG
CCAGCTGGTCGTACCCTCATCACGCGGGCGATTTATCGATGTACGCCCAC
AGTTTAATTGACGTTGCACGTTGAGCTCGAATGCCATTGCACCCGTACTA
TAACACAGATTATTAGCAGTTTCGGCCTCAAGATCCGCGAACAGGGGGGA
AAATTATTATTTCCTGTTTTAAAAACAACACCTATCTACTTCACTGGCTA
TATGCCGATCCCTACTGGGCCGGCGGCTGGTTGCCCGAGTTATTGGTACT
GGGCAGTGCATTACTATGGCGGTTTCAATTTAAGGGCGTTATGTTGGAGT
GATGCGGGAGAATCGGCCTTGGTCACCTTACGCGCCACTATGTTGCAGTG
CATTAAACCGCTTCGCGTGAGACGACATGAGATTAGGGTGTTCTCAGACA
AGGGGTTGACTTGGGTTTGTACTTCGTCATATAGCACAATTTGGGACAGC
CCGAATGGTCGATCTAGTGTGCGGCGCCGCTACGTGAACGCATTCGTCAA
ACAAGAAGCTTAACTACAGACCCCTGGAGGTCCAATTTTGAGTGTCCAGG
ATTTCTCATTGACGAGCAATAGGTCCTCAATCAACGCCTCCTCCACAGGA
TGCAACTCAATACATGAAAGAAAAGGTTGGCCGACTCTTCGAATCACAGG
GGCGACCTCTGGGAGTCGGACGAGAGCTTTATCTGGACCAGTTGAGAACG
TAAGGCGTACGAAATCGGAGGGCTGGCGGTTACCGGTACAGACTCGTAGG
TCATTGTTGGAGGGATTTCTAACGCACCTTCCAAGATGCGATTGTTATAA
GACAAACGGCACCTCTTGATAACAGGCATGCGGGATCGTCGAACTATAGT
AGATCCAGTGCTTTAGACGGATCAGGACACCGCTGAACCAGTACAACAAA
CAGTTCTCGCCTCACACAGAGGATTCTAATTCCCCTGTCTACAATGATTT
ACTAGATCAGTTAGTTTGCGATTAGCATCTTCCACGCGTCTTTCCTACTT
ATCAACGGACTCGACCAGCGTACCTTGCCAATTGCGACGACATAAACTAT
TCATTGAAGATGATCTAGACGATAGAGACATTGATCAAGCTGCTGCTTAT
CAAACCTAAGTCTAACCTCAAATCGCAGTTGAGCTTGTTTCGAATTCTTC
TAATTAACAAGGTAAGGCACTGTCTTCAGTGTGTTTCACACTATTCTCGC
GGGCATCTCCACTAATAACAGTAGTCTCTTAGAGCACTTAGCGGGCCAGA
GCCACCAAGTCAGAAGTGCACTCTTAGCTGATAATTTCTAACAGTTTGAC
GTCAATATCTATGCAATGCACATGATTGTCAAGAGTGAGGGAGATCTGGG
GCCAAGAAACAATCAAGTCCAGGTTTGGTCCTCGAAAGCCCGTATAGAGT
GCTTCATAATGACACAGAAGTAAGAGTACATACCGTCCCAAGAATCCAGG
TATGAGGCAACCTGCCGTAATTTCCCGGTTCGCGCTCTGCACTGGGCTGA
CCCAGCTCAAACCGTTGTCAAAGAATCGCAGGGTGTCCTGTATTTTAAAT
CCCGACGCTTTCCAGCCGGCATCGTGCCATTATTCTATAACAATAGCCAA
GAACAGACTCTGTCAATAACGCCGTGGGTTCTCCATCTTATAGGTCGACG
TTCAATCAAAACAACGGACCGTCCGACCAGCACCACTAGGAGGAGGACGG
GCCGCCCTAAACTGTTAGGAAGTTTTTGCTAACTGTACGAGAGGTTCTCC
TGTTCAAATATGCCAACCTCACTGGTGCAGAAAAGGCAGTTTTGTATGGG
ATAGTCATTTAGACAACGACAGCATGATTCATAGCCCCCGTGTTATACTC
TTGCCGCCTAGACGAACAAGGTCCCGCCGCCTTGACGACCGATTCTCGTT
ACCTTTTATTGTTAATGACACCCCTGGGCCCGGGCAATTCCGAGCGTCTC
TTTAACACACGCGCAGCGACGTCGAGGTCCCGACGGGCGCGTCTCCCCTG
GCCGCTCAGTTGGAGGTGTACGCTAGAGCACTTAGGAAGTGGAAGGCTGC
CGCAGACGGCCGTCCGAGCGCGCTATTTTTTGTGTCTTGCCGCATAGCTG
ACGGTGCAGACACTACTAGGATCATTACGAAATCGGAGCCAGCAGGAGAA
TGGAGCGAGACCTCGCGGCAGTTGAGCATGACGGCCAGTCACCTACCTAC
TAGCCATTCCGTAATATTTCACTGCGAATGCTGCTATGCCACCATCATCT
GCCGTATTACTTCTATTAGCTATAGTATCGCTCTACGATCACAGCGTTAC
GGATACCAAACGTGGCTTATTCTAATTCCTGATTTGCTTATTAGCAGCAT
TGTGCTAGGAATGGATGATATAACACCGTCTACAGGTGGTACTGCTAGTC
CCTGCGGCAACACATGGCGAGTAGAAAGTAAGGTTGGATACAGAGCCCAC
TGGCAAGAGTGTTCCCACTTCACACTAACCTACGTTTTCCTCTGACAGCC
ATGATTGATGATGAGGTAGTAGAGTTGACCAGGAGTCGCTCATGTGAAAT
CTGAAAATCTTAGCGGTACTACTAGGGAATCCCGCTAAAGACAGAATCGC
CATTTGCGTCACTGTGGCTATAATATAACCATATCGGCTTCCGTTTGTCC
GGGGGTGAGCATCCCGTAAGTGACACACTCGATTATGGTAGCTTCGGCGC
GTGGATCTAGTAGACATATTCTCACGGGGAAATAGATGTTCGGGTACTCT
TGCCTGCGACAAAGCCTCATACGGACTTTTGGTGCTGTCGAGAATAGTCG
ATACCCGAGCTATGACGACATTGTAGGTTGTTGTGTTACTACCAGCGGAC
AGTTCAATTATTCGGTATACCAGCTCTATCCGTCCACCAAGCACGGACCG
GAATGCGACTATTTGACCAGCAGGACTTAACGAGAGGACTCGGACTTCAC
ACTGACTGCAAAGAGTTGAGTTACTCGAAACAAGTTTCCAGCACGAGAAT
GGCGTCATTACAGCCTCAGTTTGCGTCAGACCTACTTCCTTGAGGGACGC
GCCCTGCATTTACCGATGCATGAAGCTGTACTGTATACGCCGAACCAAAG
AGTCGTTCGATGTCGCGCTGGCTTTATCCGTTGGGCGATGTCCGCGATGA
GTCATTTAATTAAACCGACAAGGCGTATCTTCAGAGCGCGTGTCCCCTTA
CTTCAGGCCGGTCTAACTCCTCCGCACATTCATTCACAGCTTCGGTATGC
ACATTTCGTATAATTTAGCAATGTACATTGCCGACTAAACCATGTCACAC
GTTGCTACGAGTTGCTTCTACGGATTATTATCAATCTTGCACTGCCTCCG
TGTTGTATAGACAGAACGTTGTGTAGCGCGAATTGTTGGCCGGTAAGTAA
CCCACCGAGCGTCCAGACGCTGCGGCTATTTTTAGCCGGTGGGCGGGCTA
CCGCTCGCGTGTACGGATTGCCTTAACCGACCGCCCTGCGCAATGCACAC
ACGGGCAAACCAATGCAGACGCCAACAGGTCCCTAGATACGTCCAGGGCC
TTTGCAGCGCTGGGGAAAGTCTGGGTATCCAATTAGGGTTTCTTCGCCTC
TTGCGAGCAGCTCAAACGCGTGTGAGACGCACAAGCAGAACGAAGCTAGA
GGCTAGGACCGCTCGCTCTTTTTCGCGAGGAGAAAGTCCCTTATATACCA
AGCCTAGGACGCCGACGCTTAAGGGCACTGCTATTTGCACATTTAAGCCA
TCCTAAGGACCTAATGCTAATACGCTGGACGAGTCACAATGCCGCCCCAC
CAAAAAACTGATCTTGTTACCGATACACGGTGATACAGAGATCAGCTTAG
TCGGTTCGAAAAGCTCCTGTGCCGCTTCTTCCACGTGTATCAGCTACTAC
TGAGTTGCCCATACAACCCAAAGAGCAAGTGGCGCCAGGAGACCAATTTG
AACCCTTGGCTACTTAATTTCCAGACGGGATTACTTCGTATCACACCAAC
CGCTGACTTCGGCCTTAATCATCCGGATGTCCACTATTTGAATTCCCTCG
TCATGGGCTCAGCGCTTAGGCCGTCGCGGCCCCATACGTATCGTTGCTTC
GGGGCCATGCATGAGACTCGAAACGGACGCCATTTCGTGACTAAGTGGCA
CCAGTTCAAGATACCGCTACCCTCGTCCCTTTTGTTATTGCCTTCCTCGA
GACGGGGCTCGGACAAGCTAGTACAGAAAGTTTATTGTGCCAACGTCTTC
AAAGTCTTTTAATCCCCTTTGGTATTACATAGGGACCAGCGGGAGGGCCG
TGTTTCCCTCAAGTATCATCAACACGACAGTACGAGTGCTGGGATCCTTT
GGATCTATTGGCTCCCTAAGTCACCTCATTGATTTTTCAAATGCCAAAAT
TCGTCTAATTGACAATGCAGGTGACCGAGTGTTATGTCCCAGAACTTCCG
ACAACTGGTCCTCTTAACGTCATTCTTCGAATGTCTCTGTTCCTGAAGTC
TTACATCAGTTCTCTCTTCTTGATCAAAGGTGTCTTACGCAATGTCAAGG
CCGCGTGGGTTTCAGAAGTGGACGGCATCTTAATGAGTTCAACCGAGTCC
CTCAAGGGGTTTGCTTATTCAGAGTAGCTCCGGGGCCGGAAACTTTAGCC
AGTGAATAAAGTCTGGCGTGCCCACCCCGTTAACGTGTGAGTGCTTAGGT
CGCTGTGCGAATTATAGCTGAGTACTAGTTTGCGGGAGTCTACCGCGTGG
TTGGAAGATCCCTGGTAGTTCAAGCGCGGGCTGATTTGATACAGGGCTCG
GCTTTCAACGACAGTACTCTTAACAGTCAACCTATATTCGCCGTAGCGAA
CCTGCCCGGTCGTAAACCTGCAATGTTACTTCCTGTCGTGTCTTGATAAG
TCGTAAGCCTTCACTCGTTGGTTTGATACCTATACCTACATCAGGCTTCC
CAACCGGCCGGAGGGCAGCGTACCCTCAGAAAGGCCTCTCTTTAGATGAG
GAGCCATTGTCGCCTCTCGGAGAGCTACCAAACGCTCCCAAGGGTTGATG
TTCATCTTGTATGGATTATGACTCGTCTCTAGACCTGTGTTCCTTCTGTT
AGTCAGCGTCCAATTATCCCCGTAGCGGGGGAACCTCATTGCGGATGATG
CCCCACCCGGCTATTGTAGTTTCAGCGTGTATTTCCAATACAGGTGAGCA
GACGGTGCGCCGGTTTAATCGATTGCTCAGGGTCCGATACTAGTCAACCA
GGTCGCCGTCGAGTACGGGAGGATTGAAGCGGGACCTTCTGATGTGCACT
CAAGCGCACTCAATGACTTATGCCCCCCGGCACGACCGTCTGGAGCTTGA
ATCTACCGGGCTTGCGTCCGACCTTTTGGGCATCTTGGCCGCCCAAAATT
CCGCGCTCCGGTCTTCGGTATCATCGAGCTCAACAACAGAGGAGATTCTC
GCTTAGATGAATCCCATATTTAGCTATTTCACTATTCAGGGCGACAGCAA
CCGTTTCTAATGAACGTCGAATCATAACACGGGTTGTCAGACCGCACTCT
AGTAAACCGCCGATTTGCGTGCACAGCAGCAAATCTTTGCAAGGGAGGAC
TTTTATTACGCTTCCGAGGTACTTGGGGACCCATACTCGAAACCAGTGCT
AACCCGTCTACGTCTGCGCTAAATATCAAATGAGGCTTGGTTTGTCTTGC
CTGGAAACTAATTGTGTCCGTGGCTGTTGGACGCCCCAACGTATCGATTT
TGGACTGATTGTGCGCTTGTTCCCTGCCTATGTTTAGTGTCTGTTTGGCC
GACTCAATCGTGCATAAATCGGCTGACGACGATGACAGTGCTTACCGAGT
AGATAACCCGGAAAGTGGGATGATTAATTCTAGGTTCGACGGTCGTCGTC
AGATAACGTCAGTGAATTCGACAGGCTACGTTGAGCACCGACTACGGACA
AGTACACTCATAGGCTACTCGCATAGAGTTACAACAACACGGGGGGGGTG
GGATACGCCGAAGGATTGAAAATATATCCGCTCGGTTCTTCGGTTTGACA
AATAGAATAAGCTGTCGAGCTCTGTACTAAACGGTAAATGAGTAGTCGCA
TCGGATTCGCCGGCTCACGGATGGGGCTGTTCACCCGCAGAATGTCGGCC
CTAAGACAAATATCCTGTGTATAGCAATAGTGGGCAACTGGTGGATAAAA
GGAGATCTCTTACTCCAGATTAGTGTTTTGACACTCTTTTCGTACTTGGA
GGGGATCCTTACTTAGAAAAATCCTGCACTCCCTCTCAAGCGTGTGGATC
CCCCCTCGGAAGGCGGGGTCAGGCTGGCCCCGTGGAGGTGTGTCGACACT
CTTGTCGGGACGCACTCCCCTGGATAACCAACCCAGGCGTTGGTGCGATA
CCAAAGATTGTGCCTAAGCTTCCAACATGTACATATTGCCTAGGCGCTCG
TTTAATAGACCATCCGCTGTTAAGTAGCACGAGGCCACTAAGGCATCCAT
ATCGTAGGTTGCTGCGCAGTCTACCGGTAATAGGTCGCTATCATCCTTTG
GTCATTTTTTCAGAACTACTTTGCAGGTCTTTAGCGTTCAAACTGTTTTT
GAATGCTATAGAGTCTCGGCGTGACACAACCGCATAGGTCGCCCAACCCG
TATGCTTGGCAATCGTGGTACATGAGGGAAGAGATATGTTCCCACGTACT
CTTATGAAGTATGCCACGACTACCGGTGATGGGATACTGACATAGGAGGT
CCCAATCAGTAGTTAGGTGGTACGTAGCATGCGAACTTGGGAATATTGCC
GAAGTCGGCATAGGGTTGTTTCTAATAAAATTCTACACAAGCTACAGCCT
AAAGCATTGGCGTTTTAGCTGATACGTGGCAACACACTTAAATCTGTGGT
CGTCTACGATTGTTTAGTTATTGAATTATTCCCCTGGCCATTGGCGGTCC
AACAGGCTTGCGGTAGGTGATACCCTCTACGAAGACGAACGACTCAACTC
GTAGCCGTCACTTGGCTGCTACTAGGCGCAGTATCTGGCATCATCGGCTA
TTCCGAACTGTCCTGAGTGGTAAAATGACTACTTTACTTGCAAGTAAGAC
GGCAGAACCGAGCGGCCACTCCTTGATCTGCGTCTTTGGCAGTATGGATG
TACAGTGCTCGTCCGACCGAGCAGCTGTAGCGTAGTAGCCTGACTAAATG
TTTCTCGGATCTTGATGTATGACTACCATACAGATGTGGGCCCAACAGTC
CCAAACATTTGAAACCTAGCTCGGTCTCGGCCGTCAACTAATCATGCCGG
CAGGGTACTTTTTGGTGATTCGCGGGGATCGCCTTATCACGCTAGGATTA
ATGACCTTGCACGTCGTTTGCGGTATAGAGCTCCATCGTATTCGAATAGG
GCCCCACTGCATCAACACGAACGATTATAATCCAAATTTGTCATGTGAAC
GTAAGATCTTATTTTTCTTAGATAAATTCGCTCATCGATCTCGCGAGCCA
AGACCGGCAACAAACAGGGCAAAGTACTCTGTTGAGGGCTTACTTGGCAA
CTAATTGTACCTTTCGACCCATGGAAGGCTGCACGCATGACGCCCGTCCG
AGCCCGCTATTTTTTGTGTCTTGCCGCATAGCTGACGGTGCAAGACACTA
CTAGGATCATTACGAAATCGGAGCCAGCAGGAGATGGACGAGACCTCGCG
GCAGTTGAGCATGACGGCCAGTCACCTACCCTACTAGCCATTCCGTAATA
TTTCACTGCGAATGCTGCTATGCCACCATCGTCTGCCAGTATTACTTCTA
TTAGCTATAGTATCCTCTACGATCACAGCGTTACGGATACCAAACGTGGC
TTATTGTAATTCCTGATTTGCTTATTAGCAGCTTGTGCTAGAATGGATGA
TATCAACCGTCTACAGGTGGTACTGCTAGTCCCTGCGGCAACACCTGGCG
AGTAGAAAGTAAGGTTGGGATACAGAGCCCACTGTCAAGAGTGTTCCCAC
TTCACACTAACCTACGTTTTCCTTGACGGCCATGATTGATGACTGAGGTA
GTAGAGTTGACCAGGAGTCGCTCATGTGAATCTGAAAATTTACTGTACTG
CTAGGGAATCCCGCTAAAGAAGAATCGCCATTTGCGTCACTGGTGCTAAG
AATGTGCAGAAAACGTGTACCGTTGCATTAGCCTTGCCGCTGCAGCCCGC
CATACTTTAGATGCTCTCAAGGCATGTTCGATCCCCTTGTACGTAGGGCG
GCACCAATAGAGTGGCCTAGAGTGTCTGAAATTTTGGTTTAAGTAAGAAA
GCTTTCAGACACGTGCATTTCGCGGAGGTGTGAACATTAAAAGGAAACCT
CGTTCCGACGACAATGAGCAGCATAAGCGTCGTGACAAACGTCCTTGGAG
GTTTACAATCAGAATAACCGAGAAGTGATCGGCGTTCAAGCATCGGGAAC
TTATTAGTATTCAATGTAACAGGCGAACCGAAAAGTAAGAATACATGCAT
TGAAATCCACAGCTTTCTTCAGCGCATCGGCTGGCTGGTATTTTGAAGGG
ATATGAGAGTGCCGCTATCAGCTCCTCTTCGTCTACGTTGCGTCATGTGG
TAGCTTTTAACTACCCGTAGCTGCGCTTGGCCTAGTTTTTCCAGTTCAGC
TTGAATTAAGGGGGATCTGGCTGCTCTTAGGTGGGCCACTAATACAGTTT
ACGAATGTCGCAAGGTCACGTTGATAAGTCGAACGGGGAATCCTGACTGA
CAAGAGGGAGTTGAGAGTACCCTTCTACGCCTCCCTACAATTACCGGAAG
TCTGATCGCTTGTCCACCGTATGCGAGGTTCACGGAGTGCGCGAAGTTCG
AACCACTCGACATGGAAGAACCTTTAAACTTACGTAGTTACTATAAGCTT
GATCTCGGGCACTCTTACGCTGTACCCTCCGGCGATTCCGAGAGCGGCCA
TCACAGGCAACAGACCCATTCCGCGCCTAAGCTCTAGGTGCGTTGTCTTA
ATCTGAGAACCCCTTTAAGGGCGGGCTGCCCATCGGTGGCACTTCAGTAG
CCTAGAAAGCCTAGAGTAACGGTCTCGCGAACGCAAAATCGAGCCACCCC
ATCCCCGCCGCCGATTTATTGGTAATGATGAGCCCGGCCTAAGCCTCAGA
ATTAACGGCTTGTGGCTGCGATCTCCGGTAGTCCAACCTTGCGTCCATGA
CTGCGGCTATATACGGGCCAATAGGCGAAAAAGATGCCCGCGGCGCCCGC
TTGGTAGCCATAGAAGAATGTATTGCACGGTCGCTTAGGAACATGCCGGA
TCAATAGGACCGGTTGTCAGGGTCCCGTCCTAGGAGTCACCGTCGAAGTC
GCTAGCAGAAATTTGTGATTCCGCTGCTGTGAGCCCGTGCTTAGTCAAAG
CTGAGTAAATGGGGCGGGGTACACCACCACCCTCATCTTATGGTTTGGTA
TGGTCTAATAGCGGGGAACCCTTAAAGATGTAACACTGGGTTTACGCCAC
ATGTCTCTCACGTGACTCAAAGTGTAAAAAGCATAGGTCAGCGAAATCCT
GCAGTTAGGCCATCCGTGGAATGCCATCAACCTGACATCAAGACGTTTCA
AGGAGACGATCCGTGCGACAAACCACAATAGGCACCTTCACAATGAGAAA
AATGATATCCATCAAGGGCCCATGTCGGTGTTTTCATTGTTGGGACTATG
TGGACGACTCATTATCGTTCACAGTTGACCTGCCTTACAGGTGCAGTGCA
CCTAGAGGGTCGTATAATTGATGCACTGACGTTTTACGGCAAAAGAACCC
AATTGCAAGCAACCCCCAGGACGGACGAAGCAATAGCGTCGATTCACCCA
TTAATAGGATGTACCAATTACACATTGCCATGAGGCCCGAAGTTTCCCAG
TTTGTGTACCCCCTAGCGCCTATCAAGTCGCTGAACCATAGTTGATCTTT
CCACTACTGGTTCGCAACCAAATATAGTGCTCGCTTCTAGCTCATTTCTC
TGGCCCAATACGCTCTATCGAGCTGGGAACTTTTGCAGCGCTACTAATTA
TGAATGGCGGATGGTTGCACTGAATACGTGCTGTTAGTAACGTTTCAGGC
GACTGCTACACTACCGTACTGGCCGCAAACCCTACCTTGTTATCGCCACG
GTTTAATCGTTGGACATCAGGACCGGATCGCATAGGACGGATCGTAAGGA
ATTTTGCGCTATCGAGGCGTCCTTTCCAAACTGTCATTACTGATCTTTTT
TCAACCGGTCCGCGGTCTCGAGAACTATTTTGAGCGTTGGCCCCAATGGT
TGTAACGAGTACGATGGCCTCCCTACCATTCCAGTACATCTAGGGTCACT
TGGTGTTTCTAACTATCTTATTTATTTCCGGCTCAGCGACGGCTCACGGT
GGTCATGACTGCCACGAGTAATGCATAGATCTTGCATTCAGCTGTTTGGA
GCAAACTAGGCCGAATTTCTGAGAATAGTAAAGATAAGCCAGATCACCGC
ACCTGAACAATAACCCTTGTGTGTTCCTCTGAACCCGCGATTCGAAACCC
ATTTCTTCAATTCCTTCACTGCGAGAGATCTACCTCGCGTGGTGAGAGAT
GCGGGGTTCTTCGACTGCAGCGGGAGCGAGTCAGGCAGGCGCGACATCAC
CGTGGTATATTGCTTTCCGGGGTGGGATAGTAGCTGAGAATGAATCCCTC
CTATGCTCGCTTCAAAGTGCGAAATATCGAAGTGAGTCTGCGTCCAGCTG
CTGCAATGGATCGGCGAACGAAACATCCATCTTTCCTAGCGCCGAAGCGC
CTCCATGCTTGCCGAAAGCGCACACTCGGAGACCAATGCATCGTAATGGT
CAGTCAGGGGGCTCACACCGGTGGATACTGTGCCCGAAAGTTAGGTCCGA
GATACCCTGAAAACTGCACCCCATAAATCGCGATTTTTGACGTGTTCGTT
CTCGAGCTTTTGTTAATCTTACGGTGATACTAATGGTCTCACCTCTGTTA
TTCGCGGAGCTGAGCCAGCGCGTCATGCGCCTCGCTGCAATGTACGGAGA
TCTAGTTGCCTCGGGGGCGAAGGCGACTGACGTACCTAGGAGCCCATTAT
GCGGAGGAACTGACGGCATTACATCCCACTAGGTCTTCGAACTCGACTAA
GGGCTTAGCTGGAACTACTTATGAAATCCCAAACACGAGATTCAAATCTT
TTAAAGTCTGGACGCATCCGAAAGTACGCCACGTACGCAGGTTAACCCAA
GGGTACGAGATGCTTGATCTTGTATGATATGAATTCGAACCTTTTTCTAG
ATCGAATGGCCACCGGGCGGGCATACTGTTCTGTAACCTGTGGAAGATGT
GATATATCCAGTCACACGCAAGGCGCCGCGACCAATGCTCTCGATTGTAA
GACAAAACTATGTTTGCATTGTCGGATTAGAATGTTCGGGATGCTGGAAA
CAAGCACGTGTTGGTAGGCGCTTCAACCTTCTTTCTCTACAAACGGTCCC
ACGAATCGGAACCTCAAAAATTAACGGCTTTTCTGTAGCCGGGCTAGGGC
TAGATCTTTTGTCAACTCGGGTGGCTACTTTTAGTGGGATACTGTCCGCT
ACCCAAAAGGGCATTGCGTTACGTTTTCAGTACGCAAAATATTCTCTTCA
TAACAGAACGAAAGATCTCGGCATAAGGGCCCAGAGCTGCACGTGCACAT
ATTTGGCAACTACTCAGAGTCACTATGTTCAGATTTCTGTAGCCTGGGTT
TTGGAGTTACTCGCACTTGCACGTCTAGTCCAGTATGCGCGAGCCGTATC
CGACCACTGCACGGAAACTGGCAGTAACACCTTAAGGTTTCACTCACATT
GAACGACCAGGTGGAGTAAAGCTGATTATGTACTGCTGTGACGCTGGAGT
GGTTGATTCAATTCCTCCGTTTTATATCGCGTCTGAGAAAGTCTAATCCC
TCTACCTTCCAGTGCTCCACCCCCGTGCCATTTGGACAGTTCGCATTTGT
TCAGGCGAGTTCTACCTTCAGTTGTGGTAATAGGAGATAATTGCGCCGGC
TCTCCTCTTGTCCCTCCATAGTTCATCACCAGTAAATGGGCTTTAGGTGA
CGACATACATGTTCACGATCGTGCACGGCATTCGTATCCCCCTAATAACG
ACGCTTCGCTGGTCGTCTCGCTAAAATGCTTACTTCTCCCGGCTTTTTTG
GCACGGAAATTTGCATAAGCGCGACGTACGCGCTCCCGCACAAAGGTCAT
GAGGGCGGAATATGCTTGATACGGCATGGTAGCTGCTGGTAGAAACCATC
CTCTAGCCAAGTGCTTACACAGTGGGTGGGCCGCATAGATCAAGCGTCAC
GTGTTTTTCCGCACGGAGGAATCGCCCTGGCATCACCTAGTCGAGGCCTT
CGCCGAGGCAGGGCGTCCGTCAACATAAACATCGGCTTTGCGCATGACGG
GTTTATTCTCGAGTTGTTTTGGAGGCTGTTGGTTAAACTGTGTGCTACAG
ACCCACAGCAGCCGTATCGCATTATTTTGCGGGTCTGCATTAGCATGGAT
TTCTGGGACCAGTCTAATCTTGTTTGAAGTAGCAGAGTGTGTATCTTTGA
AGTTGATAATCTCAGGAGGTTTACCACGGGTCGATCCACAGAGAGATGCG
TGTTTATACGTTGAACCTCAGCCCTGAGTTTACTGGACCGGGATATTCAT
AGCAAAAGAAGATCCGTCGGAACACACCTGTCAAAAAAGTGTTGGGACTT
CTTAACGCGGTATGTTAGTTACGAAATATAAACCCCAGCGTCCGCCAGTG
CGAAAACTTATCGCGGACACGTTATCCCCTGATTAAATAGGTGGGTAACG
GAGCAGTTGCATATTGGCGTTTTGGGCATGTAGCCCCGCGTAAGTCTGAG
GGCCTCTTAGGACAAGATGGCAGTCAATGCGCGCTGCTCGAACAGGTTCC
TAGGAGTATCTCTACAGTTTCCCCTTGGTGATCAGTGAAGGTTCTGAAGG
GACACGCCCTATACTGTCATAGTAGTGCATTTATGGTAAGAGGAAAGTGA
CATCCAGTACGATAGAGCTTCTTCAGGGTGTATTGCCGAGTGGAATATGA
CCTCGAAGCTGCTGCCCCCATACTTGAAGGCATACGTCGCACAAAGGTGA
AATCAGTAACCTGGGGCTACTTCTTAAATGTGAAGCATCCGAGTCTTGGC
GTTCCGCGCTTATTGGCCCCAAGCCTCCAGGGTTCCTCTTATAGGTCTCA
ATACACTAAACGGTAGGCCAGGCAACACTTGGGCGCCTTTATTGGTTGTC
GGGGCATTAAAACGATTGTCCACACGCCTTCGAGATCTGATCCGACATAT
GGGGACGATCTGGTCGGGATCGAGAGATTGGCGACTTACCATCGGTTGAC
TAGCGTCAACCTCCCGCGCACTGTGAACGAACGCTCAAGAGACGAATGTT
TCGTGCATGATAGGTGGAAATCCACCTGCCGAACGGCGAACGGGCATGTC
GGGAGCACCCAGTTTGAGACTCATGTAAACTCTCTCGGAATCCCCTCTCT
CTGAATATGCGGTAGACAGTTCCGTCCATTACGATTTACCCCTACCTGAC
AGCTGCTCAATGCTGCACATGACCAGCCAGGAGTATAGGCATGGTGGGCC
AGAGAACCCATGACGGCGACGGATTAAATACTCGGGATGTCTGAATCCGG
GCTAGTCCCATCAACGACTCCCGCATTCCCGATGGATAGGGCAAGGTATC
AACACAGCGAGCGCCCTACCCCACGACTTATCGCTTGTCAGGCTGGTTCT
AAACTAACTAGTCTGCGTCATGTCCACACGCGTGATTGCATGCTACTGGC
GTGCTCTCGGGGTGCACAAAGGCGCACGTGGTACGACACCTCTTTAACCT
TTGCCGTACACCAGCTTGCATCCATCAGGAATGGGATAGACATCTGGGTT
GATAGTAGCCCGGCCCTTCGCATTATCGGTCATCAAAGGCGGACCATAGG
ATGCTTGCTACCAACACTCTGGAGTTCGTTACAATTCTATACATGTTCGG
CAACACGTTTGGCATAAAACGTCAGAGATTCGCATCTAAGAGATGTGCGG
CGATGCGACCATAAGGATGTAATAATGATCCCAAACCTTCAAGTCCAATA
ACGGTACACAATAGACTACTTTATACTTCGGGTTGCCGGCGGCATCTTCG
GACGTTAGCTTCATATTAGCATAGAATGAACTACCGTACGCGAGTCGTTA
TACAAGAGGTACAGGCTCGAGACACGAAGTAAAAACCGGAGGCCGTCAAT
GCCCAGCGATTTCGAGCTGAAATCCCCCAGGGAGCTCCCCTGCCCGCGTG
CCCTCGCCAACGTGGTCAAACTATCCGTGAAATGAAATGGGCTCGGACGA
TTATCGTTGTCTAGCCAAATGATGGTTGCACTGAGTACGTGCTGATAGAA
CGTTCAGGCGACTGCTACACTACCGTACTGGCACGCAAACCCATACCTGT
TATCGCCACGGTTTAATCGTTGGACATCAGGACCGGATCGCATAGGACGG
ATCGGAAGGAATTTTGCGCTATCGACGGCGTCCTTTCCAAACTGTCATTA
CTGATCTTTTTTCAACCGGTTCCGCGGTCTCGAGAGACTATTTTTGAGCG
TTGGCCCGAATGGTTGTAACGAGTACGATGGACTCCCTACCATTCCAGTA
CATCTAGGGTCAGTTGGTGTTTCTAACCTATCTTATTTATTTCCGGCTCA
GACGACATAGGCGAGCAGCTTGAATGCCCTGTTAATGTCTCATACAGCAC
AGGGTTCACTAAACAGTGACCATCCGCTAACGTGCAGGTCCATCCCCAGC
AGCCACTTGAGTAGACGTCTCACGCAAGTCTCAAGTCCTTAGTCCACTCT
GAGTACATACAGACTGAACACCTGGAATTTTAAAATGCCCGGGATCTAGC
CAGTAGGGGAAGTCGGAATAAAGCTTACGGGACCAGACATCTCAGTTAAA
AGACCATTGGGAGCAAACTCCTACCAGTTTTGGAGGCACAATTCCCCTGT
GGGGCACTGGCTTAGAAGACTACATTCGGCCGGGACCATTCATATCGAGT
GTACGATCAGGATTTAAAACCTAGTAATACTGAGCTCCGTTGCAGCATAA
TTAACTCTGCATTCAAGACCTTTAAATAAGTTATCTTGTTGCCATTACAT
TCCGCAGCCACGTCCTGCCTGTGGAAAATCAACACTAGTACAGCCTTTCT
TAGAAGTCAGAGCAGACCCTAGCAATATTCTATATCCATCATGCCCAGTT
CAGTCAGACGGTCGCTTGTAGGTTGCTCTAGGACGCGGCACCCACACCAT
ACTGGCGAGAACGCCCATATTTTTCTAGTGAAACCGGCAGGTTCCCAGTA
CCGTTTATGCCTCTAGCTCAGACCTCTTTTTAGACAAGTGCTTAACCACG
GGCCTAGGGGTTTGTAGCTGGTCAAAGAGGTTTCGACTATGATATCGCTA
TGGCGTCCATGACAGTCTAAACTGATCGAGTTTGGTTATTTAAGAGACCA
TACCGTCACGTGCAGCTTATGGGAACTCTATACCAGATACAACTACTCCC
CTACCCCGGTTCCTTAAAAGTGTGTAAGCCATGGGGGAAAGATGATGAAT
ACTCCGGCAATCCGTCCGCCTTCGGTGTTAGAGCAAAACCACAGGCATGG
GGGCTTTCTTCGCGGCCCTAGTAGAAACCATGCTTTCGGAAAGCCCGAAG
TTGGGATGCGGACATCAGCTTATTAAGGGTCTACCTGGTGTAGCAAAGGT
ACTCTGACGTCCTCTGAGGCTGTGACGCTCGCGTACGGCCCGATGGTTCG
TCTGGTTGATTAACTCAGCGGAACGGGAGAAATTCCATAATGGACGTTTT
GCATGTCCCCGTTGATCTCCCCGTACATTTCAGATAAGGCCAGCTTGGTC
CGGGGTCCGAGCAATGATCCCACTGCAGGTGGCCAACCATGTCGTAATGT
TCGAGCCACGATCATAGAGCTCAATCAGCTCGCAGATGGCCTTGGGTCCA
CGTGCTTCAGCGACAACGTTCCATCAGTTACATCGACGTCCAACTGACTT
ACGCTTATCGAAGTTAAGGAAGCGTGCCACCTGCACGGCGAACTAACCTA
AGCACCTGCTGACTTGATCTACCCAATTGATAACAGTAGATGATTATCGG
TATCCTTTGTAGAGCTCCAGGTCAATGTGTGTACTCACAACTTATGGCAG
GATTTTGTATGTGCTACTTCGCCCTAGGGATGCTAGAAGCAACGTAATAT
CCGAGATTTCTCTTCCTGCCTGTGACCTAGCTAGTAAGGTGAGCCTACTT
TGACCCGACAAAGAAATAAGTTGGGCATACGCGCTTGGTAGAACGACAGG
TTGACCGGACTTCTGACTTAGATTAAGTTAGGGTCCAGCTAGATATCGCT
TCTCAGTATTCCTTTCCGGTTTGTAGCGCCCTAGGGTACCAGACATATTG
AACCGGCGCCGACGTTAAAGCCAAACGGCAGGCCGATAACACATTTTGGT
TAAGTGGGGAGTAAGTGCTTGTAGGGTTGCCTTCCACCCAAGGTAGGCAT
GCCATGTACCCAAGTACGAAGTTTTCGTCCTATTTGCAGTACCCGCGTAG
CTCAGAAGGAAACTTAGTAAACTATCAGCCAGTTCTTACCCTTCATAAAA
GCACTAAGGTGCCAGTCCCACACCCGAGGTAGAATAGCGGTTCAAACGCA
TGACAAGTCATGCGCGGAGTACAGGGTTGTCGTCAGAGCCCGCTTTTCTG
CGCTCCCCAATGGTAAGGCCCAAATAAACGTACGTTCGCTCCTTGAGACT
AACACTTGAGGTTCAGCGCAACTGACAGATCAGAATAGAAGACATACGTA
TCTCCAACAGTCTGGTTGGCAGGGTGCGGAAGTACCCAGAGAGTATCAGG
GTAAAGCTTCGTAACTATATCGATGCACGGTCAAGCTCGTCGGAAGTGGG
AACGATAACAAAGAGGACAATAAGTCGGTTATACAGTTCAAAATTATTAA
GTGGAGGCCCAGATTTATATAACGTGCACGCGACACGCAGTTCCGCAGCT
GACGTTAGTATCTGAGATACAAGCTCTTATCCTCAATAAACCGTGAGGGG
ACTGACGCTTTTTAATTGAGTCGTCAAGTAGGTATCGACCTACTGTACTT
TACTGCGGAGCAACATGCAGACCTTTTATGAACTATCGAAGGATGGTGAA
AAAGAGAGTCCACATTATACGAGCTGACAGAGAGTACCTGCCAAGACAGT
ATTAGGTTTCCAGCTTTCCGTGAATATTTGTAACATTTATACCATGACGT
TAACCGCTCTTTTACGTCATTGAGCATGCCGTCTAATCCTTTCGCCACTA
CCTAAAGCTGGATCGAAAGGTCTACTAAATCCCGGAGTTGATCTTATACA
ACTGAAAGCAAATCGTCAAGATGTAACGTTCTCCAATACATGTGTGTTTG
CCGCGTCTTGTTAGCCTGTTCATGCCCGCCGAAGGAGGAAGCATAGCATT
GAAGACACCTCTGCTATCCCTGCTGTTAATTTGCTAATGAACCACATCGT
TAAACAGACCCCAGAGATTCGCGACCACTCTTGCGCTCTGGAAAGATCAA
GGCGCCCATCCAGGGCTTGGTTGTATATGCCCCCCTTGATACAGCTAGGT
GACGTAACCACCCATTCAGCTGTCGAGAGAATCATAAACCATGCACACAA
GTACTGTCACAATCTGAACCAGCGAATTCGTTTTAGGAATGTTCGTCTAA
GGATAACTACTACGCCTCGATACAGACGGTCGTTCCCTTACGGTACCATA
ATCATTTTTTTATGAGCGAGGCTGCGATTACACGGCCCCTCACTGCCGGT
GCCTGGATTGATAACGAAGTGCACAATTGTTATAGAGCTTCAACGCTGAG
GCTGTAGGTTTAGAAAGGCTACGCCTCTCTTTGACGCAACACTCTACTCA
TGTCATTTGTATATAACGCCGATAATCATACTATAGTGAGTTGCTACAGT
GAACTTCTGCCGTTTCGACAAGAGGACTCCTTAATCGTTAGGATAGCGAG
CCTATCCATTAGGATCGGCAACCTGCTAAGGAGGGTTTTTCGAATTAGCA
TGACTGAGACCAGACATTTTTGACCCTGGTGAAATTTCGGTGCAGATACA
TGTTTGACGTGCTAGGCATACGACTGACCCCGATGACTGAGGCTAGCCTA
GAAGACATATAGAGACTCCTCGGGAAGCCCCAACACGTGAATCAGCCTCC
ACCGTCCGGGGTCGAATCTGAGGTCCAGATTTACCTTTGTTTCTGCCCAA
CCTGTGAGTGGATTTCCCACACATTAATACCCGAGCCCAGGAAAGAACCA
TCGAGCCTGGGTCTAGTTAGGGCGTGTTGGGGTCAGCGCGAACGCCAACG
CCGACAACTATTCGGGCGTATAGCTGAGCGAATTTATCAATTAAAGGCGG
AAAGACGCCGGTCGGCTCAGGCGGGTCCCGGTAATTTTAGCAAAGACGAT
AGCTTACACCGGAGACCCAGTGAGGTCTTGGCCTCTCAGGTGCATCCGAT
CTAAAAGTTTGGGCTAAGGAACTTCAACCGAGTCGACCTTGAGACATGGA
TTAAGAGCATGTTGAGGTGACGCGTAAGCCTCTTGCTGCAGGCCGCACTC
GCACTCGATACCGTTAATGACATAGAAGATTAAAACCACCCCCAGTACGC
AGTACAAAACTTCGCCCGCTAGTTACTGCAGATCAAGTTGACTTAGAACT
TAGCCTATGTCAAACCGCAACGCAAGCCTCAATGGCCCCTTCAGCTTGTA
TCATTGCGGATCTCAGCCGATTTTCACGAACGCAGCTTGTAAAGGATTTG
TGGGACGAGACCAGTGGCTGCAACCTCACGTCGGCGTTACAACTCCCAAA
TTATGCCAGGCTGGTATACGTTTTCTTAAAACAGGCGAGGTCAATCGCGA
CACTAGCCAAGACATAAATATATCCGCCCTATGCGCATCGTGCAGCGATC
GGAAGGGACGAAATGACGATTTTCGTTTTGATGTTGCCTGAGGTCAACTG
ACGGAGTCCACTTCCCGATGATAGTCGAAACCGTAGCGCATAGGGTCGTT
AATCGAGATCCCATAACGGGGCAGTGCTTAGATTGTACGGCTACTCCGGT
ACTCTTCTCCGGGTTAATATCATCTTCGCGGGCAGTGCCCGGAAACATCT
CGCACAGAATAAACGGACGACATGACCGCTCCCATGGATAGTTATGCCGG
GCCTGTAAGATGCTCAACGTCAATCGTTAATACCAAGTCTTAATGCCCAA
TAGGAGACAACTAAGGTGAGGAGGCGAATGTTTATTGCCGTGGCGTGCGT
GTAAACTGTAGGGCTAGGGAGCGTTGTACGTTCTGCAAGGCATTATCAAC
CTTCCATAGTCGTCCCGAAAGGTGACGGCATGCCATCCGATTAAAAATTG
CGTCCGTCATTGGGGGGATTTCCACGATTTTTCATCAAAAAGAGCATATC
GGAGATCTAGGACGGCTCATTCGCCCCAGAGCCTGATTGAATTGTCGGAA
AATTGACGCATCGCGGCGAATGCTCTAATGCGCGAACTTCGGGGTGAGCC
GTGTGCCGTAGCGTATAAATCATACGATACCCTAACTTCACGACGCGAGT
TAGTCTCCTTCACCGTATTCTACACACGAACCGACGAACAACGCACCATG
AGCGATAAACATAGAACAGGTTCTCGACTTCCGGATCCCCCTCGACCCGA
GGCGCGACGGGTCACGAGCGGAACAGGGCCCACACAAGCCCAGAAGGCCT
ATTGATCCTCTTGCATCCCTATTGTAAGTAGGCCCCGTCTCCGGAGCCTG
CCCACGCACTCTTACCAACGAGTATAAATAAACGTTCGCTTGTAAGATAG
CGACCGATAAACGAACGACGCCCACCTCGATAAGTCACGCTAGCTCGTGC
GTTATCTCTTTTTATACCCTGAGTGTAAGCAGGACCTAGAATCGGAGAGT
GTCCAAGCCCCTGCTGGAGATTCGTTGCTGACCGAAGAGTGGGCGTCCAC
TTCGGGTAACTCGTTGTGCAGGTTAGGACAGTTGGACTCTGGTCCACCTA
TCCATAAAAGACGCACTCCCGAACGAACAGTACAGATGGTACGTTATATG
TGCAGTATTGTACGGACCATTTGCTCAAGATTGGCGAAACTGGTTGGACA
CTGTTTAACGGCTATATTCGACCCGCAAGTTAATCGGCAAATAGTGGGTT
GTATCCTGATATGCGGCCATTGTATAGCAAATGGGTCCTATAATTGGATG
TTTGTTTGGCCTACCGCGCCTAATCAAACCCCCGCACAACGGATGGTGGT
ATGTTTCGTTGGCAGCATGGCAGCGAGGCGATCGTCACTGCTGTGCACGA
CTGCGTTCGCCTCTCTATTCCTGCGGTACAGTAAGTGCCCTTGCCCCTCA
TCTGGACCCTTATCTTCGGGGGGTAGCAAGCAATCATAAATGAGTCAACT
TTAGGGGGAGAAAGTGTCGCGCAGCCGCATGAATCTGTGTTCAGACAACA
CTTTCTTGTGCTTGTGAGAAGTCATGGATACCAAGACGCTAAGGACCTGG
CACTTAGCTCAGCAAGCTGATGAGGAGAGAAGGTGCTTAGCCTTGTCTAG
ACGATAGAATGAATGGCAGAACTGTGCCTGTACTACTCCACGAAGTATGG
TTGATGAAAGGGTCGGCAAGGCTTCCGCTCTAGCTACCCAGTGAACCGGG
TATCAGAAGTTACACGCGTCCTTGGTATACTGTAAAGTGAATATCGTCTG
GATAGTCCAAAATGATCAAAGCGATCCGCTGTATATAGTGAACTCTTGCC
GCAATCAACGCTTTACCTTAGGTCAGAGATCACACTTGATAGTCATCATA
CAGTTTAGAGTACTCCTACGCCCTTGATATGAAATGATCATGGAATTGAC
AGGACATAAGAGCTGCCGTAGCTACGGGCGCTGTTACTATTCTACGCCAC
ACAAGGGCATTCTGTGGCAAACTTTTAGGACGAGACAAATGCTTTGCGCC
ACCTTCCTCGCCGGGATCCCTGTTCCATATGAATAGGTTCCTCCTAGCGA
ATAACCCCTGTCTTAACTAGGCCACCACCTGATCGAGCGCGGTCCACCTC
GCTTCCGACGTTATGGACGTTTGCCAGTACAAAAGTCTTCGACAGCACCC
AAGCGAGCTACAACGAAGAAAGCGGGTATCTCTTTGGACTTTGAAGCGTC
GCTCACCTTGCTAGCGGTATCGGACTTGCTATCGATGAAAGTAGAAGCAC
CAAGTACGAACCCTTTCTTGACGGCAGATATCACGTTAGTGTGATAACCT
ACAACGTATTATCACAAGCCGTGAATCCACAAACCAACCTTGTCAGAAGA
GAAGTCGCCAGAGATTGGGATTCTGCGCAAGTGGGGGACCTGATCGTATA
GGGGATTAATAGGAATCAATTGTGAAACCGTGTTACCTTGGTTGGAAAAA
TAATGAAGAGTAGACCTCTTAGGTTGTGAACCCTTGAACGCAGTCAGGTA
ATTCGGCAGTCAGTCCCTTAGCAGGTTCTACGGTTTGCGGTGTGAATATC
TCATTAAAGTCGTGCGCCCTCAAGTATTTCATTGCATCAAGGTGAAGCCA
CTCAAACGTTGAATTCCTAGTGAAGACTTACTCCGATCCAGAGAAACTCG
CGATCAGGCACCAAGAGATTTTCCGAGATCCTGGCTGGTACCGGGTCATT
TTGTTGGTGAGGAGTTTTGATAGCGGTCAATTTTGTGCGTGGCCTGACCG
GCCGCTATTGGGTCGCAGTAGTACAAGATTTTCTATATGGCCAGCGGATT
TCCTACGGTAGTCCCATCTAAATTCCTTGACGCGTTTGTGATATCTCGCT
GTTCACCGTTTCAGGCGTTTATTCCTCTTTCGGGTATGGTCGAACTCATT
CGAGCGCCCGTTAGAATCAAGTTGTTAGGACCGCGCGGGGATTACCGCTG
TCTAGAGTGTATAAAATGAATAAGAGTCTTGTTGCAGAAAACGGCTCTAT
CAAGCCAGTTGGAACGCTTTCAATAATTTAGTGGACCCCGTCGCATATGA
CGTGCTTACAGTCGTACCATTTGGGTTCTTTGTATCGCCTCGGCAATGGC
GGTAGGCGAGACAATCCTACTTAGCCTGTTTGCGAGCTCCGATCGGTTAA
CACCAGCTGTCCCACGCGCCTAATGCGCCCCCATGATTACTTAACGTTTC
CGATCCATCCTGTAGTTGCCAGGTCAGAACGAAAATGTTGAGACCATGGT
CGCATTAGATCGGTTCGCCGGGTCAAGAGGTAGCGTGCACCATGACCCGA
ACGGGAACCTCCTCTGGAATACCTGTTTGTATTAAATACGGTGAGGGAGC
ATTGGATACAATAATACGGTAAGTGTACTGATCTTATGGCTGATAAATGC
GCTAATTAGGGAGAACCATCTCAGCCGTTGCAACCTCTATTCTGCTGCCG
TCTCAGGTCTTAGTAACACCATGACTCCAGTACCTACGGTGAATGCTAGA
AACGCTTGCACTGGGACGCGCTTCATAGAGGCGGATAGAATTTAATCGCA
TTATATCACAAACCACTCTTGCCGACAACGCAGCTTTCATCGCGACCCTC
TGGCCTGCGTGGTAGACCTGGGATCCATCCGTAGGATGGTCATAACGAGA
CCTGACTTCATAAGACCAGTTGTAAGATCAATTTTATTGTCGAAAAAAGC
GGTGTGAACAGTCGAGCGCAGATAGAGTGGGCCAGCGCGTGACCCCCCAC
CTTCTTCTAACAGCGAGGGAGACAAAGACCAGTTGCACGTGGCGTAGTCT
ACTGCGCATACGGCGGCACGCGGAGTGACCCATATAAGTACGTAGTATAA
AAATACGATGGATAACTCCACTCAGGTACTAAGGAGAAGGTGTGAGAACC
CCATTACAGGTGTACATGTGCCCATATAACCCGATCTGCGGTACCTCATA
AAATTGGGGACCCCCATTGCTCGACGGCCACGGGTGTCACAATGTTCGCG
CACTCAGTGCGGGGTCAGCTCGCTTGGGAAGATCTGGCCCGGACCCTCTT
TTTGGAAAACACTGGCCATCGCCTGGGTAAGGATGCGGGAGGAGTGCGCT
ACCTTATTGCTAGACATAGAAAATATCTTAACGACCTCACTAGCCTAACC
GGCGATAGACGACATCGAACACGAAGGTGTCGATCCCTCCCAAACTTTAA
GTACACTATTTGCTTTCCTACTTGAGCACACAGTGGAGACGATCTTAGAT
GCCTATTGTCCCTTATTTCACGATCCTGCAGATTCGGAGGTTGGGCCCGG
AGGAGTTACTCATTAGATAACCCTGTTGTCATTTTCCTGAGCCTCTACGT
TCGAAGGGCCCATGTGGGGAACAAACTGGAAGGATGTTTTCTAACCTATA
CACGCTGATCACCCAACTATTCGAACTGGATTTTCACCATGCCTTAATCA
CTGCGCCTCCATATCGTTGGCTTATGAACTACTAGATGTGTATCCACGTT
TGGCCGAAATTCACGGGTCCAACGCCTGTGATGGCATTGCAGGGGGCGGT
AGACACGATGAAGTGTCAACCGATTTTGTACCGTACTGATGACTCGCACC
TTGTCGTAGGGGAAAGCTCGTTCTTGCAAGGCAGCCGTTAAAAACAACAC
TGCTTATGTCTCTACGCTGCATCCAGGGCGCTCCTGGTCTCTTCATTAAA
TACGCTGCGTCGCAACTTTCCGCTACATGTTACCTTCCTTCCCAGTTGAG
GGTGTGTGCTAGACATATGTGGCAATCCTATTCTGAGCCTGCCGTCACAA
GTCTTGACCGTCTATGGGGCAGGGTTTGACGTGGACCAGCGCAGTGGGGT
TAGGTCCGGTGTGCCAGAAGCGCTTCCGCTGGATTTGCTTTAGATCACCG
ATCCGGGTGAAAAGGATTCACAGCTGTGGTAGGGTGTCGTCGGGGCGACG
GCTTCGACGCAGCACGAAGCGAGTAACTTTCAATATTATCATACGATGGC
CGGAAGCGCGGGTTGCCCTCACTTGGACAGGATACTTGATGGGGCTTGAT
ACCAAGTATTCTGAATTATCCACGGCTTACCAGAGGTCGCTCAAAATTTT
GCTAAAGACAATTTCAAATTAACTATCCGCACTGTCGTTAATAGAGTGAT
CTCCGGTCGCAAAATGGTTAAGTTGCGGCATACTCAGCTGTAACCCGCAG
GCGAACTCTGAGAGACGTTGGTGGAGCCACTAGGCCTGCGGGGGCGGTAT
TTGAGGAAAACCAAACAAGTGCAGAAACTACGTGTCTCTCTTACCAAACC
TGCTGTACCGGCGGGCCTTGAGGGAAGGAGGTTACTGCAGCAGACCGACC
CTCCGTACGACCCACGCATTGCCTCTACGCACTCCCTAGCGCAGCCAGTT
ATGTTCAGAATCCCTGTCTGTCGGCCAAACTCAACCTAGGTGAGCTTCGA
GACCCAACCTCCCTTCCCGCTCAAAAGAAGGGGTTGATGTGCGAATAAGC
AGATTGACGTTAATAAAGATGCGATAGTGAGAATAAAGATGAAGCAAGGC
GGTTGTCTTCTCCGCTGTTAGAAGTTTTCTGGCCGGGCATTGCAGAACAT
GTCTTTGGTGGATATAGCACCCGGCCACTCTAGGGAGGCTTTCGCAGAGT
CATCCGATCAAACCGAAATTGTCGTGCGCCCGCCTCAGGGTGTCAAGTCA
ATCGCCTGTCGATCCGCGGGGAGGAAGCTCGCGACACTGCCATTACACTC
CTGAATTTTCGTCGCAGCGTCTCGTTGAATGCCGAGCTTCTCCCTGACGA
CGTCATTACAACCATAACTGGCCGCGACGGTCGTGGTATATGGGGATGCG
CGTGCTTCCATTACCAGAACGATTCAGGAAGCATTGGCGGTGGATTACCC
CTAGAGGACTAACATGATACACCAGTGAACTCCGACCTGTAAGAGAACAC
GTGTGCCATCTTAAAGTTAATAGCCGAATACACCAGACGTCTTGGTAGTG
ATTCGTGTCCAGGATCCCCCGTGCTGGCTTATATCACCTAAGCGAAACAC
GGTGCCGTAGTATTATTGCTACTTCCTTACCTGCACCCATATACACCCTG
TACCTTCATATGTTGCTACATTCGCAATAAGGGCACTGTGATTCCTGTAT
TCCCAACATCAGGCCTTCAATCCAATTGGCAACTCGACGGTTCTGAGACT
TGGCGCTATCGAAGGCCTTTGCGCACTCTCAGCCCCGCGACGACTACCTT
AGACAATAACCTAGGCCGTTACTGAATAAGCGGGGGCCAAGTTGTGTATG
AATTATCGAGGACCCAAAGTTTATGCAGCCGATTGACCCCATCCACATAT
CTCTTAGTAATTCTATTCGGGCCCCGCGTGATTAGTACGGCGATGACGAT
AGGAGTCTTGCTTCCAGAAAGCTCAGTTGTTGCGTTTGTGGAGACCAGTT
CTTGAAATGTTCGCGTTCCCGATTCCGCATGGCACACTTTTCTCGTTACA
CACCGTCATCACTCCATAGTGGGGGACCTCTGGACGGTACCTTACTGATG
TCGTGATGCGGAACTCCCATAAGGGTAGAGGCCTCCGACGAATGTCGATA
TAACAGGTTTTTTATTGATAACATCTAGTCACATAAGGCGTCGCACAACG
AACGGTACAGGTCATGTTAATGGTTACCCGAAGGAACGTGAGGAATTTAA
GCGTCGGATTGTAGTATCATAGTGCTTATGGTAATCTGGCATATGGACGA
CGAAAGGGTCATTTCGTATCTTGGGTAAAGTGATTAAGCGATCCAGGTCC
CTCCACCCCTCCCATATTCAACCAAATGGGCTCTAGAAGCTTCTACTCTA
AAGCGTGAATAGGAGACATGTGTCGGACCGTTGTTCGGAACCGGATTTAC
GGAGCCAGATCCGTCTCTCATTTGGGAACTTTGGTGCAAGGGTACGATCA
ACGCTGTGACGAGAAACGAACATTGTCGTGCAGATGCGCCCAATGCGAAG
CCAAGTTGTCTGGCTCTTAATAGATCACGCCCTAGAGTAATGAGATACTC
GTCTCACTGAGGGGGACCCGTAGGCCATATCTCCTCTCGTGCGGCTACTG
GCCTTTGTTTATACAAATGCGGTCCCGGCCCAAGCGGCCAGGTGCATCTT
GTTATCGCGATGGTGAAGCGACATCTCCTCATCCGAGCACGCCAGAAAAT
GGAATACGAGGAGGGACCGACGTGAGGTTCGCATCGTTAAGTACTCCAGA
ATCTATGGGCTTATTTTGTTGTACACGTGCCAGTAAGAGTATCCAGTGAA
AACCGTTAATAGTAGGGCCCTGTGATTGCTAAAGCTTAACAACATATGTG
GACCAGAATCTGGCGCGGTTTCTCAGATACAGCGACTTGATGGTAGGGCC
GTAACAGATTTGTCAGAAACTGATCCGCACCACGACTGTTTAAGCAATCG
CCTATTATGCGGACATGCAATTAAGTCCGTCGTGTCAGTGGAAACAAGCG
GTCTTGTCGGTGCCTTTTACCCCAATTTTTGACTGACGAGTTACGCCTTC
ACCGGTTGTACTTAGGTTCGAGTGCATTGCAGTACAGGTCACTGAGCGTA
GCCAGTGGTCGTGGCATATGAAACCTCTGACCTCTTAGCGGCGTCCCCAA
AAGATCACCAAACCAAAAGCAGATGTCTTACGATCGACTAGCCTGCGGAT
GACCACGTCAAGCATGTGGTGAAAACCGTATGTCCGTATGCCGTGCCCAT
ACAAGGAGCATCATGGGGCGGTCGGAAGGCTTCGAGCCTCTGATTACCAG
GGTTGCCAAGTACGTTGCCTGAATCTAGGCGGGAGACAGTTAGGGCTACA
GACGGGTCCATATTGCCCGGTTATAGCGTGGCACGTGTACAGAGGATGGA
CAAGGTTCCTGTCCAGTGGGTTTCCAATTGTATTAAGTCACCCCCCTCCA
TACCACACGAAGGTTCCAGCGGTTCTGGGACGCATGCACCCCCTCATGGT
ACGTATGAAGGTCACGAAGAGATTATCCGCTTGCTCGTGGTGAAAAGGAG
AGACCGTCCTTTTCGTGTCTTTCCGAACGCATCCTGAGTGGAGTATCAGA
CCCTCCGCCTGTCAGACCCCCTTCTCAGCCCCCCGCTGCTAAGGTGTATG
CCCCGTGTACTAATTCGGGCGGCCTTTCGTGATCGGGGATATCTTCACCT
TGAATTTTGGACCAGCCACTGTCATGACGTCGAAGCATCCATGATGCATT
TCAATCTGCTACGCACTGCCCACACGCTAAGAGCTTATCGAGGTGAATGC
TCAGATTTCGCAAATACCAATCCCTTAAAGACCTCACTAGCCTAACCGGC
AGATAGACGCATCGAACACGAAGGTGTCGATCCCTCCCAAACTTTAAGCT
ACACTATTTGCTTTCCTATTGACACGACAGTGGAGACGTCTTAGATCCTA
TTGCCCTATTTCACGATCCTGCAGATTCGGAGGTTGGGCCCGGAGGAGTT
ACTCATTAGATAACCCTGTTGTCATTTTCCCGAGCTCTACGTTCGAAGGG
CCCATGTGGGGAACAAACTGGAAGGATGTTTTCTCCCGGTTGAATCCCTC
CTTTATGAAGAATGAAATAGCCTTGGCCACAGCGACAGTAGCCGTCTCTG
TAGTAGAATACATGTCTGAGAGGCGCAGCCCACTAAATCTACAACACACC
CACGGGCGTGATTCCTAGTCTCTGCGGAGCCAAAACAATCGATCCGGAGT
ATCCAACTGCGAAAGTGGCGCAATTCACAGCATAGTCCGCTTACTCGCTC
ACGCTAAAATGTGCAGGCATCGCTTACACTTTGGATACTGGCGAGTATCT
GATGGTAATTGATGAGATGCAAGGGTGCCCGCCGACCGAGGTATCCTCAG
TCGTGACTCGATCTCGAGTCTTCATTGTATGCATTCGACTCTGCCGATGA
TTACAAGAAATCGTCGGGTGGTTCTAGTAAGTCTCACAGAGTATCCTATA
CAAATTGGAGAGGATGACTAGATTGTAAAGCGCCGCATAAATTCGCCACA
GCCTAAGCCCGGCTTCAAGTTGATTGGCGACAATAGAGTATCCGAAGAGT
CCGCCGGCGGGAGGTCGGACTTTTGTGGGGGACGAACCCGTGGGCGCCGG
AGATTAAATATACCGGGAGGATTGCTCATTAAGCCAAGGGAACAACCTTA
AAGTGCTTGCTATATAGTTGCGTGGCGAGGAGAACTTTCCGTTGGTTCCT
GGGACACAGGTGCATAAGACTGCAGACTCGCGAAAAGACGTGAGTGAGTA
TGATCGGTCCAAGATTGAGTCTTGAGGATCACCCCAGCACTATCCTCTTA
ATCCGGGCTACACCCACGTCCGACTTGCGGAGTATCTCATTCTTCATTCC
CCAGGCAGCGCGCTCAGCACCTCGCACAGGACAAATAATCCGTAACGCTT
TCTCGCAGTGGATTCCCGTCTTACCTGCGGGTCCTCTAAGAATCACAACC
GACGGTGGAGGTAAAGTCCCCCGAGGTCTTTACTGTCTAAGAGGGGTGCA
TAATACACGCGGGGCGAAGTAAGGTTCTGAGTGTCCATACGAATCTGGTT
GAACCGGCCAGCCCAACGACCCTCGTTATAAACAACTTGCCGCGGAATTT
GTTTCTTAATCTATGCTGTGTCCCATACAATTTCTTAGCACAGGCAGTCG
CGGCGTTAATTGTTAGCTTAAGTAACTGAGGGCTTTCGAGTGCGTGGACC
TAACCATGAAGGTTTAACTTGACGTGTACCTGTGATGTGACTAGTAGGAC
AATAGGGCACCCTGTTTGGCCACAATAACTCACGCGGTAATACAGACGTT
CCAGGTCATGACAAGATCCAAGGGCTGGGTACCATGACGGGGGGGGTAAG
TCCACCGCACAACTTTCCAGAAGAAGTGCATTTTTTGCGAAGGTGCTATT
CTATACTCATACTATTTCCTGAGATCTCTTCCCGAACGCATGTGGGGGGA
ACTGCCCTGAAGCCCGAAAATTCTAGTCAGGACTGACGCAAGATGCGTCT
GCTCAGTTACGTCTACCAATAGTTGACCCCAACTGGCGTTAGGTAATTTG
GTTTGTCACCTCTGCTGAGCTCGGGACTGTCCTTAGTGCAGTCCTCCTCA
AAGGACTCTACAAAATGTACTAGGCTGTGTCATCTTGGCACAGAATAGAT
CTCGAATCCAACAACAGATGCCGGCACCGCAAGGCCTACCTGCTTGGTCA
TGATAACACTCCAGGCAATTTTGAAGAGTAACATAAACTGAGTTTTACCA
ACTGCTTCATGGAGGACCGGCACATGTTTACACATCACTCCTTCGTGTCA
ATGCAATCAGCAGTTCACCTTGCGTAGATGTGTATGACGAAAGTTTATCA
GTAAACAGGGCTACATGACGTTCCACCTACTACACTCGAGAGCTAGGCGG
CTGCACTGTGCCTTTACACTCCACCTGTTTATGGCTTTGGGGAGTTCACA
GCCCATCTAATAACACTCGTACATCAGGGCGAGCGGATGCGAACATCCCA
GCAACAATATCCCGTCTAAGCGACTGACAATGGATAACAGCGCATACACC
CCAAATGAAGGTATAGATCATTTCCTGGTTTCAGAATATCCAATCTCGTG
CGGGTCAAGTGGCAAGGACGTGCCGACATCATAAAAGTCCCAAATCTGCC
CTAGCCATCATTGCCCGATGGCTAGGGAGTTAACAGAGCGCCCCTCCTTT
GGAACATTGTTCACTGAACTCAAATATCGAAATACACGGAAACATGACTC
AATCCGGCCCTCAGTACAAGCACGGCCACTCGAGAATAAGCTCTTTGTTA
TAGCCCAAAGATAGGCGCCCTGCCGTTGTTACACGGCCTTATATTGGGTA
GCCCAGTAAAATCTGCCAGAACCCCATGAGTCCAGATGCCAGTCTATTCC
TTATGATACCCAACAGTGGCAGAATTCAGGGGATCAGACTACACAACCTG
ATCTGCCGGTCTACTTTGAATGCACACGAGTCCTGTAAGATGTCGAATGG
TAGTTCGGTCGCCCCTCTGGGAACTGTTGTTAAAAGCCTTTCCGCCTTAC
CTCTCCGCCAGTGCTCCTATTAACATGTGGACTTTGGTGCTCTTCACGCA
CCTACCAACGCCAATATTTGTGGGACGACTAGTCCCGTGGCCGAGTGAAA
AGGCTCGACTCTAACCCAGCAAACTGCGATACAAGGTTACTGCAGTGCGC
CTCTTTTACGGTTACGAGATATGTAATCGGCAAGTAACGGGTAGCTGATA
TTATCGCTTAGAGTCTGGTCGGAGGTAGACTTGAATTGACAGCCTAAGGC
CCACAATTAAAAACCAGTTAGATATATGCTAACTGTGCAAATAGTTGGCA
CTGCATAGGCTGAAGAGGGGCTTTTCTTTCGCAGGAGCTAACGTTGTGTT
GCTCCTTGCCATTTGACAAGACCGAAGCGTATAATACAGAATCCAGGAGA
TATTGGGTACACACGTAACCAACTAAAGTAACTCCTGGCTTCCGTAATCG
GGTCTCCAGACCCTTTTGCGAGATAGGGACGAATAGCGCGAGTGTGGTGT
CTACTCTCGGCGTAGTTGAATGTGACTATCGGAAGTCGTTAAGTCCTTAA
CTGGCGCTAGTGTGAATTCGCGAAGGCGCGTTCACGTGCACGCTACCTGC
CGGACGACGAGAATTGAAATGATTCCTTTGGGGGGCCAGGAGGGGCTCTC
ACGATCTTGTTCTACAACCTCTCGGAGATGGAGTAACTGAAGGGATTACC
ATTTACATTTCCAAAAACTTTTCGATTCACCGTATGCCCCAGGGAGCCAT
TAAGTCGAGAAACAAGAACGCAGCCTTGAGGCCTAAACTGACCTACATCG
CTTGGCATTACTTTTTGTAGTGAATTTGGACATACAGGGCAATAAGACAC
CTTAATTAGCGATAGGTGATATTATCCCGGTGGCGTGATGCCAGCCAAAA
AGAGGGCACCCGTGCTAGCAACGGTGTCCGCCCCAGCACGAATTCCGGAC
GGGGGGCGTGATATCCGGCGTTATTGTGGCATTATAGTTGCTGGCCTTAC
CGGATTCCTGAGATTAAGCCACCAAGTGTCGGAAGGATTCAAGGTTGTAC
GCCCGCCATATGCGCGAAATTAAACTGATCTTTTACAAGGCGGTCTCCGA
TCGAGATTGAACTCCTGATAAAGCTAGGACCACGGAGGCCCACACGCGGG
GGCATTACGCCAGTTTTAGTGCTGCGACCCGTCGGTCCCGACTCGTTTGA
TTTAATACGGACTTAGTCTAGCTACCACGAAGACCTAACCAATAGTTATC
GTAGCCGCAGGCGTTAGTAGTAATTTATGATCTAAAGTGGTGTCGTTACC
GAAGCGATTCCCCAACCCTGCCCAGGGTGGTTTTGTTGTGAGAGCCGTGA
GGACAGCAGCGATGTGCCTGAGTGATGATCACCGGTCGCTCGAGCGGCTG
TACTCGCACTCTGCTAAGATAACATCGAGGTACGTTTTACACGAAACTAA
GTCGGGACCATGGCGTTCGCCAAAACGTCACTTCATGCCCGAGATGCCGT
AGCTACGTATTATCACATTTGTGAGGGACCGCCGCTGATGATCACTCATA
TCTGGAACGGCTCATAAGCACTGCGGAGCGTACCTTTCGCACGGGTTGCT
GGACCTGCGTCTTTCAACCCTACTTTACTAGCCGCTGTATCTCTACAGCC
TTCATGTAGAAACCAAAGTGGCGTTCATGTACAGCGTGTTTAATTCATAG
CAGTCCAGTCTCTGTTTAAGACTTCTGTCATCTCCAGGTAGGGACGCCTG
AGAGACCGAGAAGAAGAGCTACTAAGTGGAGTGTGTCTCGATAGTCCTGT
CCTGTAATAACGTTGATGGGGACCGGTACAGGTGAGGATCTCAACCCAGA
GGAAATTTAAATAGGCAGACTGATCCCCCAGACCGCTTGCGCCCTAGGCT
AGTTGAGTAAGTTGAAACTGGTCTCGCAAGGAGTCCCTTTGATACTACTC
CTGGAGATTTCCGCTCTACTATACCGGGAATCCAGCCTGATTGGGGACCG
CCGTGATGGTGCGTTGCCAACCCATGGTAAAACGGACCTATCACACCAGG
GTAATGCGGTCGGGTCGCCACGACACTGGGACGGCCAACAGAGCAGCAAA
AGTCGGGGCATCGTTGCTGATGCCTTGCAATCTGATTAGACACGAAGTGT
ACATTTGACAGGTCCTACATTTTTTAGGAGAGTTCCCCGCTGCCTGAGAA
CGAGTAAGTTGACGTCCGTCAGACTACGAGATGATATCTTATATCCATGG
TAAAATATTGAACGAAACTCGAGGTCAACATACATATAATTAGTGTCGTC
GTTACTGATCATCTTCATGCATAAAGTCGCTGTAACGCCATACGAACCCT
AATGTTGAATTCGTACTTCGTGCGCCTCACAGGAATAGCCAGAGAATGTC
CAATCATAAATGGTTAAGGTCGATTATTAGCAAAGCCGGTGGAGTGGTCA
CTATAAACATGGTCTGTCCGGTGACCCTCAAAGAGGCTTAGCGATCCTGG
ACGAGGCCATCGCGATCGCTTTTTGAGCACATGGTATTCGGGCATTTTTC
AGATCCCGGAAATGTCCAGTGACAAACTTATACACTGCCCAAACCGATTT
GATCAGACACATATTGGCAGTAATCAGAATCGCACCCAATCTCTCCGCCT
TAACATGGCTCGTTTGCCGCTTGCCGACCGGGGTGGTATTGAACCGAGAT
AGGCAGGCCAACGCGTCCAATTCTGCCTGCATAATTCGAGTACCCTGGTT
ACCAGTAAAACTAAACAATGGCGTGGTGCGGGAATGTGTGTATGGCAAAC
GGCGACGGCCCAACAGCAGTTCGTGTGGTAAAAGCACGTGTTTGGTCCTG
GCTTCAGACACGCTGTTAAGCTGGCACGCCCATACCGAGAGGCAGCCCGG
TCACTCGCTCGCTCTGCATGGTGCCTATAAGTTGATCTCATATCAGTTCG
ACAACGCGCGGCGGTTCATAAAGGACCGTAAACGAAACACTTAAAAAACA
GCCGCGACCTCGTCCTTAGGTTGGGTCCGAAGTCTCATGCCGTTCCAGGG
CAGCCCACAATGCAGTTAAGACCTGCGAATCAATTTCCGTGTGGTCATCA
CCTTTGGTCCCAAGTCCGGATGAACTTGGCGGATCGAGTGTCCGAAGCAT
GTAACGACGCAAAGTTGTTCCCCCTGGCACAACTAATGGTCTAGGCGGTT
TCGTGAGATATTGCCTTTCTCTTACGGGTCACCTGAGGCATAGCGCCTAC
AACCGGATCTACGTTGAAAGATATAAGCCTTTGCAAGGAAAGCACTTGTG
CGCCGGCGCAGTTCCACCGTCTCCCTGAGCGCGTTTGGTTCAGCGTGTAG
ATGTAACGTAGGGATGCCATAGGATCACTACTTTGATCCGCTTGCTATCG
CAATATATGAGAGGAATAAGAGTAATCGACGACATTTTTTGTGGTCCCGG
ATATGATGAGAACGTCCGGCGCCGGTGGACCATGGAAAAAACTATAAGTT
TATTTCAAGTCAGGATGTCGTAGCGTGTAGCTGCGACATAGGACCCCTAC
TGATATCCGGGATCCCGCCATAGGCGACTGGGGGTGCGTGAGGCTTCCTT
AGCGCAAATTGGATTGTTATGCCTTGTAATCCCGGAATCTCCGAGGCTCG
TCTGTGATAAGACGCCTGTCGATGAGTCACTGTGGGCATCTTAAAGTAGC
CACCCGAGCGGTGAGCATTGGGATCCGATCTCCAGGGGTGGCTCCTGACC
TCTGGGTTGGCATTCGTTATTGAGACGCAAATCTCAAAAATTATATTCGG
CAGTGAGTCCCCCAGTCGTCGGGTGCCACCATCTTTCTGGGATTCGACAA
TTCTGTGTCATCTACACAAGATGAAGTCCAGTTCGGGTGATTATTACCGG
CGGGTGCCCTAATTAGGCCAACGGTTTTCAGGGGCGCTTATGCGTCTTAC
GAAGTGTGCTCATGAACTAGGTGGCACTCTAGCAGCTTTACCAGGGACCG
CAAATTGCTTAAATTTAGGGCGGCGGATCATCTCGCTGGCCCTAGGGCAC
GTGCTGTAGATTTTTGGCACTGCTTTGACAGGAATGCGGCGTTGTCTTGG
CGAGGCGTTTGAATCTAGGATTAGAGTTTCAGCCAGACCACCTCGAACCT
TGACCAACGGTTATCAAAGGAGCTCCCTGTACGCACCGTAGTCGGACTGC
GAGACATTCCGAGGTGGGGGGACTTGGTTACCCGTCACGCATGAATAGCT
CACTGCGTGCTGTTCTGTGAGGCCCGAGTAGGTCGAAAGCCTGACTACCG
AGTACCTGCTAGTCGAAGGGTAGCGTGGTTTAACAATCGTAATGCCAGGT
TATCACCTCGCAGTCCCGATACCCTTTAACGAGCCTCTAACCAGCATTGT
TCGCCGCTTGAATACCAATACAAAGTGGATCCCAGGCCCGCTCCACTGAC
ATTATGGCGTCACCCCCAAAAGGAAATGCCGTCCAGTGTCCTCAGCGTGA
GGTTTATGGAAGTGTGAGAGGCTGTCCTCTTTGTTTCCGTTAATACTGGC
AACTCGCTTGCCCTTGAAGCTGTTGCGGCGTGAGGGTCCGGAACTCTCGG
ACTTAACCGCCCGTTATGATTCCTTTGATCGGGGGACTTCCTAAGGAACT
CCGCGGTCGAGTCGAACTACACCATGGTCCATCAAGAGCCTTGTTGTCTA
CGTTAGCTTGCCCGTGCACCGAAGTGGCTGGGTTCTACCACAAGTCTTTT
ACCCACGAATTCATACCACGTCCCCACCAGCTCAGTTCTTATTGATTACG
TTTCAGTTTACAGACAACTTAAGTTCGATTGACCGCAGTTTGGTCCGACC
TCAATGGTACCTATCCCGCGGTGTTTCGTGAAAGGCACGACACGCGTAGA
GGAGGTGTAAATCCAATGTCCTGCTTTGCAGTCCTCGCAGGTTGAGCATG
CTGTCGACGCGTTTCCCGCTGAAAACAGATTGGGGCTACCCGTCGCAAAA
CTTCAATCAGAGGTAAACCTTTTAAAGAATAACCGCGGGGATTGCGATCG
ATGTCGACCATGGCTAGAACCCTCGGAACAACTGGATAGATCCCTCATTT
ACCCTTGAGATCTCATGGATAAGGCAACGTAAGCTGAACCGGCGTCCTCC
GCACGTTTAATCAATCGACCGCTCAGATACATTATATTAAACCCTTGCCG
AACACGGCCCGCGCCTATGACAGTGACTATCCTTTGGGTAATAGCTTATG
CACTAACTTTATACGTGGAGTCGTGCTCGCATAATCTCTCGACTCTAGGC
GTGAGGAGATGTTTTACAGTTGGGTGGGATAGTACAACGCTGCGTATTGG
AGATTGAAAACTTCTTGCTACTACAAAATTCCCGGTACGTAGGGAGGCTG
GCCTAGAGTCTATTCTAATGCTGAGGACCAGAGTGATGGAGCCAAACGCG
TGAAGTAGTATATCATATCGCACTACCAAAAATCCCTCATTGAGGCGAAC
GATGACAACGGTAAGAGAAATTTCGGGTCTCTCCGGCCCTGGCCTCGCAA
TTTATTTGCCACCACCGTGTATCTCAGGGGGGTTGCGGGAGTTAACAGTC
GCGGGAGCGTTTGGTCTCAGGGTCAATGATACAATGTGACCCGAATCGGT
AAAAGTGACATCTCGACCTGCTATATCATGCTACTAGATGCGTGCACATC
CTAAAAGGGCCAAAAAGATGTGGAAGTCCCCCCGAGAATCCCGCCTTGGT
GCTCACGTCAAAAAGGTAACGTCCCCTTAGAGCAAAAGATTATTTGCAGT
CGGTATAAGATATCCGTATAGCGCCCTGATTTTTCTTCTGGGGTAATAAT
AGTTTCTTGAGTATTGGACCCTAACGATACTGTGAGTTGTTATCAGGGTG
TCGTAGATTTATAGACCTCGCACATCGGAAATCTAACTCAAGCACTTAGT
ATGTCAAGAAAAAAGGTAATTTCTCTGGAACCCGAACTGCTTTACATAAG
AACAACACTCCTCCTATCACGCACCAGCTCGCTCTTTTCGCTCCATACAC
TACAGCGCGTCCCCTACTGTCCATATCGACCCAGTCATGGTTGGACGGAC
CGTTATGGGATTTCCTATTTAATCAAGGACTCATCAAACTGGCCGTGGAA
TACGATAAGTTGTCAAAACTTTCTGGAGAAGGACAAATGTGCATGCCATC
CTCGCTCTGAGTAGGTTCGTTACCGGTTTTGAAAAACTGGGAGTTGGGCC
GTCAGCTGATGCGAACACGCACAGGTACTTACCATGTCGGTAGGGGCCAC
ATGTCGTTGAGCGAAGGACGTAGTACGGCACTGGGTCCATGCCCGCGATG
AGATAGTAACAGGGCTCTCGTTGGGTCGGCGGTTAGTCATGCCCTATCAT
AGGAACTACATTTCTAGCTAACCATTTATGGAGTTTATTGGGTTTGTAGC
ACTTCTATCCATAGGGCAGGTATACCGGATCAATTGCTCCCTGACATATG
GAATTCTTAGCCACGGGCGGTTCCAACATATACTTCGAGTTGAACGGGCG
AGCTTCCGCATTGCCACGTGAAGCCACTGCTGCGCCTTGTTAGATCCCGT
AATGTCCTTGGATGGCTCCGTATGGGATTGTGCTCGCCCTGCTGTGTGAA
ATTACCGAAAGCCGCTCCAACCGGGCTTCACACCCGGCGCTCATGCGTCT
TGACGTTAGAGGACTTCATGCCCCGGGCTGACGTCTTTACCTATCGCGTT
ACGCTTAGTTCCAAAACTTGGTGGCTTCACATTTATTAATGTGGAAGGGC
AATGCTAGTCGGAGTCGCGGGCGCTTATAGAGTAAGATTCACTCTAGCCT
TCAATCCAAAATTTGCCTCACATCGTATTTGATTCCTTGTCTTCCTATAG
AAAGTCAGAGGATCGGGCCGTAATTCTGACTCGGCCATAAGACGAGCACT
CATCGCAATAAAGATGACATTGGAGGGCAAACCAGACGCAAAATGTTATG
GCCCATTATCACAATTCTCATCCTCACACGCACTTGCAAGTTTAGGGACA
CCCGTTTGTTGCTTCCTTCAATGTCAATTCCGATCATCGGGAGGGAATAG
GACTTCGATTAATATTCCTCCAAATCGCGAATGATGCGCTTGCCAAATAA
CGGTGCCTAAAGGGACGAGCCCTGGCTAAACGGTGAGTGTCAGACATGAG
TTCTCAAGGGTAAGTGGTAAGGATACCGAACCATTACCACTGGGGTCCTC
TGTGCTTAGGTTTCACCGTGAGGAACTTATTGAGCATCATCGGCCATCCT
TCTGTAACCACGTTGTCGCTCCGTCAAGCTTACCCTGGTAACGACGGGGC
AGCTCTGAGCCTGATGACGCCACATCATAGCTTTCCGCCTGGAATCGCTT
ACTGATCTAAAAACTGTGCTGCAATCACGCGTCTCAGTTCTGGCCAACAC
GTCCGTATGGAAAAAGTAGAACCCGCCACAGAACCGTTCGATCGCGATAA
CGACCGGGCGAGGTAGAGCCCCACGATCTTGCGCAGCTGGAACTCCTGTT
ATTCATATGGCGAACCATCACGAGAGCCGAGCCCGTCTTATAGACGGCAT
CAAAGTCATCTACGAGCGCACAAGCCAATTGTTTTTCTCGACTGGTGAAA
GCATATCCGAACTCGTTTAATTGCTCTAAGAGCTGACCAGATGGTCTGCA
GTGGAAGTATAAGGATCGGCAATCGCAAACTGTATAATTCACATGAGGCA
AACGTTCGCGGGTACCGGTTTGGATAACTGAACGGTCGTATTTTGGTAAC
CCCCAAGCACAGTCTTAGCGTCGGAAACGAAATCTACAGCAAGGTTGTCC
CAAGCGAGGAATAATTATGGCGCTCTTGCGCCCTTTACGCCAACGTCATA
AGGGAAGTGGTCGCACTCATCTATCCTTGCGAAGGGGTTCGGGCGGCAAT
TCTGCCCGGGTCGAGGGTCGTGGCCGAGACATAATTTAGATCCGAAATCT
AAGAGGTAAACCGGACGTGAGGCGAGCAGTCAATGTCCCTGGTCCGACAC
TAAATTGCAGACACTGAACAAACGCACAGCTGGCCTCGCGGACTCCATCG
TTCATACGGATGATTGGCTAGTCTAATTGCGCCCTGCTCCCACGTATTGT
CCTACTACGCCAAACATCAGGCTAACTCGGGAGACCACTGCGGGCTCTTA
GCCCCCAGTCTTCACCTCCTCTGACCCGCCTGCTAATAACAGGAAGGTTT
AGCGAACAGAGTGACATCACGTCCGGCGGTAAGCCATATTGCGGCGCGCT
AAGGATTGGCGCACTGGAACCGCATTCGCCGATAAAACAACGATCCGGGG
ATTCCCCGACCGGCCCGCACTACCTGGCAAACATATTTTATACAAGGCTC
ACTAAGGTTGACGAAAGCGTCCTTGGGTTCTTGTTATCAAAGAATTTAAA
GTAAGAGCGAGAAGAATGCTTATGTTCGTATTTTCGGTGATTACTTCCGA
ACGAACGGTTGTTATGTAATGAATCGGCACAGGCCCAAATCAACAACTGT
GAATTCAAGTCTGGCCCACGGTTTGAGCGCTATTCGACTGAGAAGAATCC
GATTCTGTATCTGCGGCCTCCCATATTGCACCGACCTTTGAAGTCGCGCG
CTACCCTAACTCCTCCAATTTGCAGTCACCTATTCGGTAGCTTTAGTCAC
AAATTGGAGCCGGTATACGAACTAGGGCCACCTCGAGAAAACAAACATGC
AGGGAGCGGCCTAACCGGCCCGCTTAGAGGGAGGCGAGCAAGGTCGTTCT
GTAAGACGCGATCTCGCCTCACGACATTCTTTGGTCAAGTAATTTTGCGT
CTAACCATCTTCAGTCGCAGAGCAACTCAGGACGCATAGTCGGTAGCGCA
CTACTGACTCATGACAAAAGAGATATCTCCCCTAACTCAGCACTTCGGAC
TACAATCTCTTCTGACAGGGGTGCACAGTACCACCGTGCCGTAAATCCCG
GCGCAACCTATCTACACGAATCACCATGCTCAGTAGATGAGTGTGATCTC
ACGTAAAGGGATTTAAATTACTAGAGATGCAGTACCGTACTAGCAACAGT
TTAATATATAGCAACCGAGCGTCGGTGCAATACTGGGATCACTGTGTCCG
GGAACTCAAACGCCGGTTTTGATAGTTCGGTGCTCGTTCTCGTATATCGA
GGGGCTATCCAACACATCAACGAACGCTGCGAACAGCGGGCACAGACGTG
CGGATATGGGAGGGATATACCATTAGCCCAGTCCCACCCTTTCGGACCGA
TGCGTCGTGGGGCGTCGTTGACGTGGGAGCATAGGCAGTGCGTTTGAACC
AGTTTTGTCTTCTCACCATGTTTCCCGCTTACCAGACGTTCCTCGCCCGT
ATCAACGCTGGTGCCTTAATATGACATAGACGTCTGCTGCCGGCCGGGTA
AACCATGGCGGCGTTCTAGGCTTTTGCGATGTTCATTGATATGAAAGCAA
CTAGCTGGCCGTGTACGCGATTTTTTTAAGATTAGACATGCTGTACAGGA
TTACACTAGGATTATGAGTCTCAGCCCAGACCACCTCGAACCTTGACCAA
CGGTAATCAAAGGAGCTCCTGTACGCACCGTAGTCGGACTGCGAGACATT
CCCAGGTGGGGGGACTTGGTGACCCGTCACGCATGAATAGCTCACTGCGT
CTGTTCTGTGAGGCCCGAGTAGGTCGAAAGCCGGGCTACCGAGTACCTGC
TAGTCGAAGGGTAGCGTGGTTTAACAATCGTAATGCCCAGGTTATCACCT
CGCAGTCCGATCCAGTTAGTGATCAATATCAGCCTCCTCGCGTGGGGCTA
CAAGGGAGTGCCGTAATGACTGGCAGTCCCGATTGGGGAAGGTGTTACAG
CTATTCTGGGAGCATTTCGCACATTACACCGCACATGTGAGGACTTTGAC
GGCCATGCCACGACGGGTGGAATCAACGGGTCCCATCCCCCAAGCCGGTG
AATACGACGCAGTAACACTGGTCAGTGCCGTAACAAGCTTGATTTCGCCA
GAAGAAGGCGCGCCCCTGTTTTTTTGTTGACCTAGTCTGTAGTATTGGTC
CGGGCTGTATAGGACGGATACGGCGATGGACCTAGAGGCCCAATGGAGAT
TATAAGACCCCACTTTACGCCAGGCCGGTCAAAAAAAAGGGACGCGTATC
TCAATGGTGAATTGCAGTAAATGGGTGTGGACTTTTGATGGATACACGAC
GGAAAAGTAAAACATCGCGTGTCGTACTCCTCCTTATCGACGTGCGTCTC
ACCTTAGGTTGGCGAAGAACACAATCATTGCAGGGGTCAGTGTGTTACTA
TGCTGTTGCGGGTATCCGCAAGACAAAGCGCGAAGTACCAGGGCATCTTA
TGCCTTCGATCCAAAGACAAAATCGGTCGGGTGCCGAAATGGCGGAGGCT
ATGACAAAGACGTCGCCCCTCTCGAATCTATTACTGCTTCAGAATAGTTC
CAGCCGCGTCCGCACCAGAATAGAGCTGCAAAGTCTTTATGGAGATCCGG
GTAGTACCCAGAGCGCGACCTATGAAGCCTAGAGCCTACTGGTTGCCCCC
TATACCTGAAATAATCGGCTATCAAAACGGGAATCCTCGGTCAAGGTCGT
CTTACACGTAAATAGCCTCGATTGTCTGAATCTACGGTGAACGCGAAATC
ACGACTGTCGGATGAGGCGCCAACAGACGAGTGTCCCCCATCGGGCCTGC
ACCCGTGTTCCGTCAATTAACTGACTTGTAGTGGTCTTCCTACGTGAAGG
CAGATAAGCAGCGGTACAGGATCAAGGCGACGGACGTACCTACGTAATAC
ATACCAGTGTATATGAATCATAATGCTGAAGCCAAAACTCTGGTCGGTCA
TTGGGGAAAAACCAAAGAGCCCACGTCAGGTGCGTGTGGGAGCGAACTAG
GGGTGGGTTGGCTTCCCAACGAGCAGACAGGGTGCCATACGAAAGTCCGT
CACGACCGTTGTGGTCTCATCTTAGCCACTTTATCCCGGGAGAGCTGATC
GTATCAGAAGTCTCACGTCGCCACCTCCCCCTCTATTTATTCCCCTGAAG
CGGTCCGTTACCCAAACACACAGCTCTACAACACCCGCATCTAGACTCGG
ATTTTCGAGTGACTTAACGATGCGCATAAATAGTAGGATACAGACCACAG
CATGTAGACCGAGAACATTACAAGCCCGTTGCCGTCTCCGATCGTCCACC
ATGCAATAGGAAGTACTGGGCGGTTCTTACTTCCTAACCACCGTCCTGAT
ACCCACTGATCGCGAACGTTCAAGATTCCAGGTCAAGGTCCGGTTTACAA
CAGTATCTCTCATCTAAAATAGATGCTGCATGTAGGCATGGCGCCGGGAC
CGCCTCTAGGACGTCGTCGTTCTGAGTCACTCGAACGCGGTATTAGCTGT
CCAGGTCTAAAACGGAGCGGCTGGTTAGGGATAAGGGCTAGGCATTAGCG
TACAATTCATGGCACGGTCAAAATGCCTACAGGTCTCGTTAAATGTATCG
GATCACCGATACGAAACCTATTCGTAGCGGGCAGTGTTATAACGTTGAGC
CTTACTTAAGTAGTTCACGACATAGGGCGCTCTGCCTGGGTGGGTCTCGG
AAGAACAGATTAGACCGGCCCTAGGATAGACAACGCTGAGAACGACTCTG
TAGCAGAAGAGTCTCCAGCCCTAGTAAGAACGTAATGTCACAAGTTTGCG
CCAACTAAATCCCGTCTTAACCTGCCATTTCGGCACTTCTACGGTTCTGG
AGAGTCCTTTTTCTTACTCCCGCGGGTAATAAACGACCCTCCAATTTGAT
ATCAACCTGCCGTACGCCAACCAACTGACTGCCGGACGGTACGCTAAATT
AGCGAAACACCCAAAAGCTACGTTTGAGTAGAAATAAGAGCCTTAATGAA
TGGTCATTTTCAAACGGTTGTTCGACGGCTATAAACCGAATAATTGTTGC
CTTCTCGACCCTCGCAGTTTGTTGTTCTTACGCAAAGCTGAGTGGGAGAC
TCCATGTTCTCGAACATACTGGCGGTGCCCCCCAGGTCCGTGTTGGTTCC
ATGGTGAGGACTGTGGGCATAACTCGACTTACAGATCAGTAACCGGCTAC
GTGCGTAGATACCGTATGTGGTGCTAGCGCCTATCATGCTTCGAGGTAGG
GTCTTGCGGCCACCGTCATGGCGGGCACCACTTTATCGCCAGCAAGCCGG
GCGGATCGACCCTGCGGTGAAATGTATAGTTTCTAGCCCGGTGAGTCGGG
GTCTTACAGGCCTCCCGTCACAAAGGTGATAACACATCCACGTCCTAGAC
TAAGTCCTCTTACGCGGCTGTTACTATTTCATGGCAGACGCCGATGCCCA
CTAATCGCAATGCCATCATCTTCCCCCCGCGTCTTTGGGTGGCCCGGATC
CATCCTCAAATGAACTCTCAGCAAAAGCGACGCCACTTGGTCATACTATG
CCTCTCTCTTTTCCCGGCTACGGACGTCACTGCGGGTCCTTCTATAACAG
AGAGAAAAACGAAATAATGGGACCGCAATTGCCCCTTAGGTTTTTTTGAT
GGCTTGCAATTGGTACAGGCCTGTGTCAGGTTGCGTAGTTCTCCTGCAGC
TAGCATGACCAGGTGTGTATAGTCCTAATATTGCCACCAATTGTTTATAG
CGGAAGTTCCTCATTAGGCATACACATGATACTTTTGATATCCGCATGCG
GGTTGTTCCGACCTCATGTTCCTGATCAAATGGGTCGGGCGTTGTCGTTT
TACTGGCCCGCAACAACTGCGTGCATTGATGATTCGCATTCAGGCGAATC
TGCTTTACGACTTCTCCGCGCGGGCGTCACAACAGCACTACCGGGTCTAG
TATTTTGGAGTCAATTCCTTCGTAATATACAGCGCGTTAGACATCTACAG
AATGGATCGGAGTTCCTGATTTTTCAATACACATGCAAAGGAAAATAGCA
TGCTGCGTTAAACCTCGGCCCGCCGTCATGGTTTGGTACATTGGCGATCC
GACGATTCAATGTCAATACGTAGACCCCACACATTTCGGGACTGAGAGTG
AGCGCGGTTACCCAACCTATACTAGATGCCCATACGTCGAAACGAACCTA
AGTTTGATCTCCACACGGGGAGTCGGGGTGCATGTGCTGTGTCTCCACCT
GCCAAATACCCTATATACGTCAGGTATTACAATAGACGGTGCGTTCCATC
TTCTATGTATGAACACCGCGATCTACGCACACACCATGGGATCAGTGAGC
TCAGACACGGACTTATCTAAGGACAGTCCAGTTTGCGTTATTTGGTTACG
TCTGCGAGCAGCAGAATTGGTATGTCCCTCATTACACGCTGACCAGTGGT
TCATCACATAGAGAGGGACGCAAAGCACCGAGAAACTGGTGAGACGAGAC
ACGGCGTTCCTCGTGCTCAATTCTAAGTACCAAGTTCATTAAATTCCGGG
CTTCTGGAGGAACCTCAGCATTAGGGGATAGCGACCGATAAAAACGTCTA
TCACTAAAGTGCGAGAACCAATACAGACTGGCAGGTAAAAAGGCCGCGGT
ACCAAGACGATACTGATAGTGTGTCCCTTGTCATCCCCCTACAAATAGAC
GAAGGCCGCAATAAGTCGGTGTATTGAGAATCAGTACCTGAAATAATGAC
AAGTCTAGAAACTCTATACCACCGAATACCGAGGAATGTAGCCCCTTAGT
GCCAAATCTTAGAAATCGTACTATATGTCTTTGCATTGCTGTGCGCTTCT
GATGATTCAAGAGTCGATCCAGCGCGGCCAACCTCATGGATTAACAATAT
GGACTAGTTCAGAAATCAGCGCTATATCCACTTATTCTTCGCCTAATACA
TGGTGCGCATGGTTGGTACGAACTCCTGGACAATGGCGTCTAGACACTTG
TTCGCGTCATTATACCTCCTCGCGATGTATTCAATGAGCTGTTCTCTCCT
CCCAATTCAATCTGGCTTCGGAAGGCGTGCACGTAAGACAGTAGCTATGA
TCAAGCAGAGAGATGTTTCCGCACAACCTCTACAGGTGAGGTCGGCATAA
GTAATAGCTCTAGTATCGATTCGCTAGTCAGGGGAAGGGACCCAGCCTTC
TTTTTCTCAGGCGGGATAACGCGACTGTCCGCCGGTACCTGCATCCTGTG
GATTCGGCTAAGTATAGGTAGTCGTCGGATTCTCGCAGTAGCTGTCTCAT
CGGGAAGCTAAGCGACGCAGCGATAATCACAACTAACGGGGTAAAAGAGG
CTGTCTGCATTCGTTCCCTCCCGGTGCCTCTAATAGAGCGCTATGCTAGT
CGGCAATAAACGCTTTACCGAAGTTGCATCGCCTATTCGATTCAGTAGTG
CAGGCTCACCCGCCCGAACTCGTGTATGCGTTGTTGCTATTGCTGACCAG
TATTGAGCCACTTACAGGTAGCCCGCTCAAGCGAGCATCAGACGTCTGCG
CTGATCGCCTCGCGCACAAGGGTAGCCGGATACTACCAACCCTACTATTG
TGTGTTCCAGCCGACTCCTATACCCTTAATGGGGGGGGATACCCGACCAC
TAGCTATACATACTGCTTCAAGCAATTGACCCAATGGTTTGTGGCATCTC
GATTCAATCAACGTAGAACGACTCAGAACCTATTTTAATGGTTCGCATCA
ATAAAACCGATTACACCCGCGATAGGAGTCGCCAGTTCGGCACGGGAACA
AGCTGTGGGTTCATCCAGACCTTCCCACCCGGCACTGACTATTAGTAGTC
AGCATGTTCGTTACAATCGCACACTTTCTGCATGAGATGTGCGACGCTCT
GTCTATGCGCTACTCTCGTAGTCACTTATTTATAATAATGTGTCAGGAGC
GCTGCAGCAACTCTGTACATACGTATTTCCGACTACCTGCTGAACTTAGA
GGTGCACTTACAGCTCCCCATTCCTCGCCATCTCACGGAAGCACTGCCGT
TGTTACTCATTCCCGCACTCTGAACTGGGTGTTATATGAAGACCCCTTTA
TAGCCGCCGGCCAGATTGGGTTATCTCTGTTTGACGGTTTTACATGTTGA
TAACATCATGAGGCTGTACGGTTGGAAATAATGCCAACCTCACATGATGT
AAGCTTCGCATGATAGTTGACTCCGCCTAAACCAGTCAAAGAAGGGGGCT
AGTAAGAGGAATATTGGCCCTCAAAGAACCTGACTACTATAGAAGCTGCC
ACCTTCTCAACTCTAGAATGACAGCTTCAGTGCTAATACGCCGCTATCAC
CAATTGCAGGGATGGCGCGGGGTATCGCTAGGTCATGGTTTAGTTAGATA
CAAGCATCTCTCCACTTATAATCCTTATGTAGTTTAGGGTTCCCTTTAAT
TTCGTCAATATCAGAGTTACGTTTTGCAGATTGTCCCGAATCAGGGTTGT
AGATTGGGGCGCCTTGAATCCTCCTTTGGAATTCTCCCGGTCAGCTGGGA
AGGCGCTCAGTAAGAGGACCGAGGCGGCTGTAACTCTAGAGTGGGTTTGG
TTCTCGCGACCGGCGAACCGCGCTATCGTGAGGGAGCCACCGCCATAGTA
CTAGTAGTGCGCATGTATATCGCTCGGCTAATTAGAATCAGCGTATAGAC
ACAAAGCAGGAAAGCCTCCCGGTTTTTCACTGGATTCAGCGCTAACCCGC
CCTTAGGACGTGGCACGCCCCATCTTCAAGGACCCTTCGCTCGAATACTG
CGCGGTTAGACTAGCCACCTACTTGAGTCTGGCTAACGGCGCATGCGTAC
GGAAAGGTTGGCAAGCCAGTAATCTTTTCAGTAATCTACGTTGACGTGTC
CGAAATAACGGACTCCGTAAATCCGCGTGGGGCCAGGCGGAACTATTGTT
TTTTGCGGGTACTGATCGGTTTGGGGATGAAAGTGGGGGCCAGAACGTAG
GGATAGTTCGACAGAATCAGACGCGGGCTGTTATTCCGGGACGTTGTCCG
GGCCTCTACGACGGGAGGGTCCTCGTTTCTCGCATTCTAATCCATCTTGG
CGGAAGCGATAGGATTGCTAACACCATTAAGCGTGTACTTTACCTCATAC
GAGTGTGAGTCTTCGAGTGCGCGTCTCCCGCTCCAGTCTCACCGGCCCCC
AAAAACCTATATAAGTACTGTCCTGGCACGCGGCGGTCAGGAGGGAGCTC
TCTCCCCCTCATTGTACGGTCTGATTAATAAACTACTTTTTGTCCCCGTT
TAGACAGTCGAACTTGATCGTTGGGCTCTATCCTGAAGACCCTTAGGAAA
TGTTCATTGGCTGCCAACCTCTCGACAGTGCAATGTGAACCAAACAATCC
CCTGAGAGAGGCCTCGACATTCCCCTCAATTCTGAAACCTTCCCGTCCCT
CTATACGGGATTTTGTTGATAAGTGCTCGCGCCCACTAAACCCTCGGAGT
GGCGCTTGTGCGTGGTCCACGATCTACAAACGGACCCGCTTCAGCGGACC
GCGTGCGGCCACAGTACCCGGTATTTTGTCGGATACGCCAAATGTGTGGG
ACCTTACAATCAAAGGCAGCGCGAACGCTAGGGGTGCCCCAAATCTGTGG
TTACTTCCAGATTGCAGCCAACTGCAATGTTCGTCTCTCTAGGGACCCTC
TCTGAAGCGTCCTAATTCTGTGTCGTGTATAGTCGATGGTGGACGCTGGG
TATATTGGGAACGTCCGAAGCGCATATCCTTCCCCTGATAGCTGGTTGAT
CAACTATTCCATTATCTCTATCGAGGTAGGACGCTAACCCCCGGGTTTTA
ATACCCCCGCCCAGGTACTACATCTATAGTTTATGCACCCATCGGTTCGG
GCCATGGATGACCACCCCGGTCCATAGCGGGGGAGGCGACCCCGCACTAA
AGCGGCTAGACGTCCCTACTCATTGATTCGTCGGGCTCCGATCATAGTCT
GCCGTTCGTCAAGAACACACCTTCTCCTTGCGGAGAGACGGGACCTCACC
GTCACAAGGTCACGCGGGGCATACCCGGGGGTCTAGCAACAGATAATGGC
CCCGCGGATCTGCAATCAACTCACACTACCTTATACCTCTTCGCCGCACC
CTGTTCTTGGTCTCATCACCGCATACAGCTCTAAACGAAAGGGGCCTCTG
AGTAGTTTAAATACGAATCGCATAAGCCCAGCTGGCCTTGGGATGAGCCC
ATAGAATTCCCGCTCATCCTGAAAATCGGAAAGTCCTTTTTGTCAAATCA
TGCTAGATGTAACTGTAGGTCGTGGTGAGCCAATTGAGGAAACGAAAGGT
CAATTGCAGGGCGTCCTCAGATACCGTAGACGTTTTAGTACCATGCACCA
ATTGTTCAGAGGGGGACACAATTACGAGGCGAGTTCGAACTAATTGTGTG
GTAGCCTGAGTGTTTAAACCAATGAGAGGACACCAGTGATCGTCTGAGTT
GGCGTTAGAGGAAACCGCGAGGAGGTGGAGTTTACACTTGTAAACGATGA
GGGGCCGACATACTCACGCGAAAAGACGCCGTTGATGGGAATTTACCTCG
CTGTCATGTGCATAAGCTCGCGAGGAGGCTGCAAAATTGCTAGCAATTTA
GATTGGACCCATTCGTACAGAGTTCCACGGGTGAGTGACGTGGTCGGAGA
GGGGGCTTGATGGAAATGTCGAACCATGGAAACAGTAACCCTTCTTCTGT
ATTCGCTGGGTAGTGGCTAGCAGGCTTAGTATTATTTCGCAGAGAACCTC
CGAGGGGACCGGCTGTCGCAGCCGGTTTGCTGGCACGTTGAAGACACAAG
AAGGTGGGTGGGCAGCGGTCCGCACAGGCCCCACTCATGGTGATAGTAGT
CAAGACTTGCCTTTAATTGCGCTAGGTAACGATGTGATTTCCCCCCGTTT
GGCGCGCTCTCCTGCCCACCACTGAAATGTAGCCTGCTACTGACGCCATT
CGGTCTGCCTCGTGCTTTCGTGTATAAGAGCTCTCATCTAGTTCCGTTGG
TCGTCCCAGTGGAAGAGAGAAACTAGGCGTATAGCATTGCTTTCTACCAT
ACCTACTTTCGGCGAGGTCACCCGTTGCCCCAGGGACGAACGCTTTGCGT
GCGTGTTTCCGGTCGATCCAGTGCTCCATCAATTACTCCACACTCGCCAC
GCGACTAGACAAGCTGGAACACGACCAATGTATGAGCCTGTCAGGACACT
CGCAAAGGGTTGCACTCCTTATCCTTTAAATACCCCCGCCACAATTGACC
CCAGGGATCTGTTTATATAGGAGAAGCCTTCTGTGAATAATAAACGGCGC
GCCACCACGATATTCATCCCAGGTGGTAGTCGTCTGCACATCAGTTGGCC
GTCATTCCATAGGAGTTTCCCGCGGCCCCGCCCTTTTGGAATGAAGGCAC
CGTAACCCGACTGTATTGACACGACCACTTTACGTAAAAGAGTCTGATAT
GGTTAACCGGCCAAATCAGGTGATACCGAATGTTGAGCTATCGTGACTGT
CTAAAAGCGAGCCTATTCGGTGCACACGTTGTGCACCTCTAGATAATCAG
GACCAAACGGACTTGCAATCGTGACCCAGTGACGGGAAGAGATGACCCTA
TGCCGGCTTGGCTGCCATAATGTAATTAGCGGCATAGCTGCTACAATCGA
CAGGCTAGCCCCGGGAATTGTTTCATGCCTGGTTACTCTTGTTCGCTCTA
CTAAAGACTGTCCCTCCCGAGACTGTTAGCCGAAACTCAAAGACGTCAGA
TCCTAGGCTTAGAGTTAGGATAGTAAGGACTGGCGGCGAATGAGAGATAT
GGTCCTGCTAACAGAGATGTGGCGATTCCTCTTAGATCCGCGCAAGCCCG
CCGTGGCCCGAAATTGTTCCAGGGTGAGAACCGTAGATGGAGACAGTTGT
TGGGTCAGTAGCACAACTATTCAGCTCGTCCCCGTATCGGCGATGCAACT
CTAGCACCCACACGGGCCTAGGTAGGTGATCAACACCTGGTCGGCCGGAG
CCCCAATGTTATTCAGTGCTAAAACCAAGATGGCCCTCAATGCAGCGCAC
ACAGACCCGGGACCTGAAATGTCTTATTCTGCGGCGAAGGGACATCACGC
TCGCCAAATGACATCTAGCCTTTGCTAACTCAGGCCAGCCTCGCGCAAGT
CTTAGGACTGTATAGCTGGCTGCAGGTCATACGCTTACCAAGGAACTGGT
GCCAAAAAAAAAACGATTCTATACCGTTCGGAGCCTCCCGTTGTCGCACC
AGTAGATTTAAGCGCGCCAGGTTTAGATTTGTGAGCCTTTCTTGAATACT
GTAATGCTATGTCACAAATCCTACCCTCAAGGCCTTAGGTAGCCCAGGTG
AGTATGTGAGATTAGTAAACTGATAGGTGGGTCAAACAAGCCTATCCGGT
CGTGCCGTTGAGAATACAGAATGTTCCATCGCGTGATCTTCATAACGACG
GTTCGGCCGTCTGTGGCCTGCTACGGGGCTACGATCTTAGCTTCTTGTGA
CCTCACGTTGATAGACCTGCTTGCAGGAGTGGCTCTTTTAGGCCAGCTCA
ACGCAGTTCTAGACGCCGGCACGTGCAATCCTACGGAATCCTTCCAGTTT
AGGAAAGGGTAGGCGGGTAACTCCGAATATTTCTCTTGAGGAATGTGACT
GGGTAGATGGCTGGGGTAAAATTCTTAGGGGTACCAATCGGAAGAAGCCT
GTGGGACCGGAATGTTGATCCTAATCTCAGTCCCTCACTTGAACAAATTA
CGAATTTCCTTTGCCGGGCTGGTTCGTTGGAGTGCACATGTGCGTTAGCC
CTCTTCGCACGCATGCACACCCCCTCACGCACTGGTCCATTCTAATCGCT
CAGGACTTCGCATGCAAAGCACGTGGAAATCGTTCCATTCGCTTGACTCT
ACAAAACGCCCACGCTAGCGGTTAATCTAGGACTCTACATAGCATTTGAT
ACTTTATTTCACGAGTGACTAATGTCAAGGGCGCCTAAGAATCGTTTTGC
AAAGCGGCGCAGAAGGCCAGTGTCTTACAAGCGCGCTTGAGGCCTTATCT
GCTTCATGAACCTTGCTATAGCGACGACGTTGTTTCTATCGCGGTAGAGC
CGTATCTACCTCCTGAGGACCACTTTGAGTTAGAAGCGAAGTCCCCTATG
GCTGATAAGTTAACCTAGCTACCCGGAAGGTCAAGTACGTACCCCCGCTG
CGCTTCTTCAGAAAACACGTATATAAGGCAATAAGAGTCAAATTCATATT
GCTTGGCACACCGGCTTAGTTCAGATAACCATCTAGTCATTGCTGAAGCT
GAGTGACGGCGTCAACTGCGAACTGGGATTTGCGTAGGAGCTATCATCCG
CGGCTTAACGTCCCCCTCGTTTATGGCTTTTTACGTGGGTGGTGATTGCC
GGTAGGAGTGAGGAACGTGGCTAGCATCTCTACGCACTGAGGCTCTTTCC
AAGTCTGTCAAAACCGCATTTGACTACGGCGACTACCTTTATCGAATGTG
TCCAACCAGCCGTTGATAGGATAAACTCCCAACGTGGTTCACTACGCTCT
CGTCTGCGGGAAGTCCATTTGCGGGGCGTCTCAGAGCAGACGCGAGGTAT
AGAAACTATGCAGAGACGAGCTTGGCCCGAGAACGACCAATCCCTCGTTT
AGGAACGAATCCGACGAGAACAGCTCGGTCTTGCTTGTGCGCTATTAGCA
ATTTAGAACCCGGCCCCATTACTGATTAAATTCGTTTCTACAGATTACAT
GCGGGGTAACGTCATGACCAAACAGCGGACCGACTTGTGCTGCGCATACA
CTACGCAATTCAGCATAATTGCCGATGTAGAGGACGTCTGCCAGACCACC
TCCCAAGTCGGGGCGGGCACATTAGCCGCTAATTAAAGCCGGCTCTCCTC
ACCTCAAGTGATAACACAGTCAGGGTCCATACTTTACCTATTCCCATGGT
CGACGTCATCTCATCTGTACCAGCGGTCAGCGAAACCGGATGCCTTAAGC
CATTATACCTTAGTTCTTCCCTAGGTAGAACGACTCAGAACCGATTTAAT
GCGTTCGCATCAATAAAAGGATATACCCCCGTTAGGAGTCGCCAGTTCGG
CACGGGAACAAGCTGTGGGTTCATCCAGACCTTCCCACCCGGCACTGACT
TTAGTAGTCAGCATGTTCGTTAAAATCGCACCTTTCTCATGAGATGTGCG
AGCGCTCTGTCTATGCGCTACTCTCGTAGTCACTATATTTATAATAATGT
GTCAGGAGCGCTGCAGCAACTCTGTACTACGTATTTCCGACTACCTGCTG
AACTTAGAGGTGCACTTACAGCTCCCCATTCGTACGCCATCTCACGGAAG
CACTGCCGTTGTTACTCATTCCCGCACTCTGAACTGGTGTTAAATAAGAC
CCCTTTATAGCCGCCGGCCAGATTGGGTTATCTCTGTTTGACGGTTTTAC
ATGTTGATACATCATGAGGCGTGTACGGTTGAGAAATAATGCCAACCTCA
CATGATGTAGCTTCGCATGATAGTTGACTCCGCCTAAGCCAGTCAAAGAA
GGGGGCTAGTAAGAGGAATATTGGCCCTCAAAGAACCTGACCCTGGTCGC
CATCGGTTGATTCCTTAGGACTGCCAGGTCGCTCACTGGCTGACTGAGGT
GACCATTAAAGAAGATCGATTCCCTTTGCAAATGGCTTCCAACGATCGAT
GAGTATGCCGCGTATCACCAGCAACGTCTATGTGGCACCCAGGTCGGGTC
TCTGTAAACCTGTAATCGCACAGCCATGTCTCTTGCGAGTTCGGAAGGTC
GTATTGCATGTGATCATACCGGGAACACGCAACGAACCCCTCTTCAGAAT
CCTCTTACTGTCAGCCGGACAGCTCAAGGTGGAGTGGGCTCCAATGCCAC
ATATACTCCTGGAACTTAGCACTCAGGACCCCAGTAAAGCGTACGATTCT
GGTAGATCTGAAATTCCACCTTCTCACCTCGACATTTTAGAAACCAGAAC
TTGTAGACGAAACGATGGCCGCTAGTTAGGACAGGGAGCGGTAGCGGGTC
TAATTGACACATCTATGCCCAACCACCTATAATACGCCGGAAAAGGTACC
TAAGGTGCATTGGTGCCCTCAAATCACTTGTTAGTATATTTTGATGAAGG
TGAACAGAGATAAATGGAACGGTGACACGGAATTAGAGAGGTGAACGTAG
TCGACCATCTGATCGTCCTGGGATGATCCGGCTTGTGTCGTGGCGCAGTC
AGGGGGCCGGAAGTACAGCTGGCCTGCCGATTCGAGGGAATCGCCAATTA
TGGGTGGTCCCAATACTAAGAATGACAAAATCCTTTATAACAAGCATTTA
GCTTAAAACTTTTTTGTAATGGAAGTGTATGGGGAGGGGGTGTATCTTTA
CAAACCTGCGCACTCGCCACCATGGCTCGTGGCCACAACCAAGAGACTGA
TCTTGAACGCATCTGTTTAGTACCAATCTTTCCATGGCTATATTGAACTC
AAACATATGTGCTACGCATTAGCACCAGCGCTGATTGAGTTGGCCACTCG
CGATAGGAAGTCAAGGGTTCCTGAAACTATTCAGAGCGAAGTTTTGTGAG
AAAGCCGGTAACGACAGGTGGATCCCTCGAGTTATTGGTAGTACAAACAC
CAGCACGATATGCCACTAAGTCCGGACTTAAGTCGTCTATCCCGCGGTCA
TAGATTCAGTTGGTTACCCGACTCAGTTAAGAATCTAAAGCCGCACGTCG
CGGGCGGGGCGTGACTGTACACCATAGCCGATCTTGCGGTCCCCTGGAAG
ATGTCAGCAGGGAGACTCATGCCTTGGTGAGCTAATTGTGGGACATGAGG
TCCGGGGATAGCCGAACCCTCAGTGACCTTAAGGGACTAAGTGCTCCCGA
GCATGCTTTATCGGAGGACACGGATTTCGAAGTGGATTAGCGCTTTCTTG
TCTACAAAGTCTTTTGATCGCATCCACGTCTAAGCGTGCTAGGAGACTGT
TATATCAGGATCGAAGCACGCTTCACCCCCGTCTGACAATCGGCCTATTC
TAGCATAGGATTCAATAGTTCATTTGACACGGCTTCCTGTCAGGATTTGC
CAATTCCATGCCGTGGGTTTGTCGGGTATATCAAGGTGCAGAAAAAGGGG
TTCATGCGGGTAATCTATTTTAACTCATGTTTGATGGTACGACAGTACCC
GTTTTACACGGCCGCATCTCGGTTTCCGGACGAAACTGAGCCCTCGATTC
CCACCCCAATATGTATCAGGGGTCACCGACTTAATCCTGGGGACCAGGTC
CGTGAAACAATGGCTGCGTCTGCAGAGACGACCCCACCTGAACAAATGGT
CGGTTTTCAAACTTACAGAGCTCTTGAGCACGTAATTGATGCGAACTACA
TGCTGCGCGCTCCAACGCTAGAACAATACGCAAGACGAGCCTCACGATAT
ATCGCAGCCCTAAGTCAGGGATGTGGGACCGCTCCGTTGACGCTCTGCCA
CCCGCCTGTATACCTCGCTTATATCAGCCCAATCCTTTTACAACACGACA
TCAACGCGAGGTTGCACACGAACTTGGCCAAGACACTCAAAAGTAAGGAT
AAGAAGATGACAACGGAGACCTGGGCGGGGAGCGGAAGCCGCTAGACAAC
AACCCAGCAGAGCGTCTGTCGGTTGATCCATAACCGGTATTTTACGACCA
CATACAACTCAAGCGGTTACGTTTGTGGCCTAGGACCACAAATTTGAGCA
CTTTAGCCCGTGATGTGAGACAGAGATTTGTACGGCGTTACGGAGAGGGT
AACGCAACCAGATGGCGAGCTTTTCTTGGAATTTAGCAAAACCAGTTCTT
TAATCCGGCTAGCGCACACGTCGTACAGAGCATAACTCCGTATGCTAGAC
GTAATGGACCCTAAGGGACGTGATATTTAATATAGGGCGTCATATGAAGT
CAATCGATGTAGTTGTAGACCATTACTATGACCACATTTTTGACGGACTC
CACACGTCCTACTACCTCATGAAACTTTGAGTGGGACCGGAAATCGTCTG
GCGATTAAGTTGCTCTAGCTCGGAATACAGGGATGGTTGATGCATTACAA
CCGCGTAAACTTTCTTCGGGCGCCCATCTCCCACTAGAGCTTGGGGCCAA
CGTCTTGCTGTTCTGGATAGGTATTGCTGCGGAGGCGTGTCAATGTTCAT
CCTTTCTAGGGCGCTCGCATACGACTGGTCATCACCGCCGCGGTTGAGAT
GGACATCAATGAGAACTATTGCAGGCGGATGGATCCAGGAGTGCGTGCCG
CAATCCGTGAGCCATTTGCCGGTACAGGCACGCGGCTTGGGTCAAACTAA
GATCTCGGTCAAGCTTGAGGTGACGGTGTTTAATGACCCGGGTAGAAGAA
AACGGTTTAGTCTAGGCTGTTGTTGACACCTCGCCGACGTAGCCGCACCC
AGATGCGGGCCCCGCCCATTGCCAAACACGCTTGGCCGCACCGGTTTGTC
ATGTGGTAGTGGTCTCGTTTAAAGAGCCTATGTTATCGCAGAGGGGGCCA
CTGATAGGTACTGCCCTTGGTTTAATGATGGTTACCAATCACCCTTTCGC
GAGTGTATGGTATATCATCATCTTTACGCCCCAAAAAGCCAGGCTCCGAT
GATCCTGCTGAACTAATAGAACCCCAGATACAATTAAGTCCTTTTCATGC
ACATGAACGCCCGCAGATTATGGTGCTATACCGGGAAGTATTAGCGGTAG
TGGTGTTCTTTTACGATCTACCATACTAAATAACTACTATGTATAGCGTC
CAACATGGTTAGTCACGGCGACAATGAAACGCTTGTGACATAAAACCAAG
TAGTAATGAAACATTAGGTCCTGTGGCCGGAAAACCTTAGGGTCTCGAAA
GCCATGCTGTCCAACAGCTACGGCTTGAGAAATCATCTCTCCCACGATAC
ATGGCGGCTGATGACTTACAATGACTGTGTCTGAACCGACAGACGCTAAA
CTGGTATGGTTCTTTGATCTTACGCCGTAACACATATGTGGGTATGTGAG
CTTCTCGCGGAGGAAAGGTGGTGGTGAAAGGCTAAGGACCGGCGTCGGCT
GCCCGCTTAGTCTGAAGGTGGTGAATGATAGCAAGCCTAACGGGAGTGTA
CGACCACACCATTCTGAAATTGGCGGAGGCCCCTTTGCGCTCAAAGACCC
TAAAACCGCTTCCTTCTAGAATAGCGCGTTCCACAAAAGGGCGCTTCTGC
GTTAGCAATCTAAGCCTGCATGTTTCGCTAGGGCCTCCTTTTAAAAGTCC
TGGGCGGCTCAACTGAGGGTTATGAATCAAGTATGTTCGTATCGCAGCCC
GGGCATGGTTCGAACCATAACCGTGCTCGAGTTCCTCGTACCGTGTAGGC
GACCTCAGGGTGACACTCAATACTAGACTCGGGAAGTATCGTATATCCGT
CGCGTCTATAACTCCTAATCTAGCATGTTAAGGTTTTAAAGCCAGAGCAA
TTTCGTGAATGCGGTCGCCCGTAAAAGGATGTTTACAGCAGAAGGTTGCG
CTCACCCGGGGCTCCTCTTAACTGAGGACTCGCGTGTCGCTTGTAGCCAA
TTGTTCTCACCTGCAACGTGGAATCTGTGAGGTCACAAGGTCAGACTCGC
ATCCATTATAATCGTCGGGATCGACCCGCAAGAGCGTACTCGAGCCACTG
GCACCCTCCCCATGATGCTGCGGCCGACTCTCGATCCGGTAATGCAGCGG
ATATCCGCTGCCACATAAGATGCAAATGATGGGGTGGCGGCCTACGTACG
CCAAGATCCATATTGCCGTAGGGTGAACCTGCCAGTGGCCATTTTTGCAC
TGCAGTAATCTTAAACCAAATGCCTGTCCACCTCTCAGACGCCAACACTT
AGTGTACTATAGTCCAAGGGCGTTGTGCGCGGCTACAGAAATTGAAGGAA
TGGACGTTCTCGCAAGTCTAGTCTGGTCCTCACTTCCGTAGACTGAAGGA
GATTATCACACGTGAACTGCAGCTCTGGAAGGGTACCCATACCAGGACGA
GAGTTATGCGAGACTAGATTACTATTCACTCCCTGTGACATGGCCAGCAT
GCTAGTGAAAGTATGGACACATACTTTGGAATGGGGACTTCCTGGCGCCA
CGGGCTCCCTGTTTGCTGCACATTCGAACTAAAAGACTTTACGCAGCTTC
TAAGGGTGATCGTTCGGGGTTTCCCGCCTTGAGCATAGATCCATCGCATC
AAACTGGCCACGATATAGTAATCTAATGTGCTAGCTCAGGGCGACCTCCC
TATACAATTCTCTTAGCCGGTAAAAAGCCAAATTCGGTACGCGTGTTTAT
GTAGGGAGAGTCTCGAGCCCTCTGGTGCATCTCGTAAAAGGGCCCGGAAA
ATGGACCGACAATGGGCCGACACGTACCGCTAGGAGCCGGTCGCTTTTGA
TCTTAATCTTTCTTAAGAATCACGTCACAAAACGCCTACTGCATGAATTA
AGCCGGAGACGGCAGCCTGTTACCCAAGTGTGGTCGACGAAGCTTTTCAC
TAGGGGGGCTCGCTACCAGTACCAGTTGACGTTTCTAAACTATGTCCGCT
TCCGGGCTCTGCGGTCGTGCGTTAAAAGACACACTTGATTAACATAGGCA
GCGCCCTACAGACCACTGCGATAGCAGATCGCCGCCATAGTAGTAGCAAC
CAAGGGTAGCGGACGGGTCTCATACTACAACACCAACCCAACGCACGACC
AAGCGACGTAGCGTAACATCTTTTACCACTCTGATGTAATCAAGCGACCT
GTGCGACATTAAAACACAGAGGGCATTTGCCTATCTACCAATGGCGTACG
GCGCGCGAGGCGCTCACGCTTAAAGTAATTCTTCGAAGCGCCGCCATTCG
TGAACATTTAAGACCATGAGTAGCTCCGAGTTTTTTATTTCGTGTATCTG
CCGTATTCACGAGTTTGGATCAGTCAGGTTCCTGACCGGCTATTGTGATA
CGAACGGGACAAAGTGCTCAGCCGGGGGTACGCACTTAATTGCTAATCCT
GGCGATGAGAGCGAACCTTATCTTTCCCTAAACCTGACCGTCTGAATCGC
GTGGCAGCTATTCTCGATACTGCCAATTTGGCCCGACTCACACGCTAAAG
GCGCGTGAAAGAACACAGTGCGGGGAACATCATTGACCGTCACACCTGTC
TCCTCGAAAGTCTGCAGGGGCTCCAGAGGCTGATCCTACACGCATGTCCA
AACGCACTGTCTGCTGCTCCCGCTGCGGTATACTACGTCACAAGCAGTCC
TTTTGAATCACGGGAGCAACGAATAATCAGAACGTGGTGCGGGGGCTGGC
GGCCGACCGCGCCTCCAGTCGGCTCATAAGCTGATGCCGATTGATTACCT
AGCTACCAGTTCTACTTAGTAATGGATCCATCCTAGAATGCGTATCATGC
AACTATATCATAAAAAGGTTAGACGTGACGGCGTAGGCCCTCATCACCTT
CGCGAAAATCGCTTAATCCACCAGCTCACTCGTACATTTCTAGCGGTGCT
CATACTTATTTTCGCGATGATACGTCGAGTTATATGCTTTTCGGTCACCA
TGCATAGTTCACCCCAGCCCTTAATAAGCGCCCCGTGATAGGCTACGAAT
CGCAAACCAAGATATACCCTCTCTTCCTGGATCCATACGCGGAGGTCACC
GATAAACCATCACAACTCTCAAAAATCTCATAATGAGGCAGATTTAGCCA
TACTGGGTGTAGCATCTGGCCGACTCGGGTGCTAGCGTCAAAGTGCAATT
ACGACCTCACGCCGTAATGAGCGAACCGTTAGACCTTCACTCCATCGTGC
CTCCCATCAGATTTCAAGGGTTGCAACGAGATCTGTGAGCTTAGAGAGAG
TATTCGCCAACTCTCACGTACTCCCATACGCAAAGCAGGGTCGACGCAGG
CCACACACCAGGACCTGTGCACCAGTGATTGACGTGGACGCCACTGTTTG
TGAAAGCTGTCATCGCATGGCGGCGTCCACGGCGTCGTGTACGCCGAGTT
TATTCCACGGTGGCCCGTGGATTCCTGCATCCTAGTGGCGTCTTCGAAGA
TTGGTCGATAATTATTAGACTAGACAGCGAACCACTTCCACCACGGGGGC
CACACACTCATGCGGAACGACTATCCTGGGCGGATTATTGAAATAGTGAG
CGCTGTTAAATTAAGCGAGGCTAAAGTGTGCGGGCTGCTCTAGACCGCGT
ATACATCTGTTGCAGAACATAGACTTACATCGGCCCCTGCGCAGCACTCT
TGCACGAAATATATCAGCTACACTGTGTACTAGTGTTGCCACTCATCACC
CCGGCCCTGAGCAGTGTCTAGTTGCTATAGAGTTGATAGCGTCCTCTGCC
CATCCAACGCATGACGGAAGACACGCTCAGAGCTGCACTTCCAAACGGCC
CACTGACGCACAAGGATGGACCATCTCACAATGTCTACAGGCATGCGAAT
TGCCTTTGACGAAGAACACCCCTACGTGTGTAATCACATACGTTATTTGA
GAGACGATACAGGGATGCATTTCTCCGCTCATAGCCCCTGATGCTACACT
CCGTATGAGGCCCTGCCTTGAAGAGGATTTCCCGCGTCCGACAAGAGCCG
CGATCAAACGATAGTATTTTAGGGTTCACTCACACATCATTACTCGGTAT
TATGCAGGGATCCTGCTACCCTAGATCCGTCTCTTCTTATATCGGTAAGG
GACACGCACCTACGTTATTATTTCTGAAATGGACGTTATCGTCCCGCGGC
GACGAAGGTCGAGAAGTGGCGCTCTAACTGTTACAGCGACCCCACAGGGT
GAGTGTAGCTTGATCTACTGTAACGTGGATAAGCGTTAACGGACAACTCC
ACCGCGGTTATCGGCGATCACCTTCGTGCTGGTAACCGGTGGCGACCAAT
TCGGATTACCTGAATTATGCAAACGGGCGGACCCTATTATGCGCCCATCG
TCCGCTCTAGTTCTCCCTGCATCCTCCACATAATGAAAACCCGCCTTTTA
TCAGGCGCACCAGACCTGGCGGCCTAGATTGGTCAAATGAAGTAAAACAA
CGGTGGTCCACGCAATTCTCGCTAGAGTCACTTTTGGAGAATTAGCGTTA
GTGGCACCGTCGGAAATGCTCACAGTATGGTCCCGCACAATATCAGTGCG
TTGAGTTACCTAATGATAACGCCCTGACATTGGTCCTAGCGACGCTCGGC
ACCGAAATTAATTGATCTCACTAAAAGGCTACATGCACTTGCGTTTAAAA
ACTTTCTGCAGACACTCCTACGCGTACCCACACTAAGCGGCCGCACGTGC
TGGTGAATAGAAACTGAGAGGGGGATGTACACATTAGTTTTCTCCGGGGT
AATCCAAGCCTCCCAAACCGGGGCTGTAGGGTAAGAGAGCCAACCTGATT
GGCTGCCTGCATAGCTGCTGACGCTTCTCCTAAGGGGCATCAGACACGGG
TGCATTTCGTTGCGGGGTGGTTCCTCACCCTCCCACCTCCACTGTGCCAG
TACCACCCGTGACGTTGCGATCCGGATATAGTGCTTATACCCTTCGGTAG
ACGGTTATGCTAGCTTTGGCACTGATGAAGCTGTTAGAAACACCACTCGT
ACAACGAGAAAGCACATCTAGACGATGAAATTATTGACGAGCTTTTTTTC
ACGGGCCCTTTATGTACACTTAGCATTCTTCTAATCACTCTCCTTATTCC
GGGGGATACACGGGACGGCGATCTGCTCTGAGTACGTGTGTAAGGAGTGT
CGATATCCGCGGCGCGCTGGTCGATCCATTCGATATAGTATCTATTACAA
CCAGTGGCATGTGACTCGATTACCTAGAATCGGCTTGGGATGTTCGTATG
CATTTCTGAGCATCCCGCAACTGGTAATAGATGCTCCGATATCACTGTGC
ACGAGCCATAGCAGGAGGACTCCGCTTGTCAGTTATTTCCTCCAAGCTAG
ACCGTGAGGTATTTAAGTTCGTTGTTTTACTGGTAGGAGTAAAAAAGAAC
GCGAAAGGCTTTTAACCCAATCAGCGCTCATTTCCAAAGTAACCTCGAGT
TTCAACTAAGTTTCCACCTCCAAAGTTAGCCGGTAAAAAGCCAAATTCGG
TACGCGTGTTTATGTAGGCAGAGTCTCGAGCCCTCTGGTGCACTCTCGTA
AAAGGGCCCGAAAAATGGACCGACAATGGGCCGACACGTACCGCTAGGAG
CCGGTCGCTTTTGATCTGAATCTTTCTTAAGAATCACGTCACAAACGCCT
ACTGCATGAAGTAAGTCGGAGACGGCAGCCTGTTTACCCAAGGGTGGTCG
ACGAAGCCTTTTCACTAGGGCGGCTCGATACCAGTACCAGTTGACGTTCG
CGGGGACTTCGCAGTAATGTATACATACACTCCACTCAGTACATACTATG
AGTTCCACTACGTATGCAGTTGAATTTTGCTCGTTGTTCTTTATAGCACG
CTTAAGTGGCACTAGAGACTACGTATCTGCATGTAAAACCGGGGAGAGTG
GGTTATAAGCATCCATTCGCCGGAGGGCACAGTGACAGGTAGCTTTTATA
AACCTGGTCATGCCAACTCACGCGCCACCACGAGACTAAGGATTGGATGG
CGGATGGGGCAAGACAACCATCGAGAGCTATGTATTGCAATCACACCCTA
ACCGCGTGACGTGACGGTAAAGTCTGCAATTGCATCATCCCTGCTGAGGA
AATGCTCGTAACTTCAATCAGCTTACTGATTTCATGCTCTGATTCTGCGC
GTCCGTTCCGGGAAATCTAAAAAGACTAATGCGAGCAGTTACCGTTCGAT
AACTTACTACTGTAAGATCCAGGATTCGGACACAGTTTTACGTGGGGTGG
CATGTGATCGGCCACCTAATTATTTATGACTCAAAACCCATCCCTGTGCC
TCACGGTGACGAGTGATGCTGAATCCCCCGAATGGGTATGGGGGCCAGAA
ACTTATGCATTAGGACTGTTGAGGGTTTAAATCGATTTCAGGGCTGAATG
TATATCTCCTGCATCAAGGACTCCGATTGCCCTGTACACCCAACGCGATG
GTGGGACCGCGTGCGGCAAGGTTATACATGGGGGTACGCCTTTAAGCCAT
ACATAAACAATGCTTCGATGTCTGATGCGTGCAGAGTTAGCTGGGATGTG
TCGCCCCAAGACAGACAAGAATGATCGTTCGGCGGACAAGATCCGAACCC
AAGCCAGTGTCTCGCCAAAGCGATAATACGCCGACAATGCACCCATGGCT
GTTGGACACGAGGGATTAAAACAAATATTGGGCAACCCCGACGTTACACA
TCCCACCCCATTTGGCGCTGACAATAGTCTTTATTCCAACAGTTTCGGCG
ACACTGCCGATCTAACGACGGAACATACTACAGTTGTTAGTGAAGATCTT
GTTGATCAGGAACTAGGCCGGGACATTCGTGTCATGTTAGAATACACTTC
AGGCGAACTCCGAATCGGGGCCCAGTGGACAGGATTGGCAACTGCGTTCC
AGATCCGGGTGGCCACAGGTTCCCGCAATTACAATGTATTTGGCGTAATA
ATCTACCCGACAAACAGGCTCCGACAATCGCGAGCTACCGGTTATACGGT
GTCCTAGTGAATAGCTCAGGACCGTGAGACGAAAAGTCCAGTGCGCCCGA
AGTAATCTCTTTCTACGTACCCTCGGCTCGACCAGTAGGCGGGGATCCAC
CGGTCGATTCCAAATGCGTTTCCGAAAGATTCATTAGCATGATCATCAAT
GCCACTCTGTAGGGACTCTTGTTGATCCTGGCGCTACGTGGCTTAAAGTA
CCTACAGACCTGTGGTTGTTGACCTATGCTGTGTAGAGTTCAGTTGATTC
CCATGTCGGAGACGCCGACGGGGTGGCAGCACACCTCAACGGGCTAGGAC
ATCGGGTTGTATGCGAGGCACCCGTACTTGAGTTTAGATTGCGAACTGAC
AAATTGAAATTACCCTAAATTAGAAGGGACGAGAGTGTTGAGGTCGTAAA
AAAGTAAGTACCGCTCTCGGGGTCATGAGCCTGCCAGATGTTATCGAGAA
GGATTACGGGACTATCATCTTATTTTCCGGTATACAGGTGAACGATTAAG
TCACACTCGAGCGTATGCATGATTGCGGGCCCTTGATAGATCCCGGGAGC
CAAGCCGTAGTGATCTGTTGTATTGAGCCGGTGTGACTAGTCACCTTGTT
CTATGTGCCAGGCAGGTGGTCACTCCGCCCAAAAACACATACACGCGACG
CGTATTCTACATAACCTTTATCTTATTAATCGGTGCACCTACTATTGGAG
GAGGATGGAGACCCGTTGTTTATGACCACTTGTTCGCTTCGCTCGTACGG
AGACGGCGCACTGGGAGTAAGGTGTCTCCCGGGCGACTCATATTGTTAGG
TCAGGGGGGCGTTCATCCGTGCTGAGAACTCCTCTCGGCTATGGACGATC
ACGGTGCGCCAGGACCGGCTCAACAGCCCAAAGACGGTCTTACAAATTGG
ATCTTTGGGATCTATCTCTGTGCTCGCTTGAATAATCAAATCGCCCCTTG
AGCGAATGTGTATGCACTTATACGCGCGCCACGATCAATGCTTCATATAG
ACCTGAGAGAATTAATGACGGAAGAGGCTTCCAAGATTCGCAGATCATCT
ATCGATATCAGCGCTTGTATGTAAACGCTACAGCGATTAGGATAGGGCGG
CGCGTATCGCCAATTTGCTGGGAAATTGAACGACCTGCGTCAGACGAGAC
CCCTTCTACAATCGAGACTCTAAACGTGTAAAGCCGTGCTCGAACTCGGG
AGTTGTCGGATTCGGCACTGGGAGTAAGTAATGTTTAATACGCTCACGTG
CCGACTCGCAAGGAGCACATATAAAGTTGACCGAAAGACGCCGCTCATCA
GTTTGTGTAACCCAAGAGTAACGTGAGTGGAAAAGTTGTCATAATTTCGT
TCGGAGAATTTACAATGCGGGCGCGGATACTTTCGGCACATTTACAGTTA
TCACGAAGGTCGTATCAGTTTCGGGACGAGTACACGACCCATTTTAACTA
GAACATGCGCCGTGGCTTATGTTCCTATGCTGTCGTATAATACATGGATC
GACTCTTCAGGTGAAACCTGATACAGTGCACTTAGGACAATGACCGATAA
ACGGTCGCAGAAGGGGACTCCGTAAAATATGCTACGACATGTATGATATG
GGGGGTGGACGGCCCTATATAGGTACATTGTCGTATGATCTCCATCCGAC
AGCGTCGATTGCCAAACTAAATCAACTTAAATTGAGGAGCAGATGCGGAC
CCACCGGTGCCAATTACATTCATGCAAGTGGCAAAGATGGATGCGACGCG
TTATCAAGGAGACACGGAGAACTTTCATTTTTAAGGGCAGCCTGGTGTCT
GTACACATGTCGTGAAACCTTTCCTTGGGCTAGGGAGATTGCTTTATGCC
CCCCCAAGATACACCCTACACCATCCCTACTGCACGTCAATAATTGTCAT
TAGATGAAACGGTTCCGAAGCCCGGATTGTCGGTTTTCCCCGGGGTAATC
GATTATTTACCATGTGCGGTTCGTCACTCCCACAATAAATCAACCCCCGC
CCTCTAAATAAAATTGAGACGGGCCTTACCTTAACCGATATTTAATCCTG
AATATTCCATAATTTCTCGACAGACGCTACTGCAAGCGTAACTTCAGGGC
AAATATAGAGATTGTAATAATTCCACACAGTTGATACGGGTCCGGGATGA
TGCCCCGAGCTGAGTATCCCACTTATCTGCCTGCGGTGATGTTACCCGAG
AGCTGCGAACGGACCACCTTGCTGTCCTAGTGCAAGTTTGGCCCAACTCA
AGCTCGACTATAAATTAATGTTGAATCTTAATAGGACCGGTACCCTGAGG
AGTCACCACTAGCGCCTCACGTGTCTAATAACACGGACAGTACGAGTTGT
GGTCAAGTCCTGTGGTAAAATCGGCCACGCCCTGTCAGAAGTGAAGGGTC
CGAATAGCAGCACTGTTCGACTATTTAGAAAATTCTGCTTTTCCGCGCCA
TATCGTAGAGAGTGATTAGGCACATAGAGGTCTAATGTTGTAATCCTGTT
AGGTACAAGTGCTGGTGCGAATGGACAGAGCAAAATTATGAACTTGCGGT
CCGGCCAGGCGTCAAGCTTCTAGTCACTTAGGTTCGATTGCAGGATGAGG
CTTAAGGCAAGGCCCAAAAGAGTCCCGGGATAAAGGGAGAAAATGTAAGA
ACGGAAGATTCACTCTAACAATAACTATCACGCTAGGCAAAAGGTGACGC
TCAGCCAAAACAATGCTTCTTCGGGAGGTATTGAATAACTGGAATAACTA
CGTCCATCAACATCGACTTTTATTCAGAAACAAAACTCTCGATAGCCAAT
AACAGTGCGTCCTACTGAAGACTGGCGTAACGAGTCACCCGGACATCCTG
TGCTTGTGGAGTACGAGTTGCGGCTATATAATGCTGCGTTCTCATCTGCC
CTCTGCCAGAACGTCAAGTTATTCCTAGGCACAGTAACGGTTGATGTACC
GGTTTTGTAAATGACTGTTGGACTCTTTTCCCATTGCGGGAGCTTAGTTC
ATCCCCGGTGATCTTTCTTAGGATACTAAGCAATTGGTGCCAATTGAAAA
GAGTTATATAGCACAACCTGTAATTCGAGGCCATTTCGAACTTACCGTAA
AACCGACTCCAAACAACGGCTCTAGTATCGCCGCTCGCCTTCTATTATCT
GGGCGTGTCCGCTGCCCACAAACAGGATTCGGTTAAGTCATGGTTGTCCA
ACCTTGCCTAGCTACGTGCCACCGTAGAGAGAGTAATTAATCATGATGGT
ACGAATCATGGCGTCTTGATCTTATCGGAAATCCCGGGATACACCCGGTC
GTGCGCCTATACAGTAACTCGTGTTCATGTTTCATGTTGGAATCGTCGTG
ATCTCGCTTTCGATGCAGGTAAGAACGGAATGAGTATGCCGAGGGCATAA
TAGCCATAGGTCGATCTGCCGCCACCACGCGCCTTCCCCTTCCTCCGATA
CGGCAGGCAAAATAGTCTGCTGCGCCGACAGAATGCTTGTCTGAAAGCGG
TCGACTGTGACCTCTAATATAGGGACGTTTGCGACACGGCCTCGTGCCGT
CTCGCCCGCAGCCTCTGAGCTATCCTGCTTCCATGAGCAGAGTGCACCCC
ATGTATAGAAGTCGTTGCCCTGCGCATCTGTTATGTCCTTCCGGGCTCAC
CTTTCAGAGTGGACGTTGCTTTGAAGGTCAATTAGAACGGTTTTAATGCC
CGGGGTAAGCAGCGGTCAAATCGACTTGCACCTTCCCATGGCATACCACG
GGGAAACAACGAGCACATGCTAAATTGTGAGCGGTCGTAAGACCAGCATT
CATAGTTCATCTGCAAGATTTGATCGCTCAACAATAGGGTTCGGCCTTTC
AAGGAAAAAGGGAGCGTAAAAACTTACCTTCATTATCCCAGGCCTGGTGT
GTGGCGTATCGGGCACCTCCATAGATCGTCGAGACTGAGATCCTATTCAG
CTGAACAGACGGCGCGCACAGTTCCGACGGATCACTGCTTACTCAATCCG
TTAATATTTCAGAGCTGGAGGAGTCCTTAATGAAGTGAGGTACATCATCC
TCTCATCAAGTATCCAGTCTGCTAAGGTACCCGCAAATAGCTGAGGGAGG
AACCATCGCCAATCCTGCTCTGTACGCACGTCCACAGTATCATCAGCCAA
TCGTTAGCCTGTAGCAAATGCAGGCTAAATATGGGGTCTACGACGAGTGT
TGCTGGTGGTTTCACAAACTCACGTTTGATAACACACGGTATTGTGGGAC
ATCACCTGAACGCGTCTTCGCCCTGACCTCGTTCGAGGCACATCCTACAA
ATTCTGATTACGTGCTACACGTGTGGACAGTATGGCGCTTTCGTGGCGAA
ATCTCACTGAAGAAGGGAGCAAGTGCGGGGCCCTGTTATTTTAAAGACCC
TGCCACGTCTGGGGTTCGCTGCAATGAGACCCGCCCAGGTAATTATGCTC
GCGTAGTCAGCCTAATATATAACAGCATGGCTGAGAATATCCACGCGACC
ACAAGTTGGGCTTTGACGTGTATGCGCGATCCCCTCGTCACCCTGCCTGA
AGACCTTCGCCACAGTGCCCACTGCGTGCCCCAAAAACAAACTCAGTAGT
GAGAGATTACAAGACGTCCGAGCGCTTCGACTTCACGACTACACTTATGG
TGAAATGGCCTGCAATGATGTCTGTCTAAGTATCAGTGGCATTTATCCTC
ATTCGATAGGCATTTTCCGATTTTTGGCGTTAGCAGCATTGGGTTTTGGT
TTTGAACTCACTTTCCGGCCCATTACGCGTGCTACTCCTTAGTCGTCCTG
TTAAGCGATCATGTGTCATAGCGATCATACATGTCAAGTTGTTGATTGCA
CCAGCCCATTCTCTAAGATGGCCCCGGGGTGCCTCTCCACCATCGGGTGA
ATGAGCCCCTCGCCAGAGTCCATCCGATCGACTTAGGGACTACTATGAAA
TGTTATAGTGGCGGGTCCACGGCTGCGCAGGCAGAGGTCCTCTTGGACTC
ATTTCTAAATGCCAAAACAGACGCTGTATAATCCCACGCTACACTTCTTC
GGATCCCTACTCACACCTTAGTTGTGGAATCGACCCGACGCTATAGCCTC
GTGGAGAGACTAGTTCCCGACGTAGATCCGACGCTTAAACTCTGTGCTTT
AATCTATTGGCTTACCAGAATTAAGCCGTTGGTAATCGATATTGAATTCT
TTTCACCTAGCAGGATACTCAACGATGCAAGGCGTTGCGGGGTACTCATA
ATGTAAGTTTGTTCAGCTTGATTGGTCTATATTAGAAGACACAACCTCAG
ATGATACGGTTCCTATGGCGTGTCAGCCAAATAAAAGCCGTCCACGGTAG
TTGCCCTGCAATACCAGGAAAATGTTGCGCACGCTGTGGCTGTCTCCATT
ACTTCCTCGTCTCAGTCAATTTCCATTTATTAGACTATCTCACGCCAGGG
CTGGCCCTTTAGATTTTCAAGTTTTCTCGCATTCCGCCTGGAACATTCCC
TCTGGGATAGTCCGATCCGCGTCGGAAGAGGCGATATGAACGGGCGGTTG
GAGTAGTCGCCTGTAGCAATGTCGGTAGCGAGCCATCCTAAAAGCAGAGG
CTCGTCTGGTTTCCCCGAGTCTTATTCAGGACGCTCAATTGAGCCTCGTC
CCCAGTGAAGGCTATCATGCGATTTGTCAGGTCAAGGTCGGCTAGGCTGG
CCCGACAGCCCGTGTTATTTCCTTAATGGCAATAATCTGTGTTCGCCTTA
CCATATGGATTTAATGAACAGTGATTGGTAATAATTCAATTTTGCGATTT
AGCTAGAGATATCAAGAATAGGGGTCGCACATAAAAGGGTCATCCATAAG
TTTTGAGCATTCCCGAGGCGGGGTCAAACCCCAAAATGACGCCTCGTAGA
GGTATGGACAGCCCAGCGACCTCTGCGGAACGATACCACAGTCTAGGAGG
AACACACGCGCCTCTAGCCATTATTTCTTTCCATACACCCTGTTACGGGC
CCTGTCGAATGCTACGTGCGCCTGCCATCTCTGCATTATCACTTTATACG
CAGGCGGGTGCCAGGTGGAAGGGAACGTGAGCGTCCGACTGGCAGTTGCC
AGGCATAATATGTAGAGTAGAGGAATGATCCCAAGATGGCGGCAAAGCGA
AGCCCCTTTCTAAGGGAGACTTTCGACCCCAGATGAGCAATCCCACACCC
GTATTTCCTCATATGATTCGATAGACAGAGGAGCCTTCATGGGCTGATAC
CCCACACAGCGTTGGAACGGTCGGGTCTAGGATCGTGGTCACTGGACTGT
CTATATTGGCCGCTTGCAAGGCGTTCAAGTCGGAAGGCGGTGATACTCAT
AAGAGAAGAGGCAACCCGGAGGGTCGCCCGCCAGTCGGGCAGGAAGGCCC
CAGAGGGCACCGATGATCGTCTCAGCAGATTACAGCTTCCCACTAATAGA
TGATCGTTGATTTAGACCCAAGCCCACACAGATCCTGCTTCGCCATTCAC
GCTGCGCAGAACGCAGGAGTTGTCACGCTACCATATCAGCAACAATCGTC
CTACCGAACTGGTTAAGAACGACAAGGGAGAAAAGTTGGGAGCAAGCATA
CGCAGCATCTCGGATAAAAAAATCGAATCCAGACCGCGTTTACTAAACGG
TGGCTTTGGAGTGGAACTCGGTCTTATCATGTCCTTGTTACGATATGACC
CGGCCGCCGTACTCAGAATTCTCCTCTCCCATTTGGTTTTGTAGGTAGAG
GTGCCCCTCGATCTTGGCCAGTTGGGCGGCTGAATGTTTGCTGGTCGGGT
CATAAATCTATGGAAGACTGCGTGCGTGAGATACATCGCGGGGGCACCAC
AGCACCACATCTTTCTATGCTCATCCTTAATTTTTAGATACCGTCTTTTA
GGGCTACGGCAGTAACTACTATTTTTTACGCTAATAATGGGATTCGGCGC
AACTGTTCCGAACATTGTGGTTAGGTTTCAAAACCGCTCGTGGTAAGTAC
CTCTACTCGCCACAATGATATGGCTCGATAAACAGCTAACCAATATTTTT
TCCCCCTAAGTGCCACTGGGATTGTTGGTAGATCTCCTACTGCCCTCCGA
ACACCACTGTTGCAAGGCGACCTTGCGCAAGGGATACAAGTCACGTGAAT
AAGCGACTAGGCGCACTGCGACTGCGCGTACAAGTGTAAGTTTATTGAGG
TCCTTGACATTCGGTGCACAGCCGGACCAACGGGCTTAGGCGTGCAATTC
GCTTCTAGTTGGCATGGTCCGGGCCTAGCCCAACTAGTACCATGAGATGC
CATCAATGATTTGATAGCACAAACACCCCCTCTTAGTTAGTACAGAACTT
CTTTTCCGCGCGACCCCCGCGAGAGTATCAGGCTGGTTGTTGAGACGACA
TGAACCGTGCAGTGTGGCGGTCCCCCTTGAATGTACTTCCATAGTAAAAT
ATGATGTCGCCAGATTTGCCGAGGCTGCCGCTTTCCCGTTGGTGAAGGAA
GGTCCATGCGCTCAACATCTCACTTTGAGAATCTGACGGAAGTGTATAGT
TGGACTTCTGGGTCCGCGTAAACTAACCGTGCTAGTCCGAGCCAGCGTTT
GATTAGCGGCGTACTGACCACTGGGATTCAAACTCTACCCACAGGCACTG
CTGTTGGAAAGCAGAGATATTGGCCGCCTCACGAGTTCGGGGCAACACTC
ACATATAATACAGGGCGCACTAACGAGGTGCGCTACACTAGGACACCAGT
TTATATTGGGTAGCTTGAGTCGAACGGATTTAATAGGACCGGTACCCTGA
GGAGTCACCACTAGCGCCTCACGTGCTCTAATAACAGGGACAGTACGAGT
TTGTGGTCAAGTCCTGTGGTAAAATCGGCCACGCCCTGTCAGAAGTGAAG
GGTCCGAATAGAGCACTGTTCGACTATTTAGAAAATTCCTGCTTTTCCGC
GCCATATCGTAGAGAGTGATAGGCATATAGAGGTCTAATGTTTTAATCCT
GTTAGGTACAAGTGCTGGTGCGATGGACAGAGCAAATCTACGAACTTGCG
GTCCGGCCAGGCGTAAAGCCTTTCGTGTTATATACATGTGCATAGAGGAG
AGACATACATACATCAGAAGCTATATAAAAACGACTTCGGGGGTAGGAAG
GCATAAGCTCTCCCCACAATGGCCGGGGTCGAACTAAACTACCGTAGCGC
ATCTCGATCTACGCGATCCATCGATCACTTGCGAGAATACTCCACCTATC
GGTAAAAACTAAGAAACAACGAGCAGGCGCTCGGCGGGCGACTATGGTGC
ATTGAAATTTCTGGTAGAACGCGAACGTCACGCTAACCAAGTTAGTGCCA
CCCTCCCGTACTGCTACGCTTTTCATCAGTGCAGGACGCGCTGTAGACCC
GTAATTAGGGGTGAATATAGTTGAGGACCTCAACGACAACAGGAGGTTCT
TGACTTTGTTGTCTGCTCTAGTATACATGCAGTATATTCTCATGGCCACT
CCCTTTTCGATCATGCTATAGTAGTTCCAGGTCTGTAAGTGTACGGGTGC
AGCTACCAAAATTCCAGACCTCTGCTGCGGCTAGGAGGCGCAGTCAATTA
CGCAGTGAGATGTGGCATGATATCCCATGGACTGGCGGCAAGGAGGTAGC
TAGCGGCAGAATCGCAGAAAGCGTGCCCCCAGCTATACAACCGCCTTATC
CGGTAGTCCACGGCTGCAGTGTTAAATCAACGGCGACGCACCCACCCACT
CGAGCTGGGAAAGCTCAGATTCTTCACATCTACATAGATTTGATTCACTG
CCACTGACATACTTGTAGCCGATGGAACAACAAGTGCCTGACCGGGCCGG
GAGGTTAACAAAACAAGAAGACGTGTTATCAAAACTTACGCTTGACATCG
GGCGAGGTCTGAGATTGTCCTTCCGTTGGACCAATAATCAGCTTCTTAAC
ACGTAGGCCCCAGTCCGAGACAGAAACGCTAACTCAAATGGCAACTCAGT
CCCGAGCAGTTCCAGCGGTCGCTTTACCTAACGTGGGTCGGTGTAGTCGA
CCTTCCGGTACCGCTGGAGGCAGCATAAACTTCGCGAAGTCCCGTGGGGG
CGGGCCTTATACATCTAACACATCATTCGTTTAATTTACGCAAAGTCCTG
TTGTGACTCTGTGTACGAAATCAACTTGGTTTCCCTAATAGAAACGAGTT
CTGCATAGCCAGTCTTAGTTAGATATATAATGCTTGGCACTCAGAGTGTG
GCCGCATAGGTGTCATGTGACGAGGCGTCGAGTTCAATCGCCCCGCCGTG
GTTGGTACAAATCGCACCGCCCTCTTAATGTGTCTAACGCTCCACCGTCA
GAACATAGCGCGTGGCACGTGTGCCTGATATCATAAGCAGTCCCAATTTC
CATGACATCAAATACGCGTGGTCCGGGCCTTCTGAGGATAGATCGTGCGT
AACACAATAATTCTGGCCGTGTTCTCGCAGCGTGTGGACACTACCCGGGC
GCAAGCCCCGTGATGGAGGATGTCAAACAAATTGGACATCTCTGCGACTC
GATGGAAGGGCTGTCATATATCGCCGGAGTCAGAGTCGGTGGACCGAGTT
GAGTGCAATGCGCACGGCGTTACCGCTGTGTCTACTAACAACCTAGATGC
CTTCTAGCGCGTAAGCAAGCTAAGGGTTTTCACAAGCCACGCTACCTGCA
AACACCTTGAGACATTCACTTTATTACTCGCTCTCTGAGGATCGCCACCA
ATATTAACCATTACAATGATACATGTCGCGCCAAAGCAATTGCCTCCATT
CGTTACTAGGCCTCCGAATACTGGACACGAAGCAGCGGGTCCAGTCTGCA
CTCCCCCGTGACCGGGACTAGATATAACACTACATCCCATCAAGGTAGAG
TCCTTATACAGGTTAGACTGTACGTAAGGGTCTGTCTTAAGTCGATCCTC
CATAACAAGCTCAGCTTAGGATTCGCAGGACCCACAGAACACTTACGCTC
TCAGTATGATCTCACGTCGCTATTCTTGACGCCCTATGTTTGCGCCAGGA
CGCAACCCCGGTATTACGTAGAGAGTGATATATGAAACAGGAACCAGCTA
ATCTCGGGGAAGAACTGTCAGTATAGATCGTGCCCGCCAGCATCGCTAAT
TCACGGTATATGACAGGTCATATAATGTTTATGTCACTCTAGTTACATAC
AAGATCGATTAAATCCACATCGAACCAGCCCCCGACGCTGCCGGTACGCG
AAAAGTTTGACCTGTTTAACATACGCTCGTCTAGCTCAAACCGAGGAACG
AGAAGTCTAATGTCTGTGCTTTTTCATCACCGTCTTTCTTCAATACAGAC
TTAGTCTATTCACTAACTTCAACGTGTTCAGGGGCCTGGGCGCCATACCT
GTACCGGCGGACACGTAGACGTAACCACTGCCAAAGGTTAAGCCTAGCCA
AATCCAGTCATAGGTAAGGTGCAATCACCGACAACAATTACTACATTCCC
AATCGAGCTGCTACGAGGAGTCGGTGGACGACTACTCCTGTTTTAGTTGA
GTATTGTGCGGTGACTTATTATGGTAAATCGAGCAGGCGTTAAAGAAATC
GCAGTGTAGCCACGGGAGTGCATGCGGCGCCACCTTTCCCACCGGTACTG
ACCTAAACCTATAGACTTCTTGCTTTTGCCGTTCCCGGCCCAGTTTCCAG
TTGTAATAATAGGCTCTTAGCTCGTAGTGGGGGGTTACCCAGGGACTTCT
CTTCTACCGGATCATTGATACCATGACGGCAAAAGTCATGGTTCCTCGTA
GACGTGAGGGCTTTAACGTGCAAGCGCCCTGGTCCTTAGGCGAGCTCAGA
GCGGTCTCCCTAAGCCAACATCTACCCTGGTGAGTACCAAGAAAGGATGT
CCCTGGCCTGCGACTATCCCTCAAGGGCCTTTGTAAATGCAGCAGCAGAA
GCTACAAATTTATAACCTGCTCCGGATCCTATTAACTTAAGAGATCAACT
ATTTAAGCTCCAACTCCAAATGGGTACCCTTGAGTTTATCGTTTTCCGCT
CCCTACTAATATGTAGTCTGAATGCGATCGGTATGCGGCCTTCCTCAGTC
AGGTTGACCATTTCACAATCAACGGCCCGGTATGAGCAAGACTGTAGAGG
GTTACTTTGCTGGGCTGTAACTTTCCAGCAAATACGACGCTGGAACGCGC
TGGGTTAGAAAACGTGCCGGATCGACCATACGAGGTTGTTATCGGGAGGT
CTCGAAAGCCGACGCTTCGTCGCGTAGACCCCAAGCTGAGAACGACTGCG
GCAGTTATCCTTACCTATATACTTCGGGTCATTGGCCCCGAAGCTGGAGT
CGCGTTTAGACGGGTATCAGAGATGAACCCAGCGTTGCATCACATTGGGC
GCGCGGCTGATAGTCCACGTATAGATACTCGGGCCCTTTTTCTGCTTGAG
TGGACATAGTATCAGCCCCAAAACTAGTTGCTGAACTAAGAGTATGATGG
CCCACCCCCTATGAGTACTTGCTCGTATTACAATCAACACGGCGTGGGTG
GCCAGATAGCGGAGTGAATCTCATTCGCGTTGTTCTCGTAGAGTCGGTTC
GACTACCGCTGGGGAACCTGAACCCCTACAAGTAAATATCGACTTCGTGA
CTACTAAATGACTTGACTCACGCTATCTGCCGCTCATTATGATCAACGAC
TGTTAGCAAGGGCGCAGCATCTGAGGAAAAACCGCGGGCGGCGCTGAAAT
TTTAAGTTCGCGGCTGGGGTGCTCACCGACCCTCGTCGTACTGCTGTCAG
GAGCCTATACCCCCTAGAGAAGACATTTGGCGCCTTTTCGACGGAGCCTG
TATCACGTGACGGGCATCAAATTCAGGTGCTATTTATCTGACGGAGTAAT
ACCTCGGATCTATAAGGACCCTAAAAACGAGCTAGGATTATTCAGTCGGG
CTCCCTTAAATTTCTGTCCAACAGTGGATGTAGAGCAGGGCCCATATCAG
ATACTACAACGTAGACCATGGGATATGGCGGCCTGCCGCAGCGAAGACGT
CTTAAACGTCGGGAGACATTCCCCCGCCCCCTCGGAGGGGGAAGTCAAAT
CACCGGCTACCTGAGGCTGCCAGCCATATGCGTCCTCAGGCGCATAACCG
TATGCAATGTTGCCCTGAGCGCCGCCTCCTCCAAGGTAACACTTGACGGG
CGGAGAGACGTCTCTTTTGTTTCGCGGACCCGAGGTGTAATCACAAGCGT
TTAGCATCAAGTCCTACATATGAAAGCGTACTTAGGCAATTGTGCCTGAC
CCGACGAACAGTGCAAATTGGTATTGTTAGCAACATGTCCGAACTCACGG
CACATACGGTGCCCTGCCAGCCGGAGCCAAGGGGGCACATCGGTGCTCCC
AACTCGACATTGCTTATGGACTGCGACGACGGGACCCTCTGTGGTACTTG
CTGCTTAATGTTGGACACGCGCTATTGGGAGTTAGTATGTGTGGTTGTTC
ATTTTTGACGCAAACCTGTCGCTGGTACGATGGGATAGCGGTTCCTGCCA
TGTTCTCTTGTATGTTGCCTCGGGGCCGATAAGCCGTCCGGAGACACGGT
TGGCGCCTCACAGTCACACCTTGTCGAATTCTAACCGCTCCAAGCTGAAT
TGCTGTATTTTTCTTAAGGACACCCGCAGCCCGCAAACCATATACTCCCC
ACGATGCTGTGTCCACGTGTAATTTAGCGTCCTAGCGCACTTTAGGGGTA
CACACCGAGGGAGTCAAAGATGGGTATCCAGGCCCGATCCTTACGTGATG
CAGTCACGATAGCCCCGGAGGCCCTAAGTACGCCTCCGGGAATTTCGCGT
ACGGGGGTCCCCGTCTATTAATGCTCGCGAAATGTGTCACGGCAGACGCG
TGTGGAACCGGCGTCACGAGATGATTCATTACTGGGCTTGCGGACGCTTC
TGGAACTTTTTCTCAGTTGTATTGAACAAAAGAACTAGAAGTGATAGCGA
CCGTTGAGTGGGAGCTTCGGATGTAGGGATGATTTAGACACCCGTCGCCC
AATGATGAAGATGTCCGCTTGATAAACATAACAGTACGGGGATGCGTCTT
GCCGGCGCGTAGGAGCCCGGGATAGGGGCTCGGGAGGGGTACCCCTACTC
CTCACGTGGCCTCGATAAGGCCGGGGACTGGGCACAGGAATCAGTATCGC
TCCGTCGAACCACCTGTCATTATTTATGGGGAAAATCATAGGGCCCTTCC
CCTTCTGGATCGAATCGGGCTGCAGAAAATACTATAGATACGTACGGGGG
AAATCTAAGCTTGTTGGTGCCTTGGACGCGATCTCGATCTCCTTTAACTA
GGCGAGATTTACAAGAGCAGTGTATACTACAGGTCACACTCGAGGCGCAC
TGTCCACACTCCCCTGTACACTAGGAACGTAGTGAGCCCGAACGAGGGAC
CGAGTCGTAAACTCACTAAAACACGGAGTCTTGCTTACCAGATCAGCGTG
AACTAATACAACGTTTACCGTGTAAGGCGTGTTTCTCGCGATGCCATTTA
CCGAACAGCGGACCTCCGAACGTCGCAATAATGACTGAGTCCGTCATTGA
AGTTATACAAGTCTAGAGCCATCAGCTTTGCGGCCACAGCAATCAAACAA
GCAGGATACCACTTACTCGGAAATCAGGACCATTTGACGGGTGGTTCGGT
GCACGCGCGTCCAATGGCAGCCCATCATCGATCACACTTGGCCGATGGGC
TTGAGCTCGGGCGAGACGAAAGTAGGGAGCGTAGTATCACCTCACTCCAC
TATGACTCTTCGCAAACCACAATCCTCGATTGCGTCTAGTACAAACCGGT
CTCAGTGGAAGGCTCGGATGCGCAGCCGTTGCGCCTAGTCTATACTTAAC
TGCCCTGTATACTCATCATTGACCCGGAGCCAACACTTCCCAAGACGGGA
CGTTGCATCTCCAGCAACGAAAGATAACATCTGCACAACAGTTTTTGAAC
CATCCTCATCGTCACTCGTACTCAGTCTGAACAATTAAGGACTAAGCCCT
CCCGGAACCGCTAATCAACAGAGTGCTGCGGGTTAAAGCATTCAGGCTTG
GGTACGTTGGGCGGAACCAACCGACGCCCTCCGAGGATCTTATGGCCCTA
GGCCCCCCGAAGCCGAGAGCGTTGGCAGAGGAGGATAAAGCAAAAGGTTA
GAGTCTATAGGTTTGAGTACTTGGCCCAGGGCAGACGTGAATTCCTCAGA
GCTACGGGCACCGGCTAGGCGTGCCGGCTGTGATGCTCCCACCCCGATTG
GCACCGAGTGGATCAGCCCGGGAGGAAAACCAGTGCGCATTACGTTTAAT
TACAAACGACGCGCAGGAGAAGGTGATGTCGAATGGGTTTCGTCCACTTG
CAAAAACGCGAATGTCACCGTTACTTTCGAAAACCGTCGGGGGGAAGCAA
CCGGTCATGTGGCAGTTATAATTCAGAGCGGCACACGGGGTCGAACTAGG
GGATCCGCATTCAAGGAATAAACGCCACTGTTTCCGGACCGCGGGGGAAT
AAGTGGTGGCGCGGTATCCAATCTACTGCTTAACATAGTATCAATTAAAG
TCCACGCGAGAAGGAAATGTTACTATTTGACGCAGCTGTGGGAGGCGACG
CCCCCTGTGGGCCGTAGCGTCTTCCTTTCCGGTGAGCAAGGACCATAGAG
CGAAGACATGTGCCACCCCGCGCCTACGGGTGCGGTGTATTACGCTTTTT
CATTCTTATCAGCATTTAGTTATGTGCGCCGGCAACTGTTAGATGATAAG
CATCTACAAGCGTCCCCCCCCAGTTTACAGTCTCGCCTTTCGAACGTACC
CTTCCAACACAACTGTACACAGTACGCGTGGTACTTAGGGTGTGGCATGT
AGCTTTTTGCAAACGCTACGACAAGACATGAAACCGGCTATGACTCGTAG
GATAGTAGACATGACTTAGACTTAGAACTATATGCATGGGACCATTGGTA
ATCAACGCTCGCTCATTATCTCCTTAACCAACTTCATTAGAAGGGTCCTG
TGAGCCGAAAGGTCAGGACAATATGCAGGGGGGGCGCGTAATATTTTCAT
CTTCTGTTCCTAAGCAGGCGAGACTTCGATTCGAGCTCCTCATTCATGAA
ATCGAAGTCTAACTTTATGAAGATGGTACCGAATGATCCTTTGGAGTGCC
CCTGACGTGGAGTGTACGGGTGCGCTCAGTCCTCGAGTTTGTGCCTTACT
GGGTATGTTAACATGTTCCACGACGTCCACGACCCGGCTTGTTCATGAGC
GTCGCAGGCTGGGGGAGTTAGGACCTATCAAGTCGCCGTATTGCTAGTAC
GGCCGGCCCGGAGACGTACAGTTCCTGCGTTAGCCGAGTTAGGTAGTAAA
GAGACGCCAAAGTAGTGCTTTTCACCATCCACAGTAGTAGCCTCCCAATG
CAGGTCCGCTGATCGGACAAGACGTCACTGGCTACATATACTCTCGGTAT
ATATCTGGGGGATTATAGGTTGATTAGTTATTAGATTATGTCAGACGTAA
TTGCAAAGTCTTCATACTCAAGAACATTATGCTGTGCATGATACTGCGCG
CAGGGTGTATGTCCTCAGCCCTAGGACGATGAACCCACGATGTTCAGAAT
GAACCAGGCAGTGTGTAAAGTAACCCCGACACTAACTGGAGTTAACTTGT
CGTTGCAGTTAGAGGCGCAACTCACCTAACAACTGGTCAGTTTCCTAGTC
CTGTTGCTGAATGACGAATCAATATGCCTACAACCAGAGTCGATGAAGAC
GCGAGCTGTTTATTGGGAAACTTTGATCATGCGTACGCGGGAAATTCGAT
GTCCTGTACTTCGAGCTGTCATTCGGAGTGTCAGAAATTCACTATAGTTG
CGTCACGATGTACAATTTCCAGAGCACCGCAGACCATGTGCTGAACGTCT
CCCTACTCTGAAGCGGCGCATGTTTTACGAGAACCCGCATCACACATTTT
GTCTCTACCTTCTCGATATCTCGAACCGGAAATATTTGGACCGGTGTAAC
AAGCCTCGCCTCCTATGCGTATTCGCACTCCTACAACTGTAGAATCGGAG
ACCTTATGAAAATATTCCCGTTTACCTTCATTGCAGACGCAGGGCAGTCG
TCAAGAGTGCCCATAGATCCACGGAGTCTTTCCTTCTATAAAGTAGTATC
GAGTGTCAGGCTGCAGGTAGCTAGAGCCGTAAAAATGTTATCTCAAGATG
CGTAACCTCGGGGTGCAAAAGATTTAGAGATATCTATTAGCCCGGGGGCA
TCCACAGTGTTACCGACCTCTTATGAACCTCGCCATTCTAGTCTTGATCA
AGGGGGCCAAATAACGGGCCTCTTCATATTGGTCGAGGAAGCCATTCAGA
TGCCGGGCTGCGTATCGTCGTAGCCTCGATTGTTTAAAGTCGCTACAAGT
ATAGTCTTCGTAGGGGCTTCAAGTGACCTGAAGCCGAGCATGGTGAAGGG
GGGATACCTGATCGAAAGATCCCAAAGTCCCCTGCGTGTCATCGAGGGGG
TGGGGGGTGTATAAGTTAATCGCTCAGCAACCGCGGTTCATTGAGCAATG
CGGGCGTTCCTCTGGCGACACGTCCACCGATCTAAACAGTAGGTGTCTTC
GGTGCACTACGGTGTGTGCTCGACACGGTCCGTGGCAGGATGCTCGCATT
ATGGTTAGTGCGAGCATGGACATTCAGCAAATACGGAAGCAAAACACCCG
GGAGTACTATAAGGCTACGGAGGAAATTGTACGACAAGGTAATGGGAATG
GGTATAGGATGCGGTGCAGCGTTTTAAGAATCCCAGATTAGTTATTATTT
CGTATCAAGTGGAGACTGGGGGTAGTCGAGCCGGGGGAATAAAGACATAG
CTTGTCAAACGTCTATCGTAATTTACTGATTGGCAGAGCGGCCAGGAGGG
GATAATGAAGTTAGGCCGATTAACTGCCCTGCTACGGGGGACATGAACGC
AGCTAGAGAGATCGTAAAGGAGATGTCTATGAGGCAGCAAACTGTAGCTA
ACAAAGACACCGGTGAACTGAGTTTAAATTAACCGGACCCCGCAAATCTC
TCTTCGCCTTGAGGATAATTTGTTCTATATCGACTCCGCCCAGTCATACA
TACGAGTGCGGGTTTGGCCCCCCGCTGTCTCCGATGCAAGGTGACATTAT
TTTGGTACCCTAATAGTAGGAAGCAATAGATGTGACTTGTGCACCCGTTC
CAGTCGAGAGATCCTGATGCTGATGAGTACGGACGGCGGAAACTAAGTCC
GCTCTGTAGTACCCGACGTACGTGCCTGATACGCCGGACAAGTTTAATGA
ATGGGTAGCAGCGAACATATAGACGAACTATAAGGGCATAGGCTGCGATC
TTCGCGGGCCCGCTATTAAACTGCATGTAATAGTAGATTACGTGGCATTG
CTCTGGATAACGGAATACGGAGGTCGAAAGTGTGGAATGGGAGCATTGGG
CATCGCAATTGTAGCAGTGTTGCCAGGTGACAGGGTGCTCCATGTGACCA
ACACTAAGATAACAATTAGCACGTCAGCAACAATAGTCCTGAGACGCGTA
AGTAAAAAGACGCTCGAGTCCTGCAAATTTAATTAAGCGGTCTCCCAAGA
CAAGTTATCTTAGTCGGCCACTTGTCACGAAGTGATGATTCAGCAAAAGT
TATGTTCCTGTTGTCAGGGTGCCTACGGGCTCGAGACGAACCGCTGGCCA
TCGCTCCGAACATTCAACCTACCCCATTTTTAGTAGCGTAGGGTGCCACA
GGGCGATTGGAGCATGGCCTACTGAGAAACGAAGCATTATATTTTGACGA
CTCCCCAACGTCTCATCTCTAAGTGGGTACTTCCCCGCATATAGTTTGGG
TATTGATTGCTGTCGCGGCCGCAATGTGGGTATAAGACTTCTGCATCTCG
GGAGCATGGAGAGATCTCTATAACCTCACTTGGTATGCACCAGCCTAAAT
AGCGAGGCCCCTGTGTTTCCTGCAAGGGGGCCCTTGAGAATTGCAACTGT
CCCTGTTGTGGCACGTTACGAAGCACCGCCATTACACACGATCCTGTCAC
AAATTAGAACTCCGGCGGACAATCTGCAGGCTAGGTAAGGTAATGCTCAT
ATGTTCACTCTCCCAAGCTGACCCCTAGCCGTCTTGTGGTCTGTCAAGTC
TTCGGATGCCACTTCCAGCTGTTTGACCTTAAACTCCGTCAGCTATAGTG
GTACGGCTACGCCCTATGACGCTTTGGGTATTATAGACGCGAAGGGAATG
AGGCACCAGTTCTCATTCGGCACGCGCTTTCTGGCCCGAAAGGAGGCACT
TACAGCCTCAGGGTCAAGCTGGCGTCGCCTGCTTGGAAATTAGTTTTGGT
CCAAGTAGGTTAAGATAGCAGTGAAACTTTCCCGCGACACACACCGTAAA
AATAAGCCCTCGCTTCCTCTTCCGAACAGAGGGGAAGGTACAGGGCGCGT
GCGATCTCGAGAATACGTGTCGATGTGGCCTGATCCTGTTGCCGCCCCGC
TTGGGTTTAGGCATACCGACCGGGCTGTACTCCTAGGCCTTAACATGCGG
AGGCCGACCACCTAAGACCCGCTTATTCTATTGAGCTTATTCTGCAAGTT
TGTTTTGTGTCGCTAGGAACTCTCAACTGCCTGGGCCAGAAAGGAAAACT
TAAACGTGCTGGTTGTAGTTTACGAAGAGGCTCGCCATGCTGGTTAGTCT
CCTAGGAAGTGATAGCATCATTGGCAACCAGTCACTACAATTAACAATGT
TAAGATACCAAAATCTTCGTCCCATTACGTACGGTGGTAGAGAGGACTGG
AGAGTTGACCAGAGTGACGTGAATACACGTCTAGATATCGGTCCGGGCAG
TCCTATTGGTCGCACGTCCGGCTTCGTCATCGCTTGCACAATCCTTATCC
AAGTCTTCGTAGTAACCCAGCTACGTTACGACACCGCGATCGTGGGCTGA
AGCTAACATCTCATACCGATCAAAGGGGTCGGGTTCTCACGAAAGAAACA
GACAGAACTACAGGCGGAACCACTGGTCCTGCCCTGGTGTGCGCTGGGCA
CGTACTTCCCGGTTCTGCATGATGTGCGTGTATGACCGACTACAGCCTCC
CGTCTTACCAGGTGACTTAAAGAAGGTACATGCGTGTTCGGAAAACTGGT
CACCTGGAGCTCATAGTCACGCAGCCTCAGGAGCACCTCCAGTCACTCTG
ACTAAGATTCAGGATAGGAGATGGGCTACAAGAGTCGCTTCGTGGGTATA
AAGATGGCGGATGTCATGCTGTGAACGCACTCGCAAACAACTGCCCTCGC
AATGAGCCGATGGGATGACCGGGGTTTCAGCTCACATCGGCAATCTAGCC
ATACGGTGCATCTACCCGGTGCTTCAAGTACTTATCCTTCCGAGTGGAAT
CTTACCTTGCATGTGAGCCATACCGTTCCGAAATCTCTAATTGGTTTGCT
ATCGCTAGGTGCTATCTAGAGCCATTGTGCCACTTTGATTCCAATAGACT
AAATGGTCGTGCTTCCTCGTGGATACCGCAGTGCGAAGGGTCCTCACGGA
TCGGAACCTTGATTCGTAATTTTCCGGTCGACTTTCTCTCGTGTCCTTTC
GTCGGACATGGGGTTTCGGCGCAATTTAGGGGAGTAACCTTATATCTCAC
CGGCGGGCGTCAATCCGCGCTTGTCCAACATACAGTTAGAAGCTCGATCA
TCTACCAGTGTAGGTCCCCGGGAATACGGCTTCGGACGCGGCATCCAAAG
CTCGTAAGCGATTCGACATTCTAGATACATTATCTGCACACCATTAGCCT
TAGGCCAGTCATCTCCATAAATGTAGATTAGAGCTAACTATGCAACTGAT
TAGCCGGTCCGTTGCATTAATTTCACTGAATAACTAAAACGCCTAGCAAA
CCCCGTGTAGTTCACTACTGCCTTTCTATTCTAAAGGGGATTGAACAGGC
CGCGACTTACCGGGGAGGTTCGAAGCCGATGGCGCGAACAGAGGCAGAGC
AAGCGTAGGAGTCCGTAACATCCAATAAGTGGGCGCGATACGGTGAACGG
AGAAAGTTGGTTGGTGACGAGGCGAGGCTGCCCCAGAGCAAGACCTACCC
CGCTCCCCTCGTCACTGGACCTTCTCTGTCCCCTTTACAAAGAAAGCTAA
TACGTTTGGGCTGAGGAAACTGTGAGGCCTAGGAGACGGAGGCCAGGGAT
TGGTGAATCGTAACCCATCCCCGCCTGGATTACCGGGTGCCCTACGCCTT
CCAGCATGAGTCCTATGCCCCATATGAGACCTCCGAGAATTGACACCCCG
TGCGCTAACCATTCCGATGCCGTGGCTGGGCGAGATCGGCATACGAATAC
CTAGACGGAGGCCAGATAGTGACTGGTCTCGGCGGTGACCTGCACGTCGA
CCAGGCTTAGTTAATCTTCTGATCATTCCCCGTAGGCTAGAGACAGGTGC
TAACGAAGACTCACAGTAATCGTTACCAGATGGAACGAGCAGCCTCCTGG
CCTTGAGTCAGTCTCGTTAGTCAGTCTCATTCCTTTATATCTAGTGTGAA
CTGTGGTTGGCACCCCATTATAAGGCCCCTCCCTGTTCATATTAAACAGA
CCTCAACAACCTTCACCAAAGACACTATTTTTTAGAGTGGTATCTGCGCC
AGTGACACTATCACCGAGCATCATCGTTATTGCGCCAGCAATGGCATCCC
CGTGGTTCGGCCAACGCCGATAGGATTATCCAGACCGTAACATGACGCCT
TACCCGCACTAACTATACTACTGAGAGATTGATATATCGAATCAGATTAT
AAGCGCTGGCCTTTGTCATCCGGGCATGGTGACAATTATATCCCCAGGGA
TTCCGGCTATCCAATTATTGCACACGCACAGACGCATAACCACAAAATAT
GCTTCGACGACCTCCAAGTAGTGTTGATTGTACCGTTGGAGCTGTCGATT
GACGTAGCAGAGGTAGTTCTCTTCACGATCCCTATTATCGAACGGCACTG
CGAGCTGGACTAGACAGGAGGGTCTGCCTTTGTAGATGACGGAGCATAGC
AGGACGGTTTTATAAGAGTCGCCAATGCAATCGCACGCTATTCAGGAACG
TAGAGCTTCGAGCCGAGGAATCTCCCATGGTGTCGTGTTGGTAGTTACAG
GTTATGTTTCGCCCAAGTGCACTGCAGGAAGAGTTAGAATATTGGAAATG
CTATCGATATCGAGGCAACGGGACATACCGATAAGTTCGACAGTCGCGAT
TATTGGACACTCGACCAATGGTACCTACTTCATGGCTATATGTACTAATT
TGCCGTCGGATATGGAATGTCGCTGGCCGATATTTGGGACAAATGAAAGT
TAGCGGGAGTATGAATGGCGCGACAGCACATGTGGGTGTGAACAAGGTCC
TTCGAATTCGTCCAGCATCCCTATAGCGCGCTCCTTGCGCATTGGCATGC
AACGACCTGGGAACGGACATCTGCTTCGACCACCTTTCACGCGAGGGATC
AGCAAGATGTCAATATAAGTCTGGCATGCGAGGTCAAGGCTAAGGTCGCT
GGGGTCGGACTTGGCTTGCCCGTTTAGAGCTGAGCGCCAACCTTCTACAT
ACAGCGATATCATTAAACTGAGTGGCCCGACAGCGACTAAGAATATCATT
CCTGAACTTAGGCCCTTCTACATCGGTAACAGTAGATAAACGGGATTTCT
AGTCCGAACGCAAAACTTAAGGCTGGAGAAGTCGCGGACGGTTATAGCGA
ATGACACAAGTCTAACTGCTGTGGTCGCACATATTAGCTGGTTTTGCGAA
TAGATTCGCCTCATACATTTCTTGTAAAAATACTTGCCCCACCTTTGCGC
CATCCGGTCCCGGGAGACTAGAGAGCGGGGGACCTTTCATTTAGCGCGAC
TACGCTGATATACTGCTGACGGGACCCCACAGTACTGACACTGCAGTGAT
ACGTATCGGGGGATAAGAAGCTGATAGCAGATATGTAGAGCCGAGACCGA
TGTTGCTGAGGGTCGGTGACTGGTCTAGAACGCTGTCACGCGTGCAGTAA
TACTAACTCTGTATGGTGATATGTCGTATAGGATATACCCGCTGGTTGCT
CCTGTTCTTCTGTATCTGTCTACGGTCTTGCGCTCCGATAGCAAACAAAA
TAAAGGGGCAAAAGGTGGGAATGGTGCCTGCCATAGGTTCGTACGTTATG
GTGGTCCGAGTGCGGATGCAAAGAGCGCTTCACTACAAATGCAAAACCCA
GAGCCTTATCCACCTAACCGTAACGCCTTACTAGTTTATAAAGCCTAGAT
AAGCTGTGACTATAGGTGCCTTTCTACATCATCGTGCAGCTGTAGTTTGA
CTAAGCCATTTAATCAGCGTAGGATACGGCATCTTTGAAACTATCCGGTC
GGCCGTCGTTGATCACCAGGTGCTCTTTCCCTCGAATACGGGGTTGTTCG
TATCCGACGTCACGACAGGCCTAGGGCCAGAAGAATGCCACGAGATGTCC
GGTAATTAGTATGACTGCTCAACATTTTGGAGGCTTCACTGGCGGGATCC
GACCATTAGTCAGGCCTCGCAGCTTTTGCTTCAGAGTCCTTTATAGATTA
CACTGGGCCATATACCTGTAGAGGCACATTGAATAACTTAGGCCCTGGGT
ACTAAACTCAATTCTAGTTATTACCCCAACGCTCTCGTCAGTAGCGCTAG
CCGAGCAACCATCCCGCATCTCTCACGCGCGAAAACAATCATGGTATTGC
ATGTGAACCCGGTATTCCTCGAGAGCCCCCCCATAATGCGACCATCACTA
TTTATTCTGTTTTCTTGGCATCGGCACATAAATGGGCCGCGTCCAAAGAT
TAGGACGTGACAAGGCGGATCCACTGGGCCACGCTTAAAGGTAACCCTTC
GTAACCTTCACGCGCGTTAGTGATCGACTGATGAGAGCGGACTCTTGGCA
TCGGTAAGAGGGATCATGCCATTGTTGTATACAAACACCAGGTAGACCAT
TCAACCGTAGAACGCCGAGTCCCTAAGTCTGCCCTCATATAGGAATAGAA
CAGCATAAATGGACTAATCGCTCCCATCGCATACCACGTGAAACGTGCCT
GGACCTATCCTCTATTCCCTGACTGAGTGGAGGGCATTCAGGCCGCATTC
GCCAATTATCGCCAAGTTCGAGGTATCATAGCTTCACTCCGACAGGACTC
TTGGACACGATAGACCTAGGCTGGAGATCGTGGCCTCAACACTGAGCCAG
GTGAAGCTAGCTCCATGCGCCCCCCAGGGTAACACGTTGGTTCAACCAAG
TATATAATAAGTGGTAAAGGCAATTCTTGTTGGAGGTTGCTATAACCGAG
CTATAGGCGGGGAGTGTCTGGCAGTGCGAGAAAGCTCGCACTTGGAGAGC
ACGCAGCTCGGTAATCCTGCGCCACCGGTTTGATCTTCTTCTGTGAAGGG
TGCTAAATCATGTGTGATATAAGTTCGCGTTTATTTTTGAGGCGATCTTT
TATGGAGTCGTTGACCTTTATTCTGGGTAGTGGTCCAAGTGCAGGATCCC
GTGGGCTTAGCTTGACACACGCATCACGCTGGGGATGCTGCGTGTAGATA
CAGCTACAGTGCCCGGTACCATCTCTTTCTACCCACAGGTTTGCAAATTA
TATATGTGTAAACGCTATATATCAGCACACATCCAGTTAGGCCGATAACT
GCCCTGCTACGGGGACATGAACGCAGTAGAGATATCGTAAAGGAGATGTC
TATGAGGCAGCAAACTGTAGCTAACAAAGACACCGGTGAACTCGAGTTTA
AATTAACCGGACCCCCGCAAATCTCTCTTCGCCTTGAGGATATTTGTTCT
ATACGACTCCGCCCAGTCATACATACGAGTGCGGTGTGGCACCCGCTGTC
TCCAGATGCAACGGTGACATTATTTTGGTACCCTAATAGTAGGAAGCAAT
AGATGTGACTTGTGCACCCGATCCAGTCGAGAGCATCCTGATGCTGATGA
GTACGGACGGCGGAAACTAAGTCCGCTCTGTAGTACCCGACGTCTGCCTG
ATCCGCTCAAGCCCATTAACTGCACCCGCCCAGACCCGGACTGCCCACTA
CATTTCGCACGATCCGGCTCTGTAGATCAAGGTTTGGAGCTGCTATAGAG
CACGTTACTCGGCTTCGGTAAATAACACAAAGGCTTAAGTGGCGTACGCC
GGAGGGGAAGGCAGGAAACCTAAGCTACAGTCTAAGTATCGTGCATTGAT
GTTCACGAGCAAGGGATAAGTTCTGAGGTTGCCACGGTCTACATCGGGTA
CATAGGCACCCCAGTCATGCTCGCGTGCCGAGACTAGAACGTGTATCCTC
ACCCAGCCGATCAAAATACGGCGAATGCCCTGTGTCCCCGATTGCCTACC
CCGCACTTGAGGAGATACTAGGCGCCGACAGTCTTCTTGTCTCAAGCGAC
GTTCCTCGCTACTAACACTGAAGTCTACAAAGGTTTATATCATACTAGAG
GCTTGTTAGATTACCGGGTAGTTAATCGTCATGCTGGCGCCGTGATCCGC
GGTGTCTCTCAAGATCCACGTCCTTATTCCGCTAAAGTTGGCAGCCAGCA
CCGATGAGAGTGCTTTTACCCCCTGGTACGAAAATACTCATCCTCGAGTC
CTAATCGGTGTCTCCCCGCGTATCCTGGCAGACGTACTACAGCCATACCC
TGCCCCCCAGAACTGCACTTGTTGTTGCGGGTAGTACGGTTCAGATCTCC
GGGCCCGCGTATGAATTCTGTCGGCTAGGGGCGCCGTCCCTCGTGTGGAG
CACAAGCCGGAATGACCACAATGCGAGGACTTTCCTTGAGGCCGTGTGAT
GAAGCCGAGTGGCAGAATGGCCTTTCATACAGATTGTGATGCTGTACGTG
CTGGATCTTGACCCGGTGGTGTACGCACAAATTCATGATTTCCTCCTTGT
GGGCGGTTACTGGATTGCAATTTTAAACTAATAGCGGGATTTTACTGGGG
CATCCGCGTTACACAAAATCCTGGTGTTTCGCAAAAGAGAGGACGGTTAT
AGCTTGAGTGAACGTTCCGTTTCCAGGGTTCGGTAAGTAGAGAGTATGGC
CCTAACCATCAGGCACATGTACGTATCAGCGCCGTGGGCTCATGTAGAGG
ATCATGGGTGAAAAGTTTTAGTCCCCATCCAAGTCCGCTACTTAATCGTG
CTAACTAAATGCACTTAGTAAAACCCAATGAATTGTCAAAGTGTCCTCCA
CACTCTTAACGATCGCTCTAAATATGGTCGGGCGCGCATTTAGAAAAGAA
CGTATACTCGCTCTTGTAACACAATCTTACAAGACATAAAAGTGACATGT
TAATCCCAGTTGAGACGCATGACTGCAGCCCCTCCTTGAGAACGTTCCTC
GCGCGGATAATTGATACCCAGTATCAGTGCCCCGCGAGATTGGTAAGATG
ATCCAGGTATGAACCCGTCGTGTCAACCTGACCTTCATTGCCTGTCGTCT
CCATTTCGAAGTCAACGTATGATTGCAATGGGGTTCAGAGAAACCGGGCA
GGTGCCAGCCTTGTCCTTAAGGCAGTAGCCTGTGATGGGTCACGTTATAA
ATTCAAACACTATATTTTGTGCGCAGAAGAAAAGACTTATGAACCTGGCG
TCAAGTGGATTCATTTTTGCCGTTTAGTTCGCTACGGATTTACGAAAGGA
TTGGCTTATGTTAATCGATAGTGAGGCCTCACTCATGGTGACGTGGCGTC
TGCTATAATTGGCCGTATACGTTGTTTTTATATCTCAGCCAGTTCGTATA
GAACCCTTGTTTTGTGCGCGATGCAGCAGACTGGTGCAATTGGCCAGCCC
GCCGATTTCTTAATGGAGAACCGAGAAGTTGTTCTTTGGAACGTGTTATC
CTTGGGGACAGGGAGATCGACTGATTACGGATGTGGCCCCGTGCACGTGG
ATGCGTGACCTAGGATTGCAGGACGACACACCGTGCTTCTTTTATATCTC
TATCTTACGAGCTAGTGAACCTGTGGGCAGAGTGATTTAGTTGATTAAAG
CCACGGGTGGGCGGACGACACGAGTTACAGAAGCATGTCAATTTCTCAGT
CACGCGGGTCGTGGCACTGTGCTCGTTGCGAGTAAGACCCCTGTTGGTCT
GGCATAGGTCCGACTTGCTCGTGGACCTACCAGTTTTTCATCGAGCCCTC
TGACCTTTGTAAGCTGATGCAACCGAGACAGGTCAAACGTGACGGATGTA
CTTTCAATGGCCGGCACTGATCACACCTGATGTCGGGGACGGATAACATT
CTCGCAATCGGAATTAAAAAAACCGCCAGCTGTGGGGAACTTGAGTACTA
CGCGGGTTGTTATGCAAGCTAACTAGGGTTAAGGTACTATTGAGCTGGGG
CGTGGCGGAAAAGGTGGAGTGAGTACGAGTCCTTTTACGTACAGGACGCA
CCGACAGATAAACTCAGATTCTAACCCTCGACTTGAGGCAGGAATAGGAA
TTCATACTGGAGCCTCTGAAAGCGACTTAGATGGCCTAGGAAGCTCATGG
AGACACACTGGGCTTGGTCCGGCCTGAATTGCACTCTAGTACCGGCTTGC
AAATTCCGATGCGGTCGTATGCGCGCGCATTCTTGAGCCAATGCATCGTG
ACAGCAACGGCAAACGGTCGTGCACGGGGCGTGCAGGTGTGCTACTCGAC
TACCTTCGACCTATTTTAATACCAGGCCCGTATGGCAATTCAGATACTAG
GGAACAATCTTCTTTAATCCGTATCATGGAGCAAGACCGGTATGGGTTAC
GACGTAGCACTCGCAGTCAACAGTTAGATGATTTAAGAAGCGCGTATTAT
GTCGCTCATTCATGAAGGAGAAGCCACTTTCTTACATCATGCGATCGACC
CCCGGCCATATAATGCTAGGAGTTTGCTTACATAATGCTACTCCGAATTC
CAAATTTTGACCAAAAGCGCGTGAGTTGTGTGGAAGATCCGGCTTAGGAC
TTAATGTGTGAGCATGGAGGTATCCCGTATCATCCCGATACATGCTTACC
TCCTCCATTGTACCACACGGCTCTTCCCCACCTACGTTGGCAGAGCTTAG
GACCTCGTGTTAGGTCTCGCACCGGGTAGGCACATCGTAGTCATCGGGTG
GTTAAGCCCATTGGTTCGGACAGACCACTAGGCGTGCCCGGTTCGCTTCA
CAGCCGGTTTATCCGATCCATCTTATCTGCACAAACTTGCAGCTGAAGAG
CGACCTGTCCGTATACACCTGTGTGCACACTAGTATAGATGTGCCAAGCT
GAGCTTCATGACAAAGCTGAGGGGAGCACTTTCCATTTGGATCACCTACT
GCTACCAAACAAAACCCCTCCGGAAACTACACATTTTCTTACTCAACGTG
CGCACTAACTAAGCGCATATCGGTAACCTCCTGCTTTTCGCCGCTGTTTC
GTCTGTCCGGAGGCCTAAGCCACAACACAAGCCCGTCTTCGCTTACTCTA
ACGATGTGACTAGTCGGGGTTCCTAATGTCTAGTTCGGCAGAAGACTTCA
AGCAGCGCGTAACTCAGGCGGTGCAGGAAGAAATAGTTCGGACACAAGTA
GTACTTCAGTACCCGGCGAGTAGTCGCTGATCTTACCTGTTAGCGTAGCC
AACGATCCCTCCAAAGATGAGGCCCATCAGAAGCAAAAACAGATGCGCTA
CTCTGTGATTGCACACCTGCGCATGAAACGATTTGCTGTACCGTATGCTA
GAATCAGCTACCGCCGAAGTTAGCGCCCGGCTCTCCCGCGATTGCAAATC
AGCTACAAAGCCGCGGTCTTTATAAGGAAGTGACACCACTTACGCCTCAT
ACATCTTGGTGTGCTCGCCAAAAAACCGAGCGCCCACCCGTATCATCTAC
TAGTTGGAATTACTAGTATGTGCCTCGAGGTTTGGTACTATGGGCGGCAT
ATATCAACACACTATGTTTGTTTCGCTAGATCTGGTGTTAGGTGAATTGG
TAAACGGCGTTCCTAGGAAACACTGCCAAGCCTGAATTCTGCTTCGCCCG
CTGCCTTAGTACGCTGTCACTCTGCTTTACAACCTTCCCAGTGACCCAGA
AGCGACTACTATGGGATCGCCTCATGTCTGAGACATTGCTTATTAAGCAC
CAATGTGATGTTGCACGTGCGGTTTTAATCAGATTGACCTAGGAGCCGTT
GCATCGTCTGACTTATAGAGACATGCTTAGACTGCATTTTGACTGATCAG
TTTTGCTGACCTGCGACTCACTAGCAAGTTGACGTCCATAGTTTGGGCAT
CTCGTGAAGCCCTACACAGTAAATCTAAAGACTAGCGCTGGGTAGTCTAG
GAAACCCAGTAATCATCGAGACAGGCGTTCGAGAAGCCCCATATTCATAG
GAACGGCGTGTTTGCCACGTGGAGCGACGTGGTCGTTCTCCTAACGACTC
TCATTTGTTAACGCGATAGATGGTGCAGAATTTGTGGAGCAATATATACC
TGAGTCGCGTATACAGATTCGTCGCTCCTCCTTGCAATTTAAGCCGGCTG
AATTTACCGATCATCTATTGGTGTTGCACTCCACGAACCGCTGGGGTTTC
CCAAAAACATTCACTATACGTCCATAGTATGGTAAAACAGAGACTACGCA
CGGTAACGGCCCGGATTTTGAGTATGAGCTAAACGGTTTCCGAATTATAC
CTATATAGATTGTGAGTGTCCGGTCCTATAAGGTTTTTGTTGGTTACTGC
AGTGACACCCACTCGTGACAGGACTAATGAAAGGGGACCTTAGTGATGTG
TCCATGGCCACCCAACTAACTGTAGGTCAGGCTGGCAGACTATGTTCCCG
TATGCCGTACTATCTCGGCCTGAAAGTCTGTTAGCCTCATTTGGTCAGTG
GTACCCACTTCTGCCAGGGAGACATATCAACACCTCGATCCTCTCTGCCA
TACGCAATCCTGTAGGGCGTCCAATCATAGGCACTGGCCAGAAAGAGATC
TGGCTTTTCGTTTTGATAAGGAGGGATTCGATCATTGCAGATGGCGTTCA
GACTGGCTGCAACCTAGTCGCGCCGGTACTCTCGCATCCGTAAACTGAGT
AGCGAAGCGAAGGAGCTACGCAGACGAAAGGTAGGATAGTGGGTCTTGCA
TGCGAACAGAGCTACCGGAAACTGATCGGCGCTGGCCGAGTATTCGATGG
CGTAGTTGTAAGAAACTGTTCGCTACCACTTGGTTATAATGCAGGTTGTG
AACCCAGGATAAGTCTCTAACGCCGAGACTCATAGTAACTTGTTAAACGA
ATGACTGTAGCCGGCTTGAGGAGCTGTGTACTTGCAGTTGACCGGAGCCC
AAGAATCTTGATTTTAGCAAGGTTATGCGAGCCTAGCAAAACTAGGTTCG
GGCGCAAAATCGCGTACTCTGCAATTATAGTGCTATCCCTGCAAGCTCAG
CTCCCGCCGCGGCGAGGTCATAAGAACATACTCTGTGAGCCAGATGCTGC
GTGTGAAGCAGGTGTCATGGATCACTCGCTGGGATAACCCGCAGGTCTTA
TGGAAGTGATGGGCTGGCAAGAAACTTTTCCGCTCTCGATGCGTAACCAT
CTCCATAGACGTTGTTCCAGAGCCAGCGTGACCTTCTAACTTACTCTTCT
CCTCCTACCAGCTGAAGGTGTAACTTTAGACGGACACCCAAACCAGCCCC
GCGTCAGCAGAGTCACAGAGCACTTCCTGGAGACGTCAGTGACGGTATCA
ATGACGGAGAATAGTCTCGCTTGACACGAAAACACTTCAGCCCTCAGGAG
AACAACTAACCAATTAGCTCGCACCCCTGCCGCGCAGAGGGCAGGTCGAC
CGAGCCAGTGGTGAATCAGGCCAACTGTGCATCGCTAGACGGGGCAGGTG
CCTTTTAGATGACAACGACTGGTGGGTAGCGCACGAGATATAACAATTCG
TCGCATGGTATCCATTATCCGACCTCCTGTTAGAATATTAAGCTATGCAG
ACGATTAGCGTAGCTGGGGGTTGGAGTAATCGAGAGCTCGGGTTCGTAGG
TTATGGGCCGCTAAGACGGTGCGCGGGACGTAGGCTTCTTATCTGGAATC
AAGACGCACCGTCGGGTATCGGGTCAAGAAGCATGCCGTTGGTAGAGTTT
CTAATAAAGCGAGAAGCGTTACAGATCTTTAGACCCACAGTAGTAGTGAT
ATGTACTTAAATATCAGTATTGGACTGGTACGATGTGTCTGAGACGGCAC
ATATGTGCCAAGTAAATCTAATGGTCAATTCTGAAGGTGTGCTATAGCTA
TCCCACCATCATTGCAGAAACCGGGGACAGTAGGACGATACTTGTGGACT
TAACTGGCCCTAGGACATCTTACCCGCGACAAACAGTCGGACCTTGGCAT
CGGGCGATCACAGTTGCCAATTCTGCCAGCGCAGATAAGCCTCGGGGGTC
CACGCAAGACCTCATGACGTCATATCGCTTGCTTAGATGAATAGTGTGGC
CAGTGGCATTGCCCTTGGTACTTCGGTTCCCCTTAGGTCGACTGAGTCAT
AACGTTGTGCGGGAAATACACCGATGATAAGAGACCAGGATAGTCGTCGG
CGGGCACACCGACGTGTGCCTGAAACATCACAGGTTTAAGTCCCACCGGA
ATTCTTCCGCTTGCCCACTGGGGCCCGCCTCCCTAATACCTTTTACCCCA
TGAAATCAGTGTAATGGAACGTCCTAGCCTTGTGGGCTCCAGGGCAGACC
CTAGGGGCCACAGCTATTGATCCTAGATAGAAAACTTCAAATCCAAACAG
GAAAATGCAAGCTATCATCAGTACTACTGTCGGTAGAACAATAGGCGCTC
CAAATAGTCAACTTACGTCTCGGGGCCCGAATGAGATGGATATGCCACAG
TCTGCGTAACGTAGCGTTAAGAGCAGAGCCGTAGGGTCAGACGATAAAAA
AAGCGTAATCTAGCGACCGCTGATTAGGCCGTTCATTGCTCTCCCGGACT
ACTGGCGTCATCCCAGCTTCGTAGATAAGACCGATGTGTGCAATACGCGT
ACCTTTCGGCCGTCCTAGTAGCCTTATACCACGGCCATCTAGACTAGCGG
TGTGGATGCTTCAAGTTAATCCGGCGTAAGTAAAGGTGTCCCACATGGAG
ATTCGGCACGTATATTGAGATTCCTTTCTATCCGGCGGGTCCGAGGGTTG
TATGCGGCGCATCGGATTGGTTGGTTTTGTATTCTACCCGCGCCATTTCT
TGCCATAAAACATTCAGTATTCCGGCCTTAAAAGGAGACGCGCAGTCCCC
GGTAGACGCCAATGTTCCACGTCAAAACTCCTAGGTTTAGGGTTCGCTAT
TGACGCCGTACTTGGCGAGTGAGTTGTCTTCAATTGAGGAGGCTTTTAAA
TCAGGCGATCCAGGCCAAGAGTAGATGTCCCAAGCCAGCGTTACCCGCCA
AATCGTATCGCAGCATTGTGTTAGCATGTATCCGCCTACTCGCATTCATC
TAGCGACGTGTACTGGAAGTTGACACGGCTTCTCAGACTACCGCTGCGTG
GAGTGCATTGGTATGAAGAGAATGGGTCCGCTCATCCGTGGCAATCATCA
TATAAAGCCTGAAGATCTCGTGCTCGGCTTGACGTAACAGAAACGCAAGT
TAGACTTCAGTGCGGTCCGAGAAACTCGGCTGTATCTTAGTCAAGTGCTA
CGGACATACAAAAGGTACTACAGTTGACGTTCATCAAAGCCCAGGTCCAC
GCTGTTCACAAACCCCTAACTGCATTTCAAATTGCAATGACCCGATAACT
TGATCACGGCGATTAGAATTCCGAGAAGAAGATACGATACGAGTCCAGTG
TAGTGTTGCGCTGCAGTGGTTGAGAGTTACTCAATTAGATAAAGGGATTT
AAAGGGTACCCTCGAAAGTTTGTCGATATTCCCGTAACGTGTAAATATAT
TCTAATGGTGATCTACGATGCAAAACATGATTTTATGTCCTTCTTAACTT
AAGGGTCCACCACAATTCACTACGCTCAATTGTCGGCAGGTCACGGCGTC
AGCCTAGTCTTGACCCGAACAAGAAAAAAAGTGACATGTTGAACCCAGTT
GAGACGCATGACTGCAGCCCCTCCTTGTAAACGTTCCTCGCGCGGATAAT
TGTTACCCAGTTATCAGTGCCCCGCGAGATTGGTAAGATGATCCAGGTAT
GAACCCGTCGTGTCAACCTGACCTACATTGCCTGTCGTCTCCATTTCGAA
GTCAACGTATGATTGCAATGGGGTTCAGAGAAACCGGGCAGGTGCCAGCC
TTGTCCTTAAGGAGTAGCCTGTGATGGGTCACCTAATAAATTCAAACACC
TATATTTTGTGATCTACCTGCTACATTCTTTACTTAACGGTGAGCACTCC
GCGGTCGCCTGTACACCAACCTTATCTCAAGCTTAGTTTGACGGTGTGTC
TGGTAAGCAAACTGGAACATTCAGGCTTGACAAGTAGACCGACTCCCTAA
CTGTGTATCAAGAACAATAATAGTTAATCCAGGTGTCTGTGTCGAAGCGA
GTCGCTACATTATGGGGTATGTTTGAGGCCGATGGTCAATCCCTTAATCG
CGTAGAGCCCAATCGGTGTGTGGCCAAGAGCAGTTTATGATAACTCTACT
CCTGCACTGTTTGATCGGAGGTTTGCTTTTGTTGTATTACCTTCAAGGCC
CTCACTCGTGTAGGAAGTAGCGTACGAGGCTATGTGGTTTAGAAGCTCCA
ACACTTCCGTTGCCTGGGTCGGATTAAATACCCTCATATATCTGGCAGGC
CATGGCTCAACCTTACCCCGTTAAAAATATCACAACGTCAAATAAGGGGC
TGAAGTTGTGAGAAGTCAGCACATTAAACGCGGCTGTTTAGCGATAAGTC
GTGAACATAGTTCAAGACACAGTAAACTTTTTAATTGCAAATCTAGCCCG
GTGCCTGCAGTTAGCAGTCGCCACTCGTCTAGAAGTCATGACCAGTCGAG
TACGAGTCCAGAGATAAGACTTGATCCTTGGTCGCCAGACTAACCTCGAA
CCCGAAAGGGATCAAAAGCGAAAAACTGGCTAAAGCTATCTTCATCTATT
GCATATCTAATTGAATTCGATCGGTAGGGCTGAAGAGAATTACCGCTCGT
CCAATCTAGGTGCGACCGGCAAGGTCGTATTGGAAGTTAACCCGGCGAGT
CCTATAAGTATTGGGCTATGTCCGACATCTGCACCGGAGGCGTTTGATCA
AGCTAGCGGAGACAACTTACGGGTAGTCGAGTGAAAGATCGCTGCTTTGC
CACTTTTTAGGCTACGCCCGGTGCGCGGTGGTCGAGAGGCCGTCCACGCT
CCGATACTAGAGTAGCATGTATACCAAGACCCGACGAGCATAGCATGGAC
TCGGAAAAAATAAATTTTAGATAGCCGTCACCAGGATTTTTAATCTTATA
TCAAGAACATACCCTAGGTGTCACCGTTTAAGTCAGGACACCCGGCGTTC
GCCGACTCGCTTTCCGCAAGGGTGGGTTTAACCCATAGGACGGGCTTTGC
GGCTCCCTTAACGCAAACCAATTCGTATTTCGAGCACAGGCGATAGCTGT
GATAAGTATTGAATCTGGTAGAGGCGTCGTGCTCGAGTAAGGTAGGTGAA
AGCAACTAAGTTGGTGGTAATCGAGTAAAGTTTGGTACGTCTGCTCCTGC
CCAGCCATTTGCTGGAGGTGATTCAGAGTGTTTAGCCGTTATGTCATTGC
CGCTGTAAGCAGCGAGGCAGCACACATGGGCGCTGGTCGCGTGAGATGCT
AAATATGGGCCAAGGAGCACTATGTCTCCACTTGACTGCTACCAGCTGGC
TTCCGTGCTCTCATTCCTTGTGTCTACCGATTGAGTGACAGGGGATCTTT
CGCCCCTTCGACCCCCCTACTGCTCTGGAGGCGATGTCCGTATCACGATG
TAGAACCGCATGGCATAGCGGGAGTCACAAATACTTTGGAGTGGTTACTT
CACGATTTCGCCGGCCGGCGCTAGAAAAAGAACATAGCGGCCGAGAATTA
ATGGGGATAACGACTGGAGGCGATACAATATCGACGCCGCAGACTACAAT
TAGCGCTCTGAACACGCCTCGTCGTAGAGATACTGAGATCGGGCTGCTAT
ACGCCCAGGTTGAGCGTGGATGTGAGTTATGGACCGGTGGCGGCCAATCT
CGGATTATGTGCGAGCGTATTATTTGAGTACAGCAGCCTCCAGGAGTAGA
CCAGTGGACACGAGCCATTCGTCCAGTTTCGAGGGCACCCAGCAAAATCG
GTACGATCGAGTAGTCAAGTGGAGGGATAGGTAGCTCGGAAGCAACCCAG
AATTGCGTTTGATCACACAGAGACTTTGTTCCAACAGCTCTAGGTTCTGG
ATTTACGCGACACAGTAGTCAATTCGCATGTGAGGTAGAAATAAGGTAGT
TACGAGTTTCTGACGCAATGTGAGCTACGGACCACGCATCGTTGCCAGAC
TTTTGTGGGTCTAGGCAAACAGGTAATCTGAGCTTCATGCGGCAGATATA
CGTGAGACATTATGGCAAGTGCGCCGCGTGTTATTGCGCACATCGTAGGG
AAGAAGAGTGCGGTTATACAACCCACGCCAGCGTATCGCAAGCTATCGCC
GTAGACCCAGCATAACGCGCGACTTAACGTTGACCGAATAGTGTTTTGTG
TCCCTTTTGGTGCACAGTTCTGGTTGCGAAGGTAACGAGATACGTCGGTA
TATGGTAGAGGGCTTCCTCCCGTACCTCTTTATGATTTAAACTGATTCGG
AGTCGCAAGTGATTAATCAGCACCCGACTACGCAGGGTCATCCTAAGAAC
ATGACGGTATAGCGGGCGACTTTGTAAGTTCAAACATTTAGAAGGGTGGA
TGCATAGCGCACGATGATCTCCACTGAAACCGATTGGAATCAATAGCGTA
TGGCAGTGCGGCCAGTAGCCTAAAGTTCGCACGGTAGTCGTCCCCGAGTA
TGAGGGGATAGTCCGAGAAATGCGTTGACGCGTTATCATGAAAGACTAGC
GCCGCTATGCCAACGGCGTAGCCCTTGATATCCTAGTCGTTGCATTCTAG
AAGCGCGGAAATTTCGGACTCTTGCTGGCACGTCACCACTTGCGGTAACC
AGTGATGGTTAAATCAGCCATATTCTTATTTCTCAGCGCAATTTCGAAAA
CCCCGCATGGCACGATCGTCGCATGACTCGTACCTGTACCTCACGGCATG
TAAGGTTTACTTGATGTATAACTTCTACGTAAACGAGATCAAAAATTGGA
CACGGTGGCGTCGGATTAGCCGCCGGCAGTCTTTTGTGCTGAGATCTGCG
TAAGATAGCTTAGTCCAGTTCCATGACTTTGCCTATAACCAGATTCCGAC
CCATGTGCAGGTTGCTAAACGATCTAGGATGTATTCTACTGCCAAGAGGG
CGTAGGTCTCATCGGCCCTGCGAGTAGTTCCCAAGCTACACCAAGCCCTT
GTCGCCTAAATGAGACAATGCGGTCAAAGTCGTCAATCCTGCTGCTATAG
CTATCAGCATCAGATAAGGTGACGATGACTCCTTTTGAGTAGTTACGAAC
GGCCTGCTTAAGGGGTTCGTTCCCTGGTTATTGGTAAACTTCCGAGGTGG
CCGGTAGAATTGGTCGGTTCGAAGATTCGCACAATCGGGTGTAACTGTGG
TACATCTACATGAGGAGCGTCTAAGCAATTGACATTGGTCTCGTCAGCAT
GCTGAAACACCGGAATTGAGGCGAACTACATCCGACAATCCAGCGTAATG
ACCAATAATCTATAGTTGCCTGCGCCCTTCTTGCTAACGCGGGGTACGAA
GTTTATTCAAACATACTTGCGCAGTCTTGTGTCCAGTAAACTATTGGAAC
ATGCCAATGACGCGATCTTCCTGAGCTCACGGTCATGAATCAGTATTGAC
GAATTCAAGACTTGGGCGGCGCTTTACCGCCGCATGATGAACGTAACTTC
GTAGAGAAGTCGCACGAACTTGTGGCAACAATTGCCTCCTCCGCGCATGG
GCGGCCCGACCAGCCAAGTATCTCATTATGATTGACGATAGATCCATGAT
TTATGCATCTTATGATCTTTAGGCGAGAACTAAAGTTGGTTGTTTTCGGA
TAAGCAAGACTGATGCAGGGCGGAGATGCCGTGCTCCAAGTATTTAAGAG
TGATGTCCTCTGGATGCGACGTCGACAACATGAGCTCATAGGAGACAAAA
CTGCTGCAGATTAACTAGCAGCTCATCAAGGTAGTCCAAGCAATTGCTTA
AGACTCTCCAACGTTTACTCGGACGCCATATGGAATACATTGGGCGAGTT
ATAATAGTGGTACTGTGGTGACTCCTATAGAAGGATCCCAACGGGTTAGT
GTACAAGAAGTGAGCCCGAATTTTTACATTCACTATATACCAGATAATCT
AAGCATTGGCCCTCGCCCGATTAGTAGACGTGAATAAATGAAATAAGTGA
TTCGGTTCAGTGGAAAAACACTTCTCCTTGCACGAAAGGAGAAGATAATA
AATTATGTACGCGATGTGTACTGAACTTACTCTAGCAACAAATTTAGATT
AAGGAATACTTTAATTCCCCTGTGCGCCGTGTCTTGTCGTTATTGTTATC
CTTGGCCAGTCTCCACCGAAAAGTGCTTATAAACAAGACGGTTAGCCGAT
CAGTTATGTGAAGATGCAGCCCACGCGCTTTACCTTACCTTCATGTGGGG
GTTTCGATACTTTGCTCACGGATAACCGGCCAGCCGAAGTTTCGGGTTGC
TCGGACTAAAAGCCAAGCGATACAGTAGGTCACCTGGGGGCTATAACACT
TATACGGGCCGAAAGCAAACAGCGCATGAAATGTCGCTGGGTCAAAGGTC
CGGTGCGGCTGTGAGCTGAACAACACGGGTGTGAGCTTTGCCGGATCGTT
AGAAGGTTATGTTTGCTTTCGTCTCGTGGCACATTTAGGAAAGTACGGCC
CGATTAAAGTTCTTGCATCTGCGCTCAATAGTACCATGTGTTGGACAACC
GAGATGGCCCCAGCGAGCAAGAGCCGTTGGACGCACCGGCCTAACGCAGC
CTGCGGTCACGAAATGCGATCTGTTGAGAAGAAGTTGTCCGATACGATAT
TGAACGCTAGAAGTAACAGACAGTAGCGAACCATCAGAGGCTGTCACCTA
GGTAAAATAAGACTAAAGCAGTGTGGTCGAAAAGCTTCCCCACCTAACAC
GCTGTGCGGCGAACAATATCATATACGCCCACACTCAAACTTACGTTGTA
TTTTAAGGAACCTATATGCCTTATTCAAGGAAGACACGGTATGACCGTGT
AACAAATGGTTAACCGGTTCTCGGTTGCGTGGCAGCTGGATTCCACCCCT
TCCTACTCGGATACTGGCATAGAGATGTTCGCCATTTGTTGATCCCATGG
TGAAAAGTCTAGACGAAACCTGACATGACCATGTTCTCGTACTTTGAGCT
AGCCTTCTTGTTCCCACGTTGAAATGTACTGAGTGTCCACAAAGACAGGC
AAAGTCTAAGCATCCTGCTGTTCACGGATGACCCCAATGGCTCCGGAATA
AATACTGTAACTGTGCAGTTAAGGTCCTAGGATGTGTCCTGAGGCTATTA
ATTAAATAAAACATGCCCTGGGCCTCCGGAACCTTCAGCCCCGCTGACTG
TAGTAGCCCGTACCGTCAAGATATGGTTACAGCCATTCGGAGCTAGGAGG
GAACGTAAAGAACGCACTCGGGCTTACGCGATATGACTTCGTATGAGAAG
TTGCTCGTCCAGCTCTTCTCTGTATTTAGGCCGTCCTACTACAACCCTCT
ACACCCCCACAGTCCCATATTACTCAAAACACATTTAGTTGCTCTTAGAG
TAGTTGTTTCTCGACGCCTAGTAATCCTATAACATGCAAGCAACAGATAA
CCCTGGCCAGTATCAGGCTCAGGATACTCTGCTAATTGGCCTTGTACATT
TTGGATACTGGCGGGGCTAATAGATTAAACAACTTCTCTGTGGACCTGAT
CATCCTCTCCCTAGGGGATCTGGGACCTAATGCGGATCCCGCGGGACTTT
CATCGCCAGCTCCGTTTTCGCCGTTAGTGCGTGTACGGGCAAGCCGTCTA
CGGAACCGCGGCGCCGCAACCCAACGCGTACCGACTGTTTAAGTTGATAC
CGACTATTCTGACGTTAGTCAGCATAGGCTGTGATGACATAACAACTGTC
AGACCACACGCAGGAAATTTGTATCAGCCAGATGCGGGCGGAACCCGAGC
GCTGACTATGCTTCATGTCGTGAGCTATAACAGCGCGGCCCAACTTACAG
GCTGATGTAGAACAGGGTAGTCACCTGATGCGTCTTACGGTCCCACTTGT
GTGAATAAGTGTTCGCTAACTACAAGTTCGATGTAATGTAATTAATGATG
GCGTCCCTCGCAGTGCCCGCAGGGTAGACAAATGATCATAAACCAAAGGC
AAATCTGAAACTAGTGAGCCATCTAACCTTACAACCAAGCGGCTGTAGGC
GTGGTAGGCTACCAGCGCGACCCTCTAGATCTCCGGGGCCGCGCCGCGGT
GTCGGTAGTAATACTCGCAACCAACATCCAGCCAATTTCTACTTAAATTT
GAGAAATCATCCATCTCTCTTGGAAACTCCTGACGCTATTTAGCATTAGG
GGTTCAAGGGTGCAGTTCTTCGCTATACCGAATACGGAGGTCAATTCAAA
TGGTGGAAAACTGTCGCATTGCTCAATACATTACGTCTAGTGGCCCCTCT
ATGAACTAGCATCTTCGACAGCTAAGTAATTGGACGGATCGCTTGTTTTT
CCGATGCGAACAAACCAGGCTTTCAACCCTTCAAATTGGGCTCTTCAACC
GCCAGTATCTTCCACCTAATAATTCTCGTTAAAGTTGTCTAGGCACACCG
CATTTGATAACAACCTATGAGCGCATGCGCAGGCATTCGCGTATCAAATA
TTAGGCATGCAGGATCGGCCATCATTGCTCACTACAGTACCGAGCAGTGT
CGTAAGGTTTGATACGTGTTGCATGGCTGTGCTATCGTACGTCTATTCTC
TGCTTCAGGTTTTTGTGTACATGTACGGAATCTTAGTGATTATGATGATG
GGGATAAGTGATATTCGGCGGGCCTGTGTACAGATGGCCCTATTGACGCA
TTACATTGGCAATAACAATTATTGCCTAAACTATAATGGACCACGATCCC
ATCGTTTTAGTACAACCTGTTGAATGGGCGTGTGAATAATAAATTTCAAG
ATTTTGAAACACTCCAACTCTATGCCAGCTTAGATGTAATCAACTAGTTT
ATACGGTGGGTTCATTTCTAATCAGAGATATAAAAGTCCCCCGAAAAATT
CATTAGCACTGCACATCAACGGTCTCCAGTGACAAAAGAGGAGTCGGTTT
AGAGGCCATGGCGCCCGCAAGATTAAGGAGACCTACAGAGCCTCTCACTC
TGTCGATACTTAAAGGACTCACCCTTAACATGGCCGTCGCGTCGATCCCC
CACAGTATGGCTCATGCCATTTGTCTTTGTGCTGGCTTGGGTTCAGGGTA
CTGGTGCTAGTACCGGCCCGGTAGGGAAGGCCATTGGAGTATTAATGGTA
GTAAAATAAGAGATATTTGTAGGCGGATGGAGGGTGACAGTTTCGAGATC
TGCACCTGTATCTTAAGAGATGAGAACGTAGGGGGATTGTAAACACCGTG
AGTGATACCCAACCACAAATGCTCAAGATCCCCAAGACGGGTCATCTGGG
CCAAAGTGATGGCCTCCCCCTGATAACGTTCGAGCTAAGGACCATGACAG
TAATGGCCGATCACCAAAGAGTGTAGTTTAGCATACAAGCTTGGAGATAC
TTCAAGGTACCTAGAAACCCACCACACGCCGTAGTGTCTTTGTAACGTTT
TTTGACGCCAGAAATTATAAATTTACTGAGCACTGAGCTAATAAGAGGCT
CAAGTGGCAGACGTCACCATTCCCATTGGTCTCTGTGGGCGAGTGCCCCC
AGCCGATGCCAATAACTCAACTCTACCTCTGGCTGAAATCGAGGGGGACC
TTAGTGGGCGGAGACTCGTACCAGGTCCGCTCCGTCTGCTTCTGTCTACT
CTCGGTTCACATTGTTTACTCGATCGTCGCCTGGACGGTTTACCCTATCA
CCAGAAACTTGAACTCCCCGAATGAAAAAGCACTGGAACCCGGCAACGTG
GCAATCCAGCGAAGACGCCAGAAATTCAACGGTCCGACAGGTTCCTAGAC
ATACACGCGTGTTCTGCCTCGCCCATAGGGATACCGCGGGGTCATGGCTT
CGCCTTCGATATAAGGCAATAGTGATCTCGGCCCAGCGGCTAGCTGCTGG
GGCAAGTATAAACAGACTTCTGATTGGAGCGCAGTGGCACTTGCGGCTCA
ACGAACAGATGCATTTAAAGGGCGGTCTGAGAGGTCAGTTGACCCAGCTA
TTTTAGAGATTCTTCGTTTCGAATAACCTTGGCACCTGACTAGGCTCGGG
CCCGCGATACGCGAAAACCTGGGACTCTTCCGTACGGAACCGGGGTCCTC
CTAGGCGATTTGCCATGTCGGAGTTTGCGGCAAAACAGGGACCAGAGACT
GGCAGCATGTAAACGGTACAGTCGGATGCGCAGTATACGAATTAGGTGGT
TCTTAGAAGATTAGAACTTGTGACAGCGCCTGGTCCGCGTTCATGCTCGG
AATGTGATCTAGTTCATCAAATCCCAGGCAGTGTGCCTGCGAGCACCGGT
GACAAGGCGAATAGTAAGTTGGGCTCTTAGCCTAACCAGTAAAAGGCTTC
GTATGCGAACTAGGGTATAGCGGGTCGCGGGCTGCCGAGGTTCGGAATCT
ACACACGACAGCCCTATTACAAGGGACACTTCTTTGGACTTCTAGTTACC
GAAGGCCGACAAACACTCACCGTCTGCAACTGTGGGCCAAGACGGTGAAC
AACCATTCATCTCAAAGTGGTTTTAACTTATGAGGGGATCGACCGTTTGT
GGATGCAGGAATACTTCCATGATACGGTAACATCTATGAAAATGTGCACC
GCAAGGAACTCCCGGTCAGCATACGATTTCTGTCGATAGGGGTCCGTGAT
TCTGTGACCCCCACGGGATTGATAGCAACGAATTTACGATCGACACCTCA
ATCGGTTAGACTTTTACAGTAAATGTCCGAAAGCCATAAGGTGTCCCGCA
AGTGGTTCCGAAACTCCAGCGGGATAGTGGGGTCTGACAACAAACAGATT
TAGCTGCGCGGCGCGGAGCGCTTCCCTCCGCAGACTCTTGACCCATTACT
ATATTCGACTGTACTAGAGCTCACAGGGCCGGATAGTATATCTATTGCGG
CCAAGGGCAGAACATCAATCTAACTCGCTGTTACATGTAAAGACATGTGC
CCATTGGATTTTATGTCCAAATTAGGGGCAACCTTCCTGGTTATAACGTT
GAGCGAGCTCCAGTCATCAAGGGGTCAGTTTAGGTTAGTTAACTCCGCGA
GCAATGAACCTAAATAGCACGATCTGCATCTATGATTAATAGTCGGGGAT
TCACACTAGCTTGCCCTGCTTATTGCTTAACCTTCCACCGCATACAGACC
TTAAATGCACATCGTTAACTAATGTTTGTGACTATGTGTGATATCTTCTG
AGCCCTGTTACTGTGTTCGCCCTGAAAGCAGAACACCCGTTACGGAACAA
TAACAGAGTCGTAACAGGTCGTTCCCACTCGCCTGGAGGGCTGCAGTCTC
CTAGTACCGAAGCGCTAGATCACAGATTATCTAGGGGGAGAAAGCATTCA
TTCGAAGGGAACGAAGCTATATTTCGTCTAACCCACAGTACCCACGAGGT
TGCAGCTGAGTCATTGCGCCAAAAGGTACAGCAATACAACAGTCACTGCA
TGATGCTGCTATGACCGCTATCTCTGTTAATAAGCGCTCGTATTAGGCTA
TTCTGACCATGGGTAGCACGCACCAAGGACGTACTTGGTGTTGCAAAATA
TGGCTTCCTCGCAAGATTCCAACGATTACTTCCGTTTGTTAGGCTACCGG
CTATATGCTTCCCTACGGCCCGGCGGGTCCTGATAAGCCCCTTTAAGATT
ATCACCAATCCGAACCAGCTGATATGTTTCCAATAGGGAACCTAGCGTAA
GGGCTTTACAATACGCTTCGCCCTGAATAACGACGTCCAGTCTCTGGTAC
AGCCATTCCCGTGGTGGCCAACTCCCTGTCCCATTCGGTATCTCGGACAG
AGGGAACCAGTGGAGTGTGCGACAATTGAACTCCCTTCATCGCAGCGATT
TTTCTTATAAGCGAAAAGGCACAGACCAGTCAACCGAGGGGATCCGTATA
TACTTTGTGCGGATGTCGCAACAGTCCTGTCTGCTTGTCAGCGTCCAAAG
ACTTCTCAACTAGCCTTCTCTACACGTTATCGTAGAACAATGGCTTCAGT
GGCATCATTGTCTGTGCGTTATGTGTGAATCTACGTTTCGGGCGGCTACG
ATTCTTCAAGCACATGAACGAGGAGCTTCGTTCGACTGCCTAGTGTAGAC
CTACATTTTGCACATTTGTGCTTCTTGCTGATATTAATTAGATGTAAGTA
ACCATAGAAGAGTTGGGAGCTGCATGGGGCGTGGCCGATGGAGGGAATTA
TGGCAGGTGAGGCGGACATCCAATCTCCTTCTCCCCAGTATTGCTCCTAT
CGAATCTGAATTGCACACGTTCGGCTCGTATTGTAGTTGGAGGGCAGCCC
ATGTTCTTCGTCGTAAATATGCGTAATATCAATTGGGAGTTATTAACCAC
AAGATGGTAACGCAACGATTGTGTTAGGCGTATATGGACGCATTAATTCG
ATGGAGGATACCCGGATAGTCCGCCGATTTCGAGGACTTTCCGGAACATC
CGCTCCACACTTGGGGCAGGGACGACTTGAATAGCTGTAATTCGAGCAGT
TACGTCTGGTGCTCCCTCGATTATCTCTCTCCAGTGAAGTTGCCGGAACC
AAGCCGTCAACGTCACCCATTATCTTTTGACCAGAATGCCTAGGGTTTCA
GATCATCACATCGTGGTCACCCAATGGTGCGTGGCGCGTCCGCGCGCAAT
TTTCGGCGGATTCGGCACCGCTGGAGCGACATGATCTAGAAAGAGAAAGA
ACCGTAGCTCTTAGGATGTAACCGGAATATTTTACGAGCGGACCTCTGTA
GGGGAACCTTAGTGGGTGAGCGTCGAGAAGAGGAGTCTGCAGATACAAAG
AAGATTGGAAATACCCGGCTTGAACCCGTCGCAATCAAGCCCAGATCGCC
GGCAGGTCAGTAACCACTTTAGAATCTCCGTTATAGACCTACTGTCTTGA
TGCCTAATCGATGTCAGCAGAGACCGTTTGCCCCTCCCAGTGTTTTCAAA
ACAAAGAGTGTATTCTTACGCTAGGCCTAAGTGCTCATATCTTCAGCATA
CCCCGTAGGATTCACTGACCTTAATGCCTAAGTCGCTGCGAAGGGACTTC
GATGGTCATGAGTTATGATTGCAACTCCAAAGCTCTCGTTCTCAGTGCTC
CCACGAAACCATTTGCGAGTTGAGCCTTAGGTGGAAGGCAAAGCCACCTA
ACTTGAACCAGTATCTATCACTTCAAGTGCCTTGACCATTAGCTCTTCTA
CTATACCTTGCTGTTATCATGAAATATCCGTGCAAGTGGATCCCCCAATA
AGTCGAGACGTTGGATGTCTGAATTAGGGCATTTTCCTACTAATGGTACA
AGCTCGGATGATCGAGTGGGGCCTATCAATCCGAGGTTCTATAAGACAGA
TTCCTCCAGCTCAACCATTATCTCAGACCACGGTCCTTCATTCGATCGGT
AGACAAGTGTCGGTAGATATTCGTTCCGTCTTGTGACCTAGTTTAGGGCG
CTGTGCATGGACCCATGCTGATACGAGAGAAATGGTGTAACTCTGAGTAA
TGTGCGTTCTGAACGGACCTGGGCGAGCGGCGAATTCTCGCAGTCACCTC
AGTCGGTCAAGTGGTCGGAGCAGGCTATTTCTGCAACAGGTTGCCCAGGC
CTGGTCCTGGCAAGTCAACACAAATCCTTTTCTACGCGCATCGATATTCT
GGCCGTACAGTGCAAATTACTGAGCACCGGCGCGATTGTCGGCTCCACGT
AAATGAGAGTATATGTCCGACGTAAAGCGTAGCCGCGATCAATACGGAAT
TCTAATAGGGAGCAATCTCCTCTTTTCCAGATGGATCGGGTATAGGATTA
GGTTATGTAGGGGGAGCTCGAGGCCAGATTGACCGTCAGGAAAAAGCCTC
TGACTTCGCTCAGCTGGACTCAAGAGGTTGGCCAATCGAGACGGGGCGGT
ACCTAACGGATGAATTACAACTTTTCTGTGACGTTCTTACGTAGTCCGTC
GCAGGGTCTTCATCCGCCATTACGCCTCCGCAGGCTCAGAAACCCCTCCC
AAAGGTAAACCACGACCCTTTTATCGAGGCGTCACTGCTGAGGAGACATA
TGGGGCGAGACGTTTTGAGGCGAACACGACTCTGCCGGGATATCCGAGTG
TGCCCCAGGAGATTAGCGCTGCCATCCTGCCCTGTGGTCTGCCAGCTCAC
TTCCAAGGGTCCAAGACCGTGATTTAGCCGCGCCCTGGACCATCTGCTTG
GTGGCGTCTAGCCAGCGAACTGACGATCATAAAAGTAGCGTTGTTCAGAC
GCCCGTTGGGACTAAGAGTGGTAAGCGCCTGCTGCGATACCCTATCATAC
TTCGTCGACGCCCCCGCTTCTTCGCGCGGATATATCATTTTATTCTTCCC
AGCTTTGGACACAACAAAGCACAAATCCTAGTGCATCCCACGTGCCCAAC
TGATCGGCGGAGTGCTTTTGGCCATTTAGTTGCTCTTAGAGTAGTTGTTT
CTCGACGTCTAGTAATCCTAATAACATGCAAGCAACAGATAACCCTGGCC
AGTATCGGCCCAGGATACTCTGCTAATTGGCCTTGTACATTTTCGGATAC
TGGCGGGGCTAATAGATTAAACAACTTTCTCTGTGGACCTGATCATCCAT
CTCCCTAGGGGATGTGGGACCTAATGCGGACCCCGCGGGACTTTCATCGC
CAGCTCCGTTTTCGGCGTTAGTGCGTGTGACGGGAAAGCCGTCTACGGAA
CCTGCGGCGCGCAACCCAACGCGGACGCGACTGTTTAAGTTGATACCGAC
TATTCTGACGTTAGTCAGCATAGGCTGTGATGACATAACAACTGTCAGAA
CCACACGCACGAATTTTATCGAGTCCAGATGCGGGCGGAACCCGAGCGCT
GACTATCGCTTCGTGTCGTGAGCTATAACAGCGCGGCCCAACTTACAGGC
TGATGTAGAACAGGGTAGTCAAAATGTTTCGCCTACGTCTCCTGTGGCTA
ACTCCAAGAAGTGTCATATCCTGCGCCCTAACCAGACTATGTGTCCACAT
GAAGCCACTGGAAAAATACAAATGAGGGTCGTACTCCTCACGGTGAAGGC
CTGGTGAGCTCATGTTTTAACCACGCTCCCACACTGTCTCGAGTGCAAAG
AACGGGCTAGGCTAACACCACTTATCTTAGACATTCCAAATAGTATCATT
GCTTAGAGGTAATAAACTAGGGTATAGCAGCGACACCATACGATAGGATG
AATCAGGGGGACTGACACTGATCCTGATGAATTGGAATTGTTACTCGCAA
CTTTTTCGTGCGGTTAGTTTGGGTCGATAGCACGATTTAAGCATATGTAC
TATCCTGATCACTCAGTATCTGTTGAGACGGCCTCGCCTGCAGTTAAGAT
GGCGCAACAACCAGCGGGAATCCATTTGGCAGTTCCGCACTTGGTAGTAT
CCCATGGATCGGGCTAGTAAATCGTTTTGGCAACGAAATTTCGGGCAGGA
TTCACTAAGCAAGAATTATTCGCATTACAACTTGATTATCTAGGCGATTC
CTCGTACAAATTCACACTGCTCCCAGAACCGGCTTGAGAACAGCGTGTAG
ATTCATAAAACGCCGTGAGCTAATCAACTCGTAGGGCGAGGGTTAGTTGT
ACGACGCGAAGTATTGGAACAGGATAACCCAGGGTTATAAGTTCCTAGGG
TGTTAATTTATTCGAGCGCTTCAGGAGATGCCAACTATCATATCAACACA
AGTGCTGCTCTATGGGTCTTCGGGAGCGCTGCTATCGTACTGTGCCGGGT
ATGCAAATCGGCAGCGAATTGGCTATTCCCATGACATTAACCATGTAATG
ACGGGTTTGTTAGAACGCTGCTATTGGATGAGCAAGGTGTCAGAAAGGTA
CCGTGCGAACCCTTGGTTATCGTATGCACCAGTCCTTTGTCACCCGTTCT
TGCCGTACCAGCCACTATTTCGAAATGCCGCATTGTTTTTGTAGTCATCC
GTTGCATGCCAAAAGACGTCAAGGACTATCTTAGCACTGCACTGGCGTGT
GTTGTTATCGTTACTACACGACCGTCCCCTAAGTATGACCCCTTGCCCTG
ACCCTCACTCCCGGCACGCGTAAAACGAAACAAAAAGCTAACTCGCAGCT
AGTGAATTATTATATTTACCGCATTTTAACGACATAAAGCTTTTAGGTGT
TTTACTAACAGGGGCTTGTATTCGAACCGGCATTGATCCTGCTCCGAACG
GGAATCTGCAACTTGGACACAACCTGGCAACCATCGACTGGCAAATGTGG
TCAACATCTGTCGTGACGGCTGGACCGTGATCCCCGCTCCTTCGTGCCAT
TAGTTTCCGAGCTGCTCTCTTCGAATTACGCGCACCCGTCGAAGTACCAA
GCTAAGACCCAACGCACAACTCATATTTGGAGGGTAAAGGGATGAATGGG
TCGCGTTATGGTTATGCATTCAGAAGCTCGCGCGATAGACTTACAAAGAC
AAGGTTACTTGGGATGCAACGAGATCGTAGCGCCCTCGCAATCTTCCCCG
ATTCCTAAAAGTAAAGCGTGTACTTACAGCGCCCTACAATTGTTAATGCC
ATTTCTTAGTTCCGCTCTACTAAAGCGAGCCTTTTGCACCTCTCGAGGAA
GAGCGGTAGTGTCCGGAGTCCATTAGCACCCTCCCCGCCCTCATAGAATC
GTCGCGGTTACAATCTGGTCCTTCCCGGCCCGGGGATCACGTACCACTAC
CGGGGACAGGGATTGGCGGTCGGGTCTGTCGGACATCGCTGGGAGCGGAA
ATCGCACACCATATGGAAAGATGTAATATCGGTCTTATAGGAGGTTAGAC
AATGTGCATAGAACAATAACCTAGTAAGATCGGAGCCGCCATCCGTAGTG
CTTAGGTATGTGATTTCTCCTTCTACGTTAGCACTGTTGCATAGGGGCCA
CCGTGGCATGATAGTCCTTTTCGATCTTGGGCGACTAGACGCGTGTCCGG
TACCATCATGAAAATGAACCGGTTGTTACTCGGCCTTGTGTAACGGACGG
CTACGGAAACGAAGAGGCACCTGCCCTGAAGCTCTATGCTTTAAGAGGCG
TCCGACCCGGTTCCGCCGTACGTGCACCTCGCGCGCTTCCCTTGTTACCA
GGAGGTTGGTAGAGATCAGACAGGCCATTAGGCAGGGGGAAGGGTGAGTC
ATCGGGCCTGTGACTGATCTGAAACGCTTTCGATTACCTGTAAACTTCCG
GACCAGACCAGAAGTGCTTAATGGTGGGGAGTATACAGCTAATTGATTTT
CTAGAACAACAGCACACGTCTATTATTCGCTCATACTGTAAGACACATAT
TTCCATGTTGCGTTTGTCACAGTACGGCCGCTATGTTATACCGATGGATC
TCCGTCTGCAGTAGACGCGTGTACAGCGAGCAAAGTGGGGAGCTGCTCGC
CACTACAGCGAGTTTACGGGGTAAGAGATATCTGTTACCGGTTGAAGATG
TAGCGCCGTTTTGGCGACACAGCTTCAAGACTTCGCAGAGGTTATTTTAC
CAGGCCGCCCCGTCAATATAGAATACGGCATGATGTATCCGACGCGAAGA
GACTCCGTGTTCCGGCATACCGGTTACCCGCGCCAGACAAGGGCGGATAA
CTGTGAGGCTAGGCGGTGCACTAGGTGGTTGTGGGCAACATAAGCAGTAC
CGGGGTAACTGCTGCGCAAAACATCCTCGTGTCCTTATCGTGCTAGTGCC
AGCTATGGTTCCTAGTGGCATCGCACGTACAGGTTAAGGTCATTCAAGCG
TCTTGGGAGCCAAACAGCAAAGTTGTCGCACGCGCTACAGACGGCTAGTC
TGGCAGCCACGGCCGACAGTGCAGGTGCGCGCAGGCCTGACATGAAGTGG
TGGGCTGAACGTAGCGTACTATCTGAATCTTTGAGTCGCATCGCAACTAC
ATTGCTTTAGCAGTTTCATCATGACTGCCCGTCGTGTTCCGATCTCTACC
TGGACGCCCTCGACCGATTCTCACAACGAGGGTTCCAAGAGGCGCGTTTA
AGCTGACACCCTGCCAGTCTTGGGCGCGTCACCCGGTTGGAAACGGCGGA
TAATATCGATCCAATGCAGAGATACAACGCGTAGCTCAATTGACTTCGTT
TAAGTTCATCAACTCGAACAAAGGAATACCCTAATTGTTTAGCAGAAATA
GACTTAATCCGACATATTCAAGTCCTTTACCGTTTGGCTGGCCACTAACA
TCAAGCAGGTGGTCATAGAACCTAAGGGGTCTAGGGAAGAAGACTGGGCT
GACAGACTAGGGTTACTGTACGCTCGGTCAGGCAAACTATAGTCCTTTAT
CTTTTGGCACTAAGCCTGCAGCGCAGCATTATATCGATGGACGGAAGTGT
TGCGGAAGAATTCTTTTGTGATAGCAGCGTGACTCGTGCTAGCTCGGTTT
TTGCTATGCGCTTACTGGTAGGAATTCGTTTAAGTCAAAGGGAAGCGTTA
ACTAAAAAATCAATTGCGATCTCCTAATATTCGAAGGCTTTCAGGGTCTA
ATCATCTACATTGAAAGCCTACTTCTTCGTGTACACACTTAGACCTAGTT
GGTAGTACACGTCTGACTCCTAGGACGTACTTGATCTACACGGCAAAAAT
ACCACAAGGCTATTCTGACAACCCATTCCAAGAGCTTGAACAAGCTAGGG
ATTGAGGAATGGGTAGTTTGGAACGATTTCAATAATCGACCGGTAGCGGC
TACTCCATTATTTTTTTTCTAGTCGTCAAATAGCCATGCATACAATAGAC
CGGTCGTACAAACTCCTTCCGGGGCTAAATCTTCCATCGTTTACCCAAAG
AGCAAAAAGCGTGTAAAGTTCTACGACTCTCGGCATGGGTGTGACACAAT
CGATTTCGTCTAGCTCTATAAGTTTCATGAGTACCAGATCTATCAGCACG
CATGGATTAGTGGCTCACTTTGGTCACTGCAAAAGTTGGCTTAACTTTCA
CACCGGGCCGGCTCGTAGCATGAAGTTCGTAGAGGGATATGTTTGAGTAC
TCCCTGAATGGTGACTGCGCTGTAACGTCCTTATTTTTAAAGCGTTCAAG
GAAGTATTTCTTACGTGAATATGGTGATGAAATGCAACGTTACCTTGGTC
GCACTCTGTGACTTGCAGGTGATGTGCGAGGGGGGGTTAGTGTACAACTC
TTACTCATATTCGGGATACTACAACCAATGCCATTCGGCGCTGCGATTAC
CAGTACGCGGCCATTCACTCATACTGGTGTCCTAAAGCGCCGCGGCATTA
TCGCCAAGTATGGTAGCTAGAGCATGTGGTGGCCGTCATAGATCCAACCC
TAATGTTCGGCCCGAAAATCAAGGCTCATAAACGGAGTATCGTACCCAAA
TTCGGCAAGACGCAGAGGGAGTGTGTTAGCTAAAATAGCTAGTGATATGT
GCGGTGTGCAATTGCGCGGATGTAATGTTTACATTGACATTCTGTACTTC
TGAAAGCTGGACACCCAAGCCAGCGTGGGTGGGCGGTATTTAGCTCGCTC
GCTAAAGCAAGCGATTGAGAGTAAGAGACCACATCGTGGAAACCGCCCTT
ATAGCCCGTACAAACAGGGTAGCACCTCCGTTCAGGTCGATCGTTACGAG
CTTTAATGATAGTTGTCGTCATCAGAAATGAACAAAGGGCGTGTATGGAA
TTCACTGAATGCGAGGCACAGGAGCACGAACCGTTTGCCTTGGGCACAAA
GCAAAGTTAAATTCAGATTTATGGCTGGCCCCAGGCAACGCACCCTTCGT
AATTAAGCGGTTTGACCGTATGGGGCAGCATGGAAAAGGGCTCACCAATA
TACCAGCTCGTTCATGATGCGAGAAGTTTACGCTCTCGAAGCAAAACTAT
ATCCTAGCGTCTACGCCAGCGGATCGGGCAACAGGCTCCTTGTCGCCTTC
ATCAATTACAAGACAAAGAGGCGTACCCAATGCAGGACCTAGGCTTACTT
GCGTATGTGGAACAGGCTGCTTAACTAACTTTCTTCCTAATACATCGGTA
ATTTTTATATCAGACAATGCGATCTATCCTAGACTAGCGAAGCAGTCTCG
GTAACTGATCGTCTCATAGTCAAATAGCGCACGGCATGCAGGGTTACTCC
GATAACTCCTGTGCGACCACTGCAATGGGAAGGCCGATTCGAGCTAAATT
AAATGCGAAGGTTATCCCCTCGCTTGCGGAATGAGTATACTTCGGTACGG
GCTGTCAGCTCGTGACCATCTGTCGCGAGATATCTATTGCCTCGTATTTG
CATAGAGGAGTTACTCTAGAGGTATTATAGTGGCCATGTTTTTTGCTCTT
TGCGAGACGTCGTCTCGCGCGGATTCCCTAAGCGACGAGAAAGTACGAGT
CCGTCTTCCTACGCAACAATCTTATACAGTGGATTGTCCAATAATCCGTT
ATAAAACAAGCCGAATCGATCTTAGCCCAGCGTCTCGATACACCGGTCTA
CCCACCGCCGTAAGGTCTCCTTACCCCTAGCCACATTCGCTGATCGCACA
GTGGCTTCGGCTCACCCCGGCGTCATCTGGACTAAGCGAGATTCCCGATG
TTTCGATGCATGTAAGCGGTTATTAGCCTATCCTCGGGGGGCCCCATATA
TAGAATGGAGCCGACCAAGCTTTCGAAATATGCCATGGGGGTCCATTCGG
TGACCTCACGCCTCAACCAGACCGGCTTACCATAGACTGACTTGCCCCAA
AGATAGTAGACAGGCACCGCGGCTTTGGGTCTCTTCCTAAATTTTCCGAA
TCGGTGATTCGCAATTCCTAGGTTTATTTCCAACTCCTGATCCTTCCTCA
CGGGTGTGGGTATAGGGGCCGTGGAGCCCATCTATAGAGTGATGAAATGT
[truncated: 628,181 more chars]
