# Supplementary material for: LtrDetector: A tool-suite for detecting long terminal repeat retrotransposons de-novo
Source: BMC Genomics. 2019 Jun 3;20:450. doi: 10.1186/s12864-019-5796-9 (PMC6547461; doi:10.1186/s12864-019-5796-9)
Supplement: Supplementary file 4 — Long Terminal Repeat (LTR) retrotransposons found by LtrDetector in Arabidopsis thaliana. This compressed file (.tar.gz) includes the LTR retrotransposons found by LtrDetector in BED format. (TAR.GZ 62 kb) [file 12864_2019_5796_MOESM4_ESM.gz]

Archive with 6 entries (5 files):
- thaliana
- thaliana/chr3Detector.bed
- thaliana/chr1Detector.bed
- thaliana/chr4Detector.bed
- thaliana/chr5Detector.bed
- thaliana/chr2Detector.bed
