# Supplementary material for: LtrDetector: A tool-suite for detecting long terminal repeat retrotransposons de-novo
Source: BMC Genomics. 2019 Jun 3;20:450. doi: 10.1186/s12864-019-5796-9 (PMC6547461; doi:10.1186/s12864-019-5796-9)
Supplement: Supplementary file 4 — Long Terminal Repeat (LTR) retrotransposons found by LtrDetector in Arabidopsis thaliana. This compressed file (.tar.gz) includes the LTR retrotransposons found by LtrDetector in BED format. (TAR.GZ 62 kb) [file 12864_2019_5796_MOESM4_ESM.gz › thaliana/chr3Detector.bed]

SeqID	Retrotransposon	Left_LTR	Right_LTR		Left_TSD	Right_TSD	Polypurine Tract		TG	CA
	Start	End	Start	End	Start	End	ID	Start	End	Start	End	Start	End	Strand	Purine%	Start	End
chr3	113855	117183	113860	114025	117013	117181	85	113850	113854	117184	117188	114131	114168	-	78	---	---
chr3	118186	121224	118188	118460	120940	121216	90	118181	118185	121225	121229	118492	118538	-	74	118199	121215
chr3	143810	148428	143810	144073	148183	148428	87	---	---	---	---	148161	148181	+	85	143813	148416
chr3	556170	561620	556170	557318	560469	561620	89	---	---	---	---	557410	557424	-	93	---	---
chr3	780910	798837	780910	781177	798569	798837	98	---	---	---	---	782002	782020	-	89	780919	798834
chr3	931682	933353	931682	932084	932942	933353	93	---	---	---	---	932842	932857	+	75	931694	933350
chr3	1095614	1101903	1095618	1095795	1101702	1101893	85	1095608	1095613	1101904	1101909	1095959	1095984	-	84	1095621	1101899
chr3	1456853	1462734	1456853	1457021	1462565	1462734	87	---	---	---	---	1462404	1462438	+	77	---	---
chr3	1526132	1535727	1526132	1526758	1535109	1535727	98	---	---	---	---	1534713	1534734	+	72	---	---
chr3	2206371	2210327	2206371	2207215	2209510	2210327	89	---	---	---	---	2209395	2209421	+	70	2206387	2210315
chr3	2299164	2310767	2299165	2299405	2310518	2310758	99	2299159	2299163	2310768	2310772	2310177	2310276	+	76	2299170	2310761
chr3	2864620	2870007	2864624	2866709	2867898	2869997	94	2864614	2864619	2870008	2870013	2867848	2867887	+	77	---	---
chr3	2864624	2870567	2864624	2867271	2867898	2870567	93	---	---	---	---	2867848	2867887	+	77	2864636	2870564
chr3	3110400	3124907	3110400	3110659	3124648	3124907	99	---	---	---	---	3111336	3111359	-	75	---	---
chr3	3560122	3563358	3560122	3560283	3563198	3563358	91	---	---	---	---	3563067	3563080	+	85	---	---
chr3	3570577	3574851	3570577	3571166	3574262	3574851	86	3570572	3570576	3574852	3574856	3571202	3571219	-	77	3570577	3574841
chr3	3743598	3755415	3743607	3743749	3755272	3755415	86	3743593	3743597	3755416	3755420	3754753	3754779	+	70	---	---
chr3	3807291	3812650	3807305	3807689	3812259	3812643	99	3807285	3807290	3812651	3812656	3807795	3807872	-	71	3807301	3812641
chr3	3900104	3903379	3900107	3900372	3903093	3903369	88	3900098	3900103	3903380	3903385	3900428	3900445	-	94	3900112	3903377
chr3	4159636	4166376	4159636	4160081	4165947	4166376	85	---	---	---	---	4165700	4165730	+	77	---	---
chr3	4167507	4170976	4167507	4168257	4170229	4170976	85	---	---	---	---	4170161	4170185	+	80	---	---
chr3	4579235	4585135	4579235	4579618	4584754	4585135	87	---	---	---	---	4579642	4579662	-	71	4579253	4585128
chr3	4867544	4880740	4867544	4868841	4879459	4880740	88	---	---	---	---	4869310	4869331	-	77	---	---
chr3	4873238	4877532	4873238	4873385	4877385	4877532	93	---	---	---	---	4873543	4873569	-	77	---	---
chr3	4922246	4925796	4922246	4923049	4925000	4925796	93	---	---	---	---	4924906	4924920	+	73	4922249	4925794
chr3	5390112	5393332	5390112	5390344	5393083	5393332	85	---	---	---	---	5390423	5390437	-	86	5390125	5393328
chr3	5579864	5582596	5579864	5580329	5582138	5582596	87	---	---	---	---	5580361	5580372	-	83	---	---
chr3	5586590	5589125	5586592	5586765	5588951	5589125	85	5586584	5586589	5589126	5589131	5586822	5586835	-	78	5586606	5589112
chr3	5884239	5889148	5884239	5884838	5888546	5889143	86	5884234	5884238	5889149	5889153	5888360	5888374	+	73	5884246	5889139
chr3	5884422	5888912	5884422	5884607	5888721	5888912	91	---	---	---	---	5884671	5884698	-	71	5884435	5888907
chr3	5913912	5916497	5913912	5914037	5916370	5916497	86	---	---	---	---	5914098	5914114	-	82	5913923	5916485
chr3	6372407	6378605	6372407	6373650	6377362	6378605	98	---	---	---	---	6377176	6377207	+	90	---	---
chr3	6545251	6549030	6545251	6545484	6548798	6549030	98	---	---	---	---	6545606	6545650	-	80	6545257	6549027
chr3	7013283	7020785	7013283	7013734	7020337	7020785	91	---	---	---	---	7020111	7020131	+	80	7013288	7020782
chr3	7335479	7341617	7335479	7336012	7341085	7341617	91	---	---	---	---	7340952	7340999	+	72	7335487	7341610
chr3	7372741	7375759	7372741	7373364	7375139	7375759	89	---	---	---	---	7375074	7375093	+	80	7372742	7375748
chr3	7694028	7698110	7694028	7694530	7697615	7698110	89	---	---	---	---	7697580	7697613	+	73	---	---
chr3	7694613	7701271	7694613	7694753	7701134	7701271	90	---	---	---	---	7700978	7701001	+	75	7694614	7701270
chr3	7696718	7699851	7696730	7697150	7699410	7699838	90	7696713	7696717	7699852	7699856	7697186	7697205	-	70	---	---
chr3	7719529	7724456	7719529	7721914	7722125	7724456	96	---	---	---	---	7721948	7721971	-	79	---	---
chr3	7846281	7856064	7846286	7846986	7855337	7856051	97	7846276	7846280	7856065	7856069	7854980	7855011	+	81	---	---
chr3	8025638	8030272	8025638	8025988	8029921	8030272	88	---	---	---	---	8029841	8029857	+	70	8025648	8030259
chr3	8221766	8227078	8221766	8222063	8226778	8227078	93	---	---	---	---	8226639	8226665	+	77	8221770	8227065
chr3	8270691	8273053	8270705	8270827	8272923	8273042	89	8270685	8270690	8273054	8273059	---	---	0	--	8270694	8273051
chr3	8363846	8366704	8363848	8364589	8365963	8366696	92	8363841	8363845	8366705	8366709	8364650	8364673	-	70	---	---
chr3	8433581	8444271	8433581	8433978	8443873	8444271	89	---	---	---	---	8434417	8434442	-	76	---	---
chr3	8793616	8796288	8793616	8793879	8796031	8796288	87	---	---	---	---	8795944	8795962	+	73	8793621	8796280
chr3	8874894	8884065	8874894	8875675	8883275	8884065	92	---	---	---	---	---	---	0	--	---	---
chr3	9078044	9091928	9078044	9080700	9089272	9091928	98	---	---	---	---	9080866	9080899	-	70	---	---
chr3	9100961	9112283	9100963	9101368	9111877	9112282	93	9100955	9100960	9112284	9112289	9111635	9111649	+	80	9100966	9112267
chr3	9106681	9111460	9106692	9107548	9110632	9111452	86	9106676	9106680	9111461	9111465	9110514	9110531	+	83	9106681	9111450
chr3	9226632	9231377	9226632	9226922	9231087	9231377	98	---	---	---	---	9230879	9230896	+	77	---	---
chr3	9243117	9251752	9243117	9243486	9251383	9251752	98	---	---	---	---	9243773	9243799	-	70	---	---
chr3	9244599	9249430	9244599	9245445	9248569	9249430	94	---	---	---	---	9245581	9245600	-	75	9244617	9249428
chr3	9387845	9393292	9387847	9388058	9393069	9393280	96	9387840	9387844	9393293	9393297	9388272	9388309	-	73	9387855	9393291
chr3	9404613	9407598	9404613	9404864	9407347	9407598	92	---	---	---	---	9404955	9404970	-	81	---	---
chr3	9566288	9569402	9566288	9566743	9568949	9569402	89	---	---	---	---	9566831	9566854	-	83	9566295	9569400
chr3	9573805	9579438	9573805	9574574	9578670	9579438	94	---	---	---	---	9574748	9574778	-	70	9573820	9579419
chr3	9604343	9613216	9604343	9605849	9611716	9613216	92	---	---	---	---	9606093	9606112	-	80	---	---
chr3	9636697	9639651	9636707	9637146	9639205	9639644	87	9636692	9636696	9639652	9639656	9637178	9637197	-	75	9636705	9639639
chr3	9681507	9684335	9681507	9681875	9683996	9684335	86	---	---	---	---	9681878	9681900	-	91	9681520	9684330
chr3	9692213	9697524	9692213	9692735	9697002	9697524	96	---	---	---	---	9696817	9696840	+	75	9692224	9697523
chr3	10106142	10111479	10106156	10106693	10110931	10111467	97	10106137	10106141	10111480	10111484	10110774	10110791	+	72	10106143	10111471
chr3	10164714	10181830	10164714	10164932	10181616	10181830	88	---	---	---	---	10165609	10165640	-	78	---	---
chr3	10169937	10179437	10169937	10170540	10178831	10179437	91	---	---	---	---	10170784	10170803	-	70	10169937	10179436
chr3	10173699	10178892	10173699	10174317	10178286	10178892	85	---	---	---	---	10174472	10174495	-	70	10173704	10178878
chr3	10183326	10188824	10183326	10183599	10188551	10188824	87	---	---	---	---	10188343	10188355	+	92	---	---
chr3	10269641	10273770	10269646	10271065	10272369	10273763	87	10269636	10269640	10273771	10273775	10272269	10272367	+	91	---	---
chr3	10398457	10403513	10398457	10399877	10402095	10403513	85	---	---	---	---	10399897	10399912	-	87	---	---
chr3	10398642	10403271	10398642	10399631	10402284	10403271	86	---	---	---	---	10402230	10402249	+	75	---	---
chr3	10406170	10414785	10406170	10406940	10414015	10414785	88	---	---	---	---	10413676	10413729	+	74	10406186	10414771
chr3	10494353	10500970	10494353	10495030	10500293	10500970	99	---	---	---	---	10500112	10500123	+	75	10494353	10500968
chr3	10552828	10571198	10552828	10552965	10571061	10571198	100	---	---	---	---	10553843	10553870	-	85	---	---
chr3	10554279	10573122	10554281	10554900	10572502	10573119	97	10554272	10554278	10573123	10573129	10572196	10572222	+	70	10554279	10573107
chr3	10577157	10581824	10577157	10577448	10581533	10581824	99	---	---	---	---	10577597	10577626	-	76	10577160	10581822
chr3	10629489	10647684	10629500	10629981	10647198	10647679	85	10629484	10629488	10647685	10647689	10646337	10646384	+	72	10629497	10647673
chr3	10639379	10646826	10639379	10640004	10646222	10646826	86	---	---	---	---	10640276	10640313	-	71	---	---
chr3	10722676	10726189	10722676	10723636	10725226	10726189	88	---	---	---	---	---	---	0	--	---	---
chr3	10722915	10725874	10722915	10723324	10725465	10725874	88	---	---	---	---	10725365	10725380	+	81	---	---
chr3	10730463	10740999	10730463	10733117	10738319	10740999	85	---	---	---	---	10733211	10733230	-	80	10730468	10740985
chr3	11016095	11020806	11016110	11016228	11020686	11020804	99	11016090	11016094	11020807	11020811	11016358	11016371	-	78	---	---
chr3	11041834	11044343	11041834	11042088	11044092	11044343	88	---	---	---	---	11042132	11042155	-	79	---	---
chr3	11116001	11120737	11116001	11116149	11120589	11120737	96	---	---	---	---	11116355	11116371	-	76	---	---
chr3	11122693	11127681	11122706	11122846	11127535	11127675	98	11122688	11122692	11127682	11127686	11127439	11127466	+	82	11122706	11127669
chr3	11308000	11310957	11308000	11308163	11310794	11310957	96	---	---	---	---	---	---	0	--	11308014	11310947
chr3	11318301	11328329	11318301	11319131	11327495	11328329	91	---	---	---	---	11327093	11327119	+	81	---	---
chr3	11335539	11341897	11335552	11335888	11341559	11341895	99	11335534	11335538	11341898	11341902	11336072	11336083	-	83	11335552	11341893
chr3	11369858	11377201	11369858	11370130	11376927	11377201	94	---	---	---	---	11370399	11370425	-	81	11369860	11377185
chr3	11387807	11394418	11387807	11388241	11393986	11394418	92	---	---	---	---	11388410	11388424	-	80	11387807	11394416
chr3	11388558	11392376	11388570	11388840	11392094	11392364	95	11388553	11388557	11392377	11392381	11392075	11392092	+	94	11388570	11392370
chr3	11416917	11424399	11416917	11418128	11423169	11424399	95	---	---	---	---	11422931	11422992	+	72	11416917	11424389
chr3	11470641	11481903	11470641	11472708	11479853	11481903	95	---	---	---	---	11472944	11472964	-	80	11470648	11481895
chr3	11486694	11496917	11486703	11489770	11493840	11496917	94	11486688	11486693	11496918	11496923	11489846	11489881	-	72	---	---
chr3	11531975	11550394	11531975	11532913	11549473	11550394	87	---	---	---	---	11549081	11549129	+	77	---	---
chr3	11578844	11586481	11578844	11579094	11586218	11586481	93	---	---	---	---	11586014	11586032	+	84	11578844	11586479
chr3	11587326	11603491	11587326	11588323	11602490	11603491	90	---	---	---	---	11601816	11601835	+	75	11587326	11603481
chr3	11594608	11598291	11594608	11596353	11596547	11598291	98	---	---	---	---	---	---	0	--	---	---
chr3	11621995	11632507	11621998	11622225	11632272	11632499	89	11621990	11621994	11632508	11632512	11631989	11632013	+	72	11621999	11632498
chr3	11652696	11657743	11652696	11652950	11657489	11657743	99	---	---	---	---	11652970	11652988	-	78	11652696	11657741
chr3	11664968	11669787	11664968	11665342	11669413	11669787	99	---	---	---	---	11665377	11665390	-	78	11664968	11669785
chr3	11678189	11689558	11678189	11678764	11688981	11689558	93	---	---	---	---	11679203	11679226	-	79	---	---
chr3	11683580	11689823	11683580	11683850	11689553	11689823	93	---	---	---	---	11684075	11684088	-	85	---	---
chr3	11697282	11702262	11697282	11697455	11702089	11702262	98	---	---	---	---	11697466	11697561	-	75	11697290	11702260
chr3	11987998	11994916	11987998	11991193	11991722	11994916	99	---	---	---	---	11991279	11991293	-	100	---	---
chr3	12007882	12013581	12007888	12008160	12013306	12013580	89	12007877	12007881	12013582	12013586	12013072	12013127	+	76	12007886	12013575
chr3	12019588	12024784	12019601	12019934	12024440	12024774	89	12019582	12019587	12024785	12024790	12024267	12024310	+	75	12019594	12024778
chr3	12025160	12040032	12025160	12025621	12039570	12040032	94	---	---	---	---	12039000	12039012	+	84	12025165	12040030
chr3	12033705	12039574	12033705	12034441	12038850	12039574	89	---	---	---	---	12034613	12034662	-	70	---	---
chr3	12056087	12071284	12056087	12056255	12071116	12071284	88	---	---	---	---	12056975	12056998	-	79	---	---
chr3	12073571	12077116	12073571	12074307	12076379	12077116	95	---	---	---	---	12074386	12074403	-	72	12073572	12077109
chr3	12187369	12195760	12187373	12187674	12195443	12195745	92	12187364	12187368	12195761	12195765	12195334	12195388	+	76	12187378	12195754
chr3	12201738	12209597	12201753	12202411	12208932	12209594	95	12201733	12201737	12209598	12209602	12202605	12202657	-	75	12201743	12209581
chr3	12211681	12226251	12211681	12211825	12226107	12226251	97	---	---	---	---	12225413	12225430	+	72	---	---
chr3	12243853	12255283	12243853	12245604	12253532	12255283	98	12243847	12243852	12255284	12255289	12253409	12253464	+	78	12243853	12255280
chr3	12275503	12287699	12275503	12275950	12287256	12287699	85	---	---	---	---	12286884	12286900	+	94	12275506	12287690
chr3	12303482	12308742	12303482	12303673	12308551	12308742	95	---	---	---	---	12308420	12308441	+	81	---	---
chr3	12314647	12319272	12314647	12315069	12318848	12319272	86	---	---	---	---	12315125	12315178	-	75	---	---
chr3	12321526	12325588	12321526	12321798	12325316	12325588	88	---	---	---	---	12321873	12321890	-	77	12321532	12325578
chr3	12327360	12343916	12327360	12328821	12342437	12343916	90	---	---	---	---	12341756	12341799	+	72	12327361	12343905
chr3	12384760	12398782	12384764	12385530	12398052	12398779	89	12384755	12384759	12398783	12398787	12397584	12397612	+	79	---	---
chr3	12391912	12400208	12391912	12392859	12399262	12400208	94	---	---	---	---	12399180	12399194	+	86	---	---
chr3	12401405	12414048	12401405	12401541	12413924	12414048	86	---	---	---	---	12401937	12402063	-	72	12401414	12414034
chr3	12422487	12425465	12422490	12422912	12425034	12425463	91	12422482	12422486	12425466	12425470	12422944	12422971	-	75	---	---
chr3	12431456	12437257	12431456	12432655	12436066	12437257	94	---	---	---	---	12435948	12435999	+	90	12431456	12437255
chr3	12478084	12486329	12478084	12479246	12485170	12486329	97	---	---	---	---	12479397	12479444	-	70	12478084	12486323
chr3	12491765	12502153	12491765	12492286	12501641	12502153	95	---	---	---	---	12492707	12492754	-	87	12491768	12502151
chr3	12532367	12539729	12532367	12532824	12539284	12539729	93	---	---	---	---	12532891	12532906	-	81	---	---
chr3	12549497	12555934	12549508	12550408	12555023	12555919	98	12549492	12549496	12555935	12555939	12554792	12554806	+	80	12549503	12555916
chr3	12576779	12589320	12576779	12577867	12588232	12589320	96	---	---	---	---	12587842	12587861	+	75	12576779	12589318
chr3	12580261	12586834	12580261	12580622	12586473	12586834	98	---	---	---	---	12580722	12580791	-	72	12580261	12586832
chr3	12602886	12608833	12602886	12603225	12608494	12608833	97	12602879	12602885	12608834	12608840	12603472	12603489	-	72	12602886	12608814
chr3	12613306	12620939	12613306	12614366	12619884	12620939	98	---	---	---	---	12619644	12619691	+	70	12613307	12620937
chr3	12696063	12704279	12696063	12697603	12702737	12704279	96	---	---	---	---	12697728	12697745	-	77	---	---
chr3	12705580	12717293	12705580	12706191	12716682	12717293	95	---	---	---	---	12706618	12706635	-	88	---	---
chr3	12743682	12755927	12743682	12746036	12753544	12755927	93	---	---	---	---	12753312	12753353	+	76	12743688	12755924
chr3	12821987	12824517	12821996	12822452	12824049	12824504	89	12821982	12821986	12824518	12824522	12824001	12824027	+	74	12822005	12824513
chr3	12848614	12865515	12848624	12849141	12864966	12865512	87	12848609	12848613	12865516	12865520	12864500	12864524	+	80	---	---
chr3	12853594	12861862	12853594	12854749	12860708	12861862	97	---	---	---	---	12860445	12860466	+	72	12853594	12861860
chr3	12913469	12917700	12913469	12915214	12915952	12917700	98	---	---	---	---	12915248	12915287	-	77	12913469	12917698
chr3	12960375	12968467	12960375	12961529	12967313	12968467	95	---	---	---	---	12967072	12967118	+	72	---	---
chr3	13037913	13042273	13037914	13038812	13041359	13042258	92	13037908	13037912	13042274	13042278	13038873	13038889	-	76	13037915	13042265
chr3	13087357	13092791	13087357	13088106	13092041	13092791	97	---	---	---	---	13088258	13088277	-	80	13087358	13092776
chr3	13114044	13124589	13114046	13115820	13122794	13124581	93	13114037	13114043	13124590	13124596	13115954	13115996	-	86	---	---
chr3	13139039	13143535	13139047	13139880	13142704	13143535	92	13139034	13139038	13143536	13143540	13142587	13142643	+	89	13139039	13143528
chr3	13156634	13173343	13156635	13157136	13172834	13173336	95	13156629	13156633	13173344	13173348	13172097	13172129	+	75	13156635	13173338
chr3	13164427	13170808	13164427	13165129	13170106	13170808	96	---	---	---	---	13165159	13165272	-	78	13164427	13170801
chr3	13178162	13184692	13178163	13180611	13182236	13184680	93	13178157	13178161	13184693	13184697	13182187	13182204	+	77	---	---
chr3	13186225	13194582	13186236	13187877	13192924	13194576	97	13186220	13186224	13194583	13194587	13192792	13192811	+	75	---	---
chr3	13225851	13229023	13225851	13226981	13227863	13229023	92	---	---	---	---	13227770	13227792	+	73	13225866	13229015
chr3	13226080	13228980	13226080	13226936	13228092	13228980	91	---	---	---	---	13226953	13226979	-	85	---	---
chr3	13240355	13252197	13240355	13241158	13251394	13252197	97	---	---	---	---	13250928	13250968	+	82	13240355	13252195
chr3	13252419	13263392	13252419	13252726	13263085	13263392	95	---	---	---	---	13253145	13253158	-	78	---	---
chr3	13277150	13289157	13277150	13277726	13288580	13289157	96	---	---	---	---	13288038	13288067	+	80	13277150	13289152
chr3	13297133	13307089	13297133	13297438	13306782	13307089	87	---	---	---	---	13306363	13306386	+	70	---	---
chr3	13318009	13323224	13318009	13318310	13322899	13323224	88	---	---	---	---	13318439	13318482	-	70	13318027	13323222
chr3	13360100	13368310	13360108	13360639	13367778	13368309	95	13360093	13360099	13368311	13368317	13360925	13360944	-	90	13360102	13368307
chr3	13403171	13412098	13403171	13404360	13410921	13412098	95	---	---	---	---	13410798	13410834	+	72	13403171	13412096
chr3	13429765	13436149	13429765	13430609	13435322	13436149	94	---	---	---	---	13430678	13430710	-	72	13429765	13436146
chr3	13440045	13449244	13440045	13440506	13448784	13449244	96	---	---	---	---	13440877	13440889	-	76	---	---
chr3	13458067	13474199	13458067	13458544	13473740	13474199	89	---	---	---	---	13473083	13473099	+	76	13458075	13474195
chr3	13549333	13557076	13549333	13550245	13556161	13557076	93	---	---	---	---	13550332	13550351	-	75	13549339	13557074
chr3	13561768	13568405	13561768	13562356	13567816	13568405	96	---	---	---	---	13562596	13562622	-	81	13561768	13568403
chr3	13580732	13586914	13580736	13580969	13586670	13586903	95	13580727	13580731	13586915	13586919	13581058	13581077	-	70	13580735	13586909
chr3	13592885	13595672	13592885	13593647	13594909	13595672	96	---	---	---	---	13593662	13593701	-	80	---	---
chr3	13600620	13609415	13600620	13601671	13608374	13609415	94	---	---	---	---	13608180	13608195	+	100	13600632	13609411
chr3	13617005	13637294	13617005	13619462	13634835	13637294	90	---	---	---	---	13619905	13619929	-	76	---	---
chr3	13619459	13639959	13619467	13620817	13638611	13639959	94	13619453	13619458	13639960	13639965	13637796	13637851	+	75	13619466	13639958
chr3	13620173	13639705	13620173	13620562	13639317	13639705	93	---	---	---	---	13638379	13638419	+	75	13620189	13639691
chr3	13621489	13631039	13621489	13623464	13629068	13631039	92	---	---	---	---	13623586	13623598	-	76	13621490	13631037
chr3	13643235	13654839	13643235	13645059	13652937	13654839	92	---	---	---	---	13645430	13645444	-	80	13643235	13654837
chr3	13656117	13668789	13656117	13656574	13668343	13668789	92	---	---	---	---	13668153	13668176	+	70	---	---
chr3	13657384	13668268	13657384	13657605	13668046	13668268	97	---	---	---	---	13657657	13657676	-	80	---	---
chr3	13659432	13662642	13659433	13660068	13661996	13662637	94	13659427	13659431	13662643	13662647	13660111	13660130	-	75	---	---
chr3	13673619	13682739	13673619	13674156	13682185	13682739	85	---	---	---	---	13681928	13681950	+	73	13673622	13682732
chr3	13674751	13680458	13674751	13675159	13680058	13680458	96	---	---	---	---	13680026	13680039	+	78	13674751	13680455
chr3	13690607	13693890	13690622	13691092	13693406	13693875	98	13690602	13690606	13693891	13693895	13691174	13691203	-	80	---	---
chr3	13699636	13702547	13699636	13700143	13702040	13702547	92	---	---	---	---	13701955	13701976	+	95	13699643	13702542
chr3	13705482	13709370	13705482	13706340	13708513	13709370	97	---	---	---	---	13708435	13708473	+	84	---	---
chr3	13706936	13710269	13706937	13707234	13709967	13710263	94	13706931	13706935	13710270	13710274	13707303	13707319	-	88	13706944	13710267
chr3	13712488	13716561	13712488	13713019	13716030	13716561	94	---	---	---	---	13713023	13713045	-	73	13712496	13716545
chr3	13713046	13715504	13713046	13713477	13715073	13715504	97	---	---	---	---	13714984	13715036	+	86	13713063	13715500
chr3	13713279	13715402	13713279	13713879	13714793	13715402	90	---	---	---	---	13713958	13713969	-	75	---	---
chr3	13720281	13724134	13720281	13722105	13722307	13724134	96	---	---	---	---	13722109	13722131	-	78	13720287	13724115
chr3	13730060	13733038	13730060	13731540	13731540	13733038	92	---	---	---	---	---	---	0	--	13730066	13733020
chr3	13731630	13733245	13731630	13732253	13732642	13733245	87	---	---	---	---	---	---	0	--	13731637	13733240
chr3	13737172	13745525	13737172	13737766	13744926	13745525	89	---	---	---	---	13744633	13744680	+	87	---	---
chr3	13737798	13744831	13737804	13738079	13744549	13744823	90	13737793	13737797	13744832	13744836	13744225	13744249	+	76	---	---
chr3	13759141	13762163	13759141	13759678	13761607	13762163	86	---	---	---	---	---	---	0	--	13759150	13762155
chr3	13765918	13786235	13765922	13766407	13785762	13786224	85	13765910	13765917	13786236	13786243	13767202	13767238	-	72	13765921	13786224
chr3	13771579	13773592	13771580	13772079	13773100	13773592	86	13771574	13771578	13773593	13773597	13773020	13773035	+	81	13771585	13773580
chr3	13775098	13778514	13775107	13776493	13777125	13778503	94	13775090	13775097	13778515	13778522	13776520	13776536	-	82	---	---
chr3	13779254	13781879	13779267	13779838	13781294	13781865	95	13779249	13779253	13781880	13781884	---	---	0	--	---	---
chr3	13794950	13797872	13794950	13795380	13797442	13797872	92	---	---	---	---	13795384	13795396	-	100	13794952	13797867
chr3	13800883	13809639	13800883	13801245	13809275	13809639	92	---	---	---	---	13801297	13801354	-	70	---	---
chr3	13801241	13809281	13801242	13802497	13808006	13809276	95	13801236	13801240	13809282	13809286	13802689	13802716	-	78	13801245	13809278
chr3	13816426	13834892	13816426	13817305	13834015	13834892	95	---	---	---	---	13818090	13818141	-	82	13816429	13834889
chr3	13847133	13868884	13847133	13847364	13868653	13868884	99	---	---	---	---	13848386	13848400	-	73	13847143	13868866
chr3	13847178	13868140	13847178	13847630	13867684	13868140	90	---	---	---	---	13866854	13866876	+	73	---	---
chr3	13848577	13851990	13848577	13849005	13851562	13851990	99	---	---	---	---	---	---	0	--	13848577	13851978
chr3	13857985	13865896	13857985	13858630	13865251	13865896	99	---	---	---	---	13858884	13858904	-	71	---	---
chr3	13859313	13863242	13859325	13860696	13861828	13863234	91	13859306	13859312	13863243	13863249	13861769	13861791	+	78	---	---
chr3	13867121	13870055	13867121	13868034	13869143	13870055	96	---	---	---	---	---	---	0	--	13867124	13870046
chr3	13884156	13894235	13884156	13884882	13893510	13894235	92	---	---	---	---	13893099	13893111	+	92	---	---
chr3	13902619	13915475	13902619	13903850	13914301	13915475	89	---	---	---	---	13904140	13904212	-	75	13902629	13915471
chr3	13925097	13933770	13925097	13926707	13932244	13933770	87	---	---	---	---	13926789	13926816	-	82	---	---
chr3	13934058	13949708	13934058	13934314	13949443	13949708	86	---	---	---	---	13948870	13948886	+	82	---	---
chr3	13940054	13947297	13940068	13940947	13946460	13947295	86	13940049	13940053	13947298	13947302	13946198	13946224	+	92	---	---
chr3	13940409	13946939	13940409	13940586	13946762	13946939	97	---	---	---	---	13946678	13946760	+	71	---	---
chr3	13940947	13946449	13940947	13941985	13945431	13946449	92	---	---	---	---	13945315	13945364	+	88	---	---
chr3	13966364	13973802	13966364	13966557	13973610	13973802	89	---	---	---	---	13973365	13973379	+	80	---	---
chr3	13994050	14001813	13994053	13995432	14000432	14001806	94	13994045	13994049	14001814	14001818	14000399	14000429	+	74	13994060	14001810
chr3	14006920	14013962	14006920	14008076	14012808	14013962	94	---	---	---	---	14008110	14008142	-	81	14006921	14013956
chr3	14067610	14072012	14067617	14068811	14070814	14072003	93	14067603	14067609	14072013	14072019	14068877	14068912	-	83	14067612	14072001
chr3	14073144	14081661	14073144	14074473	14080333	14081661	96	---	---	---	---	14074556	14074585	-	80	---	---
chr3	14126039	14146418	14126039	14130829	14141629	14146418	99	---	---	---	---	14131258	14131270	-	84	14126047	14146407
chr3	14159683	14165598	14159683	14160842	14164453	14165598	91	---	---	---	---	14164337	14164365	+	72	---	---
chr3	14172704	14189291	14172704	14173689	14188288	14189291	89	---	---	---	---	14187757	14187779	+	73	14172714	14189274
chr3	14175118	14185232	14175118	14176023	14184327	14185232	92	---	---	---	---	14176236	14176262	-	88	14175125	14185230
chr3	14182050	14184858	14182050	14182578	14184331	14184858	95	---	---	---	---	14184276	14184298	+	73	14182053	14184848
chr3	14184017	14188119	14184017	14184638	14187498	14188119	99	---	---	---	---	14187399	14187415	+	94	---	---
chr3	14191130	14205726	14191140	14191599	14205260	14205719	96	14191120	14191129	14205727	14205736	14204630	14204681	+	75	---	---
chr3	14193178	14204462	14193178	14194053	14203587	14204462	99	---	---	---	---	14203129	14203143	+	73	---	---
chr3	14193815	14205069	14193826	14194652	14204235	14205060	99	14193806	14193814	14205070	14205078	14203755	14203767	+	76	14193817	14205060
chr3	14214025	14217069	14214025	14214540	14216555	14217069	92	---	---	---	---	14216470	14216485	+	81	---	---
chr3	14222139	14223142	14222143	14222632	14222650	14223138	91	14222132	14222138	14223143	14223149	---	---	0	--	---	---
chr3	14294410	14302007	14294410	14295562	14300832	14302007	93	---	---	---	---	14295628	14295680	-	86	14294413	14302005
chr3	14329866	14334136	14329877	14329998	14334015	14334136	92	14329860	14329865	14334137	14334142	14330054	14330068	-	93	14329876	14334119
chr3	14336989	14352447	14336989	14338554	14350822	14352447	89	---	---	---	---	14350247	14350266	+	75	---	---
chr3	14356354	14362341	14356354	14356541	14362154	14362341	92	---	---	---	---	14362043	14362059	+	70	---	---
chr3	14406698	14416569	14406698	14407201	14416066	14416569	95	---	---	---	---	14415705	14415729	+	76	14406703	14416564
chr3	14433112	14436564	14433117	14433904	14435736	14436563	93	14433107	14433111	14436565	14436569	---	---	0	--	14433112	14436561
chr3	14441444	14445987	14441456	14441731	14445700	14445976	87	14441438	14441443	14445988	14445993	14445565	14445579	+	86	14441452	14445979
chr3	14503907	14511699	14503907	14504217	14511398	14511699	87	---	---	---	---	14511058	14511104	+	74	---	---
chr3	14546156	14556857	14546156	14546293	14556718	14556857	86	---	---	---	---	14546795	14546815	-	85	14546160	14556852
chr3	14549072	14554663	14549072	14550148	14553585	14554663	90	---	---	---	---	14550203	14550235	-	75	---	---
chr3	14563899	14574065	14563899	14564389	14573569	14574065	93	---	---	---	---	14564730	14564741	-	91	---	---
chr3	14579217	14584085	14579217	14579707	14583596	14584085	94	---	---	---	---	14583441	14583557	+	71	14579220	14584083
chr3	14616107	14623209	14616107	14616832	14622484	14623209	96	---	---	---	---	14616864	14616878	-	80	---	---
chr3	14671140	14675856	14671140	14671429	14675567	14675856	97	---	---	---	---	14675361	14675376	+	81	---	---
chr3	14703403	14710413	14703403	14704302	14709516	14710413	94	---	---	---	---	14709284	14709301	+	77	14703403	14710396
chr3	14729380	14734606	14729394	14729774	14734225	14734605	94	14729374	14729379	14734607	14734612	14729926	14729948	-	73	14729394	14734605
chr3	14776935	14780430	14776935	14777193	14780172	14780430	98	---	---	---	---	14777329	14777342	-	78	14776937	14780428
chr3	14793873	14804949	14793873	14795381	14803451	14804949	92	---	---	---	---	14795732	14795785	-	77	14793875	14804937
chr3	14794200	14804577	14794200	14795009	14803765	14804577	94	---	---	---	---	14803409	14803428	+	80	---	---
chr3	14804718	14809172	14804718	14805376	14808513	14809166	95	14804710	14804717	14809173	14809180	14808368	14808391	+	83	---	---
chr3	14813280	14827207	14813280	14814972	14825461	14827207	93	---	---	---	---	14815039	14815094	-	76	14813280	14827205
chr3	14838105	14841476	14838105	14838362	14841219	14841476	98	---	---	---	---	14838379	14838392	-	78	14838118	14841474
chr3	14860981	14866197	14860994	14861243	14865940	14866190	92	14860975	14860980	14866198	14866203	14861337	14861365	-	75	14860982	14866187
chr3	14890960	14900040	14890960	14891164	14899836	14900040	90	---	---	---	---	14891568	14891598	-	87	14890961	14900026
chr3	14956978	14962265	14956987	14957276	14961969	14962258	99	14956973	14956977	14962266	14962270	14957468	14957504	-	72	14956987	14962254
chr3	14963758	14967036	14963758	14964069	14966727	14967035	98	14963753	14963757	14967037	14967041	14966604	14966626	+	86	---	---
chr3	14977851	14986929	14977851	14979524	14985191	14986929	92	---	---	---	---	14979610	14979641	-	78	14977855	14986926
chr3	14988447	14990784	14988447	14988634	14990595	14990784	90	---	---	---	---	---	---	0	--	---	---
chr3	15003017	15005457	15003017	15003245	15005228	15005457	96	---	---	---	---	---	---	0	--	---	---
chr3	15030759	15048140	15030759	15031607	15047289	15048140	96	---	---	---	---	15046775	15046796	+	72	15030761	15048138
chr3	15037645	15044568	15037645	15038835	15043376	15044568	96	---	---	---	---	15038910	15038937	-	75	---	---
chr3	15081072	15085034	15081072	15081613	15084493	15085034	94	---	---	---	---	15081619	15081641	-	82	15081075	15085031
chr3	15108152	15117499	15108165	15108951	15116722	15117493	91	15108147	15108151	15117500	15117504	15109174	15109204	-	70	15108158	15117491
chr3	15118903	15122188	15118903	15119493	15121596	15122188	95	---	---	---	---	15119564	15119576	-	84	15118904	15122171
chr3	15138366	15153495	15138366	15138686	15153175	15153495	95	---	---	---	---	15139267	15139322	-	75	15138367	15153493
chr3	15139585	15147267	15139585	15140042	15146810	15147267	96	---	---	---	---	15140364	15140376	-	100	15139592	15147263
chr3	15250952	15263797	15250952	15251657	15263081	15263797	95	---	---	---	---	15252177	15252199	-	86	15250960	15263795
chr3	15299843	15313428	15299843	15300587	15312697	15313428	96	---	---	---	---	15312223	15312237	+	80	---	---
chr3	15377089	15382213	15377091	15377505	15381794	15382210	94	15377083	15377088	15382214	15382219	15381604	15381628	+	84	15377090	15382210
chr3	15391219	15394472	15391219	15392061	15393629	15394471	96	15391214	15391218	15394473	15394477	15393546	15393589	+	84	15391219	15394471
chr3	15411957	15417562	15411957	15412675	15416853	15417562	88	---	---	---	---	15416725	15416751	+	70	15411966	15417559
chr3	15413083	15418000	15413083	15413193	15417882	15417992	98	15413078	15413082	15418001	15418005	15417778	15417794	+	76	15413086	15417998
chr3	15454031	15472371	15454031	15457073	15469318	15472371	98	---	---	---	---	15457507	15457530	-	70	---	---
chr3	15466963	15472046	15466963	15468075	15470921	15472046	96	---	---	---	---	15470813	15470845	+	72	15466971	15472035
chr3	15540529	15549244	15540529	15541102	15548678	15549244	96	---	---	---	---	15548299	15548348	+	76	15540531	15549241
chr3	15571139	15587052	15571139	15571520	15586671	15587052	96	---	---	---	---	15572037	15572052	-	81	15571139	15587050
chr3	15574754	15585482	15574768	15575847	15584390	15585468	98	15574748	15574753	15585483	15585488	15576237	15576275	-	82	15574763	15585474
chr3	15591668	15600822	15591668	15592178	15600313	15600822	96	---	---	---	---	15592260	15592280	-	71	15591668	15600819
chr3	15621872	15626854	15621872	15622035	15626691	15626854	95	---	---	---	---	15622104	15622152	-	77	15621880	15626852
chr3	15710565	15727273	15710565	15711106	15726705	15727273	91	---	---	---	---	15726156	15726177	+	77	---	---
chr3	15711475	15722694	15711475	15713230	15720935	15722694	99	---	---	---	---	15720812	15720867	+	78	15711475	15722691
chr3	15729823	15750551	15729823	15730032	15750345	15750551	93	---	---	---	---	15730759	15730773	-	80	15729826	15750540
chr3	15768785	15773747	15768785	15768947	15773585	15773747	98	---	---	---	---	15773370	15773398	+	72	15768786	15773735
chr3	15848722	15853866	15848722	15849065	15853541	15853866	90	---	---	---	---	15853506	15853527	+	86	15848725	15853863
chr3	15873759	15876473	15873768	15873960	15876279	15876471	95	15873754	15873758	15876474	15876478	---	---	0	--	---	---
chr3	15919043	15924074	15919043	15919228	15923889	15924074	98	---	---	---	---	15923697	15923741	+	75	---	---
chr3	15983524	15993863	15983528	15983746	15993641	15993857	85	15983519	15983523	15993864	15993868	15993320	15993358	+	71	---	---
chr3	15984586	15988626	15984592	15984940	15988258	15988615	88	15984581	15984585	15988627	15988631	15984977	15985007	-	70	15984590	15988625
chr3	15996346	16000188	15996346	15996555	15999978	16000188	93	---	---	---	---	15999807	15999830	+	75	---	---
chr3	16051438	16054126	16051438	16051732	16053830	16054126	89	---	---	---	---	16051818	16051837	-	95	---	---
chr3	16142766	16146870	16142766	16143079	16146557	16146870	88	---	---	---	---	16146496	16146508	+	76	---	---
chr3	16213430	16226451	16213430	16214646	16225168	16226451	90	---	---	---	---	16224719	16224736	+	72	---	---
chr3	16259855	16262880	16259855	16260129	16262606	16262880	98	---	---	---	---	16260219	16260230	-	91	16259855	16262873
chr3	16333742	16342034	16333757	16334923	16340867	16342027	95	16333737	16333741	16342035	16342039	16335114	16335161	-	70	16333757	16342029
chr3	16379569	16383612	16379581	16381037	16382166	16383611	86	16379563	16379568	16383613	16383618	16381079	16381135	-	71	---	---
chr3	16380109	16383002	16380109	16380439	16382672	16383002	91	---	---	---	---	16382590	16382623	+	79	---	---
chr3	16397251	16404199	16397255	16399184	16402275	16404198	90	16397246	16397250	16404200	16404204	16399304	16399338	-	71	---	---
chr3	16486211	16489839	16486211	16487493	16488553	16489839	85	---	---	---	---	16487495	16487517	-	73	---	---
chr3	16654550	16658791	16654550	16655538	16657779	16658791	85	---	---	---	---	---	---	0	--	---	---
chr3	16654601	16658416	16654601	16655187	16657830	16658416	91	---	---	---	---	16655302	16655320	-	73	---	---
chr3	16684359	16697896	16684359	16684659	16697598	16697896	91	---	---	---	---	16696988	16697037	+	80	16684360	16697891
chr3	16691858	16697596	16691858	16692592	16696862	16697596	98	---	---	---	---	16692680	16692698	-	78	16691858	16697594
chr3	16714932	16719794	16714932	16715553	16719197	16719794	95	---	---	---	---	---	---	0	--	16714932	16719775
chr3	16725029	16731448	16725029	16726089	16730388	16731448	89	---	---	---	---	16730285	16730309	+	80	16725041	16731435
chr3	16760499	16764120	16760499	16761145	16763467	16764120	88	---	---	---	---	16761175	16761200	-	76	16760514	16764111
chr3	16760634	16763767	16760634	16760799	16763602	16763767	87	---	---	---	---	16760804	16760850	-	72	---	---
chr3	16809186	16814152	16809186	16809418	16813920	16814152	97	---	---	---	---	16809444	16809455	-	75	---	---
chr3	16897488	16914039	16897488	16897917	16913610	16914039	92	---	---	---	---	16897920	16897969	-	80	---	---
chr3	16922822	16926753	16922822	16923193	16926385	16926753	89	---	---	---	---	16923274	16923285	-	91	---	---
chr3	16957449	16962739	16957464	16957957	16962237	16962731	96	16957444	16957448	16962740	16962744	16962172	16962206	+	74	---	---
chr3	16990086	17003260	16990086	16992441	17000870	17003260	92	---	---	---	---	17000630	17000657	+	71	---	---
chr3	17055551	17057941	17055551	17055906	17057591	17057941	94	---	---	---	---	17055940	17055953	-	78	17055551	17057928
chr3	17066773	17081506	17066773	17067693	17080575	17081506	94	---	---	---	---	17068221	17068240	-	75	17066790	17081494
chr3	17274505	17280866	17274520	17275344	17280006	17280861	87	17274500	17274504	17280867	17280871	17279861	17279877	+	76	17274520	17280852
chr3	17363075	17368162	17363076	17363232	17368000	17368158	92	17363068	17363074	17368163	17368169	17367950	17367964	+	86	17363076	17368156
chr3	17608304	17614787	17608304	17608948	17614146	17614787	90	---	---	---	---	17609000	17609019	-	80	17608306	17614775
chr3	17733669	17743223	17733669	17733862	17743027	17743223	91	---	---	---	---	17734284	17734321	-	81	---	---
chr3	17734564	17746736	17734564	17737778	17743522	17746736	96	---	---	---	---	17737912	17737935	-	87	---	---
chr3	17978744	17983948	17978744	17979256	17983436	17983948	97	---	---	---	---	17979441	17979465	-	76	---	---
chr3	18394214	18398267	18394214	18394374	18398108	18398267	86	---	---	---	---	18397953	18397992	+	70	18394216	18398256
chr3	18791137	18796091	18791151	18791504	18795735	18796088	99	18791132	18791136	18796092	18796096	18791602	18791626	-	72	18791137	18796086
chr3	19087039	19091702	19087039	19087247	19091494	19091702	85	---	---	---	---	19087305	19087319	-	80	19087039	19091700
chr3	19099990	19103162	19099990	19100488	19102631	19103162	85	---	---	---	---	19100576	19100596	-	71	---	---
chr3	19152153	19161148	19152153	19156015	19157236	19161148	89	---	---	---	---	19156017	19156060	-	72	---	---
chr3	19152406	19160579	19152406	19155424	19157494	19160579	89	---	---	---	---	19157390	19157403	+	78	---	---
chr3	19612240	19616468	19612240	19612568	19616146	19616468	89	---	---	---	---	19616053	19616066	+	85	---	---
chr3	20304945	20310167	20304945	20305287	20309826	20310167	98	---	---	---	---	20305367	20305385	-	84	---	---
chr3	20348309	20350824	20348309	20348466	20350675	20350824	86	---	---	---	---	20348533	20348559	-	81	20348310	20350823
chr3	20481994	20488742	20482001	20483046	20487680	20488729	95	20481988	20481993	20488743	20488748	20487448	20487472	+	72	---	---
chr3	20484716	20487143	20484716	20485141	20486727	20487143	90	---	---	---	---	20485158	20485171	-	71	20484727	20487124
chr3	20484716	20487143	20484716	20485141	20486727	20487143	90	---	---	---	---	20485158	20485171	-	71	20484727	20487124
chr3	20487132	20489543	20487140	20487447	20489227	20489530	95	20487127	20487131	20489544	20489548	20489147	20489163	+	76	---	---
chr3	20502575	20507117	20502575	20503885	20505796	20507117	86	---	---	---	---	20505717	20505745	+	79	20502576	20507116
chr3	20928881	20932980	20928885	20929087	20932784	20932976	88	20928876	20928880	20932981	20932985	20932599	20932622	+	70	20928896	20932973
chr3	21263523	21271444	21263523	21263997	21270971	21271444	86	---	---	---	---	21270622	21270648	+	77	21263523	21271433
chr3	21263784	21268747	21263790	21264055	21268477	21268740	92	21263779	21263783	21268748	21268752	21268450	21268464	+	93	---	---
chr3	21264085	21271864	21264085	21264190	21271759	21271864	90	---	---	---	---	21271443	21271472	+	80	---	---
chr3	21268464	21271443	21268477	21268670	21271240	21271432	92	21268459	21268463	21271444	21271448	21268718	21268751	-	79	---	---
chr3	21877251	21882394	21877251	21877589	21882066	21882394	88	---	---	---	---	21877709	21877728	-	75	21877259	21882391
chr3	21974282	21977009	21974282	21974712	21976581	21977009	85	---	---	---	---	21974758	21974789	-	84	21974289	21977008
chr3	22030637	22034809	22030637	22030992	22034459	22034809	89	---	---	---	---	22031095	22031128	-	76	22030644	22034801
chr3	22067664	22070650	22067664	22067883	22070440	22070650	87	---	---	---	---	22067968	22067987	-	70	22067679	22070643
chr3	22176455	22181400	22176461	22176663	22181191	22181393	87	22176450	22176454	22181401	22181405	22176857	22176890	-	73	22176464	22181390
chr3	22237228	22242466	22237228	22238122	22241572	22242466	99	---	---	---	---	22238235	22238247	-	92	22237228	22242463
chr3	22384108	22390241	22384108	22385831	22388556	22390241	97	---	---	---	---	22388530	22388544	+	80	22384111	22390237
chr3	22541390	22551631	22541390	22541548	22551474	22551631	98	---	---	---	---	22541910	22541938	-	79	22541406	22551620
chr3	22578780	22582886	22578780	22578958	22582710	22582886	97	---	---	---	---	22578988	22579000	-	92	22578782	22582873
chr3	22681716	22684927	22681716	22682176	22684464	22684927	86	---	---	---	---	22682264	22682283	-	80	---	---
chr3	23099649	23108100	23099649	23099853	23107897	23108100	85	---	---	---	---	23107643	23107656	+	71	---	---
