# Supplementary material for: LtrDetector: A tool-suite for detecting long terminal repeat retrotransposons de-novo
Source: BMC Genomics. 2019 Jun 3;20:450. doi: 10.1186/s12864-019-5796-9 (PMC6547461; doi:10.1186/s12864-019-5796-9)
Supplement: Supplementary file 4 — Long Terminal Repeat (LTR) retrotransposons found by LtrDetector in Arabidopsis thaliana. This compressed file (.tar.gz) includes the LTR retrotransposons found by LtrDetector in BED format. (TAR.GZ 62 kb) [file 12864_2019_5796_MOESM4_ESM.gz › thaliana/chr1Detector.bed]

SeqID	Retrotransposon	Left_LTR	Right_LTR		Left_TSD	Right_TSD	Polypurine Tract		TG	CA
	Start	End	Start	End	Start	End	ID	Start	End	Start	End	Start	End	Strand	Purine%	Start	End
chr1	249535	259106	249535	249705	258935	259106	94	---	---	---	---	249970	249999	-	73	---	---
chr1	415845	419904	415845	415971	419778	419904	89	---	---	---	---	419750	419766	+	70	415862	419885
chr1	787006	791599	787006	788617	789972	791592	87	787001	787005	791600	791604	789872	789918	+	74	---	---
chr1	1636507	1647088	1636507	1637868	1645736	1647088	86	---	---	---	---	1645350	1645373	+	75	---	---
chr1	1800210	1804355	1800210	1800493	1804076	1804355	93	---	---	---	---	1803897	1803924	+	71	1800219	1804343
chr1	1855242	1858094	1855242	1855348	1857992	1858094	90	---	---	---	---	1855376	1855399	-	70	1855252	1858086
chr1	1924457	1929010	1924462	1924729	1928732	1929002	86	1924452	1924456	1929011	1929015	1928649	1928667	+	89	1924467	1928995
chr1	2107298	2111248	2107298	2107496	2111049	2111248	88	---	---	---	---	2107608	2107626	-	78	---	---
chr1	2409055	2412974	2409055	2409843	2412186	2412974	99	---	---	---	---	---	---	0	--	---	---
chr1	2455143	2460707	2455143	2457270	2458599	2460707	90	---	---	---	---	2457308	2457352	-	77	---	---
chr1	2659763	2664310	2659763	2659927	2664147	2664310	87	---	---	---	---	---	---	0	--	---	---
chr1	2910969	2921010	2910969	2915319	2916678	2921007	91	2910964	2910968	2921011	2921015	---	---	0	--	2910976	2921008
chr1	3057566	3061961	3057566	3057742	3061792	3061961	92	---	---	---	---	3057868	3057894	-	92	---	---
chr1	3060095	3066238	3060095	3061098	3065239	3066238	87	---	---	---	---	3061108	3061120	-	84	3060106	3066228
chr1	3060181	3066069	3060181	3060928	3065325	3066069	85	---	---	---	---	3061108	3061120	-	84	3060193	3066058
chr1	3301147	3304951	3301147	3301255	3304844	3304951	89	---	---	---	---	3301348	3301392	-	77	3301159	3304944
chr1	3357946	3363274	3357946	3358061	3363159	3363274	93	---	---	---	---	3358140	3358153	-	78	---	---
chr1	3794252	3800403	3794252	3797030	3797630	3800403	87	---	---	---	---	3797089	3797105	-	82	3794258	3800389
chr1	3795250	3799181	3795250	3795800	3798630	3799181	89	---	---	---	---	3798585	3798628	+	72	3795267	3799179
chr1	3854863	3859265	3854863	3855208	3858909	3859265	86	---	---	---	---	3855210	3855229	-	70	3854873	3859263
chr1	4259499	4262609	4259509	4259794	4262286	4262597	87	4259494	4259498	4262610	4262614	4262230	4262246	+	76	4259504	4262603
chr1	4406003	4411124	4406005	4406167	4410958	4411120	96	4405998	4406002	4411125	4411129	4410906	4410922	+	88	4406005	4411118
chr1	4478673	4483585	4478680	4480250	4482014	4483584	85	4478667	4478672	4483586	4483591	4481914	4481925	+	75	4478673	4483581
chr1	4624795	4628806	4624795	4625707	4627869	4628806	88	---	---	---	---	4627761	4627786	+	73	---	---
chr1	4850034	4854259	4850048	4851880	4852408	4854248	89	4850028	4850033	4854260	4854265	4852341	4852364	+	75	4850035	4854256
chr1	5152442	5155074	5152442	5152764	5154752	5155074	91	---	---	---	---	5154673	5154749	+	70	5152448	5155072
chr1	5213303	5216687	5213303	5213890	5216104	5216687	91	---	---	---	---	---	---	0	--	---	---
chr1	5525886	5532905	5525886	5526106	5532686	5532905	86	---	---	---	---	5526350	5526374	-	72	5525893	5532892
chr1	5526956	5534876	5526956	5528046	5533771	5534876	87	---	---	---	---	5533521	5533548	+	71	5526956	5534869
chr1	5691755	5696681	5691755	5691938	5696498	5696681	95	---	---	---	---	5692123	5692148	-	76	5691756	5696670
chr1	6009287	6014129	6009291	6009612	6013791	6014115	96	6009282	6009286	6014130	6014134	6009698	6009716	-	78	---	---
chr1	6033730	6036220	6033730	6033913	6036037	6036220	86	---	---	---	---	6035931	6035960	+	76	6033730	6036205
chr1	6261987	6265702	6261987	6262329	6265344	6265702	85	---	---	---	---	6265206	6265247	+	73	---	---
chr1	6554798	6557829	6554798	6555160	6557460	6557822	86	6554793	6554797	6557830	6557834	6557345	6557361	+	70	---	---
chr1	6704195	6709324	6704195	6704356	6709162	6709324	96	---	---	---	---	6704542	6704562	-	76	6704195	6709322
chr1	6719066	6724313	6719066	6719324	6724055	6724313	96	---	---	---	---	6719415	6719443	-	72	---	---
chr1	6738397	6742953	6738397	6740231	6741204	6742953	86	---	---	---	---	6741183	6741202	+	85	6738401	6742941
chr1	6766853	6773954	6766853	6767942	6772868	6773954	89	---	---	---	---	6772707	6772721	+	80	---	---
chr1	7098799	7102356	7098806	7099172	7101987	7102353	87	7098794	7098798	7102357	7102361	7099174	7099191	-	88	---	---
chr1	7129520	7134224	7129520	7129837	7133901	7134224	88	---	---	---	---	7133820	7133846	+	70	7129527	7134215
chr1	7193934	7201662	7193934	7195526	7200066	7201662	85	---	---	---	---	7199953	7199984	+	84	7193943	7201656
chr1	7199181	7203636	7199181	7199312	7203505	7203636	97	---	---	---	---	7199441	7199502	-	75	7199188	7203627
chr1	7390855	7396962	7390855	7391735	7396076	7396962	95	---	---	---	---	7391831	7391845	-	73	7390869	7396954
chr1	7394984	7399962	7394993	7396126	7398810	7399961	88	7394979	7394983	7399963	7399967	---	---	0	--	7394987	7399961
chr1	7431439	7436549	7431439	7432196	7435792	7436549	88	---	---	---	---	7435688	7435733	+	76	---	---
chr1	7464227	7469814	7464227	7465293	7468736	7469814	95	---	---	---	---	7468688	7468711	+	70	---	---
chr1	7668943	7672572	7668943	7669178	7672337	7672572	89	---	---	---	---	7672314	7672335	+	72	7668943	7672565
chr1	7709026	7711274	7709026	7709233	7711066	7711274	90	---	---	---	---	---	---	0	--	---	---
chr1	7714701	7717801	7714706	7715145	7717355	7717795	96	7714695	7714700	7717802	7717807	---	---	0	--	7714706	7717793
chr1	8266841	8277468	8266842	8267522	8276775	8277456	89	8266836	8266840	8277469	8277473	8267896	8267907	-	75	8266857	8277465
chr1	8480334	8487356	8480334	8480871	8486811	8487356	93	---	---	---	---	8486655	8486679	+	80	8480346	8487344
chr1	8578717	8588764	8578717	8579003	8588477	8588764	89	---	---	---	---	8579377	8579391	-	73	8578725	8588760
chr1	8648099	8650915	8648099	8648476	8650532	8650915	88	---	---	---	---	8648504	8648518	-	73	---	---
chr1	8739533	8741921	8739533	8739851	8741624	8741921	86	---	---	---	---	8741542	8741574	+	81	---	---
chr1	8757005	8759538	8757018	8757442	8759112	8759528	88	8757000	8757004	8759539	8759543	8757444	8757458	-	93	---	---
chr1	8767673	8782942	8767673	8768563	8782053	8782942	99	---	---	---	---	8781422	8781450	+	82	---	---
chr1	8791595	8794372	8791595	8791844	8794123	8794372	98	---	---	---	---	8791912	8791935	-	70	8791597	8794370
chr1	8794578	8798177	8794578	8794769	8797986	8798177	98	---	---	---	---	8797825	8797836	+	83	---	---
chr1	9002087	9020339	9002087	9002238	9020188	9020339	95	---	---	---	---	9019290	9019317	+	71	---	---
chr1	9002561	9017079	9002568	9003404	9016233	9017068	90	9002556	9002560	9017080	9017084	9003963	9003993	-	87	9002563	9017078
chr1	9078182	9079163	9078184	9078437	9078904	9079157	88	9078177	9078181	9079164	9079168	9078805	9078831	+	77	---	---
chr1	9130922	9134913	9130929	9131785	9134047	9134904	87	9130917	9130921	9134914	9134918	9133945	9133966	+	77	---	---
chr1	9139300	9142444	9139307	9139492	9142248	9142433	88	9139293	9139299	9142445	9142451	9139564	9139578	-	73	9139300	9142427
chr1	9276585	9279571	9276592	9277036	9279131	9279559	90	9276580	9276584	9279572	9279576	9277110	9277124	-	80	9276585	9279570
chr1	9364171	9367245	9364171	9364630	9366784	9367245	85	---	---	---	---	9366745	9366782	+	81	9364181	9367230
chr1	9368344	9373310	9368347	9368521	9373135	9373309	98	9368334	9368343	9373311	9373320	9373027	9373108	+	78	9368360	9373298
chr1	9426196	9428654	9426196	9426580	9428277	9428654	86	---	---	---	---	9426648	9426664	-	70	---	---
chr1	9435302	9445527	9435302	9438922	9441915	9445527	89	---	---	---	---	9441869	9441912	+	77	---	---
chr1	9436217	9444179	9436217	9437574	9442830	9444179	85	---	---	---	---	9442626	9442668	+	76	9436219	9444164
chr1	9476001	9480634	9476001	9476121	9480514	9480634	97	---	---	---	---	9476280	9476300	-	80	9476001	9480624
chr1	9928287	9931848	9928287	9928413	9931722	9931848	95	---	---	---	---	9931557	9931578	+	72	---	---
chr1	10003060	10007082	10003075	10004817	10005204	10007073	86	10003055	10003059	10007083	10007087	10005163	10005178	+	87	10003065	10007074
chr1	10017836	10020660	10017836	10017994	10020500	10020660	92	---	---	---	---	10020460	10020498	+	71	---	---
chr1	10052775	10055660	10052786	10053064	10055378	10055656	86	10052770	10052774	10055661	10055665	10053092	10053111	-	90	10052778	10055641
chr1	10070035	10075510	10070035	10070384	10075148	10075510	85	---	---	---	---	10074918	10074936	+	84	10070036	10075504
chr1	10070443	10072889	10070443	10070596	10072736	10072889	85	---	---	---	---	10072683	10072695	+	92	10070454	10072885
chr1	10093305	10099163	10093306	10093828	10098650	10099161	88	10093299	10093304	10099164	10099169	10098505	10098525	+	85	---	---
chr1	10099964	10106950	10099964	10100698	10106246	10106950	86	---	---	---	---	10100833	10100853	-	71	---	---
chr1	10270526	10283589	10270535	10274150	10279854	10283588	92	10270521	10270525	10283590	10283594	10274241	10274259	-	73	---	---
chr1	10300344	10309426	10300351	10301031	10308745	10309415	94	10300337	10300343	10309427	10309433	10308381	10308403	+	86	10300346	10309417
chr1	10315442	10317752	10315442	10315688	10317519	10317752	88	---	---	---	---	10317437	10317448	+	91	---	---
chr1	10339369	10342577	10339369	10339706	10342239	10342577	86	---	---	---	---	10342207	10342237	+	80	---	---
chr1	10393336	10400889	10393336	10393599	10400629	10400889	87	---	---	---	---	10400428	10400452	+	72	---	---
chr1	10472183	10476142	10472183	10473503	10474817	10476142	90	---	---	---	---	10473543	10473568	-	73	10472185	10476136
chr1	10610328	10614183	10610328	10610484	10614027	10614183	99	---	---	---	---	10610644	10610661	-	94	10610331	10614181
chr1	10696705	10701598	10696713	10696898	10701399	10701584	97	10696700	10696704	10701599	10701603	10696909	10696978	-	77	10696711	10701593
chr1	10744424	10755384	10744424	10746006	10753789	10755384	85	---	---	---	---	10753570	10753586	+	88	10744427	10755381
chr1	10744689	10755286	10744689	10745908	10754068	10755286	89	---	---	---	---	10746221	10746235	-	86	10744694	10755284
chr1	11015274	11023011	11015274	11015592	11022690	11023011	88	---	---	---	---	11022348	11022375	+	71	11015274	11023008
chr1	11044271	11048213	11044281	11045848	11046638	11048212	95	11044266	11044270	11048214	11048218	11045933	11045947	-	73	---	---
chr1	11148080	11152846	11148090	11148386	11152539	11152835	99	11148075	11148079	11152847	11152851	11148529	11148543	-	73	11148087	11152840
chr1	11284898	11295623	11284898	11285389	11295135	11295623	91	---	---	---	---	11285755	11285774	-	85	11284899	11295615
chr1	11302033	11313110	11302045	11302261	11312882	11313106	90	11302028	11302032	11313111	11313115	11312715	11312741	+	74	11302043	11313108
chr1	11503063	11512629	11503063	11503274	11512419	11512629	98	---	---	---	---	11503453	11503470	-	83	---	---
chr1	11517878	11521300	11517878	11518337	11520840	11521300	87	---	---	---	---	11518393	11518443	-	70	---	---
chr1	11522309	11526442	11522314	11522579	11526176	11526439	85	11522304	11522308	11526443	11526447	11522725	11522744	-	70	---	---
chr1	11697972	11705469	11697972	11698279	11705161	11705469	91	---	---	---	---	11705014	11705030	+	82	11697987	11705463
chr1	11789440	11794081	11789449	11789724	11793804	11794079	99	11789433	11789439	11794082	11794088	11793628	11793657	+	76	11789451	11794079
chr1	11999009	12006952	11999009	11999366	12006595	12006952	91	---	---	---	---	12006285	12006311	+	85	11999016	12006943
chr1	12009846	12024729	12009846	12012448	12022220	12024729	88	---	---	---	---	12021941	12021992	+	78	---	---
chr1	12196441	12199573	12196441	12196908	12199090	12199560	91	12196436	12196440	12199574	12199578	---	---	0	--	---	---
chr1	12273107	12276551	12273107	12273272	12276386	12276551	98	---	---	---	---	12273410	12273427	-	72	---	---
chr1	12281694	12298169	12281694	12281850	12298013	12298169	87	---	---	---	---	12297206	12297231	+	80	---	---
chr1	12402090	12415545	12402090	12402215	12415415	12415540	96	12402085	12402089	12415546	12415550	12414866	12414886	+	71	12402106	12415538
chr1	12403026	12406093	12403039	12403213	12405913	12406087	96	12403019	12403025	12406094	12406100	12405893	12405909	+	76	---	---
chr1	12406708	12410000	12406708	12407249	12409460	12410000	97	---	---	---	---	---	---	0	--	12406716	12409998
chr1	12497141	12499564	12497141	12497374	12499330	12499564	85	---	---	---	---	12499273	12499296	+	87	---	---
chr1	12622981	12640427	12622981	12623586	12639820	12640427	90	---	---	---	---	12639024	12639048	+	76	12622994	12640416
chr1	12664514	12673942	12664514	12664681	12673775	12673942	96	---	---	---	---	12665116	12665136	-	80	---	---
chr1	12753505	12760389	12753505	12755465	12758422	12760389	99	---	---	---	---	12758304	12758376	+	72	---	---
chr1	12765961	12776446	12765964	12769612	12772761	12776437	95	12765955	12765960	12776447	12776452	12772640	12772661	+	72	12765971	12776435
chr1	12779055	12796466	12779055	12782814	12792708	12796466	99	---	---	---	---	12792259	12792277	+	73	---	---
chr1	12802582	12809409	12802582	12805996	12805996	12809409	96	---	---	---	---	---	---	0	--	12802582	12809392
chr1	12803279	12808563	12803279	12805152	12806693	12808563	96	---	---	---	---	---	---	0	--	---	---
chr1	12813579	12816490	12813588	12813919	12816154	12816476	87	12813574	12813578	12816491	12816495	12816128	12816141	+	78	12813588	12816474
chr1	12870620	12878800	12870620	12872304	12877102	12878800	85	---	---	---	---	12872481	12872504	-	70	---	---
chr1	12919921	12923589	12919921	12920398	12923111	12923589	95	---	---	---	---	---	---	0	--	12919921	12923577
chr1	12954129	12963416	12954131	12954557	12962969	12963401	90	12954124	12954128	12963417	12963421	12954931	12954977	-	74	---	---
chr1	13000217	13005219	13000217	13000321	13005115	13005219	98	---	---	---	---	13000532	13000545	-	78	13000217	13005212
chr1	13005231	13008315	13005231	13005524	13008022	13008315	97	---	---	---	---	13005610	13005628	-	78	---	---
chr1	13018411	13024998	13018411	13019106	13024303	13024998	93	---	---	---	---	13019282	13019310	-	72	---	---
chr1	13158387	13164222	13158387	13159644	13162946	13164222	86	---	---	---	---	---	---	0	--	13158395	13164211
chr1	13180611	13186855	13180611	13180992	13186474	13186855	98	---	---	---	---	13186250	13186275	+	80	---	---
chr1	13291898	13305596	13291898	13292684	13304805	13305596	85	---	---	---	---	13304383	13304395	+	76	---	---
chr1	13292854	13301522	13292854	13294063	13300333	13301522	90	---	---	---	---	13300227	13300277	+	80	13292854	13301519
chr1	13324757	13329639	13324757	13324913	13329483	13329639	88	---	---	---	---	13325000	13325015	-	75	---	---
chr1	13334465	13339870	13334465	13334860	13339478	13339870	92	---	---	---	---	13334973	13334995	-	86	13334465	13339868
chr1	13439433	13448534	13439443	13440013	13447954	13448523	96	13439428	13439432	13448535	13448539	13447558	13447619	+	75	13439441	13448521
chr1	13507769	13515964	13507769	13508922	13514806	13515964	93	---	---	---	---	13514575	13514622	+	70	13507779	13515962
chr1	13536151	13556473	13536151	13541873	13550688	13556473	85	---	---	---	---	13550321	13550337	+	76	13536152	13556461
chr1	13559841	13564834	13559842	13560074	13564593	13564825	98	13559836	13559840	13564835	13564839	13560253	13560278	-	76	13559852	13564825
chr1	13567951	13570267	13567956	13568170	13570036	13570260	86	13567946	13567950	13570268	13570272	13568208	13568222	-	86	---	---
chr1	13581527	13584849	13581527	13582051	13584299	13584849	85	---	---	---	---	13584224	13584251	+	85	---	---
chr1	13592853	13599710	13592853	13594281	13598176	13599710	88	---	---	---	---	13594336	13594394	-	79	13592859	13599708
chr1	13644808	13654369	13644808	13646768	13652399	13654369	94	---	---	---	---	13652197	13652252	+	73	13644808	13654364
chr1	13659269	13667569	13659269	13660427	13666397	13667557	97	13659263	13659268	13667570	13667575	13660574	13660592	-	78	13659272	13667555
chr1	13719829	13725803	13719829	13720226	13725403	13725803	91	---	---	---	---	13725159	13725180	+	72	13719829	13725798
chr1	13722309	13724934	13722309	13722656	13724602	13724934	87	---	---	---	---	13722668	13722681	-	85	13722309	13724932
chr1	13775030	13792988	13775042	13775783	13792232	13792981	86	13775025	13775029	13792989	13792993	13776446	13776499	-	70	13775031	13792972
chr1	13780429	13785482	13780429	13781169	13784753	13785482	93	---	---	---	---	13781199	13781213	-	80	13780446	13785463
chr1	13786788	13795195	13786788	13788550	13793493	13795195	94	---	---	---	---	13788640	13788661	-	77	13786794	13795193
chr1	13818564	13823889	13818564	13818943	13823510	13823889	99	---	---	---	---	13823328	13823405	+	71	13818566	13823886
chr1	13883072	13890962	13883072	13884230	13889806	13890962	96	---	---	---	---	13884423	13884470	-	70	13883072	13890960
chr1	13912833	13919013	13912833	13913379	13918470	13919013	93	---	---	---	---	13913459	13913494	-	72	---	---
chr1	13928255	13936417	13928255	13930359	13934315	13936417	99	---	---	---	---	13934185	13934211	+	74	---	---
chr1	14019277	14024518	14019277	14019563	14024232	14024518	97	---	---	---	---	14024132	14024157	+	76	14019277	14024516
chr1	14076941	14080234	14076941	14077298	14079878	14080234	90	---	---	---	---	14079749	14079812	+	85	---	---
chr1	14082586	14094068	14082586	14084349	14092258	14094068	95	---	---	---	---	14084439	14084460	-	81	14082587	14094066
chr1	14098622	14107580	14098629	14100278	14105919	14107570	93	14098617	14098621	14107581	14107585	14100504	14100527	-	70	14098633	14107576
chr1	14129669	14134851	14129669	14130169	14134364	14134851	93	---	---	---	---	14130171	14130191	-	80	14129670	14134849
chr1	14179540	14183993	14179540	14179749	14183784	14183993	96	---	---	---	---	14179759	14179778	-	80	14179543	14183990
chr1	14196922	14206946	14196922	14197438	14206447	14206946	92	---	---	---	---	14197857	14197889	-	87	14196922	14206944
chr1	14214741	14225658	14214746	14216423	14223979	14225657	96	14214732	14214740	14225659	14225667	14223860	14223891	+	75	14214746	14225654
chr1	14232755	14241004	14232760	14234364	14239514	14241004	91	14232750	14232754	14241005	14241009	14234489	14234508	-	80	14232766	14241002
chr1	14244588	14255822	14244588	14246145	14254275	14255822	90	---	---	---	---	14246481	14246501	-	80	---	---
chr1	14245088	14255432	14245099	14245741	14254788	14255424	94	14245082	14245087	14255433	14255438	14246158	14246173	-	81	---	---
chr1	14282138	14286788	14282138	14282721	14286205	14286788	95	---	---	---	---	---	---	0	--	---	---
chr1	14288634	14295599	14288634	14292113	14292120	14295599	99	---	---	---	---	---	---	0	--	---	---
chr1	14319197	14335077	14319197	14319933	14334335	14335077	90	---	---	---	---	14320634	14320653	-	75	14319199	14335067
chr1	14320087	14336697	14320087	14320856	14335924	14336697	87	---	---	---	---	14321331	14321356	-	73	---	---
chr1	14341730	14349130	14341730	14342219	14348650	14349130	93	---	---	---	---	14342426	14342448	-	78	14341741	14349121
chr1	14349188	14355658	14349188	14350414	14354430	14355658	95	---	---	---	---	14350480	14350532	-	73	14349200	14355656
chr1	14356202	14365581	14356202	14356505	14365279	14365581	91	---	---	---	---	14356933	14356944	-	83	14356212	14365570
chr1	14364217	14374836	14364217	14365238	14373814	14374836	87	---	---	---	---	14365523	14365590	-	75	14364217	14374833
chr1	14379959	14383735	14379959	14380213	14383483	14383735	86	---	---	---	---	14380342	14380356	-	80	14379960	14383726
chr1	14385051	14394783	14385051	14385540	14394303	14394783	93	---	---	---	---	14394230	14394249	+	85	14385062	14394774
chr1	14394841	14401311	14394841	14396067	14400083	14401311	95	---	---	---	---	14396133	14396185	-	73	14394853	14401309
chr1	14409868	14420770	14409870	14411162	14419467	14420760	88	14409863	14409867	14420771	14420775	14411176	14411243	-	75	14409868	14420752
chr1	14425539	14430284	14425539	14426725	14429063	14430284	86	---	---	---	---	---	---	0	--	---	---
chr1	14427305	14449191	14427317	14427499	14449008	14449180	86	14427300	14427304	14449192	14449196	14428527	14428568	-	76	14427317	14449175
chr1	14432413	14442233	14432413	14433307	14441313	14442233	93	---	---	---	---	14433610	14433708	-	70	14432416	14442229
chr1	14452397	14467530	14452397	14453523	14466419	14467530	92	---	---	---	---	14466071	14466089	+	73	---	---
chr1	14461154	14475248	14461154	14461677	14474725	14475248	92	---	---	---	---	14462264	14462276	-	84	14461154	14475238
chr1	14461672	14465981	14461672	14462231	14465423	14465981	95	---	---	---	---	14465396	14465410	+	86	14461676	14465972
chr1	14466516	14476275	14466516	14467530	14475245	14476275	90	---	---	---	---	14467899	14467916	-	83	---	---
chr1	14487436	14502322	14487436	14488365	14501393	14502322	90	---	---	---	---	14488820	14488834	-	80	14487436	14502318
chr1	14495609	14507553	14495609	14498555	14504606	14507553	87	---	---	---	---	14504333	14504348	+	100	---	---
chr1	14498139	14500746	14498139	14498688	14500203	14500746	92	---	---	---	---	---	---	0	--	---	---
chr1	14661714	14664772	14661714	14662281	14664205	14664772	95	---	---	---	---	14664106	14664149	+	75	14661714	14664771
chr1	14673339	14676651	14673339	14673836	14676154	14676651	94	---	---	---	---	14676038	14676061	+	75	14673346	14676644
chr1	14678717	14681277	14678717	14679216	14680778	14681277	86	---	---	---	---	14680739	14680763	+	76	---	---
chr1	14681445	14685499	14681445	14683271	14683654	14685499	87	---	---	---	---	14683584	14683608	+	76	---	---
chr1	14690085	14694183	14690085	14690677	14693592	14694183	92	---	---	---	---	14690744	14690779	-	72	14690100	14694174
chr1	14699618	14703115	14699618	14701366	14701367	14703115	87	---	---	---	---	---	---	0	--	14699622	14703112
chr1	14699663	14704958	14699663	14702096	14702367	14704958	91	---	---	---	---	14702158	14702186	-	75	14699664	14704953
chr1	14705230	14708358	14705230	14706131	14707456	14708358	89	---	---	---	---	14706193	14706215	-	78	---	---
chr1	14706284	14707565	14706284	14706769	14707079	14707565	86	---	---	---	---	14707055	14707071	+	70	---	---
chr1	14714797	14717863	14714797	14715372	14717288	14717863	95	---	---	---	---	14715427	14715472	-	76	---	---
chr1	14726201	14729587	14726201	14726881	14728907	14729587	89	---	---	---	---	14726960	14726983	-	75	---	---
chr1	14736003	14739352	14736003	14736802	14738550	14739349	99	14735998	14736002	14739353	14739357	14738450	14738469	+	70	---	---
chr1	14746643	14749717	14746643	14747218	14749134	14749709	95	14746638	14746642	14749718	14749722	14749035	14749078	+	77	14746643	14749715
chr1	14804087	14822072	14804089	14804702	14821449	14822062	99	14804077	14804086	14822073	14822082	14820624	14820651	+	75	14804096	14822070
chr1	14826204	14838968	14826204	14827100	14838073	14838968	94	---	---	---	---	14837573	14837597	+	76	---	---
chr1	14827466	14837661	14827466	14827745	14837381	14837661	87	---	---	---	---	14836916	14836951	+	72	14827468	14837645
chr1	14831368	14835663	14831368	14831688	14835342	14835663	90	---	---	---	---	14831700	14831723	-	75	---	---
chr1	14842966	14859447	14842966	14845061	14857361	14859447	91	---	---	---	---	14856863	14856890	+	71	---	---
chr1	14847787	14857369	14847799	14849440	14855788	14857361	92	14847779	14847786	14857370	14857377	14849566	14849585	-	75	14847788	14857359
chr1	14864079	14879833	14864079	14865438	14878464	14879833	92	---	---	---	---	14865908	14865935	-	71	14864091	14879827
chr1	14865430	14875011	14865438	14867011	14873359	14875000	92	14865421	14865429	14875012	14875020	14873213	14873232	+	75	14865438	14875009
chr1	14875420	14881484	14875420	14877731	14879329	14881484	88	---	---	---	---	14879229	14879248	+	80	14875435	14881482
chr1	14935343	14939071	14935347	14935892	14938513	14939058	88	14935338	14935342	14939072	14939076	14936007	14936023	-	76	14935351	14939070
chr1	14937941	14941021	14937941	14938486	14940476	14941021	98	---	---	---	---	14938538	14938562	-	76	14937943	14941016
chr1	14945262	14950570	14945262	14945780	14950052	14950570	98	---	---	---	---	14949986	14950009	+	70	14945264	14950569
chr1	14946269	14950038	14946269	14946833	14949474	14950038	97	---	---	---	---	14946894	14946908	-	73	14946286	14950027
chr1	14955184	14957956	14955184	14956218	14956916	14957956	90	---	---	---	---	14956875	14956898	+	75	---	---
chr1	14955655	14957538	14955669	14956577	14956612	14957524	86	14955649	14955654	14957539	14957544	---	---	0	--	14955667	14957536
chr1	14963475	14966790	14963479	14964178	14966088	14966790	91	14963469	14963474	14966791	14966796	14964233	14964257	-	72	14963482	14966787
chr1	14968834	14972041	14968838	14969720	14971210	14972035	86	14968828	14968833	14972042	14972047	14969776	14969798	-	82	14968835	14972039
chr1	14970675	14974709	14970678	14971285	14974099	14974706	98	14970658	14970674	14974710	14974726	14971412	14971426	-	80	14970682	14974708
chr1	14979884	14983980	14979884	14980506	14983358	14983980	100	14979874	14979883	14983981	14983990	14983316	14983339	+	79	---	---
chr1	14981041	14984862	14981055	14982332	14983581	14984860	98	14981035	14981040	14984863	14984868	14982399	14982432	-	70	---	---
chr1	14982858	14987589	14982861	14983942	14986494	14987577	98	14982850	14982857	14987590	14987597	14983979	14983996	-	77	---	---
chr1	14985718	14989075	14985718	14986545	14988248	14989075	99	---	---	---	---	14986612	14986634	-	82	14985724	14989071
chr1	14985995	14988594	14985995	14986539	14988052	14988594	87	---	---	---	---	14986612	14986634	-	82	14986001	14988588
chr1	15010972	15014239	15010972	15012335	15012878	15014239	86	---	---	---	---	15012385	15012409	-	76	---	---
chr1	15018124	15020559	15018124	15018815	15019868	15020559	86	---	---	---	---	15018873	15018897	-	76	15018126	15020550
chr1	15018268	15020481	15018268	15019371	15019377	15020481	88	15018263	15018267	15020482	15020486	---	---	0	--	15018279	15020471
chr1	15023850	15030007	15023850	15024373	15029484	15030007	99	---	---	---	---	15029320	15029343	+	75	15023854	15029997
chr1	15031140	15034980	15031140	15032162	15033958	15034980	99	---	---	---	---	15032168	15032192	-	72	---	---
chr1	15037650	15053287	15037650	15038145	15052789	15053287	93	---	---	---	---	15038810	15038826	-	88	15037655	15053282
chr1	15038147	15052256	15038147	15042495	15047874	15052256	97	---	---	---	---	15047626	15047644	+	84	15038159	15052251
chr1	15064658	15075774	15064658	15065055	15075377	15075774	96	---	---	---	---	15075083	15075111	+	72	---	---
chr1	15064667	15075799	15064667	15065080	15075386	15075799	97	---	---	---	---	15075083	15075111	+	72	---	---
chr1	15100126	15103745	15100126	15100920	15102943	15103745	89	---	---	---	---	15100974	15100996	-	78	---	---
chr1	15105825	15108670	15105827	15106368	15108117	15108664	95	15105820	15105824	15108671	15108675	15108060	15108072	+	92	---	---
chr1	15109498	15112038	15109498	15109944	15111591	15112038	97	---	---	---	---	15109960	15109975	-	93	15109505	15112032
chr1	15114044	15116757	15114056	15114549	15116245	15116745	94	15114036	15114043	15116758	15116765	---	---	0	--	---	---
chr1	15117630	15121566	15117630	15119470	15119725	15121566	99	---	---	---	---	15119472	15119485	-	78	---	---
chr1	15122865	15127214	15122865	15123276	15126803	15127214	99	---	---	---	---	15123420	15123433	-	78	---	---
chr1	15124464	15126518	15124468	15124860	15126114	15126518	86	15124453	15124463	15126519	15126529	---	---	0	--	---	---
chr1	15135005	15137733	15135005	15135537	15137200	15137733	93	---	---	---	---	15135596	15135611	-	75	---	---
chr1	15138193	15145177	15138193	15138834	15144535	15145177	95	---	---	---	---	---	---	0	--	---	---
chr1	15169842	15177563	15169842	15173551	15173824	15177563	97	---	---	---	---	---	---	0	--	---	---
chr1	15192969	15202496	15192976	15194113	15201359	15202482	96	15192963	15192968	15202497	15202502	15201217	15201232	+	75	---	---
chr1	15194584	15197514	15194584	15195405	15196693	15197514	99	---	---	---	---	15195488	15195503	-	93	---	---
chr1	15201594	15206838	15201594	15202309	15206108	15206838	85	---	---	---	---	15202450	15202465	-	93	15201608	15206836
chr1	15227533	15231369	15227539	15229192	15229706	15231365	96	15227527	15227532	15231370	15231375	15229280	15229292	-	76	---	---
chr1	15240539	15244724	15240542	15241376	15243897	15244712	96	15240531	15240538	15244725	15244732	15241405	15241436	-	78	15240542	15244709
chr1	15251595	15252544	15251605	15252017	15252124	15252535	88	15251586	15251594	15252545	15252553	---	---	0	--	---	---
chr1	15254994	15258206	15254996	15256001	15257185	15258193	95	15254988	15254993	15258207	15258212	15256003	15256018	-	93	---	---
chr1	15255071	15258158	15255071	15255966	15257261	15258158	95	---	---	---	---	15256003	15256018	-	93	---	---
chr1	15256277	15257191	15256277	15256662	15256809	15257191	86	---	---	---	---	---	---	0	--	---	---
chr1	15262052	15264456	15262052	15262266	15264242	15264456	97	---	---	---	---	---	---	0	--	---	---
chr1	15275403	15279151	15275403	15276059	15278494	15279151	95	---	---	---	---	15276085	15276100	-	81	---	---
chr1	15280941	15301149	15280941	15281813	15300273	15301149	85	---	---	---	---	15282689	15282707	-	73	---	---
chr1	15289272	15300523	15289276	15289512	15300273	15300509	86	15289267	15289271	15300524	15300528	15289866	15289879	-	92	---	---
chr1	15289272	15300523	15289276	15289512	15300273	15300509	86	15289267	15289271	15300524	15300528	15289866	15289879	-	92	---	---
chr1	15291082	15298828	15291082	15291687	15298226	15298828	92	---	---	---	---	15291914	15291927	-	78	15291086	15298822
chr1	15296690	15299340	15296695	15297126	15298858	15299329	86	15296684	15296689	15299341	15299346	15297134	15297150	-	82	15296703	15299338
chr1	15297370	15300125	15297373	15297915	15299576	15300125	93	15297364	15297369	15300126	15300131	15297965	15297983	-	78	---	---
chr1	15308041	15310452	15308041	15308392	15310100	15310452	90	---	---	---	---	15308477	15308491	-	93	---	---
chr1	15337658	15341843	15337661	15338495	15341016	15341831	96	15337650	15337657	15341844	15341851	15338524	15338555	-	78	15337661	15341828
chr1	15348342	15351251	15348342	15349072	15350503	15351251	95	---	---	---	---	15350403	15350417	+	73	---	---
chr1	15349692	15350641	15349702	15350114	15350221	15350632	88	15349683	15349691	15350642	15350650	---	---	0	--	---	---
chr1	15353091	15356303	15353093	15354098	15355282	15356290	95	15353085	15353090	15356304	15356309	15354100	15354115	-	93	---	---
chr1	15354374	15355288	15354374	15354759	15354906	15355288	86	---	---	---	---	---	---	0	--	---	---
chr1	15360149	15362553	15360149	15360363	15362339	15362553	97	---	---	---	---	---	---	0	--	---	---
chr1	15373500	15377248	15373500	15374156	15376591	15377248	95	---	---	---	---	15374182	15374197	-	81	---	---
chr1	15379045	15399231	15379045	15379917	15398355	15399231	85	---	---	---	---	15380793	15380811	-	73	---	---
chr1	15387376	15398605	15387380	15387616	15398355	15398591	86	15387371	15387375	15398606	15398610	15387970	15387983	-	92	---	---
chr1	15387376	15398605	15387380	15387616	15398355	15398591	86	15387371	15387375	15398606	15398610	15387970	15387983	-	92	---	---
chr1	15389103	15396990	15389103	15389870	15396216	15396990	91	---	---	---	---	15390017	15390030	-	78	---	---
chr1	15389817	15395226	15389820	15390273	15394798	15395218	86	15389810	15389816	15395227	15395233	15390432	15390451	-	75	15389828	15395208
chr1	15398346	15406125	15398351	15398591	15405885	15406125	95	15398340	15398345	15406126	15406131	15405716	15405734	+	84	15398354	15406122
chr1	15409126	15413664	15409126	15411044	15411746	15413664	100	---	---	---	---	15411105	15411116	-	83	15409137	15413645
chr1	15421178	15424522	15421179	15421611	15424082	15424512	92	15421169	15421177	15424523	15424531	15421692	15421708	-	70	---	---
chr1	15445236	15454303	15445236	15447063	15452557	15454303	92	---	---	---	---	15452436	15452491	+	76	15445238	15454300
chr1	15472026	15482434	15472026	15475495	15478967	15482434	99	---	---	---	---	15478887	15478902	+	87	---	---
chr1	15491848	15504556	15491848	15493126	15503255	15504556	86	---	---	---	---	15493609	15493633	-	84	---	---
chr1	15509414	15522307	15509414	15509924	15521797	15522307	94	---	---	---	---	15510253	15510301	-	73	---	---
chr1	15512095	15518881	15512095	15513244	15517732	15518881	93	---	---	---	---	15513316	15513330	-	80	---	---
chr1	15512238	15518803	15512238	15513166	15517875	15518803	93	---	---	---	---	15513316	15513330	-	80	15512248	15518802
chr1	15536497	15546222	15536505	15537828	15544921	15546209	90	15536492	15536496	15546223	15546227	15544696	15544729	+	79	---	---
chr1	15550664	15569625	15550664	15552381	15568004	15569625	86	---	---	---	---	15553131	15553160	-	76	15550664	15569623
chr1	15557249	15567819	15557257	15557524	15567541	15567808	95	15557243	15557248	15567820	15567825	15557915	15557934	-	75	15557258	15567816
chr1	15561951	15567098	15561951	15564061	15565026	15567098	95	---	---	---	---	15564935	15564975	+	80	15561951	15567089
chr1	15569615	15579680	15569626	15570130	15579168	15579673	89	15569610	15569614	15579681	15579685	15578767	15578810	+	75	15569626	15579668
chr1	15569897	15573085	15569897	15570478	15572490	15573085	89	---	---	---	---	15572451	15572463	+	76	15569901	15573083
chr1	15582045	15585147	15582045	15582612	15584614	15585147	89	---	---	---	---	15584515	15584528	+	85	15582052	15585145
chr1	15589316	15598694	15589316	15590000	15597998	15598694	94	---	---	---	---	15590207	15590254	-	87	---	---
chr1	15594551	15598210	15594551	15595497	15597295	15598210	87	---	---	---	---	15595564	15595597	-	73	---	---
chr1	15610241	15615958	15610249	15610590	15615614	15615956	94	15610235	15610240	15615959	15615964	15615379	15615393	+	73	15610249	15615953
chr1	15676244	15683419	15676244	15677284	15682381	15683419	92	---	---	---	---	15682365	15682377	+	92	---	---
chr1	15692926	15697892	15692926	15694114	15696725	15697892	92	---	---	---	---	15694180	15694244	-	83	---	---
chr1	15701951	15717180	15701951	15702840	15716316	15717180	91	---	---	---	---	15703411	15703449	-	76	15701951	15717177
chr1	15703956	15715042	15703959	15705622	15713356	15715037	91	15703948	15703955	15715043	15715050	15705852	15705883	-	71	15703957	15715035
chr1	15735664	15742393	15735664	15736839	15741185	15742393	92	---	---	---	---	15741005	15741025	+	76	15735668	15742391
chr1	15750614	15755067	15750614	15751324	15754354	15755067	93	---	---	---	---	15751456	15751474	-	73	---	---
chr1	15806602	15810279	15806602	15808107	15808773	15810279	96	---	---	---	---	---	---	0	--	---	---
chr1	15806866	15810035	15806866	15807863	15809039	15810035	97	---	---	---	---	15807949	15807963	-	73	15806869	15810033
chr1	15829025	15841717	15829025	15829504	15841238	15841717	99	---	---	---	---	15840763	15840777	+	86	15829028	15841709
chr1	15847501	15852729	15847501	15848603	15851587	15852729	86	---	---	---	---	15848683	15848697	-	80	15847510	15852727
chr1	16012582	16019694	16012582	16013151	16019123	16019694	97	---	---	---	---	16018882	16018929	+	70	16012582	16019693
chr1	16045334	16051714	16045334	16046181	16050868	16051714	95	---	---	---	---	16046236	16046294	-	81	16045351	16051712
chr1	16065379	16078695	16065379	16065771	16078301	16078695	87	---	---	---	---	16077674	16077702	+	75	---	---
chr1	16090543	16106247	16090550	16091331	16105442	16106232	91	16090538	16090542	16106248	16106252	16104965	16104984	+	75	---	---
chr1	16094134	16104824	16094141	16095802	16103148	16104813	92	16094129	16094133	16104825	16104829	16103029	16103060	+	78	16094141	16104822
chr1	16094386	16104393	16094393	16095382	16103400	16104386	92	16094381	16094385	16104394	16104398	16103029	16103060	+	78	---	---
chr1	16117824	16124078	16117828	16118379	16123525	16124076	98	16117819	16117823	16124079	16124083	16123511	16123523	+	100	16117828	16124074
chr1	16176736	16181691	16176743	16177049	16181374	16181683	88	16176731	16176735	16181692	16181696	16181265	16181304	+	70	16176736	16181675
chr1	16191037	16198730	16191046	16191927	16197855	16198717	94	16191032	16191036	16198731	16198735	16197575	16197608	+	76	16191039	16198725
chr1	16203798	16211536	16203798	16204245	16211089	16211536	97	---	---	---	---	16204434	16204450	-	70	16203798	16211533
chr1	16213796	16220270	16213796	16216948	16217117	16220270	99	---	---	---	---	---	---	0	--	---	---
chr1	16221183	16227788	16221183	16224444	16224524	16227783	98	16221178	16221182	16227789	16227793	---	---	0	--	16221200	16227785
chr1	16292806	16306935	16292815	16295934	16303815	16306929	99	16292801	16292805	16306936	16306940	16303504	16303549	+	76	---	---
chr1	16367838	16377787	16367850	16367966	16377665	16377779	87	16367831	16367837	16377788	16377794	16377226	16377289	+	82	16367841	16377770
chr1	16369957	16375017	16369957	16370397	16374580	16375017	91	---	---	---	---	16370496	16370516	-	85	16369958	16375015
chr1	16380616	16387166	16380616	16380763	16387019	16387166	94	---	---	---	---	16381059	16381070	-	83	16380619	16387160
chr1	16387796	16398169	16387796	16388144	16397820	16398169	92	---	---	---	---	16397378	16397390	+	76	16387796	16398165
chr1	16414910	16425544	16414910	16416259	16424252	16425544	91	---	---	---	---	16416611	16416639	-	79	16414920	16425536
chr1	16488891	16491743	16488891	16489278	16491356	16491743	95	---	---	---	---	16491252	16491265	+	85	16488892	16491742
chr1	16511848	16522187	16511848	16513050	16520984	16522187	98	---	---	---	---	16520799	16520827	+	82	16511858	16522185
chr1	16539123	16544629	16539127	16541319	16542434	16544626	96	16539118	16539122	16544630	16544634	16542374	16542390	+	82	---	---
chr1	16551720	16557069	16551720	16552120	16556670	16557069	96	---	---	---	---	16552322	16552341	-	80	---	---
chr1	16569858	16575244	16569858	16570797	16574306	16575244	97	---	---	---	---	16570923	16570963	-	70	16569868	16575241
chr1	16626035	16637234	16626035	16626555	16636714	16637234	96	---	---	---	---	16626977	16627063	-	86	16626036	16637232
chr1	16638783	16645559	16638783	16639008	16645332	16645559	92	---	---	---	---	16639286	16639325	-	80	16638785	16645544
chr1	16674907	16683419	16674907	16675384	16682946	16683419	94	---	---	---	---	16682595	16682633	+	76	---	---
chr1	16710035	16712367	16710035	16710245	16712156	16712367	92	---	---	---	---	---	---	0	--	---	---
chr1	16807071	16825391	16807071	16807873	16824599	16825391	89	---	---	---	---	16823780	16823801	+	72	---	---
chr1	16807460	16825109	16807473	16807593	16824987	16825109	92	16807455	16807459	16825110	16825114	16824285	16824301	+	82	16807478	16825096
chr1	16853316	16858040	16853316	16853448	16857908	16858040	98	---	---	---	---	16857777	16857794	+	83	---	---
chr1	17054912	17060002	17054925	17055134	17059789	17060002	92	17054906	17054911	17060003	17060008	17059609	17059627	+	73	---	---
chr1	17108077	17111127	17108077	17108299	17110891	17111127	87	---	---	---	---	17108379	17108400	-	86	---	---
chr1	17140719	17145017	17140729	17141536	17144210	17145017	93	17140714	17140718	17145018	17145022	17141652	17141670	-	78	---	---
chr1	17141778	17143668	17141784	17141923	17143521	17143666	93	17141771	17141777	17143669	17143675	17141960	17141976	-	82	---	---
chr1	17193190	17197089	17193190	17195007	17195275	17197089	90	---	---	---	---	17195187	17195230	+	86	17193206	17197078
chr1	17203925	17206319	17203925	17204266	17205978	17206319	99	---	---	---	---	17205935	17205976	+	73	17203925	17206316
chr1	17247719	17252580	17247719	17247849	17252450	17252580	96	---	---	---	---	17252339	17252387	+	77	17247720	17252579
chr1	17255270	17265302	17255281	17255698	17264871	17265289	98	17255265	17255269	17265303	17265307	17264441	17264457	+	82	17255284	17265300
chr1	17354636	17359579	17354636	17355150	17359059	17359579	85	---	---	---	---	17355206	17355225	-	75	---	---
chr1	17359759	17370495	17359759	17360019	17370253	17370495	87	---	---	---	---	17360487	17360505	-	78	---	---
chr1	17360723	17365910	17360723	17361224	17365412	17365910	97	---	---	---	---	17365386	17365410	+	80	17360726	17365908
chr1	17401149	17404297	17401149	17401448	17403977	17404289	87	17401144	17401148	17404298	17404302	17401548	17401559	-	75	17401164	17404295
chr1	17443072	17446795	17443079	17443232	17446637	17446790	93	17443066	17443071	17446796	17446801	17446485	17446513	+	72	---	---
chr1	17459456	17471307	17459456	17462114	17468647	17471307	94	---	---	---	---	17462244	17462276	-	72	17459458	17471304
chr1	17473526	17476672	17473526	17473885	17476313	17476672	98	---	---	---	---	17473902	17473916	-	73	17473526	17476669
chr1	17508087	17518156	17508087	17510000	17516252	17518156	90	---	---	---	---	17515939	17515952	+	85	---	---
chr1	17520594	17525126	17520594	17520758	17524962	17525126	97	---	---	---	---	17524852	17524870	+	73	17520605	17525107
chr1	17528666	17536140	17528666	17529197	17535609	17536140	98	---	---	---	---	17529409	17529421	-	76	17528666	17536136
chr1	17545731	17549793	17545731	17546648	17548879	17549793	95	---	---	---	---	---	---	0	--	17545747	17549786
chr1	17606371	17612416	17606371	17606831	17611916	17612416	85	---	---	---	---	17607053	17607084	-	71	---	---
chr1	17662458	17670348	17662461	17662782	17670036	17670339	86	17662453	17662457	17670349	17670353	17663088	17663112	-	84	---	---
chr1	17676600	17681395	17676606	17676904	17681093	17681385	96	17676595	17676599	17681396	17681400	17681034	17681058	+	72	17676606	17681386
chr1	18002176	18007370	18002176	18002671	18006879	18007370	97	---	---	---	---	18002833	18002853	-	71	18002178	18007363
chr1	18013161	18018425	18013161	18013909	18017677	18018425	99	---	---	---	---	18014018	18014037	-	80	---	---
chr1	18094280	18096779	18094291	18094612	18096452	18096773	97	18094275	18094279	18096780	18096784	---	---	0	--	---	---
chr1	18584821	18602346	18584833	18585093	18602082	18602343	86	18584816	18584820	18602347	18602351	18601310	18601337	+	78	---	---
chr1	18587738	18603636	18587741	18588692	18602698	18603633	90	18587733	18587737	18603637	18603641	18589264	18589283	-	95	18587746	18603632
chr1	18639860	18648189	18639860	18640689	18647358	18648189	87	---	---	---	---	18640899	18640916	-	72	---	---
chr1	18720140	18725984	18720140	18721105	18725037	18725984	86	---	---	---	---	18721240	18721251	-	83	---	---
chr1	18721623	18726953	18721623	18721740	18726836	18726953	90	---	---	---	---	18721950	18721986	-	89	18721633	18726939
chr1	18721765	18725229	18721770	18722847	18724138	18725224	93	18721757	18721764	18725230	18725237	18722934	18722946	-	84	18721766	18725224
chr1	18790331	18792868	18790341	18790848	18792345	18792864	90	18790326	18790330	18792869	18792873	18792299	18792319	+	76	---	---
chr1	18820995	18823667	18820995	18821156	18823500	18823667	85	---	---	---	---	18821160	18821174	-	73	18821009	18823661
chr1	18825253	18833975	18825253	18825590	18833638	18833975	87	---	---	---	---	18825975	18825992	-	88	18825257	18833970
chr1	18828524	18833295	18828526	18828827	18832979	18833280	99	18828519	18828523	18833296	18833300	18832827	18832848	+	81	18828526	18833288
chr1	18962095	18971499	18962095	18962530	18971064	18971499	98	---	---	---	---	18970656	18970683	+	75	18962095	18971494
chr1	19241179	19256437	19241179	19241523	19256093	19256437	90	---	---	---	---	19255450	19255471	+	72	---	---
chr1	19333438	19351860	19333438	19334065	19351242	19351860	85	---	---	---	---	19350410	19350441	+	87	---	---
chr1	19345920	19351604	19345920	19347110	19350412	19351604	87	---	---	---	---	19350360	19350380	+	71	19345938	19351587
chr1	19531575	19545623	19531575	19535312	19541909	19545623	96	---	---	---	---	19541581	19541613	+	72	19531591	19545620
chr1	19750685	19758373	19750696	19752677	19756352	19758371	87	19750680	19750684	19758374	19758378	19752739	19752753	-	80	---	---
chr1	20085160	20090217	20085160	20085478	20089899	20090217	99	---	---	---	---	20085517	20085552	-	77	---	---
chr1	20154775	20159756	20154775	20155463	20159066	20159756	92	---	---	---	---	20158997	20159016	+	80	20154779	20159751
chr1	20167354	20172757	20167354	20167502	20172609	20172757	92	---	---	---	---	20167738	20167757	-	90	20167358	20172739
chr1	20312351	20319995	20312351	20312525	20319813	20319995	91	---	---	---	---	20312694	20312787	-	70	---	---
chr1	20440708	20443514	20440708	20440812	20443410	20443514	99	---	---	---	---	---	---	0	--	---	---
chr1	20465451	20469408	20465453	20466300	20468534	20469393	90	20465446	20465450	20469409	20469413	20468423	20468456	+	70	---	---
chr1	20674351	20688244	20674351	20674555	20688043	20688244	92	---	---	---	---	20687515	20687545	+	74	20674353	20688229
chr1	20676927	20692669	20676927	20677429	20692152	20692657	95	20676922	20676926	20692670	20692674	20677982	20677998	-	70	20676936	20692660
chr1	20956820	20959813	20956820	20956960	20959670	20959813	90	---	---	---	---	20959576	20959589	+	92	20956820	20959797
chr1	20996866	21003925	20996866	20997102	21003684	21003925	85	---	---	---	---	20997362	20997378	-	94	20996870	21003921
chr1	21056357	21062934	21056364	21057490	21061753	21062920	85	21056352	21056356	21062935	21062939	---	---	0	--	---	---
chr1	21167698	21182144	21167698	21168178	21181658	21182144	85	---	---	---	---	21168761	21168798	-	73	21167704	21182131
chr1	21244320	21249205	21244320	21244465	21249060	21249205	97	---	---	---	---	21248958	21248985	+	85	21244323	21249196
chr1	21269848	21272531	21269856	21271022	21271365	21272531	99	21269843	21269847	21272532	21272536	21271323	21271344	+	72	21269851	21272524
chr1	21273138	21278490	21273145	21275444	21276183	21278482	100	21273133	21273137	21278491	21278495	---	---	0	--	---	---
chr1	21273241	21278467	21273249	21275421	21276287	21278459	100	21273236	21273240	21278468	21278472	21275428	21275440	-	92	---	---
chr1	21278623	21279804	21278623	21278731	21279692	21279804	90	---	---	---	---	21279596	21279630	+	77	---	---
chr1	21286686	21296802	21286686	21291042	21292628	21296802	93	---	---	---	---	21292578	21292608	+	70	21286686	21296790
chr1	21302620	21308775	21302623	21305695	21305695	21308771	99	21302615	21302619	21308776	21308780	---	---	0	--	---	---
chr1	21304272	21308620	21304272	21305532	21307344	21308608	99	21304267	21304271	21308621	21308625	21305595	21305610	-	87	---	---
chr1	21346158	21351052	21346161	21346346	21350856	21351041	98	21346152	21346157	21351053	21351058	21350690	21350701	+	75	21346161	21351045
chr1	21439297	21442824	21439297	21440568	21441559	21442824	86	---	---	---	---	21441495	21441523	+	75	---	---
chr1	21485114	21498877	21485119	21485257	21498725	21498863	89	21485108	21485113	21498878	21498883	21498083	21498111	+	72	21485126	21498873
chr1	21693012	21698788	21693012	21693561	21698236	21698788	88	---	---	---	---	21693686	21693756	-	71	21693020	21698781
chr1	21700894	21706722	21700906	21701101	21706514	21706709	98	21700887	21700893	21706723	21706729	21701330	21701372	-	81	---	---
chr1	21748193	21753389	21748193	21748617	21752959	21753389	98	---	---	---	---	21748772	21748792	-	76	---	---
chr1	21780085	21795200	21780085	21783610	21791651	21795200	94	---	---	---	---	21783734	21783747	-	71	---	---
chr1	21784014	21803829	21784014	21786114	21801749	21803829	95	---	---	---	---	21801245	21801265	+	71	21784032	21803828
chr1	21796937	21801751	21796937	21797104	21801584	21801751	99	---	---	---	---	21797243	21797257	-	73	---	---
chr1	21816404	21831458	21816404	21819868	21827970	21831458	94	---	---	---	---	21819992	21820005	-	71	---	---
chr1	21819113	21831464	21819124	21819868	21830714	21831458	88	21819108	21819112	21831465	21831469	21830204	21830220	+	82	---	---
chr1	21819990	21833195	21819990	21820279	21832911	21833195	92	---	---	---	---	21832281	21832309	+	75	21819992	21833183
chr1	21833195	21838009	21833195	21833362	21837842	21838009	99	---	---	---	---	21833501	21833515	-	73	---	---
chr1	22100642	22105329	22100642	22100754	22105217	22105329	96	---	---	---	---	22105059	22105072	+	78	22100650	22105316
chr1	22171695	22178325	22171695	22172200	22177816	22178325	89	---	---	---	---	22172230	22172247	-	72	22171696	22178320
chr1	22220215	22223209	22220215	22220368	22223056	22223209	89	---	---	---	---	---	---	0	--	22220222	22223194
chr1	22229650	22239686	22229650	22230032	22239304	22239686	96	---	---	---	---	22230444	22230494	-	70	---	---
chr1	22241325	22247393	22241325	22242190	22246531	22247393	87	---	---	---	---	22246314	22246347	+	76	---	---
chr1	22471030	22474666	22471030	22471263	22474434	22474666	94	---	---	---	---	22471306	22471385	-	70	22471036	22474663
chr1	22501732	22505785	22501732	22503230	22504342	22505785	87	---	---	---	---	22504242	22504278	+	70	---	---
chr1	22558662	22561368	22558675	22558855	22561181	22561361	93	22558657	22558661	22561369	22561373	22558955	22558972	-	72	---	---
chr1	22607896	22615510	22607903	22610080	22613308	22615509	91	22607891	22607895	22615511	22615515	22613191	22613230	+	80	22607898	22615507
chr1	22619109	22624532	22619109	22619723	22623942	22624532	88	---	---	---	---	22619887	22619905	-	73	22619113	22624530
chr1	22648667	22653167	22648679	22648984	22652854	22653159	86	22648662	22648666	22653168	22653172	22649091	22649106	-	75	22648672	22653163
chr1	22661069	22675117	22661069	22661481	22674714	22675117	87	---	---	---	---	22662087	22662124	-	73	---	---
chr1	22662772	22677210	22662772	22663607	22676361	22677210	86	---	---	---	---	22675724	22675743	+	75	---	---
chr1	22665772	22671196	22665772	22666624	22670348	22671196	86	---	---	---	---	22670181	22670199	+	78	---	---
chr1	22675116	22682807	22675116	22675599	22682323	22682807	88	---	---	---	---	22682192	22682204	+	84	22675125	22682806
chr1	22675230	22680335	22675230	22675560	22679999	22680335	87	---	---	---	---	22675694	22675723	-	70	22675231	22680331
chr1	22685130	22690029	22685130	22685457	22689704	22690029	88	---	---	---	---	22685646	22685658	-	76	22685146	22690017
chr1	22775843	22779079	22775858	22776597	22778331	22779064	96	22775838	22775842	22779080	22779084	22776635	22776661	-	77	---	---
chr1	23118239	23123214	23118239	23118620	23122833	23123214	98	---	---	---	---	23118801	23118813	-	84	23118241	23123212
chr1	23179540	23183238	23179540	23180108	23182676	23183238	87	---	---	---	---	---	---	0	--	23179542	23183223
chr1	23299028	23303453	23299042	23300958	23301558	23303446	87	23299022	23299027	23303454	23303459	23301021	23301036	-	75	---	---
chr1	23378599	23383141	23378599	23380607	23381109	23383141	88	---	---	---	---	23381063	23381084	+	100	---	---
chr1	23385323	23390389	23385323	23386798	23388883	23390389	87	---	---	---	---	23388841	23388880	+	70	23385334	23390373
chr1	23489628	23509228	23489628	23491523	23507339	23509228	89	---	---	---	---	23492218	23492231	-	71	23489628	23509226
chr1	23704818	23709863	23704831	23705182	23709512	23709863	90	23704812	23704817	23709864	23709869	23705386	23705398	-	84	23704828	23709856
chr1	23845913	23849202	23845913	23846421	23848694	23849202	85	---	---	---	---	23848621	23848654	+	79	23845927	23849183
chr1	24123784	24128494	24123784	24124699	24127582	24128494	92	---	---	---	---	24127542	24127580	+	84	---	---
chr1	24469061	24476530	24469061	24472336	24473295	24476530	86	---	---	---	---	---	---	0	--	---	---
chr1	24509145	24513929	24509145	24509931	24513104	24513929	88	---	---	---	---	24509987	24510006	-	70	---	---
chr1	24604627	24609043	24604627	24604874	24608798	24609043	87	---	---	---	---	24605041	24605071	-	70	---	---
chr1	24869772	24874066	24869772	24870161	24873678	24874066	87	---	---	---	---	24870215	24870234	-	70	24869784	24874052
chr1	24944048	24947007	24944048	24944300	24946755	24947007	90	---	---	---	---	24946632	24946670	+	74	---	---
chr1	24961724	24966405	24961724	24962655	24965479	24966405	92	---	---	---	---	24962690	24962708	-	78	---	---
chr1	24997477	25003267	24997477	24998094	25002651	25003267	95	---	---	---	---	24998213	24998233	-	71	24997486	25003261
chr1	25010651	25013378	25010651	25011010	25013018	25013378	99	---	---	---	---	25011081	25011097	-	76	25010653	25013376
chr1	26366603	26371677	26366606	26366810	26371464	26371668	97	26366598	26366602	26371678	26371682	26366899	26366995	-	79	26366612	26371675
chr1	26757897	26764868	26757897	26758046	26764722	26764868	88	---	---	---	---	26764507	26764557	+	74	---	---
chr1	26865949	26875605	26865949	26866071	26875483	26875605	93	---	---	---	---	26875243	26875260	+	72	26865963	26875604
chr1	26867323	26876475	26867323	26867597	26876202	26876475	91	---	---	---	---	26876048	26876071	+	75	---	---
chr1	27199793	27210856	27199793	27199968	27210682	27210856	88	---	---	---	---	27200397	27200411	-	80	---	---
chr1	27435178	27439945	27435178	27436103	27439031	27439945	93	---	---	---	---	27439008	27439029	+	72	27435186	27439926
chr1	27437453	27442034	27437453	27437719	27441767	27442034	96	---	---	---	---	27437892	27437922	-	77	27437462	27442015
chr1	27833275	27836371	27833275	27833561	27836089	27836371	85	---	---	---	---	27835963	27835977	+	100	27833279	27836366
chr1	27929645	27932612	27929648	27930528	27931728	27932607	90	27929640	27929644	27932613	27932617	---	---	0	--	---	---
chr1	27930604	27934247	27930604	27931099	27933755	27934247	93	---	---	---	---	---	---	0	--	27930612	27934240
chr1	27933669	27936337	27933669	27934110	27935893	27936337	89	---	---	---	---	27935859	27935891	+	78	---	---
chr1	28961555	28963818	28961555	28961712	28963657	28963818	87	---	---	---	---	28961790	28961810	-	76	---	---
chr1	28988872	28993746	28988872	28989397	28993218	28993746	87	---	---	---	---	28989543	28989554	-	91	---	---
chr1	29131148	29136908	29131148	29131490	29136566	29136908	86	---	---	---	---	29136357	29136414	+	72	---	---
chr1	29634322	29638622	29634322	29635883	29637052	29638622	85	---	---	---	---	29635891	29635910	-	100	---	---
chr1	29642060	29647575	29642074	29643466	29646176	29647569	91	29642055	29642059	29647576	29647580	29643526	29643597	-	76	---	---
chr1	29696716	29703627	29696716	29696935	29703408	29703627	88	---	---	---	---	29703104	29703118	+	80	29696722	29703614
chr1	29836876	29839073	29836876	29837037	29838912	29839073	87	---	---	---	---	29837054	29837070	-	76	29836881	29839062
chr1	30058411	30067287	30058411	30062452	30063259	30067287	89	---	---	---	---	---	---	0	--	30058412	30067281
chr1	30251771	30255119	30251771	30252702	30254170	30255119	92	---	---	---	---	---	---	0	--	---	---
chr1	30252101	30255513	30252101	30253097	30254502	30255513	93	---	---	---	---	30253172	30253184	-	76	---	---
