# Supplementary material for: LtrDetector: A tool-suite for detecting long terminal repeat retrotransposons de-novo
Source: BMC Genomics. 2019 Jun 3;20:450. doi: 10.1186/s12864-019-5796-9 (PMC6547461; doi:10.1186/s12864-019-5796-9)
Supplement: Supplementary file 4 — Long Terminal Repeat (LTR) retrotransposons found by LtrDetector in Arabidopsis thaliana. This compressed file (.tar.gz) includes the LTR retrotransposons found by LtrDetector in BED format. (TAR.GZ 62 kb) [file 12864_2019_5796_MOESM4_ESM.gz › thaliana/chr4Detector.bed]

SeqID	Retrotransposon	Left_LTR	Right_LTR		Left_TSD	Right_TSD	Polypurine Tract		TG	CA
	Start	End	Start	End	Start	End	ID	Start	End	Start	End	Start	End	Strand	Purine%	Start	End
chr4	28978	32641	28978	29335	32292	32641	93	---	---	---	---	29450	29473	-	79	---	---
chr4	60805	68737	60805	61452	68012	68737	85	---	---	---	---	67848	67881	+	73	60805	68725
chr4	119705	123256	119705	119824	123135	123256	93	---	---	---	---	119946	119969	-	83	119709	123248
chr4	255883	260443	255884	256448	259880	260432	88	255878	255882	260444	260448	259775	259787	+	84	255887	260434
chr4	415856	421756	415856	416240	421376	421756	85	---	---	---	---	416288	416309	-	72	415863	421748
chr4	527106	532242	527106	527253	532096	532242	91	---	---	---	---	527330	527358	-	79	527111	532234
chr4	553897	559645	553897	554022	559518	559645	88	---	---	---	---	554024	554038	-	86	553903	559632
chr4	554282	559813	554282	554452	559643	559813	92	---	---	---	---	554574	554590	-	88	---	---
chr4	554455	560506	554455	554705	560239	560506	91	---	---	---	---	560095	560115	+	85	---	---
chr4	658176	672443	658176	658716	671925	672443	90	---	---	---	---	671541	671598	+	72	---	---
chr4	666903	674148	666909	667374	673669	674134	96	666897	666902	674149	674154	673568	673579	+	83	---	---
chr4	666909	673999	666909	667240	673669	673999	95	---	---	---	---	667352	667366	-	73	666911	673982
chr4	701829	704267	701830	702116	703958	704265	86	701824	701828	704268	704272	702193	702215	-	82	---	---
chr4	756445	765112	756445	757100	764474	765112	86	---	---	---	---	764202	764224	+	78	---	---
chr4	824914	839672	824914	825594	838995	839672	87	---	---	---	---	838465	838491	+	74	---	---
chr4	1472447	1476975	1472447	1473409	1476009	1476975	88	---	---	---	---	1475912	1475956	+	75	1472447	1476973
chr4	1524082	1536668	1524082	1524457	1536289	1536668	88	---	---	---	---	1535697	1535715	+	84	---	---
chr4	1528025	1535987	1528025	1528703	1535317	1535987	86	---	---	---	---	1528899	1528934	-	86	---	---
chr4	1619053	1624418	1619053	1619321	1624150	1624418	95	---	---	---	---	1619503	1619550	-	70	1619060	1624416
chr4	1669361	1680262	1669365	1670164	1679444	1680248	96	1669355	1669360	1680263	1680268	1670587	1670627	-	82	1669365	1680245
chr4	1684996	1695917	1684996	1686735	1694175	1695913	94	1684991	1684995	1695918	1695922	1694052	1694107	+	78	1684996	1695916
chr4	1702256	1704804	1702256	1702859	1704213	1704804	94	---	---	---	---	1704134	1704146	+	76	---	---
chr4	1711355	1715940	1711355	1712055	1715241	1715940	96	---	---	---	---	---	---	0	--	---	---
chr4	1711924	1714353	1711939	1712398	1713876	1714346	91	1711919	1711923	1714354	1714358	1712470	1712483	-	85	---	---
chr4	1719586	1726211	1719586	1720369	1725430	1726211	97	---	---	---	---	1725225	1725248	+	79	---	---
chr4	1722214	1724790	1722214	1722843	1724162	1724790	97	---	---	---	---	---	---	0	--	1722216	1724785
chr4	1734703	1739080	1734713	1735257	1738530	1739074	97	1734698	1734702	1739081	1739085	1738507	1738528	+	81	1734716	1739061
chr4	1749266	1755816	1749268	1749855	1755220	1755807	97	1749260	1749265	1755817	1755822	1749917	1749946	-	70	1749269	1755814
chr4	1789320	1795814	1789320	1789777	1795349	1795814	94	---	---	---	---	1790028	1790045	-	72	1789320	1795812
chr4	1796057	1801563	1796057	1796171	1801449	1801563	97	---	---	---	---	1801185	1801199	+	73	1796057	1801551
chr4	1811896	1816882	1811896	1812997	1815745	1816882	86	---	---	---	---	1815725	1815743	+	73	1811909	1816880
chr4	1825475	1835645	1825475	1826507	1834614	1835645	94	---	---	---	---	1834294	1834319	+	76	1825493	1835643
chr4	1943796	1955321	1943796	1944303	1954809	1955321	96	---	---	---	---	1954283	1954386	+	85	1943796	1955319
chr4	2001174	2010980	2001188	2001994	2010159	2010969	95	2001168	2001173	2010981	2010986	2009750	2009770	+	80	2001184	2010977
chr4	2045185	2049418	2045185	2045637	2048966	2049418	92	---	---	---	---	2045733	2045752	-	80	2045185	2049415
chr4	2064088	2068807	2064098	2064306	2068597	2068805	95	2064083	2064087	2068808	2068812	2064464	2064488	-	88	2064090	2068795
chr4	2090143	2094317	2090157	2090971	2093489	2094316	95	2090138	2090142	2094318	2094322	2091000	2091031	-	78	2090147	2094313
chr4	2188977	2194314	2188977	2189368	2193923	2194314	99	---	---	---	---	2189454	2189470	-	88	---	---
chr4	2198154	2204006	2198164	2198717	2203443	2203996	98	2198149	2198153	2204007	2204011	---	---	0	--	2198164	2204001
chr4	2205871	2214958	2205871	2206380	2214478	2214952	88	2205866	2205870	2214959	2214963	2214135	2214165	+	80	2205874	2214950
chr4	2279752	2286696	2279752	2280384	2286040	2286696	89	---	---	---	---	2280443	2280468	-	84	---	---
chr4	2302659	2307849	2302663	2303148	2307361	2307845	96	2302654	2302658	2307850	2307854	2307150	2307176	+	77	2302674	2307847
chr4	2381705	2386032	2381705	2382379	2385350	2386032	88	---	---	---	---	2382512	2382528	-	88	---	---
chr4	2397132	2408348	2397132	2397453	2408027	2408348	90	---	---	---	---	2407534	2407552	+	78	---	---
chr4	2467423	2471372	2467427	2467809	2470979	2471361	89	2467418	2467422	2471373	2471377	2470918	2470934	+	82	---	---
chr4	2597009	2602192	2597019	2597464	2601734	2602179	95	2597004	2597008	2602193	2602197	2597588	2597608	-	85	2597011	2602177
chr4	2627438	2634508	2627451	2628374	2633596	2634502	87	2627432	2627437	2634509	2634514	2633408	2633446	+	76	2627450	2634506
chr4	2643343	2648829	2643343	2643976	2648186	2648819	97	2643337	2643342	2648830	2648835	2644168	2644187	-	85	2643343	2648817
chr4	2730127	2733147	2730135	2730947	2732320	2733132	98	2730122	2730126	2733148	2733152	2732242	2732261	+	80	2730134	2733128
chr4	2861528	2867394	2861528	2862784	2866110	2867394	87	---	---	---	---	2862877	2862893	-	82	---	---
chr4	2867756	2875913	2867756	2868909	2874760	2875913	97	---	---	---	---	2874519	2874566	+	70	2867756	2875908
chr4	2881429	2885025	2881429	2881934	2884520	2885025	93	---	---	---	---	2884446	2884472	+	77	---	---
chr4	2900968	2903689	2900982	2901352	2903316	2903686	98	2900962	2900967	2903690	2903695	2901431	2901451	-	71	2900976	2903682
chr4	2922148	2929480	2922148	2922900	2928730	2929480	94	---	---	---	---	2928518	2928536	+	73	2922165	2929467
chr4	2926178	2927700	2926178	2926634	2927245	2927700	97	---	---	---	---	2927150	2927165	+	87	2926195	2927688
chr4	2937677	2947458	2937677	2938432	2946703	2947458	99	---	---	---	---	2946316	2946331	+	87	---	---
chr4	2938890	2941566	2938890	2939476	2940979	2941566	90	---	---	---	---	2940902	2940917	+	75	2938891	2941551
chr4	2941759	2946738	2941759	2944248	2944248	2946738	95	---	---	---	---	---	---	0	--	---	---
chr4	2946940	2950303	2946941	2948170	2949077	2950303	92	2946924	2946939	2950304	2950319	2948985	2949000	+	87	---	---
chr4	2951388	2954888	2951388	2952575	2953700	2954888	96	---	---	---	---	2953607	2953622	+	87	---	---
chr4	2961056	2964499	2961056	2961830	2963724	2964499	92	---	---	---	---	2963661	2963676	+	75	2961071	2964489
chr4	2968557	2976974	2968557	2970020	2975472	2976974	88	---	---	---	---	2975357	2975384	+	75	2968557	2976970
chr4	2989839	2994797	2989842	2990401	2994225	2994784	99	2989832	2989838	2994798	2994804	2990576	2990593	-	77	2989843	2994781
chr4	2995845	2999832	2995845	2995996	2999682	2999832	92	---	---	---	---	2999648	2999667	+	80	---	---
chr4	3013165	3024627	3013165	3014755	3022966	3024627	92	---	---	---	---	3015083	3015100	-	88	3013165	3024619
chr4	3013894	3024129	3013894	3014257	3023766	3024129	96	---	---	---	---	3014546	3014619	-	77	3013897	3024126
chr4	3041400	3045149	3041409	3042129	3044492	3045145	88	3041394	3041399	3045150	3045155	3042176	3042196	-	71	---	---
chr4	3065392	3071163	3065392	3067212	3069350	3071160	88	3065387	3065391	3071164	3071168	3069284	3069299	+	81	3065393	3071150
chr4	3073318	3084314	3073318	3073657	3083982	3084314	88	---	---	---	---	3074091	3074133	-	72	3073322	3084312
chr4	3074386	3083897	3074386	3074668	3083615	3083897	91	---	---	---	---	3083185	3083219	+	80	3074386	3083895
chr4	3113483	3125188	3113483	3113767	3124906	3125188	87	---	---	---	---	3124403	3124423	+	71	---	---
chr4	3113959	3124351	3113959	3114713	3123599	3124351	89	---	---	---	---	3123179	3123235	+	70	---	---
chr4	3125321	3129085	3125321	3126410	3128021	3129085	90	---	---	---	---	---	---	0	--	---	---
chr4	3133767	3138654	3133767	3135720	3136691	3138654	89	---	---	---	---	3136600	3136614	+	86	3133779	3138652
chr4	3153871	3159578	3153871	3154817	3158652	3159578	91	---	---	---	---	3158567	3158583	+	94	3153880	3159576
chr4	3154087	3159202	3154087	3154425	3158868	3159202	93	---	---	---	---	---	---	0	--	---	---
chr4	3170982	3190856	3170982	3171179	3190655	3190856	89	---	---	---	---	3172078	3172110	-	75	3170991	3190839
chr4	3173298	3184236	3173298	3174983	3182482	3184236	91	---	---	---	---	3182362	3182417	+	78	3173301	3184234
chr4	3186675	3193883	3186675	3188651	3191962	3193883	89	---	---	---	---	3191797	3191821	+	80	---	---
chr4	3203716	3207858	3203726	3205280	3206299	3207852	99	3203709	3203715	3207859	3207865	3205342	3205363	-	81	---	---
chr4	3203719	3208070	3203719	3205498	3206292	3208070	99	---	---	---	---	3205525	3205556	-	71	3203735	3208068
chr4	3211451	3214501	3211451	3211928	3214024	3214501	99	---	---	---	---	---	---	0	--	3211453	3214492
chr4	3217688	3221363	3217688	3218991	3220053	3221363	98	---	---	---	---	3219033	3219048	-	75	---	---
chr4	3223335	3226445	3223335	3224055	3225722	3226445	91	---	---	---	---	3224106	3224137	-	71	---	---
chr4	3226795	3229905	3226796	3227549	3229094	3229896	87	3226786	3226794	3229906	3229914	3227576	3227598	-	78	---	---
chr4	3230406	3233340	3230406	3230833	3232922	3233340	93	---	---	---	---	3230847	3230861	-	93	---	---
chr4	3237739	3242718	3237739	3238550	3241907	3242718	99	---	---	---	---	3238670	3238686	-	82	---	---
chr4	3238128	3240340	3238130	3238514	3239936	3240336	93	3238121	3238127	3240341	3240347	3238591	3238614	-	75	3238130	3240338
chr4	3239452	3242243	3239452	3239881	3241785	3242243	88	---	---	---	---	3239947	3239979	-	75	3239465	3242241
chr4	3243009	3247580	3243022	3245233	3245348	3247579	94	3243003	3243008	3247581	3247586	3245302	3245330	-	72	---	---
chr4	3248191	3252679	3248203	3250299	3250501	3252679	87	3248186	3248190	3252680	3252684	3250309	3250340	-	71	---	---
chr4	3259954	3263084	3259954	3260442	3262578	3263084	91	---	---	---	---	3262479	3262490	+	83	---	---
chr4	3269781	3273824	3269781	3270093	3273511	3273824	93	---	---	---	---	3273370	3273387	+	77	3269783	3273823
chr4	3274433	3285235	3274433	3275587	3284080	3285235	97	---	---	---	---	3275956	3276012	-	73	3274434	3285233
chr4	3274433	3285027	3274433	3275379	3284080	3285027	97	---	---	---	---	3275784	3275811	-	75	---	---
chr4	3310188	3313424	3310188	3310528	3313085	3313424	92	---	---	---	---	3312957	3313017	+	72	3310188	3313420
chr4	3344820	3354749	3344827	3346558	3352985	3354744	93	3344812	3344819	3354750	3354757	3352867	3352922	+	76	3344820	3354744
chr4	3409914	3417390	3409914	3411434	3415859	3417390	97	---	---	---	---	3415637	3415650	+	85	---	---
chr4	3431699	3443381	3431700	3432844	3442302	3443380	87	3431694	3431698	3443382	3443386	3433212	3433227	-	75	3431704	3443380
chr4	3454086	3472414	3454091	3454601	3471878	3472400	86	3454080	3454085	3472415	3472420	3471040	3471071	+	81	3454092	3472402
chr4	3455712	3469255	3455712	3457358	3467674	3469255	91	---	---	---	---	3457734	3457765	-	75	3455716	3469252
chr4	3537275	3547193	3537290	3537820	3546716	3547192	88	3537270	3537274	3547194	3547198	3546312	3546444	+	72	3537276	3547190
chr4	3572115	3583814	3572115	3572624	3583305	3583814	96	---	---	---	---	3572963	3572976	-	85	3572115	3583808
chr4	3585069	3597277	3585079	3585962	3596378	3597264	89	3585064	3585068	3597278	3597282	3586415	3586431	-	82	3585069	3597264
chr4	3588675	3592459	3588676	3590344	3590830	3592455	88	3588670	3588674	3592460	3592464	3590348	3590401	-	83	3588676	3592452
chr4	3615656	3637542	3615656	3617110	3636108	3637542	89	---	---	---	---	3618045	3618059	-	80	3615656	3637526
chr4	3704586	3716723	3704587	3705092	3716220	3716723	91	3704581	3704585	3716724	3716728	3705479	3705490	-	91	3704587	3716721
chr4	3733283	3754401	3733288	3734546	3753139	3754397	99	3733277	3733282	3754402	3754407	3735371	3735391	-	80	3733285	3754395
chr4	3736012	3750028	3736025	3737783	3748269	3750027	99	3736006	3736011	3750029	3750034	3748149	3748204	+	78	3736013	3750020
chr4	3811861	3819748	3811861	3812883	3818726	3819748	89	---	---	---	---	3812997	3813022	-	88	3811862	3819743
chr4	3838051	3857117	3838053	3838523	3856639	3857107	95	3838044	3838050	3857118	3857124	3855816	3855841	+	84	3838054	3857104
chr4	3838630	3852240	3838630	3840280	3850577	3852227	99	3838624	3838629	3852241	3852246	3840767	3840779	-	76	3838637	3852235
chr4	3864858	3877237	3864864	3868278	3873830	3877233	99	3864853	3864857	3877238	3877242	3868356	3868375	-	80	---	---
chr4	3881653	3886429	3881653	3881823	3886251	3886421	94	3881647	3881652	3886430	3886435	3881862	3881929	-	73	---	---
chr4	3907465	3915200	3907465	3908075	3914590	3915200	96	---	---	---	---	3914283	3914294	+	83	---	---
chr4	3929251	3935845	3929251	3930446	3934639	3935832	91	3929245	3929250	3935846	3935851	3934525	3934583	+	81	3929251	3935844
chr4	3929821	3935843	3929825	3930446	3935229	3935832	90	3929816	3929820	3935844	3935848	3934989	3935008	+	70	---	---
chr4	3951710	3954996	3951710	3952861	3953845	3954996	98	---	---	---	---	3952872	3952889	-	72	---	---
chr4	3951836	3954747	3951836	3953145	3953437	3954747	93	---	---	---	---	3953229	3953244	-	81	3951844	3954740
chr4	3967324	3971122	3967324	3967994	3970452	3971122	98	---	---	---	---	3968059	3968074	-	93	---	---
chr4	3973564	3986091	3973564	3974408	3985247	3986091	91	---	---	---	---	3974903	3974918	-	87	3973575	3986084
chr4	3976035	3981974	3976035	3978061	3979948	3981974	95	---	---	---	---	3978106	3978121	-	93	---	---
chr4	3985656	4000117	3985659	3987766	3997962	4000102	91	3985651	3985655	4000118	4000122	3988235	3988262	-	71	---	---
chr4	4004019	4008909	4004019	4006241	4006690	4008909	93	---	---	---	---	4006606	4006617	+	83	---	---
chr4	4007304	4011718	4007309	4009209	4009804	4011705	94	4007299	4007303	4011719	4011723	4009252	4009271	-	85	4007305	4011717
chr4	4016462	4035350	4016462	4017931	4033923	4035344	93	4016456	4016461	4035351	4035356	4033166	4033201	+	75	4016469	4035339
chr4	4024301	4033921	4024301	4026819	4031464	4033921	85	---	---	---	---	4026830	4026849	-	80	4024305	4033919
chr4	4025516	4033167	4025516	4026090	4032593	4033167	97	---	---	---	---	4026373	4026416	-	81	---	---
chr4	4035339	4045317	4035339	4035728	4044928	4045317	95	---	---	---	---	4036060	4036088	-	72	---	---
chr4	4049309	4053615	4049309	4049683	4053241	4053615	92	---	---	---	---	4049740	4049798	-	79	4049315	4053610
chr4	4124088	4126291	4124097	4124213	4126175	4126291	96	4124083	4124087	4126292	4126296	4126076	4126119	+	77	---	---
chr4	4133382	4142040	4133382	4134515	4140892	4142040	92	---	---	---	---	4140799	4140812	+	85	4133383	4142038
chr4	4155562	4162103	4155562	4156631	4161054	4162103	91	---	---	---	---	4160958	4160998	+	78	4155562	4162100
chr4	4176044	4186072	4176044	4176843	4185282	4186072	93	---	---	---	---	4185085	4185113	+	72	4176049	4186070
chr4	4208990	4217450	4208990	4209597	4216870	4217450	89	---	---	---	---	4216594	4216615	+	77	---	---
chr4	4235382	4251677	4235386	4235736	4251327	4251677	97	4235377	4235381	4251678	4251682	4236456	4236469	-	78	4235389	4251674
chr4	4239759	4249290	4239759	4240266	4248780	4249290	96	---	---	---	---	4240605	4240622	-	77	4239776	4249274
chr4	4269499	4279994	4269499	4270767	4278716	4279994	95	---	---	---	---	4278597	4278627	+	74	4269499	4279977
chr4	4298673	4306265	4298673	4298778	4306159	4306265	92	---	---	---	---	4299135	4299146	-	91	4298674	4306262
chr4	4328376	4331575	4328376	4329185	4330767	4331575	96	---	---	---	---	4329187	4329208	-	81	---	---
chr4	4355408	4376002	4355408	4356033	4375379	4376002	92	---	---	---	---	4356856	4356868	-	92	---	---
chr4	4356488	4375375	4356488	4356602	4375261	4375375	96	---	---	---	---	4357463	4357492	-	76	---	---
chr4	4385721	4392952	4385721	4386393	4392279	4392952	96	4385716	4385720	4392953	4392957	4392162	4392185	+	70	4385722	4392933
chr4	4409790	4427657	4409790	4410527	4426913	4427657	88	---	---	---	---	4411179	4411216	-	71	---	---
chr4	4416803	4434098	4416803	4418477	4432465	4434098	93	---	---	---	---	4431783	4431802	+	75	4416803	4434091
chr4	4416803	4433528	4416803	4417878	4432465	4433528	94	---	---	---	---	4418559	4418590	-	78	4416803	4433517
chr4	4425671	4431474	4425675	4426754	4430382	4431468	94	4425666	4425670	4431475	4431479	4426817	4426875	-	79	---	---
chr4	4425677	4431203	4425677	4426500	4430384	4431203	95	---	---	---	---	4426543	4426576	-	79	---	---
chr4	4464783	4482564	4464783	4465367	4481983	4482564	96	---	---	---	---	4466063	4466093	-	77	---	---
chr4	4502300	4514089	4502300	4502806	4513610	4514089	89	---	---	---	---	4513303	4513318	+	81	4502300	4514084
chr4	4517951	4526943	4517966	4518101	4526802	4526938	94	4517946	4517950	4526944	4526948	4518486	4518507	-	72	4517951	4526936
chr4	4532239	4537299	4532239	4532816	4536721	4537299	94	---	---	---	---	4532878	4532929	-	86	4532241	4537293
chr4	4576153	4584337	4576168	4576558	4583933	4584323	99	4576148	4576152	4584338	4584342	4576761	4576850	-	74	4576156	4584330
chr4	4579194	4581373	4579206	4579879	4580696	4581370	88	4579189	4579193	4581374	4581378	---	---	0	--	---	---
chr4	4579210	4581370	4579210	4579879	4580700	4581370	88	---	---	---	---	---	---	0	--	---	---
chr4	4581040	4582563	4581040	4581610	4581996	4582563	89	---	---	---	---	4581639	4581652	-	78	---	---
chr4	4598852	4603768	4598852	4599353	4603252	4603768	90	---	---	---	---	4599431	4599462	-	81	---	---
chr4	4623475	4628222	4623482	4623737	4627966	4628222	92	4623470	4623474	4628223	4628227	4623880	4623916	-	72	4623477	4628213
chr4	4645806	4648319	4645806	4645970	4648155	4648319	94	---	---	---	---	4646061	4646072	-	91	---	---
chr4	4651165	4660906	4651173	4651683	4660393	4660904	91	4651159	4651164	4660907	4660912	4651923	4651949	-	81	4651181	4660902
chr4	4670284	4676311	4670284	4671319	4675277	4676311	97	---	---	---	---	4675092	4675126	+	85	---	---
chr4	4677141	4684197	4677141	4678300	4683035	4684195	94	4677135	4677140	4684198	4684203	4678404	4678482	-	70	4677141	4684193
chr4	4687146	4693099	4687152	4687671	4692582	4693097	92	4687140	4687145	4693100	4693105	4687691	4687719	-	79	4687163	4693095
chr4	4700742	4714949	4700756	4702371	4713339	4714938	89	4700737	4700741	4714950	4714954	4702881	4702911	-	80	4700743	4714940
chr4	4705786	4710855	4705786	4707302	4709339	4710855	95	---	---	---	---	4707325	4707370	-	73	4705787	4710848
chr4	4735922	4742481	4735922	4737035	4741289	4742481	87	---	---	---	---	4741176	4741234	+	81	4735923	4742479
chr4	4761288	4776540	4761288	4761470	4776358	4776540	91	---	---	---	---	4775662	4775693	+	71	4761306	4776535
chr4	4761510	4778759	4761510	4763050	4777207	4778759	97	---	---	---	---	4776790	4776821	+	90	4761511	4778757
chr4	4776767	4780275	4776767	4777209	4779833	4780275	93	---	---	---	---	4777212	4777266	-	80	---	---
chr4	4852784	4859691	4852787	4853948	4858569	4859687	90	4852779	4852783	4859692	4859696	4854002	4854060	-	81	4852789	4859684
chr4	4892324	4903537	4892324	4894087	4901775	4903537	94	---	---	---	---	4901654	4901709	+	78	4892326	4903534
chr4	4906255	4912067	4906255	4909089	4909273	4912067	95	---	---	---	---	4909134	4909145	-	91	4906262	4912053
chr4	4935499	4940043	4935499	4937377	4938161	4940043	97	---	---	---	---	---	---	0	--	---	---
chr4	4958194	4969596	4958194	4959995	4967794	4969595	97	4958189	4958193	4969597	4969601	4967551	4967565	+	80	4958194	4969595
chr4	5010734	5031651	5010734	5011075	5031309	5031651	90	---	---	---	---	5030353	5030406	+	87	---	---
chr4	5013676	5027742	5013682	5014854	5026549	5027727	90	5013671	5013675	5027743	5027747	5015403	5015437	-	77	---	---
chr4	5020138	5033181	5020138	5021111	5032193	5033181	86	---	---	---	---	5032089	5032103	+	80	5020138	5033173
chr4	5057640	5075403	5057640	5058818	5074225	5075403	95	---	---	---	---	5073756	5073772	+	88	---	---
chr4	5063527	5074230	5063537	5064054	5073712	5074228	95	5063522	5063526	5074231	5074235	5064475	5064537	-	84	5063537	5074226
chr4	5078572	5084241	5078577	5079400	5083367	5084234	88	5078567	5078571	5084242	5084246	5079588	5079599	-	83	5078577	5084226
chr4	5090951	5110300	5090951	5091256	5109992	5110300	87	---	---	---	---	5092023	5092090	-	76	---	---
chr4	5099259	5109992	5099259	5100917	5108445	5109992	85	---	---	---	---	5108261	5108281	+	76	5099260	5109990
chr4	5127100	5135153	5127100	5128258	5133996	5135153	97	---	---	---	---	5133755	5133802	+	70	5127100	5135150
chr4	5256608	5273740	5256608	5256828	5273525	5273740	85	---	---	---	---	5257087	5257115	-	72	---	---
chr4	5303772	5309049	5303772	5304198	5308621	5309049	98	---	---	---	---	5304336	5304355	-	80	5303773	5309047
chr4	5321746	5338786	5321746	5322042	5338496	5338786	88	---	---	---	---	5337674	5337694	+	71	---	---
chr4	5323492	5339596	5323492	5324310	5338779	5339596	92	---	---	---	---	5338055	5338077	+	73	---	---
chr4	5324826	5341959	5324826	5326166	5340640	5341959	95	---	---	---	---	5339916	5339936	+	71	5324831	5341952
chr4	5326459	5331579	5326459	5326607	5331426	5331574	95	5326454	5326458	5331580	5331584	5326656	5326670	-	86	5326459	5331578
chr4	5334367	5352252	5334367	5334708	5351914	5352252	89	---	---	---	---	5351145	5351179	+	82	5334375	5352246
chr4	5389299	5405555	5389307	5389603	5405258	5405553	87	5389294	5389298	5405556	5405560	5390130	5390195	-	80	5389314	5405547
chr4	5396707	5402800	5396707	5397677	5401825	5402800	95	---	---	---	---	5401709	5401767	+	81	---	---
chr4	5581566	5586563	5581566	5583588	5584541	5586563	99	---	---	---	---	5584476	5584490	+	86	5581566	5586561
chr4	5591443	5596417	5591443	5591618	5596242	5596417	94	---	---	---	---	5591770	5591784	-	80	5591454	5596414
chr4	5648213	5651113	5648213	5648621	5650718	5651113	90	---	---	---	---	5648668	5648688	-	85	5648216	5651107
chr4	5652265	5654930	5652265	5652554	5654641	5654930	86	---	---	---	---	---	---	0	--	---	---
chr4	5662474	5667849	5662474	5663376	5666948	5667849	94	---	---	---	---	5663442	5663493	-	88	---	---
chr4	5822425	5827301	5822425	5822560	5827165	5827300	98	5822420	5822424	5827302	5827306	5822637	5822664	-	85	5822425	5827298
chr4	5871336	5890548	5871336	5873246	5888639	5890548	99	---	---	---	---	5873626	5873669	-	72	5871347	5890536
chr4	5895572	5898641	5895580	5896287	5897924	5898641	88	5895565	5895571	5898642	5898648	5896289	5896302	-	85	---	---
chr4	5907385	5914894	5907385	5908220	5914059	5914894	97	---	---	---	---	5908452	5908469	-	72	5907387	5914889
chr4	5908501	5917206	5908501	5908728	5916979	5917206	93	---	---	---	---	5916819	5916832	+	78	---	---
chr4	5910825	5922115	5910834	5912775	5920069	5922104	87	5910820	5910824	5922116	5922120	5919704	5919740	+	70	5910834	5922110
chr4	5911518	5921214	5911518	5911975	5920756	5921214	95	---	---	---	---	5912353	5912369	-	94	---	---
chr4	5986990	5991978	5987003	5987382	5991596	5991976	99	5986984	5986989	5991979	5991984	5987563	5987575	-	84	5986990	5991974
chr4	5996755	6001327	5996768	5999036	5999040	6001318	98	5996750	5996754	6001328	6001332	---	---	0	--	5996765	6001311
chr4	6002494	6007031	6002494	6004767	6004767	6007031	97	---	---	---	---	---	---	0	--	---	---
chr4	6002702	6005419	6002702	6003146	6004975	6005419	100	---	---	---	---	---	---	0	--	6002716	6005412
chr4	6067396	6072635	6067396	6067880	6072092	6072635	87	---	---	---	---	6071906	6071926	+	71	6067398	6072633
chr4	6154396	6161438	6154400	6156072	6159758	6161427	86	6154391	6154395	6161439	6161443	6156232	6156257	-	80	---	---
chr4	6414049	6427222	6414053	6414640	6426616	6427216	87	6414043	6414048	6427223	6427228	6426222	6426258	+	70	---	---
chr4	6448982	6453980	6448982	6449544	6453417	6453980	87	---	---	---	---	6453323	6453339	+	70	---	---
chr4	6467400	6473073	6467400	6468099	6472365	6473067	96	6467391	6467399	6473074	6473082	6472151	6472180	+	73	6467402	6473065
chr4	6499078	6511948	6499078	6503141	6507836	6511948	89	---	---	---	---	6507810	6507826	+	82	6499079	6511933
chr4	6499917	6511350	6499917	6502546	6508723	6511350	91	---	---	---	---	6508474	6508486	+	84	---	---
chr4	6523324	6542094	6523324	6526889	6538610	6542094	89	---	---	---	---	6527461	6527475	-	80	---	---
chr4	6529307	6537168	6529314	6530475	6536003	6537163	96	6529295	6529306	6537169	6537180	6535762	6535809	+	70	6529308	6537158
chr4	6593808	6598366	6593808	6593959	6598215	6598366	87	---	---	---	---	6598085	6598096	+	75	6593813	6598350
chr4	6594141	6598634	6594141	6594412	6598363	6598634	93	---	---	---	---	6594522	6594565	-	75	6594158	6598633
chr4	6659026	6672554	6659026	6659252	6672327	6672554	93	---	---	---	---	6659811	6659848	-	76	6659030	6672541
chr4	6723346	6728790	6723346	6723551	6728585	6728790	97	---	---	---	---	6723740	6723784	-	86	---	---
chr4	6728796	6731429	6728796	6729220	6731004	6731429	96	---	---	---	---	6729290	6729313	-	87	6728808	6731426
chr4	6826602	6833143	6826602	6827134	6832606	6833143	85	---	---	---	---	6827387	6827407	-	76	6826603	6833142
chr4	6914661	6919598	6914661	6914877	6919382	6919598	95	---	---	---	---	6919216	6919227	+	75	6914661	6919596
chr4	6995899	7000352	6995899	6996129	7000121	7000352	89	---	---	---	---	6999927	6999952	+	73	---	---
chr4	7117001	7130827	7117009	7117459	7130376	7130826	93	7116996	7117000	7130828	7130832	7118024	7118040	-	76	---	---
chr4	7121638	7130243	7121638	7123046	7128828	7130243	90	---	---	---	---	7123217	7123262	-	71	7121654	7130241
chr4	7266023	7280027	7266023	7266256	7279794	7280027	92	---	---	---	---	7266757	7266787	-	74	7266031	7280019
chr4	7266395	7270190	7266398	7267095	7269515	7270187	85	7266390	7266394	7270191	7270195	7269453	7269470	+	77	---	---
chr4	7310530	7315572	7310530	7311231	7314869	7315572	90	---	---	---	---	7314831	7314863	+	75	---	---
chr4	7417221	7423410	7417221	7419556	7421083	7423410	96	---	---	---	---	---	---	0	--	7417231	7423406
chr4	7433907	7439786	7433909	7434835	7438812	7439785	88	7433901	7433906	7439787	7439792	7434925	7434937	-	76	---	---
chr4	7698553	7704876	7698565	7701606	7701831	7704871	98	7698547	7698552	7704877	7704882	7701647	7701666	-	75	---	---
chr4	7708032	7711861	7708033	7709370	7710509	7711854	89	7708027	7708031	7711862	7711866	7710435	7710446	+	83	---	---
chr4	7742310	7753170	7742310	7742780	7752689	7753170	91	---	---	---	---	7752286	7752301	+	81	7742318	7753161
chr4	7896804	7906930	7896807	7897332	7906367	7906928	85	7896799	7896803	7906931	7906935	7897709	7897749	-	73	7896807	7906927
chr4	8023403	8029680	8023403	8024338	8028732	8029680	90	---	---	---	---	8028512	8028532	+	85	8023413	8029661
chr4	8027698	8040983	8027698	8028322	8040359	8040983	93	---	---	---	---	8040049	8040067	+	78	---	---
chr4	8040361	8046560	8040361	8041345	8045598	8046560	87	---	---	---	---	8041523	8041542	-	75	---	---
chr4	8313611	8319081	8313619	8313839	8318846	8319066	96	8313606	8313610	8319082	8319086	8314035	8314067	-	81	---	---
chr4	8592770	8597230	8592770	8593600	8596388	8597230	85	---	---	---	---	8593702	8593713	-	83	8592787	8597228
chr4	8620191	8623023	8620191	8620544	8622670	8623023	99	---	---	---	---	8620556	8620569	-	71	8620191	8623021
chr4	8673581	8681932	8673581	8673693	8681820	8681932	86	---	---	---	---	8681413	8681433	+	76	---	---
chr4	8689202	8700487	8689202	8692171	8697531	8700487	93	---	---	---	---	8692399	8692420	-	81	8689218	8700485
chr4	8758461	8778048	8758461	8758639	8777870	8778048	86	---	---	---	---	8776996	8777021	+	80	8758465	8778034
chr4	8913904	8917819	8913907	8914210	8917501	8917805	85	8913898	8913903	8917820	8917825	8914291	8914317	-	81	8913918	8917817
chr4	9068940	9078896	9068940	9069355	9078480	9078896	99	---	---	---	---	9069703	9069716	-	71	9068951	9078894
chr4	9070303	9077633	9070312	9072891	9075041	9077620	99	9070298	9070302	9077634	9077638	9072894	9072913	-	70	---	---
chr4	9182963	9188011	9182963	9183455	9187512	9188004	98	9182958	9182962	9188012	9188016	9183603	9183624	-	77	9182980	9188006
chr4	9320542	9328754	9320542	9323352	9325949	9328754	99	---	---	---	---	9323354	9323367	-	92	---	---
chr4	9481776	9500129	9481782	9482531	9499366	9500124	91	9481771	9481775	9500130	9500134	9483310	9483362	-	73	9481789	9500110
chr4	9483835	9488588	9483835	9483965	9488458	9488588	99	---	---	---	---	9488421	9488442	+	77	9483837	9488573
chr4	9489274	9503450	9489280	9490039	9502695	9503435	86	9489269	9489273	9503451	9503455	9502147	9502178	+	71	9489280	9503444
chr4	9497885	9517815	9497885	9498614	9517059	9517815	90	---	---	---	---	9499380	9499392	-	84	9497898	9517813
chr4	9499425	9519344	9499425	9500677	9518049	9519344	91	---	---	---	---	9517294	9517309	+	87	9499443	9519336
chr4	9499868	9518879	9499868	9500249	9518499	9518879	97	---	---	---	---	9517931	9517946	+	93	---	---
chr4	9508446	9512986	9508446	9509680	9511751	9512986	96	---	---	---	---	9509757	9509784	-	75	---	---
chr4	9533719	9549879	9533725	9536503	9546925	9549868	87	9533714	9533718	9549880	9549884	9546631	9546651	+	85	---	---
chr4	9534524	9548890	9534524	9535535	9547869	9548890	89	---	---	---	---	9536040	9536051	-	75	9534530	9548888
chr4	9570494	9575603	9570494	9570646	9575451	9575603	95	---	---	---	---	9570693	9570707	-	86	9570497	9575602
chr4	9642285	9645424	9642292	9642562	9645139	9645412	86	9642280	9642284	9645425	9645429	9642586	9642603	-	72	9642287	9645422
chr4	9732597	9737733	9732597	9732809	9737518	9737733	94	---	---	---	---	9732952	9732972	-	76	---	---
chr4	9908994	9914046	9908994	9909157	9913884	9914046	97	---	---	---	---	9913834	9913849	+	87	9908995	9914044
chr4	10070631	10075051	10070636	10070916	10074760	10075040	88	10070624	10070630	10075052	10075058	10074711	10074723	+	92	---	---
chr4	10298751	10301692	10298751	10299262	10301202	10301692	85	---	---	---	---	10299290	10299306	-	94	---	---
chr4	10531256	10536245	10531256	10531618	10535882	10536245	98	---	---	---	---	10531722	10531735	-	78	---	---
chr4	10553982	10561601	10553982	10556973	10558608	10561601	99	---	---	---	---	---	---	0	--	---	---
chr4	10899526	10904699	10899526	10899697	10904530	10904699	94	---	---	---	---	10899876	10899896	-	76	10899526	10904697
chr4	10992995	10998058	10992995	10993377	10997676	10998058	98	---	---	---	---	---	---	0	--	10993001	10998056
chr4	11040513	11046689	11040513	11040965	11046237	11046689	99	---	---	---	---	11041122	11041168	-	74	---	---
chr4	11046909	11063485	11046911	11047182	11063206	11063477	99	11046904	11046908	11063486	11063490	11047874	11047902	-	72	---	---
chr4	11103734	11120747	11103734	11104417	11120060	11120747	98	---	---	---	---	11119292	11119316	+	76	11103738	11120729
chr4	11155501	11159534	11155501	11157107	11157925	11159534	86	---	---	---	---	11157825	11157843	+	78	11155511	11159530
chr4	11206545	11211221	11206545	11206791	11210975	11211221	98	---	---	---	---	11206954	11206984	-	70	---	---
chr4	11234952	11255693	11234954	11235869	11254800	11255683	86	11234946	11234951	11255694	11255699	11236762	11236787	-	80	---	---
chr4	11363555	11368653	11363555	11364025	11368180	11368653	98	---	---	---	---	11364202	11364232	-	77	11363555	11368651
chr4	11496690	11501727	11496690	11497247	11501176	11501727	93	---	---	---	---	11497334	11497350	-	82	11496691	11501709
chr4	11584462	11587487	11584463	11584808	11587126	11587476	90	11584457	11584461	11587488	11587492	11587028	11587057	+	86	11584474	11587469
chr4	11676467	11681340	11676467	11676652	11681155	11681340	97	---	---	---	---	11680989	11681000	+	75	11676467	11681338
chr4	11701623	11705416	11701623	11701927	11705118	11705416	90	---	---	---	---	11702011	11702037	-	77	11701632	11705401
chr4	11777490	11782798	11777490	11778267	11782039	11782798	89	---	---	---	---	11778357	11778401	-	73	11777493	11782783
chr4	11806478	11826144	11806481	11806882	11825725	11826136	89	11806473	11806477	11826145	11826149	11824791	11824818	+	71	---	---
chr4	11814775	11826554	11814775	11815197	11826133	11826554	96	---	---	---	---	11825850	11825867	+	72	---	---
chr4	11820159	11825725	11820159	11820550	11825334	11825725	99	---	---	---	---	11825106	11825120	+	80	11820159	11825723
chr4	11929747	11936808	11929756	11931744	11934843	11936793	91	11929742	11929746	11936809	11936813	---	---	0	--	---	---
chr4	12001851	12005260	12001858	12002231	12004879	12005252	95	12001846	12001850	12005261	12005265	12004807	12004827	+	71	---	---
chr4	12122539	12134763	12122539	12124722	12132585	12134763	90	---	---	---	---	12132421	12132442	+	90	---	---
chr4	12131750	12135774	12131750	12132022	12135499	12135774	89	---	---	---	---	12132113	12132126	-	71	---	---
chr4	12195875	12205896	12195876	12196307	12205478	12205889	86	12195870	12195874	12205897	12205901	12196688	12196699	-	91	---	---
chr4	12200907	12203809	12200907	12201052	12203667	12203809	89	---	---	---	---	12201143	12201159	-	88	12200925	12203792
chr4	12508822	12512283	12508822	12509079	12512026	12512283	85	---	---	---	---	12511908	12511927	+	85	12508824	12512271
chr4	12839202	12846384	12839204	12839977	12845614	12846371	86	12839197	12839201	12846385	12846389	12840149	12840178	-	80	12839210	12846379
chr4	12945190	12951165	12945202	12946671	12949695	12951165	85	12945183	12945189	12951166	12951172	12946757	12946807	-	84	12945194	12951156
chr4	13015478	13022527	13015478	13016051	13021963	13022527	86	---	---	---	---	13016182	13016211	-	86	---	---
chr4	13144207	13147642	13144210	13144403	13147430	13147627	87	13144202	13144206	13147643	13147647	13144502	13144515	-	78	---	---
chr4	13336300	13341669	13336300	13336510	13341457	13341669	91	---	---	---	---	13341248	13341270	+	78	13336311	13341665
chr4	13574699	13577802	13574699	13575008	13577505	13577802	89	---	---	---	---	13577429	13577450	+	81	13574717	13577799
chr4	13624520	13627212	13624530	13624771	13626963	13627204	98	13624514	13624519	13627213	13627218	13624814	13624831	-	83	---	---
chr4	13759489	13765124	13759489	13761592	13762934	13765124	87	---	---	---	---	---	---	0	--	13759489	13765122
chr4	13760418	13764253	13760418	13760716	13763955	13764253	96	---	---	---	---	13760840	13760877	-	71	---	---
chr4	13857507	13864721	13857511	13860793	13861432	13864720	86	13857502	13857506	13864722	13864726	13861352	13861371	+	80	---	---
chr4	14258824	14263830	14258824	14259197	14263457	14263830	98	---	---	---	---	14259220	14259261	-	73	14258824	14263828
chr4	14427293	14429846	14427293	14427499	14429641	14429846	93	---	---	---	---	14427589	14427607	-	78	14427303	14429832
chr4	14503015	14512533	14503015	14503763	14511794	14512533	87	---	---	---	---	14503956	14503969	-	78	14503022	14512521
chr4	14520097	14522930	14520097	14520319	14522708	14522930	89	---	---	---	---	14522604	14522633	+	73	14520103	14522927
chr4	14543716	14547443	14543716	14544181	14546974	14547443	90	---	---	---	---	---	---	0	--	---	---
chr4	14967212	14980012	14967221	14968011	14979212	14980004	96	14967207	14967211	14980013	14980017	14978720	14978767	+	75	14967229	14980001
chr4	14972173	14980129	14972173	14972301	14980004	14980129	94	---	---	---	---	14979620	14979646	+	70	14972175	14980125
chr4	15027802	15033117	15027802	15028104	15032815	15033117	94	---	---	---	---	15032717	15032748	+	84	---	---
chr4	15042599	15049349	15042599	15045305	15046567	15049349	87	---	---	---	---	15045379	15045405	-	74	---	---
chr4	15159923	15163095	15159923	15160283	15162730	15163095	92	---	---	---	---	15162688	15162721	+	70	---	---
chr4	15263004	15271860	15263004	15266554	15268314	15271860	89	---	---	---	---	15268260	15268274	+	73	15263014	15271853
chr4	15263497	15271515	15263497	15266193	15268796	15271508	91	15263491	15263496	15271516	15271521	15266246	15266324	-	74	---	---
chr4	15327735	15332351	15327744	15329555	15330517	15332338	86	15327730	15327734	15332352	15332356	15330458	15330481	+	83	15327747	15332347
chr4	15327744	15331896	15327744	15329116	15330517	15331896	85	---	---	---	---	15330458	15330481	+	83	15327747	15331885
chr4	15452463	15456153	15452463	15453070	15455550	15456153	88	---	---	---	---	15453074	15453097	-	75	15452475	15456150
chr4	15840417	15844697	15840431	15840571	15844553	15844693	92	15840412	15840416	15844698	15844702	15844503	15844514	+	100	---	---
chr4	15972277	15977199	15972277	15974067	15975344	15977199	87	---	---	---	---	---	---	0	--	15972277	15977194
chr4	16221536	16225627	16221536	16222324	16224840	16225627	89	---	---	---	---	16222374	16222387	-	78	16221550	16225625
chr4	16227660	16231494	16227660	16228467	16230687	16231494	86	---	---	---	---	16230650	16230667	+	72	16227667	16231486
chr4	16227908	16231362	16227909	16228334	16230936	16231361	91	16227903	16227907	16231363	16231367	16230872	16230888	+	70	---	---
chr4	16320777	16325956	16320791	16321077	16325677	16325952	87	16320771	16320776	16325957	16325962	16321200	16321225	-	80	---	---
chr4	16343719	16346439	16343719	16344139	16346019	16346439	86	---	---	---	---	---	---	0	--	16343731	16346437
chr4	17165581	17170615	17165581	17166441	17169737	17170615	86	---	---	---	---	17169572	17169610	+	76	---	---
chr4	17225305	17230914	17225305	17225445	17230775	17230914	94	---	---	---	---	17230677	17230716	+	70	17225306	17230910
chr4	17703033	17706650	17703033	17703502	17706184	17706650	98	---	---	---	---	17706050	17706070	+	71	17703033	17706647
chr4	17703033	17706572	17703033	17703424	17706184	17706572	98	---	---	---	---	17703537	17703561	-	80	17703033	17706565
chr4	17712149	17716966	17712149	17712452	17716663	17716966	98	---	---	---	---	17712604	17712619	-	75	17712149	17716961
chr4	17942585	17952870	17942585	17943467	17952008	17952870	93	---	---	---	---	17951672	17951710	+	82	17942590	17952851
chr4	17943614	17950598	17943614	17944098	17950123	17950598	92	---	---	---	---	17944270	17944291	-	77	17943614	17950583
chr4	18362750	18366795	18362750	18364115	18365421	18366795	85	---	---	---	---	---	---	0	--	---	---
