# Supplementary material for: LtrDetector: A tool-suite for detecting long terminal repeat retrotransposons de-novo
Source: BMC Genomics. 2019 Jun 3;20:450. doi: 10.1186/s12864-019-5796-9 (PMC6547461; doi:10.1186/s12864-019-5796-9)
Supplement: Supplementary file 4 — Long Terminal Repeat (LTR) retrotransposons found by LtrDetector in Arabidopsis thaliana. This compressed file (.tar.gz) includes the LTR retrotransposons found by LtrDetector in BED format. (TAR.GZ 62 kb) [file 12864_2019_5796_MOESM4_ESM.gz › thaliana/chr5Detector.bed]

SeqID	Retrotransposon	Left_LTR	Right_LTR		Left_TSD	Right_TSD	Polypurine Tract		TG	CA
	Start	End	Start	End	Start	End	ID	Start	End	Start	End	Start	End	Strand	Purine%	Start	End
chr5	64771	71199	64771	65108	70862	71199	99	---	---	---	---	65261	65272	-	75	64771	71197
chr5	486383	492812	486383	487814	491332	492812	88	---	---	---	---	491156	491227	+	73	---	---
chr5	680621	683347	680621	681308	682657	683347	87	---	---	---	---	682558	682581	+	75	---	---
chr5	1347013	1356090	1347013	1348200	1354911	1356090	91	---	---	---	---	1348241	1348262	-	72	---	---
chr5	1480170	1484059	1480170	1480295	1483930	1484059	90	---	---	---	---	1480422	1480457	-	75	---	---
chr5	1487261	1495402	1487261	1488371	1494338	1495402	90	---	---	---	---	1494068	1494095	+	78	1487268	1495393
chr5	1688259	1691284	1688259	1688605	1690950	1691284	92	---	---	---	---	1688700	1688722	-	73	---	---
chr5	1770823	1774223	1770823	1771729	1773320	1774223	88	---	---	---	---	1773289	1773305	+	70	1770827	1774216
chr5	1961356	1970445	1961356	1961709	1970077	1970445	88	---	---	---	---	1961968	1961994	-	70	---	---
chr5	2468981	2480513	2468981	2469200	2480303	2480513	87	---	---	---	---	2469572	2469612	-	73	2468985	2480505
chr5	2546276	2554754	2546276	2548000	2553032	2554754	86	---	---	---	---	2548031	2548053	-	82	---	---
chr5	2547191	2554205	2547191	2547440	2553956	2554205	85	---	---	---	---	2553631	2553645	+	73	2547191	2554201
chr5	2673043	2675731	2673043	2673192	2675582	2675731	90	---	---	---	---	2673251	2673273	-	78	---	---
chr5	2952357	2955961	2952371	2952631	2955690	2955951	86	2952351	2952356	2955962	2955967	2955553	2955610	+	77	2952359	2955960
chr5	3005356	3015274	3005356	3005604	3015020	3015274	92	---	---	---	---	3014551	3014570	+	80	3005362	3015265
chr5	3247646	3253025	3247646	3247839	3252832	3253025	99	---	---	---	---	3252641	3252658	+	83	3247655	3253010
chr5	3373432	3387327	3373444	3374062	3386696	3387322	87	3373427	3373431	3387328	3387332	3374515	3374528	-	71	---	---
chr5	3558006	3572224	3558006	3558406	3571823	3572224	88	---	---	---	---	3571437	3571495	+	74	3558007	3572222
chr5	3904614	3909857	3904620	3904940	3909528	3909856	96	3904609	3904613	3909858	3909862	3909503	3909516	+	92	---	---
chr5	4093224	4101700	4093224	4097007	4097907	4101700	90	---	---	---	---	4097870	4097886	+	76	---	---
chr5	4285522	4289406	4285522	4286102	4288826	4289406	91	---	---	---	---	4286218	4286239	-	81	4285533	4289400
chr5	4305321	4309159	4305321	4306141	4308349	4309159	92	---	---	---	---	4308329	4308340	+	91	4305327	4309158
chr5	4788583	4794252	4788583	4788768	4794066	4794252	92	---	---	---	---	4793838	4793872	+	74	4788587	4794238
chr5	5349266	5358497	5349272	5350909	5356846	5358483	93	5349261	5349265	5358498	5358502	5351073	5351091	-	73	5349284	5358491
chr5	5576725	5580593	5576726	5577707	5579639	5580579	85	5576719	5576724	5580594	5580599	5579582	5579599	+	88	5576735	5580580
chr5	5603549	5606258	5603549	5604101	5605706	5606258	86	---	---	---	---	---	---	0	--	---	---
chr5	5629977	5635310	5629977	5630388	5634900	5635310	99	5629972	5629976	5635311	5635315	5630458	5630489	-	84	5629980	5635304
chr5	5774358	5778356	5774358	5776356	5776358	5778356	99	---	---	---	---	---	---	0	--	5774359	5778348
chr5	5962666	5966846	5962666	5963574	5965938	5966846	86	---	---	---	---	5963608	5963627	-	80	---	---
chr5	6083717	6093724	6083717	6084206	6093234	6093724	89	---	---	---	---	6092829	6092885	+	71	6083727	6093710
chr5	6247655	6251526	6247655	6248690	6250494	6251526	90	---	---	---	---	6250401	6250415	+	86	---	---
chr5	6403052	6408058	6403052	6403268	6407842	6408058	96	---	---	---	---	6407614	6407656	+	74	6403058	6408047
chr5	6433630	6438777	6433630	6433759	6438648	6438777	99	---	---	---	---	6438421	6438445	+	76	6433640	6438762
chr5	6441311	6444189	6441311	6441686	6443818	6444189	91	---	---	---	---	6441751	6441767	-	70	6441325	6444180
chr5	6904619	6910163	6904619	6905555	6909219	6910163	85	---	---	---	---	6905607	6905626	-	95	6904628	6910160
chr5	7536452	7547257	7536452	7537782	7545960	7547257	85	---	---	---	---	7545857	7545881	+	80	---	---
chr5	7704235	7719236	7704235	7704589	7718884	7719236	85	---	---	---	---	7705276	7705302	-	70	---	---
chr5	7820051	7826655	7820051	7820723	7825988	7826655	88	---	---	---	---	7820847	7820895	-	71	---	---
chr5	8099634	8107718	8099634	8100392	8106962	8107718	93	---	---	---	---	8106649	8106670	+	77	8099648	8107715
chr5	8597369	8603255	8597369	8597812	8602799	8603255	89	---	---	---	---	8602583	8602596	+	71	---	---
chr5	8610727	8619472	8610727	8611482	8618706	8619472	94	---	---	---	---	8611693	8611720	-	82	---	---
chr5	8616026	8619256	8616026	8616693	8618587	8619256	90	---	---	---	---	8618513	8618525	+	76	---	---
chr5	8624510	8629388	8624510	8624691	8629200	8629381	98	8624505	8624509	8629389	8629393	8629034	8629045	+	75	8624510	8629387
chr5	8669005	8673795	8669005	8669327	8673473	8673795	85	---	---	---	---	8673349	8673380	+	71	8669022	8673791
chr5	8927982	8934334	8927996	8928333	8933991	8934328	97	8927977	8927981	8934335	8934339	8928517	8928528	-	83	8927996	8934326
chr5	9038772	9052127	9038772	9040107	9050790	9052127	86	---	---	---	---	9050540	9050580	+	75	9038781	9052126
chr5	9181646	9189417	9181646	9182804	9188360	9189417	86	---	---	---	---	9182997	9183044	-	70	9181649	9189415
chr5	9210186	9231126	9210186	9210496	9230816	9231126	91	---	---	---	---	9229867	9229892	+	76	9210188	9231110
chr5	9211100	9218670	9211108	9212529	9217281	9218669	95	9211095	9211099	9218671	9218675	9217169	9217213	+	75	9211101	9218665
chr5	9272139	9274533	9272139	9272480	9274192	9274533	99	---	---	---	---	9272482	9272521	-	72	9272139	9274532
chr5	9282323	9284927	9282323	9282852	9284398	9284927	95	---	---	---	---	9282903	9282921	-	73	---	---
chr5	9381703	9386622	9381703	9381866	9386459	9386622	98	---	---	---	---	9386230	9386244	+	80	9381703	9386621
chr5	9528054	9532454	9528058	9528353	9532159	9532442	87	9528049	9528053	9532455	9532459	9532120	9532148	+	82	9528056	9532451
chr5	9890091	9898037	9890097	9891233	9896887	9898036	93	9890086	9890090	9898038	9898042	9891474	9891495	-	72	9890100	9898034
chr5	9949203	9954432	9949203	9949674	9953961	9954432	98	---	---	---	---	9953764	9953777	+	85	9949209	9954428
chr5	10102583	10115525	10102583	10103254	10114822	10115525	91	---	---	---	---	10114244	10114271	+	75	---	---
chr5	10107249	10111903	10107249	10108841	10110311	10111903	99	---	---	---	---	---	---	0	--	---	---
chr5	10128752	10133862	10128752	10128917	10133695	10133861	96	10128747	10128751	10133863	10133867	10129092	10129103	-	91	---	---
chr5	10243588	10252481	10243588	10246895	10249175	10252481	99	---	---	---	---	---	---	0	--	---	---
chr5	10305985	10314548	10305985	10306535	10314018	10314548	86	---	---	---	---	10313643	10313684	+	73	---	---
chr5	10308306	10314018	10308306	10308712	10313612	10314018	98	---	---	---	---	10308730	10308743	-	78	10308306	10314016
chr5	10317186	10331893	10317186	10318592	10330484	10331893	98	---	---	---	---	10330002	10330030	+	72	10317187	10331887
chr5	10334859	10338143	10334859	10335615	10337348	10338143	91	---	---	---	---	---	---	0	--	---	---
chr5	10334867	10338078	10334867	10335550	10337356	10338078	90	---	---	---	---	10335586	10335599	-	85	10334869	10338076
chr5	10341334	10344214	10341334	10341902	10343630	10344214	86	---	---	---	---	10341953	10341969	-	82	10341335	10344199
chr5	10344560	10347616	10344560	10344710	10347461	10347616	92	---	---	---	---	10347356	10347384	+	96	---	---
chr5	10461923	10470141	10461932	10463374	10468693	10470136	94	10461918	10461922	10470142	10470146	10463439	10463488	-	82	10461936	10470137
chr5	10506462	10511293	10506462	10506829	10510926	10511293	95	---	---	---	---	10510721	10510746	+	76	---	---
chr5	10581546	10595945	10581546	10582595	10594920	10595945	92	---	---	---	---	10594421	10594434	+	78	---	---
chr5	10589040	10596419	10589047	10589518	10595940	10596408	86	10589035	10589039	10596420	10596424	10595883	10595895	+	76	---	---
chr5	10618912	10630018	10618912	10619203	10629715	10630018	89	---	---	---	---	10629347	10629377	+	80	10618925	10630016
chr5	10638493	10643363	10638493	10638643	10643213	10643363	96	---	---	---	---	10638835	10638856	-	77	10638499	10643360
chr5	10690070	10701615	10690070	10691037	10700608	10701615	87	---	---	---	---	10700220	10700237	+	72	10690073	10701608
chr5	10764242	10772503	10764242	10765400	10771351	10772503	98	---	---	---	---	10765588	10765635	-	70	10764242	10772496
chr5	10808425	10812935	10808425	10808634	10812719	10812928	96	10808419	10808424	10812936	10812941	10812622	10812651	+	70	10808443	10812923
chr5	11042755	11057646	11042769	11043531	11056883	11057642	88	11042749	11042754	11057647	11057652	11044077	11044088	-	83	11042769	11057645
chr5	11078873	11100325	11078873	11079995	11099205	11100325	95	---	---	---	---	11098349	11098362	+	85	11078883	11100321
chr5	11086019	11099205	11086019	11086526	11098698	11099205	96	---	---	---	---	11086750	11086782	-	72	11086023	11099203
chr5	11129597	11148847	11129597	11129907	11148520	11148847	87	---	---	---	---	11130776	11130804	-	82	11129615	11148828
chr5	11134232	11147987	11134237	11135445	11146775	11147977	94	11134227	11134231	11147988	11147992	11135963	11135995	-	75	11134238	11147983
chr5	11138261	11145283	11138261	11139523	11144023	11145283	97	---	---	---	---	11139678	11139693	-	87	---	---
chr5	11152101	11158087	11152101	11153560	11156579	11158087	88	---	---	---	---	11153605	11153621	-	88	---	---
chr5	11159505	11166120	11159505	11160714	11164912	11166120	95	---	---	---	---	11160769	11160827	-	79	11159505	11166118
chr5	11184519	11187615	11184519	11185606	11186525	11187615	97	---	---	---	---	---	---	0	--	---	---
chr5	11195343	11214957	11195352	11195549	11214758	11214953	95	11195338	11195342	11214958	11214962	11196314	11196342	-	72	11195348	11214946
chr5	11228858	11233116	11228858	11229876	11232098	11233116	99	---	---	---	---	11232031	11232042	+	75	11228859	11233112
chr5	11240195	11243744	11240209	11241468	11242471	11243730	97	11240189	11240194	11243745	11243750	11242372	11242384	+	76	---	---
chr5	11245378	11249198	11245392	11245958	11248632	11249198	98	11245372	11245377	11249199	11249204	11245980	11245994	-	73	---	---
chr5	11256004	11259881	11256014	11257927	11257958	11259871	97	11255994	11256003	11259882	11259891	---	---	0	--	11256019	11259866
chr5	11259078	11263474	11259078	11260234	11262318	11263474	97	---	---	---	---	11260237	11260249	-	76	11259079	11263465
chr5	11259895	11261177	11259895	11260525	11260543	11261173	96	11259882	11259894	11261178	11261190	---	---	0	--	11259907	11261159
chr5	11264682	11268168	11264682	11265576	11267274	11268168	95	---	---	---	---	---	---	0	--	11264687	11268162
chr5	11278113	11293260	11278114	11278584	11292820	11293245	86	11278108	11278112	11293261	11293265	11279214	11279237	-	83	---	---
chr5	11297667	11307860	11297667	11300568	11304872	11307860	91	---	---	---	---	11304656	11304688	+	78	---	---
chr5	11300941	11308811	11300941	11301900	11307855	11308811	91	---	---	---	---	11301966	11302027	-	88	---	---
chr5	11317404	11320502	11317409	11317641	11320263	11320495	90	11317398	11317403	11320503	11320508	11317728	11317753	-	76	11317409	11320495
chr5	11320508	11331862	11320508	11322323	11330049	11331862	98	---	---	---	---	11329944	11329965	+	72	11320515	11331859
chr5	11358039	11373469	11358039	11358621	11372870	11373469	92	---	---	---	---	11359272	11359298	-	77	---	---
chr5	11396290	11406832	11396290	11397425	11405680	11406832	92	---	---	---	---	11397727	11397760	-	82	---	---
chr5	11396290	11406669	11396290	11397261	11405680	11406669	91	---	---	---	---	11397645	11397682	-	71	11396290	11406657
chr5	11412340	11421081	11412340	11413375	11420049	11421081	86	---	---	---	---	11413685	11413708	-	79	11412349	11421072
chr5	11423396	11438989	11423396	11424385	11437939	11438989	88	---	---	---	---	11437528	11437543	+	81	---	---
chr5	11423726	11439269	11423729	11424650	11438275	11439254	89	11423721	11423725	11439270	11439274	11437638	11437657	+	75	11423740	11439255
chr5	11471534	11486828	11471535	11472025	11486329	11486819	92	11471527	11471533	11486829	11486835	11472621	11472647	-	85	---	---
chr5	11472067	11479189	11472067	11472634	11478622	11479189	93	---	---	---	---	11472853	11472864	-	91	11472080	11479187
chr5	11482998	11485472	11482998	11483312	11485157	11485472	91	---	---	---	---	11485057	11485068	+	83	---	---
chr5	11486501	11489094	11486501	11486986	11488594	11489094	86	---	---	---	---	11488542	11488556	+	86	---	---
chr5	11491605	11494022	11491620	11491935	11493704	11494020	91	11491600	11491604	11494023	11494027	11493648	11493673	+	84	11491608	11494017
chr5	11503478	11512872	11503485	11504268	11512079	11512862	95	11503469	11503477	11512873	11512881	11504605	11504657	-	79	11503481	11512869
chr5	11516306	11521091	11516306	11518700	11518700	11521091	95	---	---	---	---	---	---	0	--	11516318	11521083
chr5	11527309	11538273	11527309	11527810	11537771	11538273	95	---	---	---	---	11528101	11528116	-	81	11527309	11538271
chr5	11577178	11587296	11577188	11577931	11586543	11587287	96	11577173	11577177	11587297	11587301	11586406	11586431	+	76	---	---
chr5	11596051	11609000	11596051	11596322	11608729	11609000	97	---	---	---	---	11608137	11608155	+	78	11596051	11608991
chr5	11599318	11606044	11599318	11600517	11604832	11606044	94	---	---	---	---	11600569	11600619	-	80	11599318	11606039
chr5	11621557	11635009	11621559	11622067	11634496	11635004	96	11621552	11621556	11635010	11635014	11633923	11633935	+	84	11621559	11635001
chr5	11643421	11650768	11643421	11643560	11650629	11650768	94	---	---	---	---	11643616	11643662	-	93	11643429	11650762
chr5	11673435	11677355	11673435	11674594	11676199	11677355	98	---	---	---	---	11674622	11674643	-	72	---	---
chr5	11673787	11677030	11673787	11674266	11676551	11677030	98	---	---	---	---	11674344	11674359	-	93	---	---
chr5	11677104	11681995	11677109	11679227	11679867	11681991	96	11677089	11677103	11681996	11682010	11679309	11679321	-	84	11677116	11681987
chr5	11678018	11681380	11678018	11678616	11680782	11681380	99	---	---	---	---	11678709	11678724	-	93	11678020	11681375
chr5	11686005	11697352	11686005	11687815	11695542	11697352	99	---	---	---	---	11695434	11695455	+	72	11686009	11697349
chr5	11707198	11710009	11707207	11707710	11709497	11710000	94	11707187	11707197	11710010	11710020	---	---	0	--	11707198	11709991
chr5	11711180	11723865	11711180	11711846	11723210	11723865	89	---	---	---	---	11722641	11722675	+	74	11711184	11723856
chr5	11711410	11723748	11711410	11711906	11723252	11723748	93	---	---	---	---	11722713	11722783	+	71	11711422	11723745
chr5	11711928	11723180	11711928	11713412	11721696	11723180	99	---	---	---	---	11721585	11721606	+	72	---	---
chr5	11733644	11735888	11733644	11734642	11734887	11735888	88	---	---	---	---	11734807	11734824	+	72	---	---
chr5	11742393	11753593	11742401	11743202	11752782	11753593	93	11742388	11742392	11753594	11753598	11743424	11743438	-	73	11742395	11753590
chr5	11771878	11782794	11771878	11773630	11781042	11782794	98	---	---	---	---	11773696	11773749	-	79	11771882	11782791
chr5	11792071	11794056	11792071	11792638	11793492	11794056	86	---	---	---	---	---	---	0	--	11792076	11794052
chr5	11792372	11793777	11792374	11793063	11793084	11793774	86	11792357	11792371	11793778	11793792	---	---	0	--	---	---
chr5	11796721	11808641	11796721	11797079	11808292	11808641	85	---	---	---	---	11807785	11807810	+	73	---	---
chr5	11797206	11807718	11797213	11798132	11806762	11807704	90	11797200	11797205	11807719	11807724	11806330	11806354	+	80	11797207	11807717
chr5	11810257	11821606	11810264	11812058	11819787	11821593	98	11810251	11810256	11821607	11821612	11819675	11819696	+	72	11810261	11821604
chr5	11824623	11830762	11824625	11827414	11827824	11830761	91	11824618	11824622	11830763	11830767	11827724	11827743	+	80	11824626	11830757
chr5	11830398	11852175	11830398	11830761	11851814	11852175	86	---	---	---	---	11850960	11850985	+	76	---	---
chr5	11856593	11859576	11856593	11857444	11858725	11859576	99	---	---	---	---	11858701	11858719	+	78	---	---
chr5	11860105	11863078	11860105	11860870	11862315	11863078	95	---	---	---	---	---	---	0	--	11860112	11863068
chr5	11867934	11878788	11867934	11868488	11878234	11878788	98	---	---	---	---	11877783	11877802	+	80	11867934	11878777
chr5	11872396	11876970	11872396	11872883	11876483	11876970	99	---	---	---	---	11876304	11876334	+	70	11872397	11876960
chr5	11883404	11884471	11883404	11883939	11883939	11884471	86	---	---	---	---	---	---	0	--	---	---
chr5	11889859	11894570	11889866	11891894	11892528	11894558	99	11889854	11889858	11894571	11894575	11892442	11892461	+	80	---	---
chr5	11903363	11915939	11903375	11903691	11915621	11915936	87	11903358	11903362	11915940	11915944	11915138	11915189	+	71	---	---
chr5	11903692	11915221	11903692	11905443	11913488	11915221	94	---	---	---	---	11913405	11913420	+	87	11903692	11915219
chr5	11926508	11937001	11926508	11928105	11935368	11937001	91	---	---	---	---	11935079	11935097	+	84	11926509	11936998
chr5	11934289	11946806	11934300	11935195	11945906	11946800	97	11934283	11934288	11946807	11946812	11935679	11935695	-	70	11934293	11946791
chr5	11936661	11945906	11936661	11937000	11945567	11945906	99	---	---	---	---	11945279	11945306	+	92	---	---
chr5	11957622	11966346	11957632	11958599	11965373	11966340	98	11957617	11957621	11966347	11966351	11965118	11965137	+	80	---	---
chr5	11967751	11970971	11967763	11968760	11969967	11970964	96	11967745	11967750	11970972	11970977	11969939	11969958	+	80	---	---
chr5	11980550	11994136	11980550	11981729	11992958	11994136	96	---	---	---	---	11992559	11992582	+	70	11980550	11994134
chr5	12007411	12018605	12007411	12008969	12017047	12018605	97	---	---	---	---	12009035	12009088	-	81	---	---
chr5	12029289	12043305	12029289	12031036	12041558	12043305	98	---	---	---	---	12041437	12041490	+	81	12029289	12043303
chr5	12029560	12042764	12029560	12030495	12041829	12042764	98	---	---	---	---	12041437	12041490	+	81	---	---
chr5	12044126	12047478	12044126	12044888	12046715	12047478	96	---	---	---	---	12046617	12046639	+	78	12044126	12047467
chr5	12056673	12060484	12056673	12057462	12059695	12060484	96	---	---	---	---	12059584	12059599	+	93	12056674	12060479
chr5	12110926	12125470	12110926	12111753	12124645	12125470	92	---	---	---	---	12124048	12124063	+	87	12110926	12125463
chr5	12113703	12120134	12113703	12114040	12119797	12120134	99	---	---	---	---	12114266	12114277	-	83	12113703	12120132
chr5	12125002	12138535	12125011	12125476	12138070	12138535	93	12124996	12125001	12138536	12138541	12125851	12125875	-	80	---	---
chr5	12126341	12131253	12126341	12127402	12130192	12131249	95	12126335	12126340	12131254	12131259	---	---	0	--	12126341	12131251
chr5	12129041	12139289	12129041	12130008	12138306	12139289	93	---	---	---	---	12137932	12137987	+	78	---	---
chr5	12139289	12150834	12139289	12141083	12148947	12150834	90	---	---	---	---	12148862	12148879	+	88	12139289	12150831
chr5	12151733	12160426	12151733	12153516	12158643	12160421	95	12151728	12151732	12160427	12160431	12153597	12153621	-	80	12151733	12160423
chr5	12189072	12194351	12189072	12189643	12193780	12194351	96	---	---	---	---	12193574	12193587	+	78	---	---
chr5	12231935	12236430	12231935	12232483	12235882	12236430	95	---	---	---	---	12235859	12235880	+	90	12231951	12236427
chr5	12286640	12300574	12286640	12287087	12300087	12300574	86	---	---	---	---	12287592	12287614	-	82	12286644	12300565
chr5	12289059	12296359	12289059	12289673	12295744	12296359	95	---	---	---	---	12289916	12289936	-	71	12289060	12296353
chr5	12302060	12305506	12302060	12302821	12304753	12305506	89	---	---	---	---	12302823	12302850	-	78	---	---
chr5	12315858	12323084	12315867	12317302	12321635	12323084	93	12315853	12315857	12323085	12323089	12321609	12321631	+	78	12315872	12323081
chr5	12408563	12415395	12408565	12411972	12411972	12415380	97	12408558	12408562	12415396	12415400	---	---	0	--	---	---
chr5	12410107	12413815	12410107	12410409	12413513	12413815	98	---	---	---	---	12413410	12413429	+	80	12410110	12413810
chr5	12414990	12417835	12414990	12415225	12417600	12417835	96	---	---	---	---	12415299	12415310	-	91	12414994	12417831
chr5	12427465	12436405	12427465	12429290	12434582	12436405	97	---	---	---	---	12429344	12429404	-	75	12427465	12436396
chr5	12470407	12476730	12470413	12470730	12476406	12476723	98	12470401	12470406	12476731	12476736	12476285	12476300	+	81	12470417	12476720
chr5	12500667	12508922	12500667	12501825	12507762	12508922	94	---	---	---	---	12502018	12502051	-	73	12500667	12508916
chr5	12517286	12531285	12517293	12519002	12529531	12531276	87	12517281	12517285	12531286	12531290	12529393	12529467	+	74	12517289	12531277
chr5	12569136	12583714	12569137	12569304	12583547	12583714	97	12569131	12569135	12583715	12583719	12583111	12583143	+	75	12569138	12583708
chr5	12570994	12582861	12570994	12571491	12582362	12582861	95	---	---	---	---	12571537	12571559	-	78	12570994	12582859
chr5	12608877	12622961	12608877	12610027	12621823	12622961	91	---	---	---	---	12610387	12610401	-	93	12608895	12622959
chr5	12616213	12621584	12616213	12616448	12621349	12621584	95	---	---	---	---	12621279	12621291	+	100	---	---
chr5	12623158	12636384	12623158	12627143	12632379	12636384	95	---	---	---	---	12627346	12627379	-	70	12623159	12636375
chr5	12624079	12636267	12624079	12627028	12633300	12636267	94	---	---	---	---	12627156	12627175	-	85	12624083	12636254
chr5	12639600	12650823	12639600	12641361	12649089	12650823	93	---	---	---	---	12641428	12641483	-	80	12639601	12650821
chr5	12667323	12675593	12667323	12667503	12675413	12675593	93	---	---	---	---	12667527	12667553	-	74	12667338	12675577
chr5	12678940	12682247	12678940	12679232	12681944	12682247	91	---	---	---	---	12681881	12681901	+	71	12678940	12682245
chr5	12710657	12720093	12710657	12711719	12719079	12720093	90	---	---	---	---	12711810	12711844	-	77	---	---
chr5	12744132	12752512	12744139	12745770	12750846	12752507	94	12744127	12744131	12752513	12752517	12750708	12750730	+	73	12744140	12752505
chr5	12758274	12775179	12758274	12763657	12769797	12775179	88	---	---	---	---	---	---	0	--	12758283	12775168
chr5	12766896	12776804	12766896	12767223	12776478	12776804	93	---	---	---	---	12767626	12767672	-	76	---	---
chr5	12779067	12800432	12779067	12779246	12800249	12800432	86	---	---	---	---	12799698	12799716	+	78	12779076	12800429
chr5	12783614	12800249	12783614	12784108	12799755	12800249	90	---	---	---	---	12784797	12784829	-	72	12783620	12800247
chr5	12789594	12794995	12789594	12789807	12794785	12794995	89	---	---	---	---	12794669	12794692	+	91	---	---
chr5	12803368	12806402	12803368	12804164	12805606	12806402	92	---	---	---	---	12805591	12805604	+	92	12803376	12806389
chr5	12807970	12811821	12807970	12808830	12810962	12811821	94	---	---	---	---	12808898	12808918	-	90	12807984	12811818
chr5	12814659	12828719	12814659	12814930	12828448	12828719	98	---	---	---	---	12815537	12815559	-	73	12814662	12828717
chr5	12816997	12821318	12816997	12817330	12820985	12821318	100	---	---	---	---	12820832	12820849	+	83	---	---
chr5	12817773	12820443	12817773	12818446	12819769	12820443	93	---	---	---	---	12819691	12819711	+	71	---	---
chr5	12817935	12820314	12817935	12819065	12819182	12820314	93	---	---	---	---	---	---	0	--	12817944	12820303
chr5	12845337	12848371	12845337	12846133	12847575	12848371	92	---	---	---	---	12847560	12847573	+	92	12845345	12848358
chr5	12859716	12864037	12859716	12860049	12863704	12864037	100	---	---	---	---	12863551	12863568	+	83	---	---
chr5	12859885	12863777	12859887	12860537	12863131	12863777	93	12859880	12859884	12863778	12863782	---	---	0	--	12859891	12863766
chr5	12860654	12863033	12860654	12861784	12861901	12863033	92	---	---	---	---	---	---	0	--	12860663	12863022
chr5	12860826	12862521	12860826	12861273	12862075	12862521	92	---	---	---	---	12862059	12862073	+	80	12860826	12862518
chr5	12875354	12882886	12875354	12875741	12882499	12882886	95	---	---	---	---	12875968	12876002	-	71	12875368	12882884
chr5	12876774	12880107	12876776	12877434	12879449	12880103	93	12876768	12876773	12880108	12880113	---	---	0	--	---	---
chr5	12879675	12880577	12879680	12880126	12880126	12880575	92	12879670	12879674	12880578	12880582	---	---	0	--	12879680	12880567
chr5	12897908	12901100	12897908	12898308	12900701	12901100	95	---	---	---	---	12898381	12898414	-	76	---	---
chr5	12924145	12929944	12924145	12924534	12929557	12929944	96	---	---	---	---	12929347	12929444	+	75	12924145	12929943
chr5	12996437	13012914	12996437	12998298	13011199	13012914	87	---	---	---	---	13010647	13010678	+	90	12996437	13012910
chr5	13025484	13035687	13025484	13027100	13034074	13035687	95	---	---	---	---	13033737	13033757	+	71	13025492	13035681
chr5	13025999	13039645	13025999	13030866	13034589	13039645	91	---	---	---	---	13034444	13034462	+	84	13026013	13039641
chr5	13069100	13077141	13069100	13070264	13076007	13077141	89	---	---	---	---	13070456	13070503	-	72	13069103	13077137
chr5	13084903	13093501	13084903	13086706	13091791	13093501	92	---	---	---	---	13091575	13091616	+	71	---	---
chr5	13114684	13131119	13114684	13114811	13130993	13131119	92	---	---	---	---	13130319	13130340	+	77	---	---
chr5	13117873	13128457	13117873	13118149	13128182	13128457	95	---	---	---	---	13127749	13127766	+	94	13117879	13128450
chr5	13141442	13152791	13141456	13141616	13152619	13152779	96	13141436	13141441	13152792	13152797	13152153	13152177	+	76	---	---
chr5	13142242	13148926	13142242	13143432	13147732	13148926	93	---	---	---	---	13147619	13147677	+	81	13142243	13148923
chr5	13162683	13166503	13162683	13163776	13165409	13166503	95	---	---	---	---	13165337	13165349	+	100	13162688	13166501
chr5	13170567	13180951	13170567	13171056	13180463	13180951	92	---	---	---	---	13180033	13180071	+	82	13170568	13180949
chr5	13184434	13188579	13184436	13185363	13187631	13188578	89	13184429	13184433	13188580	13188584	13187517	13187534	+	77	13184439	13188578
chr5	13184436	13188110	13184436	13184891	13187631	13188110	88	---	---	---	---	13187494	13187534	+	78	13184439	13188106
chr5	13197502	13201208	13197502	13199260	13199448	13201208	96	---	---	---	---	13199322	13199358	-	75	---	---
chr5	13203473	13222860	13203480	13205155	13221176	13222849	91	13203467	13203472	13222861	13222866	13220636	13220662	+	85	---	---
chr5	13253681	13258510	13253681	13253852	13258329	13258510	91	---	---	---	---	13258106	13258156	+	72	13253698	13258504
chr5	13261020	13272510	13261020	13262781	13270749	13272510	99	---	---	---	---	13270637	13270658	+	72	13261020	13272508
chr5	13301148	13310758	13301148	13301462	13310445	13310758	93	---	---	---	---	13310014	13310210	+	80	13301154	13310756
chr5	13313687	13331827	13313687	13314520	13330984	13331822	93	13313682	13313686	13331828	13331832	13330743	13330756	+	85	13313687	13331823
chr5	13317242	13328540	13317242	13318995	13326795	13328540	94	---	---	---	---	13326673	13326709	+	72	13317243	13328538
chr5	13332245	13339562	13332245	13332760	13339018	13339562	92	---	---	---	---	13332976	13332988	-	76	13332246	13339560
chr5	13371828	13379655	13371828	13372714	13378767	13379655	92	---	---	---	---	13372952	13372973	-	72	13371845	13379650
chr5	13379670	13395338	13379670	13380628	13394296	13395327	86	13379665	13379669	13395339	13395343	13393672	13393703	+	78	13379675	13395333
chr5	13398620	13405718	13398620	13399523	13404810	13405718	95	---	---	---	---	13399652	13399667	-	75	13398622	13405701
chr5	13441121	13444161	13441121	13441673	13443625	13444161	91	---	---	---	---	---	---	0	--	13441125	13444148
chr5	13455334	13455961	13455347	13455597	13455701	13455951	91	13455327	13455333	13455962	13455968	---	---	0	--	13455347	13455948
chr5	13457832	13460957	13457832	13458474	13460313	13460957	96	---	---	---	---	13458551	13458574	-	75	13457848	13460943
chr5	13458485	13460754	13458485	13459323	13459901	13460744	88	13458479	13458484	13460755	13460760	13459325	13459349	-	76	---	---
chr5	13473994	13485542	13473994	13475233	13484247	13485538	85	13473989	13473993	13485543	13485547	13483797	13483818	+	77	13473994	13485541
chr5	13533942	13543484	13533942	13534243	13543174	13543484	85	---	---	---	---	13534545	13534576	-	81	13533947	13543478
chr5	13536038	13543183	13536038	13537704	13541506	13543183	95	---	---	---	---	13541475	13541494	+	85	13536038	13543175
chr5	13607369	13621832	13607378	13608032	13621166	13621821	85	13607362	13607368	13621833	13621839	13608532	13608551	-	75	13607369	13621831
chr5	13736040	13741139	13736041	13736226	13740933	13741129	88	13736035	13736039	13741140	13741144	13740711	13740743	+	78	13736044	13741134
chr5	13948919	13954008	13948925	13949115	13953818	13954004	93	13948913	13948918	13954009	13954014	13949180	13949194	-	93	13948933	13953996
chr5	13987537	14007975	13987537	13987811	14007691	14007975	88	---	---	---	---	14006718	14006755	+	81	---	---
chr5	13994793	14000233	13994794	13995428	13999590	14000224	99	13994787	13994792	14000234	14000239	13999381	13999397	+	82	13994794	14000222
chr5	14052645	14062631	14052645	14055607	14059678	14062631	88	---	---	---	---	14055782	14055809	-	75	14052649	14062623
chr5	14083273	14088535	14083273	14083382	14088426	14088535	96	---	---	---	---	14083538	14083596	-	74	14083284	14088534
chr5	14091969	14106123	14091980	14092278	14105825	14106123	89	14091964	14091968	14106124	14106128	14092874	14092950	-	71	---	---
chr5	14113139	14118436	14113153	14113295	14118282	14118424	92	14113133	14113138	14118437	14118442	14118032	14118043	+	91	---	---
chr5	14164826	14168810	14164840	14165796	14167844	14168798	94	14164821	14164825	14168811	14168815	14167796	14167812	+	70	---	---
chr5	14203866	14209069	14203873	14204359	14208580	14209067	96	14203860	14203865	14209070	14209075	14208369	14208402	+	70	14203867	14209062
chr5	14239160	14243176	14239160	14239858	14242505	14243176	85	---	---	---	---	14242405	14242453	+	75	14239172	14243162
chr5	14327241	14337125	14327241	14330546	14333813	14337125	98	---	---	---	---	14333709	14333769	+	73	14327247	14337121
chr5	14360123	14368535	14360123	14364140	14364517	14368535	99	---	---	---	---	14364418	14364431	+	78	---	---
chr5	14371009	14378543	14371009	14374154	14375396	14378543	97	---	---	---	---	14375356	14375372	+	82	14371020	14378529
chr5	14386608	14390961	14386608	14388797	14388802	14390961	97	---	---	---	---	---	---	0	--	---	---
chr5	14388454	14392305	14388454	14390144	14390618	14392305	95	---	---	---	---	14390584	14390600	+	82	14388471	14392303
chr5	14449588	14452768	14449602	14450573	14451796	14452761	94	14449582	14449587	14452769	14452774	14451758	14451785	+	78	14449598	14452760
chr5	14734814	14751414	14734814	14736223	14749971	14751414	85	---	---	---	---	14749671	14749707	+	72	14734814	14751412
chr5	14756525	14764110	14756539	14756705	14763936	14764102	92	14756520	14756524	14764111	14764115	14757043	14757066	-	83	14756539	14764092
chr5	14782225	14786537	14782232	14782366	14786398	14786532	92	14782220	14782224	14786538	14786542	14786246	14786307	+	74	14782226	14786535
chr5	14822450	14825837	14822455	14822643	14825649	14825836	97	14822445	14822449	14825838	14825842	14822760	14822781	-	81	14822458	14825834
chr5	14836709	14842917	14836709	14837151	14842478	14842917	88	---	---	---	---	14837222	14837245	-	70	14836710	14842915
chr5	14873432	14880817	14873432	14874057	14880191	14880817	88	---	---	---	---	14879931	14879942	+	75	---	---
chr5	15046119	15051066	15046125	15046360	15050822	15051061	87	15046114	15046118	15051067	15051071	---	---	0	--	---	---
chr5	15094627	15097344	15094627	15094828	15097132	15097344	85	---	---	---	---	15094830	15094841	-	75	---	---
chr5	15123735	15134895	15123748	15124139	15134490	15134881	89	15123730	15123734	15134896	15134900	15134203	15134259	+	73	15123735	15134882
chr5	15175714	15180955	15175727	15176294	15180380	15180948	98	15175708	15175713	15180956	15180961	15180250	15180270	+	76	15175727	15180946
chr5	15201005	15204373	15201009	15201265	15204100	15204363	92	15201000	15201004	15204374	15204378	15204033	15204052	+	75	15201021	15204360
chr5	15233370	15245274	15233370	15233828	15244815	15245274	95	---	---	---	---	15234207	15234223	-	70	15233370	15245270
chr5	15246751	15251164	15246751	15247128	15250789	15251164	86	---	---	---	---	15247249	15247263	-	73	15246763	15251156
chr5	15277411	15281342	15277411	15277941	15280812	15281342	91	---	---	---	---	15280729	15280747	+	89	---	---
chr5	15320385	15326605	15320385	15321157	15325833	15326605	85	---	---	---	---	15321326	15321349	-	79	---	---
chr5	15350992	15362716	15350992	15352583	15361123	15362716	99	---	---	---	---	15352650	15352694	-	75	15351002	15362714
chr5	15363623	15367222	15363623	15364003	15366842	15367222	88	---	---	---	---	15364117	15364145	-	75	15363624	15367213
chr5	15380932	15385320	15380932	15382165	15384095	15385320	85	---	---	---	---	15382202	15382222	-	80	---	---
chr5	15426787	15434898	15426787	15428738	15432939	15434898	88	---	---	---	---	15432837	15432849	+	76	---	---
chr5	15490819	15498653	15490819	15491964	15497498	15498653	96	---	---	---	---	15497257	15497304	+	70	15490819	15498651
chr5	15584898	15589655	15584908	15585967	15588603	15589651	91	15584893	15584897	15589656	15589660	15585995	15586009	-	73	15584898	15589651
chr5	15585381	15589352	15585392	15585655	15589077	15589340	96	15585376	15585380	15589353	15589357	---	---	0	--	15585396	15589348
chr5	15646196	15651173	15646196	15646572	15650797	15651173	99	---	---	---	---	15650746	15650765	+	90	15646196	15651168
chr5	15729045	15738586	15729045	15731903	15735796	15738586	93	---	---	---	---	---	---	0	--	15729056	15738569
chr5	15731126	15736494	15731126	15731338	15736284	15736494	86	---	---	---	---	15731399	15731415	-	82	---	---
chr5	15800992	15806891	15800992	15802721	15805169	15806891	85	---	---	---	---	15802804	15802821	-	72	15800992	15806882
chr5	15813238	15821243	15813250	15813461	15821022	15821231	93	15813231	15813237	15821244	15821250	15820887	15820906	+	70	---	---
chr5	15922338	15927372	15922338	15922756	15926951	15927372	92	---	---	---	---	---	---	0	--	---	---
chr5	15981958	15985443	15981958	15982365	15985037	15985443	94	---	---	---	---	15982451	15982497	-	72	---	---
chr5	16342815	16355318	16342825	16343665	16354476	16355318	91	16342809	16342814	16355319	16355324	16343882	16343894	-	76	---	---
chr5	16395776	16403143	16395790	16397977	16400962	16403142	88	16395771	16395775	16403144	16403148	16400814	16400842	+	72	16395779	16403132
chr5	16396233	16403075	16396233	16397910	16401390	16403075	89	---	---	---	---	16397977	16398001	-	72	16396238	16403065
chr5	16456413	16460851	16456413	16456580	16460684	16460851	87	---	---	---	---	16456751	16456782	-	78	16456425	16460845
chr5	16510799	16514420	16510799	16511156	16514048	16514420	87	---	---	---	---	---	---	0	--	---	---
chr5	16604489	16608059	16604500	16604931	16607622	16608056	89	16604484	16604488	16608060	16608064	---	---	0	--	---	---
chr5	16688544	16698197	16688544	16692760	16693904	16698197	86	---	---	---	---	---	---	0	--	---	---
chr5	16994283	16998932	16994283	16995019	16998192	16998922	89	16994278	16994282	16998933	16998937	16998034	16998051	+	72	---	---
chr5	17037891	17047241	17037891	17038223	17046910	17047241	91	---	---	---	---	17046845	17046883	+	79	---	---
chr5	17044747	17048915	17044747	17045130	17048530	17048915	94	---	---	---	---	17045214	17045243	-	83	17044751	17048909
chr5	17090767	17095674	17090767	17090927	17095514	17095674	97	---	---	---	---	17095402	17095443	+	80	---	---
chr5	17422937	17428203	17422937	17424927	17426179	17428203	85	---	---	---	---	---	---	0	--	---	---
chr5	17475817	17487884	17475824	17476310	17487384	17487877	90	17475811	17475816	17487885	17487890	17486946	17486980	+	71	---	---
chr5	17477774	17483870	17477789	17479615	17482045	17483870	96	17477769	17477773	17483871	17483875	17479687	17479703	-	76	---	---
chr5	17482037	17485219	17482037	17483058	17484197	17485219	93	---	---	---	---	17483085	17483110	-	84	---	---
chr5	17560728	17568950	17560728	17563207	17566468	17568950	86	---	---	---	---	17563279	17563316	-	73	---	---
chr5	17596758	17605846	17596758	17597312	17605292	17605846	99	---	---	---	---	17604986	17605004	+	84	17596763	17605844
chr5	17901993	17911356	17901993	17902462	17910887	17911356	88	---	---	---	---	17910655	17910677	+	86	17902003	17911353
chr5	18099869	18107094	18099869	18102319	18104600	18107094	85	---	---	---	---	18104525	18104558	+	79	18099881	18107091
chr5	18142153	18146904	18142155	18142275	18146777	18146897	99	18142148	18142152	18146905	18146909	18146581	18146612	+	78	18142155	18146885
chr5	18149451	18154670	18149451	18150196	18153934	18154670	88	---	---	---	---	18150349	18150382	-	76	---	---
chr5	18233615	18238209	18233629	18233871	18237959	18238202	98	18233610	18233614	18238210	18238214	18237891	18237911	+	85	18233618	18238196
chr5	18419964	18426435	18419964	18420151	18426245	18426435	87	---	---	---	---	18420345	18420368	-	70	---	---
chr5	18490591	18495242	18490605	18490879	18494960	18495234	99	18490585	18490590	18495243	18495248	18491026	18491055	-	76	18490607	18495238
chr5	18673107	18678355	18673114	18673345	18678109	18678340	89	18673102	18673106	18678356	18678360	18673501	18673576	-	73	18673111	18678352
chr5	18761459	18767103	18761459	18761611	18766948	18767103	87	---	---	---	---	18761780	18761800	-	80	---	---
chr5	18807487	18810857	18807493	18807794	18810554	18810855	85	18807482	18807486	18810858	18810862	18810416	18810431	+	81	18807489	18810850
chr5	18834721	18840591	18834736	18834860	18840467	18840591	86	18834716	18834720	18840592	18840596	18840370	18840386	+	76	---	---
chr5	18859249	18873698	18859249	18859357	18873590	18873698	94	---	---	---	---	18873084	18873096	+	76	18859249	18873696
chr5	18933094	18938954	18933095	18933627	18938411	18938943	98	18933088	18933093	18938955	18938960	18933635	18933658	-	75	18933095	18938943
chr5	19058698	19064098	19058710	19061362	19061379	19064093	85	19058692	19058697	19064099	19064104	---	---	0	--	19058698	19064090
chr5	19059336	19063353	19059336	19060707	19062016	19063353	85	---	---	---	---	---	---	0	--	---	---
chr5	19208210	19211116	19208210	19208693	19210635	19211116	89	---	---	---	---	---	---	0	--	19208218	19211112
chr5	19345974	19351163	19345974	19346206	19350931	19351163	89	---	---	---	---	19346330	19346345	-	75	---	---
chr5	19749094	19755003	19749105	19749221	19754888	19754996	86	19749087	19749093	19755004	19755010	19749309	19749322	-	85	19749112	19755000
chr5	20201492	20209032	20201492	20204829	20205686	20209032	85	---	---	---	---	20204894	20204908	-	73	---	---
chr5	20264489	20270837	20264490	20265045	20270271	20270823	92	20264483	20264488	20270838	20270843	20265087	20265121	-	77	---	---
chr5	20873895	20877808	20873895	20874207	20877491	20877808	86	---	---	---	---	20877328	20877346	+	73	20873903	20877793
chr5	21083937	21087924	21083937	21084127	21087734	21087924	87	---	---	---	---	21087553	21087568	+	87	---	---
chr5	21167099	21169694	21167102	21167227	21169564	21169688	96	21167090	21167098	21169695	21169703	21169489	21169503	+	73	---	---
chr5	21365771	21370731	21365771	21365912	21370590	21370731	86	---	---	---	---	---	---	0	--	21365786	21370727
chr5	21524423	21527531	21524423	21524590	21527363	21527531	85	---	---	---	---	21524711	21524729	-	84	21524429	21527530
chr5	21838148	21847375	21838152	21838486	21847049	21847374	89	21838143	21838147	21847376	21847380	21846687	21846706	+	70	---	---
chr5	21926260	21934513	21926260	21926417	21934356	21934513	91	---	---	---	---	21926749	21926763	-	73	21926275	21934498
chr5	21928318	21938013	21928318	21928497	21937834	21938013	98	---	---	---	---	21928577	21928598	-	90	---	---
chr5	22002010	22006893	22002016	22002197	22006703	22006884	97	22002005	22002009	22006894	22006898	22006537	22006548	+	75	22002016	22006888
chr5	22158215	22162405	22158215	22159696	22160921	22162405	85	---	---	---	---	22159755	22159788	-	79	---	---
chr5	22513210	22529786	22513218	22513748	22529242	22529785	93	22513205	22513209	22529787	22529791	22514466	22514503	-	71	---	---
chr5	22613354	22618270	22613354	22613511	22618109	22618266	99	22613348	22613353	22618271	22618276	22618024	22618044	+	90	22613354	22618261
chr5	22622023	22624789	22622023	22622327	22624485	22624789	99	---	---	---	---	22624414	22624427	+	71	22622030	22624785
chr5	22682281	22688442	22682281	22682920	22687803	22688442	96	---	---	---	---	---	---	0	--	---	---
chr5	23134879	23139982	23134879	23135440	23139450	23139982	93	---	---	---	---	23135606	23135626	-	71	23134880	23139979
chr5	23753735	23757872	23753735	23754049	23757558	23757872	89	---	---	---	---	23754103	23754114	-	83	---	---
chr5	23852336	23865408	23852350	23852640	23865113	23865403	87	23852331	23852335	23865409	23865413	23864500	23864516	+	94	23852343	23865396
chr5	24265826	24269736	24265832	24266579	24268978	24269726	85	24265821	24265825	24269737	24269741	24268940	24268976	+	78	---	---
chr5	24526098	24531311	24526108	24527042	24530398	24531297	85	24526093	24526097	24531312	24531316	24527047	24527065	-	73	---	---
chr5	24868702	24878109	24868708	24872738	24874101	24878102	87	24868697	24868701	24878110	24878114	24872780	24872811	-	84	24868720	24878100
chr5	24869288	24878102	24869288	24872738	24874675	24878102	88	---	---	---	---	24872780	24872811	-	84	24869302	24878100
chr5	25181103	25185425	25181103	25182479	25184041	25185425	88	---	---	---	---	25182535	25182578	-	72	---	---
