# Supplementary material for: LtrDetector: A tool-suite for detecting long terminal repeat retrotransposons de-novo
Source: BMC Genomics. 2019 Jun 3;20:450. doi: 10.1186/s12864-019-5796-9 (PMC6547461; doi:10.1186/s12864-019-5796-9)
Supplement: Supplementary file 4 — Long Terminal Repeat (LTR) retrotransposons found by LtrDetector in Arabidopsis thaliana. This compressed file (.tar.gz) includes the LTR retrotransposons found by LtrDetector in BED format. (TAR.GZ 62 kb) [file 12864_2019_5796_MOESM4_ESM.gz › thaliana/chr2Detector.bed]

SeqID	Retrotransposon	Left_LTR	Right_LTR		Left_TSD	Right_TSD	Polypurine Tract		TG	CA
	Start	End	Start	End	Start	End	ID	Start	End	Start	End	Start	End	Strand	Purine%	Start	End
chr2	2079	10514	2083	2228	10369	10514	97	2069	2078	10515	10524	10061	10098	+	71	---	---
chr2	13071	19552	13071	16323	16329	19552	97	---	---	---	---	---	---	0	--	13071	19549
chr2	23063	29428	23063	24008	28454	29428	95	---	---	---	---	24147	24161	-	73	23064	29425
chr2	31485	36441	31485	33507	34419	36441	99	---	---	---	---	34319	34330	+	91	31486	36439
chr2	44492	63685	44493	49492	58681	63680	99	44487	44491	63686	63690	49928	49949	-	86	44508	63683
chr2	49781	55627	49781	52620	52764	55627	98	---	---	---	---	52631	52651	-	76	49791	55626
chr2	126559	131331	126559	126871	131016	131331	93	---	---	---	---	127058	127079	-	72	---	---
chr2	167971	174122	167971	168492	173605	174122	90	---	---	---	---	168652	168681	-	73	---	---
chr2	338841	348873	338841	339034	348689	348873	89	---	---	---	---	348241	348259	+	78	---	---
chr2	394335	396792	394335	394585	396545	396792	97	---	---	---	---	---	---	0	--	---	---
chr2	528659	540578	528659	529058	540175	540578	85	---	---	---	---	539811	539873	+	76	528659	540564
chr2	669250	671576	669250	669417	671406	671576	97	---	---	---	---	---	---	0	--	669260	671567
chr2	728880	738086	728880	730407	736580	738086	92	---	---	---	---	730666	730690	-	80	728889	738077
chr2	752263	759517	752263	752434	759346	759517	90	---	---	---	---	752513	752533	-	71	---	---
chr2	849632	853136	849632	850041	852722	853122	87	849627	849631	853137	853141	850043	850061	-	73	---	---
chr2	884644	897946	884644	888035	894567	897946	99	---	---	---	---	894428	894444	+	76	---	---
chr2	926117	929964	926123	926329	929751	929956	96	926110	926116	929965	929971	926367	926381	-	93	926130	929961
chr2	1022216	1025979	1022216	1023558	1024646	1025979	85	---	---	---	---	---	---	0	--	---	---
chr2	1213387	1224416	1213387	1217595	1220094	1224416	89	---	---	---	---	1220051	1220074	+	83	1213397	1224398
chr2	1304645	1308743	1304645	1304978	1308410	1308743	87	---	---	---	---	1304985	1304999	-	93	---	---
chr2	1337589	1354850	1337589	1338322	1354114	1354850	91	---	---	---	---	1353324	1353367	+	70	1337592	1354846
chr2	1362662	1379028	1362662	1364662	1377047	1379023	85	1362657	1362661	1379029	1379033	1376501	1376517	+	76	---	---
chr2	1365988	1376947	1365988	1366598	1376315	1376947	85	---	---	---	---	1367044	1367055	-	75	1365999	1376943
chr2	1388823	1393909	1388831	1389013	1393719	1393901	97	1388817	1388822	1393910	1393915	1393532	1393546	+	86	1388831	1393908
chr2	1523649	1531021	1523649	1523767	1530903	1531021	94	---	---	---	---	1524067	1524098	-	84	1523653	1531017
chr2	1564187	1574318	1564187	1564826	1573696	1574318	88	---	---	---	---	1573473	1573517	+	73	---	---
chr2	1629622	1637489	1629632	1630786	1636325	1637481	97	1629615	1629621	1637490	1637496	1631028	1631049	-	72	1629632	1637479
chr2	1779724	1792491	1779724	1779860	1792356	1792491	91	---	---	---	---	1780253	1780278	-	76	---	---
chr2	1781377	1788155	1781377	1781489	1788050	1788155	88	---	---	---	---	1781705	1781719	-	73	---	---
chr2	1781545	1786833	1781545	1781855	1786500	1786833	91	---	---	---	---	1786306	1786322	+	76	---	---
chr2	1882606	1887806	1882606	1883369	1887043	1887806	99	---	---	---	---	1883435	1883450	-	81	---	---
chr2	1897647	1906257	1897650	1898723	1905153	1906243	90	1897642	1897646	1906258	1906262	1904916	1904932	+	82	1897657	1906248
chr2	1898718	1913326	1898718	1899190	1912876	1913326	91	---	---	---	---	1912286	1912303	+	83	---	---
chr2	1904128	1918167	1904136	1905064	1917219	1918164	86	1904123	1904127	1918168	1918172	1916628	1916645	+	72	---	---
chr2	1906855	1912118	1906856	1907372	1911596	1912112	98	1906849	1906854	1912119	1912124	1907556	1907583	-	78	1906863	1912116
chr2	1947592	1963674	1947598	1948494	1962772	1963674	93	1947583	1947591	1963675	1963683	1949141	1949184	-	72	1947599	1963660
chr2	1970256	1974980	1970260	1970550	1974680	1974970	99	1970250	1970255	1974981	1974986	1970574	1970591	-	88	---	---
chr2	2075306	2080607	2075306	2075631	2080282	2080607	96	---	---	---	---	2075721	2075803	-	71	2075307	2080605
chr2	2150864	2157492	2150864	2151036	2157320	2157492	94	---	---	---	---	2151141	2151180	-	85	2150873	2157477
chr2	2154370	2160333	2154370	2154624	2160075	2160329	94	2154365	2154369	2160334	2160338	2154626	2154664	-	84	---	---
chr2	2158726	2161490	2158726	2159438	2160787	2161490	91	---	---	---	---	2159446	2159480	-	71	---	---
chr2	2158761	2161301	2158761	2159240	2160822	2161301	92	---	---	---	---	2159293	2159315	-	78	2158766	2161285
chr2	2274201	2280048	2274201	2274752	2279496	2280048	97	---	---	---	---	2279482	2279494	+	100	2274201	2280046
chr2	2299494	2320937	2299494	2299668	2320761	2320937	87	---	---	---	---	2319875	2319900	+	73	---	---
chr2	2302464	2307173	2302464	2302753	2306884	2307173	97	---	---	---	---	2306678	2306693	+	81	---	---
chr2	2389178	2410162	2389178	2390796	2408442	2410162	87	---	---	---	---	2391609	2391679	-	73	2389183	2410160
chr2	2414848	2424360	2414848	2415127	2424072	2424360	87	---	---	---	---	2423815	2423838	+	75	---	---
chr2	2418610	2423182	2418613	2419128	2422665	2423173	91	2418604	2418609	2423183	2423188	---	---	0	--	2418613	2423178
chr2	2447741	2454181	2447741	2449509	2452473	2454181	93	---	---	---	---	2449622	2449641	-	80	2447741	2454175
chr2	2464229	2470160	2464229	2464495	2469884	2470160	85	---	---	---	---	2469629	2469650	+	81	2464243	2470157
chr2	2500627	2512186	2500627	2501241	2511573	2512186	93	---	---	---	---	2511370	2511422	+	71	2500640	2512184
chr2	2541773	2562597	2541773	2541981	2562389	2562597	90	---	---	---	---	2542786	2542817	-	90	---	---
chr2	2562805	2570590	2562809	2564010	2569437	2570584	94	2562797	2562804	2570591	2570598	2569334	2569361	+	75	2562809	2570573
chr2	2700772	2707274	2700772	2701040	2707006	2707274	95	---	---	---	---	2706785	2706798	+	92	2700775	2707268
chr2	2701066	2709965	2701066	2702034	2708991	2709965	90	---	---	---	---	2702250	2702278	-	72	2701069	2709962
chr2	2739757	2743684	2739757	2739864	2743577	2743684	95	---	---	---	---	2743391	2743492	+	82	---	---
chr2	2745599	2752271	2745599	2745717	2752152	2752270	95	2745594	2745598	2752272	2752276	2751846	2751867	+	81	2745613	2752260
chr2	2789277	2800659	2789277	2790132	2799803	2800659	93	---	---	---	---	2790597	2790616	-	85	---	---
chr2	2828267	2831335	2828267	2829073	2830476	2831332	87	2828262	2828266	2831336	2831340	---	---	0	--	2828268	2831330
chr2	2844752	2849748	2844764	2845170	2849332	2849743	89	2844746	2844751	2849749	2849754	2845311	2845333	-	82	2844764	2849738
chr2	2858574	2864196	2858587	2859319	2863463	2864195	99	2858568	2858573	2864197	2864202	2863377	2863395	+	73	2858587	2864190
chr2	2871824	2882408	2871824	2873388	2880802	2882408	92	---	---	---	---	2873613	2873635	-	73	---	---
chr2	2888963	2892592	2888963	2889183	2892372	2892592	93	---	---	---	---	2892212	2892240	+	86	2888965	2892589
chr2	2902329	2907117	2902329	2902486	2906960	2907117	99	---	---	---	---	2902550	2902570	-	90	2902332	2907115
chr2	3083895	3089476	3083896	3084406	3088957	3089468	97	3083890	3083894	3089477	3089481	3084592	3084622	-	70	3083896	3089463
chr2	3094959	3107244	3094961	3096542	3105647	3107241	95	3094949	3094958	3107245	3107254	3105403	3105418	+	75	3094961	3107239
chr2	3098016	3107241	3098016	3098147	3107111	3107241	95	---	---	---	---	3107086	3107099	+	71	3098017	3107239
chr2	3160552	3166283	3160552	3161267	3165568	3166283	98	---	---	---	---	3161393	3161410	-	72	3160553	3166266
chr2	3193675	3196007	3193677	3193960	3195712	3195996	91	3193670	3193674	3196008	3196012	3193982	3194060	-	78	3193684	3195989
chr2	3221676	3238943	3221676	3222266	3238347	3238943	92	---	---	---	---	3238080	3238106	+	85	3221676	3238940
chr2	3270278	3289112	3270278	3270482	3288901	3289107	96	3270273	3270277	3289113	3289117	3288152	3288195	+	70	---	---
chr2	3367942	3386295	3367942	3368154	3386077	3386295	95	---	---	---	---	3385252	3385300	+	81	3367946	3386290
chr2	3532290	3539333	3532290	3533890	3537705	3539333	90	---	---	---	---	3533950	3533965	-	75	3532305	3539324
chr2	3607473	3627760	3607475	3607823	3627412	3627760	89	3607468	3607472	3627761	3627765	3626435	3626451	+	94	---	---
chr2	3618342	3626546	3618342	3618730	3626158	3626546	96	---	---	---	---	3625786	3625799	+	71	---	---
chr2	3652577	3658242	3652583	3653735	3657110	3658241	90	3652569	3652576	3658243	3658250	3656941	3656971	+	87	---	---
chr2	3667038	3671940	3667038	3667239	3671739	3671940	95	---	---	---	---	3671583	3671606	+	79	3667051	3671932
chr2	3687123	3692178	3687123	3687516	3691777	3692178	92	---	---	---	---	3687704	3687720	-	76	3687123	3692176
chr2	3697390	3699995	3697394	3697960	3699422	3699989	96	3697385	3697389	3699996	3700000	---	---	0	--	---	---
chr2	3703344	3708093	3703344	3704123	3707309	3708093	90	---	---	---	---	3704240	3704283	-	79	3703348	3708091
chr2	3732075	3740503	3732075	3733026	3739565	3740503	91	---	---	---	---	3733093	3733148	-	75	3732082	3740501
chr2	3752535	3763187	3752535	3753025	3762690	3763187	96	---	---	---	---	3753405	3753436	-	90	3752538	3763185
chr2	3814562	3823386	3814562	3814873	3823074	3823386	92	---	---	---	---	3815100	3815114	-	80	---	---
chr2	3825698	3830835	3825698	3826223	3830307	3830835	95	---	---	---	---	3830243	3830262	+	80	3825702	3830822
chr2	3845314	3865238	3845314	3846280	3864273	3865238	96	---	---	---	---	3863398	3863444	+	70	3845315	3865234
chr2	3854945	3863316	3854945	3856313	3861946	3863316	96	---	---	---	---	3856536	3856550	-	73	3854946	3863313
chr2	3871947	3887852	3871947	3873796	3885896	3887852	86	---	---	---	---	3885403	3885421	+	73	---	---
chr2	3872107	3887634	3872107	3873675	3886050	3887634	91	---	---	---	---	3885504	3885516	+	92	---	---
chr2	3890523	3896289	3890523	3890803	3895978	3896289	86	---	---	---	---	3891027	3891045	-	73	---	---
chr2	3948254	3955826	3948254	3949282	3954797	3955826	97	---	---	---	---	3954559	3954573	+	73	---	---
chr2	3957405	3976899	3957407	3958326	3976011	3976899	89	3957400	3957404	3976900	3976904	3959185	3959204	-	80	3957413	3976893
chr2	3966300	3973256	3966300	3966408	3973148	3973256	96	---	---	---	---	3966638	3966652	-	80	3966304	3973254
chr2	4050142	4059382	4050147	4051480	4058024	4059369	93	4050136	4050141	4059383	4059388	4051789	4051805	-	70	4050152	4059378
chr2	4061044	4065462	4061044	4061541	4064965	4065462	91	---	---	---	---	---	---	0	--	4061045	4065456
chr2	4071875	4074691	4071878	4072286	4074266	4074677	89	4071870	4071874	4074692	4074696	4074166	4074241	+	73	4071884	4074675
chr2	4081172	4087807	4081172	4081296	4087681	4087807	85	---	---	---	---	4081495	4081509	-	73	4081183	4087798
chr2	4090700	4096109	4090700	4091059	4095750	4096109	95	---	---	---	---	4091275	4091294	-	80	4090709	4096107
chr2	4110946	4115695	4110946	4111191	4115450	4115695	91	4110941	4110945	4115696	4115700	4111352	4111365	-	71	4110946	4115682
chr2	4116032	4120740	4116032	4116311	4120461	4120740	96	---	---	---	---	4120307	4120334	+	71	4116032	4120733
chr2	4125931	4132421	4125936	4126435	4131910	4132419	93	4125922	4125930	4132422	4132430	4126630	4126648	-	78	4125931	4132417
chr2	4149395	4161047	4149395	4150946	4159462	4161047	89	---	---	---	---	4151245	4151265	-	76	---	---
chr2	4161151	4173975	4161151	4162259	4172868	4173975	95	---	---	---	---	4172652	4172710	+	81	4161153	4173973
chr2	4183673	4203926	4183673	4184054	4203545	4203926	97	---	---	---	---	4202599	4202661	+	79	---	---
chr2	4186079	4194762	4186079	4187721	4193131	4194762	96	---	---	---	---	4193017	4193044	+	75	4186080	4194760
chr2	4197470	4211119	4197478	4198732	4209874	4211118	95	4197465	4197469	4211120	4211124	4209436	4209467	+	75	---	---
chr2	4221139	4230476	4221139	4221419	4230196	4230476	97	---	---	---	---	4229791	4229803	+	76	---	---
chr2	4221445	4227724	4221454	4222275	4226896	4227718	99	4221439	4221444	4227725	4227730	4226769	4226781	+	92	4221454	4227723
chr2	4230742	4236513	4230742	4231509	4235747	4236513	97	---	---	---	---	4235535	4235551	+	76	4230742	4236510
chr2	4236656	4244396	4236656	4238004	4243049	4244396	99	---	---	---	---	4242812	4242873	+	72	4236657	4244394
chr2	4275621	4282081	4275621	4276233	4281491	4282081	92	---	---	---	---	4276235	4276246	-	100	---	---
chr2	4283925	4292856	4283925	4285629	4291191	4292856	91	---	---	---	---	4285869	4285888	-	80	4283928	4292844
chr2	4408329	4413616	4408329	4408741	4413204	4413616	91	---	---	---	---	4408842	4408861	-	85	---	---
chr2	4460117	4470931	4460117	4460402	4470646	4470931	94	---	---	---	---	4470168	4470192	+	100	4460120	4470926
chr2	4461780	4468547	4461780	4462952	4467345	4468547	87	---	---	---	---	4463000	4463060	-	80	4461785	4468545
chr2	4490680	4500765	4490680	4491073	4500373	4500765	95	---	---	---	---	4491496	4491538	-	83	4490693	4500763
chr2	4513760	4522544	4513760	4515442	4520870	4522544	94	---	---	---	---	4520684	4520715	+	75	4513761	4522542
chr2	4542930	4547697	4542930	4543116	4547509	4547697	93	---	---	---	---	4547296	4547318	+	78	---	---
chr2	4558525	4566133	4558525	4559018	4565639	4566133	96	---	---	---	---	4565591	4565612	+	77	---	---
chr2	4570278	4583001	4570280	4571925	4581370	4582987	93	4570272	4570277	4583002	4583007	4572183	4572206	-	75	4570280	4582991
chr2	4629874	4643138	4629874	4633894	4639192	4643138	95	4629868	4629873	4643139	4643144	4639154	4639181	+	71	4629876	4643128
chr2	4693481	4698776	4693481	4694323	4697932	4698774	97	4693476	4693480	4698777	4698781	4697901	4697920	+	80	4693481	4698772
chr2	4702851	4707944	4702851	4703843	4706955	4707944	96	---	---	---	---	4703890	4703918	-	79	---	---
chr2	4709984	4715634	4709984	4710495	4715123	4715634	94	---	---	---	---	4710683	4710702	-	80	---	---
chr2	4715999	4732460	4715999	4716400	4732059	4732460	92	---	---	---	---	4716863	4716880	-	94	4715999	4732458
chr2	4741325	4754811	4741325	4742085	4754051	4754811	87	---	---	---	---	4742330	4742345	-	81	4741338	4754806
chr2	4775605	4780521	4775605	4776356	4779749	4780521	91	---	---	---	---	4779630	4779661	+	78	---	---
chr2	4799640	4802568	4799640	4800022	4802207	4802568	90	---	---	---	---	4800034	4800047	-	92	4799640	4802566
chr2	4808818	4818664	4808818	4809272	4818199	4818664	93	---	---	---	---	4809577	4809614	-	89	4808820	4818662
chr2	4818672	4826182	4818683	4818996	4825848	4826180	90	4818667	4818671	4826183	4826187	4819128	4819141	-	78	4818683	4826178
chr2	4838481	4848498	4838481	4839788	4847202	4848498	96	---	---	---	---	4846839	4846891	+	79	4838481	4848488
chr2	4913139	4932378	4913139	4917516	4927891	4932378	91	---	---	---	---	4927446	4927482	+	78	---	---
chr2	4948699	4959165	4948699	4950338	4957527	4959165	94	---	---	---	---	4957283	4957298	+	75	4948700	4959159
chr2	4965880	4972890	4965880	4966525	4972242	4972890	85	---	---	---	---	4971988	4972000	+	92	4965880	4972872
chr2	5040994	5048409	5040994	5041510	5047893	5048409	95	---	---	---	---	5041762	5041791	-	83	5040994	5048407
chr2	5054752	5057734	5054760	5055030	5057447	5057720	88	5054747	5054751	5057735	5057739	5057433	5057445	+	100	---	---
chr2	5062466	5067414	5062466	5062605	5067265	5067414	89	---	---	---	---	5067073	5067103	+	74	5062483	5067413
chr2	5073838	5078421	5073838	5074358	5077903	5078421	97	---	---	---	---	5077804	5077826	+	78	5073843	5078416
chr2	5086215	5097935	5086215	5086640	5097515	5097935	94	---	---	---	---	5086726	5086757	-	75	5086216	5097932
chr2	5105899	5110229	5105899	5107256	5108719	5110229	87	---	---	---	---	5108639	5108662	+	83	5105912	5110226
chr2	5133953	5153753	5133953	5135552	5152122	5153753	86	---	---	---	---	5151294	5151349	+	91	5133953	5153750
chr2	5141323	5145776	5141323	5142061	5145041	5145776	95	---	---	---	---	---	---	0	--	5141334	5145767
chr2	5198858	5202392	5198858	5200298	5201096	5202392	85	---	---	---	---	---	---	0	--	---	---
chr2	5203227	5206004	5203227	5203769	5205462	5206004	97	---	---	---	---	5205427	5205460	+	73	---	---
chr2	5282581	5286908	5282581	5282900	5286566	5286908	89	---	---	---	---	5286382	5286398	+	70	5282593	5286906
chr2	5297679	5313172	5297679	5298015	5312838	5313172	91	---	---	---	---	5312156	5312168	+	92	5297682	5313169
chr2	5331407	5337783	5331407	5331918	5337273	5337783	93	---	---	---	---	---	---	0	--	---	---
chr2	5348124	5364364	5348124	5350194	5362297	5364364	94	---	---	---	---	5350696	5350736	-	87	---	---
chr2	5365110	5369107	5365115	5366407	5367814	5369105	93	5365104	5365109	5369108	5369113	5367772	5367799	+	75	5365115	5369090
chr2	5365963	5369105	5365963	5366407	5368661	5369105	94	---	---	---	---	5366494	5366518	-	72	5365968	5369090
chr2	5394708	5399653	5394708	5395036	5399325	5399653	96	---	---	---	---	---	---	0	--	5394709	5399647
chr2	5410496	5416726	5410502	5410916	5416297	5416713	94	5410491	5410495	5416727	5416731	5416191	5416204	+	71	---	---
chr2	5422951	5434863	5422951	5423093	5434722	5434863	90	---	---	---	---	5434160	5434173	+	71	5422957	5434852
chr2	5446750	5463255	5446750	5447167	5462837	5463255	87	---	---	---	---	5462095	5462120	+	76	---	---
chr2	5448029	5458423	5448037	5448706	5457708	5458408	87	5448024	5448028	5458424	5458428	5449067	5449109	-	79	5448031	5458405
chr2	5469065	5490591	5469065	5469190	5490466	5490591	93	---	---	---	---	5470117	5470137	-	76	---	---
chr2	5481686	5490468	5481686	5484701	5487443	5490468	98	---	---	---	---	5484711	5484730	-	80	5481686	5490465
chr2	5491265	5496081	5491265	5492425	5494897	5496081	95	---	---	---	---	5492491	5492537	-	87	5491267	5496079
chr2	5565092	5578990	5565092	5566853	5577275	5578990	96	---	---	---	---	5566919	5566974	-	78	5565095	5578987
chr2	5709608	5713343	5709608	5709905	5713039	5713343	94	---	---	---	---	5710032	5710062	-	70	---	---
chr2	5715974	5720810	5715974	5717289	5719515	5720810	86	---	---	---	---	---	---	0	--	---	---
chr2	5807649	5814898	5807651	5808803	5813734	5814891	95	5807643	5807648	5814899	5814904	5813493	5813540	+	70	5807651	5814888
chr2	5822187	5827655	5822191	5822425	5827417	5827652	95	5822182	5822186	5827656	5827660	5827167	5827182	+	87	5822198	5827640
chr2	5846255	5851427	5846255	5846662	5851020	5851427	99	---	---	---	---	5846803	5846867	-	75	5846255	5851422
chr2	5852421	5857429	5852421	5852579	5857271	5857429	99	---	---	---	---	5852703	5852736	-	76	5852424	5857426
chr2	5984985	5996552	5984985	5986887	5994707	5996552	92	---	---	---	---	5986977	5987000	-	75	5984985	5996550
chr2	6023867	6032901	6023867	6024050	6032714	6032897	96	6023860	6023866	6032902	6032908	6024403	6024437	-	80	---	---
chr2	6084079	6099823	6084088	6084376	6099528	6099813	95	6084074	6084078	6099824	6099828	6098788	6098818	+	70	---	---
chr2	6092181	6098155	6092181	6093334	6097059	6098155	88	---	---	---	---	6093371	6093403	-	81	6092182	6098153
chr2	6113206	6124745	6113206	6113709	6124242	6124745	96	---	---	---	---	6123879	6123899	+	85	6113206	6124743
chr2	6128707	6131024	6128707	6128814	6130917	6131024	99	---	---	---	---	---	---	0	--	---	---
chr2	6208699	6212375	6208709	6209672	6211405	6212375	87	6208694	6208698	6212376	6212380	---	---	0	--	6208700	6212366
chr2	6256495	6260934	6256495	6256663	6260764	6260932	94	6256490	6256494	6260935	6260939	6260580	6260661	+	71	---	---
chr2	6263247	6271103	6263252	6264443	6269911	6271100	94	6263242	6263246	6271104	6271108	6269699	6269746	+	70	---	---
chr2	6422229	6427295	6422229	6422612	6426912	6427295	98	---	---	---	---	6426779	6426790	+	91	---	---
chr2	6546035	6562615	6546035	6546270	6562378	6562615	92	---	---	---	---	6546729	6546746	-	77	---	---
chr2	6588129	6591572	6588129	6589171	6590529	6591572	97	---	---	---	---	6590439	6590489	+	84	6588129	6591566
chr2	6688015	6699417	6688015	6689457	6697937	6699417	87	---	---	---	---	6689651	6689666	-	81	6688027	6699412
chr2	6688015	6699133	6688015	6689167	6697937	6699133	87	---	---	---	---	6689555	6689572	-	77	6688027	6699126
chr2	6714050	6735689	6714050	6714588	6735146	6735689	87	---	---	---	---	6715262	6715292	-	70	---	---
chr2	6717297	6728790	6717297	6717726	6728368	6728790	96	---	---	---	---	6727859	6727873	+	73	---	---
chr2	6748621	6754805	6748621	6751409	6752018	6754805	98	---	---	---	---	6751480	6751509	-	70	6748621	6754803
chr2	6818998	6823743	6819005	6819278	6823458	6823730	98	6818993	6818997	6823744	6823748	6823306	6823327	+	81	6819005	6823742
chr2	6837286	6843326	6837286	6837734	6842888	6843326	92	---	---	---	---	6842631	6842691	+	73	6837287	6843323
chr2	6935765	6940575	6935768	6935939	6940400	6940571	95	6935756	6935764	6940576	6940584	6936002	6936019	-	77	6935778	6940560
chr2	6954004	6958819	6954018	6954176	6958645	6958817	89	6953999	6954003	6958820	6958824	6954244	6954274	-	80	---	---
chr2	6971799	6975554	6971811	6972222	6975155	6975552	85	6971794	6971798	6975555	6975559	---	---	0	--	---	---
chr2	7061330	7063823	7061330	7061651	7063501	7063823	88	---	---	---	---	---	---	0	--	---	---
chr2	7157312	7166642	7157312	7157915	7166049	7166642	86	---	---	---	---	7158274	7158287	-	78	---	---
chr2	7224082	7229124	7224082	7224333	7228873	7229124	94	---	---	---	---	7228835	7228853	+	78	7224083	7229122
chr2	7448760	7454290	7448760	7448932	7454118	7454290	98	---	---	---	---	7453858	7453883	+	76	---	---
chr2	7534735	7543028	7534735	7534888	7542875	7543028	98	---	---	---	---	7542574	7542593	+	90	7534740	7543025
chr2	7598599	7602614	7598599	7598967	7602246	7602614	98	---	---	---	---	---	---	0	--	7598599	7602609
chr2	7838735	7841142	7838735	7839054	7840815	7841142	90	---	---	---	---	7839087	7839153	-	79	7838740	7841130
chr2	8247407	8250214	8247414	8248060	8249553	8250200	88	8247402	8247406	8250215	8250219	---	---	0	--	8247420	8250208
chr2	8247431	8249870	8247431	8247727	8249572	8249870	85	---	---	---	---	---	---	0	--	---	---
chr2	8255281	8259793	8255295	8255504	8259579	8259788	85	8255276	8255280	8259794	8259798	8259487	8259498	+	75	---	---
chr2	8343115	8349875	8343115	8344232	8348659	8349875	85	---	---	---	---	8344369	8344454	-	70	8343117	8349862
chr2	8358156	8365914	8358156	8358364	8365706	8365914	91	---	---	---	---	8365346	8365366	+	76	8358163	8365911
chr2	8561837	8567018	8561842	8562278	8566584	8567010	94	8561832	8561836	8567019	8567023	8562457	8562473	-	82	8561839	8567007
chr2	8687587	8692240	8687587	8689300	8690627	8692240	86	---	---	---	---	8689302	8689318	-	82	---	---
chr2	8816055	8820886	8816055	8816229	8820712	8820886	99	---	---	---	---	8820489	8820540	+	73	8816063	8820868
chr2	9016757	9021916	9016757	9017875	9020822	9021916	87	---	---	---	---	9018009	9018023	-	73	9016757	9021912
chr2	9121957	9125818	9121957	9122479	9125296	9125818	99	---	---	---	---	9122607	9122620	-	78	9121957	9125816
chr2	9187490	9195281	9187490	9188217	9194554	9195281	99	---	---	---	---	9188492	9188513	-	77	9187491	9195277
chr2	9225477	9229182	9225477	9226028	9228638	9229182	85	---	---	---	---	9226105	9226128	-	79	---	---
chr2	9304036	9306572	9304051	9304531	9306092	9306558	86	9304031	9304035	9306573	9306577	9304546	9304562	-	76	9304047	9306569
chr2	9850956	9856909	9850956	9851618	9856242	9856909	90	---	---	---	---	9851800	9851811	-	75	---	---
chr2	9877110	9885124	9877110	9877722	9884506	9885124	87	---	---	---	---	---	---	0	--	---	---
chr2	9927692	9932560	9927692	9927822	9932430	9932560	99	---	---	---	---	9932211	9932226	+	81	---	---
chr2	10143886	10157857	10143886	10144739	10157015	10157857	85	---	---	---	---	10156524	10156544	+	76	---	---
chr2	10462639	10469257	10462639	10462804	10469092	10469257	87	---	---	---	---	10463051	10463071	-	80	10462644	10469253
chr2	10488230	10491917	10488237	10488378	10491774	10491915	99	10488224	10488229	10491918	10491923	---	---	0	--	10488231	10491910
chr2	11393051	11397133	11393058	11394314	11395885	11397130	92	11393044	11393050	11397134	11397140	11394360	11394414	-	89	---	---
chr2	11393431	11396591	11393431	11393768	11396254	11396591	97	---	---	---	---	---	---	0	--	11393447	11396583
chr2	11435735	11443170	11435741	11436373	11442555	11443166	91	11435730	11435734	11443171	11443175	11442527	11442543	+	76	---	---
chr2	11721064	11726620	11721064	11721325	11726348	11726620	89	---	---	---	---	11726219	11726239	+	71	11721072	11726616
chr2	11930515	11935658	11930515	11932015	11934146	11935658	88	---	---	---	---	11932084	11932106	-	78	---	---
chr2	12033865	12037661	12033876	12035348	12036167	12037652	86	12033858	12033864	12037662	12037668	12036079	12036105	+	81	12033865	12037659
chr2	12387215	12394289	12387215	12387539	12393968	12394289	94	---	---	---	---	12393646	12393709	+	70	---	---
chr2	12536846	12542309	12536857	12536991	12542173	12542307	89	12536841	12536845	12542310	12542314	12541952	12541981	+	73	12536862	12542299
chr2	12539437	12541820	12539440	12539780	12541477	12541817	99	12539432	12539436	12541821	12541825	12539782	12539822	-	73	12539440	12541815
chr2	12544134	12552243	12544134	12547074	12549357	12552243	85	---	---	---	---	---	---	0	--	---	---
chr2	12699226	12704447	12699226	12699509	12704164	12704447	89	---	---	---	---	12703944	12703963	+	70	---	---
chr2	13099898	13111020	13099899	13100421	13110500	13111011	85	13099893	13099897	13111021	13111025	13100802	13100815	-	71	---	---
chr2	13203582	13207629	13203582	13204484	13206720	13207629	90	---	---	---	---	13206608	13206631	+	87	13203582	13207628
chr2	13430587	13435396	13430587	13432227	13433745	13435396	91	---	---	---	---	13433700	13433727	+	71	13430591	13435395
chr2	13508510	13516445	13508510	13509676	13515270	13516445	87	---	---	---	---	13515236	13515247	+	100	13508514	13516434
chr2	13918898	13930774	13918898	13919094	13930579	13930774	88	---	---	---	---	13930090	13930146	+	73	---	---
chr2	14635022	14637806	14635022	14635224	14637604	14637806	94	---	---	---	---	---	---	0	--	---	---
chr2	14932188	14939324	14932190	14932601	14938908	14939321	96	14932183	14932187	14939325	14939329	14938602	14938634	+	72	---	---
chr2	14933864	14938941	14933864	14934235	14938570	14938941	90	---	---	---	---	14938353	14938383	+	77	14933880	14938928
chr2	15415542	15418247	15415542	15415856	15417933	15418247	95	---	---	---	---	---	---	0	--	15415543	15418238
chr2	16003435	16010758	16003436	16006481	16007712	16010758	98	16003429	16003434	16010759	16010764	16006529	16006545	-	82	---	---
chr2	16414243	16420640	16414243	16415116	16419768	16420640	85	---	---	---	---	16419537	16419554	+	83	16414247	16420635
chr2	16496034	16498901	16496034	16496258	16498676	16498901	85	---	---	---	---	16498571	16498583	+	76	16496039	16498894
chr2	16980230	16983154	16980230	16980603	16982780	16983154	97	---	---	---	---	16982724	16982751	+	75	---	---
chr2	17092687	17095522	17092687	17093042	17095167	17095522	99	---	---	---	---	17093053	17093066	-	71	17092687	17095521
chr2	17270932	17278570	17270932	17271583	17277919	17278570	97	---	---	---	---	17277667	17277682	+	75	17270942	17278565
chr2	17560618	17579004	17560618	17561026	17578597	17579004	87	---	---	---	---	17577763	17577784	+	72	17560624	17578998
chr2	18389919	18392918	18389919	18390402	18392434	18392918	90	---	---	---	---	18392332	18392354	+	78	18389925	18392900
chr2	18659177	18664901	18659177	18659607	18664470	18664901	98	---	---	---	---	18664270	18664283	+	78	18659191	18664889
chr2	19200909	19204263	19200918	19201434	19203762	19204253	85	19200904	19200908	19204264	19204268	19201496	19201550	-	72	19200922	19204252
chr2	19205379	19213750	19205379	19205877	19213252	19213750	85	---	---	---	---	19206129	19206167	-	76	---	---
chr2	19324414	19330343	19324414	19326541	19328185	19330343	89	---	---	---	---	---	---	0	--	---	---
