# Supplementary material for: LtrDetector: A tool-suite for detecting long terminal repeat retrotransposons de-novo
Source: BMC Genomics. 2019 Jun 3;20:450. doi: 10.1186/s12864-019-5796-9 (PMC6547461; doi:10.1186/s12864-019-5796-9)
Supplement: Supplementary file 5 — LTR retrotransposons found by LtrDetector in Glycine max. This compressed file (.tar.gz) includes the LTR retrotransposons found by LtrDetector in BED format. (TAR.GZ 929 kb) [file 12864_2019_5796_MOESM5_ESM.gz]

Archive with 21 entries (20 files):
- gmax
- gmax/Gm11Detector.bed
- gmax/Gm10Detector.bed
- gmax/Gm14Detector.bed
- gmax/Gm12Detector.bed
- gmax/Gm07Detector.bed
- gmax/Gm13Detector.bed
- gmax/Gm09Detector.bed
- gmax/Gm01Detector.bed
- gmax/Gm04Detector.bed
- gmax/Gm16Detector.bed
- gmax/Gm18Detector.bed
- gmax/Gm19Detector.bed
- gmax/Gm06Detector.bed
- gmax/Gm05Detector.bed
- gmax/Gm20Detector.bed
- gmax/Gm15Detector.bed
- gmax/Gm03Detector.bed
- gmax/Gm08Detector.bed
- gmax/Gm02Detector.bed
- gmax/Gm17Detector.bed
