# Supplementary material for: LtrDetector: A tool-suite for detecting long terminal repeat retrotransposons de-novo
Source: BMC Genomics. 2019 Jun 3;20:450. doi: 10.1186/s12864-019-5796-9 (PMC6547461; doi:10.1186/s12864-019-5796-9)
Supplement: Supplementary file 5 — LTR retrotransposons found by LtrDetector in Glycine max. This compressed file (.tar.gz) includes the LTR retrotransposons found by LtrDetector in BED format. (TAR.GZ 929 kb) [file 12864_2019_5796_MOESM5_ESM.gz › gmax/Gm11Detector.bed]

SeqID	Retrotransposon	Left_LTR	Right_LTR		Left_TSD	Right_TSD	Polypurine Tract		TG	CA
	Start	End	Start	End	Start	End	ID	Start	End	Start	End	Start	End	Strand	Purine%	Start	End
Gm11	233854	238753	233855	234243	238362	238750	97	233849	233853	238754	238758	238278	238307	+	70	233855	238745
Gm11	364894	367458	364894	365182	367173	367458	92	---	---	---	---	367087	367099	+	84	---	---
Gm11	391382	403050	391382	394095	400340	403050	89	---	---	---	---	394341	394355	-	73	391398	403045
Gm11	887747	894906	887747	888550	894113	894906	87	---	---	---	---	893886	893906	+	71	887764	894897
Gm11	895405	900804	895405	895836	900373	900804	99	---	---	---	---	900248	900260	+	84	895405	900802
Gm11	1369338	1372412	1369338	1369528	1372220	1372412	91	---	---	---	---	1372155	1372218	+	71	1369355	1372394
Gm11	1557034	1565756	1557034	1557177	1565613	1565756	92	---	---	---	---	1565309	1565340	+	84	---	---
Gm11	1588633	1593816	1588633	1589036	1593413	1593816	99	---	---	---	---	1589198	1589254	-	71	1588633	1593813
Gm11	2390492	2404681	2390498	2395073	2400089	2404674	89	2390487	2390491	2404682	2404686	2399952	2399967	+	87	---	---
Gm11	2554285	2562330	2554296	2554515	2562095	2562318	88	2554279	2554284	2562331	2562336	2554676	2554705	-	90	---	---
Gm11	2626720	2635942	2626720	2627599	2635020	2635942	86	---	---	---	---	2627898	2627923	-	76	---	---
Gm11	3477165	3483404	3477165	3477551	3483018	3483404	99	---	---	---	---	3482869	3482904	+	72	3477168	3483402
Gm11	3928577	3941671	3928577	3929466	3940782	3941671	99	---	---	---	---	3929994	3930011	-	72	3928578	3941669
Gm11	3937160	3940647	3937160	3937305	3940502	3940647	98	---	---	---	---	3940342	3940377	+	75	---	---
Gm11	4723021	4729202	4723021	4723403	4728816	4729202	91	4723016	4723020	4729203	4729207	4728629	4728657	+	79	---	---
Gm11	4865126	4874209	4865126	4866289	4873077	4874209	86	---	---	---	---	4872788	4872802	+	73	4865141	4874204
Gm11	4865689	4873741	4865689	4865811	4873619	4873741	88	---	---	---	---	4873325	4873344	+	85	---	---
Gm11	4876882	4880852	4876882	4877518	4880209	4880852	94	---	---	---	---	4877534	4877568	-	82	4876882	4880850
Gm11	4979154	4982446	4979154	4979293	4982312	4982446	86	---	---	---	---	4979312	4979324	-	76	4979164	4982444
Gm11	5252394	5256399	5252394	5252572	5256219	5256399	90	---	---	---	---	5252718	5252732	-	86	5252402	5256382
Gm11	5265657	5270680	5265668	5265911	5270434	5270678	85	5265652	5265656	5270681	5270685	5266120	5266137	-	72	5265660	5270668
Gm11	5345216	5351359	5345216	5345597	5350975	5351359	87	---	---	---	---	5345830	5345854	-	76	5345222	5351350
Gm11	5500302	5508036	5500312	5500547	5507801	5508032	86	5500297	5500301	5508037	5508041	5507692	5507706	+	80	---	---
Gm11	5723981	5727785	5723981	5724119	5727641	5727783	92	5723976	5723980	5727786	5727790	5727502	5727519	+	72	5723981	5727781
Gm11	5918390	5928601	5918390	5920438	5926545	5928601	98	---	---	---	---	5920679	5920708	-	83	5918392	5928597
Gm11	5921895	5931034	5921910	5922059	5930876	5931026	98	5921890	5921894	5931035	5931039	5930493	5930508	+	81	---	---
Gm11	6231854	6236501	6231854	6232262	6236081	6236501	88	---	---	---	---	6232409	6232453	-	71	6231861	6236490
Gm11	6257534	6263656	6257534	6257732	6263460	6263656	94	---	---	---	---	6263175	6263191	+	88	6257537	6263653
Gm11	6937364	6941171	6937364	6938007	6940527	6941171	98	---	---	---	---	6938096	6938113	-	72	6937364	6941169
Gm11	7195259	7200452	7195259	7196297	7199412	7200452	97	---	---	---	---	7199256	7199275	+	80	---	---
Gm11	7202655	7209902	7202655	7203659	7208911	7209899	89	7202650	7202654	7209903	7209907	7208715	7208748	+	79	---	---
Gm11	7370400	7375395	7370400	7370682	7375113	7375395	99	---	---	---	---	7370809	7370836	-	71	7370414	7375394
Gm11	7812923	7831023	7812923	7813306	7830643	7831023	89	---	---	---	---	7829811	7829833	+	78	---	---
Gm11	7966915	7976661	7966915	7968352	7975215	7976661	85	---	---	---	---	7975080	7975131	+	73	7966926	7976660
Gm11	7986015	7989585	7986015	7986419	7989188	7989585	93	---	---	---	---	7986507	7986525	-	73	---	---
Gm11	8073009	8076949	8073017	8073648	8076302	8076947	96	8073004	8073008	8076950	8076954	8076238	8076268	+	77	8073014	8076945
Gm11	8475828	8491319	8475843	8476261	8490899	8491317	96	8475823	8475827	8491320	8491324	8490297	8490321	+	80	---	---
Gm11	8543663	8553604	8543663	8543798	8553469	8553604	91	---	---	---	---	8544013	8544031	-	73	---	---
Gm11	8684723	8691360	8684730	8684954	8691120	8691351	89	8684718	8684722	8691361	8691365	8685140	8685225	-	79	---	---
Gm11	8700174	8709004	8700174	8702235	8706921	8709004	87	---	---	---	---	---	---	0	--	8700192	8708995
Gm11	8823909	8830762	8823909	8824804	8829797	8830754	86	8823901	8823908	8830763	8830770	8829598	8829616	+	73	8823910	8830745
Gm11	8999905	9003465	8999905	9000291	9003068	9003465	86	---	---	---	---	9003004	9003026	+	78	---	---
Gm11	9125225	9131677	9125225	9125563	9131340	9131677	94	---	---	---	---	9131051	9131066	+	93	9125238	9131671
Gm11	9398108	9403250	9398108	9398476	9402882	9403250	98	---	---	---	---	9402686	9402771	+	75	9398108	9403247
Gm11	9428887	9433726	9428887	9429086	9433510	9433726	87	9428882	9428886	9433727	9433731	9429172	9429183	-	75	9428887	9433708
Gm11	9489235	9493146	9489235	9489344	9493037	9493146	87	---	---	---	---	9492987	9493026	+	80	---	---
Gm11	9593317	9602109	9593317	9593530	9601896	9602109	88	---	---	---	---	---	---	0	--	---	---
Gm11	9711891	9719188	9711901	9712290	9718794	9719183	96	9711884	9711890	9719189	9719195	9718571	9718729	+	72	9711909	9719184
Gm11	9841948	9853175	9841948	9844705	9850398	9853175	95	---	---	---	---	9850345	9850362	+	77	---	---
Gm11	9846272	9858038	9846272	9846818	9857488	9858038	95	---	---	---	---	9847318	9847343	-	84	9846289	9858036
Gm11	9848119	9858754	9848121	9848578	9858299	9858754	94	9848114	9848118	9858755	9858759	9858210	9858233	+	79	9848121	9858746
Gm11	10020908	10033302	10020916	10021796	10032394	10033287	85	10020903	10020907	10033303	10033307	10022256	10022278	-	73	---	---
Gm11	10023108	10035044	10023110	10024474	10033685	10035030	85	10023102	10023107	10035045	10035050	10033347	10033373	+	74	---	---
Gm11	10023233	10035034	10023233	10024474	10033802	10035030	85	10023227	10023232	10035035	10035040	10033347	10033373	+	74	10023238	10035025
Gm11	10026265	10036361	10026265	10026508	10036118	10036361	87	---	---	---	---	10035698	10035721	+	70	10026273	10036357
Gm11	10161257	10163861	10161257	10161590	10163498	10163861	85	---	---	---	---	10163416	10163443	+	78	10161257	10163858
Gm11	10204004	10208527	10204004	10204230	10208308	10208527	89	---	---	---	---	10204400	10204426	-	74	10204008	10208524
Gm11	10227242	10230863	10227242	10227671	10230434	10230863	96	---	---	---	---	10230311	10230323	+	84	10227244	10230851
Gm11	10499364	10502551	10499364	10499808	10502079	10502551	86	---	---	---	---	10501965	10501985	+	71	10499378	10502548
Gm11	10625004	10630473	10625004	10625471	10630006	10630473	99	---	---	---	---	10625582	10625594	-	84	10625005	10630470
Gm11	10685542	10688906	10685545	10685842	10688585	10688902	86	10685526	10685541	10688907	10688922	10688488	10688506	+	84	10685547	10688900
Gm11	10788606	10805341	10788606	10789226	10804705	10805341	90	---	---	---	---	10803985	10804006	+	72	---	---
Gm11	10939342	10944966	10939342	10939602	10944703	10944966	88	---	---	---	---	10939799	10939814	-	93	---	---
Gm11	10962067	10967279	10962073	10962461	10966881	10967269	96	10962061	10962066	10967280	10967285	10966694	10966717	+	70	10962073	10967278
Gm11	10994229	10999036	10994242	10994553	10998714	10999026	93	10994224	10994228	10999037	10999041	10998618	10998636	+	89	10994242	10999026
Gm11	11238756	11251241	11238756	11240736	11249219	11251241	93	---	---	---	---	11241022	11241055	-	73	11238765	11251223
Gm11	11358203	11368595	11358203	11360286	11366514	11368595	99	---	---	---	---	11366202	11366225	+	75	11358211	11368590
Gm11	11366346	11368836	11366360	11366523	11368669	11368832	94	11366341	11366345	11368837	11368841	11368591	11368613	+	78	11366348	11368835
Gm11	11431296	11435604	11431307	11432137	11434769	11435599	95	11431289	11431295	11435605	11435611	11434673	11434687	+	86	11431311	11435601
Gm11	11503186	11506304	11503186	11503418	11506077	11506304	91	11503180	11503185	11506305	11506310	11503432	11503494	-	85	---	---
Gm11	11667492	11683130	11667506	11668209	11682444	11683120	85	11667487	11667491	11683131	11683135	11682050	11682115	+	71	---	---
Gm11	11790117	11799716	11790117	11790597	11799236	11799716	96	---	---	---	---	11790931	11790947	-	76	11790117	11799714
Gm11	11792777	11797904	11792777	11793008	11797673	11797904	98	---	---	---	---	11797456	11797479	+	79	11792787	11797902
Gm11	11843761	11846220	11843761	11844013	11845964	11846220	88	---	---	---	---	---	---	0	--	---	---
Gm11	11865183	11870471	11865183	11865914	11869741	11870471	99	---	---	---	---	11869626	11869673	+	81	11865183	11870461
Gm11	11953730	11958331	11953730	11954016	11958048	11958331	92	---	---	---	---	11957868	11957892	+	72	---	---
Gm11	11972878	11977542	11972887	11973159	11977274	11977542	93	11972872	11972877	11977543	11977548	11973323	11973337	-	73	11972879	11977540
Gm11	11991812	12012762	11991812	11993427	12011145	12012762	97	---	---	---	---	12011016	12011089	+	75	11991812	12012760
Gm11	12066689	12080317	12066689	12068171	12078817	12080317	92	---	---	---	---	12068671	12068698	-	89	12066689	12080314
Gm11	12098015	12105409	12098028	12098814	12104616	12105407	91	12098010	12098014	12105410	12105414	12099059	12099105	-	74	12098024	12105406
Gm11	12119739	12124321	12119739	12120355	12123691	12124321	87	---	---	---	---	12120486	12120505	-	70	12119739	12124320
Gm11	12126048	12136367	12126048	12127168	12135243	12136367	96	---	---	---	---	12127446	12127460	-	80	12126050	12136364
Gm11	12138787	12149174	12138787	12138976	12148989	12149174	85	---	---	---	---	12139414	12139459	-	76	12138789	12149172
Gm11	12151319	12159811	12151319	12152308	12158830	12159811	97	---	---	---	---	12158503	12158561	+	74	12151319	12159809
Gm11	12245230	12255112	12245240	12245578	12254768	12255106	89	12245225	12245229	12255113	12255117	12254457	12254487	+	70	12245231	12255111
Gm11	12247431	12252279	12247431	12247628	12252071	12252272	96	12247424	12247430	12252280	12252286	12247643	12247701	-	71	---	---
Gm11	12304474	12319370	12304476	12305789	12318021	12319361	88	12304468	12304473	12319371	12319376	12306367	12306401	-	74	12304484	12319361
Gm11	12377180	12386234	12377180	12378269	12385152	12386234	97	---	---	---	---	12378393	12378423	-	87	12377180	12386230
Gm11	12391417	12396690	12391425	12391791	12396308	12396678	91	12391412	12391416	12396691	12396695	12396103	12396134	+	71	12391427	12396679
Gm11	12401564	12405381	12401564	12402554	12404391	12405381	99	---	---	---	---	12404305	12404330	+	80	---	---
Gm11	12407162	12411164	12407162	12407555	12410766	12411164	90	---	---	---	---	12407684	12407704	-	76	---	---
Gm11	12409190	12413220	12409205	12410197	12412207	12413215	89	12409185	12409189	12413221	12413225	12412126	12412153	+	71	---	---
Gm11	12441408	12460150	12441408	12441683	12459874	12460150	90	---	---	---	---	12442284	12442320	-	72	12441417	12460148
Gm11	12445745	12456866	12445745	12446833	12455778	12456866	97	---	---	---	---	12446967	12446997	-	87	12445745	12456864
Gm11	12564790	12574525	12564801	12565176	12574154	12574519	93	12564785	12564789	12574526	12574530	12573705	12573793	+	75	12564796	12574519
Gm11	12567320	12571123	12567320	12567458	12570985	12571123	95	---	---	---	---	12570906	12570932	+	74	12567320	12571112
Gm11	12578003	12590673	12578003	12578470	12590210	12590673	92	12577996	12578002	12590674	12590680	12589703	12589724	+	77	12578003	12590667
Gm11	12578533	12598952	12578533	12579336	12598134	12598952	86	---	---	---	---	12597243	12597266	+	70	12578534	12598948
Gm11	12580339	12591467	12580339	12581103	12590703	12591467	92	---	---	---	---	12581464	12581484	-	71	12580352	12591450
Gm11	12627777	12631002	12627777	12628134	12630649	12631002	89	---	---	---	---	12630570	12630599	+	73	12627779	12630997
Gm11	12640357	12649593	12640357	12641447	12648503	12649593	99	---	---	---	---	12641606	12641634	-	86	12640357	12649591
Gm11	12650529	12670543	12650529	12652155	12668913	12670543	95	---	---	---	---	12652917	12652943	-	70	12650529	12670539
Gm11	12683537	12692129	12683537	12684539	12691127	12692129	99	---	---	---	---	12684850	12684863	-	85	12683540	12692127
Gm11	12693696	12712038	12693696	12694188	12711547	12712038	96	---	---	---	---	12694835	12694902	-	77	---	---
Gm11	12713999	12726012	12714003	12715094	12724913	12726005	92	12713993	12713998	12726013	12726018	12715333	12715355	-	73	12714003	12726011
Gm11	12747660	12753016	12747660	12747934	12752723	12753016	88	---	---	---	---	12747972	12747995	-	79	12747672	12752999
Gm11	12754948	12759361	12754948	12755236	12759076	12759361	93	---	---	---	---	12755389	12755412	-	83	---	---
Gm11	12765005	12769806	12765005	12765202	12769607	12769806	97	---	---	---	---	12765321	12765354	-	70	12765005	12769793
Gm11	12781729	12791459	12781730	12782845	12790344	12791459	99	12781719	12781728	12791460	12791469	12790000	12790057	+	70	12781731	12791453
Gm11	12816648	12826721	12816648	12817764	12825646	12826721	91	---	---	---	---	12825384	12825423	+	70	---	---
Gm11	12832582	12852095	12832582	12834166	12850510	12852095	96	---	---	---	---	12834221	12834294	-	75	---	---
Gm11	12880665	12891463	12880665	12880851	12891277	12891463	91	---	---	---	---	12890797	12890830	+	85	---	---
Gm11	12894251	12909891	12894255	12894497	12909647	12909889	100	12894246	12894250	12909892	12909896	12908889	12908928	+	75	12894269	12909886
Gm11	12921758	12931877	12921758	12921931	12931703	12931877	90	---	---	---	---	12931438	12931468	+	74	12921769	12931868
Gm11	12933723	12950260	12933725	12935722	12948249	12950246	97	12933717	12933722	12950261	12950266	12936255	12936270	-	75	12933731	12950243
Gm11	12964621	12969895	12964621	12965503	12969048	12969887	85	12964616	12964620	12969896	12969900	12968899	12968918	+	70	12964621	12969888
Gm11	12991449	12996836	12991449	12992357	12995940	12996836	88	---	---	---	---	12995790	12995809	+	70	12991449	12996834
Gm11	13014215	13034313	13014222	13015877	13032686	13034313	96	13014209	13014214	13034314	13034319	13016629	13016641	-	84	13014219	13034311
Gm11	13078796	13086518	13078796	13080269	13085123	13086518	91	---	---	---	---	13080407	13080445	-	82	---	---
Gm11	13104438	13111200	13104447	13104813	13110826	13111196	93	13104432	13104437	13111201	13111206	13105094	13105107	-	85	13104454	13111184
Gm11	13116560	13125891	13116572	13116777	13125683	13125888	95	13116554	13116559	13125892	13125897	13125286	13125305	+	85	13116561	13125881
Gm11	13141507	13160916	13141513	13141920	13160501	13160908	85	13141501	13141506	13160917	13160922	13159600	13159614	+	80	13141514	13160911
Gm11	13152409	13156725	13152409	13153359	13155735	13156725	90	---	---	---	---	13153426	13153454	-	82	13152412	13156722
Gm11	13152409	13156576	13152409	13153210	13155735	13156576	89	---	---	---	---	13155619	13155638	+	85	---	---
Gm11	13185499	13193749	13185499	13186567	13192737	13193749	90	---	---	---	---	13186776	13186795	-	70	13185514	13193746
Gm11	13186717	13192059	13186717	13187598	13191150	13192059	95	---	---	---	---	13190999	13191018	+	70	13186718	13192057
Gm11	13193897	13206303	13193910	13196015	13204188	13206293	99	13193892	13193896	13206304	13206308	13196131	13196145	-	73	13193898	13206300
Gm11	13209111	13218801	13209111	13211066	13216848	13218801	98	---	---	---	---	13211213	13211232	-	75	13209124	13218791
Gm11	13253419	13257741	13253419	13254369	13256752	13257741	90	---	---	---	---	13254436	13254464	-	82	13253422	13257738
Gm11	13270101	13288094	13270101	13270228	13287967	13288094	99	---	---	---	---	13270901	13270928	-	92	13270101	13288091
Gm11	13279461	13289077	13279461	13280458	13288080	13289077	99	---	---	---	---	13287745	13287791	+	74	13279461	13289074
Gm11	13310358	13326366	13310358	13311556	13325168	13326366	96	---	---	---	---	13312084	13312098	-	86	13310359	13326363
Gm11	13312177	13321803	13312177	13313290	13320690	13321803	99	---	---	---	---	13320378	13320412	+	71	13312177	13321801
Gm11	13339018	13342079	13339018	13339136	13341962	13342079	89	---	---	---	---	---	---	0	--	---	---
Gm11	13395530	13404543	13395530	13396528	13403542	13404543	97	---	---	---	---	13403376	13403405	+	90	13395530	13404539
Gm11	13407459	13426391	13407459	13407845	13426016	13426391	89	---	---	---	---	13425135	13425171	+	81	13407460	13426386
Gm11	13418763	13422453	13418763	13419242	13421971	13422453	95	13418751	13418762	13422454	13422465	13419325	13419362	-	71	13418768	13422444
Gm11	13435845	13444511	13435845	13436962	13443411	13444511	88	---	---	---	---	13443112	13443131	+	75	13435845	13444508
Gm11	13501853	13516720	13501853	13504009	13514571	13516720	91	---	---	---	---	13514105	13514127	+	86	---	---
Gm11	13501891	13516283	13501891	13503573	13514609	13516283	91	---	---	---	---	13514105	13514127	+	86	13501898	13516279
Gm11	13533219	13541541	13533219	13534153	13540607	13541541	98	---	---	---	---	13540284	13540304	+	76	13533220	13541539
Gm11	13537273	13544913	13537273	13538533	13543695	13544913	90	---	---	---	---	13538608	13538621	-	85	---	---
Gm11	13550401	13566606	13550413	13550771	13566236	13566592	96	13550396	13550400	13566607	13566611	13565533	13565560	+	75	---	---
Gm11	13567716	13575882	13567719	13568464	13575090	13575871	89	13567711	13567715	13575883	13575887	13574758	13574798	+	78	13567725	13575876
Gm11	13593956	13605146	13593956	13595099	13604017	13605142	96	13593950	13593955	13605147	13605152	13603634	13603655	+	81	13593956	13605142
Gm11	13622693	13644190	13622693	13624364	13642507	13644190	94	---	---	---	---	13641856	13641894	+	74	13622693	13644175
Gm11	13648892	13659021	13648892	13650024	13657887	13659021	91	---	---	---	---	13650222	13650261	-	70	13648892	13659019
Gm11	13669301	13673073	13669315	13670814	13671597	13673067	87	13669295	13669300	13673074	13673079	13671513	13671537	+	76	13669309	13673070
Gm11	13687189	13703355	13687189	13688585	13701959	13703355	99	---	---	---	---	13701571	13701585	+	86	13687193	13703353
Gm11	13726905	13736570	13726905	13727997	13735478	13736570	99	---	---	---	---	13728172	13728218	-	74	13726910	13736568
Gm11	13756562	13759927	13756571	13756984	13759514	13759927	92	13756555	13756561	13759928	13759934	---	---	0	--	---	---
Gm11	13771058	13779059	13771058	13772754	13777341	13779059	95	---	---	---	---	13777159	13777191	+	84	13771060	13779057
Gm11	13847574	13852871	13847574	13848537	13851922	13852871	95	---	---	---	---	13848604	13848651	-	83	13847574	13852869
Gm11	13862338	13877437	13862338	13863926	13875832	13877437	96	---	---	---	---	13863979	13864045	-	77	13862339	13877434
Gm11	13903796	13907897	13903796	13903981	13907712	13907897	94	---	---	---	---	13907545	13907566	+	81	13903808	13907895
Gm11	13910843	13917376	13910843	13911389	13916829	13917376	85	---	---	---	---	13911610	13911639	-	83	13910845	13917364
Gm11	13955508	13966907	13955508	13957135	13965225	13966907	88	---	---	---	---	13965069	13965103	+	80	13955509	13966905
Gm11	13984625	14003549	13984637	13985960	14002219	14003542	98	13984620	13984624	14003550	14003554	14001838	14001905	+	77	---	---
Gm11	14003896	14009369	14003896	14004710	14008580	14009369	86	---	---	---	---	14008388	14008408	+	85	14003903	14009365
Gm11	14116035	14127177	14116035	14118547	14124665	14127177	99	---	---	---	---	14124359	14124378	+	70	14116035	14127174
Gm11	14141167	14151337	14141167	14142287	14150134	14151337	88	---	---	---	---	14149976	14150046	+	71	14141170	14151335
Gm11	14154914	14174848	14154914	14155766	14174010	14174848	87	---	---	---	---	14173342	14173359	+	88	---	---
Gm11	14201262	14214708	14201262	14202235	14213719	14214695	90	14201256	14201261	14214709	14214714	14213388	14213423	+	72	14201262	14214693
Gm11	14231186	14239795	14231186	14231767	14239214	14239795	97	---	---	---	---	14238992	14239022	+	90	---	---
Gm11	14273178	14278029	14273178	14273366	14277842	14278029	97	---	---	---	---	14273545	14273557	-	76	14273179	14278024
Gm11	14281446	14286264	14281446	14282325	14285406	14286264	87	---	---	---	---	14282354	14282372	-	78	---	---
Gm11	14333055	14348506	14333055	14333634	14347936	14348506	87	---	---	---	---	14347277	14347318	+	71	14333067	14348504
Gm11	14334419	14342122	14334419	14335266	14341282	14342122	90	---	---	---	---	14341225	14341243	+	73	14334426	14342110
Gm11	14371740	14375783	14371740	14371894	14375627	14375783	87	---	---	---	---	14372024	14372038	-	73	14371740	14375768
Gm11	14418837	14428260	14418837	14423221	14423789	14428260	88	---	---	---	---	---	---	0	--	14418846	14428256
Gm11	14522593	14525033	14522593	14522778	14524851	14525033	92	---	---	---	---	---	---	0	--	14522609	14525031
Gm11	14601084	14606307	14601084	14601772	14605614	14606307	98	---	---	---	---	14605472	14605489	+	77	14601099	14606298
Gm11	14618669	14639194	14618669	14619000	14638864	14639194	97	---	---	---	---	14638117	14638153	+	70	14618669	14639192
Gm11	14620214	14638181	14620214	14622203	14636192	14638181	99	---	---	---	---	14635504	14635519	+	81	14620214	14638178
Gm11	14661561	14664652	14661563	14661970	14664256	14664651	90	14661556	14661560	14664653	14664657	14664223	14664234	+	83	14661566	14664651
Gm11	14747630	14752925	14747630	14748022	14752533	14752925	97	---	---	---	---	14752307	14752363	+	75	---	---
Gm11	14811956	14816758	14811956	14812268	14816447	14816758	95	---	---	---	---	14816339	14816368	+	83	14811956	14816756
Gm11	15251757	15258217	15251757	15252163	15257798	15258217	90	---	---	---	---	15257565	15257630	+	75	15251760	15258215
Gm11	15304185	15311334	15304185	15304367	15311153	15311334	95	---	---	---	---	15310875	15310896	+	90	---	---
Gm11	15306116	15311154	15306116	15306856	15310411	15311154	97	---	---	---	---	15310296	15310364	+	82	15306117	15311152
Gm11	15580957	15587130	15580957	15581586	15586501	15587130	99	---	---	---	---	15581805	15581831	-	74	---	---
Gm11	15678661	15681083	15678661	15678842	15680902	15681083	93	---	---	---	---	15678844	15678864	-	80	15678661	15681067
Gm11	15770453	15777221	15770453	15770724	15776954	15777221	86	---	---	---	---	15776837	15776850	+	78	15770460	15777210
Gm11	15782789	15785342	15782789	15783121	15785024	15785342	93	---	---	---	---	15783174	15783201	-	78	15782790	15785339
Gm11	15821774	15826340	15821774	15821975	15826139	15826340	95	---	---	---	---	15822158	15822184	-	74	15821774	15826338
Gm11	16135422	16150850	16135422	16136035	16150267	16150850	91	---	---	---	---	16149928	16149941	+	71	16135431	16150848
Gm11	16258386	16263196	16258391	16258590	16262985	16263184	99	16258378	16258385	16263197	16263204	16258727	16258743	-	76	---	---
Gm11	16267642	16273916	16267642	16267824	16273733	16273916	91	---	---	---	---	16268027	16268040	-	85	16267660	16273914
Gm11	16379555	16386244	16379555	16382353	16383248	16386244	86	---	---	---	---	---	---	0	--	---	---
Gm11	16456357	16458748	16456357	16456511	16458594	16458748	95	---	---	---	---	16458547	16458566	+	85	16456360	16458731
Gm11	16490428	16495185	16490438	16490728	16494874	16495176	90	16490423	16490427	16495186	16495190	16494698	16494728	+	70	16490432	16495176
Gm11	16744646	16749474	16744646	16744906	16749214	16749474	96	---	---	---	---	16749066	16749110	+	75	---	---
Gm11	16800943	16810753	16800943	16801116	16810570	16810744	90	16800935	16800942	16810754	16810761	16801472	16801490	-	73	---	---
Gm11	16853479	16866461	16853480	16854322	16865619	16866461	99	16853474	16853478	16866462	16866466	16865070	16865087	+	77	16853487	16866459
Gm11	17027370	17029704	17027371	17027657	17029417	17029704	95	17027364	17027369	17029705	17029710	17027737	17027757	-	71	17027375	17029687
Gm11	17073139	17078616	17073139	17074342	17077301	17078616	86	---	---	---	---	17074410	17074490	-	81	17073140	17078614
Gm11	17106591	17111765	17106591	17106967	17111389	17111765	98	---	---	---	---	17111305	17111324	+	75	17106591	17111763
Gm11	17438511	17442977	17438511	17438660	17442828	17442977	98	---	---	---	---	17438830	17438864	-	71	17438511	17442972
Gm11	17491571	17500490	17491571	17492318	17499737	17500490	86	---	---	---	---	17499503	17499524	+	72	---	---
Gm11	17515950	17537597	17515950	17518767	17534799	17537597	86	---	---	---	---	17519126	17519157	-	71	---	---
Gm11	17516255	17536208	17516255	17517391	17535092	17536208	89	---	---	---	---	17534392	17534405	+	85	17516267	17536190
Gm11	17518968	17540784	17518982	17519197	17540566	17540777	86	17518963	17518967	17540785	17540789	17539542	17539569	+	75	17518970	17540778
Gm11	17558509	17563825	17558509	17559732	17562633	17563825	85	---	---	---	---	17562489	17562524	+	77	---	---
Gm11	17653053	17663448	17653053	17653755	17662748	17663448	93	---	---	---	---	17654156	17654188	-	72	---	---
Gm11	17679104	17684201	17679109	17680007	17683300	17684198	99	17679099	17679103	17684202	17684206	17683135	17683146	+	75	17679107	17684196
Gm11	17686940	17701230	17686944	17687971	17700186	17701215	97	17686935	17686939	17701231	17701235	17699592	17699631	+	75	17686951	17701213
Gm11	17777897	17787025	17777897	17778143	17786779	17787025	87	---	---	---	---	17786365	17786407	+	72	17777908	17787022
Gm11	17853727	17858876	17853727	17854092	17858510	17858876	98	---	---	---	---	17858290	17858332	+	83	17853727	17858874
Gm11	17861859	17873806	17861859	17862377	17873276	17873806	88	---	---	---	---	17872731	17872765	+	77	17861859	17873798
Gm11	17875289	17881532	17875289	17875759	17881040	17881532	88	---	---	---	---	17875878	17875891	-	71	17875289	17881526
Gm11	17899502	17904465	17899502	17899759	17904223	17904465	85	---	---	---	---	17904045	17904076	+	71	17899503	17904450
Gm11	17995208	17997400	17995208	17995357	17997252	17997400	92	---	---	---	---	17995360	17995377	-	72	17995216	17997382
Gm11	18081578	18086458	18081579	18081903	18086130	18086458	91	18081573	18081577	18086459	18086463	18085939	18085999	+	75	18081580	18086456
Gm11	18131085	18138585	18131097	18131477	18138164	18138573	88	18131080	18131084	18138586	18138590	18131730	18131812	-	78	---	---
Gm11	18150998	18156399	18150998	18151430	18155967	18156399	99	---	---	---	---	18151542	18151554	-	84	18150998	18156397
Gm11	18188907	18195504	18188911	18189428	18194980	18195497	98	18188900	18188906	18195505	18195511	18194745	18194764	+	75	18188908	18195495
Gm11	18221994	18230723	18221994	18222984	18229730	18230721	98	18221989	18221993	18230724	18230728	18229392	18229424	+	78	18221996	18230721
Gm11	18261289	18274785	18261289	18261555	18274526	18274785	85	---	---	---	---	18262144	18262181	-	78	---	---
Gm11	18302864	18311341	18302879	18303831	18310379	18311331	99	18302859	18302863	18311342	18311346	18310051	18310082	+	81	---	---
Gm11	18316841	18321306	18316841	18317044	18321103	18321306	94	---	---	---	---	18320911	18320932	+	86	18316841	18321303
Gm11	18340198	18343059	18340198	18340690	18342567	18343059	97	---	---	---	---	18342467	18342514	+	72	18340199	18343043
Gm11	18477363	18484971	18477363	18477542	18484792	18484971	85	---	---	---	---	18484523	18484552	+	73	---	---
Gm11	18587346	18606086	18587346	18588960	18604476	18606086	95	---	---	---	---	18589015	18589088	-	75	18587346	18606084
Gm11	18640671	18643398	18640681	18640870	18643204	18643393	94	18640666	18640670	18643399	18643403	18640957	18640970	-	71	18640686	18643397
Gm11	18666164	18669267	18666164	18666633	18668798	18669267	96	---	---	---	---	18668689	18668705	+	76	---	---
Gm11	18711960	18723984	18711960	18712446	18723497	18723984	93	---	---	---	---	18723132	18723167	+	80	18711962	18723982
Gm11	18773405	18778713	18773419	18774338	18777694	18778707	87	18773399	18773404	18778714	18778719	18774479	18774496	-	72	18773416	18778701
Gm11	18779483	18785257	18779483	18780114	18784577	18785257	89	---	---	---	---	---	---	0	--	18779483	18785251
Gm11	18797631	18802375	18797631	18797952	18802053	18802375	95	---	---	---	---	18801860	18801883	+	79	18797631	18802373
Gm11	18881192	18883764	18881192	18881526	18883430	18883764	97	---	---	---	---	18881580	18881607	-	78	18881192	18883761
Gm11	18959907	18979686	18959907	18961542	18978040	18979686	97	---	---	---	---	18962345	18962366	-	72	18959907	18979684
Gm11	18988177	19003990	18988177	18989291	19002839	19003990	92	---	---	---	---	19002400	19002427	+	71	18988181	19003987
Gm11	18995393	19000656	18995393	18995555	19000494	19000656	99	---	---	---	---	18995691	18995726	-	80	18995396	19000654
Gm11	19018012	19033511	19018020	19019641	19031886	19033497	95	19018007	19018011	19033512	19033516	19031764	19031832	+	78	19018021	19033492
Gm11	19034801	19039258	19034801	19035638	19038433	19039258	94	19034796	19034800	19039259	19039263	19038325	19038394	+	82	---	---
Gm11	19064847	19079390	19064847	19065246	19078992	19079390	85	---	---	---	---	19078304	19078319	+	87	19064847	19079371
Gm11	19067774	19077135	19067774	19068773	19076136	19077135	99	---	---	---	---	19075903	19075960	+	70	19067774	19077133
Gm11	19079434	19088009	19079434	19079686	19087757	19088009	99	---	---	---	---	19080039	19080076	-	78	19079436	19088005
Gm11	19105027	19121337	19105030	19106679	19119671	19121322	94	19105022	19105026	19121338	19121342	19107190	19107209	-	70	19105030	19121333
Gm11	19144512	19164654	19144512	19144654	19164512	19164653	97	19144504	19144511	19164655	19164662	19145482	19145498	-	76	---	---
Gm11	19147904	19153834	19147904	19148064	19153674	19153834	86	---	---	---	---	19153617	19153643	+	77	19147910	19153819
Gm11	19216375	19233007	19216375	19216830	19232559	19233007	90	---	---	---	---	19231971	19232028	+	81	19216382	19233005
Gm11	19218825	19234515	19218825	19220283	19233007	19234515	88	---	---	---	---	19220793	19220815	-	73	---	---
Gm11	19271540	19280835	19271540	19272544	19279831	19280835	99	---	---	---	---	19272882	19272895	-	85	19271543	19280833
Gm11	19288393	19307829	19288393	19288997	19307225	19307829	97	---	---	---	---	19289797	19289836	-	70	---	---
Gm11	19292645	19298877	19292645	19293729	19297792	19298877	95	---	---	---	---	19293919	19293933	-	73	19292648	19298876
Gm11	19298869	19308384	19298869	19299210	19308042	19308384	97	---	---	---	---	19299579	19299600	-	77	19298882	19308382
Gm11	19321351	19340758	19321351	19322749	19339370	19340758	94	---	---	---	---	19323483	19323511	-	75	19321352	19340755
Gm11	19327460	19336933	19327460	19328564	19335901	19336933	89	---	---	---	---	19328843	19328857	-	80	19327460	19336931
Gm11	19353186	19359842	19353186	19353385	19359639	19359842	91	---	---	---	---	19353538	19353554	-	70	19353193	19359839
Gm11	19360057	19365155	19360057	19360463	19364763	19365155	88	---	---	---	---	19360618	19360650	-	84	19360058	19365153
Gm11	19383548	19396165	19383559	19385014	19394711	19396156	93	19383543	19383547	19396166	19396170	19385290	19385306	-	70	19383559	19396161
Gm11	19383552	19395765	19383559	19384619	19394711	19395760	91	19383547	19383551	19395766	19395770	19385073	19385108	-	77	---	---
Gm11	19390420	19393767	19390420	19391572	19392604	19393767	94	---	---	---	---	19391583	19391652	-	71	19390420	19393765
Gm11	19397014	19399895	19397014	19397164	19399745	19399895	91	---	---	---	---	19399666	19399680	+	86	---	---
Gm11	19402084	19419125	19402092	19402265	19418942	19419119	89	19402077	19402083	19419126	19419132	19418130	19418153	+	79	19402087	19419115
Gm11	19428360	19447071	19428360	19428881	19446550	19447071	99	---	---	---	---	19446102	19446120	+	73	19428367	19447064
Gm11	19452754	19463023	19452754	19453127	19462648	19463023	94	---	---	---	---	19462172	19462190	+	78	19452754	19463014
Gm11	19456000	19462603	19456013	19456567	19462033	19462588	98	19455995	19455999	19462604	19462608	19456674	19456758	-	71	19456001	19462596
Gm11	19462001	19466605	19462001	19462575	19466023	19466605	92	---	---	---	---	19462713	19462748	-	97	19462006	19466590
Gm11	19472022	19488066	19472022	19472190	19487894	19488066	89	---	---	---	---	19487126	19487149	+	79	---	---
Gm11	19503968	19517911	19503968	19504097	19517782	19517911	86	---	---	---	---	19504722	19504735	-	71	19503978	19517905
Gm11	19506600	19512897	19506606	19507641	19511853	19512888	90	19506595	19506599	19512898	19512902	19511691	19511734	+	88	---	---
Gm11	19553485	19563411	19553485	19554733	19562185	19563411	97	---	---	---	---	19554992	19555049	-	70	19553500	19563408
Gm11	19594307	19602416	19594316	19596036	19600779	19602414	92	19594302	19594306	19602417	19602421	19600609	19600630	+	90	19594313	19602412
Gm11	19604099	19618832	19604100	19605948	19616981	19618829	92	19604094	19604098	19618833	19618837	19606388	19606406	-	89	19604099	19618831
Gm11	19637450	19656097	19637450	19639283	19654083	19656097	85	---	---	---	---	19639453	19639469	-	70	---	---
Gm11	19642457	19659104	19642459	19643589	19657975	19659097	95	19642452	19642456	19659105	19659109	19657318	19657330	+	76	19642459	19659098
Gm11	19686325	19699523	19686336	19687669	19698186	19699519	93	19686319	19686324	19699524	19699529	19687917	19687930	-	71	---	---
Gm11	19701171	19720306	19701171	19701981	19719500	19720306	95	---	---	---	---	19702661	19702721	-	78	---	---
Gm11	19715659	19726927	19715659	19716047	19726535	19726927	86	---	---	---	---	19716462	19716480	-	84	19715665	19726918
Gm11	19728917	19734467	19728926	19729897	19733495	19734466	99	19728911	19728916	19734468	19734473	19729964	19730011	-	81	19728933	19734464
Gm11	19768292	19778739	19768292	19769461	19777573	19778739	98	---	---	---	---	19777206	19777227	+	77	---	---
Gm11	19805923	19815313	19805925	19806925	19814313	19815313	99	19805918	19805922	19815314	19815318	19813971	19814025	+	72	19805925	19815311
Gm11	19841844	19861483	19841844	19843368	19859940	19861483	95	---	---	---	---	19859770	19859835	+	81	19841847	19861473
Gm11	19842452	19860930	19842454	19842804	19860569	19860919	99	19842447	19842451	19860931	19860935	19859770	19859835	+	81	---	---
Gm11	19872064	19878570	19872064	19872490	19878147	19878570	96	---	---	---	---	19872761	19872773	-	92	---	---
Gm11	19893497	19911429	19893497	19893987	19910973	19911429	87	---	---	---	---	19910123	19910172	+	70	19893497	19911427
Gm11	19896699	19908020	19896704	19897990	19906736	19908019	92	19896694	19896698	19908021	19908025	19898101	19898129	-	75	19896702	19908006
Gm11	19934005	19942820	19934005	19934941	19941872	19942820	97	---	---	---	---	19941526	19941545	+	80	19934020	19942818
Gm11	19959269	19979511	19959269	19959982	19978820	19979511	91	---	---	---	---	19977948	19977969	+	72	19959277	19979506
Gm11	19969978	19980214	19969978	19970476	19979700	19980214	92	---	---	---	---	19970752	19970768	-	70	19969987	19980212
Gm11	19998236	20011946	19998236	19999626	20010620	20011946	90	---	---	---	---	20000063	20000074	-	91	---	---
Gm11	20022944	20031536	20022944	20023372	20031108	20031536	92	---	---	---	---	---	---	0	--	20022944	20031525
Gm11	20065815	20083216	20065817	20067755	20081274	20083212	99	20065809	20065814	20083217	20083222	20068382	20068400	-	84	20065817	20083205
Gm11	20095376	20099162	20095376	20096165	20098374	20099162	95	---	---	---	---	20096237	20096259	-	78	20095377	20099152
Gm11	20101578	20113480	20101578	20105197	20109955	20113480	95	---	---	---	---	20105319	20105403	-	71	20101578	20113467
Gm11	20125846	20145664	20125846	20127356	20144153	20145664	96	---	---	---	---	20128143	20128155	-	76	20125850	20145653
Gm11	20126031	20145375	20126031	20127067	20144328	20145375	96	---	---	---	---	20127894	20127913	-	70	---	---
Gm11	20149367	20158650	20149367	20150372	20157645	20158650	99	---	---	---	---	20150709	20150722	-	85	20149370	20158647
Gm11	20206733	20221818	20206733	20207709	20220834	20221818	87	---	---	---	---	20220287	20220308	+	72	20206746	20221817
Gm11	20221819	20241953	20221819	20223425	20240359	20241953	97	---	---	---	---	20239532	20239549	+	72	20221819	20241942
Gm11	20255348	20270094	20255348	20257025	20268419	20270094	93	---	---	---	---	20267855	20267875	+	80	---	---
Gm11	20260791	20279625	20260791	20261026	20279389	20279625	86	---	---	---	---	20261579	20261590	-	75	---	---
Gm11	20297095	20308534	20297095	20299067	20306619	20308534	95	---	---	---	---	20299326	20299344	-	84	20297096	20308532
Gm11	20310275	20325851	20310278	20311185	20324923	20325847	95	20310270	20310274	20325852	20325856	20324518	20324583	+	75	---	---
Gm11	20310357	20325744	20310357	20311082	20325002	20325744	95	---	---	---	---	20324518	20324583	+	75	---	---
Gm11	20335464	20340855	20335464	20336388	20339920	20340855	95	---	---	---	---	20339806	20339875	+	81	20335464	20340840
Gm11	20361216	20366455	20361216	20362124	20365547	20366455	96	---	---	---	---	20365433	20365502	+	84	20361216	20366453
Gm11	20400870	20420772	20400884	20402521	20419121	20420759	95	20400865	20400869	20420773	20420777	20403299	20403326	-	82	20400873	20420764
Gm11	20408520	20413762	20408520	20409431	20412963	20413762	85	---	---	---	---	20412864	20412921	+	82	20408522	20413759
Gm11	20424531	20443981	20424531	20425973	20442578	20443981	87	---	---	---	---	20441931	20441945	+	86	20424532	20443978
Gm11	20431812	20440150	20431812	20432916	20439047	20440150	96	---	---	---	---	20433198	20433212	-	80	20431812	20440148
Gm11	20476193	20484606	20476193	20476473	20484326	20484606	98	---	---	---	---	20484216	20484236	+	76	20476205	20484604
Gm11	20487687	20499699	20487687	20488818	20498565	20499699	96	---	---	---	---	20498368	20498457	+	72	20487688	20499697
Gm11	20516189	20521671	20516193	20517129	20520711	20521660	97	20516183	20516188	20521672	20521677	20520596	20520667	+	84	20516193	20521665
Gm11	20525214	20535376	20525214	20526321	20534272	20535376	97	---	---	---	---	20533978	20534017	+	70	20525214	20535374
Gm11	20543967	20553461	20543967	20545126	20552298	20553457	94	20543961	20543966	20553462	20553467	20545461	20545485	-	80	20543969	20553450
Gm11	20547658	20559414	20547658	20549037	20558028	20559414	94	---	---	---	---	20557578	20557599	+	81	20547661	20559411
Gm11	20550100	20555618	20550100	20551052	20554656	20555618	97	---	---	---	---	20554542	20554589	+	81	20550100	20555616
Gm11	20561262	20580931	20561273	20561853	20580354	20580931	87	20561257	20561261	20580932	20580936	20579585	20579655	+	76	---	---
Gm11	20562601	20580260	20562601	20562976	20579887	20580260	93	---	---	---	---	20579585	20579655	+	76	20562608	20580251
Gm11	20589578	20595304	20589578	20589679	20595199	20595300	94	20589567	20589577	20595305	20595315	20594923	20594938	+	75	20589578	20595303
Gm11	20596915	20611437	20596915	20598797	20609561	20611437	90	---	---	---	---	20609267	20609281	+	80	20596915	20611433
Gm11	20601013	20611737	20601018	20601303	20611452	20611737	92	20601008	20601012	20611738	20611742	20610945	20610963	+	78	20601018	20611732
Gm11	20618868	20639258	20618868	20620540	20637605	20639258	97	---	---	---	---	20621366	20621394	-	72	20618868	20639256
Gm11	20640520	20649989	20640531	20640821	20649683	20649985	94	20640515	20640519	20649990	20649994	20649291	20649312	+	72	20640522	20649988
Gm11	20651373	20660654	20651373	20652376	20659651	20660654	99	---	---	---	---	20652515	20652528	-	71	20651374	20660651
Gm11	20665690	20679232	20665690	20667650	20677208	20679229	89	20665685	20665689	20679233	20679237	20676730	20676747	+	83	20665690	20679226
Gm11	20724333	20729857	20724336	20725299	20728889	20729852	98	20724327	20724332	20729858	20729863	20728774	20728821	+	81	20724333	20729850
Gm11	20730323	20738392	20730323	20731437	20737296	20738392	93	---	---	---	---	20731622	20731643	-	77	20730324	20738389
Gm11	20743849	20750362	20743849	20745425	20748830	20750362	90	---	---	---	---	20745574	20745596	-	91	20743850	20750360
Gm11	20755820	20776106	20755822	20757448	20774450	20776095	97	20755814	20755819	20776107	20776112	20758219	20758245	-	70	20755823	20776095
Gm11	20764378	20769740	20764378	20765292	20768826	20769740	99	---	---	---	---	20768718	20768787	+	84	20764384	20769738
Gm11	20788076	20808737	20788076	20789734	20807078	20808737	99	---	---	---	---	20806212	20806245	+	70	20788077	20808734
Gm11	20811711	20831927	20811716	20813385	20830252	20831919	97	20811706	20811710	20831928	20831932	20814196	20814227	-	75	20811713	20831909
Gm11	20846841	20863500	20846841	20848278	20862064	20863500	93	---	---	---	---	20848871	20848968	-	72	20846842	20863489
Gm11	20850865	20856128	20850872	20851723	20855282	20856128	95	20850857	20850864	20856129	20856136	20851767	20851845	-	82	20850872	20856126
Gm11	20881186	20883942	20881186	20881699	20883452	20883942	91	---	---	---	---	20883352	20883394	+	74	20881188	20883940
Gm11	20887976	20905606	20887976	20890020	20903612	20905606	96	---	---	---	---	20890555	20890570	-	75	20887977	20905604
Gm11	20915377	20921913	20915377	20915611	20921667	20921913	88	---	---	---	---	20915679	20915722	-	72	20915378	20921911
Gm11	20961560	20968067	20961560	20962151	20967460	20968067	90	---	---	---	---	20967273	20967322	+	78	20961568	20968061
Gm11	20968209	20981799	20968209	20968539	20981468	20981799	94	---	---	---	---	20980912	20980924	+	76	20968226	20981797
Gm11	20970857	20980644	20970860	20971167	20980334	20980640	97	20970852	20970856	20980645	20980649	20971546	20971564	-	84	20970861	20980638
Gm11	20992143	21002416	20992143	20993293	21001264	21002416	98	---	---	---	---	20993664	20993692	-	72	20992143	21002414
Gm11	21012534	21019168	21012534	21012981	21018697	21019168	86	---	---	---	---	21013185	21013233	-	79	21012534	21019150
Gm11	21030504	21039342	21030504	21031612	21038214	21039342	94	---	---	---	---	21031890	21031904	-	80	21030504	21039339
Gm11	21063797	21074808	21063797	21065651	21072947	21074808	97	---	---	---	---	21065892	21065913	-	77	---	---
Gm11	21075762	21091877	21075762	21076899	21090754	21091877	89	---	---	---	---	21077510	21077544	-	71	21075762	21091874
Gm11	21083630	21086869	21083630	21084761	21085834	21086869	90	---	---	---	---	---	---	0	--	---	---
Gm11	21089485	21100882	21089490	21089819	21100553	21100879	87	21089479	21089484	21100883	21100888	21090235	21090263	-	72	---	---
Gm11	21113195	21117269	21113195	21114243	21116201	21117269	96	---	---	---	---	21114324	21114343	-	75	21113212	21117267
Gm11	21123594	21135534	21123594	21124549	21134577	21135534	93	---	---	---	---	21125011	21125051	-	85	21123610	21135524
Gm11	21141723	21153504	21141723	21144248	21150969	21153504	93	---	---	---	---	21144554	21144584	-	70	21141724	21153501
Gm11	21146025	21154541	21146025	21146232	21154336	21154541	98	---	---	---	---	21153930	21153949	+	85	---	---
Gm11	21184935	21189766	21184935	21185308	21189393	21189766	99	---	---	---	---	21189206	21189227	+	72	21184935	21189764
Gm11	21198249	21202157	21198249	21199462	21200942	21202157	93	---	---	---	---	21200861	21200885	+	80	21198256	21202155
Gm11	21211445	21221164	21211445	21212561	21220028	21221164	98	---	---	---	---	21219710	21219767	+	70	21211445	21221162
Gm11	21224578	21227642	21224590	21224889	21227341	21227641	91	21224573	21224577	21227643	21227647	21224957	21224981	-	72	---	---
Gm11	21263762	21281310	21263762	21265688	21279365	21281310	98	---	---	---	---	21278714	21278729	+	81	21263762	21281308
Gm11	21300230	21319400	21300230	21301252	21318400	21319400	85	---	---	---	---	21301955	21301992	-	71	---	---
Gm11	21300578	21319188	21300579	21301016	21318728	21319175	87	21300571	21300577	21319189	21319195	21301855	21301890	-	72	---	---
Gm11	21303509	21313021	21303509	21303972	21312596	21313021	85	---	---	---	---	21312279	21312293	+	80	---	---
Gm11	21319386	21340465	21319395	21321335	21338529	21340450	98	21319381	21319385	21340466	21340470	21337669	21337702	+	70	21319386	21340452
Gm11	21347189	21351233	21347189	21347559	21350863	21351233	99	---	---	---	---	21350697	21350751	+	85	---	---
Gm11	21352631	21363233	21352631	21352814	21363047	21363233	93	---	---	---	---	21362549	21362569	+	80	21352648	21363215
Gm11	21353058	21362838	21353058	21353604	21362294	21362838	87	---	---	---	---	21353883	21353898	-	75	---	---
Gm11	21395068	21410701	21395068	21396997	21408763	21410701	98	---	---	---	---	21397489	21397508	-	70	21395068	21410700
Gm11	21448524	21459818	21448524	21448970	21459361	21459818	87	---	---	---	---	21458841	21458915	+	73	21448526	21459812
Gm11	21448970	21459350	21448970	21450139	21458181	21459350	98	---	---	---	---	21457804	21457825	+	77	21448970	21459347
Gm11	21476382	21496885	21476382	21478035	21495232	21496885	98	---	---	---	---	21478862	21478895	-	70	21476386	21496883
Gm11	21548212	21557476	21548212	21549339	21556348	21557476	98	---	---	---	---	21549474	21549501	-	89	---	---
Gm11	21561958	21571345	21561958	21562959	21570345	21571345	99	---	---	---	---	21563246	21563300	-	72	21561959	21571343
Gm11	21575068	21587711	21575068	21575388	21587391	21587711	95	---	---	---	---	21575885	21575918	-	79	---	---
Gm11	21602767	21620920	21602767	21604677	21618991	21620920	98	---	---	---	---	21618275	21618301	+	77	---	---
Gm11	21637961	21643762	21637961	21638686	21643037	21643762	98	---	---	---	---	21642821	21642836	+	75	21637968	21643759
Gm11	21653652	21656563	21653659	21654152	21656046	21656562	90	21653647	21653651	21656564	21656568	21654208	21654228	-	90	21653654	21656557
Gm11	21673434	21686659	21673434	21673856	21686247	21686659	91	---	---	---	---	21685782	21685800	+	89	21673436	21686657
Gm11	21714556	21731779	21714556	21715338	21730998	21731779	98	---	---	---	---	21715881	21715895	-	86	21714566	21731775
Gm11	21746722	21756462	21746722	21746879	21756305	21756462	94	---	---	---	---	21747119	21747132	-	71	21746724	21756449
Gm11	21750370	21756304	21750385	21750962	21755762	21756298	85	21750365	21750369	21756305	21756309	21751151	21751202	-	75	21750386	21756301
Gm11	21756460	21776825	21756460	21758123	21775303	21776825	89	---	---	---	---	21774462	21774482	+	71	21756461	21776822
Gm11	21786815	21793335	21786815	21787036	21793114	21793335	92	---	---	---	---	21793093	21793111	+	89	21786817	21793330
Gm11	21806064	21821685	21806064	21807690	21820124	21821685	93	---	---	---	---	21819989	21820067	+	75	---	---
Gm11	21826880	21830875	21826880	21827338	21830428	21830875	85	---	---	---	---	21827430	21827448	-	89	21826890	21830867
Gm11	21835900	21846120	21835902	21837076	21845056	21846111	87	21835895	21835899	21846121	21846125	21844691	21844730	+	72	21835902	21846108
Gm11	21846216	21863635	21846229	21846917	21862884	21863622	88	21846211	21846215	21863636	21863640	21862137	21862152	+	75	21846219	21863627
Gm11	21916771	21932858	21916779	21918727	21930925	21932853	97	21916766	21916770	21932859	21932863	21919270	21919285	-	75	21916776	21932851
Gm11	21945878	21948294	21945878	21946216	21947946	21948283	94	21945873	21945877	21948295	21948299	21946293	21946304	-	91	---	---
Gm11	21982999	22003795	21982999	21984278	22002502	22003795	89	---	---	---	---	22001833	22001847	+	73	21983000	22003778
Gm11	22017998	22026236	22017998	22021332	22022867	22026236	91	---	---	---	---	22021380	22021408	-	72	---	---
Gm11	22019104	22026148	22019104	22021244	22023975	22026148	90	---	---	---	---	22021328	22021356	-	72	---	---
Gm11	22048704	22052206	22048704	22049028	22051882	22052206	91	---	---	---	---	---	---	0	--	---	---
Gm11	22056660	22066455	22056660	22057796	22065319	22066455	99	---	---	---	---	22065002	22065059	+	70	22056660	22066451
Gm11	22080263	22083952	22080263	22080388	22083823	22083952	94	---	---	---	---	22080528	22080559	-	84	22080267	22083949
Gm11	22144086	22152858	22144086	22145043	22151901	22152858	88	---	---	---	---	22151829	22151890	+	70	---	---
Gm11	22144200	22152858	22144200	22145043	22152017	22152858	88	---	---	---	---	22151829	22151890	+	70	22144209	22152847
Gm11	22154849	22165870	22154849	22155138	22165581	22165870	95	---	---	---	---	22155624	22155638	-	80	22154857	22165867
Gm11	22168338	22176945	22168338	22168796	22176480	22176945	96	---	---	---	---	22169114	22169151	-	71	---	---
Gm11	22213182	22218298	22213182	22213543	22217937	22218298	95	---	---	---	---	22213690	22213735	-	80	---	---
Gm11	22218354	22236173	22218356	22219303	22235183	22236164	88	22218349	22218353	22236174	22236178	22234434	22234458	+	76	22218356	22236164
Gm11	22219406	22228630	22219406	22220509	22227534	22228630	98	---	---	---	---	22220655	22220673	-	89	22219407	22228628
Gm11	22242259	22247325	22242259	22243110	22246472	22247325	97	---	---	---	---	22246363	22246433	+	84	---	---
Gm11	22255259	22265248	22255259	22256511	22264032	22265248	95	---	---	---	---	22256767	22256809	-	72	22255260	22265242
Gm11	22316176	22333985	22316176	22317142	22333011	22333985	94	---	---	---	---	22317722	22317738	-	88	22316176	22333983
Gm11	22319867	22326240	22319867	22320608	22325504	22326240	95	---	---	---	---	22320656	22320682	-	77	22319867	22326238
Gm11	22368743	22373475	22368743	22369105	22373122	22373475	87	---	---	---	---	22369237	22369248	-	75	---	---
Gm11	22368769	22373741	22368769	22369375	22373148	22373741	88	---	---	---	---	22369544	22369564	-	80	22368769	22373726
Gm11	22386995	22397160	22386995	22387964	22396160	22397160	93	---	---	---	---	22388018	22388041	-	75	---	---
Gm11	22396107	22408677	22396107	22397276	22407492	22408665	95	22396102	22396106	22408678	22408682	---	---	0	--	22396114	22408671
Gm11	22407489	22418264	22407492	22409126	22416619	22418255	97	22407481	22407488	22418265	22418272	22409268	22409286	-	84	22407500	22418258
Gm11	22418740	22423031	22418744	22420386	22421367	22423024	89	22418735	22418739	22423032	22423036	22421267	22421327	+	75	22418742	22423024
Gm11	22430837	22439992	22430842	22431927	22438906	22439992	99	22430832	22430836	22439993	22439997	22438782	22438800	+	89	22430842	22439990
Gm11	22460551	22465968	22460557	22461461	22465049	22465958	98	22460545	22460550	22465969	22465974	22461505	22461576	-	83	22460558	22465956
Gm11	22469237	22487624	22469237	22471487	22485366	22487624	95	---	---	---	---	22472162	22472177	-	81	22469241	22487622
Gm11	22469911	22486736	22469911	22470602	22486051	22486736	95	---	---	---	---	22471356	22471375	-	80	22469912	22486729
Gm11	22525346	22538230	22525346	22525703	22537873	22538230	99	---	---	---	---	22537294	22537358	+	83	---	---
Gm11	22540429	22553461	22540429	22541315	22552565	22553461	90	---	---	---	---	22552002	22552028	+	70	---	---
Gm11	22542749	22551668	22542760	22543779	22550667	22551665	94	22542743	22542748	22551669	22551674	22550508	22550538	+	87	22542765	22551665
Gm11	22542784	22551496	22542784	22543610	22550691	22551496	93	---	---	---	---	22550508	22550538	+	87	22542788	22551477
Gm11	22564997	22583629	22564999	22565171	22583447	22583619	85	22564992	22564996	22583630	22583634	22566052	22566085	-	82	---	---
Gm11	22581388	22587515	22581388	22582096	22586781	22587515	87	---	---	---	---	22586578	22586590	+	92	22581388	22587510
Gm11	22581682	22587936	22581682	22582515	22587075	22587936	87	---	---	---	---	22582549	22582597	-	81	22581695	22587933
Gm11	22585783	22595312	22585783	22586541	22594583	22595312	87	---	---	---	---	22586781	22586809	-	79	22585795	22595310
Gm11	22587935	22598221	22587935	22588193	22597964	22598221	88	---	---	---	---	22597765	22597777	+	92	---	---
Gm11	22596212	22607742	22596212	22596919	22607025	22607742	92	---	---	---	---	22606520	22606544	+	72	22596213	22607739
Gm11	22607904	22623840	22607904	22609482	22622209	22623840	89	---	---	---	---	22609799	22609813	-	86	22607904	22623838
Gm11	22630569	22651755	22630583	22631848	22650473	22651751	91	22630563	22630568	22651756	22651761	22649678	22649697	+	85	22630571	22651752
Gm11	22633999	22642394	22633999	22634512	22641881	22642394	97	---	---	---	---	22634670	22634696	-	77	22634001	22642391
Gm11	22646013	22654394	22646028	22646965	22653444	22654380	99	22646008	22646012	22654395	22654399	22647266	22647289	-	75	22646014	22654390
Gm11	22656633	22678551	22656633	22656748	22678435	22678551	94	---	---	---	---	22657726	22657774	-	81	---	---
Gm11	22698857	22714611	22698857	22699323	22714145	22714611	95	---	---	---	---	22699903	22699916	-	78	---	---
Gm11	22703832	22713175	22703832	22706639	22710331	22713175	95	---	---	---	---	22710258	22710285	+	78	22703835	22713165
Gm11	22731266	22739769	22731266	22732428	22738647	22739769	91	---	---	---	---	22738353	22738367	+	80	22731266	22739762
Gm11	22779399	22799466	22779413	22781010	22797841	22799464	95	22779394	22779398	22799467	22799471	22781064	22781149	-	79	22779408	22799464
Gm11	22822690	22831089	22822690	22823063	22830716	22831089	97	---	---	---	---	22823199	22823229	-	90	---	---
Gm11	22853748	22860944	22853748	22854873	22859855	22860944	91	---	---	---	---	22859691	22859705	+	86	22853756	22860941
Gm11	22887006	22905197	22887006	22887125	22905078	22905197	99	---	---	---	---	22887739	22887828	-	73	22887006	22905188
Gm11	22887006	22906728	22887006	22888656	22905078	22906728	98	---	---	---	---	22904256	22904269	+	71	22887006	22906726
Gm11	22923422	22928643	22923422	22924248	22927804	22928643	96	---	---	---	---	22927691	22927761	+	84	22923424	22928641
Gm11	22939505	22961512	22939512	22939930	22961093	22961511	95	22939500	22939504	22961513	22961517	22940956	22940989	-	70	22939510	22961509
Gm11	22943269	22948810	22943269	22944232	22947847	22948810	98	---	---	---	---	22947732	22947779	+	81	22943269	22948808
Gm11	22966719	22984455	22966719	22968226	22982987	22984455	87	---	---	---	---	22982860	22982932	+	78	22966719	22984453
Gm11	22985875	22993456	22985889	22986586	22992757	22993454	88	22985870	22985874	22993457	22993461	22986773	22986799	-	92	---	---
Gm11	22987326	22996059	22987326	22988233	22995149	22996059	88	---	---	---	---	22988486	22988516	-	87	---	---
Gm11	23011356	23025785	23011356	23012813	23024334	23025785	94	---	---	---	---	23024218	23024280	+	76	23011357	23025770
Gm11	23046092	23061694	23046101	23047517	23060287	23061693	97	23046087	23046091	23061695	23061699	23059838	23059894	+	71	23046110	23061686
Gm11	23069873	23078568	23069873	23070823	23077573	23078568	90	---	---	---	---	23071124	23071138	-	80	23069876	23078566
Gm11	23086374	23091256	23086374	23086770	23090859	23091256	96	---	---	---	---	23086955	23086974	-	70	---	---
Gm11	23115327	23134371	23115327	23116471	23133223	23134371	92	---	---	---	---	23132531	23132565	+	74	23115328	23134369
Gm11	23161338	23171094	23161338	23161938	23170444	23171094	86	---	---	---	---	23161941	23161958	-	77	---	---
Gm11	23187827	23199264	23187827	23188046	23199045	23199264	92	---	---	---	---	23188365	23188387	-	73	23187828	23199262
Gm11	23202939	23212518	23202948	23203157	23212304	23212514	90	23202934	23202938	23212519	23212523	23211871	23211885	+	86	---	---
Gm11	23225939	23235834	23225939	23227215	23234550	23235834	97	---	---	---	---	23227315	23227399	-	71	---	---
Gm11	23238854	23244266	23238860	23239767	23243348	23244256	96	23238849	23238853	23244267	23244271	23239811	23239880	-	82	23238860	23244263
Gm11	23244918	23249841	23244918	23245727	23249042	23249841	95	---	---	---	---	23248876	23248907	+	87	23244918	23249831
Gm11	23266757	23272101	23266757	23267654	23271196	23272101	95	---	---	---	---	23267697	23267766	-	82	23266757	23272099
Gm11	23299143	23313132	23299147	23300483	23311792	23313123	97	23299138	23299142	23313133	23313137	23301006	23301024	-	84	23299147	23313125
Gm11	23326809	23334096	23326809	23327781	23333124	23334096	96	---	---	---	---	23327960	23327982	-	78	23326809	23334094
Gm11	23346969	23355144	23346969	23347396	23354721	23355144	95	---	---	---	---	23354587	23354604	+	83	23346969	23355142
Gm11	23368256	23385609	23368256	23369832	23384038	23385609	97	---	---	---	---	23383371	23383387	+	76	23368258	23385607
Gm11	23386673	23394015	23386673	23387192	23393494	23394015	93	---	---	---	---	23387345	23387365	-	71	---	---
Gm11	23397724	23400623	23397724	23398056	23400293	23400623	97	---	---	---	---	23400181	23400196	+	81	---	---
Gm11	23409619	23430116	23409619	23411223	23428485	23430116	91	---	---	---	---	23411744	23411782	-	71	23409619	23430107
Gm11	23443907	23454226	23443908	23445061	23453067	23454219	97	23443902	23443906	23454227	23454231	23445405	23445426	-	77	23443909	23454217
Gm11	23462333	23466374	23462333	23463699	23465008	23466374	100	---	---	---	---	---	---	0	--	---	---
Gm11	23472686	23475679	23472693	23473307	23475063	23475677	92	23472673	23472685	23475680	23475692	---	---	0	--	23472691	23475671
Gm11	23486925	23496830	23486925	23487801	23495958	23496830	91	---	---	---	---	23488161	23488175	-	73	23486933	23496824
Gm11	23488345	23501499	23488345	23491689	23498158	23501499	88	---	---	---	---	23497879	23497904	+	73	23488350	23501494
Gm11	23488863	23500474	23488863	23490662	23498710	23500474	88	---	---	---	---	23490794	23490816	-	73	---	---
Gm11	23496496	23513617	23496496	23496626	23513487	23513617	96	---	---	---	---	23512659	23512675	+	76	---	---
Gm11	23521410	23534887	23521410	23521689	23534609	23534887	96	---	---	---	---	23522189	23522234	-	82	23521410	23534880
Gm11	23525544	23534593	23525544	23526546	23533591	23534593	99	---	---	---	---	23526683	23526696	-	71	23525544	23534588
Gm11	23534875	23552287	23534886	23537032	23550150	23552285	98	23534867	23534874	23552288	23552295	23549496	23549522	+	77	23534882	23552283
Gm11	23558476	23562167	23558476	23559617	23561025	23562167	95	---	---	---	---	---	---	0	--	23558478	23562157
Gm11	23559492	23562126	23559492	23560033	23561586	23562126	85	23559486	23559491	23562127	23562132	---	---	0	--	23559501	23562123
Gm11	23585291	23589068	23585303	23585679	23588691	23589068	85	23585285	23585290	23589069	23589074	23588613	23588627	+	86	---	---
Gm11	23603873	23606542	23603873	23604359	23606058	23606542	88	---	---	---	---	---	---	0	--	23603876	23606537
Gm11	23669778	23673538	23669785	23670251	23673070	23673537	92	23669773	23669777	23673539	23673543	---	---	0	--	---	---
Gm11	23676377	23684752	23676377	23677083	23684046	23684752	96	---	---	---	---	23683784	23683805	+	81	23676380	23684742
Gm11	23679848	23683303	23679848	23681108	23682039	23683299	97	23679836	23679847	23683304	23683315	---	---	0	--	---	---
Gm11	23680413	23681319	23680420	23680862	23680875	23681319	86	23680408	23680412	23681320	23681324	---	---	0	--	---	---
Gm11	23683367	23701935	23683367	23683828	23701472	23701935	91	---	---	---	---	23700901	23700922	+	72	23683376	23701922
Gm11	23702367	23708097	23702367	23703082	23707387	23708097	85	---	---	---	---	23707202	23707223	+	72	23702383	23708090
Gm11	23709322	23718349	23709322	23709582	23718089	23718349	89	23709308	23709321	23718350	23718363	23709944	23709963	-	75	23709333	23718338
Gm11	23709625	23717907	23709625	23709952	23717580	23717907	99	---	---	---	---	23710281	23710294	-	85	---	---
Gm11	23719482	23723216	23719494	23720466	23722232	23723204	98	23719476	23719481	23723217	23723222	23722141	23722162	+	72	---	---
Gm11	23719771	23722989	23719771	23720251	23722509	23722989	99	---	---	---	---	23722396	23722409	+	85	23719780	23722976
Gm11	23734632	23744991	23734632	23735809	23743813	23744991	98	---	---	---	---	23743517	23743531	+	80	23734632	23744989
Gm11	23758297	23766205	23758297	23758637	23765865	23766205	97	---	---	---	---	23765558	23765588	+	77	23758302	23766203
Gm11	23758553	23761461	23758561	23759107	23760911	23761456	99	23758548	23758552	23761462	23761466	23760850	23760880	+	80	23758553	23761454
Gm11	23766711	23769847	23766711	23767558	23769000	23769847	99	---	---	---	---	23768949	23768979	+	77	---	---
Gm11	23847874	23862575	23847874	23848087	23862362	23862575	98	---	---	---	---	23848715	23848738	-	79	23847881	23862572
Gm11	23882278	23892721	23882278	23882729	23892277	23892721	87	---	---	---	---	23883011	23883100	-	73	23882279	23892717
Gm11	23900929	23910639	23900929	23902056	23909512	23910639	99	---	---	---	---	23909194	23909251	+	70	23900930	23910637
Gm11	23924867	23930396	23924880	23925848	23929424	23930392	96	23924862	23924866	23930397	23930401	23925909	23925956	-	83	23924868	23930392
Gm11	23940019	23955874	23940019	23941683	23954217	23955874	96	---	---	---	---	23953673	23953688	+	75	23940025	23955872
Gm11	23986211	24000735	23986211	23987978	23998827	24000735	85	---	---	---	---	23998700	23998775	+	77	23986214	24000733
Gm11	23986802	23999691	23986802	23987030	23999446	23999691	88	---	---	---	---	23987599	23987625	-	70	---	---
Gm11	24013463	24034417	24013463	24013885	24033997	24034417	95	---	---	---	---	24014851	24014868	-	83	24013463	24034415
Gm11	24016543	24028410	24016543	24019812	24025145	24028410	98	---	---	---	---	24024960	24025044	+	71	24016543	24028396
Gm11	24029589	24033665	24029589	24030325	24032908	24033665	91	---	---	---	---	24030336	24030356	-	76	24029603	24033663
Gm11	24062661	24083375	24062671	24064091	24081953	24083374	93	24062656	24062660	24083376	24083380	24064829	24064856	-	78	24062672	24083372
Gm11	24109394	24114640	24109394	24109835	24114190	24114640	89	---	---	---	---	24110004	24110019	-	81	24109394	24114636
Gm11	24129617	24142737	24129617	24131042	24141425	24142737	85	---	---	---	---	24131505	24131530	-	73	---	---
Gm11	24152112	24159554	24152112	24155636	24156028	24159554	99	---	---	---	---	24155981	24156026	+	71	---	---
Gm11	24328502	24344876	24328502	24328822	24344566	24344876	91	---	---	---	---	24329217	24329236	-	70	---	---
Gm11	24336934	24340564	24336934	24337370	24340128	24340564	96	---	---	---	---	24340006	24340018	+	84	24336938	24340561
Gm11	24362344	24370105	24362355	24363062	24369358	24370092	86	24362339	24362343	24370106	24370110	24363330	24363372	-	72	---	---
Gm11	24380995	24385739	24380995	24381308	24385428	24385739	92	---	---	---	---	24385268	24385297	+	80	24380996	24385733
Gm11	24470063	24478673	24470063	24470881	24477927	24478673	90	---	---	---	---	24477742	24477769	+	89	24470064	24478670
Gm11	24500662	24517703	24500669	24502523	24515863	24517696	97	24500654	24500661	24517704	24517711	24515217	24515235	+	84	24500669	24517699
Gm11	24521611	24528082	24521611	24522572	24527132	24528082	96	---	---	---	---	24526929	24526951	+	78	24521612	24528079
Gm11	24541136	24550354	24541136	24542228	24549261	24550354	99	---	---	---	---	24542386	24542413	-	89	24541136	24550352
Gm11	24593340	24598834	24593340	24593689	24598485	24598834	92	---	---	---	---	24593870	24593915	-	84	24593340	24598828
Gm11	24686087	24689459	24686087	24686670	24688813	24689459	85	---	---	---	---	24686729	24686778	-	76	24686087	24689457
Gm11	24726843	24736425	24726853	24727617	24735663	24736424	85	24726838	24726842	24736426	24736430	24735369	24735386	+	72	24726846	24736419
Gm11	24762914	24766952	24762914	24763090	24766776	24766952	90	---	---	---	---	24763111	24763130	-	85	24762925	24766942
Gm11	24777001	24783281	24777001	24777618	24782664	24783281	90	---	---	---	---	24782459	24782493	+	74	---	---
Gm11	24784155	24794366	24784161	24784655	24793866	24794351	91	24784150	24784154	24794367	24794371	24785048	24785066	-	84	24784162	24794363
Gm11	24823767	24828797	24823774	24824230	24828326	24828788	87	24823760	24823766	24828798	24828804	---	---	0	--	24823776	24828793
Gm11	24839870	24844630	24839870	24840200	24844291	24844629	93	24839865	24839869	24844631	24844635	24844218	24844231	+	78	24839870	24844626
Gm11	24847201	24863417	24847201	24847426	24863180	24863417	92	---	---	---	---	24848099	24848115	-	88	24847212	24863415
Gm11	24850199	24860581	24850199	24851334	24859428	24860581	97	---	---	---	---	24851705	24851738	-	70	24850199	24860577
Gm11	24880564	24887650	24880564	24882162	24885919	24887650	88	---	---	---	---	24882310	24882332	-	91	24880565	24887645
Gm11	24888300	24895373	24888300	24889289	24894384	24895373	95	---	---	---	---	24894269	24894300	+	84	24888314	24895365
Gm11	24973149	24988570	24973149	24974751	24986966	24988570	97	---	---	---	---	24974800	24974867	-	73	24973149	24988568
Gm11	24996238	25015950	24996238	24997849	25014331	25015950	95	---	---	---	---	25014215	25014282	+	76	24996244	25015947
Gm11	25017916	25027191	25017916	25020750	25024365	25027191	89	---	---	---	---	25024291	25024316	+	76	25017916	25027189
Gm11	25190902	25203351	25190902	25191374	25202877	25203351	96	---	---	---	---	25202758	25202801	+	75	25190905	25203346
Gm11	25217020	25237730	25217020	25217663	25237134	25237730	87	---	---	---	---	25218252	25218319	-	77	---	---
Gm11	25217073	25237830	25217073	25217778	25237187	25237830	86	---	---	---	---	25218252	25218319	-	77	25217073	25237823
Gm11	25238327	25251681	25238327	25238759	25251258	25251681	90	---	---	---	---	25250695	25250715	+	76	---	---
Gm11	25239645	25253563	25239645	25240811	25252371	25253563	85	---	---	---	---	25251816	25251843	+	75	25239646	25253559
Gm11	25245255	25260574	25245261	25245625	25260210	25260574	96	25245245	25245254	25260575	25260584	25259544	25259580	+	70	25245257	25260572
Gm11	25292899	25309704	25292899	25293590	25309036	25309704	85	---	---	---	---	25308493	25308508	+	75	25292902	25309703
Gm11	25294204	25305928	25294204	25295118	25304983	25305928	90	---	---	---	---	25295552	25295573	-	72	25294221	25305911
Gm11	25295106	25300471	25295119	25296019	25299569	25300467	97	25295101	25295105	25300472	25300476	25299454	25299524	+	83	25295119	25300467
Gm11	25300465	25306030	25300465	25300572	25305923	25306030	95	---	---	---	---	25300670	25300691	-	81	---	---
Gm11	25314490	25327712	25314490	25314723	25327479	25327712	94	---	---	---	---	25326853	25326873	+	80	25314500	25327699
Gm11	25314722	25327480	25314722	25315824	25326348	25327480	91	---	---	---	---	25325842	25325869	+	71	---	---
Gm11	25337202	25347007	25337202	25338165	25346045	25347007	90	---	---	---	---	25338324	25338350	-	77	25337206	25347005
Gm11	25347801	25357159	25347801	25348705	25356251	25357159	95	---	---	---	---	25348996	25349007	-	100	25347802	25357157
Gm11	25362855	25370743	25362855	25363957	25369641	25370743	98	---	---	---	---	25364099	25364126	-	89	25362867	25370741
Gm11	25372285	25381435	25372299	25373066	25380658	25381425	99	25372280	25372284	25381436	25381440	25380342	25380399	+	70	25372292	25381432
Gm11	25401452	25404393	25401452	25401927	25403931	25404393	87	---	---	---	---	25403863	25403892	+	70	25401453	25404390
Gm11	25404398	25409916	25404398	25405358	25408946	25409916	97	---	---	---	---	25405419	25405466	-	79	25404399	25409908
Gm11	25411709	25416537	25411709	25412014	25416240	25416537	86	---	---	---	---	25416040	25416062	+	73	25411710	25416534
Gm11	25423117	25435464	25423117	25424013	25434566	25435464	88	---	---	---	---	25434056	25434101	+	71	---	---
Gm11	25431897	25434511	25431901	25432023	25434381	25434503	94	25431892	25431896	25434512	25434516	---	---	0	--	---	---
Gm11	25435685	25444316	25435685	25436574	25443414	25444316	94	---	---	---	---	25436622	25436648	-	70	---	---
Gm11	25446361	25452407	25446361	25447338	25451427	25452407	85	---	---	---	---	---	---	0	--	25446366	25452406
Gm11	25476582	25481953	25476582	25477007	25481532	25481953	89	---	---	---	---	25477066	25477084	-	73	25476582	25481951
Gm11	25504719	25519538	25504726	25506159	25518100	25519529	89	25504714	25504718	25519539	25519543	25506653	25506700	-	75	25504726	25519527
Gm11	25550759	25565301	25550760	25550871	25565182	25565294	95	25550754	25550758	25565302	25565306	25551467	25551483	-	94	25550759	25565298
Gm11	25555237	25568158	25555237	25555545	25567848	25568158	86	---	---	---	---	25567240	25567253	+	71	25555244	25568154
Gm11	25581591	25596733	25581591	25584960	25593418	25596733	91	---	---	---	---	25593027	25593054	+	82	25581598	25596725
Gm11	25583688	25597934	25583688	25586151	25595515	25597934	87	---	---	---	---	25595080	25595096	+	82	---	---
Gm11	25592169	25611685	25592180	25593378	25610503	25611685	86	25592164	25592168	25611686	25611690	25609709	25609747	+	76	---	---
Gm11	25602058	25606442	25602058	25603504	25604981	25606442	85	---	---	---	---	---	---	0	--	---	---
Gm11	25629098	25644543	25629098	25631347	25642264	25644543	87	---	---	---	---	25631875	25631892	-	72	25629106	25644525
Gm11	25633864	25651608	25633869	25635733	25649782	25651596	96	25633858	25633863	25651609	25651614	25636411	25636426	-	81	25633875	25651601
Gm11	25660702	25675458	25660705	25661769	25674394	25675447	93	25660697	25660701	25675459	25675463	25673762	25673789	+	71	---	---
Gm11	25660822	25675322	25660822	25661644	25674511	25675322	93	---	---	---	---	25662190	25662205	-	87	---	---
Gm11	25695677	25705550	25695677	25696891	25704414	25705550	93	---	---	---	---	25697150	25697207	-	70	25695679	25705548
Gm11	25721494	25730033	25721494	25723889	25727655	25730033	91	---	---	---	---	25727588	25727605	+	88	25721495	25730026
Gm11	25741142	25758629	25741142	25741331	25758440	25758629	94	---	---	---	---	25757584	25757642	+	71	---	---
Gm11	25765404	25774476	25765416	25766416	25773476	25774476	99	25765399	25765403	25774477	25774481	25766702	25766769	-	72	25765407	25774473
Gm11	25806401	25825229	25806409	25809502	25822114	25825224	98	25806396	25806400	25825230	25825234	25821985	25821999	+	73	25806402	25825218
Gm11	25840506	25858955	25840506	25840956	25858505	25858955	99	---	---	---	---	25841784	25841795	-	83	25840507	25858953
Gm11	25874212	25891962	25874212	25875886	25890289	25891962	99	---	---	---	---	25876342	25876358	-	76	25874215	25891960
Gm11	25919283	25927156	25919283	25920406	25926032	25927156	96	---	---	---	---	25925764	25925790	+	70	25919283	25927153
Gm11	25930412	25945813	25930412	25930603	25945606	25945813	89	---	---	---	---	25944855	25944890	+	72	25930417	25945807
Gm11	25936062	25942896	25936073	25937723	25941213	25942888	93	25936053	25936061	25942897	25942905	25937848	25937861	-	85	25936073	25942886
Gm11	25937070	25942665	25937079	25937500	25942236	25942665	93	25937064	25937069	25942666	25942671	25937711	25937736	-	88	---	---
Gm11	25961704	25967227	25961704	25962666	25966265	25967227	99	---	---	---	---	25966150	25966197	+	81	25961704	25967225
Gm11	25975995	25985633	25975995	25976101	25985527	25985633	93	---	---	---	---	25976552	25976564	-	84	25976007	25985624
Gm11	25996334	26000499	25996334	25997050	25999783	26000499	98	---	---	---	---	25999693	25999707	+	73	25996344	26000493
Gm11	25999642	26017905	25999642	26002909	26014651	26017905	88	---	---	---	---	26014231	26014254	+	70	25999643	26017888
Gm11	26000134	26015751	26000134	26000755	26015129	26015751	90	---	---	---	---	26014601	26014629	+	75	---	---
Gm11	26022212	26029013	26022212	26023647	26027526	26028999	92	26022207	26022211	26029014	26029018	26023779	26023796	-	83	---	---
Gm11	26022712	26028450	26022723	26023111	26028062	26028450	95	26022707	26022711	26028451	26028455	26027991	26028002	+	75	26022713	26028445
Gm11	26034769	26044692	26034776	26035992	26043462	26044678	99	26034764	26034768	26044693	26044697	26043149	26043206	+	70	26034770	26044683
Gm11	26067403	26079529	26067403	26067601	26079331	26079529	88	---	---	---	---	26078999	26079011	+	76	26067410	26079524
Gm11	26080325	26098192	26080325	26081340	26097175	26098192	89	---	---	---	---	26081671	26081697	-	77	26080327	26098190
Gm11	26080802	26097904	26080814	26081038	26097677	26097895	87	26080797	26080801	26097905	26097909	26081671	26081697	-	77	---	---
Gm11	26121138	26124433	26121138	26121317	26124254	26124433	97	---	---	---	---	26121425	26121438	-	71	26121138	26124428
Gm11	26175257	26192375	26175257	26176014	26191622	26192375	85	---	---	---	---	26176758	26176778	-	76	26175268	26192372
Gm11	26182839	26186317	26182840	26183030	26186114	26186304	92	26182833	26182838	26186318	26186323	26183136	26183150	-	80	---	---
Gm11	26198590	26202158	26198590	26199562	26201185	26202158	93	---	---	---	---	26199599	26199612	-	78	26198590	26202156
Gm11	26203673	26212761	26203673	26204767	26211667	26212761	98	---	---	---	---	26211494	26211507	+	100	26203677	26212759
Gm11	26203738	26212199	26203738	26204205	26211732	26212199	98	---	---	---	---	26204554	26204582	-	86	---	---
Gm11	26223842	26233573	26223842	26224982	26232433	26233573	99	---	---	---	---	26232119	26232176	+	70	26223846	26233571
Gm11	26255490	26275603	26255490	26258946	26272269	26275603	88	---	---	---	---	26271602	26271631	+	76	26255498	26275587
Gm11	26257074	26275731	26257074	26259074	26273888	26275731	85	---	---	---	---	26273222	26273254	+	78	---	---
Gm11	26270474	26280515	26270480	26271545	26279376	26280502	90	26270467	26270473	26280516	26280522	26271814	26271836	-	73	26270481	26280505
Gm11	26313361	26321853	26313361	26314039	26321175	26321853	96	---	---	---	---	26314253	26314277	-	72	---	---
Gm11	26341838	26347747	26341853	26342486	26347093	26347737	90	26341833	26341837	26347748	26347752	26346993	26347038	+	82	---	---
Gm11	26360691	26364518	26360691	26362402	26362818	26364508	96	26360684	26360690	26364519	26364525	26362484	26362502	-	73	26360692	26364512
Gm11	26365059	26369775	26365059	26365545	26369287	26369775	87	---	---	---	---	26369167	26369187	+	85	26365059	26369764
Gm11	26383577	26403129	26383577	26384767	26401972	26403129	95	---	---	---	---	26401256	26401274	+	84	26383577	26403127
Gm11	26390570	26399976	26390570	26391574	26398971	26399976	99	---	---	---	---	26398630	26398684	+	72	26390571	26399971
Gm11	26405326	26408848	26405331	26405872	26408300	26408839	94	26405321	26405325	26408849	26408853	---	---	0	--	26405328	26408831
Gm11	26409625	26419778	26409627	26410144	26419258	26419775	94	26409619	26409624	26419779	26419784	---	---	0	--	26409625	26419762
Gm11	26434995	26449571	26434995	26436698	26447822	26449571	85	---	---	---	---	26437202	26437222	-	71	---	---
Gm11	26463223	26481528	26463235	26463778	26480980	26481524	85	26463215	26463222	26481529	26481536	26480120	26480162	+	74	26463224	26481525
Gm11	26470390	26479774	26470390	26471377	26478787	26479774	99	---	---	---	---	26471626	26471668	-	74	26470391	26479770
Gm11	26483372	26497880	26483372	26485025	26496226	26497880	97	---	---	---	---	26485553	26485568	-	75	26483372	26497879
Gm11	26520201	26525696	26520204	26521181	26524719	26525694	96	26520196	26520200	26525697	26525701	26524608	26524676	+	79	26520201	26525691
Gm11	26526067	26533103	26526067	26527041	26532123	26533103	96	---	---	---	---	26531977	26531999	+	95	26526068	26533101
Gm11	26641806	26649079	26641806	26642962	26647923	26649079	96	---	---	---	---	26643098	26643112	-	86	26641806	26649073
Gm11	26699280	26707943	26699292	26700056	26707143	26707942	88	26699272	26699279	26707944	26707951	26706799	26706818	+	70	26699288	26707940
Gm11	26772388	26788161	26772400	26774184	26786344	26788147	94	26772382	26772387	26788162	26788167	26785966	26786004	+	74	26772396	26788145
Gm11	26792888	26798030	26792890	26793389	26797530	26798029	93	26792882	26792887	26798031	26798036	26793496	26793516	-	80	---	---
Gm11	26852165	26857504	26852165	26852390	26857280	26857504	87	---	---	---	---	26852583	26852630	-	93	26852166	26857502
Gm11	26870096	26879813	26870096	26871809	26878090	26879813	87	---	---	---	---	26871846	26871988	-	72	26870112	26879811
Gm11	26886115	26888947	26886115	26886225	26888837	26888947	87	---	---	---	---	26888706	26888777	+	75	26886115	26888945
Gm11	26929465	26949064	26929465	26930250	26948278	26949064	96	---	---	---	---	26931076	26931094	-	78	---	---
Gm11	26933297	26943859	26933297	26933827	26943329	26943859	96	---	---	---	---	26934225	26934275	-	70	---	---
Gm11	26934278	26941077	26934290	26935937	26939410	26941069	97	26934272	26934277	26941078	26941083	26939236	26939260	+	80	26934290	26941069
Gm11	26961290	26974236	26961290	26963519	26971990	26974236	97	---	---	---	---	26971566	26971579	+	78	---	---
Gm11	26972289	26982038	26972289	26972628	26981698	26982038	95	---	---	---	---	26981557	26981580	+	75	---	---
Gm11	26993331	26999142	26993331	26994000	26998469	26999142	95	---	---	---	---	26994153	26994169	-	70	26993333	26999139
Gm11	27034855	27046399	27034861	27036322	27044908	27046393	90	27034846	27034854	27046400	27046408	27036464	27036485	-	72	27034857	27046398
Gm11	27053104	27057542	27053104	27053239	27057407	27057542	95	---	---	---	---	27053427	27053448	-	77	27053120	27057539
Gm11	27053240	27057413	27053241	27053680	27056945	27057407	90	27053235	27053239	27057414	27057418	27053753	27053844	-	76	---	---
Gm11	27071833	27076084	27071833	27072037	27075861	27076070	85	27071827	27071832	27076085	27076090	27075670	27075691	+	72	27071844	27076081
Gm11	27104171	27109178	27104185	27104476	27108887	27109163	85	27104166	27104170	27109179	27109183	27108745	27108765	+	76	---	---
Gm11	27131925	27135174	27131925	27132555	27134487	27135161	90	27131919	27131924	27135175	27135180	27134393	27134422	+	80	27131925	27135164
Gm11	27219047	27225797	27219047	27220173	27224671	27225797	97	---	---	---	---	27224508	27224522	+	86	27219048	27225795
Gm11	27276161	27282458	27276161	27277296	27281213	27282458	85	---	---	---	---	27277444	27277490	-	76	27276165	27282456
Gm11	27307423	27315509	27307423	27307907	27315032	27315509	89	---	---	---	---	27314820	27314943	+	78	27307423	27315507
Gm11	27344694	27349774	27344694	27345057	27349412	27349774	96	---	---	---	---	27345116	27345139	-	75	27344694	27349772
Gm11	27374761	27377696	27374761	27375119	27377339	27377696	94	---	---	---	---	27377238	27377267	+	76	---	---
Gm11	27382781	27389218	27382781	27384532	27387575	27389218	89	---	---	---	---	---	---	0	--	---	---
Gm11	27385144	27387565	27385148	27385262	27387439	27387553	93	27385139	27385143	27387566	27387570	---	---	0	--	---	---
Gm11	27443144	27454010	27443144	27443338	27453811	27454005	97	27443139	27443143	27454011	27454015	27453475	27453506	+	71	27443161	27453996
Gm11	27473649	27478194	27473649	27473876	27477968	27478194	91	---	---	---	---	27477864	27477891	+	71	27473649	27478192
Gm11	27532286	27538852	27532298	27532736	27538417	27538852	96	27532280	27532285	27538853	27538858	27532786	27532801	-	75	---	---
Gm11	27558664	27563828	27558664	27559068	27563430	27563828	88	---	---	---	---	27563212	27563281	+	75	27558669	27563826
Gm11	27578604	27583641	27578604	27579092	27583149	27583641	94	---	---	---	---	27582960	27582981	+	90	27578606	27583638
Gm11	27635096	27639773	27635096	27635369	27639500	27639773	98	---	---	---	---	27635497	27635510	-	78	---	---
Gm11	27653986	27666844	27653986	27654970	27665857	27666844	92	---	---	---	---	27655229	27655242	-	85	27653987	27666832
Gm11	27681961	27687171	27681961	27682333	27686799	27687171	97	27681955	27681960	27687172	27687177	27682500	27682521	-	72	27681961	27687168
Gm11	27693948	27706405	27693948	27694308	27706054	27706405	93	---	---	---	---	27705600	27705622	+	73	27693948	27706403
Gm11	27695062	27703621	27695062	27697928	27700715	27703621	88	---	---	---	---	27697971	27697994	-	70	---	---
Gm11	27696144	27702859	27696144	27697164	27701780	27702859	87	---	---	---	---	27701695	27701709	+	93	---	---
Gm11	27743172	27745858	27743177	27743665	27745357	27745845	98	27743167	27743171	27745859	27745863	27743696	27743765	-	81	27743177	27745848
Gm11	27849022	27859130	27849022	27850191	27857978	27859130	89	---	---	---	---	27850529	27850551	-	78	---	---
Gm11	27884656	27894942	27884656	27885269	27894320	27894942	85	---	---	---	---	27893995	27894009	+	93	27884659	27894938
Gm11	27885304	27890803	27885315	27886270	27889832	27890796	91	27885299	27885303	27890804	27890808	27889712	27889798	+	75	27885310	27890792
Gm11	27897038	27902709	27897042	27898587	27901165	27902709	86	27897032	27897037	27902710	27902715	27898680	27898706	-	70	27897043	27902701
Gm11	27905521	27921672	27905521	27907143	27920072	27921672	94	---	---	---	---	27919475	27919495	+	85	27905522	27921669
Gm11	27949351	27960103	27949351	27950714	27958760	27960103	93	---	---	---	---	27950748	27950845	-	73	---	---
Gm11	28017906	28030298	28017906	28021014	28027206	28030298	94	---	---	---	---	28021251	28021303	-	75	---	---
Gm11	28032714	28050033	28032714	28034658	28048089	28050033	99	---	---	---	---	28047440	28047456	+	82	28032715	28050031
Gm11	28075716	28096815	28075716	28076962	28095569	28096815	99	---	---	---	---	28077839	28077854	-	75	---	---
Gm11	28102904	28120653	28102904	28104856	28118701	28120653	99	---	---	---	---	28118024	28118039	+	81	28102908	28120651
Gm11	28144046	28156392	28144046	28145655	28154706	28156392	92	---	---	---	---	28154534	28154565	+	84	28144047	28156386
Gm11	28147519	28152926	28147519	28148439	28152006	28152926	97	---	---	---	---	28148559	28148578	-	70	28147519	28152909
Gm11	28164770	28178556	28164778	28165178	28178157	28178556	98	28164765	28164769	28178557	28178561	28165636	28165669	-	70	---	---
Gm11	28196501	28214116	28196501	28198206	28212425	28214116	93	---	---	---	---	28198729	28198747	-	84	28196502	28214112
Gm11	28222456	28225888	28222469	28223176	28225177	28225881	95	28222451	28222455	28225889	28225893	28223215	28223226	-	83	28222469	28225878
Gm11	28240377	28259069	28240377	28240635	28258824	28259069	88	---	---	---	---	28257959	28257987	+	79	---	---
Gm11	28246782	28255334	28246782	28247972	28254141	28255334	95	---	---	---	---	28248246	28248262	-	76	28246782	28255332
Gm11	28279308	28298814	28279308	28279647	28298475	28298814	98	---	---	---	---	28280520	28280531	-	83	28279309	28298811
Gm11	28311054	28317570	28311054	28311379	28317246	28317570	96	---	---	---	---	28311528	28311547	-	90	28311064	28317568
Gm11	28333096	28343401	28333099	28334227	28342250	28343396	96	28333089	28333095	28343402	28343408	28334596	28334629	-	73	28333105	28343394
Gm11	28345519	28352186	28345519	28345969	28351736	28352186	95	---	---	---	---	28346193	28346245	-	77	28345519	28352181
Gm11	28353327	28365912	28353327	28354042	28365197	28365912	99	---	---	---	---	28354583	28354600	-	72	28353335	28365909
Gm11	28398975	28418899	28398986	28400587	28417295	28418897	97	28398970	28398974	28418900	28418904	28400641	28400706	-	77	28398979	28418897
Gm11	28435591	28453830	28435591	28436180	28453241	28453830	97	---	---	---	---	28436974	28436993	-	70	28435591	28453828
Gm11	28445710	28454338	28445710	28446204	28453824	28454338	94	---	---	---	---	28446356	28446387	-	90	---	---
Gm11	28515933	28531305	28515946	28516646	28530644	28531294	89	28515926	28515932	28531306	28531312	28529990	28530013	+	87	28515939	28531304
Gm11	28518974	28533378	28518983	28519592	28532763	28533374	97	28518969	28518973	28533379	28533383	28520102	28520113	-	83	28518976	28533362
Gm11	28525871	28529421	28525885	28526222	28529082	28529420	94	28525865	28525870	28529422	28529427	28526282	28526300	-	84	28525885	28529404
Gm11	28527032	28532188	28527034	28527389	28531828	28532184	94	28527026	28527031	28532189	28532194	28527430	28527454	-	80	---	---
Gm11	28529424	28550408	28529424	28529910	28549920	28550408	96	---	---	---	---	28548988	28549013	+	76	28529432	28550406
Gm11	28536374	28547472	28536379	28536791	28547056	28547468	91	28536369	28536373	28547473	28547477	28546543	28546573	+	74	---	---
Gm11	28562969	28575798	28562969	28563143	28575624	28575798	90	---	---	---	---	28575001	28575123	+	74	28562970	28575784
Gm11	28591725	28608359	28591725	28593770	28606294	28608359	98	---	---	---	---	28605766	28605787	+	72	28591725	28608357
Gm11	28619725	28628970	28619725	28620890	28627805	28628970	99	28619720	28619724	28628971	28628975	28627484	28627541	+	70	28619729	28628968
Gm11	28637802	28646073	28637802	28638659	28645128	28646073	87	---	---	---	---	28638920	28638960	-	75	28637809	28646070
Gm11	28649736	28655066	28649743	28650883	28653965	28655064	92	28649731	28649735	28655067	28655071	28653866	28653889	+	91	28649747	28655065
Gm11	28650389	28655064	28650401	28650883	28654582	28655064	97	28650382	28650388	28655065	28655071	28651044	28651068	-	84	---	---
Gm11	28667327	28674326	28667327	28668242	28673413	28674326	93	---	---	---	---	28668451	28668468	-	88	28667334	28674324
Gm11	28675216	28688874	28675216	28677021	28687072	28688874	93	---	---	---	---	28686699	28686741	+	72	28675218	28688871
Gm11	28697816	28717771	28697816	28699466	28716102	28717771	97	---	---	---	---	28715340	28715352	+	84	28697816	28717765
Gm11	28732437	28742562	28732448	28733532	28741432	28742551	92	28732432	28732436	28742563	28742567	28741135	28741174	+	72	28732441	28742558
Gm11	28785055	28805962	28785055	28786671	28804355	28805962	97	---	---	---	---	28786721	28786784	-	76	28785055	28805956
Gm11	28785072	28805495	28785072	28786205	28804372	28805495	97	---	---	---	---	28786721	28786784	-	76	---	---
Gm11	28856520	28861537	28856520	28857658	28860395	28861537	98	---	---	---	---	28857744	28857759	-	75	28856520	28861534
Gm11	28867164	28873669	28867164	28867823	28873010	28873669	95	---	---	---	---	28872811	28872829	+	78	28867167	28873667
Gm11	28874839	28879194	28874839	28875179	28878854	28879194	93	---	---	---	---	28875349	28875363	-	73	---	---
Gm11	28908888	28929792	28908888	28911177	28927549	28929792	87	---	---	---	---	28926858	28926905	+	72	28908889	28929782
Gm11	28912903	28932946	28912903	28914764	28931096	28932946	92	---	---	---	---	28915311	28915337	-	70	28912912	28932934
Gm11	28917703	28924273	28917703	28919168	28922757	28924273	92	---	---	---	---	28922577	28922631	+	72	28917704	28924270
Gm11	28934874	28953323	28934874	28934985	28953213	28953323	95	---	---	---	---	28952501	28952590	+	73	---	---
Gm11	28959419	28967562	28959419	28960380	28966612	28967562	93	---	---	---	---	28960547	28960558	-	75	28959419	28967557
Gm11	28987221	29002619	28987221	28987402	29002439	29002619	95	---	---	---	---	29001688	29001727	+	75	---	---
Gm11	28987405	29002443	28987405	28988548	29001223	29002443	86	---	---	---	---	29000589	29000625	+	81	28987420	29002437
Gm11	29006436	29010873	29006436	29006597	29010712	29010873	95	---	---	---	---	29010522	29010543	+	86	29006445	29010871
Gm11	29011882	29021921	29011882	29013130	29020671	29021919	99	29011877	29011881	29021922	29021926	29013390	29013447	-	70	29011882	29021919
Gm11	29044256	29054196	29044261	29045384	29053074	29054194	96	29044251	29044255	29054197	29054201	29045711	29045752	-	78	29044261	29054190
Gm11	29077113	29085835	29077122	29077414	29085542	29085832	93	29077106	29077112	29085836	29085842	29085135	29085157	+	82	29077116	29085831
Gm11	29099694	29106831	29099694	29102402	29104121	29106831	99	---	---	---	---	29104090	29104118	+	79	29099694	29106825
Gm11	29118540	29129487	29118540	29119025	29129005	29129487	89	---	---	---	---	29128590	29128617	+	85	---	---
Gm11	29147729	29159116	29147729	29149184	29157663	29159116	93	---	---	---	---	29149380	29149398	-	84	29147729	29159114
Gm11	29163870	29179605	29163879	29166145	29177347	29179605	86	29163865	29163869	29179606	29179610	29176893	29176912	+	70	---	---
Gm11	29171120	29177513	29171120	29171702	29176926	29177513	90	---	---	---	---	29176893	29176912	+	70	29171120	29177504
Gm11	29195221	29214988	29195224	29196869	29213292	29214984	96	29195216	29195220	29214989	29214993	29197634	29197660	-	70	29195226	29214987
Gm11	29220916	29227409	29220928	29221896	29226450	29227400	94	29220911	29220915	29227410	29227414	29222074	29222096	-	78	29220919	29227398
Gm11	29239657	29250233	29239657	29240058	29249833	29250233	90	---	---	---	---	29240329	29240375	-	72	---	---
Gm11	29277730	29293672	29277730	29279899	29291327	29293672	88	---	---	---	---	29280164	29280175	-	100	---	---
Gm11	29302631	29311997	29302631	29303729	29310879	29311997	90	---	---	---	---	29303809	29303889	-	70	29302631	29311994
Gm11	29335134	29341411	29335134	29336022	29340509	29341411	86	---	---	---	---	29340284	29340391	+	75	29335148	29341407
Gm11	29352184	29359543	29352186	29352821	29358904	29359540	91	29352178	29352183	29359544	29359549	29352832	29352852	-	76	---	---
Gm11	29368573	29372910	29368573	29369090	29372391	29372910	95	---	---	---	---	29372256	29372281	+	80	---	---
Gm11	29369343	29371818	29369343	29369722	29371441	29371818	94	---	---	---	---	29371344	29371381	+	73	29369349	29371813
Gm11	29378865	29383545	29378865	29379348	29383062	29383545	93	29378856	29378864	29383546	29383554	---	---	0	--	29378865	29383532
Gm11	29399385	29401772	29399385	29399659	29401498	29401772	98	---	---	---	---	---	---	0	--	29399387	29401769
Gm11	29441156	29443691	29441156	29441584	29443261	29443691	96	---	---	---	---	29441644	29441674	-	77	29441167	29443688
Gm11	29463366	29473147	29463366	29464525	29471995	29473147	98	---	---	---	---	29464776	29464833	-	70	29463367	29473135
Gm11	29525230	29536987	29525233	29526308	29535926	29536987	91	29525223	29525229	29536988	29536994	29526562	29526601	-	70	29525234	29536985
Gm11	29525414	29536967	29525417	29526281	29536109	29536960	91	29525409	29525413	29536968	29536972	29526562	29526601	-	70	---	---
Gm11	29561364	29567475	29561364	29562542	29566290	29567475	91	---	---	---	---	29562545	29562563	-	78	---	---
Gm11	29573984	29578815	29573984	29574195	29578604	29578815	99	---	---	---	---	29578427	29578475	+	77	---	---
Gm11	29582850	29592891	29582850	29583147	29592604	29592891	89	---	---	---	---	29583267	29583279	-	76	29582854	29592889
Gm11	29625875	29633334	29625875	29626025	29633186	29633334	91	---	---	---	---	29632968	29633033	+	77	---	---
Gm11	29695114	29712835	29695126	29697069	29710885	29712828	99	29695109	29695113	29712836	29712840	29697740	29697755	-	81	29695117	29712833
Gm11	29726000	29731390	29726000	29726954	29730501	29731390	85	---	---	---	---	29726998	29727067	-	81	29726000	29731388
Gm11	29742788	29747637	29742788	29743997	29746428	29747637	96	---	---	---	---	29744087	29744118	-	71	---	---
Gm11	29746252	29749592	29746252	29746902	29748932	29749592	88	---	---	---	---	29748860	29748873	+	78	---	---
Gm11	29746560	29749592	29746560	29746902	29749247	29749592	93	---	---	---	---	29749129	29749172	+	81	---	---
Gm11	29754465	29764722	29754465	29755679	29763582	29764722	92	---	---	---	---	29755887	29755908	-	77	29754465	29764720
Gm11	29765992	29775755	29765992	29767138	29774609	29775755	99	---	---	---	---	29767399	29767456	-	70	29765992	29775753
Gm11	29804998	29810914	29804998	29805260	29810651	29810914	85	---	---	---	---	29805274	29805346	-	80	---	---
Gm11	29819250	29825809	29819250	29820198	29824845	29825809	90	---	---	---	---	29824635	29824657	+	78	---	---
Gm11	29822050	29826630	29822062	29822728	29826008	29826628	88	29822045	29822049	29826631	29826635	29822859	29822888	-	80	---	---
Gm11	29869527	29874631	29869527	29869872	29874278	29874631	88	---	---	---	---	29874180	29874207	+	71	29869527	29874629
Gm11	29896773	29902798	29896773	29897001	29902579	29902798	89	---	---	---	---	29897260	29897279	-	80	29896783	29902793
Gm11	29984579	29994191	29984587	29984956	29993814	29994185	96	29984574	29984578	29994192	29994196	29993380	29993397	+	88	29984581	29994183
Gm11	29985056	29987947	29985056	29985600	29987404	29987947	97	---	---	---	---	29985653	29985700	-	72	29985056	29987945
Gm11	30070156	30073427	30070156	30070506	30073078	30073427	94	---	---	---	---	30070551	30070566	-	75	30070157	30073424
Gm11	30097859	30103492	30097859	30098385	30102959	30103492	85	---	---	---	---	30098587	30098598	-	91	30097861	30103481
Gm11	30106264	30111951	30106264	30106898	30111365	30111951	89	---	---	---	---	---	---	0	--	30106264	30111949
Gm11	30121194	30128097	30121194	30121671	30127620	30128097	92	---	---	---	---	30121894	30121909	-	75	30121194	30128095
Gm11	30128355	30134902	30128355	30128553	30134701	30134902	94	---	---	---	---	30134424	30134440	+	70	---	---
Gm11	30208890	30212037	30208890	30209921	30211048	30212037	86	---	---	---	---	30210948	30211006	+	74	---	---
Gm11	30230714	30243435	30230714	30234150	30240466	30243435	85	---	---	---	---	30240150	30240170	+	71	---	---
Gm11	30279383	30282344	30279395	30280003	30281741	30282332	85	30279378	30279382	30282345	30282349	30280037	30280103	-	79	30279384	30282332
Gm11	30279517	30282277	30279517	30279909	30281886	30282277	93	---	---	---	---	30281787	30281805	+	89	---	---
Gm11	30339953	30353619	30339953	30340312	30353260	30353619	88	---	---	---	---	30352624	30352643	+	85	---	---
Gm11	30376029	30380931	30376040	30376247	30380724	30380931	99	30376024	30376028	30380932	30380936	30380500	30380516	+	70	30376044	30380929
Gm11	30388088	30393660	30388103	30388389	30393356	30393648	93	30388083	30388087	30393661	30393665	30388442	30388459	-	83	30388093	30393657
Gm11	30401818	30406622	30401818	30401929	30406511	30406622	97	---	---	---	---	30406281	30406367	+	74	30401818	30406620
Gm11	30436815	30455532	30436815	30437530	30454817	30455532	90	---	---	---	---	30438023	30438076	-	75	---	---
Gm11	30440325	30445737	30440334	30441243	30444818	30445727	97	30440320	30440324	30445738	30445742	30444705	30444762	+	86	30440328	30445725
Gm11	30472448	30477143	30472448	30472762	30476830	30477143	96	---	---	---	---	30472890	30472919	-	80	30472448	30477141
Gm11	30498852	30506938	30498860	30500398	30505458	30506932	88	30498847	30498851	30506939	30506943	30500594	30500618	-	76	30498852	30506930
Gm11	30512744	30517944	30512756	30513135	30517551	30517930	95	30512739	30512743	30517945	30517949	30517331	30517380	+	82	30512745	30517930
Gm11	30595564	30599109	30595566	30595725	30598941	30599100	94	30595559	30595563	30599110	30599114	30598791	30598810	+	70	30595564	30599107
Gm11	30613716	30618536	30613716	30613949	30618303	30618536	94	---	---	---	---	---	---	0	--	30613716	30618520
Gm11	30653545	30672894	30653556	30655103	30671238	30672885	90	30653540	30653544	30672895	30672899	30671107	30671183	+	76	30653549	30672877
Gm11	30694216	30700242	30694216	30694694	30699767	30700242	85	---	---	---	---	30699581	30699595	+	80	30694216	30700238
Gm11	30711348	30713981	30711353	30711715	30713604	30713967	92	30711343	30711347	30713982	30713986	---	---	0	--	30711355	30713976
Gm11	30729863	30736508	30729863	30730584	30735792	30736508	87	---	---	---	---	---	---	0	--	---	---
Gm11	30785167	30791987	30785167	30785708	30791446	30791987	97	---	---	---	---	30785950	30785995	-	78	30785169	30791985
Gm11	30847553	30861447	30847553	30848176	30860867	30861447	85	---	---	---	---	30848478	30848491	-	71	---	---
Gm11	30851387	30858605	30851387	30852510	30857480	30858605	97	---	---	---	---	30852652	30852666	-	86	30851387	30858603
Gm11	30882889	30889317	30882889	30883959	30888236	30889317	95	---	---	---	---	30888050	30888083	+	82	30882904	30889311
Gm11	30943954	30949341	30943954	30944353	30948942	30949341	99	---	---	---	---	30944537	30944567	-	74	30943955	30949339
Gm11	30974905	30981254	30974905	30975376	30980783	30981254	98	---	---	---	---	30980673	30980688	+	75	30974907	30981250
Gm11	30986008	30995370	30986008	30987244	30994135	30995370	99	---	---	---	---	30993961	30993992	+	84	30986008	30995351
Gm11	31003412	31008579	31003426	31003798	31008201	31008573	98	31003407	31003411	31008580	31008584	31003968	31004000	-	75	31003420	31008575
Gm11	31028281	31031134	31028294	31028621	31030833	31031132	87	31028275	31028280	31031135	31031140	---	---	0	--	31028283	31031130
Gm11	31041490	31046624	31041490	31042137	31045976	31046624	97	---	---	---	---	31042266	31042311	-	80	31041490	31046621
Gm11	31049692	31059302	31049695	31050909	31058083	31059296	99	31049687	31049691	31059303	31059307	31057756	31057823	+	72	31049695	31059291
Gm11	31095557	31097936	31095557	31095735	31097758	31097936	97	---	---	---	---	31097680	31097699	+	70	31095575	31097933
Gm11	31106669	31119468	31106669	31108027	31118126	31119468	97	---	---	---	---	31117621	31117642	+	72	---	---
Gm11	31170927	31181519	31170941	31172590	31179880	31181510	89	31170922	31170926	31181520	31181524	31172928	31172955	-	78	31170941	31181512
Gm11	31197449	31203971	31197449	31198804	31202531	31203971	90	---	---	---	---	31202358	31202389	+	87	31197449	31203968
Gm11	31197467	31203924	31197467	31198757	31202549	31203924	90	---	---	---	---	31198865	31198938	-	79	31197467	31203913
Gm11	31214457	31220622	31214464	31214754	31220326	31220616	96	31214452	31214456	31220623	31220627	31220047	31220080	+	76	---	---
Gm11	31261521	31271853	31261521	31262711	31270670	31271853	96	---	---	---	---	31270272	31270301	+	73	31261522	31271847
Gm11	31281531	31285538	31281531	31282499	31284568	31285538	94	---	---	---	---	31282551	31282578	-	75	31281547	31285536
Gm11	31290477	31296807	31290487	31290838	31296444	31296798	87	31290470	31290476	31296808	31296814	31290991	31291005	-	86	31290483	31296800
Gm11	31311916	31314802	31311921	31312377	31314339	31314794	93	31311911	31311915	31314803	31314807	31312443	31312466	-	70	31311929	31314799
Gm11	31324076	31343388	31324076	31325017	31342450	31343388	93	---	---	---	---	31325867	31325887	-	71	31324079	31343384
Gm11	31338508	31343899	31338508	31339020	31343400	31343899	90	---	---	---	---	31339171	31339192	-	90	31338514	31343896
Gm11	31350505	31365182	31350505	31351453	31364222	31365182	90	---	---	---	---	31351801	31351837	-	72	31350507	31365180
Gm11	31352779	31362018	31352779	31353880	31360920	31362018	99	---	---	---	---	31360740	31360768	+	86	31352785	31362016
Gm11	31366112	31371710	31366112	31366929	31370891	31371710	93	---	---	---	---	31370730	31370759	+	73	31366112	31371709
Gm11	31366112	31371608	31366112	31366827	31370891	31371608	93	---	---	---	---	31370730	31370759	+	73	31366112	31371606
Gm11	31381767	31400566	31381767	31385171	31397277	31400566	87	---	---	---	---	31396671	31396700	+	70	31381767	31400563
Gm11	31389162	31404923	31389162	31391488	31402644	31404923	85	---	---	---	---	31402354	31402365	+	75	---	---
Gm11	31390228	31404381	31390228	31390995	31403626	31404381	92	---	---	---	---	31403035	31403121	+	87	---	---
Gm11	31395313	31406100	31395327	31395494	31405913	31406090	89	31395308	31395312	31406101	31406105	31395964	31395978	-	86	---	---
Gm11	31396113	31407370	31396113	31397321	31406145	31407370	96	---	---	---	---	31405780	31405810	+	74	31396126	31407367
Gm11	31410526	31421518	31410526	31410711	31421332	31421518	94	---	---	---	---	31411163	31411189	-	74	---	---
Gm11	31417573	31421157	31417573	31417680	31421050	31421157	94	---	---	---	---	31417682	31417702	-	90	31417586	31421154
Gm11	31450631	31472152	31450631	31451105	31471678	31472152	98	---	---	---	---	31470892	31470960	+	78	---	---
Gm11	31467177	31470395	31467177	31467836	31469738	31470395	91	---	---	---	---	31467857	31467893	-	70	31467180	31470392
Gm11	31492927	31503700	31492934	31494314	31502134	31503686	85	31492922	31492926	31503701	31503705	31501812	31501832	+	90	31492932	31503695
Gm11	31512652	31518652	31512652	31512990	31518314	31518652	96	---	---	---	---	31518218	31518239	+	81	31512656	31518650
Gm11	31523111	31531649	31523111	31524217	31530538	31531649	94	---	---	---	---	31524337	31524429	-	72	31523111	31531646
Gm11	31539489	31557836	31539489	31541223	31556107	31557836	92	---	---	---	---	31541882	31541893	-	83	31539498	31557819
Gm11	31629292	31638599	31629305	31630399	31637431	31638594	87	31629286	31629291	31638600	31638605	31637282	31637306	+	92	31629293	31638588
Gm11	31712370	31717832	31712383	31713323	31716902	31717828	87	31712365	31712369	31717833	31717837	31716790	31716869	+	80	31712370	31717826
Gm11	31738962	31744683	31738975	31739605	31744053	31744682	95	31738956	31738961	31744684	31744689	31743883	31743899	+	70	31738976	31744680
Gm11	31753439	31771261	31753453	31755698	31768985	31771257	95	31753433	31753438	31771262	31771267	31756322	31756340	-	84	31753440	31771258
Gm11	31791482	31812968	31791482	31793131	31811319	31812968	98	---	---	---	---	31810467	31810488	+	72	31791487	31812966
Gm11	31831016	31841957	31831016	31832326	31840663	31841957	91	---	---	---	---	31840324	31840337	+	92	31831016	31841954
Gm11	31834223	31840408	31834223	31835197	31839419	31840408	94	---	---	---	---	31839315	31839360	+	80	31834223	31840403
Gm11	31843743	31848126	31843743	31844481	31847400	31848126	95	---	---	---	---	31847254	31847277	+	70	31843748	31848124
Gm11	31882511	31887320	31882526	31882869	31886965	31887315	94	31882506	31882510	31887321	31887325	31886889	31886902	+	78	31882514	31887319
Gm11	31905778	31909534	31905790	31906734	31908568	31909531	96	31905773	31905777	31909535	31909539	31908482	31908512	+	80	31905782	31909526
Gm11	31933593	31942080	31933593	31934569	31941104	31942080	98	---	---	---	---	31940817	31940845	+	72	31933593	31942078
Gm11	32013675	32025592	32013675	32014333	32024933	32025592	95	---	---	---	---	32014771	32014798	-	75	32013675	32025589
Gm11	32032979	32044432	32032979	32033379	32044044	32044432	89	---	---	---	---	32043628	32043663	+	75	32032979	32044422
Gm11	32033975	32044432	32033975	32034120	32044285	32044432	91	---	---	---	---	32044031	32044051	+	85	32033989	32044422
Gm11	32048308	32053314	32048308	32049115	32052519	32053314	93	---	---	---	---	32052429	32052478	+	82	32048317	32053312
Gm11	32065441	32070102	32065455	32065729	32069813	32070090	95	32065436	32065440	32070103	32070107	32065798	32065822	-	76	32065449	32070098
Gm11	32072687	32084290	32072696	32074150	32082821	32084288	90	32072682	32072686	32084291	32084295	32074186	32074286	-	70	32072693	32084286
Gm11	32092600	32102751	32092600	32093679	32101623	32102751	92	---	---	---	---	32094048	32094076	-	72	32092600	32102749
Gm11	32110048	32122603	32110048	32110279	32122373	32122603	97	---	---	---	---	32121787	32121823	+	83	---	---
Gm11	32113499	32118254	32113499	32113839	32117927	32118254	91	---	---	---	---	32113898	32113911	-	78	32113499	32118252
Gm11	32147198	32152817	32147198	32148336	32151678	32152816	99	32147191	32147197	32152818	32152824	32151518	32151533	+	81	32147200	32152816
Gm11	32157347	32162424	32157347	32157937	32161833	32162424	97	---	---	---	---	32157981	32158050	-	82	---	---
Gm11	32171389	32178600	32171389	32172514	32177475	32178600	96	---	---	---	---	32177321	32177340	+	75	32171389	32178598
Gm11	32265635	32271185	32265635	32266108	32270688	32271185	85	---	---	---	---	32266313	32266337	-	72	32265635	32271179
Gm11	32278561	32294617	32278562	32282810	32290414	32294606	90	32278555	32278560	32294618	32294623	32283133	32283168	-	80	---	---
Gm11	32280229	32293463	32280241	32281667	32292026	32293451	90	32280224	32280228	32293464	32293468	32291737	32291774	+	84	32280241	32293459
Gm11	32372368	32376478	32372368	32372553	32376293	32376478	90	---	---	---	---	32372684	32372697	-	71	32372369	32376476
Gm11	32379751	32399873	32379751	32381084	32398535	32399873	93	---	---	---	---	32381885	32381915	-	83	32379763	32399871
Gm11	32391890	32397689	32391894	32393002	32396577	32397686	97	32391885	32391889	32397690	32397694	32393053	32393080	-	71	32391892	32397683
Gm11	32410548	32424804	32410548	32410684	32424669	32424804	86	---	---	---	---	32411343	32411371	-	72	32410549	32424799
Gm11	32412014	32423798	32412014	32412476	32423336	32423798	88	---	---	---	---	32412976	32413008	-	78	32412018	32423786
Gm11	32435616	32442087	32435616	32435883	32441817	32442087	95	---	---	---	---	32435945	32435957	-	76	---	---
Gm11	32442234	32447361	32442248	32442759	32446841	32447352	97	32442228	32442233	32447362	32447367	32442761	32442786	-	76	32442234	32447354
Gm11	32476532	32482288	32476532	32476781	32482038	32482288	95	---	---	---	---	32477000	32477044	-	77	---	---
Gm11	32476997	32482038	32476997	32478164	32480886	32482038	97	---	---	---	---	32480789	32480804	+	75	32477004	32482036
Gm11	32512740	32520236	32512753	32513038	32519944	32520228	91	32512733	32512739	32520237	32520243	32519734	32519749	+	81	32512744	32520231
Gm11	32523141	32528341	32523141	32523510	32527971	32528340	96	32523136	32523140	32528342	32528346	32527750	32527825	+	78	32523141	32528338
Gm11	32547150	32550760	32547150	32547384	32550525	32550760	86	---	---	---	---	32550370	32550382	+	76	32547150	32550755
Gm11	32696971	32702103	32696982	32698457	32700625	32702094	92	32696966	32696970	32702104	32702108	32698498	32698563	-	75	32696978	32702098
Gm11	32697144	32702101	32697156	32698457	32700795	32702094	92	32697138	32697143	32702102	32702107	32698498	32698563	-	75	32697145	32702098
Gm11	32733313	32739072	32733313	32733604	32738780	32739072	95	---	---	---	---	32738620	32738649	+	80	32733314	32739070
Gm11	32753598	32758565	32753598	32753831	32758337	32758565	89	---	---	---	---	32758169	32758212	+	75	32753610	32758564
Gm11	32764028	32780589	32764028	32764357	32780260	32780589	92	---	---	---	---	32779464	32779490	+	70	32764029	32780583
Gm11	32781520	32786451	32781530	32781839	32786146	32786443	91	32781515	32781519	32786452	32786456	32781969	32782035	-	76	32781533	32786447
Gm11	32859609	32871330	32859609	32859916	32871021	32871330	94	---	---	---	---	32860366	32860385	-	70	---	---
Gm11	32960517	32963198	32960517	32961010	32962704	32963198	96	---	---	---	---	32962604	32962646	+	74	32960519	32963194
Gm11	32979152	32995475	32979152	32980345	32994371	32995475	85	---	---	---	---	32994133	32994182	+	70	---	---
Gm11	32980986	32986602	32980986	32981498	32986090	32986602	96	---	---	---	---	32985952	32985998	+	82	32980987	32986592
Gm11	33064160	33072042	33064160	33064365	33071842	33072042	90	---	---	---	---	33071501	33071537	+	70	---	---
Gm11	33065473	33069276	33065473	33065680	33069070	33069276	90	---	---	---	---	33065805	33065824	-	80	33065476	33069272
Gm11	33235405	33238863	33235405	33236025	33238199	33238863	85	---	---	---	---	33238090	33238153	+	73	33235419	33238861
Gm11	33280988	33287830	33280994	33282620	33286151	33287822	93	33280983	33280987	33287831	33287835	33282769	33282797	-	79	33280995	33287823
Gm11	33281723	33286981	33281723	33281823	33286881	33286981	93	---	---	---	---	33282056	33282076	-	76	---	---
Gm11	33379206	33394020	33379206	33380304	33392886	33394020	92	---	---	---	---	33380811	33380836	-	73	33379224	33394017
Gm11	33441392	33446243	33441392	33441773	33445855	33446243	93	---	---	---	---	33441905	33441944	-	70	33441395	33446241
Gm11	33448527	33459597	33448527	33448955	33459169	33459597	87	---	---	---	---	33458708	33458724	+	76	---	---
Gm11	33454484	33459088	33454498	33454671	33458908	33459080	94	33454478	33454483	33459089	33459094	33454790	33454823	-	70	---	---
Gm11	33489626	33499394	33489633	33490768	33498245	33499380	99	33489621	33489625	33499395	33499399	33491046	33491103	-	70	33489629	33499385
Gm11	33510500	33515794	33510500	33510904	33515391	33515794	97	---	---	---	---	33511064	33511100	-	86	33510500	33515792
Gm11	33518947	33535804	33518947	33519365	33535390	33535804	87	---	---	---	---	33534617	33534646	+	80	---	---
Gm11	33538057	33540507	33538057	33538332	33540232	33540507	93	---	---	---	---	33540150	33540177	+	78	33538058	33540503
Gm11	33545174	33549775	33545174	33545400	33549543	33549769	97	33545169	33545173	33549776	33549780	33549391	33549424	+	76	33545175	33549772
Gm11	33588471	33603205	33588471	33589311	33602330	33603205	91	---	---	---	---	33589828	33589854	-	70	33588473	33603195
Gm11	33589439	33595604	33589439	33589812	33595234	33595604	95	---	---	---	---	33595084	33595119	+	75	33589441	33595603
Gm11	33600317	33620134	33600317	33600975	33619488	33620134	88	---	---	---	---	33601836	33601848	-	100	---	---
Gm11	33603581	33615313	33603581	33604018	33614859	33615313	89	---	---	---	---	33604446	33604460	-	73	33603581	33615300
Gm11	33647449	33657513	33647449	33648515	33656427	33657513	93	---	---	---	---	33648611	33648659	-	73	33647449	33657511
Gm11	33660923	33670914	33660929	33662173	33669650	33670901	99	33660918	33660922	33670915	33670919	33662434	33662491	-	70	33660923	33670899
Gm11	33687522	33696812	33687530	33688695	33695611	33696800	97	33687517	33687521	33696813	33696817	33688957	33689014	-	70	33687526	33696806
Gm11	33700020	33709145	33700021	33702501	33706667	33709133	88	33700014	33700019	33709146	33709151	33702657	33702671	-	86	33700028	33709139
Gm11	33700021	33709198	33700021	33702566	33706667	33709198	89	---	---	---	---	33702682	33702712	-	70	33700028	33709197
Gm11	33758500	33780011	33758500	33759234	33779277	33780011	86	---	---	---	---	33759886	33759921	-	72	---	---
Gm11	33776204	33778843	33776204	33776594	33778453	33778843	94	---	---	---	---	33776640	33776684	-	82	---	---
Gm11	33837618	33842443	33837633	33837918	33842130	33842428	92	33837613	33837617	33842444	33842448	33841963	33841994	+	71	33837624	33842426
Gm11	33933006	33936783	33933006	33933268	33936520	33936783	92	---	---	---	---	33933358	33933391	-	85	33933007	33936780
Gm11	33936784	33956758	33936784	33938322	33955235	33956758	96	---	---	---	---	33954408	33954498	+	74	33936791	33956749
Gm11	33981951	34000373	33981951	33983347	33998978	34000373	92	---	---	---	---	33998198	33998229	+	71	33981961	34000368
Gm11	33987585	33995972	33987585	33988510	33995047	33995972	96	---	---	---	---	33994720	33994743	+	75	33987585	33995961
Gm11	34029331	34039516	34029331	34030320	34038554	34039516	94	---	---	---	---	34030590	34030605	-	81	34029332	34039511
Gm11	34030314	34035045	34030314	34030598	34034761	34035045	97	---	---	---	---	34034569	34034580	+	83	34030324	34035043
Gm11	34047594	34058327	34047594	34048684	34057237	34058327	98	---	---	---	---	34048834	34048865	-	90	34047594	34058325
Gm11	34063589	34075244	34063589	34064968	34073888	34075244	90	---	---	---	---	34065276	34065292	-	88	34063589	34075239
Gm11	34079718	34090978	34079718	34080822	34089920	34090978	90	---	---	---	---	34089613	34089627	+	80	34079718	34090975
Gm11	34117392	34133248	34117402	34118315	34132248	34133242	87	34117386	34117391	34133249	34133254	34131871	34131943	+	75	---	---
Gm11	34152896	34162152	34152909	34153998	34161063	34162152	98	34152889	34152895	34162153	34162159	34154139	34154165	-	92	34152909	34162150
Gm11	34163316	34168778	34163319	34164226	34167871	34168778	99	34163310	34163315	34168779	34168784	34164352	34164409	-	84	34163319	34168776
Gm11	34171084	34175229	34171084	34171447	34174866	34175229	97	---	---	---	---	34171548	34171589	-	73	34171084	34175223
Gm11	34197718	34218563	34197718	34198252	34218018	34218563	87	---	---	---	---	34217072	34217102	+	70	34197718	34218548
Gm11	34203762	34209302	34203764	34204727	34208331	34209294	99	34203756	34203761	34209303	34209308	34204794	34204841	-	81	34203764	34209299
Gm11	34332363	34338384	34332363	34333348	34337425	34338384	92	---	---	---	---	34333521	34333537	-	82	34332363	34338378
Gm11	34360602	34368390	34360602	34360890	34368108	34368390	95	---	---	---	---	34361125	34361138	-	78	34360602	34368376
Gm11	34369051	34383419	34369051	34369536	34382934	34383419	94	---	---	---	---	34369984	34370005	-	86	---	---
Gm11	34371385	34377155	34371385	34371720	34376819	34377155	94	---	---	---	---	34371953	34371973	-	71	34371389	34377153
Gm11	34385255	34400768	34385255	34386152	34399871	34400768	94	---	---	---	---	34386532	34386567	-	75	34385260	34400766
Gm11	34387924	34398070	34387936	34389088	34396910	34398061	97	34387918	34387923	34398071	34398076	34389431	34389453	-	78	34387928	34398059
Gm11	34404777	34413716	34404777	34405050	34413443	34413716	93	---	---	---	---	34405350	34405390	-	73	34404779	34413708
Gm11	34444717	34453865	34444717	34445866	34452718	34453865	98	---	---	---	---	34452398	34452455	+	70	34444718	34453863
Gm11	34467139	34482986	34467139	34467657	34482464	34482986	93	---	---	---	---	34468347	34468368	-	81	34467139	34482985
Gm11	34469116	34485609	34469118	34469566	34485133	34485606	88	34469108	34469115	34485610	34485617	34470311	34470340	-	76	34469118	34485600
Gm11	34480931	34499524	34480931	34482854	34497601	34499524	99	---	---	---	---	34496911	34496926	+	81	34480931	34499521
Gm11	34533592	34540641	34533592	34535275	34538946	34540641	95	---	---	---	---	34535423	34535458	-	83	34533592	34540637
Gm11	34548356	34562522	34548356	34550288	34560577	34562522	91	---	---	---	---	34550781	34550797	-	76	34548356	34562520
Gm11	34570519	34585141	34570526	34572353	34583343	34585127	92	34570514	34570518	34585142	34585146	34582826	34582843	+	72	34570526	34585132
Gm11	34641044	34651430	34641044	34641174	34651300	34651430	95	---	---	---	---	34650806	34650846	+	82	34641060	34651428
Gm11	34697115	34699854	34697115	34697415	34699554	34699854	93	---	---	---	---	34699475	34699502	+	75	34697116	34699846
Gm11	34702668	34710927	34702668	34703159	34710436	34710927	94	---	---	---	---	34703244	34703424	-	75	34702669	34710922
Gm11	34759321	34764682	34759321	34759733	34764270	34764682	97	---	---	---	---	34764144	34764156	+	92	34759321	34764680
Gm11	34807192	34828287	34807198	34807441	34828033	34828274	92	34807186	34807191	34828288	34828293	34827164	34827189	+	76	34807193	34828282
Gm11	34830519	34839215	34830519	34831592	34838148	34839215	90	---	---	---	---	34831671	34831694	-	87	34830519	34839209
Gm11	34910372	34922975	34910372	34913644	34919700	34922975	91	---	---	---	---	34919465	34919512	+	85	34910383	34922972
Gm11	35005282	35012322	35005287	35006368	35011211	35012309	93	35005277	35005281	35012323	35012327	35010968	35011008	+	78	---	---
Gm11	35042801	35047330	35042801	35043101	35047031	35047330	92	---	---	---	---	35043216	35043238	-	82	35042801	35047326
Gm11	35178747	35193855	35178756	35179726	35192863	35193844	86	35178741	35178746	35193856	35193861	35192321	35192388	+	77	---	---
Gm11	35184123	35192713	35184123	35184554	35192286	35192713	93	---	---	---	---	35184783	35184796	-	78	35184140	35192710
Gm11	35267164	35272190	35267164	35267473	35271881	35272190	96	---	---	---	---	35267534	35267551	-	72	---	---
Gm11	35433344	35437877	35433344	35433621	35437604	35437877	90	---	---	---	---	35437547	35437576	+	76	35433345	35437871
Gm11	35565489	35568410	35565497	35565845	35568053	35568401	92	35565484	35565488	35568411	35568415	35567944	35567963	+	70	---	---
Gm11	35684458	35689090	35684458	35686141	35687473	35689090	90	---	---	---	---	35687373	35687393	+	76	---	---
Gm11	35710963	35719751	35710963	35711519	35719183	35719751	94	---	---	---	---	35711835	35711871	-	72	35710967	35719745
Gm11	35711619	35716608	35711619	35711882	35716345	35716608	98	---	---	---	---	35711960	35711972	-	100	35711619	35716606
Gm11	35762853	35765476	35762853	35763045	35765284	35765476	89	---	---	---	---	---	---	0	--	---	---
Gm11	35922336	35927395	35922339	35922657	35927073	35927389	87	35922331	35922335	35927396	35927400	35922844	35922878	-	82	35922340	35927389
Gm11	36000131	36006626	36000131	36000722	36006036	36006626	89	---	---	---	---	36000877	36000899	-	73	---	---
Gm11	36054475	36058419	36054475	36054991	36057904	36058419	88	---	---	---	---	36055004	36055029	-	73	36054480	36058417
Gm11	36072633	36078176	36072639	36073014	36077799	36078174	97	36072628	36072632	36078177	36078181	36077585	36077601	+	76	36072633	36078172
Gm11	36362109	36370240	36362113	36362546	36369817	36370229	85	36362104	36362108	36370241	36370245	36369458	36369472	+	73	36362122	36370231
Gm11	36381421	36394517	36381421	36382692	36393247	36394517	97	---	---	---	---	36383013	36383046	-	70	36381437	36394515
Gm11	36398591	36403534	36398591	36399044	36403081	36403534	94	---	---	---	---	36402890	36402911	+	90	---	---
Gm11	36494744	36499212	36494744	36494974	36498982	36499212	89	---	---	---	---	36498878	36498898	+	80	---	---
Gm11	36614817	36620091	36614817	36615241	36619667	36620091	97	---	---	---	---	36615358	36615444	-	79	36614818	36620088
Gm11	37010969	37016179	37010969	37011346	37015795	37016179	96	---	---	---	---	37015602	37015661	+	81	37010969	37016177
Gm11	37019441	37038808	37019441	37020060	37038180	37038808	85	---	---	---	---	37037363	37037386	+	75	37019458	37038804
Gm11	37022124	37034059	37022124	37022507	37033675	37034059	93	---	---	---	---	37033213	37033246	+	79	37022131	37034054
Gm11	37530401	37548602	37530401	37531947	37547058	37548602	97	---	---	---	---	37532631	37532645	-	73	---	---
Gm11	37620502	37622785	37620502	37620620	37622667	37622785	91	---	---	---	---	37620623	37620647	-	76	---	---
Gm11	37764273	37771188	37764273	37764788	37770675	37771188	96	---	---	---	---	---	---	0	--	---	---
Gm11	37779109	37786498	37779109	37779766	37785843	37786498	97	---	---	---	---	---	---	0	--	---	---
Gm11	37792982	37805803	37792982	37793314	37805471	37805803	96	---	---	---	---	37804864	37804882	+	78	37792983	37805796
Gm11	37883799	37888680	37883799	37883993	37888474	37888680	86	---	---	---	---	37884174	37884217	-	70	---	---
Gm11	37956214	37961348	37956214	37956596	37960966	37961348	99	---	---	---	---	37956740	37956814	-	80	37956214	37961346
Gm11	38665143	38668751	38665143	38666608	38667282	38668751	89	---	---	---	---	38667205	38667222	+	77	---	---
