# Supplementary material for: LtrDetector: A tool-suite for detecting long terminal repeat retrotransposons de-novo
Source: BMC Genomics. 2019 Jun 3;20:450. doi: 10.1186/s12864-019-5796-9 (PMC6547461; doi:10.1186/s12864-019-5796-9)
Supplement: Supplementary file 5 — LTR retrotransposons found by LtrDetector in Glycine max. This compressed file (.tar.gz) includes the LTR retrotransposons found by LtrDetector in BED format. (TAR.GZ 929 kb) [file 12864_2019_5796_MOESM5_ESM.gz › gmax/Gm10Detector.bed]

SeqID	Retrotransposon	Left_LTR	Right_LTR		Left_TSD	Right_TSD	Polypurine Tract		TG	CA
	Start	End	Start	End	Start	End	ID	Start	End	Start	End	Start	End	Strand	Purine%	Start	End
Gm10	6553	13902	6553	7211	13277	13902	92	---	---	---	---	---	---	0	--	---	---
Gm10	80690	85964	80690	80929	85716	85964	91	---	---	---	---	85549	85562	+	78	80695	85959
Gm10	267619	272142	267630	268264	271489	272136	97	267611	267618	272143	272150	271377	271394	+	72	267621	272134
Gm10	482661	490540	482661	485395	487808	490540	99	---	---	---	---	485485	485497	-	76	482671	490521
Gm10	547720	549915	547720	547856	549768	549915	89	---	---	---	---	549668	549687	+	90	---	---
Gm10	712041	720149	712050	712300	719891	720138	97	712035	712040	720150	720155	712461	712475	-	86	---	---
Gm10	787004	792293	787011	787383	791906	792278	99	786999	787003	792294	792298	791827	791857	+	70	787011	792287
Gm10	1048731	1054247	1048731	1051230	1051726	1054247	89	---	---	---	---	---	---	0	--	1048749	1054245
Gm10	1662115	1680923	1662115	1662293	1680744	1680923	86	---	---	---	---	1679833	1679850	+	83	1662133	1680905
Gm10	1712351	1715404	1712351	1712534	1715217	1715404	92	---	---	---	---	---	---	0	--	1712359	1715397
Gm10	1813452	1816325	1813452	1813726	1816044	1816325	91	---	---	---	---	1816010	1816021	+	83	1813456	1816315
Gm10	1950676	1964862	1950676	1953877	1961673	1964862	96	---	---	---	---	1961396	1961416	+	76	---	---
Gm10	2189102	2195331	2189105	2189488	2194942	2195325	99	2189097	2189101	2195332	2195336	2189604	2189639	-	72	2189105	2195323
Gm10	3067572	3071801	3067572	3069181	3070326	3071801	90	---	---	---	---	---	---	0	--	---	---
Gm10	3104705	3109365	3104705	3104919	3109151	3109365	99	---	---	---	---	3108955	3108981	+	70	3104705	3109363
Gm10	3353867	3357251	3353867	3354045	3357073	3357251	98	---	---	---	---	3356930	3356956	+	77	---	---
Gm10	3738381	3743266	3738387	3738980	3742649	3743251	87	3738376	3738380	3743267	3743271	3739087	3739164	-	78	3738392	3743257
Gm10	3880681	3885813	3880687	3881022	3885480	3885811	91	3880676	3880680	3885814	3885818	3885269	3885313	+	71	3880690	3885809
Gm10	4155841	4163529	4155841	4157353	4162025	4163529	93	---	---	---	---	4161960	4161999	+	75	4155847	4163518
Gm10	4161410	4164022	4161410	4161909	4163523	4164022	94	---	---	---	---	---	---	0	--	---	---
Gm10	4208506	4213776	4208506	4208869	4213403	4213766	98	4208501	4208505	4213777	4213781	4208951	4208977	-	85	4208507	4213772
Gm10	4259138	4266648	4259138	4259365	4266413	4266648	85	---	---	---	---	4266060	4266082	+	78	4259144	4266642
Gm10	4527219	4531939	4527219	4527449	4531707	4531939	94	---	---	---	---	4531509	4531535	+	81	4527220	4531936
Gm10	4662215	4683309	4662219	4664014	4681555	4683309	90	4662210	4662214	4683310	4683314	4680740	4680784	+	75	4662230	4683300
Gm10	4666561	4671675	4666574	4666947	4671252	4671661	88	4666556	4666560	4671676	4671680	4667123	4667147	-	84	4666576	4671662
Gm10	4677955	4696340	4677966	4679372	4694938	4696326	93	4677950	4677954	4696341	4696345	4694159	4694185	+	81	4677963	4696335
Gm10	4695565	4699669	4695565	4697055	4698271	4699669	91	---	---	---	---	---	---	0	--	4695570	4699667
Gm10	4843077	4846190	4843077	4843384	4845873	4846184	90	4843071	4843076	4846191	4846196	4843461	4843480	-	80	4843081	4846182
Gm10	5053697	5058836	5053697	5053978	5058553	5058836	94	---	---	---	---	5058485	5058499	+	73	---	---
Gm10	5084294	5089109	5084294	5084647	5088756	5089109	94	---	---	---	---	5088626	5088666	+	73	5084295	5089107
Gm10	5147481	5152448	5147481	5147744	5152209	5152448	87	---	---	---	---	5147901	5147947	-	70	---	---
Gm10	5262164	5273628	5262164	5262983	5272798	5273618	90	5262158	5262163	5273629	5273634	5263340	5263375	-	75	5262164	5273625
Gm10	5404096	5409174	5404096	5404532	5408727	5409174	93	5404090	5404095	5409175	5409180	5404599	5404612	-	78	5404096	5409169
Gm10	5527187	5543649	5527187	5527476	5543357	5543643	87	5527182	5527186	5543650	5543654	5542818	5542832	+	73	5527188	5543644
Gm10	5528009	5539885	5528017	5529314	5538537	5539881	91	5528004	5528008	5539886	5539890	5529718	5529748	-	70	5528010	5539879
Gm10	5558451	5563180	5558451	5558668	5562963	5563180	98	---	---	---	---	5562830	5562888	+	72	5558451	5563163
Gm10	5601521	5621372	5601521	5601808	5621084	5621372	92	---	---	---	---	5620120	5620143	+	75	5601528	5621367
Gm10	5627721	5633248	5627721	5628102	5632869	5633248	98	---	---	---	---	5628304	5628315	-	75	5627728	5633247
Gm10	5657048	5661582	5657063	5657327	5661290	5661571	88	5657043	5657047	5661583	5661587	5657429	5657453	-	76	5657057	5661565
Gm10	5685469	5688229	5685469	5685845	5687853	5688229	98	---	---	---	---	---	---	0	--	5685471	5688227
Gm10	5780427	5785146	5780427	5780660	5784913	5785146	99	---	---	---	---	5784760	5784793	+	73	5780427	5785144
Gm10	5793057	5803872	5793057	5793301	5803618	5803859	91	5793052	5793056	5803873	5803877	5793725	5793759	-	74	5793057	5803857
Gm10	5794978	5801277	5794978	5795177	5801078	5801277	97	---	---	---	---	5800926	5800940	+	86	5794978	5801266
Gm10	6020434	6028457	6020434	6021748	6027129	6028457	85	---	---	---	---	6021951	6021985	-	74	---	---
Gm10	6185391	6188363	6185391	6185542	6188212	6188363	92	---	---	---	---	6185650	6185663	-	78	6185394	6188360
Gm10	6346115	6351458	6346115	6346487	6351085	6351458	97	---	---	---	---	6350878	6350905	+	78	6346115	6351456
Gm10	6477306	6482035	6477306	6477582	6481757	6482035	93	---	---	---	---	6477729	6477742	-	78	6477307	6482027
Gm10	6728766	6735113	6728766	6729190	6734690	6735113	89	---	---	---	---	6734474	6734487	+	85	---	---
Gm10	6844251	6849461	6844251	6844641	6849071	6849461	95	---	---	---	---	6848850	6848904	+	81	---	---
Gm10	6920216	6940248	6920216	6921830	6938632	6940248	98	---	---	---	---	6938509	6938578	+	77	6920217	6940246
Gm10	6962580	6975000	6962580	6966428	6971149	6975000	99	---	---	---	---	6970980	6971064	+	71	6962587	6974998
Gm10	7058582	7063749	7058596	7058877	7063452	7063740	89	7058576	7058581	7063750	7063755	7063282	7063306	+	84	---	---
Gm10	7218099	7223210	7218099	7218478	7222840	7223210	93	---	---	---	---	7218679	7218696	-	77	7218103	7223208
Gm10	7228228	7239893	7228228	7228742	7239381	7239893	91	---	---	---	---	7229250	7229274	-	80	7228228	7239891
Gm10	7290093	7303195	7290093	7290283	7303006	7303195	96	---	---	---	---	7290372	7290420	-	75	7290104	7303184
Gm10	7441499	7447170	7441499	7442102	7446536	7447170	89	---	---	---	---	7442253	7442269	-	70	7441501	7447169
Gm10	7503699	7511168	7503709	7503944	7510926	7511167	88	7503694	7503698	7511169	7511173	7504033	7504094	-	79	7503711	7511165
Gm10	7665528	7670589	7665535	7665855	7670257	7670589	89	7665523	7665527	7670590	7670594	7665997	7666015	-	84	7665535	7670588
Gm10	7809832	7829971	7809832	7811870	7827966	7829971	91	---	---	---	---	7827253	7827271	+	84	7809833	7829968
Gm10	7842856	7851988	7842856	7844000	7850843	7851987	99	7842851	7842855	7851989	7851993	7850524	7850581	+	70	7842856	7851987
Gm10	7857164	7866843	7857164	7857407	7866585	7866843	85	---	---	---	---	7866196	7866216	+	76	---	---
Gm10	7857407	7866612	7857407	7858496	7865517	7866607	98	7857400	7857406	7866613	7866619	7865331	7865358	+	89	7857407	7866603
Gm10	7874421	7881737	7874421	7875075	7881086	7881737	88	---	---	---	---	7875268	7875323	-	75	---	---
Gm10	7904455	7923009	7904455	7905570	7921904	7923009	95	---	---	---	---	7906361	7906387	-	85	7904455	7923007
Gm10	7905683	7914865	7905686	7906787	7913783	7914858	95	7905677	7905682	7914866	7914871	7913599	7913628	+	90	7905689	7914854
Gm10	7933308	7938567	7933316	7934147	7937728	7938565	97	7933303	7933307	7938568	7938572	7934190	7934258	-	82	7933316	7938563
Gm10	7984718	7994002	7984718	7985712	7993000	7994002	96	---	---	---	---	7986053	7986066	-	85	7984718	7994000
Gm10	8013109	8031481	8013119	8014312	8030285	8031481	91	8013104	8013108	8031482	8031486	8029577	8029607	+	74	8013114	8031467
Gm10	8112534	8121557	8112538	8113490	8120574	8121545	95	8112528	8112533	8121558	8121563	8113831	8113845	-	86	8112536	8121545
Gm10	8138510	8154824	8138510	8140182	8153171	8154824	98	---	---	---	---	8152521	8152539	+	84	8138511	8154821
Gm10	8161570	8176880	8161570	8162133	8176313	8176880	92	---	---	---	---	8162703	8162731	-	79	8161570	8176866
Gm10	8164799	8171737	8164799	8166431	8170100	8171737	96	---	---	---	---	8169917	8169952	+	80	8164799	8171734
Gm10	8182196	8202628	8182207	8183875	8200972	8202621	98	8182191	8182195	8202629	8202633	8184630	8184642	-	84	8182208	8202619
Gm10	8218820	8225260	8218820	8221813	8222303	8225260	95	---	---	---	---	8221864	8221877	-	78	8218823	8225241
Gm10	8250531	8261450	8250545	8250982	8261002	8261448	92	8250526	8250530	8261451	8261455	8260673	8260712	+	72	8250545	8261436
Gm10	8250981	8256300	8250981	8252613	8254664	8256300	91	---	---	---	---	8254596	8254613	+	72	---	---
Gm10	8264930	8285465	8264930	8266490	8283895	8285465	97	---	---	---	---	8283772	8283840	+	78	8264930	8285461
Gm10	8305983	8309742	8305983	8306267	8309460	8309742	94	---	---	---	---	8306269	8306291	-	73	8305986	8309727
Gm10	8309846	8330090	8309846	8310686	8329237	8330090	88	---	---	---	---	8311594	8311613	-	80	8309846	8330089
Gm10	8334709	8341188	8334709	8335673	8340224	8341188	99	---	---	---	---	8340022	8340044	+	73	8334709	8341186
Gm10	8367936	8384783	8367950	8369899	8382826	8384773	98	8367930	8367935	8384784	8384789	8382300	8382319	+	70	8367948	8384770
Gm10	8460607	8466030	8460607	8460840	8465783	8466030	86	---	---	---	---	8465691	8465716	+	76	8460609	8466018
Gm10	8476106	8482809	8476106	8476448	8482467	8482809	92	---	---	---	---	8482296	8482332	+	83	8476106	8482806
Gm10	8483914	8501821	8483914	8485532	8500254	8501821	92	---	---	---	---	8486219	8486237	-	78	8483915	8501816
Gm10	8523259	8527090	8523259	8524268	8526078	8527090	91	---	---	---	---	8524356	8524368	-	92	---	---
Gm10	8523589	8526902	8523589	8524076	8526412	8526899	93	8523584	8523588	8526903	8526907	---	---	0	--	8523606	8526898
Gm10	8525333	8530009	8525333	8525792	8529545	8530009	90	---	---	---	---	8529431	8529505	+	74	8525351	8530006
Gm10	8705757	8709784	8705757	8706591	8708904	8709784	86	---	---	---	---	8708789	8708803	+	80	8705758	8709775
Gm10	8742512	8751319	8742512	8742836	8750995	8751319	85	---	---	---	---	8750689	8750705	+	94	---	---
Gm10	8795260	8807675	8795260	8798345	8804573	8807668	98	8795249	8795259	8807676	8807686	8804498	8804511	+	71	---	---
Gm10	8836091	8849074	8836091	8836677	8848507	8849074	90	---	---	---	---	8847916	8847934	+	73	---	---
Gm10	8836672	8847328	8836672	8838003	8845995	8847328	99	---	---	---	---	8845685	8845706	+	77	---	---
Gm10	8859308	8868746	8859308	8860455	8867599	8868746	99	---	---	---	---	8867280	8867337	+	70	8859308	8868743
Gm10	8879667	8883410	8879667	8880305	8882801	8883410	92	---	---	---	---	8880419	8880430	-	83	8879668	8883408
Gm10	8928895	8934384	8928906	8929533	8933742	8934375	93	8928889	8928894	8934385	8934390	8929685	8929701	-	70	8928899	8934379
Gm10	8945035	8954014	8945035	8946036	8953013	8954014	97	---	---	---	---	8946327	8946341	-	86	---	---
Gm10	8974706	8982862	8974706	8975024	8982566	8982862	89	---	---	---	---	8975357	8975381	-	80	8974707	8982860
Gm10	9095712	9103850	9095712	9096602	9102997	9103850	89	---	---	---	---	9096793	9096817	-	72	---	---
Gm10	9119905	9126063	9119916	9120470	9125491	9126059	88	9119900	9119904	9126064	9126068	9125377	9125448	+	75	---	---
Gm10	9126622	9136063	9126622	9128497	9134160	9136063	93	---	---	---	---	9128699	9128728	-	73	---	---
Gm10	9155998	9161019	9155998	9156941	9160099	9161019	94	---	---	---	---	9156989	9157012	-	70	9156007	9161007
Gm10	9173336	9178376	9173336	9173857	9177868	9178376	90	---	---	---	---	9174026	9174048	-	91	9173336	9178374
Gm10	9221405	9224440	9221405	9221890	9223933	9224440	91	---	---	---	---	9223830	9223900	+	78	9221405	9224438
Gm10	9227602	9232675	9227602	9227841	9232441	9232675	89	---	---	---	---	9227877	9227927	-	74	---	---
Gm10	9241502	9250364	9241503	9242390	9249435	9250351	95	9241496	9241501	9250365	9250370	9249189	9249216	+	75	---	---
Gm10	9271019	9280239	9271019	9272119	9279141	9280239	98	---	---	---	---	9272266	9272284	-	89	9271025	9280237
Gm10	9271699	9280173	9271699	9272053	9279819	9280173	99	---	---	---	---	9279538	9279565	+	89	---	---
Gm10	9280223	9287397	9280237	9280553	9287077	9287392	94	9280217	9280222	9287398	9287403	9280851	9280880	-	70	---	---
Gm10	9330039	9333367	9330039	9330418	9332991	9333367	90	9330034	9330038	9333368	9333372	9332881	9332907	+	74	9330043	9333365
Gm10	9339297	9343079	9339297	9339939	9342438	9343079	97	---	---	---	---	9342315	9342333	+	78	9339297	9343076
Gm10	9367640	9374542	9367640	9369764	9372493	9374542	86	---	---	---	---	9369846	9369862	-	70	---	---
Gm10	9367939	9373903	9367939	9369031	9372795	9373903	89	---	---	---	---	9369135	9369178	-	77	9367946	9373888
Gm10	9396770	9400186	9396770	9397702	9399150	9400176	86	9396764	9396769	9400187	9400192	9399070	9399097	+	75	9396770	9400180
Gm10	9407705	9415539	9407705	9408738	9414550	9415539	86	---	---	---	---	9408774	9408845	-	73	9407714	9415537
Gm10	9427504	9431816	9427504	9428643	9430667	9431816	88	---	---	---	---	9430588	9430619	+	71	9427504	9431814
Gm10	9444748	9449211	9444748	9444936	9449021	9449211	91	---	---	---	---	9448918	9448965	+	70	---	---
Gm10	9490520	9498628	9490520	9491599	9497555	9498628	89	---	---	---	---	9497370	9497413	+	72	---	---
Gm10	9600472	9604296	9600472	9601007	9603762	9604296	89	---	---	---	---	9601103	9601115	-	84	---	---
Gm10	9610958	9623133	9610958	9611249	9622829	9623133	87	---	---	---	---	9622251	9622283	+	72	---	---
Gm10	9640373	9645721	9640377	9640975	9645122	9645721	88	9640368	9640372	9645722	9645726	9641095	9641133	-	79	---	---
Gm10	9697780	9703581	9697780	9698048	9703277	9703566	85	9697775	9697779	9703582	9703586	9698238	9698261	-	79	---	---
Gm10	9730783	9735477	9730783	9730971	9735289	9735477	99	---	---	---	---	9730989	9731042	-	72	---	---
Gm10	9755898	9760811	9755906	9756114	9760601	9760809	99	9755893	9755897	9760812	9760816	9760422	9760449	+	71	9755909	9760804
Gm10	9766729	9771670	9766735	9766936	9771468	9771669	99	9766724	9766728	9771671	9771675	---	---	0	--	9766738	9771667
Gm10	9818543	9823400	9818543	9818795	9823148	9823400	91	---	---	---	---	9822980	9823088	+	75	9818548	9823381
Gm10	10029739	10035077	10029739	10030646	10034169	10035077	98	---	---	---	---	10030689	10030759	-	83	10029739	10035075
Gm10	10050174	10066328	10050174	10050348	10066155	10066328	86	---	---	---	---	10065928	10065961	+	76	---	---
Gm10	10050602	10059627	10050602	10052570	10057680	10059627	90	---	---	---	---	10052632	10052675	-	86	10050602	10059625
Gm10	10156883	10168224	10156883	10157169	10167935	10168224	92	---	---	---	---	10157400	10157416	-	82	10156883	10168216
Gm10	10173444	10178703	10173444	10173846	10178301	10178703	90	---	---	---	---	10178087	10178102	+	87	10173444	10178701
Gm10	10244527	10251477	10244527	10246178	10249827	10251477	97	---	---	---	---	10249646	10249686	+	75	10244528	10251475
Gm10	10309514	10314391	10309514	10309732	10314174	10314391	90	---	---	---	---	10313997	10314011	+	80	10309514	10314388
Gm10	10373413	10394900	10373413	10374253	10394047	10394900	93	---	---	---	---	10375174	10375199	-	80	---	---
Gm10	10424461	10437642	10424461	10425311	10436794	10437642	93	---	---	---	---	10425740	10425766	-	77	10424462	10437639
Gm10	10425330	10439786	10425330	10426177	10438940	10439786	94	---	---	---	---	10426673	10426694	-	72	10425340	10439783
Gm10	10461867	10465529	10461867	10463413	10463983	10465529	98	---	---	---	---	10463440	10463459	-	85	---	---
Gm10	10536606	10540508	10536606	10536805	10540309	10540508	95	---	---	---	---	10536956	10536981	-	76	---	---
Gm10	10536814	10541033	10536814	10536989	10540858	10541033	92	---	---	---	---	10537049	10537085	-	75	---	---
Gm10	10577117	10582352	10577117	10577570	10581902	10582352	95	---	---	---	---	10577634	10577646	-	84	---	---
Gm10	10598115	10618151	10598125	10598804	10617472	10618149	94	10598110	10598114	10618152	10618156	10616701	10616724	+	70	10598119	10618141
Gm10	10606590	10627138	10606590	10607633	10626067	10627138	92	---	---	---	---	10608503	10608534	-	87	10606593	10627121
Gm10	10668646	10678761	10668658	10669772	10677616	10678755	93	10668641	10668645	10678762	10678766	10677223	10677248	+	76	10668648	10678758
Gm10	10698293	10715890	10698293	10699488	10714692	10715890	95	---	---	---	---	10714053	10714096	+	72	10698294	10715885
Gm10	10704572	10713868	10704572	10705579	10712860	10713868	99	---	---	---	---	10705713	10705726	-	71	10704572	10713861
Gm10	10729764	10735471	10729764	10730817	10734430	10735471	89	---	---	---	---	10734256	10734297	+	71	10729764	10735468
Gm10	10755588	10769996	10755588	10757027	10768551	10769996	96	---	---	---	---	10767999	10768032	+	76	---	---
Gm10	10784262	10793159	10784262	10784743	10792675	10793159	95	---	---	---	---	10784858	10784877	-	70	10784264	10793157
Gm10	10796523	10813791	10796523	10798167	10812136	10813791	98	---	---	---	---	10798843	10798858	-	81	10796524	10813787
Gm10	10856839	10859638	10856851	10857400	10859100	10859628	95	10856834	10856838	10859639	10859643	10859000	10859042	+	74	---	---
Gm10	10899970	10906486	10899982	10900943	10905513	10906475	98	10899965	10899969	10906487	10906491	10901116	10901145	-	76	10899972	10906483
Gm10	10976131	10979260	10976131	10976833	10978558	10979260	89	---	---	---	---	10978533	10978556	+	70	---	---
Gm10	11040178	11046060	11040188	11040852	11045397	11046060	96	11040173	11040177	11046061	11046065	11040891	11040988	-	71	11040180	11046058
Gm10	11074549	11094140	11074549	11076357	11092300	11094140	91	---	---	---	---	11076996	11077011	-	81	---	---
Gm10	11111979	11123654	11111979	11113290	11122314	11123654	87	---	---	---	---	11113722	11113742	-	76	11111980	11123652
Gm10	11150669	11163482	11150669	11151965	11162186	11163482	91	---	---	---	---	11152426	11152475	-	72	11150674	11163479
Gm10	11170945	11184996	11170947	11172799	11183083	11184994	92	11170940	11170944	11184997	11185001	11173256	11173273	-	88	11170948	11184991
Gm10	11208490	11228976	11208490	11208837	11228629	11228976	89	---	---	---	---	11227685	11227746	+	75	11208493	11228972
Gm10	11210931	11222700	11210931	11211275	11222350	11222700	94	---	---	---	---	11221996	11222037	+	76	11210931	11222690
Gm10	11216654	11223717	11216664	11217624	11222694	11223714	90	11216648	11216653	11223718	11223723	11217816	11217862	-	76	---	---
Gm10	11217618	11225411	11217618	11217767	11225262	11225411	94	---	---	---	---	11217906	11217940	-	82	11217619	11225407
Gm10	11241234	11246477	11241234	11242075	11245618	11246477	85	---	---	---	---	11242237	11242253	-	70	---	---
Gm10	11276803	11293345	11276803	11278468	11291667	11293345	96	---	---	---	---	11279091	11279109	-	84	11276803	11293343
Gm10	11325466	11335729	11325466	11325761	11335432	11335729	95	---	---	---	---	11325989	11326026	-	86	11325472	11335723
Gm10	11336831	11344696	11336831	11337241	11344275	11344696	86	---	---	---	---	11343940	11343967	+	75	11336832	11344694
Gm10	11347453	11355927	11347453	11348430	11354950	11355927	99	---	---	---	---	11348691	11348719	-	75	11347454	11355925
Gm10	11383311	11395109	11383311	11384662	11393758	11395109	96	---	---	---	---	11393303	11393338	+	72	11383311	11395107
Gm10	11441963	11447335	11441963	11442873	11446425	11447335	98	---	---	---	---	11442915	11442983	-	84	11441963	11447331
Gm10	11453749	11472744	11453749	11456391	11470103	11472744	99	---	---	---	---	11456963	11457048	-	72	---	---
Gm10	11501028	11510750	11501033	11502148	11509625	11510740	99	11501023	11501027	11510751	11510755	11502431	11502488	-	70	11501033	11510745
Gm10	11520022	11529320	11520034	11521035	11528311	11529312	99	11520017	11520021	11529321	11529325	11521175	11521188	-	71	11520024	11529312
Gm10	11538430	11541617	11538430	11538947	11541054	11541617	86	---	---	---	---	11540948	11540994	+	76	11538430	11541615
Gm10	11546560	11551733	11546573	11546972	11551334	11551733	96	11546555	11546559	11551734	11551738	11547135	11547174	-	70	11546566	11551731
Gm10	11560793	11565302	11560793	11561005	11565095	11565302	85	---	---	---	---	11561174	11561200	-	70	---	---
Gm10	11649127	11653760	11649127	11649354	11653533	11653760	98	---	---	---	---	11649460	11649488	-	72	11649127	11653758
Gm10	11660967	11664850	11660980	11661673	11664146	11664838	94	11660960	11660966	11664851	11664857	---	---	0	--	---	---
Gm10	11902323	11908027	11902323	11902682	11907683	11908027	87	---	---	---	---	11902728	11902749	-	72	11902323	11908023
Gm10	11943330	11949478	11943338	11945034	11947778	11949472	97	11943325	11943329	11949479	11949483	11945128	11945151	-	91	11943333	11949470
Gm10	11957437	11966207	11957437	11958662	11964997	11966207	89	---	---	---	---	11958865	11958913	-	81	---	---
Gm10	11968007	11987113	11968007	11969564	11985519	11987113	93	---	---	---	---	11970111	11970126	-	81	11968008	11987103
Gm10	12007563	12010243	12007563	12008218	12009581	12010236	95	12007558	12007562	12010244	12010248	12009556	12009568	+	84	---	---
Gm10	12060588	12077752	12060595	12061355	12077012	12077744	87	12060583	12060587	12077753	12077757	12076703	12076733	+	74	12060606	12077749
Gm10	12111966	12117510	12111971	12112965	12116510	12117504	99	12111961	12111965	12117511	12117515	12116332	12116351	+	75	12111977	12117502
Gm10	12136017	12156754	12136024	12137614	12155239	12156752	87	12136012	12136016	12156755	12156759	12154357	12154373	+	76	12136017	12156750
Gm10	12139889	12150306	12139889	12140807	12149387	12150306	99	---	---	---	---	12141187	12141222	-	75	12139890	12150304
Gm10	12144221	12149250	12144221	12145374	12148094	12149250	98	---	---	---	---	12147992	12148007	+	75	12144222	12149247
Gm10	12219870	12229192	12219870	12220950	12228112	12229192	99	---	---	---	---	12221124	12221170	-	74	12219871	12229189
Gm10	12234101	12238946	12234112	12234373	12238681	12238942	93	12234096	12234100	12238947	12238951	12234430	12234444	-	80	12234114	12238945
Gm10	12243337	12263562	12243349	12244961	12261953	12263560	96	12243332	12243336	12263563	12263567	12245013	12245085	-	75	12243349	12263556
Gm10	12274377	12289540	12274385	12274595	12289317	12289527	98	12274372	12274376	12289541	12289545	12275255	12275319	-	83	12274385	12289530
Gm10	12294762	12296991	12294762	12294900	12296853	12296991	96	---	---	---	---	12294975	12294999	-	76	---	---
Gm10	12327065	12340184	12327077	12327924	12339334	12340181	99	12327057	12327064	12340185	12340192	12328453	12328470	-	77	12327077	12340179
Gm10	12434828	12444804	12434828	12435513	12444117	12444804	96	---	---	---	---	12443815	12443831	+	76	---	---
Gm10	12439028	12441686	12439028	12439481	12441254	12441686	90	---	---	---	---	12439540	12439581	-	73	12439041	12441684
Gm10	12486311	12493614	12486311	12487282	12492633	12493614	91	---	---	---	---	12487538	12487550	-	84	12486311	12493612
Gm10	12509482	12512415	12509486	12509728	12512171	12512413	95	12509477	12509481	12512416	12512420	12512048	12512068	+	71	12509484	12512401
Gm10	12514200	12534038	12514200	12515874	12532393	12534038	96	---	---	---	---	12531607	12531633	+	70	12514205	12534036
Gm10	12514607	12533414	12514607	12515233	12532801	12533414	96	---	---	---	---	12531929	12531950	+	77	---	---
Gm10	12572058	12593521	12572058	12572631	12592948	12593521	94	---	---	---	---	12591991	12592032	+	76	---	---
Gm10	12577743	12587385	12577743	12578831	12586297	12587385	99	---	---	---	---	12586075	12586121	+	74	12577743	12587375
Gm10	12623046	12631305	12623046	12623974	12630421	12631305	88	---	---	---	---	12630098	12630119	+	72	12623052	12631301
Gm10	12632890	12652699	12632890	12633716	12651857	12652699	86	---	---	---	---	12634513	12634532	-	75	---	---
Gm10	12642937	12651862	12642937	12643901	12650829	12651857	91	12642931	12642936	12651863	12651868	12650551	12650565	+	86	---	---
Gm10	12667848	12670415	12667848	12668178	12670085	12670415	97	12667843	12667847	12670416	12670420	12670002	12670029	+	78	12667848	12670411
Gm10	12726068	12737256	12726068	12726333	12736991	12737256	93	---	---	---	---	12726622	12726653	-	81	---	---
Gm10	12729610	12735847	12729610	12730663	12734755	12735847	88	---	---	---	---	12734550	12734566	+	70	12729610	12735846
Gm10	12729880	12735398	12729880	12730256	12735026	12735398	92	---	---	---	---	12734796	12734810	+	80	12729893	12735382
Gm10	12742329	12746911	12742329	12742643	12746608	12746911	93	---	---	---	---	12742759	12742792	-	85	12742331	12746909
Gm10	12762330	12767524	12762330	12763052	12766794	12767524	92	---	---	---	---	12766697	12766742	+	82	12762331	12767516
Gm10	12789622	12803944	12789622	12790734	12802842	12803944	92	---	---	---	---	12802258	12802291	+	70	---	---
Gm10	12823533	12833035	12823533	12824690	12831878	12833035	99	---	---	---	---	12831553	12831610	+	72	12823533	12833031
Gm10	12856341	12861871	12856341	12857304	12860910	12861871	99	---	---	---	---	12860796	12860843	+	79	12856342	12861869
Gm10	12892729	12903650	12892729	12893974	12902373	12903650	93	---	---	---	---	12902203	12902224	+	90	12892729	12903633
Gm10	12892729	12903519	12892729	12893843	12902373	12903519	92	---	---	---	---	12902203	12902224	+	90	---	---
Gm10	12895161	12898615	12895161	12896190	12897585	12898614	96	12895155	12895160	12898616	12898621	12896245	12896273	-	79	12895161	12898612
Gm10	12930564	12940269	12930564	12931703	12939123	12940262	99	12930559	12930563	12940270	12940274	12931857	12931903	-	74	12930564	12940259
Gm10	12944901	12951274	12944901	12945382	12950797	12951274	89	---	---	---	---	12950607	12950626	+	100	12944903	12951272
Gm10	12954156	12958928	12954156	12954330	12958753	12958928	87	---	---	---	---	12954391	12954481	-	71	12954156	12958925
Gm10	12988068	12993172	12988068	12990108	12991131	12993172	99	---	---	---	---	12991040	12991056	+	88	12988068	12993166
Gm10	13082279	13088390	13082293	13082758	13087927	13088388	89	13082274	13082278	13088391	13088395	13087889	13087905	+	82	13082294	13088389
Gm10	13147257	13153766	13147257	13147576	13153449	13153766	94	---	---	---	---	13153305	13153317	+	76	13147269	13153763
Gm10	13174851	13183185	13174851	13175296	13182740	13183185	91	---	---	---	---	13182426	13182458	+	72	---	---
Gm10	13184522	13197405	13184522	13184769	13197157	13197405	92	---	---	---	---	13185143	13185159	-	88	13184529	13197393
Gm10	13187183	13194123	13187185	13188812	13192372	13194109	88	13187177	13187182	13194124	13194129	13192194	13192219	+	80	13187200	13194106
Gm10	13187185	13192904	13187185	13187716	13192372	13192904	93	---	---	---	---	13192187	13192219	+	84	13187200	13192886
Gm10	13210395	13215214	13210395	13211021	13214589	13215214	89	---	---	---	---	13211179	13211197	-	84	13210398	13215212
Gm10	13224511	13227313	13224522	13224803	13227024	13227310	96	13224505	13224510	13227314	13227319	13226967	13227009	+	72	13224522	13227306
Gm10	13297510	13307913	13297515	13297895	13307521	13307902	86	13297505	13297509	13307914	13307918	13307161	13307177	+	88	13297511	13307899
Gm10	13361971	13366772	13361971	13362154	13366592	13366770	95	13361965	13361970	13366773	13366778	13362172	13362217	-	73	13361971	13366763
Gm10	13417240	13423419	13417240	13417575	13423082	13423419	91	---	---	---	---	13417678	13417701	-	70	13417242	13423417
Gm10	13458694	13466599	13458694	13459669	13465622	13466598	96	13458689	13458693	13466600	13466604	13465338	13465366	+	75	13458694	13466595
Gm10	13478775	13484689	13478775	13479832	13483626	13484689	86	---	---	---	---	13483436	13483512	+	76	13478777	13484685
Gm10	13543694	13564415	13543707	13544127	13563985	13564406	92	13543689	13543693	13564416	13564420	13563007	13563038	+	75	---	---
Gm10	13598486	13603436	13598487	13598711	13603197	13603422	95	13598481	13598485	13603437	13603441	13603019	13603032	+	78	13598487	13603429
Gm10	13608289	13614063	13608289	13608463	13613889	13614063	95	---	---	---	---	13613768	13613782	+	73	---	---
Gm10	13679072	13686116	13679072	13679568	13685647	13686116	86	---	---	---	---	13685405	13685436	+	71	13679078	13686113
Gm10	13694471	13699810	13694485	13695392	13698928	13699805	95	13694466	13694470	13699811	13699815	13698815	13698883	+	82	13694478	13699808
Gm10	13729915	13734672	13729922	13730098	13734485	13734672	89	13729910	13729914	13734673	13734677	13734415	13734463	+	71	13729924	13734670
Gm10	13781695	13787104	13781695	13782564	13786237	13787104	95	---	---	---	---	13786127	13786213	+	78	13781702	13787094
Gm10	13805038	13814046	13805038	13805175	13813910	13814046	85	---	---	---	---	13805526	13805550	-	80	13805048	13814031
Gm10	13829181	13844316	13829192	13829311	13844196	13844315	95	13829176	13829180	13844317	13844321	13829724	13829742	-	84	---	---
Gm10	13848993	13854044	13848993	13850159	13852879	13854044	94	---	---	---	---	13852749	13852773	+	76	13849009	13854026
Gm10	13970825	13986501	13970825	13972707	13984617	13986501	95	---	---	---	---	13972761	13972827	-	77	13970825	13986499
Gm10	14020790	14041624	14020790	14023379	14039076	14041624	93	---	---	---	---	14024139	14024163	-	84	---	---
Gm10	14025699	14045763	14025713	14027622	14043957	14045751	89	14025694	14025698	14045764	14045768	14028392	14028418	-	96	---	---
Gm10	14027788	14047058	14027788	14028922	14045918	14047058	92	---	---	---	---	14028976	14029044	-	78	14027791	14047056
Gm10	14051654	14070093	14051654	14052330	14069417	14070093	98	---	---	---	---	14053114	14053153	-	72	---	---
Gm10	14053254	14070546	14053254	14053644	14070156	14070546	95	---	---	---	---	14054235	14054250	-	81	14053259	14070539
Gm10	14069093	14076322	14069093	14069807	14075611	14076322	91	---	---	---	---	14075366	14075389	+	70	14069104	14076315
Gm10	14076817	14079899	14076831	14077806	14078898	14079887	93	14076812	14076816	14079900	14079904	14078805	14078827	+	78	---	---
Gm10	14084061	14094476	14084061	14085244	14093311	14094476	97	---	---	---	---	14085614	14085647	-	73	14084061	14094473
Gm10	14102522	14115449	14102522	14102659	14115313	14115449	96	---	---	---	---	14103240	14103266	-	74	---	---
Gm10	14115852	14132204	14115852	14117373	14130557	14132204	90	---	---	---	---	14129906	14129924	+	84	14115853	14132200
Gm10	14168284	14174324	14168285	14168631	14173979	14174313	89	14168279	14168283	14174325	14174329	14173905	14173940	+	80	---	---
Gm10	14179736	14184359	14179736	14179910	14184185	14184359	93	---	---	---	---	14179990	14180019	-	83	14179740	14184354
Gm10	14222143	14227820	14222143	14223050	14226913	14227820	99	---	---	---	---	14223182	14223201	-	70	14222143	14227818
Gm10	14231131	14252000	14231146	14234005	14249127	14251985	99	14231126	14231130	14252001	14252005	14248426	14248463	+	86	---	---
Gm10	14306146	14312843	14306147	14306780	14312184	14312832	94	14306141	14306145	14312844	14312848	14306999	14307012	-	85	14306147	14312841
Gm10	14320648	14335255	14320648	14323568	14332334	14335255	89	---	---	---	---	14331904	14331924	+	76	---	---
Gm10	14345375	14355310	14345375	14346849	14353836	14355310	99	---	---	---	---	14353588	14353673	+	72	14345375	14355301
Gm10	14394058	14399547	14394069	14394491	14399122	14399544	94	14394053	14394057	14399548	14399552	---	---	0	--	14394066	14399535
Gm10	14402711	14410904	14402711	14403806	14409826	14410904	91	---	---	---	---	14404085	14404099	-	80	---	---
Gm10	14420654	14426032	14420654	14421579	14425121	14426032	94	---	---	---	---	14421621	14421689	-	84	14420655	14426029
Gm10	14443393	14456686	14443393	14445010	14455094	14456686	93	---	---	---	---	14454967	14455039	+	76	14443393	14456684
Gm10	14486589	14491224	14486589	14486794	14491019	14491224	94	---	---	---	---	14490814	14490827	+	78	14486591	14491221
Gm10	14540153	14556958	14540153	14540479	14556632	14556958	94	---	---	---	---	14555875	14555893	+	73	14540154	14556950
Gm10	14576401	14583150	14576401	14576641	14582898	14583150	85	---	---	---	---	14576847	14576870	-	75	---	---
Gm10	14579277	14582911	14579277	14579723	14582463	14582911	96	---	---	---	---	14582340	14582352	+	84	14579280	14582909
Gm10	14638374	14654977	14638374	14638706	14654645	14654977	89	---	---	---	---	14639455	14639474	-	75	14638385	14654966
Gm10	14639186	14655423	14639196	14639341	14655267	14655412	87	14639181	14639185	14655424	14655428	14640127	14640138	-	91	14639197	14655415
Gm10	14639969	14658263	14639969	14640851	14657363	14658263	86	---	---	---	---	14641511	14641533	-	78	14639972	14658261
Gm10	14660679	14665748	14660679	14661498	14664930	14665748	89	---	---	---	---	14661533	14661557	-	76	14660683	14665747
Gm10	14662957	14666429	14662957	14663309	14666077	14666429	90	---	---	---	---	14665938	14665951	+	71	14662962	14666423
Gm10	14663309	14667723	14663309	14664273	14666763	14667723	95	---	---	---	---	14664340	14664397	-	81	14663309	14667721
Gm10	14672498	14683043	14672498	14674032	14681536	14683043	90	---	---	---	---	14674353	14674369	-	82	14672498	14683041
Gm10	14696027	14715212	14696042	14697269	14713974	14715199	90	14696022	14696026	14715213	14715217	14698087	14698105	-	73	---	---
Gm10	14700034	14716259	14700034	14700982	14715285	14716259	87	---	---	---	---	14714644	14714676	+	75	14700042	14716247
Gm10	14704183	14724630	14704183	14704940	14723841	14724630	88	---	---	---	---	14722930	14722956	+	81	14704188	14724618
Gm10	14705296	14725850	14705296	14705697	14725443	14725850	92	---	---	---	---	14706597	14706626	-	73	14705305	14725849
Gm10	14711217	14728398	14711224	14711417	14728206	14728396	91	14711212	14711216	14728399	14728403	14727427	14727449	+	86	14711222	14728396
Gm10	14732365	14749179	14732365	14733975	14747551	14749179	95	---	---	---	---	14734029	14734096	-	77	14732369	14749177
Gm10	14752155	14773223	14752155	14753363	14772015	14773223	92	---	---	---	---	14754211	14754235	-	72	---	---
Gm10	14761923	14766034	14761923	14762406	14765561	14766034	89	---	---	---	---	14762455	14762564	-	77	---	---
Gm10	14766529	14785229	14766529	14767079	14784673	14785229	91	---	---	---	---	14783921	14783963	+	79	14766530	14785216
Gm10	14790779	14802014	14790779	14792313	14800470	14802014	94	---	---	---	---	14800093	14800119	+	74	14790779	14802010
Gm10	14810841	14829855	14810841	14811439	14829256	14829855	95	---	---	---	---	14828410	14828426	+	76	---	---
Gm10	14830934	14850098	14830935	14831376	14849633	14850090	87	14830929	14830933	14850099	14850103	14831930	14831946	-	76	14830944	14850088
Gm10	14839183	14848341	14839189	14840343	14847173	14848327	99	14839178	14839182	14848342	14848346	14840603	14840660	-	70	14839193	14848334
Gm10	14867358	14876857	14867358	14868507	14875708	14876857	99	---	---	---	---	14875387	14875444	+	70	14867358	14876853
Gm10	14974146	14983981	14974146	14975247	14982876	14983981	94	---	---	---	---	14982494	14982523	+	76	14974150	14983979
Gm10	14974541	14983981	14974541	14975247	14983271	14983981	95	---	---	---	---	14975392	14975412	-	76	14974545	14983979
Gm10	15001015	15010077	15001018	15001326	15009767	15010069	86	15001009	15001014	15010078	15010083	15009634	15009733	+	72	15001015	15010058
Gm10	15011310	15018172	15011320	15013019	15016470	15018157	95	15011305	15011309	15018173	15018177	15013153	15013190	-	78	15011320	15018163
Gm10	15036543	15057415	15036543	15037389	15056580	15057415	87	---	---	---	---	15055841	15055911	+	74	15036547	15057410
Gm10	15040960	15055825	15040973	15042664	15053998	15055814	88	15040955	15040959	15055826	15055830	15043211	15043230	-	75	15040962	15055822
Gm10	15041568	15055117	15041580	15042076	15054604	15055113	93	15041563	15041567	15055118	15055122	15053977	15054005	+	72	---	---
Gm10	15081912	15099609	15081912	15083919	15097602	15099609	99	---	---	---	---	15084585	15084600	-	81	15081912	15099596
Gm10	15117414	15131276	15117414	15119049	15129650	15131276	86	---	---	---	---	15119350	15119368	-	78	15117416	15131274
Gm10	15152713	15167784	15152713	15152989	15167508	15167784	98	---	---	---	---	15166782	15166821	+	75	15152717	15167781
Gm10	15211685	15217460	15211685	15212597	15216543	15217460	91	---	---	---	---	15216373	15216387	+	100	15211691	15217449
Gm10	15213378	15226590	15213378	15213542	15226426	15226590	98	---	---	---	---	15213899	15213911	-	92	---	---
Gm10	15219278	15224621	15219278	15220190	15223710	15224621	98	---	---	---	---	15223603	15223670	+	83	15219283	15224619
Gm10	15234688	15243478	15234688	15235696	15242471	15243478	99	---	---	---	---	15236006	15236019	-	85	15234696	15243475
Gm10	15246906	15265856	15246906	15248790	15263971	15265856	99	---	---	---	---	15263213	15263225	+	84	15246909	15265854
Gm10	15279864	15301318	15279872	15280610	15300574	15301311	94	15279859	15279863	15301319	15301323	15281418	15281445	-	75	---	---
Gm10	15316670	15326449	15316676	15317809	15325316	15326449	99	15316664	15316669	15326450	15326455	15324970	15325027	+	70	15316676	15326446
Gm10	15351062	15369361	15351062	15351298	15369125	15369361	99	---	---	---	---	15352160	15352190	-	74	---	---
Gm10	15361053	15370128	15361053	15361829	15369352	15370128	99	---	---	---	---	15369114	15369133	+	75	15361060	15370125
Gm10	15370125	15375134	15370127	15370624	15374625	15375123	94	15370120	15370124	15375135	15375139	15370802	15370824	-	78	15370135	15375119
Gm10	15383122	15389617	15383122	15384484	15388244	15389617	96	---	---	---	---	15388071	15388102	+	81	---	---
Gm10	15392641	15402258	15392641	15393058	15401842	15402258	96	---	---	---	---	15393458	15393498	-	78	15392649	15402250
Gm10	15392641	15403314	15392641	15394151	15401842	15403314	92	---	---	---	---	15394509	15394528	-	80	15392649	15403301
Gm10	15396922	15413897	15396922	15398384	15412397	15413897	95	---	---	---	---	15411810	15411830	+	76	15396933	15413895
Gm10	15398789	15400063	15398790	15399262	15399582	15400054	96	15398784	15398788	15400064	15400068	15399515	15399538	+	75	---	---
Gm10	15426805	15436189	15426805	15427933	15435060	15436189	96	---	---	---	---	15434788	15434824	+	70	15426818	15436186
Gm10	15482090	15494751	15482097	15483423	15493455	15494748	91	15482084	15482089	15494752	15494757	15493433	15493452	+	90	15482095	15494745
Gm10	15504018	15511913	15504018	15504313	15511609	15511904	93	15504013	15504017	15511914	15511918	15504527	15504597	-	74	15504018	15511912
Gm10	15520106	15538161	15520110	15520789	15537466	15538151	85	15520101	15520105	15538162	15538166	15521547	15521606	-	80	---	---
Gm10	15520921	15538892	15520921	15521208	15538605	15538892	87	---	---	---	---	15521975	15522011	-	78	15520931	15538874
Gm10	15543846	15547385	15543850	15544144	15547078	15547376	87	15543840	15543845	15547386	15547391	15544254	15544266	-	76	15543850	15547378
Gm10	15561125	15567677	15561125	15561628	15567174	15567677	98	---	---	---	---	15566924	15566953	+	73	15561125	15567675
Gm10	15594152	15612685	15594152	15594722	15612116	15612685	97	---	---	---	---	15594998	15595013	-	87	15594153	15612680
Gm10	15625413	15638683	15625413	15625966	15638134	15638683	87	---	---	---	---	15637574	15637614	+	73	---	---
Gm10	15646430	15651962	15646430	15647394	15650998	15651962	99	---	---	---	---	15650884	15650931	+	81	15646431	15651960
Gm10	15680687	15684927	15680687	15680894	15684720	15684927	93	---	---	---	---	15681072	15681086	-	80	---	---
Gm10	15692978	15696120	15692978	15693583	15695516	15696120	93	---	---	---	---	---	---	0	--	---	---
Gm10	15701418	15710186	15701418	15702170	15709443	15710186	91	---	---	---	---	15709250	15709281	+	84	15701421	15710181
Gm10	15717519	15722832	15717519	15718424	15721996	15722832	89	---	---	---	---	15718468	15718547	-	81	15717519	15722830
Gm10	15725427	15731054	15725427	15726918	15729613	15731054	93	---	---	---	---	15727000	15727023	-	87	---	---
Gm10	15731517	15741834	15731528	15732672	15740689	15741833	98	15731512	15731516	15741835	15741839	15733027	15733048	-	81	15731517	15741830
Gm10	15801467	15806291	15801467	15802138	15805617	15806291	93	---	---	---	---	15802189	15802275	-	77	15801473	15806283
Gm10	15815544	15832399	15815549	15817221	15830718	15832390	99	15815539	15815543	15832400	15832404	15830063	15830081	+	84	15815549	15832390
Gm10	15853950	15867978	15853950	15854600	15867320	15867978	90	---	---	---	---	15854853	15854884	-	75	---	---
Gm10	15875909	15882307	15875909	15876611	15881605	15882307	94	---	---	---	---	15876650	15876677	-	75	---	---
Gm10	15898789	15917670	15898789	15900670	15915788	15917670	98	---	---	---	---	15901367	15901381	-	80	15898791	15917668
Gm10	15918313	15924949	15918313	15919903	15923382	15924949	90	---	---	---	---	15920049	15920077	-	82	15918313	15924945
Gm10	15947218	15966798	15947225	15948787	15965222	15966786	97	15947210	15947217	15966799	15966806	15965107	15965174	+	80	15947231	15966790
Gm10	15967327	15984715	15967327	15969259	15982765	15984715	98	---	---	---	---	15969915	15969934	-	75	15967327	15984713
Gm10	15995023	16016195	15995023	15995287	16015931	16016195	87	---	---	---	---	15995825	15995858	-	70	---	---
Gm10	15996135	16006434	15996135	15997301	16005263	16006434	97	---	---	---	---	16004898	16004919	+	77	15996135	16006432
Gm10	16018250	16029780	16018250	16018939	16029086	16029780	90	---	---	---	---	16019339	16019351	-	84	---	---
Gm10	16019112	16025611	16019112	16020087	16024637	16025611	97	---	---	---	---	16020267	16020289	-	78	16019112	16025609
Gm10	16045847	16049880	16045851	16046022	16049696	16049867	90	16045842	16045846	16049881	16049885	16046133	16046153	-	80	---	---
Gm10	16052736	16064565	16052736	16054255	16063031	16064565	91	---	---	---	---	16054397	16054418	-	72	16052736	16064563
Gm10	16087327	16106660	16087327	16087655	16106332	16106660	90	---	---	---	---	16105493	16105540	+	83	---	---
Gm10	16092499	16102832	16092499	16093656	16101675	16102832	96	---	---	---	---	16094024	16094057	-	76	16092500	16102829
Gm10	16109161	16126980	16109161	16111256	16124842	16126980	90	---	---	---	---	16111653	16111684	-	75	16109163	16126978
Gm10	16131516	16144915	16131516	16132549	16143884	16144915	94	---	---	---	---	16133094	16133115	-	86	16131531	16144910
Gm10	16137056	16143528	16137056	16138021	16142565	16143528	98	---	---	---	---	16142362	16142384	+	78	16137057	16143526
Gm10	16155705	16161137	16155705	16157165	16159679	16161137	94	---	---	---	---	16157241	16157283	-	81	---	---
Gm10	16165154	16174364	16165154	16166248	16173271	16174364	98	---	---	---	---	16173100	16173129	+	90	16165155	16174361
Gm10	16175546	16177829	16175546	16175753	16177621	16177829	96	---	---	---	---	16175755	16175766	-	100	16175554	16177827
Gm10	16178829	16181903	16178829	16178980	16181749	16181903	96	---	---	---	---	16181610	16181635	+	84	16178834	16181897
Gm10	16192516	16197709	16192516	16193331	16196890	16197709	93	---	---	---	---	16193429	16193442	-	92	16192523	16197704
Gm10	16192516	16197709	16192516	16193331	16196890	16197709	93	---	---	---	---	16193429	16193442	-	92	16192523	16197704
Gm10	16207205	16213256	16207208	16207647	16212804	16213246	89	16207200	16207204	16213257	16213261	16212658	16212670	+	76	---	---
Gm10	16256991	16268359	16256991	16257925	16267413	16268359	94	---	---	---	---	16267272	16267369	+	72	---	---
Gm10	16288596	16300549	16288596	16289973	16299176	16300549	93	---	---	---	---	16299070	16299093	+	75	16288602	16300547
Gm10	16289975	16293255	16289975	16290535	16292686	16293255	94	---	---	---	---	16292579	16292633	+	87	16289980	16293253
Gm10	16313749	16323520	16313749	16314891	16322378	16323520	99	---	---	---	---	16322079	16322129	+	70	16313753	16323517
Gm10	16336902	16353969	16336902	16337377	16353493	16353969	95	---	---	---	---	16352725	16352773	+	87	---	---
Gm10	16370569	16381006	16370569	16371746	16379828	16381005	98	16370564	16370568	16381007	16381011	16372122	16372150	-	72	---	---
Gm10	16429573	16436293	16429573	16430961	16435040	16436293	86	---	---	---	---	16431129	16431143	-	86	16429576	16436279
Gm10	16431060	16449674	16431060	16431328	16449409	16449665	92	16431055	16431059	16449675	16449679	16448538	16448581	+	77	16431063	16449663
Gm10	16436286	16449392	16436286	16437717	16447950	16449392	95	---	---	---	---	16447563	16447593	+	74	16436298	16449387
Gm10	16461734	16469808	16461734	16461905	16469636	16469807	97	16461719	16461733	16469809	16469823	16469261	16469275	+	73	---	---
Gm10	16485378	16496374	16485378	16485675	16496080	16496374	92	---	---	---	---	16486113	16486148	-	75	16485378	16496370
Gm10	16486692	16493443	16486692	16488346	16491785	16493443	95	---	---	---	---	16491613	16491644	+	84	16486692	16493436
Gm10	16487493	16492691	16487493	16487593	16492591	16492691	95	---	---	---	---	16487744	16487767	-	83	16487493	16492676
Gm10	16508992	16520149	16508995	16509549	16519584	16520137	91	16508986	16508991	16520150	16520155	16509911	16509927	-	76	---	---
Gm10	16510078	16512544	16510078	16510328	16512266	16512544	86	---	---	---	---	16510378	16510415	-	71	16510090	16512542
Gm10	16514952	16517837	16514959	16515758	16517076	16517836	89	16514946	16514951	16517838	16517843	16515803	16515858	-	83	16514954	16517833
Gm10	16539879	16551150	16539889	16540728	16550298	16551141	94	16539874	16539878	16551151	16551155	16549851	16549868	+	77	---	---
Gm10	16577219	16584765	16577219	16578402	16583581	16584765	99	---	---	---	---	16583478	16583493	+	75	16577219	16584762
Gm10	16604724	16626128	16604724	16604907	16625945	16626128	88	---	---	---	---	16625016	16625038	+	86	16604724	16626113
Gm10	16605629	16622073	16605634	16606754	16620980	16622072	91	16605623	16605628	16622074	16622079	16607414	16607431	-	83	---	---
Gm10	16645536	16664930	16645536	16647194	16663263	16664930	98	---	---	---	---	16662504	16662516	+	84	16645539	16664927
Gm10	16706941	16720967	16706941	16708594	16719313	16720967	97	---	---	---	---	16718844	16718865	+	77	16706942	16720964
Gm10	16743821	16759014	16743827	16744721	16758106	16759001	94	16743814	16743820	16759015	16759021	16757452	16757480	+	82	16743822	16759008
Gm10	16775502	16784489	16775502	16776570	16783400	16784488	94	16775497	16775501	16784490	16784494	16776860	16776874	-	80	16775502	16784488
Gm10	16794237	16803513	16794243	16795337	16802413	16803506	98	16794225	16794236	16803514	16803525	16802189	16802218	+	90	16794242	16803504
Gm10	16809477	16814679	16809477	16810245	16813911	16814679	93	---	---	---	---	16810312	16810359	-	79	16809491	16814677
Gm10	16830519	16845790	16830519	16831485	16844833	16845790	97	---	---	---	---	16831862	16831897	-	75	16830519	16845785
Gm10	16832948	16842720	16832948	16834098	16841559	16842709	99	16832941	16832947	16842721	16842727	16841228	16841295	+	70	16832948	16842704
Gm10	16852416	16856877	16852416	16853362	16855926	16856877	89	---	---	---	---	---	---	0	--	---	---
Gm10	16916032	16928548	16916032	16917708	16926903	16928548	86	---	---	---	---	16917859	16917878	-	70	16916033	16928545
Gm10	16933979	16950438	16933979	16934284	16950130	16950438	85	---	---	---	---	16949418	16949444	+	74	16933979	16950436
Gm10	16936432	16946773	16936432	16937578	16945613	16946773	97	---	---	---	---	16937949	16937980	-	75	16936432	16946771
Gm10	16952547	16958508	16952547	16953181	16957865	16958508	97	---	---	---	---	16953400	16953416	-	82	16952547	16958504
Gm10	16977515	16982555	16977515	16977908	16982162	16982555	97	---	---	---	---	16981978	16982007	+	80	16977515	16982553
Gm10	16998472	17003301	16998472	16998846	17002927	17003301	99	---	---	---	---	17002740	17002761	+	72	16998472	17003299
Gm10	17023595	17028714	17023607	17023949	17028358	17028700	97	17023590	17023594	17028715	17028719	17024019	17024047	-	75	17023597	17028706
Gm10	17052309	17061469	17052309	17052712	17061066	17061469	92	---	---	---	---	17060714	17060760	+	78	---	---
Gm10	17071124	17091913	17071124	17074458	17088588	17091913	92	---	---	---	---	17074992	17075050	-	76	---	---
Gm10	17078391	17080953	17078399	17078721	17080617	17080940	93	17078385	17078390	17080954	17080959	17080537	17080564	+	75	17078402	17080948
Gm10	17111006	17117424	17111021	17111598	17116837	17117422	87	17111001	17111005	17117425	17117429	17116758	17116775	+	94	17111013	17117417
Gm10	17121663	17136935	17121663	17122045	17136551	17136935	95	---	---	---	---	17122311	17122333	-	78	17121664	17136926
Gm10	17122436	17138223	17122436	17123555	17137104	17138223	95	---	---	---	---	17124141	17124171	-	83	17122445	17138208
Gm10	17122439	17138223	17122439	17123555	17137107	17138223	96	---	---	---	---	17124141	17124171	-	83	17122445	17138208
Gm10	17135581	17145504	17135582	17136386	17144650	17145503	89	17135576	17135580	17145505	17145509	17136778	17136800	-	78	17135583	17145497
Gm10	17141664	17155062	17141665	17142263	17154458	17155057	96	17141659	17141663	17155063	17155067	17142463	17142495	-	75	17141674	17155051
Gm10	17216637	17232918	17216637	17218040	17231517	17232918	91	---	---	---	---	17218641	17218662	-	77	---	---
Gm10	17217064	17232552	17217070	17217690	17231922	17232545	95	17217059	17217063	17232553	17232557	17231337	17231375	+	74	17217074	17232546
Gm10	17218370	17235473	17218374	17220123	17233699	17235460	96	17218365	17218369	17235474	17235478	17220640	17220656	-	76	---	---
Gm10	17316603	17332576	17316603	17318126	17331028	17332576	93	---	---	---	---	17330421	17330433	+	84	17316605	17332573
Gm10	17334393	17352202	17334393	17338120	17348345	17352202	86	---	---	---	---	17338544	17338561	-	83	17334397	17352198
Gm10	17337835	17354971	17337835	17340877	17351916	17354971	94	---	---	---	---	17341170	17341202	-	81	---	---
Gm10	17338044	17354240	17338054	17340131	17352136	17354225	94	17338039	17338043	17354241	17354245	17340685	17340725	-	80	17338046	17354227
Gm10	17340871	17358636	17340871	17341105	17358399	17358636	95	---	---	---	---	17341170	17341202	-	81	17340879	17358635
Gm10	17366988	17369857	17366999	17367193	17369659	17369853	97	17366983	17366987	17369858	17369862	17367242	17367263	-	72	17367001	17369838
Gm10	17415275	17420336	17415275	17415762	17419850	17420336	95	---	---	---	---	17419657	17419678	+	90	17415276	17420330
Gm10	17423612	17427179	17423614	17424054	17426727	17427179	94	17423607	17423611	17427180	17427184	17424157	17424169	-	84	17423614	17427168
Gm10	17428971	17435746	17428971	17429886	17434843	17435746	94	---	---	---	---	17434655	17434695	+	82	17428971	17435744
Gm10	17437820	17447492	17437820	17438930	17446382	17447492	99	---	---	---	---	17439215	17439248	-	73	17437820	17447488
Gm10	17533733	17541887	17533733	17534101	17541520	17541887	94	---	---	---	---	17541155	17541168	+	78	17533733	17541884
Gm10	17536122	17539288	17536122	17536617	17538781	17539288	90	---	---	---	---	17536675	17536726	-	76	17536122	17539285
Gm10	17554380	17557443	17554380	17554844	17556976	17557443	85	---	---	---	---	17556900	17556940	+	78	17554383	17557440
Gm10	17558872	17562279	17558874	17559506	17561640	17562274	98	17558866	17558871	17562280	17562285	17559509	17559524	-	75	17558875	17562261
Gm10	17622956	17632260	17622965	17624071	17631170	17632258	92	17622951	17622955	17632261	17632265	17624347	17624361	-	80	17622965	17632255
Gm10	17656852	17672286	17656852	17657913	17671223	17672286	93	---	---	---	---	17670578	17670600	+	82	17656853	17672275
Gm10	17657997	17664441	17657997	17658963	17663474	17664441	97	---	---	---	---	17663272	17663294	+	78	17657997	17664437
Gm10	17664587	17672540	17664587	17664852	17672275	17672540	89	---	---	---	---	17671915	17671963	+	83	17664591	17672538
Gm10	17676906	17686193	17676920	17678099	17685009	17686185	94	17676901	17676905	17686194	17686198	17684862	17684895	+	76	17676911	17686183
Gm10	17676920	17685798	17676920	17677712	17685009	17685798	95	---	---	---	---	17678038	17678071	-	70	17676920	17685794
Gm10	17695072	17709014	17695072	17696850	17707213	17709014	87	---	---	---	---	17706708	17706738	+	83	17695072	17708997
Gm10	17695624	17708311	17695624	17696124	17707815	17708311	93	---	---	---	---	17707628	17707648	+	71	---	---
Gm10	17752869	17761963	17752869	17754002	17760830	17761963	98	---	---	---	---	17760515	17760581	+	76	17752871	17761955
Gm10	17799563	17808597	17799568	17799854	17808311	17808592	91	17799558	17799562	17808598	17808602	17800220	17800240	-	80	17799563	17808580
Gm10	17799854	17808314	17799854	17800918	17807244	17808314	93	---	---	---	---	17801038	17801067	-	90	17799854	17808309
Gm10	17836571	17842365	17836571	17837291	17841644	17842365	91	---	---	---	---	17841456	17841476	+	71	17836580	17842360
Gm10	17844949	17865593	17844949	17845872	17864690	17865593	89	---	---	---	---	17846777	17846813	-	81	---	---
Gm10	17846490	17856141	17846490	17847742	17854889	17856141	99	---	---	---	---	17847999	17848056	-	70	17846490	17856135
Gm10	17861984	17867802	17861996	17862954	17866835	17867802	92	17861977	17861983	17867803	17867809	17866657	17866708	+	75	---	---
Gm10	17862113	17866148	17862113	17862513	17865747	17866148	92	---	---	---	---	17865629	17865649	+	85	---	---
Gm10	17869649	17873928	17869649	17869913	17873663	17873928	95	---	---	---	---	17873475	17873489	+	93	17869650	17873926
Gm10	17903584	17911753	17903593	17904571	17910764	17911743	94	17903579	17903583	17911754	17911758	17904838	17904865	-	85	17903586	17911748
Gm10	17919403	17936317	17919403	17921010	17934617	17936317	89	---	---	---	---	17934490	17934562	+	76	17919403	17936314
Gm10	17976085	17984443	17976097	17977321	17983213	17984436	95	17976079	17976084	17984444	17984449	17977601	17977616	-	75	---	---
Gm10	18000336	18004355	18000340	18001285	18003390	18004353	89	18000331	18000335	18004356	18004360	18003285	18003313	+	75	---	---
Gm10	18000629	18004104	18000644	18001023	18003684	18004092	88	18000624	18000628	18004105	18004109	18003572	18003600	+	72	---	---
Gm10	18006064	18016242	18006071	18007043	18015274	18016235	94	18006058	18006063	18016243	18016248	18014968	18014982	+	80	18006067	18016229
Gm10	18024698	18042327	18024698	18025238	18041787	18042327	93	---	---	---	---	18026000	18026026	-	70	---	---
Gm10	18051418	18061284	18051428	18052562	18060144	18061283	94	18051412	18051417	18061285	18061290	18059850	18059864	+	80	18051419	18061281
Gm10	18078322	18086379	18078330	18079314	18085381	18086367	94	18078314	18078321	18086380	18086387	18085096	18085124	+	75	18078330	18086378
Gm10	18082011	18102809	18082011	18085210	18099637	18102809	89	---	---	---	---	18098946	18098960	+	86	18082011	18102792
Gm10	18082623	18102697	18082623	18085098	18100250	18102697	87	---	---	---	---	18099698	18099714	+	82	---	---
Gm10	18086902	18090124	18086902	18087122	18089904	18090124	88	---	---	---	---	18087134	18087258	-	74	---	---
Gm10	18120924	18127883	18120924	18122019	18126783	18127883	99	---	---	---	---	18126619	18126637	+	89	18120925	18127881
Gm10	18133595	18136676	18133595	18134081	18136189	18136676	97	---	---	---	---	18136083	18136187	+	89	18133602	18136671
Gm10	18152982	18159064	18152982	18153910	18158132	18159064	95	---	---	---	---	18157921	18157937	+	76	18152989	18159062
Gm10	18211958	18227156	18211958	18213413	18225610	18227156	88	---	---	---	---	18213466	18213540	-	77	18211959	18227153
Gm10	18212390	18226713	18212390	18212972	18226147	18226713	93	---	---	---	---	18213466	18213540	-	77	18212400	18226711
Gm10	18258081	18260923	18258081	18258409	18260590	18260923	85	---	---	---	---	18260527	18260556	+	80	18258087	18260905
Gm10	18292810	18304273	18292810	18294228	18302915	18304273	88	---	---	---	---	18302755	18302775	+	80	18292817	18304271
Gm10	18313892	18333797	18313892	18314767	18332913	18333797	90	---	---	---	---	18332323	18332338	+	81	---	---
Gm10	18350073	18355581	18350074	18351033	18354622	18355581	97	18350068	18350072	18355582	18355586	18351100	18351147	-	81	18350075	18355579
Gm10	18361939	18367803	18361939	18363517	18366188	18367802	92	18361934	18361938	18367804	18367808	18363620	18363633	-	85	18361939	18367784
Gm10	18386454	18405002	18386454	18388272	18403155	18405002	95	---	---	---	---	18402668	18402719	+	73	18386459	18405000
Gm10	18409859	18414692	18409859	18410233	18414318	18414692	99	---	---	---	---	18410398	18410419	-	72	18409859	18414690
Gm10	18417924	18423184	18417924	18418366	18422743	18423184	94	---	---	---	---	18418442	18418465	-	75	18417929	18423182
Gm10	18447495	18452034	18447495	18447793	18451736	18452034	96	---	---	---	---	18447876	18447932	-	71	18447496	18452032
Gm10	18523286	18528572	18523286	18524112	18527681	18528572	90	---	---	---	---	18527568	18527637	+	82	18523286	18528570
Gm10	18595604	18604080	18595604	18595803	18603881	18604080	94	---	---	---	---	18596158	18596187	-	80	---	---
Gm10	18646379	18653204	18646389	18646643	18652927	18653194	89	18646373	18646378	18653205	18653210	18646686	18646701	-	75	---	---
Gm10	18661143	18671493	18661144	18662287	18670351	18671492	98	18661138	18661142	18671494	18671498	18669947	18669998	+	71	18661146	18671489
Gm10	18689081	18692864	18689081	18689919	18692025	18692864	89	---	---	---	---	18689960	18689976	-	76	---	---
Gm10	18699832	18703396	18699832	18700189	18703039	18703396	97	---	---	---	---	18702972	18702988	+	88	18699835	18703392
Gm10	18728946	18741480	18728946	18731632	18738732	18741480	92	---	---	---	---	18731957	18731986	-	73	18728958	18741472
Gm10	18748393	18752654	18748393	18748596	18752448	18752654	90	---	---	---	---	18748697	18748712	-	75	18748409	18752651
Gm10	18754863	18761568	18754863	18755109	18761297	18761568	87	---	---	---	---	18755292	18755318	-	77	---	---
Gm10	18832321	18844421	18832321	18833459	18843266	18844421	91	---	---	---	---	18842817	18842854	+	71	18832327	18844419
Gm10	18848432	18855313	18848432	18849254	18854491	18855313	94	---	---	---	---	18849369	18849392	-	70	18848434	18855305
Gm10	18880287	18895648	18880287	18881248	18894689	18895648	90	---	---	---	---	18894087	18894103	+	94	18880287	18895645
Gm10	18915609	18930412	18915609	18916792	18929220	18930412	92	---	---	---	---	18917323	18917363	-	80	18915609	18930396
Gm10	18948723	18953396	18948723	18949039	18953091	18953396	89	---	---	---	---	18949115	18949144	-	80	18948724	18953393
Gm10	18959053	18965059	18959053	18959623	18964494	18965059	85	---	---	---	---	18959693	18959718	-	73	---	---
Gm10	19008213	19014080	19008213	19009741	19012496	19014080	88	---	---	---	---	19009791	19009803	-	84	---	---
Gm10	19030187	19042140	19030193	19031092	19041248	19042134	96	19030173	19030186	19042141	19042154	19040832	19040867	+	75	19030193	19042131
Gm10	19034348	19055625	19034348	19036302	19053673	19055625	93	---	---	---	---	19037130	19037156	-	77	---	---
Gm10	19035232	19054884	19035232	19035562	19054554	19054884	94	---	---	---	---	19036470	19036485	-	81	19035238	19054880
Gm10	19051246	19068650	19051246	19051559	19068338	19068650	92	---	---	---	---	19052346	19052368	-	78	19051246	19068649
Gm10	19056276	19066852	19056276	19057775	19065351	19066852	89	---	---	---	---	19065013	19065029	+	82	19056276	19066850
Gm10	19067858	19077951	19067858	19068891	19076920	19077951	90	---	---	---	---	---	---	0	--	19067868	19077949
Gm10	19081710	19096606	19081710	19082699	19095629	19096606	92	---	---	---	---	19095052	19095153	+	72	---	---
Gm10	19085819	19106798	19085819	19086446	19106140	19106798	86	---	---	---	---	19105176	19105199	+	75	19085821	19106789
Gm10	19088125	19097130	19088125	19088587	19096690	19097130	88	---	---	---	---	19096342	19096433	+	76	---	---
Gm10	19102090	19108493	19102090	19103038	19107581	19108493	92	---	---	---	---	19103177	19103198	-	86	19102091	19108489
Gm10	19109066	19120478	19109066	19109222	19120322	19120478	96	---	---	---	---	19119841	19119876	+	75	---	---
Gm10	19147529	19163796	19147529	19149477	19161848	19163796	99	---	---	---	---	19161297	19161312	+	75	19147529	19163794
Gm10	19182153	19201657	19182153	19183004	19200795	19201657	95	---	---	---	---	19183058	19183125	-	77	19182153	19201655
Gm10	19182153	19201490	19182162	19182829	19200804	19201482	95	19182148	19182152	19201491	19201495	19183058	19183125	-	77	---	---
Gm10	19208221	19217906	19208221	19208915	19217213	19217906	95	---	---	---	---	19216945	19216971	+	70	19208237	19217904
Gm10	19218743	19231075	19218743	19218856	19230962	19231075	96	---	---	---	---	19219376	19219424	-	71	---	---
Gm10	19222599	19229822	19222613	19222994	19229429	19229810	95	19222594	19222598	19229823	19229827	19229109	19229129	+	71	---	---
Gm10	19276947	19282256	19276962	19277868	19281345	19282251	98	19276942	19276946	19282257	19282261	19277912	19277982	-	83	19276956	19282249
Gm10	19334754	19337604	19334754	19335101	19337221	19337604	86	---	---	---	---	19337115	19337158	+	77	19334755	19337593
Gm10	19385072	19390002	19385072	19385279	19389795	19390002	97	---	---	---	---	19389627	19389646	+	75	19385075	19390000
Gm10	19397556	19406751	19397569	19398718	19405589	19406738	99	19397550	19397555	19406752	19406757	19398978	19399035	-	70	19397557	19406741
Gm10	19447273	19451994	19447285	19448145	19451131	19451993	95	19447268	19447272	19451995	19451999	---	---	0	--	19447285	19451982
Gm10	19514318	19519661	19514318	19515214	19518765	19519661	96	---	---	---	---	19515268	19515336	-	81	19514318	19519658
Gm10	19539060	19549408	19539060	19540216	19548256	19549408	98	19539053	19539059	19549409	19549415	19547891	19547912	+	77	19539061	19549406
Gm10	19553294	19556143	19553294	19553852	19555584	19556143	96	---	---	---	---	19553919	19553952	-	79	---	---
Gm10	19609269	19622996	19609269	19610681	19621656	19622996	87	---	---	---	---	19621159	19621175	+	82	---	---
Gm10	19624858	19633680	19624858	19625053	19633485	19633680	93	---	---	---	---	19625329	19625345	-	70	19624868	19633678
Gm10	19634903	19643571	19634903	19635840	19642645	19643571	92	---	---	---	---	19642408	19642457	+	84	19634903	19643557
Gm10	19649777	19653632	19649786	19650944	19652485	19653627	91	19649772	19649776	19653633	19653637	19652469	19652483	+	93	---	---
Gm10	19680504	19685905	19680509	19681419	19684973	19685891	98	19680499	19680503	19685906	19685910	19684824	19684843	+	70	19680510	19685889
Gm10	19715918	19730188	19715918	19717231	19728876	19730188	85	---	---	---	---	19728325	19728359	+	77	---	---
Gm10	19741833	19751236	19741833	19742020	19751047	19751236	92	---	---	---	---	19750621	19750662	+	71	19741850	19751228
Gm10	19756749	19772854	19756749	19757087	19772525	19772854	89	---	---	---	---	19757710	19757721	-	83	19756754	19772840
Gm10	19791894	19801466	19791894	19793118	19800256	19801466	87	---	---	---	---	19793328	19793348	-	71	---	---
Gm10	19813724	19816954	19813724	19813921	19816753	19816954	88	---	---	---	---	19813967	19814025	-	74	---	---
Gm10	19861252	19866314	19861252	19861552	19866014	19866314	91	---	---	---	---	19865826	19865840	+	80	19861252	19866312
Gm10	19892018	19911829	19892018	19892426	19911411	19911819	100	19892013	19892017	19911830	19911834	19893313	19893326	-	71	---	---
Gm10	19921727	19935458	19921727	19922079	19935100	19935458	88	---	---	---	---	19922488	19922509	-	72	19921732	19935441
Gm10	19923899	19929282	19923899	19924800	19928379	19929282	95	---	---	---	---	19928230	19928249	+	70	19923899	19929280
Gm10	19926307	19934125	19926307	19926624	19933806	19934125	87	---	---	---	---	19933608	19933631	+	70	19926320	19934119
Gm10	19926640	19942450	19926642	19927211	19941851	19942435	88	19926635	19926639	19942451	19942455	19927628	19927645	-	77	---	---
Gm10	19946491	19951085	19946491	19946774	19950802	19951085	96	---	---	---	---	19950704	19950751	+	70	19946497	19951083
Gm10	19971362	19988704	19971362	19972298	19987746	19988704	87	---	---	---	---	19972976	19972996	-	71	19971362	19988701
Gm10	19974238	19986749	19974238	19974720	19986262	19986749	89	---	---	---	---	19974763	19974862	-	71	---	---
Gm10	19999850	20009874	19999850	20000988	20008740	20009874	97	---	---	---	---	20008352	20008368	+	70	---	---
Gm10	20017637	20023004	20017637	20018546	20022094	20023004	98	---	---	---	---	20018588	20018657	-	82	20017637	20023001
Gm10	20049755	20071008	20049755	20050862	20069899	20071008	93	---	---	---	---	20068947	20068979	+	78	20049758	20070998
Gm10	20064060	20075569	20064061	20065184	20074438	20075557	89	20064055	20064059	20075570	20075574	20074156	20074174	+	78	---	---
Gm10	20079236	20095852	20079236	20079675	20095401	20095852	87	---	---	---	---	20094652	20094666	+	86	20079254	20095842
Gm10	20103050	20112373	20103050	20104057	20111366	20112373	99	---	---	---	---	20104190	20104203	-	71	20103050	20112364
Gm10	20112666	20120002	20112666	20113049	20119619	20120002	96	---	---	---	---	20113353	20113376	-	79	20112666	20119995
Gm10	20126311	20135511	20126314	20127408	20134409	20135503	98	20126305	20126310	20135512	20135517	20134239	20134266	+	89	20126311	20135506
Gm10	20139121	20145588	20139121	20140083	20144613	20145588	93	---	---	---	---	20140260	20140282	-	78	20139121	20145584
Gm10	20151891	20157198	20151891	20152122	20156983	20157198	86	---	---	---	---	20152348	20152365	-	72	20151892	20157195
Gm10	20174510	20183489	20174510	20175495	20182526	20183489	87	---	---	---	---	20175592	20175640	-	71	20174511	20183477
Gm10	20184095	20199173	20184098	20184349	20198910	20199162	86	20184090	20184094	20199174	20199178	20198271	20198291	+	76	---	---
Gm10	20185415	20198677	20185415	20185790	20198302	20198677	92	---	---	---	---	20197677	20197715	+	87	20185416	20198658
Gm10	20242178	20252593	20242182	20243346	20251422	20252585	98	20242171	20242177	20252594	20252600	20251019	20251052	+	73	20242184	20252583
Gm10	20304421	20318728	20304421	20305532	20317636	20318728	96	---	---	---	---	20306120	20306138	-	73	20304421	20318710
Gm10	20326216	20335475	20326221	20326969	20334725	20335474	90	20326211	20326215	20335476	20335480	20334587	20334654	+	80	---	---
Gm10	20344667	20360589	20344667	20346237	20359018	20360589	98	---	---	---	---	20358899	20358965	+	77	20344669	20360586
Gm10	20387885	20405806	20387885	20389519	20404188	20405806	97	---	---	---	---	20390227	20390241	-	80	20387885	20405804
Gm10	20422403	20432198	20422403	20423513	20431088	20432198	99	---	---	---	---	20430784	20430830	+	76	20422403	20432196
Gm10	20464679	20484883	20464679	20466803	20482684	20484883	95	---	---	---	---	20467526	20467544	-	84	20464680	20484872
Gm10	20484986	20499069	20484986	20486625	20497398	20499069	96	---	---	---	---	20496897	20496914	+	83	20484997	20499067
Gm10	20517207	20534061	20517221	20517646	20533636	20534059	94	20517202	20517206	20534062	20534066	20533507	20533580	+	75	20517209	20534054
Gm10	20538330	20558748	20538330	20540002	20557086	20558748	97	---	---	---	---	20540834	20540857	-	70	20538331	20558745
Gm10	20565857	20586862	20565857	20566128	20586595	20586862	92	---	---	---	---	20567093	20567119	-	81	20565871	20586858
Gm10	20570081	20580162	20570087	20570774	20579442	20580154	92	20570075	20570080	20580163	20580168	20579178	20579264	+	72	20570096	20580161
Gm10	20571371	20582165	20571371	20572291	20581247	20582165	89	---	---	---	---	20572666	20572739	-	89	---	---
Gm10	20572324	20583137	20572324	20572774	20582670	20583137	85	---	---	---	---	20582175	20582211	+	75	---	---
Gm10	20578013	20594614	20578013	20580021	20592605	20594614	99	---	---	---	---	20592060	20592075	+	75	20578018	20594612
Gm10	20593782	20604626	20593782	20594477	20603964	20604626	87	---	---	---	---	20594777	20594797	-	85	20593794	20604623
Gm10	20635766	20642113	20635766	20636104	20641776	20642113	85	---	---	---	---	20641743	20641773	+	80	20635766	20642107
Gm10	20651443	20672988	20651443	20652232	20672180	20672988	91	---	---	---	---	20653118	20653141	-	70	20651443	20672972
Gm10	20655207	20673740	20655207	20655954	20672982	20673740	95	---	---	---	---	20672157	20672186	+	73	20655215	20673731
Gm10	20686899	20707381	20686911	20688562	20705716	20707367	96	20686893	20686898	20707382	20707387	20689388	20689418	-	74	20686900	20707365
Gm10	20722149	20732094	20722149	20725278	20728962	20732094	92	---	---	---	---	20725326	20725346	-	71	20722154	20732086
Gm10	20792310	20802153	20792324	20793518	20800952	20802145	99	20792304	20792309	20802154	20802159	20793774	20793808	-	74	20792317	20802145
Gm10	20804692	20811146	20804692	20805627	20810182	20811146	96	---	---	---	---	20809979	20810001	+	78	20804692	20811144
Gm10	20819145	20829303	20819145	20820244	20828194	20829303	90	20819139	20819144	20829304	20829309	20820540	20820554	-	80	---	---
Gm10	20841690	20844654	20841690	20842272	20844072	20844654	99	---	---	---	---	20843972	20843998	+	77	20841690	20844652
Gm10	20888827	20892963	20888827	20889132	20892652	20892963	92	---	---	---	---	20892530	20892585	+	82	20888827	20892956
Gm10	20927962	20944496	20927962	20930121	20942317	20944496	96	---	---	---	---	20941767	20941782	+	75	20927965	20944494
Gm10	20952508	20969114	20952508	20952941	20968682	20969114	98	---	---	---	---	20953341	20953363	-	73	20952508	20969100
Gm10	20956868	20960205	20956868	20957382	20959692	20960205	91	---	---	---	---	20957416	20957497	-	78	20956878	20960202
Gm10	20968614	20978014	20968614	20968796	20977831	20978014	85	---	---	---	---	20969224	20969239	-	93	20968624	20978010
Gm10	20970155	20978660	20970155	20970654	20978157	20978660	85	---	---	---	---	20977875	20977905	+	74	---	---
Gm10	20991518	20994659	20991518	20992009	20994146	20994659	93	---	---	---	---	20992068	20992116	-	73	20991518	20994657
Gm10	21034574	21037343	21034584	21035098	21036822	21037339	94	21034569	21034573	21037344	21037348	21035157	21035198	-	73	21034577	21037337
Gm10	21040102	21054608	21040102	21040374	21054326	21054608	88	---	---	---	---	21040990	21041057	-	79	21040102	21054606
Gm10	21043968	21054017	21043968	21045082	21052886	21054017	92	---	---	---	---	21045280	21045319	-	70	21043968	21054015
Gm10	21080606	21083948	21080606	21080928	21083621	21083948	86	---	---	---	---	21080950	21080965	-	75	---	---
Gm10	21093960	21099839	21093971	21094556	21099243	21099828	99	21093954	21093959	21099840	21099845	21099016	21099027	+	83	21093964	21099824
Gm10	21139035	21156451	21139037	21140691	21154808	21156451	94	21139030	21139034	21156452	21156456	21140742	21140760	-	78	21139037	21156446
Gm10	21160382	21165348	21160396	21161165	21164502	21165338	85	21160377	21160381	21165349	21165353	---	---	0	--	21160385	21165336
Gm10	21217363	21232600	21217367	21218393	21231570	21232596	97	21217357	21217362	21232601	21232606	21218447	21218514	-	77	21217370	21232594
Gm10	21269860	21279721	21269860	21270533	21279080	21279721	94	---	---	---	---	21278906	21278929	+	75	21269861	21279711
Gm10	21294629	21303126	21294629	21295710	21302043	21303123	95	21294623	21294628	21303127	21303132	21295841	21295867	-	88	21294644	21303121
Gm10	21295096	21302626	21295096	21295213	21302510	21302626	94	---	---	---	---	21302157	21302176	+	90	---	---
Gm10	21321497	21326006	21321497	21321696	21325807	21326006	94	---	---	---	---	21321826	21321837	-	75	21321502	21325995
Gm10	21367030	21372006	21367030	21367225	21371811	21372006	99	---	---	---	---	21371725	21371795	+	74	21367033	21372003
Gm10	21376458	21383408	21376458	21377008	21382876	21383408	92	---	---	---	---	21377081	21377270	-	79	21376467	21383406
Gm10	21396080	21401857	21396080	21396452	21401488	21401857	88	---	---	---	---	21401456	21401486	+	74	21396081	21401854
Gm10	21402269	21407267	21402269	21403385	21406151	21407267	99	---	---	---	---	21406035	21406094	+	78	21402269	21407265
Gm10	21418344	21439261	21418344	21419185	21438414	21439261	85	---	---	---	---	21437525	21437560	+	72	21418347	21439259
Gm10	21426009	21430059	21426009	21426461	21429619	21430059	88	---	---	---	---	21429461	21429576	+	70	---	---
Gm10	21458724	21462389	21458724	21459848	21461276	21462389	95	---	---	---	---	---	---	0	--	21458724	21462387
Gm10	21483015	21488610	21483015	21484143	21487481	21488610	98	---	---	---	---	21484286	21484300	-	86	21483018	21488608
Gm10	21501988	21505015	21501988	21502534	21504469	21505015	96	---	---	---	---	21502593	21502634	-	73	21502002	21505013
Gm10	21507477	21528864	21507477	21508601	21527745	21528864	95	---	---	---	---	21527273	21527288	+	75	21507477	21528862
Gm10	21515920	21522655	21515920	21516509	21522077	21522655	89	---	---	---	---	21521884	21522000	+	76	21515921	21522651
Gm10	21530209	21551607	21530209	21530603	21551211	21551607	95	---	---	---	---	21550208	21550230	+	82	21530222	21551605
Gm10	21535052	21551230	21535055	21535239	21551038	21551222	93	21535046	21535051	21551231	21551236	21550671	21550725	+	70	21535057	21551220
Gm10	21536523	21539327	21536528	21537076	21538749	21539312	88	21536518	21536522	21539328	21539332	21538649	21538688	+	75	21536524	21539309
Gm10	21544010	21550441	21544010	21544194	21550231	21550433	89	21544004	21544009	21550442	21550447	21549976	21550003	+	75	21544024	21550422
Gm10	21551754	21554678	21551754	21552202	21554232	21554678	90	---	---	---	---	21552280	21552295	-	87	21551763	21554668
Gm10	21558636	21561655	21558636	21559425	21560902	21561655	93	---	---	---	---	21560802	21560828	+	77	---	---
Gm10	21565484	21573478	21565484	21567429	21571583	21573478	94	---	---	---	---	21571473	21571518	+	82	21565491	21573463
Gm10	21569952	21590126	21569952	21572602	21587396	21590126	93	---	---	---	---	21572973	21573000	-	71	21569968	21590124
Gm10	21605107	21609361	21605113	21605725	21608737	21609349	93	21605101	21605106	21609362	21609367	21608668	21608680	+	84	21605107	21609350
Gm10	21612700	21632979	21612700	21614370	21631302	21632972	98	21612695	21612699	21632980	21632984	21615196	21615216	-	71	21612700	21632977
Gm10	21672103	21674989	21672103	21672532	21674561	21674989	89	---	---	---	---	---	---	0	--	21672117	21674985
Gm10	21678025	21683522	21678025	21678975	21682572	21683522	99	---	---	---	---	21679041	21679088	-	81	21678025	21683520
Gm10	21720413	21730728	21720413	21721529	21729612	21730728	98	---	---	---	---	21721909	21721934	-	76	21720413	21730725
Gm10	21741053	21748372	21741053	21741778	21747647	21748372	96	---	---	---	---	21747357	21747368	+	83	21741061	21748370
Gm10	21744590	21749079	21744591	21745010	21748660	21749079	97	21744583	21744589	21749080	21749086	---	---	0	--	21744593	21749063
Gm10	21785157	21806951	21785170	21787023	21805093	21806950	86	21785152	21785156	21806952	21806956	21804189	21804210	+	72	21785163	21806947
Gm10	21803213	21813302	21803213	21804300	21812224	21813302	95	---	---	---	---	21804640	21804664	-	80	21803217	21813298
Gm10	21804948	21813891	21804948	21805094	21813744	21813891	95	---	---	---	---	21805511	21805526	-	75	21804951	21813888
Gm10	21841690	21843962	21841690	21842028	21843624	21843962	92	---	---	---	---	21843566	21843577	+	75	21841692	21843948
Gm10	21856001	21867789	21856002	21856965	21866834	21867784	93	21855996	21856000	21867790	21867794	21866413	21866426	+	85	---	---
Gm10	21873992	21883894	21873992	21875272	21882644	21883894	90	---	---	---	---	21882351	21882367	+	70	---	---
Gm10	21897636	21908882	21897636	21898006	21908514	21908882	91	---	---	---	---	21907989	21908038	+	84	21897640	21908880
Gm10	21927999	21949705	21927999	21928106	21949598	21949705	97	---	---	---	---	21948534	21948563	+	76	---	---
Gm10	21938201	21943813	21938214	21939180	21942841	21943806	96	21938196	21938200	21943814	21943818	21939247	21939294	-	81	21938210	21943804
Gm10	21954663	21963089	21954663	21955440	21962310	21963089	88	---	---	---	---	21955639	21955652	-	85	21954669	21963076
Gm10	21956957	21967290	21956957	21957932	21966293	21967290	88	---	---	---	---	21958088	21958117	-	76	21956957	21967285
Gm10	21977338	21993580	21977338	21978953	21991928	21993580	96	---	---	---	---	21991369	21991397	+	75	21977339	21993577
Gm10	22006822	22023996	22006822	22007614	22023224	22023996	92	---	---	---	---	22008231	22008270	-	72	22006823	22023994
Gm10	22008024	22018622	22008024	22009164	22017482	22018622	90	---	---	---	---	22009431	22009457	-	70	22008026	22018620
Gm10	22027223	22035754	22027223	22028212	22034748	22035754	97	---	---	---	---	22034422	22034435	+	71	22027225	22035752
Gm10	22045732	22060608	22045732	22047345	22059042	22060608	88	---	---	---	---	22058924	22058996	+	78	22045741	22060606
Gm10	22070351	22081353	22070351	22071887	22079851	22081353	89	---	---	---	---	22072097	22072112	-	81	---	---
Gm10	22093851	22100284	22093851	22094809	22099335	22100284	94	---	---	---	---	22094987	22095009	-	78	22093851	22100282
Gm10	22101052	22120652	22101067	22102214	22119479	22120642	91	22101047	22101051	22120653	22120657	22118742	22118759	+	83	22101067	22120640
Gm10	22134102	22139203	22134102	22134734	22138571	22139203	95	---	---	---	---	22134772	22134841	-	82	22134102	22139195
Gm10	22144460	22162553	22144460	22144844	22162169	22162553	94	---	---	---	---	22145620	22145666	-	72	22144460	22162546
Gm10	22153962	22161266	22153962	22155742	22159506	22161266	86	---	---	---	---	22155744	22155765	-	86	22153971	22161264
Gm10	22167967	22175478	22167967	22168923	22174536	22175478	93	---	---	---	---	22174261	22174277	+	76	22167967	22175469
Gm10	22195038	22199685	22195038	22195318	22199407	22199685	97	---	---	---	---	22195372	22195419	-	70	22195039	22199681
Gm10	22236306	22249129	22236306	22237953	22247426	22249129	88	---	---	---	---	22238364	22238401	-	76	22236321	22249118
Gm10	22292401	22308925	22292401	22294015	22307269	22308925	94	---	---	---	---	22294638	22294659	-	86	22292401	22308923
Gm10	22326148	22331537	22326148	22327084	22330629	22331537	93	---	---	---	---	22330561	22330587	+	85	22326148	22331535
Gm10	22338494	22342618	22338494	22339258	22341857	22342618	93	---	---	---	---	22339260	22339281	-	86	22338495	22342616
Gm10	22370668	22381789	22370668	22371814	22380643	22381789	94	---	---	---	---	22380209	22380236	+	71	22370671	22381785
Gm10	22406453	22420547	22406453	22406652	22420349	22420547	93	---	---	---	---	22407116	22407133	-	72	---	---
Gm10	22417349	22423665	22417349	22418155	22422846	22423665	94	---	---	---	---	22418282	22418308	-	85	22417360	22423660
Gm10	22432898	22442979	22432898	22433199	22442680	22442979	91	---	---	---	---	22433616	22433652	-	75	22432898	22442974
Gm10	22443472	22458401	22443477	22444414	22457414	22458394	91	22443467	22443471	22458402	22458406	22456778	22456875	+	72	---	---
Gm10	22443571	22458317	22443571	22444338	22457508	22458317	90	---	---	---	---	22456936	22456952	+	76	22443584	22458303
Gm10	22460587	22468729	22460589	22461431	22467887	22468729	98	22460580	22460586	22468730	22468736	22461733	22461753	-	76	22460589	22468726
Gm10	22469853	22475209	22469853	22470752	22474321	22475209	93	---	---	---	---	22470882	22470901	-	70	22469853	22475207
Gm10	22501173	22514207	22501173	22502373	22513101	22514207	87	---	---	---	---	22512664	22512682	+	73	22501173	22514205
Gm10	22501244	22513882	22501244	22502032	22513140	22513882	89	---	---	---	---	22512664	22512682	+	73	22501251	22513880
Gm10	22524047	22540574	22524047	22525007	22539613	22540574	94	---	---	---	---	22538939	22538968	+	70	22524057	22540558
Gm10	22541393	22562576	22541393	22542992	22561080	22562576	88	---	---	---	---	22560954	22561026	+	76	22541394	22562574
Gm10	22550079	22555613	22550079	22551046	22554646	22555613	99	---	---	---	---	22551112	22551159	-	81	22550080	22555610
Gm10	22557734	22566734	22557734	22558535	22565903	22566734	86	---	---	---	---	22558712	22558749	-	78	---	---
Gm10	22573489	22587692	22573504	22578759	22582441	22587688	85	22573484	22573488	22587693	22587697	22578762	22578782	-	80	22573495	22587689
Gm10	22574147	22586270	22574147	22577384	22582931	22586270	89	---	---	---	---	22582695	22582714	+	75	22574147	22586268
Gm10	22599087	22611352	22599087	22600681	22609768	22611352	93	---	---	---	---	22601040	22601058	-	84	---	---
Gm10	22599512	22611149	22599512	22600454	22610195	22611149	93	---	---	---	---	22600839	22600866	-	71	---	---
Gm10	22691276	22695686	22691276	22692268	22694684	22695686	85	---	---	---	---	22694563	22694579	+	82	22691284	22695683
Gm10	22725133	22741546	22725133	22727111	22739550	22741546	97	---	---	---	---	22738998	22739013	+	75	22725134	22741543
Gm10	22761969	22770622	22761969	22762944	22769673	22770622	90	---	---	---	---	22763226	22763255	-	83	22761982	22770620
Gm10	22828112	22830816	22828115	22828603	22830271	22830816	86	22828103	22828111	22830817	22830825	22828675	22828702	-	78	22828113	22830814
Gm10	22851380	22853273	22851394	22851929	22852732	22853266	87	22851374	22851379	22853274	22853279	22852657	22852681	+	80	22851385	22853262
Gm10	22870902	22875622	22870908	22872087	22874427	22875610	97	22870897	22870901	22875623	22875627	22874324	22874341	+	72	22870908	22875608
Gm10	22887861	22892989	22887861	22888536	22892284	22892989	94	---	---	---	---	22892108	22892136	+	75	---	---
Gm10	22918330	22924114	22918330	22918649	22923806	22924114	91	---	---	---	---	22918841	22918892	-	76	---	---
Gm10	22931425	22948771	22931425	22933549	22946628	22948771	94	---	---	---	---	22934175	22934201	-	77	22931425	22948768
Gm10	22952356	22969381	22952356	22953181	22968551	22969381	92	---	---	---	---	22953856	22953874	-	78	22952356	22969362
Gm10	22956954	22966362	22956954	22957952	22965364	22966362	99	---	---	---	---	22965131	22965188	+	70	22956954	22966360
Gm10	22998293	23014119	22998293	22999405	23012996	23014119	97	22998288	22998292	23014120	23014124	22999821	22999848	-	71	22998293	23014113
Gm10	23003421	23012029	23003421	23004513	23010932	23012025	99	23003416	23003420	23012030	23012034	23010767	23010785	+	89	23003421	23012025
Gm10	23052225	23069173	23052225	23052831	23068561	23069173	94	---	---	---	---	23053359	23053376	-	83	23052228	23069171
Gm10	23059183	23064705	23059183	23059648	23064238	23064705	94	---	---	---	---	23059851	23059866	-	87	23059200	23064697
Gm10	23059191	23064700	23059191	23059643	23064246	23064700	94	---	---	---	---	23059851	23059866	-	87	23059200	23064697
Gm10	23080591	23085515	23080591	23081054	23085053	23085515	96	---	---	---	---	23084913	23084930	+	72	23080594	23085512
Gm10	23102944	23108085	23102952	23104098	23106931	23108074	99	23102939	23102943	23108086	23108090	23106881	23106898	+	88	---	---
Gm10	23108665	23127556	23108665	23109618	23126551	23127556	88	---	---	---	---	23110045	23110237	-	70	---	---
Gm10	23119521	23124899	23119533	23120825	23123595	23124888	96	23119515	23119520	23124900	23124905	23120901	23120925	-	92	23119528	23124889
Gm10	23150194	23157953	23150198	23150556	23157593	23157949	94	23150188	23150193	23157954	23157959	23150838	23150906	-	89	---	---
Gm10	23168133	23177904	23168139	23169257	23176785	23177903	97	23168128	23168132	23177905	23177909	23169601	23169634	-	82	23168136	23177902
Gm10	23183418	23190313	23183418	23184552	23189181	23190313	93	---	---	---	---	23188949	23188962	+	78	23183418	23190302
Gm10	23183953	23189889	23183953	23184127	23189715	23189889	96	---	---	---	---	23189624	23189641	+	72	23183953	23189878
Gm10	23193378	23198525	23193378	23194229	23197714	23198525	93	---	---	---	---	23197601	23197670	+	81	23193378	23198523
Gm10	23216734	23231652	23216734	23216857	23231529	23231652	98	---	---	---	---	23217567	23217584	-	72	23216734	23231639
Gm10	23216734	23233399	23216734	23218611	23231529	23233399	98	---	---	---	---	23219001	23219086	-	73	23216734	23233396
Gm10	23223200	23240259	23223200	23226786	23236597	23240259	87	---	---	---	---	23236317	23236331	+	80	23223209	23240249
Gm10	23259777	23269015	23259777	23260873	23267917	23269015	98	---	---	---	---	23261009	23261040	-	84	23259777	23269007
Gm10	23274612	23284694	23274612	23276510	23282803	23284694	85	---	---	---	---	23276779	23276791	-	92	23274615	23284692
Gm10	23281929	23297777	23281929	23282041	23297664	23297777	95	---	---	---	---	23282662	23282748	-	72	---	---
Gm10	23293264	23312308	23293269	23293866	23311695	23312294	99	23293259	23293263	23312309	23312313	23294723	23294741	-	78	23293269	23312302
Gm10	23300430	23316698	23300430	23301080	23316049	23316698	93	---	---	---	---	23301780	23301802	-	82	---	---
Gm10	23317986	23318658	23317986	23318262	23318380	23318658	90	---	---	---	---	23318324	23318341	-	72	23318000	23318648
Gm10	23324553	23328103	23324553	23324975	23327673	23328100	93	23324548	23324552	23328104	23328108	23327541	23327558	+	77	---	---
Gm10	23339464	23345841	23339464	23339805	23345498	23345841	92	---	---	---	---	23345229	23345243	+	100	23339464	23345822
Gm10	23348294	23364521	23348294	23354097	23358836	23364521	89	---	---	---	---	23354233	23354246	-	71	23348308	23364517
Gm10	23357293	23370252	23357293	23358857	23368602	23370252	91	---	---	---	---	23368167	23368186	+	70	23357293	23370250
Gm10	23370952	23390207	23370952	23373485	23387692	23390207	99	---	---	---	---	23387012	23387027	+	81	23370953	23390188
Gm10	23430632	23447025	23430632	23430925	23446732	23447025	92	---	---	---	---	23431459	23431493	-	77	---	---
Gm10	23453099	23460056	23453099	23453242	23459913	23460056	95	---	---	---	---	23453539	23453576	-	84	23453099	23460053
Gm10	23502153	23519172	23502153	23502556	23518769	23519172	90	---	---	---	---	23517966	23517994	+	75	23502156	23519164
Gm10	23506380	23514313	23506380	23507350	23513325	23514313	94	---	---	---	---	23507618	23507649	-	81	23506380	23514311
Gm10	23520996	23536384	23520996	23523091	23534288	23536384	99	---	---	---	---	23523614	23523629	-	75	23520996	23536383
Gm10	23537200	23552837	23537200	23538695	23551331	23552837	96	---	---	---	---	23550699	23550722	+	70	---	---
Gm10	23573989	23578896	23573991	23574182	23578693	23578886	97	23573984	23573988	23578897	23578901	23574363	23574408	-	71	23573991	23578881
Gm10	23608040	23621476	23608055	23608645	23620864	23621461	87	23608035	23608039	23621477	23621481	23609232	23609256	-	76	---	---
Gm10	23644442	23651108	23644442	23645559	23649970	23651108	91	---	---	---	---	23645561	23645589	-	79	23644442	23651106
Gm10	23651639	23656542	23651639	23652203	23655981	23656542	86	---	---	---	---	23655792	23655812	+	71	23651642	23656530
Gm10	23662721	23669339	23662721	23663687	23668387	23669339	90	---	---	---	---	23668186	23668208	+	73	23662721	23669322
Gm10	23671209	23680354	23671209	23672357	23679207	23680354	98	---	---	---	---	23678895	23678952	+	70	23671209	23680352
Gm10	23680434	23695301	23680434	23681319	23694429	23695301	93	---	---	---	---	23681372	23681446	-	77	---	---
Gm10	23706459	23711987	23706459	23706674	23711772	23711987	96	---	---	---	---	23711602	23711623	+	90	23706459	23711977
Gm10	23716735	23736892	23716749	23718396	23735240	23736889	96	23716729	23716734	23736893	23736898	23719142	23719154	-	84	23716740	23736889
Gm10	23759191	23766172	23759191	23760165	23765198	23766172	93	---	---	---	---	23765063	23765093	+	74	23759191	23766162
Gm10	23779331	23799488	23779331	23781002	23797817	23799488	99	---	---	---	---	23797469	23797482	+	71	23779332	23799486
Gm10	23808704	23819062	23808704	23809884	23817888	23819062	98	---	---	---	---	23810225	23810246	-	77	23808704	23819060
Gm10	23842618	23864386	23842633	23846868	23860161	23864377	88	23842613	23842617	23864387	23864391	23847433	23847450	-	94	---	---
Gm10	23843483	23863318	23843483	23845822	23861018	23863318	87	---	---	---	---	23846427	23846453	-	70	---	---
Gm10	23848999	23867360	23848999	23851492	23864846	23867360	89	---	---	---	---	23851896	23851955	-	70	---	---
Gm10	23849038	23867019	23849053	23851158	23864900	23867017	90	23849033	23849037	23867020	23867024	23851829	23851846	-	77	---	---
Gm10	23858492	23868011	23858492	23859055	23867432	23868011	92	---	---	---	---	23859327	23859396	-	70	23858501	23868007
Gm10	23872904	23881236	23872904	23873076	23881064	23881236	86	---	---	---	---	23880683	23880695	+	76	23872908	23881227
Gm10	23903880	23910850	23903880	23905475	23909354	23910850	90	---	---	---	---	23909161	23909176	+	75	---	---
Gm10	23928071	23940960	23928071	23928783	23940248	23940960	92	---	---	---	---	23929311	23929341	-	77	23928071	23940956
Gm10	23971126	23991111	23971126	23972523	23989702	23991111	91	---	---	---	---	23989011	23989081	+	71	23971126	23991109
Gm10	23995464	24000602	23995479	23995795	24000285	24000601	92	23995459	23995463	24000603	24000607	23995914	23995977	-	70	23995469	24000601
Gm10	24036900	24056053	24036900	24039233	24053734	24056053	98	---	---	---	---	24039937	24039951	-	80	24036900	24056051
Gm10	24068061	24073463	24068061	24069006	24072547	24073463	94	---	---	---	---	24069050	24069118	-	84	24068063	24073461
Gm10	24080114	24098480	24080115	24080581	24098007	24098476	94	24080109	24080113	24098481	24098485	24081272	24081315	-	79	---	---
Gm10	24101262	24120958	24101262	24102937	24119277	24120958	96	---	---	---	---	24118516	24118528	+	84	24101263	24120945
Gm10	24128634	24132543	24128634	24129606	24131566	24132543	96	---	---	---	---	24131466	24131499	+	85	24128635	24132541
Gm10	24149045	24169532	24149045	24150720	24167857	24169532	99	---	---	---	---	24151476	24151489	-	85	24149049	24169530
Gm10	24192681	24197117	24192681	24194899	24194899	24197117	99	---	---	---	---	---	---	0	--	24192686	24197115
Gm10	24199114	24204015	24199114	24201561	24201571	24204015	87	---	---	---	---	---	---	0	--	---	---
Gm10	24199398	24202744	24199398	24200287	24201855	24202744	87	---	---	---	---	24201805	24201821	+	82	---	---
Gm10	24219726	24236256	24219726	24220089	24235892	24236256	97	---	---	---	---	24220843	24220879	-	86	---	---
Gm10	24243488	24260323	24243488	24243687	24260125	24260323	96	---	---	---	---	24259733	24259745	+	76	24243492	24260321
Gm10	24250263	24260137	24250278	24251457	24258946	24260125	99	24250258	24250262	24260138	24260142	24251719	24251776	-	72	24250270	24260123
Gm10	24312113	24330650	24312113	24312509	24330248	24330650	92	---	---	---	---	24329362	24329445	+	70	24312118	24330648
Gm10	24321277	24330244	24321277	24322669	24328828	24330244	92	---	---	---	---	24322844	24322864	-	80	24321277	24330242
Gm10	24347767	24353022	24347767	24348601	24352173	24353022	94	---	---	---	---	24348645	24348716	-	83	24347767	24353020
Gm10	24350171	24363321	24350171	24350933	24362539	24363321	85	---	---	---	---	24362040	24362075	+	75	---	---
Gm10	24360236	24366244	24360250	24360709	24365772	24366236	93	24360230	24360235	24366245	24366250	24360843	24360870	-	85	24360254	24366237
Gm10	24360280	24366136	24360287	24360608	24365809	24366135	94	24360274	24360279	24366137	24366142	24365551	24365581	+	80	24360283	24366135
Gm10	24370750	24376127	24370750	24371117	24375759	24376127	90	---	---	---	---	24375641	24375660	+	70	---	---
Gm10	24389121	24394545	24389121	24389436	24394231	24394545	92	---	---	---	---	24389615	24389636	-	77	24389121	24394543
Gm10	24423353	24440402	24423353	24423887	24439868	24440402	99	---	---	---	---	24424381	24424402	-	72	---	---
Gm10	24424238	24437074	24424238	24425679	24435633	24437074	92	---	---	---	---	24426110	24426176	-	74	24424240	24437061
Gm10	24441177	24444846	24441177	24442285	24443739	24444846	96	---	---	---	---	---	---	0	--	24441193	24444840
Gm10	24444686	24445512	24444686	24444874	24445324	24445512	97	---	---	---	---	24445224	24445249	+	73	---	---
Gm10	24447159	24452157	24447165	24447318	24452004	24452153	91	24447154	24447158	24452158	24452162	24447374	24447395	-	72	24447175	24452149
Gm10	24452409	24466184	24452409	24453322	24465272	24466184	92	---	---	---	---	24453902	24453920	-	78	24452411	24466181
Gm10	24453321	24456922	24453321	24454086	24456157	24456922	88	---	---	---	---	24454095	24454106	-	83	24453337	24456913
Gm10	24465272	24480075	24465272	24466191	24479155	24480075	99	---	---	---	---	24478699	24478718	+	90	24465274	24480064
Gm10	24466329	24475763	24466336	24467371	24474717	24475752	99	24466324	24466328	24475764	24475768	24474390	24474447	+	70	24466333	24475758
Gm10	24482877	24501842	24482882	24484551	24500181	24501831	97	24482870	24482876	24501843	24501849	24485219	24485234	-	81	24482884	24501836
Gm10	24482884	24500054	24482884	24482994	24499944	24500054	97	---	---	---	---	24483637	24483726	-	73	---	---
Gm10	24502002	24514894	24502002	24502926	24513958	24514894	91	---	---	---	---	24503396	24503431	-	72	24502014	24514892
Gm10	24547236	24566923	24547236	24548618	24565543	24566923	91	---	---	---	---	24564706	24564730	+	80	---	---
Gm10	24553585	24558593	24553592	24553830	24558347	24558586	95	24553580	24553584	24558594	24558598	24558280	24558306	+	77	24553588	24558575
Gm10	24580622	24590436	24580622	24581679	24589392	24590436	92	---	---	---	---	24581847	24581861	-	80	24580623	24590418
Gm10	24604596	24616145	24604596	24605640	24615141	24616145	86	---	---	---	---	24614786	24614804	+	73	---	---
Gm10	24604596	24616311	24604596	24605796	24615141	24616311	86	---	---	---	---	24614786	24614804	+	73	---	---
Gm10	24626866	24637257	24626866	24628017	24636073	24637257	96	---	---	---	---	24635670	24635702	+	72	24626867	24637255
Gm10	24644314	24654468	24644314	24644777	24654006	24654468	92	---	---	---	---	24653673	24653714	+	71	---	---
Gm10	24655635	24660417	24655648	24656802	24659248	24660405	99	24655628	24655634	24660418	24660424	24656889	24656904	-	75	24655642	24660409
Gm10	24693623	24711630	24693627	24695791	24709458	24711618	99	24693615	24693622	24711631	24711638	24696459	24696474	-	81	24693630	24711616
Gm10	24729830	24742054	24729830	24733485	24738399	24742054	99	---	---	---	---	24733655	24733677	-	73	24729830	24742048
Gm10	24757018	24765941	24757018	24757345	24765613	24765941	91	---	---	---	---	24765211	24765259	+	79	24757023	24765938
Gm10	24767426	24770545	24767430	24767850	24770115	24770535	94	24767421	24767425	24770546	24770550	24770001	24770035	+	80	24767430	24770527
Gm10	24776584	24785954	24776584	24777414	24785128	24785954	88	---	---	---	---	24784789	24784829	+	87	---	---
Gm10	24803834	24806800	24803846	24804055	24806577	24806786	85	24803829	24803833	24806801	24806805	24804102	24804128	-	85	---	---
Gm10	24816013	24833589	24816013	24817497	24832124	24833589	91	---	---	---	---	24818206	24818228	-	73	24816014	24833587
Gm10	24865395	24879183	24865395	24866919	24877658	24879183	90	---	---	---	---	24877138	24877190	+	79	24865395	24879181
Gm10	24899088	24908287	24899088	24900181	24907188	24908280	98	24899083	24899087	24908288	24908292	24900322	24900349	-	89	24899090	24908277
Gm10	24940243	24958418	24940243	24942155	24956489	24958418	98	---	---	---	---	24942787	24942801	-	80	24940243	24958401
Gm10	24940887	24958094	24940887	24941831	24957151	24958094	99	---	---	---	---	24942537	24942565	-	82	---	---
Gm10	24970591	24980377	24970591	24971755	24979215	24980377	99	---	---	---	---	24972015	24972082	-	72	24970591	24980375
Gm10	24991455	24996002	24991455	24991766	24995690	24996001	95	24991450	24991454	24996003	24996007	24991846	24991875	-	83	24991455	24995996
Gm10	25151333	25162878	25151346	25154483	25159976	25162864	89	25151328	25151332	25162879	25162883	25159835	25159863	+	72	25151338	25162860
Gm10	25179811	25186549	25179811	25181927	25184433	25186549	99	---	---	---	---	---	---	0	--	---	---
Gm10	25188445	25196085	25188445	25188772	25195755	25196085	85	---	---	---	---	25189016	25189042	-	77	25188447	25196083
Gm10	25323064	25332626	25323064	25324240	25331454	25332626	98	---	---	---	---	25331093	25331112	+	75	25323064	25332624
Gm10	25409508	25423191	25409508	25409874	25422823	25423191	86	---	---	---	---	25410456	25410507	-	82	---	---
Gm10	25410161	25418932	25410161	25413198	25415890	25418932	91	---	---	---	---	25415827	25415838	+	75	---	---
Gm10	25423493	25442719	25423508	25426759	25439418	25442705	95	25423488	25423492	25442720	25442724	25426965	25426995	-	80	25423495	25442718
Gm10	25460269	25466303	25460270	25460616	25465958	25466292	89	25460264	25460268	25466304	25466308	25465884	25465919	+	80	---	---
Gm10	25471428	25475975	25471437	25471750	25475653	25475968	93	25471423	25471427	25475976	25475980	25471828	25471857	-	83	25471431	25475974
Gm10	25484167	25502075	25484167	25486184	25500080	25502075	98	---	---	---	---	25486855	25486870	-	81	25484167	25502073
Gm10	25608998	25626838	25608998	25609507	25626349	25626838	92	---	---	---	---	25625612	25625635	+	75	---	---
Gm10	25647040	25662986	25647042	25648765	25661251	25662975	96	25647034	25647039	25662987	25662992	25661043	25661123	+	70	25647053	25662980
Gm10	25650021	25665943	25650021	25650400	25665565	25665943	97	---	---	---	---	25664878	25664903	+	80	25650023	25665939
Gm10	25686023	25693949	25686023	25686555	25693415	25693949	96	---	---	---	---	25686823	25686876	-	74	---	---
Gm10	25703219	25712719	25703220	25703568	25712374	25712708	89	25703214	25703218	25712720	25712724	25712300	25712335	+	80	---	---
Gm10	25717700	25722335	25717709	25718020	25722014	25722328	94	25717695	25717699	25722336	25722340	25718098	25718127	-	83	25717703	25722334
Gm10	25724551	25729903	25724551	25725452	25729002	25729903	99	---	---	---	---	25728890	25728960	+	83	25724554	25729901
Gm10	25741898	25752268	25741907	25743080	25751132	25752268	94	25741892	25741897	25752269	25752274	25750729	25750759	+	70	25741907	25752266
Gm10	25752794	25759165	25752794	25753754	25758190	25759165	95	---	---	---	---	25753933	25753955	-	78	25752797	25759163
Gm10	25789785	25803821	25789785	25790458	25803196	25803821	85	---	---	---	---	25791074	25791093	-	80	---	---
Gm10	25827541	25842751	25827541	25827981	25842314	25842751	95	---	---	---	---	25828609	25828651	-	72	25827541	25842743
Gm10	25829042	25838883	25829042	25830264	25837689	25838871	96	25829037	25829041	25838884	25838888	25837445	25837502	+	72	25829046	25838869
Gm10	25851720	25857807	25851720	25852099	25857421	25857807	93	---	---	---	---	25857269	25857304	+	83	25851720	25857791
Gm10	25899483	25909582	25899488	25899787	25909273	25909573	92	25899478	25899482	25909583	25909587	25908873	25908901	+	79	---	---
Gm10	25910242	25921898	25910256	25911580	25920536	25921884	92	25910236	25910241	25921899	25921904	25912001	25912028	-	71	25910252	25921893
Gm10	25968557	25973318	25968557	25968880	25972995	25973318	97	---	---	---	---	25969049	25969072	-	79	25968558	25973316
Gm10	25978020	25980580	25978020	25978238	25980361	25980580	85	---	---	---	---	---	---	0	--	25978020	25980561
Gm10	25982773	26001378	25982773	25983515	26000632	26001378	92	---	---	---	---	25984233	25984254	-	72	---	---
Gm10	25993360	26009516	25993360	25995832	26007095	26009516	91	---	---	---	---	26006572	26006589	+	72	---	---
Gm10	25994493	26008944	25994493	25995260	26008159	26008944	92	---	---	---	---	26007538	26007555	+	77	25994497	26008928
Gm10	26001378	26006484	26001378	26002215	26005715	26006484	89	---	---	---	---	26005601	26005670	+	82	26001378	26006482
Gm10	26029498	26039623	26029498	26030580	26038557	26039623	93	---	---	---	---	26038264	26038278	+	80	26029499	26039621
Gm10	26072894	26076890	26072894	26074117	26075673	26076890	87	---	---	---	---	26075601	26075617	+	76	26072905	26076882
Gm10	26088413	26094255	26088426	26089075	26093543	26094243	89	26088407	26088412	26094256	26094261	26093370	26093386	+	70	---	---
Gm10	26100330	26109944	26100330	26101230	26109066	26109944	92	---	---	---	---	26108780	26108805	+	73	---	---
Gm10	26133227	26142732	26133227	26134123	26141799	26142732	88	---	---	---	---	26134458	26134471	-	92	---	---
Gm10	26143789	26153809	26143789	26144741	26152851	26153809	97	---	---	---	---	26152678	26152700	+	91	---	---
Gm10	26145201	26148955	26145201	26146116	26148060	26148955	95	---	---	---	---	26146175	26146215	-	75	26145210	26148952
Gm10	26149024	26154554	26149024	26149381	26154200	26154554	93	---	---	---	---	26154121	26154139	+	84	26149038	26154552
Gm10	26243801	26260461	26243801	26245472	26258808	26260461	98	---	---	---	---	26246105	26246126	-	86	26243801	26260459
Gm10	26267164	26282059	26267164	26267419	26281804	26282059	95	---	---	---	---	26281190	26281216	+	74	26267170	26282057
Gm10	26285648	26301882	26285648	26286567	26300970	26301882	93	---	---	---	---	26286869	26286909	-	87	---	---
Gm10	26287580	26296199	26287580	26288693	26295081	26296199	93	---	---	---	---	26288855	26288868	-	100	26287592	26296196
Gm10	26302868	26309619	26302877	26304463	26308071	26309615	90	26302863	26302867	26309620	26309624	26304597	26304644	-	72	26302873	26309613
Gm10	26320914	26330291	26320914	26321915	26329290	26330291	99	---	---	---	---	26328921	26328998	+	70	26320916	26330289
Gm10	26344895	26355894	26344895	26346456	26354374	26355894	94	---	---	---	---	26354208	26354274	+	79	26344901	26355888
Gm10	26401641	26418736	26401641	26402786	26417590	26418736	95	---	---	---	---	26417162	26417189	+	71	26401641	26418734
Gm10	26405086	26414992	26405086	26406270	26413812	26414992	93	---	---	---	---	26406424	26406443	-	80	26405102	26414990
Gm10	26451633	26467462	26451633	26453582	26465515	26467462	96	---	---	---	---	26465389	26465460	+	75	---	---
Gm10	26490494	26494916	26490494	26490836	26494576	26494916	94	---	---	---	---	26494502	26494515	+	78	26490496	26494914
Gm10	26503215	26519672	26503215	26505435	26517452	26519658	98	26503210	26503214	26519673	26519677	26505970	26505985	-	75	26503222	26519655
Gm10	26525119	26544489	26525120	26526165	26543442	26544488	85	26525112	26525118	26544490	26544496	26542624	26542644	+	80	26525122	26544488
Gm10	26526794	26546800	26526794	26526957	26546637	26546800	86	---	---	---	---	26545664	26545683	+	70	26526803	26546793
Gm10	26546874	26560928	26546874	26548498	26559268	26560928	92	---	---	---	---	26558814	26558839	+	73	---	---
Gm10	26569377	26585026	26569384	26570371	26584043	26585020	92	26569372	26569376	26585027	26585031	26570978	26571042	-	86	26569387	26585021
Gm10	26576447	26581462	26576447	26577295	26580612	26581462	97	---	---	---	---	26580446	26580457	+	75	26576447	26581460
Gm10	26600166	26605139	26600166	26601122	26604183	26605139	99	---	---	---	---	26604069	26604118	+	80	---	---
Gm10	26629152	26646439	26629152	26629849	26645731	26646439	95	---	---	---	---	26630528	26630540	-	92	---	---
Gm10	26695507	26704951	26695507	26696596	26703863	26704951	98	---	---	---	---	26703541	26703575	+	71	26695508	26704949
Gm10	26719117	26733588	26719117	26719644	26733063	26733588	92	---	---	---	---	26720023	26720050	-	75	---	---
Gm10	26724724	26727667	26724733	26725262	26727134	26727663	94	26724719	26724723	26727668	26727672	26725307	26725318	-	91	26724730	26727658
Gm10	26745117	26754651	26745117	26745366	26754401	26754651	93	---	---	---	---	26753960	26753973	+	78	26745123	26754642
Gm10	26766456	26776740	26766456	26770906	26772268	26776728	95	26766451	26766455	26776741	26776745	---	---	0	--	---	---
Gm10	26790907	26808848	26790907	26791302	26808454	26808848	97	---	---	---	---	26807866	26807900	+	77	26790924	26808845
Gm10	26822139	26838858	26822139	26824137	26836879	26838858	98	---	---	---	---	26836327	26836342	+	75	26822139	26838852
Gm10	26843893	26846200	26843893	26844039	26846047	26846193	93	26843887	26843892	26846201	26846206	---	---	0	--	---	---
Gm10	26862554	26876852	26862554	26868285	26871108	26876839	99	26862549	26862553	26876853	26876857	26870977	26870989	+	84	26862555	26876839
Gm10	26887646	26890197	26887648	26888135	26889692	26890189	91	26887641	26887645	26890198	26890202	26888147	26888167	-	76	---	---
Gm10	26891052	26896417	26891052	26891948	26895495	26896417	96	---	---	---	---	26895383	26895451	+	81	26891053	26896415
Gm10	26916624	26921457	26916624	26916997	26921083	26921457	97	---	---	---	---	26920896	26920917	+	72	26916624	26921455
Gm10	26963843	26968675	26963843	26964217	26968301	26968675	97	---	---	---	---	26968114	26968135	+	72	26963843	26968673
Gm10	26977331	26987740	26977332	26978502	26986566	26987731	96	26977326	26977330	26987741	26987745	26978873	26978905	-	72	26977332	26987737
Gm10	26997769	27010449	26997769	26998187	27010037	27010449	97	---	---	---	---	27009534	27009575	+	80	---	---
Gm10	27015612	27019944	27015614	27016855	27018703	27019944	91	27015607	27015611	27019945	27019949	27018659	27018700	+	83	---	---
Gm10	27035471	27055038	27035471	27036836	27053661	27055038	98	---	---	---	---	27052889	27052902	+	71	---	---
Gm10	27064148	27073393	27064152	27065246	27072291	27073391	98	27064143	27064147	27073394	27073398	27065388	27065415	-	89	27064155	27073391
Gm10	27082666	27087925	27082666	27082804	27087787	27087925	91	---	---	---	---	27087537	27087552	+	93	27082671	27087919
Gm10	27094067	27099596	27094067	27095028	27098635	27099596	99	---	---	---	---	27098520	27098567	+	81	27094067	27099594
Gm10	27106513	27112998	27106513	27107482	27112029	27112998	99	---	---	---	---	27107658	27107680	-	78	27106520	27112996
Gm10	27129421	27136029	27129421	27130021	27135428	27136029	89	---	---	---	---	27135187	27135214	+	78	---	---
Gm10	27129448	27136042	27129449	27130021	27135456	27136029	90	27129442	27129447	27136043	27136048	27135187	27135214	+	78	27129448	27136031
Gm10	27153065	27174423	27153065	27153196	27174292	27174423	93	---	---	---	---	27173266	27173296	+	70	27153065	27174404
Gm10	27169892	27175254	27169892	27170729	27174418	27175254	98	---	---	---	---	27170796	27170843	-	79	27169907	27175252
Gm10	27193951	27202840	27193951	27195090	27201685	27202840	90	---	---	---	---	27201566	27201582	+	76	27193951	27202837
Gm10	27212849	27224782	27212849	27214236	27223404	27224782	90	---	---	---	---	27214548	27214564	-	82	27212850	27224779
Gm10	27238234	27255004	27238234	27238995	27254248	27255004	98	---	---	---	---	27253507	27253518	+	83	27238234	27254998
Gm10	27258198	27264397	27258198	27258932	27263647	27264397	94	---	---	---	---	27259013	27259062	-	84	---	---
Gm10	27278227	27291970	27278227	27278979	27291217	27291970	92	---	---	---	---	27279388	27279416	-	72	---	---
Gm10	27283551	27288699	27283551	27284793	27287403	27288699	92	---	---	---	---	27287302	27287328	+	74	27283559	27288697
Gm10	27298782	27305830	27298789	27299128	27305486	27305823	87	27298777	27298781	27305831	27305835	27299418	27299445	-	89	---	---
Gm10	27300914	27305252	27300914	27301440	27304726	27305252	97	---	---	---	---	27301539	27301559	-	76	---	---
Gm10	27317232	27336235	27317239	27318818	27334620	27336235	94	27317225	27317231	27336236	27336242	27319051	27319067	-	76	27317233	27336231
Gm10	27342187	27363199	27342197	27342613	27362774	27363189	96	27342182	27342186	27363200	27363204	27361978	27362066	+	75	27342205	27363194
Gm10	27377453	27393271	27377453	27379122	27391621	27393271	98	---	---	---	---	27379666	27379681	-	75	27377453	27393269
Gm10	27409021	27429440	27409025	27410629	27427831	27429434	97	27409016	27409020	27429441	27429445	27427122	27427142	+	80	27409025	27429431
Gm10	27454566	27459523	27454566	27455503	27458587	27459523	90	---	---	---	---	27455513	27455533	-	76	27454574	27459520
Gm10	27459868	27478520	27459868	27461522	27476865	27478520	97	---	---	---	---	27462222	27462236	-	73	27459873	27478517
Gm10	27486096	27492927	27486109	27487375	27491674	27492914	87	27486090	27486095	27492928	27492933	27491515	27491537	+	91	27486113	27492918
Gm10	27505572	27515765	27505578	27506640	27514693	27515764	95	27505564	27505571	27515766	27515773	27507028	27507043	-	75	27505579	27515762
Gm10	27524405	27538325	27524417	27526054	27536665	27538311	97	27524399	27524404	27538326	27538331	27536201	27536220	+	80	27524417	27538311
Gm10	27565087	27570282	27565087	27565459	27569910	27570282	98	---	---	---	---	27569701	27569734	+	79	27565087	27570280
Gm10	27578089	27584532	27578089	27578580	27584040	27584532	88	---	---	---	---	27578698	27578716	-	73	27578092	27584530
Gm10	27605749	27616407	27605749	27607106	27615052	27616407	94	---	---	---	---	27614782	27614796	+	80	27605749	27616393
Gm10	27618975	27628622	27618980	27620052	27627548	27628619	99	27618970	27618974	27628623	27628627	27627226	27627260	+	71	27618975	27628617
Gm10	27654840	27658838	27654844	27655877	27657799	27658832	99	27654834	27654839	27658839	27658844	27655931	27655959	-	79	27654844	27658836
Gm10	27672649	27679466	27672649	27674327	27677790	27679466	94	---	---	---	---	27677632	27677654	+	91	27672651	27679464
Gm10	27691136	27712832	27691149	27691646	27712324	27712829	96	27691131	27691135	27712833	27712837	27711301	27711344	+	72	27691146	27712829
Gm10	27695953	27703013	27695953	27697650	27701303	27703013	97	---	---	---	---	27701132	27701163	+	84	27695955	27703011
Gm10	27695969	27701985	27695969	27696622	27701319	27701985	96	---	---	---	---	27701132	27701163	+	84	---	---
Gm10	27718868	27736508	27718868	27719564	27735811	27736508	90	---	---	---	---	27735132	27735155	+	83	27718868	27736505
Gm10	27723795	27733201	27723795	27724217	27732798	27733201	88	---	---	---	---	27732540	27732561	+	86	27723806	27733198
Gm10	27747463	27761267	27747463	27747858	27760875	27761267	86	---	---	---	---	27748367	27748419	-	73	---	---
Gm10	27755282	27760140	27755289	27755590	27759826	27760127	97	27755277	27755281	27760141	27760145	27759645	27759658	+	71	27755289	27760136
Gm10	27772436	27777012	27772436	27772734	27776712	27777012	96	---	---	---	---	27776631	27776647	+	88	27772437	27777010
Gm10	27778107	27784627	27778114	27778580	27784150	27784616	96	27778102	27778106	27784628	27784632	27783977	27784002	+	73	27778108	27784626
Gm10	27789454	27795941	27789454	27789957	27795436	27795941	90	---	---	---	---	27790132	27790230	-	82	27789454	27795939
Gm10	27823311	27825939	27823311	27823761	27825488	27825939	93	---	---	---	---	27823823	27823860	-	71	27823311	27825921
Gm10	27853097	27856104	27853097	27853912	27855279	27856104	85	---	---	---	---	---	---	0	--	---	---
Gm10	27865953	27872381	27865953	27867669	27870655	27872381	92	---	---	---	---	27870558	27870577	+	70	27865955	27872375
Gm10	27881541	27886325	27881541	27881808	27886055	27886322	87	27881536	27881540	27886326	27886330	27881881	27881905	-	72	27881541	27886322
Gm10	27934079	27939066	27934079	27934384	27938761	27939066	96	---	---	---	---	27934559	27934591	-	72	---	---
Gm10	27990947	27996322	27990947	27991367	27995903	27996322	98	---	---	---	---	27991479	27991491	-	84	27990947	27996320
Gm10	28024824	28045754	28024824	28028676	28041914	28045754	98	28024819	28024823	28045755	28045759	28041253	28041270	+	77	28024832	28045748
Gm10	28058127	28075626	28058127	28061146	28072619	28075626	93	---	---	---	---	28061698	28061718	-	76	28058131	28075617
Gm10	28091764	28107157	28091764	28094480	28104440	28107157	96	---	---	---	---	28094900	28094934	-	80	28091771	28107151
Gm10	28130227	28135315	28130227	28130571	28134962	28135314	90	28130222	28130226	28135316	28135320	28130641	28130681	-	82	28130227	28135303
Gm10	28148799	28168316	28148808	28150465	28166613	28168313	90	28148793	28148798	28168317	28168322	28165908	28165923	+	81	28148801	28168302
Gm10	28174853	28187979	28174853	28175742	28187085	28187972	91	28174847	28174852	28187980	28187985	28176034	28176048	-	80	---	---
Gm10	28196877	28201260	28196877	28198412	28199653	28201260	90	---	---	---	---	28198464	28198506	-	88	28196878	28201257
Gm10	28220326	28229758	28220326	28221557	28228526	28229758	99	---	---	---	---	28221817	28221874	-	70	28220329	28229755
Gm10	28239823	28249561	28239823	28240947	28248461	28249561	97	---	---	---	---	28248135	28248192	+	70	28239824	28249559
Gm10	28251509	28264908	28251509	28255359	28261062	28264908	98	---	---	---	---	28260877	28260961	+	71	28251509	28264906
Gm10	28297253	28315278	28297256	28298022	28314507	28315276	86	28297248	28297252	28315279	28315283	28298794	28298823	-	83	28297256	28315271
Gm10	28298693	28306729	28298697	28298919	28306499	28306720	88	28298688	28298692	28306730	28306734	28299203	28299222	-	80	28298707	28306720
Gm10	28338479	28346956	28338479	28339455	28345980	28346956	99	---	---	---	---	28339712	28339740	-	72	28338479	28346954
Gm10	28354212	28372265	28354212	28355726	28370733	28372265	98	---	---	---	---	28356185	28356199	-	80	---	---
Gm10	28382126	28401560	28382126	28383258	28400428	28401560	99	---	---	---	---	28399675	28399694	+	80	28382126	28401558
Gm10	28389255	28399006	28389255	28390405	28397856	28399006	99	---	---	---	---	28390663	28390720	-	70	28389255	28399005
Gm10	28419089	28439240	28419089	28420529	28437800	28439240	95	---	---	---	---	28436936	28436950	+	86	---	---
Gm10	28466629	28469880	28466629	28466874	28469635	28469880	95	---	---	---	---	28469507	28469550	+	72	28466629	28469867
Gm10	28472388	28482175	28472388	28473535	28481028	28482175	99	---	---	---	---	28473796	28473875	-	70	28472389	28482173
Gm10	28508200	28530112	28508200	28509563	28528766	28530112	87	---	---	---	---	28510356	28510372	-	70	---	---
Gm10	28534258	28539791	28534258	28535223	28538827	28539791	98	---	---	---	---	28538712	28538759	+	81	28534258	28539789
Gm10	28554446	28564135	28554446	28555545	28563036	28564135	99	---	---	---	---	28562725	28562782	+	70	28554446	28564133
Gm10	28564617	28581440	28564626	28566260	28579757	28581430	95	28564612	28564616	28581441	28581445	28566885	28566904	-	90	28564621	28581439
Gm10	28599901	28608778	28599901	28600184	28608507	28608778	94	---	---	---	---	28608235	28608249	+	73	---	---
Gm10	28624426	28629638	28624437	28625398	28628734	28629638	85	28624421	28624425	28629639	28629643	28625424	28625510	-	77	28624430	28629634
Gm10	28674849	28683842	28674849	28676563	28682286	28683842	88	---	---	---	---	28682099	28682142	+	72	---	---
Gm10	28736123	28741521	28736123	28736555	28741089	28741521	96	---	---	---	---	28740964	28740976	+	84	28736123	28741518
Gm10	28752494	28764510	28752494	28752963	28764046	28764510	89	---	---	---	---	28763897	28763910	+	71	28752506	28764508
Gm10	28756578	28759541	28756578	28757293	28758826	28759541	99	---	---	---	---	---	---	0	--	---	---
Gm10	28788753	28806642	28788753	28789970	28805440	28806642	87	---	---	---	---	28790407	28790443	-	70	---	---
Gm10	28792478	28797633	28792483	28793318	28796794	28797632	97	28792473	28792477	28797634	28797638	28796681	28796749	+	84	28792479	28797630
Gm10	28818027	28828398	28818027	28818322	28828103	28828398	94	---	---	---	---	28827678	28827726	+	81	28818045	28828396
Gm10	28845502	28848529	28845502	28845939	28848115	28848529	91	---	---	---	---	28845997	28846048	-	78	28845515	28848526
Gm10	28862529	28882596	28862542	28863046	28882077	28882582	90	28862524	28862528	28882597	28882601	28863907	28863926	-	70	28862535	28882577
Gm10	28863549	28882922	28863564	28863908	28882578	28882919	87	28863544	28863548	28882923	28882927	28864456	28864514	-	71	---	---
Gm10	28874700	28883438	28874700	28875229	28882911	28883438	86	---	---	---	---	28875542	28875569	-	78	28874715	28883426
Gm10	28925024	28931119	28925024	28925314	28930831	28931119	89	---	---	---	---	28925510	28925529	-	70	28925038	28931112
Gm10	28954233	28968918	28954245	28955848	28967269	28968903	95	28954228	28954232	28968919	28968923	28955900	28955967	-	77	28954245	28968907
Gm10	28972512	28992242	28972512	28973270	28991477	28992242	98	---	---	---	---	28990582	28990608	+	74	28972512	28992240
Gm10	29015584	29023954	29015584	29016751	29022830	29023954	93	---	---	---	---	29017030	29017044	-	80	29015584	29023952
Gm10	29038826	29047972	29038826	29039102	29047696	29047972	95	---	---	---	---	29047345	29047361	+	88	29038827	29047968
Gm10	29039103	29048503	29039103	29039299	29048307	29048503	92	---	---	---	---	29039656	29039674	-	78	29039109	29048492
Gm10	29068890	29089856	29068890	29070817	29087910	29089856	98	---	---	---	---	29087124	29087141	+	72	29068890	29089850
Gm10	29113672	29124005	29113672	29114831	29122843	29124005	97	---	---	---	---	29115173	29115195	-	78	29113673	29124002
Gm10	29134117	29148957	29134123	29135743	29147328	29148945	99	29134111	29134116	29148958	29148963	29136275	29136290	-	75	29134123	29148955
Gm10	29202023	29209923	29202031	29203682	29208262	29209923	95	29202017	29202022	29209924	29209929	29203824	29203858	-	85	29202031	29209914
Gm10	29215518	29226085	29215518	29216934	29224694	29226085	93	---	---	---	---	29217077	29217097	-	80	29215522	29226081
Gm10	29242272	29257265	29242272	29243637	29255907	29257265	96	---	---	---	---	29255294	29255317	+	79	---	---
Gm10	29271545	29276923	29271554	29272464	29275998	29276915	96	29271538	29271544	29276924	29276930	29272508	29272578	-	84	29271555	29276913
Gm10	29277881	29284657	29277895	29279447	29283076	29284648	90	29277876	29277880	29284658	29284662	29282895	29282927	+	84	29277895	29284653
Gm10	29292681	29298074	29292692	29293608	29297156	29298072	99	29292672	29292680	29298075	29298083	29293646	29293715	-	85	29292692	29298064
Gm10	29298418	29303933	29298425	29299392	29302951	29303926	96	29298405	29298417	29303934	29303946	29299459	29299495	-	86	29298426	29303929
Gm10	29322108	29327606	29322108	29323070	29326652	29327606	96	---	---	---	---	29323137	29323184	-	81	29322108	29327604
Gm10	29362692	29369444	29362692	29363233	29368903	29369444	96	---	---	---	---	29368619	29368668	+	76	29362695	29369442
Gm10	29371890	29384836	29371890	29373067	29383643	29384836	91	---	---	---	---	29383165	29383192	+	75	---	---
Gm10	29414319	29433547	29414334	29414507	29433357	29433533	94	29414314	29414318	29433548	29433552	29415003	29415051	-	79	29414326	29433540
Gm10	29418720	29426768	29418723	29419572	29425911	29426760	96	29418715	29418719	29426769	29426773	29425624	29425651	+	71	---	---
Gm10	29434647	29442400	29434647	29435270	29441777	29442400	87	---	---	---	---	29435575	29435595	-	80	---	---
Gm10	29451937	29461760	29451937	29453082	29460676	29461760	91	---	---	---	---	29460388	29460402	+	80	29451941	29461758
Gm10	29464692	29473526	29464692	29466914	29471251	29473526	94	---	---	---	---	29467031	29467044	-	71	---	---
Gm10	29473723	29483567	29473734	29474005	29483283	29483554	98	29473716	29473722	29483568	29483574	29474386	29474406	-	76	29473726	29483565
Gm10	29474017	29483258	29474017	29475109	29482166	29483258	99	---	---	---	---	29475268	29475297	-	86	29474017	29483256
Gm10	29497964	29507025	29497964	29501739	29503302	29507025	95	---	---	---	---	29501777	29501815	-	79	---	---
Gm10	29519621	29527729	29519621	29520489	29526889	29527729	95	---	---	---	---	29520751	29520769	-	84	29519621	29527726
Gm10	29571650	29577173	29571650	29571790	29577033	29577173	90	---	---	---	---	29571896	29571927	-	78	---	---
Gm10	29592708	29598889	29592722	29594027	29597546	29598884	92	29592702	29592707	29598890	29598895	29597370	29597384	+	100	29592722	29598883
Gm10	29592722	29598615	29592722	29593759	29597546	29598615	91	---	---	---	---	29593927	29593949	-	82	---	---
Gm10	29627414	29631231	29627414	29628065	29630583	29631231	93	---	---	---	---	29628081	29628114	-	76	29627414	29631229
Gm10	29692906	29701193	29692906	29693406	29700688	29701193	89	---	---	---	---	29700353	29700383	+	77	29692911	29701188
Gm10	29717208	29722066	29717218	29717592	29721678	29722052	99	29717202	29717207	29722067	29722072	29721491	29721512	+	72	29717218	29722061
Gm10	29733923	29741451	29733928	29735422	29739890	29741446	89	29733917	29733922	29741452	29741457	29735566	29735598	-	84	29733928	29741440
Gm10	29743223	29748440	29743223	29743647	29748016	29748440	94	---	---	---	---	29747824	29747857	+	82	29743223	29748438
Gm10	29756324	29775461	29756337	29757778	29774011	29775452	97	29756319	29756323	29775462	29775466	29757932	29757962	-	74	29756333	29775447
Gm10	29800047	29816412	29800047	29801681	29814767	29816412	96	---	---	---	---	29802307	29802325	-	84	29800047	29816410
Gm10	29832537	29851445	29832537	29832792	29851191	29851445	91	---	---	---	---	29833476	29833490	-	86	29832537	29851443
Gm10	29833395	29841952	29833398	29834484	29840859	29841947	98	29833390	29833394	29841953	29841957	29834626	29834653	-	89	29833395	29841945
Gm10	29846226	29866631	29846226	29849915	29862987	29866631	92	---	---	---	---	29862669	29862701	+	72	---	---
Gm10	29868155	29873489	29868155	29869162	29872450	29873489	90	---	---	---	---	---	---	0	--	---	---
Gm10	29880792	29890062	29880800	29881801	29889049	29890050	97	29880786	29880791	29890063	29890068	29882127	29882147	-	76	29880810	29890049
Gm10	29905632	29916492	29905632	29905805	29916330	29916492	85	---	---	---	---	29915899	29915930	+	75	29905644	29916482
Gm10	30010217	30019479	30010217	30011218	30018478	30019479	99	---	---	---	---	30011556	30011569	-	85	30010217	30019477
Gm10	30024280	30033349	30024280	30025285	30032272	30033349	90	---	---	---	---	30025415	30025445	-	90	30024280	30033347
Gm10	30047867	30065633	30047867	30048010	30065489	30065633	93	---	---	---	---	30064844	30064863	+	70	30047884	30065625
Gm10	30058901	30064885	30058907	30059695	30064151	30064872	88	30058895	30058900	30064886	30064891	---	---	0	--	30058907	30064877
Gm10	30073050	30079711	30073050	30074573	30078196	30079711	95	---	---	---	---	30074723	30074755	-	84	---	---
Gm10	30212143	30222215	30212143	30213102	30221235	30222215	93	---	---	---	---	30213478	30213509	-	75	---	---
Gm10	30228480	30234363	30228481	30228721	30234113	30234354	91	30228474	30228479	30234364	30234369	30233843	30233854	+	83	---	---
Gm10	30285430	30304790	30285430	30285844	30304375	30304790	87	---	---	---	---	30286705	30286720	-	81	---	---
Gm10	30309975	30321678	30309976	30311055	30320637	30321675	90	30309968	30309974	30321679	30321685	30320385	30320425	+	70	30309976	30321670
Gm10	30452006	30455155	30452006	30452246	30454915	30455155	97	---	---	---	---	30452361	30452379	-	84	30452009	30455149
Gm10	30495412	30500204	30495412	30495785	30499831	30500204	99	30495407	30495411	30500205	30500209	30495951	30495972	-	72	30495412	30500200
Gm10	30500732	30507297	30500732	30501200	30506829	30507297	97	---	---	---	---	30506718	30506732	+	73	30500732	30507295
Gm10	30552629	30571734	30552629	30554007	30570355	30571734	98	---	---	---	---	30569564	30569590	+	70	---	---
Gm10	30633860	30647155	30633862	30636905	30644075	30647148	94	30633855	30633859	30647156	30647160	30643724	30643783	+	76	---	---
Gm10	30634083	30646240	30634083	30635999	30644295	30646240	93	---	---	---	---	30643913	30643939	+	74	30634099	30646237
Gm10	30636986	30653246	30636986	30637658	30652542	30653246	93	---	---	---	---	30651886	30651937	+	80	---	---
Gm10	30637695	30654768	30637707	30638409	30654063	30654755	96	30637689	30637694	30654769	30654774	30653547	30653588	+	73	---	---
Gm10	30647194	30651836	30647194	30647427	30651603	30651836	98	---	---	---	---	30651464	30651495	+	78	30647194	30651834
Gm10	30664004	30679833	30664004	30665602	30678221	30679832	94	30663999	30664003	30679834	30679838	30678107	30678166	+	75	30664004	30679814
Gm10	30738917	30743503	30738917	30739465	30742959	30743503	95	---	---	---	---	30739566	30739640	-	70	---	---
Gm10	30767827	30774004	30767827	30768179	30773622	30774004	89	---	---	---	---	30768292	30768327	-	75	30767828	30773999
Gm10	30797224	30803285	30797224	30798025	30802464	30803285	95	---	---	---	---	30802274	30802291	+	83	---	---
Gm10	30823464	30828393	30823464	30823785	30828055	30828393	85	---	---	---	---	30827965	30827985	+	71	30823465	30828384
Gm10	30889544	30898072	30889544	30890622	30897004	30898072	96	---	---	---	---	30896840	30896870	+	83	30889544	30898070
Gm10	30909958	30915089	30909958	30910309	30914738	30915089	96	---	---	---	---	30910482	30910531	-	84	30909958	30915086
Gm10	30932386	30940823	30932395	30933490	30939718	30940817	99	30932380	30932385	30940824	30940829	30933649	30933677	-	86	30932395	30940815
Gm10	30952633	30960661	30952633	30953953	30959345	30960661	94	---	---	---	---	30959192	30959211	+	85	---	---
Gm10	30992642	30997162	30992642	30994897	30994903	30997158	97	30992637	30992641	30997163	30997167	---	---	0	--	---	---
Gm10	31020649	31033177	31020649	31022441	31031344	31033177	88	---	---	---	---	31022851	31022867	-	70	31020656	31033174
Gm10	31029595	31035120	31029595	31030558	31034157	31035120	99	---	---	---	---	31030625	31030672	-	81	31029595	31035118
Gm10	31063092	31071986	31063092	31064518	31070560	31071986	99	---	---	---	---	31064806	31064819	-	78	31063092	31071972
Gm10	31084610	31103789	31084610	31084751	31103648	31103789	92	---	---	---	---	31102730	31102760	+	70	31084613	31103777
Gm10	31088524	31101615	31088524	31089053	31101091	31101615	92	---	---	---	---	31100489	31100530	+	76	---	---
Gm10	31089118	31100913	31089118	31089295	31100737	31100913	87	---	---	---	---	31100222	31100240	+	78	31089119	31100899
Gm10	31101812	31112504	31101812	31102653	31111675	31112504	93	---	---	---	---	31103033	31103068	-	72	31101812	31112502
Gm10	31113686	31119095	31113693	31114626	31118180	31119087	95	31113679	31113685	31119096	31119102	31114758	31114777	-	70	31113693	31119087
Gm10	31128934	31149395	31128934	31132009	31146328	31149395	95	---	---	---	---	31132620	31132648	-	79	31128934	31149385
Gm10	31158233	31177866	31158233	31158949	31177134	31177866	95	---	---	---	---	31176399	31176417	+	84	31158234	31177861
Gm10	31168667	31178277	31168681	31169098	31177860	31178277	99	31168662	31168666	31178278	31178282	31169378	31169392	-	80	---	---
Gm10	31232869	31240122	31232876	31235020	31237967	31240118	97	31232864	31232868	31240123	31240127	31237869	31237915	+	76	---	---
Gm10	31314834	31322931	31314834	31315865	31321829	31322930	87	31314829	31314833	31322932	31322936	31321640	31321655	+	75	31314834	31322927
Gm10	31331206	31341547	31331206	31333248	31339442	31341547	90	---	---	---	---	31333350	31333375	-	84	31331224	31341544
Gm10	31347078	31353232	31347078	31347315	31352993	31353232	91	---	---	---	---	31347547	31347559	-	84	---	---
Gm10	31381754	31390425	31381754	31383278	31388900	31390425	89	31381747	31381753	31390426	31390432	31383439	31383475	-	72	---	---
Gm10	31391018	31397673	31391018	31392415	31396276	31397673	94	---	---	---	---	31396130	31396245	+	76	---	---
Gm10	31391332	31397295	31391332	31392038	31396590	31397295	93	---	---	---	---	31392250	31392266	-	76	31391336	31397293
Gm10	31426851	31432769	31426851	31428121	31431363	31432769	85	---	---	---	---	31428264	31428280	-	76	31426856	31432766
Gm10	31441222	31455822	31441222	31441975	31455066	31455822	98	---	---	---	---	31454534	31454555	+	77	31441229	31455816
Gm10	31456447	31459993	31456447	31457213	31459260	31459993	85	---	---	---	---	31457265	31457288	-	87	31456447	31459986
Gm10	31469277	31487967	31469281	31472117	31485144	31487962	98	31469271	31469276	31487968	31487973	31484500	31484514	+	73	31469281	31487962
Gm10	31504467	31509718	31504476	31505301	31508882	31509709	97	31504462	31504466	31509719	31509723	31508767	31508837	+	83	31504469	31509707
Gm10	31534185	31543793	31534185	31534639	31543338	31543793	95	---	---	---	---	31534890	31534918	-	75	---	---
Gm10	31548556	31558045	31548556	31549560	31557041	31558045	99	---	---	---	---	31549842	31549899	-	72	31548556	31558038
Gm10	31548808	31557943	31548819	31549448	31557304	31557933	99	31548803	31548807	31557944	31557948	31549730	31549776	-	74	---	---
Gm10	31597265	31605933	31597277	31600258	31602901	31605922	93	31597259	31597264	31605934	31605939	31602768	31602790	+	78	31597280	31605920
Gm10	31609443	31616055	31609443	31610264	31615233	31616055	96	---	---	---	---	31610476	31610488	-	100	---	---
Gm10	31616091	31622488	31616091	31617054	31621514	31622488	93	---	---	---	---	31617232	31617254	-	78	31616093	31622485
Gm10	31630424	31649870	31630424	31631000	31649296	31649870	97	---	---	---	---	31631894	31631905	-	83	---	---
Gm10	31632589	31652156	31632589	31633615	31651145	31652156	88	---	---	---	---	31650320	31650345	+	73	31632599	31652141
Gm10	31644131	31649687	31644135	31645743	31648117	31649685	92	31644126	31644130	31649688	31649692	31648061	31648080	+	75	31644135	31649679
Gm10	31644283	31649079	31644283	31645097	31648264	31649079	93	---	---	---	---	31648138	31648154	+	82	---	---
Gm10	31682983	31697821	31682983	31683392	31697411	31697821	87	---	---	---	---	31696973	31697010	+	78	31682985	31697815
Gm10	31685767	31695899	31685767	31687139	31694535	31695899	93	---	---	---	---	31694165	31694194	+	70	31685768	31695891
Gm10	31760979	31770038	31760979	31761280	31769751	31770038	87	---	---	---	---	31761644	31761667	-	75	---	---
Gm10	31779293	31783234	31779293	31779628	31782900	31783234	96	---	---	---	---	31782820	31782847	+	78	31779295	31783232
Gm10	31794646	31802064	31794646	31795121	31801589	31802064	93	31794640	31794645	31802065	31802070	31795344	31795375	-	75	31794646	31802061
Gm10	31828833	31842126	31828833	31830271	31840642	31842126	86	---	---	---	---	31840286	31840329	+	84	---	---
Gm10	31889608	31893825	31889608	31890551	31892888	31893825	87	---	---	---	---	31890623	31890650	-	75	31889624	31893822
Gm10	31923299	31941761	31923299	31925041	31939964	31941761	92	---	---	---	---	31925753	31925788	-	72	---	---
Gm10	31993775	32004803	31993775	31994611	32003993	32004803	86	---	---	---	---	32003687	32003731	+	71	---	---
Gm10	32012165	32017712	32012165	32012943	32016934	32017712	94	---	---	---	---	32016779	32016831	+	75	32012165	32017709
Gm10	32053559	32062812	32053560	32054665	32061722	32062812	97	32053554	32053558	32062813	32062817	32054867	32054881	-	86	32053560	32062809
Gm10	32064615	32068438	32064615	32064749	32068302	32068438	90	---	---	---	---	32064897	32064926	-	76	---	---
Gm10	32125590	32143156	32125593	32126404	32142337	32143149	94	32125585	32125589	32143157	32143161	32141609	32141706	+	72	---	---
Gm10	32150586	32156803	32150586	32151830	32155555	32156803	96	---	---	---	---	32151991	32152007	-	76	32150586	32156798
Gm10	32164028	32166660	32164028	32164627	32166062	32166660	97	---	---	---	---	32165964	32165975	+	75	---	---
Gm10	32192607	32201728	32192607	32193823	32200512	32201728	99	---	---	---	---	32200225	32200261	+	70	32192612	32201720
Gm10	32329052	32332819	32329052	32329679	32332211	32332819	88	---	---	---	---	32329709	32329741	-	78	32329052	32332815
Gm10	32352335	32358870	32352335	32352826	32358376	32358867	96	32352329	32352334	32358871	32358876	32353043	32353069	-	70	32352336	32358868
Gm10	32366328	32375287	32366328	32367744	32373921	32375287	91	---	---	---	---	32368023	32368039	-	70	32366329	32375284
Gm10	32390151	32399433	32390151	32390808	32398782	32399433	85	32390145	32390150	32399434	32399439	32398722	32398749	+	71	---	---
Gm10	32414224	32435300	32414224	32414576	32434950	32435300	85	---	---	---	---	32415146	32415167	-	72	32414229	32435294
Gm10	32414770	32434916	32414782	32415439	32434261	32434909	94	32414765	32414769	32434917	32434921	32433346	32433366	+	71	32414780	32434915
Gm10	32416891	32433225	32416892	32418499	32431619	32433225	98	32416886	32416890	32433226	32433230	32431488	32431562	+	76	---	---
Gm10	32453362	32469633	32453362	32455035	32467971	32469633	98	32453352	32453361	32469634	32469643	32455542	32455561	-	70	32453362	32469631
Gm10	32475525	32484032	32475537	32476515	32483039	32484017	99	32475520	32475524	32484033	32484037	32476773	32476801	-	72	32475537	32484021
Gm10	32484749	32493898	32484752	32485180	32493461	32493887	90	32484744	32484748	32493899	32493903	32485456	32485484	-	72	32484762	32493882
Gm10	32526868	32532598	32526871	32527451	32531984	32532587	85	32526863	32526867	32532599	32532603	32527620	32527647	-	85	32526869	32532597
Gm10	32543125	32555965	32543125	32543461	32555631	32555965	92	---	---	---	---	32555026	32555053	+	78	32543125	32555957
Gm10	32571814	32590441	32571820	32572940	32589282	32590438	91	32571809	32571813	32590442	32590446	32588496	32588594	+	71	32571824	32590434
Gm10	32602558	32624317	32602558	32603526	32623340	32624317	96	---	---	---	---	32604448	32604474	-	92	32602558	32624314
Gm10	32606073	32622426	32606073	32607676	32620774	32622426	96	---	---	---	---	32620194	32620217	+	70	32606073	32622418
Gm10	32648193	32656374	32648193	32649335	32655211	32656374	97	---	---	---	---	32649579	32649628	-	76	32648193	32656373
Gm10	32697172	32702685	32697172	32699648	32700283	32702685	89	---	---	---	---	---	---	0	--	32697174	32702675
Gm10	32705207	32716348	32705207	32707152	32714401	32716348	91	---	---	---	---	32707498	32707515	-	83	---	---
Gm10	32705758	32716160	32705758	32706952	32714953	32716148	91	32705753	32705757	32716161	32716165	32707325	32707351	-	70	32705770	32716153
Gm10	32729288	32751072	32729288	32730146	32750228	32751072	97	---	---	---	---	32730667	32730688	-	72	32729288	32751070
Gm10	32733268	32749788	32733281	32734895	32748146	32749785	96	32733261	32733267	32749789	32749795	32747503	32747521	+	84	32733275	32749786
Gm10	32766701	32779268	32766701	32766818	32779151	32779268	96	---	---	---	---	32767010	32767041	-	78	32766709	32779266
Gm10	32808864	32824124	32808864	32810035	32822955	32824124	96	---	---	---	---	32822796	32822868	+	79	32808866	32824111
Gm10	32809419	32823697	32809419	32809608	32823508	32823697	95	---	---	---	---	32822813	32822868	+	73	---	---
Gm10	32818141	32826567	32818141	32819329	32825392	32826567	91	---	---	---	---	32825176	32825193	+	72	32818153	32826552
Gm10	32839210	32858848	32839210	32840822	32857267	32858848	92	---	---	---	---	32840876	32840948	-	78	32839211	32858846
Gm10	32899733	32904558	32899733	32899851	32904442	32904558	92	---	---	---	---	32900036	32900066	-	80	---	---
Gm10	32905416	32912169	32905416	32907059	32910515	32912169	91	---	---	---	---	32910342	32910370	+	86	32905432	32912166
Gm10	32952869	32959274	32952869	32954148	32957969	32959274	93	---	---	---	---	32954264	32954297	-	73	32952878	32959264
Gm10	32953018	32958808	32953018	32953682	32958120	32958808	91	---	---	---	---	32957915	32957934	+	80	32953021	32958807
Gm10	33005558	33010179	33005558	33005866	33009857	33010179	89	---	---	---	---	33009715	33009738	+	75	---	---
Gm10	33070638	33080386	33070638	33071751	33079262	33080376	99	33070631	33070637	33080387	33080393	33078911	33078968	+	70	33070638	33080378
Gm10	33120198	33132769	33120198	33121067	33131883	33132769	93	---	---	---	---	33121572	33121608	-	89	---	---
Gm10	33136743	33142146	33136750	33137688	33141238	33142144	93	33136738	33136742	33142147	33142151	33141124	33141193	+	84	33136744	33142142
Gm10	33143649	33163228	33143649	33145308	33161569	33163228	98	---	---	---	---	33146049	33146075	-	70	33143651	33163221
Gm10	33173126	33192565	33173126	33173868	33191815	33192565	95	---	---	---	---	33174652	33174669	-	88	---	---
Gm10	33173249	33192553	33173249	33173856	33191938	33192553	94	---	---	---	---	33174652	33174669	-	88	33173267	33192534
Gm10	33194618	33201291	33194618	33196169	33199675	33201291	93	---	---	---	---	33196309	33196343	-	82	33194619	33201289
Gm10	33285866	33295971	33285867	33287275	33294570	33295962	92	33285861	33285865	33295972	33295976	33294507	33294522	+	75	33285867	33295969
Gm10	33303523	33312699	33303523	33304154	33312068	33312699	99	---	---	---	---	33304413	33304470	-	70	33303523	33312695
Gm10	33320799	33329643	33320801	33321697	33328686	33329642	86	33320793	33320798	33329644	33329649	33328339	33328351	+	76	33320803	33329635
Gm10	33361981	33368535	33361981	33362427	33368089	33368535	93	---	---	---	---	33367920	33367933	+	71	---	---
Gm10	33369548	33372139	33369555	33369779	33371915	33372135	86	33369543	33369547	33372140	33372144	33369864	33369886	-	78	33369551	33372133
Gm10	33383083	33394482	33383083	33384427	33393222	33394482	86	---	---	---	---	33392980	33393006	+	77	33383083	33394471
Gm10	33383324	33394005	33383324	33383885	33393444	33394005	94	---	---	---	---	33384200	33384230	-	83	---	---
Gm10	33430212	33436108	33430212	33430317	33436003	33436108	96	---	---	---	---	33435925	33435944	+	70	33430215	33436106
Gm10	33493655	33511142	33493655	33495896	33508911	33511142	95	---	---	---	---	33508354	33508369	+	75	33493657	33511139
Gm10	33512373	33516435	33512388	33512859	33515967	33516429	93	33512368	33512372	33516436	33516440	33515850	33515873	+	75	33512378	33516433
Gm10	33519352	33532922	33519352	33519775	33532499	33532922	96	---	---	---	---	33520222	33520251	-	76	33519352	33532920
Gm10	33538352	33543538	33538352	33538941	33542975	33543538	89	---	---	---	---	33539061	33539073	-	76	33538353	33543536
Gm10	33589063	33595419	33589071	33589439	33595044	33595414	98	33589057	33589062	33595420	33595425	33589656	33589682	-	70	33589064	33595418
Gm10	33704672	33715124	33704685	33706094	33713716	33715113	92	33704666	33704671	33715125	33715130	33706403	33706419	-	82	33704678	33715118
Gm10	33792618	33804118	33792624	33794804	33801927	33804115	96	33792613	33792617	33804119	33804123	33801609	33801622	+	78	33792628	33804112
Gm10	33794796	33800652	33794802	33795942	33799529	33800643	95	33794788	33794795	33800653	33800660	33799349	33799384	+	86	33794804	33800650
Gm10	33801698	33811903	33801698	33801851	33811750	33811903	97	---	---	---	---	33802246	33802266	-	80	---	---
Gm10	33805082	33811762	33805092	33806673	33810158	33811751	97	33805077	33805081	33811763	33811767	33810007	33810020	+	85	33805092	33811757
Gm10	33867107	33883826	33867112	33868539	33882372	33883813	96	33867102	33867106	33883827	33883831	33881709	33881737	+	72	33867123	33883825
Gm10	33883976	33889892	33883976	33884357	33889511	33889892	96	---	---	---	---	33889357	33889415	+	71	33883979	33889890
Gm10	33909840	33918696	33909840	33910183	33918354	33918696	90	---	---	---	---	33910205	33910235	-	77	33909857	33918684
Gm10	33959092	33965319	33959092	33959381	33965028	33965319	86	---	---	---	---	33959448	33959464	-	76	33959093	33965316
Gm10	33971635	33983698	33971635	33971875	33983456	33983698	94	---	---	---	---	33982962	33983007	+	73	33971651	33983695
Gm10	34074834	34088892	34074834	34076917	34086790	34088892	87	---	---	---	---	34086354	34086369	+	81	---	---
Gm10	34099059	34119719	34099059	34099411	34119367	34119719	88	---	---	---	---	34118413	34118433	+	85	34099059	34119708
Gm10	34131202	34134756	34131217	34132108	34133864	34134755	93	34131197	34131201	34134757	34134761	34133791	34133844	+	72	34131213	34134753
Gm10	34164888	34181439	34164903	34166477	34179881	34181425	93	34164883	34164887	34181440	34181444	34179210	34179229	+	75	---	---
Gm10	34224445	34230501	34224445	34224852	34230074	34230501	92	---	---	---	---	34225023	34225056	-	82	34224445	34230498
Gm10	34291161	34297147	34291161	34291805	34296529	34297147	89	---	---	---	---	34292021	34292042	-	72	34291163	34297145
Gm10	34317251	34325694	34317251	34318240	34324706	34325694	96	---	---	---	---	34324423	34324452	+	76	34317252	34325692
Gm10	34332163	34336254	34332163	34332602	34335827	34336254	90	---	---	---	---	34335790	34335808	+	73	---	---
Gm10	34337046	34342102	34337046	34337343	34341805	34342102	94	---	---	---	---	34337464	34337483	-	75	34337046	34342100
Gm10	34342152	34347225	34342152	34342581	34346791	34347225	88	---	---	---	---	34342695	34342719	-	80	34342161	34347207
Gm10	34350193	34356414	34350193	34350587	34356025	34356414	93	---	---	---	---	34350782	34350794	-	76	34350201	34356412
Gm10	34361121	34365980	34361121	34361369	34365756	34365980	89	---	---	---	---	34365547	34365565	+	73	34361122	34365978
Gm10	34408363	34413897	34408363	34409327	34412930	34413894	99	34408358	34408362	34413898	34413902	34409393	34409440	-	81	34408363	34413891
Gm10	34469127	34487457	34469127	34470091	34486478	34487457	90	---	---	---	---	34470849	34470906	-	77	---	---
Gm10	34473475	34479114	34473475	34473604	34478985	34479114	94	---	---	---	---	34473661	34473680	-	70	34473492	34479105
Gm10	34473603	34477112	34473603	34474172	34476544	34477112	98	---	---	---	---	34476425	34476499	+	84	---	---
Gm10	34474226	34489657	34474226	34477007	34486845	34489657	92	---	---	---	---	34477278	34477302	-	80	34474230	34489642
Gm10	34482184	34490106	34482184	34483112	34489178	34490106	97	---	---	---	---	34483366	34483393	-	82	34482189	34490099
Gm10	34504041	34521103	34504042	34505688	34519524	34521102	93	34504036	34504040	34521104	34521108	34518836	34518851	+	81	34504042	34521100
Gm10	34505817	34521102	34505817	34505927	34520992	34521102	99	---	---	---	---	34520335	34520423	+	73	34505835	34521100
Gm10	34538929	34541564	34538929	34539182	34541308	34541564	87	---	---	---	---	34539199	34539213	-	86	34538929	34541562
Gm10	34560406	34567757	34560407	34560634	34567516	34567752	89	34560401	34560405	34567758	34567762	34567171	34567203	+	72	34560422	34567756
Gm10	34593667	34597611	34593682	34594061	34597239	34597607	95	34593662	34593666	34597612	34597616	34597181	34597212	+	71	---	---
Gm10	34608082	34618359	34608082	34609275	34617156	34618359	94	---	---	---	---	34609508	34609530	-	73	---	---
Gm10	34656085	34663839	34656085	34656481	34663434	34663839	89	---	---	---	---	34656746	34656784	-	76	---	---
Gm10	34714855	34720014	34714856	34715229	34719633	34720006	97	34714850	34714854	34720015	34720019	34715288	34715311	-	79	34714856	34720010
Gm10	34764599	34777250	34764599	34766886	34774952	34777250	97	---	---	---	---	34774639	34774674	+	77	---	---
Gm10	34780681	34794307	34780693	34781181	34793810	34794294	89	34780676	34780680	34794308	34794312	34781708	34781775	-	70	---	---
Gm10	34819184	34822536	34819184	34819374	34822344	34822536	94	---	---	---	---	34819401	34819420	-	85	34819185	34822531
Gm10	34829379	34835010	34829379	34829634	34834755	34835010	91	---	---	---	---	34829870	34829890	-	71	34829379	34835008
Gm10	34858952	34867264	34858953	34859381	34866833	34867259	92	34858947	34858951	34867265	34867269	34859704	34859720	-	76	---	---
Gm10	34934227	34939873	34934227	34934848	34939250	34939873	95	---	---	---	---	34939030	34939045	+	75	34934232	34939858
Gm10	34977830	34982831	34977830	34978180	34982475	34982825	94	34977825	34977829	34982832	34982836	34978183	34978249	-	70	34977840	34982824
Gm10	34987702	34992772	34987702	34987999	34992474	34992772	88	---	---	---	---	34992368	34992383	+	81	34987719	34992765
Gm10	35016885	35022134	35016885	35017935	35021140	35022134	91	---	---	---	---	35021002	35021026	+	80	---	---
Gm10	35038321	35058258	35038321	35038477	35058102	35058258	91	---	---	---	---	35057255	35057272	+	72	---	---
Gm10	35129308	35134098	35129313	35129612	35133790	35134090	91	35129303	35129307	35134099	35134103	35129775	35129801	-	81	35129311	35134088
Gm10	35146402	35151041	35146402	35146607	35150818	35151041	90	---	---	---	---	35150669	35150697	+	72	35146404	35151039
Gm10	35296026	35301351	35296026	35296412	35300954	35301351	96	---	---	---	---	35296494	35296520	-	70	35296026	35301349
Gm10	35342046	35347038	35342050	35342316	35346777	35347032	95	35342041	35342045	35347039	35347043	35346687	35346699	+	100	35342051	35347028
Gm10	35354342	35367948	35354344	35355222	35367070	35367948	92	35354337	35354341	35367949	35367953	35355704	35355745	-	78	35354357	35367944
Gm10	35363407	35366575	35363407	35363961	35366013	35366575	95	---	---	---	---	35365957	35365985	+	82	---	---
Gm10	35424973	35430792	35424973	35425612	35430077	35430792	87	---	---	---	---	35425763	35425779	-	70	35424973	35430787
Gm10	35480850	35488001	35480850	35481063	35487789	35488001	91	---	---	---	---	35487597	35487613	+	76	35480853	35487992
Gm10	35511614	35515701	35511614	35511842	35515473	35515701	93	---	---	---	---	35511967	35511988	-	72	35511620	35515682
Gm10	35564174	35568704	35564186	35564467	35568413	35568698	90	35564169	35564173	35568705	35568709	35568330	35568357	+	78	35564182	35568696
Gm10	35608073	35619602	35608073	35608510	35619170	35619602	92	---	---	---	---	35608890	35608902	-	84	---	---
Gm10	35617975	35622862	35617975	35619113	35621696	35622862	89	---	---	---	---	35619127	35619138	-	83	---	---
Gm10	35623244	35643818	35623244	35624342	35642719	35643818	96	---	---	---	---	35625010	35625021	-	91	35623245	35643815
Gm10	35625603	35631900	35625603	35626596	35630907	35631900	97	---	---	---	---	35626736	35626767	-	84	35625608	35631898
Gm10	35647342	35651058	35647342	35647947	35650429	35651058	92	---	---	---	---	35647970	35648000	-	80	---	---
Gm10	35678062	35699456	35678062	35679694	35697868	35699456	95	---	---	---	---	35697751	35697813	+	76	35678062	35699454
Gm10	35715238	35726387	35715238	35715369	35726256	35726387	90	---	---	---	---	35715679	35715696	-	77	---	---
Gm10	35733597	35743442	35733597	35734742	35742296	35743442	99	---	---	---	---	35741968	35742035	+	72	35733597	35743438
Gm10	35774577	35779618	35774577	35775074	35779121	35779618	97	---	---	---	---	35775246	35775277	-	75	35774586	35779617
Gm10	35819891	35829126	35819891	35820275	35828742	35829126	93	---	---	---	---	35828319	35828408	+	71	35819892	35829123
Gm10	35858771	35864212	35858771	35859500	35863497	35864212	92	---	---	---	---	35859514	35859534	-	80	35858788	35864193
Gm10	35865343	35883078	35865355	35866439	35881961	35883070	95	35865338	35865342	35883079	35883083	35867196	35867216	-	90	35865344	35883070
Gm10	35873627	35879567	35873627	35874848	35878346	35879567	99	---	---	---	---	35874900	35874927	-	75	35873627	35879565
Gm10	35887325	35908515	35887325	35889058	35906788	35908514	86	35887320	35887324	35908516	35908520	35906050	35906067	+	72	---	---
Gm10	35891309	35905463	35891309	35893332	35903410	35905463	91	---	---	---	---	35893779	35893794	-	87	35891327	35905462
Gm10	35893345	35899166	35893345	35893720	35898805	35899166	89	---	---	---	---	35898551	35898626	+	77	35893362	35899157
Gm10	35926429	35932576	35926429	35927122	35931898	35932576	91	---	---	---	---	35931659	35931719	+	78	35926446	35932567
Gm10	35935102	35940135	35935109	35935807	35939400	35940123	95	35935095	35935101	35940136	35940142	35935964	35935987	-	91	35935102	35940116
Gm10	35935534	35943677	35935534	35936675	35942513	35943677	92	---	---	---	---	35936914	35936931	-	77	35935536	35943675
Gm10	35946128	35965052	35946128	35947734	35963427	35965052	96	---	---	---	---	35947788	35947850	-	76	35946132	35965050
Gm10	35971528	35988909	35971529	35971735	35988690	35988898	97	35971522	35971527	35988910	35988915	35972375	35972410	-	72	---	---
Gm10	35974869	35984220	35974869	35975901	35983186	35984220	98	---	---	---	---	35976200	35976213	-	85	---	---
Gm10	36004365	36012596	36004380	36004575	36012390	36012585	93	36004360	36004364	36012597	36012601	36012057	36012078	+	86	---	---
Gm10	36016251	36025361	36016251	36017346	36024266	36025361	98	---	---	---	---	36024053	36024067	+	86	36016253	36025359
Gm10	36030221	36039581	36030221	36032844	36036971	36039581	95	---	---	---	---	36036764	36036776	+	76	---	---
Gm10	36042432	36048725	36042432	36043379	36047759	36048725	91	---	---	---	---	36047573	36047597	+	92	36042433	36048723
Gm10	36053558	36067605	36053566	36055047	36066134	36067594	95	36053552	36053557	36067606	36067611	36065579	36065593	+	80	36053566	36067590
Gm10	36053699	36067594	36053699	36055047	36066267	36067594	95	---	---	---	---	36065852	36065863	+	100	36053702	36067590
Gm10	36067734	36075799	36067734	36068190	36075344	36075799	91	---	---	---	---	36068519	36068548	-	73	36067749	36075797
Gm10	36108215	36118735	36108215	36108997	36117953	36118735	98	---	---	---	---	36109351	36109381	-	87	---	---
Gm10	36120094	36129148	36120094	36120642	36128601	36129148	95	---	---	---	---	36128261	36128278	+	72	36120095	36129146
Gm10	36129791	36136829	36129791	36131417	36135129	36136829	90	---	---	---	---	36131553	36131575	-	91	36129796	36136827
Gm10	36158075	36170558	36158075	36159142	36169485	36170558	93	---	---	---	---	36168995	36169013	+	73	36158079	36170555
Gm10	36207837	36217066	36207837	36208979	36215922	36217066	99	---	---	---	---	36209290	36209309	-	70	36207837	36217064
Gm10	36260319	36269231	36260319	36261411	36268139	36269231	99	---	---	---	---	36261568	36261596	-	86	36260319	36269228
Gm10	36285617	36290875	36285617	36286054	36290413	36290875	89	---	---	---	---	36286200	36286247	-	77	36285617	36290870
Gm10	36294309	36306217	36294309	36295590	36304921	36306217	85	---	---	---	---	36296029	36296055	-	81	36294312	36306213
Gm10	36362843	36378488	36362843	36364663	36376688	36378488	94	---	---	---	---	36365122	36365154	-	72	36362843	36378486
Gm10	36363396	36378153	36363402	36364313	36377245	36378139	94	36363391	36363395	36378154	36378158	36376598	36376648	+	70	36363406	36378134
Gm10	36388299	36405491	36388299	36388705	36405086	36405491	91	---	---	---	---	36404401	36404438	+	71	---	---
Gm10	36394763	36405093	36394763	36395916	36403943	36405093	98	---	---	---	---	36403541	36403558	+	77	36394763	36405091
Gm10	36448041	36452311	36448051	36448429	36451916	36452298	93	36448036	36448040	36452312	36452316	36448576	36448604	-	82	---	---
Gm10	36469960	36476474	36469972	36470440	36475989	36476459	96	36469955	36469959	36476475	36476479	36470641	36470654	-	85	36469972	36476466
Gm10	36531722	36552552	36531722	36533344	36550930	36552552	99	---	---	---	---	36534188	36534208	-	71	36531723	36552535
Gm10	36531723	36550289	36531723	36531833	36550178	36550289	95	---	---	---	---	36532455	36532544	-	73	---	---
Gm10	36576122	36582573	36576122	36577088	36581605	36582573	95	---	---	---	---	36577228	36577243	-	81	36576122	36582571
Gm10	36773796	36778203	36773807	36774032	36777963	36778192	92	36773789	36773795	36778204	36778210	36777796	36777851	+	80	36773802	36778201
Gm10	36878261	36886023	36878262	36879397	36884920	36886009	88	36878255	36878260	36886024	36886029	36884744	36884780	+	72	36878262	36886016
Gm10	36910923	36915362	36910923	36911079	36915206	36915362	92	---	---	---	---	36915004	36915030	+	74	36910923	36915359
Gm10	36941516	36947344	36941527	36941738	36947128	36947334	92	36941510	36941515	36947345	36947350	36946908	36946931	+	75	---	---
Gm10	36974934	36977589	36974941	36975294	36977209	36977583	89	36974927	36974933	36977590	36977596	36975376	36975393	-	72	36974941	36977581
Gm10	37096136	37108633	37096136	37096871	37107845	37108633	87	---	---	---	---	37107328	37107354	+	77	---	---
Gm10	37185306	37190416	37185310	37185700	37190013	37190403	92	37185300	37185305	37190417	37190422	37189837	37189897	+	73	37185312	37190411
Gm10	37223839	37226180	37223839	37223980	37226038	37226180	93	---	---	---	---	37224008	37224027	-	80	37223845	37226172
Gm10	37248448	37252981	37248448	37248723	37252711	37252981	88	---	---	---	---	37252567	37252595	+	75	---	---
Gm10	37300210	37306746	37300221	37300712	37306257	37306744	90	37300205	37300209	37306747	37306751	37300829	37300847	-	73	37300222	37306745
Gm10	37335590	37341080	37335590	37336540	37340113	37341080	85	---	---	---	---	37336607	37336654	-	79	37335591	37341078
Gm10	37429810	37434519	37429810	37430149	37434176	37434519	88	---	---	---	---	37434065	37434083	+	78	---	---
Gm10	37451962	37456223	37451962	37452148	37456036	37456223	92	---	---	---	---	37452231	37452289	-	76	37451971	37456221
Gm10	37520487	37527077	37520497	37520965	37526595	37527063	97	37520482	37520486	37527078	37527082	37521112	37521127	-	75	37520487	37527072
Gm10	37652177	37656804	37652177	37652378	37656602	37656804	93	---	---	---	---	37652556	37652582	-	74	---	---
Gm10	37688573	37693911	37688580	37688997	37693491	37693909	92	37688564	37688572	37693912	37693920	37693460	37693488	+	79	37688581	37693907
Gm10	37758631	37763642	37758638	37758970	37763298	37763632	89	37758626	37758630	37763643	37763647	37759126	37759179	-	75	37758632	37763639
Gm10	37772077	37777437	37772077	37772552	37776962	37777437	97	---	---	---	---	37776771	37776816	+	76	37772077	37777434
Gm10	38026222	38030943	38026222	38026416	38030742	38030943	85	---	---	---	---	38030543	38030569	+	81	---	---
Gm10	38086655	38090170	38086655	38087351	38089474	38090170	98	---	---	---	---	38089392	38089414	+	91	38086655	38090168
Gm10	38267697	38272985	38267698	38268314	38272356	38272974	96	38267692	38267696	38272986	38272990	38272154	38272165	+	83	38267710	38272978
Gm10	38277858	38291248	38277858	38278036	38291062	38291248	87	---	---	---	---	38290459	38290494	+	77	38277865	38291246
Gm10	38440446	38445861	38440446	38443080	38443219	38445861	92	---	---	---	---	---	---	0	--	---	---
Gm10	38440446	38445398	38440446	38442606	38443219	38445398	92	---	---	---	---	38442608	38442619	-	83	---	---
Gm10	38599751	38604678	38599751	38599960	38604473	38604678	95	---	---	---	---	38600117	38600146	-	73	38599751	38604665
Gm10	38830956	38833523	38830956	38831297	38833182	38833523	96	---	---	---	---	38831364	38831397	-	70	38830956	38833521
Gm10	38848603	38853459	38848603	38848827	38853233	38853459	87	---	---	---	---	38848991	38849008	-	72	38848606	38853449
Gm10	39048459	39053162	39048469	39048713	39052909	39053153	92	39048454	39048458	39053163	39053167	39052711	39052737	+	74	39048469	39053151
Gm10	39255819	39261486	39255819	39256805	39260496	39261486	99	---	---	---	---	39260378	39260391	+	78	39255829	39261485
Gm10	39278031	39280687	39278031	39278317	39280405	39280687	87	---	---	---	---	39278386	39278422	-	78	39278031	39280668
Gm10	39545786	39550703	39545795	39546228	39550263	39550696	93	39545781	39545785	39550704	39550708	39550061	39550107	+	74	39545795	39550692
Gm10	39553194	39556741	39553194	39554360	39555555	39556741	91	---	---	---	---	39555475	39555502	+	75	39553194	39556739
Gm10	39615234	39619991	39615234	39615558	39619667	39619991	96	---	---	---	---	39615727	39615750	-	79	39615235	39619989
Gm10	39652311	39656967	39652311	39652559	39656719	39656967	97	---	---	---	---	39656576	39656596	+	80	---	---
Gm10	39657280	39662680	39657280	39657713	39662248	39662680	97	---	---	---	---	39662123	39662137	+	80	39657280	39662678
Gm10	39667551	39686652	39667558	39671157	39682928	39686648	94	39667546	39667550	39686653	39686657	39682397	39682416	+	70	39667565	39686646
Gm10	39671208	39676052	39671208	39671594	39675669	39676052	94	---	---	---	---	39675482	39675503	+	72	39671208	39676050
Gm10	39678011	39688903	39678021	39678341	39688564	39688889	90	39678006	39678010	39688904	39688908	39688052	39688077	+	73	---	---
Gm10	39724420	39729880	39724420	39724678	39729621	39729880	93	---	---	---	---	39724730	39724756	-	85	---	---
Gm10	39730399	39733306	39730399	39730715	39732990	39733306	96	---	---	---	---	39732905	39732920	+	87	39730399	39733304
Gm10	39741592	39746036	39741592	39741737	39745899	39746036	86	---	---	---	---	---	---	0	--	---	---
Gm10	39761817	39768553	39761817	39761974	39768397	39768553	91	---	---	---	---	39762264	39762295	-	75	---	---
Gm10	40112084	40116857	40112084	40112275	40116666	40116857	99	---	---	---	---	40112390	40112413	-	79	---	---
Gm10	40192741	40206577	40192741	40194891	40204426	40206577	94	---	---	---	---	40204046	40204134	+	70	---	---
Gm10	40192977	40206545	40192982	40194854	40204670	40206541	96	40192972	40192976	40206546	40206550	40204234	40204285	+	76	---	---
Gm10	40198011	40203978	40198024	40198412	40203590	40203978	95	40198004	40198010	40203979	40203985	40198594	40198617	-	70	---	---
Gm10	40232772	40237422	40232772	40233011	40237184	40237422	90	---	---	---	---	40233126	40233145	-	85	40232772	40237421
Gm10	40407576	40425547	40407576	40410840	40422460	40425547	91	---	---	---	---	40411210	40411242	-	75	40407580	40425545
Gm10	40407952	40424957	40407952	40410250	40422836	40424957	88	---	---	---	---	40410782	40410798	-	100	---	---
Gm10	40474847	40495324	40474847	40476030	40494138	40495324	92	---	---	---	---	40476694	40476731	-	84	---	---
Gm10	40477970	40494285	40477970	40479834	40492424	40494285	88	---	---	---	---	40492216	40492271	+	78	40477980	40494275
Gm10	41049105	41052706	41049120	41049557	41052267	41052704	99	41049100	41049104	41052707	41052711	---	---	0	--	41049120	41052703
Gm10	41062164	41067489	41062164	41062561	41067092	41067489	98	---	---	---	---	41062672	41062684	-	84	41062169	41067486
Gm10	41181534	41186054	41181534	41181908	41185680	41186054	98	---	---	---	---	41182073	41182096	-	75	41181534	41186052
Gm10	41192983	41202602	41192983	41193483	41202102	41202602	91	---	---	---	---	41201757	41201778	+	72	---	---
Gm10	41490236	41495631	41490236	41490662	41495205	41495631	99	---	---	---	---	41495080	41495092	+	84	41490236	41495626
Gm10	41669237	41676366	41669237	41669539	41676062	41676366	87	---	---	---	---	41669815	41669866	-	71	41669238	41676351
Gm10	42053087	42062407	42053087	42054481	42061039	42062407	86	---	---	---	---	42060749	42060794	+	71	---	---
Gm10	42351669	42356380	42351681	42352153	42355891	42356365	86	42351664	42351668	42356381	42356385	42355740	42355767	+	78	---	---
Gm10	42704271	42707263	42704271	42704498	42707037	42707263	91	---	---	---	---	42704580	42704595	-	81	---	---
Gm10	42834317	42839800	42834317	42834717	42839400	42839800	99	---	---	---	---	42834937	42834951	-	80	42834317	42839798
Gm10	42999815	43007457	42999815	43000095	43007161	43007457	86	---	---	---	---	43000406	43000433	-	75	---	---
Gm10	43010559	43016452	43010570	43010946	43016054	43016443	89	43010554	43010558	43016453	43016457	43011152	43011182	-	74	43010574	43016445
Gm10	43202392	43207688	43202403	43202835	43207249	43207681	95	43202387	43202391	43207689	43207693	43207029	43207120	+	70	43202395	43207687
Gm10	43481389	43489083	43481389	43481811	43488647	43489069	99	43481384	43481388	43489084	43489088	43488564	43488593	+	70	43481389	43489067
Gm10	43736775	43741538	43736775	43737009	43741304	43741538	95	---	---	---	---	43737182	43737207	-	76	43736775	43741533
Gm10	43876510	43879089	43876510	43876852	43878747	43879089	97	---	---	---	---	43878666	43878693	+	78	43876511	43879085
Gm10	43960147	43963074	43960147	43960523	43962701	43963074	90	---	---	---	---	---	---	0	--	43960148	43963072
Gm10	44063635	44077876	44063635	44065400	44076115	44077875	91	44063629	44063634	44077877	44077882	44065744	44065762	-	78	44063638	44077868
Gm10	44597836	44602454	44597836	44597985	44602306	44602454	96	---	---	---	---	44602096	44602116	+	71	44597842	44602452
Gm10	45177567	45185741	45177567	45179755	45183606	45185741	86	---	---	---	---	45183433	45183489	+	78	45177567	45185735
Gm10	45203873	45214859	45203873	45203997	45214735	45214859	86	---	---	---	---	45204163	45204192	-	80	45203886	45214849
Gm10	45259079	45274802	45259079	45260740	45273143	45274802	95	---	---	---	---	45260898	45260921	-	83	45259088	45274786
Gm10	45268968	45279065	45268968	45269598	45278435	45279065	98	---	---	---	---	45278145	45278204	+	78	---	---
Gm10	45270173	45280225	45270173	45270418	45279985	45280225	89	---	---	---	---	45270599	45270618	-	70	45270177	45280213
Gm10	45296940	45308950	45296940	45299387	45306658	45308950	86	---	---	---	---	45306333	45306372	+	72	---	---
Gm10	45306511	45308738	45306514	45306662	45308579	45308727	96	45306506	45306510	45308739	45308743	45308479	45308496	+	77	45306525	45308726
Gm10	45360816	45364328	45360816	45361211	45363893	45364328	90	---	---	---	---	45363770	45363782	+	84	45360818	45364326
Gm10	45402067	45407359	45402071	45402507	45406917	45407353	98	45402060	45402066	45407360	45407366	45402600	45402660	-	77	45402071	45407351
Gm10	45501886	45507213	45501886	45502216	45506895	45507213	85	---	---	---	---	45502295	45502315	-	71	45501894	45507205
Gm10	45745417	45751319	45745418	45745602	45751125	45751309	99	45745412	45745416	45751320	45751324	45751102	45751123	+	77	---	---
Gm10	45745602	45751131	45745602	45746335	45750394	45751131	98	---	---	---	---	45750362	45750374	+	84	45745602	45751124
Gm10	45814028	45834551	45814028	45814680	45833910	45834551	86	---	---	---	---	45815416	45815445	-	70	---	---
Gm10	46175728	46180659	46175730	46176040	46180349	46180659	96	46175723	46175727	46180660	46180664	46180155	46180171	+	70	46175730	46180657
Gm10	46811680	46831739	46811680	46812380	46831025	46831739	87	---	---	---	---	46813028	46813059	-	78	---	---
Gm10	47330880	47336304	47330880	47331173	47336002	47336304	87	---	---	---	---	47331357	47331377	-	95	47330880	47336290
Gm10	47493198	47505040	47493198	47494529	47503709	47505040	99	---	---	---	---	47494949	47494970	-	81	47493198	47505038
Gm10	47522161	47529986	47522161	47522535	47529614	47529986	91	---	---	---	---	47522750	47522820	-	78	47522161	47529973
Gm10	47536474	47542822	47536482	47536949	47542348	47542815	98	47536468	47536473	47542823	47542828	47542236	47542251	+	75	47536477	47542812
Gm10	47742824	47745329	47742824	47743233	47744902	47745329	85	---	---	---	---	47743294	47743313	-	80	47742834	47745326
Gm10	47752300	47759115	47752312	47752682	47758745	47759115	98	47752295	47752299	47759116	47759120	47752897	47752926	-	76	47752308	47759111
Gm10	48015596	48022180	48015596	48016563	48021191	48022180	85	---	---	---	---	48020960	48020987	+	75	48015600	48022174
Gm10	48016591	48025276	48016591	48017265	48024602	48025276	91	---	---	---	---	48024276	48024312	+	78	48016596	48025274
Gm10	48017492	48026420	48017492	48018012	48025899	48026420	93	---	---	---	---	48018380	48018407	-	71	---	---
Gm10	48113257	48116081	48113257	48113807	48115532	48116081	98	---	---	---	---	---	---	0	--	48113258	48116078
Gm10	48810157	48814627	48810164	48810540	48814242	48814618	90	48810152	48810156	48814628	48814632	48814058	48814076	+	89	48810159	48814619
Gm10	49070249	49083267	49070253	49071141	49082372	49083260	99	49070243	49070248	49083268	49083273	49081825	49081842	+	77	49070253	49083263
Gm10	49148012	49156127	49148012	49151569	49152569	49156127	99	---	---	---	---	---	---	0	--	---	---
Gm10	49304994	49312734	49304994	49305490	49312241	49312734	89	---	---	---	---	49305667	49305702	-	72	49305003	49312728
Gm10	49305124	49312657	49305124	49305413	49312368	49312657	88	---	---	---	---	49305667	49305702	-	72	---	---
Gm10	49462607	49467875	49462607	49462976	49467507	49467875	99	---	---	---	---	49467403	49467429	+	85	49462613	49467873
Gm10	49717786	49723477	49717786	49718500	49722759	49723477	89	---	---	---	---	49722699	49722721	+	73	49717792	49723473
Gm10	50050211	50053896	50050211	50050658	50053451	50053896	88	---	---	---	---	50050761	50050782	-	77	50050215	50053891
Gm10	50152061	50161170	50152072	50155100	50158114	50161156	85	50152056	50152060	50161171	50161175	50158100	50158112	+	76	---	---
Gm10	50482442	50500510	50482445	50485405	50497531	50500509	96	50482437	50482441	50500511	50500515	50496924	50496956	+	75	---	---
