# Supplementary material for: LtrDetector: A tool-suite for detecting long terminal repeat retrotransposons de-novo
Source: BMC Genomics. 2019 Jun 3;20:450. doi: 10.1186/s12864-019-5796-9 (PMC6547461; doi:10.1186/s12864-019-5796-9)
Supplement: Supplementary file 5 — LTR retrotransposons found by LtrDetector in Glycine max. This compressed file (.tar.gz) includes the LTR retrotransposons found by LtrDetector in BED format. (TAR.GZ 929 kb) [file 12864_2019_5796_MOESM5_ESM.gz › gmax/Gm14Detector.bed]

SeqID	Retrotransposon	Left_LTR	Right_LTR		Left_TSD	Right_TSD	Polypurine Tract		TG	CA
	Start	End	Start	End	Start	End	ID	Start	End	Start	End	Start	End	Strand	Purine%	Start	End
Gm14	64557	69220	64557	64932	68857	69220	91	---	---	---	---	65008	65028	-	71	64557	69218
Gm14	142487	152418	142487	142963	151936	152418	93	---	---	---	---	142972	142989	-	77	142505	152400
Gm14	783739	792238	783739	785066	790911	792238	99	---	---	---	---	790721	790738	+	77	783739	792235
Gm14	1323503	1338937	1323503	1324557	1337872	1338937	88	---	---	---	---	1325053	1325066	-	71	1323506	1338935
Gm14	1323921	1338886	1323924	1324504	1338292	1338884	89	1323916	1323920	1338887	1338891	1325053	1325066	-	71	---	---
Gm14	1355664	1363446	1355677	1357018	1362117	1363437	87	1355658	1355663	1363447	1363452	1357220	1357258	-	79	1355667	1363443
Gm14	1445294	1459921	1445294	1449578	1455722	1459921	94	---	---	---	---	1449623	1449636	-	71	---	---
Gm14	1458154	1476413	1458154	1461082	1473442	1476413	90	---	---	---	---	1461614	1461649	-	80	1458167	1476394
Gm14	1458405	1475053	1458405	1459738	1473728	1475053	98	---	---	---	---	1460277	1460303	-	74	1458413	1475045
Gm14	1686517	1687964	1686517	1687138	1687385	1687964	88	---	---	---	---	---	---	0	--	1686531	1687959
Gm14	1745241	1752882	1745241	1745554	1752568	1752882	95	---	---	---	---	1752219	1752275	+	70	1745253	1752870
Gm14	1899477	1913519	1899477	1900865	1912117	1913519	95	---	---	---	---	1901101	1901124	-	75	1899488	1913506
Gm14	1961117	1966388	1961117	1961493	1966012	1966388	99	---	---	---	---	1961538	1961568	-	70	1961119	1966383
Gm14	2238708	2243389	2238708	2238917	2243179	2243389	95	---	---	---	---	2238953	2238967	-	86	2238710	2243387
Gm14	2244367	2264238	2244367	2244520	2264084	2264238	94	---	---	---	---	2263106	2263141	+	80	---	---
Gm14	2387811	2392216	2387820	2388215	2391817	2392208	91	2387805	2387810	2392217	2392222	2388254	2388273	-	80	---	---
Gm14	2705327	2710375	2705327	2705648	2710054	2710375	98	---	---	---	---	2705650	2705674	-	76	2705327	2710373
Gm14	2817396	2827421	2817396	2817576	2827237	2827421	89	---	---	---	---	2817917	2817938	-	72	---	---
Gm14	2828852	2831962	2828852	2829538	2831245	2831962	91	---	---	---	---	2829582	2829599	-	72	---	---
Gm14	2856716	2874968	2856716	2858524	2873250	2874968	86	---	---	---	---	2859229	2859255	-	85	2856719	2874966
Gm14	2874985	2883678	2874985	2875094	2883560	2883678	87	---	---	---	---	2875227	2875307	-	70	---	---
Gm14	2878983	2882396	2878985	2879281	2882092	2882389	91	2878977	2878982	2882397	2882402	2879309	2879331	-	82	2878987	2882393
Gm14	2880043	2883293	2880043	2880914	2882455	2883287	87	2880038	2880042	2883294	2883298	---	---	0	--	2880043	2883281
Gm14	2892718	2906045	2892718	2892874	2905887	2906045	98	---	---	---	---	2905342	2905359	+	77	---	---
Gm14	3032424	3038886	3032437	3032949	3038371	3038883	99	3032419	3032423	3038887	3038891	3033067	3033085	-	73	3032431	3038881
Gm14	3174204	3187589	3174204	3177602	3184185	3187589	95	---	---	---	---	3177660	3177707	-	72	3174217	3187587
Gm14	3177675	3188736	3177675	3177999	3188402	3188736	94	---	---	---	---	3187933	3187964	+	75	---	---
Gm14	3193765	3199045	3193765	3194205	3198605	3199045	99	---	---	---	---	3198573	3198587	+	86	3193765	3199043
Gm14	3200884	3210259	3200888	3202502	3208609	3210253	88	3200873	3200883	3210260	3210270	3208485	3208524	+	75	---	---
Gm14	3213484	3226549	3213484	3214348	3225685	3226549	99	---	---	---	---	3214875	3214892	-	77	3213484	3226547
Gm14	3252137	3263301	3252137	3253045	3262385	3263301	93	---	---	---	---	3261919	3261946	+	71	---	---
Gm14	3269057	3289229	3269057	3271312	3286941	3289229	89	---	---	---	---	3271697	3271712	-	93	---	---
Gm14	3277232	3292235	3277232	3279226	3290039	3292235	85	---	---	---	---	3279729	3279742	-	71	---	---
Gm14	3283644	3293739	3283644	3284779	3292613	3293739	92	---	---	---	---	3292252	3292275	+	75	---	---
Gm14	3284788	3294747	3284799	3285067	3294474	3294739	91	3284783	3284787	3294748	3294752	3285413	3285432	-	70	3284805	3294745
Gm14	3311725	3316623	3311740	3313457	3314908	3316618	85	3311720	3311724	3316624	3316628	3313459	3313478	-	80	3311728	3316618
Gm14	3648101	3651307	3648101	3648430	3650983	3651307	89	---	---	---	---	3648455	3648466	-	83	3648109	3651306
Gm14	3657647	3660170	3657655	3657950	3659869	3660164	94	3657642	3657646	3660171	3660175	3658038	3658049	-	75	---	---
Gm14	3659003	3662459	3659013	3659480	3662010	3662447	88	3658996	3659002	3662460	3662466	3659552	3659567	-	81	3659013	3662451
Gm14	3659003	3662459	3659013	3659480	3662010	3662447	88	3658996	3659002	3662460	3662466	3659552	3659567	-	81	3659013	3662451
Gm14	3667410	3672157	3667417	3667699	3671860	3672142	95	3667405	3667409	3672158	3672162	3671693	3671734	+	78	3667420	3672140
Gm14	3738670	3741762	3738670	3738969	3741466	3741762	94	---	---	---	---	3741341	3741378	+	71	---	---
Gm14	3812974	3817033	3812974	3813270	3816731	3817033	90	---	---	---	---	3813411	3813443	-	75	---	---
Gm14	4115057	4125144	4115057	4115602	4124570	4125144	85	---	---	---	---	4115941	4115959	-	84	---	---
Gm14	4156586	4161435	4156586	4156806	4161215	4161435	99	---	---	---	---	4156933	4156981	-	79	---	---
Gm14	4267831	4280903	4267843	4268689	4280057	4280903	99	4267826	4267830	4280904	4280908	4279511	4279528	+	77	4267831	4280901
Gm14	4320897	4325914	4320902	4321213	4325601	4325913	98	4320892	4320896	4325915	4325919	4321215	4321235	-	80	4320903	4325899
Gm14	4418031	4432429	4418031	4419143	4431298	4432429	85	---	---	---	---	4419711	4419751	-	73	---	---
Gm14	4474513	4479327	4474521	4474722	4479126	4479327	99	4474508	4474512	4479328	4479332	4474852	4474875	-	79	4474517	4479319
Gm14	4595546	4599191	4595560	4595903	4598822	4599184	92	4595541	4595545	4599192	4599196	4598800	4598819	+	80	4595551	4599181
Gm14	4727084	4739076	4727084	4727652	4738511	4739076	86	---	---	---	---	4738099	4738139	+	75	4727085	4739073
Gm14	4798081	4809988	4798094	4799458	4808616	4809980	99	4798074	4798080	4809989	4809995	4808158	4808190	+	75	4798085	4809977
Gm14	5144549	5147096	5144555	5144875	5146771	5147091	96	5144544	5144548	5147097	5147101	5146693	5146720	+	78	5144553	5147093
Gm14	6014197	6017125	6014202	6014824	6016494	6017116	99	6014191	6014196	6017126	6017131	6016394	6016421	+	75	6014203	6017112
Gm14	6072249	6077161	6072249	6072492	6076918	6077161	97	---	---	---	---	6076760	6076783	+	79	6072249	6077151
Gm14	6221043	6227321	6221049	6222720	6225686	6227316	90	6221038	6221042	6227322	6227326	6225557	6225575	+	78	---	---
Gm14	6289265	6295295	6289265	6291258	6293373	6295295	87	---	---	---	---	6291349	6291364	-	87	6289270	6295289
Gm14	6307670	6312585	6307670	6307871	6312384	6312585	99	---	---	---	---	---	---	0	--	6307674	6312583
Gm14	6341280	6350704	6341280	6341681	6350308	6350704	88	---	---	---	---	6341825	6341838	-	78	6341287	6350696
Gm14	6405361	6418401	6405361	6408155	6415571	6418401	89	---	---	---	---	6408478	6408491	-	71	6405370	6418389
Gm14	6406204	6418533	6406204	6408297	6416427	6418533	87	---	---	---	---	6408592	6408603	-	83	6406213	6418530
Gm14	6408751	6423308	6408751	6409334	6422725	6423308	93	---	---	---	---	6422142	6422168	+	81	6408765	6423293
Gm14	6408751	6423308	6408751	6409334	6422725	6423308	93	---	---	---	---	6422142	6422168	+	81	6408765	6423293
Gm14	6632565	6638256	6632575	6632949	6637875	6638253	92	6632558	6632564	6638257	6638263	6637672	6637687	+	93	---	---
Gm14	6641720	6647980	6641724	6642113	6647577	6647966	98	6641714	6641719	6647981	6647986	6647430	6647465	+	72	6641721	6647973
Gm14	6747700	6769290	6747700	6748042	6768955	6769290	90	---	---	---	---	6748976	6749041	-	75	---	---
Gm14	6756459	6763418	6756459	6756610	6763264	6763415	93	6756454	6756458	6763419	6763423	6756885	6756915	-	74	---	---
Gm14	6780789	6793941	6780789	6781675	6793055	6793941	99	---	---	---	---	6782204	6782221	-	77	6780790	6793939
Gm14	6900861	6905180	6900861	6901110	6904938	6905180	87	---	---	---	---	6904775	6904795	+	85	6900864	6905174
Gm14	7001708	7013824	7001708	7002591	7012941	7013824	99	---	---	---	---	7003003	7003062	-	75	7001708	7013822
Gm14	7222693	7227276	7222693	7222971	7226998	7227276	92	---	---	---	---	7223000	7223029	-	76	7222693	7227272
Gm14	7255443	7259162	7255443	7256072	7258521	7259158	92	7255437	7255442	7259163	7259168	7258473	7258503	+	80	7255445	7259156
Gm14	7457441	7461846	7457441	7457691	7461604	7461846	88	---	---	---	---	7457812	7457840	-	72	7457442	7461844
Gm14	7474546	7480037	7474546	7475484	7479097	7480031	95	7474541	7474545	7480038	7480042	7478918	7478955	+	78	7474546	7480019
Gm14	7475498	7480782	7475498	7475733	7480547	7480782	94	---	---	---	---	7480366	7480384	+	84	7475499	7480780
Gm14	7617312	7621940	7617312	7617537	7621715	7621940	99	---	---	---	---	7617686	7617704	-	89	7617312	7621936
Gm14	7920660	7925475	7920660	7920943	7925202	7925475	89	---	---	---	---	7924991	7925003	+	84	7920670	7925473
Gm14	7976477	7981442	7976477	7976731	7981188	7981442	97	---	---	---	---	7981022	7981045	+	70	7976494	7981426
Gm14	8049817	8057800	8049817	8049981	8057637	8057800	96	---	---	---	---	8057502	8057575	+	75	---	---
Gm14	8160722	8165142	8160722	8160958	8164906	8165142	94	---	---	---	---	8161086	8161104	-	84	8160730	8165126
Gm14	8257320	8266408	8257331	8258338	8265377	8266393	94	8257315	8257319	8266409	8266413	8265151	8265186	+	86	---	---
Gm14	8332071	8348787	8332071	8332399	8348456	8348787	89	---	---	---	---	8333185	8333202	-	77	---	---
Gm14	8369209	8374322	8369209	8369574	8373956	8374322	96	---	---	---	---	8369747	8369778	-	87	8369210	8374320
Gm14	8400641	8404219	8400653	8401087	8403794	8404217	97	8400633	8400640	8404220	8404227	8401199	8401211	-	84	8400644	8404215
Gm14	8436260	8439760	8436260	8436677	8439336	8439760	87	---	---	---	---	8436737	8436769	-	78	8436269	8439757
Gm14	8480594	8485617	8480594	8480892	8485339	8485617	88	---	---	---	---	8485235	8485271	+	78	8480594	8485604
Gm14	8547025	8551705	8547025	8547327	8551403	8551705	90	---	---	---	---	8547357	8547386	-	76	8547032	8551702
Gm14	8754721	8759751	8754721	8755085	8759395	8759751	92	---	---	---	---	8755254	8755301	-	79	8754721	8759747
Gm14	8772094	8776875	8772094	8772333	8776636	8776875	95	---	---	---	---	8776501	8776515	+	73	---	---
Gm14	8851104	8857516	8851104	8851569	8857051	8857516	98	---	---	---	---	8856876	8856901	+	73	---	---
Gm14	8880670	8890214	8880670	8882862	8888033	8890214	90	---	---	---	---	8883020	8883121	-	71	---	---
Gm14	8880898	8889337	8880900	8881969	8888263	8889324	91	8880893	8880897	8889338	8889342	8888138	8888199	+	72	8880908	8889327
Gm14	8925467	8930621	8925467	8925837	8930247	8930621	93	---	---	---	---	8925891	8925920	-	76	8925467	8930619
Gm14	9060850	9064225	9060861	9061271	9063805	9064225	91	9060845	9060849	9064226	9064230	9061363	9061397	-	71	---	---
Gm14	9116726	9123151	9116726	9117195	9122682	9123151	97	---	---	---	---	9117341	9117366	-	73	9116727	9123148
Gm14	9187454	9202853	9187454	9189999	9200347	9202853	88	---	---	---	---	9199871	9199897	+	74	---	---
Gm14	9219666	9223266	9219669	9219842	9223083	9223256	94	9219659	9219665	9223267	9223273	---	---	0	--	---	---
Gm14	9220084	9222855	9220086	9220187	9222754	9222855	97	9220079	9220083	9222856	9222860	---	---	0	--	---	---
Gm14	9324637	9330067	9324637	9325095	9329623	9330067	95	---	---	---	---	9329498	9329510	+	84	9324637	9330058
Gm14	9383532	9387320	9383532	9383773	9387080	9387320	92	---	---	---	---	9386953	9386980	+	75	9383540	9387318
Gm14	9559560	9569833	9559560	9559864	9569532	9569833	85	---	---	---	---	9569048	9569072	+	80	9559567	9569831
Gm14	9573093	9582758	9573093	9574630	9581220	9582757	99	9573088	9573092	9582759	9582763	9580970	9580988	+	73	9573099	9582755
Gm14	9595744	9598856	9595744	9595976	9598624	9598856	98	---	---	---	---	---	---	0	--	---	---
Gm14	9627771	9632200	9627771	9627962	9632012	9632200	93	---	---	---	---	9628140	9628164	-	72	9627772	9632198
Gm14	9634069	9638708	9634073	9634335	9638431	9638700	91	9634063	9634068	9638709	9638714	9634363	9634392	-	76	9634073	9638704
Gm14	9807641	9812373	9807641	9807837	9812177	9812373	96	---	---	---	---	9807976	9808011	-	83	9807641	9812368
Gm14	9823596	9832811	9823596	9824696	9831711	9832811	99	---	---	---	---	9824867	9824880	-	100	9823596	9832808
Gm14	9944425	9948436	9944425	9945075	9947791	9948436	86	---	---	---	---	9945165	9945177	-	92	9944442	9948420
Gm14	9954738	9970664	9954738	9956053	9969363	9970664	91	---	---	---	---	9956683	9956700	-	88	9954738	9970662
Gm14	9979349	10000245	9979350	9980664	9998951	10000245	89	9979343	9979348	10000246	10000251	9981421	9981438	-	72	---	---
Gm14	10001309	10004345	10001309	10001550	10004108	10004345	90	---	---	---	---	10004072	10004085	+	71	10001311	10004343
Gm14	10109615	10130608	10109615	10110015	10130201	10130608	91	---	---	---	---	10129379	10129470	+	71	10109620	10130606
Gm14	10116169	10130211	10116176	10116622	10129754	10130201	97	10116164	10116168	10130212	10130216	10129379	10129470	+	71	10116178	10130199
Gm14	10155170	10171712	10155170	10155412	10171470	10171712	88	---	---	---	---	10170711	10170756	+	78	---	---
Gm14	10156046	10160860	10156049	10156248	10160654	10160853	99	10156041	10156045	10160861	10160865	10156385	10156401	-	76	10156049	10160844
Gm14	10163314	10168155	10163314	10163694	10167775	10168155	98	---	---	---	---	10167591	10167612	+	72	10163317	10168150
Gm14	10171712	10176268	10171712	10172104	10175876	10176268	98	---	---	---	---	10172242	10172281	-	70	10171712	10176266
Gm14	10186729	10192119	10186729	10187640	10191209	10192119	97	---	---	---	---	10187769	10187789	-	71	10186729	10192117
Gm14	10261014	10265770	10261014	10261265	10265519	10265770	90	---	---	---	---	10261318	10261334	-	76	10261025	10265768
Gm14	10412558	10415487	10412558	10412897	10415147	10415487	91	---	---	---	---	10412977	10413008	-	75	10412558	10415484
Gm14	10459397	10461868	10459397	10459571	10461694	10461868	97	---	---	---	---	10461588	10461608	+	85	---	---
Gm14	10476615	10489473	10476615	10477915	10488149	10489473	90	---	---	---	---	10478380	10478427	-	75	10476615	10489468
Gm14	10492044	10499556	10492049	10492975	10498646	10499552	90	10492039	10492043	10499557	10499561	10498496	10498526	+	80	---	---
Gm14	10492062	10499517	10492063	10492926	10498660	10499503	91	10492057	10492061	10499518	10499522	10498496	10498526	+	80	10492064	10499514
Gm14	10518907	10530374	10518907	10519980	10529268	10530374	92	---	---	---	---	10520186	10520225	-	70	10518907	10530369
Gm14	10589918	10598964	10589918	10591017	10597868	10598964	98	---	---	---	---	10591217	10591231	-	86	10589918	10598962
Gm14	10605778	10622958	10605791	10607368	10621354	10622947	92	10605771	10605777	10622959	10622965	10607424	10607496	-	75	10605791	10622957
Gm14	10631949	10634350	10631949	10632254	10634045	10634350	98	---	---	---	---	10632341	10632354	-	85	---	---
Gm14	10645714	10651129	10645714	10646111	10650731	10651129	97	---	---	---	---	10650500	10650520	+	80	10645714	10651127
Gm14	10688498	10693468	10688498	10688784	10693175	10693468	88	---	---	---	---	10693068	10693088	+	76	---	---
Gm14	10718588	10735424	10718588	10720530	10733501	10735424	98	---	---	---	---	10721159	10721179	-	76	10718590	10735422
Gm14	10751887	10764874	10751887	10752084	10764677	10764874	92	---	---	---	---	10752255	10752286	-	75	10751890	10764867
Gm14	10753032	10768219	10753032	10756387	10764867	10768219	94	---	---	---	---	10756759	10756811	-	71	10753039	10768213
Gm14	10753323	10768219	10753323	10756387	10765159	10768219	94	---	---	---	---	10756759	10756826	-	73	10753323	10768213
Gm14	10770223	10789615	10770224	10771754	10788081	10789609	96	10770218	10770222	10789616	10789620	10771808	10771875	-	77	10770235	10789614
Gm14	10814519	10819893	10814519	10815429	10818983	10819893	98	---	---	---	---	10815472	10815542	-	84	10814520	10819890
Gm14	10856513	10864865	10856513	10858987	10862424	10864865	95	---	---	---	---	10859099	10859119	-	76	10856530	10864861
Gm14	10895391	10900074	10895391	10895678	10899787	10900074	93	---	---	---	---	10899629	10899669	+	75	---	---
Gm14	11009730	11013639	11009730	11010438	11012929	11013638	93	11009725	11009729	11013640	11013644	11012913	11012927	+	73	---	---
Gm14	11021698	11026644	11021698	11022003	11026339	11026644	90	---	---	---	---	11022201	11022212	-	83	11021709	11026631
Gm14	11035908	11040842	11035908	11036109	11040641	11040842	99	---	---	---	---	---	---	0	--	11035908	11040837
Gm14	11068865	11073436	11068865	11069063	11073235	11073435	96	11068859	11068864	11073437	11073442	11069184	11069204	-	80	---	---
Gm14	11152988	11159737	11152988	11154092	11158626	11159737	94	---	---	---	---	11154214	11154239	-	88	11152988	11159734
Gm14	11162372	11164950	11162377	11162709	11164608	11164940	98	11162367	11162371	11164951	11164955	11164526	11164553	+	78	11162377	11164941
Gm14	11176850	11196298	11176850	11177300	11195848	11196298	95	---	---	---	---	11195280	11195350	+	77	---	---
Gm14	11220172	11225569	11220172	11220606	11225135	11225569	98	---	---	---	---	11220718	11220730	-	84	11220172	11225567
Gm14	11269612	11278655	11269612	11270688	11277554	11278655	96	---	---	---	---	11277339	11277353	+	86	11269612	11278652
Gm14	11324714	11328228	11324714	11325147	11327835	11328228	88	---	---	---	---	---	---	0	--	11324714	11328226
Gm14	11343375	11364768	11343375	11343706	11364437	11364768	90	---	---	---	---	11363443	11363482	+	75	11343381	11364760
Gm14	11343699	11351783	11343699	11344062	11351427	11351783	94	---	---	---	---	11351156	11351182	+	85	11343710	11351781
Gm14	11366567	11372492	11366567	11368313	11370787	11372492	93	---	---	---	---	11370691	11370734	+	88	11366567	11372489
Gm14	11403274	11413088	11403274	11404423	11411930	11413079	99	11403268	11403273	11413089	11413094	11404686	11404743	-	72	11403277	11413077
Gm14	11522179	11526950	11522179	11522426	11526705	11526950	93	---	---	---	---	11526540	11526553	+	78	11522179	11526948
Gm14	11551872	11556316	11551872	11552045	11556141	11556316	89	---	---	---	---	11552191	11552205	-	73	---	---
Gm14	11588403	11606151	11588403	11588649	11605905	11606151	88	---	---	---	---	11589393	11589420	-	71	---	---
Gm14	11674588	11680474	11674588	11675077	11679982	11680474	93	---	---	---	---	11679845	11679863	+	73	11674588	11680466
Gm14	11686786	11700817	11686800	11688483	11699162	11700806	93	11686781	11686785	11700818	11700822	11698628	11698664	+	78	11686800	11700807
Gm14	11725105	11733225	11725105	11725356	11732980	11733225	89	11725100	11725104	11733226	11733230	11732610	11732624	+	73	---	---
Gm14	11750554	11764026	11750554	11751886	11762676	11764026	93	---	---	---	---	11762136	11762204	+	79	11750554	11764024
Gm14	11767817	11775208	11767817	11769086	11773935	11775208	88	---	---	---	---	11773746	11773789	+	72	11767832	11775204
Gm14	11767905	11775022	11767905	11768902	11774020	11775022	88	---	---	---	---	11773844	11773882	+	74	---	---
Gm14	11801573	11816438	11801573	11801684	11816327	11816438	95	---	---	---	---	11815613	11815694	+	74	11801591	11816435
Gm14	11899250	11919703	11899250	11900929	11918043	11919703	98	---	---	---	---	11917189	11917219	+	74	11899252	11919699
Gm14	11953499	11959628	11953499	11954017	11959109	11959628	95	---	---	---	---	11954105	11954155	-	80	11953499	11959610
Gm14	11972888	11991851	11972902	11973117	11991631	11991844	94	11972882	11972887	11991852	11991857	11973979	11974015	-	70	---	---
Gm14	11977048	11994984	11977048	11977221	11994811	11994984	96	---	---	---	---	11978048	11978068	-	71	11977050	11994982
Gm14	12020739	12029967	12020750	12021838	12028937	12029965	88	12020734	12020738	12029968	12029972	12021952	12021984	-	81	12020751	12029963
Gm14	12049455	12054508	12049455	12049946	12054013	12054508	92	---	---	---	---	12050115	12050136	-	90	12049455	12054506
Gm14	12059051	12073679	12059051	12059167	12073564	12073679	95	---	---	---	---	12072951	12072967	+	94	---	---
Gm14	12088141	12098127	12088141	12089283	12096967	12098127	90	---	---	---	---	12089442	12089468	-	77	---	---
Gm14	12101754	12106647	12101765	12101949	12106452	12106640	93	12101747	12101753	12106648	12106654	12106270	12106320	+	72	12101759	12106637
Gm14	12115688	12122264	12115688	12116202	12121747	12122264	92	---	---	---	---	12116420	12116445	-	73	12115689	12122259
Gm14	12179373	12185087	12179373	12179891	12184570	12185087	94	---	---	---	---	12184388	12184421	+	85	12179374	12185082
Gm14	12180698	12192778	12180698	12181359	12192116	12192778	95	---	---	---	---	12191671	12191684	+	71	12180702	12192775
Gm14	12269119	12274751	12269119	12270181	12273685	12274751	97	---	---	---	---	12270247	12270294	-	81	12269123	12274748
Gm14	12280345	12296632	12280345	12281563	12295451	12296632	86	---	---	---	---	12294916	12294935	+	80	12280346	12296620
Gm14	12298931	12314526	12298931	12299231	12314225	12314526	98	---	---	---	---	12313491	12313521	+	74	---	---
Gm14	12316032	12324932	12316041	12316406	12324553	12324921	87	12316027	12316031	12324933	12324937	12324507	12324539	+	75	12316040	12324926
Gm14	12354790	12359745	12354790	12355050	12359482	12359745	87	---	---	---	---	12359278	12359302	+	88	12354790	12359731
Gm14	12396992	12401285	12396992	12397352	12400930	12401285	93	---	---	---	---	12397435	12397448	-	71	---	---
Gm14	12428682	12447930	12428682	12429778	12446840	12447930	93	---	---	---	---	12446010	12446032	+	78	12428694	12447928
Gm14	12436706	12445867	12436716	12437813	12444764	12445866	97	12436701	12436705	12445868	12445872	12444590	12444605	+	100	12436715	12445863
Gm14	12448581	12453582	12448581	12449054	12453114	12453582	94	---	---	---	---	12449222	12449243	-	90	12448582	12453579
Gm14	12476288	12481145	12476300	12476676	12480760	12481136	99	12476283	12476287	12481146	12481150	12476840	12476861	-	72	12476301	12481133
Gm14	12489502	12510414	12489502	12489770	12510157	12510414	89	---	---	---	---	12490651	12490681	-	87	---	---
Gm14	12496035	12503207	12496035	12496860	12502385	12503207	93	---	---	---	---	12496981	12496999	-	84	---	---
Gm14	12514640	12519653	12514640	12514742	12519551	12519653	96	---	---	---	---	12519332	12519408	+	75	12514645	12519641
Gm14	12530092	12534810	12530101	12530417	12534494	12534810	96	12530087	12530091	12534811	12534815	12530546	12530560	-	80	12530094	12534806
Gm14	12538922	12542985	12538922	12539726	12542218	12542985	92	---	---	---	---	12542182	12542216	+	77	12538925	12542983
Gm14	12558866	12572201	12558866	12558973	12572098	12572201	92	---	---	---	---	12571468	12571481	+	78	---	---
Gm14	12559030	12562990	12559030	12559455	12562561	12562990	92	---	---	---	---	---	---	0	--	---	---
Gm14	12576316	12590026	12576329	12577392	12588947	12590026	94	12576311	12576315	12590027	12590031	12577751	12577771	-	80	12576323	12590023
Gm14	12605852	12610384	12605852	12606153	12610087	12610384	92	---	---	---	---	12609949	12610006	+	72	12605855	12610380
Gm14	12647041	12654208	12647041	12647220	12654029	12654208	94	---	---	---	---	12653809	12653860	+	71	---	---
Gm14	12675709	12693551	12675709	12676381	12692879	12693551	97	---	---	---	---	12692268	12692335	+	77	12675714	12693546
Gm14	12876417	12883015	12876423	12876935	12882491	12883006	98	12876411	12876416	12883016	12883021	12877150	12877173	-	79	12876423	12883002
Gm14	12907602	12912036	12907609	12908692	12910953	12912034	93	12907597	12907601	12912037	12912041	12910896	12910930	+	74	12907603	12912032
Gm14	12956949	12965680	12956949	12957218	12965411	12965680	94	---	---	---	---	12965118	12965134	+	70	---	---
Gm14	12968930	12978793	12968930	12970166	12977559	12978793	97	---	---	---	---	12970452	12970486	-	71	12968931	12978791
Gm14	13002207	13007098	13002207	13002497	13006809	13007098	86	---	---	---	---	13002686	13002713	-	78	13002210	13007093
Gm14	13092278	13103766	13092278	13092725	13103311	13103766	87	---	---	---	---	13102900	13102915	+	75	13092279	13103762
Gm14	13096748	13102297	13096748	13097728	13101319	13102297	93	---	---	---	---	13097756	13097842	-	75	13096748	13102295
Gm14	13113410	13124938	13113410	13113716	13124642	13124938	92	---	---	---	---	13114103	13114114	-	83	13113413	13124932
Gm14	13169729	13185412	13169729	13171396	13183745	13185412	99	---	---	---	---	13171932	13171947	-	75	13169729	13185410
Gm14	13192499	13203379	13192499	13193680	13202205	13203379	94	---	---	---	---	13193801	13193825	-	92	13192500	13203376
Gm14	13192997	13202962	13192997	13193255	13202703	13202962	95	---	---	---	---	13193655	13193692	-	71	13192997	13202948
Gm14	13217324	13227390	13217324	13218128	13226585	13227390	97	---	---	---	---	13226320	13226335	+	87	13217338	13227388
Gm14	13222094	13226876	13222094	13222510	13226458	13226876	87	---	---	---	---	13226320	13226335	+	87	13222097	13226867
Gm14	13227313	13241614	13227313	13227828	13241102	13241614	93	---	---	---	---	13240985	13240997	+	100	---	---
Gm14	13256168	13262669	13256168	13256424	13262415	13262669	96	---	---	---	---	13262353	13262366	+	85	---	---
Gm14	13305435	13311484	13305435	13306000	13310913	13311484	86	---	---	---	---	13310756	13310880	+	80	13305435	13311481
Gm14	13370782	13379023	13370782	13371570	13378231	13379023	91	---	---	---	---	13371736	13371748	-	100	---	---
Gm14	13406609	13414925	13406609	13407051	13414483	13414925	88	---	---	---	---	13414112	13414134	+	82	13406619	13414924
Gm14	13424512	13428229	13424512	13426028	13426692	13428229	93	13424507	13424511	13428230	13428234	13426593	13426633	+	78	13424526	13428221
Gm14	13439155	13453169	13439155	13439552	13452775	13453169	91	---	---	---	---	13452114	13452159	+	71	---	---
Gm14	13445116	13448314	13445116	13446095	13447323	13448314	90	---	---	---	---	13447223	13447294	+	75	13445116	13448297
Gm14	13453187	13462443	13453187	13454297	13461333	13462443	99	---	---	---	---	13461148	13461177	+	90	13453187	13462441
Gm14	13468693	13473585	13468693	13469213	13473065	13473585	98	---	---	---	---	13473021	13473035	+	73	13468693	13473570
Gm14	13482800	13486760	13482800	13482952	13486608	13486760	92	---	---	---	---	13486575	13486588	+	78	---	---
Gm14	13496455	13506023	13496455	13496911	13505559	13506023	92	---	---	---	---	13497243	13497270	-	78	13496469	13506006
Gm14	13537694	13543658	13537709	13538190	13543174	13543654	95	13537689	13537693	13543659	13543663	13542937	13542951	+	73	13537698	13543650
Gm14	13551944	13557118	13551958	13552323	13556748	13557113	94	13551939	13551943	13557119	13557123	13556528	13556567	+	87	13551950	13557111
Gm14	13588610	13600972	13588610	13589372	13600253	13600972	85	---	---	---	---	13589792	13589803	-	75	13588611	13600953
Gm14	13594199	13599655	13594199	13595178	13598678	13599655	95	---	---	---	---	13595305	13595324	-	70	13594201	13599651
Gm14	13636871	13646178	13636871	13637949	13645099	13646178	93	---	---	---	---	13638067	13638092	-	88	13636871	13646174
Gm14	13656652	13676780	13656652	13658289	13675132	13676780	97	---	---	---	---	13659040	13659052	-	84	13656652	13676777
Gm14	13720664	13724442	13720669	13721147	13723953	13724438	91	13720659	13720663	13724443	13724447	13721240	13721255	-	81	13720675	13724436
Gm14	13724907	13736056	13724917	13726322	13734676	13736053	90	13724902	13724906	13736057	13736061	13734516	13734536	+	80	13724917	13736051
Gm14	13763482	13773694	13763482	13764852	13772317	13773694	91	---	---	---	---	13765165	13765181	-	88	---	---
Gm14	13794935	13805307	13794940	13796084	13804152	13805303	91	13794930	13794934	13805308	13805312	13803978	13803991	+	100	13794951	13805300
Gm14	13856150	13862516	13856150	13856616	13862049	13862515	97	13856145	13856149	13862517	13862521	13856765	13856780	-	75	13856150	13862515
Gm14	13890748	13895978	13890749	13891149	13895578	13895974	93	13890742	13890747	13895979	13895984	13895357	13895428	+	72	---	---
Gm14	13939281	13947959	13939283	13939555	13947685	13947958	92	13939275	13939280	13947960	13947965	13939753	13939769	-	76	13939286	13947956
Gm14	14011210	14019570	14011210	14011365	14019417	14019570	89	---	---	---	---	14011631	14011677	-	76	14011212	14019564
Gm14	14011394	14019420	14011394	14011735	14019078	14019420	95	---	---	---	---	14012064	14012082	-	73	14011395	14019415
Gm14	14066563	14075048	14066563	14067370	14074240	14075048	99	---	---	---	---	14067556	14067587	-	75	---	---
Gm14	14079158	14083746	14079158	14080066	14082837	14083746	94	---	---	---	---	14080110	14080180	-	83	14079158	14083744
Gm14	14094736	14114056	14094736	14096377	14112413	14114056	98	---	---	---	---	14111637	14111658	+	81	14094736	14114054
Gm14	14095250	14113564	14095250	14095884	14112928	14113564	98	---	---	---	---	14096495	14096509	-	93	---	---
Gm14	14137312	14149984	14137312	14138272	14149068	14149984	86	---	---	---	---	14138667	14138686	-	75	14137313	14149982
Gm14	14167513	14180624	14167513	14168884	14179243	14180624	92	---	---	---	---	14178808	14178835	+	71	14167513	14180622
Gm14	14185121	14191771	14185121	14186756	14190192	14191771	92	---	---	---	---	14190020	14190044	+	80	---	---
Gm14	14201047	14220041	14201047	14201703	14219381	14220041	93	---	---	---	---	14202540	14202574	-	74	---	---
Gm14	14205538	14225656	14205538	14208044	14223058	14225656	87	---	---	---	---	14222376	14222391	+	75	---	---
Gm14	14273162	14276390	14273162	14273719	14275831	14276390	88	---	---	---	---	14273739	14273777	-	79	14273163	14276375
Gm14	14295759	14300465	14295759	14295990	14300234	14300465	99	---	---	---	---	14296127	14296151	-	76	14295759	14300460
Gm14	14320852	14336086	14320861	14322886	14334087	14336083	91	14320842	14320851	14336087	14336096	14323336	14323351	-	87	14320862	14336082
Gm14	14321140	14336083	14321140	14322886	14334367	14336083	91	---	---	---	---	14333879	14333899	+	95	---	---
Gm14	14382733	14403245	14382747	14384382	14401568	14403232	96	14382728	14382732	14403246	14403250	14385208	14385241	-	70	14382740	14403232
Gm14	14430313	14436704	14430313	14430779	14436222	14436690	97	14430308	14430312	14436705	14436709	14430926	14430941	-	75	14430313	14436703
Gm14	14473666	14478528	14473666	14473890	14478304	14478528	97	---	---	---	---	14478139	14478162	+	79	---	---
Gm14	14487531	14492707	14487537	14487920	14492324	14492707	98	14487524	14487530	14492708	14492714	14492105	14492144	+	75	14487531	14492705
Gm14	14518217	14523675	14518217	14518371	14523521	14523675	94	---	---	---	---	14518487	14518504	-	77	14518221	14523671
Gm14	14567995	14588570	14567995	14569083	14587456	14588570	93	---	---	---	---	14586584	14586615	+	84	---	---
Gm14	14568117	14588430	14568117	14568955	14587578	14588430	94	---	---	---	---	14586715	14586838	+	89	---	---
Gm14	14573303	14582009	14573303	14574371	14580961	14582009	95	---	---	---	---	14574524	14574553	-	90	14573303	14582007
Gm14	14600038	14606487	14600038	14601505	14604949	14606478	91	14600030	14600037	14606488	14606495	14604776	14604795	+	90	14600041	14606478
Gm14	14698381	14702816	14698381	14698617	14702582	14702816	94	---	---	---	---	14702408	14702428	+	71	---	---
Gm14	14704125	14723182	14704125	14705722	14721573	14723182	96	---	---	---	---	14705775	14705852	-	79	14704125	14723179
Gm14	14723226	14733217	14723241	14724700	14731750	14733210	95	14723221	14723225	14733218	14733222	14724842	14724875	-	82	14723227	14733211
Gm14	14744252	14761546	14744252	14746184	14759612	14761546	95	---	---	---	---	14759480	14759556	+	76	14744252	14761544
Gm14	14767548	14770877	14767548	14768526	14769896	14770877	98	---	---	---	---	14768578	14768607	-	80	14767548	14770872
Gm14	14779646	14788706	14779647	14780739	14787604	14788698	98	14779640	14779645	14788707	14788712	14780939	14780953	-	86	14779647	14788705
Gm14	14805532	14826674	14805540	14807135	14825059	14826660	95	14805527	14805531	14826675	14826679	14824931	14825002	+	75	14805538	14826660
Gm14	14810202	14816692	14810204	14811166	14815729	14816691	99	14810197	14810201	14816693	14816697	14811345	14811367	-	78	14810204	14816691
Gm14	14836798	14842835	14836798	14837025	14842603	14842829	95	14836792	14836797	14842836	14842841	14837109	14837131	-	78	14836801	14842832
Gm14	14847866	14865998	14847866	14849860	14864004	14865998	99	---	---	---	---	14863324	14863339	+	81	14847867	14865996
Gm14	14887345	14897376	14887345	14888785	14895988	14897376	89	---	---	---	---	14889117	14889146	-	73	14887345	14897374
Gm14	14956065	14974977	14956065	14957591	14973456	14974977	97	---	---	---	---	14973259	14973326	+	76	14956073	14974975
Gm14	14996163	15016808	14996163	14997813	15015158	15016808	97	---	---	---	---	15014310	15014331	+	72	14996164	15016805
Gm14	15048424	15055058	15048424	15049793	15053637	15055058	90	---	---	---	---	15053487	15053521	+	74	---	---
Gm14	15061750	15080337	15061758	15064015	15078044	15080330	97	15061744	15061749	15080338	15080343	15077364	15077379	+	81	15061760	15080329
Gm14	15096162	15101393	15096162	15097067	15100488	15101392	98	15096157	15096161	15101394	15101398	15100372	15100443	+	84	15096162	15101389
Gm14	15123281	15132877	15123288	15124399	15131734	15132865	97	15123273	15123280	15132878	15132885	15131411	15131429	+	73	15123288	15132873
Gm14	15144948	15150469	15144948	15145910	15149507	15150469	99	---	---	---	---	15145977	15146024	-	81	15144948	15150467
Gm14	15152145	15168304	15152145	15153859	15166573	15168304	94	---	---	---	---	15154430	15154467	-	73	15152145	15168301
Gm14	15168993	15178212	15168999	15170093	15177104	15178198	98	15168987	15168992	15178213	15178218	15170226	15170253	-	85	15168999	15178195
Gm14	15205164	15209851	15205164	15206917	15208098	15209851	99	---	---	---	---	15207999	15208019	+	71	---	---
Gm14	15207780	15210768	15207780	15208615	15209933	15210768	93	---	---	---	---	---	---	0	--	---	---
Gm14	15213816	15230319	15213816	15215749	15228372	15230319	98	---	---	---	---	15216283	15216298	-	75	15213816	15230316
Gm14	15237237	15240724	15237237	15237982	15239977	15240724	94	---	---	---	---	15239906	15239929	+	75	---	---
Gm14	15245236	15261305	15245236	15247186	15259355	15261305	99	---	---	---	---	15247728	15247743	-	75	15245237	15261303
Gm14	15277555	15284022	15277555	15278540	15283036	15284022	95	---	---	---	---	15282892	15282909	+	72	---	---
Gm14	15288017	15290499	15288017	15288344	15290172	15290499	99	---	---	---	---	15290139	15290156	+	72	---	---
Gm14	15304029	15307488	15304034	15304546	15306973	15307485	89	15304024	15304028	15307489	15307493	15306901	15306915	+	73	15304042	15307472
Gm14	15311031	15328259	15311031	15313055	15326162	15328259	95	---	---	---	---	15325521	15325536	+	81	15311031	15328257
Gm14	15330674	15334449	15330674	15331299	15333809	15334434	94	15330669	15330673	15334450	15334454	15333713	15333736	+	75	---	---
Gm14	15335788	15346879	15335788	15336362	15346305	15346879	91	15335775	15335787	15346880	15346892	15345971	15346001	+	83	15335806	15346864
Gm14	15336362	15346289	15336362	15337601	15345050	15346289	99	---	---	---	---	15344733	15344791	+	71	15336365	15346287
Gm14	15347760	15350977	15347760	15348625	15350112	15350977	96	---	---	---	---	15350053	15350070	+	72	15347766	15350973
Gm14	15348264	15350823	15348264	15349059	15350028	15350823	91	---	---	---	---	15349930	15349962	+	72	---	---
Gm14	15356394	15359582	15356394	15357035	15358940	15359582	89	---	---	---	---	15358876	15358899	+	75	---	---
Gm14	15359345	15362937	15359345	15360483	15361793	15362937	89	---	---	---	---	15361716	15361739	+	75	---	---
Gm14	15371404	15374134	15371404	15371977	15373559	15374132	97	15371392	15371403	15374135	15374146	15373461	15373478	+	72	15371416	15374130
Gm14	15377722	15386557	15377724	15380323	15384028	15386556	91	15377717	15377721	15386558	15386562	15383878	15383895	+	72	---	---
Gm14	15380997	15383504	15380997	15381349	15383152	15383504	98	---	---	---	---	15383094	15383111	+	72	15381004	15383500
Gm14	15383804	15395244	15383804	15384934	15394115	15395244	96	---	---	---	---	15394102	15394113	+	91	---	---
Gm14	15384970	15394680	15384979	15385541	15394114	15394675	90	15384959	15384969	15394681	15394691	15385705	15385727	-	73	15384972	15394677
Gm14	15397936	15401009	15397936	15398654	15400292	15401009	92	---	---	---	---	---	---	0	--	15397939	15401005
Gm14	15408784	15411675	15408784	15409322	15411136	15411675	92	---	---	---	---	15411073	15411087	+	80	---	---
Gm14	15417126	15421737	15417126	15417540	15421323	15421737	92	---	---	---	---	15417690	15417703	-	85	15417128	15421720
Gm14	15431650	15435258	15431665	15432699	15434212	15435246	98	15431645	15431649	15435259	15435263	---	---	0	--	15431659	15435248
Gm14	15432067	15434653	15432067	15432498	15434222	15434653	96	---	---	---	---	---	---	0	--	---	---
Gm14	15435414	15439710	15435414	15437554	15437570	15439710	96	---	---	---	---	---	---	0	--	15435424	15439706
Gm14	15446835	15451295	15446848	15447953	15450180	15451287	97	15446830	15446834	15451296	15451300	15450084	15450101	+	72	---	---
Gm14	15454575	15457140	15454575	15455181	15456535	15457140	95	---	---	---	---	15456484	15456507	+	75	15454583	15457132
Gm14	15475817	15479906	15475817	15476494	15479229	15479906	97	---	---	---	---	---	---	0	--	---	---
Gm14	15482600	15496266	15482600	15483891	15494922	15496266	88	---	---	---	---	15494400	15494423	+	70	15482613	15496262
Gm14	15490379	15508662	15490379	15492626	15506433	15508662	98	---	---	---	---	15493186	15493209	-	70	15490387	15508660
Gm14	15515997	15522714	15515997	15517633	15521061	15522714	91	---	---	---	---	15520986	15520998	+	76	15515997	15522712
Gm14	15528081	15545079	15528081	15530095	15543085	15545079	97	---	---	---	---	15530724	15530745	-	81	15528088	15545076
Gm14	15573053	15577900	15573053	15573228	15577724	15577900	97	---	---	---	---	15577639	15577651	+	92	15573053	15577898
Gm14	15574908	15589418	15574908	15575805	15588521	15589418	93	---	---	---	---	15576413	15576431	-	84	15574914	15589417
Gm14	15578222	15588242	15578222	15579477	15586987	15588242	98	---	---	---	---	15579738	15579796	-	71	15578222	15588240
Gm14	15598981	15614508	15598981	15599441	15614050	15614508	94	---	---	---	---	15599948	15599975	-	75	15598984	15614496
Gm14	15599010	15614433	15599010	15599366	15614079	15614433	94	---	---	---	---	15599948	15599975	-	75	15599011	15614428
Gm14	15601239	15616584	15601247	15601806	15616028	15616584	97	15601233	15601238	15616585	15616590	15602475	15602507	-	81	---	---
Gm14	15601533	15618813	15601533	15602187	15618160	15618813	98	---	---	---	---	15602475	15602507	-	81	---	---
Gm14	15668627	15677832	15668627	15669723	15676734	15677832	97	---	---	---	---	15669974	15669996	-	91	15668627	15677830
Gm14	15697048	15711453	15697048	15697429	15711073	15711453	93	---	---	---	---	15697743	15697757	-	86	15697052	15711451
Gm14	15697865	15700657	15697865	15698164	15700337	15700648	89	15697856	15697864	15700658	15700666	15698214	15698250	-	70	15697866	15700648
Gm14	15732642	15738548	15732642	15733004	15738187	15738548	96	---	---	---	---	15737979	15738009	+	90	15732642	15738546
Gm14	15751309	15767476	15751309	15752797	15765996	15767476	93	---	---	---	---	15753390	15753457	-	75	15751326	15767468
Gm14	15792435	15802816	15792444	15793589	15801667	15802812	97	15792430	15792434	15802817	15802821	15801264	15801297	+	73	15792437	15802810
Gm14	15820269	15824255	15820269	15821178	15823346	15824255	96	---	---	---	---	15823276	15823301	+	88	---	---
Gm14	15826799	15833029	15826799	15827766	15832059	15833029	89	---	---	---	---	15827945	15827967	-	78	15826805	15833026
Gm14	15839757	15858127	15839772	15840883	15857068	15858127	86	15839752	15839756	15858128	15858132	15856378	15856397	+	70	15839772	15858125
Gm14	15844330	15854336	15844331	15845426	15853230	15854325	99	15844325	15844329	15854337	15854341	15845582	15845615	-	88	15844331	15854335
Gm14	15900941	15912731	15900950	15901578	15912096	15912729	86	15900936	15900940	15912732	15912736	15902045	15902104	-	73	15900952	15912724
Gm14	15902746	15908128	15902746	15903644	15907217	15908128	96	---	---	---	---	15903774	15903793	-	70	15902747	15908123
Gm14	15915124	15919021	15915124	15915770	15918375	15919021	98	---	---	---	---	15918269	15918287	+	73	15915124	15919019
Gm14	15931548	15940785	15931548	15931894	15940439	15940785	95	---	---	---	---	15940021	15940050	+	80	15931557	15940768
Gm14	15944258	15946849	15944258	15944556	15946537	15946835	94	15944252	15944257	15946850	15946855	---	---	0	--	15944258	15946840
Gm14	16009370	16013212	16009370	16010377	16012222	16013212	95	---	---	---	---	16012138	16012167	+	80	16009371	16013210
Gm14	16050413	16054995	16050413	16051521	16053855	16054995	90	---	---	---	---	16053767	16053787	+	90	16050418	16054992
Gm14	16086723	16103498	16086730	16088300	16101869	16103486	90	16086718	16086722	16103499	16103503	16101366	16101379	+	71	16086731	16103496
Gm14	16090483	16100116	16090483	16090907	16099690	16100116	94	---	---	---	---	16091087	16091108	-	81	16090483	16100113
Gm14	16114670	16120626	16114670	16115955	16119341	16120626	99	---	---	---	---	16119229	16119252	+	83	16114672	16120620
Gm14	16126502	16140976	16126506	16127205	16140239	16140965	88	16126497	16126501	16140977	16140981	16139870	16139888	+	73	16126519	16140971
Gm14	16214707	16227801	16214707	16214917	16227591	16227801	86	---	---	---	---	16227150	16227188	+	82	---	---
Gm14	16215271	16221174	16215285	16216051	16220431	16221170	94	16215265	16215270	16221175	16221180	16220212	16220288	+	79	16215278	16221171
Gm14	16228581	16231991	16228581	16229061	16231511	16231991	99	---	---	---	---	16231432	16231443	+	91	---	---
Gm14	16243628	16248987	16243629	16243972	16248599	16248979	87	16243619	16243627	16248988	16248996	16244192	16244204	-	92	16243630	16248979
Gm14	16307456	16323064	16307456	16308394	16322113	16323064	93	---	---	---	---	16308988	16309065	-	75	---	---
Gm14	16364878	16385613	16364878	16365788	16384704	16385613	95	---	---	---	---	16383785	16383806	+	72	---	---
Gm14	16367859	16377252	16367859	16368953	16376235	16377252	86	---	---	---	---	16375941	16375996	+	73	---	---
Gm14	16382771	16389541	16382771	16384489	16387905	16389541	91	---	---	---	---	16387734	16387758	+	92	16382771	16389539
Gm14	16382771	16389099	16382771	16384049	16387905	16389099	89	---	---	---	---	16387734	16387758	+	92	16382771	16389085
Gm14	16397420	16404338	16397425	16399057	16402736	16404338	93	16397415	16397419	16404339	16404343	16399170	16399183	-	85	16397422	16404336
Gm14	16408150	16412511	16408150	16408369	16412292	16412511	96	---	---	---	---	16408424	16408471	-	70	16408166	16412508
Gm14	16446497	16453457	16446497	16448161	16451763	16453457	87	---	---	---	---	16448310	16448340	-	77	16446498	16453455
Gm14	16500733	16520359	16500742	16502393	16518694	16520345	97	16500728	16500732	16520360	16520364	16517907	16517933	+	70	16500745	16520346
Gm14	16527907	16537084	16527907	16528200	16536790	16537084	94	---	---	---	---	16536422	16536442	+	80	16527919	16537081
Gm14	16528199	16536685	16528199	16529178	16535706	16536685	99	---	---	---	---	16535420	16535448	+	72	16528200	16536683
Gm14	16540864	16546242	16540864	16541780	16545327	16546242	98	---	---	---	---	16545179	16545198	+	70	16540870	16546240
Gm14	16548086	16567240	16548086	16550285	16565053	16567240	98	---	---	---	---	16550941	16550993	-	77	---	---
Gm14	16550285	16565042	16550285	16550830	16564497	16565042	98	---	---	---	---	16563869	16563886	+	72	16550285	16565029
Gm14	16567309	16576616	16567321	16568322	16575606	16576606	99	16567304	16567308	16576617	16576621	16568660	16568673	-	85	16567321	16576611
Gm14	16581189	16584957	16581189	16581361	16584776	16584957	85	---	---	---	---	16581397	16581415	-	89	16581192	16584954
Gm14	16595472	16609410	16595472	16595684	16609198	16609410	90	---	---	---	---	16596066	16596167	-	72	---	---
Gm14	16613713	16628723	16613713	16614403	16628038	16628723	87	---	---	---	---	16627357	16627403	+	72	16613721	16628705
Gm14	16638378	16642788	16638378	16638632	16642534	16642788	94	---	---	---	---	16638801	16638826	-	73	---	---
Gm14	16647941	16654640	16647941	16649293	16653285	16654640	94	---	---	---	---	16649393	16649430	-	71	16647941	16654630
Gm14	16673486	16685996	16673486	16673877	16685604	16685996	95	---	---	---	---	16674164	16674186	-	73	16673503	16685994
Gm14	16698730	16706958	16698730	16698981	16706714	16706958	95	---	---	---	---	16706558	16706581	+	83	16698730	16706956
Gm14	16707016	16715579	16707016	16708726	16713885	16715579	93	---	---	---	---	16708891	16708912	-	90	16707016	16715577
Gm14	16747116	16763176	16747116	16748059	16762247	16763176	88	---	---	---	---	16748244	16748291	-	77	16747117	16763159
Gm14	16749775	16752538	16749775	16750172	16752135	16752538	86	---	---	---	---	16752108	16752133	+	76	16749782	16752530
Gm14	16779337	16784288	16779337	16780435	16783187	16784288	94	---	---	---	---	16783121	16783134	+	71	16779337	16784270
Gm14	16809171	16824976	16809171	16811111	16823037	16824976	98	---	---	---	---	16822475	16822504	+	76	16809171	16824971
Gm14	16844459	16851114	16844459	16845440	16850122	16851101	97	16844454	16844458	16851115	16851119	16845619	16845641	-	78	16844464	16851097
Gm14	16852019	16868705	16852019	16852861	16867850	16868705	85	---	---	---	---	16853533	16853588	-	75	16852023	16868687
Gm14	16852951	16869789	16852951	16853788	16868957	16869789	85	---	---	---	---	16868307	16868337	+	77	---	---
Gm14	16855899	16870830	16855899	16856252	16870474	16870830	86	---	---	---	---	16856916	16856939	-	75	---	---
Gm14	16865662	16872330	16865662	16866550	16871416	16872330	89	---	---	---	---	16866685	16866794	-	73	---	---
Gm14	16917818	16925657	16917818	16918749	16924728	16925657	95	---	---	---	---	16924529	16924551	+	78	16917823	16925655
Gm14	16931174	16941663	16931174	16932894	16939944	16941663	98	---	---	---	---	16939593	16939608	+	75	---	---
Gm14	16971648	16980469	16971648	16971762	16980355	16980469	91	---	---	---	---	16980102	16980138	+	86	16971652	16980464
Gm14	16971934	16985967	16971934	16972531	16985372	16985967	88	---	---	---	---	16973090	16973107	-	77	16971941	16985965
Gm14	17004565	17013864	17004565	17005564	17012865	17013864	99	---	---	---	---	17005871	17005884	-	85	17004565	17013862
Gm14	17031992	17052003	17031992	17033008	17050987	17052003	99	---	---	---	---	17033600	17033614	-	73	17032008	17052002
Gm14	17077564	17087419	17077564	17078684	17086279	17087419	97	---	---	---	---	17078959	17079016	-	70	17077566	17087417
Gm14	17088217	17099493	17088230	17088958	17098729	17099478	93	17088212	17088216	17099494	17099498	17098473	17098487	+	80	---	---
Gm14	17118421	17138158	17118421	17119369	17137259	17138158	90	---	---	---	---	17120207	17120226	-	85	---	---
Gm14	17143003	17164568	17143003	17143430	17164139	17164568	90	---	---	---	---	17144423	17144441	-	73	17143004	17164566
Gm14	17149870	17156155	17149870	17149972	17156053	17156155	96	---	---	---	---	17155981	17156002	+	90	---	---
Gm14	17200351	17206091	17200351	17201406	17204992	17206091	86	---	---	---	---	17201544	17201574	-	87	17200357	17206089
Gm14	17233212	17243598	17233212	17234375	17242430	17243597	98	17233207	17233211	17243599	17243603	17242136	17242150	+	80	---	---
Gm14	17252524	17259737	17252524	17252995	17259263	17259737	86	---	---	---	---	17253123	17253136	-	71	---	---
Gm14	17271582	17291561	17271582	17275379	17287738	17291561	94	---	---	---	---	17275960	17275995	-	77	17271589	17291554
Gm14	17335034	17339109	17335034	17335597	17338544	17339109	92	---	---	---	---	17335666	17335686	-	71	17335036	17339108
Gm14	17361081	17370347	17361081	17362191	17369253	17370344	97	17361076	17361080	17370348	17370352	17362333	17362360	-	89	17361081	17370344
Gm14	17405347	17423726	17405349	17405522	17423539	17423712	90	17405342	17405346	17423727	17423731	17405975	17406007	-	75	17405356	17423710
Gm14	17411898	17416884	17411909	17412381	17416394	17416884	92	17411892	17411897	17416885	17416890	17416204	17416225	+	86	17411910	17416881
Gm14	17435738	17440915	17435743	17436584	17440070	17440911	97	17435731	17435737	17440916	17440922	17439958	17440029	+	83	17435747	17440914
Gm14	17477337	17482474	17477337	17477750	17482061	17482474	97	17477332	17477336	17482475	17482479	17477874	17477891	-	72	17477342	17482472
Gm14	17515707	17533209	17515707	17517384	17531535	17533209	99	---	---	---	---	17518057	17518072	-	81	17515712	17533207
Gm14	17535471	17543236	17535471	17536595	17542092	17543236	90	---	---	---	---	17541847	17541900	+	70	17535471	17543230
Gm14	17609018	17623226	17609021	17609170	17623068	17623216	96	17609013	17609017	17623227	17623231	17609670	17609683	-	92	17609019	17623215
Gm14	17612612	17616103	17612621	17612828	17615882	17616089	94	17612606	17612611	17616104	17616109	17612843	17612917	-	72	---	---
Gm14	17616410	17626458	17616416	17616714	17626138	17626447	87	17616405	17616409	17626459	17626463	17617105	17617117	-	76	17616426	17626451
Gm14	17658485	17664921	17658485	17658745	17664656	17664921	88	---	---	---	---	17659019	17659040	-	81	---	---
Gm14	17716150	17720972	17716150	17716405	17720715	17720972	92	---	---	---	---	17716578	17716620	-	81	17716150	17720970
Gm14	17734870	17755047	17734870	17736075	17753842	17755047	88	---	---	---	---	17736896	17736924	-	72	---	---
Gm14	17737331	17742680	17737331	17738234	17741774	17742680	96	---	---	---	---	17738277	17738356	-	81	17737331	17742678
Gm14	17768866	17771330	17768866	17769090	17771106	17771330	94	---	---	---	---	17769114	17769129	-	87	17768866	17771326
Gm14	17808699	17818946	17808699	17808916	17818727	17818945	87	17808694	17808698	17818947	17818951	17818270	17818317	+	77	---	---
Gm14	17856287	17862798	17856287	17856634	17862450	17862798	85	---	---	---	---	17862167	17862203	+	86	---	---
Gm14	17858463	17863026	17858463	17858695	17862798	17863026	88	---	---	---	---	17858842	17858863	-	81	---	---
Gm14	17882325	17897351	17882325	17883937	17895741	17897351	97	---	---	---	---	17895613	17895683	+	76	17882325	17897349
Gm14	17906807	17910723	17906807	17907165	17910352	17910710	92	17906802	17906806	17910724	17910728	17910224	17910260	+	70	17906807	17910714
Gm14	17961560	17980098	17961560	17962073	17979600	17980098	92	---	---	---	---	17962753	17962776	-	70	17961574	17980096
Gm14	17964282	17974673	17964282	17965464	17973508	17974673	97	---	---	---	---	17965835	17965867	-	72	17964284	17974671
Gm14	17995892	18002117	17995892	17996279	18001730	18002117	98	---	---	---	---	18001578	18001613	+	72	17995892	18002111
Gm14	18037076	18042813	18037076	18038173	18041717	18042813	99	---	---	---	---	18038333	18038351	-	84	18037076	18042808
Gm14	18108042	18120107	18108042	18109818	18118325	18120107	91	---	---	---	---	18109865	18109955	-	70	---	---
Gm14	18141367	18147980	18141367	18141808	18147539	18147980	97	---	---	---	---	18147478	18147493	+	75	18141367	18147978
Gm14	18195421	18202780	18195421	18195959	18202229	18202780	86	---	---	---	---	18201927	18201967	+	78	18195422	18202777
Gm14	18268136	18287942	18268149	18268553	18287529	18287933	85	18268131	18268135	18287943	18287947	18269422	18269454	-	81	18268146	18287924
Gm14	18351351	18357743	18351351	18351818	18357276	18357743	95	---	---	---	---	18351936	18351954	-	73	18351360	18357741
Gm14	18366826	18370434	18366834	18367513	18369768	18370433	95	18366820	18366825	18370435	18370440	18369725	18369757	+	75	18366832	18370431
Gm14	18397219	18406150	18397219	18397605	18405759	18406150	89	---	---	---	---	18405513	18405533	+	80	---	---
Gm14	18467231	18477372	18467231	18468376	18476211	18477372	96	---	---	---	---	18475819	18475841	+	78	18467231	18477369
Gm14	18488739	18493344	18488740	18488963	18493118	18493341	97	18488732	18488738	18493345	18493351	18492963	18492996	+	76	---	---
Gm14	18510455	18515365	18510455	18510773	18515047	18515365	95	---	---	---	---	18510973	18510987	-	80	18510467	18515363
Gm14	18533271	18548588	18533271	18534982	18546880	18548588	95	---	---	---	---	18535381	18535402	-	81	---	---
Gm14	18575392	18579128	18575392	18575646	18578870	18579128	85	---	---	---	---	18578772	18578795	+	75	---	---
Gm14	18611228	18620398	18611233	18612303	18619294	18620384	97	18611222	18611227	18620399	18620404	18619118	18619147	+	90	18611233	18620382
Gm14	18692679	18695386	18692691	18692837	18695225	18695371	89	18692674	18692678	18695387	18695391	18692880	18692957	-	80	---	---
Gm14	18696218	18706379	18696218	18697573	18705007	18706379	92	---	---	---	---	18697905	18697928	-	79	18696219	18706377
Gm14	18706726	18713259	18706726	18707325	18712669	18713259	89	---	---	---	---	---	---	0	--	---	---
Gm14	18722638	18735656	18722638	18723482	18734812	18735656	99	---	---	---	---	18724018	18724035	-	77	18722639	18735654
Gm14	18744382	18754114	18744385	18745513	18752982	18754105	95	18744377	18744381	18754115	18754119	18752663	18752720	+	70	18744385	18754103
Gm14	18781324	18802283	18781324	18781977	18801668	18802283	87	---	---	---	---	18782033	18782106	-	77	---	---
Gm14	18792376	18797717	18792376	18793283	18796838	18797717	94	---	---	---	---	18796685	18796704	+	70	18792376	18797715
Gm14	18826903	18832902	18826903	18827378	18832427	18832902	92	18826897	18826902	18832903	18832908	18827605	18827631	-	74	18826903	18832899
Gm14	18847314	18869093	18847314	18847573	18868834	18869093	96	---	---	---	---	18848539	18848560	-	72	---	---
Gm14	18847573	18868327	18847573	18848134	18867766	18868327	95	---	---	---	---	18866833	18866850	+	77	---	---
Gm14	18848134	18856980	18848134	18852145	18852942	18856980	89	---	---	---	---	18852151	18852173	-	82	18848134	18856968
Gm14	18848786	18857587	18848786	18852743	18853561	18857587	91	---	---	---	---	18853494	18853521	+	85	---	---
Gm14	18852926	18858168	18852939	18853781	18857319	18858158	97	18852919	18852925	18858169	18858175	18857208	18857277	+	85	18852929	18858157
Gm14	18861074	18868841	18861074	18861601	18868321	18868841	95	---	---	---	---	18868237	18868254	+	83	---	---
Gm14	18884611	18889249	18884611	18884879	18888981	18889249	95	---	---	---	---	18884907	18884936	-	76	18884612	18889247
Gm14	18891237	18900534	18891243	18892250	18899521	18900528	99	18891230	18891236	18900535	18900541	18892584	18892597	-	85	18891244	18900532
Gm14	18915167	18918310	18915167	18915558	18917926	18918310	91	---	---	---	---	18917835	18917863	+	79	18915167	18918306
Gm14	18923658	18935332	18923658	18923896	18935095	18935332	90	---	---	---	---	18934535	18934550	+	75	18923659	18935324
Gm14	18976220	18981180	18976220	18977668	18979823	18981180	85	---	---	---	---	18979727	18979770	+	88	18976220	18981171
Gm14	19014033	19020295	19014033	19014483	19019845	19020295	96	---	---	---	---	19014526	19014541	-	75	19014036	19020291
Gm14	19022696	19029146	19022696	19023047	19028759	19029146	87	---	---	---	---	19023298	19023324	-	85	19022698	19029145
Gm14	19156263	19161688	19156263	19156671	19161274	19161688	95	---	---	---	---	19161059	19161071	+	84	19156267	19161678
Gm14	19238414	19243162	19238414	19238748	19242828	19243162	95	---	---	---	---	19238806	19238819	-	78	19238414	19243159
Gm14	19297429	19307889	19297436	19298925	19306372	19307886	86	19297424	19297428	19307890	19307894	19306037	19306061	+	76	19297447	19307883
Gm14	19313612	19320615	19313613	19315258	19318981	19320601	95	19313606	19313611	19320616	19320621	19315399	19315430	-	81	---	---
Gm14	19442520	19447448	19442520	19442953	19447045	19447448	85	---	---	---	---	19446841	19446859	+	73	19442523	19447447
Gm14	19456682	19462857	19456682	19457064	19462475	19462857	99	19456677	19456681	19462858	19462862	19462323	19462358	+	72	19456682	19462856
Gm14	19468423	19474625	19468428	19468632	19474420	19474624	95	19468418	19468422	19474626	19474630	19468881	19468897	-	70	19468428	19474622
Gm14	19484361	19490944	19484361	19484873	19490431	19490944	98	---	---	---	---	19490190	19490213	+	79	19484361	19490942
Gm14	19506841	19516656	19506841	19507842	19515647	19516656	89	---	---	---	---	19508196	19508216	-	80	19506841	19516651
Gm14	19516973	19527180	19516982	19518072	19526078	19527169	92	19516968	19516972	19527181	19527185	19525927	19525996	+	71	19516982	19527179
Gm14	19550138	19560818	19550138	19550619	19560349	19560818	90	---	---	---	---	19559891	19559925	+	74	19550142	19560816
Gm14	19566225	19575598	19566225	19567404	19574450	19575598	92	---	---	---	---	19574283	19574327	+	77	19566226	19575595
Gm14	19580546	19597383	19580546	19582195	19595734	19597383	98	---	---	---	---	19595084	19595102	+	84	19580546	19597381
Gm14	19630255	19633161	19630255	19630682	19632730	19633161	87	---	---	---	---	19630752	19630785	-	73	19630255	19633158
Gm14	19637239	19648003	19637239	19638081	19647163	19648003	91	---	---	---	---	19646709	19646733	+	88	19637240	19648001
Gm14	19685934	19691235	19685934	19686819	19690350	19691235	95	---	---	---	---	19686863	19686932	-	81	19685935	19691233
Gm14	19701456	19706196	19701456	19701740	19705913	19706196	92	---	---	---	---	19701871	19701892	-	72	---	---
Gm14	19712036	19733944	19712036	19712829	19733151	19733944	99	---	---	---	---	19713631	19713721	-	71	---	---
Gm14	19735050	19745876	19735050	19735668	19745231	19745876	92	---	---	---	---	19735844	19735869	-	80	19735066	19745868
Gm14	19763089	19766093	19763089	19763575	19765600	19766093	94	---	---	---	---	19765499	19765543	+	82	19763093	19766078
Gm14	19815578	19824811	19815578	19816577	19823812	19824811	99	---	---	---	---	19823460	19823482	+	73	19815578	19824809
Gm14	19834044	19844393	19834044	19835205	19843248	19844393	95	---	---	---	---	19842845	19842878	+	70	19834044	19844390
Gm14	19848448	19869755	19848450	19848732	19869464	19869747	87	19848441	19848447	19869756	19869762	19849486	19849513	-	75	---	---
Gm14	19858439	19866160	19858439	19859002	19865595	19866160	88	---	---	---	---	19865295	19865325	+	77	---	---
Gm14	19879375	19899599	19879389	19881047	19897986	19899587	94	19879369	19879374	19899600	19899605	19881870	19881894	-	72	19879383	19899582
Gm14	19919964	19927135	19919964	19920934	19926176	19927135	92	---	---	---	---	19925975	19925997	+	78	19919964	19927132
Gm14	20030059	20036253	20030059	20031435	20034877	20036253	98	---	---	---	---	20031502	20031531	-	70	---	---
Gm14	20057055	20066333	20057065	20058067	20065328	20066330	99	20057050	20057054	20066334	20066338	20058404	20058417	-	85	20057058	20066332
Gm14	20072142	20078287	20072142	20072377	20078052	20078287	94	---	---	---	---	20077770	20077797	+	78	20072142	20078285
Gm14	20082633	20089046	20082638	20083626	20088058	20089032	90	20082628	20082632	20089047	20089051	20087862	20087884	+	73	20082638	20089029
Gm14	20112482	20116729	20112482	20112712	20116499	20116729	92	---	---	---	---	20112814	20112825	-	91	---	---
Gm14	20115752	20135917	20115752	20117420	20134236	20135917	89	---	---	---	---	20118186	20118212	-	70	20115752	20135915
Gm14	20116172	20135589	20116172	20117092	20134737	20135589	90	---	---	---	---	20117958	20117975	-	72	20116179	20135585
Gm14	20136618	20149101	20136618	20138515	20147243	20149101	91	---	---	---	---	20138834	20138866	-	84	20136619	20149098
Gm14	20152184	20165751	20152184	20153114	20164843	20165751	92	---	---	---	---	20153657	20153692	-	75	---	---
Gm14	20171085	20186872	20171085	20172737	20185218	20186872	97	---	---	---	---	20184679	20184694	+	75	20171087	20186870
Gm14	20195697	20210257	20195697	20197003	20208951	20210257	97	---	---	---	---	20197447	20197481	-	74	---	---
Gm14	20236634	20245257	20236640	20236863	20245032	20245255	97	20236629	20236633	20245258	20245262	20244628	20244641	+	78	---	---
Gm14	20252494	20269692	20252494	20254671	20267534	20269692	97	---	---	---	---	20266890	20266910	+	80	20252494	20269688
Gm14	20276200	20282413	20276200	20277026	20281525	20282413	90	---	---	---	---	20281362	20281384	+	91	20276200	20282399
Gm14	20277041	20284119	20277047	20277780	20283417	20284114	89	20277036	20277040	20284120	20284124	20278031	20278048	-	77	---	---
Gm14	20294529	20299864	20294533	20295441	20298981	20299860	92	20294523	20294528	20299865	20299870	20298913	20298939	+	88	20294533	20299858
Gm14	20317175	20326485	20317175	20317885	20325788	20326485	92	---	---	---	---	20318246	20318264	-	78	---	---
Gm14	20325695	20345276	20325695	20327342	20343631	20345276	97	---	---	---	---	20328106	20328155	-	70	20325702	20345273
Gm14	20346315	20356137	20346315	20346916	20355454	20356137	86	---	---	---	---	20347283	20347304	-	77	---	---
Gm14	20365580	20369506	20365580	20365791	20369295	20369506	94	---	---	---	---	20369278	20369293	+	75	20365595	20369503
Gm14	20372115	20392709	20372115	20373033	20391773	20392709	95	---	---	---	---	20390878	20390895	+	83	---	---
Gm14	20373788	20392453	20373788	20374449	20391776	20392453	89	---	---	---	---	20375261	20375280	-	85	20373788	20392442
Gm14	20398385	20406885	20398393	20399370	20405905	20406881	99	20398379	20398384	20406886	20406891	20399632	20399660	-	72	20398393	20406879
Gm14	20496860	20510283	20496864	20496990	20510146	20510278	93	20496855	20496859	20510284	20510288	20497548	20497579	-	78	---	---
Gm14	20556011	20569791	20556011	20558326	20567377	20569791	88	---	---	---	---	20558721	20558741	-	71	20556015	20569786
Gm14	20560601	20576345	20560601	20562253	20574692	20576345	98	---	---	---	---	20562480	20562509	-	70	20560601	20576343
Gm14	20571367	20581522	20571367	20575817	20577195	20581522	92	---	---	---	---	20575819	20575840	-	95	---	---
Gm14	20591172	20604008	20591172	20592168	20603011	20604008	97	---	---	---	---	20602525	20602557	+	72	---	---
Gm14	20608468	20618677	20608468	20608752	20618392	20618677	92	---	---	---	---	20618018	20618037	+	75	20608470	20618675
Gm14	20611110	20616652	20611110	20612073	20615674	20616637	98	20611105	20611109	20616653	20616657	20615561	20615608	+	81	20611112	20616642
Gm14	20674653	20688066	20674653	20675166	20687553	20688066	93	---	---	---	---	20675220	20675292	-	78	---	---
Gm14	20794846	20804627	20794846	20796013	20803461	20804627	99	---	---	---	---	20803141	20803198	+	70	20794846	20804625
Gm14	20817148	20832912	20817148	20817279	20832781	20832912	99	---	---	---	---	20832087	20832176	+	73	20817154	20832910
Gm14	20868229	20875528	20868229	20868482	20875272	20875528	89	---	---	---	---	20874932	20874949	+	77	---	---
Gm14	20883798	20900247	20883798	20886175	20897817	20900247	96	---	---	---	---	20886712	20886727	-	75	20883801	20900245
Gm14	20914830	20924231	20914830	20915782	20923281	20924231	93	---	---	---	---	20915986	20916025	-	72	---	---
Gm14	20937557	20953727	20937557	20938658	20952615	20953727	91	---	---	---	---	20952048	20952066	+	89	20937557	20953724
Gm14	20945256	20950646	20945261	20946171	20949729	20950641	99	20945249	20945255	20950647	20950653	20946304	20946323	-	75	20945261	20950639
Gm14	20961449	20971388	20961449	20962674	20970163	20971388	99	---	---	---	---	20969851	20969908	+	70	20961450	20971384
Gm14	20972551	20991632	20972551	20974799	20989367	20991632	96	---	---	---	---	20974915	20974929	-	73	20972551	20991629
Gm14	21014264	21025749	21014264	21014812	21025199	21025749	98	---	---	---	---	21024679	21024728	+	94	21014275	21025747
Gm14	21036441	21056197	21036441	21037836	21054969	21056197	85	---	---	---	---	21038632	21038648	-	70	21036442	21056183
Gm14	21064694	21070209	21064694	21065697	21069268	21070209	88	---	---	---	---	21065763	21065818	-	80	21064695	21070206
Gm14	21075881	21084146	21075881	21076319	21083710	21084146	90	---	---	---	---	21076519	21076530	-	83	---	---
Gm14	21099866	21106106	21099866	21100843	21105131	21106106	96	---	---	---	---	21100957	21100969	-	92	---	---
Gm14	21115593	21119496	21115593	21116581	21118508	21119496	98	---	---	---	---	21118424	21118453	+	80	21115593	21119494
Gm14	21115997	21119149	21115997	21116234	21118912	21119149	99	---	---	---	---	21116236	21116247	-	91	---	---
Gm14	21119815	21125221	21119829	21120737	21124287	21125217	94	21119809	21119814	21125222	21125227	21124137	21124156	+	70	21119827	21125213
Gm14	21130026	21135151	21130026	21130850	21134312	21135151	95	---	---	---	---	21130944	21130961	-	88	21130026	21135148
Gm14	21152238	21157330	21152238	21152824	21156717	21157330	95	---	---	---	---	21153004	21153019	-	75	21152238	21157311
Gm14	21165789	21170101	21165789	21166651	21169229	21170101	87	---	---	---	---	21166739	21166752	-	71	21165792	21170099
Gm14	21171264	21181620	21171265	21172416	21180463	21181608	97	21171259	21171263	21181621	21181625	21172776	21172797	-	77	21171266	21181614
Gm14	21186318	21201463	21186318	21186961	21200820	21201463	95	---	---	---	---	21200159	21200186	+	75	---	---
Gm14	21234011	21255539	21234011	21234210	21255341	21255539	93	---	---	---	---	21254316	21254337	+	81	---	---
Gm14	21235978	21253382	21235985	21237935	21251449	21253376	94	21235973	21235977	21253383	21253387	21238524	21238555	-	71	21235985	21253374
Gm14	21235985	21252545	21235985	21237077	21251449	21252545	95	---	---	---	---	21237687	21237707	-	76	---	---
Gm14	21280754	21288803	21280754	21281842	21287700	21288803	85	---	---	---	---	21282115	21282135	-	76	---	---
Gm14	21307206	21318578	21307206	21307774	21317995	21318578	91	---	---	---	---	21317485	21317500	+	75	21307211	21318572
Gm14	21330617	21348072	21330617	21331848	21346842	21348072	94	---	---	---	---	21332384	21332400	-	88	---	---
Gm14	21335217	21351943	21335217	21336218	21350969	21351943	91	---	---	---	---	21336937	21336948	-	83	21335218	21351941
Gm14	21356484	21376423	21356484	21358156	21374769	21376423	97	---	---	---	---	21358887	21358899	-	84	21356484	21376421
Gm14	21376478	21392012	21376478	21378631	21389858	21392011	99	21376473	21376477	21392013	21392017	21379168	21379193	-	73	21376478	21392011
Gm14	21378241	21395627	21378241	21379333	21394523	21395627	91	---	---	---	---	21393795	21393820	+	92	21378258	21395623
Gm14	21393292	21412426	21393292	21394343	21411372	21412423	93	21393287	21393291	21412427	21412431	21395041	21395055	-	86	21393292	21412407
Gm14	21421998	21437597	21421998	21423160	21436449	21437597	96	---	---	---	---	21435784	21435867	+	86	21421998	21437595
Gm14	21424219	21429752	21424219	21425182	21428780	21429743	99	21424209	21424218	21429753	21429762	21425249	21425296	-	79	21424219	21429741
Gm14	21447083	21456576	21447083	21448171	21455568	21456576	87	---	---	---	---	21448457	21448471	-	80	21447083	21456572
Gm14	21470062	21475853	21470062	21470324	21475591	21475853	92	---	---	---	---	21470544	21470560	-	76	21470065	21475848
Gm14	21482234	21497200	21482234	21483145	21496294	21497200	92	---	---	---	---	21483757	21483773	-	70	21482247	21497192
Gm14	21482276	21497094	21482276	21483042	21496336	21497094	93	---	---	---	---	21483310	21483346	-	70	21482284	21497089
Gm14	21491948	21495081	21491952	21492747	21494277	21495075	89	21491940	21491947	21495082	21495089	21492784	21492816	-	72	21491964	21495077
Gm14	21503969	21522224	21503978	21504274	21521918	21522218	91	21503964	21503968	21522225	21522229	21521035	21521057	+	73	21503978	21522223
Gm14	21535239	21544466	21535239	21536230	21543482	21544466	98	---	---	---	---	21536539	21536561	-	73	21535243	21544464
Gm14	21569297	21587505	21569297	21571562	21585209	21587505	96	---	---	---	---	21572195	21572211	-	82	21569301	21587503
Gm14	21587519	21608539	21587520	21589131	21606906	21608529	94	21587514	21587518	21608540	21608544	21606782	21606854	+	76	21587521	21608535
Gm14	21625404	21635839	21625404	21626582	21634658	21635839	97	---	---	---	---	21634370	21634384	+	80	21625411	21635837
Gm14	21701425	21708908	21701425	21702307	21708083	21708908	86	---	---	---	---	21707911	21707961	+	78	21701425	21708892
Gm14	21712318	21717350	21712318	21713750	21715853	21717350	85	---	---	---	---	21715758	21715801	+	88	21712320	21717348
Gm14	21721094	21736595	21721094	21722310	21735365	21736595	90	---	---	---	---	21722619	21722696	-	74	---	---
Gm14	21738561	21742465	21738561	21739593	21741455	21742465	95	---	---	---	---	21741373	21741399	+	77	21738561	21742463
Gm14	21744117	21754684	21744121	21744499	21754301	21754670	89	21744111	21744116	21754685	21754690	21753817	21753890	+	81	21744122	21754683
Gm14	21755266	21764535	21755266	21756397	21763369	21764521	94	21755261	21755265	21764536	21764540	21763241	21763313	+	73	21755266	21764534
Gm14	21771758	21789693	21771758	21773416	21788037	21789693	98	---	---	---	---	21787354	21787369	+	81	21771764	21789691
Gm14	21791435	21797558	21791435	21792321	21796662	21797558	96	---	---	---	---	21796446	21796480	+	71	---	---
Gm14	21835684	21844405	21835684	21837013	21843055	21844405	94	---	---	---	---	21837273	21837284	-	83	---	---
Gm14	21837250	21844714	21837250	21837655	21844310	21844714	94	---	---	---	---	21844020	21844068	+	77	---	---
Gm14	21840085	21861784	21840085	21841512	21860423	21861784	93	---	---	---	---	21842350	21842386	-	70	21840103	21861782
Gm14	21877658	21882879	21877658	21878059	21882470	21882879	92	---	---	---	---	21878111	21878127	-	76	21877658	21882876
Gm14	21891003	21894797	21891011	21891484	21894313	21894786	96	21890998	21891002	21894798	21894802	21891596	21891609	-	85	21891011	21894795
Gm14	21897090	21904641	21897090	21897413	21904340	21904641	87	---	---	---	---	21897662	21897675	-	92	21897091	21904634
Gm14	21906453	21915237	21906453	21909506	21912147	21915237	95	---	---	---	---	21912015	21912033	+	78	21906453	21915234
Gm14	21955479	21965099	21955479	21956571	21964002	21965094	99	21955472	21955478	21965100	21965106	21963779	21963825	+	74	21955479	21965092
Gm14	21968237	21983267	21968237	21969270	21982287	21983267	94	---	---	---	---	21969765	21969795	-	90	---	---
Gm14	22070103	22077076	22070103	22070558	22076620	22077075	98	22070098	22070102	22077077	22077081	22070726	22070743	-	88	---	---
Gm14	22101873	22112596	22101873	22102481	22111989	22112596	88	---	---	---	---	22102833	22102848	-	75	---	---
Gm14	22102670	22120261	22102670	22106025	22117031	22120261	87	---	---	---	---	22116697	22116712	+	81	---	---
Gm14	22112595	22116836	22112595	22112718	22116705	22116828	96	22112590	22112594	22116837	22116841	22112852	22112867	-	87	22112595	22116835
Gm14	22122859	22139965	22122859	22124516	22138270	22139965	97	---	---	---	---	22125143	22125161	-	84	22122859	22139963
Gm14	22143613	22150425	22143613	22145308	22148748	22150425	96	---	---	---	---	22148576	22148607	+	84	22143614	22150423
Gm14	22158321	22168646	22158336	22159469	22167506	22168646	98	22158316	22158320	22168647	22168651	22167148	22167169	+	81	22158322	22168643
Gm14	22189911	22195133	22189911	22190305	22194751	22195133	87	---	---	---	---	22194528	22194577	+	74	22189911	22195131
Gm14	22201631	22210813	22201631	22202726	22209738	22210813	96	---	---	---	---	22209573	22209591	+	89	22201631	22210811
Gm14	22225275	22232106	22225276	22226960	22230433	22232105	95	22225269	22225274	22232107	22232112	22227099	22227134	-	80	22225276	22232101
Gm14	22254060	22274809	22254060	22254476	22274392	22274809	97	---	---	---	---	22255127	22255141	-	86	---	---
Gm14	22296827	22308027	22296827	22297306	22307548	22308027	92	---	---	---	---	22297673	22297722	-	82	22296827	22308024
Gm14	22302641	22321954	22302655	22304276	22320326	22321948	85	22302636	22302640	22321955	22321959	22304367	22304402	-	83	22302642	22321949
Gm14	22302655	22321810	22302655	22304138	22320326	22321810	86	---	---	---	---	22304367	22304402	-	83	22302660	22321799
Gm14	22322754	22328288	22322754	22323727	22327315	22328288	99	---	---	---	---	22323794	22323841	-	81	22322764	22328286
Gm14	22345045	22351540	22345045	22345701	22350881	22351540	85	---	---	---	---	22345714	22345744	-	74	22345055	22351538
Gm14	22354417	22363671	22354417	22354982	22363096	22363671	96	---	---	---	---	22362690	22362702	+	76	---	---
Gm14	22354483	22363455	22354486	22354765	22363171	22363454	96	22354478	22354482	22363456	22363460	22362767	22362783	+	70	22354499	22363451
Gm14	22374767	22390516	22374767	22376404	22388872	22390516	96	---	---	---	---	22376941	22376956	-	75	22374771	22390514
Gm14	22374767	22389959	22374767	22375847	22388872	22389959	96	---	---	---	---	22376463	22376498	-	77	---	---
Gm14	22469090	22475652	22469090	22469385	22475357	22475652	96	---	---	---	---	22469522	22469541	-	85	22469090	22475639
Gm14	22481264	22486508	22481264	22481658	22486115	22486508	97	---	---	---	---	22481769	22481781	-	84	22481264	22486505
Gm14	22525963	22546127	22525978	22526308	22545786	22546117	89	22525958	22525962	22546128	22546132	22544879	22544917	+	71	---	---
Gm14	22558080	22561593	22558080	22558726	22560923	22561593	88	---	---	---	---	22560854	22560921	+	76	---	---
Gm14	22580219	22590071	22580219	22581368	22588922	22590071	99	---	---	---	---	22581628	22581695	-	72	22580220	22590069
Gm14	22595451	22602292	22595459	22596976	22600688	22602279	89	22595444	22595450	22602293	22602299	22600502	22600538	+	81	22595459	22602286
Gm14	22595592	22601380	22595592	22596126	22600844	22601380	95	---	---	---	---	22600610	22600646	+	70	---	---
Gm14	22605805	22610444	22605805	22606549	22609703	22610444	95	---	---	---	---	22606646	22606667	-	72	---	---
Gm14	22626981	22640850	22626981	22627091	22640740	22640850	96	---	---	---	---	22640057	22640116	+	70	22626999	22640848
Gm14	22653662	22659557	22653671	22655332	22657850	22659548	85	22653657	22653661	22659558	22659562	22657755	22657798	+	88	22653672	22659544
Gm14	22663633	22672668	22663633	22664084	22672218	22672668	96	---	---	---	---	22664395	22664410	-	75	22663635	22672666
Gm14	22678611	22687666	22678611	22678822	22687456	22687666	89	---	---	---	---	22687086	22687102	+	82	22678611	22687659
Gm14	22708020	22716839	22708020	22708966	22715890	22716839	94	---	---	---	---	22709269	22709283	-	80	---	---
Gm14	22732069	22743302	22732069	22732576	22742763	22743302	91	---	---	---	---	22732717	22732748	-	81	22732077	22743300
Gm14	22758916	22762516	22758916	22759353	22762117	22762516	88	---	---	---	---	22759465	22759477	-	84	22758917	22762514
Gm14	22805625	22812856	22805625	22806737	22811732	22812856	95	---	---	---	---	22806888	22806902	-	86	22805625	22812854
Gm14	22813319	22818923	22813319	22813507	22818735	22818923	94	---	---	---	---	22818549	22818655	+	71	22813335	22818907
Gm14	22820951	22827297	22820951	22821429	22826819	22827297	91	---	---	---	---	22821666	22821697	-	71	22820952	22827295
Gm14	22842853	22851981	22842853	22843667	22851139	22851981	94	---	---	---	---	22843929	22843947	-	84	22842853	22851979
Gm14	22863700	22883098	22863700	22864911	22881903	22883098	94	---	---	---	---	22881333	22881347	+	86	---	---
Gm14	22890194	22895651	22890194	22890740	22895107	22895651	88	---	---	---	---	22890924	22890944	-	76	22890203	22895646
Gm14	22903094	22922475	22903094	22903772	22921800	22922475	97	---	---	---	---	22904607	22904634	-	71	---	---
Gm14	22903094	22923475	22903094	22904752	22921800	22923473	97	22903088	22903093	22923476	22923481	22920947	22920977	+	74	22903098	22923473
Gm14	22923712	22927925	22923712	22923954	22927682	22927925	87	---	---	---	---	22927527	22927571	+	73	---	---
Gm14	22935566	22951646	22935580	22937233	22949994	22951645	97	22935561	22935565	22951647	22951651	22937770	22937785	-	75	22935567	22951642
Gm14	22964710	22983524	22964710	22965110	22983122	22983524	95	---	---	---	---	22965986	22966011	-	84	22964710	22983522
Gm14	22965109	22976646	22965109	22965999	22975783	22976646	95	---	---	---	---	22966143	22966175	-	84	22965110	22976643
Gm14	22969346	22974907	22969346	22970338	22973913	22974907	98	---	---	---	---	22973809	22973856	+	81	22969346	22974898
Gm14	22987780	22992566	22987780	22988098	22992249	22992566	90	---	---	---	---	22988230	22988241	-	83	---	---
Gm14	23032474	23050634	23032474	23032679	23050429	23050634	96	---	---	---	---	23049769	23049807	+	74	---	---
Gm14	23052120	23057381	23052123	23052382	23057111	23057370	94	23052115	23052119	23057382	23057386	23057065	23057109	+	73	23052128	23057376
Gm14	23059118	23079454	23059118	23062368	23076197	23079454	96	---	---	---	---	23075524	23075537	+	85	23059128	23079450
Gm14	23071373	23075895	23071380	23072609	23074633	23075893	94	23071368	23071372	23075896	23075900	23072686	23072709	-	75	23071381	23075893
Gm14	23107925	23123106	23107925	23108987	23122085	23123106	90	---	---	---	---	23121430	23121444	+	80	---	---
Gm14	23136883	23140397	23136883	23137803	23139478	23140397	90	---	---	---	---	---	---	0	--	23136890	23140395
Gm14	23137273	23139986	23137273	23137392	23139867	23139986	91	---	---	---	---	23137411	23137427	-	88	23137276	23139984
Gm14	23156132	23173557	23156132	23157729	23171978	23173557	95	---	---	---	---	23158394	23158414	-	71	23156139	23173545
Gm14	23175041	23189298	23175049	23175956	23188362	23189287	85	23175036	23175040	23189299	23189303	23176556	23176577	-	81	23175049	23189296
Gm14	23204304	23208464	23204304	23204473	23208294	23208464	94	---	---	---	---	23204486	23204548	-	85	23204305	23208446
Gm14	23221240	23225041	23221240	23221481	23224798	23225041	94	---	---	---	---	23221483	23221511	-	79	23221240	23225039
Gm14	23228830	23237997	23228830	23229344	23237499	23237997	87	---	---	---	---	23237091	23237102	+	83	23228836	23237995
Gm14	23245135	23249227	23245135	23245666	23248709	23249227	92	---	---	---	---	23248556	23248579	+	83	23245144	23249221
Gm14	23263359	23273647	23263359	23264459	23272539	23273639	99	23263354	23263358	23273648	23273652	23264461	23264483	-	73	23263359	23273646
Gm14	23281023	23286234	23281026	23281793	23285386	23286234	86	23281015	23281022	23286235	23286242	23285232	23285251	+	70	23281026	23286231
Gm14	23286393	23305393	23286393	23286562	23305224	23305393	91	---	---	---	---	23287422	23287448	-	70	---	---
Gm14	23286562	23296322	23286562	23287710	23295174	23296322	99	---	---	---	---	23287971	23288038	-	72	23286562	23296320
Gm14	23296662	23306290	23296668	23297191	23305775	23306284	88	23296657	23296661	23306291	23306295	23305398	23305430	+	72	23296665	23306279
Gm14	23343272	23354155	23343272	23343672	23353765	23354155	86	---	---	---	---	23353311	23353327	+	70	23343272	23354142
Gm14	23347329	23352061	23347329	23347712	23351679	23352061	93	---	---	---	---	23347756	23347771	-	75	23347337	23352058
Gm14	23361975	23371390	23361975	23363054	23370318	23371390	94	---	---	---	---	23363345	23363359	-	80	23361975	23371387
Gm14	23381955	23399208	23381955	23383978	23397182	23399208	92	---	---	---	---	23384532	23384577	-	86	---	---
Gm14	23391918	23395293	23391918	23392690	23394523	23395293	94	---	---	---	---	23394441	23394463	+	78	---	---
Gm14	23399057	23404095	23399057	23399980	23403167	23404095	87	---	---	---	---	23399984	23400032	-	79	---	---
Gm14	23415040	23424937	23415040	23415224	23424754	23424937	96	---	---	---	---	23415537	23415556	-	70	23415040	23424935
Gm14	23415479	23420815	23415479	23416388	23419909	23420815	97	---	---	---	---	23419756	23419775	+	70	23415479	23420813
Gm14	23529389	23533922	23529393	23529717	23533585	23533909	94	23529384	23529388	23533923	23533927	---	---	0	--	---	---
Gm14	23560218	23581933	23560218	23560723	23581428	23581933	86	---	---	---	---	23580487	23580505	+	78	23560225	23581929
Gm14	23563501	23571565	23563501	23564170	23570825	23571565	86	---	---	---	---	23570493	23570522	+	70	---	---
Gm14	23579408	23584681	23579419	23580382	23583616	23584667	85	23579402	23579407	23584682	23584687	23583523	23583551	+	79	23579413	23584675
Gm14	23606316	23613209	23606316	23606737	23612799	23613209	88	---	---	---	---	23606740	23606769	-	70	---	---
Gm14	23639973	23657043	23639985	23641574	23655440	23657035	98	23639968	23639972	23657044	23657048	23654790	23654808	+	84	23639975	23657026
Gm14	23668384	23681431	23668384	23669068	23680746	23681431	93	---	---	---	---	23669534	23669554	-	71	23668386	23681418
Gm14	23674027	23677203	23674027	23674330	23676894	23677203	93	---	---	---	---	23676765	23676866	+	75	23674028	23677202
Gm14	23692374	23709066	23692374	23692616	23708836	23709060	87	23692369	23692373	23709067	23709071	23693389	23693408	-	75	---	---
Gm14	23709718	23719692	23709718	23710968	23718438	23719688	99	23709711	23709717	23719693	23719699	23711229	23711286	-	70	23709721	23719686
Gm14	23792726	23804355	23792726	23793001	23804082	23804355	93	---	---	---	---	23793494	23793523	-	96	23792727	23804351
Gm14	23833259	23849805	23833259	23835219	23847801	23849805	96	---	---	---	---	23835452	23835475	-	70	23833261	23849803
Gm14	23873628	23880572	23873631	23874727	23879470	23880566	98	23873623	23873627	23880573	23880577	23874873	23874900	-	89	23873631	23880569
Gm14	23900571	23914852	23900571	23902447	23912979	23914852	85	---	---	---	---	23902652	23902667	-	81	---	---
Gm14	23910131	23919358	23910131	23911213	23918257	23919358	97	---	---	---	---	23918071	23918084	+	100	23910131	23919355
Gm14	23922316	23941223	23922316	23923845	23939694	23941223	99	---	---	---	---	23924343	23924363	-	71	23922322	23941215
Gm14	23983161	24001166	23983161	23983738	24000595	24001166	92	---	---	---	---	23999923	23999940	+	83	23983161	24001161
Gm14	23990182	23997947	23990190	23990340	23997791	23997941	96	23990177	23990181	23997948	23997952	23990497	23990523	-	77	23990188	23997940
Gm14	24007602	24011251	24007602	24007787	24011062	24011251	88	---	---	---	---	24007898	24007916	-	78	24007605	24011249
Gm14	24036344	24051420	24036344	24037146	24050510	24051420	85	---	---	---	---	24050094	24050129	+	75	24036344	24051418
Gm14	24039017	24048836	24039017	24040187	24047666	24048836	99	---	---	---	---	24047350	24047407	+	70	24039020	24048832
Gm14	24068466	24079814	24068466	24069591	24078688	24079814	97	---	---	---	---	24069950	24069983	-	79	24068466	24079812
Gm14	24105831	24111222	24105844	24106753	24110305	24111214	99	24105826	24105830	24111223	24111227	24110192	24110261	+	81	24105832	24111212
Gm14	24112279	24128331	24112282	24113901	24126706	24128323	96	24112272	24112278	24128332	24128338	24113942	24114006	-	76	24112283	24128315
Gm14	24112448	24128250	24112448	24113828	24126872	24128250	96	---	---	---	---	24113942	24114006	-	76	24112454	24128246
Gm14	24132181	24138299	24132184	24132728	24137708	24138293	88	24132176	24132180	24138300	24138304	24137649	24137674	+	88	24132182	24138298
Gm14	24145656	24152674	24145656	24147458	24150884	24152674	87	---	---	---	---	24147501	24147514	-	71	24145656	24152660
Gm14	24158425	24163792	24158425	24159334	24162872	24163781	98	24158419	24158424	24163793	24163798	24162759	24162828	+	84	24158426	24163783
Gm14	24189490	24197300	24189490	24190907	24195902	24197300	92	---	---	---	---	24195736	24195761	+	73	24189491	24197295
Gm14	24205060	24215014	24205068	24206305	24213758	24215014	97	24205055	24205059	24215015	24215019	24206566	24206608	-	72	24205069	24215012
Gm14	24215429	24219946	24215439	24215680	24219703	24219931	92	24215424	24215428	24219947	24219951	24215717	24215733	-	88	---	---
Gm14	24230683	24238178	24230689	24232762	24236088	24238175	90	24230678	24230682	24238179	24238183	24232910	24232929	-	80	24230683	24238171
Gm14	24230896	24238060	24230900	24232635	24236299	24238047	91	24230889	24230895	24238061	24238067	24232732	24232766	-	74	---	---
Gm14	24238375	24252205	24238384	24240115	24250495	24252195	87	24238370	24238374	24252206	24252210	24250029	24250058	+	76	24238386	24252202
Gm14	24246312	24262933	24246323	24248524	24260724	24262927	99	24246307	24246311	24262934	24262938	24249059	24249074	-	75	24246313	24262927
Gm14	24267426	24271455	24267426	24267972	24270891	24271455	91	---	---	---	---	24268000	24268025	-	84	---	---
Gm14	24273600	24290879	24273600	24275272	24289226	24290879	98	---	---	---	---	24288546	24288561	+	81	24273600	24290877
Gm14	24301777	24307871	24301777	24302955	24306706	24307871	91	---	---	---	---	24306548	24306578	+	74	---	---
Gm14	24302126	24307702	24302126	24302786	24307055	24307702	90	---	---	---	---	24306841	24306869	+	72	24302137	24307699
Gm14	24332344	24343061	24332347	24332933	24342416	24343052	85	24332339	24332343	24343062	24343066	24341943	24341964	+	72	24332351	24343060
Gm14	24345692	24350630	24345702	24345895	24350427	24350619	92	24345687	24345691	24350631	24350635	24350201	24350221	+	80	---	---
Gm14	24364201	24369377	24364201	24365753	24367769	24369377	90	---	---	---	---	24367668	24367727	+	75	24364201	24369372
Gm14	24383220	24398406	24383220	24385018	24396597	24398406	95	---	---	---	---	24385463	24385500	-	73	---	---
Gm14	24430929	24438810	24430929	24431050	24438688	24438810	90	---	---	---	---	24431380	24431398	-	78	24430929	24438801
Gm14	24480305	24492240	24480305	24480800	24491742	24492240	93	---	---	---	---	24481235	24481256	-	77	---	---
Gm14	24536157	24543576	24536157	24536411	24543322	24543576	86	---	---	---	---	24543085	24543104	+	75	---	---
Gm14	24611980	24616784	24611986	24612292	24616477	24616784	91	24611975	24611979	24616785	24616789	24616381	24616400	+	80	24611987	24616781
Gm14	24641754	24654971	24641754	24642810	24653917	24654971	94	---	---	---	---	24643164	24643178	-	80	24641754	24654959
Gm14	24660965	24664636	24660965	24661364	24664241	24664636	85	---	---	---	---	24661484	24661508	-	80	---	---
Gm14	24679162	24681575	24679162	24679521	24681201	24681575	88	---	---	---	---	---	---	0	--	24679176	24681556
Gm14	24687033	24693744	24687033	24687369	24693419	24693744	90	---	---	---	---	24693134	24693156	+	78	24687042	24693741
Gm14	24694027	24699576	24694040	24695025	24698597	24699571	95	24694020	24694026	24699577	24699583	24695091	24695163	-	78	24694027	24699569
Gm14	24697020	24707834	24697020	24698760	24706083	24707825	89	24697015	24697019	24707835	24707839	24705738	24705777	+	70	---	---
Gm14	24703444	24709030	24703444	24703878	24708571	24709030	85	---	---	---	---	24708493	24708512	+	75	---	---
Gm14	24703875	24717822	24703875	24704553	24717135	24717822	88	---	---	---	---	24705067	24705084	-	77	24703877	24717817
Gm14	24704995	24718820	24704995	24705986	24717828	24718818	96	24704990	24704994	24718821	24718825	24706443	24706461	-	78	24705001	24718813
Gm14	24708571	24720285	24708571	24709982	24718860	24720285	95	---	---	---	---	24710374	24710393	-	70	---	---
Gm14	24714438	24718152	24714438	24714762	24717828	24718152	94	---	---	---	---	24717716	24717729	+	85	---	---
Gm14	24720514	24734282	24720514	24722051	24732752	24734282	91	---	---	---	---	24722544	24722585	-	78	24720514	24734279
Gm14	24727738	24732581	24727738	24727911	24732408	24732581	94	---	---	---	---	24732196	24732211	+	75	24727739	24732563
Gm14	24783788	24788430	24783788	24784001	24788217	24788430	98	---	---	---	---	24788068	24788096	+	72	24783790	24788428
Gm14	24803165	24808753	24803165	24804125	24807793	24808753	94	---	---	---	---	24807630	24807651	+	86	24803166	24808751
Gm14	24833674	24837462	24833674	24834620	24836516	24837462	96	---	---	---	---	24834684	24834713	-	80	24833674	24837456
Gm14	24874578	24888835	24874578	24874733	24888677	24888835	89	---	---	---	---	24875419	24875431	-	76	24874590	24888830
Gm14	24920655	24930691	24920655	24921721	24929630	24930691	94	---	---	---	---	24921960	24921982	-	73	24920655	24930689
Gm14	24937412	24945983	24937412	24938757	24944585	24945983	89	---	---	---	---	24939031	24939049	-	73	24937412	24945974
Gm14	24958336	24962145	24958342	24959005	24961489	24962135	93	24958328	24958335	24962146	24962153	24961442	24961474	+	78	24958343	24962137
Gm14	24988535	25000012	24988535	24988706	24999841	25000012	93	---	---	---	---	24989188	24989220	-	78	---	---
Gm14	25021116	25024972	25021116	25022771	25023346	25024972	86	---	---	---	---	25023261	25023274	+	71	25021116	25024970
Gm14	25025222	25044395	25025222	25027153	25042466	25044395	98	---	---	---	---	25041919	25041931	+	84	25025228	25044393
Gm14	25087541	25106773	25087541	25089166	25105157	25106773	93	---	---	---	---	25104357	25104397	+	70	25087543	25106770
Gm14	25121488	25133180	25121488	25122307	25132363	25133180	90	---	---	---	---	25122792	25122810	-	78	25121494	25133161
Gm14	25133724	25147281	25133724	25135518	25145459	25147281	88	---	---	---	---	25145153	25145167	+	86	25133724	25147266
Gm14	25185960	25198032	25185960	25186567	25197422	25198032	97	---	---	---	---	25186947	25186982	-	75	25185972	25198030
Gm14	25188902	25195309	25188902	25189879	25194337	25195309	95	---	---	---	---	25194176	25194197	+	86	25188907	25195305
Gm14	25249030	25254053	25249040	25249275	25253808	25254043	98	25249025	25249029	25254054	25254058	25253616	25253645	+	70	25249030	25254047
Gm14	25288538	25293093	25288538	25288664	25292969	25293093	90	---	---	---	---	25288779	25288828	-	78	---	---
Gm14	25300657	25309129	25300657	25301638	25308139	25309127	96	25300652	25300656	25309130	25309134	25307845	25307873	+	75	25300657	25309125
Gm14	25318571	25336509	25318571	25320494	25334602	25336509	95	---	---	---	---	25333955	25333973	+	84	25318573	25336508
Gm14	25320799	25336503	25320799	25320909	25336393	25336503	97	---	---	---	---	25335677	25335766	+	73	25320817	25336501
Gm14	25336537	25348510	25336539	25336997	25348047	25348505	92	25336531	25336536	25348511	25348516	25337426	25337441	-	75	---	---
Gm14	25348695	25352317	25348702	25349106	25351891	25352302	96	25348690	25348694	25352318	25352322	25349109	25349133	-	72	25348706	25352316
Gm14	25379799	25397856	25379801	25381453	25396185	25397856	98	25379791	25379798	25397857	25397864	25382157	25382171	-	80	25379801	25397854
Gm14	25403010	25423114	25403010	25404530	25421576	25423114	98	---	---	---	---	25421034	25421048	+	86	25403024	25423112
Gm14	25423930	25432775	25423930	25424570	25432135	25432775	97	---	---	---	---	25431756	25431784	+	75	---	---
Gm14	25440804	25457555	25440805	25442459	25455895	25457547	98	25440797	25440803	25457556	25457562	25443094	25443112	-	84	25440805	25457544
Gm14	25471981	25476620	25471981	25472231	25476368	25476619	91	25471975	25471980	25476621	25476626	25476199	25476218	+	75	---	---
Gm14	25488461	25507984	25488461	25490079	25506347	25507984	95	---	---	---	---	25490133	25490201	-	78	25488464	25507982
Gm14	25513299	25519285	25513299	25514308	25518271	25519285	92	---	---	---	---	25514475	25514507	-	78	25513299	25519266
Gm14	25514254	25522736	25514254	25514630	25522361	25522736	91	---	---	---	---	25514973	25514985	-	92	25514256	25522734
Gm14	25537588	25542471	25537601	25537958	25542088	25542457	95	25537583	25537587	25542472	25542476	25538074	25538115	-	71	25537602	25542455
Gm14	25551937	25560344	25551937	25553086	25559194	25560344	98	---	---	---	---	25553310	25553336	-	74	25551939	25560340
Gm14	25571419	25579522	25571419	25574276	25576609	25579509	94	25571414	25571418	25579523	25579527	25576492	25576532	+	73	---	---
Gm14	25580716	25599960	25580716	25582077	25598601	25599960	95	---	---	---	---	25598210	25598281	+	75	---	---
Gm14	25602412	25618282	25602412	25602958	25617723	25618282	85	---	---	---	---	25603674	25603697	-	75	25602414	25618265
Gm14	25611048	25613855	25611051	25611446	25613447	25613843	90	25611043	25611047	25613856	25613860	25611521	25611539	-	73	---	---
Gm14	25622474	25636104	25622474	25622771	25635807	25636104	95	---	---	---	---	25635156	25635180	+	76	25622488	25636102
Gm14	25671823	25692610	25671823	25673465	25690940	25692610	96	25671815	25671822	25692611	25692618	25690148	25690174	+	70	25671823	25692608
Gm14	25700737	25710719	25700737	25702061	25709395	25710719	99	---	---	---	---	25702142	25702216	-	72	25700737	25710717
Gm14	25719630	25739268	25719630	25721271	25737627	25739268	98	---	---	---	---	25736858	25736884	+	70	25719630	25739262
Gm14	25770760	25775412	25770760	25771037	25775130	25775407	98	25770755	25770759	25775413	25775417	25775026	25775073	+	70	25770760	25775410
Gm14	25776902	25781891	25776902	25777181	25781612	25781891	99	---	---	---	---	25781456	25781483	+	71	---	---
Gm14	25785698	25791098	25785704	25786612	25790188	25791093	95	25785693	25785697	25791099	25791103	25790073	25790143	+	81	25785702	25791091
Gm14	25807742	25815254	25807742	25808669	25814315	25815254	92	---	---	---	---	25814092	25814114	+	78	25807743	25815252
Gm14	25827878	25830906	25827878	25828520	25830263	25830906	96	---	---	---	---	25830163	25830181	+	73	---	---
Gm14	25841706	25851541	25841706	25842252	25850995	25851541	94	---	---	---	---	25850557	25850574	+	72	25841719	25851535
Gm14	25841844	25851949	25841844	25842664	25851133	25851949	94	---	---	---	---	25850754	25850771	+	72	25841857	25851939
Gm14	25878373	25881326	25878374	25879153	25880547	25881326	93	25878363	25878372	25881327	25881336	25879239	25879253	-	73	25878373	25881325
Gm14	25886984	25897345	25886986	25887754	25896574	25897343	99	25886966	25886983	25897346	25897363	25896137	25896154	+	72	25886996	25897337
Gm14	25936592	25952187	25936602	25938859	25949939	25952184	87	25936583	25936591	25952188	25952196	25939331	25939347	-	70	25936602	25952184
Gm14	26005440	26013918	26005440	26006416	26012937	26013913	99	26005435	26005439	26013919	26013923	26012650	26012677	+	71	26005440	26013911
Gm14	26034310	26046412	26034317	26034838	26045883	26046403	98	26034305	26034309	26046413	26046417	26035220	26035255	-	75	---	---
Gm14	26052377	26061653	26052377	26053482	26060545	26061653	98	---	---	---	---	26060352	26060365	+	100	26052381	26061650
Gm14	26081810	26090227	26081810	26082007	26090023	26090227	88	---	---	---	---	26089670	26089690	+	71	26081814	26090215
Gm14	26126557	26131580	26126557	26127692	26130461	26131580	97	---	---	---	---	26130358	26130373	+	75	26126557	26131578
Gm14	26137663	26154932	26137663	26138435	26154158	26154932	96	---	---	---	---	26153624	26153696	+	76	---	---
Gm14	26179754	26185132	26179765	26180625	26184259	26185119	98	26179747	26179753	26185133	26185139	26184108	26184127	+	70	---	---
Gm14	26197524	26206683	26197524	26198618	26205581	26206675	97	26197518	26197523	26206684	26206689	26198741	26198770	-	90	26197524	26206677
Gm14	26216182	26231232	26216182	26217154	26230282	26231232	92	---	---	---	---	26217375	26217390	-	87	26216182	26231230
Gm14	26218824	26225648	26218834	26220367	26224032	26225635	91	26218819	26218823	26225649	26225653	26223848	26223889	+	76	26218834	26225647
Gm14	26227555	26244328	26227555	26229349	26242556	26244328	94	---	---	---	---	26241895	26241932	+	71	---	---
Gm14	26279020	26289187	26279020	26281114	26287039	26289187	92	---	---	---	---	26286778	26286835	+	75	26279037	26289174
Gm14	26307364	26321001	26307364	26308197	26320176	26321001	88	---	---	---	---	26319996	26320029	+	79	26307378	26320999
Gm14	26323578	26328704	26323578	26323848	26328439	26328704	91	---	---	---	---	26328265	26328283	+	84	26323581	26328701
Gm14	26386520	26397494	26386535	26387644	26396380	26397490	95	26386515	26386519	26397495	26397499	26387957	26387978	-	77	26386521	26397492
Gm14	26411704	26417117	26411704	26412119	26416699	26417117	98	---	---	---	---	26412249	26412260	-	83	26411704	26417108
Gm14	26448578	26464868	26448578	26450242	26463203	26464868	97	---	---	---	---	26462563	26462577	+	86	26448579	26464866
Gm14	26513362	26533950	26513362	26515016	26532277	26533950	98	---	---	---	---	26515853	26515878	-	73	26513364	26533948
Gm14	26542139	26550965	26542139	26543188	26549952	26550965	89	---	---	---	---	26543491	26543511	-	76	26542151	26550963
Gm14	26569870	26574840	26569877	26570436	26574281	26574840	96	26569865	26569869	26574841	26574845	26570559	26570579	-	76	26569879	26574832
Gm14	26591467	26604686	26591467	26591685	26604467	26604686	85	---	---	---	---	26592131	26592143	-	76	---	---
Gm14	26597529	26601215	26597529	26598427	26600314	26601211	94	26597524	26597528	26601216	26601220	26598429	26598525	-	81	26597543	26601211
Gm14	26609000	26622463	26609010	26612077	26619370	26622449	93	26608995	26608999	26622464	26622468	26612303	26612329	-	77	26609011	26622459
Gm14	26609584	26621795	26609584	26611424	26619947	26621795	94	---	---	---	---	26619579	26619592	+	71	---	---
Gm14	26702483	26712775	26702493	26703646	26711609	26712771	96	26702477	26702482	26712776	26712781	26711211	26711237	+	74	26702483	26712769
Gm14	26800673	26806380	26800673	26801514	26805495	26806380	90	---	---	---	---	26801565	26801588	-	75	---	---
Gm14	26812660	26817208	26812660	26813567	26816301	26817208	97	---	---	---	---	26813610	26813681	-	83	26812661	26817206
Gm14	26838676	26848031	26838676	26839211	26847497	26848031	92	---	---	---	---	26839529	26839560	-	78	---	---
Gm14	26909500	26914211	26909500	26909803	26913908	26914211	99	---	---	---	---	26909968	26909991	-	79	26909501	26914205
Gm14	26931218	26945134	26931218	26931512	26944840	26945134	98	---	---	---	---	26932157	26932178	-	81	26931220	26945122
Gm14	26948943	26952482	26948943	26949241	26952184	26952482	98	---	---	---	---	26949374	26949389	-	81	---	---
Gm14	26957999	26961369	26957999	26958658	26960711	26961369	98	---	---	---	---	26960646	26960657	+	83	---	---
Gm14	26972098	26978811	26972098	26973606	26977251	26978811	92	---	---	---	---	26973756	26973789	-	85	---	---
Gm14	26989640	26998883	26989640	26990733	26997792	26998883	99	---	---	---	---	26997606	26997633	+	89	26989640	26998881
Gm14	27031728	27039136	27031729	27032706	27038135	27039126	91	27031723	27031727	27039137	27039141	27032951	27032964	-	85	---	---
Gm14	27031832	27039111	27031841	27032687	27038247	27039107	90	27031827	27031831	27039112	27039116	27037997	27038037	+	75	27031844	27039107
Gm14	27047204	27050242	27047216	27047407	27050051	27050242	90	27047199	27047203	27050243	27050247	27049970	27049989	+	80	---	---
Gm14	27074305	27090647	27074305	27075958	27088974	27090647	96	---	---	---	---	27088325	27088348	+	83	27074311	27090645
Gm14	27097784	27103180	27097784	27098694	27102268	27103180	97	---	---	---	---	27102117	27102136	+	75	27097785	27103175
Gm14	27212115	27232053	27212115	27213503	27230702	27232053	88	---	---	---	---	27229843	27230040	+	71	---	---
Gm14	27271415	27276843	27271417	27272804	27275450	27276835	97	27271410	27271414	27276844	27276848	---	---	0	--	27271415	27276841
Gm14	27279611	27286446	27279611	27280089	27285968	27286446	91	---	---	---	---	27280234	27280248	-	93	27279611	27286443
Gm14	27323378	27332551	27323387	27324478	27331466	27332541	96	27323373	27323377	27332552	27332556	27324636	27324665	-	90	27323379	27332539
Gm14	27323496	27332271	27323496	27324208	27331559	27332271	98	---	---	---	---	27324551	27324576	-	80	27323507	27332269
Gm14	27352309	27373369	27352309	27353265	27372412	27373369	96	---	---	---	---	27354185	27354208	-	75	27352309	27373367
Gm14	27357859	27371627	27357859	27358267	27371219	27371627	94	---	---	---	---	27370572	27370590	+	73	27357866	27371625
Gm14	27375414	27382589	27375414	27376642	27381372	27382589	87	---	---	---	---	27376644	27376676	-	72	---	---
Gm14	27389208	27395994	27389208	27390869	27394316	27395994	96	---	---	---	---	27391010	27391041	-	84	27389208	27395992
Gm14	27407047	27411058	27407049	27407245	27410850	27411053	90	27407041	27407046	27411059	27411064	27407371	27407398	-	71	27407058	27411052
Gm14	27425747	27434033	27425747	27427102	27432684	27434033	88	---	---	---	---	27427315	27427340	-	76	27425747	27434031
Gm14	27455448	27460930	27455448	27456354	27460013	27460930	87	---	---	---	---	27459859	27459874	+	81	27455460	27460920
Gm14	27483260	27503222	27483275	27484277	27502220	27503222	94	27483255	27483259	27503223	27503227	27501339	27501361	+	82	27483262	27503218
Gm14	27485010	27495017	27485010	27486424	27493602	27495017	93	---	---	---	---	27486569	27486589	-	80	27485010	27495015
Gm14	27549850	27559252	27549850	27551505	27557629	27559252	90	---	---	---	---	27551771	27551784	-	85	27549850	27559249
Gm14	27553650	27557014	27553663	27553877	27556788	27557002	95	27553645	27553649	27557015	27557019	27556642	27556705	+	70	---	---
Gm14	27587915	27605229	27587925	27588843	27604311	27605229	99	27587910	27587914	27605230	27605234	27589570	27589596	-	74	---	---
Gm14	27619023	27640600	27619023	27619289	27640333	27640600	94	---	---	---	---	27620258	27620342	-	76	27619027	27640593
Gm14	27622177	27632737	27622178	27623540	27631322	27632734	90	27622172	27622176	27632738	27632742	27623685	27623705	-	80	27622178	27632734
Gm14	27655032	27675723	27655032	27655907	27674828	27675723	88	---	---	---	---	27656661	27656691	-	83	27655032	27675721
Gm14	27675978	27680563	27675978	27676192	27680349	27680563	92	---	---	---	---	27676307	27676318	-	83	---	---
Gm14	27695716	27700218	27695716	27696405	27699529	27700218	92	---	---	---	---	27696473	27696545	-	75	27695730	27700216
Gm14	27729655	27735124	27729655	27729867	27734908	27735124	89	---	---	---	---	---	---	0	--	---	---
Gm14	27751277	27760192	27751277	27752143	27759318	27760192	91	---	---	---	---	27759022	27759054	+	81	---	---
Gm14	27760905	27765413	27760905	27761306	27765010	27765413	96	---	---	---	---	27764824	27764847	+	79	---	---
Gm14	27782942	27792287	27782955	27783962	27791273	27792280	99	27782937	27782941	27792288	27792292	27784300	27784313	-	85	27782947	27792281
Gm14	27799764	27808142	27799764	27800041	27807867	27808142	89	---	---	---	---	27800234	27800250	-	76	27799769	27808138
Gm14	27827303	27835785	27827303	27828281	27834807	27835785	99	---	---	---	---	27828538	27828566	-	72	27827303	27835783
Gm14	27838122	27851789	27838122	27838304	27851607	27851789	97	---	---	---	---	27851033	27851081	+	71	27838130	27851787
Gm14	27879289	27883587	27879289	27880041	27882834	27883587	91	---	---	---	---	27882809	27882829	+	76	---	---
Gm14	27919406	27924117	27919406	27919579	27923944	27924117	90	---	---	---	---	27923727	27923763	+	72	---	---
Gm14	27936148	27951673	27936148	27936359	27951462	27951673	91	---	---	---	---	27950706	27950755	+	72	27936160	27951667
Gm14	27941690	27950142	27941690	27942132	27949699	27950142	96	---	---	---	---	27949576	27949591	+	75	27941692	27950138
Gm14	28075041	28078291	28075047	28075250	28078100	28078286	86	28075036	28075040	28078292	28078296	28075363	28075393	-	70	28075050	28078284
Gm14	28112391	28126061	28112391	28112580	28125874	28126061	87	---	---	---	---	28113098	28113109	-	83	---	---
Gm14	28185641	28191590	28185647	28186621	28190612	28191584	87	28185636	28185640	28191591	28191595	28186800	28186812	-	76	28185647	28191581
Gm14	28225248	28231457	28225250	28225630	28231067	28231447	96	28225243	28225247	28231458	28231462	28225746	28225781	-	75	28225250	28231445
Gm14	28251609	28255903	28251609	28252035	28255475	28255903	97	---	---	---	---	28255361	28255430	+	82	---	---
Gm14	28318121	28324336	28318121	28318355	28324100	28324336	94	---	---	---	---	28318563	28318585	-	73	28318122	28324334
Gm14	28325358	28329572	28325358	28325620	28329303	28329572	87	---	---	---	---	28325622	28325643	-	86	---	---
Gm14	28344283	28348021	28344283	28344463	28347843	28348021	91	---	---	---	---	28344606	28344619	-	100	---	---
Gm14	28418084	28421539	28418091	28418639	28420971	28421525	87	28418078	28418083	28421540	28421545	28418698	28418754	-	77	28418091	28421523
Gm14	28467670	28477950	28467670	28468836	28476824	28477950	94	---	---	---	---	28476457	28476478	+	77	28467670	28477947
Gm14	28480420	28483164	28480425	28480933	28482629	28483159	90	28480415	28480419	28483165	28483169	28482530	28482570	+	82	28480426	28483154
Gm14	28495080	28501282	28495093	28495746	28500623	28501276	97	28495075	28495079	28501283	28501287	28500379	28500397	+	73	---	---
Gm14	28548303	28552881	28548303	28548522	28552662	28552881	92	---	---	---	---	28552455	28552496	+	88	---	---
Gm14	28604601	28611498	28604601	28605655	28610439	28611498	98	---	---	---	---	28605747	28605761	-	73	28604601	28611486
Gm14	28631493	28641012	28631493	28632732	28639776	28641012	88	---	---	---	---	28639607	28639734	+	71	---	---
Gm14	28647994	28656995	28648002	28648370	28656614	28656982	96	28647988	28647993	28656996	28657001	28648589	28648605	-	76	---	---
Gm14	28685352	28695642	28685352	28686506	28694491	28695642	98	---	---	---	---	28694128	28694149	+	77	28685352	28695640
Gm14	28699553	28705108	28699568	28700531	28704139	28705102	98	28699548	28699552	28705109	28705113	28704022	28704069	+	81	28699553	28705098
Gm14	28829890	28843007	28829890	28830774	28842123	28843007	99	---	---	---	---	28831302	28831319	-	77	28829891	28843004
Gm14	28853955	28871377	28853958	28854688	28870653	28871377	86	28853950	28853954	28871378	28871382	28855458	28855474	-	76	---	---
Gm14	28884859	28893441	28884864	28885234	28893072	28893436	85	28884854	28884858	28893442	28893446	28885545	28885557	-	84	28884860	28893434
Gm14	28932432	28942838	28932432	28932754	28942516	28942838	88	---	---	---	---	28933196	28933208	-	76	28932433	28942822
Gm14	28947706	28951577	28947706	28948407	28950883	28951577	91	---	---	---	---	---	---	0	--	28947707	28951572
Gm14	29003539	29010089	29003539	29004837	29008792	29010089	98	---	---	---	---	29008594	29008608	+	73	---	---
Gm14	29010618	29015835	29010618	29011487	29014972	29015835	95	---	---	---	---	29011530	29011600	-	84	29010618	29015832
Gm14	29036930	29052856	29036933	29038191	29051585	29052841	94	29036925	29036929	29052857	29052861	29050940	29050974	+	74	29036943	29052855
Gm14	29112835	29117608	29112835	29113209	29117234	29117608	98	---	---	---	---	29113374	29113395	-	72	29112835	29117606
Gm14	29126387	29137186	29126389	29127527	29136044	29137181	88	29126381	29126386	29137187	29137192	29135870	29135889	+	95	29126390	29137179
Gm14	29145678	29166870	29145678	29146397	29166158	29166870	85	---	---	---	---	29165194	29165215	+	86	---	---
Gm14	29150327	29157656	29150327	29150530	29157453	29157656	95	---	---	---	---	29150533	29150568	-	80	29150340	29157637
Gm14	29170514	29175892	29170514	29171424	29174981	29175892	96	---	---	---	---	29171494	29171535	-	71	29170514	29175889
Gm14	29236911	29247493	29236911	29237791	29246615	29247493	95	---	---	---	---	29246260	29246303	+	77	29236912	29247491
Gm14	29250216	29256579	29250230	29250705	29256100	29256576	93	29250211	29250215	29256580	29256584	29255896	29255909	+	71	29250223	29256573
Gm14	29267147	29270299	29267148	29267654	29269786	29270299	95	29267142	29267146	29270300	29270304	29267713	29267761	-	75	29267149	29270297
Gm14	29286568	29293603	29286568	29286815	29293356	29293603	93	---	---	---	---	29286999	29287026	-	71	---	---
Gm14	29328379	29332693	29328379	29328820	29332252	29332693	98	---	---	---	---	29332191	29332206	+	75	29328379	29332691
Gm14	29361767	29366870	29361776	29362168	29366478	29366863	86	29361761	29361766	29366871	29366876	29362327	29362383	-	75	29361775	29366869
Gm14	29461648	29470644	29461648	29463066	29469226	29470644	97	---	---	---	---	29468938	29468965	+	71	29461650	29470642
Gm14	29473564	29485744	29473575	29474083	29485232	29485739	92	29473555	29473563	29485745	29485753	29485010	29485119	+	82	29473568	29485737
Gm14	29474117	29482220	29474126	29475104	29481281	29482205	89	29474112	29474116	29482221	29482225	29480985	29481012	+	85	29474126	29482218
Gm14	29487716	29490303	29487730	29487957	29490060	29490290	93	29487711	29487715	29490304	29490308	29488019	29488030	-	91	29487725	29490300
Gm14	29523390	29530583	29523390	29523807	29530157	29530576	85	29523384	29523389	29530584	29530589	29529902	29529913	+	75	29523392	29530582
Gm14	29697858	29717097	29697858	29699463	29715549	29717097	91	---	---	---	---	29714777	29714806	+	80	29697871	29717092
Gm14	29757479	29762117	29757479	29758741	29760864	29762117	85	---	---	---	---	29760758	29760793	+	77	---	---
Gm14	29820111	29829422	29820122	29821318	29828216	29829411	96	29820106	29820110	29829423	29829427	29821456	29821475	-	90	29820122	29829408
Gm14	29820548	29829337	29820562	29821229	29828656	29829322	97	29820543	29820547	29829338	29829342	29821456	29821475	-	90	29820561	29829331
Gm14	29856299	29871967	29856299	29857936	29870319	29871967	97	---	---	---	---	29869771	29869787	+	82	29856299	29871965
Gm14	29883623	29893088	29883626	29883889	29892822	29893085	97	29883618	29883622	29893089	29893093	29892436	29892498	+	71	---	---
Gm14	29910619	29921813	29910619	29911601	29920819	29921806	94	29910614	29910618	29921814	29921818	29920451	29920486	+	80	29910619	29921806
Gm14	29952341	29957201	29952341	29952763	29956778	29957201	94	---	---	---	---	29952894	29952915	-	72	29952341	29957199
Gm14	29959377	29964322	29959382	29959639	29964069	29964322	93	29959369	29959376	29964323	29964330	29963905	29963928	+	75	---	---
Gm14	29982462	29996608	29982463	29983565	29995499	29996601	97	29982453	29982461	29996609	29996617	29983862	29983878	-	70	29982464	29996599
Gm14	30012083	30018241	30012083	30012323	30018001	30018241	90	---	---	---	---	30017753	30017784	+	71	30012083	30018239
Gm14	30022006	30026796	30022021	30022387	30026427	30026790	88	30022001	30022005	30026797	30026801	30022573	30022588	-	81	30022013	30026789
Gm14	30046887	30051637	30046891	30047275	30051237	30051623	93	30046882	30046886	30051638	30051642	30047410	30047436	-	74	30046889	30051627
Gm14	30049327	30054919	30049342	30050362	30053946	30054908	90	30049322	30049326	30054920	30054924	30053831	30053878	+	81	30049342	30054917
Gm14	30082326	30092576	30082326	30082933	30091954	30092561	87	30082321	30082325	30092577	30092581	30083225	30083274	-	76	30082329	30092565
Gm14	30153126	30156851	30153126	30153388	30156594	30156851	90	---	---	---	---	30153447	30153497	-	70	30153130	30156849
Gm14	30165739	30183115	30165739	30166508	30182346	30183115	97	---	---	---	---	30181620	30181640	+	90	---	---
Gm14	30167333	30175998	30167333	30167592	30175737	30175998	95	---	---	---	---	30167881	30167901	-	76	---	---
Gm14	30188059	30191058	30188059	30188509	30190619	30191058	95	---	---	---	---	30190524	30190544	+	71	30188063	30191055
Gm14	30195052	30207907	30195055	30196151	30206795	30207907	94	30195047	30195051	30207908	30207912	30206506	30206520	+	80	30195056	30207905
Gm14	30216372	30237682	30216385	30218037	30236011	30237681	96	30216367	30216371	30237683	30237687	30235208	30235234	+	70	30216385	30237679
Gm14	30218339	30223888	30218339	30218587	30223641	30223888	96	---	---	---	---	30223421	30223441	+	76	30218343	30223869
Gm14	30218587	30223243	30218587	30219692	30222139	30223243	99	---	---	---	---	30219784	30219799	-	75	30218587	30223240
Gm14	30279635	30289553	30279635	30280795	30288392	30289553	98	---	---	---	---	30288122	30288140	+	89	30279636	30289551
Gm14	30312749	30322001	30312749	30313755	30320995	30322001	99	---	---	---	---	30313892	30313905	-	71	30312751	30321996
Gm14	30363227	30368587	30363233	30364131	30367711	30368584	88	30363221	30363226	30368588	30368593	30364175	30364243	-	81	30363234	30368582
Gm14	30426903	30445934	30426903	30428452	30444385	30445934	98	---	---	---	---	30428506	30428583	-	76	30426904	30445932
Gm14	30495964	30504989	30495964	30497064	30503896	30504989	97	---	---	---	---	30503681	30503695	+	86	30495964	30504987
Gm14	30518400	30533913	30518405	30519964	30532330	30533899	97	30518395	30518399	30533914	30533918	30532208	30532276	+	78	30518402	30533899
Gm14	30537673	30544818	30537673	30538585	30543908	30544818	94	---	---	---	---	30538830	30538852	-	78	30537676	30544808
Gm14	30584616	30592860	30584616	30586297	30591187	30592860	95	---	---	---	---	30590943	30590963	+	85	30584616	30592857
Gm14	30603782	30611772	30603787	30604901	30610654	30611764	94	30603773	30603781	30611773	30611781	30605099	30605118	-	75	30603787	30611761
Gm14	30614464	30631346	30614468	30615248	30630559	30631340	88	30614459	30614463	30631347	30631351	30629942	30629982	+	75	30614466	30631340
Gm14	30616389	30629205	30616389	30616782	30628810	30629205	97	---	---	---	---	30616942	30616956	-	100	30616389	30629203
Gm14	30633836	30640797	30633847	30634534	30640110	30640791	86	30633831	30633835	30640798	30640802	30634673	30634692	-	85	---	---
Gm14	30654707	30660686	30654707	30655040	30660344	30660686	93	---	---	---	---	30660171	30660187	+	70	---	---
Gm14	30696518	30699572	30696518	30696900	30699190	30699572	97	---	---	---	---	30699176	30699187	+	83	---	---
Gm14	30704142	30709497	30704142	30705039	30708625	30709497	90	---	---	---	---	30708513	30708581	+	81	30704142	30709495
Gm14	30717197	30729677	30717197	30717568	30729307	30729677	95	---	---	---	---	30718085	30718107	-	78	---	---
Gm14	30763644	30769639	30763655	30764132	30769148	30769625	96	30763638	30763643	30769640	30769645	30764333	30764350	-	77	30763653	30769636
Gm14	30790293	30797150	30790301	30791236	30796191	30797150	92	30790288	30790292	30797151	30797155	30791439	30791451	-	100	30790301	30797148
Gm14	30833041	30837826	30833041	30833234	30837631	30837824	98	30833036	30833040	30837827	30837831	30833366	30833389	-	79	30833049	30837815
Gm14	30903507	30908108	30903507	30903743	30907871	30908108	97	---	---	---	---	30903859	30903878	-	85	30903507	30908107
Gm14	30918569	30928558	30918575	30919830	30927318	30928549	97	30918563	30918568	30928559	30928564	30920105	30920141	-	70	30918581	30928547
Gm14	30953062	30958587	30953062	30953215	30958422	30958587	90	---	---	---	---	30953354	30953385	-	84	30953066	30958584
Gm14	30993455	30998718	30993455	30995076	30997049	30998718	90	---	---	---	---	30996951	30996994	+	88	30993455	30998715
Gm14	31009589	31016069	31009589	31010552	31015106	31016069	98	---	---	---	---	31010731	31010753	-	78	31009589	31016067
Gm14	31059147	31073615	31059147	31059806	31072961	31073615	93	---	---	---	---	31060395	31060463	-	78	---	---
Gm14	31088803	31106678	31088803	31089161	31106320	31106678	95	---	---	---	---	31089823	31089885	-	74	---	---
Gm14	31144153	31149943	31144153	31144378	31149730	31149943	87	---	---	---	---	31149534	31149560	+	70	31144153	31149940
Gm14	31159890	31163544	31159890	31160200	31163234	31163544	86	---	---	---	---	---	---	0	--	---	---
Gm14	31177685	31184977	31177685	31178413	31184254	31184977	89	---	---	---	---	31178663	31178691	-	75	31177695	31184969
Gm14	31205125	31220907	31205125	31206999	31219032	31220907	97	---	---	---	---	31207532	31207547	-	75	31205125	31220905
Gm14	31246575	31261291	31246575	31246791	31261075	31261291	89	---	---	---	---	31260579	31260620	+	71	---	---
Gm14	31248013	31258440	31248013	31249176	31257270	31258440	98	---	---	---	---	31249455	31249469	-	80	31248013	31258438
Gm14	31261291	31266664	31261291	31262202	31265753	31266664	99	---	---	---	---	31265601	31265620	+	75	31261291	31266662
Gm14	31291509	31297238	31291509	31291842	31296905	31297238	98	---	---	---	---	31292053	31292076	-	87	31291510	31297219
Gm14	31336454	31352488	31336454	31336846	31352095	31352488	88	---	---	---	---	31337564	31337592	-	72	31336470	31352486
Gm14	31359487	31375128	31359487	31360263	31374333	31375128	91	---	---	---	---	31373757	31373775	+	73	31359495	31375125
Gm14	31361236	31367088	31361236	31361451	31366874	31367088	93	---	---	---	---	31361562	31361581	-	70	31361236	31367075
Gm14	31368135	31388594	31368140	31368505	31388210	31388579	86	31368130	31368134	31388595	31388599	31369084	31369101	-	72	---	---
Gm14	31442392	31459586	31442400	31442902	31459071	31459573	99	31442387	31442391	31459587	31459591	31443547	31443615	-	78	31442400	31459571
Gm14	31442470	31459422	31442470	31442751	31459141	31459422	99	---	---	---	---	31443547	31443571	-	76	---	---
Gm14	31527193	31536753	31527193	31528513	31535467	31536753	87	---	---	---	---	31535286	31535314	+	75	---	---
Gm14	31538165	31542056	31538165	31539118	31541089	31542056	96	---	---	---	---	---	---	0	--	---	---
Gm14	31549993	31555025	31549993	31551132	31553883	31555025	99	---	---	---	---	31551219	31551234	-	75	31549993	31555023
Gm14	31584435	31587598	31584435	31584941	31587114	31587598	93	---	---	---	---	31587005	31587054	+	76	31584435	31587595
Gm14	31629315	31640548	31629315	31629691	31640152	31640548	85	---	---	---	---	31629930	31629970	-	70	---	---
Gm14	31632378	31639083	31632378	31632840	31638621	31639083	92	---	---	---	---	31638465	31638500	+	80	31632380	31639064
Gm14	31650921	31655947	31650921	31651428	31655440	31655947	96	---	---	---	---	31651459	31651475	-	82	31650926	31655934
Gm14	31661272	31671826	31661281	31661526	31671578	31671820	87	31661267	31661271	31671827	31671831	31661933	31661956	-	79	31661278	31671822
Gm14	31668418	31683423	31668426	31668863	31682978	31683415	99	31668413	31668417	31683424	31683428	31669525	31669536	-	83	---	---
Gm14	31704075	31718822	31704075	31704582	31718316	31718822	95	---	---	---	---	31717742	31717769	+	75	31704090	31718821
Gm14	31752617	31761769	31752617	31753677	31760689	31761769	93	---	---	---	---	31753799	31753840	-	88	31752626	31761767
Gm14	31764339	31784195	31764339	31765104	31783413	31784195	88	---	---	---	---	31765948	31765965	-	83	31764339	31784180
Gm14	31770392	31775546	31770392	31771441	31774527	31775546	88	---	---	---	---	31774431	31774474	+	88	---	---
Gm14	31786003	31802722	31786008	31786302	31802428	31802722	92	31785998	31786002	31802723	31802727	31801653	31801741	+	76	31786006	31802705
Gm14	31786517	31796872	31786525	31789393	31794255	31796857	85	31786512	31786516	31796873	31796877	31794080	31794106	+	77	31786524	31796855
Gm14	31797914	31802427	31797914	31799561	31800678	31802427	86	---	---	---	---	31800578	31800638	+	73	31797914	31802418
Gm14	31843302	31863038	31843302	31843912	31862428	31863038	91	---	---	---	---	31861502	31861554	+	77	---	---
Gm14	31859109	31874574	31859109	31859527	31874156	31874574	87	---	---	---	---	31860115	31860144	-	73	---	---
Gm14	31892450	31899318	31892450	31892634	31899131	31899318	86	---	---	---	---	31892820	31892861	-	73	31892456	31899317
Gm14	31905114	31915982	31905114	31905510	31915586	31915982	95	---	---	---	---	31905777	31905793	-	70	31905116	31915975
Gm14	31916398	31920192	31916398	31916543	31920047	31920192	97	---	---	---	---	31920004	31920026	+	82	---	---
Gm14	31923078	31932068	31923078	31923764	31931385	31932068	99	---	---	---	---	31931235	31931252	+	72	31923089	31932066
Gm14	31937318	31945620	31937318	31938198	31944740	31945620	98	---	---	---	---	31938461	31938479	-	84	31937327	31945618
Gm14	32041008	32044359	32041008	32041904	32043483	32044359	91	---	---	---	---	32041965	32041982	-	72	---	---
Gm14	32046012	32049516	32046012	32046537	32048993	32049516	93	---	---	---	---	---	---	0	--	---	---
Gm14	32058509	32070980	32058512	32059644	32069835	32070968	98	32058503	32058508	32070981	32070986	32059877	32059889	-	84	32058516	32070977
Gm14	32063902	32068624	32063902	32064791	32067723	32068615	87	32063892	32063901	32068625	32068634	---	---	0	--	---	---
Gm14	32074779	32079107	32074779	32075324	32078562	32079107	88	---	---	---	---	32075463	32075476	-	71	32074784	32079097
Gm14	32077294	32080555	32077294	32077885	32079965	32080555	98	---	---	---	---	---	---	0	--	32077298	32080545
Gm14	32081459	32086564	32081459	32082150	32085872	32086564	98	---	---	---	---	32085759	32085780	+	72	---	---
Gm14	32101382	32105998	32101383	32101913	32105467	32105997	95	32101363	32101381	32105999	32106017	---	---	0	--	32101382	32105992
Gm14	32146120	32149894	32146120	32146953	32149061	32149894	92	---	---	---	---	---	---	0	--	32146137	32149891
Gm14	32159561	32160496	32159567	32160027	32160027	32160487	89	32159556	32159560	32160497	32160501	---	---	0	--	---	---
Gm14	32163685	32183145	32163685	32165323	32181495	32183145	96	---	---	---	---	32166076	32166102	-	70	32163688	32183143
Gm14	32217704	32222973	32217707	32218435	32222241	32222969	97	32217699	32217703	32222974	32222978	32218553	32218602	-	84	32217707	32222972
Gm14	32217707	32223204	32217707	32218670	32222241	32223204	97	---	---	---	---	32218736	32218783	-	83	32217707	32223201
Gm14	32225730	32241786	32225730	32226423	32241091	32241786	96	---	---	---	---	32240387	32240426	+	80	32225742	32241784
Gm14	32235932	32242389	32235942	32236309	32242018	32242384	95	32235927	32235931	32242390	32242394	32241811	32241837	+	70	32235942	32242382
Gm14	32290914	32296319	32290925	32291318	32295919	32296314	99	32290909	32290913	32296320	32296324	32291339	32291355	-	70	32290925	32296318
Gm14	32311528	32317347	32311542	32312508	32316366	32317332	95	32311523	32311527	32317348	32317352	32312685	32312701	-	76	32311542	32317346
Gm14	32340666	32343500	32340666	32341003	32343164	32343500	94	---	---	---	---	32341046	32341058	-	76	32340669	32343490
Gm14	32345807	32352793	32345807	32346867	32351748	32352793	90	---	---	---	---	32351625	32351681	+	75	---	---
Gm14	32359549	32368338	32359549	32361012	32366862	32368338	94	---	---	---	---	32366636	32366667	+	75	32359554	32368325
Gm14	32371923	32386861	32371923	32373528	32385268	32386861	95	---	---	---	---	32384942	32384954	+	76	32371923	32386859
Gm14	32389229	32392957	32389229	32389739	32392448	32392957	87	---	---	---	---	32392313	32392368	+	73	32389230	32392955
Gm14	32406044	32409027	32406044	32406664	32408429	32409027	96	---	---	---	---	32406696	32406764	-	76	32406044	32409025
Gm14	32475753	32484903	32475768	32476918	32483754	32484901	96	32475748	32475752	32484904	32484908	32483412	32483493	+	70	32475761	32484898
Gm14	32518883	32528462	32518890	32519855	32527496	32528455	95	32518878	32518882	32528463	32528467	32520115	32520143	-	75	32518888	32528453
Gm14	32542801	32553709	32542801	32543554	32552952	32553709	93	---	---	---	---	32552509	32552529	+	90	32542801	32553708
Gm14	32561404	32581329	32561404	32562992	32579739	32581329	98	---	---	---	---	32578918	32578943	+	76	32561409	32581324
Gm14	32585776	32606086	32585776	32585950	32605912	32606086	89	---	---	---	---	32605220	32605254	+	85	32585788	32606084
Gm14	32622655	32629579	32622655	32623597	32628674	32629579	86	---	---	---	---	32623806	32623823	-	88	32622655	32629577
Gm14	32650387	32662713	32650399	32652023	32661085	32662710	97	32650380	32650386	32662714	32662720	32652122	32652152	-	93	32650387	32662707
Gm14	32706055	32726446	32706060	32707731	32724760	32726432	98	32706049	32706054	32726447	32726452	32723908	32723932	+	72	32706060	32726434
Gm14	32744222	32748872	32744222	32744476	32748619	32748872	94	---	---	---	---	32748554	32748590	+	70	---	---
Gm14	32762619	32768874	32762619	32763402	32768090	32768874	93	---	---	---	---	32763490	32763501	-	83	---	---
Gm14	32762619	32768874	32762619	32763402	32768090	32768874	93	---	---	---	---	32763490	32763501	-	83	---	---
Gm14	32802485	32811230	32802485	32803112	32810624	32811230	95	---	---	---	---	32810332	32810371	+	85	32802491	32811228
Gm14	32814861	32833382	32814867	32815293	32832941	32833367	88	32814856	32814860	32833383	32833387	32815960	32816014	-	90	32814864	32833376
Gm14	32824303	32832698	32824303	32824706	32832315	32832698	93	---	---	---	---	32832004	32832031	+	89	32824316	32832697
Gm14	32846113	32853060	32846113	32846492	32852672	32853060	86	---	---	---	---	32846767	32846801	-	88	---	---
Gm14	32864801	32880241	32864801	32866445	32878599	32880241	95	---	---	---	---	32878051	32878066	+	75	32864801	32880239
Gm14	32887737	32896936	32887737	32888258	32896415	32896936	95	---	---	---	---	32896034	32896062	+	82	---	---
Gm14	32909794	32918987	32909794	32910811	32917975	32918987	94	---	---	---	---	32910850	32910951	-	72	32909798	32918985
Gm14	32910286	32918927	32910286	32910750	32918467	32918927	93	---	---	---	---	32910850	32910951	-	72	32910286	32918917
Gm14	32937220	32951576	32937220	32938154	32950640	32951576	89	---	---	---	---	32938582	32938606	-	76	---	---
Gm14	32944830	32950157	32944830	32945695	32949305	32950157	95	---	---	---	---	32949191	32949238	+	85	32944831	32950138
Gm14	32976099	32997664	32976099	32977735	32996016	32997663	95	32976093	32976098	32997665	32997670	32978565	32978586	-	72	32976099	32997661
Gm14	33013945	33035186	33013945	33015008	33034178	33035186	88	---	---	---	---	33015618	33015641	-	75	---	---
Gm14	33036171	33054747	33036184	33036475	33054456	33054747	94	33036166	33036170	33054748	33054752	33053646	33053666	+	80	---	---
Gm14	33047717	33053808	33047723	33048019	33053497	33053793	89	33047712	33047716	33053809	33053813	33048234	33048252	-	78	33047724	33053789
Gm14	33057561	33066687	33057575	33057965	33066294	33066686	95	33057556	33057560	33066688	33066692	33058268	33058294	-	74	33057565	33066684
Gm14	33077438	33082268	33077438	33077811	33081895	33082268	98	---	---	---	---	33077975	33077996	-	72	33077439	33082265
Gm14	33107758	33118695	33107758	33110831	33115730	33118695	94	---	---	---	---	33111041	33111075	-	71	33107758	33118693
Gm14	33125851	33128642	33125851	33126361	33128110	33128642	92	---	---	---	---	33128010	33128045	+	77	33125853	33128640
Gm14	33157652	33172667	33157652	33158111	33172184	33172667	86	---	---	---	---	33171505	33171534	+	73	---	---
Gm14	33157652	33172815	33157652	33158259	33172184	33172815	87	---	---	---	---	33171505	33171534	+	73	33157657	33172813
Gm14	33160414	33165711	33160414	33161322	33164804	33165711	97	---	---	---	---	33161365	33161433	-	84	33160414	33165708
Gm14	33268110	33272277	33268116	33269520	33270865	33272270	92	33268104	33268109	33272278	33272283	33270771	33270800	+	86	33268114	33272260
Gm14	33272459	33292190	33272459	33274108	33290531	33292190	95	---	---	---	---	33289737	33289763	+	70	33272459	33292188
Gm14	33356277	33364041	33356277	33357037	33363277	33364041	88	---	---	---	---	33363003	33363033	+	77	33356279	33364028
Gm14	33384562	33390101	33384562	33385697	33389003	33390101	93	---	---	---	---	33388949	33388967	+	73	33384567	33390099
Gm14	33390398	33404052	33390398	33390857	33403594	33404052	94	---	---	---	---	33391253	33391307	-	70	---	---
Gm14	33435227	33441834	33435227	33435427	33441631	33441834	90	---	---	---	---	33441359	33441370	+	91	33435239	33441830
Gm14	33467986	33475489	33467986	33468631	33474845	33475489	98	---	---	---	---	33468822	33468863	-	73	33467986	33475483
Gm14	33536539	33542860	33536539	33537094	33542306	33542860	93	---	---	---	---	33542127	33542175	+	79	---	---
Gm14	33551904	33566523	33551919	33554257	33564215	33566521	97	33551899	33551903	33566524	33566528	33563958	33563981	+	70	33551912	33566521
Gm14	33599059	33619271	33599074	33600714	33617615	33619256	98	33599054	33599058	33619272	33619276	33616821	33616847	+	70	33599067	33619270
Gm14	33628288	33635428	33628288	33629018	33634681	33635428	92	---	---	---	---	33634397	33634437	+	75	33628304	33635425
Gm14	33633238	33637657	33633238	33634755	33636140	33637657	89	---	---	---	---	33636041	33636110	+	77	33633254	33637643
Gm14	33650998	33668405	33650998	33652620	33666791	33668405	95	---	---	---	---	33666670	33666737	+	77	33650999	33668403
Gm14	33669919	33675420	33669919	33670871	33674468	33675420	97	---	---	---	---	33674355	33674402	+	83	33669921	33675418
Gm14	33697906	33703422	33697906	33698869	33702459	33703422	98	---	---	---	---	33702344	33702391	+	81	33697906	33703420
Gm14	33716961	33727364	33716974	33718143	33726187	33727356	99	33716956	33716960	33727365	33727369	33725801	33725822	+	77	33716964	33727361
Gm14	33737130	33757313	33737143	33737906	33756544	33757307	86	33737125	33737129	33757314	33757318	33738705	33738775	-	71	33737137	33757308
Gm14	33743629	33762836	33743629	33744565	33761892	33762836	90	---	---	---	---	33745308	33745367	-	81	---	---
Gm14	33745050	33755079	33745050	33745619	33754506	33755075	91	33745045	33745049	33755080	33755084	33745668	33745744	-	74	33745061	33755075
Gm14	33755192	33763659	33755192	33756168	33762683	33763659	99	---	---	---	---	33762397	33762425	+	75	33755192	33763657
Gm14	33770439	33790355	33770448	33772100	33788687	33790348	96	33770434	33770438	33790356	33790360	33787922	33787934	+	84	33770445	33790352
Gm14	33794165	33799377	33794179	33795143	33798404	33799368	96	33794160	33794164	33799378	33799382	33798289	33798336	+	81	33794170	33799364
Gm14	33794179	33799229	33794179	33795004	33798404	33799229	96	---	---	---	---	33798289	33798336	+	81	33794179	33799223
Gm14	33801250	33808311	33801250	33801797	33807740	33808311	89	---	---	---	---	33807645	33807688	+	88	33801251	33808307
Gm14	33801333	33808159	33801333	33801645	33807847	33808159	91	---	---	---	---	33807645	33807688	+	88	---	---
Gm14	33812029	33816839	33812029	33812770	33816090	33816839	93	---	---	---	---	---	---	0	--	33812030	33816838
Gm14	33825622	33847121	33825622	33827730	33844911	33847121	91	---	---	---	---	33828551	33828587	-	72	---	---
Gm14	33835179	33853555	33835179	33837659	33851148	33853555	91	---	---	---	---	33850605	33850625	+	71	---	---
Gm14	33905185	33914668	33905186	33906187	33913657	33914658	99	33905178	33905184	33914669	33914675	33913335	33913369	+	71	33905187	33914662
Gm14	33916481	33924558	33916481	33917233	33923837	33924558	85	---	---	---	---	33917529	33917564	-	91	33916486	33924555
Gm14	33965139	33975282	33965139	33965892	33974529	33975282	93	---	---	---	---	33966028	33966052	-	72	33965151	33975280
Gm14	33978178	33985353	33978178	33978375	33985156	33985353	96	---	---	---	---	33984853	33984871	+	73	---	---
Gm14	34006963	34010366	34006963	34008089	34009241	34010366	96	---	---	---	---	34009195	34009239	+	80	34006979	34010363
Gm14	34015037	34019413	34015037	34015433	34019017	34019413	94	---	---	---	---	34018848	34018896	+	75	---	---
Gm14	34032327	34037889	34032337	34032613	34037607	34037886	89	34032322	34032326	34037890	34037894	34032757	34032775	-	84	34032329	34037878
Gm14	34041687	34047086	34041687	34042596	34046150	34047086	94	---	---	---	---	34045999	34046018	+	70	34041688	34047084
Gm14	34048727	34069442	34048739	34049060	34069107	34069429	95	34048721	34048726	34069443	34069448	34049799	34049811	-	84	34048735	34069435
Gm14	34051907	34057347	34051907	34052165	34057093	34057347	87	---	---	---	---	34052312	34052412	-	72	34051909	34057331
Gm14	34053128	34059704	34053140	34054493	34058339	34059692	93	34053122	34053127	34059705	34059710	34058181	34058213	+	81	---	---
Gm14	34081305	34086405	34081314	34082259	34085430	34086399	91	34081300	34081304	34086406	34086410	34082261	34082272	-	100	34081309	34086395
Gm14	34081704	34086060	34081716	34081916	34085856	34086056	93	34081698	34081703	34086061	34086066	34082033	34082044	-	83	34081713	34086056
Gm14	34099372	34108944	34099372	34099582	34108733	34108944	97	---	---	---	---	34108305	34108331	+	74	---	---
Gm14	34124851	34143617	34124863	34126368	34142077	34143603	96	34124845	34124850	34143618	34143623	34141955	34142022	+	77	34124861	34143609
Gm14	34148704	34157628	34148719	34149604	34156715	34157613	96	34148699	34148703	34157629	34157633	34149781	34149794	-	100	---	---
Gm14	34162060	34173081	34162060	34163325	34171833	34173081	95	---	---	---	---	34163718	34163746	-	75	---	---
Gm14	34190420	34195846	34190432	34191411	34194885	34195839	89	34190415	34190419	34195847	34195851	34194769	34194856	+	76	34190432	34195836
Gm14	34302559	34308034	34302559	34302715	34307878	34308034	96	---	---	---	---	34307741	34307805	+	72	---	---
Gm14	34336326	34349545	34336335	34337216	34348681	34349542	87	34336321	34336325	34349546	34349550	34337548	34337560	-	84	---	---
Gm14	34353534	34356569	34353547	34354211	34355919	34356562	85	34353528	34353533	34356570	34356575	34355832	34355857	+	80	---	---
Gm14	34409245	34412915	34409245	34409910	34412247	34412915	92	---	---	---	---	---	---	0	--	---	---
Gm14	34425610	34431698	34425610	34426288	34431020	34431698	94	---	---	---	---	34426463	34426485	-	78	34425616	34431692
Gm14	34456459	34469220	34456459	34459759	34465914	34469220	99	---	---	---	---	34459786	34459805	-	90	---	---
Gm14	34477729	34498351	34477729	34478231	34497849	34498351	86	---	---	---	---	34479045	34479061	-	94	34477738	34498343
Gm14	34487820	34495720	34487820	34488234	34495306	34495720	98	---	---	---	---	34488546	34488588	-	79	34487823	34495716
Gm14	34539389	34556664	34539389	34541348	34554700	34556664	98	---	---	---	---	34541969	34541987	-	84	34539391	34556661
Gm14	34562477	34567601	34562477	34563057	34567020	34567601	93	---	---	---	---	34566845	34566873	+	86	---	---
Gm14	34562680	34565555	34562680	34562840	34565394	34565555	88	---	---	---	---	---	---	0	--	---	---
Gm14	34573585	34584108	34573585	34573750	34583944	34584108	93	---	---	---	---	34574121	34574260	-	75	34573589	34584106
Gm14	34573748	34583944	34573748	34574858	34582833	34583944	94	---	---	---	---	34582499	34582513	+	80	34573763	34583942
Gm14	34594015	34600358	34594015	34594512	34599861	34600358	90	---	---	---	---	34599640	34599783	+	75	34594017	34600353
Gm14	34607992	34619100	34607992	34610418	34616673	34619100	97	---	---	---	---	34610615	34610631	-	88	---	---
Gm14	34648196	34657918	34648198	34649324	34656786	34657913	99	34648191	34648195	34657919	34657923	34656468	34656525	+	70	34648199	34657913
Gm14	34664477	34676917	34664477	34664784	34676610	34676917	97	---	---	---	---	34676295	34676379	+	71	34664482	34676910
Gm14	34695151	34704482	34695151	34696399	34703234	34704482	99	---	---	---	---	34696659	34696740	-	70	34695153	34704480
Gm14	34840002	34849112	34840002	34841207	34847911	34849112	97	---	---	---	---	34841407	34841421	-	86	---	---
Gm14	34876560	34879714	34876560	34877235	34879037	34879714	85	---	---	---	---	34878963	34878974	+	75	34876560	34879712
Gm14	34897399	34917210	34897399	34898983	34915606	34917210	95	---	---	---	---	34899075	34899102	-	92	34897399	34917208
Gm14	34936937	34956498	34936937	34937654	34955779	34956498	94	---	---	---	---	34955274	34955292	+	84	34936943	34956495
Gm14	34951839	34957255	34951839	34952814	34956262	34957255	93	---	---	---	---	34952915	34952943	-	86	34951840	34957246
Gm14	34951839	34957129	34951839	34952706	34956262	34957129	95	---	---	---	---	34956183	34956210	+	75	34951840	34957128
Gm14	34995586	35004090	34995597	34996586	35003090	35004079	94	34995581	34995585	35004091	35004095	34996842	34996870	-	75	34995596	35004086
Gm14	35004591	35014405	35004594	35005764	35013230	35014402	98	35004586	35004590	35014406	35014410	35012911	35012968	+	70	35004594	35014404
Gm14	35030770	35037954	35030770	35031180	35037581	35037954	86	---	---	---	---	35031453	35031489	-	86	---	---
Gm14	35043974	35061055	35043974	35045650	35059399	35061055	98	---	---	---	---	35046316	35046331	-	81	35043982	35061053
Gm14	35066404	35075658	35066404	35067404	35074658	35075658	99	---	---	---	---	35067544	35067557	-	71	35066404	35075656
Gm14	35077551	35094918	35077551	35079497	35092980	35094917	98	35077532	35077550	35094919	35094937	35080122	35080140	-	84	35077551	35094915
Gm14	35108369	35127439	35108372	35108974	35126822	35127427	89	35108363	35108368	35127440	35127445	35109740	35109820	-	77	---	---
Gm14	35114081	35126098	35114081	35114694	35125474	35126098	90	---	---	---	---	35115219	35115232	-	71	---	---
Gm14	35114438	35126296	35114438	35114892	35125834	35126296	89	---	---	---	---	35115219	35115255	-	78	---	---
Gm14	35122890	35135598	35122890	35123699	35134780	35135596	87	35122885	35122889	35135599	35135603	35124172	35124193	-	81	35122899	35135592
Gm14	35124623	35130139	35124623	35125591	35129171	35130139	99	---	---	---	---	35129070	35129105	+	80	35124624	35130138
Gm14	35130136	35138760	35130136	35131361	35137536	35138760	94	---	---	---	---	35137380	35137415	+	75	---	---
Gm14	35147638	35156021	35147638	35148447	35155211	35156021	89	---	---	---	---	35148705	35148786	-	74	---	---
Gm14	35185100	35188551	35185100	35186045	35187608	35188551	93	---	---	---	---	35186125	35186144	-	70	---	---
Gm14	35187593	35208139	35187608	35189180	35206574	35208139	97	35187588	35187592	35208140	35208144	35189234	35189301	-	77	35187606	35208137
Gm14	35265085	35281127	35265085	35265740	35280474	35281127	91	---	---	---	---	35266143	35266164	-	86	35265089	35281125
Gm14	35280931	35297086	35280931	35282106	35295939	35297086	92	---	---	---	---	35295591	35295629	+	76	35280931	35297084
Gm14	35298688	35309314	35298688	35300425	35307581	35309314	89	---	---	---	---	35300609	35300629	-	80	35298704	35309310
Gm14	35301369	35312075	35301369	35302254	35311186	35312075	87	---	---	---	---	35302256	35302269	-	71	35301372	35312073
Gm14	35302280	35318259	35302294	35303790	35316789	35318255	96	35302275	35302279	35318260	35318264	35304184	35304267	-	71	---	---
Gm14	35302578	35318577	35302578	35304112	35317073	35318577	96	---	---	---	---	35304658	35304673	-	75	---	---
Gm14	35317114	35326179	35317114	35317740	35325534	35326179	92	---	---	---	---	35325159	35325185	+	74	35317118	35326177
Gm14	35339274	35344685	35339274	35340237	35343782	35344685	85	---	---	---	---	35343667	35343753	+	74	35339274	35344683
Gm14	35390341	35399530	35390351	35391436	35398431	35399519	96	35390336	35390340	35399531	35399535	35391571	35391600	-	90	35390345	35399525
Gm14	35420783	35425638	35420783	35420981	35425436	35425636	97	35420776	35420782	35425639	35425645	35425345	35425420	+	72	35420795	35425634
Gm14	35466332	35478815	35466332	35467848	35477297	35478815	93	---	---	---	---	35468273	35468294	-	72	35466332	35478813
Gm14	35479616	35498068	35479627	35480862	35496765	35498058	88	35479611	35479615	35498069	35498073	35481234	35481306	-	76	---	---
Gm14	35549228	35555581	35549228	35550187	35554622	35555581	94	---	---	---	---	35554459	35554480	+	81	35549228	35555579
Gm14	35560164	35574345	35560177	35560514	35574007	35574341	94	35560158	35560163	35574346	35574351	35560832	35560867	-	75	---	---
Gm14	35620284	35625923	35620290	35620702	35625507	35625923	92	35620279	35620283	35625924	35625928	35620704	35620719	-	75	35620287	35625922
Gm14	35632154	35637222	35632154	35632523	35636822	35637222	87	---	---	---	---	35636654	35636723	+	81	35632165	35637212
Gm14	35657259	35665938	35657272	35658524	35664683	35665936	96	35657253	35657258	35665939	35665944	35658788	35658806	-	73	35657277	35665936
Gm14	35682360	35690415	35682360	35684075	35688697	35690415	92	---	---	---	---	35684239	35684252	-	78	---	---
Gm14	35686097	35688696	35686099	35686612	35688176	35688696	86	35686092	35686096	35688697	35688701	35686665	35686712	-	81	35686105	35688694
Gm14	35734178	35751497	35734179	35734759	35750907	35751487	91	35734173	35734177	35751498	35751502	35735144	35735164	-	76	---	---
Gm14	35742484	35748224	35742491	35743141	35747595	35748224	94	35742476	35742483	35748225	35748232	35747385	35747414	+	93	---	---
Gm14	35746680	35752327	35746680	35747899	35751188	35752327	87	---	---	---	---	35751135	35751148	+	92	35746690	35752310
Gm14	35747217	35751804	35747217	35747352	35751669	35751804	98	---	---	---	---	35747421	35747432	-	75	35747219	35751802
Gm14	35748629	35752461	35748629	35748737	35752348	35752457	97	35748623	35748628	35752462	35752467	35748879	35748917	-	79	35748636	35752456
Gm14	35767905	35776880	35767905	35768829	35775930	35776880	85	---	---	---	---	35769147	35769167	-	80	35767906	35776877
Gm14	35826457	35832610	35826457	35826689	35832378	35832610	87	---	---	---	---	35826771	35826795	-	76	35826459	35832598
Gm14	35839609	35856468	35839609	35840297	35855768	35856468	92	---	---	---	---	35855014	35855028	+	73	---	---
Gm14	35840339	35856291	35840339	35841193	35855437	35856291	92	---	---	---	---	35841653	35841690	-	76	---	---
Gm14	35843139	35854159	35843154	35844804	35852496	35854146	98	35843134	35843138	35854160	35854164	35852161	35852181	+	85	35843152	35854146
Gm14	35843154	35853510	35843154	35844168	35852496	35853510	98	---	---	---	---	35844556	35844583	-	71	35843154	35853504
Gm14	35945935	35958792	35945935	35947036	35957634	35958792	90	---	---	---	---	35957127	35957154	+	85	35945952	35958776
Gm14	35946220	35958707	35946222	35946948	35957978	35958704	94	35946214	35946219	35958708	35958713	35947228	35947330	-	73	35946228	35958706
Gm14	35960781	35978136	35960781	35961744	35977199	35978136	90	---	---	---	---	35976471	35976484	+	71	35960782	35978134
Gm14	35966431	35972256	35966431	35966761	35971923	35972256	90	---	---	---	---	35971664	35971705	+	78	---	---
Gm14	35977190	35998458	35977199	35978136	35997499	35998447	87	35977185	35977189	35998459	35998463	35996588	35996646	+	81	35977200	35998445
Gm14	35978555	35993462	35978555	35980145	35991852	35993462	93	---	---	---	---	35991266	35991281	+	81	35978558	35993460
Gm14	35998464	36007833	35998464	35998819	36007465	36007833	92	---	---	---	---	35998936	35998954	-	78	---	---
Gm14	36008820	36028890	36008820	36010071	36027639	36028890	99	---	---	---	---	36010678	36010692	-	80	36008826	36028875
Gm14	36031845	36049663	36031845	36034272	36047241	36049663	90	---	---	---	---	36046831	36046854	+	75	---	---
Gm14	36042942	36052638	36042942	36043699	36051868	36052638	90	---	---	---	---	36051524	36051547	+	75	---	---
Gm14	36057949	36062354	36057949	36058281	36062022	36062354	92	---	---	---	---	36061835	36061851	+	82	36057958	36062351
Gm14	36072168	36080622	36072168	36073158	36079631	36080622	95	---	---	---	---	36073396	36073424	-	79	36072169	36080620
Gm14	36080668	36086067	36080672	36081583	36085147	36086058	97	36080663	36080667	36086068	36086072	36081627	36081696	-	84	36080674	36086056
Gm14	36155656	36163628	36155656	36158098	36161161	36163628	89	---	---	---	---	---	---	0	--	36155656	36163621
Gm14	36170389	36177220	36170389	36170738	36176874	36177220	93	---	---	---	---	36171012	36171045	-	70	---	---
Gm14	36236800	36239550	36236803	36237228	36239116	36239543	95	36236795	36236799	36239551	36239555	36239059	36239086	+	75	36236802	36239541
Gm14	36293599	36315096	36293599	36295069	36313546	36315096	89	---	---	---	---	36312667	36312682	+	81	36293611	36315094
Gm14	36334338	36345237	36334338	36335502	36344058	36345237	97	---	---	---	---	36335840	36335861	-	77	36334338	36345235
Gm14	36399275	36407394	36399275	36399544	36407127	36407394	93	---	---	---	---	36399723	36399736	-	71	---	---
Gm14	36450161	36453340	36450161	36450357	36453144	36453340	89	---	---	---	---	36453020	36453064	+	75	36450161	36453338
Gm14	36460199	36470345	36460199	36461316	36469221	36470345	90	---	---	---	---	36468946	36468985	+	70	36460199	36470342
Gm14	36471009	36490536	36471009	36471610	36489905	36490524	88	36471003	36471008	36490537	36490542	36472434	36472511	-	71	---	---
Gm14	36475100	36485102	36475100	36476242	36483961	36485102	99	---	---	---	---	36476521	36476535	-	80	36475100	36485100
Gm14	36499696	36506937	36499710	36500432	36506200	36506923	96	36499691	36499695	36506938	36506942	36506094	36506111	+	83	36499698	36506931
Gm14	36514097	36532898	36514097	36514230	36532779	36532898	85	---	---	---	---	36514932	36515004	-	76	36514114	36532879
Gm14	36550029	36565267	36550029	36550901	36564395	36565267	97	---	---	---	---	36563721	36563764	+	75	---	---
Gm14	36565442	36581637	36565457	36567114	36579947	36581623	98	36565437	36565441	36581638	36581642	36567656	36567671	-	75	36565457	36581631
Gm14	36608340	36615164	36608340	36610016	36613474	36615164	94	---	---	---	---	36613301	36613325	+	80	36608341	36615162
Gm14	36615712	36620918	36615712	36616385	36620265	36620918	93	---	---	---	---	36620071	36620109	+	76	36615712	36620915
Gm14	36640464	36657889	36640467	36642118	36656232	36657884	99	36640449	36640463	36657890	36657904	36642781	36642796	-	81	36640465	36657881
Gm14	36666103	36685302	36666103	36666227	36685175	36685302	93	---	---	---	---	36666949	36667039	-	73	---	---
Gm14	36666228	36685156	36666228	36667873	36683637	36685156	88	---	---	---	---	36682878	36682891	+	71	36666228	36685154
Gm14	36688071	36698465	36688071	36689238	36697298	36698465	98	---	---	---	---	36696895	36696926	+	71	36688071	36698463
Gm14	36699510	36720752	36699524	36699907	36720345	36720740	87	36699505	36699509	36720753	36720757	36719371	36719391	+	76	36699516	36720737
Gm14	36706062	36713099	36706062	36707083	36712046	36713099	87	---	---	---	---	36712019	36712044	+	88	36706079	36713091
Gm14	36711226	36725858	36711226	36712845	36724250	36725858	96	---	---	---	---	36712895	36712962	-	75	36711226	36725852
Gm14	36711716	36725537	36711716	36712524	36724740	36725537	96	---	---	---	---	36712895	36712962	-	75	---	---
Gm14	36714137	36727575	36714140	36715768	36725853	36727572	85	36714131	36714136	36727576	36727581	36715959	36715977	-	73	36714143	36727556
Gm14	36762254	36779317	36762254	36763911	36777642	36779317	98	---	---	---	---	36776956	36776971	+	75	36762255	36779315
Gm14	36787150	36791413	36787150	36787529	36791032	36791412	92	36787145	36787149	36791414	36791418	36787663	36787705	-	76	36787155	36791397
Gm14	36822719	36834473	36822724	36823006	36834178	36834460	91	36822714	36822718	36834474	36834478	36833654	36833682	+	82	---	---
Gm14	36843016	36858135	36843016	36844274	36856931	36858135	88	---	---	---	---	36856389	36856406	+	83	---	---
Gm14	36870054	36878267	36870054	36871151	36877172	36878267	98	---	---	---	---	36876958	36876972	+	86	36870055	36878264
Gm14	36883029	36888069	36883029	36883635	36887464	36888069	96	---	---	---	---	36887335	36887420	+	81	36883030	36888054
Gm14	36911210	36927300	36911210	36912416	36926131	36927300	92	---	---	---	---	36925781	36925854	+	75	---	---
Gm14	36911273	36927161	36911285	36912276	36926206	36927159	92	36911268	36911272	36927162	36927166	36925781	36925854	+	75	---	---
Gm14	36956338	36963384	36956338	36956765	36962962	36963384	92	---	---	---	---	36962874	36962892	+	78	36956338	36963382
Gm14	36966994	36973417	36966994	36967953	36972442	36973417	92	---	---	---	---	36968132	36968154	-	78	36966995	36973415
Gm14	36974321	36978611	36974321	36974911	36978019	36978611	95	---	---	---	---	36977863	36977928	+	75	---	---
Gm14	36982343	36987852	36982358	36983319	36986880	36987840	96	36982338	36982342	36987853	36987857	36986766	36986813	+	85	36982343	36987838
Gm14	37028853	37043724	37028853	37030797	37041780	37043724	99	---	---	---	---	37031334	37031347	-	71	37028855	37043722
Gm14	37051674	37060626	37051674	37052558	37059752	37060626	96	---	---	---	---	37059586	37059615	+	90	37051674	37060624
Gm14	37068032	37077610	37068032	37068603	37077043	37077610	95	---	---	---	---	37076768	37076807	+	72	---	---
Gm14	37086698	37092049	37086700	37087568	37091142	37092037	94	37086693	37086697	37092050	37092054	37087612	37087681	-	81	37086698	37092047
Gm14	37120092	37138065	37120092	37120449	37137709	37138065	96	---	---	---	---	37121157	37121247	-	73	---	---
Gm14	37121162	37138802	37121162	37121795	37138166	37138802	97	---	---	---	---	37137591	37137658	+	77	37121174	37138800
Gm14	37166382	37186754	37166387	37168059	37185070	37186741	99	37166377	37166381	37186755	37186759	37184720	37184733	+	71	37166387	37186747
Gm14	37208332	37218977	37208345	37209501	37217837	37218977	93	37208327	37208331	37218978	37218982	37209870	37209890	-	76	37208336	37218975
Gm14	37208345	37218807	37208345	37209338	37217837	37218807	93	---	---	---	---	37209360	37209390	-	80	37208349	37218795
Gm14	37224768	37229458	37224768	37224953	37229258	37229458	85	37224762	37224767	37229459	37229464	37229147	37229198	+	86	37224769	37229443
Gm14	37242514	37262372	37242519	37244175	37260691	37262367	97	37242509	37242513	37262373	37262377	37259867	37259886	+	75	37242523	37262368
Gm14	37268880	37275610	37268880	37269824	37274664	37275610	93	---	---	---	---	37274431	37274480	+	86	37268885	37275608
Gm14	37277026	37290707	37277035	37278665	37289054	37290705	96	37277020	37277025	37290708	37290713	37288591	37288612	+	77	---	---
Gm14	37299712	37311434	37299712	37300198	37310949	37311434	90	---	---	---	---	37300431	37300476	-	80	37299712	37311432
Gm14	37304863	37309701	37304863	37306065	37308500	37309701	95	---	---	---	---	37306165	37306181	-	76	37304870	37309699
Gm14	37305294	37309273	37305294	37305637	37308931	37309273	94	---	---	---	---	37308775	37308801	+	92	---	---
Gm14	37317838	37323868	37317838	37318946	37322760	37323868	92	---	---	---	---	37322684	37322708	+	76	37317848	37323866
Gm14	37332216	37352910	37332216	37333866	37351260	37352910	98	---	---	---	---	37350469	37350495	+	70	---	---
Gm14	37354613	37376414	37354613	37355426	37375601	37376414	93	---	---	---	---	37356235	37356252	-	83	37354615	37376408
Gm14	37358862	37366553	37358868	37359081	37366338	37366551	98	37358857	37358861	37366554	37366558	37365990	37366040	+	82	37358870	37366543
Gm14	37513591	37532571	37513591	37514256	37531903	37532571	89	---	---	---	---	37531203	37531237	+	82	37513591	37532565
Gm14	37522034	37525814	37522034	37522416	37525432	37525814	88	---	---	---	---	37525350	37525402	+	77	---	---
Gm14	37524411	37546087	37524411	37525639	37544859	37546087	98	---	---	---	---	37543925	37543945	+	76	37524412	37546077
Gm14	37526075	37543802	37526075	37528245	37541632	37543802	99	---	---	---	---	37541040	37541058	+	73	---	---
Gm14	37548110	37557856	37548110	37549220	37556746	37557856	99	---	---	---	---	37549489	37549523	-	71	37548110	37557854
Gm14	37593109	37595949	37593119	37593612	37595443	37595939	95	37593104	37593108	37595950	37595954	37595343	37595373	+	80	37593115	37595931
Gm14	37596182	37604500	37596182	37597103	37603533	37604500	91	---	---	---	---	37597256	37597314	-	72	37596200	37604481
Gm14	37609238	37617791	37609238	37609712	37617317	37617791	97	---	---	---	---	37616949	37616997	+	71	37609241	37617786
Gm14	37631689	37653266	37631689	37633373	37651576	37653266	87	---	---	---	---	37651067	37651085	+	78	---	---
Gm14	37641268	37646819	37641276	37642240	37645842	37646806	97	37641263	37641267	37646820	37646824	37642306	37642353	-	81	37641277	37646815
Gm14	37681175	37701209	37681187	37682790	37699604	37701206	97	37681169	37681174	37701210	37701215	37699475	37699549	+	76	37681185	37701204
Gm14	37752761	37757977	37752767	37753615	37757127	37757976	98	37752756	37752760	37757978	37757982	37757016	37757085	+	82	37752769	37757974
Gm14	37770511	37779555	37770511	37771123	37778942	37779555	96	---	---	---	---	37778900	37778938	+	82	---	---
Gm14	37797641	37813910	37797641	37797954	37813591	37813910	90	---	---	---	---	37812872	37812890	+	78	37797650	37813903
Gm14	37800505	37809890	37800505	37801343	37809070	37809890	91	---	---	---	---	37808775	37808793	+	84	37800517	37809888
Gm14	37801953	37805154	37801957	37802803	37804309	37805139	89	37801948	37801952	37805155	37805159	37804296	37804307	+	75	---	---
Gm14	37831016	37835861	37831031	37831426	37835449	37835851	90	37831011	37831015	37835862	37835866	37835265	37835277	+	84	37831026	37835849
Gm14	37841391	37845610	37841391	37841753	37845249	37845610	93	---	---	---	---	37845087	37845108	+	72	---	---
Gm14	37851112	37864706	37851125	37852647	37863166	37864706	96	37851106	37851111	37864707	37864712	37852785	37852857	-	79	37851119	37864702
Gm14	37937179	37954941	37937179	37937704	37954412	37954941	86	---	---	---	---	37938403	37938418	-	87	---	---
Gm14	37940573	37946542	37940573	37940731	37946386	37946542	91	---	---	---	---	37946121	37946143	+	78	37940579	37946540
Gm14	37999085	38010616	37999085	37999797	38009868	38010616	89	---	---	---	---	38000281	38000301	-	71	37999085	38010614
Gm14	38016653	38026295	38016660	38017081	38025869	38026289	98	38016647	38016652	38026296	38026301	---	---	0	--	38016653	38026287
Gm14	38035516	38050352	38035527	38037124	38048733	38050352	95	38035507	38035515	38050353	38050361	38037176	38037250	-	76	38035523	38050348
Gm14	38053864	38061147	38053872	38054834	38060159	38061136	90	38053859	38053863	38061148	38061152	38054925	38054942	-	77	38053867	38061134
Gm14	38064760	38074073	38064760	38066150	38072682	38074066	91	38064754	38064759	38074074	38074079	38072355	38072380	+	76	38064761	38074063
Gm14	38114821	38123500	38114821	38115941	38122378	38123500	95	---	---	---	---	38116191	38116263	-	75	38114824	38123498
Gm14	38188965	38195200	38188976	38189366	38194804	38195193	98	38188960	38188964	38195201	38195205	38194658	38194693	+	75	38188982	38195197
Gm14	38203290	38219617	38203290	38203681	38219226	38219617	91	---	---	---	---	38218448	38218561	+	71	38203291	38219607
Gm14	38203310	38219610	38203310	38203674	38219246	38219610	91	---	---	---	---	38218468	38218561	+	73	38203313	38219607
Gm14	38203798	38214643	38203798	38206810	38211720	38214643	90	---	---	---	---	38206857	38206883	-	77	38203811	38214641
Gm14	38235226	38240477	38235226	38236067	38239623	38240477	96	---	---	---	---	38239509	38239578	+	82	38235226	38240475
Gm14	38252978	38267477	38252978	38253868	38266586	38267477	94	---	---	---	---	38265983	38266002	+	80	38252981	38267475
Gm14	38294168	38303902	38294168	38295246	38302856	38303902	93	---	---	---	---	38302690	38302719	+	90	38294168	38303900
Gm14	38304588	38310011	38304588	38306216	38308325	38310011	85	---	---	---	---	---	---	0	--	38304588	38310009
Gm14	38316751	38328693	38316751	38318479	38326981	38328693	95	---	---	---	---	38326677	38326718	+	85	38316760	38328690
Gm14	38339608	38349271	38339608	38340710	38348169	38349271	99	---	---	---	---	38347894	38347934	+	70	38339608	38349269
Gm14	38352888	38358675	38352888	38353335	38358219	38358675	88	---	---	---	---	38357974	38358017	+	77	38352895	38358673
Gm14	38377027	38393939	38377027	38378697	38392250	38393939	98	---	---	---	---	38391601	38391616	+	81	38377027	38393937
Gm14	38400597	38410838	38400597	38401752	38409817	38410838	85	---	---	---	---	38402135	38402156	-	77	38400598	38410836
Gm14	38420963	38424834	38420963	38421995	38423802	38424834	99	---	---	---	---	38422050	38422078	-	79	38420963	38424832
Gm14	38421533	38424721	38421533	38421882	38424372	38424721	98	---	---	---	---	38421974	38422007	-	73	38421549	38424716
Gm14	38429250	38438490	38429251	38430350	38437388	38438487	99	38429245	38429249	38438491	38438495	38437202	38437215	+	100	38429251	38438487
Gm14	38447376	38452161	38447378	38447908	38451665	38452160	87	38447370	38447375	38452162	38452167	38447965	38448034	-	82	38447390	38452160
Gm14	38461014	38465955	38461020	38461956	38464986	38465947	85	38461009	38461013	38465956	38465960	38461981	38462067	-	73	38461020	38465942
Gm14	38482105	38492140	38482113	38482414	38491831	38492133	92	38482100	38482104	38492141	38492145	38491424	38491467	+	81	---	---
Gm14	38541593	38546120	38541593	38541729	38545984	38546120	91	---	---	---	---	38545782	38545796	+	73	---	---
Gm14	38549824	38554435	38549833	38550131	38554130	38554428	91	38549819	38549823	38554436	38554440	38554067	38554097	+	83	---	---
Gm14	38636891	38645478	38636891	38637305	38645085	38645478	90	---	---	---	---	38644782	38644820	+	74	38636908	38645475
Gm14	38661087	38665265	38661087	38661275	38665076	38665265	93	---	---	---	---	38661384	38661419	-	77	---	---
Gm14	38663010	38668849	38663010	38663519	38668340	38668849	95	---	---	---	---	38663740	38663751	-	91	38663024	38668847
Gm14	38665389	38668805	38665394	38666304	38667875	38668797	91	38665384	38665388	38668806	38668810	38666306	38666322	-	76	---	---
Gm14	38669774	38681350	38669774	38671018	38680090	38681350	91	---	---	---	---	38679741	38679780	+	70	38669774	38681347
Gm14	38697054	38707140	38697054	38697822	38706371	38707140	89	---	---	---	---	38705943	38705986	+	95	---	---
Gm14	38707917	38723062	38707917	38708599	38722390	38723062	95	---	---	---	---	38709033	38709096	-	76	---	---
Gm14	38728927	38746331	38728929	38730607	38744653	38746331	99	38728914	38728926	38746332	38746344	38743999	38744017	+	84	38728927	38746330
Gm14	38762900	38768398	38762900	38763859	38767426	38768398	94	---	---	---	---	38763926	38763973	-	81	38762901	38768396
Gm14	38778177	38798547	38778186	38780222	38796536	38798541	89	38778170	38778176	38798548	38798554	38780951	38780966	-	75	38778180	38798539
Gm14	38787651	38794494	38787652	38788264	38793905	38794491	89	38787646	38787650	38794495	38794499	38793722	38793792	+	70	38787654	38794490
Gm14	38807405	38827863	38807410	38809092	38826187	38827862	98	38807399	38807404	38827864	38827869	38825332	38825361	+	73	38807411	38827859
Gm14	38851539	38860898	38851539	38852304	38860134	38860898	98	---	---	---	---	38852457	38852470	-	100	38851542	38860897
Gm14	38919939	38940281	38919939	38920198	38940022	38940281	94	---	---	---	---	38921089	38921117	-	89	38919939	38940275
Gm14	38930031	38944115	38930031	38930310	38943836	38944115	99	---	---	---	---	38943181	38943233	+	77	38930044	38944113
Gm14	38959296	38969654	38959296	38959475	38969475	38969654	87	---	---	---	---	38959934	38959975	-	83	---	---
Gm14	38963871	38966630	38963871	38964385	38966112	38966630	95	---	---	---	---	38964443	38964485	-	74	38963874	38966627
Gm14	38998036	39016801	38998040	38998413	39016416	39016788	92	38998031	38998035	39016802	39016806	38999136	38999151	-	75	38998047	39016798
Gm14	38998482	39012217	38998482	39000566	39010139	39012217	93	---	---	---	---	39000986	39001011	-	76	38998482	39012214
Gm14	39017617	39037881	39017617	39019269	39036229	39037881	98	---	---	---	---	39020094	39020117	-	70	39017619	39037878
Gm14	39042957	39048435	39042957	39044318	39047070	39048435	92	---	---	---	---	39046932	39046957	+	73	39042969	39048416
Gm14	39076739	39089260	39076739	39080622	39085359	39089260	98	---	---	---	---	39085122	39085150	+	75	39076739	39089258
Gm14	39103254	39118467	39103266	39104785	39116918	39118453	97	39103248	39103253	39118468	39118473	39116333	39116356	+	70	39103260	39118464
Gm14	39230333	39236471	39230333	39231073	39235713	39236471	88	---	---	---	---	39231128	39231205	-	75	---	---
Gm14	39241293	39256599	39241293	39242425	39255490	39256599	91	---	---	---	---	39254977	39255058	+	74	---	---
Gm14	39259083	39274417	39259086	39259500	39273991	39274403	93	39259077	39259082	39274418	39274423	39273864	39273936	+	75	39259084	39274409
Gm14	39279903	39293697	39279903	39280311	39293288	39293696	89	39279898	39279902	39293698	39293702	39292908	39292950	+	72	---	---
Gm14	39293756	39302977	39293756	39294846	39301887	39302977	99	---	---	---	---	39294998	39295025	-	89	39293756	39302975
Gm14	39307913	39314066	39307913	39308910	39313162	39314066	86	---	---	---	---	39312981	39313010	+	83	39307913	39314059
Gm14	39330148	39336277	39330148	39330755	39335630	39336262	91	39330143	39330147	39336278	39336282	39335415	39335443	+	82	39330155	39336271
Gm14	39341356	39356246	39341370	39341522	39356087	39356239	86	39341350	39341355	39356247	39356252	39355467	39355494	+	89	---	---
Gm14	39400963	39420246	39400963	39402084	39419123	39420246	94	---	---	---	---	39402871	39402892	-	81	39400963	39420229
Gm14	39409921	39419070	39409926	39410992	39417980	39419069	94	39409916	39409920	39419071	39419075	39417816	39417846	+	87	39409926	39419066
Gm14	39421441	39428164	39421441	39423048	39426577	39428164	89	---	---	---	---	39426400	39426426	+	77	39421441	39428162
Gm14	39428815	39433612	39428815	39429796	39432638	39433612	93	---	---	---	---	39432504	39432611	+	74	39428817	39433610
Gm14	39442428	39456632	39442428	39443840	39455224	39456632	94	---	---	---	---	39454775	39454789	+	80	39442428	39456630
Gm14	39475781	39494737	39475793	39477751	39492777	39494734	99	39475775	39475780	39494738	39494743	39478449	39478463	-	80	39475793	39494732
Gm14	39497921	39503154	39497921	39498334	39502741	39503154	95	---	---	---	---	39502677	39502693	+	76	---	---
Gm14	39507162	39526525	39507162	39508383	39525249	39526525	92	---	---	---	---	39525126	39525194	+	78	---	---
Gm14	39536046	39553023	39536046	39536248	39552823	39553023	92	---	---	---	---	39536968	39536985	-	77	---	---
Gm14	39554563	39567517	39554563	39557873	39564201	39567511	99	39554558	39554562	39567518	39567522	39564151	39564192	+	73	---	---
Gm14	39571509	39578944	39571509	39571961	39578497	39578940	88	39571504	39571508	39578945	39578949	39572269	39572286	-	83	---	---
Gm14	39596330	39617037	39596330	39598361	39615042	39617037	96	---	---	---	---	39599119	39599131	-	84	39596331	39617035
Gm14	39597244	39616234	39597244	39597503	39615975	39616234	100	---	---	---	---	39615159	39615186	+	71	---	---
Gm14	39648582	39662437	39648582	39649513	39661518	39662437	95	---	---	---	---	39649895	39649930	-	75	39648590	39662434
Gm14	39653137	39660978	39653137	39653487	39660628	39660978	99	---	---	---	---	39660271	39660324	+	75	---	---
Gm14	39700684	39712947	39700684	39700845	39712788	39712947	85	---	---	---	---	39712441	39712465	+	72	39700686	39712940
Gm14	39711026	39724788	39711041	39711283	39724554	39724783	88	39711021	39711025	39724789	39724793	39711773	39711815	-	79	39711029	39724787
Gm14	39728148	39734686	39728157	39728734	39734103	39734671	92	39728143	39728147	39734687	39734691	39728822	39728925	-	76	39728155	39734678
Gm14	39735389	39747443	39735389	39736503	39746321	39747443	95	---	---	---	---	39745973	39746012	+	75	39735389	39747441
Gm14	39767656	39770934	39767656	39767830	39770760	39770934	97	---	---	---	---	---	---	0	--	---	---
Gm14	39772456	39781308	39772456	39773460	39780302	39781308	99	---	---	---	---	39773600	39773613	-	71	39772458	39781306
Gm14	39781533	39784699	39781533	39782094	39784177	39784699	85	---	---	---	---	39784149	39784171	+	73	---	---
Gm14	39793245	39814334	39793245	39794145	39813440	39814321	88	39793239	39793244	39814335	39814340	39812599	39812689	+	74	39793262	39814328
Gm14	39796644	39812244	39796644	39797080	39811808	39812244	98	---	---	---	---	39797692	39797720	-	79	39796644	39812231
Gm14	39826420	39845364	39826421	39828284	39843417	39845360	88	39826415	39826419	39845365	39845369	39842837	39842849	+	84	---	---
Gm14	39827124	39844557	39827124	39827523	39844159	39844557	94	---	---	---	---	39828321	39828355	-	71	---	---
Gm14	39834768	39838007	39834776	39835284	39837500	39838007	95	39834762	39834767	39838008	39838013	39835350	39835394	-	75	---	---
Gm14	39936268	39951633	39936277	39937912	39950006	39951619	95	39936263	39936267	39951634	39951638	39937965	39938037	-	76	39936271	39951616
Gm14	39969817	39988308	39969817	39971448	39986660	39988308	95	---	---	---	---	39972197	39972209	-	76	39969817	39988306
Gm14	39997497	40014900	39997510	39997674	40014735	40014899	93	39997492	39997496	40014901	40014905	39998462	39998489	-	75	---	---
Gm14	40018816	40035957	40018816	40019071	40035700	40035957	85	---	---	---	---	40019837	40019903	-	76	40018831	40035948
Gm14	40026288	40033974	40026296	40027499	40032766	40033969	90	40026283	40026287	40033975	40033979	40032504	40032536	+	93	---	---
Gm14	40037417	40042047	40037417	40037681	40041783	40042047	95	---	---	---	---	40037709	40037738	-	76	40037417	40042045
Gm14	40086743	40090814	40086743	40086893	40090664	40090814	96	---	---	---	---	40086930	40086958	-	72	40086752	40090807
Gm14	40089251	40108407	40089251	40089373	40108285	40108407	89	---	---	---	---	40107360	40107372	+	100	40089255	40108396
Gm14	40092962	40098460	40092962	40093911	40097511	40098460	98	---	---	---	---	40097397	40097444	+	79	40092962	40098458
Gm14	40114726	40126742	40114741	40116546	40124931	40126738	94	40114721	40114725	40126743	40126747	40116584	40116681	-	72	40114734	40126735
Gm14	40115008	40126465	40115008	40116274	40125198	40126465	95	---	---	---	---	40116584	40116681	-	72	40115012	40126457
Gm14	40147812	40157746	40147817	40148889	40156666	40157740	89	40147807	40147811	40157747	40157751	40149222	40149236	-	80	40147815	40157738
Gm14	40164348	40183789	40164348	40165995	40182126	40183789	97	---	---	---	---	40181319	40181362	+	70	40164349	40183787
Gm14	40213392	40231954	40213392	40215043	40230301	40231954	98	---	---	---	---	40229693	40229713	+	71	40213392	40231949
Gm14	40243177	40245855	40243177	40243540	40245494	40245855	88	---	---	---	---	---	---	0	--	---	---
Gm14	40253698	40262805	40253698	40254669	40261834	40262805	98	---	---	---	---	40261515	40261528	+	100	40253716	40262802
Gm14	40286252	40295983	40286265	40287414	40294823	40295972	99	40286245	40286251	40295984	40295990	40287674	40287731	-	70	40286263	40295980
Gm14	40301462	40318285	40301462	40303425	40316303	40318285	98	---	---	---	---	40303980	40303995	-	75	---	---
Gm14	40336267	40351267	40336282	40338768	40348775	40351253	86	40336262	40336266	40351268	40351272	40348355	40348401	+	72	---	---
Gm14	40337194	40350029	40337194	40337545	40349681	40350029	91	---	---	---	---	40337865	40337894	-	83	40337196	40350026
Gm14	40365497	40382048	40365511	40367183	40380363	40382035	99	40365491	40365496	40382049	40382054	40379718	40379736	+	84	40365506	40382034
Gm14	40382122	40393106	40382129	40382623	40392599	40393093	89	40382117	40382121	40393107	40393111	40383077	40383106	-	70	40382126	40393091
Gm14	40396731	40411319	40396731	40397859	40410209	40411319	89	---	---	---	---	40409654	40409675	+	72	40396746	40411316
Gm14	40403098	40420132	40403098	40404808	40418427	40420132	85	---	---	---	---	40405344	40405360	-	88	40403104	40420121
Gm14	40406213	40423069	40406213	40406625	40422654	40423069	93	---	---	---	---	40407358	40407394	-	70	40406219	40423064
Gm14	40407928	40424500	40407928	40408448	40423981	40424500	90	---	---	---	---	40409002	40409076	-	80	---	---
Gm14	40434407	40452297	40434407	40435555	40451148	40452297	95	---	---	---	---	40436227	40436242	-	81	40434424	40452295
Gm14	40440670	40455833	40440670	40442767	40453901	40455833	88	---	---	---	---	40453352	40453377	+	80	40440672	40455830
Gm14	40462167	40476107	40462167	40463175	40475103	40476107	89	---	---	---	---	40474506	40474531	+	96	40462183	40476106
Gm14	40462305	40475717	40462305	40462771	40475243	40475717	91	---	---	---	---	40463377	40463393	-	76	40462312	40475708
Gm14	40490042	40500429	40490053	40491207	40499259	40500418	98	40490037	40490041	40500430	40500434	40491570	40491591	-	77	40490053	40500425
Gm14	40510399	40525149	40510399	40510550	40524998	40525149	100	---	---	---	---	40524297	40524314	+	72	40510408	40525147
Gm14	40532302	40542646	40532302	40533464	40541478	40542646	97	---	---	---	---	40541078	40541106	+	72	40532302	40542644
Gm14	40548536	40557478	40548536	40548889	40557123	40557478	90	---	---	---	---	40556935	40556955	+	76	---	---
Gm14	40562926	40566498	40562937	40563126	40566297	40566486	98	40562921	40562925	40566499	40566503	40566141	40566154	+	71	40562930	40566490
Gm14	40584527	40588347	40584527	40585279	40587590	40588347	97	---	---	---	---	40585327	40585353	-	77	40584530	40588345
Gm14	40600782	40606326	40600782	40601027	40606080	40606326	94	---	---	---	---	40605848	40605867	+	70	40600786	40606324
Gm14	40701881	40712218	40701881	40703040	40711072	40712218	96	---	---	---	---	40710670	40710702	+	72	40701881	40712216
Gm14	40748994	40752465	40748994	40749770	40751677	40752465	93	---	---	---	---	40751597	40751624	+	75	40748994	40752464
Gm14	40776510	40788433	40776510	40777481	40787438	40788422	85	40776505	40776509	40788434	40788438	40777957	40777977	-	80	40776523	40788427
Gm14	40780962	40789941	40780968	40781316	40789612	40789934	87	40780955	40780961	40789942	40789948	40781621	40781639	-	73	40780969	40789937
Gm14	40829630	40832627	40829630	40829834	40832425	40832627	87	---	---	---	---	40829857	40829882	-	73	---	---
Gm14	40862110	40881570	40862110	40863704	40879962	40881570	95	---	---	---	---	40879842	40879907	+	77	40862110	40881569
Gm14	40881703	40888978	40881703	40882019	40888662	40888978	93	---	---	---	---	40882191	40882207	-	88	40881703	40888975
Gm14	40966712	40969014	40966725	40966982	40968750	40969008	86	40966707	40966711	40969015	40969019	---	---	0	--	---	---
Gm14	40990160	40996379	40990160	40990543	40995993	40996379	93	---	---	---	---	40995841	40995876	+	77	40990160	40996375
Gm14	41029294	41034924	41029294	41029863	41034362	41034924	90	---	---	---	---	41034189	41034210	+	90	41029294	41034920
Gm14	41030025	41036583	41030025	41030443	41036174	41036583	91	---	---	---	---	41030705	41030729	-	80	---	---
Gm14	41030486	41038240	41030499	41030855	41037878	41038231	94	41030480	41030485	41038241	41038246	41037553	41037576	+	70	41030490	41038238
Gm14	41042088	41058237	41042088	41042466	41057872	41058237	87	---	---	---	---	41057148	41057176	+	72	41042095	41058231
Gm14	41105275	41110967	41105286	41105852	41110314	41110961	85	41105270	41105274	41110968	41110972	41110144	41110160	+	70	41105280	41110961
Gm14	41122713	41129450	41122713	41123142	41129021	41129450	93	---	---	---	---	41123421	41123435	-	73	41122722	41129436
Gm14	41123123	41129029	41123137	41124163	41127959	41129021	92	41123118	41123122	41129030	41129034	41124290	41124319	-	80	41123132	41129019
Gm14	41152203	41158823	41152203	41152616	41158410	41158823	92	---	---	---	---	41158120	41158145	+	73	41152206	41158820
Gm14	41163775	41167381	41163775	41164239	41166944	41167381	91	41163770	41163774	41167382	41167386	41164350	41164362	-	84	41163775	41167377
Gm14	41177498	41191735	41177500	41177856	41191393	41191730	86	41177493	41177497	41191736	41191740	41178470	41178493	-	79	41177500	41191731
Gm14	41179090	41185976	41179090	41179279	41185787	41185976	95	41179084	41179089	41185977	41185982	41179494	41179525	-	71	41179100	41185974
Gm14	41187347	41190224	41187360	41187831	41189726	41190219	91	41187342	41187346	41190225	41190229	41189626	41189667	+	73	41187361	41190214
Gm14	41210733	41217705	41210733	41211622	41216823	41217705	93	---	---	---	---	41211727	41211771	-	75	41210733	41217702
Gm14	41252084	41259789	41252084	41252399	41259474	41259789	94	---	---	---	---	41252673	41252698	-	84	41252084	41259787
Gm14	41327827	41334329	41327838	41328305	41333848	41334315	95	41327821	41327826	41334330	41334335	41328509	41328522	-	85	41327839	41334319
Gm14	41350372	41353260	41350372	41350657	41352976	41353260	94	---	---	---	---	41350704	41350730	-	85	---	---
Gm14	41382512	41391723	41382523	41383620	41390646	41391720	96	41382506	41382511	41391724	41391729	41390472	41390501	+	90	41382518	41391713
Gm14	41421235	41427838	41421235	41422815	41426264	41427838	93	---	---	---	---	41426091	41426112	+	77	41421236	41427835
Gm14	41465469	41470390	41465469	41465898	41469961	41470390	96	---	---	---	---	41466055	41466101	-	74	41465470	41470385
Gm14	41503035	41508137	41503040	41503407	41507770	41508134	94	41503030	41503034	41508138	41508142	41507649	41507676	+	71	41503040	41508132
Gm14	41528483	41536721	41528483	41529161	41536044	41536721	90	---	---	---	---	41535700	41535722	+	78	---	---
Gm14	41546925	41564342	41546925	41548125	41563123	41564342	86	---	---	---	---	41562377	41562406	+	80	41546926	41564334
Gm14	41548346	41561285	41548346	41549468	41560142	41561285	93	---	---	---	---	41559626	41559663	+	78	41548346	41561282
Gm14	41627214	41645442	41627214	41628725	41643929	41645442	95	---	---	---	---	41643211	41643232	+	72	---	---
Gm14	41628797	41634126	41628803	41629300	41633639	41634118	88	41628792	41628796	41634127	41634131	41629405	41629423	-	73	41628800	41634109
Gm14	41634847	41648816	41634847	41638325	41645441	41648816	92	---	---	---	---	41645085	41645120	+	72	41634852	41648803
Gm14	41667819	41673434	41667831	41668959	41672295	41673423	99	41667813	41667818	41673435	41673440	41669101	41669115	-	86	41667833	41673431
Gm14	41692688	41703579	41692688	41692965	41703302	41703579	88	---	---	---	---	41702882	41702897	+	81	41692699	41703576
Gm14	41783129	41787557	41783129	41783371	41787313	41787556	92	41783123	41783128	41787558	41787563	41783427	41783474	-	70	41783129	41787554
Gm14	41789160	41793533	41789160	41789489	41793207	41793533	92	---	---	---	---	41789633	41789657	-	84	---	---
Gm14	41807524	41813567	41807524	41808829	41812262	41813567	95	---	---	---	---	41808974	41808988	-	73	---	---
Gm14	41823175	41827949	41823175	41823371	41827753	41827949	99	---	---	---	---	41823458	41823477	-	85	41823175	41827947
Gm14	41845481	41850538	41845490	41845982	41850047	41850535	94	41845475	41845480	41850539	41850544	41849856	41849877	+	90	41845490	41850532
Gm14	41914699	41929202	41914700	41915117	41928773	41929191	94	41914693	41914698	41929203	41929208	41915726	41915738	-	84	---	---
Gm14	41921678	41928278	41921678	41922088	41927868	41928278	96	---	---	---	---	41927834	41927853	+	80	41921678	41928261
Gm14	41958348	41972995	41958348	41959609	41971696	41972995	86	---	---	---	---	41960104	41960116	-	76	---	---
Gm14	41959634	41967947	41959646	41961246	41966406	41967934	89	41959628	41959633	41967948	41967953	41961332	41961343	-	83	41959638	41967929
Gm14	41960962	41966413	41960975	41961243	41966129	41966406	85	41960956	41960961	41966414	41966419	41965956	41965989	+	70	41960967	41966407
Gm14	41967931	41973258	41967931	41968199	41972990	41973258	95	---	---	---	---	41968347	41968368	-	90	41967942	41973254
Gm14	41998905	42007649	41998905	41999251	42007301	42007649	87	---	---	---	---	41999633	41999653	-	71	---	---
Gm14	42058185	42065215	42058185	42058674	42064738	42065215	94	---	---	---	---	42058950	42058966	-	70	42058186	42065213
Gm14	42066937	42077913	42066937	42070072	42074785	42077913	97	---	---	---	---	42074561	42074598	+	73	---	---
Gm14	42083520	42087709	42083520	42083761	42087491	42087709	85	---	---	---	---	42083776	42083856	-	70	42083523	42087691
Gm14	42116104	42120730	42116104	42116600	42120236	42120730	88	---	---	---	---	42116767	42116782	-	81	42116106	42120728
Gm14	42125576	42141679	42125582	42126815	42140451	42141670	97	42125571	42125575	42141680	42141684	42139906	42139919	+	71	42125576	42141676
Gm14	42125804	42141649	42125804	42126794	42140659	42141649	97	---	---	---	---	42139966	42139985	+	70	---	---
Gm14	42129176	42138742	42129182	42130203	42137711	42138732	99	42129170	42129175	42138743	42138748	42130378	42130424	-	74	42129182	42138730
Gm14	42151931	42157557	42151931	42153395	42156101	42157557	95	---	---	---	---	42155965	42156015	+	72	---	---
Gm14	42163348	42182569	42163348	42164702	42181214	42182569	96	---	---	---	---	42180929	42180998	+	78	42163349	42182566
Gm14	42163597	42182190	42163597	42164324	42181464	42182190	97	---	---	---	---	42180929	42180998	+	78	42163612	42182188
Gm14	42197493	42200531	42197493	42197960	42200062	42200531	96	---	---	---	---	---	---	0	--	42197496	42200524
Gm14	42264087	42272138	42264087	42265031	42271194	42272138	95	---	---	---	---	42270899	42270934	+	77	42264087	42272119
Gm14	42293129	42300292	42293129	42294026	42299397	42300292	93	---	---	---	---	42294104	42294124	-	80	42293138	42300289
Gm14	42321188	42326313	42321188	42321440	42326060	42326313	95	---	---	---	---	42321657	42321671	-	73	---	---
Gm14	42341067	42345697	42341067	42341185	42345579	42345697	96	---	---	---	---	42345491	42345510	+	90	42341077	42345696
Gm14	42342569	42363138	42342569	42344115	42361620	42363138	86	---	---	---	---	42360780	42360797	+	94	42342572	42363135
Gm14	42342707	42362735	42342707	42343686	42361758	42362735	92	---	---	---	---	42344205	42344238	-	70	42342711	42362717
Gm14	42346433	42351690	42346436	42346845	42351274	42351683	99	42346428	42346432	42351691	42351695	42347027	42347039	-	76	42346434	42351681
Gm14	42360414	42364019	42360414	42361073	42363366	42364019	96	---	---	---	---	42363301	42363333	+	78	42360414	42364016
Gm14	42365251	42369878	42365251	42365474	42369655	42369878	97	---	---	---	---	42369485	42369503	+	89	42365251	42369876
Gm14	42455319	42460768	42455330	42455742	42460344	42460756	99	42455313	42455318	42460769	42460774	42455929	42455944	-	87	42455323	42460754
Gm14	42484089	42496641	42484089	42487992	42492729	42496641	99	---	---	---	---	42488200	42488228	-	75	42484089	42496639
Gm14	42518881	42523465	42518881	42519180	42523164	42523465	97	---	---	---	---	42522965	42522990	+	73	42518881	42523463
Gm14	42643465	42645739	42643465	42643566	42645637	42645739	85	---	---	---	---	42645535	42645555	+	80	---	---
Gm14	42658018	42660853	42658018	42658147	42660724	42660853	92	---	---	---	---	---	---	0	--	---	---
Gm14	42814498	42825616	42814498	42815056	42825042	42825601	95	42814493	42814497	42825617	42825621	42824653	42824673	+	76	42814509	42825613
Gm14	42850462	42866336	42850462	42852067	42864734	42866336	97	---	---	---	---	42852121	42852185	-	75	42850464	42866334
Gm14	42881368	42899638	42881368	42883455	42897550	42899638	99	---	---	---	---	42896916	42896932	+	76	42881382	42899636
Gm14	42910773	42923687	42910773	42910943	42923518	42923687	88	---	---	---	---	42922942	42922960	+	84	42910774	42923676
Gm14	42929400	42946583	42929400	42930794	42945189	42946583	92	---	---	---	---	42944501	42944557	+	70	42929408	42946582
Gm14	42983597	42991378	42983597	42985271	42989797	42991378	89	---	---	---	---	42985415	42985436	-	90	42983601	42991369
Gm14	42994962	42999668	42994964	42995862	42998777	42999653	87	42994957	42994961	42999669	42999673	42995958	42995978	-	76	42994964	42999649
Gm14	43021901	43028020	43021907	43022155	43027749	43028008	90	43021894	43021900	43028021	43028027	43027495	43027535	+	73	43021918	43028017
Gm14	43059902	43076010	43059902	43061479	43074410	43076010	94	---	---	---	---	43061984	43062004	-	71	43059904	43076008
Gm14	43078332	43083329	43078343	43079493	43082171	43083317	98	43078324	43078331	43083330	43083337	43079579	43079594	-	75	43078339	43083326
Gm14	43337842	43340851	43337842	43338199	43340497	43340851	92	---	---	---	---	43338286	43338314	-	82	43337844	43340835
Gm14	43369085	43373886	43369085	43369416	43373555	43373886	95	---	---	---	---	43369538	43369568	-	70	43369087	43373884
Gm14	43374141	43378334	43374141	43374503	43377973	43378334	93	---	---	---	---	43374509	43374534	-	80	---	---
Gm14	43379154	43397647	43379154	43379639	43397151	43397647	90	---	---	---	---	43396382	43396406	+	76	---	---
Gm14	43380703	43388177	43380703	43381194	43387681	43388177	92	---	---	---	---	43381409	43381440	-	71	43380703	43388174
Gm14	43412600	43416467	43412610	43412848	43416219	43416454	94	43412593	43412599	43416468	43416474	43412850	43412867	-	77	---	---
Gm14	43432140	43449246	43432140	43432346	43449050	43449246	85	---	---	---	---	43448591	43448608	+	83	---	---
Gm14	43436214	43441344	43436214	43436577	43440980	43441344	92	---	---	---	---	43440948	43440962	+	80	---	---
Gm14	43444634	43457573	43444648	43445173	43457038	43457560	85	43444629	43444633	43457574	43457578	43456464	43456481	+	77	43444651	43457570
Gm14	43462170	43466711	43462170	43462555	43466326	43466711	97	---	---	---	---	43466149	43466188	+	70	43462171	43466709
Gm14	43516339	43529913	43516339	43516549	43529713	43529913	91	---	---	---	---	43529213	43529231	+	73	43516349	43529908
Gm14	43517261	43522044	43517261	43518139	43521160	43522044	88	---	---	---	---	43518270	43518290	-	80	---	---
Gm14	43524357	43533168	43524357	43524539	43532986	43533168	91	---	---	---	---	43532838	43532911	+	93	43524358	43533157
Gm14	43525027	43529212	43525027	43525458	43528781	43529212	99	---	---	---	---	43525572	43525584	-	84	43525028	43529209
Gm14	43547048	43558429	43547048	43548508	43556982	43558429	91	---	---	---	---	43556921	43556936	+	75	43547048	43558426
Gm14	43574326	43578304	43574326	43574762	43577876	43578304	86	---	---	---	---	43577720	43577746	+	70	43574333	43578300
Gm14	43583925	43595382	43583925	43584462	43594849	43595382	95	---	---	---	---	43594440	43594493	+	77	43583938	43595372
Gm14	43595489	43600750	43595489	43595908	43600333	43600750	95	43595483	43595488	43600751	43600756	43596049	43596066	-	72	43595500	43600748
Gm14	43614146	43618018	43614153	43614466	43617695	43618007	92	43614141	43614145	43618019	43618023	43617599	43617617	+	84	43614153	43618017
Gm14	43670325	43675187	43670331	43670971	43674544	43675186	87	43670320	43670324	43675188	43675192	43674514	43674540	+	70	43670330	43675168
Gm14	43671068	43676294	43671078	43671317	43676057	43676292	86	43671063	43671067	43676295	43676299	43675820	43675835	+	75	43671078	43676276
Gm14	43698042	43702700	43698045	43698391	43702347	43702694	93	43698037	43698041	43702701	43702705	43702272	43702285	+	78	43698046	43702699
Gm14	43741737	43746770	43741737	43742013	43746495	43746770	97	---	---	---	---	43746425	43746441	+	82	---	---
Gm14	43759551	43764903	43759551	43761149	43763260	43764903	89	---	---	---	---	43763164	43763207	+	86	43759551	43764901
Gm14	43766975	43772123	43766975	43767369	43771729	43772123	94	---	---	---	---	43767516	43767528	-	84	---	---
Gm14	43805984	43811007	43805984	43806306	43810673	43811007	93	---	---	---	---	43810487	43810542	+	73	43805984	43811004
Gm14	43812422	43825429	43812437	43813274	43824587	43825424	99	43812417	43812421	43825430	43825434	43813803	43813820	-	77	43812424	43825422
Gm14	43831425	43836526	43831425	43831803	43836147	43836526	89	43831419	43831424	43836527	43836532	43835979	43836030	+	76	43831425	43836520
Gm14	43849687	43869941	43849687	43850015	43869610	43869941	93	---	---	---	---	43868641	43868671	+	74	---	---
Gm14	43853456	43863851	43853456	43854631	43862677	43863851	97	---	---	---	---	43855000	43855033	-	73	43853456	43863849
Gm14	43870592	43875682	43870592	43870933	43875330	43875672	95	43870587	43870591	43875683	43875687	43871005	43871034	-	73	43870592	43875676
Gm14	43923858	43937753	43923868	43924733	43936908	43937740	87	43923853	43923857	43937754	43937758	43925330	43925342	-	76	---	---
Gm14	43924850	43935806	43924850	43925012	43935644	43935806	95	---	---	---	---	43935195	43935231	+	75	43924850	43935800
Gm14	43925951	43932255	43925951	43927039	43931169	43932255	98	---	---	---	---	43930962	43931000	+	79	43925951	43932253
Gm14	43986403	44004475	43986403	43986699	44004179	44004475	90	---	---	---	---	44003305	44003323	+	73	---	---
Gm14	44004473	44013536	44004473	44005554	44012467	44013536	96	---	---	---	---	44012291	44012304	+	100	44004475	44013534
Gm14	44014634	44023836	44014634	44015795	44022768	44023836	90	---	---	---	---	44015955	44015987	-	87	44014634	44023834
Gm14	44031113	44037073	44031113	44032818	44035379	44037073	88	---	---	---	---	44035318	44035331	+	85	44031113	44037071
Gm14	44127068	44134156	44127070	44128768	44132455	44134154	97	44127061	44127067	44134157	44134163	44132271	44132311	+	75	44127070	44134154
Gm14	44144180	44149652	44144180	44144919	44148912	44149652	89	---	---	---	---	44145103	44145118	-	81	---	---
Gm14	44307240	44312163	44307243	44307474	44311925	44312156	95	44307235	44307239	44312164	44312168	44307500	44307561	-	83	---	---
Gm14	44323642	44344885	44323642	44324746	44343831	44344885	85	---	---	---	---	44325145	44325161	-	82	44323655	44344872
Gm14	44325426	44335035	44325426	44325667	44334798	44335035	85	---	---	---	---	44334354	44334380	+	77	44325431	44335023
Gm14	44386001	44388858	44386001	44386106	44388753	44388858	95	---	---	---	---	44388669	44388685	+	82	---	---
Gm14	44542359	44557151	44542359	44542718	44556791	44557151	94	---	---	---	---	44556087	44556110	+	70	---	---
Gm14	44542713	44554203	44542715	44543793	44553203	44554199	88	44542708	44542712	44554204	44554208	44552759	44552787	+	72	44542717	44554196
Gm14	44589383	44594130	44589383	44589612	44593901	44594130	99	---	---	---	---	44589781	44589807	-	70	44589385	44594128
Gm14	44621040	44638043	44621040	44623295	44635789	44638043	98	---	---	---	---	44623817	44623828	-	83	44621040	44638040
Gm14	44659781	44672843	44659781	44660667	44671957	44672843	99	---	---	---	---	44671413	44671430	+	77	44659782	44672841
Gm14	44740410	44753398	44740417	44741714	44752058	44753385	90	44740405	44740409	44753399	44753403	44751567	44751608	+	76	44740414	44753390
Gm14	44767740	44772872	44767740	44768126	44772486	44772872	90	---	---	---	---	44768289	44768344	-	78	---	---
Gm14	44807316	44813621	44807316	44807796	44813142	44813621	96	---	---	---	---	44807925	44807938	-	71	44807316	44813619
Gm14	44816629	44821265	44816629	44816908	44820986	44821265	96	---	---	---	---	44820883	44820930	+	70	44816630	44821262
Gm14	44911233	44923576	44911233	44916996	44917814	44923576	99	---	---	---	---	---	---	0	--	44911245	44923563
Gm14	44985874	44991857	44985874	44986124	44991618	44991857	88	---	---	---	---	44986327	44986343	-	70	44985875	44991849
Gm14	45033932	45040212	45033932	45034503	45039638	45040212	92	---	---	---	---	45039381	45039460	+	75	---	---
Gm14	45075479	45080092	45075484	45075707	45079868	45080091	97	45075471	45075478	45080093	45080100	45075828	45075847	-	85	---	---
Gm14	45294885	45307067	45294895	45295937	45306019	45307063	88	45294880	45294884	45307068	45307072	45305802	45305818	+	76	---	---
Gm14	45319264	45327779	45319264	45319422	45327606	45327779	86	---	---	---	---	45319473	45319484	-	91	45319281	45327770
Gm14	45466318	45470047	45466332	45466576	45469807	45470044	89	45466312	45466317	45470048	45470053	45469703	45469750	+	70	45466332	45470044
Gm14	45491071	45496230	45491072	45491689	45495588	45496225	85	45491066	45491070	45496231	45496235	45495393	45495404	+	75	45491073	45496216
Gm14	45503971	45507395	45503971	45504209	45507169	45507395	85	45503964	45503970	45507396	45507402	45504212	45504241	-	83	45503971	45507386
Gm14	45549721	45552834	45549736	45550217	45552333	45552823	89	45549716	45549720	45552835	45552839	45552246	45552257	+	75	45549736	45552833
Gm14	45660750	45672074	45660750	45661109	45671705	45672074	91	---	---	---	---	45661446	45661508	-	74	45660750	45672063
Gm14	45768990	45782093	45768990	45769308	45781780	45782093	93	---	---	---	---	45769894	45769923	-	80	45768990	45782090
Gm14	45774290	45778312	45774290	45775336	45777266	45778312	98	---	---	---	---	45775391	45775420	-	80	45774290	45778310
Gm14	45865401	45876872	45865401	45865738	45876547	45876872	85	---	---	---	---	45866158	45866188	-	77	45865401	45876868
Gm14	45865742	45875297	45865742	45865899	45875138	45875297	86	---	---	---	---	45874869	45874907	+	76	---	---
Gm14	45903735	45913388	45903746	45907459	45909731	45913387	92	45903730	45903734	45913389	45913393	---	---	0	--	45903745	45913372
Gm14	45936383	45942608	45936387	45936774	45942214	45942601	98	45936378	45936382	45942609	45942613	45941942	45941956	+	73	45936387	45942603
Gm14	46185087	46191200	46185087	46185601	46190712	46191200	88	---	---	---	---	46185729	46185779	-	78	---	---
Gm14	46204009	46210457	46204009	46204637	46209821	46210457	92	---	---	---	---	46204857	46204870	-	71	---	---
Gm14	46229264	46234189	46229264	46229484	46233964	46234189	89	---	---	---	---	46233823	46233890	+	73	---	---
Gm14	46262526	46274847	46262526	46262680	46274694	46274847	87	---	---	---	---	46274264	46274321	+	72	---	---
Gm14	46318641	46332052	46318647	46318821	46331887	46332051	85	46318636	46318640	46332053	46332057	46319314	46319358	-	77	---	---
Gm14	46463666	46468468	46463666	46463880	46468254	46468468	98	---	---	---	---	46463903	46463916	-	71	46463666	46468458
Gm14	46486460	46503280	46486467	46488997	46500734	46503269	99	46486452	46486459	46503281	46503288	46489420	46489452	-	75	---	---
Gm14	46541932	46545181	46541932	46542135	46544962	46545181	86	---	---	---	---	46542255	46542277	-	73	46541946	46545164
Gm14	46561063	46570449	46561063	46561409	46570106	46570449	87	---	---	---	---	46561822	46561844	-	73	---	---
Gm14	46564483	46569134	46564483	46564765	46568852	46569134	99	---	---	---	---	46564818	46564865	-	70	46564485	46569129
Gm14	46691015	46698053	46691015	46691385	46697683	46698053	98	---	---	---	---	46697407	46697424	+	72	---	---
Gm14	46931995	46937207	46931995	46932380	46936822	46937207	97	---	---	---	---	46936619	46936688	+	82	46931995	46937205
Gm14	47017271	47029403	47017284	47017911	47028770	47029402	89	47017266	47017270	47029404	47029408	47028227	47028255	+	96	47017279	47029398
Gm14	47067538	47070806	47067538	47067972	47070383	47070806	88	---	---	---	---	---	---	0	--	47067543	47070804
Gm14	47104797	47109661	47104808	47105031	47109426	47109649	99	47104792	47104796	47109662	47109666	47105205	47105224	-	70	47104802	47109658
Gm14	47145410	47151034	47145419	47146777	47149675	47151033	99	47145404	47145409	47151035	47151040	47146845	47146922	-	76	47145416	47151031
Gm14	47157913	47169502	47157913	47158491	47168924	47169502	97	---	---	---	---	47168445	47168475	+	70	---	---
Gm14	47161349	47169791	47161349	47161649	47169494	47169791	94	---	---	---	---	47169121	47169137	+	82	47161352	47169784
Gm14	47179698	47184936	47179698	47180122	47184512	47184936	99	---	---	---	---	47184324	47184347	+	87	47179698	47184934
Gm14	47197568	47202514	47197572	47197889	47202190	47202507	99	47197562	47197567	47202515	47202520	47198022	47198043	-	81	47197574	47202502
Gm14	47298220	47304020	47298220	47298627	47303624	47304020	90	---	---	---	---	47303375	47303420	+	71	---	---
Gm14	47298688	47306696	47298688	47300137	47305243	47306696	88	---	---	---	---	47300158	47300172	-	93	---	---
Gm14	47300129	47309555	47300129	47301945	47307856	47309555	88	---	---	---	---	47301966	47301980	-	73	47300136	47309542
Gm14	47581463	47584765	47581473	47581764	47584466	47584756	88	47581458	47581462	47584766	47584770	47584383	47584394	+	83	---	---
Gm14	47590097	47611664	47590097	47590593	47611164	47611664	93	---	---	---	---	47610211	47610237	+	74	47590098	47611663
Gm14	47590595	47597141	47590595	47592148	47595576	47597141	97	---	---	---	---	47595406	47595505	+	81	47590596	47597139
Gm14	47598054	47613449	47598054	47599897	47611679	47613449	87	---	---	---	---	47611149	47611164	+	75	---	---
Gm14	47601738	47615065	47601738	47603140	47613669	47615065	94	---	---	---	---	47603647	47603667	-	71	---	---
Gm14	47602125	47614549	47602125	47602629	47614048	47614549	94	---	---	---	---	47603123	47603161	-	76	47602126	47614544
Gm14	47607000	47610403	47607000	47607887	47609515	47610403	87	---	---	---	---	47607943	47607985	-	72	47607005	47610390
Gm14	47628899	47650118	47628899	47632447	47646640	47650118	86	---	---	---	---	47646147	47646174	+	75	47628913	47650117
Gm14	47651665	47657104	47651665	47652258	47656511	47657104	99	---	---	---	---	47656418	47656434	+	76	47651677	47657100
Gm14	47654207	47660574	47654207	47655995	47658749	47660574	85	---	---	---	---	47656067	47656081	-	73	47654207	47660570
Gm14	47654714	47660227	47654714	47655612	47659328	47660227	93	---	---	---	---	47655757	47655798	-	73	---	---
Gm14	47679904	47696445	47679904	47680192	47696155	47696445	92	---	---	---	---	47680811	47680826	-	87	47679904	47696428
Gm14	47851458	47855081	47851458	47851748	47854787	47855081	93	---	---	---	---	---	---	0	--	47851466	47855069
Gm14	47863858	47869010	47863858	47864257	47868611	47869010	98	---	---	---	---	47868419	47868479	+	78	47863861	47869007
Gm14	47913674	47934532	47913676	47915322	47932886	47934528	98	47913669	47913673	47934533	47934537	47932037	47932057	+	71	47913674	47934526
Gm14	48026155	48043584	48026155	48029108	48040708	48043584	87	---	---	---	---	48029438	48029470	-	75	48026155	48043582
Gm14	48165764	48168340	48165767	48166097	48167998	48168328	93	48165759	48165763	48168341	48168345	48167915	48167942	+	78	48165767	48168332
Gm14	48250181	48253334	48250181	48250339	48253175	48253334	88	---	---	---	---	48253105	48253126	+	72	---	---
Gm14	48394932	48401314	48394932	48395452	48400782	48401314	93	---	---	---	---	48395570	48395588	-	73	48394939	48401312
Gm14	48502937	48510411	48502937	48503179	48510165	48510411	85	---	---	---	---	48510023	48510040	+	72	48502942	48510397
Gm14	48543707	48564269	48543722	48545396	48562594	48564262	96	48543702	48543706	48564270	48564274	48545563	48545578	-	75	---	---
Gm14	48545571	48564570	48545580	48545693	48564454	48564566	86	48545566	48545570	48564571	48564575	48546607	48546623	-	88	---	---
Gm14	48552141	48560238	48552148	48552884	48559483	48560229	89	48552134	48552140	48560239	48560245	48553113	48553130	-	83	---	---
Gm14	48552148	48559947	48552148	48552603	48559483	48559947	88	---	---	---	---	48552894	48552913	-	80	48552149	48559945
Gm14	48656358	48659703	48656358	48656512	48659540	48659697	90	48656352	48656357	48659704	48659709	48659413	48659477	+	75	48656365	48659700
Gm14	48742622	48750156	48742622	48742971	48749798	48750156	91	---	---	---	---	48743248	48743281	-	79	---	---
Gm14	48778069	48782706	48778070	48778298	48782477	48782696	94	48778064	48778068	48782707	48782711	48778417	48778450	-	73	---	---
Gm14	48813764	48824084	48813764	48814252	48823596	48824084	98	---	---	---	---	48814348	48814360	-	84	---	---
Gm14	48966040	48971551	48966040	48966840	48970755	48971551	88	---	---	---	---	48966850	48966876	-	74	48966041	48971545
