# Supplementary material for: LtrDetector: A tool-suite for detecting long terminal repeat retrotransposons de-novo
Source: BMC Genomics. 2019 Jun 3;20:450. doi: 10.1186/s12864-019-5796-9 (PMC6547461; doi:10.1186/s12864-019-5796-9)
Supplement: Supplementary file 5 — LTR retrotransposons found by LtrDetector in Glycine max. This compressed file (.tar.gz) includes the LTR retrotransposons found by LtrDetector in BED format. (TAR.GZ 929 kb) [file 12864_2019_5796_MOESM5_ESM.gz › gmax/Gm12Detector.bed]

SeqID	Retrotransposon	Left_LTR	Right_LTR		Left_TSD	Right_TSD	Polypurine Tract		TG	CA
	Start	End	Start	End	Start	End	ID	Start	End	Start	End	Start	End	Strand	Purine%	Start	End
Gm12	13418	22860	13422	13581	22684	22845	86	13413	13417	22861	22865	13950	13963	-	71	13422	22855
Gm12	227298	232528	227298	227654	232173	232528	87	---	---	---	---	232078	232103	+	73	227303	232521
Gm12	522728	538517	522742	523152	538086	538502	86	522723	522727	538518	538522	537357	537372	+	87	522734	538515
Gm12	784896	801916	784896	788272	798418	801916	87	---	---	---	---	798027	798055	+	75	---	---
Gm12	887633	890161	887633	887966	889828	890161	95	---	---	---	---	889747	889774	+	78	887634	890157
Gm12	973081	979629	973081	973258	979450	979629	87	---	---	---	---	979145	979212	+	75	973093	979620
Gm12	1023685	1031864	1023685	1023889	1031663	1031864	92	---	---	---	---	1024111	1024131	-	71	---	---
Gm12	1207792	1215895	1207792	1208150	1215524	1215888	92	1207785	1207791	1215896	1215902	1208476	1208503	-	75	---	---
Gm12	1207792	1216144	1207792	1208405	1215524	1216144	93	---	---	---	---	1215399	1215418	+	80	---	---
Gm12	1281118	1290222	1281118	1284161	1287278	1290222	92	---	---	---	---	1284258	1284290	-	72	---	---
Gm12	1817603	1827234	1817603	1818322	1826514	1827234	95	---	---	---	---	1826198	1826220	+	73	1817614	1827229
Gm12	2134402	2137520	2134403	2134659	2137257	2137513	91	2134397	2134401	2137521	2137525	2137178	2137192	+	73	2134403	2137511
Gm12	2429041	2433642	2429047	2429179	2433512	2433642	93	2429036	2429040	2433643	2433647	2433485	2433510	+	76	---	---
Gm12	2572449	2580936	2572449	2573426	2579962	2580936	97	---	---	---	---	2573683	2573711	-	72	2572449	2580933
Gm12	2589913	2597517	2589925	2591761	2595695	2597510	89	2589906	2589912	2597518	2597524	2595637	2595665	+	82	2589915	2597516
Gm12	3007833	3013297	3007833	3008297	3012833	3013297	99	---	---	---	---	3012709	3012721	+	84	3007834	3013295
Gm12	3033472	3042407	3033472	3034964	3040906	3042407	87	---	---	---	---	3040688	3040699	+	100	---	---
Gm12	3859462	3872233	3859477	3859776	3871917	3872220	85	3859457	3859461	3872234	3872238	3871326	3871350	+	84	---	---
Gm12	4128313	4132952	4128313	4128549	4132716	4132952	98	---	---	---	---	4132566	4132599	+	73	4128316	4132950
Gm12	4279155	4291511	4279159	4279719	4290960	4291510	91	4279150	4279154	4291512	4291516	4290497	4290542	+	76	---	---
Gm12	4285661	4291229	4285661	4285928	4290965	4291229	88	---	---	---	---	4286146	4286180	-	77	4285675	4291226
Gm12	4372010	4379042	4372010	4373281	4377749	4379042	86	---	---	---	---	4377540	4377556	+	70	---	---
Gm12	4395573	4400277	4395573	4395870	4399980	4400277	98	---	---	---	---	4396039	4396062	-	79	4395573	4400275
Gm12	4468816	4489849	4468816	4469519	4489144	4489849	97	---	---	---	---	4470443	4470475	-	81	---	---
Gm12	4473534	4478140	4473534	4473768	4477906	4478140	94	---	---	---	---	4473887	4473920	-	73	4473535	4478138
Gm12	4535794	4541199	4535794	4536168	4540825	4541199	99	---	---	---	---	4540618	4540643	+	76	4535794	4541197
Gm12	4689058	4691737	4689058	4689515	4691280	4691737	98	---	---	---	---	4691223	4691250	+	75	4689072	4691735
Gm12	4775182	4784242	4775182	4775687	4783737	4784242	98	---	---	---	---	4783335	4783436	+	85	---	---
Gm12	4910436	4920512	4910440	4911214	4919719	4920503	91	4910431	4910435	4920513	4920517	4919293	4919327	+	71	---	---
Gm12	4973912	4977169	4973912	4974076	4977005	4977169	96	---	---	---	---	4974113	4974125	-	76	---	---
Gm12	5091970	5094886	5091970	5092296	5094546	5094886	91	---	---	---	---	5092378	5092409	-	75	---	---
Gm12	5098655	5104358	5098655	5099967	5103038	5104358	86	---	---	---	---	5100065	5100083	-	89	---	---
Gm12	5356589	5359227	5356589	5356955	5358860	5359227	92	---	---	---	---	5358760	5358776	+	70	---	---
Gm12	5946714	5950857	5946714	5946912	5950650	5950848	99	5946709	5946713	5950858	5950862	5947033	5947053	-	80	---	---
Gm12	6066085	6074152	6066085	6066212	6074025	6074152	92	---	---	---	---	6066578	6066603	-	73	6066093	6074138
Gm12	6113679	6118364	6113688	6113946	6118078	6118355	85	6113672	6113678	6118365	6118371	6114113	6114126	-	78	6113683	6118360
Gm12	6175876	6188122	6175876	6176270	6187752	6188122	88	---	---	---	---	6176539	6176579	-	78	---	---
Gm12	6687206	6692535	6687206	6687659	6692081	6692535	96	6687201	6687205	6692536	6692540	6687662	6687678	-	82	6687209	6692530
Gm12	6729953	6734736	6729953	6730125	6734552	6734736	85	---	---	---	---	6734370	6734393	+	75	6729962	6734734
Gm12	7041269	7044468	7041269	7041648	7044089	7044468	87	---	---	---	---	7043983	7044009	+	77	7041269	7044466
Gm12	7146183	7150695	7146183	7147083	7149777	7150695	88	---	---	---	---	7147086	7147130	-	80	---	---
Gm12	7448162	7452625	7448162	7448367	7452421	7452625	94	---	---	---	---	7448406	7448417	-	75	7448163	7452623
Gm12	7532952	7538660	7532952	7533127	7538471	7538646	93	7532947	7532951	7538661	7538665	7538244	7538255	+	75	7532953	7538651
Gm12	7560067	7566001	7560077	7560545	7565523	7565991	94	7560062	7560066	7566002	7566006	7565412	7565427	+	75	7560078	7565989
Gm12	7729256	7732847	7729256	7729940	7732217	7732846	87	7729251	7729255	7732848	7732852	7732151	7732184	+	79	7729256	7732843
Gm12	8014713	8020388	8014713	8014883	8020217	8020388	97	---	---	---	---	8015107	8015131	-	72	---	---
Gm12	8087082	8094341	8087082	8088140	8093285	8094341	99	---	---	---	---	8093064	8093080	+	88	---	---
Gm12	8088125	8093287	8088139	8088486	8092940	8093287	98	8088120	8088124	8093288	8093292	8088493	8088533	-	82	---	---
Gm12	8104779	8111186	8104779	8105247	8110683	8111174	92	8104774	8104778	8111187	8111191	8110520	8110535	+	75	8104779	8111172
Gm12	8172518	8184377	8172518	8173872	8183022	8184377	99	---	---	---	---	8182584	8182605	+	81	8172522	8184372
Gm12	8190750	8195703	8190750	8191479	8194976	8195703	96	---	---	---	---	8191523	8191638	-	82	8190751	8195684
Gm12	8202223	8221418	8202223	8202580	8221058	8221418	86	---	---	---	---	8203421	8203448	-	71	8202227	8221410
Gm12	8325112	8330576	8325112	8325482	8330205	8330576	86	---	---	---	---	8325484	8325514	-	74	---	---
Gm12	8435760	8439344	8435762	8436199	8438899	8439336	98	8435755	8435759	8439345	8439349	8438776	8438788	+	84	8435764	8439332
Gm12	8476934	8480714	8476934	8477556	8480061	8480714	92	---	---	---	---	8477639	8477657	-	73	8476934	8480707
Gm12	8489989	8494984	8489989	8490252	8494721	8494984	98	---	---	---	---	8490294	8490336	-	97	8489989	8494982
Gm12	8527901	8547997	8527901	8529191	8546706	8547997	87	---	---	---	---	8530020	8530049	-	80	---	---
Gm12	8567676	8573347	8567690	8568080	8572968	8573346	85	8567670	8567675	8573348	8573353	8568302	8568325	-	75	---	---
Gm12	8685197	8689965	8685197	8685345	8689820	8689965	88	---	---	---	---	8689670	8689699	+	73	---	---
Gm12	8697200	8701676	8697209	8697461	8701417	8701673	85	8697194	8697199	8701677	8701682	8697635	8697659	-	76	8697204	8701671
Gm12	8739249	8741817	8739259	8739582	8741492	8741816	95	8739244	8739248	8741818	8741822	8741410	8741437	+	78	8739250	8741814
Gm12	8779106	8790889	8779114	8779325	8790667	8790878	96	8779101	8779105	8790890	8790894	8790186	8790208	+	86	---	---
Gm12	8780728	8787717	8780728	8782403	8786047	8787717	97	---	---	---	---	8785866	8785905	+	77	8780728	8787715
Gm12	8801488	8806040	8801488	8801727	8805801	8806040	95	---	---	---	---	8801753	8801767	-	73	8801489	8806035
Gm12	8830132	8836470	8830132	8830600	8836002	8836470	97	---	---	---	---	8830747	8830762	-	75	8830132	8836468
Gm12	8858090	8860751	8858090	8858235	8860606	8860751	98	---	---	---	---	8858313	8858352	-	70	8858094	8860749
Gm12	8916263	8926726	8916263	8916479	8926511	8926726	90	---	---	---	---	8916849	8916867	-	73	8916267	8926721
Gm12	8951838	8956397	8951838	8952061	8956174	8956395	95	8951832	8951837	8956398	8956403	8952200	8952223	-	70	8951853	8956384
Gm12	9161873	9168606	9161874	9163478	9167001	9168604	88	9161867	9161872	9168607	9168612	9166826	9166856	+	74	9161879	9168597
Gm12	9172473	9177289	9172473	9172664	9177098	9177289	95	---	---	---	---	9172789	9172819	-	74	9172473	9177287
Gm12	9190963	9193377	9190978	9191232	9193101	9193368	89	9190958	9190962	9193378	9193382	9193028	9193051	+	70	9190978	9193376
Gm12	9204100	9209661	9204100	9204412	9209349	9209661	89	---	---	---	---	9204575	9204611	-	75	9204101	9209645
Gm12	9227860	9230429	9227860	9228190	9230099	9230429	92	---	---	---	---	9228245	9228272	-	78	9227860	9230427
Gm12	9350227	9354986	9350227	9351356	9353842	9354986	88	---	---	---	---	9353751	9353780	+	76	9350227	9354980
Gm12	9393942	9403412	9393946	9394099	9403249	9403398	90	9393936	9393941	9403413	9403418	9403126	9403146	+	76	---	---
Gm12	9627776	9630579	9627776	9628056	9630298	9630579	94	---	---	---	---	9630240	9630280	+	75	9627776	9630575
Gm12	9712427	9718624	9712427	9712805	9718246	9718624	96	9712421	9712426	9718625	9718630	9718038	9718050	+	76	---	---
Gm12	9723319	9726628	9723319	9723499	9726448	9726628	93	---	---	---	---	9723603	9723620	-	77	9723326	9726619
Gm12	9737298	9740748	9737298	9737690	9740316	9740748	89	---	---	---	---	---	---	0	--	9737298	9740746
Gm12	9743201	9749527	9743201	9744001	9748729	9749527	87	---	---	---	---	9748634	9748649	+	75	9743212	9749524
Gm12	9786544	9790859	9786544	9787594	9789808	9790859	93	---	---	---	---	9789757	9789770	+	78	9786560	9790850
Gm12	9937728	9942860	9937728	9938109	9942479	9942860	97	---	---	---	---	9938223	9938258	-	72	9937728	9942857
Gm12	10040745	10059784	10040745	10041672	10058857	10059784	92	---	---	---	---	10058132	10058158	+	70	---	---
Gm12	10046063	10056213	10046063	10047164	10055103	10056213	92	---	---	---	---	10054794	10054808	+	80	10046064	10056210
Gm12	10060808	10065674	10060814	10061177	10065299	10065662	96	10060802	10060807	10065675	10065680	10065168	10065208	+	73	10060814	10065668
Gm12	10095320	10115040	10095326	10096738	10113620	10115036	96	10095315	10095319	10115041	10115045	10112839	10112854	+	75	10095331	10115036
Gm12	10217767	10238116	10217767	10218098	10237785	10238116	90	---	---	---	---	10219059	10219083	-	76	10217768	10238104
Gm12	10225606	10235619	10225606	10226551	10234679	10235619	93	---	---	---	---	10234586	10234608	+	73	10225623	10235617
Gm12	10253532	10256127	10253535	10253828	10255824	10256117	87	10253527	10253531	10256128	10256132	10253861	10253873	-	100	10253532	10256117
Gm12	10274781	10278218	10274781	10275110	10277889	10278218	96	---	---	---	---	10277867	10277887	+	76	---	---
Gm12	10365665	10373997	10365680	10366026	10373641	10373987	93	10365660	10365664	10373998	10374002	10373493	10373518	+	88	10365669	10373982
Gm12	10388959	10393568	10388961	10389160	10393356	10393566	86	10388954	10388958	10393569	10393573	10389287	10389315	-	72	10388963	10393565
Gm12	10516184	10526588	10516184	10517797	10524989	10526588	96	---	---	---	---	10524666	10524700	+	80	10516185	10526585
Gm12	10549730	10552892	10549730	10550399	10552232	10552892	88	---	---	---	---	10550454	10550466	-	84	10549736	10552877
Gm12	10554694	10563676	10554694	10555532	10562843	10563676	90	---	---	---	---	10555886	10555898	-	100	10554695	10563667
Gm12	10565566	10568756	10565566	10566184	10568137	10568756	98	---	---	---	---	10568106	10568133	+	78	10565566	10568744
Gm12	10598053	10617419	10598063	10599680	10615789	10617414	95	10598048	10598052	10617420	10617424	10600384	10600419	-	72	10598055	10617418
Gm12	10600073	10615783	10600073	10601130	10614706	10615783	97	---	---	---	---	10614104	10614118	+	100	10600081	10615781
Gm12	10631641	10642619	10631641	10631798	10642466	10642619	91	---	---	---	---	10632280	10632301	-	81	---	---
Gm12	10632887	10638768	10632887	10634138	10637514	10638768	97	---	---	---	---	10634206	10634307	-	82	10632887	10638766
Gm12	10697829	10703572	10697829	10698304	10703097	10703572	95	---	---	---	---	10698487	10698500	-	100	---	---
Gm12	10749302	10759549	10749302	10750140	10758746	10759549	90	---	---	---	---	10750537	10750550	-	78	10749311	10759546
Gm12	10774600	10781121	10774600	10775003	10780717	10781121	94	---	---	---	---	10775274	10775289	-	75	10774603	10781119
Gm12	10862921	10868506	10862921	10863224	10868203	10868506	93	---	---	---	---	10868088	10868106	+	84	10862933	10868502
Gm12	10867747	10887572	10867761	10868302	10887021	10887564	91	10867741	10867746	10887573	10887578	10886085	10886106	+	72	---	---
Gm12	10887039	10892520	10887049	10887761	10891805	10892520	95	10887034	10887038	10892521	10892525	10887876	10887888	-	92	---	---
Gm12	10887046	10892366	10887049	10887608	10891805	10892364	95	10887041	10887045	10892367	10892371	10887633	10887658	-	84	10887058	10892357
Gm12	10903558	10915971	10903558	10904318	10915205	10915971	88	---	---	---	---	10914865	10914906	+	78	10903558	10915954
Gm12	10940575	10952184	10940588	10940823	10951939	10952173	94	10940568	10940574	10952185	10952191	10941184	10941204	-	80	10940592	10952181
Gm12	10943942	10949441	10943947	10944910	10948474	10949439	97	10943936	10943941	10949442	10949447	10944976	10945023	-	81	10943947	10949436
Gm12	11035746	11044212	11035751	11036470	11043496	11044211	94	11035741	11035745	11044213	11044217	11036654	11036678	-	92	---	---
Gm12	11081139	11086344	11081142	11081943	11085533	11086338	94	11081132	11081138	11086345	11086351	11085452	11085472	+	76	---	---
Gm12	11114987	11123719	11114987	11115614	11123093	11123719	94	---	---	---	---	11115746	11115776	-	83	---	---
Gm12	11129360	11142320	11129370	11130183	11141506	11142319	99	11129355	11129359	11142321	11142325	11130709	11130729	-	71	11129373	11142317
Gm12	11186581	11191430	11186581	11186813	11191198	11191430	99	---	---	---	---	11190980	11191001	+	72	11186581	11191418
Gm12	11202087	11207249	11202088	11202467	11206858	11207237	97	11202082	11202086	11207250	11207254	11206682	11206711	+	73	11202088	11207232
Gm12	11255006	11264429	11255006	11256171	11263255	11264429	93	---	---	---	---	11262979	11262996	+	72	11255012	11264427
Gm12	11330946	11335386	11330946	11331222	11335111	11335386	92	---	---	---	---	11335022	11335035	+	71	11330946	11335383
Gm12	11351527	11361347	11351527	11352693	11360171	11361337	99	11351522	11351526	11361348	11361352	11359852	11359909	+	72	11351527	11361341
Gm12	11391060	11395726	11391066	11391266	11395517	11395719	96	11391055	11391059	11395727	11395731	11391393	11391419	-	70	11391067	11395719
Gm12	11414193	11424051	11414193	11415340	11422902	11424037	98	11414188	11414192	11424052	11424056	11422583	11422640	+	72	11414193	11424048
Gm12	11464687	11467139	11464687	11465020	11466804	11467139	95	---	---	---	---	11466722	11466749	+	78	11464687	11467137
Gm12	11506198	11512528	11506208	11506746	11511994	11512525	86	11506193	11506197	11512529	11512533	11511733	11511765	+	72	---	---
Gm12	11551095	11553660	11551095	11551423	11553335	11553660	95	11551089	11551094	11553661	11553666	11551481	11551507	-	77	11551095	11553657
Gm12	11657780	11663609	11657781	11658211	11663186	11663600	85	11657774	11657779	11663610	11663615	11658371	11658416	-	73	11657781	11663604
Gm12	11707370	11713648	11707370	11707823	11713188	11713648	89	---	---	---	---	11708026	11708039	-	85	11707370	11713646
Gm12	11714816	11720225	11714816	11715201	11719840	11720225	94	---	---	---	---	11715384	11715397	-	85	---	---
Gm12	11722840	11731600	11722840	11723291	11731150	11731600	94	---	---	---	---	11730782	11730809	+	85	---	---
Gm12	11725171	11735437	11725171	11725814	11734768	11735437	91	---	---	---	---	11726110	11726124	-	80	11725188	11735435
Gm12	11725171	11735601	11725171	11725978	11734768	11735601	92	---	---	---	---	11726361	11726378	-	72	11725188	11735594
Gm12	11732380	11734784	11732380	11732733	11734431	11734784	94	---	---	---	---	---	---	0	--	---	---
Gm12	11780471	11790344	11780471	11781192	11789609	11790344	93	---	---	---	---	11789337	11789373	+	81	11780476	11790342
Gm12	11811332	11819882	11811332	11811741	11819473	11819882	99	---	---	---	---	11819412	11819428	+	70	---	---
Gm12	11859041	11866290	11859041	11860129	11865192	11866280	99	11859036	11859040	11866291	11866295	11860300	11860338	-	71	11859042	11866278
Gm12	11896636	11903037	11896636	11897108	11902579	11903037	85	---	---	---	---	11897355	11897382	-	78	---	---
Gm12	11912473	11934270	11912477	11912693	11934050	11934267	96	11912468	11912472	11934271	11934275	11933626	11933639	+	78	11912476	11934265
Gm12	11915391	11932445	11915391	11917309	11930526	11932444	99	11915386	11915390	11932446	11932450	11917872	11917895	-	70	---	---
Gm12	11935539	11939706	11935548	11935866	11939377	11939695	93	11935534	11935538	11939707	11939711	---	---	0	--	11935542	11939690
Gm12	11943242	11947905	11943244	11943451	11947690	11947896	92	11943236	11943241	11947906	11947911	11947579	11947595	+	70	---	---
Gm12	11967113	11975395	11967113	11968666	11973893	11975395	91	---	---	---	---	11973670	11973694	+	72	11967114	11975392
Gm12	12051302	12056660	12051302	12051675	12056314	12056660	86	---	---	---	---	12051708	12051727	-	85	12051302	12056656
Gm12	12084192	12093557	12084192	12085319	12092430	12093557	99	---	---	---	---	12092111	12092168	+	70	12084192	12093554
Gm12	12105531	12110948	12105531	12105978	12110502	12110948	97	---	---	---	---	12110389	12110401	+	84	12105533	12110946
Gm12	12112632	12117749	12112632	12113043	12117338	12117749	96	---	---	---	---	12117187	12117212	+	84	12112632	12117736
Gm12	12120704	12140396	12120716	12120920	12140187	12140393	87	12120699	12120703	12140397	12140401	12139618	12139668	+	94	12120704	12140395
Gm12	12155208	12171318	12155218	12156887	12169655	12171306	97	12155203	12155207	12171319	12171323	12157423	12157438	-	75	12155211	12171312
Gm12	12177815	12180749	12177815	12178244	12180306	12180749	86	---	---	---	---	12180219	12180253	+	80	12177819	12180745
Gm12	12187111	12191317	12187111	12187445	12190982	12191317	89	---	---	---	---	12190819	12190832	+	85	---	---
Gm12	12187442	12190909	12187446	12188482	12189876	12190894	92	12187437	12187441	12190910	12190914	12188534	12188561	-	75	12187447	12190892
Gm12	12335816	12353930	12335816	12335929	12353816	12353930	95	---	---	---	---	12336553	12336639	-	72	---	---
Gm12	12400491	12403545	12400491	12400933	12403089	12403545	88	---	---	---	---	12400946	12400957	-	83	12400494	12403537
Gm12	12489862	12500092	12489866	12491010	12498915	12500090	91	12489855	12489861	12500093	12500099	12498608	12498622	+	80	12489866	12500088
Gm12	12542973	12545666	12542977	12543151	12545492	12545666	99	12542968	12542972	12545667	12545671	---	---	0	--	---	---
Gm12	12556329	12565368	12556329	12556546	12565151	12565368	94	---	---	---	---	12556915	12556927	-	76	12556333	12565359
Gm12	12569663	12574700	12569663	12569980	12574382	12574700	88	---	---	---	---	12574183	12574203	+	76	12569664	12574697
Gm12	12659804	12664894	12659804	12660125	12664572	12664894	96	---	---	---	---	12664349	12664384	+	80	12659822	12664889
Gm12	12687880	12693660	12687893	12689001	12692563	12693650	96	12687874	12687879	12693661	12693666	12692404	12692434	+	87	12687882	12693647
Gm12	12865839	12870001	12865839	12866681	12869197	12870001	92	---	---	---	---	12866778	12866789	-	83	12865851	12869998
Gm12	12885093	12892169	12885105	12886150	12891101	12892158	92	12885088	12885092	12892170	12892174	12886352	12886364	-	92	12885093	12892166
Gm12	12892357	12900915	12892357	12893436	12899819	12900915	95	---	---	---	---	12899524	12899538	+	80	12892357	12900912
Gm12	12920022	12927881	12920022	12920122	12927781	12927881	95	12920002	12920021	12927882	12927901	12920124	12920157	-	73	12920032	12927870
Gm12	12935561	12949243	12935561	12936554	12948347	12949243	85	---	---	---	---	12947832	12947929	+	73	12935572	12949229
Gm12	12936570	12950716	12936570	12937427	12949874	12950716	90	---	---	---	---	12949252	12949297	+	71	12936581	12950714
Gm12	12943114	12960989	12943114	12944156	12959939	12960989	87	---	---	---	---	12944277	12944310	-	76	12943126	12960975
Gm12	12945794	12965052	12945794	12947332	12963501	12965052	87	---	---	---	---	12948130	12948141	-	75	12945802	12965047
Gm12	12954382	12955312	12954382	12954808	12954887	12955312	96	---	---	---	---	---	---	0	--	12954382	12955311
Gm12	13007023	13010805	13007035	13007177	13010653	13010795	99	13007018	13007022	13010806	13010810	13010533	13010547	+	93	---	---
Gm12	13093932	13105890	13093932	13095232	13104490	13105887	85	13093927	13093931	13105891	13105895	13095582	13095611	-	80	13093932	13105886
Gm12	13121664	13134309	13121664	13121986	13133991	13134309	93	---	---	---	---	13133458	13133477	+	70	13121681	13134297
Gm12	13126869	13133081	13126869	13128451	13131529	13133081	94	---	---	---	---	13131433	13131486	+	79	13126870	13133079
Gm12	13143705	13147017	13143705	13144689	13146031	13147017	95	---	---	---	---	13145974	13146006	+	75	13143707	13147012
Gm12	13149590	13152922	13149599	13149766	13152753	13152920	97	13149585	13149589	13152923	13152927	13152621	13152638	+	94	13149605	13152920
Gm12	13170265	13177784	13170266	13171241	13176809	13177784	99	13170260	13170264	13177785	13177789	13176530	13176547	+	77	13170267	13177782
Gm12	13186866	13193491	13186866	13187327	13193030	13193491	95	---	---	---	---	13187599	13187613	-	80	13186866	13193489
Gm12	13214629	13223127	13214634	13215738	13222025	13223117	93	13214621	13214628	13223128	13223135	13215828	13215897	-	70	13214634	13223121
Gm12	13288196	13298423	13288196	13289481	13297029	13298423	86	---	---	---	---	13296748	13296775	+	71	13288198	13298418
Gm12	13302286	13316167	13302286	13302567	13315884	13316167	85	---	---	---	---	13302921	13302950	-	83	---	---
Gm12	13304665	13310107	13304665	13305099	13309633	13310107	88	---	---	---	---	13305210	13305222	-	84	13304666	13310104
Gm12	13352903	13358163	13352917	13353343	13357722	13358148	95	13352898	13352902	13358164	13358168	13353467	13353550	-	80	---	---
Gm12	13391925	13396512	13391925	13392228	13396206	13396512	91	---	---	---	---	13392292	13392308	-	88	13391930	13396509
Gm12	13411159	13425359	13411159	13411417	13425103	13425359	86	---	---	---	---	13424420	13424447	+	71	13411171	13425350
Gm12	13416564	13419518	13416564	13416902	13419180	13419518	96	---	---	---	---	13419066	13419094	+	72	13416566	13419516
Gm12	13425727	13430264	13425727	13426109	13429880	13430264	93	---	---	---	---	13426247	13426286	-	70	13425727	13430262
Gm12	13464933	13467299	13464933	13465110	13467123	13467299	92	---	---	---	---	---	---	0	--	---	---
Gm12	13489328	13492941	13489331	13490804	13491471	13492936	90	13489323	13489327	13492942	13492946	13491392	13491422	+	70	---	---
Gm12	13495024	13498729	13495024	13495191	13498562	13498729	90	---	---	---	---	13495194	13495206	-	84	13495025	13498720
Gm12	13501561	13522845	13501561	13501813	13522584	13522845	89	---	---	---	---	13502790	13502810	-	71	---	---
Gm12	13501812	13512111	13501812	13502949	13510974	13512111	97	---	---	---	---	13510573	13510608	+	72	13501812	13512109
Gm12	13512113	13523569	13512113	13512839	13522841	13523569	92	---	---	---	---	13513034	13513050	-	76	13512131	13523564
Gm12	13531029	13544749	13531029	13533021	13542658	13544749	86	---	---	---	---	13542457	13542472	+	81	13531035	13544747
Gm12	13571252	13579260	13571252	13572330	13578193	13579260	91	---	---	---	---	13577920	13577936	+	76	13571256	13579258
Gm12	13582346	13587719	13582346	13582769	13587296	13587719	96	---	---	---	---	13587179	13587191	+	84	13582352	13587716
Gm12	13597815	13602622	13597815	13598189	13602248	13602622	98	---	---	---	---	13598354	13598375	-	72	13597815	13602620
Gm12	13608789	13616666	13608789	13609116	13616336	13616666	92	---	---	---	---	13609425	13609448	-	70	13608796	13616656
Gm12	13618350	13628229	13618362	13618719	13627869	13628226	95	13618344	13618349	13628230	13628235	13627590	13627616	+	85	13618362	13628219
Gm12	13635884	13640407	13635884	13636186	13640105	13640407	98	---	---	---	---	13640023	13640039	+	70	13635885	13640405
Gm12	13646329	13651147	13646330	13646705	13650772	13651147	99	13646324	13646328	13651148	13651152	13646870	13646891	-	72	13646331	13651145
Gm12	13659688	13670277	13659688	13660008	13669958	13670277	89	---	---	---	---	13669518	13669560	+	79	13659696	13670259
Gm12	13664306	13666887	13664315	13664648	13666551	13666885	94	13664301	13664305	13666888	13666892	13666468	13666495	+	75	13664308	13666886
Gm12	13681505	13686162	13681517	13681749	13685918	13686151	97	13681499	13681504	13686163	13686168	13685765	13685798	+	73	13681513	13686155
Gm12	13738640	13743538	13738640	13739139	13743065	13743538	92	---	---	---	---	---	---	0	--	13738640	13743533
Gm12	13745134	13749746	13745134	13745367	13749513	13749746	99	---	---	---	---	13749360	13749393	+	73	13745134	13749744
Gm12	13776920	13786843	13776920	13779095	13784725	13786843	91	---	---	---	---	13779268	13779311	-	77	---	---
Gm12	13797584	13802174	13797594	13797993	13801770	13802162	93	13797579	13797583	13802175	13802179	13798080	13798122	-	74	13797593	13802160
Gm12	13825030	13828227	13825037	13825275	13827982	13828220	95	13825025	13825029	13828228	13828232	13827846	13827867	+	77	13825030	13828218
Gm12	13842541	13862585	13842542	13843638	13861512	13862585	94	13842536	13842540	13862586	13862590	13860640	13860666	+	77	13842557	13862583
Gm12	13846722	13856004	13846722	13847723	13855003	13856004	99	---	---	---	---	13848061	13848074	-	85	13846722	13856002
Gm12	13930860	13937332	13930860	13930979	13937213	13937332	94	---	---	---	---	13931169	13931189	-	90	---	---
Gm12	14031576	14039170	14031576	14032141	14038606	14039170	93	---	---	---	---	14038429	14038458	+	73	---	---
Gm12	14039804	14050224	14039805	14040509	14049513	14050218	97	14039799	14039803	14050225	14050229	14049064	14049089	+	76	---	---
Gm12	14040933	14047393	14040933	14043403	14044975	14047393	94	---	---	---	---	14043438	14043464	-	70	---	---
Gm12	14232956	14238838	14232956	14233114	14238681	14238838	91	---	---	---	---	14233349	14233370	-	72	---	---
Gm12	14246945	14251545	14246945	14247503	14251034	14251545	90	---	---	---	---	14247514	14247546	-	78	---	---
Gm12	14276694	14286185	14276703	14277842	14285041	14286184	95	14276688	14276693	14286186	14286191	14278095	14278134	-	70	14276696	14286181
Gm12	14307252	14309809	14307252	14307438	14309623	14309809	95	---	---	---	---	14309578	14309598	+	76	---	---
Gm12	14340964	14347992	14340974	14341907	14347067	14347990	88	14340959	14340963	14347993	14347997	14347028	14347048	+	80	14340974	14347990
Gm12	14373908	14376389	14373908	14374085	14376212	14376389	91	---	---	---	---	14376105	14376134	+	70	---	---
Gm12	14476584	14483007	14476584	14477087	14482503	14483007	93	---	---	---	---	14482367	14482385	+	73	14476585	14483002
Gm12	14493364	14511754	14493364	14494244	14510899	14511754	87	---	---	---	---	14510361	14510375	+	80	14493364	14511752
Gm12	14595439	14600639	14595443	14595954	14600127	14600638	87	14595434	14595438	14600640	14600644	14596076	14596163	-	80	14595441	14600635
Gm12	14646439	14665271	14646439	14647914	14663854	14665271	86	---	---	---	---	14663133	14663173	+	75	---	---
Gm12	14648594	14666420	14648594	14649045	14665973	14666420	92	---	---	---	---	14665143	14665160	+	94	---	---
Gm12	14649145	14653041	14649145	14649561	14652636	14653041	85	---	---	---	---	14649624	14649651	-	75	---	---
Gm12	14658967	14664468	14658969	14659342	14664097	14664468	91	14658962	14658966	14664469	14664473	14663887	14663899	+	76	14658980	14664456
Gm12	14659439	14665600	14659439	14659847	14665192	14665600	89	---	---	---	---	14665143	14665160	+	94	---	---
Gm12	14661234	14667262	14661234	14662420	14666098	14667262	86	---	---	---	---	14665998	14666014	+	76	14661240	14667259
Gm12	14687666	14691363	14687666	14688139	14690895	14691363	95	---	---	---	---	14690770	14690782	+	84	14687666	14691360
Gm12	14693806	14696971	14693806	14694074	14696704	14696971	89	---	---	---	---	14696572	14696600	+	75	---	---
Gm12	14708644	14718861	14708644	14709518	14717996	14718861	91	---	---	---	---	14709892	14709918	-	77	14708644	14718844
Gm12	14737561	14746437	14737561	14737891	14746098	14746428	89	14737556	14737560	14746438	14746442	14745687	14745698	+	83	14737561	14746428
Gm12	14738408	14742414	14738408	14739272	14741547	14742414	92	---	---	---	---	14741434	14741445	+	75	14738413	14742400
Gm12	14749489	14769019	14749489	14752134	14766401	14769019	98	---	---	---	---	14766061	14766158	+	71	14749501	14769002
Gm12	14756562	14762092	14756574	14756984	14761676	14762087	89	14756557	14756561	14762093	14762097	14761462	14761481	+	75	---	---
Gm12	14769277	14774959	14769277	14770031	14774197	14774959	96	---	---	---	---	14770171	14770217	-	78	---	---
Gm12	14784130	14789386	14784135	14784689	14788789	14789379	86	14784125	14784129	14789387	14789391	14784845	14784861	-	70	14784135	14789385
Gm12	14836232	14839733	14836233	14837568	14838367	14839723	91	14836227	14836231	14839734	14839738	14838267	14838296	+	70	14836243	14839716
Gm12	14888703	14895198	14888712	14890070	14893837	14895186	96	14888698	14888702	14895199	14895203	14890243	14890259	-	76	14888705	14895194
Gm12	14959746	14967818	14959746	14959990	14967575	14967818	94	---	---	---	---	14960237	14960268	-	81	14959760	14967816
Gm12	14974692	14981354	14974706	14975161	14980874	14981344	87	14974687	14974691	14981355	14981359	14975376	14975407	-	71	14974700	14981341
Gm12	15006682	15010680	15006696	15007339	15010028	15010671	98	15006677	15006681	15010681	15010685	15007355	15007389	-	82	15006685	15010678
Gm12	15016185	15021567	15016190	15016573	15021183	15021566	92	15016179	15016184	15021568	15021573	15020975	15021002	+	71	15016190	15021561
Gm12	15061949	15075836	15061949	15062702	15075092	15075836	94	---	---	---	---	15063178	15063208	-	90	---	---
Gm12	15076149	15085017	15076149	15077275	15083890	15085017	97	---	---	---	---	15077525	15077600	-	76	15076149	15085015
Gm12	15147161	15153637	15147174	15147650	15153155	15153629	89	15147156	15147160	15153638	15153642	15152879	15152910	+	71	---	---
Gm12	15167489	15172695	15167494	15167876	15172312	15172694	97	15167484	15167488	15172696	15172700	15167919	15167947	-	75	---	---
Gm12	15205722	15224113	15205722	15206484	15223351	15224113	99	---	---	---	---	15207298	15207311	-	71	15205722	15224112
Gm12	15209800	15214983	15209800	15210418	15214365	15214983	99	---	---	---	---	15214168	15214184	+	76	15209800	15214977
Gm12	15227073	15231711	15227084	15227802	15230999	15231709	85	15227067	15227072	15231712	15231717	15230956	15230983	+	78	15227075	15231705
Gm12	15305056	15315253	15305056	15306210	15314109	15315253	91	---	---	---	---	15313805	15313826	+	72	---	---
Gm12	15315293	15324893	15315293	15315632	15324555	15324893	91	---	---	---	---	15315918	15315938	-	80	15315311	15324891
Gm12	15328843	15333906	15328843	15329969	15332779	15333906	97	---	---	---	---	15330025	15330063	-	76	15328844	15333904
Gm12	15362623	15366353	15362623	15363234	15365744	15366353	89	---	---	---	---	15365670	15365700	+	77	15362628	15366351
Gm12	15387355	15392352	15387355	15387602	15392091	15392338	97	15387349	15387354	15392353	15392358	15387632	15387652	-	85	---	---
Gm12	15514437	15520644	15514448	15514821	15520263	15520641	89	15514432	15514436	15520645	15520649	15520101	15520119	+	78	---	---
Gm12	15600463	15605449	15600470	15600793	15605125	15605441	95	15600458	15600462	15605450	15605454	15600963	15601010	-	79	15600466	15605436
Gm12	15628708	15633821	15628708	15629462	15633076	15633821	90	---	---	---	---	15629526	15629573	-	81	---	---
Gm12	15637594	15645709	15637594	15637932	15645370	15645709	90	---	---	---	---	15638283	15638304	-	72	15637596	15645707
Gm12	15659037	15668955	15659037	15660251	15667741	15668955	99	---	---	---	---	15660544	15660625	-	71	15659038	15668952
Gm12	15729565	15742851	15729577	15729831	15742585	15742842	91	15729560	15729564	15742852	15742856	15730258	15730282	-	72	---	---
Gm12	15743006	15752423	15743006	15743971	15751464	15752423	94	---	---	---	---	15751089	15751113	+	84	15743006	15752420
Gm12	15753646	15760246	15753646	15753967	15759912	15760233	95	15753641	15753645	15760247	15760251	15754253	15754265	-	84	15753649	15760237
Gm12	15794004	15811723	15794004	15796058	15809668	15811722	99	15793999	15794003	15811724	15811728	15809027	15809042	+	81	15794004	15811722
Gm12	15998407	16006442	15998407	15999075	16005790	16006442	86	---	---	---	---	16005578	16005685	+	73	---	---
Gm12	16019969	16028475	16019969	16021297	16027161	16028471	88	16019964	16019968	16028476	16028480	16021338	16021409	-	75	16019969	16028474
Gm12	16089949	16100135	16089949	16091079	16099001	16100135	92	---	---	---	---	16091339	16091378	-	70	16089949	16100128
Gm12	16143215	16154663	16143222	16143379	16154508	16154662	89	16143209	16143214	16154664	16154669	16143829	16143875	-	70	16143217	16154659
Gm12	16343212	16349474	16343212	16344945	16347774	16349474	95	---	---	---	---	16347675	16347711	+	70	---	---
Gm12	16366009	16370939	16366009	16366382	16370585	16370939	88	---	---	---	---	16366550	16366567	-	83	16366010	16370937
Gm12	16373858	16379297	16373858	16374785	16378385	16379297	90	---	---	---	---	16378205	16378256	+	76	16373858	16379294
Gm12	16425241	16430746	16425241	16426196	16429770	16430746	92	---	---	---	---	16426272	16426309	-	78	16425241	16430743
Gm12	16445898	16467210	16445898	16447391	16465748	16467210	93	---	---	---	---	16448063	16448100	-	71	16445898	16467200
Gm12	16448526	16464868	16448526	16449186	16464207	16464868	95	---	---	---	---	16463592	16463617	+	92	---	---
Gm12	16494814	16502192	16494814	16496713	16500285	16502192	93	---	---	---	---	16500106	16500124	+	78	16494828	16502190
Gm12	16515240	16525075	16515249	16516380	16523936	16525067	99	16515235	16515239	16525076	16525080	16523622	16523689	+	70	16515244	16525064
Gm12	16536710	16541616	16536719	16537104	16541222	16541611	89	16536705	16536709	16541617	16541621	16541046	16541085	+	70	16536713	16541609
Gm12	16574208	16586967	16574208	16575027	16586129	16586967	88	---	---	---	---	16575478	16575503	-	80	16574214	16586962
Gm12	16574401	16586841	16574405	16574922	16586325	16586839	91	16574396	16574400	16586842	16586846	16575478	16575493	-	75	16574409	16586837
Gm12	16618135	16623149	16618135	16618391	16622893	16623149	98	---	---	---	---	16618444	16618460	-	82	16618135	16623147
Gm12	16647593	16663345	16647593	16648063	16662834	16663345	85	---	---	---	---	16648652	16648676	-	72	---	---
Gm12	16667709	16675842	16667709	16668548	16675003	16675842	99	---	---	---	---	16674680	16674699	+	70	16667709	16675838
Gm12	16677958	16692544	16677965	16678770	16691719	16692536	90	16677953	16677957	16692545	16692549	16691073	16691116	+	70	16677965	16692526
Gm12	16689383	16691894	16689383	16689646	16691630	16691894	86	---	---	---	---	16691530	16691543	+	85	---	---
Gm12	16739882	16743241	16739882	16740450	16742677	16743241	92	---	---	---	---	16740537	16740562	-	76	16739886	16743238
Gm12	16766048	16772837	16766048	16767726	16771208	16772837	89	---	---	---	---	16771033	16771064	+	87	16766064	16772834
Gm12	16773402	16791364	16773404	16773763	16790996	16791357	93	16773397	16773401	16791365	16791369	16790339	16790357	+	78	16773405	16791359
Gm12	16774015	16783773	16774015	16775165	16782623	16783773	99	---	---	---	---	16782304	16782361	+	70	16774015	16783770
Gm12	16791908	16796518	16791920	16792304	16796120	16796509	92	16791903	16791907	16796519	16796523	16792477	16792493	-	88	16791908	16796511
Gm12	16812286	16817791	16812286	16813914	16816121	16817791	94	---	---	---	---	16816015	16816080	+	74	16812287	16817789
Gm12	16873133	16880850	16873133	16875413	16878571	16880850	98	---	---	---	---	16878438	16878458	+	85	16873134	16880847
Gm12	16910130	16921537	16910130	16910696	16920975	16921537	87	---	---	---	---	16911169	16911198	-	76	---	---
Gm12	16911824	16919615	16911824	16912752	16918663	16919615	95	---	---	---	---	16912891	16912921	-	90	16911840	16919613
Gm12	16929421	16944074	16929421	16929663	16943824	16944066	95	16929415	16929420	16944075	16944080	16943252	16943269	+	72	16929422	16944070
Gm12	16931211	16941206	16931211	16932460	16939934	16941206	97	---	---	---	---	16939615	16939672	+	70	16931211	16941200
Gm12	16976159	16984088	16976159	16977282	16982970	16984088	86	---	---	---	---	16977491	16977517	-	74	16976165	16984082
Gm12	16987151	17008819	16987156	16987635	17008342	17008810	92	16987146	16987150	17008820	17008824	17007308	17007390	+	80	---	---
Gm12	17004051	17019198	17004051	17004725	17018524	17019198	85	---	---	---	---	17005334	17005415	-	87	17004055	17019187
Gm12	17005276	17021019	17005276	17005597	17020702	17021019	90	---	---	---	---	17006055	17006073	-	73	---	---
Gm12	17011685	17017392	17011685	17012298	17016779	17017392	93	---	---	---	---	17016620	17016672	+	73	17011688	17017387
Gm12	17037182	17050835	17037182	17037597	17050419	17050835	89	---	---	---	---	17050045	17050085	+	73	17037187	17050819
Gm12	17066578	17072246	17066587	17067929	17070906	17072244	89	17066573	17066577	17072247	17072251	17070874	17070887	+	78	17066581	17072240
Gm12	17076553	17081489	17076553	17076808	17081234	17081489	91	---	---	---	---	17081079	17081094	+	87	---	---
Gm12	17160423	17182048	17160423	17160610	17181861	17182048	91	---	---	---	---	17180836	17180859	+	75	17160440	17182043
Gm12	17191082	17197299	17191082	17191542	17196836	17197299	89	---	---	---	---	17196703	17196721	+	73	17191086	17197297
Gm12	17210972	17226351	17210972	17211488	17225839	17226351	87	---	---	---	---	17225272	17225311	+	77	---	---
Gm12	17217584	17233090	17217584	17221071	17229570	17233090	90	---	---	---	---	17221223	17221237	-	73	---	---
Gm12	17248058	17263377	17248058	17249002	17262395	17263377	90	---	---	---	---	17261861	17261886	+	73	---	---
Gm12	17258325	17263954	17258325	17258913	17263365	17263954	94	---	---	---	---	17263218	17263237	+	75	---	---
Gm12	17265629	17280664	17265629	17265937	17280337	17280664	85	---	---	---	---	17266078	17266108	-	80	---	---
Gm12	17270323	17278619	17270323	17271716	17277228	17278619	89	---	---	---	---	17271807	17271859	-	73	17270323	17278616
Gm12	17319929	17328912	17319929	17321028	17327806	17328909	97	17319924	17319928	17328913	17328917	17321232	17321246	-	86	17319929	17328900
Gm12	17332198	17349361	17332201	17334054	17347497	17349361	98	17332191	17332197	17349362	17349368	17346854	17346872	+	84	17332201	17349359
Gm12	17376931	17386201	17376931	17378180	17384950	17386201	95	---	---	---	---	17378438	17378495	-	70	17376931	17386200
Gm12	17387253	17393632	17387253	17388218	17392653	17393632	93	---	---	---	---	17392452	17392474	+	78	17387255	17393629
Gm12	17397609	17407802	17397622	17398740	17406665	17407789	91	17397602	17397608	17407803	17407809	17399037	17399076	-	72	17397610	17407801
Gm12	17421954	17426777	17421954	17422384	17426347	17426777	95	---	---	---	---	17422500	17422517	-	83	17421955	17426775
Gm12	17434966	17446062	17434966	17435177	17445851	17446062	90	---	---	---	---	17435627	17435650	-	75	17434966	17446057
Gm12	17515190	17521630	17515190	17516462	17520466	17521630	88	---	---	---	---	17516603	17516622	-	75	---	---
Gm12	17584325	17601514	17584325	17584430	17601408	17601514	93	---	---	---	---	17585079	17585165	-	72	17584325	17601499
Gm12	17641262	17651438	17641262	17641485	17651215	17651438	95	---	---	---	---	17650878	17650911	+	76	17641262	17651437
Gm12	17657584	17669253	17657584	17657726	17669111	17669253	90	---	---	---	---	17658173	17658232	-	85	17657585	17669251
Gm12	17660530	17671669	17660530	17661033	17671152	17671669	87	---	---	---	---	17670695	17670715	+	95	17660548	17671656
Gm12	17660806	17667220	17660806	17661118	17666908	17667220	98	---	---	---	---	17666819	17666830	+	91	17660823	17667213
Gm12	17685517	17705842	17685530	17687141	17704207	17705829	96	17685510	17685516	17705843	17705849	17704085	17704152	+	77	17685530	17705827
Gm12	17713758	17715969	17713758	17713888	17715839	17715969	95	---	---	---	---	17715756	17715783	+	78	17713758	17715960
Gm12	17753067	17756399	17753067	17753446	17756040	17756399	85	---	---	---	---	17753530	17753552	-	78	17753068	17756396
Gm12	17771292	17776399	17771292	17771806	17775874	17776399	90	---	---	---	---	17771928	17771957	-	86	---	---
Gm12	17814106	17832191	17814106	17814475	17831823	17832191	85	---	---	---	---	17830976	17830995	+	75	17814111	17832190
Gm12	17824198	17845981	17824198	17824599	17845563	17845981	87	---	---	---	---	17825601	17825623	-	82	17824215	17845971
Gm12	17843165	17848215	17843165	17844131	17847250	17848215	91	---	---	---	---	17847111	17847222	+	75	17843166	17848213
Gm12	17880172	17899350	17880172	17881970	17897554	17899350	94	---	---	---	---	17882646	17882661	-	81	17880176	17899349
Gm12	17909315	17917114	17909323	17909849	17916588	17917106	92	17909309	17909314	17917115	17917120	17910075	17910097	-	73	17909321	17917109
Gm12	17985916	17989864	17985916	17987274	17988506	17989864	99	---	---	---	---	---	---	0	--	---	---
Gm12	18023985	18029750	18023985	18025024	18028711	18029750	99	---	---	---	---	18028631	18028658	+	75	18023985	18029748
Gm12	18089859	18110790	18089859	18090551	18110096	18110790	86	---	---	---	---	18091449	18091478	-	80	18089875	18110772
Gm12	18093913	18113068	18093913	18094272	18112711	18113068	98	---	---	---	---	18111789	18111855	+	77	---	---
Gm12	18113336	18122340	18113336	18114486	18121190	18122340	99	---	---	---	---	18120963	18121026	+	73	18113336	18122336
Gm12	18134855	18153423	18134866	18135454	18152832	18153420	99	18134850	18134854	18153424	18153428	18151998	18152021	+	70	18134858	18153418
Gm12	18179450	18193435	18179450	18180015	18192875	18193435	87	---	---	---	---	18180415	18180441	-	74	---	---
Gm12	18199110	18215704	18199110	18199438	18215382	18215704	90	---	---	---	---	18214673	18214688	+	75	---	---
Gm12	18221966	18227294	18221966	18222872	18226388	18227294	98	---	---	---	---	18223003	18223022	-	70	18221966	18227292
Gm12	18227590	18236430	18227590	18228502	18235535	18236430	95	---	---	---	---	18235382	18235395	+	100	18227590	18236412
Gm12	18256906	18266660	18256906	18258040	18265526	18266660	99	18256899	18256905	18266661	18266667	18265178	18265239	+	72	18256907	18266656
Gm12	18290796	18308658	18290796	18292827	18306632	18308658	91	---	---	---	---	18306087	18306116	+	80	18290807	18308650
Gm12	18310666	18315933	18310666	18311372	18315226	18315933	99	---	---	---	---	18315097	18315158	+	79	18310671	18315931
Gm12	18366246	18375565	18366246	18366428	18375383	18375565	97	---	---	---	---	18375089	18375103	+	80	---	---
Gm12	18403489	18411713	18403489	18404581	18410622	18411713	99	---	---	---	---	18404727	18404745	-	89	18403489	18411711
Gm12	18412538	18421849	18412538	18413683	18420618	18421849	85	---	---	---	---	18420387	18420423	+	70	---	---
Gm12	18463395	18481518	18463400	18464274	18480571	18481503	85	18463390	18463394	18481519	18481523	18479796	18479833	+	73	18463401	18481516
Gm12	18473895	18479912	18473895	18474368	18479438	18479912	90	---	---	---	---	18474370	18474395	-	80	---	---
Gm12	18474366	18479439	18474366	18475561	18478279	18479439	92	---	---	---	---	18478177	18478192	+	75	18474367	18479436
Gm12	18504609	18510826	18504614	18505142	18510317	18510822	87	18504604	18504608	18510827	18510831	18510142	18510192	+	70	---	---
Gm12	18518334	18535672	18518346	18520486	18533522	18535661	99	18518328	18518333	18535673	18535678	18520990	18521009	-	70	18518349	18535671
Gm12	18550288	18568288	18550300	18551620	18566946	18568278	98	18550282	18550287	18568289	18568294	18552055	18552069	-	73	---	---
Gm12	18550300	18568597	18550300	18551939	18566946	18568597	98	---	---	---	---	18566199	18566211	+	84	18550301	18568594
Gm12	18590880	18600064	18590880	18591871	18599053	18600064	96	---	---	---	---	18592043	18592056	-	100	18590896	18600062
Gm12	18611396	18627923	18611396	18613356	18625944	18627923	98	---	---	---	---	18625396	18625411	+	75	18611400	18627921
Gm12	18651788	18661160	18651794	18653048	18659907	18661160	99	18651783	18651787	18661161	18661165	18653307	18653364	-	70	18651788	18661156
Gm12	18699306	18718960	18699306	18699474	18718792	18718960	98	---	---	---	---	18717826	18717975	+	84	---	---
Gm12	18721618	18738704	18721627	18722680	18737600	18738694	95	18721613	18721617	18738705	18738709	18736961	18736998	+	71	18721618	18738699
Gm12	18736745	18741993	18736745	18738294	18740456	18741993	98	---	---	---	---	18738334	18738371	-	78	---	---
Gm12	18739955	18742391	18739955	18740356	18741990	18742391	99	---	---	---	---	18741905	18741921	+	70	---	---
Gm12	18747717	18753905	18747721	18749724	18751889	18753901	97	18747710	18747716	18753906	18753912	18749749	18749762	-	71	18747717	18753901
Gm12	18756968	18761298	18756968	18758690	18759539	18761298	91	---	---	---	---	---	---	0	--	18756980	18761292
Gm12	18775784	18785384	18775784	18776755	18784443	18785384	87	---	---	---	---	18784261	18784272	+	75	18775784	18785382
Gm12	18790409	18799456	18790409	18791490	18798374	18799456	98	---	---	---	---	18791715	18791729	-	86	---	---
Gm12	18824244	18828878	18824244	18824454	18828646	18828878	89	---	---	---	---	18824595	18824608	-	71	18824247	18828877
Gm12	18832562	18838474	18832562	18833165	18837874	18838474	98	---	---	---	---	18837675	18837712	+	78	---	---
Gm12	18883058	18892414	18883058	18883328	18892147	18892414	94	---	---	---	---	18891708	18891771	+	71	---	---
Gm12	18897392	18905735	18897392	18898324	18904803	18905735	99	---	---	---	---	18898627	18898647	-	76	18897392	18905733
Gm12	18926103	18946244	18926111	18927020	18945334	18946239	87	18926097	18926102	18946245	18946250	18944461	18944489	+	75	---	---
Gm12	18939552	18950790	18939554	18940656	18949653	18950785	93	18939546	18939551	18950791	18950796	18949248	18949283	+	75	18939554	18950788
Gm12	18950787	18969899	18950787	18952395	18968303	18969899	94	---	---	---	---	18968174	18968246	+	75	---	---
Gm12	18950787	18969217	18950787	18951714	18968303	18969217	93	---	---	---	---	18968174	18968246	+	75	---	---
Gm12	18974173	18990528	18974173	18976072	18988858	18990528	87	---	---	---	---	18976615	18976630	-	75	18974173	18990526
Gm12	18994763	19010065	18994763	18996291	19008529	19010065	94	---	---	---	---	19007981	19008007	+	74	18994771	19010052
Gm12	19010063	19019952	19010063	19011279	19018736	19019952	99	---	---	---	---	19011539	19011590	-	71	19010065	19019948
Gm12	19022313	19027853	19022313	19023291	19026877	19027853	97	---	---	---	---	19026767	19026814	+	81	19022317	19027852
Gm12	19045786	19054601	19045786	19048586	19051893	19054601	89	---	---	---	---	19051862	19051876	+	73	---	---
Gm12	19091663	19108413	19091668	19092604	19107479	19108404	92	19091658	19091662	19108414	19108418	19106923	19106960	+	71	---	---
Gm12	19096908	19112074	19096908	19098687	19110310	19112074	85	---	---	---	---	19109870	19109891	+	86	---	---
Gm12	19100351	19114502	19100351	19102814	19112067	19114502	90	---	---	---	---	19102972	19102992	-	71	19100357	19114486
Gm12	19107440	19126649	19107440	19108404	19125687	19126649	97	---	---	---	---	19109206	19109235	-	73	19107441	19126647
Gm12	19109406	19125607	19109406	19110507	19124503	19125607	95	---	---	---	---	19123847	19123865	+	84	19109406	19125604
Gm12	19109711	19124982	19109711	19109886	19124807	19124982	97	---	---	---	---	19124613	19124644	+	84	---	---
Gm12	19127781	19141320	19127781	19127993	19141107	19141320	87	---	---	---	---	19128597	19128619	-	78	19127781	19141314
Gm12	19134768	19147858	19134780	19136811	19145858	19147854	93	19134762	19134767	19147859	19147864	19136942	19136953	-	83	19134769	19147852
Gm12	19134768	19147858	19134780	19136811	19145858	19147854	93	19134762	19134767	19147859	19147864	19136942	19136953	-	83	19134769	19147852
Gm12	19142468	19150232	19142468	19142688	19150011	19150232	86	---	---	---	---	19149657	19149691	+	71	19142470	19150229
Gm12	19179570	19190697	19179570	19179830	19190437	19190697	93	---	---	---	---	19189924	19189958	+	82	19179571	19190683
Gm12	19210776	19230125	19210776	19211769	19229132	19230125	97	---	---	---	---	19228309	19228324	+	75	19210781	19230119
Gm12	19212375	19229502	19212375	19212745	19229132	19229502	93	---	---	---	---	19213484	19213565	-	70	19212380	19229483
Gm12	19212750	19229133	19212750	19214677	19227205	19229133	99	---	---	---	---	19226580	19226599	+	75	19212750	19229131
Gm12	19233719	19251033	19233719	19234508	19250190	19251033	85	---	---	---	---	19249490	19249535	+	78	19233723	19251032
Gm12	19248729	19268423	19248729	19250196	19266936	19268423	98	---	---	---	---	19266101	19266121	+	76	---	---
Gm12	19269252	19276121	19269252	19269856	19275517	19276121	92	19269242	19269251	19276122	19276131	19275240	19275263	+	79	19269264	19276116
Gm12	19271978	19275649	19271989	19272339	19275299	19275649	94	19271971	19271977	19275650	19275656	19275240	19275263	+	79	19271991	19275646
Gm12	19326680	19332407	19326680	19328243	19330825	19332407	91	---	---	---	---	19328245	19328278	-	79	19326680	19332403
Gm12	19338282	19344797	19338282	19340465	19342613	19344797	98	---	---	---	---	19340481	19340499	-	78	---	---
Gm12	19338624	19343354	19338624	19339023	19342955	19343354	98	---	---	---	---	19342759	19342783	+	76	---	---
Gm12	19361977	19364847	19361977	19362277	19364542	19364847	86	---	---	---	---	19362365	19362386	-	72	---	---
Gm12	19400660	19406947	19400660	19401567	19406040	19406947	97	---	---	---	---	19405936	19405982	+	76	19400660	19406945
Gm12	19438099	19441986	19438099	19439106	19440979	19441986	99	---	---	---	---	19440894	19440923	+	80	19438099	19441983
Gm12	19443609	19449563	19443609	19445245	19447910	19449563	96	19443603	19443608	19449564	19449569	19445359	19445379	-	90	19443609	19449545
Gm12	19459922	19472337	19459922	19463760	19468497	19472337	99	---	---	---	---	19463968	19463996	-	75	19459922	19472335
Gm12	19524885	19527942	19524885	19525298	19527529	19527942	93	---	---	---	---	19525374	19525387	-	78	---	---
Gm12	19545930	19549940	19545942	19547731	19548151	19549940	98	19545924	19545929	19549941	19549946	19547814	19547830	-	76	---	---
Gm12	19546403	19549697	19546403	19547488	19548612	19549697	99	---	---	---	---	19547552	19547571	-	70	---	---
Gm12	19550512	19554528	19550512	19552520	19552519	19554528	98	---	---	---	---	---	---	0	--	---	---
Gm12	19569042	19572961	19569042	19570026	19571977	19572961	98	---	---	---	---	19571892	19571921	+	80	19569042	19572959
Gm12	19579148	19598526	19579148	19580345	19597355	19598526	96	---	---	---	---	19596762	19596776	+	86	---	---
Gm12	19604403	19613842	19604403	19605453	19612727	19613842	89	---	---	---	---	19605689	19605728	-	70	19604404	19613841
Gm12	19627483	19632260	19627493	19628007	19631738	19632249	92	19627478	19627482	19632261	19632265	19628109	19628156	-	75	19627496	19632252
Gm12	19627999	19636328	19628004	19630369	19633911	19636314	89	19627993	19627998	19636329	19636334	19633871	19633900	+	73	---	---
Gm12	19664211	19683615	19664211	19665151	19682675	19683615	99	---	---	---	---	19665969	19666002	-	79	19664211	19683606
Gm12	19692907	19702712	19692907	19693023	19702596	19702712	91	---	---	---	---	19693447	19693461	-	86	19692915	19702709
Gm12	19764621	19772129	19764632	19766713	19770044	19772122	91	19764615	19764620	19772130	19772135	19770027	19770038	+	91	19764621	19772111
Gm12	19765343	19771122	19765343	19765707	19770755	19771122	92	---	---	---	---	19770624	19770692	+	79	---	---
Gm12	19775912	19796685	19775912	19776068	19796529	19796685	92	---	---	---	---	19776861	19776880	-	85	19775912	19796667
Gm12	19777390	19795572	19777390	19778267	19794657	19795572	89	---	---	---	---	19779019	19779041	-	73	19777391	19795570
Gm12	19779738	19788958	19779738	19780875	19787858	19788958	92	---	---	---	---	19781016	19781029	-	92	19779738	19788955
Gm12	19810411	19832021	19810411	19811788	19830646	19832021	95	---	---	---	---	19812714	19812731	-	83	19810415	19832019
Gm12	19868095	19887398	19868095	19869765	19885746	19887398	97	---	---	---	---	19870261	19870274	-	71	19868095	19887396
Gm12	19884968	19898683	19884968	19886817	19896859	19898683	87	---	---	---	---	19887254	19887281	-	71	19884969	19898674
Gm12	19901576	19916326	19901576	19901903	19916000	19916326	93	---	---	---	---	19902529	19902585	-	70	19901586	19916325
Gm12	19908915	19914291	19908915	19909828	19913379	19914291	99	---	---	---	---	19909870	19909941	-	83	19908918	19914288
Gm12	19917826	19931537	19917826	19917939	19931424	19931537	90	---	---	---	---	19918503	19918614	-	73	19917836	19931527
Gm12	19925977	19931605	19925981	19927396	19930202	19931600	89	19925972	19925976	19931606	19931610	---	---	0	--	19925981	19931598
Gm12	20020678	20039696	20020678	20022313	20038045	20039696	97	---	---	---	---	20037296	20037311	+	81	20020678	20039694
Gm12	20078426	20087622	20078440	20079588	20086460	20087608	99	20078420	20078425	20087623	20087628	20086139	20086196	+	70	20078429	20087610
Gm12	20120908	20137851	20120908	20121851	20136913	20137851	88	---	---	---	---	20136159	20136249	+	73	20120918	20137847
Gm12	20134181	20136914	20134181	20134668	20136393	20136914	90	---	---	---	---	20136296	20136347	+	75	20134187	20136911
Gm12	20161593	20167649	20161593	20162114	20167128	20167649	97	---	---	---	---	20162289	20162317	-	75	20161593	20167646
Gm12	20186624	20194633	20186624	20187554	20193701	20194633	89	---	---	---	---	20187838	20187861	-	79	20186629	20194619
Gm12	20226126	20244293	20226126	20229696	20240830	20244293	93	---	---	---	---	20240389	20240401	+	76	20226126	20244290
Gm12	20229684	20235824	20229696	20231249	20234138	20235814	89	20229677	20229683	20235825	20235831	20234040	20234057	+	94	20229687	20235816
Gm12	20268682	20274382	20268682	20269576	20273479	20274382	91	---	---	---	---	20273284	20273380	+	75	20268686	20274380
Gm12	20310537	20314770	20310537	20310904	20314402	20314770	91	---	---	---	---	20311039	20311079	-	73	---	---
Gm12	20321179	20327872	20321179	20321320	20327731	20327872	95	---	---	---	---	20321464	20321484	-	80	20321183	20327869
Gm12	20329111	20342438	20329123	20331069	20340482	20342428	94	20329106	20329110	20342439	20342443	20331517	20331532	-	87	20329112	20342437
Gm12	20352256	20370713	20352261	20353867	20369107	20370711	97	20352251	20352255	20370714	20370718	20353919	20353987	-	78	20352261	20370707
Gm12	20382754	20391188	20382754	20383928	20390036	20391188	92	---	---	---	---	20384187	20384214	-	71	20382755	20391186
Gm12	20393559	20412987	20393559	20395175	20411358	20412987	95	---	---	---	---	20395228	20395299	-	76	20393561	20412984
Gm12	20447423	20464065	20447423	20447989	20463529	20464065	86	---	---	---	---	20462783	20462801	+	73	20447425	20464046
Gm12	20448632	20463451	20448640	20450587	20461494	20463441	99	20448626	20448631	20463452	20463457	20460974	20460993	+	70	20448640	20463438
Gm12	20469689	20477446	20469689	20470674	20476467	20477446	92	---	---	---	---	20476266	20476288	+	78	20469689	20477441
Gm12	20495527	20515927	20495527	20497416	20514058	20515927	98	---	---	---	---	20513297	20513309	+	84	20495527	20515925
Gm12	20524534	20544334	20524534	20525512	20543354	20544334	97	---	---	---	---	20542585	20542601	+	76	20524534	20544333
Gm12	20530662	20540351	20530662	20531857	20539157	20540351	99	---	---	---	---	20532117	20532174	-	72	20530668	20540349
Gm12	20548902	20559832	20548902	20550041	20558669	20559832	95	---	---	---	---	20558375	20558389	+	80	20548902	20559830
Gm12	20571559	20577895	20571559	20571717	20577732	20577895	88	---	---	---	---	20571830	20571856	-	70	20571563	20577889
Gm12	20701372	20711360	20701372	20702621	20710111	20711360	99	---	---	---	---	20702784	20702869	-	73	20701373	20711358
Gm12	20727514	20730300	20727520	20727823	20729988	20730291	90	20727509	20727513	20730301	20730305	20729975	20729986	+	100	---	---
Gm12	20739656	20752108	20739656	20741303	20750458	20752108	98	---	---	---	---	20741420	20741434	-	86	20739659	20752106
Gm12	20765012	20785914	20765012	20766678	20784302	20785914	96	---	---	---	---	20783452	20783472	+	71	20765012	20785912
Gm12	20784296	20804804	20784296	20784696	20804403	20804804	95	---	---	---	---	20803473	20803491	+	78	---	---
Gm12	20818420	20830091	20818434	20819527	20828984	20830077	99	20818414	20818419	20830092	20830097	20828552	20828576	+	76	20818438	20830088
Gm12	20819628	20823814	20819640	20821714	20821722	20823799	96	20819623	20819627	20823815	20823819	---	---	0	--	20819630	20823810
Gm12	20835597	20851934	20835597	20837270	20850261	20851934	99	---	---	---	---	20837322	20837340	-	78	20835597	20851930
Gm12	20852440	20869800	20852440	20853540	20868731	20869800	88	---	---	---	---	20868084	20868098	+	86	20852444	20869791
Gm12	20887561	20896756	20887561	20888653	20895665	20896756	98	---	---	---	---	20888807	20888826	-	85	20887567	20896750
Gm12	20929645	20947933	20929645	20929750	20947828	20947933	99	---	---	---	---	20930397	20930488	-	73	20929645	20947918
Gm12	20929865	20949411	20929880	20931248	20948063	20949411	97	20929860	20929864	20949412	20949416	20947329	20947343	+	73	---	---
Gm12	20952880	20962098	20952880	20953595	20961370	20962098	94	---	---	---	---	20961089	20961117	+	72	20952884	20962094
Gm12	20962093	20971753	20962094	20963265	20970573	20971744	99	20962088	20962092	20971754	20971758	20963524	20963591	-	72	20962098	20971744
Gm12	20978121	20984757	20978121	20978805	20984085	20984757	95	---	---	---	---	20983922	20983943	+	81	20978121	20984754
Gm12	20986256	21007170	20986256	20987119	21006331	21007170	93	---	---	---	---	20988032	20988048	-	76	---	---
Gm12	20994504	21004643	20994504	20994993	21004154	21004643	95	---	---	---	---	20995359	20995400	-	73	---	---
Gm12	21027793	21037067	21027805	21028807	21036059	21037061	99	21027786	21027792	21037068	21037074	21029144	21029157	-	85	21027805	21037063
Gm12	21046952	21053171	21046952	21047266	21052856	21053171	90	---	---	---	---	21052593	21052604	+	83	21046953	21053170
Gm12	21053197	21061000	21053197	21054866	21059364	21061000	86	---	---	---	---	21054895	21054916	-	86	21053198	21060992
Gm12	21065662	21072607	21065662	21066568	21071702	21072607	98	---	---	---	---	21071474	21071491	+	88	21065662	21072605
Gm12	21086759	21101585	21086763	21088140	21100147	21101581	87	21086754	21086758	21101586	21101590	21088727	21088740	-	78	21086764	21101583
Gm12	21126313	21145979	21126321	21127962	21144309	21145968	97	21126308	21126312	21145980	21145984	21128724	21128750	-	70	21126320	21145976
Gm12	21160641	21169510	21160641	21161761	21168357	21169510	94	---	---	---	---	21162042	21162056	-	80	21160642	21169508
Gm12	21170042	21180038	21170042	21170982	21179081	21180038	94	---	---	---	---	21171347	21171368	-	77	---	---
Gm12	21200475	21205859	21200485	21201395	21204947	21205857	97	21200469	21200474	21205860	21205865	21204833	21204902	+	81	21200483	21205855
Gm12	21240826	21246185	21240826	21241734	21245278	21246185	99	---	---	---	---	21245164	21245233	+	84	21240826	21246183
Gm12	21257103	21278435	21257103	21257382	21278163	21278435	86	---	---	---	---	21257838	21257891	-	77	---	---
Gm12	21262560	21278176	21262572	21264240	21276505	21278164	96	21262554	21262559	21278177	21278182	21264775	21264790	-	75	21262574	21278172
Gm12	21289650	21294504	21289650	21289951	21294193	21294504	90	---	---	---	---	21290114	21290134	-	90	21289656	21294497
Gm12	21358704	21375790	21358704	21359536	21374958	21375790	91	---	---	---	---	21374405	21374421	+	82	21358704	21375789
Gm12	21359101	21375706	21359104	21359441	21375358	21375695	94	21359095	21359100	21375707	21375712	21360178	21360192	-	73	21359101	21375699
Gm12	21365206	21374940	21365218	21366347	21373798	21374928	99	21365199	21365205	21374941	21374947	21366605	21366662	-	70	21365212	21374933
Gm12	21410263	21431298	21410263	21412008	21429552	21431298	99	---	---	---	---	21428698	21428718	+	71	---	---
Gm12	21461795	21464953	21461801	21462293	21464446	21464938	99	21461790	21461794	21464954	21464958	21462295	21462309	-	73	21461800	21464945
Gm12	21461906	21464892	21461908	21462247	21464553	21464892	99	21461901	21461905	21464893	21464897	---	---	0	--	21461916	21464889
Gm12	21468407	21479089	21468407	21468706	21478790	21479089	91	---	---	---	---	---	---	0	--	21468415	21479087
Gm12	21484143	21500783	21484146	21485779	21499143	21500780	98	21484138	21484142	21500784	21500788	21486395	21486413	-	84	21484159	21500778
Gm12	21501921	21522883	21501933	21504054	21520788	21522873	89	21501915	21501920	21522884	21522889	21520540	21520570	+	77	21501926	21522873
Gm12	21531667	21548162	21531667	21532008	21547824	21548162	91	---	---	---	---	21547158	21547181	+	70	---	---
Gm12	21540963	21545590	21540963	21541628	21544920	21545590	98	---	---	---	---	21544759	21544772	+	92	21540975	21545588
Gm12	21547251	21565140	21547251	21548133	21564258	21565140	97	---	---	---	---	21548908	21548940	-	72	21547251	21565122
Gm12	21569832	21579541	21569832	21570964	21578409	21579541	99	---	---	---	---	21571225	21571282	-	70	21569838	21579539
Gm12	21581542	21588711	21581542	21582486	21587718	21588711	90	---	---	---	---	21582700	21582748	-	73	21581545	21588708
Gm12	21590032	21599151	21590037	21592849	21596601	21599138	86	21590026	21590031	21599152	21599157	21596434	21596490	+	71	21590035	21599145
Gm12	21629003	21647957	21629003	21630681	21646298	21647957	97	---	---	---	---	21646165	21646179	+	73	21629003	21647954
Gm12	21648345	21654937	21648357	21649289	21653990	21654928	88	21648340	21648344	21654938	21654942	21649502	21649523	-	72	21648357	21654936
Gm12	21667068	21673785	21667068	21668393	21672460	21673785	96	---	---	---	---	21672270	21672284	+	86	21667078	21673783
Gm12	21684267	21693517	21684275	21685251	21692526	21693503	98	21684262	21684266	21693518	21693522	21685583	21685596	-	85	21684276	21693514
Gm12	21711942	21721918	21711950	21712798	21721061	21721909	94	21711936	21711941	21721919	21721924	21713130	21713172	-	72	21711946	21721911
Gm12	21742763	21763284	21742775	21744721	21761331	21763276	99	21742758	21742762	21763285	21763289	21760539	21760565	+	70	21742763	21763280
Gm12	21774678	21792186	21774686	21776777	21790091	21792181	99	21774673	21774677	21792187	21792191	21777406	21777424	-	84	21774680	21792179
Gm12	21825673	21845340	21825673	21827315	21843687	21845340	97	---	---	---	---	21842908	21842934	+	70	21825673	21845338
Gm12	21859256	21877024	21859256	21862733	21873291	21877024	88	---	---	---	---	21873011	21873036	+	80	21859257	21877016
Gm12	21867207	21873291	21867207	21867502	21873019	21873291	89	---	---	---	---	21867762	21867778	-	70	---	---
Gm12	21913493	21922797	21913493	21914237	21922053	21922797	99	---	---	---	---	21914485	21914504	-	75	21913493	21922782
Gm12	21928259	21934396	21928259	21928826	21933831	21934396	98	---	---	---	---	21928939	21928959	-	80	21928259	21934394
Gm12	21935754	21940398	21935754	21936030	21940123	21940398	94	---	---	---	---	21936086	21936133	-	70	21935754	21940396
Gm12	21942609	21948265	21942611	21943290	21947581	21948262	96	21942603	21942608	21948266	21948271	21947410	21947426	+	70	21942611	21948251
Gm12	22028285	22048670	22028285	22028995	22048005	22048670	91	---	---	---	---	22047349	22047367	+	73	22028285	22048663
Gm12	22030317	22040808	22030317	22031592	22039534	22040808	99	---	---	---	---	22031865	22031922	-	70	22030317	22040799
Gm12	22054085	22071035	22054085	22054297	22070823	22071035	88	---	---	---	---	22054783	22054802	-	80	22054087	22071030
Gm12	22099433	22105397	22099440	22100411	22104421	22105387	91	22099427	22099432	22105398	22105403	22100552	22100573	-	86	22099440	22105395
Gm12	22099563	22105249	22099563	22100273	22104548	22105249	91	---	---	---	---	22100403	22100423	-	85	22099570	22105245
Gm12	22124908	22133334	22124908	22125884	22132348	22133334	92	---	---	---	---	22132064	22132092	+	75	22124908	22133332
Gm12	22190135	22195505	22190148	22190342	22195299	22195502	85	22190129	22190134	22195506	22195511	22190466	22190479	-	78	---	---
Gm12	22209380	22227498	22209380	22211277	22225601	22227498	99	---	---	---	---	22224912	22224927	+	81	22209380	22227493
Gm12	22228678	22249284	22228678	22230111	22247872	22249284	93	---	---	---	---	22230807	22230824	-	88	22228678	22249276
Gm12	22260227	22270554	22260230	22261398	22269372	22270543	93	22260222	22260226	22270555	22270559	22261767	22261780	-	78	22260227	22270541
Gm12	22297984	22303362	22297996	22298392	22302921	22303357	88	22297979	22297983	22303363	22303367	22298503	22298515	-	84	22297995	22303354
Gm12	22402847	22412154	22402847	22403197	22411803	22412154	85	---	---	---	---	22403524	22403539	-	75	22402854	22412141
Gm12	22422983	22428423	22422983	22423933	22427450	22428423	92	---	---	---	---	22427336	22427382	+	80	22422983	22428421
Gm12	22430534	22448860	22430534	22432156	22447253	22448860	96	---	---	---	---	22446536	22446550	+	80	22430534	22448858
Gm12	22450147	22459506	22450147	22450283	22459370	22459506	89	---	---	---	---	22450725	22450737	-	84	---	---
Gm12	22450399	22458977	22450399	22451494	22457877	22458977	94	22450394	22450398	22458978	22458982	22451646	22451668	-	91	---	---
Gm12	22507222	22514975	22507222	22508463	22513740	22514975	88	---	---	---	---	22508568	22508609	-	83	22507235	22514971
Gm12	22509952	22521818	22509952	22510351	22521418	22521818	88	---	---	---	---	22520894	22520924	+	70	22509962	22521808
Gm12	22522294	22537538	22522298	22523777	22536021	22537527	95	22522289	22522293	22537539	22537543	22535453	22535468	+	75	22522295	22537520
Gm12	22522842	22537038	22522842	22523316	22536565	22537038	98	---	---	---	---	22535902	22535980	+	70	---	---
Gm12	22550320	22560960	22550324	22553590	22557660	22560947	95	22550314	22550319	22560961	22560966	22557474	22557499	+	76	22550331	22560956
Gm12	22557082	22566715	22557082	22558170	22565627	22566715	98	---	---	---	---	22565282	22565339	+	70	22557082	22566710
Gm12	22564445	22566991	22564445	22564700	22566736	22566991	97	---	---	---	---	---	---	0	--	22564453	22566988
Gm12	22621472	22630756	22621472	22622479	22629749	22630756	99	---	---	---	---	22622795	22622808	-	85	22621476	22630753
Gm12	22651326	22656081	22651326	22651665	22655742	22656081	98	---	---	---	---	22651825	22651845	-	71	22651326	22656075
Gm12	22699976	22710774	22699987	22700159	22710595	22710774	86	22699971	22699975	22710775	22710779	22710134	22710150	+	82	---	---
Gm12	22723890	22729274	22723900	22724303	22728868	22729272	96	22723884	22723889	22729275	22729280	22724516	22724532	-	70	22723891	22729270
Gm12	22767737	22776060	22767737	22770334	22773447	22776060	92	---	---	---	---	22770346	22770367	-	77	---	---
Gm12	22785310	22790931	22785310	22785495	22790748	22790931	91	---	---	---	---	22790579	22790602	+	70	---	---
Gm12	22822987	22829097	22822987	22823380	22828711	22829097	96	---	---	---	---	22823465	22823505	-	73	22822987	22829093
Gm12	22832434	22841260	22832443	22832585	22841106	22841248	94	22832429	22832433	22841261	22841265	22840681	22840715	+	80	22832437	22841251
Gm12	22833481	22838391	22833481	22833871	22838000	22838391	95	---	---	---	---	22834048	22834077	-	73	---	---
Gm12	22855919	22858484	22855919	22856242	22858161	22858484	93	---	---	---	---	22858069	22858097	+	82	22855922	22858480
Gm12	22894642	22899328	22894642	22895408	22898551	22899328	91	---	---	---	---	22895463	22895531	-	82	---	---
Gm12	22931956	22935548	22931956	22932114	22935389	22935548	85	---	---	---	---	22932183	22932219	-	78	22931968	22935545
Gm12	22938460	22948860	22938460	22939630	22947694	22948860	97	---	---	---	---	22947330	22947351	+	77	22938461	22948858
Gm12	22958533	22961735	22958542	22958951	22961298	22961724	86	22958528	22958532	22961736	22961740	22959024	22959069	-	78	22958548	22961722
Gm12	22997492	23016833	22997492	22999208	23015049	23016833	86	22997486	22997491	23016834	23016839	23014257	23014276	+	70	---	---
Gm12	23035026	23049602	23035027	23035284	23049344	23049601	94	23035021	23035025	23049603	23049607	23035801	23035826	-	73	23035031	23049597
Gm12	23040135	23049308	23040150	23041237	23048215	23049295	92	23040130	23040134	23049309	23049313	23048028	23048058	+	87	23040141	23049299
Gm12	23052582	23068848	23052582	23052901	23068515	23068848	92	---	---	---	---	23053609	23053625	-	76	23052584	23068838
Gm12	23063481	23070222	23063481	23064838	23068842	23070222	93	---	---	---	---	23068653	23068672	+	75	23063488	23070220
Gm12	23076316	23084871	23076316	23077123	23084064	23084871	97	---	---	---	---	23083757	23083778	+	81	---	---
Gm12	23114431	23123922	23114442	23116352	23122238	23123913	85	23114424	23114430	23123923	23123929	23116432	23116450	-	84	23114431	23123911
Gm12	23156207	23162463	23156221	23156979	23161701	23162459	98	23156202	23156206	23162464	23162468	23157157	23157179	-	78	23156214	23162457
Gm12	23177530	23187774	23177542	23178693	23186605	23187773	96	23177522	23177529	23187775	23187782	23186209	23186234	+	73	23177542	23187770
Gm12	23222575	23229331	23222575	23224163	23227642	23229331	90	---	---	---	---	23224313	23224337	-	80	23222582	23229329
Gm12	23222988	23228950	23222997	23223824	23228068	23228947	89	23222983	23222987	23228951	23228955	23227855	23227885	+	83	23223000	23228946
Gm12	23250085	23252763	23250085	23250553	23252295	23252763	98	---	---	---	---	23250605	23250653	-	75	23250102	23252762
Gm12	23283351	23287648	23283351	23283716	23287276	23287648	87	---	---	---	---	23287160	23287174	+	100	---	---
Gm12	23289216	23294016	23289216	23289647	23293604	23294016	87	---	---	---	---	23289770	23289832	-	88	23289221	23294010
Gm12	23294041	23313406	23294041	23295687	23311747	23313406	96	---	---	---	---	23296392	23296403	-	83	23294041	23313399
Gm12	23324496	23343990	23324496	23325623	23342867	23343990	98	---	---	---	---	23326389	23326407	-	84	23324497	23343988
Gm12	23332469	23341736	23332469	23333474	23340731	23341736	99	---	---	---	---	23333775	23333788	-	85	23332472	23341734
Gm12	23346928	23355930	23346938	23347192	23355688	23355921	87	23346923	23346927	23355931	23355935	23347515	23347526	-	91	23346932	23355918
Gm12	23349788	23355336	23349799	23350764	23354357	23355322	98	23349782	23349787	23355337	23355342	23354242	23354289	+	83	23349799	23355318
Gm12	23356000	23377253	23356000	23357831	23375414	23377253	91	23355995	23355999	23377254	23377258	23358436	23358448	-	84	23356000	23377252
Gm12	23362886	23369312	23362897	23364503	23367794	23369298	88	23362880	23362885	23369313	23369318	23367629	23367642	+	71	23362887	23369309
Gm12	23385160	23391606	23385169	23386551	23390245	23391601	91	23385155	23385159	23391607	23391611	23386701	23386735	-	85	23385165	23391599
Gm12	23410533	23414121	23410533	23411157	23413500	23414121	85	---	---	---	---	23413459	23413492	+	85	23410549	23414111
Gm12	23414915	23436451	23414917	23416569	23434793	23436445	99	23414910	23414914	23436452	23436456	23433938	23433958	+	71	23414919	23436443
Gm12	23449988	23467019	23449988	23451567	23465439	23467019	91	---	---	---	---	23452195	23452216	-	86	23449989	23467015
Gm12	23491196	23503309	23491205	23494484	23500160	23503309	88	23491191	23491195	23503310	23503314	23494629	23494681	-	75	---	---
Gm12	23504089	23510436	23504089	23504872	23509651	23510436	86	---	---	---	---	23509491	23509527	+	81	23504097	23510427
Gm12	23531339	23540181	23531339	23532073	23539446	23540181	94	---	---	---	---	23532354	23532368	-	80	23531340	23540163
Gm12	23580764	23587394	23580764	23582262	23585885	23587394	94	---	---	---	---	23585703	23585734	+	84	---	---
Gm12	23640617	23652797	23640617	23642000	23651446	23652797	92	---	---	---	---	23642244	23642261	-	77	23640617	23652795
Gm12	23644112	23649709	23644112	23645570	23648290	23649709	92	---	---	---	---	23645650	23645673	-	91	---	---
Gm12	23709935	23722698	23709940	23711195	23721385	23722691	85	23709929	23709934	23722699	23722704	23721007	23721021	+	73	23709951	23722687
Gm12	23722689	23730858	23722689	23723798	23729656	23730858	85	---	---	---	---	23729521	23729563	+	76	23722690	23730854
Gm12	23754465	23769357	23754465	23756082	23767740	23769357	96	---	---	---	---	23767617	23767695	+	78	23754474	23769354
Gm12	23776257	23782543	23776271	23776868	23781942	23782533	91	23776251	23776256	23782544	23782549	23777097	23777108	-	75	---	---
Gm12	23800148	23814883	23800148	23800485	23814546	23814883	97	---	---	---	---	23800871	23800960	-	73	23800150	23814880
Gm12	23845776	23850250	23845786	23846211	23849815	23850240	92	23845771	23845775	23850251	23850255	23849634	23849658	+	76	23845782	23850238
Gm12	23913470	23932828	23913485	23914309	23931998	23932827	87	23913465	23913469	23932829	23932833	23915072	23915094	-	82	23913481	23932827
Gm12	23913615	23932814	23913615	23914294	23932131	23932814	87	---	---	---	---	23915072	23915094	-	82	23913623	23932813
Gm12	23927493	23934911	23927493	23928454	23933949	23934911	95	---	---	---	---	23933752	23933774	+	78	23927493	23934907
Gm12	23939810	23944641	23939810	23940187	23944264	23944641	98	---	---	---	---	23944115	23944160	+	76	23939810	23944636
Gm12	23981884	23985866	23981884	23982022	23985728	23985866	95	---	---	---	---	23982116	23982128	-	76	---	---
Gm12	23988664	23993632	23988670	23989426	23992866	23993622	94	23988659	23988663	23993633	23993637	23989489	23989517	-	75	23988674	23993623
Gm12	24040471	24059264	24040477	24042218	24057529	24059259	96	24040462	24040470	24059265	24059273	24042415	24042434	-	70	24040477	24059259
Gm12	24130936	24145716	24130936	24132596	24144001	24145716	92	---	---	---	---	24143832	24143863	+	84	24130939	24145710
Gm12	24134343	24143460	24134343	24134579	24143232	24143460	92	---	---	---	---	24134982	24135008	-	81	24134343	24143456
Gm12	24145713	24165028	24145713	24146083	24164662	24165028	88	---	---	---	---	24164093	24164111	+	78	---	---
Gm12	24155506	24158959	24155506	24156137	24158306	24158959	92	---	---	---	---	24158197	24158246	+	74	24155506	24158957
Gm12	24203940	24212539	24203941	24205065	24211403	24212529	90	24203934	24203939	24212540	24212545	24205189	24205271	-	71	---	---
Gm12	24218840	24232094	24218840	24219097	24231823	24232081	95	24218835	24218839	24232095	24232099	24219582	24219624	-	74	---	---
Gm12	24323813	24329075	24323827	24323994	24328896	24329068	89	24323808	24323812	24329076	24329080	24328695	24328713	+	73	24323813	24329057
Gm12	24370976	24377830	24370976	24372615	24376205	24377830	90	---	---	---	---	24376027	24376059	+	87	24370982	24377827
Gm12	24419859	24427242	24419859	24420187	24426911	24427242	87	---	---	---	---	24420286	24420386	-	72	---	---
Gm12	24442192	24460159	24442192	24443457	24458894	24460159	87	---	---	---	---	24444123	24444146	-	79	---	---
Gm12	24460166	24469548	24460166	24461167	24468467	24469548	92	---	---	---	---	24461307	24461320	-	71	24460166	24469546
Gm12	24476558	24480085	24476558	24477147	24479493	24480085	85	---	---	---	---	24477156	24477167	-	83	24476559	24480066
Gm12	24486181	24500804	24486181	24487803	24499262	24500804	92	---	---	---	---	24487857	24487917	-	75	---	---
Gm12	24512301	24522585	24512308	24513442	24521460	24522581	93	24512296	24512300	24522586	24522590	24513826	24513843	-	77	24512308	24522578
Gm12	24573246	24590164	24573255	24575197	24588240	24590164	96	24573240	24573245	24590165	24590170	24575250	24575313	-	78	---	---
Gm12	24610252	24619693	24610258	24611506	24618381	24619685	86	24610246	24610251	24619694	24619699	24611594	24611645	-	78	24610258	24619685
Gm12	24638951	24641583	24638951	24639287	24641247	24641583	86	---	---	---	---	24641147	24641197	+	70	24638969	24641581
Gm12	24654633	24670362	24654633	24655090	24669905	24670362	90	---	---	---	---	24655772	24655789	-	77	---	---
Gm12	24655092	24671824	24655092	24655427	24671492	24671824	90	---	---	---	---	24655840	24655855	-	81	24655092	24671812
Gm12	24656041	24665315	24656041	24657382	24663913	24665315	88	---	---	---	---	24663730	24663756	+	77	---	---
Gm12	24702465	24710438	24702465	24703230	24709670	24710438	94	---	---	---	---	24709530	24709552	+	82	---	---
Gm12	24739891	24748948	24739891	24740989	24747853	24748948	97	---	---	---	---	24741185	24741199	-	86	24739891	24748942
Gm12	24777139	24796595	24777139	24778644	24795069	24796595	95	---	---	---	---	24779396	24779422	-	70	24777148	24796592
Gm12	24777567	24796077	24777582	24778120	24795529	24796071	97	24777562	24777566	24796078	24796082	24778681	24778777	-	72	24777567	24796075
Gm12	24800713	24804596	24800713	24801211	24804097	24804596	85	---	---	---	---	24803992	24804026	+	77	---	---
Gm12	24804598	24820917	24804598	24806172	24819339	24820917	95	---	---	---	---	24806258	24806329	-	76	24804598	24820913
Gm12	24821883	24833447	24821895	24822667	24832602	24833432	85	24821878	24821882	24833448	24833452	24832179	24832207	+	79	24821885	24833432
Gm12	24823005	24828330	24823005	24823914	24827454	24828330	88	---	---	---	---	24827303	24827322	+	70	24823006	24828325
Gm12	24853893	24859270	24853899	24854804	24858381	24859258	93	24853888	24853892	24859271	24859275	24858232	24858251	+	70	24853897	24859256
Gm12	24867932	24870815	24867932	24868262	24870486	24870815	96	---	---	---	---	24868299	24868319	-	76	---	---
Gm12	24906248	24911596	24906248	24907158	24910688	24911596	98	---	---	---	---	24907289	24907308	-	70	24906248	24911591
Gm12	25044505	25051829	25044513	25045015	25051302	25051819	85	25044499	25044504	25051830	25051835	25045186	25045217	-	71	---	---
Gm12	25070238	25076689	25070238	25070701	25076228	25076689	95	---	---	---	---	25076118	25076133	+	75	25070242	25076687
Gm12	25090757	25099975	25090769	25091930	25098836	25099966	92	25090751	25090756	25099976	25099981	25098669	25098713	+	75	25090758	25099973
Gm12	25101718	25109919	25101718	25102602	25109033	25109919	97	---	---	---	---	25102865	25102890	-	88	25101718	25109917
Gm12	25126845	25143685	25126845	25128625	25141926	25143685	93	---	---	---	---	25141446	25141488	+	72	---	---
Gm12	25197539	25202074	25197539	25197919	25201694	25202074	97	---	---	---	---	25198057	25198096	-	70	25197539	25202069
Gm12	25206658	25209908	25206658	25207158	25209407	25209908	94	---	---	---	---	25207215	25207271	-	78	25206661	25209904
Gm12	25217993	25237365	25217993	25219172	25236210	25237365	93	---	---	---	---	25235418	25235444	+	74	25217998	25237357
Gm12	25218166	25237149	25218177	25218934	25236394	25237148	95	25218161	25218165	25237150	25237154	25235527	25235542	+	81	---	---
Gm12	25227366	25231786	25227376	25227995	25231161	25231776	95	25227361	25227365	25231787	25231791	25231046	25231093	+	83	25227376	25231784
Gm12	25253525	25259983	25253525	25254817	25258676	25259983	94	---	---	---	---	25254970	25254993	-	75	---	---
Gm12	25311797	25318122	25311808	25313193	25316782	25318122	92	25311791	25311796	25318123	25318128	25316603	25316620	+	88	25311808	25318120
Gm12	25311821	25317513	25311822	25312540	25316796	25317513	95	25311816	25311820	25317514	25317518	25312630	25312644	-	86	25311827	25317508
Gm12	25322566	25342912	25322566	25323347	25342095	25342912	87	---	---	---	---	25341189	25341218	+	93	25322572	25342907
Gm12	25324822	25344584	25324822	25326449	25342947	25344584	92	---	---	---	---	25342321	25342387	+	71	25324840	25344569
Gm12	25324941	25344584	25324941	25326449	25343065	25344584	92	---	---	---	---	25342321	25342387	+	71	---	---
Gm12	25338595	25345308	25338595	25339179	25344727	25345308	87	---	---	---	---	25344472	25344487	+	81	25338604	25345303
Gm12	25352597	25356490	25352597	25352835	25356252	25356490	93	---	---	---	---	25352849	25352891	-	79	25352597	25356482
Gm12	25393348	25401819	25393348	25394326	25400841	25401819	99	---	---	---	---	25394582	25394610	-	75	25393348	25401815
Gm12	25444597	25448735	25444597	25444829	25448501	25448735	88	---	---	---	---	25444981	25444998	-	72	---	---
Gm12	25464767	25467287	25464767	25464974	25467080	25467287	96	---	---	---	---	25466977	25467029	+	96	25464774	25467284
Gm12	25468957	25471551	25468957	25469374	25471133	25471551	94	---	---	---	---	25469431	25469474	-	75	---	---
Gm12	25473346	25481324	25473346	25473467	25481203	25481324	97	---	---	---	---	25473604	25473615	-	91	---	---
Gm12	25513794	25518383	25513794	25513940	25518237	25518383	95	---	---	---	---	25513943	25513999	-	71	25513794	25518380
Gm12	25519100	25525510	25519102	25519319	25525295	25525510	94	25519095	25519099	25525511	25525515	25524998	25525013	+	81	---	---
Gm12	25528662	25535156	25528672	25529186	25534639	25535153	97	25528657	25528661	25535157	25535161	25534403	25534422	+	75	25528674	25535150
Gm12	25574116	25579426	25574116	25574458	25579080	25579426	88	---	---	---	---	25578849	25578924	+	77	25574120	25579419
Gm12	25581338	25584173	25581338	25581824	25583680	25584173	96	---	---	---	---	25581882	25581924	-	74	25581352	25584170
Gm12	25596395	25605034	25596395	25596640	25604781	25605026	96	25596390	25596394	25605035	25605039	25604374	25604433	+	70	25596413	25605018
Gm12	25610503	25627820	25610503	25612384	25625938	25627820	97	---	---	---	---	25613048	25613062	-	80	25610503	25627814
Gm12	25610514	25627421	25610514	25611987	25625949	25627421	98	---	---	---	---	25612439	25612522	-	71	---	---
Gm12	25636361	25656926	25636361	25636745	25656539	25656926	93	---	---	---	---	25637432	25637525	-	75	25636365	25656920
Gm12	25636743	25650721	25636745	25638321	25649100	25650718	92	25636738	25636742	25650722	25650726	25648973	25649045	+	76	25636745	25650716
Gm12	25637430	25650036	25637430	25637642	25649824	25650036	94	---	---	---	---	25638181	25638223	-	74	---	---
Gm12	25650718	25657541	25650718	25651339	25656921	25657541	97	---	---	---	---	25656792	25656830	+	82	---	---
Gm12	25699406	25705555	25699406	25700051	25704900	25705555	91	---	---	---	---	25704672	25704702	+	80	---	---
Gm12	25742691	25760926	25742691	25743282	25760335	25760926	92	---	---	---	---	25743695	25743765	-	83	25742698	25760924
Gm12	25792414	25797933	25792414	25793402	25796971	25797933	89	---	---	---	---	25793430	25793516	-	74	25792416	25797931
Gm12	25792789	25797618	25792803	25793072	25797350	25797605	88	25792784	25792788	25797619	25797623	25793266	25793279	-	92	---	---
Gm12	25813773	25833912	25813773	25815632	25832083	25833912	93	---	---	---	---	25816406	25816455	-	70	25813787	25833910
Gm12	25843135	25848333	25843135	25844288	25847181	25848333	99	---	---	---	---	25844375	25844390	-	75	25843135	25848331
Gm12	25874576	25883973	25874576	25875530	25882998	25883973	91	---	---	---	---	25882718	25882736	+	84	25874576	25883971
Gm12	25875648	25879657	25875648	25875956	25879364	25879657	92	---	---	---	---	25879193	25879230	+	71	25875648	25879655
Gm12	25891671	25898138	25891671	25892568	25897255	25898138	94	---	---	---	---	25892776	25892793	-	88	25891671	25898135
Gm12	25954811	25958699	25954812	25955805	25957700	25958693	99	25954805	25954810	25958700	25958705	25955893	25955905	-	84	25954812	25958687
Gm12	25962768	25976816	25962768	25963216	25976376	25976816	93	---	---	---	---	25975719	25975746	+	78	---	---
Gm12	25982977	25992227	25982977	25984395	25990811	25992227	95	---	---	---	---	25990524	25990551	+	71	25982977	25992224
Gm12	25994180	26010304	25994180	25996071	26008427	26010304	93	---	---	---	---	26007911	26007928	+	72	25994181	26010293
Gm12	25994716	26009779	25994716	25995533	26008964	26009779	94	---	---	---	---	26008293	26008388	+	70	25994720	26009769
Gm12	26022649	26038305	26022649	26024514	26036432	26038305	98	---	---	---	---	26035884	26035899	+	75	26022651	26038303
Gm12	26049007	26052312	26049010	26049542	26051772	26052304	97	26048999	26049006	26052313	26052320	26049544	26049557	-	71	26049008	26052296
Gm12	26059842	26062482	26059842	26060280	26062044	26062482	86	---	---	---	---	---	---	0	--	---	---
Gm12	26081385	26092342	26081389	26082481	26091221	26092341	89	26081380	26081384	26092343	26092347	26082652	26082685	-	70	26081399	26092327
Gm12	26133088	26140214	26133088	26133906	26139396	26140214	99	---	---	---	---	26134072	26134092	-	71	---	---
Gm12	26138813	26142570	26138818	26139347	26142036	26142564	86	26138801	26138812	26142571	26142582	26141981	26141992	+	75	---	---
Gm12	26179178	26180333	26179178	26179689	26179822	26180333	87	---	---	---	---	26179739	26179758	-	70	---	---
Gm12	26263649	26272251	26263649	26264189	26271714	26272251	88	---	---	---	---	26264419	26264441	-	82	26263651	26272249
Gm12	26265421	26270046	26265432	26267230	26268312	26270036	88	26265415	26265420	26270047	26270052	26267291	26267328	-	73	26265422	26270031
Gm12	26284580	26295012	26284595	26285897	26293703	26295003	99	26284575	26284579	26295013	26295017	26293335	26293370	+	77	26284586	26295008
Gm12	26287381	26290371	26287381	26288025	26289767	26290371	87	---	---	---	---	26288084	26288125	-	73	26287384	26290369
Gm12	26313225	26316489	26313231	26314297	26315420	26316484	99	26313211	26313224	26316490	26316503	26315337	26315353	+	76	---	---
Gm12	26314012	26315917	26314019	26314807	26315116	26315904	99	26314005	26314011	26315918	26315924	---	---	0	--	---	---
Gm12	26330694	26333608	26330694	26331085	26333218	26333608	93	---	---	---	---	---	---	0	--	26330703	26333591
Gm12	26334583	26337610	26334583	26335037	26337156	26337610	88	---	---	---	---	26337088	26337102	+	73	26334583	26337591
Gm12	26356060	26366756	26356072	26357276	26365543	26366750	89	26356055	26356059	26366757	26366761	26357384	26357403	-	70	26356063	26366744
Gm12	26356918	26365974	26356918	26357319	26365566	26365967	87	26356911	26356917	26365975	26365981	26357384	26357403	-	70	---	---
Gm12	26369101	26371486	26369101	26370293	26370297	26371486	85	---	---	---	---	---	---	0	--	---	---
Gm12	26372726	26390447	26372733	26373291	26389884	26390443	88	26372720	26372725	26390448	26390453	26374017	26374106	-	73	---	---
Gm12	26393823	26395100	26393823	26394180	26394743	26395100	88	---	---	---	---	---	---	0	--	26393838	26395081
Gm12	26402981	26406044	26402981	26403829	26405180	26406031	85	26402976	26402980	26406045	26406049	26405102	26405122	+	71	26402995	26406034
Gm12	26403912	26405241	26403912	26404324	26404829	26405241	85	---	---	---	---	26404331	26404352	-	72	26403915	26405238
Gm12	26407066	26410461	26407066	26407883	26409641	26410458	86	26407060	26407065	26410462	26410467	---	---	0	--	26407074	26410450
Gm12	26408308	26412473	26408316	26409064	26411719	26412462	96	26408303	26408307	26412474	26412478	26409183	26409197	-	73	26408320	26412470
Gm12	26413066	26413802	26413066	26413434	26413434	26413802	86	---	---	---	---	---	---	0	--	26413075	26413786
Gm12	26464490	26478045	26464497	26469396	26473140	26478039	99	26464485	26464489	26478046	26478050	26469503	26469550	-	85	26464500	26478029
Gm12	26470666	26480179	26470666	26472814	26478031	26480179	98	---	---	---	---	26477885	26477937	+	75	26470679	26480177
Gm12	26471201	26479320	26471201	26471955	26478566	26479320	98	---	---	---	---	26472255	26472273	-	73	---	---
Gm12	26498060	26508496	26498068	26498877	26507685	26508494	97	26498055	26498059	26508497	26508501	26499014	26499043	-	90	26498071	26508492
Gm12	26539109	26548368	26539109	26540109	26547369	26548368	98	---	---	---	---	26540438	26540460	-	73	26539109	26548366
Gm12	26550322	26562537	26550329	26553885	26558923	26562530	96	26550316	26550321	26562538	26562543	26554023	26554078	-	76	26550322	26562530
Gm12	26586162	26600938	26586171	26588102	26599002	26600933	94	26586157	26586161	26600939	26600943	26598476	26598495	+	70	26586171	26600931
Gm12	26618237	26628928	26618237	26618626	26628540	26628928	93	---	---	---	---	26619074	26619121	-	81	26618237	26628912
Gm12	26620493	26627495	26620493	26622166	26625838	26627495	95	---	---	---	---	26622327	26622350	-	75	26620495	26627493
Gm12	26635734	26655416	26635734	26636880	26654259	26655416	96	---	---	---	---	26637548	26637567	-	85	26635734	26655413
Gm12	26659001	26666924	26659001	26659769	26666158	26666924	92	---	---	---	---	26665975	26666118	+	70	---	---
Gm12	26682922	26687413	26682924	26683332	26687002	26687410	94	26682917	26682921	26687414	26687418	---	---	0	--	26682932	26687408
Gm12	26706378	26726416	26706378	26708146	26724700	26726416	91	---	---	---	---	26708928	26708974	-	70	26706382	26726413
Gm12	26744041	26749863	26744041	26744343	26749560	26749863	93	---	---	---	---	26749531	26749556	+	80	---	---
Gm12	26747773	26750585	26747788	26748400	26749964	26750575	95	26747768	26747772	26750586	26750590	---	---	0	--	26747790	26750580
Gm12	26751948	26768806	26751948	26752794	26767959	26768806	96	---	---	---	---	26752847	26752918	-	76	---	---
Gm12	26799274	26806415	26799274	26800698	26804998	26806415	93	---	---	---	---	26804874	26804906	+	75	26799275	26806410
Gm12	26815840	26824567	26815840	26816173	26824235	26824567	97	---	---	---	---	26816522	26816551	-	83	26815857	26824558
Gm12	26818253	26827766	26818253	26818901	26827118	26827766	94	---	---	---	---	26819171	26819185	-	100	26818262	26827753
Gm12	26847095	26858082	26847095	26848516	26856723	26858082	86	---	---	---	---	26856313	26856330	+	77	26847107	26858076
Gm12	26869404	26874608	26869411	26870200	26873881	26874608	86	26869398	26869403	26874609	26874614	26873765	26873851	+	77	26869406	26874592
Gm12	26869411	26874793	26869411	26870385	26873881	26874793	88	---	---	---	---	26873765	26873851	+	77	26869412	26874791
Gm12	26875059	26881586	26875059	26876612	26880033	26881586	98	---	---	---	---	26879862	26879892	+	80	26875060	26881581
Gm12	26908277	26914064	26908277	26909244	26913102	26914064	90	---	---	---	---	26912910	26912924	+	80	26908278	26914063
Gm12	26944718	26951441	26944724	26945059	26951075	26951429	88	26944713	26944717	26951442	26951446	26945294	26945315	-	90	26944720	26951437
Gm12	26952816	26969436	26952817	26954664	26967587	26969431	94	26952811	26952815	26969437	26969441	26955287	26955311	-	76	---	---
Gm12	26961732	26967291	26961733	26961861	26967159	26967287	94	26961727	26961731	26967292	26967296	26962058	26962074	-	82	26961732	26967287
Gm12	26969428	26976653	26969428	26969807	26976274	26976653	98	---	---	---	---	26970054	26970081	-	78	26969431	26976648
Gm12	26989688	27004799	26989698	26990785	27003703	27004790	97	26989683	26989687	27004800	27004804	26991231	26991244	-	85	---	---
Gm12	26994311	27003704	26994311	26994641	27003365	27003704	92	---	---	---	---	26995022	26995048	-	81	---	---
Gm12	27018462	27025764	27018463	27019621	27024618	27025764	94	27018457	27018461	27025765	27025769	27019746	27019768	-	91	27018463	27025762
Gm12	27031601	27045238	27031601	27032545	27044237	27045238	89	---	---	---	---	27043734	27043746	+	100	27031601	27045236
Gm12	27032801	27036676	27032801	27033292	27036165	27036676	92	---	---	---	---	27036021	27036086	+	75	27032801	27036675
Gm12	27076340	27094564	27076340	27077132	27093802	27094564	94	---	---	---	---	27077577	27077644	-	77	---	---
Gm12	27113211	27117993	27113211	27113904	27117307	27117993	88	---	---	---	---	27117226	27117259	+	70	---	---
Gm12	27126180	27143817	27126180	27127033	27142976	27143817	89	---	---	---	---	27127661	27127686	-	96	27126187	27143810
Gm12	27149098	27165120	27149098	27151032	27163169	27165120	98	---	---	---	---	27162748	27162777	+	70	27149098	27165118
Gm12	27209471	27224015	27209471	27209948	27223538	27224015	96	---	---	---	---	27210337	27210363	-	77	27209471	27224012
Gm12	27263942	27284815	27263942	27265865	27282873	27284815	98	---	---	---	---	27282022	27282046	+	72	27263942	27284813
Gm12	27313573	27316284	27313573	27314275	27315582	27316284	94	---	---	---	---	27314360	27314374	-	73	---	---
Gm12	27317256	27320371	27317256	27317752	27319874	27320371	95	---	---	---	---	---	---	0	--	---	---
Gm12	27328010	27332213	27328011	27329598	27330625	27332213	96	27327992	27328009	27332214	27332231	27329641	27329664	-	75	27328018	27332207
Gm12	27334606	27337859	27334606	27335646	27336817	27337859	98	---	---	---	---	27335673	27335687	-	73	---	---
Gm12	27341908	27348983	27341908	27342752	27348230	27348983	87	---	---	---	---	27342998	27343024	-	74	27341917	27348979
Gm12	27350591	27357710	27350591	27351069	27357232	27357710	99	---	---	---	---	27351329	27351346	-	72	27350600	27357707
Gm12	27352793	27356486	27352793	27353667	27355611	27356486	98	---	---	---	---	27353744	27353761	-	72	---	---
Gm12	27379473	27382227	27379473	27379995	27381706	27382227	91	---	---	---	---	---	---	0	--	27379488	27382213
Gm12	27389454	27407357	27389454	27391018	27405848	27407357	91	---	---	---	---	27405162	27405188	+	70	---	---
Gm12	27407353	27422334	27407355	27408430	27421252	27422327	99	27407348	27407352	27422335	27422339	27409044	27409065	-	81	---	---
Gm12	27440762	27449881	27440762	27441070	27449573	27449881	99	---	---	---	---	27441408	27441421	-	71	---	---
Gm12	27463907	27468003	27463918	27464785	27467124	27467988	91	27463902	27463906	27468004	27468008	27464813	27464902	-	76	27463922	27467993
Gm12	27464551	27467988	27464551	27464785	27467758	27467988	91	---	---	---	---	27464813	27464934	-	81	---	---
Gm12	27485135	27494265	27485135	27486283	27493117	27494265	99	---	---	---	---	27486544	27486601	-	70	27485136	27494263
Gm12	27513156	27519933	27513161	27514729	27518397	27519931	92	27513148	27513155	27519934	27519941	27514879	27514913	-	85	27513158	27519929
Gm12	27513161	27519003	27513161	27513816	27518397	27519003	87	---	---	---	---	27513838	27513858	-	76	27513161	27518993
Gm12	27520970	27533273	27520970	27521299	27532943	27533273	94	---	---	---	---	27532393	27532411	+	78	27520980	27533262
Gm12	27524431	27531002	27524431	27524914	27530519	27531002	95	---	---	---	---	27530244	27530264	+	71	27524449	27530998
Gm12	27533307	27536298	27533307	27533739	27535865	27536298	95	---	---	---	---	27533777	27533846	-	77	27533318	27536296
Gm12	27551256	27556087	27551256	27551549	27555795	27556087	98	---	---	---	---	---	---	0	--	---	---
Gm12	27567702	27571917	27567702	27568649	27570982	27571917	95	---	---	---	---	27568717	27568766	-	82	27567702	27571916
Gm12	27596548	27614140	27596548	27598578	27612158	27614140	96	---	---	---	---	27611479	27611492	+	78	---	---
Gm12	27650863	27662191	27650863	27651083	27661961	27662181	87	27650858	27650862	27662192	27662196	27651112	27651166	-	76	27650877	27662190
Gm12	27687295	27695169	27687310	27688295	27694169	27695154	99	27687290	27687294	27695170	27695174	27688554	27688587	-	73	27687307	27695167
Gm12	27734737	27737090	27734737	27735021	27736804	27737090	94	---	---	---	---	---	---	0	--	27734741	27737089
Gm12	27747783	27754378	27747783	27748291	27753856	27754372	87	27747769	27747782	27754379	27754392	27753603	27753637	+	71	27747783	27754376
Gm12	27782496	27799306	27782498	27784723	27797094	27799293	97	27782491	27782495	27799307	27799311	27796837	27796860	+	70	27782498	27799301
Gm12	27845837	27857402	27845844	27850170	27853010	27857392	96	27845832	27845836	27857403	27857407	27850292	27850311	-	75	---	---
Gm12	27850303	27857564	27850303	27850722	27857143	27857564	97	---	---	---	---	27850803	27850834	-	75	---	---
Gm12	27850641	27858782	27850641	27851803	27857611	27858782	93	---	---	---	---	27851963	27852015	-	77	27850655	27858768
Gm12	27860413	27869789	27860413	27861953	27868244	27869789	98	---	---	---	---	27868138	27868154	+	76	---	---
Gm12	27877095	27894237	27877104	27877651	27893664	27894228	92	27877090	27877094	27894238	27894242	27878264	27878332	-	82	---	---
Gm12	27878642	27887801	27878642	27879721	27886697	27887801	94	---	---	---	---	27886542	27886572	+	90	27878646	27887799
Gm12	27921530	27925673	27921535	27921733	27925471	27925669	97	27921525	27921529	27925674	27925678	27925329	27925349	+	80	---	---
Gm12	27956596	27963102	27956596	27957589	27962108	27963102	99	---	---	---	---	27961940	27961962	+	78	27956607	27963100
Gm12	27963361	27966143	27963361	27963811	27965690	27966143	92	---	---	---	---	27963888	27963911	-	79	27963377	27966141
Gm12	27971210	27976298	27971210	27971543	27975965	27976298	99	---	---	---	---	27971636	27971665	-	73	27971212	27976296
Gm12	27997609	28003359	27997609	27998273	28002742	28003356	90	27997603	27997608	28003360	28003365	28002571	28002587	+	70	27997609	28003356
Gm12	28037145	28043434	28037145	28038151	28042472	28043434	91	---	---	---	---	28042288	28042321	+	85	---	---
Gm12	28044473	28065305	28044473	28046133	28063637	28065305	96	---	---	---	---	28062785	28062805	+	71	28044474	28065303
Gm12	28095023	28100183	28095023	28096347	28098849	28100183	90	---	---	---	---	28098723	28098759	+	75	28095032	28100180
Gm12	28122003	28129127	28122003	28122894	28128232	28129127	89	---	---	---	---	28128118	28128203	+	75	28122003	28129121
Gm12	28138252	28142695	28138265	28138973	28141987	28142691	94	28138247	28138251	28142696	28142700	28141836	28141855	+	70	---	---
Gm12	28141005	28145315	28141005	28141849	28144471	28145315	96	---	---	---	---	28141958	28141981	-	79	28141006	28145312
Gm12	28146828	28157179	28146828	28148005	28155993	28157179	97	---	---	---	---	28155627	28155648	+	77	28146828	28157177
Gm12	28162421	28167534	28162421	28163703	28166249	28167534	91	---	---	---	---	28163727	28163746	-	70	---	---
Gm12	28168355	28179126	28168355	28169443	28178039	28179126	96	---	---	---	---	28177869	28177899	+	90	28168355	28179124
Gm12	28190584	28193666	28190584	28191090	28193184	28193654	88	28190579	28190583	28193667	28193671	28193080	28193124	+	73	28190584	28193664
Gm12	28195446	28198604	28195446	28195675	28198375	28198604	86	---	---	---	---	---	---	0	--	---	---
Gm12	28221226	28223788	28221226	28221629	28223385	28223788	93	---	---	---	---	28221682	28221725	-	75	28221226	28223780
Gm12	28233565	28254499	28233565	28233875	28254188	28254499	90	---	---	---	---	28253287	28253316	+	80	28233575	28254482
Gm12	28241321	28253496	28241321	28244949	28249867	28253496	99	---	---	---	---	28245059	28245087	-	72	---	---
Gm12	28270566	28278412	28270566	28270752	28278226	28278412	94	---	---	---	---	28278070	28278090	+	76	28270567	28278406
Gm12	28290358	28295887	28290358	28291322	28294920	28295887	98	---	---	---	---	28291388	28291435	-	81	28290358	28295885
Gm12	28307318	28324868	28307318	28309265	28322940	28324868	98	28307313	28307317	28324869	28324873	28309927	28309942	-	81	28307318	28324865
Gm12	28348779	28367258	28348786	28350291	28365746	28367251	98	28348772	28348778	28367259	28367265	28365010	28365024	+	73	28348795	28367249
Gm12	28380147	28391003	28380147	28380654	28390488	28391003	94	---	---	---	---	28381097	28381116	-	95	28380147	28390993
Gm12	28433877	28439025	28433877	28434204	28438697	28439025	94	---	---	---	---	28438472	28438532	+	72	28433885	28439020
Gm12	28454035	28462414	28454046	28454989	28461465	28462408	99	28454030	28454034	28462415	28462419	28455292	28455312	-	76	28454044	28462406
Gm12	28516159	28525604	28516159	28516595	28525171	28525604	94	---	---	---	---	28524971	28524988	+	77	---	---
Gm12	28525846	28535374	28525846	28526253	28534952	28535374	88	---	---	---	---	28526282	28526416	-	71	---	---
Gm12	28557891	28567638	28557891	28559254	28566283	28567638	94	---	---	---	---	28566136	28566160	+	72	28557891	28567631
Gm12	28587116	28608219	28587126	28589117	28606188	28608213	95	28587109	28587115	28608220	28608226	28589904	28589924	-	71	28587127	28608211
Gm12	28627661	28644419	28627674	28629304	28642750	28644408	97	28627655	28627660	28644420	28644425	28629935	28629953	-	84	28627667	28644406
Gm12	28649796	28659132	28649796	28650799	28658129	28659132	99	---	---	---	---	28651135	28651148	-	85	28649796	28659128
Gm12	28674312	28679350	28674312	28675465	28678195	28679350	98	---	---	---	---	28675552	28675567	-	75	28674312	28679348
Gm12	28688900	28698309	28688900	28690046	28697183	28698309	97	---	---	---	---	28690307	28690364	-	70	28688900	28698307
Gm12	28698901	28701662	28698901	28699313	28701251	28701662	93	---	---	---	---	28701152	28701210	+	83	---	---
Gm12	28714041	28719198	28714053	28714288	28718951	28719197	91	28714036	28714040	28719199	28719203	28718843	28718863	+	76	---	---
Gm12	28726087	28732450	28726100	28726253	28732288	28732439	85	28726082	28726086	28732451	28732455	28731986	28732003	+	83	28726100	28732435
Gm12	28737054	28743560	28737054	28738030	28742584	28743560	98	---	---	---	---	28738208	28738230	-	78	28737054	28743555
Gm12	28771460	28786645	28771460	28772385	28785701	28786645	88	---	---	---	---	28785352	28785396	+	73	28771472	28786643
Gm12	28798182	28805972	28798182	28799038	28805113	28805972	94	---	---	---	---	28799317	28799331	-	80	---	---
Gm12	28808959	28826399	28808959	28809259	28826099	28826399	93	---	---	---	---	28825257	28825280	+	75	28808968	28826389
Gm12	28808959	28826399	28808959	28809259	28826099	28826399	93	---	---	---	---	28825257	28825280	+	75	28808968	28826389
Gm12	28813622	28822038	28813622	28813761	28821899	28822038	97	---	---	---	---	28821541	28821560	+	80	28813634	28822025
Gm12	28822036	28843561	28822036	28822641	28842956	28843561	93	---	---	---	---	28841983	28842005	+	91	28822042	28843552
Gm12	28826389	28832257	28826398	28828096	28830558	28832244	94	28826384	28826388	28832258	28832262	28828203	28828216	-	85	28826395	28832242
Gm12	28837703	28846937	28837715	28838384	28846265	28846933	92	28837698	28837702	28846938	28846942	28838528	28838548	-	80	---	---
Gm12	28864936	28880524	28864943	28865170	28880289	28880520	94	28864931	28864935	28880525	28880529	28879723	28879742	+	95	28864938	28880518
Gm12	28924540	28928871	28924540	28924675	28928736	28928871	88	28924533	28924539	28928872	28928878	28924788	28924877	-	80	---	---
Gm12	28947197	28950667	28947197	28948067	28949700	28950667	86	---	---	---	---	28949615	28949644	+	80	---	---
Gm12	28984874	29000223	28984874	28986526	28998650	29000223	92	---	---	---	---	28987063	28987078	-	75	28984879	29000220
Gm12	29001019	29006367	29001019	29001915	29005472	29006367	98	---	---	---	---	29005359	29005428	+	84	29001023	29006350
Gm12	29018847	29028081	29018847	29019073	29027859	29028081	90	---	---	---	---	29019293	29019332	-	70	29018847	29028079
Gm12	29135946	29154641	29135946	29139741	29150828	29154641	96	---	---	---	---	29140237	29140262	-	73	---	---
Gm12	29140229	29155022	29140229	29140622	29154629	29155022	97	29140223	29140228	29155023	29155028	29141179	29141211	-	81	29140244	29155018
Gm12	29140579	29157138	29140579	29142555	29155179	29157138	96	---	---	---	---	29143033	29143065	-	72	29140587	29157130
Gm12	29170197	29183402	29170204	29170688	29182907	29183401	88	29170192	29170196	29183403	29183407	29182296	29182358	+	92	---	---
Gm12	29195093	29215000	29195093	29196570	29213520	29215000	85	---	---	---	---	29197401	29197418	-	72	---	---
Gm12	29219545	29238353	29219545	29219673	29238225	29238353	99	---	---	---	---	29237298	29237317	+	75	29219545	29238348
Gm12	29248793	29263132	29248793	29250179	29261705	29263132	94	---	---	---	---	29250409	29250474	-	74	29248801	29263121
Gm12	29249164	29262693	29249164	29249766	29262078	29262693	95	---	---	---	---	29250348	29250381	-	73	29249170	29262688
Gm12	29284781	29297910	29284788	29286381	29296307	29297896	88	29284776	29284780	29297911	29297915	29286411	29286432	-	77	29284788	29297907
Gm12	29290263	29299450	29290263	29291305	29298388	29299450	97	---	---	---	---	29298205	29298223	+	89	29290264	29299440
Gm12	29299757	29307819	29299757	29300738	29306868	29307819	93	---	---	---	---	29300853	29300874	-	81	29299757	29307816
Gm12	29317052	29322050	29317052	29317779	29321323	29322050	98	---	---	---	---	29317821	29317889	-	84	29317053	29322046
Gm12	29350803	29367214	29350803	29351158	29366858	29367214	92	---	---	---	---	29351656	29351745	-	73	29350820	29367205
Gm12	29352280	29368666	29352295	29353974	29366968	29368665	98	29352275	29352279	29368667	29368671	29354607	29354624	-	83	---	---
Gm12	29375906	29384315	29375920	29376382	29383841	29384303	99	29375901	29375905	29384316	29384320	29376733	29376754	-	72	---	---
Gm12	29388146	29404165	29388153	29389798	29402500	29404154	97	29388141	29388145	29404166	29404170	29390333	29390348	-	75	29388147	29404161
Gm12	29478300	29499656	29478300	29478843	29499110	29499656	87	---	---	---	---	29498096	29498128	+	72	---	---
Gm12	29492575	29497376	29492575	29492799	29497128	29497376	86	---	---	---	---	29492975	29492995	-	85	29492575	29497373
Gm12	29529281	29541395	29529281	29529444	29541232	29541395	93	---	---	---	---	29540816	29540852	+	75	29529281	29541377
Gm12	29541454	29557920	29541458	29543341	29556037	29557908	99	29541449	29541453	29557921	29557925	29543845	29543864	-	70	29541458	29557906
Gm12	29588607	29594021	29588607	29589651	29593073	29594021	87	---	---	---	---	29589794	29589823	-	83	---	---
Gm12	29607069	29624819	29607083	29608591	29623289	29624814	92	29607064	29607068	29624820	29624824	29623209	29623272	+	75	29607074	29624817
Gm12	29641538	29652853	29641538	29641967	29652429	29652853	86	---	---	---	---	29652239	29652273	+	74	29641538	29652847
Gm12	29677656	29692535	29677656	29679269	29690932	29692535	96	---	---	---	---	29679323	29679388	-	75	29677656	29692533
Gm12	29733135	29755043	29733135	29735478	29752789	29755043	89	---	---	---	---	29736303	29736318	-	75	29733135	29755041
Gm12	29733665	29753486	29733665	29733829	29753321	29753486	90	---	---	---	---	29752445	29752474	+	76	---	---
Gm12	29734447	29755043	29734447	29735478	29754093	29755043	85	---	---	---	---	29753302	29753343	+	76	29734464	29755041
Gm12	29739134	29751301	29739136	29742743	29747695	29751301	98	29739128	29739133	29751302	29751307	29747562	29747590	+	72	---	---
Gm12	29774478	29784154	29774480	29775572	29783062	29784154	99	29774470	29774477	29784155	29784162	29775746	29775792	-	74	29774483	29784151
Gm12	29810985	29819757	29810985	29811930	29818803	29819757	88	---	---	---	---	29812225	29812260	-	72	29810985	29819754
Gm12	29810985	29814750	29810985	29811215	29814521	29814750	89	---	---	---	---	29814382	29814492	+	74	29810985	29814746
Gm12	29843474	29860262	29843486	29843732	29860001	29860247	89	29843469	29843473	29860263	29860267	29843853	29843873	-	85	---	---
Gm12	29843695	29858207	29843699	29843889	29858008	29858198	93	29843688	29843694	29858208	29858214	---	---	0	--	29843697	29858203
Gm12	29843889	29857509	29843889	29845034	29856370	29857509	97	---	---	---	---	29845580	29845601	-	81	29843889	29857507
Gm12	29890938	29896228	29890952	29891861	29895357	29896220	90	29890933	29890937	29896229	29896233	29891990	29892009	-	70	29890941	29896217
Gm12	29941506	29962899	29941506	29942502	29961904	29962899	94	---	---	---	---	29961072	29961086	+	80	---	---
Gm12	29970836	29981239	29970836	29972004	29980052	29981239	96	---	---	---	---	29979671	29979692	+	77	29970837	29981235
Gm12	29986236	29994710	29986236	29987203	29993730	29994710	98	---	---	---	---	29987458	29987486	-	75	29986236	29994706
Gm12	29995969	30015368	29995969	29997575	30013764	30015368	97	---	---	---	---	30013647	30013712	+	77	29995972	30015366
Gm12	30015433	30034796	30015433	30016421	30033844	30034796	86	---	---	---	---	30033083	30033104	+	81	---	---
Gm12	30023736	30030948	30023736	30024547	30030151	30030948	93	---	---	---	---	30024759	30024778	-	85	30023736	30030939
Gm12	30031504	30036689	30031504	30032338	30035856	30036689	97	---	---	---	---	30035686	30035705	+	70	30031513	30036687
Gm12	30046151	30052647	30046151	30046403	30052394	30052647	93	---	---	---	---	30052268	30052288	+	85	30046156	30052640
Gm12	30050390	30069782	30050390	30051125	30069050	30069782	91	---	---	---	---	30051867	30051888	-	81	---	---
Gm12	30055345	30061984	30055345	30056760	30060565	30061984	91	---	---	---	---	30056861	30056892	-	81	30055345	30061982
Gm12	30071964	30080249	30071964	30073315	30078896	30080249	93	---	---	---	---	30078839	30078851	+	76	30071965	30080247
Gm12	30124814	30141491	30124814	30126742	30139545	30141491	98	---	---	---	---	30138904	30138923	+	85	30124814	30141488
Gm12	30176036	30190961	30176045	30177697	30189280	30190946	97	30176031	30176035	30190962	30190966	30188730	30188745	+	75	30176039	30190944
Gm12	30201123	30203855	30201123	30201298	30203687	30203855	85	---	---	---	---	30201329	30201355	-	74	30201138	30203854
Gm12	30215387	30233380	30215387	30216778	30231970	30233380	97	---	---	---	---	30217427	30217450	-	70	30215405	30233371
Gm12	30249873	30266987	30249873	30251484	30265364	30266986	95	30249868	30249872	30266988	30266992	30251540	30251607	-	79	30249873	30266986
Gm12	30277697	30292962	30277697	30278300	30292396	30292962	85	---	---	---	---	30278839	30278857	-	73	30277714	30292959
Gm12	30279239	30284546	30279239	30280108	30283679	30284546	99	---	---	---	---	30283565	30283634	+	84	30279239	30284534
Gm12	30285776	30293468	30285776	30286523	30292733	30293468	90	---	---	---	---	30292423	30292500	+	78	30285779	30293466
Gm12	30294195	30300095	30294195	30294982	30299308	30300095	98	---	---	---	---	30299123	30299207	+	71	---	---
Gm12	30314179	30332168	30314179	30314820	30331501	30332168	88	---	---	---	---	30330882	30330910	+	89	30314179	30332163
Gm12	30363364	30382550	30363364	30364335	30381578	30382550	99	---	---	---	---	30380715	30380745	+	74	---	---
Gm12	30388348	30400244	30388348	30389741	30398835	30400244	91	---	---	---	---	30390017	30390033	-	70	30388348	30400242
Gm12	30417830	30437134	30417830	30418880	30436003	30437134	85	---	---	---	---	30419677	30419725	-	85	---	---
Gm12	30439373	30452831	30439373	30439598	30452609	30452831	87	---	---	---	---	30440225	30440236	-	83	---	---
Gm12	30457183	30462419	30457183	30458007	30461537	30462419	89	---	---	---	---	30458050	30458118	-	84	30457183	30462416
Gm12	30475206	30483218	30475206	30475414	30483010	30483218	98	---	---	---	---	30482781	30482801	+	100	---	---
Gm12	30521247	30526046	30521247	30521661	30525626	30526046	91	30521241	30521246	30526047	30526052	30521663	30521680	-	83	30521247	30526035
Gm12	30539738	30549236	30539738	30540911	30548002	30549236	87	---	---	---	---	30541106	30541141	-	72	---	---
Gm12	30585245	30603575	30585245	30587188	30601651	30603575	98	---	---	---	---	30587885	30587899	-	80	30585245	30603573
Gm12	30614270	30622357	30614270	30615287	30621368	30622354	95	30614264	30614269	30622358	30622363	30615532	30615551	-	85	---	---
Gm12	30640207	30645515	30640207	30640625	30645095	30645515	90	---	---	---	---	30640793	30640849	-	73	---	---
Gm12	30660516	30672397	30660522	30664096	30668824	30672397	99	30660510	30660515	30672398	30672403	30668649	30668733	+	72	30660523	30672395
Gm12	30678248	30687102	30678248	30679569	30685711	30687102	86	---	---	---	---	30679686	30679706	-	71	30678252	30687100
Gm12	30699468	30717647	30699480	30700963	30716159	30717641	93	30699460	30699467	30717648	30717655	30701680	30701702	-	73	30699472	30717638
Gm12	30703056	30709671	30703056	30704526	30708119	30709671	90	---	---	---	---	30704677	30704705	-	79	30703059	30709669
Gm12	30738183	30742335	30738183	30738398	30742119	30742334	94	30738178	30738182	30742336	30742340	30741961	30741986	+	76	---	---
Gm12	30763025	30772868	30763039	30765732	30770164	30772854	98	30763019	30763024	30772869	30772874	30770079	30770094	+	75	30763034	30772860
Gm12	30777229	30782128	30777229	30777407	30781949	30782128	90	---	---	---	---	30777441	30777471	-	77	30777231	30782126
Gm12	30792448	30802261	30792463	30793575	30801175	30802251	92	30792443	30792447	30802262	30802266	30793937	30793955	-	78	30792455	30802258
Gm12	30846497	30854062	30846497	30847037	30853535	30854062	90	---	---	---	---	30853364	30853391	+	75	30846504	30854057
Gm12	30847032	30855057	30847032	30847465	30854617	30855057	90	---	---	---	---	30847467	30847483	-	82	30847036	30855051
Gm12	30859128	30876123	30859128	30860789	30874481	30876123	98	---	---	---	---	30873826	30873847	+	86	30859128	30876120
Gm12	30892224	30912060	30892229	30893016	30911257	30912059	94	30892219	30892223	30912061	30912065	30910350	30910392	+	72	30892235	30912052
Gm12	30932444	30944335	30932456	30933322	30943461	30944335	93	30932439	30932443	30944336	30944340	30943003	30943033	+	70	30932447	30944328
Gm12	30955621	30965630	30955621	30956117	30965134	30965630	95	---	---	---	---	30964684	30964711	+	71	30955632	30965628
Gm12	31042018	31051240	31042018	31043066	31050148	31051240	94	---	---	---	---	31043233	31043281	-	77	31042018	31051237
Gm12	31063071	31071423	31063071	31063874	31070629	31071423	86	---	---	---	---	31070461	31070489	+	82	31063077	31071420
Gm12	31063873	31074208	31063873	31065037	31073061	31074208	97	---	---	---	---	31072699	31072720	+	77	31063874	31074206
Gm12	31103794	31116232	31103794	31105140	31114883	31116232	92	---	---	---	---	31114529	31114550	+	72	31103810	31116230
Gm12	31119661	31128658	31119661	31120160	31128159	31128658	96	---	---	---	---	31120414	31120455	-	73	31119669	31128655
Gm12	31132024	31152265	31132024	31133717	31150511	31152260	92	31132019	31132023	31152266	31152270	31134502	31134539	-	71	31132024	31152264
Gm12	31171142	31192349	31171142	31173165	31190479	31192349	85	---	---	---	---	31173948	31173962	-	73	31171145	31192330
Gm12	31171836	31191343	31171836	31172160	31191021	31191343	98	---	---	---	---	31190166	31190186	+	71	31171836	31191340
Gm12	31204417	31213683	31204417	31205516	31212584	31213683	99	---	---	---	---	31205673	31205700	-	89	31204418	31213680
Gm12	31227682	31231068	31227682	31228011	31230740	31231068	91	---	---	---	---	31228092	31228103	-	100	31227688	31231063
Gm12	31231167	31241927	31231167	31232045	31241071	31241927	90	---	---	---	---	31232425	31232459	-	74	31231171	31241925
Gm12	31247106	31262790	31247106	31247938	31261976	31262790	89	---	---	---	---	31248428	31248492	-	81	31247114	31262786
Gm12	31275840	31293569	31275854	31276978	31292439	31293556	94	31275835	31275839	31293570	31293574	31291768	31291786	+	94	31275840	31293551
Gm12	31280115	31289748	31280120	31281233	31288627	31289740	99	31280110	31280114	31289749	31289753	31288282	31288339	+	70	31280116	31289738
Gm12	31323505	31331415	31323519	31324801	31330139	31331414	93	31323500	31323504	31331416	31331420	---	---	0	--	31323510	31331407
Gm12	31353737	31372667	31353751	31355332	31371098	31372663	95	31353731	31353736	31372668	31372673	31370970	31371043	+	75	31353740	31372653
Gm12	31391596	31409790	31391609	31392600	31408795	31409785	93	31391589	31391595	31409791	31409797	31393364	31393380	-	76	31391597	31409785
Gm12	31395897	31405918	31395906	31396962	31404857	31405907	95	31395892	31395896	31405919	31405923	31397312	31397332	-	71	31395898	31405911
Gm12	31437946	31443054	31437946	31438276	31442721	31443054	92	---	---	---	---	31438314	31438372	-	74	---	---
Gm12	31448010	31454534	31448010	31448951	31453594	31454534	86	---	---	---	---	31449071	31449138	-	72	---	---
Gm12	31469869	31474895	31469869	31470212	31474552	31474895	95	31469864	31469868	31474896	31474900	31470285	31470316	-	71	31469869	31474894
Gm12	31476486	31480643	31476486	31476730	31480399	31480643	99	---	---	---	---	31480272	31480298	+	70	---	---
Gm12	31489564	31494788	31489564	31489822	31494527	31494788	93	---	---	---	---	31489999	31490013	-	73	31489564	31494784
Gm12	31508691	31514213	31508691	31509011	31513882	31514213	91	---	---	---	---	31513711	31513732	+	86	31508691	31514200
Gm12	31518228	31532882	31518228	31520032	31531057	31532882	93	---	---	---	---	31520403	31520433	-	74	31518229	31532868
Gm12	31518363	31532426	31518378	31519571	31531208	31532414	93	31518358	31518362	31532427	31532431	31520102	31520140	-	79	31518374	31532415
Gm12	31550663	31556727	31550663	31551407	31555983	31556727	99	---	---	---	---	31551623	31551635	-	76	31550668	31556713
Gm12	31570432	31579673	31570432	31571534	31578574	31579673	96	---	---	---	---	31578388	31578401	+	100	31570432	31579671
Gm12	31592369	31604010	31592379	31593783	31602591	31604001	92	31592361	31592368	31604011	31604018	31602425	31602445	+	76	31592375	31604008
Gm12	31622371	31627533	31622371	31623317	31626590	31627533	89	---	---	---	---	31623319	31623335	-	76	31622376	31627519
Gm12	31656317	31674078	31656324	31658654	31671738	31674069	99	31656312	31656316	31674079	31674083	31671097	31671115	+	84	31656329	31674077
Gm12	31710920	31722377	31710920	31712046	31721215	31722377	96	---	---	---	---	31720822	31720843	+	77	31710920	31722375
Gm12	31766687	31775608	31766687	31767412	31774901	31775608	91	---	---	---	---	31774605	31774621	+	70	31766705	31775606
Gm12	31807538	31827199	31807538	31808954	31825782	31827199	93	---	---	---	---	31809578	31809600	-	82	31807538	31827196
Gm12	31808089	31826759	31808089	31808515	31826333	31826759	94	---	---	---	---	31826255	31826272	+	94	31808103	31826741
Gm12	31811345	31820218	31811347	31812159	31819398	31820209	95	31811340	31811344	31820219	31820223	31812285	31812327	-	86	31811349	31820207
Gm12	31827198	31836040	31827198	31827582	31835657	31836040	93	---	---	---	---	31827850	31827872	-	82	31827207	31836038
Gm12	31839257	31855484	31839268	31843897	31850840	31855470	99	31839252	31839256	31855485	31855489	31844084	31844098	-	80	---	---
Gm12	31880389	31888109	31880397	31882650	31885843	31888104	98	31880384	31880388	31888110	31888114	31882762	31882782	-	85	31880392	31888106
Gm12	31918498	31923877	31918498	31918872	31923500	31923877	92	---	---	---	---	31923305	31923336	+	81	31918498	31923876
Gm12	31925604	31930913	31925613	31926004	31930511	31930902	99	31925599	31925603	31930914	31930918	31926180	31926197	-	72	31925608	31930900
Gm12	32017987	32024709	32017987	32018436	32024259	32024709	96	---	---	---	---	32023967	32024010	+	77	32018002	32024705
Gm12	32031305	32050501	32031307	32031882	32049914	32050489	88	32031300	32031304	32050502	32050506	32032603	32032624	-	77	---	---
Gm12	32113535	32125426	32113545	32113957	32125004	32125416	89	32113529	32113534	32125427	32125432	32124455	32124476	+	86	32113537	32125416
Gm12	32114024	32123549	32114024	32116508	32121130	32123549	95	---	---	---	---	32120943	32120986	+	72	32114024	32123546
Gm12	32142505	32147885	32142505	32143407	32146977	32147878	98	32142499	32142504	32147886	32147891	32146863	32146933	+	84	32142505	32147875
Gm12	32162097	32169125	32162097	32162269	32168952	32169125	94	---	---	---	---	32162575	32162604	-	80	32162101	32169122
Gm12	32171680	32177081	32171680	32172589	32176172	32177081	99	---	---	---	---	32172629	32172700	-	83	32171680	32177076
Gm12	32205086	32210253	32205086	32205522	32209817	32210253	98	---	---	---	---	32205556	32205576	-	90	32205086	32210251
Gm12	32251245	32272931	32251245	32251477	32272700	32272931	97	---	---	---	---	32252520	32252538	-	78	32251245	32272926
Gm12	32254504	32271581	32254504	32256428	32269657	32271581	99	---	---	---	---	32257035	32257052	-	77	32254504	32271579
Gm12	32273201	32280275	32273201	32274883	32278612	32280275	96	---	---	---	---	32275022	32275070	-	83	32273202	32280271
Gm12	32380797	32389581	32380809	32381152	32389236	32389573	88	32380792	32380796	32389582	32389586	32389022	32389036	+	80	---	---
Gm12	32391181	32402227	32391181	32392085	32401323	32402227	94	---	---	---	---	32401107	32401122	+	75	32391188	32402225
Gm12	32412157	32422773	32412157	32412514	32422418	32422773	92	---	---	---	---	32422090	32422105	+	81	32412160	32422771
Gm12	32422882	32433023	32422882	32423384	32432527	32433023	90	---	---	---	---	32423780	32423794	-	80	32422884	32433020
Gm12	32434038	32437820	32434038	32434341	32437512	32437820	88	---	---	---	---	32434474	32434498	-	76	32434039	32437818
Gm12	32447139	32462814	32447150	32449065	32460901	32462813	88	32447133	32447138	32462815	32462820	32460510	32460572	+	71	32447145	32462807
Gm12	32449515	32452380	32449515	32450210	32451687	32452380	96	---	---	---	---	32451653	32451672	+	80	---	---
Gm12	32453747	32460123	32453747	32454205	32459662	32460121	96	32453742	32453746	32460124	32460128	32454453	32454478	-	73	32453747	32460118
Gm12	32472267	32476940	32472267	32472439	32476768	32476940	98	32472259	32472266	32476941	32476948	32472582	32472605	-	87	32472279	32476926
Gm12	32513832	32516390	32513832	32514152	32516059	32516390	86	---	---	---	---	32514205	32514232	-	78	32513832	32516387
Gm12	32595560	32600615	32595560	32595889	32600287	32600615	94	---	---	---	---	32600118	32600157	+	80	32595569	32600613
Gm12	32627692	32637861	32627700	32628852	32636739	32637854	94	32627687	32627691	32637862	32637866	32636346	32636367	+	77	32627693	32637852
Gm12	32695612	32700291	32695612	32695868	32700045	32700290	88	32695607	32695611	32700292	32700296	32695998	32696026	-	86	32695629	32700287
Gm12	32706597	32711494	32706597	32706863	32711226	32711494	95	---	---	---	---	---	---	0	--	32706602	32711489
Gm12	32733455	32754567	32733455	32733682	32754334	32754562	93	32733450	32733454	32754568	32754572	32734663	32734693	-	70	32733458	32754563
Gm12	32737356	32742455	32737369	32737677	32742141	32742448	95	32737351	32737355	32742456	32742460	32742035	32742055	+	76	32737370	32742448
Gm12	32799054	32820173	32799054	32799492	32819760	32820172	87	32799047	32799053	32820174	32820180	32819199	32819253	+	78	32799054	32820155
Gm12	32831201	32842065	32831201	32831494	32841773	32842065	94	---	---	---	---	32831870	32831888	-	78	---	---
Gm12	32849223	32853176	32849223	32849931	32852419	32853176	89	---	---	---	---	---	---	0	--	32849224	32853174
Gm12	32962576	32971412	32962576	32964062	32969988	32971412	89	---	---	---	---	32964285	32964333	-	71	---	---
Gm12	32994534	33000168	32994534	32995146	32999556	33000168	97	---	---	---	---	32995278	32995294	-	88	32994535	33000166
Gm12	33018605	33023726	33018605	33018958	33023370	33023726	95	---	---	---	---	33023149	33023206	+	82	33018610	33023724
Gm12	33056473	33059344	33056473	33056724	33059097	33059344	95	---	---	---	---	33059023	33059073	+	72	33056488	33059338
Gm12	33056525	33058465	33056526	33057142	33057844	33058460	94	33056520	33056524	33058466	33058470	33057745	33057767	+	82	33056529	33058461
Gm12	33114303	33133696	33114303	33114499	33133501	33133696	86	---	---	---	---	33115429	33115449	-	71	---	---
Gm12	33162080	33174040	33162080	33162230	33173895	33174040	88	---	---	---	---	33162793	33162813	-	71	33162089	33174024
Gm12	33165053	33173691	33165053	33166905	33171966	33173688	88	33165047	33165052	33173692	33173697	33171834	33171860	+	85	33165055	33173686
Gm12	33223441	33239083	33223441	33224700	33237778	33239083	87	---	---	---	---	33225296	33225327	-	75	33223443	33239081
Gm12	33230905	33236845	33230916	33231734	33236042	33236842	92	33230900	33230904	33236846	33236850	33235826	33235853	+	89	33230906	33236844
Gm12	33280565	33287813	33280565	33281666	33286683	33287813	95	---	---	---	---	33281826	33281840	-	86	33280567	33287811
Gm12	33399196	33412345	33399198	33400089	33411452	33412343	99	33399191	33399195	33412346	33412350	33410905	33410922	+	72	33399199	33412340
Gm12	33507731	33510338	33507731	33507929	33510140	33510338	93	---	---	---	---	33508016	33508040	-	84	33507732	33510322
Gm12	33510466	33513089	33510466	33510735	33512820	33513089	99	---	---	---	---	33510794	33510814	-	85	33510468	33513084
Gm12	33550154	33554217	33550154	33550341	33554026	33554217	91	---	---	---	---	33553843	33553956	+	70	---	---
Gm12	33573956	33578303	33573956	33574977	33577262	33578303	91	---	---	---	---	33577176	33577200	+	76	33573956	33578301
Gm12	33755176	33760043	33755176	33755600	33759619	33760043	92	---	---	---	---	33755715	33755732	-	88	33755176	33760040
Gm12	33810600	33816032	33810600	33810897	33815735	33816032	93	---	---	---	---	33811055	33811088	-	82	---	---
Gm12	33846452	33855869	33846452	33848822	33853498	33855869	99	---	---	---	---	33853347	33853391	+	75	33846452	33855867
Gm12	33957130	33961974	33957137	33957436	33961674	33961972	94	33957125	33957129	33961975	33961979	33961483	33961506	+	75	33957135	33961970
Gm12	34120094	34123906	34120094	34120764	34123250	34123906	92	---	---	---	---	---	---	0	--	34120099	34123890
Gm12	34160989	34164880	34160989	34161625	34164259	34164880	96	---	---	---	---	34161712	34161730	-	73	34160989	34164878
Gm12	34248311	34253691	34248311	34248720	34253276	34253691	91	---	---	---	---	34248897	34248948	-	73	---	---
Gm12	34265732	34270924	34265732	34266131	34270545	34270924	90	---	---	---	---	34270325	34270403	+	77	34265732	34270922
Gm12	34380770	34397990	34380770	34383049	34395686	34397990	97	---	---	---	---	34383659	34383677	-	100	34380770	34397986
Gm12	34482793	34487619	34482793	34483195	34487199	34487604	91	34482788	34482792	34487620	34487624	34487066	34487083	+	83	34482794	34487602
Gm12	35073910	35078271	35073910	35074292	35077881	35078270	92	35073905	35073909	35078272	35078276	35074431	35074470	-	70	35073910	35078267
Gm12	35165158	35171725	35165170	35165652	35171241	35171725	98	35165153	35165157	35171726	35171730	35171014	35171033	+	75	35165160	35171710
Gm12	35331668	35348332	35331668	35331850	35348150	35348332	85	---	---	---	---	35347398	35347418	+	71	---	---
Gm12	35360865	35365553	35360865	35361238	35365170	35365553	93	---	---	---	---	35361380	35361419	-	70	35360865	35365550
Gm12	35389984	35396201	35389984	35391110	35395049	35396201	85	---	---	---	---	35394958	35395001	+	75	---	---
Gm12	35948351	35960523	35948351	35948730	35960139	35960523	91	---	---	---	---	35949280	35949295	-	75	---	---
Gm12	35971995	35977183	35971996	35972402	35976763	35977169	98	35971989	35971994	35977184	35977189	35972496	35972537	-	83	35971996	35977177
Gm12	36291633	36296498	36291639	36291864	36296264	36296489	98	36291628	36291632	36296499	36296503	36291986	36292034	-	77	---	---
Gm12	36402794	36408614	36402794	36405703	36405705	36408614	99	---	---	---	---	---	---	0	--	36402799	36408597
Gm12	37108501	37113228	37108501	37108800	37112929	37113228	98	---	---	---	---	37108835	37108849	-	80	37108502	37113226
Gm12	37191860	37196515	37191861	37192081	37196284	37196501	87	37191854	37191859	37196516	37196521	37192220	37192236	-	76	37191871	37196512
Gm12	37208098	37214099	37208101	37209586	37212641	37214084	85	37208093	37208097	37214100	37214104	37209702	37209720	-	78	37208108	37214085
Gm12	37219711	37224649	37219719	37219958	37224398	37224645	85	37219705	37219710	37224650	37224655	37224283	37224312	+	80	37219719	37224630
Gm12	37340096	37345856	37340096	37340200	37345752	37345856	100	---	---	---	---	37345702	37345720	+	73	37340104	37345840
Gm12	37421199	37425066	37421199	37421850	37424415	37425066	99	---	---	---	---	37421868	37421903	-	83	37421200	37425064
Gm12	37621862	37627774	37621862	37622284	37627352	37627774	99	---	---	---	---	37622441	37622538	-	70	37621862	37627772
Gm12	37691555	37693797	37691555	37691694	37693658	37693797	92	---	---	---	---	37693616	37693632	+	76	---	---
Gm12	37724685	37732348	37724685	37725427	37731604	37732348	92	---	---	---	---	37725644	37725680	-	81	37724689	37732344
Gm12	38127257	38131687	38127261	38127591	38131363	38131679	87	38127252	38127256	38131688	38131692	38127617	38127640	-	79	38127265	38131686
Gm12	38264261	38269168	38264261	38264520	38268905	38269168	93	---	---	---	---	38264703	38264728	-	73	---	---
Gm12	38480506	38485861	38480506	38481159	38485211	38485861	96	---	---	---	---	38481251	38481285	-	80	---	---
Gm12	38679035	38686060	38679047	38679343	38685756	38686052	98	38679030	38679034	38686061	38686065	38679476	38679497	-	81	38679036	38686048
Gm12	38680180	38683280	38680180	38681230	38682230	38683280	99	---	---	---	---	---	---	0	--	---	---
Gm12	39064471	39067544	39064471	39064909	39067120	39067544	91	---	---	---	---	---	---	0	--	39064473	39067531
Gm12	39093896	39097519	39093896	39094368	39097047	39097519	96	---	---	---	---	---	---	0	--	39093898	39097513
Gm12	39219754	39240886	39219766	39220570	39240099	39240883	94	39219749	39219753	39240887	39240891	39239266	39239280	+	80	39219762	39240884
Gm12	39220558	39242000	39220558	39221047	39241511	39242000	97	---	---	---	---	39221622	39221635	-	92	39220561	39241991
Gm12	39220558	39242000	39220558	39221047	39241511	39242000	97	---	---	---	---	39221622	39221635	-	92	39220561	39241991
Gm12	39279296	39282691	39279296	39279616	39282372	39282691	93	---	---	---	---	39279703	39279743	-	73	39279296	39282689
Gm12	39298445	39315517	39298445	39301261	39312688	39315517	97	---	---	---	---	39312118	39312142	+	80	39298447	39315498
Gm12	39301252	39319952	39301252	39304918	39316295	39319952	95	---	---	---	---	39305125	39305141	-	70	39301267	39319944
Gm12	39302893	39318630	39302893	39303593	39317930	39318630	97	---	---	---	---	39304290	39304306	-	88	39302911	39318625
Gm12	39304912	39323361	39304912	39307847	39320675	39323361	86	---	---	---	---	39308218	39308238	-	80	---	---
Gm12	39305349	39322683	39305349	39306994	39321126	39322683	91	---	---	---	---	39320456	39320492	+	70	39305353	39322679
Gm12	39652037	39662861	39652037	39652191	39662707	39662861	85	---	---	---	---	39652701	39652717	-	82	39652041	39662844
Gm12	39729295	39732410	39729300	39729877	39731833	39732410	98	39729289	39729294	39732411	39732416	39729936	39729956	-	90	39729312	39732408
Gm12	39914777	39923765	39914777	39915107	39923439	39923765	90	---	---	---	---	39915407	39915440	-	76	39914778	39923749
