# Supplementary material for: LtrDetector: A tool-suite for detecting long terminal repeat retrotransposons de-novo
Source: BMC Genomics. 2019 Jun 3;20:450. doi: 10.1186/s12864-019-5796-9 (PMC6547461; doi:10.1186/s12864-019-5796-9)
Supplement: Supplementary file 5 — LTR retrotransposons found by LtrDetector in Glycine max. This compressed file (.tar.gz) includes the LTR retrotransposons found by LtrDetector in BED format. (TAR.GZ 929 kb) [file 12864_2019_5796_MOESM5_ESM.gz › gmax/Gm07Detector.bed]

SeqID	Retrotransposon	Left_LTR	Right_LTR		Left_TSD	Right_TSD	Polypurine Tract		TG	CA
	Start	End	Start	End	Start	End	ID	Start	End	Start	End	Start	End	Strand	Purine%	Start	End
Gm07	55006	58774	55006	55253	58501	58774	85	---	---	---	---	---	---	0	--	---	---
Gm07	500066	506242	500066	500388	505920	506242	91	---	---	---	---	500587	500630	-	72	500067	506225
Gm07	691526	696918	691526	691906	696535	696915	99	691521	691525	696919	696923	692095	692117	-	78	691527	696913
Gm07	1250301	1256006	1250301	1251693	1254625	1255997	97	1250296	1250300	1256007	1256011	1251771	1251840	-	77	1250301	1256005
Gm07	1328306	1341895	1328306	1328953	1341222	1341895	85	---	---	---	---	1329081	1329114	-	79	1328320	1341888
Gm07	1490073	1500296	1490073	1491597	1498780	1500296	85	---	---	---	---	1498490	1498511	+	72	1490076	1500280
Gm07	1715551	1724796	1715551	1715916	1724430	1724796	97	---	---	---	---	1724154	1724170	+	76	---	---
Gm07	1874380	1876721	1874380	1874542	1876558	1876721	95	---	---	---	---	1876489	1876520	+	71	1874383	1876714
Gm07	1882170	1897704	1882170	1882944	1896978	1897704	85	---	---	---	---	1896349	1896368	+	75	1882174	1897694
Gm07	1884785	1901549	1884785	1888386	1897980	1901549	92	---	---	---	---	1888499	1888556	-	72	1884789	1901541
Gm07	1886032	1899857	1886032	1886710	1899179	1899857	97	---	---	---	---	1887285	1887304	-	70	1886032	1899847
Gm07	1888388	1902520	1888388	1888620	1902287	1902520	95	---	---	---	---	1889272	1889298	-	81	1888391	1902519
Gm07	1889596	1905507	1889596	1890261	1904846	1905507	94	---	---	---	---	1904375	1904402	+	78	1889601	1905501
Gm07	1910801	1917180	1910801	1911266	1916703	1917180	87	---	---	---	---	1916617	1916666	+	74	---	---
Gm07	1910801	1917180	1910801	1911266	1916703	1917180	87	---	---	---	---	1916617	1916666	+	74	---	---
Gm07	1912596	1917834	1912599	1912990	1917434	1917824	96	1912591	1912595	1917835	1917839	1917212	1917240	+	72	1912600	1917829
Gm07	1915555	1920210	1915555	1916008	1919759	1920210	90	---	---	---	---	1916083	1916121	-	71	1915572	1920199
Gm07	1927762	1941773	1927776	1929614	1939941	1941765	85	1927757	1927761	1941774	1941778	1939597	1939630	+	70	---	---
Gm07	1928105	1941726	1928105	1929575	1940285	1941726	85	---	---	---	---	1939749	1939761	+	76	1928106	1941719
Gm07	2070795	2076027	2070810	2072310	2074509	2076016	92	2070790	2070794	2076028	2076032	2074401	2074419	+	73	---	---
Gm07	2074215	2088172	2074215	2074473	2087895	2088172	89	---	---	---	---	2087347	2087387	+	82	---	---
Gm07	2086655	2095852	2086669	2086920	2095598	2095845	96	2086650	2086654	2095853	2095857	2095492	2095512	+	71	2086665	2095838
Gm07	2180134	2196378	2180134	2184364	2192190	2196378	96	---	---	---	---	2184667	2184726	-	71	2180141	2196374
Gm07	2180644	2195147	2180644	2183134	2192702	2195147	95	---	---	---	---	2192231	2192283	+	77	---	---
Gm07	2756106	2761345	2756112	2756510	2760940	2761338	99	2756100	2756105	2761346	2761351	2756551	2756579	-	79	2756106	2761336
Gm07	2874944	2884934	2874944	2876242	2883677	2884934	92	---	---	---	---	2876597	2876614	-	83	---	---
Gm07	3004731	3008039	3004731	3005376	3007442	3008039	86	---	---	---	---	3005405	3005423	-	84	3004733	3008020
Gm07	3016609	3022626	3016609	3016725	3022514	3022626	85	---	---	---	---	3022313	3022354	+	73	3016611	3022618
Gm07	3199334	3202041	3199341	3199984	3201408	3202041	91	3199329	3199333	3202042	3202046	3199987	3199999	-	76	---	---
Gm07	3577573	3581146	3577573	3578006	3580713	3581146	99	---	---	---	---	3578117	3578129	-	84	3577573	3581143
Gm07	3700669	3707741	3700669	3702028	3706416	3707733	87	3700664	3700668	3707742	3707746	3702163	3702197	-	82	---	---
Gm07	3712365	3725278	3712365	3713576	3724077	3725278	85	---	---	---	---	3723943	3723975	+	72	3712365	3725268
Gm07	3730735	3748837	3730735	3730885	3748694	3748837	90	---	---	---	---	3747915	3747935	+	71	3730741	3748829
Gm07	3997890	4014983	3997895	3999878	4012957	4014980	92	3997884	3997889	4014984	4014989	4012437	4012454	+	77	---	---
Gm07	4221526	4236495	4221526	4221660	4236361	4236495	89	---	---	---	---	4235684	4235709	+	80	---	---
Gm07	4242045	4247721	4242045	4242208	4247574	4247721	85	---	---	---	---	4242425	4242469	-	75	4242045	4247711
Gm07	4702518	4706417	4702518	4703144	4705779	4706417	96	---	---	---	---	4705674	4705692	+	73	4702519	4706413
Gm07	5113715	5125408	5113715	5116475	5122646	5125408	98	---	---	---	---	---	---	0	--	---	---
Gm07	5264965	5276630	5264971	5269569	5272146	5276620	94	5264958	5264964	5276631	5276637	5272051	5272066	+	75	5264972	5276626
Gm07	5300866	5307865	5300866	5301769	5306940	5307865	86	---	---	---	---	5306682	5306706	+	76	5300876	5307862
Gm07	5300971	5307865	5300971	5301769	5307047	5307865	86	---	---	---	---	5301960	5301977	-	72	5300987	5307862
Gm07	5425716	5439044	5425716	5427758	5436999	5439044	94	---	---	---	---	5427781	5427801	-	71	5425718	5439033
Gm07	5429902	5443472	5429902	5430993	5442381	5443472	92	---	---	---	---	5431312	5431326	-	73	---	---
Gm07	5430213	5443164	5430215	5430690	5442688	5443163	94	5430208	5430212	5443165	5443169	5431010	5431046	-	70	---	---
Gm07	5434810	5451846	5434816	5435629	5451068	5451841	85	5434804	5434809	5451847	5451852	5436093	5436117	-	76	5434816	5451843
Gm07	5445861	5451072	5445861	5446265	5450668	5451072	98	---	---	---	---	5446400	5446465	-	81	5445861	5451066
Gm07	5576734	5594839	5576734	5576870	5594705	5594839	90	---	---	---	---	5577484	5577501	-	77	---	---
Gm07	5578898	5582037	5578898	5579273	5581675	5582037	85	---	---	---	---	---	---	0	--	---	---
Gm07	5583784	5588733	5583784	5584822	5587687	5588733	92	---	---	---	---	5587548	5587563	+	75	---	---
Gm07	5584068	5588187	5584077	5584276	5587980	5588179	96	5584063	5584067	5588188	5588192	5584312	5584329	-	83	---	---
Gm07	5585361	5598666	5585361	5586927	5596979	5598666	85	---	---	---	---	5596540	5596573	+	79	5585369	5598662
Gm07	5614280	5619023	5614280	5614385	5618918	5619023	96	---	---	---	---	5614552	5614592	-	80	5614285	5619013
Gm07	5630714	5636149	5630714	5631112	5635749	5636149	98	---	---	---	---	5635517	5635535	+	73	5630714	5636147
Gm07	5658089	5678006	5658089	5658942	5677122	5678006	90	---	---	---	---	5659724	5659781	-	70	5658100	5678004
Gm07	5715389	5724896	5715389	5715677	5724600	5724896	86	---	---	---	---	5716052	5716073	-	86	5715389	5724892
Gm07	5748186	5750851	5748186	5748422	5750616	5750851	97	---	---	---	---	5750520	5750539	+	75	---	---
Gm07	5769280	5790524	5769280	5770291	5789508	5790524	90	---	---	---	---	5788547	5788609	+	73	5769291	5790522
Gm07	5824388	5829501	5824388	5824623	5829266	5829501	99	---	---	---	---	5829115	5829148	+	73	5824390	5829499
Gm07	5838392	5848180	5838392	5838687	5847884	5848180	90	---	---	---	---	5847455	5847473	+	78	5838392	5848176
Gm07	5840783	5846880	5840790	5842301	5845373	5846872	86	5840777	5840782	5846881	5846886	5842420	5842440	-	76	---	---
Gm07	5864084	5870122	5864085	5864277	5869927	5870113	93	5864079	5864083	5870123	5870127	5869683	5869716	+	70	---	---
Gm07	5930893	5936384	5930893	5931774	5935501	5936384	99	---	---	---	---	5931926	5931939	-	71	5930895	5936378
Gm07	5986986	5995464	5986986	5987447	5994996	5995464	88	---	---	---	---	5987730	5987748	-	78	---	---
Gm07	6015364	6023296	6015368	6016192	6022452	6023281	94	6015359	6015363	6023297	6023301	6022246	6022272	+	85	---	---
Gm07	6017916	6033515	6017916	6018304	6033122	6033515	97	---	---	---	---	6032441	6032477	+	81	6017932	6033504
Gm07	6030869	6035205	6030869	6031237	6034851	6035205	92	---	---	---	---	6034693	6034707	+	73	6030875	6035203
Gm07	6316712	6321799	6316712	6317021	6321490	6321799	95	---	---	---	---	6317202	6317232	-	74	6316724	6321796
Gm07	6469452	6474575	6469467	6469917	6474119	6474572	89	6469447	6469451	6474576	6474580	6469924	6469952	-	72	6469462	6474565
Gm07	6682066	6685696	6682066	6682384	6685377	6685695	98	6682061	6682065	6685697	6685701	6682467	6682482	-	75	6682066	6685695
Gm07	6720855	6725756	6720862	6721084	6725528	6725750	98	6720850	6720854	6725757	6725761	6725454	6725466	+	76	---	---
Gm07	6738224	6749059	6738227	6738777	6748519	6749044	88	6738219	6738223	6749060	6749064	6748048	6748068	+	76	6738225	6749057
Gm07	6829857	6838423	6829864	6830320	6837958	6838423	85	6829852	6829856	6838424	6838428	6837912	6837954	+	74	6829859	6838416
Gm07	6864720	6868522	6864720	6865566	6867661	6868522	86	---	---	---	---	---	---	0	--	---	---
Gm07	7073401	7078735	7073401	7073817	7078318	7078735	98	---	---	---	---	7073979	7074042	-	71	7073401	7078733
Gm07	7172990	7184547	7172990	7173639	7183884	7184536	96	7172985	7172989	7184548	7184552	7173953	7173977	-	76	7172999	7184536
Gm07	7173264	7184321	7173272	7173418	7184167	7184313	95	7173257	7173263	7184322	7184328	7183659	7183679	+	80	---	---
Gm07	7201606	7206413	7201614	7201799	7206223	7206413	93	7201599	7201605	7206414	7206420	7206027	7206053	+	70	7201614	7206407
Gm07	7221432	7241429	7221441	7223114	7239685	7241416	92	7221427	7221431	7241430	7241434	7223868	7223900	-	78	---	---
Gm07	7224735	7244149	7224735	7225168	7243720	7244149	92	---	---	---	---	7242827	7242840	+	71	---	---
Gm07	7331953	7336718	7331953	7332327	7336344	7336718	93	---	---	---	---	7332385	7332398	-	78	7331954	7336715
Gm07	7396092	7400853	7396092	7396564	7400372	7400853	85	---	---	---	---	7400181	7400209	+	79	7396096	7400843
Gm07	7476270	7479882	7476270	7476495	7479657	7479882	96	---	---	---	---	---	---	0	--	7476270	7479879
Gm07	7584976	7597459	7584976	7585731	7596708	7597459	85	---	---	---	---	7596647	7596665	+	84	---	---
Gm07	7593284	7595669	7593284	7593516	7595430	7595669	90	---	---	---	---	7595330	7595416	+	71	7593290	7595652
Gm07	7615270	7626453	7615273	7616350	7625392	7626443	86	7615264	7615269	7626454	7626459	7624939	7624957	+	73	7615273	7626439
Gm07	7619180	7633614	7619180	7619502	7633298	7633614	90	---	---	---	---	7620106	7620170	-	73	7619190	7633608
Gm07	7649528	7654698	7649528	7649920	7654305	7654698	95	---	---	---	---	7654212	7654238	+	74	7649535	7654696
Gm07	7699126	7701702	7699126	7699464	7701362	7701702	90	---	---	---	---	7701286	7701313	+	78	7699135	7701701
Gm07	8059089	8065017	8059089	8059300	8064799	8065017	86	---	---	---	---	8059538	8059551	-	85	8059095	8065005
Gm07	8306045	8311417	8306045	8306421	8311041	8311417	94	---	---	---	---	8310839	8310866	+	75	8306048	8311415
Gm07	8753098	8757810	8753098	8753840	8757068	8757810	99	---	---	---	---	8753913	8753959	-	74	---	---
Gm07	8759629	8777193	8759642	8760057	8776769	8777184	95	8759624	8759628	8777194	8777198	8760279	8760296	-	94	---	---
Gm07	8765685	8769042	8765685	8765967	8768758	8769042	95	---	---	---	---	8766022	8766106	-	71	8765703	8769039
Gm07	8771866	8780135	8771871	8772089	8779900	8780125	89	8771861	8771865	8780136	8780140	8779509	8779522	+	78	---	---
Gm07	8796533	8814836	8796533	8798092	8813278	8814836	97	---	---	---	---	8798771	8798794	-	70	8796535	8814821
Gm07	8801200	8817198	8801214	8801550	8816858	8817196	92	8801195	8801199	8817199	8817203	8802277	8802298	-	86	---	---
Gm07	8802736	8817395	8802736	8802926	8817193	8817395	85	---	---	---	---	8816589	8816604	+	75	8802736	8817389
Gm07	8812891	8825080	8812891	8813867	8824104	8825080	93	---	---	---	---	8823636	8823657	+	72	8812892	8825078
Gm07	8813266	8824810	8813266	8813597	8824479	8824810	89	---	---	---	---	8813849	8813865	-	94	---	---
Gm07	8825676	8829222	8825677	8825885	8829001	8829209	91	8825671	8825675	8829223	8829227	8828878	8828938	+	70	8825677	8829215
Gm07	8846273	8855547	8846273	8846902	8854922	8855547	92	---	---	---	---	8854616	8854633	+	72	---	---
Gm07	8872186	8876690	8872186	8872554	8876322	8876690	95	---	---	---	---	8876143	8876182	+	70	8872188	8876688
Gm07	8900527	8906230	8900541	8901940	8904830	8906219	89	8900522	8900526	8906231	8906235	8904685	8904761	+	76	8900532	8906216
Gm07	8925300	8935118	8925305	8926667	8933783	8935110	86	8925295	8925299	8935119	8935123	8926959	8926974	-	81	---	---
Gm07	8967692	8981697	8967692	8968574	8980824	8981697	90	---	---	---	---	8969074	8969095	-	90	8967695	8981694
Gm07	9029763	9035587	9029763	9030032	9035309	9035587	90	---	---	---	---	9035163	9035189	+	70	9029764	9035585
Gm07	9052022	9061918	9052022	9052824	9061110	9061918	86	---	---	---	---	9052827	9052868	-	90	---	---
Gm07	9065095	9075186	9065095	9065209	9075071	9075186	96	---	---	---	---	9065433	9065458	-	76	9065099	9075171
Gm07	9065594	9070230	9065594	9065868	9069956	9070230	93	---	---	---	---	9069855	9069902	+	70	9065608	9070227
Gm07	9091211	9095930	9091211	9091490	9095651	9095930	93	---	---	---	---	9095444	9095467	+	79	9091220	9095927
Gm07	9199549	9208076	9199559	9200534	9207091	9208064	89	9199544	9199548	9208077	9208081	9206860	9206890	+	74	---	---
Gm07	9199575	9207764	9199575	9200235	9207107	9207764	90	---	---	---	---	9206860	9206890	+	74	9199575	9207762
Gm07	9223324	9228128	9223324	9223646	9227804	9228128	92	---	---	---	---	9223723	9223753	-	80	9223324	9228126
Gm07	9236850	9240890	9236850	9237136	9240612	9240890	91	---	---	---	---	9237147	9237176	-	76	9236851	9240871
Gm07	9258802	9262722	9258802	9259008	9262516	9262722	91	---	---	---	---	9262377	9262400	+	79	9258811	9262720
Gm07	9281754	9294925	9281754	9282168	9294496	9294925	87	---	---	---	---	9282635	9282660	-	73	---	---
Gm07	9288332	9294820	9288332	9289073	9294083	9294820	92	---	---	---	---	9293847	9293884	+	81	---	---
Gm07	9291597	9303679	9291604	9291907	9303379	9303677	95	9291589	9291596	9303680	9303687	9292294	9292322	-	75	9291609	9303663
Gm07	9294924	9301473	9294924	9295419	9300954	9301473	92	---	---	---	---	9295629	9295659	-	77	9294924	9301464
Gm07	9334812	9338748	9334823	9335507	9337981	9338736	87	9334807	9334811	9338749	9338753	---	---	0	--	9334824	9338742
Gm07	9349941	9354476	9349941	9350332	9354094	9354476	89	9349936	9349940	9354477	9354481	9353916	9353955	+	70	9349941	9354472
Gm07	9367340	9372389	9367340	9367580	9372149	9372389	95	---	---	---	---	9367673	9367703	-	70	---	---
Gm07	9416600	9421638	9416600	9416794	9421444	9421638	94	---	---	---	---	9421287	9421306	+	80	9416600	9421633
Gm07	9457993	9469659	9457993	9458125	9469532	9469659	86	---	---	---	---	9468962	9469002	+	82	---	---
Gm07	9589747	9593740	9589756	9590789	9592701	9593734	99	9589741	9589746	9593741	9593746	9592618	9592646	+	79	9589754	9593732
Gm07	9620506	9626039	9620506	9620612	9625933	9626039	90	---	---	---	---	9625867	9625892	+	80	9620516	9626037
Gm07	9673946	9678534	9673946	9674159	9678320	9678534	93	---	---	---	---	9674287	9674316	-	80	9673949	9678532
Gm07	9910582	9917801	9910595	9911073	9917339	9917799	85	9910577	9910581	9917802	9917806	9911348	9911374	-	70	9910583	9917797
Gm07	9919856	9922977	9919866	9920038	9922806	9922977	89	9919850	9919855	9922978	9922983	9920127	9920177	-	74	9919866	9922975
Gm07	9923225	9941957	9923225	9924521	9940671	9941957	92	---	---	---	---	9939864	9939910	+	74	---	---
Gm07	9934760	9940631	9934760	9935185	9940206	9940631	99	---	---	---	---	9939977	9939990	+	71	9934770	9940623
Gm07	10001695	10005127	10001695	10002512	10004308	10005127	95	---	---	---	---	10002549	10002569	-	85	---	---
Gm07	10058583	10065069	10058583	10058932	10064716	10065069	92	---	---	---	---	10064427	10064508	+	71	10058583	10065067
Gm07	10086408	10104256	10086408	10089607	10101211	10104256	90	---	---	---	---	10100847	10100879	+	75	10086408	10104254
Gm07	10086873	10103689	10086873	10088874	10101676	10103689	95	---	---	---	---	10101089	10101100	+	83	---	---
Gm07	10200365	10207470	10200365	10200591	10207240	10207470	88	---	---	---	---	10206930	10206962	+	75	10200374	10207467
Gm07	10244774	10250350	10244775	10245098	10250032	10250346	92	10244768	10244773	10250351	10250356	10249848	10249871	+	75	10244775	10250345
Gm07	10297718	10319642	10297719	10298485	10318865	10319628	97	10297713	10297717	10319643	10319647	10299236	10299264	-	72	---	---
Gm07	10301720	10320125	10301720	10302224	10319625	10320125	92	---	---	---	---	10303068	10303094	-	74	10301721	10320111
Gm07	10302359	10308724	10302370	10302847	10308240	10308717	92	10302354	10302358	10308725	10308729	10303068	10303081	-	85	10302370	10308715
Gm07	10357920	10361589	10357920	10358858	10360654	10361589	89	---	---	---	---	10358923	10358946	-	83	---	---
Gm07	10389482	10396747	10389482	10389988	10396249	10396747	89	---	---	---	---	10390266	10390301	-	75	---	---
Gm07	10510643	10517355	10510643	10510919	10517077	10517355	85	---	---	---	---	10516969	10516988	+	80	---	---
Gm07	10550060	10563775	10550074	10550321	10563526	10563775	91	10550054	10550059	10563776	10563781	10563201	10563238	+	71	10550072	10563771
Gm07	10646501	10649876	10646501	10646705	10649662	10649876	87	---	---	---	---	10649559	10649574	+	75	---	---
Gm07	10661723	10677478	10661723	10662674	10676505	10677478	92	---	---	---	---	10663347	10663366	-	75	10661724	10677476
Gm07	10664097	10668842	10664097	10664262	10668675	10668842	92	---	---	---	---	10664437	10664450	-	78	10664104	10668826
Gm07	10738682	10743022	10738682	10739090	10742615	10743022	96	---	---	---	---	10739247	10739266	-	80	10738690	10743020
Gm07	10749399	10763556	10749399	10749618	10763344	10763556	85	---	---	---	---	10762776	10762836	+	78	10749402	10763548
Gm07	10754364	10762388	10754364	10755340	10761404	10762388	89	---	---	---	---	10761207	10761249	+	72	10754366	10762386
Gm07	10817844	10826774	10817844	10818291	10826329	10826774	87	---	---	---	---	10826072	10826096	+	80	---	---
Gm07	10873611	10878202	10873611	10874781	10877012	10878202	90	---	---	---	---	10876922	10876950	+	79	10873611	10878196
Gm07	10894377	10901148	10894380	10894759	10900767	10901143	95	10894372	10894376	10901149	10901153	10900474	10900494	+	95	---	---
Gm07	10894757	10900775	10894757	10895598	10899881	10900775	88	---	---	---	---	10895661	10895684	-	79	10894758	10900763
Gm07	10914270	10918215	10914270	10915013	10917474	10918215	97	---	---	---	---	---	---	0	--	---	---
Gm07	10925520	10930798	10925527	10925932	10930388	10930792	96	10925515	10925519	10930799	10930803	10926110	10926155	-	73	10925521	10930790
Gm07	10935254	10940403	10935254	10935621	10940036	10940403	99	---	---	---	---	10939833	10939869	+	70	10935254	10940401
Gm07	11112396	11117314	11112396	11112830	11116867	11117314	94	---	---	---	---	---	---	0	--	---	---
Gm07	11195380	11200275	11195380	11195801	11199842	11200265	96	11195375	11195379	11200276	11200280	11195917	11195934	-	83	11195380	11200263
Gm07	11234393	11241223	11234408	11235995	11239622	11241209	89	11234388	11234392	11241224	11241228	11239596	11239618	+	82	11234407	11241214
Gm07	11234697	11241036	11234697	11235821	11239912	11241036	87	---	---	---	---	11235825	11235866	-	71	11234697	11241018
Gm07	11350778	11357180	11350778	11351190	11356767	11357180	98	---	---	---	---	11351239	11351255	-	76	11350778	11357179
Gm07	11391099	11397610	11391112	11392023	11396687	11397598	97	11391094	11391098	11397611	11397615	11392232	11392249	-	88	11391099	11397606
Gm07	11399470	11405563	11399470	11399660	11405373	11405563	95	---	---	---	---	11399904	11399920	-	70	11399475	11405562
Gm07	11438321	11446218	11438321	11438449	11446090	11446218	86	---	---	---	---	11445905	11445935	+	74	---	---
Gm07	11454142	11461654	11454142	11454782	11461018	11461654	89	---	---	---	---	11460756	11460791	+	77	---	---
Gm07	11465518	11473260	11465518	11465825	11472949	11473260	93	---	---	---	---	11472653	11472669	+	70	---	---
Gm07	11561317	11565635	11561317	11561520	11565435	11565635	87	---	---	---	---	11565265	11565283	+	78	11561321	11565632
Gm07	11624069	11629370	11624069	11624830	11628625	11629370	94	---	---	---	---	11628479	11628523	+	88	11624086	11629368
Gm07	11688502	11704477	11688502	11688692	11704286	11704477	87	---	---	---	---	11703506	11703541	+	77	11688505	11704469
Gm07	11770518	11779141	11770520	11770676	11778982	11779136	91	11770513	11770517	11779142	11779146	11778595	11778617	+	73	11770531	11779139
Gm07	11774273	11777977	11774273	11774674	11777597	11777977	93	---	---	---	---	11774676	11774698	-	78	11774273	11777975
Gm07	11786972	11797902	11786972	11787972	11796866	11797902	88	---	---	---	---	11788097	11788122	-	84	---	---
Gm07	11917196	11925604	11917196	11917580	11925214	11925604	85	---	---	---	---	11917928	11917944	-	82	---	---
Gm07	11921351	11928116	11921366	11921832	11927647	11928105	88	11921346	11921350	11928117	11928121	11927392	11927432	+	80	---	---
Gm07	11929461	11940964	11929461	11929943	11940492	11940964	85	---	---	---	---	11940168	11940210	+	76	11929469	11940947
Gm07	11969762	11975738	11969762	11970228	11975259	11975738	89	---	---	---	---	11975077	11975112	+	75	---	---
Gm07	11977276	11979244	11977276	11977828	11978692	11979244	91	---	---	---	---	11977878	11977899	-	86	11977284	11979241
Gm07	12030469	12036614	12030481	12032191	12034902	12036603	95	12030461	12030468	12036615	12036622	12032272	12032295	-	91	12030481	12036611
Gm07	12105071	12108497	12105071	12105701	12107868	12108497	93	---	---	---	---	12105757	12105810	-	75	12105072	12108492
Gm07	12131747	12151210	12131747	12133399	12149400	12151207	85	12131742	12131746	12151211	12151215	12148630	12148649	+	70	12131747	12151208
Gm07	12132349	12150942	12132349	12133135	12150161	12150942	91	---	---	---	---	12133693	12133708	-	75	12132349	12150936
Gm07	12139797	12149354	12139797	12140846	12148295	12149344	99	12139792	12139796	12149355	12149359	12141105	12141162	-	70	12139797	12149340
Gm07	12168285	12175495	12168285	12169373	12174381	12175495	89	12168279	12168284	12175496	12175501	12169510	12169546	-	75	12168286	12175493
Gm07	12188210	12196710	12188220	12189193	12195716	12196704	93	12188204	12188209	12196711	12196716	12189496	12189520	-	76	12188214	12196702
Gm07	12296059	12312221	12296059	12298002	12310277	12312221	99	---	---	---	---	12298508	12298527	-	70	12296059	12312219
Gm07	12325081	12330894	12325093	12326789	12329308	12330892	91	12325076	12325080	12330895	12330899	12329240	12329269	+	76	12325084	12330893
Gm07	12338174	12343606	12338174	12339056	12342711	12343606	95	---	---	---	---	12339123	12339170	-	83	---	---
Gm07	12360791	12367027	12360804	12360923	12366896	12367015	95	12360786	12360790	12367028	12367032	12361184	12361202	-	84	---	---
Gm07	12369599	12382924	12369599	12369791	12382733	12382924	89	---	---	---	---	12382180	12382204	+	72	---	---
Gm07	12431307	12435631	12431307	12432403	12434524	12435631	90	---	---	---	---	12432455	12432482	-	75	12431315	12435629
Gm07	12462238	12467076	12462239	12462565	12466737	12467063	93	12462233	12462237	12467077	12467081	12466530	12466554	+	76	12462248	12467061
Gm07	12493103	12504206	12493115	12493557	12503757	12504198	92	12493097	12493102	12504207	12504212	12503691	12503704	+	92	12493105	12504202
Gm07	12506165	12509349	12506175	12506776	12508741	12509343	97	12506158	12506164	12509350	12509356	12508641	12508682	+	73	12506176	12509341
Gm07	12516288	12522455	12516288	12516769	12521974	12522455	95	---	---	---	---	12521714	12521751	+	71	12516288	12522452
Gm07	12524987	12536362	12524987	12525661	12535687	12536362	90	---	---	---	---	12526074	12526089	-	75	---	---
Gm07	12527162	12531376	12527162	12528188	12530383	12531376	89	---	---	---	---	12528255	12528282	-	75	12527162	12531359
Gm07	12536390	12552821	12536390	12536904	12552311	12552821	93	---	---	---	---	12551729	12551750	+	72	---	---
Gm07	12536898	12542001	12536905	12538069	12540824	12541988	99	12536892	12536897	12542002	12542007	12538156	12538171	-	75	12536906	12541986
Gm07	12542027	12553765	12542027	12542523	12553254	12553765	92	---	---	---	---	12552719	12552789	+	70	---	---
Gm07	12563216	12576203	12563218	12564348	12575034	12576189	91	12563211	12563215	12576204	12576208	12574585	12574602	+	88	---	---
Gm07	12589028	12600571	12589028	12590311	12599287	12600571	93	---	---	---	---	12590723	12590739	-	70	12589029	12600569
Gm07	12679858	12685351	12679858	12680805	12684391	12685351	92	---	---	---	---	12680872	12680926	-	81	12679858	12685349
Gm07	12785630	12790654	12785630	12786117	12790167	12790654	94	---	---	---	---	12786284	12786305	-	90	12785631	12790650
Gm07	12792947	12806139	12792947	12793676	12805420	12806139	91	---	---	---	---	12794082	12794101	-	80	12792949	12806135
Gm07	12829466	12849239	12829466	12829949	12848747	12849239	88	---	---	---	---	12830761	12830814	-	74	---	---
Gm07	12861535	12868736	12861535	12863619	12866631	12868736	93	---	---	---	---	12863723	12863741	-	78	12861535	12868723
Gm07	12926498	12933302	12926498	12928150	12931598	12933302	92	---	---	---	---	12931425	12931456	+	84	12926498	12933299
Gm07	12938143	12944817	12938143	12938525	12944435	12944817	94	---	---	---	---	12938622	12938633	-	83	12938147	12944814
Gm07	12964913	12983440	12964913	12965142	12983211	12983440	99	---	---	---	---	12982861	12982874	+	71	12964913	12983437
Gm07	13000503	13017720	13000503	13002044	13016160	13017720	85	---	---	---	---	13015454	13015480	+	70	13000506	13017712
Gm07	13020577	13030519	13020577	13021670	13029412	13030519	95	---	---	---	---	13029118	13029132	+	80	13020577	13030517
Gm07	13035225	13050768	13035225	13038437	13047553	13050768	99	---	---	---	---	13038575	13038590	-	75	13035234	13050765
Gm07	13035634	13040309	13035634	13036496	13039444	13040309	99	---	---	---	---	13036555	13036575	-	71	---	---
Gm07	13053337	13064521	13053337	13054189	13063667	13064521	95	---	---	---	---	13054525	13054581	-	73	13053337	13064519
Gm07	13092657	13101082	13092657	13093619	13100108	13101082	94	---	---	---	---	13093909	13093944	-	72	---	---
Gm07	13120752	13130194	13120752	13121752	13129194	13130194	99	---	---	---	---	13121926	13121972	-	74	13120752	13130191
Gm07	13136019	13156082	13136033	13137311	13154801	13156082	94	13136013	13136018	13156083	13156088	13154092	13154110	+	84	13136027	13156081
Gm07	13169096	13172177	13169096	13169333	13171940	13172177	88	---	---	---	---	13169357	13169377	-	76	13169096	13172175
Gm07	13188644	13199023	13188644	13189758	13197932	13199023	94	13188639	13188643	13199024	13199028	13197646	13197685	+	70	13188645	13199020
Gm07	13248297	13266418	13248297	13248758	13265957	13266418	91	---	---	---	---	13265097	13265144	+	70	13248306	13266416
Gm07	13256649	13265961	13256649	13257652	13264958	13265961	99	---	---	---	---	13264607	13264629	+	73	13256649	13265955
Gm07	13396925	13411135	13396935	13398551	13409519	13411128	95	13396920	13396924	13411136	13411140	13409389	13409461	+	76	13396928	13411124
Gm07	13428106	13435137	13428106	13429659	13433592	13435137	92	---	---	---	---	13429757	13429821	-	78	13428106	13435135
Gm07	13455656	13462312	13455656	13455788	13462180	13462312	95	---	---	---	---	13455989	13456106	-	72	---	---
Gm07	13486111	13492240	13486111	13487842	13490500	13492240	95	---	---	---	---	13487953	13487975	-	78	13486121	13492236
Gm07	13529567	13537559	13529567	13529857	13537269	13537559	91	---	---	---	---	13537180	13537193	+	71	13529567	13537557
Gm07	13624931	13628828	13624931	13625171	13628588	13628828	95	13624926	13624930	13628829	13628833	13625272	13625299	-	75	13624931	13628826
Gm07	13628971	13638695	13628971	13630171	13637495	13638695	99	---	---	---	---	13630333	13630392	-	70	13628971	13638692
Gm07	13668695	13675055	13668695	13669175	13674575	13675055	92	---	---	---	---	13669347	13669360	-	100	13668695	13675053
Gm07	13680268	13688614	13680274	13682245	13686610	13688600	88	13680263	13680267	13688615	13688619	13686594	13686608	+	80	---	---
Gm07	13732948	13735926	13732963	13733525	13735348	13735913	97	13732943	13732947	13735927	13735931	---	---	0	--	13732953	13735907
Gm07	13773825	13780205	13773825	13774284	13779740	13780205	93	---	---	---	---	---	---	0	--	---	---
Gm07	13822170	13827240	13822171	13822400	13827001	13827230	91	13822165	13822169	13827241	13827245	13822459	13822475	-	76	13822175	13827231
Gm07	13833850	13838761	13833850	13834025	13838586	13838761	97	---	---	---	---	13834093	13834152	-	75	13833851	13838759
Gm07	13852875	13863999	13852875	13853687	13863187	13863999	92	---	---	---	---	13854124	13854140	-	70	13852892	13863997
Gm07	13890693	13902538	13890693	13891930	13901295	13902538	89	---	---	---	---	13900899	13900916	+	72	---	---
Gm07	13911851	13915232	13911851	13912277	13914808	13915232	88	---	---	---	---	13914681	13914776	+	76	---	---
Gm07	13988463	14000004	13988463	13990350	13998104	14000004	91	---	---	---	---	13997793	13997809	+	70	13988466	14000002
Gm07	14008934	14013589	14008939	14009148	14013374	14013583	92	14008929	14008933	14013590	14013594	14009256	14009284	-	72	14008945	14013587
Gm07	14017591	14029165	14017591	14017922	14028841	14029165	86	---	---	---	---	14017983	14018027	-	75	14017591	14029157
Gm07	14058085	14062906	14058085	14058404	14062588	14062906	92	---	---	---	---	14062482	14062511	+	83	14058086	14062902
Gm07	14124169	14132760	14124181	14125268	14131776	14132755	85	14124164	14124168	14132761	14132765	14125571	14125594	-	75	14124173	14132753
Gm07	14137255	14143812	14137255	14138280	14142766	14143812	85	---	---	---	---	14138476	14138494	-	84	14137264	14143810
Gm07	14186606	14191877	14186606	14187458	14191012	14191864	97	14186601	14186605	14191878	14191882	14187502	14187571	-	82	14186606	14191862
Gm07	14209908	14219798	14209912	14211106	14218596	14219790	99	14209901	14209907	14219799	14219805	14211267	14211352	-	72	14209914	14219787
Gm07	14299800	14302188	14299802	14300978	14300978	14302176	87	14299794	14299799	14302189	14302194	---	---	0	--	---	---
Gm07	14308757	14326367	14308757	14310749	14324375	14326367	99	---	---	---	---	14323696	14323711	+	81	14308758	14326365
Gm07	14341069	14348618	14341069	14342375	14347302	14348618	86	---	---	---	---	14342443	14342480	-	71	14341074	14348613
Gm07	14356534	14361516	14356544	14356788	14361273	14361515	89	14356528	14356533	14361517	14361522	14356964	14356987	-	70	---	---
Gm07	14409221	14414072	14409223	14409597	14413683	14414057	98	14409216	14409220	14414073	14414077	14413496	14413517	+	72	14409223	14414069
Gm07	14440267	14445050	14440267	14441383	14443956	14445050	93	---	---	---	---	14443827	14443840	+	78	14440268	14445047
Gm07	14459380	14465098	14459380	14459678	14464800	14465098	89	---	---	---	---	14459834	14459854	-	76	14459380	14465081
Gm07	14469690	14472615	14469690	14469939	14472366	14472615	94	---	---	---	---	14472300	14472329	+	70	---	---
Gm07	14495204	14499516	14495218	14495627	14499105	14499514	94	14495199	14495203	14499517	14499521	14498955	14498975	+	76	---	---
Gm07	14516562	14532320	14516569	14517197	14531685	14532314	88	14516557	14516561	14532321	14532325	14531026	14531044	+	73	14516574	14532319
Gm07	14522080	14525087	14522080	14522358	14524809	14525087	99	---	---	---	---	14524744	14524757	+	71	14522089	14525071
Gm07	14534016	14540682	14534017	14534216	14540488	14540681	92	14534010	14534015	14540683	14540688	14534443	14534458	-	87	14534025	14540664
Gm07	14613980	14616732	14613980	14614179	14616536	14616732	90	---	---	---	---	14614242	14614253	-	75	---	---
Gm07	14616849	14623663	14616849	14617139	14623375	14623663	90	---	---	---	---	14623094	14623108	+	86	14616849	14623654
Gm07	14643434	14648787	14643434	14643813	14648408	14648787	97	---	---	---	---	14644031	14644042	-	75	14643440	14648782
Gm07	14732467	14737090	14732467	14732743	14736812	14737090	91	---	---	---	---	14732902	14732916	-	73	---	---
Gm07	14748068	14751111	14748068	14748754	14750425	14751111	95	---	---	---	---	14750330	14750349	+	85	---	---
Gm07	14836670	14841959	14836670	14836995	14841637	14841959	92	---	---	---	---	14841533	14841554	+	77	14836670	14841954
Gm07	14965744	14971324	14965744	14966306	14970768	14971318	94	14965739	14965743	14971325	14971329	14966460	14966476	-	70	14965747	14971316
Gm07	15078768	15081522	15078768	15079210	15081080	15081522	89	---	---	---	---	15080982	15081017	+	80	---	---
Gm07	15132635	15137183	15132646	15133024	15136794	15137172	97	15132629	15132634	15137184	15137189	15133161	15133200	-	70	15132640	15137182
Gm07	15346328	15352733	15346328	15346601	15352473	15352733	85	---	---	---	---	15346640	15346667	-	71	15346338	15352726
Gm07	15458077	15460674	15458077	15458322	15460428	15460674	87	---	---	---	---	15458342	15458353	-	83	15458080	15460672
Gm07	15669574	15676265	15669586	15671181	15674629	15676265	95	15669569	15669573	15676266	15676270	15674457	15674488	+	84	15669576	15676263
Gm07	15843565	15860526	15843565	15845933	15857978	15860526	88	---	---	---	---	15846337	15846348	-	83	15843565	15860515
Gm07	16039374	16054176	16039379	16039523	16054031	16054171	90	16039368	16039373	16054177	16054182	16053675	16053704	+	70	---	---
Gm07	16056549	16059115	16056549	16056882	16058784	16059115	94	---	---	---	---	16058702	16058729	+	78	16056550	16059113
Gm07	16080315	16085010	16080321	16080552	16084775	16085006	96	16080309	16080314	16085011	16085016	16080694	16080707	-	71	16080317	16085004
Gm07	16121350	16128583	16121350	16122476	16127445	16128571	98	16121344	16121349	16128584	16128589	16127287	16127301	+	86	16121350	16128581
Gm07	16150269	16157273	16150269	16150440	16157114	16157273	88	---	---	---	---	16150746	16150773	-	75	16150274	16157271
Gm07	16224695	16245822	16224709	16225371	16245207	16245818	86	16224690	16224694	16245823	16245827	16225823	16225881	-	74	---	---
Gm07	16225857	16246088	16225857	16226033	16245921	16246088	87	---	---	---	---	16245175	16245217	+	76	16225864	16246079
Gm07	16232230	16238519	16232245	16234597	16236236	16238515	85	16232225	16232229	16238520	16238524	---	---	0	--	---	---
Gm07	16272498	16282137	16272498	16275063	16279698	16282137	85	---	---	---	---	16275185	16275201	-	82	---	---
Gm07	16345102	16351342	16345102	16345539	16350902	16351342	94	---	---	---	---	16345792	16345807	-	75	---	---
Gm07	16360712	16363755	16360712	16361033	16363434	16363755	98	---	---	---	---	16361088	16361116	-	79	16360716	16363753
Gm07	16493984	16500188	16493984	16495303	16498870	16500188	96	---	---	---	---	16498736	16498756	+	80	16493985	16500186
Gm07	16497133	16502661	16497139	16498621	16501222	16502649	92	16497128	16497132	16502662	16502666	16498623	16498639	-	76	---	---
Gm07	16527856	16530670	16527856	16528218	16530338	16530670	86	16527836	16527855	16530671	16530690	---	---	0	--	16527856	16530668
Gm07	16536741	16542138	16536741	16537650	16541228	16542137	97	16536736	16536740	16542139	16542143	16541114	16541172	+	84	16536741	16542134
Gm07	16547673	16569198	16547673	16548184	16568682	16569186	90	16547667	16547672	16569199	16569204	16548992	16549037	-	82	16547674	16569182
Gm07	16548615	16552498	16548615	16549113	16551995	16552498	86	---	---	---	---	16551917	16551929	+	92	---	---
Gm07	16571409	16578413	16571409	16571876	16577936	16578399	88	16571403	16571408	16578414	16578419	16572148	16572163	-	75	16571413	16578397
Gm07	16656767	16664709	16656767	16657608	16663865	16664709	91	---	---	---	---	16657810	16657837	-	71	16656770	16664701
Gm07	16674962	16681865	16674962	16675284	16681551	16681865	92	---	---	---	---	16675374	16675390	-	76	---	---
Gm07	16677074	16681551	16677082	16677320	16681314	16681551	92	16677069	16677073	16681552	16681556	16681139	16681152	+	85	16677076	16681549
Gm07	16759449	16765168	16759449	16760078	16764540	16765168	93	---	---	---	---	16760197	16760209	-	76	16759450	16765166
Gm07	16852535	16871595	16852535	16854075	16870021	16871595	91	---	---	---	---	16854631	16854660	-	70	---	---
Gm07	16856274	16864547	16856281	16856698	16864115	16864533	94	16856269	16856273	16864548	16864552	16863792	16863808	+	82	16856278	16864538
Gm07	16908426	16912156	16908432	16908682	16911912	16912155	88	16908421	16908425	16912157	16912161	16908694	16908720	-	74	16908430	16912155
Gm07	16937145	16943760	16937145	16937257	16943647	16943760	92	---	---	---	---	16943345	16943361	+	88	16937157	16943758
Gm07	16985980	17002328	16985981	16986398	17001916	17002326	87	16985975	16985979	17002329	17002333	16987096	16987174	-	70	---	---
Gm07	17043452	17048624	17043452	17043861	17048214	17048624	96	---	---	---	---	17043913	17043930	-	72	17043452	17048622
Gm07	17220503	17239788	17220503	17222504	17237794	17239788	91	---	---	---	---	17223150	17223163	-	85	17220519	17239777
Gm07	17221495	17238912	17221501	17221620	17238785	17238904	94	17221490	17221494	17238913	17238917	17237946	17237965	+	85	17221498	17238897
Gm07	17226286	17235118	17226301	17228360	17233057	17235117	91	17226281	17226285	17235119	17235123	17232822	17232898	+	75	---	---
Gm07	17228336	17237523	17228349	17228949	17236920	17237523	87	17228331	17228335	17237524	17237528	17236693	17236710	+	72	17228346	17237516
Gm07	17282636	17287631	17282636	17283130	17287140	17287631	90	---	---	---	---	17286948	17286969	+	90	17282637	17287628
Gm07	17298209	17319984	17298209	17298630	17319562	17319984	87	---	---	---	---	17318568	17318603	+	77	17298209	17319980
Gm07	17305540	17311936	17305540	17306506	17310972	17311935	91	17305535	17305539	17311937	17311941	17310777	17310799	+	78	17305540	17311932
Gm07	17313515	17317484	17313515	17313979	17317009	17317484	87	---	---	---	---	17316938	17316949	+	75	17313515	17317470
Gm07	17327352	17331583	17327361	17327605	17331329	17331581	85	17327347	17327351	17331584	17331588	17331206	17331287	+	79	17327357	17331576
Gm07	17395149	17400095	17395149	17395281	17399963	17400095	94	---	---	---	---	17395485	17395516	-	84	17395151	17400087
Gm07	17474124	17493248	17474124	17475475	17491899	17493237	95	17474118	17474123	17493249	17493254	17491209	17491234	+	80	17474124	17493243
Gm07	17534443	17543697	17534443	17534789	17543344	17543690	87	17534436	17534442	17543698	17543704	17535179	17535217	-	89	---	---
Gm07	17549537	17556164	17549537	17551096	17554622	17556164	94	---	---	---	---	17554451	17554468	+	94	17549539	17556162
Gm07	17584269	17589107	17584269	17584889	17588507	17589107	87	---	---	---	---	17585045	17585070	-	80	17584269	17589099
Gm07	17591489	17596321	17591489	17591862	17595948	17596321	98	---	---	---	---	17592027	17592048	-	72	17591489	17596319
Gm07	17614283	17619386	17614283	17614606	17619052	17619381	92	17614273	17614282	17619387	17619396	17614775	17614828	-	72	17614284	17619371
Gm07	17658503	17664152	17658503	17658782	17663870	17664152	86	---	---	---	---	17659018	17659036	-	73	17658503	17664147
Gm07	17704957	17713738	17704957	17708042	17710649	17713738	98	---	---	---	---	17710601	17710647	+	72	---	---
Gm07	17841023	17858912	17841031	17845088	17854903	17858912	97	17841018	17841022	17858913	17858917	17845326	17845347	-	72	17841027	17858910
Gm07	17877641	17882488	17877641	17877971	17882158	17882488	89	---	---	---	---	17878135	17878166	-	71	17877641	17882483
Gm07	17912307	17916738	17912307	17912692	17916351	17916738	97	---	---	---	---	17912808	17912850	-	74	17912308	17916736
Gm07	17993199	17998033	17993199	17993573	17997659	17998033	98	---	---	---	---	17997472	17997493	+	72	17993199	17998031
Gm07	18066184	18084671	18066184	18067005	18083850	18084671	97	---	---	---	---	18083346	18083364	+	78	18066192	18084669
Gm07	18074167	18083851	18074167	18075279	18082739	18083851	99	---	---	---	---	18075454	18075500	-	74	18074167	18083849
Gm07	18133910	18155696	18133910	18136817	18152780	18155696	98	---	---	---	---	18152011	18152045	+	74	---	---
Gm07	18162621	18165985	18162621	18162860	18165756	18165985	90	18162615	18162620	18165986	18165991	18162988	18163005	-	72	---	---
Gm07	18281450	18293031	18281450	18282790	18291767	18293031	85	---	---	---	---	18283048	18283064	-	88	18281450	18293027
Gm07	18325627	18330489	18325627	18326047	18330060	18330489	93	---	---	---	---	18329925	18329942	+	83	18325629	18330486
Gm07	18339400	18350725	18339400	18340388	18349736	18350725	94	---	---	---	---	18349451	18349479	+	75	18339400	18350723
Gm07	18380206	18384074	18380206	18380875	18383439	18384074	85	---	---	---	---	18380929	18380956	-	75	18380209	18384072
Gm07	18438539	18457301	18438547	18438724	18457115	18457293	85	18438534	18438538	18457302	18457306	18456302	18456371	+	75	18438546	18457293
Gm07	18438996	18456517	18439006	18439722	18455788	18456505	97	18438991	18438995	18456518	18456522	18440395	18440462	-	79	---	---
Gm07	18469395	18483063	18469395	18472954	18479630	18483063	86	---	---	---	---	18473209	18473263	-	72	18469409	18483059
Gm07	18474430	18479369	18474430	18474614	18479185	18479369	96	---	---	---	---	18474805	18474842	-	76	18474434	18479367
Gm07	18502917	18506601	18502917	18503152	18506357	18506601	85	---	---	---	---	18506196	18506217	+	81	18502925	18506597
Gm07	18517013	18521804	18517013	18517203	18521614	18521804	99	---	---	---	---	18517339	18517384	-	71	18517013	18521799
Gm07	18551456	18566495	18551456	18552446	18565509	18566495	92	---	---	---	---	18564977	18565007	+	74	18551456	18566492
Gm07	18556716	18564856	18556716	18557820	18563750	18564856	98	---	---	---	---	18563575	18563612	+	78	18556716	18564854
Gm07	18603319	18606913	18603319	18603750	18606482	18606913	98	---	---	---	---	---	---	0	--	18603319	18606902
Gm07	18616682	18621932	18616682	18617392	18621220	18621932	85	---	---	---	---	18617547	18617574	-	78	18616683	18621930
Gm07	18626734	18630759	18626738	18626999	18630491	18630746	86	18626729	18626733	18630760	18630764	18627111	18627142	-	84	---	---
Gm07	18636689	18652221	18636689	18636908	18652002	18652221	85	---	---	---	---	18637542	18637565	-	83	18636690	18652211
Gm07	18719927	18740016	18719930	18721524	18738462	18740012	95	18719922	18719926	18740017	18740021	18738340	18738407	+	77	18719928	18740007
Gm07	18750564	18771527	18750564	18752064	18770117	18771527	86	---	---	---	---	18752869	18752886	-	88	18750573	18771517
Gm07	18755261	18762895	18755261	18755918	18762230	18762895	96	---	---	---	---	18762043	18762086	+	72	---	---
Gm07	18778140	18783998	18778153	18778594	18783552	18783991	95	18778135	18778139	18783999	18784003	18783310	18783330	+	76	---	---
Gm07	18797602	18816930	18797602	18799198	18815333	18816930	96	---	---	---	---	18799246	18799313	-	77	18797602	18816929
Gm07	18936930	18942296	18936930	18937147	18942079	18942296	89	---	---	---	---	18941860	18941872	+	76	18936930	18942279
Gm07	18946106	18954187	18946113	18946312	18953976	18954175	89	18946101	18946105	18954188	18954192	18953729	18953755	+	74	18946109	18954182
Gm07	18963770	18968683	18963770	18964137	18968316	18968683	90	---	---	---	---	18964310	18964346	-	72	18963770	18968681
Gm07	18998204	19003082	18998208	18998475	19002815	19003082	92	18998199	18998203	19003083	19003087	19002632	19002769	+	71	---	---
Gm07	19018871	19022056	19018875	19019537	19021392	19022055	97	19018866	19018870	19022057	19022061	19019602	19019619	-	72	---	---
Gm07	19035526	19057042	19035536	19035809	19056761	19057034	85	19035521	19035525	19057043	19057047	19036566	19036591	-	76	---	---
Gm07	19119973	19122768	19119973	19120276	19122463	19122768	90	---	---	---	---	19120331	19120346	-	81	19119973	19122766
Gm07	19193772	19198788	19193772	19194261	19198297	19198788	94	---	---	---	---	19198106	19198127	+	90	19193772	19198786
Gm07	19240445	19246802	19240445	19240662	19246583	19246802	91	---	---	---	---	19246307	19246320	+	78	19240445	19246800
Gm07	19282282	19294325	19282282	19282553	19294055	19294325	90	---	---	---	---	19283060	19283075	-	87	---	---
Gm07	19335216	19340351	19335224	19335582	19339988	19340344	93	19335211	19335215	19340352	19340356	19335736	19335781	-	71	19335225	19340342
Gm07	19388778	19397032	19388778	19389074	19396736	19397032	85	---	---	---	---	19396417	19396451	+	74	19388780	19397024
Gm07	19415198	19420692	19415198	19416158	19419730	19420692	98	---	---	---	---	19416224	19416271	-	81	19415198	19420690
Gm07	19478761	19483546	19478762	19479625	19482711	19483544	93	19478754	19478760	19483547	19483553	19482595	19482647	+	84	19478763	19483542
Gm07	19479073	19483544	19479073	19479625	19483023	19483544	92	---	---	---	---	19482853	19482868	+	75	---	---
Gm07	19535521	19543361	19535521	19535785	19543079	19543361	86	---	---	---	---	19536120	19536143	-	70	19535530	19543343
Gm07	19593983	19600258	19593983	19594347	19599894	19600258	85	---	---	---	---	19599698	19599734	+	70	---	---
Gm07	19629045	19636217	19629045	19629928	19635358	19636217	86	---	---	---	---	19635086	19635106	+	80	19629047	19636215
Gm07	19646283	19650917	19646283	19646700	19650499	19650917	94	---	---	---	---	19650340	19650357	+	72	19646283	19650915
Gm07	19670308	19675714	19670308	19671217	19674807	19675714	96	---	---	---	---	19674692	19674762	+	83	19670308	19675712
Gm07	19679335	19684008	19679335	19679608	19683736	19684008	97	---	---	---	---	19683584	19683617	+	73	19679336	19684006
Gm07	19701291	19715794	19701291	19702598	19714515	19715794	86	---	---	---	---	19702927	19702948	-	81	---	---
Gm07	19706772	19716827	19706772	19707889	19715713	19716814	93	19706767	19706771	19716828	19716832	19708101	19708140	-	70	19706772	19716826
Gm07	19718419	19724624	19718426	19718837	19724200	19724609	88	19718414	19718418	19724625	19724629	19724037	19724072	+	83	19718427	19724606
Gm07	19806563	19810163	19806563	19807153	19809573	19810163	98	---	---	---	---	19807220	19807274	-	80	19806577	19810161
Gm07	19813136	19815967	19813136	19813369	19815734	19815967	89	---	---	---	---	19815711	19815731	+	85	19813138	19815964
Gm07	19818048	19823660	19818048	19818525	19823204	19823660	91	---	---	---	---	19823092	19823107	+	75	19818048	19823656
Gm07	19888109	19890808	19888109	19888563	19890355	19890808	97	---	---	---	---	19888622	19888642	-	90	19888123	19890806
Gm07	19972352	19975062	19972360	19972584	19974837	19975062	85	19972347	19972351	19975063	19975067	19972653	19972667	-	73	---	---
Gm07	19985804	20004391	19985806	19987216	20003043	20004391	85	19985799	19985803	20004392	20004396	19987669	19987680	-	75	---	---
Gm07	19996246	19998745	19996246	19996450	19998541	19998745	96	---	---	---	---	19996486	19996498	-	92	19996247	19998738
Gm07	20004734	20013647	20004734	20005811	20012566	20013647	97	---	---	---	---	20012351	20012421	+	74	20004734	20013645
Gm07	20026989	20031745	20026989	20027552	20031151	20031745	87	---	---	---	---	20027597	20027622	-	84	20026991	20031734
Gm07	20038025	20043339	20038025	20038393	20042972	20043339	97	---	---	---	---	20038523	20038551	-	75	20038025	20043337
Gm07	20130705	20140431	20130706	20131814	20139308	20140416	99	20130700	20130704	20140432	20140436	20138985	20139021	+	70	20130707	20140416
Gm07	20144276	20150082	20144276	20144663	20149694	20150082	85	---	---	---	---	20144866	20144879	-	78	---	---
Gm07	20221011	20238335	20221011	20222231	20237126	20238335	94	---	---	---	---	20236650	20236722	+	76	20221021	20238332
Gm07	20232978	20236344	20232978	20234588	20234726	20236344	89	---	---	---	---	20234614	20234650	-	70	---	---
Gm07	20260724	20280585	20260724	20262403	20278921	20280585	97	---	---	---	---	20263167	20263193	-	70	20260726	20280581
Gm07	20311093	20314970	20311093	20311766	20314249	20314970	87	---	---	---	---	---	---	0	--	20311093	20314967
Gm07	20348244	20352888	20348249	20348482	20352651	20352884	99	20348239	20348243	20352889	20352893	20352498	20352531	+	73	20348249	20352885
Gm07	20371462	20387222	20371462	20372064	20386628	20387222	92	---	---	---	---	20386028	20386063	+	77	20371462	20387218
Gm07	20378217	20383590	20378217	20379043	20382763	20383590	96	---	---	---	---	20379205	20379229	-	80	---	---
Gm07	20391596	20397339	20391596	20391793	20397139	20397339	88	---	---	---	---	20391834	20391849	-	87	20391600	20397331
Gm07	20406962	20416604	20406962	20408051	20415527	20416604	98	---	---	---	---	20408338	20408395	-	72	20406962	20416602
Gm07	20432094	20441270	20432106	20433219	20440149	20441262	99	20432089	20432093	20441271	20441275	20433487	20433521	-	71	20432101	20441266
Gm07	20478018	20482629	20478018	20478274	20482369	20482629	96	---	---	---	---	20478302	20478331	-	76	20478019	20482627
Gm07	20505229	20515049	20505238	20506407	20513891	20515040	98	20505221	20505228	20515050	20515057	20513539	20513638	+	70	20505229	20515035
Gm07	20528564	20533437	20528574	20529040	20532995	20533423	86	20528558	20528563	20533438	20533443	20529194	20529221	-	78	20528564	20533433
Gm07	20569533	20574001	20569543	20569845	20573677	20573999	90	20569528	20569532	20574002	20574006	20573537	20573593	+	71	20569535	20574000
Gm07	20633411	20650176	20633411	20635046	20648573	20650176	95	---	---	---	---	20648446	20648518	+	79	20633411	20650174
Gm07	20678547	20693696	20678547	20679179	20693064	20693696	99	---	---	---	---	20679497	20679571	-	81	---	---
Gm07	20716476	20725524	20716476	20717392	20724607	20725524	97	---	---	---	---	20717724	20717753	-	73	20716478	20725522
Gm07	20741799	20744693	20741799	20742475	20744016	20744693	93	---	---	---	---	20742547	20742571	-	84	---	---
Gm07	20745615	20749650	20745615	20746163	20749102	20749650	94	---	---	---	---	20746167	20746191	-	76	---	---
Gm07	20762470	20768222	20762470	20763019	20767671	20768222	96	---	---	---	---	20763220	20763236	-	76	20762472	20768215
Gm07	20790175	20809416	20790175	20791765	20807864	20809416	92	---	---	---	---	20807159	20807177	+	84	20790176	20809414
Gm07	20828393	20835066	20828393	20829969	20833428	20835066	93	---	---	---	---	20833255	20833286	+	84	---	---
Gm07	20863258	20868978	20863258	20863488	20868747	20868978	93	---	---	---	---	20863543	20863590	-	70	---	---
Gm07	20896340	20913592	20896340	20898418	20911517	20913592	98	---	---	---	---	20899039	20899054	-	75	20896340	20913581
Gm07	20946630	20953639	20946632	20948289	20951948	20953636	96	20946625	20946629	20953640	20953644	20951767	20951807	+	78	20946630	20953634
Gm07	20982178	20987758	20982178	20983135	20986817	20987758	92	---	---	---	---	20986702	20986749	+	79	20982178	20987756
Gm07	20982344	20987534	20982355	20982891	20986997	20987533	94	20982339	20982343	20987535	20987539	20983062	20983092	-	83	---	---
Gm07	20993236	21002470	20993236	20994329	21001379	21002470	99	---	---	---	---	21001193	21001220	+	89	20993236	21002468
Gm07	21020953	21031157	21020953	21021856	21030257	21031157	95	---	---	---	---	21022056	21022067	-	83	21020955	21031155
Gm07	21036163	21041584	21036163	21036275	21041472	21041584	92	---	---	---	---	21041262	21041274	+	84	21036173	21041569
Gm07	21045052	21053962	21045062	21045444	21053576	21053958	99	21045046	21045051	21053963	21053968	21053183	21053202	+	70	21045063	21053956
Gm07	21086748	21093069	21086748	21087211	21092582	21093069	90	---	---	---	---	21087315	21087326	-	75	21086749	21093067
Gm07	21096721	21103160	21096721	21097602	21102266	21103160	96	---	---	---	---	21102041	21102058	+	88	21096722	21103158
Gm07	21103649	21108414	21103657	21104812	21107257	21108410	99	21103644	21103648	21108415	21108419	21104899	21104914	-	75	21103652	21108408
Gm07	21119705	21129010	21119708	21120711	21127997	21129000	99	21119700	21119704	21129011	21129015	21120850	21120863	-	71	21119708	21128997
Gm07	21146271	21166631	21146272	21147879	21165018	21166622	97	21146266	21146270	21166632	21166636	21147930	21147997	-	76	21146273	21166626
Gm07	21174912	21192198	21174916	21175026	21192078	21192188	95	21174907	21174911	21192199	21192203	21191363	21191452	+	72	21174913	21192189
Gm07	21206400	21213772	21206400	21207359	21212799	21213772	95	---	---	---	---	21212527	21212540	+	78	21206401	21213768
Gm07	21239630	21249331	21239630	21240743	21248218	21249331	99	---	---	---	---	21241009	21241043	-	71	21239632	21249330
Gm07	21256389	21263264	21256389	21257490	21262183	21263264	87	---	---	---	---	21261948	21262109	+	77	21256395	21263250
Gm07	21297397	21300452	21297397	21297812	21300038	21300452	96	---	---	---	---	21299926	21299964	+	76	21297397	21300434
Gm07	21331651	21340956	21331651	21332619	21340046	21340956	85	---	---	---	---	21332951	21332991	-	75	21331658	21340954
Gm07	21337216	21345671	21337216	21338385	21344466	21345671	85	---	---	---	---	21338640	21338678	-	82	---	---
Gm07	21365872	21380965	21365872	21367449	21379334	21380965	92	---	---	---	---	21379210	21379279	+	75	21365872	21380960
Gm07	21401167	21417275	21401167	21402995	21415445	21417275	96	---	---	---	---	21403049	21403112	-	76	21401167	21417273
Gm07	21434685	21444723	21434696	21435053	21444354	21444708	92	21434680	21434684	21444724	21444728	21443890	21443922	+	75	21434689	21444722
Gm07	21436198	21441529	21436198	21437171	21440621	21441529	86	---	---	---	---	21440507	21440593	+	75	21436198	21441527
Gm07	21468152	21474592	21468152	21469100	21473642	21474592	97	---	---	---	---	21473440	21473462	+	78	21468152	21474590
Gm07	21477304	21480574	21477304	21477571	21480302	21480574	93	---	---	---	---	---	---	0	--	21477313	21480565
Gm07	21508527	21526910	21508530	21510153	21525281	21526901	97	21508522	21508526	21526911	21526915	21524645	21524665	+	85	21508527	21526908
Gm07	21538532	21542369	21538532	21539215	21541723	21542369	85	---	---	---	---	21541598	21541609	+	83	21538532	21542367
Gm07	21592804	21614157	21592804	21594733	21612229	21614157	99	---	---	---	---	21595565	21595585	-	71	21592814	21614154
Gm07	21650450	21665145	21650450	21650765	21664829	21665145	89	---	---	---	---	21651197	21651222	-	76	21650450	21665142
Gm07	21651443	21660486	21651443	21652604	21659303	21660486	92	---	---	---	---	21652872	21652885	-	85	21651452	21660484
Gm07	21674606	21683805	21674611	21675074	21683341	21683804	94	21674601	21674605	21683806	21683810	21683049	21683065	+	70	21674612	21683803
Gm07	21691504	21700892	21691504	21691766	21700633	21700892	89	---	---	---	---	21692198	21692210	-	92	21691507	21700890
Gm07	21695301	21700634	21695301	21696095	21699836	21700634	92	---	---	---	---	21699717	21699773	+	73	21695314	21700632
Gm07	21718499	21729813	21718500	21720900	21727384	21729813	88	21718494	21718498	21729814	21729818	21721175	21721195	-	85	21718513	21729810
Gm07	21734574	21738515	21734574	21735606	21737483	21738515	98	---	---	---	---	21737399	21737427	+	79	21734574	21738513
Gm07	21747271	21752301	21747271	21748396	21751176	21752301	99	---	---	---	---	21748453	21748514	-	77	21747271	21752299
Gm07	21775206	21777335	21775213	21776272	21776271	21777331	99	21775201	21775205	21777336	21777340	---	---	0	--	21775214	21777316
Gm07	21783189	21787786	21783193	21783778	21787181	21787775	88	21783182	21783188	21787787	21787793	21783856	21783949	-	72	---	---
Gm07	21797940	21804090	21797949	21799608	21802442	21804090	96	21797935	21797939	21804091	21804095	21802346	21802395	+	76	21797951	21804088
Gm07	21831276	21841739	21831276	21832535	21840478	21841739	88	---	---	---	---	21832540	21832562	-	86	21831280	21841734
Gm07	21851715	21869124	21851715	21853347	21867476	21869121	97	21851710	21851714	21869125	21869129	21866791	21866806	+	81	21851717	21869120
Gm07	21869525	21885197	21869525	21871144	21883608	21885197	90	---	---	---	---	21883480	21883551	+	76	21869525	21885192
Gm07	21885348	21902469	21885348	21888683	21899105	21902469	86	---	---	---	---	21889091	21889106	-	87	21885349	21902456
Gm07	21904323	21924495	21904323	21905940	21922875	21924495	98	---	---	---	---	21906766	21906786	-	71	21904326	21924493
Gm07	21930480	21937821	21930480	21930701	21937600	21937821	100	---	---	---	---	---	---	0	--	21930483	21937819
Gm07	21946009	21951402	21946009	21946586	21950825	21951402	98	---	---	---	---	---	---	0	--	---	---
Gm07	21947171	21950455	21947171	21948186	21949443	21950455	98	---	---	---	---	---	---	0	--	21947172	21950436
Gm07	21947574	21949243	21947574	21948243	21948575	21949243	86	---	---	---	---	---	---	0	--	21947576	21949232
Gm07	21986757	22007825	21986757	21988017	22006566	22007825	99	---	---	---	---	21988928	21988945	-	72	21986763	22007823
Gm07	22009802	22024054	22009802	22010243	22023613	22024054	92	---	---	---	---	---	---	0	--	22009803	22024043
Gm07	22009933	22012504	22009943	22010413	22012030	22012500	95	22009928	22009932	22012505	22012509	---	---	0	--	22009934	22012501
Gm07	22015650	22022940	22015650	22016372	22022223	22022940	85	---	---	---	---	---	---	0	--	---	---
Gm07	22039159	22044060	22039162	22039537	22043686	22044060	96	22039152	22039158	22044061	22044067	---	---	0	--	---	---
Gm07	22079539	22090308	22079539	22079839	22090008	22090308	97	---	---	---	---	22089668	22089679	+	83	22079547	22090305
Gm07	22112631	22116872	22112631	22113594	22115977	22116872	85	---	---	---	---	---	---	0	--	---	---
Gm07	22149118	22152275	22149125	22149553	22151841	22152268	95	22149105	22149117	22152276	22152288	---	---	0	--	---	---
Gm07	22182750	22189221	22182755	22183167	22188810	22189221	92	22182745	22182749	22189222	22189226	22183232	22183245	-	92	---	---
Gm07	22183708	22188231	22183708	22184131	22187810	22188231	97	---	---	---	---	22187626	22187671	+	80	22183709	22188229
Gm07	22191118	22201128	22191118	22192366	22199880	22201128	99	---	---	---	---	22199562	22199619	+	70	22191119	22201126
Gm07	22204753	22223380	22204762	22204917	22223223	22223373	91	22204746	22204752	22223381	22223387	22222307	22222332	+	76	22204756	22223369
Gm07	22263066	22273429	22263066	22263341	22273157	22273429	89	---	---	---	---	22263612	22263641	-	86	---	---
Gm07	22301553	22308820	22301553	22301999	22308374	22308820	95	---	---	---	---	---	---	0	--	---	---
Gm07	22309688	22318764	22309688	22310072	22318380	22318764	93	---	---	---	---	22310331	22310349	-	73	22309696	22318753
Gm07	22344600	22348210	22344600	22345421	22347392	22348210	94	---	---	---	---	22347331	22347351	+	80	---	---
Gm07	22349066	22351846	22349066	22349516	22351394	22351846	92	---	---	---	---	22351294	22351307	+	71	---	---
Gm07	22429693	22434161	22429693	22430886	22432967	22434161	98	---	---	---	---	---	---	0	--	22429708	22434152
Gm07	22434726	22438472	22434726	22435925	22437272	22438472	90	---	---	---	---	---	---	0	--	---	---
Gm07	22441815	22446203	22441815	22442473	22445545	22446203	91	---	---	---	---	---	---	0	--	---	---
Gm07	22447482	22451000	22447482	22448073	22450408	22451000	85	---	---	---	---	22450342	22450363	+	77	22447485	22450994
Gm07	22462915	22468092	22462915	22463644	22467283	22468092	89	---	---	---	---	22463697	22463768	-	83	22462924	22468088
Gm07	22477122	22491488	22477122	22477863	22490748	22491488	98	---	---	---	---	22477950	22477965	-	75	---	---
Gm07	22478181	22489517	22478181	22478533	22489165	22489517	93	---	---	---	---	---	---	0	--	22478188	22489511
Gm07	22497438	22501422	22497438	22498146	22500713	22501422	92	---	---	---	---	---	---	0	--	---	---
Gm07	22502925	22504541	22502925	22503515	22503951	22504541	87	---	---	---	---	22503578	22503596	-	78	22502941	22504526
Gm07	22512178	22521997	22512178	22513330	22520845	22521997	99	---	---	---	---	22513590	22513647	-	70	22512180	22521994
Gm07	22529645	22536140	22529656	22530073	22535706	22536127	96	22529640	22529644	22536141	22536145	22530211	22530225	-	86	---	---
Gm07	22537511	22549734	22537511	22538616	22548629	22549734	97	---	---	---	---	22548452	22548479	+	89	22537512	22549730
Gm07	22540985	22543930	22540985	22541536	22543380	22543930	96	---	---	---	---	22543280	22543320	+	73	22540985	22543915
Gm07	22578552	22584659	22578552	22578918	22584290	22584659	86	---	---	---	---	22579176	22579187	-	75	22578555	22584657
Gm07	22587201	22591823	22587212	22588316	22590691	22591812	94	22587194	22587200	22591824	22591830	22590573	22590633	+	72	22587212	22591810
Gm07	22592415	22603366	22592417	22592702	22603073	22603358	95	22592408	22592414	22603367	22603373	22593143	22593160	-	77	22592418	22603348
Gm07	22623652	22639222	22623652	22624401	22638448	22639222	90	---	---	---	---	22637788	22637826	+	71	22623652	22639213
Gm07	22645108	22659290	22645116	22646260	22658112	22659275	91	22645103	22645107	22659291	22659295	22657719	22657749	+	83	22645112	22659281
Gm07	22663354	22669939	22663354	22663580	22669713	22669939	89	---	---	---	---	22663774	22663878	-	73	22663368	22669927
Gm07	22700378	22710977	22700378	22700966	22710320	22710977	86	---	---	---	---	22701345	22701363	-	89	22700384	22710975
Gm07	22701418	22707149	22701418	22702310	22706259	22707149	95	---	---	---	---	22702479	22702497	-	84	---	---
Gm07	22711902	22730310	22711902	22714086	22728114	22730310	91	---	---	---	---	22714624	22714642	-	84	22711912	22730298
Gm07	22715938	22724364	22715938	22716772	22723537	22724364	92	---	---	---	---	22723200	22723219	+	70	---	---
Gm07	22753593	22760784	22753593	22753863	22760518	22760784	92	---	---	---	---	22760236	22760262	+	81	---	---
Gm07	22759042	22773846	22759055	22760784	22772088	22773838	95	22759037	22759041	22773847	22773851	22771548	22771587	+	70	22759051	22773843
Gm07	22777619	22793800	22777619	22779143	22792286	22793787	93	22777614	22777618	22793801	22793805	22779196	22779268	-	73	22777620	22793791
Gm07	22800563	22804045	22800570	22800786	22803825	22804042	92	22800558	22800562	22804046	22804050	22800814	22800900	-	73	22800563	22804040
Gm07	22817851	22820609	22817851	22818343	22820117	22820609	98	---	---	---	---	22818402	22818422	-	90	22817865	22820607
Gm07	22870785	22876218	22870797	22871711	22875292	22876206	99	22870777	22870784	22876219	22876226	22871842	22871861	-	70	22870799	22876204
Gm07	22893769	22910065	22893769	22893989	22909845	22910065	95	---	---	---	---	22894728	22894782	-	72	---	---
Gm07	22894652	22902384	22894663	22894953	22902087	22902377	93	22894646	22894651	22902385	22902390	22895244	22895255	-	91	---	---
Gm07	22933103	22938783	22933111	22934114	22937775	22938775	96	22933098	22933102	22938784	22938788	22937610	22937640	+	87	22933105	22938780
Gm07	22956664	22961666	22956664	22957804	22960543	22961666	97	---	---	---	---	22960440	22960455	+	75	22956664	22961664
Gm07	22970032	22986960	22970032	22972185	22984807	22986960	98	---	---	---	---	22972722	22972737	-	75	22970047	22986957
Gm07	23010022	23014338	23010022	23011234	23013095	23014338	88	---	---	---	---	23011284	23011334	-	70	23010023	23014334
Gm07	23017744	23031562	23017744	23018399	23030909	23031562	94	---	---	---	---	23018997	23019018	-	77	---	---
Gm07	23050512	23059250	23050512	23050748	23059011	23059250	93	---	---	---	---	23050903	23050928	-	73	23050516	23059236
Gm07	23073369	23093440	23073369	23073599	23093210	23093440	93	---	---	---	---	23074549	23074571	-	78	---	---
Gm07	23081325	23090203	23081325	23083271	23088257	23090203	99	---	---	---	---	23083453	23083473	-	76	23081327	23090199
Gm07	23105118	23115877	23105118	23106144	23114849	23115877	94	---	---	---	---	23106291	23106323	-	84	23105135	23115873
Gm07	23109264	23114579	23109264	23110179	23113717	23114579	92	---	---	---	---	23113607	23113675	+	85	23109267	23114571
Gm07	23133881	23142901	23133881	23134175	23142602	23142901	92	---	---	---	---	23134439	23134463	-	72	---	---
Gm07	23149804	23159128	23149804	23150001	23158931	23159128	97	---	---	---	---	23150380	23150391	-	83	23149808	23159126
Gm07	23180155	23197166	23180155	23182049	23195275	23197166	94	---	---	---	---	23194701	23194725	+	76	23180168	23197163
Gm07	23215319	23230544	23215325	23216337	23229487	23230529	91	23215314	23215318	23230545	23230549	23216948	23216973	-	73	23215334	23230527
Gm07	23248467	23258155	23248479	23249588	23257032	23258144	99	23248461	23248466	23258156	23258161	23249742	23249788	-	74	23248479	23258144
Gm07	23259228	23261928	23259228	23259740	23261416	23261928	94	---	---	---	---	23261316	23261359	+	81	23259229	23261923
Gm07	23270353	23278365	23270368	23270573	23278160	23278365	98	23270348	23270352	23278366	23278370	23270840	23270868	-	72	---	---
Gm07	23281167	23295197	23281173	23282547	23293712	23295187	85	23281162	23281166	23295198	23295202	23293159	23293190	+	75	23281176	23295196
Gm07	23291170	23307229	23291170	23292843	23305556	23307229	99	---	---	---	---	23305039	23305058	+	70	23291172	23307227
Gm07	23303844	23317905	23303844	23307229	23314567	23317905	85	---	---	---	---	23307577	23307596	-	85	---	---
Gm07	23318112	23322846	23318112	23318363	23322596	23322846	97	---	---	---	---	23322551	23322564	+	78	23318114	23322828
Gm07	23325405	23342445	23325410	23327087	23340786	23342442	96	23325398	23325404	23342446	23342452	23327714	23327732	-	84	23325409	23342442
Gm07	23393295	23399681	23393295	23394256	23398721	23399681	95	---	---	---	---	23398519	23398541	+	78	23393295	23399679
Gm07	23402539	23417076	23402539	23402810	23416788	23417076	89	---	---	---	---	23403425	23403464	-	85	---	---
Gm07	23404785	23410264	23404785	23405777	23409290	23410264	95	---	---	---	---	23405924	23405953	-	73	23404785	23410252
Gm07	23449186	23458025	23449191	23450203	23456970	23458011	91	23449181	23449185	23458026	23458030	23450387	23450476	-	73	---	---
Gm07	23497810	23506828	23497816	23498389	23506245	23506819	98	23497805	23497809	23506829	23506833	23498501	23498529	-	72	23497814	23506824
Gm07	23512413	23532638	23512413	23514082	23530988	23532638	97	---	---	---	---	23530201	23530227	+	70	23512414	23532634
Gm07	23553745	23561702	23553745	23553887	23561560	23561702	95	---	---	---	---	23561434	23561505	+	76	23553745	23561692
Gm07	23587726	23591936	23587726	23588529	23591132	23591936	99	---	---	---	---	23591097	23591130	+	82	23587735	23591933
Gm07	23589880	23593206	23589880	23591135	23591950	23593206	95	---	---	---	---	---	---	0	--	23589883	23593202
Gm07	23596754	23615488	23596762	23598365	23613935	23615487	93	23596748	23596753	23615489	23615494	23613810	23613878	+	78	23596760	23615485
Gm07	23641574	23643826	23641574	23641794	23643605	23643826	96	---	---	---	---	23641856	23641894	-	82	---	---
Gm07	23649789	23668753	23649796	23651344	23667170	23668743	96	23649783	23649788	23668754	23668759	23651392	23651459	-	77	23649790	23668742
Gm07	23651931	23656584	23651931	23652270	23656247	23656584	92	---	---	---	---	23656048	23656059	+	91	23651945	23656579
Gm07	23652156	23656501	23652167	23652417	23656239	23656486	90	23652151	23652155	23656502	23656506	23656047	23656059	+	92	23652160	23656497
Gm07	23667943	23680193	23667951	23668279	23679856	23680185	88	23667938	23667942	23680194	23680198	23668749	23668761	-	76	23667945	23680192
Gm07	23690478	23694566	23690478	23690581	23694463	23694566	98	---	---	---	---	23690747	23690775	-	79	23690478	23694562
Gm07	23785157	23805338	23785157	23786832	23803663	23805338	99	---	---	---	---	23787603	23787629	-	70	23785158	23805336
Gm07	23810383	23823095	23810395	23811365	23822149	23823087	90	23810376	23810382	23823096	23823102	23821636	23821651	+	75	23810394	23823089
Gm07	23814066	23829521	23814066	23814649	23828924	23829521	87	---	---	---	---	23828258	23828280	+	78	23814067	23829517
Gm07	23821450	23826499	23821461	23822011	23825939	23826489	88	23821445	23821449	23826500	23826504	---	---	0	--	---	---
Gm07	23829515	23847924	23829515	23831154	23846260	23847924	96	---	---	---	---	23845504	23845520	+	76	23829521	23847921
Gm07	23874689	23891818	23874689	23876333	23890172	23891818	98	---	---	---	---	23889916	23889945	+	70	23874690	23891816
Gm07	23917431	23923327	23917431	23917926	23922834	23923327	94	---	---	---	---	23918068	23918094	-	81	23917435	23923315
Gm07	23929657	23939773	23929657	23930594	23938867	23939773	95	---	---	---	---	23938474	23938495	+	77	---	---
Gm07	23957700	23977570	23957700	23959040	23976230	23977570	99	---	---	---	---	23975433	23975452	+	80	23957708	23977567
Gm07	23980141	23994842	23980141	23981711	23993326	23994842	94	---	---	---	---	23981764	23981837	-	79	23980141	23994839
Gm07	23980707	23994302	23980717	23981117	23993902	23994302	98	23980702	23980706	23994303	23994307	23993382	23993415	+	70	23980711	23994299
Gm07	24012276	24022922	24012276	24012556	24022643	24022922	91	---	---	---	---	24022248	24022265	+	77	24012277	24022908
Gm07	24050985	24060558	24050985	24052111	24059452	24060558	97	---	---	---	---	24059142	24059178	+	72	24050991	24060556
Gm07	24061775	24079322	24061775	24063994	24077072	24079322	97	---	---	---	---	24064442	24064461	-	80	24061778	24079320
Gm07	24079513	24084780	24079513	24079694	24084599	24084780	94	---	---	---	---	24084567	24084587	+	76	24079513	24084763
Gm07	24086924	24093615	24086924	24088335	24092075	24093615	88	24086917	24086923	24093616	24093622	24088461	24088522	-	74	24086924	24093613
Gm07	24122412	24140682	24122416	24124036	24139087	24140670	95	24122407	24122411	24140683	24140687	24138959	24139032	+	75	24122416	24140674
Gm07	24149123	24161297	24149123	24150738	24159679	24161297	96	---	---	---	---	24150790	24150856	-	77	24149123	24161293
Gm07	24167077	24172616	24167077	24168053	24171652	24172616	96	---	---	---	---	24168119	24168166	-	81	24167077	24172614
Gm07	24183351	24197570	24183351	24184494	24196417	24197570	97	---	---	---	---	24195820	24195861	+	80	24183351	24197568
Gm07	24200882	24205119	24200882	24201408	24204594	24205111	92	24200876	24200881	24205120	24205125	24204501	24204524	+	100	---	---
Gm07	24225246	24237620	24225246	24229065	24233802	24237620	98	---	---	---	---	24229176	24229204	-	72	24225246	24237618
Gm07	24255409	24260178	24255409	24255605	24259974	24260178	88	---	---	---	---	24259755	24259770	+	75	24255412	24260163
Gm07	24294962	24308110	24294962	24296405	24306701	24308110	86	---	---	---	---	24296889	24296914	-	73	---	---
Gm07	24356463	24359161	24356463	24356760	24358860	24359161	90	---	---	---	---	24356765	24356807	-	72	24356479	24359155
Gm07	24359912	24364896	24359912	24360852	24363906	24364896	88	---	---	---	---	24363785	24363811	+	81	---	---
Gm07	24369595	24376625	24369606	24370049	24376169	24376612	92	24369590	24369594	24376626	24376630	24375936	24375995	+	73	---	---
Gm07	24392383	24395111	24392383	24392588	24394906	24395111	93	---	---	---	---	24394802	24394820	+	84	24392395	24395109
Gm07	24401076	24406248	24401076	24401228	24406096	24406248	96	---	---	---	---	24401449	24401472	-	70	---	---
Gm07	24409433	24411899	24409433	24409881	24411470	24411899	92	---	---	---	---	24411419	24411449	+	70	---	---
Gm07	24412790	24428538	24412800	24414626	24426715	24428532	97	24412785	24412789	24428539	24428543	24426162	24426177	+	75	24412793	24428537
Gm07	24448019	24462538	24448019	24448209	24462345	24462538	92	---	---	---	---	24448652	24448670	-	84	---	---
Gm07	24463326	24468371	24463326	24464485	24467218	24468371	98	---	---	---	---	24464572	24464587	-	75	24463327	24468369
Gm07	24474023	24486857	24474023	24474784	24486097	24486857	96	---	---	---	---	24475338	24475349	-	83	24474040	24486855
Gm07	24501565	24509234	24501565	24502465	24508292	24509234	93	---	---	---	---	24502698	24502721	-	70	---	---
Gm07	24533806	24555241	24533806	24536759	24552182	24555241	90	---	---	---	---	24551410	24551436	+	70	24533808	24555227
Gm07	24545161	24548230	24545161	24546018	24547315	24548230	86	---	---	---	---	24546020	24546037	-	88	24545166	24548228
Gm07	24547300	24568135	24547312	24548672	24566830	24568132	85	24547292	24547299	24568136	24568143	24565935	24565949	+	80	24547305	24568129
Gm07	24564522	24575473	24564522	24564827	24575171	24575473	87	---	---	---	---	24574699	24574715	+	82	---	---
Gm07	24625947	24635340	24625947	24626172	24635115	24635340	96	---	---	---	---	24626287	24626301	-	86	24625950	24635336
Gm07	24646655	24668177	24646655	24646931	24667908	24668177	90	---	---	---	---	24666948	24666979	+	75	24646656	24668173
Gm07	24683727	24690972	24683732	24684877	24689822	24690969	95	24683722	24683726	24690973	24690977	24689668	24689682	+	86	24683730	24690967
Gm07	24708265	24719159	24708274	24708514	24718918	24719158	94	24708259	24708264	24719160	24719165	24708841	24708861	-	71	---	---
Gm07	24708732	24718000	24708732	24709826	24716904	24718000	98	---	---	---	---	24709957	24710005	-	77	24708732	24717998
Gm07	24745360	24763002	24745371	24747316	24761070	24762997	98	24745353	24745359	24763003	24763009	24747987	24748002	-	81	24745372	24762995
Gm07	24769827	24787339	24769827	24770958	24786208	24787339	99	---	---	---	---	24771370	24771397	-	71	24769832	24787337
Gm07	24772627	24782949	24772627	24773782	24781790	24782949	98	---	---	---	---	24774114	24774135	-	81	24772627	24782947
Gm07	24796554	24813796	24796554	24798489	24811977	24813796	91	---	---	---	---	24811677	24811701	+	72	24796556	24813783
Gm07	24818264	24833459	24818264	24820125	24831512	24833459	90	---	---	---	---	24831050	24831070	+	71	24818266	24833455
Gm07	24851668	24868848	24851668	24852082	24868432	24868848	91	---	---	---	---	24852793	24852809	-	82	---	---
Gm07	24868511	24871556	24868521	24868848	24871226	24871551	89	24868506	24868510	24871557	24871561	24871115	24871135	+	80	---	---
Gm07	24868848	24879212	24868848	24869476	24878567	24879212	93	---	---	---	---	24878112	24878136	+	80	---	---
Gm07	24928503	24936785	24928503	24929428	24935858	24936785	93	---	---	---	---	24929737	24929749	-	84	24928505	24936780
Gm07	24944725	24956978	24944725	24945554	24956170	24956978	90	---	---	---	---	24945556	24945589	-	70	24944728	24956960
Gm07	24949929	24954171	24949929	24950078	24954022	24954171	95	---	---	---	---	24950156	24950168	-	84	24949929	24954167
Gm07	24975203	24992429	24975212	24975853	24991766	24992419	94	24975198	24975202	24992430	24992434	24976553	24976572	-	90	24975209	24992416
Gm07	24988160	25003796	24988170	24988334	25003619	25003787	90	24988154	24988159	25003797	25003802	25003077	25003103	+	77	---	---
Gm07	24999950	25017040	24999950	25000495	25016501	25017040	93	---	---	---	---	25015808	25015845	+	71	---	---
Gm07	25006187	25016506	25006201	25007314	25015389	25016502	96	25006181	25006186	25016507	25016512	25007593	25007607	-	80	25006194	25016502
Gm07	25022077	25030478	25022077	25023004	25029476	25030478	87	---	---	---	---	25023268	25023288	-	85	25022077	25030476
Gm07	25055172	25075239	25055180	25056154	25074254	25075228	96	25055166	25055171	25075240	25075245	25057038	25057055	-	83	25055172	25075228
Gm07	25056295	25068119	25056295	25059544	25064870	25068119	99	---	---	---	---	25059644	25059728	-	71	25056311	25068117
Gm07	25123473	25128452	25123473	25123826	25128099	25128452	96	---	---	---	---	25127985	25128054	+	82	25123473	25128442
Gm07	25171643	25190117	25171649	25173303	25188432	25190106	98	25171638	25171642	25190118	25190122	25174021	25174034	-	92	25171643	25190116
Gm07	25184335	25187059	25184341	25184537	25186859	25187055	97	25184330	25184334	25187060	25187064	25184539	25184554	-	75	25184336	25187051
Gm07	25212665	25227557	25212677	25213732	25226481	25227547	97	25212660	25212664	25227558	25227562	25214272	25214302	-	70	25212665	25227551
Gm07	25212677	25228011	25212677	25214242	25226481	25228011	93	---	---	---	---	25214333	25214398	-	77	25212677	25228009
Gm07	25234458	25247649	25234458	25236804	25245278	25247649	91	---	---	---	---	25236909	25236932	-	83	25234473	25247636
Gm07	25237531	25240880	25237531	25238680	25239693	25240880	85	---	---	---	---	25239600	25239616	+	88	25237532	25240877
Gm07	25239679	25249565	25239693	25240882	25248375	25249564	99	25239674	25239678	25249566	25249570	25248128	25248213	+	72	25239685	25249559
Gm07	25271755	25289856	25271759	25273690	25287891	25289852	97	25271750	25271754	25289857	25289861	25274357	25274372	-	81	25271756	25289850
Gm07	25316500	25326374	25316500	25317685	25325189	25326374	99	---	---	---	---	25324864	25324928	+	70	25316500	25326372
Gm07	25332679	25350653	25332693	25334685	25348657	25350647	98	25332674	25332678	25350654	25350658	25348008	25348026	+	84	25332684	25350636
Gm07	25367035	25381092	25367049	25367322	25380807	25381080	98	25367030	25367034	25381093	25381097	25380132	25380163	+	75	---	---
Gm07	25374836	25395938	25374836	25375485	25395288	25395938	85	---	---	---	---	25394336	25394358	+	73	25374842	25395919
Gm07	25392942	25405580	25392942	25393283	25405242	25405580	90	---	---	---	---	25393634	25393707	-	79	25392952	25405573
Gm07	25424337	25429343	25424337	25424884	25428796	25429343	97	---	---	---	---	25428648	25428723	+	92	25424352	25429341
Gm07	25458803	25463180	25458803	25459048	25462935	25463180	95	---	---	---	---	25459108	25459140	-	72	25458803	25463172
Gm07	25525821	25532400	25525821	25526678	25531555	25532400	92	---	---	---	---	25526826	25526838	-	84	25525822	25532398
Gm07	25535005	25541069	25535005	25535134	25540940	25541069	93	---	---	---	---	25535380	25535407	-	75	---	---
Gm07	25554821	25559679	25554821	25555029	25559473	25559679	97	---	---	---	---	25559318	25559331	+	71	25554822	25559674
Gm07	25589452	25594467	25589452	25590239	25593675	25594467	93	---	---	---	---	25590268	25590292	-	72	25589456	25594462
Gm07	25601252	25618172	25601252	25602897	25616528	25618172	99	---	---	---	---	25615848	25615863	+	81	25601254	25618167
Gm07	25649477	25659174	25649483	25650598	25658058	25659173	99	25649472	25649476	25659175	25659179	25657856	25657902	+	74	25649480	25659173
Gm07	25666324	25670045	25666324	25667174	25669195	25670045	96	---	---	---	---	25669094	25669150	+	87	25666324	25670043
Gm07	25677915	25695378	25677915	25679532	25693752	25695378	90	---	---	---	---	25693502	25693564	+	71	25677921	25695376
Gm07	25711442	25720080	25711442	25712018	25719474	25720080	87	---	---	---	---	---	---	0	--	---	---
Gm07	25739647	25758109	25739647	25741594	25756181	25758109	98	---	---	---	---	25742291	25742305	-	80	25739650	25758107
Gm07	25769138	25779153	25769138	25770553	25777738	25779153	94	---	---	---	---	25777573	25777593	+	80	25769138	25779150
Gm07	25808605	25823860	25808605	25810170	25822305	25823860	97	---	---	---	---	25822185	25822252	+	77	25808607	25823852
Gm07	25830664	25839841	25830664	25831738	25838770	25839841	97	---	---	---	---	25838588	25838617	+	90	25830666	25839839
Gm07	25830664	25839616	25830664	25831511	25838770	25839616	97	---	---	---	---	25838588	25838617	+	90	25830666	25839614
Gm07	25851121	25859836	25851121	25851289	25859668	25859836	98	---	---	---	---	25851652	25851678	-	74	---	---
Gm07	25860716	25882175	25860716	25862138	25880733	25882175	96	---	---	---	---	25880615	25880682	+	77	---	---
Gm07	25877505	25879994	25877505	25877930	25879566	25879994	94	---	---	---	---	25877981	25878013	-	78	---	---
Gm07	25898732	25914842	25898732	25899492	25914078	25914842	86	---	---	---	---	25913355	25913386	+	75	25898733	25914840
Gm07	25928603	25933010	25928603	25928912	25932690	25933007	86	25928597	25928602	25933011	25933016	25932614	25932630	+	70	---	---
Gm07	25942991	25953311	25942991	25944123	25952182	25953311	98	---	---	---	---	25944487	25944508	-	77	25942992	25953309
Gm07	25982036	26000284	25982036	25982528	25999795	26000284	96	---	---	---	---	25983199	25983218	-	85	---	---
Gm07	26012449	26021658	26012449	26013359	26020801	26021658	90	---	---	---	---	26013621	26013639	-	84	26012449	26021655
Gm07	26015380	26019436	26015389	26016490	26018331	26019432	98	26015374	26015379	26019437	26019442	26016534	26016562	-	82	26015389	26019423
Gm07	26035728	26041371	26035728	26036974	26040125	26041371	96	---	---	---	---	26040011	26040039	+	75	26035737	26041353
Gm07	26081110	26086376	26081111	26082731	26084780	26086364	85	26081105	26081109	26086377	26086381	26084685	26084728	+	86	26081112	26086372
Gm07	26081201	26085618	26081213	26081867	26084952	26085613	94	26081193	26081200	26085619	26085626	26081942	26081979	-	86	---	---
Gm07	26104400	26109748	26104401	26105300	26108881	26109733	92	26104395	26104399	26109749	26109753	26105343	26105412	-	84	26104401	26109730
Gm07	26109958	26117465	26109958	26110084	26117339	26117465	95	---	---	---	---	---	---	0	--	---	---
Gm07	26110651	26116181	26110651	26111614	26115218	26116181	98	---	---	---	---	26115104	26115151	+	81	26110651	26116179
Gm07	26133608	26140161	26133623	26134139	26139651	26140159	85	26133603	26133607	26140162	26140166	26134314	26134336	-	86	26133623	26140154
Gm07	26143384	26156605	26143386	26144473	26155576	26156597	88	26143379	26143383	26156606	26156610	26145009	26145028	-	80	26143387	26156599
Gm07	26158941	26169244	26158941	26160103	26168110	26169244	95	---	---	---	---	26160446	26160467	-	77	26158943	26169241
Gm07	26170485	26176244	26170485	26171600	26175130	26176244	97	---	---	---	---	26174971	26175001	+	90	26170490	26176242
Gm07	26200224	26205729	26200229	26201176	26204752	26205716	96	26200219	26200223	26205730	26205734	26201242	26201289	-	81	26200231	26205716
Gm07	26219690	26238981	26219690	26220609	26238029	26238981	89	---	---	---	---	26237227	26237255	+	75	26219693	26238979
Gm07	26221161	26230103	26221161	26221880	26229392	26230103	92	---	---	---	---	26222170	26222184	-	80	26221171	26230100
Gm07	26246680	26250944	26246680	26247168	26250467	26250944	92	---	---	---	---	---	---	0	--	26246680	26250930
Gm07	26278029	26295691	26278038	26279336	26294322	26295677	95	26278023	26278028	26295692	26295697	26293675	26293704	+	70	26278031	26295672
Gm07	26311771	26323093	26311775	26312891	26322005	26323086	90	26311766	26311770	26323094	26323098	26313256	26313274	-	78	26311773	26323084
Gm07	26325736	26330754	26325736	26326508	26329916	26330754	89	---	---	---	---	26326654	26326667	-	78	26325738	26330752
Gm07	26338776	26353377	26338776	26339224	26352929	26353377	97	---	---	---	---	26352805	26352876	+	76	26338778	26353373
Gm07	26358902	26373467	26358902	26359221	26373149	26373467	92	---	---	---	---	26372932	26373002	+	76	26358907	26373462
Gm07	26375120	26389400	26375120	26376059	26388442	26389400	91	---	---	---	---	26387836	26387853	+	83	26375123	26389391
Gm07	26378869	26388410	26378869	26379811	26387515	26388410	88	---	---	---	---	26387144	26387180	+	70	26378880	26388403
Gm07	26386455	26389924	26386455	26387004	26389398	26389924	91	---	---	---	---	26387062	26387090	-	75	---	---
Gm07	26395244	26409879	26395253	26396230	26408888	26409865	99	26395238	26395243	26409880	26409885	26408331	26408358	+	71	26395245	26409864
Gm07	26425426	26429744	26425426	26426530	26428633	26429744	98	---	---	---	---	26426533	26426560	-	78	---	---
Gm07	26446304	26456862	26446304	26448714	26454421	26456862	89	---	---	---	---	26454141	26454154	+	71	---	---
Gm07	26459229	26469560	26459229	26461363	26467355	26469560	88	---	---	---	---	26461596	26461621	-	73	---	---
Gm07	26461983	26472358	26461992	26462949	26471393	26472350	97	26461978	26461982	26472359	26472363	26471030	26471041	+	83	---	---
Gm07	26477971	26481673	26477971	26478914	26480738	26481673	94	---	---	---	---	26478916	26478931	-	75	---	---
Gm07	26484110	26488622	26484110	26484437	26488299	26488622	89	---	---	---	---	26484553	26484567	-	86	---	---
Gm07	26516572	26519930	26516572	26517382	26519120	26519930	97	---	---	---	---	26519048	26519078	+	70	---	---
Gm07	26524249	26537051	26524249	26524540	26536760	26537051	88	---	---	---	---	---	---	0	--	26524249	26537049
Gm07	26552610	26564051	26552610	26553089	26563572	26564051	91	---	---	---	---	26553483	26553501	-	73	26552611	26564035
Gm07	26576108	26583403	26576108	26576584	26582926	26583403	92	---	---	---	---	26582784	26582796	+	84	26576123	26583385
Gm07	26576263	26583322	26576263	26576619	26582965	26583322	89	---	---	---	---	26582784	26582796	+	84	---	---
Gm07	26592988	26595976	26592991	26593959	26594996	26595962	92	26592983	26592987	26595977	26595981	26594896	26594911	+	75	26592991	26595966
Gm07	26599812	26615160	26599812	26600428	26614553	26615160	93	---	---	---	---	26601068	26601086	-	84	---	---
Gm07	26606247	26623988	26606247	26607842	26622412	26623988	96	---	---	---	---	26607893	26607961	-	78	26606248	26623983
Gm07	26642579	26648729	26642582	26643418	26647888	26648724	97	26642573	26642578	26648730	26648735	26643607	26643642	-	80	26642596	26648721
Gm07	26643572	26647552	26643572	26644036	26647087	26647549	89	26643566	26643571	26647553	26647558	---	---	0	--	26643575	26647549
Gm07	26687985	26695160	26687985	26688976	26694169	26695160	94	---	---	---	---	26689172	26689196	-	76	26687989	26695147
Gm07	26689815	26694543	26689815	26690070	26694288	26694543	99	---	---	---	---	26694201	26694218	+	72	26689833	26694540
Gm07	26719535	26739422	26719535	26721200	26737757	26739422	100	---	---	---	---	26736966	26736983	+	77	---	---
Gm07	26762723	26767097	26762727	26763194	26766624	26767091	98	26762718	26762722	26767098	26767102	26763332	26763366	-	82	26762725	26767088
Gm07	26790583	26797105	26790583	26791413	26796271	26797105	89	---	---	---	---	---	---	0	--	---	---
Gm07	26797243	26807162	26797243	26797615	26806790	26807162	90	---	---	---	---	26798032	26798054	-	73	26797250	26807161
Gm07	26820426	26830612	26820426	26822299	26828740	26830612	99	---	---	---	---	26822361	26822374	-	71	26820428	26830610
Gm07	26836183	26839223	26836183	26836608	26838798	26839223	96	---	---	---	---	26836644	26836671	-	78	---	---
Gm07	26845789	26866124	26845789	26846347	26865563	26866124	87	---	---	---	---	26847081	26847167	-	72	---	---
Gm07	26881235	26892710	26881235	26881559	26892380	26892710	89	---	---	---	---	26891890	26891917	+	71	26881247	26892698
Gm07	26883137	26886841	26883137	26883865	26886115	26886841	94	---	---	---	---	26886061	26886078	+	77	---	---
Gm07	26883163	26886650	26883163	26883674	26886141	26886650	94	---	---	---	---	26886061	26886078	+	77	---	---
Gm07	26892719	26901240	26892719	26893875	26900137	26901240	90	---	---	---	---	26894164	26894178	-	80	---	---
Gm07	26934271	26940285	26934271	26934592	26939962	26940285	91	---	---	---	---	26939840	26939915	+	73	---	---
Gm07	26954543	26959944	26954551	26955459	26959008	26959943	94	26954537	26954542	26959945	26959950	26958895	26958964	+	84	26954543	26959941
Gm07	27015817	27024120	27015832	27016016	27023926	27024112	91	27015812	27015816	27024121	27024125	27016361	27016389	-	75	---	---
Gm07	27038565	27058252	27038565	27040167	27056631	27058252	96	---	---	---	---	27056509	27056576	+	77	27038565	27058250
Gm07	27071445	27076798	27071445	27072357	27075885	27076798	97	---	---	---	---	27075775	27075844	+	84	27071449	27076796
Gm07	27085664	27105861	27085674	27086328	27105203	27105848	86	27085657	27085663	27105862	27105868	27104531	27104548	+	72	---	---
Gm07	27088779	27094933	27088779	27090515	27093152	27094933	89	---	---	---	---	27090548	27090567	-	75	27088784	27094931
Gm07	27089369	27094663	27089369	27090234	27093797	27094663	94	---	---	---	---	27090385	27090413	-	75	---	---
Gm07	27105891	27122713	27105894	27107541	27121056	27122703	97	27105886	27105890	27122714	27122718	27120404	27120422	+	84	27105894	27122700
Gm07	27124215	27129746	27124215	27125178	27128784	27129746	98	---	---	---	---	27125244	27125291	-	81	27124215	27129744
Gm07	27135053	27144682	27135053	27136154	27143581	27144682	99	---	---	---	---	27136486	27136507	-	72	27135053	27144675
Gm07	27196057	27205659	27196057	27197142	27204575	27205659	99	---	---	---	---	27197312	27197358	-	78	27196058	27205653
Gm07	27213846	27219682	27213860	27214988	27218550	27219678	99	27213841	27213845	27219683	27219687	27215143	27215158	-	81	27213847	27219676
Gm07	27234299	27246080	27234299	27237762	27242617	27246080	99	---	---	---	---	27237979	27238005	-	74	27234299	27246068
Gm07	27250950	27257414	27250951	27251911	27256466	27257414	97	27250945	27250949	27257415	27257419	27252091	27252113	-	78	27250952	27257412
Gm07	27275007	27288350	27275007	27275832	27287574	27288350	85	---	---	---	---	27276036	27276107	-	75	---	---
Gm07	27291936	27310655	27291942	27293640	27308951	27310644	86	27291931	27291935	27310656	27310660	27294166	27294180	-	80	27291937	27310651
Gm07	27296206	27301207	27296206	27296761	27300651	27301207	94	---	---	---	---	27300456	27300496	+	92	27296207	27301204
Gm07	27342266	27360909	27342266	27343936	27359259	27360908	97	27342261	27342265	27360910	27360914	27344688	27344700	-	84	27342266	27360908
Gm07	27375524	27380931	27375530	27376434	27380020	27380925	97	27375518	27375523	27380932	27380937	27379869	27379888	+	70	27375530	27380922
Gm07	27399806	27408912	27399806	27400219	27408498	27408912	87	---	---	---	---	27400566	27400587	-	86	---	---
Gm07	27425459	27444307	27425459	27426100	27443665	27444307	96	---	---	---	---	27442787	27442812	+	73	---	---
Gm07	27488359	27503895	27488359	27489822	27502446	27503895	97	---	---	---	---	27490393	27490426	-	79	27488359	27503889
Gm07	27511114	27524719	27511121	27512591	27523274	27524717	85	27511109	27511113	27524720	27524724	27512643	27512664	-	72	27511117	27524716
Gm07	27549546	27555595	27549546	27550090	27555051	27555595	96	---	---	---	---	27550327	27550338	-	83	---	---
Gm07	27566172	27574197	27566172	27566806	27573575	27574197	88	---	---	---	---	27573337	27573353	+	76	27566188	27574189
Gm07	27574195	27577380	27574195	27574401	27577174	27577380	88	---	---	---	---	27574416	27574429	-	78	27574206	27577375
Gm07	27577382	27588791	27577384	27577590	27588581	27588788	88	27577376	27577381	27588792	27588797	27588360	27588400	+	73	27577394	27588789
Gm07	27624835	27634507	27624835	27625934	27633408	27634507	99	---	---	---	---	27626169	27626210	-	73	27624835	27634505
Gm07	27657168	27662787	27657168	27658419	27661549	27662787	88	---	---	---	---	27658451	27658463	-	76	---	---
Gm07	27664014	27668105	27664014	27665176	27666944	27668105	99	---	---	---	---	27666930	27666942	+	100	27664014	27668102
Gm07	27671765	27681279	27671765	27672543	27680502	27681279	90	27671759	27671764	27681280	27681285	27672577	27672680	-	74	27671768	27681275
Gm07	27695859	27705527	27695868	27696960	27704422	27705514	99	27695854	27695858	27705528	27705532	27697151	27697197	-	78	27695874	27705525
Gm07	27714132	27734425	27714133	27715807	27732743	27734417	99	27714127	27714131	27734426	27734430	27716633	27716653	-	71	27714133	27734415
Gm07	27744806	27752251	27744814	27745490	27751567	27752243	97	27744800	27744805	27752252	27752257	27745637	27745704	-	77	27744814	27752248
Gm07	27744948	27752038	27744948	27745285	27751701	27752038	98	---	---	---	---	27745576	27745606	-	74	---	---
Gm07	27762931	27772372	27762942	27763942	27771368	27772368	99	27762922	27762930	27772373	27772381	27764234	27764280	-	74	27762942	27772365
Gm07	27795502	27805629	27795502	27796622	27804513	27805629	95	---	---	---	---	27804219	27804233	+	80	27795502	27805627
Gm07	27809352	27817753	27809364	27810467	27816657	27817743	92	27809347	27809351	27817754	27817758	27810746	27810760	-	80	27809358	27817752
Gm07	27831594	27847890	27831608	27833262	27846235	27847890	99	27831588	27831593	27847891	27847896	27845586	27845609	+	83	27831605	27847886
Gm07	27850926	27865328	27850926	27851302	27864952	27865328	99	---	---	---	---	27864516	27864537	+	77	27850928	27865325
Gm07	27854126	27863780	27854130	27855210	27862702	27863780	99	27854121	27854125	27863781	27863785	27862481	27862527	+	78	27854131	27863778
Gm07	27882002	27889567	27882009	27883184	27888437	27889554	91	27881997	27882001	27889568	27889572	27888228	27888307	+	73	27882009	27889552
Gm07	27898081	27904595	27898082	27899507	27903162	27904586	97	27898076	27898080	27904596	27904600	27902991	27903022	+	84	27898084	27904583
Gm07	27908799	27927927	27908804	27909438	27927279	27927913	96	27908794	27908798	27927928	27927932	27926592	27926607	+	81	---	---
Gm07	27916501	27931927	27916501	27916917	27931515	27931927	93	---	---	---	---	27930888	27930907	+	100	---	---
Gm07	27917916	27929074	27917916	27919082	27927908	27929074	94	---	---	---	---	27919502	27919524	-	73	27917919	27929066
Gm07	27958001	27962196	27958001	27958510	27961687	27962196	97	---	---	---	---	27958647	27958669	-	86	---	---
Gm07	27966040	27971093	27966040	27967179	27969952	27971093	99	---	---	---	---	27967266	27967281	-	75	27966041	27971091
Gm07	27984390	27988141	27984390	27985079	27987453	27988141	96	---	---	---	---	27987376	27987388	+	92	---	---
Gm07	28004849	28013245	28004849	28005951	28012139	28013245	93	---	---	---	---	28011846	28011860	+	80	28004850	28013243
Gm07	28018529	28035704	28018538	28020236	28033996	28035697	94	28018524	28018528	28035705	28035709	28033472	28033488	+	70	28018532	28035702
Gm07	28058747	28073904	28058747	28059712	28072939	28073904	98	---	---	---	---	28072525	28072559	+	74	28058748	28073900
Gm07	28060755	28070388	28060755	28061865	28069280	28070388	99	---	---	---	---	28062020	28062101	-	70	28060755	28070386
Gm07	28078558	28098518	28078567	28078959	28098112	28098505	93	28078553	28078557	28098519	28098523	28097174	28097212	+	79	28078561	28098503
Gm07	28089478	28109646	28089485	28090347	28108781	28109644	98	28089473	28089477	28109647	28109651	28108008	28108075	+	77	---	---
Gm07	28113556	28126753	28113556	28114430	28125895	28126753	87	---	---	---	---	28114972	28115004	-	75	---	---
Gm07	28126755	28146088	28126755	28128363	28144472	28146088	96	---	---	---	---	28128413	28128481	-	78	28126763	28146082
Gm07	28127147	28145386	28127147	28127669	28144864	28145386	97	---	---	---	---	28128413	28128481	-	78	28127159	28145371
Gm07	28153017	28173581	28153022	28154974	28171629	28173580	99	28153012	28153016	28173582	28173586	28155728	28155740	-	84	28153022	28173576
Gm07	28191903	28201041	28191903	28193009	28199956	28201041	96	---	---	---	---	28199741	28199755	+	86	28191903	28201039
Gm07	28236292	28248652	28236292	28237441	28247531	28248652	85	---	---	---	---	28237916	28237932	-	70	28236309	28248650
Gm07	28237441	28250873	28237441	28237546	28250767	28250873	95	---	---	---	---	28238079	28238131	-	77	28237441	28250858
Gm07	28320649	28324653	28320649	28322028	28323265	28324653	92	---	---	---	---	28322031	28322059	-	82	---	---
Gm07	28337400	28355944	28337400	28338057	28355288	28355944	97	---	---	---	---	28354726	28354740	+	86	---	---
Gm07	28385856	28406505	28385856	28387429	28404845	28406499	93	28385851	28385855	28406506	28406510	28403996	28404017	+	72	28385856	28406497
Gm07	28414927	28430233	28414927	28415088	28430072	28430233	98	---	---	---	---	28429335	28429365	+	74	---	---
Gm07	28444101	28459900	28444101	28445330	28458695	28459900	89	---	---	---	---	28445851	28445910	-	73	---	---
Gm07	28479207	28487541	28479213	28480358	28486396	28487541	97	28479201	28479206	28487542	28487547	28486102	28486177	+	77	28479213	28487538
Gm07	28494290	28514887	28494290	28495765	28513236	28514887	88	---	---	---	---	28512395	28512415	+	71	28494292	28514885
Gm07	28558669	28577726	28558669	28560301	28576107	28577726	96	---	---	---	---	28560355	28560432	-	76	28558669	28577724
Gm07	28579383	28589760	28579385	28580302	28588831	28589746	85	28579378	28579382	28589761	28589765	28588443	28588514	+	86	28579396	28589750
Gm07	28712727	28731338	28712727	28717262	28726824	28731338	88	---	---	---	---	28726453	28726480	+	71	28712730	28731325
Gm07	28714381	28730580	28714381	28716504	28728460	28730580	89	---	---	---	---	28716781	28716794	-	92	28714381	28730578
Gm07	28735384	28740666	28735384	28735527	28740523	28740666	99	---	---	---	---	28735674	28735695	-	81	28735401	28740658
Gm07	28743713	28749038	28743713	28744659	28748210	28749038	86	---	---	---	---	28748096	28748165	+	84	28743713	28749036
Gm07	28797284	28802751	28797284	28798248	28801787	28802751	98	---	---	---	---	28801673	28801720	+	81	28797285	28802749
Gm07	28845558	28863367	28845558	28847165	28861760	28863367	97	---	---	---	---	28847218	28847281	-	76	28845558	28863364
Gm07	28873386	28893554	28873386	28874827	28892132	28893554	98	---	---	---	---	28875653	28875673	-	71	28873394	28893552
Gm07	28900534	28905872	28900544	28901391	28904964	28905865	91	28900527	28900533	28905873	28905879	28901426	28901496	-	81	28900540	28905855
Gm07	28920262	28935840	28920262	28921863	28934227	28935840	96	---	---	---	---	28934095	28934172	+	76	28920262	28935838
Gm07	28929193	28943591	28929193	28930823	28941948	28943591	88	---	---	---	---	28930825	28930853	-	72	28929205	28943585
Gm07	28953062	28973790	28953062	28953745	28973134	28973790	86	---	---	---	---	28953926	28953942	-	82	---	---
Gm07	29008059	29028776	29008059	29009630	29027138	29028776	92	---	---	---	---	29010460	29010481	-	72	29008059	29028774
Gm07	29036223	29046171	29036223	29037473	29044921	29046171	99	---	---	---	---	29037733	29037790	-	70	29036223	29046168
Gm07	29056947	29064751	29056947	29057211	29064488	29064751	86	---	---	---	---	29057476	29057575	-	75	---	---
Gm07	29061292	29064032	29061292	29061814	29063510	29064032	98	---	---	---	---	29063411	29063445	+	85	29061295	29064023
Gm07	29064737	29072487	29064745	29066164	29071068	29072487	91	29064727	29064736	29072488	29072497	29071012	29071027	+	75	29064744	29072484
Gm07	29085593	29093639	29085594	29085791	29093442	29093639	97	29085584	29085592	29093640	29093648	29085951	29085997	-	72	---	---
Gm07	29098123	29117737	29098123	29099779	29116181	29117737	92	---	---	---	---	29100533	29100545	-	84	29098124	29117734
Gm07	29135156	29140248	29135170	29136325	29139095	29140235	97	29135150	29135155	29140249	29140254	29138992	29139007	+	75	29135170	29140246
Gm07	29143491	29162450	29143491	29144053	29161890	29162450	96	---	---	---	---	29144730	29144756	-	70	---	---
Gm07	29143633	29162235	29143633	29143838	29162032	29162235	95	---	---	---	---	29144670	29144691	-	86	---	---
Gm07	29159786	29163261	29159786	29160965	29162116	29163261	86	---	---	---	---	29162016	29162032	+	70	29159798	29163259
Gm07	29170330	29179166	29170330	29171424	29178074	29179166	96	---	---	---	---	29177909	29177938	+	90	29170331	29179164
Gm07	29181243	29190521	29181243	29182245	29189519	29190521	99	---	---	---	---	29182385	29182398	-	71	29181244	29190519
Gm07	29214906	29218481	29214906	29215509	29217876	29218481	87	---	---	---	---	---	---	0	--	29214912	29218473
Gm07	29230950	29251292	29230950	29234063	29248173	29251292	92	---	---	---	---	29234604	29234617	-	85	29230953	29251283
Gm07	29243163	29247213	29243163	29245184	29245193	29247213	99	---	---	---	---	---	---	0	--	---	---
Gm07	29251422	29263144	29251429	29253199	29261286	29263138	89	29251417	29251421	29263145	29263149	29260882	29260904	+	82	29251433	29263143
Gm07	29301856	29316457	29301856	29302131	29316182	29316457	97	---	---	---	---	29315562	29315597	+	80	29301871	29316455
Gm07	29361322	29364013	29361322	29361617	29363718	29364013	94	---	---	---	---	29363618	29363638	+	76	29361325	29364008
Gm07	29371280	29378318	29371287	29372075	29377533	29378314	91	29371275	29371279	29378319	29378323	29377302	29377334	+	75	---	---
Gm07	29437674	29455048	29437686	29437796	29454937	29455047	92	29437669	29437673	29455049	29455053	29454130	29454174	+	86	---	---
Gm07	29438227	29443190	29438227	29438785	29442629	29443190	94	---	---	---	---	29442480	29442499	+	75	---	---
Gm07	29443184	29452381	29443190	29444289	29451261	29452373	94	29443179	29443183	29452382	29452386	29444390	29444421	-	90	---	---
Gm07	29443717	29452373	29443717	29444289	29451783	29452373	93	---	---	---	---	29444390	29444421	-	90	29443721	29452354
Gm07	29461354	29469439	29461354	29462411	29468381	29469439	96	---	---	---	---	29468154	29468217	+	73	---	---
Gm07	29476139	29495550	29476139	29476770	29494919	29495550	98	---	---	---	---	29477361	29477375	-	86	---	---
Gm07	29515438	29522798	29515438	29516231	29522002	29522798	87	---	---	---	---	29516436	29516472	-	81	---	---
Gm07	29554743	29570486	29554743	29556364	29568882	29570486	96	---	---	---	---	29556418	29556497	-	76	29554743	29570484
Gm07	29571897	29585341	29571902	29572339	29584910	29585335	96	29571892	29571896	29585342	29585346	29572848	29572860	-	92	29571903	29585338
Gm07	29574526	29584393	29574526	29575711	29583208	29584393	99	---	---	---	---	29582960	29583045	+	72	29574526	29584391
Gm07	29608452	29616145	29608452	29609915	29614683	29616145	99	---	---	---	---	29609917	29609930	-	85	---	---
Gm07	29635525	29651096	29635525	29636071	29650558	29651096	86	---	---	---	---	29636676	29636694	-	78	---	---
Gm07	29665408	29669639	29665408	29666173	29668873	29669639	93	---	---	---	---	29668739	29668777	+	82	29665410	29669634
Gm07	29665439	29669479	29665454	29666002	29668919	29669467	94	29665434	29665438	29669480	29669484	29666122	29666133	-	83	29665439	29669475
Gm07	29682883	29685725	29682883	29683374	29685226	29685725	91	---	---	---	---	29685132	29685171	+	77	---	---
Gm07	29706924	29711050	29706924	29707072	29710901	29711050	90	---	---	---	---	29710780	29710801	+	72	---	---
Gm07	29707270	29709812	29707270	29707482	29709601	29709812	98	---	---	---	---	29709495	29709574	+	77	29707274	29709810
Gm07	29738454	29759387	29738454	29740131	29757709	29759387	99	---	---	---	---	29740963	29740983	-	71	29738460	29759384
Gm07	29761553	29775359	29761554	29763021	29773892	29775348	90	29761547	29761552	29775360	29775365	29763546	29763565	-	75	29761553	29775346
Gm07	29807202	29827780	29807202	29807325	29827657	29827780	95	---	---	---	---	29826853	29826870	+	83	---	---
Gm07	29825201	29830626	29825212	29826122	29829682	29830619	94	29825195	29825200	29830627	29830632	29826166	29826233	-	83	29825210	29830617
Gm07	29831375	29848368	29831375	29833047	29846697	29848368	99	---	---	---	---	29833682	29833697	-	81	29831379	29848366
Gm07	29854815	29870766	29854815	29855049	29870535	29870766	88	---	---	---	---	29855811	29855824	-	85	---	---
Gm07	29859929	29869148	29859929	29861025	29868051	29869148	99	---	---	---	---	29867865	29867893	+	86	29859930	29869142
Gm07	29920224	29934976	29920224	29921831	29933410	29934976	92	---	---	---	---	29921885	29921958	-	78	29920226	29934974
Gm07	29985952	29991478	29985952	29986914	29990506	29991478	93	---	---	---	---	29986981	29987028	-	81	29985953	29991476
Gm07	29986008	29990973	29986008	29986408	29990561	29990973	89	---	---	---	---	29990353	29990365	+	84	29986015	29990968
Gm07	29992922	30013667	29992927	29994547	30012039	30013659	98	29992917	29992921	30013668	30013672	29994598	29994667	-	77	29992927	30013654
Gm07	30030784	30038246	30030784	30031202	30037829	30038246	95	---	---	---	---	30037611	30037630	+	75	---	---
Gm07	30034087	30036587	30034087	30034565	30036089	30036587	87	---	---	---	---	30034568	30034579	-	83	30034088	30036572
Gm07	30072309	30082661	30072309	30073436	30081519	30082661	96	---	---	---	---	30081223	30081237	+	80	30072309	30082654
Gm07	30084454	30091941	30084454	30085736	30090652	30091941	98	---	---	---	---	30090442	30090458	+	82	30084463	30091928
Gm07	30109769	30118625	30109769	30110098	30118296	30118625	96	---	---	---	---	30117931	30117950	+	75	30109782	30118622
Gm07	30126771	30135978	30126771	30127552	30135198	30135978	92	---	---	---	---	30127881	30127918	-	86	---	---
Gm07	30156224	30161237	30156229	30156453	30160988	30161234	85	30156219	30156223	30161238	30161242	30156568	30156632	-	73	30156230	30161231
Gm07	30191011	30206341	30191011	30192185	30205202	30206341	93	---	---	---	---	30192794	30192808	-	80	30191021	30206338
Gm07	30213087	30234496	30213087	30214188	30233399	30234496	91	---	---	---	---	30232476	30232490	+	73	30213089	30234494
Gm07	30219561	30232121	30219576	30220549	30231139	30232110	96	30219556	30219560	30232122	30232126	30230650	30230691	+	73	30219562	30232111
Gm07	30221512	30228512	30221512	30223168	30226837	30228512	96	---	---	---	---	30226653	30226690	+	78	30221525	30228505
Gm07	30236496	30253285	30236496	30239331	30250457	30253285	93	---	---	---	---	30239826	30239851	-	73	---	---
Gm07	30302169	30322945	30302175	30303969	30321140	30322931	93	30302163	30302168	30322946	30322951	30304642	30304657	-	81	30302175	30322928
Gm07	30334922	30345100	30334923	30336365	30343675	30345095	93	30334917	30334921	30345101	30345105	30336632	30336648	-	70	30334924	30345098
Gm07	30403077	30419165	30403090	30405129	30417106	30419154	93	30403071	30403076	30419166	30419171	30416558	30416573	+	75	30403093	30419158
Gm07	30421230	30427338	30421230	30421553	30427007	30427338	94	---	---	---	---	30426858	30426880	+	91	---	---
Gm07	30431685	30435523	30431685	30432821	30434390	30435523	95	---	---	---	---	30432906	30432921	-	75	30431686	30435519
Gm07	30445019	30457571	30445019	30445647	30456944	30457571	91	---	---	---	---	30446119	30446145	-	77	---	---
Gm07	30477058	30489013	30477071	30478929	30487088	30488999	91	30477052	30477057	30489014	30489019	30486961	30487033	+	76	30477071	30489011
Gm07	30477312	30488443	30477312	30478375	30487380	30488443	91	---	---	---	---	30486961	30487033	+	76	---	---
Gm07	30489797	30495564	30489797	30490156	30495205	30495564	86	---	---	---	---	30495029	30495046	+	72	30489814	30495562
Gm07	30497714	30515109	30497714	30497998	30514804	30515109	87	---	---	---	---	30498734	30498751	-	77	---	---
Gm07	30503544	30513609	30503558	30504811	30512342	30513596	99	30503539	30503543	30513610	30513614	30511985	30512042	+	70	30503550	30513594
Gm07	30524219	30532646	30524219	30525352	30531511	30532646	95	---	---	---	---	30531217	30531231	+	80	30524219	30532644
Gm07	30570586	30575361	30570586	30571402	30574546	30575361	89	---	---	---	---	30571438	30571525	-	73	30570593	30575359
Gm07	30598907	30615705	30598907	30600561	30614032	30615705	97	---	---	---	---	30613384	30613402	+	84	30598907	30615700
Gm07	30654408	30674240	30654408	30655786	30672872	30674240	96	---	---	---	---	30672744	30672817	+	79	---	---
Gm07	30699930	30718606	30699930	30700730	30717806	30718606	98	---	---	---	---	30716952	30716975	+	70	---	---
Gm07	30734320	30750675	30734331	30736188	30748802	30750671	97	30734315	30734319	30750676	30750680	30736734	30736749	-	75	30734329	30750669
Gm07	30758426	30761142	30758432	30758943	30760628	30761137	96	30758421	30758425	30761143	30761147	30759004	30759043	-	75	30758427	30761140
Gm07	30766268	30775060	30766268	30766614	30774711	30775060	93	---	---	---	---	30766988	30767019	-	75	---	---
Gm07	30798664	30808777	30798664	30799742	30807676	30808777	93	---	---	---	---	30800039	30800060	-	81	30798677	30808767
Gm07	30829782	30851479	30829783	30830381	30850882	30851468	93	30829777	30829781	30851480	30851484	30830435	30830508	-	77	---	---
Gm07	30852928	30861252	30852939	30854041	30860130	30861252	92	30852923	30852927	30861253	30861257	30859868	30859911	+	70	---	---
Gm07	30869866	30885031	30869866	30870507	30884414	30885031	86	---	---	---	---	30871161	30871203	-	83	30869867	30885029
Gm07	30871288	30881575	30871288	30872407	30880440	30881575	95	---	---	---	---	30880038	30880070	+	72	---	---
Gm07	30934824	30941216	30934824	30935703	30940382	30941216	86	---	---	---	---	30935839	30935853	-	86	30934824	30941214
Gm07	30975149	30990288	30975149	30975707	30989699	30990288	91	---	---	---	---	30976364	30976400	-	91	---	---
Gm07	30980818	30990487	30980818	30981000	30990296	30990487	87	---	---	---	---	30989831	30989846	+	100	30980818	30990472
Gm07	31007361	31022040	31007361	31008955	31020445	31022040	98	---	---	---	---	31020328	31020395	+	77	31007365	31022038
Gm07	31041797	31044733	31041797	31042043	31044486	31044733	96	---	---	---	---	31044381	31044426	+	82	---	---
Gm07	31061586	31075316	31061591	31062723	31074183	31075305	94	31061580	31061585	31075317	31075322	31073882	31073898	+	70	31061591	31075314
Gm07	31067482	31071583	31067484	31067945	31071111	31071583	95	31067477	31067481	31071584	31071588	31070952	31070972	+	76	31067485	31071579
Gm07	31074183	31086703	31074183	31075305	31085595	31086703	87	---	---	---	---	31085310	31085328	+	84	31074183	31086701
Gm07	31130088	31150158	31130088	31131762	31148209	31150158	85	---	---	---	---	31147386	31147402	+	76	31130088	31150155
Gm07	31203940	31214269	31203940	31205629	31212580	31214269	99	---	---	---	---	31205729	31205813	-	70	31203941	31214267
Gm07	31226471	31236066	31226471	31227564	31234974	31236066	94	31226466	31226470	31236067	31236071	31234846	31234861	+	75	31226474	31236063
Gm07	31248052	31266911	31248052	31250881	31264093	31266911	94	---	---	---	---	31251174	31251200	-	74	31248052	31266909
Gm07	31268222	31288673	31268222	31269848	31287047	31288673	99	---	---	---	---	31286236	31286252	+	88	---	---
Gm07	31272737	31283001	31272738	31273834	31281899	31282995	99	31272732	31272736	31283002	31283006	31281713	31281740	+	89	31272738	31282999
Gm07	31296159	31306000	31296159	31297251	31304897	31306000	93	---	---	---	---	31304694	31304752	+	72	31296159	31305998
Gm07	31308242	31323690	31308253	31310052	31321899	31323686	95	31308237	31308241	31323691	31323695	31310493	31310531	-	71	31308249	31323686
Gm07	31363113	31371309	31363123	31364065	31370349	31371303	91	31363108	31363112	31371310	31371314	31364212	31364232	-	80	31363130	31371293
Gm07	31375324	31381803	31375324	31376286	31380841	31381803	99	---	---	---	---	31376427	31376448	-	86	31375324	31381801
Gm07	31396471	31402749	31396474	31397088	31402137	31402748	90	31396465	31396470	31402750	31402755	31397290	31397325	-	77	31396477	31402739
Gm07	31412840	31415800	31412840	31413441	31415199	31415800	98	---	---	---	---	31415142	31415169	+	75	31412854	31415798
Gm07	31419782	31430136	31419782	31420706	31429212	31430136	95	---	---	---	---	31428803	31428837	+	80	31419782	31430122
Gm07	31452101	31462628	31452101	31452202	31462527	31462628	99	---	---	---	---	31452567	31452718	-	75	31452107	31462625
Gm07	31480040	31500017	31480052	31481410	31498651	31500014	92	31480035	31480039	31500018	31500022	31497950	31497964	+	73	31480050	31500014
Gm07	31483458	31488242	31483458	31484875	31486824	31488231	88	31483450	31483457	31488243	31488250	31484926	31484972	-	76	31483458	31488229
Gm07	31491578	31496862	31491578	31492472	31495981	31496862	93	---	---	---	---	31495820	31495839	+	70	31491578	31496858
Gm07	31528671	31542194	31528678	31529749	31541070	31542186	92	31528659	31528670	31542195	31542206	31530057	31530096	-	72	31528673	31542184
Gm07	31559552	31580466	31559552	31561231	31578807	31580466	98	---	---	---	---	31577957	31577977	+	71	31559557	31580464
Gm07	31590289	31607118	31590292	31592042	31605346	31607106	94	31590284	31590288	31607119	31607123	31604690	31604712	+	82	31590294	31607106
Gm07	31610505	31615665	31610505	31611068	31615105	31615665	92	---	---	---	---	31611217	31611239	-	91	31610512	31615662
Gm07	31667680	31676184	31667680	31668793	31675138	31676184	91	---	---	---	---	31668927	31668957	-	90	31667689	31676177
Gm07	31684196	31698878	31684198	31686134	31696961	31698877	98	31684190	31684195	31698879	31698884	31686638	31686657	-	70	31684196	31698877
Gm07	31699619	31713461	31699619	31701400	31711716	31713461	90	---	---	---	---	31701894	31701905	-	75	31699635	31713459
Gm07	31728489	31740515	31728489	31729475	31739573	31740515	89	---	---	---	---	31739142	31739155	+	78	31728489	31740504
Gm07	31729470	31750071	31729470	31730207	31749414	31750071	86	---	---	---	---	31748455	31748472	+	77	31729478	31750069
Gm07	31740509	31749428	31740515	31741633	31748296	31749414	99	31740504	31740508	31749429	31749433	31741923	31741945	-	73	31740515	31749419
Gm07	31750725	31763131	31750725	31751570	31762286	31763131	96	---	---	---	---	31762176	31762187	+	83	31750725	31763115
Gm07	31757948	31763778	31757948	31758604	31763126	31763778	93	---	---	---	---	31758791	31758829	-	79	---	---
Gm07	31762776	31773534	31762776	31763430	31772864	31773534	90	---	---	---	---	31772509	31772551	+	83	31762780	31773518
Gm07	31806643	31809978	31806643	31807257	31809364	31809978	96	---	---	---	---	---	---	0	--	31806644	31809974
Gm07	31821954	31831216	31821969	31823111	31830060	31831209	95	31821949	31821953	31831217	31831221	31829871	31829890	+	95	31821956	31831207
Gm07	31883225	31899705	31883236	31884882	31898049	31899699	98	31883219	31883224	31899706	31899711	31897401	31897419	+	84	31883236	31899704
Gm07	31883563	31899155	31883574	31884333	31898387	31899145	97	31883558	31883562	31899156	31899160	31885000	31885014	-	73	31883563	31899136
Gm07	31918557	31937798	31918557	31920136	31936209	31937798	96	---	---	---	---	31935434	31935470	+	81	31918557	31937795
Gm07	31951156	31966189	31951167	31951559	31965795	31966185	89	31951151	31951155	31966190	31966194	31965084	31965106	+	78	31951159	31966178
Gm07	31960593	31968238	31960605	31961380	31967473	31968224	88	31960588	31960592	31968239	31968243	31961649	31961669	-	71	31960601	31968234
Gm07	31971660	31983241	31971661	31972783	31982115	31983233	98	31971654	31971659	31983242	31983247	31973148	31973169	-	77	31971661	31983231
Gm07	32000133	32015343	32000133	32001729	32013754	32015343	92	---	---	---	---	32013628	32013700	+	76	32000134	32015340
Gm07	32019591	32027277	32019591	32020594	32026300	32027277	92	---	---	---	---	32026101	32026136	+	75	---	---
Gm07	32061606	32071335	32061606	32062726	32070215	32071335	99	---	---	---	---	32069993	32070039	+	74	32061606	32071330
Gm07	32091397	32110743	32091397	32091715	32110422	32110743	89	---	---	---	---	32109768	32109785	+	83	32091399	32110737
Gm07	32132690	32137349	32132694	32132972	32137063	32137341	99	32132684	32132689	32137350	32137355	32136960	32137007	+	70	32132690	32137339
Gm07	32179937	32200218	32179937	32181610	32198544	32200218	99	---	---	---	---	32197698	32197718	+	71	32179938	32200215
Gm07	32209286	32220675	32209286	32209507	32220454	32220675	88	---	---	---	---	32209825	32209841	-	82	32209299	32220670
Gm07	32217055	32220100	32217055	32217969	32219172	32220100	94	---	---	---	---	---	---	0	--	32217056	32220098
Gm07	32225415	32243539	32225415	32227072	32241863	32243539	98	---	---	---	---	32241151	32241165	+	80	32225415	32243536
Gm07	32249506	32254804	32249506	32250368	32253920	32254804	88	---	---	---	---	32253806	32253875	+	84	32249506	32254787
Gm07	32257467	32277166	32257467	32259445	32275199	32277166	86	---	---	---	---	32259812	32259831	-	80	---	---
Gm07	32257903	32276801	32257907	32259069	32275610	32276790	87	32257898	32257902	32276802	32276806	32274829	32274854	+	73	32257918	32276795
Gm07	32272241	32288829	32272247	32273901	32287186	32288829	98	32272236	32272240	32288830	32288834	32286535	32286553	+	84	32272241	32288825
Gm07	32289478	32293185	32289479	32290497	32292188	32293172	91	32289473	32289477	32293186	32293190	32290574	32290597	-	75	---	---
Gm07	32293172	32297957	32293172	32293395	32297734	32297957	97	---	---	---	---	32293579	32293611	-	81	32293181	32297945
Gm07	32301188	32309904	32301188	32301957	32309139	32309904	98	---	---	---	---	32308795	32308829	+	74	32301192	32309902
Gm07	32301265	32309904	32301265	32301957	32309216	32309904	97	---	---	---	---	32308879	32308894	+	81	32301265	32309902
Gm07	32317724	32333299	32317724	32319177	32331826	32333299	93	---	---	---	---	32319755	32319794	-	70	32317728	32333297
Gm07	32352945	32359325	32352952	32354128	32358146	32359314	95	32352940	32352944	32359326	32359330	32354225	32354236	-	83	32352955	32359324
Gm07	32390541	32404986	32390541	32390791	32404736	32404986	93	---	---	---	---	32404398	32404417	+	80	32390542	32404984
Gm07	32396163	32409015	32396163	32397777	32407398	32409015	94	---	---	---	---	32407025	32407057	+	78	---	---
Gm07	32399989	32406797	32399989	32400572	32406213	32406797	90	---	---	---	---	32406015	32406033	+	78	32400005	32406780
Gm07	32411776	32429372	32411776	32413813	32427335	32429372	99	---	---	---	---	32414440	32414455	-	81	32411776	32429369
Gm07	32438255	32448596	32438255	32438543	32448310	32448596	97	---	---	---	---	32438989	32439019	-	70	32438255	32448591
Gm07	32453015	32461156	32453015	32455916	32458255	32461156	99	---	---	---	---	32458139	32458153	+	73	---	---
Gm07	32478488	32481068	32478488	32479064	32480490	32481068	98	---	---	---	---	---	---	0	--	32478493	32481064
Gm07	32485950	32489118	32485951	32486795	32488267	32489103	91	32485945	32485949	32489119	32489123	32488180	32488211	+	75	32485953	32489117
Gm07	32489987	32493014	32489987	32490280	32492721	32493014	95	---	---	---	---	32492609	32492645	+	72	32490003	32493012
Gm07	32501014	32519929	32501014	32502664	32518260	32519929	98	---	---	---	---	32503423	32503442	-	75	32501014	32519925
Gm07	32534558	32539386	32534558	32536362	32537582	32539386	99	---	---	---	---	32537554	32537580	+	77	---	---
Gm07	32544864	32549517	32544867	32545944	32548421	32549517	85	32544858	32544863	32549518	32549523	32548332	32548360	+	79	32544867	32549514
Gm07	32566473	32576650	32566473	32566744	32576367	32576650	85	---	---	---	---	32576061	32576154	+	73	32566479	32576635
Gm07	32589868	32592948	32589868	32590365	32592451	32592948	89	---	---	---	---	32592384	32592414	+	83	32589872	32592946
Gm07	32636457	32645775	32636472	32637472	32644769	32645769	99	32636452	32636456	32645776	32645780	32637612	32637625	-	71	32636462	32645769
Gm07	32686605	32702189	32686615	32688125	32700734	32702174	92	32686600	32686604	32702190	32702194	32688736	32688755	-	70	---	---
Gm07	32727209	32746183	32727209	32728849	32744532	32746183	97	---	---	---	---	32743786	32743798	+	84	32727210	32746181
Gm07	32757368	32761362	32757368	32758364	32760365	32761362	99	---	---	---	---	32760280	32760309	+	80	32757368	32761360
Gm07	32766762	32772106	32766762	32767670	32771198	32772106	97	---	---	---	---	32771084	32771153	+	82	32766762	32772103
Gm07	32773364	32782070	32773369	32774388	32781075	32782069	88	32773359	32773363	32782071	32782075	32780740	32780813	+	72	32773365	32782067
Gm07	32811443	32823508	32811443	32814212	32820646	32823508	88	---	---	---	---	32820577	32820594	+	94	32811461	32823493
Gm07	32831166	32852192	32831172	32832843	32850513	32852184	99	32831161	32831165	32852193	32852197	32849658	32849678	+	71	32831168	32852182
Gm07	32884638	32888765	32884638	32885616	32887769	32888765	86	---	---	---	---	32885700	32885711	-	91	---	---
Gm07	32945195	32955681	32945195	32945868	32955009	32955681	90	---	---	---	---	32954559	32954585	+	70	32945205	32955679
Gm07	32973257	32977327	32973257	32974389	32976168	32977327	95	---	---	---	---	32976137	32976149	+	84	32973258	32977317
Gm07	32984109	33001441	32984109	32985699	32999833	33001441	93	---	---	---	---	32999708	32999778	+	74	32984109	33001439
Gm07	33006147	33015045	33006148	33007228	33013952	33015032	96	33006142	33006146	33015046	33015050	33013778	33013808	+	90	33006148	33015039
Gm07	33006148	33014834	33006148	33007030	33013952	33014834	96	---	---	---	---	33013778	33013808	+	90	---	---
Gm07	33018880	33032774	33018880	33019457	33032215	33032774	93	---	---	---	---	33031642	33031673	+	75	33018892	33032772
Gm07	33038951	33052974	33038951	33039743	33052151	33052974	92	---	---	---	---	33051805	33051829	+	92	---	---
Gm07	33040979	33046552	33040979	33042324	33045205	33046552	94	---	---	---	---	33045177	33045202	+	88	33040995	33046550
Gm07	33085308	33092602	33085308	33085986	33091926	33092602	85	---	---	---	---	33086262	33086282	-	71	---	---
Gm07	33087411	33094354	33087411	33088285	33093507	33094354	85	---	---	---	---	33088509	33088537	-	72	33087411	33094341
Gm07	33107688	33113474	33107698	33108742	33112425	33113469	99	33107681	33107687	33113475	33113481	33108793	33108820	-	75	33107698	33113466
Gm07	33132175	33140936	33132175	33132329	33140782	33140936	95	---	---	---	---	33132697	33132714	-	72	33132182	33140933
Gm07	33161247	33176398	33161254	33161416	33176225	33176387	94	33161242	33161246	33176399	33176403	33162098	33162117	-	80	---	---
Gm07	33180687	33190288	33180687	33182294	33188687	33190288	88	---	---	---	---	33182578	33182614	-	72	33180701	33190287
Gm07	33200179	33210176	33200179	33201118	33209239	33210176	94	---	---	---	---	33201168	33201182	-	80	33200179	33210172
Gm07	33218872	33223097	33218872	33219467	33222480	33223097	89	---	---	---	---	33219602	33219618	-	70	33218880	33223091
Gm07	33228188	33232972	33228200	33229339	33231821	33232958	98	33228183	33228187	33232973	33232977	33231719	33231734	+	75	33228201	33232960
Gm07	33244641	33254280	33244641	33245197	33253751	33254280	88	---	---	---	---	33253621	33253653	+	72	---	---
Gm07	33263094	33272270	33263094	33264274	33271093	33272270	99	---	---	---	---	33270782	33270839	+	70	33263105	33272267
Gm07	33277975	33296207	33277975	33279050	33295130	33296207	97	---	---	---	---	33279389	33279457	-	78	33277975	33296197
Gm07	33322872	33330358	33322872	33323360	33329858	33330358	86	---	---	---	---	33329758	33329773	+	87	33322881	33330356
Gm07	33335947	33345258	33335952	33336956	33344252	33345256	99	33335942	33335946	33345259	33345263	33337293	33337306	-	85	33335953	33345252
Gm07	33392323	33413589	33392333	33393025	33412891	33413582	98	33392318	33392322	33413590	33413594	33393788	33393814	-	70	33392338	33413583
Gm07	33394400	33404382	33394410	33395640	33403129	33404379	98	33394395	33394399	33404383	33404387	33402811	33402868	+	70	33394405	33404377
Gm07	33433134	33453635	33433148	33434794	33451973	33453633	97	33433129	33433133	33453636	33453640	33451790	33451812	+	91	---	---
Gm07	33435580	33450661	33435580	33437524	33448708	33450661	97	---	---	---	---	33448580	33448653	+	74	---	---
Gm07	33463091	33480169	33463091	33465269	33477988	33480169	92	---	---	---	---	33477481	33477497	+	70	33463093	33480167
Gm07	33494544	33504596	33494544	33495216	33503926	33504596	92	---	---	---	---	33495564	33495580	-	82	---	---
Gm07	33502263	33508151	33502263	33503207	33507199	33508151	95	---	---	---	---	33507066	33507080	+	73	---	---
Gm07	33506218	33525392	33506218	33507720	33523888	33525392	97	---	---	---	---	33507952	33508038	-	72	---	---
Gm07	33553787	33557582	33553787	33554139	33557230	33557582	95	---	---	---	---	33557134	33557147	+	85	33553788	33557580
Gm07	33572347	33587491	33572347	33573054	33586782	33587491	96	---	---	---	---	33586366	33586401	+	75	33572347	33587472
Gm07	33573052	33583068	33573052	33574284	33581840	33583066	98	33573047	33573051	33583069	33583073	33574569	33574626	-	70	33573052	33583067
Gm07	33583069	33587622	33583069	33583207	33587484	33587622	94	---	---	---	---	33583336	33583355	-	75	33583074	33587620
Gm07	33590593	33600282	33590606	33591731	33599144	33600269	99	33590588	33590592	33600283	33600287	33598795	33598813	+	73	33590606	33600278
Gm07	33612808	33624614	33612808	33613423	33624001	33624614	91	---	---	---	---	33613926	33613952	-	74	---	---
Gm07	33627932	33632773	33627934	33628324	33632395	33632770	93	33627926	33627931	33632774	33632779	33632216	33632237	+	72	33627944	33632762
Gm07	33637151	33640997	33637162	33638143	33640005	33640986	98	33637146	33637150	33640998	33641002	33638198	33638227	-	80	33637162	33640984
Gm07	33645585	33666589	33645585	33646671	33665442	33666589	88	---	---	---	---	33647405	33647491	-	73	33645587	33666572
Gm07	33646670	33664012	33646670	33648591	33662091	33664012	99	---	---	---	---	33649253	33649266	-	78	33646670	33664008
Gm07	33675040	33692134	33675040	33675630	33691543	33692134	98	---	---	---	---	33676374	33676395	-	77	33675047	33692132
Gm07	33683122	33691544	33683122	33683453	33691214	33691544	96	---	---	---	---	33683638	33683651	-	78	33683123	33691542
Gm07	33722176	33730919	33722176	33723579	33729507	33730919	92	---	---	---	---	33729360	33729412	+	73	33722191	33730909
Gm07	33750229	33759818	33750229	33751310	33758720	33759818	98	---	---	---	---	33751600	33751622	-	73	33750229	33759816
Gm07	33819917	33828036	33819918	33820813	33827118	33828023	90	33819912	33819916	33828037	33828041	33821038	33821128	-	74	33819929	33828032
Gm07	33831147	33840079	33831147	33832115	33839118	33840079	97	---	---	---	---	33838906	33838920	+	86	---	---
Gm07	33864432	33880271	33864433	33865243	33879448	33880257	86	33864426	33864431	33880272	33880277	33865831	33865911	-	74	33864441	33880265
Gm07	33887258	33906329	33887258	33888932	33904655	33906329	99	---	---	---	---	33903869	33903885	+	76	33887258	33906327
Gm07	33967029	33976708	33967035	33968139	33975591	33976695	99	33967022	33967028	33976709	33976715	33975334	33975415	+	71	33967035	33976692
Gm07	34009012	34017458	34009012	34009976	34016485	34017458	95	---	---	---	---	34016199	34016228	+	76	34009012	34017456
Gm07	34025839	34036133	34025839	34026987	34034970	34036133	96	---	---	---	---	34027312	34027351	-	72	34025839	34036130
Gm07	34077073	34098497	34077073	34079873	34095741	34098497	90	---	---	---	---	34094977	34094995	+	73	34077074	34098488
Gm07	34077921	34096852	34077921	34078370	34096404	34096852	93	---	---	---	---	34079148	34079226	-	79	---	---
Gm07	34078898	34099310	34078898	34080632	34097509	34099310	88	---	---	---	---	34096665	34096689	+	72	---	---
Gm07	34126272	34138665	34126272	34127970	34136994	34138665	94	---	---	---	---	34136772	34136785	+	100	34126274	34138663
Gm07	34131322	34136850	34131325	34132293	34135884	34136838	97	34131317	34131321	34136851	34136855	34132321	34132407	-	78	34131323	34136836
Gm07	34187303	34196924	34187303	34187645	34196606	34196924	86	---	---	---	---	34196283	34196309	+	77	---	---
Gm07	34224188	34240034	34224188	34225858	34238365	34240034	96	---	---	---	---	34226401	34226416	-	75	34224188	34240032
Gm07	34262754	34272056	34262754	34263757	34271053	34272056	99	---	---	---	---	34263896	34263909	-	71	34262755	34272053
Gm07	34304185	34324738	34304185	34305532	34323408	34324738	95	---	---	---	---	34322661	34322684	+	83	---	---
Gm07	34334398	34350080	34334398	34336350	34348128	34350080	99	---	---	---	---	34336923	34336939	-	70	34334400	34350078
Gm07	34382800	34395300	34382800	34383142	34394959	34395300	86	---	---	---	---	34383552	34383603	-	75	34382800	34395296
Gm07	34417137	34420335	34417137	34417370	34420102	34420335	99	---	---	---	---	34417440	34417452	-	76	34417137	34420321
Gm07	34424455	34431250	34424455	34425330	34430379	34431250	93	---	---	---	---	34430348	34430374	+	77	34424459	34431247
Gm07	34445526	34448897	34445526	34445958	34448465	34448897	98	---	---	---	---	34448421	34448454	+	73	34445526	34448895
Gm07	34484595	34489996	34484606	34485514	34489072	34489983	99	34484588	34484594	34489997	34490003	34485558	34485627	-	84	34484607	34489994
Gm07	34521778	34530296	34521778	34522920	34529185	34530296	93	---	---	---	---	34523199	34523213	-	80	34521778	34530294
Gm07	34544629	34561516	34544634	34546590	34559550	34561506	98	34544624	34544628	34561517	34561521	34547216	34547236	-	80	34544634	34561505
Gm07	34631069	34635203	34631069	34631267	34635005	34635203	97	---	---	---	---	34631388	34631408	-	80	---	---
Gm07	34641270	34648324	34641270	34641705	34647899	34648324	89	---	---	---	---	34641801	34641817	-	88	34641270	34648322
Gm07	34674397	34679034	34674397	34675519	34677915	34679034	92	---	---	---	---	34677820	34677846	+	70	34674400	34679020
Gm07	34700759	34709385	34700759	34701850	34708292	34709385	99	---	---	---	---	34702008	34702041	-	88	34700759	34709383
Gm07	34722327	34728964	34722327	34723855	34727384	34728964	94	---	---	---	---	34727208	34727242	+	82	34722327	34728953
Gm07	34722922	34728550	34722922	34723441	34728021	34728550	96	---	---	---	---	---	---	0	--	34722931	34728546
Gm07	34742965	34764492	34742965	34743559	34763897	34764492	94	---	---	---	---	34744549	34744574	-	80	---	---
Gm07	34746469	34753954	34746470	34747381	34753039	34753950	97	34746463	34746468	34753955	34753960	34752756	34752777	+	90	34746470	34753948
Gm07	34746758	34753749	34746767	34747170	34753336	34753740	98	34746753	34746757	34753750	34753754	34753122	34753167	+	82	---	---
Gm07	34754028	34763897	34754028	34755225	34762700	34763897	99	---	---	---	---	34755499	34755556	-	72	34754031	34763895
Gm07	34768152	34773764	34768152	34768625	34773292	34773764	87	---	---	---	---	34768627	34768638	-	91	34768162	34773762
Gm07	34820076	34825340	34820076	34820848	34824551	34825340	90	---	---	---	---	34821008	34821034	-	81	---	---
Gm07	34849455	34862698	34849465	34849576	34862585	34862696	98	34849450	34849454	34862699	34862703	34850205	34850227	-	73	34849470	34862680
Gm07	34866867	34875245	34866867	34867419	34874732	34875245	87	---	---	---	---	34867731	34867748	-	88	34866867	34875243
Gm07	34886725	34903434	34886725	34886826	34903334	34903434	96	---	---	---	---	34902572	34902599	+	82	34886740	34903432
Gm07	34916133	34928659	34916133	34919991	34924724	34928659	91	---	---	---	---	34920198	34920226	-	75	34916141	34928656
Gm07	34931429	34950002	34931429	34931619	34949812	34950002	85	---	---	---	---	34932284	34932313	-	83	---	---
Gm07	34934118	34940488	34934118	34935263	34939387	34940488	94	---	---	---	---	34939194	34939232	+	71	34934118	34940486
Gm07	34969004	34986360	34969004	34969988	34985386	34986360	86	---	---	---	---	34970733	34970756	-	79	34969004	34986357
Gm07	35001130	35016597	35001130	35001980	35015747	35016597	96	35001125	35001129	35016598	35016602	35015058	35015080	+	73	35001130	35016596
Gm07	35001980	35012195	35001980	35003073	35011095	35012195	98	---	---	---	---	35003273	35003287	-	86	35001980	35012193
Gm07	35234619	35248844	35234619	35235660	35247803	35248844	85	---	---	---	---	35235947	35235964	-	72	---	---
Gm07	35295121	35300276	35295136	35295503	35299908	35300275	97	35295116	35295120	35300277	35300281	35295644	35295666	-	78	35295136	35300275
Gm07	35409797	35428967	35409797	35410276	35428486	35428967	93	---	---	---	---	35427921	35427950	+	70	---	---
Gm07	35495159	35503655	35495164	35495435	35503387	35503652	86	35495154	35495158	35503656	35503660	35503063	35503112	+	80	---	---
Gm07	35548689	35557346	35548689	35548955	35557076	35557346	92	---	---	---	---	35556983	35557007	+	76	35548690	35557344
Gm07	35563909	35573156	35563909	35565001	35572065	35573156	99	---	---	---	---	35565159	35565187	-	86	35563914	35573154
Gm07	35643220	35649677	35643220	35643688	35649209	35649677	98	---	---	---	---	35643937	35643964	-	75	35643220	35649675
Gm07	35982172	35986908	35982172	35982495	35986574	35986907	85	35982167	35982171	35986909	35986913	35986391	35986430	+	70	35982172	35986904
Gm07	36010544	36015474	36010544	36010780	36015238	36015474	90	---	---	---	---	36015132	36015146	+	73	36010556	36015463
Gm07	36239720	36261315	36239722	36240917	36260164	36261313	93	36239715	36239719	36261316	36261320	36259209	36259229	+	80	---	---
Gm07	36247562	36266628	36247573	36248866	36265324	36266624	90	36247557	36247561	36266629	36266633	36264636	36264663	+	71	---	---
Gm07	36247567	36267173	36247573	36249396	36265324	36267160	91	36247562	36247566	36267174	36267178	36250164	36250193	-	73	---	---
Gm07	36258782	36273859	36258782	36260156	36272482	36273859	97	---	---	---	---	36271899	36271917	+	84	36258788	36273850
Gm07	36288745	36293791	36288745	36289567	36292955	36293791	87	---	---	---	---	36292785	36292814	+	70	36288745	36293789
Gm07	36293912	36297350	36293912	36294248	36297014	36297350	95	---	---	---	---	36294300	36294347	-	72	36293915	36297348
Gm07	36306647	36316875	36306647	36307262	36316266	36316875	89	---	---	---	---	36315865	36315886	+	77	---	---
Gm07	36326584	36336044	36326584	36327221	36335388	36336044	87	---	---	---	---	36334995	36335025	+	74	---	---
Gm07	36328334	36339020	36328341	36329090	36338260	36339016	90	36328329	36328333	36339021	36339025	36329092	36329103	-	75	---	---
Gm07	36328375	36338685	36328375	36328752	36338291	36338685	90	---	---	---	---	36329092	36329103	-	75	---	---
Gm07	36758832	36763938	36758835	36759109	36763660	36763934	90	36758827	36758831	36763939	36763943	36763433	36763467	+	82	36758847	36763937
Gm07	36959631	36977346	36959631	36960420	36976575	36977346	85	---	---	---	---	36975809	36975844	+	80	36959634	36977341
Gm07	36964584	36970540	36964584	36964729	36970389	36970540	93	---	---	---	---	36964954	36964974	-	71	36964584	36970534
Gm07	36978252	36988167	36978252	36978741	36987702	36988167	85	---	---	---	---	36979091	36979141	-	78	36978269	36988161
Gm07	37064012	37070649	37064012	37064492	37070169	37070649	88	---	---	---	---	37069988	37070002	+	100	37064012	37070646
Gm07	37261999	37267677	37261999	37262143	37267530	37267677	90	---	---	---	---	37262145	37262173	-	89	---	---
Gm07	37263794	37266379	37263796	37264055	37266115	37266374	96	37263789	37263793	37266380	37266384	37264057	37264070	-	92	---	---
Gm07	37337347	37342060	37337351	37337559	37341851	37342056	92	37337342	37337346	37342061	37342065	37337594	37337618	-	84	37337351	37342053
Gm07	37408030	37414157	37408030	37408413	37413773	37414157	97	---	---	---	---	37413565	37413577	+	76	37408030	37414155
Gm07	37465164	37473475	37465164	37465389	37473240	37473475	91	---	---	---	---	37465638	37465658	-	76	---	---
Gm07	37465394	37475383	37465394	37466648	37474119	37475383	88	---	---	---	---	37466743	37467020	-	75	37465403	37475369
Gm07	37465563	37475383	37465563	37466648	37474326	37475383	90	---	---	---	---	37466743	37467007	-	77	37465564	37475369
Gm07	37565582	37569851	37565582	37565790	37569645	37569851	95	---	---	---	---	37565800	37565864	-	70	37565582	37569845
Gm07	37719349	37740456	37719349	37719465	37740340	37740456	90	---	---	---	---	37719999	37720072	-	77	---	---
Gm07	37780064	37783127	37780064	37780392	37782798	37783127	95	---	---	---	---	37782766	37782779	+	78	37780064	37783124
Gm07	37812014	37823032	37812018	37812217	37822820	37823020	92	37812009	37812013	37823033	37823037	37812422	37812451	-	80	37812027	37823028
Gm07	37834663	37839312	37834663	37834942	37839034	37839312	98	---	---	---	---	37838931	37838978	+	70	37834664	37839310
Gm07	37929047	37935895	37929047	37929314	37935628	37935895	94	---	---	---	---	37929584	37929605	-	81	---	---
Gm07	38003842	38008419	38003842	38004121	38008140	38008419	96	---	---	---	---	38007961	38007975	+	73	38003842	38008414
Gm07	38112379	38117075	38112379	38112570	38116886	38117075	85	---	---	---	---	38112661	38112767	-	71	---	---
Gm07	38156035	38160836	38156043	38156230	38160647	38160833	95	38156030	38156034	38160837	38160841	38160452	38160478	+	70	38156044	38160833
Gm07	38257055	38266001	38257055	38257636	38265422	38266001	92	---	---	---	---	38265147	38265182	+	75	38257072	38265992
Gm07	38470318	38475074	38470318	38470655	38474745	38475074	90	---	---	---	---	---	---	0	--	38470318	38475072
Gm07	39180980	39186523	39180980	39182280	39185211	39186523	91	---	---	---	---	---	---	0	--	39180984	39186513
Gm07	39186683	39193152	39186697	39187159	39192662	39193149	87	39186678	39186682	39193153	39193157	39192526	39192544	+	73	39186683	39193151
Gm07	39256355	39274370	39256355	39256604	39274121	39274370	85	---	---	---	---	39257436	39257476	-	73	39256359	39274364
Gm07	39279190	39285522	39279190	39279658	39285054	39285522	97	---	---	---	---	39279753	39279768	-	75	39279190	39285519
Gm07	39293083	39298152	39293086	39293427	39297799	39298142	94	39293078	39293082	39298153	39298157	39293576	39293624	-	73	39293086	39298151
Gm07	39354069	39359266	39354081	39355536	39357765	39359257	86	39354064	39354068	39359267	39359271	39355634	39355648	-	80	39354074	39359264
Gm07	39354660	39358545	39354660	39354861	39358344	39358545	88	---	---	---	---	39354904	39354931	-	85	---	---
Gm07	39392036	39400942	39392036	39392949	39400031	39400942	96	---	---	---	---	39393078	39393108	-	90	---	---
Gm07	39392171	39400738	39392171	39392746	39400166	39400738	96	---	---	---	---	39393078	39393117	-	80	---	---
Gm07	39469914	39473618	39469918	39470552	39472972	39473607	85	39469909	39469913	39473619	39473623	---	---	0	--	39469923	39473605
Gm07	39516600	39525689	39516600	39517550	39524730	39525689	91	---	---	---	---	39524469	39524507	+	71	---	---
Gm07	39518759	39525281	39518759	39518987	39525057	39525281	93	---	---	---	---	39524793	39524805	+	84	---	---
Gm07	39560672	39563605	39560672	39561033	39563255	39563605	85	---	---	---	---	39561087	39561116	-	73	---	---
Gm07	39602835	39608003	39602840	39603144	39607696	39608003	92	39602830	39602834	39608004	39608008	39603352	39603372	-	76	39602850	39607989
Gm07	39672165	39677530	39672165	39672639	39677056	39677530	93	---	---	---	---	39676865	39676910	+	76	39672165	39677528
Gm07	39728869	39733569	39728879	39729029	39733419	39733569	89	39728864	39728868	39733570	39733574	39733272	39733292	+	85	39728873	39733557
Gm07	39763464	39769844	39763465	39764363	39768945	39769831	90	39763459	39763463	39769845	39769849	39764540	39764562	-	78	39763476	39769842
Gm07	39869008	39875323	39869008	39869588	39874743	39875323	89	---	---	---	---	39869812	39869823	-	75	39869009	39875315
Gm07	39882369	39886832	39882369	39882706	39886496	39886832	97	---	---	---	---	39886350	39886390	+	73	39882369	39886830
Gm07	40094632	40099626	40094632	40094756	40099498	40099626	86	---	---	---	---	40094936	40094951	-	87	40094633	40099623
Gm07	40094869	40099039	40094869	40095969	40097938	40099039	94	---	---	---	---	40096032	40096069	-	73	40094869	40099036
Gm07	40222701	40227684	40222701	40222964	40227421	40227684	97	---	---	---	---	40223035	40223047	-	100	40222701	40227682
Gm07	40360618	40375619	40360618	40361100	40375156	40375619	86	---	---	---	---	40361406	40361453	-	79	40360619	40375604
Gm07	40379125	40390759	40379125	40380457	40389353	40390759	88	---	---	---	---	40380747	40380792	-	78	---	---
Gm07	40518464	40522341	40518464	40518769	40522042	40522341	87	---	---	---	---	40518772	40518832	-	78	40518468	40522332
Gm07	40614213	40620794	40614221	40614710	40620291	40620780	93	40614208	40614212	40620795	40620799	40620105	40620142	+	73	40614215	40620792
Gm07	40649889	40666804	40649889	40652411	40664271	40666804	98	---	---	---	---	40652742	40652774	-	75	40649895	40666802
Gm07	40726765	40732113	40726770	40727847	40731081	40732110	90	40726759	40726764	40732114	40732119	40727944	40728009	-	75	---	---
Gm07	40786186	40793429	40786186	40786668	40792946	40793429	89	---	---	---	---	40792714	40792729	+	75	---	---
Gm07	40804659	40809830	40804659	40805723	40808764	40809830	89	---	---	---	---	40805738	40805759	-	100	---	---
Gm07	40832135	40839261	40832135	40832613	40838773	40839261	85	---	---	---	---	40832643	40832674	-	78	---	---
Gm07	40848973	40856817	40848973	40849117	40856673	40856817	93	---	---	---	---	40856376	40856393	+	83	40848980	40856813
Gm07	40853568	40856673	40853568	40854060	40856205	40856673	89	---	---	---	---	40854120	40854168	-	75	40853571	40856669
Gm07	40856815	40860485	40856815	40857135	40860162	40860485	86	---	---	---	---	40860010	40860028	+	78	---	---
Gm07	40920943	40924079	40920950	40921179	40923847	40924076	89	40920938	40920942	40924080	40924084	40921238	40921258	-	80	40920954	40924077
Gm07	41020346	41027290	41020359	41021182	41026455	41027284	86	41020341	41020345	41027291	41027295	41026291	41026317	+	74	---	---
Gm07	41357232	41362318	41357232	41357573	41361977	41362318	95	---	---	---	---	41357575	41357596	-	77	41357232	41362314
Gm07	41547925	41552786	41547926	41548188	41552513	41552775	98	41547919	41547924	41552787	41552792	41548291	41548335	-	75	41547927	41552785
Gm07	41654492	41662910	41654496	41656161	41661242	41662895	95	41654487	41654491	41662911	41662915	41656330	41656348	-	89	41654497	41662901
Gm07	41654668	41662751	41654668	41656017	41661414	41662751	95	---	---	---	---	41656147	41656167	-	71	---	---
Gm07	41672908	41677812	41672908	41673103	41677617	41677812	98	---	---	---	---	41677522	41677602	+	72	41672912	41677810
Gm07	41760475	41765120	41760475	41760752	41764843	41765120	95	---	---	---	---	41764739	41764786	+	70	41760475	41765118
Gm07	41890147	41903470	41890147	41890590	41903019	41903470	88	---	---	---	---	41902622	41902636	+	73	41890149	41903463
Gm07	41896119	41902680	41896119	41897279	41901569	41902680	88	---	---	---	---	41897441	41897458	-	72	---	---
Gm07	42411431	42414806	42411442	42411663	42414572	42414793	87	42411426	42411430	42414807	42414811	42414538	42414570	+	81	42411439	42414797
Gm07	42422803	42427710	42422803	42423008	42427505	42427710	99	---	---	---	---	42427330	42427359	+	73	42422806	42427708
Gm07	42578262	42586641	42578262	42578547	42586356	42586641	90	---	---	---	---	42578761	42578784	-	75	42578264	42586639
Gm07	42716125	42721385	42716131	42716561	42720950	42721380	99	42716119	42716124	42721386	42721391	42716743	42716761	-	73	42716131	42721378
Gm07	43190415	43199970	43190415	43190646	43199722	43199970	85	---	---	---	---	43199312	43199324	+	76	43190416	43199960
Gm07	43190663	43193221	43190676	43191009	43192906	43193218	87	43190657	43190662	43193222	43193227	43192825	43192852	+	78	43190671	43193217
Gm07	43288609	43296405	43288621	43289872	43295095	43296394	87	43288604	43288608	43296406	43296410	43290099	43290117	-	84	---	---
Gm07	43667750	43672553	43667750	43667952	43672351	43672553	99	---	---	---	---	43672197	43672220	+	75	---	---
Gm07	43748837	43753160	43748837	43750727	43751297	43753160	88	---	---	---	---	43750746	43750773	-	71	43748849	43753158
Gm07	43902528	43906304	43902528	43903176	43905656	43906304	99	---	---	---	---	43903205	43903236	-	78	43902528	43906297
Gm07	44007720	44020054	44007720	44011610	44016183	44020054	98	---	---	---	---	44016114	44016160	+	82	44007728	44020049
Gm07	44115770	44119345	44115770	44116206	44118909	44119345	99	---	---	---	---	44118785	44118797	+	84	44115771	44119344
Gm07	44461839	44467993	44461839	44461979	44467853	44467993	99	---	---	---	---	44467608	44467633	+	73	44461847	44467990
Gm07	44678901	44682863	44678901	44680086	44681663	44682863	89	---	---	---	---	44680174	44680186	-	76	---	---
