# Supplementary material for: LtrDetector: A tool-suite for detecting long terminal repeat retrotransposons de-novo
Source: BMC Genomics. 2019 Jun 3;20:450. doi: 10.1186/s12864-019-5796-9 (PMC6547461; doi:10.1186/s12864-019-5796-9)
Supplement: Supplementary file 5 — LTR retrotransposons found by LtrDetector in Glycine max. This compressed file (.tar.gz) includes the LTR retrotransposons found by LtrDetector in BED format. (TAR.GZ 929 kb) [file 12864_2019_5796_MOESM5_ESM.gz › gmax/Gm13Detector.bed]

SeqID	Retrotransposon	Left_LTR	Right_LTR		Left_TSD	Right_TSD	Polypurine Tract		TG	CA
	Start	End	Start	End	Start	End	ID	Start	End	Start	End	Start	End	Strand	Purine%	Start	End
Gm13	66053	71102	66053	66391	70761	71102	96	---	---	---	---	70591	70616	+	80	66059	71100
Gm13	442457	457129	442457	444863	454654	457129	90	---	---	---	---	445314	445329	-	87	---	---
Gm13	448549	456929	448549	449162	456320	456929	95	---	---	---	---	456244	456269	+	84	448553	456923
Gm13	449189	460950	449189	450163	460002	460950	90	---	---	---	---	450433	450450	-	72	---	---
Gm13	449654	460939	449654	450151	460465	460939	89	---	---	---	---	450433	450450	-	72	449661	460937
Gm13	651351	657918	651351	651870	657398	657918	97	---	---	---	---	657179	657209	+	77	651357	657916
Gm13	1032761	1038993	1032762	1033146	1038609	1038993	99	1032756	1032760	1038994	1038998	1038457	1038492	+	72	1032762	1038990
Gm13	1074877	1079824	1074882	1075283	1079410	1079809	98	1074872	1074876	1079825	1079829	1075293	1075304	-	75	---	---
Gm13	1074987	1079728	1074987	1075202	1079515	1079728	98	---	---	---	---	1075293	1075304	-	75	---	---
Gm13	1165215	1167819	1165221	1165563	1167477	1167809	89	1165208	1165214	1167820	1167826	1165638	1165663	-	76	1165221	1167817
Gm13	1371449	1381152	1371449	1372570	1380038	1381152	99	---	---	---	---	1372823	1372880	-	70	1371449	1381150
Gm13	1399120	1403651	1399120	1399305	1403464	1403651	96	---	---	---	---	1399369	1399418	-	74	1399131	1403640
Gm13	1419207	1424902	1419220	1419409	1424712	1424901	94	1419202	1419206	1424903	1424907	1419612	1419639	-	71	---	---
Gm13	1472392	1477167	1472392	1472593	1476966	1477167	98	---	---	---	---	1472723	1472746	-	79	1472392	1477159
Gm13	1517893	1524435	1517893	1518324	1524004	1524435	99	---	---	---	---	1523944	1523959	+	75	1517894	1524433
Gm13	1549231	1553783	1549245	1549636	1553392	1553783	93	1549226	1549230	1553784	1553788	1553242	1553271	+	80	1549231	1553781
Gm13	1587365	1592002	1587365	1587599	1591768	1592002	96	---	---	---	---	1587702	1587718	-	76	1587365	1592000
Gm13	1642967	1648024	1642980	1643230	1647765	1648013	87	1642961	1642966	1648025	1648030	1647680	1647737	+	74	1642968	1648017
Gm13	1743737	1748184	1743750	1743933	1748001	1748184	97	1743732	1743736	1748185	1748189	1747875	1747895	+	80	---	---
Gm13	1779113	1783753	1779114	1779368	1783492	1783744	90	1779107	1779112	1783754	1783759	---	---	0	--	1779117	1783741
Gm13	1805406	1821639	1805406	1806852	1820192	1821639	99	---	---	---	---	1807406	1807420	-	86	1805412	1821633
Gm13	1875771	1879830	1875780	1875983	1879616	1879818	90	1875765	1875770	1879831	1879836	1879435	1879451	+	70	1875780	1879816
Gm13	1885570	1889909	1885570	1886489	1888990	1889909	99	---	---	---	---	---	---	0	--	---	---
Gm13	1919383	1925016	1919387	1920347	1924067	1925009	86	1919378	1919382	1925017	1925021	1920472	1920500	-	79	1919396	1925007
Gm13	2041146	2046503	2041159	2042003	2045669	2046495	90	2041140	2041145	2046504	2046509	2045566	2045586	+	80	---	---
Gm13	2142892	2148956	2142894	2143416	2148418	2148941	87	2142887	2142891	2148957	2148961	2148228	2148261	+	70	---	---
Gm13	2183342	2187516	2183342	2183995	2186897	2187516	90	---	---	---	---	2184049	2184092	-	88	---	---
Gm13	2244552	2247627	2244552	2245203	2246976	2247627	99	---	---	---	---	2245265	2245278	-	92	2244552	2247625
Gm13	2258739	2262539	2258739	2259209	2262063	2262539	91	---	---	---	---	2259224	2259235	-	75	2258739	2262534
Gm13	2364429	2367764	2364429	2364969	2367197	2367764	85	---	---	---	---	2365068	2365081	-	71	2364436	2367757
Gm13	2410420	2416185	2410420	2410782	2415819	2416185	94	---	---	---	---	2410959	2410987	-	75	---	---
Gm13	2534099	2543322	2534108	2534605	2542813	2543310	99	2534094	2534098	2543323	2543327	2534942	2534961	-	70	2534102	2543316
Gm13	2631079	2636714	2631079	2631620	2636177	2636714	86	---	---	---	---	2635949	2635975	+	70	2631079	2636712
Gm13	2666924	2681505	2666924	2667096	2681333	2681505	94	---	---	---	---	2680665	2680699	+	82	---	---
Gm13	2736104	2743944	2736112	2737041	2743016	2743940	90	2736099	2736103	2743945	2743949	2742730	2742760	+	74	2736112	2743931
Gm13	2834922	2840758	2834934	2836143	2839551	2840758	96	2834917	2834921	2840759	2840763	2839406	2839439	+	76	2834922	2840755
Gm13	2842497	2847022	2842502	2842749	2846763	2847008	93	2842491	2842496	2847023	2847028	2846659	2846706	+	70	2842502	2847006
Gm13	2848736	2852335	2848736	2849114	2851963	2852335	86	---	---	---	---	2851820	2851866	+	74	---	---
Gm13	2881339	2886786	2881339	2881963	2886178	2886786	86	---	---	---	---	2885984	2886020	+	86	2881344	2886785
Gm13	2934462	2942352	2934466	2935020	2941782	2942337	94	2934457	2934461	2942353	2942357	2935334	2935350	-	76	2934468	2942345
Gm13	3018515	3026604	3018515	3018800	3026319	3026604	93	---	---	---	---	3019145	3019166	-	86	3018530	3026592
Gm13	3031730	3042227	3031730	3032878	3041079	3042227	99	---	---	---	---	3033138	3033195	-	70	3031730	3042224
Gm13	3097746	3106734	3097746	3097979	3106501	3106734	97	---	---	---	---	3106255	3106294	+	77	3097755	3106731
Gm13	3207839	3212751	3207853	3208061	3212536	3212744	99	3207834	3207838	3212752	3212756	3212330	3212346	+	70	3207856	3212742
Gm13	3308558	3314191	3308565	3308855	3313890	3314185	88	3308552	3308557	3314192	3314197	3313782	3313800	+	78	---	---
Gm13	3327717	3330084	3327717	3327833	3329971	3330084	86	---	---	---	---	---	---	0	--	3327726	3330082
Gm13	3421328	3425161	3421341	3421516	3424973	3425158	90	3421322	3421327	3425162	3425167	3424819	3424839	+	85	3421341	3425157
Gm13	3425822	3429196	3425828	3425973	3429036	3429185	86	3425816	3425821	3429197	3429202	3428916	3428936	+	71	---	---
Gm13	3452529	3457550	3452529	3452693	3457385	3457550	89	---	---	---	---	3457320	3457349	+	73	---	---
Gm13	3498780	3501522	3498780	3499194	3501108	3501522	95	---	---	---	---	3499250	3499294	-	71	3498780	3501503
Gm13	3632436	3638545	3632436	3633224	3637769	3638545	92	---	---	---	---	3633412	3633452	-	75	---	---
Gm13	3679393	3684999	3679396	3679564	3684830	3684998	91	3679388	3679392	3685000	3685004	3679607	3679631	-	76	---	---
Gm13	3732749	3736911	3732764	3733081	3736587	3736909	94	3732744	3732748	3736912	3736916	3736430	3736447	+	88	---	---
Gm13	3774938	3780080	3774939	3775711	3779289	3780069	89	3774933	3774937	3780081	3780085	3775754	3775822	-	84	3774939	3780079
Gm13	3792818	3811734	3792818	3793170	3811379	3811734	96	---	---	---	---	3810469	3810509	+	70	---	---
Gm13	3796598	3802261	3796598	3797209	3801661	3802261	93	---	---	---	---	3801490	3801506	+	70	3796598	3802259
Gm13	3808320	3810673	3808320	3808451	3810542	3810673	88	---	---	---	---	3810460	3810509	+	72	---	---
Gm13	3880606	3885443	3880606	3880949	3885098	3885443	92	---	---	---	---	3881052	3881068	-	88	---	---
Gm13	3885100	3888125	3885100	3885412	3887815	3888125	90	---	---	---	---	---	---	0	--	3885100	3888114
Gm13	3917894	3928064	3917894	3918994	3926966	3928064	96	---	---	---	---	3919378	3919393	-	75	3917894	3928062
Gm13	3945289	3955351	3945304	3946374	3954291	3955345	91	3945284	3945288	3955352	3955356	3946681	3946703	-	73	3945294	3955349
Gm13	3986956	3991468	3986956	3987340	3991113	3991468	85	---	---	---	---	3990935	3990974	+	70	3986956	3991466
Gm13	4120323	4124939	4120333	4120815	4124441	4124933	94	4120315	4120322	4124940	4124947	4120852	4120897	-	84	4120324	4124922
Gm13	4125786	4135865	4125792	4127059	4134612	4135859	97	4125780	4125785	4135866	4135871	4127320	4127377	-	70	4125794	4135861
Gm13	4257808	4266676	4257808	4258033	4266449	4266676	88	---	---	---	---	4258292	4258308	-	82	---	---
Gm13	4259881	4263168	4259881	4260222	4262831	4263168	93	---	---	---	---	4262751	4262762	+	91	4259881	4263155
Gm13	4275386	4290082	4275390	4277440	4288033	4290082	92	4275381	4275385	4290083	4290087	4277949	4277966	-	72	---	---
Gm13	4309651	4314492	4309651	4309842	4314301	4314492	98	---	---	---	---	4314174	4314188	+	80	4309654	4314490
Gm13	4331543	4340751	4331547	4332622	4339646	4340740	96	4331538	4331542	4340752	4340756	4339474	4339501	+	89	4331547	4340746
Gm13	4359656	4365086	4359656	4360569	4364152	4365086	94	---	---	---	---	4360703	4360722	-	70	4359656	4365084
Gm13	4461729	4466672	4461729	4462119	4466283	4466672	95	---	---	---	---	4466093	4466111	+	78	4461731	4466670
Gm13	4514521	4519937	4514521	4514926	4519532	4519937	99	---	---	---	---	4519302	4519316	+	80	4514521	4519933
Gm13	4529212	4543177	4529215	4529386	4542991	4543166	85	4529207	4529211	4543178	4543182	4542518	4542532	+	80	4529224	4543176
Gm13	4530579	4542420	4530583	4530941	4542072	4542420	90	4530574	4530578	4542421	4542425	4541745	4541775	+	70	---	---
Gm13	4609964	4612551	4609964	4610307	4612208	4612551	96	---	---	---	---	4610350	4610377	-	78	4609965	4612538
Gm13	4711399	4717761	4711399	4711867	4717288	4717761	97	---	---	---	---	4712013	4712028	-	75	4711399	4717758
Gm13	4719863	4734861	4719863	4720266	4734458	4734861	99	---	---	---	---	4733750	4733784	+	74	4719864	4734859
Gm13	4721320	4731088	4721331	4722479	4729939	4731087	99	4721315	4721319	4731089	4731093	4729626	4729683	+	70	4721329	4731085
Gm13	4896205	4901348	4896205	4896572	4900981	4901348	99	---	---	---	---	4896742	4896774	-	75	4896205	4901346
Gm13	4957413	4972109	4957427	4958109	4971420	4972102	97	4957407	4957412	4972110	4972115	4958711	4958728	-	72	---	---
Gm13	4958771	4961207	4958771	4958963	4961016	4961207	90	---	---	---	---	4960981	4961000	+	85	4958772	4961202
Gm13	4970598	4974198	4970598	4971411	4973384	4974198	96	---	---	---	---	4971440	4971458	-	78	4970607	4974194
Gm13	5142380	5151169	5142380	5142653	5150896	5151169	87	---	---	---	---	5143033	5143051	-	78	---	---
Gm13	5478505	5486252	5478505	5478795	5485955	5486252	89	---	---	---	---	5479120	5479153	-	73	5478505	5486250
Gm13	5608604	5613202	5608609	5608798	5612999	5613188	93	5608598	5608603	5613203	5613208	5608923	5608953	-	74	5608609	5613200
Gm13	5926253	5933793	5926266	5928242	5931810	5933787	98	5926248	5926252	5933794	5933798	5928354	5928374	-	80	---	---
Gm13	6102429	6110880	6102432	6103349	6109961	6110876	93	6102420	6102428	6110881	6110889	6109697	6109712	+	75	---	---
Gm13	6111087	6113375	6111095	6111234	6113227	6113367	90	6111082	6111086	6113376	6113380	6113151	6113165	+	73	6111089	6113367
Gm13	6111318	6116047	6111318	6111777	6115590	6116047	91	---	---	---	---	6115399	6115417	+	78	6111326	6116046
Gm13	6280557	6286532	6280557	6281201	6285896	6286532	90	---	---	---	---	6281422	6281435	-	85	6280557	6286528
Gm13	6389556	6394381	6389566	6389817	6394114	6394373	90	6389551	6389555	6394382	6394386	6393998	6394025	+	78	---	---
Gm13	6455298	6469377	6455298	6455856	6468823	6469377	86	---	---	---	---	6456406	6456446	-	80	---	---
Gm13	6587123	6592326	6587126	6587523	6591924	6592321	99	6587117	6587122	6592327	6592332	6591731	6591816	+	77	6587126	6592319
Gm13	6604711	6608487	6604711	6605305	6607839	6608487	85	---	---	---	---	6605338	6605369	-	78	6604711	6608485
Gm13	6609618	6613139	6609618	6609984	6612773	6613139	98	---	---	---	---	6612665	6612677	+	76	6609619	6613137
Gm13	6719675	6732303	6719675	6720875	6731103	6732303	97	---	---	---	---	6721151	6721191	-	85	---	---
Gm13	6720049	6732092	6720064	6720658	6731492	6732086	96	6720044	6720048	6732093	6732097	6721151	6721191	-	85	---	---
Gm13	6741622	6747265	6741622	6742368	6746519	6747265	96	---	---	---	---	6742439	6742458	-	70	---	---
Gm13	6750767	6756109	6750767	6751415	6755475	6756109	92	---	---	---	---	6751430	6751466	-	83	6750767	6756103
Gm13	6788781	6798575	6788781	6790468	6796834	6798575	88	---	---	---	---	6796586	6796598	+	84	---	---
Gm13	6902832	6909414	6902832	6903347	6908899	6909414	97	---	---	---	---	6903564	6903584	-	76	6902833	6909412
Gm13	6941309	6955080	6941309	6942097	6954268	6955080	93	---	---	---	---	6953859	6953885	+	74	6941314	6955062
Gm13	6946618	6951780	6946618	6947227	6951171	6951780	97	---	---	---	---	6951061	6951095	+	82	6946628	6951774
Gm13	6956176	6961008	6956176	6956549	6960635	6961008	99	---	---	---	---	6960448	6960469	+	72	6956176	6961006
Gm13	7390128	7395187	7390128	7390286	7395029	7395187	87	---	---	---	---	7390455	7390472	-	72	---	---
Gm13	7499036	7504406	7499036	7499945	7503497	7504406	99	---	---	---	---	7499989	7500058	-	82	7499036	7504404
Gm13	7620264	7630533	7620264	7620632	7630141	7630533	91	---	---	---	---	7629795	7629812	+	72	7620267	7630530
Gm13	7623809	7629522	7623809	7624801	7628530	7629522	99	---	---	---	---	7624853	7624880	-	75	7623815	7629520
Gm13	7755808	7760012	7755808	7755944	7759876	7760012	87	---	---	---	---	7759703	7759718	+	87	---	---
Gm13	7843457	7855332	7843464	7844855	7853938	7855328	99	7843452	7843456	7855333	7855337	7845270	7845310	-	75	7843457	7855318
Gm13	7885139	7890286	7885144	7885403	7890026	7890285	95	7885134	7885138	7890287	7890291	7885610	7885635	-	73	7885144	7890280
Gm13	8006578	8011455	8006581	8006787	8011245	8011451	99	8006573	8006577	8011456	8011460	8011202	8011229	+	78	8006585	8011449
Gm13	8020617	8028042	8020617	8020982	8027666	8028036	90	8020612	8020616	8028043	8028047	8020998	8021019	-	81	8020617	8028041
Gm13	8153903	8159298	8153903	8154809	8158391	8159298	98	---	---	---	---	8154950	8154971	-	81	8153903	8159296
Gm13	8160683	8173954	8160683	8161228	8173398	8173954	85	---	---	---	---	8172789	8172830	+	80	8160690	8173937
Gm13	8194889	8197536	8194889	8195168	8197261	8197536	85	---	---	---	---	8195229	8195244	-	81	8194889	8197535
Gm13	8212491	8218261	8212491	8212791	8217963	8218261	92	---	---	---	---	8212994	8213012	-	78	---	---
Gm13	8213242	8217865	8213242	8213475	8217632	8217865	97	---	---	---	---	8213594	8213627	-	73	8213242	8217863
Gm13	8267031	8273461	8267031	8267992	8272507	8273456	96	8267026	8267030	8273462	8273466	8268172	8268194	-	78	8267031	8273456
Gm13	8311830	8318085	8311830	8312027	8317887	8318085	96	---	---	---	---	8312225	8312236	-	83	8311830	8318078
Gm13	8358012	8373283	8358012	8359294	8371928	8373283	86	---	---	---	---	8371611	8371664	+	81	---	---
Gm13	8370475	8374373	8370475	8371482	8373278	8374373	88	---	---	---	---	---	---	0	--	8370482	8374370
Gm13	8421543	8436017	8421543	8422057	8435504	8436017	91	---	---	---	---	8422665	8422730	-	84	8421543	8436015
Gm13	8423847	8434043	8423847	8424949	8432941	8434043	95	---	---	---	---	8432561	8432583	+	82	8423848	8434041
Gm13	8455195	8470330	8455195	8455520	8470004	8470330	93	---	---	---	---	8469517	8469606	+	76	---	---
Gm13	8596712	8600723	8596712	8598158	8599276	8600723	95	---	---	---	---	8599254	8599274	+	80	8596713	8600721
Gm13	8596927	8600410	8596935	8597838	8599500	8600403	95	8596921	8596926	8600411	8600416	---	---	0	--	8596928	8600405
Gm13	8612224	8616188	8612224	8613500	8614911	8616188	96	---	---	---	---	8614811	8614851	+	90	8612241	8616179
Gm13	8638622	8658706	8638622	8640385	8656898	8658702	93	8638617	8638621	8658707	8658711	8641006	8641043	-	73	8638622	8658700
Gm13	8679452	8683376	8679452	8681321	8681530	8683376	87	---	---	---	---	8681397	8681410	-	92	8679460	8683362
Gm13	8724501	8729728	8724514	8724906	8729323	8729716	95	8724495	8724500	8729729	8729734	8729158	8729175	+	72	8724510	8729720
Gm13	8739045	8758271	8739053	8740934	8756381	8758262	99	8739038	8739044	8758272	8758278	8755762	8755791	+	70	8739054	8758260
Gm13	8760395	8768372	8760395	8761911	8766839	8768372	89	---	---	---	---	8762140	8762157	-	72	---	---
Gm13	8774302	8779465	8774308	8774990	8778786	8779453	93	8774297	8774301	8779466	8779470	8778614	8778638	+	88	8774308	8779454
Gm13	8784481	8789161	8784489	8785315	8788375	8789151	92	8784476	8784480	8789162	8789166	8788234	8788253	+	75	---	---
Gm13	8789989	8809778	8789989	8791601	8808166	8809778	96	---	---	---	---	8791655	8791722	-	77	8789998	8809776
Gm13	8813218	8817891	8813218	8814014	8817167	8817891	87	---	---	---	---	8814099	8814134	-	75	8813219	8817884
Gm13	8820248	8824026	8820248	8820984	8823289	8824026	95	---	---	---	---	8821046	8821075	-	80	---	---
Gm13	8865256	8886292	8865268	8866865	8884642	8886287	94	8865250	8865255	8886293	8886298	8883797	8883817	+	71	8865270	8886285
Gm13	8890446	8895828	8890461	8891364	8894914	8895816	99	8890441	8890445	8895829	8895833	8894762	8894781	+	70	8890461	8895826
Gm13	8900195	8909480	8900195	8901199	8908476	8909480	99	---	---	---	---	8901382	8901428	-	74	8900198	8909478
Gm13	8922125	8927373	8922138	8922551	8926948	8927368	94	8922120	8922124	8927374	8927378	8926744	8926822	+	79	8922137	8927372
Gm13	8932355	8937898	8932355	8933319	8936934	8937898	99	---	---	---	---	8933386	8933433	-	81	8932355	8937896
Gm13	8989079	9003685	8989079	8989783	9002950	9003685	87	---	---	---	---	8990353	8990376	-	83	8989092	9003683
Gm13	8990954	8998184	8990954	8992082	8997057	8998184	97	---	---	---	---	8992224	8992238	-	86	8990954	8998182
Gm13	9039231	9049757	9039231	9039746	9049244	9049757	90	---	---	---	---	9048900	9048925	+	73	9039233	9049752
Gm13	9090738	9111454	9090745	9092392	9109795	9111442	98	9090733	9090737	9111455	9111459	9093219	9093240	-	72	9090745	9111439
Gm13	9112278	9130588	9112278	9113599	9129235	9130588	94	---	---	---	---	9129037	9129101	+	76	---	---
Gm13	9112810	9130209	9112810	9113221	9129776	9130209	92	---	---	---	---	9129037	9129101	+	76	9112826	9130192
Gm13	9134546	9155898	9134546	9136545	9153900	9155898	96	---	---	---	---	9137372	9137392	-	71	9134546	9155894
Gm13	9156197	9161597	9156197	9157086	9160633	9161597	90	---	---	---	---	9157129	9157199	-	81	9156197	9161594
Gm13	9189535	9206115	9189535	9191210	9204439	9206115	99	---	---	---	---	9191842	9191860	-	84	9189536	9206109
Gm13	9207110	9224387	9207110	9207471	9224025	9224387	93	---	---	---	---	9208068	9208083	-	75	---	---
Gm13	9207952	9216590	9207952	9209097	9215422	9216590	93	---	---	---	---	9209225	9209277	-	73	9207955	9216588
Gm13	9256267	9270993	9256267	9257230	9270030	9270993	93	---	---	---	---	9257809	9257825	-	94	9256267	9270987
Gm13	9260483	9269721	9260483	9261571	9268633	9269721	99	---	---	---	---	9261713	9261783	-	74	9260483	9269719
Gm13	9273833	9278632	9273833	9274119	9278349	9278632	96	---	---	---	---	9278199	9278228	+	76	9273833	9278627
Gm13	9289012	9294675	9289012	9289975	9293711	9294675	99	---	---	---	---	9293598	9293645	+	79	9289014	9294673
Gm13	9297983	9315144	9297993	9299966	9313167	9315140	99	9297978	9297982	9315145	9315149	9312519	9312534	+	81	9297986	9315138
Gm13	9347574	9365199	9347574	9349674	9363100	9365199	98	---	---	---	---	9362453	9362471	+	84	---	---
Gm13	9401442	9412683	9401442	9401740	9412359	9412683	86	---	---	---	---	9411841	9411869	+	72	---	---
Gm13	9408047	9421364	9408051	9408408	9420998	9421355	94	9408040	9408046	9421365	9421371	9408788	9408822	-	71	---	---
Gm13	9412751	9420968	9412751	9413637	9420146	9420968	89	---	---	---	---	9413902	9413919	-	83	---	---
Gm13	9430184	9450443	9430184	9430686	9449941	9450443	92	---	---	---	---	9449010	9449027	+	88	9430192	9450441
Gm13	9435904	9443861	9435905	9436389	9443367	9443851	92	9435898	9435903	9443862	9443867	9436700	9436726	-	77	9435910	9443858
Gm13	9469591	9479794	9469591	9470758	9478631	9479794	97	---	---	---	---	9478237	9478261	+	72	9469593	9479792
Gm13	9485232	9491404	9485232	9485672	9490966	9491404	95	---	---	---	---	9490731	9490796	+	90	---	---
Gm13	9527416	9530244	9527417	9528009	9529706	9530236	85	9527411	9527415	9530245	9530249	9529606	9529647	+	73	9527418	9530228
Gm13	9531155	9538166	9531155	9532831	9536476	9538166	94	---	---	---	---	9536313	9536344	+	84	9531165	9538164
Gm13	9559875	9566677	9559876	9560460	9566096	9566675	91	9559870	9559874	9566678	9566682	9565991	9566008	+	77	---	---
Gm13	9592977	9601458	9592977	9593959	9600476	9601458	99	---	---	---	---	9600193	9600221	+	72	9592977	9601452
Gm13	9614108	9623256	9614108	9614377	9622987	9623256	99	---	---	---	---	9622693	9622707	+	80	9614108	9623249
Gm13	9706853	9712310	9706853	9707814	9711348	9712310	87	---	---	---	---	9707842	9707928	-	78	9706853	9712308
Gm13	9818884	9832536	9818884	9819750	9831684	9832536	94	---	---	---	---	9831557	9831629	+	76	9818884	9832533
Gm13	9834616	9840725	9834616	9834918	9840418	9840725	93	---	---	---	---	9835058	9835081	-	70	9834616	9840723
Gm13	9841516	9847672	9841529	9842691	9846550	9847658	86	9841511	9841515	9847673	9847677	9846357	9846403	+	70	9841529	9847670
Gm13	9848106	9868543	9848106	9848321	9868334	9868543	86	---	---	---	---	9867412	9867439	+	75	---	---
Gm13	9851872	9857126	9851872	9852702	9856274	9857126	94	---	---	---	---	9852735	9852817	-	81	9851873	9857124
Gm13	9860168	9864823	9860168	9860455	9864535	9864823	97	---	---	---	---	9860519	9860543	-	76	9860170	9864821
Gm13	9869897	9872244	9869897	9870098	9872041	9872244	92	---	---	---	---	9870146	9870160	-	86	---	---
Gm13	9880987	9885673	9880987	9881492	9885190	9885673	91	---	---	---	---	9885015	9885098	+	76	9880989	9885669
Gm13	9898715	9906111	9898725	9899698	9905134	9906106	95	9898705	9898714	9906112	9906121	9904971	9904992	+	86	9898717	9906106
Gm13	9939771	9959837	9939777	9941431	9958181	9959836	99	9939762	9939770	9959838	9959846	9942180	9942192	-	84	9939780	9959834
Gm13	9996645	10007377	9996645	9997461	10006557	10007377	96	---	---	---	---	10006102	10006172	+	70	---	---
Gm13	10057451	10061217	10057457	10058402	10060275	10061204	89	10057446	10057450	10061218	10061222	10060195	10060226	+	71	---	---
Gm13	10073739	10079246	10073740	10074375	10078623	10079235	87	10073734	10073738	10079247	10079251	10078430	10078537	+	75	10073741	10079232
Gm13	10076050	10079374	10076050	10076211	10079213	10079374	91	---	---	---	---	10079100	10079114	+	86	---	---
Gm13	10145819	10151113	10145821	10146628	10150283	10151104	89	10145814	10145818	10151114	10151118	10150170	10150238	+	84	---	---
Gm13	10186866	10201830	10186866	10187243	10201449	10201830	92	---	---	---	---	10200739	10200763	+	72	10186872	10201828
Gm13	10209631	10218401	10209637	10210377	10217648	10218389	88	10209626	10209630	10218402	10218406	10217592	10217640	+	91	10209632	10218397
Gm13	10266296	10286175	10266301	10267937	10284544	10286173	95	10266291	10266295	10286176	10286180	10284423	10284495	+	79	10266302	10286171
Gm13	10287538	10294763	10287549	10288676	10293638	10294757	98	10287532	10287537	10294764	10294769	10288819	10288833	-	86	10287549	10294757
Gm13	10300119	10309335	10300119	10301256	10308195	10309335	99	---	---	---	---	10301505	10301572	-	72	10300119	10309319
Gm13	10312546	10317447	10312546	10314922	10315034	10317447	91	---	---	---	---	10314991	10315021	-	74	---	---
Gm13	10338462	10343671	10338462	10338866	10343267	10343671	98	---	---	---	---	10343075	10343108	+	70	10338463	10343669
Gm13	10357107	10366409	10357109	10358110	10365404	10366405	99	10357101	10357106	10366410	10366415	10365039	10365061	+	73	10357107	10366405
Gm13	10367275	10379332	10367278	10370932	10375659	10379320	99	10367269	10367274	10379333	10379338	10371036	10371064	-	72	10367276	10379328
Gm13	10444702	10448456	10444702	10445126	10448031	10448456	90	---	---	---	---	10445186	10445214	-	79	---	---
Gm13	10484339	10489458	10484344	10484712	10489091	10489458	92	10484333	10484338	10489459	10489464	10484888	10484931	-	70	10484342	10489453
Gm13	10528207	10537143	10528207	10529199	10536210	10537143	89	---	---	---	---	10529504	10529550	-	74	10528207	10537140
Gm13	10564183	10567348	10564183	10564389	10567142	10567348	95	---	---	---	---	10564471	10564486	-	75	---	---
Gm13	10568653	10586788	10568654	10568998	10586437	10586781	93	10568647	10568652	10586789	10586794	10569597	10569617	-	80	10568654	10586787
Gm13	10569349	10577828	10569349	10570339	10576836	10577828	98	---	---	---	---	10570589	10570617	-	72	10569355	10577820
Gm13	10578580	10587894	10578580	10579681	10586776	10587894	92	---	---	---	---	10580009	10580035	-	74	10578587	10587887
Gm13	10590739	10599909	10590739	10591796	10598821	10599901	92	10590734	10590738	10599910	10599914	10598623	10598661	+	82	10590740	10599901
Gm13	10650572	10670051	10650572	10651630	10668998	10670051	95	---	---	---	---	10668350	10668402	+	86	10650572	10670050
Gm13	10708080	10722533	10708080	10709363	10721247	10722533	89	---	---	---	---	10709540	10709561	-	81	---	---
Gm13	10728324	10736946	10728324	10728942	10736345	10736946	86	---	---	---	---	10729292	10729311	-	90	---	---
Gm13	10741880	10763701	10741880	10742883	10762684	10763691	90	10741874	10741879	10763702	10763707	10743767	10743785	-	78	10741885	10763697
Gm13	10743078	10748297	10743079	10743437	10747936	10748285	92	10743073	10743077	10748298	10748302	10747751	10747774	+	70	10743080	10748283
Gm13	10749906	10756593	10749909	10750446	10756048	10756585	99	10749901	10749905	10756594	10756598	10750628	10750686	-	77	10749909	10756583
Gm13	10790485	10795516	10790485	10791316	10794693	10795516	94	---	---	---	---	10794532	10794552	+	80	---	---
Gm13	10808037	10810971	10808037	10808275	10810733	10810971	99	---	---	---	---	10808277	10808294	-	77	10808050	10810953
Gm13	10849825	10856897	10849825	10850787	10855926	10856897	92	---	---	---	---	10855669	10855701	+	75	10849831	10856894
Gm13	10864705	10881659	10864705	10865125	10881239	10881659	93	---	---	---	---	10865869	10865884	-	81	10864706	10881647
Gm13	10873379	10881973	10873379	10873688	10881659	10881973	91	---	---	---	---	10881416	10881451	+	77	---	---
Gm13	10873682	10885321	10873682	10874051	10884952	10885321	94	---	---	---	---	10874525	10874538	-	78	---	---
Gm13	10898479	10903267	10898479	10898702	10903037	10903266	85	10898474	10898478	10903268	10903272	10898790	10898810	-	80	10898491	10903258
Gm13	11050884	11056439	11050892	11051321	11056002	11056431	99	11050878	11050883	11056440	11056445	11051533	11051555	-	73	11050893	11056423
Gm13	11107514	11112102	11107527	11107746	11111879	11112095	90	11107509	11107513	11112103	11112107	11111713	11111730	+	77	---	---
Gm13	11200646	11213063	11200646	11201960	11211795	11213063	88	---	---	---	---	11202433	11202452	-	75	11200646	11213061
Gm13	11245613	11256464	11245613	11245972	11256104	11256464	88	---	---	---	---	11255606	11255629	+	75	11245625	11256454
Gm13	11268406	11277634	11268406	11269019	11277021	11277634	98	---	---	---	---	11276621	11276647	+	74	---	---
Gm13	11328148	11338664	11328148	11329134	11337669	11338664	91	---	---	---	---	11329221	11329238	-	83	11328164	11338650
Gm13	11328259	11338209	11328267	11328683	11337800	11338204	91	11328253	11328258	11338210	11338215	11329096	11329139	-	77	---	---
Gm13	11347419	11351778	11347419	11348470	11350741	11351778	94	---	---	---	---	11350693	11350739	+	82	---	---
Gm13	11347686	11351537	11347686	11348225	11351003	11351537	95	---	---	---	---	11350896	11350912	+	76	---	---
Gm13	11356076	11359905	11356076	11357240	11358792	11359905	85	---	---	---	---	---	---	0	--	11356083	11359887
Gm13	11380606	11393024	11380606	11380908	11392715	11393024	91	---	---	---	---	11381431	11381452	-	72	11380611	11393007
Gm13	11394327	11415539	11394336	11397767	11412143	11415529	90	11394320	11394326	11415540	11415546	11398446	11398486	-	70	---	---
Gm13	11410933	11432092	11410933	11411371	11431647	11432084	91	11410928	11410932	11432093	11432097	11430892	11430911	+	75	11410943	11432088
Gm13	11435965	11438969	11435975	11436535	11438408	11438955	90	11435959	11435964	11438970	11438975	---	---	0	--	11435972	11438960
Gm13	11467474	11473400	11467474	11467701	11473173	11473400	91	---	---	---	---	11467909	11467931	-	73	11467474	11473398
Gm13	11480843	11484946	11480852	11481006	11484788	11484942	94	11480838	11480842	11484947	11484951	11484618	11484640	+	91	11480853	11484945
Gm13	11564121	11568946	11564121	11564442	11568625	11568946	92	---	---	---	---	11564519	11564548	-	86	11564122	11568944
Gm13	11603174	11609971	11603174	11603574	11609576	11609971	85	---	---	---	---	11609533	11609552	+	70	11603174	11609964
Gm13	11612007	11622449	11612007	11613209	11621237	11622449	90	---	---	---	---	11613572	11613611	-	82	11612018	11622447
Gm13	11676862	11681334	11676862	11677038	11681160	11681334	86	---	---	---	---	11680987	11681037	+	72	11676864	11681332
Gm13	11697806	11701395	11697806	11697975	11701226	11701395	92	---	---	---	---	11701080	11701095	+	87	11697812	11701390
Gm13	11698880	11701162	11698880	11699116	11700928	11701162	93	---	---	---	---	11699164	11699195	-	71	11698881	11701160
Gm13	11751596	11771672	11751596	11752537	11770685	11771661	94	11751591	11751595	11771673	11771677	11753301	11753317	-	76	11751596	11771670
Gm13	11755429	11769396	11755429	11756570	11768255	11769396	96	---	---	---	---	11767671	11767744	+	75	11755433	11769394
Gm13	11812053	11826277	11812055	11813961	11824369	11826268	97	11812048	11812052	11826278	11826282	11813964	11813976	-	92	---	---
Gm13	11892553	11902638	11892553	11893677	11901507	11902638	94	---	---	---	---	11893912	11893951	-	70	11892553	11902636
Gm13	11908355	11915610	11908366	11908923	11915064	11915609	91	11908346	11908354	11915611	11915619	11909192	11909205	-	78	11908358	11915607
Gm13	11952614	11957365	11952614	11952871	11957108	11957365	97	---	---	---	---	11953046	11953060	-	73	11952614	11957363
Gm13	11960587	11966002	11960591	11960987	11965596	11965992	99	11960582	11960586	11966003	11966007	11961069	11961095	-	77	11960590	11966001
Gm13	11975785	11992127	11975785	11976187	11991691	11992127	87	---	---	---	---	11990997	11991035	+	79	11975785	11992113
Gm13	11976176	11985205	11976176	11976891	11984487	11985205	98	---	---	---	---	11984136	11984174	+	74	---	---
Gm13	12054094	12069138	12054104	12055645	12067582	12069134	97	12054089	12054093	12069139	12069143	12055699	12055765	-	79	12054104	12069132
Gm13	12069380	12080863	12069380	12070374	12079864	12080863	92	---	---	---	---	12070834	12070849	-	81	12069383	12080859
Gm13	12102059	12106422	12102059	12102297	12106184	12106422	97	---	---	---	---	12102476	12102489	-	78	12102073	12106420
Gm13	12173341	12179321	12173341	12173993	12178668	12179321	99	---	---	---	---	12178461	12178479	+	73	12173341	12179317
Gm13	12229827	12251593	12229827	12230118	12251305	12251593	91	---	---	---	---	12250274	12250310	+	83	12229829	12251578
Gm13	12252894	12257421	12252894	12253116	12257199	12257421	97	---	---	---	---	---	---	0	--	12252894	12257417
Gm13	12262325	12267635	12262337	12262775	12267184	12267622	97	12262318	12262324	12267636	12267642	12266980	12267054	+	78	12262325	12267619
Gm13	12378979	12382798	12378979	12379623	12382154	12382798	99	---	---	---	---	12379737	12379748	-	83	12378979	12382796
Gm13	12457903	12464657	12457903	12458061	12464499	12464657	87	---	---	---	---	12464220	12464233	+	85	12457907	12464653
Gm13	12473713	12477419	12473715	12474222	12476904	12477412	90	12473708	12473712	12477420	12477424	---	---	0	--	12473723	12477400
Gm13	12490859	12502660	12490859	12491943	12501559	12502660	95	---	---	---	---	12501378	12501478	+	70	12490860	12502658
Gm13	12512053	12516696	12512064	12512437	12516314	12516686	88	12512048	12512052	12516697	12516701	12512495	12512506	-	75	12512057	12516688
Gm13	12525779	12530476	12525779	12526542	12529715	12530476	94	---	---	---	---	12526636	12526648	-	92	---	---
Gm13	12546936	12566946	12546936	12547089	12566795	12566946	85	---	---	---	---	12548012	12548033	-	72	---	---
Gm13	12568316	12589201	12568324	12569006	12588523	12589199	95	12568309	12568315	12589202	12589208	12587588	12587641	+	74	12568318	12589189
Gm13	12572122	12581238	12572127	12573225	12580154	12581235	97	12572117	12572121	12581239	12581243	12579940	12579954	+	86	12572128	12581235
Gm13	12594076	12597842	12594076	12595108	12596810	12597842	99	---	---	---	---	12595163	12595191	-	79	12594076	12597840
Gm13	12646231	12655423	12646231	12647320	12654333	12655423	92	---	---	---	---	12647429	12647465	-	72	12646231	12655421
Gm13	12675742	12680576	12675742	12676116	12680202	12680576	98	---	---	---	---	12680015	12680036	+	72	12675742	12680574
Gm13	12685643	12690446	12685643	12686006	12690037	12690446	85	---	---	---	---	12686177	12686195	-	73	---	---
Gm13	12707770	12717590	12707770	12708924	12716436	12717590	99	---	---	---	---	12716123	12716180	+	72	12707770	12717588
Gm13	12746495	12754960	12746495	12747473	12753993	12754960	95	---	---	---	---	12747729	12747757	-	75	12746495	12754957
Gm13	12757299	12762018	12757305	12757548	12761766	12762009	94	12757292	12757298	12762019	12762025	12757715	12757733	-	78	12757306	12762007
Gm13	12814110	12817861	12814110	12814577	12817434	12817861	85	---	---	---	---	12817403	12817431	+	79	12814110	12817859
Gm13	12842788	12847028	12842788	12843125	12846714	12847028	86	---	---	---	---	12843192	12843208	-	76	12842788	12847026
Gm13	12907925	12911738	12907925	12908317	12911345	12911738	97	---	---	---	---	12908441	12908467	-	70	12907925	12911736
Gm13	13009801	13026866	13009801	13010786	13025879	13026866	85	---	---	---	---	13011326	13011344	-	73	13009807	13026859
Gm13	13018532	13033082	13018532	13019624	13031991	13033082	98	---	---	---	---	13020021	13020083	-	76	---	---
Gm13	13050589	13068879	13050589	13051260	13068186	13068879	88	---	---	---	---	13067355	13067386	+	71	13050593	13068876
Gm13	13065241	13068544	13065241	13065480	13068305	13068544	92	---	---	---	---	13068191	13068210	+	70	13065247	13068537
Gm13	13095518	13102672	13095518	13097295	13100906	13102672	93	---	---	---	---	13100726	13100763	+	78	13095518	13102669
Gm13	13169194	13176289	13169202	13169905	13175571	13176278	92	13169189	13169193	13176290	13176294	13175287	13175315	+	79	13169203	13176278
Gm13	13221648	13236517	13221648	13221935	13236225	13236517	86	---	---	---	---	13235511	13235539	+	72	13221649	13236507
Gm13	13224407	13234793	13224407	13224684	13234516	13234793	96	---	---	---	---	13224773	13224788	-	75	---	---
Gm13	13284232	13293655	13284246	13285372	13292526	13293653	99	13284227	13284231	13293656	13293660	13292207	13292264	+	70	13284246	13293651
Gm13	13312455	13322264	13312455	13313540	13321154	13322264	93	---	---	---	---	13313874	13313895	-	81	13312456	13322261
Gm13	13323502	13330877	13323515	13324491	13329903	13330863	87	13323496	13323501	13330878	13330883	13324742	13324761	-	75	13323515	13330869
Gm13	13338855	13345415	13338855	13339430	13344836	13345415	87	---	---	---	---	13339674	13339700	-	85	13338857	13345409
Gm13	13396516	13399383	13396516	13397020	13398869	13399383	94	---	---	---	---	13398843	13398855	+	84	---	---
Gm13	13458827	13471951	13458827	13459893	13470885	13471951	98	---	---	---	---	13460366	13460383	-	88	13458827	13471946
Gm13	13459893	13463815	13459893	13460996	13462692	13463815	96	---	---	---	---	13460998	13461009	-	100	13459893	13463813
Gm13	13524418	13528936	13524418	13524940	13528453	13528936	89	---	---	---	---	13528311	13528329	+	78	---	---
Gm13	13537074	13550239	13537080	13537993	13549313	13550226	99	13537068	13537073	13550240	13550245	13548766	13548783	+	77	13537081	13550223
Gm13	13613746	13617905	13613746	13614709	13616930	13617905	88	---	---	---	---	13616820	13616892	+	78	13613750	13617903
Gm13	13625373	13627939	13625373	13625613	13627719	13627939	85	---	---	---	---	13627623	13627643	+	76	13625378	13627926
Gm13	13652089	13656855	13652089	13652613	13656329	13656855	86	---	---	---	---	13656187	13656212	+	80	---	---
Gm13	13682495	13696547	13682495	13682789	13696251	13696547	90	---	---	---	---	13695588	13695608	+	80	13682495	13696542
Gm13	13686809	13695980	13686809	13687907	13694878	13695980	97	---	---	---	---	13694722	13694745	+	87	13686814	13695978
Gm13	13718186	13723265	13718186	13718489	13722960	13723265	92	---	---	---	---	13718666	13718682	-	76	13718188	13723253
Gm13	13730833	13750716	13730844	13732779	13748629	13750714	91	13730826	13730832	13750717	13750723	13733446	13733461	-	81	13730844	13750709
Gm13	13753852	13756513	13753852	13754063	13756302	13756513	92	---	---	---	---	13754136	13754148	-	92	13753854	13756510
Gm13	13761385	13766914	13761385	13761908	13766365	13766914	87	---	---	---	---	13766192	13766208	+	70	13761395	13766912
Gm13	13773490	13779369	13773490	13773972	13778887	13779369	94	---	---	---	---	13774195	13774218	-	70	13773492	13779367
Gm13	13804099	13807443	13804099	13804750	13806759	13807443	86	---	---	---	---	13804835	13804851	-	76	13804100	13807440
Gm13	13872800	13881362	13872800	13873708	13880455	13881362	99	---	---	---	---	13873972	13873990	-	84	13872800	13881360
Gm13	13899881	13916564	13899881	13900982	13915457	13916564	95	---	---	---	---	13901629	13901663	-	80	13899881	13916561
Gm13	13907476	13913107	13907476	13907587	13912996	13913107	100	---	---	---	---	13912725	13912762	+	89	---	---
Gm13	13960257	13978987	13960257	13961870	13977390	13978987	93	---	---	---	---	13962558	13962576	-	84	13960257	13978984
Gm13	13991575	14012240	13991582	13993253	14010586	14012238	98	13991570	13991574	14012241	14012245	14009740	14009760	+	71	13991583	14012236
Gm13	13991965	14012238	13991965	13993253	14010969	14012238	98	---	---	---	---	14010120	14010139	+	80	---	---
Gm13	14012979	14032711	14012979	14014619	14031065	14032711	97	---	---	---	---	14030278	14030304	+	70	14012979	14032708
Gm13	14068165	14078066	14068169	14069366	14076866	14078063	99	14068160	14068164	14078067	14078071	14076551	14076608	+	70	14068171	14078059
Gm13	14099481	14104627	14099481	14099866	14104242	14104627	96	---	---	---	---	14104039	14104070	+	87	14099482	14104624
Gm13	14146088	14149564	14146095	14146397	14149259	14149561	85	14146083	14146087	14149565	14149569	14146483	14146494	-	83	14146098	14149558
Gm13	14183258	14198673	14183260	14183488	14198447	14198673	94	14183253	14183257	14198674	14198678	14197798	14197815	+	77	---	---
Gm13	14201602	14216550	14201617	14203446	14214744	14216547	94	14201597	14201601	14216551	14216555	14203500	14203571	-	75	14201612	14216545
Gm13	14225956	14246343	14225956	14226437	14245890	14246343	92	---	---	---	---	14227356	14227410	-	70	14225965	14246340
Gm13	14226975	14238032	14226978	14227180	14237816	14238021	87	14226970	14226974	14238033	14238037	14237429	14237449	+	71	---	---
Gm13	14232568	14237216	14232572	14232976	14236796	14237201	94	14232563	14232567	14237217	14237221	14236745	14236764	+	85	14232573	14237211
Gm13	14338077	14350516	14338077	14338220	14350373	14350516	88	---	---	---	---	14349880	14349912	+	72	14338087	14350507
Gm13	14417972	14422477	14417972	14418292	14422156	14422477	96	---	---	---	---	14422049	14422078	+	83	14417977	14422474
Gm13	14460439	14465766	14460439	14461336	14464869	14465766	98	---	---	---	---	14461457	14461476	-	70	14460439	14465764
Gm13	14505384	14513869	14505393	14506372	14512893	14513854	97	14505379	14505383	14513870	14513874	14512602	14512630	+	72	14505393	14513852
Gm13	14530682	14534292	14530682	14530980	14533995	14534292	98	---	---	---	---	14533844	14533876	+	100	---	---
Gm13	14561930	14582907	14561930	14563608	14581230	14582907	99	---	---	---	---	14580389	14580409	+	71	14561933	14582905
Gm13	14624876	14634727	14624876	14626069	14633534	14634727	99	---	---	---	---	14626329	14626371	-	72	14624877	14634725
Gm13	14693922	14709210	14693922	14694883	14708247	14709210	98	---	---	---	---	14695263	14695298	-	75	14693922	14709208
Gm13	14695922	14705685	14695922	14697092	14704515	14705685	99	---	---	---	---	14697351	14697393	-	72	14695925	14705682
Gm13	14713955	14717936	14713963	14714813	14717075	14717925	97	14713948	14713954	14717937	14717943	14714858	14714872	-	73	14713961	14717930
Gm13	14741340	14757801	14741340	14742269	14756884	14757801	87	---	---	---	---	14742954	14742987	-	73	---	---
Gm13	14760045	14769309	14760045	14761047	14768307	14769309	99	---	---	---	---	14761384	14761397	-	85	14760045	14769306
Gm13	14871661	14880526	14871667	14872878	14879302	14880513	100	14871656	14871660	14880527	14880531	14872973	14872989	-	76	---	---
Gm13	14901419	14911850	14901419	14904225	14909044	14911850	99	---	---	---	---	14904301	14904346	-	78	---	---
Gm13	14988407	14999978	14988407	14993000	14995382	14999978	99	---	---	---	---	14995362	14995380	+	73	---	---
Gm13	15001338	15013632	15001338	15006008	15008961	15013632	99	---	---	---	---	---	---	0	--	---	---
Gm13	15018660	15029705	15018660	15022079	15026286	15029705	100	---	---	---	---	15022241	15022254	-	71	15018661	15029703
Gm13	15052921	15064797	15052921	15058011	15059707	15064797	100	---	---	---	---	---	---	0	--	---	---
Gm13	15066228	15076080	15066236	15068440	15073861	15076065	99	15066223	15066227	15076081	15076085	15068680	15068711	-	75	---	---
Gm13	15097922	15107132	15097922	15101394	15103657	15107132	99	---	---	---	---	15103628	15103639	+	83	---	---
Gm13	15148268	15156697	15148268	15149070	15155894	15156697	99	---	---	---	---	15149146	15149168	-	86	---	---
Gm13	15157333	15163755	15157333	15159334	15161743	15163749	98	15157328	15157332	15163756	15163760	15159428	15159445	-	88	15157340	15163744
Gm13	15166831	15180031	15166837	15172392	15174460	15180018	99	15166825	15166830	15180032	15180037	---	---	0	--	15166836	15180026
Gm13	15318768	15328742	15318770	15321114	15326395	15328739	100	15318763	15318767	15328743	15328747	15321350	15321366	-	70	---	---
Gm13	15444426	15454629	15444436	15447044	15451994	15454616	98	15444421	15444425	15454630	15454634	15447169	15447191	-	86	15444427	15454623
Gm13	15517905	15529304	15517905	15521690	15525520	15529304	99	---	---	---	---	15521741	15521767	-	85	15517906	15529300
Gm13	15567377	15574787	15567377	15567570	15574592	15574787	90	---	---	---	---	15567904	15567920	-	76	---	---
Gm13	15571283	15574146	15571285	15571884	15573604	15574141	86	15571278	15571282	15574147	15574151	15571957	15571984	-	78	15571285	15574139
Gm13	15596244	15601195	15596244	15596475	15600964	15601195	99	---	---	---	---	15600781	15600812	+	78	15596247	15601193
Gm13	15605921	15613130	15605921	15607048	15611998	15613130	95	---	---	---	---	15607183	15607202	-	80	15605923	15613128
Gm13	15618116	15629463	15618116	15618995	15628558	15629463	90	---	---	---	---	15628387	15628399	+	84	---	---
Gm13	15622264	15626651	15622264	15622915	15626006	15626651	92	---	---	---	---	15625933	15625955	+	73	15622274	15626644
Gm13	15623012	15625723	15623012	15623470	15625265	15625723	98	---	---	---	---	15623529	15623549	-	90	15623026	15625721
Gm13	15627095	15632748	15627097	15627377	15632462	15632745	96	15627090	15627094	15632749	15632753	15632228	15632250	+	73	---	---
Gm13	15627689	15630216	15627689	15628006	15629899	15630216	95	---	---	---	---	15629799	15629842	+	75	15627692	15630215
Gm13	15634078	15637863	15634078	15634701	15637241	15637863	95	---	---	---	---	---	---	0	--	15634092	15637856
Gm13	15634214	15637817	15634215	15634642	15637377	15637804	95	15634208	15634213	15637818	15637823	15634650	15634691	-	71	---	---
Gm13	15638219	15644451	15638219	15640664	15641916	15644451	90	---	---	---	---	15641816	15641837	+	77	15638220	15644443
Gm13	15668958	15676678	15668958	15670078	15675555	15676678	99	---	---	---	---	15670147	15670181	-	71	---	---
Gm13	15691269	15695679	15691270	15692032	15694910	15695674	92	15691264	15691268	15695680	15695684	---	---	0	--	15691273	15695669
Gm13	15695374	15702727	15695384	15696190	15701817	15702713	85	15695368	15695373	15702728	15702733	15701733	15701746	+	78	15695379	15702726
Gm13	15706491	15709364	15706491	15707228	15708625	15709364	95	---	---	---	---	---	---	0	--	15706492	15709363
Gm13	15713745	15715779	15713745	15714233	15715288	15715779	92	---	---	---	---	---	---	0	--	15713746	15715777
Gm13	15725355	15728149	15725355	15725760	15727744	15728149	93	15725343	15725354	15728150	15728161	15725765	15725776	-	75	---	---
Gm13	15729407	15738241	15729411	15729662	15737980	15738231	92	15729402	15729406	15738242	15738246	15730047	15730064	-	83	15729413	15738226
Gm13	15732192	15737390	15732205	15733017	15736569	15737381	94	15732185	15732191	15737391	15737397	---	---	0	--	15732197	15737384
Gm13	15738569	15743011	15738569	15739562	15742018	15743011	98	---	---	---	---	15741960	15741989	+	70	---	---
Gm13	15739275	15742580	15739275	15739974	15741842	15742580	87	---	---	---	---	15740033	15740052	-	70	---	---
Gm13	15746634	15750090	15746634	15747077	15749676	15750090	86	15746629	15746633	15750091	15750095	---	---	0	--	---	---
Gm13	15765350	15770788	15765350	15766310	15769823	15770788	88	---	---	---	---	---	---	0	--	15765350	15770773
Gm13	15792481	15808051	15792481	15792700	15807830	15808051	95	---	---	---	---	15807077	15807097	+	71	15792490	15808047
Gm13	15793588	15806969	15793588	15794249	15806308	15806969	99	---	---	---	---	15794760	15794771	-	83	15793588	15806967
Gm13	15825281	15834095	15825281	15825550	15833827	15834095	97	---	---	---	---	15833413	15833473	+	80	15825295	15834091
Gm13	15831886	15851707	15831886	15832321	15851273	15851707	97	---	---	---	---	15833252	15833268	-	82	---	---
Gm13	15861577	15867172	15861577	15862168	15866582	15867172	93	---	---	---	---	---	---	0	--	15861579	15867170
Gm13	15872636	15875890	15872636	15873217	15875309	15875890	86	---	---	---	---	---	---	0	--	15872648	15875877
Gm13	15892390	15896095	15892391	15893045	15895426	15896080	98	15892385	15892389	15896096	15896100	15893066	15893080	-	73	---	---
Gm13	15906108	15915237	15906108	15906499	15914848	15915237	98	---	---	---	---	15906878	15906897	-	70	---	---
Gm13	15908721	15913913	15908731	15909078	15913568	15913913	87	15908711	15908720	15913914	15913923	15913489	15913515	+	85	---	---
Gm13	15915793	15936969	15915793	15916138	15936624	15936969	89	---	---	---	---	15916871	15916957	-	72	15915800	15936961
Gm13	15916126	15935491	15916137	15917789	15933831	15935485	99	15916121	15916125	15935492	15935496	15918535	15918547	-	84	15916129	15935483
Gm13	15938328	15944434	15938335	15938609	15944160	15944434	96	15938319	15938327	15944435	15944443	15943932	15943943	+	83	---	---
Gm13	15955805	15959054	15955805	15956197	15958662	15959054	87	---	---	---	---	15956205	15956218	-	71	---	---
Gm13	15977134	15979724	15977134	15977900	15978962	15979724	86	---	---	---	---	15977983	15978000	-	72	---	---
Gm13	15985390	15989224	15985390	15986663	15987951	15989224	99	15985383	15985389	15989225	15989231	---	---	0	--	15985405	15989209
Gm13	16015075	16022817	16015075	16015462	16022414	16022817	85	---	---	---	---	16022092	16022105	+	71	---	---
Gm13	16034882	16038875	16034882	16034994	16038763	16038875	92	---	---	---	---	16035140	16035161	-	81	16034882	16038871
Gm13	16133321	16137314	16133321	16133433	16137202	16137314	94	---	---	---	---	16133579	16133600	-	81	16133321	16137310
Gm13	16253065	16258413	16253065	16253442	16258036	16258413	98	---	---	---	---	16257860	16257873	+	71	16253065	16258407
Gm13	16274698	16286854	16274698	16275686	16285857	16286854	92	---	---	---	---	16285369	16285398	+	76	16274700	16286851
Gm13	16278612	16285091	16278612	16279573	16284130	16285091	99	---	---	---	---	16283928	16283950	+	78	16278612	16285089
Gm13	16301015	16310385	16301015	16301749	16309651	16310385	97	---	---	---	---	16302015	16302036	-	90	16301021	16310379
Gm13	16316245	16330193	16316245	16317376	16329024	16330193	95	---	---	---	---	16328632	16328653	+	77	16316246	16330191
Gm13	16348966	16357999	16348966	16350059	16356900	16357999	97	---	---	---	---	16356685	16356699	+	86	16348966	16357996
Gm13	16392469	16408692	16392469	16392788	16408373	16408692	94	---	---	---	---	16407710	16407735	+	92	16392470	16408675
Gm13	16409303	16418962	16409303	16410383	16417882	16418962	99	---	---	---	---	16417660	16417706	+	74	16409304	16418960
Gm13	16468505	16480642	16468505	16469113	16480027	16480642	93	---	---	---	---	16469585	16469615	-	74	16468517	16480629
Gm13	16468724	16480626	16468724	16469097	16480253	16480626	93	---	---	---	---	16469585	16469615	-	74	---	---
Gm13	16486632	16490594	16486632	16487120	16490105	16490594	94	---	---	---	---	16487229	16487243	-	73	16486632	16490593
Gm13	16494942	16501377	16494942	16495427	16500892	16501377	95	---	---	---	---	16495533	16495553	-	80	---	---
Gm13	16505027	16510045	16505027	16505559	16509504	16510045	92	---	---	---	---	16505735	16505756	-	77	16505032	16510044
Gm13	16505279	16509929	16505279	16505443	16509768	16509929	93	---	---	---	---	16505627	16505660	-	85	16505282	16509914
Gm13	16536183	16540987	16536183	16537588	16539592	16540987	90	---	---	---	---	16537663	16537689	-	70	16536190	16540985
Gm13	16561376	16566718	16561389	16562731	16565385	16566717	85	16561370	16561375	16566719	16566724	---	---	0	--	16561381	16566715
Gm13	16602033	16613332	16602033	16603124	16612162	16613332	85	---	---	---	---	16611734	16611750	+	82	16602034	16613321
Gm13	16645703	16665250	16645703	16647511	16663450	16665250	94	---	---	---	---	16662696	16662722	+	70	16645704	16665247
Gm13	16670199	16681503	16670199	16670869	16680845	16681503	94	---	---	---	---	16680359	16680376	+	88	16670206	16681501
Gm13	16725782	16745755	16725782	16726127	16745410	16745755	96	---	---	---	---	16744604	16744634	+	83	16725782	16745742
Gm13	16727020	16736850	16727026	16728152	16735699	16736847	97	16727015	16727019	16736851	16736855	16735321	16735343	+	73	16727028	16736847
Gm13	16765023	16774180	16765024	16766111	16773090	16774177	97	16765018	16765022	16774181	16774185	16772939	16772968	+	86	16765025	16774172
Gm13	16765060	16773697	16765060	16765631	16773126	16773697	96	---	---	---	---	16772939	16772968	+	86	16765062	16773692
Gm13	16793863	16810240	16793863	16794817	16809263	16810240	90	---	---	---	---	16794988	16795010	-	82	16793864	16810236
Gm13	16801052	16806443	16801066	16801972	16805526	16806435	96	16801047	16801051	16806444	16806448	16805375	16805394	+	70	16801055	16806432
Gm13	16838179	16853417	16838179	16838529	16853067	16853417	96	---	---	---	---	16852369	16852444	+	94	---	---
Gm13	16840426	16845106	16840426	16841584	16843969	16845106	97	---	---	---	---	16843867	16843882	+	75	16840427	16845103
Gm13	16847702	16853067	16847702	16848614	16852159	16853067	97	---	---	---	---	16852009	16852028	+	70	16847703	16853065
Gm13	16874525	16880131	16874525	16875655	16879001	16880131	99	---	---	---	---	16878846	16878860	+	86	16874528	16880129
Gm13	16902287	16912180	16902287	16903936	16910616	16912178	88	16902282	16902286	16912181	16912185	16904087	16904109	-	91	16902287	16912179
Gm13	16902854	16912178	16902854	16903936	16911189	16912178	85	---	---	---	---	16910826	16910851	+	88	---	---
Gm13	16904274	16907036	16904274	16904702	16906630	16907036	91	---	---	---	---	---	---	0	--	---	---
Gm13	16920485	16931857	16920485	16921892	16930451	16931857	93	---	---	---	---	16930420	16930440	+	76	16920486	16931854
Gm13	16954011	16963091	16954011	16954328	16962772	16963091	91	---	---	---	---	16962582	16962596	+	73	---	---
Gm13	16961135	16965092	16961135	16961546	16964684	16965092	91	---	---	---	---	16961680	16961699	-	80	---	---
Gm13	16961768	16969368	16961768	16962133	16969001	16969368	87	---	---	---	---	16968777	16968807	+	77	16961781	16969366
Gm13	16983469	16993348	16983469	16983910	16992885	16993348	87	---	---	---	---	16992438	16992459	+	81	---	---
Gm13	16984763	16988058	16984763	16984949	16987875	16988058	87	---	---	---	---	16985038	16985055	-	94	16984769	16988049
Gm13	16984945	16990431	16984945	16986041	16989360	16990431	88	---	---	---	---	16986170	16986182	-	84	16984954	16990419
Gm13	17031345	17042438	17031345	17032436	17041348	17042438	97	---	---	---	---	17032590	17032619	-	90	17031345	17042436
Gm13	17043434	17052806	17043434	17044439	17051801	17052806	99	---	---	---	---	17051450	17051472	+	73	17043435	17052800
Gm13	17065074	17068001	17065074	17065411	17067677	17068001	90	---	---	---	---	17067563	17067617	+	78	17065074	17067987
Gm13	17128143	17132889	17128143	17128333	17132702	17132889	96	---	---	---	---	17128495	17128547	-	71	17128143	17132887
Gm13	17144566	17154682	17144566	17145902	17153348	17154682	92	---	---	---	---	17146040	17146066	-	74	17144568	17154680
Gm13	17172001	17177368	17172001	17172430	17176938	17177368	94	---	---	---	---	17176869	17176887	+	73	17172001	17177365
Gm13	17202735	17210186	17202741	17203185	17209744	17210183	93	17202729	17202734	17210187	17210192	17209529	17209556	+	82	17202748	17210175
Gm13	17211063	17214840	17211063	17211408	17214499	17214840	94	---	---	---	---	---	---	0	--	---	---
Gm13	17223292	17233723	17223292	17226745	17230015	17233723	90	---	---	---	---	---	---	0	--	---	---
Gm13	17246044	17255035	17246044	17246827	17254255	17255035	95	---	---	---	---	17247089	17247108	-	85	17246046	17255033
Gm13	17257158	17274461	17257158	17257546	17274085	17274461	89	---	---	---	---	17258322	17258371	-	72	17257170	17274450
Gm13	17283517	17303015	17283517	17285067	17301476	17303015	96	---	---	---	---	17301358	17301425	+	77	---	---
Gm13	17340276	17345276	17340276	17340765	17344806	17345276	91	---	---	---	---	17340934	17340955	-	90	17340276	17345274
Gm13	17354806	17359522	17354806	17355056	17359270	17359522	96	---	---	---	---	17355088	17355267	-	71	17354806	17359519
Gm13	17365837	17381831	17365846	17365968	17381695	17381821	92	17365832	17365836	17381832	17381836	17381095	17381113	+	84	17365852	17381818
Gm13	17367168	17375558	17367168	17367477	17375249	17375558	97	---	---	---	---	17367824	17367844	-	71	17367168	17375546
Gm13	17367956	17376044	17367956	17368292	17375707	17376044	97	---	---	---	---	17368520	17368535	-	81	17367964	17376041
Gm13	17368796	17377406	17368796	17370162	17376040	17377406	95	---	---	---	---	17370313	17370362	-	84	---	---
Gm13	17405078	17407856	17405078	17405568	17407328	17407856	90	---	---	---	---	17405627	17405668	-	73	17405078	17407854
Gm13	17412110	17431003	17412116	17413646	17429476	17430995	95	17412103	17412109	17431004	17431010	17429349	17429421	+	76	17412113	17431002
Gm13	17412375	17430562	17412383	17413195	17429743	17430552	95	17412368	17412374	17430563	17430569	17429349	17429421	+	76	---	---
Gm13	17439023	17443815	17439023	17440176	17442673	17443815	97	---	---	---	---	17442565	17442580	+	75	17439024	17443813
Gm13	17470199	17475397	17470199	17470866	17474705	17475397	92	---	---	---	---	17471031	17471058	-	89	17470199	17475386
Gm13	17485322	17503633	17485322	17485476	17503479	17503633	90	---	---	---	---	17503390	17503404	+	73	17485340	17503621
Gm13	17485593	17503479	17485593	17485801	17503271	17503479	94	---	---	---	---	17486555	17486576	-	77	17485605	17503465
Gm13	17529997	17543648	17529997	17530693	17542959	17543648	86	---	---	---	---	17542368	17542387	+	80	17530005	17543634
Gm13	17569979	17577149	17569994	17570536	17576595	17577149	91	17569974	17569978	17577150	17577154	17576310	17576323	+	78	17569992	17577147
Gm13	17616876	17626962	17616880	17617055	17626786	17626951	89	17616871	17616875	17626963	17626967	17617491	17617510	-	80	17616889	17626961
Gm13	17644057	17655613	17644057	17644227	17655437	17655609	93	17644052	17644056	17655614	17655618	17655167	17655185	+	78	17644057	17655612
Gm13	17664628	17668807	17664628	17665569	17667869	17668807	94	---	---	---	---	---	---	0	--	---	---
Gm13	17670259	17675188	17670273	17671444	17674008	17675178	97	17670254	17670258	17675189	17675193	17671518	17671540	-	73	17670261	17675169
Gm13	17675244	17679167	17675244	17676173	17678237	17679167	96	---	---	---	---	17676184	17676206	-	73	17675246	17679148
Gm13	17677109	17683603	17677109	17678237	17682484	17683603	96	---	---	---	---	17678421	17678450	-	76	17677109	17683601
Gm13	17682045	17690098	17682053	17682452	17689696	17690090	89	17682039	17682044	17690099	17690104	17689341	17689352	+	75	---	---
Gm13	17692890	17695453	17692890	17693147	17695187	17695444	93	17692885	17692889	17695454	17695458	17695172	17695183	+	91	---	---
Gm13	17706949	17711034	17706949	17708099	17709860	17711034	95	---	---	---	---	17708181	17708197	-	70	---	---
Gm13	17714470	17719455	17714470	17714824	17719101	17719455	95	---	---	---	---	---	---	0	--	17714471	17719453
Gm13	17722173	17725617	17722173	17723108	17724688	17725617	92	---	---	---	---	---	---	0	--	---	---
Gm13	17726232	17729470	17726232	17726949	17728754	17729470	95	---	---	---	---	---	---	0	--	17726240	17729460
Gm13	17736053	17738443	17736053	17736224	17738273	17738443	87	---	---	---	---	17736304	17736327	-	79	17736054	17738441
Gm13	17742542	17763223	17742542	17743425	17762333	17763223	89	---	---	---	---	17744352	17744371	-	70	17742556	17763212
Gm13	17743849	17747453	17743849	17745357	17745945	17747453	99	---	---	---	---	17745892	17745904	+	76	17743856	17747441
Gm13	17756622	17759500	17756622	17757391	17758777	17759500	89	---	---	---	---	---	---	0	--	---	---
Gm13	17763119	17766268	17763119	17763740	17765646	17766268	96	---	---	---	---	---	---	0	--	17763125	17766254
Gm13	17778225	17782403	17778230	17778635	17781988	17782393	97	17778220	17778224	17782404	17782408	17778746	17778763	-	77	17778229	17782391
Gm13	17791520	17794539	17791520	17792343	17793717	17794539	96	---	---	---	---	---	---	0	--	17791529	17794530
Gm13	17801857	17805425	17801868	17803186	17804093	17805412	98	17801851	17801856	17805426	17805431	---	---	0	--	17801872	17805420
Gm13	17806525	17824779	17806525	17807025	17824303	17824779	89	---	---	---	---	17823759	17823775	+	70	17806534	17824776
Gm13	17819700	17823755	17819700	17820602	17822818	17823755	93	---	---	---	---	17822788	17822802	+	73	17819709	17823749
Gm13	17829763	17835511	17829763	17830372	17834900	17835511	93	---	---	---	---	17830381	17830399	-	78	17829772	17835501
Gm13	17831744	17835858	17831753	17832551	17835047	17835848	98	17831739	17831743	17835859	17835863	---	---	0	--	17831757	17835845
Gm13	17831854	17834532	17831855	17832329	17834052	17834525	97	17831848	17831853	17834533	17834538	17834003	17834014	+	75	---	---
Gm13	17869245	17888345	17869245	17870650	17886948	17888345	93	---	---	---	---	17886820	17886893	+	77	---	---
Gm13	17870476	17888862	17870476	17870859	17888480	17888862	96	---	---	---	---	17871551	17871570	-	85	---	---
Gm13	17894819	17900017	17894819	17895656	17899180	17900017	98	---	---	---	---	17899067	17899135	+	84	17894819	17900015
Gm13	17905820	17909868	17905831	17907846	17907848	17909863	99	17905811	17905819	17909869	17909877	---	---	0	--	---	---
Gm13	17926772	17943046	17926780	17928431	17941372	17943043	96	17926767	17926771	17943047	17943051	17940726	17940744	+	84	17926772	17943043
Gm13	17969593	17977755	17969595	17970723	17976619	17977750	98	17969586	17969592	17977756	17977762	17970924	17970937	-	100	17969595	17977748
Gm13	17978143	17981083	17978143	17978268	17980958	17981083	96	---	---	---	---	17980824	17980845	+	77	---	---
Gm13	17981311	17985912	17981311	17981957	17985266	17985912	96	---	---	---	---	17985124	17985135	+	75	---	---
Gm13	17989812	18006145	17989812	17991406	18004550	18006145	97	---	---	---	---	18003894	18003920	+	77	17989812	18006143
Gm13	18012194	18021050	18012194	18013165	18020147	18021050	88	---	---	---	---	18019861	18019889	+	75	18012194	18021048
Gm13	18029526	18041943	18029526	18031199	18040271	18041943	97	---	---	---	---	18031315	18031329	-	86	18029526	18041940
Gm13	18119350	18129184	18119354	18120500	18128036	18129182	99	18119345	18119349	18129185	18129189	18127718	18127785	+	72	18119354	18129183
Gm13	18134546	18145024	18134554	18135752	18143845	18145015	95	18134541	18134545	18145025	18145029	18143551	18143565	+	80	18134554	18145012
Gm13	18134554	18144881	18134554	18135622	18143845	18144881	94	---	---	---	---	18135695	18135718	-	75	18134554	18144868
Gm13	18156405	18161929	18156405	18157366	18160968	18161929	99	---	---	---	---	18157433	18157480	-	81	18156405	18161927
Gm13	18167661	18179376	18167661	18170761	18176244	18179376	96	---	---	---	---	18176140	18176163	+	75	18167661	18179371
Gm13	18199192	18217773	18199192	18199646	18217317	18217773	90	---	---	---	---	18200454	18200493	-	80	18199193	18217757
Gm13	18200646	18214009	18200646	18200991	18213644	18214009	86	---	---	---	---	18201604	18201622	-	73	18200663	18213999
Gm13	18228685	18243950	18228685	18228828	18243807	18243950	97	---	---	---	---	18243096	18243135	+	72	18228687	18243947
Gm13	18254030	18262737	18254030	18254739	18262035	18262737	87	---	---	---	---	18261758	18261780	+	82	18254042	18262735
Gm13	18258861	18262448	18258861	18259542	18261775	18262448	87	---	---	---	---	18259570	18259584	-	73	---	---
Gm13	18306816	18321413	18306816	18307284	18320945	18321413	87	---	---	---	---	18320405	18320427	+	73	18306819	18321409
Gm13	18311216	18321605	18311216	18311415	18321406	18321605	90	---	---	---	---	18320927	18320944	+	72	---	---
Gm13	18334816	18350844	18334816	18336232	18349422	18350844	93	---	---	---	---	18336256	18336328	-	76	18334821	18350842
Gm13	18354289	18364709	18354289	18355457	18363540	18364709	98	---	---	---	---	18355835	18355861	-	74	---	---
Gm13	18400922	18405766	18400922	18401595	18405094	18405766	86	---	---	---	---	18404981	18405011	+	96	18400928	18405763
Gm13	18424024	18427551	18424024	18424215	18427359	18427551	93	---	---	---	---	18427271	18427291	+	71	18424024	18427549
Gm13	18428981	18435560	18428981	18429323	18435220	18435560	90	---	---	---	---	18429361	18429378	-	77	---	---
Gm13	18439889	18461176	18439889	18441477	18459594	18461176	96	---	---	---	---	18458688	18458713	+	73	18439892	18461174
Gm13	18441651	18445733	18441651	18442048	18445329	18445733	88	---	---	---	---	18442051	18442076	-	80	---	---
Gm13	18442048	18444952	18442048	18442830	18444170	18444952	98	---	---	---	---	18444139	18444166	+	78	18442048	18444944
Gm13	18461804	18480449	18461804	18462249	18480008	18480449	93	---	---	---	---	18479215	18479259	+	84	---	---
Gm13	18481071	18485994	18481071	18481977	18485087	18485994	98	---	---	---	---	18484937	18484956	+	70	18481071	18485992
Gm13	18519967	18525372	18519967	18520875	18524465	18525372	98	---	---	---	---	18520919	18520991	-	83	18519967	18525370
Gm13	18540732	18550590	18540732	18541958	18549378	18550590	95	---	---	---	---	18542297	18542320	-	83	18540733	18550584
Gm13	18563948	18577233	18563948	18567062	18574198	18577233	90	---	---	---	---	18573905	18573949	+	77	18563966	18577217
Gm13	18567804	18571659	18567804	18568483	18570979	18571659	90	---	---	---	---	18570944	18570974	+	77	18567804	18571654
Gm13	18572921	18588832	18572921	18574592	18587197	18588832	94	---	---	---	---	18586940	18586963	+	70	18572921	18588830
Gm13	18641151	18650503	18641151	18641377	18650277	18650503	95	---	---	---	---	18641724	18641740	-	70	18641151	18650489
Gm13	18642308	18647703	18642308	18643270	18646788	18647703	92	---	---	---	---	18643338	18643384	-	80	18642308	18647701
Gm13	18695864	18703938	18695864	18696358	18703448	18703938	92	---	---	---	---	18696608	18696619	-	75	---	---
Gm13	18706811	18717586	18706811	18707305	18717101	18717586	86	---	---	---	---	18716664	18716679	+	87	18706812	18717575
Gm13	18720015	18730267	18720016	18721103	18729127	18730253	92	18720010	18720014	18730268	18730272	18721389	18721403	-	80	18720024	18730257
Gm13	18768715	18772095	18768715	18769025	18771786	18772095	91	---	---	---	---	---	---	0	--	18768727	18772084
Gm13	18776342	18778792	18776354	18776729	18778404	18778780	94	18776334	18776341	18778793	18778800	---	---	0	--	---	---
Gm13	18805686	18821335	18805686	18806179	18820842	18821335	98	---	---	---	---	18820181	18820206	+	96	---	---
Gm13	18838750	18844054	18838760	18840400	18842404	18844047	98	18838745	18838749	18844055	18844059	---	---	0	--	18838759	18844044
Gm13	18839212	18843481	18839212	18839834	18842860	18843481	99	---	---	---	---	18842781	18842811	+	74	---	---
Gm13	18873818	18882895	18873823	18874166	18882551	18882894	96	18873813	18873817	18882896	18882900	---	---	0	--	---	---
Gm13	18883140	18885632	18883140	18883889	18884883	18885632	89	---	---	---	---	18884795	18884825	+	77	18883142	18885630
Gm13	18920460	18929548	18920460	18922823	18927164	18929548	92	---	---	---	---	18926974	18927023	+	84	18920476	18929534
Gm13	18921226	18929182	18921226	18922457	18927957	18929182	93	---	---	---	---	18922609	18922731	-	89	---	---
Gm13	18924697	18927680	18924710	18925457	18926926	18927674	95	18924690	18924696	18927681	18927687	18926871	18926888	+	72	---	---
Gm13	18932831	18937858	18932831	18933642	18937027	18937858	93	---	---	---	---	18933749	18933778	-	93	18932831	18937852
Gm13	18932831	18938233	18932831	18934017	18937027	18938233	94	---	---	---	---	18936911	18936934	+	91	18932831	18938228
Gm13	18941435	18947715	18941435	18942259	18946891	18947715	92	---	---	---	---	18946691	18946713	+	78	18941435	18947712
Gm13	18948255	18967275	18948257	18949259	18966258	18967260	99	18948250	18948254	18967276	18967280	18965575	18965590	+	81	18948257	18967267
Gm13	18953667	18963404	18953667	18954776	18962295	18963404	99	---	---	---	---	18961981	18962038	+	70	18953667	18963402
Gm13	18967303	18982099	18967316	18967615	18981798	18982097	85	18967298	18967302	18982100	18982104	18968197	18968229	-	81	---	---
Gm13	18969777	18975158	18969777	18970672	18974263	18975158	96	---	---	---	---	18970726	18970794	-	82	18969777	18975155
Gm13	19026069	19033230	19026069	19027239	19032064	19033230	92	---	---	---	---	19031901	19031920	+	90	19026076	19033221
Gm13	19047297	19060664	19047297	19048252	19059692	19060664	88	---	---	---	---	19059120	19059146	+	77	19047297	19060662
Gm13	19084543	19091190	19084553	19085490	19090207	19091180	93	19084538	19084542	19091191	19091195	19085664	19085686	-	78	19084553	19091178
Gm13	19094100	19098018	19094100	19094377	19097741	19098018	93	---	---	---	---	19097672	19097683	+	83	---	---
Gm13	19119962	19125511	19119962	19120936	19124536	19125511	96	---	---	---	---	19121003	19121050	-	79	19119962	19125509
Gm13	19135532	19153679	19135533	19136690	19152522	19153672	94	19135527	19135531	19153680	19153684	19151766	19151787	+	77	19135533	19153672
Gm13	19144551	19152292	19144551	19144686	19152157	19152292	94	---	---	---	---	19151794	19151805	+	83	19144551	19152273
Gm13	19165041	19168038	19165041	19165524	19167519	19168038	89	---	---	---	---	19165568	19165621	-	79	---	---
Gm13	19172660	19193971	19172660	19173406	19193211	19193971	90	---	---	---	---	19174252	19174284	-	81	---	---
Gm13	19174512	19193210	19174513	19175469	19192261	19193205	93	19174507	19174511	19193211	19193215	19191447	19191477	+	74	---	---
Gm13	19195743	19213122	19195753	19196223	19212639	19213109	90	19195738	19195742	19213123	19213127	19211843	19211870	+	75	19195745	19213118
Gm13	19221355	19240914	19221360	19223021	19239248	19240907	97	19221350	19221354	19240915	19240919	19223777	19223789	-	76	19221358	19240907
Gm13	19258980	19264499	19258988	19259951	19263525	19264488	98	19258974	19258979	19264500	19264505	19260018	19260065	-	83	19258988	19264495
Gm13	19292642	19314493	19292657	19293226	19313930	19314488	88	19292637	19292641	19314494	19314498	19294096	19294150	-	89	19292649	19314486
Gm13	19296592	19304636	19296592	19297129	19304096	19304636	93	---	---	---	---	19297329	19297350	-	77	---	---
Gm13	19319766	19324664	19319766	19320908	19323500	19324650	94	19319761	19319765	19324665	19324669	19323371	19323406	+	83	19319780	19324657
Gm13	19331070	19338296	19331070	19332718	19336755	19338296	89	---	---	---	---	19336575	19336608	+	82	19331071	19338290
Gm13	19372031	19377720	19372036	19372357	19377386	19377716	86	19372026	19372030	19377721	19377725	19372572	19372591	-	70	---	---
Gm13	19406431	19426647	19406431	19409574	19423590	19426647	92	---	---	---	---	19422890	19422924	+	77	19406446	19426632
Gm13	19430294	19435655	19430294	19431162	19434787	19435655	96	---	---	---	---	19431206	19431276	-	83	19430305	19435653
Gm13	19454933	19459699	19454933	19455278	19459354	19459699	96	---	---	---	---	19459278	19459291	+	78	19454933	19459697
Gm13	19490402	19501119	19490415	19492066	19499482	19501117	96	19490396	19490401	19501120	19501125	19492421	19492437	-	76	19490415	19501106
Gm13	19516748	19522537	19516748	19517338	19521947	19522537	95	---	---	---	---	19517529	19517559	-	74	19516749	19522522
Gm13	19524917	19538516	19524917	19526478	19536968	19538516	88	---	---	---	---	19526874	19526905	-	71	19524929	19538514
Gm13	19549368	19571068	19549368	19549615	19570821	19571068	89	---	---	---	---	19550618	19550645	-	78	19549368	19571066
Gm13	19550652	19558758	19550652	19550941	19558469	19558758	95	---	---	---	---	19551075	19551094	-	75	19550652	19558745
Gm13	19562107	19570821	19562107	19562700	19570230	19570821	95	---	---	---	---	19569886	19569911	+	92	---	---
Gm13	19577093	19589515	19577093	19577997	19588609	19589515	94	---	---	---	---	19588193	19588224	+	75	19577093	19589511
Gm13	19578319	19581415	19578328	19579152	19580589	19581402	91	19578314	19578318	19581416	19581420	19579208	19579226	-	78	19578334	19581407
Gm13	19600306	19611914	19600306	19602933	19609250	19611914	89	---	---	---	---	19603039	19603051	-	92	---	---
Gm13	19614085	19630441	19614085	19615946	19628528	19630441	90	---	---	---	---	19628404	19628476	+	75	19614088	19630439
Gm13	19637006	19640015	19637006	19637629	19639384	19640006	98	19637001	19637005	19640016	19640020	19637666	19637729	-	75	19637007	19640009
Gm13	19640505	19660811	19640505	19642307	19659006	19660811	87	---	---	---	---	19643099	19643136	-	71	19640505	19660809
Gm13	19675120	19693530	19675134	19676241	19692413	19693519	99	19675115	19675119	19693531	19693535	19691604	19691647	+	70	19675120	19693528
Gm13	19753883	19758680	19753883	19755156	19757398	19758680	90	---	---	---	---	19757311	19757322	+	83	19753890	19758676
Gm13	19759522	19776942	19759522	19760640	19775816	19776933	97	19759516	19759521	19776943	19776948	19761293	19761354	-	70	---	---
Gm13	19777564	19781717	19777564	19777991	19781303	19781717	96	---	---	---	---	19781187	19781258	+	84	---	---
Gm13	19800569	19805933	19800571	19801074	19805393	19805930	87	19800564	19800568	19805934	19805938	19805196	19805239	+	86	---	---
Gm13	19808736	19827828	19808737	19809224	19827330	19827828	90	19808731	19808735	19827829	19827833	19809885	19809896	-	91	---	---
Gm13	19838428	19857888	19838430	19840149	19856164	19857878	96	19838423	19838427	19857889	19857893	19856137	19856162	+	92	19838437	19857878
Gm13	19869357	19876899	19869357	19869544	19876712	19876899	92	---	---	---	---	19876399	19876463	+	76	19869363	19876897
Gm13	19904805	19913257	19904805	19905781	19912281	19913257	99	---	---	---	---	19911994	19912022	+	75	19904805	19913255
Gm13	19947173	19953084	19947173	19947435	19952838	19953084	87	---	---	---	---	19952733	19952754	+	81	19947184	19953082
Gm13	19955542	19961877	19955542	19955935	19961484	19961877	98	---	---	---	---	19956171	19956191	-	80	---	---
Gm13	19973066	19977863	19973066	19973232	19977697	19977863	94	---	---	---	---	19973388	19973421	-	73	---	---
Gm13	19982238	19990365	19982238	19985022	19987585	19990365	99	---	---	---	---	19987476	19987499	+	75	---	---
Gm13	20032104	20035333	20032104	20032315	20035122	20035333	98	---	---	---	---	20035053	20035107	+	70	20032118	20035331
Gm13	20054148	20066122	20054148	20059626	20060640	20066122	99	---	---	---	---	---	---	0	--	20054158	20066120
Gm13	20067319	20073117	20067319	20068432	20072035	20073117	94	---	---	---	---	20071871	20071911	+	85	20067333	20073113
Gm13	20086200	20102749	20086203	20086841	20102088	20102736	91	20086195	20086199	20102750	20102754	20101325	20101396	+	76	20086205	20102747
Gm13	20089309	20096548	20089309	20089924	20095933	20096548	96	---	---	---	---	20090181	20090225	-	82	---	---
Gm13	20092635	20095442	20092635	20093166	20094925	20095442	86	---	---	---	---	20094825	20094865	+	73	20092635	20095434
Gm13	20099139	20102060	20099139	20099724	20101474	20102060	96	---	---	---	---	20099783	20099824	-	73	20099140	20102058
Gm13	20104827	20107584	20104830	20105249	20107154	20107573	92	20104820	20104826	20107585	20107591	20105262	20105295	-	76	---	---
Gm13	20121301	20128819	20121301	20122100	20128023	20128819	91	---	---	---	---	---	---	0	--	20121307	20128801
Gm13	20126634	20130203	20126634	20127380	20129458	20130203	92	---	---	---	---	---	---	0	--	20126641	20130190
Gm13	20139319	20161222	20139324	20141282	20159282	20161221	98	20139313	20139318	20161223	20161228	20142109	20142129	-	71	20139324	20161221
Gm13	20172487	20177329	20172487	20172925	20176892	20177329	91	20172468	20172486	20177330	20177348	---	---	0	--	20172497	20177321
Gm13	20184806	20200514	20184811	20185616	20199711	20200512	92	20184791	20184805	20200515	20200529	20199501	20199519	+	78	20184824	20200512
Gm13	20206678	20211522	20206688	20207389	20210806	20211507	99	20206673	20206677	20211523	20211527	---	---	0	--	20206687	20211520
Gm13	20224166	20241051	20224166	20226034	20239185	20241051	99	---	---	---	---	20226624	20226644	-	71	20224166	20241049
Gm13	20258181	20265201	20258181	20258555	20264827	20265201	89	---	---	---	---	20264721	20264741	+	76	20258189	20265195
Gm13	20269701	20272914	20269701	20270904	20271707	20272914	93	---	---	---	---	---	---	0	--	---	---
Gm13	20277819	20284248	20277819	20278191	20283876	20284248	88	---	---	---	---	---	---	0	--	20277823	20284240
Gm13	20301272	20304448	20301281	20301881	20303845	20304443	95	20301267	20301271	20304449	20304453	20301912	20301926	-	73	20301282	20304438
Gm13	20305227	20309586	20305227	20305729	20309084	20309586	91	---	---	---	---	---	---	0	--	20305227	20309585
Gm13	20312781	20315906	20312794	20314076	20314621	20315904	89	20312776	20312780	20315907	20315911	20314533	20314553	+	71	---	---
Gm13	20594386	20601967	20594386	20595041	20601307	20601967	97	---	---	---	---	---	---	0	--	---	---
Gm13	20682152	20685751	20682152	20682459	20685453	20685751	92	---	---	---	---	20685372	20685389	+	77	---	---
Gm13	20805223	20812604	20805227	20805498	20812328	20812599	85	20805218	20805222	20812605	20812609	20812060	20812076	+	76	20805227	20812603
Gm13	20806716	20813352	20806716	20807386	20812691	20813352	88	---	---	---	---	20807624	20807650	-	85	20806722	20813348
Gm13	20819944	20830011	20819944	20820064	20829891	20830011	96	---	---	---	---	20820442	20820466	-	76	20819962	20830006
Gm13	21270844	21277219	21270844	21271312	21276751	21277219	99	---	---	---	---	21276588	21276603	+	75	21270844	21277217
Gm13	21302465	21307310	21302465	21302653	21307122	21307310	98	---	---	---	---	21306898	21306914	+	82	21302471	21307309
Gm13	21527197	21532615	21527197	21528147	21531665	21532615	93	---	---	---	---	21531570	21531610	+	73	---	---
Gm13	21610439	21619055	21610439	21610856	21618619	21619055	87	---	---	---	---	21610896	21610920	-	84	---	---
Gm13	21703999	21707607	21704014	21704411	21707166	21707603	88	21703994	21703998	21707608	21707612	21707044	21707056	+	84	21704008	21707600
Gm13	21920455	21936847	21920455	21921216	21936074	21936847	85	---	---	---	---	21921911	21921959	-	71	21920458	21936832
Gm13	21921500	21930762	21921500	21921701	21930561	21930762	91	---	---	---	---	21922125	21922143	-	73	---	---
Gm13	21988818	22002157	21988818	21989419	22001544	22002157	85	---	---	---	---	22000937	22000964	+	75	21988823	22002153
Gm13	22114545	22119075	22114555	22114711	22118909	22119070	86	22114540	22114544	22119076	22119080	22118699	22118715	+	82	---	---
Gm13	22152914	22156788	22152918	22153175	22156538	22156785	87	22152909	22152913	22156789	22156793	22156369	22156394	+	80	22152920	22156779
Gm13	22743824	22750235	22743824	22744436	22749629	22750235	87	---	---	---	---	22744632	22744654	-	78	---	---
Gm13	22850877	22855460	22850877	22851087	22855260	22855460	92	---	---	---	---	22855118	22855138	+	85	---	---
Gm13	22992233	22997365	22992233	22992602	22996996	22997365	99	---	---	---	---	22992732	22992746	-	86	22992233	22997363
Gm13	23383319	23386101	23383321	23383771	23385641	23386096	91	23383314	23383318	23386102	23386106	23383783	23383800	-	77	---	---
Gm13	23892620	23894808	23892620	23892797	23894631	23894808	92	---	---	---	---	23892836	23892850	-	80	23892627	23894805
Gm13	24696517	24700981	24696518	24696703	24700788	24700972	94	24696511	24696516	24700982	24700987	24700598	24700626	+	79	24696518	24700970
Gm13	25035044	25040074	25035044	25035191	25039927	25040074	97	---	---	---	---	25035409	25035427	-	84	---	---
Gm13	25417487	25421926	25417487	25417731	25421682	25421926	96	---	---	---	---	25417831	25417850	-	85	25417487	25421923
Gm13	25447988	25453070	25447992	25448491	25452557	25453056	92	25447983	25447987	25453071	25453075	25448662	25448683	-	90	25447993	25453060
Gm13	25464608	25469227	25464608	25464911	25468923	25469227	97	---	---	---	---	25464991	25465095	-	73	---	---
Gm13	25465263	25471788	25465277	25465594	25471467	25471786	88	25465258	25465262	25471789	25471793	25471382	25471429	+	75	---	---
Gm13	25951475	25960128	25951475	25951712	25959910	25960128	86	---	---	---	---	25959523	25959553	+	74	25951476	25960113
Gm13	25951720	25957373	25951720	25952005	25957082	25957373	90	---	---	---	---	25952061	25952088	-	75	---	---
Gm13	26085308	26089705	26085310	26086627	26088371	26089693	94	26085302	26085307	26089706	26089711	---	---	0	--	---	---
Gm13	26165534	26168536	26165548	26165695	26168376	26168523	91	26165529	26165533	26168537	26168541	---	---	0	--	26165539	26168531
Gm13	26725148	26732164	26725148	26725481	26731816	26732164	88	---	---	---	---	26731669	26731681	+	84	26725164	26732160
Gm13	26809277	26813786	26809277	26809482	26813582	26813786	91	---	---	---	---	26809653	26809676	-	70	26809278	26813784
Gm13	26848402	26853486	26848402	26848766	26853122	26853486	97	---	---	---	---	26852904	26852944	+	78	26848402	26853484
Gm13	26982947	26986495	26982947	26983072	26986370	26986495	99	---	---	---	---	26986206	26986233	+	85	26982951	26986488
Gm13	27081736	27088098	27081744	27082214	27087621	27088091	99	27081730	27081735	27088099	27088104	27087511	27087526	+	75	27081745	27088089
Gm13	27264385	27277652	27264385	27266308	27275730	27277652	88	---	---	---	---	27275258	27275302	+	73	---	---
Gm13	27517241	27521324	27517241	27518035	27520552	27521324	89	---	---	---	---	27520426	27520484	+	79	---	---
Gm13	27517412	27521059	27517423	27517762	27520726	27521056	92	27517405	27517411	27521060	27521066	27520667	27520685	+	84	---	---
Gm13	27556967	27559781	27556967	27557327	27559421	27559781	93	---	---	---	---	27559364	27559378	+	93	---	---
Gm13	27645768	27650261	27645768	27646025	27650002	27650261	93	---	---	---	---	27649816	27649829	+	85	27645771	27650254
Gm13	27836479	27839629	27836486	27836693	27839417	27839624	91	27836474	27836478	27839630	27839634	27839299	27839321	+	78	---	---
Gm13	27848944	27862553	27848951	27850222	27861296	27862545	90	27848939	27848943	27862554	27862558	27850605	27850626	-	72	---	---
Gm13	27849006	27862372	27849006	27850021	27861351	27862372	92	---	---	---	---	27861274	27861294	+	80	---	---
Gm13	27850254	27866744	27850254	27852559	27864667	27866744	88	---	---	---	---	27864075	27864096	+	77	---	---
Gm13	27850711	27867550	27850711	27853376	27865124	27867550	89	---	---	---	---	27853931	27853949	-	78	---	---
Gm13	27862942	27870144	27862942	27863468	27869646	27870144	85	---	---	---	---	27869416	27869431	+	81	---	---
Gm13	28346154	28360748	28346154	28346614	28360290	28360748	88	---	---	---	---	28359710	28359723	+	71	---	---
Gm13	28348381	28360019	28348381	28349077	28359314	28360019	96	---	---	---	---	28349496	28349510	-	73	---	---
Gm13	28349486	28354904	28349495	28349849	28354533	28354892	88	28349478	28349485	28354905	28354912	28350045	28350067	-	78	---	---
Gm13	28416903	28436013	28416909	28417554	28435356	28436000	95	28416897	28416902	28436014	28436019	28418342	28418374	-	75	28416903	28435995
Gm13	28657292	28673587	28657292	28657835	28673054	28673587	93	---	---	---	---	28658447	28658468	-	72	28657306	28673580
Gm13	28668114	28678003	28668114	28668687	28677429	28678003	92	---	---	---	---	28677016	28677052	+	81	28668117	28677989
Gm13	28687471	28691115	28687471	28687935	28690651	28691115	99	---	---	---	---	28688047	28688059	-	84	28687471	28691113
Gm13	28763874	28767422	28763874	28764130	28767161	28767422	95	---	---	---	---	28764134	28764157	-	87	28763875	28767409
Gm13	28935412	28939071	28935412	28935890	28938593	28939071	99	---	---	---	---	28935998	28936010	-	84	28935413	28939067
Gm13	28984954	28988366	28984954	28986230	28987094	28988366	95	---	---	---	---	28986288	28986300	-	76	28984959	28988359
Gm13	29143663	29148938	29143663	29144095	29148506	29148938	98	---	---	---	---	29148352	29148412	+	75	29143663	29148936
Gm13	29159085	29162733	29159085	29159264	29162551	29162733	86	---	---	---	---	29159401	29159429	-	72	29159098	29162732
Gm13	29175513	29181792	29175525	29175848	29181465	29181788	99	29175508	29175512	29181793	29181797	29176089	29176104	-	75	29175521	29181788
Gm13	29186802	29203851	29186805	29190396	29200214	29203847	90	29186796	29186801	29203852	29203857	29199724	29199753	+	86	29186803	29203842
Gm13	29202087	29207741	29202088	29204750	29205079	29207741	96	29202082	29202086	29207742	29207746	29204767	29204780	-	85	29202092	29207730
Gm13	29202088	29207307	29202088	29204316	29205079	29207307	96	---	---	---	---	29204382	29204394	-	76	---	---
Gm13	29212947	29217637	29212947	29213948	29216616	29217637	87	---	---	---	---	29216546	29216564	+	84	---	---
Gm13	29322352	29326994	29322352	29322587	29326754	29326989	97	29322347	29322351	29326995	29326999	29322706	29322739	-	73	29322354	29326987
Gm13	29395048	29416029	29395055	29398336	29412746	29416024	98	29395043	29395047	29416030	29416034	29398816	29398888	-	72	29395064	29416019
Gm13	29542336	29549349	29542336	29542525	29549154	29549349	92	---	---	---	---	29542778	29542815	-	73	---	---
Gm13	29611506	29619106	29611506	29611744	29618868	29619106	95	---	---	---	---	29618606	29618631	+	76	---	---
Gm13	29613389	29616992	29613390	29613818	29616559	29616987	96	29613384	29613388	29616993	29616997	29616435	29616447	+	84	29613391	29616985
Gm13	29691356	29700595	29691367	29692606	29699388	29700593	87	29691351	29691355	29700596	29700600	29692853	29692868	-	75	29691359	29700588
Gm13	29704714	29721972	29704714	29705340	29721349	29721972	86	---	---	---	---	29706030	29706044	-	80	29704720	29721966
Gm13	29706274	29718432	29706274	29706401	29718306	29718432	91	---	---	---	---	29717822	29717843	+	86	29706276	29718429
Gm13	30026209	30035290	30026209	30027753	30033745	30035290	92	---	---	---	---	30033579	30033606	+	82	---	---
Gm13	30090005	30094824	30090014	30090259	30094560	30094813	93	30089999	30090004	30094825	30094830	30094380	30094395	+	75	30090012	30094813
Gm13	30720108	30724618	30720108	30720249	30724477	30724618	98	30720099	30720107	30724619	30724627	30724266	30724300	+	71	30720111	30724614
Gm13	30902421	30910068	30902422	30902683	30909806	30910054	90	30902416	30902420	30910069	30910073	30909694	30909729	+	72	30902422	30910049
Gm13	30906459	30909346	30906459	30907022	30908783	30909346	99	---	---	---	---	30907081	30907122	-	73	30906459	30909344
Gm13	31348758	31351053	31348763	31348914	31350901	31351052	94	31348753	31348757	31351054	31351058	31350858	31350876	+	78	31348776	31351052
Gm13	31357440	31362150	31357440	31357606	31361984	31362150	87	---	---	---	---	31357650	31357708	-	74	31357448	31362136
Gm13	31463326	31471126	31463326	31463627	31470826	31471126	85	---	---	---	---	31463863	31463874	-	75	31463334	31471114
Gm13	31530038	31549637	31530038	31533134	31546541	31549637	99	---	---	---	---	31545950	31545976	+	77	31530039	31549627
Gm13	31596194	31601601	31596200	31596644	31601152	31601596	97	31596189	31596193	31601602	31601606	31596777	31596868	-	71	---	---
Gm13	32301454	32304294	32301454	32301684	32304069	32304294	95	---	---	---	---	32301759	32301782	-	83	---	---
Gm13	32641216	32656319	32641216	32641677	32655858	32656319	99	---	---	---	---	32655152	32655171	+	70	32641227	32656317
Gm13	32798783	32803506	32798792	32799013	32803276	32803506	94	32798777	32798782	32803507	32803512	32803080	32803106	+	70	32798786	32803504
Gm13	32986392	32989044	32986407	32986725	32988714	32989032	91	32986387	32986391	32989045	32989049	32986788	32986803	-	75	32986393	32989029
Gm13	33064968	33067208	33064968	33065105	33067071	33067208	95	---	---	---	---	33065115	33065128	-	71	---	---
Gm13	33515672	33520853	33515672	33515797	33520726	33520853	89	---	---	---	---	33515914	33515977	-	78	33515680	33520846
Gm13	33785058	33803426	33785060	33788232	33800260	33803423	96	33785052	33785057	33803427	33803432	33799937	33799955	+	78	---	---
Gm13	34429069	34440693	34429069	34429420	34440342	34440693	86	---	---	---	---	34429956	34429967	-	75	34429073	34440691
Gm13	34663866	34678696	34663866	34665162	34677398	34678696	95	---	---	---	---	34665737	34665753	-	82	34663869	34678686
Gm13	34835884	34843200	34835884	34836074	34842996	34843200	90	---	---	---	---	34842662	34842679	+	83	---	---
Gm13	34931523	34934992	34931528	34932034	34934487	34934991	97	34931518	34931522	34934993	34934997	34934389	34934426	+	71	---	---
Gm13	35105910	35111036	35105910	35106187	35110761	35111036	95	---	---	---	---	35106345	35106357	-	76	---	---
Gm13	35514305	35519425	35514305	35514725	35519003	35519424	95	35514300	35514304	35519426	35519430	35518789	35518853	+	73	35514305	35519415
Gm13	35523101	35530359	35523101	35523714	35529752	35530359	85	---	---	---	---	35529451	35529476	+	76	---	---
Gm13	35559019	35568352	35559019	35559301	35568070	35568352	89	---	---	---	---	35559544	35559564	-	95	---	---
Gm13	35768728	35773189	35768728	35768897	35773018	35773189	90	35768719	35768727	35773190	35773198	---	---	0	--	35768736	35773186
Gm13	35804651	35812963	35804651	35804788	35812829	35812963	94	---	---	---	---	35812797	35812824	+	75	---	---
Gm13	36838320	36843732	36838327	36838710	36843334	36843719	85	36838315	36838319	36843733	36843737	36843130	36843164	+	80	36838330	36843722
Gm13	37020108	37022975	37020111	37020491	37022591	37022963	92	37020103	37020107	37022976	37022980	37022572	37022583	+	83	---	---
Gm13	37284812	37293482	37284827	37286247	37292002	37293469	86	37284807	37284811	37293483	37293487	37291768	37291805	+	81	---	---
Gm13	37835847	37838931	37835847	37836105	37838674	37838931	96	---	---	---	---	37836170	37836188	-	78	37835848	37838929
Gm13	38624201	38627804	38624201	38624836	38627169	38627804	95	---	---	---	---	38627104	38627136	+	78	38624201	38627802
Gm13	38780029	38785828	38780029	38781666	38784165	38785828	87	---	---	---	---	38781668	38781682	-	86	---	---
Gm13	38791848	38796468	38791848	38792039	38796276	38796468	98	---	---	---	---	38792183	38792211	-	72	38791850	38796464
Gm13	39063775	39069514	39063775	39064629	39068631	39069514	86	---	---	---	---	39064715	39064741	-	77	39063791	39069506
Gm13	39176253	39180531	39176253	39176607	39180187	39180531	89	---	---	---	---	39176751	39176767	-	88	---	---
Gm13	39195330	39208424	39195330	39197454	39206295	39208424	99	---	---	---	---	39205882	39205896	+	86	---	---
Gm13	39226189	39243552	39226202	39226867	39242918	39243538	90	39226184	39226188	39243553	39243557	39227601	39227634	-	82	39226202	39243535
Gm13	39272659	39292932	39272659	39272990	39292603	39292932	96	---	---	---	---	39291703	39291723	+	71	39272677	39292915
Gm13	39777796	39781038	39777796	39778286	39780564	39781038	87	---	---	---	---	39780531	39780544	+	85	39777796	39781024
Gm13	39902974	39908387	39902975	39903409	39907949	39908383	99	39902969	39902973	39908388	39908392	39903558	39903620	-	71	39902975	39908386
Gm13	40053326	40062417	40053333	40053604	40062136	40062407	85	40053320	40053325	40062418	40062423	40061709	40061725	+	76	40053328	40062411
Gm13	40202638	40207112	40202638	40202850	40206894	40207112	85	---	---	---	---	40206792	40206821	+	70	40202652	40207110
Gm13	40386209	40391070	40386216	40386439	40390834	40391057	99	40386204	40386208	40391071	40391075	40386578	40386593	-	75	40386217	40391055
Gm13	40891328	40895143	40891328	40892481	40893989	40895143	94	---	---	---	---	---	---	0	--	---	---
Gm13	40929403	40934240	40929403	40929623	40934020	40934240	93	---	---	---	---	40929789	40929813	-	88	40929406	40934235
Gm13	41194735	41204400	41194735	41196204	41202897	41204400	86	---	---	---	---	41196462	41196484	-	78	41194742	41204399
Gm13	41332397	41339281	41332397	41333159	41338492	41339281	85	---	---	---	---	41338304	41338351	+	72	---	---
Gm13	41586388	41591663	41586388	41588101	41589931	41591663	85	---	---	---	---	41588146	41588163	-	72	---	---
Gm13	41611490	41616699	41611490	41611871	41616316	41616699	99	---	---	---	---	41616093	41616126	+	73	41611497	41616697
Gm13	42411092	42419639	42411092	42413981	42416750	42419639	99	---	---	---	---	42414082	42414102	-	85	42411096	42419626
Gm13	42841803	42848213	42841803	42842243	42847729	42848213	86	---	---	---	---	42842476	42842494	-	78	42841803	42848210
Gm13	42944173	42953177	42944173	42944323	42953027	42953177	97	---	---	---	---	42952698	42952711	+	92	---	---
Gm13	43040729	43061938	43040729	43040873	43061797	43061938	88	---	---	---	---	43041818	43041844	-	81	---	---
Gm13	43168380	43185130	43168380	43169349	43184164	43185130	97	---	---	---	---	43183567	43183616	+	84	43168388	43185118
Gm13	43169614	43175651	43169614	43172177	43173163	43175651	88	---	---	---	---	---	---	0	--	---	---
Gm13	43176710	43191130	43176710	43177525	43190316	43191130	98	---	---	---	---	43189790	43189806	+	88	---	---
Gm13	43176716	43181705	43176716	43177275	43181208	43181705	86	---	---	---	---	43177413	43177447	-	82	43176720	43181702
Gm13	43183486	43192188	43183486	43183659	43192007	43192188	90	---	---	---	---	43183941	43183957	-	70	---	---
Gm13	43726161	43730190	43726161	43726417	43729929	43730190	89	---	---	---	---	---	---	0	--	43726174	43730185
Gm13	43794639	43798002	43794639	43794743	43797896	43798002	91	---	---	---	---	43797843	43797861	+	78	---	---
Gm13	43931615	43937917	43931615	43931890	43937640	43937917	96	---	---	---	---	43937379	43937392	+	78	---	---
Gm13	44150592	44157706	44150603	44152358	44155969	44157702	85	44150587	44150591	44157707	44157711	44155788	44155815	+	71	---	---
Gm13	44386210	44395993	44386210	44387343	44394860	44395993	99	44386204	44386209	44395994	44395999	44387638	44387674	-	70	44386216	44395991
