# Supplementary material for: LtrDetector: A tool-suite for detecting long terminal repeat retrotransposons de-novo
Source: BMC Genomics. 2019 Jun 3;20:450. doi: 10.1186/s12864-019-5796-9 (PMC6547461; doi:10.1186/s12864-019-5796-9)
Supplement: Supplementary file 5 — LTR retrotransposons found by LtrDetector in Glycine max. This compressed file (.tar.gz) includes the LTR retrotransposons found by LtrDetector in BED format. (TAR.GZ 929 kb) [file 12864_2019_5796_MOESM5_ESM.gz › gmax/Gm09Detector.bed]

SeqID	Retrotransposon	Left_LTR	Right_LTR		Left_TSD	Right_TSD	Polypurine Tract		TG	CA
	Start	End	Start	End	Start	End	ID	Start	End	Start	End	Start	End	Strand	Purine%	Start	End
Gm09	61775	80805	61775	63523	79069	80805	97	---	---	---	---	64034	64079	-	82	---	---
Gm09	98750	104106	98750	99191	103665	104106	98	---	---	---	---	103475	103510	+	77	98756	104104
Gm09	130679	135743	130679	130999	135394	135737	85	130672	130678	135744	135750	135239	135260	+	81	130679	135737
Gm09	410163	414955	410163	410825	414301	414955	85	---	---	---	---	414137	414158	+	77	---	---
Gm09	1005724	1010103	1005724	1006176	1009648	1010100	86	1005718	1005723	1010104	1010109	1006303	1006338	-	72	1005731	1010091
Gm09	1129782	1134649	1129782	1131496	1132910	1134649	91	---	---	---	---	---	---	0	--	1129798	1134641
Gm09	1583737	1587342	1583752	1584187	1586896	1587331	99	1583732	1583736	1587343	1587347	1584299	1584311	-	84	1583753	1587329
Gm09	1598355	1614142	1598355	1598657	1613854	1614142	86	---	---	---	---	1599299	1599345	-	78	1598360	1614134
Gm09	1811573	1817240	1811573	1811793	1817019	1817240	85	---	---	---	---	1816822	1816881	+	73	---	---
Gm09	1923970	1934548	1923973	1924139	1934380	1934546	95	1923964	1923969	1934549	1934554	1933882	1933901	+	80	1923986	1934531
Gm09	2051466	2054284	2051469	2051700	2054065	2054280	87	2051461	2051465	2054285	2054289	2051711	2051784	-	75	---	---
Gm09	2204173	2213230	2204173	2205901	2211488	2213230	91	---	---	---	---	2211208	2211282	+	81	---	---
Gm09	2242137	2252030	2242137	2243420	2250829	2252030	89	---	---	---	---	2243761	2243775	-	73	---	---
Gm09	2242137	2252030	2242137	2243420	2250829	2252030	89	---	---	---	---	2243761	2243775	-	73	---	---
Gm09	2252026	2262667	2252026	2252413	2262279	2262667	92	---	---	---	---	2262004	2262030	+	85	2252030	2262665
Gm09	2253786	2259883	2253786	2255141	2258528	2259883	99	---	---	---	---	2255213	2255265	-	71	2253786	2259880
Gm09	2272732	2284280	2272732	2275348	2281716	2284280	94	---	---	---	---	2275600	2275665	-	71	2272749	2284269
Gm09	2273785	2283991	2273785	2275056	2282770	2283991	92	---	---	---	---	2275401	2275428	-	71	2273786	2283986
Gm09	2292751	2296680	2292764	2293926	2295525	2296677	91	2292746	2292750	2296681	2296685	2293994	2294006	-	76	---	---
Gm09	2305670	2309542	2305670	2306694	2308506	2309542	86	---	---	---	---	2308470	2308489	+	75	2305678	2309540
Gm09	2506069	2510318	2506069	2506473	2509909	2510315	91	2506062	2506068	2510319	2510325	2506573	2506627	-	74	2506069	2510316
Gm09	2513653	2526763	2513653	2514543	2525873	2526763	99	---	---	---	---	2515072	2515089	-	77	2513654	2526761
Gm09	2668042	2681376	2668046	2668928	2680498	2681368	90	2668035	2668041	2681377	2681383	2680280	2680301	+	77	---	---
Gm09	2755558	2763723	2755573	2758649	2760811	2763718	86	2755553	2755557	2763724	2763728	2758672	2758695	-	70	---	---
Gm09	2760317	2764230	2760317	2760807	2763726	2764230	93	---	---	---	---	2763581	2763594	+	85	---	---
Gm09	3645574	3650306	3645574	3645771	3650109	3650306	95	---	---	---	---	3649945	3649962	+	83	3645580	3650291
Gm09	3791413	3797289	3791413	3791655	3797035	3797289	91	---	---	---	---	3791789	3791823	-	71	3791413	3797286
Gm09	3802379	3805523	3802379	3803173	3804723	3805523	92	---	---	---	---	3803232	3803262	-	80	3802386	3805518
Gm09	3852129	3863697	3852139	3852463	3863389	3863697	85	3852123	3852128	3863698	3863703	3852906	3852922	-	76	---	---
Gm09	3942249	3947244	3942249	3942533	3946959	3947244	93	---	---	---	---	3946822	3946833	+	75	3942249	3947242
Gm09	4020243	4024527	4020244	4020395	4024365	4024516	90	4020238	4020242	4024528	4024532	4024296	4024308	+	92	4020244	4024525
Gm09	4189404	4199708	4189404	4189589	4199520	4199705	95	4189398	4189403	4199709	4199714	4199125	4199165	+	75	---	---
Gm09	4345576	4350332	4345576	4345909	4349987	4350332	93	---	---	---	---	4349911	4349924	+	78	4345576	4350325
Gm09	4425116	4428203	4425116	4425228	4428088	4428203	88	---	---	---	---	4425248	4425272	-	76	---	---
Gm09	4609238	4627104	4609238	4609598	4626720	4627104	87	---	---	---	---	4626031	4626051	+	71	---	---
Gm09	4610355	4614108	4610355	4610657	4613805	4614108	92	---	---	---	---	4610670	4610701	-	93	4610357	4614107
Gm09	4647601	4652373	4647601	4647779	4652195	4652373	94	---	---	---	---	4647948	4647974	-	77	4647603	4652371
Gm09	4695252	4700067	4695252	4695453	4699865	4700067	95	---	---	---	---	4699684	4699710	+	70	4695252	4700064
Gm09	4701943	4707029	4701943	4702272	4706698	4707029	93	---	---	---	---	4702455	4702494	-	72	4701944	4707027
Gm09	4728301	4742885	4728301	4731276	4739936	4742885	87	---	---	---	---	4739541	4739570	+	73	---	---
Gm09	4761435	4766002	4761444	4761823	4765615	4765995	97	4761428	4761434	4766003	4766009	4761825	4761851	-	81	4761442	4765990
Gm09	4798939	4802090	4798939	4799098	4801931	4802090	86	---	---	---	---	4801858	4801869	+	75	4798943	4802080
Gm09	4813208	4831636	4813208	4813394	4831448	4831636	88	---	---	---	---	4814263	4814282	-	85	4813223	4831629
Gm09	4849172	4865326	4849172	4851083	4863338	4865326	88	---	---	---	---	4851676	4851696	-	76	---	---
Gm09	4854150	4861196	4854150	4855482	4859843	4861196	92	---	---	---	---	4859804	4859816	+	76	---	---
Gm09	4870849	4875840	4870849	4871165	4875515	4875840	95	---	---	---	---	4871342	4871358	-	70	4870860	4875838
Gm09	4885735	4889472	4885735	4887045	4888144	4889472	85	---	---	---	---	---	---	0	--	---	---
Gm09	4939097	4943211	4939097	4939806	4942515	4943211	88	---	---	---	---	4942423	4942447	+	76	---	---
Gm09	5128217	5131704	5128217	5128478	5131445	5131704	91	---	---	---	---	5128518	5128540	-	78	5128221	5131703
Gm09	5218311	5222944	5218311	5218609	5222649	5222944	95	---	---	---	---	5218780	5218793	-	78	5218311	5222941
Gm09	5242753	5249355	5242753	5242951	5249161	5249355	91	---	---	---	---	5243230	5243241	-	83	---	---
Gm09	5253106	5257815	5253106	5253432	5257487	5257815	95	---	---	---	---	5257305	5257324	+	70	5253110	5257812
Gm09	5303086	5315966	5303101	5304227	5314838	5315960	90	5303081	5303085	5315967	5315971	5304396	5304408	-	76	---	---
Gm09	5305859	5316629	5305859	5306523	5315966	5316629	91	---	---	---	---	5306876	5306910	-	82	---	---
Gm09	5308316	5314846	5308326	5308790	5314383	5314840	91	5308310	5308315	5314847	5314852	5309006	5309036	-	77	5308334	5314845
Gm09	5323095	5328932	5323095	5324951	5327068	5328932	85	---	---	---	---	---	---	0	--	---	---
Gm09	5541451	5545970	5541451	5541680	5545741	5545970	93	---	---	---	---	5541848	5541874	-	74	5541456	5545967
Gm09	5649315	5655472	5649315	5649564	5655211	5655472	85	5649310	5649314	5655473	5655477	5649678	5649691	-	85	5649332	5655463
Gm09	5714072	5720409	5714072	5714550	5719930	5720409	97	---	---	---	---	5714697	5714712	-	75	5714083	5720407
Gm09	5742655	5747576	5742655	5742874	5747349	5747576	91	5742649	5742654	5747577	5747582	5742883	5742897	-	80	5742655	5747573
Gm09	5792812	5798008	5792812	5793072	5797739	5798008	87	---	---	---	---	5797708	5797719	+	100	---	---
Gm09	6056901	6074957	6056901	6057086	6074773	6074957	89	---	---	---	---	6073914	6073931	+	77	6056910	6074949
Gm09	6064061	6066634	6064067	6064399	6066301	6066634	97	6064055	6064060	6066635	6066640	6066219	6066246	+	78	6064067	6066630
Gm09	6131205	6148313	6131209	6132047	6147472	6148311	94	6131200	6131204	6148314	6148318	6146885	6146934	+	74	---	---
Gm09	6132043	6149851	6132043	6133108	6148762	6149851	88	---	---	---	---	6133742	6133754	-	76	6132057	6149834
Gm09	6142343	6150761	6142343	6142964	6150160	6150761	90	---	---	---	---	6143265	6143291	-	70	---	---
Gm09	6144373	6156584	6144373	6147431	6153391	6156584	91	---	---	---	---	6147690	6147729	-	70	---	---
Gm09	6161908	6174663	6161912	6163640	6172811	6174659	87	6161902	6161907	6174664	6174669	6172360	6172376	+	76	6161922	6174660
Gm09	6227021	6235557	6227021	6227211	6235367	6235557	95	---	---	---	---	6234995	6235008	+	71	6227032	6235556
Gm09	6268225	6274708	6268225	6268691	6274243	6274708	96	---	---	---	---	6268787	6268801	-	73	6268226	6274706
Gm09	6292648	6297508	6292648	6292837	6297319	6297508	98	---	---	---	---	6297143	6297186	+	70	6292651	6297506
Gm09	6351992	6358961	6351992	6352270	6358673	6358961	85	---	---	---	---	6352280	6352310	-	80	---	---
Gm09	6388305	6393120	6388305	6389989	6391436	6393120	95	---	---	---	---	6390041	6390084	-	88	6388305	6393118
Gm09	6417639	6422772	6417649	6417949	6422456	6422759	87	6417634	6417638	6422773	6422777	6422353	6422373	+	80	---	---
Gm09	6422864	6427929	6422866	6423055	6427725	6427914	96	6422859	6422863	6427930	6427934	6423237	6423289	-	73	6422875	6427927
Gm09	6465628	6470675	6465634	6465955	6470360	6470663	88	6465621	6465627	6470676	6470682	6470165	6470188	+	79	6465634	6470659
Gm09	6491657	6500913	6491669	6492771	6499821	6500912	96	6491651	6491656	6500914	6500919	6492956	6492980	-	88	6491659	6500910
Gm09	6616110	6622446	6616110	6616580	6621976	6622446	97	---	---	---	---	6621864	6621879	+	75	6616110	6622440
Gm09	6702341	6706950	6702349	6702629	6706683	6706945	88	6702334	6702340	6706951	6706957	6702725	6702748	-	70	6702351	6706944
Gm09	6796899	6809129	6796899	6797069	6808957	6809129	92	---	---	---	---	6808460	6808485	+	76	6796900	6809121
Gm09	6849761	6863317	6849761	6850834	6862224	6863317	87	---	---	---	---	6851381	6851404	-	83	6849771	6863316
Gm09	6851639	6856473	6851650	6851970	6856151	6856472	94	6851632	6851638	6856474	6856480	6856054	6856073	+	80	6851650	6856470
Gm09	6934515	6939389	6934529	6934791	6939117	6939389	89	6934509	6934514	6939390	6939395	6934972	6934985	-	85	6934516	6939386
Gm09	7076271	7082638	7076271	7076673	7082226	7082628	94	7076266	7076270	7082639	7082643	7081992	7082005	+	71	7076271	7082637
Gm09	7205545	7210761	7205545	7205716	7210590	7210761	96	---	---	---	---	7205893	7205911	-	73	---	---
Gm09	7224944	7233274	7224944	7225237	7232987	7233274	85	---	---	---	---	7232599	7232615	+	70	7224951	7233269
Gm09	7266636	7269094	7266636	7266809	7268921	7269094	98	---	---	---	---	7266877	7266915	-	76	---	---
Gm09	7312941	7324757	7312950	7314291	7323403	7324744	99	7312936	7312940	7324758	7324762	7314711	7314745	-	77	7312951	7324750
Gm09	7414383	7420555	7414383	7414761	7420176	7420555	85	---	---	---	---	7420123	7420150	+	78	---	---
Gm09	7475344	7479836	7475344	7475586	7479594	7479836	93	---	---	---	---	7475588	7475610	-	78	7475344	7479834
Gm09	7631482	7638533	7631482	7632476	7637539	7638533	99	---	---	---	---	7632659	7632684	-	76	---	---
Gm09	7700125	7704688	7700125	7700487	7704318	7704688	88	---	---	---	---	7700602	7700659	-	81	7700126	7704680
Gm09	7729946	7732552	7729947	7730525	7731968	7732550	88	7729940	7729945	7732553	7732558	7731915	7731926	+	75	7729948	7732542
Gm09	7796366	7807445	7796374	7797992	7805818	7807438	98	7796361	7796365	7807446	7807450	7798348	7798384	-	83	---	---
Gm09	7816784	7833748	7816784	7817224	7833308	7833748	89	---	---	---	---	7817902	7818020	-	75	7816785	7833747
Gm09	7818612	7830393	7818614	7819947	7829052	7830383	93	7818607	7818611	7830394	7830398	7820365	7820401	-	70	7818615	7830392
Gm09	7860092	7872800	7860092	7860613	7872275	7872800	91	---	---	---	---	7871835	7871865	+	70	7860093	7872799
Gm09	7998013	8002847	7998013	7998339	8002521	8002847	95	---	---	---	---	8002419	8002448	+	83	7998017	8002845
Gm09	8016228	8019387	8016238	8016485	8019139	8019386	95	8016223	8016227	8019388	8019392	8019006	8019037	+	78	8016238	8019380
Gm09	8077153	8081097	8077153	8078055	8080196	8081097	95	---	---	---	---	8078104	8078122	-	84	8077154	8081095
Gm09	8089958	8094659	8089958	8090547	8094067	8094659	89	---	---	---	---	8093958	8093978	+	71	8089969	8094648
Gm09	8102451	8111172	8102451	8103416	8110211	8111172	86	---	---	---	---	8103597	8103610	-	71	---	---
Gm09	8118154	8127588	8118154	8119156	8126586	8127588	99	---	---	---	---	8126215	8126300	+	70	8118156	8127586
Gm09	8158288	8167558	8158288	8159377	8166464	8167553	98	8158283	8158287	8167559	8167563	8166294	8166321	+	89	8158288	8167551
Gm09	8203115	8207781	8203115	8204172	8206728	8207781	93	---	---	---	---	8204220	8204251	-	71	8203117	8207779
Gm09	8203592	8207362	8203604	8203747	8207217	8207360	96	8203587	8203591	8207363	8207367	8203802	8203814	-	76	8203597	8207353
Gm09	8227464	8232911	8227474	8228369	8231940	8232902	88	8227459	8227463	8232912	8232916	8231802	8231874	+	76	8227476	8232905
Gm09	8263694	8275905	8263699	8264596	8275005	8275897	95	8263689	8263693	8275906	8275910	8274612	8274633	+	81	---	---
Gm09	8293545	8303563	8293545	8294802	8302306	8303563	99	---	---	---	---	8295062	8295119	-	70	8293551	8303560
Gm09	8343483	8349952	8343483	8343950	8349482	8349952	89	---	---	---	---	8344039	8344061	-	86	8343483	8349944
Gm09	8364693	8369527	8364693	8365067	8369153	8369527	98	---	---	---	---	8368966	8368987	+	72	8364693	8369525
Gm09	8371871	8374434	8371871	8372203	8374102	8374434	97	---	---	---	---	8374020	8374047	+	78	8371871	8374432
Gm09	8406251	8411699	8406253	8407162	8410746	8411699	89	8406244	8406250	8411700	8411706	8407205	8407275	-	81	8406252	8411696
Gm09	8568651	8573277	8568651	8568830	8573089	8573277	90	---	---	---	---	8568964	8569013	-	78	8568652	8573271
Gm09	8641001	8647460	8641011	8641226	8647247	8647460	85	8640995	8641000	8647461	8647466	8641436	8641450	-	80	8641017	8647458
Gm09	8667040	8677783	8667040	8668840	8675982	8677783	93	---	---	---	---	8675655	8675671	+	88	8667043	8677764
Gm09	8708225	8718328	8708225	8709247	8717304	8718328	93	---	---	---	---	8717022	8717043	+	72	---	---
Gm09	8742862	8748184	8742862	8743710	8747336	8748184	98	---	---	---	---	8743794	8743874	-	80	8742862	8748179
Gm09	8771051	8774216	8771065	8771578	8773669	8774205	91	8771046	8771050	8774217	8774221	8771657	8771683	-	81	8771062	8774211
Gm09	8794834	8810936	8794834	8796492	8809259	8810936	97	---	---	---	---	8797031	8797046	-	75	8794834	8810933
Gm09	8837772	8843258	8837786	8838761	8842304	8843249	92	8837767	8837771	8843259	8843263	8838826	8838873	-	83	8837772	8843246
Gm09	8862024	8866684	8862024	8862291	8866408	8866672	94	8862019	8862023	8866685	8866689	8866350	8866390	+	70	8862024	8866683
Gm09	8955685	8972274	8955685	8955861	8972098	8972274	94	---	---	---	---	8971370	8971467	+	73	---	---
Gm09	9031884	9036551	9031898	9032174	9036263	9036542	97	9031878	9031883	9036552	9036557	9032201	9032215	-	73	9031894	9036538
Gm09	9043534	9060298	9043534	9045638	9058204	9060298	95	---	---	---	---	9046242	9046257	-	87	9043548	9060296
Gm09	9072071	9076771	9072071	9072944	9075898	9076771	97	---	---	---	---	9073025	9073049	-	72	9072077	9076764
Gm09	9110821	9128299	9110822	9112612	9126533	9128299	91	9110816	9110820	9128300	9128304	9113286	9113301	-	81	---	---
Gm09	9135053	9142004	9135053	9135694	9141362	9142004	91	---	---	---	---	9135765	9135864	-	76	9135057	9142002
Gm09	9182578	9193758	9182578	9183064	9193272	9193758	92	---	---	---	---	---	---	0	--	9182584	9193756
Gm09	9297255	9304456	9297255	9297578	9304132	9304456	93	---	---	---	---	9297844	9297869	-	84	9297255	9304446
Gm09	9317251	9332287	9317263	9317458	9332079	9332274	90	9317246	9317250	9332288	9332292	9317823	9317839	-	88	9317260	9332281
Gm09	9318122	9331992	9318122	9320219	9329889	9331992	96	---	---	---	---	9320221	9320307	-	77	9318140	9331990
Gm09	9319171	9331795	9319171	9320022	9330931	9331795	94	---	---	---	---	9320212	9320307	-	75	9319179	9331789
Gm09	9383505	9391711	9383505	9383675	9391541	9391711	89	---	---	---	---	9391235	9391254	+	90	9383508	9391702
Gm09	9394035	9401480	9394035	9394290	9401230	9401480	86	---	---	---	---	9401060	9401094	+	80	9394043	9401478
Gm09	9483026	9489788	9483026	9484196	9488604	9489788	92	---	---	---	---	9484288	9484303	-	81	9483026	9489785
Gm09	9502585	9509647	9502585	9504303	9507930	9509647	95	---	---	---	---	9507748	9507788	+	78	9502585	9509644
Gm09	9515023	9524497	9515023	9517236	9522298	9524497	92	---	---	---	---	9522090	9522106	+	82	---	---
Gm09	9543841	9564905	9543841	9545253	9563489	9564905	99	---	---	---	---	9562708	9562722	+	80	9543848	9564903
Gm09	9626646	9629210	9626646	9626980	9628876	9629210	99	---	---	---	---	9628796	9628823	+	78	9626648	9629207
Gm09	9652709	9669130	9652713	9652815	9669014	9669116	98	9652703	9652708	9669131	9669136	9668216	9668266	+	72	---	---
Gm09	9658083	9668200	9658083	9659223	9667064	9668200	96	---	---	---	---	9659592	9659614	-	73	9658083	9668196
Gm09	9704005	9710003	9704005	9704481	9709516	9710003	88	---	---	---	---	9704702	9704732	-	70	9704005	9710000
Gm09	9729987	9738602	9729987	9730210	9738379	9738602	97	---	---	---	---	9738205	9738223	+	94	9729987	9738596
Gm09	9786017	9790298	9786017	9786124	9790191	9790298	97	---	---	---	---	9790009	9790033	+	72	---	---
Gm09	9804276	9806635	9804283	9804445	9806465	9806624	90	9804267	9804275	9806636	9806644	9806435	9806451	+	88	9804281	9806619
Gm09	9861154	9869560	9861154	9862334	9868380	9869560	99	---	---	---	---	9862594	9862637	-	72	9861154	9869558
Gm09	9872571	9880362	9872571	9872812	9880121	9880362	94	---	---	---	---	9873140	9873160	-	76	9872571	9880360
Gm09	9873303	9877233	9873303	9874406	9876130	9877233	94	---	---	---	---	9874408	9874419	-	100	9873303	9877231
Gm09	9893030	9912894	9893030	9895077	9910847	9912894	99	---	---	---	---	9910499	9910512	+	71	9893032	9912892
Gm09	9913654	9920397	9913654	9915194	9918879	9920397	95	---	---	---	---	9915343	9915379	-	70	9913655	9920394
Gm09	9926432	9936143	9926432	9927577	9934998	9936143	99	---	---	---	---	9927925	9927947	-	73	9926432	9936141
Gm09	10029580	10035431	10029580	10030358	10034653	10035431	95	---	---	---	---	10030460	10030483	-	70	---	---
Gm09	10060132	10065973	10060132	10060616	10065489	10065973	93	---	---	---	---	10065245	10065294	+	70	10060138	10065971
Gm09	10069001	10074137	10069001	10069360	10073786	10074137	85	---	---	---	---	10073593	10073608	+	81	10069010	10074124
Gm09	10095831	10099554	10095837	10096225	10099165	10099551	90	10095825	10095830	10099555	10099560	10096241	10096254	-	78	10095837	10099547
Gm09	10161267	10165893	10161276	10161460	10165696	10165892	85	10161262	10161266	10165894	10165898	10165632	10165678	+	89	10161285	10165876
Gm09	10216718	10220601	10216718	10216991	10220331	10220601	91	---	---	---	---	10217035	10217093	-	72	10216728	10220598
Gm09	10287922	10301755	10287922	10288999	10300595	10301755	85	---	---	---	---	10289466	10289513	-	70	10287924	10301746
Gm09	10338262	10343111	10338272	10338646	10342724	10343098	97	10338255	10338261	10343112	10343118	10342537	10342558	+	72	10338263	10343096
Gm09	10353056	10361521	10353056	10354065	10360519	10361521	85	---	---	---	---	10360295	10360309	+	80	10353073	10361517
Gm09	10386406	10391679	10386406	10388936	10389142	10391679	94	---	---	---	---	---	---	0	--	10386409	10391666
Gm09	10401884	10411403	10401897	10402905	10410385	10411392	99	10401877	10401883	10411404	10411410	10410045	10410102	+	70	10401885	10411390
Gm09	10479679	10485315	10479679	10479927	10485086	10485315	87	---	---	---	---	10480168	10480185	-	83	---	---
Gm09	10511592	10516304	10511592	10511824	10516072	10516304	98	---	---	---	---	10511943	10511974	-	78	10511592	10516298
Gm09	10546795	10552453	10546795	10547782	10551488	10552453	92	---	---	---	---	10551333	10551361	+	79	10546796	10552450
Gm09	10563223	10567916	10563226	10564614	10566509	10567906	93	10563217	10563222	10567917	10567922	10564699	10564713	-	73	10563240	10567912
Gm09	10612800	10617470	10612800	10613019	10617242	10617470	91	---	---	---	---	10613191	10613217	-	77	10612800	10617468
Gm09	10620843	10625539	10620843	10621172	10625210	10625539	95	---	---	---	---	10621268	10621292	-	72	10620849	10625537
Gm09	10680683	10686324	10680683	10680971	10686035	10686324	95	---	---	---	---	10681168	10681190	-	78	10680683	10686320
Gm09	10691026	10700488	10691026	10692177	10699338	10700488	99	---	---	---	---	10692437	10692494	-	72	10691027	10700485
Gm09	10700606	10718767	10700606	10700717	10718655	10718767	96	---	---	---	---	10701342	10701431	-	73	---	---
Gm09	10728643	10738579	10728643	10732909	10734312	10738579	91	---	---	---	---	10732977	10732989	-	92	---	---
Gm09	10730844	10737181	10730844	10731510	10736515	10737181	94	---	---	---	---	10731643	10731658	-	81	---	---
Gm09	10733800	10734436	10733800	10733922	10734312	10734436	93	---	---	---	---	10734257	10734268	+	75	---	---
Gm09	10751969	10770616	10751979	10753081	10769446	10770615	86	10751963	10751968	10770617	10770622	10768778	10768801	+	70	10751973	10770604
Gm09	10778550	10789425	10778554	10778928	10789033	10789424	88	10778545	10778549	10789426	10789430	10779398	10779417	-	80	10778552	10789424
Gm09	10793981	10799941	10793981	10794209	10799713	10799941	95	---	---	---	---	10794417	10794439	-	78	10793981	10799939
Gm09	10804900	10824318	10804902	10805397	10823817	10824310	94	10804895	10804899	10824319	10824323	10806257	10806318	-	75	---	---
Gm09	10816466	10821991	10816466	10817427	10821030	10821991	99	---	---	---	---	10817493	10817540	-	81	10816466	10821989
Gm09	10825815	10828429	10825815	10826020	10828209	10828429	85	---	---	---	---	10826109	10826128	-	75	---	---
Gm09	10832685	10845152	10832685	10833344	10844529	10845152	89	---	---	---	---	10833748	10833768	-	76	10832694	10845147
Gm09	10833369	10842597	10833378	10834467	10841499	10842587	99	10833364	10833368	10842598	10842602	10834616	10834634	-	84	10833378	10842590
Gm09	10908446	10914247	10908446	10908599	10914094	10914247	97	---	---	---	---	10913851	10913868	+	77	---	---
Gm09	10920742	10926111	10920742	10921175	10925679	10926111	99	---	---	---	---	10921257	10921269	-	84	10920742	10926109
Gm09	10954812	10959332	10954812	10954965	10959179	10959332	98	---	---	---	---	10959102	10959127	+	76	---	---
Gm09	10965285	10971512	10965285	10965763	10971035	10971512	92	---	---	---	---	10965891	10965904	-	71	10965285	10971509
Gm09	10997435	11006480	10997435	10998517	11005380	11006480	95	---	---	---	---	10998694	10998707	-	100	10997436	11006476
Gm09	11006753	11015949	11006753	11007038	11015653	11015949	93	---	---	---	---	11007248	11007288	-	78	---	---
Gm09	11029981	11037200	11029981	11030888	11036284	11037200	85	---	---	---	---	11031130	11031149	-	85	11029981	11037197
Gm09	11042581	11056373	11042581	11042848	11056116	11056373	88	---	---	---	---	11043404	11043434	-	70	11042590	11056363
Gm09	11047787	11056129	11047787	11048795	11055140	11056129	88	---	---	---	---	11054824	11054873	+	78	11047787	11056123
Gm09	11056372	11066307	11056372	11057595	11065084	11066307	99	---	---	---	---	11064740	11064797	+	70	11056373	11066303
Gm09	11076368	11084250	11076373	11077674	11082972	11084248	87	11076363	11076367	11084251	11084255	---	---	0	--	---	---
Gm09	11077669	11087122	11077669	11078895	11085843	11087122	89	---	---	---	---	11079223	11079243	-	76	11077676	11087120
Gm09	11096826	11110819	11096826	11097167	11110478	11110819	96	---	---	---	---	11097726	11097759	-	73	11096831	11110803
Gm09	11096922	11110946	11096922	11097295	11110574	11110946	97	---	---	---	---	11097726	11097759	-	73	---	---
Gm09	11162764	11169840	11162764	11163020	11169563	11169840	88	---	---	---	---	11169308	11169322	+	86	---	---
Gm09	11165041	11169234	11165041	11165689	11168527	11169234	86	---	---	---	---	---	---	0	--	---	---
Gm09	11244681	11251859	11244681	11246000	11250529	11251859	86	---	---	---	---	11250395	11250412	+	77	11244681	11251854
Gm09	11253317	11262460	11253318	11254425	11261337	11262449	96	11253312	11253316	11262461	11262465	11254539	11254597	-	72	11253318	11262458
Gm09	11291008	11296213	11291008	11291895	11295420	11296213	87	---	---	---	---	11292025	11292044	-	70	11291008	11296210
Gm09	11359390	11365513	11359390	11360009	11364919	11365513	87	---	---	---	---	11364674	11364700	+	81	---	---
Gm09	11368621	11372229	11368627	11369312	11371545	11372220	92	11368614	11368620	11372230	11372236	11369408	11369422	-	80	11368622	11372217
Gm09	11408104	11428856	11408104	11408341	11428618	11428856	86	---	---	---	---	11409247	11409306	-	80	---	---
Gm09	11415188	11426969	11415194	11415666	11426532	11426967	89	11415183	11415187	11426970	11426974	11416116	11416170	-	74	---	---
Gm09	11439133	11444470	11439139	11439536	11444094	11444466	90	11439128	11439132	11444471	11444475	11444070	11444092	+	78	11439140	11444452
Gm09	11468189	11472989	11468189	11468563	11472616	11472989	98	---	---	---	---	11472429	11472450	+	72	11468189	11472987
Gm09	11477580	11482919	11477580	11477955	11482544	11482919	99	---	---	---	---	11478116	11478129	-	71	11477580	11482916
Gm09	11492287	11495734	11492287	11492968	11495037	11495734	89	---	---	---	---	---	---	0	--	11492292	11495717
Gm09	11519271	11524224	11519271	11519515	11523974	11524224	90	---	---	---	---	11519542	11519593	-	76	11519287	11524211
Gm09	11568928	11573435	11568936	11569133	11573231	11573426	89	11568923	11568927	11573436	11573440	11573088	11573102	+	86	---	---
Gm09	11597780	11604618	11597780	11599465	11602943	11604611	95	11597775	11597779	11604619	11604623	11602769	11602793	+	80	11597780	11604607
Gm09	11611873	11618817	11611873	11612785	11617881	11618817	86	---	---	---	---	11612955	11612977	-	78	11611887	11618809
Gm09	11632358	11636605	11632358	11632870	11636092	11636605	91	---	---	---	---	11635931	11636005	+	74	11632359	11636601
Gm09	11770755	11773098	11770755	11771011	11772840	11773098	90	---	---	---	---	11771013	11771034	-	86	11770759	11773091
Gm09	11871537	11893276	11871537	11872214	11892601	11893276	93	---	---	---	---	11873117	11873137	-	76	11871537	11893270
Gm09	11879798	11892438	11879798	11880656	11891580	11892438	97	---	---	---	---	11880805	11880818	-	100	11879804	11892435
Gm09	11879845	11892246	11879845	11880464	11891627	11892246	97	---	---	---	---	11880805	11880818	-	100	11879853	11892231
Gm09	11896160	11904903	11896171	11897144	11903927	11904897	90	11896155	11896159	11904904	11904908	11897385	11897421	-	83	11896160	11904889
Gm09	11896164	11905414	11896165	11897666	11903921	11905413	89	11896156	11896163	11905415	11905422	11903672	11903688	+	82	11896167	11905411
Gm09	11968056	11971705	11968056	11968384	11971374	11971705	92	---	---	---	---	11971224	11971252	+	82	11968056	11971698
Gm09	12003967	12009245	12003967	12004821	12008394	12009245	96	---	---	---	---	12004864	12004946	-	81	12003967	12009243
Gm09	12039587	12057966	12039587	12040646	12056905	12057966	96	---	---	---	---	12040729	12040792	-	76	---	---
Gm09	12077642	12082732	12077642	12077966	12082372	12082732	88	---	---	---	---	12078037	12078068	-	71	12077658	12082730
Gm09	12085274	12091803	12085274	12085761	12091322	12091802	91	12085269	12085273	12091804	12091808	12085859	12085874	-	75	---	---
Gm09	12167658	12171647	12167666	12167942	12171367	12171644	96	12167653	12167657	12171648	12171652	12168087	12168114	-	75	---	---
Gm09	12285728	12291053	12285728	12286160	12290621	12291053	98	---	---	---	---	12290492	12290504	+	84	12285728	12291051
Gm09	12388184	12392088	12388184	12388801	12391457	12392074	98	12388179	12388183	12392089	12392093	12388915	12388933	-	73	12388186	12392078
Gm09	12463601	12468287	12463601	12463880	12468008	12468287	93	---	---	---	---	12464045	12464085	-	70	12463604	12468284
Gm09	12475578	12484451	12475578	12475745	12484287	12484451	94	---	---	---	---	12476107	12476120	-	71	12475578	12484446
Gm09	12526051	12542795	12526051	12527179	12541732	12542795	87	---	---	---	---	12541004	12541033	+	76	---	---
Gm09	12570515	12576006	12570515	12571480	12575038	12576000	92	12570510	12570514	12576007	12576011	12571547	12571594	-	81	12570515	12575998
Gm09	12583111	12592444	12583111	12584368	12591194	12592444	99	---	---	---	---	12590875	12590932	+	70	12583111	12592441
Gm09	12639127	12644428	12639127	12639956	12643537	12644428	88	---	---	---	---	12640090	12640109	-	75	12639127	12644426
Gm09	12644733	12649329	12644733	12645014	12649048	12649329	94	---	---	---	---	12645042	12645071	-	76	12644734	12649327
Gm09	12668732	12673595	12668732	12669802	12672522	12673595	96	---	---	---	---	12669835	12669854	-	85	12668734	12673593
Gm09	12674713	12682246	12674713	12675021	12681942	12682246	87	---	---	---	---	12681837	12681905	+	73	12674713	12682230
Gm09	12720209	12740800	12720215	12720437	12740566	12740788	85	12720204	12720208	12740801	12740805	12721224	12721240	-	82	---	---
Gm09	12724787	12730380	12724787	12725586	12729572	12730380	86	---	---	---	---	12725737	12725759	-	91	---	---
Gm09	12730789	12735878	12730789	12731206	12735459	12735878	90	---	---	---	---	12731306	12731319	-	92	12730789	12735870
Gm09	12744092	12752146	12744105	12744685	12751553	12752132	94	12744087	12744091	12752147	12752151	12744966	12745015	-	82	---	---
Gm09	12762508	12770004	12762508	12762991	12769514	12770004	87	---	---	---	---	12763286	12763301	-	81	---	---
Gm09	12771504	12780951	12771504	12771892	12780563	12780951	94	---	---	---	---	12780147	12780214	+	85	12771512	12780949
Gm09	12826402	12832491	12826402	12826600	12832293	12832491	88	---	---	---	---	12826821	12826836	-	75	---	---
Gm09	12961410	12974697	12961411	12962433	12973623	12974697	88	12961404	12961409	12974698	12974703	12973063	12973085	+	82	12961410	12974687
Gm09	12991032	12999266	12991032	12991274	12999024	12999266	95	---	---	---	---	12998637	12998657	+	85	12991032	12999263
Gm09	13008998	13011604	13008998	13009192	13011411	13011600	85	13008992	13008997	13011605	13011610	13011337	13011352	+	81	---	---
Gm09	13019135	13022786	13019147	13019279	13022644	13022776	94	13019130	13019134	13022787	13022791	---	---	0	--	---	---
Gm09	13061066	13063531	13061078	13061357	13063251	13063529	85	13061061	13061065	13063532	13063536	13061373	13061388	-	75	13061073	13063525
Gm09	13068872	13089458	13068872	13071016	13087317	13089458	95	---	---	---	---	13071070	13071141	-	75	13068872	13089456
Gm09	13070093	13089213	13070094	13070763	13088528	13089205	94	13070087	13070092	13089214	13089219	13071070	13071141	-	75	---	---
Gm09	13100349	13108139	13100349	13100757	13107707	13108139	88	---	---	---	---	13107501	13107554	+	72	13100349	13108137
Gm09	13127799	13139886	13127799	13128521	13139165	13139886	85	---	---	---	---	13128994	13129029	-	80	---	---
Gm09	13147357	13152888	13147357	13148320	13151925	13152888	99	---	---	---	---	13151810	13151857	+	81	13147357	13152886
Gm09	13160179	13172137	13160188	13160324	13171999	13172135	88	13160174	13160178	13172138	13172142	13160829	13160867	-	71	---	---
Gm09	13175183	13179043	13175183	13176262	13177983	13179043	92	---	---	---	---	13177904	13177931	+	78	13175184	13179041
Gm09	13208932	13219675	13208934	13210056	13218552	13219669	93	13208927	13208931	13219676	13219680	13218259	13218273	+	80	13208934	13219667
Gm09	13257949	13269716	13257949	13259034	13268609	13269716	91	---	---	---	---	13268275	13268314	+	70	13257949	13269714
Gm09	13258227	13269561	13258230	13258879	13268889	13269561	90	13258222	13258226	13269562	13269566	13268543	13268571	+	72	---	---
Gm09	13312940	13322352	13312942	13314056	13321266	13322344	89	13312935	13312939	13322353	13322357	13314334	13314348	-	73	13312942	13322349
Gm09	13340457	13358840	13340457	13343845	13355452	13358840	99	---	---	---	---	13355183	13355195	+	76	---	---
Gm09	13378812	13397232	13378823	13380659	13395410	13397224	88	13378807	13378811	13397233	13397237	13381289	13381300	-	83	13378825	13397229
Gm09	13379028	13397010	13379028	13380444	13395616	13397010	87	---	---	---	---	13394892	13394908	+	70	---	---
Gm09	13380822	13386198	13380822	13381723	13385298	13386198	99	---	---	---	---	13381853	13381872	-	70	13380822	13386194
Gm09	13417318	13426595	13417318	13418335	13425578	13426595	99	---	---	---	---	13425338	13425395	+	70	13417319	13426587
Gm09	13438799	13443697	13438799	13439201	13443302	13443697	95	---	---	---	---	13439335	13439374	-	72	13438799	13443691
Gm09	13448345	13457552	13448345	13449506	13456412	13457552	94	---	---	---	---	13449636	13449663	-	89	13448346	13457548
Gm09	13494996	13515486	13494996	13496668	13513833	13515486	96	---	---	---	---	13497494	13497527	-	70	13494996	13515484
Gm09	13524695	13536138	13524697	13525875	13534959	13536127	88	13524689	13524694	13536139	13536144	13534571	13534590	+	90	13524699	13536137
Gm09	13544847	13553666	13544849	13545874	13552675	13553662	86	13544842	13544846	13553667	13553671	13552513	13552551	+	74	13544849	13553660
Gm09	13566872	13575214	13566872	13567700	13574407	13575214	95	---	---	---	---	13574111	13574124	+	100	---	---
Gm09	13576586	13595586	13576586	13578243	13593958	13595586	96	---	---	---	---	13578997	13579018	-	81	---	---
Gm09	13596041	13599743	13596041	13597006	13598777	13599743	95	---	---	---	---	13598692	13598721	+	80	13596041	13599741
Gm09	13605834	13612184	13605834	13606305	13611710	13612181	94	13605829	13605833	13612185	13612189	13611542	13611562	+	71	13605834	13612174
Gm09	13619115	13631660	13619115	13619391	13631376	13631660	88	---	---	---	---	13631039	13631085	+	72	13619123	13631658
Gm09	13622395	13627217	13622401	13622588	13627015	13627203	95	13622389	13622394	13627218	13627223	13622598	13622627	-	73	13622397	13627216
Gm09	13627346	13631305	13627346	13627649	13631003	13631305	90	---	---	---	---	13627743	13627788	-	71	13627347	13631298
Gm09	13675220	13689137	13675220	13675582	13688788	13689137	92	---	---	---	---	13688162	13688191	+	96	---	---
Gm09	13689660	13700293	13689660	13690823	13699178	13700293	89	---	---	---	---	13691093	13691107	-	80	13689660	13700291
Gm09	13728821	13737194	13728821	13729088	13736928	13737194	97	---	---	---	---	13729336	13729349	-	78	13728821	13737189
Gm09	13786149	13805920	13786149	13786783	13805305	13805920	85	---	---	---	---	13787637	13787693	-	75	13786151	13805916
Gm09	13790528	13797999	13790528	13791177	13797353	13797999	92	---	---	---	---	13797139	13797152	+	71	---	---
Gm09	13819300	13825230	13819300	13819777	13824744	13825219	94	13819294	13819299	13825231	13825236	13819907	13819920	-	71	---	---
Gm09	13833094	13838455	13833094	13833759	13837757	13838454	89	13833083	13833093	13838456	13838466	13833913	13833929	-	70	13833094	13838454
Gm09	13846252	13851427	13846252	13847380	13850298	13851427	98	---	---	---	---	13847437	13847496	-	80	13846252	13851425
Gm09	13858007	13860465	13858007	13858358	13860111	13860465	90	---	---	---	---	13860048	13860084	+	70	13858010	13860463
Gm09	13868706	13879183	13868706	13870127	13877751	13879183	98	---	---	---	---	13870413	13870431	-	84	---	---
Gm09	13894228	13908597	13894228	13895210	13907618	13908597	96	---	---	---	---	13907138	13907155	+	88	13894228	13908582
Gm09	13917597	13923983	13917597	13918052	13923531	13923983	85	---	---	---	---	13918279	13918296	-	94	13917606	13923981
Gm09	13926860	13942953	13926860	13928504	13941316	13942953	97	---	---	---	---	13929045	13929060	-	81	13926860	13942951
Gm09	13983039	13989283	13983042	13983488	13988824	13989269	97	13983033	13983038	13989284	13989289	13983635	13983650	-	75	13983043	13989280
Gm09	14013167	14022708	14013167	14014418	14021457	14022708	99	---	---	---	---	14021136	14021193	+	70	14013167	14022704
Gm09	14025102	14037305	14025114	14026211	14036208	14037301	97	14025097	14025101	14037306	14037310	14036041	14036070	+	90	14025103	14037299
Gm09	14070480	14079562	14070482	14071100	14078951	14079560	85	14070475	14070479	14079563	14079567	14071374	14071395	-	72	---	---
Gm09	14095619	14111629	14095619	14097405	14110001	14111629	87	---	---	---	---	14097912	14097929	-	72	14095619	14111625
Gm09	14096105	14111377	14096105	14097153	14110429	14111377	85	---	---	---	---	14109810	14109847	+	73	---	---
Gm09	14113878	14123367	14113878	14115546	14121680	14123367	87	---	---	---	---	14121440	14121460	+	85	14113878	14123364
Gm09	14133903	14153667	14133903	14135662	14151895	14153667	91	---	---	---	---	14136434	14136474	-	73	14133904	14153665
Gm09	14167321	14184536	14167321	14168746	14183147	14184536	86	---	---	---	---	14182427	14182443	+	76	14167326	14184531
Gm09	14181144	14200325	14181144	14181941	14199508	14200325	94	---	---	---	---	14198669	14198702	+	79	---	---
Gm09	14210044	14212393	14210045	14211203	14211219	14212390	86	14210033	14210043	14212394	14212404	---	---	0	--	14210049	14212388
Gm09	14215725	14220727	14215725	14216159	14220303	14220727	94	---	---	---	---	14220168	14220186	+	78	14215726	14220719
Gm09	14226776	14241728	14226776	14227028	14241476	14241728	98	---	---	---	---	14240806	14240829	+	70	---	---
Gm09	14248778	14262538	14248787	14249241	14262083	14262524	86	14248772	14248777	14262539	14262544	14261629	14261656	+	75	---	---
Gm09	14251274	14257968	14251274	14252373	14256863	14257968	95	---	---	---	---	14256760	14256775	+	75	14251274	14257966
Gm09	14251738	14257578	14251738	14251983	14257333	14257578	93	---	---	---	---	14252229	14252251	-	78	---	---
Gm09	14286047	14304441	14286047	14286441	14304047	14304441	95	---	---	---	---	14303166	14303196	+	77	14286048	14304439
Gm09	14326761	14345774	14326761	14328108	14344415	14345774	96	---	---	---	---	14328896	14328912	-	82	14326763	14345759
Gm09	14359947	14365594	14359947	14360322	14365218	14365594	96	---	---	---	---	14365031	14365051	+	71	14359965	14365592
Gm09	14367554	14387007	14367554	14367699	14386862	14387007	95	---	---	---	---	14385913	14385939	+	92	14367554	14386993
Gm09	14369184	14373898	14369196	14370168	14372876	14373886	92	14369177	14369183	14373899	14373905	14372740	14372759	+	80	---	---
Gm09	14374504	14387833	14374517	14375218	14387110	14387831	89	14374499	14374503	14387834	14387838	14375795	14375810	-	93	---	---
Gm09	14379271	14384341	14379283	14380512	14383164	14384326	89	14379266	14379270	14384342	14384346	14383032	14383043	+	100	14379271	14384330
Gm09	14390711	14403014	14390711	14392280	14401465	14403014	85	---	---	---	---	14392318	14392400	-	71	---	---
Gm09	14391400	14402403	14391400	14391617	14402186	14402403	94	---	---	---	---	14392128	14392139	-	91	14391414	14402400
Gm09	14420956	14440426	14420964	14422589	14438850	14440420	93	14420951	14420955	14440427	14440431	14438730	14438795	+	75	14420964	14440421
Gm09	14443963	14449311	14443963	14444200	14449074	14449311	89	---	---	---	---	14448850	14448867	+	88	---	---
Gm09	14454068	14458377	14454068	14454618	14457792	14458377	91	---	---	---	---	14454655	14454740	-	80	---	---
Gm09	14461812	14467363	14461825	14462789	14466397	14467361	99	14461807	14461811	14467364	14467368	14462856	14462903	-	81	14461825	14467359
Gm09	14502187	14510683	14502198	14503176	14509694	14510672	98	14502182	14502186	14510684	14510688	14503434	14503462	-	75	14502199	14510681
Gm09	14521626	14530420	14521626	14522967	14529082	14530420	95	---	---	---	---	14523072	14523114	-	74	---	---
Gm09	14522963	14531076	14522963	14523213	14530826	14531076	94	---	---	---	---	14523484	14523495	-	100	---	---
Gm09	14537060	14553700	14537060	14537574	14553186	14553700	89	---	---	---	---	14552532	14552589	+	82	14537074	14553698
Gm09	14537191	14553527	14537191	14537401	14553315	14553527	94	---	---	---	---	14552521	14552589	+	81	14537196	14553521
Gm09	14564593	14584708	14564599	14566222	14583092	14584708	96	14564587	14564592	14584709	14584714	14582966	14583037	+	79	14564599	14584706
Gm09	14608716	14614901	14608716	14608895	14614722	14614901	91	---	---	---	---	14609121	14609146	-	84	---	---
Gm09	14652673	14666316	14652673	14653233	14665757	14666316	91	---	---	---	---	14665269	14665306	+	81	14652688	14666314
Gm09	14683899	14696912	14683899	14684744	14696067	14696912	99	---	---	---	---	14685271	14685288	-	77	14683899	14696909
Gm09	14699210	14710337	14699222	14701758	14707866	14710324	93	14699205	14699209	14710338	14710342	14701858	14701942	-	71	14699222	14710326
Gm09	14720715	14729702	14720723	14722346	14728236	14729694	85	14720710	14720714	14729703	14729707	14722500	14722526	-	77	---	---
Gm09	14742692	14753434	14742692	14742872	14753254	14753434	98	---	---	---	---	14743341	14743392	-	80	14742700	14753426
Gm09	14759756	14781427	14759756	14761732	14779432	14781427	98	---	---	---	---	14778577	14778597	+	71	14759756	14781425
Gm09	14783927	14797440	14783927	14784750	14796617	14797440	99	---	---	---	---	14785299	14785344	-	78	---	---
Gm09	14790720	14796270	14790733	14791697	14795299	14796263	99	14790713	14790719	14796271	14796277	14795185	14795232	+	83	14790733	14796258
Gm09	14837352	14840308	14837352	14837879	14839781	14840308	99	---	---	---	---	14839752	14839777	+	80	---	---
Gm09	14855131	14865023	14855131	14855987	14864173	14865023	94	---	---	---	---	14856236	14856293	-	75	---	---
Gm09	14875000	14885456	14875012	14875860	14884609	14885453	86	14874994	14874999	14885457	14885462	14884220	14884260	+	80	14875007	14885439
Gm09	14898558	14907506	14898558	14899251	14906826	14907506	91	---	---	---	---	14906564	14906599	+	72	14898558	14907504
Gm09	14898606	14907103	14898606	14898835	14906874	14907103	93	---	---	---	---	14906564	14906599	+	72	14898606	14907096
Gm09	14909573	14916632	14909573	14910713	14915507	14916632	89	---	---	---	---	14910882	14910935	-	70	14909582	14916626
Gm09	14943834	14961573	14943834	14944778	14960600	14961573	85	---	---	---	---	14959827	14959852	+	76	14943835	14961572
Gm09	14943945	14961292	14943945	14944526	14960711	14961292	90	---	---	---	---	14959976	14959996	+	76	14943949	14961287
Gm09	14945777	14955177	14945777	14946749	14954192	14955177	88	---	---	---	---	14953857	14953886	+	93	14945792	14955172
Gm09	14946756	14955773	14946766	14947076	14955462	14955773	90	14946750	14946755	14955774	14955779	14955077	14955095	+	78	14946759	14955761
Gm09	14948748	14953929	14948748	14949384	14953293	14953929	96	14948740	14948747	14953930	14953937	14953100	14953112	+	92	---	---
Gm09	14985884	14991317	14985894	14986572	14990560	14991311	86	14985878	14985883	14991318	14991323	14986723	14986739	-	70	14985889	14991306
Gm09	14992076	15007397	14992076	14993773	15005696	15007397	97	---	---	---	---	14993842	14993910	-	78	14992076	15007385
Gm09	14992313	15006831	14992313	14993209	15005933	15006831	97	---	---	---	---	14993781	14993811	-	74	---	---
Gm09	15026346	15040786	15026346	15026765	15040368	15040786	98	---	---	---	---	15039783	15039798	+	81	---	---
Gm09	15064173	15073982	15064173	15064546	15073604	15073982	91	---	---	---	---	15064894	15064945	-	75	15064185	15073963
Gm09	15110211	15126032	15110222	15111872	15124355	15126028	96	15110202	15110210	15126033	15126041	15123809	15123824	+	75	15110218	15126025
Gm09	15151012	15154723	15151012	15151291	15154409	15154723	86	---	---	---	---	15151310	15151341	-	75	---	---
Gm09	15164937	15184114	15164937	15166696	15182353	15184114	95	---	---	---	---	15181661	15181676	+	75	15164937	15184112
Gm09	15185864	15204895	15185864	15185988	15204771	15204895	98	---	---	---	---	15186895	15186912	-	88	15185864	15204891
Gm09	15190856	15204650	15190856	15191549	15203956	15204650	97	---	---	---	---	15203351	15203385	+	80	15190863	15204648
Gm09	15230851	15245477	15230851	15231306	15245022	15245477	94	---	---	---	---	15244361	15244387	+	74	15230865	15245474
Gm09	15258344	15275856	15258358	15260353	15273858	15275853	99	15258339	15258343	15275857	15275861	15273209	15273224	+	81	15258356	15275848
Gm09	15286322	15290069	15286322	15287229	15289162	15290069	99	---	---	---	---	15287284	15287313	-	80	15286323	15290067
Gm09	15295537	15303825	15295537	15296511	15302851	15303825	98	---	---	---	---	15296765	15296793	-	75	---	---
Gm09	15325930	15345750	15325930	15327578	15344122	15345750	96	---	---	---	---	15343327	15343353	+	70	15325930	15345746
Gm09	15357060	15371944	15357060	15357471	15371527	15371944	94	---	---	---	---	15358100	15358145	-	76	15357060	15371936
Gm09	15359159	15368341	15359159	15360251	15367249	15368341	99	15359152	15359158	15368342	15368348	15367064	15367090	+	88	15359159	15368339
Gm09	15371973	15384372	15371973	15372690	15383670	15384372	93	---	---	---	---	15373202	15373222	-	80	15371975	15384370
Gm09	15384374	15402667	15384374	15385222	15401829	15402667	96	---	---	---	---	15386010	15386053	-	72	15384375	15402659
Gm09	15408913	15415351	15408913	15409770	15414465	15415351	94	---	---	---	---	15414238	15414255	+	88	15408913	15415346
Gm09	15432581	15438927	15432581	15433613	15437899	15438927	96	---	---	---	---	15437697	15437718	+	77	15432592	15438913
Gm09	15449747	15459224	15449747	15451352	15457617	15459224	97	---	---	---	---	15457304	15457347	+	70	---	---
Gm09	15465320	15473443	15465320	15465480	15473279	15473443	87	---	---	---	---	15472889	15472906	+	77	---	---
Gm09	15465481	15471347	15465481	15466620	15470235	15471347	95	---	---	---	---	15470056	15470089	+	82	15465481	15471345
Gm09	15465481	15471345	15465481	15466610	15470235	15471337	95	15465475	15465480	15471346	15471351	15470053	15470089	+	78	15465481	15471334
Gm09	15506073	15512398	15506079	15506876	15511576	15512387	88	15506068	15506072	15512399	15512403	15511342	15511381	+	75	---	---
Gm09	15551086	15561895	15551086	15551296	15561685	15561895	96	---	---	---	---	15561244	15561288	+	80	15551099	15561893
Gm09	15560353	15563541	15560356	15561498	15562398	15563541	98	15560348	15560352	15563542	15563546	15561560	15561574	-	86	15560358	15563531
Gm09	15564182	15576609	15564182	15564739	15576052	15576609	96	---	---	---	---	15575497	15575516	+	100	---	---
Gm09	15590768	15597421	15590768	15592403	15595731	15597421	88	---	---	---	---	15592514	15592539	-	73	15590773	15597413
Gm09	15600960	15619792	15600960	15602466	15618279	15619792	94	---	---	---	---	15618159	15618224	+	77	15600960	15619789
Gm09	15613792	15617684	15613792	15614408	15617067	15617684	97	---	---	---	---	15614450	15614475	-	80	---	---
Gm09	15627360	15635067	15627360	15628154	15634277	15635067	97	---	---	---	---	15634009	15634034	+	92	15627362	15635065
Gm09	15656751	15678685	15656751	15657130	15678293	15678685	88	---	---	---	---	15677339	15677362	+	91	---	---
Gm09	15662985	15675086	15662985	15663107	15674964	15675086	93	---	---	---	---	15663543	15663563	-	90	---	---
Gm09	15667093	15672123	15667102	15667776	15671516	15672123	88	15667088	15667092	15672124	15672128	15671435	15671480	+	82	---	---
Gm09	15685702	15696514	15685702	15686949	15695364	15696514	86	---	---	---	---	15687286	15687302	-	70	15685702	15696511
Gm09	15706123	15712010	15706123	15706968	15711132	15712010	87	---	---	---	---	15707113	15707177	-	72	15706123	15712005
Gm09	15714520	15724845	15714520	15715685	15723697	15724845	96	---	---	---	---	15723336	15723353	+	72	15714520	15724843
Gm09	15724985	15738336	15724985	15726583	15736705	15738336	93	---	---	---	---	15727053	15727081	-	82	---	---
Gm09	15740078	15750855	15740078	15741363	15749616	15750855	85	---	---	---	---	15741749	15741762	-	71	15740078	15750853
Gm09	15751154	15769332	15751168	15753330	15767167	15769328	99	15751148	15751153	15769333	15769338	15753997	15754012	-	81	15751158	15769329
Gm09	15779914	15796420	15779914	15781830	15794510	15796420	92	---	---	---	---	15794382	15794455	+	77	15779914	15796418
Gm09	15800222	15809883	15800222	15801050	15809071	15809883	97	---	---	---	---	15801329	15801343	-	80	---	---
Gm09	15822058	15841122	15822058	15825313	15837848	15841122	99	---	---	---	---	15837328	15837347	+	70	15822072	15841119
Gm09	15859393	15864638	15859394	15859748	15864278	15864632	96	15859387	15859392	15864639	15864644	15859933	15859964	-	71	15859394	15864619
Gm09	15895452	15899230	15895452	15895701	15898980	15899230	92	---	---	---	---	15895733	15895865	-	76	15895456	15899228
Gm09	15934312	15955863	15934312	15935284	15954889	15955863	93	---	---	---	---	15953919	15953939	+	71	---	---
Gm09	15944768	15954897	15944768	15945871	15953781	15954897	97	---	---	---	---	15945873	15945895	-	73	15944768	15954892
Gm09	15958414	15964567	15958414	15958535	15964446	15964567	88	---	---	---	---	15958820	15958831	-	75	---	---
Gm09	15983715	15998993	15983715	15985327	15997378	15998993	96	---	---	---	---	15985381	15985450	-	78	15983717	15998991
Gm09	15999145	16008194	15999145	16000394	16006945	16008194	99	---	---	---	---	16000655	16000712	-	70	15999146	16008192
Gm09	16019070	16039965	16019070	16019379	16039672	16039965	91	---	---	---	---	16038708	16038757	+	70	---	---
Gm09	16029783	16040404	16029783	16030165	16040036	16040404	91	---	---	---	---	16039542	16039557	+	81	16029788	16040393
Gm09	16030944	16041661	16030958	16032223	16040396	16041661	99	16030939	16030943	16041662	16041666	16040044	16040096	+	75	---	---
Gm09	16058028	16072382	16058028	16059582	16070880	16072382	91	---	---	---	---	16059634	16059706	-	78	16058030	16072377
Gm09	16074348	16078801	16074348	16074707	16078432	16078801	87	---	---	---	---	16074760	16074775	-	75	16074349	16078798
Gm09	16082318	16086476	16082318	16082776	16086018	16086476	95	---	---	---	---	16085863	16085886	+	75	16082328	16086474
Gm09	16087882	16097652	16087882	16088284	16097231	16097652	86	---	---	---	---	16088498	16088531	-	73	16087883	16097644
Gm09	16118421	16128772	16118423	16118878	16128314	16128762	90	16118416	16118420	16128773	16128777	16119151	16119237	-	72	16118423	16128769
Gm09	16139924	16151465	16139924	16141682	16149659	16151465	88	---	---	---	---	16149352	16149518	+	82	16139929	16151463
Gm09	16149432	16170811	16149432	16151207	16169015	16170811	93	---	---	---	---	16151882	16151918	-	70	---	---
Gm09	16152293	16156653	16152293	16154472	16154472	16156653	98	---	---	---	---	---	---	0	--	16152307	16156640
Gm09	16180735	16197912	16180735	16181324	16197325	16197912	97	---	---	---	---	16182044	16182124	-	72	16180737	16197911
Gm09	16181319	16193332	16181319	16182845	16191808	16193332	96	---	---	---	---	16191691	16191758	+	79	16181324	16193325
Gm09	16193423	16198230	16193423	16193746	16197906	16198230	95	---	---	---	---	16197754	16197765	+	83	---	---
Gm09	16217223	16222601	16217224	16218133	16221685	16222593	99	16217218	16217222	16222602	16222606	16221571	16221640	+	84	16217224	16222591
Gm09	16245577	16251098	16245590	16246556	16250120	16251087	98	16245572	16245576	16251099	16251103	16250006	16250053	+	81	16245580	16251096
Gm09	16255661	16275560	16255670	16256469	16274780	16275560	90	16255655	16255660	16275561	16275566	16273886	16273908	+	73	---	---
Gm09	16265732	16271977	16265732	16266439	16271257	16271974	95	16265726	16265731	16271978	16271983	16266669	16266680	-	75	16265734	16271975
Gm09	16297052	16304284	16297052	16298177	16303159	16304284	98	---	---	---	---	16298321	16298335	-	86	16297052	16304282
Gm09	16335479	16340382	16335479	16335683	16340180	16340382	91	---	---	---	---	16339971	16339990	+	80	16335483	16340368
Gm09	16346665	16353471	16346673	16347145	16352995	16353471	86	16346660	16346664	16353472	16353476	16347366	16347382	-	70	---	---
Gm09	16356128	16376731	16356128	16357784	16375082	16376731	96	---	---	---	---	16358596	16358617	-	72	16356129	16376728
Gm09	16407352	16422823	16407352	16407862	16422322	16422823	85	---	---	---	---	16421704	16421720	+	82	16407357	16422821
Gm09	16413019	16422326	16413019	16414272	16421074	16422326	99	---	---	---	---	16414535	16414592	-	70	16413025	16422324
Gm09	16423761	16444065	16423761	16424089	16443738	16444065	97	---	---	---	---	16424793	16424872	-	75	---	---
Gm09	16449200	16454414	16449200	16450009	16453600	16454414	94	---	---	---	---	16450148	16450167	-	70	16449200	16454412
Gm09	16469818	16480439	16469818	16472545	16477687	16480439	95	---	---	---	---	16472771	16472793	-	82	---	---
Gm09	16483115	16503231	16483115	16483923	16502405	16503231	85	---	---	---	---	16501541	16501580	+	82	---	---
Gm09	16483227	16503173	16483227	16483865	16502515	16503173	85	---	---	---	---	16501584	16501608	+	76	16483236	16503167
Gm09	16486925	16501335	16486925	16488417	16499843	16501335	98	---	---	---	---	16488636	16488654	-	78	16486929	16501320
Gm09	16521543	16537855	16521552	16521961	16537441	16537848	95	16521538	16521542	16537856	16537860	16536685	16536751	+	85	---	---
Gm09	16557711	16562880	16557711	16557914	16562677	16562880	91	---	---	---	---	16562442	16562485	+	88	---	---
Gm09	16569453	16581910	16569463	16573356	16577993	16581903	98	16569448	16569452	16581911	16581915	16577852	16577880	+	72	16569463	16581900
Gm09	16592096	16613852	16592096	16593838	16612185	16613852	90	---	---	---	---	16594671	16594697	-	70	16592096	16613838
Gm09	16592676	16613164	16592676	16593149	16612681	16613164	94	---	---	---	---	16611815	16611857	+	72	---	---
Gm09	16622231	16632571	16622231	16623381	16631420	16632571	98	---	---	---	---	16623725	16623747	-	78	16622231	16632569
Gm09	16637325	16656455	16637325	16638917	16654850	16656455	86	---	---	---	---	16639671	16639690	-	75	16637335	16656449
Gm09	16638903	16648157	16638915	16639893	16647176	16648154	99	16638895	16638902	16648158	16648165	16640227	16640240	-	85	16638907	16648141
Gm09	16651235	16654443	16651235	16652138	16653535	16654443	93	---	---	---	---	16653491	16653515	+	72	16651246	16654425
Gm09	16653239	16656641	16653245	16653608	16656265	16656628	90	16653234	16653238	16656642	16656646	16656139	16656152	+	71	---	---
Gm09	16662415	16674263	16662420	16663039	16673636	16674255	96	16662410	16662414	16674264	16674268	16673580	16673614	+	91	---	---
Gm09	16662448	16674355	16662448	16663145	16673664	16674355	95	---	---	---	---	16673580	16673614	+	91	16662453	16674353
Gm09	16667482	16670455	16667482	16668238	16669700	16670455	96	---	---	---	---	16668241	16668256	-	75	---	---
Gm09	16685351	16695014	16685351	16685631	16694737	16695014	88	---	---	---	---	16694453	16694480	+	75	16685351	16695012
Gm09	16686824	16692087	16686824	16687667	16691244	16692087	97	---	---	---	---	16691089	16691108	+	70	16686826	16692084
Gm09	16687070	16691890	16687070	16687470	16691490	16691890	97	---	---	---	---	16691326	16691371	+	82	---	---
Gm09	16696448	16706813	16696448	16697614	16705632	16706813	96	---	---	---	---	16697983	16698015	-	72	16696449	16706811
Gm09	16712302	16720514	16712306	16712792	16719992	16720509	91	16712297	16712301	16720515	16720519	16713090	16713140	-	78	---	---
Gm09	16753903	16759288	16753903	16754814	16758362	16759273	98	16753898	16753902	16759289	16759293	16758248	16758318	+	84	16753903	16759285
Gm09	16775718	16786072	16775718	16776876	16784912	16786072	98	---	---	---	---	16784548	16784568	+	76	16775718	16786071
Gm09	16795809	16801209	16795809	16796650	16800446	16801209	85	---	---	---	---	16800333	16800390	+	86	---	---
Gm09	16806232	16809781	16806238	16807027	16809024	16809774	90	16806227	16806231	16809782	16809786	---	---	0	--	---	---
Gm09	16809809	16828612	16809809	16810798	16827607	16828612	94	---	---	---	---	16826927	16827024	+	73	---	---
Gm09	16885807	16894446	16885807	16886905	16893349	16894446	89	---	---	---	---	16893155	16893183	+	89	16885807	16894439
Gm09	16896945	16917701	16896945	16897919	16916717	16917701	85	---	---	---	---	16915993	16916011	+	73	16896945	16917693
Gm09	16915088	16927664	16915088	16915308	16927446	16927664	86	---	---	---	---	16915515	16915543	-	75	---	---
Gm09	16917703	16927463	16917711	16918879	16926295	16927449	97	16917698	16917702	16927464	16927468	16919226	16919250	-	76	16917711	16927458
Gm09	16934013	16937252	16934013	16934259	16937014	16937252	93	---	---	---	---	16934362	16934383	-	90	16934014	16937236
Gm09	16957205	16964474	16957205	16958226	16963397	16964474	91	---	---	---	---	16958263	16958315	-	73	16957207	16964468
Gm09	16967917	16976414	16967917	16968019	16976312	16976414	97	---	---	---	---	16968384	16968405	-	77	16967920	16976412
Gm09	16980360	16984193	16980360	16981343	16983212	16984193	94	---	---	---	---	16983130	16983158	+	79	16980362	16984191
Gm09	17003584	17010783	17003584	17004449	17009903	17010783	87	---	---	---	---	17004540	17004560	-	80	---	---
Gm09	17037660	17048832	17037660	17040655	17045609	17048832	92	---	---	---	---	17045534	17045547	+	78	17037660	17048830
Gm09	17081049	17088791	17081049	17081289	17088552	17088791	86	---	---	---	---	17088208	17088231	+	91	---	---
Gm09	17102814	17116714	17102814	17104544	17115034	17116714	87	---	---	---	---	17105009	17105033	-	76	17102814	17116702
Gm09	17106414	17118006	17106414	17107589	17116843	17118006	89	---	---	---	---	17116427	17116452	+	80	---	---
Gm09	17106889	17117758	17106889	17107343	17117305	17117758	97	---	---	---	---	17107734	17107749	-	81	17106905	17117754
Gm09	17107753	17119114	17107753	17109029	17117840	17119114	85	---	---	---	---	17117399	17117456	+	74	---	---
Gm09	17108455	17118657	17108455	17108574	17118539	17118657	95	---	---	---	---	17108938	17108971	-	70	---	---
Gm09	17152401	17163068	17152401	17152756	17162714	17163068	94	---	---	---	---	17162355	17162392	+	73	17152404	17163066
Gm09	17174791	17191319	17174791	17176404	17189671	17191319	96	---	---	---	---	17177035	17177055	-	85	---	---
Gm09	17196047	17207099	17196047	17196630	17206536	17207099	88	---	---	---	---	17196782	17196801	-	90	17196055	17207096
Gm09	17209617	17224890	17209617	17209854	17224653	17224890	97	---	---	---	---	17210564	17210592	-	72	17209618	17224872
Gm09	17238473	17255197	17238483	17238728	17254948	17255193	90	17238468	17238472	17255198	17255202	17239256	17239286	-	70	---	---
Gm09	17241705	17244826	17241717	17242421	17244094	17244814	93	17241700	17241704	17244827	17244831	17242452	17242491	-	70	17241709	17244821
Gm09	17269121	17286627	17269124	17270524	17285224	17286622	85	17269116	17269120	17286628	17286632	17284491	17284511	+	71	---	---
Gm09	17295350	17300953	17295350	17295539	17300752	17300953	88	---	---	---	---	17295783	17295799	-	76	---	---
Gm09	17321553	17331466	17321553	17322702	17330317	17331466	99	---	---	---	---	17329976	17330067	+	71	17321554	17331461
Gm09	17334085	17341181	17334085	17335486	17339780	17341181	96	---	---	---	---	17335630	17335650	-	80	17334089	17341179
Gm09	17357777	17375553	17357789	17360070	17373261	17375542	99	17357772	17357776	17375554	17375558	17372614	17372629	+	81	17357790	17375547
Gm09	17389275	17405672	17389275	17390498	17404436	17405672	96	---	---	---	---	17403805	17403861	+	71	---	---
Gm09	17413307	17423800	17413307	17415225	17421955	17423800	94	---	---	---	---	17421619	17421633	+	73	---	---
Gm09	17449608	17459892	17449608	17450725	17458759	17459892	96	---	---	---	---	17451079	17451100	-	77	---	---
Gm09	17498961	17502673	17498961	17499854	17501780	17502673	96	---	---	---	---	17501680	17501692	+	76	17498961	17502671
Gm09	17511186	17532418	17511187	17511818	17531776	17532407	85	17511178	17511185	17532419	17532426	17530787	17530803	+	76	17511187	17532405
Gm09	17511947	17527991	17511947	17513578	17526377	17527991	94	---	---	---	---	17526066	17526085	+	70	17511947	17527989
Gm09	17650796	17657035	17650796	17651576	17656253	17657034	97	17650787	17650795	17657036	17657044	17651783	17651800	-	88	17650796	17657032
Gm09	17659974	17665726	17659974	17661057	17664628	17665726	95	---	---	---	---	17661196	17661234	-	79	17659974	17665714
Gm09	17680155	17693262	17680155	17681151	17692247	17693262	88	---	---	---	---	17691738	17691759	+	77	---	---
Gm09	17700923	17710009	17700923	17702124	17708793	17710009	89	---	---	---	---	17702329	17702351	-	78	17700925	17709999
Gm09	17703182	17713629	17703182	17705849	17711030	17713629	94	---	---	---	---	17710788	17710811	+	75	---	---
Gm09	17720338	17732350	17720338	17721507	17731203	17732350	85	---	---	---	---	17721735	17721761	-	77	---	---
Gm09	17725703	17730400	17725703	17725984	17730119	17730400	91	---	---	---	---	17726104	17726138	-	80	---	---
Gm09	17728905	17741174	17728912	17730400	17739615	17741163	88	17728900	17728904	17741175	17741179	17730821	17730836	-	87	17728910	17741173
Gm09	17735316	17744718	17735316	17735894	17744139	17744718	97	---	---	---	---	17736107	17736161	-	74	17735319	17744705
Gm09	17735889	17746865	17735895	17737427	17745308	17746859	91	17735883	17735888	17746866	17746871	17737791	17737821	-	77	---	---
Gm09	17744452	17762795	17744458	17744720	17762531	17762793	88	17744446	17744451	17762796	17762801	17745520	17745572	-	73	---	---
Gm09	17753814	17758924	17753814	17754162	17758574	17758924	96	---	---	---	---	17758478	17758496	+	78	17753814	17758919
Gm09	17793149	17797936	17793149	17793494	17797591	17797936	95	---	---	---	---	---	---	0	--	17793149	17797934
Gm09	17800608	17803341	17800608	17800768	17803181	17803341	90	---	---	---	---	17803060	17803090	+	77	---	---
Gm09	17852169	17856883	17852174	17852405	17856650	17856881	97	17852164	17852168	17856884	17856888	17856501	17856532	+	78	17852177	17856879
Gm09	17898347	17900909	17898347	17898675	17900581	17900909	93	---	---	---	---	17900499	17900526	+	78	17898347	17900906
Gm09	17939642	17944366	17939642	17939976	17944022	17944366	92	---	---	---	---	17940137	17940160	-	70	17939646	17944364
Gm09	17974534	17978126	17974543	17974980	17977681	17978118	97	17974529	17974533	17978127	17978131	17975087	17975101	-	80	17974545	17978113
Gm09	18006099	18013401	18006108	18006317	18013175	18013386	93	18006094	18006098	18013402	18013406	18006624	18006644	-	85	---	---
Gm09	18017571	18037087	18017580	18019323	18035336	18037076	95	18017566	18017570	18037088	18037092	18034553	18034575	+	82	18017580	18037074
Gm09	18053382	18057048	18053382	18053857	18056573	18057048	99	---	---	---	---	18053969	18053981	-	84	18053382	18057046
Gm09	18104306	18109087	18104306	18104499	18108895	18109087	90	---	---	---	---	18108861	18108878	+	77	---	---
Gm09	18127541	18148205	18127541	18128304	18147445	18148205	90	---	---	---	---	18146488	18146504	+	70	18127541	18148203
Gm09	18149257	18162073	18149262	18150845	18160508	18162066	93	18149252	18149256	18162074	18162078	18160388	18160454	+	77	18149263	18162070
Gm09	18166176	18171697	18166176	18167133	18170719	18171697	93	---	---	---	---	18170599	18170654	+	80	18166179	18171695
Gm09	18182965	18187325	18182965	18183234	18187073	18187320	88	18182960	18182964	18187326	18187330	18186920	18186953	+	70	18182965	18187324
Gm09	18206188	18210864	18206188	18206517	18210545	18210864	94	---	---	---	---	18206686	18206709	-	79	18206188	18210862
Gm09	18256766	18266603	18256766	18257880	18265511	18266603	92	---	---	---	---	18265275	18265314	+	70	---	---
Gm09	18311214	18324969	18311214	18311891	18324292	18324969	96	---	---	---	---	18312466	18312482	-	88	18311214	18324964
Gm09	18311242	18324862	18311242	18311784	18324320	18324862	97	---	---	---	---	18323716	18323745	+	90	---	---
Gm09	18312235	18329861	18312235	18313118	18328989	18329861	93	---	---	---	---	18313638	18313659	-	72	18312237	18329858
Gm09	18315863	18325354	18315863	18316256	18324961	18325354	97	---	---	---	---	18324826	18324839	+	85	18315876	18325351
Gm09	18330677	18346275	18330677	18332329	18344604	18346275	96	---	---	---	---	18332857	18332878	-	81	18330677	18346273
Gm09	18363857	18369366	18363857	18364819	18368403	18369366	97	---	---	---	---	18368280	18368335	+	80	18363857	18369364
Gm09	18395784	18400409	18395784	18396018	18400175	18400409	97	---	---	---	---	18396063	18396189	-	70	18395801	18400397
Gm09	18400790	18409127	18400793	18402118	18407807	18409125	91	18400784	18400789	18409128	18409133	18402154	18402221	-	76	18400796	18409123
Gm09	18474173	18484946	18474173	18475068	18483969	18484946	88	---	---	---	---	18483688	18483740	+	73	18474177	18484944
Gm09	18557973	18567011	18557987	18558896	18566102	18567011	96	18557968	18557972	18567012	18567016	18559198	18559213	-	81	18557978	18567007
Gm09	18568801	18575891	18568808	18569212	18575487	18575891	95	18568796	18568800	18575892	18575896	18575173	18575199	+	70	18568808	18575889
Gm09	18647580	18652522	18647580	18647836	18652270	18652522	94	---	---	---	---	18652106	18652129	+	75	18647593	18652503
Gm09	18664072	18676606	18664072	18664244	18676434	18676606	88	---	---	---	---	18676006	18676049	+	77	---	---
Gm09	18698934	18701708	18698934	18699191	18701461	18701708	87	---	---	---	---	18699242	18699273	-	78	---	---
Gm09	18711437	18720637	18711448	18712935	18719113	18720635	88	18711432	18711436	18720638	18720642	18719081	18719110	+	83	18711438	18720621
Gm09	18714216	18722431	18714216	18714563	18722085	18722431	90	---	---	---	---	18714742	18714763	-	81	---	---
Gm09	18725333	18726883	18725333	18725572	18726646	18726883	89	---	---	---	---	18726555	18726582	+	78	---	---
Gm09	18727296	18735259	18727296	18727555	18735000	18735259	93	---	---	---	---	18727882	18727896	-	73	18727298	18735247
Gm09	18786992	18804068	18786992	18787692	18803373	18804068	91	---	---	---	---	18788377	18788399	-	86	---	---
Gm09	18812872	18832198	18812872	18813340	18831746	18832198	87	---	---	---	---	18813650	18813729	-	81	18812884	18832196
Gm09	18855764	18865935	18855765	18855996	18865682	18865921	90	18855759	18855763	18865936	18865940	18856091	18856114	-	70	---	---
Gm09	18859847	18862561	18859847	18860145	18862263	18862561	96	---	---	---	---	18862181	18862198	+	88	18859850	18862559
Gm09	18870385	18873986	18870387	18870780	18873538	18873971	89	18870380	18870384	18873987	18873991	18870891	18870903	-	84	18870387	18873973
Gm09	18945826	18951217	18945840	18946308	18950739	18951206	89	18945821	18945825	18951218	18951222	18950624	18950646	+	86	18945843	18951203
Gm09	18997951	19005180	18997951	18999066	19004065	19005180	99	---	---	---	---	18999211	18999225	-	86	18997951	19005178
Gm09	19025208	19040769	19025208	19026531	19039447	19040769	94	---	---	---	---	19038862	19038893	+	84	---	---
Gm09	19025349	19040568	19025349	19026330	19039589	19040568	95	---	---	---	---	19039050	19039075	+	88	---	---
Gm09	19040926	19046144	19040937	19041911	19045246	19046137	85	19040921	19040925	19046145	19046149	19045222	19045244	+	86	19040926	19046134
Gm09	19093503	19099160	19093503	19094124	19098537	19099160	94	---	---	---	---	19098461	19098475	+	80	19093508	19099145
Gm09	19187881	19193954	19187881	19188038	19193797	19193954	93	---	---	---	---	19193511	19193531	+	80	19187884	19193942
Gm09	19217367	19221809	19217367	19217611	19221565	19221809	95	---	---	---	---	19221444	19221463	+	85	19217367	19221806
Gm09	19256951	19262365	19256951	19257903	19261414	19262365	98	---	---	---	---	19261299	19261346	+	81	19256951	19262363
Gm09	19280514	19294624	19280514	19283601	19291545	19294624	86	---	---	---	---	19283944	19283972	-	82	19280515	19294617
Gm09	19283617	19285503	19283617	19283744	19285376	19285503	92	---	---	---	---	---	---	0	--	---	---
Gm09	19286782	19306150	19286782	19287208	19305723	19306150	93	---	---	---	---	19304829	19304926	+	72	19286786	19306148
Gm09	19360894	19367391	19360894	19361031	19367249	19367386	95	19360889	19360893	19367392	19367396	19367123	19367195	+	76	19360895	19367382
Gm09	19371856	19390691	19371860	19372577	19389971	19390691	97	19371851	19371855	19390692	19390696	19389106	19389119	+	71	19371858	19390686
Gm09	19385414	19391453	19385414	19386179	19390685	19391453	96	---	---	---	---	19390484	19390520	+	86	19385423	19391451
Gm09	19412790	19417471	19412790	19413013	19417237	19417471	91	---	---	---	---	19413027	19413041	-	80	19412791	19417458
Gm09	19424372	19431022	19424372	19424846	19430551	19431022	88	---	---	---	---	19425024	19425114	-	73	19424375	19431017
Gm09	19437861	19443447	19437861	19438441	19442857	19443444	92	19437856	19437860	19443448	19443452	19438595	19438611	-	70	19437863	19443442
Gm09	19489300	19491677	19489300	19489640	19491336	19491677	96	---	---	---	---	19489689	19489716	-	71	---	---
Gm09	19504997	19509505	19504997	19505372	19509131	19509505	99	---	---	---	---	19505537	19505560	-	70	19504997	19509503
Gm09	19520887	19542792	19520887	19521288	19542377	19542792	91	---	---	---	---	19541391	19541423	+	75	19520905	19542784
Gm09	19526373	19531205	19526376	19526646	19530922	19531197	93	19526368	19526372	19531206	19531210	19526800	19526816	-	70	---	---
Gm09	19542784	19547615	19542785	19543170	19547230	19547602	95	19542777	19542783	19547616	19547622	19543331	19543352	-	72	19542792	19547605
Gm09	19571955	19591860	19571955	19575527	19588425	19591860	90	---	---	---	---	19576083	19576146	-	71	---	---
Gm09	19585151	19594954	19585151	19585753	19594392	19594954	87	---	---	---	---	---	---	0	--	19585156	19594952
Gm09	19594360	19599972	19594360	19594956	19599372	19599971	94	19594355	19594359	19599973	19599977	19595108	19595124	-	70	19594362	19599967
Gm09	19620700	19626192	19620700	19621242	19625596	19626189	86	19620695	19620699	19626193	19626197	19621396	19621412	-	70	19620702	19626187
Gm09	19628267	19636815	19628267	19628389	19636697	19636815	91	---	---	---	---	19636360	19636382	+	78	19628270	19636810
Gm09	19631489	19646060	19631489	19634874	19642708	19646060	98	---	---	---	---	19642318	19642365	+	72	19631495	19646057
Gm09	19661883	19674792	19661883	19662665	19674010	19674792	99	---	---	---	---	19663191	19663208	-	77	19661884	19674790
Gm09	19689391	19705163	19689391	19690361	19704226	19705163	94	---	---	---	---	19690415	19690486	-	79	19689392	19705161
Gm09	19696618	19706667	19696618	19697144	19706142	19706667	97	---	---	---	---	19705827	19705859	+	78	19696618	19706665
Gm09	19717091	19724468	19717091	19718377	19723184	19724468	96	---	---	---	---	19718483	19718508	-	73	---	---
Gm09	19724620	19744643	19724633	19725456	19743819	19744631	91	19724615	19724619	19744644	19744648	19742954	19743024	+	74	19724625	19744635
Gm09	19727801	19731501	19727801	19728176	19731112	19731501	93	---	---	---	---	19730965	19730995	+	87	19727802	19731496
Gm09	19766986	19782275	19766986	19768617	19780659	19782275	96	---	---	---	---	19768671	19768736	-	77	19766986	19782273
Gm09	19810032	19820352	19810032	19811129	19819192	19820352	87	---	---	---	---	19819041	19819066	+	92	19810043	19820350
Gm09	19841903	19847203	19841912	19842805	19846312	19847191	94	19841898	19841902	19847204	19847208	19846198	19846267	+	82	19841905	19847188
Gm09	19841912	19846866	19841912	19842481	19846312	19846866	92	---	---	---	---	19846198	19846267	+	82	---	---
Gm09	19849577	19852700	19849589	19849825	19852450	19852686	97	19849572	19849576	19852701	19852705	19849945	19849956	-	75	19849584	19852690
Gm09	19854123	19858636	19854132	19854524	19858295	19858636	85	19854118	19854122	19858637	19858641	19854661	19854700	-	70	19854132	19858633
Gm09	19861340	19871093	19861340	19862867	19869573	19871093	90	---	---	---	---	19862946	19862964	-	73	19861342	19871082
Gm09	19861479	19873459	19861479	19865257	19869714	19873459	89	---	---	---	---	19865294	19865325	-	78	19861491	19873456
Gm09	19889836	19895566	19889836	19890443	19894958	19895566	91	---	---	---	---	19890599	19890669	-	77	19889841	19895561
Gm09	20020282	20025930	20020282	20020745	20025482	20025930	87	---	---	---	---	20025282	20025298	+	82	20020282	20025928
Gm09	20060387	20078130	20060387	20060601	20077916	20078130	86	---	---	---	---	20061434	20061446	-	84	20060387	20078128
Gm09	20061103	20070339	20061103	20062194	20069243	20070339	95	---	---	---	---	20062314	20062339	-	88	20061110	20070337
Gm09	20093924	20097109	20093924	20094712	20096326	20097109	87	---	---	---	---	20094769	20094783	-	73	20093924	20097098
Gm09	20114199	20118817	20114199	20114533	20118491	20118817	95	---	---	---	---	20118315	20118336	+	86	---	---
Gm09	20132234	20137415	20132241	20132623	20137022	20137400	96	20132229	20132233	20137416	20137420	20132640	20132654	-	80	20132238	20137398
Gm09	20187762	20192658	20187762	20188984	20191459	20192658	93	---	---	---	---	20189032	20189063	-	71	20187764	20192656
Gm09	20293033	20297432	20293033	20294009	20296455	20297432	92	---	---	---	---	20296332	20296426	+	77	20293033	20297430
Gm09	20343998	20364537	20343998	20347233	20361273	20364537	85	---	---	---	---	20347890	20347907	-	77	20344001	20364526
Gm09	20354836	20368279	20354836	20355049	20368076	20368279	89	---	---	---	---	20355664	20355677	-	71	---	---
Gm09	20355507	20368640	20355509	20355611	20368522	20368629	87	20355501	20355506	20368641	20368646	20356161	20356197	-	70	20355507	20368637
Gm09	20356134	20372792	20356134	20356846	20372081	20372792	99	---	---	---	---	20357254	20357302	-	81	20356135	20372787
Gm09	20395675	20416389	20395675	20396221	20415845	20416389	91	---	---	---	---	20397162	20397175	-	78	---	---
Gm09	20398146	20410915	20398150	20399252	20409802	20410904	99	20398141	20398145	20410916	20410920	20409312	20409337	+	73	20398151	20410913
Gm09	20416912	20422381	20416918	20417874	20421406	20422377	92	20416907	20416911	20422382	20422386	20417898	20417973	-	76	20416927	20422373
Gm09	20442164	20455346	20442173	20442410	20455094	20455331	90	20442159	20442163	20455347	20455351	20442768	20442791	-	70	---	---
Gm09	20466122	20481901	20466122	20468204	20479691	20481901	87	---	---	---	---	20468507	20468522	-	75	20466134	20481896
Gm09	20469630	20476517	20469630	20471223	20474880	20476517	94	---	---	---	---	20474697	20474732	+	80	---	---
Gm09	20482645	20493958	20482645	20482841	20493763	20493958	90	---	---	---	---	20493308	20493336	+	75	---	---
Gm09	20502256	20521727	20502256	20503011	20521002	20521727	85	---	---	---	---	20520152	20520204	+	90	20502262	20521725
Gm09	20505750	20516905	20505750	20506154	20516500	20516905	87	---	---	---	---	20515983	20516026	+	84	20505767	20516901
Gm09	20506152	20516503	20506152	20507315	20515361	20516503	96	---	---	---	---	20514958	20514989	+	71	20506152	20516501
Gm09	20522826	20532601	20522839	20523986	20531440	20532587	99	20522821	20522825	20532602	20532606	20531123	20531180	+	70	20522841	20532582
Gm09	20537437	20542786	20537437	20537841	20542371	20542776	95	20537430	20537436	20542787	20542793	20542252	20542264	+	84	20537443	20542774
Gm09	20569026	20576970	20569032	20570006	20575993	20576957	88	20569021	20569025	20576971	20576975	---	---	0	--	20569034	20576967
Gm09	20644683	20656297	20644683	20646047	20654934	20656297	94	---	---	---	---	20654539	20654552	+	71	20644683	20656295
Gm09	20665059	20669132	20665067	20665285	20668913	20669131	95	20665051	20665058	20669133	20669140	20668742	20668821	+	82	---	---
Gm09	20692666	20708666	20692666	20694441	20706891	20708666	97	---	---	---	---	20706754	20706832	+	77	20692666	20708663
Gm09	20724975	20732541	20724975	20725284	20732237	20732541	92	---	---	---	---	20731912	20731960	+	79	20724976	20732539
Gm09	20727173	20732250	20727181	20727674	20731748	20732238	95	20727167	20727172	20732251	20732256	20731558	20731579	+	95	20727177	20732242
Gm09	20748854	20753755	20748854	20749245	20753364	20753755	97	---	---	---	---	20753236	20753276	+	73	20748854	20753753
Gm09	20754132	20766971	20754132	20754610	20766494	20766971	93	---	---	---	---	20755107	20755123	-	76	20754132	20766969
Gm09	20758423	20765996	20758423	20759540	20764876	20765996	98	---	---	---	---	20759790	20759807	-	88	20758424	20765994
Gm09	20808466	20815595	20808466	20809165	20814922	20815595	86	---	---	---	---	20814667	20814678	+	91	---	---
Gm09	20809992	20816202	20809997	20810597	20815589	20816199	86	20809987	20809991	20816203	20816207	20815503	20815545	+	83	20809997	20816197
Gm09	20853759	20858798	20853759	20854068	20858489	20858798	94	---	---	---	---	20854255	20854289	-	74	---	---
Gm09	20908557	20913634	20908557	20909054	20913119	20913633	95	20908551	20908556	20913635	20913640	20912929	20912950	+	90	20908558	20913631
Gm09	20922791	20928196	20922803	20923682	20927264	20928183	92	20922786	20922790	20928197	20928201	20927151	20927219	+	82	20922803	20928181
Gm09	20929443	20935273	20929454	20929633	20935080	20935259	93	20929438	20929442	20935274	20935278	20929874	20929895	-	72	20929449	20935260
Gm09	20940774	20951532	20940774	20942889	20949366	20951532	93	---	---	---	---	20949269	20949298	+	70	20940789	20951530
Gm09	20941235	20950523	20941235	20941879	20949826	20950523	88	---	---	---	---	20949582	20949598	+	82	20941235	20950517
Gm09	20951526	20970810	20951526	20952517	20969817	20970810	94	---	---	---	---	20969458	20969472	+	73	---	---
Gm09	20964030	20969048	20964030	20964186	20968892	20969048	96	---	---	---	---	---	---	0	--	20964031	20969047
Gm09	21000788	21014346	21000788	21003545	21011678	21014346	91	---	---	---	---	21003749	21003771	-	73	21000788	21014343
Gm09	21001344	21013492	21001344	21002613	21012234	21013492	93	---	---	---	---	21002921	21002948	-	71	21001346	21013484
Gm09	21004825	21015799	21004825	21006301	21014340	21015799	86	---	---	---	---	21006639	21006668	-	73	---	---
Gm09	21017973	21024316	21017973	21018456	21023834	21024316	88	---	---	---	---	21018585	21018598	-	71	21017977	21024314
Gm09	21095136	21105077	21095142	21096364	21103840	21105062	99	21095131	21095135	21105078	21105082	21096525	21096610	-	72	21095143	21105072
Gm09	21117646	21121141	21117651	21118071	21120699	21121130	95	21117641	21117645	21121142	21121146	---	---	0	--	21117646	21121139
Gm09	21156026	21165502	21156026	21156976	21164553	21165502	96	---	---	---	---	21164273	21164307	+	74	21156026	21165500
Gm09	21185064	21206732	21185064	21187346	21204429	21206732	95	---	---	---	---	21188162	21188176	-	73	21185065	21206728
Gm09	21187346	21206083	21187346	21188048	21205378	21206083	93	---	---	---	---	21204527	21204560	+	79	21187355	21206078
Gm09	21187598	21205870	21187598	21187835	21205631	21205870	96	---	---	---	---	21188621	21188632	-	83	21187599	21205869
Gm09	21208165	21228637	21208165	21209711	21227089	21228637	94	---	---	---	---	21226284	21226312	+	82	21208165	21228634
Gm09	21213393	21223533	21213393	21215144	21221780	21223533	95	---	---	---	---	21221461	21221480	+	85	21213400	21223531
Gm09	21248295	21259442	21248298	21249593	21258145	21259433	98	21248287	21248294	21259443	21259450	21257717	21257752	+	83	21248300	21259438
Gm09	21265456	21273973	21265456	21266242	21273188	21273973	92	---	---	---	---	21273051	21273151	+	72	21265456	21273968
Gm09	21275210	21281316	21275210	21275592	21280949	21281316	86	---	---	---	---	21275787	21275826	-	72	---	---
Gm09	21299718	21307187	21299718	21300110	21306796	21307187	94	---	---	---	---	21306653	21306696	+	88	---	---
Gm09	21356481	21365879	21356493	21357642	21364729	21365877	99	21356474	21356480	21365880	21365886	21357903	21357960	-	70	21356482	21365875
Gm09	21389711	21399203	21389711	21390719	21398195	21399203	99	---	---	---	---	21397889	21397923	+	71	21389711	21399192
Gm09	21406505	21411844	21406506	21407414	21410944	21411841	97	21406500	21406504	21411845	21411849	21410836	21410904	+	81	21406511	21411841
Gm09	21423948	21443994	21423948	21424339	21443601	21443994	86	---	---	---	---	21425121	21425147	-	70	21423965	21443992
Gm09	21425507	21431028	21425507	21426481	21430067	21431028	96	---	---	---	---	21426548	21426603	-	82	21425520	21431026
Gm09	21431281	21439522	21431281	21432145	21438638	21439522	92	---	---	---	---	21438314	21438334	+	76	21431281	21439520
Gm09	21439672	21443994	21439672	21439821	21443844	21443994	92	---	---	---	---	21443642	21443664	+	78	---	---
Gm09	21450060	21454138	21450066	21450421	21453782	21454138	95	21450051	21450059	21454139	21454147	21450509	21450533	-	76	---	---
Gm09	21457576	21461296	21457588	21457943	21460939	21461295	94	21457570	21457575	21461297	21461302	21460852	21460893	+	76	21457588	21461285
Gm09	21484193	21503039	21484193	21484503	21502701	21503039	89	---	---	---	---	21501866	21501891	+	96	---	---
Gm09	21485428	21503424	21485428	21485559	21503293	21503424	98	---	---	---	---	21502524	21502541	+	72	21485435	21503409
Gm09	21502840	21516033	21502840	21506158	21513043	21516033	89	---	---	---	---	21506415	21506461	-	70	21502847	21516029
Gm09	21513167	21529253	21513169	21513489	21528926	21529245	97	21513162	21513166	21529254	21529258	21528167	21528205	+	84	21513169	21529245
Gm09	21513934	21530187	21513934	21514441	21529680	21530187	99	---	---	---	---	21515145	21515203	-	76	21513936	21530184
Gm09	21556924	21571395	21556924	21558487	21569831	21571395	90	---	---	---	---	21558893	21558929	-	70	21556933	21571393
Gm09	21577042	21586714	21577055	21577650	21586113	21586708	95	21577037	21577041	21586715	21586719	21578028	21578074	-	74	21577044	21586699
Gm09	21590296	21594819	21590296	21590929	21594139	21594819	85	---	---	---	---	21594035	21594060	+	73	21590302	21594804
Gm09	21608623	21617596	21608627	21609626	21616582	21617581	99	21608618	21608622	21617597	21617601	21616234	21616293	+	70	21608627	21617593
Gm09	21630748	21633422	21630748	21631315	21632855	21633422	94	---	---	---	---	21631334	21631357	-	75	21630752	21633415
Gm09	21640218	21643382	21640218	21640904	21642696	21643382	86	---	---	---	---	21642597	21642609	+	92	21640218	21643379
Gm09	21673967	21682407	21673967	21674303	21682071	21682407	99	---	---	---	---	21674662	21674690	-	72	---	---
Gm09	21675745	21696956	21675745	21676504	21696196	21696956	99	---	---	---	---	21695224	21695306	+	71	---	---
Gm09	21681916	21698024	21681916	21682407	21697524	21698024	85	---	---	---	---	21696790	21696806	+	94	---	---
Gm09	21748540	21757622	21748540	21749442	21756720	21757622	99	---	---	---	---	21749778	21749791	-	85	21748540	21757620
Gm09	21783535	21793743	21783535	21784655	21792587	21793743	92	---	---	---	---	21784880	21784919	-	70	21783539	21793741
Gm09	21821742	21839262	21821753	21823923	21837091	21839261	99	21821734	21821741	21839263	21839270	21824549	21824565	-	82	21821753	21839261
Gm09	21866584	21883882	21866584	21868522	21881944	21883882	98	---	---	---	---	21869180	21869194	-	80	---	---
Gm09	21896518	21913698	21896530	21897083	21913137	21913690	98	21896513	21896517	21913699	21913703	21897813	21897847	-	80	21896520	21913697
Gm09	21913708	21923111	21913708	21914983	21921836	21923111	99	---	---	---	---	21915238	21915295	-	70	21913709	21923103
Gm09	21927036	21946821	21927040	21928714	21945163	21946818	98	21927031	21927035	21946822	21946826	21929486	21929535	-	70	21927040	21946816
Gm09	21952481	21962012	21952496	21953044	21961448	21962004	91	21952476	21952480	21962013	21962017	21961375	21961386	+	100	---	---
Gm09	21953646	21961383	21953646	21954989	21960045	21961383	99	---	---	---	---	21959797	21959882	+	72	21953647	21961374
Gm09	21973746	21978268	21973746	21973876	21978138	21978268	90	---	---	---	---	21973937	21973949	-	92	---	---
Gm09	22034758	22051985	22034769	22036639	22050163	22051983	95	22034753	22034757	22051986	22051990	22049518	22049536	+	84	22034758	22051981
Gm09	22066069	22069468	22066069	22067035	22068502	22069468	99	22066061	22066068	22069469	22069476	22068426	22068456	+	70	---	---
Gm09	22077946	22081967	22077946	22078499	22081414	22081967	98	---	---	---	---	---	---	0	--	22077956	22081966
Gm09	22095593	22098514	22095593	22096195	22097910	22098514	91	---	---	---	---	22097810	22097830	+	76	---	---
Gm09	22100474	22106398	22100474	22101402	22105467	22106398	96	---	---	---	---	22105293	22105317	+	84	---	---
Gm09	22101877	22105218	22101881	22102410	22104678	22105207	98	22101872	22101876	22105219	22105223	22104564	22104582	+	73	22101877	22105216
Gm09	22107746	22120363	22107746	22109338	22118767	22120363	91	---	---	---	---	22118449	22118479	+	83	---	---
Gm09	22125771	22143504	22125782	22126387	22142882	22143494	87	22125766	22125770	22143505	22143509	22127129	22127200	-	79	22125787	22143493
Gm09	22126279	22143142	22126279	22126887	22142527	22143142	88	---	---	---	---	22141818	22141870	+	77	22126284	22143139
Gm09	22126877	22142538	22126887	22128557	22140878	22142528	98	22126872	22126876	22142539	22142543	22140327	22140342	+	75	22126879	22142530
Gm09	22178758	22181871	22178758	22179107	22181517	22181871	85	---	---	---	---	---	---	0	--	---	---
Gm09	22187666	22192176	22187666	22188480	22191363	22192176	95	---	---	---	---	22188484	22188496	-	84	22187667	22192157
Gm09	22195761	22205194	22195761	22196071	22204886	22205194	91	---	---	---	---	22204445	22204514	+	72	22195776	22205192
Gm09	22218261	22228004	22218261	22219598	22226665	22228002	99	22218254	22218260	22228005	22228011	22226348	22226405	+	70	22218263	22227998
Gm09	22233848	22243758	22233853	22234950	22242654	22243752	95	22233843	22233847	22243759	22243763	22235209	22235248	-	70	22233853	22243750
Gm09	22255977	22265241	22255977	22257656	22263532	22265241	92	---	---	---	---	22263260	22263297	+	76	---	---
Gm09	22270318	22279561	22270318	22271410	22278469	22279561	99	---	---	---	---	22271569	22271605	-	89	22270318	22279559
Gm09	22309570	22322581	22309570	22310400	22321751	22322581	92	---	---	---	---	22321228	22321257	+	86	22309577	22322570
Gm09	22311399	22323120	22311399	22311944	22322575	22323120	94	---	---	---	---	22322045	22322068	+	75	22311402	22323118
Gm09	22329972	22346757	22329979	22331623	22345083	22346757	96	22329967	22329971	22346758	22346762	22332255	22332272	-	83	22329982	22346755
Gm09	22358957	22363821	22358957	22360268	22362492	22363821	90	---	---	---	---	22362423	22362453	+	74	22358959	22363819
Gm09	22360398	22367220	22360398	22360710	22366908	22367220	98	---	---	---	---	22366623	22366651	+	72	22360398	22367207
Gm09	22381122	22390018	22381122	22381262	22389878	22390018	99	---	---	---	---	22381523	22381580	-	70	22381123	22390016
Gm09	22415724	22432861	22415724	22417340	22431241	22432861	92	---	---	---	---	22430654	22430669	+	93	22415724	22432859
Gm09	22441339	22450927	22441339	22444649	22447611	22450927	90	---	---	---	---	---	---	0	--	---	---
Gm09	22509237	22513642	22509237	22509420	22513460	22513642	93	---	---	---	---	---	---	0	--	---	---
Gm09	22520266	22534635	22520266	22520430	22534471	22534635	100	---	---	---	---	22533785	22533802	+	72	22520267	22534632
Gm09	22553466	22559583	22553466	22554090	22558958	22559583	95	---	---	---	---	22558772	22558888	+	80	22553469	22559581
Gm09	22561734	22581861	22561734	22561971	22581623	22581861	92	---	---	---	---	22562730	22562756	-	70	22561734	22581858
Gm09	22577305	22580545	22577305	22577930	22579920	22580545	99	---	---	---	---	22577959	22577972	-	78	---	---
Gm09	22628098	22633043	22628098	22628582	22632555	22633043	96	---	---	---	---	22632356	22632415	+	86	22628100	22633037
Gm09	22656180	22673718	22656180	22657825	22672069	22673718	96	---	---	---	---	22671419	22671437	+	84	22656180	22673712
Gm09	22687475	22689341	22687475	22688056	22688760	22689341	92	---	---	---	---	22688145	22688156	-	83	---	---
Gm09	22707238	22711765	22707246	22708398	22710632	22711751	93	22707232	22707237	22711766	22711771	22710529	22710544	+	75	22707242	22711754
Gm09	22717292	22737856	22717292	22718956	22736212	22737856	95	---	---	---	---	22735374	22735395	+	72	22717293	22737849
Gm09	22747719	22767399	22747721	22748171	22766935	22767393	90	22747710	22747718	22767400	22767408	22766260	22766278	+	84	22747721	22767393
Gm09	22753279	22765352	22753279	22754702	22763971	22765352	86	---	---	---	---	22754878	22754892	-	80	22753280	22765350
Gm09	22772153	22791957	22772153	22772624	22791481	22791957	94	---	---	---	---	22773376	22773462	-	72	22772153	22791943
Gm09	22774937	22796027	22774937	22775722	22795260	22796027	85	---	---	---	---	22794300	22794332	+	81	22774939	22796010
Gm09	22809623	22818760	22809623	22810537	22817802	22818760	91	---	---	---	---	22817512	22817571	+	76	22809632	22818759
Gm09	22834730	22845081	22834730	22835881	22843934	22845081	98	---	---	---	---	22836249	22836283	-	71	22834731	22845079
Gm09	22847334	22857472	22847334	22848416	22856382	22857472	95	---	---	---	---	22848686	22848702	-	76	22847334	22857470
Gm09	22860769	22879836	22860769	22861117	22879488	22879836	96	---	---	---	---	22878721	22878750	+	70	22860770	22879834
Gm09	22866936	22876737	22866936	22870008	22873736	22876737	94	---	---	---	---	22870167	22870193	-	77	22866936	22876735
Gm09	22903871	22908644	22903871	22904058	22908457	22908644	96	22903866	22903870	22908645	22908649	22904244	22904260	-	76	22903880	22908639
Gm09	22951784	22964309	22951784	22952901	22963191	22964309	99	---	---	---	---	22962969	22963015	+	74	22951784	22964298
Gm09	22956111	22958935	22956111	22956714	22958367	22958935	93	---	---	---	---	22956771	22956791	-	90	22956111	22958931
Gm09	22981103	22990014	22981103	22982193	22988924	22990014	98	---	---	---	---	22988754	22988781	+	89	22981103	22990011
Gm09	22991601	22996977	22991601	22992512	22996067	22996977	99	---	---	---	---	22995954	22996023	+	84	22991601	22996975
Gm09	23005342	23022782	23005355	23007265	23020837	23022767	98	23005337	23005341	23022783	23022787	23007897	23007912	-	81	23005351	23022779
Gm09	23028138	23045918	23028138	23028826	23045219	23045918	96	---	---	---	---	23029385	23029447	-	76	23028148	23045906
Gm09	23106914	23112646	23106914	23107112	23112448	23112646	92	---	---	---	---	23107367	23107379	-	76	---	---
Gm09	23141620	23145774	23141620	23142403	23144986	23145774	95	---	---	---	---	23142465	23142478	-	71	23141622	23145772
Gm09	23160500	23177755	23160500	23162566	23175583	23177755	89	---	---	---	---	23175119	23175134	+	87	23160500	23177740
Gm09	23160990	23176844	23160990	23161762	23176072	23176844	96	---	---	---	---	23175442	23175543	+	72	23160994	23176839
Gm09	23178071	23194508	23178071	23178666	23193915	23194508	85	---	---	---	---	23178770	23178863	-	70	---	---
Gm09	23179065	23182304	23179065	23179620	23181752	23182304	95	---	---	---	---	23179679	23179727	-	75	23179065	23182302
Gm09	23199074	23204380	23199074	23199946	23203481	23204380	95	---	---	---	---	23203331	23203448	+	77	23199075	23204378
Gm09	23220997	23225666	23220997	23221242	23225414	23225666	93	---	---	---	---	23221366	23221383	-	77	23220997	23225663
Gm09	23255155	23271299	23255155	23257029	23269395	23271299	96	---	---	---	---	23257438	23257452	-	86	23255163	23271295
Gm09	23255304	23270932	23255304	23256655	23269545	23270924	96	23255299	23255303	23270933	23270937	23269156	23269174	+	78	23255311	23270928
Gm09	23257185	23268867	23257185	23257650	23268387	23268867	91	---	---	---	---	23268055	23268074	+	70	23257185	23268865
Gm09	23262749	23268134	23262749	23263661	23267220	23268134	99	---	---	---	---	23263793	23263812	-	70	23262751	23268131
Gm09	23268867	23271993	23268867	23269409	23271451	23271993	97	---	---	---	---	23271371	23271394	+	87	---	---
Gm09	23280810	23297342	23280810	23282463	23295694	23297342	94	---	---	---	---	23295042	23295060	+	84	---	---
Gm09	23301776	23304910	23301776	23302306	23304380	23304910	95	---	---	---	---	23302348	23302409	-	75	23301779	23304892
Gm09	23316263	23322905	23316263	23317656	23321543	23322905	93	---	---	---	---	23321406	23321420	+	86	---	---
Gm09	23316327	23322698	23316327	23317449	23321607	23322698	93	---	---	---	---	23317611	23317641	-	74	23316334	23322695
Gm09	23317652	23320329	23317653	23318200	23319817	23320328	89	23317647	23317651	23320330	23320334	23319717	23319743	+	74	23317653	23320324
Gm09	23320849	23323145	23320860	23321112	23322897	23323145	92	23320843	23320848	23323146	23323151	23322848	23322862	+	86	23320864	23323140
Gm09	23380498	23390874	23380498	23380909	23390456	23390874	96	---	---	---	---	23390073	23390093	+	71	23380504	23390872
Gm09	23381715	23386752	23381717	23382847	23385617	23386742	99	23381710	23381714	23386753	23386757	23382901	23382962	-	77	23381717	23386749
Gm09	23397065	23402586	23397065	23398023	23401612	23402586	94	---	---	---	---	23398089	23398136	-	81	23397065	23402583
Gm09	23405756	23411984	23405756	23406140	23411594	23411978	99	23405750	23405755	23411985	23411990	23411443	23411478	+	75	23405756	23411976
Gm09	23429642	23439558	23429642	23430766	23438461	23439558	91	---	---	---	---	23438148	23438187	+	72	23429642	23439555
Gm09	23474757	23477483	23474757	23475147	23477093	23477483	91	---	---	---	---	23477075	23477091	+	70	---	---
Gm09	23496232	23500889	23496240	23496409	23500720	23500889	94	23496225	23496231	23500890	23500896	23496445	23496458	-	78	23496236	23500888
Gm09	23519688	23524459	23519688	23519946	23524192	23524459	93	---	---	---	---	23524014	23524053	+	70	23519688	23524457
Gm09	23550328	23557330	23550339	23550607	23557052	23557319	98	23550322	23550327	23557331	23557336	23550910	23550925	-	81	---	---
Gm09	23572590	23578430	23572590	23573464	23577557	23578430	97	---	---	---	---	---	---	0	--	---	---
Gm09	23582998	23594136	23582999	23583435	23593701	23594136	89	23582993	23582997	23594137	23594141	---	---	0	--	---	---
Gm09	23607818	23611125	23607832	23609269	23609673	23611111	88	23607812	23607817	23611126	23611131	---	---	0	--	---	---
Gm09	23614441	23618078	23614441	23615154	23617366	23618078	91	---	---	---	---	23615245	23615265	-	80	23614445	23618076
Gm09	23627909	23631277	23627919	23628254	23630933	23631267	94	23627899	23627908	23631278	23631287	---	---	0	--	---	---
Gm09	23631656	23636182	23631661	23632295	23635533	23636167	98	23631651	23631655	23636183	23636187	---	---	0	--	---	---
Gm09	23632876	23636086	23632876	23634035	23634931	23636086	94	---	---	---	---	23634110	23634134	-	72	23632890	23636072
Gm09	23644741	23665250	23644754	23646704	23663298	23665247	99	23644734	23644740	23665251	23665257	23662537	23662549	+	84	23644754	23665245
Gm09	23695823	23699319	23695823	23696136	23699003	23699319	90	---	---	---	---	23696141	23696161	-	80	23695824	23699304
Gm09	23709927	23712842	23709927	23710290	23712482	23712842	93	---	---	---	---	---	---	0	--	---	---
Gm09	23717819	23735511	23717819	23718488	23734842	23735511	91	---	---	---	---	23734810	23734825	+	75	---	---
Gm09	23736045	23744492	23736059	23736507	23744008	23744478	94	23736039	23736044	23744493	23744498	23736826	23736848	-	78	---	---
Gm09	23741379	23743310	23741379	23741886	23742807	23743310	89	---	---	---	---	---	---	0	--	---	---
Gm09	23749733	23752753	23749737	23750081	23752403	23752743	98	23749725	23749732	23752754	23752761	23750150	23750174	-	80	23749733	23752745
Gm09	23769447	23772327	23769447	23770242	23771539	23772327	92	---	---	---	---	---	---	0	--	---	---
Gm09	23783466	23793505	23783466	23784759	23792212	23793505	99	---	---	---	---	23791895	23791952	+	70	23783466	23793502
Gm09	23796637	23806956	23796637	23797769	23805809	23806956	97	---	---	---	---	23798137	23798170	-	70	23796637	23806953
Gm09	23813559	23823497	23813559	23814689	23822367	23823497	99	---	---	---	---	23814948	23815005	-	70	23813559	23823493
Gm09	23844478	23865310	23844488	23846390	23863400	23865302	99	23844473	23844477	23865311	23865315	23847211	23847241	-	74	23844485	23865303
Gm09	23888536	23906886	23888536	23890672	23904937	23906886	89	---	---	---	---	23904227	23904241	+	80	23888538	23906884
Gm09	23916792	23932315	23916792	23917754	23931353	23932315	99	---	---	---	---	23930698	23930719	+	86	---	---
Gm09	23945440	23954718	23945440	23946441	23953717	23954718	99	---	---	---	---	23946776	23946789	-	85	23945440	23954716
Gm09	23956218	23974004	23956218	23958578	23971664	23974004	98	---	---	---	---	23971021	23971036	+	81	23956218	23974000
Gm09	23986270	24001740	23986270	23987264	24000768	24001740	89	---	---	---	---	24000123	24000145	+	82	23986272	24001730
Gm09	24041250	24061460	24041257	24042935	24059794	24061454	98	24041244	24041249	24061461	24061466	24059034	24059046	+	84	24041255	24061447
Gm09	24065360	24079758	24065360	24065548	24079572	24079758	87	---	---	---	---	24078894	24078911	+	88	24065378	24079754
Gm09	24088373	24104485	24088373	24088717	24104142	24104485	98	---	---	---	---	24089472	24089489	-	72	24088383	24104482
Gm09	24089115	24103781	24089115	24089898	24103001	24103781	97	---	---	---	---	24090474	24090490	-	76	---	---
Gm09	24128865	24145824	24128878	24129843	24144823	24145809	96	24128860	24128864	24145825	24145829	24130291	24130305	-	86	24128880	24145823
Gm09	24150234	24159909	24150238	24151346	24158797	24159905	99	24150229	24150233	24159910	24159914	24158475	24158509	+	71	24150238	24159903
Gm09	24172447	24190817	24172447	24172651	24190613	24190817	99	---	---	---	---	24189750	24189787	+	71	24172447	24190812
Gm09	24172724	24184963	24172724	24176388	24181294	24184959	99	24172719	24172723	24184964	24184968	24176558	24176580	-	73	24172733	24184957
Gm09	24186295	24191746	24186295	24187205	24190873	24191746	93	---	---	---	---	24190690	24190714	+	80	---	---
Gm09	24191472	24204464	24191472	24191581	24204353	24204464	96	---	---	---	---	24192129	24192153	-	88	---	---
Gm09	24216989	24222681	24216989	24217310	24222359	24222681	89	---	---	---	---	24222171	24222220	+	84	24216989	24222678
Gm09	24239897	24252922	24239897	24241525	24251273	24252922	96	---	---	---	---	24241977	24241998	-	77	24239898	24252917
Gm09	24264533	24266825	24264533	24264786	24266572	24266825	98	---	---	---	---	---	---	0	--	24264534	24266821
Gm09	24287501	24305346	24287501	24287887	24304960	24305346	98	---	---	---	---	24288691	24288712	-	72	---	---
Gm09	24288139	24298144	24288143	24289403	24296881	24298135	98	24288134	24288138	24298145	24298149	24289663	24289720	-	70	24288144	24298143
Gm09	24304381	24307809	24304381	24305343	24306830	24307809	93	---	---	---	---	24305345	24305394	-	70	24304381	24307807
Gm09	24312232	24323376	24312232	24312370	24323238	24323376	95	---	---	---	---	24312896	24312907	-	83	24312233	24323365
Gm09	24312988	24322741	24312988	24314138	24321591	24322741	99	---	---	---	---	24321268	24321329	+	70	24312988	24322738
Gm09	24340425	24359399	24340425	24341384	24358449	24359399	91	---	---	---	---	24342197	24342211	-	86	---	---
Gm09	24407176	24424040	24407176	24409443	24421724	24424040	85	---	---	---	---	24421166	24421197	+	71	---	---
Gm09	24424616	24428346	24424616	24426093	24426874	24428346	90	---	---	---	---	24426096	24426130	-	71	24424633	24428336
Gm09	24433177	24454964	24433177	24434037	24454104	24454964	95	---	---	---	---	24434915	24434930	-	81	---	---
Gm09	24459387	24467454	24459387	24459892	24466954	24467454	92	---	---	---	---	24466620	24466646	+	85	24459396	24467445
Gm09	24489162	24497892	24489169	24489306	24497745	24497882	96	24489157	24489161	24497893	24497897	24489587	24489601	-	80	24489169	24497882
Gm09	24512979	24521262	24512979	24513993	24520236	24521262	96	---	---	---	---	24514047	24514065	-	78	---	---
Gm09	24531163	24541154	24531163	24531552	24540765	24541154	90	---	---	---	---	24531962	24531993	-	71	---	---
Gm09	24571498	24582169	24571498	24572349	24581321	24582169	95	---	---	---	---	24572657	24572690	-	79	24571504	24582155
Gm09	24593810	24600015	24593810	24594775	24599071	24600015	86	---	---	---	---	24594940	24594962	-	86	24593810	24600009
Gm09	24618176	24635678	24618176	24619553	24634237	24635678	90	---	---	---	---	24633538	24633553	+	81	24618176	24635676
Gm09	24652564	24659895	24652564	24653100	24659359	24659895	97	---	---	---	---	24659065	24659079	+	80	24652564	24659893
Gm09	24654039	24667717	24654039	24654279	24667480	24667717	85	---	---	---	---	24654658	24654679	-	77	24654043	24667716
Gm09	24663236	24676117	24663236	24664249	24675110	24676117	94	---	---	---	---	24674590	24674635	+	86	---	---
Gm09	24706532	24715934	24706532	24706887	24715580	24715934	95	---	---	---	---	24715276	24715293	+	94	---	---
Gm09	24743588	24759559	24743588	24744419	24758727	24759559	93	---	---	---	---	24744922	24745042	-	75	24743592	24759557
Gm09	24746737	24756453	24746737	24747865	24755324	24756453	99	---	---	---	---	24755005	24755062	+	70	24746737	24756450
Gm09	24784970	24801928	24784980	24785789	24801108	24801921	92	24784964	24784969	24801929	24801934	24800895	24800916	+	81	24784983	24801919
Gm09	24788441	24797926	24788441	24789693	24796674	24797926	99	---	---	---	---	24796359	24796416	+	70	24788445	24797922
Gm09	24821121	24838889	24821121	24823227	24836750	24838889	96	24821113	24821120	24838890	24838897	24823856	24823874	-	84	24821122	24838887
Gm09	24842382	24847829	24842383	24842745	24847447	24847815	89	24842377	24842381	24847830	24847834	24842932	24842951	-	70	24842389	24847828
Gm09	24877817	24893089	24877817	24878516	24892386	24893089	99	---	---	---	---	24892056	24892130	+	80	24877826	24893085
Gm09	24925599	24941537	24925599	24926593	24940543	24941537	99	---	---	---	---	24927228	24927261	-	79	24925602	24941535
Gm09	24946305	24953946	24946305	24947286	24952976	24953946	94	---	---	---	---	24952692	24952725	+	73	24946305	24953945
Gm09	24956382	24971205	24956382	24956970	24970612	24971205	87	---	---	---	---	24969930	24969985	+	87	---	---
Gm09	24971758	24983251	24971758	24972732	24982243	24983251	89	---	---	---	---	24973156	24973198	-	83	---	---
Gm09	24985168	25001012	24985168	24985562	25000618	25001012	89	---	---	---	---	24999917	24999950	+	79	24985173	25001010
Gm09	24989754	24999773	24989754	24990844	24998681	24999773	94	---	---	---	---	24998434	24998456	+	73	24989754	24999770
Gm09	25002694	25007677	25002694	25003684	25006689	25007677	91	---	---	---	---	25006538	25006608	+	78	25002694	25007674
Gm09	25010159	25013504	25010159	25010485	25013172	25013504	85	---	---	---	---	---	---	0	--	---	---
Gm09	25016192	25029103	25016192	25017250	25028068	25029103	90	---	---	---	---	25017610	25017639	-	70	25016193	25029087
Gm09	25024755	25025213	25024755	25024973	25024991	25025208	85	25024744	25024754	25025214	25025224	---	---	0	--	25024761	25025206
Gm09	25077976	25097494	25077976	25079284	25096165	25097494	97	---	---	---	---	25095374	25095400	+	70	25077976	25097479
Gm09	25115940	25120609	25115940	25116225	25120322	25120609	87	---	---	---	---	25120188	25120252	+	80	25115957	25120606
Gm09	25124866	25129719	25124866	25125440	25129143	25129719	95	---	---	---	---	25125597	25125609	-	84	25124870	25129707
Gm09	25141261	25160266	25141261	25142912	25158596	25160266	96	---	---	---	---	25157834	25157846	+	76	25141261	25160263
Gm09	25251967	25257459	25251967	25252189	25257237	25257459	94	---	---	---	---	25257036	25257054	+	78	25251977	25257457
Gm09	25278478	25288022	25278478	25279646	25286854	25288022	99	---	---	---	---	25286535	25286592	+	70	25278478	25288020
Gm09	25322097	25343339	25322097	25323152	25342251	25343327	95	25322091	25322096	25343340	25343345	25324073	25324089	-	76	25322098	25343328
Gm09	25326577	25336539	25326585	25327839	25335271	25336525	99	25326571	25326576	25336540	25336545	25334956	25335013	+	70	25326589	25336522
Gm09	25370616	25390458	25370624	25372185	25388886	25390448	97	25370610	25370615	25390459	25390464	25388766	25388834	+	76	25370621	25390450
Gm09	25394433	25412788	25394433	25395861	25411404	25412788	92	---	---	---	---	25410747	25410781	+	74	25394449	25412786
Gm09	25447192	25462938	25447201	25448658	25461478	25462936	93	25447187	25447191	25462939	25462943	25461164	25461183	+	70	25447195	25462934
Gm09	25455861	25461243	25455876	25456783	25460335	25461242	97	25455856	25455860	25461244	25461248	25456827	25456896	-	84	25455861	25461242
Gm09	25489772	25504644	25489772	25490380	25504037	25504644	85	---	---	---	---	25503895	25503923	+	72	25489783	25504628
Gm09	25512847	25523084	25512847	25513934	25521985	25523084	94	25512842	25512846	25523085	25523089	25514221	25514235	-	80	25512847	25523083
Gm09	25547540	25555990	25547540	25548519	25555013	25555990	96	---	---	---	---	25548776	25548804	-	75	25547540	25555988
Gm09	25562012	25570689	25562012	25562808	25569898	25570689	97	---	---	---	---	25569577	25569590	+	78	25562023	25570686
Gm09	25578162	25597671	25578162	25579297	25596538	25597671	98	---	---	---	---	25595849	25595890	+	76	25578163	25597668
Gm09	25581783	25591020	25581783	25582743	25590019	25591020	95	---	---	---	---	25589667	25589689	+	73	25581783	25591015
Gm09	25601752	25617116	25601754	25603352	25615501	25617102	93	25601747	25601751	25617117	25617121	25615375	25615447	+	76	25601755	25617105
Gm09	25647139	25665140	25647139	25649068	25663212	25665140	99	---	---	---	---	25649735	25649750	-	81	25647141	25665138
Gm09	25670821	25674779	25670826	25671859	25673735	25674768	99	25670814	25670820	25674780	25674786	25673651	25673679	+	79	---	---
Gm09	25689470	25696623	25689470	25690365	25695731	25696623	91	---	---	---	---	25695576	25695597	+	77	25689470	25696617
Gm09	25698709	25704239	25698709	25699672	25703276	25704239	98	---	---	---	---	25703161	25703208	+	83	25698709	25704237
Gm09	25722893	25728997	25722893	25723476	25728418	25728997	95	---	---	---	---	25723610	25723659	-	84	25722893	25728991
Gm09	25730025	25741599	25730025	25730914	25740715	25741599	95	---	---	---	---	25731294	25731329	-	75	25730025	25741597
Gm09	25732061	25737972	25732061	25733105	25736882	25737972	91	---	---	---	---	25733243	25733268	-	84	25732062	25737958
Gm09	25774541	25782276	25774541	25774867	25781953	25782276	85	---	---	---	---	25781753	25781775	+	78	---	---
Gm09	25784502	25803979	25784502	25786249	25802222	25803979	93	---	---	---	---	25786935	25786950	-	81	25784516	25803977
Gm09	25843059	25847855	25843060	25844180	25846723	25847843	93	25843054	25843058	25847856	25847860	25844292	25844308	-	70	25843060	25847850
Gm09	25899338	25905234	25899338	25899694	25904884	25905234	91	---	---	---	---	25899710	25899749	-	72	25899338	25905231
Gm09	25992395	26006906	25992408	25993574	26005754	26006894	94	25992390	25992394	26006907	26006911	25994165	25994182	-	83	25992396	26006892
Gm09	26034526	26042304	26034526	26035292	26041510	26042304	90	---	---	---	---	26041357	26041475	+	74	26034543	26042298
Gm09	26036528	26039624	26036530	26036985	26039145	26039621	91	26036523	26036527	26039625	26039629	26037044	26037093	-	76	26036532	26039619
Gm09	26049962	26057379	26049962	26050501	26056822	26057379	89	---	---	---	---	26050533	26050720	-	76	26049962	26057377
Gm09	26089960	26095182	26089960	26090720	26094414	26095182	90	---	---	---	---	26090889	26090905	-	76	---	---
Gm09	26129115	26147761	26129115	26130725	26146159	26147761	96	---	---	---	---	26146040	26146105	+	77	26129116	26147759
Gm09	26317748	26323031	26317748	26318518	26322279	26323031	91	---	---	---	---	26318589	26318675	-	74	26317758	26323024
Gm09	26325488	26330258	26325488	26326267	26329479	26330258	91	---	---	---	---	26326320	26326367	-	81	---	---
Gm09	26358764	26368617	26358764	26359941	26367440	26368617	99	---	---	---	---	26360201	26360258	-	72	26358764	26368614
Gm09	26413384	26423101	26413384	26414510	26421972	26423101	98	---	---	---	---	26414770	26414827	-	70	26413384	26423098
Gm09	26433075	26454476	26433075	26434434	26453132	26454476	87	---	---	---	---	26435329	26435358	-	96	26433078	26454466
Gm09	26487324	26496537	26487324	26487897	26495963	26496537	94	---	---	---	---	26495679	26495718	+	72	26487325	26496532
Gm09	26514093	26518939	26514093	26514384	26518648	26518939	94	---	---	---	---	26518436	26518448	+	76	26514095	26518936
Gm09	26649015	26658864	26649015	26650159	26657705	26658864	94	---	---	---	---	26650515	26650537	-	73	26649018	26658862
Gm09	26759751	26764912	26759751	26760128	26764532	26764912	92	---	---	---	---	26764335	26764414	+	76	---	---
Gm09	26785651	26790511	26785664	26786074	26790099	26790509	96	26785646	26785650	26790512	26790516	26789965	26789982	+	83	26785664	26790507
Gm09	26821543	26826046	26821549	26821756	26825838	26826041	92	26821535	26821542	26826047	26826054	26821885	26821924	-	70	---	---
Gm09	26857873	26877636	26857873	26859519	26875992	26877636	98	---	---	---	---	26875202	26875228	+	70	26857877	26877634
Gm09	26907407	26919150	26907407	26907802	26918756	26919150	94	---	---	---	---	26918252	26918286	+	77	26907422	26919148
Gm09	26979847	26990545	26979847	26981190	26989200	26990545	99	---	---	---	---	26988799	26988823	+	72	---	---
Gm09	27036356	27056640	27036371	27038042	27054985	27056638	98	27036351	27036355	27056641	27056645	27038870	27038890	-	71	27036371	27056636
Gm09	27059619	27065716	27059627	27059910	27065460	27065715	86	27059614	27059618	27065717	27065721	27065274	27065296	+	91	---	---
Gm09	27065843	27080231	27065853	27066511	27079554	27080221	90	27065837	27065842	27080232	27080237	27067048	27067086	-	71	---	---
Gm09	27081010	27092042	27081024	27082124	27090993	27092037	86	27081004	27081009	27092043	27092048	27090657	27090696	+	70	27081019	27092035
Gm09	27140144	27146816	27140144	27140391	27146570	27146816	90	---	---	---	---	27140629	27140657	-	72	27140145	27146814
Gm09	27172636	27192561	27172636	27174283	27190905	27192561	99	---	---	---	---	27190146	27190158	+	84	27172640	27192559
Gm09	27199516	27217777	27199516	27199666	27217627	27217777	96	---	---	---	---	27217498	27217572	+	76	27199516	27217758
Gm09	27232086	27241828	27232086	27233188	27240726	27241828	99	---	---	---	---	27240486	27240571	+	70	27232087	27241825
Gm09	27247037	27256944	27247037	27248280	27255714	27256944	85	---	---	---	---	27248541	27248598	-	70	27247038	27256942
Gm09	27260725	27264739	27260725	27261121	27264344	27264739	95	---	---	---	---	27261244	27261283	-	92	27260742	27264734
Gm09	27263100	27278960	27263100	27264736	27277315	27278960	96	---	---	---	---	27265271	27265286	-	75	27263100	27278958
Gm09	27284619	27301123	27284625	27286551	27299475	27301123	85	27284613	27284618	27301124	27301129	27287183	27287197	-	86	27284621	27301121
Gm09	27301124	27312221	27301124	27303595	27309723	27312221	97	---	---	---	---	27309478	27309515	+	78	27301124	27312219
Gm09	27318285	27337198	27318285	27319438	27336060	27337198	92	---	---	---	---	27319856	27319893	-	73	27318285	27337196
Gm09	27323071	27333625	27323080	27324129	27332570	27333619	96	27323066	27323070	27333626	27333630	27332407	27332437	+	87	27323071	27333620
Gm09	27381190	27388633	27381203	27382353	27387447	27388621	96	27381185	27381189	27388634	27388638	27387226	27387250	+	72	27381193	27388622
Gm09	27396156	27409358	27396157	27397159	27408345	27409347	99	27396151	27396155	27409359	27409363	27407786	27407815	+	73	27396157	27409347
Gm09	27509745	27522644	27509757	27510663	27521742	27522644	92	27509738	27509744	27522645	27522651	27510904	27510927	-	79	---	---
Gm09	27539231	27557808	27539231	27539625	27557394	27557808	88	---	---	---	---	27556532	27556572	+	80	27539234	27557804
Gm09	27540525	27547836	27540525	27541424	27546984	27547836	91	---	---	---	---	27546863	27546880	+	72	---	---
Gm09	27554794	27562749	27554801	27555125	27562420	27562746	92	27554787	27554793	27562750	27562756	27562134	27562148	+	86	---	---
Gm09	27562745	27568137	27562745	27563009	27567875	27568137	93	---	---	---	---	27563144	27563163	-	80	---	---
Gm09	27627885	27633554	27627885	27628119	27633320	27633554	91	---	---	---	---	27633208	27633221	+	71	27627902	27633541
Gm09	27643112	27652457	27643127	27644174	27651404	27652446	86	27643107	27643111	27652458	27652462	27644263	27644284	-	72	---	---
Gm09	27668014	27677255	27668014	27669015	27676254	27677255	99	---	---	---	---	27669350	27669363	-	85	27668014	27677253
Gm09	27759788	27769778	27759788	27761874	27767658	27769778	96	---	---	---	---	27761922	27761948	-	77	27759798	27769776
Gm09	27798944	27808316	27798944	27799277	27807984	27808316	95	---	---	---	---	27807826	27807876	+	70	27798947	27808309
Gm09	27799276	27807865	27799276	27800389	27806727	27807865	93	---	---	---	---	27806411	27806427	+	70	27799277	27807863
Gm09	27841604	27857894	27841613	27843200	27856301	27857889	91	27841597	27841603	27857895	27857901	27856174	27856246	+	78	27841611	27857887
Gm09	27864666	27875559	27864666	27865393	27874815	27875559	89	---	---	---	---	27874414	27874448	+	74	27864679	27875552
Gm09	27892611	27911128	27892611	27893074	27910665	27911128	86	---	---	---	---	27909809	27909822	+	92	27892613	27911119
Gm09	27899564	27908039	27899564	27900543	27907061	27908039	99	---	---	---	---	27906735	27906757	+	73	27899564	27908036
Gm09	27927148	27932669	27927148	27928123	27931697	27932669	94	---	---	---	---	27931582	27931629	+	81	27927148	27932667
Gm09	27939341	27942938	27939341	27940377	27941925	27942938	91	---	---	---	---	27941846	27941877	+	71	27939343	27942936
Gm09	27945866	27952840	27945866	27946603	27952099	27952840	96	---	---	---	---	27951871	27951888	+	88	27945866	27952834
Gm09	27967330	27977464	27967340	27968466	27976335	27977462	94	27967320	27967329	27977465	27977474	27975941	27975958	+	77	27967333	27977459
Gm09	27986200	28006945	27986200	27987865	28005280	28006945	99	---	---	---	---	28004444	28004464	+	71	27986200	28006943
Gm09	27997896	28011556	27997907	28002536	28006941	28011555	87	27997890	27997895	28011557	28011562	28002690	28002701	-	83	27997897	28011553
Gm09	28004492	28025708	28004492	28006945	28023263	28025708	88	---	---	---	---	28007483	28007526	-	81	28004495	28025706
Gm09	28013498	28023273	28013506	28014631	28022138	28023263	99	28013492	28013497	28023274	28023279	28014912	28014969	-	70	28013500	28023268
Gm09	28070866	28077821	28070866	28071046	28077641	28077821	92	---	---	---	---	28077461	28077474	+	92	---	---
Gm09	28128101	28142800	28128101	28128424	28142481	28142800	88	---	---	---	---	28129086	28129118	-	78	---	---
Gm09	28147654	28155364	28147659	28147858	28155158	28155357	94	28147648	28147653	28155365	28155370	28154793	28154848	+	76	28147655	28155363
Gm09	28157207	28160952	28157216	28158156	28159982	28160943	93	28157196	28157206	28160953	28160963	28158192	28158208	-	88	---	---
Gm09	28174322	28187414	28174322	28174961	28186774	28187414	94	---	---	---	---	28175355	28175441	-	72	28174323	28187400
Gm09	28197497	28215840	28197509	28198585	28214775	28215829	90	28197492	28197496	28215841	28215845	28199358	28199380	-	78	28197510	28215827
Gm09	28207429	28225182	28207429	28208765	28223817	28225182	87	---	---	---	---	28223595	28223619	+	92	28207432	28225180
Gm09	28218827	28233879	28218827	28219927	28232782	28233879	90	---	---	---	---	28232145	28232196	+	82	28218834	28233874
Gm09	28227416	28244311	28227420	28227586	28244144	28244309	96	28227411	28227415	28244312	28244316	28228337	28228370	-	85	28227416	28244304
Gm09	28262545	28272511	28262545	28264457	28270594	28272511	87	---	---	---	---	28270367	28270415	+	79	28262561	28272508
Gm09	28262551	28271913	28262551	28263860	28270600	28271913	97	---	---	---	---	28264141	28264197	-	77	28262561	28271909
Gm09	28266352	28277947	28266352	28268116	28276176	28277947	93	---	---	---	---	28275868	28275938	+	76	---	---
Gm09	28278062	28298829	28278062	28278688	28298205	28298829	93	---	---	---	---	28297262	28297288	+	77	---	---
Gm09	28282422	28290589	28282437	28283443	28289556	28290584	90	28282417	28282421	28290590	28290594	28283603	28283662	-	76	28282427	28290588
Gm09	28299384	28318633	28299384	28301052	28316946	28318633	91	---	---	---	---	28316151	28316196	+	76	---	---
Gm09	28311919	28329084	28311919	28314626	28326388	28329084	91	---	---	---	---	28315182	28315214	-	81	28311928	28329067
Gm09	28312230	28328898	28312230	28314446	28326692	28328898	92	---	---	---	---	28315013	28315033	-	76	28312231	28328892
Gm09	28314504	28331599	28314504	28315675	28330423	28331599	90	---	---	---	---	28316347	28316368	-	81	---	---
Gm09	28314554	28328534	28314554	28314931	28328163	28328534	87	---	---	---	---	28327504	28327613	+	94	---	---
Gm09	28315126	28331310	28315126	28315384	28331052	28331310	93	---	---	---	---	28315919	28316009	-	73	---	---
Gm09	28316815	28333034	28316815	28317960	28331891	28333034	96	---	---	---	---	28318581	28318602	-	81	---	---
Gm09	28361320	28379402	28361320	28361729	28378994	28379402	94	---	---	---	---	28378468	28378504	+	81	28361329	28379399
Gm09	28386025	28392157	28386025	28388605	28389566	28392157	92	---	---	---	---	28388608	28388630	-	86	---	---
Gm09	28386037	28391782	28386038	28388215	28389579	28391770	92	28386032	28386036	28391783	28391787	28388286	28388313	-	85	---	---
Gm09	28395099	28406246	28395099	28395946	28405396	28406246	85	---	---	---	---	28396377	28396394	-	72	---	---
Gm09	28442264	28449362	28442272	28443392	28448238	28449359	89	28442259	28442263	28449363	28449367	28448210	28448236	+	77	28442275	28449357
Gm09	28455868	28463118	28455868	28456775	28462211	28463118	94	---	---	---	---	28457004	28457028	-	80	28455868	28463114
Gm09	28497428	28502638	28497428	28497830	28502234	28502638	98	---	---	---	---	28502072	28502102	+	77	28497428	28502634
Gm09	28553388	28555740	28553388	28553623	28555510	28555740	88	---	---	---	---	---	---	0	--	28553395	28555727
Gm09	28579319	28581804	28579319	28579555	28581565	28581801	90	28579314	28579318	28581805	28581809	---	---	0	--	28579321	28581801
Gm09	28592049	28597192	28592060	28592453	28596783	28597182	93	28592043	28592048	28597193	28597198	28596566	28596640	+	76	28592052	28597180
Gm09	28602116	28608635	28602116	28602618	28608155	28608635	91	---	---	---	---	28602835	28602870	-	83	28602116	28608632
Gm09	28652103	28656977	28652103	28652530	28656550	28656977	96	---	---	---	---	28656421	28656438	+	83	28652108	28656966
Gm09	28687493	28698945	28687493	28687649	28698789	28698945	94	28687488	28687492	28698946	28698950	28688174	28688206	-	75	---	---
Gm09	28707213	28718110	28707215	28707812	28717531	28718104	86	28707208	28707212	28718111	28718115	28717124	28717162	+	82	28707217	28718106
Gm09	28738795	28754689	28738795	28740455	28753065	28754689	93	---	---	---	---	28741064	28741085	-	81	28738801	28754682
Gm09	28763554	28770038	28763554	28764523	28769070	28770038	98	---	---	---	---	28764702	28764724	-	78	28763560	28770036
Gm09	28774162	28780029	28774170	28775537	28778656	28780019	98	28774157	28774161	28780030	28780034	28775654	28775693	-	77	---	---
Gm09	28819402	28829821	28819402	28820821	28828402	28829821	93	---	---	---	---	28820826	28820846	-	80	28819417	28829820
Gm09	28837983	28842859	28837983	28838376	28842466	28842859	98	---	---	---	---	28842288	28842327	+	70	28837985	28842857
Gm09	28873622	28878919	28873622	28874070	28878471	28878919	96	---	---	---	---	28874114	28874139	-	76	28873622	28878917
Gm09	28882968	28894562	28882968	28883286	28894244	28894562	95	---	---	---	---	28883782	28883797	-	81	28882969	28894560
Gm09	28883580	28893616	28883580	28884715	28892473	28893605	93	28883575	28883579	28893617	28893621	28892199	28892238	+	70	28883581	28893610
Gm09	28902130	28907998	28902130	28902924	28907213	28907998	90	---	---	---	---	28907033	28907062	+	80	28902131	28907996
Gm09	28918336	28933049	28918336	28919078	28932307	28933049	88	---	---	---	---	28919698	28919718	-	100	---	---
Gm09	28931425	28951923	28931433	28932336	28950964	28951917	88	28931420	28931424	28951924	28951928	28933157	28933233	-	79	28931427	28951914
Gm09	28936458	28950133	28936458	28937118	28949474	28950133	94	---	---	---	---	28937703	28937736	-	70	---	---
Gm09	28960577	28967179	28960577	28961090	28966670	28967179	89	---	---	---	---	28961100	28961131	-	75	---	---
Gm09	28981040	29000815	28981053	28982163	28999681	29000800	95	28981035	28981039	29000816	29000820	28982877	28982895	-	84	28981053	29000802
Gm09	28988229	28997714	28988235	28989234	28996701	28997700	99	28988223	28988228	28997715	28997720	28996480	28996526	+	74	28988233	28997712
Gm09	29006153	29011702	29006153	29007127	29010729	29011702	99	---	---	---	---	29007194	29007241	-	81	29006163	29011700
Gm09	29060462	29069538	29060462	29061874	29068125	29069538	95	---	---	---	---	29062166	29062187	-	77	29060470	29069535
Gm09	29077206	29085393	29077206	29077798	29084801	29085393	94	---	---	---	---	29078009	29078085	-	70	---	---
Gm09	29077780	29088756	29077784	29078632	29087899	29088746	95	29077772	29077779	29088757	29088764	29087662	29087681	+	70	29077785	29088744
Gm09	29077872	29088597	29077872	29078483	29087987	29088597	95	---	---	---	---	29078934	29078959	-	76	29077878	29088592
Gm09	29091560	29101834	29091560	29092702	29100675	29101834	94	---	---	---	---	29100277	29100292	+	75	---	---
Gm09	29122619	29141484	29122625	29123794	29140290	29141475	91	29122614	29122618	29141485	29141489	29124400	29124438	-	74	29122627	29141475
Gm09	29127862	29136897	29127862	29129062	29135643	29136897	89	---	---	---	---	29129350	29129374	-	76	---	---
Gm09	29157896	29163528	29157896	29158795	29162705	29163528	87	---	---	---	---	29158882	29158897	-	75	---	---
Gm09	29164587	29172260	29164587	29165625	29171214	29172260	86	---	---	---	---	29171144	29171165	+	72	---	---
Gm09	29189068	29203754	29189068	29190284	29202540	29203754	96	---	---	---	---	29190453	29190522	-	78	---	---
Gm09	29189264	29203764	29189268	29190287	29202740	29203757	95	29189259	29189263	29203765	29203769	29190453	29190522	-	78	29189267	29203757
Gm09	29222816	29242718	29222816	29224462	29241059	29242718	96	---	---	---	---	29225220	29225246	-	70	29222816	29242716
Gm09	29261039	29266162	29261039	29261812	29265363	29266162	93	---	---	---	---	29261953	29261974	-	81	29261040	29266160
Gm09	29291711	29310101	29291711	29293452	29308467	29310101	88	---	---	---	---	29294155	29294174	-	85	29291711	29310099
Gm09	29334374	29338177	29334374	29334925	29337628	29338177	90	---	---	---	---	29337527	29337545	+	84	29334386	29338176
Gm09	29378926	29383784	29378933	29379314	29383395	29383776	98	29378921	29378925	29383785	29383789	29379476	29379497	-	72	29378936	29383771
Gm09	29392904	29399224	29392904	29394215	29397954	29399224	86	---	---	---	---	29397767	29397824	+	77	29392912	29399207
Gm09	29406065	29411166	29406065	29406334	29410898	29411166	93	---	---	---	---	29410669	29410689	+	76	---	---
Gm09	29411952	29416898	29411952	29412272	29416578	29416898	97	---	---	---	---	---	---	0	--	---	---
Gm09	29428434	29433019	29428434	29428670	29432774	29433013	89	29428429	29428433	29433020	29433024	29428732	29428779	-	70	29428434	29433018
Gm09	29506229	29511591	29506229	29507142	29510679	29511591	98	---	---	---	---	29510572	29510640	+	85	29506235	29511589
Gm09	29513216	29532303	29513216	29513750	29531770	29532303	98	---	---	---	---	29530895	29530916	+	77	---	---
Gm09	29532360	29539383	29532363	29532852	29538899	29539379	91	29532354	29532359	29539384	29539389	29538691	29538787	+	77	29532365	29539379
Gm09	29593899	29614312	29593899	29595555	29612654	29614312	97	---	---	---	---	29611799	29611832	+	70	29593904	29614310
Gm09	29616990	29622853	29616998	29618081	29621777	29622851	98	29616985	29616989	29622854	29622858	29621698	29621725	+	75	29616995	29622849
Gm09	29656898	29665348	29656898	29657189	29665057	29665348	99	---	---	---	---	29657347	29657375	-	86	29656907	29665346
Gm09	29683916	29697135	29683919	29684208	29696842	29697128	88	29683911	29683915	29697136	29697140	29696625	29696692	+	80	29683926	29697132
Gm09	29686715	29693182	29686726	29687714	29692217	29693170	88	29686709	29686714	29693183	29693188	29692020	29692042	+	73	29686723	29693181
Gm09	29698318	29708510	29698318	29699468	29707359	29708510	98	---	---	---	---	29707061	29707082	+	77	29698318	29708508
Gm09	29714844	29718192	29714844	29714972	29718064	29718192	94	---	---	---	---	---	---	0	--	29714845	29718184
Gm09	29739050	29758662	29739050	29739234	29758468	29758662	86	---	---	---	---	29739569	29739599	-	83	29739061	29758654
Gm09	29745810	29756284	29745810	29747255	29754766	29756284	86	---	---	---	---	29747576	29747592	-	82	29745810	29756278
Gm09	29772956	29778986	29772956	29773124	29778818	29778986	90	---	---	---	---	29773375	29773408	-	76	29772957	29778985
Gm09	29865260	29869808	29865266	29866482	29868634	29869801	85	29865253	29865259	29869809	29869815	---	---	0	--	---	---
Gm09	29911222	29916419	29911228	29911618	29916026	29916416	96	29911217	29911221	29916420	29916424	29915838	29915853	+	81	29911222	29916414
Gm09	29917603	29925675	29917603	29917855	29925424	29925675	90	---	---	---	---	29925046	29925063	+	72	29917618	29925663
Gm09	29956345	29959612	29956345	29956570	29959387	29959612	93	---	---	---	---	29959299	29959327	+	79	29956345	29959602
Gm09	29967213	29984402	29967213	29967828	29983776	29984402	96	---	---	---	---	29968426	29968440	-	86	---	---
Gm09	30000055	30011897	30000055	30003599	30008328	30011897	93	---	---	---	---	30003695	30003713	-	78	30000055	30011895
Gm09	30008326	30011898	30008326	30008760	30011464	30011898	98	---	---	---	---	30011341	30011353	+	84	30008328	30011895
Gm09	30014996	30021002	30014996	30015644	30020321	30021002	88	---	---	---	---	30015815	30015827	-	76	---	---
Gm09	30039959	30047965	30039959	30040183	30047742	30047965	91	---	---	---	---	30040505	30040520	-	81	---	---
Gm09	30108476	30118531	30108484	30109593	30117412	30118517	95	30108471	30108475	30118532	30118536	30117136	30117190	+	70	30108477	30118526
Gm09	30120137	30125752	30120137	30120890	30124935	30125752	87	---	---	---	---	30121001	30121022	-	81	---	---
Gm09	30187579	30192319	30187579	30187781	30192115	30192319	97	---	---	---	---	30192047	30192058	+	91	30187579	30192312
Gm09	30192938	30198185	30192938	30193341	30197782	30198185	96	---	---	---	---	30197560	30197626	+	77	30192938	30198182
Gm09	30294682	30306804	30294689	30294938	30306549	30306802	86	30294676	30294681	30306805	30306810	30295487	30295519	-	72	30294687	30306795
Gm09	30308975	30313894	30308984	30309375	30313497	30313881	94	30308970	30308974	30313895	30313899	30309513	30309552	-	70	30308984	30313881
Gm09	30336615	30354712	30336615	30336846	30354474	30354712	85	---	---	---	---	30337408	30337421	-	85	30336625	30354700
Gm09	30373492	30386770	30373492	30374584	30385687	30386770	95	---	---	---	---	30375118	30375140	-	73	30373492	30386768
Gm09	30434902	30440551	30434902	30435457	30439949	30440551	88	---	---	---	---	30435603	30435619	-	70	30434907	30440549
Gm09	30547448	30557017	30547457	30548582	30555919	30557011	89	30547441	30547447	30557018	30557024	30548722	30548749	-	75	30547448	30557011
Gm09	30565212	30575713	30565212	30565391	30575532	30575713	89	---	---	---	---	30575231	30575245	+	73	---	---
Gm09	30565391	30574427	30565391	30565685	30574125	30574427	91	---	---	---	---	30573779	30573790	+	83	30565391	30574410
Gm09	30596624	30606585	30596624	30598042	30605168	30606585	94	---	---	---	---	30598344	30598359	-	81	30596627	30606574
Gm09	30614060	30635048	30614060	30614533	30634573	30635048	89	---	---	---	---	30633801	30633836	+	72	---	---
Gm09	30622249	30632485	30622249	30623412	30631335	30632485	91	---	---	---	---	30631061	30631082	+	72	30622249	30632483
Gm09	30653986	30663874	30653986	30654152	30663708	30663874	92	---	---	---	---	30663649	30663670	+	72	---	---
Gm09	30654441	30663481	30654441	30655778	30662171	30663481	96	---	---	---	---	30655936	30655967	-	84	30654445	30663466
Gm09	30664206	30673228	30664206	30664574	30672860	30673228	91	---	---	---	---	30664893	30664934	-	76	30664215	30673218
Gm09	30703981	30708786	30703981	30704406	30708363	30708786	95	---	---	---	---	30704522	30704539	-	83	30703983	30708784
Gm09	30724565	30729794	30724565	30724991	30729368	30729794	94	---	---	---	---	30725154	30725210	-	71	30724567	30729792
Gm09	30754462	30764232	30754462	30755612	30763081	30764232	99	---	---	---	---	30762764	30762821	+	70	30754464	30764230
Gm09	30799185	30802338	30799185	30799433	30802086	30802338	95	---	---	---	---	30799554	30799566	-	84	30799188	30802335
Gm09	30811257	30816094	30811257	30811440	30815911	30816094	98	---	---	---	---	30815727	30815757	+	74	30811260	30816092
Gm09	30825912	30831900	30825912	30827455	30830305	30831900	93	---	---	---	---	30827581	30827597	-	70	30825914	30831890
Gm09	30851973	30856953	30851973	30852301	30856625	30856953	92	---	---	---	---	30856559	30856576	+	88	30851977	30856948
Gm09	30868744	30873834	30868746	30869107	30873487	30873834	91	30868739	30868743	30873835	30873839	30869179	30869210	-	71	30868749	30873832
Gm09	30883287	30888657	30883287	30883687	30888257	30888657	98	---	---	---	---	30888028	30888041	+	78	30883287	30888655
Gm09	30924214	30930236	30924214	30924693	30929757	30930236	91	---	---	---	---	30929503	30929534	+	71	30924214	30930234
Gm09	31000398	31005232	31000398	31000772	31004858	31005232	99	---	---	---	---	31004671	31004692	+	72	31000398	31005230
Gm09	31216014	31220818	31216014	31216256	31220563	31220818	85	---	---	---	---	31216445	31216472	-	75	31216017	31220813
Gm09	31278433	31298864	31278433	31278613	31298685	31298864	92	---	---	---	---	31297885	31297912	+	82	31278433	31298853
Gm09	31284096	31293132	31284096	31286172	31291079	31293132	93	---	---	---	---	31290955	31290973	+	84	31284097	31293121
Gm09	31298854	31308082	31298865	31299967	31306966	31308074	98	31298848	31298853	31308083	31308088	31300139	31300152	-	100	31298859	31308072
Gm09	31324177	31329501	31324188	31325134	31328518	31329490	89	31324168	31324176	31329502	31329510	31325199	31325246	-	81	31324189	31329487
Gm09	31371015	31382288	31371015	31371356	31381942	31382288	90	---	---	---	---	31371470	31371503	-	70	31371015	31382285
Gm09	31376468	31381609	31376468	31376835	31381241	31381609	99	---	---	---	---	31376945	31377030	-	75	31376469	31381607
Gm09	31388152	31393184	31388152	31388628	31392683	31393184	91	---	---	---	---	31388794	31388815	-	90	31388153	31393179
Gm09	31425183	31433123	31425184	31426276	31432040	31433118	86	31425177	31425182	31433124	31433129	31426412	31426451	-	72	31425185	31433115
Gm09	31442728	31448919	31442728	31443396	31448251	31448919	99	---	---	---	---	31443585	31443634	-	82	31442739	31448900
Gm09	31454430	31459738	31454430	31455194	31458974	31459738	93	---	---	---	---	31458785	31458806	+	77	31454430	31459734
Gm09	31477905	31483132	31477905	31478287	31482751	31483132	96	---	---	---	---	31478403	31478438	-	75	31477905	31483130
Gm09	31488905	31497166	31488905	31489282	31496788	31497166	90	---	---	---	---	31489574	31489590	-	88	31488906	31497164
Gm09	31538530	31546591	31538530	31539503	31545666	31546591	90	---	---	---	---	31539794	31539811	-	77	31538542	31546588
Gm09	31538688	31546561	31538688	31539473	31545824	31546561	88	---	---	---	---	31539607	31539619	-	84	---	---
Gm09	31587272	31606835	31587287	31588908	31605237	31606825	95	31587267	31587271	31606836	31606840	31588962	31589031	-	74	31587288	31606829
Gm09	31716315	31720222	31716315	31717825	31718707	31720222	90	---	---	---	---	31718607	31718628	+	77	---	---
Gm09	31743366	31747967	31743366	31743566	31747767	31747967	97	---	---	---	---	31743718	31743751	-	73	31743366	31747958
Gm09	31752255	31757036	31752255	31752492	31756801	31757036	95	---	---	---	---	---	---	0	--	31752273	31757023
Gm09	31779615	31784105	31779623	31779847	31783876	31784100	90	31779610	31779614	31784106	31784110	31779886	31779897	-	75	---	---
Gm09	31787391	31792246	31787391	31787677	31791960	31792246	93	---	---	---	---	31791831	31791859	+	75	31787391	31792244
Gm09	31806494	31812239	31806494	31806793	31811941	31812239	96	---	---	---	---	31807011	31807047	-	70	---	---
Gm09	31845645	31848723	31845658	31846635	31847706	31848720	85	31845640	31845644	31848724	31848728	31846653	31846667	-	80	31845655	31848718
Gm09	31883503	31888823	31883503	31884402	31887927	31888823	98	---	---	---	---	31887813	31887882	+	84	31883503	31888819
Gm09	31892842	31903849	31892842	31895178	31901467	31903849	94	---	---	---	---	31901214	31901252	+	71	---	---
Gm09	31920932	31932441	31920947	31922402	31930978	31932433	95	31920927	31920931	31932442	31932446	31930815	31930839	+	72	31920940	31932433
Gm09	31937725	31947506	31937735	31938883	31946356	31947504	99	31937720	31937724	31947507	31947511	31946037	31946094	+	70	31937735	31947502
Gm09	31953113	31959576	31953113	31954068	31958623	31959576	96	---	---	---	---	31958413	31958435	+	78	31953120	31959574
Gm09	31989187	32003152	31989187	31990699	32001604	32003152	92	---	---	---	---	31991119	31991133	-	80	31989199	32003148
Gm09	31994867	31999830	31994867	31995979	31998676	31999830	92	---	---	---	---	31998541	31998566	+	80	31994870	31999828
Gm09	32030545	32036143	32030545	32030935	32035762	32036143	93	---	---	---	---	32035520	32035564	+	71	32030545	32036141
Gm09	32062404	32070660	32062415	32062700	32070352	32070648	86	32062399	32062403	32070661	32070665	32070107	32070137	+	74	32062407	32070654
Gm09	32066289	32069057	32066289	32066772	32068573	32069057	98	---	---	---	---	32066851	32066872	-	81	32066293	32069055
Gm09	32076867	32097235	32076881	32078481	32095621	32097230	89	32076862	32076866	32097236	32097240	32079308	32079338	-	70	---	---
Gm09	32090718	32094930	32090720	32091246	32094399	32094915	87	32090713	32090717	32094931	32094935	32091319	32091336	-	83	---	---
Gm09	32100806	32118833	32100806	32101219	32118416	32118833	91	---	---	---	---	32117557	32117608	+	75	32100808	32118821
Gm09	32103536	32108551	32103542	32103941	32108149	32108543	90	32103529	32103535	32108552	32108558	32107938	32107958	+	76	32103540	32108540
Gm09	32113835	32117911	32113835	32114391	32117369	32117911	87	---	---	---	---	32114523	32114540	-	83	---	---
Gm09	32134520	32139613	32134520	32135039	32139100	32139613	93	---	---	---	---	32138912	32138933	+	90	32134523	32139610
Gm09	32143137	32148375	32143137	32143569	32147964	32148375	91	---	---	---	---	32143730	32143743	-	85	32143137	32148373
Gm09	32156012	32159917	32156012	32156386	32159533	32159907	98	32156006	32156011	32159918	32159923	32156489	32156534	-	76	32156012	32159911
Gm09	32184712	32193819	32184712	32185819	32192709	32193819	86	---	---	---	---	32192496	32192512	+	76	32184714	32193812
Gm09	32205136	32209711	32205136	32205289	32209564	32209711	89	---	---	---	---	32209363	32209379	+	70	---	---
Gm09	32222782	32230592	32222782	32223013	32230360	32230592	89	---	---	---	---	32230026	32230056	+	70	---	---
Gm09	32254394	32269729	32254402	32255189	32268970	32269723	93	32254388	32254393	32269730	32269735	32268363	32268383	+	95	---	---
Gm09	32285863	32291269	32285863	32286800	32290362	32291269	95	---	---	---	---	32286931	32286950	-	70	32285863	32291267
Gm09	32315873	32320949	32315886	32316216	32320620	32320949	92	32315867	32315872	32320950	32320955	32320434	32320454	+	76	32315876	32320947
Gm09	32357348	32366582	32357358	32358359	32365578	32366579	99	32357343	32357347	32366583	32366587	32358694	32358707	-	85	32357356	32366577
Gm09	32395543	32399837	32395543	32396368	32399009	32399837	91	---	---	---	---	32398878	32398898	+	80	32395547	32399821
Gm09	32406070	32411751	32406070	32407496	32410328	32411751	97	---	---	---	---	32410186	32410259	+	78	32406070	32411748
Gm09	32423846	32428536	32423846	32424667	32427712	32428536	91	---	---	---	---	32427576	32427596	+	80	32423846	32428520
Gm09	32436409	32442080	32436409	32437837	32440680	32442080	95	---	---	---	---	32440537	32440611	+	78	32436409	32442077
Gm09	32454093	32465817	32454093	32455498	32464390	32465817	90	---	---	---	---	32455645	32455669	-	72	32454093	32465815
Gm09	32464999	32469177	32465004	32465385	32468798	32469177	92	32464994	32464998	32469178	32469182	32465520	32465531	-	100	---	---
Gm09	32474422	32489647	32474422	32475114	32488955	32489647	95	---	---	---	---	32488333	32488356	+	83	---	---
Gm09	32476935	32491009	32476935	32478048	32489899	32491009	94	---	---	---	---	32478627	32478641	-	86	---	---
Gm09	32478594	32496695	32478594	32478865	32496421	32496695	96	---	---	---	---	32495743	32495767	+	80	32478596	32496676
Gm09	32491593	32496424	32491593	32491918	32496100	32496424	92	---	---	---	---	32495994	32496023	+	83	32491594	32496419
Gm09	32497137	32503416	32497137	32497958	32502594	32503416	94	---	---	---	---	32502458	32502478	+	80	32497137	32503400
Gm09	32504386	32509890	32504386	32504832	32509444	32509890	96	---	---	---	---	32509333	32509344	+	83	32504388	32509874
Gm09	32509888	32527536	32509890	32511515	32525922	32527527	96	32509882	32509887	32527537	32527542	32525799	32525867	+	78	32509890	32527525
Gm09	32539447	32550319	32539447	32539684	32550081	32550319	95	---	---	---	---	32539999	32540085	-	72	32539452	32550309
Gm09	32539965	32551793	32539965	32541397	32550316	32551793	92	---	---	---	---	32541675	32541724	-	80	---	---
Gm09	32551779	32556591	32551790	32552113	32556267	32556589	96	32551774	32551778	32556592	32556596	32556161	32556190	+	83	32551779	32556587
Gm09	32565215	32579216	32565215	32566392	32578100	32579216	87	---	---	---	---	32577675	32577727	+	73	---	---
Gm09	32565848	32578929	32565850	32566088	32578672	32578915	95	32565842	32565847	32578930	32578935	32566641	32566675	-	71	32565864	32578917
Gm09	32569781	32587322	32569781	32570924	32586183	32587322	91	---	---	---	---	32585565	32585594	+	80	---	---
Gm09	32587562	32592127	32587566	32588318	32591370	32592122	94	32587557	32587561	32592128	32592132	32588424	32588435	-	100	32587566	32592116
Gm09	32587746	32594892	32587746	32591202	32591550	32594892	93	---	---	---	---	---	---	0	--	---	---
Gm09	32602866	32623435	32602866	32606215	32620130	32623435	93	---	---	---	---	32619512	32619541	+	80	---	---
Gm09	32607871	32625482	32607871	32609812	32623541	32625475	89	32607866	32607870	32625483	32625487	32610442	32610454	-	84	---	---
Gm09	32609821	32630795	32609821	32610315	32630298	32630795	95	---	---	---	---	32629331	32629346	+	81	---	---
Gm09	32625470	32630301	32625470	32625795	32629977	32630301	94	---	---	---	---	32629871	32629900	+	83	32625471	32630296
Gm09	32631488	32637131	32631488	32631834	32636784	32637131	93	---	---	---	---	32636588	32636616	+	75	32631494	32637115
Gm09	32638102	32643585	32638102	32638548	32643139	32643585	94	---	---	---	---	32643028	32643039	+	83	32638104	32643569
Gm09	32638543	32658326	32638543	32639670	32657176	32658326	95	---	---	---	---	32640385	32640398	-	78	32638553	32658323
Gm09	32643583	32657185	32643585	32645191	32655552	32657176	96	32643577	32643582	32657186	32657191	32655429	32655497	+	78	32643585	32657174
Gm09	32667198	32678080	32667207	32667438	32677846	32678078	94	32667193	32667197	32678081	32678085	32667758	32667844	-	72	32667211	32678073
Gm09	32667724	32679557	32667724	32669159	32678080	32679557	92	---	---	---	---	32669437	32669486	-	82	---	---
Gm09	32679554	32684359	32679554	32679878	32684035	32684359	98	---	---	---	---	32683929	32683958	+	83	32679555	32684354
Gm09	32717159	32736519	32717159	32718749	32734896	32736519	91	---	---	---	---	32734771	32734843	+	75	---	---
Gm09	32772275	32777802	32772275	32772987	32777092	32777802	85	---	---	---	---	32773124	32773138	-	73	---	---
Gm09	32778253	32782799	32778253	32778465	32782589	32782799	96	---	---	---	---	32782384	32782414	+	80	---	---
Gm09	32808070	32819793	32808083	32809148	32818708	32819779	97	32808065	32808069	32819794	32819798	32809328	32809358	-	87	---	---
Gm09	32856350	32866131	32856351	32856653	32865821	32866123	93	32856345	32856349	32866132	32866136	32865362	32865374	+	76	32856350	32866118
Gm09	32857362	32862060	32857362	32857858	32861563	32862060	97	---	---	---	---	32858009	32858044	-	86	32857373	32862053
Gm09	32878055	32882928	32878055	32878261	32882722	32882928	95	---	---	---	---	32882585	32882611	+	74	---	---
Gm09	32949197	32956943	32949211	32949725	32956411	32956933	89	32949191	32949196	32956944	32956949	32956076	32956133	+	79	32949199	32956930
Gm09	32975440	32979940	32975440	32975677	32979703	32979940	99	---	---	---	---	32975796	32975829	-	73	32975444	32979938
Gm09	32981280	32987007	32981280	32981805	32986485	32987007	98	---	---	---	---	32982010	32982037	-	71	32981280	32987003
Gm09	33014361	33021811	33014366	33015184	33020974	33021797	91	33014356	33014360	33021812	33021816	33020699	33020711	+	76	---	---
Gm09	33075343	33082104	33075343	33076084	33081365	33082104	92	---	---	---	---	33081173	33081254	+	70	33075344	33082099
Gm09	33082295	33093042	33082295	33082547	33092782	33093042	91	---	---	---	---	33082566	33082579	-	71	---	---
Gm09	33178737	33186398	33178737	33179135	33185998	33186398	88	---	---	---	---	33185671	33185737	+	74	33178739	33186388
Gm09	33226902	33231644	33226902	33227332	33231191	33231644	87	---	---	---	---	33227400	33227413	-	78	---	---
Gm09	33249791	33252554	33249795	33250175	33252162	33252542	92	33249786	33249790	33252555	33252559	33250223	33250246	-	70	33249791	33252536
Gm09	33296830	33302628	33296837	33297578	33301915	33302615	85	33296825	33296829	33302629	33302633	---	---	0	--	---	---
Gm09	33302656	33307444	33302669	33303662	33306506	33307439	89	33302651	33302655	33307445	33307449	33306429	33306458	+	76	33302669	33307435
Gm09	33338652	33347167	33338652	33339781	33346088	33347167	88	---	---	---	---	33339900	33339925	-	84	33338653	33347166
Gm09	33381340	33386417	33381347	33381795	33385956	33386405	96	33381335	33381339	33386418	33386422	33381961	33381981	-	80	33381345	33386410
Gm09	33390682	33399127	33390682	33391903	33397931	33399127	89	---	---	---	---	33397693	33397773	+	74	33390686	33399125
Gm09	33441960	33460437	33441966	33442498	33459895	33460423	98	33441954	33441959	33460438	33460443	33443162	33443206	-	71	---	---
Gm09	33474777	33494383	33474777	33475811	33493331	33494383	91	---	---	---	---	33476643	33476686	-	70	33474777	33494376
Gm09	33494801	33505223	33494801	33496204	33503834	33505223	92	---	---	---	---	33496514	33496530	-	88	33494801	33505220
Gm09	33521794	33531185	33521801	33522369	33530617	33531184	98	33521789	33521793	33531186	33531190	33530497	33530520	+	75	33521810	33531182
Gm09	33541006	33546794	33541007	33542132	33545660	33546784	97	33541000	33541005	33546795	33546800	33542272	33542308	-	78	33541007	33546790
Gm09	33541100	33546481	33541110	33541826	33545762	33546478	96	33541095	33541099	33546482	33546486	33541995	33542022	-	75	---	---
Gm09	33561373	33573636	33561386	33561728	33573294	33573634	89	33561368	33561372	33573637	33573641	33572775	33572802	+	75	33561373	33573625
Gm09	33652207	33671600	33652220	33653302	33670513	33671596	97	33652200	33652206	33671601	33671607	33669828	33669846	+	73	33652213	33671593
Gm09	33656836	33667157	33656837	33657993	33666019	33667148	95	33656831	33656835	33667158	33667162	33658336	33658357	-	77	33656837	33667145
Gm09	33701066	33710112	33701079	33702141	33709026	33710108	96	33701059	33701065	33710113	33710119	33702302	33702315	-	100	33701072	33710105
Gm09	33759911	33762698	33759911	33760297	33762288	33762698	85	---	---	---	---	33762216	33762231	+	93	---	---
Gm09	33805211	33809855	33805211	33805683	33809380	33809852	93	33805206	33805210	33809856	33809860	33805853	33805868	-	87	33805212	33809850
Gm09	33845403	33849652	33845406	33846103	33848942	33849645	86	33845398	33845402	33849653	33849657	---	---	0	--	33845407	33849641
Gm09	33850536	33855099	33850538	33850805	33854830	33855097	90	33850530	33850535	33855100	33855105	33854712	33854732	+	80	33850539	33855096
Gm09	33867322	33873842	33867322	33868703	33872481	33873842	95	---	---	---	---	33868840	33868892	-	81	33867323	33873839
Gm09	33867322	33873499	33867322	33868360	33872481	33873499	95	---	---	---	---	33872317	33872348	+	81	---	---
Gm09	33992349	33995141	33992349	33992784	33994717	33995141	94	---	---	---	---	---	---	0	--	33992351	33995137
Gm09	34082903	34086078	34082903	34083428	34085531	34086078	86	---	---	---	---	34085425	34085504	+	72	34082905	34086076
Gm09	34086784	34097117	34086784	34087487	34096422	34097117	88	---	---	---	---	34095975	34096008	+	76	34086791	34097109
Gm09	34121796	34127206	34121796	34122243	34126759	34127206	95	---	---	---	---	34126565	34126580	+	100	34121796	34127204
Gm09	34156363	34161257	34156373	34156564	34161050	34161243	90	34156358	34156362	34161258	34161262	34160853	34160879	+	77	34156372	34161247
Gm09	34359039	34364924	34359039	34359255	34364708	34364924	96	---	---	---	---	34364551	34364575	+	92	34359048	34364921
Gm09	34371121	34377711	34371123	34371607	34377231	34377711	88	34371116	34371120	34377712	34377716	34371722	34371740	-	73	34371123	34377708
Gm09	34380065	34383592	34380065	34380472	34383188	34383592	91	---	---	---	---	34380491	34380504	-	92	34380065	34383590
Gm09	34393658	34400017	34393658	34394127	34399544	34400017	90	---	---	---	---	34394208	34394223	-	75	34393658	34400015
Gm09	34463856	34471778	34463856	34464165	34471469	34471778	92	---	---	---	---	34471256	34471287	+	75	---	---
Gm09	34487930	34491155	34487930	34488440	34490644	34491155	96	---	---	---	---	34490533	34490584	+	76	34487930	34491153
Gm09	34502466	34507183	34502467	34502665	34506979	34507177	91	34502461	34502465	34507184	34507188	34502835	34502861	-	81	---	---
Gm09	34567600	34572637	34567600	34568013	34572219	34572637	87	---	---	---	---	34572009	34572050	+	76	34567603	34572635
Gm09	34600937	34608952	34600937	34601613	34608268	34608952	87	---	---	---	---	---	---	0	--	---	---
Gm09	34616058	34632108	34616058	34617916	34630253	34632108	98	---	---	---	---	34618451	34618466	-	75	34616058	34632105
Gm09	34643465	34664793	34643465	34644441	34663801	34664793	89	---	---	---	---	34645346	34645366	-	90	---	---
Gm09	34653110	34661571	34653110	34654012	34660668	34661571	95	---	---	---	---	34660420	34660453	+	73	---	---
Gm09	34653402	34661377	34653402	34653818	34660960	34661377	94	---	---	---	---	34660708	34660728	+	71	---	---
Gm09	34664922	34686284	34664927	34667237	34683942	34686275	87	34664917	34664921	34686285	34686289	34667921	34667937	-	76	---	---
Gm09	34667406	34680305	34667406	34669190	34678521	34680305	88	---	---	---	---	34678055	34678069	+	80	34667407	34680300
Gm09	34671004	34678381	34671004	34671317	34678068	34678381	97	---	---	---	---	34677758	34677774	+	100	---	---
Gm09	34672726	34687117	34672726	34672986	34686857	34687117	95	---	---	---	---	34686413	34686432	+	70	---	---
Gm09	34673023	34686831	34673023	34673532	34686322	34686831	96	---	---	---	---	34674136	34674159	-	70	34673030	34686828
Gm09	34674844	34690919	34674850	34675193	34690569	34690912	90	34674838	34674843	34690920	34690925	34675907	34675929	-	78	---	---
Gm09	34686276	34689258	34686276	34686831	34688703	34689258	92	---	---	---	---	34688603	34688614	+	83	---	---
Gm09	34711908	34721697	34711908	34712211	34721387	34721697	89	---	---	---	---	34720989	34721021	+	78	---	---
Gm09	34754333	34759440	34754333	34754688	34759077	34759440	89	---	---	---	---	34754807	34754891	-	72	34754333	34759438
Gm09	34765481	34771659	34765496	34765780	34771363	34771647	96	34765476	34765480	34771660	34771664	34771191	34771209	+	73	---	---
Gm09	34818555	34825399	34818559	34818683	34825269	34825393	91	34818550	34818554	34825400	34825404	34825124	34825144	+	71	34818559	34825382
Gm09	34835474	34848476	34835474	34835753	34848230	34848476	85	---	---	---	---	34835821	34835845	-	76	34835474	34848473
Gm09	34837565	34845945	34837565	34838662	34844854	34845945	99	---	---	---	---	34844666	34844694	+	86	34837565	34845943
Gm09	34922181	34928409	34922181	34922571	34928019	34928409	98	---	---	---	---	34927873	34927908	+	77	34922186	34928407
Gm09	34929147	34934006	34929147	34929378	34933775	34934006	99	---	---	---	---	34929552	34929571	-	70	34929161	34934004
Gm09	34952158	34958010	34952158	34952393	34957766	34958001	86	34952153	34952157	34958011	34958015	34957692	34957728	+	81	34952164	34958005
Gm09	35028744	35034468	35028748	35029538	35033708	35034463	87	35028737	35028743	35034469	35034475	35033674	35033706	+	78	---	---
Gm09	35028769	35034309	35028769	35029363	35033729	35034309	89	---	---	---	---	35033674	35033706	+	78	35028772	35034306
Gm09	35416049	35419622	35416049	35416278	35419393	35419622	95	---	---	---	---	35419279	35419309	+	87	35416064	35419606
Gm09	35433504	35438255	35433506	35433789	35437973	35438255	91	35433499	35433503	35438256	35438260	35437840	35437903	+	82	35433509	35438249
Gm09	35449252	35454165	35449252	35449495	35453928	35454165	90	---	---	---	---	35449640	35449669	-	73	35449266	35454163
Gm09	35562699	35569985	35562699	35564235	35568441	35569985	90	---	---	---	---	35564332	35564396	-	76	35562712	35569982
Gm09	35625719	35633926	35625719	35629088	35630445	35633926	89	---	---	---	---	---	---	0	--	35625722	35633923
Gm09	35644965	35661675	35644965	35646621	35660116	35661675	87	---	---	---	---	35647215	35647254	-	72	35644965	35661674
Gm09	35648184	35656870	35648199	35649292	35655765	35656859	98	35648179	35648183	35656871	35656875	35655578	35655606	+	86	35648199	35656863
Gm09	35699221	35704143	35699234	35699474	35703889	35704129	94	35699216	35699220	35704144	35704148	35699629	35699653	-	72	35699225	35704129
Gm09	35720558	35729947	35720562	35720874	35729629	35729937	88	35720552	35720557	35729948	35729953	35720971	35720994	-	70	35720571	35729929
Gm09	35746457	35751005	35746457	35746641	35750821	35751005	96	---	---	---	---	35750775	35750801	+	77	35746457	35751002
Gm09	35781768	35789620	35781768	35782012	35789389	35789620	89	---	---	---	---	35782116	35782222	-	71	---	---
Gm09	35793996	35797919	35793996	35794525	35797376	35797915	89	35793991	35793995	35797920	35797924	35797338	35797362	+	76	---	---
Gm09	36001380	36015260	36001380	36001857	36014804	36015260	87	---	---	---	---	36014195	36014216	+	77	36001393	36015252
Gm09	36006527	36009400	36006527	36007292	36008602	36009400	92	---	---	---	---	36008502	36008537	+	80	36006527	36009397
Gm09	36006712	36009154	36006712	36007048	36008787	36009154	88	---	---	---	---	36008733	36008753	+	76	36006729	36009140
Gm09	36099812	36111945	36099812	36100129	36111632	36111945	85	---	---	---	---	36111210	36111235	+	76	36099818	36111934
Gm09	36111949	36116600	36111949	36112247	36116301	36116600	96	---	---	---	---	36112414	36112437	-	79	36111950	36116597
Gm09	36124720	36131539	36124720	36125109	36131148	36131538	94	36124715	36124719	36131540	36131544	36125363	36125389	-	85	36124720	36131535
Gm09	36141067	36151352	36141067	36141537	36150882	36151352	92	---	---	---	---	36141718	36141731	-	85	---	---
Gm09	36141067	36151352	36141067	36141537	36150882	36151352	92	---	---	---	---	36141718	36141731	-	85	---	---
Gm09	36505717	36516874	36505720	36506160	36516427	36516868	87	36505712	36505716	36516875	36516879	36506576	36506599	-	79	36505722	36516873
Gm09	36610587	36619283	36610587	36611814	36618066	36619283	96	---	---	---	---	36611862	36611878	-	82	36610587	36619281
Gm09	36942215	36946205	36942215	36942916	36945509	36946205	87	---	---	---	---	36945395	36945444	+	80	36942215	36946202
Gm09	37045820	37060159	37045820	37046731	37059243	37060159	93	---	---	---	---	37058740	37058775	+	72	---	---
Gm09	37047553	37051146	37047553	37047705	37051006	37051146	86	---	---	---	---	37050879	37050906	+	82	---	---
Gm09	37222863	37227192	37222867	37223000	37227051	37227188	86	37222857	37222862	37227193	37227198	37226850	37226864	+	80	---	---
Gm09	37352690	37361468	37352690	37353242	37360937	37361468	90	---	---	---	---	37353587	37353611	-	72	37352704	37361457
Gm09	37365081	37369687	37365081	37365314	37369454	37369687	98	37365076	37365080	37369688	37369692	37369301	37369334	+	76	37365081	37369685
Gm09	37380015	37388149	37380015	37380949	37387229	37388149	94	---	---	---	---	37381242	37381263	-	81	---	---
Gm09	37381762	37390980	37381762	37382022	37390720	37390980	91	---	---	---	---	37390352	37390389	+	76	---	---
Gm09	37384055	37396237	37384063	37384519	37395770	37396226	93	37384050	37384054	37396238	37396242	37395353	37395369	+	70	37384062	37396236
Gm09	37387387	37401322	37387387	37388127	37400585	37401322	95	---	---	---	---	37388583	37388634	-	82	37387390	37401308
Gm09	37397010	37415088	37397010	37399858	37412326	37415088	91	---	---	---	---	37411780	37411796	+	76	37397017	37415087
Gm09	37499751	37502281	37499751	37500080	37501952	37502281	96	37499745	37499750	37502282	37502287	37500136	37500163	-	78	37499753	37502277
Gm09	37504343	37522907	37504343	37504582	37522655	37522898	91	37504337	37504342	37522908	37522913	37505139	37505159	-	76	---	---
Gm09	37513348	37522425	37513348	37514790	37521085	37522425	87	---	---	---	---	37520854	37520889	+	86	37513349	37522419
Gm09	37572588	37575003	37572588	37572795	37574794	37575003	91	---	---	---	---	37574694	37574735	+	73	---	---
Gm09	37750544	37760882	37750554	37750895	37760534	37760869	85	37750539	37750543	37760883	37760887	37760100	37760134	+	80	37750550	37760881
Gm09	37971753	37976209	37971753	37971894	37976068	37976209	99	---	---	---	---	37971972	37972011	-	70	37971753	37976207
Gm09	38037256	38046165	38037256	38037661	38045760	38046165	86	---	---	---	---	38037931	38037949	-	84	38037262	38046163
Gm09	38134612	38140302	38134612	38135089	38139824	38140302	88	---	---	---	---	38139696	38139707	+	83	---	---
Gm09	38234358	38238953	38234358	38234600	38238713	38238953	89	---	---	---	---	38238610	38238657	+	70	38234359	38238951
Gm09	38302874	38305561	38302874	38303149	38305307	38305561	86	---	---	---	---	---	---	0	--	38302875	38305554
Gm09	38431486	38437457	38431486	38432485	38436446	38437457	88	---	---	---	---	38436260	38436274	+	80	---	---
Gm09	38447498	38452809	38447498	38447862	38452441	38452809	97	---	---	---	---	38448042	38448068	-	70	38447498	38452807
Gm09	38483512	38491355	38483512	38485007	38489843	38491355	96	---	---	---	---	38489675	38489688	+	78	38483519	38491351
Gm09	38505307	38510378	38505307	38505643	38510032	38510378	95	---	---	---	---	38509832	38509883	+	73	38505315	38510376
Gm09	38720206	38731830	38720206	38720646	38731388	38731830	85	---	---	---	---	38721040	38721067	-	85	38720207	38731827
Gm09	38849140	38853282	38849140	38849287	38853135	38853282	92	---	---	---	---	38849360	38849380	-	80	---	---
Gm09	39043363	39048549	39043363	39043775	39048136	39048549	99	---	---	---	---	39047969	39047984	+	93	39043369	39048545
Gm09	39236381	39242609	39236381	39236765	39242225	39242609	99	---	---	---	---	39242073	39242108	+	72	39236381	39242606
Gm09	39291196	39294381	39291196	39291407	39294160	39294381	88	---	---	---	---	39294121	39294147	+	85	39291205	39294362
Gm09	39463021	39467708	39463024	39463265	39467476	39467707	93	39463016	39463020	39467709	39467713	39467269	39467303	+	74	39463024	39467705
Gm09	39530781	39535559	39530795	39530943	39535397	39535547	88	39530776	39530780	39535560	39535564	39535329	39535345	+	82	39530781	39535556
Gm09	39634337	39639865	39634337	39635302	39638901	39639865	98	---	---	---	---	39638786	39638833	+	81	39634337	39639861
Gm09	39671889	39676904	39671889	39672226	39676567	39676904	92	---	---	---	---	39672308	39672331	-	70	39671889	39676888
Gm09	39693410	39697414	39693410	39693532	39697292	39697414	99	---	---	---	---	---	---	0	--	39693424	39697409
Gm09	39693532	39697296	39693532	39694149	39696679	39697296	99	---	---	---	---	39694208	39694240	-	78	---	---
Gm09	39888744	39893721	39888744	39889057	39893408	39893721	99	---	---	---	---	39893251	39893272	+	81	39888744	39893718
Gm09	39912584	39918177	39912593	39912849	39917920	39918176	87	39912574	39912583	39918178	39918187	39912887	39912898	-	75	39912602	39918172
Gm09	40015633	40018172	40015633	40015975	40017830	40018172	96	---	---	---	---	40016027	40016054	-	78	40015638	40018168
Gm09	40353502	40358279	40353502	40353708	40358071	40358279	95	---	---	---	---	40353823	40353846	-	79	---	---
Gm09	40391740	40398816	40391740	40392036	40398530	40398816	89	---	---	---	---	40392260	40392276	-	82	---	---
Gm09	40614624	40628295	40614624	40615052	40627851	40628295	86	---	---	---	---	40615404	40615434	-	74	---	---
Gm09	40768248	40771368	40768248	40768428	40771184	40771363	95	40768243	40768247	40771369	40771373	40768472	40768493	-	90	40768248	40771350
Gm09	41150509	41155686	41150509	41150912	41155284	41155686	93	41150503	41150508	41155687	41155692	41155097	41155157	+	77	---	---
Gm09	41194352	41200277	41194352	41194602	41200028	41200277	90	---	---	---	---	41194711	41194736	-	76	---	---
Gm09	41550427	41561761	41550427	41550863	41561345	41561761	85	---	---	---	---	41551351	41551364	-	92	41550430	41561758
Gm09	41550480	41561883	41550480	41550991	41561396	41561883	85	---	---	---	---	41551451	41551473	-	78	41550488	41561875
Gm09	41568415	41574313	41568416	41568750	41573962	41574307	86	41568407	41568414	41574314	41574321	41568954	41568965	-	75	41568430	41574301
Gm09	41615346	41620166	41615346	41616730	41618795	41620166	86	---	---	---	---	---	---	0	--	41615351	41620153
Gm09	41827123	41832115	41827123	41827400	41831841	41832115	90	---	---	---	---	41827517	41827622	-	73	---	---
Gm09	42086883	42091428	42086883	42087047	42091277	42091428	86	---	---	---	---	42091212	42091258	+	89	42086893	42091419
Gm09	42243629	42247555	42243629	42243795	42247389	42247555	96	---	---	---	---	42247209	42247226	+	72	---	---
Gm09	42316724	42321626	42316739	42316976	42321382	42321619	99	42316719	42316723	42321627	42321631	42321213	42321236	+	79	42316734	42321620
Gm09	42551717	42564701	42551717	42552129	42564290	42564701	88	---	---	---	---	42552704	42552725	-	86	---	---
Gm09	42850992	42864113	42851007	42851891	42863222	42864106	99	42850987	42850991	42864114	42864118	42852419	42852436	-	77	42851008	42864103
Gm09	42990670	43004163	42990677	42992121	43002779	43004161	88	42990665	42990669	43004164	43004168	43002293	43002323	+	80	42990687	43004161
Gm09	43021952	43026811	43021952	43022613	43026151	43026811	85	---	---	---	---	43026072	43026096	+	76	43021962	43026803
Gm09	43111312	43118911	43111312	43111610	43118607	43118911	90	---	---	---	---	43111937	43111959	-	73	43111312	43118893
Gm09	43254292	43265729	43254292	43254512	43265516	43265729	85	---	---	---	---	43254999	43255023	-	72	---	---
Gm09	43584984	43588487	43584984	43585691	43587760	43588487	87	---	---	---	---	---	---	0	--	43584993	43588485
Gm09	43792643	43796293	43792653	43793569	43795363	43796278	98	43792638	43792642	43796294	43796298	43795278	43795326	+	71	43792644	43796285
Gm09	44171013	44176120	44171013	44171796	44175365	44176120	92	---	---	---	---	44171893	44171908	-	75	---	---
Gm09	44362265	44365747	44362265	44363231	44364714	44365747	86	---	---	---	---	---	---	0	--	---	---
Gm09	44650783	44655874	44650783	44650964	44655696	44655874	87	---	---	---	---	44651151	44651178	-	75	44650785	44655871
Gm09	44651541	44657178	44651555	44652064	44656664	44657166	88	44651535	44651540	44657179	44657184	44652253	44652294	-	71	44651557	44657162
Gm09	44651768	44657166	44651768	44652064	44656879	44657166	88	---	---	---	---	44652253	44652297	-	73	44651769	44657162
Gm09	44690701	44694302	44690701	44691121	44693882	44694302	98	---	---	---	---	44693757	44693769	+	84	44690701	44694300
Gm09	44696194	44702126	44696194	44698092	44700252	44702126	88	---	---	---	---	44700228	44700241	+	71	---	---
Gm09	44696194	44702126	44696194	44698092	44700252	44702126	88	---	---	---	---	44700228	44700241	+	71	---	---
Gm09	44877654	44891569	44877661	44879987	44889279	44891560	89	44877648	44877653	44891570	44891575	44880325	44880354	-	80	44877662	44891554
Gm09	44976116	44983128	44976116	44976424	44982822	44983128	86	---	---	---	---	44982597	44982621	+	76	---	---
Gm09	45193355	45196941	45193355	45193789	45196547	45196941	88	---	---	---	---	45193899	45193911	-	84	45193355	45196937
Gm09	45555259	45561491	45555264	45555836	45560920	45561488	85	45555254	45555258	45561492	45561496	45560691	45560708	+	72	45555270	45561476
Gm09	45671854	45674433	45671854	45672286	45673993	45674433	92	---	---	---	---	45673893	45673960	+	77	---	---
Gm09	46365390	46371638	46365396	46365782	46371236	46371624	97	46365385	46365389	46371639	46371643	46371084	46371119	+	72	46365396	46371630
Gm09	46396864	46413593	46396864	46399407	46411122	46413591	94	46396859	46396863	46413594	46413598	46399738	46399770	-	72	---	---
Gm09	46800471	46805561	46800471	46800810	46805222	46805561	97	46800465	46800470	46805562	46805567	46800989	46801031	-	79	---	---
