# Supplementary material for: LtrDetector: A tool-suite for detecting long terminal repeat retrotransposons de-novo
Source: BMC Genomics. 2019 Jun 3;20:450. doi: 10.1186/s12864-019-5796-9 (PMC6547461; doi:10.1186/s12864-019-5796-9)
Supplement: Supplementary file 5 — LTR retrotransposons found by LtrDetector in Glycine max. This compressed file (.tar.gz) includes the LTR retrotransposons found by LtrDetector in BED format. (TAR.GZ 929 kb) [file 12864_2019_5796_MOESM5_ESM.gz › gmax/Gm01Detector.bed]

SeqID	Retrotransposon	Left_LTR	Right_LTR		Left_TSD	Right_TSD	Polypurine Tract		TG	CA
	Start	End	Start	End	Start	End	ID	Start	End	Start	End	Start	End	Strand	Purine%	Start	End
Gm01	673	3414	673	1135	2953	3414	89	---	---	---	---	2910	2930	+	76	686	3406
Gm01	4335	7159	4335	4548	6946	7159	95	---	---	---	---	4579	4668	-	78	4340	7156
Gm01	55071	64748	55071	56683	63130	64748	96	---	---	---	---	56744	56768	-	84	55082	64738
Gm01	55237	63568	55237	55508	63297	63568	97	---	---	---	---	55840	55898	-	74	---	---
Gm01	57787	79737	57787	58136	79388	79737	94	---	---	---	---	78468	78494	+	81	---	---
Gm01	58531	61083	58531	59057	60550	61083	91	---	---	---	---	60494	60505	+	91	58540	61075
Gm01	59115	61651	59115	59433	61332	61651	95	---	---	---	---	59482	59532	-	70	59125	61644
Gm01	65111	69245	65111	67126	67232	69245	97	---	---	---	---	67141	67154	-	92	---	---
Gm01	131361	136180	131361	131675	135865	136179	95	131356	131360	136181	136185	135769	135787	+	84	131361	136179
Gm01	358768	362400	358768	359206	361960	362400	97	---	---	---	---	359312	359324	-	84	358768	362393
Gm01	392515	394803	392515	392699	394618	394803	85	---	---	---	---	392742	392759	-	83	392517	394793
Gm01	736068	755278	736068	736250	755094	755278	94	---	---	---	---	737124	737142	-	78	736073	755260
Gm01	1078253	1083502	1078255	1079595	1082149	1083489	99	1078247	1078252	1083503	1083508	1082021	1082080	+	76	1078255	1083490
Gm01	1101489	1110608	1101489	1102067	1110028	1110608	91	---	---	---	---	1109742	1109757	+	81	---	---
Gm01	1120961	1125909	1120961	1121334	1125535	1125908	98	1120956	1120960	1125910	1125914	1125357	1125396	+	70	1120961	1125906
Gm01	1169596	1188378	1169607	1169905	1188076	1188376	90	1169591	1169595	1188379	1188383	1187255	1187269	+	86	1169614	1188377
Gm01	1214584	1220073	1214584	1214793	1219864	1220073	98	---	---	---	---	1215009	1215046	-	71	1214584	1220065
Gm01	1237388	1241441	1237395	1237867	1240970	1241436	95	1237383	1237387	1241442	1241446	1240816	1240833	+	72	1237401	1241436
Gm01	1251195	1264996	1251195	1252034	1264162	1264996	88	---	---	---	---	1252352	1252368	-	70	1251202	1264992
Gm01	1251601	1264802	1251601	1251842	1264563	1264802	88	---	---	---	---	1263927	1263979	+	77	---	---
Gm01	1292609	1297223	1292610	1292842	1296994	1297223	96	1292602	1292608	1297224	1297230	1296840	1296873	+	73	1292610	1297221
Gm01	1404209	1412312	1404209	1404424	1412097	1412312	86	---	---	---	---	1404741	1404757	-	88	---	---
Gm01	1505357	1509268	1505357	1505516	1509109	1509268	94	---	---	---	---	1508929	1508943	+	93	1505365	1509267
Gm01	1663481	1672311	1663481	1664401	1671391	1672311	98	---	---	---	---	1664555	1664583	-	86	---	---
Gm01	1911161	1922991	1911161	1912504	1921647	1922990	99	1911156	1911160	1922992	1922996	1912926	1912960	-	77	1911161	1922979
Gm01	1980826	2000269	1980826	1980978	2000117	2000269	93	---	---	---	---	1999355	1999397	+	76	---	---
Gm01	2020894	2030413	2020894	2021089	2030215	2030413	88	---	---	---	---	2029759	2029787	+	86	2020909	2030408
Gm01	2022977	2027887	2022984	2023264	2027563	2027880	87	2022972	2022976	2027888	2027892	2023396	2023417	-	81	2022977	2027885
Gm01	2043382	2048164	2043382	2043571	2047975	2048164	98	---	---	---	---	2047817	2047840	+	75	---	---
Gm01	2107956	2112500	2107956	2108139	2112317	2112500	96	---	---	---	---	2108197	2108233	-	81	2107956	2112496
Gm01	2183086	2203929	2183086	2185186	2201847	2203929	87	---	---	---	---	2201190	2201222	+	84	2183089	2203919
Gm01	2193874	2201134	2193874	2194297	2200715	2201134	88	---	---	---	---	2194525	2194548	-	79	---	---
Gm01	2193897	2201021	2193897	2194180	2200738	2201021	89	---	---	---	---	2194357	2194389	-	78	2193901	2201016
Gm01	2477478	2484734	2477478	2477972	2484228	2484734	90	---	---	---	---	2483917	2483946	+	73	---	---
Gm01	3099365	3103593	3099378	3099628	3103335	3103593	90	3099359	3099364	3103594	3103599	3099756	3099770	-	100	3099376	3103591
Gm01	3334865	3338223	3334865	3335610	3337471	3338223	91	---	---	---	---	3337372	3337409	+	73	3334867	3338221
Gm01	3470415	3483439	3470415	3471259	3482595	3483439	99	---	---	---	---	3482048	3482065	+	77	3470415	3483437
Gm01	3592846	3608914	3592851	3593539	3608222	3608911	99	3592841	3592845	3608915	3608919	3594231	3594274	-	75	3592862	3608902
Gm01	3664220	3669301	3664220	3664582	3668938	3669301	95	---	---	---	---	3664634	3664651	-	83	3664220	3669299
Gm01	3678327	3684630	3678327	3678800	3684157	3684630	96	---	---	---	---	3683994	3684009	+	75	3678327	3684629
Gm01	3726594	3731481	3726594	3726729	3731346	3731481	97	---	---	---	---	3731153	3731199	+	76	3726610	3731479
Gm01	3736214	3740888	3736214	3737274	3739827	3740888	98	---	---	---	---	3737369	3737400	-	75	3736217	3740884
Gm01	3743641	3748898	3743643	3744095	3748436	3748888	98	3743636	3743640	3748899	3748903	3744248	3744293	-	76	3743643	3748896
Gm01	3774836	3785704	3774836	3775141	3785408	3785704	91	3774831	3774835	3785705	3785709	3785234	3785258	+	76	3774851	3785690
Gm01	3888764	3892217	3888764	3889347	3891634	3892217	97	---	---	---	---	3891583	3891603	+	85	3888777	3892201
Gm01	3905587	3911233	3905587	3906722	3910033	3911233	85	---	---	---	---	3906857	3906880	-	79	3905595	3911227
Gm01	4125834	4128337	4125834	4126165	4128006	4128337	99	---	---	---	---	4127925	4127952	+	78	4125835	4128335
Gm01	4148061	4153831	4148070	4148746	4153208	4153831	90	4148055	4148060	4153832	4153837	4153037	4153053	+	70	4148064	4153825
Gm01	4199162	4204293	4199162	4199504	4203951	4204293	96	---	---	---	---	4203852	4203880	+	72	4199162	4204291
Gm01	4314523	4319877	4314523	4314888	4319516	4319877	89	---	---	---	---	4319329	4319355	+	77	---	---
Gm01	4444481	4452478	4444481	4444885	4452079	4452478	85	---	---	---	---	4445152	4445163	-	83	4444482	4452476
Gm01	4541117	4545783	4541119	4541364	4545535	4545780	89	4541111	4541116	4545784	4545789	4541441	4541460	-	80	4541129	4545778
Gm01	4692097	4695200	4692112	4692429	4694870	4695185	86	4692092	4692096	4695201	4695205	4694748	4694780	+	81	4692098	4695198
Gm01	4832350	4836997	4832353	4832491	4836851	4836989	96	4832343	4832349	4836998	4837004	4836714	4836737	+	87	4832356	4836979
Gm01	4916824	4921833	4916824	4917064	4921605	4921833	85	---	---	---	---	4917261	4917274	-	85	4916824	4921828
Gm01	4982567	4987684	4982572	4983627	4986601	4987670	89	4982561	4982566	4987685	4987690	4986564	4986587	+	79	---	---
Gm01	5098478	5104663	5098478	5098858	5104299	5104663	86	---	---	---	---	5104149	5104184	+	77	5098481	5104661
Gm01	5189164	5198974	5189164	5190374	5197764	5198974	99	---	---	---	---	5190635	5190702	-	72	5189166	5198972
Gm01	5343246	5347114	5343246	5343879	5346480	5347114	92	---	---	---	---	5346415	5346446	+	78	5343246	5347112
Gm01	5381908	5386968	5381908	5382504	5386373	5386968	98	---	---	---	---	5386195	5386219	+	84	---	---
Gm01	5401697	5406783	5401697	5402032	5406446	5406783	92	---	---	---	---	5406225	5406278	+	74	5401703	5406781
Gm01	5597119	5601843	5597119	5597470	5601494	5601843	94	---	---	---	---	5601410	5601434	+	76	5597119	5601837
Gm01	5622791	5628252	5622801	5623791	5627208	5628245	85	5622786	5622790	5628253	5628257	5623829	5623897	-	78	5622798	5628237
Gm01	5670055	5683822	5670055	5670730	5683147	5683822	90	---	---	---	---	5682709	5682736	+	92	---	---
Gm01	5676499	5681653	5676501	5676878	5681252	5681652	94	5676492	5676498	5681654	5681660	5676895	5676910	-	93	5676501	5681650
Gm01	5779103	5784277	5779107	5780420	5782929	5784269	91	5779096	5779102	5784278	5784284	5780532	5780546	-	80	5779108	5784267
Gm01	5790822	5795684	5790822	5791158	5795357	5795684	91	---	---	---	---	5795232	5795255	+	70	5790824	5795682
Gm01	5829455	5835512	5829455	5829818	5835152	5835512	87	---	---	---	---	5835013	5835026	+	71	5829456	5835506
Gm01	5959910	5971649	5959910	5961234	5970310	5971649	95	---	---	---	---	5969856	5969897	+	71	5959910	5971647
Gm01	5985564	5992260	5985571	5986032	5991800	5992260	88	5985558	5985563	5992261	5992266	5986203	5986222	-	100	5985564	5992257
Gm01	6028073	6033580	6028073	6029045	6032604	6033579	94	6028068	6028072	6033581	6033585	6032490	6032537	+	81	6028074	6033577
Gm01	6028227	6033370	6028227	6028836	6032758	6033370	94	---	---	---	---	6029007	6029025	-	78	6028240	6033357
Gm01	6050462	6059375	6050462	6050757	6059071	6059375	91	---	---	---	---	6051084	6051107	-	79	---	---
Gm01	6052699	6059075	6052699	6052936	6058838	6059075	91	---	---	---	---	6053133	6053157	-	72	6052715	6059070
Gm01	6102053	6118285	6102053	6103423	6116896	6118285	97	---	---	---	---	6116761	6116839	+	77	---	---
Gm01	6104274	6118517	6104274	6104503	6118288	6118517	96	---	---	---	---	6105128	6105149	-	81	6104287	6118515
Gm01	6138831	6148609	6138831	6139981	6147459	6148609	99	---	---	---	---	6147143	6147200	+	70	6138834	6148607
Gm01	6154689	6172450	6154699	6155333	6171803	6172435	92	6154684	6154688	6172451	6172455	6155591	6155605	-	73	---	---
Gm01	6160543	6168017	6160543	6161386	6167234	6168017	86	---	---	---	---	6166966	6166983	+	77	6160543	6168005
Gm01	6198171	6218670	6198171	6199736	6217098	6218670	96	---	---	---	---	6216977	6217043	+	77	6198171	6218668
Gm01	6207651	6220259	6207651	6208745	6219166	6220259	90	---	---	---	---	6218695	6218720	+	73	6207651	6220257
Gm01	6317228	6320707	6317228	6317420	6320515	6320707	98	---	---	---	---	6320454	6320499	+	76	6317231	6320705
Gm01	6397637	6402999	6397638	6398521	6402082	6402997	92	6397632	6397636	6403000	6403004	6401930	6401949	+	70	6397638	6402996
Gm01	6406570	6411291	6406575	6406832	6411027	6411285	92	6406564	6406569	6411292	6411297	6407004	6407042	-	84	6406575	6411283
Gm01	6458625	6463489	6458625	6458847	6463267	6463489	95	---	---	---	---	6458961	6458985	-	76	6458625	6463487
Gm01	6465435	6469256	6465450	6466033	6468671	6469256	93	6465430	6465434	6469257	6469261	6466092	6466164	-	79	6465450	6469254
Gm01	6469429	6484765	6469429	6471130	6483058	6484765	94	---	---	---	---	6482546	6482563	+	72	6469432	6484755
Gm01	6469941	6484324	6469942	6470698	6483571	6484315	95	6469934	6469940	6484325	6484331	6482928	6483021	+	72	6469954	6484318
Gm01	6486790	6505858	6486790	6487025	6505614	6505858	87	---	---	---	---	6487799	6487867	-	78	6486802	6505839
Gm01	6487549	6491783	6487549	6487784	6491548	6491783	91	---	---	---	---	6487799	6487867	-	78	6487567	6491769
Gm01	6529170	6538464	6529170	6529618	6538029	6538464	91	---	---	---	---	6529943	6529954	-	75	6529170	6538451
Gm01	6531185	6537188	6531185	6532284	6536073	6537174	98	6531180	6531184	6537189	6537193	6535908	6535921	+	100	6531185	6537172
Gm01	6568002	6577261	6568002	6569002	6576261	6577261	99	---	---	---	---	6569305	6569318	-	85	6568002	6577259
Gm01	6747551	6753901	6747551	6747941	6753511	6753901	88	---	---	---	---	6753374	6753387	+	71	6747557	6753891
Gm01	6759963	6772623	6759963	6760091	6772486	6772623	89	---	---	---	---	6772014	6772030	+	82	6759978	6772620
Gm01	6839301	6843203	6839301	6840011	6842444	6843203	88	---	---	---	---	6840030	6840079	-	74	---	---
Gm01	6874790	6883858	6874790	6875887	6882760	6883858	98	---	---	---	---	6876087	6876101	-	86	6874793	6883856
Gm01	7108918	7124127	7108918	7109701	7123377	7124127	92	---	---	---	---	7110338	7110351	-	85	---	---
Gm01	7170543	7189906	7170543	7172217	7188251	7189906	98	---	---	---	---	7172552	7172565	-	71	7170543	7189903
Gm01	7224354	7229939	7224358	7224506	7229781	7229932	89	7224348	7224353	7229940	7229945	7229581	7229594	+	78	7224366	7229923
Gm01	7365930	7377657	7365930	7367250	7376326	7377657	95	---	---	---	---	7367653	7367669	-	70	7365932	7377640
Gm01	7392359	7409762	7392359	7392719	7409402	7409762	93	---	---	---	---	7393538	7393553	-	81	7392365	7409756
Gm01	7421297	7428039	7421308	7421484	7427862	7428038	94	7421292	7421296	7428040	7428044	7421716	7421729	-	71	---	---
Gm01	7565526	7569994	7565526	7565804	7569715	7569994	93	---	---	---	---	7565969	7565989	-	71	7565529	7569991
Gm01	7593118	7598734	7593118	7593360	7598491	7598734	94	---	---	---	---	7593416	7593463	-	70	7593118	7598732
Gm01	7652087	7654714	7652087	7652516	7654285	7654714	94	---	---	---	---	7654185	7654213	+	79	7652087	7654703
Gm01	7690780	7693591	7690780	7690966	7693405	7693591	94	---	---	---	---	7693389	7693403	+	73	7690781	7693582
Gm01	7711171	7716900	7711183	7712513	7715545	7716891	96	7711166	7711170	7716901	7716905	7715426	7715478	+	71	7711174	7716892
Gm01	7743840	7761124	7743842	7745750	7759202	7761111	87	7743835	7743839	7761125	7761129	7746321	7746358	-	71	---	---
Gm01	7764227	7769331	7764240	7765330	7768247	7769318	88	7764222	7764226	7769332	7769336	7768149	7768166	+	88	7764230	7769319
Gm01	7823592	7833475	7823603	7824979	7832128	7833471	89	7823587	7823591	7833476	7833480	7825310	7825337	-	71	---	---
Gm01	7908726	7913760	7908726	7909046	7913440	7913760	97	---	---	---	---	7913222	7913276	+	74	7908727	7913758
Gm01	7938357	7946681	7938357	7939290	7945748	7946681	96	---	---	---	---	7939562	7939575	-	78	---	---
Gm01	7952082	7957295	7952084	7952446	7956945	7957291	90	7952077	7952081	7957296	7957300	7952602	7952637	-	77	7952086	7957279
Gm01	7981565	7987393	7981565	7982691	7986284	7987393	91	---	---	---	---	7982789	7982800	-	83	---	---
Gm01	7994667	8004005	7994667	7995852	8002818	8004005	99	---	---	---	---	7995970	7995998	-	86	7994675	8003992
Gm01	8037415	8041975	8037415	8037625	8041777	8041975	88	---	---	---	---	8041606	8041619	+	71	8037416	8041973
Gm01	8102498	8112954	8102498	8103597	8111819	8112954	87	---	---	---	---	8111795	8111817	+	86	---	---
Gm01	8114672	8131429	8114672	8116309	8129800	8131429	96	---	---	---	---	8116935	8116953	-	84	8114672	8131426
Gm01	8138683	8144845	8138683	8139650	8143878	8144845	99	---	---	---	---	8143681	8143703	+	78	8138686	8144843
Gm01	8158444	8179224	8158444	8158850	8178808	8179224	92	---	---	---	---	8159709	8159720	-	75	8158445	8179222
Gm01	8167813	8172683	8167813	8168755	8171738	8172683	88	---	---	---	---	8171588	8171606	+	73	8167825	8172681
Gm01	8246587	8253299	8246587	8247186	8252712	8253296	88	8246582	8246586	8253300	8253304	---	---	0	--	8246587	8253294
Gm01	8300595	8307839	8300595	8300995	8307441	8307839	93	---	---	---	---	8301226	8301240	-	73	8300595	8307837
Gm01	8314156	8319013	8314156	8314327	8318840	8319012	89	8314151	8314155	8319014	8319018	8318708	8318737	+	80	8314156	8319010
Gm01	8331543	8337107	8331543	8331824	8336823	8337107	90	---	---	---	---	8336689	8336753	+	81	8331560	8337100
Gm01	8506967	8511767	8506967	8507943	8510811	8511767	89	---	---	---	---	8508008	8508085	-	70	8506968	8511763
Gm01	8530014	8533952	8530014	8530332	8533634	8533952	92	---	---	---	---	8530481	8530498	-	72	---	---
Gm01	8550926	8555608	8550926	8553251	8553255	8555601	96	8550921	8550925	8555609	8555613	---	---	0	--	---	---
Gm01	8604628	8623916	8604628	8605954	8622585	8623916	93	---	---	---	---	8621791	8621818	+	71	8604629	8623914
Gm01	8683473	8703723	8683482	8685156	8702060	8703714	98	8683463	8683472	8703724	8703733	8701257	8701271	+	80	8683482	8703714
Gm01	8794057	8798962	8794057	8794700	8798317	8798962	88	---	---	---	---	8794821	8794859	-	79	8794057	8798960
Gm01	8812007	8817067	8812016	8812298	8816777	8817059	95	8812002	8812006	8817068	8817072	8816747	8816761	+	73	8812018	8817065
Gm01	8856972	8868873	8856973	8857871	8867963	8868860	95	8856967	8856971	8868874	8868878	8867670	8867687	+	77	8856977	8868868
Gm01	8883921	8894780	8883921	8884062	8894635	8894780	85	---	---	---	---	8894106	8894130	+	84	8883921	8894770
Gm01	8899129	8905778	8899132	8900802	8904246	8905777	90	8899124	8899128	8905779	8905783	8904073	8904104	+	84	8899132	8905775
Gm01	8953053	8958134	8953053	8953518	8957670	8958134	91	---	---	---	---	8953531	8953557	-	77	8953053	8958132
Gm01	9029370	9037402	9029370	9029537	9037235	9037402	91	---	---	---	---	9029890	9029902	-	76	9029376	9037391
Gm01	9065101	9069273	9065101	9065343	9069031	9069273	96	---	---	---	---	9068865	9068902	+	73	9065101	9069271
Gm01	9120756	9141567	9120756	9122750	9139623	9141567	97	---	---	---	---	9138853	9138865	+	84	9120756	9141565
Gm01	9151680	9160346	9151680	9152710	9159308	9160346	93	---	---	---	---	9153013	9153040	-	71	9151680	9160339
Gm01	9272417	9277264	9272417	9272602	9277079	9277264	98	---	---	---	---	9272812	9272826	-	80	9272422	9277251
Gm01	9346128	9348927	9346128	9346608	9348433	9348913	99	9346122	9346127	9348928	9348933	9348333	9348373	+	73	9346128	9348917
Gm01	9349783	9359286	9349783	9350821	9358250	9359286	98	---	---	---	---	9357961	9358018	+	70	---	---
Gm01	9361933	9376698	9361933	9362437	9376195	9376698	91	---	---	---	---	9363072	9363086	-	80	9361951	9376691
Gm01	9363345	9368890	9363345	9364319	9367917	9368890	98	---	---	---	---	9364386	9364433	-	81	9363345	9368888
Gm01	9390224	9402738	9390228	9390531	9402431	9402734	96	9390218	9390223	9402739	9402744	9390953	9390964	-	75	9390224	9402731
Gm01	9390898	9397731	9390909	9392376	9396262	9397730	95	9390892	9390897	9397732	9397737	9392516	9392549	-	82	---	---
Gm01	9391520	9397112	9391520	9391758	9396874	9397112	97	---	---	---	---	9396776	9396796	+	85	9391522	9397106
Gm01	9397985	9403702	9397985	9398590	9403111	9403702	93	---	---	---	---	9398723	9398772	-	76	9397985	9403700
Gm01	9408148	9420809	9408148	9408558	9420378	9420809	90	---	---	---	---	9409046	9409149	-	74	---	---
Gm01	9410566	9414533	9410566	9411725	9413448	9414533	88	---	---	---	---	9413353	9413384	+	81	9410566	9414531
Gm01	9410885	9414219	9410885	9411409	9413694	9414218	95	9410879	9410884	9414220	9414225	9411513	9411524	-	83	---	---
Gm01	9427751	9436786	9427757	9428024	9436507	9436773	86	9427745	9427750	9436787	9436792	9436103	9436175	+	82	---	---
Gm01	9432970	9436504	9432977	9433539	9435942	9436499	93	9432964	9432969	9436505	9436510	9433624	9433650	-	70	9432978	9436493
Gm01	9464403	9474581	9464403	9465534	9473491	9474581	92	---	---	---	---	9465903	9465931	-	72	9464403	9474579
Gm01	9507217	9512304	9507217	9507542	9511987	9512304	87	---	---	---	---	9511812	9511828	+	76	9507218	9512296
Gm01	9549970	9559203	9549970	9551068	9558110	9559203	98	---	---	---	---	9551226	9551253	-	89	9549970	9559201
Gm01	9588880	9603908	9588880	9589563	9603226	9603908	98	---	---	---	---	9590067	9590085	-	78	9588880	9603892
Gm01	9589562	9599373	9589563	9590732	9598210	9599358	97	9589557	9589561	9599374	9599378	9597881	9597948	+	72	9589563	9599372
Gm01	9666492	9676731	9666492	9667614	9675610	9676731	97	---	---	---	---	9667971	9667993	-	78	9666493	9676729
Gm01	9758165	9760891	9758165	9758573	9760485	9760891	95	---	---	---	---	9758647	9758673	-	77	9758171	9760888
Gm01	9819195	9828730	9819195	9819401	9828525	9828730	88	---	---	---	---	9828158	9828192	+	85	---	---
Gm01	9850734	9857242	9850736	9851710	9856269	9857240	94	9850729	9850733	9857243	9857247	9851888	9851910	-	78	9850737	9857237
Gm01	9888333	9897238	9888333	9889215	9896365	9897238	89	---	---	---	---	9889301	9889323	-	73	---	---
Gm01	9956488	9965438	9956488	9956653	9965273	9965438	93	---	---	---	---	9956778	9956791	-	100	---	---
Gm01	10041092	10046024	10041092	10041299	10045817	10046024	99	---	---	---	---	10041315	10041401	-	71	10041092	10046019
Gm01	10067274	10078136	10067274	10068632	10076786	10078136	92	---	---	---	---	10076494	10076516	+	78	10067274	10078134
Gm01	10079594	10083465	10079594	10080587	10082493	10083465	96	---	---	---	---	10080642	10080671	-	80	10079595	10083463
Gm01	10098858	10113724	10098858	10099944	10112632	10113720	92	10098853	10098857	10113725	10113729	10112336	10112356	+	76	10098860	10113718
Gm01	10099307	10113329	10099307	10099556	10113080	10113329	94	---	---	---	---	10112470	10112490	+	76	10099307	10113316
Gm01	10153343	10169356	10153343	10154548	10168150	10169356	99	---	---	---	---	10167502	10167520	+	84	10153343	10169354
Gm01	10179343	10184516	10179345	10179533	10184323	10184510	95	10179338	10179342	10184517	10184521	10179694	10179715	-	90	10179345	10184514
Gm01	10189280	10208600	10189282	10190886	10206989	10208600	95	10189273	10189279	10208601	10208607	10190940	10191026	-	79	10189282	10208598
Gm01	10210695	10220623	10210695	10211679	10219575	10220623	87	---	---	---	---	10211718	10211819	-	73	10210706	10220621
Gm01	10225389	10232590	10225389	10226512	10231472	10232590	98	---	---	---	---	10231225	10231243	+	89	10225389	10232579
Gm01	10246114	10263746	10246114	10248104	10261749	10263746	97	---	---	---	---	10261197	10261212	+	75	10246114	10263744
Gm01	10267935	10271431	10267935	10268390	10270974	10271431	91	---	---	---	---	10268449	10268520	-	75	10267949	10271429
Gm01	10298829	10313986	10298829	10299131	10313684	10313986	99	---	---	---	---	10312958	10312971	+	78	---	---
Gm01	10304261	10313934	10304261	10304696	10313498	10313934	90	---	---	---	---	10305115	10305127	-	92	10304264	10313920
Gm01	10323370	10327524	10323370	10323506	10327388	10327524	91	---	---	---	---	10323678	10323690	-	84	---	---
Gm01	10349290	10354695	10349295	10349730	10354264	10354688	97	10349285	10349289	10354696	10354700	10349841	10349853	-	84	10349297	10354685
Gm01	10358256	10369590	10358256	10358627	10369219	10369590	97	---	---	---	---	10368778	10368868	+	73	10358269	10369588
Gm01	10371853	10383644	10371853	10372268	10383230	10383644	93	---	---	---	---	10372692	10372741	-	86	---	---
Gm01	10376131	10388817	10376131	10376686	10388262	10388817	94	---	---	---	---	10376913	10376925	-	84	10376140	10388806
Gm01	10376686	10382217	10376686	10377652	10381252	10382217	98	---	---	---	---	10377719	10377766	-	81	10376686	10382212
Gm01	10385844	10392399	10385844	10386166	10392076	10392399	93	---	---	---	---	10391802	10391824	+	86	---	---
Gm01	10409401	10422229	10409401	10409891	10421736	10422229	93	---	---	---	---	10421177	10421191	+	80	10409411	10422227
Gm01	10436362	10454912	10436362	10437573	10453707	10454912	95	---	---	---	---	10453179	10453251	+	76	---	---
Gm01	10463343	10471387	10463351	10464505	10470269	10471377	90	10463338	10463342	10471388	10471392	10464756	10464772	-	82	10463344	10471385
Gm01	10511862	10517584	10511869	10512995	10516457	10517579	96	10511857	10511861	10517585	10517589	10513150	10513169	-	80	10511870	10517582
Gm01	10526990	10535571	10526990	10528489	10534043	10535571	94	---	---	---	---	10533880	10533905	+	73	---	---
Gm01	10561696	10569359	10561696	10562665	10568369	10569359	94	---	---	---	---	10568176	10568206	+	87	10561701	10569351
Gm01	10611976	10622854	10611991	10613634	10621225	10622854	97	10611971	10611975	10622855	10622859	10613866	10613891	-	76	---	---
Gm01	10627483	10637240	10627483	10628059	10636664	10637240	97	---	---	---	---	10628430	10628450	-	80	10627483	10637236
Gm01	10646429	10651802	10646434	10647339	10650889	10651796	97	10646422	10646428	10651803	10651809	10650738	10650757	+	70	10646435	10651794
Gm01	10661424	10675857	10661424	10662008	10675274	10675857	92	---	---	---	---	10662538	10662644	-	72	---	---
Gm01	10668798	10671614	10668806	10669329	10671066	10671609	92	10668793	10668797	10671615	10671619	10670966	10671006	+	73	10668806	10671607
Gm01	10736912	10745723	10736912	10737429	10745206	10745723	94	---	---	---	---	10737794	10737818	-	76	10736913	10745706
Gm01	10815386	10830552	10815386	10815630	10830320	10830552	89	---	---	---	---	10829598	10829615	+	72	10815387	10830538
Gm01	10815628	10825923	10815628	10816766	10824783	10825923	97	---	---	---	---	10824382	10824412	+	70	---	---
Gm01	10825925	10830993	10825925	10826375	10830547	10830993	91	---	---	---	---	10826552	10826570	-	73	10825930	10830991
Gm01	10831838	10844202	10831838	10832154	10843886	10844202	96	---	---	---	---	10832656	10832672	-	70	10831840	10844196
Gm01	10835555	10842896	10835558	10836695	10841756	10842895	97	10835550	10835554	10842897	10842901	10836897	10836932	-	77	10835555	10842892
Gm01	10846216	10849770	10846216	10846456	10849524	10849763	93	10846210	10846215	10849771	10849776	10849457	10849468	+	83	10846217	10849767
Gm01	10858993	10873557	10859001	10859248	10873304	10873555	88	10858988	10858992	10873558	10873562	10872601	10872629	+	75	---	---
Gm01	10890086	10898949	10890086	10890267	10898768	10898949	86	---	---	---	---	10890274	10890311	-	78	---	---
Gm01	10952072	10954831	10952074	10952239	10954658	10954825	89	10952066	10952071	10954832	10954837	10954571	10954584	+	92	---	---
Gm01	10959841	10979544	10959841	10961471	10977945	10979544	94	---	---	---	---	10977823	10977890	+	77	10959841	10979542
Gm01	10960381	10979087	10960381	10961014	10978466	10979087	95	---	---	---	---	10977823	10977890	+	77	10960397	10979068
Gm01	10997684	11003865	10997684	10998528	11003022	11003865	96	---	---	---	---	10998724	10998753	-	83	---	---
Gm01	10997794	11003565	10997794	10998228	11003132	11003565	96	---	---	---	---	10998399	10998413	-	86	---	---
Gm01	11009301	11022816	11009308	11009751	11022356	11022803	85	11009296	11009300	11022817	11022821	11021725	11021779	+	78	---	---
Gm01	11049791	11055261	11049791	11050891	11054161	11055261	95	---	---	---	---	11050930	11050956	-	70	---	---
Gm01	11126794	11139896	11126805	11128496	11138162	11139883	85	11126789	11126793	11139897	11139901	11137802	11137819	+	72	11126805	11139895
Gm01	11142101	11159022	11142113	11143775	11157352	11159009	98	11142095	11142100	11159023	11159028	11144419	11144451	-	72	11142111	11159020
Gm01	11160871	11170557	11160871	11161251	11170196	11170557	85	---	---	---	---	11161678	11161699	-	72	11160888	11170547
Gm01	11268563	11275035	11268563	11269537	11274062	11275035	97	---	---	---	---	11269715	11269737	-	78	11268564	11275033
Gm01	11327902	11337338	11327902	11328912	11336340	11337338	89	---	---	---	---	11336055	11336085	+	74	---	---
Gm01	11328196	11337217	11328196	11328789	11336628	11337217	91	---	---	---	---	11328949	11329042	-	72	11328201	11337198
Gm01	11345446	11353664	11345446	11346021	11353092	11353664	89	---	---	---	---	11352771	11352802	+	71	---	---
Gm01	11412554	11418228	11412554	11413127	11417696	11418228	88	---	---	---	---	11413323	11413350	-	96	---	---
Gm01	11441918	11445547	11441918	11442648	11444812	11445547	88	---	---	---	---	11442729	11442756	-	71	---	---
Gm01	11507451	11519502	11507451	11510821	11516077	11519502	95	---	---	---	---	11515893	11515963	+	73	11507451	11519500
Gm01	11507601	11518928	11507603	11510237	11516284	11518918	97	11507596	11507600	11518929	11518933	11515992	11516015	+	79	11507604	11518921
Gm01	11530635	11536037	11530635	11531055	11535635	11536037	91	---	---	---	---	11535431	11535449	+	94	11530635	11536035
Gm01	11628290	11634249	11628290	11628751	11633751	11634249	88	---	---	---	---	11633501	11633526	+	92	11628308	11634247
Gm01	11641825	11646295	11641837	11642122	11646003	11646287	99	11641818	11641824	11646296	11646302	11645819	11645848	+	80	11641827	11646287
Gm01	11680412	11685574	11680420	11680788	11685199	11685568	96	11680405	11680411	11685575	11685581	11680847	11680870	-	75	11680413	11685572
Gm01	11712810	11718030	11712810	11713646	11717194	11718030	98	---	---	---	---	11713690	11713767	-	82	11712810	11718028
Gm01	11785571	11794846	11785571	11786572	11793845	11794846	99	---	---	---	---	11786900	11786922	-	73	11785573	11794844
Gm01	11805422	11825331	11805422	11807100	11823634	11825331	98	---	---	---	---	11822864	11822876	+	84	11805423	11825329
Gm01	11838857	11845194	11838857	11839689	11844387	11845194	93	---	---	---	---	11844182	11844204	+	73	11838869	11845190
Gm01	11861577	11877627	11861577	11863702	11875491	11877627	99	---	---	---	---	11864231	11864268	-	73	11861577	11877621
Gm01	11904823	11912303	11904823	11905277	11911849	11912303	88	---	---	---	---	11905290	11905316	-	74	11904823	11912301
Gm01	11922597	11929776	11922597	11923962	11928357	11929776	92	---	---	---	---	11924053	11924100	-	70	11922597	11929773
Gm01	11960988	11963697	11961001	11961309	11963388	11963686	90	11960983	11960987	11963698	11963702	---	---	0	--	---	---
Gm01	12012667	12023863	12012667	12013537	12022955	12023863	91	---	---	---	---	12022681	12022702	+	77	---	---
Gm01	12013531	12019715	12013540	12014645	12018641	12019700	93	12013526	12013530	12019716	12019720	12014806	12014844	-	82	12013544	12019710
Gm01	12013599	12019700	12013599	12014645	12018700	12019700	93	---	---	---	---	12014806	12014847	-	78	12013604	12019697
Gm01	12040574	12047031	12040574	12040699	12046906	12047031	97	---	---	---	---	12040902	12040924	-	78	---	---
Gm01	12058847	12064404	12058847	12059238	12064012	12064404	92	---	---	---	---	12059260	12059284	-	88	12058847	12064400
Gm01	12061868	12082957	12061881	12062306	12082515	12082942	88	12061863	12061867	12082958	12082962	12081586	12081608	+	73	12061883	12082953
Gm01	12097840	12107736	12097850	12099041	12106555	12107726	97	12097834	12097839	12107737	12107742	12106262	12106296	+	71	12097851	12107728
Gm01	12136279	12151860	12136279	12138160	12149979	12151860	99	---	---	---	---	12149426	12149441	+	75	12136279	12151857
Gm01	12152504	12163097	12152504	12153313	12162319	12163097	92	---	---	---	---	12153708	12153727	-	80	---	---
Gm01	12157232	12163407	12157232	12157541	12163102	12163407	93	---	---	---	---	12162851	12162867	+	82	---	---
Gm01	12157575	12173162	12157582	12158581	12172155	12173155	98	12157570	12157574	12173163	12173167	12159192	12159260	-	75	---	---
Gm01	12191960	12202019	12191960	12192527	12201446	12202019	85	---	---	---	---	12201022	12201041	+	75	---	---
Gm01	12191960	12202019	12191960	12192527	12201446	12202019	85	---	---	---	---	12201022	12201041	+	75	---	---
Gm01	12200845	12206561	12200849	12201441	12206006	12206552	88	12200839	12200844	12206562	12206567	12201649	12201670	-	77	12200859	12206550
Gm01	12220660	12229050	12220671	12222629	12227202	12229050	91	12220655	12220659	12229051	12229055	---	---	0	--	12220662	12229041
Gm01	12220671	12228676	12220671	12222257	12227202	12228676	89	---	---	---	---	12222287	12222298	-	100	12220681	12228663
Gm01	12230235	12247906	12230235	12231433	12246728	12247906	93	---	---	---	---	12232168	12232188	-	80	---	---
Gm01	12231742	12248903	12231742	12232436	12248209	12248903	96	---	---	---	---	12247434	12247507	+	81	12231742	12248894
Gm01	12246421	12267639	12246421	12246996	12267065	12267639	96	---	---	---	---	12247923	12247954	-	90	12246421	12267635
Gm01	12276346	12295049	12276346	12279030	12292269	12295049	86	---	---	---	---	12279646	12279691	-	78	12276355	12295039
Gm01	12278027	12295049	12278027	12279030	12294029	12295049	87	---	---	---	---	12279646	12279691	-	78	12278034	12295039
Gm01	12279512	12297011	12279526	12279913	12296613	12297000	97	12279507	12279511	12297012	12297016	12296173	12296207	+	71	---	---
Gm01	12280424	12284195	12280424	12282041	12282584	12284195	93	---	---	---	---	12282500	12282524	+	76	---	---
Gm01	12300397	12310958	12300397	12301618	12309672	12310958	89	---	---	---	---	12309334	12309407	+	82	---	---
Gm01	12302220	12314165	12302220	12302325	12314060	12314165	96	---	---	---	---	12313490	12313522	+	75	---	---
Gm01	12314380	12330236	12314380	12317475	12327151	12330236	88	---	---	---	---	12326694	12326712	+	78	12314384	12330235
Gm01	12315366	12329022	12315367	12316234	12328151	12329015	88	12315361	12315365	12329023	12329027	12327672	12327780	+	70	---	---
Gm01	12324330	12329795	12324330	12324656	12329465	12329795	90	---	---	---	---	12329264	12329286	+	78	12324330	12329794
Gm01	12336317	12345652	12336317	12337314	12344655	12345652	99	---	---	---	---	12337598	12337655	-	72	12336318	12345647
Gm01	12359684	12375814	12359691	12361320	12374171	12375808	98	12359679	12359683	12375815	12375819	12361949	12361963	-	73	12359687	12375806
Gm01	12387444	12405644	12387444	12388483	12404604	12405644	93	---	---	---	---	12389092	12389122	-	70	12387454	12405635
Gm01	12426076	12440294	12426076	12426415	12439955	12440294	93	---	---	---	---	12439278	12439294	+	76	12426093	12440293
Gm01	12428506	12434855	12428512	12429618	12433763	12434842	94	12428500	12428505	12434856	12434861	12433621	12433649	+	72	12428513	12434845
Gm01	12428992	12434394	12429004	12429163	12434235	12434394	96	12428986	12428991	12434395	12434400	12429403	12429417	-	86	---	---
Gm01	12480682	12490752	12480682	12481691	12489755	12490752	90	---	---	---	---	12489351	12489382	+	75	---	---
Gm01	12503346	12520741	12503346	12505294	12518790	12520741	93	---	---	---	---	12518146	12518164	+	84	12503346	12520739
Gm01	12519428	12525028	12519428	12520741	12523742	12525028	86	---	---	---	---	---	---	0	--	12519430	12525026
Gm01	12537180	12539839	12537180	12537411	12539611	12539839	89	---	---	---	---	12537440	12537461	-	90	12537181	12539823
Gm01	12547278	12565011	12547278	12548386	12563906	12565011	97	---	---	---	---	12563273	12563289	+	82	---	---
Gm01	12548386	12556365	12548386	12548510	12556241	12556365	95	12548380	12548385	12556366	12556371	12556007	12556025	+	78	---	---
Gm01	12556432	12565352	12556432	12556766	12565005	12565352	92	---	---	---	---	12564618	12564632	+	93	---	---
Gm01	12565772	12575692	12565772	12566798	12574672	12575692	93	---	---	---	---	12574422	12574461	+	72	---	---
Gm01	12595008	12597495	12595023	12595340	12597183	12597491	94	12595003	12595007	12597496	12597500	---	---	0	--	12595008	12597483
Gm01	12619478	12625124	12619478	12619844	12624758	12625124	90	---	---	---	---	12624591	12624634	+	77	---	---
Gm01	12648235	12668185	12648235	12648450	12667970	12668185	97	---	---	---	---	12649375	12649401	-	81	12648239	12668172
Gm01	12652795	12662480	12652795	12653890	12661385	12662480	99	---	---	---	---	12654178	12654235	-	70	12652799	12662478
Gm01	12691413	12700644	12691413	12692500	12699554	12700644	97	12691407	12691412	12700645	12700650	12692642	12692690	-	79	12691422	12700642
Gm01	12707933	12720907	12707940	12708301	12720535	12720897	96	12707926	12707932	12720908	12720914	12719949	12719965	+	94	12707938	12720900
Gm01	12709758	12719456	12709763	12710858	12718361	12719455	97	12709752	12709757	12719457	12719462	12718017	12718074	+	70	12709765	12719451
Gm01	12729013	12735563	12729024	12729409	12735172	12735557	99	12729008	12729012	12735564	12735568	12729685	12729698	-	78	12729025	12735554
Gm01	12796515	12802770	12796515	12798637	12800634	12802770	97	---	---	---	---	12798701	12798713	-	92	12796520	12802768
Gm01	12819359	12824078	12819372	12819670	12823777	12824077	98	12819354	12819358	12824079	12824083	12819839	12819862	-	79	12819375	12824075
Gm01	12841689	12848895	12841689	12842833	12847747	12848895	93	---	---	---	---	12847595	12847609	+	86	12841692	12848893
Gm01	12920578	12932287	12920578	12920748	12932117	12932287	86	---	---	---	---	12931548	12931584	+	72	---	---
Gm01	12922355	12928735	12922355	12922728	12928362	12928735	93	---	---	---	---	12928082	12928119	+	71	12922357	12928733
Gm01	12942238	12950817	12942238	12943221	12949835	12950817	98	---	---	---	---	12949650	12949680	+	90	12942238	12950804
Gm01	12953077	12970679	12953077	12955010	12968747	12970679	99	---	---	---	---	12955646	12955664	-	84	12953077	12970677
Gm01	12974240	12983847	12974240	12975442	12982648	12983847	95	---	---	---	---	12982287	12982311	+	76	12974240	12983845
Gm01	13016888	13026357	13016900	13017441	13025804	13026345	96	13016883	13016887	13026358	13026362	13017672	13017730	-	76	13016900	13026356
Gm01	13077399	13091301	13077411	13079170	13089542	13091296	92	13077394	13077398	13091302	13091306	13089051	13089088	+	73	13077406	13091294
Gm01	13103623	13124539	13103623	13104529	13123633	13124539	96	---	---	---	---	13122683	13122709	+	92	13103623	13124537
Gm01	13109881	13120580	13109884	13112296	13118167	13120565	97	13109876	13109880	13120581	13120585	13117980	13118011	+	75	13109884	13120563
Gm01	13109881	13120580	13109884	13112296	13118167	13120565	97	13109876	13109880	13120581	13120585	13117980	13118011	+	75	13109884	13120563
Gm01	13122562	13135961	13122562	13123905	13134588	13135954	89	13122557	13122561	13135962	13135966	13124410	13124440	-	83	13122569	13135958
Gm01	13128439	13137122	13128439	13128678	13136884	13137122	93	---	---	---	---	13136555	13136585	+	80	13128454	13137117
Gm01	13128745	13136634	13128749	13129706	13135659	13136621	97	13128740	13128744	13136635	13136639	13129968	13129986	-	84	13128747	13136619
Gm01	13143658	13163112	13143658	13145257	13161503	13163111	96	13143653	13143657	13163113	13163117	13161382	13161448	+	77	13143658	13163111
Gm01	13169269	13182318	13169269	13169433	13182154	13182318	98	---	---	---	---	13181587	13181601	+	86	---	---
Gm01	13171370	13180586	13171370	13172468	13179494	13180586	99	---	---	---	---	13172613	13172631	-	89	13171370	13180583
Gm01	13191062	13196601	13191062	13192025	13195638	13196601	98	---	---	---	---	13195523	13195570	+	79	13191062	13196599
Gm01	13198629	13206705	13198629	13198867	13206465	13206705	95	---	---	---	---	13199002	13199032	-	87	---	---
Gm01	13210424	13230366	13210424	13212220	13228550	13230366	93	---	---	---	---	13212993	13213036	-	70	13210425	13230360
Gm01	13235613	13241037	13235613	13236523	13240127	13241037	99	---	---	---	---	13236565	13236634	-	82	13235613	13241034
Gm01	13244770	13256699	13244770	13246249	13255203	13256699	87	---	---	---	---	13246335	13246374	-	80	13244772	13256696
Gm01	13277406	13282302	13277406	13277708	13282000	13282302	91	---	---	---	---	13281785	13281831	+	70	13277406	13282300
Gm01	13342309	13344873	13342309	13342640	13344539	13344873	95	---	---	---	---	13344457	13344484	+	78	13342309	13344871
Gm01	13368960	13375937	13368963	13370352	13374538	13375937	89	13368955	13368959	13375938	13375942	13374418	13374437	+	80	13368978	13375935
Gm01	13377289	13393295	13377289	13378972	13391611	13393294	95	13377283	13377288	13393296	13393301	13379544	13379581	-	71	13377300	13393292
Gm01	13394720	13401062	13394720	13395428	13400367	13401062	88	---	---	---	---	13395606	13395638	-	84	13394734	13401059
Gm01	13403944	13408459	13403944	13404222	13408188	13408459	91	---	---	---	---	13408116	13408135	+	80	13403947	13408457
Gm01	13463667	13483883	13463667	13465243	13482234	13483883	92	---	---	---	---	13466068	13466093	-	73	13463667	13483881
Gm01	13492158	13510469	13492158	13493291	13509328	13510469	93	---	---	---	---	13508709	13508773	+	76	13492158	13510466
Gm01	13505924	13512107	13505924	13506453	13511577	13512107	86	---	---	---	---	13511321	13511342	+	81	13505935	13512103
Gm01	13519773	13523456	13519773	13520427	13522779	13523456	88	---	---	---	---	13520475	13520505	-	83	13519787	13523450
Gm01	13535003	13539953	13535003	13535787	13539208	13539953	91	---	---	---	---	13535934	13535958	-	80	13535004	13539949
Gm01	13555453	13567428	13555453	13557317	13565567	13567428	98	---	---	---	---	13557469	13557480	-	75	13555455	13567426
Gm01	13573527	13594178	13573530	13575127	13592574	13594175	96	13573522	13573526	13594179	13594183	13575181	13575245	-	76	13573528	13594173
Gm01	13598919	13620182	13598919	13599630	13619517	13620182	86	---	---	---	---	13618784	13618827	+	81	---	---
Gm01	13604968	13612164	13604969	13606072	13611058	13612161	96	13604963	13604967	13612165	13612169	13610933	13611000	+	83	13604969	13612161
Gm01	13630391	13633789	13630391	13630988	13633185	13633782	92	13630378	13630390	13633790	13633802	13633075	13633096	+	72	13630391	13633780
Gm01	13641557	13645950	13641557	13641833	13645673	13645950	96	---	---	---	---	13645645	13645670	+	80	13641564	13645948
Gm01	13670168	13674930	13670168	13670674	13674434	13674930	89	---	---	---	---	13674257	13674275	+	73	13670177	13674925
Gm01	13712516	13724413	13712516	13712914	13724015	13724413	99	---	---	---	---	13713368	13713409	-	71	13712531	13724409
Gm01	13713622	13719499	13713622	13714867	13718233	13719499	98	---	---	---	---	13718077	13718090	+	100	13713630	13719497
Gm01	13725521	13730419	13725529	13725857	13730085	13730414	91	13725516	13725520	13730420	13730424	---	---	0	--	13725524	13730412
Gm01	13738482	13745533	13738482	13739242	13744793	13745533	94	---	---	---	---	13744548	13744577	+	80	---	---
Gm01	13746208	13751318	13746208	13747402	13750137	13751318	97	---	---	---	---	13747489	13747504	-	75	13746209	13751316
Gm01	13768266	13788984	13768266	13768471	13788775	13788984	85	---	---	---	---	13787873	13787895	+	82	---	---
Gm01	13811308	13827159	13811315	13812986	13825500	13827152	96	13811302	13811307	13827160	13827165	13813523	13813538	-	75	13811315	13827157
Gm01	13840730	13846179	13840737	13841706	13845190	13846170	95	13840724	13840729	13846180	13846185	13845083	13845130	+	83	13840732	13846170
Gm01	13846870	13867260	13846872	13848272	13865839	13867260	92	13846864	13846869	13867261	13867266	13849049	13849076	-	78	13846872	13867258
Gm01	13849385	13859651	13849385	13850511	13858538	13859651	91	---	---	---	---	13858194	13858233	+	72	---	---
Gm01	13906085	13914492	13906085	13909247	13911323	13914492	96	---	---	---	---	13911219	13911263	+	77	---	---
Gm01	13910254	13929782	13910254	13911274	13928744	13929782	95	---	---	---	---	13912028	13912043	-	81	---	---
Gm01	13971405	13982261	13971405	13974773	13978626	13982261	90	---	---	---	---	13974911	13974929	-	78	13971405	13982259
Gm01	13972799	13980368	13972799	13973160	13980014	13980368	93	---	---	---	---	13979751	13979770	+	75	13972809	13980355
Gm01	13988207	13997981	13988207	13989187	13997018	13997981	92	---	---	---	---	13989353	13989370	-	72	13988208	13997976
Gm01	14002937	14008264	14002937	14003845	14007361	14008264	91	---	---	---	---	14004003	14004020	-	72	14002937	14008261
Gm01	14020409	14024279	14020409	14021119	14023597	14024279	88	---	---	---	---	---	---	0	--	14020409	14024276
Gm01	14032710	14037705	14032710	14033209	14037219	14037705	94	---	---	---	---	14033383	14033409	-	77	---	---
Gm01	14044641	14052217	14044641	14045564	14051292	14052217	89	---	---	---	---	14045651	14045672	-	77	14044641	14052203
Gm01	14044996	14051813	14044996	14045159	14051637	14051813	89	---	---	---	---	14051358	14051408	+	84	14045011	14051804
Gm01	14058292	14064642	14058300	14059128	14063780	14064629	91	14058286	14058291	14064643	14064648	14063554	14063571	+	88	14058300	14064640
Gm01	14080160	14085517	14080160	14080616	14085061	14085517	96	---	---	---	---	14085029	14085041	+	76	14080160	14085513
Gm01	14145724	14150695	14145724	14146995	14149392	14150695	91	---	---	---	---	14147052	14147066	-	73	14145739	14150689
Gm01	14147632	14152980	14147632	14148656	14151918	14152980	87	---	---	---	---	14151755	14151780	+	73	---	---
Gm01	14148797	14165897	14148811	14150319	14164381	14165890	99	14148792	14148796	14165898	14165902	14163699	14163718	+	70	---	---
Gm01	14166402	14171846	14166402	14167266	14170982	14171846	99	---	---	---	---	14167430	14167452	-	86	---	---
Gm01	14191900	14201411	14191900	14192947	14200364	14201411	99	---	---	---	---	14193234	14193291	-	70	14191900	14201409
Gm01	14203818	14209983	14203818	14204542	14209233	14209983	94	---	---	---	---	14209007	14209024	+	88	14203819	14209973
Gm01	14203818	14209857	14203818	14204416	14209233	14209857	93	---	---	---	---	14204523	14204542	-	80	---	---
Gm01	14211666	14228707	14211666	14212704	14227780	14228707	85	---	---	---	---	14227072	14227094	+	78	---	---
Gm01	14235414	14239374	14235429	14235770	14239019	14239359	94	14235409	14235413	14239375	14239379	14235773	14235834	-	70	---	---
Gm01	14265398	14270589	14265413	14266358	14269651	14270574	91	14265393	14265397	14270590	14270594	14269517	14269535	+	78	---	---
Gm01	14282260	14302669	14282260	14283874	14301074	14302669	92	---	---	---	---	14300947	14301020	+	78	14282260	14302667
Gm01	14285323	14290859	14285323	14286287	14289895	14290859	99	---	---	---	---	14286354	14286401	-	81	14285324	14290857
Gm01	14302946	14314111	14302946	14304224	14312841	14314111	88	---	---	---	---	14304302	14304321	-	70	14302957	14314105
Gm01	14304232	14309654	14304241	14305152	14308744	14309652	93	14304227	14304231	14309655	14309659	14308624	14308679	+	82	14304232	14309652
Gm01	14327432	14335930	14327432	14328547	14334810	14335930	95	---	---	---	---	14334507	14334523	+	70	14327432	14335928
Gm01	14345542	14357780	14345542	14347086	14356181	14357780	91	---	---	---	---	14355887	14355983	+	73	14345546	14357778
Gm01	14395992	14406188	14395992	14396421	14405759	14406188	95	---	---	---	---	14405331	14405349	+	73	---	---
Gm01	14417612	14426298	14417618	14418890	14425040	14426291	85	14417606	14417611	14426299	14426304	14419034	14419078	-	71	---	---
Gm01	14430927	14437007	14430927	14432517	14435397	14437007	88	---	---	---	---	14432585	14432621	-	81	---	---
Gm01	14442863	14460109	14442874	14445031	14457951	14460109	99	14442858	14442862	14460110	14460114	14457305	14457321	+	82	14442874	14460107
Gm01	14464264	14472065	14464264	14464439	14471891	14472065	93	---	---	---	---	14464770	14464802	-	75	14464264	14472057
Gm01	14500286	14508264	14500296	14500919	14507665	14508260	87	14500281	14500285	14508265	14508269	14507586	14507637	+	73	14500290	14508258
Gm01	14514341	14527524	14514341	14515821	14525996	14527524	86	---	---	---	---	14525501	14525522	+	81	14514343	14527522
Gm01	14523836	14542465	14523836	14524285	14542042	14542465	86	---	---	---	---	14525130	14525165	-	75	14523836	14542460
Gm01	14524443	14527839	14524443	14524750	14527530	14527839	96	---	---	---	---	---	---	0	--	14524444	14527837
Gm01	14528023	14539544	14528030	14529493	14537956	14539534	85	14528018	14528022	14539545	14539549	14537576	14537602	+	85	14528037	14539538
Gm01	14572040	14585713	14572054	14573292	14584448	14585710	87	14572034	14572039	14585714	14585719	14573811	14573850	-	72	---	---
Gm01	14572848	14585710	14572848	14573292	14585253	14585710	87	---	---	---	---	14573811	14573851	-	73	---	---
Gm01	14617007	14623800	14617007	14618628	14622175	14623800	95	---	---	---	---	14621997	14622016	+	85	---	---
Gm01	14639541	14645701	14639541	14640707	14644553	14645701	93	---	---	---	---	14644498	14644541	+	72	14639541	14645698
Gm01	14644548	14654510	14644548	14645700	14653356	14654510	97	---	---	---	---	14646045	14646063	-	84	14644548	14654508
Gm01	14655770	14665068	14655770	14656858	14664001	14665068	90	---	---	---	---	14663643	14663668	+	73	14655770	14665064
Gm01	14720379	14725137	14720392	14721372	14724164	14725134	94	14720373	14720378	14725138	14725143	14724024	14724048	+	76	---	---
Gm01	14756319	14774857	14756319	14756702	14774441	14774857	85	---	---	---	---	14773607	14773633	+	70	14756335	14774851
Gm01	14757600	14775178	14757600	14757926	14774852	14775178	91	---	---	---	---	14758743	14758773	-	70	---	---
Gm01	14784466	14788716	14784466	14784695	14788485	14788716	85	---	---	---	---	14784819	14784840	-	86	---	---
Gm01	14832872	14838223	14832872	14833691	14837409	14838223	91	---	---	---	---	14837294	14837380	+	75	---	---
Gm01	14832967	14838217	14832967	14833685	14837504	14838217	91	---	---	---	---	14837314	14837380	+	76	---	---
Gm01	14842920	14851578	14842931	14844188	14850367	14851570	85	14842915	14842919	14851579	14851583	14844230	14844345	-	74	---	---
Gm01	14892906	14901364	14892917	14893896	14900377	14901354	97	14892899	14892905	14901365	14901371	14894153	14894180	-	75	14892910	14901352
Gm01	14904758	14910118	14904758	14905492	14909364	14910118	97	---	---	---	---	14905648	14905686	-	71	14904768	14910116
Gm01	14928141	14934087	14928142	14928293	14933930	14934081	90	14928134	14928140	14934088	14934094	14933689	14933706	+	72	14928155	14934072
Gm01	14931073	14933741	14931073	14931433	14933381	14933741	98	---	---	---	---	14933284	14933304	+	76	14931073	14933723
Gm01	14958416	14967902	14958416	14959568	14966735	14967902	87	---	---	---	---	14966397	14966446	+	82	14958432	14967895
Gm01	14958528	14967657	14958531	14959328	14966851	14967652	87	14958522	14958527	14967658	14967663	14959664	14959705	-	76	---	---
Gm01	14975972	14980971	14975972	14976217	14980725	14980971	86	---	---	---	---	14976393	14976413	-	71	14975981	14980969
Gm01	14996879	15006546	14996879	14997448	15005978	15006546	96	---	---	---	---	15005683	15005697	+	80	---	---
Gm01	15009232	15018459	15009232	15010323	15017368	15018459	99	---	---	---	---	15017175	15017203	+	86	15009233	15018457
Gm01	15055836	15075204	15055836	15057401	15073643	15075204	88	---	---	---	---	15072926	15072949	+	79	---	---
Gm01	15063423	15068735	15063423	15064250	15067907	15068735	98	---	---	---	---	15064294	15064363	-	84	15063426	15068733
Gm01	15093429	15104434	15093434	15094748	15103009	15104433	85	15093424	15093428	15104435	15104439	15102839	15102852	+	71	15093429	15104431
Gm01	15105764	15114942	15105764	15105887	15114819	15114942	93	---	---	---	---	15106303	15106315	-	84	15105764	15114936
Gm01	15150470	15160331	15150481	15152260	15158554	15160331	95	15150464	15150469	15160332	15160337	15158446	15158519	+	81	15150478	15160320
Gm01	15167997	15187540	15167997	15168813	15186754	15187540	88	---	---	---	---	15186365	15186385	+	76	15168012	15187534
Gm01	15175654	15181997	15175654	15176178	15181449	15181997	90	---	---	---	---	15181249	15181288	+	80	---	---
Gm01	15184829	15200585	15184829	15185619	15199785	15200585	86	---	---	---	---	15199346	15199369	+	79	15184844	15200580
Gm01	15185253	15191414	15185253	15185620	15191023	15191414	87	---	---	---	---	15190752	15190773	+	77	15185253	15191408
Gm01	15231797	15235977	15231797	15231961	15235813	15235977	98	---	---	---	---	15232046	15232061	-	75	15231805	15235973
Gm01	15245509	15255007	15245521	15246661	15253867	15255007	99	15245504	15245508	15255008	15255012	15253665	15253689	+	76	15245514	15255005
Gm01	15262871	15269617	15262871	15264578	15267891	15269617	96	---	---	---	---	15267725	15267751	+	81	15262873	15269613
Gm01	15300185	15309418	15300185	15301277	15308327	15309418	99	---	---	---	---	15308140	15308168	+	86	15300185	15309416
Gm01	15334709	15347328	15334709	15334944	15347105	15347328	89	---	---	---	---	15335494	15335509	-	75	---	---
Gm01	15348860	15359007	15348860	15350066	15357750	15359007	89	---	---	---	---	15350387	15350402	-	75	15348861	15359003
Gm01	15374689	15384996	15374691	15374995	15384690	15384989	90	15374683	15374688	15384997	15385002	15375358	15375379	-	77	15374696	15384987
Gm01	15396216	15416043	15396216	15397420	15414839	15416043	99	---	---	---	---	15413983	15413996	+	71	15396232	15416024
Gm01	15396316	15415874	15396316	15397251	15414939	15415874	99	---	---	---	---	15414243	15414266	+	70	---	---
Gm01	15416228	15434846	15416228	15416654	15434419	15434846	95	---	---	---	---	15416872	15416918	-	76	---	---
Gm01	15479681	15499947	15479681	15481120	15498535	15499947	92	---	---	---	---	15497829	15497854	+	73	---	---
Gm01	15490344	15494903	15490344	15491006	15494241	15494903	99	---	---	---	---	15491090	15491116	-	70	---	---
Gm01	15539010	15559686	15539010	15539964	15558721	15559686	90	---	---	---	---	15540617	15540635	-	78	---	---
Gm01	15555223	15559721	15555223	15555491	15559453	15559721	92	---	---	---	---	15559340	15559408	+	81	15555223	15559709
Gm01	15564035	15575604	15564041	15565705	15573939	15575604	99	15564030	15564034	15575605	15575609	15565832	15565852	-	85	15564041	15575599
Gm01	15593161	15614703	15593161	15594762	15613102	15614703	94	---	---	---	---	15595596	15595612	-	76	15593164	15614692
Gm01	15599267	15610818	15599267	15600021	15610040	15610818	86	---	---	---	---	15609947	15609984	+	78	15599267	15610806
Gm01	15600809	15610040	15600809	15603097	15607473	15610040	86	---	---	---	---	15607254	15607270	+	82	---	---
Gm01	15617500	15637926	15617514	15619197	15636247	15637916	96	15617495	15617499	15637927	15637931	15620024	15620050	-	74	15617507	15637919
Gm01	15647925	15668595	15647928	15649543	15667028	15668585	85	15647920	15647924	15668596	15668600	15650217	15650264	-	70	15647928	15668583
Gm01	15703275	15712678	15703275	15704432	15711521	15712678	98	---	---	---	---	15711227	15711241	+	80	15703275	15712676
Gm01	15725183	15735810	15725183	15726809	15734175	15735810	96	---	---	---	---	15726925	15726939	-	73	15725183	15735807
Gm01	15744209	15753349	15744209	15745057	15752425	15753349	87	---	---	---	---	15752135	15752151	+	100	15744217	15753347
Gm01	15744720	15748506	15744720	15745057	15748170	15748506	98	---	---	---	---	15748016	15748039	+	70	---	---
Gm01	15756080	15775839	15756080	15757715	15774201	15775839	96	---	---	---	---	15773430	15773443	+	71	15756081	15775829
Gm01	15784558	15803011	15784558	15786821	15800730	15803011	98	---	---	---	---	15800048	15800063	+	81	15784559	15803007
Gm01	15826170	15844057	15826170	15828116	15842111	15844057	99	---	---	---	---	15841431	15841446	+	81	15826170	15844055
Gm01	15861274	15871894	15861274	15864358	15868810	15871894	98	---	---	---	---	15864515	15864527	-	76	15861284	15871879
Gm01	15861274	15871894	15861274	15864358	15868810	15871894	98	---	---	---	---	15864515	15864527	-	76	15861284	15871879
Gm01	15923640	15930040	15923640	15924612	15929068	15930040	95	---	---	---	---	15928865	15928887	+	78	15923641	15930038
Gm01	15964057	15967586	15964057	15964535	15967098	15967586	87	---	---	---	---	15967075	15967096	+	86	15964058	15967585
Gm01	15973036	15977942	15973036	15973433	15977554	15977942	87	---	---	---	---	15973518	15973538	-	80	---	---
Gm01	15984414	15997898	15984414	15984714	15997598	15997898	96	---	---	---	---	15997013	15997029	+	76	15984425	15997896
Gm01	15987188	15995781	15987188	15988263	15994683	15995777	97	15987183	15987187	15995782	15995786	15994520	15994538	+	89	15987190	15995779
Gm01	15998038	16015621	15998038	15998216	16015443	16015621	96	---	---	---	---	15998974	15998994	-	80	15998041	16015609
Gm01	16000364	16009536	16000364	16001443	16008454	16009536	97	---	---	---	---	16001579	16001608	-	90	16000364	16009534
Gm01	16026683	16046972	16026683	16028303	16045317	16046972	95	---	---	---	---	16029131	16029154	-	70	---	---
Gm01	16064231	16076249	16064231	16064665	16075814	16076249	92	---	---	---	---	16065138	16065159	-	81	16064232	16076241
Gm01	16080910	16101212	16080924	16081120	16101006	16101207	89	16080904	16080909	16101213	16101218	16082039	16082094	-	85	---	---
Gm01	16090728	16093568	16090728	16090994	16093279	16093568	85	---	---	---	---	16091057	16091068	-	91	---	---
Gm01	16095960	16104870	16095973	16096762	16104050	16104857	86	16095954	16095959	16104871	16104876	16096929	16096946	-	83	---	---
Gm01	16107254	16112194	16107256	16107462	16111976	16112182	99	16107249	16107253	16112195	16112199	16107618	16107647	-	73	16107256	16112177
Gm01	16118602	16127435	16118602	16119699	16126338	16127435	99	---	---	---	---	16126152	16126179	+	89	16118602	16127431
Gm01	16148636	16169670	16148636	16149475	16168825	16169670	95	---	---	---	---	16150283	16150313	-	83	16148642	16169668
Gm01	16151560	16167734	16151560	16152580	16166714	16167734	99	---	---	---	---	16153255	16153269	-	86	---	---
Gm01	16176953	16187327	16176953	16177808	16186474	16187327	98	---	---	---	---	16186058	16186093	+	75	16176953	16187325
Gm01	16225623	16240917	16225623	16227013	16239528	16240917	93	---	---	---	---	16227374	16227446	-	76	---	---
Gm01	16264306	16278045	16264306	16264794	16277554	16278045	91	---	---	---	---	16265419	16265432	-	71	16264317	16278034
Gm01	16264793	16274083	16264793	16265794	16273081	16274083	98	---	---	---	---	16265933	16265946	-	71	16264793	16274080
Gm01	16274417	16280721	16274417	16276760	16278374	16280721	86	---	---	---	---	16278302	16278325	+	70	16274419	16280719
Gm01	16277011	16288255	16277011	16277542	16287728	16288255	92	---	---	---	---	16277996	16278026	-	70	---	---
Gm01	16280964	16287730	16280964	16281758	16287008	16287730	86	---	---	---	---	16286860	16286884	+	92	16280965	16287727
Gm01	16302007	16310589	16302007	16302756	16309828	16310589	93	---	---	---	---	16309683	16309713	+	74	---	---
Gm01	16302014	16309252	16302014	16302755	16308520	16309252	87	---	---	---	---	16302839	16302878	-	82	16302022	16309242
Gm01	16309262	16331033	16309262	16309828	16330467	16331033	88	---	---	---	---	16329465	16329495	+	70	16309280	16331026
Gm01	16312357	16324889	16312367	16312997	16324258	16324889	91	16312352	16312356	16324890	16324894	16323992	16324018	+	74	16312368	16324887
Gm01	16332047	16343076	16332047	16332843	16342270	16343076	85	---	---	---	---	16333209	16333235	-	70	16332065	16343069
Gm01	16345780	16349075	16345780	16346536	16348304	16349075	92	---	---	---	---	---	---	0	--	16345795	16349065
Gm01	16353933	16367065	16353944	16355036	16365964	16367058	98	16353925	16353932	16367066	16367073	16365450	16365468	+	73	16353937	16367055
Gm01	16387394	16399291	16387394	16387741	16398943	16399291	92	---	---	---	---	16398385	16398457	+	75	16387399	16399273
Gm01	16394530	16399493	16394530	16394964	16399060	16399493	92	---	---	---	---	16394966	16394978	-	100	16394535	16399490
Gm01	16467327	16474659	16467335	16467976	16474001	16474654	90	16467322	16467326	16474660	16474664	16473888	16473913	+	88	16467336	16474658
Gm01	16497905	16501929	16497905	16499071	16500763	16501929	99	---	---	---	---	16499099	16499112	-	78	16497919	16501922
Gm01	16501439	16505390	16501439	16502119	16504712	16505390	99	---	---	---	---	---	---	0	--	16501442	16505386
Gm01	16510437	16515320	16510437	16512463	16513293	16515320	99	---	---	---	---	16512467	16512491	-	72	---	---
Gm01	16517125	16521202	16517139	16519143	16519142	16521196	96	16517120	16517124	16521203	16521207	---	---	0	--	16517137	16521183
Gm01	16527961	16532349	16527961	16528363	16531947	16532349	93	---	---	---	---	16531881	16531901	+	71	16527961	16532343
Gm01	16532736	16535477	16532740	16533254	16534960	16535475	93	16532730	16532735	16535478	16535483	16534925	16534958	+	70	---	---
Gm01	16543836	16547347	16543836	16544685	16546500	16547347	96	---	---	---	---	---	---	0	--	16543837	16547335
Gm01	16545551	16546404	16545551	16545958	16545995	16546404	92	---	---	---	---	---	---	0	--	16545566	16546401
Gm01	16550691	16555196	16550691	16552232	16553702	16555196	89	---	---	---	---	16552257	16552273	-	76	16550695	16555190
Gm01	16553661	16556466	16553661	16554154	16555952	16556466	91	---	---	---	---	16555872	16555892	+	90	16553661	16556462
Gm01	16608874	16615203	16608874	16609282	16614795	16615203	94	---	---	---	---	16614725	16614741	+	76	16608874	16615201
Gm01	16618690	16621523	16618690	16619190	16621024	16621523	96	---	---	---	---	16620924	16620992	+	78	16618691	16621520
Gm01	16644554	16647337	16644554	16644739	16647152	16647337	91	---	---	---	---	16647032	16647111	+	82	16644557	16647324
Gm01	16669468	16670560	16669468	16670015	16670014	16670560	85	---	---	---	---	---	---	0	--	---	---
Gm01	16672670	16677998	16672682	16673109	16677567	16677994	87	16672665	16672669	16677999	16678003	16677442	16677468	+	77	16672673	16677992
Gm01	16678951	16682720	16678951	16680265	16681406	16682720	99	---	---	---	---	---	---	0	--	16678959	16682716
Gm01	16679549	16682375	16679549	16680739	16681186	16682375	93	---	---	---	---	16681089	16681116	+	71	16679555	16682371
Gm01	16686344	16689036	16686344	16687672	16687710	16689036	88	---	---	---	---	---	---	0	--	16686349	16689030
Gm01	16692706	16710495	16692706	16694339	16708866	16710495	87	16692699	16692705	16710496	16710502	16694973	16694993	-	76	---	---
Gm01	16772231	16789002	16772231	16772548	16788685	16789002	97	---	---	---	---	16787905	16787974	+	75	---	---
Gm01	16797120	16809924	16797120	16798226	16808807	16809924	94	---	---	---	---	16798724	16798739	-	75	16797137	16809915
Gm01	16817021	16819869	16817021	16817427	16819462	16819869	96	---	---	---	---	16817465	16817523	-	77	---	---
Gm01	16835116	16838065	16835119	16835353	16837830	16838064	93	16835111	16835115	16838066	16838070	16837706	16837726	+	80	---	---
Gm01	16851055	16856397	16851066	16851442	16856032	16856395	95	16851050	16851054	16856398	16856402	16855817	16855833	+	76	16851066	16856390
Gm01	16898276	16910930	16898276	16899633	16909526	16910930	89	---	---	---	---	16909031	16909048	+	72	16898276	16910920
Gm01	16909526	16924116	16909526	16911112	16922514	16924116	94	---	---	---	---	16911548	16911578	-	70	16909526	16924114
Gm01	16934263	16940216	16934263	16935073	16939402	16940216	96	---	---	---	---	16935193	16935209	-	76	16934270	16940209
Gm01	16950814	16960030	16950814	16951903	16958939	16960030	98	---	---	---	---	16958753	16958780	+	89	16950814	16960028
Gm01	16977817	16998507	16977817	16979177	16997146	16998507	86	---	---	---	---	16996470	16996506	+	78	---	---
Gm01	16982736	16991648	16982736	16983052	16991327	16991648	92	---	---	---	---	16990914	16990938	+	76	---	---
Gm01	16985352	16990390	16985352	16985820	16989922	16990390	99	---	---	---	---	16989780	16989836	+	80	16985356	16990380
Gm01	17003129	17022649	17003129	17003811	17021968	17022649	99	---	---	---	---	17021112	17021139	+	71	---	---
Gm01	17067988	17084532	17067988	17069663	17082857	17084532	99	---	---	---	---	17082212	17082227	+	81	17067992	17084530
Gm01	17092729	17105718	17092729	17094200	17104135	17105718	87	---	---	---	---	17103664	17103681	+	88	17092734	17105710
Gm01	17113869	17118980	17113869	17114671	17118218	17118980	93	---	---	---	---	17114801	17114820	-	70	17113870	17118978
Gm01	17125494	17128267	17125494	17126031	17127726	17128263	99	17125484	17125493	17128268	17128277	17127639	17127657	+	78	---	---
Gm01	17129282	17132464	17129291	17129725	17132025	17132459	95	17129276	17129281	17132465	17132470	17131910	17131929	+	70	---	---
Gm01	17137691	17156359	17137691	17139128	17154922	17156359	99	---	---	---	---	17154215	17154229	+	80	---	---
Gm01	17158324	17175624	17158337	17159981	17173952	17175615	97	17158318	17158323	17175625	17175630	17160650	17160665	-	81	17158340	17175612
Gm01	17185452	17203546	17185452	17186148	17202843	17203546	93	---	---	---	---	17186961	17186982	-	72	17185461	17203544
Gm01	17205585	17220869	17205585	17207183	17219325	17220869	90	---	---	---	---	17207234	17207306	-	76	17205585	17220864
Gm01	17244335	17262242	17244348	17244976	17261613	17262231	87	17244328	17244334	17262243	17262249	17260862	17260885	+	70	17244348	17262231
Gm01	17249897	17257536	17249897	17250086	17257346	17257536	94	---	---	---	---	17250420	17250449	-	76	---	---
Gm01	17272874	17281700	17272874	17273788	17280785	17281700	93	---	---	---	---	17274073	17274089	-	88	17272886	17281693
Gm01	17272874	17281614	17272874	17273702	17280785	17281614	93	---	---	---	---	17273704	17273731	-	82	---	---
Gm01	17273827	17279023	17273835	17274465	17278390	17279019	97	17273821	17273826	17279024	17279029	17278217	17278235	+	78	17273839	17279022
Gm01	17280735	17292406	17280735	17281178	17291961	17292404	94	17280730	17280734	17292407	17292411	17281594	17281643	-	84	17280736	17292403
Gm01	17339953	17360112	17339958	17341775	17358201	17360106	86	17339948	17339952	17360113	17360117	17341939	17341970	-	71	---	---
Gm01	17364495	17377407	17364495	17364956	17376946	17377407	96	---	---	---	---	17365537	17365556	-	70	17364496	17377396
Gm01	17370360	17378324	17370360	17371282	17377401	17378324	93	---	---	---	---	17377107	17377179	+	78	17370363	17378316
Gm01	17381848	17396414	17381848	17382241	17396021	17396414	85	---	---	---	---	17395593	17395621	+	72	17381849	17396412
Gm01	17404095	17410335	17404095	17404483	17409947	17410335	99	---	---	---	---	17404609	17404644	-	72	17404096	17410329
Gm01	17431983	17438246	17431995	17432149	17438088	17438239	94	17431978	17431982	17438247	17438251	17432347	17432370	-	87	---	---
Gm01	17450838	17458340	17450845	17451025	17458159	17458335	90	17450833	17450837	17458341	17458345	17451319	17451381	-	77	17450847	17458335
Gm01	17496865	17511182	17496865	17498315	17509743	17511182	97	---	---	---	---	17498369	17498436	-	77	17496872	17511180
Gm01	17502078	17519157	17502078	17503430	17517801	17519157	88	---	---	---	---	17517141	17517163	+	73	---	---
Gm01	17502443	17519046	17502443	17503333	17518159	17519046	89	---	---	---	---	17517468	17517492	+	76	---	---
Gm01	17523598	17532659	17523598	17526270	17529990	17532659	95	---	---	---	---	17529903	17529941	+	74	17523598	17532657
Gm01	17540418	17547417	17540418	17540622	17547212	17547417	85	---	---	---	---	17546895	17546915	+	71	---	---
Gm01	17587231	17599033	17587231	17587658	17598606	17599033	96	---	---	---	---	17588099	17588115	-	70	17587237	17599031
Gm01	17607245	17610098	17607245	17607476	17609866	17610098	91	---	---	---	---	17607517	17607542	-	76	17607250	17610091
Gm01	17610098	17621014	17610098	17612367	17618661	17621014	95	---	---	---	---	17618476	17618525	+	70	17610098	17621003
Gm01	17640380	17645605	17640381	17641344	17644637	17645601	99	17640375	17640379	17645606	17645610	17644522	17644569	+	81	17640381	17645599
Gm01	17677922	17682888	17677922	17678500	17682294	17682888	94	---	---	---	---	17682104	17682145	+	80	17677925	17682886
Gm01	17690582	17697681	17690582	17692160	17696084	17697681	96	---	---	---	---	17692179	17692195	-	70	---	---
Gm01	17711114	17722230	17711118	17711328	17722017	17722227	98	17711107	17711113	17722231	17722237	17721516	17721557	+	73	---	---
Gm01	17716697	17722977	17716697	17717469	17722219	17722977	93	---	---	---	---	17722083	17722132	+	84	---	---
Gm01	17750570	17758896	17750570	17750808	17758658	17758896	85	---	---	---	---	---	---	0	--	17750575	17758894
Gm01	17776873	17797138	17776881	17778554	17795480	17797133	97	17776866	17776872	17797139	17797145	17794718	17794730	+	84	17776881	17797130
Gm01	17777569	17796452	17777569	17777855	17796166	17796452	99	---	---	---	---	17778607	17778625	-	78	---	---
Gm01	17797131	17802364	17797131	17797821	17801680	17802364	98	---	---	---	---	17797999	17798013	-	80	17797142	17802361
Gm01	17839251	17858862	17839251	17840388	17857687	17858862	91	---	---	---	---	17840904	17840921	-	83	---	---
Gm01	17862310	17877769	17862310	17863491	17876608	17877769	95	17862304	17862309	17877770	17877775	17864044	17864136	-	81	17862310	17877767
Gm01	17866567	17871656	17866573	17867735	17870464	17871643	95	17866562	17866566	17871657	17871661	17870361	17870376	+	75	17866567	17871655
Gm01	17904507	17922956	17904507	17904781	17922682	17922956	96	---	---	---	---	17905658	17905676	-	84	17904510	17922951
Gm01	17935383	17953030	17935383	17935933	17952483	17953030	93	---	---	---	---	17951690	17951762	+	76	---	---
Gm01	17957878	17966688	17957878	17958877	17965691	17966688	98	---	---	---	---	17965521	17965590	+	74	17957878	17966670
Gm01	17985949	17991485	17985949	17986911	17990516	17991485	93	---	---	---	---	17986978	17987025	-	79	17985949	17991483
Gm01	18058564	18068499	18058564	18059646	18067418	18068499	97	---	---	---	---	18067192	18067207	+	81	---	---
Gm01	18092955	18111162	18092968	18094621	18109636	18111148	88	18092950	18092954	18111163	18111167	18095328	18095349	-	86	18092961	18111158
Gm01	18117618	18121222	18117618	18117869	18120971	18121222	88	---	---	---	---	18117947	18118025	-	86	---	---
Gm01	18138917	18153691	18138922	18140693	18151960	18153688	95	18138912	18138916	18153692	18153696	18141201	18141217	-	82	18138922	18153686
Gm01	18166342	18185313	18166342	18167990	18183666	18185313	97	---	---	---	---	18168546	18168559	-	71	18166343	18185311
Gm01	18191264	18195169	18191278	18192235	18194199	18195156	98	18191259	18191263	18195170	18195174	18194115	18194144	+	80	18191267	18195168
Gm01	18197217	18208430	18197217	18198001	18207646	18208430	97	---	---	---	---	18198391	18198408	-	77	18197217	18208426
Gm01	18212874	18227041	18212874	18213218	18226697	18227041	98	---	---	---	---	18226023	18226074	+	76	18212877	18227034
Gm01	18247057	18251907	18247063	18247503	18251457	18251895	96	18247052	18247056	18251908	18251912	18247626	18247699	-	87	18247063	18251904
Gm01	18274231	18286129	18274232	18275264	18285091	18286125	95	18274226	18274230	18286130	18286134	18275564	18275603	-	72	18274232	18286125
Gm01	18321398	18325283	18321398	18321593	18325087	18325283	94	---	---	---	---	18321730	18321749	-	80	18321401	18325281
Gm01	18331498	18336313	18331498	18331694	18336117	18336313	94	---	---	---	---	18331896	18331915	-	75	18331503	18336311
Gm01	18340219	18343763	18340219	18340604	18343362	18343763	94	---	---	---	---	18343337	18343360	+	79	18340219	18343757
Gm01	18433907	18444039	18433907	18434865	18443074	18444039	90	---	---	---	---	18442698	18442734	+	70	18433907	18444037
Gm01	18461184	18465458	18461184	18461735	18464907	18465458	95	---	---	---	---	18464748	18464768	+	85	18461191	18465457
Gm01	18509699	18516053	18509699	18510554	18515201	18516053	98	---	---	---	---	18514974	18514991	+	88	18509699	18516051
Gm01	18545805	18556801	18545805	18546228	18556375	18556801	90	---	---	---	---	18555867	18555889	+	73	---	---
Gm01	18546218	18552839	18546228	18547074	18551996	18552839	95	18546213	18546217	18552840	18552844	18547297	18547312	-	75	18546228	18552837
Gm01	18559058	18563631	18559073	18559373	18563318	18563618	99	18559053	18559057	18563632	18563636	18559547	18559571	-	76	---	---
Gm01	18588410	18597644	18588410	18589501	18596553	18597644	99	---	---	---	---	18589659	18589687	-	86	18588410	18597642
Gm01	18611006	18621967	18611006	18611447	18621536	18621967	93	---	---	---	---	18621271	18621297	+	74	---	---
Gm01	18611044	18621999	18611044	18611479	18621574	18621999	93	---	---	---	---	18621271	18621297	+	74	18611062	18621985
Gm01	18632406	18651986	18632406	18633750	18650641	18651986	92	---	---	---	---	18634486	18634562	-	92	18632407	18651977
Gm01	18656845	18673076	18656845	18658236	18671684	18673076	96	---	---	---	---	18658776	18658791	-	75	---	---
Gm01	18688525	18693922	18688525	18689458	18692995	18693922	88	---	---	---	---	18692858	18692969	+	74	18688527	18693909
Gm01	18723966	18743426	18723966	18725571	18741809	18743426	96	---	---	---	---	18741686	18741754	+	78	18723966	18743424
Gm01	18770225	18779916	18770232	18771483	18778651	18779901	98	18770220	18770224	18779917	18779921	18778332	18778389	+	70	18770232	18779903
Gm01	18813253	18825138	18813253	18813640	18824752	18825138	87	---	---	---	---	18824227	18824248	+	81	---	---
Gm01	18827001	18845406	18827001	18827107	18845300	18845406	98	---	---	---	---	18844574	18844663	+	72	18827015	18845404
Gm01	18861321	18868549	18861321	18861694	18868176	18868549	93	---	---	---	---	18861781	18861809	-	75	18861323	18868530
Gm01	18895737	18905497	18895750	18896147	18905132	18905496	85	18895730	18895736	18905498	18905504	18896549	18896590	-	73	---	---
Gm01	18907565	18916650	18907565	18909146	18914998	18916650	90	---	---	---	---	18909191	18909245	-	72	---	---
Gm01	18928422	18944200	18928422	18930247	18942420	18944200	87	---	---	---	---	18942011	18942037	+	70	18928422	18944195
Gm01	18946406	18950935	18946419	18946586	18950764	18950931	91	18946401	18946405	18950936	18950940	18950707	18950718	+	75	18946421	18950931
Gm01	18988748	18994743	18988748	18989228	18994262	18994743	92	---	---	---	---	18994119	18994132	+	71	18988748	18994741
Gm01	19030328	19034728	19030328	19031625	19033410	19034728	90	---	---	---	---	19031694	19031723	-	70	19030338	19034716
Gm01	19043974	19062634	19043983	19044421	19062197	19062632	93	19043969	19043973	19062635	19062639	19061348	19061514	+	86	19043981	19062632
Gm01	19080425	19085966	19080436	19080837	19085559	19085953	96	19080420	19080424	19085967	19085971	19085382	19085414	+	81	19080435	19085959
Gm01	19089103	19099668	19089103	19090357	19098421	19099668	96	---	---	---	---	19090498	19090529	-	84	19089104	19099666
Gm01	19093154	19098069	19093154	19093951	19097255	19098069	96	---	---	---	---	---	---	0	--	19093157	19098058
Gm01	19124175	19139573	19124175	19125557	19138202	19139573	95	---	---	---	---	19126102	19126140	-	74	---	---
Gm01	19154318	19174516	19154318	19154733	19174102	19174516	93	---	---	---	---	19173243	19173263	+	71	19154318	19174502
Gm01	19155509	19163700	19155509	19155763	19163445	19163700	91	---	---	---	---	19155808	19155819	-	83	19155524	19163695
Gm01	19187589	19197194	19187589	19188718	19196065	19197194	99	---	---	---	---	19195836	19195901	+	75	19187589	19197189
Gm01	19200726	19219838	19200726	19202778	19217837	19219838	97	---	---	---	---	19203475	19203489	-	80	19200727	19219835
Gm01	19239550	19249913	19239553	19240522	19248941	19249904	92	19239543	19239549	19249914	19249920	19248665	19248682	+	88	19239554	19249907
Gm01	19266415	19287377	19266415	19267869	19285923	19287377	94	---	---	---	---	19285637	19285710	+	77	19266421	19287375
Gm01	19305410	19326047	19305410	19306492	19324965	19326047	99	---	---	---	---	19324302	19324321	+	75	19305412	19326045
Gm01	19329469	19347696	19329469	19330407	19346777	19347696	95	---	---	---	---	19331110	19331123	-	92	---	---
Gm01	19372360	19385840	19372361	19372918	19385291	19385839	86	19372355	19372359	19385841	19385845	19373368	19373402	-	80	---	---
Gm01	19390043	19407075	19390043	19390368	19406731	19407075	89	---	---	---	---	19391144	19391160	-	70	---	---
Gm01	19414481	19420963	19414481	19415444	19419989	19420963	92	---	---	---	---	19415621	19415643	-	73	19414482	19420961
Gm01	19414752	19420499	19414752	19414994	19420259	19420499	92	---	---	---	---	19415216	19415258	-	90	---	---
Gm01	19435511	19450263	19435511	19438682	19447090	19450263	86	---	---	---	---	19439052	19439073	-	81	19435518	19450245
Gm01	19466481	19471430	19466481	19467135	19470789	19471430	89	---	---	---	---	---	---	0	--	19466482	19471422
Gm01	19507990	19511958	19507990	19508406	19511545	19511957	94	19507985	19507989	19511959	19511963	19508461	19508477	-	76	19507990	19511952
Gm01	19526248	19539230	19526257	19530264	19535557	19539218	89	19526243	19526247	19539231	19539235	19530434	19530457	-	75	---	---
Gm01	19531214	19539644	19531214	19531610	19539247	19539644	96	---	---	---	---	19531667	19531686	-	70	19531219	19539638
Gm01	19540348	19549807	19540348	19541525	19548638	19549807	97	---	---	---	---	19541803	19541817	-	80	19540348	19549804
Gm01	19571278	19580979	19571285	19572374	19579885	19580974	99	19571273	19571277	19580980	19580984	19579562	19579596	+	71	19571279	19580972
Gm01	19590116	19601770	19590116	19594201	19597519	19601770	90	---	---	---	---	19594284	19594303	-	75	19590119	19601765
Gm01	19591156	19599805	19591156	19592262	19598699	19599805	95	---	---	---	---	19598419	19598447	+	79	---	---
Gm01	19607820	19618099	19607820	19608975	19616938	19618099	98	---	---	---	---	19616540	19616567	+	71	19607820	19618095
Gm01	19623755	19626663	19623755	19624227	19626165	19626663	88	---	---	---	---	19624266	19624282	-	88	19623758	19626658
Gm01	19638745	19641311	19638749	19639079	19640979	19641309	98	19638740	19638744	19641312	19641316	19640896	19640923	+	78	19638749	19641307
Gm01	19686884	19696651	19686884	19688000	19695562	19696651	90	---	---	---	---	19695185	19695206	+	77	---	---
Gm01	19697720	19702876	19697720	19698492	19702040	19702876	90	---	---	---	---	19701926	19701995	+	84	19697720	19702873
Gm01	19703325	19723900	19703325	19704983	19722229	19723900	98	---	---	---	---	19705811	19705844	-	70	19703325	19723898
Gm01	19760860	19776258	19760874	19762530	19774602	19776250	86	19760855	19760859	19776259	19776263	19774039	19774072	+	76	19760874	19776247
Gm01	19835288	19837575	19835296	19835434	19837431	19837569	85	19835283	19835287	19837576	19837580	19837410	19837429	+	70	19835305	19837569
Gm01	19881057	19894544	19881063	19881564	19894024	19894534	87	19881052	19881056	19894545	19894549	19893652	19893670	+	84	---	---
Gm01	19898139	19915603	19898139	19898349	19915397	19915603	96	---	---	---	---	19899152	19899187	-	83	---	---
Gm01	19908471	19911662	19908471	19909077	19911056	19911662	96	---	---	---	---	---	---	0	--	---	---
Gm01	19930561	19940392	19930561	19931422	19939532	19940392	96	---	---	---	---	19931456	19931553	-	72	---	---
Gm01	19930561	19940392	19930561	19931422	19939532	19940392	96	---	---	---	---	19931456	19931553	-	72	---	---
Gm01	19954992	19972715	19955006	19955355	19972358	19972707	93	19954986	19954991	19972716	19972721	19971582	19971619	+	71	19954998	19972712
Gm01	19960041	19963795	19960041	19960715	19963146	19963795	92	---	---	---	---	19963066	19963084	+	78	19960045	19963780
Gm01	19975384	19991251	19975393	19976804	19989928	19991245	87	19975379	19975383	19991252	19991256	19989317	19989351	+	71	---	---
Gm01	19975387	19991366	19975393	19976923	19989928	19991364	87	19975382	19975386	19991367	19991371	19989317	19989351	+	71	---	---
Gm01	19978382	19983931	19978382	19979359	19982958	19983931	96	---	---	---	---	19982843	19982890	+	81	19978382	19983929
Gm01	19978382	19983786	19978382	19979213	19982958	19983786	96	---	---	---	---	19982843	19982890	+	81	19978382	19983770
Gm01	19992608	19996697	19992622	19993488	19995818	19996685	85	19992603	19992607	19996698	19996702	19993552	19993570	-	78	19992617	19996679
Gm01	19998691	20010069	19998691	19999928	20008783	20010069	90	---	---	---	---	20008597	20008612	+	75	19998702	20010067
Gm01	20023307	20028507	20023307	20023704	20028110	20028507	98	---	---	---	---	20023757	20023785	-	75	20023307	20028505
Gm01	20051878	20055992	20051893	20052033	20055837	20055977	91	20051873	20051877	20055993	20055997	20052036	20052058	-	86	20051883	20055987
Gm01	20060350	20070482	20060350	20061313	20069519	20070482	99	---	---	---	---	20061571	20061599	-	72	20060350	20070480
Gm01	20078675	20095086	20078686	20080352	20093436	20095086	88	20078668	20078674	20095087	20095093	20093068	20093094	+	74	20078687	20095084
Gm01	20096269	20107873	20096269	20097279	20106843	20107873	93	---	---	---	---	20097613	20097643	-	70	20096283	20107864
Gm01	20121754	20130890	20121754	20122852	20129792	20130890	99	---	---	---	---	20129606	20129633	+	85	20121754	20130881
Gm01	20137380	20146279	20137380	20138011	20145664	20146279	86	---	---	---	---	20145474	20145494	+	71	20137389	20146277
Gm01	20152066	20172575	20152066	20152691	20171958	20172575	92	---	---	---	---	20153634	20153655	-	86	---	---
Gm01	20192821	20197691	20192821	20193005	20197507	20197691	93	---	---	---	---	20197310	20197321	+	83	20192836	20197686
Gm01	20217442	20230391	20217442	20218840	20228997	20230391	93	---	---	---	---	20228489	20228509	+	71	20217442	20230389
Gm01	20271095	20289689	20271095	20271743	20289045	20289689	90	---	---	---	---	20272393	20272419	-	81	20271103	20289687
Gm01	20293022	20296473	20293022	20293761	20295742	20296473	92	---	---	---	---	20293763	20293774	-	83	20293022	20296460
Gm01	20325945	20331316	20325945	20326844	20330390	20331316	95	---	---	---	---	20330275	20330345	+	84	20325945	20331314
Gm01	20365609	20368671	20365609	20365796	20368486	20368671	86	---	---	---	---	20365866	20365881	-	87	---	---
Gm01	20379023	20398189	20379023	20379868	20397343	20398189	96	---	---	---	---	20396470	20396487	+	77	20379024	20398175
Gm01	20381361	20390605	20381361	20382463	20389506	20390605	99	---	---	---	---	20382605	20382636	-	84	20381364	20390603
Gm01	20398185	20414847	20398188	20400062	20412961	20414832	93	20398180	20398184	20414848	20414852	20412827	20412906	+	77	20398188	20414839
Gm01	20398860	20414120	20398870	20399336	20413633	20414106	92	20398854	20398859	20414121	20414126	20399972	20400005	-	70	---	---
Gm01	20425831	20431231	20425831	20426730	20430318	20431231	93	---	---	---	---	20430205	20430273	+	81	20425831	20431228
Gm01	20432488	20436619	20432502	20433663	20435449	20436610	99	20432483	20432487	20436620	20436624	20433665	20433676	-	100	20432496	20436608
Gm01	20443851	20463390	20443851	20444256	20462985	20463390	95	---	---	---	---	20462091	20462116	+	92	20443851	20463389
Gm01	20486215	20491998	20486215	20486348	20491865	20491998	96	---	---	---	---	20491718	20491744	+	74	20486220	20491996
Gm01	20501193	20520257	20501193	20501508	20519949	20520257	89	---	---	---	---	20519048	20519095	+	77	20501206	20520254
Gm01	20510851	20530625	20510851	20511805	20529674	20530625	88	---	---	---	---	20528828	20528843	+	81	20510851	20530623
Gm01	20516165	20536001	20516165	20518038	20534099	20536001	90	---	---	---	---	20533376	20533404	+	79	---	---
Gm01	20517010	20535721	20517020	20517750	20534967	20535714	89	20517004	20517009	20535722	20535727	20534405	20534422	+	83	20517026	20535708
Gm01	20526455	20530862	20526455	20526713	20530604	20530862	89	---	---	---	---	20526840	20526852	-	84	20526456	20530851
Gm01	20536531	20558104	20536531	20536752	20557883	20558104	86	---	---	---	---	20537672	20537704	-	75	20536543	20558103
Gm01	20540794	20544540	20540794	20541570	20543738	20544540	87	---	---	---	---	---	---	0	--	20540796	20544522
Gm01	20558517	20565246	20558517	20559935	20563762	20565246	89	---	---	---	---	20563596	20563616	+	80	20558517	20565244
Gm01	20578912	20596333	20578912	20579038	20596207	20596333	98	---	---	---	---	20595402	20595418	+	76	---	---
Gm01	20603591	20622708	20603591	20605209	20621103	20622708	95	20603586	20603590	20622709	20622713	20620979	20621049	+	78	20603592	20622698
Gm01	20670717	20691799	20670717	20672338	20690169	20691799	95	---	---	---	---	20690041	20690112	+	76	20670735	20691791
Gm01	20704633	20726295	20704633	20704753	20726175	20726295	88	---	---	---	---	20725235	20725270	+	72	20704634	20726285
Gm01	20704748	20711396	20704752	20705270	20710874	20711391	94	20704743	20704747	20711397	20711401	20710625	20710801	+	76	20704753	20711389
Gm01	20742771	20761836	20742771	20744037	20760580	20761836	93	---	---	---	---	20759882	20759897	+	81	---	---
Gm01	20742771	20762330	20742771	20744533	20760580	20762330	92	---	---	---	---	20759882	20759897	+	81	---	---
Gm01	20774096	20779470	20774096	20775015	20778554	20779470	96	---	---	---	---	20778454	20778499	+	84	20774096	20779466
Gm01	20783622	20790242	20783622	20784369	20789498	20790242	95	---	---	---	---	20784477	20784489	-	84	20783635	20790238
Gm01	20783742	20789998	20783742	20784125	20789618	20789998	95	---	---	---	---	20784226	20784268	-	74	---	---
Gm01	20800415	20809594	20800415	20803034	20807052	20809594	92	---	---	---	---	20806977	20807003	+	74	20800415	20809593
Gm01	20813886	20830478	20813886	20816045	20828318	20830478	99	---	---	---	---	20827768	20827783	+	75	20813888	20830476
Gm01	20874469	20878291	20874474	20875600	20877163	20878289	95	20874464	20874468	20878292	20878296	20875637	20875654	-	83	20874481	20878279
Gm01	20899464	20909091	20899464	20900367	20908183	20909091	92	---	---	---	---	20907825	20907852	+	82	---	---
Gm01	20907832	20922987	20907832	20908182	20922637	20922987	97	---	---	---	---	20921927	20921973	+	78	---	---
Gm01	20983648	20993511	20983648	20983948	20993212	20993511	94	---	---	---	---	20984400	20984412	-	76	20983648	20993507
Gm01	21016302	21026619	21016315	21017423	21025493	21026617	95	21016297	21016301	21026620	21026624	21017791	21017826	-	75	21016309	21026615
Gm01	21033190	21040124	21033190	21033415	21039899	21040124	91	---	---	---	---	21039575	21039605	+	74	21033190	21040115
Gm01	21051083	21060182	21051083	21052163	21059082	21060182	97	---	---	---	---	21052361	21052375	-	86	21051084	21060178
Gm01	21062910	21076316	21062925	21064155	21075070	21076316	86	21062905	21062909	21076317	21076321	21074524	21074539	+	81	21062915	21076306
Gm01	21066828	21073214	21066828	21067609	21072430	21073214	91	---	---	---	---	21072398	21072418	+	71	21066828	21073206
Gm01	21085846	21105928	21085846	21087523	21104131	21105918	89	21085841	21085845	21105929	21105933	21104000	21104075	+	76	21085846	21105927
Gm01	21110105	21114778	21110105	21110861	21113963	21114778	88	---	---	---	---	21113859	21113906	+	81	21110106	21114769
Gm01	21129327	21142648	21129327	21130301	21141674	21142648	93	---	---	---	---	21130760	21130801	-	73	21129327	21142646
Gm01	21133732	21141529	21133732	21134831	21140422	21141528	92	21133726	21133731	21141530	21141535	21134924	21134993	-	70	---	---
Gm01	21153467	21173363	21153467	21153732	21173099	21173363	86	---	---	---	---	21154686	21154700	-	73	---	---
Gm01	21176325	21195241	21176325	21179407	21192104	21195241	90	---	---	---	---	21191764	21191794	+	80	21176333	21195235
Gm01	21189970	21196316	21189970	21190884	21195427	21196316	93	---	---	---	---	21191011	21191074	-	79	21189974	21196309
Gm01	21256512	21261067	21256514	21256846	21260724	21261058	95	21256507	21256511	21261068	21261072	21260530	21260550	+	76	21256519	21261056
Gm01	21262397	21281638	21262397	21263951	21280171	21281638	88	---	---	---	---	21279387	21279400	+	78	21262411	21281635
Gm01	21315521	21332505	21315527	21317083	21330898	21332499	94	21315516	21315520	21332506	21332510	21330769	21330844	+	76	21315522	21332496
Gm01	21315527	21331870	21315527	21316452	21330898	21331870	91	---	---	---	---	21330769	21330844	+	76	21315528	21331857
Gm01	21346136	21356140	21346136	21347049	21355184	21356140	89	---	---	---	---	21354855	21354904	+	72	---	---
Gm01	21367365	21385613	21367365	21369361	21383617	21385613	99	---	---	---	---	21369657	21369672	-	75	---	---
Gm01	21386611	21392612	21386611	21387800	21391465	21392612	92	---	---	---	---	21391283	21391309	+	85	21386620	21392610
Gm01	21402406	21407500	21402406	21403375	21406513	21407500	91	---	---	---	---	21403511	21403531	-	76	---	---
Gm01	21402857	21407214	21402857	21403087	21406981	21407214	88	---	---	---	---	21406825	21406861	+	86	---	---
Gm01	21416473	21428129	21416473	21417399	21427197	21428129	86	---	---	---	---	21417835	21417871	-	78	21416488	21428127
Gm01	21434549	21443462	21434549	21435173	21442851	21443462	96	---	---	---	---	21435504	21435557	-	70	---	---
Gm01	21506348	21515829	21506363	21507509	21514678	21515819	97	21506343	21506347	21515830	21515834	21514348	21514370	+	78	21506355	21515825
Gm01	21539454	21555306	21539454	21539588	21555172	21555306	100	---	---	---	---	21554493	21554570	+	70	21539462	21555303
Gm01	21575741	21585496	21575747	21576891	21584361	21585490	97	21575735	21575740	21585497	21585502	21577152	21577209	-	70	21575747	21585488
Gm01	21590956	21594480	21590956	21592259	21593169	21594480	93	---	---	---	---	---	---	0	--	21590968	21594465
Gm01	21628592	21636749	21628594	21630138	21635210	21636749	92	21628586	21628591	21636750	21636755	21634987	21635010	+	70	21628592	21636734
Gm01	21654155	21663448	21654155	21655305	21662298	21663448	99	---	---	---	---	21661971	21662038	+	70	21654157	21663445
Gm01	21700364	21710388	21700364	21701457	21709315	21710388	93	---	---	---	---	21708923	21708944	+	81	21700364	21710386
Gm01	21710839	21721212	21710839	21711883	21720192	21721212	94	---	---	---	---	21712278	21712299	-	77	21710841	21721203
Gm01	21715834	21721434	21715840	21716920	21720386	21721433	88	21715829	21715833	21721435	21721439	21717071	21717094	-	79	---	---
Gm01	21715868	21720802	21715868	21716244	21720414	21720802	88	---	---	---	---	21720367	21720385	+	89	21715869	21720793
Gm01	21745009	21760564	21745009	21746345	21759242	21760564	95	---	---	---	---	21746973	21746990	-	72	---	---
Gm01	21811646	21820735	21811649	21812272	21820089	21820728	92	21811641	21811645	21820736	21820740	21812632	21812663	-	78	---	---
Gm01	21824956	21831280	21824956	21826619	21829635	21831280	96	---	---	---	---	21826698	21826715	-	94	21824956	21831277
Gm01	21851728	21858852	21851733	21852685	21857964	21858848	85	21851723	21851727	21858853	21858857	21857896	21857922	+	81	21851730	21858846
Gm01	21906258	21913405	21906258	21906707	21912955	21913405	90	---	---	---	---	21906931	21906954	-	83	21906273	21913399
Gm01	21955543	21960408	21955543	21955877	21960075	21960408	86	---	---	---	---	---	---	0	--	---	---
Gm01	21980784	21987236	21980793	21981653	21986365	21987226	96	21980779	21980783	21987237	21987241	21981808	21981841	-	73	21980793	21987217
Gm01	21989248	22001384	21989250	21989811	22000819	22001380	91	21989242	21989247	22001385	22001390	21990132	21990152	-	80	21989265	22001383
Gm01	22007061	22016496	22007061	22008024	22015507	22016484	94	22007056	22007060	22016497	22016501	22008325	22008340	-	81	22007061	22016490
Gm01	22023589	22039317	22023589	22024692	22038238	22039317	90	---	---	---	---	22025315	22025347	-	72	22023601	22039316
Gm01	22032632	22038659	22032643	22032964	22038338	22038657	90	22032626	22032631	22038660	22038665	22033216	22033233	-	72	22032634	22038649
Gm01	22084192	22092560	22084192	22085716	22090916	22092560	89	---	---	---	---	22085814	22085825	-	83	---	---
Gm01	22111714	22121414	22111714	22113127	22120020	22121413	92	22111709	22111713	22121415	22121419	22113274	22113294	-	80	22111714	22121413
Gm01	22161075	22164293	22161075	22161584	22163783	22164293	88	---	---	---	---	22163674	22163689	+	75	---	---
Gm01	22178894	22198814	22178894	22179846	22197853	22198814	85	---	---	---	---	22197097	22197121	+	88	---	---
Gm01	22180831	22199572	22180831	22181079	22199323	22199572	87	---	---	---	---	22181808	22181825	-	83	---	---
Gm01	22185461	22193603	22185461	22186023	22193041	22193603	93	---	---	---	---	22186166	22186186	-	80	22185467	22193600
Gm01	22244184	22261245	22244193	22246343	22259089	22261237	99	22244179	22244183	22261246	22261250	22246786	22246802	-	70	22244191	22261234
Gm01	22265816	22275163	22265816	22267064	22273913	22275163	96	---	---	---	---	22267324	22267381	-	70	22265817	22275160
Gm01	22303743	22312889	22303743	22304875	22311756	22312889	96	---	---	---	---	22311592	22311613	+	72	22303743	22312870
Gm01	22322744	22344682	22322744	22324385	22343099	22344682	88	---	---	---	---	22342199	22342220	+	77	---	---
Gm01	22333421	22340866	22333421	22334059	22340225	22340866	95	---	---	---	---	22334189	22334202	-	85	---	---
Gm01	22340219	22358449	22340225	22341668	22356797	22358449	85	22340213	22340218	22358450	22358455	22356081	22356095	+	80	22340225	22358445
Gm01	22407282	22427492	22407282	22408943	22425831	22427492	99	---	---	---	---	22425068	22425080	+	84	22407288	22427490
Gm01	22427490	22448155	22427490	22429493	22446154	22448155	97	---	---	---	---	22430302	22430326	-	76	22427494	22448153
Gm01	22462855	22468814	22462855	22463840	22467828	22468814	98	---	---	---	---	22463988	22464016	-	75	22462855	22468811
Gm01	22474073	22481097	22474073	22474349	22480835	22481097	91	---	---	---	---	22480637	22480677	+	78	22474073	22481091
Gm01	22496305	22505614	22496305	22496484	22505435	22505614	94	---	---	---	---	22496853	22496870	-	77	---	---
Gm01	22511006	22521344	22511011	22511653	22520692	22521333	85	22511001	22511005	22521345	22521349	22512074	22512091	-	88	22511011	22521341
Gm01	22535534	22556233	22535534	22537360	22554389	22556233	94	---	---	---	---	22538058	22538096	-	74	22535535	22556230
Gm01	22538660	22547925	22538660	22539663	22546922	22547925	99	---	---	---	---	22539802	22539815	-	71	22538661	22547922
Gm01	22556232	22571336	22556232	22556412	22571157	22571336	90	---	---	---	---	22570419	22570444	+	73	22556247	22571320
Gm01	22557335	22568221	22557335	22557935	22567627	22568221	94	---	---	---	---	22567502	22567575	+	74	---	---
Gm01	22574319	22589595	22574319	22575838	22588042	22589595	93	---	---	---	---	22587860	22587892	+	84	---	---
Gm01	22576436	22585443	22576437	22577319	22584562	22585443	97	22576431	22576435	22585444	22585448	22584285	22584304	+	85	22576443	22585441
Gm01	22578710	22582373	22578712	22579684	22581380	22582372	95	22578705	22578709	22582374	22582378	22581282	22581319	+	73	22578712	22582370
Gm01	22585629	22589709	22585629	22585749	22589587	22589709	94	---	---	---	---	22585813	22585825	-	92	---	---
Gm01	22595527	22612369	22595527	22597658	22610238	22612369	99	---	---	---	---	22609686	22609701	+	75	22595527	22612367
Gm01	22629116	22643002	22629120	22630492	22641620	22642994	97	22629111	22629115	22643003	22643007	22630809	22630884	-	76	---	---
Gm01	22645462	22648362	22645462	22646219	22647555	22648362	90	---	---	---	---	22646286	22646319	-	82	22645464	22648360
Gm01	22649587	22667501	22649602	22651602	22665492	22667492	99	22649582	22649586	22667502	22667506	22664821	22664836	+	81	22649589	22667487
Gm01	22697286	22700266	22697286	22698203	22699336	22700266	86	---	---	---	---	22699248	22699264	+	82	---	---
Gm01	22705021	22708192	22705021	22705497	22707716	22708192	94	---	---	---	---	---	---	0	--	---	---
Gm01	22718624	22726831	22718624	22719218	22726236	22726831	90	---	---	---	---	22725912	22725930	+	84	22718625	22726827
Gm01	22726953	22730496	22726953	22727679	22729766	22730490	94	22726948	22726952	22730497	22730501	22729661	22729690	+	80	---	---
Gm01	22742473	22752831	22742473	22743622	22751661	22752831	91	---	---	---	---	22751303	22751325	+	78	22742473	22752829
Gm01	22756103	22770665	22756103	22757498	22769274	22770665	96	---	---	---	---	22757949	22757973	-	96	22756108	22770662
Gm01	22757498	22771504	22757498	22757886	22771116	22771504	94	---	---	---	---	22758454	22758541	-	87	22757499	22771503
Gm01	22818232	22836441	22818232	22818435	22836238	22836441	90	---	---	---	---	22835480	22835526	+	76	22818238	22836438
Gm01	22848277	22866252	22848277	22849968	22864560	22866252	99	---	---	---	---	22864009	22864024	+	75	22848277	22866239
Gm01	22870431	22884332	22870431	22870991	22883772	22884332	99	---	---	---	---	22871547	22871611	-	83	---	---
Gm01	22906682	22914198	22906682	22907270	22913650	22914198	87	---	---	---	---	22907486	22907507	-	86	---	---
Gm01	22919322	22941156	22919322	22920353	22940126	22941156	88	---	---	---	---	22939137	22939162	+	73	22919323	22941146
Gm01	22920454	22925509	22920454	22921058	22924889	22925509	86	---	---	---	---	---	---	0	--	22920460	22925507
Gm01	22931923	22937155	22931923	22932748	22936340	22937155	94	---	---	---	---	22932889	22932908	-	70	22931926	22937153
Gm01	22944581	22960824	22944581	22946859	22958667	22960821	93	22944575	22944580	22960825	22960830	22958099	22958132	+	70	22944581	22960817
Gm01	22956725	22971611	22956725	22957064	22971270	22971611	86	---	---	---	---	22957729	22957756	-	71	22956727	22971602
Gm01	22977382	22987676	22977393	22978519	22986505	22987663	95	22977375	22977381	22987677	22987683	22978798	22978812	-	80	22977393	22987661
Gm01	23002861	23017437	23002861	23003591	23016707	23017437	90	---	---	---	---	23016535	23016567	+	81	---	---
Gm01	23018696	23022591	23018696	23019263	23022022	23022591	92	---	---	---	---	23019343	23019361	-	73	23018713	23022583
Gm01	23035701	23044836	23035713	23036563	23043977	23044828	99	23035696	23035700	23044837	23044841	23043606	23043642	+	75	---	---
Gm01	23069280	23087476	23069280	23071277	23085479	23087476	99	---	---	---	---	23071971	23071985	-	80	23069281	23087474
Gm01	23091175	23106990	23091188	23092829	23105336	23106985	97	23091170	23091174	23106991	23106995	23104787	23104802	+	75	23091176	23106983
Gm01	23184216	23188623	23184216	23185279	23187625	23188623	91	---	---	---	---	23187531	23187554	+	70	23184223	23188621
Gm01	23207931	23226698	23207941	23209622	23225238	23226693	85	23207924	23207930	23226699	23226705	23210177	23210199	-	73	---	---
Gm01	23237146	23242368	23237149	23237885	23241594	23242355	94	23237141	23237145	23242369	23242373	23241520	23241565	+	84	---	---
Gm01	23249727	23255865	23249727	23250272	23255322	23255865	95	---	---	---	---	23255209	23255243	+	82	23249727	23255858
Gm01	23265220	23274024	23265220	23268263	23270915	23274024	88	---	---	---	---	23268297	23268314	-	83	23265220	23274015
Gm01	23270235	23275229	23270235	23270676	23274802	23275229	90	---	---	---	---	23274596	23274618	+	78	---	---
Gm01	23287199	23296229	23287199	23288096	23295332	23296229	99	---	---	---	---	23288254	23288281	-	89	23287203	23296227
Gm01	23308240	23313769	23308240	23309204	23312805	23313769	99	---	---	---	---	23309271	23309318	-	81	23308242	23313767
Gm01	23322890	23343980	23322898	23324556	23342317	23343975	98	23322884	23322889	23343981	23343986	23341471	23341491	+	71	23322899	23343979
Gm01	23373225	23376704	23373225	23374028	23375917	23376704	90	---	---	---	---	23374074	23374125	-	73	23373226	23376699
Gm01	23377932	23398123	23377934	23379585	23396442	23398113	97	23377926	23377931	23398124	23398129	23380349	23380375	-	70	23377935	23398115
Gm01	23378362	23397586	23378362	23379058	23396870	23397586	96	---	---	---	---	23379621	23379687	-	71	23378363	23397575
Gm01	23401107	23417232	23401107	23402096	23416269	23417232	85	---	---	---	---	23402625	23402683	-	81	23401107	23417226
Gm01	23402840	23409424	23402843	23403407	23408847	23409420	88	23402835	23402839	23409425	23409429	23403546	23403595	-	70	23402848	23409413
Gm01	23438338	23443238	23438338	23439623	23441967	23443238	90	---	---	---	---	23439724	23439741	-	77	23438339	23443237
Gm01	23438531	23442978	23438531	23439363	23442152	23442978	91	---	---	---	---	23439443	23439464	-	72	---	---
Gm01	23443447	23464148	23443447	23443845	23463749	23464148	95	---	---	---	---	23444703	23444741	-	79	23443456	23464137
Gm01	23473352	23490787	23473352	23474772	23489274	23490787	88	---	---	---	---	23475418	23475440	-	78	23473353	23490785
Gm01	23478379	23493140	23478379	23479238	23492290	23493140	92	---	---	---	---	23479805	23479873	-	76	---	---
Gm01	23491530	23494500	23491530	23492324	23493714	23494500	91	---	---	---	---	23492326	23492400	-	80	23491535	23494482
Gm01	23495131	23503614	23495134	23495408	23503339	23503611	92	23495126	23495130	23503615	23503619	23495713	23495725	-	84	23495137	23503609
Gm01	23512827	23529972	23512827	23513497	23529301	23529972	94	---	---	---	---	23514198	23514234	-	83	---	---
Gm01	23512888	23529961	23512888	23513486	23529362	23529961	95	---	---	---	---	23514198	23514234	-	83	23512892	23529950
Gm01	23543475	23550203	23543484	23543826	23549858	23550194	88	23543464	23543474	23550204	23550214	---	---	0	--	23543493	23550193
Gm01	23568581	23581177	23568581	23572587	23577170	23581177	99	---	---	---	---	23572762	23572816	-	72	23568591	23581175
Gm01	23610172	23616266	23610172	23611135	23615293	23616266	94	---	---	---	---	23615145	23615169	+	76	23610172	23616264
Gm01	23636188	23656375	23636188	23637066	23655520	23656375	86	---	---	---	---	23637958	23637988	-	77	23636191	23656371
Gm01	23643885	23661172	23643885	23645828	23659229	23661172	99	---	---	---	---	23658588	23658603	+	81	23643885	23661170
Gm01	23671149	23688862	23671149	23672295	23687703	23688862	95	---	---	---	---	23687110	23687181	+	75	23671153	23688860
Gm01	23699526	23709725	23699526	23700608	23708620	23709725	90	---	---	---	---	23708219	23708250	+	71	23699526	23709723
Gm01	23717962	23725812	23717962	23718556	23725219	23725812	97	---	---	---	---	23725189	23725216	+	78	23717963	23725794
Gm01	23750607	23754341	23750607	23751517	23753431	23754341	97	---	---	---	---	23753352	23753405	+	77	23750607	23754339
Gm01	23764866	23780017	23764880	23765020	23779866	23780007	96	23764860	23764865	23780018	23780023	23779186	23779275	+	75	23764873	23780009
Gm01	23786391	23801699	23786391	23787329	23800762	23801699	86	---	---	---	---	23787926	23787945	-	70	---	---
Gm01	23807788	23824172	23807803	23808401	23823570	23824168	99	23807783	23807787	23824173	23824177	23809060	23809087	-	71	23807805	23824157
Gm01	23839803	23855230	23839803	23840095	23854936	23855230	91	---	---	---	---	23840826	23840837	-	75	23839815	23855227
Gm01	23846782	23849318	23846782	23847277	23848831	23849318	91	---	---	---	---	23848732	23848768	+	78	23846789	23849315
Gm01	23861673	23876950	23861673	23861806	23876817	23876950	95	---	---	---	---	23876126	23876154	+	72	---	---
Gm01	23862956	23878093	23862965	23863468	23877577	23878080	87	23862950	23862955	23878094	23878099	23864124	23864150	-	81	23862965	23878085
Gm01	23873761	23887792	23873768	23876591	23884978	23887789	89	23873755	23873760	23887793	23887798	23876994	23877010	-	88	23873761	23887773
Gm01	23873768	23886252	23873768	23875060	23884978	23886252	87	---	---	---	---	23875491	23875521	-	80	---	---
Gm01	23878077	23884305	23878077	23879658	23882763	23884305	92	---	---	---	---	23879776	23879794	-	78	23878077	23884303
Gm01	23913475	23922618	23913475	23914307	23921786	23922618	99	---	---	---	---	23921480	23921526	+	74	23913479	23922613
Gm01	23935428	23943912	23935428	23936409	23942931	23943912	99	---	---	---	---	23936669	23936697	-	72	23935429	23943910
Gm01	23994367	24009515	23994367	23995335	24008507	24009515	92	---	---	---	---	23995695	23995792	-	73	---	---
Gm01	23998750	24017969	23998750	24000605	24016108	24017969	87	---	---	---	---	24001266	24001283	-	94	23998754	24017950
Gm01	23998756	24017955	23998756	24000591	24016114	24017955	87	---	---	---	---	24001266	24001283	-	94	23998774	24017950
Gm01	24026551	24036332	24026551	24027704	24035162	24036332	90	---	---	---	---	24027962	24028019	-	70	24026552	24036327
Gm01	24041935	24059491	24041935	24042212	24059212	24059491	87	---	---	---	---	24058428	24058457	+	70	24041937	24059486
Gm01	24047127	24056252	24047127	24047530	24055849	24056252	93	---	---	---	---	24047741	24047769	-	75	24047127	24056240
Gm01	24049018	24070204	24049018	24050433	24068793	24070204	91	---	---	---	---	24068013	24068030	+	83	---	---
Gm01	24050826	24060210	24050827	24051803	24059214	24060201	87	24050821	24050825	24060211	24060215	24058874	24058892	+	84	24050827	24060200
Gm01	24067469	24076947	24067469	24070682	24073681	24076947	85	---	---	---	---	24073638	24073660	+	78	24067470	24076934
Gm01	24069172	24076130	24069172	24069864	24075435	24076130	93	---	---	---	---	24070061	24070082	-	81	24069181	24076117
Gm01	24072527	24078708	24072527	24074142	24077100	24078708	99	---	---	---	---	24074260	24074276	-	76	---	---
Gm01	24089072	24104056	24089072	24090172	24102939	24104056	93	---	---	---	---	24090639	24090667	-	75	---	---
Gm01	24106655	24115888	24106664	24107666	24114885	24115887	99	24106650	24106654	24115889	24115893	24114534	24114565	+	75	24106665	24115887
Gm01	24122225	24140147	24122225	24122569	24139803	24140147	100	---	---	---	---	24123104	24123118	-	73	24122229	24140128
Gm01	24191505	24198742	24191505	24193196	24197066	24198742	93	---	---	---	---	24196895	24196917	+	91	24191507	24198739
Gm01	24203436	24218221	24203436	24205042	24216610	24218221	95	---	---	---	---	24216480	24216555	+	73	24203436	24218219
Gm01	24279722	24295598	24279722	24280466	24294854	24295598	97	---	---	---	---	24294170	24294184	+	80	24279732	24295593
Gm01	24299701	24309010	24299702	24300708	24307996	24308995	98	24299696	24299700	24309011	24309015	24307644	24307666	+	73	24299702	24309003
Gm01	24314741	24329939	24314741	24314948	24329732	24329939	96	---	---	---	---	24329190	24329216	+	77	---	---
Gm01	24333275	24351317	24333275	24333397	24351195	24351317	98	---	---	---	---	24334234	24334286	-	77	24333275	24351300
Gm01	24359608	24370093	24359608	24359813	24369894	24370093	90	---	---	---	---	24360258	24360296	-	71	---	---
Gm01	24376408	24381870	24376419	24377357	24380925	24381860	94	24376403	24376407	24381871	24381875	24377509	24377536	-	71	24376419	24381864
Gm01	24390920	24395907	24390932	24391177	24395656	24395895	89	24390915	24390919	24395908	24395912	24395449	24395474	+	76	---	---
Gm01	24431587	24447795	24431600	24433720	24445664	24447783	99	24431582	24431586	24447796	24447800	24433950	24433973	-	70	24431601	24447778
Gm01	24472191	24481899	24472191	24473315	24480775	24481899	99	---	---	---	---	24480626	24480639	+	71	24472196	24481897
Gm01	24490887	24505552	24490898	24492493	24503971	24505545	97	24490882	24490886	24505553	24505557	24503476	24503492	+	82	24490904	24505543
Gm01	24513649	24519280	24513649	24514778	24518139	24519280	97	---	---	---	---	24518036	24518051	+	75	24513649	24519276
Gm01	24522391	24540897	24522391	24523302	24539991	24540897	92	---	---	---	---	24524115	24524137	-	82	24522395	24540888
Gm01	24523292	24540216	24523292	24523490	24540024	24540216	89	---	---	---	---	24524233	24524261	-	75	---	---
Gm01	24545610	24558604	24545610	24547018	24557204	24558604	93	---	---	---	---	24556754	24556768	+	86	24545618	24558602
Gm01	24545864	24558363	24545864	24546776	24557457	24558363	93	---	---	---	---	24547117	24547148	-	81	24545878	24558360
Gm01	24578959	24588359	24578961	24579692	24587599	24588351	92	24578953	24578958	24588360	24588365	24579954	24579977	-	70	24578961	24588357
Gm01	24596545	24607947	24596552	24597718	24606780	24607945	98	24596540	24596544	24607948	24607952	24606387	24606408	+	77	24596552	24607943
Gm01	24636521	24645995	24636521	24637475	24645036	24645995	95	---	---	---	---	24644669	24644704	+	80	---	---
Gm01	24644341	24660865	24644347	24645995	24659199	24660852	96	24644336	24644340	24660866	24660870	24646622	24646640	-	84	24644341	24660856
Gm01	24660502	24669207	24660502	24660850	24668859	24669207	93	---	---	---	---	24668458	24668493	+	94	---	---
Gm01	24700543	24717789	24700552	24700932	24717399	24717779	95	24700536	24700542	24717790	24717796	24716809	24716910	+	71	---	---
Gm01	24736616	24742958	24736616	24737012	24742562	24742958	96	---	---	---	---	24742285	24742335	+	72	---	---
Gm01	24770255	24791177	24770255	24772190	24789243	24791177	99	---	---	---	---	24788391	24788416	+	73	24770255	24791174
Gm01	24798443	24806918	24798443	24799547	24805815	24806918	98	---	---	---	---	24799701	24799714	-	100	24798443	24806915
Gm01	24825621	24836357	24825621	24826160	24835842	24836357	93	---	---	---	---	24835792	24835828	+	70	---	---
Gm01	24827574	24837051	24827574	24828274	24836351	24837051	93	---	---	---	---	24835981	24836005	+	76	---	---
Gm01	24828293	24841184	24828293	24828601	24840876	24841184	92	---	---	---	---	24829194	24829211	-	83	24828296	24841181
Gm01	24842334	24846832	24842334	24842780	24846386	24846832	95	---	---	---	---	24846224	24846248	+	76	24842334	24846823
Gm01	24875377	24893403	24875384	24876547	24892229	24893399	94	24875372	24875376	24893404	24893408	24877253	24877298	-	78	24875386	24893400
Gm01	24881745	24893804	24881750	24882164	24893378	24893789	86	24881740	24881744	24893805	24893809	24892864	24892909	+	80	---	---
Gm01	24883743	24888996	24883743	24884717	24888002	24888996	87	---	---	---	---	24887837	24887871	+	74	24883744	24888993
Gm01	24895823	24909305	24895830	24897200	24907931	24909300	97	24895818	24895822	24909306	24909310	24907460	24907480	+	90	24895825	24909302
Gm01	24922154	24929359	24922156	24922621	24928891	24929357	97	24922144	24922153	24929360	24929369	24922768	24922783	-	75	24922156	24929355
Gm01	24975926	24988936	24975926	24976583	24988276	24988936	92	---	---	---	---	24976939	24976974	-	77	24975931	24988926
Gm01	25004615	25021547	25004626	25005185	25020974	25021534	95	25004609	25004614	25021548	25021553	25020272	25020344	+	76	25004624	25021542
Gm01	25050600	25058251	25050600	25051024	25057823	25058251	92	---	---	---	---	25057485	25057502	+	77	25050609	25058250
Gm01	25052061	25061176	25052061	25053302	25059906	25061176	87	---	---	---	---	25059625	25059650	+	73	25052064	25061170
Gm01	25055594	25064808	25055594	25055994	25064411	25064808	86	---	---	---	---	25056371	25056386	-	75	25055606	25064802
Gm01	25068097	25078724	25068097	25069812	25077088	25078724	87	---	---	---	---	25070151	25070176	-	73	25068101	25078707
Gm01	25161865	25172929	25161875	25165762	25168956	25172926	97	25161860	25161864	25172930	25172934	25168804	25168849	+	76	---	---
Gm01	25184599	25191112	25184599	25184914	25190796	25191112	92	---	---	---	---	25190718	25190737	+	70	25184602	25191110
Gm01	25188259	25191493	25188269	25188645	25191111	25191481	87	25188254	25188258	25191494	25191498	25188667	25188685	-	78	---	---
Gm01	25188629	25192115	25188629	25188991	25191749	25192115	92	---	---	---	---	25191626	25191664	+	82	---	---
Gm01	25189295	25196234	25189295	25189936	25195592	25196234	90	---	---	---	---	25190144	25190162	-	89	25189296	25196226
Gm01	25189295	25196290	25189295	25189992	25195592	25196290	89	---	---	---	---	25195427	25195445	+	73	---	---
Gm01	25258787	25273742	25258787	25260393	25272136	25273742	94	---	---	---	---	25260447	25260519	-	76	25258787	25273740
Gm01	25279107	25298469	25279107	25279930	25297649	25298469	92	---	---	---	---	25280618	25280633	-	81	---	---
Gm01	25302229	25318188	25302229	25303215	25317202	25318188	92	---	---	---	---	25303714	25303741	-	78	---	---
Gm01	25309722	25313750	25309722	25309830	25313642	25313750	94	---	---	---	---	25309902	25310021	-	76	25309730	25313748
Gm01	25326235	25330368	25326236	25327409	25329231	25330367	85	25326230	25326234	25330369	25330373	25329145	25329160	+	81	25326252	25330357
Gm01	25330681	25335678	25330696	25331643	25334730	25335673	94	25330676	25330680	25335679	25335683	25334656	25334668	+	92	---	---
Gm01	25352712	25357439	25352712	25352937	25357214	25357439	92	---	---	---	---	25357130	25357142	+	76	25352727	25357437
Gm01	25388756	25399089	25388756	25389898	25397933	25399088	95	25388747	25388755	25399090	25399098	25390238	25390277	-	75	25388756	25399086
Gm01	25412139	25432380	25412139	25412533	25431986	25432380	98	---	---	---	---	25413381	25413431	-	84	25412139	25432375
Gm01	25418067	25433657	25418067	25419330	25432375	25433657	98	---	---	---	---	25419963	25419983	-	80	25418077	25433655
Gm01	25450486	25456721	25450486	25452088	25455131	25456721	96	---	---	---	---	25452142	25452204	-	76	25450486	25456719
Gm01	25475320	25494138	25475326	25475668	25493790	25494132	93	25475315	25475319	25494139	25494143	25493081	25493105	+	76	---	---
Gm01	25516934	25534362	25516934	25518848	25532439	25534362	97	---	---	---	---	25519465	25519477	-	76	25516934	25534360
Gm01	25536277	25550381	25536277	25536879	25549774	25550381	88	---	---	---	---	25537382	25537395	-	71	25536277	25550373
Gm01	25594416	25614092	25594418	25594650	25613858	25614089	90	25594411	25594415	25614093	25614097	25613277	25613299	+	82	25594418	25614088
Gm01	25599334	25612912	25599337	25601397	25610839	25612912	93	25599329	25599333	25612913	25612917	25610411	25610442	+	75	---	---
Gm01	25619035	25624980	25619045	25620422	25623577	25624968	92	25619029	25619034	25624981	25624986	25623455	25623549	+	75	25619046	25624976
Gm01	25621240	25633969	25621254	25622917	25632320	25633968	87	25621235	25621239	25633970	25633974	25631858	25631876	+	84	25621253	25633961
Gm01	25622900	25637078	25622913	25624420	25635574	25637077	93	25622895	25622899	25637079	25637083	25624934	25624976	-	74	25622905	25637068
Gm01	25624965	25637211	25624965	25625318	25636856	25637211	91	---	---	---	---	25636301	25636352	+	76	---	---
Gm01	25693408	25698262	25693415	25693795	25697875	25698255	98	25693402	25693407	25698263	25698268	25693957	25693978	-	72	25693408	25698250
Gm01	25720446	25736915	25720446	25722603	25734758	25736915	99	---	---	---	---	25734206	25734221	+	75	25720446	25736912
Gm01	25742475	25751187	25742475	25743172	25750491	25751187	97	---	---	---	---	25743334	25743353	-	90	---	---
Gm01	25765364	25778684	25765364	25765902	25778144	25778684	88	---	---	---	---	25777538	25777557	+	75	25765368	25778681
Gm01	25766024	25771287	25766024	25766829	25770379	25771287	85	---	---	---	---	25766869	25766938	-	82	25766024	25771282
Gm01	25788990	25804048	25788990	25789132	25803902	25804048	92	---	---	---	---	25789803	25789823	-	71	---	---
Gm01	25789188	25798156	25789188	25790110	25797237	25798156	92	---	---	---	---	25790366	25790394	-	75	25789190	25798154
Gm01	25823491	25829248	25823491	25823607	25829132	25829248	92	---	---	---	---	25823863	25823877	-	86	25823491	25829246
Gm01	25828272	25847722	25828272	25828797	25847198	25847722	90	---	---	---	---	25846323	25846342	+	95	25828287	25847709
Gm01	25844135	25850127	25844135	25844674	25849604	25850127	89	---	---	---	---	25849398	25849446	+	77	25844152	25850116
Gm01	25844143	25850096	25844143	25844643	25849612	25850096	89	---	---	---	---	25849398	25849446	+	77	25844152	25850090
Gm01	25863119	25866224	25863119	25863377	25865966	25866224	92	---	---	---	---	25863436	25863507	-	75	25863133	25866222
Gm01	25881264	25892762	25881264	25882462	25891572	25892762	95	---	---	---	---	25882516	25882583	-	77	25881276	25892760
Gm01	25945252	25964885	25945252	25946035	25964102	25964885	95	---	---	---	---	25963198	25963289	+	77	---	---
Gm01	25946672	25965392	25946672	25946835	25965229	25965392	92	---	---	---	---	25964430	25964467	+	71	25946674	25965390
Gm01	25967320	25972689	25967320	25968224	25971785	25972689	98	---	---	---	---	25971678	25971746	+	84	25967326	25972687
Gm01	25973954	25981727	25973954	25974283	25981384	25981727	88	---	---	---	---	25974588	25974638	-	74	---	---
Gm01	25983775	25996919	25983775	25984564	25996137	25996919	93	---	---	---	---	25985122	25985142	-	71	---	---
Gm01	25985605	25992525	25985605	25986579	25991533	25992525	94	---	---	---	---	25991306	25991323	+	83	25985610	25992522
Gm01	25989838	25994079	25989838	25990027	25993877	25994067	92	25989833	25989837	25994080	25994084	25990182	25990220	-	87	25989842	25994064
Gm01	25994375	25999707	25994379	25995360	25998720	25999699	94	25994368	25994374	25999708	25999714	25995427	25995474	-	81	25994386	25999701
Gm01	26068119	26078472	26068119	26069239	26077311	26078472	95	---	---	---	---	26076907	26076939	+	72	26068119	26078470
Gm01	26081987	26086449	26081987	26082212	26086241	26086449	86	---	---	---	---	26082389	26082414	-	73	26082005	26086447
Gm01	26082043	26086397	26082043	26082161	26086285	26086397	88	---	---	---	---	26086078	26086114	+	89	26082060	26086392
Gm01	26104714	26110270	26104714	26105112	26109870	26110270	89	---	---	---	---	26109657	26109722	+	77	26104714	26110268
Gm01	26117728	26124139	26117739	26118207	26123660	26124128	98	26117719	26117727	26124140	26124148	26118353	26118368	-	75	26117740	26124125
Gm01	26167086	26184501	26167086	26167840	26183699	26184501	85	---	---	---	---	26168410	26168426	-	88	26167093	26184492
Gm01	26194481	26199887	26194481	26195396	26198972	26199887	98	---	---	---	---	26198817	26198836	+	70	26194481	26199877
Gm01	26318563	26335306	26318576	26318831	26335047	26335303	89	26318558	26318562	26335307	26335311	26334308	26334327	+	85	---	---
Gm01	26344204	26354600	26344204	26345332	26353474	26354600	94	---	---	---	---	26345700	26345721	-	77	26344204	26354597
Gm01	26383585	26388949	26383589	26384016	26388506	26388934	94	26383580	26383584	26388950	26388954	26388478	26388504	+	70	26383589	26388943
Gm01	26417714	26421026	26417714	26418504	26420250	26421026	87	---	---	---	---	26420150	26420176	+	77	26417717	26421022
Gm01	26436887	26456744	26436887	26438550	26455054	26456744	96	---	---	---	---	26439314	26439340	-	70	26436889	26456742
Gm01	26464058	26484240	26464058	26465688	26482638	26484240	88	---	---	---	---	26482021	26482034	+	71	26464058	26484238
Gm01	26470163	26475414	26470163	26471001	26474575	26475414	97	---	---	---	---	26471055	26471113	-	84	26470163	26475411
Gm01	26493334	26500305	26493336	26494926	26498702	26500304	95	26493329	26493333	26500306	26500310	26495067	26495098	-	81	---	---
Gm01	26512339	26524783	26512339	26513968	26523160	26524780	93	26512334	26512338	26524784	26524788	26522820	26522836	+	82	26512340	26524778
Gm01	26531038	26536066	26531038	26531508	26535593	26536066	95	---	---	---	---	26535579	26535591	+	100	26531038	26536060
Gm01	26567484	26580148	26567484	26568895	26578735	26580148	94	---	---	---	---	26578305	26578330	+	76	26567485	26580131
Gm01	26586417	26592077	26586417	26586874	26591598	26592077	90	---	---	---	---	26587002	26587015	-	71	26586417	26592075
Gm01	26623286	26628797	26623298	26624261	26627822	26628791	95	26623281	26623285	26628798	26628802	26624329	26624401	-	76	26623289	26628788
Gm01	26623298	26643533	26623298	26624980	26641850	26643533	93	---	---	---	---	26625756	26625798	-	72	26623298	26643522
Gm01	26629618	26640616	26629621	26630172	26640072	26640604	87	26629613	26629617	26640617	26640621	26630372	26630383	-	83	26629619	26640604
Gm01	26645299	26652472	26645299	26646841	26650917	26652472	88	---	---	---	---	26650868	26650885	+	83	26645306	26652471
Gm01	26714707	26723313	26714707	26715270	26722748	26723313	87	---	---	---	---	26722374	26722422	+	83	---	---
Gm01	26715335	26722755	26715335	26715699	26722377	26722755	90	---	---	---	---	26722148	26722167	+	95	---	---
Gm01	26719398	26737485	26719398	26723160	26734079	26737485	85	---	---	---	---	26733597	26733622	+	76	---	---
Gm01	26731904	26738372	26731905	26732881	26737420	26738370	92	26731899	26731903	26738373	26738377	26737218	26737240	+	78	26731905	26738368
Gm01	26743392	26748355	26743392	26743864	26747883	26748355	92	---	---	---	---	26744032	26744053	-	90	26743392	26748352
Gm01	26827731	26842807	26827731	26829345	26841316	26842800	86	26827726	26827730	26842808	26842812	26841293	26841314	+	86	26827732	26842800
Gm01	26854488	26869821	26854488	26854979	26869330	26869821	96	---	---	---	---	26855230	26855244	-	86	---	---
Gm01	26888445	26894942	26888449	26889423	26893955	26894930	97	26888440	26888444	26894943	26894947	26893756	26893778	+	78	26888447	26894928
Gm01	26955853	26976253	26955853	26957522	26974603	26976253	98	---	---	---	---	26958350	26958375	-	73	26955853	26976251
Gm01	26985094	26991181	26985095	26985701	26990563	26991172	87	26985088	26985093	26991182	26991187	26990382	26990403	+	77	26985106	26991175
Gm01	27006506	27018431	27006506	27009114	27015825	27018431	89	---	---	---	---	27009268	27009307	-	70	27006514	27018416
Gm01	27019724	27025083	27019724	27020135	27024672	27025083	98	---	---	---	---	27020247	27020259	-	84	27019724	27025081
Gm01	27055561	27061867	27055561	27056070	27061359	27061867	96	---	---	---	---	27056080	27056105	-	73	27055561	27061862
Gm01	27093503	27098654	27093508	27093903	27098269	27098646	93	27093497	27093502	27098655	27098660	27094082	27094109	-	75	---	---
Gm01	27181106	27183914	27181119	27181871	27183170	27183904	94	27181101	27181105	27183915	27183919	27183073	27183126	+	77	27181117	27183904
Gm01	27226783	27232998	27226783	27226973	27232808	27232998	97	---	---	---	---	27232624	27232640	+	76	27226786	27232996
Gm01	27249507	27258258	27249507	27252503	27255255	27258258	89	---	---	---	---	---	---	0	--	27249508	27258239
Gm01	27297256	27305310	27297256	27297718	27304843	27305310	93	---	---	---	---	27297964	27298004	-	87	27297259	27305303
Gm01	27298602	27302690	27298602	27299522	27301773	27302690	92	---	---	---	---	27299582	27299629	-	70	27298617	27302671
Gm01	27313400	27322439	27313400	27314327	27321513	27322439	92	---	---	---	---	27321178	27321246	+	81	27313400	27322422
Gm01	27318827	27321513	27318827	27319047	27321292	27321513	86	---	---	---	---	27321179	27321246	+	80	27318828	27321499
Gm01	27347221	27364694	27347221	27347548	27364351	27364694	91	---	---	---	---	27363510	27363544	+	85	---	---
Gm01	27352062	27360296	27352062	27352988	27359444	27360296	89	---	---	---	---	27359121	27359140	+	75	27352062	27360294
Gm01	27407558	27414181	27407558	27409256	27412496	27414181	89	---	---	---	---	27412477	27412494	+	77	27407558	27414175
Gm01	27407558	27413639	27407558	27408716	27412496	27413639	86	---	---	---	---	27412477	27412494	+	77	---	---
Gm01	27415235	27420554	27415235	27416107	27419678	27420554	95	---	---	---	---	27419528	27419547	+	70	27415235	27420552
Gm01	27423905	27440690	27423905	27425779	27438843	27440690	97	---	---	---	---	27438190	27438213	+	83	27423910	27440688
Gm01	27474594	27484133	27474594	27474725	27484002	27484133	94	---	---	---	---	27483621	27483636	+	87	---	---
Gm01	27475167	27480539	27475167	27476077	27479629	27480539	99	---	---	---	---	27476208	27476227	-	70	27475167	27480537
Gm01	27516001	27535033	27516001	27517284	27533770	27535033	88	---	---	---	---	27517965	27517976	-	83	27516017	27535021
Gm01	27517219	27526781	27517233	27518153	27525852	27526778	87	27517213	27517218	27526782	27526787	27525497	27525518	+	81	27517227	27526778
Gm01	27555013	27560035	27555013	27555789	27559285	27560035	92	---	---	---	---	27555904	27555921	-	83	---	---
Gm01	27567305	27585236	27567313	27568801	27583746	27585233	92	27567300	27567304	27585237	27585241	27569422	27569444	-	82	---	---
Gm01	27585293	27602422	27585293	27586957	27600761	27602422	98	---	---	---	---	27600072	27600087	+	81	27585293	27602420
Gm01	27616615	27622535	27616615	27616944	27622205	27622535	87	---	---	---	---	27616999	27617018	-	70	---	---
Gm01	27691415	27701313	27691428	27692616	27700132	27701303	91	27691410	27691414	27701314	27701318	27692874	27692908	-	71	27691424	27701300
Gm01	27708136	27719883	27708136	27708784	27719187	27719883	85	---	---	---	---	27709172	27709238	-	73	27708144	27719881
Gm01	27768456	27773809	27768456	27768834	27773429	27773809	97	---	---	---	---	27773222	27773249	+	78	27768456	27773806
Gm01	27775023	27780379	27775023	27775262	27780144	27780379	85	---	---	---	---	27779900	27779926	+	74	---	---
Gm01	27825891	27836342	27825891	27826166	27836067	27836342	92	---	---	---	---	27826631	27826643	-	76	---	---
Gm01	27914037	27932753	27914042	27915664	27931129	27932746	91	27914029	27914036	27932754	27932761	27915718	27915790	-	76	27914042	27932744
Gm01	27938509	27943842	27938519	27939403	27943004	27943842	87	27938501	27938508	27943843	27943850	27939535	27939554	-	75	27938519	27943839
Gm01	27944987	27959733	27944987	27945501	27959216	27959733	92	---	---	---	---	27946076	27946098	-	82	27945000	27959730
Gm01	27949910	27959216	27949910	27951073	27958125	27959216	93	---	---	---	---	27951231	27951264	-	88	27949910	27959214
Gm01	28036915	28048651	28036922	28038339	28047222	28048639	93	28036910	28036914	28048652	28048656	28047059	28047079	+	80	28036925	28048649
Gm01	28084764	28089330	28084764	28086037	28088006	28089330	86	---	---	---	---	28086089	28086124	-	75	28084764	28089328
Gm01	28198808	28216320	28198808	28199555	28215579	28216320	86	---	---	---	---	28214997	28215052	+	71	---	---
Gm01	28200414	28203846	28200414	28200804	28203452	28203846	95	---	---	---	---	28200806	28200817	-	91	---	---
Gm01	28225263	28230354	28225270	28225611	28229992	28230346	89	28225258	28225262	28230355	28230359	28225777	28225798	-	86	28225270	28230352
Gm01	28242637	28245006	28242637	28242907	28244733	28245006	88	---	---	---	---	28244700	28244731	+	75	28242647	28244988
Gm01	28247080	28251737	28247080	28247223	28251594	28251737	94	---	---	---	---	28247403	28247425	-	78	---	---
Gm01	28254240	28263479	28254240	28255328	28262390	28263479	99	---	---	---	---	28255469	28255500	-	84	28254240	28263476
Gm01	28298672	28308715	28298681	28300085	28307302	28308707	94	28298666	28298671	28308716	28308721	28300195	28300219	-	72	28298681	28308712
Gm01	28323985	28334365	28323985	28325159	28333197	28334365	95	---	---	---	---	28325476	28325538	-	71	28323988	28334362
Gm01	28369288	28379964	28369288	28370277	28378974	28379964	86	---	---	---	---	28370469	28370489	-	95	28369292	28379962
Gm01	28467930	28472577	28467930	28468207	28472300	28472577	98	---	---	---	---	28472196	28472243	+	70	28467930	28472575
Gm01	28561334	28582072	28561334	28562352	28581055	28582072	87	---	---	---	---	28580185	28580217	+	84	28561334	28582061
Gm01	28572411	28580896	28572411	28572581	28580724	28580896	90	---	---	---	---	28572935	28572955	-	76	28572416	28580894
Gm01	28617018	28620789	28617018	28617424	28620370	28620789	93	---	---	---	---	28617540	28617557	-	83	28617024	28620787
Gm01	28642870	28648060	28642884	28643238	28647697	28648054	96	28642865	28642869	28648061	28648065	28647661	28647673	+	84	28642872	28648051
Gm01	28642884	28648028	28642884	28643212	28647697	28648028	96	---	---	---	---	28643214	28643250	-	81	---	---
Gm01	28648905	28652382	28648916	28650051	28651191	28652381	87	28648899	28648904	28652383	28652388	28650098	28650129	-	71	28648907	28652378
Gm01	28649329	28651946	28649337	28649640	28651635	28651935	90	28649324	28649328	28651947	28651951	---	---	0	--	---	---
Gm01	28666660	28673187	28666660	28667175	28672673	28673187	98	---	---	---	---	28672536	28672554	+	73	28666660	28673181
Gm01	28673784	28692061	28673799	28674019	28691833	28692061	89	28673779	28673783	28692062	28692066	28691439	28691465	+	85	28673786	28692056
Gm01	28674250	28683488	28674250	28675344	28682390	28683488	98	---	---	---	---	28682220	28682251	+	84	28674252	28683486
Gm01	28693630	28699392	28693630	28694258	28698724	28699392	90	---	---	---	---	28694412	28694428	-	70	28693630	28699390
Gm01	28722709	28743412	28722709	28723716	28742431	28743412	90	---	---	---	---	28741666	28741682	+	76	28722709	28743411
Gm01	28726383	28738879	28726383	28728374	28736876	28738879	89	---	---	---	---	28736733	28736748	+	87	28726383	28738874
Gm01	28749148	28754360	28749150	28749952	28753547	28754359	94	28749142	28749147	28754361	28754366	28753394	28753463	+	81	28749154	28754357
Gm01	28808535	28827668	28808535	28810157	28826064	28827668	96	---	---	---	---	28810216	28810277	-	79	28808535	28827665
Gm01	28832430	28837741	28832430	28833399	28836766	28837741	95	---	---	---	---	28836652	28836699	+	81	28832431	28837739
Gm01	28874085	28894755	28874085	28875107	28893752	28894755	88	---	---	---	---	28876022	28876040	-	78	28874087	28894749
Gm01	28875404	28886871	28875404	28875743	28886523	28886871	89	---	---	---	---	28886054	28886069	+	87	---	---
Gm01	28904488	28909408	28904488	28904846	28909056	28909408	95	---	---	---	---	28904959	28905035	-	72	---	---
Gm01	28914298	28920525	28914298	28915076	28919723	28920525	94	---	---	---	---	28919512	28919533	+	72	---	---
Gm01	29019987	29024662	29019987	29020560	29024068	29024662	85	---	---	---	---	29023959	29023979	+	71	29019998	29024651
Gm01	29047105	29057076	29047105	29048361	29055820	29057076	99	---	---	---	---	29048615	29048672	-	70	29047105	29057075
Gm01	29093779	29099160	29093779	29094677	29098264	29099160	98	---	---	---	---	29098114	29098133	+	70	29093780	29099158
Gm01	29116050	29120672	29116061	29116331	29120421	29120667	88	29116045	29116049	29120673	29120677	29116387	29116434	-	70	29116052	29120667
Gm01	29121233	29138352	29121233	29122892	29136693	29138352	99	---	---	---	---	29123557	29123572	-	81	---	---
Gm01	29161644	29165367	29161648	29161831	29165183	29165366	95	29161639	29161643	29165368	29165372	29161904	29161916	-	76	29161658	29165364
Gm01	29174533	29193508	29174533	29176155	29191902	29193508	94	---	---	---	---	29176208	29176280	-	76	29174536	29193505
Gm01	29197650	29204123	29197654	29198620	29203137	29204113	93	29197645	29197649	29204124	29204128	29198799	29198821	-	78	29197660	29204111
Gm01	29206424	29213358	29206424	29207698	29212099	29213358	87	---	---	---	---	29211891	29211976	+	73	29206424	29213341
Gm01	29233918	29239568	29233918	29234511	29238975	29239568	97	---	---	---	---	29238805	29238821	+	70	29233919	29239561
Gm01	29249148	29263658	29249148	29250759	29262103	29263658	93	---	---	---	---	29250813	29250885	-	76	29249148	29263656
Gm01	29383183	29387891	29383183	29383473	29387604	29387891	88	---	---	---	---	29387453	29387487	+	77	29383183	29387889
Gm01	29452487	29458689	29452487	29453672	29457448	29458689	86	---	---	---	---	29457319	29457416	+	72	29452492	29458687
Gm01	29515508	29524363	29515508	29516602	29523269	29524363	99	---	---	---	---	29523082	29523110	+	86	29515508	29524358
Gm01	29560642	29563632	29560642	29561004	29563270	29563632	92	---	---	---	---	29563156	29563241	+	75	---	---
Gm01	29578857	29586560	29578857	29580289	29585137	29586560	88	---	---	---	---	29580443	29580456	-	92	29578861	29586553
Gm01	29579384	29586204	29579384	29579938	29585658	29586204	89	---	---	---	---	29585387	29585402	+	75	29579385	29586188
Gm01	29601614	29623511	29601614	29602662	29622417	29623511	88	---	---	---	---	29621497	29621510	+	71	---	---
Gm01	29601936	29622980	29601938	29602178	29622732	29622972	96	29601931	29601935	29622981	29622985	29621852	29621884	+	84	---	---
Gm01	29604055	29619643	29604055	29605840	29617828	29619643	93	---	---	---	---	29606401	29606438	-	73	29604055	29619640
Gm01	29635796	29656642	29635796	29636215	29656224	29656641	90	29635791	29635795	29656643	29656647	29655281	29655301	+	95	29635796	29656639
Gm01	29636209	29652116	29636209	29637832	29650467	29652116	94	---	---	---	---	29649842	29649860	+	84	29636216	29652114
Gm01	29652124	29656997	29652124	29652488	29656632	29656997	92	---	---	---	---	29652559	29652589	-	77	29652126	29656989
Gm01	29690562	29696281	29690562	29690925	29695917	29696281	93	---	---	---	---	29691100	29691157	-	74	29690562	29696278
Gm01	29743028	29747412	29743028	29743272	29747153	29747412	87	---	---	---	---	29743329	29743341	-	92	---	---
Gm01	29771863	29782241	29771863	29773035	29781066	29782241	98	---	---	---	---	29780666	29780701	+	72	29771864	29782239
Gm01	29786613	29795772	29786613	29787614	29794799	29795772	87	---	---	---	---	29787861	29787892	-	75	29786613	29795770
Gm01	29814314	29825551	29814314	29814577	29825289	29825551	98	---	---	---	---	29814579	29814598	-	85	---	---
Gm01	29837758	29840424	29837758	29838098	29840084	29840424	87	---	---	---	---	29838100	29838121	-	77	---	---
Gm01	29890119	29900363	29890131	29891283	29899213	29900363	94	29890114	29890118	29900364	29900368	29891320	29891366	-	72	29890122	29900361
Gm01	29957876	29974439	29957876	29959831	29972484	29974439	99	---	---	---	---	29971966	29971985	+	70	29957877	29974432
Gm01	29983315	29988695	29983315	29984131	29987879	29988695	99	---	---	---	---	29987765	29987812	+	81	---	---
Gm01	29983653	29988427	29983653	29983863	29988217	29988427	99	---	---	---	---	29988000	29988013	+	92	---	---
Gm01	29991964	30007631	29991964	29993539	30005939	30007631	87	---	---	---	---	29993593	29993665	-	75	---	---
Gm01	30012928	30019711	30012928	30013830	30018823	30019711	89	---	---	---	---	30014041	30014054	-	71	---	---
Gm01	30015344	30018743	30015344	30016121	30017974	30018743	86	---	---	---	---	30017915	30017965	+	84	30015350	30018725
Gm01	30052841	30056905	30052841	30053460	30056286	30056905	98	---	---	---	---	30056158	30056197	+	77	---	---
Gm01	30068679	30075300	30068692	30068943	30075035	30075286	89	30068673	30068678	30075301	30075306	30069070	30069127	-	70	---	---
Gm01	30085178	30090581	30085178	30085445	30090321	30090581	92	---	---	---	---	30085596	30085612	-	76	---	---
Gm01	30170926	30177105	30170926	30172069	30175961	30177105	96	---	---	---	---	30175936	30175959	+	79	30170929	30177103
Gm01	30215218	30225144	30215218	30216010	30224346	30225144	94	---	---	---	---	30223961	30223982	+	77	---	---
Gm01	30245836	30264926	30245836	30247486	30263315	30264926	88	---	---	---	---	30247534	30247611	-	79	30245837	30264918
Gm01	30295114	30312973	30295127	30295693	30312387	30312964	92	30295109	30295113	30312974	30312978	30311600	30311641	+	76	30295116	30312962
Gm01	30328614	30334717	30328614	30329472	30333859	30334717	96	---	---	---	---	30333656	30333700	+	80	---	---
Gm01	30335409	30339925	30335409	30335571	30339764	30339925	97	---	---	---	---	30339585	30339596	+	83	---	---
Gm01	30377239	30384518	30377239	30377358	30384398	30384518	90	---	---	---	---	30384115	30384129	+	86	---	---
Gm01	30392393	30413095	30392393	30394074	30411396	30413095	98	---	---	---	---	30410550	30410570	+	71	30392394	30413091
Gm01	30437005	30457168	30437005	30438428	30455764	30457168	98	---	---	---	---	30439255	30439275	-	71	---	---
Gm01	30490215	30496536	30490225	30490424	30496320	30496521	85	30490210	30490214	30496537	30496541	30496025	30496040	+	87	30490216	30496530
Gm01	30505588	30525831	30505588	30507258	30524161	30525831	99	---	---	---	---	30523397	30523409	+	84	30505588	30525829
Gm01	30539962	30549709	30539962	30540481	30549190	30549709	97	---	---	---	---	30548968	30549005	+	71	30539966	30549707
Gm01	30539962	30549709	30539962	30540481	30549190	30549709	97	---	---	---	---	30548968	30549005	+	71	30539966	30549707
Gm01	30549696	30559714	30549704	30550032	30559374	30559703	93	30549687	30549695	30559715	30559723	30550307	30550323	-	70	30549696	30559713
Gm01	30566818	30581935	30566818	30567090	30581663	30581935	87	---	---	---	---	30567787	30567819	-	78	30566818	30581926
Gm01	30582676	30586932	30582676	30583036	30586570	30586932	93	---	---	---	---	30583125	30583151	-	85	---	---
Gm01	30641543	30652614	30641543	30642181	30651976	30652614	91	---	---	---	---	30651526	30651550	+	80	---	---
Gm01	30681952	30697558	30681952	30682596	30696904	30697558	90	---	---	---	---	30696487	30696510	+	79	---	---
Gm01	30682021	30697510	30682021	30682549	30696973	30697510	90	---	---	---	---	30696487	30696510	+	79	---	---
Gm01	30682726	30688182	30682734	30683716	30687206	30688177	92	30682721	30682725	30688183	30688187	30687092	30687138	+	80	30682734	30688175
Gm01	30737283	30742535	30737283	30737691	30742128	30742535	90	---	---	---	---	30737830	30737881	-	80	30737283	30742518
Gm01	30746939	30764861	30746939	30747791	30764009	30764861	98	---	---	---	---	30763199	30763221	+	78	30746955	30764856
Gm01	30758714	30764009	30758714	30761345	30761377	30764009	85	---	---	---	---	---	---	0	--	30758714	30764007
Gm01	30767917	30785370	30767917	30768972	30784316	30785370	89	---	---	---	---	30769661	30769711	-	84	30767935	30785358
Gm01	30768108	30785996	30768108	30769576	30784507	30785996	86	---	---	---	---	30770148	30770169	-	81	---	---
Gm01	30819060	30826291	30819060	30820194	30825156	30826291	97	---	---	---	---	30820328	30820342	-	86	30819060	30826282
Gm01	30840128	30844567	30840128	30840299	30844398	30844567	93	---	---	---	---	30844300	30844327	+	71	30840128	30844556
Gm01	30863878	30873127	30863881	30864973	30872032	30873123	99	30863873	30863877	30873128	30873132	30871845	30871873	+	86	30863879	30873121
Gm01	30896782	30906518	30896782	30897934	30905387	30906518	97	---	---	---	---	30898194	30898251	-	70	30896784	30906515
Gm01	30927095	30942594	30927095	30928752	30940936	30942594	99	---	---	---	---	30929145	30929168	-	70	30927103	30942592
Gm01	30952301	30973501	30952301	30953194	30972610	30973501	92	---	---	---	---	30971922	30971940	+	78	---	---
Gm01	30977465	30982035	30977465	30977813	30981687	30982035	91	---	---	---	---	30981493	30981550	+	82	30977472	30982033
Gm01	30993563	30998209	30993563	30994042	30997732	30998209	89	---	---	---	---	30994147	30994227	-	76	---	---
Gm01	31013480	31028995	31013480	31014836	31027580	31028995	90	---	---	---	---	31026942	31027084	+	71	31013487	31028990
Gm01	31062661	31067870	31062661	31063060	31067471	31067870	96	---	---	---	---	31063113	31063141	-	75	---	---
Gm01	31077702	31088549	31077712	31078391	31087842	31088540	88	31077697	31077701	31088550	31088554	31078795	31078829	-	82	31077719	31088544
Gm01	31103537	31115360	31103537	31107049	31111848	31115360	100	---	---	---	---	31111609	31111685	+	71	31103552	31115358
Gm01	31116316	31134981	31116316	31117214	31134072	31134981	97	---	---	---	---	31118010	31118031	-	77	---	---
Gm01	31134983	31142959	31134983	31137274	31140738	31142959	87	---	---	---	---	31140706	31140736	+	83	31134983	31142955
Gm01	31137785	31147301	31137785	31139882	31145192	31147301	92	---	---	---	---	31140017	31140037	-	76	31137796	31147283
Gm01	31138106	31147030	31138106	31139623	31145513	31147030	92	---	---	---	---	31145436	31145464	+	75	---	---
Gm01	31140591	31150737	31140596	31141702	31149614	31150726	95	31140585	31140590	31150738	31150743	31149219	31149245	+	74	31140596	31150727
Gm01	31140885	31150732	31140886	31141702	31149903	31150726	95	31140875	31140884	31150733	31150742	31141979	31141993	-	80	---	---
Gm01	31165596	31175709	31165596	31166844	31174461	31175709	99	---	---	---	---	31167104	31167165	-	72	31165596	31175706
Gm01	31217691	31226086	31217694	31218674	31225116	31226083	95	31217686	31217690	31226087	31226091	31224815	31224843	+	75	31217695	31226082
Gm01	31263418	31271115	31263418	31263645	31270890	31271115	93	31263412	31263417	31271116	31271121	31263921	31263935	-	80	31263418	31271106
Gm01	31318710	31333906	31318710	31319618	31332997	31333906	99	---	---	---	---	31319998	31320033	-	75	31318710	31333904
Gm01	31322696	31332522	31322696	31323875	31331343	31332522	99	---	---	---	---	31324160	31324194	-	71	31322696	31332518
Gm01	31351025	31357477	31351026	31352002	31356511	31357473	90	31351018	31351024	31357478	31357484	31352179	31352201	-	78	31351026	31357470
Gm01	31426736	31430466	31426736	31426964	31430233	31430466	91	---	---	---	---	31427082	31427122	-	85	31426737	31430450
Gm01	31455705	31465655	31455709	31456913	31464430	31465654	98	31455700	31455704	31465656	31465660	31457179	31457236	-	72	31455711	31465651
Gm01	31477032	31497199	31477032	31478684	31495547	31497199	99	---	---	---	---	31494777	31494789	+	84	31477032	31497197
Gm01	31526258	31538899	31526258	31526394	31538763	31538899	96	---	---	---	---	31526962	31527008	-	89	31526261	31538897
Gm01	31543130	31550437	31543130	31543852	31549694	31550437	85	---	---	---	---	31544100	31544137	-	78	---	---
Gm01	31560096	31579390	31560096	31561753	31577742	31579390	98	---	---	---	---	31576984	31576996	+	84	31560098	31579385
Gm01	31625817	31634815	31625817	31626911	31633694	31634815	94	---	---	---	---	31633392	31633405	+	78	31625817	31634813
Gm01	31744260	31752702	31744260	31745364	31751591	31752702	91	---	---	---	---	31745640	31745654	-	80	---	---
Gm01	31807959	31818294	31807959	31809092	31817165	31818294	99	---	---	---	---	31816873	31816887	+	80	31807961	31818287
Gm01	31837681	31842416	31837681	31838765	31841291	31842416	88	---	---	---	---	31841201	31841228	+	78	31837681	31842414
Gm01	31844371	31865636	31844371	31844893	31865141	31865636	86	---	---	---	---	31845686	31845716	-	74	---	---
Gm01	31869989	31880072	31869989	31871110	31878955	31880072	92	---	---	---	---	31878670	31878684	+	80	31869989	31880070
Gm01	31906118	31910017	31906118	31906359	31909778	31910017	90	---	---	---	---	31909649	31909676	+	75	31906118	31910016
Gm01	31937407	31944396	31937407	31939077	31942723	31944393	97	31937402	31937406	31944397	31944401	31942552	31942583	+	84	31937408	31944393
Gm01	31950272	31953259	31950272	31950978	31952557	31953259	87	---	---	---	---	31951045	31951065	-	85	---	---
Gm01	32051001	32061570	32051006	32051448	32061112	32061567	86	32050994	32051000	32061571	32061577	32061072	32061102	+	80	---	---
Gm01	32071380	32086961	32071380	32072481	32085856	32086961	97	---	---	---	---	32073076	32073106	-	70	32071385	32086954
Gm01	32089331	32094165	32089331	32089629	32093867	32094165	96	---	---	---	---	32093687	32093700	+	71	32089331	32094163
Gm01	32097727	32102769	32097735	32098219	32102268	32102761	93	32097718	32097726	32102770	32102778	32102075	32102096	+	90	32097727	32102765
Gm01	32103679	32113467	32103694	32104844	32112305	32113455	99	32103674	32103678	32113468	32113472	32105105	32105162	-	72	32103681	32113453
Gm01	32115087	32121570	32115092	32116972	32119713	32121555	91	32115082	32115086	32121571	32121575	32117023	32117066	-	88	32115098	32121561
Gm01	32144732	32151936	32144732	32144881	32151785	32151936	86	---	---	---	---	32151470	32151491	+	81	---	---
Gm01	32154351	32159285	32154351	32154594	32159040	32159285	93	---	---	---	---	32154724	32154747	-	91	32154354	32159281
Gm01	32174019	32182872	32174019	32174187	32182704	32182872	96	---	---	---	---	32174465	32174500	-	75	32174020	32182869
Gm01	32177055	32181878	32177055	32177829	32181119	32181878	90	---	---	---	---	32180973	32180989	+	76	---	---
Gm01	32177410	32181664	32177413	32177599	32181477	32181658	89	32177405	32177409	32181665	32181669	32177747	32177760	-	92	32177415	32181649
Gm01	32186281	32190312	32186281	32186486	32190107	32190312	94	---	---	---	---	32186650	32186666	-	70	32186282	32190310
Gm01	32195996	32200987	32195996	32196339	32200644	32200987	93	---	---	---	---	32200453	32200479	+	77	32196006	32200968
Gm01	32290965	32296326	32290969	32291868	32295427	32296325	99	32290960	32290964	32296327	32296331	32291912	32291984	-	83	32290970	32296323
Gm01	32325425	32330237	32325425	32325788	32329874	32330237	97	---	---	---	---	32329687	32329708	+	72	32325425	32330235
Gm01	32339361	32351313	32339361	32340343	32350346	32351313	90	---	---	---	---	32340802	32340815	-	78	32339373	32351310
Gm01	32359544	32377758	32359544	32361222	32376002	32377758	88	---	---	---	---	32361740	32361803	-	73	32359548	32377757
Gm01	32389274	32398476	32389274	32389862	32397941	32398476	85	---	---	---	---	32397537	32397559	+	78	---	---
Gm01	32389857	32393271	32389857	32390760	32392373	32393271	95	---	---	---	---	32392296	32392308	+	92	---	---
Gm01	32394063	32398786	32394063	32394357	32398467	32398786	85	---	---	---	---	32394400	32394469	-	82	32394070	32398784
Gm01	32430134	32439741	32430142	32431230	32438649	32439737	99	32430129	32430133	32439742	32439746	32431517	32431574	-	70	32430143	32439735
Gm01	32461077	32476009	32461085	32461722	32475378	32476008	93	32461072	32461076	32476010	32476014	32474726	32474743	+	83	32461078	32475993
Gm01	32468080	32473437	32468080	32468905	32472609	32473437	94	---	---	---	---	32472494	32472541	+	83	32468080	32473432
Gm01	32510531	32519826	32510542	32511542	32518819	32519819	99	32510526	32510530	32519827	32519831	32511871	32511893	-	73	32510542	32519820
Gm01	32545082	32550585	32545085	32546034	32549614	32550573	94	32545076	32545081	32550586	32550591	32549499	32549546	+	81	32545085	32550571
Gm01	32555750	32567175	32555750	32556386	32566548	32567175	90	---	---	---	---	32566333	32566375	+	83	32555750	32567160
Gm01	32568385	32573699	32568385	32569233	32572809	32573699	92	---	---	---	---	32572658	32572677	+	70	32568385	32573697
Gm01	32626385	32644991	32626385	32627562	32643817	32644991	97	---	---	---	---	32628047	32628119	-	73	32626385	32644988
Gm01	32658526	32667525	32658535	32659795	32666195	32667523	87	32658518	32658525	32667526	32667533	32666171	32666193	+	86	32658535	32667521
Gm01	32693476	32698653	32693476	32693868	32698259	32698653	94	---	---	---	---	32694048	32694079	-	75	32693476	32698651
Gm01	32706638	32716977	32706638	32707732	32715877	32716977	92	---	---	---	---	32707866	32707900	-	77	32706638	32716975
Gm01	32726483	32745268	32726488	32727753	32744002	32745258	85	32726478	32726482	32745269	32745273	32728456	32728479	-	75	32726489	32745258
Gm01	32737928	32743208	32737928	32738623	32742535	32743208	93	---	---	---	---	32742389	32742422	+	76	32737929	32743203
Gm01	32754153	32774098	32754156	32755746	32772440	32774097	93	32754148	32754152	32774099	32774103	32756504	32756530	-	70	32754155	32774094
Gm01	32853055	32858896	32853055	32853522	32858415	32858896	92	---	---	---	---	32853748	32853766	-	73	32853056	32858894
Gm01	32876803	32885354	32876809	32877615	32884547	32885346	87	32876798	32876802	32885355	32885359	32877872	32877907	-	77	---	---
Gm01	32893872	32900288	32893876	32894294	32899861	32900278	91	32893866	32893871	32900289	32900294	32899661	32899682	+	86	---	---
Gm01	32938972	32947901	32938972	32940063	32946814	32947901	98	---	---	---	---	32940285	32940303	-	73	32938973	32947895
Gm01	32955920	32965632	32955924	32957061	32964487	32965617	99	32955915	32955919	32965633	32965637	32964265	32964311	+	74	32955924	32965626
Gm01	33026503	33031986	33026503	33027472	33031055	33031986	88	---	---	---	---	33030893	33030914	+	81	33026504	33031984
Gm01	33045670	33052891	33045670	33047038	33051481	33052891	93	---	---	---	---	33051318	33051351	+	82	33045671	33052885
Gm01	33045939	33052528	33045939	33046675	33051771	33052528	93	---	---	---	---	33046852	33046928	-	81	33045945	33052521
Gm01	33075017	33078900	33075027	33076080	33077841	33078899	98	33075010	33075016	33078901	33078907	33076134	33076162	-	75	---	---
Gm01	33080395	33092560	33080395	33080660	33092310	33092560	87	---	---	---	---	33091727	33091753	+	81	---	---
Gm01	33207822	33214066	33207822	33208908	33212990	33214066	95	---	---	---	---	33209006	33209017	-	83	33207830	33214064
Gm01	33221405	33241236	33221414	33222998	33239653	33241224	97	33221400	33221404	33241237	33241241	33223764	33223790	-	70	33221415	33241230
Gm01	33255228	33270360	33255236	33256708	33268851	33270360	90	33255222	33255227	33270361	33270366	33257130	33257151	-	77	---	---
Gm01	33267434	33274725	33267434	33268450	33273693	33274725	88	---	---	---	---	33268624	33268646	-	78	33267435	33274720
Gm01	33287574	33292947	33287574	33288483	33292038	33292947	98	---	---	---	---	33288526	33288595	-	82	33287576	33292945
Gm01	33312012	33327686	33312012	33313094	33326607	33327686	91	---	---	---	---	33313228	33313252	-	88	---	---
Gm01	33346095	33354575	33346095	33347077	33353593	33354575	99	---	---	---	---	33353309	33353337	+	75	33346099	33354573
Gm01	33380973	33386483	33380973	33382142	33385318	33386483	96	---	---	---	---	33382204	33382216	-	92	33380988	33386479
Gm01	33411300	33418290	33411313	33411489	33418101	33418278	94	33411293	33411299	33418291	33418297	33417770	33417822	+	71	---	---
Gm01	33426618	33434854	33426618	33427179	33434293	33434854	98	---	---	---	---	33434030	33434072	+	76	33426627	33434838
Gm01	33448693	33455511	33448693	33450364	33453925	33455511	88	---	---	---	---	33453747	33453777	+	77	33448694	33455497
Gm01	33472934	33482063	33472934	33474028	33481040	33482063	93	---	---	---	---	33480851	33480884	+	88	33472937	33482061
Gm01	33525281	33538082	33525281	33526249	33537096	33538082	91	---	---	---	---	33526726	33526792	-	76	---	---
Gm01	33542350	33554325	33542350	33543171	33553510	33554325	96	---	---	---	---	33553181	33553202	+	77	33542350	33554318
Gm01	33554879	33557453	33554879	33555030	33557302	33557453	94	---	---	---	---	33555032	33555058	-	70	---	---
Gm01	33564406	33583155	33564406	33566094	33581504	33583155	95	---	---	---	---	33566810	33566827	-	72	33564408	33583152
Gm01	33600389	33605122	33600389	33601175	33604386	33605122	87	---	---	---	---	33604225	33604255	+	80	---	---
Gm01	33607641	33616196	33607652	33608731	33615099	33616182	97	33607635	33607640	33616197	33616202	33614934	33614963	+	90	33607641	33616180
Gm01	33619003	33635590	33619003	33619592	33634997	33635590	90	---	---	---	---	33620243	33620291	-	79	33619008	33635576
Gm01	33619589	33625974	33619589	33620931	33624556	33625974	88	---	---	---	---	33621030	33621061	-	81	33619592	33625971
Gm01	33626485	33632561	33626485	33627815	33631252	33632561	90	---	---	---	---	33627848	33627987	-	71	33626487	33632557
Gm01	33660703	33667872	33660709	33661058	33667519	33667867	89	33660698	33660702	33667873	33667877	33661366	33661381	-	81	33660706	33667865
Gm01	33672011	33683803	33672011	33675504	33680307	33683803	99	---	---	---	---	33680066	33680134	+	72	33672015	33683795
Gm01	33694899	33703508	33694912	33695889	33702524	33703501	99	33694892	33694898	33703509	33703515	33702192	33702221	+	73	33694913	33703499
Gm01	33760319	33764705	33760333	33760700	33764336	33764703	96	33760313	33760318	33764706	33764711	33760835	33760860	-	76	33760321	33764704
Gm01	33781905	33796487	33781905	33782285	33796104	33796487	86	---	---	---	---	33782579	33782605	-	74	33781905	33796485
Gm01	33823169	33839645	33823174	33823536	33839288	33839638	87	33823163	33823168	33839646	33839651	33838501	33838550	+	74	---	---
Gm01	33824877	33834159	33824877	33825878	33833158	33834159	99	---	---	---	---	33826179	33826192	-	85	33824877	33834157
Gm01	33842516	33846398	33842516	33843508	33845405	33846398	99	---	---	---	---	33843562	33843591	-	80	33842520	33846395
Gm01	33865748	33870428	33865748	33865955	33870221	33870428	96	---	---	---	---	33866012	33866031	-	85	33865763	33870426
Gm01	33922246	33928540	33922260	33923012	33927789	33928528	85	33922240	33922245	33928541	33928546	33923120	33923160	-	73	33922252	33928532
Gm01	33989548	34007593	33989548	33991473	34005666	34007593	99	---	---	---	---	34004982	34004997	+	81	33989548	34007591
Gm01	34079754	34089057	34079754	34080758	34088053	34089057	99	---	---	---	---	34081095	34081108	-	85	34079756	34089054
Gm01	34093899	34100625	34093899	34095559	34098960	34100625	94	---	---	---	---	34098790	34098811	+	90	34093900	34100623
Gm01	34130492	34142210	34130501	34131047	34141660	34142209	94	34130487	34130491	34142211	34142215	34131457	34131558	-	79	34130493	34142207
Gm01	34132066	34140533	34132066	34133042	34139557	34140533	99	---	---	---	---	34133300	34133328	-	75	34132066	34140531
Gm01	34175089	34187924	34175089	34176138	34186901	34187924	88	---	---	---	---	34176622	34176643	-	77	34175105	34187922
Gm01	34178623	34185444	34178624	34180312	34183792	34185430	89	34178618	34178622	34185445	34185449	34183618	34183650	+	72	34178624	34185442
Gm01	34178937	34184858	34178937	34179743	34184127	34184858	86	---	---	---	---	34183930	34183956	+	81	---	---
Gm01	34234277	34238757	34234277	34234465	34238571	34238757	94	---	---	---	---	34238467	34238514	+	70	---	---
Gm01	34255354	34268895	34255354	34256474	34267760	34268894	94	34255348	34255353	34268896	34268901	34256748	34256762	-	80	34255354	34268889
Gm01	34308762	34314948	34308762	34309733	34313981	34314948	91	---	---	---	---	34309872	34309886	-	86	34308762	34314944
Gm01	34335497	34345674	34335502	34338584	34342623	34345668	97	34335489	34335496	34345675	34345682	34342439	34342478	+	70	34335502	34345671
Gm01	34435481	34451204	34435481	34436197	34450483	34451204	87	---	---	---	---	34436848	34436912	-	73	---	---
Gm01	34522912	34530788	34522912	34523893	34529802	34530788	91	---	---	---	---	34524150	34524178	-	75	34522912	34530784
Gm01	34552511	34573767	34552511	34553489	34572781	34573766	91	34552506	34552510	34573768	34573772	34554374	34554452	-	81	34552511	34573756
Gm01	34607077	34613873	34607092	34608722	34612241	34613866	96	34607072	34607076	34613874	34613878	34612065	34612083	+	94	34607093	34613862
Gm01	34654490	34659177	34654490	34654670	34658997	34659177	96	---	---	---	---	34654809	34654820	-	83	34654490	34659175
Gm01	34707759	34712346	34707759	34707903	34712202	34712346	92	34707752	34707758	34712347	34712353	34708083	34708097	-	80	---	---
Gm01	34735092	34740272	34735092	34735941	34739500	34740272	88	---	---	---	---	34739398	34739466	+	82	34735092	34740270
Gm01	34757373	34776040	34757380	34759145	34774298	34776034	92	34757368	34757372	34776041	34776045	34759834	34759849	-	81	34757374	34776036
Gm01	34781016	34785012	34781016	34781492	34784535	34785012	98	---	---	---	---	34784382	34784393	+	83	34781021	34785008
Gm01	34848395	34860380	34848395	34849541	34859257	34860380	93	---	---	---	---	34849719	34849740	-	81	34848395	34860378
Gm01	34880717	34887895	34880717	34881198	34887446	34887895	89	---	---	---	---	34881230	34881242	-	76	34880717	34887890
Gm01	34888078	34908328	34888080	34888472	34907929	34908318	89	34888073	34888077	34908329	34908333	34906956	34906979	+	70	34888081	34908322
Gm01	34944708	34962662	34944708	34945140	34962231	34962662	95	---	---	---	---	34961397	34961432	+	86	---	---
Gm01	34988910	34998131	34988910	34990062	34996979	34998131	99	---	---	---	---	34990317	34990374	-	70	34988910	34998123
Gm01	35001987	35015493	35001987	35003397	35014105	35015493	93	---	---	---	---	35013970	35014067	+	72	---	---
Gm01	35023645	35029649	35023645	35024101	35029193	35029649	96	---	---	---	---	35024249	35024260	-	91	35023645	35029646
Gm01	35054717	35072729	35054717	35057734	35069695	35072729	94	---	---	---	---	35069262	35069304	+	72	35054726	35072727
Gm01	35076135	35086437	35076135	35077480	35085043	35086428	88	35076128	35076134	35086438	35086444	35077788	35077804	-	88	---	---
Gm01	35092636	35109866	35092636	35094855	35107602	35109851	98	35092631	35092635	35109867	35109871	35094906	35094924	-	78	---	---
Gm01	35112691	35122870	35112691	35113828	35121748	35122870	95	---	---	---	---	35121451	35121465	+	80	35112691	35122868
Gm01	35135830	35140328	35135844	35136082	35140074	35140313	87	35135825	35135829	35140329	35140333	35136191	35136209	-	78	35135844	35140311
Gm01	35224045	35236988	35224045	35227723	35233320	35236988	96	---	---	---	---	35233045	35233075	+	77	---	---
Gm01	35252902	35260919	35252902	35254354	35259535	35260919	85	---	---	---	---	35259349	35259367	+	94	35252903	35260917
Gm01	35262227	35268921	35262227	35263003	35268136	35268921	94	---	---	---	---	35263118	35263150	-	84	35262227	35268919
Gm01	35275443	35281331	35275447	35276145	35280647	35281324	88	35275437	35275442	35281332	35281337	35280470	35280535	+	75	---	---
Gm01	35283027	35292291	35283027	35284017	35291285	35292291	94	---	---	---	---	35284295	35284309	-	80	35283032	35292288
Gm01	35321924	35326993	35321924	35322233	35326682	35326993	90	---	---	---	---	35322429	35322455	-	74	---	---
Gm01	35336751	35346592	35336751	35337904	35345341	35346592	91	---	---	---	---	35345022	35345079	+	70	35336751	35346585
Gm01	35378472	35394108	35378472	35378706	35393889	35394108	86	---	---	---	---	35379335	35379353	-	78	35378479	35394097
Gm01	35391515	35396848	35391515	35392411	35395922	35396848	89	---	---	---	---	35392439	35392525	-	77	---	---
Gm01	35411945	35415359	35411945	35412290	35415013	35415359	92	---	---	---	---	35414981	35414994	+	78	35411945	35415357
Gm01	35424601	35429970	35424606	35425532	35429038	35429955	89	35424596	35424600	35429971	35429975	35425560	35425646	-	77	35424609	35429960
Gm01	35450496	35455975	35450496	35451457	35455009	35455975	87	---	---	---	---	35451593	35451612	-	70	---	---
Gm01	35489897	35495751	35489908	35490362	35495293	35495746	89	35489892	35489896	35495752	35495756	35490375	35490400	-	80	35489901	35495748
Gm01	35496196	35508464	35496200	35496734	35507924	35508463	85	35496189	35496195	35508465	35508471	35507417	35507444	+	75	35496212	35508462
Gm01	35528674	35544634	35528674	35530323	35543002	35544634	96	---	---	---	---	35542453	35542468	+	75	35528674	35544631
Gm01	35611305	35616961	35611307	35611891	35616341	35616961	85	35611299	35611304	35616962	35616967	35616168	35616184	+	70	35611317	35616958
Gm01	35694428	35708868	35694437	35695149	35708143	35708855	95	35694423	35694427	35708869	35708873	35707757	35707786	+	70	---	---
Gm01	35704216	35710355	35704216	35705704	35708850	35710355	86	---	---	---	---	35708693	35708706	+	78	---	---
Gm01	35705695	35710120	35705700	35706066	35709741	35710109	90	35705689	35705694	35710121	35710126	35709614	35709627	+	71	---	---
Gm01	35725036	35730807	35725041	35725467	35730367	35730800	92	35725030	35725035	35730808	35730813	35730196	35730212	+	70	35725041	35730800
Gm01	35755592	35768275	35755597	35756581	35767267	35768267	89	35755587	35755591	35768276	35768280	35766846	35766889	+	84	35755600	35768272
Gm01	35778201	35796460	35778201	35778481	35796171	35796460	89	---	---	---	---	35795286	35795325	+	70	---	---
Gm01	35781766	35790876	35781766	35782862	35789782	35790876	99	---	---	---	---	35789619	35789632	+	100	35781768	35790874
Gm01	35800473	35818430	35800473	35802422	35816481	35818430	99	---	---	---	---	35803087	35803102	-	81	35800473	35818422
Gm01	35825714	35831833	35825714	35826172	35831369	35831833	91	---	---	---	---	35831310	35831367	+	70	---	---
Gm01	35844651	35857772	35844652	35845541	35856881	35857770	99	35844646	35844650	35857773	35857777	35856335	35856352	+	77	35844652	35857768
Gm01	35871643	35891066	35871644	35873762	35888932	35891054	94	35871638	35871642	35891067	35891071	35888261	35888278	+	77	35871644	35891057
Gm01	35871978	35890153	35871978	35872860	35889269	35890153	96	---	---	---	---	35873513	35873539	-	74	35871984	35890142
Gm01	35895217	35910210	35895217	35896871	35908558	35910210	98	---	---	---	---	35897405	35897420	-	75	35895223	35910207
Gm01	35895975	35909592	35895975	35896253	35909316	35909592	97	---	---	---	---	35908680	35908707	+	71	35895976	35909583
Gm01	35914535	35927117	35914535	35915738	35925979	35927117	86	---	---	---	---	35915941	35916016	-	75	35914553	35927115
Gm01	36035178	36042018	36035178	36035455	36041741	36042018	86	---	---	---	---	36035572	36035665	-	70	36035185	36042015
Gm01	36068362	36078222	36068362	36069464	36077122	36078222	94	---	---	---	---	36076777	36076842	+	75	---	---
Gm01	36070110	36075614	36070112	36071732	36074102	36075602	88	36070105	36070109	36075615	36075619	36074003	36074026	+	91	36070111	36075599
Gm01	36087071	36105064	36087076	36089073	36103063	36105061	99	36087066	36087070	36105065	36105069	36089746	36089761	-	81	36087076	36105063
Gm01	36108084	36117873	36108090	36108724	36117184	36117858	89	36108079	36108083	36117874	36117878	36108986	36109025	-	70	---	---
Gm01	36137792	36142398	36137792	36138103	36142095	36142384	91	36137787	36137791	36142399	36142403	36138282	36138301	-	70	36137800	36142381
Gm01	36183178	36192464	36183178	36184342	36191320	36192464	94	---	---	---	---	36184486	36184508	-	91	36183186	36192461
Gm01	36252632	36258629	36252632	36253010	36258251	36258629	94	---	---	---	---	36258102	36258137	+	77	36252634	36258617
Gm01	36273785	36285587	36273785	36274395	36284979	36285587	86	---	---	---	---	36274848	36274865	-	83	36273793	36285585
Gm01	36402683	36416988	36402698	36402932	36416744	36416978	85	36402678	36402682	36416989	36416993	36403461	36403478	-	77	---	---
Gm01	36443088	36447793	36443088	36443302	36447585	36447793	95	---	---	---	---	36443333	36443357	-	84	36443089	36447786
Gm01	36480377	36489695	36480377	36480607	36489466	36489695	95	---	---	---	---	36480939	36480957	-	73	36480381	36489692
Gm01	36482753	36487401	36482753	36483032	36487122	36487401	96	---	---	---	---	36487019	36487066	+	70	36482764	36487398
Gm01	36492919	36497603	36492934	36493223	36497304	36497591	95	36492914	36492918	36497604	36497608	36493268	36493315	-	70	36492935	36497598
Gm01	36575034	36591833	36575034	36576965	36589883	36591833	98	---	---	---	---	36589239	36589259	+	80	36575038	36591831
Gm01	36595436	36604076	36595436	36596041	36603456	36604076	91	---	---	---	---	36596280	36596309	-	80	36595436	36604057
Gm01	36637341	36647645	36637341	36638469	36646469	36647645	92	---	---	---	---	36646070	36646103	+	73	36637345	36647642
Gm01	36678705	36684364	36678705	36679308	36683771	36684364	95	---	---	---	---	36679462	36679478	-	70	36678706	36684362
Gm01	36685898	36706023	36685898	36686249	36705658	36706009	86	36685893	36685897	36706024	36706028	36704711	36704738	+	71	36685903	36706014
Gm01	36715705	36721462	36715719	36716994	36720137	36721448	85	36715699	36715704	36721463	36721468	---	---	0	--	---	---
Gm01	36716355	36721461	36716355	36717007	36720789	36721461	87	---	---	---	---	36720616	36720644	+	75	---	---
Gm01	36752911	36765888	36752911	36753720	36765079	36765888	99	---	---	---	---	36764532	36764549	+	77	36752911	36765886
Gm01	36773176	36777948	36773176	36774166	36776966	36777948	92	---	---	---	---	36776826	36776898	+	75	36773176	36777945
Gm01	36798907	36801467	36798907	36799240	36801135	36801467	95	---	---	---	---	36801055	36801082	+	78	36798909	36801465
Gm01	36803589	36822575	36803589	36805016	36821000	36822575	86	---	---	---	---	36805069	36805140	-	79	36803589	36822572
Gm01	36826058	36841532	36826058	36827627	36839982	36841532	89	---	---	---	---	36839699	36839721	+	91	---	---
Gm01	36829273	36838365	36829273	36830372	36837266	36838365	98	---	---	---	---	36830573	36830587	-	86	36829273	36838361
Gm01	36849361	36853693	36849369	36849672	36853385	36853688	96	36849356	36849360	36853694	36853698	36849754	36849821	-	73	36849364	36853691
Gm01	36864335	36867613	36864335	36865322	36866626	36867613	93	---	---	---	---	36865385	36865409	-	76	36864342	36867611
Gm01	36911541	36917089	36911545	36912509	36916113	36917077	99	36911536	36911540	36917090	36917094	36915998	36916034	+	81	36911543	36917084
Gm01	36934959	36950737	36934959	36936586	36949106	36950737	98	---	---	---	---	36937194	36937212	-	73	36934965	36950735
Gm01	36935394	36950412	36935394	36936261	36949541	36950412	98	---	---	---	---	36936818	36936841	-	70	---	---
Gm01	36955703	36960404	36955708	36955941	36960165	36960398	98	36955698	36955702	36960405	36960409	36960001	36960013	+	84	---	---
Gm01	36963996	36970203	36963996	36964744	36969453	36970203	94	---	---	---	---	36969315	36969366	+	76	---	---
Gm01	37006256	37025779	37006268	37007817	37024179	37025768	95	37006251	37006255	37025780	37025784	37024057	37024124	+	77	37006261	37025770
Gm01	37067826	37086839	37067831	37069419	37085233	37086831	91	37067819	37067825	37086840	37086846	37084524	37084542	+	78	37067832	37086835
Gm01	37192223	37211674	37192223	37193818	37210067	37211674	96	---	---	---	---	37209948	37210015	+	79	37192226	37211672
Gm01	37245402	37265574	37245402	37247076	37263900	37265574	99	---	---	---	---	37263137	37263150	+	85	37245402	37265572
Gm01	37395881	37399637	37395881	37396523	37399006	37399637	87	---	---	---	---	37398883	37398894	+	83	37395882	37399635
Gm01	37424470	37430035	37424470	37425207	37429297	37430035	85	---	---	---	---	37429092	37429126	+	80	37424488	37430027
Gm01	37434960	37443944	37434960	37436502	37442403	37443944	93	37434955	37434959	37443945	37443949	37442181	37442205	+	72	37434962	37443942
Gm01	37464706	37478290	37464706	37466128	37476862	37478290	85	---	---	---	---	37476345	37476358	+	92	37464706	37478288
Gm01	37466363	37482228	37466363	37467743	37480789	37482228	88	---	---	---	---	37480453	37480486	+	85	37466365	37482217
Gm01	37466363	37482402	37466363	37467915	37480789	37482402	89	---	---	---	---	37480453	37480486	+	85	37466365	37482400
Gm01	37468931	37484151	37468931	37469290	37483791	37484151	85	---	---	---	---	37469764	37469777	-	71	---	---
Gm01	37469845	37485662	37469845	37470657	37484852	37485662	87	---	---	---	---	37484168	37484189	+	77	37469855	37485654
Gm01	37508906	37516626	37508906	37510122	37515391	37516626	85	---	---	---	---	37515215	37515257	+	83	37508907	37516618
Gm01	37525145	37545441	37525145	37526827	37543760	37545441	99	---	---	---	---	37542914	37542934	+	71	37525145	37545439
Gm01	37580291	37590497	37580291	37583764	37587007	37590495	96	37580286	37580290	37590498	37590502	37583841	37583859	-	73	---	---
Gm01	37580403	37589403	37580404	37582670	37587120	37589400	97	37580398	37580402	37589404	37589408	37582855	37582875	-	71	---	---
Gm01	37607314	37609584	37607314	37607579	37609318	37609584	87	---	---	---	---	37609235	37609258	+	83	---	---
Gm01	37612691	37616497	37612691	37613337	37615851	37616497	98	---	---	---	---	37615744	37615762	+	73	37612691	37616495
Gm01	37651579	37663347	37651579	37651808	37663118	37663347	85	37651574	37651578	37663348	37663352	37652033	37652054	-	81	37651584	37663343
Gm01	37687246	37700465	37687246	37687609	37700103	37700465	97	---	---	---	---	37688183	37688217	-	82	---	---
Gm01	37714697	37720077	37714697	37715838	37718936	37720077	97	---	---	---	---	37718856	37718883	+	75	37714697	37720075
Gm01	37728388	37738501	37728388	37729477	37737405	37738501	92	---	---	---	---	37729848	37729874	-	77	37728389	37738499
Gm01	37745180	37749746	37745194	37745933	37749007	37749746	94	37745175	37745179	37749747	37749751	37745960	37745977	-	72	37745180	37749744
Gm01	37756148	37765527	37756148	37757148	37764527	37765527	99	---	---	---	---	37764307	37764353	+	74	37756150	37765525
Gm01	37768496	37774217	37768498	37768977	37773728	37774208	91	37768491	37768495	37774218	37774222	37769105	37769121	-	76	37768507	37774209
Gm01	37778532	37787143	37778539	37779183	37786506	37787134	91	37778527	37778531	37787144	37787148	37786248	37786277	+	80	37778547	37787131
Gm01	37805397	37810712	37805397	37806307	37809861	37810712	92	---	---	---	---	37809749	37809818	+	84	37805399	37810710
Gm01	37832885	37839640	37832889	37833981	37838542	37839636	99	37832880	37832884	37839641	37839645	37838358	37838385	+	89	37832891	37839634
Gm01	37873234	37881905	37873234	37874213	37880950	37881905	91	---	---	---	---	37874470	37874497	-	75	37873234	37881903
Gm01	37873433	37881655	37873436	37873937	37881153	37881649	91	37873428	37873432	37881656	37881660	37874281	37874298	-	83	---	---
Gm01	37899402	37901894	37899402	37899535	37901761	37901894	96	---	---	---	---	37901674	37901693	+	70	37899403	37901892
Gm01	37917588	37926836	37917588	37918685	37925740	37926836	99	---	---	---	---	37925556	37925591	+	88	37917592	37926833
Gm01	37932908	37936140	37932913	37933575	37935451	37936139	90	37932903	37932907	37936141	37936145	37933627	37933654	-	75	37932911	37936137
Gm01	37941117	37953372	37941117	37942443	37951987	37953372	86	---	---	---	---	37942755	37942779	-	76	37941132	37953363
Gm01	37985162	38005078	37985162	37985525	38004716	38005078	88	---	---	---	---	38003812	38003832	+	71	---	---
Gm01	37985526	37989823	37985526	37985829	37989513	37989823	87	---	---	---	---	37985914	37985934	-	76	---	---
Gm01	38031032	38041384	38031032	38032190	38040231	38041384	98	---	---	---	---	38032558	38032591	-	73	38031034	38041381
Gm01	38045025	38053949	38045025	38046170	38052841	38053949	89	---	---	---	---	38046446	38046467	-	72	38045025	38053947
Gm01	38110127	38128510	38110127	38111421	38127228	38128510	92	---	---	---	---	38126542	38126557	+	81	38110132	38128503
Gm01	38110273	38128361	38110273	38111261	38127373	38128361	94	---	---	---	---	38126575	38126597	+	86	---	---
Gm01	38131657	38138080	38131657	38132823	38136947	38138080	92	---	---	---	---	38133004	38133030	-	85	38131658	38138079
Gm01	38132843	38142540	38132851	38133160	38142234	38142540	94	38132838	38132842	38142541	38142545	38133502	38133514	-	92	38132850	38142537
Gm01	38146548	38166803	38146548	38148238	38165152	38166803	96	---	---	---	---	38164390	38164402	+	84	38146549	38166801
Gm01	38171573	38188361	38171583	38173399	38186690	38188350	87	38171568	38171572	38188362	38188366	38173964	38174002	-	71	38171586	38188352
Gm01	38237634	38244424	38237634	38239277	38242740	38244424	92	---	---	---	---	38242567	38242597	+	83	38237651	38244421
Gm01	38280026	38298749	38280026	38280615	38298173	38298749	87	---	---	---	---	38297349	38297366	+	83	---	---
Gm01	38281070	38297144	38281070	38286595	38291393	38297144	85	---	---	---	---	38286654	38286688	-	85	38281077	38297136
Gm01	38292085	38297333	38292085	38292974	38296438	38297333	93	---	---	---	---	38293104	38293123	-	70	38292085	38297330
Gm01	38314951	38331151	38314951	38315954	38330127	38331151	91	---	---	---	---	38329418	38329457	+	77	38314957	38331149
Gm01	38317457	38324169	38317460	38318904	38322647	38324164	92	38317452	38317456	38324170	38324174	---	---	0	--	38317457	38324165
Gm01	38326418	38330120	38326418	38326827	38329711	38330120	92	---	---	---	---	38326904	38326948	-	80	38326429	38330116
Gm01	38351022	38360272	38351022	38352119	38359184	38360272	98	---	---	---	---	38352312	38352330	-	89	38351022	38360270
Gm01	38407367	38411449	38407367	38408399	38410397	38411449	95	---	---	---	---	38408476	38408499	-	75	38407372	38411432
Gm01	38424536	38441553	38424538	38426210	38439896	38441544	98	38424530	38424535	38441554	38441559	38439212	38439227	+	81	38424538	38441546
Gm01	38443925	38460469	38443925	38444660	38459741	38460469	94	---	---	---	---	38459068	38459174	+	71	---	---
Gm01	38480661	38499783	38480661	38482224	38498202	38499783	95	---	---	---	---	38482907	38482926	-	85	38480662	38499781
Gm01	38501687	38511323	38501687	38502809	38510201	38511323	99	---	---	---	---	38509991	38510025	+	71	38501687	38511320
Gm01	38551615	38558565	38551615	38553279	38556903	38558565	97	---	---	---	---	38553422	38553459	-	81	38551616	38558563
Gm01	38609242	38616147	38609254	38610022	38615411	38616144	86	38609237	38609241	38616148	38616152	38615291	38615309	+	94	---	---
Gm01	38640624	38650280	38640624	38641784	38649107	38650267	99	38640619	38640623	38650281	38650285	38648786	38648797	+	75	38640627	38650273
Gm01	38698427	38701018	38698427	38698868	38700600	38701018	88	---	---	---	---	38700500	38700541	+	73	---	---
Gm01	38717803	38722605	38717803	38718370	38722040	38722605	88	---	---	---	---	---	---	0	--	---	---
Gm01	38819737	38824476	38819747	38820067	38824145	38824476	93	38819732	38819736	38824477	38824481	38823969	38823992	+	79	---	---
Gm01	38833386	38837648	38833386	38833584	38837451	38837648	90	---	---	---	---	38833599	38833671	-	87	38833386	38837635
Gm01	38884565	38890868	38884565	38886219	38889193	38890868	96	---	---	---	---	38889097	38889120	+	70	38884568	38890865
Gm01	38896388	38906271	38896388	38897597	38905051	38906260	99	38896380	38896387	38906272	38906279	38897882	38897939	-	70	38896389	38906256
Gm01	38911410	38921846	38911410	38912822	38920423	38921840	94	38911405	38911409	38921847	38921851	38920256	38920274	+	73	38911410	38921836
Gm01	38943466	38948810	38943466	38943801	38948475	38948810	97	---	---	---	---	38943913	38943925	-	84	38943467	38948808
Gm01	38949859	38969637	38949859	38951507	38967978	38969637	96	---	---	---	---	38952295	38952312	-	72	38949859	38969635
Gm01	39003645	39009867	39003645	39004163	39009348	39009858	87	39003640	39003644	39009868	39009872	39004397	39004423	-	81	39003645	39009862
Gm01	39019578	39033399	39019587	39019854	39033131	39033399	95	39019572	39019577	39033400	39033405	39032467	39032500	+	73	---	---
Gm01	39061750	39066645	39061760	39062201	39066203	39066632	87	39061745	39061749	39066646	39066650	39066010	39066037	+	75	39061751	39066629
Gm01	39083403	39088759	39083412	39083796	39088397	39088755	85	39083398	39083402	39088760	39088764	39083976	39084006	-	80	39083412	39088753
Gm01	39113002	39125823	39113002	39113400	39125420	39125823	85	---	---	---	---	39124858	39124873	+	81	---	---
Gm01	39130314	39138799	39130314	39132020	39137094	39138799	94	---	---	---	---	39137039	39137065	+	77	39130314	39138781
Gm01	39130975	39138026	39130975	39131246	39137755	39138026	97	---	---	---	---	39137444	39137464	+	71	---	---
Gm01	39151126	39168595	39151126	39153407	39166309	39168595	97	---	---	---	---	39154038	39154053	-	75	39151126	39168590
Gm01	39172978	39182302	39172990	39173375	39181905	39182290	96	39172972	39172977	39182303	39182308	39173528	39173543	-	75	---	---
Gm01	39185134	39193889	39185134	39185804	39193221	39193889	86	---	---	---	---	39192852	39192901	+	80	39185138	39193887
Gm01	39211984	39230809	39211984	39213811	39228909	39230809	89	---	---	---	---	39214529	39214549	-	80	---	---
Gm01	39215657	39227002	39215657	39216792	39225860	39227002	93	---	---	---	---	39216881	39217000	-	71	39215657	39226999
Gm01	39255985	39260450	39255985	39256256	39260169	39260445	90	39255980	39255984	39260451	39260455	39260018	39260052	+	80	39255988	39260446
Gm01	39269827	39274392	39269842	39270123	39274096	39274383	93	39269822	39269826	39274393	39274397	39274014	39274030	+	88	39269842	39274381
Gm01	39274477	39279539	39274477	39276584	39277434	39279539	99	---	---	---	---	---	---	0	--	---	---
Gm01	39430198	39434754	39430202	39430596	39434366	39434753	96	39430193	39430197	39434755	39434759	39434188	39434227	+	70	39430202	39434749
Gm01	39446802	39451628	39446807	39447164	39451269	39451626	97	39446797	39446801	39451629	39451633	39447302	39447341	-	70	39446802	39451623
Gm01	39485567	39495037	39485567	39487977	39492651	39495037	98	---	---	---	---	39492500	39492544	+	75	39485567	39495035
Gm01	39498969	39503612	39498969	39499247	39503335	39503612	97	---	---	---	---	39499302	39499349	-	70	39498969	39503609
Gm01	39532949	39538078	39532949	39533317	39537716	39538078	95	---	---	---	---	39537646	39537662	+	82	39532949	39538076
Gm01	39560663	39566085	39560663	39560830	39565918	39566085	97	---	---	---	---	39565747	39565769	+	73	39560670	39566071
Gm01	39560830	39565922	39560830	39561188	39565565	39565922	94	---	---	---	---	39561239	39561255	-	82	39560830	39565920
Gm01	39620818	39636939	39620818	39622383	39635377	39636939	97	---	---	---	---	39622415	39622433	-	78	---	---
Gm01	39657089	39674082	39657089	39657856	39673317	39674082	91	---	---	---	---	39672544	39672572	+	79	39657102	39674077
Gm01	39659187	39662857	39659187	39659561	39662484	39662857	90	---	---	---	---	39659661	39659707	-	72	39659189	39662853
Gm01	39663110	39672365	39663110	39664197	39671272	39672360	97	39663104	39663109	39672366	39672371	39671062	39671089	+	89	39663110	39672357
Gm01	39681698	39689588	39681698	39682553	39688736	39689588	88	---	---	---	---	39688450	39688461	+	83	39681709	39689586
Gm01	39708967	39713390	39708976	39709960	39712401	39713388	90	39708960	39708966	39713391	39713397	39710021	39710049	-	79	39708974	39713386
Gm01	39745677	39764348	39745677	39746879	39763248	39764348	87	---	---	---	---	39747631	39747659	-	82	39745677	39764347
Gm01	39750293	39757314	39750300	39750522	39757071	39757314	88	39750288	39750292	39757315	39757319	39750832	39750850	-	78	39750309	39757296
Gm01	39753004	39756940	39753004	39753963	39756013	39756940	85	---	---	---	---	39755937	39755949	+	92	39753005	39756938
Gm01	39767615	39772245	39767616	39767913	39771948	39772245	93	39767610	39767614	39772246	39772250	39771747	39771810	+	70	---	---
Gm01	39819044	39825276	39819044	39819432	39824886	39825276	97	---	---	---	---	39824736	39824771	+	72	39819046	39825275
Gm01	39856907	39867646	39856907	39857975	39866579	39867646	90	---	---	---	---	39858326	39858338	-	84	39856914	39867630
Gm01	39872315	39878085	39872315	39873819	39876578	39878085	92	---	---	---	---	39873872	39873888	-	76	---	---
Gm01	39872732	39877945	39872732	39873679	39876997	39877945	94	---	---	---	---	39876876	39876893	+	72	39872732	39877930
Gm01	39882168	39903904	39882168	39884547	39901444	39903904	91	---	---	---	---	39885219	39885230	-	83	39882178	39903889
Gm01	39884916	39904575	39884926	39885238	39904264	39904575	95	39884911	39884915	39904576	39904580	39886082	39886106	-	72	---	---
Gm01	39930332	39934268	39930332	39932092	39932544	39934268	91	---	---	---	---	39932506	39932525	+	80	---	---
Gm01	39959669	39964322	39959669	39959953	39964038	39964322	95	---	---	---	---	39963940	39963987	+	70	39959675	39964319
Gm01	40014818	40017090	40014819	40015074	40016831	40017084	95	40014813	40014817	40017091	40017095	40016789	40016829	+	70	40014828	40017075
Gm01	40026445	40028720	40026452	40026706	40028464	40028720	94	40026440	40026444	40028721	40028725	40028365	40028379	+	86	40026459	40028709
Gm01	40105109	40111700	40105109	40105390	40111422	40111700	86	---	---	---	---	40105666	40105683	-	72	---	---
Gm01	40162220	40167754	40162220	40163181	40166792	40167754	99	---	---	---	---	40163248	40163295	-	81	40162220	40167752
Gm01	40173184	40190679	40173184	40174806	40189078	40190679	95	---	---	---	---	40174860	40174929	-	77	40173185	40190677
Gm01	40203653	40208301	40203653	40204399	40207555	40208301	97	---	---	---	---	40207421	40207440	+	70	40203653	40208294
Gm01	40220022	40225407	40220022	40220665	40224752	40225407	87	---	---	---	---	40220794	40220821	-	75	40220025	40225403
Gm01	40260528	40266917	40260528	40261618	40265827	40266917	97	---	---	---	---	40265644	40265673	+	90	40260529	40266915
Gm01	40306363	40322001	40306363	40306911	40321463	40322001	86	---	---	---	---	40320777	40320812	+	83	---	---
Gm01	40318033	40322692	40318041	40318695	40322021	40322677	95	40318028	40318032	40322693	40322697	40318755	40318769	-	86	---	---
Gm01	40328219	40338032	40328219	40329393	40336878	40338032	98	---	---	---	---	40329647	40329683	-	70	40328219	40338029
Gm01	40344969	40358549	40344969	40345332	40358184	40358549	96	---	---	---	---	40345939	40345954	-	81	40344978	40358544
Gm01	40467702	40476587	40467702	40468067	40476221	40476587	89	---	---	---	---	40468389	40468407	-	73	---	---
Gm01	40611491	40621213	40611491	40612611	40620077	40621213	94	---	---	---	---	40619760	40619827	+	72	40611492	40621211
Gm01	40657210	40663490	40657210	40657654	40663046	40663490	97	---	---	---	---	40657698	40657713	-	75	40657212	40663487
Gm01	40670708	40687778	40670708	40673125	40685359	40687777	99	40670703	40670707	40687779	40687783	40685103	40685158	+	71	---	---
Gm01	40676188	40693202	40676195	40680372	40689062	40693197	92	40676183	40676187	40693203	40693207	40688951	40688985	+	74	40676191	40693186
Gm01	40681321	40694154	40681321	40682145	40693324	40694154	96	---	---	---	---	40692784	40692811	+	82	---	---
Gm01	40756920	40767325	40756920	40757941	40766303	40767325	96	---	---	---	---	40758244	40758255	-	83	40756928	40767312
Gm01	40759932	40767635	40759932	40760251	40767317	40767635	94	---	---	---	---	---	---	0	--	---	---
Gm01	40761911	40769336	40761911	40762531	40768716	40769336	94	---	---	---	---	40768512	40768533	+	77	---	---
Gm01	40767620	40783387	40767620	40768556	40782460	40783387	93	---	---	---	---	40769012	40769034	-	82	40767622	40783372
Gm01	40778353	40788359	40778360	40779200	40787484	40788346	91	40778348	40778352	40788360	40788364	40779569	40779584	-	75	---	---
Gm01	40780233	40793507	40780233	40780969	40792773	40793507	93	---	---	---	---	40781461	40781481	-	71	---	---
Gm01	40796388	40817911	40796388	40797940	40816320	40817911	91	---	---	---	---	40816193	40816265	+	76	40796388	40817909
Gm01	40799411	40803178	40799411	40800446	40802213	40803178	90	---	---	---	---	40802113	40802125	+	76	40799416	40803176
Gm01	40842702	40859964	40842702	40843709	40859011	40859964	92	---	---	---	---	40858756	40858823	+	77	---	---
Gm01	40843228	40859707	40843228	40843451	40859484	40859707	99	---	---	---	---	40858756	40858823	+	77	---	---
Gm01	40850869	40861964	40850869	40851271	40861562	40861964	88	---	---	---	---	40861151	40861175	+	76	40850877	40861952
Gm01	40874381	40883434	40874381	40875457	40882341	40883434	96	---	---	---	---	40882126	40882140	+	86	40874381	40883432
Gm01	40888358	40900474	40888358	40888590	40900242	40900474	87	---	---	---	---	40899726	40899744	+	84	---	---
Gm01	40891995	40896640	40891995	40892322	40896313	40896640	88	---	---	---	---	40892496	40892516	-	76	---	---
Gm01	40892302	40897883	40892317	40892550	40897634	40897869	88	40892297	40892301	40897884	40897888	40897604	40897632	+	75	---	---
Gm01	40901108	40920336	40901112	40902766	40918694	40920333	97	40901103	40901107	40920337	40920341	40903520	40903532	-	84	40901115	40920329
Gm01	40923062	40935395	40923062	40924063	40934373	40935395	96	---	---	---	---	40924377	40924396	-	95	40923062	40935385
Gm01	40959317	40980118	40959319	40959731	40979698	40980104	87	40959312	40959316	40980119	40980123	40978710	40978751	+	73	---	---
Gm01	41036845	41039296	41036845	41037222	41038919	41039296	94	---	---	---	---	41037224	41037308	-	72	41036863	41039285
Gm01	41111491	41122631	41111491	41112644	41121464	41122631	93	---	---	---	---	41121023	41121039	+	76	41111492	41122629
Gm01	41149703	41153884	41149708	41150393	41153206	41153874	95	41149698	41149702	41153885	41153889	41150457	41150469	-	92	41149707	41153883
Gm01	41249592	41264177	41249592	41251558	41262199	41264177	97	---	---	---	---	41261721	41261753	+	72	41249600	41264176
Gm01	41282813	41293479	41282813	41283113	41293166	41293479	88	---	---	---	---	41283533	41283562	-	83	41282814	41293465
Gm01	41283247	41293090	41283247	41284441	41291896	41293090	99	---	---	---	---	41284696	41284732	-	70	41283248	41293088
Gm01	41304276	41308896	41304282	41304769	41308405	41308885	94	41304270	41304275	41308897	41308902	41304917	41304949	-	84	---	---
Gm01	41319678	41330417	41319679	41320772	41329318	41330411	99	41319673	41319677	41330418	41330422	41329004	41329061	+	70	41319682	41330407
Gm01	41338894	41349974	41338900	41340070	41348758	41349974	91	41338889	41338893	41349975	41349979	41348378	41348400	+	78	41338900	41349961
Gm01	41376234	41389800	41376240	41378102	41387912	41389797	93	41376228	41376233	41389801	41389806	41378534	41378546	-	84	41376240	41389797
Gm01	41395172	41399512	41395172	41396202	41398503	41399512	94	---	---	---	---	41396257	41396286	-	80	41395172	41399510
Gm01	41429833	41439028	41429833	41430923	41437935	41439028	98	---	---	---	---	41437761	41437790	+	90	41429834	41439026
Gm01	41503236	41523242	41503236	41504405	41522094	41523242	93	---	---	---	---	41521377	41521395	+	78	41503239	41523239
Gm01	41508904	41518697	41508904	41510054	41517548	41518697	98	---	---	---	---	41517227	41517284	+	70	41508904	41518692
Gm01	41533213	41543139	41533213	41534421	41541931	41543139	99	---	---	---	---	41534676	41534733	-	70	41533213	41543136
Gm01	41564497	41570066	41564498	41564664	41569899	41570065	92	41564492	41564496	41570067	41570071	41564804	41564825	-	86	41564499	41570063
Gm01	41580798	41597959	41580805	41582772	41596016	41597945	97	41580793	41580797	41597960	41597964	41583413	41583435	-	73	41580801	41597946
Gm01	41613204	41627338	41613208	41614053	41626470	41627330	87	41613198	41613203	41627339	41627344	41625870	41625901	+	71	---	---
Gm01	41628835	41634222	41628845	41629016	41634042	41634213	97	41628830	41628834	41634223	41634227	41629060	41629081	-	72	---	---
Gm01	41637251	41645593	41637251	41637523	41645306	41645593	88	---	---	---	---	41637868	41637886	-	84	---	---
Gm01	41643237	41647863	41643237	41644903	41646156	41647863	89	---	---	---	---	41646056	41646106	+	72	---	---
Gm01	41651777	41666541	41651789	41653403	41664922	41666540	95	41651771	41651776	41666542	41666547	41653840	41653856	-	70	41651778	41666534
Gm01	41736045	41757049	41736045	41736326	41756758	41757049	85	---	---	---	---	41736899	41736951	-	71	---	---
Gm01	41757255	41767184	41757255	41758448	41765991	41767184	99	---	---	---	---	41765676	41765739	+	73	41757255	41767182
Gm01	41782288	41801338	41782288	41783890	41799721	41801338	94	---	---	---	---	41783944	41784017	-	77	41782288	41801336
Gm01	41822776	41832802	41822776	41823865	41831728	41832802	92	---	---	---	---	41824135	41824147	-	76	41822776	41832800
Gm01	41833046	41839692	41833046	41834492	41838241	41839692	88	---	---	---	---	41838070	41838091	+	90	---	---
Gm01	41868275	41873030	41868275	41868591	41872710	41873030	91	---	---	---	---	41872518	41872541	+	83	41868275	41873028
Gm01	41905307	41913632	41905307	41906054	41912877	41913624	95	41905302	41905306	41913633	41913637	41912535	41912550	+	87	41905319	41913630
Gm01	41934136	41940611	41934136	41934480	41940267	41940611	95	---	---	---	---	41934608	41934636	-	72	---	---
Gm01	41965104	41969420	41965104	41965873	41968628	41969420	96	---	---	---	---	41968525	41968540	+	75	41965104	41969418
Gm01	42014777	42030003	42014777	42016357	42028389	42030003	96	---	---	---	---	42016411	42016477	-	77	42014778	42030001
Gm01	42034953	42040216	42034953	42035151	42040017	42040216	85	---	---	---	---	42039975	42039987	+	84	42034954	42040214
Gm01	42051167	42056681	42051167	42052488	42055307	42056681	86	---	---	---	---	42052603	42052629	-	81	42051167	42056679
Gm01	42083727	42102428	42083727	42085194	42100949	42102428	95	---	---	---	---	42085871	42085892	-	77	42083728	42102426
Gm01	42105044	42107531	42105044	42105216	42107352	42107519	90	42105039	42105043	42107532	42107536	---	---	0	--	42105057	42107526
Gm01	42237217	42243562	42237217	42237661	42243118	42243562	94	---	---	---	---	42237807	42237822	-	75	42237217	42243559
Gm01	42268214	42273427	42268221	42268618	42273028	42273425	96	42268209	42268213	42273428	42273432	42272808	42272889	+	75	42268221	42273423
Gm01	42286555	42291341	42286555	42286834	42291055	42291341	88	---	---	---	---	42287025	42287044	-	80	42286562	42291339
Gm01	42303233	42316219	42303233	42304561	42314918	42316219	90	---	---	---	---	42314418	42314438	+	76	42303234	42316212
Gm01	42410701	42419806	42410701	42411851	42418655	42419806	96	---	---	---	---	42418339	42418396	+	70	42410703	42419803
Gm01	42438082	42444144	42438082	42439237	42442982	42444144	94	---	---	---	---	42439264	42439358	-	78	42438093	42444141
Gm01	42449933	42459060	42449933	42451078	42457907	42459060	97	---	---	---	---	42451337	42451420	-	70	42449936	42459056
Gm01	42491902	42513294	42491905	42492051	42513130	42513279	96	42491897	42491901	42513295	42513299	42492777	42492874	-	72	---	---
Gm01	42516473	42538034	42516473	42517851	42536655	42538034	90	---	---	---	---	42535848	42535863	+	87	---	---
Gm01	42516571	42537709	42516571	42517528	42536767	42537709	92	---	---	---	---	42518267	42518303	-	72	---	---
Gm01	42520160	42529624	42520160	42520571	42529213	42529624	96	---	---	---	---	42528909	42528930	+	72	---	---
Gm01	42539958	42544330	42539964	42540241	42544053	42544329	89	42539953	42539957	42544331	42544335	42543977	42544000	+	75	42539964	42544327
Gm01	42545860	42548431	42545871	42546192	42548106	42548427	98	42545854	42545859	42548432	42548437	42546246	42546273	-	78	---	---
Gm01	42545912	42548399	42545912	42546164	42548147	42548399	98	---	---	---	---	42546246	42546264	-	78	---	---
Gm01	42570388	42579163	42570403	42570722	42578827	42579148	89	42570383	42570387	42579164	42579168	42578474	42578490	+	88	42570393	42579161
Gm01	42580105	42585346	42580105	42580435	42585016	42585346	97	---	---	---	---	42584815	42584861	+	72	---	---
Gm01	42673487	42680146	42673487	42673930	42679703	42680146	99	---	---	---	---	42673975	42673990	-	75	42673487	42680144
Gm01	42727573	42731286	42727573	42728053	42730803	42731286	95	---	---	---	---	42728164	42728176	-	84	42727573	42731283
Gm01	42734505	42741069	42734505	42734961	42740614	42741069	96	---	---	---	---	42735053	42735090	-	76	42734505	42741060
Gm01	42770332	42775385	42770332	42770826	42774891	42775385	98	---	---	---	---	42774701	42774722	+	90	42770333	42775383
Gm01	42793433	42797880	42793433	42793738	42797587	42797880	87	---	---	---	---	42797415	42797429	+	73	42793444	42797878
Gm01	42812813	42828230	42812826	42813370	42827672	42828216	93	42812807	42812812	42828231	42828236	42827018	42827037	+	80	---	---
Gm01	42813922	42820182	42813922	42814630	42819481	42820182	85	---	---	---	---	42814821	42814845	-	76	---	---
Gm01	42837718	42841769	42837721	42838733	42840728	42841757	92	42837713	42837717	42841770	42841774	42840648	42840673	+	73	42837723	42841752
Gm01	42851635	42862261	42851635	42851790	42862108	42862261	90	---	---	---	---	42851921	42851935	-	73	---	---
Gm01	42879734	42882296	42879737	42880045	42881976	42882284	98	42879729	42879733	42882297	42882301	42881881	42881917	+	70	42879739	42882292
Gm01	42920202	42929429	42920202	42921292	42928338	42929429	99	---	---	---	---	42921450	42921478	-	86	42920202	42929427
Gm01	42958050	42969399	42958064	42959104	42968352	42969394	93	42958044	42958049	42969400	42969405	42959437	42959451	-	80	42958054	42969394
Gm01	43061670	43065415	43061670	43062053	43065038	43065415	93	---	---	---	---	43064968	43064983	+	75	43061670	43065411
Gm01	43096748	43102767	43096748	43097026	43102506	43102767	85	---	---	---	---	43097125	43097139	-	93	43096757	43102755
Gm01	43196477	43200188	43196478	43197087	43199565	43200188	89	43196472	43196476	43200189	43200193	---	---	0	--	43196478	43200184
Gm01	43290358	43292658	43290358	43290538	43292478	43292658	96	---	---	---	---	---	---	0	--	---	---
Gm01	43301920	43309824	43301920	43302616	43309128	43309824	93	---	---	---	---	43302908	43302941	-	79	43301921	43309822
Gm01	43332153	43336963	43332153	43332401	43336714	43336963	91	---	---	---	---	43332453	43332484	-	71	43332163	43336956
Gm01	43403961	43409167	43403961	43404254	43408859	43409167	89	---	---	---	---	43408628	43408653	+	76	---	---
Gm01	43416625	43436603	43416625	43417373	43435873	43436603	88	---	---	---	---	43417431	43417442	-	83	---	---
Gm01	43417541	43436899	43417541	43417845	43436601	43436899	87	---	---	---	---	43418675	43418692	-	72	---	---
Gm01	43419768	43440612	43419776	43420141	43440228	43440600	87	43419761	43419767	43440613	43440619	43420895	43420914	-	70	43419785	43440602
Gm01	43428621	43434334	43428621	43429239	43433697	43434334	87	---	---	---	---	43429384	43429400	-	70	43428625	43434330
Gm01	43536624	43549867	43536624	43537734	43548770	43549867	85	---	---	---	---	43548260	43548294	+	71	---	---
Gm01	43559628	43564280	43559628	43559909	43563999	43564280	98	---	---	---	---	43559962	43560009	-	70	43559629	43564275
Gm01	43607064	43610658	43607068	43607501	43610259	43610652	88	43607053	43607063	43610659	43610669	43607612	43607624	-	84	43607064	43610656
Gm01	43627431	43637394	43627431	43628539	43636282	43637394	94	---	---	---	---	43628777	43628816	-	72	43627432	43637392
Gm01	43654007	43658028	43654007	43655039	43657000	43658028	99	---	---	---	---	43655094	43655122	-	79	43654007	43658026
Gm01	43663913	43668745	43663913	43664288	43668370	43668745	97	---	---	---	---	43668183	43668204	+	72	43663913	43668742
Gm01	43704809	43710147	43704809	43705683	43709275	43710147	92	---	---	---	---	43705769	43705794	-	76	43704810	43710137
Gm01	43705237	43709896	43705250	43705424	43709711	43709887	93	43705232	43705236	43709897	43709901	43709496	43709511	+	87	---	---
Gm01	43723489	43727985	43723489	43723871	43727632	43727985	86	---	---	---	---	43727454	43727493	+	70	43723489	43727981
Gm01	43758376	43763398	43758376	43758603	43763173	43763398	97	---	---	---	---	43758713	43758743	-	70	43758376	43763396
Gm01	43787872	43793051	43787872	43788241	43792682	43793051	98	---	---	---	---	43788334	43788402	-	76	---	---
Gm01	43808964	43818137	43808964	43810053	43817048	43818137	98	---	---	---	---	43810195	43810221	-	88	43808964	43818135
Gm01	43882737	43904596	43882737	43883967	43903365	43904596	95	---	---	---	---	43884921	43884937	-	76	---	---
Gm01	43885429	43900760	43885429	43886782	43899389	43900760	96	---	---	---	---	43886895	43886962	-	77	---	---
Gm01	43967345	43971902	43967346	43967588	43971660	43971900	90	43967339	43967344	43971903	43971908	43967754	43967774	-	71	43967347	43971897
Gm01	44031242	44033802	44031242	44031572	44033472	44033802	98	---	---	---	---	44033390	44033417	+	78	44031242	44033800
Gm01	44051450	44056039	44051450	44051658	44055831	44056039	98	---	---	---	---	44051779	44051799	-	80	---	---
Gm01	44093041	44099072	44093041	44093432	44098683	44099072	93	---	---	---	---	44093586	44093597	-	83	44093041	44099061
Gm01	44105682	44120416	44105695	44105970	44120141	44120415	97	44105676	44105681	44120417	44120422	44106620	44106667	-	81	44105691	44120413
Gm01	44106135	44116364	44106139	44107825	44114666	44116358	98	44106130	44106134	44116365	44116369	44114330	44114348	+	73	44106142	44116356
Gm01	44141980	44153163	44141980	44142948	44152166	44153163	92	---	---	---	---	44143197	44143225	-	72	44141982	44153155
Gm01	44159288	44177886	44159290	44160036	44177127	44177874	97	44159283	44159287	44177887	44177891	44176626	44176699	+	78	44159293	44177882
Gm01	44272128	44293092	44272128	44273791	44291450	44293092	96	---	---	---	---	44273844	44273912	-	78	44272128	44293089
Gm01	44370859	44377302	44370859	44371318	44376843	44377302	95	---	---	---	---	44376649	44376661	+	76	44370860	44377297
Gm01	44410129	44416656	44410129	44410591	44416194	44416656	96	---	---	---	---	44410687	44410701	-	73	44410129	44416654
Gm01	44432426	44447456	44432426	44433531	44446371	44447456	85	---	---	---	---	44434119	44434136	-	77	---	---
Gm01	44598894	44602908	44598894	44599098	44602704	44602908	88	---	---	---	---	44599212	44599227	-	81	44598894	44602906
Gm01	44604668	44619529	44604678	44605096	44619098	44619515	86	44604662	44604667	44619530	44619535	44618397	44618424	+	85	44604678	44619526
Gm01	44612349	44618222	44612354	44612543	44618032	44618219	96	44612344	44612348	44618223	44618227	44617757	44617771	+	73	44612361	44618215
Gm01	44620067	44629462	44620067	44620495	44629030	44629462	87	---	---	---	---	44620880	44620902	-	95	44620069	44629451
Gm01	44668463	44685842	44668467	44668989	44685313	44685838	86	44668458	44668462	44685843	44685847	44669753	44669768	-	75	44668478	44685836
Gm01	44687162	44692245	44687162	44688071	44691336	44692245	98	---	---	---	---	44688115	44688185	-	83	44687162	44692243
Gm01	44694666	44699315	44694666	44694945	44699036	44699315	95	---	---	---	---	44698934	44698954	+	80	44694668	44699313
Gm01	44725770	44730939	44725770	44726049	44730660	44730939	94	---	---	---	---	44726221	44726279	-	71	---	---
Gm01	44750717	44755639	44750717	44750927	44755432	44755639	91	---	---	---	---	44751010	44751030	-	76	---	---
Gm01	44768358	44773477	44768366	44768725	44773107	44773466	94	44768353	44768357	44773478	44773482	44768872	44768900	-	89	44768365	44773471
Gm01	44792866	44796207	44792866	44793487	44795597	44796207	95	---	---	---	---	44795517	44795528	+	91	44792866	44796205
Gm01	44839165	44853197	44839174	44839561	44852800	44853182	92	44839160	44839164	44853198	44853202	44852491	44852526	+	75	44839166	44853195
Gm01	44841447	44845963	44841461	44841643	44845761	44845955	89	44841441	44841446	44845964	44845969	44841762	44841820	-	72	44841455	44845953
Gm01	44861028	44872345	44861040	44862118	44871266	44872339	94	44861023	44861027	44872346	44872350	44871001	44871041	+	70	44861029	44872334
Gm01	44875359	44880219	44875359	44875715	44879827	44880219	89	---	---	---	---	44879657	44879696	+	70	44875361	44880217
Gm01	44913547	44919972	44913551	44914011	44919491	44919960	93	44913542	44913546	44919973	44919977	44914157	44914182	-	73	44913552	44919966
Gm01	44989764	44997889	44989764	44989972	44997681	44997889	98	---	---	---	---	44990050	44990080	-	90	44989768	44997887
Gm01	45001632	45009877	45001632	45003072	45008351	45009877	86	---	---	---	---	45008176	45008209	+	82	45001632	45009875
Gm01	45003450	45016847	45003450	45004057	45016247	45016847	86	---	---	---	---	45016063	45016092	+	76	45003450	45016846
Gm01	45003788	45016736	45003788	45003945	45016578	45016736	90	---	---	---	---	45004464	45004481	-	77	45003794	45016731
Gm01	45024306	45033924	45024310	45025418	45032810	45033918	99	45024301	45024305	45033925	45033929	45025691	45025713	-	73	45024311	45033916
Gm01	45083367	45094556	45083367	45084279	45093646	45094556	89	---	---	---	---	45093178	45093195	+	83	45083375	45094552
Gm01	45098642	45104216	45098642	45099953	45102887	45104216	89	---	---	---	---	45100081	45100100	-	70	45098643	45104213
Gm01	45198492	45215085	45198495	45199417	45214153	45215071	87	45198486	45198491	45215086	45215091	45213785	45213800	+	81	45198496	45215076
Gm01	45201532	45208657	45201547	45203305	45207005	45208647	85	45201527	45201531	45208658	45208662	45206833	45206855	+	86	45201542	45208656
Gm01	45247161	45252532	45247174	45247390	45252306	45252522	90	45247155	45247160	45252533	45252538	45252169	45252183	+	86	---	---
Gm01	45261805	45265492	45261805	45262249	45265050	45265492	95	---	---	---	---	45264925	45264937	+	84	45261805	45265490
Gm01	45267768	45275695	45267768	45268244	45275219	45275695	87	---	---	---	---	45274888	45274907	+	70	45267768	45275692
Gm01	45281010	45286227	45281022	45281413	45285832	45286222	90	45281005	45281009	45286228	45286232	45285611	45285670	+	73	45281014	45286222
Gm01	45373081	45382194	45373081	45374157	45381117	45382194	98	---	---	---	---	45374294	45374324	-	90	45373081	45382192
Gm01	45385119	45389905	45385123	45385740	45389275	45389893	88	45385113	45385118	45389906	45389911	45389098	45389134	+	75	45385129	45389891
Gm01	45434019	45443833	45434024	45434424	45443443	45443833	91	45434014	45434018	45443834	45443838	45443202	45443267	+	78	45434025	45443831
Gm01	45438318	45442907	45438318	45438575	45442653	45442907	92	---	---	---	---	45438712	45438731	-	80	---	---
Gm01	45448244	45453099	45448244	45448434	45452909	45453099	97	---	---	---	---	45448630	45448658	-	72	45448256	45453087
Gm01	45465134	45476193	45465134	45466447	45474852	45476193	93	---	---	---	---	45466802	45466832	-	77	45465134	45476190
Gm01	45495678	45500720	45495678	45495820	45500578	45500720	93	---	---	---	---	45495985	45496020	-	75	---	---
Gm01	45543622	45546345	45543622	45543723	45546244	45546345	96	---	---	---	---	45546207	45546219	+	84	---	---
Gm01	45543724	45546244	45543724	45544004	45545964	45546244	95	---	---	---	---	45544006	45544040	-	88	---	---
Gm01	45569088	45574687	45569088	45569963	45573802	45574687	90	---	---	---	---	45570093	45570112	-	70	45569088	45574685
Gm01	45602798	45607933	45602798	45602991	45607741	45607933	87	---	---	---	---	45603112	45603136	-	80	---	---
Gm01	45628741	45633775	45628742	45629268	45633247	45633774	91	45628736	45628740	45633776	45633780	45629417	45629436	-	70	---	---
Gm01	45633795	45638781	45633795	45633916	45638660	45638781	94	---	---	---	---	45634072	45634091	-	75	---	---
Gm01	45703193	45708528	45703193	45703589	45708092	45708528	90	---	---	---	---	45703668	45703680	-	84	45703193	45708523
Gm01	45733168	45738353	45733168	45733560	45737960	45738353	96	---	---	---	---	45737830	45737844	+	73	45733169	45738351
Gm01	45747304	45761992	45747304	45748165	45761112	45761992	87	---	---	---	---	45760551	45760564	+	71	---	---
Gm01	45751168	45761110	45751168	45752390	45759888	45761110	99	---	---	---	---	45759643	45759728	+	72	45751171	45761108
Gm01	45763893	45782522	45763904	45764225	45782190	45782510	86	45763888	45763892	45782523	45782527	45781391	45781437	+	70	45763894	45782520
Gm01	45806375	45811791	45806375	45806816	45811350	45811791	99	45806370	45806374	45811792	45811796	45811228	45811240	+	84	45806376	45811789
Gm01	45844866	45851442	45844866	45846147	45850161	45851442	95	---	---	---	---	---	---	0	--	45844881	45851440
Gm01	45878587	45883151	45878587	45879279	45882470	45883151	95	---	---	---	---	45882356	45882403	+	79	45878587	45883146
Gm01	45913217	45918253	45913217	45913366	45918106	45918253	90	---	---	---	---	45913527	45913546	-	85	---	---
Gm01	45976716	45981952	45976716	45977555	45981112	45981952	97	---	---	---	---	45977688	45977707	-	70	45976716	45981950
Gm01	46031714	46035332	46031714	46032190	46034896	46035332	90	---	---	---	---	46032301	46032313	-	84	46031714	46035329
Gm01	46121321	46130144	46121325	46121886	46129565	46130129	90	46121316	46121320	46130145	46130149	46129278	46129303	+	80	46121323	46130134
Gm01	46131180	46145817	46131191	46132102	46144896	46145806	99	46131175	46131179	46145818	46145822	46132482	46132517	-	75	46131191	46145816
Gm01	46135361	46144600	46135363	46136363	46143597	46144597	99	46135356	46135360	46144601	46144605	46136666	46136688	-	73	46135363	46144595
Gm01	46148246	46157703	46148251	46149209	46156761	46157701	91	46148239	46148245	46157704	46157710	46149509	46149546	-	76	---	---
Gm01	46149264	46154167	46149264	46149460	46153974	46154163	90	46149259	46149263	46154168	46154172	46149604	46149634	-	83	---	---
Gm01	46154168	46159316	46154168	46155766	46157725	46159316	92	---	---	---	---	---	---	0	--	---	---
Gm01	46162129	46165971	46162129	46162555	46165542	46165971	87	---	---	---	---	46162672	46162705	-	79	46162129	46165952
Gm01	46190623	46200224	46190623	46191619	46199246	46200224	88	---	---	---	---	46198930	46198969	+	70	46190625	46200220
Gm01	46239715	46246915	46239721	46239978	46246650	46246911	85	46239709	46239714	46246916	46246921	46240267	46240290	-	79	46239733	46246910
Gm01	46248973	46254268	46248973	46249376	46253866	46254268	92	---	---	---	---	46249574	46249588	-	80	46248973	46254266
Gm01	46341889	46356495	46341891	46343449	46354896	46356482	92	46341882	46341888	46356496	46356502	46354730	46354802	+	75	46341890	46356489
Gm01	46380304	46385212	46380305	46380881	46384627	46385199	90	46380298	46380303	46385213	46385218	---	---	0	--	---	---
Gm01	46391644	46396483	46391644	46392110	46396018	46396483	95	---	---	---	---	46392283	46392295	-	76	---	---
Gm01	46473838	46477995	46473838	46474087	46477745	46477995	89	---	---	---	---	46477613	46477651	+	74	---	---
Gm01	46479318	46486472	46479318	46480398	46485404	46486472	96	---	---	---	---	46485212	46485250	+	71	46479319	46486470
Gm01	46486914	46505990	46486927	46488184	46504752	46505990	86	46486909	46486913	46505991	46505995	46504219	46504242	+	75	46486919	46505985
Gm01	46486927	46505742	46486927	46487914	46504752	46505742	89	---	---	---	---	46504219	46504242	+	75	46486936	46505735
Gm01	46520181	46525873	46520181	46520282	46525772	46525873	97	---	---	---	---	46525497	46525571	+	72	46520182	46525872
Gm01	46527226	46548404	46527230	46527669	46547950	46548389	96	46527221	46527225	46548405	46548409	46528647	46528667	-	76	46527236	46548401
Gm01	46528284	46550165	46528284	46530012	46548384	46550165	87	---	---	---	---	46547518	46547544	+	85	46528285	46550149
Gm01	46532852	46550868	46532852	46533399	46550333	46550868	90	---	---	---	---	46549536	46549592	+	73	46532852	46550855
Gm01	46532866	46550867	46532866	46533398	46550347	46550867	90	---	---	---	---	46549536	46549592	+	73	46532866	46550855
Gm01	46533751	46538137	46533752	46535416	46536486	46538130	90	46533746	46533750	46538138	46538142	46536446	46536459	+	85	---	---
Gm01	46533752	46537369	46533752	46534667	46536486	46537369	90	46533747	46533751	46537370	46537374	46534746	46534766	-	71	---	---
Gm01	46552495	46570495	46552495	46552675	46570315	46570495	96	---	---	---	---	46569513	46569536	+	83	46552511	46570490
Gm01	46563882	46568109	46563896	46564490	46567510	46568097	91	46563876	46563881	46568110	46568115	46567388	46567456	+	75	46563883	46568106
Gm01	46564145	46567861	46564145	46564255	46567751	46567861	90	---	---	---	---	46567579	46567626	+	79	46564158	46567850
Gm01	46575154	46580017	46575154	46575342	46579828	46580017	91	---	---	---	---	46579615	46579630	+	75	46575157	46580015
Gm01	46600409	46607233	46600409	46600653	46606986	46607233	88	---	---	---	---	46606738	46606771	+	73	46600412	46607231
Gm01	46610030	46621024	46610030	46611622	46619447	46621009	95	46610025	46610029	46621025	46621029	46611922	46611942	-	90	46610031	46621013
Gm01	46656159	46660193	46656159	46657496	46658857	46660193	99	---	---	---	---	---	---	0	--	---	---
Gm01	46715222	46720034	46715222	46715569	46719687	46720034	97	---	---	---	---	46719510	46719549	+	70	46715222	46720032
Gm01	46839440	46846206	46839440	46839913	46845731	46846204	87	46839434	46839439	46846207	46846212	46840087	46840103	-	100	46839440	46846203
Gm01	47100498	47107183	47100498	47101057	47106616	47107183	94	---	---	---	---	47106338	47106480	+	76	47100498	47107181
Gm01	47226982	47232137	47226996	47227312	47231820	47232136	92	47226977	47226981	47232138	47232142	47227336	47227356	-	80	---	---
Gm01	47233946	47238407	47233946	47235028	47237299	47238407	90	---	---	---	---	47237207	47237236	+	80	47233946	47238405
Gm01	47342726	47347497	47342726	47343045	47347178	47347497	95	---	---	---	---	47346985	47347008	+	79	47342726	47347495
Gm01	47373385	47379574	47373385	47373769	47379190	47379574	98	---	---	---	---	47379039	47379074	+	72	47373386	47379572
Gm01	47390634	47395330	47390634	47390906	47395058	47395330	97	---	---	---	---	47394916	47394929	+	78	---	---
Gm01	47426053	47442370	47426053	47426996	47441436	47442370	86	---	---	---	---	47427624	47427643	-	70	47426060	47442353
Gm01	47451852	47467889	47451852	47453497	47466254	47467889	97	---	---	---	---	47465616	47465632	+	82	47451853	47467887
Gm01	47490054	47507979	47490054	47490486	47507560	47507979	88	---	---	---	---	47491187	47491202	-	75	47490057	47507973
Gm01	47493157	47503458	47493157	47494376	47502243	47503458	90	---	---	---	---	47494659	47494694	-	75	47493158	47503449
Gm01	47547235	47551931	47547235	47547539	47551631	47551931	93	---	---	---	---	47551491	47551531	+	73	47547238	47551929
Gm01	47588773	47600675	47588773	47590120	47599327	47600675	98	---	---	---	---	47598866	47598889	+	79	47588774	47600673
Gm01	47612628	47617559	47612628	47612829	47617359	47617559	98	---	---	---	---	---	---	0	--	47612631	47617557
Gm01	47653159	47655796	47653164	47653415	47655533	47655795	94	47653153	47653158	47655797	47655802	47653427	47653462	-	77	---	---
Gm01	47660827	47664999	47660827	47661167	47664659	47664999	92	---	---	---	---	47664521	47664532	+	83	47660840	47664984
Gm01	47920001	47925469	47920001	47920470	47924999	47925469	99	---	---	---	---	47924880	47924892	+	84	47920007	47925467
Gm01	47992322	47997459	47992322	47992656	47997125	47997459	97	---	---	---	---	47992856	47992879	-	79	47992322	47997457
Gm01	48023109	48030808	48023109	48025366	48028551	48030808	99	---	---	---	---	48025479	48025499	-	85	48023109	48030806
Gm01	48032655	48047263	48032655	48033671	48046253	48047263	86	---	---	---	---	48034139	48034192	-	72	48032658	48047248
Gm01	48052853	48058056	48052853	48053266	48057646	48058056	87	---	---	---	---	48053431	48053470	-	75	48052853	48058054
Gm01	48351583	48357933	48351583	48351805	48357710	48357933	94	---	---	---	---	48357529	48357542	+	71	48351583	48357931
Gm01	48414458	48422065	48414466	48414626	48421895	48422055	89	48414453	48414457	48422066	48422070	48414778	48414795	-	77	---	---
Gm01	48611921	48616836	48611928	48612322	48616430	48616823	94	48611916	48611920	48616837	48616841	48612461	48612500	-	70	48611928	48616834
Gm01	48640824	48647260	48640824	48641204	48646881	48647260	91	---	---	---	---	48646811	48646826	+	75	---	---
Gm01	48680648	48686059	48680661	48680811	48685906	48686055	94	48680642	48680647	48686060	48686065	48680915	48680939	-	92	48680661	48686057
Gm01	48724242	48731702	48724256	48724572	48731373	48731691	90	48724237	48724241	48731703	48731707	48724748	48724796	-	79	---	---
Gm01	48774013	48782754	48774013	48774187	48782580	48782754	92	---	---	---	---	48782215	48782234	+	70	48774013	48782751
Gm01	48838346	48841994	48838346	48838712	48841628	48841994	92	---	---	---	---	48838773	48838801	-	75	48838354	48841992
Gm01	48838346	48841994	48838346	48838712	48841628	48841994	92	---	---	---	---	48838773	48838801	-	75	48838354	48841992
Gm01	48860528	48865062	48860537	48860720	48864868	48865052	91	48860523	48860527	48865063	48865067	48864672	48864700	+	79	48860537	48865058
Gm01	48877732	48885448	48877732	48877945	48885235	48885448	94	48877727	48877731	48885449	48885453	48885077	48885106	+	80	48877732	48885447
Gm01	48881941	48884883	48881943	48882617	48884200	48884872	97	48881936	48881940	48884884	48884888	48884101	48884172	+	86	48881948	48884870
Gm01	49022440	49027375	49022452	49022987	49026822	49027360	92	49022435	49022439	49027376	49027380	49026686	49026703	+	83	49022456	49027368
Gm01	49315910	49320783	49315914	49316165	49320505	49320768	92	49315905	49315909	49320784	49320788	49316167	49316192	-	80	---	---
Gm01	49448122	49453156	49448125	49448610	49452658	49453146	92	49448117	49448121	49453157	49453161	49452477	49452490	+	92	49448128	49453154
Gm01	49970267	49975516	49970267	49970654	49975129	49975516	97	---	---	---	---	49970836	49970877	-	76	49970267	49975514
Gm01	50045502	50050090	50045502	50045697	50049895	50050090	94	---	---	---	---	50049700	50049723	+	70	50045502	50050082
Gm01	50108371	50120304	50108371	50109723	50118951	50120304	98	---	---	---	---	50118489	50118515	+	77	50108375	50120298
Gm01	50647059	50654862	50647059	50648044	50653878	50654862	92	---	---	---	---	50648214	50648243	-	76	---	---
Gm01	50793040	50796979	50793040	50793226	50796785	50796979	87	---	---	---	---	50796629	50796662	+	73	50793043	50796974
Gm01	51112503	51115305	51112503	51112805	51115003	51115305	90	---	---	---	---	51112904	51112915	-	83	51112503	51115288
Gm01	51798852	51803639	51798852	51799047	51803444	51803639	96	51798847	51798851	51803640	51803644	51799180	51799203	-	79	---	---
Gm01	51988694	51991531	51988698	51988871	51991337	51991522	90	51988689	51988693	51991532	51991536	51988926	51988953	-	75	---	---
Gm01	52296510	52301627	52296511	52296874	52301264	52301627	97	52296505	52296509	52301628	52301632	52301046	52301063	+	72	52296515	52301625
Gm01	52393024	52398079	52393034	52393351	52397757	52398074	99	52393019	52393023	52398080	52398084	52397730	52397755	+	76	52393034	52398072
Gm01	52709308	52714603	52709316	52709580	52714336	52714600	96	52709303	52709307	52714604	52714608	52714179	52714198	+	80	---	---
Gm01	52753655	52758785	52753655	52754013	52758427	52758785	99	---	---	---	---	52754056	52754082	-	74	52753655	52758783
Gm01	52832588	52837472	52832595	52832822	52837229	52837465	89	52832579	52832587	52837473	52837481	52837023	52837038	+	75	52832596	52837463
Gm01	52903645	52906250	52903645	52903918	52905978	52906250	89	---	---	---	---	52905944	52905974	+	70	---	---
Gm01	53011765	53015627	53011765	53012414	53014976	53015627	99	---	---	---	---	53012428	53012462	-	82	53011767	53015623
Gm01	53200145	53216564	53200145	53202992	53213830	53216564	87	---	---	---	---	53203496	53203515	-	85	---	---
Gm01	53201082	53215749	53201082	53202088	53214768	53215749	86	---	---	---	---	53202655	53202705	-	86	53201085	53215736
Gm01	53227392	53232673	53227401	53227772	53232296	53232667	99	53227385	53227391	53232674	53232680	53232217	53232247	+	70	53227399	53232665
Gm01	53423450	53435375	53423450	53424878	53433947	53435375	99	---	---	---	---	53425250	53425332	-	78	53423451	53435364
Gm01	53683659	53688382	53683659	53683870	53688171	53688382	99	---	---	---	---	53684002	53684025	-	70	---	---
Gm01	54009541	54011859	54009541	54009777	54011622	54011859	94	---	---	---	---	54011552	54011563	+	83	54009543	54011854
Gm01	54212146	54216269	54212157	54212541	54215868	54216254	93	54212141	54212145	54216270	54216274	54215702	54215719	+	77	54212154	54216258
Gm01	54243664	54248203	54243669	54244022	54247842	54248195	99	54243658	54243663	54248204	54248209	54244163	54244185	-	73	54243669	54248193
Gm01	54637503	54640879	54637503	54637805	54640569	54640879	85	---	---	---	---	54637863	54637890	-	82	54637506	54640877
Gm01	55110532	55118240	55110532	55112789	55115974	55118240	99	---	---	---	---	55115840	55115860	+	85	55110532	55118238
Gm01	55318791	55335084	55318791	55319852	55334034	55335084	86	---	---	---	---	55333526	55333567	+	73	55318795	55335071
Gm01	55348808	55358808	55348821	55349218	55358405	55358807	88	55348803	55348807	55358809	55358813	55349354	55349381	-	71	55348814	55358797
Gm01	55506357	55516579	55506357	55506847	55516081	55516579	85	---	---	---	---	55507120	55507169	-	72	55506362	55516576
Gm01	55605624	55610508	55605624	55605779	55610345	55610508	89	---	---	---	---	55605951	55605964	-	71	---	---
Gm01	55711212	55714441	55711212	55711420	55714232	55714441	96	---	---	---	---	55714143	55714229	+	71	55711212	55714434
