# Supplementary material for: LtrDetector: A tool-suite for detecting long terminal repeat retrotransposons de-novo
Source: BMC Genomics. 2019 Jun 3;20:450. doi: 10.1186/s12864-019-5796-9 (PMC6547461; doi:10.1186/s12864-019-5796-9)
Supplement: Supplementary file 5 — LTR retrotransposons found by LtrDetector in Glycine max. This compressed file (.tar.gz) includes the LTR retrotransposons found by LtrDetector in BED format. (TAR.GZ 929 kb) [file 12864_2019_5796_MOESM5_ESM.gz › gmax/Gm04Detector.bed]

SeqID	Retrotransposon	Left_LTR	Right_LTR		Left_TSD	Right_TSD	Polypurine Tract		TG	CA
	Start	End	Start	End	Start	End	ID	Start	End	Start	End	Start	End	Strand	Purine%	Start	End
Gm04	731	6536	737	982	6286	6531	98	725	730	6537	6542	1220	1240	-	80	738	6533
Gm04	49761	54397	49761	50718	53439	54397	99	---	---	---	---	53393	53410	+	72	---	---
Gm04	450231	452811	450237	450575	452468	452806	97	450226	450230	452812	452816	452390	452417	+	78	450235	452806
Gm04	751719	761174	751719	752721	760172	761174	99	---	---	---	---	752990	753047	-	70	751719	761172
Gm04	833799	842903	833799	834330	842394	842903	87	---	---	---	---	842105	842133	+	82	---	---
Gm04	864340	867850	864340	864901	867289	867850	85	---	---	---	---	864934	864948	-	73	864344	867841
Gm04	1361241	1366161	1361256	1361459	1365953	1366155	97	1361236	1361240	1366162	1366166	---	---	0	--	1361242	1366153
Gm04	1648467	1653288	1648467	1648693	1653062	1653288	99	---	---	---	---	1652982	1653031	+	88	1648471	1653276
Gm04	1756067	1760764	1756067	1756342	1760490	1760764	93	---	---	---	---	1756444	1756474	-	70	1756067	1760762
Gm04	1790817	1795323	1790817	1790991	1795129	1795323	86	---	---	---	---	---	---	0	--	1790824	1795311
Gm04	2650094	2661571	2650094	2650558	2661115	2661571	85	---	---	---	---	2651042	2651054	-	84	---	---
Gm04	2741451	2745367	2741451	2741692	2745116	2745361	89	2741445	2741450	2745368	2745373	2744989	2745016	+	75	2741451	2745359
Gm04	3116828	3138427	3116828	3120277	3135047	3138427	94	---	---	---	---	3120680	3120746	-	77	---	---
Gm04	3357608	3364840	3357608	3357719	3364729	3364840	97	---	---	---	---	3358013	3358060	-	70	3357611	3364838
Gm04	3381133	3385871	3381146	3381521	3385495	3385870	98	3381128	3381132	3385872	3385876	3381686	3381707	-	72	3381147	3385868
Gm04	3876948	3881570	3876948	3877223	3881282	3881569	89	3876943	3876947	3881571	3881575	3881192	3881216	+	76	3876952	3881567
Gm04	3973807	3978759	3973814	3974002	3978562	3978750	98	3973796	3973806	3978760	3978770	3978334	3978359	+	80	---	---
Gm04	4281186	4286796	4281200	4281859	4286125	4286783	99	4281180	4281185	4286797	4286802	4282041	4282055	-	93	4281200	4286793
Gm04	4337972	4346088	4337983	4338438	4345622	4346079	87	4337966	4337971	4346089	4346094	4345528	4345544	+	88	---	---
Gm04	4352779	4357167	4352779	4352942	4357004	4357167	94	---	---	---	---	4356807	4356857	+	70	4352785	4357166
Gm04	4502866	4506217	4502874	4503036	4506049	4506216	85	4502860	4502865	4506218	4506223	4503065	4503086	-	81	4502878	4506204
Gm04	4823262	4831738	4823262	4824240	4830760	4831738	99	---	---	---	---	4830473	4830501	+	75	4823262	4831735
Gm04	5012560	5028884	5012570	5014366	5027111	5028881	85	5012554	5012559	5028885	5028890	5026617	5026666	+	74	5012561	5028871
Gm04	5896762	5902016	5896762	5897151	5901597	5902016	85	---	---	---	---	5901472	5901484	+	84	5896762	5902014
Gm04	5920482	5925961	5920482	5921289	5925153	5925961	99	---	---	---	---	---	---	0	--	5920486	5925948
Gm04	5969435	5974159	5969435	5969666	5973917	5974149	98	5969430	5969434	5974160	5974164	5973753	5973784	+	78	5969438	5974147
Gm04	6364420	6369217	6364424	6364609	6369027	6369212	95	6364415	6364419	6369218	6369222	6364737	6364766	-	83	6364422	6369210
Gm04	6628254	6633338	6628254	6628566	6633026	6633338	98	---	---	---	---	6633003	6633024	+	81	6628255	6633329
Gm04	6771078	6779978	6771087	6771279	6779779	6779972	98	6771073	6771077	6779979	6779983	6771641	6771663	-	82	---	---
Gm04	6865405	6867229	6865413	6865526	6867107	6867218	90	6865398	6865404	6867230	6867236	6867040	6867074	+	71	---	---
Gm04	7098057	7102972	7098071	7098276	7102759	7102964	99	7098051	7098056	7102973	7102978	7098391	7098430	-	70	7098071	7102966
Gm04	7180737	7183455	7180737	7180846	7183346	7183455	90	---	---	---	---	7183283	7183312	+	86	---	---
Gm04	7204315	7211376	7204315	7205288	7210417	7211376	90	---	---	---	---	7205484	7205508	-	72	---	---
Gm04	7239202	7254068	7239202	7243966	7249333	7254068	89	---	---	---	---	7249087	7249115	+	72	7239203	7254066
Gm04	7290494	7303451	7290494	7290764	7303189	7303451	86	---	---	---	---	7291283	7291322	-	70	7290506	7303447
Gm04	7307217	7315444	7307217	7307461	7315192	7315444	85	---	---	---	---	7314865	7314881	+	76	7307228	7315441
Gm04	7341512	7360411	7341512	7342080	7359834	7360406	86	7341506	7341511	7360412	7360417	7342951	7342967	-	70	7341514	7360406
Gm04	7511754	7516832	7511754	7512090	7516496	7516832	99	---	---	---	---	7512245	7512311	-	77	7511754	7516830
Gm04	7561758	7566231	7561758	7562144	7565838	7566231	94	---	---	---	---	7562232	7562273	-	73	7561760	7566229
Gm04	7577483	7581285	7577483	7578470	7580314	7581281	96	7577476	7577482	7581286	7581292	7578524	7578553	-	80	7577483	7581278
Gm04	7616253	7619071	7616253	7616616	7618708	7619071	96	---	---	---	---	7616668	7616683	-	75	7616254	7619069
Gm04	7636516	7641975	7636516	7636978	7641513	7641975	98	---	---	---	---	7641388	7641400	+	84	7636516	7641973
Gm04	7650688	7655895	7650688	7651095	7655488	7655895	99	---	---	---	---	7651239	7651268	-	70	7650688	7655892
Gm04	7687896	7698962	7687896	7688438	7698419	7698962	89	---	---	---	---	7697936	7697954	+	73	---	---
Gm04	7712966	7717042	7712966	7713160	7716850	7717042	93	---	---	---	---	7713287	7713304	-	83	7712980	7717040
Gm04	7755577	7760692	7755590	7755890	7760386	7760686	93	7755570	7755576	7760693	7760699	7760187	7760201	+	73	---	---
Gm04	7794014	7799897	7794025	7794377	7799533	7799886	92	7794008	7794013	7799898	7799903	7799347	7799376	+	73	7794018	7799890
Gm04	7845849	7849496	7845855	7846291	7849048	7849483	97	7845844	7845848	7849497	7849501	7848925	7848937	+	84	7845852	7849481
Gm04	7903401	7916513	7903407	7904302	7915615	7916510	99	7903395	7903400	7916514	7916519	7915071	7915088	+	77	7903408	7916505
Gm04	7939679	7945993	7939679	7940148	7945530	7945993	92	---	---	---	---	7945421	7945435	+	73	7939681	7945991
Gm04	7987553	7991993	7987553	7987694	7991841	7991982	94	7987548	7987552	7991994	7991998	7987865	7987888	-	70	7987554	7991992
Gm04	8002286	8007560	8002286	8002745	8007130	8007560	90	---	---	---	---	8002857	8002964	-	74	8002288	8007558
Gm04	8078859	8083566	8078859	8079152	8083273	8083566	97	---	---	---	---	8083133	8083173	+	70	8078871	8083564
Gm04	8125470	8131967	8125470	8125801	8131617	8131967	86	---	---	---	---	8131378	8131393	+	75	8125474	8131962
Gm04	8394425	8397962	8394425	8394862	8397566	8397962	88	---	---	---	---	8394971	8394983	-	84	8394425	8397957
Gm04	8591909	8598005	8591919	8592159	8597767	8598003	89	8591903	8591908	8598006	8598011	8597621	8597714	+	70	---	---
Gm04	8598293	8602813	8598293	8598590	8602512	8602813	91	---	---	---	---	8602361	8602389	+	82	8598293	8602810
Gm04	8606729	8614120	8606729	8607254	8613593	8614120	87	---	---	---	---	8607397	8607440	-	72	---	---
Gm04	8664137	8672688	8664137	8664305	8672520	8672688	96	---	---	---	---	8672250	8672266	+	82	8664142	8672675
Gm04	8664950	8673099	8664950	8665166	8672883	8673099	92	---	---	---	---	8672526	8672549	+	70	8664956	8673085
Gm04	8876408	8895873	8876408	8876883	8895398	8895873	90	---	---	---	---	8877739	8877756	-	77	8876408	8895870
Gm04	8880343	8892254	8880343	8881684	8890905	8892245	98	8880337	8880342	8892255	8892260	8890463	8890484	+	81	8880343	8892250
Gm04	8896758	8902053	8896758	8897165	8901648	8902052	97	8896753	8896757	8902054	8902058	8901458	8901487	+	83	8896758	8902050
Gm04	8971666	8978228	8971678	8972143	8977755	8978213	88	8971661	8971665	8978229	8978233	8977720	8977743	+	79	8971668	8978211
Gm04	9008517	9013665	9008517	9008884	9013298	9013665	99	---	---	---	---	9009050	9009086	-	70	9008518	9013663
Gm04	9369882	9373539	9369882	9370169	9373253	9373539	88	---	---	---	---	9370296	9370324	-	72	9369883	9373521
Gm04	9402165	9410802	9402165	9404932	9408306	9410802	89	---	---	---	---	---	---	0	--	---	---
Gm04	9417032	9426965	9417032	9417242	9426762	9426965	87	---	---	---	---	9417614	9417678	-	75	9417039	9426955
Gm04	9448386	9453210	9448387	9448575	9453026	9453210	92	9448381	9448385	9453211	9453215	9448744	9448770	-	77	9448388	9453208
Gm04	9582453	9587249	9582453	9582995	9586695	9587249	86	---	---	---	---	9586547	9586615	+	78	9582453	9587247
Gm04	9615743	9626677	9615746	9616040	9626381	9626675	92	9615738	9615742	9626678	9626682	9616534	9616547	-	85	---	---
Gm04	9619688	9625612	9619688	9620169	9625132	9625612	94	---	---	---	---	9620392	9620417	-	73	9619689	9625610
Gm04	9634456	9644462	9634456	9635631	9643305	9644462	95	---	---	---	---	9643020	9643059	+	70	9634457	9644459
Gm04	9746292	9752597	9746292	9746791	9752099	9752597	93	---	---	---	---	9747038	9747052	-	73	9746293	9752595
Gm04	9768685	9784957	9768694	9770066	9783554	9784943	87	9768680	9768684	9784958	9784962	9770647	9770665	-	73	9768689	9784955
Gm04	9776078	9781580	9776078	9777058	9780599	9781580	89	---	---	---	---	9777082	9777155	-	75	9776078	9781575
Gm04	9804221	9813263	9804221	9804678	9812829	9813263	85	---	---	---	---	9812442	9812484	+	74	---	---
Gm04	9844702	9852076	9844702	9845225	9851554	9852076	92	---	---	---	---	9845350	9845389	-	75	---	---
Gm04	9845222	9851283	9845222	9845505	9850996	9851283	94	---	---	---	---	9845764	9845775	-	75	9845224	9851280
Gm04	9874842	9881772	9874842	9876493	9880111	9881772	96	---	---	---	---	9876636	9876673	-	78	9874842	9881770
Gm04	9875347	9881119	9875347	9875841	9880625	9881119	97	---	---	---	---	---	---	0	--	---	---
Gm04	9898943	9904153	9898943	9899355	9903741	9904153	95	---	---	---	---	9903537	9903561	+	80	9898943	9904151
Gm04	9906090	9915254	9906090	9908158	9913057	9915254	88	---	---	---	---	9912869	9912912	+	72	---	---
Gm04	9946343	9953034	9946343	9947883	9951484	9953034	96	---	---	---	---	9947957	9947980	-	75	---	---
Gm04	9957330	9971735	9957330	9958774	9970282	9971735	93	---	---	---	---	9969730	9969758	+	89	9957344	9971728
Gm04	10005807	10026814	10005807	10006095	10026521	10026814	89	---	---	---	---	10025852	10025882	+	74	10005810	10026808
Gm04	10007139	10021628	10007139	10007638	10021129	10021628	96	---	---	---	---	10020638	10020651	+	85	---	---
Gm04	10009377	10018002	10009377	10009804	10017575	10018002	97	---	---	---	---	10017207	10017278	+	81	10009378	10017992
Gm04	10010936	10016059	10010944	10011444	10015508	10016049	86	10010931	10010935	10016060	10016064	10015319	10015340	+	90	10010939	10016057
Gm04	10030929	10033791	10030929	10031083	10033634	10033791	94	---	---	---	---	10031087	10031127	-	70	---	---
Gm04	10031065	10033635	10031078	10031404	10033309	10033634	90	10031060	10031064	10033636	10033640	10031457	10031484	-	78	10031078	10033628
Gm04	10051153	10064436	10051153	10051377	10064212	10064436	96	---	---	---	---	10064118	10064142	+	76	10051153	10064425
Gm04	10081000	10084560	10081006	10082068	10083494	10084549	89	10080995	10080999	10084561	10084565	10083425	10083453	+	75	---	---
Gm04	10098769	10101350	10098769	10099100	10101018	10101350	90	---	---	---	---	10099155	10099182	-	78	10098769	10101348
Gm04	10111491	10117472	10111491	10112822	10116226	10117472	86	---	---	---	---	10116093	10116105	+	92	10111492	10117461
Gm04	10127711	10145044	10127711	10129266	10143480	10145044	88	---	---	---	---	10129852	10129875	-	70	10127718	10145037
Gm04	10131986	10134900	10131986	10132426	10134461	10134900	87	---	---	---	---	10134418	10134450	+	75	---	---
Gm04	10141414	10158528	10141414	10141561	10158381	10158528	96	---	---	---	---	10157598	10157621	+	70	10141420	10158524
Gm04	10165848	10167974	10165848	10166735	10167082	10167974	86	---	---	---	---	10166787	10166815	-	75	10165850	10167970
Gm04	10170143	10175542	10170143	10170804	10174881	10175542	92	---	---	---	---	10170916	10170927	-	83	10170143	10175540
Gm04	10174872	10184164	10174877	10176180	10182845	10184149	97	10174867	10174871	10184165	10184169	10176462	10176485	-	70	---	---
Gm04	10175445	10183812	10175446	10175832	10183414	10183800	97	10175440	10175444	10183813	10183817	---	---	0	--	10175452	10183807
Gm04	10178249	10181267	10178249	10178376	10181140	10181267	100	---	---	---	---	10178392	10178415	-	70	---	---
Gm04	10179155	10180710	10179155	10179749	10180116	10180710	91	---	---	---	---	10179772	10179783	-	83	10179171	10180699
Gm04	10182543	10192735	10182543	10183510	10191768	10192735	94	---	---	---	---	10191753	10191766	+	71	---	---
Gm04	10198006	10203887	10198006	10198542	10203349	10203887	96	---	---	---	---	10198590	10198612	-	78	---	---
Gm04	10202342	10205342	10202342	10202913	10204773	10205342	90	---	---	---	---	---	---	0	--	10202345	10205334
Gm04	10206387	10221934	10206387	10207010	10221323	10221934	90	---	---	---	---	10220658	10220674	+	76	---	---
Gm04	10231998	10233922	10231998	10232960	10232959	10233922	96	---	---	---	---	---	---	0	--	---	---
Gm04	10239073	10243403	10239073	10239882	10242594	10243403	92	---	---	---	---	10239958	10239974	-	76	10239084	10243393
Gm04	10239691	10242620	10239700	10240059	10242259	10242618	94	10239686	10239690	10242621	10242625	10240147	10240169	-	86	10239692	10242615
Gm04	10285897	10289744	10285897	10286798	10288839	10289744	96	---	---	---	---	10288753	10288783	+	80	10285897	10289731
Gm04	10302987	10315058	10302987	10303208	10314837	10315058	86	---	---	---	---	10303660	10303722	-	73	10303000	10315053
Gm04	10308250	10317136	10308250	10308448	10316938	10317136	88	---	---	---	---	10316513	10316551	+	71	10308259	10317135
Gm04	10334539	10337049	10334540	10335017	10336561	10337044	92	10334534	10334538	10337050	10337054	10336516	10336535	+	75	10334543	10337048
Gm04	10352610	10355691	10352610	10353448	10354853	10355691	93	---	---	---	---	10354753	10354815	+	77	---	---
Gm04	10417447	10421996	10417451	10417835	10421607	10421991	98	10417442	10417446	10421997	10422001	10421479	10421519	+	73	10417451	10421989
Gm04	10427814	10433477	10427814	10428406	10432824	10433477	88	---	---	---	---	10428512	10428528	-	70	10427820	10433470
Gm04	10438920	10442484	10438935	10439234	10442185	10442482	88	10438915	10438919	10442485	10442489	10439354	10439382	-	82	10438936	10442481
Gm04	10454518	10459888	10454518	10455424	10458982	10459888	99	---	---	---	---	10455557	10455576	-	70	10454518	10459886
Gm04	10482075	10491205	10482075	10482299	10490981	10491205	93	---	---	---	---	10490899	10490923	+	76	---	---
Gm04	10509322	10519197	10509326	10510390	10518041	10519189	88	10509317	10509321	10519198	10519202	10517731	10517745	+	80	10509322	10519187
Gm04	10558367	10561869	10558378	10558792	10561443	10561858	99	10558358	10558366	10561870	10561878	10558848	10558884	-	72	10558367	10561861
Gm04	10559013	10561680	10559022	10559572	10561128	10561680	91	10559007	10559012	10561681	10561686	10559635	10559651	-	76	10559021	10561669
Gm04	10559661	10560832	10559661	10559869	10560625	10560832	93	---	---	---	---	---	---	0	--	10559662	10560822
Gm04	10572314	10575088	10572314	10572785	10574618	10575088	93	---	---	---	---	10572832	10572843	-	83	---	---
Gm04	10575989	10582623	10576000	10576354	10582265	10582618	95	10575983	10575988	10582624	10582629	10582032	10582056	+	72	---	---
Gm04	10591862	10597022	10591868	10592467	10596419	10597019	88	10591857	10591861	10597023	10597027	10592585	10592614	-	80	10591863	10597019
Gm04	10641952	10644448	10641966	10642351	10644067	10644446	87	10641947	10641951	10644449	10644453	10643967	10643982	+	87	10641956	10644439
Gm04	10642875	10651312	10642875	10645268	10648910	10651312	86	---	---	---	---	10645418	10645429	-	75	---	---
Gm04	10643337	10649753	10643337	10643713	10649372	10649753	90	---	---	---	---	10643873	10643896	-	83	10643338	10649744
Gm04	10655877	10661353	10655877	10658061	10659174	10661353	85	---	---	---	---	10658067	10658079	-	76	---	---
Gm04	10667581	10677913	10667588	10668736	10676758	10677901	98	10667575	10667580	10677914	10677919	10669079	10669100	-	77	10667582	10677899
Gm04	10684642	10687309	10684642	10684961	10686990	10687309	94	---	---	---	---	10686944	10686988	+	80	---	---
Gm04	10688029	10693725	10688029	10688984	10692770	10693725	94	---	---	---	---	10689143	10689162	-	95	10688039	10693708
Gm04	10690205	10699013	10690209	10690323	10698895	10699009	95	10690199	10690204	10699014	10699019	10698691	10698732	+	78	---	---
Gm04	10704820	10707897	10704820	10705654	10707063	10707897	95	---	---	---	---	10706963	10707021	+	76	---	---
Gm04	10789042	10793811	10789042	10789336	10793520	10793811	90	---	---	---	---	10789512	10789525	-	78	10789048	10793810
Gm04	10807313	10815495	10807313	10808405	10814404	10815495	93	---	---	---	---	10814240	10814269	+	90	10807315	10815493
Gm04	10826804	10832027	10826804	10827480	10831350	10832027	96	---	---	---	---	10827578	10827592	-	86	---	---
Gm04	10827077	10831825	10827077	10827278	10831623	10831825	98	---	---	---	---	10827461	10827485	-	92	---	---
Gm04	10855508	10874577	10855508	10857304	10872763	10874577	94	---	---	---	---	10872085	10872100	+	81	10855509	10874571
Gm04	10883777	10886643	10883777	10884411	10886009	10886643	99	---	---	---	---	10884461	10884478	-	83	10883784	10886641
Gm04	10912794	10929643	10912794	10912913	10929530	10929643	89	---	---	---	---	10928771	10928785	+	93	10912807	10929634
Gm04	10917298	10926919	10917298	10918778	10925441	10926919	94	---	---	---	---	10925132	10925164	+	84	10917309	10926916
Gm04	10931992	10938781	10931992	10933631	10937128	10938781	96	---	---	---	---	10936953	10936991	+	79	---	---
Gm04	10990071	10996162	10990071	10990529	10995705	10996162	94	10990065	10990070	10996163	10996168	10995523	10995536	+	78	10990071	10996150
Gm04	11027051	11031777	11027051	11027384	11031444	11031777	94	---	---	---	---	11027543	11027566	-	70	11027051	11031773
Gm04	11079010	11085137	11079010	11079120	11085028	11085137	97	---	---	---	---	11084801	11084822	+	81	---	---
Gm04	11101858	11106656	11101858	11102237	11106292	11106656	91	---	---	---	---	11102416	11102440	-	84	11101860	11106654
Gm04	11128950	11137985	11128950	11129226	11137689	11137985	85	---	---	---	---	11129585	11129608	-	79	11128950	11137983
Gm04	11131608	11136681	11131608	11131875	11136414	11136681	94	---	---	---	---	11136302	11136328	+	74	---	---
Gm04	11166196	11168893	11166196	11166346	11168744	11168893	88	---	---	---	---	---	---	0	--	---	---
Gm04	11285158	11289806	11285158	11285436	11289528	11289806	98	---	---	---	---	11289425	11289472	+	70	11285159	11289804
Gm04	11293184	11302997	11293190	11294288	11301897	11302989	92	11293179	11293183	11302998	11303002	11301648	11301666	+	89	11293190	11302994
Gm04	11307633	11325292	11307633	11309285	11323619	11325292	95	---	---	---	---	11309915	11309930	-	75	11307633	11325290
Gm04	11369481	11372261	11369481	11369634	11372108	11372261	93	---	---	---	---	11369688	11369719	-	71	11369481	11372258
Gm04	11419736	11429218	11419736	11420899	11428060	11429218	96	---	---	---	---	11421002	11421018	-	76	11419736	11429216
Gm04	11419912	11428881	11419912	11420562	11428235	11428881	95	---	---	---	---	11420886	11420913	-	85	---	---
Gm04	11479137	11483715	11479137	11479458	11483394	11483715	98	---	---	---	---	11479541	11479597	-	71	11479141	11483713
Gm04	11510093	11518480	11510093	11511083	11517490	11518480	95	---	---	---	---	11517204	11517232	+	75	11510093	11518478
Gm04	11576282	11580150	11576282	11577129	11579323	11580150	88	---	---	---	---	11577148	11577183	-	75	11576283	11580144
Gm04	11624702	11630019	11624702	11625467	11629254	11630019	99	---	---	---	---	11625548	11625598	-	84	11624702	11630017
Gm04	11633507	11644503	11633507	11634372	11643603	11644503	88	---	---	---	---	11643141	11643164	+	87	11633508	11644498
Gm04	11675692	11694224	11675692	11676861	11693030	11694224	93	---	---	---	---	11677554	11677572	-	84	11675706	11694222
Gm04	11733853	11740816	11733859	11734185	11740487	11740809	85	11733846	11733852	11740817	11740823	11734297	11734315	-	73	---	---
Gm04	11747547	11767561	11747547	11748416	11766691	11767561	88	---	---	---	---	11749168	11749184	-	88	11747554	11767549
Gm04	11748753	11755247	11748765	11749731	11754277	11755243	97	11748748	11748752	11755248	11755252	11749939	11749959	-	85	11748759	11755233
Gm04	11791039	11797999	11791039	11791205	11797828	11797999	93	---	---	---	---	11791486	11791537	-	78	11791048	11797992
Gm04	11798528	11805365	11798528	11800321	11803544	11805365	85	---	---	---	---	---	---	0	--	11798534	11805361
Gm04	11815086	11824278	11815086	11816165	11823199	11824278	98	---	---	---	---	11823026	11823053	+	89	11815091	11824276
Gm04	11824728	11834855	11824743	11826771	11832822	11834847	94	11824723	11824727	11834856	11834860	11832658	11832678	+	80	11824744	11834854
Gm04	11835419	11841305	11835419	11836625	11840091	11841305	95	---	---	---	---	11839919	11839943	+	84	11835423	11841303
Gm04	11876720	11880267	11876720	11877154	11879834	11880267	97	---	---	---	---	---	---	0	--	11876720	11880265
Gm04	11906165	11915009	11906172	11906810	11914333	11914999	87	11906160	11906164	11915010	11915014	11907149	11907187	-	71	11906166	11914996
Gm04	11907322	11912733	11907322	11907756	11912288	11912722	99	11907317	11907321	11912734	11912738	11912166	11912178	+	84	11907325	11912727
Gm04	11915202	11921412	11915202	11915656	11920957	11921412	93	---	---	---	---	11920918	11920944	+	77	11915203	11921409
Gm04	12084349	12099847	12084359	12084765	12099429	12099835	97	12084343	12084348	12099848	12099853	12098821	12098853	+	81	---	---
Gm04	12085052	12090565	12085065	12085535	12090085	12090556	97	12085045	12085051	12090566	12090572	12089895	12089906	+	83	---	---
Gm04	12091255	12100492	12091255	12091449	12100293	12100492	92	---	---	---	---	12099960	12099974	+	73	12091262	12100490
Gm04	12129200	12139593	12129214	12130419	12138350	12139582	92	12129194	12129199	12139594	12139599	12130720	12130759	-	70	12129203	12139588
Gm04	12156030	12162269	12156030	12156612	12161695	12162269	88	---	---	---	---	12156641	12156672	-	71	---	---
Gm04	12243408	12248388	12243418	12243721	12248083	12248387	93	12243402	12243407	12248389	12248394	12243850	12243863	-	71	12243415	12248385
Gm04	12252770	12265629	12252770	12254058	12264391	12265629	86	---	---	---	---	12264075	12264101	+	77	---	---
Gm04	12275737	12281235	12275737	12276687	12280285	12281235	99	---	---	---	---	12276754	12276801	-	81	12275738	12281233
Gm04	12303883	12321134	12303886	12304480	12320540	12321134	92	12303878	12303882	12321135	12321139	12319737	12319797	+	80	---	---
Gm04	12442757	12448241	12442757	12443131	12447867	12448241	96	---	---	---	---	12447733	12447745	+	76	---	---
Gm04	12516190	12521596	12516190	12516629	12521159	12521596	99	---	---	---	---	12521034	12521046	+	84	12516190	12521589
Gm04	12536665	12539444	12536665	12537057	12539046	12539444	90	---	---	---	---	12537103	12537157	-	81	---	---
Gm04	12539447	12556802	12539447	12539748	12556500	12556800	89	12539442	12539446	12556803	12556807	12540562	12540577	-	87	12539447	12556798
Gm04	12543297	12556040	12543297	12544034	12555253	12556040	88	---	---	---	---	12554842	12554877	+	72	12543298	12556036
Gm04	12586051	12603416	12586051	12587721	12601745	12603416	99	---	---	---	---	12601053	12601068	+	81	12586051	12603414
Gm04	12621578	12630669	12621578	12622679	12629568	12630669	99	---	---	---	---	12622819	12622832	-	100	12621579	12630665
Gm04	12751535	12757059	12751543	12751899	12756692	12757047	92	12751530	12751534	12757060	12757064	12752069	12752098	-	70	---	---
Gm04	12761782	12769269	12761782	12762109	12768942	12769269	92	---	---	---	---	12768754	12768780	+	77	---	---
Gm04	12773724	12779563	12773733	12774100	12779188	12779558	86	12773718	12773723	12779564	12779569	12774152	12774210	-	74	12773726	12779556
Gm04	12808547	12821609	12808551	12809740	12820407	12821599	99	12808541	12808546	12821610	12821615	12819945	12819958	+	71	---	---
Gm04	12864432	12874248	12864432	12865565	12873088	12874248	89	---	---	---	---	12872771	12872838	+	72	12864433	12874246
Gm04	12884414	12896704	12884414	12884946	12896171	12896704	98	---	---	---	---	12895830	12895856	+	74	12884418	12896702
Gm04	12904793	12914577	12904793	12905948	12913421	12914577	96	---	---	---	---	12906203	12906239	-	70	12904796	12914575
Gm04	12924561	12945013	12924575	12925034	12944536	12944999	91	12924555	12924560	12945014	12945019	---	---	0	--	---	---
Gm04	13022490	13037092	13022490	13024093	13035492	13037092	97	---	---	---	---	13024146	13024213	-	77	13022490	13037089
Gm04	13037754	13047851	13037762	13038016	13047584	13047838	93	13037748	13037753	13047852	13047857	13038382	13038405	-	79	13037760	13047836
Gm04	13041074	13046413	13041074	13041359	13046140	13046413	92	---	---	---	---	13041501	13041522	-	86	---	---
Gm04	13051491	13071658	13051491	13053136	13070004	13071658	97	---	---	---	---	13053892	13053930	-	71	13051495	13071656
Gm04	13090217	13097127	13090217	13090683	13096661	13097127	85	---	---	---	---	13096508	13096524	+	82	13090226	13097125
Gm04	13127672	13132375	13127672	13127975	13132062	13132375	92	---	---	---	---	13128079	13128119	-	70	13127675	13132373
Gm04	13140877	13149971	13140877	13141965	13148867	13149971	98	---	---	---	---	13142164	13142178	-	86	13140878	13149968
Gm04	13301044	13307542	13301054	13302017	13306566	13307529	99	13301039	13301043	13307543	13307547	13306363	13306385	+	78	13301052	13307527
Gm04	13320423	13325214	13320423	13320728	13324910	13325214	93	---	---	---	---	13324803	13324832	+	83	13320424	13325210
Gm04	13341545	13344241	13341555	13341962	13343828	13344236	90	13341538	13341544	13344242	13344248	13343730	13343770	+	70	13341546	13344229
Gm04	13360127	13372248	13360127	13360370	13371993	13372248	87	---	---	---	---	13360880	13360900	-	71	13360135	13372242
Gm04	13406263	13411191	13406263	13406617	13410837	13411191	92	---	---	---	---	13406802	13406828	-	77	13406263	13411187
Gm04	13437711	13440984	13437711	13437982	13440713	13440984	91	---	---	---	---	13437985	13438004	-	75	13437712	13440979
Gm04	13490172	13497150	13490177	13490873	13496450	13497149	94	13490164	13490171	13497151	13497158	13496234	13496262	+	79	13490173	13497135
Gm04	13503035	13508959	13503049	13503884	13508040	13508951	87	13503030	13503034	13508960	13508964	13504031	13504052	-	86	13503046	13508949
Gm04	13511289	13530732	13511289	13512310	13529701	13530732	98	---	---	---	---	13512900	13512914	-	86	13511290	13530728
Gm04	13537868	13558552	13537868	13539820	13556613	13558552	99	---	---	---	---	13555854	13555866	+	84	13537868	13558550
Gm04	13560712	13569855	13560712	13562122	13568445	13569855	94	---	---	---	---	13568411	13568431	+	76	13560713	13569852
Gm04	13572700	13582839	13572715	13573872	13581673	13582824	97	13572695	13572699	13582840	13582844	13574118	13574132	-	86	13572709	13582826
Gm04	13584780	13591515	13584785	13584941	13591358	13591514	93	13584773	13584779	13591516	13591522	13591048	13591073	+	73	13584783	13591514
Gm04	13615066	13622313	13615066	13615358	13622021	13622313	94	---	---	---	---	13621687	13621719	+	72	13615066	13622297
Gm04	13632265	13651600	13632265	13633346	13650507	13651600	96	---	---	---	---	13634131	13634164	-	73	---	---
Gm04	13635294	13644464	13635294	13636382	13643372	13644463	98	13635289	13635293	13644465	13644469	13643198	13643228	+	83	13635294	13644463
Gm04	13652140	13658959	13652140	13653832	13657297	13658959	96	---	---	---	---	13657124	13657158	+	80	13652143	13658957
Gm04	13652698	13658585	13652698	13653440	13657843	13658585	98	---	---	---	---	13653620	13653661	-	83	13652707	13658568
Gm04	13689600	13694786	13689608	13690085	13694298	13694772	86	13689594	13689599	13694787	13694792	13694179	13694195	+	70	---	---
Gm04	13709641	13712891	13709641	13709886	13712636	13712891	87	---	---	---	---	13712540	13712558	+	100	13709646	13712887
Gm04	13839926	13849198	13839926	13840926	13848198	13849198	98	---	---	---	---	13841066	13841079	-	71	13839926	13849196
Gm04	13875055	13894291	13875055	13876621	13892716	13894291	95	---	---	---	---	13892017	13892036	+	85	13875061	13894289
Gm04	13905110	13910619	13905110	13906067	13909660	13910619	95	---	---	---	---	13909558	13909592	+	85	13905110	13910611
Gm04	13924028	13942994	13924028	13924421	13942601	13942994	90	---	---	---	---	13925307	13925329	-	78	---	---
Gm04	13925497	13936183	13925497	13926630	13935039	13936183	88	---	---	---	---	13934750	13934974	+	72	---	---
Gm04	13961715	13971524	13961715	13963317	13969909	13971524	92	---	---	---	---	13963458	13963473	-	75	13961716	13971522
Gm04	13988447	13994302	13988450	13988878	13993838	13994291	87	13988442	13988446	13994303	13994307	13989104	13989124	-	71	---	---
Gm04	13988458	13994227	13988458	13988814	13993846	13994227	86	---	---	---	---	13989050	13989066	-	76	---	---
Gm04	14007751	14026474	14007758	14008838	14025370	14026470	97	14007746	14007750	14026475	14026479	14024682	14024700	+	73	14007751	14026472
Gm04	14010804	14020444	14010809	14011999	14019328	14020442	91	14010799	14010803	14020445	14020449	14012173	14012207	-	71	14010810	14020439
Gm04	14036724	14047812	14036724	14037856	14046672	14047812	88	---	---	---	---	14038137	14038172	-	75	14036727	14047809
Gm04	14052156	14070817	14052162	14053835	14069141	14070814	99	14052149	14052155	14070818	14070824	14054503	14054518	-	81	14052159	14070812
Gm04	14104654	14123186	14104654	14104783	14123058	14123186	93	---	---	---	---	14105578	14105597	-	70	---	---
Gm04	14114596	14124311	14114596	14115687	14123181	14124311	89	---	---	---	---	14123026	14123046	+	76	---	---
Gm04	14170339	14175398	14170339	14170532	14175205	14175398	93	---	---	---	---	14170713	14170739	-	74	---	---
Gm04	14206873	14211743	14206873	14207109	14211507	14211743	97	---	---	---	---	14207248	14207263	-	75	14206887	14211741
Gm04	14269123	14274673	14269123	14270085	14273711	14274673	99	---	---	---	---	14273596	14273643	+	81	14269123	14274671
Gm04	14276530	14286630	14276531	14277806	14285315	14286630	90	14276525	14276529	14286631	14286635	14285254	14285269	+	75	14276531	14286628
Gm04	14333556	14353716	14333556	14335041	14352266	14353716	88	---	---	---	---	14351508	14351527	+	90	14333568	14353714
Gm04	14341349	14349356	14341349	14342450	14348228	14349356	94	---	---	---	---	14342713	14342729	-	76	14341349	14349353
Gm04	14373036	14378602	14373043	14374007	14377613	14378588	96	14373031	14373035	14378603	14378607	14377499	14377546	+	81	14373036	14378588
Gm04	14380290	14390253	14380290	14381524	14389019	14390253	99	---	---	---	---	14388706	14388763	+	70	14380296	14390251
Gm04	14406278	14423672	14406278	14407369	14422577	14423672	91	---	---	---	---	14422046	14422058	+	76	14406296	14423662
Gm04	14407368	14415667	14407368	14408298	14414795	14415667	88	---	---	---	---	14414510	14414538	+	72	14407369	14415665
Gm04	14424753	14443989	14424767	14425197	14443544	14443974	97	14424748	14424752	14443990	14443994	14426001	14426030	-	86	14424756	14443979
Gm04	14426216	14444675	14426224	14426908	14443977	14444661	97	14426211	14426215	14444676	14444680	14443124	14443155	+	71	14426220	14444668
Gm04	14451454	14457931	14451454	14452418	14456967	14457931	99	---	---	---	---	14456766	14456788	+	78	14451455	14457929
Gm04	14476220	14486093	14476224	14476501	14485810	14486090	90	14476215	14476219	14486094	14486098	14476891	14476910	-	70	---	---
Gm04	14628260	14637234	14628260	14628445	14637048	14637234	98	---	---	---	---	14628808	14628834	-	74	14628263	14637232
Gm04	14665895	14686286	14665902	14666125	14686056	14686279	95	14665890	14665894	14686287	14686291	14685140	14685170	+	80	14665907	14686283
Gm04	14667713	14677456	14667713	14668842	14676327	14677456	99	---	---	---	---	14669102	14669169	-	72	14667715	14677453
Gm04	14798814	14806367	14798814	14799723	14805458	14806367	93	---	---	---	---	14805342	14805362	+	76	---	---
Gm04	14844165	14852124	14844176	14845166	14851162	14852123	91	14844158	14844164	14852125	14852131	14850863	14850894	+	81	14844177	14852121
Gm04	14855135	14870222	14855148	14856632	14868650	14870220	89	14855130	14855134	14870223	14870227	14857035	14857104	-	77	14855151	14870214
Gm04	14880324	14887151	14880324	14881147	14886334	14887151	91	---	---	---	---	14881270	14881300	-	74	---	---
Gm04	14926515	14932789	14926515	14926924	14932386	14932789	93	---	---	---	---	14932130	14932167	+	76	14926515	14932779
Gm04	15034280	15038848	15034280	15034945	15038186	15038848	94	---	---	---	---	15034952	15034969	-	77	15034280	15038830
Gm04	15101591	15120989	15101591	15102552	15120047	15120989	93	---	---	---	---	15102606	15102679	-	78	15101595	15120987
Gm04	15156525	15175325	15156525	15157903	15173947	15175325	95	---	---	---	---	15173762	15173787	+	96	---	---
Gm04	15180074	15185555	15180074	15181035	15184579	15185555	93	---	---	---	---	15184455	15184512	+	81	15180074	15185553
Gm04	15214399	15221756	15214399	15214566	15221589	15221756	91	---	---	---	---	15214885	15214908	-	79	15214404	15221754
Gm04	15231317	15243890	15231317	15231490	15243717	15243890	94	---	---	---	---	15231869	15231904	-	75	---	---
Gm04	15231911	15239274	15231919	15232741	15238443	15239266	94	15231906	15231910	15239275	15239279	15232978	15233027	-	80	---	---
Gm04	15280121	15286515	15280121	15281585	15285061	15286515	89	---	---	---	---	15281727	15281759	-	84	15280121	15286513
Gm04	15341594	15346333	15341594	15341883	15346031	15346320	92	15341589	15341593	15346334	15346338	15341977	15342010	-	73	15341594	15346332
Gm04	15408582	15419714	15408582	15410000	15418311	15419714	93	---	---	---	---	15417896	15417913	+	72	15408582	15419712
Gm04	15449783	15458874	15449783	15450826	15457834	15458874	87	---	---	---	---	15457678	15457713	+	83	---	---
Gm04	15478680	15483852	15478680	15479106	15483419	15483852	91	---	---	---	---	15483235	15483292	+	79	15478680	15483850
Gm04	15519538	15524509	15519546	15519786	15524254	15524494	98	15519533	15519537	15524510	15524514	15519952	15519966	-	80	---	---
Gm04	15536577	15549608	15536577	15537409	15548775	15549608	90	---	---	---	---	15548214	15548229	+	93	---	---
Gm04	15536577	15549472	15536577	15537273	15548775	15549472	90	---	---	---	---	15548214	15548229	+	93	15536585	15549469
Gm04	15557355	15566474	15557355	15558168	15565664	15566474	90	---	---	---	---	15558468	15558505	-	81	15557357	15566470
Gm04	15655954	15663431	15655969	15656372	15663019	15663429	92	15655949	15655953	15663432	15663436	15662992	15663006	+	73	---	---
Gm04	15691834	15696454	15691842	15692062	15696220	15696440	97	15691829	15691833	15696455	15696459	15696041	15696054	+	71	15691843	15696447
Gm04	15700137	15718226	15700137	15700467	15717896	15718226	94	---	---	---	---	15701136	15701150	-	73	15700146	15718218
Gm04	15700599	15709110	15700613	15701741	15707963	15709099	95	15700594	15700598	15709111	15709115	15702025	15702039	-	80	15700602	15709096
Gm04	15709765	15715848	15709765	15710777	15714843	15715848	98	---	---	---	---	15710918	15710949	-	87	15709771	15715846
Gm04	15725654	15730941	15725667	15726530	15730077	15730928	96	15725649	15725653	15730942	15730946	15726573	15726643	-	81	15725668	15730928
Gm04	15760418	15764836	15760428	15760587	15764667	15764826	89	15760412	15760417	15764837	15764842	15760756	15760779	-	79	15760418	15764830
Gm04	15806100	15816790	15806100	15807187	15815694	15816790	91	---	---	---	---	15807277	15807326	-	70	15806100	15816788
Gm04	15840981	15855919	15840981	15841577	15855315	15855919	91	---	---	---	---	15841880	15841953	-	79	---	---
Gm04	15857993	15861171	15857993	15858209	15860955	15861171	98	---	---	---	---	15858247	15858290	-	86	15857995	15861163
Gm04	15909134	15930457	15909134	15909564	15930029	15930457	89	---	---	---	---	15929719	15929767	+	81	15909139	15930448
Gm04	15940403	15945527	15940403	15940755	15945181	15945527	90	---	---	---	---	15945081	15945093	+	76	15940409	15945525
Gm04	15951308	15956175	15951308	15951532	15955949	15956175	96	---	---	---	---	15951674	15951697	-	79	15951322	15956164
Gm04	16038068	16044778	16038068	16040320	16042526	16044778	99	---	---	---	---	---	---	0	--	16038069	16044774
Gm04	16061508	16078662	16061508	16063414	16076774	16078662	95	---	---	---	---	16076651	16076719	+	78	16061508	16078657
Gm04	16120026	16137453	16120026	16122022	16135486	16137453	95	---	---	---	---	16134845	16134860	+	81	16120026	16137448
Gm04	16168515	16176597	16168515	16169598	16175441	16176597	88	---	---	---	---	16175173	16175189	+	76	16168515	16176595
Gm04	16217520	16223306	16217532	16218498	16222337	16223305	91	16217515	16217519	16223307	16223311	16218674	16218690	-	88	16217533	16223305
Gm04	16257520	16267291	16257520	16258668	16266145	16267291	99	---	---	---	---	16265826	16265883	+	70	16257520	16267289
Gm04	16286493	16293805	16286493	16287965	16292333	16293805	93	---	---	---	---	16292193	16292248	+	73	16286501	16293802
Gm04	16316555	16326749	16316564	16317739	16325602	16326747	92	16316550	16316554	16326750	16326754	16318090	16318108	-	78	16316557	16326745
Gm04	16331638	16344549	16331638	16332302	16343903	16344549	87	---	---	---	---	16343336	16343395	+	73	16331639	16344539
Gm04	16344550	16357669	16344550	16344934	16357287	16357669	92	---	---	---	---	16345213	16345276	-	73	16344550	16357656
Gm04	16349917	16356649	16349930	16351574	16355067	16356644	91	16349912	16349916	16356650	16356654	16354892	16354917	+	80	16349918	16356641
Gm04	16357668	16364427	16357668	16358670	16363425	16364427	99	---	---	---	---	16358845	16358891	-	76	16357668	16364425
Gm04	16365323	16373295	16365336	16365943	16372683	16373292	88	16365318	16365322	16373296	16373300	16366192	16366219	-	85	---	---
Gm04	16367672	16371437	16367672	16368656	16370474	16371437	85	---	---	---	---	16368709	16368723	-	80	16367673	16371435
Gm04	16405922	16413886	16405936	16407499	16412388	16413882	87	16405916	16405921	16413887	16413892	16412144	16412174	+	74	---	---
Gm04	16418373	16424477	16418373	16420203	16422757	16424477	88	---	---	---	---	16420282	16420315	-	79	---	---
Gm04	16430861	16445105	16430865	16432746	16443217	16445100	99	16430855	16430860	16445106	16445111	16442756	16442775	+	80	16430869	16445102
Gm04	16454244	16463964	16454244	16455355	16462853	16463964	99	---	---	---	---	16462522	16462583	+	74	16454244	16463960
Gm04	16464282	16467774	16464282	16464872	16467177	16467774	96	---	---	---	---	16467076	16467135	+	75	16464282	16467769
Gm04	16464871	16468799	16464874	16465336	16468332	16468788	94	16464865	16464870	16468800	16468805	16465399	16465411	-	92	16464875	16468785
Gm04	16497825	16507399	16497825	16498601	16506597	16507399	86	---	---	---	---	16506536	16506551	+	75	---	---
Gm04	16497825	16507399	16497825	16498601	16506597	16507399	86	---	---	---	---	16506536	16506551	+	75	---	---
Gm04	16533978	16543104	16533978	16535126	16541956	16543104	98	---	---	---	---	16535387	16535444	-	70	16533978	16543102
Gm04	16547433	16559038	16547447	16548381	16558098	16559032	92	16547428	16547432	16559039	16559043	16548766	16548801	-	75	16547434	16559034
Gm04	16569841	16580311	16569841	16570934	16579217	16580311	99	---	---	---	---	16579033	16579060	+	89	16569843	16580309
Gm04	16618661	16625131	16618667	16619641	16624184	16625130	92	16618656	16618660	16625132	16625136	16623983	16624005	+	78	16618663	16625126
Gm04	16631869	16641345	16631881	16633866	16639375	16641344	97	16631864	16631868	16641346	16641350	16639304	16639330	+	77	---	---
Gm04	16647128	16656856	16647128	16648255	16655729	16656856	99	---	---	---	---	16648516	16648573	-	70	16647129	16656854
Gm04	16686355	16699320	16686368	16687151	16698538	16699320	91	16686350	16686354	16699321	16699325	16698011	16698025	+	80	16686372	16699317
Gm04	16690234	16699723	16690234	16690641	16699316	16699723	91	---	---	---	---	16691016	16691037	-	72	16690237	16699715
Gm04	16712529	16718273	16712529	16713166	16717634	16718273	97	---	---	---	---	16713320	16713336	-	70	16712529	16718271
Gm04	16719425	16723950	16719425	16719701	16723670	16723950	92	---	---	---	---	16723519	16723548	+	83	16719425	16723945
Gm04	16742409	16751633	16742409	16743501	16750541	16751633	99	---	---	---	---	16743647	16743665	-	89	16742410	16751631
Gm04	16767156	16780738	16767162	16767517	16780391	16780729	86	16767151	16767155	16780739	16780743	16779831	16779849	+	73	16767167	16780722
Gm04	16814710	16824168	16814710	16815859	16823018	16824168	98	---	---	---	---	16822660	16822676	+	70	16814710	16824166
Gm04	16827327	16832849	16827327	16828302	16831876	16832849	93	---	---	---	---	16831761	16831847	+	74	16827327	16832844
Gm04	16865989	16869928	16865989	16866297	16869617	16869928	93	---	---	---	---	16866427	16866456	-	80	16865992	16869925
Gm04	16956157	16968368	16956157	16957635	16966871	16968368	93	---	---	---	---	16957957	16957973	-	82	16956157	16968366
Gm04	17018218	17025642	17018218	17018950	17024905	17025642	93	---	---	---	---	17024678	17024696	+	84	---	---
Gm04	17018395	17025602	17018405	17018901	17025094	17025593	94	17018387	17018394	17025603	17025610	17019044	17019080	-	78	17018403	17025598
Gm04	17035809	17044398	17035809	17036430	17043783	17044398	97	---	---	---	---	17036709	17036748	-	70	17035827	17044385
Gm04	17099589	17106586	17099589	17099888	17106288	17106586	92	---	---	---	---	17106002	17106018	+	76	17099589	17106580
Gm04	17125777	17135993	17125777	17126923	17134860	17135993	96	---	---	---	---	17134463	17134512	+	70	17125777	17135990
Gm04	17139231	17147659	17139231	17140220	17146701	17147659	92	---	---	---	---	17146378	17146398	+	76	17139232	17147657
Gm04	17153646	17157273	17153646	17154081	17156838	17157273	97	---	---	---	---	17154194	17154206	-	84	17153646	17157267
Gm04	17183311	17189961	17183316	17183795	17189476	17189951	87	17183306	17183310	17189962	17189966	17184013	17184029	-	70	17183312	17189958
Gm04	17214122	17220046	17214122	17215207	17218961	17220045	98	17214117	17214121	17220047	17220051	17215263	17215288	-	76	17214122	17220045
Gm04	17231610	17234712	17231610	17232557	17233788	17234712	88	---	---	---	---	17232590	17232656	-	73	---	---
Gm04	17269741	17274615	17269741	17269946	17274410	17274615	98	---	---	---	---	17274272	17274291	+	80	17269744	17274613
Gm04	17305573	17317230	17305573	17306526	17316274	17317230	93	---	---	---	---	17315786	17315812	+	70	---	---
Gm04	17333973	17338971	17333973	17334375	17338570	17338971	93	---	---	---	---	17334531	17334585	-	70	17333973	17338967
Gm04	17389698	17393172	17389698	17389900	17392970	17393172	95	---	---	---	---	17389965	17389989	-	84	17389698	17393170
Gm04	17442178	17447385	17442178	17442579	17446987	17447385	93	---	---	---	---	17442679	17442742	-	75	17442178	17447382
Gm04	17465509	17468860	17465518	17466484	17467839	17468858	90	17465503	17465508	17468861	17468866	17467754	17467783	+	80	17465514	17468856
Gm04	17474658	17479327	17474673	17474948	17479041	17479316	93	17474653	17474657	17479328	17479332	17478938	17478985	+	70	---	---
Gm04	17492040	17503545	17492040	17492410	17503174	17503544	93	17492035	17492039	17503546	17503550	17492878	17492894	-	70	17492040	17503529
Gm04	17497162	17502545	17497162	17498058	17501637	17502545	96	---	---	---	---	17501486	17501505	+	70	17497164	17502543
Gm04	17514296	17519081	17514296	17514491	17518881	17519076	94	17514291	17514295	17519082	17519086	17518702	17518747	+	76	17514296	17519076
Gm04	17571313	17577474	17571313	17571685	17577101	17577474	87	---	---	---	---	17576951	17576986	+	80	17571316	17577471
Gm04	17615783	17621408	17615783	17616103	17621088	17621408	94	---	---	---	---	---	---	0	--	17615792	17621391
Gm04	17616452	17634785	17616452	17616722	17634517	17634785	93	---	---	---	---	17633875	17633889	+	86	---	---
Gm04	17631572	17639795	17631572	17633056	17638316	17639795	86	---	---	---	---	17638146	17638167	+	90	17631574	17639789
Gm04	17684310	17688016	17684310	17685108	17687195	17688016	87	---	---	---	---	17685150	17685213	-	73	---	---
Gm04	17692158	17712870	17692158	17694308	17710709	17712870	90	---	---	---	---	17709920	17709932	+	84	17692158	17712868
Gm04	17702988	17708525	17702988	17703959	17707542	17708525	95	---	---	---	---	17707435	17707482	+	79	17702997	17708523
Gm04	17755194	17760625	17755194	17755639	17760169	17760625	91	---	---	---	---	17760135	17760147	+	76	17755195	17760623
Gm04	17792849	17803741	17792849	17793037	17803555	17803741	89	---	---	---	---	17793529	17793553	-	76	---	---
Gm04	17793039	17798392	17793040	17793464	17797957	17798381	93	17793031	17793038	17798393	17798400	17793603	17793620	-	72	17793040	17798377
Gm04	17833921	17838760	17833921	17834300	17838381	17838760	98	---	---	---	---	17834465	17834486	-	77	17833924	17838758
Gm04	17853165	17859338	17853165	17853531	17858972	17859338	95	---	---	---	---	17858940	17858954	+	73	17853165	17859334
Gm04	17886317	17894167	17886329	17886909	17893591	17894167	96	17886311	17886316	17894168	17894173	---	---	0	--	17886322	17894158
Gm04	17929759	17946530	17929759	17930634	17945705	17946530	90	---	---	---	---	17930896	17930918	-	91	---	---
Gm04	17930104	17946246	17930115	17930293	17946062	17946240	96	17930096	17930103	17946247	17946254	17930896	17930918	-	91	---	---
Gm04	17939975	17945364	17939975	17940905	17944434	17945364	94	---	---	---	---	17941056	17941082	-	81	---	---
Gm04	17966809	17971560	17966809	17967046	17971308	17971557	86	17966803	17966808	17971561	17971566	17967183	17967260	-	78	17966809	17971542
Gm04	17973847	17976931	17973859	17974061	17976726	17976925	90	17973840	17973846	17976932	17976938	---	---	0	--	---	---
Gm04	18016353	18025410	18016353	18017450	18024313	18025410	98	---	---	---	---	18017643	18017657	-	86	18016353	18025401
Gm04	18090664	18101008	18090664	18091828	18099876	18101008	95	---	---	---	---	18099473	18099504	+	71	18090664	18101006
Gm04	18121904	18140652	18121904	18122305	18140251	18140652	86	---	---	---	---	18139766	18139786	+	71	18121915	18140650
Gm04	18154535	18168780	18154541	18154918	18168391	18168771	86	18154530	18154534	18168781	18168785	18155006	18155085	-	75	18154539	18168778
Gm04	18158059	18167619	18158059	18159258	18166420	18167619	99	---	---	---	---	18166197	18166256	+	70	18158059	18167617
Gm04	18186136	18198979	18186144	18186840	18198275	18198977	93	18186131	18186135	18198980	18198984	18197872	18197898	+	70	---	---
Gm04	18194786	18202372	18194786	18195229	18201926	18202372	87	---	---	---	---	18201591	18201607	+	70	---	---
Gm04	18207429	18225933	18207429	18208721	18224638	18225933	94	---	---	---	---	18209428	18209446	-	84	---	---
Gm04	18207654	18225898	18207654	18208686	18224863	18225898	95	---	---	---	---	18209428	18209446	-	84	---	---
Gm04	18230769	18237457	18230769	18231284	18236943	18237457	94	---	---	---	---	18231552	18231565	-	78	---	---
Gm04	18254408	18257181	18254408	18255080	18256517	18257181	85	---	---	---	---	18256421	18256433	+	84	18254411	18257179
Gm04	18295570	18303630	18295570	18296054	18303168	18303630	86	18295564	18295569	18303631	18303636	18302990	18303135	+	80	18295570	18303627
Gm04	18332408	18340912	18332409	18333515	18339777	18340912	94	18332403	18332407	18340913	18340917	18333807	18333823	-	70	18332410	18340910
Gm04	18346555	18361752	18346555	18348526	18359790	18361752	96	---	---	---	---	18359667	18359735	+	78	18346555	18361742
Gm04	18436540	18438949	18436550	18436872	18438608	18438938	96	18436535	18436539	18438950	18438954	---	---	0	--	---	---
Gm04	18455189	18461182	18455189	18455613	18460759	18461182	93	---	---	---	---	18460525	18460555	+	74	18455203	18461168
Gm04	18481738	18485924	18481751	18482019	18485655	18485923	96	18481733	18481737	18485925	18485929	18485597	18485626	+	76	18481741	18485920
Gm04	18533038	18550167	18533042	18534979	18548219	18550160	98	18533033	18533037	18550168	18550172	18535602	18535620	-	84	18533039	18550164
Gm04	18605909	18615957	18605909	18607290	18614552	18615957	90	---	---	---	---	18614188	18614219	+	71	18605909	18615954
Gm04	18605909	18615288	18605909	18606615	18614552	18615283	88	18605904	18605908	18615289	18615293	18606655	18606679	-	72	---	---
Gm04	18627241	18646541	18627241	18628850	18644929	18646541	97	---	---	---	---	18644808	18644874	+	77	18627241	18646539
Gm04	18662258	18670656	18662258	18663235	18669682	18670656	87	---	---	---	---	18663478	18663506	-	75	18662259	18670654
Gm04	18671575	18682136	18671575	18672987	18680718	18682136	95	---	---	---	---	18680434	18680461	+	71	---	---
Gm04	18708938	18714956	18708938	18709888	18713981	18714956	93	---	---	---	---	18710066	18710093	-	71	18708938	18714953
Gm04	18725303	18728498	18725303	18725626	18728175	18728498	95	---	---	---	---	18725688	18725699	-	100	18725307	18728497
Gm04	18732277	18747787	18732277	18732867	18747197	18747787	95	---	---	---	---	18746564	18746587	+	70	18732288	18747785
Gm04	18737334	18742962	18737341	18738372	18741925	18742958	94	18737329	18737333	18742963	18742967	18741854	18741885	+	71	18737336	18742956
Gm04	18753598	18772086	18753598	18754051	18771651	18772086	87	---	---	---	---	18754867	18754885	-	78	18753599	18772072
Gm04	18767296	18777633	18767296	18767538	18777391	18777633	93	---	---	---	---	18777233	18777253	+	80	---	---
Gm04	18769224	18774610	18769224	18770130	18773705	18774610	97	---	---	---	---	18770174	18770242	-	82	18769225	18774608
Gm04	18822605	18829275	18822605	18824138	18827792	18829275	93	---	---	---	---	18827611	18827644	+	85	18822608	18829272
Gm04	18831260	18850433	18831260	18832591	18849059	18850433	86	---	---	---	---	18833372	18833387	-	81	18831274	18850432
Gm04	18873736	18885971	18873739	18877391	18882299	18885960	99	18873731	18873735	18885972	18885976	18882227	18882240	+	71	18873742	18885963
Gm04	18914654	18920768	18914654	18915690	18919766	18920768	90	---	---	---	---	18915839	18915871	-	84	18914657	18920766
Gm04	18932654	18936825	18932668	18932833	18936650	18936815	93	18932649	18932653	18936826	18936830	18932837	18932849	-	84	18932668	18936819
Gm04	18948906	18957631	18948917	18949975	18956575	18957618	91	18948900	18948905	18957632	18957637	18956403	18956433	+	90	18948917	18957628
Gm04	18993480	19010778	18993480	18995156	19009101	19010778	99	---	---	---	---	19008418	19008433	+	81	18993486	19010776
Gm04	19030825	19040374	19030835	19031347	19039861	19040370	95	19030820	19030824	19040375	19040379	19031730	19031743	-	85	---	---
Gm04	19157082	19173892	19157082	19157599	19173376	19173892	88	---	---	---	---	19172587	19172640	+	72	---	---
Gm04	19161845	19166989	19161845	19162211	19166614	19166989	91	19161839	19161844	19166990	19166995	19166433	19166448	+	75	---	---
Gm04	19227207	19237134	19227207	19228452	19235911	19237134	94	---	---	---	---	19235592	19235649	+	70	19227207	19237132
Gm04	19239625	19248780	19239627	19240734	19247658	19248765	99	19239620	19239624	19248781	19248785	19240889	19240902	-	100	19239627	19248765
Gm04	19252814	19255707	19252820	19253187	19255327	19255695	96	19252809	19252813	19255708	19255712	19255254	19255273	+	70	19252818	19255696
Gm04	19278426	19287513	19278426	19278988	19286952	19287513	92	---	---	---	---	19286583	19286608	+	73	---	---
Gm04	19300409	19321716	19300423	19301161	19320974	19321711	92	19300404	19300408	19321717	19321721	19302069	19302152	-	70	19300413	19321709
Gm04	19302223	19321720	19302223	19303291	19320603	19321720	85	---	---	---	---	19319806	19319825	+	85	19302226	19321716
Gm04	19309307	19319609	19309307	19310445	19318456	19319609	96	---	---	---	---	19318092	19318113	+	81	19309309	19319607
Gm04	19353094	19368142	19353094	19355013	19366272	19368142	92	---	---	---	---	19366151	19366218	+	77	19353095	19368140
Gm04	19353136	19367832	19353136	19354689	19366314	19367832	92	---	---	---	---	19366151	19366218	+	77	---	---
Gm04	19405209	19424405	19405215	19406017	19423588	19424390	97	19405204	19405208	19424406	19424410	19422991	19423008	+	72	---	---
Gm04	19426460	19433778	19426473	19427454	19432794	19433771	93	19426455	19426459	19433779	19433783	19427632	19427654	-	78	19426463	19433769
Gm04	19441146	19447522	19441146	19441510	19447165	19447522	89	---	---	---	---	19446914	19446950	+	78	19441152	19447520
Gm04	19459739	19466797	19459739	19459977	19466557	19466797	88	---	---	---	---	19466387	19466410	+	70	---	---
Gm04	19485739	19499534	19485739	19486368	19498911	19499534	88	---	---	---	---	19498283	19498316	+	70	---	---
Gm04	19492311	19495897	19492311	19493723	19494495	19495897	85	---	---	---	---	19493761	19493773	-	84	---	---
Gm04	19510312	19515592	19510312	19511109	19514780	19515592	94	---	---	---	---	19514597	19514635	+	82	19510317	19515589
Gm04	19540510	19544422	19540510	19541543	19543388	19544422	99	---	---	---	---	19541598	19541626	-	75	19540510	19544420
Gm04	19564125	19572998	19564125	19565211	19571911	19572998	97	---	---	---	---	19565447	19565463	-	76	19564134	19572993
Gm04	19601150	19620997	19601150	19602677	19619424	19620997	95	---	---	---	---	19618655	19618670	+	87	19601150	19620995
Gm04	19614822	19619081	19614822	19615362	19618535	19619081	98	19614804	19614821	19619082	19619099	---	---	0	--	---	---
Gm04	19650006	19655375	19650006	19650889	19654482	19655375	93	---	---	---	---	19650931	19651001	-	83	19650006	19655372
Gm04	19679704	19694290	19679706	19680256	19693738	19694290	92	19679699	19679703	19694291	19694295	19680852	19680872	-	76	19679706	19694284
Gm04	19686715	19692010	19686715	19687598	19691151	19692010	93	---	---	---	---	19687631	19687710	-	82	19686715	19692008
Gm04	19696865	19709902	19696865	19697376	19709390	19709902	97	---	---	---	---	19709008	19709028	+	76	---	---
Gm04	19713130	19715921	19713140	19713461	19715599	19715916	85	19713124	19713129	19715922	19715927	---	---	0	--	---	---
Gm04	19725891	19744964	19725891	19727479	19743363	19744964	96	---	---	---	---	19743243	19743306	+	76	---	---
Gm04	19753008	19763337	19753022	19754183	19762171	19763334	97	19753002	19753007	19763338	19763343	19761807	19761828	+	77	19753022	19763334
Gm04	19786152	19800573	19786152	19787081	19799644	19800573	99	---	---	---	---	19787638	19787681	-	70	19786158	19800561
Gm04	19834625	19854780	19834625	19836227	19853178	19854780	91	---	---	---	---	19852408	19852421	+	78	19834625	19854778
Gm04	19858995	19869393	19858995	19860167	19868228	19869393	98	---	---	---	---	19867825	19867856	+	71	19858995	19869390
Gm04	19903611	19911873	19903611	19904597	19910899	19911873	94	---	---	---	---	19904831	19904883	-	71	19903611	19911871
Gm04	19912751	19921343	19912751	19914394	19919721	19921343	94	---	---	---	---	19919512	19919532	+	90	19912753	19921341
Gm04	19957232	19970674	19957232	19958326	19969603	19970674	85	---	---	---	---	19969102	19969204	+	87	19957236	19970670
Gm04	19983200	19989985	19983202	19984861	19988312	19989981	96	19983195	19983199	19989986	19989990	19985002	19985033	-	84	19983203	19989979
Gm04	19990602	20006976	19990602	19990812	20006766	20006976	96	---	---	---	---	19991575	19991598	-	75	19990617	20006973
Gm04	20000048	20006329	20000063	20001599	20004809	20006328	93	20000043	20000047	20006330	20006334	20004648	20004667	+	70	20000058	20006328
Gm04	20028142	20030374	20028142	20028355	20030144	20030374	86	---	---	---	---	20028357	20028385	-	82	20028156	20030372
Gm04	20057734	20075872	20057734	20058951	20074649	20075872	92	---	---	---	---	20059582	20059598	-	76	20057741	20075868
Gm04	20113930	20118371	20113930	20114894	20117406	20118371	99	---	---	---	---	20114994	20115020	-	77	20113930	20118368
Gm04	20135632	20142106	20135632	20136073	20141666	20142106	87	---	---	---	---	20141413	20141436	+	70	---	---
Gm04	20158968	20164013	20158972	20159519	20163462	20164009	99	20158952	20158967	20164014	20164029	20159622	20159633	-	75	20158984	20164010
Gm04	20226725	20244302	20226725	20228328	20242695	20244302	96	---	---	---	---	20242577	20242640	+	75	20226725	20244300
Gm04	20265641	20285024	20265655	20266980	20283679	20285021	94	20265635	20265640	20285025	20285030	20282886	20282912	+	70	20265652	20285017
Gm04	20296553	20305783	20296553	20297918	20304369	20305774	90	20296544	20296552	20305784	20305792	20304204	20304224	+	80	20296564	20305777
Gm04	20314032	20323805	20314037	20314413	20323409	20323791	88	20314026	20314031	20323806	20323811	20314792	20314827	-	77	---	---
Gm04	20337250	20345424	20337250	20337545	20345130	20345424	95	---	---	---	---	20337887	20337904	-	77	20337261	20345422
Gm04	20383814	20399473	20383814	20385462	20397824	20399473	98	---	---	---	---	20385996	20386011	-	75	---	---
Gm04	20401283	20417439	20401283	20402917	20415791	20417439	96	---	---	---	---	20415236	20415251	+	75	20401283	20417437
Gm04	20456627	20465212	20456627	20456963	20464883	20465212	93	---	---	---	---	20457003	20457023	-	85	20456628	20465210
Gm04	20474448	20484244	20474448	20475597	20483095	20484244	99	---	---	---	---	20475853	20475920	-	72	20474448	20484243
Gm04	20501471	20515833	20501471	20503576	20513742	20515833	98	---	---	---	---	20513274	20513293	+	80	20501471	20515830
Gm04	20549404	20568736	20549405	20549553	20568585	20568733	88	20549399	20549403	20568737	20568741	20567728	20567762	+	77	20549414	20568731
Gm04	20552148	20558435	20552148	20552589	20557965	20558435	90	---	---	---	---	20552767	20552795	-	82	---	---
Gm04	20566952	20581588	20566959	20568446	20580106	20581586	88	20566947	20566951	20581589	20581593	20569016	20569029	-	78	---	---
Gm04	20567442	20580823	20567442	20567685	20580580	20580823	95	---	---	---	---	20568189	20568226	-	71	20567442	20580813
Gm04	20594681	20603966	20594681	20595682	20602965	20603966	99	---	---	---	---	20595821	20595834	-	71	20594681	20603963
Gm04	20632788	20646224	20632788	20634171	20644811	20646224	91	---	---	---	---	20644363	20644377	+	86	20632788	20646222
Gm04	20653055	20661329	20653055	20654140	20660251	20661329	96	---	---	---	---	20659959	20659973	+	80	20653057	20661323
Gm04	20693006	20704059	20693011	20693270	20703796	20704055	95	20693001	20693005	20704060	20704064	20703625	20703659	+	80	---	---
Gm04	20731851	20738740	20731856	20732255	20738339	20738734	96	20731845	20731850	20738741	20738746	20738269	20738302	+	70	20731852	20738734
Gm04	20763191	20765967	20763191	20763632	20765526	20765967	95	---	---	---	---	20765429	20765480	+	75	20763197	20765964
Gm04	20774817	20780458	20774817	20775404	20779869	20780458	95	---	---	---	---	20775558	20775574	-	70	20774817	20780456
Gm04	20800015	20821744	20800015	20801301	20820473	20821744	85	---	---	---	---	20802141	20802167	-	70	---	---
Gm04	20812088	20816787	20812088	20812988	20815895	20816787	86	---	---	---	---	20815755	20815777	+	78	---	---
Gm04	20815895	20821960	20815896	20816481	20821319	20821948	86	20815889	20815894	20821961	20821966	20816703	20816723	-	71	20815896	20821955
Gm04	20893042	20911714	20893042	20894207	20910547	20911714	96	---	---	---	---	20894261	20894328	-	77	---	---
Gm04	20927645	20947260	20927645	20927896	20947009	20947260	94	---	---	---	---	20928664	20928690	-	70	20927653	20947258
Gm04	20935725	20939968	20935725	20935926	20939767	20939968	89	---	---	---	---	20939645	20939685	+	97	---	---
Gm04	20948933	20969614	20948933	20950477	20968091	20969614	92	---	---	---	---	20951255	20951282	-	78	20948933	20969612
Gm04	20951532	20960768	20951536	20952633	20959656	20960756	99	20951527	20951531	20960769	20960773	20952779	20952797	-	89	20951534	20960760
Gm04	20971479	20983364	20971488	20971979	20982866	20983358	93	20971474	20971478	20983365	20983369	20972279	20972296	-	88	---	---
Gm04	20985608	20991703	20985608	20986827	20990483	20991703	95	---	---	---	---	20990302	20990330	+	79	---	---
Gm04	20992496	21007514	20992504	20992975	21007029	21007502	87	20992490	20992495	21007515	21007520	21006410	21006438	+	72	---	---
Gm04	20993788	21008012	20993788	20994350	21007460	21008012	93	---	---	---	---	20994976	20994991	-	81	---	---
Gm04	21004154	21024316	21004154	21005150	21023332	21024316	87	---	---	---	---	21005953	21005977	-	76	---	---
Gm04	21032262	21048066	21032270	21033018	21047326	21048064	93	21032257	21032261	21048067	21048071	21033612	21033631	-	90	21032266	21048062
Gm04	21041927	21046936	21041927	21042494	21046358	21046936	90	---	---	---	---	21042655	21042688	-	79	21041929	21046934
Gm04	21071183	21089748	21071183	21074032	21086898	21089747	99	21071178	21071182	21089749	21089753	21074593	21074610	-	72	21071183	21089747
Gm04	21094433	21103702	21094433	21095439	21102695	21103702	99	---	---	---	---	21095778	21095791	-	85	21094436	21103698
Gm04	21117581	21131572	21117581	21119261	21129865	21131572	95	---	---	---	---	21119705	21119726	-	77	21117587	21131569
Gm04	21117585	21129414	21117585	21117697	21129301	21129414	95	---	---	---	---	21118264	21118278	-	80	---	---
Gm04	21142371	21160603	21142371	21143079	21159878	21160603	85	---	---	---	---	21143807	21143832	-	84	21142371	21160600
Gm04	21169455	21171751	21169455	21169696	21171507	21171751	94	---	---	---	---	21171407	21171427	+	80	---	---
Gm04	21179620	21188136	21179634	21180611	21187146	21188123	99	21179615	21179619	21188137	21188141	21180873	21180901	-	72	21179634	21188135
Gm04	21217071	21237155	21217076	21218736	21235438	21237153	95	21217066	21217070	21237156	21237160	21234679	21234691	+	84	21217072	21237150
Gm04	21247054	21268868	21247054	21248444	21267457	21268868	92	---	---	---	---	21249061	21249080	-	80	21247055	21268866
Gm04	21247579	21268411	21247579	21247987	21268003	21268411	93	---	---	---	---	21248619	21248633	-	73	21247595	21268403
Gm04	21249988	21262965	21249988	21251088	21261868	21262965	94	---	---	---	---	21251611	21251627	-	76	21249997	21262963
Gm04	21253748	21259273	21253748	21254709	21258312	21259273	99	---	---	---	---	21258197	21258244	+	81	21253748	21259271
Gm04	21271029	21285434	21271029	21271852	21284664	21285434	88	---	---	---	---	21284242	21284277	+	75	21271029	21285432
Gm04	21273948	21283182	21273954	21275049	21282085	21283181	99	21273942	21273947	21283183	21283188	21281903	21281931	+	86	21273953	21283179
Gm04	21294892	21304735	21294903	21296126	21303531	21304734	98	21294886	21294891	21304736	21304741	21296385	21296442	-	70	21294903	21304731
Gm04	21306714	21317630	21306714	21308535	21315805	21317630	95	---	---	---	---	21315588	21315600	+	76	21306728	21317625
Gm04	21322597	21336390	21322604	21325818	21332969	21336383	85	21322592	21322596	21336391	21336395	21332612	21332657	+	73	---	---
Gm04	21322604	21335688	21322604	21325380	21332969	21335688	91	---	---	---	---	21332615	21332657	+	76	21322617	21335686
Gm04	21345409	21364573	21345409	21346409	21363573	21364573	99	---	---	---	---	21347243	21347255	-	100	21345409	21364571
Gm04	21351911	21363219	21351911	21354552	21360205	21363210	85	21351906	21351910	21363220	21363224	21354714	21354799	-	72	---	---
Gm04	21374803	21379445	21374803	21375187	21379059	21379445	86	---	---	---	---	21375230	21375256	-	70	21374816	21379443
Gm04	21393268	21406139	21393268	21393977	21405430	21406139	95	---	---	---	---	21404878	21404899	+	90	---	---
Gm04	21402298	21405431	21402298	21402814	21404891	21405431	91	---	---	---	---	21404787	21404831	+	75	21402298	21405429
Gm04	21414818	21420258	21414818	21415768	21419296	21420258	96	---	---	---	---	21415835	21415882	-	79	21414818	21420256
Gm04	21439692	21446787	21439692	21440019	21446459	21446787	94	---	---	---	---	21446196	21446216	+	80	21439705	21446774
Gm04	21440019	21446410	21440019	21440933	21445483	21446410	94	---	---	---	---	21445284	21445306	+	82	21440019	21446393
Gm04	21451896	21469305	21451903	21453555	21467650	21469302	98	21451891	21451895	21469306	21469310	21454180	21454198	-	84	21451896	21469302
Gm04	21464175	21484072	21464189	21465515	21482739	21484072	85	21464170	21464174	21484073	21484077	21466299	21466318	-	75	---	---
Gm04	21489495	21509349	21489495	21491146	21507676	21509349	97	---	---	---	---	21506916	21506928	+	84	21489498	21509345
Gm04	21519632	21536298	21519632	21519748	21536182	21536298	94	---	---	---	---	21520422	21520442	-	100	21519643	21536293
Gm04	21519786	21526683	21519786	21520472	21525997	21526683	97	---	---	---	---	21520628	21520647	-	90	---	---
Gm04	21546857	21553018	21546857	21547902	21551946	21553018	91	---	---	---	---	21548000	21548011	-	83	21546859	21553016
Gm04	21564708	21573160	21564708	21565683	21572197	21573160	97	---	---	---	---	21565941	21565969	-	75	21564708	21573158
Gm04	21589108	21597949	21589108	21589217	21597838	21597949	91	---	---	---	---	21589595	21589616	-	90	21589118	21597946
Gm04	21660806	21670926	21660806	21662029	21669703	21670926	99	---	---	---	---	21669382	21669443	+	72	21660807	21670924
Gm04	21723480	21728871	21723480	21724440	21727909	21728871	94	---	---	---	---	21724507	21724554	-	81	21723480	21728869
Gm04	21736629	21752911	21736629	21738271	21751236	21752911	95	---	---	---	---	21738899	21738920	-	81	21736635	21752907
Gm04	21769538	21785126	21769538	21773785	21780884	21785126	92	---	---	---	---	21780560	21780580	+	76	21769553	21785122
Gm04	21780333	21797719	21780333	21781968	21796071	21797717	98	21780327	21780332	21797720	21797725	21795365	21795392	+	85	---	---
Gm04	21814948	21833201	21814948	21815154	21832995	21833201	87	---	---	---	---	21815904	21815972	-	72	21814949	21833197
Gm04	21855875	21877385	21855875	21856562	21876707	21877385	90	---	---	---	---	21857214	21857324	-	72	21855875	21877379
Gm04	21945691	21948301	21945691	21945958	21948035	21948301	94	---	---	---	---	21947963	21947975	+	92	21945696	21948298
Gm04	21977212	21986686	21977226	21978225	21985673	21986672	99	21977206	21977211	21986687	21986692	21985346	21985403	+	70	21977215	21986674
Gm04	22009832	22023307	22009832	22010590	22022570	22023307	86	---	---	---	---	22022435	22022515	+	74	---	---
Gm04	22036534	22048269	22036534	22037631	22047175	22048269	85	---	---	---	---	22046727	22046750	+	70	---	---
Gm04	22051513	22061779	22051513	22052661	22060628	22061779	97	---	---	---	---	22052988	22053009	-	81	22051515	22061777
Gm04	22107863	22116180	22107864	22108785	22115258	22116180	99	22107856	22107862	22116181	22116187	22114934	22114954	+	76	22107864	22116178
Gm04	22124264	22132730	22124264	22125241	22131760	22132730	98	---	---	---	---	22131475	22131503	+	75	22124265	22132728
Gm04	22149928	22160257	22149928	22151562	22158690	22160257	88	---	---	---	---	22151715	22151737	-	91	22149929	22160248
Gm04	22168029	22187924	22168029	22169626	22186370	22187924	93	---	---	---	---	22186248	22186315	+	79	22168029	22187922
Gm04	22246646	22251990	22246646	22247555	22251110	22251990	94	---	---	---	---	22247597	22247668	-	83	22246646	22251986
Gm04	22264022	22278471	22264022	22265655	22276857	22278471	95	---	---	---	---	22276729	22276802	+	79	22264022	22278469
Gm04	22264575	22278019	22264589	22265202	22277405	22278018	97	22264570	22264574	22278020	22278024	22276833	22276863	+	74	---	---
Gm04	22305983	22312559	22305985	22306602	22311945	22312553	91	22305978	22305982	22312560	22312564	22311909	22311921	+	84	---	---
Gm04	22319991	22339516	22319991	22321616	22337869	22339516	97	---	---	---	---	22337121	22337133	+	76	22319991	22339514
Gm04	22367403	22374088	22367403	22367607	22373888	22374088	91	---	---	---	---	22367743	22367774	-	71	---	---
Gm04	22395108	22403438	22395108	22395941	22402605	22403438	99	---	---	---	---	22402345	22402392	+	81	---	---
Gm04	22448727	22452165	22448727	22449650	22451240	22452165	91	---	---	---	---	22451204	22451238	+	71	22448739	22452163
Gm04	22454532	22470245	22454532	22456188	22468570	22470245	98	---	---	---	---	22456688	22456707	-	70	22454536	22470243
Gm04	22481577	22486162	22481579	22482987	22484800	22486160	94	22481572	22481576	22486163	22486167	22483064	22483081	-	94	22481592	22486157
Gm04	22499247	22503361	22499251	22500440	22502158	22503361	85	22499238	22499246	22503362	22503370	22500501	22500538	-	71	---	---
Gm04	22513981	22522679	22513981	22514555	22522103	22522679	94	---	---	---	---	22514878	22514900	-	78	22513998	22522674
Gm04	22514563	22521844	22514563	22515073	22521332	22521844	96	---	---	---	---	22515075	22515093	-	89	22514564	22521840
Gm04	22568793	22575670	22568794	22569852	22574578	22575666	96	22568787	22568792	22575671	22575676	22574365	22574403	+	71	22568795	22575666
Gm04	22578534	22581802	22578534	22579068	22581268	22581802	93	---	---	---	---	22579156	22579178	-	73	22578537	22581791
Gm04	22578617	22581763	22578617	22579029	22581351	22581763	93	---	---	---	---	22581235	22581297	+	73	22578624	22581749
Gm04	22605287	22616220	22605298	22605498	22616009	22616211	89	22605282	22605286	22616221	22616225	22605917	22605931	-	100	---	---
Gm04	22636526	22656387	22636526	22639106	22653957	22656387	85	---	---	---	---	22639830	22639847	-	77	22636533	22656382
Gm04	22639436	22659160	22639436	22642817	22655955	22659160	88	---	---	---	---	22643445	22643473	-	72	---	---
Gm04	22647145	22663651	22647145	22648835	22661942	22663651	97	---	---	---	---	22661396	22661419	+	70	---	---
Gm04	22666502	22685258	22666502	22666860	22684902	22685258	86	---	---	---	---	22667679	22667723	-	77	22666502	22685256
Gm04	22715229	22731064	22715229	22715711	22730576	22731064	87	---	---	---	---	22730118	22730142	+	72	---	---
Gm04	22715327	22729677	22715327	22715790	22729214	22729677	89	---	---	---	---	22728559	22728586	+	75	---	---
Gm04	22743970	22761230	22743970	22745917	22759284	22761230	99	---	---	---	---	22746551	22746566	-	81	22743970	22761228
Gm04	22770691	22791946	22770691	22772688	22789950	22791946	99	---	---	---	---	22789102	22789122	+	71	22770691	22791944
Gm04	22795473	22804714	22795487	22796571	22803615	22804699	99	22795468	22795472	22804715	22804719	22803429	22803456	+	85	22795474	22804696
Gm04	22824155	22840153	22824160	22825051	22839194	22840152	86	22824150	22824154	22840154	22840158	22825719	22825730	-	83	22824170	22840152
Gm04	22868122	22871671	22868132	22868693	22871097	22871658	91	22868117	22868121	22871672	22871676	22870976	22870989	+	71	---	---
Gm04	22868298	22871658	22868298	22868693	22871263	22871658	93	---	---	---	---	---	---	0	--	---	---
Gm04	22872010	22881431	22872012	22872566	22880877	22881431	86	22872005	22872009	22881432	22881436	22872920	22872935	-	87	22872016	22881428
Gm04	22875508	22880877	22875508	22875916	22880470	22880877	92	---	---	---	---	22876027	22876053	-	74	22875516	22880875
Gm04	22902990	22909491	22902990	22903819	22908663	22909491	96	---	---	---	---	22908462	22908484	+	73	22903001	22909488
Gm04	22910980	22914396	22910980	22911469	22913908	22914396	94	---	---	---	---	---	---	0	--	22910981	22914379
Gm04	22911709	22914926	22911712	22912721	22913908	22914916	93	22911704	22911708	22914927	22914931	---	---	0	--	22911711	22914922
Gm04	22916599	22926492	22916599	22917821	22925270	22926492	99	---	---	---	---	22924949	22925010	+	72	22916599	22926490
Gm04	22943825	22952634	22943825	22944371	22952088	22952634	89	---	---	---	---	22951856	22951895	+	70	22943843	22952628
Gm04	22947009	22951360	22947009	22949180	22949182	22951360	97	---	---	---	---	---	---	0	--	22947013	22951350
Gm04	22948180	22950463	22948180	22949197	22949460	22950463	87	---	---	---	---	---	---	0	--	22948180	22950459
Gm04	22988245	22995841	22988245	22989026	22995080	22995841	85	---	---	---	---	22994892	22994911	+	85	---	---
Gm04	22999616	23003571	22999616	23000825	23002362	23003571	91	---	---	---	---	23002326	23002338	+	76	22999625	23003564
Gm04	23006108	23007420	23006110	23006682	23006841	23007415	90	23006102	23006107	23007421	23007426	---	---	0	--	23006110	23007406
Gm04	23016804	23020680	23016804	23017379	23020099	23020674	98	23016799	23016803	23020681	23020685	23017427	23017441	-	73	23016808	23020667
Gm04	23023655	23027342	23023655	23024322	23026675	23027342	93	---	---	---	---	---	---	0	--	23023671	23027336
Gm04	23052196	23056138	23052196	23052505	23055830	23056138	97	---	---	---	---	---	---	0	--	---	---
Gm04	23068918	23071792	23068918	23069114	23071596	23071792	89	---	---	---	---	23069219	23069237	-	78	---	---
Gm04	23076419	23093903	23076419	23077996	23092317	23093903	94	---	---	---	---	23091853	23091916	+	78	23076428	23093898
Gm04	23106833	23115939	23106833	23107807	23114966	23115939	93	---	---	---	---	23107990	23108047	-	70	23106841	23115937
Gm04	23123230	23131743	23123230	23123439	23131534	23131743	97	---	---	---	---	23131148	23131161	+	71	---	---
Gm04	23152061	23157376	23152061	23152958	23156479	23157376	98	---	---	---	---	23153002	23153071	-	82	23152061	23157374
Gm04	23182344	23185361	23182344	23182706	23184996	23185361	89	---	---	---	---	23184922	23184982	+	83	23182361	23185346
Gm04	23198496	23204458	23198496	23199665	23203260	23204458	85	---	---	---	---	23199751	23199763	-	84	---	---
Gm04	23216139	23221496	23216139	23217046	23220589	23221496	97	---	---	---	---	23217163	23217182	-	70	23216141	23221494
Gm04	23272609	23284459	23272621	23276082	23280990	23284454	98	23272602	23272608	23284460	23284466	23280850	23280878	+	72	23272619	23284452
Gm04	23287496	23303394	23287496	23289432	23301459	23303394	99	---	---	---	---	23289938	23289957	-	70	23287496	23303392
Gm04	23337566	23347958	23337566	23338749	23346792	23347958	97	---	---	---	---	23339119	23339152	-	73	23337566	23347955
Gm04	23353691	23362991	23353691	23354692	23361990	23362991	99	---	---	---	---	23355021	23355043	-	73	23353692	23362989
Gm04	23386807	23389378	23386810	23387132	23389054	23389378	89	23386802	23386806	23389379	23389383	23388965	23388992	+	78	23386813	23389376
Gm04	23412255	23416940	23412255	23412608	23416587	23416940	98	---	---	---	---	23416409	23416448	+	70	23412255	23416939
Gm04	23444255	23463618	23444255	23445855	23462018	23463618	97	---	---	---	---	23445909	23445976	-	76	23444255	23463616
Gm04	23470386	23475923	23470386	23471360	23474945	23475923	95	---	---	---	---	23471387	23471473	-	72	23470389	23475917
Gm04	23470759	23475555	23470769	23470985	23475333	23475549	98	23470753	23470758	23475556	23475561	23471184	23471202	-	78	23470771	23475550
Gm04	23510325	23530019	23510339	23511999	23528352	23530012	99	23510319	23510324	23530020	23530025	23512724	23512736	-	84	23510330	23530010
Gm04	23543460	23549925	23543460	23544368	23549019	23549925	97	---	---	---	---	23544576	23544593	-	88	23543460	23549922
Gm04	23585228	23603385	23585242	23586844	23601781	23603383	99	23585223	23585227	23603386	23603390	23601078	23601089	+	83	---	---
Gm04	23619874	23629206	23619874	23621290	23627749	23629206	91	---	---	---	---	23621585	23621612	-	75	---	---
Gm04	23649366	23660313	23649366	23650431	23659249	23660313	93	---	---	---	---	23650576	23650596	-	80	---	---
Gm04	23664997	23672206	23664997	23665388	23671798	23672206	89	---	---	---	---	23665664	23665708	-	75	23664997	23672199
Gm04	23676749	23689430	23676749	23677351	23688813	23689430	93	---	---	---	---	23688341	23688370	+	73	---	---
Gm04	23677354	23682875	23677354	23678315	23681914	23682875	99	23677348	23677353	23682876	23682881	23678381	23678428	-	81	23677354	23682873
Gm04	23719529	23728379	23719529	23720029	23727879	23728379	99	---	---	---	---	23727555	23727581	+	92	23719536	23728374
Gm04	23737886	23752877	23737888	23739501	23751379	23752869	90	23737881	23737885	23752878	23752882	23751259	23751324	+	77	23737886	23752875
Gm04	23757257	23767527	23757257	23758378	23766402	23767527	97	---	---	---	---	23758747	23758780	-	73	23757258	23767525
Gm04	23771049	23777732	23771062	23771594	23777180	23777718	88	23771043	23771048	23777733	23777738	23776970	23776982	+	76	---	---
Gm04	23817533	23826650	23817533	23818657	23825548	23826650	93	---	---	---	---	23818967	23819002	-	75	23817533	23826648
Gm04	23835838	23841090	23835838	23836745	23840176	23841082	96	23835832	23835837	23841091	23841096	23836789	23836861	-	82	23835839	23841089
Gm04	23849796	23853174	23849796	23850157	23852813	23853174	91	---	---	---	---	23852734	23852752	+	84	23849797	23853170
Gm04	23874872	23879248	23874872	23875466	23878641	23879248	93	---	---	---	---	23878527	23878574	+	81	---	---
Gm04	23881674	23888470	23881674	23883215	23886976	23888470	93	---	---	---	---	23883390	23883403	-	92	---	---
Gm04	23900528	23908245	23900541	23900909	23907867	23908235	99	23900523	23900527	23908246	23908250	23901089	23901210	-	81	---	---
Gm04	23925488	23937139	23925488	23925986	23936633	23937139	86	---	---	---	---	23926349	23926438	-	78	---	---
Gm04	23948944	23960045	23948951	23950120	23958868	23960038	87	23948939	23948943	23960046	23960050	23958510	23958544	+	85	---	---
Gm04	23950993	23960602	23950993	23951458	23960134	23960602	85	---	---	---	---	23959807	23959831	+	76	---	---
Gm04	23951460	23963018	23951460	23951731	23962749	23963018	90	---	---	---	---	23962347	23962364	+	83	23951460	23963013
Gm04	23984173	23994563	23984173	23986596	23992119	23994563	95	---	---	---	---	23991933	23991959	+	77	23984173	23994556
Gm04	23997620	24003153	23997620	23998585	24002188	24003153	99	---	---	---	---	23998652	23998699	-	81	23997622	24003151
Gm04	24028699	24044286	24028714	24028924	24044075	24044285	88	24028694	24028698	24044287	24044291	24029547	24029577	-	80	24028701	24044268
Gm04	24031318	24040799	24031318	24032385	24039758	24040799	92	---	---	---	---	24032650	24032689	-	70	24031320	24040797
Gm04	24045819	24061862	24045819	24047621	24060062	24061862	95	---	---	---	---	24047675	24047747	-	78	24045836	24061860
Gm04	24065417	24068110	24065417	24065925	24067584	24068110	88	---	---	---	---	24065927	24065980	-	70	24065417	24068108
Gm04	24071473	24079950	24071473	24072452	24078971	24079950	98	---	---	---	---	24078686	24078714	+	75	24071473	24079949
Gm04	24083366	24093401	24083366	24084782	24091988	24093401	93	---	---	---	---	24084924	24084944	-	80	24083366	24093396
Gm04	24109526	24112048	24109526	24109743	24111820	24112048	90	---	---	---	---	24111788	24111799	+	83	24109526	24112033
Gm04	24124961	24132895	24124961	24126575	24131271	24132895	89	---	---	---	---	24126728	24126740	-	76	24124967	24132893
Gm04	24159240	24169916	24159240	24159720	24169436	24169916	90	---	---	---	---	24160147	24160182	-	72	24159242	24169914
Gm04	24171369	24187052	24171369	24172303	24186051	24187052	86	---	---	---	---	24172745	24172768	-	70	24171369	24187050
Gm04	24173174	24183535	24173174	24174338	24182334	24183535	95	---	---	---	---	24181935	24181962	+	75	24173174	24183532
Gm04	24215920	24230263	24215921	24217791	24228396	24230263	98	24215914	24215919	24230264	24230269	24218237	24218256	-	80	24215921	24230261
Gm04	24238338	24243812	24238338	24239250	24242902	24243812	92	---	---	---	---	24239412	24239431	-	75	---	---
Gm04	24248693	24268102	24248693	24248958	24267837	24268102	93	---	---	---	---	24249772	24249815	-	75	24248693	24268088
Gm04	24273012	24281387	24273012	24273361	24281038	24281387	94	---	---	---	---	24273613	24273741	-	72	24273018	24281380
Gm04	24282147	24293019	24282147	24282711	24292434	24293019	85	---	---	---	---	24292090	24292119	+	70	---	---
Gm04	24339140	24344197	24339140	24340672	24342680	24344197	92	---	---	---	---	24340683	24340716	-	82	24339140	24344190
Gm04	24355697	24369388	24355697	24357534	24367535	24369374	93	24355691	24355696	24369389	24369394	24357881	24357910	-	80	24355699	24369381
Gm04	24355697	24369823	24355697	24357991	24367535	24369823	93	---	---	---	---	24367242	24367261	+	85	24355699	24369810
Gm04	24366126	24371289	24366126	24366288	24371127	24371289	99	---	---	---	---	24370968	24370982	+	73	---	---
Gm04	24405377	24416412	24405387	24405802	24415989	24416402	92	24405372	24405376	24416413	24416417	24406211	24406230	-	85	24405382	24416402
Gm04	24423677	24429493	24423689	24424214	24428952	24429479	95	24423672	24423676	24429494	24429498	24428930	24428941	+	75	24423678	24429489
Gm04	24494203	24503788	24494203	24495319	24502652	24503788	97	---	---	---	---	24502334	24502401	+	72	24494203	24503785
Gm04	24529733	24540080	24529744	24530894	24538920	24540070	99	24529728	24529732	24540081	24540085	24531238	24531259	-	77	24529738	24540074
Gm04	24551261	24562608	24551261	24553984	24559829	24562608	96	---	---	---	---	24559650	24559734	+	71	24551267	24562604
Gm04	24580662	24589779	24580662	24581797	24588640	24589779	96	---	---	---	---	24588335	24588357	+	82	---	---
Gm04	24611188	24616596	24611188	24611600	24616184	24616596	99	---	---	---	---	24611735	24611746	-	83	24611189	24616594
Gm04	24659752	24673294	24659752	24660194	24672852	24673294	95	---	---	---	---	24660646	24660697	-	76	24659753	24673292
Gm04	24662895	24669712	24662900	24664578	24668023	24669702	97	24662890	24662894	24669713	24669717	24667850	24667881	+	84	24662900	24669702
Gm04	24680325	24689700	24680325	24681327	24688698	24689700	99	---	---	---	---	24681466	24681479	-	71	24680325	24689697
Gm04	24738809	24748730	24738809	24740031	24747508	24748730	99	---	---	---	---	24740291	24740348	-	70	24738809	24748728
Gm04	24753747	24763039	24753747	24754841	24761993	24763039	93	---	---	---	---	24761709	24761734	+	84	---	---
Gm04	24766542	24781292	24766553	24768119	24779722	24781289	97	24766537	24766541	24781293	24781297	24779597	24779667	+	80	24766553	24781286
Gm04	24793398	24815193	24793402	24793658	24814941	24815193	85	24793393	24793397	24815194	24815198	24794665	24794694	-	96	---	---
Gm04	24800565	24810265	24800565	24801676	24809154	24810265	99	---	---	---	---	24801944	24801978	-	71	24800565	24810263
Gm04	24842808	24849807	24842813	24843564	24849019	24849805	86	24842803	24842807	24849808	24849812	24848854	24848874	+	80	24842813	24849804
Gm04	24857237	24860195	24857245	24857833	24859596	24860185	94	24857227	24857236	24860196	24860205	24857901	24857920	-	75	---	---
Gm04	24870561	24875967	24870561	24871469	24875060	24875967	98	---	---	---	---	24871513	24871585	-	83	24870561	24875965
Gm04	24903755	24921240	24903755	24905413	24919590	24921240	96	---	---	---	---	24918921	24918936	+	81	24903757	24921237
Gm04	24933516	24943388	24933516	24934738	24942166	24943388	99	---	---	---	---	24934998	24935055	-	70	24933516	24943386
Gm04	24985557	25006659	24985557	24985753	25006461	25006659	88	---	---	---	---	25005471	25005511	+	78	24985557	25006658
Gm04	25002379	25020830	25002390	25004167	25019028	25020829	93	25002374	25002378	25020831	25020835	25018309	25018346	+	71	25002380	25020826
Gm04	25029454	25044070	25029459	25030287	25043238	25044067	91	25029449	25029453	25044071	25044075	25042593	25042605	+	76	---	---
Gm04	25048698	25053229	25048710	25048908	25053020	25053228	93	25048693	25048697	25053230	25053234	25049029	25049049	-	80	25048703	25053210
Gm04	25081109	25091018	25081109	25082339	25089788	25091018	99	---	---	---	---	25082594	25082651	-	70	25081112	25091017
Gm04	25151651	25156949	25151660	25152511	25156094	25156945	99	25151646	25151650	25156950	25156954	25155940	25155959	+	70	25151660	25156943
Gm04	25267775	25287503	25267775	25269240	25286055	25287503	86	---	---	---	---	25285241	25285256	+	87	---	---
Gm04	25290496	25299294	25290496	25291588	25298206	25299294	91	---	---	---	---	25297991	25298007	+	76	25290496	25299292
Gm04	25302437	25322152	25302437	25304060	25320549	25322152	96	---	---	---	---	25304114	25304177	-	76	25302438	25322150
Gm04	25336098	25343685	25336110	25337703	25342090	25343683	94	25336093	25336097	25343686	25343690	25337862	25337881	-	75	---	---
Gm04	25375626	25381558	25375626	25377305	25379872	25381558	94	---	---	---	---	25379774	25379791	+	94	25375628	25381556
Gm04	25387479	25404750	25387479	25389068	25403131	25404750	95	---	---	---	---	25389071	25389153	-	79	25387479	25404747
Gm04	25405222	25410899	25405222	25406129	25410004	25410899	95	---	---	---	---	25406261	25406280	-	70	25405222	25410897
Gm04	25411271	25427659	25411271	25412940	25426022	25427659	97	---	---	---	---	25413567	25413588	-	86	25411271	25427657
Gm04	25429366	25435392	25429366	25429859	25434894	25435392	91	---	---	---	---	25434642	25434819	+	72	25429369	25435390
Gm04	25444047	25459229	25444047	25444216	25459063	25459229	90	---	---	---	---	25444834	25444854	-	76	---	---
Gm04	25457224	25461700	25457224	25458238	25460687	25461700	93	---	---	---	---	25458337	25458352	-	75	25457226	25461697
Gm04	25457552	25461190	25457552	25457727	25461015	25461190	93	---	---	---	---	25457840	25457854	-	80	25457552	25461173
Gm04	25528830	25536476	25528830	25528990	25536316	25536476	90	---	---	---	---	25529197	25529217	-	76	25528845	25536462
Gm04	25540884	25552589	25540884	25541233	25552237	25552589	91	---	---	---	---	25541656	25541698	-	76	25540888	25552586
Gm04	25559511	25571791	25559511	25560045	25571270	25571791	91	---	---	---	---	25570720	25570779	+	78	25559518	25571788
Gm04	25577680	25593205	25577680	25579320	25591578	25593205	97	---	---	---	---	25591031	25591046	+	75	25577681	25593203
Gm04	25612003	25630803	25612003	25612240	25630566	25630803	94	---	---	---	---	25613014	25613040	-	70	25612010	25630801
Gm04	25617723	25625038	25617723	25618828	25623931	25625038	98	---	---	---	---	25619026	25619040	-	86	25617728	25625034
Gm04	25630795	25643631	25630795	25631126	25643302	25643631	92	---	---	---	---	25642906	25642953	+	85	25630796	25643629
Gm04	25676664	25686638	25676679	25678040	25685268	25686630	96	25676659	25676663	25686639	25686643	25685003	25685042	+	72	25676666	25686635
Gm04	25702955	25713296	25702964	25704075	25712174	25713294	90	25702950	25702954	25713297	25713301	25711995	25712042	+	77	25702964	25713292
Gm04	25798749	25809930	25798749	25799241	25809433	25809930	96	---	---	---	---	25799724	25799751	-	96	25798755	25809928
Gm04	25804316	25820503	25804316	25805258	25819572	25820503	92	---	---	---	---	25805853	25805866	-	92	25804331	25820497
Gm04	25884229	25888975	25884229	25884439	25888765	25888975	97	---	---	---	---	25884618	25884640	-	78	---	---
Gm04	25885809	25896354	25885809	25886800	25895363	25896354	91	---	---	---	---	25895197	25895231	+	77	25885812	25896350
Gm04	25885813	25896354	25885813	25886800	25895367	25896354	91	---	---	---	---	25895197	25895231	+	77	25885815	25896350
Gm04	25887601	25898864	25887608	25888314	25898162	25898863	92	25887596	25887600	25898865	25898869	25888748	25888807	-	88	25887619	25898848
Gm04	25889230	25903299	25889230	25890564	25901881	25903299	88	---	---	---	---	25891079	25891130	-	80	25889230	25903296
Gm04	25916660	25923716	25916660	25917769	25922656	25923716	88	---	---	---	---	25922555	25922570	+	75	25916661	25923714
Gm04	25972059	25991041	25972059	25974002	25989076	25991041	98	---	---	---	---	25974707	25974721	-	80	25972060	25991039
Gm04	26033586	26050836	26033586	26035728	26048668	26050836	90	---	---	---	---	26036327	26036339	-	84	26033589	26050835
Gm04	26055175	26076254	26055175	26056828	26074575	26076254	98	---	---	---	---	26057662	26057682	-	71	26055175	26076252
Gm04	26128481	26133951	26128481	26128647	26133785	26133951	85	---	---	---	---	26128803	26128831	-	79	---	---
Gm04	26141837	26151196	26141837	26142879	26150154	26151196	99	---	---	---	---	26143213	26143226	-	85	26141838	26151193
Gm04	26153971	26160646	26153971	26154933	26159684	26160646	98	---	---	---	---	26155116	26155138	-	78	26153971	26160644
Gm04	26169426	26176315	26169426	26170495	26175242	26176315	86	---	---	---	---	26170694	26170732	-	74	26169429	26176311
Gm04	26179528	26194053	26179531	26180692	26192883	26194046	99	26179523	26179527	26194054	26194058	26192273	26192318	+	86	26179528	26194044
Gm04	26180913	26190670	26180920	26182097	26189579	26190668	92	26180908	26180912	26190671	26190675	26182384	26182441	-	70	26180922	26190666
Gm04	26206011	26213447	26206011	26207402	26212054	26213447	98	---	---	---	---	26207438	26207473	-	77	26206011	26213434
Gm04	26216432	26226905	26216432	26218391	26224944	26226905	99	---	---	---	---	26218550	26218575	-	73	26216434	26226903
Gm04	26235458	26247716	26235458	26235878	26247294	26247716	90	---	---	---	---	26246783	26246799	+	82	26235468	26247712
Gm04	26260954	26276781	26260954	26261805	26275924	26276775	97	26260948	26260953	26276782	26276787	26275499	26275510	+	75	26260966	26276771
Gm04	26266517	26275308	26266517	26267629	26274195	26275308	96	---	---	---	---	26267877	26267956	-	75	26266517	26275304
Gm04	26292543	26312499	26292556	26294345	26310703	26312498	94	26292536	26292542	26312500	26312506	26309981	26310019	+	71	26292544	26312496
Gm04	26346545	26351630	26346545	26348039	26350120	26351630	95	---	---	---	---	26348081	26348142	-	80	26346545	26351628
Gm04	26363346	26376267	26363346	26363457	26376156	26376267	94	---	---	---	---	26364068	26364091	-	75	---	---
Gm04	26402501	26408996	26402501	26403474	26408028	26408996	96	---	---	---	---	26407826	26407848	+	73	26402501	26408994
Gm04	26414726	26423191	26414726	26415690	26422215	26423191	98	---	---	---	---	26415948	26415976	-	72	26414726	26423189
Gm04	26439785	26445321	26439785	26440749	26444357	26445321	99	---	---	---	---	26444243	26444290	+	81	26439786	26445319
Gm04	26447915	26457150	26447923	26448232	26456836	26457146	85	26447910	26447914	26457151	26457155	26448636	26448647	-	75	26447926	26457140
Gm04	26460937	26467737	26460937	26462534	26466257	26467737	87	---	---	---	---	26462576	26462629	-	81	26460940	26467735
Gm04	26472135	26491918	26472141	26473130	26490947	26491918	92	26472128	26472134	26491919	26491925	26490215	26490231	+	76	26472141	26491915
Gm04	26477328	26487669	26477328	26478469	26486519	26487669	97	---	---	---	---	26486116	26486167	+	71	26477328	26487667
Gm04	26505468	26510704	26505469	26506377	26509781	26510690	97	26505462	26505467	26510705	26510710	26509668	26509736	+	82	26505469	26510688
Gm04	26531826	26545278	26531826	26532790	26544312	26545278	95	---	---	---	---	26543804	26543872	+	78	---	---
Gm04	26532095	26545249	26532104	26532748	26544591	26545236	97	26532089	26532094	26545250	26545255	26533316	26533340	-	76	---	---
Gm04	26565138	26579135	26565138	26565909	26578364	26579135	96	---	---	---	---	26566507	26566532	-	73	---	---
Gm04	26604435	26609138	26604443	26604733	26608846	26609136	88	26604429	26604434	26609139	26609144	26604813	26604827	-	73	26604452	26609134
Gm04	26633968	26651897	26633981	26635590	26650343	26651893	92	26633963	26633967	26651898	26651902	26650230	26650293	+	76	26633986	26651890
Gm04	26671548	26681749	26671548	26672616	26680677	26681749	97	---	---	---	---	26680276	26680299	+	70	26671558	26681747
Gm04	26698118	26706451	26698118	26698959	26705509	26706451	87	---	---	---	---	26699262	26699286	-	76	26698120	26706449
Gm04	26733861	26750037	26733861	26735473	26748432	26750037	97	---	---	---	---	26748315	26748378	+	76	26733862	26750035
Gm04	26764177	26767105	26764177	26764468	26766816	26767092	88	26764172	26764176	26767106	26767110	26764554	26764568	-	80	26764177	26767104
Gm04	26783631	26800595	26783631	26783907	26800320	26800595	85	---	---	---	---	26784680	26784727	-	81	---	---
Gm04	26818912	26833195	26818912	26819105	26833002	26833195	97	---	---	---	---	26819679	26819712	-	70	26818912	26833190
Gm04	26833247	26846703	26833247	26833650	26846316	26846703	85	---	---	---	---	26845813	26845838	+	96	---	---
Gm04	26834987	26839860	26834987	26835622	26839225	26839860	97	---	---	---	---	26839156	26839170	+	80	26834997	26839858
Gm04	26845308	26865286	26845308	26846911	26863669	26865286	96	---	---	---	---	26863548	26863615	+	77	26845309	26865284
Gm04	26873626	26883464	26873630	26874296	26882778	26883451	92	26873619	26873625	26883465	26883471	26874298	26874319	-	86	26873639	26883459
Gm04	26890461	26909634	26890465	26891222	26908803	26909628	85	26890455	26890460	26909635	26909640	26908060	26908090	+	74	---	---
Gm04	26891625	26900712	26891625	26892747	26899587	26900712	97	---	---	---	---	26899373	26899387	+	86	---	---
Gm04	26936270	26946612	26936270	26936647	26946234	26946612	93	---	---	---	---	---	---	0	--	---	---
Gm04	26986110	26991275	26986110	26986792	26990593	26991275	98	---	---	---	---	26986957	26986982	-	84	---	---
Gm04	27001507	27017166	27001507	27002215	27016440	27017166	94	---	---	---	---	27015760	27015787	+	92	27001522	27017164
Gm04	27031849	27050254	27031849	27033309	27048794	27050254	94	---	---	---	---	27033997	27034015	-	84	27031852	27050249
Gm04	27055021	27060580	27055021	27056358	27059324	27060580	88	---	---	---	---	27056433	27056457	-	72	27055022	27060576
Gm04	27078728	27087985	27078728	27079729	27086984	27087985	99	---	---	---	---	27079869	27079882	-	71	27078728	27087983
Gm04	27123311	27134586	27123311	27124604	27133274	27134586	87	---	---	---	---	27132980	27132998	+	73	27123312	27134581
Gm04	27167694	27186936	27167694	27169314	27185331	27186936	93	---	---	---	---	27184530	27184553	+	83	27167708	27186934
Gm04	27230994	27245982	27230994	27232055	27244924	27245982	93	---	---	---	---	27232664	27232681	-	72	---	---
Gm04	27254515	27261302	27254515	27256159	27259688	27261302	94	---	---	---	---	27256306	27256336	-	83	27254516	27261299
Gm04	27282933	27299150	27282933	27283948	27298183	27299150	89	---	---	---	---	27297484	27297505	+	81	27282933	27299139
Gm04	27317879	27328929	27317879	27318148	27328660	27328929	98	---	---	---	---	27328242	27328277	+	75	---	---
Gm04	27322682	27327418	27322684	27323568	27326539	27327412	86	27322677	27322681	27327419	27327423	27323604	27323627	-	75	27322700	27327411
Gm04	27336284	27354437	27336284	27338121	27352633	27354437	93	---	---	---	---	27338805	27338820	-	81	---	---
Gm04	27354494	27374041	27354494	27356085	27372426	27374041	93	---	---	---	---	27356814	27356832	-	78	27354498	27374039
Gm04	27382299	27387478	27382299	27383300	27386380	27387478	86	---	---	---	---	27386308	27386326	+	89	27382300	27387476
Gm04	27405562	27413177	27405562	27406077	27412654	27413177	87	---	---	---	---	27412325	27412344	+	85	27405562	27413167
Gm04	27407302	27410160	27407302	27407910	27409574	27410160	93	---	---	---	---	27407969	27408010	-	73	27407302	27410158
Gm04	27413176	27434119	27413176	27414826	27432469	27434119	98	---	---	---	---	27415652	27415672	-	71	27413176	27434117
Gm04	27489136	27507602	27489136	27491046	27505633	27507602	91	---	---	---	---	27491550	27491566	-	70	---	---
Gm04	27497915	27510152	27497929	27498620	27509453	27510137	91	27497910	27497914	27510153	27510157	27508954	27508993	+	80	27497915	27510150
Gm04	27557983	27574751	27557996	27560153	27572612	27574747	98	27557976	27557982	27574752	27574758	27572197	27572209	+	92	27557985	27574747
Gm04	27580980	27596759	27580980	27582594	27595153	27596759	97	---	---	---	---	27582648	27582715	-	76	27580988	27596757
Gm04	27613405	27619355	27613405	27614044	27618715	27619355	97	---	---	---	---	27614223	27614235	-	76	27613405	27619352
Gm04	27622298	27643337	27622310	27624068	27641574	27643324	93	27622291	27622297	27643338	27643344	27624723	27624740	-	77	27622306	27643322
Gm04	27651973	27656902	27651973	27652815	27656070	27656902	95	---	---	---	---	27655907	27655976	+	85	27651989	27656893
Gm04	27672643	27681438	27672643	27673779	27680301	27681438	98	---	---	---	---	27674048	27674062	-	80	27672643	27681435
Gm04	27690838	27700682	27690838	27691993	27699527	27700682	99	---	---	---	---	27692346	27692369	-	70	27690846	27700680
Gm04	27715723	27732128	27715723	27716495	27731356	27732128	96	---	---	---	---	27730944	27731001	+	81	---	---
Gm04	27737712	27756650	27737724	27739924	27754376	27756649	93	27737706	27737711	27756651	27756656	27753699	27753714	+	81	27737721	27756646
Gm04	27764186	27785962	27764186	27764850	27785295	27785962	93	---	---	---	---	27765567	27765587	-	76	27764186	27785955
Gm04	27775339	27784730	27775339	27776677	27783388	27784730	91	---	---	---	---	27776689	27776709	-	80	27775339	27784728
Gm04	27800228	27807289	27800228	27801357	27806185	27807289	93	---	---	---	---	27801465	27801485	-	80	---	---
Gm04	27834541	27846933	27834541	27835803	27845676	27846933	89	---	---	---	---	27835999	27836027	-	79	27834543	27846923
Gm04	27863033	27882742	27863044	27864693	27881077	27882728	98	27863027	27863032	27882743	27882748	27880258	27880305	+	70	---	---
Gm04	27926371	27944021	27926371	27926571	27943821	27944020	91	27926366	27926370	27944022	27944026	27942958	27942981	+	70	27926383	27944017
Gm04	27966787	27979867	27966787	27967148	27979502	27979867	88	---	---	---	---	27967707	27967739	-	75	---	---
Gm04	27968499	27975734	27968507	27969631	27974601	27975725	96	27968494	27968498	27975735	27975739	27974437	27974451	+	86	27968500	27975727
Gm04	27978863	27987015	27978877	27979611	27986298	27987011	86	27978858	27978862	27987016	27987020	27979748	27979774	-	77	27978877	27987009
Gm04	28074741	28084088	28074741	28076306	28082525	28084088	94	---	---	---	---	28076395	28076433	-	79	---	---
Gm04	28146455	28151343	28146455	28147144	28150603	28151343	91	---	---	---	---	28147291	28147317	-	81	28146471	28151341
Gm04	28167645	28188882	28167645	28168775	28187752	28188882	99	---	---	---	---	28186823	28186865	+	79	28167646	28188880
Gm04	28202017	28223129	28202017	28202278	28222868	28223129	92	---	---	---	---	28221839	28221894	+	71	---	---
Gm04	28204740	28207685	28204751	28204937	28207486	28207671	85	28204734	28204739	28207686	28207691	28207463	28207484	+	86	28204741	28207678
Gm04	28224604	28230095	28224604	28225569	28229130	28230095	98	---	---	---	---	28225636	28225672	-	86	28224608	28230093
Gm04	28231838	28248227	28231838	28232579	28247485	28248227	97	---	---	---	---	28233307	28233321	-	73	---	---
Gm04	28263391	28283751	28263391	28263864	28283277	28283751	93	---	---	---	---	28264528	28264638	-	72	28263401	28283749
Gm04	28270282	28280617	28270282	28271435	28279459	28280617	96	---	---	---	---	28271804	28271837	-	73	28270282	28280615
Gm04	28325885	28341326	28325885	28327442	28339767	28341326	97	---	---	---	---	28339645	28339712	+	77	28325885	28341323
Gm04	28342464	28345963	28342464	28343726	28344685	28345963	85	---	---	---	---	28343776	28343802	-	88	28342469	28345954
Gm04	28365659	28371842	28365659	28365914	28371587	28371842	96	---	---	---	---	28366169	28366198	-	76	28365670	28371841
Gm04	28383440	28398295	28383440	28385061	28396820	28398295	86	---	---	---	---	28385115	28385169	-	72	28383440	28398293
Gm04	28383939	28397864	28383939	28384635	28397168	28397864	96	---	---	---	---	28385115	28385169	-	72	28383941	28397861
Gm04	28415838	28424127	28415838	28416344	28423621	28424127	94	---	---	---	---	28416660	28416678	-	73	---	---
Gm04	28420764	28427734	28420764	28420913	28427581	28427734	90	---	---	---	---	---	---	0	--	28420765	28427719
Gm04	28423669	28428405	28423669	28424341	28427733	28428405	97	---	---	---	---	28427640	28427661	+	81	28423678	28428403
Gm04	28442418	28448822	28442418	28443363	28447866	28448822	93	---	---	---	---	28447655	28447677	+	78	28442418	28448820
Gm04	28460102	28475526	28460105	28461705	28473924	28475523	97	28460097	28460101	28475527	28475531	28473801	28473869	+	78	28460105	28475521
Gm04	28487960	28504287	28487960	28488818	28503421	28504287	94	---	---	---	---	28489377	28489410	-	73	28487961	28504279
Gm04	28545873	28551234	28545873	28546285	28550821	28551234	96	---	---	---	---	28546397	28546409	-	84	28545873	28551232
Gm04	28565187	28572461	28565187	28566263	28571398	28572461	92	---	---	---	---	28571348	28571364	+	82	28565196	28572458
Gm04	28593626	28602859	28593626	28594716	28601769	28602859	99	---	---	---	---	28601598	28601626	+	86	28593626	28602857
Gm04	28618057	28622318	28618057	28618396	28621980	28622318	99	---	---	---	---	28621902	28621929	+	71	---	---
Gm04	28690090	28703115	28690090	28690355	28702849	28703115	88	---	---	---	---	28702224	28702253	+	70	---	---
Gm04	28691978	28696611	28691978	28692555	28696047	28696611	92	---	---	---	---	28695932	28695979	+	81	28691978	28696607
Gm04	28708436	28714681	28708436	28710012	28713086	28714681	98	---	---	---	---	28710127	28710141	-	86	28708436	28714674
Gm04	28716664	28728632	28716664	28717478	28727818	28728632	99	---	---	---	---	28727344	28727364	+	71	---	---
Gm04	28734007	28755552	28734013	28735756	28753796	28755541	94	28734002	28734006	28755553	28755557	28752913	28752950	+	73	28734018	28755549
Gm04	28756759	28773417	28756773	28757419	28772770	28773416	99	28756754	28756758	28773418	28773422	28772002	28772030	+	75	---	---
Gm04	28804267	28808065	28804267	28804465	28807866	28808065	89	---	---	---	---	---	---	0	--	28804269	28808053
Gm04	28817682	28836216	28817682	28821597	28832313	28836216	95	---	---	---	---	28831794	28831865	+	77	28817683	28836199
Gm04	28832425	28837698	28832425	28833272	28836912	28837698	90	---	---	---	---	28833339	28833396	-	81	28832425	28837696
Gm04	28846903	28852801	28846903	28847338	28852366	28852801	92	---	---	---	---	28852114	28852129	+	75	28846906	28852787
Gm04	28866477	28884203	28866477	28868736	28881955	28884203	96	---	---	---	---	28869369	28869390	-	86	28866478	28884201
Gm04	28866971	28883427	28866975	28867960	28882457	28883422	95	28866964	28866970	28883428	28883434	28868604	28868638	-	80	28866973	28883419
Gm04	28891432	28896812	28891444	28892342	28895912	28896812	96	28891426	28891431	28896813	28896818	28895766	28895785	+	70	28891447	28896809
Gm04	28915267	28925426	28915267	28916424	28924262	28925426	97	---	---	---	---	28923896	28923917	+	77	28915267	28925424
Gm04	28944635	28963347	28944635	28945747	28962236	28963347	92	---	---	---	---	28961411	28961430	+	85	28944635	28963342
Gm04	28957732	28962457	28957732	28958749	28961450	28962444	91	28957727	28957731	28962458	28962462	28961411	28961430	+	85	28957739	28962453
Gm04	28996590	29004523	28996590	28997389	29003728	29004523	94	---	---	---	---	29003528	29003577	+	72	---	---
Gm04	28998029	29015191	28998029	28998277	29014943	29015191	93	---	---	---	---	28998968	28998981	-	78	28998031	29015188
Gm04	29004835	29014880	29004835	29005900	29013809	29014880	97	---	---	---	---	29006249	29006270	-	77	---	---
Gm04	29097551	29104784	29097551	29097746	29104589	29104784	95	---	---	---	---	29097989	29098008	-	75	29097551	29104781
Gm04	29134914	29153101	29134914	29135337	29152657	29153101	92	---	---	---	---	29151806	29151851	+	71	---	---
Gm04	29209748	29219515	29209748	29210339	29218924	29219515	95	---	---	---	---	29218856	29218890	+	77	---	---
Gm04	29227568	29241570	29227568	29229675	29239499	29241570	87	---	---	---	---	29239269	29239304	+	91	29227582	29241567
Gm04	29257786	29270828	29257786	29258024	29270590	29270828	91	---	---	---	---	29269968	29270001	+	79	---	---
Gm04	29276112	29280615	29276125	29277055	29279669	29280603	98	29276106	29276111	29280616	29280621	29277169	29277186	-	72	29276126	29280608
Gm04	29296904	29313926	29296904	29299181	29311707	29313926	95	---	---	---	---	29311191	29311210	+	70	29296907	29313923
Gm04	29332134	29349863	29332134	29334055	29347909	29349863	96	---	---	---	---	29334717	29334732	-	81	29332137	29349856
Gm04	29371102	29381535	29371102	29372099	29380552	29381535	87	---	---	---	---	29372431	29372477	-	70	29371108	29381533
Gm04	29374885	29388274	29374885	29375584	29387579	29388274	92	---	---	---	---	29376156	29376184	-	89	29374891	29388255
Gm04	29384328	29387928	29384328	29384676	29387579	29387928	87	---	---	---	---	29384768	29384782	-	86	---	---
Gm04	29403704	29420453	29403704	29404239	29419911	29420453	91	---	---	---	---	29419128	29419144	+	82	29403716	29420452
Gm04	29419027	29434176	29419027	29419910	29433292	29434176	99	---	---	---	---	29432680	29432696	+	82	---	---
Gm04	29448386	29453710	29448386	29449451	29452630	29453710	96	---	---	---	---	29452526	29452571	+	80	29448386	29453696
Gm04	29536367	29544716	29536377	29537701	29543410	29544715	88	29536362	29536366	29544717	29544721	29537703	29537722	-	85	29536372	29544711
Gm04	29549130	29571042	29549130	29549271	29570901	29571042	97	---	---	---	---	29569980	29569996	+	82	29549130	29571031
Gm04	29566326	29571236	29566326	29566529	29571036	29571236	97	---	---	---	---	29570831	29570845	+	86	---	---
Gm04	29574670	29584172	29574670	29575464	29583400	29584172	89	---	---	---	---	29575770	29575794	-	76	29574681	29584170
Gm04	29589309	29600504	29589318	29590411	29599403	29600495	96	29589298	29589308	29600505	29600515	29599177	29599191	+	80	29589309	29600493
Gm04	29605157	29607965	29605169	29605390	29607738	29607959	93	29605152	29605156	29607966	29607970	29605447	29605475	-	86	29605163	29607953
Gm04	29619743	29622655	29619743	29620383	29622025	29622655	86	---	---	---	---	29620429	29620481	-	77	---	---
Gm04	29637581	29655016	29637581	29639696	29652862	29655016	93	---	---	---	---	29652209	29652226	+	77	29637589	29655014
Gm04	29674493	29686459	29674493	29675473	29685470	29686459	95	---	---	---	---	29685203	29685216	+	85	29674494	29686457
Gm04	29677935	29681319	29677935	29678416	29680849	29681319	92	---	---	---	---	29678475	29678538	-	75	29677949	29681317
Gm04	29722873	29732047	29722873	29723132	29731788	29732047	94	---	---	---	---	29731355	29731373	+	73	29722879	29732042
Gm04	29767390	29781934	29767390	29768033	29781307	29781934	93	---	---	---	---	29781019	29781092	+	75	29767393	29781928
Gm04	29788640	29807343	29788643	29790006	29805968	29807329	97	29788635	29788639	29807344	29807348	29805169	29805216	+	70	---	---
Gm04	29789199	29806956	29789199	29789633	29806522	29806956	97	---	---	---	---	29790403	29790417	-	73	---	---
Gm04	29865587	29876863	29865587	29866650	29875817	29876863	95	---	---	---	---	29875427	29875448	+	77	29865588	29876858
Gm04	29882925	29894948	29882930	29883359	29894505	29894937	90	29882919	29882924	29894949	29894954	29883837	29883884	-	72	29882932	29894942
Gm04	29894106	29908556	29894112	29895704	29906956	29908556	95	29894100	29894105	29908557	29908562	29895758	29895833	-	73	29894116	29908554
Gm04	29929478	29933265	29929478	29930277	29932452	29933252	98	29929473	29929477	29933266	29933270	---	---	0	--	29929494	29933254
Gm04	29948695	29970365	29948695	29949870	29969183	29970365	94	---	---	---	---	29968631	29968693	+	76	29948697	29970363
Gm04	29979787	29990236	29979787	29980095	29989935	29990236	93	---	---	---	---	29989489	29989502	+	78	29979791	29990232
Gm04	29992108	30001160	29992108	29993206	30000062	30001160	98	---	---	---	---	29999848	29999862	+	86	29992109	30001158
Gm04	30005149	30026733	30005149	30006293	30025581	30026733	95	---	---	---	---	30007189	30007210	-	72	30005149	30026731
Gm04	30007188	30018554	30007193	30008838	30016893	30018549	96	30007183	30007187	30018555	30018559	30016763	30016777	+	86	30007193	30018547
Gm04	30054975	30060862	30054975	30055362	30060476	30060862	94	---	---	---	---	30055398	30055433	-	72	---	---
Gm04	30069691	30090307	30069704	30071105	30088891	30090304	98	30069686	30069690	30090308	30090312	30071678	30071692	-	86	30069705	30090305
Gm04	30116259	30119748	30116263	30117301	30118729	30119735	88	30116254	30116258	30119749	30119753	---	---	0	--	30116268	30119746
Gm04	30116263	30119754	30116263	30117316	30118729	30119754	87	---	---	---	---	30117403	30117416	-	85	30116268	30119748
Gm04	30139035	30158924	30139039	30140493	30157470	30158922	93	30139030	30139034	30158925	30158929	30156621	30156650	+	70	30139039	30158920
Gm04	30143937	30154258	30143937	30145110	30153086	30154258	98	---	---	---	---	30145475	30145508	-	73	30143938	30154256
Gm04	30182330	30185072	30182330	30182552	30184850	30185072	96	---	---	---	---	30184735	30184749	+	73	---	---
Gm04	30194258	30197704	30194258	30195343	30196604	30197704	94	---	---	---	---	---	---	0	--	---	---
Gm04	30197865	30218167	30197869	30198025	30217995	30218153	85	30197859	30197864	30218168	30218173	30217228	30217317	+	75	30197867	30218165
Gm04	30198057	30217995	30198057	30199687	30216427	30217995	92	30198052	30198056	30217996	30218000	30199741	30199815	-	77	30198066	30217993
Gm04	30232516	30237006	30232516	30232950	30236579	30237006	88	---	---	---	---	---	---	0	--	---	---
Gm04	30273416	30282365	30273416	30274446	30281274	30282365	92	30273410	30273415	30282366	30282371	30281095	30281133	+	74	30273433	30282363
Gm04	30286486	30293176	30286486	30288044	30291505	30293176	88	30286478	30286485	30293177	30293184	30291332	30291362	+	80	30286487	30293173
Gm04	30310465	30319692	30310465	30311640	30318514	30319692	98	---	---	---	---	30318170	30318191	+	77	30310465	30319688
Gm04	30322483	30344144	30322483	30324775	30341873	30344144	92	---	---	---	---	30325600	30325630	-	74	30322483	30344141
Gm04	30360405	30366455	30360405	30360639	30366221	30366455	95	---	---	---	---	30366002	30366021	+	70	---	---
Gm04	30381070	30386622	30381085	30382047	30385647	30386610	99	30381065	30381069	30386623	30386627	30382088	30382156	-	85	30381074	30386605
Gm04	30471685	30492314	30471685	30472674	30491345	30492314	91	---	---	---	---	30473580	30473598	-	84	30471685	30492308
Gm04	30471729	30492138	30471729	30472498	30491389	30492138	90	---	---	---	---	30473224	30473235	-	75	30471733	30492133
Gm04	30474321	30480378	30474321	30475247	30479445	30480378	93	---	---	---	---	30475386	30475417	-	84	30474326	30480376
Gm04	30486496	30490706	30486496	30487016	30490190	30490706	96	---	---	---	---	30490148	30490160	+	76	---	---
Gm04	30495698	30515875	30495698	30497650	30513923	30515875	99	---	---	---	---	30513199	30513213	+	80	30495698	30515870
Gm04	30517525	30521681	30517536	30517841	30521377	30521679	93	30517520	30517524	30521682	30521686	30521202	30521219	+	72	30517543	30521671
Gm04	30527572	30537172	30527581	30528708	30536037	30537164	99	30527567	30527571	30537173	30537177	30535885	30535898	+	71	30527583	30537161
Gm04	30537201	30553023	30537201	30537511	30552713	30553023	90	---	---	---	---	30551970	30552057	+	88	30537214	30553020
Gm04	30597286	30602802	30597299	30598222	30601866	30602787	98	30597281	30597285	30602803	30602807	30598289	30598336	-	81	30597289	30602801
Gm04	30618706	30636456	30618706	30618896	30636266	30636456	94	---	---	---	---	30635397	30635413	+	82	30618715	30636452
Gm04	30639176	30652094	30639176	30640072	30651191	30652094	88	---	---	---	---	30640523	30640548	-	73	---	---
Gm04	30645788	30650841	30645788	30646078	30650562	30650841	86	30645778	30645787	30650842	30650851	30646256	30646274	-	78	30645792	30650823
Gm04	30656235	30665801	30656250	30657292	30664749	30665791	99	30656230	30656234	30665802	30665806	30657474	30657526	-	75	30656246	30665794
Gm04	30669569	30673246	30669569	30669788	30673026	30673246	96	---	---	---	---	30672912	30672930	+	94	---	---
Gm04	30687988	30701626	30687993	30688105	30701509	30701621	90	30687973	30687987	30701627	30701641	30688674	30688692	-	73	30687988	30701624
Gm04	30688192	30701621	30688207	30688447	30701389	30701621	85	30688187	30688191	30701622	30701626	30688796	30688825	-	73	---	---
Gm04	30731883	30736621	30731883	30732084	30736428	30736621	93	---	---	---	---	30736365	30736412	+	70	30731886	30736619
Gm04	30753529	30757446	30753529	30754561	30756445	30757446	92	30753523	30753528	30757447	30757452	30754615	30754642	-	71	30753529	30757443
Gm04	30789115	30795972	30789128	30790826	30794276	30795969	98	30789110	30789114	30795973	30795977	30794103	30794132	+	83	30789116	30795967
Gm04	30812858	30817049	30812872	30813056	30816862	30817043	85	30812853	30812857	30817050	30817054	30813215	30813234	-	75	30812865	30817038
Gm04	30817449	30822482	30817449	30817744	30822174	30822482	85	---	---	---	---	30822081	30822139	+	72	30817452	30822469
Gm04	30838523	30845736	30838523	30839305	30844937	30845736	87	---	---	---	---	30839348	30839420	-	80	30838523	30845731
Gm04	30855588	30869582	30855588	30856501	30868686	30869582	93	---	---	---	---	30856844	30856865	-	72	30855591	30869579
Gm04	30886425	30907389	30886425	30888369	30905464	30907389	98	---	---	---	---	30889195	30889224	-	73	30886425	30907387
Gm04	30974161	30992779	30974161	30975578	30991392	30992779	95	---	---	---	---	30976279	30976303	-	76	30974162	30992776
Gm04	31016042	31024093	31016042	31016499	31023632	31024093	86	---	---	---	---	31016811	31016828	-	77	---	---
Gm04	31057606	31065325	31057613	31058695	31064347	31065325	85	31057599	31057605	31065326	31065332	31064212	31064237	+	76	---	---
Gm04	31079828	31099359	31079828	31081420	31097682	31099359	92	---	---	---	---	31096869	31096916	+	70	31079828	31099357
Gm04	31125799	31134026	31125799	31126941	31132891	31134026	91	---	---	---	---	31127185	31127222	-	71	31125799	31134020
Gm04	31143286	31150875	31143286	31144249	31149901	31150875	95	---	---	---	---	31149618	31149652	+	71	31143286	31150873
Gm04	31151815	31157216	31151815	31153080	31155963	31157216	92	---	---	---	---	31155903	31155918	+	75	31151816	31157208
Gm04	31168524	31173950	31168524	31169435	31173039	31173950	98	---	---	---	---	31172924	31172971	+	81	31168524	31173944
Gm04	31190405	31208974	31190405	31191824	31207548	31208974	94	---	---	---	---	31191878	31191945	-	77	---	---
Gm04	31216701	31235730	31216701	31218587	31233844	31235730	99	---	---	---	---	31233086	31233098	+	84	31216704	31235728
Gm04	31238445	31258544	31238445	31239314	31257675	31258544	93	---	---	---	---	31240079	31240107	-	75	31238462	31258542
Gm04	31245118	31256674	31245118	31246127	31255672	31256674	91	---	---	---	---	31246535	31246553	-	84	31245118	31256666
Gm04	31308204	31313698	31308204	31308535	31313349	31313698	86	---	---	---	---	31313295	31313315	+	90	31308214	31313696
Gm04	31326820	31344296	31326820	31330835	31340281	31344296	94	---	---	---	---	31331223	31331253	-	70	---	---
Gm04	31327602	31344339	31327602	31330878	31341064	31344339	94	---	---	---	---	31331223	31331253	-	70	---	---
Gm04	31350272	31358461	31350272	31351336	31357401	31358461	90	---	---	---	---	31357097	31357109	+	76	---	---
Gm04	31352864	31360414	31352866	31353440	31359833	31360406	88	31352859	31352863	31360415	31360419	31353628	31353666	-	71	31352866	31360406
Gm04	31388074	31398010	31388082	31389196	31396875	31398005	93	31388068	31388073	31398011	31398016	31396569	31396608	+	72	31388082	31398002
Gm04	31423960	31435768	31423974	31425069	31434660	31435768	94	31423955	31423959	31435769	31435773	31425450	31425471	-	81	31423966	31435766
Gm04	31445813	31460614	31445817	31446641	31459836	31460608	90	31445807	31445812	31460615	31460620	31447110	31447134	-	72	31445818	31460613
Gm04	31447138	31456860	31447138	31448278	31455720	31456860	99	---	---	---	---	31455406	31455463	+	70	31447143	31456849
Gm04	31464420	31470019	31464420	31465424	31469013	31470019	96	---	---	---	---	31468834	31468868	+	82	---	---
Gm04	31465419	31470634	31465419	31465534	31470517	31470634	95	---	---	---	---	31465672	31465688	-	70	---	---
Gm04	31476427	31491775	31476427	31477871	31490352	31491775	89	---	---	---	---	31478364	31478428	-	81	31476427	31491773
Gm04	31482129	31486147	31482129	31483228	31485050	31486147	99	---	---	---	---	31484966	31484994	+	79	31482129	31486145
Gm04	31495516	31498230	31495516	31495915	31497833	31498230	97	---	---	---	---	31495934	31495963	-	76	31495526	31498218
Gm04	31529259	31543569	31529259	31531605	31541268	31543569	90	---	---	---	---	31540879	31540898	+	75	31529263	31543563
Gm04	31539071	31557197	31539071	31540224	31556043	31557197	99	---	---	---	---	31555253	31555308	+	71	---	---
Gm04	31566639	31572452	31566639	31566827	31572258	31572446	96	31566634	31566638	31572453	31572457	---	---	0	--	31566648	31572448
Gm04	31588904	31606213	31588904	31590764	31604351	31606211	99	31588899	31588903	31606214	31606218	31603673	31603703	+	74	31588918	31606209
Gm04	31647913	31650823	31647926	31648190	31650574	31650818	90	31647908	31647912	31650824	31650828	31648279	31648308	-	70	31647926	31650815
Gm04	31677635	31682895	31677639	31678476	31682057	31682895	98	31677630	31677634	31682896	31682900	31678520	31678589	-	84	31677637	31682893
Gm04	31696319	31711430	31696319	31696833	31710917	31711430	96	---	---	---	---	31710781	31710862	+	78	---	---
Gm04	31718106	31724440	31718106	31718937	31723610	31724440	96	---	---	---	---	31719102	31719170	-	78	---	---
Gm04	31750141	31769670	31750141	31750644	31769151	31769661	88	31750135	31750140	31769671	31769676	31751183	31751196	-	92	---	---
Gm04	31770599	31775324	31770605	31771280	31774623	31775321	92	31770594	31770598	31775325	31775329	31771433	31771448	-	75	31770609	31775312
Gm04	31795831	31815159	31795834	31797374	31813644	31815154	93	31795824	31795830	31815160	31815166	31797992	31798030	-	74	31795833	31815157
Gm04	31821670	31829696	31821670	31822831	31828556	31829696	95	---	---	---	---	31828270	31828324	+	80	---	---
Gm04	31826225	31843625	31826225	31826801	31843063	31843625	85	---	---	---	---	31842249	31842295	+	70	31826227	31843610
Gm04	31835195	31852035	31835195	31838430	31848650	31852035	87	---	---	---	---	31838918	31838938	-	76	31835200	31852026
Gm04	31852035	31869464	31852035	31853652	31867860	31869464	97	---	---	---	---	31867745	31867805	+	75	31852035	31869462
Gm04	31884045	31899234	31884045	31884518	31898758	31899234	89	---	---	---	---	31898400	31898436	+	72	31884045	31899228
Gm04	31939159	31944228	31939159	31939559	31943822	31944228	85	---	---	---	---	31939602	31939670	-	79	---	---
Gm04	31950441	31959509	31950442	31951534	31958431	31959507	96	31950431	31950440	31959510	31959519	31958219	31958233	+	86	31950445	31959505
Gm04	31962359	31978553	31962361	31964004	31976885	31978540	97	31962354	31962358	31978554	31978558	31976328	31976343	+	75	31962359	31978550
Gm04	32000930	32008654	32000936	32003194	32006384	32008642	98	32000925	32000929	32008655	32008659	32006250	32006270	+	85	32000930	32008640
Gm04	32028649	32042049	32028649	32029450	32041226	32042049	92	---	---	---	---	32041109	32041171	+	76	32028649	32042036
Gm04	32044663	32064948	32044663	32046319	32063274	32064948	98	---	---	---	---	32047144	32047167	-	70	32044663	32064944
Gm04	32068726	32078091	32068730	32069980	32076829	32078079	99	32068720	32068725	32078092	32078097	32076510	32076567	+	70	32068730	32078089
Gm04	32099230	32112655	32099239	32099433	32112452	32112645	86	32099224	32099229	32112656	32112661	32099904	32099955	-	76	---	---
Gm04	32120310	32126080	32120310	32121736	32124660	32126080	88	---	---	---	---	32121805	32121819	-	73	32120314	32126067
Gm04	32122312	32140368	32122314	32122765	32139916	32140368	97	32122307	32122311	32140369	32140373	32139216	32139284	+	78	---	---
Gm04	32129205	32144600	32129205	32129719	32144086	32144600	86	---	---	---	---	32143369	32143398	+	86	---	---
Gm04	32200287	32214091	32200288	32200681	32213683	32214077	87	32200282	32200286	32214092	32214096	32201268	32201294	-	74	---	---
Gm04	32201701	32209973	32201715	32202058	32209627	32209973	89	32201696	32201700	32209974	32209978	32209289	32209308	+	75	32201705	32209971
Gm04	32219933	32237043	32219944	32221955	32235038	32237030	98	32219926	32219932	32237044	32237050	32222578	32222593	-	81	32219933	32237026
Gm04	32253100	32259878	32253100	32253482	32259502	32259878	86	---	---	---	---	32259345	32259365	+	71	---	---
Gm04	32253276	32261009	32253276	32254631	32259678	32261009	86	---	---	---	---	32259530	32259563	+	79	32253286	32260990
Gm04	32256058	32268922	32256058	32257292	32267679	32268922	85	---	---	---	---	32267180	32267199	+	75	---	---
Gm04	32298283	32307528	32298284	32299370	32306431	32307522	98	32298277	32298282	32307529	32307534	32306258	32306289	+	84	32298285	32307527
Gm04	32298655	32307265	32298655	32299119	32306802	32307265	98	---	---	---	---	32306418	32306445	+	75	---	---
Gm04	32327856	32347202	32327856	32328984	32345956	32347202	87	---	---	---	---	32329505	32329519	-	86	32327856	32347198
Gm04	32394733	32401237	32394733	32397981	32397986	32401237	99	---	---	---	---	---	---	0	--	---	---
Gm04	32395849	32400707	32395849	32397454	32399102	32400707	99	---	---	---	---	---	---	0	--	---	---
Gm04	32439022	32449037	32439022	32440743	32447319	32449037	93	---	---	---	---	32440976	32440987	-	75	---	---
Gm04	32450209	32456302	32450216	32451314	32455150	32456297	90	32450204	32450208	32456303	32456307	32454958	32455038	+	71	32450217	32456295
Gm04	32456878	32474007	32456878	32459165	32471723	32474007	88	---	---	---	---	32471155	32471170	+	75	32456878	32474004
Gm04	32457004	32473089	32457004	32458268	32471849	32473089	90	---	---	---	---	32458915	32458942	-	75	32457005	32473081
Gm04	32474527	32476891	32474527	32474752	32476670	32476891	92	---	---	---	---	32476602	32476627	+	73	---	---
Gm04	32483540	32494005	32483540	32483880	32493666	32494005	96	---	---	---	---	32493539	32493641	+	74	---	---
Gm04	32495397	32503956	32495397	32498604	32500791	32503956	85	---	---	---	---	32500681	32500702	+	77	32495400	32503949
Gm04	32508469	32527428	32508469	32510088	32525810	32527427	97	32508464	32508468	32527429	32527433	32525690	32525755	+	77	32508469	32527427
Gm04	32531426	32540679	32531434	32532365	32539742	32540668	89	32531421	32531425	32540680	32540684	32539462	32539490	+	75	32531438	32540674
Gm04	32541052	32549813	32541052	32541714	32549117	32549813	89	---	---	---	---	32541769	32541783	-	73	32541068	32549804
Gm04	32561510	32568962	32561510	32561904	32568568	32568962	95	---	---	---	---	32562151	32562199	-	79	32561511	32568943
Gm04	32582561	32588964	32582561	32583457	32588077	32588964	94	---	---	---	---	32583668	32583686	-	73	32582570	32588962
Gm04	32587036	32606565	32587045	32588965	32604636	32606565	99	32587031	32587035	32606566	32606570	32603923	32603937	+	80	32587048	32606562
Gm04	32587036	32606565	32587045	32588965	32604636	32606565	99	32587031	32587035	32606566	32606570	32603923	32603937	+	80	32587048	32606562
Gm04	32633778	32636843	32633778	32634220	32636402	32636843	90	---	---	---	---	32636369	32636399	+	80	32633789	32636833
Gm04	32641387	32645035	32641387	32641947	32644527	32645035	88	---	---	---	---	32644458	32644472	+	73	32641389	32645026
Gm04	32680955	32701155	32680956	32681164	32700926	32701147	91	32680948	32680954	32701156	32701162	32681993	32682005	-	76	---	---
Gm04	32683122	32698498	32683122	32684916	32696725	32698497	90	32683117	32683121	32698499	32698503	32696167	32696182	+	75	32683122	32698497
Gm04	32734596	32754160	32734596	32736485	32752272	32754160	99	---	---	---	---	32736874	32736892	-	78	32734597	32754154
Gm04	32737600	32747363	32737600	32738730	32746233	32747363	99	---	---	---	---	32739017	32739090	-	70	32737600	32747361
Gm04	32754156	32762044	32754156	32754518	32761682	32762044	99	---	---	---	---	32761341	32761368	+	92	32754163	32762041
Gm04	32762962	32775330	32762962	32763582	32774710	32775330	93	---	---	---	---	32774174	32774190	+	82	---	---
Gm04	32778298	32790159	32778298	32781586	32786916	32790149	94	32778293	32778297	32790160	32790164	32786650	32786702	+	75	---	---
Gm04	32792684	32797921	32792684	32793088	32797517	32797921	97	---	---	---	---	32797449	32797465	+	82	32792686	32797919
Gm04	32806032	32814919	32806032	32809822	32811154	32814919	88	---	---	---	---	32809844	32809922	-	70	32806032	32814916
Gm04	32819103	32830641	32819103	32819242	32830502	32830641	93	---	---	---	---	32819713	32819761	-	81	32819104	32830637
Gm04	32839205	32848910	32839205	32840331	32847796	32848910	97	---	---	---	---	32847481	32847515	+	71	32839205	32848907
Gm04	32887106	32896320	32887106	32888194	32895232	32896320	99	---	---	---	---	32888352	32888379	-	89	32887112	32896318
Gm04	32940883	32956665	32940897	32941623	32955930	32956656	90	32940877	32940882	32956666	32956671	32955247	32955375	+	89	---	---
Gm04	32940897	32957018	32940897	32941984	32955930	32957018	87	---	---	---	---	32955247	32955375	+	89	---	---
Gm04	32944684	32949516	32944684	32945610	32948582	32949516	92	---	---	---	---	---	---	0	--	32944686	32949499
Gm04	32953879	32957225	32953879	32954272	32956824	32957225	94	---	---	---	---	32954368	32954400	-	81	---	---
Gm04	32964694	32979347	32964694	32964902	32979139	32979347	90	---	---	---	---	32978497	32978518	+	86	32964695	32979346
Gm04	32972864	32979534	32972864	32973056	32979341	32979534	92	---	---	---	---	32979101	32979143	+	72	32972874	32979523
Gm04	32984134	32992000	32984134	32984523	32991607	32992000	87	---	---	---	---	32991497	32991513	+	76	32984151	32991993
Gm04	33006904	33024531	33006904	33008842	33022590	33024531	98	---	---	---	---	33021902	33021917	+	81	33006904	33024527
Gm04	33101175	33117635	33101182	33102834	33115966	33117635	97	33101169	33101174	33117636	33117641	33115323	33115341	+	84	33101184	33117633
Gm04	33134231	33143421	33134231	33135300	33142332	33143421	97	---	---	---	---	33142150	33142177	+	89	33134231	33143419
Gm04	33155188	33164866	33155188	33156341	33163713	33164866	99	---	---	---	---	33163494	33163551	+	70	33155190	33164864
Gm04	33183347	33188930	33183361	33183673	33188615	33188928	91	33183342	33183346	33188931	33188935	---	---	0	--	33183363	33188917
Gm04	33191138	33193970	33191148	33191714	33193398	33193964	96	33191132	33191137	33193971	33193976	33193315	33193338	+	70	33191148	33193953
Gm04	33213885	33226100	33213885	33217544	33222451	33226100	98	---	---	---	---	33217775	33217790	-	75	33213885	33226091
Gm04	33270148	33287150	33270148	33271806	33285475	33287150	96	---	---	---	---	33284824	33284842	+	84	33270149	33287147
Gm04	33295269	33302836	33295276	33295942	33302181	33302822	88	33295263	33295268	33302837	33302842	33296154	33296173	-	80	---	---
Gm04	33325993	33340740	33325993	33328257	33338532	33340740	90	---	---	---	---	33328476	33328490	-	73	33325993	33340738
Gm04	33326474	33340058	33326474	33327576	33338961	33340058	90	---	---	---	---	33338508	33338538	+	74	---	---
Gm04	33372905	33377936	33372910	33373218	33377622	33377930	94	33372900	33372904	33377937	33377941	33377474	33377501	+	71	33372906	33377928
Gm04	33381161	33391285	33381161	33382560	33389887	33391285	93	---	---	---	---	33389676	33389690	+	73	33381165	33391282
Gm04	33409931	33419627	33409931	33413181	33416352	33419627	93	---	---	---	---	33416226	33416243	+	72	---	---
Gm04	33421023	33428704	33421023	33424507	33425223	33428704	94	---	---	---	---	33425123	33425134	+	75	33421024	33428697
Gm04	33437478	33450532	33437478	33438101	33449956	33450532	87	---	---	---	---	33449678	33449692	+	73	33437485	33450526
Gm04	33437616	33450438	33437616	33437994	33450094	33450438	85	---	---	---	---	33449678	33449692	+	73	---	---
Gm04	33478065	33486948	33478065	33478959	33486052	33486948	87	---	---	---	---	33485856	33485957	+	72	---	---
Gm04	33525592	33530993	33525592	33526024	33530561	33530993	99	---	---	---	---	33530436	33530448	+	84	33525592	33530991
Gm04	33584933	33589476	33584933	33585475	33588939	33589476	87	---	---	---	---	33585625	33585641	-	70	33584946	33589464
Gm04	33586901	33598963	33586901	33588943	33596927	33598963	86	---	---	---	---	33596558	33596593	+	72	33586903	33598957
Gm04	33595299	33600673	33595299	33596207	33599764	33600673	99	---	---	---	---	33599651	33599720	+	82	33595300	33600671
Gm04	33608617	33624331	33608631	33609304	33623644	33624318	98	33608612	33608616	33624332	33624336	33609992	33610020	-	72	---	---
Gm04	33624350	33632902	33624364	33624899	33632357	33632891	97	33624345	33624349	33632903	33632907	33625088	33625102	-	86	33624351	33632900
Gm04	33652638	33663574	33652638	33653650	33662530	33663574	90	---	---	---	---	33654052	33654089	-	73	---	---
Gm04	33704949	33710742	33704956	33706586	33709103	33710733	95	33704942	33704948	33710743	33710749	33709005	33709022	+	94	33704950	33710741
Gm04	33713416	33733804	33713416	33715065	33732155	33733804	99	---	---	---	---	33731300	33731325	+	73	---	---
Gm04	33715334	33718050	33715334	33715514	33717870	33718050	95	---	---	---	---	33717825	33717838	+	71	33715347	33718045
Gm04	33750765	33769624	33750765	33752345	33768057	33769624	96	---	---	---	---	33767943	33768010	+	76	33750773	33769621
Gm04	33751361	33769611	33751375	33752320	33768654	33769599	97	33751356	33751360	33769612	33769616	33767943	33768010	+	76	---	---
Gm04	33798309	33802231	33798309	33798503	33802037	33802231	92	---	---	---	---	33798596	33798616	-	80	33798320	33802216
Gm04	33802631	33809087	33802631	33803188	33808511	33809087	90	---	---	---	---	33803423	33803455	-	72	33802642	33809085
Gm04	33829773	33840169	33829773	33830242	33839698	33840169	87	---	---	---	---	33839347	33839436	+	73	---	---
Gm04	33830517	33849998	33830519	33833693	33846777	33849988	96	33830511	33830516	33849999	33850004	33846658	33846725	+	77	33830522	33849997
Gm04	33830519	33849177	33830519	33832881	33846777	33849177	95	---	---	---	---	33846658	33846725	+	77	33830522	33849165
Gm04	33851733	33854878	33851733	33851923	33854685	33854878	89	---	---	---	---	---	---	0	--	---	---
Gm04	33876542	33884159	33876542	33877441	33883273	33884159	90	---	---	---	---	33877556	33877573	-	83	33876544	33884148
Gm04	33891916	33903420	33891916	33892156	33903180	33903420	95	---	---	---	---	33902801	33902822	+	86	---	---
Gm04	33916924	33926357	33916924	33918052	33925209	33926357	97	---	---	---	---	33924890	33924947	+	70	33916924	33926355
Gm04	33954526	33970285	33954532	33955532	33969281	33970281	99	33954521	33954525	33970286	33970290	33968602	33968645	+	70	33954532	33970279
Gm04	33957744	33964241	33957758	33958726	33963274	33964238	98	33957738	33957743	33964242	33964247	33963075	33963097	+	78	33957762	33964239
Gm04	33970566	33978109	33970566	33970969	33977702	33978109	94	---	---	---	---	33971283	33971306	-	79	33970583	33978102
Gm04	33984876	33990720	33984886	33985511	33990092	33990717	96	33984869	33984875	33990721	33990727	33985583	33985596	-	71	33984878	33990715
Gm04	34031987	34039139	34031987	34032625	34038500	34039139	97	---	---	---	---	34032656	34032724	-	78	---	---
Gm04	34058390	34068154	34058393	34059532	34067013	34068152	99	34058382	34058389	34068155	34068162	34059791	34059848	-	70	34058393	34068149
Gm04	34078455	34087085	34078455	34079012	34086498	34087085	88	---	---	---	---	34086144	34086157	+	71	---	---
Gm04	34156155	34177396	34156155	34157805	34175714	34177396	91	---	---	---	---	34174920	34174946	+	70	34156155	34177394
Gm04	34234406	34246816	34234406	34235731	34245499	34246816	93	---	---	---	---	34245363	34245383	+	71	34234410	34246812
Gm04	34288399	34297490	34288399	34289556	34296363	34297490	89	---	---	---	---	34296024	34296038	+	80	34288401	34297488
Gm04	34297751	34311219	34297753	34298378	34310548	34311205	86	34297746	34297750	34311220	34311224	34309947	34309981	+	82	34297762	34311205
Gm04	34298968	34308425	34298968	34299373	34308013	34308425	94	---	---	---	---	34307639	34307654	+	75	---	---
Gm04	34336808	34342682	34336808	34337462	34342028	34342682	94	---	---	---	---	34337550	34337570	-	71	---	---
Gm04	34361353	34377903	34361357	34362915	34376325	34377896	97	34361347	34361352	34377904	34377909	34375694	34375709	+	75	---	---
Gm04	34382219	34383539	34382219	34382725	34383032	34383539	91	---	---	---	---	34382772	34382802	-	70	34382233	34383528
Gm04	34386682	34389450	34386682	34387374	34388702	34389450	90	---	---	---	---	34387419	34387455	-	72	34386683	34389441
Gm04	34390902	34402168	34390902	34393838	34399208	34402168	98	34390893	34390901	34402169	34402177	34393970	34393996	-	70	---	---
Gm04	34405568	34409030	34405568	34407052	34407608	34409030	91	---	---	---	---	34407054	34407066	-	100	34405568	34409024
Gm04	34429760	34441924	34429760	34431052	34440668	34441924	91	---	---	---	---	34431294	34431332	-	74	34429761	34441922
Gm04	34442172	34462775	34442172	34443812	34461135	34462775	99	---	---	---	---	34460289	34460309	+	71	34442173	34462773
Gm04	34468236	34477527	34468236	34469240	34476489	34477527	96	---	---	---	---	34469540	34469553	-	85	34468239	34477525
Gm04	34486440	34492436	34486455	34486909	34491967	34492421	97	34486435	34486439	34492437	34492441	34491839	34491855	+	88	34486448	34492424
Gm04	34497365	34516478	34497367	34497838	34515996	34516467	91	34497360	34497364	34516479	34516483	34515101	34515187	+	77	34497369	34516462
Gm04	34498379	34507793	34498379	34499276	34506913	34507793	90	---	---	---	---	34499540	34499558	-	84	34498379	34507791
Gm04	34516461	34519211	34516461	34517186	34518465	34519211	87	---	---	---	---	34517238	34517250	-	92	34516469	34519210
Gm04	34524587	34537395	34524587	34525659	34536418	34537395	85	---	---	---	---	34526181	34526197	-	82	---	---
Gm04	34524904	34537181	34524904	34525368	34536717	34537181	94	---	---	---	---	34525654	34525677	-	75	---	---
Gm04	34543193	34546926	34543198	34543827	34546259	34546913	88	34543188	34543192	34546927	34546931	34543906	34543932	-	77	34543193	34546922
Gm04	34543312	34546560	34543319	34543488	34546380	34546548	92	34543307	34543311	34546561	34546565	34546311	34546322	+	91	34543312	34546556
Gm04	34553764	34560837	34553764	34554182	34560420	34560837	89	---	---	---	---	34560127	34560179	+	77	34553770	34560835
Gm04	34580180	34586472	34580180	34580657	34586012	34586472	85	---	---	---	---	34580864	34580885	-	77	34580180	34586470
Gm04	34624374	34628446	34624374	34624579	34628241	34628446	98	---	---	---	---	34628058	34628102	+	71	34624377	34628444
Gm04	34633572	34637993	34633572	34633756	34637802	34637993	89	---	---	---	---	34637624	34637653	+	73	---	---
Gm04	34643526	34647221	34643526	34644562	34646185	34647221	96	---	---	---	---	34646106	34646133	+	75	34643527	34647213
Gm04	34652491	34670819	34652491	34655765	34667540	34670819	93	---	---	---	---	34656243	34656264	-	81	---	---
Gm04	34657979	34666026	34657979	34658606	34665370	34666026	89	---	---	---	---	34665031	34665074	+	79	34657996	34666025
Gm04	34658803	34661738	34658803	34659421	34661120	34661738	99	---	---	---	---	34659480	34659521	-	73	34658803	34661736
Gm04	34667659	34678610	34667659	34668282	34677986	34678610	96	---	---	---	---	34677518	34677545	+	82	34667662	34678608
Gm04	34673344	34676098	34673344	34673809	34675634	34676098	95	---	---	---	---	34675534	34675574	+	73	34673344	34676087
Gm04	34701777	34712407	34701777	34702129	34712055	34712407	92	---	---	---	---	34711587	34711603	+	82	---	---
Gm04	34719893	34733487	34719893	34724195	34729187	34733487	98	---	---	---	---	34729009	34729025	+	70	34719898	34733482
Gm04	34743164	34755023	34743170	34743880	34754330	34755021	87	34743159	34743163	34755024	34755028	34744215	34744245	-	70	34743175	34755018
Gm04	34758470	34778009	34758470	34760336	34776096	34778009	91	---	---	---	---	34760390	34760453	-	76	34758470	34778007
Gm04	34760611	34764811	34760611	34762063	34763366	34764811	93	---	---	---	---	34763287	34763314	+	85	---	---
Gm04	34778009	34792530	34778009	34778364	34792174	34792530	91	---	---	---	---	34778818	34778831	-	71	---	---
Gm04	34847665	34865500	34847665	34848074	34865093	34865500	87	---	---	---	---	34848881	34848925	-	77	34847677	34865498
Gm04	34849409	34859645	34849409	34850453	34858602	34859645	98	---	---	---	---	34850732	34850746	-	80	34849418	34859643
Gm04	34878820	34884202	34878820	34880146	34882876	34884202	96	---	---	---	---	34880216	34880232	-	76	34878820	34884186
Gm04	34929070	34948086	34929070	34930059	34947109	34948086	86	---	---	---	---	34946280	34946307	+	75	34929070	34948085
Gm04	34953015	34964769	34953026	34954177	34963620	34964761	91	34953008	34953014	34964770	34964776	34963239	34963260	+	72	34953026	34964765
Gm04	34977929	34997528	34977943	34979600	34995858	34997515	98	34977924	34977928	34997529	34997533	34980380	34980401	-	81	---	---
Gm04	35013796	35019364	35013796	35014829	35018352	35019364	90	---	---	---	---	35014983	35014997	-	86	35013796	35019358
Gm04	35033187	35053195	35033187	35034859	35051536	35053195	98	---	---	---	---	35050743	35050769	+	70	35033187	35053193
Gm04	35085527	35094278	35085527	35085902	35093904	35094278	98	---	---	---	---	35093626	35093653	+	82	35085527	35094276
Gm04	35087611	35091622	35087623	35088676	35090556	35091609	99	35087605	35087610	35091623	35091628	35088744	35088755	-	91	35087613	35091609
Gm04	35115166	35131106	35115166	35115722	35130550	35131106	91	---	---	---	---	35116256	35116278	-	78	35115177	35131104
Gm04	35120531	35130556	35120531	35121411	35129685	35130556	90	---	---	---	---	35121794	35121825	-	78	35120538	35130538
Gm04	35157045	35175558	35157045	35158690	35173897	35175558	97	---	---	---	---	35173173	35173187	+	80	35157045	35175556
Gm04	35203618	35208411	35203621	35204377	35207651	35208398	89	35203613	35203617	35208412	35208416	35204478	35204527	-	84	---	---
Gm04	35234250	35251668	35234259	35234589	35251351	35251663	89	35234245	35234249	35251669	35251673	35250556	35250580	+	80	35234265	35251653
Gm04	35244866	35249884	35244866	35246004	35248753	35249884	98	---	---	---	---	35246090	35246105	-	75	35244866	35249881
Gm04	35284698	35288964	35284698	35284933	35288731	35288964	95	---	---	---	---	35285021	35285044	-	75	35284698	35288961
Gm04	35301276	35306539	35301289	35302126	35305700	35306537	97	35301271	35301275	35306540	35306544	35302256	35302275	-	70	35301282	35306535
Gm04	35335996	35338487	35335996	35336477	35338006	35338487	91	---	---	---	---	---	---	0	--	---	---
Gm04	35342663	35360053	35342663	35344287	35358442	35360053	96	---	---	---	---	35357745	35357765	+	85	35342663	35360050
Gm04	35386896	35392144	35386911	35387752	35391298	35392140	97	35386891	35386895	35392145	35392149	35387796	35387865	-	82	35386903	35392138
Gm04	35441997	35446852	35441997	35442248	35446609	35446852	86	---	---	---	---	35446502	35446521	+	85	---	---
Gm04	35481735	35490874	35481735	35482840	35489772	35490874	99	---	---	---	---	35483002	35483015	-	100	35481736	35490871
Gm04	35516218	35527477	35516218	35517955	35525741	35527477	92	---	---	---	---	35518080	35518105	-	80	35516219	35527474
Gm04	35586524	35592816	35586524	35586865	35592478	35592816	94	---	---	---	---	35592257	35592302	+	82	35586528	35592814
Gm04	35602407	35606402	35602407	35603444	35605366	35606402	99	---	---	---	---	35605284	35605312	+	79	35602409	35606399
Gm04	35669664	35678223	35669664	35670650	35677237	35678223	98	---	---	---	---	35670948	35670979	-	75	35669669	35678216
Gm04	35693280	35699417	35693280	35693707	35698980	35699417	88	---	---	---	---	35698800	35698811	+	75	---	---
Gm04	35715352	35735879	35715352	35715630	35735583	35735879	85	---	---	---	---	35716537	35716628	-	76	35715362	35735877
Gm04	35757339	35761280	35757339	35757496	35761126	35761280	89	---	---	---	---	35757514	35757534	-	85	35757357	35761264
Gm04	35802778	35807812	35802778	35803294	35807296	35807812	94	---	---	---	---	35803433	35803454	-	81	---	---
Gm04	35808260	35823832	35808260	35808540	35823552	35823832	94	---	---	---	---	35822878	35822908	+	83	35808260	35823828
Gm04	35818825	35825085	35818834	35820115	35823827	35825085	91	35818819	35818824	35825086	35825091	35823681	35823785	+	80	---	---
Gm04	35834963	35841276	35834963	35835316	35840923	35841276	94	---	---	---	---	35835536	35835547	-	75	---	---
Gm04	35859936	35870248	35859947	35861080	35869114	35870244	96	35859931	35859935	35870249	35870253	35868712	35868744	+	72	35859940	35870244
Gm04	35921392	35931191	35921392	35922075	35930509	35931191	94	---	---	---	---	35922454	35922489	-	75	35921400	35931188
Gm04	35954512	35959291	35954516	35955639	35958136	35959283	93	35954507	35954511	35959292	35959296	35955723	35955736	-	71	35954526	35959278
Gm04	36008392	36022640	36008392	36009859	36021178	36022640	92	---	---	---	---	36010363	36010425	-	73	36008394	36022633
Gm04	36028278	36034618	36028278	36029240	36033666	36034618	90	---	---	---	---	36029418	36029440	-	78	36028280	36034616
Gm04	36125422	36136214	36125422	36126058	36135582	36136214	96	---	---	---	---	36135403	36135425	+	86	---	---
Gm04	36141100	36146879	36141100	36141792	36146236	36146879	90	---	---	---	---	36146143	36146174	+	75	36141109	36146877
Gm04	36172132	36184112	36172132	36172350	36183893	36184112	91	---	---	---	---	36172855	36172880	-	76	36172140	36184096
Gm04	36202464	36212803	36202471	36203633	36211653	36212800	96	36202459	36202463	36212804	36212808	36211252	36211284	+	72	36202467	36212798
Gm04	36231327	36243126	36231330	36232749	36241701	36243125	86	36231321	36231326	36243127	36243132	36241253	36241278	+	73	36231327	36243117
Gm04	36231597	36242492	36231597	36232133	36241958	36242492	88	---	---	---	---	36232446	36232500	-	74	---	---
Gm04	36267852	36272692	36267852	36268874	36271704	36272692	93	---	---	---	---	36268952	36269016	-	81	36267855	36272688
Gm04	36268053	36272423	36268053	36268605	36271905	36272423	91	---	---	---	---	36268610	36268641	-	75	36268059	36272421
Gm04	36287641	36291688	36287647	36288764	36290556	36291674	95	36287635	36287640	36291689	36291694	36290479	36290506	+	75	36287644	36291687
Gm04	36287997	36291180	36287997	36288271	36290906	36291180	97	---	---	---	---	---	---	0	--	---	---
Gm04	36298205	36307308	36298205	36299221	36306199	36307308	88	---	---	---	---	36299368	36299390	-	91	36298222	36307305
Gm04	36307501	36323200	36307501	36308876	36321827	36323200	95	---	---	---	---	36309333	36309360	-	75	36307501	36323196
Gm04	36307744	36322708	36307755	36308380	36322081	36322704	96	36307739	36307743	36322709	36322713	36308960	36309001	-	80	---	---
Gm04	36372716	36381314	36372716	36373208	36380823	36381314	96	---	---	---	---	36380784	36380797	+	78	36372726	36381309
Gm04	36394488	36400342	36394488	36394611	36400219	36400342	87	---	---	---	---	36399952	36399972	+	71	36394491	36400331
Gm04	36399038	36404825	36399038	36400179	36403716	36404825	90	---	---	---	---	36403569	36403589	+	76	36399038	36404823
Gm04	36583990	36586572	36584002	36584332	36586238	36586569	98	36583984	36583989	36586573	36586578	36586155	36586182	+	78	36583991	36586567
Gm04	36630566	36635938	36630566	36631114	36635390	36635938	93	---	---	---	---	36631265	36631298	-	76	---	---
Gm04	36654732	36662796	36654732	36655239	36662307	36662796	85	---	---	---	---	36662132	36662180	+	85	36654733	36662790
Gm04	36708382	36713308	36708382	36708580	36713105	36713302	85	36708377	36708381	36713309	36713313	36713067	36713092	+	73	36708382	36713300
Gm04	36758055	36767234	36758055	36758613	36766683	36767234	86	---	---	---	---	36758777	36758790	-	71	36758067	36767221
Gm04	36876289	36881811	36876292	36877241	36880818	36881796	91	36876284	36876288	36881812	36881816	36880703	36880750	+	79	36876292	36881809
Gm04	36891800	36905061	36891800	36892164	36904697	36905061	86	---	---	---	---	36892269	36892289	-	76	---	---
Gm04	36943639	36952106	36943641	36944628	36951117	36952098	95	36943634	36943638	36952107	36952111	36950793	36950813	+	76	36943639	36952096
Gm04	36956382	36961423	36956396	36956750	36961053	36961409	89	36956377	36956381	36961424	36961428	36956913	36956966	-	83	---	---
Gm04	36980537	36985573	36980537	36980902	36985207	36985573	89	---	---	---	---	36980905	36980924	-	70	36980539	36985571
Gm04	36986568	36998993	36986579	36987569	36998009	36998986	95	36986563	36986567	36998994	36998998	36988031	36988073	-	74	36986569	36998984
Gm04	37044992	37055295	37044992	37045965	37054322	37055295	89	---	---	---	---	37053996	37054045	+	70	37044993	37055291
Gm04	37100686	37107381	37100695	37102265	37105737	37107376	93	37100677	37100685	37107382	37107390	37102415	37102439	-	80	37100686	37107379
Gm04	37148343	37154967	37148353	37148895	37154416	37154958	97	37148337	37148342	37154968	37154973	37149076	37149144	-	75	37148352	37154955
Gm04	37191094	37196991	37191095	37191387	37196688	37196983	88	37191089	37191093	37196992	37196996	37191527	37191542	-	93	37191101	37196980
Gm04	37215736	37224054	37215745	37218564	37221223	37224042	99	37215729	37215735	37224055	37224061	37218674	37218696	-	78	37215742	37224046
Gm04	37261706	37267596	37261706	37262066	37267246	37267596	92	---	---	---	---	37262175	37262203	-	72	37261706	37267593
Gm04	37281866	37290502	37281866	37282043	37290325	37290502	96	---	---	---	---	37290117	37290145	+	75	37281878	37290497
Gm04	37318365	37326448	37318377	37319228	37325595	37326448	94	37318359	37318364	37326449	37326454	37319480	37319525	-	82	---	---
Gm04	37327430	37331963	37327430	37327730	37331664	37331963	96	---	---	---	---	37327815	37327871	-	71	37327436	37331955
Gm04	37378024	37383258	37378024	37378860	37382407	37383258	96	---	---	---	---	37378903	37378974	-	81	37378024	37383256
Gm04	37459911	37467947	37459911	37460937	37466880	37467947	89	---	---	---	---	37466727	37466813	+	74	37459913	37467929
Gm04	37459917	37467561	37459917	37460587	37466886	37467561	93	---	---	---	---	37460875	37460900	-	80	---	---
Gm04	37487121	37500120	37487136	37487987	37499264	37500115	99	37487116	37487120	37500121	37500125	37498720	37498737	+	77	37487130	37500113
Gm04	37586011	37590887	37586025	37586205	37590696	37590875	88	37586006	37586010	37590888	37590892	37590491	37590508	+	72	37586011	37590873
Gm04	37591067	37595938	37591067	37592146	37594813	37595938	87	---	---	---	---	37592246	37592263	-	72	---	---
Gm04	37601508	37609574	37601508	37602497	37608567	37609574	92	---	---	---	---	37608283	37608311	+	75	---	---
Gm04	37637339	37644135	37637347	37638874	37642552	37644126	91	37637334	37637338	37644136	37644140	37642405	37642470	+	75	37637349	37644131
Gm04	37670731	37675431	37670731	37670919	37675243	37675431	98	---	---	---	---	37675044	37675070	+	81	37670731	37675428
Gm04	37701291	37712942	37701306	37701955	37712282	37712937	87	37701286	37701290	37712943	37712947	37702273	37702294	-	77	37701299	37712935
Gm04	37715422	37719443	37715423	37715673	37719185	37719433	93	37715417	37715421	37719444	37719448	37715794	37715822	-	72	37715423	37719441
Gm04	37719762	37729889	37719762	37720893	37728750	37729889	94	---	---	---	---	37721125	37721164	-	72	37719762	37729884
Gm04	37774256	37778018	37774256	37774733	37777544	37778018	87	---	---	---	---	37777404	37777423	+	70	37774256	37778016
Gm04	37780534	37786231	37780534	37781017	37785755	37786231	90	---	---	---	---	37781190	37781204	-	100	37780534	37786228
Gm04	37789172	37797114	37789172	37789689	37796616	37797113	90	37789166	37789171	37797115	37797120	37789921	37789944	-	70	37789177	37797096
Gm04	37790247	37796616	37790247	37790463	37796400	37796616	94	---	---	---	---	37790713	37790760	-	70	37790255	37796613
Gm04	37799810	37820909	37799810	37801868	37818830	37820909	91	---	---	---	---	37802158	37802172	-	86	---	---
Gm04	37800253	37820377	37800264	37801354	37819285	37820373	92	37800248	37800252	37820378	37820382	37818686	37818701	+	81	---	---
Gm04	37806628	37812160	37806628	37807591	37811197	37812160	98	---	---	---	---	37807658	37807705	-	81	37806629	37812158
Gm04	37842016	37846044	37842016	37842918	37845127	37846041	97	37842009	37842015	37846045	37846051	37845023	37845069	+	78	37842016	37846042
Gm04	37873688	37876987	37873688	37874034	37876637	37876987	89	---	---	---	---	37874090	37874123	-	70	---	---
Gm04	37906883	37915488	37906883	37907276	37915095	37915488	93	---	---	---	---	37907323	37907352	-	73	37906883	37915479
Gm04	37918500	37924832	37918500	37919216	37924114	37924832	94	---	---	---	---	37919258	37919295	-	76	37918514	37924822
Gm04	37965423	37974346	37965423	37966529	37973237	37974346	97	---	---	---	---	37966722	37966736	-	86	37965424	37974337
Gm04	37985270	37989605	37985270	37986736	37988140	37989605	91	---	---	---	---	37988051	37988080	+	73	37985271	37989598
Gm04	38005993	38012028	38005993	38006471	38011550	38012028	92	---	---	---	---	38011297	38011321	+	80	38005994	38012026
Gm04	38026893	38036412	38026898	38029332	38034007	38036403	94	38026887	38026892	38036413	38036418	38029438	38029481	-	75	38026898	38036401
Gm04	38092184	38098099	38092194	38092446	38097842	38098094	94	38092179	38092183	38098100	38098104	38092652	38092675	-	70	38092188	38098097
Gm04	38141897	38160076	38141898	38142186	38159784	38160069	87	38141892	38141896	38160077	38160081	38142655	38142705	-	78	---	---
Gm04	38250678	38258016	38250678	38251793	38256912	38258016	94	---	---	---	---	38256890	38256910	+	80	38250679	38258012
Gm04	38261884	38265265	38261884	38262320	38264829	38265265	87	---	---	---	---	---	---	0	--	---	---
Gm04	38269685	38274179	38269685	38270775	38273091	38274179	87	---	---	---	---	38270836	38270864	-	79	38269686	38274177
Gm04	38282443	38287194	38282443	38282766	38286887	38287194	90	---	---	---	---	38286694	38286717	+	79	38282443	38287192
Gm04	38381671	38386378	38381678	38381919	38386125	38386372	86	38381666	38381670	38386379	38386383	38381921	38381935	-	80	38381672	38386372
Gm04	38411663	38420228	38411668	38411807	38420063	38420213	86	38411658	38411662	38420229	38420233	38412183	38412204	-	72	---	---
Gm04	38413583	38418430	38413594	38414215	38417811	38418420	88	38413578	38413582	38418431	38418435	38414377	38414392	-	93	38413594	38418418
Gm04	38454563	38458087	38454563	38454948	38457703	38458087	93	---	---	---	---	38455058	38455086	-	82	38454564	38458083
Gm04	38470474	38473072	38470474	38470810	38472738	38473072	90	---	---	---	---	38472725	38472736	+	100	---	---
Gm04	38481340	38494383	38481353	38482202	38493531	38494380	99	38481333	38481339	38494384	38494390	38482731	38482748	-	77	38481341	38494382
Gm04	38501169	38518860	38501169	38503818	38516203	38518860	98	---	---	---	---	38515655	38515670	+	75	38501172	38518858
Gm04	38502408	38517687	38502408	38502653	38517442	38517687	100	---	---	---	---	38516707	38516744	+	71	38502408	38517685
Gm04	38528495	38531628	38528495	38528624	38531499	38531628	90	---	---	---	---	---	---	0	--	38528498	38531620
Gm04	38543749	38561933	38543760	38545538	38560119	38561922	94	38543740	38543748	38561934	38561942	38546217	38546254	-	71	38543760	38561922
Gm04	38566395	38571755	38566395	38566862	38571285	38571755	93	---	---	---	---	38571071	38571086	+	81	38566395	38571753
Gm04	38686573	38702683	38686587	38687757	38701526	38702672	94	38686568	38686572	38702684	38702688	38700886	38700917	+	87	---	---
Gm04	38704649	38711405	38704649	38705342	38710714	38711405	92	---	---	---	---	38705555	38705578	-	70	---	---
Gm04	38800505	38813128	38800505	38800943	38812674	38813122	90	38800500	38800504	38813129	38813133	38812150	38812186	+	70	38800505	38813120
Gm04	38803102	38809934	38803103	38804081	38808944	38809922	99	38803097	38803101	38809935	38809939	38804211	38804309	-	74	38803103	38809919
Gm04	38840984	38845761	38840995	38841189	38845556	38845750	96	38840979	38840983	38845762	38845766	38841364	38841379	-	75	---	---
Gm04	38912807	38917732	38912807	38913060	38917479	38917732	97	---	---	---	---	38913205	38913234	-	70	---	---
Gm04	38979602	38992354	38979602	38981579	38990354	38992354	89	---	---	---	---	38981984	38981996	-	76	38979602	38992352
Gm04	39014754	39020106	39014754	39015204	39019657	39020106	96	---	---	---	---	39019435	39019453	+	73	39014761	39020104
Gm04	39101924	39121136	39101924	39102966	39120098	39121136	96	---	---	---	---	39119314	39119339	+	76	39101924	39121131
Gm04	39106348	39116102	39106348	39107533	39114917	39116102	99	---	---	---	---	39107695	39107743	-	73	39106348	39116100
Gm04	39121761	39131175	39121761	39122584	39130288	39131175	87	---	---	---	---	39122704	39122729	-	84	---	---
Gm04	39153346	39158517	39153346	39154312	39157549	39158517	98	---	---	---	---	39154458	39154474	-	76	---	---
Gm04	39181740	39188033	39181751	39182177	39187604	39188030	91	39181735	39181739	39188034	39188038	39182390	39182415	-	73	39181742	39188027
Gm04	39200853	39205755	39200853	39201105	39205500	39205752	94	39200848	39200852	39205756	39205760	39201222	39201235	-	85	39200855	39205739
Gm04	39222766	39227788	39222766	39223120	39227430	39227788	93	---	---	---	---	39227234	39227279	+	73	---	---
Gm04	39254096	39260257	39254096	39254518	39259835	39260257	88	---	---	---	---	39259592	39259623	+	84	39254097	39260255
Gm04	39297668	39302582	39297668	39297877	39302373	39302582	95	---	---	---	---	39298009	39298021	-	84	---	---
Gm04	39327081	39333430	39327081	39327420	39333096	39333430	96	---	---	---	---	39327531	39327551	-	76	39327081	39333423
Gm04	39348555	39366379	39348555	39348760	39366174	39366379	90	---	---	---	---	39365341	39365384	+	77	39348558	39366378
Gm04	39348754	39366154	39348754	39350502	39364396	39366154	94	---	---	---	---	39363793	39363830	+	71	---	---
Gm04	39416040	39429124	39416041	39416299	39428846	39429119	87	39416034	39416039	39429125	39429130	39416847	39416878	-	75	---	---
Gm04	39438191	39443927	39438191	39439152	39442981	39443927	93	---	---	---	---	39442864	39442911	+	81	39438192	39443925
Gm04	39451504	39468067	39451504	39453145	39466447	39468067	94	---	---	---	---	39465831	39465854	+	70	39451504	39468065
Gm04	39452229	39467469	39452229	39452547	39467152	39467469	94	---	---	---	---	39466437	39466459	+	82	39452231	39467458
Gm04	39453787	39463591	39453787	39454935	39462443	39463591	99	---	---	---	---	39455196	39455253	-	70	39453788	39463589
Gm04	39479016	39483391	39479016	39479508	39482877	39483391	85	---	---	---	---	39479590	39479676	-	77	39479016	39483389
Gm04	39500652	39507761	39500652	39500981	39507441	39507761	87	---	---	---	---	39501018	39501118	-	73	---	---
Gm04	39528507	39531154	39528507	39528806	39530855	39531154	97	---	---	---	---	39530775	39530786	+	83	39528510	39531152
Gm04	39531159	39541695	39531159	39531746	39541107	39541695	90	---	---	---	---	39531917	39531944	-	78	39531159	39541693
Gm04	39591438	39595572	39591438	39591636	39595374	39595572	97	---	---	---	---	39591757	39591777	-	80	---	---
Gm04	39608558	39610845	39608558	39608718	39610685	39610845	89	---	---	---	---	---	---	0	--	---	---
Gm04	39616246	39620835	39616246	39616620	39620461	39620835	99	---	---	---	---	39620274	39620295	+	72	39616246	39620833
Gm04	39621909	39626260	39621909	39622356	39625815	39626260	96	---	---	---	---	39622511	39622528	-	77	---	---
Gm04	39734582	39738221	39734582	39735561	39737228	39738221	89	---	---	---	---	---	---	0	--	---	---
Gm04	39778194	39783404	39778208	39778595	39783015	39783402	98	39778189	39778193	39783405	39783409	39782828	39782851	+	70	39778208	39783400
Gm04	39802350	39817844	39802354	39804059	39816172	39817832	90	39802345	39802349	39817845	39817849	39815635	39815659	+	76	39802354	39817838
Gm04	39803182	39817210	39803183	39803430	39816957	39817204	95	39803176	39803181	39817211	39817216	39804006	39804029	-	75	39803200	39817205
Gm04	39804424	39812811	39804424	39805392	39811898	39812811	85	---	---	---	---	39805647	39805675	-	72	39804424	39812809
Gm04	39891608	39898550	39891608	39893262	39896931	39898550	91	39891603	39891607	39898551	39898555	39896747	39896782	+	80	39891609	39898547
Gm04	40009910	40024523	40009914	40011008	40023421	40024515	97	40009904	40009909	40024524	40024529	40022939	40022964	+	73	40009915	40024513
Gm04	40017067	40022595	40017067	40018023	40021633	40022595	98	---	---	---	---	40021519	40021566	+	81	40017067	40022592
Gm04	40041425	40050843	40041433	40041846	40050420	40050839	95	40041418	40041424	40050844	40050850	40049991	40050022	+	71	40041425	40050836
Gm04	40113234	40116710	40113234	40113718	40116230	40116710	85	---	---	---	---	---	---	0	--	---	---
Gm04	40167623	40176856	40167623	40168726	40175753	40176856	98	---	---	---	---	40175569	40175582	+	100	40167625	40176853
Gm04	40177470	40186421	40177481	40177795	40186096	40186411	86	40177464	40177469	40186422	40186427	40178189	40178210	-	90	---	---
Gm04	40225503	40235889	40225503	40225928	40235443	40235889	85	---	---	---	---	40226338	40226356	-	84	---	---
Gm04	40246830	40253379	40246830	40248352	40251792	40253379	91	---	---	---	---	40248493	40248524	-	81	40246834	40253377
Gm04	40253444	40260074	40253444	40254013	40259505	40260074	95	---	---	---	---	40259299	40259417	+	78	40253444	40260070
Gm04	40269426	40286592	40269441	40271055	40284959	40286589	95	40269421	40269425	40286593	40286597	40271109	40271174	-	77	40269428	40286587
Gm04	40426172	40429775	40426175	40426618	40429317	40429760	98	40426167	40426171	40429776	40429780	40426719	40426731	-	84	40426175	40429770
Gm04	40429957	40434502	40429957	40430274	40434185	40434502	97	---	---	---	---	40430357	40430413	-	71	40429957	40434500
Gm04	40609546	40625923	40609546	40610287	40625154	40625923	86	---	---	---	---	40610675	40610767	-	72	40609556	40625910
Gm04	40618229	40624786	40618240	40619345	40623657	40624783	93	40618224	40618228	40624787	40624791	40623554	40623610	+	82	---	---
Gm04	40618302	40624543	40618302	40619105	40623719	40624543	92	---	---	---	---	40623554	40623610	+	82	---	---
Gm04	40687460	40693189	40687460	40687944	40692705	40693189	92	---	---	---	---	40692567	40692580	+	71	40687465	40693186
Gm04	40820786	40828517	40820796	40821257	40828040	40828508	89	40820781	40820785	40828518	40828522	40821504	40821578	-	76	40820796	40828510
Gm04	40976191	40989370	40976191	40976753	40988835	40989370	87	---	---	---	---	40977312	40977330	-	84	40976192	40989360
Gm04	40983052	40988487	40983052	40984024	40987524	40988484	92	40983047	40983051	40988488	40988492	40987384	40987496	+	76	40983052	40988486
Gm04	41082461	41099200	41082462	41083724	41097964	41099191	87	41082456	41082460	41099201	41099205	41083974	41083994	-	80	41082465	41099196
Gm04	41085037	41104081	41085049	41088202	41100949	41104081	94	41085031	41085036	41104082	41104087	41088632	41088670	-	74	---	---
Gm04	41085500	41101961	41085500	41086058	41101401	41101961	97	---	---	---	---	41100672	41100716	+	71	---	---
Gm04	41086086	41105367	41086086	41089289	41101989	41105367	89	---	---	---	---	41101663	41101679	+	82	---	---
Gm04	41112679	41119111	41112679	41113069	41118718	41119111	91	---	---	---	---	41113330	41113350	-	80	---	---
Gm04	41234454	41239681	41234454	41234775	41239360	41239681	92	---	---	---	---	41234974	41234998	-	76	41234454	41239679
Gm04	41253006	41258103	41253006	41253386	41257723	41258103	99	---	---	---	---	41257507	41257533	+	81	41253006	41258101
Gm04	41270231	41276641	41270231	41270724	41276171	41276641	88	---	---	---	---	41270868	41270879	-	91	41270231	41276631
Gm04	41350486	41354375	41350486	41351209	41353688	41354375	90	41350481	41350485	41354376	41354380	---	---	0	--	41350488	41354373
Gm04	41379914	41400134	41379914	41380745	41399303	41400134	97	---	---	---	---	41381581	41381616	-	72	41379916	41400117
Gm04	41414575	41418498	41414575	41415443	41417627	41418483	90	41414570	41414574	41418499	41418503	41415504	41415528	-	76	41414575	41418481
Gm04	41493615	41510490	41493620	41495921	41508194	41510490	89	41493610	41493614	41510491	41510495	41507784	41507807	+	70	41493620	41510473
Gm04	41494130	41509067	41494130	41494531	41508667	41509067	93	---	---	---	---	41507991	41508006	+	87	---	---
Gm04	41593587	41598433	41593600	41593829	41598195	41598423	91	41593582	41593586	41598434	41598438	41597994	41598019	+	76	41593590	41598427
Gm04	41735206	41741544	41735206	41735649	41741077	41741544	91	---	---	---	---	41735903	41735919	-	76	41735210	41741542
Gm04	41753399	41756222	41753399	41753845	41755770	41756222	87	---	---	---	---	41753921	41753945	-	84	41753407	41756216
Gm04	41935570	41940722	41935570	41935944	41940348	41940722	90	---	---	---	---	41936112	41936164	-	75	41935570	41940719
Gm04	41952853	41956422	41952853	41953284	41955990	41956422	96	---	---	---	---	---	---	0	--	41952853	41956420
Gm04	41972474	41977163	41972474	41972719	41976918	41977163	94	---	---	---	---	41972783	41972812	-	73	---	---
Gm04	41981195	41985888	41981195	41981441	41985642	41985888	96	---	---	---	---	41981612	41981638	-	74	41981195	41985886
Gm04	41999358	42011922	41999358	41999695	42011586	42011922	86	---	---	---	---	42011304	42011330	+	70	41999362	42011911
Gm04	42041443	42047730	42041443	42041908	42047265	42047730	93	---	---	---	---	42047148	42047168	+	71	42041443	42047727
Gm04	42057464	42062834	42057465	42057876	42062412	42062823	97	42057458	42057463	42062835	42062840	42057988	42058000	-	84	42057465	42062821
Gm04	42093869	42106173	42093869	42094798	42105244	42106173	93	---	---	---	---	42095195	42095213	-	84	42093873	42106172
Gm04	42138422	42142971	42138422	42138739	42142659	42142971	94	---	---	---	---	42142520	42142576	+	71	42138423	42142969
Gm04	42159914	42163827	42159917	42160293	42163435	42163812	89	42159909	42159913	42163828	42163832	42160296	42160331	-	72	42159914	42163820
Gm04	42222942	42232394	42222942	42223123	42232213	42232394	92	---	---	---	---	42223396	42223418	-	78	---	---
Gm04	42224328	42229426	42224328	42224693	42229061	42229426	93	---	---	---	---	42224891	42224903	-	100	42224328	42229422
Gm04	42290581	42297582	42290581	42290799	42297381	42297582	85	---	---	---	---	42291075	42291110	-	88	---	---
Gm04	42330021	42333035	42330021	42330201	42332855	42333035	90	---	---	---	---	42330284	42330313	-	70	---	---
Gm04	42386966	42393387	42386969	42387447	42392906	42393385	89	42386960	42386965	42393388	42393393	42387564	42387578	-	80	42386967	42393383
Gm04	42443010	42448311	42443010	42443432	42447889	42448311	99	---	---	---	---	42443589	42443653	-	73	42443010	42448309
Gm04	42459718	42469426	42459718	42461251	42467898	42469426	92	---	---	---	---	42461447	42461471	-	72	42459718	42469424
Gm04	42581012	42585764	42581012	42581161	42585606	42585764	91	---	---	---	---	42585409	42585432	+	79	---	---
Gm04	42661808	42668341	42661808	42662320	42667827	42668341	93	---	---	---	---	42667690	42667708	+	73	42661808	42668339
Gm04	42678308	42683425	42678322	42678577	42683158	42683415	91	42678302	42678307	42683426	42683431	42678707	42678724	-	94	---	---
Gm04	42866132	42870714	42866132	42866503	42870343	42870714	88	---	---	---	---	42870151	42870200	+	84	42866150	42870711
Gm04	43018386	43023538	43018386	43018747	43023173	43023538	94	---	---	---	---	43023017	43023033	+	76	43018386	43023536
Gm04	43080194	43087639	43080194	43080326	43087507	43087639	90	---	---	---	---	---	---	0	--	43080197	43087634
Gm04	43174464	43195244	43174466	43176199	43193505	43195239	88	43174459	43174463	43195245	43195249	43176653	43176677	-	72	43174469	43195225
Gm04	43175142	43194526	43175142	43175488	43194179	43194526	92	---	---	---	---	43193410	43193444	+	77	---	---
Gm04	43219359	43224407	43219359	43219620	43224151	43224407	92	---	---	---	---	43219735	43219761	-	70	---	---
Gm04	43233435	43238335	43233441	43233623	43238153	43238335	96	43233429	43233434	43238336	43238341	43233638	43233667	-	73	43233441	43238330
Gm04	43324540	43327885	43324540	43324667	43327760	43327885	93	---	---	---	---	43327637	43327686	+	76	---	---
Gm04	43431555	43434395	43431555	43431689	43434261	43434395	91	---	---	---	---	---	---	0	--	---	---
Gm04	43477900	43482478	43477900	43478065	43482312	43482478	91	---	---	---	---	---	---	0	--	43477907	43482476
Gm04	43505428	43515900	43505428	43505573	43515753	43515900	87	---	---	---	---	43515271	43515297	+	81	43505436	43515899
Gm04	43568164	43572640	43568172	43568420	43572383	43572631	90	43568158	43568163	43572641	43572646	43572192	43572205	+	85	43568173	43572635
Gm04	43756691	43761548	43756693	43757041	43761161	43761545	88	43756686	43756690	43761549	43761553	43760983	43761022	+	70	43756693	43761543
Gm04	43807196	43813683	43807208	43807537	43813361	43813681	91	43807190	43807195	43813684	43813689	43807746	43807787	-	71	43807214	43813682
Gm04	43985049	43988578	43985049	43985255	43988351	43988578	85	---	---	---	---	43985352	43985368	-	76	---	---
Gm04	44013298	44019693	44013298	44013767	44019224	44019693	98	---	---	---	---	44019062	44019077	+	75	44013299	44019691
Gm04	44334293	44342785	44334293	44334729	44342354	44342785	94	---	---	---	---	44341978	44341996	+	73	---	---
Gm04	44335605	44338480	44335605	44335918	44338166	44338480	88	---	---	---	---	44338080	44338096	+	70	---	---
Gm04	44572123	44578954	44572135	44572344	44578732	44578941	94	44572117	44572122	44578955	44578960	44578447	44578460	+	100	---	---
Gm04	44612154	44615800	44612169	44612366	44615586	44615793	94	44612149	44612153	44615801	44615805	44615444	44615464	+	80	44612167	44615793
Gm04	44709001	44718047	44709001	44709202	44717844	44718047	94	---	---	---	---	44709420	44709516	-	71	---	---
Gm04	44834567	44838201	44834567	44834797	44837970	44838200	93	44834562	44834566	44838202	44838206	44834835	44834853	-	73	44834579	44838197
Gm04	45292483	45297195	45292484	45292819	45296860	45297192	91	45292478	45292482	45297196	45297200	45296668	45296694	+	74	45292484	45297189
Gm04	45521506	45528208	45521506	45521988	45527730	45528208	93	---	---	---	---	45527615	45527643	+	72	45521510	45528196
Gm04	45751757	45755611	45751757	45752165	45755201	45755611	93	---	---	---	---	45752281	45752297	-	82	45751757	45755609
Gm04	45775238	45780404	45775238	45775627	45780017	45780404	99	---	---	---	---	45775808	45775826	-	73	45775239	45780401
Gm04	45992609	45998831	45992609	45992994	45998446	45998831	98	---	---	---	---	45998295	45998330	+	72	45992609	45998827
Gm04	46016047	46020095	46016047	46016255	46019887	46020095	96	---	---	---	---	46016412	46016436	-	72	---	---
Gm04	46561645	46564813	46561645	46562273	46564197	46564813	90	---	---	---	---	46562337	46562356	-	75	---	---
Gm04	46577407	46582884	46577407	46578461	46581825	46582884	95	---	---	---	---	46581804	46581820	+	76	46577414	46582876
Gm04	46771817	46786265	46771820	46774691	46783429	46786258	89	46771812	46771816	46786266	46786270	46775056	46775067	-	83	---	---
Gm04	47036583	47047086	47036588	47037008	47046677	47047085	93	47036575	47036582	47047087	47047094	47037415	47037491	-	70	---	---
Gm04	47723172	47727821	47723184	47723425	47727575	47727816	98	47723167	47723171	47727822	47727826	47723540	47723573	-	73	47723188	47727810
Gm04	47984599	47993814	47984599	47985307	47993129	47993814	86	---	---	---	---	47993028	47993056	+	75	47984605	47993807
Gm04	48387934	48390362	48387934	48388210	48390080	48390356	97	48387929	48387933	48390363	48390367	48388263	48388290	-	78	48387934	48390361
Gm04	48434531	48441084	48434531	48435565	48440042	48441084	86	---	---	---	---	48435567	48435583	-	82	---	---
Gm04	48672581	48675338	48672591	48672921	48674990	48675326	86	48672576	48672580	48675339	48675343	48674897	48674978	+	73	48672591	48675324
Gm04	49156956	49159519	49156959	49157282	49159193	49159516	96	49156951	49156955	49159520	49159524	49157340	49157367	-	78	49156972	49159514
