# Supplementary material for: LtrDetector: A tool-suite for detecting long terminal repeat retrotransposons de-novo
Source: BMC Genomics. 2019 Jun 3;20:450. doi: 10.1186/s12864-019-5796-9 (PMC6547461; doi:10.1186/s12864-019-5796-9)
Supplement: Supplementary file 5 — LTR retrotransposons found by LtrDetector in Glycine max. This compressed file (.tar.gz) includes the LTR retrotransposons found by LtrDetector in BED format. (TAR.GZ 929 kb) [file 12864_2019_5796_MOESM5_ESM.gz › gmax/Gm16Detector.bed]

SeqID	Retrotransposon	Left_LTR	Right_LTR		Left_TSD	Right_TSD	Polypurine Tract		TG	CA
	Start	End	Start	End	Start	End	ID	Start	End	Start	End	Start	End	Strand	Purine%	Start	End
Gm16	341838	348251	341840	343294	346852	348245	86	341832	341837	348252	348257	343336	343348	-	92	---	---
Gm16	494631	515047	494631	495234	514422	515047	91	---	---	---	---	495801	495858	-	81	494643	515039
Gm16	496780	515560	496780	497297	515042	515560	94	---	---	---	---	514194	514208	+	80	---	---
Gm16	500222	516024	500222	500684	515562	516024	99	---	---	---	---	501149	501193	-	82	500226	516021
Gm16	507634	514423	507634	508023	514034	514423	92	---	---	---	---	513814	513907	+	74	507634	514422
Gm16	924875	934381	924875	925949	933312	934381	94	---	---	---	---	933206	933223	+	94	924876	934364
Gm16	1653034	1660570	1653034	1655563	1658023	1660570	87	---	---	---	---	1655565	1655607	-	83	1653034	1660561
Gm16	1662421	1670127	1662421	1663273	1669278	1670127	94	---	---	---	---	1663330	1663362	-	72	1662421	1670124
Gm16	1725290	1738481	1725290	1726227	1737544	1738481	99	---	---	---	---	1726755	1726772	-	77	1725291	1738478
Gm16	1786570	1795569	1786574	1787359	1794767	1795558	89	1786565	1786569	1795570	1795574	1787690	1787704	-	73	---	---
Gm16	2136472	2141874	2136472	2136906	2141440	2141874	99	---	---	---	---	2137017	2137029	-	84	2136474	2141871
Gm16	2416836	2423837	2416836	2417274	2423394	2423837	90	---	---	---	---	2417552	2417580	-	72	2416838	2423835
Gm16	3114116	3118718	3114116	3115312	3117526	3118718	91	---	---	---	---	---	---	0	--	---	---
Gm16	3114554	3118503	3114554	3115097	3117961	3118503	95	---	---	---	---	---	---	0	--	3114555	3118497
Gm16	3350201	3356299	3350201	3350402	3356098	3356299	86	---	---	---	---	3350645	3350686	-	71	3350208	3356295
Gm16	3672094	3681374	3672094	3673846	3679652	3681374	85	---	---	---	---	3674055	3674112	-	75	3672102	3681365
Gm16	4133583	4153354	4133583	4134754	4152155	4153354	89	---	---	---	---	4151354	4151378	+	84	---	---
Gm16	4505004	4511529	4505015	4506513	4510019	4511526	91	4504999	4505003	4511530	4511534	4509977	4510012	+	83	4505021	4511522
Gm16	4568721	4586954	4568721	4569598	4586076	4586954	98	---	---	---	---	4569986	4570013	-	78	4568731	4586949
Gm16	4569598	4572181	4569598	4569931	4571845	4572181	93	---	---	---	---	4569986	4570013	-	78	4569598	4572179
Gm16	4577135	4592776	4577143	4577676	4592235	4592767	95	4577130	4577134	4592777	4592781	4578359	4578390	-	71	---	---
Gm16	4604890	4620845	4604890	4607354	4618410	4620845	95	---	---	---	---	4607668	4607700	-	78	---	---
Gm16	4621333	4636059	4621333	4622183	4635208	4636059	96	---	---	---	---	4635131	4635163	+	72	---	---
Gm16	4741994	4747371	4741994	4742416	4746950	4747371	99	---	---	---	---	4742528	4742540	-	84	4741994	4747369
Gm16	4761629	4773004	4761629	4763876	4770754	4773004	98	---	---	---	---	4764047	4764066	-	70	---	---
Gm16	4764784	4768954	4764795	4765114	4768605	4768942	92	4764777	4764783	4768955	4768961	4765213	4765250	-	73	---	---
Gm16	4765334	4769538	4765337	4765754	4769114	4769531	90	4765328	4765333	4769539	4769544	4765898	4765921	-	75	---	---
Gm16	5025472	5031563	5025472	5025582	5031453	5031563	97	---	---	---	---	5025803	5025843	-	82	5025473	5031549
Gm16	5089884	5094123	5089884	5090012	5093998	5094123	87	---	---	---	---	5090015	5090031	-	76	---	---
Gm16	5121853	5136070	5121864	5124707	5133229	5136068	93	5121846	5121852	5136071	5136077	5124914	5124934	-	76	---	---
Gm16	5124701	5142060	5124701	5125352	5141404	5142055	99	5124696	5124700	5142061	5142065	5140812	5140847	+	72	5124714	5142047
Gm16	5130033	5145244	5130033	5133233	5142050	5145244	98	---	---	---	---	5141727	5141772	+	80	5130050	5145241
Gm16	5441961	5459567	5441961	5442473	5459042	5459554	100	5441956	5441960	5459568	5459572	5458220	5458244	+	76	5441977	5459566
Gm16	5652791	5657909	5652801	5653143	5657552	5657896	93	5652786	5652790	5657910	5657914	5657482	5657498	+	82	5652801	5657907
Gm16	5914381	5917947	5914381	5914616	5917711	5917947	92	---	---	---	---	5914712	5914728	-	70	---	---
Gm16	5997236	6002490	5997236	5997650	6002076	6002490	99	---	---	---	---	6001881	6001893	+	76	5997236	6002488
Gm16	6133992	6139294	6133992	6134952	6138334	6139294	99	---	---	---	---	6135086	6135122	-	72	6134002	6139287
Gm16	6302751	6323359	6302751	6303162	6322947	6323359	95	---	---	---	---	6303895	6303924	-	73	6302754	6323348
Gm16	6322947	6332871	6322947	6323359	6332462	6332871	92	---	---	---	---	6323783	6323796	-	78	6322950	6332861
Gm16	6326194	6332851	6326194	6326319	6332727	6332851	89	---	---	---	---	6332599	6332635	+	70	---	---
Gm16	6338439	6344066	6338439	6339503	6342966	6344066	88	---	---	---	---	6339505	6339523	-	78	6338440	6344056
Gm16	6359668	6377098	6359668	6360332	6376434	6377098	90	---	---	---	---	6361072	6361088	-	70	6359673	6377092
Gm16	6361120	6378440	6361120	6361391	6378174	6378440	92	---	---	---	---	6377366	6377416	+	74	6361134	6378435
Gm16	6372814	6391786	6372814	6376739	6387989	6391786	90	---	---	---	---	6387426	6387445	+	70	---	---
Gm16	6393986	6400334	6393986	6394218	6400101	6400334	95	---	---	---	---	6400014	6400043	+	70	6394000	6400325
Gm16	6395078	6404270	6395078	6395632	6403712	6404270	96	---	---	---	---	6403310	6403337	+	71	---	---
Gm16	6649182	6655985	6649197	6649568	6655603	6655976	96	6649177	6649181	6655986	6655990	6649726	6649819	-	74	6649189	6655973
Gm16	6663709	6668264	6663723	6664015	6667959	6668251	94	6663704	6663708	6668265	6668269	6664098	6664154	-	71	6663715	6668261
Gm16	6714254	6718178	6714254	6715688	6716744	6718178	99	---	---	---	---	6716677	6716710	+	73	6714258	6718172
Gm16	6731980	6742005	6731980	6732409	6741571	6742005	86	---	---	---	---	6741265	6741283	+	89	---	---
Gm16	6790910	6801053	6790910	6791332	6800631	6801053	97	---	---	---	---	6791677	6791708	-	84	6790917	6801039
Gm16	6792203	6800920	6792204	6792721	6800407	6800920	85	6792198	6792202	6800921	6800925	6793013	6793044	-	75	---	---
Gm16	6823139	6830152	6823143	6823358	6829926	6830141	97	6823134	6823138	6830153	6830157	6823616	6823647	-	71	---	---
Gm16	6823722	6834094	6823722	6824682	6833188	6834094	85	---	---	---	---	6824991	6825010	-	70	---	---
Gm16	6844064	6861008	6844064	6844962	6860096	6861008	96	---	---	---	---	6845681	6845697	-	70	---	---
Gm16	6845511	6850216	6845511	6845815	6849912	6850216	97	---	---	---	---	6845982	6846005	-	79	6845516	6850212
Gm16	6852228	6857105	6852228	6852614	6856726	6857105	97	---	---	---	---	6856549	6856588	+	70	6852229	6857102
Gm16	7018448	7021157	7018455	7018659	7020946	7021149	87	7018443	7018447	7021158	7021162	7018700	7018726	-	70	7018455	7021145
Gm16	7084696	7093539	7084696	7084968	7093267	7093539	87	---	---	---	---	7092980	7092995	+	81	---	---
Gm16	7153027	7158374	7153027	7153473	7157953	7158374	93	---	---	---	---	7153583	7153651	-	71	7153029	7158372
Gm16	7159204	7164644	7159210	7159645	7164194	7164629	99	7159199	7159203	7164645	7164649	7164072	7164084	+	84	7159207	7164627
Gm16	7169785	7173525	7169785	7170040	7173255	7173525	86	---	---	---	---	7173113	7173141	+	79	---	---
Gm16	7262314	7265959	7262317	7262445	7265812	7265950	86	7262308	7262313	7265960	7265965	7265660	7265672	+	84	---	---
Gm16	7475809	7478772	7475810	7475984	7478596	7478770	88	7475803	7475808	7478773	7478778	7478509	7478527	+	84	---	---
Gm16	7515186	7521534	7515198	7515669	7521054	7521525	98	7515180	7515185	7521535	7521540	7520893	7520908	+	75	7515189	7521533
Gm16	7530450	7544732	7530450	7530859	7544302	7544717	87	7530445	7530449	7544733	7544737	7531421	7531450	-	80	7530467	7544715
Gm16	7536636	7544311	7536644	7538894	7542072	7544307	98	7536631	7536635	7544312	7544316	7539003	7539023	-	85	7536646	7544301
Gm16	7573910	7577526	7573911	7574386	7577056	7577516	91	7573905	7573909	7577527	7577531	7576992	7577026	+	74	---	---
Gm16	7579131	7584335	7579145	7579424	7584043	7584322	93	7579126	7579130	7584336	7584340	7583896	7583912	+	76	7579136	7584334
Gm16	7607912	7611406	7607915	7608315	7611004	7611404	95	7607905	7607911	7611407	7611413	7610976	7610987	+	83	7607918	7611401
Gm16	7629491	7634967	7629491	7629929	7634531	7634967	93	---	---	---	---	7634324	7634370	+	70	---	---
Gm16	7805769	7810710	7805770	7806048	7810429	7810710	88	7805764	7805768	7810711	7810715	7810313	7810340	+	78	---	---
Gm16	7822910	7827286	7822910	7825083	7825087	7827286	92	---	---	---	---	---	---	0	--	7822923	7827276
Gm16	7940524	7944331	7940524	7940635	7944220	7944331	99	---	---	---	---	7940753	7940800	-	85	---	---
Gm16	7948978	7965401	7948985	7949921	7964461	7965394	85	7948973	7948977	7965402	7965406	7963750	7963775	+	76	7948986	7965385
Gm16	8044584	8050512	8044590	8045482	8049610	8050505	96	8044579	8044583	8050513	8050517	8045623	8045644	-	86	8044589	8050503
Gm16	8081083	8084019	8081085	8081668	8083433	8084016	99	8081077	8081082	8084020	8084025	8083333	8083400	+	76	8081085	8084014
Gm16	8097921	8104335	8097932	8098192	8104070	8104327	96	8097914	8097920	8104336	8104342	8103785	8103811	+	74	---	---
Gm16	8180032	8183254	8180032	8180870	8182402	8183254	89	---	---	---	---	8180897	8180914	-	83	---	---
Gm16	8193632	8200068	8193632	8195083	8198529	8200068	88	---	---	---	---	8198356	8198380	+	76	8193648	8200066
Gm16	8205106	8222246	8205106	8206018	8221321	8222246	87	---	---	---	---	8220831	8220855	+	80	8205106	8222232
Gm16	8250310	8267414	8250310	8252425	8265251	8267414	92	---	---	---	---	8252733	8252747	-	86	8250323	8267412
Gm16	8274605	8281748	8274605	8275203	8281152	8281748	90	---	---	---	---	8275285	8275302	-	88	---	---
Gm16	8311147	8318029	8311147	8312145	8317030	8318029	90	---	---	---	---	8312351	8312389	-	71	8311149	8318027
Gm16	8312897	8316141	8312897	8313164	8315874	8316141	94	---	---	---	---	8315775	8315787	+	84	8312897	8316139
Gm16	8320765	8328134	8320765	8321517	8327393	8328134	92	---	---	---	---	8321716	8321727	-	83	8320779	8328131
Gm16	8360331	8374937	8360331	8360825	8374440	8374937	87	---	---	---	---	8374009	8374033	+	80	8360348	8374931
Gm16	8443573	8448908	8443573	8444116	8448332	8448908	86	---	---	---	---	8448175	8448202	+	75	---	---
Gm16	8481998	8490785	8482002	8483735	8488996	8490784	95	8481993	8481997	8490786	8490790	8483841	8483871	-	74	8482012	8490782
Gm16	8492717	8497593	8492717	8493142	8497160	8497593	95	---	---	---	---	8497026	8497043	+	83	8492717	8497591
Gm16	8520594	8530930	8520601	8521736	8529794	8530929	97	8520589	8520593	8530931	8530935	8529393	8529428	+	72	8520597	8530926
Gm16	8555364	8562706	8555364	8555851	8562214	8562706	89	---	---	---	---	8561984	8562006	+	82	---	---
Gm16	8596420	8607551	8596431	8597260	8606749	8607546	91	8596415	8596419	8607552	8607556	8597583	8597596	-	100	8596420	8607538
Gm16	8614831	8623312	8614831	8615818	8622317	8623312	95	---	---	---	---	8622031	8622059	+	75	8614831	8623309
Gm16	8701247	8712064	8701247	8701591	8711720	8712064	94	---	---	---	---	8711650	8711667	+	72	8701247	8712059
Gm16	8705364	8711298	8705364	8706448	8710193	8711298	95	---	---	---	---	8710099	8710124	+	76	---	---
Gm16	8753457	8770954	8753471	8753644	8770780	8770953	93	8753452	8753456	8770955	8770959	8770393	8770452	+	80	---	---
Gm16	8754734	8763223	8754734	8755122	8762829	8763217	98	8754726	8754733	8763224	8763231	8755356	8755393	-	71	8754741	8763217
Gm16	8781629	8787966	8781629	8782194	8787414	8787966	89	---	---	---	---	8787240	8787269	+	73	---	---
Gm16	8797972	8810206	8797972	8801556	8806619	8810206	98	---	---	---	---	8801715	8801770	-	76	---	---
Gm16	8817952	8825435	8817961	8819039	8824323	8825428	93	8817945	8817951	8825436	8825442	8819216	8819246	-	87	8817952	8825427
Gm16	8831504	8839142	8831504	8832930	8837718	8839142	95	---	---	---	---	8832969	8833071	-	72	---	---
Gm16	8875627	8881714	8875627	8876649	8880647	8881714	90	---	---	---	---	8876667	8876692	-	80	8875630	8881699
Gm16	8875837	8881330	8875837	8876313	8880846	8881330	93	---	---	---	---	8880815	8880833	+	78	---	---
Gm16	8883411	8895295	8883419	8884388	8894315	8895284	90	8883406	8883410	8895296	8895300	8893819	8893874	+	78	8883426	8895283
Gm16	8897220	8917740	8897226	8898895	8916078	8917727	97	8897215	8897219	8917741	8917745	8899719	8899739	-	71	8897226	8917739
Gm16	8897840	8917260	8897853	8898423	8916686	8917255	99	8897835	8897839	8917261	8917265	8899010	8899024	-	86	---	---
Gm16	8950636	8959490	8950636	8951741	8958398	8959490	87	---	---	---	---	8958118	8958136	+	73	8950647	8959487
Gm16	8978507	8987402	8978507	8979603	8986305	8987402	98	---	---	---	---	8986139	8986168	+	90	8978507	8987400
Gm16	9003136	9008667	9003136	9004098	9007706	9008667	99	---	---	---	---	9004165	9004212	-	81	9003136	9008665
Gm16	9017014	9024949	9017014	9017254	9024708	9024949	90	---	---	---	---	9024611	9024671	+	77	9017014	9024945
Gm16	9040667	9045639	9040667	9040930	9045376	9045639	99	---	---	---	---	9045285	9045297	+	100	9040667	9045637
Gm16	9097758	9119230	9097758	9098109	9118880	9119230	90	---	---	---	---	9099121	9099148	-	85	---	---
Gm16	9130234	9135497	9130237	9130669	9135083	9135496	93	9130228	9130233	9135498	9135503	9130829	9130890	-	70	9130237	9135494
Gm16	9192281	9197073	9192281	9192465	9196889	9197073	97	---	---	---	---	9192614	9192648	-	74	9192282	9197068
Gm16	9218390	9227756	9218390	9219734	9226376	9227756	91	---	---	---	---	9219944	9219956	-	84	9218393	9227752
Gm16	9220536	9226343	9220536	9220845	9226035	9226343	89	---	---	---	---	9225777	9225825	+	87	---	---
Gm16	9280209	9290002	9280209	9281376	9288835	9290002	99	---	---	---	---	9281636	9281693	-	70	9280210	9290000
Gm16	9322460	9327708	9322460	9323310	9326858	9327708	96	9322455	9322459	9327709	9327713	9326744	9326812	+	84	9322460	9327704
Gm16	9387038	9390642	9387038	9387231	9390448	9390641	87	9387031	9387037	9390643	9390649	9387363	9387375	-	92	---	---
Gm16	9390982	9399381	9390982	9391945	9398418	9399381	93	---	---	---	---	9398205	9398262	+	81	9390998	9399378
Gm16	9410994	9418775	9410994	9411441	9418330	9418775	95	---	---	---	---	9418048	9418076	+	75	---	---
Gm16	9420726	9433467	9420728	9422072	9432144	9433466	85	9420721	9420725	9433468	9433472	9422544	9422556	-	76	9420744	9433466
Gm16	9421072	9433328	9421072	9421934	9432460	9433328	86	---	---	---	---	9431969	9432006	+	73	9421089	9433321
Gm16	9451458	9461196	9451458	9452589	9460065	9461196	99	---	---	---	---	9459757	9459810	+	70	9451464	9461194
Gm16	9465922	9486525	9465922	9466228	9486230	9486525	86	---	---	---	---	9467196	9467214	-	84	---	---
Gm16	9476300	9485379	9476309	9477390	9484316	9485379	92	9476294	9476299	9485380	9485385	9484148	9484170	+	95	9476309	9485377
Gm16	9489435	9503439	9489438	9490420	9502448	9503432	97	9489430	9489434	9503440	9503444	9490984	9491015	-	81	9489435	9503422
Gm16	9496593	9501564	9496593	9497005	9501150	9501564	98	---	---	---	---	---	---	0	--	9496595	9501560
Gm16	9553398	9558724	9553398	9554241	9557818	9558724	90	9553392	9553397	9558725	9558730	9557668	9557687	+	70	9553398	9558721
Gm16	9566842	9578785	9566842	9567106	9578522	9578785	86	---	---	---	---	9567591	9567658	-	80	9566845	9578782
Gm16	9587852	9591950	9587852	9588034	9591768	9591950	85	---	---	---	---	9588146	9588163	-	77	---	---
Gm16	9666599	9671593	9666599	9667090	9671104	9671593	86	---	---	---	---	9671069	9671102	+	70	---	---
Gm16	9667526	9670476	9667526	9667933	9670069	9670476	96	---	---	---	---	---	---	0	--	9667536	9670466
Gm16	9798258	9802979	9798258	9798648	9802589	9802979	91	9798253	9798257	9802980	9802984	9802439	9802474	+	80	---	---
Gm16	9816761	9819467	9816761	9816996	9819231	9819467	91	---	---	---	---	9819154	9819186	+	78	9816764	9819460
Gm16	9844673	9856876	9844676	9845291	9856247	9856862	99	9844668	9844672	9856877	9856881	9855699	9855714	+	81	---	---
Gm16	9856091	9869241	9856091	9856540	9868815	9869241	88	---	---	---	---	9856977	9856994	-	94	---	---
Gm16	9890303	9908478	9890303	9891207	9907574	9908478	99	---	---	---	---	9906792	9906808	+	76	---	---
Gm16	9984058	9988662	9984058	9986160	9986589	9988662	87	---	---	---	---	9986496	9986523	+	75	9984072	9988651
Gm16	10041793	10057702	10041793	10042755	10056727	10057702	93	---	---	---	---	10043419	10043439	-	85	10041799	10057687
Gm16	10045380	10054807	10045380	10046379	10053808	10054807	99	---	---	---	---	10046666	10046723	-	70	10045380	10054805
Gm16	10077068	10095767	10077068	10077447	10095386	10095767	93	---	---	---	---	10094508	10094534	+	70	---	---
Gm16	10086334	10091650	10086334	10087238	10090826	10091650	88	---	---	---	---	10087286	10087356	-	83	10086335	10091641
Gm16	10099966	10117481	10099966	10101341	10116072	10117481	89	---	---	---	---	10102015	10102040	-	76	10099971	10117474
Gm16	10106971	10110978	10106984	10108018	10109937	10110971	98	10106964	10106970	10110979	10110985	10108073	10108101	-	79	10106979	10110969
Gm16	10118602	10137027	10118602	10120169	10135467	10137027	96	---	---	---	---	10120223	10120289	-	77	10118604	10137025
Gm16	10144857	10166105	10144857	10148721	10162460	10166105	87	---	---	---	---	10162058	10162095	+	78	---	---
Gm16	10151265	10156424	10151266	10151837	10155847	10156419	88	10151260	10151264	10156425	10156429	10155646	10155742	+	70	10151267	10156407
Gm16	10205316	10214532	10205316	10206398	10213449	10214532	98	---	---	---	---	10206556	10206583	-	89	10205316	10214530
Gm16	10269983	10275705	10269983	10270646	10275119	10275705	86	---	---	---	---	10274948	10274964	+	70	10269983	10275703
Gm16	10289763	10308092	10289763	10291069	10306766	10308092	91	---	---	---	---	10291773	10291794	-	81	10289763	10308090
Gm16	10354215	10371264	10354215	10354566	10370905	10371264	85	---	---	---	---	10355059	10355131	-	76	10354228	10371253
Gm16	10379762	10384107	10379762	10379893	10383964	10384096	94	10379757	10379761	10384108	10384112	10383868	10383899	+	84	10379772	10384093
Gm16	10384568	10389963	10384568	10384963	10389536	10389963	90	---	---	---	---	10385080	10385105	-	73	10384568	10389961
Gm16	10454405	10462781	10454406	10455290	10461873	10462769	94	10454399	10454404	10462782	10462787	10461544	10461575	+	75	10454409	10462779
Gm16	10485280	10491324	10485280	10485582	10491022	10491324	86	---	---	---	---	10490750	10490763	+	78	---	---
Gm16	10516425	10531081	10516425	10516653	10530853	10531081	90	---	---	---	---	10530209	10530223	+	73	---	---
Gm16	10522141	10532183	10522141	10523241	10531076	10532183	92	---	---	---	---	10530684	10530784	+	74	10522154	10532176
Gm16	10532917	10538285	10532917	10533834	10537371	10538285	96	---	---	---	---	10537268	10537337	+	82	10532917	10538283
Gm16	10539332	10549691	10539332	10540489	10548543	10549690	97	10539327	10539331	10549692	10549696	10548163	10548184	+	81	10539332	10549687
Gm16	10539763	10549148	10539763	10539946	10548965	10549148	100	---	---	---	---	10540283	10540304	-	81	---	---
Gm16	10557062	10567055	10557062	10557346	10566771	10567055	96	---	---	---	---	10557766	10557796	-	70	10557062	10567053
Gm16	10559167	10563657	10559167	10560348	10562428	10563657	88	---	---	---	---	10562363	10562393	+	74	10559168	10563652
Gm16	10576669	10582622	10576669	10578271	10581020	10582622	98	---	---	---	---	10578312	10578376	-	73	10576669	10582620
Gm16	10594528	10603453	10594528	10595933	10602012	10603453	89	---	---	---	---	10596177	10596195	-	78	10594528	10603447
Gm16	10643679	10648885	10643687	10644653	10647938	10648875	89	10643674	10643678	10648886	10648890	10644679	10644773	-	77	---	---
Gm16	10649067	10668433	10649078	10649423	10668081	10668426	97	10649062	10649066	10668434	10668438	10650143	10650161	-	84	10649078	10668424
Gm16	10658132	10667899	10658132	10659245	10666786	10667899	99	---	---	---	---	10659526	10659583	-	72	10658132	10667891
Gm16	10670917	10691442	10670917	10672566	10689789	10691442	96	---	---	---	---	10673400	10673428	-	72	10670917	10691440
Gm16	10729600	10735851	10729607	10730644	10734839	10735851	91	10729595	10729599	10735852	10735856	10730768	10730804	-	75	10729602	10735849
Gm16	10729975	10735447	10729975	10730212	10735210	10735447	97	---	---	---	---	10735028	10735048	+	85	10729981	10735439
Gm16	10746423	10750904	10746423	10747195	10750139	10750904	93	---	---	---	---	10750097	10750130	+	73	10746423	10750903
Gm16	10754978	10765252	10754978	10756422	10763794	10765252	93	---	---	---	---	10756566	10756586	-	80	10754981	10765250
Gm16	10852383	10857902	10852383	10853349	10856936	10857900	93	10852378	10852382	10857903	10857907	10856822	10856908	+	79	10852383	10857883
Gm16	10875544	10879280	10875558	10875750	10879074	10879266	92	10875539	10875543	10879281	10879285	10878951	10878965	+	73	10875552	10879264
Gm16	10925374	10945621	10925384	10927023	10943966	10945615	96	10925369	10925373	10945622	10945626	10943118	10943152	+	71	10925377	10945615
Gm16	10953636	10960124	10953636	10954624	10959127	10960120	92	10953630	10953635	10960125	10960130	10958926	10958948	+	78	10953636	10960117
Gm16	10968057	10973623	10968057	10968417	10973263	10973623	98	---	---	---	---	10968566	10968598	-	84	---	---
Gm16	11016031	11021651	11016031	11016292	11021390	11021651	90	---	---	---	---	11016431	11016443	-	76	11016033	11021648
Gm16	11069938	11074496	11069943	11070152	11074282	11074485	92	11069929	11069937	11074497	11074505	11074099	11074128	+	70	11069940	11074495
Gm16	11085658	11091362	11085658	11085851	11091169	11091362	96	---	---	---	---	---	---	0	--	---	---
Gm16	11093374	11097438	11093374	11094399	11096435	11097438	93	---	---	---	---	11094431	11094501	-	81	---	---
Gm16	11104098	11109164	11104098	11105282	11107981	11109164	99	---	---	---	---	11105369	11105384	-	75	11104115	11109162
Gm16	11132487	11138357	11132498	11133490	11137358	11138346	89	11132482	11132486	11138358	11138362	11137198	11137219	+	86	11132500	11138344
Gm16	11239699	11248032	11239699	11240140	11247594	11248032	94	---	---	---	---	11240488	11240513	-	73	11239699	11248030
Gm16	11286929	11292322	11286929	11287835	11291417	11292322	97	---	---	---	---	11291265	11291284	+	70	11286929	11292320
Gm16	11302262	11313392	11302262	11303664	11311971	11313392	92	---	---	---	---	11311917	11311932	+	75	11302269	11313390
Gm16	11362038	11365812	11362052	11362648	11365204	11365799	93	11362033	11362037	11365813	11365817	---	---	0	--	11362044	11365799
Gm16	11374756	11393943	11374756	11375251	11393462	11393943	89	---	---	---	---	11392669	11392715	+	74	11374757	11393935
Gm16	11376095	11385840	11376095	11377232	11384687	11385840	96	---	---	---	---	11384368	11384425	+	70	11376095	11385838
Gm16	11386700	11394856	11386700	11387561	11394012	11394856	87	---	---	---	---	11387832	11387856	-	72	11386710	11394852
Gm16	11408536	11428509	11408536	11410210	11426837	11428509	99	---	---	---	---	11426076	11426088	+	84	11408536	11428507
Gm16	11468720	11473169	11468720	11470191	11471697	11473169	93	---	---	---	---	11470219	11470291	-	79	11468720	11473151
Gm16	11479645	11489956	11479645	11480798	11488799	11489956	97	---	---	---	---	11488427	11488447	+	71	11479645	11489953
Gm16	11514688	11524124	11514688	11515688	11523124	11524124	99	---	---	---	---	11522785	11522839	+	72	11514688	11524122
Gm16	11572282	11581394	11572282	11572642	11581028	11581394	93	---	---	---	---	11572909	11572948	-	70	11572288	11581390
Gm16	11606792	11616073	11606792	11607794	11615071	11616073	99	---	---	---	---	11614719	11614741	+	73	11606792	11616070
Gm16	11668013	11678469	11668022	11669213	11677269	11678466	95	11668008	11668012	11678470	11678474	11676866	11676899	+	70	11668018	11678465
Gm16	11692862	11699999	11692862	11693784	11699051	11699999	93	---	---	---	---	---	---	0	--	11692862	11699996
Gm16	11710828	11732094	11710841	11711223	11731697	11732083	94	11710823	11710827	11732095	11732099	11712010	11712068	-	77	11710843	11732082
Gm16	11734241	11746388	11734241	11734601	11746034	11746388	90	---	---	---	---	11734797	11734861	-	76	---	---
Gm16	11755288	11776012	11755288	11757283	11774036	11776012	98	---	---	---	---	11758038	11758050	-	84	11755299	11776010
Gm16	11755653	11776025	11755662	11757283	11774410	11776012	98	11755648	11755652	11776026	11776030	11758116	11758140	-	72	11755667	11776021
Gm16	11762303	11781876	11762303	11766589	11777587	11781876	92	---	---	---	---	11777263	11777289	+	70	---	---
Gm16	11774080	11789325	11774080	11774884	11788553	11789325	87	---	---	---	---	11775489	11775509	-	85	11774081	11789313
Gm16	11775619	11790137	11775619	11776013	11789742	11790137	94	---	---	---	---	11789441	11789487	+	78	11775636	11790134
Gm16	11797051	11802287	11797051	11797889	11801449	11802287	98	---	---	---	---	11801296	11801315	+	70	11797051	11802285
Gm16	11824226	11832450	11824226	11824374	11832302	11832450	97	---	---	---	---	11832114	11832154	+	87	---	---
Gm16	11851239	11856225	11851240	11851615	11855844	11856220	87	11851234	11851238	11856226	11856230	11851748	11851769	-	72	11851240	11856223
Gm16	11902611	11916698	11902611	11902918	11916391	11916698	96	---	---	---	---	11915811	11915838	+	75	---	---
Gm16	11902729	11916672	11902729	11902892	11916509	11916672	98	---	---	---	---	11915854	11915896	+	74	11902736	11916655
Gm16	11917834	11922770	11917834	11918555	11922080	11922770	85	---	---	---	---	11918557	11918713	-	87	---	---
Gm16	11923399	11945177	11923399	11926227	11942318	11945177	87	---	---	---	---	11941559	11941682	+	70	11923399	11945174
Gm16	11949383	11969104	11949383	11949717	11968770	11969104	97	---	---	---	---	11967860	11967905	+	82	11949393	11969102
Gm16	11961538	11966137	11961538	11961905	11965770	11966137	94	---	---	---	---	11961991	11962033	-	95	---	---
Gm16	11979827	11999958	11979827	11981480	11998305	11999958	99	---	---	---	---	11997513	11997539	+	70	11979827	11999956
Gm16	12013177	12023981	12013177	12014141	12022976	12023981	90	---	---	---	---	12014551	12014572	-	72	---	---
Gm16	12019461	12032462	12019461	12021042	12030933	12032462	90	---	---	---	---	12021502	12021537	-	72	12019467	12032460
Gm16	12068760	12081222	12068760	12069521	12080461	12081222	91	---	---	---	---	12080009	12080027	+	84	---	---
Gm16	12081259	12087728	12081259	12082571	12086334	12087728	88	---	---	---	---	12086160	12086182	+	91	12081259	12087716
Gm16	12103870	12123895	12103870	12105443	12122315	12123895	95	---	---	---	---	12122194	12122261	+	76	12103871	12123891
Gm16	12134375	12151352	12134375	12134494	12151233	12151352	89	---	---	---	---	12150398	12150417	+	70	---	---
Gm16	12136358	12157909	12136358	12136708	12157568	12157909	86	---	---	---	---	12156569	12156583	+	80	12136359	12157901
Gm16	12169426	12177664	12169426	12169604	12177478	12177664	87	---	---	---	---	12169939	12169967	-	75	---	---
Gm16	12202379	12220079	12202379	12204640	12217814	12220079	96	---	---	---	---	12217170	12217188	+	84	12202379	12220074
Gm16	12220424	12236666	12220424	12220877	12236214	12236666	94	---	---	---	---	12235458	12235490	+	78	---	---
Gm16	12246445	12254555	12246445	12247257	12253731	12254555	96	---	---	---	---	12253407	12253427	+	76	12246445	12254553
Gm16	12258423	12276553	12258435	12260551	12274421	12276538	99	12258418	12258422	12276554	12276558	12261178	12261196	-	84	12258426	12276542
Gm16	12292302	12307269	12292302	12293808	12305753	12307269	95	---	---	---	---	12294214	12294234	-	71	12292302	12307252
Gm16	12307400	12322432	12307400	12308601	12321173	12322432	85	---	---	---	---	12309147	12309165	-	78	12307417	12322425
Gm16	12325990	12336293	12325990	12327134	12335150	12336293	95	---	---	---	---	12334859	12334873	+	80	12325993	12336291
Gm16	12357747	12378047	12357747	12360027	12375798	12378047	97	---	---	---	---	12375063	12375081	+	73	---	---
Gm16	12392115	12401574	12392115	12393263	12400426	12401574	99	---	---	---	---	12400130	12400164	+	71	12392115	12401571
Gm16	12437705	12453233	12437705	12439173	12451772	12453233	89	---	---	---	---	12451439	12451465	+	77	---	---
Gm16	12459226	12468451	12459226	12460317	12467357	12468448	98	12459221	12459225	12468452	12468456	12467192	12467210	+	89	12459226	12468446
Gm16	12475872	12485033	12475877	12477028	12483872	12485023	99	12475867	12475871	12485034	12485038	12477285	12477342	-	70	12475878	12485024
Gm16	12494918	12514059	12494918	12496513	12512496	12514059	96	---	---	---	---	12496566	12496635	-	78	12494920	12514056
Gm16	12517127	12531323	12517127	12517865	12530525	12531323	88	---	---	---	---	12530150	12530175	+	76	12517134	12531309
Gm16	12518640	12526917	12518640	12518806	12526750	12526917	94	---	---	---	---	12518809	12518845	-	81	---	---
Gm16	12519928	12527109	12519928	12520125	12526912	12527109	96	---	---	---	---	12526714	12526735	+	72	---	---
Gm16	12535896	12545502	12535896	12536820	12544595	12545502	96	---	---	---	---	12544206	12544237	+	71	12535896	12545483
Gm16	12571969	12581007	12571969	12575376	12577600	12581007	92	---	---	---	---	12575450	12575473	-	83	12571985	12581002
Gm16	12598408	12613379	12598408	12599213	12612647	12613379	89	---	---	---	---	12611975	12611990	+	75	---	---
Gm16	12633209	12636362	12633209	12633771	12635793	12636362	87	---	---	---	---	12633829	12633852	-	70	12633209	12636343
Gm16	12642037	12658004	12642043	12643114	12656911	12658001	90	12642031	12642036	12658005	12658010	12656283	12656301	+	78	12642037	12657998
Gm16	12643840	12658688	12643840	12644567	12657981	12658688	88	---	---	---	---	12645201	12645217	-	88	---	---
Gm16	12651145	12656249	12651145	12651802	12655591	12656249	98	---	---	---	---	12651846	12651916	-	84	12651152	12656247
Gm16	12716886	12735408	12716886	12718650	12733647	12735408	94	---	---	---	---	12732956	12732971	+	81	12716887	12735406
Gm16	12741688	12746293	12741688	12741981	12746000	12746293	95	---	---	---	---	12742118	12742139	-	81	---	---
Gm16	12775868	12781279	12775868	12776596	12780569	12781279	96	---	---	---	---	12776726	12776765	-	75	12775868	12781267
Gm16	12842530	12851913	12842530	12843409	12851033	12851913	92	---	---	---	---	12850676	12850746	+	73	12842542	12851906
Gm16	12844511	12852226	12844511	12844831	12851905	12852226	88	---	---	---	---	12845163	12845185	-	73	12844521	12852221
Gm16	12866324	12870090	12866324	12867459	12868941	12870090	92	---	---	---	---	---	---	0	--	---	---
Gm16	12873646	12887162	12873646	12875265	12885554	12887162	95	---	---	---	---	12875318	12875390	-	76	12873659	12887159
Gm16	12890138	12895739	12890138	12891263	12894603	12895728	99	12890133	12890137	12895740	12895744	12891407	12891421	-	86	12890138	12895733
Gm16	12902127	12911666	12902127	12903112	12910670	12911666	94	---	---	---	---	12903416	12903469	-	74	12902128	12911664
Gm16	12921033	12926924	12921034	12922007	12925949	12926923	97	12921026	12921032	12926925	12926931	12922149	12922169	-	85	12921034	12926921
Gm16	12938901	12957819	12938901	12941319	12955198	12957819	89	---	---	---	---	12941941	12941961	-	76	12938907	12957817
Gm16	12983316	12988790	12983316	12984286	12987864	12988789	91	12983311	12983315	12988791	12988795	12984353	12984400	-	81	12983316	12988786
Gm16	12996511	13013486	12996511	12996903	13013093	13013486	98	---	---	---	---	13012284	13012331	+	70	12996516	13013473
Gm16	13024430	13044469	13024430	13025324	13043606	13044469	91	---	---	---	---	13042801	13042828	+	82	---	---
Gm16	13031415	13045473	13031426	13032235	13044640	13045459	91	13031410	13031414	13045474	13045478	13032710	13032726	-	76	13031415	13045467
Gm16	13045287	13049809	13045287	13045846	13049250	13049809	96	---	---	---	---	13045958	13045972	-	80	13045294	13049806
Gm16	13055976	13076609	13055976	13057666	13074936	13076609	97	---	---	---	---	13074090	13074110	+	71	13055977	13076607
Gm16	13106365	13113817	13106365	13106933	13113259	13113817	86	---	---	---	---	13112954	13112968	+	93	---	---
Gm16	13106929	13113247	13106929	13107983	13112195	13113247	98	---	---	---	---	13111989	13112029	+	70	13106930	13113245
Gm16	13118364	13134089	13118364	13118691	13133769	13134089	94	---	---	---	---	13119243	13119256	-	71	13118368	13134086
Gm16	13123258	13132597	13123258	13124260	13131595	13132597	99	---	---	---	---	13131306	13131352	+	74	13123258	13132595
Gm16	13149051	13157770	13149051	13149559	13157264	13157770	93	---	---	---	---	13157166	13157194	+	75	---	---
Gm16	13150747	13171295	13150761	13150906	13171145	13171287	88	13150741	13150746	13171296	13171301	13151867	13151901	-	71	---	---
Gm16	13169339	13172589	13169339	13170403	13171509	13172589	91	---	---	---	---	13170405	13170430	-	76	13169339	13172584
Gm16	13173888	13183656	13173888	13175037	13182500	13183656	99	---	---	---	---	13175298	13175355	-	70	13173891	13183654
Gm16	13212885	13228301	13212885	13214540	13226641	13228301	97	---	---	---	---	13226103	13226118	+	75	13212889	13228299
Gm16	13230810	13244931	13230810	13231807	13243937	13244931	95	---	---	---	---	13243330	13243359	+	73	13230818	13244929
Gm16	13250255	13265500	13250255	13252366	13263416	13265500	93	---	---	---	---	13252558	13252570	-	76	---	---
Gm16	13268121	13276691	13268123	13269124	13275678	13276679	99	13268116	13268120	13276692	13276696	13275350	13275378	+	72	13268123	13276683
Gm16	13283824	13293016	13283824	13284035	13292802	13293016	86	---	---	---	---	13292390	13292432	+	76	13283828	13293001
Gm16	13317659	13339282	13317659	13318238	13338699	13339282	87	---	---	---	---	13319202	13319229	-	78	13317659	13339269
Gm16	13321932	13338797	13321932	13322057	13338672	13338797	94	---	---	---	---	13322846	13322863	-	72	13321945	13338786
Gm16	13322429	13337909	13322435	13323046	13337302	13337909	96	13322424	13322428	13337910	13337914	13336981	13337049	+	78	---	---
Gm16	13322448	13338057	13322448	13323194	13337315	13338057	96	---	---	---	---	13336981	13337049	+	78	---	---
Gm16	13339279	13358602	13339279	13340943	13357002	13358602	93	---	---	---	---	13341698	13341710	-	76	13339279	13358600
Gm16	13380408	13390728	13380408	13381551	13389565	13390728	96	---	---	---	---	13389198	13389219	+	77	13380409	13390726
Gm16	13402062	13410011	13402062	13403155	13408938	13410011	97	---	---	---	---	13408774	13408792	+	89	13402063	13410008
Gm16	13415183	13424420	13415183	13416280	13423323	13424420	99	---	---	---	---	13416438	13416465	-	89	13415183	13424418
Gm16	13452045	13468529	13452055	13452442	13468132	13468520	93	13452040	13452044	13468530	13468534	13468005	13468077	+	78	13452055	13468520
Gm16	13468513	13473066	13468517	13468705	13472865	13473053	92	13468508	13468512	13473067	13473071	13472730	13472743	+	71	---	---
Gm16	13483700	13502145	13483707	13487193	13498436	13502133	85	13483695	13483699	13502146	13502150	13487579	13487593	-	93	---	---
Gm16	13486345	13503985	13486345	13489055	13501287	13503985	92	---	---	---	---	13489579	13489592	-	85	13486346	13503981
Gm16	13511082	13514695	13511084	13511553	13514213	13514682	93	13511077	13511081	13514696	13514700	13511656	13511685	-	73	13511087	13514677
Gm16	13512990	13520740	13512991	13513380	13520350	13520740	90	13512983	13512989	13520741	13520747	13520001	13520020	+	75	13512996	13520738
Gm16	13523153	13535917	13523153	13524754	13534314	13535917	88	---	---	---	---	13533998	13534027	+	86	13523162	13535911
Gm16	13524227	13535425	13524227	13524662	13534989	13535425	92	---	---	---	---	13534820	13534837	+	77	---	---
Gm16	13539887	13551237	13539887	13541043	13550107	13551237	95	---	---	---	---	13541411	13541432	-	77	13539888	13551234
Gm16	13570619	13580852	13570619	13570837	13580634	13580852	90	---	---	---	---	13571272	13571300	-	72	13570627	13580850
Gm16	13588499	13597973	13588499	13589500	13596972	13597973	99	---	---	---	---	13596750	13596796	+	74	13588499	13597970
Gm16	13598484	13610977	13598484	13599755	13609728	13610977	93	---	---	---	---	13609297	13609315	+	78	13598488	13610965
Gm16	13627120	13633946	13627120	13628090	13632973	13633946	95	---	---	---	---	13628231	13628252	-	86	13627120	13633944
Gm16	13701077	13706253	13701084	13702051	13705269	13706249	94	13701072	13701076	13706254	13706258	13702118	13702165	-	81	13701090	13706247
Gm16	13722475	13743559	13722475	13723238	13742806	13743559	95	---	---	---	---	13741840	13741913	+	79	13722475	13743546
Gm16	13728107	13742548	13728107	13728500	13742155	13742548	91	---	---	---	---	13741472	13741515	+	72	13728109	13742547
Gm16	13730090	13741334	13730090	13730513	13740900	13741334	94	---	---	---	---	13740433	13740451	+	78	---	---
Gm16	13741761	13750897	13741761	13742159	13750500	13750897	93	---	---	---	---	13742472	13742496	-	84	13741779	13750891
Gm16	13752571	13767105	13752571	13754433	13765231	13767105	97	---	---	---	---	13764708	13764735	+	71	13752571	13767102
Gm16	13773753	13780585	13773753	13774671	13779653	13780585	88	---	---	---	---	13774750	13774768	-	78	---	---
Gm16	13793363	13795584	13793372	13793578	13795365	13795584	90	13793356	13793362	13795585	13795591	13795348	13795363	+	75	---	---
Gm16	13796833	13817454	13796834	13798489	13815790	13817453	97	13796828	13796832	13817455	13817459	13814944	13814964	+	71	13796837	13817451
Gm16	13832882	13854682	13832888	13834986	13852575	13854675	99	13832877	13832881	13854683	13854687	13835817	13835837	-	71	13832889	13854680
Gm16	13854951	13868656	13854951	13860535	13863071	13868656	97	---	---	---	---	13860641	13860660	-	70	13854951	13868654
Gm16	13877468	13893521	13877468	13879041	13891934	13893521	92	---	---	---	---	13891369	13891384	+	81	13877468	13893515
Gm16	13877468	13893266	13877468	13878783	13891934	13893266	91	---	---	---	---	13891369	13891384	+	81	13877468	13893254
Gm16	13880943	13884545	13880943	13881987	13883495	13884545	98	---	---	---	---	---	---	0	--	13880943	13884543
Gm16	13893627	13898840	13893627	13894164	13898309	13898840	94	---	---	---	---	13894245	13894359	-	77	13893627	13898837
Gm16	13921074	13930014	13921074	13921367	13929727	13930014	87	---	---	---	---	13921660	13921680	-	80	13921089	13930012
Gm16	13921408	13929526	13921418	13922195	13928748	13929525	99	13921403	13921407	13929527	13929531	13922483	13922511	-	75	---	---
Gm16	13943469	13959974	13943469	13943729	13959714	13959974	96	---	---	---	---	13959597	13959662	+	77	13943472	13959960
Gm16	13977273	13996781	13977283	13978935	13995116	13996768	99	13977268	13977272	13996782	13996786	13994307	13994350	+	70	13977281	13996766
Gm16	14037428	14049050	14037428	14038374	14048104	14049050	97	---	---	---	---	14047666	14047691	+	73	---	---
Gm16	14054680	14063964	14054680	14055927	14062717	14063964	99	---	---	---	---	14056190	14056247	-	70	14054680	14063962
Gm16	14088141	14091204	14088141	14088581	14090790	14091204	88	---	---	---	---	14088640	14088692	-	79	14088143	14091202
Gm16	14102669	14107529	14102669	14102857	14107341	14107529	97	---	---	---	---	14103008	14103038	-	74	14102669	14107524
Gm16	14139145	14155967	14139151	14140747	14154317	14155953	93	14139139	14139144	14155968	14155973	14140800	14140867	-	77	14139151	14155950
Gm16	14139609	14155953	14139609	14140747	14154775	14155953	91	---	---	---	---	14140800	14140867	-	77	14139624	14155950
Gm16	14170325	14180332	14170331	14171330	14179305	14180326	95	14170319	14170324	14180333	14180338	14171699	14171729	-	74	14170331	14180322
Gm16	14186250	14192803	14186250	14187478	14191575	14192803	93	---	---	---	---	14191372	14191423	+	73	---	---
Gm16	14201720	14215778	14201720	14202549	14214961	14215778	93	---	---	---	---	14202603	14202674	-	75	---	---
Gm16	14224311	14236439	14224311	14224775	14235978	14236439	92	---	---	---	---	14235533	14235546	+	71	14224313	14236428
Gm16	14228915	14233096	14228915	14229244	14232763	14233092	98	14228908	14228914	14233097	14233103	14229406	14229418	-	76	---	---
Gm16	14266047	14271595	14266049	14267013	14270619	14271587	97	14266042	14266046	14271596	14271600	14267080	14267127	-	81	14266049	14271585
Gm16	14270696	14275325	14270696	14271590	14274420	14275325	93	---	---	---	---	14274319	14274336	+	72	14270708	14275320
Gm16	14306759	14321166	14306763	14306997	14320921	14321155	95	14306754	14306758	14321167	14321171	14307587	14307615	-	72	14306769	14321165
Gm16	14308604	14322684	14308604	14309113	14322177	14322684	93	---	---	---	---	14309727	14309767	-	70	14308607	14322681
Gm16	14360647	14363113	14360647	14360909	14362842	14363109	88	14360641	14360646	14363114	14363119	14360966	14361007	-	80	14360648	14363107
Gm16	14407480	14428584	14407480	14408457	14427595	14428584	93	---	---	---	---	14426664	14426677	+	71	14407481	14428582
Gm16	14410537	14415188	14410541	14410954	14414756	14415182	86	14410532	14410536	14415189	14415193	14411061	14411110	-	74	14410542	14415172
Gm16	14418500	14435599	14418500	14420254	14433890	14435599	87	---	---	---	---	14420869	14420928	-	70	14418516	14435596
Gm16	14440281	14450647	14440281	14441455	14449474	14450647	99	---	---	---	---	14441792	14441813	-	77	14440282	14450644
Gm16	14459915	14465669	14459915	14460969	14464615	14465669	98	---	---	---	---	14461081	14461108	-	78	---	---
Gm16	14460042	14465506	14460042	14460806	14464742	14465506	98	---	---	---	---	14460967	14461001	-	77	14460045	14465504
Gm16	14470724	14480868	14470724	14471839	14479754	14480868	94	---	---	---	---	14479543	14479597	+	70	14470725	14480866
Gm16	14489007	14505347	14489007	14489685	14504633	14505347	85	---	---	---	---	14490414	14490433	-	75	14489007	14505339
Gm16	14489232	14505074	14489232	14489409	14504900	14505074	94	---	---	---	---	14489915	14489938	-	70	14489240	14505062
Gm16	14514588	14520645	14514588	14515992	14519332	14520645	85	---	---	---	---	14519165	14519195	+	83	---	---
Gm16	14661141	14668126	14661141	14662097	14667159	14668126	90	---	---	---	---	14662267	14662288	-	77	14661159	14668123
Gm16	14687215	14692305	14687215	14687551	14691954	14692305	92	---	---	---	---	14691765	14691780	+	81	14687215	14692304
Gm16	14707264	14713767	14707264	14708929	14712095	14713767	95	---	---	---	---	14711956	14711979	+	87	---	---
Gm16	14715108	14720029	14715121	14715309	14719829	14720017	99	14715103	14715107	14720030	14720034	---	---	0	--	14715112	14720024
Gm16	14727847	14731245	14727853	14728425	14730660	14731230	94	14727842	14727846	14731246	14731250	14728490	14728537	-	75	---	---
Gm16	14753799	14765574	14753799	14754114	14765246	14765574	86	---	---	---	---	14764722	14764734	+	92	---	---
Gm16	14754934	14759718	14754934	14756098	14758558	14759718	98	---	---	---	---	14758460	14758475	+	75	14754940	14759716
Gm16	14768589	14783462	14768603	14770203	14781837	14783461	96	14768584	14768588	14783463	14783467	14781715	14781782	+	77	14768589	14783457
Gm16	14793064	14796213	14793064	14793720	14795576	14796213	89	---	---	---	---	14793722	14793786	-	76	14793080	14796211
Gm16	14802637	14821788	14802643	14804257	14820155	14821776	97	14802632	14802636	14821789	14821793	14804311	14804376	-	77	14802642	14821782
Gm16	14819705	14832374	14819707	14820725	14831344	14832371	86	14819700	14819704	14832375	14832379	14830870	14830923	+	74	14819709	14832371
Gm16	14842180	14845146	14842180	14842744	14844587	14845146	96	---	---	---	---	14844487	14844514	+	82	14842185	14845144
Gm16	14853788	14862822	14853788	14854805	14861782	14862822	90	---	---	---	---	14861507	14861526	+	95	14853803	14862819
Gm16	14896341	14901132	14896341	14896799	14900711	14901132	90	---	---	---	---	14896977	14896994	-	83	14896341	14901123
Gm16	14914994	14924839	14914995	14917536	14922283	14924834	89	14914989	14914993	14924840	14924844	14917727	14917774	-	89	14915006	14924835
Gm16	14917834	14927940	14917834	14920270	14925544	14927940	86	---	---	---	---	14925289	14925312	+	70	14917845	14927921
Gm16	14918572	14927513	14918572	14919859	14926223	14927513	92	---	---	---	---	14925918	14925929	+	83	---	---
Gm16	14919898	14923067	14919906	14920842	14922116	14923058	88	14919893	14919897	14923068	14923072	14920921	14920942	-	77	14919905	14923056
Gm16	14920092	14923058	14920092	14920842	14922299	14923058	90	---	---	---	---	14922199	14922232	+	79	---	---
Gm16	14922104	14928185	14922116	14922717	14927560	14928181	90	14922098	14922103	14928186	14928191	14927358	14927380	+	78	14922118	14928178
Gm16	14937625	14946312	14937628	14938610	14945336	14946301	86	14937619	14937624	14946313	14946318	14938769	14938785	-	82	14937634	14946297
Gm16	14973879	14981944	14973889	14974866	14980950	14981940	96	14973874	14973878	14981945	14981949	14980665	14980693	+	75	14973885	14981937
Gm16	14989918	14996919	14989918	14990860	14995996	14996919	86	---	---	---	---	14991085	14991117	-	75	14989918	14996916
Gm16	15034579	15050254	15034579	15036203	15048634	15050254	96	---	---	---	---	15036256	15036329	-	79	15034581	15050252
Gm16	15054682	15063819	15054682	15055790	15062714	15063819	95	---	---	---	---	15055938	15055965	-	89	15054682	15063816
Gm16	15070898	15089499	15070898	15071039	15089362	15089499	87	---	---	---	---	15088512	15088581	+	85	---	---
Gm16	15076231	15086657	15076231	15076763	15086125	15086657	93	---	---	---	---	15085676	15085696	+	71	---	---
Gm16	15077669	15087564	15077669	15078592	15086650	15087564	89	15077664	15077668	15087565	15087569	15078761	15078773	-	76	15077678	15087562
Gm16	15125079	15144084	15125079	15126881	15142273	15144084	93	---	---	---	---	15127560	15127575	-	81	15125079	15144082
Gm16	15151216	15155994	15151216	15152297	15154906	15155994	89	---	---	---	---	15154808	15154849	+	88	15151230	15155991
Gm16	15183375	15192610	15183375	15184467	15191518	15192610	99	---	---	---	---	15191333	15191360	+	89	15183376	15192607
Gm16	15192690	15197802	15192693	15192937	15197533	15197796	87	15192685	15192689	15197803	15197807	15193075	15193097	-	91	15192698	15197794
Gm16	15245920	15251419	15245920	15246882	15250469	15251419	95	---	---	---	---	15246949	15246996	-	81	15245920	15251417
Gm16	15258763	15264200	15258777	15259174	15263789	15264186	99	15258757	15258762	15264201	15264206	15263631	15263706	+	75	---	---
Gm16	15273350	15282309	15273350	15274392	15281286	15282309	94	---	---	---	---	15281166	15281186	+	76	15273360	15282306
Gm16	15299069	15302058	15299069	15299522	15301605	15302058	95	---	---	---	---	15299543	15299561	-	94	15299070	15302053
Gm16	15308899	15313975	15308899	15309220	15313655	15313975	96	---	---	---	---	15309332	15309360	-	72	15308914	15313973
Gm16	15344768	15354702	15344768	15345338	15354128	15354702	86	---	---	---	---	15345727	15345754	-	75	---	---
Gm16	15346872	15350209	15346872	15347117	15349965	15350209	90	---	---	---	---	15349826	15349838	+	84	15346881	15350207
Gm16	15354252	15369223	15354252	15355651	15367795	15369223	88	---	---	---	---	15355703	15355776	-	75	15354252	15369218
Gm16	15354420	15368717	15354420	15355188	15367963	15368704	89	15354415	15354419	15368718	15368722	15355703	15355776	-	75	---	---
Gm16	15385193	15395447	15385193	15386298	15394327	15395447	94	---	---	---	---	15386644	15386683	-	75	15385193	15395444
Gm16	15400288	15409523	15400295	15401283	15408528	15409516	99	15400275	15400287	15409524	15409536	15401616	15401646	-	77	15400293	15409513
Gm16	15428403	15441692	15428413	15430490	15439579	15441679	93	15428398	15428402	15441693	15441697	15439271	15439297	+	70	15428404	15441680
Gm16	15441988	15458936	15441988	15443645	15457301	15458936	96	---	---	---	---	15444190	15444205	-	75	15441989	15458934
Gm16	15463453	15466675	15463453	15463566	15466561	15466675	88	---	---	---	---	15466417	15466443	+	70	---	---
Gm16	15474244	15484007	15474244	15475371	15482880	15484007	99	---	---	---	---	15475629	15475696	-	72	15474244	15484002
Gm16	15494639	15497207	15494639	15495030	15496814	15497207	85	---	---	---	---	---	---	0	--	15494651	15497206
Gm16	15499042	15502460	15499042	15500032	15501470	15502460	99	---	---	---	---	15501373	15501395	+	78	15499048	15502458
Gm16	15509682	15520763	15509682	15509921	15520524	15520763	96	---	---	---	---	15520176	15520205	+	86	---	---
Gm16	15510019	15520508	15510019	15511023	15519504	15520508	99	---	---	---	---	15519123	15519153	+	77	15510019	15520500
Gm16	15556465	15563842	15556465	15556994	15563312	15563842	90	---	---	---	---	15563062	15563080	+	84	---	---
Gm16	15560647	15578480	15560647	15561627	15577502	15578480	94	---	---	---	---	---	---	0	--	15560651	15578478
Gm16	15619965	15624546	15619965	15620391	15624127	15624546	94	---	---	---	---	15624000	15624040	+	73	15619966	15624542
Gm16	15670642	15688267	15670642	15670881	15688028	15688267	94	---	---	---	---	15671608	15671629	-	72	15670654	15688266
Gm16	15675235	15682452	15675235	15676148	15681539	15682452	99	---	---	---	---	15681271	15681291	+	80	15675235	15682450
Gm16	15689467	15698322	15689478	15689762	15698026	15698314	90	15689462	15689466	15698323	15698327	15697738	15697764	+	74	15689476	15698320
Gm16	15698669	15717740	15698669	15698893	15717516	15717740	89	---	---	---	---	15716686	15716775	+	73	---	---
Gm16	15703839	15707697	15703839	15704221	15707312	15707697	85	---	---	---	---	15707172	15707209	+	78	---	---
Gm16	15734542	15739742	15734543	15734796	15739483	15739738	88	15734537	15734541	15739743	15739747	15739269	15739286	+	83	---	---
Gm16	15760972	15776849	15760972	15761455	15776366	15776849	99	---	---	---	---	15762188	15762199	-	83	---	---
Gm16	15760972	15776903	15760972	15761509	15776366	15776903	99	---	---	---	---	15762241	15762252	-	91	---	---
Gm16	15797297	15815664	15797297	15797507	15815454	15815664	95	---	---	---	---	15798364	15798384	-	76	15797312	15815662
Gm16	15841733	15852106	15841733	15842880	15850939	15852106	96	---	---	---	---	15843250	15843283	-	73	15841733	15852104
Gm16	15874709	15883753	15874709	15875824	15882624	15883739	99	15874704	15874708	15883754	15883758	15882471	15882484	+	71	15874710	15883742
Gm16	15888267	15903370	15888267	15888389	15903248	15903370	98	---	---	---	---	15902505	15902520	+	75	---	---
Gm16	15905285	15915099	15905285	15906429	15913955	15915099	99	---	---	---	---	15906690	15906757	-	72	15905285	15915097
Gm16	15919346	15936781	15919346	15920020	15936107	15936781	97	---	---	---	---	15935975	15936053	+	75	15919347	15936772
Gm16	15948217	15969140	15948217	15951484	15966065	15969140	88	---	---	---	---	15951738	15951753	-	87	15948220	15969137
Gm16	15966065	15987161	15966069	15967725	15985487	15987161	96	15966060	15966064	15987162	15987166	15968552	15968573	-	72	15966068	15987158
Gm16	15994464	16003197	15994464	15994574	16003086	16003197	91	---	---	---	---	15994828	15994848	-	71	15994469	16003190
Gm16	16014340	16018020	16014340	16014876	16017486	16018020	88	---	---	---	---	16014879	16014894	-	75	---	---
Gm16	16031584	16050527	16031584	16032776	16049336	16050527	99	---	---	---	---	16048720	16048734	+	73	16031591	16050524
Gm16	16065833	16082361	16065833	16067994	16080193	16082358	99	16065828	16065832	16082362	16082366	16079642	16079657	+	75	16065834	16082356
Gm16	16074463	16086902	16074463	16077662	16083610	16086902	86	---	---	---	---	16077858	16077883	-	88	---	---
Gm16	16091180	16100336	16091180	16091305	16100211	16100336	96	---	---	---	---	16091413	16091427	-	73	---	---
Gm16	16107889	16127537	16107889	16109503	16125889	16127537	95	---	---	---	---	16125070	16125117	+	70	16107889	16127535
Gm16	16135264	16143266	16135264	16136010	16142520	16143266	99	---	---	---	---	16136240	16136267	-	89	---	---
Gm16	16150976	16156887	16150988	16152107	16155790	16156887	96	16150969	16150975	16156888	16156894	16155607	16155635	+	75	16150981	16156879
Gm16	16150978	16156527	16150988	16151736	16155790	16156517	96	16150973	16150977	16156528	16156532	16155597	16155635	+	71	---	---
Gm16	16179822	16195089	16179822	16181246	16193659	16195089	93	---	---	---	---	16193169	16193266	+	72	16179825	16195086
Gm16	16213320	16222130	16213320	16214457	16220993	16222130	97	---	---	---	---	16214736	16214750	-	80	---	---
Gm16	16223031	16225911	16223031	16223872	16225074	16225911	91	---	---	---	---	16223944	16223962	-	78	16223038	16225905
Gm16	16265771	16270686	16265771	16266509	16269954	16270686	85	---	---	---	---	16266534	16266586	-	71	---	---
Gm16	16286129	16305953	16286136	16287828	16304287	16305941	96	16286123	16286128	16305954	16305959	16303499	16303525	+	70	16286140	16305949
Gm16	16307950	16319811	16307950	16311508	16316233	16319811	98	---	---	---	---	16311715	16311743	-	75	16307962	16319808
Gm16	16309445	16318510	16309445	16310207	16317727	16318510	96	---	---	---	---	16310503	16310537	-	74	---	---
Gm16	16346519	16362695	16346530	16348438	16360772	16362691	97	16346514	16346518	16362696	16362700	16348972	16348988	-	82	16346530	16362693
Gm16	16366829	16383237	16366837	16368770	16381269	16383224	91	16366823	16366828	16383238	16383243	16380686	16380718	+	75	16366830	16383229
Gm16	16376505	16381854	16376505	16377153	16381233	16381854	90	---	---	---	---	16377255	16377276	-	90	---	---
Gm16	16389020	16394528	16389020	16389962	16393586	16394528	98	---	---	---	---	16393452	16393499	+	81	16389023	16394526
Gm16	16402731	16412024	16402731	16403737	16411018	16412024	99	---	---	---	---	16403873	16403886	-	71	16402731	16412018
Gm16	16413655	16433111	16413655	16414743	16432008	16433111	93	---	---	---	---	16415537	16415570	-	76	16413655	16433109
Gm16	16419255	16428673	16419264	16420266	16427661	16428663	99	16419248	16419254	16428674	16428680	16420559	16420605	-	74	16419262	16428668
Gm16	16458732	16475778	16458732	16460332	16474181	16475778	98	---	---	---	---	16474030	16474097	+	77	16458737	16475776
Gm16	16497794	16514573	16497794	16498549	16513817	16514573	98	---	---	---	---	16499178	16499192	-	73	16497812	16514571
Gm16	16524447	16528002	16524447	16525789	16526657	16528002	96	---	---	---	---	16525792	16525803	-	75	---	---
Gm16	16525010	16527860	16525010	16525647	16527220	16527860	97	---	---	---	---	---	---	0	--	16525022	16527855
Gm16	16537747	16549152	16537747	16538889	16548010	16549152	98	---	---	---	---	16547644	16547679	+	77	16537749	16549136
Gm16	16566623	16570621	16566623	16567655	16569600	16570621	98	---	---	---	---	16567710	16567738	-	79	16566623	16570619
Gm16	16589751	16599179	16589751	16591864	16597045	16599179	90	---	---	---	---	16592059	16592072	-	85	16589756	16599175
Gm16	16603014	16613146	16603014	16604101	16612021	16613146	88	---	---	---	---	16604356	16604395	-	70	16603014	16613142
Gm16	16617581	16625318	16617581	16618875	16623930	16625318	86	---	---	---	---	16623822	16623866	+	73	16617581	16625316
Gm16	16618418	16625070	16618418	16618627	16624861	16625070	89	---	---	---	---	16618808	16618850	-	72	---	---
Gm16	16627506	16634294	16627506	16628600	16633199	16634289	97	16627501	16627505	16634295	16634299	16633024	16633053	+	90	16627506	16634287
Gm16	16644609	16648801	16644609	16645165	16648239	16648794	94	16644604	16644608	16648802	16648806	16645198	16645229	-	75	16644609	16648792
Gm16	16687194	16702692	16687194	16688784	16701080	16702692	96	---	---	---	---	16700958	16701025	+	77	16687194	16702690
Gm16	16733251	16736271	16733251	16733811	16735747	16736271	89	---	---	---	---	16733843	16733885	-	86	---	---
Gm16	16776946	16793215	16776946	16780847	16789288	16793215	87	---	---	---	---	16781112	16781132	-	80	16776946	16793213
Gm16	16777017	16792724	16777017	16780381	16789359	16792713	88	16777012	16777016	16792725	16792729	16788990	16789005	+	75	---	---
Gm16	16835741	16843104	16835741	16836879	16841947	16843104	95	---	---	---	---	16841812	16841830	+	94	16835741	16843102
Gm16	16860017	16864389	16860017	16860397	16864011	16864389	92	---	---	---	---	16860462	16860504	-	97	16860017	16864372
Gm16	16876699	16885297	16876699	16877829	16884124	16885297	90	---	---	---	---	16877870	16877972	-	70	---	---
Gm16	16888277	16895431	16888277	16889404	16894304	16895431	97	---	---	---	---	16894151	16894165	+	86	16888279	16895429
Gm16	16898421	16911984	16898424	16899360	16911023	16911975	86	16898415	16898420	16911985	16911990	16910510	16910558	+	73	16898430	16911977
Gm16	16922452	16941131	16922452	16924497	16939088	16941131	99	---	---	---	---	16938374	16938388	+	73	16922452	16941129
Gm16	16963054	16969761	16963055	16963422	16969382	16969749	91	16963049	16963053	16969762	16969766	16963429	16963465	-	81	---	---
Gm16	16977056	16995166	16977069	16978930	16993263	16995155	97	16977049	16977055	16995167	16995173	16992582	16992597	+	81	16977058	16995156
Gm16	17016831	17036514	17016831	17018502	17034843	17036514	98	---	---	---	---	17034052	17034078	+	70	17016831	17036512
Gm16	17068204	17086269	17068207	17068982	17085452	17086266	85	17068199	17068203	17086270	17086274	17069470	17069493	-	70	17068204	17086250
Gm16	17071925	17087455	17071925	17073622	17085751	17087455	94	---	---	---	---	17073960	17073976	-	70	17071931	17087438
Gm16	17073685	17082177	17073694	17074672	17081187	17082165	99	17073679	17073684	17082178	17082183	17074927	17074955	-	75	17073689	17082171
Gm16	17092464	17101764	17092464	17093631	17100599	17101764	87	---	---	---	---	17100306	17100322	+	70	---	---
Gm16	17108327	17127996	17108337	17109940	17126390	17127993	96	17108320	17108326	17127997	17128003	17126268	17126335	+	77	17108330	17127990
Gm16	17108514	17127526	17108514	17109474	17126567	17127526	96	---	---	---	---	17126268	17126335	+	77	17108522	17127516
Gm16	17128500	17137724	17128511	17130166	17136029	17137720	87	17128494	17128499	17137725	17137730	17135799	17135812	+	78	17128505	17137719
Gm16	17152940	17159315	17152940	17153408	17158847	17159315	99	---	---	---	---	17153555	17153570	-	75	17152940	17159313
Gm16	17212311	17221607	17212311	17213311	17220607	17221607	99	---	---	---	---	17213636	17213649	-	85	17212311	17221604
Gm16	17223240	17228445	17223240	17224055	17227630	17228445	96	---	---	---	---	17224098	17224167	-	82	17223241	17228442
Gm16	17242965	17250200	17242965	17244092	17249073	17250200	99	---	---	---	---	17248923	17248937	+	86	17242966	17250198
Gm16	17276700	17295842	17276700	17278357	17294186	17295842	98	17276694	17276699	17295843	17295848	17293427	17293439	+	84	17276702	17295840
Gm16	17312192	17321437	17312204	17313297	17320336	17321429	99	17312186	17312191	17321438	17321443	17313443	17313461	-	89	17312204	17321436
Gm16	17376511	17381580	17376511	17377144	17380949	17381580	96	---	---	---	---	17380828	17380873	+	84	17376518	17381578
Gm16	17456627	17464871	17456637	17457324	17464170	17464857	95	17456622	17456626	17464872	17464876	17463925	17463952	+	85	---	---
Gm16	17460367	17469941	17460367	17461155	17469154	17469941	89	---	---	---	---	17468838	17468854	+	76	17460369	17469931
Gm16	17474874	17496448	17474874	17475708	17495605	17496448	93	---	---	---	---	17494729	17494745	+	76	---	---
Gm16	17496663	17499777	17496670	17497165	17499264	17499777	87	17496658	17496662	17499778	17499782	17497224	17497270	-	74	17496669	17499775
Gm16	17502494	17508448	17502494	17503688	17507189	17508447	90	17502489	17502493	17508449	17508453	17503692	17503720	-	79	17502494	17508447
Gm16	17502751	17508238	17502751	17503521	17507447	17508238	92	---	---	---	---	17503692	17503718	-	77	---	---
Gm16	17520489	17524716	17520491	17521807	17523393	17524704	95	17520484	17520488	17524717	17524721	17521810	17521869	-	80	---	---
Gm16	17536359	17541761	17536359	17537152	17540964	17541761	97	---	---	---	---	17540843	17540862	+	80	---	---
Gm16	17543641	17557728	17543652	17544303	17557030	17557720	86	17543636	17543640	17557729	17557733	17544876	17544891	-	75	---	---
Gm16	17563637	17579431	17563639	17564217	17578826	17579418	86	17563632	17563636	17579432	17579436	17578378	17578420	+	83	---	---
Gm16	17587729	17598029	17587743	17588874	17596875	17598027	96	17587723	17587728	17598030	17598035	17589218	17589239	-	77	17587743	17598025
Gm16	17619813	17636019	17619813	17621421	17634298	17636019	88	---	---	---	---	17621949	17621961	-	92	17619823	17636016
Gm16	17627433	17639660	17627433	17629062	17637995	17639660	93	---	---	---	---	17637824	17637837	+	71	---	---
Gm16	17633462	17639785	17633462	17634621	17638629	17639785	96	---	---	---	---	17634804	17634822	-	78	---	---
Gm16	17639899	17649862	17639899	17640404	17649368	17649862	91	---	---	---	---	17640686	17640715	-	73	17639904	17649855
Gm16	17641096	17646428	17641099	17642551	17644834	17646420	87	17641091	17641095	17646429	17646433	17642569	17642604	-	77	---	---
Gm16	17652338	17658364	17652345	17653223	17657474	17658357	94	17652333	17652337	17658365	17658369	17653375	17653435	-	81	17652356	17658359
Gm16	17652531	17658164	17652531	17653030	17657666	17658164	95	---	---	---	---	17653047	17653062	-	87	17652536	17658160
Gm16	17659183	17665002	17659184	17660165	17664041	17665002	91	17659178	17659182	17665003	17665007	17660329	17660351	-	78	---	---
Gm16	17703707	17713071	17703707	17704463	17712316	17713071	94	---	---	---	---	17712174	17712206	+	78	17703711	17713068
Gm16	17713484	17725682	17713484	17714738	17724439	17725682	93	---	---	---	---	17714944	17715043	-	71	---	---
Gm16	17713649	17725443	17713658	17714493	17724601	17725437	94	17713644	17713648	17725444	17725448	17714944	17714999	-	73	---	---
Gm16	17731765	17742300	17731765	17732754	17741340	17742300	86	---	---	---	---	17741043	17741071	+	75	17731777	17742296
Gm16	17742334	17745406	17742334	17742803	17744907	17745398	90	17742329	17742333	17745407	17745411	17744801	17744847	+	72	17742334	17745396
Gm16	17762933	17768747	17762939	17764570	17767049	17768747	92	17762928	17762932	17768748	17768752	17766926	17766939	+	85	17762939	17768744
Gm16	17782089	17791999	17782089	17783448	17790638	17791999	92	---	---	---	---	17783567	17783587	-	80	17782090	17791980
Gm16	17802650	17809112	17802650	17803054	17808704	17809112	91	---	---	---	---	17803240	17803253	-	78	---	---
Gm16	17815703	17827004	17815703	17816332	17826437	17827004	86	---	---	---	---	17816771	17816786	-	87	17815703	17826999
Gm16	17832319	17847772	17832319	17832623	17847471	17847772	90	---	---	---	---	17833055	17833081	-	70	17832334	17847754
Gm16	17873330	17892824	17873330	17875280	17890893	17892824	98	---	---	---	---	17890213	17890228	+	81	---	---
Gm16	17911868	17919999	17911868	17912490	17919367	17919999	94	---	---	---	---	17912622	17912655	-	73	17911868	17919987
Gm16	17937627	17950037	17937627	17938026	17949638	17950037	96	---	---	---	---	17938535	17938546	-	83	17937627	17950032
Gm16	18007603	18013642	18007603	18008605	18012648	18013642	95	---	---	---	---	18008739	18008762	-	75	---	---
Gm16	18007982	18013223	18007985	18008186	18013029	18013223	93	18007977	18007981	18013224	18013228	18008255	18008269	-	86	---	---
Gm16	18071115	18088727	18071115	18071504	18088325	18088727	85	---	---	---	---	18087484	18087508	+	88	18071116	18088724
Gm16	18072966	18084945	18072966	18073672	18084239	18084945	97	---	---	---	---	18084033	18084100	+	77	18072983	18084939
Gm16	18094102	18099482	18094102	18095067	18098602	18099482	89	---	---	---	---	18095134	18095189	-	82	18094104	18099480
Gm16	18111837	18116482	18111837	18112113	18116206	18116482	96	---	---	---	---	18116102	18116149	+	70	18111837	18116480
Gm16	18133315	18151635	18133315	18133749	18151186	18151635	92	---	---	---	---	18150397	18150418	+	77	---	---
Gm16	18133763	18145730	18133764	18137405	18142142	18145730	97	18133754	18133762	18145731	18145739	18141905	18141933	+	79	18133764	18145728
Gm16	18145794	18152324	18145794	18146438	18151681	18152324	95	---	---	---	---	---	---	0	--	---	---
Gm16	18159301	18169778	18159301	18160913	18168193	18169778	92	---	---	---	---	18161264	18161277	-	85	---	---
Gm16	18159616	18169200	18159616	18160307	18168509	18169200	96	---	---	---	---	18160675	18160718	-	75	18159616	18169195
Gm16	18165562	18182339	18165562	18166994	18180889	18182339	97	---	---	---	---	18167582	18167596	-	73	---	---
Gm16	18182283	18193303	18182283	18182809	18192775	18193303	87	---	---	---	---	18192462	18192548	+	72	---	---
Gm16	18224225	18244829	18224225	18224746	18244309	18244829	89	---	---	---	---	18225639	18225714	-	77	18224237	18244817
Gm16	18251319	18261420	18251319	18252736	18260001	18261420	92	---	---	---	---	18259748	18259762	+	80	18251326	18261402
Gm16	18251914	18260706	18251914	18252020	18260600	18260706	87	---	---	---	---	18260297	18260319	+	73	18251928	18260694
Gm16	18262157	18282262	18262157	18263692	18280712	18282262	90	---	---	---	---	18264472	18264484	-	76	18262164	18282260
Gm16	18288478	18295241	18288485	18290055	18293670	18295240	95	18288472	18288477	18295242	18295247	18290205	18290236	-	84	18288480	18295238
Gm16	18322220	18327120	18322220	18322411	18326941	18327120	86	---	---	---	---	18326910	18326938	+	100	---	---
Gm16	18377700	18382452	18377700	18378020	18382132	18382451	97	18377695	18377699	18382453	18382457	18381939	18381962	+	79	18377700	18382448
Gm16	18408738	18416808	18408738	18411380	18414381	18416808	86	---	---	---	---	18414248	18414267	+	75	18408738	18416806
Gm16	18422618	18428963	18422618	18423085	18428495	18428963	96	---	---	---	---	18423181	18423196	-	75	18422618	18428961
Gm16	18438911	18449080	18438917	18440046	18447955	18449073	94	18438906	18438910	18449081	18449085	18447694	18447733	+	70	18438917	18449071
Gm16	18464817	18476625	18464817	18465047	18476395	18476625	91	---	---	---	---	18476118	18476146	+	86	18464820	18476622
Gm16	18472768	18476774	18472768	18472923	18476618	18476774	91	---	---	---	---	18476448	18476495	+	85	---	---
Gm16	18631519	18647642	18631519	18633169	18646065	18647642	93	---	---	---	---	18645422	18645442	+	80	18631520	18647640
Gm16	18651903	18657422	18651903	18652880	18656460	18657422	92	---	---	---	---	18652944	18652994	-	74	18651903	18657420
Gm16	18733499	18735996	18733499	18733630	18735865	18735996	95	---	---	---	---	18735786	18735809	+	70	18733505	18735993
Gm16	18863932	18872936	18863932	18864988	18871867	18872936	95	---	---	---	---	18871684	18871697	+	92	18863932	18872934
Gm16	18904191	18907491	18904193	18904465	18907226	18907479	88	18904186	18904190	18907492	18907496	18907088	18907106	+	73	18904193	18907482
Gm16	18931859	18938416	18931859	18932108	18938182	18938416	88	---	---	---	---	18932274	18932292	-	73	18931860	18938413
Gm16	18988831	18991516	18988831	18988999	18991348	18991516	98	---	---	---	---	18989031	18989044	-	85	18988837	18991506
Gm16	18993157	18995791	18993157	18993339	18995609	18995791	87	---	---	---	---	18995595	18995607	+	100	---	---
Gm16	19017259	19027669	19017259	19017869	19027058	19027669	96	---	---	---	---	19018307	19018329	-	82	19017259	19027665
Gm16	19092473	19099778	19092473	19092696	19099546	19099778	86	---	---	---	---	19099253	19099280	+	78	19092491	19099777
Gm16	19120327	19128776	19120327	19122055	19127073	19128776	86	---	---	---	---	19122235	19122257	-	82	19120329	19128766
Gm16	19120610	19128709	19120610	19121988	19127342	19128709	86	---	---	---	---	19122235	19122256	-	81	---	---
Gm16	19160784	19174243	19160784	19160912	19174105	19174243	89	---	---	---	---	19173693	19173719	+	70	19160785	19174239
Gm16	19161058	19169107	19161058	19161681	19168460	19169107	92	---	---	---	---	19168199	19168270	+	83	---	---
Gm16	19169238	19174550	19169238	19169552	19174237	19174550	96	---	---	---	---	19174118	19174171	+	77	19169243	19174549
Gm16	19175390	19179375	19175390	19176140	19178618	19179375	94	---	---	---	---	---	---	0	--	19175392	19179371
Gm16	19203928	19213643	19203928	19204811	19212805	19213643	91	---	---	---	---	19204934	19204962	-	89	19203934	19213641
Gm16	19226595	19241901	19226595	19227978	19240522	19241901	96	---	---	---	---	19240035	19240068	+	73	19226595	19241899
Gm16	19244877	19249522	19244887	19245831	19248591	19249516	92	19244872	19244876	19249523	19249527	19245872	19245925	-	81	19244882	19249519
Gm16	19257632	19259997	19257632	19257967	19259669	19259997	86	---	---	---	---	19259569	19259583	+	73	---	---
Gm16	19289285	19293368	19289289	19289722	19292931	19293364	88	19289280	19289284	19293369	19293373	19289833	19289849	-	94	19289294	19293365
Gm16	19307020	19316599	19307020	19307267	19316350	19316599	90	---	---	---	---	19307656	19307670	-	80	19307031	19316594
Gm16	19379469	19385831	19379473	19379836	19385456	19385819	88	19379464	19379468	19385832	19385836	19379876	19379934	-	72	19379476	19385819
Gm16	19396634	19399912	19396634	19396849	19399696	19399912	89	---	---	---	---	19399644	19399693	+	88	19396639	19399906
Gm16	19401307	19421221	19401307	19401630	19420897	19421221	89	---	---	---	---	19419953	19420047	+	81	19401316	19421217
Gm16	19407758	19420787	19407758	19408037	19420508	19420787	88	---	---	---	---	19419953	19420047	+	81	---	---
Gm16	19411839	19415544	19411841	19412959	19414418	19415537	94	19411834	19411838	19415545	19415549	---	---	0	--	19411854	19415532
Gm16	19437645	19445472	19437645	19438869	19444247	19445472	93	---	---	---	---	19439122	19439138	-	70	19437646	19445467
Gm16	19463571	19466140	19463571	19464040	19465658	19466140	90	---	---	---	---	19465560	19465571	+	83	19463571	19466138
Gm16	19523625	19529605	19523625	19523879	19529355	19529605	85	---	---	---	---	19529135	19529166	+	75	---	---
Gm16	19553106	19571929	19553106	19554723	19570312	19571929	96	---	---	---	---	19555391	19555410	-	85	19553106	19571925
Gm16	19579082	19596708	19579088	19580758	19595032	19596702	99	19579077	19579081	19596709	19596713	19581327	19581354	-	71	19579085	19596700
Gm16	19580935	19596702	19580935	19581471	19596164	19596702	99	---	---	---	---	19582191	19582202	-	83	---	---
Gm16	19600951	19615685	19600951	19601648	19615000	19615685	89	---	---	---	---	19614462	19614479	+	83	19600959	19615674
Gm16	19616061	19633888	19616061	19617195	19632759	19633888	97	---	---	---	---	19632093	19632116	+	91	19616061	19633885
Gm16	19630017	19640628	19630017	19631219	19639419	19640628	91	---	---	---	---	19631573	19631588	-	93	19630034	19640619
Gm16	19634728	19644990	19634728	19635843	19643854	19644990	95	---	---	---	---	19636212	19636244	-	72	19634728	19644988
Gm16	19700564	19706918	19700564	19701418	19706064	19706918	96	---	---	---	---	19701590	19701651	-	77	---	---
Gm16	19718582	19723849	19718583	19719262	19723181	19723839	86	19718577	19718581	19723850	19723854	19723022	19723060	+	79	19718583	19723846
Gm16	19733819	19742532	19733819	19734149	19742200	19742532	86	---	---	---	---	19734270	19734283	-	71	---	---
Gm16	19759095	19765002	19759095	19759314	19764785	19765002	92	---	---	---	---	19764696	19764721	+	80	---	---
Gm16	19859779	19877676	19859785	19861395	19876028	19877667	96	19859773	19859778	19877677	19877682	19861447	19861510	-	76	19859779	19877671
Gm16	19954942	19958244	19954952	19955512	19957692	19958235	91	19954936	19954941	19958245	19958250	19957583	19957631	+	75	19954951	19958233
Gm16	19959623	19962310	19959623	19960099	19961839	19962310	87	---	---	---	---	19960138	19960149	-	75	---	---
Gm16	19969445	19986051	19969445	19971122	19984393	19986051	98	---	---	---	---	19983740	19983761	+	86	19969445	19986045
Gm16	19994056	20013459	19994056	19996165	20011351	20013459	99	---	---	---	---	19996911	19996923	-	76	19994058	20013456
Gm16	20018270	20038531	20018270	20018416	20038385	20038531	91	---	---	---	---	20019136	20019227	-	75	20018273	20038530
Gm16	20040210	20048481	20040220	20041111	20047575	20048475	93	20040204	20040209	20048482	20048487	20041414	20041434	-	76	20040214	20048477
Gm16	20075401	20095213	20075401	20077054	20093541	20095213	98	---	---	---	---	20077801	20077814	-	85	20075401	20095209
Gm16	20124696	20134380	20124696	20128889	20130080	20134380	93	---	---	---	---	20130041	20130059	+	73	20124697	20134365
Gm16	20130085	20140381	20130085	20131210	20139256	20140381	98	---	---	---	---	20131579	20131612	-	76	20130085	20140379
Gm16	20140811	20150498	20140811	20141923	20149386	20150498	99	---	---	---	---	20149059	20149116	+	70	20140811	20150493
Gm16	20159573	20174309	20159583	20161282	20172557	20174298	92	20159568	20159572	20174310	20174314	20172078	20172112	+	74	20159583	20174295
Gm16	20242967	20246030	20242967	20243439	20245570	20246030	87	---	---	---	---	20243523	20243544	-	72	20242977	20246026
Gm16	20253825	20269681	20253832	20255484	20268023	20269673	98	20253820	20253824	20269682	20269686	20256020	20256035	-	75	20253832	20269673
Gm16	20284125	20299343	20284135	20285774	20297702	20299343	96	20284115	20284124	20299344	20299353	20286280	20286335	-	71	20284132	20299336
Gm16	20321017	20325132	20321017	20321950	20324179	20325132	94	---	---	---	---	20322005	20322034	-	80	---	---
Gm16	20361550	20370623	20361557	20362189	20369973	20370609	88	20361544	20361549	20370624	20370629	20369584	20369604	+	80	20361551	20370620
Gm16	20398857	20407890	20398857	20399964	20406811	20407890	86	---	---	---	---	20400169	20400202	-	82	20398858	20407888
Gm16	20430201	20448213	20430201	20431003	20447438	20448213	91	---	---	---	---	20446802	20446822	+	76	---	---
Gm16	20430352	20448042	20430352	20430808	20447590	20448042	95	---	---	---	---	20446802	20446822	+	76	20430353	20448032
Gm16	20444586	20455587	20444586	20445032	20455140	20455587	97	---	---	---	---	20445524	20445538	-	73	20444589	20455583
Gm16	20533582	20549186	20533582	20535038	20547760	20549186	96	---	---	---	---	20535602	20535623	-	81	20533584	20549178
Gm16	20553493	20563634	20553493	20554555	20562552	20563634	93	---	---	---	---	20554922	20554955	-	76	20553504	20563631
Gm16	20607903	20618057	20607903	20609434	20616612	20618057	88	---	---	---	---	20616405	20616425	+	85	---	---
Gm16	20608370	20617749	20608370	20609095	20617051	20617749	92	---	---	---	---	20616665	20616688	+	70	20608378	20617739
Gm16	20625553	20642413	20625553	20626118	20641849	20642413	90	---	---	---	---	20641062	20641083	+	72	20625558	20642395
Gm16	20631115	20639589	20631115	20631442	20639261	20639589	96	---	---	---	---	20638885	20638915	+	83	---	---
Gm16	20659080	20679251	20659080	20660044	20678307	20679251	89	---	---	---	---	20677860	20677873	+	71	20659080	20679249
Gm16	20700629	20708309	20700638	20701008	20707932	20708300	94	20700624	20700628	20708310	20708314	20707606	20707654	+	79	20700633	20708290
Gm16	20728275	20739566	20728275	20728812	20739016	20739566	92	---	---	---	---	20738721	20738745	+	72	---	---
Gm16	20731803	20738680	20731803	20732153	20738330	20738680	93	---	---	---	---	20738041	20738068	+	71	20731804	20738675
Gm16	20741794	20751071	20741794	20742794	20750071	20751071	99	---	---	---	---	20743095	20743108	-	85	20741794	20751069
Gm16	20751196	20768058	20751196	20752058	20767180	20768058	89	---	---	---	---	20766441	20766467	+	81	20751196	20768054
Gm16	20755570	20765246	20755570	20756661	20764155	20765246	99	---	---	---	---	20763794	20763867	+	70	20755570	20765241
Gm16	20775282	20785599	20775290	20775408	20785473	20785591	95	20775277	20775281	20785600	20785604	20784992	20785021	+	83	20775286	20785591
Gm16	20788054	20793294	20788054	20788855	20792468	20793294	92	---	---	---	---	20788884	20788966	-	79	20788068	20793292
Gm16	20800660	20811717	20800660	20801758	20810602	20811717	91	---	---	---	---	20802023	20802062	-	72	20800661	20811715
Gm16	20850276	20870631	20850289	20852021	20868874	20870628	93	20850270	20850275	20870632	20870637	20868204	20868221	+	83	20850282	20870625
Gm16	20887785	20893175	20887785	20888692	20892268	20893175	99	---	---	---	---	20888736	20888805	-	82	20887785	20893173
Gm16	20909706	20912702	20909708	20910673	20911769	20912696	89	20909701	20909705	20912703	20912707	20910757	20910773	-	76	---	---
Gm16	20924076	20941110	20924076	20924273	20940914	20941110	86	---	---	---	---	20924956	20924975	-	70	---	---
Gm16	20928075	20940056	20928075	20928804	20939327	20940056	94	---	---	---	---	20938885	20938903	+	78	---	---
Gm16	20931269	20937800	20931269	20931660	20937408	20937798	95	20931264	20931268	20937801	20937805	20937379	20937404	+	76	20931270	20937781
Gm16	20959170	20972364	20959183	20960440	20971103	20972360	87	20959165	20959169	20972365	20972369	20971034	20971087	+	79	20959170	20972351
Gm16	20979499	20984685	20979512	20980330	20983853	20984681	96	20979494	20979498	20984686	20984690	20980374	20980443	-	84	20979512	20984681
Gm16	20999698	21009568	20999699	21000666	21008602	21009566	94	20999693	20999697	21009569	21009573	21000969	21000989	-	80	20999699	21009559
Gm16	21010327	21021279	21010339	21011240	21020363	21021279	90	21010322	21010326	21021280	21021284	21011669	21011697	-	86	---	---
Gm16	21021291	21035241	21021291	21022940	21033601	21035239	97	21021284	21021290	21035242	21035248	21023436	21023455	-	70	21021291	21035239
Gm16	21059022	21078614	21059022	21060656	21076985	21078614	97	---	---	---	---	21061366	21061380	-	80	21059028	21078611
Gm16	21084133	21090929	21084140	21084714	21090334	21090926	90	21084128	21084132	21090930	21090934	21084890	21084948	-	77	21084141	21090926
Gm16	21127623	21147470	21127623	21127993	21147100	21147470	94	---	---	---	---	21128903	21128919	-	76	21127623	21147468
Gm16	21131854	21146712	21131860	21132002	21146559	21146701	92	21131849	21131853	21146713	21146717	21132520	21132543	-	91	---	---
Gm16	21133908	21138555	21133908	21134185	21138278	21138555	97	---	---	---	---	21134241	21134288	-	70	21133908	21138553
Gm16	21182058	21189323	21182058	21182262	21189119	21189323	95	---	---	---	---	21182570	21182592	-	73	21182059	21189312
Gm16	21197060	21199900	21197060	21197261	21199699	21199900	93	---	---	---	---	21199577	21199628	+	78	21197063	21199895
Gm16	21227066	21237389	21227066	21228212	21236237	21237389	98	---	---	---	---	21235879	21235900	+	77	21227067	21237385
Gm16	21253999	21260847	21253999	21254962	21259896	21260847	91	---	---	---	---	21255027	21255058	-	78	---	---
Gm16	21268635	21271617	21268636	21269243	21271009	21271617	95	21268630	21268634	21271618	21271622	21269272	21269343	-	76	21268637	21271612
Gm16	21276614	21281450	21276615	21276989	21281075	21281449	98	21276609	21276613	21281451	21281455	21277154	21277175	-	72	21276615	21281447
Gm16	21285280	21291401	21285280	21285416	21291265	21291401	96	---	---	---	---	21285691	21285709	-	78	---	---
Gm16	21301227	21306610	21301227	21301705	21306118	21306610	91	---	---	---	---	21301851	21301897	-	72	21301227	21306605
Gm16	21418050	21420288	21418050	21419113	21419225	21420288	92	---	---	---	---	21419177	21419213	-	70	21418055	21420284
Gm16	21425650	21429726	21425650	21426285	21429068	21429726	91	---	---	---	---	21426358	21426396	-	92	21425650	21429721
Gm16	21445664	21454009	21445664	21448452	21451127	21453995	92	21445658	21445663	21454010	21454015	21450993	21451011	+	78	21445664	21453995
Gm16	21466433	21471380	21466433	21466639	21471174	21471380	99	---	---	---	---	21471018	21471031	+	71	21466433	21471375
Gm16	21525137	21529971	21525137	21525511	21529597	21529971	97	---	---	---	---	21525676	21525697	-	72	21525137	21529969
Gm16	21532151	21552055	21532151	21533797	21550408	21552055	99	---	---	---	---	21549644	21549656	+	92	21532151	21552051
Gm16	21567537	21573304	21567537	21567907	21572934	21573304	99	---	---	---	---	21572714	21572741	+	78	21567549	21573302
Gm16	21577667	21582235	21577667	21578573	21581369	21582235	88	---	---	---	---	21581260	21581329	+	81	21577672	21582226
Gm16	21594319	21599840	21594323	21595282	21598876	21599832	94	21594313	21594318	21599841	21599846	21595349	21595421	-	76	21594324	21599832
Gm16	21607990	21619143	21607990	21608222	21618912	21619143	91	---	---	---	---	21618377	21618400	+	79	---	---
Gm16	21682554	21696764	21682559	21683443	21695881	21696760	92	21682549	21682553	21696765	21696769	21684050	21684064	-	80	21682555	21696755
Gm16	21686974	21695888	21686974	21687434	21695430	21695888	95	---	---	---	---	21687801	21687834	-	85	21686979	21695871
Gm16	21695997	21710061	21695999	21699886	21706166	21710053	99	21695991	21695996	21710062	21710067	21705928	21705954	+	77	21695997	21710053
Gm16	21714634	21736200	21714634	21715434	21735400	21736200	91	---	---	---	---	21716358	21716371	-	85	---	---
Gm16	21718473	21724970	21718473	21719451	21723984	21724970	95	---	---	---	---	21723789	21723811	+	78	21718479	21724969
Gm16	21737513	21758212	21737513	21739247	21756526	21758212	93	---	---	---	---	21755840	21755877	+	71	21737515	21758210
Gm16	21744872	21756528	21744872	21746084	21755378	21756528	87	---	---	---	---	21755192	21755289	+	71	21744872	21756525
Gm16	21776241	21791450	21776241	21776555	21791135	21791450	87	---	---	---	---	21790688	21790706	+	84	---	---
Gm16	21791956	21797693	21791956	21792282	21797368	21797693	89	---	---	---	---	21792468	21792494	-	88	21791957	21797684
Gm16	21802237	21814523	21802237	21803035	21813730	21814523	89	---	---	---	---	21803317	21803366	-	72	21802242	21814518
Gm16	21817892	21833754	21817892	21819589	21832095	21833754	92	---	---	---	---	21831483	21831521	+	71	---	---
Gm16	21818376	21833067	21818376	21818877	21832570	21833067	95	---	---	---	---	21819499	21819514	-	75	---	---
Gm16	21852514	21871811	21852514	21854308	21870008	21871811	93	---	---	---	---	21869225	21869274	+	70	---	---
Gm16	21875173	21893469	21875173	21875355	21893291	21893469	86	---	---	---	---	21892555	21892574	+	80	---	---
Gm16	21882123	21901062	21882129	21884966	21898279	21901055	86	21882118	21882122	21901063	21901067	21885565	21885577	-	84	---	---
Gm16	21886750	21904111	21886750	21888466	21902388	21904111	86	---	---	---	---	21901714	21901751	+	73	21886764	21904100
Gm16	21888576	21896503	21888576	21888742	21896338	21896503	89	---	---	---	---	21889055	21889066	-	91	21888592	21896501
Gm16	21922371	21928341	21922371	21924952	21925793	21928341	91	---	---	---	---	21925011	21925032	-	72	21922373	21928339
Gm16	21923571	21928132	21923571	21924743	21926980	21928132	90	---	---	---	---	21924807	21924835	-	75	---	---
Gm16	21931470	21936499	21931470	21932365	21935613	21936499	90	---	---	---	---	21932409	21932477	-	82	21931470	21936497
Gm16	21949632	21966189	21949632	21950043	21965771	21966189	92	---	---	---	---	21950791	21950830	-	75	21949633	21966187
Gm16	21959501	21973827	21959501	21960495	21972804	21973827	85	---	---	---	---	21960954	21960974	-	71	---	---
Gm16	21959901	21973560	21959914	21960272	21973200	21973548	90	21959894	21959900	21973561	21973567	21972643	21972672	+	86	---	---
Gm16	21964255	21967927	21964264	21965081	21967126	21967927	90	21964250	21964254	21967928	21967932	21967052	21967080	+	75	21964267	21967926
Gm16	21972637	21978225	21972649	21972862	21978025	21978224	88	21972632	21972636	21978226	21978230	21977863	21977895	+	84	21972637	21978209
Gm16	21983779	21986850	21983779	21984162	21986475	21986850	85	---	---	---	---	---	---	0	--	---	---
Gm16	21995387	22004185	21995387	21996241	22003352	22004185	94	---	---	---	---	22003048	22003081	+	85	21995405	22004167
Gm16	21997174	22004719	21997174	21998007	22003871	22004708	87	21997169	21997173	22004720	22004724	21998099	21998127	-	79	---	---
Gm16	21998286	22004709	21998296	21998488	22004508	22004700	92	21998281	21998285	22004710	22004714	22004291	22004303	+	76	---	---
Gm16	22023928	22038981	22023928	22025451	22037405	22038981	91	---	---	---	---	22037278	22037350	+	75	22023928	22038979
Gm16	22080729	22099841	22080729	22082850	22097804	22099841	86	---	---	---	---	22083428	22083459	-	75	22080736	22099830
Gm16	22081286	22099128	22081291	22082103	22098311	22099128	91	22081281	22081285	22099129	22099133	22097514	22097554	+	70	---	---
Gm16	22083807	22100393	22083807	22084191	22100010	22100393	91	---	---	---	---	22084694	22084780	-	72	22083824	22100392
Gm16	22083938	22088862	22083938	22085617	22087209	22088862	93	---	---	---	---	22087136	22087148	+	76	22083940	22088857
Gm16	22087200	22100611	22087209	22087675	22100140	22100607	97	22087194	22087199	22100612	22100617	22088269	22088280	-	91	22087211	22100608
Gm16	22122670	22131050	22122670	22123597	22130123	22131050	94	---	---	---	---	22123855	22123883	-	75	22122682	22131046
Gm16	22132716	22146465	22132716	22133563	22145617	22146465	96	---	---	---	---	22145251	22145283	+	90	22132723	22146460
Gm16	22134488	22139510	22134488	22135158	22138840	22139510	97	---	---	---	---	22138655	22138687	+	84	---	---
Gm16	22152590	22173949	22152590	22153405	22173134	22173949	95	---	---	---	---	22172256	22172272	+	88	22152591	22173943
Gm16	22157821	22169501	22157821	22158998	22168375	22169501	88	---	---	---	---	22168102	22168123	+	72	22157822	22169499
Gm16	22176200	22188383	22176200	22179921	22184735	22188383	97	---	---	---	---	22184524	22184546	+	73	---	---
Gm16	22254981	22268751	22254981	22255984	22267744	22268751	94	---	---	---	---	22256241	22256256	-	93	---	---
Gm16	22270916	22291956	22270916	22272806	22290114	22291956	89	---	---	---	---	22273487	22273514	-	71	---	---
Gm16	22284300	22292888	22284300	22285400	22291677	22292888	87	---	---	---	---	22291369	22291383	+	80	---	---
Gm16	22294647	22300377	22294647	22294938	22300064	22300377	90	---	---	---	---	22295157	22295193	-	72	22294647	22300375
Gm16	22330359	22333923	22330363	22331154	22333128	22333918	86	22330352	22330358	22333924	22333930	22333077	22333090	+	78	---	---
Gm16	22334463	22349507	22334469	22334822	22349150	22349503	98	22334458	22334462	22349508	22349512	22349028	22349095	+	77	---	---
Gm16	22373598	22389824	22373598	22375270	22388152	22389824	99	---	---	---	---	22387593	22387608	+	75	22373598	22389822
Gm16	22404203	22414836	22404203	22404695	22414342	22414836	90	---	---	---	---	22413929	22413983	+	76	---	---
Gm16	22434642	22449013	22434642	22435693	22447975	22449013	95	---	---	---	---	22447500	22447512	+	84	22434642	22449006
Gm16	22467604	22477655	22467617	22468070	22477195	22477649	93	22467599	22467603	22477656	22477660	---	---	0	--	22467607	22477642
Gm16	22482421	22491680	22482430	22483522	22490585	22491676	99	22482415	22482420	22491681	22491686	22483680	22483713	-	88	22482431	22491674
Gm16	22513168	22520534	22513178	22514932	22518759	22520533	95	22513160	22513167	22520535	22520542	22518623	22518701	+	75	22513172	22520531
Gm16	22525894	22535863	22525894	22526975	22534778	22535863	97	---	---	---	---	22534632	22534653	+	77	---	---
Gm16	22565971	22571410	22565984	22566845	22570442	22571398	86	22565964	22565970	22571411	22571417	22570327	22570374	+	77	22565984	22571408
Gm16	22583162	22593824	22583162	22583325	22593659	22593824	92	---	---	---	---	22593305	22593397	+	72	22583162	22593820
Gm16	22595268	22598255	22595268	22595928	22597594	22598255	99	---	---	---	---	22596003	22596027	-	80	22595268	22598248
Gm16	22608640	22615322	22608640	22609552	22614410	22615322	96	---	---	---	---	22614175	22614229	+	76	22608641	22615320
Gm16	22620249	22622834	22620249	22620660	22622423	22622834	92	---	---	---	---	---	---	0	--	22620254	22622815
Gm16	22625374	22639243	22625374	22626909	22637748	22639243	92	---	---	---	---	22627254	22627265	-	100	---	---
Gm16	22649052	22653130	22649052	22649960	22652225	22653130	97	---	---	---	---	22652167	22652181	+	73	22649053	22653128
Gm16	22687204	22695441	22687204	22688078	22694564	22695441	91	---	---	---	---	22688386	22688402	-	70	---	---
Gm16	22699195	22705366	22699195	22699864	22704700	22705366	94	---	---	---	---	22700038	22700065	-	85	---	---
Gm16	22781160	22792531	22781160	22781893	22791773	22792531	93	---	---	---	---	22782271	22782285	-	80	---	---
Gm16	22860564	22863945	22860564	22860712	22863806	22863945	89	---	---	---	---	22863713	22863724	+	91	22860565	22863943
Gm16	22883699	22901794	22883699	22884248	22901244	22901794	95	---	---	---	---	22900398	22900421	+	75	22883699	22901792
Gm16	22888506	22897664	22888506	22889528	22896644	22897664	99	---	---	---	---	22896386	22896413	+	89	---	---
Gm16	22888506	22897088	22888506	22888952	22896644	22897088	97	---	---	---	---	22896386	22896413	+	89	---	---
Gm16	22902610	22922674	22902610	22904283	22921001	22922674	99	---	---	---	---	22920286	22920300	+	86	22902610	22922670
Gm16	22940095	22943335	22940095	22940667	22942764	22943335	93	---	---	---	---	22942684	22942711	+	75	22940095	22943324
Gm16	22974897	22984689	22974909	22975359	22984245	22984683	87	22974889	22974896	22984690	22984697	22975674	22975712	-	71	---	---
Gm16	23022465	23030779	23022465	23022669	23030573	23030779	96	---	---	---	---	23030245	23030259	+	80	---	---
Gm16	23034956	23046415	23034956	23036099	23045286	23046415	96	---	---	---	---	23044895	23044916	+	77	23034956	23046413
Gm16	23065717	23075031	23065720	23066705	23074036	23075021	100	23065711	23065716	23075032	23075037	23073870	23073898	+	75	23065718	23075014
Gm16	23107672	23115626	23107672	23109372	23113941	23115625	94	23107667	23107671	23115627	23115631	23113767	23113798	+	84	23107672	23115622
Gm16	23108178	23115204	23108178	23108951	23114431	23115204	96	---	---	---	---	23109160	23109225	-	81	23108191	23115190
Gm16	23130718	23141298	23130718	23131024	23140993	23141298	93	---	---	---	---	23131465	23131482	-	72	---	---
Gm16	23141652	23146969	23141652	23142534	23146079	23146969	93	---	---	---	---	23142663	23142682	-	70	23141652	23146967
Gm16	23201994	23221422	23201994	23203513	23219909	23221422	89	---	---	---	---	23219148	23219175	+	82	23201995	23221419
Gm16	23212881	23218715	23212881	23213476	23218120	23218715	98	---	---	---	---	23213660	23213688	-	82	23212892	23218707
Gm16	23253558	23263460	23253558	23254762	23262255	23263459	99	23253552	23253557	23263461	23263466	23262010	23262092	+	71	23253559	23263455
Gm16	23269200	23281458	23269200	23272809	23277848	23281458	97	---	---	---	---	23273020	23273048	-	72	---	---
Gm16	23269986	23281214	23269993	23272552	23278641	23281201	97	23269981	23269985	23281215	23281219	23278336	23278353	+	77	23269990	23281209
Gm16	23285753	23296163	23285767	23286922	23294990	23296158	97	23285748	23285752	23296164	23296168	23287293	23287326	-	73	23285757	23296156
Gm16	23311920	23316172	23311920	23312136	23315956	23316172	95	---	---	---	---	23315791	23315812	+	72	23311923	23316159
Gm16	23338552	23348203	23338565	23339674	23347086	23348195	99	23338546	23338551	23348204	23348209	23346865	23346911	+	74	23338566	23348196
Gm16	23372021	23392634	23372021	23373778	23390815	23392634	85	---	---	---	---	23390012	23390027	+	75	---	---
Gm16	23381882	23385646	23381882	23382972	23384525	23385646	92	---	---	---	---	23384480	23384496	+	88	---	---
Gm16	23388755	23405362	23388770	23388925	23405201	23405355	87	23388750	23388754	23405363	23405367	23404445	23404457	+	92	23388756	23405348
Gm16	23400267	23411219	23400269	23400638	23410856	23411219	90	23400262	23400266	23411220	23411224	23410391	23410421	+	90	---	---
Gm16	23416061	23431724	23416061	23417743	23430016	23431724	95	---	---	---	---	23418082	23418120	-	74	---	---
Gm16	23468323	23473726	23468323	23469229	23472820	23473726	97	---	---	---	---	23469272	23469340	-	82	23468323	23473723
Gm16	23533607	23540062	23533620	23534652	23539042	23540062	89	23533602	23533606	23540063	23540067	23538929	23538966	+	76	23533619	23540046
Gm16	23540814	23545568	23540814	23542247	23544136	23545568	94	---	---	---	---	23544045	23544089	+	84	23540818	23545566
Gm16	23564702	23576377	23564702	23566965	23574114	23576377	99	---	---	---	---	23567303	23567316	-	85	---	---
Gm16	23583623	23592668	23583624	23583845	23592445	23592666	93	23583617	23583622	23592669	23592674	23584110	23584188	-	73	23583635	23592663
Gm16	23612634	23629315	23612634	23614285	23627666	23629315	99	---	---	---	---	23614903	23614921	-	84	23612634	23629313
Gm16	23656859	23674008	23656859	23657369	23673492	23674008	87	---	---	---	---	23672740	23672753	+	92	---	---
Gm16	23661520	23668299	23661530	23663189	23666636	23668294	95	23661515	23661519	23668300	23668304	23663328	23663362	-	80	23661531	23668292
Gm16	23679706	23685163	23679719	23680205	23684647	23685162	89	23679699	23679705	23685164	23685170	---	---	0	--	---	---
Gm16	23720785	23736940	23720785	23722578	23735165	23736940	97	---	---	---	---	23734586	23734607	+	81	23720794	23736938
Gm16	23765398	23776338	23765398	23766870	23774885	23776338	91	---	---	---	---	23774721	23774741	+	76	23765398	23776336
Gm16	23803484	23808969	23803484	23803625	23808828	23808969	90	---	---	---	---	23808641	23808659	+	78	---	---
Gm16	23810844	23826534	23810844	23812446	23824871	23826534	94	---	---	---	---	23812977	23812992	-	75	23810850	23826531
Gm16	23827361	23832829	23827361	23828318	23831871	23832829	92	---	---	---	---	23828395	23828430	-	72	23827364	23832810
Gm16	23837496	23842552	23837507	23837939	23842115	23842540	94	23837490	23837495	23842553	23842558	23841937	23841968	+	84	23837508	23842546
Gm16	23854956	23862121	23854968	23855233	23861833	23862111	93	23854948	23854955	23862122	23862129	23855548	23855563	-	75	23854958	23862106
Gm16	23868441	23877629	23868441	23869517	23876557	23877629	95	---	---	---	---	23876365	23876414	+	78	23868441	23877624
Gm16	23914402	23925034	23914412	23915916	23923515	23925029	90	23914392	23914401	23925035	23925044	23923352	23923372	+	71	23914405	23925026
Gm16	23927642	23935361	23927642	23929923	23933082	23935361	98	---	---	---	---	23932948	23932968	+	85	23927642	23935359
Gm16	23970150	23982346	23970150	23970466	23982030	23982346	95	---	---	---	---	23970927	23970949	-	86	---	---
Gm16	24022615	24032104	24022615	24022873	24031832	24032090	94	24022609	24022614	24032105	24032110	24031517	24031529	+	76	24022615	24032094
Gm16	24024358	24029093	24024363	24024560	24028884	24029081	95	24024353	24024357	24029094	24029098	24024688	24024720	-	72	24024363	24029085
Gm16	24043430	24051060	24043430	24044055	24050417	24051060	92	---	---	---	---	24050200	24050216	+	70	24043434	24051056
Gm16	24077428	24080895	24077428	24077859	24080464	24080895	99	---	---	---	---	24080335	24080350	+	75	24077430	24080893
Gm16	24127831	24141284	24127831	24128391	24140722	24141284	94	---	---	---	---	24128945	24128966	-	77	---	---
Gm16	24131250	24138617	24131250	24132394	24137471	24138617	95	---	---	---	---	24137313	24137327	+	86	24131250	24138615
Gm16	24184199	24190669	24184208	24185186	24189722	24190656	92	24184193	24184198	24190670	24190675	24185363	24185385	-	78	24184207	24190665
Gm16	24200530	24205893	24200530	24200942	24205481	24205893	97	---	---	---	---	24201055	24201067	-	84	24200531	24205891
Gm16	24209144	24217321	24209144	24210385	24215991	24217321	92	---	---	---	---	24210517	24210557	-	70	24209158	24217313
Gm16	24224434	24229976	24224436	24225412	24228984	24229972	96	24224426	24224433	24229977	24229984	24228880	24228949	+	84	24224446	24229972
Gm16	24287087	24291898	24287087	24287450	24291535	24291898	98	---	---	---	---	24287614	24287635	-	72	24287087	24291896
Gm16	24347744	24362371	24347744	24348994	24361116	24362371	86	---	---	---	---	24349165	24349185	-	76	24347758	24362362
Gm16	24382586	24387733	24382586	24383760	24386561	24387733	98	---	---	---	---	24386462	24386477	+	75	24382590	24387727
Gm16	24389859	24394747	24389859	24390088	24394518	24394747	95	---	---	---	---	24390236	24390259	-	70	---	---
Gm16	24437048	24439821	24437048	24437809	24439084	24439821	93	---	---	---	---	24439044	24439080	+	81	---	---
Gm16	24447082	24465763	24447085	24447990	24464853	24465760	86	24447077	24447081	24465764	24465768	24464525	24464540	+	75	24447083	24465758
Gm16	24449277	24458738	24449290	24450073	24457948	24458731	94	24449270	24449276	24458739	24458745	24450383	24450405	-	73	24449280	24458730
Gm16	24467125	24478869	24467125	24469954	24476274	24478869	88	---	---	---	---	24476093	24476136	+	72	24467125	24478867
Gm16	24486887	24496174	24486887	24487202	24495851	24496174	85	---	---	---	---	24495712	24495743	+	75	24486888	24496156
Gm16	24506294	24514215	24506307	24507256	24513246	24514210	93	24506289	24506293	24514216	24514220	24512962	24512990	+	75	24506307	24514214
Gm16	24518018	24523038	24518018	24518365	24522685	24523038	91	---	---	---	---	24518493	24518553	-	73	24518021	24523036
Gm16	24530855	24539890	24530855	24531840	24538933	24539890	90	---	---	---	---	24532122	24532138	-	76	---	---
Gm16	24553714	24558820	24553714	24554277	24558253	24558816	95	24553709	24553713	24558821	24558825	24558080	24558094	+	80	24553714	24558819
Gm16	24562416	24582770	24562416	24562570	24582617	24582770	90	---	---	---	---	24581671	24581748	+	82	---	---
Gm16	24563260	24582619	24563260	24564383	24581579	24582619	85	---	---	---	---	24564686	24564700	-	86	24563278	24582616
Gm16	24624641	24635195	24624641	24626889	24632958	24635195	95	---	---	---	---	24627147	24627162	-	93	24624643	24635191
Gm16	24645359	24651222	24645362	24645741	24650826	24651207	90	24645354	24645358	24651223	24651227	24650713	24650743	+	74	24645362	24651214
Gm16	24657315	24661727	24657329	24657605	24661441	24661714	86	24657310	24657314	24661728	24661732	24661347	24661362	+	87	24657317	24661721
Gm16	24694548	24704897	24694548	24695702	24703748	24704897	98	---	---	---	---	24703369	24703408	+	72	24694550	24704895
Gm16	24752044	24760002	24752049	24752938	24759145	24760001	86	24752039	24752043	24760003	24760007	24753184	24753210	-	81	---	---
Gm16	24780918	24785735	24780918	24781293	24785360	24785735	97	---	---	---	---	24781457	24781478	-	72	24780918	24785732
Gm16	24823095	24825922	24823095	24823332	24825685	24825922	87	---	---	---	---	24823405	24823423	-	78	---	---
Gm16	24837761	24840632	24837761	24838233	24840163	24840632	86	---	---	---	---	24838274	24838304	-	90	24837770	24840628
Gm16	24858698	24871377	24858698	24859545	24870523	24871377	90	---	---	---	---	24870066	24870099	+	76	24858708	24871373
Gm16	24859766	24865184	24859766	24861445	24863506	24865184	97	---	---	---	---	24861528	24861545	-	94	24859766	24865181
Gm16	24875329	24882555	24875344	24876473	24881420	24882549	97	24875324	24875328	24882556	24882560	24881266	24881280	+	86	---	---
Gm16	24884021	24888041	24884021	24884292	24887774	24888041	86	---	---	---	---	24887760	24887772	+	76	24884029	24888038
Gm16	24888924	24898738	24888924	24889461	24898230	24898738	91	---	---	---	---	24889836	24889852	-	82	24888931	24898736
Gm16	24911609	24933416	24911609	24914108	24930942	24933416	97	---	---	---	---	24914748	24914765	-	77	---	---
Gm16	24912272	24932418	24912272	24913081	24931606	24932418	99	---	---	---	---	24930679	24930704	+	76	---	---
Gm16	24928765	24933414	24928765	24929390	24932788	24933414	94	---	---	---	---	24932749	24932769	+	71	---	---
Gm16	25010423	25018821	25010423	25011534	25017740	25018821	92	---	---	---	---	25017436	25017452	+	70	25010423	25018819
Gm16	25022244	25033194	25022244	25023870	25031656	25033194	91	---	---	---	---	25031396	25031412	+	82	25022250	25033192
Gm16	25036813	25042608	25036824	25037093	25042337	25042604	94	25036808	25036812	25042609	25042613	25037161	25037185	-	76	25036815	25042601
Gm16	25046734	25051794	25046734	25047278	25051244	25051794	90	---	---	---	---	25047403	25047455	-	84	25046736	25051788
Gm16	25060604	25065139	25060605	25060800	25064941	25065135	93	25060599	25060603	25065140	25065144	25064763	25064800	+	73	25060605	25065132
Gm16	25120612	25125642	25120618	25121106	25125143	25125633	91	25120607	25120611	25125643	25125647	25124958	25124986	+	82	---	---
Gm16	25143335	25148354	25143335	25144811	25146891	25148354	88	---	---	---	---	25146830	25146869	+	72	25143339	25148351
Gm16	25168017	25183595	25168017	25168432	25183184	25183595	92	---	---	---	---	25169117	25169169	-	79	---	---
Gm16	25168933	25176160	25168933	25170087	25175004	25176160	96	---	---	---	---	25170317	25170333	-	70	25168935	25176158
Gm16	25186925	25197144	25186925	25188003	25196076	25197144	95	---	---	---	---	25195872	25195903	+	71	---	---
Gm16	25199171	25206046	25199171	25200818	25204328	25206046	92	---	---	---	---	25200960	25200994	-	80	25199171	25206044
Gm16	25210874	25226468	25210874	25211848	25225494	25226468	94	---	---	---	---	25212425	25212463	-	71	25210874	25226466
Gm16	25212419	25222839	25212434	25213605	25221667	25222836	98	25212414	25212418	25222840	25222844	25213975	25214008	-	73	25212435	25222837
Gm16	25256349	25259516	25256349	25256854	25259013	25259516	93	---	---	---	---	25256920	25256961	-	78	25256350	25259512
Gm16	25344661	25351107	25344665	25344985	25350789	25351097	90	25344655	25344660	25351108	25351113	25350601	25350617	+	88	25344667	25351095
Gm16	25393895	25400380	25393903	25394864	25399397	25400370	93	25393889	25393894	25400381	25400386	25399200	25399222	+	78	25393904	25400378
Gm16	25422615	25427998	25422615	25423576	25427026	25427998	89	---	---	---	---	25423733	25423749	-	76	25422615	25427983
Gm16	25436211	25441471	25436213	25436391	25441287	25441465	90	25436206	25436210	25441472	25441476	25436540	25436562	-	86	25436227	25441461
Gm16	25475783	25480242	25475783	25476085	25479935	25480242	94	---	---	---	---	25479764	25479780	+	76	---	---
Gm16	25511822	25516489	25511829	25512142	25516171	25516476	86	25511817	25511821	25516490	25516494	25512326	25512344	-	78	25511831	25516487
Gm16	25573267	25579566	25573267	25574602	25578217	25579566	93	---	---	---	---	25578037	25578057	+	85	25573269	25579564
Gm16	25596008	25600981	25596008	25596415	25600577	25600981	90	---	---	---	---	25596460	25596537	-	78	25596026	25600978
Gm16	25636980	25645423	25636988	25637973	25644436	25645421	96	25636975	25636979	25645424	25645428	25644112	25644141	+	73	25636984	25645419
Gm16	25652221	25671966	25652221	25653768	25670332	25671966	92	---	---	---	---	25669569	25669581	+	84	25652222	25671964
Gm16	25719568	25735923	25719578	25721511	25733984	25735913	96	25719563	25719567	25735924	25735928	25733866	25733929	+	76	25719578	25735913
Gm16	25825226	25834478	25825226	25826329	25833376	25834478	99	---	---	---	---	25826487	25826515	-	86	25825227	25834476
Gm16	25844469	25849233	25844469	25844713	25848989	25849233	92	---	---	---	---	25844863	25844876	-	78	25844469	25849230
Gm16	25861856	25866684	25861856	25862180	25866359	25866684	94	---	---	---	---	25866258	25866285	+	82	25861860	25866681
Gm16	25948184	25957073	25948195	25948482	25956780	25957067	97	25948179	25948183	25957074	25957078	25948871	25948889	-	84	25948186	25957071
Gm16	25964311	25968644	25964311	25965194	25967771	25968644	85	---	---	---	---	---	---	0	--	---	---
Gm16	25964318	25968484	25964331	25965020	25967791	25968473	86	25964311	25964317	25968485	25968491	---	---	0	--	25964322	25968475
Gm16	26055554	26058373	26055554	26055978	26057944	26058373	93	---	---	---	---	26057919	26057940	+	72	26055559	26058370
Gm16	26084532	26092967	26084532	26085653	26091846	26092967	94	---	---	---	---	26085797	26085855	-	72	26084533	26092965
Gm16	26138220	26147939	26138220	26138770	26147364	26147939	87	---	---	---	---	26146935	26146966	+	75	---	---
Gm16	26182601	26191989	26182607	26183743	26190854	26191983	89	26182596	26182600	26191990	26191994	26190669	26190693	+	88	---	---
Gm16	26183126	26191624	26183126	26183382	26191369	26191624	97	---	---	---	---	26183682	26183714	-	72	---	---
Gm16	26199496	26205974	26199499	26201021	26204451	26205974	93	26199490	26199495	26205975	26205980	26204279	26204311	+	81	26199499	26205971
Gm16	26212821	26219485	26212834	26213541	26218802	26219482	87	26212816	26212820	26219486	26219490	26213763	26213802	-	77	---	---
Gm16	26259682	26265027	26259682	26259812	26264897	26265027	88	---	---	---	---	26264831	26264895	+	76	---	---
Gm16	26282273	26287766	26282273	26282616	26287421	26287766	91	---	---	---	---	26287246	26287273	+	78	---	---
Gm16	26312880	26316237	26312889	26313672	26315447	26316232	94	26312874	26312879	26316238	26316243	26315393	26315420	+	75	---	---
Gm16	26444545	26451634	26444545	26445014	26451174	26451634	93	---	---	---	---	26445301	26445321	-	76	26444545	26451632
Gm16	26452303	26460685	26452303	26452663	26460327	26460685	89	---	---	---	---	26452747	26452780	-	79	---	---
Gm16	26467463	26471452	26467463	26467578	26471340	26471452	88	---	---	---	---	26471227	26471251	+	72	---	---
Gm16	26515053	26532040	26515053	26516704	26530390	26532040	99	---	---	---	---	26529711	26529726	+	81	26515054	26532038
Gm16	26541016	26551883	26541016	26541566	26551330	26551883	94	---	---	---	---	26541685	26541697	-	76	26541016	26551880
Gm16	26582912	26588195	26582912	26583131	26587976	26588195	90	---	---	---	---	26587756	26587769	+	85	26582912	26588187
Gm16	26625878	26631584	26625878	26626552	26630897	26631572	90	26625873	26625877	26631585	26631589	26626751	26626768	-	83	26625878	26631577
Gm16	26720585	26724883	26720585	26721773	26723681	26724883	93	---	---	---	---	26721806	26721843	-	78	26720586	26724882
Gm16	26823492	26828706	26823492	26823909	26828296	26828706	91	---	---	---	---	26828077	26828123	+	80	26823497	26828704
Gm16	26858227	26862174	26858233	26859271	26861137	26862174	98	26858222	26858226	26862175	26862179	26861037	26861049	+	84	26858238	26862172
Gm16	26904620	26909395	26904620	26904852	26909162	26909394	98	26904615	26904619	26909396	26909400	26909088	26909100	+	76	---	---
Gm16	26961659	26966443	26961659	26961829	26966273	26966443	94	---	---	---	---	26966081	26966106	+	76	26961659	26966441
Gm16	27005107	27008273	27005107	27005938	27007466	27008273	93	---	---	---	---	---	---	0	--	27005107	27008272
Gm16	27120332	27125195	27120333	27120738	27124774	27125195	91	27120327	27120331	27125196	27125200	27120897	27120910	-	71	27120341	27125193
Gm16	27158424	27162072	27158424	27159535	27160953	27162072	90	---	---	---	---	27160873	27160900	+	71	27158424	27162069
Gm16	27178863	27190073	27178863	27179215	27189719	27190073	91	---	---	---	---	27179602	27179618	-	82	---	---
Gm16	27183660	27188780	27183673	27184022	27188408	27188765	92	27183655	27183659	27188781	27188785	27184213	27184242	-	83	---	---
Gm16	27191424	27200202	27191432	27191988	27199642	27200199	91	27191418	27191423	27200203	27200208	27192314	27192327	-	92	---	---
Gm16	27217281	27225303	27217281	27217783	27224809	27225303	87	---	---	---	---	27224657	27224708	+	76	---	---
Gm16	27226923	27233527	27226936	27227378	27233085	27233527	98	27226918	27226922	27233528	27233532	27233024	27233039	+	75	27226936	27233524
Gm16	27235486	27257132	27235486	27238220	27254355	27257132	95	---	---	---	---	27253632	27253675	+	70	---	---
Gm16	27287473	27296276	27287473	27287972	27295772	27296276	89	---	---	---	---	27295468	27295481	+	78	---	---
Gm16	27330944	27343251	27330944	27331486	27342680	27343251	87	---	---	---	---	27342199	27342239	+	78	---	---
Gm16	27331447	27344045	27331457	27331805	27343683	27344030	91	27331442	27331446	27344046	27344050	27332288	27332326	-	82	---	---
Gm16	27331990	27338908	27332004	27332195	27338702	27338893	97	27331985	27331989	27338909	27338913	27332288	27332326	-	82	---	---
Gm16	27364359	27385564	27364364	27366278	27383660	27385554	89	27364352	27364358	27385565	27385571	27382950	27382970	+	71	27364368	27385559
Gm16	27457287	27462910	27457287	27457535	27462656	27462904	88	27457282	27457286	27462911	27462915	27462432	27462460	+	79	---	---
Gm16	27616394	27620355	27616394	27617113	27619646	27620355	86	---	---	---	---	27617124	27617156	-	72	---	---
Gm16	27647636	27662310	27647638	27647749	27662198	27662309	91	27647630	27647635	27662311	27662316	27648173	27648184	-	100	---	---
Gm16	27735737	27740231	27735737	27736001	27739958	27740231	91	---	---	---	---	27736105	27736128	-	79	27735739	27740229
Gm16	27815276	27822404	27815278	27815467	27822209	27822401	87	27815271	27815275	27822405	27822409	27821879	27821931	+	71	27815280	27822399
Gm16	27866044	27872883	27866057	27867693	27871253	27872877	95	27866038	27866043	27872884	27872889	27871075	27871104	+	83	27866057	27872875
Gm16	27903107	27908400	27903107	27903297	27908213	27908400	89	---	---	---	---	27903428	27903445	-	72	---	---
Gm16	27915497	27920546	27915499	27915978	27920047	27920537	92	27915492	27915496	27920547	27920551	27916144	27916165	-	90	27915500	27920538
Gm16	28019201	28023953	28019201	28019464	28023688	28023953	89	---	---	---	---	28023664	28023686	+	78	28019202	28023947
Gm16	28127358	28129886	28127358	28127725	28129519	28129886	98	---	---	---	---	28127768	28127825	-	72	28127373	28129879
Gm16	28276400	28281427	28276400	28276645	28281181	28281427	97	---	---	---	---	28276771	28276828	-	74	---	---
Gm16	28322363	28331228	28322363	28324282	28329345	28331228	91	---	---	---	---	28324388	28324414	-	85	28322364	28331226
Gm16	28352961	28357238	28352961	28353162	28357037	28357238	94	---	---	---	---	28353266	28353289	-	70	28352961	28357235
Gm16	28600155	28606015	28600160	28600432	28605743	28606013	91	28600150	28600154	28606016	28606020	28605501	28605522	+	77	28600161	28606013
Gm16	28663105	28667243	28663105	28663401	28666958	28667243	93	---	---	---	---	28666856	28666888	+	75	---	---
Gm16	28667382	28673599	28667382	28667758	28673226	28673599	94	---	---	---	---	28667873	28667908	-	77	28667383	28673596
Gm16	28673690	28676215	28673690	28673889	28676016	28676215	97	---	---	---	---	28675923	28675967	+	71	---	---
Gm16	28729979	28733728	28729979	28730596	28733074	28733719	85	28729973	28729978	28733729	28733734	28730612	28730661	-	72	28729981	28733726
Gm16	28759703	28780622	28759703	28762114	28778195	28780622	90	---	---	---	---	28762857	28762902	-	76	28759719	28780610
Gm16	28764638	28769973	28764652	28764941	28769680	28769969	95	28764633	28764637	28769974	28769978	28764944	28764963	-	75	---	---
Gm16	28769091	28782815	28769091	28770430	28781507	28782815	90	---	---	---	---	28770818	28770839	-	72	---	---
Gm16	28771689	28786446	28771704	28774328	28783913	28786433	89	28771684	28771688	28786447	28786451	28774698	28774735	-	76	---	---
Gm16	28772841	28785292	28772841	28773160	28784973	28785292	98	---	---	---	---	28784536	28784584	+	77	28772843	28785284
Gm16	28775635	28788655	28775636	28776793	28787505	28788650	90	28775630	28775634	28788656	28788660	28786993	28787033	+	85	28775651	28788646
Gm16	28785002	28797722	28785006	28787450	28795314	28797721	94	28784997	28785001	28797723	28797727	28794920	28794940	+	76	28785012	28797707
Gm16	28800649	28805589	28800649	28800901	28805337	28805589	96	---	---	---	---	28805162	28805191	+	73	---	---
Gm16	28887538	28893437	28887538	28887807	28893180	28893437	90	---	---	---	---	---	---	0	--	28887543	28893425
Gm16	28887809	28892855	28887809	28888163	28892501	28892855	87	---	---	---	---	28888167	28888244	-	70	28887817	28892847
Gm16	28929375	28940128	28929375	28929706	28939778	28940118	85	28929370	28929374	28940129	28940133	28930038	28930074	-	70	---	---
Gm16	28954754	28960607	28954762	28955499	28959867	28960598	92	28954749	28954753	28960608	28960612	28959648	28959683	+	77	28954758	28960600
Gm16	28965356	28982584	28965357	28965741	28982214	28982584	87	28965351	28965355	28982585	28982589	28966200	28966243	-	70	---	---
Gm16	28967012	28980672	28967012	28969993	28977720	28980672	89	---	---	---	---	28970344	28970380	-	72	28967024	28980663
Gm16	28967012	28980672	28967012	28969993	28977720	28980672	89	---	---	---	---	28970344	28970380	-	72	28967024	28980663
Gm16	29027666	29046252	29027666	29027811	29046111	29046252	91	---	---	---	---	29028586	29028609	-	70	---	---
Gm16	29040371	29055469	29040371	29041324	29054505	29055469	95	---	---	---	---	29041899	29041923	-	76	---	---
Gm16	29043049	29049886	29043049	29044052	29048890	29049886	86	---	---	---	---	29048664	29048684	+	80	29043058	29049883
Gm16	29053466	29074154	29053466	29054322	29073292	29074154	87	---	---	---	---	29072445	29072482	+	73	29053468	29074140
Gm16	29069000	29084863	29069000	29069370	29084513	29084863	89	---	---	---	---	29084391	29084416	+	73	---	---
Gm16	29070852	29087549	29070852	29071582	29086829	29087549	89	---	---	---	---	29072210	29072230	-	76	29070854	29087531
Gm16	29088727	29104759	29088727	29089426	29104054	29104759	90	---	---	---	---	29090021	29090069	-	73	29088744	29104754
Gm16	29091769	29096424	29091776	29092054	29096146	29096424	96	29091763	29091768	29096425	29096430	29096043	29096090	+	70	29091771	29096422
Gm16	29182559	29188518	29182566	29185054	29186028	29188506	91	29182551	29182558	29188519	29188526	29185121	29185140	-	75	---	---
Gm16	29182566	29189090	29182566	29185673	29186028	29189090	86	---	---	---	---	29185723	29185756	-	76	---	---
Gm16	29325704	29333433	29325704	29326688	29332477	29333433	86	---	---	---	---	29332285	29332311	+	74	29325707	29333427
Gm16	29372115	29379083	29372115	29373313	29377899	29379083	90	---	---	---	---	29377669	29377690	+	72	29372132	29379065
Gm16	29389086	29401471	29389086	29392912	29397648	29401471	99	---	---	---	---	29397413	29397441	+	75	29389088	29401469
Gm16	29429729	29447050	29429739	29432587	29444268	29447039	92	29429722	29429728	29447051	29447057	29433028	29433084	-	77	---	---
Gm16	29470585	29483725	29470585	29471480	29482830	29483725	99	---	---	---	---	29472001	29472018	-	77	29470585	29483723
Gm16	29496965	29502348	29496965	29497878	29501435	29502348	99	---	---	---	---	29501280	29501299	+	70	29496965	29502340
Gm16	29537820	29544730	29537820	29538072	29544480	29544730	94	---	---	---	---	29538315	29538332	-	88	---	---
Gm16	29638857	29645146	29638863	29639307	29644697	29645141	96	29638852	29638856	29645147	29645151	29639543	29639560	-	77	29638863	29645144
Gm16	29707260	29711783	29707260	29707505	29711560	29711780	85	29707254	29707259	29711784	29711789	29707676	29707708	-	72	29707261	29711779
Gm16	29765490	29770912	29765491	29765929	29770460	29770898	99	29765485	29765489	29770913	29770917	29770341	29770353	+	84	29765497	29770896
Gm16	29811808	29815255	29811812	29812165	29814897	29815248	92	29811801	29811807	29815256	29815262	29814760	29814771	+	75	29811815	29815254
Gm16	29838055	29842499	29838055	29838276	29842279	29842499	89	---	---	---	---	29838416	29838430	-	73	29838055	29842497
Gm16	29977660	29984000	29977660	29978128	29983532	29984000	95	---	---	---	---	29978223	29978238	-	75	29977670	29983997
Gm16	30074828	30081506	30074828	30075026	30081290	30081506	85	---	---	---	---	30081157	30081186	+	76	---	---
Gm16	30241002	30248747	30241002	30241109	30248637	30248747	90	---	---	---	---	30248326	30248367	+	71	---	---
Gm16	30271419	30276672	30271419	30271820	30276271	30276672	96	---	---	---	---	30276048	30276134	+	71	30271426	30276670
Gm16	30627270	30635768	30627270	30627999	30635031	30635768	89	---	---	---	---	30634716	30634776	+	70	---	---
Gm16	30661547	30677036	30661549	30662200	30676401	30677034	93	30661542	30661546	30677037	30677041	30662822	30662909	-	73	---	---
Gm16	31147512	31156480	31147527	31148622	31155406	31156467	92	31147507	31147511	31156481	31156485	31155170	31155204	+	71	---	---
Gm16	31256050	31262873	31256051	31256582	31262312	31262863	88	31256043	31256049	31262874	31262880	31256858	31256869	-	91	31256053	31262859
Gm16	31256588	31260487	31256588	31257234	31259841	31260487	88	---	---	---	---	31257319	31257333	-	73	31256589	31260483
Gm16	31260697	31274046	31260697	31263876	31270807	31274046	93	---	---	---	---	31264194	31264222	-	72	31260709	31274034
Gm16	31335778	31346186	31335778	31336735	31345245	31346186	86	---	---	---	---	31337102	31337123	-	81	---	---
Gm16	31337363	31347225	31337363	31338375	31346214	31347225	90	---	---	---	---	31338703	31338730	-	71	---	---
Gm16	31337729	31346760	31337740	31337908	31346592	31346758	91	31337724	31337728	31346761	31346765	31337990	31338028	-	79	31337737	31346755
Gm16	31340686	31355704	31340686	31343061	31353286	31355704	96	---	---	---	---	31343364	31343384	-	71	---	---
Gm16	31344303	31357960	31344303	31344876	31357387	31357960	87	---	---	---	---	31345003	31345017	-	73	31344312	31357951
Gm16	31522052	31527440	31522052	31522563	31526929	31527440	91	---	---	---	---	31522565	31522595	-	90	---	---
Gm16	31527467	31530034	31527467	31527801	31529699	31530034	97	---	---	---	---	31527855	31527882	-	78	31527468	31530028
Gm16	31530452	31537131	31530452	31530907	31536678	31537131	97	---	---	---	---	31531054	31531069	-	75	31530456	31537129
Gm16	31541235	31546119	31541235	31541618	31545736	31546119	99	---	---	---	---	31541756	31541795	-	70	31541235	31546117
Gm16	31557380	31567609	31557380	31559063	31565891	31567609	85	---	---	---	---	31559311	31559328	-	72	---	---
Gm16	31572981	31577515	31572981	31574127	31576373	31577515	85	---	---	---	---	31574196	31574240	-	71	---	---
Gm16	31573229	31577241	31573229	31573852	31576616	31577241	86	---	---	---	---	---	---	0	--	31573231	31577226
Gm16	31600312	31616259	31600312	31600778	31615779	31616259	88	---	---	---	---	31601511	31601528	-	100	31600324	31616252
Gm16	31601675	31621621	31601675	31603300	31620020	31621621	89	---	---	---	---	31604052	31604071	-	85	---	---
Gm16	31601836	31621749	31601841	31603393	31620184	31621737	87	31601831	31601835	31621750	31621754	31619388	31619430	+	72	31601840	31621741
Gm16	31623848	31628447	31623862	31624065	31628230	31628433	97	31623843	31623847	31628448	31628452	31624259	31624273	-	73	31623850	31628439
Gm16	31653829	31659196	31653829	31654267	31658798	31659196	89	---	---	---	---	31654378	31654390	-	84	31653832	31659193
Gm16	31670892	31675949	31670892	31671119	31675722	31675949	89	---	---	---	---	31671204	31671242	-	71	---	---
Gm16	31673431	31690306	31673445	31674123	31689620	31690299	91	31673426	31673430	31690307	31690311	31688846	31688861	+	81	---	---
Gm16	31676336	31679170	31676349	31676770	31678731	31679156	89	31676331	31676335	31679171	31679175	31678703	31678729	+	70	31676340	31679164
Gm16	31684204	31691895	31684204	31684819	31691283	31691895	91	---	---	---	---	31684890	31684922	-	72	---	---
Gm16	31699582	31704430	31699582	31699817	31704195	31704430	99	---	---	---	---	31704026	31704049	+	79	---	---
Gm16	31738941	31749504	31738941	31740539	31747937	31749504	88	---	---	---	---	31740742	31740777	-	83	31738950	31749489
Gm16	31739380	31749503	31739380	31740538	31748361	31749503	90	---	---	---	---	31740896	31740922	-	81	31739389	31749489
Gm16	31741217	31751428	31741217	31741429	31751216	31751428	91	---	---	---	---	31750885	31750899	+	73	31741220	31751420
Gm16	31843457	31848479	31843457	31843658	31848278	31848479	99	---	---	---	---	31843678	31843695	-	72	31843463	31848477
Gm16	32048673	32067155	32048673	32049539	32066325	32067155	85	---	---	---	---	32050145	32050165	-	71	32048684	32067144
Gm16	32062263	32080446	32062263	32062999	32079717	32080446	90	---	---	---	---	32063576	32063597	-	86	---	---
Gm16	32066300	32087059	32066300	32066864	32086478	32087059	89	---	---	---	---	32085724	32085752	+	86	32066306	32087052
Gm16	32067474	32089145	32067474	32067670	32088951	32089145	92	---	---	---	---	32068688	32068712	-	76	32067476	32089133
Gm16	32067826	32081294	32067840	32068593	32080526	32081294	88	32067821	32067825	32081295	32081299	32080050	32080119	+	85	---	---
Gm16	32073895	32095464	32073895	32076230	32093018	32095464	92	---	---	---	---	32092260	32092315	+	80	---	---
Gm16	32087046	32094075	32087059	32087209	32093914	32094063	94	32087039	32087045	32094076	32094082	32093593	32093639	+	74	32087061	32094057
Gm16	32358518	32361983	32358518	32358860	32361637	32361983	95	---	---	---	---	32361510	32361525	+	81	32358534	32361978
Gm16	32381083	32386453	32381083	32381501	32386035	32386453	99	---	---	---	---	32385809	32385875	+	70	32381086	32386451
Gm16	32401392	32415047	32401392	32402534	32413896	32415047	89	---	---	---	---	32413379	32413399	+	80	---	---
Gm16	32401855	32414479	32401859	32401961	32414372	32414473	89	32401850	32401854	32414480	32414484	32402203	32402220	-	88	---	---
Gm16	32425008	32437674	32425008	32426038	32436691	32437674	85	---	---	---	---	32426514	32426539	-	84	32425016	32437671
Gm16	32438077	32447653	32438077	32438243	32447487	32447653	91	---	---	---	---	32438601	32438613	-	100	---	---
Gm16	32441428	32456070	32441428	32442181	32455333	32456070	87	---	---	---	---	32454687	32454715	+	72	---	---
Gm16	32443783	32450663	32443792	32444108	32450336	32450652	95	32443778	32443782	32450664	32450668	32444374	32444415	-	73	32443794	32450658
Gm16	32444847	32452857	32444847	32447001	32450731	32452857	91	---	---	---	---	32447108	32447129	-	81	32444849	32452840
Gm16	32463599	32471768	32463599	32463894	32471495	32471768	86	---	---	---	---	32471248	32471265	+	72	32463607	32471764
Gm16	32477007	32486365	32477011	32477662	32485744	32486352	87	32477002	32477006	32486366	32486370	32478016	32478028	-	76	32477008	32486354
Gm16	32478670	32483759	32478672	32478903	32483526	32483757	97	32478662	32478669	32483760	32483767	32483376	32483409	+	73	32478675	32483757
Gm16	32491509	32508719	32491509	32491820	32508399	32508719	85	---	---	---	---	32492270	32492330	-	80	---	---
Gm16	32596302	32612196	32596302	32598035	32610366	32612194	86	32596296	32596301	32612197	32612202	32610266	32610302	+	94	---	---
Gm16	32598473	32606551	32598473	32598790	32606240	32606551	86	---	---	---	---	32599017	32599038	-	81	---	---
Gm16	32600645	32615795	32600645	32602536	32613853	32615795	85	---	---	---	---	32602741	32602762	-	72	32600661	32615793
Gm16	32603224	32618215	32603224	32603990	32617443	32618215	88	---	---	---	---	32604561	32604590	-	76	32603225	32618213
Gm16	32624271	32630657	32624280	32624548	32630394	32630655	86	32624266	32624270	32630658	32630662	32630184	32630207	+	79	32624276	32630654
Gm16	32651448	32664807	32651463	32655672	32660627	32664804	94	32651443	32651447	32664808	32664812	32660445	32660461	+	70	32651449	32664801
Gm16	32665946	32671100	32665946	32666314	32670732	32671100	97	---	---	---	---	32670536	32670577	+	85	32665946	32671098
Gm16	32720454	32741909	32720454	32721511	32740812	32741909	86	32720449	32720453	32741910	32741914	32722256	32722280	-	72	32720461	32741893
Gm16	32730928	32740049	32730928	32731667	32739323	32740049	85	---	---	---	---	32731839	32731880	-	73	---	---
Gm16	32794744	32802179	32794744	32795091	32801841	32802179	85	---	---	---	---	32795281	32795324	-	72	---	---
Gm16	32835464	32840152	32835468	32835689	32839925	32840146	96	32835457	32835463	32840153	32840159	32835854	32835867	-	71	32835464	32840143
Gm16	32846296	32866256	32846306	32846806	32865749	32866252	92	32846291	32846295	32866257	32866261	32847643	32847720	-	75	32846310	32866252
Gm16	32962681	32977763	32962691	32963059	32977393	32977755	94	32962676	32962680	32977764	32977768	32976718	32976731	+	85	32962687	32977759
Gm16	32965308	32980830	32965308	32966814	32979341	32980830	88	---	---	---	---	32967405	32967427	-	73	32965310	32980828
Gm16	32986497	33002625	32986497	32987377	33001736	33002625	93	---	---	---	---	32987588	32987636	-	71	32986500	33002617
Gm16	32998782	33015747	32998782	32999189	33015326	33015747	86	---	---	---	---	33014594	33014635	+	71	---	---
Gm16	32999371	33010022	32999371	32999727	33009675	33010022	91	---	---	---	---	33000150	33000161	-	75	32999377	33010017
Gm16	33014005	33034895	33014015	33014722	33034181	33034880	94	33014000	33014004	33034896	33034900	33033281	33033297	+	82	33014020	33034881
Gm16	33038210	33048782	33038210	33039137	33047863	33048782	86	---	---	---	---	33047699	33047719	+	76	---	---
Gm16	33055189	33069396	33055189	33056098	33068487	33069396	93	---	---	---	---	33056467	33056490	-	79	33055200	33069380
Gm16	33056353	33073837	33056353	33057023	33073168	33073837	95	---	---	---	---	33072392	33072408	+	76	33056359	33073829
Gm16	33067310	33080010	33067310	33067706	33079618	33080010	91	---	---	---	---	33068026	33068037	-	75	33067320	33080007
Gm16	33068445	33080685	33068445	33068549	33080583	33080685	87	---	---	---	---	33068916	33068931	-	75	33068445	33080676
Gm16	33091339	33110355	33091347	33096351	33105386	33110350	95	33091334	33091338	33110356	33110360	33096737	33096794	-	72	33091340	33110345
Gm16	33100112	33121355	33100112	33100305	33121162	33121355	96	---	---	---	---	33101158	33101178	-	76	33100117	33121348
Gm16	33114371	33134995	33114371	33114610	33134762	33134995	90	---	---	---	---	33133780	33133827	+	77	33114371	33134991
Gm16	33118874	33121651	33118874	33119459	33121057	33121651	92	---	---	---	---	33120979	33120994	+	81	33118891	33121639
Gm16	33122161	33143877	33122170	33124426	33141622	33143866	94	33122156	33122160	33143878	33143882	33124685	33124708	-	79	33122176	33143872
Gm16	33122466	33142399	33122466	33122950	33141915	33142399	97	---	---	---	---	33140967	33141000	+	76	33122483	33142396
Gm16	33131529	33139064	33131529	33131691	33138905	33139064	93	---	---	---	---	33132035	33132050	-	81	---	---
Gm16	33138103	33141625	33138103	33138434	33141294	33141625	98	---	---	---	---	33138563	33138577	-	80	33138119	33141623
Gm16	33163976	33178582	33163976	33165671	33176874	33178582	85	---	---	---	---	33166148	33166162	-	93	---	---
Gm16	33219124	33237818	33219135	33220974	33236025	33237803	89	33219119	33219123	33237819	33237823	33235302	33235321	+	70	---	---
Gm16	33219506	33238008	33219506	33221188	33236396	33238008	87	---	---	---	---	33221900	33221911	-	83	---	---
Gm16	33221275	33238828	33221277	33221630	33238471	33238813	85	33221270	33221274	33238829	33238833	33237664	33237744	+	70	33221275	33238815
Gm16	33221612	33240320	33221626	33222987	33238964	33240309	86	33221607	33221611	33240321	33240325	33223092	33223136	-	71	---	---
Gm16	33282555	33298637	33282555	33282797	33298391	33298637	90	---	---	---	---	33297764	33297798	+	71	---	---
Gm16	33283097	33301682	33283100	33283546	33301225	33301674	96	33283091	33283096	33301683	33301688	33300420	33300456	+	75	33283099	33301667
Gm16	33283752	33302871	33283752	33283953	33302666	33302871	91	---	---	---	---	33302030	33302136	+	74	---	---
Gm16	33318462	33337866	33318462	33319025	33337343	33337866	89	---	---	---	---	33319435	33319506	-	75	---	---
Gm16	33321018	33342032	33321018	33324807	33338331	33342032	88	---	---	---	---	33337803	33337824	+	72	33321020	33342028
Gm16	33322569	33340572	33322571	33323337	33339793	33340559	96	33322564	33322568	33340573	33340577	33323820	33323832	-	92	---	---
Gm16	33427454	33434346	33427454	33428352	33433418	33434346	90	---	---	---	---	33433165	33433191	+	74	33427463	33434335
Gm16	33569927	33578512	33569927	33570329	33578104	33578512	90	---	---	---	---	33577846	33577921	+	75	33569927	33578505
Gm16	33578700	33581232	33578711	33579000	33580936	33581224	86	33578694	33578699	33581233	33581238	33579047	33579073	-	70	33578716	33581222
Gm16	33724035	33735948	33724035	33724161	33735819	33735948	86	---	---	---	---	33724676	33724723	-	72	---	---
Gm16	33902439	33920526	33902440	33902744	33920215	33920518	95	33902434	33902438	33920527	33920531	33919508	33919561	+	79	---	---
Gm16	33903558	33921172	33903558	33904293	33920434	33921172	97	---	---	---	---	33904686	33904729	-	70	---	---
Gm16	33918557	33928052	33918557	33918863	33927745	33928052	93	---	---	---	---	33919098	33919125	-	75	33918559	33928043
Gm16	33921189	33926547	33921189	33921580	33926114	33926547	88	---	---	---	---	33925990	33926002	+	84	33921190	33926544
Gm16	33929489	33942582	33929489	33930377	33941694	33942582	99	---	---	---	---	33930903	33930920	-	77	33929489	33942577
Gm16	33950134	33952602	33950134	33950257	33952483	33952602	85	---	---	---	---	---	---	0	--	---	---
Gm16	33955121	33959666	33955128	33955333	33959449	33959654	99	33955116	33955120	33959667	33959671	33959335	33959349	+	80	33955122	33959664
Gm16	33964118	33983480	33964118	33965179	33982422	33983480	91	---	---	---	---	33981669	33981722	+	79	---	---
Gm16	33976325	33987138	33976325	33976701	33986741	33987138	91	---	---	---	---	33977098	33977146	-	71	---	---
Gm16	34004561	34018469	34004561	34005471	34017562	34018469	96	---	---	---	---	34005794	34005806	-	92	---	---
Gm16	34006979	34020808	34006979	34008426	34019362	34020808	97	---	---	---	---	34008826	34008896	-	70	---	---
Gm16	34007330	34021767	34007340	34009186	34019720	34021759	88	34007323	34007329	34021768	34021774	34019210	34019254	+	73	34007337	34021760
Gm16	34009735	34028401	34009735	34010524	34027612	34028401	98	---	---	---	---	34026874	34026885	+	83	34009747	34028388
Gm16	34011381	34032090	34011381	34015109	34028346	34032090	97	---	---	---	---	34015613	34015625	-	76	34011384	34032085
Gm16	34022313	34027612	34022313	34022758	34027167	34027612	99	---	---	---	---	34022851	34022911	-	77	34022314	34027610
Gm16	34044020	34051810	34044020	34044314	34051499	34051810	89	---	---	---	---	34044423	34044449	-	88	34044029	34051807
Gm16	34055221	34065214	34055221	34055507	34064928	34065214	90	---	---	---	---	34064531	34064572	+	71	---	---
Gm16	34067332	34084286	34067339	34067653	34083984	34084285	91	34067324	34067331	34084287	34084294	34083167	34083189	+	78	---	---
Gm16	34076584	34093858	34076597	34077545	34092886	34093844	88	34076578	34076583	34093859	34093864	34092200	34092233	+	70	34076589	34093856
Gm16	34081702	34103500	34081702	34082242	34102964	34103500	92	---	---	---	---	34102027	34102049	+	73	34081707	34103496
Gm16	34083011	34103703	34083023	34083222	34103506	34103702	90	34083006	34083010	34103704	34103708	34102559	34102572	+	85	---	---
Gm16	34107210	34127199	34107210	34107553	34126855	34127199	93	---	---	---	---	34108415	34108444	-	76	34107216	34127190
Gm16	34115983	34124480	34115983	34116494	34123972	34124480	94	---	---	---	---	34116782	34116805	-	70	---	---
Gm16	34128994	34150110	34128994	34129588	34149493	34150110	91	---	---	---	---	34148696	34148722	+	70	---	---
Gm16	34163381	34181723	34163381	34163775	34181335	34181723	89	---	---	---	---	34180457	34180482	+	73	34163383	34181714
Gm16	34181787	34201972	34181787	34182356	34201386	34201972	90	---	---	---	---	34200715	34200744	+	73	---	---
Gm16	34197153	34212824	34197153	34197550	34212447	34212824	87	---	---	---	---	34211703	34211768	+	72	34197153	34212823
Gm16	34205287	34217983	34205287	34205945	34217322	34217983	89	---	---	---	---	34206390	34206405	-	75	---	---
Gm16	34207780	34225625	34207787	34208662	34224808	34225625	86	34207775	34207779	34225626	34225630	34224000	34224017	+	72	34207788	34225610
Gm16	34209635	34225895	34209635	34209872	34225659	34225895	95	---	---	---	---	34210550	34210567	-	88	---	---
Gm16	34215812	34229301	34215812	34217663	34227448	34229297	93	34215806	34215811	34229302	34229307	34217880	34217891	-	83	---	---
Gm16	34215812	34229301	34215812	34217663	34227448	34229297	93	34215806	34215811	34229302	34229307	34217880	34217891	-	83	---	---
Gm16	34220886	34231599	34220886	34221380	34231111	34231599	92	---	---	---	---	34230665	34230689	+	84	34220890	34231591
Gm16	34222378	34233971	34222384	34223401	34232936	34233963	85	34222373	34222377	34233972	34233976	34223811	34223828	-	72	---	---
Gm16	34239900	34245192	34239900	34240334	34244758	34245192	98	---	---	---	---	34240466	34240537	-	83	34239900	34245189
Gm16	34283731	34299243	34283731	34284860	34298103	34299243	88	---	---	---	---	34297692	34297738	+	72	34283731	34299225
Gm16	34288582	34294633	34288595	34288844	34294373	34294622	96	34288575	34288581	34294634	34294640	34289098	34289113	-	75	34288587	34294616
Gm16	34294227	34307665	34294227	34294779	34307098	34307665	90	---	---	---	---	34306935	34306954	+	85	---	---
Gm16	34295434	34308081	34295434	34295856	34307666	34308081	89	---	---	---	---	34296407	34296420	-	92	---	---
Gm16	34313740	34317912	34313740	34313905	34317747	34317912	90	---	---	---	---	34314068	34314098	-	77	---	---
Gm16	34330397	34341187	34330397	34331503	34340082	34341187	96	---	---	---	---	34331871	34331895	-	76	34330415	34341173
Gm16	34331593	34340082	34331593	34331960	34339714	34340082	97	34331588	34331592	34340083	34340087	34332212	34332238	-	85	34331593	34340080
Gm16	34341603	34355854	34341603	34341947	34355509	34355854	95	---	---	---	---	34342504	34342519	-	75	34341608	34355846
Gm16	34363987	34370980	34363988	34364577	34370397	34370977	93	34363981	34363986	34370981	34370986	34370106	34370137	+	84	---	---
Gm16	34368690	34385883	34368690	34370237	34384416	34385883	86	---	---	---	---	34370900	34370915	-	75	---	---
Gm16	34372449	34388115	34372449	34373518	34387086	34388115	87	---	---	---	---	34386431	34386473	+	72	---	---
Gm16	34373120	34387184	34373120	34373226	34387079	34387184	87	---	---	---	---	34386431	34386473	+	72	---	---
Gm16	34376302	34387116	34376302	34376535	34386886	34387116	85	---	---	---	---	34386431	34386473	+	72	34376302	34387110
Gm16	34376811	34397998	34376819	34379181	34395659	34397990	94	34376805	34376810	34397999	34398004	34379944	34379987	-	79	---	---
Gm16	34388501	34397327	34388501	34389190	34396637	34397327	94	---	---	---	---	34389292	34389310	-	78	---	---
Gm16	34398278	34403382	34398278	34398638	34403024	34403382	98	---	---	---	---	34402813	34402864	+	71	34398278	34403379
Gm16	34404138	34409291	34404138	34404495	34408934	34409291	98	---	---	---	---	34404633	34404655	-	73	34404139	34409287
Gm16	34427054	34440106	34427063	34427918	34439245	34440100	99	34427048	34427053	34440107	34440112	34438698	34438715	+	77	34427064	34440102
Gm16	34453635	34473984	34453635	34454033	34473583	34473984	90	---	---	---	---	34472910	34472929	+	80	---	---
Gm16	34454868	34474532	34454876	34455072	34474321	34474517	98	34454863	34454867	34474533	34474537	34473358	34473406	+	91	---	---
Gm16	34463251	34484440	34463251	34463503	34484196	34484440	89	---	---	---	---	34483314	34483343	+	80	---	---
Gm16	34465535	34484793	34465540	34466046	34484292	34484780	90	34465530	34465534	34484794	34484798	34466501	34466529	-	82	34465545	34484791
Gm16	34467678	34488130	34467678	34469059	34486700	34488130	89	---	---	---	---	34469847	34469865	-	78	---	---
Gm16	34477907	34483309	34477907	34478340	34482876	34483309	99	---	---	---	---	34478451	34478463	-	84	34477907	34483306
Gm16	34490340	34498770	34490340	34490610	34498504	34498770	94	---	---	---	---	34490980	34490993	-	78	34490340	34498756
Gm16	34501081	34506638	34501081	34502409	34505359	34506638	96	---	---	---	---	34505211	34505290	+	77	34501081	34506635
Gm16	34507297	34521579	34507297	34507537	34521335	34521579	90	---	---	---	---	34508188	34508211	-	75	---	---
Gm16	34507532	34522446	34507532	34507989	34521983	34522446	91	---	---	---	---	34521506	34521527	+	77	---	---
Gm16	34518346	34538453	34518346	34519785	34537041	34538453	90	---	---	---	---	34536270	34536296	+	81	---	---
Gm16	34532306	34544809	34532306	34532608	34544507	34544809	98	---	---	---	---	34543996	34544025	+	70	34532318	34544804
Gm16	34535842	34545380	34535842	34536188	34545036	34545380	92	---	---	---	---	34536423	34536450	-	75	34535848	34545371
Gm16	34536784	34550593	34536794	34537043	34550344	34550586	86	34536779	34536783	34550594	34550598	34549955	34550002	+	85	34536784	34550592
Gm16	34538007	34556460	34538007	34538273	34556190	34556460	93	---	---	---	---	34555338	34555359	+	81	34538007	34556446
Gm16	34538516	34543874	34538516	34538907	34543441	34543874	87	---	---	---	---	34543317	34543329	+	84	34538517	34543871
Gm16	34554438	34559732	34554440	34555357	34558812	34559732	96	34554433	34554437	34559733	34559737	34558695	34558712	+	83	34554450	34559727
Gm16	34583162	34586552	34583162	34583327	34586388	34586552	91	---	---	---	---	---	---	0	--	---	---
Gm16	34614432	34636002	34614432	34614676	34635758	34636002	94	---	---	---	---	34634773	34634806	+	79	---	---
Gm16	34622644	34635747	34622644	34623528	34634863	34635747	99	---	---	---	---	34624054	34624071	-	77	34622644	34635745
Gm16	34636479	34651796	34636479	34637268	34651014	34651796	93	---	---	---	---	34650493	34650507	+	80	34636479	34651795
Gm16	34637644	34654216	34637652	34640065	34651792	34654211	92	34637639	34637643	34654217	34654221	34640607	34640624	-	83	---	---
Gm16	34640628	34643259	34640638	34640992	34642906	34643259	85	34640623	34640627	34643260	34643264	---	---	0	--	---	---
Gm16	34654016	34661140	34654016	34654383	34660769	34661140	88	---	---	---	---	34654518	34654534	-	82	34654033	34661132
Gm16	34748480	34750995	34748480	34748710	34750756	34750995	95	---	---	---	---	34750683	34750751	+	72	34748489	34750993
Gm16	34765244	34786273	34765244	34765533	34785983	34786273	93	---	---	---	---	34785483	34785533	+	70	34765244	34786267
Gm16	34798541	34804220	34798541	34799259	34803517	34804220	93	---	---	---	---	34799450	34799465	-	81	34798544	34804216
Gm16	34799858	34805403	34799858	34800197	34805064	34805403	92	---	---	---	---	34800309	34800321	-	76	34799858	34805390
Gm16	34801638	34812202	34801638	34801901	34811943	34812202	95	---	---	---	---	34802252	34802294	-	72	34801642	34812198
Gm16	34809399	34811994	34809399	34809912	34811483	34811994	97	---	---	---	---	---	---	0	--	34809416	34811992
Gm16	34834602	34844947	34834602	34835540	34843985	34844947	91	---	---	---	---	34843590	34843668	+	79	34834605	34844936
Gm16	34854255	34869632	34854255	34854540	34869347	34869632	92	---	---	---	---	34868703	34868726	+	79	---	---
Gm16	34856246	34861537	34856246	34856644	34861139	34861537	98	---	---	---	---	34860914	34860956	+	81	34856246	34861535
Gm16	34866482	34888216	34866482	34869971	34884650	34888216	86	---	---	---	---	34870687	34870704	-	77	---	---
Gm16	34869639	34889710	34869647	34871462	34887889	34889700	97	34869634	34869638	34889711	34889715	34872209	34872244	-	72	---	---
Gm16	34869952	34888853	34869958	34870614	34888203	34888853	97	34869943	34869951	34888854	34888862	34887389	34887404	+	75	---	---
Gm16	34872295	34886519	34872310	34872580	34886252	34886518	94	34872290	34872294	34886520	34886524	34885792	34885813	+	72	34872303	34886516
Gm16	34874594	34896416	34874594	34875799	34895222	34896416	97	---	---	---	---	34894491	34894503	+	92	---	---
Gm16	34892848	34896375	34892848	34893306	34895928	34896375	87	---	---	---	---	34895797	34895809	+	76	---	---
Gm16	34921166	34942213	34921166	34921477	34941898	34942213	94	---	---	---	---	34941251	34941279	+	82	---	---
Gm16	34928753	34947807	34928753	34929956	34946597	34947807	87	---	---	---	---	34945822	34945850	+	82	---	---
Gm16	34931205	34950047	34931205	34932194	34949031	34950038	95	34931200	34931204	34950048	34950052	34948239	34948269	+	70	34931210	34950041
Gm16	34939571	34951936	34939571	34940080	34951427	34951936	92	---	---	---	---	34950879	34950894	+	75	---	---
Gm16	34994078	35003113	34994080	34994955	35002241	35003113	90	34994071	34994077	35003114	35003120	34995179	34995210	-	71	---	---
Gm16	34995291	35016838	34995304	34995528	35016592	35016823	91	34995286	34995290	35016839	35016843	34996395	34996429	-	74	---	---
Gm16	34997924	35006359	34997924	34998721	35005558	35006359	88	---	---	---	---	34998926	34998981	-	80	---	---
Gm16	35019548	35038604	35019548	35020744	35037411	35038604	96	---	---	---	---	35021507	35021543	-	83	---	---
Gm16	35026792	35035598	35026792	35027390	35034994	35035598	92	---	---	---	---	35034634	35034657	+	87	35026800	35035595
Gm16	35026827	35035645	35026827	35027443	35035029	35035645	90	---	---	---	---	35027801	35027822	-	72	---	---
Gm16	35028046	35036526	35028046	35028469	35036103	35036526	91	---	---	---	---	35028836	35028850	-	80	35028046	35036522
Gm16	35028046	35036946	35028046	35028889	35036103	35036946	91	---	---	---	---	35029106	35029118	-	76	---	---
Gm16	35029324	35032961	35029324	35029827	35032471	35032961	85	---	---	---	---	35032339	35032395	+	71	---	---
Gm16	35030314	35041693	35030314	35030569	35041429	35041693	85	---	---	---	---	35031012	35031044	-	84	35030318	35041680
Gm16	35032558	35038196	35032558	35033271	35037468	35038196	86	---	---	---	---	35037424	35037445	+	72	---	---
Gm16	35065161	35074361	35065161	35065277	35074245	35074361	94	---	---	---	---	35073927	35073942	+	75	35065162	35074359
Gm16	35066336	35075095	35066336	35066779	35074650	35075095	94	---	---	---	---	35066979	35067002	-	70	---	---
Gm16	35079412	35100970	35079412	35080132	35100234	35100970	90	---	---	---	---	35099295	35099308	+	71	35079414	35100953
Gm16	35082200	35084994	35082200	35082361	35084829	35084994	90	---	---	---	---	---	---	0	--	---	---
Gm16	35086075	35091311	35086075	35086489	35090897	35091311	99	---	---	---	---	35090764	35090805	+	80	35086078	35091309
Gm16	35102984	35124744	35102984	35103297	35124434	35124744	91	---	---	---	---	35123436	35123464	+	72	35102990	35124738
Gm16	35112207	35119776	35112219	35112652	35119329	35119766	91	35112201	35112206	35119777	35119782	35112808	35112833	-	76	35112215	35119766
Gm16	35182737	35189818	35182737	35184063	35188485	35189818	88	---	---	---	---	35184232	35184249	-	83	35182737	35189802
Gm16	35231803	35241226	35231803	35232759	35240267	35241226	91	---	---	---	---	35232926	35232942	-	70	35231806	35241214
Gm16	35378501	35385253	35378501	35378872	35384879	35385253	93	---	---	---	---	35378938	35378967	-	73	---	---
Gm16	35411820	35421404	35411820	35412577	35420651	35421404	86	---	---	---	---	35412941	35412964	-	79	35411837	35421389
Gm16	35840063	35862049	35840063	35842614	35859519	35862049	95	---	---	---	---	35843426	35843460	-	71	35840071	35862039
Gm16	35840394	35860871	35840394	35841430	35859833	35860871	97	---	---	---	---	35842253	35842273	-	76	---	---
Gm16	35851972	35861646	35851983	35853480	35860201	35861645	89	35851965	35851971	35861647	35861653	35859869	35859964	+	70	---	---
Gm16	35852137	35861645	35852137	35853480	35860358	35861645	90	---	---	---	---	35860255	35860295	+	75	35852142	35861638
Gm16	35896065	35904783	35896065	35897242	35903655	35904783	91	---	---	---	---	35897536	35897561	-	80	---	---
Gm16	35899820	35912898	35899820	35900354	35912338	35912898	91	---	---	---	---	35900522	35900539	-	72	---	---
Gm16	35906762	35910585	35906762	35907317	35910030	35910585	93	---	---	---	---	35909936	35909951	+	81	35906769	35910576
Gm16	35906838	35910855	35906847	35907581	35910115	35910852	92	35906833	35906837	35910856	35910860	---	---	0	--	---	---
Gm16	35908986	35911792	35908986	35909117	35911667	35911792	92	---	---	---	---	35911582	35911607	+	76	35908997	35911789
Gm16	35958127	35964208	35958133	35958307	35964031	35964205	89	35958122	35958126	35964209	35964213	35963781	35963797	+	82	35958139	35964206
Gm16	36155615	36162011	36155627	36155808	36161816	36162011	86	36155609	36155614	36162012	36162017	36161713	36161749	+	70	---	---
Gm16	36155957	36163989	36155957	36156668	36163261	36163989	88	---	---	---	---	36162973	36163002	+	86	---	---
Gm16	36467023	36486165	36467023	36472495	36480681	36486165	86	---	---	---	---	36480358	36480378	+	80	---	---
Gm16	36468617	36483376	36468617	36469741	36482270	36483376	88	---	---	---	---	36481677	36481710	+	82	36468624	36483371
Gm16	36472685	36487291	36472685	36473235	36486737	36487291	94	---	---	---	---	36486075	36486089	+	80	---	---
Gm16	36513615	36533500	36513623	36513822	36533288	36533487	99	36513610	36513614	36533501	36533505	36532314	36532333	+	80	---	---
Gm16	36544004	36547250	36544004	36544842	36546401	36547250	86	---	---	---	---	36544879	36544901	-	82	36544019	36547249
Gm16	36559230	36568457	36559230	36560006	36567679	36568457	96	---	---	---	---	36567548	36567569	+	72	36559232	36568446
Gm16	36659228	36666505	36659228	36660259	36665468	36666505	92	---	---	---	---	36665405	36665443	+	84	---	---
Gm16	36672263	36687647	36672263	36672694	36687215	36687647	92	---	---	---	---	36673237	36673260	-	70	36672263	36687640
Gm16	36694139	36706094	36694139	36694788	36705440	36706094	87	---	---	---	---	36704951	36704984	+	73	36694146	36706079
Gm16	36699647	36704829	36699647	36700037	36704439	36704829	98	---	---	---	---	36704263	36704292	+	73	36699647	36704827
Gm16	36721444	36733327	36721444	36723405	36731367	36733327	92	---	---	---	---	36723708	36723751	-	75	36721449	36733322
Gm16	36729541	36751203	36729541	36729936	36750804	36751203	93	---	---	---	---	36730803	36730826	-	75	36729551	36751197
Gm16	36736723	36741991	36736723	36737097	36741617	36741991	99	---	---	---	---	36741538	36741568	+	70	36736723	36741985
Gm16	36751442	36768912	36751442	36751779	36768576	36768912	92	---	---	---	---	36752574	36752606	-	81	36751455	36768911
Gm16	36753225	36771305	36753225	36753417	36771113	36771305	92	---	---	---	---	36754198	36754241	-	75	---	---
Gm16	36754907	36774828	36754907	36755221	36774497	36774828	88	---	---	---	---	36756142	36756159	-	83	---	---
Gm16	36765846	36775041	36765846	36766024	36774864	36775041	94	---	---	---	---	36766421	36766460	-	75	36765850	36775037
Gm16	36769482	36786081	36769482	36771123	36784440	36786081	87	---	---	---	---	36783790	36783811	+	81	36769483	36786078
Gm16	36772086	36777365	36772086	36773608	36775899	36777365	91	---	---	---	---	36773685	36773701	-	70	---	---
Gm16	36887907	36897445	36887907	36888231	36897120	36897445	87	---	---	---	---	36888594	36888627	-	79	---	---
Gm16	36888872	36899007	36888872	36889891	36898001	36899007	89	---	---	---	---	36897691	36897737	+	78	36888883	36898993
Gm16	36891564	36909938	36891564	36891805	36909690	36909937	91	36891559	36891563	36909939	36909943	36892386	36892411	-	73	36891567	36909937
Gm16	36891609	36909955	36891609	36891823	36909735	36909955	92	---	---	---	---	36892386	36892411	-	73	---	---
Gm16	36892160	36899805	36892160	36892531	36899439	36899805	87	---	---	---	---	36899107	36899152	+	86	36892160	36899793
