# Supplementary material for: LtrDetector: A tool-suite for detecting long terminal repeat retrotransposons de-novo
Source: BMC Genomics. 2019 Jun 3;20:450. doi: 10.1186/s12864-019-5796-9 (PMC6547461; doi:10.1186/s12864-019-5796-9)
Supplement: Supplementary file 5 — LTR retrotransposons found by LtrDetector in Glycine max. This compressed file (.tar.gz) includes the LTR retrotransposons found by LtrDetector in BED format. (TAR.GZ 929 kb) [file 12864_2019_5796_MOESM5_ESM.gz › gmax/Gm18Detector.bed]

SeqID	Retrotransposon	Left_LTR	Right_LTR		Left_TSD	Right_TSD	Polypurine Tract		TG	CA
	Start	End	Start	End	Start	End	ID	Start	End	Start	End	Start	End	Strand	Purine%	Start	End
Gm18	810233	815738	810233	810523	815451	815738	89	---	---	---	---	810731	810742	-	75	810235	815736
Gm18	1013645	1018250	1013645	1014091	1017810	1018250	92	---	---	---	---	1014172	1014198	-	70	---	---
Gm18	1853240	1857025	1853240	1853869	1856393	1857025	98	---	---	---	---	1856287	1856305	+	73	1853241	1857023
Gm18	1902004	1906859	1902004	1902356	1906507	1906859	99	---	---	---	---	1902525	1902546	-	77	1902004	1906857
Gm18	2264458	2270225	2264466	2264829	2269862	2270225	93	2264453	2264457	2270226	2270230	2269722	2269744	+	82	---	---
Gm18	2500584	2513940	2500596	2502909	2511633	2513936	93	2500578	2500583	2513941	2513946	2511197	2511228	+	90	2500587	2513937
Gm18	2504258	2506890	2504267	2504620	2506526	2506879	88	2504253	2504257	2506891	2506895	2506443	2506466	+	95	2504270	2506877
Gm18	2508833	2526672	2508838	2510218	2525282	2526670	97	2508827	2508832	2526673	2526678	2524707	2524758	+	80	---	---
Gm18	2521917	2536505	2521917	2523774	2534673	2536505	94	---	---	---	---	2534558	2534582	+	88	2521921	2536490
Gm18	2530608	2536540	2530608	2531415	2535745	2536540	88	---	---	---	---	2531492	2531516	-	72	2530620	2536538
Gm18	2585525	2593405	2585525	2586426	2592503	2593401	91	2585520	2585524	2593406	2593410	2586532	2586559	-	82	---	---
Gm18	2658192	2662989	2658192	2658380	2662798	2662988	91	2658187	2658191	2662990	2662994	2662602	2662628	+	77	2658192	2662988
Gm18	2731243	2742450	2731243	2731537	2742157	2742450	86	---	---	---	---	2731767	2731793	-	70	2731255	2742436
Gm18	2736350	2741595	2736350	2736593	2741355	2741595	89	---	---	---	---	2741193	2741252	+	73	2736364	2741593
Gm18	2873737	2879002	2873738	2874152	2878583	2879002	90	2873732	2873736	2879003	2879007	2878386	2878402	+	82	2873745	2879000
Gm18	3123166	3128167	3123170	3123674	3127647	3128157	97	3123161	3123165	3128168	3128172	3127546	3127562	+	76	---	---
Gm18	3362980	3365480	3362980	3363267	3365193	3365480	97	---	---	---	---	3363324	3363366	-	79	3362990	3365478
Gm18	3435472	3446236	3435472	3436189	3445522	3446236	97	---	---	---	---	3436592	3436606	-	86	3435489	3446229
Gm18	3503170	3506656	3503170	3503643	3506183	3506656	89	---	---	---	---	3503694	3503705	-	91	3503170	3506644
Gm18	3543470	3546234	3543470	3543965	3545740	3546234	95	---	---	---	---	3545662	3545682	+	90	3543472	3546218
Gm18	3669558	3675950	3669571	3670326	3675282	3675940	85	3669553	3669557	3675951	3675955	3670328	3670341	-	71	---	---
Gm18	3818936	3829418	3818938	3822373	3825972	3829418	89	3818924	3818935	3829419	3829430	3825822	3825856	+	82	---	---
Gm18	3982236	3992708	3982236	3983319	3991624	3992708	92	---	---	---	---	3983347	3983389	-	79	---	---
Gm18	4013051	4017599	4013051	4013440	4017210	4017599	96	4013045	4013050	4017600	4017605	4013575	4013614	-	70	4013052	4017597
Gm18	4018220	4023055	4018220	4018595	4022680	4023055	99	---	---	---	---	4022494	4022515	+	72	4018221	4023053
Gm18	4039218	4051316	4039218	4039582	4050954	4051316	89	---	---	---	---	4040109	4040130	-	95	4039226	4051306
Gm18	4054404	4074054	4054404	4054785	4073674	4074054	85	---	---	---	---	4072837	4072860	+	70	4054406	4074047
Gm18	4425751	4429239	4425751	4426143	4428848	4429239	97	---	---	---	---	---	---	0	--	4425751	4429236
Gm18	4555687	4560753	4555687	4556021	4560419	4560753	97	---	---	---	---	4556193	4556240	-	79	4555687	4560751
Gm18	4561277	4566412	4561285	4561679	4565999	4566404	94	4561272	4561276	4566413	4566417	4561842	4561879	-	71	4561277	4566407
Gm18	4596524	4600521	4596524	4597285	4599762	4600521	95	---	---	---	---	---	---	0	--	4596524	4600519
Gm18	4801753	4806249	4801753	4802000	4806003	4806249	99	4801748	4801752	4806250	4806254	4805866	4805896	+	70	4801758	4806247
Gm18	4810182	4816496	4810182	4810385	4816293	4816496	87	---	---	---	---	4810642	4810661	-	80	4810187	4816486
Gm18	4913116	4917954	4913121	4913319	4917753	4917945	87	4913109	4913115	4917955	4917961	4917675	4917734	+	75	---	---
Gm18	4998741	5001710	4998741	4998880	5001566	5001710	92	---	---	---	---	5001520	5001533	+	71	4998758	5001698
Gm18	5007112	5011236	5007112	5007233	5011119	5011236	92	---	---	---	---	5007388	5007428	-	73	---	---
Gm18	5017498	5022617	5017498	5017829	5022284	5022617	93	---	---	---	---	5018008	5018028	-	76	5017498	5022615
Gm18	5086014	5090666	5086014	5086294	5090383	5090663	98	5086008	5086013	5090667	5090672	5086348	5086395	-	70	5086015	5090659
Gm18	5301526	5306941	5301528	5301660	5306801	5306933	97	5301521	5301525	5306942	5306946	5306544	5306557	+	78	---	---
Gm18	5301660	5306794	5301660	5302119	5306337	5306794	98	---	---	---	---	5306267	5306284	+	77	5301660	5306792
Gm18	5393993	5400166	5393993	5394319	5399840	5400166	97	---	---	---	---	5399628	5399663	+	72	5394001	5400162
Gm18	5611727	5617313	5611734	5612163	5616877	5617305	87	5611721	5611726	5617314	5617319	5616664	5616677	+	85	5611739	5617303
Gm18	5707822	5712943	5707822	5708156	5712598	5712943	94	---	---	---	---	5712439	5712475	+	72	5707835	5712941
Gm18	5766514	5769075	5766514	5766847	5768742	5769075	98	---	---	---	---	5766900	5766927	-	78	5766515	5769071
Gm18	5783766	5789121	5783776	5784191	5788700	5789119	94	5783761	5783765	5789122	5789126	5788475	5788549	+	76	5783767	5789115
Gm18	5794293	5800716	5794294	5794500	5800499	5800716	85	5794288	5794292	5800717	5800721	5800305	5800323	+	73	5794302	5800714
Gm18	5823130	5837267	5823130	5824366	5836031	5837267	98	---	---	---	---	5824886	5824918	-	87	---	---
Gm18	6191100	6194611	6191100	6191561	6194187	6194611	89	---	---	---	---	---	---	0	--	6191100	6194609
Gm18	6255895	6258771	6255904	6256254	6258416	6258761	90	6255890	6255894	6258772	6258776	6258311	6258334	+	79	---	---
Gm18	6257361	6278754	6257361	6257571	6278528	6278754	87	---	---	---	---	6258402	6258460	-	77	---	---
Gm18	6267369	6272262	6267369	6267529	6272102	6272262	94	---	---	---	---	6267668	6267681	-	71	---	---
Gm18	6282396	6285744	6282396	6283304	6284834	6285744	96	---	---	---	---	6284799	6284831	+	72	---	---
Gm18	6288436	6292155	6288436	6289033	6291521	6292155	91	---	---	---	---	6289083	6289119	-	78	---	---
Gm18	6292165	6295570	6292165	6292610	6295136	6295570	96	---	---	---	---	6292722	6292737	-	75	6292167	6295568
Gm18	6302267	6307146	6302267	6302558	6306855	6307146	96	---	---	---	---	6302727	6302753	-	70	6302267	6307144
Gm18	6313070	6329269	6313070	6314006	6328330	6329269	93	---	---	---	---	6314647	6314673	-	85	6313077	6329260
Gm18	6318536	6329830	6318541	6319097	6329265	6329821	97	6318529	6318535	6329831	6329837	6328846	6328880	+	77	---	---
Gm18	6319092	6333773	6319092	6319992	6332872	6333773	97	---	---	---	---	6332361	6332390	+	76	6319092	6333767
Gm18	6353765	6358210	6353765	6354079	6357916	6358210	85	---	---	---	---	6357775	6357831	+	73	6353772	6358200
Gm18	6384219	6387323	6384219	6384933	6386627	6387323	85	---	---	---	---	---	---	0	--	---	---
Gm18	6444273	6450784	6444273	6444709	6450320	6450780	88	6444267	6444272	6450785	6450790	6444919	6444934	-	75	---	---
Gm18	6451392	6456607	6451405	6451735	6456269	6456598	93	6451385	6451391	6456608	6456614	6451792	6451819	-	75	6451396	6456595
Gm18	6461688	6465190	6461688	6462273	6464612	6465190	92	---	---	---	---	6464548	6464574	+	70	6461695	6465186
Gm18	6484025	6497179	6484026	6484913	6496292	6497179	99	6484018	6484024	6497180	6497186	6485440	6485457	-	77	6484026	6497175
Gm18	6524511	6528177	6524511	6524923	6527754	6528177	93	6524506	6524510	6528178	6528182	6527628	6527640	+	84	6524511	6528173
Gm18	6534336	6542073	6534350	6534788	6541613	6542059	91	6534331	6534335	6542074	6542078	6535015	6535033	-	73	6534337	6542071
Gm18	6536208	6539993	6536208	6536362	6539839	6539993	95	---	---	---	---	6536487	6536501	-	73	---	---
Gm18	6597372	6599968	6597372	6597673	6599649	6599953	89	6597367	6597371	6599969	6599973	6599628	6599646	+	78	6597376	6599951
Gm18	6610319	6612792	6610319	6610506	6612605	6612792	93	---	---	---	---	6612518	6612538	+	90	6610319	6612790
Gm18	6650962	6659228	6650962	6651234	6658963	6659228	90	---	---	---	---	6658861	6658913	+	77	6650966	6659226
Gm18	6652636	6657489	6652638	6652856	6657260	6657479	97	6652631	6652635	6657490	6657494	6652993	6653009	-	76	6652638	6657470
Gm18	6657996	6661672	6658007	6658224	6661448	6661669	96	6657991	6657995	6661673	6661677	6661329	6661341	+	76	6658003	6661662
Gm18	6721441	6742181	6721441	6721937	6741669	6742178	85	6721436	6721440	6742182	6742186	6722652	6722675	-	83	6721451	6742176
Gm18	6749161	6755699	6749161	6749616	6755235	6755699	90	---	---	---	---	6749711	6749725	-	73	6749161	6755696
Gm18	6761981	6772230	6761981	6762226	6771992	6772230	89	---	---	---	---	6771604	6771632	+	75	---	---
Gm18	6785856	6789986	6785856	6786302	6789524	6789986	91	---	---	---	---	6789385	6789404	+	70	6785856	6789978
Gm18	6828805	6834413	6828807	6829837	6833341	6834410	87	6828800	6828804	6834414	6834418	6829874	6829893	-	75	6828805	6834406
Gm18	6828821	6834410	6828821	6829837	6833355	6834410	87	---	---	---	---	6829874	6829893	-	75	---	---
Gm18	6928775	6932772	6928775	6929807	6931740	6932772	99	---	---	---	---	6931656	6931684	+	79	6928775	6932770
Gm18	6935922	6942802	6935922	6936108	6942617	6942802	95	---	---	---	---	6936363	6936384	-	100	---	---
Gm18	7227824	7232643	7227824	7228008	7232459	7232643	96	---	---	---	---	7228149	7228175	-	74	7227841	7232640
Gm18	7341682	7346597	7341682	7341885	7346394	7346597	98	---	---	---	---	7342034	7342063	-	73	7341691	7346584
Gm18	7353214	7371898	7353221	7354699	7370467	7371897	86	7353208	7353213	7371899	7371904	7355458	7355488	-	74	---	---
Gm18	7353421	7372439	7353421	7355246	7370667	7372439	86	---	---	---	---	7370149	7370210	+	70	7353424	7372420
Gm18	7490503	7496900	7490503	7490860	7496568	7496900	85	---	---	---	---	7491044	7491066	-	91	7490511	7496892
Gm18	7491623	7498471	7491637	7492980	7497043	7498461	89	7491618	7491622	7498472	7498476	7493112	7493147	-	83	---	---
Gm18	7548767	7551940	7548767	7549275	7551448	7551940	93	---	---	---	---	7549334	7549384	-	76	7548767	7551938
Gm18	7568564	7572518	7568564	7568790	7572282	7572518	87	---	---	---	---	7572180	7572194	+	80	7568564	7572516
Gm18	7653659	7656589	7653659	7654204	7656002	7656589	86	---	---	---	---	7655902	7655942	+	73	7653659	7656587
Gm18	7752861	7762534	7752861	7755418	7760166	7762534	88	---	---	---	---	7759980	7760023	+	72	7752862	7762531
Gm18	7752952	7761190	7752952	7753860	7760256	7761180	92	7752947	7752951	7761191	7761195	7759980	7760023	+	72	---	---
Gm18	7769558	7775397	7769558	7769956	7775000	7775397	88	---	---	---	---	7770073	7770091	-	73	---	---
Gm18	7841263	7845069	7841269	7841929	7844430	7845067	89	7841258	7841262	7845070	7845074	7844326	7844344	+	73	7841265	7845067
Gm18	7859327	7871809	7859327	7860921	7870177	7871809	88	---	---	---	---	7869715	7869735	+	71	7859328	7871802
Gm18	7954510	7965277	7954519	7955509	7964238	7965265	91	7954505	7954509	7965278	7965282	7955846	7955864	-	73	---	---
Gm18	7958951	7966633	7958951	7959525	7966062	7966633	92	---	---	---	---	7959777	7959792	-	81	---	---
Gm18	7961720	7969084	7961720	7962122	7968678	7969084	94	---	---	---	---	7968529	7968552	+	79	7961733	7969074
Gm18	7977409	7981932	7977409	7977701	7981644	7981932	93	---	---	---	---	7981495	7981551	+	71	7977410	7981927
Gm18	7998276	8001023	7998276	7998433	8000866	8001023	89	---	---	---	---	7998440	7998479	-	77	7998286	8001014
Gm18	8036561	8041153	8036561	8036875	8040836	8041153	98	---	---	---	---	8040713	8040736	+	79	8036565	8041151
Gm18	8044119	8049333	8044119	8044514	8048938	8049333	98	---	---	---	---	8048767	8048782	+	93	---	---
Gm18	8062636	8074538	8062636	8062909	8074266	8074538	93	---	---	---	---	8073698	8073729	+	71	---	---
Gm18	8067309	8073318	8067309	8067517	8073110	8073318	85	---	---	---	---	8072853	8072889	+	78	8067314	8073316
Gm18	8076892	8081713	8076892	8077282	8081323	8081713	98	---	---	---	---	8077425	8077484	-	78	8076899	8081710
Gm18	8104321	8108946	8104321	8104594	8108673	8108946	95	---	---	---	---	8108584	8108597	+	71	8104321	8108943
Gm18	8114762	8124509	8114772	8115985	8123244	8124497	89	8114757	8114761	8124510	8124514	8116251	8116277	-	81	---	---
Gm18	8168302	8180440	8168302	8168627	8180121	8180440	90	---	---	---	---	8169058	8169073	-	81	---	---
Gm18	8168956	8182412	8168956	8170813	8180437	8182412	88	---	---	---	---	8180194	8180221	+	75	8168966	8182393
Gm18	8182412	8186855	8182412	8182634	8186623	8186847	97	8182407	8182411	8186856	8186860	8186469	8186502	+	73	8182412	8186851
Gm18	8208359	8224937	8208372	8211889	8221443	8224937	89	8208354	8208358	8224938	8224942	8212338	8212367	-	86	8208359	8224925
Gm18	8217451	8227249	8217451	8219544	8225125	8227249	91	---	---	---	---	8219782	8219803	-	90	---	---
Gm18	8240171	8244484	8240178	8240470	8244191	8244484	96	8240165	8240170	8244485	8244490	8244006	8244037	+	75	8240176	8244473
Gm18	8245087	8249705	8245087	8245353	8249427	8249705	93	---	---	---	---	8249328	8249375	+	70	8245089	8249703
Gm18	8267173	8281477	8267182	8267799	8280855	8281469	90	8267168	8267172	8281478	8281482	8268424	8268445	-	81	8267179	8281468
Gm18	8268136	8272433	8268141	8268537	8272028	8272429	96	8268131	8268135	8272434	8272438	8268590	8268606	-	76	8268145	8272427
Gm18	8290157	8299267	8290163	8291291	8298110	8299259	97	8290151	8290156	8299268	8299273	8297789	8297850	+	72	8290165	8299259
Gm18	8308390	8311630	8308390	8309057	8310963	8311630	93	---	---	---	---	8310884	8310903	+	75	8308396	8311614
Gm18	8410398	8415248	8410413	8410788	8414873	8415248	98	8410393	8410397	8415249	8415253	8410952	8410973	-	72	8410400	8415245
Gm18	8432926	8438948	8432926	8433220	8438661	8438944	86	8432919	8432925	8438949	8438955	8433448	8433473	-	73	8432927	8438942
Gm18	8447667	8450106	8447667	8447882	8449899	8450106	87	---	---	---	---	---	---	0	--	8447684	8450090
Gm18	8463873	8467548	8463873	8464476	8466957	8467548	91	---	---	---	---	---	---	0	--	8463878	8467546
Gm18	8474108	8479029	8474108	8474484	8478653	8479029	98	---	---	---	---	8478467	8478488	+	72	8474108	8479025
Gm18	8518014	8520502	8518014	8518245	8520269	8520502	92	---	---	---	---	8518315	8518345	-	83	8518016	8520496
Gm18	8533923	8539177	8533923	8534336	8538765	8539177	98	---	---	---	---	8538623	8538640	+	72	8533923	8539175
Gm18	8544687	8547287	8544700	8545042	8546930	8547272	94	8544682	8544686	8547288	8547292	8545095	8545122	-	78	8544703	8547268
Gm18	8547843	8558520	8547843	8548346	8558019	8558520	90	---	---	---	---	8548785	8548806	-	72	8547845	8558504
Gm18	8561891	8578082	8561891	8562017	8577956	8578082	97	---	---	---	---	8577159	8577205	+	91	---	---
Gm18	8562496	8573358	8562496	8563794	8572028	8573358	92	---	---	---	---	8571650	8571680	+	77	8562501	8573355
Gm18	8614121	8636050	8614121	8616424	8633930	8636050	85	---	---	---	---	8633054	8633066	+	84	8614124	8636047
Gm18	8622865	8632250	8622865	8623058	8632057	8632250	97	---	---	---	---	8631770	8631786	+	70	---	---
Gm18	8624455	8634997	8624455	8625264	8634188	8634997	96	---	---	---	---	8625686	8625711	-	73	8624455	8634994
Gm18	8633301	8653761	8633301	8633406	8653656	8653761	96	---	---	---	---	8652643	8652678	+	83	8633319	8653747
Gm18	8638697	8641197	8638697	8638928	8640964	8641197	94	---	---	---	---	8638999	8639030	-	75	8638699	8641191
Gm18	8653781	8672885	8653781	8655691	8670891	8672885	89	---	---	---	---	8670191	8670237	+	85	8653788	8672871
Gm18	8655690	8660583	8655690	8656074	8660192	8660583	96	---	---	---	---	8660013	8660052	+	70	8655690	8660581
Gm18	8673130	8685922	8673130	8675035	8684061	8685922	88	---	---	---	---	8675375	8675391	-	70	8673132	8685908
Gm18	8676646	8679141	8676646	8676877	8678908	8679141	94	---	---	---	---	8676948	8676979	-	75	8676648	8679135
Gm18	8702242	8708014	8702246	8703684	8706560	8708003	95	8702237	8702241	8708015	8708019	8706416	8706491	+	78	8702246	8708010
Gm18	8710026	8717242	8710026	8710133	8717137	8717242	91	---	---	---	---	8710423	8710483	-	73	8710037	8717237
Gm18	8736122	8753850	8736122	8737074	8752904	8753850	92	---	---	---	---	8737522	8737546	-	72	---	---
Gm18	8740438	8755047	8740450	8741651	8753847	8755043	88	8740433	8740437	8755048	8755052	8742132	8742148	-	88	---	---
Gm18	8741627	8756726	8741640	8742247	8756121	8756721	90	8741620	8741626	8756727	8756733	8742904	8742921	-	72	---	---
Gm18	8743487	8745977	8743487	8743718	8745743	8745977	93	---	---	---	---	8743789	8743820	-	75	8743489	8745971
Gm18	8756108	8775337	8756121	8757432	8774010	8775323	89	8756103	8756107	8775338	8775342	8773678	8773696	+	73	8756116	8775336
Gm18	8757868	8763061	8757871	8758219	8762705	8763060	92	8757863	8757867	8763062	8763066	8758304	8758345	-	73	8757870	8763057
Gm18	8772731	8778382	8772731	8772839	8778279	8778382	92	---	---	---	---	8772965	8772999	-	71	---	---
Gm18	8775801	8778282	8775801	8776014	8778067	8778282	93	---	---	---	---	8776085	8776117	-	75	8775810	8778276
Gm18	8789642	8800771	8789642	8791384	8798987	8800771	95	---	---	---	---	8798643	8798662	+	75	8789649	8800767
Gm18	8802539	8809946	8802539	8802647	8809843	8809946	89	---	---	---	---	8802956	8802995	-	77	---	---
Gm18	8807365	8809846	8807365	8807578	8809631	8809846	94	---	---	---	---	8807649	8807681	-	75	8807374	8809840
Gm18	8814277	8819683	8814277	8814714	8819246	8819683	99	---	---	---	---	8814822	8814834	-	84	8814278	8819677
Gm18	8895070	8898108	8895070	8895336	8897840	8898108	88	---	---	---	---	8895424	8895442	-	78	---	---
Gm18	8907365	8910540	8907377	8908437	8909457	8910540	91	8907359	8907364	8910541	8910546	8909377	8909392	+	87	---	---
Gm18	8907676	8910339	8907676	8908251	8909761	8910339	93	---	---	---	---	8908284	8908308	-	72	---	---
Gm18	8948694	8953428	8948694	8949003	8953129	8953428	94	---	---	---	---	8952936	8952959	+	79	8948694	8953426
Gm18	9047549	9052588	9047549	9047748	9052391	9052588	96	---	---	---	---	9052247	9052265	+	84	---	---
Gm18	9093503	9098304	9093503	9093815	9097991	9098303	92	9093484	9093502	9098305	9098323	9093891	9093910	-	80	9093503	9098303
Gm18	9104947	9119869	9104947	9106573	9118249	9119869	94	---	---	---	---	9107079	9107096	-	77	9104950	9119866
Gm18	9120910	9126167	9120910	9121143	9125919	9126152	91	9120905	9120909	9126168	9126172	9125700	9125714	+	73	9120913	9126160
Gm18	9182991	9189384	9182991	9183461	9188914	9189384	97	---	---	---	---	9183608	9183623	-	75	9182993	9189382
Gm18	9248531	9253683	9248535	9248904	9253303	9253672	99	9248525	9248530	9253684	9253689	9249012	9249097	-	76	9248535	9253668
Gm18	9338627	9343186	9338627	9338820	9342993	9343186	97	---	---	---	---	9338961	9338974	-	71	9338631	9343185
Gm18	9391103	9394984	9391103	9391530	9394582	9394984	93	---	---	---	---	9391644	9391656	-	84	9391105	9394981
Gm18	9396363	9408051	9396366	9397745	9406634	9408042	91	9396358	9396362	9408052	9408056	9398152	9398190	-	76	9396366	9408045
Gm18	9409423	9418307	9409423	9409648	9418082	9418307	93	---	---	---	---	9417759	9417774	+	81	9409427	9418300
Gm18	9419597	9429742	9419601	9420967	9428363	9429733	94	9419592	9419596	9429743	9429747	9421310	9421337	-	71	9419601	9429739
Gm18	9431381	9439475	9431381	9432613	9438261	9439475	91	---	---	---	---	9438017	9438034	+	83	---	---
Gm18	9441295	9444842	9441295	9441731	9444406	9444842	98	---	---	---	---	---	---	0	--	9441295	9444838
Gm18	9474245	9483645	9474245	9476521	9481350	9483645	88	---	---	---	---	9481262	9481286	+	72	9474253	9483641
Gm18	9474573	9483386	9474573	9476259	9481678	9483386	89	---	---	---	---	9481407	9481475	+	72	9474577	9483370
Gm18	9479543	9499850	9479543	9480557	9498827	9499850	89	---	---	---	---	9481279	9481318	-	70	9479547	9499842
Gm18	9483667	9488583	9483667	9484036	9488213	9488583	95	---	---	---	---	9484174	9484213	-	70	---	---
Gm18	9508049	9523402	9508049	9508585	9522869	9523402	90	---	---	---	---	9522542	9522557	+	81	---	---
Gm18	9517527	9520097	9517527	9517860	9519765	9520097	98	---	---	---	---	9519683	9519710	+	78	9517527	9520095
Gm18	9553991	9570045	9553991	9556650	9567350	9570045	98	---	---	---	---	9566815	9566856	+	73	---	---
Gm18	9570879	9573449	9570879	9571212	9573117	9573449	97	---	---	---	---	9573035	9573062	+	78	9570879	9573447
Gm18	9635313	9640647	9635313	9635701	9640234	9640647	91	---	---	---	---	9635813	9635825	-	84	9635313	9640645
Gm18	9678833	9681655	9678833	9679361	9681139	9681655	92	---	---	---	---	9681109	9681129	+	71	9678837	9681645
Gm18	9685602	9691424	9685602	9685786	9691240	9691424	97	---	---	---	---	9685930	9685951	-	77	9685617	9691423
Gm18	9685783	9691240	9685783	9686212	9690811	9691240	97	---	---	---	---	9690676	9690700	+	72	9685795	9691238
Gm18	9719457	9727155	9719457	9721720	9724901	9727155	99	---	---	---	---	9724767	9724787	+	85	9719457	9727151
Gm18	9727487	9732048	9727487	9727766	9731771	9732048	92	---	---	---	---	9727910	9727939	-	76	9727489	9732041
Gm18	9767717	9774111	9767728	9768405	9773436	9774097	85	9767712	9767716	9774112	9774116	9768450	9768485	-	72	---	---
Gm18	9850572	9855223	9850572	9850799	9854996	9855223	98	---	---	---	---	9854861	9854889	+	72	9850572	9855221
Gm18	9911500	9916329	9911500	9911722	9916107	9916329	94	9911495	9911499	9916330	9916334	9911837	9911850	-	85	---	---
Gm18	9930680	9934212	9930680	9930997	9933902	9934212	92	---	---	---	---	9931013	9931044	-	78	---	---
Gm18	10013211	10017001	10013223	10013857	10016358	10016993	97	10013206	10013210	10017002	10017006	10013945	10013963	-	73	10013211	10016998
Gm18	10043974	10050313	10043975	10044465	10049819	10050313	95	10043969	10043973	10050314	10050318	10044612	10044627	-	75	10043985	10050311
Gm18	10125690	10131259	10125690	10126156	10130791	10131259	95	---	---	---	---	10126302	10126317	-	75	10125690	10131256
Gm18	10161994	10173197	10161994	10162227	10172970	10173197	91	---	---	---	---	10172479	10172492	+	71	---	---
Gm18	10179344	10196570	10179344	10179622	10196292	10196570	94	---	---	---	---	10180368	10180391	-	79	10179345	10196557
Gm18	10182045	10194920	10182045	10182821	10194144	10194920	99	---	---	---	---	10193598	10193615	+	77	10182045	10194918
Gm18	10201195	10206934	10201201	10201652	10206485	10206933	90	10201189	10201194	10206935	10206940	10201850	10201868	-	84	10201203	10206931
Gm18	10207817	10211889	10207824	10208472	10211233	10211879	89	10207811	10207816	10211890	10211895	10211095	10211120	+	84	10207821	10211885
Gm18	10288599	10291415	10288599	10289213	10290821	10291415	95	---	---	---	---	10290721	10290787	+	76	10288601	10291398
Gm18	10318887	10325276	10318887	10319335	10324854	10325276	92	---	---	---	---	10324693	10324708	+	75	10318889	10325274
Gm18	10378108	10397442	10378114	10378388	10397167	10397441	97	10378103	10378107	10397443	10397447	10378982	10379011	-	86	10378110	10397438
Gm18	10379072	10389028	10379076	10380382	10387696	10389022	98	10379058	10379071	10389029	10389042	10387425	10387482	+	70	---	---
Gm18	10514432	10519763	10514438	10514854	10519351	10519761	91	10514427	10514431	10519764	10519768	10515013	10515027	-	73	10514438	10519758
Gm18	10556003	10561527	10556008	10557203	10560379	10561516	86	10555996	10556002	10561528	10561534	10560300	10560327	+	75	10556009	10561521
Gm18	10564886	10576478	10564886	10565273	10576090	10576478	95	---	---	---	---	10565790	10565803	-	92	10564893	10576476
Gm18	10567025	10572549	10567030	10567992	10571573	10572535	96	10567019	10567024	10572550	10572555	10571458	10571505	+	83	10567030	10572535
Gm18	10579165	10584470	10579165	10579526	10584110	10584470	96	---	---	---	---	10579638	10579713	-	76	---	---
Gm18	10599779	10607211	10599779	10599976	10607014	10607211	92	---	---	---	---	10600239	10600253	-	73	---	---
Gm18	10603898	10607027	10603898	10604395	10606553	10607027	90	---	---	---	---	10606445	10606491	+	74	10603908	10607019
Gm18	10624375	10633294	10624375	10624644	10633026	10633294	90	---	---	---	---	10624660	10624707	-	75	10624375	10633288
Gm18	10633514	10636190	10633514	10633900	10635808	10636190	88	---	---	---	---	10633920	10633931	-	83	10633520	10636188
Gm18	10666079	10670913	10666079	10666393	10670592	10670913	91	---	---	---	---	10670468	10670491	+	70	10666081	10670912
Gm18	10718550	10723644	10718550	10718873	10723317	10723644	93	---	---	---	---	10723094	10723147	+	79	10718563	10723643
Gm18	10836343	10838866	10836345	10836517	10838691	10838865	92	10836338	10836342	10838867	10838871	---	---	0	--	---	---
Gm18	10847713	10851877	10847714	10848076	10851515	10851877	95	10847708	10847712	10851878	10851882	10848130	10848145	-	75	---	---
Gm18	10854582	10857699	10854582	10854821	10857458	10857699	89	---	---	---	---	10857348	10857375	+	78	10854591	10857698
Gm18	10860777	10867309	10860784	10861263	10866818	10867296	96	10860772	10860776	10867310	10867314	10861400	10861415	-	75	10860784	10867304
Gm18	10890528	10893691	10890534	10890801	10893419	10893686	98	10890514	10890527	10893692	10893705	10893370	10893382	+	76	10890535	10893686
Gm18	10938310	10943080	10938310	10938634	10942753	10943080	94	---	---	---	---	10942560	10942583	+	79	10938310	10943077
Gm18	11003806	11013289	11003817	11005060	11012045	11013276	96	11003801	11003805	11013290	11013294	11005337	11005368	-	75	11003815	11013286
Gm18	11019413	11022976	11019413	11020483	11021875	11022976	95	---	---	---	---	---	---	0	--	11019413	11022974
Gm18	11041047	11044624	11041047	11042070	11043601	11044624	95	---	---	---	---	11042122	11042149	-	75	11041048	11044622
Gm18	11062316	11071587	11062316	11063317	11070586	11071587	99	---	---	---	---	11063454	11063467	-	71	11062316	11071582
Gm18	11104027	11109780	11104027	11104527	11109300	11109780	87	---	---	---	---	11109061	11109077	+	76	11104027	11109778
Gm18	11114681	11128227	11114681	11115257	11127651	11128227	90	---	---	---	---	11127440	11127465	+	76	11114681	11128225
Gm18	11115494	11121926	11115494	11117102	11120277	11121926	90	---	---	---	---	11117232	11117249	-	77	11115494	11121924
Gm18	11147569	11167374	11147569	11148189	11166757	11167374	93	---	---	---	---	11166204	11166254	+	80	11147577	11167372
Gm18	11150689	11164093	11150697	11152762	11161969	11164079	92	11150684	11150688	11164094	11164098	11161515	11161536	+	81	11150694	11164087
Gm18	11152288	11163786	11152288	11152452	11163622	11163786	93	---	---	---	---	11163212	11163275	+	81	---	---
Gm18	11195323	11202879	11195337	11195550	11202641	11202867	92	11195317	11195322	11202880	11202885	11195696	11195718	-	91	---	---
Gm18	11254806	11258789	11254806	11255814	11257780	11258789	96	---	---	---	---	11255857	11255884	-	75	11254806	11258778
Gm18	11265859	11271109	11265872	11266264	11270709	11271101	96	11265853	11265858	11271110	11271115	11270510	11270579	+	77	11265877	11271103
Gm18	11272435	11280977	11272435	11272911	11280500	11280977	91	---	---	---	---	11280194	11280220	+	70	11272435	11280975
Gm18	11296710	11301820	11296714	11297111	11301420	11301817	95	11296705	11296709	11301821	11301825	11297212	11297275	-	73	11296715	11301815
Gm18	11307901	11314840	11307906	11308083	11314664	11314839	94	11307895	11307900	11314841	11314846	11308337	11308366	-	76	11307906	11314834
Gm18	11368056	11373568	11368069	11368530	11373104	11373558	90	11368051	11368055	11373569	11373573	11368652	11368691	-	77	11368066	11373562
Gm18	11392561	11397279	11392561	11392703	11397137	11397279	89	---	---	---	---	11396942	11396975	+	76	11392569	11397277
Gm18	11404557	11409255	11404557	11404808	11408997	11409248	98	11404550	11404556	11409256	11409262	11404972	11404998	-	74	11404557	11409254
Gm18	11459244	11469129	11459244	11459540	11468858	11469129	86	---	---	---	---	11468441	11468455	+	80	---	---
Gm18	11537565	11543654	11537565	11537792	11543427	11543654	92	---	---	---	---	11543397	11543413	+	70	11537569	11543651
Gm18	11597591	11609857	11597595	11599330	11608107	11609842	98	11597586	11597590	11609858	11609862	11599714	11599756	-	72	---	---
Gm18	11598762	11609718	11598765	11599203	11609277	11609715	97	11598756	11598761	11609719	11609724	11599625	11599656	-	81	11598774	11609705
Gm18	11602859	11608109	11602859	11603783	11607121	11608109	88	---	---	---	---	11606976	11607000	+	76	11602859	11608107
Gm18	11642595	11648840	11642605	11643290	11648126	11648830	85	11642590	11642594	11648841	11648845	11643432	11643450	-	73	11642606	11648828
Gm18	11649315	11653941	11649317	11649732	11653517	11653929	93	11649309	11649314	11653942	11653947	11653380	11653399	+	85	11649319	11653940
Gm18	11685330	11688067	11685337	11685898	11687497	11688063	87	11685325	11685329	11688068	11688072	11687441	11687459	+	84	11685338	11688060
Gm18	11718411	11723346	11718418	11718901	11722880	11723331	88	11718406	11718410	11723347	11723351	11719069	11719090	-	90	11718418	11723328
Gm18	11725816	11741666	11725816	11726734	11740747	11741666	93	---	---	---	---	11727135	11727160	-	76	11725824	11741659
Gm18	11766251	11775597	11766257	11767418	11774421	11775583	99	11766245	11766250	11775598	11775603	11767577	11767605	-	86	11766255	11775594
Gm18	11945546	11951557	11945546	11946003	11951093	11951557	87	---	---	---	---	11950839	11950904	+	81	11945551	11951555
Gm18	11977651	11989467	11977652	11978922	11988163	11989460	85	11977646	11977650	11989468	11989472	11987832	11987873	+	78	11977652	11989466
Gm18	12041653	12047441	12041653	12042055	12047041	12047441	89	---	---	---	---	12042091	12042107	-	82	---	---
Gm18	12108451	12121976	12108451	12108770	12121657	12121976	95	---	---	---	---	12109189	12109279	-	74	---	---
Gm18	12130344	12136128	12130353	12130706	12135761	12136114	92	12130338	12130343	12136129	12136134	12135582	12135609	+	78	12130349	12136111
Gm18	12267806	12275477	12267815	12268367	12274916	12275468	91	12267801	12267805	12275478	12275482	12268594	12268634	-	70	12267811	12275466
Gm18	12268581	12271156	12268585	12268915	12270821	12271151	97	12268576	12268580	12271157	12271161	12268970	12268997	-	78	12268585	12271149
Gm18	12295314	12298090	12295314	12295521	12297883	12298090	89	---	---	---	---	12297820	12297833	+	78	12295332	12298087
Gm18	12414225	12423473	12414225	12415329	12422368	12423473	99	---	---	---	---	12415476	12415504	-	86	12414226	12423460
Gm18	12432182	12441168	12432182	12433282	12440069	12441168	99	---	---	---	---	12439905	12439923	+	89	12432183	12441165
Gm18	12496708	12505930	12496708	12497813	12504822	12505930	98	---	---	---	---	12504636	12504649	+	100	12496708	12505925
Gm18	12548430	12553148	12548441	12548636	12552952	12553147	94	12548423	12548429	12553149	12553155	12552794	12552811	+	83	12548444	12553142
Gm18	12585657	12590271	12585657	12585890	12590035	12590271	95	---	---	---	---	12586008	12586041	-	73	12585659	12590268
Gm18	12606350	12611246	12606350	12606737	12610852	12611246	96	---	---	---	---	12610677	12610716	+	70	12606353	12611244
Gm18	12690833	12694837	12690833	12691993	12693677	12694837	99	---	---	---	---	12693579	12693616	+	71	12690833	12694835
Gm18	12700113	12706452	12700113	12700541	12706006	12706452	86	---	---	---	---	12705936	12705951	+	81	12700113	12706448
Gm18	12754431	12758526	12754431	12754645	12758318	12758526	85	---	---	---	---	12754777	12754802	-	76	12754431	12758524
Gm18	12820295	12824644	12820295	12820548	12824389	12824644	91	---	---	---	---	12824203	12824245	+	72	12820300	12824641
Gm18	12831483	12839961	12831483	12832460	12838983	12839961	99	---	---	---	---	12838696	12838724	+	75	12831483	12839959
Gm18	12852752	12867679	12852752	12854032	12866376	12867679	96	---	---	---	---	12854434	12854467	-	76	---	---
Gm18	12883393	12890470	12883401	12883877	12889992	12890468	92	12883386	12883392	12890471	12890477	12889744	12889790	+	78	12883397	12890464
Gm18	12933249	12938754	12933249	12934193	12937809	12938754	95	---	---	---	---	12937679	12937726	+	81	12933250	12938752
Gm18	12941074	12949714	12941077	12942165	12948612	12949700	96	12941069	12941073	12949715	12949719	12942294	12942324	-	83	12941078	12949702
Gm18	12973497	12978693	12973497	12974649	12977541	12978693	92	---	---	---	---	12974738	12974751	-	85	12973500	12978691
Gm18	12979890	12989116	12979890	12980995	12988016	12989116	96	---	---	---	---	12981177	12981191	-	100	12979891	12989114
Gm18	12994621	13007906	12994621	12994856	13007671	13007906	93	---	---	---	---	13007064	13007100	+	70	---	---
Gm18	12995884	13005268	12995884	12996888	13004264	13005268	99	---	---	---	---	12997215	12997234	-	70	12995887	13005265
Gm18	13124773	13143675	13124773	13126569	13141897	13143675	89	---	---	---	---	13127324	13127336	-	76	13124790	13143673
Gm18	13232833	13237658	13232833	13233199	13237290	13237658	92	---	---	---	---	13233260	13233273	-	78	13232833	13237653
Gm18	13317460	13323403	13317460	13317859	13322986	13323400	90	13317455	13317459	13323404	13323408	13318042	13318058	-	82	13317462	13323395
Gm18	13339478	13349873	13339487	13340654	13348706	13349873	99	13339471	13339477	13349874	13349880	13348303	13348334	+	71	13339480	13349870
Gm18	13371188	13375839	13371188	13371538	13375511	13375839	86	---	---	---	---	---	---	0	--	13371188	13375836
Gm18	13410517	13413117	13410517	13410752	13412882	13413117	93	---	---	---	---	13412869	13412880	+	75	---	---
Gm18	13431373	13435699	13431385	13431574	13435506	13435694	95	13431368	13431372	13435700	13435704	13431576	13431604	-	79	13431376	13435696
Gm18	13444070	13459992	13444084	13445366	13458712	13459992	94	13444065	13444069	13459993	13459997	13446009	13446034	-	84	13444071	13459990
Gm18	13447826	13457421	13447826	13448916	13456331	13457421	99	---	---	---	---	13449254	13449280	-	70	13447826	13457419
Gm18	13460463	13465466	13460463	13460984	13464942	13465466	96	---	---	---	---	13464768	13464843	+	90	13460465	13465464
Gm18	13478145	13483646	13478145	13478507	13483271	13483633	95	13478138	13478144	13483647	13483653	13478672	13478692	-	76	13478160	13483630
Gm18	13489394	13503879	13489394	13491907	13501339	13503879	95	---	---	---	---	13492195	13492212	-	77	13489394	13503875
Gm18	13489394	13503988	13489394	13492016	13501339	13503988	95	---	---	---	---	13492195	13492212	-	77	13489394	13503982
Gm18	13495170	13504227	13495170	13495413	13503983	13504227	93	---	---	---	---	13503554	13503583	+	73	13495174	13504221
Gm18	13505262	13511963	13505262	13505548	13511661	13511963	85	---	---	---	---	13511420	13511458	+	82	13505266	13511960
Gm18	13518222	13533653	13518222	13519300	13532569	13533653	95	---	---	---	---	13519924	13519950	-	70	---	---
Gm18	13518927	13533668	13518927	13519315	13533275	13533668	95	---	---	---	---	13519974	13520001	-	75	---	---
Gm18	13602188	13608417	13602190	13603655	13606950	13608404	95	13602183	13602187	13608418	13608422	13606841	13606853	+	92	13602191	13608412
Gm18	13621430	13637616	13621434	13622437	13636605	13637612	88	13621423	13621429	13637617	13637623	13623071	13623092	-	72	---	---
Gm18	13621444	13637232	13621444	13622058	13636617	13637232	90	---	---	---	---	13622686	13622747	-	74	13621444	13637222
Gm18	13643080	13661251	13643080	13643356	13660970	13661251	89	---	---	---	---	13644098	13644207	-	88	---	---
Gm18	13732174	13739601	13732174	13733208	13738515	13739601	89	---	---	---	---	13733411	13733436	-	73	13732177	13739589
Gm18	13732263	13739017	13732263	13732624	13738656	13739017	90	---	---	---	---	13732861	13732872	-	83	13732270	13739013
Gm18	13735147	13746629	13735147	13738399	13743272	13746629	94	---	---	---	---	13743028	13743045	+	72	13735151	13746613
Gm18	13736626	13745665	13736626	13737438	13744853	13745665	98	---	---	---	---	13744522	13744555	+	73	13736628	13745651
Gm18	13739048	13750548	13739048	13742352	13747226	13750548	96	---	---	---	---	13742514	13742529	-	81	---	---
Gm18	13740017	13749708	13740017	13741512	13748215	13749708	95	---	---	---	---	13741654	13741680	-	70	---	---
Gm18	13752148	13757431	13752158	13752629	13756927	13757428	92	13752143	13752147	13757432	13757436	13756713	13756751	+	74	13752158	13757414
Gm18	13752150	13758067	13752158	13753221	13756927	13758055	92	13752145	13752149	13758068	13758072	13753267	13753292	-	76	13752158	13758057
Gm18	13758876	13767340	13758877	13760847	13765373	13767331	94	13758870	13758875	13767341	13767346	13765146	13765165	+	75	---	---
Gm18	13761438	13769389	13761438	13762293	13768541	13769389	94	---	---	---	---	13768317	13768338	+	77	---	---
Gm18	13763076	13775487	13763076	13765403	13773185	13775482	92	13763071	13763075	13775488	13775492	13765626	13765644	-	84	13763077	13775484
Gm18	13763277	13775482	13763277	13765403	13773383	13775482	92	---	---	---	---	13765626	13765644	-	84	13763285	13775472
Gm18	13765753	13778319	13765758	13767328	13776740	13778319	94	13765748	13765752	13778320	13778324	13767779	13767799	-	76	---	---
Gm18	13765766	13778440	13765766	13767450	13776748	13778440	94	---	---	---	---	13776305	13776320	+	87	---	---
Gm18	13780497	13783287	13780497	13781029	13782745	13783287	92	---	---	---	---	13781072	13781100	-	72	---	---
Gm18	13788030	13800319	13788030	13788830	13799533	13800319	92	---	---	---	---	13799213	13799227	+	80	---	---
Gm18	13807137	13819089	13807137	13807584	13818643	13819089	87	---	---	---	---	13807970	13808017	-	70	13807142	13819087
Gm18	13819606	13836608	13819606	13821471	13834741	13836608	99	---	---	---	---	13822105	13822123	-	84	13819606	13836606
Gm18	13860102	13864914	13860113	13861541	13863534	13864906	87	13860095	13860101	13864915	13864921	13863439	13863481	+	88	---	---
Gm18	13869882	13875237	13869882	13870794	13874325	13875237	98	---	---	---	---	13870834	13870903	-	84	13869883	13875231
Gm18	13889365	13892445	13889365	13889868	13891942	13892445	90	---	---	---	---	13891861	13891875	+	73	13889373	13892426
Gm18	13894215	13898971	13894215	13894772	13898414	13898971	93	---	---	---	---	13894838	13894876	-	97	---	---
Gm18	13899566	13902311	13899569	13900010	13901867	13902309	92	13899554	13899565	13902312	13902323	13901854	13901865	+	75	---	---
Gm18	13910795	13914450	13910795	13911585	13913660	13914447	96	13910787	13910794	13914451	13914458	13911589	13911602	-	78	---	---
Gm18	13915075	13916205	13915075	13915377	13915903	13916205	91	---	---	---	---	---	---	0	--	13915077	13916199
Gm18	13927271	13930688	13927271	13928571	13929387	13930688	94	---	---	---	---	13928611	13928631	-	71	---	---
Gm18	14015430	14031739	14015430	14016626	14030543	14031739	99	---	---	---	---	14030014	14030051	+	71	---	---
Gm18	14071764	14074299	14071764	14072275	14073788	14074299	93	---	---	---	---	14073774	14073786	+	76	14071767	14074287
Gm18	14082826	14098796	14082826	14084494	14097154	14098796	94	---	---	---	---	14096599	14096618	+	80	14082827	14098788
Gm18	14102233	14107873	14102233	14103140	14106969	14107873	97	---	---	---	---	---	---	0	--	14102233	14107869
Gm18	14116649	14120685	14116664	14117040	14120300	14120676	97	14116644	14116648	14120686	14120690	14120214	14120230	+	82	14116651	14120667
Gm18	14118211	14121509	14118211	14118729	14120992	14121509	98	---	---	---	---	14120891	14120903	+	76	---	---
Gm18	14119041	14130184	14119041	14119645	14129562	14130184	91	---	---	---	---	14129110	14129124	+	73	14119051	14130180
Gm18	14121575	14124136	14121582	14122000	14123718	14124135	93	14121570	14121574	14124137	14124141	14123627	14123643	+	82	14121575	14124128
Gm18	14137892	14140739	14137901	14138527	14140111	14140738	96	14137884	14137891	14140740	14140747	---	---	0	--	---	---
Gm18	14143675	14146838	14143675	14144263	14146250	14146838	92	---	---	---	---	14144293	14144313	-	71	---	---
Gm18	14148704	14154048	14148704	14149606	14153136	14154048	94	---	---	---	---	14149646	14149715	-	84	14148705	14154042
Gm18	14201818	14204575	14201818	14202398	14203995	14204575	98	---	---	---	---	14203895	14203912	+	77	---	---
Gm18	14243384	14248407	14243384	14243851	14247909	14248407	88	---	---	---	---	14244018	14244039	-	90	14243385	14248403
Gm18	14315737	14321900	14315737	14316542	14321074	14321900	95	---	---	---	---	14316683	14316714	-	87	14315742	14321898
Gm18	14389850	14395490	14389862	14390952	14394364	14395478	94	14389842	14389849	14395491	14395498	14391065	14391098	-	76	14389850	14395479
Gm18	14417996	14422168	14417996	14418319	14421851	14422168	87	---	---	---	---	14418321	14418350	-	76	14417999	14422164
Gm18	14556811	14563703	14556811	14557324	14563190	14563703	96	---	---	---	---	14557467	14557497	-	87	14556812	14563699
Gm18	14580013	14585130	14580013	14580380	14584753	14585130	93	---	---	---	---	14584630	14584659	+	73	14580013	14585128
Gm18	14606388	14610586	14606388	14606568	14610403	14610586	89	---	---	---	---	14610320	14610336	+	88	14606389	14610583
Gm18	14610686	14616090	14610686	14611121	14615655	14616090	99	---	---	---	---	14611230	14611242	-	84	14610686	14616085
Gm18	14655523	14660751	14655523	14655928	14660347	14660751	93	---	---	---	---	14656060	14656148	-	79	14655523	14660749
Gm18	14662021	14676579	14662025	14662269	14676330	14676574	91	14662016	14662020	14676580	14676584	14675833	14675850	+	72	14662026	14676576
Gm18	14664541	14674710	14664541	14665710	14673573	14674710	92	---	---	---	---	14673302	14673341	+	70	14664542	14674707
Gm18	14687178	14691753	14687178	14687456	14691475	14691753	97	---	---	---	---	14687511	14687558	-	70	14687178	14691750
Gm18	14708436	14713606	14708440	14708557	14713476	14713593	93	14708431	14708435	14713607	14713611	14708716	14708748	-	84	---	---
Gm18	14736576	14742976	14736576	14737670	14741926	14742976	88	---	---	---	---	14737803	14737830	-	75	14736588	14742973
Gm18	14771528	14782720	14771528	14771852	14782398	14782720	88	---	---	---	---	14782209	14782247	+	71	14771533	14782714
Gm18	14799760	14805323	14799760	14799919	14805161	14805321	97	14799754	14799759	14805324	14805329	14800020	14800041	-	72	---	---
Gm18	14834876	14839783	14834876	14835099	14839560	14839783	94	---	---	---	---	14835241	14835254	-	71	14834880	14839781
Gm18	14873310	14878027	14873310	14873575	14877763	14878027	93	---	---	---	---	14877595	14877616	+	77	14873313	14878025
Gm18	14882094	14885819	14882101	14882664	14885248	14885819	86	14882088	14882093	14885820	14885825	14882772	14882794	-	82	---	---
Gm18	14970179	14985000	14970179	14970576	14984603	14985000	85	---	---	---	---	14971174	14971191	-	88	---	---
Gm18	14987924	14997035	14987924	14988151	14996815	14997035	88	---	---	---	---	14996534	14996561	+	82	14987924	14997032
Gm18	14990643	14995157	14990643	14990896	14994905	14995157	91	---	---	---	---	14991070	14991083	-	85	14990643	14995156
Gm18	15001532	15005226	15001532	15001650	15005108	15005226	94	---	---	---	---	15004942	15004966	+	76	---	---
Gm18	15067102	15077809	15067106	15067291	15077622	15077807	98	15067097	15067101	15077810	15077814	15067758	15067783	-	76	15067106	15077808
Gm18	15245086	15249961	15245086	15245278	15249769	15249961	97	---	---	---	---	15245422	15245436	-	80	15245086	15249955
Gm18	15253761	15258711	15253761	15253964	15258496	15258700	99	15253756	15253760	15258712	15258716	---	---	0	--	15253764	15258698
Gm18	15287012	15292828	15287012	15287673	15292129	15292819	94	15287007	15287011	15292829	15292833	15291957	15291988	+	87	15287015	15292810
Gm18	15354497	15366116	15354509	15355607	15365003	15366101	96	15354492	15354496	15366117	15366121	15356024	15356052	-	75	15354513	15366111
Gm18	15370275	15378168	15370275	15371617	15376827	15378168	94	---	---	---	---	15371696	15371721	-	80	15370275	15378161
Gm18	15406362	15419575	15406362	15407065	15418866	15419575	89	---	---	---	---	15418311	15418326	+	81	15406376	15419567
Gm18	15420476	15426845	15420476	15420945	15426376	15426845	99	---	---	---	---	15426265	15426280	+	75	15420477	15426843
Gm18	15569809	15577468	15569809	15570723	15576562	15577468	90	---	---	---	---	15576382	15576398	+	76	---	---
Gm18	15632852	15643063	15632860	15633646	15642273	15643059	91	15632846	15632851	15643064	15643069	15633767	15633790	-	75	---	---
Gm18	15633897	15636313	15633897	15634111	15636096	15636313	94	---	---	---	---	---	---	0	--	15633897	15636296
Gm18	15750064	15755481	15750064	15751037	15754521	15755481	95	---	---	---	---	15751104	15751151	-	83	15750066	15755479
Gm18	15778255	15797822	15778255	15780587	15795484	15797822	96	---	---	---	---	15794765	15794779	+	80	15778256	15797820
Gm18	15800485	15805871	15800485	15801366	15804963	15805871	95	---	---	---	---	15801409	15801478	-	84	15800485	15805868
Gm18	15810931	15819094	15810931	15811172	15818853	15819094	99	---	---	---	---	15818495	15818515	+	76	15810945	15819084
Gm18	15825739	15832551	15825739	15827438	15830869	15832551	92	---	---	---	---	15827581	15827610	-	83	15825744	15832549
Gm18	15854613	15862822	15854613	15855484	15861955	15862822	97	---	---	---	---	15861631	15861651	+	76	15854613	15862820
Gm18	15882911	15886691	15882921	15883571	15886029	15886677	97	15882906	15882910	15886692	15886696	15883587	15883619	-	75	15882921	15886675
Gm18	15921521	15931852	15921532	15922682	15930689	15931842	97	15921515	15921520	15931853	15931858	15923040	15923061	-	77	15921524	15931840
Gm18	15947855	15957628	15947855	15949003	15956480	15957628	99	---	---	---	---	15956108	15956130	+	73	15947856	15957626
Gm18	15972329	15992725	15972334	15974646	15990476	15992717	89	15972324	15972328	15992726	15992730	15975146	15975182	-	70	15972335	15992720
Gm18	16006764	16014677	16006764	16006868	16014573	16014677	97	---	---	---	---	16007179	16007191	-	92	---	---
Gm18	16056821	16062341	16056828	16057024	16062136	16062331	96	16056815	16056820	16062342	16062347	16061989	16062022	+	85	16056823	16062336
Gm18	16065280	16071195	16065280	16066577	16069895	16071195	94	---	---	---	---	16069729	16069826	+	80	16065280	16071194
Gm18	16195013	16210101	16195018	16196184	16208897	16210086	93	16195008	16195012	16210102	16210106	16196591	16196663	-	76	---	---
Gm18	16333777	16339325	16333777	16334393	16338709	16339325	98	---	---	---	---	16334536	16334569	-	82	16333786	16339308
Gm18	16383696	16392541	16383696	16385448	16390785	16392541	96	---	---	---	---	16390613	16390644	+	84	16383697	16392537
Gm18	16384099	16392298	16384099	16385204	16391192	16392298	97	---	---	---	---	16385395	16385417	-	73	---	---
Gm18	16427438	16433893	16427438	16428399	16432932	16433893	98	---	---	---	---	16428574	16428596	-	78	16427438	16433891
Gm18	16472057	16477459	16472057	16472969	16476548	16477459	97	---	---	---	---	16473012	16473081	-	82	16472060	16477456
Gm18	16507888	16517486	16507888	16508192	16517182	16517486	95	---	---	---	---	16508343	16508365	-	91	16507888	16517484
Gm18	16510268	16515671	16510277	16511190	16514747	16515660	97	16510262	16510267	16515672	16515677	16511231	16511299	-	82	16510279	16515655
Gm18	16541806	16553500	16541806	16543088	16552220	16553488	92	16541801	16541805	16553501	16553505	16551779	16551807	+	72	16541807	16553490
Gm18	16607107	16616373	16607108	16607526	16615945	16616371	88	16607101	16607106	16616374	16616379	16607816	16607837	-	81	16607118	16616372
Gm18	16627352	16632422	16627352	16627654	16632118	16632420	96	16627347	16627351	16632423	16632427	16627839	16627877	-	71	16627364	16632405
Gm18	16686168	16698704	16686168	16687223	16697618	16698704	93	---	---	---	---	16687464	16687477	-	85	16686169	16698700
Gm18	16687412	16695895	16687412	16688390	16694917	16695895	98	---	---	---	---	16694631	16694659	+	72	16687412	16695893
Gm18	16761912	16767461	16761912	16762895	16766499	16767461	91	---	---	---	---	16762962	16763009	-	81	16761913	16767459
Gm18	16799933	16814953	16799933	16800193	16814693	16814953	96	---	---	---	---	16800876	16800907	-	71	16799934	16814951
Gm18	16809903	16814423	16809903	16810659	16813664	16814423	99	---	---	---	---	16813521	16813548	+	71	---	---
Gm18	16815290	16819091	16815290	16816929	16817452	16819091	99	---	---	---	---	16816932	16816952	-	76	---	---
Gm18	16850713	16865952	16850713	16851598	16865067	16865952	99	---	---	---	---	16864520	16864537	+	77	16850713	16865950
Gm18	16883733	16899922	16883733	16883868	16899787	16899922	93	---	---	---	---	16899023	16899053	+	74	---	---
Gm18	16905384	16915023	16905384	16906474	16913933	16915023	99	---	---	---	---	16913711	16913757	+	74	16905384	16915021
Gm18	16910885	16918361	16910885	16914513	16915023	16918361	86	---	---	---	---	---	---	0	--	16910888	16918353
Gm18	16996171	17001348	16996174	16996464	17001059	17001346	95	16996166	16996170	17001349	17001353	---	---	0	--	16996174	17001344
Gm18	17011169	17016221	17011169	17011664	17015724	17016221	96	---	---	---	---	17011833	17011854	-	90	17011169	17016214
Gm18	17069474	17072300	17069479	17069647	17072120	17072288	97	17069467	17069473	17072301	17072307	17069715	17069735	-	76	17069491	17072293
Gm18	17098244	17104351	17098244	17099943	17102685	17104351	92	---	---	---	---	17100021	17100038	-	94	17098245	17104347
Gm18	17126585	17134442	17126585	17127528	17133482	17134442	92	---	---	---	---	17127750	17127785	-	77	17126586	17134440
Gm18	17153337	17158124	17153339	17153713	17157765	17158124	93	17153332	17153336	17158125	17158129	17157616	17157659	+	75	17153339	17158122
Gm18	17228685	17235808	17228697	17230218	17234251	17235796	88	17228679	17228684	17235809	17235814	17230366	17230388	-	91	17228693	17235794
Gm18	17267313	17281297	17267313	17267745	17280875	17281297	96	---	---	---	---	17280218	17280235	+	94	17267321	17281295
Gm18	17313448	17316173	17313448	17313923	17315734	17316173	91	---	---	---	---	17315634	17315703	+	82	17313450	17316168
Gm18	17320479	17331347	17320479	17320743	17331078	17331347	92	---	---	---	---	17321134	17321148	-	93	17320479	17331330
Gm18	17418788	17422329	17418799	17419225	17421899	17422326	91	17418782	17418787	17422330	17422335	17419292	17419339	-	77	17418801	17422328
Gm18	17429600	17436258	17429600	17431132	17434662	17436258	92	---	---	---	---	17434485	17434513	+	89	17429602	17436256
Gm18	17446222	17453486	17446222	17447347	17452358	17453485	96	17446217	17446221	17453487	17453491	17447519	17447533	-	86	17446222	17453480
Gm18	17465576	17470489	17465586	17465973	17470086	17470480	91	17465571	17465575	17470490	17470494	17469911	17469950	+	70	17465589	17470482
Gm18	17472900	17477040	17472907	17473206	17476743	17477040	86	17472895	17472899	17477041	17477045	17476593	17476615	+	78	17472905	17477038
Gm18	17499181	17503914	17499181	17499494	17503601	17503914	97	---	---	---	---	17499622	17499651	-	80	17499181	17503912
Gm18	17509868	17528425	17509868	17510632	17527655	17528425	94	---	---	---	---	17511198	17511234	-	75	---	---
Gm18	17510632	17515848	17510632	17511228	17515225	17515848	87	---	---	---	---	---	---	0	--	17510632	17515846
Gm18	17516276	17530250	17516276	17517657	17528901	17530250	86	---	---	---	---	17518041	17518066	-	76	17516279	17530231
Gm18	17538192	17543982	17538192	17538392	17543782	17543982	95	---	---	---	---	17538484	17538590	-	72	17538199	17543979
Gm18	17562219	17568509	17562232	17562501	17568235	17568504	95	17562214	17562218	17568510	17568514	17568004	17568026	+	78	17562223	17568504
Gm18	17603305	17607218	17603305	17603524	17606999	17607218	97	---	---	---	---	17603533	17603545	-	76	17603316	17607213
Gm18	17603726	17607019	17603726	17603883	17606862	17607019	93	---	---	---	---	17603908	17603940	-	78	---	---
Gm18	17633195	17638380	17633195	17633742	17637833	17638380	95	---	---	---	---	17633891	17633912	-	77	---	---
Gm18	17667580	17672513	17667580	17667793	17672301	17672513	97	---	---	---	---	---	---	0	--	17667580	17672511
Gm18	17699105	17703931	17699105	17699334	17703694	17703931	92	---	---	---	---	17699501	17699525	-	88	17699105	17703926
Gm18	17746041	17755787	17746049	17747241	17754595	17755787	99	17746036	17746040	17755788	17755792	17747404	17747465	-	70	17746059	17755785
Gm18	17760438	17765895	17760438	17761381	17764930	17765895	94	---	---	---	---	17764783	17764802	+	70	17760441	17765893
Gm18	17823309	17833067	17823309	17824463	17831933	17833067	98	17823303	17823308	17833068	17833073	17831614	17831671	+	70	17823309	17833063
Gm18	17833463	17851937	17833463	17833691	17851710	17851937	95	---	---	---	---	17851136	17851152	+	76	17833469	17851927
Gm18	17839833	17846648	17839845	17842810	17843657	17846643	89	17839828	17839832	17846649	17846653	17843595	17843628	+	73	17839843	17846646
Gm18	17857188	17862275	17857188	17857978	17861481	17862275	93	---	---	---	---	17861451	17861479	+	79	17857189	17862266
Gm18	17869284	17880370	17869284	17870072	17879583	17880370	96	---	---	---	---	17879107	17879127	+	71	---	---
Gm18	17882904	17902200	17882904	17886682	17898419	17902200	98	---	---	---	---	17897943	17897964	+	77	17882905	17902197
Gm18	17899541	17903747	17899544	17900070	17903220	17903733	96	17899536	17899540	17903748	17903752	17900124	17900142	-	78	---	---
Gm18	17911840	17920654	17911840	17912001	17920500	17920654	93	---	---	---	---	17912322	17912337	-	75	---	---
Gm18	17952884	17970539	17952896	17953251	17970184	17970536	85	17952878	17952883	17970540	17970545	17969396	17969428	+	78	---	---
Gm18	17962782	17979566	17962782	17964124	17978230	17979566	95	---	---	---	---	17977625	17977667	+	72	---	---
Gm18	17989967	18005373	17989967	17990330	18005011	18005373	92	---	---	---	---	17990863	17990889	-	70	17989968	18005370
Gm18	17992691	18002935	17992691	17993817	18001812	18002935	90	---	---	---	---	18001652	18001721	+	70	17992691	18002933
Gm18	18015516	18030856	18015516	18017019	18029374	18030856	89	---	---	---	---	18017263	18017276	-	92	---	---
Gm18	18029491	18035988	18029491	18030726	18034808	18035988	90	---	---	---	---	18030843	18030885	-	74	---	---
Gm18	18043944	18046987	18043944	18044524	18046401	18046987	93	---	---	---	---	18046385	18046399	+	86	18043954	18046984
Gm18	18048918	18053723	18048918	18049048	18053591	18053723	91	---	---	---	---	18049199	18049223	-	72	18048927	18053712
Gm18	18055327	18060871	18055327	18056294	18059904	18060871	99	---	---	---	---	18059790	18059837	+	79	18055328	18060869
Gm18	18074668	18091221	18074668	18076322	18089580	18091221	98	---	---	---	---	18076954	18076972	-	84	18074668	18091219
Gm18	18075325	18090510	18075325	18075611	18090234	18090510	96	---	---	---	---	18089502	18089525	+	75	---	---
Gm18	18096488	18115124	18096488	18097791	18113798	18115124	87	---	---	---	---	18098536	18098561	-	76	18096489	18115118
Gm18	18171032	18186427	18171032	18171845	18185609	18186427	86	---	---	---	---	18172309	18172344	-	75	18171034	18186424
Gm18	18175629	18183690	18175644	18175800	18183526	18183682	92	18175624	18175628	18183691	18183695	18183244	18183262	+	78	18175644	18183672
Gm18	18205525	18214641	18205530	18206620	18213561	18214630	94	18205520	18205524	18214642	18214646	18213346	18213360	+	86	18205530	18214628
Gm18	18220897	18228511	18220897	18222300	18227087	18228511	85	---	---	---	---	18222490	18222503	-	71	---	---
Gm18	18222809	18236985	18222809	18223560	18236236	18236985	94	---	---	---	---	18223937	18224008	-	79	---	---
Gm18	18228692	18237568	18228692	18228965	18237295	18237568	88	---	---	---	---	18229045	18229062	-	72	---	---
Gm18	18255950	18265500	18255950	18257028	18264422	18265500	99	---	---	---	---	18264220	18264254	+	80	18255950	18265498
Gm18	18333490	18340273	18333490	18334802	18338976	18340273	91	---	---	---	---	18338840	18338860	+	76	18333490	18340257
Gm18	18399059	18404219	18399059	18399252	18404030	18404219	88	---	---	---	---	18399363	18399405	-	74	18399067	18404215
Gm18	18407458	18412123	18407458	18407653	18411918	18412123	88	---	---	---	---	18411761	18411782	+	72	18407470	18412104
Gm18	18422250	18428600	18422250	18422748	18428128	18428600	90	---	---	---	---	18427991	18428009	+	73	18422250	18428597
Gm18	18533695	18545431	18533695	18534490	18544644	18545431	87	---	---	---	---	---	---	0	--	18533696	18545412
Gm18	18534670	18546385	18534670	18534865	18546190	18546385	87	---	---	---	---	18535288	18535306	-	73	---	---
Gm18	18559507	18564808	18559507	18560358	18563898	18564808	91	---	---	---	---	18560402	18560471	-	82	18559510	18564806
Gm18	18711332	18716287	18711335	18712554	18715063	18716282	92	18711326	18711331	18716288	18716293	18714939	18714970	+	78	---	---
Gm18	18778889	18783732	18778889	18779148	18783458	18783723	89	18778882	18778888	18783733	18783739	18783354	18783391	+	78	18778889	18783723
Gm18	18799151	18805109	18799151	18800084	18804187	18805109	88	---	---	---	---	18804054	18804141	+	78	18799155	18805093
Gm18	18807202	18817038	18807202	18808626	18815608	18817038	85	---	---	---	---	18808937	18808976	-	70	18807204	18817034
Gm18	18842017	18847541	18842017	18842447	18847113	18847541	94	---	---	---	---	18846942	18846958	+	70	18842017	18847537
Gm18	18871075	18877288	18871075	18871519	18876844	18877288	95	---	---	---	---	18876733	18876748	+	75	18871076	18877285
Gm18	18946879	18951892	18946891	18949047	18949716	18951877	90	18946874	18946878	18951893	18951897	18949668	18949679	+	83	18946880	18951877
Gm18	18949453	18955039	18949453	18950203	18954291	18955039	91	---	---	---	---	18950300	18950349	-	84	18949453	18955020
Gm18	18955376	18964436	18955382	18956777	18963049	18964435	93	18955371	18955375	18964437	18964441	18962736	18962770	+	77	18955376	18964435
Gm18	18976788	18982246	18976788	18977742	18981285	18982246	96	---	---	---	---	18981160	18981217	+	81	18976788	18982244
Gm18	19027551	19036081	19027551	19027689	19035948	19036081	92	---	---	---	---	19035612	19035658	+	74	19027552	19036079
Gm18	19156806	19178772	19156806	19157199	19178379	19178772	89	---	---	---	---	19158199	19158221	-	73	19156823	19178770
Gm18	19162103	19167473	19162103	19162999	19166577	19167473	97	---	---	---	---	19166464	19166533	+	82	19162104	19167471
Gm18	19168336	19177852	19168336	19169334	19176852	19177852	98	---	---	---	---	19176529	19176581	+	75	19168336	19177850
Gm18	19186243	19206139	19186243	19186935	19205451	19206139	95	---	---	---	---	19204712	19204743	+	75	---	---
Gm18	19186958	19207575	19186958	19188114	19206415	19207575	95	---	---	---	---	19205549	19205574	+	73	19186962	19207567
Gm18	19201924	19217638	19201924	19202318	19217244	19217638	96	---	---	---	---	19202863	19202898	-	77	---	---
Gm18	19203738	19218911	19203738	19204232	19218418	19218911	89	---	---	---	---	19217715	19217733	+	84	---	---
Gm18	19239094	19249310	19239094	19241103	19247314	19249310	92	---	---	---	---	19241365	19241392	-	78	19239105	19249307
Gm18	19286200	19307378	19286200	19287078	19306511	19307378	89	---	---	---	---	19287996	19288009	-	71	---	---
Gm18	19288931	19298273	19288931	19289932	19297273	19298273	99	---	---	---	---	19290107	19290164	-	70	19288931	19298271
Gm18	19311004	19314692	19311004	19311356	19314340	19314692	91	---	---	---	---	19311456	19311476	-	80	19311013	19314687
Gm18	19368304	19383371	19368304	19369482	19382187	19383371	94	---	---	---	---	19381673	19381700	+	75	19368304	19383369
Gm18	19369939	19373940	19369945	19370980	19372897	19373932	99	19369931	19369938	19373941	19373948	19371035	19371064	-	80	19369948	19373930
Gm18	19396215	19401999	19396215	19396352	19401863	19401999	92	---	---	---	---	19401750	19401764	+	80	19396225	19401986
Gm18	19396500	19401863	19396500	19397625	19400739	19401863	98	---	---	---	---	19397726	19397746	-	80	---	---
Gm18	19404918	19413154	19404918	19405915	19412155	19413154	94	---	---	---	---	19406177	19406205	-	72	19404927	19413152
Gm18	19423048	19427699	19423048	19423242	19427494	19427699	93	---	---	---	---	19423372	19423384	-	84	19423048	19427697
Gm18	19437094	19443145	19437094	19438327	19441883	19443145	90	---	---	---	---	19441705	19441814	+	80	---	---
Gm18	19467412	19474406	19467412	19467743	19474076	19474406	92	---	---	---	---	19473890	19473927	+	78	---	---
Gm18	19515168	19529540	19515168	19516796	19527843	19529540	91	---	---	---	---	19517188	19517215	-	75	---	---
Gm18	19607878	19612418	19607878	19608068	19612227	19612418	98	---	---	---	---	19608125	19608161	-	81	19607882	19612413
Gm18	19620753	19628232	19620754	19621757	19627229	19628232	91	19620748	19620752	19628233	19628237	19621989	19622017	-	72	19620755	19628230
Gm18	19704531	19722152	19704531	19704891	19721786	19722152	88	---	---	---	---	19705639	19705673	-	85	---	---
Gm18	19713351	19720621	19713366	19713796	19720203	19720610	91	19713346	19713350	19720622	19720626	19714071	19714117	-	82	19713356	19720613
Gm18	19725900	19735837	19725900	19726639	19735095	19735837	96	---	---	---	---	19727007	19727028	-	77	19725905	19735834
Gm18	19747536	19764737	19747536	19749010	19763285	19764737	94	---	---	---	---	19762647	19762665	+	73	---	---
Gm18	19773778	19778114	19773778	19774277	19777612	19778114	88	---	---	---	---	19774350	19774373	-	75	---	---
Gm18	19782350	19787300	19782350	19783391	19786254	19787300	99	---	---	---	---	19783510	19783535	-	76	19782350	19787297
Gm18	19783381	19796653	19783386	19783508	19796523	19796645	99	19783376	19783380	19796654	19796658	19784090	19784141	-	88	19783397	19796642
Gm18	19787286	19796526	19787300	19788304	19795522	19796526	99	19787280	19787285	19796527	19796532	19788611	19788642	-	75	19787300	19796525
Gm18	19801971	19811171	19801971	19803045	19810076	19811171	97	---	---	---	---	19809899	19809925	+	85	19801971	19811169
Gm18	19834363	19855598	19834363	19834745	19855215	19855598	85	---	---	---	---	19835341	19835379	-	71	---	---
Gm18	19835326	19839807	19835326	19835541	19839591	19839807	93	---	---	---	---	---	---	0	--	---	---
Gm18	19861929	19881804	19861929	19863604	19880127	19881804	99	---	---	---	---	19864361	19864373	-	84	19861930	19881800
Gm18	19918136	19933711	19918150	19919797	19932063	19933710	99	19918131	19918135	19933712	19933716	19931509	19931524	+	75	19918137	19933707
Gm18	19993396	20003773	19993396	19994347	20002797	20003773	93	---	---	---	---	19994727	19994762	-	77	19993396	20003771
Gm18	20130076	20135112	20130076	20130573	20134613	20135112	92	---	---	---	---	20134411	20134432	+	77	20130079	20135107
Gm18	20151858	20170474	20151862	20153469	20168863	20170469	97	20151852	20151857	20170475	20170480	20153523	20153600	-	76	20151866	20170470
Gm18	20173265	20184750	20173278	20174562	20183431	20184740	88	20173260	20173264	20184751	20184755	20174913	20174935	-	86	20173275	20184747
Gm18	20187605	20193697	20187605	20188995	20192305	20193697	94	---	---	---	---	20189032	20189078	-	72	20187605	20193694
Gm18	20187919	20193544	20187919	20188842	20192617	20193544	95	---	---	---	---	20192437	20192458	+	77	20187922	20193542
Gm18	20211292	20219078	20211292	20211999	20218373	20219078	89	---	---	---	---	20212261	20212289	-	75	20211308	20219068
Gm18	20214139	20218715	20214141	20214736	20218119	20218715	99	20214134	20214138	20218716	20218720	20218018	20218064	+	78	20214144	20218711
Gm18	20217701	20223105	20217701	20218051	20222756	20223105	87	---	---	---	---	20222520	20222534	+	80	---	---
Gm18	20253902	20270148	20253902	20254312	20269740	20270148	85	---	---	---	---	20254982	20255007	-	76	20253906	20270143
Gm18	20254306	20264082	20254306	20255408	20262980	20264082	99	---	---	---	---	20255695	20255752	-	70	20254312	20264080
Gm18	20270360	20283045	20270360	20270770	20282636	20283045	90	---	---	---	---	20271161	20271177	-	76	20270361	20283033
Gm18	20319074	20328764	20319074	20320217	20327621	20328764	99	---	---	---	---	20327396	20327457	+	70	20319074	20328762
Gm18	20372261	20377408	20372275	20372627	20377042	20377394	96	20372256	20372260	20377409	20377413	20376959	20376982	+	79	20372264	20377391
Gm18	20378674	20387287	20378675	20379734	20386236	20387275	97	20378668	20378673	20387288	20387293	20385911	20385975	+	72	20378676	20387284
Gm18	20397563	20405740	20397563	20398133	20405166	20405740	87	---	---	---	---	20404959	20404985	+	74	20397563	20405735
Gm18	20582846	20586153	20582846	20582986	20586013	20586153	92	---	---	---	---	20583123	20583138	-	81	---	---
Gm18	20603966	20609496	20603966	20604930	20608532	20609496	99	---	---	---	---	20604995	20605042	-	81	20603966	20609492
Gm18	20654253	20659243	20654253	20654790	20658706	20659243	99	---	---	---	---	20658591	20658661	+	84	20654253	20659228
Gm18	20696915	20700977	20696915	20697954	20699941	20700977	99	---	---	---	---	20698009	20698037	-	79	20696921	20700975
Gm18	20706033	20715618	20706033	20706926	20714726	20715618	99	---	---	---	---	20707213	20707270	-	72	20706042	20715616
Gm18	20740581	20745950	20740581	20741489	20745041	20745950	98	---	---	---	---	20744889	20744908	+	70	20740582	20745948
Gm18	20750449	20755674	20750449	20750558	20755565	20755674	93	---	---	---	---	20750787	20750808	-	72	20750452	20755668
Gm18	20754673	20758284	20754673	20755030	20757924	20758284	89	---	---	---	---	20757837	20757862	+	88	---	---
Gm18	20831522	20837045	20831522	20832486	20836081	20837045	98	---	---	---	---	20835968	20836015	+	81	20831524	20837043
Gm18	20842790	20851941	20842790	20843888	20850847	20851941	98	---	---	---	---	20850522	20850539	+	77	20842790	20851939
Gm18	20882679	20887756	20882679	20885058	20885393	20887756	89	---	---	---	---	---	---	0	--	20882683	20887751
Gm18	20884229	20887372	20884231	20884655	20886939	20887360	87	20884224	20884228	20887373	20887377	20884754	20884770	-	70	---	---
Gm18	20901602	20908198	20901610	20901746	20908047	20908183	98	20901597	20901601	20908199	20908203	20907733	20907746	+	78	---	---
Gm18	20914559	20935003	20914559	20916228	20933334	20935003	99	---	---	---	---	20932479	20932504	+	73	20914559	20935001
Gm18	20970501	20975875	20970501	20971407	20974965	20975875	98	---	---	---	---	20974813	20974832	+	70	20970501	20975873
Gm18	20993270	21011629	20993270	20994249	21010635	21011629	93	---	---	---	---	20995007	20995023	-	76	20993270	21011620
Gm18	20998382	21009059	20998382	21001348	21006233	21009059	87	---	---	---	---	21001558	21001592	-	71	20998382	21009057
Gm18	21044016	21054479	21044016	21045556	21052932	21054479	89	---	---	---	---	21052563	21052584	+	72	21044017	21054463
Gm18	21084072	21089437	21084072	21084971	21088539	21089437	97	---	---	---	---	21088443	21088499	+	84	21084076	21089434
Gm18	21115918	21119329	21115918	21116910	21118319	21119329	93	---	---	---	---	21116982	21117009	-	75	21115918	21119312
Gm18	21126196	21135883	21126198	21127294	21134784	21135880	99	21126190	21126195	21135884	21135889	21134568	21134614	+	74	21126204	21135878
Gm18	21156656	21164094	21156656	21156827	21163923	21164094	94	---	---	---	---	21163662	21163678	+	70	---	---
Gm18	21239593	21255853	21239599	21241174	21254273	21255850	96	21239587	21239592	21255854	21255859	21253618	21253667	+	74	21239604	21255850
Gm18	21295726	21298572	21295737	21296284	21298019	21298565	98	21295721	21295725	21298573	21298577	21296354	21296383	-	73	---	---
Gm18	21308267	21325092	21308267	21310239	21323169	21325092	94	---	---	---	---	21310848	21310866	-	84	21308269	21325087
Gm18	21344693	21350185	21344703	21345101	21349784	21350182	99	21344688	21344692	21350186	21350190	21349549	21349565	+	82	21344694	21350180
Gm18	21409026	21419165	21409026	21409898	21418295	21419165	88	---	---	---	---	21417875	21417940	+	80	---	---
Gm18	21432946	21442003	21432946	21434030	21440918	21442003	98	---	---	---	---	21434230	21434244	-	86	21432946	21442001
Gm18	21533417	21543364	21533417	21535488	21541256	21543364	91	---	---	---	---	21541068	21541111	+	72	---	---
Gm18	21622519	21626812	21622519	21622762	21626569	21626812	93	---	---	---	---	21622927	21622940	-	71	21622520	21626793
Gm18	21637396	21652480	21637396	21637888	21651987	21652480	86	---	---	---	---	21638476	21638494	-	89	21637396	21652475
Gm18	21639931	21644498	21639931	21640324	21644105	21644498	92	---	---	---	---	21640364	21640385	-	90	21639932	21644490
Gm18	21649177	21669997	21649177	21650360	21668778	21669995	87	21649171	21649176	21669998	21670003	21668143	21668168	+	76	21649182	21669993
Gm18	21672074	21677027	21672074	21672600	21676504	21677027	96	---	---	---	---	21676437	21676464	+	75	21672079	21677023
Gm18	21686197	21694748	21686197	21686699	21694271	21694744	85	21686191	21686196	21694749	21694754	21693958	21694027	+	72	21686200	21694746
Gm18	21702855	21709407	21702855	21703763	21708499	21709407	99	---	---	---	---	21708271	21708289	+	84	21702855	21709405
Gm18	21728630	21731288	21728630	21729072	21730824	21731288	93	---	---	---	---	21729131	21729172	-	73	---	---
Gm18	21733820	21739117	21733820	21733966	21738989	21739117	86	---	---	---	---	21738815	21738848	+	82	21733821	21739112
Gm18	21754944	21761966	21754954	21755701	21761220	21761958	95	21754939	21754943	21761967	21761971	21755932	21755950	-	73	---	---
Gm18	21800306	21810632	21800306	21801466	21809491	21810632	96	---	---	---	---	21809200	21809214	+	80	21800312	21810630
Gm18	21837312	21852278	21837327	21838041	21851567	21852276	87	21837307	21837311	21852279	21852283	21838121	21838136	-	75	21837316	21852276
Gm18	21863247	21872492	21863247	21864348	21871390	21872492	99	---	---	---	---	21864506	21864533	-	89	21863253	21872490
Gm18	21890563	21909098	21890563	21891580	21908095	21909098	89	---	---	---	---	21907303	21907331	+	89	21890567	21909093
Gm18	21929052	21939464	21929052	21930221	21938294	21939464	98	---	---	---	---	21937891	21937924	+	70	21929054	21939462
Gm18	21962567	21972082	21962567	21963680	21970969	21972082	99	---	---	---	---	21963853	21963910	-	70	21962570	21972078
Gm18	21983643	21992811	21983643	21984737	21991734	21992811	95	---	---	---	---	21991519	21991533	+	86	21983643	21992808
Gm18	22007511	22021654	22007511	22007943	22021225	22021654	94	---	---	---	---	22020560	22020577	+	72	---	---
Gm18	22008142	22015635	22008142	22009153	22014636	22015635	86	---	---	---	---	22014439	22014463	+	80	22008146	22015621
Gm18	22020927	22028477	22020927	22021211	22028193	22028477	95	---	---	---	---	22021510	22021528	-	94	---	---
Gm18	22028814	22045373	22028814	22030485	22043721	22045373	98	---	---	---	---	22043061	22043084	+	83	22028814	22045371
Gm18	22047996	22057749	22047996	22049164	22056581	22057749	99	---	---	---	---	22056262	22056319	+	72	22047996	22057747
Gm18	22081894	22089812	22081894	22082810	22088895	22089812	97	---	---	---	---	22088782	22088851	+	82	22081898	22089805
Gm18	22101468	22116628	22101469	22101890	22116202	22116623	97	22101463	22101467	22116629	22116633	22115622	22115692	+	71	22101470	22116623
Gm18	22101962	22114053	22101962	22103716	22112344	22114053	92	---	---	---	---	22103782	22103883	-	72	22101963	22114045
Gm18	22178178	22190316	22178178	22178694	22189802	22190316	89	---	---	---	---	22189533	22189624	+	76	22178184	22190314
Gm18	22210104	22226290	22210104	22211756	22224616	22226286	98	22210099	22210103	22226291	22226295	22212385	22212399	-	80	22210106	22226284
Gm18	22279985	22289651	22279985	22281106	22288530	22289651	99	---	---	---	---	22288211	22288268	+	70	22279985	22289646
Gm18	22324053	22329445	22324057	22324968	22328522	22329430	98	22324048	22324052	22329446	22329450	22328367	22328386	+	70	22324057	22329440
Gm18	22348261	22367802	22348261	22349774	22366266	22367802	94	---	---	---	---	22366138	22366211	+	77	22348261	22367801
Gm18	22385483	22394356	22385483	22386980	22392805	22394356	90	---	---	---	---	22387175	22387199	-	72	22385483	22394353
Gm18	22397121	22402546	22397121	22398024	22401593	22402546	90	---	---	---	---	22401471	22401548	+	82	22397121	22402538
Gm18	22407096	22426803	22407096	22408749	22425153	22426803	98	---	---	---	---	22409497	22409509	-	84	22407098	22426801
Gm18	22466802	22487405	22466809	22466995	22487217	22487403	86	22466797	22466801	22487406	22487410	22486507	22486539	+	72	---	---
Gm18	22551985	22571940	22551985	22552197	22571728	22571940	94	---	---	---	---	22570879	22570921	+	74	22551991	22571939
Gm18	22592378	22599224	22592386	22594096	22597546	22599220	95	22592373	22592377	22599225	22599229	22597374	22597405	+	87	22592379	22599218
Gm18	22617886	22621933	22617897	22618164	22621657	22621927	92	22617881	22617885	22621934	22621938	22618181	22618203	-	73	---	---
Gm18	22630892	22634893	22630892	22631003	22634780	22634893	89	---	---	---	---	22634657	22634746	+	74	---	---
Gm18	22659917	22670025	22659917	22660957	22668927	22670025	89	---	---	---	---	22668634	22668648	+	80	22659918	22670022
Gm18	22726748	22741941	22726748	22728324	22740283	22741941	89	---	---	---	---	22739783	22739820	+	73	---	---
Gm18	22756504	22759165	22756504	22757057	22758611	22759165	92	---	---	---	---	22757125	22757155	-	77	---	---
Gm18	22784286	22804503	22784286	22785954	22802864	22804503	97	---	---	---	---	22786779	22786799	-	71	22784286	22804501
Gm18	22815020	22830384	22815020	22815973	22829412	22830384	92	---	---	---	---	22828996	22829031	+	75	22815021	22830381
Gm18	22818813	22828685	22818813	22820320	22827226	22828685	89	---	---	---	---	22826880	22826901	+	77	22818813	22828683
Gm18	22834454	22852380	22834454	22836665	22850162	22852380	99	---	---	---	---	22837292	22837310	-	84	22834455	22852378
Gm18	22889825	22906702	22889825	22890697	22905793	22906702	90	---	---	---	---	22891217	22891238	-	72	22889826	22906700
Gm18	22892819	22899637	22892819	22894534	22897987	22899637	94	---	---	---	---	22897814	22897845	+	87	22892819	22899634
Gm18	22908840	22928458	22908841	22910476	22926946	22928458	85	22908828	22908839	22928459	22928470	22910530	22910602	-	76	22908844	22928456
Gm18	22934100	22943563	22934102	22935291	22942405	22943563	90	22934095	22934099	22943564	22943568	22935406	22935438	-	84	22934102	22943544
Gm18	22979389	22994369	22979389	22981260	22992536	22994369	92	---	---	---	---	22992110	22992168	+	76	22979391	22994350
Gm18	22981289	22994682	22981289	22981573	22994399	22994682	93	---	---	---	---	22993834	22993850	+	94	---	---
Gm18	22985548	22992538	22985548	22985722	22992364	22992538	98	---	---	---	---	22992110	22992168	+	76	22985549	22992532
Gm18	22998274	23006425	22998274	22998561	23006138	23006425	95	---	---	---	---	22998692	22998717	-	88	22998279	23006419
Gm18	23008778	23021034	23008778	23009030	23020784	23021034	88	---	---	---	---	23020237	23020257	+	71	23008778	23021024
Gm18	23011404	23016560	23011409	23011754	23016211	23016556	97	23011399	23011403	23016561	23016565	23016114	23016142	+	75	23011411	23016554
Gm18	23076572	23081877	23076572	23077397	23080970	23081877	87	---	---	---	---	23077440	23077509	-	82	23076573	23081875
Gm18	23177449	23182694	23177449	23177881	23182260	23182694	91	---	---	---	---	23178026	23178074	-	77	23177449	23182692
Gm18	23194004	23209974	23194004	23194911	23209066	23209974	96	---	---	---	---	23195583	23195603	-	76	23194004	23209972
Gm18	23196389	23205991	23196396	23197495	23204888	23205987	99	23196382	23196388	23205992	23205998	23197762	23197819	-	70	23196397	23205983
Gm18	23263004	23272696	23263004	23263464	23272236	23272696	89	---	---	---	---	23263883	23263902	-	70	---	---
Gm18	23263460	23278636	23263460	23264065	23278038	23278636	90	---	---	---	---	23264113	23264340	-	72	---	---
Gm18	23272692	23278037	23272692	23273594	23277136	23278037	97	---	---	---	---	23277026	23277095	+	84	23272696	23278035
Gm18	23278960	23285406	23278975	23279621	23284763	23285402	85	23278955	23278959	23285407	23285411	23279732	23279758	-	77	---	---
Gm18	23307734	23310839	23307734	23308418	23310141	23310839	88	---	---	---	---	23308422	23308434	-	92	---	---
Gm18	23327137	23348544	23327137	23328722	23347010	23348544	91	---	---	---	---	23329610	23329635	-	73	23327138	23348541
Gm18	23355571	23365257	23355571	23356205	23364644	23365257	95	---	---	---	---	23364596	23364633	+	71	23355574	23365255
Gm18	23367233	23387679	23367233	23367753	23387164	23387670	89	23367228	23367232	23387680	23387684	23386232	23386249	+	83	23367236	23387677
Gm18	23371799	23385063	23371799	23372027	23384814	23385063	87	---	---	---	---	23384399	23384417	+	84	23371812	23385052
Gm18	23376136	23382391	23376136	23376889	23381599	23382391	91	---	---	---	---	23381363	23381394	+	84	23376137	23382389
Gm18	23413657	23428475	23413657	23414122	23428010	23428475	96	---	---	---	---	23414701	23414716	-	81	---	---
Gm18	23416937	23422480	23416937	23417912	23421505	23422480	95	---	---	---	---	23417978	23418025	-	81	23416937	23422477
Gm18	23433584	23443778	23433584	23434996	23442366	23443778	94	---	---	---	---	23442210	23442231	+	86	23433584	23443775
Gm18	23460376	23464116	23460376	23461306	23463185	23464116	89	---	---	---	---	23463085	23463149	+	70	23460379	23464099
Gm18	23481480	23491782	23481486	23482634	23490649	23491781	95	23481472	23481479	23491783	23491790	23483004	23483035	-	75	23481486	23491779
Gm18	23552529	23565868	23552529	23553236	23565161	23565868	94	---	---	---	---	23564564	23564586	+	78	---	---
Gm18	23556922	23567385	23556922	23558435	23565875	23567385	94	---	---	---	---	23565511	23565527	+	70	---	---
Gm18	23575749	23579610	23575761	23576747	23578619	23579605	98	23575744	23575748	23579611	23579615	23578534	23578563	+	80	23575754	23579605
Gm18	23601268	23607227	23601268	23601817	23606675	23607227	95	---	---	---	---	23606454	23606479	+	73	---	---
Gm18	23620182	23631596	23620182	23623021	23628742	23631596	91	---	---	---	---	23628468	23628481	+	78	23620190	23631594
Gm18	23620943	23631499	23620943	23622924	23629511	23631499	94	---	---	---	---	23629331	23629347	+	82	23620947	23631492
Gm18	23650890	23668044	23650890	23651037	23667891	23668038	95	23650884	23650889	23668045	23668050	23667300	23667317	+	72	---	---
Gm18	23651756	23662754	23651756	23652458	23662058	23662754	97	---	---	---	---	23652697	23652714	-	77	23651759	23662748
Gm18	23746727	23754860	23746735	23746878	23754712	23754855	92	23746722	23746726	23754861	23754865	23747076	23747090	-	80	---	---
Gm18	23777354	23783106	23777354	23777840	23782625	23783106	87	---	---	---	---	23782425	23782455	+	77	23777354	23783104
Gm18	23807739	23824810	23807739	23808311	23824239	23824810	87	---	---	---	---	23809083	23809106	-	70	23807739	23824805
Gm18	23810094	23824083	23810097	23810653	23823532	23824079	86	23810089	23810093	23824084	23824088	23811186	23811204	-	73	23810097	23824071
Gm18	23825755	23830966	23825755	23826146	23830575	23830966	95	---	---	---	---	23830353	23830398	+	78	23825755	23830964
Gm18	23870775	23881230	23870775	23871731	23880289	23881227	86	23870770	23870774	23881231	23881235	23879903	23879918	+	81	23870775	23881228
Gm18	23900550	23907827	23900550	23901553	23906824	23907827	95	---	---	---	---	23906561	23906699	+	71	23900553	23907824
Gm18	23928976	23938896	23928976	23930369	23937504	23938896	96	---	---	---	---	23937175	23937195	+	80	23928994	23938893
Gm18	23950589	23968960	23950589	23951012	23968534	23968960	93	---	---	---	---	23967735	23967752	+	77	23950589	23968955
Gm18	23984566	23994359	23984579	23985706	23993226	23994353	99	23984561	23984565	23994360	23994364	23993005	23993051	+	74	23984566	23994354
Gm18	24026500	24036831	24026500	24027692	24035667	24036831	89	---	---	---	---	24035327	24035348	+	77	24026500	24036828
Gm18	24045583	24055381	24045583	24046206	24054745	24055381	90	24045578	24045582	24055382	24055386	24054339	24054367	+	72	24045594	24055372
Gm18	24045725	24055212	24045725	24046035	24054898	24055212	94	---	---	---	---	24046261	24046287	-	70	---	---
Gm18	24061394	24079249	24061394	24063019	24077634	24079249	97	---	---	---	---	24063725	24063739	-	80	---	---
Gm18	24068510	24079791	24068510	24069054	24079247	24079791	92	---	---	---	---	24069543	24069564	-	77	---	---
Gm18	24083136	24088516	24083136	24084046	24087605	24088516	98	---	---	---	---	24084179	24084198	-	70	24083136	24088514
Gm18	24107361	24113054	24107361	24108321	24112111	24113054	89	---	---	---	---	24108364	24108420	-	80	---	---
Gm18	24134288	24135239	24134288	24134593	24134934	24135239	89	---	---	---	---	24134883	24134907	+	72	24134291	24135232
Gm18	24206679	24225482	24206679	24209422	24222597	24225482	91	---	---	---	---	24210047	24210062	-	81	24206679	24225480
Gm18	24235238	24243667	24235238	24236359	24242551	24243667	96	---	---	---	---	24236652	24236668	-	70	24235239	24243664
Gm18	24247813	24266394	24247813	24249449	24264753	24266394	95	---	---	---	---	24249503	24249570	-	76	24247814	24266392
Gm18	24297361	24302483	24297361	24297682	24302156	24302483	89	---	---	---	---	24297794	24297809	-	75	24297362	24302480
Gm18	24303278	24323674	24303278	24304947	24322024	24323674	98	---	---	---	---	24305773	24305801	-	72	24303278	24323672
Gm18	24340884	24356905	24340884	24342945	24354741	24356905	94	---	---	---	---	24354191	24354206	+	75	24340884	24356903
Gm18	24348956	24361550	24348956	24353410	24356906	24361550	90	---	---	---	---	24356842	24356878	+	70	24348973	24361544
Gm18	24370978	24379843	24370978	24371861	24378960	24379843	98	---	---	---	---	24372115	24372154	-	70	---	---
Gm18	24399874	24419616	24399874	24401546	24417943	24419616	99	---	---	---	---	24417174	24417186	+	84	24399874	24419611
Gm18	24422404	24437547	24422419	24424070	24435927	24437540	92	24422399	24422403	24437548	24437552	24435806	24435873	+	76	24422414	24437544
Gm18	24454020	24469423	24454020	24455540	24467925	24469423	96	---	---	---	---	24467380	24467395	+	75	24454024	24469415
Gm18	24472020	24477245	24472032	24472815	24476471	24477245	89	24472014	24472019	24477246	24477251	24472842	24472928	-	74	24472033	24477243
Gm18	24506612	24525039	24506621	24508224	24523453	24525031	96	24506607	24506611	24525040	24525044	24523334	24523398	+	76	24506613	24525029
Gm18	24549798	24568914	24549798	24550786	24567907	24568914	93	---	---	---	---	24551474	24551492	-	84	24549809	24568912
Gm18	24569164	24578109	24569164	24569691	24577580	24578109	90	---	---	---	---	24577186	24577207	+	72	---	---
Gm18	24584713	24589536	24584726	24585039	24589220	24589533	95	24584707	24584712	24589537	24589542	24589125	24589143	+	84	24584718	24589530
Gm18	24607326	24618396	24607326	24607687	24618035	24618396	98	---	---	---	---	24617517	24617553	+	81	---	---
Gm18	24607687	24618035	24607687	24608828	24616893	24618035	98	---	---	---	---	24616491	24616512	+	77	---	---
Gm18	24625814	24635078	24625826	24626920	24633975	24635071	99	24625809	24625813	24635079	24635083	24627078	24627106	-	86	24625815	24635072
Gm18	24636903	24641982	24636903	24637418	24641465	24641982	95	---	---	---	---	24637420	24637431	-	100	---	---
Gm18	24657825	24660992	24657825	24658198	24660628	24660992	85	---	---	---	---	24658292	24658318	-	74	24657826	24660985
Gm18	24684688	24689559	24684688	24684891	24689355	24689559	90	---	---	---	---	24684894	24684908	-	80	---	---
Gm18	24697211	24707290	24697214	24698833	24705634	24707281	92	24697201	24697210	24707291	24707300	24705410	24705426	+	70	24697214	24707279
Gm18	24730653	24740003	24730656	24731658	24739007	24739999	95	24730647	24730652	24740004	24740009	24738712	24738832	+	70	24730657	24739995
Gm18	24774062	24792996	24774069	24774407	24792654	24792992	99	24774057	24774061	24792997	24793001	24775087	24775114	-	71	24774073	24792977
Gm18	24844763	24861447	24844763	24845882	24860329	24861447	97	---	---	---	---	24859656	24859679	+	75	---	---
Gm18	24871006	24882947	24871019	24872564	24881391	24882938	93	24871001	24871005	24882948	24882952	24881228	24881249	+	72	24871010	24882943
Gm18	24871019	24882753	24871019	24872380	24881391	24882753	93	---	---	---	---	24881228	24881249	+	72	24871020	24882750
Gm18	24883256	24888659	24883262	24884170	24887745	24888652	98	24883250	24883255	24888660	24888665	24887631	24887700	+	81	24883262	24888650
Gm18	24922530	24943746	24922530	24923243	24943032	24943746	97	---	---	---	---	24942096	24942126	+	74	24922537	24943744
Gm18	24939864	24943063	24939864	24940723	24942192	24943063	91	---	---	---	---	24942093	24942126	+	73	24939865	24943058
Gm18	24957980	24971137	24957980	24959707	24969449	24971137	93	---	---	---	---	24960154	24960192	-	71	24957997	24971135
Gm18	24977243	24982818	24977243	24977532	24982517	24982818	93	---	---	---	---	24977660	24977711	-	84	24977248	24982813
Gm18	24982818	24994469	24982818	24983932	24993355	24994469	99	---	---	---	---	24992907	24992933	+	70	24982818	24994467
Gm18	25010003	25019793	25010003	25011139	25018657	25019793	99	---	---	---	---	25018305	25018362	+	70	25010004	25019788
Gm18	25033801	25039269	25033801	25034752	25038324	25039267	96	25033796	25033800	25039270	25039274	25038209	25038256	+	81	25033801	25039265
Gm18	25047590	25051748	25047590	25048165	25051176	25051748	88	---	---	---	---	25048279	25048307	-	72	---	---
Gm18	25054455	25063780	25054464	25055467	25062767	25063770	99	25054449	25054454	25063781	25063786	25055607	25055620	-	71	25054466	25063777
Gm18	25070751	25075887	25070751	25071529	25075119	25075887	85	---	---	---	---	25071573	25071656	-	82	25070752	25075885
Gm18	25088701	25098739	25088701	25089099	25098340	25098737	91	25088693	25088700	25098740	25098747	---	---	0	--	25088706	25098738
Gm18	25099832	25114284	25099832	25100132	25113997	25114284	88	25099818	25099831	25114285	25114298	---	---	0	--	25099840	25114282
Gm18	25142133	25158644	25142141	25142800	25157983	25158636	94	25142128	25142132	25158645	25158649	25157329	25157342	+	78	25142145	25158641
Gm18	25142965	25156100	25142969	25143879	25155173	25156087	95	25142960	25142964	25156101	25156105	25144429	25144444	-	81	25142982	25156099
Gm18	25162009	25166826	25162019	25162322	25166507	25166814	93	25162004	25162008	25166827	25166831	25166413	25166425	+	84	25162013	25166811
Gm18	25173857	25182457	25173870	25175006	25181317	25182453	99	25173850	25173856	25182458	25182464	25181001	25181032	+	71	25173858	25182447
Gm18	25211842	25216574	25211842	25212505	25215905	25216574	88	---	---	---	---	---	---	0	--	25211842	25216563
Gm18	25231274	25242880	25231274	25232334	25241740	25242880	85	---	---	---	---	25232683	25232696	-	78	25231274	25242878
Gm18	25259394	25273160	25259394	25259804	25272751	25273160	88	---	---	---	---	25272134	25272171	+	71	---	---
Gm18	25276930	25287249	25276931	25278093	25286096	25287237	95	25276925	25276929	25287250	25287254	25285696	25285717	+	72	25276932	25287242
Gm18	25334556	25344478	25334556	25335846	25343236	25344478	95	---	---	---	---	25342911	25342968	+	70	25334558	25344475
Gm18	25349389	25370261	25349389	25351308	25368337	25370256	99	25349383	25349388	25370262	25370267	25367486	25367506	+	71	---	---
Gm18	25380471	25392831	25380471	25384196	25389126	25392831	97	---	---	---	---	25388992	25389020	+	72	---	---
Gm18	25380472	25392441	25380472	25383806	25389127	25392441	97	---	---	---	---	25383999	25384051	-	75	---	---
Gm18	25398547	25410760	25398547	25399167	25410139	25410760	95	---	---	---	---	25399670	25399696	-	77	25398558	25410754
Gm18	25425146	25428400	25425149	25425888	25427660	25428399	91	25425140	25425145	25428401	25428406	25427597	25427628	+	81	25425151	25428398
Gm18	25440770	25445512	25440774	25441162	25445122	25445499	86	25440765	25440769	25445513	25445517	---	---	0	--	25440770	25445508
Gm18	25549639	25552577	25549647	25550144	25552076	25552574	96	25549634	25549638	25552578	25552582	25551986	25552010	+	84	25549645	25552576
Gm18	25553800	25556788	25553800	25554504	25556063	25556776	90	25553793	25553799	25556789	25556795	---	---	0	--	---	---
Gm18	25585985	25591584	25585985	25586452	25591074	25591584	85	---	---	---	---	25586619	25586647	-	75	---	---
Gm18	25587717	25593469	25587717	25588232	25592955	25593469	93	---	---	---	---	25592742	25592767	+	73	---	---
Gm18	25591335	25595184	25591335	25591895	25594655	25595184	91	---	---	---	---	25594568	25594586	+	78	---	---
Gm18	25610082	25613326	25610082	25610743	25612665	25613326	98	---	---	---	---	25612596	25612620	+	80	25610090	25613323
Gm18	25635879	25648528	25635879	25637322	25647082	25648528	91	---	---	---	---	25646739	25646768	+	80	25635885	25648527
Gm18	25703570	25712643	25703574	25704203	25712004	25712633	92	25703564	25703569	25712644	25712649	25711749	25711767	+	84	---	---
Gm18	25715942	25719029	25715949	25716121	25718846	25719014	93	25715937	25715941	25719030	25719034	25718777	25718788	+	75	25715952	25719018
Gm18	25765561	25777080	25765561	25766965	25775676	25777080	93	---	---	---	---	25775292	25775317	+	76	25765561	25777070
Gm18	25800873	25814440	25800887	25801270	25814045	25814428	94	25800867	25800872	25814441	25814446	25801864	25801907	-	75	---	---
Gm18	25806685	25812110	25806685	25807619	25811164	25812099	98	25806678	25806684	25812111	25812117	25807663	25807731	-	85	25806685	25812097
Gm18	25819747	25828407	25819747	25820320	25827838	25828407	87	---	---	---	---	25827480	25827510	+	74	25819757	25828404
Gm18	25836233	25842645	25836233	25836630	25842247	25842645	95	---	---	---	---	25836862	25836876	-	86	25836237	25842631
Gm18	25865703	25878662	25865703	25868622	25875719	25878662	95	---	---	---	---	25868922	25868938	-	76	---	---
Gm18	25882366	25897774	25882366	25886092	25893980	25897774	94	---	---	---	---	25893796	25893831	+	80	---	---
Gm18	25925647	25928213	25925647	25925980	25927878	25928213	95	---	---	---	---	25927797	25927824	+	78	25925648	25928211
Gm18	25942431	25959147	25942440	25943402	25958182	25959144	89	25942426	25942430	25959148	25959152	25943965	25943995	-	70	25942440	25959142
Gm18	25985208	25989727	25985208	25985452	25989487	25989727	92	---	---	---	---	25985520	25985549	-	76	25985208	25989715
Gm18	25998755	26008367	25998755	25999887	26007235	26008367	99	---	---	---	---	26007139	26007156	+	72	25998755	26008359
Gm18	26057742	26062336	26057753	26058271	26061807	26062327	88	26057736	26057741	26062337	26062342	26061630	26061735	+	73	26057750	26062325
Gm18	26080772	26097262	26080772	26082396	26095656	26097262	96	---	---	---	---	26095529	26095605	+	76	26080776	26097260
Gm18	26131349	26140007	26131349	26132459	26138864	26140007	88	26131343	26131348	26140008	26140013	26138556	26138570	+	80	---	---
Gm18	26203277	26221092	26203277	26204883	26219464	26221092	95	---	---	---	---	26219440	26219462	+	86	26203277	26221082
Gm18	26231299	26238826	26231305	26231597	26238525	26238822	92	26231293	26231298	26238827	26238832	26231821	26231833	-	76	26231299	26238814
Gm18	26241229	26261043	26241229	26243032	26259242	26261043	93	---	---	---	---	26243692	26243707	-	81	26241229	26261041
Gm18	26242263	26260926	26242266	26242906	26260278	26260917	95	26242258	26242262	26260927	26260931	26259460	26259495	+	80	---	---
Gm18	26315103	26333435	26315103	26316686	26331830	26333435	92	---	---	---	---	26316740	26316812	-	76	26315107	26333433
Gm18	26353119	26365413	26353119	26353322	26365206	26365413	90	---	---	---	---	26353846	26353874	-	75	---	---
Gm18	26353558	26367720	26353560	26354168	26367137	26367706	87	26353552	26353557	26367721	26367726	26354581	26354621	-	70	---	---
Gm18	26363517	26369804	26363517	26364480	26368840	26369804	94	---	---	---	---	26368639	26368661	+	78	26363517	26369799
Gm18	26394131	26415140	26394131	26395362	26413890	26415140	92	---	---	---	---	26396139	26396183	-	77	26394146	26415138
Gm18	26399077	26407561	26399087	26400396	26406147	26407549	86	26399072	26399076	26407562	26407566	26406081	26406096	+	75	26399079	26407547
Gm18	26417986	26420376	26417986	26418306	26420057	26420376	88	---	---	---	---	---	---	0	--	26417988	26420369
Gm18	26442752	26459649	26442752	26443341	26459061	26459649	90	---	---	---	---	26458281	26458301	+	85	---	---
Gm18	26444249	26460449	26444249	26445036	26459664	26460449	90	---	---	---	---	26459060	26459089	+	80	26444253	26460446
Gm18	26452566	26463324	26452566	26453394	26462487	26463324	87	---	---	---	---	26453574	26453611	-	76	---	---
Gm18	26467584	26480800	26467584	26467795	26480589	26480800	89	---	---	---	---	26468408	26468423	-	81	26467588	26480799
Gm18	26470463	26476881	26470463	26471390	26475909	26476880	89	26470458	26470462	26476882	26476886	26475708	26475730	+	78	26470463	26476877
Gm18	26499870	26505358	26499870	26501163	26504059	26505358	95	---	---	---	---	26501279	26501308	-	80	26499870	26505355
Gm18	26528599	26536914	26528599	26529505	26535981	26536914	96	---	---	---	---	26535657	26535677	+	76	26528599	26536912
Gm18	26551871	26555071	26551871	26552309	26554607	26555071	92	---	---	---	---	26552412	26552424	-	76	26551878	26555068
Gm18	26577635	26597554	26577635	26579290	26595902	26597554	97	---	---	---	---	26580055	26580081	-	70	26577641	26597551
Gm18	26596099	26606972	26596108	26596776	26606284	26606964	86	26596093	26596098	26606973	26606978	26606008	26606075	+	77	26596109	26606968
Gm18	26633048	26648306	26633048	26633639	26647684	26648306	89	---	---	---	---	26634278	26634319	-	76	---	---
Gm18	26633906	26639966	26633906	26634092	26639770	26639966	85	---	---	---	---	26634329	26634362	-	70	---	---
Gm18	26671343	26676949	26671343	26672383	26675909	26676949	99	---	---	---	---	26675733	26675753	+	76	---	---
Gm18	26686063	26703930	26686078	26688010	26701974	26703926	98	26686058	26686062	26703931	26703935	26688676	26688691	-	81	26686074	26703924
Gm18	26705581	26720552	26705595	26706812	26719367	26720543	87	26705576	26705580	26720553	26720557	26707239	26707298	-	78	26705585	26720550
Gm18	26705866	26720246	26705866	26706473	26719640	26720246	91	---	---	---	---	26719237	26719323	+	77	26705879	26720236
Gm18	26721445	26728296	26721446	26722274	26727458	26728294	90	26721440	26721444	26728297	26728301	26727200	26727311	+	73	---	---
Gm18	26730027	26733497	26730027	26730838	26732685	26733497	96	---	---	---	---	26732586	26732620	+	74	26730027	26733495
Gm18	26742056	26762762	26742056	26744004	26760768	26762762	95	---	---	---	---	26760010	26760022	+	84	26742059	26762760
Gm18	26768832	26772034	26768832	26769728	26771115	26772034	89	---	---	---	---	---	---	0	--	26768833	26772028
Gm18	26778722	26783957	26778726	26779416	26783233	26783951	92	26778717	26778721	26783958	26783962	26779460	26779541	-	81	---	---
Gm18	26789688	26800739	26789697	26790049	26800376	26800727	95	26789683	26789687	26800740	26800744	26799859	26799912	+	79	26789699	26800733
Gm18	26801742	26820911	26801742	26801928	26820727	26820911	93	---	---	---	---	26802626	26802643	-	72	26801760	26820900
Gm18	26807997	26813221	26807997	26808839	26812351	26813221	94	---	---	---	---	26812199	26812218	+	75	---	---
Gm18	26824591	26830729	26824591	26824998	26830322	26830729	97	---	---	---	---	26830129	26830143	+	80	---	---
Gm18	26836153	26856293	26836153	26837857	26854588	26856293	99	---	---	---	---	26854231	26854245	+	73	26836166	26856291
Gm18	26862015	26882558	26862015	26862165	26882408	26882558	96	---	---	---	---	26863052	26863071	-	70	26862022	26882555
Gm18	26882557	26901970	26882557	26883907	26900618	26901970	87	26882537	26882556	26901971	26901990	26884677	26884693	-	82	26882558	26901959
Gm18	26887148	26908923	26887148	26887869	26908202	26908923	98	---	---	---	---	26888825	26888840	-	81	---	---
Gm18	26905189	26913575	26905195	26906157	26912606	26913568	98	26905184	26905188	26913576	26913580	26912332	26912350	+	84	26905203	26913572
Gm18	26917381	26931227	26917381	26919117	26929415	26931227	90	---	---	---	---	26929004	26929036	+	84	26917395	26931215
Gm18	26917750	26930716	26917750	26918605	26929801	26930716	88	---	---	---	---	26919059	26919079	-	85	---	---
Gm18	27023710	27030479	27023710	27023853	27030338	27030479	93	---	---	---	---	27024146	27024161	-	81	27023728	27030478
Gm18	27037279	27044185	27037279	27038836	27042622	27044185	97	---	---	---	---	27042461	27042479	+	73	---	---
Gm18	27073585	27093488	27073585	27075150	27091946	27093488	93	---	---	---	---	27075932	27075958	-	70	---	---
Gm18	27125451	27130980	27125451	27126414	27130019	27130980	98	---	---	---	---	27126481	27126528	-	81	27125451	27130978
Gm18	27147535	27150721	27147535	27147840	27150416	27150721	96	---	---	---	---	27147842	27147867	-	88	27147540	27150715
Gm18	27189498	27199740	27189498	27190835	27198405	27199740	92	---	---	---	---	27198179	27198194	+	81	27189499	27199724
Gm18	27213173	27220190	27213173	27213551	27219812	27220190	96	---	---	---	---	27219499	27219561	+	73	27213173	27220173
Gm18	27221545	27225238	27221545	27222339	27224409	27225238	92	---	---	---	---	27224305	27224349	+	75	27221545	27225230
Gm18	27226143	27244175	27226143	27227603	27242654	27244175	91	---	---	---	---	27241929	27241973	+	71	27226144	27244171
Gm18	27233519	27238340	27233519	27233987	27237871	27238340	89	---	---	---	---	27234165	27234182	-	77	---	---
Gm18	27249825	27252699	27249839	27250482	27252049	27252692	94	27249819	27249824	27252700	27252705	---	---	0	--	27249837	27252687
Gm18	27257977	27266693	27257983	27258339	27266338	27266692	85	27257972	27257976	27266694	27266698	27258583	27258603	-	80	27257983	27266687
Gm18	27258341	27266315	27258341	27258834	27265822	27266315	98	---	---	---	---	27265474	27265518	+	73	27258341	27266313
Gm18	27286169	27307817	27286169	27287820	27306218	27307817	94	---	---	---	---	27288655	27288676	-	72	27286169	27307815
Gm18	27326843	27330186	27326843	27327363	27329669	27330186	87	---	---	---	---	---	---	0	--	---	---
Gm18	27344383	27347917	27344383	27345062	27347238	27347917	92	---	---	---	---	27347191	27347205	+	73	27344384	27347912
Gm18	27414629	27423570	27414629	27415060	27423141	27423570	91	---	---	---	---	27422847	27422878	+	87	---	---
Gm18	27425772	27434274	27425772	27426091	27433955	27434274	90	---	---	---	---	27433710	27433727	+	72	---	---
Gm18	27436425	27442421	27436431	27437109	27441745	27442421	96	27436420	27436424	27442422	27442426	27441581	27441604	+	75	---	---
Gm18	27450515	27456110	27450515	27451208	27455417	27456110	93	---	---	---	---	---	---	0	--	---	---
Gm18	27451294	27455789	27451294	27451711	27455373	27455789	91	---	---	---	---	27455199	27455212	+	71	27451301	27455783
Gm18	27451711	27455210	27451711	27452235	27454686	27455210	96	---	---	---	---	27452321	27452358	-	78	27451711	27455195
Gm18	27471511	27474634	27471511	27472018	27474122	27474634	91	---	---	---	---	---	---	0	--	---	---
Gm18	27482371	27486096	27482379	27482684	27485769	27486096	92	27482366	27482370	27486097	27486101	27482743	27482839	-	72	27482373	27486094
Gm18	27489403	27502723	27489408	27491190	27500986	27502712	95	27489398	27489402	27502724	27502728	27500551	27500578	+	71	27489411	27502720
Gm18	27495668	27503212	27495668	27496187	27502711	27503212	95	---	---	---	---	27502421	27502485	+	72	27495683	27503197
Gm18	27497360	27499943	27497360	27497893	27499433	27499943	94	---	---	---	---	27499353	27499373	+	90	27497360	27499938
Gm18	27508501	27521045	27508501	27509325	27520218	27521045	92	---	---	---	---	27509781	27509801	-	80	---	---
Gm18	27508922	27520636	27508922	27509327	27520229	27520636	91	27508917	27508921	27520637	27520641	27509781	27509801	-	80	27508932	27520632
Gm18	27527259	27533010	27527259	27527673	27532596	27533010	96	---	---	---	---	27532417	27532428	+	91	27527268	27532993
Gm18	27527986	27532186	27527986	27528484	27531718	27532181	88	27527981	27527985	27532187	27532191	---	---	0	--	---	---
Gm18	27533732	27537634	27533732	27534350	27537017	27537634	94	---	---	---	---	---	---	0	--	27533736	27537623
Gm18	27539710	27543094	27539710	27540182	27542622	27543094	95	---	---	---	---	---	---	0	--	---	---
Gm18	27574636	27587192	27574636	27575916	27585910	27587190	93	27574631	27574635	27587193	27587197	27576135	27576154	-	70	---	---
Gm18	27581967	27587526	27581967	27582303	27587186	27587526	92	---	---	---	---	27582532	27582548	-	76	27581970	27587524
Gm18	27590977	27597356	27590977	27591380	27596953	27597356	99	---	---	---	---	27591609	27591659	-	72	27590989	27597352
Gm18	27633833	27651214	27633833	27635646	27649411	27651214	91	---	---	---	---	27648867	27648892	+	73	27633833	27651212
Gm18	27652285	27668157	27652285	27653051	27667391	27668157	96	---	---	---	---	27653648	27653664	-	94	---	---
Gm18	27653144	27661190	27653144	27653338	27660996	27661190	94	27653124	27653143	27661191	27661210	27660928	27660994	+	76	---	---
Gm18	27661199	27668467	27661199	27661515	27668152	27668467	95	---	---	---	---	---	---	0	--	---	---
Gm18	27669362	27672483	27669362	27669665	27672180	27672483	93	---	---	---	---	27672135	27672152	+	72	---	---
Gm18	27676592	27685548	27676592	27677169	27684963	27685548	86	---	---	---	---	27677194	27677209	-	81	27676602	27685539
Gm18	27712540	27727882	27712540	27713171	27727251	27727882	98	---	---	---	---	27713732	27713760	-	75	---	---
Gm18	27712540	27727833	27712542	27713122	27727253	27727833	98	27712535	27712539	27727834	27727838	27713732	27713760	-	75	---	---
Gm18	27740936	27749206	27740936	27741826	27748315	27749206	98	---	---	---	---	27747991	27748011	+	76	27740936	27749204
Gm18	27759191	27779180	27759193	27759800	27778617	27779180	87	27759184	27759190	27779181	27779187	27777915	27777929	+	80	27759205	27779176
Gm18	27764527	27784090	27764527	27764830	27783795	27784090	95	---	---	---	---	27765667	27765756	-	73	27764530	27784080
Gm18	27777797	27796208	27777797	27778611	27795360	27796208	85	---	---	---	---	27795196	27795232	+	78	---	---
Gm18	27797036	27802432	27797044	27797953	27801510	27802417	98	27797031	27797035	27802433	27802437	27797996	27798065	-	85	27797044	27802418
Gm18	27821840	27839484	27821840	27822009	27839315	27839484	97	---	---	---	---	27822763	27822809	-	80	---	---
Gm18	27874661	27878056	27874661	27875499	27877150	27878056	87	---	---	---	---	27875543	27875599	-	87	27874662	27878054
Gm18	27894114	27911319	27894114	27895584	27909856	27911319	94	---	---	---	---	27909440	27909469	+	70	27894114	27911314
Gm18	27905988	27911556	27905988	27906230	27911314	27911556	96	---	---	---	---	27911139	27911157	+	84	27905998	27911554
Gm18	27947685	27953069	27947685	27948590	27952159	27953069	96	---	---	---	---	27948634	27948704	-	83	27947685	27953067
Gm18	27959662	27978704	27959662	27961251	27977079	27978704	94	---	---	---	---	27976956	27977025	+	78	27959663	27978700
Gm18	27984512	27994089	27984512	27985345	27993257	27994089	92	---	---	---	---	27992863	27992887	+	76	---	---
Gm18	27989199	27994586	27989209	27990121	27993671	27994582	98	27989194	27989198	27994587	27994591	27990164	27990234	-	83	27989204	27994580
Gm18	27999987	28015434	27999995	28001474	28013940	28015420	97	27999982	27999986	28015435	28015439	28001528	28001594	-	77	---	---
Gm18	28027336	28048504	28027337	28028948	28046912	28048501	93	28027331	28027335	28048505	28048509	28046804	28046876	+	76	28027336	28048485
Gm18	28031192	28033686	28031192	28031389	28033489	28033686	95	---	---	---	---	28033412	28033428	+	88	28031196	28033684
Gm18	28068581	28072094	28068581	28068783	28071891	28072094	93	---	---	---	---	28071862	28071888	+	85	28068589	28072092
Gm18	28103354	28123136	28103364	28105003	28121490	28123136	96	28103344	28103353	28123137	28123146	28105767	28105793	-	70	28103365	28123134
Gm18	28139160	28148967	28139162	28140087	28148039	28148963	95	28139155	28139159	28148968	28148972	28147730	28147744	+	80	---	---
Gm18	28156144	28166333	28156150	28156378	28166090	28166319	95	28156139	28156143	28166334	28166338	28156824	28156849	-	84	---	---
Gm18	28159661	28166669	28159661	28160016	28166312	28166669	94	---	---	---	---	28166038	28166058	+	85	---	---
Gm18	28162680	28167433	28162693	28163408	28166691	28167421	92	28162675	28162679	28167434	28167438	28166582	28166613	+	71	28162685	28167419
Gm18	28199112	28208050	28199112	28199504	28207650	28208050	85	---	---	---	---	28207334	28207346	+	84	28199129	28208048
Gm18	28212824	28221162	28212824	28213970	28220032	28221162	95	---	---	---	---	28219797	28219818	+	81	28212824	28221160
Gm18	28227501	28232999	28227501	28228452	28232048	28232999	98	---	---	---	---	28228519	28228566	-	79	28227501	28232997
Gm18	28291751	28296132	28291751	28292724	28295180	28296132	85	---	---	---	---	---	---	0	--	28291751	28296122
Gm18	28301702	28317069	28301710	28301824	28316946	28317059	96	28301697	28301701	28317070	28317074	28316204	28316221	+	72	28301704	28317067
Gm18	28328153	28338868	28328153	28329886	28337131	28338868	98	---	---	---	---	28330114	28330135	-	72	---	---
Gm18	28370839	28386325	28370839	28371126	28386038	28386325	98	---	---	---	---	28371802	28371872	-	77	28370842	28386321
Gm18	28407198	28416239	28407198	28408552	28414875	28416239	92	---	---	---	---	28414559	28414580	+	72	28407199	28416237
Gm18	28418663	28438989	28418663	28420023	28437636	28438989	92	---	---	---	---	28420888	28420904	-	76	28418666	28438976
Gm18	28425304	28436931	28425304	28428099	28434205	28436931	89	---	---	---	---	28428201	28428227	-	77	---	---
Gm18	28425304	28436512	28425304	28427680	28434205	28436512	88	---	---	---	---	28434019	28434045	+	77	---	---
Gm18	28445974	28449140	28445979	28446653	28448433	28449128	93	28445969	28445973	28449141	28449145	28446720	28446752	-	81	28445979	28449139
Gm18	28476937	28486078	28476937	28478022	28485001	28486078	95	---	---	---	---	28484836	28484872	+	70	28476937	28486076
Gm18	28504609	28509814	28504609	28505007	28509416	28509814	97	---	---	---	---	28505060	28505076	-	76	28504610	28509812
Gm18	28548556	28553841	28548558	28549968	28552443	28553834	96	28548551	28548555	28553842	28553846	28552319	28552350	+	78	28548558	28553832
Gm18	28558121	28562409	28558121	28558672	28561857	28562409	90	---	---	---	---	28561738	28561761	+	83	28558121	28562404
Gm18	28604743	28625117	28604743	28608282	28621572	28625117	85	---	---	---	---	28608895	28608910	-	93	---	---
Gm18	28612539	28617862	28612539	28612930	28617469	28617862	92	---	---	---	---	28617242	28617275	+	91	---	---
Gm18	28642023	28659885	28642023	28643683	28658243	28659885	97	---	---	---	---	28644380	28644394	-	80	28642025	28659881
Gm18	28663378	28669149	28663391	28663853	28668674	28669136	93	28663371	28663377	28669150	28669156	28668484	28668521	+	71	28663391	28669143
Gm18	28692771	28714625	28692771	28693796	28713600	28714625	86	---	---	---	---	28694671	28694683	-	84	---	---
Gm18	28702029	28717414	28702029	28702362	28717098	28717414	85	---	---	---	---	28702850	28702892	-	72	---	---
Gm18	28717658	28723135	28717658	28717991	28722803	28723135	94	---	---	---	---	28718083	28718114	-	78	28717664	28723133
Gm18	28770859	28786469	28770859	28771253	28786074	28786469	86	---	---	---	---	28785520	28785533	+	85	28770876	28786467
Gm18	28866811	28881633	28866811	28867836	28880608	28881633	94	---	---	---	---	28868448	28868474	-	74	28866815	28881626
Gm18	28867280	28881214	28867280	28867417	28881077	28881214	96	---	---	---	---	28868077	28868099	-	78	---	---
Gm18	28894396	28905416	28894396	28894953	28904860	28905416	90	---	---	---	---	28895269	28895308	-	72	28894396	28905414
Gm18	28918623	28921413	28918623	28919160	28920863	28921413	87	---	---	---	---	28920763	28920804	+	73	28918624	28921407
Gm18	28952425	28967204	28952425	28953638	28965974	28967204	95	---	---	---	---	28965598	28965664	+	76	28952439	28967201
Gm18	28967618	28973053	28967625	28968557	28972110	28973041	99	28967611	28967617	28973054	28973060	28971995	28972066	+	83	28967622	28973039
Gm18	28982395	28996874	28982395	28982745	28996523	28996874	91	---	---	---	---	28983312	28983332	-	76	---	---
Gm18	29022881	29038663	29022881	29023006	29038538	29038663	97	---	---	---	---	29037857	29037899	+	79	---	---
Gm18	29023005	29038542	29023005	29024654	29036905	29038542	96	---	---	---	---	29025154	29025173	-	70	29023006	29038539
Gm18	29081671	29098010	29081671	29083423	29096259	29098010	99	---	---	---	---	29095651	29095666	+	81	29081685	29098007
Gm18	29100919	29104310	29100920	29102086	29103147	29104310	97	29100914	29100918	29104311	29104315	29103090	29103129	+	75	29100928	29104302
Gm18	29117080	29129288	29117080	29120722	29125648	29129288	99	---	---	---	---	29125443	29125465	+	73	---	---
Gm18	29148684	29166860	29148684	29148812	29166732	29166860	99	---	---	---	---	29149437	29149524	-	72	29148684	29166855
Gm18	29205677	29217617	29205677	29206240	29217054	29217617	94	---	---	---	---	29216513	29216533	+	80	---	---
Gm18	29228307	29244622	29228307	29229591	29243355	29244622	88	---	---	---	---	29242757	29242817	+	78	---	---
Gm18	29230157	29236628	29230157	29231052	29235723	29236628	98	---	---	---	---	29235497	29235514	+	83	29230157	29236626
Gm18	29280709	29298142	29280709	29281249	29297602	29298142	99	---	---	---	---	29281851	29281865	-	73	29280709	29298131
Gm18	29374610	29379963	29374610	29375517	29379057	29379963	98	---	---	---	---	29375561	29375629	-	82	29374610	29379961
Gm18	29384560	29391780	29384560	29385378	29391001	29391780	90	---	---	---	---	29385610	29385660	-	70	29384567	29391778
Gm18	29402351	29421608	29402351	29403953	29419997	29421608	94	---	---	---	---	29404007	29404081	-	77	29402353	29421606
Gm18	29429502	29445739	29429510	29431108	29444129	29445728	96	29429497	29429501	29445740	29445744	29431158	29431229	-	80	29429507	29445729
Gm18	29451291	29461095	29451291	29452451	29459935	29461095	98	---	---	---	---	29452784	29452807	-	70	29451291	29461085
Gm18	29489924	29507551	29489924	29491583	29505913	29507551	95	---	---	---	---	29505263	29505281	+	84	29489924	29507548
Gm18	29513115	29527032	29513115	29514573	29525579	29527032	94	---	---	---	---	29525119	29525141	+	73	---	---
Gm18	29551116	29554885	29551116	29552049	29553896	29554885	89	---	---	---	---	29553837	29553848	+	75	---	---
Gm18	29586057	29591458	29586057	29586507	29590987	29591458	89	---	---	---	---	29586524	29586536	-	76	29586059	29591454
Gm18	29638051	29646391	29638051	29638985	29645456	29646391	98	---	---	---	---	29639287	29639309	-	73	29638051	29646388
Gm18	29661502	29670449	29661506	29662397	29669549	29670438	94	29661497	29661501	29670450	29670454	29662727	29662754	-	75	29661506	29670447
Gm18	29661853	29670161	29661853	29662118	29669896	29670161	97	---	---	---	---	29669633	29669678	+	84	---	---
Gm18	29671932	29685501	29671932	29672298	29685137	29685501	89	---	---	---	---	29684691	29684710	+	75	---	---
Gm18	29677729	29685137	29677729	29678337	29684529	29685137	95	---	---	---	---	29678429	29678456	-	75	29677735	29685135
Gm18	29718209	29735855	29718209	29719043	29735005	29735855	90	---	---	---	---	29734727	29734742	+	81	29718209	29735853
Gm18	29770054	29783550	29770054	29771766	29781832	29783550	92	---	---	---	---	29772079	29772094	-	87	---	---
Gm18	29807849	29825181	29807849	29810040	29822921	29825181	95	---	---	---	---	29810653	29810671	-	84	29807852	29825179
Gm18	29830954	29839888	29830954	29831999	29838813	29839888	90	---	---	---	---	29832199	29832213	-	86	29830954	29839886
Gm18	29831105	29839779	29831105	29831886	29838997	29839779	92	---	---	---	---	29832199	29832213	-	86	---	---
Gm18	29845573	29850007	29845573	29845833	29849751	29850007	97	---	---	---	---	29845887	29845901	-	86	29845573	29849995
Gm18	29866998	29874186	29866998	29867964	29873222	29874186	98	---	---	---	---	29873021	29873043	+	78	29867001	29874184
Gm18	29875696	29885908	29875696	29876801	29884809	29885908	95	---	---	---	---	29877077	29877091	-	80	29875696	29885901
Gm18	29891967	29897402	29891967	29892426	29896954	29897402	89	---	---	---	---	29892596	29892610	-	80	---	---
Gm18	29910090	29931637	29910090	29910940	29930797	29931637	92	---	---	---	---	29911252	29911266	-	73	29910107	29931626
Gm18	29920241	29925627	29920248	29921159	29924701	29925613	99	29920236	29920240	29925628	29925632	29924551	29924570	+	70	29920246	29925624
Gm18	29971073	29987791	29971073	29972597	29986226	29987791	90	---	---	---	---	29973264	29973279	-	75	---	---
Gm18	29971656	29987166	29971656	29972026	29986809	29987166	93	---	---	---	---	29972677	29972705	-	72	---	---
Gm18	30047930	30053311	30047930	30048790	30052392	30053311	88	---	---	---	---	30048920	30048939	-	70	30047931	30053309
Gm18	30148475	30169223	30148475	30151162	30166554	30169223	85	---	---	---	---	30151732	30151767	-	72	---	---
Gm18	30164579	30169866	30164579	30165058	30169374	30169866	93	---	---	---	---	30165238	30165268	-	77	30164584	30169854
Gm18	30190053	30201918	30190053	30193617	30198352	30201918	99	---	---	---	---	30193727	30193755	-	72	30190053	30201915
Gm18	30218526	30223084	30218530	30218699	30222911	30223080	94	30218519	30218525	30223085	30223091	---	---	0	--	---	---
Gm18	30219307	30222912	30219307	30220425	30221821	30222912	96	---	---	---	---	30221723	30221760	+	71	30219314	30222910
Gm18	30228391	30237616	30228397	30229711	30236305	30237610	86	30228386	30228390	30237617	30237621	30235976	30235992	+	70	30228397	30237610
Gm18	30252753	30271939	30252754	30254129	30270511	30271933	90	30252748	30252752	30271940	30271944	30254182	30254251	-	80	---	---
Gm18	30272585	30286446	30272599	30273118	30285913	30286431	89	30272580	30272584	30286447	30286451	30285273	30285293	+	80	---	---
Gm18	30361726	30379541	30361726	30361836	30379430	30379541	95	---	---	---	---	30362479	30362568	-	73	---	---
Gm18	30382380	30398183	30382380	30383246	30397312	30398183	90	---	---	---	---	30396737	30396750	+	100	30382396	30398169
Gm18	30452831	30462765	30452831	30454074	30461522	30462765	99	---	---	---	---	30454334	30454391	-	72	30452834	30462762
Gm18	30465525	30481876	30465525	30465828	30481572	30481876	85	---	---	---	---	30480836	30480855	+	90	30465534	30481871
Gm18	30466648	30472930	30466661	30467259	30472332	30472929	94	30466642	30466647	30472931	30472936	30467333	30467381	-	77	30466657	30472925
Gm18	30486577	30492133	30486577	30487670	30491043	30492133	95	---	---	---	---	30487810	30487826	-	70	30486578	30492120
Gm18	30502950	30507949	30502950	30503565	30507351	30507949	89	---	---	---	---	30507170	30507192	+	91	---	---
Gm18	30529834	30535434	30529834	30530798	30534474	30535434	96	---	---	---	---	30534356	30534374	+	78	30529834	30535432
Gm18	30543795	30559271	30543796	30545408	30557629	30559266	94	30543789	30543794	30559272	30559277	30557503	30557542	+	85	30543796	30559264
Gm18	30566252	30568910	30566263	30566519	30568642	30568898	97	30566247	30566251	30568911	30568915	30566611	30566626	-	81	30566263	30568902
Gm18	30587507	30595678	30587507	30587860	30595330	30595678	92	---	---	---	---	30588057	30588068	-	83	30587518	30595663
Gm18	30613323	30621528	30613324	30614189	30620664	30621528	98	30613318	30613322	30621529	30621533	30614451	30614469	-	84	30613325	30621526
Gm18	30628403	30638672	30628415	30629557	30637572	30638659	92	30628396	30628402	30638673	30638679	30629926	30629958	-	72	30628404	30638657
Gm18	30677932	30680820	30677932	30678224	30680528	30680820	88	---	---	---	---	30678279	30678293	-	80	---	---
Gm18	30695737	30713335	30695737	30697344	30711731	30713335	96	---	---	---	---	30697397	30697463	-	77	30695745	30713332
Gm18	30735941	30745405	30735941	30736502	30744820	30745405	89	---	---	---	---	30736811	30736844	-	70	30735948	30745399
Gm18	30744245	30763701	30744245	30745807	30762134	30763701	96	---	---	---	---	30762014	30762080	+	79	30744246	30763697
Gm18	30765619	30786798	30765619	30767351	30785166	30786798	87	---	---	---	---	30784275	30784290	+	75	30765625	30786794
Gm18	30768054	30772276	30768054	30768231	30772099	30772276	99	---	---	---	---	30768241	30768262	-	86	---	---
Gm18	30851357	30856521	30851357	30852251	30855629	30856521	96	---	---	---	---	30855516	30855584	+	81	30851357	30856519
Gm18	30857253	30862158	30857253	30857664	30861779	30862158	85	---	---	---	---	30861631	30861664	+	76	30857270	30862154
Gm18	30890636	30902137	30890636	30891799	30900975	30902137	97	---	---	---	---	30892161	30892182	-	72	30890637	30902128
Gm18	30961658	30977111	30961658	30963172	30975590	30977111	93	---	---	---	---	30963270	30963337	-	79	30961659	30977102
Gm18	30980294	31000094	30980294	30982597	30997793	31000094	98	---	---	---	---	30983153	30983171	-	84	30980295	31000090
Gm18	31007556	31022999	31007556	31009220	31021354	31022999	97	---	---	---	---	31009754	31009769	-	75	---	---
Gm18	31049337	31052292	31049337	31050011	31051603	31052292	87	---	---	---	---	31051543	31051555	+	84	31049349	31052290
Gm18	31057414	31068251	31057414	31057802	31067862	31068251	90	---	---	---	---	31067445	31067460	+	75	---	---
Gm18	31057810	31073576	31057810	31058316	31073068	31073576	86	---	---	---	---	31058992	31059027	-	72	31057828	31073561
Gm18	31069552	31074496	31069552	31070025	31074009	31074496	87	---	---	---	---	31073861	31073902	+	73	---	---
Gm18	31075397	31086423	31075397	31075853	31085970	31086423	94	---	---	---	---	31085568	31085596	+	89	31075397	31086420
Gm18	31101448	31119619	31101448	31103006	31118089	31119619	85	---	---	---	---	31117356	31117400	+	91	---	---
Gm18	31142740	31151164	31142740	31144158	31149746	31151164	96	---	---	---	---	31144251	31144314	-	71	31142740	31151162
Gm18	31190678	31211346	31190678	31191626	31210363	31211346	90	---	---	---	---	31209614	31209630	+	76	31190678	31211344
Gm18	31217278	31237536	31217278	31217702	31237120	31237536	91	---	---	---	---	31236229	31236266	+	71	31217278	31237531
Gm18	31256270	31272790	31256270	31257910	31271138	31272790	97	---	---	---	---	31258533	31258551	-	84	31256274	31272788
Gm18	31276366	31286343	31276366	31277611	31285097	31286342	99	31276361	31276365	31286344	31286348	31284768	31284835	+	72	31276366	31286342
Gm18	31292778	31301942	31292786	31293871	31300831	31301936	95	31292773	31292777	31301943	31301947	31300668	31300698	+	87	31292785	31301934
Gm18	31302500	31310994	31302515	31303491	31310010	31310986	99	31302495	31302499	31310995	31310999	31303749	31303777	-	75	31302508	31310984
Gm18	31318314	31336376	31318319	31319931	31334758	31336366	97	31318306	31318313	31336377	31336384	31319985	31320047	-	76	31318319	31336374
Gm18	31337502	31345392	31337502	31339157	31343681	31345392	92	---	---	---	---	31339294	31339326	-	84	31337502	31345386
Gm18	31360006	31364609	31360006	31360520	31364097	31364608	92	31360001	31360005	31364610	31364614	31360608	31360698	-	78	31360006	31364605
Gm18	31374141	31381049	31374141	31375050	31380082	31381049	86	---	---	---	---	31375222	31375244	-	78	31374141	31381041
Gm18	31415920	31427441	31415920	31416821	31426553	31427441	93	---	---	---	---	31417201	31417236	-	77	31415929	31427439
Gm18	31417628	31422775	31417641	31418476	31422002	31422774	90	31417623	31417627	31422776	31422780	31418604	31418623	-	70	31417630	31422771
Gm18	31438006	31442519	31438018	31438713	31441817	31442517	88	31438001	31438005	31442520	31442524	31438788	31438802	-	80	31438020	31442515
Gm18	31444058	31452008	31444058	31444371	31451710	31452008	89	---	---	---	---	31444689	31444737	-	81	31444058	31452003
Gm18	31463338	31466351	31463351	31463593	31466105	31466345	87	31463333	31463337	31466352	31466356	31466047	31466072	+	88	31463346	31466349
Gm18	31483336	31498566	31483342	31485514	31496470	31498552	95	31483330	31483335	31498567	31498572	31496049	31496072	+	70	31483342	31498549
Gm18	31499397	31521269	31499397	31501268	31519402	31521269	98	---	---	---	---	31502115	31502165	-	84	---	---
Gm18	31501268	31517154	31501268	31502232	31516190	31517154	98	---	---	---	---	31515493	31515517	+	76	31501268	31517152
Gm18	31503247	31513604	31503247	31504432	31512444	31513604	97	---	---	---	---	31512067	31512088	+	77	31503247	31513593
Gm18	31517154	31522525	31517154	31518415	31521264	31522525	98	---	---	---	---	31521244	31521262	+	78	31517155	31522523
Gm18	31525285	31534125	31525298	31525849	31533585	31534124	95	31525279	31525284	31534126	31534131	31526154	31526171	-	77	31525289	31534122
Gm18	31542255	31556095	31542255	31542549	31555802	31556095	93	---	---	---	---	31543191	31543212	-	86	---	---
Gm18	31561264	31582165	31561264	31563213	31580215	31582165	99	---	---	---	---	31579364	31579387	+	70	31561264	31582163
Gm18	31589826	31599420	31589826	31590640	31598607	31599420	95	---	---	---	---	31590992	31591013	-	81	---	---
Gm18	31603380	31623090	31603380	31604032	31622442	31623090	87	---	---	---	---	31621522	31621604	+	85	---	---
Gm18	31641491	31646151	31641505	31641835	31645804	31646139	92	31641485	31641490	31646152	31646157	31645607	31645622	+	75	---	---
Gm18	31659398	31667991	31659398	31659617	31667768	31667991	90	---	---	---	---	31659662	31659686	-	72	31659410	31667983
Gm18	31683679	31690112	31683679	31684835	31688956	31690112	99	---	---	---	---	31684936	31684954	-	73	---	---
Gm18	31699372	31708643	31699372	31700376	31707639	31708643	99	---	---	---	---	31707281	31707303	+	73	31699374	31708641
Gm18	31713301	31730440	31713301	31713761	31729980	31730440	95	---	---	---	---	31714450	31714468	-	84	---	---
Gm18	31715294	31717995	31715297	31715745	31717539	31717989	98	31715289	31715293	31717996	31718000	31715806	31715843	-	76	---	---
Gm18	31742986	31747820	31742986	31743360	31747446	31747820	98	---	---	---	---	31747259	31747280	+	72	31742986	31747818
Gm18	31748756	31754710	31748757	31749394	31754070	31754707	94	31748751	31748755	31754711	31754715	31753837	31753856	+	75	31748756	31754704
Gm18	31756687	31761450	31756687	31756887	31761250	31761450	97	---	---	---	---	31761032	31761093	+	87	31756697	31761449
Gm18	31761682	31766473	31761682	31762907	31765264	31766473	89	---	---	---	---	31762967	31763025	-	77	---	---
Gm18	31775292	31787060	31775292	31777176	31785157	31787060	89	---	---	---	---	31777303	31777420	-	89	---	---
Gm18	31782757	31798261	31782757	31783746	31797264	31798261	94	---	---	---	---	31796861	31796930	+	74	31782763	31798243
Gm18	31806525	31823396	31806525	31808393	31821538	31823396	98	---	---	---	---	31820894	31820912	+	84	31806526	31823394
Gm18	31806820	31823271	31806820	31808268	31821833	31823271	97	---	---	---	---	31821560	31821576	+	76	31806838	31823261
Gm18	31831489	31837031	31831501	31832613	31835939	31837030	88	31831484	31831488	31837032	31837036	31832616	31832644	-	75	31831490	31837030
Gm18	31838807	31847876	31838817	31839905	31846776	31847864	97	31838802	31838806	31847877	31847881	31846568	31846582	+	86	31838813	31847875
Gm18	31851868	31869683	31851868	31852495	31869054	31869683	96	---	---	---	---	31853242	31853267	-	73	---	---
Gm18	31858229	31868640	31858229	31859407	31867467	31868640	97	---	---	---	---	31859779	31859810	-	71	31858229	31868638
Gm18	31901786	31916135	31901786	31902100	31915821	31916135	93	---	---	---	---	31902245	31902265	-	76	31901790	31916133
Gm18	31902383	31909115	31902383	31904033	31907463	31909115	94	---	---	---	---	31907292	31907314	+	91	31902384	31909113
Gm18	31937638	31943766	31937638	31938294	31943125	31943766	91	---	---	---	---	31942925	31942947	+	78	31937638	31943756
Gm18	31975777	31984353	31975777	31976065	31984073	31984353	90	---	---	---	---	31984018	31984031	+	92	31975781	31984351
Gm18	32009426	32024657	32009426	32009537	32024546	32024657	94	---	---	---	---	32023816	32023840	+	84	---	---
Gm18	32049014	32052902	32049014	32050047	32051869	32052902	98	---	---	---	---	32051787	32051816	+	80	32049017	32052900
Gm18	32057364	32067849	32057364	32058564	32066562	32067849	89	---	---	---	---	32058889	32058910	-	77	32057365	32067845
Gm18	32073629	32078317	32073629	32073968	32077962	32078315	92	32073624	32073628	32078318	32078322	32077887	32077900	+	78	32073632	32078311
Gm18	32109355	32114930	32109355	32109849	32114436	32114930	93	---	---	---	---	32114216	32114237	+	72	---	---
Gm18	32136229	32155148	32136239	32137109	32154234	32155148	88	32136223	32136228	32155149	32155154	32153403	32153432	+	70	32136229	32155142
Gm18	32147641	32167886	32147641	32148058	32167469	32167886	92	---	---	---	---	32166499	32166534	+	75	32147641	32167881
Gm18	32158838	32167150	32158838	32159209	32166779	32167150	94	---	---	---	---	32166517	32166534	+	77	---	---
Gm18	32177573	32189178	32177573	32179197	32187551	32189178	93	---	---	---	---	32187419	32187496	+	78	32177573	32189176
Gm18	32189366	32204908	32189368	32190967	32203292	32204903	97	32189358	32189365	32204909	32204916	32191021	32191089	-	78	32189366	32204906
Gm18	32220058	32234925	32220058	32220409	32234575	32234925	92	---	---	---	---	32220600	32220630	-	80	32220058	32234919
Gm18	32221554	32236300	32221554	32222952	32234990	32236300	86	---	---	---	---	32234551	32234581	+	74	32221558	32236297
Gm18	32239157	32246879	32239161	32239894	32246162	32246879	94	32239152	32239156	32246880	32246884	32245874	32245888	+	80	32239167	32246866
Gm18	32258368	32265324	32258382	32259131	32264585	32265324	87	32258363	32258367	32265325	32265329	32259384	32259403	-	80	32258368	32265312
Gm18	32262928	32282863	32262928	32263397	32282395	32282863	90	---	---	---	---	32281492	32281511	+	85	32262935	32282856
Gm18	32283384	32301306	32283384	32283654	32301034	32301306	91	---	---	---	---	32300226	32300247	+	72	---	---
Gm18	32316880	32333794	32316885	32318816	32331863	32333792	99	32316875	32316879	32333795	32333799	32331221	32331239	+	84	32316887	32333790
Gm18	32354023	32363999	32354023	32355054	32362893	32363999	87	---	---	---	---	32355342	32355356	-	80	32354023	32363997
Gm18	32365564	32375825	32365564	32366134	32375255	32375825	94	---	---	---	---	32375110	32375142	+	84	32365565	32375823
Gm18	32368654	32374742	32368654	32369625	32373737	32374742	88	---	---	---	---	32369779	32369831	-	71	---	---
Gm18	32368719	32374570	32368719	32369453	32373802	32374570	85	---	---	---	---	32373779	32373797	+	89	---	---
Gm18	32386292	32391838	32386305	32387274	32390876	32391834	97	32386287	32386291	32391839	32391843	32390761	32390808	+	81	32386305	32391832
Gm18	32397095	32407520	32397110	32398291	32406339	32407506	96	32397090	32397094	32407521	32407525	32398678	32398694	-	70	32397095	32407504
Gm18	32435637	32453591	32435637	32436791	32452443	32453591	97	---	---	---	---	32437372	32437453	-	84	32435637	32453588
Gm18	32445185	32455541	32445185	32446331	32454486	32455541	91	---	---	---	---	32454100	32454120	+	71	32445193	32455534
Gm18	32476922	32486010	32476922	32477856	32485096	32486010	97	---	---	---	---	32478028	32478055	-	89	32476931	32486007
Gm18	32486651	32500097	32486651	32488103	32498647	32500097	98	---	---	---	---	32498179	32498200	+	77	32486651	32500095
Gm18	32507185	32510804	32507185	32507703	32510285	32510804	98	---	---	---	---	---	---	0	--	---	---
Gm18	32516073	32528762	32516073	32517711	32527122	32528762	95	---	---	---	---	32526951	32526982	+	84	32516075	32528760
Gm18	32520505	32526605	32520510	32521198	32525916	32526604	94	32520500	32520504	32526606	32526610	32525688	32525705	+	88	32520510	32526599
Gm18	32556478	32563690	32556478	32559000	32561161	32563690	87	---	---	---	---	---	---	0	--	---	---
Gm18	32556478	32563334	32556478	32558644	32561161	32563334	87	---	---	---	---	32558730	32558754	-	80	---	---
Gm18	32585055	32588109	32585055	32585456	32587710	32588109	98	---	---	---	---	32585485	32585508	-	70	32585062	32588107
Gm18	32599841	32609270	32599841	32600842	32608269	32609270	99	---	---	---	---	32601135	32601212	-	70	32599842	32609268
Gm18	32623941	32634251	32623949	32625079	32633110	32634237	98	32623936	32623940	32634252	32634256	32625444	32625479	-	72	32623949	32634243
Gm18	32657517	32662617	32657517	32658300	32661836	32662617	96	---	---	---	---	32658434	32658476	-	88	32657534	32662611
Gm18	32657779	32662283	32657779	32657966	32662099	32662283	96	---	---	---	---	32658160	32658172	-	76	---	---
Gm18	32666295	32672752	32666295	32667162	32671966	32672752	87	---	---	---	---	32671784	32671806	+	91	32666296	32672746
Gm18	32668934	32673549	32668944	32669740	32672746	32673540	95	32668929	32668933	32673550	32673554	32672725	32672743	+	73	32668935	32673546
Gm18	32669212	32673214	32669217	32669398	32673020	32673201	95	32669206	32669211	32673215	32673220	32669505	32669579	-	76	---	---
Gm18	32689248	32697709	32689248	32690217	32696729	32697709	97	---	---	---	---	32696444	32696472	+	72	32689248	32697707
Gm18	32747834	32762186	32747834	32748112	32761908	32762186	98	---	---	---	---	32748571	32748659	-	73	32747835	32762175
Gm18	32802076	32806956	32802076	32803620	32805304	32806956	88	---	---	---	---	32805204	32805228	+	80	32802076	32806954
Gm18	32818278	32825823	32818278	32818742	32825334	32825823	86	---	---	---	---	32825067	32825100	+	70	---	---
Gm18	32826627	32843711	32826627	32827672	32842666	32843711	95	---	---	---	---	32828342	32828357	-	81	---	---
Gm18	32849077	32867587	32849084	32850931	32865752	32867572	91	32849072	32849076	32867588	32867592	32851626	32851646	-	71	32849085	32867580
Gm18	32868447	32874738	32868452	32868752	32874426	32874726	94	32868442	32868446	32874739	32874743	32869019	32869035	-	94	32868448	32874728
Gm18	32884888	32898347	32884888	32888307	32895177	32898347	87	---	---	---	---	32888326	32888396	-	70	---	---
Gm18	32899794	32918724	32899794	32900824	32917695	32918724	96	---	---	---	---	32917242	32917308	+	77	32899801	32918721
Gm18	32927982	32947717	32927982	32929648	32946072	32947707	95	32927977	32927981	32947718	32947722	32945289	32945315	+	70	32927982	32947715
Gm18	32956921	32973375	32956921	32958321	32972050	32973375	88	---	---	---	---	32971363	32971402	+	70	32956922	32973372
Gm18	32964956	32970437	32964956	32965932	32969512	32970437	90	---	---	---	---	32965959	32966045	-	78	32964957	32970435
Gm18	33028805	33038204	33028805	33029264	33037743	33038204	91	---	---	---	---	33029509	33029529	-	85	---	---
Gm18	33044013	33052237	33044013	33045173	33051086	33052237	90	---	---	---	---	33050933	33050981	+	71	33044018	33052225
Gm18	33065557	33085122	33065557	33067320	33083357	33085122	90	---	---	---	---	33082556	33082599	+	70	---	---
Gm18	33157942	33172280	33157942	33158070	33172152	33172280	97	---	---	---	---	33171553	33171582	+	70	---	---
Gm18	33175731	33179047	33175731	33176256	33178523	33179047	96	---	---	---	---	33176315	33176370	-	83	33175735	33179045
Gm18	33179282	33184506	33179282	33180028	33183760	33184506	96	---	---	---	---	33183683	33183728	+	80	33179296	33184504
Gm18	33220548	33229755	33220548	33221411	33228917	33229755	88	---	---	---	---	33228641	33228668	+	78	33220548	33229750
Gm18	33242330	33260728	33242330	33244133	33258845	33260728	88	---	---	---	---	33244613	33244643	-	74	---	---
Gm18	33262404	33281241	33262404	33262628	33281017	33281241	99	---	---	---	---	33263485	33263496	-	91	33262405	33281232
Gm18	33284971	33303197	33284971	33286317	33301850	33303197	96	---	---	---	---	33301253	33301268	+	81	33284977	33303195
Gm18	33289596	33301480	33289605	33290658	33300415	33301472	94	33289589	33289595	33301481	33301487	33290954	33290993	-	70	33289598	33301470
Gm18	33327362	33345577	33327362	33328478	33344457	33345577	97	---	---	---	---	33344284	33344351	+	77	33327362	33345566
Gm18	33370863	33378561	33370863	33371147	33378277	33378561	93	---	---	---	---	33377941	33377955	+	80	33370863	33378558
Gm18	33373731	33376416	33373731	33374201	33375921	33376416	90	---	---	---	---	33374256	33374300	-	75	33373731	33376410
Gm18	33387053	33394583	33387053	33387757	33393915	33394583	90	---	---	---	---	33387860	33387876	-	70	33387053	33394582
Gm18	33397386	33406604	33397386	33398482	33405509	33406604	99	---	---	---	---	33405323	33405350	+	89	33397386	33406598
Gm18	33410696	33431559	33410702	33410953	33431296	33431547	89	33410688	33410695	33431560	33431567	33430494	33430582	+	75	---	---
Gm18	33459884	33468327	33459884	33461210	33467007	33468327	92	---	---	---	---	33466830	33466859	+	73	33459892	33468320
Gm18	33470835	33476706	33470835	33471348	33476192	33476706	89	---	---	---	---	33475999	33476013	+	80	33470835	33476704
Gm18	33537337	33544396	33537337	33538257	33543479	33544396	85	---	---	---	---	33543265	33543295	+	74	33537338	33544395
Gm18	33545858	33555859	33545863	33546595	33555112	33555852	93	33545852	33545857	33555860	33555865	33554840	33554856	+	76	33545867	33555844
Gm18	33548151	33563571	33548154	33548717	33563008	33563571	88	33548146	33548150	33563572	33563576	33549332	33549366	-	74	33548160	33563565
Gm18	33549105	33558265	33549105	33549359	33558013	33558265	95	---	---	---	---	33549553	33549652	-	92	33549110	33558263
Gm18	33554811	33559990	33554811	33555016	33559785	33559990	94	---	---	---	---	33555227	33555255	-	72	33554812	33559988
Gm18	33559260	33566624	33559267	33559806	33566056	33566614	88	33559253	33559259	33566625	33566631	33559996	33560010	-	73	33559264	33566615
Gm18	33566588	33583073	33566596	33570004	33579690	33583072	94	33566583	33566587	33583074	33583078	33579627	33579663	+	70	---	---
Gm18	33578543	33584802	33578543	33579459	33583934	33584802	89	---	---	---	---	33579546	33579573	-	71	33578548	33584794
Gm18	33591541	33612245	33591541	33591883	33611904	33612245	88	---	---	---	---	33610926	33610961	+	80	33591558	33612243
Gm18	33593438	33602648	33593438	33594515	33601550	33602648	97	---	---	---	---	33601364	33601391	+	89	33593438	33602646
Gm18	33603846	33609108	33603860	33604703	33608257	33609099	98	33603841	33603845	33609109	33609113	33608141	33608210	+	84	---	---
Gm18	33610605	33622008	33610605	33611874	33620738	33622008	98	---	---	---	---	33612207	33612223	-	76	---	---
Gm18	33656337	33665396	33656337	33657742	33664050	33665396	85	33656332	33656336	33665397	33665401	33657779	33657791	-	84	---	---
Gm18	33676489	33681750	33676489	33677341	33680927	33681750	92	---	---	---	---	33680826	33680883	+	84	33676490	33681746
Gm18	33699707	33707640	33699707	33699888	33707451	33707640	87	---	---	---	---	33700191	33700267	-	71	33699724	33707634
Gm18	33718156	33731371	33718166	33719619	33729975	33731368	88	33718150	33718155	33731372	33731377	33720113	33720137	-	84	33718156	33731365
Gm18	33718617	33731368	33718617	33719619	33730426	33731368	86	---	---	---	---	33720113	33720156	-	81	---	---
Gm18	33764330	33769098	33764330	33765166	33768328	33769097	89	33764325	33764329	33769099	33769103	33765299	33765318	-	70	33764330	33769097
Gm18	33800272	33820703	33800277	33800980	33819937	33820692	89	33800266	33800271	33820704	33820709	33801843	33801863	-	71	33800272	33820698
Gm18	33804126	33818131	33804126	33806163	33816117	33818131	96	---	---	---	---	33815686	33815709	+	75	---	---
Gm18	33854925	33873641	33854925	33857090	33871729	33873641	86	---	---	---	---	33871015	33871029	+	80	33854925	33873639
Gm18	33877642	33882765	33877657	33878145	33882267	33882761	95	33877637	33877641	33882766	33882770	33878309	33878330	-	90	33877658	33882752
Gm18	33904506	33908854	33904510	33905209	33908102	33908845	88	33904501	33904505	33908855	33908859	33907958	33907983	+	73	---	---
Gm18	33906806	33928212	33906806	33908791	33926263	33928212	97	---	---	---	---	33909593	33909619	-	70	---	---
Gm18	33930061	33934902	33930061	33930304	33934657	33934902	93	33930055	33930060	33934903	33934908	33934471	33934489	+	73	33930061	33934890
Gm18	33948836	33968416	33948836	33950827	33966474	33968416	97	---	---	---	---	33951581	33951593	-	84	33948836	33968413
Gm18	34003765	34008761	34003765	34004235	34008289	34008761	94	---	---	---	---	34004403	34004424	-	90	34003765	34008758
Gm18	34011015	34020236	34011015	34011539	34019708	34020236	93	---	---	---	---	34019300	34019339	+	75	---	---
Gm18	34047315	34067569	34047315	34048966	34065899	34067569	97	---	---	---	---	34049793	34049813	-	71	34047315	34067567
Gm18	34092669	34101024	34092680	34093633	34100134	34101012	86	34092663	34092668	34101025	34101030	34093946	34093958	-	84	34092683	34101023
Gm18	34151415	34161788	34151415	34152338	34160871	34161788	85	---	---	---	---	34160453	34160471	+	84	---	---
Gm18	34231322	34237468	34231322	34231696	34237104	34237468	87	---	---	---	---	34236923	34236939	+	76	---	---
Gm18	34275453	34289991	34275457	34275960	34289467	34289982	92	34275448	34275452	34289992	34289996	34276110	34276127	-	77	34275453	34289976
Gm18	34295337	34298419	34295337	34295901	34297854	34298419	94	---	---	---	---	34295960	34295986	-	70	34295347	34298411
Gm18	34303036	34323174	34303041	34303819	34322456	34323173	86	34303031	34303035	34323175	34323179	34304347	34304451	-	73	34303042	34323157
Gm18	34341973	34350727	34341973	34342313	34350387	34350727	90	---	---	---	---	34342429	34342465	-	81	34341981	34350710
Gm18	34351746	34358584	34351746	34352879	34357447	34358584	91	---	---	---	---	34357345	34357360	+	75	34351746	34358582
Gm18	34358944	34380912	34358944	34360939	34378917	34380912	99	---	---	---	---	34361772	34361792	-	71	34358944	34380910
Gm18	34359021	34380434	34359021	34360461	34378994	34380434	99	---	---	---	---	34378067	34378082	+	75	34359039	34380417
Gm18	34373571	34378550	34373571	34374386	34377735	34378550	99	---	---	---	---	34377680	34377698	+	94	---	---
Gm18	34374386	34377735	34374386	34374774	34377347	34377735	99	---	---	---	---	34374857	34374874	-	88	34374386	34377724
Gm18	34388060	34398336	34388060	34389178	34397201	34398336	95	---	---	---	---	34389546	34389579	-	73	34388061	34398334
Gm18	34407873	34429117	34407873	34409881	34427109	34429117	99	---	---	---	---	34410705	34410725	-	71	34407873	34429116
Gm18	34441829	34456296	34441829	34443350	34454728	34456296	90	---	---	---	---	34443872	34443908	-	70	---	---
Gm18	34442457	34455676	34442457	34442777	34455356	34455676	96	---	---	---	---	34443294	34443330	-	75	---	---
Gm18	34456833	34466020	34456833	34457787	34465065	34466020	93	---	---	---	---	34464774	34464833	+	76	34456843	34466018
Gm18	34477474	34482872	34477474	34478385	34481933	34482872	96	---	---	---	---	34481783	34481802	+	70	34477475	34482868
Gm18	34525436	34530906	34525436	34526368	34529986	34530904	95	34525431	34525435	34530907	34530911	34526467	34526514	-	81	34525436	34530903
Gm18	34536590	34553031	34536590	34538220	34551382	34553031	96	---	---	---	---	34550734	34550752	+	84	34536590	34553028
Gm18	34569140	34585897	34569140	34570589	34584284	34585897	86	---	---	---	---	34570643	34570714	-	73	34569140	34585895
Gm18	34597492	34608174	34597492	34598151	34607507	34608174	91	---	---	---	---	34598521	34598539	-	73	34597493	34608171
Gm18	34635177	34654149	34635177	34638432	34650906	34654149	85	---	---	---	---	34650319	34650335	+	82	---	---
Gm18	34639520	34650132	34639520	34641680	34647913	34650132	95	---	---	---	---	34641805	34641906	-	72	---	---
Gm18	34654224	34673012	34654224	34655851	34671427	34673012	95	---	---	---	---	34670648	34670679	+	75	---	---
Gm18	34673504	34688308	34673504	34673700	34688112	34688308	85	---	---	---	---	34687471	34687509	+	79	34673504	34688306
Gm18	34689880	34696363	34689885	34690101	34696141	34696355	94	34689875	34689879	34696364	34696368	34695977	34695997	+	80	34689880	34696347
Gm18	34710833	34732714	34710833	34712324	34731235	34732714	87	---	---	---	---	34730387	34730405	+	84	34710836	34732713
Gm18	34750528	34756649	34750528	34750921	34756255	34756649	86	---	---	---	---	34755988	34756001	+	85	---	---
Gm18	34752715	34757534	34752715	34753850	34756396	34757534	99	---	---	---	---	34753937	34753952	-	75	34752716	34757532
Gm18	34766596	34778586	34766597	34767970	34777179	34778583	92	34766589	34766595	34778587	34778593	34776883	34776899	+	70	34766597	34778582
Gm18	34782711	34796988	34782711	34783407	34796269	34796988	95	---	---	---	---	34783919	34783930	-	83	34782722	34796986
Gm18	34801201	34807277	34801201	34801461	34807020	34807277	96	---	---	---	---	34806801	34806815	+	86	34801208	34807275
Gm18	34813618	34834850	34813618	34814389	34834063	34834850	92	---	---	---	---	34833328	34833400	+	78	34813629	34834846
Gm18	34822366	34827444	34822366	34822843	34826991	34827444	91	---	---	---	---	34822897	34822924	-	75	34822383	34827433
Gm18	34852473	34857773	34852479	34852828	34857398	34857772	86	34852466	34852472	34857774	34857780	34857179	34857191	+	76	34852488	34857770
Gm18	34864239	34882355	34864242	34866522	34880259	34882355	90	34864234	34864238	34882356	34882360	34867195	34867209	-	80	---	---
Gm18	34886127	34897833	34886127	34886508	34897450	34897833	90	---	---	---	---	34896993	34897042	+	86	---	---
Gm18	34914620	34928787	34914624	34915348	34928039	34928776	87	34914615	34914619	34928788	34928792	34927429	34927455	+	74	34914625	34928782
Gm18	34957719	34978692	34957719	34959894	34976517	34978692	99	---	---	---	---	34975751	34975763	+	84	34957719	34978690
Gm18	34994147	35002547	34994147	34995849	35000824	35002547	94	---	---	---	---	35000691	35000717	+	85	34994148	35002538
Gm18	35004808	35009612	35004808	35005152	35009268	35009612	98	---	---	---	---	35009088	35009133	+	76	35004817	35009609
Gm18	35011189	35017595	35011189	35011754	35017031	35017595	98	---	---	---	---	35011808	35011875	-	76	35011201	35017593
Gm18	35027219	35046626	35027219	35028829	35045014	35046626	97	---	---	---	---	35044898	35044960	+	76	35027220	35046624
Gm18	35096255	35103492	35096255	35097381	35102366	35103492	99	---	---	---	---	35102208	35102222	+	86	35096255	35103490
Gm18	35110315	35117620	35110315	35111439	35116496	35117620	99	---	---	---	---	35116243	35116297	+	72	35110321	35117618
Gm18	35122591	35127207	35122596	35123309	35126474	35127200	92	35122586	35122590	35127208	35127212	35126315	35126331	+	76	35122606	35127201
Gm18	35125764	35131038	35125769	35126830	35129980	35131032	88	35125759	35125763	35131039	35131043	35126975	35126988	-	100	35125769	35131023
Gm18	35126672	35131201	35126677	35126984	35130879	35131199	88	35126667	35126671	35131202	35131206	35127121	35127145	-	92	---	---
Gm18	35144783	35155660	35144783	35145413	35155031	35155660	98	---	---	---	---	35154551	35154580	+	70	35144783	35155655
Gm18	35147225	35150049	35147225	35147835	35149404	35150049	93	---	---	---	---	35147904	35147935	-	81	35147225	35150045
Gm18	35162478	35181483	35162490	35164115	35179857	35181471	96	35162472	35162477	35181484	35181489	35164799	35164818	-	85	35162479	35181469
Gm18	35205007	35213793	35205010	35205611	35213179	35213783	95	35205002	35205006	35213794	35213798	35205951	35205990	-	85	35205010	35213780
Gm18	35205609	35211246	35205609	35206080	35210775	35211246	95	---	---	---	---	35206288	35206305	-	88	35205614	35211244
Gm18	35223994	35243864	35223994	35224482	35243362	35243864	87	---	---	---	---	35242419	35242443	+	76	35223998	35243858
Gm18	35265535	35279154	35265535	35266509	35278175	35279154	93	---	---	---	---	35277672	35277713	+	73	35265535	35279152
Gm18	35268514	35273750	35268514	35269352	35272940	35273750	94	---	---	---	---	35269393	35269419	-	85	35268514	35273748
Gm18	35281218	35283776	35281218	35281549	35283445	35283776	98	---	---	---	---	35283364	35283391	+	78	35281219	35283774
Gm18	35299007	35310919	35299010	35299316	35310596	35310904	92	35299002	35299006	35310920	35310924	35310281	35310339	+	76	---	---
Gm18	35305724	35311096	35305738	35306283	35310540	35311086	99	35305719	35305723	35311097	35311101	35306440	35306454	-	80	35305739	35311088
Gm18	35311860	35315547	35311871	35312380	35315023	35315533	95	35311855	35311859	35315548	35315552	---	---	0	--	35311862	35315530
Gm18	35320182	35323838	35320182	35320598	35323420	35323838	95	---	---	---	---	---	---	0	--	---	---
Gm18	35324891	35335368	35324891	35325508	35334752	35335368	95	---	---	---	---	35325922	35325944	-	82	35324903	35335356
Gm18	35325985	35334749	35325985	35326171	35334565	35334749	96	---	---	---	---	35326379	35326437	-	74	35325994	35334740
Gm18	35327443	35330960	35327443	35328654	35329749	35330960	99	---	---	---	---	---	---	0	--	---	---
Gm18	35338007	35347953	35338007	35339074	35346896	35347953	98	---	---	---	---	35346506	35346546	+	78	---	---
Gm18	35364016	35369657	35364016	35364413	35369260	35369657	90	---	---	---	---	---	---	0	--	---	---
Gm18	35371012	35374723	35371012	35372038	35373696	35374723	90	---	---	---	---	---	---	0	--	35371013	35374713
Gm18	35383260	35403559	35383260	35383773	35403046	35403559	87	---	---	---	---	---	---	0	--	35383265	35403545
Gm18	35408428	35413072	35408428	35409209	35412290	35413072	96	---	---	---	---	---	---	0	--	35408439	35413059
Gm18	35416066	35419401	35416066	35417102	35418369	35419401	90	---	---	---	---	35418280	35418291	+	75	---	---
Gm18	35423608	35433292	35423608	35424695	35432139	35433292	85	---	---	---	---	35425037	35425067	-	77	---	---
Gm18	35428526	35443262	35428539	35429632	35442122	35443247	95	35428521	35428525	35443263	35443267	35430053	35430076	-	79	35428539	35443256
Gm18	35431542	35436114	35431542	35432365	35435292	35436114	94	---	---	---	---	---	---	0	--	35431546	35436103
Gm18	35440486	35450491	35440486	35441013	35449964	35450491	98	---	---	---	---	35449674	35449738	+	72	---	---
Gm18	35441696	35450893	35441696	35442122	35450468	35450893	97	---	---	---	---	35450061	35450091	+	70	35441701	35450892
Gm18	35444565	35447488	35444565	35444987	35447063	35447488	97	---	---	---	---	35446959	35446985	+	74	35444569	35447471
Gm18	35496505	35501374	35496505	35497052	35500827	35501374	98	---	---	---	---	---	---	0	--	35496506	35501372
Gm18	35497360	35498212	35497360	35497751	35497820	35498212	86	---	---	---	---	---	---	0	--	35497375	35498208
Gm18	35502874	35506158	35502874	35503257	35505774	35506158	91	---	---	---	---	35503277	35503297	-	71	---	---
Gm18	35507948	35529134	35507948	35508440	35528647	35529134	98	---	---	---	---	35527736	35527747	+	75	---	---
Gm18	35533985	35537962	35533985	35534752	35537177	35537962	89	---	---	---	---	35534793	35534806	-	78	35533995	35537960
Gm18	35538872	35543540	35538872	35539233	35543180	35543540	88	---	---	---	---	35539413	35539430	-	77	---	---
Gm18	35544652	35548753	35544660	35546348	35547045	35548738	95	35544647	35544651	35548754	35548758	35546988	35547002	+	73	35544652	35548748
Gm18	35545308	35547508	35545308	35546306	35546501	35547502	85	35545303	35545307	35547509	35547513	35546308	35546327	-	70	35545317	35547507
Gm18	35566512	35586441	35566512	35568467	35584479	35586441	97	---	---	---	---	35583678	35583694	+	76	35566513	35586439
Gm18	35566513	35584208	35566513	35566623	35584097	35584208	94	---	---	---	---	35567266	35567352	-	72	---	---
Gm18	35607658	35610334	35607658	35608149	35609843	35610334	94	---	---	---	---	35609790	35609809	+	85	35607658	35610326
Gm18	35614631	35635307	35614631	35616323	35633632	35635307	86	---	---	---	---	35632806	35632831	+	96	35614644	35635303
Gm18	35617083	35637879	35617087	35618281	35636649	35637867	88	35617078	35617082	35637880	35637884	35618891	35618915	-	84	---	---
Gm18	35620087	35638307	35620090	35620393	35637999	35638304	88	35620082	35620086	35638308	35638312	35637140	35637166	+	74	---	---
Gm18	35632306	35646711	35632306	35633625	35645388	35646711	97	---	---	---	---	35645268	35645333	+	77	---	---
Gm18	35654917	35661392	35654917	35655880	35660428	35661392	99	---	---	---	---	35660226	35660248	+	78	35654917	35661388
Gm18	35705738	35712328	35705738	35705943	35712128	35712328	90	---	---	---	---	35706195	35706223	-	72	---	---
Gm18	35735245	35745405	35735245	35736850	35743841	35745405	88	---	---	---	---	35737137	35737172	-	86	---	---
Gm18	35751008	35768344	35751008	35752562	35766778	35768344	95	---	---	---	---	35752936	35753008	-	75	---	---
Gm18	35751152	35767968	35751156	35752198	35766926	35767968	97	35751147	35751151	35767969	35767973	35752874	35752904	-	74	---	---
Gm18	35789275	35808916	35789279	35790928	35807253	35808903	98	35789270	35789274	35808917	35808921	35806463	35806489	+	70	35789277	35808913
Gm18	35813320	35831522	35813320	35814022	35830819	35831522	85	---	---	---	---	35830218	35830284	+	77	35813320	35831519
Gm18	35818513	35834406	35818518	35819037	35833887	35834405	97	35818508	35818512	35834407	35834411	35819375	35819441	-	77	---	---
Gm18	35818518	35834692	35818518	35819324	35833887	35834692	97	---	---	---	---	35819375	35819441	-	77	35818528	35834687
Gm18	35836147	35841579	35836147	35836808	35840918	35841579	96	---	---	---	---	35836850	35836871	-	77	35836162	35841577
Gm18	35844616	35860580	35844616	35845023	35860173	35860580	99	---	---	---	---	35845693	35845708	-	81	35844624	35860578
Gm18	35876817	35882587	35876817	35877713	35881673	35882587	87	---	---	---	---	35877715	35877742	-	75	35876821	35882583
Gm18	35888087	35891793	35888087	35889043	35890848	35891793	95	---	---	---	---	35890770	35890798	+	79	35888093	35891791
Gm18	35901832	35906821	35901832	35902944	35905715	35906821	94	---	---	---	---	35905595	35905657	+	77	35901832	35906819
Gm18	35908882	35913582	35908891	35909248	35913213	35913579	91	35908877	35908881	35913583	35913587	35913100	35913168	+	81	---	---
Gm18	35936327	35950810	35936327	35936923	35950214	35950810	97	---	---	---	---	35949549	35949592	+	77	35936327	35950799
Gm18	35957575	35972437	35957587	35958007	35972012	35972434	95	35957570	35957574	35972438	35972442	35971356	35971381	+	88	---	---
Gm18	35995630	36002619	35995630	35997282	36000947	36002611	96	35995621	35995629	36002620	36002628	35997423	35997464	-	76	35995631	36002615
Gm18	36016468	36022454	36016468	36017516	36021409	36022454	94	---	---	---	---	36021323	36021346	+	83	---	---
Gm18	36029894	36048507	36029902	36031429	36046942	36048502	92	36029889	36029893	36048508	36048512	36046830	36046899	+	78	36029898	36048499
Gm18	36082253	36091979	36082253	36083328	36090821	36091979	91	---	---	---	---	36083616	36083660	-	71	36082255	36091977
Gm18	36106246	36120285	36106246	36106745	36119787	36120285	98	---	---	---	---	36107242	36107265	-	70	36106253	36120283
Gm18	36106651	36120274	36106652	36107245	36119680	36120273	91	36106632	36106650	36120275	36120293	36107247	36107265	-	73	36106663	36120268
Gm18	36123406	36127295	36123406	36124113	36126588	36127295	90	36123395	36123405	36127296	36127306	36124157	36124196	-	75	36123406	36127287
Gm18	36128906	36140204	36128906	36131636	36137467	36140204	98	---	---	---	---	36137282	36137366	+	71	---	---
Gm18	36225597	36229511	36225597	36225780	36229328	36229511	91	---	---	---	---	36225793	36225817	-	76	36225604	36229510
Gm18	36246890	36253573	36246890	36247320	36253142	36253573	89	---	---	---	---	36247573	36247612	-	70	36246891	36253571
Gm18	36268051	36270729	36268051	36268384	36270392	36270729	91	---	---	---	---	36268431	36268449	-	73	36268051	36270724
Gm18	36285027	36294928	36285027	36286173	36293803	36294928	92	---	---	---	---	36293421	36293464	+	70	36285028	36294925
Gm18	36297602	36305985	36297602	36298576	36305052	36305985	94	---	---	---	---	36298879	36298899	-	76	36297602	36305983
Gm18	36310274	36331196	36310274	36311232	36330213	36331196	87	---	---	---	---	36329348	36329365	+	100	36310275	36331194
Gm18	36332179	36342444	36332179	36333337	36341284	36342444	98	---	---	---	---	36340920	36340941	+	72	36332180	36342442
Gm18	36354274	36359346	36354274	36355172	36358448	36359346	94	---	---	---	---	36355186	36355206	-	80	---	---
Gm18	36367030	36372422	36367030	36367936	36371516	36372422	97	---	---	---	---	36371403	36371471	+	82	36367030	36372420
Gm18	36382215	36391235	36382218	36383390	36390054	36391226	97	36382210	36382214	36391236	36391240	36383667	36383681	-	80	36382218	36391222
Gm18	36439975	36455649	36439975	36440189	36455435	36455649	100	---	---	---	---	36454690	36454756	+	71	36439978	36455646
Gm18	36479794	36482630	36479798	36480148	36482279	36482626	95	36479788	36479793	36482631	36482636	---	---	0	--	36479804	36482628
Gm18	36487519	36490455	36487519	36488290	36489680	36490455	93	---	---	---	---	36489648	36489678	+	77	36487522	36490453
Gm18	36490750	36497313	36490750	36491752	36496423	36497313	85	---	---	---	---	36496190	36496218	+	75	36490756	36497308
Gm18	36493248	36496598	36493248	36493921	36495925	36496598	96	---	---	---	---	36495885	36495909	+	76	36493256	36496593
Gm18	36509930	36514499	36509930	36510577	36513851	36514499	98	---	---	---	---	36513741	36513765	+	76	36509933	36514489
Gm18	36517386	36523606	36517390	36518221	36522768	36523598	98	36517381	36517385	36523607	36523611	36522543	36522560	+	88	36517391	36523604
Gm18	36533318	36536226	36533333	36534089	36535462	36536213	93	36533313	36533317	36536227	36536231	---	---	0	--	36533321	36536207
Gm18	36546033	36554252	36546033	36546607	36553669	36554252	90	---	---	---	---	36546853	36546873	-	80	---	---
Gm18	36574863	36578681	36574863	36576324	36577234	36578681	88	---	---	---	---	36576335	36576346	-	75	---	---
Gm18	36590349	36600357	36590349	36591344	36599370	36600357	91	---	---	---	---	36599023	36599063	+	70	36590350	36600348
Gm18	36640011	36645562	36640024	36640984	36644602	36645562	99	36640006	36640010	36645563	36645567	36641051	36641098	-	81	36640013	36645560
Gm18	36667402	36671597	36667402	36667763	36671237	36671597	91	---	---	---	---	36667776	36667806	-	74	36667408	36671590
Gm18	36682683	36700870	36682683	36684047	36699509	36700870	94	---	---	---	---	36698779	36698817	+	71	36682683	36700866
Gm18	36683060	36700389	36683060	36683566	36699887	36700389	91	---	---	---	---	36699074	36699113	+	72	36683077	36700387
Gm18	36707490	36716635	36707490	36708274	36715850	36716635	95	---	---	---	---	36708567	36708604	-	73	36707490	36716633
Gm18	36717509	36734757	36717509	36719505	36732781	36734757	98	---	---	---	---	36732128	36732146	+	84	36717510	36734753
Gm18	36750025	36766951	36750033	36751433	36765541	36766941	99	36750020	36750024	36766952	36766956	36764874	36764892	+	78	36750025	36766949
Gm18	36782090	36794406	36782090	36785891	36790616	36794406	96	---	---	---	---	36785991	36786019	-	72	36782091	36794404
Gm18	36795943	36806144	36795943	36796911	36805175	36806144	92	---	---	---	---	36804761	36804809	+	71	36795943	36806142
Gm18	36816810	36823450	36816810	36817807	36822456	36823450	94	---	---	---	---	36817940	36817970	-	90	36816812	36823448
Gm18	36835632	36849504	36835632	36836284	36848851	36849504	96	---	---	---	---	36848222	36848247	+	73	---	---
Gm18	36865377	36871357	36865392	36867057	36869676	36871353	97	36865372	36865376	36871358	36871362	36867137	36867160	-	91	36865392	36871353
Gm18	36887492	36898658	36887492	36887806	36898344	36898658	92	---	---	---	---	36897961	36897983	+	78	36887492	36898657
Gm18	36888528	36897271	36888528	36888680	36897119	36897271	98	---	---	---	---	36889085	36889102	-	88	---	---
Gm18	36888784	36893593	36888784	36889021	36893356	36893593	97	---	---	---	---	36889132	36889187	-	76	36888786	36893588
Gm18	36940034	36955302	36940048	36940271	36955074	36955300	95	36940029	36940033	36955303	36955307	36940988	36941011	-	79	36940036	36955291
Gm18	36990322	37000568	36990323	36991952	36998945	37000557	96	36990317	36990321	37000569	37000573	36998813	36998891	+	75	36990324	37000554
Gm18	37016868	37025279	37016870	37017776	37024363	37025273	97	37016863	37016867	37025280	37025284	37017820	37017889	-	84	37016870	37025271
Gm18	37042720	37062901	37042720	37043112	37062507	37062897	91	37042715	37042719	37062902	37062906	37043890	37043903	-	85	37042720	37062897
Gm18	37069040	37083614	37069040	37069981	37082672	37083614	98	---	---	---	---	37082038	37082058	+	80	---	---
Gm18	37086654	37095243	37086654	37087235	37094683	37095243	93	---	---	---	---	37094365	37094384	+	90	37086665	37095241
Gm18	37097609	37114962	37097609	37098790	37113789	37114962	91	---	---	---	---	37113183	37113198	+	87	37097610	37114955
Gm18	37169466	37181181	37169469	37170099	37180559	37181170	91	37169461	37169465	37181182	37181186	37180062	37180085	+	83	37169473	37181172
Gm18	37173620	37179160	37173629	37174606	37178181	37179160	97	37173615	37173619	37179161	37179165	37178077	37178124	+	83	37173630	37179152
Gm18	37197917	37205367	37197917	37198425	37204877	37205367	90	---	---	---	---	37198694	37198707	-	85	37197917	37205362
Gm18	37232252	37239734	37232252	37232623	37239366	37239734	85	---	---	---	---	37239053	37239093	+	78	37232258	37239729
Gm18	37248670	37270422	37248670	37249434	37269657	37270422	91	---	---	---	---	37268646	37268669	+	75	---	---
Gm18	37250536	37270805	37250536	37251631	37269678	37270805	87	---	---	---	---	37268846	37268860	+	86	37250541	37270786
Gm18	37251189	37273183	37251194	37253406	37270977	37273182	92	37251184	37251188	37273184	37273188	37270158	37270190	+	81	---	---
Gm18	37265695	37282577	37265695	37267096	37281173	37282577	92	---	---	---	---	37267731	37267757	-	77	---	---
Gm18	37266362	37270052	37266362	37267889	37268526	37270041	93	37266357	37266361	37270053	37270057	37268442	37268472	+	77	37266364	37270046
Gm18	37268059	37283892	37268059	37268528	37283425	37283892	96	---	---	---	---	37269134	37269178	-	77	37268064	37283886
Gm18	37268094	37268505	37268094	37268300	37268300	37268505	96	---	---	---	---	---	---	0	--	---	---
Gm18	37281436	37298736	37281436	37281707	37298464	37298736	95	---	---	---	---	37282451	37282495	-	77	---	---
Gm18	37314849	37322425	37314849	37316259	37321007	37322425	93	---	---	---	---	37316350	37316402	-	73	37314850	37322422
Gm18	37325570	37328838	37325570	37325710	37328698	37328838	95	---	---	---	---	37325818	37325836	-	73	37325575	37328828
Gm18	37332864	37341282	37332879	37333954	37340204	37341279	99	37332859	37332863	37341283	37341287	37334153	37334167	-	86	37332873	37341276
Gm18	37351467	37361325	37351469	37352617	37360170	37361318	99	37351462	37351466	37361326	37361330	37359792	37359822	+	74	37351470	37361316
Gm18	37383011	37400904	37383020	37384606	37399278	37400893	93	37383006	37383010	37400905	37400909	37398571	37398589	+	84	37383016	37400891
Gm18	37457381	37461555	37457381	37459468	37459473	37461555	98	---	---	---	---	---	---	0	--	37457386	37461553
Gm18	37458264	37460679	37458273	37459449	37459504	37460677	91	37458258	37458263	37460680	37460685	---	---	0	--	---	---
Gm18	37469370	37472361	37469384	37470022	37471726	37472361	95	37469365	37469369	37472362	37472366	37470065	37470087	-	78	37469370	37472359
Gm18	37470143	37473213	37470143	37470506	37472850	37473213	96	37470138	37470142	37473214	37473218	---	---	0	--	---	---
Gm18	37475107	37492385	37475107	37477368	37490126	37492385	99	---	---	---	---	37477991	37478006	-	81	---	---
Gm18	37523919	37530608	37523919	37524335	37530192	37530608	99	---	---	---	---	37524548	37524570	-	82	37523919	37530592
Gm18	37526936	37528721	37526938	37527606	37528047	37528712	95	37526931	37526935	37528722	37528726	---	---	0	--	37526941	37528712
Gm18	37536539	37540110	37536539	37537548	37539100	37540110	95	---	---	---	---	37539077	37539097	+	80	---	---
Gm18	37544909	37563680	37544909	37545132	37563456	37563680	89	---	---	---	---	37545939	37545957	-	78	37544910	37563677
Gm18	37546843	37559121	37546843	37550437	37555502	37559121	97	---	---	---	---	37555299	37555354	+	76	37546850	37559118
Gm18	37585753	37589723	37585764	37586843	37588654	37589716	93	37585748	37585752	37589724	37589728	---	---	0	--	37585759	37589721
Gm18	37593080	37601197	37593080	37593479	37600798	37601197	93	---	---	---	---	37600454	37600468	+	73	37593084	37601192
Gm18	37615504	37624481	37615504	37616506	37623479	37624481	99	---	---	---	---	37616814	37616827	-	85	37615506	37624479
Gm18	37637644	37647992	37637655	37638831	37646800	37647979	98	37637638	37637643	37647993	37647998	37646443	37646464	+	77	37637650	37647984
Gm18	37656912	37662443	37656912	37657875	37661479	37662443	99	---	---	---	---	37661364	37661411	+	81	37656912	37662441
Gm18	37668526	37678689	37668527	37669660	37677582	37678683	92	37668520	37668525	37678690	37678695	37670032	37670045	-	71	37668528	37678681
Gm18	37698224	37712777	37698224	37699841	37711165	37712777	95	---	---	---	---	37700068	37700082	-	86	37698224	37712774
Gm18	37723426	37731855	37723435	37724128	37731154	37731840	87	37723421	37723425	37731856	37731860	37724294	37724312	-	78	37723429	37731848
Gm18	37782891	37792171	37782891	37783894	37791169	37792171	99	---	---	---	---	37784034	37784047	-	71	37782892	37792169
Gm18	37829789	37846223	37829789	37830688	37845333	37846223	85	---	---	---	---	37831246	37831288	-	72	---	---
Gm18	37873330	37876381	37873330	37873506	37876205	37876381	93	---	---	---	---	37873580	37873594	-	73	37873332	37876369
Gm18	37885329	37903504	37885329	37887760	37901073	37903504	99	---	---	---	---	37900407	37900431	+	88	37885346	37903493
Gm18	37886360	37905505	37886360	37889705	37902104	37905505	96	---	---	---	---	37901572	37901589	+	72	37886366	37905503
Gm18	37946487	37964684	37946487	37948483	37962675	37964683	97	37946481	37946486	37964685	37964690	37961993	37962008	+	81	37946491	37964681
Gm18	37986476	38005478	37986476	37986814	38005144	38005478	85	---	---	---	---	38004228	38004267	+	72	37986490	38005475
Gm18	38019212	38025296	38019221	38020040	38024455	38025292	96	38019207	38019211	38025297	38025301	38020209	38020260	-	73	38019214	38025294
Gm18	38029635	38045361	38029635	38031256	38043777	38045361	95	---	---	---	---	38043653	38043722	+	77	38029635	38045359
Gm18	38055280	38065135	38055280	38056821	38063713	38065135	86	---	---	---	---	38063369	38063388	+	80	38055280	38065133
Gm18	38112673	38119797	38112673	38112810	38119660	38119797	98	---	---	---	---	38119320	38119348	+	82	38112678	38119791
Gm18	38171548	38180507	38171548	38172308	38179747	38180507	94	---	---	---	---	38179577	38179593	+	70	38171549	38180500
Gm18	38193843	38200283	38193843	38194474	38199652	38200283	96	---	---	---	---	38199427	38199463	+	83	38193854	38200281
Gm18	38201946	38207015	38201947	38202918	38206042	38207015	93	38201939	38201945	38207016	38207022	38205925	38205972	+	81	38201948	38207012
Gm18	38259185	38269440	38259185	38260306	38268321	38269440	99	---	---	---	---	38260643	38260664	-	77	38259185	38269437
Gm18	38299779	38313055	38299779	38300468	38312368	38313055	92	---	---	---	---	38300948	38300963	-	81	---	---
Gm18	38360406	38380166	38360417	38362024	38378556	38380154	94	38360401	38360405	38380167	38380171	38377752	38377772	+	100	38360417	38380152
Gm18	38383343	38402385	38383348	38384966	38400759	38402385	96	38383338	38383342	38402386	38402390	38400633	38400705	+	79	38383349	38402383
Gm18	38446531	38462661	38446531	38447189	38462026	38462661	88	---	---	---	---	38461347	38461367	+	71	---	---
Gm18	38447333	38468774	38447333	38447739	38468378	38468774	89	---	---	---	---	38467418	38467456	+	79	38447345	38468759
Gm18	38450856	38470198	38450856	38451863	38469197	38470198	86	---	---	---	---	38452678	38452712	-	71	38450868	38470187
Gm18	38458754	38462028	38458766	38459732	38461064	38462026	88	38458749	38458753	38462029	38462033	---	---	0	--	38458760	38462024
Gm18	38523400	38540671	38523400	38523613	38540458	38540671	99	---	---	---	---	38539748	38539760	+	92	---	---
Gm18	38554640	38567596	38554640	38555126	38567110	38567596	93	38554634	38554639	38567597	38567602	38555427	38555449	-	95	38554642	38567578
Gm18	38578206	38594072	38578206	38578519	38593757	38594072	94	---	---	---	---	38579185	38579227	-	76	---	---
Gm18	38578543	38593722	38578543	38580206	38592071	38593722	95	---	---	---	---	38591518	38591533	+	75	38578544	38593719
Gm18	38598454	38616266	38598454	38598993	38615722	38616266	85	---	---	---	---	38615157	38615181	+	72	---	---
Gm18	38598993	38606259	38598993	38600086	38605166	38606259	99	---	---	---	---	38600244	38600272	-	86	38598993	38606257
Gm18	38662756	38666512	38662756	38663486	38665771	38666512	91	---	---	---	---	38663585	38663601	-	76	38662773	38666503
Gm18	38686986	38696097	38686986	38688097	38694965	38696097	88	---	---	---	---	38688365	38688391	-	88	38686986	38696095
Gm18	38701546	38706348	38701546	38702041	38705839	38706348	90	---	---	---	---	38702179	38702221	-	76	---	---
Gm18	38705715	38712448	38705715	38706628	38711587	38712448	87	---	---	---	---	38711390	38711415	+	92	---	---
Gm18	38712674	38718905	38712677	38712904	38718673	38718901	93	38712668	38712673	38718906	38718911	38718385	38718397	+	84	38712687	38718897
Gm18	38746669	38762547	38746682	38751223	38758006	38762543	98	38746664	38746668	38762548	38762552	38751498	38751528	-	74	38746678	38762534
Gm18	38755549	38767293	38755549	38756961	38765871	38767293	92	---	---	---	---	38757253	38757276	-	83	38755551	38767285
Gm18	38791671	38801268	38791671	38792576	38800363	38801268	94	---	---	---	---	38800062	38800089	+	78	38791675	38801265
Gm18	38818838	38839709	38818842	38820478	38838058	38839708	97	38818832	38818837	38839710	38839715	38837208	38837229	+	72	38818847	38839706
Gm18	38819402	38839263	38819402	38820034	38838618	38839263	96	---	---	---	---	38837924	38837938	+	86	---	---
Gm18	38862372	38879097	38862372	38864243	38877399	38879097	89	---	---	---	---	38876758	38876776	+	84	38862377	38879095
Gm18	38880973	38900950	38880973	38881390	38900532	38900950	94	---	---	---	---	38881892	38881958	-	91	38880976	38900948
Gm18	38881957	38891806	38881970	38883143	38890628	38891802	99	38881952	38881956	38891807	38891811	38890336	38890372	+	70	38881963	38891799
Gm18	38892284	38902893	38892284	38894290	38900943	38902893	86	---	---	---	---	38894296	38894328	-	72	---	---
Gm18	38924309	38943267	38924309	38925172	38942405	38943267	94	---	---	---	---	38941544	38941616	+	75	38924310	38943264
Gm18	38943558	38965070	38943558	38943988	38964625	38965070	87	---	---	---	---	38944740	38944752	-	76	---	---
Gm18	38944168	38958301	38944168	38945264	38957235	38958301	91	---	---	---	---	38945773	38945809	-	78	38944168	38958299
Gm18	38946658	38956092	38946658	38947039	38955687	38956092	88	---	---	---	---	38955337	38955353	+	76	---	---
Gm18	38948369	38955669	38948369	38950834	38953277	38955669	91	---	---	---	---	38950923	38950957	-	77	38948370	38955664
Gm18	38984171	38987725	38984171	38984449	38987447	38987725	92	---	---	---	---	38987387	38987427	+	75	---	---
Gm18	39010338	39013236	39010338	39010988	39012633	39013236	86	---	---	---	---	39010995	39011065	-	92	---	---
Gm18	39011801	39017239	39011801	39012805	39016229	39017239	88	---	---	---	---	39016105	39016131	+	96	---	---
Gm18	39019098	39023971	39019098	39019422	39023648	39023971	93	---	---	---	---	39019605	39019618	-	92	39019108	39023964
Gm18	39029772	39036049	39029772	39030651	39035170	39036049	96	---	---	---	---	39034969	39034991	+	78	---	---
Gm18	39044667	39054345	39044667	39045765	39053234	39054345	98	---	---	---	---	39045928	39045974	-	74	39044669	39054343
Gm18	39112554	39122929	39112554	39113706	39121777	39122929	98	---	---	---	---	39114071	39114092	-	77	39112554	39122927
Gm18	39149282	39153535	39149282	39149869	39152937	39153535	87	---	---	---	---	39149872	39149891	-	90	39149297	39153532
Gm18	39163459	39184014	39163459	39164652	39182831	39184014	88	---	---	---	---	39181998	39182014	+	70	---	---
Gm18	39204228	39218993	39204241	39204444	39218780	39218984	96	39204223	39204227	39218994	39218998	39218221	39218260	+	70	39204241	39218981
Gm18	39240607	39245627	39240616	39241114	39245111	39245617	95	39240601	39240606	39245628	39245633	39244918	39244939	+	90	39240616	39245625
Gm18	39258989	39262568	39258989	39259892	39261645	39262568	86	---	---	---	---	39259900	39259949	-	72	39259007	39262561
Gm18	39266561	39284002	39266561	39268785	39281820	39284002	97	---	---	---	---	39281184	39281202	+	84	39266571	39283999
Gm18	39298804	39312197	39298804	39299271	39311715	39312197	89	---	---	---	---	39299545	39299595	-	76	---	---
Gm18	39318305	39324755	39318305	39318665	39324395	39324755	98	---	---	---	---	39318915	39318950	-	75	39318305	39324753
Gm18	39366725	39377054	39366735	39367892	39375920	39377054	95	39366720	39366724	39377055	39377059	39368260	39368293	-	73	39366735	39377051
Gm18	39378837	39382955	39378837	39379173	39382618	39382955	86	---	---	---	---	39382536	39382552	+	76	39378842	39382949
Gm18	39383646	39401332	39383647	39384520	39400446	39401318	96	39383640	39383645	39401333	39401338	39399902	39399923	+	72	39383647	39401316
Gm18	39425017	39445022	39425017	39426234	39443806	39445022	90	---	---	---	---	39427027	39427048	-	72	39425017	39445016
Gm18	39470053	39475285	39470053	39470855	39474428	39475285	90	---	---	---	---	39474314	39474372	+	84	39470053	39475284
Gm18	39486240	39499903	39486240	39486707	39499463	39499903	85	---	---	---	---	39498827	39498851	+	76	39486254	39499889
Gm18	39488753	39491896	39488753	39489263	39491412	39491896	89	---	---	---	---	39489322	39489371	-	74	39488753	39491894
Gm18	39494624	39499461	39494624	39495000	39499085	39499461	99	---	---	---	---	39495165	39495186	-	72	39494625	39499459
Gm18	39530334	39539605	39530334	39531577	39538362	39539605	99	---	---	---	---	39538193	39538213	+	71	39530343	39539602
Gm18	39549830	39553117	39549830	39550054	39552892	39553117	93	---	---	---	---	39552767	39552781	+	86	39549832	39553116
Gm18	39554825	39558321	39554825	39555219	39557927	39558321	98	---	---	---	---	---	---	0	--	39554826	39558319
Gm18	39560740	39566790	39560740	39561277	39566257	39566790	87	---	---	---	---	39561387	39561474	-	70	---	---
Gm18	39623936	39639875	39623936	39625349	39638451	39639875	97	---	---	---	---	39625980	39626003	-	83	---	---
Gm18	39639877	39657773	39639877	39640652	39657013	39657773	86	---	---	---	---	39641395	39641408	-	85	39639885	39657766
Gm18	39647652	39653069	39647652	39648627	39652093	39653069	92	---	---	---	---	39651978	39652025	+	81	39647652	39653064
Gm18	39658569	39673656	39658569	39659511	39672738	39673656	85	---	---	---	---	39660113	39660129	-	76	---	---
Gm18	39677646	39683772	39677646	39678531	39682796	39683772	87	---	---	---	---	39682687	39682698	+	83	39677647	39683756
Gm18	39724841	39741007	39724845	39727150	39738654	39741002	95	39724835	39724840	39741008	39741013	39738087	39738109	+	78	---	---
Gm18	39724845	39741346	39724845	39727494	39738654	39741346	95	---	---	---	---	39727871	39727893	-	82	---	---
Gm18	39729800	39745945	39729802	39732888	39742854	39745941	96	39729795	39729799	39745946	39745950	39742804	39742832	+	72	---	---
Gm18	39731058	39745488	39731058	39732436	39744112	39745488	97	---	---	---	---	39732899	39732941	-	81	39731074	39745480
Gm18	39733770	39747650	39733770	39735144	39746273	39747650	96	---	---	---	---	39745928	39745951	+	87	39733772	39747642
Gm18	39733770	39747650	39733770	39735144	39746273	39747650	96	---	---	---	---	39745928	39745951	+	87	39733772	39747642
Gm18	39737736	39744660	39737741	39738548	39743852	39744659	94	39737730	39737735	39744661	39744666	39738663	39738677	-	80	39737739	39744647
Gm18	39737867	39744496	39737867	39738374	39743978	39744485	95	39737862	39737866	39744497	39744501	39743861	39743893	+	78	---	---
Gm18	39760775	39776984	39760783	39762443	39775324	39776984	98	39760770	39760774	39776985	39776989	39774682	39774701	+	85	39760782	39776982
Gm18	39804720	39823981	39804720	39805795	39822901	39823981	96	---	---	---	---	39822859	39822892	+	73	39804735	39823977
Gm18	39819288	39824420	39819288	39820929	39822829	39824420	88	---	---	---	---	---	---	0	--	---	---
Gm18	39821292	39827103	39821292	39821686	39826709	39827103	90	---	---	---	---	39826535	39826550	+	81	---	---
Gm18	39859039	39869788	39859040	39860001	39868821	39869782	97	39859030	39859038	39869789	39869797	39860261	39860274	-	85	39859040	39869779
Gm18	39863377	39868623	39863377	39863785	39868213	39868623	97	---	---	---	---	39868039	39868113	+	81	39863386	39868622
Gm18	39883540	39888384	39883544	39883878	39888043	39888377	97	39883535	39883539	39888385	39888389	39887960	39887987	+	75	39883545	39888375
Gm18	39888877	39893704	39888877	39889253	39893328	39893704	99	---	---	---	---	39889411	39889432	-	72	39888878	39893701
Gm18	39911938	39920867	39911938	39912495	39920311	39920867	99	---	---	---	---	39919920	39919935	+	81	---	---
Gm18	39919776	39922022	39919776	39919936	39921862	39922022	93	---	---	---	---	39921773	39921802	+	86	---	---
Gm18	39932665	39949605	39932665	39935593	39946749	39949605	92	---	---	---	---	39935671	39935685	-	80	---	---
Gm18	39943996	39949514	39944009	39945471	39948090	39949511	91	39943991	39943995	39949515	39949519	39948067	39948082	+	87	---	---
Gm18	39944506	39948919	39944510	39944823	39948591	39948904	96	39944501	39944505	39948920	39948924	39948426	39948439	+	71	---	---
Gm18	39956456	39965904	39956458	39957889	39964483	39965902	85	39956451	39956455	39965905	39965909	39964279	39964297	+	73	---	---
Gm18	39967682	39971535	39967682	39968322	39970895	39971535	98	---	---	---	---	39968338	39968371	-	82	39967682	39971533
Gm18	39972021	39976722	39972021	39973532	39975205	39976722	94	---	---	---	---	39973550	39973563	-	78	39972030	39976720
Gm18	39975282	39980314	39975282	39976908	39978693	39980314	96	---	---	---	---	---	---	0	--	39975288	39980297
Gm18	39975302	39979121	39975302	39975716	39978713	39979121	95	---	---	---	---	---	---	0	--	---	---
Gm18	40005501	40018419	40005501	40007418	40016751	40018419	85	---	---	---	---	40016284	40016316	+	72	40005503	40018401
Gm18	40009875	40013843	40009878	40010375	40013334	40013833	95	40009870	40009874	40013844	40013848	40010484	40010499	-	87	---	---
Gm18	40024792	40031933	40024792	40025207	40031520	40031933	95	---	---	---	---	40031360	40031376	+	88	40024803	40031926
Gm18	40028995	40041971	40028995	40029987	40040958	40041971	90	---	---	---	---	40030370	40030384	-	86	---	---
Gm18	40053872	40074205	40053872	40054119	40073958	40074205	99	---	---	---	---	40073123	40073142	+	85	---	---
Gm18	40055814	40065685	40055814	40056681	40064816	40065685	95	---	---	---	---	40057012	40057030	-	73	40055829	40065680
Gm18	40055850	40065406	40055850	40056402	40064853	40065406	96	---	---	---	---	40064448	40064460	+	76	40055852	40065403
Gm18	40076436	40081272	40076436	40076810	40080898	40081272	99	---	---	---	---	40080711	40080732	+	72	40076436	40081270
Gm18	40101352	40120488	40101352	40103074	40118707	40120488	85	---	---	---	---	40103805	40103842	-	71	---	---
Gm18	40115109	40128817	40115114	40116119	40127775	40128804	88	40115104	40115108	40128818	40128822	40127341	40127356	+	87	40115110	40128815
Gm18	40125757	40145179	40125757	40128672	40142216	40145179	95	---	---	---	---	40141682	40141703	+	72	40125758	40145173
Gm18	40126925	40145042	40126925	40128535	40143355	40145042	93	---	---	---	---	40129009	40129026	-	83	40126935	40145038
Gm18	40137769	40155383	40137780	40140851	40152243	40155369	94	40137763	40137768	40155384	40155389	40141332	40141346	-	86	40137776	40155374
Gm18	40155504	40169599	40155516	40157645	40167532	40169587	90	40155499	40155503	40169600	40169604	40167038	40167076	+	71	40155505	40169581
Gm18	40184624	40194276	40184628	40185273	40193637	40194265	87	40184619	40184623	40194277	40194281	40185578	40185609	-	71	40184640	40194272
Gm18	40197070	40199629	40197070	40197381	40199318	40199629	98	---	---	---	---	40199283	40199298	+	93	40197083	40199623
Gm18	40200369	40205841	40200369	40203053	40203158	40205841	99	---	---	---	---	---	---	0	--	40200371	40205838
Gm18	40218205	40225401	40218205	40219204	40224400	40225401	98	---	---	---	---	40224378	40224395	+	72	---	---
Gm18	40230710	40250760	40230710	40232230	40249305	40250760	85	---	---	---	---	40248528	40248544	+	76	40230714	40250748
Gm18	40231082	40250616	40231082	40232086	40249633	40250616	86	---	---	---	---	40232932	40232945	-	71	---	---
Gm18	40238469	40248238	40238469	40238780	40247927	40248238	98	---	---	---	---	40239142	40239162	-	71	40238482	40248232
Gm18	40239817	40247058	40239817	40240944	40245931	40247058	99	---	---	---	---	40245774	40245788	+	86	40239818	40247056
Gm18	40281642	40288242	40281648	40282228	40287650	40288233	90	40281634	40281641	40288243	40288250	---	---	0	--	40281646	40288234
Gm18	40291517	40296962	40291517	40291770	40296709	40296962	92	---	---	---	---	40291993	40292017	-	76	40291519	40296958
Gm18	40297629	40301956	40297629	40298598	40301037	40301956	86	---	---	---	---	40300915	40300936	+	86	---	---
Gm18	40328623	40334068	40328637	40330407	40332284	40334066	87	40328617	40328622	40334069	40334074	40332184	40332203	+	80	40328638	40334066
Gm18	40404301	40422314	40404301	40406337	40420299	40422314	94	---	---	---	---	40406884	40406896	-	84	---	---
Gm18	40430367	40446865	40430367	40433233	40443932	40446865	91	---	---	---	---	40443645	40443687	+	81	40430383	40446858
Gm18	40442797	40447998	40442800	40442996	40447789	40447983	95	40442792	40442796	40447999	40448003	40447611	40447626	+	81	40442799	40447983
Gm18	40461160	40466717	40461160	40461993	40465873	40466717	94	---	---	---	---	---	---	0	--	40461163	40466713
Gm18	40471194	40488767	40471194	40474008	40485908	40488764	93	40471186	40471193	40488768	40488775	40485416	40485439	+	83	---	---
Gm18	40471756	40488131	40471756	40473374	40486475	40488131	93	---	---	---	---	40473566	40473581	-	81	40471761	40488128
Gm18	40474172	40489652	40474172	40474575	40489248	40489652	94	---	---	---	---	40488575	40488605	+	74	40474190	40489651
Gm18	40499741	40520579	40499743	40500638	40519704	40520567	91	40499736	40499740	40520580	40520584	40518797	40518835	+	74	---	---
Gm18	40503674	40509655	40503674	40504322	40509010	40509655	97	---	---	---	---	40508776	40508789	+	85	40503675	40509653
Gm18	40521138	40541745	40521138	40522033	40540852	40541745	95	---	---	---	---	40522946	40522970	-	84	---	---
Gm18	40526496	40544835	40526503	40528097	40543216	40544829	93	40526491	40526495	40544836	40544840	40528314	40528347	-	79	40526510	40544832
Gm18	40528914	40545106	40528914	40529194	40544826	40545106	96	---	---	---	---	40529912	40529935	-	83	40528914	40545100
Gm18	40532320	40547055	40532320	40534196	40545101	40547046	92	40532315	40532319	40547056	40547060	40534719	40534742	-	70	---	---
Gm18	40538065	40553672	40538065	40538875	40552860	40553672	95	---	---	---	---	40552323	40552353	+	74	40538071	40553668
Gm18	40538065	40553672	40538065	40538875	40552860	40553672	95	---	---	---	---	40552323	40552353	+	74	40538071	40553668
Gm18	40542119	40555043	40542119	40543494	40553665	40555043	96	---	---	---	---	40553253	40553287	+	80	---	---
Gm18	40542328	40554533	40542328	40542985	40553875	40554533	97	---	---	---	---	40553602	40553618	+	76	---	---
Gm18	40560560	40578978	40560560	40563468	40576108	40578978	91	---	---	---	---	40575487	40575509	+	91	---	---
Gm18	40566959	40581408	40566964	40567139	40581231	40581407	93	40566954	40566958	40581409	40581413	40567567	40567607	-	70	---	---
Gm18	40568675	40583887	40568675	40570068	40582522	40583887	94	---	---	---	---	40570606	40570629	-	70	---	---
Gm18	40570555	40586531	40570555	40572864	40584075	40586531	87	---	---	---	---	40583609	40583637	+	75	40570555	40586527
Gm18	40570791	40585203	40570791	40571670	40584310	40585191	95	40570786	40570790	40585204	40585208	40583736	40583766	+	74	40570793	40585189
Gm18	40577720	40591063	40577720	40578291	40590488	40591063	94	---	---	---	---	40589953	40589993	+	70	40577730	40591056
Gm18	40589968	40593876	40589968	40590483	40593359	40593876	92	---	---	---	---	40593264	40593277	+	71	40589974	40593871
Gm18	40595336	40602821	40595336	40598607	40599550	40602821	93	---	---	---	---	40599506	40599523	+	83	40595338	40602805
Gm18	40598096	40605297	40598096	40599548	40603843	40605297	95	---	---	---	---	40599731	40599747	-	76	---	---
Gm18	40636486	40650593	40636486	40636925	40650168	40650593	94	---	---	---	---	40649505	40649529	+	72	40636492	40650590
Gm18	40644958	40652716	40644964	40646212	40651465	40652716	94	40644953	40644957	40652717	40652721	40651202	40651229	+	85	---	---
Gm18	40646598	40655319	40646605	40647869	40654066	40655309	92	40646593	40646597	40655320	40655324	40648101	40648137	-	75	---	---
Gm18	40649061	40661039	40649061	40649541	40660560	40661039	95	---	---	---	---	40650051	40650074	-	75	---	---
Gm18	40669726	40676163	40669737	40671935	40673934	40676149	93	40669721	40669725	40676164	40676168	40672020	40672035	-	81	40669740	40676153
Gm18	40672345	40678345	40672345	40672596	40678094	40678345	93	---	---	---	---	40677862	40677881	+	75	---	---
Gm18	40677484	40693063	40677484	40679001	40691535	40693063	93	---	---	---	---	40679448	40679474	-	85	40677497	40693060
Gm18	40680875	40696910	40680875	40682294	40695538	40696910	91	---	---	---	---	40682926	40682957	-	71	40680888	40696896
Gm18	40718901	40724292	40718901	40719806	40723387	40724292	98	---	---	---	---	40719849	40719920	-	83	40718901	40724290
Gm18	40734199	40748830	40734199	40735227	40747801	40748830	94	---	---	---	---	40735843	40735855	-	76	40734217	40748816
Gm18	40734511	40748830	40734511	40735227	40748112	40748830	94	---	---	---	---	40735649	40735661	-	84	40734525	40748816
Gm18	40738809	40756010	40738809	40739383	40755431	40756010	93	---	---	---	---	40739994	40740013	-	90	40738811	40756003
Gm18	40741169	40757869	40741169	40741735	40757306	40757869	93	---	---	---	---	40742497	40742513	-	76	40741174	40757862
Gm18	40755429	40763111	40755431	40755584	40762958	40763111	89	40755424	40755428	40763112	40763116	40755852	40755870	-	73	40755429	40763105
Gm18	40756486	40764636	40756486	40756892	40764217	40764636	90	---	---	---	---	40757109	40757142	-	76	---	---
Gm18	40757702	40764913	40757702	40757982	40764633	40764913	93	---	---	---	---	40764304	40764322	+	73	40757702	40764907
Gm18	40760339	40765132	40760339	40760563	40764908	40765132	96	---	---	---	---	40764733	40764768	+	72	---	---
Gm18	40760563	40766847	40760563	40760750	40766665	40766847	93	---	---	---	---	40760849	40760910	-	74	40760572	40766840
Gm18	40766844	40775079	40766846	40769505	40772629	40775072	88	40766837	40766843	40775080	40775086	40772500	40772519	+	80	40766844	40775069
Gm18	40787653	40795436	40787663	40788113	40794979	40795429	95	40787646	40787652	40795437	40795443	40788250	40788314	-	75	40787661	40795431
Gm18	40800813	40808445	40800813	40801501	40807755	40808445	95	---	---	---	---	40801788	40801809	-	81	---	---
Gm18	40803512	40818744	40803513	40804514	40817732	40818733	96	40803507	40803511	40818745	40818749	40804980	40805007	-	71	40803521	40818738
Gm18	40804766	40819183	40804766	40804995	40818950	40819183	96	---	---	---	---	40818340	40818359	+	80	---	---
Gm18	40811347	40826634	40811347	40811735	40826244	40826634	96	---	---	---	---	40812397	40812461	-	73	40811365	40826618
Gm18	40840381	40862312	40840381	40840494	40862199	40862312	87	---	---	---	---	40861394	40861412	+	78	---	---
Gm18	40842324	40848363	40842331	40842574	40848108	40848351	96	40842316	40842323	40848364	40848371	40847854	40847870	+	82	---	---
Gm18	40842557	40848826	40842567	40842765	40848619	40848816	95	40842552	40842556	40848827	40848831	40848367	40848384	+	77	---	---
Gm18	40862314	40871664	40862314	40862977	40871000	40871664	93	---	---	---	---	40870817	40870846	+	76	---	---
Gm18	40864375	40872373	40864375	40864558	40872190	40872373	97	---	---	---	---	40864841	40864859	-	73	40864375	40872360
Gm18	40864596	40874324	40864596	40866252	40872665	40874324	96	---	---	---	---	40866522	40866557	-	77	40864601	40874323
Gm18	40864911	40874004	40864911	40865935	40872980	40874004	96	---	---	---	---	40866242	40866263	-	72	---	---
Gm18	40868902	40874472	40868902	40869063	40874311	40874472	96	---	---	---	---	40869161	40869181	-	76	40868905	40874470
Gm18	40883643	40891317	40883643	40885899	40889057	40891317	99	---	---	---	---	40886010	40886030	-	85	40883643	40891313
Gm18	40897868	40903356	40897881	40898090	40903146	40903355	99	40897863	40897867	40903357	40903361	40902975	40903011	+	70	---	---
Gm18	40903356	40923353	40903356	40905052	40921723	40923352	94	40903351	40903355	40923354	40923358	40920931	40920957	+	70	40903356	40923350
Gm18	40924630	40930267	40924630	40924798	40930098	40930267	95	---	---	---	---	40924896	40924916	-	76	40924630	40930265
Gm18	40946979	40965841	40946979	40947895	40964927	40965841	85	---	---	---	---	40964400	40964415	+	81	40946983	40965839
Gm18	40950159	40962995	40950159	40953327	40959956	40962995	88	---	---	---	---	40953630	40953649	-	70	---	---
Gm18	40953556	40967446	40953558	40954434	40966552	40967433	93	40953551	40953555	40967447	40967451	40965946	40965990	+	73	40953572	40967444
Gm18	40953558	40966988	40953558	40953983	40966552	40966988	92	---	---	---	---	40965956	40965990	+	80	40953572	40966985
Gm18	40973799	40977429	40973810	40974244	40976995	40977429	97	40973793	40973798	40977430	40977435	40976871	40976883	+	84	40973799	40977426
Gm18	40979624	40998135	40979624	40980778	40996999	40998135	97	---	---	---	---	40996388	40996402	+	80	40979639	40998123
Gm18	41011514	41028544	41011514	41012000	41028058	41028544	94	---	---	---	---	41012698	41012721	-	70	---	---
Gm18	41013082	41025472	41013082	41016909	41021646	41025472	98	---	---	---	---	41021409	41021437	+	75	41013082	41025470
Gm18	41048739	41055904	41048739	41049204	41055439	41055904	96	---	---	---	---	41055128	41055162	+	74	---	---
Gm18	41049199	41063301	41049199	41050259	41062264	41063301	94	---	---	---	---	41062018	41062036	+	100	41049206	41063290
Gm18	41055885	41062264	41055899	41056577	41061538	41062263	88	41055880	41055884	41062265	41062269	41056731	41056747	-	70	41055890	41062261
Gm18	41069720	41072513	41069729	41070290	41072006	41072499	85	41069714	41069719	41072514	41072519	41071906	41071959	+	77	---	---
Gm18	41081997	41089784	41082008	41083106	41088758	41089777	87	41081992	41081996	41089785	41089789	41083357	41083388	-	81	---	---
Gm18	41099885	41105432	41099885	41100847	41104470	41105432	98	---	---	---	---	41100914	41100961	-	81	41099885	41105430
Gm18	41170493	41178379	41170493	41174290	41174583	41178379	99	---	---	---	---	41174523	41174542	+	70	---	---
Gm18	41180803	41191232	41180803	41181960	41190066	41191223	96	41180797	41180802	41191233	41191238	41189702	41189732	+	80	41180817	41191220
Gm18	41195202	41204487	41195217	41196222	41203480	41204485	99	41195197	41195201	41204488	41204492	41203126	41203148	+	73	41195209	41204483
Gm18	41213482	41226316	41213482	41214010	41225789	41226316	97	---	---	---	---	41225200	41225252	+	79	41213497	41226313
Gm18	41215402	41217778	41215402	41215804	41217419	41217778	86	---	---	---	---	---	---	0	--	41215407	41217766
Gm18	41216248	41222980	41216248	41216799	41222429	41222980	95	---	---	---	---	---	---	0	--	41216258	41222978
Gm18	41230654	41250146	41230654	41230883	41249909	41250138	95	41230649	41230653	41250147	41250151	41231526	41231564	-	82	---	---
Gm18	41237037	41241903	41237037	41237235	41241705	41241903	97	---	---	---	---	41237359	41237402	-	70	41237040	41241897
Gm18	41252000	41271502	41252011	41252171	41271331	41271491	96	41251995	41251999	41271503	41271507	41253017	41253066	-	84	41252000	41271492
Gm18	41252154	41257709	41252166	41253133	41256737	41257704	99	41252148	41252153	41257710	41257715	41253200	41253247	-	81	41252172	41257702
Gm18	41333611	41351384	41333614	41335175	41349808	41351369	99	41333606	41333610	41351385	41351389	41335629	41335643	-	73	41333615	41351381
Gm18	41377298	41388524	41377306	41377928	41387888	41388516	91	41377293	41377297	41388525	41388529	41377965	41378065	-	74	---	---
Gm18	41379146	41384185	41379146	41379280	41384051	41384185	95	---	---	---	---	41383837	41383851	+	86	41379152	41384169
Gm18	41421637	41428295	41421637	41422170	41427762	41428295	97	---	---	---	---	41422342	41422400	-	76	41421638	41428293
Gm18	41517930	41527994	41517932	41518248	41527674	41527990	94	41517924	41517929	41527995	41528000	41518606	41518626	-	85	41517946	41527988
Gm18	41530278	41540383	41530279	41531430	41539293	41540383	91	41530273	41530277	41540384	41540388	41531651	41531690	-	70	41530280	41540381
Gm18	41542340	41548819	41542347	41543042	41548131	41548816	92	41542335	41542339	41548820	41548824	41548026	41548046	+	95	---	---
Gm18	41553397	41556496	41553397	41554005	41555946	41556496	87	---	---	---	---	41555846	41555870	+	72	41553407	41556488
Gm18	41572521	41575942	41572521	41573263	41575192	41575942	95	---	---	---	---	41575110	41575136	+	70	41572521	41575939
Gm18	41580371	41590149	41580371	41581862	41588629	41590149	96	---	---	---	---	41581987	41582002	-	75	---	---
Gm18	41595589	41608749	41595589	41596403	41607935	41608749	90	---	---	---	---	41596565	41596692	-	89	---	---
Gm18	41598794	41605716	41598794	41599685	41604828	41605716	90	---	---	---	---	41599858	41599872	-	73	41598808	41605711
Gm18	41705555	41718650	41705555	41706678	41717527	41718650	96	---	---	---	---	41707110	41707128	-	84	41705555	41718648
Gm18	41708260	41713661	41708260	41709167	41712727	41713661	96	---	---	---	---	41709211	41709280	-	84	41708260	41713659
Gm18	41802325	41815376	41802325	41803933	41813791	41815376	91	---	---	---	---	41804350	41804368	-	73	41802327	41815374
Gm18	41818568	41821266	41818570	41818932	41820893	41821255	97	41818563	41818567	41821267	41821271	41820803	41820848	+	73	41818579	41821256
Gm18	41823044	41828212	41823044	41823667	41827583	41828205	99	41823037	41823043	41828213	41828219	41827433	41827478	+	76	41823059	41828210
Gm18	41823156	41828036	41823169	41823485	41827708	41828023	99	41823149	41823155	41828037	41828043	41827549	41827594	+	71	---	---
Gm18	41838144	41847393	41838144	41839237	41846299	41847393	99	---	---	---	---	41846111	41846139	+	86	41838144	41847390
Gm18	41869982	41889411	41869995	41872210	41887194	41889411	99	41869977	41869981	41889412	41889416	41872872	41872887	-	81	41869999	41889409
Gm18	41901945	41919740	41901954	41903577	41918102	41919735	97	41901939	41901944	41919741	41919746	41917978	41918048	+	78	41901955	41919734
Gm18	41921541	41930901	41921541	41921931	41930509	41930901	93	---	---	---	---	41930391	41930417	+	85	---	---
Gm18	41924870	41935151	41924882	41927704	41932272	41935143	92	41924865	41924869	41935152	41935156	41932082	41932130	+	79	41924872	41935147
Gm18	41969523	41981652	41969523	41969930	41981254	41981652	85	---	---	---	---	41970473	41970497	-	72	---	---
Gm18	42021442	42027626	42021448	42021932	42027135	42027619	95	42021437	42021441	42027627	42027631	42022048	42022059	-	83	42021460	42027617
Gm18	42022586	42028324	42022586	42023293	42027619	42028324	88	---	---	---	---	---	---	0	--	42022599	42028320
Gm18	42065217	42072011	42065217	42066317	42070912	42072011	99	---	---	---	---	42066370	42066387	-	72	---	---
Gm18	42093331	42096304	42093331	42093913	42095687	42096304	90	---	---	---	---	42095587	42095627	+	73	42093331	42096302
Gm18	42101572	42110164	42101572	42102553	42109183	42110164	99	---	---	---	---	42108899	42108927	+	75	42101576	42110161
Gm18	42111700	42126042	42111700	42112735	42125030	42126042	89	---	---	---	---	42124468	42124519	+	76	42111714	42126041
Gm18	42153728	42157820	42153739	42154220	42157339	42157816	89	42153723	42153727	42157821	42157825	42157321	42157332	+	100	---	---
Gm18	42225553	42230686	42225553	42225905	42230335	42230686	95	---	---	---	---	42230113	42230164	+	84	42225554	42230684
Gm18	42261107	42264885	42261107	42261773	42264271	42264885	85	---	---	---	---	42264166	42264184	+	73	42261107	42264883
Gm18	42284297	42303634	42284297	42284634	42303298	42303634	86	---	---	---	---	42302421	42302437	+	76	---	---
Gm18	42284634	42304527	42284634	42285008	42304151	42304527	85	---	---	---	---	42303374	42303393	+	90	---	---
Gm18	42331877	42336399	42331879	42332829	42335453	42336399	89	42331872	42331876	42336400	42336404	42335437	42335451	+	73	---	---
Gm18	42355402	42357889	42355402	42355864	42357425	42357884	87	42355397	42355401	42357890	42357894	---	---	0	--	42355403	42357886
Gm18	42370099	42389088	42370099	42371050	42388152	42389088	87	---	---	---	---	42371614	42371637	-	70	42370099	42389071
Gm18	42407969	42414912	42407969	42408985	42413888	42414912	88	---	---	---	---	42413729	42413741	+	92	42407969	42414907
Gm18	42424371	42433068	42424371	42425130	42432321	42433068	85	---	---	---	---	42425402	42425434	-	75	---	---
Gm18	42533291	42547438	42533291	42536532	42544388	42547438	88	---	---	---	---	42543995	42544031	+	72	---	---
Gm18	42550371	42555778	42550371	42550809	42555340	42555778	99	---	---	---	---	42555221	42555233	+	84	42550377	42555776
Gm18	42557317	42561978	42557325	42557659	42561641	42561975	96	42557312	42557316	42561979	42561983	42557714	42557741	-	75	42557325	42561972
Gm18	42557325	42561410	42557325	42557498	42561237	42561410	94	---	---	---	---	42561096	42561122	+	77	---	---
Gm18	42584442	42595874	42584442	42585557	42594759	42595874	99	---	---	---	---	42594431	42594492	+	70	42584442	42595872
Gm18	42599158	42619571	42599169	42599825	42618902	42619566	94	42599153	42599157	42619572	42619576	42600730	42600743	-	92	42599159	42619555
Gm18	42609763	42617671	42609763	42610120	42617314	42617671	99	---	---	---	---	42610376	42610440	-	83	42609767	42617665
Gm18	42637667	42642256	42637667	42638001	42641922	42642256	96	---	---	---	---	42638056	42638083	-	71	42637667	42642253
Gm18	42656399	42661932	42656406	42657369	42660971	42661932	95	42656390	42656398	42661933	42661941	42660854	42660901	+	81	42656407	42661930
Gm18	42694303	42709469	42694303	42694969	42708803	42709469	96	---	---	---	---	42695595	42695611	-	88	---	---
Gm18	42697174	42716693	42697174	42700206	42713657	42716693	97	---	---	---	---	42700782	42700800	-	89	42697188	42716684
Gm18	42722412	42738036	42722412	42723207	42737239	42738036	97	---	---	---	---	42736894	42736907	+	71	42722424	42738031
Gm18	42731154	42735820	42731154	42732316	42734657	42735820	95	---	---	---	---	42732397	42732433	-	70	42731163	42735806
Gm18	42750990	42771901	42750990	42751505	42771382	42771901	93	---	---	---	---	42752260	42752321	-	74	---	---
Gm18	42754326	42763973	42754326	42755533	42762757	42763973	91	---	---	---	---	42755568	42755604	-	83	---	---
Gm18	42854964	42868022	42854964	42855321	42867664	42868022	97	---	---	---	---	42855535	42855572	-	71	42854970	42868020
Gm18	42917655	42936939	42917655	42918695	42935868	42936939	88	---	---	---	---	42935108	42935154	+	74	---	---
Gm18	43022732	43032000	43022738	43023832	43030891	43031992	98	43022726	43022731	43032001	43032006	43023981	43024008	-	89	43022738	43031991
Gm18	43048713	43052293	43048714	43049880	43051090	43052278	89	43048708	43048712	43052294	43052298	43049885	43049924	-	70	---	---
Gm18	43080405	43100544	43080405	43081991	43098956	43100544	97	---	---	---	---	43082045	43082114	-	81	43080405	43100542
Gm18	43133688	43147226	43133688	43134057	43146855	43147226	89	---	---	---	---	43134523	43134539	-	82	---	---
Gm18	43149966	43159660	43149972	43151054	43158567	43159649	99	43149961	43149965	43159661	43159665	43151336	43151393	-	70	43149972	43159642
Gm18	43178773	43184210	43178773	43179734	43183248	43184210	92	---	---	---	---	43183133	43183219	+	75	43178773	43184208
Gm18	43210390	43213832	43210390	43211259	43212914	43213832	91	---	---	---	---	43211261	43211359	-	88	---	---
Gm18	43215491	43222361	43215504	43217200	43220647	43222358	96	43215486	43215490	43222362	43222366	43220474	43220505	+	84	43215492	43222360
Gm18	43236468	43241557	43236468	43236713	43241312	43241557	96	---	---	---	---	43236877	43236906	-	70	43236468	43241555
Gm18	43248383	43253610	43248392	43249185	43252773	43253606	90	43248372	43248382	43253611	43253621	43249229	43249298	-	81	43248388	43253604
Gm18	43297938	43301229	43297938	43298211	43300962	43301229	89	---	---	---	---	---	---	0	--	43297944	43301225
Gm18	43309220	43317256	43309229	43309820	43316699	43317252	87	43309214	43309219	43317257	43317262	43310091	43310104	-	78	43309230	43317249
Gm18	43319975	43335414	43319979	43320188	43335216	43335413	87	43319970	43319974	43335415	43335419	43334504	43334520	+	70	43319993	43335413
Gm18	43375637	43381168	43375640	43376602	43380204	43381166	99	43375632	43375636	43381169	43381173	43380090	43380137	+	81	43375640	43381164
Gm18	43438579	43458972	43438579	43440186	43457361	43458972	96	---	---	---	---	43456550	43456562	+	84	43438581	43458967
Gm18	43473456	43475886	43473456	43473636	43475705	43475886	95	---	---	---	---	---	---	0	--	---	---
Gm18	43480422	43486567	43480422	43480907	43486103	43486567	87	---	---	---	---	43481024	43481042	-	73	43480422	43486564
Gm18	43510129	43523303	43510129	43511354	43522070	43523303	93	---	---	---	---	43511747	43511797	-	70	43510130	43523287
Gm18	43529636	43534774	43529636	43530153	43534257	43534774	86	---	---	---	---	43534114	43534143	+	73	---	---
Gm18	43548234	43565707	43548234	43548406	43565532	43565707	89	---	---	---	---	43564689	43564712	+	70	43548235	43565698
Gm18	43552230	43554914	43552237	43552564	43554579	43554906	95	43552225	43552229	43554915	43554919	43554478	43554519	+	73	43552237	43554913
Gm18	43571701	43581107	43571701	43572164	43580643	43581107	86	---	---	---	---	43572411	43572433	-	86	43571707	43581104
Gm18	43619389	43622274	43619390	43619521	43622135	43622266	93	43619384	43619388	43622275	43622279	43622004	43622046	+	90	43619389	43622268
Gm18	43642443	43648184	43642443	43642619	43648008	43648184	95	---	---	---	---	43647798	43647821	+	79	---	---
Gm18	43681269	43686560	43681269	43681990	43685824	43686560	94	---	---	---	---	43685643	43685692	+	84	43681269	43686549
Gm18	43739672	43750358	43739686	43740313	43749724	43750351	95	43739667	43739671	43750359	43750363	43740542	43740594	-	71	43739678	43750344
Gm18	43759801	43769241	43759811	43760959	43768103	43769239	97	43759796	43759800	43769242	43769246	43767784	43767841	+	70	43759811	43769237
Gm18	43775003	43778739	43775003	43775484	43778240	43778739	85	---	---	---	---	43778210	43778238	+	75	43775009	43778727
Gm18	43785436	43791880	43785443	43786854	43790447	43791872	94	43785430	43785435	43791881	43791886	43786980	43787014	-	74	43785442	43791874
Gm18	43819477	43824536	43819477	43820607	43823406	43824536	99	---	---	---	---	43823313	43823351	+	76	43819480	43824534
Gm18	43838160	43853713	43838160	43839905	43851966	43853713	95	---	---	---	---	43851483	43851520	+	73	43838162	43853699
Gm18	43858137	43871691	43858137	43858751	43871084	43871691	88	---	---	---	---	43859315	43859334	-	80	43858148	43871689
Gm18	43892520	43912687	43892520	43893067	43912149	43912687	95	---	---	---	---	43893605	43893637	-	81	43892520	43912675
Gm18	43892520	43913889	43892520	43894300	43912149	43913889	95	---	---	---	---	43911304	43911383	+	80	---	---
Gm18	43895607	43914920	43895607	43896431	43914097	43914920	99	---	---	---	---	43913248	43913278	+	74	43895610	43914918
Gm18	43926222	43938012	43926222	43926599	43937634	43938012	97	---	---	---	---	43937218	43937253	+	75	---	---
Gm18	43933649	43938466	43933652	43934105	43938007	43938464	96	43933644	43933648	43938467	43938471	43934149	43934206	-	87	43933652	43938462
Gm18	43944080	43960083	43944083	43944308	43959852	43960076	86	43944075	43944079	43960084	43960088	43945055	43945066	-	83	43944091	43960074
Gm18	43957742	43968298	43957742	43958160	43967878	43968298	94	---	---	---	---	43967722	43967742	+	85	43957742	43968296
Gm18	43975480	43982133	43975480	43976688	43980964	43982133	91	---	---	---	---	43980782	43980814	+	84	43975480	43982129
Gm18	43987141	44005877	43987141	43989247	44003770	44005877	99	---	---	---	---	43989950	43989964	-	80	43987142	44005875
Gm18	44011663	44027579	44011663	44011959	44027276	44027579	90	---	---	---	---	44026510	44026553	+	75	---	---
Gm18	44031374	44037276	44031384	44032166	44036529	44037267	90	44031369	44031373	44037277	44037281	44032350	44032372	-	78	44031391	44037269
Gm18	44078169	44080968	44078169	44078769	44080368	44080968	98	---	---	---	---	44080291	44080304	+	78	44078178	44080956
Gm18	44078472	44080671	44078472	44079571	44079571	44080671	96	---	---	---	---	---	---	0	--	44078475	44080667
Gm18	44080423	44082006	44080423	44080907	44081522	44082006	96	---	---	---	---	44081500	44081513	+	71	44080428	44081991
Gm18	44082374	44084534	44082377	44083435	44083476	44084534	95	44082369	44082373	44084535	44084539	---	---	0	--	44082388	44084518
Gm18	44089106	44094470	44089106	44090013	44093563	44094470	99	---	---	---	---	44093450	44093519	+	85	44089106	44094468
Gm18	44116422	44126168	44116423	44117597	44124987	44126161	99	44116417	44116421	44126169	44126173	44124696	44124732	+	70	44116424	44126161
Gm18	44163807	44183702	44163807	44165285	44182228	44183702	96	---	---	---	---	44165336	44165398	-	76	44163810	44183697
Gm18	44239337	44254948	44239343	44240946	44253325	44254939	96	44239331	44239336	44254949	44254954	44253199	44253270	+	79	44239343	44254940
Gm18	44269538	44290745	44269538	44269932	44290352	44290745	86	---	---	---	---	44270933	44270952	-	95	44269538	44290726
Gm18	44270527	44285692	44270527	44272246	44283965	44285692	92	44270521	44270526	44285693	44285698	44283380	44283396	+	76	---	---
Gm18	44326093	44331457	44326093	44326997	44330556	44331457	97	---	---	---	---	44330401	44330420	+	70	44326100	44331455
Gm18	44347492	44357829	44347492	44348014	44357309	44357829	93	---	---	---	---	44356844	44356861	+	72	---	---
Gm18	44351108	44366760	44351108	44351673	44366250	44366760	85	---	---	---	---	44365633	44365661	+	75	44351109	44366756
Gm18	44357823	44379380	44357823	44357934	44379270	44379380	97	---	---	---	---	44378347	44378421	+	80	44357841	44379378
Gm18	44358584	44365275	44358584	44359133	44364728	44365275	99	---	---	---	---	44364472	44364530	+	76	44358590	44365273
Gm18	44391124	44400815	44391124	44392381	44399558	44400815	99	---	---	---	---	44392642	44392699	-	70	44391124	44400813
Gm18	44410544	44413304	44410544	44411080	44412732	44413304	93	---	---	---	---	44412632	44412674	+	74	44410546	44413302
Gm18	44416940	44425991	44416943	44418116	44424804	44425977	99	44416935	44416939	44425992	44425996	44424578	44424607	+	76	44416943	44425979
Gm18	44459392	44469235	44459392	44460644	44468106	44469235	88	---	---	---	---	44467787	44467844	+	70	44459392	44469232
Gm18	44488078	44503748	44488078	44488868	44502949	44503748	85	---	---	---	---	44489139	44489156	-	83	44488084	44503746
Gm18	44494231	44511289	44494231	44494646	44510874	44511289	93	---	---	---	---	44510216	44510252	+	78	44494232	44511281
Gm18	44511284	44519742	44511288	44512265	44518757	44519734	99	44511279	44511283	44519743	44519747	44512522	44512550	-	72	44511286	44519732
Gm18	44539363	44557612	44539363	44540078	44556899	44557601	88	44539358	44539362	44557613	44557617	44540702	44540720	-	78	---	---
Gm18	44560829	44580431	44560839	44561094	44580162	44580416	88	44560824	44560828	44580432	44580436	44579239	44579276	+	84	44560832	44580422
Gm18	44561474	44568115	44561474	44562197	44567391	44568115	99	---	---	---	---	44567131	44567143	+	76	44561474	44568112
Gm18	44568568	44579004	44568579	44569743	44577832	44578994	97	44568561	44568567	44579005	44579011	44570114	44570147	-	73	44568572	44578992
Gm18	44580560	44584288	44580565	44580886	44583964	44584287	92	44580554	44580559	44584289	44584294	44583827	44583865	+	71	---	---
Gm18	44623747	44643088	44623747	44625348	44641477	44643088	97	---	---	---	---	44625402	44625470	-	78	44623747	44643086
Gm18	44709426	44727921	44709430	44710521	44726827	44727921	99	44709419	44709425	44727922	44727928	44711223	44711258	-	75	44709430	44727919
Gm18	44710922	44720592	44710922	44711332	44720158	44720592	89	---	---	---	---	---	---	0	--	44710924	44720590
Gm18	44738715	44759805	44738715	44739319	44759216	44759805	88	---	---	---	---	44740144	44740156	-	76	44738720	44759789
Gm18	44749030	44755773	44749030	44750502	44754331	44755769	93	44749024	44749029	44755774	44755779	44750625	44750651	-	81	---	---
Gm18	44758300	44760742	44758303	44758520	44760517	44760732	92	44758294	44758299	44760743	44760748	44760417	44760440	+	75	44758302	44760731
Gm18	44766393	44782629	44766406	44767839	44781192	44782615	94	44766388	44766392	44782630	44782634	44780954	44781026	+	76	44766407	44782613
Gm18	44790275	44794274	44790275	44790703	44793850	44794274	86	---	---	---	---	44790843	44790861	-	78	44790275	44794265
Gm18	44799004	44802627	44799004	44799468	44802164	44802627	93	---	---	---	---	44802032	44802046	+	80	---	---
Gm18	44804551	44807127	44804561	44805267	44806417	44807120	92	44804546	44804550	44807128	44807132	---	---	0	--	44804551	44807117
Gm18	44808716	44817070	44808716	44809130	44816656	44817070	92	---	---	---	---	44816279	44816316	+	84	---	---
Gm18	44809130	44816541	44809130	44809766	44815904	44816541	98	---	---	---	---	44810051	44810072	-	72	44809130	44816524
Gm18	44819233	44825023	44819233	44819337	44824919	44825023	97	---	---	---	---	44819497	44819617	-	76	44819233	44825005
Gm18	44819557	44823781	44819561	44820091	44823241	44823771	99	44819552	44819556	44823782	44823786	---	---	0	--	44819558	44823777
Gm18	44826149	44833629	44826149	44826592	44833186	44833629	88	---	---	---	---	---	---	0	--	---	---
Gm18	44829752	44832999	44829752	44830206	44832543	44832999	96	---	---	---	---	44830259	44830321	-	76	44829766	44832997
Gm18	44855893	44858726	44855893	44856099	44858520	44858726	98	---	---	---	---	44856156	44856168	-	76	44855893	44858720
Gm18	44900344	44905784	44900346	44900751	44905377	44905782	99	44900337	44900343	44905785	44905791	44900938	44900983	-	71	44900348	44905780
Gm18	44923538	44942229	44923538	44925141	44940661	44942229	95	---	---	---	---	44925194	44925265	-	76	---	---
Gm18	44946039	44952046	44946039	44947751	44950339	44952046	97	---	---	---	---	44950209	44950243	+	80	44946039	44952044
Gm18	44970120	44974911	44970121	44970485	44974541	44974902	94	44970115	44970119	44974912	44974916	44974498	44974511	+	78	44970122	44974899
Gm18	44976040	44980752	44976054	44976185	44980611	44980742	93	44976034	44976039	44980753	44980758	44980413	44980461	+	77	44976049	44980743
Gm18	45010438	45013769	45010438	45010588	45013618	45013769	88	---	---	---	---	45013483	45013501	+	78	45010442	45013766
Gm18	45052317	45064472	45052317	45053433	45063364	45064472	94	---	---	---	---	45063070	45063084	+	80	45052317	45064470
Gm18	45101229	45104428	45101233	45102014	45103641	45104421	87	45101220	45101228	45104429	45104437	45103578	45103601	+	75	---	---
Gm18	45108173	45113070	45108173	45109044	45112199	45113070	95	---	---	---	---	45112172	45112186	+	80	45108181	45113066
Gm18	45109341	45111310	45109341	45110109	45110559	45111310	90	---	---	---	---	---	---	0	--	---	---
Gm18	45112247	45117961	45112247	45114965	45115245	45117961	92	---	---	---	---	45115170	45115184	+	80	45112252	45117949
Gm18	45119691	45141507	45119691	45119981	45141217	45141507	94	---	---	---	---	45140195	45140226	+	87	---	---
Gm18	45158644	45163283	45158644	45159731	45162219	45163283	91	---	---	---	---	45159792	45159821	-	80	45158645	45163281
Gm18	45172656	45181123	45172656	45173166	45180613	45181123	95	---	---	---	---	45180310	45180337	+	75	45172672	45181118
Gm18	45182110	45187445	45182110	45183016	45186581	45187445	92	---	---	---	---	45183149	45183168	-	70	45182110	45187443
Gm18	45201783	45218847	45201783	45202611	45218040	45218847	86	---	---	---	---	45203315	45203338	-	70	---	---
Gm18	45206622	45215882	45206622	45207605	45214865	45215882	88	---	---	---	---	45214502	45214526	+	76	---	---
Gm18	45240505	45254979	45240505	45241177	45254280	45254979	92	---	---	---	---	45253870	45253905	+	75	---	---
Gm18	45241569	45249967	45241569	45241784	45249752	45249967	100	---	---	---	---	45249388	45249411	+	79	45241572	45249958
Gm18	45250450	45255219	45250450	45250695	45254974	45255219	97	---	---	---	---	45250827	45250846	-	70	---	---
Gm18	45328154	45334527	45328157	45328624	45334060	45334527	98	45328149	45328153	45334528	45334532	45333894	45333909	+	75	---	---
Gm18	45444513	45449757	45444513	45445910	45448360	45449757	96	---	---	---	---	45448271	45448302	+	75	---	---
Gm18	45469664	45474834	45469664	45470046	45474452	45474834	99	---	---	---	---	45470065	45470077	-	84	45469664	45474832
Gm18	45497302	45502010	45497302	45497480	45501832	45502010	92	---	---	---	---	---	---	0	--	45497304	45501997
Gm18	45525830	45532962	45525830	45526379	45532413	45532962	99	---	---	---	---	45526551	45526564	-	100	45525832	45532960
Gm18	45574885	45584622	45574885	45575348	45584168	45584622	94	---	---	---	---	45583800	45583831	+	71	---	---
Gm18	45577484	45592642	45577495	45578910	45591207	45592629	95	45577478	45577483	45592643	45592648	45579453	45579472	-	75	45577493	45592633
Gm18	45582887	45597288	45582887	45583201	45596975	45597288	90	---	---	---	---	45583762	45583799	-	78	---	---
Gm18	45584695	45591184	45584695	45585165	45590714	45591184	97	---	---	---	---	45590654	45590669	+	75	45584696	45591182
Gm18	45598306	45607789	45598306	45598789	45607322	45607789	91	---	---	---	---	45607142	45607159	+	77	---	---
Gm18	45614978	45619722	45614979	45615285	45619427	45619722	90	45614973	45614977	45619723	45619727	45615422	45615459	-	76	45614978	45619721
Gm18	45616702	45622882	45616702	45617230	45622358	45622882	94	---	---	---	---	---	---	0	--	---	---
Gm18	45622963	45633731	45622963	45624067	45632622	45633731	91	---	---	---	---	45624451	45624493	-	72	---	---
Gm18	45637633	45644309	45637633	45639459	45642513	45644309	86	---	---	---	---	45639548	45639568	-	76	45637640	45644307
Gm18	45638131	45643189	45638131	45638307	45643015	45643189	88	---	---	---	---	45642881	45642962	+	75	---	---
Gm18	45654298	45673795	45654306	45659447	45668968	45673789	86	45654291	45654297	45673796	45673802	45659767	45659780	-	85	45654311	45673783
Gm18	45655312	45672282	45655322	45657825	45669758	45672269	92	45655307	45655311	45672283	45672287	45658201	45658214	-	71	---	---
Gm18	45658926	45674060	45658926	45659718	45673258	45674060	91	---	---	---	---	45672707	45672784	+	76	45658940	45674058
Gm18	45719830	45729093	45719830	45720272	45728649	45729093	95	---	---	---	---	45720478	45720497	-	75	45719846	45729091
Gm18	45775288	45795125	45775294	45776604	45793848	45795116	89	45775283	45775287	45795126	45795130	45793108	45793122	+	73	45775290	45795121
Gm18	45798515	45803745	45798530	45798844	45803448	45803731	86	45798510	45798514	45803746	45803750	45803303	45803314	+	83	---	---
Gm18	45844282	45850709	45844282	45845267	45849713	45850709	86	---	---	---	---	45845370	45845466	-	76	---	---
Gm18	45871351	45882239	45871351	45871904	45881676	45882239	86	---	---	---	---	45872351	45872377	-	81	45871364	45882231
Gm18	45886982	45889465	45886997	45887303	45889149	45889454	91	45886977	45886981	45889466	45889470	45889049	45889075	+	77	45886985	45889452
Gm18	45990625	45996959	45990625	45991094	45996494	45996950	91	45990619	45990624	45996960	45996965	45996382	45996397	+	75	45990625	45996957
Gm18	45998280	46003314	45998280	45998774	46002815	46003311	93	45998274	45998279	46003315	46003320	45998940	45998961	-	90	45998281	46003306
Gm18	46033601	46044696	46033601	46035049	46043248	46044696	94	---	---	---	---	46043095	46043148	+	77	46033611	46044694
Gm18	46039116	46041877	46039126	46039480	46041511	46041865	98	46039111	46039115	46041878	46041882	46041426	46041455	+	80	46039126	46041863
Gm18	46087383	46092755	46087383	46088290	46091848	46092755	99	---	---	---	---	46088423	46088442	-	70	46087383	46092753
Gm18	46120848	46126087	46120848	46121686	46125277	46126087	94	---	---	---	---	46125164	46125233	+	82	46120852	46126085
Gm18	46131876	46143678	46131876	46133022	46142549	46143677	92	46131871	46131875	46143679	46143683	46133232	46133271	-	70	---	---
Gm18	46170263	46178796	46170265	46172630	46176413	46178796	92	46170258	46170262	46178797	46178801	46172736	46172767	-	71	---	---
Gm18	46190899	46197340	46190899	46191858	46196364	46197331	93	46190894	46190898	46197341	46197345	46192037	46192059	-	73	46190900	46197337
Gm18	46311442	46315772	46311442	46311628	46315587	46315772	96	---	---	---	---	46311800	46311817	-	72	46311442	46315766
Gm18	46334121	46339634	46334121	46334571	46339179	46339634	91	---	---	---	---	46334664	46334682	-	73	---	---
Gm18	46393339	46409587	46393339	46394995	46407912	46409587	98	---	---	---	---	46395617	46395635	-	84	46393339	46409581
Gm18	46436951	46439517	46436951	46437282	46439186	46439517	95	---	---	---	---	46439105	46439132	+	78	46436952	46439515
Gm18	46447089	46451774	46447089	46447276	46451587	46451774	99	---	---	---	---	46451388	46451414	+	81	46447089	46451771
Gm18	46489546	46500019	46489546	46490968	46498515	46500019	85	---	---	---	---	46490980	46491000	-	76	46489547	46500017
Gm18	46501680	46517683	46501680	46503310	46516004	46517683	90	---	---	---	---	46503450	46503481	-	84	46501680	46517680
Gm18	46505829	46520914	46505842	46506061	46520689	46520908	87	46505824	46505828	46520915	46520919	46506771	46506793	-	78	46505844	46520906
Gm18	46544735	46550935	46544744	46545183	46550484	46550922	97	46544729	46544734	46550936	46550941	46545422	46545446	-	76	46544744	46550925
Gm18	46552319	46559183	46552319	46552665	46558837	46559183	88	---	---	---	---	46552904	46552953	-	74	---	---
Gm18	46564741	46573530	46564741	46565660	46572611	46573530	98	---	---	---	---	46572360	46572374	+	86	---	---
Gm18	46584726	46594813	46584734	46585850	46593708	46594813	93	46584721	46584725	46594814	46594818	46593397	46593413	+	70	46584726	46594811
Gm18	46659839	46672698	46659849	46663459	46669028	46672686	90	46659833	46659838	46672699	46672704	46663654	46663686	-	72	46659849	46672679
Gm18	46681797	46702968	46681797	46682447	46702314	46702968	93	---	---	---	---	46683391	46683420	-	73	---	---
Gm18	46687789	46697703	46687803	46689001	46696502	46697700	99	46687784	46687788	46697704	46697708	46689256	46689313	-	70	46687803	46697693
Gm18	46718416	46724889	46718416	46718983	46724329	46724889	92	---	---	---	---	46724272	46724291	+	70	---	---
Gm18	46748610	46753867	46748610	46748985	46753492	46753867	98	---	---	---	---	46753266	46753324	+	74	46748610	46753865
Gm18	46762738	46770669	46762738	46763051	46770356	46770669	94	---	---	---	---	46763345	46763370	-	73	46762739	46770668
Gm18	46771069	46776763	46771069	46771612	46776221	46776763	90	---	---	---	---	46775990	46776032	+	90	---	---
Gm18	46814152	46817781	46814152	46814588	46817345	46817781	97	---	---	---	---	46814701	46814713	-	84	46814155	46817779
Gm18	46818804	46833675	46818804	46820426	46832058	46833667	95	46818799	46818803	46833676	46833680	46820527	46820552	-	96	46818804	46833665
Gm18	46839797	46846228	46839797	46840350	46845700	46846228	88	---	---	---	---	---	---	0	--	46839804	46846223
Gm18	46872317	46877743	46872317	46872624	46877430	46877743	94	---	---	---	---	46877314	46877338	+	72	46872318	46877742
Gm18	46878154	46884452	46878154	46878696	46883910	46884452	90	---	---	---	---	46883664	46883682	+	78	---	---
Gm18	46888127	46906693	46888133	46889704	46905076	46906685	93	46888122	46888126	46906694	46906698	46890391	46890407	-	82	46888131	46906692
Gm18	46924243	46934614	46924247	46927228	46931594	46934610	90	46924237	46924242	46934615	46934620	46927230	46927245	-	75	---	---
Gm18	46939774	46952535	46939775	46941242	46951052	46952521	95	46939768	46939773	46952536	46952541	46941296	46941368	-	76	46939786	46952519
Gm18	46953529	46962472	46953529	46954175	46961823	46962472	98	---	---	---	---	46961459	46961478	+	75	---	---
Gm18	46973451	46984831	46973451	46974543	46983738	46984831	98	---	---	---	---	46983569	46983596	+	89	46973452	46984829
Gm18	46977080	46980847	46977080	46978662	46979260	46980843	98	46977075	46977079	46980848	46980852	46978664	46978675	-	75	---	---
Gm18	47006850	47012276	47006850	47007157	47011963	47012276	93	---	---	---	---	47011847	47011871	+	72	47006851	47012275
Gm18	47012687	47018983	47012687	47013231	47018441	47018983	90	---	---	---	---	47018195	47018213	+	78	---	---
Gm18	47034936	47040450	47034936	47035243	47040136	47040450	94	---	---	---	---	47040020	47040044	+	72	47034937	47040449
Gm18	47040861	47050918	47040861	47041379	47050402	47050918	91	---	---	---	---	47041791	47041829	-	74	---	---
Gm18	47080312	47089417	47080312	47081335	47088369	47089417	94	---	---	---	---	47081551	47081581	-	87	47080318	47089415
Gm18	47080449	47089339	47080449	47081257	47088509	47089339	94	---	---	---	---	47081551	47081581	-	87	---	---
Gm18	47101966	47105598	47101966	47102403	47105161	47105598	96	---	---	---	---	47102515	47102527	-	84	47101969	47105595
Gm18	47106807	47119642	47106807	47108150	47118284	47119642	94	---	---	---	---	47108267	47108339	-	76	47106817	47119630
Gm18	47125898	47132284	47125898	47126444	47131745	47132284	90	---	---	---	---	47131597	47131616	+	70	47125905	47132283
Gm18	47219025	47234452	47219025	47221572	47231908	47234452	91	---	---	---	---	47221943	47221977	-	74	47219038	47234447
Gm18	47221569	47238334	47221569	47223523	47236379	47238334	88	---	---	---	---	47235759	47235784	+	80	47221570	47238333
Gm18	47229508	47239238	47229508	47230418	47238331	47239238	91	---	---	---	---	47230687	47230701	-	80	47229515	47239235
Gm18	47278679	47286684	47278679	47279801	47285569	47286684	95	---	---	---	---	47279923	47280005	-	71	47278679	47286681
Gm18	47290847	47311043	47290847	47291419	47310470	47311043	95	---	---	---	---	47309549	47309592	+	75	47290847	47311032
Gm18	47301789	47307317	47301789	47302751	47306355	47307317	99	---	---	---	---	47306240	47306287	+	81	47301789	47307315
Gm18	47338455	47359191	47338455	47340258	47357432	47359191	93	---	---	---	---	47356574	47356605	+	71	47338455	47359185
Gm18	47359661	47370460	47359661	47360282	47369842	47370460	96	---	---	---	---	47360736	47360760	-	76	47359664	47370454
Gm18	47375320	47379035	47375320	47375892	47378456	47379035	88	---	---	---	---	47375985	47376016	-	81	47375321	47379031
Gm18	47383796	47388682	47383810	47383985	47388494	47388669	94	47383791	47383795	47388683	47388687	47388388	47388417	+	83	47383811	47388674
Gm18	47419859	47424644	47419859	47420029	47424474	47424644	99	---	---	---	---	47424268	47424285	+	72	47419859	47424642
Gm18	47437104	47443031	47437104	47438183	47441961	47443031	95	---	---	---	---	47438228	47438244	-	76	47437116	47443022
Gm18	47476932	47487370	47476932	47478086	47486216	47487370	98	---	---	---	---	47478365	47478379	-	80	47476933	47487368
Gm18	47493405	47502478	47493416	47494487	47501388	47502478	96	47493400	47493404	47502479	47502483	47494612	47494652	-	85	47493410	47502476
Gm18	47519273	47526543	47519273	47520910	47524905	47526543	99	---	---	---	---	47524890	47524901	+	75	---	---
Gm18	47689281	47695532	47689281	47690510	47694150	47695532	85	---	---	---	---	47693990	47694026	+	72	47689281	47695514
Gm18	47726373	47730092	47726373	47726785	47729672	47730084	98	47726368	47726372	47730093	47730097	47729547	47729559	+	84	47726373	47730082
Gm18	47741832	47748008	47741832	47742058	47747780	47748008	86	---	---	---	---	47747706	47747734	+	72	---	---
Gm18	47779205	47781851	47779218	47779411	47781653	47781846	93	47779200	47779204	47781852	47781856	47781540	47781592	+	79	47779212	47781833
Gm18	47842822	47848436	47842822	47843192	47848071	47848436	90	---	---	---	---	47843272	47843301	-	70	47842833	47848426
Gm18	47882131	47886971	47882131	47882231	47886871	47886971	94	---	---	---	---	47882233	47882261	-	79	47882134	47886969
Gm18	47910856	47919220	47910856	47912057	47917961	47919220	85	---	---	---	---	47912091	47912316	-	71	47910856	47919217
Gm18	47941700	47946968	47941700	47942093	47946578	47946968	87	---	---	---	---	47942099	47942136	-	71	---	---
Gm18	47985947	47999043	47985947	47986918	47998096	47999043	85	---	---	---	---	47987229	47987272	-	81	47985954	47999041
Gm18	47988696	47997175	47988696	47989682	47996187	47997175	96	---	---	---	---	47989938	47989966	-	75	47988696	47997173
Gm18	48070440	48090575	48070440	48071600	48089414	48090575	93	---	---	---	---	48072311	48072330	-	70	---	---
Gm18	48072860	48079169	48072863	48073786	48078272	48079164	92	48072855	48072859	48079170	48079174	48078066	48078088	+	82	48072872	48079161
Gm18	48076803	48092060	48076803	48077361	48091497	48092060	89	---	---	---	---	48077839	48077858	-	75	---	---
Gm18	48076845	48092060	48076845	48077361	48091534	48092060	89	---	---	---	---	48077839	48077858	-	75	---	---
Gm18	48124603	48139077	48124603	48125005	48138675	48139077	97	---	---	---	---	48138606	48138622	+	82	48124604	48139075
Gm18	48126658	48135916	48126658	48127774	48134815	48135906	96	48126652	48126657	48135917	48135922	48134629	48134660	+	87	48126658	48135914
Gm18	48215794	48221127	48215794	48216562	48220363	48221127	92	---	---	---	---	48220304	48220356	+	75	48215802	48221125
Gm18	48325488	48330071	48325497	48325806	48329749	48330058	96	48325483	48325487	48330072	48330076	48329609	48329665	+	71	48325497	48330061
Gm18	48338045	48359377	48338045	48338221	48359201	48359377	93	---	---	---	---	48358346	48358389	+	86	---	---
Gm18	48340516	48358283	48340516	48341640	48357164	48358283	92	---	---	---	---	48356401	48356414	+	85	48340531	48358266
Gm18	48344197	48350915	48344197	48345798	48349271	48350915	94	---	---	---	---	48345956	48345972	-	76	48344198	48350913
Gm18	48351356	48358763	48351357	48351822	48358283	48358750	93	48351351	48351355	48358764	48358768	48358080	48358111	+	84	48351357	48358756
Gm18	48360262	48366970	48360267	48360744	48366493	48366970	91	48360256	48360261	48366971	48366976	48360967	48360983	-	70	---	---
Gm18	48419022	48422170	48419036	48419167	48422031	48422162	95	48419017	48419021	48422171	48422175	48419218	48419243	-	76	---	---
Gm18	48447638	48457748	48447651	48448775	48456598	48457733	95	48447633	48447637	48457749	48457753	48456227	48456248	+	77	48447640	48457740
Gm18	48494509	48508385	48494509	48496143	48506760	48508385	92	48494504	48494508	48508386	48508390	48506229	48506256	+	85	---	---
Gm18	48511539	48517145	48511539	48513058	48515578	48517145	90	---	---	---	---	48515471	48515536	+	77	48511539	48517142
Gm18	48614671	48623993	48614671	48615872	48622788	48623993	98	---	---	---	---	48622729	48622747	+	89	---	---
Gm18	48641368	48644503	48641373	48641601	48644277	48644503	92	48641362	48641367	48644504	48644509	48644221	48644238	+	88	48641381	48644500
Gm18	48751371	48756002	48751374	48751855	48755504	48755992	85	48751366	48751370	48756003	48756007	48752006	48752038	-	72	---	---
Gm18	48774158	48779394	48774158	48774896	48778621	48779394	90	---	---	---	---	48775061	48775073	-	76	---	---
Gm18	48802851	48812071	48802861	48803962	48810975	48812071	95	48802846	48802850	48812072	48812076	48810806	48810828	+	91	---	---
Gm18	48856482	48860107	48856482	48856915	48859674	48860107	96	---	---	---	---	48857028	48857040	-	84	48856483	48860105
Gm18	48899145	48912120	48899145	48899753	48911469	48912120	87	---	---	---	---	48911031	48911051	+	85	---	---
Gm18	48902587	48911401	48902587	48903638	48910354	48911401	95	---	---	---	---	48910195	48910209	+	100	---	---
Gm18	48916660	48924174	48916667	48917431	48923413	48924174	90	48916655	48916659	48924175	48924179	48923148	48923240	+	73	---	---
Gm18	48948374	48954202	48948377	48949728	48952864	48954195	94	48948369	48948373	48954203	48954207	48952712	48952755	+	72	---	---
Gm18	48979330	48984796	48979330	48979759	48984374	48984796	88	---	---	---	---	48979916	48979930	-	73	48979338	48984784
Gm18	49025499	49032498	49025499	49027154	49030849	49032498	96	---	---	---	---	49030664	49030695	+	78	49025503	49032480
Gm18	49034252	49053945	49034253	49035892	49052289	49053944	97	49034247	49034251	49053946	49053950	49051469	49051485	+	70	49034256	49053942
Gm18	49063674	49069042	49063674	49064583	49068134	49069042	98	---	---	---	---	49068022	49068090	+	84	49063675	49069039
Gm18	49075868	49095350	49075868	49076041	49095177	49095350	93	---	---	---	---	49076866	49076888	-	78	49075868	49095348
Gm18	49118249	49123962	49118264	49119301	49122916	49123958	96	49118244	49118248	49123963	49123967	49122754	49122770	+	70	---	---
Gm18	49132332	49138765	49132340	49132683	49138410	49138753	97	49132327	49132331	49138766	49138770	49132843	49132882	-	70	49132335	49138750
Gm18	49161960	49174218	49161960	49162134	49174044	49174218	94	---	---	---	---	49173562	49173588	+	70	49161969	49174215
Gm18	49369485	49372563	49369490	49369922	49372122	49372555	90	49369480	49369484	49372564	49372568	49372013	49372057	+	82	49369487	49372560
Gm18	49390545	49403644	49390545	49391429	49402760	49403644	99	---	---	---	---	49391956	49391973	-	77	49390545	49403642
Gm18	49418152	49428314	49418152	49419250	49427219	49428314	91	---	---	---	---	49426956	49426995	+	70	49418152	49428302
Gm18	49464562	49471843	49464562	49465648	49470770	49471843	97	---	---	---	---	49470556	49470594	+	71	49464562	49471841
Gm18	49517836	49523702	49517836	49518928	49522610	49523702	99	---	---	---	---	49522535	49522562	+	75	49517841	49523700
Gm18	49527136	49532001	49527136	49527306	49531831	49532001	91	---	---	---	---	49527308	49527328	-	85	49527143	49531994
Gm18	49546168	49566343	49546168	49547218	49565293	49566343	99	---	---	---	---	49564425	49564482	+	74	---	---
Gm18	49547846	49559415	49547846	49548188	49559073	49559415	99	---	---	---	---	49548221	49548241	-	76	49547850	49559407
Gm18	49609951	49618939	49609951	49610494	49618407	49618939	86	---	---	---	---	49610870	49610890	-	80	---	---
Gm18	49620007	49632650	49620007	49621355	49631306	49632650	91	---	---	---	---	49621638	49621710	-	75	---	---
Gm18	49625182	49636556	49625182	49625623	49636115	49636556	89	---	---	---	---	---	---	0	--	49625190	49636542
Gm18	49655894	49664107	49655894	49657780	49662227	49664107	92	---	---	---	---	---	---	0	--	---	---
Gm18	49656105	49663645	49656105	49657319	49662438	49663645	91	---	---	---	---	49657523	49657557	-	80	49656122	49663641
Gm18	49691431	49700718	49691431	49692436	49699713	49700718	99	---	---	---	---	49692572	49692585	-	71	49691432	49700712
Gm18	49719688	49728976	49719698	49720699	49727978	49728976	97	49719682	49719687	49728977	49728982	49720839	49720852	-	71	49719688	49728974
Gm18	49773438	49784282	49773438	49774531	49783189	49784282	99	---	---	---	---	49782864	49782921	+	70	49773440	49784277
Gm18	49780543	49783943	49780543	49781312	49783191	49783943	89	---	---	---	---	---	---	0	--	49780543	49783927
Gm18	49828552	49843969	49828565	49828863	49843660	49843955	86	49828547	49828551	49843970	49843974	49842920	49842946	+	81	---	---
Gm18	49877535	49889118	49877535	49878788	49887861	49889118	90	49877529	49877534	49889119	49889124	49879216	49879233	-	83	49877540	49889116
Gm18	49893761	49910695	49893761	49896371	49908101	49910695	94	---	---	---	---	49907582	49907607	+	80	49893763	49910688
Gm18	49997179	50010908	49997179	49997416	50010669	50010908	94	---	---	---	---	49998032	49998062	-	74	49997182	50010904
Gm18	50021084	50026579	50021084	50022061	50025601	50026578	96	50021079	50021083	50026580	50026584	50022088	50022174	-	78	50021086	50026575
Gm18	50038059	50044146	50038059	50038275	50043927	50044146	88	---	---	---	---	50038405	50038421	-	70	50038073	50044144
Gm18	50118986	50125463	50118986	50119897	50124560	50125463	89	---	---	---	---	50120105	50120126	-	72	50118990	50125448
Gm18	50134368	50140811	50134379	50134843	50140334	50140802	86	50134362	50134367	50140812	50140817	50134973	50134991	-	78	50134379	50140805
Gm18	50180735	50185926	50180735	50181164	50185497	50185926	92	50180730	50180734	50185927	50185931	50181340	50181380	-	85	50180735	50185925
Gm18	50213403	50225212	50213403	50214754	50223878	50225212	95	---	---	---	---	50215111	50215141	-	77	50213405	50225209
Gm18	50255361	50270795	50255361	50256705	50269424	50270795	91	---	---	---	---	50257311	50257335	-	76	50255371	50270784
Gm18	50274211	50279731	50274221	50274816	50279142	50279725	95	50274205	50274210	50279732	50279737	50278929	50278953	+	72	50274221	50279727
Gm18	50311445	50327272	50311453	50311993	50326734	50327270	91	50311439	50311444	50327273	50327278	50326152	50326165	+	78	---	---
Gm18	50317452	50334269	50317452	50318542	50333226	50334265	89	50317447	50317451	50334270	50334274	50333076	50333100	+	80	---	---
Gm18	50319889	50334942	50319889	50320571	50334257	50334942	92	---	---	---	---	50333579	50333620	+	78	---	---
Gm18	50326165	50336901	50326165	50326679	50336378	50336901	87	---	---	---	---	50327071	50327086	-	87	---	---
Gm18	50350002	50360824	50350002	50350614	50360221	50360824	88	---	---	---	---	50350974	50351095	-	72	50350006	50360814
Gm18	50429023	50433904	50429030	50430963	50431964	50433896	99	50429015	50429022	50433905	50433912	---	---	0	--	---	---
Gm18	50441515	50448220	50441515	50442509	50447268	50448219	90	50441510	50441514	50448221	50448225	50447101	50447116	+	87	50441515	50448216
Gm18	50449691	50452297	50449691	50449884	50452112	50452297	86	---	---	---	---	50452099	50452110	+	83	50449696	50452281
Gm18	50500595	50505006	50500595	50500831	50504779	50505006	87	---	---	---	---	50500939	50500958	-	85	---	---
Gm18	50526604	50530643	50526604	50526840	50530407	50530643	89	---	---	---	---	50530383	50530405	+	91	50526611	50530629
Gm18	50541519	50548089	50541519	50541892	50547714	50548089	90	---	---	---	---	50547422	50547438	+	100	---	---
Gm18	50572839	50577836	50572839	50573300	50577356	50577836	89	---	---	---	---	50573469	50573490	-	90	50572840	50577834
Gm18	50606038	50621176	50606038	50606379	50620834	50621176	99	---	---	---	---	50606895	50607101	-	81	50606056	50621174
Gm18	50635529	50646072	50635529	50637063	50644574	50646072	92	---	---	---	---	50637074	50637094	-	76	50635530	50646069
Gm18	50731359	50736471	50731369	50731875	50735947	50736469	92	50731353	50731358	50736472	50736477	50735757	50735778	+	90	50731363	50736467
Gm18	50755657	50761852	50755659	50756423	50761072	50761850	91	50755651	50755656	50761853	50761858	50756539	50756563	-	92	50755660	50761849
Gm18	50774542	50780892	50774542	50775001	50780433	50780892	95	---	---	---	---	50780215	50780228	+	85	50774542	50780890
Gm18	50900422	50905139	50900435	50900626	50904947	50905138	97	50900417	50900421	50905140	50905144	50900798	50900824	-	85	50900435	50905136
Gm18	50929191	50935152	50929191	50929488	50934862	50935146	86	50929186	50929190	50935153	50935157	50929624	50929666	-	74	---	---
Gm18	50956938	50963277	50956938	50957394	50962828	50963277	92	---	---	---	---	50962724	50962739	+	75	50956938	50963274
Gm18	51017645	51022203	51017645	51017856	51021992	51022203	88	---	---	---	---	51021897	51021926	+	70	51017652	51022195
Gm18	51068135	51088922	51068135	51068890	51088154	51088922	92	---	---	---	---	51087305	51087369	+	73	51068137	51088913
Gm18	51070860	51092194	51070860	51071794	51091261	51092194	98	---	---	---	---	51090513	51090541	+	72	---	---
Gm18	51090086	51096559	51090086	51091714	51094913	51096559	90	---	---	---	---	---	---	0	--	51090095	51096546
Gm18	51090132	51096477	51090132	51091632	51094959	51096477	91	---	---	---	---	---	---	0	--	---	---
Gm18	51111326	51119178	51111332	51111500	51118999	51119170	91	51111319	51111325	51119179	51119185	51111717	51111747	-	74	---	---
Gm18	51112444	51134111	51112457	51112866	51133706	51134104	85	51112437	51112443	51134112	51134118	51113695	51113709	-	86	---	---
Gm18	51113210	51119781	51113210	51113845	51119161	51119781	89	---	---	---	---	51119032	51119044	+	76	---	---
Gm18	51115760	51122769	51115760	51116453	51122112	51122769	86	---	---	---	---	51116547	51116585	-	76	51115761	51122756
Gm18	51151727	51158482	51151727	51152052	51158162	51158480	85	51151721	51151726	51158483	51158488	51158105	51158117	+	76	51151735	51158478
Gm18	51176747	51195988	51176747	51177345	51195389	51195988	86	---	---	---	---	51177977	51177994	-	77	---	---
Gm18	51177527	51189150	51177541	51178841	51187788	51189147	90	51177521	51177526	51189151	51189156	51187352	51187382	+	70	---	---
Gm18	51203498	51208122	51203498	51205293	51206296	51208122	93	---	---	---	---	51205323	51205339	-	70	---	---
Gm18	51282323	51298298	51282330	51282745	51297850	51298289	87	51282318	51282322	51298299	51298303	51297181	51297195	+	86	51282328	51298294
Gm18	51306341	51312663	51306341	51306821	51312181	51312663	88	---	---	---	---	51311942	51311957	+	75	---	---
Gm18	51338621	51345123	51338621	51340172	51343613	51345123	91	---	---	---	---	51340268	51340279	-	83	51338621	51345119
Gm18	51409361	51412399	51409361	51409549	51412211	51412399	95	---	---	---	---	51409665	51409681	-	76	51409362	51412398
Gm18	51466133	51476557	51466144	51466406	51476273	51476545	89	51466126	51466132	51476558	51476564	51466748	51466797	-	74	51466147	51476546
Gm18	51470050	51475482	51470050	51471013	51474508	51475482	93	---	---	---	---	51471079	51471126	-	81	51470050	51475480
Gm18	51477654	51487893	51477654	51479431	51486113	51487893	97	---	---	---	---	51479590	51479608	-	73	51477654	51487886
Gm18	51542904	51550760	51542904	51543007	51550657	51550760	96	---	---	---	---	51550275	51550307	+	72	---	---
Gm18	51554510	51573562	51554510	51555976	51572133	51573562	90	---	---	---	---	51556470	51556512	-	79	51554523	51573560
Gm18	51558262	51566870	51558262	51559358	51565775	51566870	99	---	---	---	---	51559516	51559544	-	86	51558263	51566868
Gm18	51594551	51600244	51594551	51595064	51599748	51600244	88	---	---	---	---	51595137	51595299	-	79	51594551	51600242
Gm18	51614070	51620240	51614070	51614453	51619867	51620240	93	---	---	---	---	51619715	51619750	+	77	51614070	51620238
Gm18	51675775	51678824	51675775	51676110	51678477	51678824	85	---	---	---	---	---	---	0	--	---	---
Gm18	51713942	51725853	51713942	51716557	51723176	51725843	90	51713936	51713941	51725854	51725859	51723099	51723126	+	78	51713942	51725843
Gm18	51831834	51840715	51831834	51832360	51840189	51840715	93	---	---	---	---	51839881	51839895	+	100	---	---
Gm18	51880871	51894306	51880871	51881041	51894135	51894306	94	---	---	---	---	51893511	51893556	+	82	51880889	51894305
Gm18	51905606	51910416	51905618	51905965	51910054	51910401	97	51905601	51905605	51910417	51910421	51909976	51909989	+	78	51905618	51910413
Gm18	51924232	51928231	51924244	51924994	51927466	51928231	92	51924227	51924231	51928232	51928236	---	---	0	--	51924235	51928229
Gm18	51955535	51960479	51955535	51955776	51960238	51960479	95	---	---	---	---	51960214	51960231	+	72	---	---
Gm18	51991861	51995477	51991861	51992294	51995045	51995477	97	---	---	---	---	---	---	0	--	51991861	51995475
Gm18	51997666	52013252	51997666	51999231	52011730	52013252	93	---	---	---	---	52011118	52011135	+	94	51997669	52013236
Gm18	52001161	52022467	52001167	52003361	52020357	52022464	91	52001155	52001160	52022468	52022473	52004066	52004099	-	85	---	---
Gm18	52001970	52021974	52001978	52002840	52021169	52021967	86	52001965	52001969	52021975	52021979	52003724	52003757	-	79	---	---
Gm18	52003742	52023636	52003742	52004550	52022840	52023636	94	---	---	---	---	52022273	52022290	+	72	52003757	52023624
Gm18	52013835	52018989	52013835	52014215	52018601	52018989	95	---	---	---	---	52014264	52014281	-	72	52013835	52018984
Gm18	52024922	52042069	52024922	52025306	52041684	52042069	92	---	---	---	---	52040921	52040949	+	75	---	---
Gm18	52032371	52046287	52032371	52032774	52045890	52046287	93	---	---	---	---	52045234	52045250	+	76	52032386	52046270
Gm18	52125480	52134810	52125482	52126480	52133822	52134795	92	52125475	52125479	52134811	52134815	52126601	52126630	-	93	52125482	52134791
Gm18	52151754	52156450	52151754	52151950	52156254	52156450	94	---	---	---	---	52152122	52152148	-	81	52151763	52156448
Gm18	52225481	52236852	52225481	52228978	52233277	52236852	91	---	---	---	---	52229070	52229096	-	74	52225483	52236846
Gm18	52359682	52362255	52359682	52360018	52361919	52362255	97	---	---	---	---	52360071	52360098	-	78	52359685	52362252
Gm18	52374434	52379796	52374434	52374847	52379383	52379796	99	---	---	---	---	52374960	52374972	-	84	52374435	52379794
Gm18	52524303	52528722	52524303	52524533	52528492	52528722	99	---	---	---	---	52524684	52524702	-	89	52524306	52528720
Gm18	52537893	52540651	52537893	52538135	52540408	52540651	90	---	---	---	---	52540338	52540362	+	80	52537903	52540649
Gm18	52570169	52574940	52570169	52570506	52574603	52574940	97	---	---	---	---	52574453	52574472	+	70	---	---
Gm18	52705709	52713137	52705709	52706630	52712145	52713137	90	---	---	---	---	52706777	52706796	-	95	52705709	52713134
Gm18	52786602	52790309	52786602	52786742	52790169	52790309	85	---	---	---	---	52786784	52786818	-	74	52786617	52790292
Gm18	52816470	52820401	52816470	52816940	52819930	52820401	90	---	---	---	---	52817042	52817054	-	76	---	---
Gm18	52896885	52901995	52896898	52897236	52901657	52901995	95	52896879	52896884	52901996	52902001	52897408	52897457	-	80	52896891	52901979
Gm18	52992047	53009942	52992047	52992347	53009641	53009942	94	---	---	---	---	52993158	52993189	-	78	52992052	53009941
Gm18	52997431	53007582	52997431	52997819	53007181	53007582	94	---	---	---	---	52997963	52998006	-	72	---	---
Gm18	53019019	53031003	53019019	53020136	53029885	53031003	96	---	---	---	---	53029404	53029427	+	79	---	---
Gm18	53022125	53039490	53022125	53023169	53038535	53039490	87	---	---	---	---	53038054	53038114	+	72	53022137	53039483
Gm18	53031000	53036251	53031000	53031411	53035839	53036250	98	53030995	53030999	53036252	53036256	53035656	53035726	+	77	53031000	53036250
Gm18	53041015	53060592	53041015	53042747	53058859	53060592	96	---	---	---	---	53043241	53043266	-	76	---	---
Gm18	53068064	53071820	53068064	53068431	53071463	53071820	96	---	---	---	---	53068506	53068532	-	70	53068064	53071817
Gm18	53136107	53140773	53136110	53136365	53140502	53140758	89	53136102	53136106	53140774	53140778	53140295	53140311	+	94	---	---
Gm18	53239067	53242903	53239067	53239751	53242220	53242903	94	---	---	---	---	---	---	0	--	53239067	53242901
Gm18	53266654	53271997	53266654	53267095	53271557	53271997	87	---	---	---	---	53267291	53267303	-	92	53266661	53271986
Gm18	53313335	53318169	53313335	53313633	53317871	53318169	95	---	---	---	---	53317691	53317704	+	71	53313335	53318167
Gm18	53331098	53347002	53331098	53332135	53345939	53347002	91	---	---	---	---	53345322	53345366	+	91	53331098	53346990
Gm18	53331098	53346692	53331098	53331843	53345939	53346692	91	---	---	---	---	53345322	53345366	+	91	53331098	53346686
Gm18	53332242	53337447	53332242	53332469	53337222	53337447	88	---	---	---	---	53337067	53337093	+	92	---	---
Gm18	53391293	53393816	53391293	53391607	53393491	53393816	85	---	---	---	---	53393397	53393424	+	71	---	---
Gm18	53419851	53434021	53419851	53421144	53432678	53434017	86	53419846	53419850	53434022	53434026	53421695	53421712	-	83	53419852	53434014
Gm18	53437265	53441098	53437265	53437460	53440911	53441098	85	---	---	---	---	53440824	53440871	+	70	53437268	53441096
Gm18	53494955	53504331	53494955	53496142	53503122	53504331	86	---	---	---	---	53502981	53503082	+	75	53494955	53504329
Gm18	53709787	53715001	53709792	53710204	53714589	53715001	99	53709782	53709786	53715002	53715006	53714520	53714536	+	70	53709793	53714999
Gm18	53750720	53759746	53750720	53750936	53759535	53759746	85	---	---	---	---	53759416	53759435	+	70	---	---
Gm18	53752953	53759150	53752953	53753925	53758247	53759150	85	---	---	---	---	53753993	53754008	-	87	53752954	53759147
Gm18	53803593	53813619	53803593	53804433	53812776	53813619	90	---	---	---	---	53804593	53804612	-	70	---	---
Gm18	53806121	53813978	53806136	53806494	53813624	53813977	88	53806116	53806120	53813979	53813983	53813349	53813368	+	80	53806129	53813975
Gm18	53831187	53835817	53831188	53831420	53835585	53835817	98	53831182	53831186	53835818	53835822	53835430	53835463	+	73	---	---
Gm18	53842649	53848516	53842649	53843284	53847881	53848516	86	---	---	---	---	53843432	53843450	-	84	53842649	53848514
Gm18	53930642	53947700	53930642	53930950	53947389	53947700	86	---	---	---	---	53931640	53931663	-	75	53930642	53947698
Gm18	53969935	53979135	53969945	53970194	53978875	53979123	95	53969930	53969934	53979136	53979140	53970456	53970473	-	72	53969945	53979133
Gm18	53970715	53975400	53970715	53970938	53975177	53975400	94	---	---	---	---	53974997	53975010	+	71	53970716	53975398
Gm18	54034995	54049505	54034998	54035423	54049068	54049491	86	54034990	54034994	54049506	54049510	54048607	54048620	+	71	---	---
Gm18	54109510	54124419	54109510	54109813	54124106	54124419	85	---	---	---	---	54110498	54110528	-	70	---	---
Gm18	54421253	54432095	54421253	54422780	54430580	54432095	98	---	---	---	---	54430288	54430308	+	85	54421259	54432092
Gm18	54900494	54905442	54900504	54900727	54905227	54905440	91	54900489	54900493	54905443	54905447	54900869	54900882	-	71	54900500	54905438
Gm18	54921482	54929569	54921484	54923950	54927115	54929566	94	54921476	54921481	54929570	54929575	---	---	0	--	---	---
Gm18	55024563	55029654	55024563	55024784	55029426	55029654	89	---	---	---	---	55029298	55029366	+	86	---	---
Gm18	55114742	55129940	55114742	55115058	55129624	55129940	92	---	---	---	---	55128939	55128969	+	70	55114745	55129933
Gm18	55234791	55239621	55234791	55235170	55239243	55239621	86	---	---	---	---	55235173	55235188	-	81	---	---
Gm18	55259639	55264495	55259639	55260024	55264115	55264495	92	---	---	---	---	55263979	55264032	+	72	55259640	55264493
Gm18	55354871	55366777	55354871	55355945	55365766	55366777	86	---	---	---	---	55356134	55356172	-	79	---	---
Gm18	55359018	55370646	55359018	55360293	55369333	55370646	90	---	---	---	---	55360466	55360479	-	71	55359031	55370633
Gm18	55366946	55384791	55366946	55367675	55384060	55384791	96	---	---	---	---	55368234	55368245	-	75	---	---
Gm18	55369209	55388891	55369209	55372170	55385812	55388891	94	---	---	---	---	55385667	55385708	+	73	---	---
Gm18	55372539	55391706	55372539	55373007	55391235	55391706	91	---	---	---	---	55390524	55390556	+	72	55372539	55391697
Gm18	55549330	55566642	55549330	55550735	55565179	55566642	91	---	---	---	---	55551322	55551354	-	75	55549334	55566631
Gm18	55549583	55566509	55549583	55550602	55565432	55566509	89	---	---	---	---	55564867	55564893	+	77	---	---
Gm18	55599813	55606304	55599828	55600321	55605783	55606301	86	55599808	55599812	55606305	55606309	55605647	55605665	+	73	55599829	55606299
Gm18	55606484	55612174	55606498	55607910	55610786	55612166	96	55606479	55606483	55612175	55612179	55610642	55610717	+	76	55606490	55612172
Gm18	55810935	55817737	55810949	55812847	55815828	55817728	94	55810930	55810934	55817738	55817742	55815698	55815722	+	84	---	---
Gm18	55833676	55837051	55833676	55833932	55836788	55837051	91	---	---	---	---	55836683	55836694	+	83	---	---
Gm18	55844477	55851386	55844477	55844711	55851151	55851386	98	---	---	---	---	55850857	55850875	+	78	55844478	55851383
Gm18	55853997	55860313	55853997	55854350	55859970	55860312	90	55853984	55853996	55860314	55860326	55859695	55859708	+	71	55853997	55860310
Gm18	55879274	55885420	55879274	55879983	55884701	55885420	89	---	---	---	---	55884655	55884699	+	71	55879275	55885405
Gm18	55879370	55885145	55879370	55879711	55884803	55885145	90	---	---	---	---	55884655	55884703	+	71	55879374	55885137
Gm18	55961036	55968631	55961036	55961342	55968316	55968631	86	---	---	---	---	55961545	55961569	-	76	---	---
Gm18	56127700	56134085	56127711	56129215	56132639	56134084	89	56127695	56127699	56134086	56134090	56132564	56132587	+	87	---	---
Gm18	56128389	56133452	56128389	56128519	56133320	56133452	95	---	---	---	---	56133109	56133153	+	86	56128399	56133437
Gm18	56278555	56290744	56278555	56279093	56290209	56290744	93	---	---	---	---	56279617	56279631	-	100	56278563	56290743
Gm18	56288252	56295879	56288252	56288548	56295579	56295879	91	---	---	---	---	56295365	56295401	+	70	56288259	56295872
Gm18	56326845	56336048	56326845	56327223	56335670	56336048	88	---	---	---	---	56335271	56335291	+	80	56326850	56336045
Gm18	56350460	56359544	56350460	56351446	56358571	56359544	98	---	---	---	---	56351694	56351722	-	75	56350460	56359542
Gm18	56365710	56378291	56365724	56367577	56376426	56378290	88	56365705	56365709	56378292	56378296	56375997	56376011	+	73	56365712	56378282
Gm18	56369903	56380977	56369906	56371013	56379793	56380974	86	56369898	56369902	56380978	56380982	56379549	56379569	+	71	56369913	56380966
Gm18	56370326	56380882	56370326	56370923	56380272	56380882	91	---	---	---	---	56371166	56371184	-	73	---	---
Gm18	56383849	56390821	56383863	56384138	56390545	56390818	89	56383843	56383848	56390822	56390827	56390372	56390396	+	76	56383855	56390817
Gm18	56384502	56388811	56384502	56384744	56388563	56388811	88	---	---	---	---	56384910	56384932	-	78	---	---
Gm18	56774191	56779263	56774192	56774704	56778763	56779251	85	56774185	56774190	56779264	56779269	56774867	56774906	-	80	---	---
Gm18	56868161	56875371	56868161	56868807	56874735	56875371	94	---	---	---	---	56874586	56874612	+	70	---	---
Gm18	57037868	57054254	57037876	57038161	57053960	57054245	88	57037863	57037867	57054255	57054259	57053201	57053229	+	79	57037874	57054240
Gm18	57108653	57114188	57108653	57109971	57112857	57114173	90	57108648	57108652	57114189	57114193	57109999	57110041	-	81	57108656	57114170
Gm18	57585229	57587794	57585229	57585558	57587465	57587794	96	---	---	---	---	57587381	57587408	+	78	57585231	57587792
Gm18	57758127	57762768	57758127	57758272	57762623	57762768	94	---	---	---	---	57758463	57758489	-	77	57758127	57762755
Gm18	57891414	57902936	57891414	57891576	57902771	57902936	93	---	---	---	---	57891609	57891636	-	71	57891417	57902929
Gm18	57920876	57930402	57920876	57921168	57930111	57930402	96	---	---	---	---	57921590	57921616	-	70	57920883	57930398
Gm18	57922738	57927665	57922738	57923139	57927264	57927665	95	---	---	---	---	57923276	57923346	-	74	---	---
Gm18	57964305	57971240	57964305	57965589	57969961	57971240	97	---	---	---	---	57965671	57965708	-	78	57964314	57971236
Gm18	58317167	58324470	58317167	58317518	58324123	58324470	90	---	---	---	---	58317805	58317840	-	77	58317171	58324460
Gm18	58318297	58324184	58318297	58318494	58323987	58324184	97	---	---	---	---	58323841	58323862	+	81	58318310	58324165
Gm18	58338039	58345529	58338039	58339945	58343625	58345529	91	---	---	---	---	58343496	58343520	+	76	58338053	58345517
Gm18	58347787	58353193	58347787	58348223	58352757	58353193	99	---	---	---	---	58352634	58352646	+	84	58347789	58353189
Gm18	58353313	58357370	58353313	58353465	58357218	58357370	96	---	---	---	---	58353596	58353619	-	91	---	---
Gm18	58364252	58373564	58364252	58365470	58372337	58373564	89	---	---	---	---	58365639	58365653	-	73	---	---
Gm18	58431518	58436687	58431518	58432811	58435425	58436687	87	---	---	---	---	58435380	58435423	+	72	---	---
Gm18	58434612	58438795	58434612	58435427	58437974	58438795	93	---	---	---	---	58437846	58437896	+	70	---	---
Gm18	58554612	58574314	58554612	58556161	58572794	58574314	88	---	---	---	---	58572169	58572190	+	72	---	---
Gm18	58623578	58635746	58623578	58623739	58635585	58635746	87	---	---	---	---	58635005	58635055	+	72	---	---
Gm18	58801247	58806252	58801262	58801476	58806033	58806247	99	58801242	58801246	58806253	58806257	58805805	58805830	+	80	---	---
Gm18	58844420	58849083	58844426	58844658	58848836	58849068	87	58844415	58844419	58849084	58849088	58844789	58844844	-	71	58844427	58849076
Gm18	58864695	58884286	58864695	58864972	58884010	58884286	92	---	---	---	---	58865534	58865559	-	76	58864696	58884267
Gm18	58990138	58992539	58990138	58990243	58992434	58992539	87	---	---	---	---	58992388	58992423	+	75	58990139	58992529
Gm18	59465202	59472803	59465202	59465970	59472035	59472803	93	---	---	---	---	59471903	59471942	+	75	59465219	59472799
Gm18	59479188	59483960	59479188	59479379	59483769	59483960	99	---	---	---	---	59479495	59479518	-	79	---	---
Gm18	59492582	59499421	59492582	59494071	59497922	59499421	87	---	---	---	---	59494185	59494215	-	70	59492584	59499414
Gm18	59576050	59587453	59576050	59576925	59586599	59587453	94	---	---	---	---	59577373	59577409	-	70	59576053	59587435
Gm18	59578560	59586194	59578566	59579384	59585363	59586185	88	59578555	59578559	59586195	59586199	59579627	59579667	-	70	---	---
[truncated: 45 more rows]
