# Supplementary material for: LtrDetector: A tool-suite for detecting long terminal repeat retrotransposons de-novo
Source: BMC Genomics. 2019 Jun 3;20:450. doi: 10.1186/s12864-019-5796-9 (PMC6547461; doi:10.1186/s12864-019-5796-9)
Supplement: Supplementary file 5 — LTR retrotransposons found by LtrDetector in Glycine max. This compressed file (.tar.gz) includes the LTR retrotransposons found by LtrDetector in BED format. (TAR.GZ 929 kb) [file 12864_2019_5796_MOESM5_ESM.gz › gmax/Gm19Detector.bed]

SeqID	Retrotransposon	Left_LTR	Right_LTR		Left_TSD	Right_TSD	Polypurine Tract		TG	CA
	Start	End	Start	End	Start	End	ID	Start	End	Start	End	Start	End	Strand	Purine%	Start	End
Gm19	516755	519330	516761	517092	518995	519326	98	516749	516754	519331	519336	517146	517173	-	78	516761	519324
Gm19	659367	664456	659373	661409	662409	664445	99	659359	659366	664457	664464	---	---	0	--	---	---
Gm19	667950	672249	667957	668265	671930	672238	97	667945	667949	672250	672254	668391	668419	-	82	667953	672248
Gm19	801651	805778	801651	801756	805673	805778	93	---	---	---	---	801878	801896	-	78	801654	805777
Gm19	1024446	1032024	1024446	1024996	1031468	1032024	86	---	---	---	---	1031145	1031181	+	83	---	---
Gm19	1052790	1056613	1052790	1053429	1055955	1056613	94	---	---	---	---	1053517	1053534	-	72	1052791	1056611
Gm19	1091026	1102646	1091026	1091312	1102366	1102646	85	---	---	---	---	1101916	1101930	+	80	1091040	1102640
Gm19	1104847	1109688	1104847	1104993	1109535	1109688	85	---	---	---	---	1105028	1105046	-	100	1104850	1109671
Gm19	1145146	1150361	1145146	1145557	1149946	1150361	95	---	---	---	---	1149751	1149788	+	76	1145146	1150358
Gm19	1219100	1222944	1219100	1219484	1222567	1222944	96	---	---	---	---	1219570	1219609	-	72	1219100	1222941
Gm19	1274268	1279159	1274283	1274556	1278886	1279159	97	1274263	1274267	1279160	1279164	1278822	1278833	+	91	1274273	1279155
Gm19	1302865	1308134	1302872	1303307	1307693	1308128	95	1302859	1302864	1308135	1308140	1303468	1303481	-	85	1302866	1308126
Gm19	1372900	1378896	1372900	1374257	1377583	1378896	93	---	---	---	---	1374325	1374424	-	81	1372900	1378894
Gm19	1421931	1443658	1421931	1422627	1442961	1443658	94	---	---	---	---	1423589	1423623	-	80	---	---
Gm19	1436525	1443062	1436525	1436807	1442782	1443062	93	---	---	---	---	1442483	1442509	+	70	1436538	1443047
Gm19	1469554	1477830	1469569	1470607	1476780	1477827	94	1469549	1469553	1477831	1477835	1476481	1476530	+	80	1469556	1477828
Gm19	1631340	1635160	1631340	1631954	1634540	1635160	88	---	---	---	---	1632005	1632020	-	93	1631344	1635157
Gm19	1633479	1645165	1633479	1634167	1644472	1645165	85	---	---	---	---	1634594	1634613	-	90	---	---
Gm19	1633813	1645165	1633813	1634167	1644807	1645165	87	---	---	---	---	1644401	1644423	+	78	1633820	1645150
Gm19	1657450	1677418	1657452	1659131	1675745	1677405	98	1657445	1657449	1677419	1677423	1659937	1659962	-	73	1657453	1677416
Gm19	1721229	1728218	1721244	1721743	1727714	1728213	92	1721224	1721228	1728219	1728223	1721942	1721957	-	87	1721242	1728199
Gm19	1836001	1852570	1836010	1836617	1851955	1852570	88	1835992	1836000	1852571	1852579	1851199	1851220	+	77	---	---
Gm19	1896090	1899203	1896091	1896370	1898910	1899190	94	1896085	1896089	1899204	1899208	1898783	1898837	+	76	---	---
Gm19	1905720	1910569	1905720	1905959	1910326	1910569	88	---	---	---	---	1910180	1910212	+	78	1905737	1910557
Gm19	2023719	2030928	2023720	2024202	2030432	2030914	93	2023714	2023718	2030929	2030933	2030328	2030339	+	75	---	---
Gm19	2033851	2037792	2033863	2034508	2037134	2037778	97	2033846	2033850	2037793	2037797	2034539	2034571	-	78	2033855	2037791
Gm19	2102510	2107652	2102510	2102880	2107282	2107652	96	---	---	---	---	2107212	2107227	+	81	2102510	2107648
Gm19	2200475	2209624	2200475	2201035	2209072	2209624	85	---	---	---	---	2208670	2208703	+	79	2200487	2209623
Gm19	2244007	2248442	2244007	2244263	2248174	2248442	93	---	---	---	---	2244383	2244410	-	78	---	---
Gm19	2302361	2304629	2302361	2302554	2304448	2304629	86	---	---	---	---	2302581	2302653	-	78	2302368	2304615
Gm19	2560842	2564447	2560847	2561288	2563995	2564436	97	2560837	2560841	2564448	2564452	2563871	2563883	+	84	2560848	2564440
Gm19	2769698	2778619	2769698	2769991	2778326	2778619	98	---	---	---	---	2777950	2777966	+	82	---	---
Gm19	2771367	2774421	2771370	2771752	2774039	2774421	99	2771362	2771366	2774422	2774426	2771773	2771786	-	92	---	---
Gm19	2813854	2819082	2813854	2814258	2818677	2819082	93	---	---	---	---	2818456	2818544	+	80	2813854	2819080
Gm19	2843325	2847274	2843325	2843988	2846622	2847274	97	---	---	---	---	2844016	2844048	-	78	2843325	2847268
Gm19	2886134	2892926	2886134	2886747	2892313	2892926	95	---	---	---	---	2892034	2892081	+	72	2886134	2892922
Gm19	2893263	2900366	2893263	2893885	2899725	2900366	88	---	---	---	---	2899434	2899488	+	72	---	---
Gm19	3030313	3037490	3030313	3031458	3036347	3037490	95	---	---	---	---	3036199	3036213	+	86	3030321	3037488
Gm19	3169170	3174234	3169170	3169433	3173971	3174234	98	---	---	---	---	3173880	3173892	+	100	3169170	3174232
Gm19	3341504	3346701	3341505	3341903	3346292	3346690	97	3341498	3341503	3346702	3346707	3341953	3341970	-	77	3341505	3346686
Gm19	3621247	3626420	3621247	3621610	3626059	3626420	98	---	---	---	---	3621784	3621817	-	79	3621247	3626417
Gm19	3644723	3649300	3644725	3644950	3649071	3649296	92	3644718	3644722	3649301	3649305	3648928	3648975	+	70	---	---
Gm19	3658837	3679251	3658837	3659538	3678553	3679251	89	---	---	---	---	3677783	3677807	+	72	---	---
Gm19	3669346	3675506	3669346	3669913	3674933	3675506	90	---	---	---	---	3674896	3674930	+	74	3669354	3675503
Gm19	3713679	3718531	3713679	3714009	3718201	3718531	92	---	---	---	---	3718011	3718028	+	72	3713679	3718529
Gm19	3767879	3776929	3767879	3768896	3775942	3776929	85	---	---	---	---	3769228	3769247	-	75	---	---
Gm19	3768028	3776806	3768028	3768743	3776091	3776806	86	---	---	---	---	3768829	3768872	-	81	---	---
Gm19	3768887	3778006	3768891	3769013	3777877	3777999	95	3768882	3768886	3778007	3778011	3777606	3777641	+	72	---	---
Gm19	3829061	3833689	3829061	3829266	3833488	3833680	91	3829056	3829060	3833690	3833694	3829392	3829420	-	72	3829061	3833688
Gm19	3897509	3902604	3897509	3897793	3902319	3902603	92	3897504	3897508	3902605	3902609	3902093	3902109	+	76	3897509	3902603
Gm19	3906093	3911058	3906093	3908457	3908712	3911058	94	---	---	---	---	3908612	3908662	+	72	---	---
Gm19	3943455	3947894	3943455	3943700	3947649	3947894	98	---	---	---	---	3947529	3947548	+	85	3943457	3947892
Gm19	4033781	4040426	4033781	4035223	4038918	4040426	89	---	---	---	---	4035374	4035407	-	85	4033787	4040424
Gm19	4047263	4058372	4047266	4047406	4058219	4058359	92	4047258	4047262	4058373	4058377	4057685	4057740	+	75	---	---
Gm19	4051403	4057116	4051406	4052992	4055535	4057106	96	4051398	4051402	4057117	4057121	4055435	4055500	+	77	4051406	4057104
Gm19	4062969	4065743	4062984	4063474	4065246	4065734	95	4062964	4062968	4065744	4065748	4063533	4063574	-	73	4062969	4065738
Gm19	4085276	4090117	4085276	4085604	4089790	4090117	95	4085256	4085275	4090118	4090137	4089683	4089712	+	83	4085276	4090112
Gm19	4103797	4107015	4103797	4104300	4106489	4107015	91	---	---	---	---	4106379	4106429	+	76	4103797	4107013
Gm19	4151490	4156847	4151494	4151595	4156743	4156844	94	4151485	4151489	4156848	4156852	4156541	4156559	+	73	4151503	4156839
Gm19	4255029	4261071	4255029	4255331	4260772	4261071	96	---	---	---	---	4260541	4260556	+	75	4255030	4261069
Gm19	4315671	4320360	4315671	4316730	4319273	4320360	87	---	---	---	---	4319179	4319214	+	75	4315671	4320358
Gm19	4368785	4373802	4368785	4369072	4373529	4373802	90	---	---	---	---	4369107	4369160	-	75	4368797	4373790
Gm19	4447849	4452351	4447852	4449173	4451007	4452350	88	4447842	4447848	4452352	4452358	4450965	4450977	+	100	4447866	4452344
Gm19	4567660	4576734	4567660	4567830	4576562	4576734	91	---	---	---	---	4568157	4568193	-	81	---	---
Gm19	4594040	4606990	4594040	4594893	4606139	4606990	91	---	---	---	---	4605640	4605651	+	91	---	---
Gm19	4612350	4619232	4612350	4614083	4617523	4619232	96	---	---	---	---	4617351	4617398	+	75	4612350	4619229
Gm19	4641354	4654645	4641354	4644631	4651324	4654645	91	---	---	---	---	4650989	4651008	+	70	---	---
Gm19	4659540	4675080	4659548	4661128	4673460	4675080	93	4659533	4659539	4675081	4675087	4661182	4661254	-	75	4659548	4675078
Gm19	4660178	4674309	4660178	4660397	4674090	4674309	94	---	---	---	---	4673558	4673600	+	74	---	---
Gm19	4675492	4689891	4675492	4678549	4686835	4689891	92	---	---	---	---	4686627	4686642	+	75	4675498	4689886
Gm19	4679767	4694210	4679767	4682371	4691623	4694210	93	---	---	---	---	4691589	4691609	+	71	---	---
Gm19	4684563	4686836	4684563	4684834	4686565	4686836	93	---	---	---	---	---	---	0	--	4684567	4686826
Gm19	4699364	4718114	4699364	4700306	4717181	4718114	93	---	---	---	---	4717054	4717126	+	76	4699364	4718104
Gm19	4741163	4746566	4741163	4742157	4745594	4746566	90	---	---	---	---	4742268	4742303	-	75	---	---
Gm19	4789385	4794474	4789385	4789929	4793990	4794474	85	---	---	---	---	4790097	4790118	-	86	4789385	4794471
Gm19	4798857	4809164	4798857	4800564	4807496	4809164	89	---	---	---	---	4800888	4800911	-	83	---	---
Gm19	4820719	4825337	4820719	4820950	4825106	4825337	97	4820713	4820718	4825338	4825343	4821072	4821105	-	73	---	---
Gm19	4852246	4855791	4852246	4852680	4855357	4855791	98	---	---	---	---	---	---	0	--	4852247	4855789
Gm19	4881019	4886155	4881019	4881384	4885788	4886155	98	---	---	---	---	4885665	4885694	+	70	4881019	4886154
Gm19	4891204	4900083	4891204	4891689	4899598	4900083	85	---	---	---	---	4899316	4899343	+	71	---	---
Gm19	4891685	4896510	4891689	4892031	4896152	4896500	93	4891678	4891684	4896511	4896517	4892169	4892208	-	70	4891689	4896498
Gm19	4916046	4926059	4916046	4917090	4924984	4926059	88	---	---	---	---	4924684	4924698	+	80	4916046	4926056
Gm19	4943967	4950424	4943967	4945280	4949115	4950424	94	---	---	---	---	4948923	4948951	+	79	---	---
Gm19	4966143	4970725	4966150	4966484	4970357	4970725	86	4966138	4966142	4970726	4970730	4966639	4966677	-	79	4966147	4970719
Gm19	4993496	5001389	4993496	4994938	4999847	5001389	85	---	---	---	---	4999630	4999654	+	72	---	---
Gm19	5025776	5030597	5025776	5027686	5028686	5030597	99	---	---	---	---	---	---	0	--	5025777	5030592
Gm19	5048526	5055433	5048526	5049163	5054796	5055433	96	---	---	---	---	5049187	5049199	-	76	5048528	5055415
Gm19	5173788	5178222	5173788	5174209	5177813	5178222	92	5173783	5173787	5178223	5178227	5177660	5177695	+	77	5173790	5178220
Gm19	5179785	5184043	5179799	5180038	5183799	5184038	94	5179779	5179784	5184044	5184049	5180102	5180135	-	94	---	---
Gm19	5227383	5235327	5227396	5228529	5234129	5235324	88	5227378	5227382	5235328	5235332	5233976	5234000	+	92	5227393	5235322
Gm19	5238761	5251345	5238771	5239421	5250693	5251343	85	5238756	5238760	5251346	5251350	5250445	5250479	+	85	---	---
Gm19	5272662	5278191	5272662	5273625	5277228	5278191	98	---	---	---	---	5277113	5277160	+	81	5272662	5278189
Gm19	5333299	5347038	5333300	5334249	5346077	5347029	92	5333294	5333298	5347039	5347043	5334829	5334841	-	84	---	---
Gm19	5350994	5360289	5350994	5351147	5360136	5360289	93	---	---	---	---	5351495	5351517	-	82	5350994	5360285
Gm19	5354934	5359746	5354934	5355308	5359400	5359746	85	---	---	---	---	5359226	5359265	+	70	---	---
Gm19	5380548	5385336	5380552	5381313	5384571	5385331	92	5380539	5380547	5385337	5385345	5381440	5381453	-	100	5380550	5385328
Gm19	5437260	5441576	5437265	5437477	5441358	5441576	88	5437253	5437259	5441577	5441583	5441230	5441247	+	77	5437262	5441574
Gm19	5472858	5477754	5472858	5473069	5477553	5477754	93	---	---	---	---	5473244	5473294	-	70	---	---
Gm19	5535321	5540296	5535321	5535751	5539866	5540296	95	---	---	---	---	5539703	5539724	+	81	5535321	5540293
Gm19	5555088	5558684	5555088	5555328	5558444	5558684	97	---	---	---	---	5558304	5558317	+	71	5555088	5558682
Gm19	5608151	5612864	5608151	5608451	5612558	5612858	99	5608143	5608150	5612865	5612872	5612365	5612388	+	79	5608151	5612853
Gm19	5649676	5658338	5649676	5649900	5658112	5658338	90	---	---	---	---	5650262	5650287	-	73	5649684	5658326
Gm19	5650098	5653348	5650098	5650353	5653088	5653348	96	---	---	---	---	5653049	5653086	+	76	5650115	5653330
Gm19	5653898	5658811	5653907	5654406	5658296	5658796	91	5653893	5653897	5658812	5658816	5658120	5658156	+	70	5653898	5658804
Gm19	5671988	5675563	5671994	5672424	5675127	5675563	96	5671983	5671987	5675564	5675568	5672533	5672545	-	84	5671994	5675558
Gm19	5712093	5728838	5712093	5713799	5727126	5728838	93	---	---	---	---	5726459	5726478	+	75	5712094	5728833
Gm19	5846405	5853059	5846405	5846847	5852617	5853059	98	---	---	---	---	5846892	5846907	-	75	5846405	5853057
Gm19	5908468	5912228	5908474	5908874	5911800	5912217	85	5908460	5908467	5912229	5912236	5908909	5908921	-	76	5908468	5912210
Gm19	5913063	5915720	5913063	5913505	5915282	5915720	94	---	---	---	---	5915183	5915213	+	77	5913064	5915712
Gm19	5931766	5937887	5931766	5932152	5937502	5937887	95	---	---	---	---	5937352	5937387	+	77	5931768	5937885
Gm19	5968116	5974364	5968125	5969504	5972932	5974353	93	5968111	5968115	5974365	5974369	5972836	5972880	+	84	5968125	5974360
Gm19	5968664	5973844	5968664	5969038	5973471	5973844	96	---	---	---	---	5969159	5969178	-	75	---	---
Gm19	5974725	5983217	5974725	5975203	5982738	5983217	90	---	---	---	---	5975479	5975505	-	77	---	---
Gm19	6005157	6024162	6005157	6006687	6022652	6024162	88	---	---	---	---	6007371	6007389	-	78	6005157	6024157
Gm19	6032960	6039364	6032960	6033537	6038759	6039364	87	---	---	---	---	6033680	6033705	-	76	---	---
Gm19	6053920	6058436	6053920	6054190	6058170	6058436	90	---	---	---	---	---	---	0	--	---	---
Gm19	6138952	6142901	6138952	6139288	6142564	6142901	92	---	---	---	---	6139424	6139452	-	79	6138956	6142899
Gm19	6152608	6157445	6152608	6153019	6157036	6157445	97	---	---	---	---	6156902	6156919	+	83	6152608	6157443
Gm19	6194327	6199308	6194335	6194488	6199148	6199308	85	6194322	6194326	6199309	6199313	6194658	6194676	-	73	6194327	6199306
Gm19	6251856	6254569	6251856	6252002	6254423	6254569	93	---	---	---	---	---	---	0	--	6251858	6254564
Gm19	6254907	6271559	6254907	6255350	6271116	6271559	86	---	---	---	---	6270373	6270415	+	72	---	---
Gm19	6453911	6459273	6453911	6454304	6458840	6459273	90	---	---	---	---	6454416	6454428	-	84	6453912	6459271
Gm19	6503098	6511079	6503098	6503694	6510492	6511079	94	---	---	---	---	6503909	6503928	-	75	---	---
Gm19	6522342	6533063	6522342	6523472	6531923	6533063	93	---	---	---	---	6531555	6531578	+	75	---	---
Gm19	6648206	6650782	6648206	6648544	6650453	6650782	91	---	---	---	---	6650422	6650451	+	73	---	---
Gm19	6707671	6728788	6707671	6709568	6726860	6728788	96	---	---	---	---	6726033	6726053	+	71	6707671	6728785
Gm19	6729263	6734617	6729263	6729700	6734220	6734617	89	---	---	---	---	6734094	6734107	+	85	6729263	6734612
Gm19	6864885	6880726	6864885	6866479	6879115	6880726	96	---	---	---	---	6866564	6866601	-	84	6864886	6880723
Gm19	6885744	6899588	6885744	6886027	6899305	6899588	90	---	---	---	---	6898826	6898902	+	72	6885752	6899580
Gm19	6929215	6946634	6929218	6930871	6944979	6946631	99	6929210	6929214	6946635	6946639	6944326	6944344	+	84	6929220	6946632
Gm19	7019471	7028680	7019471	7020570	7027589	7028680	98	---	---	---	---	7027415	7027442	+	89	7019471	7028678
Gm19	7070114	7076519	7070114	7070721	7075926	7076519	94	---	---	---	---	7075812	7075829	+	72	7070114	7076517
Gm19	7085373	7094940	7085374	7086400	7093883	7094929	97	7085368	7085372	7094941	7094945	7093565	7093622	+	70	7085375	7094936
Gm19	7103204	7108811	7103209	7103583	7108439	7108811	93	7103199	7103203	7108812	7108816	7103595	7103641	-	76	7103209	7108808
Gm19	7136722	7145424	7136722	7137064	7145083	7145424	86	---	---	---	---	7144802	7144815	+	85	7136724	7145416
Gm19	7138887	7143001	7138887	7139306	7142595	7143001	87	---	---	---	---	7142431	7142452	+	77	---	---
Gm19	7175953	7185186	7175953	7177052	7184087	7185186	99	---	---	---	---	7183901	7183914	+	100	7175953	7185184
Gm19	7207234	7213848	7207244	7207777	7213314	7213847	97	7207229	7207233	7213849	7213853	7213177	7213195	+	73	7207242	7213845
Gm19	7261482	7269350	7261482	7262612	7268223	7269350	92	---	---	---	---	7262738	7262762	-	88	7261497	7269344
Gm19	7292316	7296898	7292316	7292529	7296685	7296898	98	---	---	---	---	7296518	7296565	+	70	7292319	7296896
Gm19	7419848	7440817	7419856	7421466	7439202	7440814	97	7419843	7419847	7440818	7440822	7422285	7422307	-	73	7419852	7440803
Gm19	7498498	7501365	7498498	7499005	7500894	7501365	88	---	---	---	---	7500794	7500834	+	73	7498498	7501357
Gm19	7516994	7526666	7516994	7517513	7526160	7526666	90	---	---	---	---	7525744	7525766	+	82	---	---
Gm19	7557851	7573771	7557861	7558201	7573431	7573770	87	7557845	7557850	7573772	7573777	7572679	7572707	+	79	---	---
Gm19	7568579	7583284	7568579	7568911	7582952	7583284	96	---	---	---	---	7569567	7569584	-	72	7568583	7583271
Gm19	7576417	7598234	7576417	7578563	7596088	7598234	97	---	---	---	---	7579384	7579440	-	73	7576425	7598224
Gm19	7580521	7584077	7580531	7581314	7583301	7584070	94	7580515	7580520	7584078	7584083	---	---	0	--	7580530	7584073
Gm19	7581307	7587820	7581307	7581975	7587104	7587820	89	---	---	---	---	7586969	7586987	+	84	7581312	7587813
Gm19	7589825	7603103	7589825	7590260	7602666	7603103	94	---	---	---	---	7590368	7590387	-	85	7589828	7603092
Gm19	7591478	7611032	7591478	7595939	7606828	7611032	88	---	---	---	---	7596331	7596344	-	78	---	---
Gm19	7612071	7629178	7612074	7613278	7627964	7629167	99	7612066	7612070	7629179	7629183	7627229	7627263	+	71	7612076	7629173
Gm19	7616907	7625587	7616907	7617180	7625312	7625587	91	---	---	---	---	7624948	7624978	+	70	---	---
Gm19	7658581	7668453	7658583	7659778	7667246	7668441	99	7658576	7658580	7668454	7668458	7660038	7660095	-	70	7658583	7668446
Gm19	7677704	7691123	7677704	7678354	7690472	7691123	97	---	---	---	---	7689892	7689921	+	73	---	---
Gm19	7679414	7696425	7679417	7679841	7696003	7696424	97	7679409	7679413	7696426	7696430	7680522	7680545	-	87	7679420	7696411
Gm19	7682875	7696963	7682875	7683420	7696417	7696963	98	---	---	---	---	7696063	7696093	+	74	7682880	7696955
Gm19	7684458	7700296	7684458	7685565	7699305	7700296	87	---	---	---	---	7699070	7699103	+	79	7684467	7700293
Gm19	7684562	7700309	7684572	7685565	7699419	7700296	86	7684557	7684561	7700310	7700314	7699070	7699103	+	79	7684566	7700306
Gm19	7743801	7764255	7743803	7743903	7764152	7764252	97	7743796	7743800	7764256	7764260	7744310	7744325	-	81	---	---
Gm19	7749765	7765302	7749767	7750260	7764802	7765296	91	7749760	7749764	7765303	7765307	7764130	7764151	+	77	7749766	7765290
Gm19	7770611	7781998	7770611	7770873	7781730	7781998	91	---	---	---	---	7771371	7771395	-	76	7770613	7781991
Gm19	7793138	7805879	7793138	7794246	7804709	7805879	85	---	---	---	---	7804367	7804384	+	88	7793152	7805877
Gm19	7807626	7817031	7807626	7808099	7816557	7817031	89	---	---	---	---	7816160	7816184	+	76	7807638	7817026
Gm19	7836358	7844669	7836358	7836795	7844231	7844669	90	---	---	---	---	7837126	7837147	-	86	7836360	7844655
Gm19	7851046	7854658	7851046	7851588	7854118	7854658	96	---	---	---	---	7853991	7854038	+	77	7851050	7854654
Gm19	7862099	7868724	7862099	7862389	7868429	7868724	88	---	---	---	---	7868128	7868142	+	73	7862099	7868722
Gm19	8031687	8044851	8031687	8032575	8043963	8044851	99	---	---	---	---	8043419	8043436	+	77	8031687	8044849
Gm19	8048346	8052487	8048348	8048836	8051971	8052484	85	8048341	8048345	8052488	8052492	8048868	8048993	-	75	8048346	8052482
Gm19	8105958	8118402	8105964	8107224	8117068	8118398	85	8105952	8105957	8118403	8118408	8116814	8116834	+	80	8105965	8118396
Gm19	8261816	8265190	8261816	8262110	8264896	8265190	85	---	---	---	---	---	---	0	--	8261817	8265183
Gm19	8336135	8343172	8336145	8336409	8342908	8343172	86	8336129	8336134	8343173	8343178	8342583	8342600	+	77	8336139	8343163
Gm19	8404259	8410104	8404259	8404476	8409884	8410104	94	---	---	---	---	8404576	8404595	-	75	---	---
Gm19	8404476	8408267	8404476	8405433	8407311	8408267	99	---	---	---	---	8407226	8407255	+	80	8404476	8408265
Gm19	8479560	8482968	8479564	8479769	8482753	8482958	93	8479555	8479559	8482969	8482973	8482618	8482682	+	76	8479566	8482956
Gm19	8554766	8559440	8554766	8555092	8559114	8559440	95	---	---	---	---	8559005	8559036	+	84	8554766	8559437
Gm19	8600939	8607364	8600939	8601309	8606991	8607364	87	---	---	---	---	8606823	8606836	+	71	---	---
Gm19	8615066	8618860	8615078	8615727	8618199	8618849	96	8615061	8615065	8618861	8618865	8618076	8618087	+	75	8615078	8618852
Gm19	8645551	8658408	8645552	8646422	8657566	8658398	89	8645546	8645550	8658409	8658413	8657155	8657175	+	71	8645557	8658396
Gm19	8648030	8657290	8648030	8649125	8656194	8657290	99	---	---	---	---	8656007	8656035	+	86	8648030	8657287
Gm19	8683344	8688782	8683344	8684275	8687803	8688782	87	---	---	---	---	8687663	8687774	+	76	8683344	8688775
Gm19	8826343	8831613	8826343	8826633	8831323	8831613	98	---	---	---	---	8831299	8831317	+	78	8826354	8831609
Gm19	8836754	8840159	8836754	8837353	8839556	8840159	92	---	---	---	---	8837408	8837437	-	76	8836767	8840157
Gm19	8840311	8848380	8840311	8840536	8848155	8848380	92	8840291	8840310	8848381	8848400	8840894	8840911	-	94	---	---
Gm19	8864018	8869387	8864032	8864455	8868963	8869382	90	8864012	8864017	8869388	8869393	8864596	8864624	-	72	8864032	8869380
Gm19	8920251	8927773	8920263	8920741	8927293	8927769	85	8920246	8920250	8927774	8927778	---	---	0	--	8920257	8927757
Gm19	8931643	8944362	8931643	8933514	8942636	8944362	85	---	---	---	---	8942496	8942597	+	72	8931644	8944354
Gm19	9060517	9065412	9060517	9060901	9065021	9065412	95	---	---	---	---	9060988	9061028	-	73	9060517	9065410
Gm19	9134735	9142952	9134735	9136339	9141428	9142952	89	---	---	---	---	9136424	9136448	-	76	9134736	9142950
Gm19	9144792	9148181	9144792	9145169	9147805	9148181	93	---	---	---	---	9145243	9145269	-	74	9144799	9148179
Gm19	9160899	9164579	9160899	9161340	9164094	9164579	88	---	---	---	---	9161445	9161457	-	84	9160899	9164573
Gm19	9173276	9187376	9173276	9174373	9186278	9187376	92	---	---	---	---	9174701	9174768	-	72	---	---
Gm19	9196150	9201974	9196150	9196630	9201494	9201974	95	---	---	---	---	9201250	9201271	+	72	9196150	9201972
Gm19	9264552	9280474	9264555	9266777	9278262	9280474	98	9264547	9264551	9280475	9280479	9267310	9267325	-	75	9264560	9280471
Gm19	9309345	9320451	9309345	9309685	9320119	9320451	87	---	---	---	---	9320063	9320081	+	84	9309351	9320440
Gm19	9326236	9334014	9326236	9326612	9333624	9334014	93	---	---	---	---	9333310	9333345	+	77	9326240	9334012
Gm19	9384128	9389239	9384128	9384372	9388992	9389239	95	---	---	---	---	9384457	9384471	-	73	---	---
Gm19	9394637	9401082	9394637	9395552	9400185	9401082	94	---	---	---	---	9395731	9395753	-	78	9394648	9401080
Gm19	9461215	9466578	9461215	9462119	9465674	9466578	99	---	---	---	---	9462166	9462234	-	82	9461215	9466576
Gm19	9514862	9521879	9514862	9516464	9520280	9521879	95	---	---	---	---	9516613	9516646	-	85	9514863	9521876
Gm19	9540780	9557612	9540785	9542903	9555491	9557599	99	9540775	9540779	9557613	9557617	9543472	9543509	-	71	9540785	9557607
Gm19	9566307	9583291	9566307	9567527	9582125	9583291	85	---	---	---	---	9568080	9568093	-	85	---	---
Gm19	9611063	9617356	9611063	9611448	9616975	9617356	97	---	---	---	---	9616699	9616714	+	81	9611067	9617352
Gm19	9636375	9639994	9636380	9637414	9638959	9639993	97	9636369	9636374	9639995	9640000	9638859	9638872	+	78	9636376	9639991
Gm19	9657469	9673451	9657469	9659103	9671817	9673451	99	---	---	---	---	9659530	9659547	-	77	9657469	9673441
Gm19	9662010	9671389	9662014	9663017	9670382	9671385	99	9662005	9662009	9671390	9671394	9663192	9663273	-	71	9662015	9671383
Gm19	9723321	9740271	9723321	9725253	9738333	9740271	97	---	---	---	---	9737679	9737703	+	72	9723322	9740268
Gm19	9781427	9783792	9781427	9781557	9783661	9783792	87	---	---	---	---	9781589	9781613	-	96	9781427	9783790
Gm19	9789681	9793758	9789681	9789923	9793516	9793758	98	---	---	---	---	9793406	9793453	+	70	9789692	9793756
Gm19	9805503	9818179	9805503	9807387	9816272	9818177	91	9805498	9805502	9818180	9818184	9815888	9815907	+	70	9805503	9818167
Gm19	9815612	9821181	9815612	9816565	9820239	9821181	96	---	---	---	---	9820055	9820105	+	78	9815620	9821179
Gm19	9838678	9855507	9838678	9840304	9853869	9855507	98	---	---	---	---	9840931	9840949	-	84	9838678	9855505
Gm19	9906583	9919962	9906583	9906859	9919690	9919962	88	---	---	---	---	9907390	9907458	-	78	9906590	9919957
Gm19	9911037	9916471	9911037	9911928	9915584	9916471	91	---	---	---	---	9915469	9915555	+	79	9911037	9916466
Gm19	9954934	9961600	9954934	9955838	9960696	9961600	96	---	---	---	---	9960471	9960488	+	88	9954935	9961597
Gm19	9982899	9990468	9982900	9983442	9989905	9990459	89	9982892	9982898	9990469	9990475	9989589	9989609	+	80	9982903	9990453
Gm19	9996559	10007060	9996559	9998111	10005408	10007060	85	---	---	---	---	9998141	9998171	-	80	9996559	10007044
Gm19	10015597	10033093	10015597	10017880	10030809	10033093	99	---	---	---	---	10030172	10030187	+	81	10015605	10033090
Gm19	10054069	10075785	10054069	10055772	10074093	10075785	91	---	---	---	---	10056615	10056643	-	86	10054069	10075783
Gm19	10056765	10066607	10056765	10058310	10065042	10066607	90	---	---	---	---	10058465	10058477	-	76	10056765	10066605
Gm19	10074977	10089534	10074977	10075785	10088730	10089534	88	---	---	---	---	10088158	10088189	+	81	10074990	10089532
Gm19	10090785	10093720	10090785	10091594	10092899	10093720	95	---	---	---	---	10092800	10092812	+	76	10090796	10093718
Gm19	10096732	10108215	10096732	10096915	10108035	10108215	92	---	---	---	---	10097255	10097269	-	73	10096734	10108201
Gm19	10126439	10144654	10126440	10128601	10142492	10144654	99	10126434	10126438	10144655	10144659	10141807	10141822	+	81	10126440	10144648
Gm19	10128890	10144650	10128890	10129001	10144540	10144650	94	---	---	---	---	10143763	10143778	+	87	---	---
Gm19	10184909	10195172	10184909	10186015	10194036	10195172	93	---	---	---	---	10186385	10186416	-	75	10184911	10195170
Gm19	10216622	10233565	10216622	10216971	10233215	10233565	93	---	---	---	---	10217748	10217770	-	78	---	---
Gm19	10216749	10225237	10216760	10217694	10224296	10225233	94	10216744	10216748	10225238	10225242	10217985	10218011	-	92	10216750	10225219
Gm19	10217732	10230148	10217732	10218482	10229385	10230148	85	---	---	---	---	10218902	10218920	-	84	10217732	10230138
Gm19	10231537	10251113	10231537	10232335	10250308	10251113	94	---	---	---	---	10233182	10233203	-	77	10231554	10251109
Gm19	10244624	10253121	10244629	10245607	10252134	10253111	98	10244619	10244623	10253122	10253126	10251830	10251871	+	73	10244627	10253109
Gm19	10293865	10298550	10293865	10294372	10298036	10298550	88	---	---	---	---	10294459	10294475	-	70	---	---
Gm19	10295148	10299045	10295148	10295298	10298895	10299045	91	---	---	---	---	10295345	10295371	-	77	---	---
Gm19	10309416	10314861	10309416	10310433	10313922	10314861	88	---	---	---	---	10310456	10310542	-	74	10309425	10314854
Gm19	10342896	10350373	10342903	10344565	10348699	10350361	97	10342890	10342895	10350374	10350379	10348523	10348555	+	84	10342901	10350362
Gm19	10386457	10406238	10386457	10388147	10404596	10406238	95	---	---	---	---	10388911	10388937	-	70	10386458	10406235
Gm19	10420506	10430625	10420506	10421921	10429210	10430625	95	---	---	---	---	10429044	10429064	+	80	10420506	10430623
Gm19	10442072	10448029	10442084	10443739	10446345	10448019	95	10442066	10442071	10448030	10448035	10446239	10446262	+	91	10442075	10448014
Gm19	10442084	10447366	10442084	10443114	10446345	10447366	97	---	---	---	---	10446239	10446262	+	91	---	---
Gm19	10468728	10477503	10468728	10469191	10477040	10477503	98	---	---	---	---	10476819	10476865	+	74	10468729	10477498
Gm19	10481527	10489213	10481527	10481736	10489000	10489213	92	---	---	---	---	10488636	10488649	+	78	10481537	10489211
Gm19	10531994	10539450	10531994	10533270	10538175	10539450	98	---	---	---	---	10538085	10538108	+	75	---	---
Gm19	10533267	10541710	10533267	10534192	10540785	10541710	98	---	---	---	---	10534286	10534370	-	72	10533271	10541709
Gm19	10558823	10569397	10558823	10559559	10568653	10569397	91	---	---	---	---	10559598	10559698	-	73	10558827	10569395
Gm19	10575688	10580311	10575688	10576243	10579753	10580311	90	---	---	---	---	10579630	10579655	+	88	10575696	10580303
Gm19	10587261	10593325	10587276	10587662	10592924	10593310	98	10587256	10587260	10593326	10593330	10592716	10592728	+	76	10587267	10593306
Gm19	10608826	10624677	10608826	10610995	10622507	10624677	99	---	---	---	---	10621955	10621970	+	75	10608827	10624674
Gm19	10631641	10636733	10631641	10632455	10635920	10636733	88	---	---	---	---	10632596	10632619	-	70	---	---
Gm19	10634782	10637968	10634782	10635331	10637418	10637968	94	---	---	---	---	10635380	10635416	-	72	10634784	10637962
Gm19	10658467	10664135	10658467	10658959	10663638	10664135	92	---	---	---	---	10659128	10659164	-	75	10658467	10664118
Gm19	10686196	10690021	10686196	10686838	10689381	10690021	95	10686177	10686195	10690022	10690040	10686911	10686934	-	75	10686203	10690010
Gm19	10713736	10718480	10713736	10714208	10718018	10718480	94	---	---	---	---	10714275	10714322	-	81	10713740	10718478
Gm19	10730080	10745570	10730080	10731680	10743960	10745570	95	---	---	---	---	10731734	10731801	-	77	10730080	10745568
Gm19	10761201	10774153	10761201	10762807	10772603	10774153	88	---	---	---	---	10763133	10763151	-	73	10761215	10774138
Gm19	10761867	10773563	10761869	10762175	10773249	10773555	93	10761862	10761866	10773564	10773568	10772712	10772740	+	72	10761878	10773545
Gm19	10778867	10784368	10778867	10779730	10783507	10784368	94	---	---	---	---	10783357	10783372	+	81	10778867	10784366
Gm19	10783406	10804870	10783406	10785138	10803137	10804870	94	---	---	---	---	10786015	10786030	-	81	---	---
Gm19	10784810	10803843	10784810	10785094	10803559	10803843	94	---	---	---	---	10802831	10802848	+	77	---	---
Gm19	10808046	10811564	10808046	10809172	10810438	10811564	96	---	---	---	---	10810369	10810391	+	78	---	---
Gm19	10841140	10850744	10841140	10841454	10850430	10850744	96	---	---	---	---	10850331	10850367	+	70	10841152	10850738
Gm19	10843071	10864585	10843071	10844192	10863487	10864585	88	---	---	---	---	10844712	10844741	-	83	---	---
Gm19	10868956	10888351	10868956	10869545	10887749	10888351	89	---	---	---	---	10886978	10887005	+	71	10868974	10888349
Gm19	10869941	10888031	10869941	10870196	10887749	10888031	85	---	---	---	---	10886978	10887005	+	71	10869959	10888023
Gm19	10871051	10887693	10871051	10871834	10886965	10887693	85	---	---	---	---	10872547	10872591	-	80	10871061	10887690
Gm19	10874340	10885936	10874340	10878038	10882209	10885936	85	---	---	---	---	10878166	10878185	-	75	---	---
Gm19	10881434	10886969	10881434	10882401	10886002	10886969	99	---	---	---	---	10885888	10885935	+	81	10881435	10886968
Gm19	10896172	10905928	10896172	10897310	10904783	10905928	99	---	---	---	---	10897570	10897637	-	72	---	---
Gm19	10950861	10960923	10950861	10951855	10959971	10960923	87	---	---	---	---	10951913	10951932	-	70	10950862	10960905
Gm19	10952942	10961379	10952942	10953300	10961027	10961379	88	---	---	---	---	10953627	10953683	-	70	10952946	10961376
Gm19	10952942	10961379	10952942	10953300	10961027	10961379	88	---	---	---	---	10953627	10953683	-	70	10952946	10961376
Gm19	10971334	10981461	10971334	10971799	10980997	10981461	90	---	---	---	---	10971985	10972049	-	78	10971344	10981457
Gm19	10987354	10997014	10987354	10987463	10996905	10997014	88	---	---	---	---	10996472	10996494	+	73	---	---
Gm19	10988451	10995850	10988451	10990087	10994213	10995850	98	---	---	---	---	10990204	10990218	-	73	10988451	10995848
Gm19	11001187	11014266	11001187	11001590	11013847	11014266	88	---	---	---	---	11013412	11013464	+	79	11001189	11014255
Gm19	11005499	11009944	11005503	11005884	11009550	11009931	90	11005493	11005498	11009945	11009950	11005934	11005979	-	84	11005504	11009926
Gm19	11015466	11021397	11015466	11016262	11020610	11021397	89	---	---	---	---	11020467	11020479	+	84	---	---
Gm19	11083011	11090104	11083020	11083559	11089561	11090100	94	11083006	11083010	11090105	11090109	11083780	11083806	-	85	---	---
Gm19	11100923	11109404	11100923	11101913	11108415	11109404	95	---	---	---	---	11102181	11102239	-	76	11100923	11109402
Gm19	11115808	11120653	11115808	11116182	11120279	11120653	98	---	---	---	---	11120092	11120113	+	72	11115808	11120651
Gm19	11126137	11144735	11126137	11129191	11141676	11144735	89	---	---	---	---	11129771	11129786	-	93	---	---
Gm19	11132376	11154297	11132376	11132700	11153953	11154297	85	---	---	---	---	11152890	11152946	+	70	---	---
Gm19	11132748	11135477	11132748	11133053	11135174	11135477	86	---	---	---	---	11135091	11135118	+	82	11132748	11135473
Gm19	11139049	11149115	11139049	11140198	11147966	11149115	97	---	---	---	---	11140554	11140587	-	70	11139049	11149113
Gm19	11154345	11164946	11154346	11154830	11164453	11164937	93	11154340	11154344	11164947	11164951	11163982	11164028	+	70	11154347	11164935
Gm19	11160580	11180597	11160580	11161668	11179507	11180597	86	---	---	---	---	11178616	11178632	+	70	---	---
Gm19	11168993	11182626	11168996	11171017	11180632	11182613	87	11168986	11168992	11182627	11182633	11171432	11171455	-	91	---	---
Gm19	11169701	11181788	11169711	11170159	11181340	11181783	87	11169696	11169700	11181789	11181793	11170198	11170211	-	92	11169709	11181787
Gm19	11171122	11188418	11171122	11171825	11187707	11188418	85	---	---	---	---	11187004	11187028	+	80	---	---
Gm19	11173519	11184758	11173519	11174373	11183901	11184758	89	---	---	---	---	11183508	11183547	+	70	11173520	11184756
Gm19	11186299	11198136	11186299	11187709	11196704	11198136	85	---	---	---	---	11196271	11196291	+	80	11186299	11198133
Gm19	11247412	11251770	11247412	11248581	11250591	11251770	93	---	---	---	---	---	---	0	--	11247420	11251761
Gm19	11308842	11318099	11308851	11309957	11316978	11318084	99	11308837	11308841	11318100	11318104	11316794	11316807	+	100	11308843	11318090
Gm19	11347940	11357194	11347949	11349059	11356095	11357179	96	11347935	11347939	11357195	11357199	11355911	11355924	+	100	11347941	11357185
Gm19	11405204	11410050	11405206	11405591	11409666	11410049	97	11405198	11405203	11410051	11410056	11409479	11409500	+	72	11405206	11410047
Gm19	11500970	11509733	11500970	11501693	11509108	11509733	85	---	---	---	---	11501851	11501878	-	89	---	---
Gm19	11524450	11534599	11524450	11524744	11534310	11534599	88	---	---	---	---	11524890	11524934	-	75	---	---
Gm19	11556017	11560634	11556017	11556253	11560398	11560634	96	---	---	---	---	11560245	11560278	+	76	11556017	11560629
Gm19	11569798	11575322	11569798	11570763	11574347	11575322	94	---	---	---	---	11574232	11574279	+	81	11569798	11575320
Gm19	11626825	11644760	11626825	11627018	11644568	11644760	87	---	---	---	---	11627861	11627896	-	83	---	---
Gm19	11645285	11650043	11645285	11645474	11649854	11650043	86	---	---	---	---	---	---	0	--	---	---
Gm19	11686002	11701266	11686002	11686661	11700607	11701266	93	---	---	---	---	11686981	11686998	-	72	---	---
Gm19	11745730	11753411	11745739	11746366	11752749	11753408	91	11745725	11745729	11753412	11753416	---	---	0	--	---	---
Gm19	11826349	11844060	11826349	11827258	11843209	11844060	86	---	---	---	---	11842478	11842498	+	76	11826349	11844057
Gm19	11855367	11865263	11855367	11856371	11864259	11865263	98	---	---	---	---	11864006	11864087	+	70	11855371	11865260
Gm19	11884698	11895068	11884704	11885872	11893888	11895055	97	11884693	11884697	11895069	11895073	11886243	11886272	-	76	11884704	11895059
Gm19	11903122	11914706	11903122	11904107	11913737	11914706	87	---	---	---	---	11913264	11913288	+	84	11903129	11914700
Gm19	11908903	11912010	11908903	11909832	11911070	11912010	90	---	---	---	---	11909834	11909849	-	87	11908918	11912008
Gm19	11912272	11917278	11912272	11912851	11916685	11917278	95	---	---	---	---	11912884	11912929	-	82	---	---
Gm19	12020876	12037314	12020876	12022545	12035665	12037314	97	---	---	---	---	12035011	12035034	+	83	---	---
Gm19	12083757	12092938	12083761	12084864	12091825	12092934	96	12083752	12083756	12092939	12092943	12085022	12085052	-	87	12083757	12092930
Gm19	12101603	12111851	12101608	12102716	12110713	12111837	94	12101597	12101602	12111852	12111857	12102998	12103012	-	80	12101605	12111834
Gm19	12152989	12162324	12152991	12154068	12161225	12162318	96	12152984	12152988	12162325	12162329	12161011	12161025	+	86	12152992	12162316
Gm19	12187664	12197843	12187664	12188811	12196702	12197843	93	---	---	---	---	12189112	12189126	-	80	12187665	12197840
Gm19	12216524	12223695	12216524	12217030	12223179	12223695	87	---	---	---	---	12223009	12223025	+	70	12216524	12223692
Gm19	12282739	12296138	12282741	12283693	12295178	12296124	92	12282734	12282738	12296139	12296143	12283994	12284083	-	73	12282744	12296137
Gm19	12325921	12346463	12325921	12326710	12345679	12346463	94	---	---	---	---	12327564	12327592	-	72	---	---
Gm19	12349049	12369108	12349055	12350672	12367448	12369107	95	12349043	12349048	12369109	12369114	12351437	12351463	-	70	12349055	12369105
Gm19	12370264	12375268	12370264	12370827	12374706	12375268	93	---	---	---	---	12370935	12370954	-	70	12370265	12375252
Gm19	12392379	12400516	12392379	12393358	12399542	12400516	93	---	---	---	---	12393615	12393643	-	75	12392379	12400514
Gm19	12409636	12423411	12409636	12411538	12421476	12423411	92	---	---	---	---	12420990	12421027	+	73	12409636	12423407
Gm19	12428183	12433119	12428184	12429202	12432044	12433110	87	12428178	12428182	12433120	12433124	12429290	12429308	-	73	12428186	12433118
Gm19	12439544	12445696	12439544	12439926	12445314	12445696	97	---	---	---	---	12445162	12445212	+	70	12439547	12445693
Gm19	12450674	12456202	12450674	12451638	12455238	12456202	99	---	---	---	---	12451705	12451752	-	81	12450674	12456200
Gm19	12466826	12476885	12466826	12468245	12475464	12476885	92	---	---	---	---	12468580	12468606	-	74	12466826	12476882
Gm19	12537748	12548973	12537756	12538252	12548468	12548968	85	12537743	12537747	12548974	12548978	12538490	12538579	-	73	12537752	12548955
Gm19	12560532	12571885	12560532	12561825	12570524	12571884	89	12560526	12560531	12571886	12571891	12562173	12562192	-	75	12560538	12571880
Gm19	12565186	12580106	12565186	12565578	12579713	12580106	96	---	---	---	---	12579051	12579072	+	77	12565204	12580104
Gm19	12578239	12595520	12578239	12580112	12593646	12595520	98	---	---	---	---	12580773	12580788	-	81	12578239	12595512
Gm19	12636278	12640498	12636278	12636382	12640394	12640498	96	---	---	---	---	12636386	12636402	-	94	12636286	12640485
Gm19	12641475	12647023	12641486	12642449	12646051	12647016	99	12641470	12641474	12647024	12647028	12645936	12645983	+	81	12641480	12647014
Gm19	12652367	12659470	12652367	12653426	12658411	12659470	93	---	---	---	---	12658161	12658173	+	84	12652368	12659468
Gm19	12669516	12679609	12669516	12670651	12678490	12679609	95	---	---	---	---	12678098	12678129	+	71	12669516	12679607
Gm19	12696934	12705428	12696934	12697915	12704445	12705428	98	---	---	---	---	12704159	12704187	+	72	12696935	12705426
Gm19	12731192	12750216	12731204	12732613	12748793	12750203	93	12731187	12731191	12750217	12750221	12747986	12748009	+	70	12731209	12750210
Gm19	12762901	12769672	12762910	12764336	12768262	12769658	93	12762896	12762900	12769673	12769677	12764439	12764464	-	73	12762913	12769667
Gm19	12774653	12792279	12774662	12776625	12790306	12792269	99	12774648	12774652	12792280	12792284	12777293	12777308	-	81	12774654	12792276
Gm19	12841439	12850388	12841439	12842081	12849746	12850388	99	---	---	---	---	12849375	12849394	+	75	---	---
Gm19	12851572	12869559	12851585	12852490	12868637	12869544	93	12851567	12851571	12869560	12869564	12853221	12853237	-	82	12851585	12869542
Gm19	12877538	12894154	12877538	12879439	12892240	12894154	95	---	---	---	---	12879493	12879560	-	77	12877538	12894152
Gm19	12897088	12899385	12897088	12897306	12899167	12899385	91	---	---	---	---	12897365	12897405	-	73	12897088	12899377
Gm19	12909304	12913706	12909304	12909476	12913533	12913706	92	---	---	---	---	12909563	12909586	-	83	12909321	12913704
Gm19	12925304	12935067	12925304	12926437	12933931	12935067	95	---	---	---	---	12933615	12933672	+	70	12925306	12935065
Gm19	12936518	12943659	12936518	12937480	12942696	12943659	94	---	---	---	---	12937662	12937684	-	78	12936520	12943657
Gm19	12949550	12958927	12949550	12949981	12958478	12958927	86	---	---	---	---	12950013	12950052	-	90	12949558	12958908
Gm19	12959201	12972744	12959201	12959900	12972028	12972744	90	---	---	---	---	12971600	12971632	+	75	12959211	12972741
Gm19	12962797	12971362	12962797	12963681	12970451	12971362	93	---	---	---	---	12970169	12970187	+	89	12962798	12971359
Gm19	12964519	12969650	12964519	12965517	12968667	12969650	88	---	---	---	---	12968591	12968665	+	73	12964528	12969646
Gm19	12967897	12973199	12967897	12968197	12972901	12973199	89	---	---	---	---	12968371	12968433	-	85	12967898	12973186
Gm19	13000972	13005403	13000978	13001127	13005255	13005391	88	13000967	13000971	13005404	13005408	13001268	13001300	-	84	13000980	13005391
Gm19	13010560	13015984	13010560	13011506	13015007	13015984	93	---	---	---	---	13011570	13011625	-	82	13010560	13015979
Gm19	13044056	13064621	13044056	13045708	13062970	13064621	98	---	---	---	---	13046535	13046555	-	71	13044056	13064619
Gm19	13077255	13093614	13077255	13077774	13093096	13093614	97	---	---	---	---	13092639	13092656	+	88	13077273	13093612
Gm19	13077842	13093363	13077842	13078262	13092942	13093363	91	---	---	---	---	13092243	13092285	+	72	13077853	13093360
Gm19	13079650	13092944	13079650	13080280	13092314	13092944	99	---	---	---	---	13091765	13091784	+	75	13079658	13092941
Gm19	13093289	13096682	13093301	13094073	13095895	13096667	95	13093284	13093288	13096683	13096687	---	---	0	--	13093300	13096679
Gm19	13169177	13184999	13169189	13169350	13184832	13184993	95	13169172	13169176	13185000	13185004	13184057	13184082	+	73	---	---
Gm19	13172119	13192123	13172131	13174322	13189924	13192114	90	13172114	13172118	13192124	13192128	13174732	13174744	-	92	13172120	13192121
Gm19	13176714	13195075	13176721	13177649	13194063	13195070	85	13176709	13176713	13195076	13195080	13193462	13193561	+	92	---	---
Gm19	13196940	13211828	13196940	13197371	13211398	13211828	94	---	---	---	---	13210698	13210718	+	76	13196957	13211811
Gm19	13214701	13222737	13214702	13215438	13221987	13222727	95	13214696	13214700	13222738	13222742	13221710	13221735	+	88	---	---
Gm19	13216350	13218541	13216350	13216818	13218075	13218541	88	---	---	---	---	13218007	13218026	+	80	13216354	13218533
Gm19	13249627	13253685	13249635	13250039	13253276	13253678	96	13249622	13249626	13253686	13253690	13250151	13250179	-	72	13249634	13253676
Gm19	13264092	13272669	13264092	13264910	13271819	13272669	87	---	---	---	---	13265077	13265097	-	80	13264092	13272668
Gm19	13282965	13302321	13282965	13283304	13301978	13302321	86	---	---	---	---	13301044	13301068	+	92	13282979	13302319
Gm19	13324445	13333212	13324445	13326746	13330855	13333212	85	---	---	---	---	13326801	13326840	-	75	---	---
Gm19	13327926	13342143	13327926	13329096	13341064	13342143	87	---	---	---	---	13340548	13340578	+	74	13327934	13342127
Gm19	13328228	13341928	13328228	13328881	13341273	13341928	96	---	---	---	---	13340740	13340768	+	72	---	---
Gm19	13334585	13342903	13334596	13335094	13342401	13342900	87	13334580	13334584	13342904	13342908	13335317	13335342	-	73	---	---
Gm19	13334596	13343065	13334596	13335259	13342401	13343065	85	---	---	---	---	13335317	13335342	-	73	13334605	13343060
Gm19	13336842	13345599	13336842	13337286	13345151	13345599	87	---	---	---	---	13344757	13344779	+	73	---	---
Gm19	13355864	13361228	13355864	13356772	13360319	13361228	98	---	---	---	---	13356816	13356885	-	84	13355865	13361226
Gm19	13362532	13372482	13362532	13363643	13371446	13372482	88	---	---	---	---	13371153	13371167	+	80	13362533	13372480
Gm19	13427809	13446142	13427809	13430641	13443323	13446142	86	---	---	---	---	13431023	13431036	-	92	---	---
Gm19	13441975	13447343	13441975	13442872	13446452	13447335	95	13441970	13441974	13447344	13447348	13446339	13446407	+	82	13441975	13447339
Gm19	13448726	13453824	13448726	13449904	13452674	13453824	94	---	---	---	---	13452571	13452586	+	75	13448726	13453822
Gm19	13474153	13482251	13474155	13475220	13481259	13482249	90	13474148	13474152	13482252	13482256	13475420	13475434	-	86	13474155	13482247
Gm19	13505979	13509361	13505979	13506711	13508684	13509361	85	---	---	---	---	13506713	13506727	-	86	---	---
Gm19	13519998	13530255	13519998	13521108	13529111	13530255	94	---	---	---	---	13528710	13528743	+	73	13520000	13530253
Gm19	13554002	13563716	13554006	13555098	13562567	13563705	87	13553996	13554001	13563717	13563722	13562505	13562520	+	75	---	---
Gm19	13582652	13594411	13582654	13582820	13594237	13594405	95	13582647	13582651	13594412	13594416	13593842	13593868	+	77	13582654	13594408
Gm19	13583014	13587261	13583014	13583879	13586379	13587261	96	---	---	---	---	13583961	13583987	-	85	13583014	13587255
Gm19	13588379	13606581	13588390	13590502	13604464	13606567	98	13588374	13588378	13606582	13606586	13603781	13603796	+	81	---	---
Gm19	13634691	13648809	13634691	13635114	13648388	13648809	88	---	---	---	---	13635493	13635513	-	80	---	---
Gm19	13634757	13648650	13634757	13634955	13648444	13648650	87	---	---	---	---	13635493	13635513	-	80	13634758	13648640
Gm19	13641147	13655852	13641147	13641367	13655634	13655852	85	---	---	---	---	13641998	13642047	-	84	13641149	13655847
Gm19	13672992	13688642	13672992	13673371	13688253	13688641	91	13672984	13672991	13688643	13688650	13687525	13687575	+	78	13673005	13688635
Gm19	13676192	13682797	13676192	13676316	13682673	13682797	95	---	---	---	---	13682610	13682640	+	77	13676195	13682795
Gm19	13685214	13705981	13685214	13685403	13705793	13705981	86	---	---	---	---	13704863	13704879	+	100	---	---
Gm19	13686833	13694153	13686833	13687575	13693413	13694153	94	---	---	---	---	13693269	13693321	+	71	13686834	13694137
Gm19	13733518	13752375	13733518	13735130	13750763	13752375	98	---	---	---	---	13735184	13735249	-	77	13733523	13752373
Gm19	13766218	13776060	13766218	13766494	13775781	13776060	93	---	---	---	---	13766685	13766711	-	77	---	---
Gm19	13779236	13788825	13779236	13780353	13787708	13788825	99	---	---	---	---	13780507	13780570	-	71	13779236	13788822
Gm19	13833242	13842272	13833242	13834228	13841281	13842269	97	13833237	13833241	13842273	13842277	13841124	13841154	+	90	13833253	13842266
Gm19	13870692	13885852	13870705	13872316	13884238	13885839	95	13870686	13870691	13885853	13885858	13884121	13884183	+	76	13870698	13885846
Gm19	13909544	13929713	13909545	13909966	13929298	13929709	85	13909539	13909543	13929714	13929718	13928494	13928515	+	72	---	---
Gm19	13914735	13931862	13914735	13916648	13929942	13931862	95	---	---	---	---	13929322	13929337	+	75	---	---
Gm19	13915120	13931476	13915130	13916255	13930334	13931469	93	13915114	13915119	13931477	13931482	13916765	13916779	-	73	---	---
Gm19	13955868	13977008	13955868	13957411	13975425	13977008	94	---	---	---	---	13958129	13958150	-	81	13955873	13977004
Gm19	13958294	13961536	13958302	13959215	13960611	13961535	92	13958288	13958293	13961537	13961542	13959217	13959234	-	77	13958302	13961522
Gm19	13960675	13979548	13960675	13962324	13977913	13979548	94	---	---	---	---	13963014	13963031	-	88	13960676	13979542
Gm19	13962728	13972556	13962728	13963894	13971399	13972556	98	---	---	---	---	13964143	13964210	-	70	13962728	13972554
Gm19	13985785	14003944	13985789	13988117	14001713	14003942	93	13985778	13985784	14003945	14003951	14001089	14001104	+	75	---	---
Gm19	14018469	14034169	14018469	14021424	14031339	14034169	87	---	---	---	---	14021743	14021762	-	85	14018483	14034161
Gm19	14031210	14036355	14031210	14032065	14035458	14036355	85	---	---	---	---	14032109	14032179	-	81	14031212	14036353
Gm19	14037364	14047492	14037364	14038496	14046355	14047492	95	---	---	---	---	14045962	14045982	+	80	14037364	14047490
Gm19	14047772	14060691	14047784	14049317	14059085	14060680	88	14047766	14047771	14060692	14060697	14049617	14049633	-	76	14047779	14060678
Gm19	14072629	14091121	14072634	14073965	14089787	14091118	96	14072624	14072628	14091122	14091126	14074019	14074090	-	76	14072639	14091116
Gm19	14091754	14106883	14091754	14093377	14105267	14106883	93	---	---	---	---	14105138	14105211	+	75	14091754	14106881
Gm19	14117362	14138421	14117362	14118918	14136914	14138421	94	---	---	---	---	14136016	14136033	+	77	14117370	14138418
Gm19	14139997	14161230	14139997	14140488	14160739	14161230	96	---	---	---	---	14141453	14141469	-	76	14140009	14161223
Gm19	14149928	14160664	14149928	14150648	14159928	14160664	88	---	---	---	---	14151021	14151033	-	76	14149929	14160650
Gm19	14163185	14168310	14163185	14163486	14168009	14168310	94	---	---	---	---	14167807	14167829	+	78	14163185	14168306
Gm19	14174752	14188334	14174766	14175705	14187389	14188329	86	14174746	14174751	14188335	14188340	14186850	14186888	+	74	14174763	14188327
Gm19	14181291	14189772	14181291	14181832	14189206	14189772	89	---	---	---	---	14182124	14182152	-	79	---	---
Gm19	14181429	14189639	14181443	14181691	14189358	14189631	85	14181423	14181428	14189640	14189645	14189015	14189041	+	70	14181442	14189629
Gm19	14192047	14210916	14192047	14193656	14209288	14210916	95	---	---	---	---	14193712	14193782	-	80	---	---
Gm19	14227147	14235483	14227147	14227417	14235213	14235483	88	---	---	---	---	14227767	14227784	-	77	---	---
Gm19	14240725	14243845	14240740	14241264	14243325	14243845	92	14240720	14240724	14243846	14243850	14243222	14243236	+	80	14240727	14243843
Gm19	14268776	14278069	14268776	14269778	14277067	14278069	99	---	---	---	---	14270115	14270128	-	85	14268776	14278066
Gm19	14318694	14327446	14318694	14319474	14326624	14327446	86	---	---	---	---	14319521	14319536	-	75	14318694	14327444
Gm19	14333968	14338542	14333968	14335218	14337311	14338542	92	---	---	---	---	14335270	14335313	-	86	14333968	14338540
Gm19	14344151	14363914	14344151	14344937	14363126	14363914	89	---	---	---	---	14362248	14362267	+	70	14344152	14363912
Gm19	14346018	14352250	14346018	14347049	14351219	14352250	91	---	---	---	---	14347115	14347130	-	75	14346031	14352248
Gm19	14353041	14362826	14353041	14353540	14362326	14362826	93	---	---	---	---	14353952	14353980	-	82	14353053	14362819
Gm19	14376280	14390656	14376280	14378408	14388571	14390656	89	---	---	---	---	14388107	14388122	+	87	14376280	14390654
Gm19	14376342	14390035	14376342	14377801	14388633	14390035	88	---	---	---	---	14378254	14378291	-	76	14376348	14390029
Gm19	14394895	14400113	14394895	14396274	14398727	14400113	98	---	---	---	---	14398676	14398690	+	80	14394899	14400110
Gm19	14400747	14410446	14400753	14401831	14409365	14410443	99	14400740	14400746	14410447	14410453	14402092	14402126	-	74	14400753	14410441
Gm19	14414315	14419638	14414315	14415142	14418703	14419638	86	---	---	---	---	14415185	14415254	-	82	14414315	14419636
Gm19	14429226	14445729	14429226	14431237	14443718	14445729	99	---	---	---	---	14443160	14443175	+	75	14429227	14445723
Gm19	14511380	14520450	14511380	14512480	14519351	14520450	98	---	---	---	---	14512680	14512694	-	86	---	---
Gm19	14552791	14557002	14552791	14553501	14556294	14557002	92	---	---	---	---	14556171	14556208	+	71	14552791	14556987
Gm19	14558457	14561729	14558457	14559044	14561141	14561729	89	---	---	---	---	14561124	14561139	+	81	---	---
Gm19	14569740	14580902	14569745	14570832	14579809	14580896	95	14569735	14569739	14580903	14580907	14579505	14579516	+	91	---	---
Gm19	14574002	14585688	14574002	14575149	14584535	14585688	99	---	---	---	---	14584152	14584177	+	92	14574010	14585676
Gm19	14582822	14601799	14582822	14582984	14601637	14601799	98	---	---	---	---	14600849	14600862	+	85	14582822	14601796
Gm19	14583641	14601639	14583647	14585301	14599982	14601637	97	14583636	14583640	14601640	14601644	14585993	14586007	-	80	14583644	14601635
Gm19	14617175	14623579	14617175	14618310	14622435	14623579	96	---	---	---	---	---	---	0	--	---	---
Gm19	14686895	14697378	14686895	14687017	14697254	14697378	89	---	---	---	---	14687456	14687497	-	78	---	---
Gm19	14704600	14711200	14704600	14705712	14710098	14711200	98	---	---	---	---	14705760	14705785	-	73	---	---
Gm19	14732330	14741457	14732340	14733380	14740371	14741450	94	14732325	14732329	14741458	14741462	14740216	14740245	+	90	14732341	14741450
Gm19	14775350	14780042	14775350	14777677	14777716	14780042	97	---	---	---	---	---	---	0	--	14775350	14780040
Gm19	14784658	14794419	14784672	14785774	14793348	14794417	90	14784653	14784657	14794420	14794424	14785811	14785856	-	71	14784660	14794415
Gm19	14794823	14802658	14794823	14796293	14801217	14802658	88	---	---	---	---	14796522	14796540	-	78	---	---
Gm19	14804978	14809925	14804980	14805675	14809232	14809925	96	14804973	14804977	14809926	14809930	14809079	14809098	+	70	14804980	14809920
Gm19	14804980	14810139	14804980	14805889	14809232	14810139	96	---	---	---	---	14809079	14809098	+	70	14804980	14810137
Gm19	14817518	14839228	14817518	14819163	14837568	14839228	97	---	---	---	---	14836883	14836909	+	70	14817523	14839226
Gm19	14826774	14832150	14826783	14827694	14831237	14832149	99	14826769	14826773	14832151	14832155	14831122	14831194	+	83	14826778	14832147
Gm19	14841362	14861494	14841362	14843026	14859604	14861494	87	---	---	---	---	14843758	14843770	-	84	14841363	14861488
Gm19	14867706	14872293	14867706	14868088	14871903	14872293	91	---	---	---	---	14868222	14868263	-	73	---	---
Gm19	14877844	14883938	14877844	14878405	14883377	14883938	98	---	---	---	---	14878552	14878573	-	72	---	---
Gm19	14878171	14882681	14878171	14878408	14882444	14882681	98	---	---	---	---	---	---	0	--	---	---
Gm19	14897074	14913445	14897088	14898755	14911768	14913433	99	14897069	14897073	14913446	14913450	14911117	14911137	+	76	14897078	14913442
Gm19	14939749	14957331	14939749	14940251	14956816	14957331	86	---	---	---	---	14956016	14956055	+	70	---	---
Gm19	14986446	14992858	14986446	14987890	14991380	14992858	92	---	---	---	---	14991206	14991230	+	84	14986446	14992856
Gm19	14997035	15017581	14997035	14997906	15016689	15017581	94	---	---	---	---	15016219	15016256	+	78	---	---
Gm19	15038942	15047178	15038942	15039775	15046326	15047178	94	---	---	---	---	15040031	15040049	-	84	15038943	15047170
Gm19	15053687	15061677	15053687	15054343	15061048	15061677	91	---	---	---	---	15060763	15060776	+	85	---	---
Gm19	15077620	15080374	15077620	15078019	15079977	15080374	92	---	---	---	---	15078095	15078114	-	90	15077627	15080372
Gm19	15092394	15101060	15092399	15093490	15099964	15101057	99	15092389	15092393	15101061	15101065	15093647	15093675	-	86	15092399	15101054
Gm19	15101404	15111156	15101411	15102526	15110038	15111147	94	15101393	15101403	15111157	15111167	15109721	15109778	+	70	15101407	15111145
Gm19	15125963	15135741	15125969	15127106	15134600	15135738	98	15125957	15125962	15135742	15135747	15127366	15127423	-	70	15125972	15135736
Gm19	15195329	15200216	15195329	15195534	15200011	15200216	99	---	---	---	---	15195681	15195710	-	73	15195330	15200204
Gm19	15221609	15235760	15221609	15223271	15234126	15235760	93	---	---	---	---	15233583	15233637	+	72	15221609	15235757
Gm19	15243632	15260629	15243632	15245618	15258642	15260629	99	---	---	---	---	15257998	15258019	+	86	15243634	15260627
Gm19	15267698	15276124	15267702	15268670	15275150	15276118	97	15267691	15267697	15276125	15276131	15268927	15268955	-	72	15267700	15276116
Gm19	15281935	15302614	15281935	15283560	15301023	15302614	93	---	---	---	---	15283614	15283687	-	78	15281939	15302612
Gm19	15308398	15317792	15308412	15309414	15316670	15317780	89	15308393	15308397	15317793	15317797	15309742	15309764	-	73	15308399	15317778
Gm19	15339142	15347320	15339142	15340107	15346343	15347320	94	---	---	---	---	15346180	15346201	+	86	15339142	15347315
Gm19	15354146	15366214	15354146	15355816	15364566	15366214	97	---	---	---	---	15355939	15355953	-	80	15354147	15366212
Gm19	15397861	15412977	15397861	15398561	15412260	15412977	85	---	---	---	---	15399127	15399143	-	88	15397865	15412969
Gm19	15404289	15410805	15404289	15404487	15410607	15410805	87	---	---	---	---	15404764	15404793	-	73	15404291	15410803
Gm19	15423524	15428880	15423524	15424431	15427984	15428880	95	---	---	---	---	15427833	15427852	+	70	15423524	15428876
Gm19	15443689	15458844	15443689	15445343	15457192	15458844	95	---	---	---	---	15445688	15445707	-	70	15443689	15458842
Gm19	15445333	15451531	15445343	15445538	15451333	15451528	98	15445327	15445332	15451532	15451537	15451043	15451065	+	73	---	---
Gm19	15445630	15450987	15445630	15446537	15450091	15450987	94	---	---	---	---	15449940	15449959	+	70	15445630	15450983
Gm19	15457192	15474013	15457192	15458844	15472360	15474013	98	---	---	---	---	15471711	15471729	+	84	15457192	15474011
Gm19	15476272	15493781	15476287	15478540	15491535	15493770	97	15476267	15476271	15493782	15493786	15490951	15490974	+	70	15476277	15493768
Gm19	15572326	15577654	15572326	15573133	15576864	15577654	92	---	---	---	---	15573200	15573247	-	79	15572328	15577652
Gm19	15604950	15614145	15604950	15606038	15613061	15614145	96	---	---	---	---	15612889	15612916	+	89	15604954	15614143
Gm19	15618813	15635284	15618813	15618926	15635171	15635284	95	---	---	---	---	15619546	15619640	-	72	---	---
Gm19	15655497	15661614	15655497	15658058	15659058	15661614	98	---	---	---	---	---	---	0	--	15655512	15661612
Gm19	15655497	15659849	15655497	15656281	15659058	15659841	99	15655492	15655496	15659850	15659854	---	---	0	--	---	---
Gm19	15687531	15697174	15687531	15688697	15696008	15697174	99	---	---	---	---	15695691	15695758	+	70	15687531	15697172
Gm19	15720531	15726889	15720531	15721534	15725886	15726889	99	15720525	15720530	15726890	15726895	15721707	15721752	-	73	15720532	15726885
Gm19	15736491	15741320	15736504	15737433	15740382	15741307	93	15736485	15736490	15741321	15741326	15740234	15740260	+	70	---	---
Gm19	15766983	15787515	15766983	15767451	15787047	15787515	95	---	---	---	---	15786194	15786214	+	71	15766983	15787508
Gm19	15772807	15788830	15772807	15774145	15787507	15788830	94	---	---	---	---	15786910	15787007	+	71	15772820	15788822
Gm19	15773026	15788423	15773026	15773724	15787726	15788423	96	---	---	---	---	15787068	15787084	+	76	15773034	15788406
Gm19	15806007	15827854	15806007	15807544	15826307	15827854	91	---	---	---	---	15808122	15808153	-	75	15806011	15827849
Gm19	15811078	15818828	15811085	15812519	15817238	15818813	85	15811073	15811077	15818829	15818833	15817026	15817053	+	82	---	---
Gm19	15819214	15834558	15819214	15819480	15834286	15834558	85	---	---	---	---	15820095	15820114	-	80	---	---
Gm19	15846413	15855861	15846413	15846783	15855498	15855861	96	---	---	---	---	15855084	15855100	+	82	---	---
Gm19	15873959	15879335	15873964	15874858	15878440	15879335	97	15873954	15873958	15879336	15879340	15874988	15875007	-	70	15873964	15879333
Gm19	15884581	15888356	15884581	15885922	15887015	15888356	98	---	---	---	---	15886916	15886941	+	73	15884587	15888350
Gm19	15890124	15902952	15890133	15890359	15902722	15902949	95	15890118	15890123	15902953	15902958	15902103	15902140	+	71	15890138	15902946
Gm19	15890695	15900433	15890695	15891829	15899299	15900433	97	---	---	---	---	15892089	15892146	-	70	15890695	15900431
Gm19	15928376	15939786	15928376	15929519	15938638	15939786	97	---	---	---	---	15929888	15929909	-	77	15928377	15939784
Gm19	15945215	15954319	15945215	15946316	15953218	15954319	98	---	---	---	---	15946456	15946469	-	100	15945215	15954315
Gm19	15959509	15965990	15959524	15960853	15964610	15965977	89	15959504	15959508	15965991	15965995	15964451	15964476	+	84	---	---
Gm19	15959991	15965407	15959991	15960331	15965056	15965407	87	---	---	---	---	15964964	15964986	+	78	15959999	15965398
Gm19	16008090	16017375	16008090	16009095	16016365	16017370	99	16008084	16008089	16017376	16017381	16016015	16016037	+	73	16008092	16017372
Gm19	16041768	16061014	16041768	16043520	16059276	16061014	96	---	---	---	---	16059154	16059221	+	77	16041768	16061008
Gm19	16080715	16092701	16080722	16080990	16092430	16092698	93	16080708	16080714	16092702	16092708	16091858	16091881	+	70	16080720	16092685
Gm19	16094096	16100220	16094109	16094285	16100028	16100205	91	16094091	16094095	16100221	16100225	16099740	16099787	+	81	16094096	16100213
Gm19	16115496	16135182	16115496	16116577	16134101	16135182	97	---	---	---	---	16133391	16133426	+	72	16115511	16135180
Gm19	16120825	16131368	16120825	16121980	16130214	16131368	95	---	---	---	---	16122347	16122368	-	77	16120827	16131364
Gm19	16157124	16167484	16157130	16158297	16166341	16167476	95	16157119	16157123	16167485	16167489	16165938	16165969	+	71	16157128	16167481
Gm19	16169001	16186575	16169012	16170882	16184724	16186573	97	16168993	16169000	16186576	16186583	16171549	16171564	-	81	16169012	16186570
Gm19	16187466	16197273	16187466	16188680	16196137	16197273	88	---	---	---	---	16195819	16195876	+	70	16187466	16197270
Gm19	16200581	16203514	16200581	16200874	16203226	16203514	90	---	---	---	---	16200922	16200944	-	91	---	---
Gm19	16209262	16222350	16209268	16210150	16221468	16222350	99	16209256	16209261	16222351	16222356	16210682	16210699	-	77	16209266	16222348
Gm19	16225770	16241381	16225771	16226174	16240970	16241374	92	16225765	16225769	16241382	16241386	16240240	16240265	+	76	16225776	16241377
Gm19	16230183	16235673	16230190	16231153	16234727	16235660	93	16230178	16230182	16235674	16235678	16234625	16234659	+	85	16230183	16235660
Gm19	16243360	16248163	16243360	16244880	16246648	16248163	87	---	---	---	---	16244948	16244959	-	83	---	---
Gm19	16281957	16291523	16281957	16282404	16291075	16291523	92	---	---	---	---	16282639	16282678	-	70	16281968	16291521
Gm19	16294838	16313324	16294838	16296240	16311922	16313324	93	---	---	---	---	16296728	16296779	-	75	16294838	16313322
Gm19	16339452	16357383	16339452	16339603	16357232	16357383	97	---	---	---	---	16340439	16340465	-	70	---	---
Gm19	16349325	16358330	16349325	16350279	16357374	16358330	98	---	---	---	---	16357077	16357090	+	100	---	---
Gm19	16371311	16388294	16371311	16373170	16386428	16388294	93	---	---	---	---	16373224	16373291	-	77	16371311	16388292
Gm19	16389824	16399558	16389824	16390960	16398423	16399558	99	---	---	---	---	16398105	16398162	+	70	16389825	16399548
Gm19	16409672	16425451	16409672	16411276	16423844	16425451	95	---	---	---	---	16411330	16411397	-	76	16409672	16425449
Gm19	16462309	16468074	16462309	16462971	16467399	16468074	89	---	---	---	---	16467284	16467302	+	89	---	---
Gm19	16484761	16504202	16484761	16486345	16502616	16504202	98	---	---	---	---	16487024	16487043	-	85	---	---
Gm19	16524731	16530934	16524731	16525695	16529983	16530934	98	---	---	---	---	16525875	16525897	-	78	16524731	16530932
Gm19	16531996	16538919	16531996	16533695	16537327	16538919	89	---	---	---	---	16533834	16533865	-	87	16532000	16538917
Gm19	16605186	16608450	16605186	16605659	16607951	16608450	85	---	---	---	---	16607836	16607892	+	75	16605187	16608437
Gm19	16654809	16663394	16654811	16655966	16662243	16663393	94	16654804	16654808	16663395	16663399	16661929	16661955	+	70	16654811	16663391
Gm19	16665870	16677862	16665870	16667143	16676600	16677862	87	---	---	---	---	16676189	16676203	+	86	16665871	16677860
Gm19	16667296	16674151	16667296	16669010	16672457	16674151	95	---	---	---	---	16672284	16672311	+	85	16667296	16674148
Gm19	16678129	16683631	16678129	16679081	16682679	16683631	98	---	---	---	---	16679147	16679194	-	81	16678129	16683628
Gm19	16689630	16693385	16689630	16690025	16692980	16693385	86	---	---	---	---	16692920	16692934	+	93	---	---
Gm19	16714729	16725992	16714729	16715139	16725582	16725992	96	---	---	---	---	16715518	16715553	-	75	---	---
Gm19	16718879	16725560	16718879	16720506	16723947	16725560	95	---	---	---	---	16723775	16723813	+	79	---	---
Gm19	16736469	16747713	16736475	16737886	16746294	16747704	92	16736463	16736468	16747714	16747719	16738030	16738052	-	82	16736473	16747711
Gm19	16759589	16767476	16759596	16759699	16767367	16767470	89	16759584	16759588	16767477	16767481	16767144	16767176	+	75	---	---
Gm19	16781262	16784986	16781262	16782227	16784021	16784986	98	---	---	---	---	16782281	16782310	-	80	16781263	16784983
Gm19	16801150	16821928	16801150	16802143	16820935	16821928	97	---	---	---	---	16802994	16803012	-	84	16801150	16821923
Gm19	16803399	16816025	16803399	16805000	16814443	16816025	94	---	---	---	---	16805052	16805124	-	75	16803402	16816021
Gm19	16834921	16843609	16834930	16835355	16843171	16843595	96	16834915	16834920	16843610	16843615	16842814	16842832	+	73	---	---
Gm19	16836218	16857554	16836218	16837714	16856055	16857554	95	---	---	---	---	16838235	16838252	-	83	---	---
Gm19	16854327	16859628	16854340	16855244	16858797	16859623	85	16854322	16854326	16859629	16859633	16858685	16858754	+	81	16854331	16859621
Gm19	16874560	16882944	16874560	16875196	16882297	16882944	87	---	---	---	---	16881952	16881979	+	85	16874575	16882939
Gm19	16885684	16898925	16885684	16885962	16898649	16898925	93	---	---	---	---	16898038	16898072	+	71	16885684	16898916
Gm19	16922702	16933006	16922709	16923862	16931862	16932998	97	16922697	16922701	16933007	16933011	16924202	16924223	-	77	16922702	16933003
Gm19	17008388	17021204	17008388	17008749	17020839	17021204	94	---	---	---	---	17009262	17009290	-	86	17008394	17021187
Gm19	17008769	17022289	17008769	17009903	17021071	17022289	85	---	---	---	---	17010424	17010461	-	76	---	---
Gm19	17008952	17022109	17008952	17009786	17021255	17022109	90	---	---	---	---	17020744	17020759	+	75	---	---
Gm19	17022322	17038896	17022322	17023773	17037445	17038896	99	---	---	---	---	17024358	17024375	-	72	17022324	17038884
Gm19	17048940	17054174	17048940	17049162	17053957	17054174	93	---	---	---	---	17049329	17049355	-	77	---	---
Gm19	17092045	17111525	17092045	17093681	17109892	17111525	98	---	---	---	---	17094431	17094457	-	70	17092046	17111523
Gm19	17118114	17128888	17118114	17118273	17128729	17128888	91	---	---	---	---	17118685	17118730	-	80	17118117	17128885
Gm19	17154565	17161574	17154565	17156008	17160173	17161574	88	---	---	---	---	17156181	17156217	-	70	17154565	17161565
Gm19	17155254	17161380	17155254	17155773	17160863	17161380	91	---	---	---	---	17156008	17156028	-	85	17155256	17161377
Gm19	17173113	17192853	17173113	17175624	17190333	17192853	95	---	---	---	---	17189632	17189652	+	85	17173117	17192851
Gm19	17194785	17198339	17194785	17195138	17197985	17198339	98	---	---	---	---	17197873	17197900	+	82	17194802	17198333
Gm19	17213344	17222728	17213344	17213971	17222130	17222728	85	---	---	---	---	17221868	17221897	+	93	---	---
Gm19	17268901	17272268	17268901	17269077	17272094	17272268	92	---	---	---	---	17269164	17269179	-	75	17268905	17272266
Gm19	17298122	17307421	17298122	17299126	17306411	17307415	99	17298116	17298121	17307422	17307427	17299265	17299278	-	71	17298123	17307412
Gm19	17344824	17354087	17344824	17345753	17353158	17354087	99	---	---	---	---	17346015	17346100	-	73	17344825	17354078
Gm19	17367704	17384544	17367704	17369242	17383007	17384544	91	---	---	---	---	17382492	17382508	+	70	17367714	17384542
Gm19	17388742	17397050	17388742	17389526	17396297	17397050	92	---	---	---	---	17389848	17389865	-	83	17388759	17397031
Gm19	17412492	17417916	17412492	17412629	17417779	17417916	95	---	---	---	---	17412695	17412709	-	80	17412501	17417905
Gm19	17413351	17417471	17413351	17413803	17417018	17417471	97	---	---	---	---	17416874	17416895	+	72	17413354	17417454
Gm19	17435313	17454091	17435313	17435428	17453976	17454091	93	---	---	---	---	17453273	17453310	+	71	---	---
Gm19	17443511	17453977	17443511	17444696	17452810	17453977	97	---	---	---	---	17452447	17452468	+	77	17443511	17453975
Gm19	17493691	17504617	17493691	17495364	17502959	17504617	93	---	---	---	---	17495704	17495742	-	71	17493691	17504613
Gm19	17502958	17524235	17502959	17504615	17522582	17524223	98	17502952	17502957	17524236	17524241	17521728	17521748	+	71	17502959	17524221
Gm19	17545365	17550812	17545365	17546250	17549928	17550812	95	---	---	---	---	17549807	17549862	+	80	---	---
Gm19	17552116	17562483	17552116	17553288	17561316	17562483	97	---	---	---	---	17553558	17553572	-	80	17552116	17562472
Gm19	17602354	17624204	17602354	17604019	17622539	17624204	99	---	---	---	---	17621691	17621711	+	71	17602354	17624202
Gm19	17630269	17640564	17630269	17631430	17639421	17640564	94	---	---	---	---	17639021	17639051	+	70	17630269	17640562
Gm19	17644961	17664683	17644961	17646634	17663037	17664683	96	---	---	---	---	17647394	17647420	-	70	17644962	17664678
Gm19	17674074	17683602	17674074	17676107	17681574	17683602	97	---	---	---	---	17676245	17676263	-	84	17674074	17683596
Gm19	17684410	17703624	17684414	17685730	17702309	17703616	96	17684403	17684409	17703625	17703631	17701519	17701545	+	70	---	---
Gm19	17712399	17718270	17712399	17712711	17717959	17718270	87	---	---	---	---	17717894	17717915	+	81	---	---
Gm19	17719662	17723177	17719662	17720304	17722588	17723177	86	---	---	---	---	17720348	17720418	-	81	17719664	17723175
Gm19	17746987	17763013	17746987	17748125	17761830	17763013	85	---	---	---	---	17748484	17748517	-	70	17747000	17763011
Gm19	17754356	17759837	17754356	17755294	17758886	17759837	93	---	---	---	---	17755383	17755430	-	79	17754357	17759835
Gm19	17780624	17798114	17780624	17781152	17797587	17798114	94	---	---	---	---	17781433	17781448	-	93	---	---
Gm19	17783010	17791222	17783010	17783868	17790410	17791222	85	---	---	---	---	17790129	17790155	+	74	17783019	17791219
Gm19	17784141	17792134	17784141	17784786	17791492	17792134	91	---	---	---	---	17785057	17785072	-	87	17784141	17792132
Gm19	17791594	17799805	17791594	17792747	17798655	17799805	92	---	---	---	---	17798417	17798503	+	86	17791597	17799803
Gm19	17791763	17799529	17791763	17792470	17798823	17799529	92	---	---	---	---	17798563	17798582	+	75	---	---
Gm19	17821505	17841238	17821518	17823602	17839161	17841226	86	17821500	17821504	17841239	17841243	17824267	17824291	-	88	---	---
Gm19	17821986	17840908	17821986	17823284	17839618	17840908	85	---	---	---	---	17823684	17823714	-	90	---	---
Gm19	17831649	17844986	17831649	17832980	17843598	17844986	86	---	---	---	---	17833473	17833504	-	75	---	---
Gm19	17831809	17844763	17831809	17832754	17843823	17844763	90	---	---	---	---	17843411	17843449	+	71	17831812	17844758
Gm19	17854829	17874091	17854843	17855961	17872935	17874077	94	17854823	17854828	17874092	17874097	17856713	17856735	-	78	17854829	17874074
Gm19	17856721	17865972	17856721	17857739	17864954	17865972	99	---	---	---	---	17858032	17858099	-	72	17856738	17865970
Gm19	17882256	17890331	17882256	17882784	17889822	17890331	91	---	---	---	---	17889791	17889820	+	70	17882258	17890329
Gm19	17886793	17889955	17886793	17886927	17889821	17889955	95	---	---	---	---	17889791	17889817	+	74	17886796	17889951
Gm19	17900721	17920433	17900721	17900963	17920197	17920433	86	---	---	---	---	17919287	17919314	+	71	---	---
Gm19	17934872	17951368	17934884	17936819	17949406	17951360	98	17934867	17934871	17951369	17951373	17948850	17948865	+	75	17934880	17951363
Gm19	17955190	17960701	17955191	17956166	17959740	17960701	96	17955184	17955189	17960702	17960707	17959626	17959673	+	83	17955191	17960699
Gm19	17965887	17976421	17965887	17966292	17976016	17976421	88	---	---	---	---	17966640	17966697	-	70	17965904	17976413
Gm19	17992880	17999764	17992880	17993665	17998979	17999764	97	---	---	---	---	17998713	17998729	+	88	17992885	17999761
Gm19	18039254	18059485	18039261	18041760	18057025	18059482	86	18039249	18039253	18059486	18059490	18056324	18056351	+	92	---	---
Gm19	18043009	18059654	18043009	18043193	18059472	18059654	91	---	---	---	---	18058752	18058804	+	71	---	---
Gm19	18043178	18061066	18043178	18043499	18060747	18061066	88	---	---	---	---	18044327	18044346	-	85	---	---
Gm19	18047144	18063843	18047144	18047470	18063509	18063843	93	---	---	---	---	18062711	18062734	+	79	18047147	18063831
Gm19	18047769	18057027	18047781	18048876	18055926	18057026	98	18047761	18047768	18057028	18057035	18049033	18049060	-	89	18047781	18057023
Gm19	18065884	18069147	18065884	18066755	18068263	18069147	85	---	---	---	---	18068242	18068261	+	70	18065889	18069139
Gm19	18094270	18103058	18094270	18094803	18102510	18103046	93	18094263	18094269	18103059	18103065	18094866	18094888	-	86	18094279	18103055
Gm19	18113529	18118339	18113529	18113960	18117911	18118339	90	---	---	---	---	18114041	18114116	-	92	18113529	18118331
Gm19	18120702	18131093	18120702	18120914	18130880	18131093	94	---	---	---	---	18130430	18130492	+	74	18120719	18131091
Gm19	18131435	18136979	18131435	18132506	18135902	18136979	87	---	---	---	---	18135753	18135774	+	72	18131448	18136977
Gm19	18157954	18160364	18157954	18158153	18160165	18160364	90	---	---	---	---	18158237	18158252	-	75	18157954	18160359
Gm19	18168238	18177293	18168249	18168581	18176971	18177284	89	18168233	18168237	18177294	18177298	---	---	0	--	18168241	18177288
Gm19	18178079	18198628	18178081	18179768	18196939	18198625	99	18178074	18178078	18198629	18198633	18196096	18196116	+	71	18178085	18198625
Gm19	18201043	18222518	18201046	18201668	18221882	18222505	90	18201037	18201042	18222519	18222524	18220948	18220965	+	83	18201046	18222502
Gm19	18228240	18239570	18228240	18228735	18239078	18239570	93	---	---	---	---	18229162	18229180	-	73	18228245	18239556
Gm19	18232779	18237021	18232779	18234160	18235630	18237021	90	---	---	---	---	18234237	18234260	-	79	18232781	18237012
Gm19	18249639	18264449	18249639	18250748	18263317	18264449	91	---	---	---	---	18251148	18251170	-	91	18249640	18264447
Gm19	18253378	18259176	18253378	18254487	18258068	18259176	97	---	---	---	---	18254626	18254664	-	79	18253379	18259174
Gm19	18274592	18290331	18274592	18274829	18290092	18290331	85	---	---	---	---	18289330	18289361	+	71	---	---
Gm19	18298942	18314395	18298942	18300511	18312775	18314395	96	---	---	---	---	18312225	18312240	+	75	18298942	18314392
Gm19	18315752	18319984	18315764	18317626	18318152	18319980	94	18315744	18315751	18319985	18319992	18318071	18318083	+	76	18315752	18319981
Gm19	18328390	18349485	18328390	18330060	18347835	18349485	97	---	---	---	---	18346980	18347000	+	71	18328390	18349482
Gm19	18356697	18363421	18356697	18357847	18362273	18363421	96	---	---	---	---	---	---	0	--	18356697	18363420
Gm19	18376555	18391560	18376555	18377515	18390598	18391560	86	---	---	---	---	18378128	18378155	-	71	18376556	18391557
Gm19	18380235	18388193	18380239	18381023	18387405	18388189	94	18380230	18380234	18388194	18388198	18381292	18381343	-	71	18380243	18388190
Gm19	18395090	18415126	18395099	18396286	18413912	18415117	86	18395085	18395089	18415127	18415131	18396676	18396743	-	77	---	---
Gm19	18395238	18414939	18395238	18396186	18414051	18414939	90	---	---	---	---	18396676	18396743	-	77	---	---
Gm19	18442050	18459917	18442050	18447693	18454434	18459917	88	---	---	---	---	18454249	18454276	+	71	---	---
Gm19	18445504	18459625	18445504	18447401	18457759	18459625	94	---	---	---	---	18447870	18447888	-	73	18445510	18459619
Gm19	18452589	18469313	18452589	18453706	18468197	18469313	98	---	---	---	---	18453937	18454023	-	72	---	---
Gm19	18452880	18469117	18452880	18453510	18468487	18469117	98	---	---	---	---	18453937	18454023	-	72	---	---
Gm19	18464972	18472681	18464972	18467011	18470627	18472681	91	---	---	---	---	18467091	18467122	-	75	---	---
Gm19	18467158	18474144	18467158	18468002	18473315	18474144	93	---	---	---	---	18468230	18468245	-	81	---	---
Gm19	18497551	18514573	18497551	18498155	18513969	18514573	98	---	---	---	---	18513191	18513217	+	77	---	---
Gm19	18537625	18549698	18537625	18538201	18549154	18549698	87	---	---	---	---	18538621	18538689	-	81	18537625	18549691
Gm19	18559290	18572481	18559290	18559764	18571978	18572481	87	---	---	---	---	18571505	18571542	+	73	18559296	18572480
Gm19	18609205	18626321	18609205	18611024	18624510	18626321	94	---	---	---	---	18624145	18624184	+	72	18609206	18626319
Gm19	18643088	18645899	18643088	18643251	18645748	18645899	89	---	---	---	---	18643292	18643357	-	75	18643091	18645897
Gm19	18646985	18666698	18646985	18648586	18665178	18666698	92	---	---	---	---	18665057	18665125	+	78	18646987	18666696
Gm19	18678619	18688367	18678619	18679755	18687231	18688367	99	---	---	---	---	18680014	18680071	-	70	18678620	18688364
Gm19	18717222	18726452	18717222	18717442	18726232	18726452	93	---	---	---	---	18717843	18717858	-	75	---	---
Gm19	18732637	18748095	18732637	18734705	18746063	18748095	92	---	---	---	---	18745517	18745532	+	75	18732639	18748091
Gm19	18810803	18814465	18810803	18811875	18813393	18814465	99	---	---	---	---	---	---	0	--	18810805	18814462
Gm19	18827041	18831286	18827041	18828094	18830249	18831286	96	---	---	---	---	18828181	18828196	-	75	18827044	18831284
Gm19	18830871	18840683	18830871	18833594	18837961	18840683	99	---	---	---	---	18837762	18837779	+	77	18830881	18840682
Gm19	18858089	18867867	18858089	18859734	18866208	18867867	93	---	---	---	---	18860038	18860058	-	71	18858089	18867864
Gm19	18874646	18894587	18874646	18876293	18892952	18894586	97	18874641	18874645	18894588	18894592	18892159	18892185	+	74	18874646	18894586
Gm19	18893243	18898096	18893243	18893907	18897429	18898096	87	---	---	---	---	18897275	18897317	+	76	---	---
Gm19	18927816	18940444	18927817	18929980	18938387	18940437	85	18927810	18927815	18940445	18940450	18930339	18930357	-	89	---	---
Gm19	18928358	18940552	18928358	18930095	18938865	18940552	86	---	---	---	---	18938558	18938582	+	84	18928358	18940549
Gm19	18931837	18947949	18931837	18934074	18945734	18947949	97	---	---	---	---	18934619	18934636	-	72	18931837	18947947
Gm19	18932083	18947949	18932083	18934074	18945980	18947949	97	---	---	---	---	18945590	18945646	+	71	18932086	18947947
Gm19	18950789	18957660	18950789	18951457	18956987	18957660	95	---	---	---	---	18951604	18951637	-	85	18950789	18957655
Gm19	18993774	18998635	18993774	18993957	18998432	18998635	87	---	---	---	---	18994166	18994181	-	81	18993774	18998630
Gm19	19017004	19020847	19017004	19018798	19019050	19020847	90	---	---	---	---	19018841	19018898	-	75	19017016	19020830
Gm19	19025751	19034142	19025751	19026480	19033386	19034142	88	---	---	---	---	19033166	19033189	+	75	---	---
Gm19	19034464	19052823	19034464	19036000	19051236	19052821	92	19034458	19034463	19052824	19052829	19036695	19036713	-	84	19034464	19052820
Gm19	19067751	19072784	19067751	19068244	19072292	19072784	88	---	---	---	---	19072090	19072112	+	78	19067751	19072779
Gm19	19084426	19091277	19084441	19085816	19089915	19091272	92	19084421	19084425	19091278	19091282	19085997	19086011	-	73	19084433	19091272
Gm19	19098477	19111241	19098477	19099450	19110273	19111241	92	19098471	19098476	19111242	19111247	19109761	19109809	+	71	19098478	19111239
Gm19	19104382	19125583	19104382	19104812	19125157	19125583	86	---	---	---	---	19124191	19124208	+	83	---	---
Gm19	19121896	19141066	19121896	19122202	19140760	19141066	94	---	---	---	---	19139841	19139895	+	76	19121903	19141064
Gm19	19124308	19133926	19124322	19126183	19132033	19133921	88	19124303	19124307	19133927	19133931	19131921	19131940	+	85	---	---
Gm19	19130031	19137788	19130031	19131008	19136814	19137788	94	---	---	---	---	19131267	19131298	-	71	19130031	19137785
Gm19	19163763	19173595	19163763	19164150	19173227	19173595	86	---	---	---	---	19172920	19172937	+	72	19163769	19173592
Gm19	19184632	19194384	19184638	19185773	19193239	19194374	99	19184622	19184631	19194385	19194394	19186032	19186089	-	70	19184638	19194371
Gm19	19205462	19214520	19205462	19206559	19213429	19214520	97	---	---	---	---	19213214	19213228	+	86	19205462	19214518
Gm19	19229820	19239739	19229820	19230121	19239440	19239739	87	---	---	---	---	19238994	19239014	+	76	19229821	19239721
Gm19	19230142	19239383	19230142	19231255	19238294	19239383	97	---	---	---	---	19238120	19238159	+	80	19230142	19239380
Gm19	19255642	19272048	19255655	19256020	19271668	19272033	95	19255637	19255641	19272049	19272053	19256595	19256627	-	84	---	---
Gm19	19255642	19272048	19255655	19256020	19271668	19272033	95	19255637	19255641	19272049	19272053	19256595	19256627	-	84	---	---
Gm19	19259847	19271668	19259847	19260606	19270866	19271668	91	---	---	---	---	19261080	19261119	-	80	19259858	19271666
Gm19	19290637	19296150	19290637	19291610	19295190	19296150	95	---	---	---	---	19295088	19295122	+	85	19290637	19296148
Gm19	19298970	19312424	19298970	19300632	19310805	19312424	87	---	---	---	---	19310593	19310609	+	82	19298970	19312422
Gm19	19313705	19320167	19313709	19314624	19319251	19320156	95	19313700	19313704	19320168	19320172	19319023	19319040	+	88	19313705	19320156
Gm19	19339436	19361287	19339436	19339783	19360940	19361287	86	---	---	---	---	19340748	19340761	-	78	19339437	19361268
Gm19	19345622	19356624	19345622	19345801	19356443	19356624	85	---	---	---	---	19355911	19356028	+	76	19345628	19356617
Gm19	19354152	19366067	19354152	19354333	19365895	19366067	85	---	---	---	---	19365409	19365432	+	70	19354154	19366059
Gm19	19361586	19367013	19361586	19362329	19366226	19367013	89	---	---	---	---	19366183	19366201	+	78	---	---
Gm19	19395269	19400508	19395281	19396103	19399675	19400497	96	19395261	19395268	19400509	19400516	19399529	19399548	+	70	19395270	19400501
Gm19	19415131	19424382	19415131	19416115	19423398	19424382	99	---	---	---	---	19423049	19423071	+	73	19415134	19424375
Gm19	19476910	19482817	19476910	19478536	19481191	19482817	95	---	---	---	---	19481059	19481090	+	75	---	---
Gm19	19479794	19483495	19479795	19480031	19483256	19483492	86	19479787	19479793	19483496	19483502	19483188	19483201	+	92	19479794	19483490
Gm19	19483369	19487541	19483377	19483850	19487063	19487536	95	19483360	19483368	19487542	19487550	19483852	19483879	-	78	---	---
Gm19	19488164	19505256	19488164	19490276	19503106	19505256	96	---	---	---	---	19490509	19490532	-	70	19488164	19505254
Gm19	19488243	19504118	19488243	19489138	19503185	19504118	93	---	---	---	---	19489703	19489733	-	87	---	---
Gm19	19508714	19522031	19508714	19509127	19521618	19522031	94	---	---	---	---	19509621	19509662	-	76	---	---
Gm19	19530693	19539120	19530706	19532057	19537829	19539109	86	19530688	19530692	19539121	19539125	19537661	19537761	+	72	19530700	19539109
Gm19	19542121	19548502	19542121	19542985	19547672	19548502	89	---	---	---	---	19543092	19543143	-	76	19542125	19548500
Gm19	19543972	19547673	19543972	19545047	19546598	19547673	97	19543967	19543971	19547674	19547678	19545103	19545131	-	79	19543972	19547670
Gm19	19578985	19583725	19578985	19579213	19583507	19583725	86	---	---	---	---	19583375	19583402	+	78	---	---
Gm19	19589960	19603423	19589960	19592198	19601260	19603423	89	---	---	---	---	19592302	19592345	-	81	19589960	19603421
Gm19	19606875	19611570	19606875	19607059	19611385	19611570	96	---	---	---	---	19611201	19611222	+	86	19606884	19611567
Gm19	19616956	19635940	19616961	19618560	19634316	19635930	97	19616950	19616955	19635941	19635946	19618614	19618682	-	78	19616959	19635928
Gm19	19640658	19658793	19640660	19642102	19657348	19658781	85	19640653	19640657	19658794	19658798	19642322	19642344	-	73	19640661	19658784
Gm19	19640825	19658753	19640825	19642068	19657513	19658745	86	19640820	19640824	19658754	19658758	19642322	19642344	-	73	---	---
Gm19	19645846	19651215	19645846	19646690	19650369	19651215	96	---	---	---	---	19650186	19650206	+	80	19645849	19651213
Gm19	19652876	19672650	19652876	19653424	19672110	19672650	92	---	---	---	---	19671236	19671256	+	76	---	---
Gm19	19674519	19682995	19674519	19675495	19682019	19682995	99	---	---	---	---	19675754	19675782	-	72	19674519	19682993
Gm19	19685973	19692448	19685973	19686935	19691486	19692448	99	---	---	---	---	19691283	19691305	+	78	19685973	19692446
Gm19	19721637	19733429	19721637	19722212	19732853	19733429	95	---	---	---	---	19722587	19722599	-	76	19721637	19733421
Gm19	19741623	19744876	19741623	19742840	19743677	19744876	91	---	---	---	---	19742870	19742907	-	71	---	---
Gm19	19755412	19773767	19755412	19757520	19771658	19773767	99	---	---	---	---	19771013	19771031	+	84	19755412	19773762
Gm19	19800197	19817439	19800197	19803045	19814592	19817439	99	---	---	---	---	19814229	19814261	+	75	19800197	19817437
Gm19	19838382	19854995	19838382	19840000	19853389	19854995	96	---	---	---	---	19840054	19840122	-	78	19838382	19854993
Gm19	19838707	19854677	19838707	19839682	19853713	19854677	96	---	---	---	---	19840054	19840122	-	78	---	---
Gm19	19867621	19877672	19867632	19868725	19876572	19877668	96	19867616	19867620	19877673	19877677	19876358	19876372	+	86	19867633	19877666
Gm19	19885615	19904603	19885615	19887250	19902972	19904603	97	---	---	---	---	19887365	19887379	-	73	19885615	19904599
Gm19	19911302	19920448	19911302	19913183	19918646	19920448	92	---	---	---	---	19913288	19913325	-	76	19911308	19920445
Gm19	19932990	19938006	19932990	19933248	19937749	19938006	92	---	---	---	---	19937642	19937656	+	73	19932996	19938005
Gm19	19945076	19962465	19945077	19946010	19961515	19962461	91	19945071	19945075	19962466	19962470	19960739	19960764	+	84	19945076	19962447
Gm19	19957170	19967000	19957170	19957508	19966656	19966993	92	19957163	19957169	19967001	19967007	19957695	19957742	-	81	---	---
Gm19	20003865	20020227	20003865	20004791	20019318	20020227	85	---	---	---	---	20018597	20018624	+	75	20003867	20020225
Gm19	20006906	20015871	20006906	20007994	20014740	20015871	91	---	---	---	---	20014435	20014448	+	78	20006907	20015868
Gm19	20020955	20041878	20020955	20021499	20041348	20041878	88	---	---	---	---	20040441	20040461	+	71	20020963	20041860
Gm19	20029700	20041358	20029705	20031365	20039692	20041350	97	20029695	20029699	20041359	20041363	20031418	20031480	-	76	---	---
Gm19	20068650	20073524	20068650	20069317	20072838	20073524	88	---	---	---	---	20069458	20069479	-	86	20068657	20073522
Gm19	20142679	20152862	20142680	20142848	20152680	20152850	87	20142674	20142678	20152863	20152867	20152382	20152396	+	80	20142682	20152852
Gm19	20157595	20171801	20157595	20158325	20171071	20171801	96	---	---	---	---	20170590	20170617	+	75	20157600	20171799
Gm19	20182263	20203287	20182263	20182983	20202595	20203287	89	---	---	---	---	20201616	20201694	+	81	20182264	20203276
Gm19	20193122	20199302	20193130	20195030	20197392	20199292	98	20193117	20193121	20199303	20199307	---	---	0	--	20193122	20199300
Gm19	20220024	20228454	20220024	20220991	20227464	20228454	93	---	---	---	---	20227152	20227205	+	74	20220024	20228451
Gm19	20255901	20277738	20255901	20256326	20277318	20277738	89	---	---	---	---	20277042	20277063	+	81	---	---
Gm19	20259802	20270652	20259802	20259983	20270471	20270652	93	---	---	---	---	20260470	20260508	-	74	20259812	20270640
Gm19	20270651	20287009	20270651	20271615	20285971	20287009	86	---	---	---	---	20272284	20272319	-	77	20270651	20287006
Gm19	20288611	20309268	20288611	20289459	20308372	20309268	89	---	---	---	---	20307627	20307666	+	75	20288611	20309265
Gm19	20320093	20333492	20320093	20320666	20332919	20333492	99	---	---	---	---	20321086	20321105	-	75	20320093	20333479
Gm19	20357956	20366517	20357966	20359057	20365411	20366502	99	20357951	20357955	20366518	20366522	20359215	20359241	-	88	20357957	20366507
Gm19	20384384	20399805	20384397	20385467	20398783	20399796	91	20384379	20384383	20399806	20399810	20398168	20398205	+	71	---	---
Gm19	20401900	20408303	20401900	20402866	20407339	20408303	97	---	---	---	---	20403044	20403066	-	73	20401900	20408301
Gm19	20412466	20428330	20412466	20413306	20427398	20428330	85	---	---	---	---	20426721	20426759	+	79	20412466	20428328
Gm19	20431898	20451738	20431898	20433449	20450168	20451738	97	---	---	---	---	20450040	20450113	+	79	20431898	20451735
Gm19	20486464	20494996	20486464	20487442	20494020	20494996	99	---	---	---	---	20493691	20493720	+	73	20486464	20494994
Gm19	20515018	20534349	20515018	20516585	20532795	20534349	93	---	---	---	---	20532130	20532148	+	84	20515034	20534347
Gm19	20536772	20542181	20536772	20537688	20541265	20542181	98	---	---	---	---	20541102	20541123	+	81	20536772	20542170
Gm19	20577913	20586737	20577913	20578350	20586300	20586737	87	---	---	---	---	20585991	20586012	+	77	20577929	20586733
Gm19	20587095	20599360	20587095	20587234	20599223	20599360	90	---	---	---	---	20587782	20587814	-	78	20587096	20599351
Gm19	20587542	20596486	20587542	20587690	20596338	20596486	89	---	---	---	---	20596044	20596063	+	75	---	---
Gm19	20620158	20630241	20620158	20620478	20629924	20630241	87	---	---	---	---	20620735	20620759	-	72	---	---
Gm19	20622444	20624596	20622444	20622596	20624438	20624596	89	---	---	---	---	20624368	20624379	+	91	20622450	20624591
Gm19	20633910	20644239	20633910	20635056	20643101	20644239	98	---	---	---	---	20642698	20642729	+	71	20633910	20644237
Gm19	20670915	20690727	20670915	20673147	20688479	20690727	94	---	---	---	---	20688163	20688180	+	77	20670921	20690725
Gm19	20741468	20750890	20741468	20742442	20749916	20750890	99	---	---	---	---	20742727	20742761	-	71	20741476	20750889
Gm19	20767169	20787336	20767169	20768840	20785680	20787331	98	20767163	20767168	20787337	20787342	20784919	20784931	+	84	20767169	20787333
Gm19	20808093	20813908	20808093	20809097	20813007	20813908	85	---	---	---	---	20809195	20809207	-	84	---	---
Gm19	20824740	20828443	20824745	20825625	20827562	20828440	96	20824735	20824739	20828444	20828448	20825685	20825725	-	73	20824749	20828436
Gm19	20826317	20831832	20826317	20826684	20831466	20831832	89	---	---	---	---	20831226	20831258	+	75	---	---
Gm19	20836786	20840915	20836786	20837169	20840531	20840915	90	---	---	---	---	20837295	20837312	-	72	---	---
Gm19	20848610	20858392	20848610	20849837	20857202	20858392	88	---	---	---	---	20856950	20857050	+	74	20848619	20858390
Gm19	20848652	20858161	20848652	20849567	20857244	20858161	92	---	---	---	---	20856950	20857050	+	74	20848657	20858152
Gm19	20899561	20909896	20899561	20900717	20908739	20909896	99	---	---	---	---	20908373	20908394	+	77	20899561	20909893
Gm19	20930896	20936282	20930896	20931873	20935307	20936282	96	---	---	---	---	20931939	20931986	-	83	20930897	20936280
Gm19	20952581	20961753	20952581	20953419	20960888	20961753	95	---	---	---	---	20960531	20960556	+	76	20952581	20961751
Gm19	20972372	20979773	20972372	20973307	20978838	20979773	99	---	---	---	---	20973516	20973533	-	88	20972374	20979771
Gm19	20994829	20998617	20994829	20995461	20997937	20998617	89	---	---	---	---	---	---	0	--	20994829	20998615
Gm19	21001843	21017484	21001843	21002337	21016992	21017484	94	---	---	---	---	21003003	21003018	-	81	---	---
Gm19	21023100	21040264	21023100	21025023	21038342	21040264	99	---	---	---	---	21037689	21037710	+	86	21023100	21040262
Gm19	21044967	21060576	21044967	21045364	21060178	21060576	98	---	---	---	---	21045971	21045999	-	75	21044977	21060568
Gm19	21137790	21143272	21137790	21139218	21141832	21143272	88	---	---	---	---	21139245	21139302	-	81	21137804	21143270
Gm19	21153215	21163011	21153215	21153947	21162279	21163011	90	---	---	---	---	21154327	21154364	-	76	21153215	21163009
Gm19	21157495	21162150	21157495	21157720	21161925	21162150	96	---	---	---	---	21161744	21161755	+	83	21157495	21162147
Gm19	21162155	21170176	21162155	21162426	21169904	21170176	91	---	---	---	---	21169590	21169607	+	77	---	---
Gm19	21174545	21177769	21174545	21175002	21177315	21177769	95	---	---	---	---	21177242	21177272	+	77	21174562	21177767
Gm19	21209522	21227655	21209522	21209822	21227353	21227655	92	---	---	---	---	21227328	21227351	+	79	---	---
Gm19	21234236	21250696	21234236	21234492	21250439	21250696	93	---	---	---	---	21235142	21235167	-	96	---	---
Gm19	21234815	21251029	21234815	21235170	21250685	21251029	90	---	---	---	---	21235627	21235722	-	91	---	---
Gm19	21240830	21258948	21240830	21241111	21258669	21258948	92	---	---	---	---	21241792	21241821	-	83	---	---
Gm19	21246789	21265393	21246789	21248713	21263450	21265393	98	---	---	---	---	21262737	21262751	+	80	21246789	21265391
Gm19	21276229	21287437	21276229	21278854	21284982	21287437	87	---	---	---	---	21284697	21284738	+	80	21276241	21287418
Gm19	21280480	21287441	21280480	21281001	21286920	21287441	99	---	---	---	---	21286713	21286737	+	84	---	---
Gm19	21282618	21288745	21282618	21283986	21287435	21288745	92	---	---	---	---	21284003	21284036	-	73	21282618	21288735
Gm19	21289975	21307807	21289982	21291756	21305864	21307795	88	21289970	21289974	21307808	21307812	21305219	21305237	+	84	21289978	21307801
Gm19	21318610	21339601	21318610	21320558	21337652	21339601	99	---	---	---	---	21321383	21321413	-	74	21318610	21339599
Gm19	21341287	21346947	21341287	21341484	21346750	21346947	94	---	---	---	---	21346599	21346620	+	81	---	---
Gm19	21415101	21435654	21415101	21416755	21433981	21435654	96	---	---	---	---	21433120	21433153	+	70	21415103	21435652
Gm19	21437827	21457204	21437828	21440661	21454362	21457197	85	21437821	21437826	21457205	21457210	21441253	21441276	-	79	---	---
Gm19	21452476	21467621	21452476	21453676	21466418	21467621	97	---	---	---	---	21465903	21465975	+	75	21452476	21467613
Gm19	21497394	21501064	21497401	21497505	21500960	21501064	96	21497388	21497393	21501065	21501070	21497582	21497601	-	85	---	---
Gm19	21511166	21516714	21511171	21512138	21515740	21516707	99	21511161	21511165	21516715	21516719	21512205	21512252	-	81	21511173	21516705
Gm19	21524106	21538563	21524106	21525675	21537129	21538563	89	---	---	---	---	21526204	21526221	-	83	---	---
Gm19	21542306	21559688	21542306	21542873	21559131	21559688	86	---	---	---	---	21543645	21543686	-	80	---	---
Gm19	21568277	21587644	21568277	21569830	21586067	21587644	93	---	---	---	---	21585938	21586010	+	76	---	---
Gm19	21602317	21607203	21602317	21602858	21606652	21607203	95	---	---	---	---	21603005	21603020	-	81	21602333	21607184
Gm19	21622393	21637725	21622393	21624062	21636135	21637725	94	---	---	---	---	21624598	21624613	-	75	21622394	21637723
Gm19	21654249	21659479	21654249	21654470	21659260	21659479	85	---	---	---	---	21659080	21659097	+	72	---	---
Gm19	21663131	21667647	21663131	21663447	21667337	21667647	86	---	---	---	---	21663600	21663622	-	82	---	---
Gm19	21682324	21685977	21682324	21682561	21685738	21685977	93	---	---	---	---	21682624	21682648	-	76	21682326	21685974
Gm19	21707445	21710396	21707445	21707609	21710223	21710387	98	21707437	21707444	21710397	21710404	21710165	21710179	+	86	---	---
Gm19	21718512	21723390	21718512	21718680	21723222	21723390	89	---	---	---	---	21718704	21718730	-	74	---	---
Gm19	21756766	21767212	21756766	21757957	21766037	21767212	96	---	---	---	---	21765633	21765665	+	72	21756766	21767208
Gm19	21789425	21798941	21789433	21790001	21798371	21798939	93	21789420	21789424	21798942	21798946	21790212	21790236	-	92	---	---
Gm19	21805960	21825183	21805960	21809607	21821503	21825183	87	---	---	---	---	21820992	21821029	+	71	---	---
Gm19	21820522	21830889	21820522	21821695	21829742	21830889	96	---	---	---	---	21821975	21821989	-	80	21820522	21830887
Gm19	21832190	21846445	21832190	21832570	21846065	21846445	98	---	---	---	---	21833068	21833086	-	78	---	---
Gm19	21853731	21868092	21853731	21854580	21867241	21868092	98	---	---	---	---	21855167	21855187	-	76	21853731	21868089
Gm19	21874255	21893269	21874255	21875342	21892181	21893269	95	---	---	---	---	21876037	21876068	-	75	21874255	21893267
Gm19	21874672	21892804	21874683	21874870	21892603	21892790	98	21874667	21874671	21892805	21892809	21875484	21875510	-	88	21874674	21892788
Gm19	21876764	21887204	21876770	21877946	21886026	21887202	98	21876759	21876763	21887205	21887209	21878317	21878350	-	70	21876766	21887200
Gm19	21903198	21912222	21903198	21905007	21910416	21912222	89	---	---	---	---	21910176	21910191	+	75	21903201	21912220
Gm19	21925596	21941473	21925597	21926676	21940438	21941473	86	21925591	21925595	21941474	21941478	21927052	21927066	-	73	---	---
Gm19	21931199	21946727	21931199	21931401	21946515	21946727	86	---	---	---	---	21932141	21932157	-	82	21931203	21946715
Gm19	21935890	21951778	21935890	21938102	21949566	21951778	99	---	---	---	---	21949020	21949035	+	75	21935896	21951776
Gm19	21980180	21996148	21980180	21982064	21994273	21996148	99	---	---	---	---	21993722	21993737	+	75	21980180	21996146
Gm19	21998965	22012674	21998980	21999134	22012511	22012665	87	21998960	21998964	22012675	22012679	22011842	22011902	+	70	21998972	22012655
Gm19	22001903	22018178	22001903	22004920	22015177	22018178	85	---	---	---	---	22005350	22005367	-	72	22001903	22018163
Gm19	22056806	22077302	22056815	22058479	22075633	22077302	98	22056799	22056805	22077303	22077309	22074777	22074807	+	70	22056812	22077300
Gm19	22090422	22104780	22090436	22090964	22104252	22104780	98	22090417	22090421	22104781	22104785	22103635	22103660	+	88	---	---
Gm19	22122631	22137872	22122631	22124125	22136399	22137872	96	---	---	---	---	22124177	22124249	-	79	22122649	22137868
Gm19	22216694	22237036	22216694	22217202	22236530	22237036	86	---	---	---	---	22218018	22218033	-	75	22216703	22237032
Gm19	22219580	22234224	22219580	22220842	22232969	22234224	90	---	---	---	---	22221063	22221091	-	75	22219582	22234211
Gm19	22249080	22254631	22249093	22250044	22253655	22254619	98	22249075	22249079	22254632	22254636	22253541	22253588	+	81	22249094	22254627
Gm19	22283281	22290887	22283281	22283417	22290751	22290887	89	---	---	---	---	22283657	22283783	-	78	---	---
Gm19	22291854	22304326	22291854	22292117	22304063	22304326	94	---	---	---	---	22292692	22292715	-	83	---	---
Gm19	22318133	22338065	22318133	22319805	22336422	22338065	96	---	---	---	---	22320555	22320581	-	70	22318133	22338063
Gm19	22341698	22347209	22341698	22342649	22346259	22347209	99	---	---	---	---	22346144	22346191	+	81	22341698	22347207
Gm19	22367306	22385217	22367306	22368012	22384488	22385217	92	---	---	---	---	22368807	22368820	-	85	---	---
Gm19	22402069	22411996	22402069	22403210	22410854	22411996	98	---	---	---	---	22403489	22403503	-	80	22402069	22411994
Gm19	22439274	22444032	22439287	22440075	22443230	22444019	89	22439267	22439273	22444033	22444039	22443120	22443151	+	71	---	---
Gm19	22461903	22466553	22461903	22462427	22466011	22466553	93	---	---	---	---	22465831	22465978	+	78	22461903	22466548
Gm19	22489311	22494664	22489311	22490291	22493716	22494664	87	---	---	---	---	22490319	22490405	-	78	22489311	22494662
Gm19	22528743	22539832	22528743	22529979	22538604	22539832	92	---	---	---	---	22538266	22538305	+	70	22528743	22539830
Gm19	22540978	22555632	22540992	22542415	22554210	22555628	90	22540972	22540977	22555633	22555638	22553620	22553735	+	70	22540979	22555626
Gm19	22565639	22575707	22565639	22566045	22575305	22575707	95	---	---	---	---	22574859	22574884	+	80	---	---
Gm19	22593767	22602925	22593767	22595215	22601452	22602925	87	---	---	---	---	22595448	22595473	-	73	22593767	22602918
Gm19	22608133	22622306	22608142	22608548	22621891	22622295	90	22608127	22608132	22622307	22622312	22609154	22609172	-	78	22608143	22622303
Gm19	22636379	22655265	22636379	22636845	22654799	22655265	99	---	---	---	---	22653958	22654047	+	72	22636395	22655262
Gm19	22654331	22657553	22654331	22654803	22657081	22657553	99	---	---	---	---	22654905	22654917	-	84	22654333	22657551
Gm19	22696942	22700828	22696948	22697592	22700179	22700823	96	22696936	22696941	22700829	22700834	22700050	22700074	+	80	22696943	22700819
Gm19	22730797	22745442	22730797	22732108	22744108	22745442	95	---	---	---	---	22732593	22732621	-	72	---	---
Gm19	22767983	22785247	22767984	22770020	22783215	22785245	91	22767978	22767982	22785248	22785252	22770050	22770122	-	75	22767984	22785233
Gm19	22795186	22806017	22795186	22796228	22804892	22806017	85	---	---	---	---	22796580	22796591	-	83	---	---
Gm19	22813885	22819981	22813885	22814607	22819227	22819981	87	---	---	---	---	22814674	22814719	-	80	---	---
Gm19	22824947	22833237	22824961	22825385	22832807	22833230	92	22824941	22824946	22833238	22833243	22825624	22825637	-	85	22824957	22833227
Gm19	22882376	22886780	22882376	22884302	22884836	22886780	91	---	---	---	---	---	---	0	--	---	---
Gm19	22887660	22893284	22887660	22888363	22892581	22893284	99	---	---	---	---	22892384	22892398	+	93	22887660	22893282
Gm19	22928769	22937197	22928769	22929293	22936674	22937197	93	---	---	---	---	22929584	22929609	-	96	22928777	22937194
Gm19	22945255	22965281	22945261	22946900	22963639	22965269	97	22945248	22945254	22965282	22965288	22962802	22962836	+	71	22945261	22965273
Gm19	22977644	22986806	22977644	22978497	22985906	22986806	87	---	---	---	---	22978831	22978857	-	70	---	---
Gm19	22999623	23012974	22999623	23000439	23012149	23012974	91	---	---	---	---	23000999	23001025	-	70	---	---
Gm19	23015373	23023857	23015373	23015738	23023491	23023857	98	---	---	---	---	23015890	23015904	-	80	23015374	23023854
Gm19	23086163	23093091	23086163	23089312	23089942	23093091	99	---	---	---	---	---	---	0	--	23086163	23093090
Gm19	23104996	23121254	23104996	23105130	23121120	23121254	85	---	---	---	---	23120537	23120560	+	83	---	---
Gm19	23122271	23139506	23122271	23123824	23137971	23139506	98	---	---	---	---	23124451	23124470	-	70	---	---
Gm19	23173701	23190206	23173716	23175521	23188513	23190206	88	23173696	23173700	23190207	23190211	23176142	23176170	-	72	23173706	23190204
Gm19	23209189	23225709	23209189	23210837	23224165	23225709	91	---	---	---	---	23211461	23211479	-	84	23209191	23225706
Gm19	23247011	23254762	23247012	23248405	23253332	23254748	91	23247005	23247010	23254763	23254768	23248550	23248570	-	85	23247012	23254758
Gm19	23274317	23277003	23274317	23274636	23276684	23277003	97	---	---	---	---	---	---	0	--	---	---
Gm19	23310166	23316824	23310166	23310855	23316134	23316824	90	---	---	---	---	---	---	0	--	23310174	23316814
Gm19	23319885	23323061	23319893	23320505	23322439	23323051	94	23319879	23319884	23323062	23323067	---	---	0	--	---	---
Gm19	23330863	23336012	23330863	23331989	23334881	23336012	98	---	---	---	---	23332042	23332101	-	80	23330863	23336008
Gm19	23392039	23395228	23392039	23392836	23394430	23395228	98	---	---	---	---	23394331	23394360	+	73	23392049	23395220
Gm19	23392287	23394852	23392287	23392828	23394310	23394852	86	---	---	---	---	---	---	0	--	---	---
Gm19	23395947	23417824	23395947	23396869	23416902	23417824	99	---	---	---	---	23397784	23397819	-	75	23395961	23417805
Gm19	23420185	23423541	23420185	23421424	23422302	23423541	99	---	---	---	---	23422204	23422221	+	77	---	---
Gm19	23429513	23441767	23429513	23433200	23438080	23441767	98	---	---	---	---	23437845	23437875	+	77	---	---
Gm19	23487097	23490795	23487106	23487867	23490029	23490792	86	23487092	23487096	23490796	23490800	---	---	0	--	23487102	23490791
Gm19	23494515	23497430	23494530	23495226	23496721	23497415	97	23494510	23494514	23497431	23497435	---	---	0	--	---	---
Gm19	23523858	23534460	23523864	23524936	23533388	23534459	91	23523844	23523857	23534461	23534474	23532981	23533001	+	80	---	---
Gm19	23535225	23538155	23535227	23535553	23537823	23538148	89	23535220	23535224	23538156	23538160	23535624	23535667	-	77	23535240	23538145
Gm19	23540455	23552470	23540455	23540932	23551993	23552470	86	---	---	---	---	23551483	23551498	+	87	---	---
Gm19	23564654	23569056	23564667	23566859	23566863	23569055	99	23564649	23564653	23569057	23569061	---	---	0	--	23564660	23569053
Gm19	23565751	23568983	23565751	23566787	23567947	23568983	99	---	---	---	---	---	---	0	--	---	---
Gm19	23577461	23599387	23577469	23579129	23597696	23599375	98	23577454	23577460	23599388	23599394	23579947	23579967	-	71	23577463	23599383
Gm19	23611537	23619546	23611537	23611927	23619156	23619546	97	---	---	---	---	23612232	23612247	-	81	---	---
Gm19	23619679	23623149	23619679	23620702	23622056	23623149	89	---	---	---	---	---	---	0	--	---	---
Gm19	23619744	23622933	23619744	23620486	23622212	23622933	91	---	---	---	---	23622117	23622137	+	71	23619752	23622927
Gm19	23628297	23649596	23628304	23628744	23649155	23649587	87	23628292	23628296	23649597	23649601	23648135	23648154	+	75	23628304	23649579
Gm19	23632745	23642107	23632745	23633835	23641009	23642107	93	---	---	---	---	23634144	23634161	-	72	23632745	23642100
Gm19	23681552	23690842	23681552	23682554	23689840	23690842	99	---	---	---	---	23682855	23682868	-	85	23681553	23690840
Gm19	23726653	23733892	23726653	23728561	23731985	23733892	95	---	---	---	---	23728711	23728733	-	73	---	---
Gm19	23743345	23749589	23743345	23744472	23748470	23749589	95	---	---	---	---	23748450	23748466	+	76	23743352	23749587
Gm19	23761300	23774621	23761300	23762940	23773016	23774621	94	---	---	---	---	23763096	23763186	-	90	23761300	23774619
Gm19	23798135	23804886	23798135	23799080	23803934	23804886	85	---	---	---	---	23803693	23803726	+	79	23798137	23804875
Gm19	23799786	23803587	23799786	23800681	23802695	23803587	90	---	---	---	---	23802610	23802640	+	70	---	---
Gm19	23800337	23803198	23800337	23800990	23802547	23803198	95	---	---	---	---	23802488	23802524	+	72	23800343	23803179
Gm19	23820547	23838311	23820547	23822481	23836377	23838311	99	---	---	---	---	23823150	23823165	-	81	23820548	23838307
Gm19	23856005	23872798	23856005	23856211	23872592	23872798	89	---	---	---	---	23856951	23856964	-	85	---	---
Gm19	23856643	23877894	23856643	23857273	23877253	23877894	95	---	---	---	---	23876349	23876381	+	75	---	---
Gm19	23872800	23882850	23872800	23877050	23878400	23882850	86	---	---	---	---	23877118	23877142	-	84	23872809	23882838
Gm19	23883201	23886081	23883201	23883779	23885506	23886081	95	---	---	---	---	23883832	23883879	-	70	23883212	23886078
Gm19	23890799	23895774	23890799	23891858	23894788	23895774	85	---	---	---	---	23894647	23894660	+	71	---	---
Gm19	23892166	23894833	23892166	23892291	23894708	23894833	96	---	---	---	---	23894631	23894643	+	92	---	---
Gm19	23920521	23928067	23920521	23920686	23927902	23928067	96	---	---	---	---	23927873	23927898	+	80	---	---
Gm19	23929865	23934752	23929865	23930507	23934113	23934752	96	---	---	---	---	23933965	23934012	+	81	---	---
Gm19	23939370	23941634	23939370	23939508	23941496	23941634	94	---	---	---	---	23939560	23939583	-	79	23939374	23941632
Gm19	23964200	23971022	23964200	23965089	23970142	23971022	93	---	---	---	---	23965295	23965312	-	88	23964202	23971018
Gm19	23992318	24011001	23992318	23993137	24010186	24011001	91	---	---	---	---	24009405	24009437	+	78	---	---
Gm19	23993622	24005000	23993635	23995233	24003491	24004996	90	23993617	23993621	24005001	24005005	23995287	23995359	-	76	23993635	24004998
Gm19	24007617	24014566	24007617	24008499	24013684	24014566	96	---	---	---	---	24008713	24008730	-	88	24007618	24014556
Gm19	24018057	24034008	24018057	24019801	24032260	24034008	97	---	---	---	---	24031716	24031731	+	75	24018062	24034005
Gm19	24046490	24054043	24046490	24046656	24053877	24054043	98	---	---	---	---	24053549	24053569	+	90	---	---
Gm19	24054085	24074059	24054085	24055690	24072418	24074059	95	---	---	---	---	24071650	24071662	+	84	24054085	24074054
Gm19	24098211	24114102	24098221	24099833	24112551	24114088	91	24098206	24098210	24114103	24114107	24112534	24112549	+	81	24098219	24114099
Gm19	24108659	24126671	24108659	24110076	24125233	24126671	86	---	---	---	---	24110151	24110183	-	75	---	---
Gm19	24137463	24147298	24137463	24138873	24145884	24147298	93	---	---	---	---	24145718	24145738	+	80	24137463	24147295
Gm19	24172517	24185418	24172517	24174483	24183458	24185418	91	---	---	---	---	24183011	24183035	+	88	24172524	24185401
Gm19	24172696	24184681	24172696	24173741	24183637	24184681	92	---	---	---	---	24183175	24183194	+	70	---	---
Gm19	24220545	24226297	24220557	24220833	24226012	24226288	93	24220539	24220544	24226298	24226303	24225753	24225769	+	82	24220547	24226294
Gm19	24226646	24242988	24226646	24226898	24242737	24242988	87	---	---	---	---	24242278	24242291	+	85	24226649	24242982
Gm19	24276519	24281550	24276526	24277440	24280659	24281544	94	24276512	24276518	24281551	24281557	24280511	24280530	+	70	24276529	24281542
Gm19	24294842	24312704	24294849	24295541	24312002	24312694	98	24294836	24294841	24312705	24312710	24296330	24296347	-	77	24294849	24312694
Gm19	24297017	24300730	24297020	24297693	24300067	24300719	92	24297012	24297016	24300731	24300735	24299949	24299966	+	72	24297025	24300725
Gm19	24346785	24352322	24346790	24347751	24351354	24352315	99	24346780	24346784	24352323	24352327	24351240	24351287	+	81	24346790	24352315
Gm19	24381196	24398623	24381196	24382883	24396848	24398623	87	---	---	---	---	24396163	24396194	+	71	---	---
Gm19	24438678	24452875	24438678	24439423	24452118	24452875	96	---	---	---	---	24439979	24440021	-	79	---	---
Gm19	24458827	24467955	24458827	24459164	24467617	24467955	89	---	---	---	---	24459557	24459578	-	86	24458827	24467940
Gm19	24459148	24472204	24459160	24461764	24469574	24472196	87	24459142	24459147	24472205	24472210	24461767	24461779	-	84	---	---
Gm19	24481645	24490297	24481645	24482790	24489109	24490284	94	24481639	24481644	24490298	24490303	24488824	24488838	+	80	24481645	24490282
Gm19	24529120	24541516	24529120	24529663	24540980	24541516	90	---	---	---	---	24530172	24530200	-	86	24529127	24541501
Gm19	24560593	24573745	24560593	24561675	24572665	24573745	86	---	---	---	---	24572180	24572221	+	73	24560598	24573742
Gm19	24564616	24570238	24564627	24565756	24569104	24570232	98	24564611	24564615	24570239	24570243	24565899	24565913	-	86	24564627	24570230
Gm19	24586745	24601830	24586745	24588396	24600219	24601830	95	---	---	---	---	24599667	24599682	+	75	24586745	24601828
Gm19	24625085	24641300	24625085	24626614	24639736	24641300	95	---	---	---	---	24639614	24639681	+	77	24625085	24641298
Gm19	24643250	24663072	24643250	24644905	24661419	24663072	98	---	---	---	---	24660678	24660690	+	76	24643251	24663065
Gm19	24668324	24689693	24668324	24668720	24689301	24689693	85	---	---	---	---	24688552	24688571	+	75	24668337	24689683
Gm19	24717582	24726395	24717582	24718267	24725732	24726395	92	---	---	---	---	24725570	24725590	+	80	---	---
Gm19	24735593	24740973	24735593	24736555	24740011	24740973	98	---	---	---	---	24739896	24739943	+	81	24735593	24740971
Gm19	24779943	24788893	24779943	24781608	24787297	24788893	93	---	---	---	---	24781680	24781696	-	82	---	---
Gm19	24799864	24810409	24799865	24800361	24809910	24810403	93	24799857	24799863	24810410	24810416	24809626	24809652	+	77	---	---
Gm19	24819290	24824819	24819290	24820252	24823857	24824819	99	---	---	---	---	24823743	24823790	+	81	24819290	24824817
Gm19	24848631	24867896	24848631	24850229	24866272	24867896	96	---	---	---	---	24850281	24850350	-	78	24848631	24867892
Gm19	24883750	24890222	24883750	24885049	24888894	24890222	88	---	---	---	---	24888701	24888721	+	71	24883750	24890215
Gm19	24884048	24890122	24884057	24884934	24889219	24890115	89	24884043	24884047	24890123	24890127	24889062	24889090	+	82	24884054	24890113
Gm19	24892582	24906886	24892582	24894439	24905071	24906886	85	---	---	---	---	24904612	24904637	+	76	24892586	24906878
Gm19	24896724	24909436	24896724	24897823	24908327	24909436	92	---	---	---	---	24907802	24907870	+	75	---	---
Gm19	24904288	24909190	24904302	24904709	24908768	24909177	92	24904282	24904287	24909191	24909196	24904735	24904750	-	87	24904289	24909182
Gm19	24915182	24924908	24915182	24916312	24923778	24924908	99	---	---	---	---	24916571	24916628	-	70	24915183	24924904
Gm19	24958868	24966024	24958877	24959993	24964903	24966019	99	24958861	24958867	24966025	24966031	24960173	24960239	-	76	24958875	24966017
Gm19	24968784	24975991	24968784	24969000	24975774	24975991	89	---	---	---	---	24975569	24975599	+	77	24968791	24975979
Gm19	24980958	24989676	24980958	24981227	24989407	24989676	97	---	---	---	---	24981534	24981550	-	82	24980959	24989666
Gm19	24982655	24988209	24982663	24983627	24987238	24988202	99	24982650	24982654	24988210	24988214	24983694	24983741	-	79	24982657	24988203
Gm19	25009998	25026619	25009998	25011794	25024809	25026619	93	---	---	---	---	25024210	25024247	+	71	25009998	25026617
Gm19	25043787	25048608	25043787	25044159	25048236	25048608	98	25043781	25043786	25048609	25048614	25048049	25048070	+	72	25043787	25048605
Gm19	25051663	25058542	25051675	25052634	25057579	25058542	96	25051658	25051662	25058543	25058547	25057370	25057382	+	100	25051674	25058539
Gm19	25066840	25084331	25066840	25069005	25082167	25084331	99	---	---	---	---	25081521	25081539	+	84	25066840	25084329
Gm19	25117902	25122932	25117902	25118308	25122526	25122932	96	---	---	---	---	25122456	25122472	+	76	25117902	25122930
Gm19	25128592	25138932	25128592	25130665	25136857	25138932	99	---	---	---	---	25136631	25136657	+	77	25128596	25138928
Gm19	25168151	25174509	25168151	25168617	25174043	25174509	99	---	---	---	---	25168713	25168728	-	75	25168151	25174507
Gm19	25206719	25217939	25206719	25207147	25217490	25217939	87	---	---	---	---	25207400	25207427	-	75	25206722	25217933
Gm19	25222579	25230499	25222579	25223020	25230067	25230499	94	---	---	---	---	25223171	25223203	-	87	25222592	25230483
Gm19	25233005	25238266	25233005	25233844	25237412	25238266	91	---	---	---	---	25237259	25237278	+	70	25233005	25238264
Gm19	25284862	25297077	25284862	25288442	25293498	25297077	96	---	---	---	---	25288613	25288668	-	75	25284864	25297059
Gm19	25284862	25296474	25284862	25287838	25293498	25296474	96	---	---	---	---	25293370	25293391	+	77	25284864	25296472
Gm19	25318607	25334591	25318607	25320242	25332956	25334591	98	---	---	---	---	25320783	25320798	-	75	25318607	25334589
Gm19	25345429	25355076	25345429	25345622	25354883	25355076	85	---	---	---	---	25354448	25354462	+	86	---	---
Gm19	25359857	25380214	25359865	25361286	25378784	25380204	94	25359852	25359856	25380215	25380219	25362128	25362161	-	70	25359868	25380202
Gm19	25367110	25377550	25367110	25368283	25376377	25377550	99	---	---	---	---	25375990	25376011	+	77	25367110	25377547
Gm19	25380267	25385159	25380267	25380408	25385018	25385159	93	---	---	---	---	25384787	25384825	+	82	25380270	25385154
Gm19	25395261	25410663	25395261	25397197	25408714	25410663	99	---	---	---	---	25408163	25408178	+	75	25395261	25410661
Gm19	25477278	25487593	25477278	25478437	25486452	25487593	96	---	---	---	---	25486052	25486080	+	72	---	---
Gm19	25540629	25549874	25540629	25541764	25548779	25549874	92	---	---	---	---	25542060	25542076	-	70	25540629	25549872
Gm19	25552283	25559515	25552289	25553412	25558390	25559514	98	25552276	25552282	25559516	25559522	25553554	25553568	-	86	25552289	25559512
Gm19	25561911	25580886	25561911	25562801	25580010	25580886	97	---	---	---	---	25563608	25563629	-	72	25561918	25580883
Gm19	25587193	25593969	25587194	25588289	25592875	25593954	95	25587188	25587192	25593970	25593974	25588444	25588471	-	89	25587197	25593963
Gm19	25603442	25609680	25603442	25604412	25608733	25609680	93	---	---	---	---	25608531	25608553	+	78	25603442	25609678
Gm19	25609745	25618004	25609745	25610126	25617624	25618004	98	---	---	---	---	25617295	25617356	+	72	---	---
Gm19	25633053	25638500	25633053	25633989	25637563	25638500	97	---	---	---	---	25634032	25634102	-	84	25633053	25638498
Gm19	25640218	25658627	25640218	25641297	25657596	25658627	89	---	---	---	---	25656968	25657028	+	78	---	---
Gm19	25659160	25678462	25659160	25660806	25676876	25678462	94	---	---	---	---	25676095	25676116	+	81	25659161	25678460
Gm19	25690708	25706047	25690719	25690825	25705929	25706035	97	25690703	25690707	25706048	25706052	25691475	25691561	-	72	25690716	25706043
Gm19	25757266	25761056	25757266	25757800	25760524	25761056	95	---	---	---	---	25760434	25760462	+	75	25757266	25761052
Gm19	25764227	25769682	25764227	25764592	25769312	25769678	88	25764221	25764226	25769683	25769688	25764801	25764815	-	80	---	---
Gm19	25774158	25781359	25774161	25774958	25780573	25781347	88	25774150	25774157	25781360	25781367	25780366	25780429	+	87	---	---
Gm19	25783454	25790242	25783455	25785114	25788596	25790239	94	25783449	25783453	25790243	25790247	25785263	25785289	-	81	25783456	25790237
Gm19	25807477	25823206	25807477	25809159	25821525	25823206	97	---	---	---	---	25809757	25809776	-	75	25807478	25823197
Gm19	25827560	25840803	25827560	25831227	25837224	25840803	89	---	---	---	---	25831418	25831450	-	78	---	---
Gm19	25842107	25858268	25842107	25843740	25856646	25858268	96	---	---	---	---	25856009	25856030	+	81	25842122	25858263
Gm19	25870857	25890889	25870857	25872348	25889395	25890889	91	---	---	---	---	25888623	25888646	+	95	---	---
Gm19	25876653	25882795	25876653	25877268	25882192	25882795	92	---	---	---	---	25881945	25881958	+	78	---	---
Gm19	25883610	25887696	25883610	25884507	25886801	25887696	96	---	---	---	---	25884553	25884622	-	84	25883610	25887693
Gm19	25897243	25908833	25897243	25897805	25908292	25908833	90	---	---	---	---	25898170	25898181	-	83	---	---
Gm19	25909175	25913922	25909181	25909823	25913279	25913922	95	25909169	25909174	25913923	25913928	25909912	25909958	-	80	25909181	25913916
Gm19	25914861	25934015	25914861	25916819	25932031	25934015	87	---	---	---	---	25917114	25917131	-	88	25914865	25934013
Gm19	25934921	25940707	25934936	25935240	25940399	25940702	91	25934916	25934920	25940708	25940712	25940205	25940219	+	80	25934926	25940699
Gm19	25993957	26010031	25993957	25996028	26007961	26010031	99	---	---	---	---	26007364	26007380	+	70	25993958	26010029
Gm19	26012340	26028815	26012340	26013055	26028091	26028815	95	---	---	---	---	26027519	26027538	+	70	26012350	26028813
Gm19	26047013	26067233	26047013	26048094	26066141	26067229	91	26047008	26047012	26067234	26067238	26048880	26048916	-	78	26047013	26067232
Gm19	26054909	26064956	26054909	26056036	26063829	26064956	99	---	---	---	---	26056297	26056354	-	70	26054909	26064954
Gm19	26067921	26073555	26067921	26068287	26073188	26073555	95	---	---	---	---	26068443	26068515	-	78	26067939	26073544
Gm19	26121303	26131665	26121305	26124574	26128349	26131650	96	26121298	26121302	26131666	26131670	26128330	26128347	+	83	26121311	26131647
Gm19	26147019	26149288	26147019	26147230	26149072	26149288	93	---	---	---	---	---	---	0	--	26147029	26149286
Gm19	26168672	26178835	26168672	26169336	26178170	26178835	90	---	---	---	---	26177802	26177822	+	85	26168672	26178832
Gm19	26204430	26209709	26204430	26205280	26208860	26209709	98	---	---	---	---	26205323	26205393	-	84	26204430	26209707
Gm19	26247985	26254634	26247985	26249604	26253048	26254634	95	---	---	---	---	26252875	26252906	+	84	26247985	26254631
Gm19	26293861	26311544	26293861	26295861	26309544	26311544	99	---	---	---	---	26296532	26296546	-	80	26293863	26311542
Gm19	26311141	26316695	26311150	26311545	26316295	26316692	94	26311136	26311140	26316696	26316700	26316057	26316085	+	72	26311144	26316691
Gm19	26325434	26335477	26325434	26326370	26334545	26335477	94	---	---	---	---	26326716	26326737	-	77	---	---
Gm19	26335481	26338801	26335481	26336588	26337739	26338801	85	---	---	---	---	26336656	26336673	-	77	---	---
Gm19	26350004	26353480	26350019	26350987	26352492	26353465	92	26349999	26350003	26353481	26353485	26352479	26352490	+	100	26350009	26353468
Gm19	26363065	26372182	26363066	26364145	26371084	26372182	96	26363059	26363064	26372183	26372188	26364345	26364359	-	86	26363067	26372180
Gm19	26373816	26378844	26373816	26374719	26377941	26378844	96	---	---	---	---	26377814	26377833	+	90	26373816	26378842
Gm19	26391726	26395663	26391726	26392301	26395117	26395663	89	---	---	---	---	26392377	26392442	-	72	---	---
Gm19	26433986	26454920	26433986	26435925	26452974	26454920	96	---	---	---	---	26452854	26452920	+	76	26433987	26454918
Gm19	26447420	26452972	26447433	26448364	26452030	26452962	98	26447415	26447419	26452973	26452977	26448367	26448378	-	83	26447427	26452971
Gm19	26462131	26468246	26462131	26463732	26466640	26468246	94	---	---	---	---	26463814	26463832	-	78	26462146	26468234
Gm19	26465568	26469691	26465568	26466542	26468730	26469691	94	---	---	---	---	26468651	26468663	+	84	26465568	26469689
Gm19	26477805	26487520	26477805	26477992	26487333	26487520	97	---	---	---	---	26487018	26487045	+	92	26477808	26487511
Gm19	26500114	26519440	26500114	26501436	26518117	26519440	87	---	---	---	---	26517802	26517818	+	82	26500116	26519438
Gm19	26506805	26512121	26506805	26507422	26511520	26512121	91	---	---	---	---	26507564	26507597	-	82	26506812	26512118
Gm19	26549535	26566891	26549549	26550465	26565942	26566880	88	26549530	26549534	26566892	26566896	26565255	26565275	+	76	26549547	26566882
Gm19	26549822	26566880	26549822	26550465	26566215	26566880	87	---	---	---	---	26565522	26565540	+	84	26549833	26566875
Gm19	26553249	26562802	26553249	26554253	26561798	26562802	99	---	---	---	---	26561449	26561530	+	71	26553251	26562798
Gm19	26574027	26591094	26574027	26575757	26589369	26591094	96	---	---	---	---	26588688	26588701	+	78	---	---
Gm19	26602745	26616514	26602745	26603860	26615392	26616514	90	---	---	---	---	26614934	26614954	+	80	26602753	26616512
Gm19	26623910	26638964	26623916	26624471	26638400	26638954	99	26623904	26623909	26638965	26638970	26625046	26625057	-	83	26623916	26638945
Gm19	26632434	26641191	26632434	26633175	26640441	26641191	90	---	---	---	---	26640077	26640093	+	70	---	---
Gm19	26651523	26656853	26651523	26652421	26655955	26656853	97	---	---	---	---	26652465	26652533	-	84	26651523	26656851
Gm19	26675830	26687125	26675830	26676991	26685962	26687125	99	---	---	---	---	26677306	26677327	-	72	26675831	26687123
Gm19	26700714	26717580	26700714	26702681	26715604	26717580	95	---	---	---	---	26714957	26714975	+	84	26700714	26717578
Gm19	26730539	26737813	26730539	26731685	26736666	26737813	95	---	---	---	---	26736502	26736516	+	86	26730539	26737810
Gm19	26785695	26788421	26785706	26786162	26787955	26788411	93	26785689	26785694	26788422	26788427	26787855	26787895	+	73	26785706	26788414
Gm19	26785779	26788411	26785779	26786162	26788028	26788411	94	---	---	---	---	26787942	26787963	+	90	26785796	26788410
Gm19	26818653	26829171	26818653	26819183	26828633	26829171	85	---	---	---	---	26828501	26828539	+	74	---	---
Gm19	26837520	26846545	26837520	26837904	26846166	26846545	88	---	---	---	---	26846012	26846047	+	80	26837520	26846543
Gm19	26885971	26891999	26885979	26886300	26891670	26891992	93	26885966	26885970	26892000	26892004	26891420	26891504	+	78	---	---
Gm19	26907222	26923640	26907231	26908713	26922197	26923639	85	26907216	26907221	26923641	26923646	26921565	26921621	+	70	---	---
Gm19	26920107	26927068	26920107	26921018	26926174	26927068	85	---	---	---	---	26921093	26921110	-	83	26920112	26927066
Gm19	26953829	26973859	26953839	26954118	26973593	26973859	86	26953823	26953828	26973860	26973865	26954928	26955037	-	74	---	---
Gm19	26995173	27002947	26995183	26996539	27001604	27002934	89	26995168	26995172	27002948	27002952	---	---	0	--	---	---
Gm19	27030591	27036058	27030593	27031551	27035069	27036049	91	27030585	27030590	27036059	27036064	27034956	27035042	+	79	27030594	27036045
Gm19	27088408	27095645	27088408	27089538	27094515	27095645	97	---	---	---	---	27094359	27094373	+	86	27088408	27095638
Gm19	27127180	27135697	27127180	27128272	27134590	27135697	94	---	---	---	---	27134283	27134297	+	80	27127180	27135694
Gm19	27163748	27168858	27163756	27164148	27168466	27168858	93	27163743	27163747	27168859	27168863	27168274	27168290	+	76	27163757	27168839
Gm19	27224717	27229526	27224717	27225092	27229151	27229526	98	---	---	---	---	27228965	27228986	+	72	27224718	27229524
Gm19	27269193	27274355	27269199	27269582	27273967	27274350	96	27269188	27269192	27274356	27274360	27269738	27269751	-	85	27269196	27274353
Gm19	27322524	27327321	27322524	27322896	27326950	27327320	93	27322519	27322523	27327322	27327326	27322956	27322969	-	78	27322524	27327320
Gm19	27346718	27352234	27346723	27347701	27351268	27352232	92	27346709	27346717	27352235	27352243	27347727	27347812	-	75	27346723	27352228
Gm19	27399610	27409807	27399610	27400713	27408702	27409807	94	---	---	---	---	27401010	27401056	-	70	27399611	27409804
Gm19	27412801	27418457	27412801	27413833	27417412	27418457	85	---	---	---	---	---	---	0	--	---	---
Gm19	27429577	27434296	27429577	27429761	27434111	27434296	93	---	---	---	---	27433901	27433921	+	80	---	---
Gm19	27460458	27473060	27460458	27461515	27471950	27473060	87	---	---	---	---	27461713	27461729	-	82	27460459	27473058
Gm19	27476123	27488664	27476123	27476331	27488456	27488664	88	---	---	---	---	27487859	27487883	+	76	---	---
Gm19	27586592	27595073	27586592	27587582	27594084	27595073	96	---	---	---	---	27587884	27587908	-	76	27586592	27595070
Gm19	27655713	27672473	27655713	27657790	27670382	27672469	99	27655707	27655712	27672474	27672479	27658296	27658315	-	70	27655716	27672469
Gm19	27756182	27764706	27756182	27757796	27763138	27764706	94	---	---	---	---	27762954	27762987	+	85	27756182	27764704
Gm19	27796745	27799664	27796745	27797120	27799288	27799664	94	---	---	---	---	27799181	27799198	+	83	---	---
Gm19	27826939	27832100	27826940	27827332	27831699	27832097	95	27826934	27826938	27832101	27832105	27827484	27827514	-	77	27826947	27832095
Gm19	27863600	27873002	27863600	27864744	27871858	27873002	99	---	---	---	---	27871503	27871597	+	70	27863600	27873000
Gm19	27903661	27909891	27903662	27904045	27909498	27909881	98	27903654	27903660	27909892	27909898	27904159	27904194	-	72	27903672	27909886
Gm19	27930473	27952118	27930473	27930913	27951672	27952118	88	---	---	---	---	27931825	27931845	-	71	27930487	27952116
Gm19	27935721	27950989	27935721	27937246	27949370	27950989	91	---	---	---	---	27937300	27937366	-	77	27935726	27950987
Gm19	28011292	28016815	28011296	28012264	28015842	28016810	99	28011286	28011291	28016816	28016821	28015732	28015779	+	81	28011301	28016811
Gm19	28056776	28074364	28056776	28057891	28073243	28074364	92	---	---	---	---	28058524	28058546	-	82	28056791	28074361
Gm19	28068473	28073244	28068473	28069672	28072044	28073244	96	---	---	---	---	28071941	28071956	+	75	---	---
Gm19	28083957	28097320	28083957	28085772	28095509	28097320	88	---	---	---	---	28095064	28095081	+	83	28083960	28097304
Gm19	28086169	28101260	28086169	28088701	28098661	28101260	90	---	---	---	---	28089073	28089091	-	73	---	---
Gm19	28086708	28100849	28086712	28088337	28099224	28100834	94	28086703	28086707	28100850	28100854	28098715	28098738	+	75	28086723	28100843
Gm19	28095615	28101904	28095615	28096382	28101124	28101904	93	---	---	---	---	28100907	28100954	+	81	---	---
Gm19	28108048	28112870	28108050	28108318	28112602	28112870	94	28108043	28108047	28112871	28112875	28112462	28112492	+	74	28108050	28112869
Gm19	28117007	28125897	28117007	28117348	28125579	28125897	87	---	---	---	---	28125293	28125321	+	75	28117007	28125884
Gm19	28136078	28145529	28136078	28137233	28144329	28145529	90	---	---	---	---	28144181	28144205	+	92	28136078	28145527
Gm19	28148745	28158140	28148759	28148970	28157917	28158128	98	28148740	28148744	28158141	28158145	28149381	28149409	-	89	---	---
Gm19	28208689	28227268	28208689	28210488	28225465	28227268	95	---	---	---	---	28211170	28211208	-	74	28208689	28227266
Gm19	28208820	28226956	28208820	28210176	28225596	28226956	95	---	---	---	---	28210935	28210947	-	76	28208834	28226946
Gm19	28273812	28278404	28273826	28274047	28278149	28278391	86	28273806	28273811	28278405	28278410	28278052	28278081	+	76	28273818	28278399
Gm19	28290884	28311169	28290884	28292070	28309983	28311169	99	---	---	---	---	28309270	28309288	+	78	28290884	28311167
Gm19	28293665	28303589	28293665	28294883	28302391	28303589	97	---	---	---	---	28302159	28302240	+	71	28293671	28303587
Gm19	28311169	28316528	28311169	28311470	28316242	28316528	92	---	---	---	---	28311618	28311640	-	91	28311187	28316525
Gm19	28319057	28336645	28319057	28321205	28334487	28336645	98	---	---	---	---	28321832	28321850	-	84	28319060	28336643
Gm19	28319057	28334703	28319057	28319273	28334487	28334703	98	---	---	---	---	28320000	28320024	-	84	---	---
Gm19	28339979	28356250	28339980	28340917	28355283	28356246	89	28339974	28339978	28356251	28356255	28341613	28341636	-	75	28339988	28356244
Gm19	28342844	28352677	28342844	28344040	28351500	28352677	97	---	---	---	---	28351276	28351339	+	71	28342847	28352674
Gm19	28353001	28372341	28353001	28353532	28371813	28372341	89	---	---	---	---	28354288	28354368	-	80	---	---
Gm19	28374883	28382511	28374883	28375132	28382257	28382511	86	---	---	---	---	28375368	28375384	-	70	---	---
Gm19	28386601	28395913	28386610	28387823	28394780	28395906	89	28386596	28386600	28395914	28395918	28387985	28388048	-	71	28386610	28395912
Gm19	28400526	28410729	28400526	28402092	28409163	28410729	99	---	---	---	---	28408811	28408837	+	70	28400526	28410717
Gm19	28450260	28459502	28450260	28451351	28458410	28459502	98	---	---	---	---	28451509	28451537	-	86	28450260	28459500
Gm19	28466704	28482513	28466704	28467844	28481367	28482513	89	---	---	---	---	28480807	28480833	+	70	28466704	28482512
Gm19	28493280	28507841	28493293	28494015	28507079	28507827	90	28493275	28493279	28507842	28507846	28494462	28494499	-	71	28493280	28507836
Gm19	28508351	28525084	28508354	28509986	28523379	28525071	85	28508345	28508350	28525085	28525090	28523088	28523105	+	77	28508358	28525071
Gm19	28528102	28532868	28528102	28528445	28532531	28532868	93	---	---	---	---	28532453	28532466	+	78	28528102	28532866
Gm19	28562090	28571392	28562101	28563105	28570386	28571390	99	28562081	28562089	28571393	28571401	28563443	28563456	-	85	28562097	28571388
Gm19	28574027	28576758	28574035	28574644	28576137	28576751	93	28574022	28574026	28576759	28576763	---	---	0	--	28574032	28576746
Gm19	28577024	28581547	28577024	28577304	28581259	28581547	93	---	---	---	---	28581110	28581143	+	85	28577025	28581539
Gm19	28601771	28621086	28601775	28603389	28619445	28621071	94	28601766	28601770	28621087	28621091	28603440	28603516	-	76	28601775	28621083
Gm19	28625207	28634794	28625217	28626430	28633566	28634779	99	28625202	28625206	28634795	28634799	28633249	28633306	+	70	28625219	28634791
Gm19	28702267	28711465	28702275	28703391	28710348	28711464	99	28702262	28702266	28711466	28711470	28710134	28710148	+	86	28702267	28711462
Gm19	28727567	28748614	28727567	28728234	28747947	28748614	94	---	---	---	---	28728763	28728797	-	77	28727567	28748596
Gm19	28732366	28747490	28732366	28733231	28746624	28747490	86	---	---	---	---	28733865	28733900	-	83	28732366	28747479
Gm19	28811636	28814073	28811636	28811893	28813817	28814073	93	---	---	---	---	28811972	28811985	-	78	28811637	28814064
Gm19	28827426	28835121	28827429	28827665	28834863	28835108	86	28827420	28827425	28835122	28835127	28827893	28827910	-	83	---	---
Gm19	28850556	28856907	28850556	28850781	28856683	28856907	92	---	---	---	---	28856412	28856428	+	70	28850556	28856893
Gm19	28857459	28862079	28857459	28857726	28861820	28862079	92	---	---	---	---	28857754	28857783	-	76	28857459	28862077
Gm19	28870523	28875515	28870531	28871041	28875001	28875510	87	28870518	28870522	28875516	28875520	28874808	28874922	+	80	28870540	28875498
Gm19	28876858	28883096	28876869	28877578	28882378	28883088	96	28876853	28876857	28883097	28883101	28882177	28882199	+	78	28876858	28883083
Gm19	28911656	28916218	28911656	28912254	28915596	28916218	89	---	---	---	---	28915469	28915487	+	78	28911664	28916216
Gm19	28919011	28923419	28919011	28919377	28923054	28923419	91	---	---	---	---	28919424	28919456	-	75	28919014	28923415
Gm19	28949173	28954015	28949185	28949505	28953689	28954011	95	28949166	28949172	28954016	28954022	28953499	28953515	+	88	28949183	28954011
Gm19	28980869	28997094	28980874	28982778	28995136	28997092	93	28980862	28980868	28997095	28997101	28995007	28995080	+	74	28980874	28997092
Gm19	29085612	29094945	29085622	29086622	29093944	29094944	99	29085607	29085611	29094946	29094950	29093592	29093614	+	73	29085616	29094942
Gm19	29097084	29102985	29097096	29097576	29102495	29102975	96	29097079	29097083	29102986	29102990	29097798	29097821	-	70	29097096	29102975
Gm19	29134813	29141777	29134813	29135146	29141444	29141777	91	---	---	---	---	29135395	29135427	-	72	29134813	29141775
Gm19	29232626	29251223	29232629	29233359	29250526	29251222	91	29232621	29232625	29251224	29251228	29233413	29233480	-	77	29232640	29251220
Gm19	29263537	29284178	29263537	29265246	29282525	29284178	95	---	---	---	---	29266072	29266092	-	71	29263538	29284176
Gm19	29284336	29294445	29284336	29284625	29294156	29294445	87	---	---	---	---	29293679	29293712	+	76	29284350	29294436
Gm19	29307650	29314097	29307650	29309187	29312512	29314097	92	---	---	---	---	29312346	29312371	+	84	29307651	29314095
Gm19	29333202	29347066	29333202	29335150	29345118	29347066	99	---	---	---	---	29335596	29335615	-	80	29333202	29347064
Gm19	29365695	29382639	29365695	29367641	29380693	29382639	99	---	---	---	---	29368273	29368293	-	76	29365695	29382637
Gm19	29388674	29398455	29388686	29389803	29397309	29398448	97	29388669	29388673	29398456	29398460	29397087	29397133	+	76	29388678	29398454
Gm19	29407660	29418880	29407660	29407857	29418683	29418880	93	---	---	---	---	29408208	29408225	-	77	29407675	29418875
Gm19	29414299	29424375	29414300	29415232	29423429	29424373	89	29414294	29414298	29424376	29424380	29423043	29423070	+	75	---	---
Gm19	29447155	29455707	29447155	29448119	29454720	29455707	93	---	---	---	---	29448240	29448259	-	95	29447166	29455693
Gm19	29491587	29511057	29491587	29493259	29509404	29511057	97	---	---	---	---	29494023	29494066	-	70	29491588	29511055
Gm19	29560909	29574732	29560909	29561524	29574118	29574732	96	---	---	---	---	29573529	29573540	+	75	29560921	29574727
Gm19	29591965	29596239	29591965	29592561	29595644	29596239	94	---	---	---	---	29595555	29595569	+	86	29591965	29596237
Gm19	29619447	29630013	29619447	29619679	29629781	29630013	93	---	---	---	---	29629276	29629339	+	75	29619457	29630010
Gm19	29665204	29670485	29665204	29665855	29669826	29670485	91	---	---	---	---	29666009	29666025	-	70	29665204	29670483
Gm19	29722950	29728240	29722950	29723676	29727511	29728240	96	---	---	---	---	29727403	29727452	+	86	29722953	29728223
Gm19	29723126	29728184	29723126	29723620	29727688	29728184	96	---	---	---	---	29723805	29723824	-	80	---	---
Gm19	29735169	29744019	29735169	29736145	29743030	29744019	93	---	---	---	---	29742686	29742726	+	75	29735169	29744017
Gm19	29736132	29743405	29736145	29736341	29743198	29743395	95	29736126	29736131	29743406	29743411	29736661	29736680	-	70	---	---
Gm19	29822611	29838561	29822617	29822912	29838271	29838558	86	29822605	29822610	29838562	29838567	29837523	29837548	+	73	29822627	29838560
Gm19	29828227	29836705	29828227	29828464	29836468	29836705	86	---	---	---	---	29836278	29836298	+	76	---	---
Gm19	29829348	29835117	29829348	29829621	29834844	29835117	96	---	---	---	---	29834610	29834632	+	78	29829348	29835113
Gm19	29855079	29861549	29855079	29855658	29860976	29861549	88	---	---	---	---	29860799	29860828	+	73	29855079	29861530
Gm19	29946392	29954793	29946392	29946644	29954539	29954793	92	---	---	---	---	29946881	29946893	-	84	29946397	29954780
Gm19	29946634	29955168	29946634	29946817	29954984	29955168	89	---	---	---	---	29946881	29946893	-	84	---	---
Gm19	30026683	30031499	30026683	30026874	30031308	30031499	94	---	---	---	---	30031152	30031182	+	74	30026683	30031497
Gm19	30050714	30057096	30050716	30051200	30056605	30057093	92	30050709	30050713	30057097	30057101	30051419	30051446	-	71	30050716	30057091
Gm19	30068260	30073822	30068274	30069247	30072839	30073812	95	30068254	30068259	30073823	30073828	30069314	30069361	-	81	30068263	30073812
Gm19	30361415	30371979	30361415	30362070	30371316	30371979	90	---	---	---	---	30370877	30370912	+	77	30361419	30371977
Gm19	30376070	30380983	30376070	30378527	30378527	30380983	98	---	---	---	---	---	---	0	--	30376087	30380969
Gm19	30423073	30433788	30423082	30423640	30433233	30433780	93	30423068	30423072	30433789	30433793	30433069	30433088	+	85	30423075	30433769
Gm19	30423620	30435225	30423635	30424124	30434721	30435210	91	30423615	30423619	30435226	30435230	30424447	30424471	-	76	30423622	30435217
Gm19	30465228	30482071	30465228	30466371	30480947	30482071	86	---	---	---	---	30480219	30480321	+	78	---	---
Gm19	30470565	30474929	30470565	30470946	30474541	30474929	91	---	---	---	---	30474363	30474396	+	79	30470565	30474927
Gm19	30482750	30486018	30482750	30483122	30485646	30486018	97	---	---	---	---	30483177	30483205	-	79	30482751	30486016
Gm19	30513292	30533781	30513292	30514967	30532011	30533781	87	---	---	---	---	30515808	30515820	-	84	30513299	30533773
Gm19	30524791	30528339	30524791	30525793	30527327	30528329	98	30524786	30524790	30528340	30528344	30527243	30527271	+	79	30524791	30528334
Gm19	30563140	30576145	30563140	30563986	30575300	30576145	99	---	---	---	---	30574756	30574773	+	77	30563143	30576143
Gm19	30586225	30604435	30586225	30586428	30604232	30604435	90	---	---	---	---	30587260	30587318	-	81	30586241	30604423
Gm19	30629244	30633997	30629244	30629527	30633714	30633997	98	---	---	---	---	30633538	30633552	+	86	30629244	30633989
Gm19	30729719	30750335	30729719	30731345	30748708	30750335	98	---	---	---	---	30748578	30748654	+	75	30729720	30750333
Gm19	30789907	30809780	30789907	30790452	30809236	30809780	85	---	---	---	---	30791321	30791356	-	72	30789918	30809768
Gm19	30791695	30801003	30791695	30792697	30800001	30801003	99	---	---	---	---	30793025	30793047	-	73	30791696	30801000
Gm19	30805687	30819617	30805701	30806505	30818710	30819607	86	30805681	30805686	30819618	30819623	30807079	30807101	-	78	30805702	30819615
Gm19	30822372	30832160	30822372	30823518	30831014	30832160	99	---	---	---	---	30823778	30823845	-	72	30822373	30832158
Gm19	30840775	30857811	30840775	30842406	30856151	30857811	92	---	---	---	---	30855485	30855510	+	76	30840783	30857808
Gm19	30844816	30855174	30844818	30845976	30854009	30855163	97	30844811	30844815	30855175	30855179	30846345	30846377	-	72	30844818	30855171
Gm19	30866402	30876817	30866402	30867567	30875647	30876817	96	---	---	---	---	30867849	30867863	-	80	30866405	30876815
Gm19	30931571	30938282	30931571	30931975	30937877	30938282	93	---	---	---	---	30932165	30932197	-	84	30931587	30938278
Gm19	30969872	30985569	30969872	30971522	30983918	30985569	97	---	---	---	---	30983370	30983385	+	75	30969877	30985567
Gm19	31053674	31057354	31053674	31054705	31056323	31057354	98	---	---	---	---	31056242	31056268	+	77	31053675	31057352
Gm19	31057358	31060423	31057358	31057550	31060232	31060423	92	---	---	---	---	31060119	31060135	+	82	31057358	31060412
Gm19	31069887	31084436	31069887	31071107	31083207	31084436	89	---	---	---	---	31071246	31071266	-	71	---	---
Gm19	31118812	31123537	31118812	31119153	31123196	31123537	97	---	---	---	---	31123063	31123082	+	80	31118812	31123532
Gm19	31204925	31213094	31204925	31206424	31211555	31213094	91	---	---	---	---	31206620	31206644	-	72	31204925	31213092
Gm19	31319107	31332017	31319107	31320754	31330373	31332017	95	---	---	---	---	31330075	31330099	+	76	31319107	31332015
Gm19	31403620	31424369	31403620	31405482	31422492	31424369	90	---	---	---	---	31406107	31406125	-	84	---	---
Gm19	31427191	31434435	31427191	31428264	31433376	31434435	94	---	---	---	---	31428350	31428365	-	75	31427191	31434433
Gm19	31452138	31456873	31452142	31453197	31455746	31456871	86	31452132	31452137	31456874	31456879	31453311	31453324	-	85	31452139	31456867
Gm19	31460578	31467543	31460582	31460889	31467224	31467535	90	31460573	31460577	31467544	31467548	31466908	31466938	+	77	---	---
Gm19	31556505	31566654	31556505	31557562	31565611	31566654	97	---	---	---	---	31565317	31565331	+	80	31556505	31566645
Gm19	31591821	31610570	31591821	31592925	31609488	31610570	96	---	---	---	---	31593561	31593579	-	73	31591822	31610567
Gm19	31594605	31604296	31594605	31595832	31603069	31604296	99	---	---	---	---	31602728	31602807	+	71	31594605	31604294
Gm19	31615277	31618542	31615277	31615518	31618301	31618542	94	---	---	---	---	31615532	31615552	-	76	31615279	31618535
Gm19	31623041	31633449	31623050	31624222	31632266	31633440	98	31623036	31623040	31633450	31633454	31624594	31624625	-	71	31623044	31633438
Gm19	31639451	31644700	31639451	31640266	31643881	31644700	97	---	---	---	---	31640311	31640379	-	82	---	---
Gm19	31648371	31659270	31648374	31649480	31658163	31659270	94	31648365	31648370	31659271	31659276	31649774	31649814	-	70	31648376	31659268
Gm19	31667153	31683478	31667161	31667307	31683315	31683463	86	31667148	31667152	31683479	31683483	31668029	31668103	-	76	---	---
Gm19	31678790	31681697	31678790	31679325	31681163	31681697	94	---	---	---	---	31679368	31679389	-	77	---	---
Gm19	31692837	31710582	31692837	31693232	31710189	31710582	93	---	---	---	---	31693780	31693809	-	73	31692837	31710580
Gm19	31696604	31708192	31696604	31697973	31706826	31708192	93	---	---	---	---	31706661	31706681	+	80	---	---
Gm19	31712678	31718134	31712683	31713077	31717721	31718119	85	31712673	31712677	31718135	31718139	31717601	31717619	+	89	31712684	31718127
Gm19	31755359	31763817	31755359	31756353	31762821	31763817	94	---	---	---	---	31756645	31756676	-	75	31755363	31763807
Gm19	31800925	31820711	31800926	31802525	31819094	31820711	96	31800919	31800924	31820712	31820717	31802579	31802650	-	79	31800927	31820709
Gm19	31897233	31914584	31897233	31898545	31913262	31914584	94	---	---	---	---	31899237	31899252	-	81	---	---
Gm19	31948461	31957899	31948461	31949794	31956581	31957899	87	---	---	---	---	31949924	31950056	-	72	31948461	31957897
Gm19	31976319	31984856	31976319	31977415	31983735	31984856	92	---	---	---	---	31983420	31983439	+	70	31976322	31984855
Gm19	31992439	31999724	31992439	31992657	31999512	31999724	89	---	---	---	---	31999197	31999209	+	84	---	---
Gm19	32031130	32036337	32031130	32031541	32035913	32036337	92	---	---	---	---	32035756	32035816	+	78	32031138	32036335
Gm19	32048145	32057209	32048145	32049220	32056128	32057209	98	---	---	---	---	32049419	32049433	-	86	32048145	32057207
Gm19	32069146	32078930	32069146	32070274	32077802	32078930	99	---	---	---	---	32070535	32070577	-	72	32069149	32078928
Gm19	32108485	32123610	32108485	32109581	32122559	32123610	87	---	---	---	---	32110024	32110039	-	87	---	---
Gm19	32181596	32186244	32181596	32181874	32185966	32186244	98	---	---	---	---	32181929	32181976	-	70	32181596	32186241
Gm19	32244251	32252312	32244251	32245414	32251148	32252312	94	---	---	---	---	32245505	32245557	-	73	32244262	32252309
Gm19	32299727	32314923	32299737	32301508	32313145	32314923	94	32299718	32299726	32314924	32314932	32312587	32312606	+	80	32299735	32314921
Gm19	32334599	32353095	32334599	32335149	32352561	32353095	95	---	---	---	---	32335960	32335986	-	81	---	---
Gm19	32394693	32399369	32394696	32394898	32399163	32399365	95	32394688	32394692	32399370	32399374	32395058	32395084	-	81	32394698	32399355
Gm19	32443101	32450365	32443114	32444240	32449227	32450354	99	32443096	32443100	32450366	32450370	32449070	32449084	+	86	32443115	32450352
Gm19	32488291	32508377	32488291	32490108	32506581	32508377	96	---	---	---	---	32505793	32505819	+	70	32488291	32508375
Gm19	32523870	32531064	32523870	32524764	32530175	32531064	94	---	---	---	---	32524829	32524868	-	70	---	---
Gm19	32548574	32557247	32548574	32548722	32557099	32557247	91	---	---	---	---	32556743	32556768	+	73	---	---
Gm19	32567759	32574271	32567762	32568243	32573780	32574266	91	32567754	32567758	32574272	32574276	32573636	32573649	+	71	32567759	32574262
Gm19	32606161	32609004	32606166	32606791	32608379	32609004	96	32606156	32606160	32609005	32609009	32608366	32608377	+	100	32606166	32608999
Gm19	32680421	32685294	32680421	32680848	32684868	32685294	96	---	---	---	---	32684734	32684751	+	83	32680421	32685292
Gm19	32775838	32796203	32775838	32777499	32794542	32796203	99	---	---	---	---	32778324	32778352	-	72	32775844	32796200
Gm19	32829149	32836848	32829163	32829544	32836459	32836839	95	32829144	32829148	32836849	32836853	32829693	32829712	-	80	32829163	32836844
Gm19	32839637	32846138	32839650	32840081	32845709	32846131	87	32839631	32839636	32846139	32846144	32840165	32840184	-	80	---	---
Gm19	32878116	32883394	32878116	32878441	32883062	32883394	92	---	---	---	---	32878631	32878645	-	86	32878127	32883392
Gm19	32889594	32899753	32889594	32890730	32898633	32899753	91	---	---	---	---	32890984	32891006	-	73	32889597	32899751
Gm19	32930107	32934685	32930107	32930427	32934365	32934685	95	---	---	---	---	32934225	32934281	+	70	32930107	32934681
Gm19	32955445	32958896	32955459	32956002	32958357	32958884	88	32955440	32955444	32958897	32958901	32956038	32956120	-	75	---	---
Gm19	32966173	32971705	32966184	32967145	32970744	32971705	96	32966167	32966172	32971706	32971711	32967211	32967266	-	80	32966184	32971703
Gm19	33000328	33005200	33000328	33000751	33004776	33005200	92	---	---	---	---	33004642	33004659	+	83	33000328	33005198
Gm19	33046856	33051997	33046856	33048172	33050713	33051997	94	---	---	---	---	33050587	33050615	+	75	33046862	33051983
Gm19	33047020	33051881	33047020	33048056	33050876	33051881	93	---	---	---	---	33048132	33048197	-	80	---	---
Gm19	33142677	33148139	33142677	33143078	33147739	33148139	87	---	---	---	---	33143284	33143309	-	73	33142677	33148134
Gm19	33151136	33154439	33151136	33151864	33153709	33154439	91	---	---	---	---	33153629	33153656	+	75	33151136	33154437
Gm19	33197999	33203202	33198003	33198355	33202849	33203202	88	33197994	33197998	33203203	33203207	33202830	33202847	+	83	33198001	33203200
Gm19	33203920	33224379	33203920	33204350	33223953	33224379	91	---	---	---	---	33205296	33205331	-	72	---	---
Gm19	33210116	33222362	33210122	33210401	33222059	33222354	91	33210111	33210115	33222363	33222367	33210736	33210749	-	78	33210119	33222352
Gm19	33215174	33222072	33215174	33216717	33220390	33222060	89	33215168	33215173	33222073	33222078	33216865	33216900	-	83	33215175	33222058
Gm19	33238793	33249461	33238805	33239858	33248414	33249453	89	33238788	33238792	33249462	33249466	33248001	33248019	+	84	33238794	33249460
Gm19	33238983	33249460	33238991	33239858	33248590	33249453	90	33238978	33238982	33249461	33249465	33240056	33240072	-	82	33238983	33249451
Gm19	33284960	33289840	33284960	33285169	33289631	33289840	98	---	---	---	---	33285309	33285322	-	71	33284963	33289836
Gm19	33359837	33368170	33359838	33361452	33366485	33368170	93	33359827	33359836	33368171	33368180	33361559	33361585	-	85	---	---
Gm19	33407170	33412010	33407176	33407433	33411748	33412003	91	33407164	33407169	33412011	33412016	33411549	33411612	+	79	33407176	33412001
Gm19	33413604	33423772	33413607	33414075	33423303	33423771	94	33413599	33413603	33423773	33423777	33414333	33414365	-	72	33413614	33423769
Gm19	33483208	33489568	33483208	33483413	33489364	33489568	87	---	---	---	---	33483662	33483682	-	80	---	---
Gm19	33492709	33499240	33492709	33493187	33498762	33499240	92	---	---	---	---	33498615	33498630	+	75	---	---
Gm19	33507401	33513011	33507401	33507767	33512648	33513011	91	---	---	---	---	33507949	33508011	-	73	33507405	33513009
Gm19	33536767	33541267	33536767	33537108	33540926	33541267	95	---	---	---	---	33540851	33540864	+	78	33536768	33541261
Gm19	33547348	33554533	33547348	33547664	33554208	33554533	93	---	---	---	---	33553996	33554009	+	92	33547351	33554524
Gm19	33548117	33555398	33548117	33548969	33554540	33555398	94	---	---	---	---	33549074	33549112	-	74	33548120	33555395
Gm19	33563048	33567633	33563062	33563506	33567156	33567623	88	33563043	33563047	33567634	33567638	33566974	33567082	+	76	---	---
Gm19	33607335	33612681	33607344	33608034	33612023	33612677	90	33607328	33607334	33612682	33612688	33608190	33608206	-	70	33607341	33612665
Gm19	33617829	33624105	33617829	33618279	33623666	33624105	94	---	---	---	---	33618323	33618338	-	75	33617829	33624102
Gm19	33635393	33643485	33635393	33636087	33642781	33643485	92	---	---	---	---	33642514	33642542	+	75	33635398	33643472
Gm19	33663892	33679152	33663905	33665031	33678020	33679145	98	33663887	33663891	33679153	33679157	33665449	33665476	-	71	33663905	33679143
Gm19	33735885	33746265	33735885	33736099	33746059	33746265	87	---	---	---	---	33736472	33736486	-	73	---	---
Gm19	33736604	33742003	33736604	33737001	33741606	33742003	99	---	---	---	---	33737218	33737232	-	86	33736604	33742000
Gm19	33793922	33803464	33793922	33794739	33802637	33803464	88	---	---	---	---	33802304	33802347	+	75	33793933	33803461
Gm19	33928023	33943311	33928023	33929603	33941749	33943311	90	---	---	---	---	33929652	33929722	-	76	33928023	33943310
Gm19	34084025	34092557	34084038	34085485	34091095	34092547	94	34084019	34084024	34092558	34092563	34090949	34091002	+	75	34084027	34092544
Gm19	34101967	34111153	34101967	34103053	34110067	34111153	97	---	---	---	---	34109904	34109934	+	87	34101968	34111151
Gm19	34251541	34256674	34251541	34252208	34256008	34256674	92	---	---	---	---	34252370	34252394	-	88	34251541	34256656
Gm19	34285050	34294208	34285052	34286146	34293112	34294203	97	34285044	34285049	34294209	34294214	34286222	34286256	-	77	34285052	34294207
Gm19	34294779	34301203	34294779	34295357	34300613	34301203	92	---	---	---	---	---	---	0	--	---	---
Gm19	34346295	34355545	34346298	34347651	34354170	34355544	90	34346290	34346294	34355546	34355550	34353906	34353926	+	71	---	---
Gm19	34346676	34355487	34346676	34347593	34354548	34355487	87	---	---	---	---	34354201	34354227	+	77	34346681	34355473
Gm19	34372658	34391309	34372658	34372848	34391119	34391309	93	---	---	---	---	34390237	34390258	+	72	34372660	34391307
Gm19	34373747	34387987	34373751	34375048	34386683	34387985	93	34373741	34373746	34387988	34387993	34375593	34375629	-	75	---	---
Gm19	34396750	34416460	34396750	34397259	34415951	34416460	96	---	---	---	---	34415158	34415258	+	77	34396768	34416455
Gm19	34398236	34401758	34398236	34399126	34400867	34401758	95	---	---	---	---	34399186	34399225	-	72	34398236	34401756
Gm19	34402876	34417711	34402876	34403512	34417048	34417711	85	---	---	---	---	34416408	34416451	+	70	34402889	34417696
Gm19	34449873	34457912	34449873	34450989	34456753	34457912	86	---	---	---	---	34451125	34451138	-	100	34449873	34457910
Gm19	34450052	34457379	34450052	34450523	34456909	34457379	92	---	---	---	---	34450807	34450818	-	75	---	---
Gm19	34479030	34487379	34479030	34480006	34486402	34487379	95	---	---	---	---	34486082	34486111	+	73	34479030	34487377
Gm19	34604633	34610766	34604633	34606650	34608755	34610766	86	---	---	---	---	---	---	0	--	34604644	34610757
Gm19	34685327	34688871	34685333	34685727	34688477	34688871	92	34685322	34685326	34688872	34688876	34685746	34685758	-	84	34685344	34688869
Gm19	34872829	34878492	34872829	34873017	34878292	34878492	87	---	---	---	---	34878156	34878174	+	73	34872830	34878486
Gm19	34892071	34894653	34892071	34892548	34894155	34894653	92	---	---	---	---	34892634	34892648	-	93	34892089	34894651
Gm19	35088027	35090486	35088030	35088284	35090231	35090486	93	35088021	35088026	35090487	35090492	35088286	35088356	-	74	---	---
Gm19	35112485	35119089	35112493	35113008	35118541	35119076	92	35112478	35112484	35119090	35119096	35118404	35118422	+	73	35112493	35119083
Gm19	35119615	35124521	35119615	35119849	35124292	35124521	91	---	---	---	---	35120000	35120030	-	70	35119625	35124511
Gm19	35136214	35152281	35136214	35137735	35150761	35152281	85	---	---	---	---	35150266	35150339	+	70	---	---
Gm19	35140423	35146806	35140423	35140746	35146482	35146806	93	---	---	---	---	35141020	35141033	-	71	35140424	35146805
Gm19	35150366	35152801	35150366	35150688	35152485	35152801	91	---	---	---	---	35152440	35152461	+	81	35150377	35152790
Gm19	35168827	35178594	35168827	35169024	35178398	35178594	87	---	---	---	---	35177930	35177957	+	85	35168836	35178592
Gm19	35169275	35174078	35169275	35169463	35173890	35174078	98	---	---	---	---	35169478	35169523	-	73	35169276	35174067
Gm19	35285782	35290967	35285791	35286355	35290393	35290955	97	35285777	35285781	35290968	35290972	35286530	35286554	-	72	35285787	35290963
Gm19	35331068	35338962	35331079	35331556	35338476	35338955	90	35331063	35331067	35338963	35338967	35331836	35331862	-	70	35331080	35338961
Gm19	35484680	35494599	35484687	35484872	35494407	35494591	94	35484674	35484679	35494600	35494605	35485328	35485349	-	72	---	---
Gm19	35486387	35491588	35486387	35486784	35491156	35491588	87	---	---	---	---	35486932	35486970	-	82	35486387	35491582
Gm19	35503661	35508321	35503661	35503891	35508103	35508321	85	---	---	---	---	35508024	35508058	+	77	35503673	35508308
Gm19	35733901	35738830	35733901	35734085	35738645	35738830	92	---	---	---	---	35738621	35738643	+	78	---	---
Gm19	35747293	35752051	35747293	35747558	35751786	35752051	95	---	---	---	---	35747642	35747668	-	74	---	---
Gm19	35788458	35796380	35788458	35790062	35794687	35796380	87	---	---	---	---	35794521	35794542	+	90	35788458	35796378
Gm19	35827712	35840783	35827712	35829051	35839458	35840783	89	---	---	---	---	35838938	35838953	+	81	35827712	35840781
Gm19	35917482	35922125	35917482	35917771	35921836	35922125	95	---	---	---	---	35921778	35921807	+	76	35917482	35922123
Gm19	36009546	36017890	36009546	36012139	36015257	36017890	90	---	---	---	---	36012258	36012271	-	92	36009546	36017888
Gm19	36009602	36017858	36009602	36012107	36015305	36017858	90	---	---	---	---	36015243	36015263	+	76	---	---
Gm19	36099296	36115827	36099296	36101247	36113875	36115827	99	---	---	---	---	36113277	36113300	+	87	36099296	36115821
Gm19	36346100	36351910	36346100	36346577	36351431	36351910	89	---	---	---	---	36346751	36346762	-	91	36346101	36351907
Gm19	36568243	36571802	36568245	36568677	36571363	36571795	98	36568238	36568242	36571803	36571807	---	---	0	--	36568243	36571793
Gm19	36611899	36620508	36611899	36613627	36618802	36620508	87	---	---	---	---	36618592	36618633	+	73	---	---
Gm19	36641805	36646974	36641808	36642178	36646576	36646966	89	36641800	36641804	36646975	36646979	36642195	36642209	-	80	36641806	36646964
Gm19	36800848	36803092	36800848	36801057	36802886	36803092	85	---	---	---	---	36802873	36802884	+	100	36800850	36803089
Gm19	36845564	36850431	36845564	36845778	36850223	36850431	93	---	---	---	---	36845907	36845940	-	76	36845565	36850420
Gm19	37074342	37080162	37074352	37074607	37079901	37080156	87	37074337	37074341	37080163	37080167	37079699	37079714	+	75	---	---
Gm19	37111285	37119311	37111285	37111396	37119200	37119311	99	---	---	---	---	37111641	37111687	-	80	37111298	37119301
Gm19	37295176	37313403	37295179	37298388	37310196	37313403	98	37295171	37295175	37313404	37313408	37309830	37309862	+	75	37295180	37313401
Gm19	37616747	37619326	37616755	37617088	37618986	37619319	98	37616738	37616746	37619327	37619335	37618906	37618933	+	78	37616757	37619323
Gm19	37623822	37632697	37623825	37624948	37631549	37632695	90	37623817	37623821	37632698	37632702	37624963	37624984	-	77	---	---
Gm19	37673852	37676570	37673852	37674193	37676228	37676570	86	---	---	---	---	37674203	37674216	-	85	37673860	37676568
Gm19	37706450	37709055	37706464	37706613	37708898	37709052	90	37706444	37706449	37709056	37709061	37706684	37706703	-	75	---	---
Gm19	37747415	37758432	37747415	37747643	37758225	37758432	85	---	---	---	---	37757737	37757754	+	88	---	---
Gm19	37752219	37758060	37752219	37752460	37757819	37758060	96	---	---	---	---	37757627	37757651	+	88	37752222	37758058
Gm19	37793310	37798081	37793310	37793482	37797915	37798081	89	---	---	---	---	37793655	37793678	-	79	37793320	37798076
Gm19	37823306	37828436	37823306	37823675	37828067	37828436	96	---	---	---	---	37827998	37828013	+	81	37823307	37828433
Gm19	38158550	38168825	38158550	38162173	38165132	38168825	85	---	---	---	---	38165035	38165068	+	73	38158562	38168818
Gm19	38510835	38514864	38510835	38511157	38514548	38514864	93	---	---	---	---	38514397	38514421	+	72	---	---
Gm19	38647020	38651744	38647020	38647298	38651468	38651744	89	---	---	---	---	38647424	38647465	-	78	38647024	38651740
Gm19	38679622	38684609	38679622	38679808	38684423	38684609	88	---	---	---	---	38684376	38684395	+	85	38679640	38684608
Gm19	38993389	38997448	38993389	38993673	38997167	38997442	88	38993383	38993388	38997449	38997454	38993700	38993729	-	76	38993390	38997439
Gm19	39020573	39027227	39020573	39021091	39026709	39027227	99	---	---	---	---	39026473	39026492	+	75	39020573	39027224
Gm19	39179393	39184382	39179393	39179672	39184103	39184382	99	---	---	---	---	39179800	39179827	-	71	---	---
Gm19	39304602	39322520	39304603	39308801	39318634	39322515	85	39304597	39304601	39322521	39322525	39318344	39318358	+	80	39304616	39322513
Gm19	39327306	39345290	39327306	39330124	39342460	39345290	96	---	---	---	---	39330598	39330706	-	72	39327310	39345272
Gm19	39331054	39347595	39331054	39332089	39346527	39347595	90	---	---	---	---	39346000	39346019	+	80	---	---
Gm19	39375372	39381717	39375372	39376552	39380521	39381717	86	---	---	---	---	39376725	39376738	-	78	39375373	39381702
Gm19	39465907	39476153	39465907	39466209	39475851	39476153	93	---	---	---	---	39466651	39466690	-	70	39465908	39476143
Gm19	39470172	39491447	39470172	39470501	39491123	39491447	87	---	---	---	---	39471424	39471468	-	73	---	---
Gm19	39480345	39499383	39480345	39480770	39498964	39499383	90	---	---	---	---	39498054	39498081	+	75	---	---
Gm19	39482353	39496941	39482353	39482998	39496292	39496941	87	---	---	---	---	39483506	39483531	-	76	39482369	39496940
Gm19	39493372	39504690	39493372	39493744	39504318	39504690	92	---	---	---	---	39493857	39493901	-	73	---	---
Gm19	39496575	39501801	39496575	39496806	39501570	39501801	91	---	---	---	---	39496996	39497028	-	81	39496579	39501798
Gm19	39628582	39646723	39628582	39630875	39644312	39646723	88	---	---	---	---	39631478	39631491	-	78	39628591	39646705
Gm19	39636851	39651999	39636851	39637576	39651304	39651999	87	---	---	---	---	39638136	39638155	-	85	---	---
Gm19	39638890	39650236	39638893	39639680	39649439	39650226	95	39638885	39638889	39650237	39650241	39639974	39639996	-	78	39638893	39650230
Gm19	39639015	39650099	39639026	39639539	39649572	39650085	95	39639010	39639014	39650100	39650104	39639974	39639996	-	78	39639025	39650083
Gm19	39640450	39652564	39640450	39640769	39652243	39652564	91	---	---	---	---	39641120	39641148	-	79	---	---
Gm19	39855244	39874022	39855244	39860127	39869139	39874022	99	---	---	---	---	39860444	39860490	-	70	39855247	39874014
Gm19	39896932	39904634	39896937	39899197	39902369	39904629	99	39896926	39896931	39904635	39904640	39902235	39902255	+	85	39896937	39904626
Gm19	39941598	39956181	39941610	39941930	39955854	39956174	95	39941593	39941597	39956182	39956186	39942600	39942623	-	75	39941604	39956170
Gm19	40100728	40104573	40100728	40101324	40103929	40104573	89	---	---	---	---	40103879	40103911	+	78	40100729	40104569
Gm19	40400639	40404913	40400639	40401107	40404450	40404913	88	---	---	---	---	40404334	40404348	+	80	---	---
Gm19	40598189	40604698	40598189	40598478	40604410	40604698	89	---	---	---	---	40598720	40598738	-	78	40598194	40604696
Gm19	40644217	40646904	40644217	40644427	40646699	40646904	90	---	---	---	---	40646685	40646696	+	83	40644232	40646902
Gm19	40949222	40958773	40949222	40949861	40958143	40958773	90	---	---	---	---	40958030	40958054	+	80	40949240	40958754
Gm19	41251165	41259773	41251165	41252057	41258881	41259773	99	---	---	---	---	41252114	41252146	-	72	41251166	41259770
Gm19	41288913	41293886	41288913	41289218	41293577	41293886	87	---	---	---	---	41289348	41289366	-	84	41288926	41293882
Gm19	41334543	41341495	41334553	41334698	41341344	41341482	86	41334538	41334542	41341496	41341500	41334992	41335018	-	74	---	---
Gm19	41428970	41441789	41428970	41429718	41441041	41441789	99	---	---	---	---	41440495	41440512	+	77	41428971	41441787
Gm19	41614062	41618520	41614062	41614437	41618145	41618520	99	---	---	---	---	41618003	41618017	+	86	41614065	41618517
Gm19	41663668	41666489	41663682	41663832	41666330	41666481	97	41663663	41663667	41666490	41666494	---	---	0	--	---	---
Gm19	42087004	42090586	42087004	42087252	42090334	42090586	93	---	---	---	---	42090179	42090201	+	86	---	---
Gm19	42361038	42365718	42361038	42361282	42365474	42365718	99	---	---	---	---	42361452	42361478	-	74	42361039	42365716
Gm19	42633258	42649267	42633258	42637478	42645213	42649260	85	42633253	42633257	42649268	42649272	42637764	42637790	-	74	---	---
Gm19	42636494	42648626	42636494	42636666	42648454	42648626	90	---	---	---	---	42647961	42647984	+	83	---	---
Gm19	43218792	43223726	43218792	43219137	43223372	43223726	94	---	---	---	---	43219295	43219348	-	72	43218792	43223723
Gm19	43403553	43408051	43403553	43403735	43407868	43408051	86	---	---	---	---	43403896	43403908	-	92	---	---
Gm19	44141068	44147648	44141068	44141499	44147217	44147648	99	---	---	---	---	44141543	44141558	-	75	44141068	44147645
Gm19	44204745	44214061	44204747	44206418	44212366	44214054	88	44204740	44204744	44214062	44214066	44212187	44212214	+	78	44204749	44214058
Gm19	44204869	44213502	44204869	44205868	44212488	44213502	86	---	---	---	---	44205936	44205978	-	81	---	---
Gm19	44367678	44373678	44367681	44367990	44373360	44373669	87	44367672	44367677	44373679	44373684	44373092	44373202	+	81	44367684	44373672
Gm19	44371713	44379572	44371713	44373220	44378053	44379572	90	---	---	---	---	44377885	44377909	+	80	---	---
Gm19	44371811	44379323	44371811	44372971	44378169	44379323	90	---	---	---	---	44377915	44377929	+	73	44371812	44379316
Gm19	44691791	44697250	44691794	44692250	44696793	44697243	91	44691786	44691790	44697251	44697255	44696662	44696674	+	84	44691801	44697241
Gm19	44700440	44716457	44700440	44703834	44713021	44716457	92	---	---	---	---	44712611	44712627	+	76	---	---
Gm19	45087469	45091930	45087469	45087673	45091724	45091920	90	45087463	45087468	45091931	45091936	45091629	45091670	+	73	45087469	45091921
Gm19	45418712	45424003	45418723	45419158	45423567	45424002	98	45418706	45418711	45424004	45424009	45419250	45419310	-	73	45418723	45424001
Gm19	45462541	45467369	45462541	45463405	45466499	45467369	88	---	---	---	---	45466345	45466363	+	78	---	---
Gm19	45593047	45614750	45593047	45594041	45613712	45614750	87	---	---	---	---	45594966	45594983	-	77	45593048	45614742
Gm19	45675283	45680309	45675283	45675715	45679877	45680309	97	---	---	---	---	45675870	45675924	-	72	45675284	45680307
Gm19	46077069	46088509	46077069	46077796	46087779	46088509	90	---	---	---	---	46087419	46087447	+	75	46077070	46088505
Gm19	46362081	46372812	46362081	46362409	46372485	46372812	89	---	---	---	---	46372386	46372412	+	81	46362091	46372808
Gm19	46699443	46704228	46699443	46699613	46704058	46704228	99	---	---	---	---	46699801	46699818	-	72	46699443	46704226
Gm19	47491531	47496513	47491531	47491742	47496302	47496513	99	---	---	---	---	47496074	47496099	+	80	---	---
Gm19	47886819	47894366	47886822	47886966	47894216	47894360	97	47886812	47886818	47894367	47894373	47893868	47893895	+	71	---	---
Gm19	48097262	48107130	48097262	48097671	48106721	48107130	98	---	---	---	---	48106557	48106650	+	74	---	---
Gm19	48757378	48760528	48757378	48758125	48759792	48760528	88	---	---	---	---	---	---	0	--	48757393	48760520
Gm19	48825074	48828531	48825082	48825241	48828361	48828525	86	48825069	48825073	48828532	48828536	48825363	48825379	-	76	48825077	48828526
Gm19	48857070	48867841	48857070	48857639	48867261	48867841	96	---	---	---	---	48858009	48858060	-	71	48857073	48867834
Gm19	48880569	48885412	48880569	48880782	48885199	48885412	93	---	---	---	---	48885071	48885091	+	71	---	---
Gm19	49058835	49072108	49058835	49061939	49069003	49072108	93	---	---	---	---	49068700	49068728	+	72	49058844	49072103
Gm19	49058835	49070462	49058835	49060296	49069003	49070462	91	---	---	---	---	49060597	49060626	-	70	49058844	49070460
Gm19	49118009	49121118	49118009	49118245	49120890	49121118	87	---	---	---	---	49118263	49118308	-	73	49118026	49121105
Gm19	49978913	49983953	49978913	49979243	49983623	49983953	99	---	---	---	---	49979376	49979417	-	83	49978916	49983951
Gm19	50011818	50014755	50011818	50012040	50014533	50014755	93	---	---	---	---	50012086	50012164	-	74	---	---
Gm19	50070000	50074595	50070000	50070239	50074355	50074594	89	50069995	50069999	50074596	50074600	50070297	50070344	-	70	50070000	50074594
Gm19	50208099	50218854	50208099	50208296	50218656	50218854	94	---	---	---	---	50208771	50208784	-	78	50208113	50218840
Gm19	50358017	50362292	50358017	50358177	50362132	50362292	94	---	---	---	---	50362054	50362073	+	70	50358028	50362286
Gm19	50483237	50488886	50483238	50483540	50488575	50488875	89	50483232	50483236	50488887	50488891	50483649	50483666	-	88	---	---
