# Supplementary material for: LtrDetector: A tool-suite for detecting long terminal repeat retrotransposons de-novo
Source: BMC Genomics. 2019 Jun 3;20:450. doi: 10.1186/s12864-019-5796-9 (PMC6547461; doi:10.1186/s12864-019-5796-9)
Supplement: Supplementary file 5 — LTR retrotransposons found by LtrDetector in Glycine max. This compressed file (.tar.gz) includes the LTR retrotransposons found by LtrDetector in BED format. (TAR.GZ 929 kb) [file 12864_2019_5796_MOESM5_ESM.gz › gmax/Gm06Detector.bed]

SeqID	Retrotransposon	Left_LTR	Right_LTR		Left_TSD	Right_TSD	Polypurine Tract		TG	CA
	Start	End	Start	End	Start	End	ID	Start	End	Start	End	Start	End	Strand	Purine%	Start	End
Gm06	79862	87338	79862	80116	87076	87338	85	---	---	---	---	86729	86747	+	78	---	---
Gm06	173594	178490	173594	173795	178286	178490	96	---	---	---	---	174006	174020	-	73	173594	178485
Gm06	430214	434319	430226	431054	433501	434318	96	430209	430213	434320	434324	431118	431144	-	70	430223	434317
Gm06	847254	850431	847266	847538	850163	850430	85	847249	847253	850432	850436	850057	850116	+	86	847255	850415
Gm06	1088841	1094800	1088850	1089455	1094179	1094796	93	1088836	1088840	1094801	1094805	1089635	1089675	-	75	1088846	1094797
Gm06	1257061	1259741	1257061	1257305	1259496	1259741	97	---	---	---	---	---	---	0	--	1257061	1259727
Gm06	1619349	1623332	1619349	1619738	1622940	1623332	85	---	---	---	---	1619789	1619816	-	78	---	---
Gm06	1704592	1706892	1704594	1704825	1706648	1706879	98	1704587	1704591	1706893	1706897	1704877	1704923	-	76	1704594	1706891
Gm06	1977107	1980900	1977107	1977750	1980278	1980900	92	---	---	---	---	1977864	1977875	-	83	1977108	1980898
Gm06	2609691	2620068	2609691	2610008	2619750	2620068	90	---	---	---	---	2610472	2610494	-	78	2609694	2620063
Gm06	2677835	2681636	2677835	2678490	2680981	2681636	99	---	---	---	---	2678602	2678613	-	83	2677835	2681632
Gm06	2911789	2918500	2911800	2912142	2918164	2918498	85	2911784	2911788	2918501	2918505	2917862	2917879	+	72	---	---
Gm06	3100756	3105207	3100756	3102119	3103842	3105207	97	---	---	---	---	3102157	3102171	-	73	3100772	3105203
Gm06	3417620	3436204	3417624	3417734	3436092	3436202	93	3417613	3417619	3436205	3436211	3418638	3418650	-	76	3417627	3436187
Gm06	3676035	3679563	3676041	3676680	3678924	3679563	98	3676029	3676034	3679564	3679569	3676766	3676784	-	73	3676037	3679561
Gm06	3723368	3730512	3723368	3726176	3727691	3730512	99	---	---	---	---	---	---	0	--	---	---
Gm06	3878766	3889834	3878776	3879032	3889558	3889820	88	3878760	3878765	3889835	3889840	3879381	3879408	-	78	3878773	3889826
Gm06	4446327	4457043	4446327	4447082	4456217	4457043	88	---	---	---	---	4455777	4455791	+	73	---	---
Gm06	4448374	4461224	4448374	4450507	4459117	4461224	96	---	---	---	---	4450887	4450906	-	70	4448389	4461209
Gm06	4476677	4489509	4476677	4479918	4486255	4489509	94	---	---	---	---	4480159	4480178	-	75	---	---
Gm06	4478356	4492135	4478360	4482440	4487914	4492133	89	4478351	4478355	4492136	4492140	4487671	4487682	+	100	---	---
Gm06	4493838	4498567	4493838	4494195	4498209	4498567	93	---	---	---	---	4498133	4498146	+	78	4493838	4498564
Gm06	4529908	4534573	4529915	4530192	4534285	4534562	99	4529903	4529907	4534574	4534578	4530248	4530295	-	70	4529908	4534569
Gm06	4725881	4746807	4725881	4726439	4746240	4746807	86	---	---	---	---	4727314	4727333	-	70	4725896	4746805
Gm06	4737170	4747402	4737170	4737729	4746841	4747402	88	---	---	---	---	4746470	4746485	+	75	4737188	4747390
Gm06	4739721	4749279	4739721	4740117	4748889	4749279	89	---	---	---	---	4748533	4748581	+	75	4739726	4749274
Gm06	4823899	4829146	4823899	4824297	4828751	4829146	89	---	---	---	---	4828537	4828550	+	71	4823899	4829142
Gm06	4878397	4896332	4878397	4878679	4896048	4896332	94	---	---	---	---	4895179	4895212	+	73	4878407	4896319
Gm06	4878948	4896751	4878963	4879359	4896344	4896737	92	4878943	4878947	4896752	4896756	4879815	4879889	-	76	---	---
Gm06	4880069	4889320	4880069	4880428	4888917	4889305	86	4880064	4880068	4889321	4889325	4880494	4880531	-	86	4880070	4889318
Gm06	4999920	5002606	4999920	5000281	5002238	5002606	86	---	---	---	---	5002191	5002218	+	82	---	---
Gm06	5396442	5406371	5396453	5396553	5406269	5406371	86	5396437	5396441	5406372	5406376	5405816	5405864	+	73	---	---
Gm06	5692211	5697256	5692214	5692474	5696993	5697251	90	5692206	5692210	5697257	5697261	5692669	5692699	-	80	5692214	5697254
Gm06	6562019	6566965	6562030	6562279	6566712	6566961	90	6562014	6562018	6566966	6566970	6562428	6562452	-	72	6562023	6566948
Gm06	6640688	6646917	6640688	6641075	6646530	6646917	99	---	---	---	---	6641192	6641227	-	72	6640692	6646915
Gm06	6825174	6830660	6825180	6825648	6830182	6830649	99	6825166	6825173	6830661	6830668	6825757	6825769	-	84	6825180	6830655
Gm06	7054556	7067670	7054556	7055429	7066797	7067670	99	---	---	---	---	7066250	7066267	+	77	7054556	7067665
Gm06	8701988	8707203	8701988	8702398	8706808	8707203	88	---	---	---	---	8702604	8702619	-	93	---	---
Gm06	9039546	9049297	9039546	9039765	9049073	9049292	89	9039540	9039545	9049298	9049303	9048718	9048772	+	70	---	---
Gm06	9636417	9639618	9636421	9636694	9639349	9639618	87	9636411	9636416	9639619	9639624	---	---	0	--	9636429	9639617
Gm06	9748186	9752979	9748199	9748485	9752685	9752973	91	9748180	9748185	9752980	9752985	9752606	9752657	+	76	---	---
Gm06	9918974	9935123	9918982	9920083	9934016	9935119	96	9918968	9918973	9935124	9935129	9920539	9920594	-	76	9918990	9935110
Gm06	9924825	9936182	9924825	9925874	9935131	9936182	97	---	---	---	---	9926223	9926245	-	78	9924834	9936175
Gm06	9930003	9939213	9930016	9932406	9936892	9939203	86	9929996	9930002	9939214	9939220	9932528	9932559	-	84	---	---
Gm06	10051706	10055253	10051706	10051859	10055100	10055253	92	---	---	---	---	10052002	10052019	-	72	10051710	10055245
Gm06	10099187	10101660	10099187	10099336	10101512	10101660	91	---	---	---	---	10101477	10101510	+	88	10099193	10101656
Gm06	10519632	10524846	10519632	10519925	10524550	10524846	85	---	---	---	---	10519932	10519946	-	100	10519640	10524838
Gm06	10926881	10932667	10926881	10927017	10932532	10932667	91	---	---	---	---	10927233	10927261	-	75	---	---
Gm06	11198543	11211092	11198543	11199210	11210420	11211092	86	---	---	---	---	11209899	11209919	+	76	---	---
Gm06	11228184	11231598	11228186	11228807	11230975	11231598	88	11228177	11228183	11231599	11231605	11230891	11230910	+	75	11228186	11231597
Gm06	11291444	11300132	11291444	11292579	11298973	11300132	95	---	---	---	---	11292850	11292899	-	72	---	---
Gm06	11655528	11660143	11655531	11655718	11659954	11660143	88	11655522	11655527	11660144	11660149	11659744	11659771	+	71	---	---
Gm06	11768916	11774061	11768916	11769284	11773693	11774061	99	---	---	---	---	11769454	11769486	-	75	11768916	11774059
Gm06	11861933	11865690	11861933	11862120	11865494	11865681	95	11861928	11861932	11865691	11865695	11862219	11862232	-	71	11861933	11865683
Gm06	12189150	12195362	12189150	12189365	12195147	12195362	88	---	---	---	---	12189505	12189518	-	78	12189156	12195345
Gm06	12435487	12439809	12435495	12435765	12439522	12439798	91	12435482	12435486	12439810	12439814	12435912	12435923	-	91	12435496	12439798
Gm06	12608574	12615083	12608574	12608922	12614727	12615083	92	---	---	---	---	12609120	12609139	-	75	---	---
Gm06	12628379	12633396	12628379	12628688	12633087	12633396	99	---	---	---	---	12628866	12628906	-	80	12628379	12633394
Gm06	12700621	12719011	12700621	12700730	12718902	12719011	93	---	---	---	---	12701545	12701562	-	88	12700622	12719005
Gm06	12826736	12837313	12826739	12826864	12837174	12837299	85	12826731	12826735	12837314	12837318	12836676	12836701	+	76	12826748	12837298
Gm06	13088227	13104768	13088227	13088497	13104503	13104768	85	---	---	---	---	13088693	13088711	-	78	---	---
Gm06	13772502	13778901	13772502	13772971	13778433	13778901	97	---	---	---	---	13778270	13778285	+	75	13772502	13778897
Gm06	14269036	14272814	14269036	14269438	14272399	14272814	88	---	---	---	---	14269486	14269525	-	85	14269040	14272811
Gm06	14424118	14433204	14424118	14426176	14431126	14433204	85	---	---	---	---	---	---	0	--	---	---
Gm06	14424952	14432405	14424952	14425384	14431962	14432405	85	---	---	---	---	14431776	14431833	+	72	14424959	14432400
Gm06	14507091	14512291	14507101	14507342	14512040	14512281	92	14507085	14507090	14512292	14512297	14511834	14511855	+	81	---	---
Gm06	14850422	14861129	14850422	14851491	14860060	14861129	85	---	---	---	---	14851892	14851907	-	75	---	---
Gm06	14881974	14887726	14881974	14883089	14886609	14887726	88	---	---	---	---	14883105	14883144	-	80	14881979	14887715
Gm06	14941886	14948365	14941886	14942349	14947889	14948362	87	14941880	14941885	14948366	14948371	14947612	14947641	+	73	---	---
Gm06	14967439	14971959	14967439	14967742	14971657	14971959	98	---	---	---	---	14967915	14967938	-	75	14967440	14971957
Gm06	15324745	15328696	15324745	15324977	15328464	15328696	95	---	---	---	---	15324988	15325006	-	73	15324754	15328684
Gm06	15355731	15375265	15355731	15357257	15373739	15375265	88	---	---	---	---	15373569	15373624	+	71	15355737	15375249
Gm06	15577162	15582221	15577162	15577469	15581914	15582221	96	---	---	---	---	15577649	15577679	-	74	---	---
Gm06	15821090	15824735	15821090	15821516	15824310	15824735	96	---	---	---	---	15821630	15821656	-	77	15821091	15824731
Gm06	15854343	15858897	15854346	15854580	15858673	15858896	89	15854336	15854342	15858898	15858904	15858517	15858536	+	80	15854347	15858896
Gm06	15864813	15871041	15864813	15865196	15870658	15871041	99	---	---	---	---	15865312	15865347	-	72	15864813	15871039
Gm06	16014114	16018292	16014122	16014389	16018005	16018283	87	16014105	16014113	16018293	16018301	16017865	16017884	+	90	16014122	16018286
Gm06	16117566	16126747	16117566	16117783	16126533	16126747	86	---	---	---	---	16118139	16118170	-	81	16117570	16126742
Gm06	16146889	16151877	16146889	16147153	16151613	16151877	95	---	---	---	---	16147238	16147264	-	74	---	---
Gm06	16267113	16282466	16267117	16267771	16281800	16282452	99	16267108	16267112	16282467	16282471	16268453	16268473	-	90	---	---
Gm06	16334324	16339406	16334324	16334612	16339117	16339406	88	---	---	---	---	16338891	16338910	+	85	16334324	16339404
Gm06	16451751	16457796	16451751	16452199	16457346	16457796	99	---	---	---	---	16452381	16452401	-	71	16451752	16457794
Gm06	16489778	16496984	16489778	16490058	16496705	16496984	94	---	---	---	---	16490226	16490278	-	73	16489787	16496973
Gm06	16498597	16507746	16498597	16499061	16507296	16507746	86	---	---	---	---	16499356	16499374	-	89	16498611	16507736
Gm06	16514939	16529735	16514942	16517661	16527112	16529734	90	16514934	16514938	16529736	16529740	16526675	16526701	+	77	---	---
Gm06	16515990	16528493	16516004	16516410	16528071	16528482	94	16515984	16515989	16528494	16528499	---	---	0	--	16516004	16528475
Gm06	16552466	16557385	16552473	16552671	16557183	16557384	89	16552460	16552465	16557386	16557391	16552830	16552860	-	83	16552470	16557381
Gm06	16580197	16587158	16580197	16582807	16584536	16587158	94	---	---	---	---	16582817	16582829	-	92	---	---
Gm06	16610020	16614405	16610020	16610365	16614045	16614405	88	---	---	---	---	16613932	16613969	+	76	---	---
Gm06	16740255	16745279	16740255	16740592	16744942	16745279	88	---	---	---	---	16744724	16744765	+	78	16740256	16745275
Gm06	16789955	16795504	16789955	16790166	16795293	16795504	91	---	---	---	---	16795067	16795084	+	77	---	---
Gm06	16846026	16852755	16846026	16846628	16852156	16852755	94	---	---	---	---	16846755	16846770	-	81	16846033	16852753
Gm06	16948906	16957322	16948906	16949210	16957018	16957322	89	---	---	---	---	16956627	16956643	+	76	---	---
Gm06	17006099	17013355	17006099	17006387	17013067	17013355	95	---	---	---	---	17012945	17012966	+	86	17006099	17013353
Gm06	17027974	17034605	17027974	17029293	17033291	17034605	95	---	---	---	---	17033105	17033119	+	86	---	---
Gm06	17091877	17097385	17091884	17092260	17097001	17097376	90	17091871	17091876	17097386	17097391	17092285	17092316	-	71	17091881	17097378
Gm06	17225125	17228699	17225125	17225559	17228265	17228699	98	---	---	---	---	17225670	17225682	-	84	17225125	17228696
Gm06	17518033	17525632	17518040	17518233	17525445	17525620	87	17518026	17518032	17525633	17525639	17525280	17525292	+	76	---	---
Gm06	17644394	17647190	17644394	17644885	17646673	17647190	90	---	---	---	---	17644943	17644985	-	74	17644394	17647187
Gm06	17644426	17647164	17644426	17644859	17646705	17647164	89	---	---	---	---	17646605	17646640	+	75	---	---
Gm06	17792827	17797014	17792827	17793013	17796827	17797014	93	---	---	---	---	17796637	17796672	+	77	17792831	17797008
Gm06	17816543	17824755	17816544	17816861	17824427	17824746	88	17816538	17816542	17824756	17824760	17824116	17824136	+	85	17816552	17824754
Gm06	17820859	17823773	17820859	17821449	17823181	17823773	98	---	---	---	---	17821493	17821549	-	77	17820863	17823767
Gm06	17851704	17857103	17851710	17851870	17856934	17857097	90	17851699	17851703	17857104	17857108	17852100	17852123	-	75	---	---
Gm06	18074329	18079396	18074329	18074753	18078975	18079396	85	---	---	---	---	18074954	18074965	-	83	18074340	18079393
Gm06	18140205	18153123	18140205	18141849	18151523	18153123	90	---	---	---	---	18142228	18142258	-	80	18140208	18153121
Gm06	18141194	18160077	18141194	18144230	18157287	18160077	85	---	---	---	---	18144500	18144511	-	91	18141206	18160070
Gm06	18145135	18166399	18145135	18146850	18164650	18166399	86	---	---	---	---	18147401	18147427	-	74	18145139	18166393
Gm06	18146232	18165993	18146232	18146444	18165788	18165993	88	---	---	---	---	18147227	18147238	-	83	18146249	18165986
Gm06	18151731	18158117	18151731	18153300	18156546	18158117	94	---	---	---	---	18156452	18156471	+	95	---	---
Gm06	18151784	18157930	18151784	18153112	18156599	18157930	95	---	---	---	---	18156424	18156471	+	75	---	---
Gm06	18159370	18165423	18159370	18159677	18165118	18165423	91	---	---	---	---	18164876	18164887	+	75	18159370	18165419
Gm06	18188143	18197095	18188152	18189978	18195207	18197083	93	18188138	18188142	18197096	18197100	18190071	18190099	-	72	---	---
Gm06	18200507	18219662	18200507	18202095	18218140	18219657	87	18200502	18200506	18219663	18219667	18217526	18217553	+	71	---	---
Gm06	18224667	18229756	18224672	18224990	18229436	18229755	94	18224662	18224666	18229757	18229761	18229214	18229253	+	72	18224683	18229750
Gm06	18237138	18241604	18237152	18237374	18241374	18241596	97	18237133	18237137	18241605	18241609	18237493	18237515	-	86	---	---
Gm06	18252967	18258217	18252967	18253337	18257856	18258217	93	---	---	---	---	18253512	18253543	-	71	18252967	18258215
Gm06	18258227	18275973	18258227	18258734	18275460	18275973	88	---	---	---	---	18259367	18259404	-	71	---	---
Gm06	18261419	18273592	18261430	18261661	18273361	18273592	93	18261411	18261418	18273593	18273600	18272839	18272869	+	77	18261424	18273589
Gm06	18263673	18273353	18263673	18266783	18270244	18273353	97	---	---	---	---	18270110	18270130	+	85	18263673	18273350
Gm06	18273822	18290556	18273822	18274497	18289902	18290556	87	---	---	---	---	18289213	18289227	+	93	18273829	18290553
Gm06	18312659	18331148	18312659	18315117	18328687	18331148	89	---	---	---	---	18315598	18315618	-	71	---	---
Gm06	18323122	18327638	18323122	18323514	18327246	18327638	97	---	---	---	---	18323651	18323690	-	70	18323122	18327635
Gm06	18407834	18413174	18407834	18408207	18412801	18413174	98	---	---	---	---	18408369	18408382	-	71	18407837	18413172
Gm06	18416777	18421405	18416777	18416896	18421286	18421405	96	---	---	---	---	18417004	18417030	-	70	18416780	18421392
Gm06	18515163	18519953	18515165	18515362	18519748	18519946	92	18515158	18515162	18519954	18519958	18519568	18519581	+	71	---	---
Gm06	18570849	18576117	18570863	18571020	18575959	18576115	96	18570843	18570848	18576118	18576123	18571161	18571192	-	87	18570864	18576113
Gm06	18684376	18690556	18684379	18684918	18690010	18690549	87	18684370	18684375	18690557	18690562	18689783	18689801	+	78	18684379	18690552
Gm06	18697580	18705575	18697580	18697783	18705377	18705575	91	---	---	---	---	18698125	18698144	-	80	18697585	18705572
Gm06	18699299	18703312	18699299	18700014	18702567	18703312	92	---	---	---	---	18700058	18700085	-	89	18699312	18703302
Gm06	18732929	18742243	18732929	18734001	18741162	18742243	90	---	---	---	---	18740947	18740963	+	82	18732929	18742240
Gm06	18733102	18742155	18733102	18733915	18741357	18742155	91	---	---	---	---	18734134	18734148	-	100	---	---
Gm06	18802316	18806858	18802326	18802545	18806629	18806844	85	18802311	18802315	18806859	18806863	18806515	18806555	+	87	---	---
Gm06	18807359	18812554	18807359	18807740	18812173	18812554	94	---	---	---	---	18807865	18807961	-	72	18807360	18812551
Gm06	18909766	18912248	18909766	18910092	18911920	18912248	93	---	---	---	---	18911837	18911864	+	78	18909766	18912246
Gm06	18935528	18939104	18935528	18936357	18938252	18939104	88	---	---	---	---	18936412	18936423	-	91	---	---
Gm06	19214326	19217582	19214326	19215534	19216373	19217582	86	---	---	---	---	19215596	19215617	-	86	19214328	19217575
Gm06	19233014	19237814	19233014	19233227	19237601	19237814	98	---	---	---	---	19237533	19237573	+	78	19233014	19237795
Gm06	19247209	19251241	19247209	19247720	19250729	19251241	91	---	---	---	---	19247752	19247871	-	76	19247209	19251239
Gm06	19266717	19272160	19266717	19267183	19271718	19272160	93	---	---	---	---	19271593	19271605	+	84	19266717	19272156
Gm06	19343839	19352484	19343841	19344654	19351651	19352480	94	19343834	19343838	19352485	19352489	19344950	19344966	-	70	---	---
Gm06	19408020	19413617	19408026	19409051	19412585	19413616	93	19408014	19408019	19413618	19413623	19412569	19412583	+	86	19408033	19413607
Gm06	19420617	19432411	19420617	19422145	19430897	19432411	96	---	---	---	---	19422423	19422441	-	73	19420623	19432409
Gm06	19424413	19429709	19424413	19425337	19428893	19429709	86	---	---	---	---	19428742	19428761	+	75	19424413	19429707
Gm06	19519901	19525138	19519901	19520491	19524491	19525125	88	19519896	19519900	19525139	19525143	19524319	19524335	+	70	---	---
Gm06	19543272	19551745	19543272	19544246	19550712	19551745	85	---	---	---	---	19550388	19550445	+	75	19543272	19551742
Gm06	19661900	19666523	19661900	19662164	19666259	19666523	96	---	---	---	---	19662194	19662223	-	76	19661901	19666520
Gm06	19683565	19690016	19683565	19684466	19689127	19690016	93	---	---	---	---	19684655	19684677	-	78	19683566	19690003
Gm06	19691840	19700123	19691840	19692893	19698942	19700123	86	---	---	---	---	19693092	19693115	-	75	19691844	19700120
Gm06	19796027	19804961	19796027	19796426	19804585	19804961	87	---	---	---	---	19796719	19796755	-	72	---	---
Gm06	19852759	19857452	19852759	19854083	19856102	19857452	94	---	---	---	---	19856001	19856060	+	76	---	---
Gm06	19863822	19870985	19863832	19864429	19870373	19870976	91	19863817	19863821	19870986	19870990	19864572	19864615	-	72	19863835	19870983
Gm06	19903812	19910100	19903812	19904745	19909167	19910100	98	---	---	---	---	19904787	19904799	-	92	19903819	19910095
Gm06	19937388	19941474	19937388	19937562	19941301	19941474	88	---	---	---	---	19937719	19937740	-	86	19937388	19941467
Gm06	19957676	19973363	19957676	19958502	19972537	19973363	85	---	---	---	---	19971856	19971874	+	73	19957694	19973359
Gm06	19995125	20002629	19995125	19995661	20002093	20002629	99	---	---	---	---	20001808	20001836	+	72	19995125	20002619
Gm06	20021050	20027525	20021050	20022023	20026538	20027525	95	---	---	---	---	20026349	20026371	+	78	20021053	20027523
Gm06	20021207	20027214	20021207	20021712	20026695	20027214	94	---	---	---	---	20026445	20026483	+	76	---	---
Gm06	20045760	20060625	20045760	20046578	20059784	20060625	87	---	---	---	---	20046968	20047004	-	75	20045760	20060613
Gm06	20049701	20059330	20049710	20050837	20058198	20059325	99	20049696	20049700	20059331	20059335	20051012	20051046	-	71	20049702	20059325
Gm06	20145939	20150969	20145939	20146245	20150690	20150969	87	---	---	---	---	20146381	20146399	-	73	20145949	20150955
Gm06	20164027	20168889	20164027	20164190	20168727	20168889	91	---	---	---	---	20168500	20168603	+	74	---	---
Gm06	20178679	20184903	20178679	20179069	20184513	20184903	98	---	---	---	---	20184363	20184398	+	75	20178680	20184887
Gm06	20226433	20243174	20226433	20228094	20241530	20243174	94	---	---	---	---	20241403	20241475	+	76	---	---
Gm06	20243905	20251522	20243905	20244899	20250523	20251522	94	---	---	---	---	20245097	20245113	-	76	20243905	20251520
Gm06	20244056	20251312	20244068	20244675	20250686	20251298	94	20244051	20244055	20251313	20251317	20244846	20244872	-	81	20244066	20251298
Gm06	20272329	20279060	20272331	20273802	20277600	20279054	95	20272324	20272328	20279061	20279065	20277445	20277510	+	75	---	---
Gm06	20284350	20296767	20284350	20284926	20296191	20296767	94	---	---	---	---	20285390	20285413	-	70	20284350	20296764
Gm06	20378664	20390094	20378664	20379815	20388904	20390094	87	---	---	---	---	20388637	20388658	+	72	20378666	20390092
Gm06	20445353	20455132	20445353	20445716	20454768	20455132	85	---	---	---	---	20446053	20446069	-	76	---	---
Gm06	20473924	20482352	20473924	20474877	20481387	20482352	97	---	---	---	---	20475133	20475161	-	72	20473924	20482350
Gm06	20492302	20503060	20492306	20492590	20502776	20503060	85	20492297	20492301	20503061	20503065	20502402	20502423	+	81	20492307	20503047
Gm06	20493450	20500680	20493450	20494482	20499657	20500680	91	---	---	---	---	20499438	20499450	+	100	---	---
Gm06	20542272	20547867	20542283	20542404	20547750	20547867	87	20542266	20542271	20547868	20547873	20542657	20542670	-	85	20542283	20547862
Gm06	20562974	20567500	20562974	20563157	20567317	20567500	95	---	---	---	---	20563320	20563340	-	71	---	---
Gm06	20579742	20588212	20579742	20580180	20587745	20588212	89	---	---	---	---	20580466	20580491	-	92	20579742	20588195
Gm06	20589009	20593528	20589009	20589332	20593205	20593528	96	---	---	---	---	20593011	20593030	+	75	20589010	20593527
Gm06	20611822	20622184	20611822	20612988	20621019	20622184	98	---	---	---	---	20620724	20620738	+	80	20611822	20622181
Gm06	20729339	20738721	20729343	20730576	20737487	20738716	94	20729334	20729338	20738722	20738726	20737178	20737213	+	75	20729344	20738719
Gm06	20770587	20776780	20770587	20770966	20776401	20776780	96	---	---	---	---	20771082	20771117	-	75	20770588	20776778
Gm06	20838536	20852236	20838543	20840470	20850265	20852236	90	20838531	20838535	20852237	20852241	20850094	20850109	+	75	---	---
Gm06	20855379	20860620	20855383	20856112	20859865	20860607	92	20855372	20855378	20860621	20860627	20859686	20859737	+	73	20855381	20860616
Gm06	20907777	20912618	20907777	20908009	20912384	20912618	92	---	---	---	---	20908176	20908200	-	88	20907779	20912613
Gm06	20974486	20980493	20974486	20974938	20980038	20980493	89	---	---	---	---	20979855	20979870	+	100	20974490	20980485
Gm06	20996291	21009290	20996291	20996628	21008930	21009290	86	---	---	---	---	21008533	21008552	+	70	---	---
Gm06	21063995	21069545	21063995	21064966	21068571	21069545	92	---	---	---	---	21065033	21065080	-	81	21063996	21069543
Gm06	21081185	21094128	21081198	21081987	21093335	21094120	87	21081180	21081184	21094129	21094133	21082534	21082555	-	86	21081190	21094122
Gm06	21101632	21122890	21101641	21103300	21121229	21122887	95	21101627	21101631	21122891	21122895	21120453	21120479	+	70	21101638	21122884
Gm06	21127683	21137823	21127691	21130174	21135388	21137821	91	21127678	21127682	21137824	21137828	21130295	21130316	-	77	---	---
Gm06	21128678	21137318	21128678	21129622	21136377	21137318	92	---	---	---	---	21129635	21129653	-	73	---	---
Gm06	21178242	21183292	21178256	21178564	21182992	21183286	91	21178237	21178241	21183293	21183297	21178704	21178727	-	75	21178249	21183288
Gm06	21210846	21220866	21210846	21212080	21219652	21220866	98	---	---	---	---	21212334	21212370	-	70	21210846	21220863
Gm06	21224433	21232274	21224433	21224874	21231832	21232274	94	---	---	---	---	21231769	21231784	+	75	---	---
Gm06	21241059	21246192	21241074	21241608	21245644	21246179	89	21241054	21241058	21246193	21246197	21245496	21245516	+	71	---	---
Gm06	21247507	21252241	21247507	21247824	21251923	21252241	95	21247502	21247506	21252242	21252246	21247952	21247981	-	80	21247509	21252239
Gm06	21265050	21271355	21265050	21265997	21270382	21271355	92	---	---	---	---	21266172	21266194	-	73	21265050	21271353
Gm06	21279373	21290405	21279373	21281434	21288339	21290405	90	---	---	---	---	21287994	21288013	+	70	---	---
Gm06	21306783	21311661	21306785	21307170	21311280	21311661	95	21306777	21306782	21311662	21311667	21307312	21307351	-	70	21306783	21311658
Gm06	21349941	21357018	21349941	21350340	21356617	21357018	86	---	---	---	---	21350489	21350515	-	74	---	---
Gm06	21382525	21385315	21382525	21383236	21384596	21385315	92	---	---	---	---	21383263	21383336	-	79	21382539	21385313
Gm06	21388802	21391804	21388802	21389357	21391247	21391804	87	---	---	---	---	21389384	21389405	-	90	21388809	21391802
Gm06	21446753	21453387	21446758	21447199	21452938	21453379	98	21446748	21446752	21453388	21453392	21447403	21447416	-	85	21446758	21453377
Gm06	21506557	21511135	21506557	21506878	21510814	21511135	96	---	---	---	---	21506961	21507017	-	71	21506560	21511133
Gm06	21522567	21533306	21522567	21525531	21530293	21533306	90	---	---	---	---	21525741	21525769	-	72	21522567	21533304
Gm06	21539973	21559774	21539973	21541581	21558188	21559774	94	---	---	---	---	21558060	21558132	+	76	21539973	21559772
Gm06	21568051	21575010	21568056	21569576	21573475	21574999	94	21568046	21568050	21575011	21575015	21569657	21569674	-	88	---	---
Gm06	21577968	21585362	21577968	21578491	21584839	21585362	90	---	---	---	---	21578655	21578744	-	82	21577968	21585360
Gm06	21589879	21594585	21589879	21590177	21594287	21594585	98	---	---	---	---	21594094	21594117	+	79	21589879	21594583
Gm06	21608798	21615286	21608798	21609763	21614321	21615286	98	---	---	---	---	21614117	21614139	+	78	21608801	21615284
Gm06	21619143	21629248	21619143	21620194	21628170	21629248	93	---	---	---	---	21627825	21627864	+	70	21619143	21629246
Gm06	21645413	21649736	21645413	21645690	21649459	21649736	93	---	---	---	---	21649363	21649377	+	80	---	---
Gm06	21664632	21677652	21664632	21665941	21676351	21677652	87	---	---	---	---	21675888	21675905	+	72	21664632	21677649
Gm06	21679642	21693931	21679642	21680069	21693516	21693931	90	---	---	---	---	21680237	21680299	-	84	21679644	21693922
Gm06	21683901	21689253	21683901	21684806	21688348	21689253	99	---	---	---	---	21684850	21684919	-	82	21683901	21689251
Gm06	21705403	21724505	21705403	21706516	21723455	21724505	88	---	---	---	---	21707314	21707336	-	78	21705403	21724503
Gm06	21710222	21719428	21710222	21711290	21718361	21719428	99	---	---	---	---	21711447	21711475	-	86	21710222	21719425
Gm06	21726132	21733677	21726132	21727074	21732736	21733677	94	---	---	---	---	21732452	21732469	+	72	21726148	21733668
Gm06	21734436	21743609	21734437	21735528	21742515	21743606	99	21734431	21734435	21743610	21743614	21735674	21735701	-	89	21734437	21743604
Gm06	21734996	21743530	21734998	21735441	21743076	21743519	98	21734990	21734995	21743531	21743536	21742694	21742727	+	85	---	---
Gm06	21759067	21774934	21759067	21759266	21774741	21774934	87	---	---	---	---	21759979	21760040	-	75	---	---
Gm06	21788752	21794910	21788752	21789294	21794369	21794910	87	---	---	---	---	21789498	21789516	-	78	21788752	21794907
Gm06	21815299	21822015	21815306	21815711	21821589	21822004	91	21815294	21815298	21822016	21822020	21821349	21821386	+	73	21815315	21822001
Gm06	21855672	21860368	21855672	21857957	21858083	21860368	99	---	---	---	---	---	---	0	--	21855674	21860360
Gm06	21865145	21869831	21865158	21865437	21869529	21869819	93	21865140	21865144	21869832	21869836	21869436	21869460	+	76	21865145	21869830
Gm06	21917129	21925761	21917129	21917572	21925318	21925761	92	---	---	---	---	21924981	21925006	+	73	---	---
Gm06	21918482	21925323	21918482	21918744	21925053	21925323	85	---	---	---	---	21918841	21918872	-	81	21918492	21925311
Gm06	21930035	21933387	21930035	21930225	21933197	21933387	95	---	---	---	---	21930311	21930322	-	91	---	---
Gm06	21968903	21975417	21968905	21969236	21975084	21975408	85	21968897	21968902	21975418	21975423	21969465	21969490	-	73	21968911	21975408
Gm06	21998071	22002889	21998071	21998447	22002513	22002889	96	---	---	---	---	21998611	21998632	-	72	21998071	22002886
Gm06	22016768	22026048	22016768	22017777	22025039	22026048	99	---	---	---	---	22018106	22018119	-	85	22016769	22026046
Gm06	22036035	22042775	22036035	22036517	22042293	22042775	96	---	---	---	---	22042080	22042110	+	87	22036035	22042768
Gm06	22049415	22052307	22049415	22049682	22052029	22052295	92	22049410	22049414	22052308	22052312	22049763	22049799	-	70	---	---
Gm06	22125853	22140022	22125857	22127451	22138392	22140011	96	22125848	22125852	22140023	22140027	22127505	22127568	-	76	22125862	22140012
Gm06	22144615	22151187	22144615	22145057	22150745	22151187	98	---	---	---	---	22150685	22150700	+	75	22144616	22151185
Gm06	22191851	22195393	22191851	22192423	22194796	22195393	86	---	---	---	---	22194766	22194779	+	85	---	---
Gm06	22265425	22269097	22265425	22265691	22268831	22269097	95	---	---	---	---	22265693	22265721	-	89	---	---
Gm06	22289929	22306688	22289943	22292174	22304393	22306675	97	22289923	22289928	22306689	22306694	22292634	22292649	-	75	22289943	22306682
Gm06	22328204	22330681	22328204	22328317	22330568	22330681	92	---	---	---	---	22328386	22328404	-	73	22328211	22330664
Gm06	22367790	22373363	22367790	22368163	22372991	22373363	85	---	---	---	---	22372810	22372828	+	78	22367797	22373344
Gm06	22369743	22387360	22369743	22370209	22386891	22387360	92	---	---	---	---	22386058	22386096	+	76	22369748	22387341
Gm06	22374890	22388711	22374890	22376043	22387555	22388711	91	---	---	---	---	22376350	22376374	-	76	22374893	22388701
Gm06	22411532	22423254	22411533	22412519	22422276	22423254	93	22411526	22411531	22423255	22423260	22421789	22421818	+	73	22411536	22423252
Gm06	22423306	22444437	22423306	22424728	22443013	22444437	90	---	---	---	---	22425534	22425593	-	80	---	---
Gm06	22423437	22444021	22423437	22424316	22443151	22444021	90	---	---	---	---	22442360	22442376	+	70	---	---
Gm06	22425758	22435592	22425758	22426603	22434781	22435592	87	---	---	---	---	22426638	22426710	-	76	22425774	22435590
Gm06	22461882	22467010	22461882	22462251	22466641	22467010	91	---	---	---	---	22462420	22462471	-	73	---	---
Gm06	22532906	22546097	22532906	22533318	22545690	22546097	89	---	---	---	---	22545106	22545121	+	87	---	---
Gm06	22540164	22545690	22540164	22541142	22544731	22545690	94	---	---	---	---	22541209	22541256	-	81	22540164	22545688
Gm06	22571008	22574865	22571008	22571322	22574544	22574865	91	---	---	---	---	22574439	22574468	+	83	22571010	22574860
Gm06	22618713	22637053	22618715	22619103	22636654	22637052	92	22618708	22618712	22637054	22637058	22635798	22635835	+	73	22618721	22637043
Gm06	22623867	22629249	22623867	22624777	22628339	22629249	99	---	---	---	---	22624819	22624888	-	84	22623867	22629246
Gm06	22645756	22662241	22645756	22647244	22660729	22662241	92	---	---	---	---	22660068	22660096	+	79	22645765	22662227
Gm06	22658263	22662294	22658263	22658407	22662150	22662294	93	---	---	---	---	22662038	22662050	+	84	22658270	22662291
Gm06	22686867	22692181	22686867	22687635	22691413	22692181	94	---	---	---	---	22691308	22691394	+	75	22686876	22692177
Gm06	22718024	22722942	22718024	22718232	22722734	22722942	98	---	---	---	---	22718379	22718408	-	73	22718027	22722923
Gm06	22733497	22751383	22733497	22734545	22750364	22751383	93	---	---	---	---	22735178	22735196	-	84	22733498	22751380
Gm06	22742494	22749213	22742494	22743275	22748427	22749213	93	---	---	---	---	22748313	22748373	+	75	22742495	22749202
Gm06	22751778	22768296	22751778	22752682	22767381	22768296	85	22751772	22751777	22768297	22768302	22766735	22766759	+	76	22751782	22768288
Gm06	22770025	22780476	22770025	22770988	22779513	22780476	97	---	---	---	---	22771380	22771415	-	77	22770026	22780459
Gm06	22789837	22803577	22789837	22790041	22803373	22803577	94	---	---	---	---	22790363	22790399	-	70	---	---
Gm06	22793064	22810618	22793064	22793552	22810130	22810618	86	---	---	---	---	22809422	22809436	+	73	---	---
Gm06	22810618	22819136	22810618	22811723	22818040	22819136	93	---	---	---	---	22817838	22817896	+	72	22810618	22819135
Gm06	22864530	22879883	22864536	22865869	22878548	22879873	91	22864524	22864529	22879884	22879889	22866399	22866425	-	88	22864538	22879877
Gm06	22892281	22900757	22892281	22893257	22899781	22900757	99	---	---	---	---	22899496	22899524	+	72	22892281	22900755
Gm06	22916406	22937596	22916406	22919259	22934847	22937596	85	---	---	---	---	22934211	22934243	+	78	---	---
Gm06	22920458	22930702	22920458	22921775	22929344	22930702	91	---	---	---	---	22922034	22922061	-	71	22920470	22930700
Gm06	22962586	22971859	22962586	22963575	22970870	22971859	99	---	---	---	---	22970519	22970541	+	73	22962586	22971857
Gm06	22973211	22979780	22973211	22974097	22978893	22979780	95	---	---	---	---	22978658	22978675	+	88	---	---
Gm06	23005441	23014970	23005441	23006440	23013908	23014970	93	---	---	---	---	23006768	23006790	-	73	23005441	23014968
Gm06	23017430	23034186	23017430	23018005	23033610	23034186	98	---	---	---	---	23018637	23018648	-	83	---	---
Gm06	23030181	23038572	23030187	23030614	23038159	23038558	85	23030175	23030180	23038573	23038578	23030617	23030661	-	82	---	---
Gm06	23045996	23050929	23045996	23047196	23049770	23050929	89	---	---	---	---	23047265	23047294	-	80	23045996	23050927
Gm06	23054747	23064962	23054759	23055856	23063836	23064950	93	23054739	23054746	23064963	23064970	23063546	23063562	+	70	23054749	23064948
Gm06	23069312	23078755	23069313	23070321	23077738	23078746	99	23069307	23069311	23078756	23078760	23070609	23070643	-	71	23069321	23078753
Gm06	23136620	23153291	23136620	23137772	23152140	23153291	98	---	---	---	---	23138347	23138415	-	82	23136620	23153290
Gm06	23138595	23144447	23138595	23139248	23143794	23144447	99	---	---	---	---	23139423	23139443	-	76	23138597	23144436
Gm06	23153283	23158402	23153283	23153873	23157793	23158402	92	---	---	---	---	23154052	23154068	-	76	---	---
Gm06	23171281	23177443	23171281	23172115	23176623	23177443	96	---	---	---	---	23172256	23172287	-	87	---	---
Gm06	23179441	23189834	23179441	23180609	23188662	23189834	98	---	---	---	---	23188259	23188290	+	71	23179441	23189832
Gm06	23203852	23216774	23203852	23204068	23216551	23216774	88	---	---	---	---	23216160	23216182	+	73	23203864	23216757
Gm06	23221572	23232701	23221579	23221749	23232514	23232690	91	23221567	23221571	23232702	23232706	23232197	23232220	+	70	23221572	23232700
Gm06	23253937	23272962	23253937	23256390	23270729	23272962	87	---	---	---	---	23270041	23270056	+	75	---	---
Gm06	23257512	23274466	23257512	23258983	23272957	23274466	92	---	---	---	---	23259662	23259681	-	80	23257515	23274463
Gm06	23293060	23301582	23293060	23293979	23300662	23301582	94	---	---	---	---	23300378	23300399	+	86	23293070	23301580
Gm06	23307102	23322010	23307105	23308706	23320441	23321996	91	23307097	23307101	23322011	23322015	23308760	23308832	-	76	23307107	23322000
Gm06	23366251	23372406	23366251	23366651	23372002	23372406	90	---	---	---	---	23366873	23366891	-	78	---	---
Gm06	23375648	23393110	23375663	23376417	23392361	23393103	91	23375643	23375647	23393111	23393115	23391658	23391671	+	78	23375661	23393097
Gm06	23441905	23450728	23441905	23442721	23449883	23450728	87	---	---	---	---	23442951	23442991	-	75	23441905	23450719
Gm06	23442841	23456345	23442841	23443017	23456160	23456345	91	---	---	---	---	23443656	23443674	-	73	23442854	23456334
Gm06	23450726	23456167	23450726	23451616	23455275	23456167	97	---	---	---	---	23451768	23451799	-	84	---	---
Gm06	23461261	23466806	23461261	23462438	23465575	23466806	91	---	---	---	---	23465510	23465532	+	82	---	---
Gm06	23461419	23466745	23461419	23462377	23465733	23466745	90	---	---	---	---	23462491	23462533	-	79	---	---
Gm06	23479212	23484582	23479212	23480076	23483701	23484582	85	---	---	---	---	23483541	23483567	+	74	---	---
Gm06	23491153	23503448	23491153	23491463	23503137	23503448	94	---	---	---	---	23491968	23492006	-	71	23491160	23503446
Gm06	23510487	23516458	23510487	23510825	23516122	23516458	88	---	---	---	---	23510964	23510978	-	86	---	---
Gm06	23536982	23548272	23536983	23537450	23547793	23548260	88	23536977	23536981	23548273	23548277	23547275	23547306	+	81	23536998	23548255
Gm06	23550397	23572070	23550397	23551309	23571177	23572070	87	---	---	---	---	23552225	23552242	-	72	---	---
Gm06	23550446	23572043	23550446	23551281	23571228	23572043	87	---	---	---	---	23570307	23570328	+	81	---	---
Gm06	23574578	23588240	23574578	23575850	23586952	23588238	92	23574573	23574577	23588241	23588245	23586772	23586844	+	76	---	---
Gm06	23613460	23616349	23613460	23614026	23615765	23616349	95	---	---	---	---	23614085	23614126	-	73	23613460	23616347
Gm06	23630883	23639354	23630896	23631082	23639169	23639341	86	23630877	23630882	23639355	23639360	23631435	23631466	-	78	23630890	23639339
Gm06	23642877	23645335	23642877	23643046	23645155	23645324	90	23642871	23642876	23645336	23645341	23643114	23643152	-	76	---	---
Gm06	23695102	23705056	23695102	23696340	23703818	23705056	99	---	---	---	---	23696600	23696657	-	72	23695104	23705054
Gm06	23716684	23725654	23716698	23717115	23725223	23725641	94	23716678	23716683	23725655	23725660	23717150	23717247	-	72	---	---
Gm06	23754098	23774141	23754098	23755743	23772490	23774141	96	---	---	---	---	23771729	23771741	+	84	23754098	23774139
Gm06	23801271	23817896	23801271	23803202	23815956	23817896	97	---	---	---	---	23815318	23815334	+	82	23801277	23817894
Gm06	23802143	23817676	23802153	23802981	23816838	23817675	95	23802138	23802142	23817677	23817681	23803540	23803553	-	71	---	---
Gm06	23836086	23850123	23836086	23836741	23849461	23850123	92	---	---	---	---	23848826	23848921	+	73	---	---
Gm06	23859768	23865596	23859768	23860853	23864513	23865596	99	---	---	---	---	23860921	23860932	-	91	23859768	23865594
Gm06	23881999	23888661	23881999	23882962	23887701	23888661	94	---	---	---	---	23883021	23883049	-	75	23882001	23888658
Gm06	23896217	23906182	23896226	23897412	23904981	23906173	94	23896211	23896216	23906183	23906188	23904806	23904825	+	95	23896217	23906175
Gm06	23931283	23943141	23931285	23932053	23942364	23943136	94	23931278	23931282	23943142	23943146	23932422	23932443	-	81	23931288	23943134
Gm06	23965581	23987130	23965581	23966873	23985838	23987130	99	---	---	---	---	23984992	23985012	+	71	23965581	23987128
Gm06	23987230	24006976	23987230	23988746	24005459	24006976	93	---	---	---	---	23989506	23989532	-	70	23987232	24006975
Gm06	24035782	24056306	24035785	24038891	24052891	24056301	87	24035777	24035781	24056307	24056311	24052435	24052457	+	73	---	---
Gm06	24055448	24058486	24055448	24056149	24057786	24058486	95	---	---	---	---	24056227	24056248	-	72	24055450	24058467
Gm06	24060554	24076635	24060554	24062206	24075008	24076628	95	24060549	24060553	24076636	24076640	24074382	24074399	+	72	24060554	24076629
Gm06	24099631	24103396	24099631	24100041	24103023	24103396	87	---	---	---	---	24102963	24102999	+	70	---	---
Gm06	24100108	24104646	24100108	24100547	24104206	24104646	88	---	---	---	---	24104053	24104078	+	73	---	---
Gm06	24101499	24117082	24101513	24102121	24116463	24117081	96	24101494	24101498	24117083	24117087	24115746	24115799	+	72	24101507	24117072
Gm06	24101508	24117427	24101508	24102504	24116458	24117427	93	---	---	---	---	24115760	24115799	+	77	24101516	24117411
Gm06	24142687	24148144	24142687	24143662	24147181	24148144	94	---	---	---	---	24147067	24147114	+	81	24142687	24148142
Gm06	24161990	24178714	24161990	24163573	24177124	24178714	99	---	---	---	---	24176568	24176595	+	71	24161995	24178712
Gm06	24195602	24203088	24195602	24195833	24202860	24203088	96	---	---	---	---	24202640	24202655	+	75	24195603	24203086
Gm06	24208292	24215453	24208292	24208968	24214789	24215453	95	---	---	---	---	24209224	24209257	-	73	24208299	24215452
Gm06	24220276	24234215	24220276	24221452	24233035	24234215	99	---	---	---	---	24221740	24221755	-	75	---	---
Gm06	24238234	24244123	24238234	24239365	24242985	24244123	97	---	---	---	---	24239491	24239544	-	81	---	---
Gm06	24251956	24261745	24251970	24253151	24260564	24261745	99	24251951	24251955	24261746	24261750	24260251	24260308	+	70	24251967	24261726
Gm06	24262303	24267605	24262303	24263294	24266613	24267605	95	---	---	---	---	24266499	24266546	+	81	24262303	24267601
Gm06	24279064	24288898	24279076	24280204	24287763	24288891	99	24279056	24279063	24288899	24288906	24287422	24287501	+	72	24279065	24288888
Gm06	24301839	24321378	24301839	24305838	24317386	24321378	96	---	---	---	---	24316858	24316878	+	76	24301854	24321361
Gm06	24302957	24319983	24302970	24304436	24318517	24319983	94	24302952	24302956	24319984	24319988	24317864	24317881	+	72	24302957	24319965
Gm06	24327944	24337222	24327944	24328945	24336221	24337222	99	---	---	---	---	24335869	24335891	+	73	24327944	24337219
Gm06	24350323	24356687	24350323	24351287	24355704	24356687	93	---	---	---	---	24355499	24355521	+	78	24350328	24356685
Gm06	24358541	24373521	24358541	24360167	24371813	24373521	88	---	---	---	---	24360727	24360750	-	95	24358542	24373519
Gm06	24407146	24427135	24407146	24407754	24426527	24427135	90	---	---	---	---	24408654	24408673	-	70	---	---
Gm06	24412377	24421065	24412377	24412674	24420764	24421061	89	24412372	24412376	24421066	24421070	24412926	24412988	-	74	24412377	24421046
Gm06	24421631	24426628	24421631	24422904	24425345	24426628	92	---	---	---	---	24425284	24425300	+	70	---	---
Gm06	24426894	24448465	24426909	24427581	24447792	24448460	90	24426889	24426893	24448466	24448470	24428404	24428523	-	88	---	---
Gm06	24450110	24456599	24450110	24451091	24455648	24456599	90	---	---	---	---	24451269	24451291	-	78	24450113	24456597
Gm06	24458578	24466660	24458580	24459721	24465547	24466655	91	24458573	24458577	24466661	24466665	24465277	24465293	+	76	---	---
Gm06	24484378	24488681	24484378	24485276	24487797	24488681	91	---	---	---	---	24485312	24485382	-	74	24484383	24488676
Gm06	24488285	24490836	24488285	24488681	24490437	24490836	96	---	---	---	---	24490397	24490415	+	89	24488303	24490831
Gm06	24500309	24517631	24500309	24502303	24515656	24517631	98	---	---	---	---	24515015	24515030	+	81	24500310	24517628
Gm06	24522417	24543345	24522417	24523090	24542670	24543345	94	---	---	---	---	24523959	24524027	-	78	24522435	24543342
Gm06	24541038	24557916	24541038	24541629	24557344	24557916	95	---	---	---	---	24542182	24542230	-	81	---	---
Gm06	24554561	24564018	24554561	24555665	24562952	24564018	87	---	---	---	---	24556018	24556030	-	84	---	---
Gm06	24565045	24574763	24565045	24566173	24573635	24574763	99	---	---	---	---	24573317	24573374	+	70	24565046	24574761
Gm06	24587041	24601864	24587041	24588373	24600566	24601864	91	---	---	---	---	24588940	24588954	-	86	24587048	24601859
Gm06	24606127	24615624	24606127	24607103	24614648	24615624	98	---	---	---	---	24614359	24614387	+	75	24606127	24615622
Gm06	24667607	24675549	24667611	24668348	24674790	24675539	93	24667602	24667606	24675550	24675554	24674468	24674506	+	79	24667609	24675547
Gm06	24676376	24694800	24676376	24676757	24694418	24694800	97	---	---	---	---	24677551	24677617	-	79	24676382	24694790
Gm06	24714514	24730200	24714514	24715767	24728951	24730200	96	---	---	---	---	24715821	24715883	-	76	24714521	24730198
Gm06	24733783	24740149	24733793	24734292	24739640	24740139	91	24733778	24733782	24740150	24740154	24734437	24734457	-	71	24733788	24740146
Gm06	24746310	24755548	24746310	24747400	24754458	24755548	98	---	---	---	---	24754277	24754304	+	89	24746311	24755546
Gm06	24786113	24798137	24786121	24789090	24795129	24798136	97	24786108	24786112	24798138	24798142	24795054	24795087	+	73	24786118	24798134
Gm06	24806188	24819981	24806188	24807280	24818886	24819981	91	---	---	---	---	24818391	24818420	+	73	---	---
Gm06	24812719	24824011	24812732	24814124	24822613	24824005	92	24812714	24812718	24824012	24824016	24814498	24814524	-	77	24812732	24824007
Gm06	24816086	24821604	24816086	24817045	24820644	24821604	98	24816081	24816085	24821605	24821609	24817114	24817161	-	81	24816086	24821589
Gm06	24830919	24837394	24830919	24831093	24837219	24837394	93	---	---	---	---	24831257	24831270	-	78	---	---
Gm06	24852147	24869392	24852147	24852786	24868782	24869392	91	---	---	---	---	24868079	24868115	+	72	---	---
Gm06	24877013	24885395	24877019	24878010	24884393	24885395	89	24877008	24877012	24885396	24885400	24878076	24878134	-	79	24877021	24885390
Gm06	24879053	24895761	24879053	24879747	24895067	24895761	92	---	---	---	---	24894688	24894709	+	77	24879060	24895753
Gm06	24885387	24894493	24885390	24886492	24893382	24894484	95	24885382	24885386	24894494	24894498	24886646	24886668	-	91	24885394	24894485
Gm06	24897026	24906563	24897026	24898193	24905356	24906563	89	---	---	---	---	24905065	24905084	+	70	24897026	24906561
Gm06	24953251	24967660	24953251	24953430	24967482	24967660	87	---	---	---	---	24966814	24966850	+	75	24953255	24967658
Gm06	24955752	24966026	24955763	24956917	24964859	24966011	92	24955747	24955751	24966027	24966031	24957079	24957094	-	75	---	---
Gm06	24970704	24985806	24970705	24972304	24984229	24985805	93	24970698	24970703	24985807	24985812	24972360	24972423	-	76	24970713	24985805
Gm06	25010653	25022935	25010658	25012866	25020762	25022920	87	25010648	25010652	25022936	25022940	25013247	25013261	-	73	---	---
Gm06	25010710	25022038	25010710	25011905	25020814	25022038	90	---	---	---	---	25011939	25011951	-	92	---	---
Gm06	25033516	25053944	25033516	25035133	25052341	25053944	95	---	---	---	---	25035186	25035248	-	76	25033516	25053941
Gm06	25069485	25084275	25069485	25070866	25082914	25084275	93	---	---	---	---	25082425	25082437	+	84	25069485	25084269
Gm06	25106609	25111983	25106609	25107517	25111073	25111983	98	25106589	25106608	25111984	25112003	25107561	25107630	-	85	25106609	25111981
Gm06	25135092	25140633	25135099	25136060	25139671	25140632	99	25135087	25135091	25140634	25140638	25136127	25136174	-	81	25135097	25140630
Gm06	25142834	25147569	25142834	25143431	25146919	25147569	90	---	---	---	---	25143572	25143606	-	80	---	---
Gm06	25158858	25163713	25158858	25159936	25162646	25163713	98	---	---	---	---	25160023	25160038	-	75	25158859	25163711
Gm06	25172552	25176243	25172552	25172804	25175992	25176243	99	---	---	---	---	25172915	25172939	-	76	25172552	25176238
Gm06	25172968	25176014	25172975	25173277	25175708	25176009	86	25172963	25172967	25176015	25176019	25173361	25173386	-	76	---	---
Gm06	25179854	25192502	25179861	25180837	25191502	25192493	94	25179849	25179853	25192503	25192507	25191068	25191084	+	70	25179861	25192495
Gm06	25200347	25205702	25200354	25201204	25204838	25205687	96	25200342	25200346	25205703	25205707	25201335	25201386	-	71	25200360	25205693
Gm06	25211718	25221928	25211718	25212856	25220789	25221928	96	---	---	---	---	25220394	25220429	+	72	25211718	25221925
Gm06	25237768	25246411	25237783	25238076	25246113	25246407	90	25237763	25237767	25246412	25246416	25238207	25238222	-	75	25237779	25246409
Gm06	25266171	25277946	25266172	25266575	25277531	25277932	93	25266165	25266170	25277947	25277952	---	---	0	--	25266177	25277943
Gm06	25281015	25283746	25281015	25281531	25283230	25283746	98	---	---	---	---	25281597	25281619	-	78	25281017	25283730
Gm06	25299198	25303209	25299198	25299969	25302440	25303209	88	---	---	---	---	25300057	25300093	-	70	---	---
Gm06	25303251	25321024	25303251	25305198	25319096	25321024	98	---	---	---	---	25305863	25305878	-	81	25303251	25321022
Gm06	25373474	25386343	25373474	25375375	25384671	25386343	85	---	---	---	---	25375705	25375731	-	74	25373474	25386341
Gm06	25379251	25384381	25379260	25381026	25382622	25384380	95	25379246	25379250	25384382	25384386	25381088	25381110	-	78	---	---
Gm06	25381075	25382593	25381075	25381355	25382306	25382593	91	---	---	---	---	25381404	25381429	-	84	25381079	25382588
Gm06	25422300	25430821	25422300	25422755	25430366	25430821	90	---	---	---	---	---	---	0	--	25422300	25430819
Gm06	25432454	25435649	25432463	25432813	25435300	25435648	91	25432443	25432453	25435650	25435660	---	---	0	--	25432457	25435644
Gm06	25436092	25453617	25436092	25436455	25453254	25453617	93	25436087	25436091	25453618	25453622	25437216	25437268	-	77	---	---
Gm06	25458113	25470823	25458113	25458730	25470207	25470823	96	---	---	---	---	---	---	0	--	25458122	25470805
Gm06	25489938	25500189	25489942	25491134	25499010	25500176	95	25489931	25489937	25500190	25500196	25491499	25491527	-	72	25489943	25500185
Gm06	25518662	25529273	25518662	25520108	25527841	25529273	97	---	---	---	---	25527463	25527504	+	76	25518664	25529271
Gm06	25532379	25536859	25532379	25532749	25536475	25536859	87	---	---	---	---	25536367	25536434	+	80	---	---
Gm06	25548674	25558391	25548674	25549801	25557264	25558391	99	---	---	---	---	25550062	25550096	-	71	25548674	25558389
Gm06	25570640	25580616	25570640	25571043	25580207	25580616	96	---	---	---	---	25571399	25571414	-	87	25570641	25580608
Gm06	25590226	25610268	25590231	25592108	25608422	25610262	96	25590221	25590225	25610269	25610273	25592224	25592238	-	73	25590238	25610259
Gm06	25614759	25623970	25614759	25615749	25622980	25623970	99	---	---	---	---	25622630	25622652	+	73	25614760	25623968
Gm06	25633829	25655343	25633829	25634937	25654261	25655343	86	---	---	---	---	25653358	25653378	+	80	---	---
Gm06	25636201	25644372	25636214	25637399	25643133	25644363	88	25636196	25636200	25644373	25644377	25637521	25637546	-	73	25636201	25644361
Gm06	25662624	25675846	25662624	25664297	25674104	25675846	88	---	---	---	---	25664775	25664788	-	85	25662640	25675844
Gm06	25668770	25674104	25668770	25669646	25673228	25674104	97	---	---	---	---	25673117	25673185	+	82	25668772	25674102
Gm06	25679705	25683964	25679705	25680116	25683554	25683964	97	---	---	---	---	25680250	25680267	-	88	---	---
Gm06	25687322	25693223	25687323	25687692	25692856	25693208	88	25687317	25687321	25693224	25693228	25687875	25687902	-	89	---	---
Gm06	25749669	25761607	25749669	25750176	25761085	25761607	86	---	---	---	---	25750453	25750467	-	80	25749676	25761594
Gm06	25763995	25774725	25763995	25764986	25773736	25774725	93	---	---	---	---	25773462	25773475	+	85	25763995	25774722
Gm06	25790970	25794302	25790970	25791910	25793382	25794302	87	---	---	---	---	25791938	25792010	-	78	25790970	25794300
Gm06	25807521	25827442	25807521	25809065	25825934	25827442	90	---	---	---	---	25825227	25825245	+	84	25807521	25827437
Gm06	25839404	25861039	25839404	25841054	25859388	25861039	97	---	---	---	---	25858587	25858613	+	70	25839404	25861036
Gm06	25862963	25882300	25862963	25863157	25882106	25882300	95	---	---	---	---	25864037	25864062	-	96	25862977	25882293
Gm06	25892196	25903053	25892196	25893517	25901626	25903053	88	---	---	---	---	25893815	25893835	-	76	25892197	25903051
Gm06	25905776	25914309	25905776	25906013	25914072	25914309	93	---	---	---	---	25906265	25906310	-	80	25905780	25914298
Gm06	25907202	25912734	25907202	25908165	25911772	25912734	99	---	---	---	---	25911657	25911704	+	81	25907202	25912732
Gm06	25914301	25923355	25914307	25915393	25922270	25923352	96	25914294	25914300	25923356	25923362	25915564	25915577	-	100	25914308	25923349
Gm06	25946815	25952633	25946815	25948461	25950985	25952633	95	---	---	---	---	25950858	25950878	+	90	25946815	25952629
Gm06	25947502	25951989	25947502	25947817	25951660	25951989	95	---	---	---	---	25947920	25947934	-	86	---	---
Gm06	25958521	25963570	25958521	25958826	25963267	25963570	88	---	---	---	---	25959009	25959025	-	82	25958523	25963568
Gm06	26003863	26012844	26003863	26004953	26011795	26012844	93	---	---	---	---	26005153	26005167	-	86	26003863	26012842
Gm06	26016746	26020877	26016746	26017521	26020117	26020877	88	---	---	---	---	26017632	26017650	-	73	26016753	26020875
Gm06	26025864	26041059	26025864	26026466	26040453	26041059	92	---	---	---	---	26027091	26027166	-	76	26025871	26041056
Gm06	26029387	26039610	26029401	26029564	26039437	26039599	95	26029381	26029386	26039611	26039616	26029876	26029893	-	77	26029403	26039608
Gm06	26034383	26039043	26034383	26034997	26038442	26039043	96	---	---	---	---	26035127	26035155	-	75	26034384	26039031
Gm06	26046302	26057201	26046302	26048470	26054956	26057201	89	---	---	---	---	26054815	26054831	+	82	26046302	26057198
Gm06	26099529	26108022	26099529	26100516	26107048	26108022	97	---	---	---	---	26106759	26106787	+	72	26099530	26108020
Gm06	26109001	26121403	26109001	26112722	26117683	26121403	97	---	---	---	---	26117464	26117475	+	75	---	---
Gm06	26136787	26153673	26136787	26138669	26151790	26153673	97	---	---	---	---	26151150	26151165	+	81	26136789	26153670
Gm06	26158400	26163932	26158400	26159361	26162970	26163932	99	---	---	---	---	26159428	26159475	-	81	26158400	26163930
Gm06	26164156	26182144	26164162	26165381	26180925	26182141	95	26164151	26164155	26182145	26182149	26180814	26180869	+	78	26164167	26182128
Gm06	26190795	26203000	26190795	26194324	26199472	26203000	97	---	---	---	---	26194435	26194463	-	72	26190809	26202997
Gm06	26224492	26241932	26224492	26225899	26240524	26241932	99	---	---	---	---	26226596	26226610	-	80	---	---
Gm06	26245721	26257886	26245721	26245930	26257678	26257886	87	---	---	---	---	26257090	26257122	+	72	26245727	26257873
Gm06	26286693	26292925	26286693	26287572	26292043	26292925	89	---	---	---	---	26287574	26287589	-	81	26286693	26292916
Gm06	26293576	26298941	26293579	26294480	26298027	26298927	98	26293571	26293575	26298942	26298946	26297917	26297986	+	84	26293582	26298939
Gm06	26319894	26326086	26319894	26320471	26325510	26326086	93	---	---	---	---	26320703	26320721	-	78	26319899	26326084
Gm06	26338072	26345044	26338072	26338543	26344552	26345044	92	---	---	---	---	26344517	26344534	+	83	26338090	26345040
Gm06	26365528	26373616	26365528	26366624	26372520	26373616	99	---	---	---	---	26366781	26366809	-	86	26365528	26373613
Gm06	26393534	26410690	26393534	26397439	26406838	26410690	91	---	---	---	---	26397710	26397730	-	80	26393540	26410688
Gm06	26410865	26415227	26410865	26411313	26414782	26415227	94	---	---	---	---	26411413	26411433	-	71	26410868	26415225
Gm06	26418050	26423565	26418050	26419011	26422605	26423565	98	---	---	---	---	26422491	26422538	+	81	26418050	26423563
Gm06	26429970	26446059	26429970	26431612	26444428	26446059	98	---	---	---	---	26432149	26432164	-	75	26429972	26446057
Gm06	26500397	26509865	26500397	26500552	26509709	26509865	90	---	---	---	---	26509296	26509345	+	84	26500399	26509863
Gm06	26503541	26511557	26503541	26504906	26510206	26511557	86	---	---	---	---	26505041	26505060	-	70	26503541	26511554
Gm06	26505892	26510157	26505892	26506187	26509860	26510157	86	---	---	---	---	26509734	26509800	+	70	---	---
Gm06	26524082	26534469	26524082	26525187	26533397	26534469	95	---	---	---	---	26533232	26533250	+	89	26524082	26534467
Gm06	26547899	26552676	26547907	26548120	26552459	26552672	97	26547894	26547898	26552677	26552681	26548134	26548146	-	84	---	---
Gm06	26564329	26574725	26564329	26565504	26573546	26574725	98	---	---	---	---	26573252	26573266	+	80	---	---
Gm06	26578880	26587739	26578880	26579633	26586975	26587739	94	---	---	---	---	26579925	26580000	-	75	---	---
Gm06	26580990	26586771	26580990	26581729	26586032	26586771	88	---	---	---	---	26585816	26585877	+	87	26580996	26586753
Gm06	26593538	26606640	26593538	26594599	26605579	26606640	99	---	---	---	---	26605050	26605085	+	94	---	---
Gm06	26619832	26633915	26619844	26620365	26633388	26633909	92	26619827	26619831	26633916	26633920	26620870	26620907	-	71	---	---
Gm06	26673389	26680382	26673389	26673828	26679943	26680382	91	---	---	---	---	26674059	26674134	-	76	26673390	26680371
Gm06	26712689	26730845	26712689	26713026	26730513	26730845	94	---	---	---	---	26729697	26729783	+	72	---	---
Gm06	26743107	26745884	26743107	26743662	26745328	26745884	94	---	---	---	---	26745228	26745311	+	73	26743108	26745871
Gm06	26746068	26747568	26746068	26746819	26746818	26747568	93	---	---	---	---	---	---	0	--	---	---
Gm06	26767204	26787931	26767206	26768859	26786246	26787918	97	26767197	26767203	26787932	26787938	26769684	26769709	-	76	26767207	26787930
Gm06	26777205	26797320	26777205	26777768	26796757	26797320	86	---	---	---	---	26778242	26778260	-	73	26777206	26797315
Gm06	26801666	26816877	26801666	26803114	26815429	26816877	96	---	---	---	---	26814917	26814980	+	76	---	---
Gm06	26850986	26866046	26850987	26854563	26862556	26866038	88	26850981	26850985	26866047	26866051	26862206	26862223	+	88	26850987	26866044
Gm06	26856601	26862100	26856601	26857563	26861138	26862100	97	---	---	---	---	26861023	26861070	+	81	26856601	26862098
Gm06	26862549	26868891	26862549	26863298	26868058	26868891	86	---	---	---	---	26863508	26863525	-	88	26862556	26868889
Gm06	26877542	26887759	26877542	26878166	26887135	26887759	93	---	---	---	---	26878343	26878382	-	70	---	---
Gm06	26893787	26913828	26893787	26893950	26913665	26913828	98	---	---	---	---	26912680	26912705	+	96	---	---
Gm06	26926975	26929886	26926975	26927090	26929771	26929886	97	---	---	---	---	26929719	26929738	+	85	26926976	26929880
Gm06	26945904	26954589	26945904	26946475	26954019	26954589	98	---	---	---	---	26953851	26953877	+	88	26945905	26954586
Gm06	27001830	27011843	27001830	27002809	27010906	27011843	91	---	---	---	---	27010627	27010655	+	75	27001833	27011841
Gm06	27028446	27045260	27028446	27030099	27043609	27045260	97	---	---	---	---	27030721	27030739	-	84	27028447	27045258
Gm06	27057129	27066265	27057133	27058232	27065164	27066263	98	27057122	27057128	27066266	27066272	27058374	27058387	-	100	27057133	27066261
Gm06	27108073	27117952	27108073	27109204	27116860	27117952	90	---	---	---	---	27116539	27116555	+	70	---	---
Gm06	27121269	27126371	27121269	27122141	27125516	27126371	88	---	---	---	---	27125429	27125469	+	82	27121270	27126369
Gm06	27130348	27136287	27130355	27130491	27136139	27136275	87	27130342	27130347	27136288	27136293	27135868	27135884	+	82	---	---
Gm06	27148418	27157681	27148418	27149532	27156571	27157681	96	---	---	---	---	27156377	27156405	+	86	27148418	27157675
Gm06	27185081	27203298	27185081	27185989	27202391	27203298	96	---	---	---	---	27186467	27186485	-	73	---	---
Gm06	27193106	27202398	27193109	27194118	27201388	27202397	99	27193101	27193105	27202399	27202403	27194444	27194466	-	73	27193117	27202393
Gm06	27218797	27224322	27218797	27219756	27223361	27224311	95	27218791	27218796	27224323	27224328	27219823	27219870	-	81	27218797	27224309
Gm06	27228505	27245660	27228505	27229947	27244221	27245660	94	---	---	---	---	27243679	27243765	+	72	---	---
Gm06	27265310	27279102	27265310	27269840	27274572	27279102	97	---	---	---	---	27269900	27269913	-	78	27265323	27279100
Gm06	27280839	27289151	27280839	27281772	27288249	27289151	95	---	---	---	---	27287925	27287945	+	76	27280839	27289149
Gm06	27300640	27309273	27300651	27300777	27309143	27309269	94	27300633	27300639	27309274	27309280	27300888	27300903	-	75	---	---
Gm06	27320305	27328169	27320305	27320696	27327756	27328169	87	---	---	---	---	27327445	27327493	+	75	27320320	27328167
Gm06	27343107	27353737	27343110	27344699	27352135	27353734	97	27343102	27343106	27353738	27353742	27351966	27351979	+	71	27343110	27353732
Gm06	27427297	27441900	27427304	27429428	27439786	27441887	92	27427292	27427296	27441901	27441905	27429873	27429896	-	70	27427298	27441889
Gm06	27439141	27442609	27439141	27439789	27441972	27442609	95	---	---	---	---	27441876	27441893	+	77	27439155	27442605
Gm06	27480428	27489806	27480428	27481420	27488814	27489806	99	---	---	---	---	27481560	27481573	-	71	27480440	27489804
Gm06	27491193	27508110	27491193	27493476	27505829	27508110	97	---	---	---	---	27494017	27494032	-	75	27491193	27508106
Gm06	27513878	27534086	27513878	27515526	27532439	27534086	97	---	---	---	---	27531675	27531687	+	84	27513878	27534084
Gm06	27549037	27560209	27549037	27551540	27557709	27560209	98	---	---	---	---	27557489	27557537	+	79	27549052	27560201
Gm06	27549932	27560077	27549932	27551408	27558604	27560077	97	---	---	---	---	27558347	27558378	+	75	27549944	27560075
Gm06	27579491	27585122	27579491	27580504	27584108	27585122	99	---	---	---	---	27580571	27580618	-	81	27579500	27585120
Gm06	27598110	27603206	27598110	27598384	27602932	27603206	92	---	---	---	---	27598596	27598612	-	76	---	---
Gm06	27603957	27621602	27603957	27606032	27619547	27621602	97	---	---	---	---	27606577	27606592	-	81	---	---
Gm06	27625606	27629145	27625618	27625939	27628811	27629133	94	27625598	27625605	27629146	27629153	27628695	27628740	+	100	---	---
Gm06	27646522	27667570	27646522	27648092	27666074	27667570	93	---	---	---	---	27648879	27648893	-	80	27646522	27667556
Gm06	27647148	27667048	27647153	27647562	27666633	27667040	98	27647142	27647147	27667049	27667054	27665893	27665916	+	70	27647163	27667042
Gm06	27668564	27673651	27668564	27669335	27672923	27673651	91	---	---	---	---	27672773	27672792	+	70	27668564	27673649
Gm06	27690300	27701745	27690300	27693214	27698831	27701745	99	---	---	---	---	27693250	27693312	-	79	27690311	27701726
Gm06	27783774	27796026	27783785	27787362	27792439	27796016	97	27783769	27783773	27796027	27796031	27792215	27792270	+	78	27783775	27796014
Gm06	27829060	27833710	27829075	27829538	27833225	27833699	88	27829055	27829059	27833711	27833715	27833093	27833190	+	71	---	---
Gm06	27846201	27864088	27846201	27847893	27862417	27864088	98	---	---	---	---	27848590	27848604	-	80	27846204	27864086
Gm06	27894823	27915016	27894823	27896468	27913370	27915016	98	---	---	---	---	27897294	27897314	-	71	27894825	27915013
Gm06	27894825	27913079	27894825	27894935	27912968	27913079	93	---	---	---	---	27895558	27895647	-	73	---	---
Gm06	27959396	27965469	27959396	27960202	27964645	27965469	92	---	---	---	---	27964444	27964510	+	88	27959403	27965465
Gm06	27986756	28002568	27986756	27987391	28001933	28002568	93	---	---	---	---	27988079	27988105	-	74	27986756	28002555
Gm06	28050832	28053570	28050832	28051106	28053318	28053570	85	---	---	---	---	28051143	28051205	-	84	---	---
Gm06	28070907	28076853	28070907	28071209	28076550	28076853	93	---	---	---	---	28076394	28076408	+	86	28070907	28076846
Gm06	28123264	28129705	28123264	28123655	28129323	28129705	94	---	---	---	---	28129270	28129284	+	73	28123264	28129703
Gm06	28140106	28149442	28140106	28141512	28148023	28149437	95	28140101	28140105	28149443	28149447	28147698	28147715	+	77	28140112	28149435
Gm06	28158757	28163761	28158757	28159893	28162621	28163761	99	---	---	---	---	28159980	28159995	-	75	28158757	28163759
Gm06	28165297	28170840	28165297	28166255	28169863	28170840	94	---	---	---	---	28166322	28166369	-	81	28165297	28170838
Gm06	28187407	28192102	28187412	28187880	28191611	28192102	88	28187399	28187406	28192103	28192110	28191464	28191494	+	74	---	---
Gm06	28193097	28205147	28193097	28194713	28203530	28205147	96	---	---	---	---	28195010	28195029	-	85	28193105	28205132
Gm06	28299069	28302013	28299069	28299651	28301409	28302013	95	---	---	---	---	28301309	28301377	+	76	28299070	28302009
Gm06	28323342	28329583	28323349	28323735	28329199	28329574	85	28323337	28323341	28329584	28329588	28323848	28323883	-	77	28323344	28329570
Gm06	28380982	28386988	28380982	28381406	28386564	28386988	96	---	---	---	---	28381522	28381539	-	83	28380983	28386986
Gm06	28408099	28417891	28408103	28409243	28416749	28417889	99	28408094	28408098	28417892	28417896	28409502	28409569	-	72	28408099	28417886
Gm06	28423907	28430533	28423909	28424351	28430083	28430525	99	28423900	28423906	28430534	28430540	28430022	28430037	+	75	28423909	28430523
Gm06	28440916	28450187	28440916	28441867	28449236	28450187	99	---	---	---	---	28442196	28442218	-	73	28440927	28450185
Gm06	28486736	28491564	28486744	28487138	28491167	28491554	96	28486730	28486735	28491565	28491570	28490990	28491029	+	70	28486745	28491562
Gm06	28496029	28499918	28496037	28496244	28499688	28499903	88	28496024	28496028	28499919	28499923	28496392	28496417	-	76	28496039	28499914
Gm06	28508060	28518333	28508060	28509187	28517200	28518333	97	---	---	---	---	28509554	28509587	-	73	28508061	28518329
Gm06	28521234	28531063	28521239	28522421	28529876	28531063	96	28521229	28521233	28531064	28531068	28522682	28522739	-	70	28521239	28531061
Gm06	28615242	28619938	28615242	28615521	28619659	28619938	97	---	---	---	---	28619557	28619604	+	70	28615244	28619936
Gm06	28639439	28645956	28639450	28640418	28644991	28645951	90	28639434	28639438	28645957	28645961	28644763	28644780	+	77	28639440	28645949
Gm06	28715801	28719231	28715804	28716237	28718793	28719226	97	28715796	28715800	28719232	28719236	28716349	28716364	-	75	28715804	28719224
Gm06	28831717	28839318	28831717	28832698	28838336	28839318	86	---	---	---	---	28838064	28838091	+	75	28831718	28839314
Gm06	28850992	28855641	28850992	28851624	28855005	28855641	95	---	---	---	---	28854914	28854942	+	75	---	---
Gm06	28905452	28918890	28905452	28905939	28918414	28918890	87	---	---	---	---	28917869	28917902	+	70	28905453	28918882
Gm06	28905946	28908862	28905946	28906422	28908344	28908862	86	---	---	---	---	28908267	28908287	+	90	28905949	28908846
Gm06	28941508	28952249	28941519	28941888	28951867	28952249	86	28941503	28941507	28952250	28952254	28942355	28942370	-	81	28941523	28952236
Gm06	28965884	28971881	28965891	28966587	28971174	28971872	96	28965879	28965883	28971882	28971886	28970974	28970998	+	92	---	---
Gm06	28983511	28990686	28983511	28984763	28989433	28990686	96	---	---	---	---	28984959	28984996	-	76	28983514	28990674
Gm06	29018218	29034002	29018218	29019755	29032472	29034002	98	---	---	---	---	29020348	29020359	-	83	---	---
Gm06	29078923	29083733	29078923	29079226	29083428	29083733	95	---	---	---	---	29083227	29083249	+	78	29078923	29083727
Gm06	29097467	29114436	29097467	29099622	29112290	29114436	98	---	---	---	---	29100163	29100178	-	75	29097468	29114434
Gm06	29135716	29145949	29135728	29136865	29144797	29145937	96	29135711	29135715	29145950	29145954	29137209	29137230	-	77	29135728	29145941
Gm06	29147915	29157172	29147915	29148221	29156866	29157172	92	---	---	---	---	29156454	29156477	+	70	---	---
Gm06	29163127	29170684	29163127	29164356	29169454	29170684	94	---	---	---	---	29169201	29169243	+	81	29163134	29170682
Gm06	29191152	29196618	29191152	29191982	29195770	29196618	87	---	---	---	---	29192049	29192062	-	85	29191163	29196616
Gm06	29201188	29205081	29201188	29203021	29203225	29205081	95	---	---	---	---	---	---	0	--	29201192	29205070
Gm06	29201441	29205020	29201441	29202960	29203469	29205020	95	---	---	---	---	---	---	0	--	29201446	29205005
Gm06	29233016	29249637	29233016	29234666	29248001	29249637	95	---	---	---	---	29247356	29247374	+	84	29233017	29249634
Gm06	29252972	29258157	29252972	29253096	29258033	29258157	93	---	---	---	---	29253121	29253157	-	72	---	---
Gm06	29262366	29266343	29262366	29263828	29264874	29266343	95	---	---	---	---	29264805	29264861	+	75	---	---
Gm06	29262452	29266033	29262452	29263524	29264960	29266033	96	---	---	---	---	29263609	29263620	-	75	29262464	29266025
Gm06	29281264	29299913	29281264	29282554	29298623	29299913	93	---	---	---	---	29283271	29283284	-	78	29281273	29299911
Gm06	29302433	29308274	29302433	29303200	29307449	29308269	87	29302428	29302432	29308275	29308279	29307320	29307393	+	77	---	---
Gm06	29311154	29325540	29311161	29313705	29322993	29325538	94	29311149	29311153	29325541	29325545	29322838	29322873	+	77	29311160	29325521
Gm06	29317031	29335672	29317031	29317327	29335355	29335672	89	---	---	---	---	29334741	29334813	+	76	---	---
Gm06	29320224	29325608	29320225	29321139	29324675	29325595	98	29320219	29320223	29325609	29325613	29324562	29324630	+	84	---	---
Gm06	29341204	29360435	29341204	29342796	29358795	29360435	92	---	---	---	---	29358674	29358747	+	77	29341210	29360432
Gm06	29371098	29379753	29371113	29371414	29379444	29379745	91	29371093	29371097	29379754	29379758	29371468	29371487	-	75	---	---
Gm06	29387271	29397122	29387271	29388465	29395928	29397122	99	---	---	---	---	29395617	29395674	+	70	29387271	29397119
Gm06	29448532	29458681	29448532	29449631	29457584	29458681	95	---	---	---	---	29449913	29449927	-	80	29448534	29458679
Gm06	29475879	29492659	29475879	29476952	29491527	29492659	90	---	---	---	---	29477615	29477648	-	85	29475879	29492656
Gm06	29478985	29487516	29478985	29479836	29486579	29487516	85	---	---	---	---	29480083	29480111	-	72	29479000	29487506
Gm06	29513812	29518937	29513812	29514178	29518569	29518937	96	---	---	---	---	29518349	29518391	+	74	29513812	29518933
Gm06	29525116	29532600	29525123	29525421	29532292	29532590	86	29525111	29525115	29532601	29532605	29525552	29525622	-	70	---	---
Gm06	29537083	29544204	29537083	29538783	29542498	29544204	95	---	---	---	---	29542312	29542348	+	81	29537083	29544202
Gm06	29569664	29587791	29569664	29571265	29586191	29587791	98	---	---	---	---	29571319	29571386	-	77	29569664	29587789
Gm06	29604664	29612510	29604664	29605649	29611545	29612510	92	---	---	---	---	29611262	29611290	+	72	29604664	29612508
Gm06	29620718	29626174	29620718	29621700	29625204	29626174	93	---	---	---	---	29621767	29621839	-	75	---	---
Gm06	29646226	29659530	29646226	29646757	29659006	29659530	90	---	---	---	---	29658646	29658664	+	84	29646231	29659515
Gm06	29658394	29671515	29658394	29658569	29671342	29671515	85	---	---	---	---	29659144	29659171	-	75	---	---
Gm06	29716234	29730056	29716239	29717808	29728531	29730043	87	29716229	29716233	29730057	29730061	29728405	29728476	+	76	29716239	29730049
Gm06	29730856	29744859	29730871	29731186	29744532	29744848	86	29730851	29730855	29744860	29744864	29743900	29743942	+	76	29730866	29744856
Gm06	29734081	29743331	29734081	29735308	29742104	29743331	99	---	---	---	---	29741785	29741842	+	70	29734081	29743329
Gm06	29752079	29763983	29752090	29755665	29760397	29763970	99	29752072	29752078	29763984	29763990	29760161	29760189	+	75	29752091	29763977
Gm06	29768473	29773849	29768473	29769385	29772940	29773849	98	---	---	---	---	29769429	29769498	-	85	29768474	29773847
Gm06	29837270	29846497	29837270	29838533	29845219	29846497	93	---	---	---	---	29844905	29844962	+	70	29837275	29846481
Gm06	29875847	29881902	29875861	29876749	29880986	29881891	96	29875841	29875846	29881903	29881908	29876890	29876921	-	84	29875847	29881893
Gm06	29888908	29895803	29888908	29889686	29895026	29895803	97	---	---	---	---	29894857	29894878	+	72	29888924	29895798
Gm06	29902682	29907485	29902682	29903058	29907109	29907485	98	---	---	---	---	29903222	29903243	-	72	29902683	29907482
Gm06	29916244	29926631	29916244	29917416	29925470	29926631	97	---	---	---	---	29917787	29917819	-	72	29916244	29926629
Gm06	29930750	29947057	29930750	29930955	29946850	29947057	87	---	---	---	---	29931627	29931647	-	76	29930764	29947055
Gm06	29932988	29943193	29932988	29934085	29942068	29943193	93	---	---	---	---	29941703	29941741	+	71	29932989	29943191
Gm06	29952996	29957409	29952996	29954893	29955516	29957409	89	---	---	---	---	29955502	29955514	+	84	---	---
Gm06	29959303	29968518	29959318	29959898	29967935	29968516	99	29959298	29959302	29968519	29968523	29967533	29967549	+	76	29959308	29968516
Gm06	29982397	29997079	29982397	29983588	29995876	29997079	95	---	---	---	---	29984131	29984146	-	75	29982404	29997076
Gm06	30015355	30020574	30015355	30016011	30019918	30020574	99	---	---	---	---	30016194	30016206	-	76	30015372	30020568
Gm06	30037623	30047956	30037626	30038788	30046788	30047951	98	30037618	30037622	30047957	30047961	30039130	30039151	-	77	30037627	30047955
Gm06	30054755	30069105	30054755	30057847	30066013	30069105	95	---	---	---	---	30058166	30058236	-	70	---	---
Gm06	30059868	30069660	30059868	30061014	30068466	30069660	95	---	---	---	---	30061266	30061323	-	70	30059868	30069657
Gm06	30086662	30106656	30086662	30087774	30105546	30106656	92	---	---	---	---	30088484	30088510	-	81	30086663	30106654
Gm06	30094033	30103791	30094033	30095186	30102638	30103791	99	---	---	---	---	30102287	30102377	+	70	30094033	30103784
Gm06	30116591	30119935	30116591	30117596	30119005	30119928	89	30116585	30116590	30119936	30119941	30118928	30118941	+	71	30116591	30119933
Gm06	30136490	30156882	30136490	30138333	30155081	30156882	94	---	---	---	---	30139083	30139095	-	84	30136490	30156880
Gm06	30172393	30188616	30172406	30172660	30188353	30188606	90	30172388	30172392	30188617	30188621	30187713	30187741	+	79	---	---
Gm06	30181823	30187115	30181833	30182683	30186251	30187102	98	30181816	30181822	30187116	30187122	30186139	30186207	+	82	30181833	30187106
Gm06	30192846	30203050	30192846	30194009	30201893	30203050	97	---	---	---	---	30194380	30194404	-	72	30192846	30203048
Gm06	30226334	30236482	30226334	30227335	30235483	30236482	91	---	---	---	---	30227649	30227678	-	73	30226342	30236464
Gm06	30241600	30256005	30241600	30242563	30255141	30256005	85	---	---	---	---	30254514	30254551	+	73	30241600	30256003
Gm06	30244615	30252652	30244630	30245117	30252164	30252650	94	30244610	30244614	30252653	30252657	30251974	30252077	+	77	30244615	30252649
Gm06	30263915	30273350	30263915	30264916	30272349	30273350	99	---	---	---	---	30265202	30265259	-	70	30263915	30273347
Gm06	30274843	30284778	30274843	30275061	30284562	30284778	92	---	---	---	---	30284328	30284355	+	71	30274859	30284775
Gm06	30276422	30281803	30276423	30277330	30280884	30281791	99	30276416	30276421	30281804	30281809	30280772	30280840	+	85	30276424	30281789
Gm06	30325042	30336172	30325042	30326132	30335083	30336172	87	---	---	---	---	30334920	30334953	+	76	30325054	30336166
Gm06	30325216	30335977	30325216	30325935	30335259	30335977	91	---	---	---	---	30334920	30334953	+	76	30325218	30335968
Gm06	30343891	30354650	30343894	30344036	30354498	30354641	94	30343885	30343890	30354651	30354656	30353974	30354035	+	91	---	---
Gm06	30357474	30361664	30357474	30357775	30361363	30361664	96	---	---	---	---	---	---	0	--	---	---
Gm06	30377515	30380986	30377515	30377824	30380677	30380986	94	---	---	---	---	30380604	30380620	+	100	30377518	30380972
Gm06	30402982	30419801	30402982	30403542	30419245	30419801	91	---	---	---	---	30404185	30404204	-	80	---	---
Gm06	30409892	30415888	30409892	30410389	30415390	30415888	97	---	---	---	---	30415205	30415225	+	76	30409893	30415883
Gm06	30417948	30438783	30417949	30418612	30438095	30438772	93	30417943	30417947	30438784	30438788	30419371	30419387	-	76	30417949	30438774
Gm06	30446975	30463125	30446975	30448632	30461450	30463125	98	---	---	---	---	30449254	30449272	-	78	30446977	30463120
Gm06	30479544	30489963	30479544	30479854	30489653	30489963	96	---	---	---	---	30480016	30480049	-	73	---	---
Gm06	30516425	30521931	30516425	30517387	30520969	30521931	99	---	---	---	---	30517453	30517500	-	81	30516425	30521929
Gm06	30531106	30534010	30531106	30531814	30533304	30534010	95	---	---	---	---	30531872	30531891	-	70	---	---
Gm06	30537096	30557172	30537096	30539104	30555119	30557172	87	---	---	---	---	30554330	30554352	+	82	30537104	30557163
Gm06	30540692	30560545	30540692	30541766	30559459	30560545	86	---	---	---	---	30558705	30558730	+	96	30540703	30560544
Gm06	30550602	30566044	30550602	30552269	30564394	30566044	97	---	---	---	---	30552803	30552818	-	75	30550602	30566039
Gm06	30590601	30607844	30590612	30590750	30607699	30607841	85	30590594	30590600	30607845	30607851	30591477	30591493	-	88	---	---
Gm06	30621257	30636429	30621261	30622213	30635478	30636416	92	30621251	30621256	30636430	30636435	30622677	30622698	-	81	30621261	30636427
Gm06	30623491	30639578	30623491	30624011	30639041	30639578	91	---	---	---	---	30624374	30624404	-	80	30623491	30639576
Gm06	30625007	30646045	30625007	30626630	30644373	30646045	90	---	---	---	---	30627445	30627463	-	78	30625007	30646043
Gm06	30646742	30655645	30646742	30647370	30655018	30655645	94	---	---	---	---	30655000	30655015	+	75	30646746	30655632
Gm06	30649836	30659254	30649850	30649993	30659100	30659242	89	30649831	30649835	30659255	30659259	30658644	30658661	+	77	30649847	30659243
Gm06	30699091	30702301	30699091	30699607	30701784	30702298	94	30699085	30699090	30702302	30702307	30701675	30701724	+	76	30699091	30702298
Gm06	30707121	30722633	30707135	30707787	30721980	30722631	97	30707116	30707120	30722634	30722638	30721270	30721286	+	82	30707130	30722626
Gm06	30713747	30720630	30713747	30714816	30719561	30720630	98	---	---	---	---	30715039	30715053	-	86	30713748	30720619
Gm06	30747563	30761553	30747563	30749182	30759944	30761553	94	---	---	---	---	30749281	30749310	-	70	---	---
Gm06	30818773	30833658	30818773	30819176	30833255	30833658	99	---	---	---	---	30832551	30832571	+	76	---	---
Gm06	30888398	30907407	30888398	30891513	30904324	30907407	97	---	---	---	---	30892128	30892154	-	85	---	---
Gm06	30997581	31000678	30997581	30998675	30999585	31000678	98	---	---	---	---	---	---	0	--	---	---
Gm06	31047587	31057598	31047587	31048856	31056349	31057598	97	---	---	---	---	31049116	31049173	-	70	31047588	31057595
Gm06	31084466	31097171	31084470	31086116	31095523	31097169	87	31084459	31084465	31097172	31097178	31095108	31095138	+	83	---	---
Gm06	31150049	31152862	31150049	31150324	31152587	31152862	94	---	---	---	---	---	---	0	--	---	---
Gm06	31160229	31162852	31160229	31160806	31162275	31162852	95	---	---	---	---	31160808	31160820	-	84	---	---
Gm06	31162822	31172828	31162822	31163138	31172511	31172828	89	---	---	---	---	31163234	31163245	-	91	---	---
Gm06	31198069	31211549	31198070	31198333	31211283	31211546	98	31198064	31198068	31211550	31211554	31198353	31198374	-	72	31198069	31211543
Gm06	31214726	31217300	31214738	31215247	31216782	31217292	97	31214719	31214725	31217301	31217307	31216694	31216707	+	78	---	---
Gm06	31225197	31227906	31225197	31225514	31227588	31227906	97	---	---	---	---	31225568	31225588	-	71	31225203	31227897
Gm06	31240624	31243608	31240624	31241243	31242989	31243608	98	---	---	---	---	31241275	31241343	-	76	31240624	31243606
Gm06	31245195	31247735	31245195	31245685	31247245	31247735	96	---	---	---	---	---	---	0	--	31245202	31247727
Gm06	31249146	31252484	31249154	31250130	31251497	31252470	89	31249141	31249145	31252485	31252489	31250218	31250230	-	84	---	---
Gm06	31253173	31259863	31253173	31254569	31258466	31259863	99	---	---	---	---	31258380	31258391	+	83	---	---
Gm06	31253905	31258856	31253905	31254789	31257971	31258856	98	---	---	---	---	31257866	31257879	+	78	31253911	31258850
Gm06	31254874	31257732	31254887	31255435	31257103	31257722	87	31254867	31254873	31257733	31257739	31255467	31255535	-	81	31254880	31257720
Gm06	31255054	31257570	31255054	31255283	31257342	31257570	98	---	---	---	---	31255336	31255363	-	75	---	---
Gm06	31259599	31261013	31259599	31260193	31260415	31261013	86	---	---	---	---	31260317	31260333	+	76	---	---
Gm06	31266980	31269509	31266980	31267449	31269034	31269503	96	31266975	31266979	31269510	31269514	---	---	0	--	31266993	31269501
Gm06	31271453	31275419	31271453	31272951	31273921	31275419	95	---	---	---	---	---	---	0	--	31271467	31275410
Gm06	31277176	31282302	31277176	31277715	31281765	31282302	93	---	---	---	---	---	---	0	--	31277194	31282292
Gm06	31295783	31299567	31295783	31295896	31299454	31299567	98	---	---	---	---	31295955	31296074	-	70	31295786	31299565
Gm06	31321783	31325351	31321783	31322257	31324875	31325351	97	---	---	---	---	---	---	0	--	---	---
Gm06	31327363	31331159	31327363	31327780	31330742	31331159	87	---	---	---	---	---	---	0	--	---	---
Gm06	31327796	31330719	31327796	31328449	31330068	31330719	97	---	---	---	---	31328515	31328537	-	86	31327796	31330712
Gm06	31344009	31352885	31344009	31344633	31352248	31352882	92	31344000	31344008	31352886	31352894	31344928	31344948	-	76	31344022	31352874
Gm06	31360547	31377020	31360556	31360819	31376748	31377011	95	31360539	31360546	31377021	31377028	31375977	31375996	+	70	31360559	31377017
Gm06	31420760	31424152	31420760	31421152	31423755	31424152	95	---	---	---	---	31421269	31421283	-	73	31420769	31424146
Gm06	31429727	31434117	31429727	31431342	31432505	31434117	91	---	---	---	---	---	---	0	--	31429736	31434100
Gm06	31452050	31457890	31452054	31454843	31455116	31457877	87	31452044	31452049	31457891	31457896	---	---	0	--	---	---
Gm06	31465330	31469578	31465330	31465786	31469123	31469578	94	---	---	---	---	---	---	0	--	31465339	31469571
Gm06	31466056	31469024	31466056	31466784	31468393	31469024	85	---	---	---	---	31468293	31468360	+	76	31466056	31469022
Gm06	31469512	31472106	31469514	31470051	31471567	31472104	94	31469507	31469511	31472107	31472111	31471547	31471565	+	78	---	---
Gm06	31472495	31475845	31472495	31473821	31474520	31475845	97	---	---	---	---	---	---	0	--	31472502	31475837
Gm06	31484002	31489709	31484002	31484782	31488925	31489709	97	---	---	---	---	---	---	0	--	---	---
Gm06	31487192	31489656	31487192	31488422	31488422	31489656	92	---	---	---	---	---	---	0	--	31487197	31489651
Gm06	31489693	31501616	31489693	31490543	31500771	31501616	98	---	---	---	---	---	---	0	--	---	---
Gm06	31500771	31503703	31500771	31501643	31502825	31503703	94	---	---	---	---	---	---	0	--	---	---
Gm06	31503262	31504088	31503262	31503674	31503674	31504088	91	---	---	---	---	---	---	0	--	31503266	31504072
Gm06	31504180	31507530	31504184	31505466	31506243	31507524	99	31504175	31504179	31507531	31507535	---	---	0	--	31504183	31507524
Gm06	31516602	31520709	31516602	31518655	31518660	31520709	95	---	---	---	---	---	---	0	--	---	---
Gm06	31516622	31520349	31516622	31518291	31518680	31520349	98	---	---	---	---	---	---	0	--	---	---
Gm06	31546775	31551553	31546775	31547632	31550698	31551553	95	---	---	---	---	31547754	31547775	-	77	31546789	31551542
Gm06	31558387	31577167	31558398	31558743	31576821	31577166	89	31558381	31558386	31577168	31577173	---	---	0	--	---	---
Gm06	31634480	31653068	31634480	31635139	31652409	31653068	98	---	---	---	---	31635920	31635958	-	74	---	---
Gm06	31658220	31662080	31658220	31659843	31660517	31662080	85	---	---	---	---	31659849	31659870	-	77	---	---
Gm06	31681405	31685793	31681405	31682498	31684696	31685793	97	---	---	---	---	---	---	0	--	---	---
Gm06	31686295	31688453	31686297	31687365	31687387	31688451	85	31686277	31686294	31688454	31688471	---	---	0	--	---	---
Gm06	31694201	31697499	31694214	31694725	31696975	31697486	87	31694194	31694200	31697500	31697506	---	---	0	--	---	---
Gm06	31734468	31738793	31734477	31735369	31737897	31738789	97	31734457	31734467	31738794	31738804	---	---	0	--	---	---
Gm06	31737298	31741395	31737311	31738194	31740508	31741385	92	31737291	31737297	31741396	31741402	31738196	31738210	-	86	---	---
Gm06	31770021	31779871	31770021	31771271	31778621	31779871	94	---	---	---	---	31771531	31771588	-	70	31770024	31779868
Gm06	31786277	31796539	31786277	31786653	31796163	31796539	87	---	---	---	---	31795798	31795827	+	86	---	---
Gm06	31786688	31796114	31786688	31787689	31795113	31796114	99	---	---	---	---	31794771	31794825	+	72	31786688	31796112
Gm06	31798484	31805438	31798484	31799196	31804726	31805438	95	---	---	---	---	31799314	31799334	-	71	---	---
Gm06	31798786	31804773	31798792	31799340	31804215	31804764	88	31798781	31798785	31804774	31804778	---	---	0	--	---	---
Gm06	31807034	31825370	31807046	31807392	31825024	31825370	86	31807029	31807033	31825371	31825375	31824142	31824234	+	72	---	---
Gm06	31833787	31842636	31833787	31834283	31842140	31842636	85	---	---	---	---	---	---	0	--	31833791	31842618
Gm06	31843516	31848877	31843516	31844014	31848379	31848877	87	---	---	---	---	31844038	31844058	-	76	---	---
Gm06	31856486	31859810	31856486	31856792	31859504	31859810	99	---	---	---	---	31859385	31859404	+	70	31856494	31859791
Gm06	31902793	31912268	31902793	31902987	31912074	31912268	98	---	---	---	---	31903388	31903426	-	71	31902793	31912257
Gm06	31902987	31907848	31902987	31903177	31907653	31907844	97	31902979	31902986	31907849	31907856	31903388	31903401	-	71	31902987	31907839
Gm06	31914413	31926558	31914413	31918592	31922370	31926558	98	---	---	---	---	31918695	31918713	-	78	31914420	31926543
Gm06	31979499	31984950	31979499	31979786	31984664	31984950	93	---	---	---	---	31984515	31984533	+	84	31979508	31984932
Gm06	31995599	32016156	31995599	31997538	32014215	32016156	98	---	---	---	---	32013453	32013465	+	84	31995601	32016154
Gm06	32017568	32026753	32017581	32018674	32025650	32026742	98	32017563	32017567	32026754	32026758	32018815	32018837	-	86	32017569	32026739
Gm06	32054643	32070713	32054650	32055808	32069607	32070707	89	32054638	32054642	32070714	32070718	32056425	32056459	-	80	32054652	32070705
Gm06	32054681	32070712	32054681	32055808	32069638	32070707	89	32054676	32054680	32070713	32070717	32056425	32056459	-	80	32054690	32070705
Gm06	32056472	32062263	32056484	32057584	32061172	32062261	95	32056467	32056471	32062264	32062268	32057639	32057666	-	75	32056473	32062262
Gm06	32073484	32076023	32073484	32073637	32075871	32076023	88	---	---	---	---	32075778	32075794	+	82	---	---
Gm06	32109718	32116840	32109718	32110708	32115856	32116840	95	---	---	---	---	32115653	32115682	+	76	32109719	32116838
Gm06	32125854	32146155	32125854	32127400	32144610	32146155	98	---	---	---	---	32128217	32128260	-	70	32125867	32146148
Gm06	32146208	32152089	32146208	32146462	32151835	32152089	96	---	---	---	---	32146591	32146620	-	73	32146217	32152087
Gm06	32163131	32170232	32163140	32165655	32167775	32170232	90	32163126	32163130	32170233	32170237	---	---	0	--	32163142	32170221
Gm06	32163868	32169432	32163868	32164857	32168504	32169432	88	---	---	---	---	32164912	32164926	-	86	---	---
Gm06	32197462	32209532	32197472	32197820	32209174	32209524	91	32197456	32197461	32209533	32209538	---	---	0	--	---	---
Gm06	32246963	32256968	32246963	32248235	32255716	32256968	97	---	---	---	---	32255388	32255455	+	72	32246964	32256963
Gm06	32262616	32282468	32262616	32263787	32281299	32282468	98	---	---	---	---	32280559	32280577	+	84	---	---
Gm06	32263997	32273490	32263997	32265185	32272302	32273490	99	---	---	---	---	32265446	32265503	-	70	32264007	32273488
Gm06	32307886	32325102	32307893	32309548	32323448	32325102	99	32307881	32307885	32325103	32325107	32322771	32322786	+	81	32307889	32325099
Gm06	32331463	32342555	32331463	32332814	32341218	32342555	91	---	---	---	---	32333082	32333098	-	76	32331463	32342548
Gm06	32356266	32377804	32356266	32356815	32377251	32377804	94	---	---	---	---	32357750	32357787	-	71	---	---
Gm06	32360608	32367384	32360608	32362115	32365947	32367384	89	---	---	---	---	32362157	32362193	-	70	---	---
Gm06	32361146	32367105	32361146	32361835	32366417	32367105	95	---	---	---	---	32366222	32366251	+	73	32361153	32367096
Gm06	32368539	32376157	32368539	32370910	32373780	32376157	89	---	---	---	---	---	---	0	--	32368540	32376150
Gm06	32371443	32378907	32371443	32372967	32377346	32378907	92	---	---	---	---	32373048	32373064	-	82	---	---
Gm06	32403152	32412535	32403152	32404151	32411536	32412535	99	---	---	---	---	32411205	32411259	+	70	32403153	32412533
Gm06	32451524	32459951	32451524	32452595	32458867	32459951	94	---	---	---	---	32458574	32458588	+	80	32451524	32459943
Gm06	32464491	32475080	32464491	32466453	32473123	32475080	95	---	---	---	---	32466553	32466637	-	71	---	---
Gm06	32497671	32505664	32497671	32498167	32505182	32505664	91	---	---	---	---	32504916	32504937	+	81	---	---
Gm06	32529486	32534875	32529486	32530393	32533969	32534875	99	32529481	32529485	32534876	32534880	32533855	32533924	+	84	32529486	32534874
Gm06	32538115	32548160	32538125	32541011	32545274	32548148	86	32538110	32538114	32548161	32548165	32545142	32545157	+	75	---	---
Gm06	32565026	32579791	32565026	32567151	32577711	32579791	96	---	---	---	---	32577592	32577660	+	78	---	---
Gm06	32582949	32592958	32582962	32584233	32591686	32592957	99	32582944	32582948	32592959	32592963	32591367	32591424	+	70	32582955	32592952
Gm06	32626184	32630585	32626184	32627647	32629085	32630585	90	---	---	---	---	32629020	32629036	+	82	---	---
Gm06	32628284	32645186	32628284	32630098	32643382	32645186	99	---	---	---	---	32630683	32630706	-	70	32628284	32645184
Gm06	32635946	32653132	32635946	32640189	32649091	32653132	86	---	---	---	---	32640465	32640494	-	83	32635955	32653129
Gm06	32641730	32657308	32641730	32643775	32655288	32657302	91	32641725	32641729	32657309	32657313	32644300	32644327	-	75	---	---
Gm06	32667019	32687318	32667019	32668122	32686216	32687318	87	---	---	---	---	32668837	32668864	-	75	---	---
Gm06	32674743	32688294	32674743	32676400	32686664	32688294	93	---	---	---	---	32676454	32676523	-	80	32674746	32688292
Gm06	32675204	32687973	32675204	32676079	32687125	32687973	91	---	---	---	---	32686724	32686757	+	70	---	---
Gm06	32677935	32683221	32677935	32678785	32682371	32683221	98	---	---	---	---	32678829	32678898	-	84	32677935	32683219
Gm06	32707853	32729196	32707853	32708517	32728532	32729196	97	---	---	---	---	32709477	32709517	-	73	---	---
Gm06	32720230	32729625	32720230	32720665	32729189	32729625	96	---	---	---	---	32720800	32720829	-	90	32720240	32729622
Gm06	32733948	32751366	32733948	32735625	32749710	32751366	97	---	---	---	---	32736260	32736278	-	84	32733948	32751363
Gm06	32789865	32806602	32789865	32791517	32804933	32806602	97	---	---	---	---	32804286	32804304	+	84	32789866	32806600
Gm06	32818655	32839667	32818663	32820077	32838201	32839656	90	32818650	32818654	32839668	32839672	32820838	32820866	-	75	32818663	32839666
Gm06	32819335	32839656	32819335	32820077	32838912	32839656	93	---	---	---	---	32820838	32820866	-	75	32819351	32839653
Gm06	32823851	32836413	32823851	32826372	32833825	32836413	90	---	---	---	---	32833470	32833515	+	71	32823857	32836411
Gm06	32845624	32866499	32845624	32847215	32864892	32866499	91	---	---	---	---	32847942	32847970	-	82	32845632	32866497
Gm06	32849482	32863101	32849482	32849637	32862946	32863101	98	---	---	---	---	32850215	32850303	-	73	32849483	32863089
Gm06	32867916	32884717	32867928	32869539	32883154	32884716	85	32867910	32867915	32884718	32884723	32882602	32882630	+	79	32867918	32884714
Gm06	32869882	32879838	32869882	32870986	32878739	32879838	97	---	---	---	---	32871149	32871168	-	70	---	---
Gm06	32888642	32909698	32888642	32889701	32908639	32909698	97	---	---	---	---	32907724	32907738	+	80	---	---
Gm06	32925349	32943554	32925358	32927304	32941593	32943541	99	32925344	32925348	32943555	32943559	32927997	32928011	-	80	32925358	32943543
Gm06	32960352	32966428	32960352	32961024	32965755	32966428	94	---	---	---	---	32961206	32961256	-	70	---	---
Gm06	32980806	32986228	32980810	32981674	32985360	32986226	99	32980801	32980805	32986229	32986233	32981778	32981844	-	70	32980807	32986221
Gm06	33006883	33014157	33006883	33008788	33012356	33014157	87	---	---	---	---	33012334	33012354	+	90	---	---
Gm06	33020363	33037015	33020376	33023781	33033611	33037015	96	33020358	33020362	33037016	33037020	33024073	33024099	-	74	33020366	33037013
Gm06	33025192	33043160	33025192	33029180	33039167	33043160	97	---	---	---	---	33038940	33038957	+	77	---	---
Gm06	33027673	33044702	33027674	33030439	33041649	33044698	87	33027668	33027672	33044703	33044707	33030861	33030889	-	79	33027677	33044695
Gm06	33111431	33127392	33111431	33113427	33125311	33127392	91	---	---	---	---	33113925	33113949	-	80	33111431	33127388
Gm06	33115636	33125108	33115636	33116262	33124482	33125108	93	---	---	---	---	---	---	0	--	---	---
Gm06	33125311	33142641	33125311	33127257	33140674	33142641	98	---	---	---	---	33140032	33140046	+	86	33125311	33142638
Gm06	33164861	33168349	33164865	33166380	33166921	33168338	89	33164853	33164860	33168350	33168357	---	---	0	--	---	---
Gm06	33186831	33192405	33186831	33187371	33191874	33192405	89	---	---	---	---	33187546	33187593	-	91	33186846	33192398
Gm06	33209887	33220224	33209887	33211065	33219068	33220222	94	33209880	33209886	33220225	33220231	33211434	33211466	-	72	33209887	33220220
Gm06	33220628	33234070	33220628	33220830	33233856	33234070	88	---	---	---	---	33221405	33221434	-	70	33220630	33234063
Gm06	33239103	33248862	33239103	33240251	33247714	33248862	99	---	---	---	---	33247395	33247452	+	70	33239103	33248860
Gm06	33272562	33282667	33272563	33273933	33281295	33282664	91	33272553	33272561	33282668	33282676	33281143	33281163	+	76	33272570	33282650
Gm06	33291101	33293737	33291101	33291561	33293299	33293737	88	---	---	---	---	33291636	33291660	-	76	33291107	33293734
Gm06	33293904	33304913	33293904	33294873	33303945	33304912	96	33293899	33293903	33304914	33304918	33303566	33303587	+	77	33293904	33304909
Gm06	33306342	33325693	33306342	33307677	33324336	33325693	93	---	---	---	---	33323535	33323561	+	70	33306342	33325691
Gm06	33329917	33351740	33329917	33330292	33351365	33351740	93	---	---	---	---	33350743	33350773	+	70	33329929	33351727
Gm06	33332667	33336860	33332681	33332812	33336723	33336853	93	33332661	33332666	33336861	33336866	33332863	33332888	-	76	---	---
Gm06	33341472	33349789	33341472	33342405	33348883	33349789	96	---	---	---	---	33348559	33348579	+	76	33341472	33349787
Gm06	33358013	33379088	33358013	33359072	33378028	33379088	93	---	---	---	---	33377238	33377268	+	74	33358023	33379085
Gm06	33363206	33378037	33363218	33363987	33377262	33378035	87	33363201	33363205	33378038	33378042	33364318	33364402	-	80	---	---
Gm06	33363302	33378035	33363302	33363987	33377346	33378035	86	---	---	---	---	33364318	33364402	-	80	---	---
Gm06	33388929	33403728	33388929	33390557	33402113	33403728	93	---	---	---	---	33401603	33401627	+	84	33388930	33403725
Gm06	33403723	33421523	33403723	33405709	33419514	33421523	98	---	---	---	---	33418830	33418845	+	81	33403728	33421521
Gm06	33429118	33445981	33429118	33430336	33444795	33445981	93	---	---	---	---	33444722	33444740	+	78	33429118	33445973
Gm06	33448765	33458566	33448780	33449901	33457426	33458552	95	33448760	33448764	33458567	33458571	33457050	33457083	+	73	33448780	33458550
Gm06	33482714	33495765	33482714	33484078	33494405	33495765	92	---	---	---	---	33494067	33494083	+	70	---	---
Gm06	33487734	33490467	33487734	33487923	33490278	33490467	85	---	---	---	---	---	---	0	--	---	---
Gm06	33504244	33509078	33504244	33504619	33508703	33509078	97	---	---	---	---	33508514	33508535	+	72	33504245	33509073
Gm06	33544817	33554581	33544817	33545948	33553449	33554581	99	---	---	---	---	33546208	33546265	-	70	33544819	33554578
Gm06	33625884	33629415	33625884	33626316	33628994	33629415	95	---	---	---	---	---	---	0	--	33625884	33629412
Gm06	33634738	33641230	33634744	33635710	33640263	33641230	99	33634732	33634737	33641231	33641236	33640063	33640085	+	78	33634744	33641225
Gm06	33651542	33670835	33651552	33653154	33669228	33670832	96	33651537	33651541	33670836	33670840	33669100	33669173	+	75	33651546	33670833
Gm06	33681321	33691574	33681321	33682836	33690046	33691574	94	---	---	---	---	33689776	33689789	+	85	---	---
Gm06	33763786	33769004	33763798	33764228	33768562	33768992	91	33763778	33763785	33769005	33769012	33768374	33768404	+	70	33763793	33768986
Gm06	33765912	33769403	33765912	33766273	33769042	33769403	95	---	---	---	---	33768953	33768983	+	70	---	---
Gm06	33767517	33770835	33767518	33768775	33769577	33770833	95	33767512	33767516	33770836	33770840	33769504	33769534	+	74	---	---
Gm06	33794172	33803578	33794172	33795881	33801855	33803578	91	---	---	---	---	33801593	33801610	+	72	33794175	33803576
Gm06	33848463	33864386	33848463	33850100	33862739	33864386	96	---	---	---	---	33850715	33850731	-	76	33848464	33864381
Gm06	33871446	33890057	33871446	33872527	33888937	33890045	88	33871441	33871445	33890058	33890062	33873230	33873248	-	84	33871454	33890052
Gm06	33914442	33919499	33914450	33915578	33918357	33919486	99	33914437	33914441	33919500	33919504	33915635	33915695	-	77	33914450	33919487
Gm06	33923209	33932555	33923209	33923502	33932262	33932555	98	---	---	---	---	33923652	33923685	-	88	33923216	33932537
Gm06	33960003	33970314	33960003	33961145	33969172	33970314	99	---	---	---	---	33961514	33961547	-	73	33960003	33970312
Gm06	34012515	34018723	34012515	34013227	34018004	34018723	94	---	---	---	---	34013366	34013415	-	84	34012516	34018704
Gm06	34050532	34059852	34050547	34051550	34058834	34059837	99	34050527	34050531	34059853	34059857	34051690	34051703	-	71	34050532	34059835
Gm06	34064545	34079109	34064545	34065488	34078168	34079109	88	---	---	---	---	34066042	34066058	-	82	34064545	34079099
Gm06	34065638	34077418	34065638	34069090	34074067	34077418	93	---	---	---	---	34073919	34073974	+	73	34065638	34077416
Gm06	34077418	34090726	34077418	34077727	34090417	34090726	91	---	---	---	---	34089895	34089960	+	71	---	---
Gm06	34094157	34109902	34094157	34095757	34108321	34109902	96	---	---	---	---	34108208	34108275	+	77	34094166	34109899
Gm06	34132539	34148880	34132539	34133170	34148234	34148880	88	---	---	---	---	34147638	34147654	+	82	34132539	34148877
Gm06	34150444	34169679	34150444	34152365	34167732	34169679	98	---	---	---	---	34167016	34167030	+	80	34150444	34169674
Gm06	34180289	34197376	34180289	34181885	34195771	34197376	95	---	---	---	---	34182506	34182543	-	73	34180307	34197374
Gm06	34180819	34196967	34180819	34181475	34196300	34196967	93	---	---	---	---	34182082	34182099	-	72	---	---
Gm06	34197427	34203832	34197436	34197779	34203484	34203826	87	34197422	34197426	34203833	34203837	34203236	34203263	+	92	34197427	34203826
Gm06	34214359	34220859	34214360	34215941	34219272	34220857	93	34214354	34214358	34220860	34220864	34216039	34216062	-	70	34214360	34220854
Gm06	34253363	34271291	34253363	34253593	34271061	34271291	96	---	---	---	---	34254239	34254276	-	71	---	---
Gm06	34263937	34271508	34263937	34264180	34271283	34271508	89	---	---	---	---	34264449	34264471	-	73	---	---
Gm06	34304098	34310333	34304098	34304640	34309791	34310333	97	---	---	---	---	34304717	34304853	-	77	34304100	34310331
Gm06	34313659	34327599	34313659	34315667	34325589	34327599	93	---	---	---	---	34325113	34325128	+	87	34313659	34327597
Gm06	34339346	34345607	34339348	34339860	34345081	34345596	90	34339341	34339345	34345608	34345612	34339929	34340048	-	77	34339346	34345599
Gm06	34404212	34411723	34404227	34404497	34411451	34411721	88	34404207	34404211	34411724	34411728	34404773	34404788	-	93	34404220	34411705
Gm06	34428362	34444917	34428369	34428933	34444353	34444917	86	34428357	34428361	34444918	34444922	34429622	34429674	-	83	---	---
Gm06	34438808	34442634	34438808	34439343	34442064	34442619	88	34438803	34438807	34442635	34442639	34441929	34441991	+	74	34438808	34442630
Gm06	34450922	34466905	34450922	34451488	34466339	34466905	95	---	---	---	---	34465839	34465857	+	84	---	---
Gm06	34489739	34506821	34489744	34491914	34504640	34506810	99	34489732	34489738	34506822	34506828	34492457	34492473	-	76	34489744	34506808
Gm06	34516548	34535207	34516548	34517334	34534423	34535207	88	---	---	---	---	34518124	34518141	-	72	---	---
Gm06	34565122	34573357	34565122	34565976	34572500	34573357	86	---	---	---	---	34566118	34566225	-	72	---	---
Gm06	34577305	34593780	34577305	34578302	34592731	34593780	90	---	---	---	---	34578750	34578774	-	96	34577306	34593772
Gm06	34577670	34593330	34577670	34577876	34593109	34593315	96	34577665	34577669	34593331	34593335	34578400	34578427	-	75	---	---
Gm06	34594651	34606878	34594651	34595238	34606271	34606878	87	---	---	---	---	34595687	34595733	-	70	---	---
Gm06	34594828	34606616	34594828	34594976	34606467	34606616	88	---	---	---	---	34605971	34606006	+	72	---	---
Gm06	34633488	34640181	34633488	34635048	34638683	34640181	89	---	---	---	---	34635198	34635230	-	81	34633489	34640179
Gm06	34633729	34639833	34633729	34634722	34638924	34639833	87	---	---	---	---	34638751	34638776	+	88	34633742	34639814
Gm06	34657500	34661206	34657500	34658141	34660550	34661206	85	---	---	---	---	34660435	34660463	+	82	34657501	34661204
Gm06	34685848	34695136	34685855	34686859	34694125	34695129	99	34685842	34685847	34695137	34695142	34687156	34687169	-	85	34685853	34695123
Gm06	34702466	34711627	34702466	34703156	34710935	34711627	93	---	---	---	---	34703218	34703319	-	73	---	---
Gm06	34713343	34719514	34713343	34714139	34718712	34719514	93	---	---	---	---	34714167	34714179	-	76	---	---
Gm06	34744012	34753988	34744012	34745141	34752860	34753988	99	---	---	---	---	34752474	34752511	+	76	34744012	34753986
Gm06	34755241	34763380	34755241	34756069	34762541	34763380	97	---	---	---	---	34762217	34762237	+	76	34755241	34763378
Gm06	34763574	34768236	34763574	34763825	34767996	34768236	87	---	---	---	---	34767832	34767901	+	84	---	---
Gm06	34780670	34789931	34780670	34781222	34789379	34789931	90	---	---	---	---	34781368	34781388	-	71	34780674	34789929
Gm06	34817885	34833537	34817885	34819848	34831524	34833537	86	---	---	---	---	34831311	34831394	+	75	---	---
Gm06	34834342	34840990	34834342	34835493	34839839	34840990	94	---	---	---	---	34839728	34839785	+	79	34834345	34840985
Gm06	34846268	34852647	34846268	34847112	34851790	34852647	93	---	---	---	---	34847240	34847272	-	78	---	---
Gm06	34858866	34866980	34858866	34859992	34865858	34866980	95	34858860	34858865	34866981	34866986	34860244	34860286	-	74	34858866	34866977
Gm06	34891254	34906824	34891255	34892493	34905450	34906823	85	34891249	34891253	34906825	34906829	34904802	34904822	+	80	---	---
Gm06	34982718	34986386	34982725	34983252	34985843	34986386	91	34982713	34982717	34986387	34986391	34985713	34985769	+	75	---	---
Gm06	34991270	35008147	34991270	34991923	35007513	35008147	87	---	---	---	---	35006880	35006896	+	94	---	---
Gm06	34997859	35003250	34997859	34998769	35002337	35003250	97	---	---	---	---	35002193	35002212	+	75	34997864	35003248
Gm06	35009103	35015308	35009103	35009693	35014726	35015308	90	---	---	---	---	35009696	35009720	-	80	---	---
Gm06	35041049	35049463	35041049	35041713	35048802	35049463	91	---	---	---	---	35048475	35048499	+	76	35041050	35049446
Gm06	35082969	35088978	35082969	35083109	35088837	35088978	97	---	---	---	---	35083374	35083395	-	72	35082971	35088976
Gm06	35101691	35106623	35101692	35102836	35105475	35106623	91	35101686	35101690	35106624	35106628	35105360	35105384	+	72	35101701	35106621
Gm06	35220822	35230903	35220822	35222216	35229530	35230903	90	---	---	---	---	35229397	35229414	+	77	35220822	35230901
Gm06	35233615	35245193	35233615	35235352	35243446	35245193	93	---	---	---	---	35243304	35243319	+	81	35233615	35245189
Gm06	35247796	35257030	35247796	35248893	35255936	35257030	98	---	---	---	---	35249023	35249071	-	77	35247796	35257027
Gm06	35258548	35276987	35258548	35259449	35276092	35276987	90	---	---	---	---	35275646	35275687	+	71	35258564	35276970
Gm06	35264537	35271694	35264537	35265472	35270767	35271694	91	---	---	---	---	35270569	35270590	+	86	35264548	35271692
Gm06	35292865	35307720	35292865	35294436	35306160	35307720	96	---	---	---	---	35294490	35294557	-	77	35292865	35307718
Gm06	35323088	35332078	35323088	35323813	35331350	35332078	92	---	---	---	---	35324006	35324017	-	83	35323105	35332069
Gm06	35334112	35336774	35334121	35334369	35336513	35336762	95	35334107	35334111	35336775	35336779	35334444	35334457	-	71	35334118	35336773
Gm06	35376556	35392418	35376556	35378170	35390817	35392418	96	---	---	---	---	35390694	35390762	+	78	35376556	35392416
Gm06	35438198	35441994	35438198	35439164	35441045	35441994	91	---	---	---	---	35439216	35439243	-	75	35438209	35441992
Gm06	35444593	35463512	35444593	35446173	35461909	35463512	96	---	---	---	---	35461786	35461854	+	78	35444593	35463510
Gm06	35586812	35589310	35586812	35587118	35589004	35589310	92	---	---	---	---	35587177	35587218	-	73	35586817	35589308
Gm06	35604879	35614990	35604879	35605979	35613897	35614990	94	---	---	---	---	35606265	35606279	-	80	35604879	35614988
Gm06	35622889	35628449	35622889	35623877	35627452	35628436	98	35622882	35622888	35628450	35628456	35627273	35627300	+	71	35622891	35628437
Gm06	35631775	35640560	35631787	35632421	35639923	35640556	93	35631770	35631774	35640561	35640565	35632576	35632611	-	83	---	---
Gm06	35680711	35686238	35680711	35681675	35685274	35686238	98	---	---	---	---	35681742	35681789	-	81	35680712	35686236
Gm06	35704440	35714082	35704440	35704786	35713736	35714082	96	---	---	---	---	35705133	35705150	-	77	35704440	35714079
Gm06	35705946	35712763	35705946	35706809	35711875	35712763	91	---	---	---	---	35711621	35711669	+	79	35705964	35712762
Gm06	35706095	35712495	35706104	35706527	35712033	35712481	87	35706090	35706094	35712496	35712500	35706557	35706575	-	78	---	---
Gm06	35766326	35772736	35766330	35766767	35772284	35772721	89	35766321	35766325	35772737	35772741	35772063	35772076	+	85	35766341	35772730
Gm06	35802037	35813002	35802037	35803306	35811683	35813002	86	---	---	---	---	35811264	35811333	+	77	35802049	35812997
Gm06	35814346	35820427	35814346	35815862	35818909	35820427	97	---	---	---	---	35815943	35815974	-	81	---	---
Gm06	35814835	35820172	35814835	35815608	35819397	35820172	96	---	---	---	---	35815777	35815793	-	76	35814846	35820164
Gm06	35833462	35849658	35833463	35833959	35849156	35849648	85	35833457	35833461	35849659	35849663	35848436	35848462	+	85	---	---
Gm06	35834217	35848077	35834217	35834328	35847966	35848077	85	---	---	---	---	35847639	35847663	+	72	---	---
Gm06	35835649	35844932	35835650	35836651	35843935	35844932	99	35835644	35835648	35844933	35844937	35836791	35836804	-	71	35835650	35844930
Gm06	35897289	35905929	35897289	35898439	35904764	35905929	96	---	---	---	---	35898716	35898730	-	80	35897289	35905925
Gm06	35911835	35916861	35911847	35912208	35916507	35916855	92	35911830	35911834	35916862	35916866	35916292	35916319	+	75	35911840	35916858
Gm06	35929799	35951138	35929799	35931159	35949805	35951138	97	---	---	---	---	35948949	35948980	+	75	35929799	35951136
Gm06	35967271	35976612	35967271	35968275	35975608	35976612	99	---	---	---	---	35968450	35968507	-	72	35967276	35976610
Gm06	36043618	36049149	36043618	36044588	36048179	36049149	98	---	---	---	---	36044648	36044694	-	80	36043618	36049139
Gm06	36080966	36092362	36080981	36081685	36091647	36092350	87	36080961	36080965	36092363	36092367	36082086	36082103	-	83	---	---
Gm06	36109447	36118746	36109448	36110450	36117743	36118744	98	36109442	36109446	36118747	36118751	36117511	36117568	+	70	36109449	36118741
Gm06	36143542	36146081	36143542	36144059	36145587	36146081	94	---	---	---	---	36145513	36145533	+	90	---	---
Gm06	36157136	36166599	36157143	36158147	36165592	36166596	98	36157131	36157135	36166600	36166604	36158438	36158492	-	70	36157137	36166592
Gm06	36173534	36183767	36173534	36174172	36183129	36183767	95	---	---	---	---	36182836	36182864	+	82	36173542	36183765
Gm06	36193168	36209249	36193170	36194846	36207545	36209238	97	36193161	36193167	36209250	36209256	36206994	36207009	+	75	36193170	36209239
Gm06	36218599	36233128	36218599	36220213	36231527	36233128	92	---	---	---	---	36231396	36231472	+	75	36218599	36233125
Gm06	36273353	36289930	36273353	36274823	36288470	36289930	96	---	---	---	---	36274877	36274953	-	76	36273356	36289928
Gm06	36273616	36289395	36273616	36274288	36288734	36289395	95	---	---	---	---	36274877	36274953	-	76	36273616	36289387
Gm06	36309660	36325361	36309670	36311099	36323933	36325360	87	36309655	36309659	36325362	36325366	36311691	36311725	-	80	36309677	36325356
Gm06	36333016	36339581	36333016	36333375	36339226	36339581	85	---	---	---	---	36339041	36339063	+	73	36333017	36339578
Gm06	36341300	36350551	36341300	36342638	36349264	36350551	93	---	---	---	---	36349027	36349060	+	85	---	---
Gm06	36352752	36357142	36352752	36352971	36356924	36357142	91	---	---	---	---	36353006	36353020	-	86	36352752	36357130
Gm06	36369144	36374693	36369151	36370115	36373714	36374678	99	36369139	36369143	36374694	36374698	36373599	36373646	+	81	36369148	36374676
Gm06	36384783	36405376	36384783	36386439	36403725	36405376	97	---	---	---	---	36387261	36387281	-	76	36384783	36405373
Gm06	36407692	36417392	36407692	36408820	36416263	36417392	99	---	---	---	---	36409083	36409140	-	70	36407694	36417390
Gm06	36427281	36443426	36427281	36428874	36441916	36443426	93	---	---	---	---	36429512	36429527	-	81	36427286	36443424
Gm06	36446437	36462237	36446437	36448007	36460662	36462237	95	---	---	---	---	36448061	36448127	-	77	36446438	36462235
Gm06	36446814	36461646	36446814	36447433	36461038	36461646	96	---	---	---	---	36448061	36448114	-	72	---	---
Gm06	36464184	36467642	36464196	36464373	36467451	36467628	97	36464178	36464183	36467643	36467648	36464457	36464527	-	81	---	---
Gm06	36473078	36482451	36473078	36473534	36481995	36482451	98	---	---	---	---	36473737	36473774	-	71	36473078	36482437
Gm06	36499186	36504587	36499188	36499620	36504156	36504587	98	36499180	36499185	36504588	36504593	36499732	36499744	-	84	36499188	36504585
Gm06	36527268	36535656	36527268	36527733	36535215	36535656	86	---	---	---	---	36534875	36534894	+	70	36527268	36535652
Gm06	36556632	36560308	36556632	36557023	36559922	36560308	86	---	---	---	---	36557053	36557168	-	79	36556636	36560305
Gm06	36562351	36570779	36562351	36562792	36570315	36570779	87	---	---	---	---	36563112	36563131	-	70	36562353	36570777
Gm06	36577407	36586052	36577420	36577964	36585501	36586044	88	36577402	36577406	36586053	36586057	36578228	36578250	-	73	36577420	36586041
Gm06	36587926	36593841	36587935	36588185	36593597	36593841	95	36587921	36587925	36593842	36593846	36588392	36588409	-	83	---	---
Gm06	36608224	36617993	36608224	36609377	36616841	36617993	95	---	---	---	---	36609638	36609695	-	70	36608230	36617991
Gm06	36639437	36647050	36639440	36641595	36644778	36647038	90	36639431	36639436	36647051	36647056	36641706	36641726	-	85	36639438	36647041
Gm06	36662686	36672008	36662695	36663016	36671685	36672005	96	36662681	36662685	36672009	36672013	36663251	36663450	-	84	36662688	36671999
Gm06	36689780	36698206	36689793	36690768	36697207	36698195	93	36689774	36689779	36698207	36698212	36696921	36696949	+	75	36689793	36698193
Gm06	36807527	36812634	36807527	36808323	36811865	36812634	95	---	---	---	---	36811751	36811821	+	84	36807528	36812632
Gm06	36826957	36834472	36826966	36828855	36832630	36834469	95	36826951	36826956	36834473	36834478	36828969	36829011	-	81	36826963	36834464
Gm06	36838006	36849858	36838006	36839518	36848301	36849858	91	---	---	---	---	36847902	36847927	+	84	36838012	36849856
Gm06	36850753	36866509	36850760	36852397	36864860	36866497	98	36850748	36850752	36866510	36866514	36852931	36852946	-	75	36850760	36866508
Gm06	36875504	36879083	36875504	36875888	36878689	36879076	85	36875499	36875503	36879084	36879088	36878551	36878563	+	84	36875504	36879074
Gm06	36881408	36898499	36881415	36883386	36896544	36898484	95	36881403	36881407	36898500	36898504	36895889	36895910	+	86	36881415	36898495
Gm06	36883679	36898484	36883679	36883790	36898374	36898484	95	---	---	---	---	36897645	36897731	+	72	36883682	36898482
Gm06	36927685	36931086	36927685	36929070	36929635	36931086	85	---	---	---	---	36929538	36929555	+	83	36927688	36931083
Gm06	36956191	36961204	36956197	36956362	36961032	36961198	94	36956186	36956190	36961205	36961209	---	---	0	--	---	---
Gm06	36962410	36972881	36962410	36962577	36972715	36972881	92	---	---	---	---	36963018	36963045	-	71	---	---
Gm06	36991763	37012079	36991763	36993436	37010426	37012079	97	---	---	---	---	36994263	36994286	-	70	36991766	37012077
Gm06	37015971	37021202	37015971	37016407	37020766	37021202	97	---	---	---	---	37016549	37016572	-	75	37015977	37021198
Gm06	37026802	37048446	37026802	37028587	37046656	37048446	93	---	---	---	---	37045824	37045866	+	76	37026807	37048438
Gm06	37031866	37046141	37031866	37033099	37044904	37046141	90	---	---	---	---	37033649	37033665	-	82	37031876	37046138
Gm06	37032732	37046367	37032732	37033373	37045773	37046367	86	---	---	---	---	37033726	37033828	-	71	37032739	37046361
Gm06	37062623	37078479	37062623	37064299	37076805	37078479	98	---	---	---	---	37064796	37064815	-	70	37062623	37078476
Gm06	37137690	37144295	37137690	37138617	37143378	37144295	90	---	---	---	---	37138836	37138854	-	78	37137690	37144278
Gm06	37182580	37200444	37182580	37182974	37200051	37200444	96	---	---	---	---	37199197	37199212	+	75	---	---
Gm06	37201410	37218264	37201410	37201679	37217995	37218264	96	---	---	---	---	37217200	37217214	+	80	37201412	37218262
Gm06	37263263	37275163	37263263	37264572	37273830	37275163	94	---	---	---	---	37273531	37273545	+	73	37263263	37275159
Gm06	37321956	37327168	37321967	37322950	37326186	37327168	88	37321948	37321955	37327169	37327176	37323017	37323064	-	81	37321958	37327166
Gm06	37423067	37429518	37423067	37424016	37428542	37429518	90	---	---	---	---	37428349	37428363	+	80	37423067	37429516
Gm06	37433357	37450223	37433357	37435041	37448528	37450210	98	37433352	37433356	37450224	37450228	37435668	37435689	-	86	37433357	37450222
Gm06	37435889	37445794	37435889	37437110	37444593	37445794	97	---	---	---	---	37444276	37444333	+	70	37435890	37445792
Gm06	37453204	37460766	37453211	37453496	37460474	37460757	88	37453199	37453203	37460767	37460771	37453821	37453845	-	76	---	---
Gm06	37477056	37482453	37477057	37477969	37481536	37482447	96	37477051	37477055	37482454	37482458	37478101	37478120	-	70	37477058	37482451
Gm06	37487924	37493717	37487924	37488111	37493530	37493717	98	---	---	---	---	37488340	37488378	-	71	37487925	37493712
Gm06	37499205	37504247	37499205	37499636	37503813	37504244	98	37499200	37499204	37504248	37504252	37503688	37503700	+	84	37499205	37504242
Gm06	37504969	37520583	37504977	37505374	37520183	37520580	99	37504964	37504968	37520584	37520588	37519490	37519505	+	81	---	---
Gm06	37557805	37575673	37557812	37558007	37575469	37575664	95	37557800	37557804	37575674	37575678	37558823	37558850	-	75	---	---
Gm06	37563513	37573150	37563513	37563938	37572725	37573150	96	---	---	---	---	37564334	37564378	-	73	37563519	37573139
Gm06	37598998	37603656	37599003	37599280	37603373	37603650	98	37598990	37598997	37603657	37603664	37603269	37603316	+	70	37599003	37603654
Gm06	37610801	37614261	37610801	37611062	37614000	37614261	96	---	---	---	---	37611194	37611209	-	87	37610801	37614258
Gm06	37665755	37669092	37665757	37666076	37668764	37669083	91	37665750	37665754	37669093	37669097	37666153	37666182	-	83	37665761	37669088
Gm06	37692957	37701128	37692957	37693311	37700774	37701128	89	---	---	---	---	37700473	37700514	+	73	37692961	37701126
Gm06	37732594	37753806	37732594	37733638	37752749	37753801	90	37732586	37732593	37753807	37753814	37751869	37751885	+	76	37732601	37753798
Gm06	37742151	37746037	37742151	37743360	37744819	37746036	96	37742146	37742150	37746038	37746042	37744721	37744755	+	74	37742151	37746033
Gm06	37772724	37777128	37772724	37773769	37776085	37777128	90	---	---	---	---	37775976	37776007	+	71	37772734	37777126
Gm06	37797138	37801844	37797138	37797415	37801578	37801844	90	---	---	---	---	37797586	37797612	-	70	---	---
Gm06	37807271	37818179	37807271	37807434	37818008	37818179	88	---	---	---	---	37807707	37807738	-	81	37807276	37818176
Gm06	37807797	37814014	37807805	37808270	37813542	37814007	95	37807792	37807796	37814015	37814019	37808417	37808438	-	72	37807805	37814005
Gm06	37824514	37829892	37824514	37824802	37829604	37829892	98	---	---	---	---	37829433	37829464	+	84	37824516	37829882
Gm06	37838869	37855105	37838883	37840542	37853423	37855101	98	37838864	37838868	37855106	37855110	37852780	37852798	+	84	37838871	37855104
Gm06	37860694	37866709	37860695	37861087	37866342	37866707	90	37860689	37860693	37866710	37866714	37861252	37861291	-	75	37860696	37866705
Gm06	37881415	37887005	37881415	37881743	37886676	37887005	88	---	---	---	---	37886533	37886592	+	78	---	---
Gm06	37892886	37908737	37892886	37894523	37907084	37908737	97	---	---	---	---	37895066	37895081	-	75	37892886	37908735
Gm06	37979121	37984722	37979121	37980249	37983604	37984722	98	---	---	---	---	37980394	37980408	-	86	37979121	37984719
Gm06	38001455	38006672	38001462	38002403	38005703	38006661	95	38001450	38001454	38006673	38006677	38005588	38005635	+	83	38001462	38006659
Gm06	38046618	38066524	38046620	38047018	38066119	38066518	88	38046613	38046617	38066525	38066529	38065376	38065394	+	73	38046630	38066511
Gm06	38055522	38060231	38055534	38055855	38059904	38060225	97	38055517	38055521	38060232	38060236	38059702	38059730	+	75	38055524	38060229
Gm06	38070242	38077876	38070242	38071002	38077062	38077876	91	---	---	---	---	38076856	38076870	+	80	38070244	38077873
Gm06	38141342	38146755	38141342	38141751	38146339	38146748	99	38141333	38141341	38146756	38146764	38141888	38141899	-	83	38141342	38146754
Gm06	38152664	38157659	38152664	38152910	38157413	38157659	98	---	---	---	---	38157237	38157251	+	80	38152667	38157658
Gm06	38170594	38175381	38170594	38171204	38174765	38175381	89	---	---	---	---	38171353	38171368	-	93	38170595	38175379
Gm06	38179671	38185232	38179671	38180776	38184127	38185232	99	---	---	---	---	38183972	38183986	+	86	38179674	38185230
Gm06	38243020	38252109	38243032	38243629	38251508	38252105	94	38243015	38243019	38252110	38252114	38251210	38251236	+	74	38243024	38252103
Gm06	38243041	38251970	38243049	38243483	38251525	38251959	94	38243035	38243040	38251971	38251976	38251210	38251236	+	74	38243050	38251968
Gm06	38301999	38308857	38301999	38302408	38308446	38308857	89	---	---	---	---	38302640	38302709	-	71	38302000	38308855
Gm06	38348902	38365774	38348902	38349314	38365360	38365774	91	---	---	---	---	38350007	38350029	-	78	---	---
Gm06	38363311	38377367	38363319	38363649	38377019	38377359	87	38363306	38363310	38377368	38377372	38364193	38364221	-	79	---	---
Gm06	38368674	38372648	38368674	38369516	38371827	38372648	92	---	---	---	---	38369617	38369631	-	73	---	---
Gm06	38383165	38390396	38383165	38383584	38389977	38390396	94	---	---	---	---	38383858	38383904	-	78	---	---
Gm06	38398846	38408507	38398852	38400309	38407062	38408505	91	38398840	38398845	38408508	38408513	38400356	38400371	-	75	38398852	38408503
Gm06	38429498	38435530	38429498	38430571	38434458	38435530	99	---	---	---	---	38434322	38434342	+	71	---	---
Gm06	38449352	38452989	38449352	38449594	38452751	38452989	92	---	---	---	---	---	---	0	--	38449355	38452987
Gm06	38473475	38478247	38473485	38473822	38477906	38478243	94	38473470	38473474	38478248	38478252	38473897	38473909	-	76	38473485	38478241
Gm06	38491745	38498047	38491745	38492373	38497415	38498043	98	38491738	38491744	38498048	38498054	38492492	38492545	-	81	38491747	38498043
Gm06	38500345	38519289	38500356	38501301	38518318	38519289	85	38500338	38500344	38519290	38519296	38501660	38501678	-	78	---	---
Gm06	38506701	38513692	38506701	38508137	38512224	38513692	90	---	---	---	---	38508287	38508310	-	91	---	---
Gm06	38573837	38585740	38573842	38574782	38584799	38585734	89	38573832	38573836	38585741	38585745	38575241	38575282	-	73	38573842	38585736
Gm06	38573985	38585632	38573985	38574682	38584942	38585632	89	---	---	---	---	38575037	38575065	-	72	---	---
Gm06	38596274	38601122	38596274	38596511	38600883	38601122	92	---	---	---	---	38596570	38596681	-	75	---	---
Gm06	38624778	38643372	38624778	38626311	38641869	38643371	90	38624773	38624777	38643373	38643377	38641116	38641138	+	73	38624778	38643368
Gm06	38634034	38640315	38634034	38634806	38639539	38640315	95	---	---	---	---	38639302	38639325	+	79	38634043	38640313
Gm06	38709153	38712441	38709153	38709470	38712108	38712441	86	---	---	---	---	38709558	38709577	-	85	---	---
Gm06	38753856	38759328	38753856	38754843	38758347	38759328	97	---	---	---	---	38754975	38754992	-	88	38753857	38759326
Gm06	38760963	38772902	38760963	38763074	38770741	38772902	90	---	---	---	---	38770665	38770678	+	71	38760963	38772896
Gm06	38764199	38774687	38764199	38765993	38772897	38774687	96	---	---	---	---	38766090	38766174	-	71	---	---
Gm06	38783305	38789826	38783306	38783625	38789507	38789826	94	38783300	38783304	38789827	38789831	38789437	38789470	+	70	38783306	38789824
Gm06	38851953	38860768	38851953	38852295	38860426	38860768	90	---	---	---	---	38852678	38852702	-	76	38851953	38860765
Gm06	38876953	38879782	38876953	38877617	38879136	38879782	94	---	---	---	---	---	---	0	--	38876967	38879773
Gm06	38906716	38911870	38906716	38907087	38911503	38911870	92	---	---	---	---	38907089	38907110	-	100	38906716	38911867
Gm06	38941648	38946456	38941650	38941853	38946244	38946447	97	38941640	38941647	38946457	38946464	38946089	38946112	+	79	---	---
Gm06	38947141	38952172	38947142	38947510	38951802	38952172	90	38947136	38947140	38952173	38952177	38947679	38947725	-	78	---	---
Gm06	39011790	39020124	39011803	39011969	39019944	39020110	95	39011784	39011789	39020125	39020130	39012184	39012215	-	78	---	---
Gm06	39049740	39054468	39049740	39050009	39054205	39054468	90	---	---	---	---	39054017	39054030	+	78	39049740	39054463
Gm06	39093869	39102103	39093869	39094198	39101774	39102103	95	---	---	---	---	39101634	39101646	+	84	39093872	39102098
Gm06	39117332	39121989	39117332	39117621	39121700	39121989	94	---	---	---	---	39117675	39117722	-	72	39117332	39121985
Gm06	39134312	39138507	39134312	39134526	39138302	39138507	93	---	---	---	---	39134632	39134660	-	72	39134312	39138505
Gm06	39182027	39185666	39182027	39183058	39184612	39185666	94	---	---	---	---	39183111	39183139	-	79	---	---
Gm06	39191048	39194409	39191048	39191438	39194018	39194409	89	---	---	---	---	39193958	39193980	+	73	39191063	39194404
Gm06	39294809	39314494	39294809	39296461	39312843	39314494	97	---	---	---	---	39312058	39312084	+	70	39294814	39314492
Gm06	39343604	39349005	39343604	39344039	39348570	39349005	99	---	---	---	---	39344148	39344160	-	84	39343605	39349000
Gm06	39359517	39380176	39359521	39359744	39379942	39380165	93	39359512	39359516	39380177	39380181	39379176	39379190	+	86	39359521	39380163
Gm06	39364757	39379939	39364757	39365434	39379261	39379939	94	---	---	---	---	39378635	39378662	+	71	39364760	39379937
Gm06	39385671	39396286	39385671	39386797	39395161	39396286	92	---	---	---	---	39395028	39395042	+	86	---	---
Gm06	39387860	39402709	39387860	39388283	39402282	39402709	91	---	---	---	---	39388595	39388614	-	70	---	---
Gm06	39389700	39393815	39389700	39390189	39393325	39393815	92	---	---	---	---	39390325	39390346	-	77	39389702	39393812
Gm06	39396282	39400884	39396282	39396660	39400506	39400884	98	---	---	---	---	39396824	39396845	-	72	39396285	39400881
Gm06	39423125	39428220	39423125	39423618	39427727	39428220	96	---	---	---	---	39423730	39423763	-	76	39423143	39428217
Gm06	39455621	39459032	39455621	39456034	39458619	39459032	96	---	---	---	---	39458489	39458504	+	75	39455621	39459029
Gm06	39459368	39463871	39459368	39459638	39463605	39463871	91	---	---	---	---	39463420	39463433	+	85	39459370	39463869
Gm06	39478383	39484867	39478386	39479479	39483732	39484862	92	39478377	39478382	39484868	39484873	39483637	39483654	+	83	39478390	39484863
Gm06	39518999	39524285	39518999	39519861	39523424	39524285	98	---	---	---	---	39519898	39519968	-	83	39519003	39524277
Gm06	39531925	39538241	39531925	39532061	39538105	39538241	94	---	---	---	---	39538032	39538055	+	75	---	---
Gm06	39546913	39552558	39546924	39548120	39551379	39552555	94	39546907	39546912	39552559	39552564	39548263	39548283	-	76	---	---
Gm06	39685185	39689279	39685185	39685458	39689006	39689279	93	---	---	---	---	39688862	39688876	+	73	39685186	39689274
Gm06	39690730	39695154	39690745	39691076	39694831	39695149	90	39690725	39690729	39695155	39695159	39694643	39694667	+	72	39690738	39695149
Gm06	39733891	39738258	39733899	39734308	39737846	39738248	94	39733885	39733890	39738259	39738264	39734472	39734483	-	83	---	---
Gm06	39775067	39779961	39775067	39775385	39779651	39779961	88	---	---	---	---	39775388	39775405	-	72	39775074	39779942
Gm06	39852640	39858931	39852640	39853134	39858439	39858931	93	---	---	---	---	39853280	39853294	-	86	39852641	39858929
Gm06	39867328	39872072	39867343	39867588	39871822	39872072	91	39867323	39867327	39872073	39872077	39867665	39867687	-	82	---	---
Gm06	39887093	39902561	39887093	39888368	39901298	39902561	97	---	---	---	---	39900682	39900712	+	74	---	---
Gm06	39903301	39916233	39903301	39903466	39916068	39916233	97	---	---	---	---	39904033	39904075	-	76	39903306	39916224
Gm06	39940340	39945269	39940340	39940540	39945069	39945269	98	---	---	---	---	---	---	0	--	39940343	39945267
Gm06	39975335	39994916	39975335	39976816	39993433	39994916	97	---	---	---	---	39976870	39976937	-	77	39975345	39994914
Gm06	40003340	40006406	40003340	40003779	40005961	40006406	85	---	---	---	---	---	---	0	--	---	---
Gm06	40039397	40058673	40039397	40040723	40057330	40058672	91	40039392	40039396	40058674	40058678	40041338	40041361	-	83	40039397	40058665
Gm06	40043391	40051008	40043391	40044978	40049356	40051008	85	---	---	---	---	40045126	40045149	-	83	40043391	40051005
Gm06	40072690	40079176	40072701	40072947	40078923	40079172	92	40072685	40072689	40079177	40079181	40073164	40073183	-	75	40072702	40079170
Gm06	40088706	40094073	40088706	40089612	40093166	40094073	99	---	---	---	---	40093015	40093034	+	70	40088706	40094071
Gm06	40124872	40129831	40124872	40125510	40129179	40129831	92	---	---	---	---	40129078	40129134	+	82	40124872	40129830
Gm06	40134856	40144047	40134867	40135937	40142958	40144047	95	40134851	40134855	40144048	40144052	40142779	40142808	+	90	40134867	40144045
Gm06	40135173	40143807	40135173	40135696	40143284	40143807	97	---	---	---	---	40142944	40142971	+	85	40135182	40143804
Gm06	40176088	40185287	40176088	40177053	40184322	40185287	98	---	---	---	---	40177396	40177409	-	85	40176088	40185284
Gm06	40185301	40197809	40185301	40186150	40196931	40197809	90	---	---	---	---	40186460	40186478	-	78	40185302	40197801
Gm06	40222163	40231277	40222163	40223278	40230184	40231277	96	---	---	---	---	40229969	40229983	+	86	40222163	40231272
Gm06	40268215	40274367	40268219	40269201	40273348	40274357	95	40268210	40268214	40274368	40274372	40273140	40273159	+	80	---	---
Gm06	40304369	40315029	40304369	40305010	40314399	40315029	96	---	---	---	---	40305432	40305446	-	73	---	---
Gm06	40320622	40341256	40320622	40320918	40340960	40341256	91	---	---	---	---	40321871	40321921	-	82	40320640	40341255
Gm06	40320918	40340961	40320918	40321827	40340052	40340961	99	---	---	---	---	40339151	40339201	+	74	40320918	40340959
Gm06	40323632	40338300	40323632	40325840	40336091	40338300	99	---	---	---	---	40326286	40326305	-	80	40323632	40338297
Gm06	40342116	40360376	40342116	40342745	40359778	40360376	87	---	---	---	---	40343405	40343421	-	76	---	---
Gm06	40391936	40405371	40391936	40393046	40404269	40405371	94	---	---	---	---	40403707	40403725	+	78	40391937	40405369
Gm06	40400180	40402607	40400180	40400536	40402236	40402606	91	40400175	40400179	40402608	40402612	40402141	40402166	+	84	40400182	40402598
Gm06	40440135	40443531	40440135	40440602	40443035	40443531	89	---	---	---	---	40440688	40440711	-	91	---	---
Gm06	40444336	40453616	40444336	40445337	40452615	40453616	99	---	---	---	---	40445477	40445490	-	71	40444337	40453614
Gm06	40488403	40490781	40488403	40488682	40490490	40490769	97	40488397	40488402	40490782	40490787	40490394	40490487	+	78	40488408	40490779
Gm06	40494986	40501881	40494986	40496564	40500262	40501881	92	---	---	---	---	40496699	40496730	-	87	---	---
Gm06	40512757	40524978	40512772	40513152	40524595	40524975	93	40512752	40512756	40524979	40524983	40524122	40524137	+	81	40512775	40524973
Gm06	40513332	40521761	40513332	40514280	40520863	40521761	89	---	---	---	---	40514517	40514550	-	82	---	---
Gm06	40536692	40544209	40536692	40537872	40543027	40544209	89	---	---	---	---	40542818	40542836	+	73	---	---
Gm06	40538344	40542645	40538344	40538593	40542383	40542645	92	---	---	---	---	40542235	40542279	+	75	40538347	40542640
Gm06	40574049	40584348	40574049	40575195	40583199	40584348	98	---	---	---	---	40575539	40575560	-	72	40574049	40584346
Gm06	40596795	40612717	40596795	40598399	40611145	40612717	94	---	---	---	---	40598453	40598516	-	73	40596800	40612715
Gm06	40617788	40621535	40617788	40618800	40620504	40621535	96	---	---	---	---	40620420	40620448	+	79	40617788	40621533
Gm06	40629842	40636029	40629842	40630015	40635855	40636029	91	---	---	---	---	40630256	40630287	-	71	---	---
Gm06	40633419	40637942	40633419	40634266	40637037	40637942	88	---	---	---	---	40636935	40636957	+	78	40633423	40637939
Gm06	40684392	40687349	40684407	40684883	40686882	40687336	95	40684387	40684391	40687350	40687354	40686782	40686822	+	73	40684405	40687340
Gm06	40738289	40743476	40738301	40738697	40743066	40743462	94	40738284	40738288	40743477	40743481	40742856	40742869	+	71	40738307	40743469
Gm06	40768637	40773111	40768637	40768942	40772806	40773111	94	---	---	---	---	40772656	40772685	+	76	40768637	40773109
Gm06	40792185	40798323	40792185	40792545	40797994	40798323	85	---	---	---	---	40797784	40797800	+	76	---	---
Gm06	40801150	40806397	40801150	40801986	40805558	40806397	97	---	---	---	---	40805406	40805425	+	70	40801151	40806395
Gm06	40972383	40978418	40972383	40972546	40978251	40978418	86	---	---	---	---	40972751	40972769	-	73	40972393	40978402
Gm06	41049919	41053093	41049919	41050390	41052631	41053093	87	---	---	---	---	41050449	41050502	-	77	41049921	41053091
Gm06	41069200	41078533	41069200	41069386	41078347	41078533	89	---	---	---	---	41078015	41078055	+	75	41069202	41078521
Gm06	41090580	41097437	41090584	41092263	41095735	41097423	97	41090575	41090579	41097438	41097442	41095561	41095587	+	81	41090582	41097424
Gm06	41097706	41107203	41097706	41098855	41106074	41107203	98	---	---	---	---	41105756	41105813	+	70	41097707	41107200
Gm06	41119144	41134226	41119144	41119532	41133838	41134226	97	---	---	---	---	41120224	41120238	-	80	41119155	41134221
Gm06	41144230	41157319	41144230	41144420	41157128	41157319	94	---	---	---	---	41144901	41144962	-	70	41144236	41157317
Gm06	41145445	41150282	41145445	41145773	41149954	41150282	96	---	---	---	---	41149767	41149787	+	80	---	---
Gm06	41225653	41230351	41225653	41226172	41229804	41230351	86	---	---	---	---	41229646	41229714	+	79	41225661	41230342
Gm06	41246242	41252873	41246254	41247735	41251349	41252863	94	41246237	41246241	41252874	41252878	41247876	41247916	-	75	41246248	41252868
Gm06	41246796	41252863	41246796	41247735	41251891	41252863	93	---	---	---	---	41247876	41247907	-	84	41246804	41252861
Gm06	41275686	41280807	41275686	41276111	41280382	41280807	90	---	---	---	---	41280219	41280265	+	80	---	---
Gm06	41281250	41291498	41281259	41281652	41291105	41291495	90	41281245	41281249	41291499	41291503	41281815	41281852	-	84	41281253	41291493
Gm06	41283818	41290340	41283818	41284295	41289857	41290340	91	---	---	---	---	41284464	41284479	-	100	41283821	41290338
Gm06	41428059	41432994	41428059	41428272	41432788	41432994	89	---	---	---	---	41432601	41432631	+	83	---	---
Gm06	41502545	41511686	41502545	41503626	41510625	41511686	95	---	---	---	---	41503759	41503789	-	87	41502545	41511684
Gm06	41513603	41518039	41513603	41514164	41517466	41518039	86	---	---	---	---	41514189	41514274	-	75	41513615	41518035
Gm06	41535086	41540997	41535086	41535983	41540065	41540996	93	41535079	41535085	41540998	41541004	41539960	41539974	+	73	41535088	41540993
Gm06	41558650	41571739	41558650	41558776	41571613	41571739	94	---	---	---	---	41559298	41559337	-	70	41558651	41571733
Gm06	41558776	41571597	41558776	41559160	41571213	41571597	97	---	---	---	---	41570683	41570696	+	85	41558776	41571595
Gm06	41561305	41569816	41561305	41562419	41568735	41569816	92	---	---	---	---	41562689	41562703	-	80	---	---
Gm06	41607517	41613793	41607521	41608634	41612667	41613783	93	41607509	41607516	41613794	41613801	41612610	41612621	+	75	41607527	41613788
Gm06	41607547	41613422	41607547	41608272	41612693	41613422	92	---	---	---	---	41612610	41612621	+	75	---	---
Gm06	41634437	41646177	41634451	41635131	41645484	41646168	95	41634432	41634436	41646178	41646182	41645075	41645168	+	74	41634444	41646174
Gm06	41635169	41653505	41635169	41638454	41649968	41653505	89	---	---	---	---	41649425	41649457	+	75	41635175	41653496
Gm06	41638874	41657119	41638885	41639668	41656334	41657113	86	41638868	41638873	41657120	41657125	41640482	41640502	-	80	41638878	41657111
Gm06	41652737	41660248	41652737	41653127	41659863	41660248	87	---	---	---	---	41653444	41653464	-	80	41652737	41660246
Gm06	41676717	41690110	41676717	41677111	41689716	41690110	93	---	---	---	---	41689100	41689113	+	71	41676717	41690108
Gm06	41692117	41709373	41692117	41692531	41708960	41709373	91	---	---	---	---	41708223	41708247	+	72	41692130	41709359
Gm06	41692595	41696775	41692595	41693550	41695809	41696775	93	---	---	---	---	41695734	41695746	+	92	41692597	41696769
Gm06	41698954	41719100	41698954	41699552	41718487	41719100	90	---	---	---	---	41700142	41700159	-	72	41698955	41719098
Gm06	41699557	41720253	41699557	41699809	41720001	41720253	94	---	---	---	---	41719189	41719208	+	75	41699568	41720245
Gm06	41699557	41720253	41699557	41699809	41720001	41720253	94	---	---	---	---	41719189	41719208	+	75	41699568	41720245
Gm06	41730415	41732972	41730415	41730747	41732641	41732972	94	---	---	---	---	41732559	41732586	+	78	41730415	41732970
Gm06	41735692	41744483	41735692	41735825	41744348	41744483	94	---	---	---	---	41744107	41744132	+	73	---	---
Gm06	41737656	41742548	41737656	41738022	41742162	41742548	86	---	---	---	---	41742089	41742108	+	70	41737664	41742542
Gm06	41765282	41773476	41765282	41768620	41769956	41773476	90	---	---	---	---	41769910	41769946	+	83	41765282	41773473
Gm06	41794068	41799361	41794068	41794261	41799169	41799361	90	---	---	---	---	41798923	41798952	+	83	41794077	41799348
Gm06	41794809	41798926	41794813	41795783	41797916	41798914	88	41794803	41794808	41798927	41798932	41797810	41797829	+	85	---	---
Gm06	41821227	41833115	41821237	41821594	41832741	41833100	92	41821222	41821226	41833116	41833120	41832183	41832196	+	85	41821230	41833102
Gm06	41828783	41848870	41828783	41829308	41848346	41848870	93	---	---	---	---	41847651	41847672	+	72	---	---
Gm06	41828930	41848779	41828942	41829215	41848506	41848779	92	41828925	41828929	41848780	41848784	41847651	41847672	+	72	---	---
Gm06	41832021	41852779	41832021	41832542	41852258	41852779	95	---	---	---	---	41833490	41833503	-	92	41832025	41852762
Gm06	41832328	41852779	41832328	41832542	41852565	41852779	96	---	---	---	---	41851707	41851721	+	80	41832334	41852762
Gm06	41833233	41854749	41833235	41833646	41854325	41854743	93	41833227	41833232	41854750	41854755	41834551	41834565	-	86	41833237	41854741
Gm06	41856625	41863135	41856625	41857143	41862617	41863135	94	---	---	---	---	41862481	41862499	+	73	41856626	41863130
Gm06	41872586	41878948	41872586	41873398	41878080	41878948	87	---	---	---	---	41873543	41873570	-	75	---	---
Gm06	41905810	41915137	41905815	41906459	41914482	41915128	96	41905805	41905809	41915138	41915142	41914309	41914325	+	76	---	---
Gm06	41907749	41919982	41907763	41910925	41916838	41919970	96	41907744	41907748	41919983	41919987	41911167	41911182	-	81	41907759	41919975
Gm06	41910920	41920681	41910920	41911278	41920320	41920681	98	---	---	---	---	41920126	41920138	+	76	---	---
Gm06	41911268	41921729	41911275	41911596	41921401	41921722	98	41911263	41911267	41921730	41921734	41920930	41920945	+	87	---	---
Gm06	41934938	41952697	41934939	41935715	41951916	41952694	94	41934933	41934937	41952698	41952702	41951106	41951121	+	75	---	---
Gm06	42013075	42027993	42013075	42013753	42027312	42027993	98	---	---	---	---	42026696	42026721	+	80	42013089	42027983
Gm06	42029859	42032978	42029859	42030668	42032169	42032978	97	---	---	---	---	---	---	0	--	---	---
Gm06	42034399	42049926	42034399	42035299	42048996	42049926	93	---	---	---	---	42048361	42048387	+	81	---	---
Gm06	42069817	42074438	42069817	42070058	42074197	42074438	97	---	---	---	---	42070176	42070209	-	73	42069824	42074435
Gm06	42081568	42100763	42081579	42083930	42098422	42100762	95	42081563	42081567	42100764	42100768	42084620	42084634	-	86	---	---
Gm06	42086418	42103718	42086418	42087180	42102957	42103718	93	---	---	---	---	42102356	42102392	+	72	---	---
Gm06	42089084	42094207	42089088	42089565	42093721	42094196	96	42089079	42089083	42094208	42094212	42089686	42089717	-	75	---	---
Gm06	42111561	42122601	42111564	42111857	42122271	42122586	89	42111556	42111560	42122602	42122606	42121986	42122012	+	77	---	---
Gm06	42112944	42124779	42112959	42113729	42124036	42124778	88	42112939	42112943	42124780	42124784	42123525	42123548	+	75	42112952	42124777
Gm06	42126243	42147977	42126243	42127103	42147103	42147977	93	---	---	---	---	42146253	42146273	+	85	42126253	42147963
Gm06	42141383	42157111	42141383	42143052	42155481	42157111	86	---	---	---	---	42154859	42154872	+	71	42141396	42157101
Gm06	42157746	42165845	42157754	42159168	42164462	42165839	90	42157741	42157745	42165846	42165850	42164197	42164219	+	73	---	---
Gm06	42159219	42166076	42159219	42159478	42165837	42166076	87	---	---	---	---	42159773	42159795	-	73	42159222	42166065
Gm06	42159232	42165992	42159232	42159374	42165850	42165992	94	---	---	---	---	42159541	42159555	-	73	42159232	42165975
Gm06	42193613	42207225	42193613	42195179	42205651	42207225	93	---	---	---	---	42195607	42195618	-	75	42193618	42207220
Gm06	42197879	42204542	42197883	42198134	42204280	42204531	96	42197874	42197878	42204543	42204547	42198276	42198302	-	77	42197884	42204537
Gm06	42223517	42229699	42223523	42223623	42229599	42229699	93	42223512	42223516	42229700	42229704	42229334	42229362	+	75	---	---
Gm06	42240835	42261014	42240848	42241208	42260645	42261002	97	42240829	42240834	42261015	42261020	42241991	42242014	-	70	42240835	42261012
Gm06	42249544	42265976	42249544	42251648	42263852	42265976	93	---	---	---	---	42252162	42252185	-	83	---	---
Gm06	42266087	42275174	42266087	42267162	42274057	42275174	88	---	---	---	---	42273839	42273851	+	92	42266088	42275160
Gm06	42272740	42293427	42272740	42273561	42292695	42293427	85	---	---	---	---	42274424	42274450	-	70	42272742	42293424
Gm06	42311778	42320943	42311781	42312931	42319780	42320929	98	42311772	42311777	42320944	42320949	42319463	42319520	+	70	42311782	42320931
Gm06	42338570	42342864	42338570	42338801	42342634	42342864	90	---	---	---	---	42342465	42342487	+	78	---	---
Gm06	42349251	42353021	42349251	42349888	42352369	42353021	96	---	---	---	---	42352328	42352360	+	78	42349258	42353019
Gm06	42379000	42385487	42379000	42379468	42385019	42385487	98	---	---	---	---	42379671	42379684	-	85	42379000	42385484
Gm06	42385612	42395954	42385612	42386751	42394803	42395954	96	---	---	---	---	42394437	42394458	+	77	42385612	42395952
Gm06	42446339	42464599	42446339	42446604	42464334	42464599	95	---	---	---	---	42463627	42463678	+	73	42446340	42464596
Gm06	42454517	42462232	42454517	42456777	42459973	42462232	99	---	---	---	---	42459839	42459859	+	85	42454517	42462227
Gm06	42595812	42608193	42595812	42596034	42607971	42608193	90	---	---	---	---	42607943	42607969	+	88	42595820	42608189
Gm06	42603146	42621636	42603146	42603713	42621075	42621636	89	---	---	---	---	42620304	42620319	+	81	42603158	42621625
Gm06	42609536	42615467	42609551	42610297	42614707	42615452	87	42609531	42609535	42615468	42615472	42614527	42614540	+	78	42609537	42615460
Gm06	42624991	42645884	42625001	42626756	42644093	42645873	92	42624985	42624990	42645885	42645890	42627536	42627550	-	80	42624992	42645873
Gm06	42628144	42648005	42628144	42628598	42647551	42648005	97	---	---	---	---	42646622	42646638	+	88	---	---
Gm06	42647995	42654601	42648004	42648515	42654074	42654587	97	42647989	42647994	42654602	42654607	42653832	42653856	+	80	42647996	42654596
Gm06	42687399	42692052	42687399	42687624	42691827	42692052	97	42687394	42687398	42692053	42692057	42687731	42687759	-	72	42687399	42692048
Gm06	42697393	42704553	42697393	42697675	42704271	42704553	85	---	---	---	---	42697985	42698004	-	70	---	---
Gm06	42761645	42781258	42761645	42763056	42779808	42781258	90	---	---	---	---	42778994	42779007	+	78	42761657	42781242
Gm06	42762059	42780611	42762065	42762446	42780232	42780611	91	42762054	42762058	42780612	42780616	42762497	42762529	-	72	42762061	42780610
Gm06	42764408	42774001	42764411	42766113	42772300	42773990	96	42764403	42764407	42774002	42774006	42766253	42766284	-	84	42764411	42773987
Gm06	42776139	42784259	42776153	42777227	42783138	42784244	86	42776134	42776138	42784260	42784264	42782908	42782925	+	77	42776144	42784246
Gm06	42788011	42793046	42788011	42788318	42792757	42793046	88	---	---	---	---	42792621	42792632	+	83	42788012	42793041
Gm06	42797993	42806447	42797993	42799089	42805338	42806447	89	---	---	---	---	42799368	42799382	-	80	42797993	42806445
Gm06	42808926	42817969	42808926	42809972	42816895	42817969	94	---	---	---	---	42816681	42816695	+	86	42808927	42817967
Gm06	42808948	42817733	42808948	42809770	42816917	42817733	97	---	---	---	---	42810111	42810126	-	75	---	---
Gm06	42852199	42857487	42852199	42852582	42857104	42857487	94	---	---	---	---	42852760	42852787	-	71	42852201	42857484
Gm06	42933900	42943977	42933900	42934908	42943008	42943977	91	---	---	---	---	42935201	42935215	-	80	42933905	42943975
Gm06	42984240	42988840	42984242	42984462	42988610	42988831	93	42984235	42984239	42988841	42988845	42988403	42988421	+	78	42984240	42988836
Gm06	42998763	43005974	42998763	42999336	43005400	43005974	86	---	---	---	---	43005258	43005276	+	73	42998773	43005956
Gm06	43009449	43030691	43009449	43010247	43029894	43030691	85	---	---	---	---	43011102	43011128	-	74	---	---
Gm06	43022139	43024605	43022139	43022374	43024374	43024605	95	---	---	---	---	43024296	43024337	+	83	43022140	43024603
Gm06	43073954	43078417	43073954	43074220	43078152	43078417	91	---	---	---	---	43074339	43074373	-	80	43073955	43078415
Gm06	43083672	43088743	43083672	43084835	43087580	43088743	98	---	---	---	---	43084957	43084973	-	70	43083674	43088739
Gm06	43104963	43117280	43104963	43105838	43116428	43117280	85	---	---	---	---	43115899	43115966	+	72	43104968	43117264
Gm06	43118528	43138811	43118531	43118887	43138453	43138807	85	43118523	43118527	43138812	43138816	43119712	43119725	-	92	43118539	43138810
Gm06	43131359	43133925	43131359	43131694	43133593	43133925	95	---	---	---	---	43131747	43131774	-	78	43131359	43133921
Gm06	43153250	43161429	43153250	43154785	43159758	43161429	87	---	---	---	---	43154926	43154958	-	81	43153250	43161427
Gm06	43184593	43189780	43184593	43184979	43189388	43189780	88	---	---	---	---	43189167	43189249	+	79	43184597	43189777
Gm06	43235788	43238213	43235788	43236172	43237833	43238213	95	---	---	---	---	43236235	43236272	-	73	43235788	43238210
Gm06	43254923	43258501	43254932	43255401	43258027	43258493	97	43254918	43254922	43258502	43258506	---	---	0	--	43254925	43258496
Gm06	43259831	43263576	43259831	43260050	43263351	43263576	90	---	---	---	---	43263334	43263348	+	73	---	---
Gm06	43273027	43286232	43273035	43273977	43285288	43286230	99	43273020	43273026	43286233	43286239	43274507	43274524	-	77	43273027	43286230
Gm06	43302745	43318803	43302745	43304903	43316645	43318803	99	---	---	---	---	43305441	43305456	-	75	43302745	43318800
Gm06	43324989	43344153	43324989	43326561	43342635	43344153	93	---	---	---	---	43326615	43326688	-	75	43324993	43344151
Gm06	43357921	43365270	43357921	43358877	43364312	43365270	96	---	---	---	---	43364150	43364170	+	85	43357929	43365268
Gm06	43398870	43402496	43398870	43399240	43402123	43402496	91	---	---	---	---	43399334	43399353	-	80	---	---
Gm06	43447730	43453832	43447730	43447953	43453609	43453832	87	---	---	---	---	43448063	43448074	-	75	---	---
Gm06	43460845	43465284	43460852	43461155	43464980	43465283	96	43460840	43460844	43465285	43465289	43464847	43464901	+	70	43460857	43465280
Gm06	43476151	43480286	43476151	43476350	43480087	43480286	99	---	---	---	---	43479946	43479966	+	80	---	---
Gm06	43482097	43486728	43482097	43482511	43486329	43486728	89	---	---	---	---	43482530	43482542	-	84	43482097	43486726
Gm06	43491237	43504298	43491237	43492086	43503449	43504298	99	---	---	---	---	43502905	43502922	+	77	43491240	43504296
Gm06	43491329	43504045	43491339	43491831	43503551	43504043	99	43491323	43491328	43504046	43504051	43492391	43492406	-	87	---	---
Gm06	43527495	43530928	43527495	43528072	43530350	43530928	98	---	---	---	---	43528074	43528118	-	73	---	---
Gm06	43559580	43570671	43559580	43559884	43570367	43570671	85	---	---	---	---	43570012	43570025	+	85	43559592	43570654
Gm06	43611609	43615033	43611609	43611951	43614691	43615033	94	---	---	---	---	43612060	43612088	-	75	43611615	43615026
Gm06	43642327	43662731	43642327	43643979	43661078	43662731	98	---	---	---	---	43660307	43660320	+	85	43642327	43662729
Gm06	43673321	43683079	43673321	43673758	43682639	43683079	94	---	---	---	---	43682206	43682249	+	70	43673327	43683077
Gm06	43734029	43748420	43734029	43734366	43748095	43748420	88	---	---	---	---	43734865	43734882	-	77	---	---
Gm06	43736153	43746418	43736153	43737273	43745299	43746418	98	---	---	---	---	43737617	43737638	-	81	43736153	43746416
Gm06	43802089	43806346	43802104	43802425	43805998	43806346	89	43802084	43802088	43806347	43806351	43802495	43802527	-	75	---	---
Gm06	43841548	43858742	43841548	43842006	43858296	43858742	87	---	---	---	---	43857524	43857544	+	71	---	---
Gm06	43844236	43849385	43844251	43844615	43849019	43849381	96	43844231	43844235	43849386	43849390	43844787	43844802	-	81	43844251	43849378
Gm06	43870535	43873829	43870535	43870772	43873592	43873829	98	---	---	---	---	43870892	43870911	-	70	43870540	43873823
Gm06	43875189	43883616	43875189	43875902	43882885	43883616	86	---	---	---	---	43876212	43876241	-	86	---	---
Gm06	43894233	43898470	43894233	43894463	43898240	43898470	97	---	---	---	---	43898222	43898238	+	70	43894244	43898466
Gm06	43894867	43898249	43894867	43894994	43898122	43898249	96	---	---	---	---	---	---	0	--	43894875	43898248
Gm06	43909918	43912881	43909919	43910169	43912616	43912873	90	43909913	43909917	43912882	43912886	43912557	43912570	+	78	---	---
Gm06	43966296	43976700	43966301	43966423	43976571	43976693	95	43966290	43966295	43976701	43976706	43976162	43976186	+	92	---	---
Gm06	43980322	43986962	43980322	43980687	43986610	43986962	86	---	---	---	---	43986349	43986369	+	71	43980329	43986957
Gm06	44004085	44013140	44004096	44005000	44012218	44013133	95	44004079	44004084	44013141	44013146	44011950	44011978	+	72	44004090	44013121
Gm06	44025324	44030620	44025324	44025784	44030159	44030620	94	---	---	---	---	44025807	44025884	-	71	44025335	44030617
Gm06	44031017	44038666	44031017	44031483	44038200	44038666	96	---	---	---	---	44031632	44031647	-	75	---	---
Gm06	44044622	44052835	44044622	44045849	44051598	44052835	97	---	---	---	---	44051381	44051393	+	76	---	---
Gm06	44148615	44164411	44148615	44148815	44164208	44164411	87	---	---	---	---	44149510	44149538	-	72	44148616	44164392
Gm06	44154790	44158472	44154790	44156125	44157135	44158472	99	---	---	---	---	---	---	0	--	44154798	44158464
Gm06	44178823	44183833	44178823	44179178	44183478	44183833	96	---	---	---	---	44183276	44183327	+	71	44178831	44183831
Gm06	44198937	44213303	44198944	44199207	44213032	44213296	85	44198931	44198936	44213304	44213309	44199861	44199886	-	84	44198952	44213286
Gm06	44208153	44213044	44208153	44208538	44212657	44213044	94	---	---	---	---	44212468	44212507	+	70	44208153	44213035
Gm06	44216596	44220904	44216596	44216825	44220669	44220904	94	---	---	---	---	44220515	44220548	+	73	44216596	44220901
Gm06	44224167	44229444	44224167	44224587	44229024	44229444	97	---	---	---	---	44228819	44228905	+	79	44224167	44229442
Gm06	44229445	44250356	44229445	44230599	44249202	44250356	94	---	---	---	---	44230927	44230963	-	70	44229454	44250349
Gm06	44310562	44315437	44310565	44310942	44315053	44315437	96	44310554	44310561	44315438	44315445	44314874	44314913	+	70	44310565	44315436
Gm06	44344125	44350332	44344125	44344506	44349951	44350332	96	---	---	---	---	44344621	44344656	-	75	44344125	44350329
Gm06	44360487	44375420	44360487	44360812	44375102	44375420	92	---	---	---	---	44361450	44361507	-	70	---	---
Gm06	44377664	44389171	44377664	44378775	44388042	44389171	94	---	---	---	---	44379209	44379230	-	81	---	---
Gm06	44404914	44425185	44404925	44405638	44424465	44425172	90	44404907	44404913	44425186	44425192	44406556	44406580	-	80	---	---
Gm06	44405037	44424935	44405037	44405398	44424576	44424935	91	---	---	---	---	44406313	44406357	-	80	44405042	44424929
Gm06	44504402	44508044	44504403	44504872	44507580	44508044	97	44504397	44504401	44508045	44508049	44504981	44504993	-	84	44504403	44508039
Gm06	44544176	44548788	44544176	44544409	44548555	44548788	99	---	---	---	---	44544528	44544561	-	73	44544176	44548786
Gm06	44553601	44558782	44553610	44554040	44558340	44558770	99	44553596	44553600	44558783	44558787	44558236	44558253	+	72	44553606	44558777
Gm06	44599918	44610122	44599918	44600963	44609070	44610122	86	---	---	---	---	44608826	44608849	+	75	44599919	44610119
Gm06	44637986	44644875	44637986	44638800	44644049	44644875	96	---	---	---	---	44638934	44638980	-	70	44637986	44644872
Gm06	44645773	44662936	44645774	44646577	44662143	44662932	92	44645765	44645772	44662937	44662944	44661364	44661393	+	70	---	---
Gm06	44677385	44685749	44677385	44677821	44685322	44685749	89	---	---	---	---	44677863	44677900	-	84	44677391	44685732
Gm06	44690794	44696014	44690794	44691134	44695674	44696014	99	---	---	---	---	44691315	44691331	-	88	44690796	44696012
Gm06	44721195	44736635	44721195	44722303	44735507	44736626	87	44721189	44721194	44736636	44736641	44734920	44734932	+	92	44721201	44736622
Gm06	44766217	44771341	44766217	44766812	44770746	44771341	98	---	---	---	---	44766997	44767009	-	76	44766219	44771339
Gm06	44871169	44874407	44871169	44872165	44873414	44874407	90	---	---	---	---	---	---	0	--	---	---
Gm06	44872674	44874985	44872686	44872876	44874791	44874983	93	44872669	44872673	44874986	44874990	44874709	44874720	+	75	44872691	44874969
Gm06	44872680	44875036	44872686	44872920	44874791	44875024	92	44872674	44872679	44875037	44875042	44874709	44874720	+	75	44872691	44875028
Gm06	44876405	44887207	44876405	44876789	44886821	44887207	98	---	---	---	---	44886342	44886388	+	70	44876405	44887204
Gm06	44997385	45006437	44997398	44998315	45005532	45006429	90	44997380	44997384	45006438	45006442	45005247	45005273	+	81	44997403	45006435
Gm06	45019090	45025048	45019090	45019319	45024819	45025048	92	---	---	---	---	45019460	45019481	-	81	45019102	45025042
Gm06	45032530	45037743	45032537	45032920	45037348	45037731	96	45032525	45032529	45037744	45037748	45032998	45033032	-	71	45032541	45037734
Gm06	45043380	45055220	45043380	45043774	45054823	45055220	85	---	---	---	---	45044175	45044209	-	74	45043380	45055218
Gm06	45047763	45054657	45047763	45049464	45053002	45054657	93	---	---	---	---	45052830	45052849	+	80	45047763	45054655
Gm06	45091458	45099195	45091458	45091847	45098800	45099195	88	---	---	---	---	45098601	45098622	+	81	---	---
Gm06	45093010	45097442	45093013	45094411	45096124	45097430	88	45093005	45093009	45097443	45097447	45094458	45094473	-	75	45093014	45097428
Gm06	45133800	45142285	45133800	45134780	45141304	45142285	99	---	---	---	---	45135036	45135064	-	75	45133801	45142282
Gm06	45143136	45148405	45143146	45143558	45147960	45148399	89	45143131	45143135	45148406	45148410	45143737	45143761	-	80	45143138	45148400
Gm06	45160323	45165867	45160323	45160576	45165601	45165867	86	---	---	---	---	45160773	45160786	-	78	45160330	45165864
Gm06	45177359	45182805	45177367	45177763	45182401	45182797	97	45177353	45177358	45182806	45182811	45182169	45182187	+	73	45177364	45182802
Gm06	45261716	45269214	45261729	45261890	45269050	45269212	85	45261711	45261715	45269215	45269219	45262032	45262043	-	75	45261717	45269205
Gm06	45294885	45300395	45294885	45295833	45299434	45300395	96	---	---	---	---	45299319	45299366	+	81	45294885	45300392
Gm06	45435468	45451342	45435468	45438019	45448754	45451342	93	---	---	---	---	45438223	45438247	-	80	45435469	45451334
Gm06	45451688	45466388	45451691	45451875	45466197	45466382	89	45451683	45451687	45466389	45466393	45452346	45452363	-	94	45451694	45466384
Gm06	45451872	45455239	45451875	45452188	45454914	45455226	94	45451867	45451871	45455240	45455244	45454834	45454861	+	71	45451875	45455227
Gm06	45468356	45485344	45468356	45468858	45484835	45485344	94	---	---	---	---	45484095	45484113	+	84	---	---
Gm06	45556708	45560515	45556722	45557352	45559853	45560500	85	45556703	45556707	45560516	45560520	45557443	45557461	-	78	45556710	45560504
Gm06	45645538	45651926	45645544	45646397	45651060	45651916	93	45645533	45645537	45651927	45651931	45650962	45650998	+	72	---	---
Gm06	45647827	45655293	45647827	45648087	45655057	45655293	88	---	---	---	---	45648337	45648362	-	73	45647829	45655278
Gm06	45650100	45659926	45650100	45651179	45658845	45659926	93	---	---	---	---	45658756	45658774	+	73	---	---
Gm06	45657307	45663200	45657307	45658036	45662475	45663200	94	---	---	---	---	45662336	45662353	+	72	45657314	45663190
Gm06	45700864	45710433	45700865	45701108	45710181	45710433	88	45700853	45700863	45710434	45710444	45701379	45701412	-	88	45700878	45710431
Gm06	45729319	45746380	45729319	45730656	45744989	45746380	86	---	---	---	---	45744300	45744315	+	81	45729323	45746368
Gm06	45821252	45829265	45821256	45821699	45828806	45829256	86	45821247	45821251	45829266	45829270	45821857	45821870	-	85	---	---
Gm06	45875883	45893164	45875883	45876789	45892242	45893164	89	---	---	---	---	45877011	45877029	-	89	---	---
Gm06	45882898	45885461	45882898	45883232	45885127	45885461	96	---	---	---	---	45883286	45883313	-	78	45882898	45885458
Gm06	45898095	45902458	45898095	45899007	45901546	45902458	98	---	---	---	---	45899085	45899113	-	75	---	---
Gm06	45942798	45947506	45942798	45943393	45946907	45947506	86	---	---	---	---	45946754	45946904	+	70	---	---
Gm06	45948714	45953548	45948720	45948928	45953328	45953536	97	45948707	45948713	45953549	45953555	45949058	45949081	-	75	---	---
Gm06	45999566	46012527	45999566	45999822	46012271	46012527	91	---	---	---	---	46011682	46011696	+	86	45999568	46012522
Gm06	46004216	46012235	46004216	46004343	46012108	46012235	98	---	---	---	---	46004501	46004514	-	92	46004221	46012221
Gm06	46013806	46022180	46013806	46014185	46021803	46022180	88	---	---	---	---	46014478	46014501	-	75	46013815	46022174
Gm06	46028457	46033087	46028457	46030762	46030780	46033087	99	---	---	---	---	---	---	0	--	---	---
Gm06	46045616	46060038	46045620	46045821	46059823	46060024	90	46045610	46045615	46060039	46060044	46046505	46046522	-	88	46045617	46060021
Gm06	46075833	46089517	46075845	46076382	46088981	46089514	88	46075828	46075832	46089518	46089522	46076835	46076856	-	72	---	---
Gm06	46094692	46097460	46094692	46094967	46097181	46097460	91	---	---	---	---	46097132	46097147	+	81	46094702	46097458
Gm06	46234669	46239586	46234669	46235560	46238651	46239586	94	---	---	---	---	46238523	46238542	+	85	---	---
Gm06	46240549	46245343	46240549	46241631	46244224	46245343	88	---	---	---	---	---	---	0	--	---	---
Gm06	46316010	46322873	46316010	46316421	46322462	46322873	94	---	---	---	---	46316672	46316699	-	71	46316010	46322870
Gm06	46437466	46441580	46437466	46438573	46440472	46441580	85	---	---	---	---	46440452	46440470	+	73	---	---
Gm06	46441626	46446934	46441626	46442012	46446541	46446934	95	---	---	---	---	46446423	46446435	+	84	46441633	46446932
Gm06	46458200	46462834	46458200	46458433	46462601	46462834	97	---	---	---	---	46462448	46462481	+	73	46458200	46462831
Gm06	46487105	46492372	46487105	46487536	46491992	46492372	85	---	---	---	---	46487648	46487660	-	84	46487105	46492370
Gm06	46492991	46505764	46492998	46493431	46505318	46505751	95	46492986	46492990	46505765	46505769	46504755	46504782	+	75	46492992	46505745
Gm06	46514116	46517933	46514116	46514750	46517281	46517933	93	---	---	---	---	46514822	46514843	-	81	46514117	46517925
Gm06	46526054	46531891	46526058	46528478	46529471	46531891	99	46526041	46526053	46531892	46531904	46528556	46528578	-	73	46526055	46531876
Gm06	46532005	46549226	46532005	46534518	46546713	46549226	99	---	---	---	---	46535097	46535111	-	100	46532005	46549224
Gm06	46589311	46595199	46589311	46589521	46594987	46595199	90	---	---	---	---	46589735	46589793	-	74	---	---
Gm06	46593683	46600030	46593683	46593980	46599732	46600030	88	---	---	---	---	46594182	46594199	-	83	---	---
Gm06	46604600	46612313	46604600	46606858	46610054	46612313	98	---	---	---	---	46606970	46606990	-	85	46604600	46612310
Gm06	46680531	46686540	46680531	46680936	46686150	46686536	90	46680525	46680530	46686541	46686546	46680938	46680962	-	76	46680531	46686536
Gm06	46757625	46761376	46757625	46757987	46761027	46761376	90	---	---	---	---	46757999	46758012	-	85	---	---
Gm06	46761485	46766586	46761485	46761831	46766237	46766586	97	---	---	---	---	46766017	46766057	+	80	46761485	46766575
Gm06	46803015	46807931	46803023	46803411	46807529	46807919	94	46803010	46803014	46807932	46807936	46803548	46803587	-	70	46803016	46807924
Gm06	46942501	46948643	46942501	46943814	46947399	46948643	86	---	---	---	---	46947223	46947262	+	70	---	---
Gm06	46987191	47000341	46987200	46988097	46999430	47000327	99	46987185	46987190	47000342	47000347	46988620	46988637	-	77	46987206	47000329
Gm06	47071952	47081875	47071952	47072503	47081331	47081875	85	---	---	---	---	47072873	47072914	-	78	47071952	47081869
Gm06	47079016	47085200	47079027	47079430	47084797	47085197	92	47079010	47079015	47085201	47085206	47084646	47084680	+	82	---	---
Gm06	47092718	47098183	47092718	47092854	47098053	47098183	86	---	---	---	---	47093056	47093068	-	76	47092722	47098177
Gm06	47117099	47121920	47117111	47117293	47121727	47121909	95	47117093	47117098	47121921	47121926	47117304	47117366	-	73	47117105	47121912
Gm06	47296135	47299609	47296141	47296782	47298935	47299608	85	47296130	47296134	47299610	47299614	47298891	47298918	+	82	47296141	47299606
Gm06	47447020	47462201	47447020	47447354	47461877	47462201	90	---	---	---	---	47447968	47447987	-	75	---	---
Gm06	47448943	47466780	47448955	47450356	47465446	47466776	85	47448938	47448942	47466781	47466785	47451096	47451107	-	83	---	---
Gm06	47453071	47468865	47453080	47453249	47468687	47468856	93	47453066	47453070	47468866	47468870	47468122	47468175	+	77	47453071	47468847
Gm06	47634151	47644481	47634151	47636149	47642711	47644481	85	---	---	---	---	47636366	47636433	-	80	---	---
Gm06	47658060	47664013	47658061	47658268	47663801	47664008	95	47658055	47658059	47664014	47664018	47663626	47663753	+	71	---	---
Gm06	47674447	47687294	47674450	47675637	47686100	47687292	91	47674442	47674446	47687295	47687299	47685613	47685636	+	70	47674455	47687293
Gm06	47676029	47683891	47676029	47676368	47683532	47683891	89	---	---	---	---	47683202	47683231	+	76	47676031	47683886
Gm06	47677282	47680209	47677282	47678180	47679305	47680209	90	---	---	---	---	47679240	47679283	+	79	---	---
Gm06	47681676	47694383	47681676	47684190	47691844	47694383	85	---	---	---	---	47684541	47684554	-	92	47681690	47694380
Gm06	47688168	47695695	47688168	47688354	47695508	47695695	94	---	---	---	---	47695176	47695231	+	71	---	---
Gm06	47698568	47705162	47698568	47699087	47704643	47705162	99	---	---	---	---	47704402	47704426	+	80	47698569	47705158
Gm06	47708131	47712631	47708138	47708304	47712451	47712616	86	47708126	47708130	47712632	47712636	47708399	47708415	-	88	47708146	47712627
Gm06	47751567	47764841	47751575	47752456	47763944	47764827	86	47751562	47751566	47764842	47764846	47763554	47763566	+	76	---	---
Gm06	47753183	47766855	47753188	47754017	47765966	47766849	87	47753178	47753182	47766856	47766860	47765630	47765643	+	71	---	---
Gm06	47753183	47766855	47753188	47754017	47765966	47766849	87	47753178	47753182	47766856	47766860	47765630	47765643	+	71	---	---
Gm06	47754791	47770517	47754791	47756958	47768361	47770517	85	---	---	---	---	47767912	47767989	+	87	47754792	47770506
Gm06	47754791	47770724	47754791	47757159	47768361	47770724	85	---	---	---	---	47767912	47767989	+	87	47754792	47770721
Gm06	47757359	47771561	47757359	47757900	47771020	47771561	93	---	---	---	---	47758515	47758539	-	76	47757370	47771559
Gm06	48047264	48060648	48047264	48047796	48060118	48060648	90	---	---	---	---	48059509	48059590	+	71	---	---
Gm06	48058421	48061890	48058421	48058746	48061570	48061890	87	---	---	---	---	---	---	0	--	---	---
Gm06	48084386	48087949	48084386	48084830	48087519	48087949	95	---	---	---	---	---	---	0	--	48084386	48087947
Gm06	48127387	48137272	48127387	48128879	48135778	48137272	97	---	---	---	---	48128961	48129034	-	74	---	---
Gm06	48129604	48140600	48129618	48132046	48138011	48140586	88	48129598	48129603	48140601	48140606	48132285	48132325	-	80	48129612	48140586
Gm06	48138873	48149176	48138873	48141224	48146822	48149176	95	---	---	---	---	48141449	48141464	-	75	---	---
Gm06	48196761	48214025	48196761	48196990	48213800	48214025	92	---	---	---	---	48213027	48213065	+	71	---	---
Gm06	48197384	48207001	48197393	48198448	48205953	48206988	97	48197378	48197383	48207002	48207007	48205636	48205693	+	70	48197386	48206997
Gm06	48328621	48347450	48328621	48328833	48347238	48347450	94	---	---	---	---	48329621	48329678	-	75	48328628	48347445
Gm06	48750357	48762855	48750357	48750930	48762278	48762855	93	---	---	---	---	48762188	48762219	+	75	---	---
Gm06	48760265	48767276	48760265	48761001	48766549	48767276	88	---	---	---	---	48766409	48766430	+	72	48760276	48767270
Gm06	48764201	48774209	48764201	48764839	48773572	48774209	95	---	---	---	---	48765165	48765190	-	80	---	---
Gm06	48764899	48777299	48764902	48765514	48776665	48777288	92	48764894	48764898	48777300	48777304	48776277	48776290	+	100	48764904	48777289
Gm06	48767173	48772415	48767173	48768261	48771334	48772415	93	---	---	---	---	48768271	48768312	-	73	---	---
Gm06	48785475	48797103	48785475	48785927	48796649	48797103	94	---	---	---	---	48796253	48796266	+	71	48785478	48797099
Gm06	48786287	48795427	48786296	48789436	48792297	48795415	94	48786281	48786286	48795428	48795433	48792220	48792232	+	100	48786290	48795414
Gm06	48789767	48798681	48789767	48790152	48798283	48798681	90	---	---	---	---	48797980	48798073	+	73	---	---
Gm06	48791287	48799328	48791294	48791940	48798677	48799322	90	48791279	48791286	48799329	48799336	48792144	48792175	-	90	---	---
Gm06	48791413	48799005	48791419	48791615	48798802	48799003	88	48791407	48791412	48799006	48799011	48798711	48798730	+	70	---	---
Gm06	48909090	48917839	48909090	48909304	48917629	48917839	90	---	---	---	---	48917323	48917358	+	75	48909106	48917825
Gm06	48933321	48945697	48933336	48933506	48945509	48945686	94	48933316	48933320	48945698	48945702	48945165	48945244	+	82	---	---
Gm06	48936062	48940851	48936062	48936381	48940532	48940851	94	---	---	---	---	48940511	48940530	+	75	48936062	48940848
Gm06	48942580	48949109	48942580	48942902	48948776	48949109	88	---	---	---	---	48948551	48948585	+	77	---	---
Gm06	48942780	48949107	48942780	48942900	48948987	48949107	93	---	---	---	---	48948816	48948830	+	80	---	---
Gm06	49052265	49056704	49052265	49052534	49056447	49056704	91	---	---	---	---	49052587	49052615	-	96	49052269	49056692
Gm06	49212472	49231434	49212472	49215980	49227734	49231434	93	---	---	---	---	49216519	49216543	-	80	---	---
Gm06	49361478	49372184	49361478	49363329	49370310	49372184	90	---	---	---	---	49369995	49370067	+	72	49361495	49372178
Gm06	49607034	49617172	49607037	49608416	49615880	49617158	86	49607029	49607033	49617173	49617177	49615736	49615770	+	85	---	---
Gm06	49623416	49633519	49623416	49623590	49633348	49633519	89	---	---	---	---	49633047	49633076	+	83	---	---
Gm06	49644140	49649403	49644140	49644557	49648986	49649403	98	---	---	---	---	49644722	49644758	-	86	49644142	49649398
Gm06	49655727	49660303	49655727	49656040	49659986	49660298	98	49655722	49655726	49660304	49660308	49659846	49659902	+	71	49655727	49660302
Gm06	49661416	49682437	49661416	49661732	49682108	49682437	91	---	---	---	---	49662665	49662688	-	75	---	---
Gm06	49749208	49752708	49749216	49749648	49752271	49752703	96	49749203	49749207	49752709	49752713	---	---	0	--	49749216	49752704
Gm06	49860889	49866248	49860889	49861620	49865511	49866248	91	---	---	---	---	49865316	49865339	+	83	---	---
Gm06	49901639	49905273	49901639	49901828	49905084	49905273	86	---	---	---	---	49904961	49905005	+	75	49901651	49905268
Gm06	50050098	50052296	50050098	50050224	50052163	50052296	88	---	---	---	---	50050226	50050239	-	85	---	---
Gm06	50059494	50066625	50059494	50060260	50065772	50066625	86	---	---	---	---	50060501	50060521	-	71	---	---
Gm06	50258224	50262947	50258224	50258504	50262667	50262947	95	---	---	---	---	50262485	50262542	+	75	---	---
Gm06	50332588	50350537	50332588	50333993	50349129	50350537	88	---	---	---	---	50334734	50334749	-	75	---	---
Gm06	50333745	50339372	50333745	50333959	50339158	50339372	92	---	---	---	---	50334094	50334111	-	72	50333755	50339354
Gm06	50395384	50401186	50395384	50395846	50400722	50401186	89	---	---	---	---	50400700	50400716	+	76	50395396	50401172
Gm06	50428380	50432732	50428384	50428674	50432427	50432718	88	50428375	50428379	50432733	50432737	50432273	50432304	+	75	50428386	50432729
Gm06	50569355	50571913	50569355	50569685	50571587	50571913	93	---	---	---	---	50569739	50569766	-	78	50569355	50571910
Gm06	50636783	50645706	50636791	50636920	50645573	50645701	93	50636777	50636782	50645707	50645712	50645359	50645396	+	71	---	---
Gm06	50646037	50665110	50646037	50646726	50664391	50665110	86	---	---	---	---	50647357	50647373	-	88	50646047	50665092
Gm06	50668506	50689514	50668506	50669604	50688423	50689514	96	---	---	---	---	50670486	50670501	-	75	50668508	50689501
Gm06	50673178	50680606	50673178	50673836	50679957	50680606	96	---	---	---	---	---	---	0	--	---	---
Gm06	50688867	50692688	50688867	50689776	50691779	50692688	96	---	---	---	---	50691678	50691738	+	77	---	---
Gm06	50693840	50699825	50693840	50694142	50699524	50699825	96	---	---	---	---	50694323	50694345	-	82	---	---
Gm06	50706116	50722217	50706118	50706588	50721741	50722209	97	50706109	50706115	50722218	50722224	50706990	50707019	-	73	50706120	50722213
