# Supplementary material for: LtrDetector: A tool-suite for detecting long terminal repeat retrotransposons de-novo
Source: BMC Genomics. 2019 Jun 3;20:450. doi: 10.1186/s12864-019-5796-9 (PMC6547461; doi:10.1186/s12864-019-5796-9)
Supplement: Supplementary file 5 — LTR retrotransposons found by LtrDetector in Glycine max. This compressed file (.tar.gz) includes the LTR retrotransposons found by LtrDetector in BED format. (TAR.GZ 929 kb) [file 12864_2019_5796_MOESM5_ESM.gz › gmax/Gm05Detector.bed]

SeqID	Retrotransposon	Left_LTR	Right_LTR		Left_TSD	Right_TSD	Polypurine Tract		TG	CA
	Start	End	Start	End	Start	End	ID	Start	End	Start	End	Start	End	Strand	Purine%	Start	End
Gm05	79044	83699	79044	79156	83587	83699	88	---	---	---	---	83404	83418	+	86	79062	83697
Gm05	236317	243223	236317	237016	242521	243223	92	---	---	---	---	---	---	0	--	236318	243209
Gm05	244195	257656	244203	244602	257253	257652	87	244189	244194	257657	257662	244945	244964	-	70	244195	257647
Gm05	1265606	1270422	1265606	1265809	1270219	1270422	99	---	---	---	---	1270042	1270090	+	77	---	---
Gm05	1298979	1303529	1298979	1299160	1303348	1303529	91	---	---	---	---	1299322	1299334	-	92	1298980	1303525
Gm05	1622300	1627002	1622311	1622611	1626681	1626991	95	1622293	1622299	1627003	1627009	1622780	1622803	-	79	1622300	1626998
Gm05	2073169	2093042	2073169	2074097	2092101	2093042	85	---	---	---	---	2091336	2091365	+	83	---	---
Gm05	2074101	2079232	2074102	2074440	2078881	2079217	93	2074096	2074100	2079233	2079237	2078659	2078681	+	82	2074102	2079228
Gm05	2149757	2154445	2149757	2149931	2154264	2154445	86	---	---	---	---	2150104	2150120	-	70	2149758	2154438
Gm05	2205286	2210002	2205286	2205501	2209790	2210002	92	---	---	---	---	2209746	2209760	+	86	2205293	2210000
Gm05	2374173	2382858	2374173	2374441	2382597	2382858	87	---	---	---	---	2374600	2374627	-	82	2374176	2382839
Gm05	2404028	2415304	2404028	2406033	2413226	2415302	88	2404023	2404027	2415305	2415309	2406204	2406231	-	82	2404035	2415291
Gm05	2441890	2456141	2441890	2442596	2455468	2456141	85	---	---	---	---	2442943	2442959	-	88	2441894	2456139
Gm05	2481941	2487310	2481952	2482387	2486920	2487304	85	2481935	2481940	2487311	2487316	2486798	2486810	+	84	2481953	2487302
Gm05	2498177	2503540	2498177	2498570	2503147	2503540	99	---	---	---	---	2502955	2502972	+	72	2498179	2503538
Gm05	2574144	2577672	2574149	2574509	2577299	2577659	85	2574139	2574143	2577673	2577677	2577223	2577255	+	78	---	---
Gm05	2685837	2691301	2685837	2686300	2690837	2691301	99	---	---	---	---	2686412	2686424	-	84	2685837	2691299
Gm05	2883549	2903818	2883563	2886240	2901140	2903807	85	2883544	2883548	2903819	2903823	2886703	2886725	-	73	2883553	2903808
Gm05	2895067	2899895	2895067	2895410	2899558	2899895	92	---	---	---	---	2895495	2895536	-	73	---	---
Gm05	2909048	2913984	2909048	2909257	2913775	2913984	90	---	---	---	---	2913584	2913614	+	83	---	---
Gm05	2965866	2983251	2965866	2966778	2982330	2983251	90	---	---	---	---	2967540	2967556	-	82	---	---
Gm05	2965979	2983052	2965979	2966579	2982444	2983052	89	---	---	---	---	2967312	2967328	-	70	2965984	2983044
Gm05	2989255	3005322	2989255	2991340	3003264	3005322	89	---	---	---	---	2991745	2991765	-	76	---	---
Gm05	3221796	3226228	3221796	3222037	3225986	3226227	97	3221791	3221795	3226229	3226233	3222141	3222160	-	85	---	---
Gm05	3270112	3276398	3270112	3270507	3276014	3276398	85	---	---	---	---	3275909	3275937	+	72	3270113	3276387
Gm05	3366689	3371316	3366689	3366920	3371085	3371316	96	---	---	---	---	3370931	3370964	+	76	---	---
Gm05	3374946	3379284	3374946	3375654	3378579	3379284	94	---	---	---	---	3375715	3375785	-	74	3374948	3379281
Gm05	3538545	3543290	3538545	3538711	3543124	3543290	98	---	---	---	---	3538855	3538878	-	79	---	---
Gm05	3553208	3556081	3553208	3553506	3555783	3556081	93	---	---	---	---	---	---	0	--	3553208	3556079
Gm05	3604328	3608974	3604328	3604627	3608675	3608974	91	---	---	---	---	3608515	3608555	+	75	3604328	3608968
Gm05	3634426	3642707	3634426	3634899	3642233	3642707	85	3634418	3634425	3642708	3642715	3642003	3642021	+	73	3634432	3642704
Gm05	3965929	3969769	3965942	3966151	3969545	3969754	95	3965924	3965928	3969770	3969774	3969481	3969506	+	84	3965941	3969756
Gm05	3971012	3975994	3971012	3971178	3975828	3975994	95	---	---	---	---	3975616	3975636	+	85	3971013	3975992
Gm05	4037692	4043094	4037700	4037939	4042852	4043091	98	4037682	4037691	4043095	4043104	4038108	4038134	-	74	4037692	4043089
Gm05	4150012	4156033	4150019	4150508	4155527	4156018	94	4150007	4150011	4156034	4156038	4150518	4150543	-	73	4150020	4156018
Gm05	4302664	4309039	4302664	4303130	4308573	4309039	95	---	---	---	---	4303276	4303301	-	73	4302664	4309036
Gm05	4353612	4358672	4353622	4353906	4358373	4358657	96	4353607	4353611	4358673	4358677	4353950	4354003	-	75	---	---
Gm05	4362745	4368987	4362752	4363137	4368594	4368979	98	4362734	4362744	4368988	4368998	4368443	4368478	+	75	4362752	4368985
Gm05	4410349	4415155	4410349	4410970	4414547	4415155	88	---	---	---	---	4414368	4414386	+	94	4410351	4415152
Gm05	4432835	4437614	4432835	4433223	4437226	4437604	90	4432830	4432834	4437615	4437619	4433401	4433424	-	79	4432835	4437613
Gm05	4608749	4619296	4608749	4609152	4618891	4619293	96	4608744	4608748	4619297	4619301	4618417	4618444	+	75	4608749	4619295
Gm05	4610085	4615789	4610085	4610471	4615397	4615789	94	---	---	---	---	4610610	4610621	-	91	4610086	4615787
Gm05	4732143	4739895	4732143	4733027	4739007	4739895	90	---	---	---	---	4733081	4733148	-	73	4732148	4739893
Gm05	4775458	4777796	4775458	4775669	4777586	4777796	93	---	---	---	---	4777543	4777580	+	78	---	---
Gm05	4889175	4897428	4889175	4890412	4896176	4897428	88	---	---	---	---	4895887	4895901	+	80	4889176	4897426
Gm05	4979201	4984052	4979210	4979585	4983669	4984044	97	4979196	4979200	4984053	4984057	4983483	4983504	+	72	4979211	4984042
Gm05	4989053	5005304	4989053	4989329	5005029	5005304	94	---	---	---	---	5004361	5004380	+	75	---	---
Gm05	4991317	4999655	4991317	4993262	4997758	4999654	95	4991312	4991316	4999656	4999660	4993390	4993418	-	79	4991317	4999644
Gm05	5033072	5052339	5033085	5033411	5051995	5052337	90	5033065	5033071	5052340	5052346	5034056	5034073	-	72	5033080	5052335
Gm05	5034083	5048946	5034083	5035740	5047349	5048946	91	---	---	---	---	5036207	5036222	-	81	---	---
Gm05	5199649	5205230	5199649	5199872	5205004	5205230	95	---	---	---	---	5204845	5204873	+	86	5199650	5205211
Gm05	5272767	5279062	5272767	5273236	5278593	5279062	99	---	---	---	---	5278483	5278497	+	73	5272768	5279060
Gm05	5283650	5296858	5283650	5283878	5296610	5296858	85	---	---	---	---	5284482	5284498	-	70	5283659	5296840
Gm05	5387892	5391103	5387892	5388136	5390857	5391103	91	---	---	---	---	5390795	5390811	+	76	5387896	5391096
Gm05	5439826	5449818	5439838	5440958	5448687	5449812	92	5439820	5439825	5449819	5449824	5441199	5441238	-	72	5439830	5449810
Gm05	5491116	5500502	5491116	5491624	5499996	5500502	94	---	---	---	---	5491925	5491939	-	80	5491116	5500499
Gm05	5502514	5510127	5502515	5503715	5508914	5510114	90	5502509	5502513	5510128	5510132	5508672	5508688	+	82	5502515	5510111
Gm05	5534793	5542703	5534795	5535877	5541607	5542703	94	5534787	5534792	5542704	5542709	5541340	5541356	+	76	5534795	5542701
Gm05	5563550	5568263	5563558	5564072	5567738	5568249	89	5563545	5563549	5568264	5568268	5564146	5564256	-	73	5563556	5568247
Gm05	5669277	5674650	5669283	5669698	5674230	5674645	96	5669271	5669276	5674651	5674656	5669807	5669819	-	84	5669283	5674646
Gm05	5787879	5794327	5787879	5788812	5793394	5794327	99	---	---	---	---	5793164	5793186	+	78	---	---
Gm05	5866623	5871207	5866623	5866924	5870906	5871207	98	---	---	---	---	5866990	5867006	-	70	5866623	5871205
Gm05	5886452	5901102	5886452	5888175	5899380	5901102	94	---	---	---	---	5898894	5898932	+	71	---	---
Gm05	5927715	5932566	5927720	5928061	5932182	5932559	89	5927710	5927714	5932567	5932571	5932005	5932044	+	70	5927721	5932564
Gm05	5939542	5942121	5939542	5939882	5941781	5942121	98	---	---	---	---	5941705	5941732	+	78	5939549	5942119
Gm05	5961110	5965943	5961110	5961483	5965570	5965943	98	5961105	5961109	5965944	5965948	5961649	5961670	-	72	5961110	5965942
Gm05	5978503	5983132	5978503	5978781	5982844	5983122	98	5978498	5978502	5983133	5983137	5982741	5982788	+	70	5978504	5983120
Gm05	5985190	5991567	5985190	5985661	5991096	5991567	97	---	---	---	---	5985807	5985822	-	75	5985190	5991564
Gm05	6039186	6044641	6039186	6039543	6044285	6044641	97	---	---	---	---	6039661	6039781	-	71	---	---
Gm05	6039187	6044641	6039187	6039543	6044286	6044641	97	---	---	---	---	6039661	6039781	-	71	---	---
Gm05	6055363	6065715	6055363	6056513	6064569	6065715	98	---	---	---	---	6056883	6056916	-	73	6055363	6065713
Gm05	6085420	6091639	6085420	6085810	6091248	6091639	96	---	---	---	---	6090976	6090995	+	70	6085423	6091637
Gm05	6167053	6170286	6167053	6167468	6169855	6170286	91	---	---	---	---	6169735	6169749	+	73	6167058	6170273
Gm05	6172637	6179390	6172637	6174344	6177761	6179390	89	---	---	---	---	6174495	6174515	-	90	6172637	6179388
Gm05	6172871	6179329	6172871	6174283	6177998	6179329	89	---	---	---	---	6174386	6174439	-	79	---	---
Gm05	6204233	6218474	6204233	6205833	6216873	6218474	98	---	---	---	---	6216742	6216819	+	76	6204234	6218470
Gm05	6219935	6229730	6219935	6221075	6228590	6229730	99	---	---	---	---	6228254	6228321	+	72	---	---
Gm05	6371569	6381511	6371569	6373643	6379437	6381511	99	---	---	---	---	6379416	6379434	+	78	---	---
Gm05	6383677	6387279	6383677	6384098	6386857	6387279	96	---	---	---	---	6384210	6384222	-	84	6383677	6387274
Gm05	6464019	6467802	6464019	6464468	6467360	6467802	97	---	---	---	---	6464516	6464544	-	79	6464020	6467799
Gm05	6486971	6491723	6486972	6487160	6491527	6491715	98	6486966	6486970	6491724	6491728	6487329	6487355	-	70	6486972	6491713
Gm05	6517378	6520112	6517378	6517774	6519726	6520108	89	6517373	6517377	6520113	6520117	6519685	6519704	+	75	6517383	6520105
Gm05	6543512	6548306	6543520	6543724	6548093	6548297	95	6543507	6543511	6548307	6548311	6547930	6547951	+	86	6543520	6548298
Gm05	6561262	6570452	6561262	6562366	6569348	6570452	99	---	---	---	---	6569165	6569178	+	100	6561265	6570450
Gm05	6603544	6610409	6603544	6605225	6608728	6610409	96	---	---	---	---	6605366	6605401	-	80	6603544	6610407
Gm05	6639553	6658426	6639553	6642934	6655045	6658426	99	---	---	---	---	---	---	0	--	6639561	6658419
Gm05	6673370	6681500	6673370	6674343	6680525	6681500	93	---	---	---	---	6674600	6674628	-	75	6673370	6681498
Gm05	6687064	6697205	6687064	6687590	6696682	6697205	89	---	---	---	---	6696354	6696395	+	83	6687065	6697198
Gm05	6713962	6718542	6713962	6716251	6716253	6718542	99	---	---	---	---	---	---	0	--	6713965	6718538
Gm05	6748426	6760535	6748426	6749471	6759467	6760535	91	---	---	---	---	6749592	6749626	-	77	6748426	6760533
Gm05	6804634	6813902	6804634	6804832	6813704	6813902	89	---	---	---	---	6813396	6813416	+	80	---	---
Gm05	6855182	6871654	6855182	6856355	6870557	6871654	87	---	---	---	---	6870026	6870040	+	80	6855194	6871652
Gm05	6855302	6871628	6855302	6856329	6870676	6871628	85	---	---	---	---	6870026	6870040	+	80	6855320	6871617
Gm05	6875236	6880465	6875236	6875582	6880119	6880465	91	---	---	---	---	6875654	6875670	-	76	---	---
Gm05	6897195	6903586	6897195	6897679	6903102	6903585	92	6897188	6897194	6903587	6903593	6902867	6903069	+	81	6897195	6903584
Gm05	6962076	6980568	6962076	6962290	6980354	6980568	98	---	---	---	---	6963138	6963149	-	91	---	---
Gm05	6997196	7004645	6997196	6998302	7003575	7004645	91	---	---	---	---	6998402	6998417	-	75	6997197	7004643
Gm05	7006316	7019173	7006316	7008508	7016987	7019173	92	---	---	---	---	7008790	7008801	-	83	7006317	7019169
Gm05	7021485	7024638	7021485	7021757	7024369	7024638	90	---	---	---	---	7021784	7021799	-	81	---	---
Gm05	7022559	7039867	7022559	7024056	7038385	7039867	89	---	---	---	---	7024637	7024678	-	71	7022560	7039857
Gm05	7022559	7040020	7022559	7024209	7038385	7040020	90	---	---	---	---	7024856	7024880	-	72	7022560	7040018
Gm05	7025225	7035319	7025227	7026616	7033894	7035307	91	7025220	7025224	7035320	7035324	7026892	7026908	-	70	7025227	7035305
Gm05	7036007	7042829	7036007	7036963	7041858	7042829	92	---	---	---	---	7041732	7041746	+	80	7036009	7042827
Gm05	7053820	7059098	7053820	7054175	7058741	7059098	98	---	---	---	---	7058535	7058561	+	70	7053821	7059096
Gm05	7079817	7083338	7079817	7080768	7082305	7083338	88	---	---	---	---	7080822	7080852	-	80	7079817	7083336
Gm05	7088245	7099426	7088245	7089588	7098080	7099425	93	7088240	7088244	7099427	7099431	7097915	7097935	+	76	7088245	7099425
Gm05	7104462	7108307	7104462	7104854	7107949	7108307	85	---	---	---	---	7104959	7105001	-	86	7104462	7108304
Gm05	7121981	7126383	7121990	7123312	7125049	7126379	85	7121976	7121980	7126384	7126388	7124949	7124963	+	86	7121995	7126376
Gm05	7139170	7152297	7139170	7139858	7151656	7152297	90	---	---	---	---	7151067	7151101	+	80	---	---
Gm05	7189209	7201595	7189209	7189602	7201200	7201595	95	---	---	---	---	7200860	7200893	+	85	---	---
Gm05	7192238	7200679	7192238	7192473	7200444	7200679	96	---	---	---	---	7200279	7200305	+	70	7192238	7200669
Gm05	7217698	7229961	7217698	7218288	7229370	7229961	96	---	---	---	---	7228903	7228943	+	73	---	---
Gm05	7233220	7245391	7233220	7233996	7244615	7245391	97	---	---	---	---	7234443	7234462	-	80	7233228	7245385
Gm05	7249097	7258191	7249112	7250205	7257093	7258184	98	7249092	7249096	7258192	7258196	7256878	7256892	+	80	7249105	7258184
Gm05	7277892	7281435	7277894	7278162	7281167	7281435	93	7277887	7277891	7281436	7281440	7278227	7278245	-	78	7277897	7281422
Gm05	7321960	7337393	7321960	7322910	7336430	7337393	93	---	---	---	---	7323044	7323112	-	75	---	---
Gm05	7361224	7366817	7361225	7362121	7365954	7366808	86	7361219	7361223	7366818	7366822	7365839	7365910	+	80	7361225	7366806
Gm05	7377066	7386510	7377067	7378477	7385126	7386510	91	7377061	7377065	7386511	7386515	7378622	7378642	-	80	7377082	7386508
Gm05	7388152	7397388	7388152	7389154	7396386	7397388	99	---	---	---	---	7396034	7396047	+	85	7388152	7397385
Gm05	7436321	7441129	7436321	7436682	7440768	7441129	99	---	---	---	---	7436847	7436868	-	72	7436321	7441127
Gm05	8312237	8314811	8312237	8312578	8314469	8314811	97	---	---	---	---	8312625	8312652	-	78	8312238	8314801
Gm05	8344172	8347397	8344174	8344417	8347142	8347388	87	8344167	8344171	8347398	8347402	8347050	8347080	+	77	8344175	8347391
Gm05	8458498	8467408	8458498	8458765	8467148	8467408	85	---	---	---	---	8466758	8466776	+	73	8458512	8467389
Gm05	8479696	8484382	8479701	8479990	8484079	8484368	98	8479690	8479695	8484383	8484388	8483919	8483949	+	74	8479708	8484380
Gm05	8598507	8611146	8598514	8598824	8610820	8611133	86	8598502	8598506	8611147	8611151	8599179	8599196	-	77	---	---
Gm05	8664482	8669704	8664484	8664865	8669310	8669691	98	8664476	8664481	8669705	8669710	8665054	8665088	-	74	---	---
Gm05	8848332	8854988	8848332	8848606	8854714	8854988	93	---	---	---	---	8854612	8854632	+	76	---	---
Gm05	8898356	8904557	8898361	8899008	8903901	8904545	89	8898351	8898355	8904558	8904562	8903683	8903701	+	84	---	---
Gm05	9035156	9038167	9035156	9035597	9037726	9038167	93	---	---	---	---	---	---	0	--	9035157	9038166
Gm05	9122250	9140999	9122250	9123832	9139380	9140999	91	---	---	---	---	9138674	9138687	+	71	9122250	9140991
Gm05	9147410	9156705	9147410	9148649	9155466	9156705	99	---	---	---	---	9155147	9155204	+	70	9147410	9156702
Gm05	9190483	9197503	9190484	9192717	9195107	9197494	86	9190478	9190482	9197504	9197508	9194987	9195045	+	72	9190487	9197500
Gm05	9201269	9206606	9201277	9202233	9205631	9206597	91	9201263	9201268	9206607	9206612	9205525	9205610	+	76	9201283	9206596
Gm05	9214119	9223792	9214131	9215233	9222688	9223790	99	9214114	9214118	9223793	9223797	9215408	9215454	-	74	9214128	9223788
Gm05	9251391	9265924	9251391	9252916	9264363	9265924	94	---	---	---	---	9264236	9264308	+	73	9251392	9265922
Gm05	9291024	9298233	9291024	9291327	9297930	9298233	89	---	---	---	---	9291580	9291642	-	79	9291024	9298216
Gm05	9299004	9304149	9299004	9299329	9303812	9304149	93	---	---	---	---	9303673	9303706	+	70	9299005	9304147
Gm05	9323210	9336784	9323217	9323719	9336279	9336781	93	9323205	9323209	9336785	9336789	9335720	9335750	+	74	---	---
Gm05	9370860	9376959	9370865	9371307	9376498	9376952	85	9370855	9370859	9376960	9376964	9376460	9376496	+	78	---	---
Gm05	9396902	9406245	9396902	9397185	9405962	9406245	98	---	---	---	---	9397464	9397478	-	80	---	---
Gm05	9409835	9415746	9409835	9409936	9415645	9415746	92	---	---	---	---	9410140	9410222	-	71	9409835	9415727
Gm05	9429388	9435309	9429388	9429798	9434899	9435309	89	---	---	---	---	9429989	9430004	-	81	9429389	9435300
Gm05	9471920	9482962	9471920	9473363	9481410	9482962	86	---	---	---	---	9473522	9473548	-	81	9471927	9482960
Gm05	9509117	9524624	9509117	9509392	9524348	9524624	85	---	---	---	---	9523653	9523682	+	70	---	---
Gm05	9534895	9551080	9534895	9536543	9549435	9551080	97	---	---	---	---	9548790	9548803	+	78	---	---
Gm05	9564784	9568611	9564784	9565002	9568373	9568611	87	---	---	---	---	9568204	9568224	+	76	9564784	9568601
Gm05	9580378	9589618	9580378	9581533	9588466	9589618	96	---	---	---	---	9581862	9581879	-	72	9580379	9589616
Gm05	9599531	9602247	9599543	9600008	9601768	9602234	96	9599526	9599530	9602248	9602252	9600085	9600108	-	70	9599537	9602239
Gm05	9642114	9644755	9642114	9642305	9644560	9644755	91	---	---	---	---	9642400	9642417	-	83	9642121	9644742
Gm05	9645161	9654408	9645170	9646267	9653303	9654400	98	9645156	9645160	9654409	9654413	9653138	9653159	+	81	9645173	9654407
Gm05	9656931	9660191	9656931	9657731	9659363	9660191	95	---	---	---	---	9659263	9659318	+	85	9656931	9660183
Gm05	9677173	9686828	9677173	9678294	9685728	9686828	97	---	---	---	---	9678469	9678515	-	74	9677174	9686826
Gm05	9707202	9711768	9707202	9707341	9711630	9711768	91	---	---	---	---	9707429	9707444	-	81	---	---
Gm05	9742841	9757436	9742841	9744120	9756178	9757436	95	---	---	---	---	9744174	9744241	-	77	9742858	9757434
Gm05	9770151	9788847	9770151	9771879	9787091	9788847	91	---	---	---	---	9772535	9772548	-	92	9770151	9788838
Gm05	9840133	9849761	9840137	9841238	9848659	9849761	99	9840128	9840132	9849762	9849766	9848438	9848484	+	74	9840134	9849757
Gm05	9862275	9882235	9862275	9862670	9881838	9882235	96	---	---	---	---	9863585	9863620	-	80	---	---
Gm05	10035688	10045174	10035689	10036110	10044744	10045165	98	10035683	10035687	10045175	10045179	10036456	10036521	-	71	---	---
Gm05	10077198	10081193	10077199	10077493	10080915	10081193	90	10077192	10077197	10081194	10081199	10080862	10080893	+	75	---	---
Gm05	10096740	10101871	10096749	10097106	10101513	10101864	90	10096733	10096739	10101872	10101878	10097180	10097209	-	73	10096747	10101862
Gm05	10140529	10146532	10140529	10140967	10146095	10146532	91	---	---	---	---	10145874	10145887	+	78	---	---
Gm05	10197692	10201915	10197692	10197849	10201758	10201915	86	---	---	---	---	10197894	10197906	-	76	---	---
Gm05	10255953	10272283	10255953	10257893	10270295	10272283	96	---	---	---	---	10269771	10269790	+	70	10255954	10272281
Gm05	10275689	10286230	10275689	10275979	10285936	10286230	90	---	---	---	---	10285576	10285595	+	70	---	---
Gm05	10280659	10285936	10280659	10281383	10285211	10285936	91	---	---	---	---	10285036	10285072	+	72	10280669	10285934
Gm05	10317453	10322729	10317453	10317749	10322432	10322729	92	---	---	---	---	---	---	0	--	---	---
Gm05	10334773	10353742	10334773	10335091	10353424	10353742	93	---	---	---	---	10335857	10335943	-	71	---	---
Gm05	10335100	10353392	10335100	10336777	10351715	10353392	99	---	---	---	---	10351646	10351663	+	77	10335100	10353390
Gm05	10397966	10414199	10397966	10402490	10409443	10414199	88	---	---	---	---	10409146	10409162	+	76	---	---
Gm05	10402888	10418211	10402899	10404422	10416701	10418211	90	10402883	10402887	10418212	10418216	10404967	10404988	-	77	10402888	10418198
Gm05	10418456	10427515	10418456	10419846	10426122	10427515	92	---	---	---	---	10420119	10420156	-	71	10418471	10427510
Gm05	10421435	10425354	10421446	10421909	10424879	10425343	93	10421426	10421434	10425355	10425363	---	---	0	--	10421436	10425351
Gm05	10429006	10438212	10429006	10430007	10437211	10438212	99	---	---	---	---	10430313	10430352	-	72	10429008	10438210
Gm05	10450694	10461095	10450705	10451872	10459908	10461080	99	10450689	10450693	10461096	10461100	10452242	10452274	-	72	10450694	10461077
Gm05	10464645	10475768	10464645	10465475	10474969	10475768	89	---	---	---	---	10474594	10474722	+	88	10464645	10475758
Gm05	10464858	10475721	10464858	10465428	10475182	10475721	88	---	---	---	---	10474694	10474722	+	79	10464861	10475705
Gm05	10476771	10489410	10476771	10477511	10488628	10489410	85	---	---	---	---	10477952	10477981	-	83	---	---
Gm05	10478068	10483176	10478068	10478815	10482426	10483176	91	---	---	---	---	10482300	10482330	+	77	10478086	10483174
Gm05	10483375	10489556	10483375	10483686	10489245	10489556	95	---	---	---	---	10483922	10483963	-	78	10483391	10489539
Gm05	10590019	10592578	10590019	10590528	10592070	10592578	89	---	---	---	---	10590557	10590580	-	70	---	---
Gm05	10612543	10621202	10612543	10613295	10620421	10621202	95	---	---	---	---	10613591	10613619	-	75	10612543	10621198
Gm05	10636250	10639873	10636260	10637284	10638824	10639868	93	10636245	10636249	10639874	10639878	10637323	10637349	-	77	10636250	10639872
Gm05	10650473	10656997	10650475	10651727	10655746	10656995	97	10650467	10650472	10656998	10657003	---	---	0	--	---	---
Gm05	10650475	10656283	10650475	10651012	10655746	10656283	96	---	---	---	---	10651108	10651128	-	95	---	---
Gm05	10672159	10689496	10672159	10674035	10687597	10689496	98	---	---	---	---	10674663	10674678	-	81	10672159	10689494
Gm05	10693581	10707219	10693591	10694533	10706321	10707210	89	10693576	10693580	10707220	10707224	10695069	10695096	-	71	10693583	10707218
Gm05	10717745	10737055	10717745	10718848	10735952	10737055	99	---	---	---	---	10735141	10735229	+	78	10717745	10737050
Gm05	10759438	10766298	10759438	10760056	10765671	10766298	88	---	---	---	---	10760278	10760300	-	78	10759439	10766286
Gm05	10782006	10799060	10782008	10784165	10796888	10799045	99	10782001	10782005	10799061	10799065	10784698	10784713	-	75	10782009	10799042
Gm05	10807326	10819820	10807327	10808555	10818579	10819818	89	10807308	10807325	10819821	10819838	10818077	10818219	+	70	10807332	10819818
Gm05	10866771	10870384	10866771	10866916	10870233	10870384	89	---	---	---	---	10867023	10867055	-	90	---	---
Gm05	10915387	10929469	10915398	10916389	10928495	10929466	89	10915382	10915386	10929470	10929474	10916920	10916935	-	75	10915404	10929465
Gm05	10919368	10923736	10919368	10919726	10923376	10923736	95	---	---	---	---	---	---	0	--	10919371	10923733
Gm05	10946880	10955287	10946880	10947804	10954363	10955287	96	---	---	---	---	10954095	10954108	+	85	10946883	10955278
Gm05	10958826	10963977	10958826	10959603	10963136	10963977	89	---	---	---	---	10959733	10959752	-	70	10958827	10963974
Gm05	10967053	10970563	10967060	10968185	10969485	10970554	88	10967046	10967052	10970564	10970570	10968232	10968263	-	71	---	---
Gm05	10977477	10991636	10977486	10979290	10989935	10991623	89	10977471	10977476	10991637	10991642	10989464	10989481	+	88	10977486	10991623
Gm05	11021450	11031099	11021450	11022552	11029989	11031090	99	11021445	11021449	11031100	11031104	11029769	11029815	+	74	11021452	11031088
Gm05	11035247	11044372	11035247	11036395	11043224	11044372	99	---	---	---	---	11036656	11036713	-	70	11035247	11044370
Gm05	11056334	11074777	11056334	11058590	11072518	11074777	99	---	---	---	---	11059253	11059268	-	81	11056334	11074774
Gm05	11080728	11100267	11080728	11081537	11099448	11100267	97	---	---	---	---	11098573	11098588	+	75	11080730	11100260
Gm05	11120399	11123525	11120413	11120728	11123207	11123522	93	11120393	11120398	11123526	11123531	11123111	11123123	+	92	11120400	11123511
Gm05	11132991	11141065	11132991	11133296	11140759	11141065	93	---	---	---	---	11133450	11133520	-	71	---	---
Gm05	11191728	11196919	11191728	11192041	11196606	11196919	94	---	---	---	---	11192148	11192178	-	70	11191728	11196917
Gm05	11235076	11244112	11235089	11235315	11243876	11244101	88	11235071	11235075	11244113	11244117	11235727	11235743	-	76	11235089	11244099
Gm05	11253063	11256194	11253063	11253578	11255700	11256194	92	---	---	---	---	11253637	11253685	-	73	11253063	11256192
Gm05	11288139	11298314	11288141	11289286	11297165	11298313	97	11288132	11288138	11298315	11298321	11289665	11289679	-	80	11288139	11298311
Gm05	11299748	11311628	11299748	11300913	11310464	11311628	93	---	---	---	---	11310248	11310263	+	81	11299751	11311626
Gm05	11313691	11320978	11313691	11314596	11320072	11320978	85	---	---	---	---	11314746	11314761	-	87	---	---
Gm05	11358787	11367934	11358794	11359826	11366826	11367923	92	11358782	11358786	11367935	11367939	11359961	11359990	-	90	11358787	11367921
Gm05	11383975	11397982	11383975	11384628	11397292	11397974	89	11383970	11383974	11397983	11397987	11385124	11385224	-	70	11383978	11397969
Gm05	11426629	11439987	11426629	11427292	11439326	11439987	95	---	---	---	---	11427832	11427862	-	80	---	---
Gm05	11431656	11440487	11431656	11431835	11440308	11440487	97	---	---	---	---	11439930	11439942	+	84	---	---
Gm05	11460846	11471108	11460853	11461994	11469955	11471096	98	11460841	11460845	11471109	11471113	11462356	11462391	-	72	11460853	11471107
Gm05	11478255	11482984	11478258	11478460	11482783	11482983	96	11478250	11478254	11482985	11482989	11482566	11482579	+	92	11478261	11482981
Gm05	11489673	11493857	11489677	11489936	11493591	11493850	97	11489668	11489672	11493858	11493862	11493527	11493556	+	76	11489680	11493848
Gm05	11511078	11532112	11511078	11511253	11531929	11532112	92	---	---	---	---	11512225	11512245	-	90	---	---
Gm05	11513551	11520105	11513551	11513703	11519952	11520105	92	---	---	---	---	11519693	11519716	+	75	11513564	11520087
Gm05	11528798	11535654	11528798	11529685	11534766	11535654	90	---	---	---	---	11534583	11534600	+	88	---	---
Gm05	11565125	11574736	11565125	11566226	11573635	11574736	99	---	---	---	---	11573413	11573459	+	74	11565125	11574732
Gm05	11575915	11587571	11575915	11576215	11587270	11587571	96	---	---	---	---	11586960	11586972	+	76	---	---
Gm05	11593585	11602972	11593585	11594798	11601756	11602972	86	11593579	11593584	11602973	11602978	11601653	11601719	+	76	---	---
Gm05	11594203	11602510	11594203	11594336	11602377	11602510	93	---	---	---	---	11594644	11594681	-	81	---	---
Gm05	11610015	11622044	11610015	11610602	11621433	11622044	91	---	---	---	---	11620923	11620937	+	80	11610019	11622038
Gm05	11612051	11629521	11612060	11614093	11627475	11629508	99	11612045	11612050	11629522	11629527	11614719	11614734	-	81	11612057	11629508
Gm05	11624541	11631138	11624541	11625868	11629903	11631138	87	---	---	---	---	11625949	11625979	-	74	11624546	11631129
Gm05	11627198	11632475	11627198	11627795	11631875	11632475	95	---	---	---	---	11627968	11627984	-	70	---	---
Gm05	11627198	11632481	11627198	11627801	11631875	11632481	95	---	---	---	---	11627968	11627984	-	70	---	---
Gm05	11629127	11633806	11629127	11629506	11633425	11633806	92	---	---	---	---	11629648	11629666	-	78	---	---
Gm05	11662558	11672716	11662558	11663941	11671304	11672716	93	---	---	---	---	11664119	11664133	-	73	11662558	11672712
Gm05	11681037	11690135	11681040	11682123	11689020	11690120	97	11681032	11681036	11690136	11690140	11688864	11688877	+	100	11681040	11690129
Gm05	11773957	11792290	11773957	11774653	11791583	11792290	95	---	---	---	---	11791012	11791109	+	72	---	---
Gm05	11799612	11804810	11799612	11800023	11804399	11804810	94	---	---	---	---	11804332	11804348	+	70	11799615	11804806
Gm05	11805425	11827363	11805425	11806252	11826547	11827363	96	---	---	---	---	11807106	11807120	-	86	---	---
Gm05	11805859	11827303	11805859	11806191	11826981	11827303	93	---	---	---	---	11807106	11807120	-	86	---	---
Gm05	11808990	11818385	11808990	11809175	11818200	11818385	98	---	---	---	---	11817758	11817779	+	81	---	---
Gm05	11824013	11842600	11824013	11825003	11841609	11842600	91	---	---	---	---	11840787	11840806	+	80	---	---
Gm05	11861862	11864852	11861865	11862484	11864228	11864848	99	11861856	11861861	11864853	11864858	11862542	11862584	-	74	11861865	11864849
Gm05	11876502	11897783	11876502	11877802	11896454	11897783	90	---	---	---	---	11878642	11878735	-	71	11876502	11897781
Gm05	11879581	11889924	11879596	11880739	11888774	11889915	98	11879576	11879580	11889925	11889929	11881127	11881141	-	73	11879582	11889922
Gm05	11902640	11905215	11902640	11902968	11904883	11905215	93	---	---	---	---	11904801	11904828	+	78	11902641	11905213
Gm05	11955392	11966049	11955392	11956370	11965102	11966049	91	---	---	---	---	11964816	11964844	+	75	11955392	11966047
Gm05	11995904	12006221	11995904	11996303	12005840	12006221	88	---	---	---	---	12005393	12005407	+	80	11995904	12006217
Gm05	12016096	12022520	12016096	12016524	12022091	12022520	96	---	---	---	---	12021982	12022003	+	72	---	---
Gm05	12024032	12041062	12024034	12024610	12040450	12041047	90	12024027	12024031	12041063	12041067	12039660	12039674	+	80	12024036	12041052
Gm05	12059240	12075204	12059254	12059971	12074484	12075200	99	12059235	12059239	12075205	12075209	12073805	12073823	+	78	---	---
Gm05	12079836	12083599	12079836	12081105	12082333	12083599	86	---	---	---	---	12081158	12081196	-	94	12079836	12083592
Gm05	12081435	12083946	12081435	12081778	12083604	12083946	89	---	---	---	---	---	---	0	--	12081440	12083943
Gm05	12081777	12096361	12081777	12083205	12094925	12096361	92	---	---	---	---	12083698	12083724	-	77	12081778	12096356
Gm05	12121387	12143021	12121387	12121809	12142600	12143021	93	---	---	---	---	12122507	12122523	-	70	12121394	12143009
Gm05	12125525	12140457	12125525	12127098	12138914	12140457	91	---	---	---	---	12138458	12138476	+	73	12125529	12140447
Gm05	12128371	12133827	12128371	12130080	12132291	12133827	85	---	---	---	---	12132182	12132247	+	75	12128371	12133825
Gm05	12164735	12179541	12164735	12165746	12178528	12179541	91	---	---	---	---	12166288	12166307	-	70	---	---
Gm05	12166218	12171589	12166230	12167127	12170677	12171585	97	12166212	12166217	12171590	12171595	12170564	12170632	+	85	12166227	12171583
Gm05	12196221	12201209	12196221	12197020	12200398	12201209	93	---	---	---	---	12197079	12197099	-	85	---	---
Gm05	12212674	12232393	12212674	12213594	12231494	12232393	91	---	---	---	---	12230910	12230928	+	78	12212675	12232390
Gm05	12219537	12228655	12219537	12220632	12227580	12228655	96	---	---	---	---	12220832	12220846	-	86	12219538	12228653
Gm05	12255600	12269423	12255601	12256912	12268115	12269416	97	12255595	12255599	12269424	12269428	12267554	12267597	+	70	12255601	12269413
Gm05	12270434	12279904	12270445	12271203	12279174	12279893	88	12270429	12270433	12279905	12279909	12271481	12271522	-	71	12270435	12279902
Gm05	12289027	12303981	12289027	12289584	12303422	12303981	91	---	---	---	---	12302883	12302922	+	72	12289032	12303974
Gm05	12292894	12303138	12292894	12294074	12302012	12303136	90	12292889	12292893	12303139	12303143	12301710	12301749	+	70	12292896	12303129
Gm05	12315817	12326683	12315817	12315978	12326522	12326683	94	---	---	---	---	12316429	12316467	-	74	---	---
Gm05	12330314	12341927	12330314	12330663	12341583	12341927	90	---	---	---	---	12331182	12331193	-	83	12330314	12341925
Gm05	12344968	12348221	12344968	12345484	12347706	12348221	95	---	---	---	---	12345508	12345555	-	87	12344968	12348217
Gm05	12351918	12369365	12351918	12352339	12368947	12369365	96	---	---	---	---	12353092	12353169	-	71	---	---
Gm05	12366219	12369834	12366219	12366693	12369359	12369834	95	---	---	---	---	---	---	0	--	12366222	12369832
Gm05	12378730	12388011	12378730	12379732	12387008	12388011	99	---	---	---	---	12379871	12379884	-	71	12378730	12388008
Gm05	12405567	12426558	12405567	12410554	12421572	12426558	99	---	---	---	---	12410711	12410727	-	76	---	---
Gm05	12407030	12425699	12407030	12409695	12423035	12425699	98	---	---	---	---	12410311	12410344	-	70	---	---
Gm05	12420043	12436359	12420055	12421828	12434581	12436353	98	12420038	12420042	12436360	12436364	12422378	12422418	-	73	12420044	12436357
Gm05	12436727	12458683	12436727	12438528	12456931	12458683	96	---	---	---	---	12439408	12439424	-	76	---	---
Gm05	12459872	12464391	12459872	12460092	12464172	12464391	92	---	---	---	---	12460201	12460214	-	92	---	---
Gm05	12466884	12480338	12466892	12467608	12479622	12480338	91	12466879	12466883	12480339	12480343	12467906	12467920	-	86	12466886	12480336
Gm05	12487610	12499509	12487610	12488712	12498403	12499509	90	---	---	---	---	12498094	12498108	+	80	12487611	12499506
Gm05	12509166	12530997	12509166	12509832	12530330	12530997	90	---	---	---	---	12529305	12529325	+	76	12509170	12530994
Gm05	12521939	12528962	12521939	12522809	12528149	12528962	90	---	---	---	---	12522962	12522984	-	91	12521950	12528959
Gm05	12531205	12548164	12531205	12532971	12546408	12548164	94	---	---	---	---	12533605	12533627	-	86	12531215	12548161
Gm05	12574002	12595894	12574002	12575932	12594051	12595894	87	---	---	---	---	12576681	12576697	-	70	12574006	12595889
Gm05	12575327	12595715	12575339	12575637	12595404	12595703	93	12575322	12575326	12595716	12595720	12576232	12576323	-	72	12575338	12595701
Gm05	12587692	12593381	12587693	12590306	12590697	12593381	88	12587687	12587691	12593382	12593386	12590325	12590347	-	78	12587701	12593378
Gm05	12602804	12609443	12602804	12604360	12607837	12609443	91	---	---	---	---	12607663	12607698	+	77	12602806	12609441
Gm05	12632449	12644576	12632449	12634032	12642988	12644576	92	---	---	---	---	12642862	12642933	+	73	12632449	12644560
Gm05	12645428	12666321	12645428	12646525	12665275	12666321	88	---	---	---	---	12647416	12647430	-	73	12645438	12666318
Gm05	12655853	12661453	12655853	12656912	12660370	12661453	95	---	---	---	---	12660290	12660317	+	75	12655853	12661449
Gm05	12655954	12661240	12655954	12656720	12660474	12661240	98	---	---	---	---	12660290	12660317	+	75	12655958	12661226
Gm05	12665275	12674606	12665275	12665574	12674299	12674606	93	---	---	---	---	12665877	12665897	-	71	12665284	12674603
Gm05	12688426	12697491	12688434	12689052	12696835	12697480	87	12688420	12688425	12697492	12697497	12696701	12696720	+	80	12688430	12697487
Gm05	12718526	12720591	12718536	12719524	12719597	12720587	85	12718521	12718525	12720592	12720596	---	---	0	--	---	---
Gm05	12724498	12730169	12724498	12724885	12729784	12730169	91	---	---	---	---	12724938	12724956	-	78	12724499	12730166
Gm05	12752655	12758041	12752667	12753574	12757124	12758032	99	12752650	12752654	12758042	12758046	12757011	12757081	+	83	12752669	12758038
Gm05	12758694	12774646	12758694	12759657	12773722	12774646	85	---	---	---	---	12773163	12773193	+	77	12758695	12774644
Gm05	12761201	12770308	12761201	12762611	12768899	12770307	92	12761196	12761200	12770309	12770313	12768584	12768605	+	81	12761201	12770300
Gm05	12783416	12800144	12783420	12783783	12799774	12800138	97	12783410	12783415	12800145	12800150	12799153	12799187	+	77	12783423	12800133
Gm05	12820166	12838764	12820166	12820540	12838390	12838764	96	---	---	---	---	12821395	12821421	-	70	---	---
Gm05	12838907	12848487	12838916	12839725	12847653	12848474	92	12838902	12838906	12848488	12848492	12840105	12840122	-	77	---	---
Gm05	12841862	12846540	12841862	12843306	12845052	12846540	90	---	---	---	---	---	---	0	--	12841863	12846528
Gm05	12841862	12846540	12841862	12843306	12845052	12846540	90	---	---	---	---	---	---	0	--	12841863	12846528
Gm05	12857154	12871620	12857154	12858769	12870005	12871620	97	---	---	---	---	12858822	12858884	-	76	12857166	12871617
Gm05	12886006	12902116	12886020	12887677	12900433	12902109	98	12886001	12886005	12902117	12902121	12888299	12888315	-	82	12886020	12902104
Gm05	12921854	12932074	12921863	12922985	12931023	12932070	90	12921849	12921853	12932075	12932079	12930643	12930664	+	77	12921863	12932070
Gm05	12940597	12945587	12940597	12940838	12945350	12945587	88	---	---	---	---	12941050	12941062	-	76	12940598	12945581
Gm05	12965342	12973823	12965342	12966322	12972842	12973823	99	---	---	---	---	12966576	12966604	-	72	12965342	12973816
Gm05	12975551	12980770	12975551	12976036	12980285	12980770	96	---	---	---	---	12980102	12980121	+	70	12975569	12980751
Gm05	13013526	13019393	13013526	13014747	13018168	13019389	95	13013520	13013525	13019394	13019399	13018022	13018055	+	76	13013527	13019387
Gm05	13014079	13018917	13014079	13014275	13018722	13018917	97	---	---	---	---	13014323	13014348	-	96	13014096	13018910
Gm05	13053092	13062261	13053092	13054259	13061092	13062261	95	---	---	---	---	13060773	13060830	+	70	13053092	13062259
Gm05	13091190	13100605	13091190	13092338	13099457	13100605	99	---	---	---	---	13099102	13099196	+	70	13091191	13100602
Gm05	13148220	13158335	13148220	13149295	13157315	13158335	89	---	---	---	---	13157022	13157036	+	80	13148220	13158325
Gm05	13183059	13191549	13183059	13184049	13190559	13191549	95	---	---	---	---	13190268	13190296	+	75	13183059	13191545
Gm05	13207106	13220208	13207106	13207416	13219895	13220208	89	---	---	---	---	13207984	13208007	-	70	13207106	13220206
Gm05	13240401	13257683	13240401	13242087	13256003	13257683	92	---	---	---	---	13255331	13255346	+	81	13240410	13257681
Gm05	13258302	13263185	13258302	13258799	13262715	13263185	93	---	---	---	---	13262565	13262584	+	75	---	---
Gm05	13263346	13272091	13263346	13264121	13271294	13272091	85	---	---	---	---	13264423	13264436	-	100	---	---
Gm05	13304616	13315114	13304616	13306274	13313433	13315114	93	---	---	---	---	13306592	13306610	-	73	13304616	13315105
Gm05	13356408	13364423	13356416	13357520	13363306	13364418	95	13356402	13356407	13364424	13364429	13357769	13357785	-	76	13356408	13364413
Gm05	13374143	13383194	13374143	13375241	13382097	13383194	97	---	---	---	---	13375439	13375453	-	86	13374145	13383190
Gm05	13374396	13382993	13374396	13375039	13382350	13382993	97	---	---	---	---	13382085	13382122	+	76	13374408	13382984
Gm05	13403603	13423238	13403606	13405237	13421567	13423230	96	13403596	13403602	13423239	13423245	13420820	13420843	+	79	13403606	13423230
Gm05	13404140	13423230	13404140	13405237	13422102	13423230	95	---	---	---	---	13421588	13421604	+	82	13404144	13423228
Gm05	13423316	13442288	13423316	13423945	13441653	13442288	92	---	---	---	---	13440783	13440803	+	80	13423318	13442285
Gm05	13423945	13441422	13423945	13425899	13439473	13441422	98	---	---	---	---	13426563	13426578	-	81	13423945	13441420
Gm05	13442864	13459522	13442875	13443458	13458929	13459511	94	13442855	13442863	13459523	13459531	13458818	13458854	+	70	13442866	13459520
Gm05	13462035	13482310	13462035	13463821	13480524	13482310	99	---	---	---	---	13479722	13479768	+	78	---	---
Gm05	13531359	13540375	13531359	13531917	13539817	13540375	99	---	---	---	---	13539453	13539490	+	71	---	---
Gm05	13532848	13537295	13532848	13533423	13536719	13537295	96	---	---	---	---	---	---	0	--	13532854	13537290
Gm05	13594280	13602257	13594280	13594743	13601790	13602257	90	---	---	---	---	13601462	13601479	+	72	13594285	13602254
Gm05	13613080	13625790	13613080	13613747	13625134	13625790	91	---	---	---	---	13624670	13624691	+	72	13613083	13625785
Gm05	13643647	13655680	13643647	13644812	13654520	13655680	97	---	---	---	---	13654130	13654151	+	77	13643648	13655678
Gm05	13648758	13663853	13648769	13650534	13662104	13663852	90	13648751	13648757	13663854	13663860	13651088	13651113	-	73	13648761	13663851
Gm05	13653555	13666883	13653555	13655239	13665191	13666883	87	---	---	---	---	13655472	13655493	-	86	13653562	13666879
Gm05	13658159	13667093	13658159	13658329	13666924	13667093	96	---	---	---	---	13666620	13666653	+	70	13658174	13667091
Gm05	13667912	13672297	13667912	13668305	13671921	13672297	90	---	---	---	---	13671896	13671915	+	85	13667920	13672280
Gm05	13682425	13685854	13682425	13683464	13684816	13685854	98	---	---	---	---	13683519	13683548	-	80	13682430	13685852
Gm05	13706092	13718424	13706092	13707730	13716785	13718424	96	---	---	---	---	13708112	13708183	-	75	13706092	13718417
Gm05	13738723	13746513	13738723	13739234	13746000	13746513	88	---	---	---	---	13745661	13745688	+	82	13738729	13746496
Gm05	13760367	13779700	13760367	13761942	13778129	13779700	97	---	---	---	---	13777971	13778041	+	78	13760368	13779698
Gm05	13784337	13795123	13784337	13784859	13794598	13795123	93	---	---	---	---	13794557	13794577	+	71	13784351	13795121
Gm05	13787872	13791004	13787874	13788365	13790507	13790999	92	13787867	13787871	13791005	13791009	13790399	13790447	+	75	13787874	13790997
Gm05	13818744	13834336	13818744	13819865	13833227	13834336	87	---	---	---	---	13820421	13820444	-	70	---	---
Gm05	13823097	13832958	13823097	13823951	13832050	13832958	85	---	---	---	---	13831907	13831940	+	70	---	---
Gm05	13834729	13842132	13834729	13835209	13841654	13842132	93	---	---	---	---	13835362	13835416	-	76	13834730	13842123
Gm05	13837567	13846069	13837567	13838160	13845476	13846069	87	---	---	---	---	13838484	13838512	-	72	13837571	13846052
Gm05	13844587	13854023	13844587	13844895	13853716	13854023	94	---	---	---	---	13845320	13845336	-	88	13844595	13854021
Gm05	13865612	13868800	13865612	13865748	13868663	13868800	92	---	---	---	---	13868613	13868629	+	82	---	---
Gm05	13872495	13879346	13872495	13873186	13878679	13879346	86	---	---	---	---	13873446	13873459	-	71	---	---
Gm05	13872555	13879066	13872567	13872973	13878655	13879061	86	13872547	13872554	13879067	13879074	13878580	13878593	+	85	---	---
Gm05	13873174	13878655	13873185	13874149	13877683	13878645	98	13873168	13873173	13878656	13878661	13874216	13874263	-	81	13873182	13878643
Gm05	13886429	13895508	13886429	13887340	13894599	13895508	88	---	---	---	---	13887474	13887504	-	77	13886429	13895504
Gm05	13899602	13903477	13899608	13900589	13902482	13903463	98	13899597	13899601	13903478	13903482	13902398	13902426	+	79	13899603	13903474
Gm05	13938411	13956887	13938411	13940339	13954962	13956887	97	---	---	---	---	13941042	13941056	-	80	13938411	13956885
Gm05	13963716	13982963	13963717	13964294	13982394	13982952	86	13963710	13963715	13982964	13982969	13981770	13981786	+	76	13963717	13982950
Gm05	13971851	13976282	13971851	13972082	13976033	13976282	88	---	---	---	---	13975860	13975876	+	76	13971857	13976279
Gm05	13995503	14014324	13995503	13997631	14011970	14014324	86	---	---	---	---	13997849	13997881	-	81	13995519	14014322
Gm05	14030636	14051212	14030636	14032189	14049634	14051212	95	---	---	---	---	14049506	14049578	+	73	14030636	14051210
Gm05	14140242	14153747	14140242	14142223	14151745	14153747	92	---	---	---	---	14142684	14142699	-	87	14140242	14153745
Gm05	14173790	14184963	14173790	14174131	14184616	14184963	92	---	---	---	---	14174623	14174654	-	75	14173797	14184948
Gm05	14174267	14184616	14174267	14175414	14183451	14184616	97	---	---	---	---	14175767	14175788	-	77	14174267	14184614
Gm05	14201149	14214063	14201149	14202963	14212216	14214063	91	---	---	---	---	14211756	14211779	+	87	14201151	14214056
Gm05	14218435	14221615	14218435	14218728	14221335	14221615	87	---	---	---	---	14218756	14218857	-	73	14218436	14221613
Gm05	14290763	14305183	14290763	14292484	14303442	14305183	95	---	---	---	---	14292816	14292854	-	74	14290764	14305181
Gm05	14332538	14344672	14332538	14335078	14342123	14344672	94	---	---	---	---	14341814	14341841	+	89	14332546	14344669
Gm05	14344943	14354208	14344943	14346372	14352888	14354208	86	---	---	---	---	14352562	14352601	+	72	14344956	14354206
Gm05	14354590	14374134	14354590	14355514	14373203	14374134	87	---	---	---	---	14372420	14372441	+	72	14354608	14374125
Gm05	14359704	14368991	14359704	14360706	14367988	14368991	99	---	---	---	---	14360845	14360858	-	71	14359704	14368988
Gm05	14390316	14405494	14390316	14391230	14404574	14405494	95	---	---	---	---	14391717	14391734	-	72	14390318	14405488
Gm05	14393671	14403467	14393672	14394806	14402309	14403463	98	14393664	14393670	14403468	14403474	14402001	14402058	+	72	14393673	14403460
Gm05	14428269	14437958	14428270	14429415	14436809	14437948	98	14428264	14428268	14437959	14437963	14436500	14436557	+	72	14428270	14437950
Gm05	14464711	14473267	14464711	14465665	14472306	14473267	85	---	---	---	---	14472141	14472178	+	78	14464729	14473252
Gm05	14490245	14499879	14490245	14490858	14499265	14499879	87	---	---	---	---	14490901	14490971	-	70	---	---
Gm05	14513978	14522333	14513978	14514303	14522008	14522333	98	---	---	---	---	14521622	14521648	+	92	14513980	14522331
Gm05	14543497	14550359	14543505	14545302	14548589	14550356	94	14543492	14543496	14550360	14550364	14545414	14545442	-	72	14543508	14550354
Gm05	14565803	14571359	14565803	14566774	14570384	14571359	96	---	---	---	---	14566843	14566890	-	79	14565804	14571356
Gm05	14573319	14584690	14573319	14573849	14584151	14584690	89	---	---	---	---	14574002	14574018	-	70	---	---
Gm05	14574193	14582837	14574193	14574793	14582237	14582837	97	---	---	---	---	14582127	14582138	+	83	14574193	14582821
Gm05	14604296	14614229	14604296	14605423	14613110	14614229	96	---	---	---	---	14605563	14605608	-	82	14604314	14614216
Gm05	14604836	14614035	14604836	14605229	14613653	14614035	95	---	---	---	---	14605563	14605608	-	82	---	---
Gm05	14616476	14632977	14616489	14617022	14632452	14632972	89	14616469	14616475	14632978	14632984	14631788	14631826	+	74	14616489	14632963
Gm05	14623377	14631827	14623377	14624519	14630691	14631827	96	---	---	---	---	14630384	14630403	+	70	14623377	14631825
Gm05	14632469	14652674	14632469	14632833	14652311	14652674	95	---	---	---	---	14651517	14651533	+	76	---	---
Gm05	14648315	14653240	14648315	14648763	14652810	14653240	90	---	---	---	---	---	---	0	--	14648320	14653239
Gm05	14651584	14673516	14651584	14652753	14672340	14673516	85	---	---	---	---	14653711	14653731	-	71	14651592	14673509
Gm05	14674670	14683313	14674685	14675446	14682532	14683310	86	14674665	14674669	14683314	14683318	14675684	14675801	-	71	---	---
Gm05	14696896	14702732	14696896	14697873	14701767	14702731	91	14696891	14696895	14702733	14702737	14697901	14697987	-	78	14696897	14702729
Gm05	14738513	14760333	14738513	14739221	14759628	14760333	88	---	---	---	---	14758846	14758890	+	73	14738521	14760332
Gm05	14751261	14759629	14751261	14752988	14757936	14759629	88	---	---	---	---	14753030	14753120	-	74	14751268	14759626
Gm05	14751864	14758871	14751864	14752207	14758528	14758871	90	---	---	---	---	14758315	14758334	+	90	---	---
Gm05	14772035	14781712	14772040	14773290	14780462	14781711	99	14772028	14772034	14781713	14781719	14773551	14773608	-	70	14772040	14781709
Gm05	14817207	14838841	14817218	14818279	14837769	14838827	91	14817202	14817206	14838842	14838846	14837084	14837107	+	70	14817219	14838824
Gm05	14822823	14834576	14822823	14826002	14831354	14834576	97	---	---	---	---	14826236	14826270	-	74	---	---
Gm05	14823119	14833630	14823119	14825056	14831650	14833630	96	---	---	---	---	14825222	14825236	-	73	---	---
Gm05	14870628	14882514	14870628	14871524	14881597	14882514	88	---	---	---	---	14881109	14881122	+	71	14870639	14882496
Gm05	14905249	14910128	14905249	14905540	14909832	14910128	95	---	---	---	---	14905709	14905735	-	70	14905250	14910126
Gm05	14946132	14951160	14946132	14946412	14950871	14951160	87	---	---	---	---	14946618	14946635	-	88	14946136	14951158
Gm05	14995569	15005302	14995569	14996963	15003921	15005302	94	---	---	---	---	15003573	15003587	+	73	14995569	15005295
Gm05	14997654	15010697	14997656	14999435	15008868	15010691	87	14997649	14997653	15010698	15010702	15008402	15008414	+	84	14997658	15010688
Gm05	15003286	15005451	15003286	15003443	15005295	15005451	89	---	---	---	---	---	---	0	--	---	---
Gm05	15008188	15013702	15008188	15009147	15012743	15013702	98	15008183	15008187	15013703	15013707	15009214	15009261	-	79	15008190	15013700
Gm05	15019786	15025316	15019786	15020749	15024353	15025316	99	---	---	---	---	15024238	15024274	+	81	15019786	15025314
Gm05	15041545	15044520	15041545	15042136	15043925	15044520	92	---	---	---	---	15043903	15043923	+	71	15041545	15044515
Gm05	15067595	15078772	15067595	15067926	15078440	15078772	93	---	---	---	---	15068172	15068187	-	81	---	---
Gm05	15071158	15077017	15071170	15071351	15076833	15077014	95	15071152	15071157	15077018	15077023	15076648	15076704	+	73	15071159	15077009
Gm05	15072692	15077517	15072693	15073204	15077009	15077503	93	15072686	15072691	15077518	15077523	15073348	15073394	-	70	---	---
Gm05	15095210	15100262	15095224	15096017	15099396	15100261	85	15095204	15095209	15100263	15100268	15096060	15096140	-	79	15095223	15100259
Gm05	15124851	15142393	15124854	15126851	15140403	15142393	92	15124834	15124850	15142394	15142410	15127163	15127177	-	86	15124868	15142391
Gm05	15151083	15163194	15151083	15151551	15162726	15163194	96	---	---	---	---	15152049	15152078	-	76	15151090	15163189
Gm05	15174666	15182853	15174680	15176101	15181444	15182842	93	15174661	15174665	15182854	15182858	15181313	15181344	+	84	15174666	15182834
Gm05	15202129	15207087	15202129	15202670	15206546	15207087	97	---	---	---	---	15202836	15202863	-	85	15202129	15207086
Gm05	15238457	15243938	15238472	15239441	15242969	15243938	99	15238452	15238456	15243939	15243943	15239601	15239618	-	72	15238470	15243930
Gm05	15248590	15266459	15248590	15250045	15264998	15266459	97	---	---	---	---	15264318	15264346	+	72	---	---
Gm05	15283137	15289935	15283137	15284767	15288261	15289935	93	---	---	---	---	15288086	15288115	+	83	15283142	15289933
Gm05	15313497	15319995	15313499	15314314	15319180	15319995	98	15313491	15313496	15319996	15320001	---	---	0	--	15313505	15319992
Gm05	15383783	15387540	15383783	15384448	15386867	15387540	88	---	---	---	---	15384551	15384569	-	78	15383783	15387538
Gm05	15393240	15397487	15393240	15393554	15397170	15397487	85	---	---	---	---	15396989	15397001	+	76	15393243	15397485
Gm05	15414290	15430127	15414296	15416232	15428204	15430126	89	15414285	15414289	15430128	15430132	15416777	15416811	-	77	---	---
Gm05	15415004	15429638	15415017	15415728	15428910	15429626	91	15414998	15415003	15429639	15429644	15416343	15416358	-	75	---	---
Gm05	15418343	15432473	15418343	15419710	15431094	15432473	85	---	---	---	---	15430560	15430623	+	87	---	---
Gm05	15419133	15424635	15419133	15420055	15423712	15424635	93	---	---	---	---	15420076	15420087	-	83	15419133	15424618
Gm05	15484644	15489736	15484644	15485001	15489379	15489736	98	15484637	15484643	15489737	15489743	15485191	15485220	-	83	15484644	15489732
Gm05	15515984	15523587	15515984	15516276	15523295	15523587	90	---	---	---	---	15516521	15516588	-	73	15515995	15523584
Gm05	15538713	15546492	15538713	15541162	15544012	15546480	91	15538708	15538712	15546493	15546497	15541251	15541283	-	81	---	---
Gm05	15539295	15546028	15539310	15540708	15544611	15546026	91	15539290	15539294	15546029	15546033	15544417	15544431	+	80	---	---
Gm05	15547959	15551180	15547959	15548383	15550756	15551180	94	---	---	---	---	15548385	15548400	-	81	15547960	15551178
Gm05	15564600	15569047	15564600	15564905	15568741	15569047	91	---	---	---	---	15565033	15565054	-	77	15564600	15569045
Gm05	15627256	15646656	15627256	15627714	15646212	15646656	92	---	---	---	---	15645379	15645391	+	84	---	---
Gm05	15627714	15636727	15627714	15628122	15636319	15636727	99	---	---	---	---	15636015	15636049	+	71	---	---
Gm05	15638589	15647290	15638595	15639235	15646650	15647290	95	15638584	15638588	15647291	15647295	15639400	15639430	-	87	15638599	15647288
Gm05	15662357	15676521	15662357	15663264	15675608	15676521	93	---	---	---	---	15675030	15675055	+	73	---	---
Gm05	15679764	15686862	15679764	15680325	15686301	15686862	95	---	---	---	---	15680474	15680532	-	76	---	---
Gm05	15679857	15686844	15679857	15680307	15686394	15686844	95	---	---	---	---	15680474	15680532	-	76	---	---
Gm05	15692361	15701363	15692361	15693216	15700496	15701363	93	---	---	---	---	15693539	15693564	-	76	15692373	15701357
Gm05	15719921	15734337	15719921	15721298	15732961	15734337	97	---	---	---	---	15732704	15732780	+	75	---	---
Gm05	15734728	15750431	15734733	15736384	15748773	15750425	98	15734723	15734727	15750432	15750436	15736916	15736931	-	75	15734730	15750423
Gm05	15762718	15774540	15762731	15764188	15773073	15774530	94	15762713	15762717	15774541	15774545	15772780	15772796	+	70	15762720	15774527
Gm05	15779974	15789163	15779974	15781181	15787956	15789163	99	---	---	---	---	15787653	15787710	+	70	15779974	15789149
Gm05	15797930	15804676	15797932	15798334	15804286	15804666	85	15797925	15797929	15804677	15804681	15804003	15804024	+	77	---	---
Gm05	15805108	15811596	15805108	15806083	15810612	15811596	89	---	---	---	---	15810407	15810429	+	78	15805108	15811594
Gm05	15841715	15848120	15841718	15842964	15846736	15848107	88	15841709	15841714	15848121	15848126	15843134	15843145	-	83	15841719	15848109
Gm05	15881738	15901698	15881742	15882021	15901407	15901688	91	15881733	15881737	15901699	15901703	15882820	15882840	-	85	15881746	15901686
Gm05	15883488	15897436	15883488	15884902	15896057	15897434	91	15883483	15883487	15897437	15897441	15885420	15885460	-	78	---	---
Gm05	15890012	15893921	15890012	15891104	15892799	15893921	96	---	---	---	---	15891106	15891117	-	100	15890013	15893919
Gm05	15902686	15908006	15902686	15902927	15907766	15908006	93	---	---	---	---	15903096	15903119	-	79	15902701	15908004
Gm05	15938820	15946160	15938828	15939196	15945762	15946160	85	15938815	15938819	15946161	15946165	15939500	15939524	-	84	---	---
Gm05	15950812	15956465	15950812	15952276	15954989	15956465	90	---	---	---	---	15952386	15952410	-	72	15950822	15956463
Gm05	16003677	16011024	16003683	16004034	16010691	16011019	86	16003672	16003676	16011025	16011029	16010358	16010377	+	75	16003683	16011017
Gm05	16102743	16124540	16102757	16105035	16122229	16124525	98	16102738	16102742	16124541	16124545	16105856	16105876	-	71	16102757	16124531
Gm05	16149401	16157779	16149401	16149857	16157323	16157779	94	---	---	---	---	16156949	16156984	+	83	16149401	16157774
Gm05	16181568	16187347	16181568	16182421	16186456	16187347	86	---	---	---	---	16182585	16182611	-	77	---	---
Gm05	16206229	16213678	16206240	16207401	16212503	16213667	94	16206224	16206228	16213679	16213683	16212338	16212370	+	87	16206231	16213664
Gm05	16225493	16231024	16225493	16226455	16230062	16231024	99	---	---	---	---	16229947	16229994	+	81	16225493	16231022
Gm05	16242568	16257660	16242568	16242746	16257481	16257660	87	---	---	---	---	16256788	16256829	+	73	---	---
Gm05	16270418	16275760	16270430	16271288	16274893	16275751	96	16270413	16270417	16275761	16275765	16271418	16271468	-	78	---	---
Gm05	16303985	16308712	16303988	16304400	16308294	16308707	96	16303980	16303984	16308713	16308717	16308162	16308179	+	83	16303990	16308707
Gm05	16317337	16323513	16317337	16317820	16323030	16323513	95	---	---	---	---	16318020	16318049	-	76	16317338	16323511
Gm05	16326160	16333980	16326167	16326680	16333456	16333968	89	16326155	16326159	16333981	16333985	16333279	16333381	+	76	16326165	16333966
Gm05	16361683	16382057	16361683	16363354	16380401	16382057	97	---	---	---	---	16364184	16364207	-	70	16361684	16382055
Gm05	16390881	16396696	16390888	16391346	16396236	16396694	86	16390876	16390880	16396697	16396701	16391485	16391501	-	76	---	---
Gm05	16525691	16531280	16525691	16526594	16530436	16531280	88	---	---	---	---	16530308	16530325	+	77	---	---
Gm05	16544000	16554139	16544000	16545133	16552995	16554139	96	---	---	---	---	16552602	16552629	+	75	16544000	16554136
Gm05	16554357	16569014	16554357	16554828	16568524	16569014	86	---	---	---	---	16567998	16568022	+	80	16554357	16569012
Gm05	16581207	16584485	16581207	16581825	16583868	16584485	94	---	---	---	---	16581854	16581865	-	83	16581215	16584482
Gm05	16591334	16597954	16591334	16591905	16597388	16597946	94	16591329	16591333	16597955	16597959	16597113	16597299	+	74	16591334	16597943
Gm05	16634068	16646847	16634068	16635077	16645859	16646847	93	---	---	---	---	16645579	16645652	+	78	16634078	16646834
Gm05	16682638	16697642	16682638	16683451	16696824	16697642	89	---	---	---	---	16684108	16684119	-	83	16682638	16697629
Gm05	16698617	16703953	16698617	16699494	16703076	16703953	99	---	---	---	---	16702963	16703032	+	84	16698618	16703948
Gm05	16717980	16722289	16717980	16718599	16721676	16722289	92	---	---	---	---	16721618	16721632	+	86	16717988	16722286
Gm05	16735646	16744629	16735646	16736649	16743624	16744627	98	16735638	16735645	16744630	16744637	16736789	16736802	-	71	16735648	16744625
Gm05	16763946	16766969	16763946	16764948	16765967	16766969	98	16763937	16763945	16766970	16766978	---	---	0	--	---	---
Gm05	16767864	16771671	16767864	16768452	16771081	16771671	94	---	---	---	---	---	---	0	--	16767876	16771661
Gm05	16802270	16806610	16802270	16802404	16806477	16806610	88	---	---	---	---	---	---	0	--	16802276	16806600
Gm05	16819976	16824709	16819981	16820403	16824282	16824704	89	16819971	16819975	16824710	16824714	16820574	16820595	-	81	16819979	16824694
Gm05	16829949	16833615	16829958	16831492	16832072	16833606	92	16829938	16829948	16833616	16833626	---	---	0	--	16829963	16833613
Gm05	16853900	16857177	16853900	16854235	16856842	16857177	90	---	---	---	---	16854320	16854347	-	78	---	---
Gm05	16859909	16863670	16859909	16860725	16862853	16863668	99	16859900	16859908	16863671	16863679	16860759	16860773	-	73	16859916	16863661
Gm05	16860054	16863459	16860054	16860516	16862997	16863459	100	---	---	---	---	---	---	0	--	16860054	16863455
Gm05	16865280	16868643	16865280	16865702	16868224	16868643	95	---	---	---	---	---	---	0	--	16865283	16868633
Gm05	16880937	16883247	16880937	16881596	16882593	16883247	85	---	---	---	---	16882501	16882521	+	71	16880946	16883245
Gm05	16889236	16909088	16889236	16889503	16908819	16909086	95	16889230	16889235	16909089	16909094	16907876	16907896	+	71	---	---
Gm05	16911665	16920748	16911665	16912771	16919655	16920748	94	---	---	---	---	16919441	16919455	+	86	16911666	16920746
Gm05	16930835	16942647	16930841	16931393	16942084	16942637	94	16930830	16930834	16942648	16942652	16931755	16931772	-	83	16930844	16942643
Gm05	16962137	16965615	16962137	16962873	16964877	16965615	93	---	---	---	---	---	---	0	--	16962140	16965607
Gm05	17012205	17015191	17012205	17012799	17014594	17015191	89	---	---	---	---	17014580	17014592	+	76	---	---
Gm05	17025996	17032069	17026000	17027182	17030879	17032064	97	17025991	17025995	17032070	17032074	---	---	0	--	17026000	17032052
Gm05	17027956	17031353	17027965	17028582	17030730	17031347	85	17027945	17027955	17031354	17031364	---	---	0	--	17027974	17031343
Gm05	17052902	17056899	17052902	17053772	17056038	17056899	92	---	---	---	---	---	---	0	--	17052905	17056894
Gm05	17065954	17074423	17065954	17066400	17073976	17074423	87	---	---	---	---	17073618	17073650	+	72	17065968	17074419
Gm05	17078920	17096561	17078920	17079279	17096202	17096561	88	---	---	---	---	17079981	17080017	-	70	17078929	17096558
Gm05	17079278	17096208	17079278	17081879	17093616	17096208	98	---	---	---	---	17082406	17082421	-	75	17079286	17096207
Gm05	17109712	17113095	17109721	17110157	17112662	17113092	96	17109707	17109711	17113096	17113100	17110223	17110246	-	75	---	---
Gm05	17113571	17115568	17113571	17114306	17114833	17115568	98	---	---	---	---	17114796	17114817	+	72	17113575	17115566
Gm05	17120016	17123616	17120016	17121538	17122121	17123616	93	---	---	---	---	---	---	0	--	17120024	17123611
Gm05	17126394	17130485	17126394	17128384	17128498	17130485	88	---	---	---	---	17128468	17128483	+	81	---	---
Gm05	17127074	17131541	17127074	17128596	17130018	17131541	97	---	---	---	---	---	---	0	--	---	---
Gm05	17132872	17149609	17132872	17133330	17149183	17149609	87	---	---	---	---	17148390	17148406	+	70	17132886	17149607
Gm05	17135088	17141704	17135088	17135628	17141164	17141704	97	---	---	---	---	17135806	17135864	-	77	17135088	17141699
Gm05	17142490	17145508	17142490	17143430	17144565	17145508	94	---	---	---	---	17143519	17143530	-	75	17142503	17145489
Gm05	17148341	17152293	17148341	17148756	17151884	17152293	85	---	---	---	---	17148763	17148786	-	75	---	---
Gm05	17158516	17163262	17158516	17159054	17162722	17163262	92	---	---	---	---	17162558	17162569	+	91	17158518	17163260
Gm05	17173240	17178839	17173244	17173782	17178300	17178839	95	17173232	17173239	17178840	17178847	17178092	17178103	+	91	17173249	17178831
Gm05	17188341	17190933	17188347	17188720	17190555	17190928	94	17188336	17188340	17190934	17190938	17190484	17190508	+	76	---	---
Gm05	17223229	17228681	17223229	17223496	17228414	17228681	86	---	---	---	---	17228320	17228412	+	72	---	---
Gm05	17232831	17241890	17232831	17234000	17240767	17241890	87	---	---	---	---	17234251	17234267	-	76	17232831	17241888
Gm05	17297230	17304782	17297230	17298473	17303531	17304782	91	---	---	---	---	17298509	17298610	-	73	17297238	17304780
Gm05	17312596	17328453	17312596	17313510	17327516	17328453	94	---	---	---	---	17326826	17326856	+	74	---	---
Gm05	17340502	17347262	17340502	17342137	17345623	17347262	96	---	---	---	---	17342294	17342312	-	73	17340503	17347260
Gm05	17370776	17375196	17370790	17371202	17374776	17375188	96	17370770	17370775	17375197	17375202	17371246	17371315	-	82	---	---
Gm05	17388695	17402605	17388695	17388854	17402447	17402605	91	---	---	---	---	17401838	17401878	+	90	17388707	17402586
Gm05	17444540	17461075	17444540	17445878	17459737	17461075	95	---	---	---	---	17446473	17446526	-	72	17444540	17461072
Gm05	17446742	17458451	17446742	17448291	17456885	17458451	92	---	---	---	---	17448562	17448605	-	77	17446742	17458449
Gm05	17475620	17481059	17475620	17475743	17480936	17481059	94	---	---	---	---	17480676	17480696	+	80	17475631	17481056
Gm05	17507346	17515782	17507346	17508441	17514708	17515782	91	---	---	---	---	17508644	17508681	-	71	---	---
Gm05	17508791	17516089	17508791	17509183	17515694	17516089	96	---	---	---	---	17515404	17515450	+	76	17508809	17516087
Gm05	17526371	17543379	17526371	17527163	17542587	17543379	95	---	---	---	---	17541859	17541873	+	93	---	---
Gm05	17535241	17538016	17535241	17535767	17537514	17538016	92	---	---	---	---	17535799	17535867	-	76	17535241	17538014
Gm05	17580801	17592362	17580801	17581369	17591770	17592362	88	---	---	---	---	17581800	17581824	-	72	---	---
Gm05	17605969	17614993	17605969	17606535	17614439	17614993	87	---	---	---	---	17606683	17606695	-	76	---	---
Gm05	17627803	17640853	17627803	17628079	17640577	17640853	93	---	---	---	---	17628485	17628551	-	82	---	---
Gm05	17641479	17653400	17641479	17642756	17652153	17653400	90	---	---	---	---	17643155	17643194	-	70	17641488	17653398
Gm05	17700665	17709337	17700665	17702113	17707894	17709332	93	17700660	17700664	17709338	17709342	17707833	17707848	+	75	17700665	17709336
Gm05	17712091	17722292	17712091	17713209	17721196	17722292	93	---	---	---	---	17720838	17720859	+	81	17712091	17722290
Gm05	17730883	17741151	17730891	17732033	17740011	17741144	97	17730878	17730882	17741152	17741156	17732376	17732397	-	77	17730887	17741141
Gm05	17750568	17755961	17750568	17751476	17755050	17755961	96	---	---	---	---	17754899	17754918	+	70	17750568	17755959
Gm05	17784162	17790236	17784162	17784501	17789898	17790236	92	---	---	---	---	17789628	17789653	+	73	17784171	17790234
Gm05	17791997	17797174	17792007	17792921	17796256	17797172	98	17791992	17791996	17797175	17797179	17796147	17796217	+	84	17792013	17797170
Gm05	17801404	17811115	17801404	17802518	17810034	17811115	93	---	---	---	---	17809698	17809737	+	70	17801405	17811113
Gm05	17820425	17840044	17820425	17821557	17838911	17840044	98	---	---	---	---	17822274	17822292	-	84	17820425	17840042
Gm05	17823467	17832822	17823467	17824528	17831761	17832822	99	---	---	---	---	17831414	17831443	+	73	17823475	17832820
Gm05	17841482	17848967	17841485	17842454	17847996	17848967	96	17841477	17841481	17848968	17848972	17847796	17847818	+	78	---	---
Gm05	17919160	17923952	17919160	17919313	17923799	17923952	96	---	---	---	---	17923722	17923747	+	76	---	---
Gm05	17938800	17945844	17938805	17939144	17945483	17945834	92	17938795	17938799	17945845	17945849	17945315	17945334	+	95	17938807	17945842
Gm05	17962163	17968833	17962163	17962661	17968335	17968833	95	---	---	---	---	17968051	17968083	+	72	17962163	17968822
Gm05	17969742	17977958	17969746	17970611	17977082	17977946	96	17969737	17969741	17977959	17977963	17970916	17970935	-	75	17969746	17977950
Gm05	17984007	17988814	17984007	17984360	17988441	17988813	91	17984002	17984006	17988815	17988819	17988254	17988275	+	72	17984007	17988813
Gm05	17993315	17995566	17993316	17993565	17995316	17995564	86	17993310	17993314	17995567	17995571	---	---	0	--	17993316	17995557
Gm05	18044177	18053827	18044188	18045293	18052722	18053827	99	18044172	18044176	18053828	18053832	18045468	18045514	-	74	18044179	18053825
Gm05	18072753	18084152	18072753	18074390	18082506	18084152	87	---	---	---	---	18082233	18082285	+	77	18072754	18084147
Gm05	18085356	18105415	18085356	18086993	18103776	18105415	99	---	---	---	---	18103007	18103019	+	84	18085356	18105413
Gm05	18120163	18130959	18120163	18120740	18130358	18130959	86	---	---	---	---	18129937	18129968	+	75	---	---
Gm05	18140865	18150107	18140865	18141960	18149012	18150107	97	---	---	---	---	18148830	18148857	+	89	18140865	18150098
Gm05	18155602	18162665	18155615	18155971	18162300	18162653	93	18155597	18155601	18162666	18162670	18156249	18156288	-	70	18155608	18162662
Gm05	18165752	18175209	18165752	18166758	18174203	18175209	98	---	---	---	---	18173864	18173921	+	70	18165758	18175207
Gm05	18176324	18185564	18176324	18177414	18184473	18185564	99	---	---	---	---	18184278	18184306	+	86	18176324	18185562
Gm05	18217536	18223204	18217536	18218284	18222454	18223204	91	---	---	---	---	18222249	18222260	+	83	18217536	18223203
Gm05	18232597	18237235	18232597	18232757	18237075	18237235	96	---	---	---	---	18232923	18232934	-	83	---	---
Gm05	18242216	18261078	18242216	18243474	18259810	18261078	97	---	---	---	---	18244244	18244270	-	70	18242233	18261076
Gm05	18270322	18274545	18270324	18271081	18273784	18274539	98	18270317	18270321	18274546	18274550	18271193	18271217	-	80	18270324	18274543
Gm05	18275930	18294528	18275931	18277538	18292906	18294514	96	18275925	18275929	18294529	18294533	18292186	18292204	+	73	18275932	18294519
Gm05	18308728	18329393	18308728	18308916	18329205	18329393	95	---	---	---	---	18309282	18309331	-	84	18308729	18329379
Gm05	18319728	18333278	18319730	18323163	18329862	18333267	94	18319723	18319727	18333279	18333283	18323278	18323315	-	71	---	---
Gm05	18400834	18404131	18400834	18401437	18403484	18404131	88	---	---	---	---	18403420	18403474	+	80	18400836	18404129
Gm05	18404886	18411546	18404886	18405601	18410811	18411546	86	---	---	---	---	18410627	18410663	+	75	18404887	18411544
Gm05	18423067	18427347	18423067	18423379	18427034	18427347	91	---	---	---	---	18426871	18426941	+	73	18423072	18427332
Gm05	18436802	18454845	18436802	18437025	18454617	18454845	85	---	---	---	---	18453929	18453999	+	71	18436810	18454835
Gm05	18447585	18454567	18447585	18448767	18453380	18454563	91	18447579	18447584	18454568	18454573	18448913	18448933	-	85	18447585	18454566
Gm05	18456666	18461963	18456666	18457516	18461103	18461954	98	18456661	18456665	18461964	18461968	18457560	18457668	-	77	18456666	18461954
Gm05	18477628	18492805	18477628	18478269	18492164	18492805	95	---	---	---	---	18478906	18478964	-	76	18477628	18492804
Gm05	18493400	18503692	18493400	18494533	18502559	18503692	98	---	---	---	---	18502205	18502226	+	77	18493401	18503690
Gm05	18531001	18540980	18531001	18533001	18538987	18540980	97	---	---	---	---	18533168	18533194	-	70	18531002	18540972
Gm05	18588309	18594877	18588309	18589963	18593300	18594876	89	18588304	18588308	18594878	18594882	18590115	18590130	-	87	18588309	18594876
Gm05	18596912	18602047	18596912	18597862	18601084	18602047	90	---	---	---	---	18597890	18597976	-	75	18596912	18602045
Gm05	18621134	18630731	18621134	18622236	18629629	18630731	99	---	---	---	---	18622514	18622560	-	74	18621137	18630729
Gm05	18665408	18686406	18665408	18667401	18684411	18686406	98	---	---	---	---	18683560	18683583	+	70	18665409	18686403
Gm05	18666347	18685798	18666347	18666793	18685351	18685798	99	---	---	---	---	18684433	18684449	+	88	---	---
Gm05	18702174	18719239	18702174	18704281	18717121	18719239	99	---	---	---	---	18704903	18704923	-	80	18702174	18719236
Gm05	18741536	18757937	18741545	18742279	18757208	18757935	89	18741530	18741535	18757938	18757943	18756494	18756524	+	74	18741548	18757933
Gm05	18759041	18768165	18759041	18759426	18767771	18768165	89	---	---	---	---	18759541	18759559	-	84	18759045	18768163
Gm05	18809120	18817527	18809130	18809334	18817308	18817512	96	18809115	18809119	18817528	18817532	18809493	18809519	-	77	18809123	18817512
Gm05	18817729	18834721	18817736	18818874	18833579	18834718	93	18817724	18817728	18834722	18834726	18819504	18819610	-	74	18817733	18834716
Gm05	18821472	18826968	18821472	18822421	18826019	18826968	99	---	---	---	---	18825918	18825952	+	85	18821472	18826966
Gm05	18869024	18878633	18869024	18870158	18877499	18878633	98	---	---	---	---	18870298	18870311	-	71	18869026	18878631
Gm05	18883248	18890469	18883248	18884425	18889309	18890469	93	---	---	---	---	18889141	18889155	+	73	18883251	18890467
Gm05	18886091	18888862	18886091	18886751	18888205	18888862	96	---	---	---	---	18886826	18886837	-	83	18886103	18888859
Gm05	18914871	18931034	18914875	18916821	18929071	18931026	94	18914866	18914870	18931035	18931039	18928880	18928917	+	71	18914873	18931024
Gm05	18943688	18960471	18943688	18944332	18959831	18960471	96	---	---	---	---	18959237	18959272	+	77	---	---
Gm05	18946760	18957104	18946762	18947887	18955931	18957094	88	18946755	18946759	18957105	18957109	18948252	18948273	-	77	18946764	18957098
Gm05	18962177	18968120	18962177	18962753	18967544	18968120	93	---	---	---	---	18967305	18967340	+	80	18962181	18968118
Gm05	18969992	18981752	18969992	18970925	18980798	18981752	88	---	---	---	---	18980442	18980466	+	80	---	---
Gm05	18970959	18979160	18970970	18971482	18978628	18979145	93	18970954	18970958	18979161	18979165	18971789	18971801	-	76	18970965	18979154
Gm05	19009791	19023454	19009793	19010946	19022328	19023454	94	19009779	19009790	19023455	19023466	19011500	19011516	-	82	---	---
Gm05	19047812	19062972	19047812	19049454	19061510	19062972	86	---	---	---	---	19061210	19061227	+	83	---	---
Gm05	19067873	19086074	19067873	19069859	19084089	19086074	99	---	---	---	---	19083382	19083396	+	80	19067873	19086070
Gm05	19090651	19101662	19090651	19091773	19100542	19101662	93	---	---	---	---	19100221	19100251	+	74	19090654	19101658
Gm05	19104493	19121400	19104493	19106380	19119513	19121400	99	---	---	---	---	19107005	19107020	-	81	19104493	19121396
Gm05	19159160	19175162	19159160	19160660	19173639	19175162	94	---	---	---	---	19161053	19161077	-	72	19159160	19175160
Gm05	19199419	19204926	19199420	19200382	19203959	19204921	99	19199414	19199418	19204927	19204931	19203844	19203891	+	81	19199420	19204919
Gm05	19230655	19236961	19230655	19232391	19235226	19236961	98	---	---	---	---	19232475	19232492	-	88	19230656	19236958
Gm05	19250134	19260086	19250134	19250984	19259184	19260086	86	---	---	---	---	19259123	19259138	+	75	19250135	19260082
Gm05	19273242	19290591	19273243	19274895	19288958	19290588	96	19273236	19273241	19290592	19290597	19288278	19288293	+	81	19273246	19290586
Gm05	19318268	19334001	19318275	19320601	19331655	19333992	85	19318262	19318267	19334002	19334007	19321075	19321096	-	81	19318270	19333988
Gm05	19318877	19333258	19318885	19319851	19332262	19333258	85	19318872	19318876	19333259	19333263	19320031	19320132	-	74	19318883	19333255
Gm05	19353422	19365714	19353422	19354247	19364945	19365714	87	---	---	---	---	19354732	19354755	-	75	19353423	19365711
Gm05	19354297	19364106	19354297	19355980	19362408	19364106	98	---	---	---	---	19356050	19356068	-	73	19354297	19364090
Gm05	19371270	19376502	19371273	19371683	19376092	19376501	95	19371263	19371269	19376503	19376509	19371718	19371751	-	70	19371274	19376498
Gm05	19390964	19412447	19390972	19392788	19410703	19412445	88	19390959	19390963	19412448	19412452	19409935	19409961	+	70	---	---
Gm05	19396841	19403636	19396849	19398531	19401969	19403625	94	19396836	19396840	19403637	19403641	19401797	19401827	+	80	19396849	19403627
Gm05	19429347	19445522	19429347	19429652	19445212	19445522	91	---	---	---	---	19444486	19444505	+	70	19429355	19445509
Gm05	19436235	19440222	19436237	19437418	19439085	19440220	90	19436217	19436234	19440223	19440240	19437420	19437444	-	88	19436251	19440219
Gm05	19444867	19463461	19444873	19445662	19462666	19463452	95	19444862	19444866	19463462	19463466	19446261	19446279	-	84	19444869	19463460
Gm05	19446864	19464039	19446864	19447249	19463652	19464039	95	---	---	---	---	19462873	19462891	+	78	19446866	19464036
Gm05	19468929	19478587	19468929	19470030	19477486	19478587	99	---	---	---	---	19470204	19470250	-	74	19468929	19478584
Gm05	19484501	19500406	19484501	19486254	19498669	19500406	91	---	---	---	---	19486422	19486493	-	76	---	---
Gm05	19490744	19509914	19490749	19491974	19508661	19509901	85	19490739	19490743	19509915	19509919	19507831	19507845	+	86	---	---
Gm05	19502363	19520595	19502363	19504039	19518919	19520595	99	---	---	---	---	19518200	19518214	+	80	19502363	19520592
Gm05	19502578	19520594	19502578	19504024	19519134	19520580	99	19502573	19502577	19520595	19520599	19518445	19518464	+	80	19502596	19520592
Gm05	19533145	19552780	19533145	19534790	19551138	19552780	96	---	---	---	---	19550348	19550374	+	70	19533145	19552774
Gm05	19533384	19552631	19533389	19534637	19551382	19552627	95	19533378	19533383	19552632	19552637	19550587	19550602	+	81	19533388	19552615
Gm05	19603655	19611266	19603660	19604141	19610782	19611264	95	19603649	19603654	19611267	19611272	19610450	19610478	+	72	19603660	19611262
Gm05	19634664	19653199	19634664	19635735	19652149	19653199	92	---	---	---	---	19636473	19636492	-	85	19634669	19653197
Gm05	19644640	19650544	19644640	19645225	19649959	19650544	92	---	---	---	---	19645313	19645336	-	75	19644651	19650542
Gm05	19662529	19667256	19662539	19664724	19664854	19667247	86	19662519	19662528	19667257	19667266	19664806	19664821	+	87	19662530	19667247
Gm05	19670107	19680096	19670107	19670930	19679260	19680096	92	---	---	---	---	19678852	19678922	+	76	19670108	19680090
Gm05	19691249	19712119	19691249	19691886	19711495	19712119	88	---	---	---	---	19692750	19692766	-	76	19691263	19712116
Gm05	19701592	19715096	19701592	19702868	19713819	19715096	96	---	---	---	---	19703077	19703144	-	77	19701592	19715087
Gm05	19719391	19734767	19719391	19720812	19733315	19734767	91	---	---	---	---	19732769	19732830	+	70	19719398	19734765
Gm05	19738632	19760252	19738632	19739120	19759757	19760252	86	---	---	---	---	19759629	19759643	+	73	19738636	19760241
Gm05	19741827	19763610	19741827	19742914	19762521	19763610	85	---	---	---	---	19761540	19761562	+	73	---	---
Gm05	19745128	19765982	19745128	19745756	19765351	19765982	89	---	---	---	---	19746675	19746700	-	88	19745139	19765973
Gm05	19755110	19769181	19755110	19756382	19767968	19769181	88	---	---	---	---	19756806	19756831	-	88	---	---
Gm05	19771916	19777794	19771916	19772578	19777117	19777794	93	---	---	---	---	19776950	19776983	+	85	19771917	19777783
Gm05	19796672	19809004	19796672	19797644	19808028	19809004	90	---	---	---	---	19807796	19807814	+	84	19796672	19809002
Gm05	19804924	19813802	19804924	19806196	19812554	19813802	88	---	---	---	---	19806469	19806483	-	80	19804932	19813800
Gm05	19817368	19832889	19817368	19818698	19831543	19832889	92	---	---	---	---	19831121	19831144	+	70	---	---
Gm05	19862486	19872140	19862486	19863585	19871041	19872140	99	---	---	---	---	19870819	19870865	+	74	19862486	19872138
Gm05	19881069	19888843	19881069	19882081	19887831	19888843	99	---	---	---	---	19882244	19882290	-	74	19881069	19888839
Gm05	19889581	19894909	19889581	19890488	19894004	19894909	98	19889575	19889580	19894910	19894915	19893888	19893957	+	82	19889582	19894907
Gm05	19917728	19921401	19917728	19918090	19921042	19921401	95	---	---	---	---	---	---	0	--	19917729	19921397
Gm05	19926498	19937502	19926501	19927458	19936515	19937491	89	19926493	19926497	19937503	19937507	19936098	19936133	+	75	19926501	19937498
Gm05	19929136	19934609	19929136	19929819	19933939	19934609	88	---	---	---	---	19933865	19933879	+	93	---	---
Gm05	19948943	19954341	19948943	19949374	19953910	19954341	98	---	---	---	---	19953785	19953797	+	84	19948943	19954339
Gm05	19962631	19983715	19962636	19964603	19981750	19983713	95	19962622	19962630	19983716	19983724	19980892	19980922	+	74	19962632	19983711
Gm05	20013108	20029763	20013108	20013831	20029040	20029763	95	---	---	---	---	20014559	20014581	-	82	20013110	20029761
Gm05	20025231	20028582	20025231	20026292	20027517	20028582	86	---	---	---	---	20026303	20026321	-	84	20025237	20028579
Gm05	20033753	20047081	20033765	20034768	20046073	20047076	99	20033748	20033752	20047082	20047086	20045508	20045537	+	73	20033765	20047078
Gm05	20054643	20064705	20054643	20057557	20061954	20064705	86	---	---	---	---	20057765	20057777	-	84	20054658	20064691
Gm05	20077702	20084469	20077702	20079354	20082839	20084469	95	---	---	---	---	20082664	20082679	+	75	20077717	20084467
Gm05	20132002	20136700	20132002	20132106	20136599	20136700	92	---	---	---	---	20136449	20136500	+	75	20132010	20136698
Gm05	20146686	20151656	20146686	20148002	20150379	20151656	85	---	---	---	---	20150348	20150365	+	77	20146688	20151654
Gm05	20167923	20178294	20167923	20169318	20176878	20178294	93	---	---	---	---	20169418	20169449	-	81	20167925	20178292
Gm05	20206897	20211811	20206897	20207320	20211388	20211811	96	---	---	---	---	20207436	20207453	-	83	20206897	20211809
Gm05	20215190	20231740	20215201	20217131	20229802	20231732	99	20215185	20215189	20231741	20231745	20217668	20217683	-	75	20215194	20231734
Gm05	20231788	20235020	20231788	20232130	20234705	20235020	91	---	---	---	---	---	---	0	--	---	---
Gm05	20272919	20280000	20272919	20273416	20279506	20280000	92	---	---	---	---	20279201	20279236	+	75	---	---
Gm05	20291321	20308251	20291321	20295192	20304298	20308251	89	---	---	---	---	20295558	20295594	-	70	20291331	20308248
Gm05	20293445	20307599	20293445	20294563	20306430	20307599	88	---	---	---	---	20295130	20295157	-	71	20293446	20307584
Gm05	20310470	20315121	20310470	20311785	20313801	20315121	89	---	---	---	---	---	---	0	--	20310470	20315117
Gm05	20340446	20342501	20340459	20341241	20341716	20342491	91	20340439	20340445	20342502	20342508	---	---	0	--	---	---
Gm05	20383565	20387909	20383565	20383872	20387602	20387909	99	---	---	---	---	20387472	20387486	+	80	---	---
Gm05	20394091	20397186	20394091	20394572	20396703	20397186	93	---	---	---	---	---	---	0	--	20394096	20397179
Gm05	20463220	20479237	20463220	20463391	20479066	20479237	97	---	---	---	---	20478479	20478565	+	72	20463226	20479234
Gm05	20490669	20511527	20490675	20494570	20507575	20511527	91	20490664	20490668	20511528	20511532	20495017	20495054	-	78	20490682	20511518
Gm05	20538590	20551327	20538590	20539730	20550156	20551327	92	---	---	---	---	20540209	20540235	-	96	20538594	20551312
Gm05	20560367	20578232	20560367	20560832	20577768	20578232	92	---	---	---	---	20577147	20577172	+	84	20560368	20578225
Gm05	20560833	20580780	20560833	20562713	20578882	20580780	91	---	---	---	---	20563475	20563496	-	81	---	---
Gm05	20560833	20581172	20560833	20563105	20578882	20581172	91	---	---	---	---	20563863	20563894	-	75	---	---
Gm05	20563949	20578731	20563949	20564635	20578042	20578731	88	---	---	---	---	20565185	20565219	-	77	20563951	20578730
Gm05	20571112	20592261	20571112	20571253	20592120	20592261	92	---	---	---	---	20572127	20572143	-	88	---	---
Gm05	20595771	20603891	20595771	20596499	20603160	20603891	92	---	---	---	---	20596754	20596777	-	83	20595771	20603887
Gm05	20604151	20607356	20604164	20604940	20606511	20607348	90	20604146	20604150	20607357	20607361	20604942	20605040	-	72	20604162	20607347
Gm05	20624367	20644547	20624367	20625865	20643037	20644547	98	---	---	---	---	20626697	20626711	-	80	20624370	20644532
Gm05	20655244	20660881	20655244	20656710	20659355	20660881	93	---	---	---	---	20656818	20656842	-	88	20655245	20660879
Gm05	20678021	20699173	20678031	20678410	20698792	20699171	95	20678016	20678020	20699174	20699178	20679289	20679375	-	72	20678035	20699156
Gm05	20678539	20698804	20678548	20680206	20697143	20698792	97	20678533	20678538	20698805	20698810	20681032	20681052	-	71	20678548	20698794
Gm05	20699461	20702823	20699461	20699882	20702407	20702823	90	---	---	---	---	20702359	20702382	+	75	20699461	20702813
Gm05	20699904	20713584	20699904	20701077	20712494	20713584	87	---	---	---	---	20711978	20711996	+	78	20699917	20713574
Gm05	20700289	20713169	20700300	20700582	20712878	20713160	96	20700282	20700288	20713170	20713176	20701109	20701182	-	79	20700293	20713157
Gm05	20702848	20712491	20702848	20703934	20711393	20712479	99	20702843	20702847	20712492	20712496	20704281	20704307	-	70	20702848	20712490
Gm05	20727718	20747622	20727718	20728185	20747154	20747622	95	---	---	---	---	20746345	20746435	+	74	20727730	20747608
Gm05	20728186	20747155	20728186	20729769	20745555	20747155	94	---	---	---	---	20729828	20729897	-	77	20728187	20747152
Gm05	20765281	20768778	20765281	20765717	20768339	20768778	94	---	---	---	---	20768288	20768307	+	80	20765290	20768771
Gm05	20793236	20802891	20793236	20794336	20801792	20802891	99	---	---	---	---	20794511	20794557	-	74	20793236	20802889
Gm05	20803726	20825603	20803726	20805149	20824192	20825603	85	---	---	---	---	20805847	20805860	-	85	---	---
Gm05	20806556	20812984	20806556	20806943	20812597	20812984	91	---	---	---	---	20812328	20812346	+	73	---	---
Gm05	20811312	20827173	20811312	20812983	20825521	20827173	96	---	---	---	---	20824975	20824990	+	75	20811313	20827171
Gm05	20811312	20827003	20811312	20812813	20825521	20827003	96	---	---	---	---	20824885	20824905	+	76	20811313	20826993
Gm05	20845655	20862863	20845655	20845900	20862611	20862863	94	---	---	---	---	20846677	20846736	-	78	20845663	20862861
Gm05	20848351	20853756	20848351	20849205	20852795	20853756	86	---	---	---	---	20849272	20849319	-	79	20848353	20853754
Gm05	20878276	20887980	20878276	20879400	20886856	20887980	99	---	---	---	---	20886635	20886681	+	74	20878277	20887978
Gm05	20898016	20913876	20898030	20903161	20908837	20913864	87	20898011	20898015	20913877	20913881	20903388	20903399	-	91	---	---
Gm05	20915781	20918789	20915781	20916610	20917952	20918789	89	---	---	---	---	20916672	20916697	-	76	---	---
Gm05	20963591	20983837	20963591	20965243	20982166	20983837	98	---	---	---	---	20981319	20981339	+	71	20963591	20983835
Gm05	21021735	21029541	21021735	21022740	21028549	21029541	93	---	---	---	---	21028258	21028272	+	80	21021738	21029537
Gm05	21036325	21041383	21036325	21037483	21040241	21041383	97	21036320	21036324	21041384	21041388	21037569	21037584	-	75	21036326	21041380
Gm05	21047657	21051435	21047657	21048315	21050789	21051435	88	---	---	---	---	21050724	21050740	+	82	21047657	21051426
Gm05	21058987	21068658	21058996	21060095	21067553	21068652	99	21058980	21058986	21068659	21068665	21067331	21067377	+	74	21058996	21068656
Gm05	21093624	21100995	21093624	21094068	21100553	21100995	95	---	---	---	---	21094341	21094364	-	79	21093629	21100977
Gm05	21096330	21099067	21096330	21096857	21098541	21099067	94	---	---	---	---	---	---	0	--	21096337	21099053
Gm05	21103993	21125885	21104007	21104792	21125100	21125885	91	21103988	21103992	21125886	21125890	21104804	21104826	-	78	21103998	21125876
Gm05	21128811	21131578	21128821	21129480	21130917	21131578	96	21128806	21128810	21131579	21131583	21129536	21129560	-	84	---	---
Gm05	21139421	21145520	21139421	21140226	21144716	21145520	97	---	---	---	---	21144491	21144530	+	75	21139432	21145517
Gm05	21161389	21169407	21161389	21161921	21168855	21169407	90	---	---	---	---	21168765	21168797	+	78	21161390	21169401
Gm05	21183234	21198381	21183234	21185716	21195911	21198381	96	---	---	---	---	21195416	21195430	+	73	---	---
Gm05	21203231	21214433	21203234	21206915	21210740	21214428	96	21203226	21203230	21214434	21214438	21207023	21207040	-	77	21203232	21214420
Gm05	21243918	21254771	21243918	21245024	21253561	21254771	87	---	---	---	---	21253268	21253282	+	80	21243918	21254769
Gm05	21259649	21265804	21259649	21260957	21264502	21265804	88	---	---	---	---	21261078	21261107	-	70	---	---
Gm05	21266135	21283591	21266135	21266498	21283229	21283591	90	---	---	---	---	21282693	21282735	+	83	21266142	21283578
Gm05	21274960	21280164	21274960	21275763	21279361	21280164	98	---	---	---	---	21275830	21275877	-	81	21274973	21280162
Gm05	21285746	21288228	21285746	21286179	21287792	21288228	95	---	---	---	---	21287757	21287790	+	76	---	---
Gm05	21291121	21311823	21291121	21291451	21311492	21311823	92	---	---	---	---	21310680	21310770	+	75	21291124	21311821
Gm05	21292636	21311484	21292636	21294072	21310037	21311484	95	---	---	---	---	21294121	21294190	-	78	---	---
Gm05	21340742	21359159	21340753	21343033	21357027	21359156	91	21340737	21340741	21359160	21359164	21356373	21356388	+	75	21340750	21359153
Gm05	21363537	21380556	21363537	21364943	21379110	21380556	94	---	---	---	---	21365134	21365200	-	77	21363537	21380546
Gm05	21384326	21393950	21384326	21385428	21392844	21393946	99	21384321	21384325	21393951	21393955	21385772	21385798	-	70	21384326	21393949
Gm05	21402647	21418734	21402647	21404257	21417150	21418734	91	---	---	---	---	21417019	21417094	+	76	21402647	21418717
Gm05	21438487	21451552	21438488	21439602	21450435	21451549	98	21438482	21438486	21451553	21451557	21439946	21439972	-	70	21438500	21451546
Gm05	21477959	21487592	21477966	21479071	21486482	21487585	99	21477953	21477958	21487593	21487598	21486261	21486307	+	74	21477967	21487580
Gm05	21490729	21495861	21490733	21491462	21495139	21495851	93	21490724	21490728	21495862	21495866	21491527	21491561	-	85	21490731	21495849
Gm05	21584374	21595722	21584384	21585801	21594296	21595713	95	21584369	21584373	21595723	21595727	21594131	21594151	+	76	21584385	21595711
Gm05	21666172	21670938	21666172	21666370	21670740	21670938	98	---	---	---	---	21666457	21666476	-	85	21666177	21670936
Gm05	21672803	21694571	21672810	21672945	21694430	21694563	90	21672798	21672802	21694572	21694576	21693731	21693750	+	70	21672811	21694561
Gm05	21683935	21693798	21683938	21684366	21693360	21693788	96	21683930	21683934	21693799	21693803	21684422	21684441	-	70	---	---
Gm05	21684366	21689734	21684366	21685273	21688826	21689734	98	---	---	---	---	21685414	21685435	-	81	21684366	21689732
Gm05	21710730	21728817	21710730	21712673	21726884	21728808	98	21710725	21710729	21728818	21728822	21713340	21713355	-	81	21710730	21728806
Gm05	21730646	21738017	21730646	21731352	21737300	21738016	88	21730641	21730645	21738018	21738022	21737003	21737038	+	77	21730646	21738013
Gm05	21742675	21750421	21742675	21743679	21749417	21750421	99	---	---	---	---	21749196	21749242	+	74	21742676	21750416
Gm05	21770903	21781737	21770903	21772563	21780036	21781737	96	---	---	---	---	21779876	21779894	+	78	21770904	21781735
Gm05	21782987	21788537	21782987	21783346	21788173	21788537	85	---	---	---	---	21783349	21783364	-	75	---	---
Gm05	21846989	21863651	21846996	21848279	21862364	21863649	98	21846983	21846988	21863652	21863657	21848635	21848721	-	72	21847002	21863632
Gm05	21875982	21893905	21875985	21877665	21892237	21893897	98	21875977	21875981	21893906	21893910	21878362	21878376	-	80	21875988	21893895
Gm05	21901043	21909100	21901053	21902077	21907991	21909085	90	21901038	21901042	21909101	21909105	21907825	21907854	+	86	21901047	21909099
Gm05	21921226	21930552	21921226	21922866	21928883	21930540	88	21921221	21921225	21930553	21930557	21922988	21923129	-	70	21921227	21930535
Gm05	21935574	21945400	21935574	21936721	21944315	21945400	92	---	---	---	---	21944022	21944036	+	80	21935574	21945398
Gm05	22005541	22009004	22005541	22006658	22007895	22009004	94	---	---	---	---	22006673	22006710	-	71	22005551	22008988
Gm05	22041825	22059376	22041838	22043491	22057715	22059365	99	22041820	22041824	22059377	22059381	22057103	22057122	+	70	22041833	22059370
Gm05	22070392	22080771	22070392	22071565	22079596	22080771	98	---	---	---	---	22071927	22071948	-	77	22070393	22080763
Gm05	22086095	22096448	22086095	22086884	22095678	22096448	86	---	---	---	---	22095478	22095515	+	76	22086096	22096446
Gm05	22087922	22092810	22087923	22088623	22092148	22092810	86	22087916	22087921	22092811	22092816	22088778	22088800	-	78	22087929	22092803
Gm05	22141265	22151588	22141265	22141558	22151295	22151588	97	---	---	---	---	22142025	22142044	-	70	---	---
Gm05	22182403	22186407	22182410	22182886	22185927	22186402	95	22182397	22182402	22186408	22186413	22182992	22183014	-	82	---	---
Gm05	22210977	22231871	22210977	22211331	22231516	22231871	87	---	---	---	---	22212087	22212173	-	72	22210983	22231870
Gm05	22211333	22231428	22211333	22213004	22229758	22231428	99	---	---	---	---	22228920	22228952	+	75	22211333	22231426
Gm05	22236120	22239682	22236120	22236242	22239560	22239682	98	---	---	---	---	---	---	0	--	22236123	22239679
Gm05	22257973	22267843	22257973	22258665	22267150	22267843	91	---	---	---	---	22259017	22259053	-	72	22257977	22267840
Gm05	22259741	22263685	22259741	22260109	22263311	22263685	88	---	---	---	---	---	---	0	--	22259741	22263683
Gm05	22267841	22282142	22267841	22270138	22279876	22282142	97	---	---	---	---	22279410	22279429	+	80	22267843	22282140
Gm05	22342957	22359011	22342961	22344450	22357516	22359006	99	22342950	22342956	22359012	22359018	22356871	22356889	+	84	22342961	22359008
Gm05	22380000	22389125	22380000	22380423	22388704	22389125	94	---	---	---	---	22388407	22388425	+	78	---	---
Gm05	22390802	22397792	22390813	22392421	22396182	22397789	95	22390797	22390801	22397793	22397797	22392575	22392607	-	84	---	---
Gm05	22396543	22401517	22396543	22396715	22401345	22401517	89	---	---	---	---	22396765	22396785	-	76	22396551	22401508
Gm05	22411788	22420898	22411788	22412888	22419798	22420898	98	---	---	---	---	22413088	22413102	-	86	22411794	22420896
Gm05	22423853	22440772	22423853	22424751	22439820	22440772	86	---	---	---	---	22439066	22439099	+	85	---	---
Gm05	22433251	22440292	22433251	22433396	22440147	22440292	94	---	---	---	---	22433461	22433472	-	75	---	---
Gm05	22445455	22450679	22445455	22446057	22450077	22450679	97	---	---	---	---	22446241	22446258	-	72	---	---
Gm05	22452477	22457839	22452477	22453448	22456882	22457839	92	---	---	---	---	22453578	22453606	-	75	22452477	22457828
Gm05	22468612	22473389	22468612	22469300	22472724	22473389	93	---	---	---	---	22472590	22472630	+	87	22468619	22473387
Gm05	22474538	22480086	22474538	22475527	22479101	22480086	95	---	---	---	---	22475596	22475643	-	79	22474540	22480083
Gm05	22505646	22525059	22505646	22506846	22523846	22525058	96	22505641	22505645	22525060	22525064	22507656	22507676	-	71	22505653	22525058
Gm05	22505826	22524948	22505826	22506737	22524026	22524948	96	---	---	---	---	22507123	22507139	-	82	---	---
Gm05	22543157	22558758	22543157	22544111	22557781	22558758	88	---	---	---	---	22544299	22544355	-	70	22543157	22558753
Gm05	22584691	22588361	22584703	22586200	22586923	22588361	90	22584684	22584690	22588362	22588368	22586851	22586897	+	76	22584698	22588358
Gm05	22630163	22635710	22630163	22631124	22634749	22635710	99	---	---	---	---	22634634	22634681	+	81	22630163	22635708
Gm05	22641596	22647088	22641596	22641885	22646799	22647088	92	---	---	---	---	22646554	22646613	+	71	---	---
Gm05	22660508	22670680	22660508	22661554	22669634	22670680	99	---	---	---	---	22661724	22661751	-	85	22660521	22670678
Gm05	22681319	22695869	22681332	22683002	22694206	22695859	96	22681312	22681318	22695870	22695876	22693647	22693672	+	73	22681334	22695868
Gm05	22698256	22712329	22698262	22699391	22711187	22712317	87	22698251	22698255	22712330	22712334	22699880	22699912	-	75	22698274	22712317
Gm05	22702877	22705440	22702888	22703329	22704992	22705432	88	22702869	22702876	22705441	22705448	---	---	0	--	22702884	22705435
Gm05	22714123	22727424	22714123	22716305	22725178	22727424	85	---	---	---	---	22716598	22716629	-	75	---	---
Gm05	22718477	22729416	22718477	22718870	22729027	22729416	95	---	---	---	---	22728635	22728648	+	85	22718495	22729414
Gm05	22761459	22766584	22761459	22762172	22765873	22766584	97	---	---	---	---	22762330	22762357	-	78	22761459	22766582
Gm05	22808877	22818456	22808877	22809814	22817541	22818456	95	---	---	---	---	22817175	22817214	+	70	22808877	22818454
Gm05	22831036	22844556	22831043	22832406	22843204	22844547	93	22831029	22831035	22844557	22844563	22842737	22842758	+	81	---	---
Gm05	22843405	22860979	22843405	22845187	22859186	22860979	99	---	---	---	---	22845851	22845866	-	81	---	---
Gm05	22856069	22865990	22856069	22857702	22864319	22865990	85	---	---	---	---	22864013	22864042	+	76	---	---
Gm05	22870281	22884250	22870281	22871238	22883292	22884250	92	---	---	---	---	22871726	22871745	-	85	---	---
Gm05	22896822	22907181	22896822	22897980	22906023	22907181	98	---	---	---	---	22898323	22898344	-	77	22896826	22907179
Gm05	22911177	22931388	22911177	22911533	22931033	22931388	97	---	---	---	---	22912435	22912453	-	73	22911191	22931386
Gm05	22920210	22929882	22920212	22921313	22928780	22929881	98	22920205	22920209	22929883	22929887	22928559	22928605	+	74	22920213	22929879
Gm05	22942046	22960675	22942050	22942216	22960511	22960674	95	22942041	22942045	22960676	22960680	22942976	22942993	-	77	---	---
Gm05	22952978	22960149	22952978	22953092	22960034	22960149	86	---	---	---	---	22959895	22959908	+	78	---	---
Gm05	22955455	22973405	22955470	22957119	22971749	22973390	97	22955450	22955454	22973406	22973410	22971038	22971052	+	80	22955463	22973388
Gm05	22976687	22983042	22976696	22977581	22982157	22983038	95	22976682	22976686	22983043	22983047	22981994	22982016	+	91	22976690	22983039
Gm05	22988126	22994511	22988126	22988525	22994100	22994511	88	---	---	---	---	22993829	22993852	+	79	22988126	22994502
Gm05	22996840	23003309	22996849	22997953	23002194	23003298	97	22996834	22996839	23003310	23003315	23002084	23002095	+	91	22996849	23003306
Gm05	23006313	23014717	23006313	23007304	23013731	23014717	96	---	---	---	---	23013530	23013558	+	75	23006313	23014715
Gm05	23063271	23067424	23063271	23063498	23067190	23067417	97	23063265	23063270	23067425	23067430	23067036	23067069	+	73	---	---
Gm05	23077451	23081013	23077451	23078525	23079908	23081013	89	---	---	---	---	23078527	23078554	-	78	23077452	23081010
Gm05	23092016	23102314	23092016	23093156	23101176	23102314	94	---	---	---	---	23100882	23100896	+	80	23092016	23102312
Gm05	23153749	23160605	23153749	23155286	23159176	23160605	86	---	---	---	---	23155340	23155365	-	73	23153759	23160603
Gm05	23156287	23159187	23156296	23156977	23158499	23159180	93	23156282	23156286	23159188	23159192	23158432	23158460	+	79	23156301	23159171
Gm05	23164042	23172010	23164042	23164455	23171597	23172010	87	---	---	---	---	23171273	23171294	+	72	23164055	23172002
Gm05	23166152	23175965	23166152	23169403	23172713	23175965	93	---	---	---	---	23169405	23169418	-	71	23166153	23175948
Gm05	23170541	23175965	23170541	23171480	23175036	23175965	93	---	---	---	---	23174921	23174968	+	81	23170541	23175948
Gm05	23203580	23209932	23203580	23204529	23209035	23209932	92	---	---	---	---	23208864	23208885	+	90	23203580	23209918
Gm05	23216167	23221831	23216167	23216647	23221351	23221831	97	---	---	---	---	23216869	23216882	-	71	23216167	23221829
Gm05	23265402	23271023	23265402	23265629	23270796	23271023	97	---	---	---	---	23265863	23265888	-	80	23265409	23271005
Gm05	23277602	23283450	23277602	23278082	23282970	23283450	97	---	---	---	---	23278304	23278326	-	73	23277602	23283448
Gm05	23297513	23305727	23297513	23298425	23304817	23305727	99	---	---	---	---	23298687	23298705	-	84	23297513	23305725
Gm05	23300708	23305341	23300708	23302521	23303552	23305341	91	---	---	---	---	---	---	0	--	---	---
Gm05	23316941	23326291	23316941	23317946	23325286	23326291	99	---	---	---	---	23318257	23318289	-	72	23316946	23326289
Gm05	23338135	23350037	23338135	23338267	23349901	23350037	86	---	---	---	---	23338825	23338848	-	75	23338150	23350035
Gm05	23343787	23349908	23343787	23344042	23349653	23349908	97	---	---	---	---	23349398	23349423	+	76	23343787	23349900
Gm05	23378003	23380692	23378003	23378297	23380390	23380692	87	---	---	---	---	23380320	23380341	+	90	---	---
Gm05	23408515	23428168	23408515	23410167	23426561	23428168	94	---	---	---	---	23425772	23425810	+	71	23408520	23428166
Gm05	23438311	23444065	23438311	23439466	23442910	23444065	96	---	---	---	---	23439579	23439612	-	76	---	---
Gm05	23438665	23443703	23438665	23439104	23443264	23443703	96	---	---	---	---	23443056	23443071	+	87	---	---
Gm05	23488469	23508946	23488469	23488606	23508809	23508946	93	---	---	---	---	23489581	23489608	-	82	---	---
Gm05	23496478	23505515	23496478	23497516	23504507	23505515	94	---	---	---	---	23497653	23497685	-	87	23496478	23505512
Gm05	23508939	23514648	23508939	23509801	23513778	23514645	93	23508933	23508938	23514649	23514654	23509942	23509971	-	80	23508953	23514643
Gm05	23509038	23514623	23509038	23509779	23513877	23514623	93	---	---	---	---	23509942	23509983	-	73	---	---
Gm05	23516170	23525467	23516170	23517178	23524458	23525466	99	23516165	23516169	23525468	23525472	23517489	23517521	-	72	23516178	23525464
Gm05	23621953	23635421	23621961	23624459	23632911	23635410	98	23621948	23621952	23635422	23635426	23624679	23624693	-	80	23621964	23635414
Gm05	23628424	23632073	23628424	23629424	23631073	23632073	98	---	---	---	---	---	---	0	--	23628424	23632070
Gm05	23643404	23650339	23643404	23644559	23649103	23650339	85	---	---	---	---	23648875	23648895	+	71	23643405	23650329
Gm05	23653044	23669742	23653044	23655022	23667744	23669742	97	---	---	---	---	23667218	23667237	+	70	23653044	23669740
Gm05	23719206	23732659	23719212	23719323	23732530	23732656	85	23719198	23719205	23732660	23732667	23719898	23719909	-	83	23719207	23732654
Gm05	23720412	23729147	23720412	23721504	23728055	23729147	99	---	---	---	---	23721749	23721768	-	85	23720412	23729145
Gm05	23751482	23768741	23751495	23751658	23768575	23768737	87	23751476	23751481	23768742	23768747	23767950	23767965	+	81	23751483	23768728
Gm05	23769165	23773838	23769165	23770082	23772859	23773838	88	---	---	---	---	23772805	23772833	+	82	23769168	23773835
Gm05	23805185	23810212	23805185	23806617	23808813	23810212	91	---	---	---	---	23806699	23806727	-	79	23805185	23810210
Gm05	23826114	23834593	23826121	23827097	23833611	23834588	99	23826108	23826113	23834594	23834599	23827393	23827423	-	77	23826118	23834585
Gm05	23848986	23865968	23848986	23851118	23863837	23865968	99	---	---	---	---	23863287	23863302	+	75	23848986	23865966
Gm05	23897887	23917499	23897887	23898464	23916938	23917499	91	---	---	---	---	23899262	23899297	-	77	---	---
Gm05	23972625	23983477	23972638	23973774	23982355	23983472	94	23972620	23972624	23983478	23983482	23974138	23974159	-	77	23972630	23983469
Gm05	24001983	24011283	24001983	24002985	24010281	24011283	99	---	---	---	---	24009930	24009952	+	73	24001984	24011281
Gm05	24015206	24023948	24015220	24016636	24022539	24023945	93	24015201	24015205	24023949	24023953	24016736	24016767	-	81	24015220	24023942
Gm05	24042405	24052745	24042405	24043561	24051592	24052745	98	---	---	---	---	24051227	24051248	+	81	24042406	24052743
Gm05	24054834	24072553	24054834	24056349	24071034	24072553	88	---	---	---	---	24056860	24056871	-	83	24054834	24072540
Gm05	24060564	24069838	24060578	24061578	24068825	24069825	99	24060558	24060563	24069839	24069844	24068474	24068496	+	73	24060578	24069834
Gm05	24072967	24077366	24072981	24073202	24077145	24077365	90	24072961	24072966	24077367	24077372	24076977	24077030	+	98	---	---
Gm05	24084533	24091063	24084533	24085282	24090313	24091063	93	---	---	---	---	24090079	24090100	+	77	24084550	24091060
Gm05	24142007	24146094	24142007	24142274	24145850	24146094	87	---	---	---	---	24145671	24145690	+	90	24142008	24146088
Gm05	24152492	24159147	24152492	24154089	24157536	24159147	94	---	---	---	---	24154223	24154262	-	70	24152493	24159145
Gm05	24166405	24173047	24166405	24166776	24172677	24173047	94	---	---	---	---	24172631	24172643	+	84	---	---
Gm05	24194974	24215124	24194974	24196523	24213549	24215124	95	---	---	---	---	24213428	24213495	+	77	24194975	24215119
Gm05	24248192	24264256	24248192	24248635	24263799	24264256	88	---	---	---	---	24263046	24263078	+	72	---	---
Gm05	24354742	24361493	24354742	24355034	24361198	24361493	88	---	---	---	---	24361065	24361082	+	83	---	---
Gm05	24390028	24395681	24390028	24390961	24394741	24395681	86	24390022	24390027	24395682	24395687	24391006	24391048	-	83	24390028	24395678
Gm05	24407724	24413507	24407724	24410609	24410621	24413507	99	---	---	---	---	---	---	0	--	24407729	24413503
Gm05	24419342	24438233	24419342	24421081	24436468	24438233	94	---	---	---	---	24421825	24421837	-	84	24419342	24438231
Gm05	24419729	24437605	24419729	24420454	24436858	24437605	93	---	---	---	---	24421108	24421205	-	72	---	---
Gm05	24447275	24457285	24447290	24448173	24456389	24457273	87	24447270	24447274	24457286	24457290	24455983	24456030	+	87	24447279	24457279
Gm05	24490189	24495323	24490189	24490553	24494959	24495323	96	---	---	---	---	24490629	24490649	-	71	24490189	24495321
Gm05	24526400	24545595	24526400	24527700	24544325	24545595	94	---	---	---	---	24544013	24544080	+	77	24526408	24545589
Gm05	24526702	24545187	24526702	24527292	24544609	24545187	94	---	---	---	---	24544013	24544080	+	77	24526709	24545171
Gm05	24531530	24534385	24531530	24532081	24533811	24534376	89	24531523	24531529	24534386	24534392	24533711	24533782	+	76	24531534	24534377
Gm05	24556424	24565753	24556424	24557425	24564752	24565753	99	---	---	---	---	24557753	24557775	-	73	24556426	24565751
Gm05	24653153	24665788	24653153	24654137	24664808	24665788	93	---	---	---	---	24664300	24664348	+	71	24653153	24665785
Gm05	24659943	24664030	24659943	24660546	24663424	24664030	86	---	---	---	---	24663363	24663387	+	76	---	---
Gm05	24719365	24734861	24719375	24719789	24734426	24734859	90	24719360	24719364	24734862	24734866	24733857	24733870	+	78	24719376	24734857
Gm05	24725243	24734400	24725249	24726335	24733294	24734386	97	24725238	24725242	24734401	24734405	24733118	24733147	+	90	24725250	24734398
Gm05	24746658	24756503	24746671	24747038	24756101	24756498	86	24746651	24746657	24756504	24756510	24755680	24755704	+	92	---	---
Gm05	24751711	24760661	24751711	24751931	24760441	24760661	91	---	---	---	---	24760015	24760046	+	71	---	---
Gm05	24784664	24800408	24784664	24786241	24798811	24800408	92	---	---	---	---	24786294	24786367	-	77	24784680	24800405
Gm05	24802007	24810993	24802007	24802787	24810226	24810993	89	---	---	---	---	24810054	24810087	+	85	---	---
Gm05	24817962	24826375	24817962	24818924	24825427	24826375	95	---	---	---	---	24825139	24825167	+	72	24817963	24826373
Gm05	24833305	24838317	24833305	24834066	24837555	24838317	95	---	---	---	---	24834094	24834180	-	75	24833311	24838315
Gm05	24844880	24857444	24844880	24846590	24855814	24857444	92	---	---	---	---	24855486	24855517	+	78	24844884	24857441
Gm05	24845600	24856950	24845600	24846096	24856454	24856950	97	---	---	---	---	24846549	24846572	-	91	24845610	24856943
Gm05	24862020	24869329	24862020	24862613	24868742	24869329	93	---	---	---	---	24862863	24862920	-	74	24862036	24869327
Gm05	24881904	24903317	24881905	24882241	24902967	24903303	97	24881898	24881903	24903318	24903323	24882610	24882647	-	78	24881908	24903316
Gm05	24885246	24903446	24885246	24885394	24903298	24903446	96	---	---	---	---	24886272	24886290	-	89	---	---
Gm05	24895699	24904190	24895699	24896448	24903441	24904190	97	---	---	---	---	24896498	24896524	-	77	---	---
Gm05	24920489	24934546	24920489	24922111	24933005	24934546	88	---	---	---	---	24932461	24932509	+	83	24920491	24934544
Gm05	24950515	24953254	24950515	24951092	24952676	24953254	97	---	---	---	---	24952576	24952616	+	73	24950515	24953243
Gm05	24970925	24985198	24970925	24971201	24984922	24985198	95	---	---	---	---	24971859	24971886	-	71	---	---
Gm05	25008087	25027302	25008087	25008404	25026986	25027302	96	---	---	---	---	25009227	25009247	-	71	---	---
Gm05	25051978	25056975	25051978	25052224	25056730	25056975	98	---	---	---	---	25052326	25052344	-	78	---	---
Gm05	25052310	25066132	25052310	25052415	25066021	25066126	93	25052305	25052309	25066133	25066137	25065369	25065413	+	77	---	---
Gm05	25075447	25096611	25075447	25076360	25095708	25096611	90	---	---	---	---	25077240	25077267	-	89	25075448	25096610
Gm05	25109895	25114966	25109895	25110419	25114391	25114966	86	---	---	---	---	25114223	25114239	+	70	---	---
Gm05	25116366	25119514	25116366	25116893	25119021	25119514	88	---	---	---	---	25118914	25118962	+	75	25116367	25119512
Gm05	25168005	25179190	25168005	25169127	25178067	25179190	94	---	---	---	---	25169496	25169514	-	84	25168005	25179187
Gm05	25214653	25221004	25214653	25215148	25220525	25221004	88	---	---	---	---	25220331	25220495	+	79	25214656	25221002
Gm05	25239763	25250877	25239763	25241090	25249519	25250877	91	---	---	---	---	25249234	25249247	+	78	25239763	25250875
Gm05	25272430	25277410	25272435	25272567	25277265	25277397	93	25272423	25272429	25277411	25277417	25272705	25272727	-	73	---	---
Gm05	25332710	25345862	25332710	25333594	25344978	25345862	99	---	---	---	---	25334123	25334140	-	77	25332710	25345860
Gm05	25348102	25353308	25348102	25348654	25352786	25353308	90	---	---	---	---	25352579	25352753	+	79	25348102	25353293
Gm05	25367085	25379988	25367085	25368086	25379075	25379988	86	---	---	---	---	25378639	25378679	+	80	---	---
Gm05	25407608	25412191	25407608	25407880	25411913	25412191	91	---	---	---	---	25407955	25407968	-	71	25407608	25412189
Gm05	25425973	25429505	25425985	25426461	25429011	25429503	86	25425967	25425972	25429506	25429511	25428883	25428903	+	85	25425975	25429495
Gm05	25438374	25443491	25438374	25438727	25443140	25443491	95	---	---	---	---	25442937	25442969	+	72	25438374	25443489
Gm05	25455434	25475376	25455434	25457176	25473645	25475376	95	---	---	---	---	25457949	25457998	-	72	---	---
Gm05	25475557	25480186	25475557	25475724	25480019	25480186	90	---	---	---	---	25479889	25479921	+	72	25475558	25480185
Gm05	25486132	25502361	25486132	25486407	25502094	25502361	90	---	---	---	---	25501309	25501329	+	85	25486137	25502359
Gm05	25497980	25516054	25497980	25498559	25515474	25516054	91	---	---	---	---	25499347	25499381	-	71	25497995	25516043
Gm05	25508610	25516698	25508610	25509535	25515795	25516698	94	---	---	---	---	25515500	25515527	+	82	25508611	25516687
Gm05	25519985	25527847	25519997	25521693	25526121	25527838	97	25519980	25519984	25527848	25527852	25521834	25521865	-	87	25519988	25527836
Gm05	25546820	25559054	25546820	25547771	25558165	25559054	87	---	---	---	---	25557851	25557874	+	83	---	---
Gm05	25597469	25618027	25597470	25599146	25616355	25618012	98	25597464	25597468	25618028	25618032	25599298	25599311	-	71	25597470	25618022
Gm05	25629811	25633153	25629816	25630090	25632865	25633145	87	25629803	25629810	25633154	25633161	25632774	25632805	+	81	25629813	25633149
Gm05	25651210	25656794	25651210	25652461	25655549	25656794	87	---	---	---	---	25655394	25655467	+	74	25651210	25656791
Gm05	25672914	25685325	25672914	25676752	25681489	25685325	99	---	---	---	---	25676960	25676988	-	75	25672914	25685323
Gm05	25698052	25704507	25698064	25698386	25704192	25704503	86	25698047	25698051	25704508	25704512	25698550	25698594	-	75	---	---
Gm05	25713058	25722326	25713063	25713771	25721640	25722322	92	25713053	25713057	25722327	25722331	25721248	25721259	+	75	25713058	25722314
Gm05	25723576	25733971	25723579	25724755	25732794	25733971	98	25723571	25723575	25733972	25733976	25725127	25725157	-	70	25723579	25733969
Gm05	25768978	25789954	25768978	25770632	25788293	25789954	96	---	---	---	---	25771395	25771421	-	70	25768982	25789951
Gm05	25773283	25778351	25773283	25774450	25777195	25778351	98	---	---	---	---	25774537	25774552	-	75	25773283	25778349
Gm05	25793024	25798000	25793025	25793265	25797761	25797999	88	25793019	25793023	25798001	25798005	25797536	25797602	+	70	25793033	25797996
Gm05	25837488	25842908	25837488	25838161	25842231	25842908	92	---	---	---	---	25838280	25838318	-	79	25837490	25842904
Gm05	25953738	25962976	25953738	25954861	25961873	25962976	95	---	---	---	---	25954994	25955024	-	87	25953738	25962974
Gm05	25987410	25999654	25987410	25988555	25998554	25999654	87	---	---	---	---	25998217	25998235	+	89	25987411	25999652
Gm05	25988561	25993229	25988561	25988803	25992987	25993229	86	---	---	---	---	25992853	25992899	+	70	---	---
Gm05	26014531	26023011	26014542	26016203	26021280	26022996	93	26014526	26014530	26023012	26023016	26016310	26016336	-	77	26014542	26022993
Gm05	26146628	26156882	26146628	26147802	26155801	26156882	90	---	---	---	---	26155436	26155457	+	77	26146628	26156880
Gm05	26189150	26197899	26189150	26190536	26196513	26197899	97	---	---	---	---	26190732	26190753	-	77	---	---
Gm05	26224377	26229716	26224377	26225170	26228920	26229716	89	---	---	---	---	26228824	26228869	+	82	---	---
Gm05	26231383	26234570	26231383	26232074	26233879	26234570	97	---	---	---	---	26232139	26232164	-	92	---	---
Gm05	26245011	26250111	26245020	26245332	26249804	26250111	96	26245005	26245010	26250112	26250117	26249638	26249664	+	70	---	---
Gm05	26285380	26290348	26285380	26285596	26290145	26290348	86	---	---	---	---	26285676	26285697	-	81	---	---
Gm05	26293418	26298748	26293418	26294135	26298009	26298748	86	---	---	---	---	26297829	26297865	+	75	26293418	26298747
Gm05	26299999	26310203	26299999	26301097	26309104	26310203	93	26299993	26299998	26310204	26310209	26301387	26301401	-	80	26299999	26310198
Gm05	26316722	26330670	26316722	26316945	26330463	26330670	87	---	---	---	---	26317401	26317436	-	72	---	---
Gm05	26317657	26326132	26317657	26318133	26325677	26326132	93	---	---	---	---	26325482	26325512	+	87	26317657	26326130
Gm05	26388589	26394819	26388590	26388977	26394418	26394805	98	26388584	26388588	26394820	26394824	26394266	26394301	+	72	---	---
Gm05	26398005	26403889	26398014	26398423	26403464	26403885	86	26397997	26398004	26403890	26403897	26403288	26403350	+	80	---	---
Gm05	26477224	26482064	26477224	26477600	26481676	26482064	94	---	---	---	---	26481490	26481511	+	72	26477225	26482050
Gm05	26504351	26510938	26504351	26505807	26509463	26510938	93	---	---	---	---	26505922	26505953	-	84	26504358	26510936
Gm05	26515011	26525123	26515011	26516126	26523972	26525123	92	---	---	---	---	26516432	26516454	-	78	26515011	26525121
Gm05	26527697	26538287	26527697	26528392	26537637	26538287	86	---	---	---	---	26528714	26528774	-	86	---	---
Gm05	26540334	26549953	26540334	26541551	26548736	26549953	99	---	---	---	---	26541860	26541883	-	70	26540336	26549949
Gm05	26565740	26575597	26565749	26566934	26574427	26575584	96	26565735	26565739	26575598	26575602	26574124	26574166	+	72	26565743	26575595
Gm05	26625668	26630319	26625668	26625949	26630038	26630319	96	---	---	---	---	26626138	26626154	-	70	26625668	26630313
Gm05	26632413	26638094	26632413	26632546	26637961	26638094	94	---	---	---	---	26632785	26632798	-	78	---	---
Gm05	26671164	26688673	26671164	26672571	26687266	26688673	97	---	---	---	---	26673135	26673180	-	78	---	---
Gm05	26672877	26677880	26672877	26673346	26677410	26677880	93	---	---	---	---	26673512	26673533	-	90	26672877	26677877
Gm05	26755089	26764791	26755089	26756020	26763857	26764791	92	---	---	---	---	26756327	26756343	-	76	---	---
Gm05	26819143	26825527	26819153	26819643	26825037	26825527	96	26819138	26819142	26825528	26825532	26819861	26819893	-	75	26819155	26825525
Gm05	26943109	26952851	26943109	26944279	26951682	26952851	99	---	---	---	---	26944621	26944633	-	84	---	---
Gm05	26996829	27002847	26996844	26997628	27002050	27002834	91	26996824	26996828	27002848	27002852	27001828	27001854	+	88	---	---
Gm05	27075558	27096604	27075558	27076131	27096040	27096604	95	---	---	---	---	27095044	27095066	+	78	27075570	27096602
Gm05	27150201	27154559	27150210	27150991	27153755	27154545	91	27150195	27150200	27154560	27154565	27151059	27151130	-	79	---	---
Gm05	27162465	27166343	27162466	27163092	27165721	27166331	88	27162460	27162464	27166344	27166348	27165633	27165661	+	82	27162468	27166340
Gm05	27162466	27166767	27162466	27163528	27165721	27166767	90	---	---	---	---	27163575	27163606	-	71	27162468	27166764
Gm05	27226178	27230674	27226186	27226595	27230255	27230664	90	27226173	27226177	27230675	27230679	27226750	27226765	-	87	27226180	27230672
Gm05	27247148	27253755	27247148	27247875	27253023	27253755	87	---	---	---	---	27248081	27248093	-	100	---	---
Gm05	27266816	27279090	27266821	27267253	27278655	27279085	93	27266811	27266815	27279091	27279095	27278184	27278210	+	70	---	---
Gm05	27384945	27389756	27384945	27385156	27389556	27389756	85	---	---	---	---	27385217	27385236	-	75	---	---
Gm05	27465691	27468117	27465701	27465998	27467813	27468106	89	27465685	27465690	27468118	27468123	27466053	27466073	-	76	---	---
Gm05	27473846	27485646	27473846	27476045	27483433	27485646	86	---	---	---	---	27483143	27483175	+	75	---	---
Gm05	27590723	27597627	27590723	27592287	27596045	27597627	95	27590718	27590722	27597628	27597632	27595858	27595888	+	77	27590723	27597626
Gm05	27590820	27596679	27590821	27591354	27596144	27596679	96	27590815	27590819	27596680	27596684	27591557	27591593	-	83	---	---
Gm05	27619946	27624528	27619954	27620194	27624277	27624517	91	27619940	27619945	27624529	27624534	27624174	27624221	+	70	27619955	27624527
Gm05	27677291	27685782	27677298	27678292	27684790	27685780	95	27677286	27677290	27685783	27685787	27684507	27684535	+	79	27677300	27685778
Gm05	27695236	27704508	27695236	27695769	27703975	27704508	92	---	---	---	---	27703659	27703679	+	76	---	---
Gm05	27695400	27704365	27695400	27695626	27704139	27704365	95	---	---	---	---	27696002	27696044	-	72	---	---
Gm05	27716137	27724308	27716137	27716334	27724128	27724308	85	---	---	---	---	27723748	27723762	+	80	---	---
Gm05	27725418	27731518	27725418	27725864	27731084	27731518	86	---	---	---	---	27726088	27726115	-	75	27725419	27731516
Gm05	27826200	27845131	27826202	27827814	27843519	27845131	97	27826195	27826199	27845132	27845136	27827868	27827935	-	77	27826202	27845129
Gm05	27849042	27863283	27849042	27849353	27862972	27863283	95	---	---	---	---	27862410	27862437	+	82	27849054	27863279
Gm05	27852901	27862381	27852901	27853903	27861379	27862381	99	---	---	---	---	27861030	27861091	+	70	27852901	27862376
Gm05	27894042	27899422	27894056	27894481	27898985	27899412	96	27894037	27894041	27899423	27899427	27894484	27894500	-	76	27894047	27899414
Gm05	27905031	27909830	27905031	27905231	27909630	27909830	96	---	---	---	---	27905361	27905384	-	75	---	---
Gm05	27911501	27914033	27911507	27911839	27913691	27914023	97	27911496	27911500	27914034	27914038	27911892	27911919	-	78	27911507	27914030
Gm05	27981095	27985840	27981110	27981383	27985556	27985829	94	27981090	27981094	27985841	27985845	27981511	27981552	-	78	27981104	27985827
Gm05	28005979	28015096	28005979	28007162	28013935	28015096	93	---	---	---	---	28013717	28013737	+	76	28005989	28015084
Gm05	28038849	28055299	28038849	28039423	28054724	28055299	91	---	---	---	---	28053988	28054000	+	84	28038852	28055284
Gm05	28120431	28130786	28120431	28121585	28129636	28130786	98	---	---	---	---	28129270	28129291	+	77	28120431	28130783
Gm05	28188280	28193078	28188283	28188491	28192865	28193073	96	28188275	28188279	28193079	28193083	28192708	28192731	+	79	---	---
Gm05	28238729	28245123	28238729	28239170	28244689	28245123	90	---	---	---	---	28239364	28239382	-	78	---	---
Gm05	28334574	28340688	28334582	28335384	28339864	28340673	97	28334569	28334573	28340689	28340693	28339704	28339718	+	86	---	---
Gm05	28358207	28367484	28358207	28358388	28367303	28367484	97	---	---	---	---	28358608	28358634	-	77	28358207	28367481
Gm05	28360138	28365666	28360138	28361094	28364705	28365661	99	28360133	28360137	28365667	28365671	28361168	28361215	-	81	28360138	28365665
Gm05	28409769	28414602	28409769	28410099	28414272	28414602	90	---	---	---	---	28410166	28410185	-	85	28409773	28414590
Gm05	28436336	28441737	28436336	28436728	28441345	28441737	98	---	---	---	---	28441189	28441262	+	75	---	---
Gm05	28462932	28467398	28462933	28463448	28466872	28467387	88	28462927	28462931	28467399	28467403	28466700	28466796	+	74	28462933	28467388
Gm05	28491565	28500749	28491565	28492662	28499657	28500749	98	---	---	---	---	28492808	28492826	-	89	28491566	28500747
Gm05	28547732	28554265	28547732	28548220	28553781	28554265	89	---	---	---	---	28548316	28548331	-	75	28547732	28554263
Gm05	28606572	28612335	28606572	28607291	28611619	28612335	87	---	---	---	---	28611423	28611449	+	77	28606572	28612325
Gm05	28694533	28700995	28694533	28695803	28699728	28700995	99	---	---	---	---	28699532	28699598	+	73	28694536	28700991
Gm05	28710191	28715708	28710191	28710447	28715444	28715708	89	---	---	---	---	28715315	28715329	+	80	28710195	28715697
Gm05	28746274	28750932	28746274	28746563	28750651	28750932	92	---	---	---	---	28750593	28750622	+	76	28746274	28750929
Gm05	28753390	28761146	28753401	28753807	28760736	28761137	94	28753385	28753389	28761147	28761151	28754111	28754127	-	76	28753401	28761144
Gm05	28773355	28778594	28773365	28773797	28778170	28778591	93	28773350	28773354	28778595	28778599	28773923	28773993	-	81	28773365	28778589
Gm05	28832596	28835572	28832596	28833091	28835054	28835572	93	---	---	---	---	28834983	28835010	+	75	28832596	28835570
Gm05	28854728	28859786	28854728	28855044	28859473	28859786	90	---	---	---	---	28859404	28859423	+	75	28854729	28859783
Gm05	28934266	28941555	28934266	28935391	28940430	28941555	97	---	---	---	---	28940272	28940286	+	86	28934266	28941553
Gm05	28989926	28999094	28989926	28991008	28998012	28999094	96	---	---	---	---	28991143	28991170	-	89	28989927	28999091
Gm05	28990207	28998878	28990211	28990784	28998299	28998870	97	28990201	28990206	28998879	28998884	28991143	28991160	-	83	28990217	28998877
Gm05	29033299	29044116	29033308	29034742	29042682	29044107	93	29033294	29033298	29044117	29044121	29042394	29042416	+	78	29033300	29044109
Gm05	29054829	29067040	29054829	29055546	29066334	29067040	92	---	---	---	---	29065878	29065895	+	77	---	---
Gm05	29088791	29107298	29088791	29090797	29105290	29107298	99	---	---	---	---	29104585	29104599	+	80	29088791	29107296
Gm05	29159158	29166604	29159161	29160527	29165236	29166604	93	29159153	29159157	29166605	29166609	29165076	29165125	+	74	29159159	29166594
Gm05	29179248	29184031	29179252	29179519	29183749	29184019	91	29179242	29179247	29184032	29184037	29183563	29183574	+	75	29179253	29184017
Gm05	29211806	29233255	29211806	29212195	29232866	29233255	91	---	---	---	---	29213104	29213125	-	72	---	---
Gm05	29220767	29233830	29220767	29221351	29233249	29233830	87	---	---	---	---	29232731	29232748	+	77	29220772	29233827
Gm05	29264076	29270252	29264076	29264792	29269538	29270252	88	---	---	---	---	29269332	29269402	+	76	29264077	29270234
Gm05	29288467	29291118	29288467	29288934	29290654	29291118	97	---	---	---	---	29290554	29290579	+	73	---	---
Gm05	29312614	29328263	29312614	29314740	29326146	29328263	96	---	---	---	---	29326023	29326094	+	75	29312617	29328261
Gm05	29313165	29327080	29313165	29313548	29326698	29327080	96	---	---	---	---	29326125	29326155	+	74	---	---
Gm05	29421692	29428249	29421706	29423237	29426703	29428241	93	29421687	29421691	29428250	29428254	29423375	29423411	-	75	29421696	29428241
Gm05	29421807	29428241	29421807	29423237	29426804	29428241	93	---	---	---	---	29423375	29423408	-	79	---	---
Gm05	29441771	29460170	29441771	29441906	29460035	29460170	87	---	---	---	---	29442551	29442567	-	88	---	---
Gm05	29479146	29488543	29479146	29480057	29487646	29488543	86	---	---	---	---	29480258	29480288	-	80	---	---
Gm05	29499150	29508286	29499162	29500267	29507217	29508286	86	29499145	29499149	29508287	29508291	29507062	29507094	+	81	29499158	29508284
Gm05	29528247	29534865	29528258	29528645	29534468	29534857	88	29528240	29528246	29534866	29534872	29528787	29528825	-	84	---	---
Gm05	29556230	29562926	29556236	29556856	29562319	29562924	92	29556221	29556229	29562927	29562935	29562045	29562102	+	74	29556236	29562922
Gm05	29671019	29677637	29671019	29671536	29677123	29677637	92	---	---	---	---	29676888	29676902	+	73	29671021	29677634
Gm05	29687064	29693169	29687064	29687525	29692706	29693169	86	---	---	---	---	29692569	29692587	+	73	29687064	29693167
Gm05	29709887	29713455	29709887	29710131	29713213	29713455	93	---	---	---	---	29710169	29710189	-	80	29709888	29713438
Gm05	29755291	29763478	29755291	29756174	29762542	29763478	89	---	---	---	---	29756433	29756449	-	82	29755292	29763474
Gm05	29771975	29781330	29771975	29772427	29780877	29781330	89	---	---	---	---	29780713	29780733	+	71	---	---
Gm05	29800072	29807838	29800072	29800271	29807639	29807838	92	---	---	---	---	29800536	29800562	-	77	---	---
Gm05	29865793	29873648	29865793	29866439	29873031	29873648	85	---	---	---	---	29866651	29866690	-	75	29865793	29873637
Gm05	29879409	29882011	29879409	29879722	29881714	29882011	86	---	---	---	---	---	---	0	--	29879409	29882009
Gm05	29894052	29899084	29894052	29894594	29898535	29899084	92	---	---	---	---	29898360	29898411	+	78	29894052	29899075
Gm05	29958224	29975941	29958226	29958784	29975393	29975928	89	29958219	29958223	29975942	29975946	29975133	29975156	+	83	---	---
Gm05	30025985	30028866	30025993	30026599	30028280	30028864	90	30025980	30025984	30028867	30028871	30026683	30026699	-	76	---	---
Gm05	30032993	30044010	30032993	30034085	30042937	30044010	94	30032988	30032992	30044011	30044015	30042663	30042684	+	72	30032993	30044009
Gm05	30092414	30097707	30092414	30094125	30095938	30097701	87	30092409	30092413	30097708	30097712	30094201	30094222	-	81	30092414	30097696
Gm05	30182287	30187101	30182287	30182602	30186787	30187101	93	30182268	30182286	30187102	30187120	30182678	30182696	-	84	30182295	30187098
Gm05	30191944	30197566	30191944	30192119	30197394	30197566	93	---	---	---	---	30197249	30197262	+	71	30191944	30197563
Gm05	30199502	30210689	30199509	30199703	30210494	30210679	88	30199497	30199501	30210690	30210694	30210081	30210096	+	87	---	---
Gm05	30217295	30223981	30217295	30217559	30223713	30223981	90	---	---	---	---	30217807	30217819	-	76	---	---
Gm05	30231662	30235688	30231662	30231886	30235464	30235688	96	---	---	---	---	30231903	30231917	-	80	---	---
Gm05	30253047	30263782	30253047	30254007	30262819	30263782	91	---	---	---	---	30262387	30262424	+	81	30253047	30263780
Gm05	30253269	30263468	30253275	30253686	30263047	30263460	88	30253264	30253268	30263469	30263473	30262669	30262728	+	71	30253286	30263457
Gm05	30274229	30283254	30274229	30275330	30282154	30283254	99	---	---	---	---	30281940	30281954	+	86	30274230	30283252
Gm05	30371568	30377857	30371568	30372079	30377353	30377857	90	---	---	---	---	30377169	30377198	+	73	30371569	30377849
Gm05	30420461	30437956	30420462	30421542	30436857	30437944	89	30420455	30420460	30437957	30437962	30436175	30436191	+	82	30420468	30437937
Gm05	30426077	30434147	30426077	30427197	30433009	30434147	94	---	---	---	---	30427199	30427227	-	79	30426081	30434145
Gm05	30450222	30453923	30450223	30450689	30453451	30453916	99	30450217	30450221	30453924	30453928	30450801	30450813	-	84	30450223	30453914
Gm05	30462750	30479711	30462750	30464496	30477944	30479711	92	---	---	---	---	30477343	30477381	+	74	30462752	30479708
Gm05	30506058	30518086	30506065	30507141	30517033	30518086	94	30506050	30506057	30518087	30518094	30507400	30507416	-	76	---	---
Gm05	30535844	30539653	30535845	30536495	30538979	30539648	88	30535839	30535843	30539654	30539658	---	---	0	--	30535849	30539648
Gm05	30787598	30793195	30787609	30788167	30792629	30793186	88	30787593	30787597	30793196	30793200	30792460	30792476	+	70	30787609	30793179
Gm05	30826778	30831535	30826778	30827399	30830910	30831535	88	---	---	---	---	30827546	30827575	-	73	30826778	30831532
Gm05	30863880	30868000	30863886	30864075	30867802	30867991	96	30863873	30863879	30868001	30868007	30867674	30867695	+	77	---	---
Gm05	30878673	30884979	30878673	30879021	30884630	30884979	94	---	---	---	---	30879190	30879259	-	74	30878673	30884977
Gm05	30897098	30901077	30897113	30897313	30900872	30901076	89	30897093	30897097	30901078	30901082	30900752	30900794	+	88	30897113	30901062
Gm05	30902192	30906785	30902192	30902438	30906539	30906785	94	---	---	---	---	30906450	30906474	+	76	30902193	30906782
Gm05	30949088	30956940	30949096	30949457	30956564	30956927	92	30949083	30949087	30956941	30956945	30956301	30956332	+	71	---	---
Gm05	30980510	30988176	30980522	30981597	30987093	30988162	93	30980505	30980509	30988177	30988181	30986849	30986865	+	70	---	---
Gm05	31013942	31029188	31013944	31015014	31028083	31029177	91	31013937	31013941	31029189	31029193	31015344	31015376	-	75	---	---
Gm05	31014007	31028802	31014009	31014629	31028143	31028792	87	31014002	31014006	31028803	31028807	31027604	31027617	+	85	31014015	31028799
Gm05	31069412	31082565	31069422	31070311	31081675	31082564	99	31069407	31069411	31082566	31082570	31070840	31070857	-	72	31069425	31082562
Gm05	31148624	31153227	31148627	31149269	31152585	31153227	97	31148619	31148623	31153228	31153232	31149422	31149435	-	92	31148625	31153223
Gm05	31178061	31183390	31178061	31178615	31182836	31183390	90	---	---	---	---	31178769	31178785	-	70	31178061	31183388
Gm05	31252536	31266714	31252536	31253737	31265590	31266714	93	---	---	---	---	31265271	31265328	+	72	31252536	31266712
Gm05	31260306	31263555	31260306	31260753	31263108	31263555	99	---	---	---	---	31260779	31260796	-	88	---	---
Gm05	31303188	31306351	31303188	31303714	31305824	31306351	92	---	---	---	---	31303755	31303776	-	77	---	---
Gm05	31381372	31386866	31381372	31381685	31386553	31386866	95	---	---	---	---	31381887	31381929	-	81	---	---
Gm05	31415930	31420848	31415938	31416181	31420600	31420837	95	31415924	31415929	31420849	31420854	31416315	31416338	-	79	31415931	31420842
Gm05	31462802	31468026	31462808	31463225	31467599	31468016	98	31462797	31462801	31468027	31468031	31467468	31467538	+	77	31462806	31468014
Gm05	31481733	31499378	31481733	31482174	31498937	31499378	86	---	---	---	---	31482945	31482991	-	85	31481748	31499375
Gm05	31493718	31499029	31493718	31493972	31498775	31499029	85	---	---	---	---	---	---	0	--	31493727	31499016
Gm05	31519323	31525126	31519335	31519812	31524644	31525121	97	31519318	31519322	31525127	31525131	31520034	31520054	-	71	31519335	31525123
Gm05	31552760	31559655	31552772	31553519	31558899	31559652	93	31552755	31552759	31559656	31559660	31558771	31558785	+	86	---	---
Gm05	31574441	31581523	31574443	31575174	31580790	31581522	85	31574436	31574440	31581524	31581528	31580559	31580570	+	75	31574442	31581513
Gm05	31608144	31614126	31608144	31608508	31613758	31614125	93	31608139	31608143	31614127	31614131	31608703	31608715	-	76	31608152	31614123
Gm05	31737872	31743708	31737872	31738148	31743438	31743708	87	---	---	---	---	31743229	31743241	+	76	31737881	31743705
Gm05	31862500	31866581	31862500	31862867	31866198	31866573	94	31862494	31862499	31866582	31866587	31866069	31866110	+	73	31862500	31866578
Gm05	31885194	31894443	31885194	31888620	31891023	31894443	89	---	---	---	---	---	---	0	--	31885202	31894430
Gm05	31885961	31894054	31885976	31888215	31891802	31894047	88	31885956	31885960	31894055	31894059	---	---	0	--	31885977	31894042
Gm05	31906981	31916162	31906981	31907441	31915685	31916162	89	---	---	---	---	31915272	31915289	+	77	31906984	31916159
Gm05	31910087	31918201	31910087	31911214	31917065	31918201	92	---	---	---	---	31911492	31911506	-	86	---	---
Gm05	31957440	31960371	31957440	31957871	31959933	31960371	86	---	---	---	---	31957873	31957900	-	85	---	---
Gm05	32024543	32029119	32024543	32024751	32028921	32029119	92	---	---	---	---	32028779	32028799	+	80	---	---
Gm05	32107545	32115635	32107549	32107699	32115485	32115635	98	32107540	32107544	32115636	32115640	32107956	32108084	-	72	32107560	32115617
Gm05	32184933	32189388	32184940	32185147	32189180	32189386	91	32184927	32184932	32189389	32189394	32189058	32189119	+	79	32184933	32189386
Gm05	32268437	32273170	32268437	32268759	32272848	32273170	96	---	---	---	---	32268928	32268951	-	79	32268437	32273168
Gm05	32275247	32295941	32275262	32276446	32294757	32295933	97	32275242	32275246	32295942	32295946	32277107	32277147	-	73	---	---
Gm05	32534886	32538454	32534886	32535317	32538023	32538454	98	32534881	32534885	32538455	32538459	---	---	0	--	32534886	32538453
Gm05	32572595	32580012	32572595	32573073	32579558	32580012	85	---	---	---	---	32579363	32579384	+	72	32572598	32580004
Gm05	32598786	32611559	32598786	32599067	32611281	32611559	87	---	---	---	---	32599544	32599570	-	81	---	---
Gm05	32739222	32749589	32739222	32739324	32749487	32749589	91	---	---	---	---	32749006	32749023	+	72	---	---
Gm05	32940206	32945323	32940212	32940443	32945084	32945315	92	32940200	32940205	32945324	32945329	32940517	32940534	-	88	32940214	32945317
Gm05	33000136	33008669	33000136	33001226	33007579	33008669	99	---	---	---	---	33007417	33007435	+	78	33000136	33008667
Gm05	33022976	33027068	33022976	33023239	33026796	33027068	89	---	---	---	---	---	---	0	--	---	---
Gm05	33132431	33137847	33132437	33132869	33137406	33137838	99	33132424	33132430	33137848	33137854	33137281	33137293	+	84	33132437	33137838
Gm05	33140792	33152175	33140796	33141609	33151355	33152167	98	33140787	33140791	33152176	33152180	33151192	33151209	+	77	33140796	33152165
Gm05	33201419	33211863	33201419	33201880	33211399	33211863	93	---	---	---	---	33211054	33211103	+	78	33201434	33211856
Gm05	33316991	33319932	33316991	33317094	33319829	33319932	99	---	---	---	---	---	---	0	--	33317003	33319927
Gm05	33317147	33319832	33317147	33317652	33319327	33319832	99	---	---	---	---	33317718	33317750	-	81	33317161	33319825
Gm05	33424080	33428835	33424082	33424388	33428517	33428822	93	33424075	33424079	33428836	33428840	33424465	33424483	-	84	33424084	33428830
Gm05	33454409	33459422	33454409	33454717	33459114	33459422	98	33454404	33454408	33459423	33459427	33458896	33458950	+	76	33454410	33459420
Gm05	33627153	33631707	33627153	33627486	33631373	33631707	95	---	---	---	---	33631261	33631278	+	88	---	---
Gm05	33632347	33637368	33632347	33632849	33636866	33637368	99	---	---	---	---	33636718	33636736	+	73	33632354	33637365
Gm05	33862940	33868214	33862940	33863380	33867774	33868214	96	---	---	---	---	33867675	33867698	+	75	33862941	33868212
Gm05	34019590	34040754	34019590	34020636	34039685	34040741	93	34019585	34019589	34040755	34040759	34021506	34021588	-	78	34019590	34040750
Gm05	34213392	34217292	34213406	34213567	34217116	34217277	98	34213387	34213391	34217293	34217297	34216989	34217002	+	71	34213406	34217289
Gm05	34308745	34313661	34308745	34309033	34313378	34313661	88	---	---	---	---	34309178	34309201	-	70	---	---
Gm05	34930316	34935601	34930318	34930688	34935218	34935588	99	34930311	34930315	34935602	34935606	34934992	34935011	+	70	34930318	34935586
Gm05	35101030	35106511	35101030	35101336	35106204	35106511	88	---	---	---	---	35101401	35101421	-	80	35101038	35106506
Gm05	35137319	35149992	35137327	35138447	35148902	35149989	86	35137314	35137318	35149993	35149997	35148707	35148745	+	76	---	---
Gm05	35277597	35285876	35277611	35277859	35285619	35285868	85	35277592	35277596	35285877	35285881	35285339	35285352	+	71	---	---
Gm05	35293883	35299452	35293888	35294304	35299019	35299445	86	35293877	35293882	35299453	35299458	35294466	35294491	-	80	35293888	35299440
Gm05	35294975	35309296	35294975	35299022	35305281	35309296	87	---	---	---	---	35299283	35299294	-	83	35294984	35309290
Gm05	35345827	35348089	35345827	35345969	35347948	35348089	91	---	---	---	---	35345987	35346019	-	75	---	---
Gm05	35759895	35775221	35759895	35763005	35772066	35775221	94	---	---	---	---	---	---	0	--	35759908	35775215
Gm05	35809197	35814136	35809197	35809487	35813846	35814136	99	---	---	---	---	35813651	35813710	+	78	35809197	35814135
Gm05	35826075	35842743	35826075	35826485	35842331	35842743	96	---	---	---	---	35827102	35827144	-	79	---	---
Gm05	35996775	36002936	35996775	35997072	36002643	36002936	85	---	---	---	---	36002381	36002400	+	70	35996775	36002934
Gm05	36406019	36411307	36406025	36406237	36411089	36411301	91	36406013	36406018	36411308	36411313	36406467	36406479	-	92	36406025	36411306
Gm05	36994022	36996596	36994022	36994360	36996258	36996596	98	---	---	---	---	36996183	36996210	+	78	36994030	36996594
Gm05	37311874	37317716	37311877	37312799	37316778	37317714	87	37311868	37311873	37317717	37317722	37316688	37316710	+	78	37311875	37317710
Gm05	38058729	38061053	38058732	38058843	38060942	38061053	96	38058723	38058728	38061054	38061059	38060910	38060931	+	90	38058736	38061051
Gm05	38114477	38117167	38114477	38114815	38116829	38117167	99	---	---	---	---	38116786	38116798	+	76	38114482	38117163
Gm05	38466839	38471437	38466839	38467713	38470563	38471437	87	---	---	---	---	38470438	38470451	+	85	---	---
Gm05	38931225	38934609	38931232	38931553	38934273	38934597	87	38931219	38931224	38934610	38934615	38934137	38934148	+	75	---	---
Gm05	39218894	39236286	39218894	39219095	39236069	39236273	85	39218889	39218893	39236287	39236291	39235359	39235375	+	88	---	---
Gm05	39289009	39294420	39289009	39289766	39293665	39294420	87	---	---	---	---	39289770	39289782	-	92	39289024	39294417
Gm05	39569248	39574137	39569248	39569820	39573576	39574137	87	---	---	---	---	---	---	0	--	---	---
Gm05	40363264	40379700	40363264	40363438	40379526	40379700	97	---	---	---	---	40378810	40378831	+	77	---	---
Gm05	40427274	40446050	40427288	40429904	40443418	40446049	91	40427269	40427273	40446051	40446055	40442861	40442937	+	70	---	---
Gm05	40711588	40715131	40711588	40712011	40714708	40715131	99	---	---	---	---	---	---	0	--	40711588	40715128
Gm05	40725644	40732144	40725644	40726609	40731178	40732144	88	---	---	---	---	40731010	40731047	+	73	40725659	40732134
Gm05	41521600	41536324	41521612	41522289	41535632	41536312	92	41521595	41521599	41536325	41536329	41535020	41535034	+	80	---	---
Gm05	41675439	41680205	41675450	41675700	41679953	41680203	97	41675433	41675438	41680206	41680211	41675803	41675847	-	75	41675453	41680190
Gm05	41714341	41717231	41714347	41714981	41716592	41717226	99	41714336	41714340	41717232	41717236	---	---	0	--	---	---
