# Supplementary material for: LtrDetector: A tool-suite for detecting long terminal repeat retrotransposons de-novo
Source: BMC Genomics. 2019 Jun 3;20:450. doi: 10.1186/s12864-019-5796-9 (PMC6547461; doi:10.1186/s12864-019-5796-9)
Supplement: Supplementary file 5 — LTR retrotransposons found by LtrDetector in Glycine max. This compressed file (.tar.gz) includes the LTR retrotransposons found by LtrDetector in BED format. (TAR.GZ 929 kb) [file 12864_2019_5796_MOESM5_ESM.gz › gmax/Gm20Detector.bed]

SeqID	Retrotransposon	Left_LTR	Right_LTR		Left_TSD	Right_TSD	Polypurine Tract		TG	CA
	Start	End	Start	End	Start	End	ID	Start	End	Start	End	Start	End	Strand	Purine%	Start	End
Gm20	4399	10780	4399	4860	10312	10780	95	---	---	---	---	10149	10164	+	75	4399	10778
Gm20	150652	162973	150664	150885	162746	162967	85	150647	150651	162974	162978	162155	162218	+	73	150660	162967
Gm20	399120	403214	399120	399388	402946	403214	98	---	---	---	---	402867	402879	+	100	399125	403212
Gm20	421121	437202	421121	422362	435968	437202	91	---	---	---	---	435377	435393	+	82	---	---
Gm20	428187	433417	428187	428606	432998	433417	98	---	---	---	---	432778	432846	+	78	428187	433415
Gm20	467255	474836	467265	468969	473122	474830	89	467250	467254	474837	474841	472964	472997	+	70	---	---
Gm20	680312	683893	680312	680819	683386	683893	92	---	---	---	---	680886	680897	-	75	680330	683887
Gm20	750153	754880	750153	750531	754501	754880	97	---	---	---	---	750603	750730	-	78	---	---
Gm20	807462	812648	807462	807860	812270	812648	92	---	---	---	---	807996	808079	-	76	807462	812643
Gm20	871830	874923	871845	872497	874270	874918	97	871825	871829	874924	874928	---	---	0	--	871839	874914
Gm20	924565	930952	924577	924979	930533	930941	86	924557	924564	930953	930960	930280	930309	+	73	924583	930949
Gm20	1007520	1025739	1007520	1009354	1023951	1025739	92	---	---	---	---	1023249	1023276	+	75	---	---
Gm20	1093197	1098970	1093197	1093861	1098330	1098970	87	---	---	---	---	1098107	1098123	+	76	1093211	1098966
Gm20	1114288	1119266	1114288	1114690	1118872	1119258	92	1114282	1114287	1119267	1119272	1118804	1118821	+	77	1114290	1119261
Gm20	1345290	1351262	1345300	1345779	1350767	1351247	90	1345285	1345289	1351263	1351267	1345995	1346028	-	70	1345292	1351257
Gm20	1371083	1379462	1371083	1371694	1378849	1379462	85	---	---	---	---	1378538	1378558	+	76	---	---
Gm20	1390195	1406042	1390195	1391434	1404804	1406042	91	---	---	---	---	1392091	1392103	-	92	---	---
Gm20	1405153	1418777	1405154	1405412	1418509	1418767	88	1405147	1405152	1418778	1418783	1405569	1405592	-	70	1405160	1418774
Gm20	1413504	1416270	1413504	1413805	1415969	1416270	93	---	---	---	---	---	---	0	--	1413510	1416268
Gm20	1427336	1432142	1427336	1427651	1431827	1432142	96	---	---	---	---	1427728	1427757	-	83	1427337	1432140
Gm20	1433883	1437604	1433883	1434110	1437379	1437604	88	---	---	---	---	1434190	1434251	-	75	---	---
Gm20	1449388	1453928	1449388	1449677	1453639	1453928	96	---	---	---	---	1453440	1453483	+	79	1449393	1453922
Gm20	1459332	1464430	1459332	1459701	1464094	1464430	88	---	---	---	---	1464024	1464039	+	93	1459332	1464418
Gm20	1470137	1476138	1470137	1470327	1475950	1476138	95	---	---	---	---	1470358	1470374	-	88	---	---
Gm20	1499552	1519649	1499552	1499908	1519293	1519649	97	---	---	---	---	1500641	1500678	-	73	1499555	1519642
Gm20	1533482	1537919	1533482	1533739	1537663	1537919	94	---	---	---	---	1533914	1533927	-	85	1533486	1537917
Gm20	1542269	1547363	1542269	1542610	1547022	1547363	98	---	---	---	---	1546801	1546841	+	70	---	---
Gm20	1799298	1804455	1799307	1799674	1804080	1804447	95	1799293	1799297	1804456	1804460	1799788	1799802	-	73	1799307	1804443
Gm20	1805183	1822718	1805183	1805479	1822429	1822718	92	---	---	---	---	1821598	1821633	+	77	---	---
Gm20	1857317	1863122	1857317	1857673	1862768	1863122	99	---	---	---	---	1862588	1862623	+	72	---	---
Gm20	1935566	1952006	1935566	1937104	1950424	1952006	85	---	---	---	---	1950057	1950130	+	71	1935574	1951992
Gm20	1939057	1942868	1939057	1939910	1942007	1942855	85	1939051	1939056	1942869	1942874	1941928	1941959	+	71	1939058	1942865
Gm20	1962375	1965475	1962382	1962709	1965159	1965474	87	1962370	1962374	1965476	1965480	1962762	1962774	-	84	1962387	1965468
Gm20	1972218	1980578	1972218	1972701	1980095	1980578	92	---	---	---	---	1979810	1979836	+	70	1972221	1980576
Gm20	2049734	2054165	2049746	2050049	2053850	2054156	85	2049728	2049733	2054166	2054171	2053661	2053678	+	83	2049748	2054162
Gm20	2152407	2161898	2152407	2152870	2161438	2161898	88	---	---	---	---	2161171	2161189	+	73	---	---
Gm20	2178794	2183501	2178794	2179004	2183290	2183501	93	---	---	---	---	2179094	2179118	-	88	2178796	2183499
Gm20	2284265	2288101	2284265	2285107	2287329	2288101	85	---	---	---	---	2287281	2287301	+	76	---	---
Gm20	2367909	2372519	2367909	2368146	2372275	2372519	92	---	---	---	---	2372096	2372110	+	73	2367909	2372514
Gm20	2404694	2408170	2404694	2405017	2407867	2408170	88	---	---	---	---	2405084	2405160	-	84	2404700	2408168
Gm20	2408214	2419581	2408214	2409185	2418590	2419581	87	---	---	---	---	2409583	2409613	-	70	---	---
Gm20	2432738	2437368	2432738	2432954	2437144	2437368	88	---	---	---	---	2437010	2437038	+	72	2432739	2437366
Gm20	2536034	2546963	2536038	2538274	2544727	2546960	99	2536029	2536033	2546964	2546968	2544570	2544605	+	75	2536048	2546958
Gm20	2552973	2563876	2552973	2553838	2563009	2563876	96	---	---	---	---	2554212	2554295	-	77	2552987	2563869
Gm20	2566462	2578651	2566462	2567804	2577310	2578651	99	---	---	---	---	2576834	2576861	+	78	2566463	2578647
Gm20	2629002	2635136	2629002	2629426	2634707	2635136	87	---	---	---	---	2634581	2634607	+	74	---	---
Gm20	2704329	2709852	2704329	2705290	2708891	2709852	99	---	---	---	---	2705357	2705404	-	81	2704329	2709850
Gm20	2742728	2746146	2742728	2742978	2745896	2746146	96	---	---	---	---	2743068	2743086	-	89	---	---
Gm20	2763755	2768572	2763766	2764075	2768252	2768562	92	2763749	2763754	2768573	2768578	2764154	2764172	-	89	2763772	2768568
Gm20	2769392	2774453	2769392	2769737	2774109	2774453	91	---	---	---	---	2769865	2769925	-	73	2769392	2774451
Gm20	2810260	2813986	2810268	2810777	2813477	2813986	90	2810255	2810259	2813987	2813991	---	---	0	--	2810278	2813975
Gm20	2825365	2830218	2825365	2825553	2830030	2830218	98	---	---	---	---	2825687	2825730	-	70	2825365	2830213
Gm20	2845984	2850873	2845984	2846328	2850526	2850873	88	---	---	---	---	2846451	2846538	-	77	2845984	2850867
Gm20	2853759	2856321	2853759	2854091	2855990	2856321	97	---	---	---	---	2854145	2854172	-	78	2853759	2856318
Gm20	2979709	2988612	2979709	2980167	2988145	2988612	87	---	---	---	---	2987938	2987985	+	75	---	---
Gm20	3024728	3034721	3024728	3026090	3033368	3034721	92	---	---	---	---	3026352	3026382	-	80	3024729	3034719
Gm20	3042442	3055116	3042442	3043983	3053546	3055116	92	---	---	---	---	3044320	3044373	-	85	---	---
Gm20	3112402	3117317	3112402	3112657	3117062	3117317	97	---	---	---	---	3112796	3112819	-	70	---	---
Gm20	3140170	3145364	3140170	3140555	3144981	3145364	95	---	---	---	---	3144815	3144833	+	73	3140171	3145359
Gm20	3199765	3205433	3199767	3200199	3204987	3205422	87	3199759	3199764	3205434	3205439	3204770	3204783	+	85	3199767	3205427
Gm20	3276560	3295310	3276562	3278214	3293658	3295298	98	3276553	3276559	3295311	3295317	3278975	3278987	-	76	3276562	3295304
Gm20	3346033	3363012	3346043	3347836	3361193	3362999	91	3346027	3346032	3363013	3363018	3361065	3361138	+	75	---	---
Gm20	3372256	3393229	3372256	3372410	3393073	3393229	88	---	---	---	---	3392338	3392371	+	73	3372259	3393213
Gm20	3393862	3398684	3393874	3395530	3396975	3398670	87	3393856	3393861	3398685	3398690	3395602	3395630	-	86	3393865	3398680
Gm20	3405839	3425279	3405840	3407043	3424035	3425264	90	3405834	3405838	3425280	3425284	3407851	3407892	-	71	3405846	3425271
Gm20	3414869	3419387	3414869	3415224	3418995	3419387	89	---	---	---	---	3415344	3415373	-	76	3414869	3419385
Gm20	3445053	3464654	3445053	3445549	3464154	3464654	92	---	---	---	---	3446362	3446379	-	77	---	---
Gm20	3445947	3466227	3445961	3446336	3465857	3466224	92	3445942	3445946	3466228	3466232	3447272	3447288	-	76	---	---
Gm20	3455433	3459180	3455437	3456066	3458546	3459175	97	3455428	3455432	3459181	3459185	3458481	3458513	+	78	3455437	3459179
Gm20	3473601	3479610	3473601	3474116	3479150	3479610	85	---	---	---	---	3479008	3479026	+	73	3473609	3479607
Gm20	3490721	3496704	3490721	3491372	3496054	3496704	99	---	---	---	---	3491542	3491554	-	76	3490721	3496702
Gm20	3500849	3505472	3500849	3501076	3505245	3505472	99	---	---	---	---	3501227	3501245	-	89	3500849	3505470
Gm20	3584174	3605838	3584174	3586305	3603707	3605838	92	---	---	---	---	3602941	3602959	+	73	3584175	3605837
Gm20	3618183	3625376	3618191	3619022	3624547	3625376	96	3618176	3618182	3625377	3625383	3619229	3619246	-	88	3618192	3625373
Gm20	3676274	3682705	3676281	3676771	3682201	3682694	94	3676269	3676273	3682706	3682710	3676889	3676907	-	73	3676282	3682701
Gm20	3695508	3705319	3695508	3696092	3704741	3705319	95	---	---	---	---	3704557	3704594	+	71	3695519	3705316
Gm20	3744781	3761644	3744781	3745046	3761381	3761644	88	---	---	---	---	3760656	3760676	+	85	---	---
Gm20	3745695	3755598	3745695	3747041	3754249	3755598	91	---	---	---	---	3753888	3753915	+	75	3745696	3755580
Gm20	3782625	3785187	3782625	3782956	3784857	3785187	97	---	---	---	---	3783012	3783039	-	78	3782625	3785185
Gm20	3818981	3830116	3818981	3820310	3828786	3830116	93	---	---	---	---	3828481	3828508	+	75	3818988	3830113
Gm20	3819502	3829493	3819507	3819686	3829313	3829492	94	3819497	3819501	3829494	3829498	3820148	3820168	-	76	---	---
Gm20	3867507	3878233	3867510	3869691	3876034	3878221	86	3867502	3867506	3878234	3878238	3869951	3869977	-	70	---	---
Gm20	3873406	3889512	3873406	3873805	3889115	3889512	92	---	---	---	---	3874323	3874347	-	72	3873412	3889510
Gm20	3889199	3909920	3889199	3890189	3908989	3909920	86	---	---	---	---	3890966	3891008	-	83	---	---
Gm20	3931229	3934089	3931229	3931647	3933696	3934089	91	---	---	---	---	---	---	0	--	3931230	3934082
Gm20	3949948	3958684	3949948	3951771	3956793	3958684	90	---	---	---	---	3951876	3951902	-	77	3949958	3958681
Gm20	3969315	3972906	3969315	3969715	3972472	3972906	90	---	---	---	---	3972347	3972359	+	84	3969315	3972902
Gm20	4004745	4018316	4004745	4005063	4017992	4018310	95	4004739	4004744	4018317	4018322	4005082	4005103	-	81	4004745	4018310
Gm20	4035775	4042032	4035775	4036217	4041590	4042032	92	---	---	---	---	4036259	4036274	-	75	4035775	4042027
Gm20	4079717	4095690	4079717	4081359	4094089	4095690	92	---	---	---	---	4093952	4094034	+	79	4079717	4095680
Gm20	4095691	4104721	4095691	4096252	4104154	4104721	87	---	---	---	---	4103759	4103774	+	75	4095693	4104719
Gm20	4131208	4134770	4131208	4131392	4134586	4134770	92	---	---	---	---	4131489	4131521	-	72	4131211	4134765
Gm20	4144616	4149153	4144616	4145264	4148567	4149153	85	---	---	---	---	4145385	4145396	-	75	4144629	4149136
Gm20	4209305	4219532	4209305	4209529	4219308	4219532	86	---	---	---	---	4219126	4219159	+	73	4209317	4219518
Gm20	4238893	4251061	4238897	4240477	4249488	4251055	94	4238888	4238892	4251062	4251066	4249352	4249458	+	72	---	---
Gm20	4239154	4250553	4239154	4239964	4249744	4250553	95	---	---	---	---	4249352	4249458	+	72	4239159	4250546
Gm20	4267221	4273489	4267221	4267769	4272948	4273489	90	---	---	---	---	4267866	4267901	-	75	4267237	4273486
Gm20	4302038	4311710	4302038	4305245	4308505	4311710	95	---	---	---	---	---	---	0	--	4302043	4311701
Gm20	4349737	4360067	4349743	4351138	4358669	4360052	94	4349732	4349736	4360068	4360072	4351448	4351464	-	88	4349739	4360058
Gm20	4367163	4370804	4367163	4367342	4370624	4370804	90	---	---	---	---	4367432	4367487	-	71	---	---
Gm20	4384029	4392563	4384037	4386495	4390048	4392553	92	4384023	4384028	4392564	4392569	4390032	4390044	+	92	---	---
Gm20	4401800	4408335	4401815	4402296	4407842	4408320	92	4401795	4401799	4408336	4408340	4402425	4402439	-	73	4401807	4408318
Gm20	4426321	4428891	4426321	4426657	4428555	4428891	98	---	---	---	---	4426708	4426735	-	78	4426321	4428886
Gm20	4433978	4440217	4433978	4434750	4439472	4440217	87	---	---	---	---	4434842	4434893	-	76	4433979	4440216
Gm20	4484927	4487278	4484927	4485074	4487132	4487278	90	---	---	---	---	4485151	4485177	-	77	4484942	4487275
Gm20	4543960	4550708	4543961	4545569	4549084	4550701	96	4543955	4543959	4550709	4550713	4548908	4548934	+	81	4543962	4550696
Gm20	4556109	4563617	4556109	4557092	4562629	4563617	97	---	---	---	---	4557349	4557368	-	70	4556109	4563615
Gm20	4564389	4584549	4564389	4565575	4583353	4584549	85	---	---	---	---	4582465	4582568	+	73	---	---
Gm20	4568617	4574664	4568617	4570036	4573276	4574664	95	---	---	---	---	4573196	4573223	+	75	4568617	4574660
Gm20	4603256	4613492	4603270	4605098	4611641	4613478	88	4603250	4603255	4613493	4613498	4611326	4611353	+	82	---	---
Gm20	4603258	4613698	4603258	4605319	4611629	4613698	88	---	---	---	---	4611326	4611353	+	82	4603262	4613695
Gm20	4767374	4770280	4767374	4767664	4769990	4770280	91	---	---	---	---	4769885	4769974	+	72	4767374	4770277
Gm20	4836027	4855047	4836027	4836258	4854815	4855047	95	---	---	---	---	4853941	4853969	+	72	4836033	4855042
Gm20	4836403	4853003	4836412	4838360	4851075	4853003	98	4836398	4836402	4853004	4853008	4850523	4850538	+	75	4836405	4853001
Gm20	4923642	4931554	4923642	4924087	4931109	4931554	93	---	---	---	---	4924353	4924439	-	72	4923643	4931552
Gm20	4958845	4965236	4958847	4960008	4964079	4965222	93	4958839	4958844	4965237	4965242	4960121	4960141	-	80	4958848	4965220
Gm20	4980520	4987312	4980520	4982185	4985659	4987312	97	4980514	4980519	4987313	4987318	4982343	4982359	-	76	4980521	4987310
Gm20	5011884	5029306	5011884	5013802	5027367	5029306	98	---	---	---	---	5014466	5014481	-	81	5011884	5029303
Gm20	5032485	5053197	5032485	5037912	5047867	5053197	93	---	---	---	---	5038387	5038410	-	87	5032493	5053191
Gm20	5040016	5056332	5040016	5040604	5055745	5056332	98	---	---	---	---	5041327	5041354	-	71	5040020	5056327
Gm20	5043898	5047470	5043898	5044319	5047077	5047470	89	---	---	---	---	5044430	5044442	-	84	5043900	5047467
Gm20	5056332	5071399	5056340	5056882	5070880	5071399	92	5056324	5056331	5071400	5071407	5070220	5070237	+	77	5056339	5071397
Gm20	5058956	5067414	5058961	5061627	5064745	5067405	96	5058951	5058955	5067415	5067419	5061740	5061759	-	80	5058961	5067410
Gm20	5071399	5087475	5071399	5075563	5083338	5087475	97	---	---	---	---	5075838	5075881	-	70	5071400	5087465
Gm20	5075540	5088358	5075540	5076017	5087884	5088358	93	---	---	---	---	5076419	5076454	-	72	5075558	5088353
Gm20	5077738	5089862	5077738	5079203	5088394	5089862	98	---	---	---	---	5079205	5079264	-	76	5077740	5089850
Gm20	5081098	5090163	5081112	5081420	5089851	5090159	95	5081093	5081097	5090164	5090168	5089651	5089681	+	70	5081099	5090151
Gm20	5097875	5101583	5097875	5098310	5101138	5101573	99	5097870	5097874	5101584	5101588	5098422	5098434	-	84	5097877	5101571
Gm20	5126787	5142503	5126787	5126897	5142392	5142503	95	---	---	---	---	5127658	5127672	-	86	---	---
Gm20	5126787	5144037	5126787	5127886	5142960	5144037	97	5126782	5126786	5144038	5144042	5142279	5142292	+	71	5126787	5144036
Gm20	5187493	5197120	5187493	5188648	5195984	5197120	90	---	---	---	---	5188819	5188834	-	93	---	---
Gm20	5187512	5196928	5187524	5188432	5196015	5196925	91	5187507	5187511	5196929	5196933	5188641	5188671	-	74	---	---
Gm20	5269438	5272758	5269438	5269638	5272555	5272758	93	---	---	---	---	5272421	5272437	+	82	---	---
Gm20	5311077	5321627	5311088	5312309	5320381	5321626	90	5311072	5311076	5321628	5321632	5320268	5320340	+	75	5311085	5321624
Gm20	5337994	5341932	5338008	5338779	5341158	5341928	91	5337988	5337993	5341933	5341938	5338865	5338898	-	73	---	---
Gm20	5394031	5403976	5394031	5395245	5402762	5403976	99	---	---	---	---	5402444	5402501	+	70	5394031	5403974
Gm20	5412606	5430178	5412606	5412983	5429803	5430178	95	---	---	---	---	5428984	5429001	+	72	5412608	5430169
Gm20	5412982	5429803	5412982	5414840	5427977	5429803	97	---	---	---	---	5427332	5427350	+	84	5412983	5429801
Gm20	5445305	5451196	5445305	5445868	5450631	5451196	91	---	---	---	---	5450459	5450479	+	71	---	---
Gm20	5474897	5488576	5474904	5475315	5488198	5488565	87	5474890	5474896	5488577	5488583	5487747	5487771	+	76	5474908	5488569
Gm20	5475963	5483829	5475963	5476623	5483169	5483829	97	---	---	---	---	5476822	5476836	-	86	---	---
Gm20	5503739	5509029	5503743	5504629	5508211	5509022	86	5503733	5503738	5509030	5509035	5504761	5504780	-	70	5503741	5509020
Gm20	5532633	5539122	5532638	5533616	5538148	5539122	92	5532628	5532632	5539123	5539127	5533797	5533819	-	78	5532641	5539112
Gm20	5580260	5591193	5580264	5581028	5590430	5591191	92	5580254	5580259	5591194	5591199	5590279	5590296	+	72	---	---
Gm20	5610142	5617092	5610142	5611800	5615413	5617092	96	---	---	---	---	5615234	5615271	+	78	5610142	5617090
Gm20	5618255	5623188	5618255	5618650	5622794	5623188	93	---	---	---	---	5622724	5622741	+	88	---	---
Gm20	5652556	5662009	5652556	5653588	5660977	5662009	99	---	---	---	---	5660751	5660814	+	71	5652557	5662005
Gm20	5662219	5672684	5662219	5662623	5672301	5672684	85	---	---	---	---	5671843	5671864	+	90	5662219	5672680
Gm20	5689050	5694455	5689050	5689298	5694194	5694455	88	---	---	---	---	5689480	5689510	-	77	---	---
Gm20	5694935	5715998	5694935	5696254	5714758	5715998	86	---	---	---	---	5697135	5697163	-	72	---	---
Gm20	5698102	5705849	5698102	5698853	5705171	5705849	86	---	---	---	---	5705066	5705089	+	95	5698111	5705847
Gm20	5725632	5741964	5725647	5726932	5740673	5741958	96	5725627	5725631	5741965	5741969	5739996	5740013	+	88	---	---
Gm20	5726038	5741622	5726050	5726586	5741076	5741611	95	5726032	5726037	5741623	5741628	5740351	5740413	+	71	5726056	5741611
Gm20	5760866	5766212	5760866	5761571	5765495	5766212	88	---	---	---	---	---	---	0	--	5760866	5766209
Gm20	5827589	5831095	5827589	5828663	5830020	5831095	95	---	---	---	---	5828727	5828746	-	90	5827589	5831093
Gm20	5842191	5849557	5842191	5843476	5848262	5849557	91	---	---	---	---	5848207	5848241	+	77	---	---
Gm20	5856661	5869576	5856676	5857247	5868993	5869566	87	5856656	5856660	5869577	5869581	5857804	5857822	-	73	5856661	5869571
Gm20	5860237	5865463	5860241	5861125	5864647	5865450	89	5860231	5860236	5865464	5865469	5861257	5861276	-	70	5860241	5865462
Gm20	5886543	5891576	5886545	5887395	5890715	5891567	97	5886538	5886542	5891577	5891581	5887549	5887560	-	75	5886545	5891565
Gm20	5886775	5891375	5886775	5887203	5890945	5891375	98	---	---	---	---	5887266	5887311	-	82	5886780	5891371
Gm20	5900493	5918666	5900493	5901378	5917778	5918666	96	---	---	---	---	5901857	5901937	-	75	5900494	5918657
Gm20	5983616	5991954	5983616	5983961	5991612	5991954	93	---	---	---	---	5991246	5991300	+	72	---	---
Gm20	5989753	6011285	5989753	5991522	6009525	6011285	94	---	---	---	---	5991787	5991815	-	75	5989755	6011283
Gm20	6002431	6008263	6002436	6002537	6008155	6008256	96	6002426	6002430	6008264	6008268	---	---	0	--	---	---
Gm20	6008879	6011409	6008879	6009043	6011253	6011409	90	---	---	---	---	6011142	6011172	+	70	6008882	6011394
Gm20	6020141	6040187	6020146	6021797	6038464	6040172	95	6020136	6020140	6040188	6040192	6022561	6022587	-	70	6020146	6040169
Gm20	6070200	6085670	6070200	6070645	6085245	6085670	87	---	---	---	---	6084715	6084730	+	75	---	---
Gm20	6074851	6079773	6074864	6075248	6079368	6079759	96	6074845	6074850	6079774	6079779	6079190	6079229	+	70	6074858	6079757
Gm20	6096982	6115954	6096982	6097781	6115156	6115954	98	---	---	---	---	6114293	6114323	+	74	---	---
Gm20	6203806	6210311	6203806	6204786	6209331	6210311	97	---	---	---	---	6209168	6209189	+	86	6203806	6210303
Gm20	6260068	6279426	6260068	6261693	6277814	6279426	95	---	---	---	---	6277681	6277759	+	77	6260068	6279423
Gm20	6294150	6300114	6294150	6294625	6299640	6300114	91	6294145	6294149	6300115	6300119	6294829	6294847	-	78	6294151	6300111
Gm20	6309077	6316268	6309077	6309828	6315516	6316268	97	---	---	---	---	6315300	6315343	+	86	6309077	6316263
Gm20	6316677	6321199	6316677	6317257	6320660	6321199	86	---	---	---	---	6317286	6317372	-	75	6316679	6321198
Gm20	6373805	6393321	6373805	6374240	6392887	6393321	94	---	---	---	---	6392037	6392123	+	72	6373821	6393307
Gm20	6374232	6392877	6374232	6375910	6391198	6392877	99	---	---	---	---	6390443	6390455	+	84	6374240	6392875
Gm20	6404012	6415207	6404012	6404854	6414362	6415207	90	---	---	---	---	6405189	6405213	-	76	6404015	6415190
Gm20	6417265	6427136	6417277	6418482	6425916	6427121	99	6417260	6417264	6427137	6427141	6425619	6425752	+	70	6417277	6427121
Gm20	6441419	6461160	6441419	6443040	6459524	6461160	94	---	---	---	---	6443130	6443159	-	90	6441420	6461149
Gm20	6478329	6493394	6478333	6478837	6492846	6493388	89	6478324	6478328	6493395	6493399	6479438	6479456	-	89	6478339	6493392
Gm20	6480591	6488799	6480591	6481599	6487772	6488799	94	---	---	---	---	6481733	6481763	-	87	---	---
Gm20	6480804	6488260	6480804	6481079	6487985	6488260	96	---	---	---	---	6487704	6487739	+	72	6480809	6488256
Gm20	6516744	6521742	6516744	6517179	6521306	6521742	91	---	---	---	---	6521100	6521183	+	72	6516747	6521731
Gm20	6521800	6540619	6521800	6522017	6540402	6540619	86	---	---	---	---	6522903	6522935	-	72	6521805	6540602
Gm20	6522018	6525335	6522018	6522325	6525027	6525335	93	---	---	---	---	6524964	6524979	+	75	---	---
Gm20	6534270	6554584	6534270	6534488	6554366	6554584	94	---	---	---	---	6553497	6553525	+	79	6534287	6554581
Gm20	6538202	6552162	6538202	6540270	6550042	6552162	86	---	---	---	---	6540711	6540726	-	87	---	---
Gm20	6554577	6562558	6554577	6554912	6562225	6562558	92	---	---	---	---	6562112	6562131	+	80	6554584	6562555
Gm20	6565085	6578568	6565085	6565399	6578272	6578568	86	---	---	---	---	6565891	6565926	-	72	6565087	6578557
Gm20	6578648	6595131	6578648	6579429	6594346	6595131	90	---	---	---	---	6593721	6593736	+	75	6578648	6595126
Gm20	6583331	6592477	6583339	6584425	6591377	6592468	97	6583326	6583330	6592478	6592482	6591211	6591240	+	90	6583332	6592469
Gm20	6598887	6617344	6598887	6599438	6616783	6617344	93	---	---	---	---	6600225	6600236	-	83	6598900	6617339
Gm20	6629697	6635088	6629697	6630102	6634683	6635088	99	---	---	---	---	6630287	6630314	-	75	6629697	6635085
Gm20	6650153	6658769	6650159	6650467	6658460	6658768	93	6650143	6650152	6658770	6658779	6650803	6650830	-	71	6650156	6658766
Gm20	6667684	6672697	6667684	6667857	6672520	6672697	92	---	---	---	---	6668071	6668083	-	76	---	---
Gm20	6710148	6716901	6710148	6710685	6716364	6716901	96	6710142	6710147	6716902	6716907	6716082	6716143	+	72	6710148	6716898
Gm20	6742283	6762595	6742283	6742654	6762223	6762595	92	---	---	---	---	6761292	6761323	+	71	---	---
Gm20	6785688	6795259	6785688	6787222	6793792	6795259	88	---	---	---	---	6793747	6793775	+	72	6785695	6795256
Gm20	6787214	6793752	6787223	6787698	6793229	6793748	87	6787209	6787213	6793753	6793757	6787764	6787873	-	80	6787214	6793739
Gm20	6788050	6792212	6788050	6789649	6790499	6792212	87	---	---	---	---	6790413	6790472	+	76	6788050	6792210
Gm20	6826375	6829705	6826375	6826729	6829366	6829705	85	---	---	---	---	6826779	6826792	-	71	---	---
Gm20	6833667	6838666	6833681	6833919	6838417	6838658	92	6833661	6833666	6838667	6838672	6833971	6833998	-	96	6833680	6838662
Gm20	6841792	6851785	6841792	6842078	6851494	6851785	88	---	---	---	---	6842524	6842549	-	73	6841796	6851767
Gm20	6844613	6848283	6844613	6844854	6848042	6848283	96	---	---	---	---	6847896	6847925	+	73	---	---
Gm20	6866379	6874790	6866379	6867328	6873802	6874790	93	---	---	---	---	6867596	6867638	-	83	6866379	6874788
Gm20	6897201	6906485	6897201	6898507	6905179	6906485	93	---	---	---	---	6898791	6898806	-	87	6897215	6906483
Gm20	6919288	6922475	6919288	6919751	6922011	6922475	85	---	---	---	---	6919803	6919833	-	70	6919305	6922470
Gm20	6925790	6941354	6925796	6927447	6939693	6941344	99	6925784	6925789	6941355	6941360	6927985	6927998	-	71	6925796	6941342
Gm20	6953276	6962588	6953276	6954375	6961490	6962588	98	---	---	---	---	6961303	6961331	+	86	6953276	6962581
Gm20	6962799	6972068	6962799	6963799	6971068	6972068	99	---	---	---	---	6963939	6963952	-	71	6962799	6972066
Gm20	6988776	6995259	6988776	6989751	6994301	6995259	91	---	---	---	---	6989932	6989954	-	78	6988776	6995257
Gm20	6998393	7014828	6998404	7000330	7012847	7014815	93	6998388	6998392	7014829	7014833	7000866	7000881	-	75	6998394	7014821
Gm20	7034941	7040256	7034941	7035823	7039374	7040256	99	---	---	---	---	7035855	7035934	-	82	7034941	7040253
Gm20	7049901	7053972	7049902	7050564	7053302	7053964	99	7049895	7049900	7053973	7053978	---	---	0	--	7049905	7053964
Gm20	7050155	7054050	7050155	7050650	7053555	7054050	99	---	---	---	---	---	---	0	--	---	---
Gm20	7052067	7055128	7052067	7053015	7054181	7055128	93	---	---	---	---	7054164	7054177	+	71	7052074	7055119
Gm20	7084963	7088691	7084977	7085831	7087825	7088681	96	7084958	7084962	7088692	7088696	7085836	7085850	-	73	---	---
Gm20	7103506	7105335	7103515	7104230	7104616	7105333	86	7103499	7103505	7105336	7105342	---	---	0	--	7103506	7105334
Gm20	7109555	7112119	7109559	7110098	7111578	7112119	93	7109549	7109554	7112120	7112125	7111560	7111574	+	80	---	---
Gm20	7116498	7125235	7116498	7116980	7124753	7125235	94	---	---	---	---	7124396	7124413	+	83	7116507	7125225
Gm20	7128134	7133249	7128134	7128835	7132548	7133249	99	---	---	---	---	7132363	7132387	+	72	7128145	7133247
Gm20	7141400	7145940	7141400	7143367	7143973	7145940	100	---	---	---	---	---	---	0	--	---	---
Gm20	7141923	7145427	7141923	7142854	7144496	7145427	100	---	---	---	---	---	---	0	--	---	---
Gm20	7146145	7165711	7146157	7148010	7163845	7165699	99	7146139	7146144	7165712	7165717	7163085	7163097	+	84	7146159	7165696
Gm20	7179832	7185382	7179836	7180802	7184406	7185371	99	7179823	7179831	7185383	7185391	7180868	7180915	-	81	7179841	7185369
Gm20	7214992	7218962	7214992	7216633	7217326	7218962	96	---	---	---	---	7216711	7216732	-	72	7215010	7218959
Gm20	7268441	7270467	7268441	7269362	7269545	7270467	88	---	---	---	---	---	---	0	--	---	---
Gm20	7283493	7287807	7283493	7284153	7287147	7287807	99	---	---	---	---	7284276	7284303	-	75	7283509	7287801
Gm20	7372262	7383014	7372262	7373663	7381613	7383014	88	---	---	---	---	7381570	7381607	+	71	7372279	7383011
Gm20	7403935	7414096	7403945	7405270	7412715	7414089	85	7403930	7403934	7414097	7414101	7405585	7405617	-	72	7403941	7414095
Gm20	7427119	7442673	7427119	7427512	7442280	7442673	97	---	---	---	---	7428224	7428251	-	92	---	---
Gm20	7430741	7447452	7430741	7432962	7445148	7447452	88	---	---	---	---	7444871	7444902	+	75	---	---
Gm20	7431075	7447256	7431075	7432776	7445482	7447256	87	---	---	---	---	7444871	7444902	+	75	7431083	7447248
Gm20	7439809	7455258	7439809	7441371	7453622	7455258	86	---	---	---	---	7441884	7441896	-	84	---	---
Gm20	7460228	7465582	7460228	7461143	7464665	7465582	94	---	---	---	---	7464517	7464536	+	70	7460235	7465580
Gm20	7466722	7476240	7466722	7467466	7475494	7476240	94	---	---	---	---	7467823	7467842	-	70	7466728	7476228
Gm20	7499030	7520061	7499030	7500208	7518876	7520061	89	---	---	---	---	7518065	7518084	+	70	7499039	7520048
Gm20	7500205	7521295	7500205	7500768	7520731	7521295	88	---	---	---	---	7519736	7519778	+	76	7500222	7521279
Gm20	7555361	7561841	7555361	7556323	7560879	7561841	99	---	---	---	---	7556501	7556523	-	78	7555361	7561839
Gm20	7597342	7603445	7597342	7597461	7603326	7603445	94	---	---	---	---	7597722	7597755	-	79	---	---
Gm20	7626461	7634410	7626461	7628188	7632749	7634410	93	---	---	---	---	7632548	7632565	+	88	---	---
Gm20	7655729	7671019	7655729	7656205	7670542	7671019	97	---	---	---	---	7656889	7656906	-	83	---	---
Gm20	7752529	7773780	7752529	7753263	7773034	7773780	92	---	---	---	---	7754237	7754252	-	75	7752541	7773770
Gm20	7793189	7813777	7793196	7794312	7812650	7813771	95	7793184	7793188	7813778	7813782	7795071	7795089	-	84	7793190	7813773
Gm20	7797544	7807955	7797544	7798724	7806775	7807955	98	---	---	---	---	7799089	7799110	-	77	7797544	7807953
Gm20	7846357	7852419	7846358	7847410	7851342	7852407	89	7846352	7846356	7852420	7852424	7847550	7847587	-	76	7846368	7852413
Gm20	7863539	7885059	7863539	7864737	7883862	7885059	96	---	---	---	---	7865516	7865561	-	84	7863539	7885053
Gm20	7865764	7882579	7865764	7867675	7880650	7882579	95	---	---	---	---	7880092	7880131	+	70	7865764	7882577
Gm20	7883855	7902644	7883855	7884651	7901845	7902644	92	---	---	---	---	7885435	7885451	-	82	---	---
Gm20	7892130	7909337	7892130	7892660	7908786	7909337	87	---	---	---	---	7908705	7908719	+	80	---	---
Gm20	7893634	7909775	7893634	7894077	7909331	7909775	89	---	---	---	---	7894400	7894416	-	76	---	---
Gm20	7904429	7910558	7904429	7904994	7909998	7910558	94	---	---	---	---	7905220	7905243	-	70	7904445	7910553
Gm20	7904525	7910422	7904528	7904848	7910096	7910413	95	7904520	7904524	7910423	7910427	7909882	7909905	+	91	7904536	7910421
Gm20	7910184	7917919	7910196	7911239	7916863	7917912	90	7910179	7910183	7917920	7917924	7916583	7916659	+	80	---	---
Gm20	7910325	7917778	7910325	7911105	7916992	7917778	92	---	---	---	---	7911376	7911399	-	79	7910332	7917767
Gm20	7952539	7962155	7952539	7955140	7959685	7962155	89	---	---	---	---	7955285	7955307	-	73	---	---
Gm20	7981991	7991810	7981991	7983148	7990652	7991810	99	---	---	---	---	7983416	7983477	-	70	7981992	7991806
Gm20	7994492	8000413	7994494	7995616	7999288	8000410	98	7994487	7994491	8000414	8000418	7999214	7999241	+	75	7994501	8000408
Gm20	7994756	8000410	7994756	7995616	7999550	8000410	98	---	---	---	---	7999449	7999483	+	82	7994774	8000408
Gm20	8003074	8018193	8003082	8005223	8016005	8018184	91	8003069	8003073	8018194	8018198	8005722	8005738	-	70	8003085	8018182
Gm20	8003298	8017344	8003298	8004385	8016221	8017344	89	---	---	---	---	8004846	8004857	-	83	---	---
Gm20	8063599	8073927	8063599	8064731	8072779	8073927	95	---	---	---	---	8065100	8065133	-	73	8063599	8073925
Gm20	8081782	8087521	8081788	8082637	8086665	8087513	88	8081777	8081781	8087522	8087526	8086490	8086517	+	89	8081786	8087516
Gm20	8088268	8105610	8088268	8088797	8105083	8105610	94	---	---	---	---	8089379	8089425	-	91	8088269	8105598
Gm20	8088796	8098077	8088796	8089438	8097443	8098077	94	---	---	---	---	8097048	8097059	+	75	8088797	8098067
Gm20	8102068	8106707	8102068	8103118	8105605	8106707	88	---	---	---	---	8103200	8103226	-	85	8102077	8106705
Gm20	8109874	8115085	8109874	8110723	8114236	8115085	97	---	---	---	---	8110853	8110872	-	70	8109874	8115083
Gm20	8143229	8165085	8143229	8144929	8163366	8165085	92	---	---	---	---	8145524	8145561	-	73	8143230	8165073
Gm20	8177504	8183025	8177510	8178491	8182050	8183023	91	8177499	8177503	8183026	8183030	8178520	8178631	-	73	8177511	8183022
Gm20	8195514	8200279	8195514	8196475	8199306	8200279	93	---	---	---	---	8199225	8199246	+	81	8195514	8200277
Gm20	8203410	8222928	8203410	8205075	8221336	8222928	86	---	---	---	---	8220634	8220649	+	81	8203410	8222922
Gm20	8253661	8269097	8253674	8254743	8267982	8269093	91	8253656	8253660	8269098	8269102	8255335	8255376	-	85	8253664	8269090
Gm20	8260207	8265708	8260207	8261157	8264758	8265708	99	---	---	---	---	8264644	8264691	+	81	8260207	8265706
Gm20	8282862	8294687	8282862	8283171	8294373	8294687	87	---	---	---	---	8283606	8283652	-	72	---	---
Gm20	8283756	8286828	8283758	8284174	8286383	8286822	90	8283750	8283755	8286829	8286834	8284262	8284285	-	70	8283757	8286825
Gm20	8323556	8335261	8323556	8324932	8333869	8335261	93	---	---	---	---	8333577	8333593	+	70	8323557	8335248
Gm20	8335635	8341755	8335643	8337014	8340383	8341743	94	8335629	8335634	8341756	8341761	8337165	8337183	-	89	8335635	8341751
Gm20	8346447	8356795	8346447	8347586	8355641	8356795	97	---	---	---	---	8355239	8355272	+	73	8346448	8356792
Gm20	8361702	8376891	8361702	8363304	8375279	8376891	96	---	---	---	---	8363358	8363426	-	76	8361702	8376889
Gm20	8395963	8415127	8395963	8396728	8414346	8415127	87	---	---	---	---	8413876	8413898	+	78	8395970	8415119
Gm20	8396707	8416198	8396720	8397461	8415453	8416196	91	8396702	8396706	8416199	8416203	8398295	8398325	-	70	---	---
Gm20	8397623	8417853	8397634	8398133	8417344	8417845	91	8397618	8397622	8417854	8417858	8416383	8416421	+	92	---	---
Gm20	8402978	8412192	8402978	8404072	8411098	8412192	98	---	---	---	---	8410929	8410956	+	89	8402979	8412190
Gm20	8418190	8422480	8418190	8418798	8421872	8422480	96	---	---	---	---	8421759	8421827	+	84	8418190	8422463
Gm20	8441265	8462758	8441276	8442115	8461907	8462748	95	8441260	8441264	8462759	8462763	8461060	8461074	+	86	---	---
Gm20	8453738	8459243	8453738	8454694	8458261	8459238	89	8453732	8453737	8459244	8459249	8458146	8458232	+	77	8453738	8459236
Gm20	8453969	8459137	8453969	8454593	8458492	8459137	87	---	---	---	---	8458335	8458376	+	80	8453969	8459122
Gm20	8474818	8490807	8474818	8476611	8488991	8490807	93	---	---	---	---	8488391	8488428	+	73	8474818	8490804
Gm20	8496110	8501455	8496125	8496969	8500546	8501452	85	8496105	8496109	8501456	8501460	8500396	8500415	+	70	8496125	8501450
Gm20	8522081	8532878	8522096	8523331	8531583	8532872	94	8522076	8522080	8532879	8532883	8523725	8523744	-	85	8522096	8532877
Gm20	8560079	8573177	8560087	8562062	8571170	8573164	97	8560074	8560078	8573178	8573182	8562399	8562412	-	71	8560080	8573165
Gm20	8578401	8593533	8578415	8580008	8592056	8593532	87	8578395	8578400	8593534	8593539	8591772	8591789	+	72	8578403	8593524
Gm20	8623563	8633673	8623563	8624680	8632543	8633673	97	---	---	---	---	8625022	8625043	-	77	8623563	8633669
Gm20	8637503	8648410	8637503	8638755	8647158	8648410	93	---	---	---	---	8647018	8647119	+	72	---	---
Gm20	8652542	8668918	8652542	8654085	8667447	8668918	87	---	---	---	---	8666797	8666814	+	88	8652543	8668916
Gm20	8679661	8689760	8679661	8680805	8688643	8689760	93	---	---	---	---	8688278	8688299	+	77	8679662	8689758
Gm20	8697125	8709803	8697125	8697600	8709329	8709803	97	---	---	---	---	8698022	8698039	-	77	---	---
Gm20	8725320	8742260	8725335	8727202	8740353	8742245	98	8725315	8725319	8742261	8742265	8727839	8727858	-	75	8725337	8742253
Gm20	8744921	8754698	8744921	8746075	8753538	8754698	96	---	---	---	---	8746347	8746369	-	73	8744921	8754696
Gm20	8758755	8778916	8758765	8760366	8777302	8778906	97	8758745	8758754	8778917	8778926	8777180	8777247	+	77	8758765	8778908
Gm20	8773886	8776505	8773886	8774447	8775933	8776497	90	8773881	8773885	8776506	8776510	8774473	8774503	-	77	8773888	8776493
Gm20	8789710	8809814	8789717	8789945	8809571	8809800	85	8789705	8789709	8809815	8809819	8790821	8790841	-	80	8789728	8809803
Gm20	8792247	8801367	8792248	8793347	8800240	8801359	98	8792240	8792246	8801368	8801374	8793614	8793671	-	70	8792248	8801366
Gm20	8804009	8819150	8804009	8804425	8818733	8819150	94	---	---	---	---	8818230	8818256	+	74	---	---
Gm20	8804048	8819048	8804048	8804324	8818772	8819048	94	---	---	---	---	8818230	8818256	+	74	---	---
Gm20	8822777	8831978	8822777	8823871	8830876	8831978	98	---	---	---	---	8830661	8830675	+	86	8822777	8831975
Gm20	8834497	8839974	8834507	8835748	8838747	8839973	85	8834492	8834496	8839975	8839979	8835861	8835898	-	76	8834499	8839971
Gm20	8844427	8855021	8844427	8845402	8854036	8855021	95	---	---	---	---	8845806	8845822	-	88	8844427	8855019
Gm20	8872997	8889250	8872997	8873190	8889057	8889250	95	---	---	---	---	8888336	8888362	+	70	8873013	8889231
Gm20	8884105	8888922	8884110	8884299	8888723	8888918	90	8884100	8884104	8888923	8888927	8884504	8884520	-	82	8884106	8888908
Gm20	8898136	8914996	8898136	8899581	8913563	8914996	93	---	---	---	---	8900226	8900239	-	85	8898139	8914990
Gm20	8906396	8912712	8906396	8907607	8911503	8912712	96	---	---	---	---	8911310	8911325	+	87	8906414	8912710
Gm20	8906766	8912023	8906766	8906913	8911876	8912023	96	---	---	---	---	8907070	8907084	-	86	---	---
Gm20	8915105	8928492	8915105	8916849	8926749	8928492	92	---	---	---	---	8917243	8917258	-	81	8915105	8928484
Gm20	8915105	8928148	8915105	8916497	8926749	8928140	91	8915100	8915104	8928149	8928153	8916995	8917009	-	86	8915105	8928146
Gm20	8962095	8966675	8962095	8962352	8966418	8966675	93	---	---	---	---	8962515	8962540	-	80	8962096	8966657
Gm20	8968843	8987837	8968849	8969795	8986933	8987835	88	8968838	8968842	8987838	8987842	8970621	8970642	-	72	8968844	8987829
Gm20	8969848	8984600	8969848	8970075	8984372	8984600	87	---	---	---	---	8970765	8970789	-	80	8969848	8984597
Gm20	8991640	8997029	8991640	8992075	8996615	8997029	87	---	---	---	---	8996513	8996543	+	74	8991656	8997024
Gm20	8999660	9005051	8999660	9000569	9004149	9005051	95	---	---	---	---	9000699	9000718	-	70	8999660	9005049
Gm20	9006364	9016459	9006371	9007534	9015295	9016456	97	9006358	9006363	9016460	9016465	9007903	9007922	-	75	9006373	9016453
Gm20	9028202	9034333	9028210	9028600	9033939	9034330	94	9028197	9028201	9034334	9034338	9033792	9033822	+	83	9028210	9034332
Gm20	9049207	9055310	9049216	9050858	9053684	9055308	96	9049201	9049206	9055311	9055316	9053585	9053602	+	94	9049216	9055308
Gm20	9049431	9055110	9049431	9050659	9053884	9055110	97	---	---	---	---	9050724	9050748	-	92	---	---
Gm20	9058885	9069161	9058885	9059996	9068041	9069161	97	---	---	---	---	9067638	9067669	+	71	9058885	9069159
Gm20	9077824	9085306	9077824	9078805	9084331	9085306	93	---	---	---	---	9079035	9079068	-	70	9077824	9085304
Gm20	9100067	9119964	9100078	9101695	9118309	9119964	95	9100061	9100066	9119965	9119970	9117511	9117536	+	73	9100072	9119960
Gm20	9125641	9129109	9125641	9125772	9128974	9129109	88	---	---	---	---	9128906	9128921	+	87	9125648	9129102
Gm20	9146233	9151611	9146233	9147797	9150035	9151611	95	---	---	---	---	9149981	9150008	+	82	---	---
Gm20	9153389	9165803	9153397	9154466	9164657	9165797	89	9153384	9153388	9165804	9165808	9164164	9164183	+	80	9153400	9165800
Gm20	9167727	9178088	9167727	9168839	9176985	9178087	94	9167722	9167726	9178089	9178093	9169081	9169120	-	72	---	---
Gm20	9213470	9223079	9213474	9215151	9221378	9223071	95	9213464	9213469	9223080	9223085	9221066	9221108	+	97	9213471	9223068
Gm20	9270047	9286718	9270047	9270798	9285964	9286718	91	---	---	---	---	9285313	9285333	+	80	---	---
Gm20	9288393	9297243	9288393	9288748	9296889	9297243	89	---	---	---	---	9288798	9288810	-	92	---	---
Gm20	9305235	9315090	9305235	9306307	9314021	9315090	91	---	---	---	---	9313676	9313715	+	70	9305235	9315088
Gm20	9305634	9314816	9305634	9306018	9314432	9314816	94	---	---	---	---	9306407	9306422	-	75	---	---
Gm20	9329772	9334933	9329776	9332345	9332345	9334932	99	9329756	9329771	9334934	9334949	---	---	0	--	---	---
Gm20	9357154	9377289	9357154	9358945	9375498	9377289	94	---	---	---	---	9374706	9374738	+	93	---	---
Gm20	9379916	9393284	9379916	9380339	9392860	9393284	92	---	---	---	---	9380648	9380662	-	86	9379917	9393278
Gm20	9393578	9412585	9393578	9393928	9412236	9412585	92	---	---	---	---	9394709	9394721	-	84	9393579	9412575
Gm20	9428734	9433391	9428734	9429040	9433085	9433391	85	---	---	---	---	9429201	9429233	-	84	9428750	9433389
Gm20	9460622	9480391	9460622	9461847	9479186	9480391	93	---	---	---	---	9478666	9478737	+	77	9460623	9480389
Gm20	9484666	9492503	9484666	9485517	9491566	9492503	85	---	---	---	---	9485779	9485807	-	86	9484666	9492496
Gm20	9547531	9559816	9547533	9548326	9559052	9559805	86	9547526	9547530	9559817	9559821	9548843	9548862	-	80	9547538	9559804
Gm20	9563973	9573451	9563981	9565133	9572286	9573438	99	9563967	9563972	9573452	9573457	9565393	9565450	-	70	9563977	9573447
Gm20	9574884	9593064	9574884	9576555	9591392	9593064	99	---	---	---	---	9577279	9577295	-	70	9574885	9593062
Gm20	9605446	9615208	9605446	9606575	9614079	9615208	99	---	---	---	---	9613756	9613817	+	72	9605446	9615205
Gm20	9629201	9634698	9629201	9630185	9633716	9634698	95	---	---	---	---	9633602	9633649	+	81	9629201	9634686
Gm20	9654999	9664737	9654999	9656121	9663615	9664737	99	---	---	---	---	9663272	9663329	+	70	9655002	9664733
Gm20	9675905	9692715	9675905	9677085	9691535	9692715	97	---	---	---	---	9677650	9677670	-	76	---	---
Gm20	9693675	9713440	9693679	9695299	9711823	9713434	95	9693670	9693674	9713441	9713445	9711701	9711768	+	77	9693679	9713432
Gm20	9730226	9737209	9730226	9730641	9736801	9737209	85	---	---	---	---	9736493	9736515	+	82	9730226	9737205
Gm20	9781502	9791025	9781508	9782511	9790017	9791022	95	9781496	9781501	9791026	9791031	9789686	9789743	+	70	9781512	9791019
Gm20	9828454	9841969	9828454	9828629	9841791	9841969	92	---	---	---	---	9841132	9841153	+	72	9828454	9841966
Gm20	9842325	9857935	9842325	9842864	9857404	9857935	90	---	---	---	---	9856943	9857011	+	73	9842330	9857931
Gm20	9842492	9857680	9842492	9842609	9857571	9857680	92	---	---	---	---	9856943	9857011	+	73	---	---
Gm20	9858776	9877938	9858776	9860573	9876167	9877937	92	9858771	9858775	9877939	9877943	9875456	9875471	+	81	9858776	9877937
Gm20	9879464	9900733	9879464	9881438	9898740	9900733	98	---	---	---	---	9882259	9882279	-	71	9879468	9900731
Gm20	9922611	9939147	9922611	9926320	9935476	9939147	87	---	---	---	---	9926759	9926778	-	80	9922620	9939146
Gm20	9922631	9938377	9922631	9925589	9935496	9938377	88	---	---	---	---	9925842	9925855	-	85	---	---
Gm20	9928063	9942967	9928074	9929387	9941628	9942952	93	9928058	9928062	9942968	9942972	9941039	9941068	+	76	9928069	9942954
Gm20	9940527	9946572	9940527	9940897	9946209	9946572	88	---	---	---	---	9946074	9946086	+	92	9940527	9946570
Gm20	9951815	9965418	9951815	9951950	9965279	9965418	87	---	---	---	---	9952459	9952521	-	71	---	---
Gm20	10016863	10020058	10016874	10017360	10019535	10020044	91	10016857	10016862	10020059	10020064	10019426	10019461	+	77	10016864	10020048
Gm20	10025354	10043944	10025354	10026948	10042340	10043944	96	---	---	---	---	10027002	10027067	-	77	10025354	10043942
Gm20	10064208	10074942	10064208	10064498	10074652	10074942	95	---	---	---	---	10074356	10074385	+	73	10064208	10074940
Gm20	10067557	10071426	10067559	10068547	10070437	10071425	98	10067552	10067556	10071427	10071431	10070352	10070381	+	80	10067559	10071423
Gm20	10067559	10071329	10067559	10068451	10070437	10071329	97	---	---	---	---	10070352	10070381	+	80	10067559	10071318
Gm20	10075497	10085345	10075497	10076722	10084122	10085340	98	10075491	10075496	10085346	10085351	10083880	10083961	+	70	10075499	10085335
Gm20	10095851	10105052	10095854	10096925	10103954	10105046	95	10095844	10095850	10105053	10105059	10103792	10103822	+	87	10095855	10105043
Gm20	10106462	10122682	10106466	10107469	10121665	10122668	99	10106456	10106461	10122683	10122688	10120955	10120992	+	73	10106463	10122666
Gm20	10115286	10122668	10115286	10116163	10121834	10122668	87	---	---	---	---	10116423	10116447	-	72	10115292	10122666
Gm20	10130262	10151554	10130262	10130632	10151182	10151554	95	---	---	---	---	10130687	10130760	-	74	10130275	10151552
Gm20	10133648	10139040	10133662	10134570	10138127	10139033	99	10133642	10133647	10139041	10139046	10138013	10138082	+	84	10133662	10139031
Gm20	10163306	10168140	10163306	10163680	10167766	10168140	99	---	---	---	---	10167579	10167600	+	72	10163306	10168138
Gm20	10176926	10181398	10176932	10178524	10179796	10181388	95	10176921	10176925	10181399	10181403	10179696	10179755	+	73	10176933	10181386
Gm20	10195748	10202081	10195748	10196429	10201419	10202081	88	---	---	---	---	10201300	10201329	+	73	10195749	10202078
Gm20	10214398	10231189	10214407	10216041	10229562	10231176	98	10214393	10214397	10231190	10231194	10216673	10216694	-	86	---	---
Gm20	10263254	10269884	10263254	10264079	10269060	10269884	93	---	---	---	---	10264081	10264109	-	75	10263269	10269874
Gm20	10272448	10285347	10272448	10273154	10284619	10285347	91	---	---	---	---	10284045	10284095	+	76	10272457	10285345
Gm20	10319972	10330290	10319972	10320408	10329854	10330290	95	---	---	---	---	10329399	10329449	+	76	---	---
Gm20	10320501	10329111	10320501	10320836	10328773	10329111	90	---	---	---	---	10328555	10328588	+	79	---	---
Gm20	10341920	10346813	10341920	10342460	10346314	10346813	85	---	---	---	---	10342620	10342651	-	78	10341920	10346812
Gm20	10384053	10391352	10384053	10384654	10390749	10391352	91	---	---	---	---	10384795	10384896	-	73	---	---
Gm20	10395693	10410660	10395693	10395995	10410358	10410660	99	---	---	---	---	10396583	10396620	-	71	10395700	10410648
Gm20	10430143	10438864	10430143	10430467	10438539	10438864	92	---	---	---	---	10438372	10438392	+	76	---	---
Gm20	10441381	10448005	10441389	10442362	10447020	10447994	96	10441375	10441380	10448006	10448011	10446906	10446953	+	81	10441383	10447992
Gm20	10480134	10484967	10480136	10480458	10484642	10484964	95	10480128	10480133	10484968	10484973	10484535	10484564	+	83	10480136	10484960
Gm20	10520744	10538002	10520756	10521698	10537065	10538000	85	10520738	10520743	10538003	10538008	10522117	10522153	-	72	10520745	10537988
Gm20	10523577	10534931	10523577	10524921	10533587	10534931	96	---	---	---	---	10525281	10525311	-	74	10523578	10534928
Gm20	10557735	10575784	10557735	10558418	10575137	10575784	90	---	---	---	---	10574420	10574436	+	76	10557753	10575782
Gm20	10559513	10568723	10559513	10560591	10567625	10568723	95	---	---	---	---	10567453	10567484	+	84	10559515	10568720
Gm20	10575864	10581647	10575866	10576851	10580545	10581642	85	10575859	10575863	10581648	10581652	10580468	10580480	+	92	10575866	10581645
Gm20	10623765	10640711	10623765	10624230	10640236	10640711	93	---	---	---	---	10624842	10624904	-	76	10623780	10640702
Gm20	10666265	10675819	10666265	10666938	10675127	10675819	86	---	---	---	---	10674809	10674821	+	76	---	---
Gm20	10706443	10723360	10706443	10707434	10722380	10723360	95	---	---	---	---	10721780	10721795	+	100	10706446	10723358
Gm20	10711527	10719969	10711527	10712645	10718852	10719969	96	---	---	---	---	10712814	10712828	-	80	10711527	10719967
Gm20	10729275	10734111	10729275	10729649	10733733	10734107	98	10729270	10729274	10734112	10734116	10733546	10733567	+	72	10729275	10734105
Gm20	10739770	10746109	10739779	10740204	10745620	10746107	85	10739764	10739769	10746110	10746115	10740300	10740315	-	75	10739781	10746105
Gm20	10768138	10777231	10768138	10769231	10776133	10777231	97	---	---	---	---	10775971	10775984	+	100	10768138	10777229
Gm20	10768392	10776905	10768392	10768903	10776394	10776905	98	---	---	---	---	10776119	10776157	+	76	10768402	10776891
Gm20	10792807	10799029	10792807	10793781	10798067	10799029	91	---	---	---	---	10793959	10793981	-	78	10792823	10799027
Gm20	10802000	10804840	10802000	10802471	10804371	10804840	91	---	---	---	---	10802559	10802570	-	91	10802007	10804826
Gm20	10817568	10825938	10817568	10818482	10824962	10825938	90	---	---	---	---	10818741	10818769	-	75	10817568	10825936
Gm20	10848050	10862977	10848050	10848401	10862642	10862977	90	---	---	---	---	10849013	10849067	-	83	---	---
Gm20	10865329	10876553	10865329	10866925	10874980	10876553	87	---	---	---	---	10867127	10867140	-	71	---	---
Gm20	10880303	10890875	10880305	10880726	10890447	10890868	93	10880298	10880302	10890876	10890880	10881012	10881027	-	75	10880320	10890869
Gm20	10909001	10914194	10909001	10909248	10913947	10914194	95	---	---	---	---	10913756	10913769	+	85	10909001	10914189
Gm20	10928050	10936062	10928050	10930720	10933361	10936062	95	---	---	---	---	10930834	10930852	-	84	10928050	10936060
Gm20	10944847	10954057	10944847	10945939	10952965	10954057	99	---	---	---	---	10946084	10946102	-	89	10944847	10954054
Gm20	10961433	10979208	10961433	10962011	10978624	10979208	85	---	---	---	---	10962662	10962692	-	74	10961445	10979191
Gm20	10966086	10975192	10966086	10967194	10974086	10975191	96	10966081	10966085	10975193	10975197	10973909	10973931	+	91	10966086	10975188
Gm20	10990586	10994626	10990586	10991232	10993980	10994626	98	---	---	---	---	10991235	10991282	-	70	10990592	10994618
Gm20	11011942	11019484	11011942	11012430	11018997	11019484	91	---	---	---	---	11018689	11018726	+	71	---	---
Gm20	11026865	11034802	11026865	11027199	11034468	11034802	95	---	---	---	---	11027528	11027546	-	73	11026865	11034798
Gm20	11047229	11063851	11047229	11048161	11062953	11063851	86	---	---	---	---	11048489	11048504	-	81	11047235	11063849
Gm20	11048199	11064037	11048199	11048462	11063771	11064037	91	---	---	---	---	11063150	11063166	+	76	---	---
Gm20	11052956	11058552	11052956	11054559	11056965	11058552	86	---	---	---	---	11054581	11054594	-	85	11052967	11058545
Gm20	11082542	11088100	11082542	11082927	11087703	11088100	90	---	---	---	---	11087486	11087507	+	77	11082542	11088097
Gm20	11105052	11119211	11105052	11106172	11118091	11119211	98	---	---	---	---	11117616	11117648	+	72	11105052	11119209
Gm20	11124700	11134545	11124703	11125119	11134120	11134536	94	11124695	11124699	11134546	11134550	11133807	11133836	+	83	---	---
Gm20	11208052	11210568	11208066	11208252	11210376	11210566	89	11208046	11208051	11210569	11210574	11208316	11208359	-	79	---	---
Gm20	11244949	11249795	11244949	11245149	11249609	11249795	91	11244944	11244948	11249796	11249800	11245285	11245318	-	73	11244951	11249790
Gm20	11277775	11290280	11277790	11278164	11289907	11290277	90	11277770	11277774	11290281	11290285	11278678	11278711	-	82	11277779	11290275
Gm20	11336710	11342238	11336722	11337488	11341489	11342226	91	11336704	11336709	11342239	11342244	11341316	11341332	+	70	---	---
Gm20	11348122	11352907	11348122	11348299	11352724	11352907	90	---	---	---	---	11348432	11348462	-	74	11348122	11352902
Gm20	11363526	11373455	11363526	11364727	11372255	11373455	98	---	---	---	---	11371954	11372000	+	72	11363526	11373453
Gm20	11405276	11425123	11405276	11406929	11423506	11425123	95	---	---	---	---	11422729	11422755	+	70	11405276	11425121
Gm20	11469402	11478959	11469405	11469859	11478493	11478947	97	11469397	11469401	11478960	11478964	11470042	11470076	-	80	---	---
Gm20	11523091	11526485	11523101	11523704	11525869	11526471	93	11523085	11523090	11526486	11526491	11525784	11525820	+	78	---	---
Gm20	11603961	11610157	11603961	11604298	11609825	11610157	92	---	---	---	---	11609730	11609746	+	70	---	---
Gm20	11613188	11622961	11613195	11614276	11621852	11622960	92	11613183	11613187	11622962	11622966	11621550	11621564	+	80	11613188	11622958
Gm20	11661014	11672429	11661027	11662077	11671363	11672414	97	11661009	11661013	11672430	11672434	11662524	11662542	-	73	---	---
Gm20	11672541	11676342	11672541	11673193	11675691	11676342	94	---	---	---	---	11675582	11675600	+	78	11672559	11676338
Gm20	11728973	11733475	11728986	11729101	11733351	11733466	90	11728966	11728972	11733476	11733482	11729160	11729279	-	70	11728990	11733469
Gm20	11733466	11738228	11733466	11734345	11737344	11738228	88	---	---	---	---	11737226	11737262	+	78	---	---
Gm20	11789133	11805663	11789133	11791270	11803528	11805663	99	---	---	---	---	11791865	11791883	-	73	11789133	11805660
Gm20	11811390	11820099	11811390	11811825	11819663	11820099	92	---	---	---	---	11819602	11819617	+	75	11811390	11820096
Gm20	11838117	11847285	11838117	11839214	11846260	11847285	93	---	---	---	---	11839368	11839396	-	86	11838118	11847279
Gm20	11871506	11873949	11871506	11871629	11873826	11873949	95	---	---	---	---	11871719	11871739	-	85	11871517	11873943
Gm20	11985109	12002529	11985116	11987146	12000509	12002527	99	11985102	11985108	12002530	12002536	11999872	11999887	+	81	11985116	12002527
Gm20	12014173	12020450	12014173	12015136	12019487	12020450	98	---	---	---	---	12019284	12019306	+	78	12014173	12020448
Gm20	12025611	12035775	12025611	12026754	12034630	12035775	89	---	---	---	---	12034368	12034386	+	78	12025615	12035772
Gm20	12043288	12046972	12043288	12043491	12046765	12046972	90	---	---	---	---	12046601	12046623	+	78	---	---
Gm20	12077204	12085499	12077204	12078107	12084583	12085499	94	---	---	---	---	12078408	12078431	-	75	12077204	12085497
Gm20	12178096	12182120	12178109	12178571	12181672	12182119	92	12178091	12178095	12182121	12182125	12178618	12178670	-	81	---	---
Gm20	12195756	12204806	12195759	12196054	12204495	12204791	92	12195751	12195755	12204807	12204811	12196448	12196459	-	91	12195759	12204794
Gm20	12242857	12245501	12242858	12243047	12245308	12245493	90	12242852	12242856	12245502	12245506	12243147	12243158	-	83	---	---
Gm20	12269919	12273395	12269919	12270283	12273031	12273395	97	---	---	---	---	12270379	12270396	-	72	12269920	12273383
Gm20	12291139	12308603	12291139	12291745	12307997	12308603	98	---	---	---	---	12291820	12291887	-	77	---	---
Gm20	12323697	12327887	12323697	12324947	12326648	12327887	94	---	---	---	---	12325009	12325028	-	90	---	---
Gm20	12355069	12360437	12355081	12355997	12359523	12360437	97	12355064	12355068	12360438	12360442	12356120	12356139	-	75	12355072	12360423
Gm20	12369374	12378430	12369374	12370787	12377068	12378430	88	---	---	---	---	12376754	12376775	+	77	12369375	12378427
Gm20	12392024	12395633	12392024	12392376	12395279	12395624	95	12392015	12392023	12395634	12395642	12392457	12392480	-	87	12392034	12395626
Gm20	12439923	12446057	12439923	12440959	12445021	12446054	92	12439917	12439922	12446058	12446063	12441027	12441125	-	75	12439931	12446052
Gm20	12481756	12494464	12481756	12482169	12494049	12494462	96	12481751	12481755	12494465	12494469	12482704	12482745	-	78	12481756	12494459
Gm20	12523309	12530686	12523312	12523734	12530257	12530682	90	12523304	12523308	12530687	12530691	12530062	12530110	+	81	12523312	12530685
Gm20	12564344	12568258	12564344	12564802	12567787	12568258	85	---	---	---	---	---	---	0	--	---	---
Gm20	12571540	12578875	12571543	12571910	12578502	12578868	93	12571535	12571539	12578876	12578880	12572196	12572240	-	73	12571557	12578865
Gm20	12745592	12749149	12745595	12746740	12747993	12749139	94	12745587	12745591	12749150	12749154	12747938	12747951	+	78	---	---
Gm20	12751735	12755984	12751735	12752369	12755345	12755984	93	---	---	---	---	12755218	12755241	+	75	---	---
Gm20	12764694	12768246	12764694	12764973	12767967	12768246	92	---	---	---	---	12767913	12767931	+	84	12764698	12768234
Gm20	12774177	12777991	12774190	12774558	12777610	12777978	94	12774170	12774176	12777992	12777998	---	---	0	--	---	---
Gm20	12780114	12782867	12780114	12780859	12782122	12782867	93	---	---	---	---	12782044	12782063	+	70	---	---
Gm20	12787641	12792869	12787641	12789051	12791461	12792869	95	---	---	---	---	12791441	12791455	+	73	---	---
Gm20	12810567	12826114	12810568	12810948	12825727	12826107	93	12810554	12810566	12826115	12826127	---	---	0	--	12810580	12826113
Gm20	12838611	12840932	12838616	12838992	12840541	12840919	92	12838604	12838610	12840933	12840939	12840468	12840491	+	75	12838618	12840926
Gm20	12841551	12862105	12841551	12841912	12861744	12862105	96	---	---	---	---	12861726	12861742	+	70	---	---
Gm20	12872811	12892305	12872811	12874436	12890671	12892305	98	---	---	---	---	12889863	12889877	+	73	12872811	12892290
Gm20	12916139	12930429	12916139	12916883	12929685	12930429	93	---	---	---	---	12929147	12929168	+	77	12916153	12930427
Gm20	12930662	12936365	12930664	12931825	12935190	12936355	96	12930657	12930661	12936366	12936370	12935036	12935063	+	75	---	---
Gm20	12944567	12965174	12944567	12946476	12963302	12965174	95	---	---	---	---	12947223	12947235	-	84	12944569	12965172
Gm20	12969780	12991535	12969793	12970519	12990802	12991528	98	12969775	12969779	12991536	12991540	12990555	12990586	+	84	12969784	12991525
Gm20	12971890	12981549	12971890	12973140	12980299	12981549	99	---	---	---	---	12973400	12973457	-	70	12971891	12981546
Gm20	12992153	12999736	12992160	12992293	12999596	12999729	91	12992140	12992152	12999737	12999749	12999302	12999313	+	83	12992161	12999734
Gm20	13002431	13004963	13002431	13002671	13004723	13004963	93	---	---	---	---	13004621	13004678	+	86	---	---
Gm20	13031877	13037867	13031881	13032322	13037419	13037856	95	13031872	13031876	13037868	13037872	13037175	13037213	+	82	13031883	13037866
Gm20	13061106	13079513	13061106	13062497	13078127	13079513	91	---	---	---	---	13062783	13062862	-	75	---	---
Gm20	13174135	13179681	13174143	13175107	13178707	13179673	98	13174123	13174134	13179682	13179693	13175174	13175221	-	81	13174143	13179679
Gm20	13191986	13198408	13191994	13192294	13198087	13198402	90	13191981	13191985	13198409	13198413	13192465	13192495	-	87	13191996	13198399
Gm20	13202644	13221177	13202655	13203146	13220672	13221164	97	13202639	13202643	13221178	13221182	13219831	13219852	+	81	---	---
Gm20	13225727	13229193	13225727	13226850	13228070	13229193	97	---	---	---	---	13227972	13228009	+	71	13225734	13229190
Gm20	13230279	13240447	13230279	13231380	13239336	13240447	92	---	---	---	---	13231632	13231671	-	70	13230279	13240442
Gm20	13246341	13263176	13246346	13247955	13261553	13263163	93	13246336	13246340	13263177	13263181	13261429	13261501	+	78	13246349	13263174
Gm20	13285932	13292800	13285932	13286988	13291752	13292800	95	---	---	---	---	13291550	13291565	+	75	13285950	13292796
Gm20	13295742	13314525	13295752	13297355	13312911	13314517	96	13295737	13295741	13314526	13314530	13297408	13297474	-	77	13295744	13314514
Gm20	13314898	13322404	13314898	13315062	13322242	13322404	91	---	---	---	---	13315337	13315355	-	73	---	---
Gm20	13342464	13361150	13342464	13343209	13360394	13361150	96	---	---	---	---	13359693	13359771	+	77	13342465	13361131
Gm20	13348602	13369597	13348602	13351506	13366719	13369597	85	---	---	---	---	13352010	13352031	-	72	13348607	13369578
Gm20	13363092	13377583	13363092	13363490	13377188	13377583	94	---	---	---	---	13363977	13364011	-	71	---	---
Gm20	13375938	13384626	13375938	13377128	13383443	13384626	87	---	---	---	---	13377414	13377425	-	83	13375954	13384625
Gm20	13387490	13402396	13387490	13389186	13400711	13402396	94	---	---	---	---	13389631	13389673	-	72	13387494	13402377
Gm20	13409773	13424218	13409773	13410959	13423052	13424218	97	---	---	---	---	13422482	13422499	+	88	13409777	13424214
Gm20	13411394	13420968	13411394	13412566	13419796	13420968	99	---	---	---	---	13419478	13419545	+	72	13411394	13420966
Gm20	13439504	13455209	13439504	13441369	13453334	13455209	98	---	---	---	---	13452791	13452806	+	75	13439511	13455207
Gm20	13461833	13472360	13461833	13462773	13471417	13472360	92	---	---	---	---	13471106	13471124	+	78	13461834	13472352
Gm20	13488608	13493982	13488608	13489529	13493062	13493982	97	---	---	---	---	13489561	13489631	-	84	13488609	13493979
Gm20	13523435	13541226	13523435	13524281	13540378	13541226	90	---	---	---	---	13539683	13539700	+	72	13523439	13541224
Gm20	13532047	13540684	13532047	13532307	13540423	13540684	90	---	---	---	---	13540084	13540123	+	77	---	---
Gm20	13541278	13561473	13541286	13542956	13559822	13561463	97	13541273	13541277	13561474	13561478	13559024	13559050	+	70	13541281	13561463
Gm20	13571400	13577031	13571400	13571858	13576573	13577031	94	---	---	---	---	13576337	13576361	+	72	13571402	13577029
Gm20	13663403	13668438	13663403	13664558	13667288	13668438	95	---	---	---	---	13667185	13667200	+	75	13663403	13668436
Gm20	13670771	13675129	13670771	13672387	13673527	13675129	91	---	---	---	---	13673451	13673525	+	78	13670772	13675126
Gm20	13686230	13696032	13686244	13687395	13694877	13696024	99	13686225	13686229	13696033	13696037	13694558	13694615	+	70	13686232	13696028
Gm20	13702765	13719327	13702765	13703875	13718235	13719312	95	13702760	13702764	13719328	13719332	13717518	13717537	+	75	---	---
Gm20	13705407	13726423	13705407	13706438	13725367	13726423	90	---	---	---	---	13707027	13707107	-	90	13705407	13726421
Gm20	13718413	13723701	13718423	13719415	13722664	13723692	91	13718407	13718412	13723702	13723707	13719522	13719535	-	71	13718421	13723690
Gm20	13722014	13740869	13722020	13723693	13739221	13740865	97	13722009	13722013	13740870	13740874	13724453	13724469	-	76	13722014	13740868
Gm20	13748411	13767944	13748411	13750333	13766028	13767944	98	---	---	---	---	13750443	13750457	-	86	---	---
Gm20	13776471	13778996	13776486	13776871	13778604	13778989	97	13776466	13776470	13778997	13779001	13778538	13778560	+	95	13776473	13778988
Gm20	13787501	13807098	13787501	13789102	13805426	13807098	95	---	---	---	---	13804665	13804677	+	84	13787501	13807095
Gm20	13823290	13829601	13823290	13824434	13828462	13829601	95	---	---	---	---	13824544	13824561	-	83	13823290	13829599
Gm20	13851128	13856464	13851138	13851978	13855601	13856455	92	13851123	13851127	13856465	13856469	13855450	13855469	+	70	13851136	13856453
Gm20	13885757	13895222	13885770	13886919	13894063	13895211	95	13885751	13885756	13895223	13895228	13887179	13887236	-	70	13885770	13895215
Gm20	13910865	13920332	13910865	13914551	13916676	13920332	91	---	---	---	---	---	---	0	--	13910866	13920325
Gm20	13931505	13941233	13931516	13932768	13939972	13941224	99	13931500	13931504	13941234	13941238	13933029	13933086	-	70	13931517	13941224
Gm20	13945921	13955578	13945921	13947172	13954327	13955578	99	---	---	---	---	13954008	13954065	+	70	13945921	13955573
Gm20	13974185	13981014	13974185	13975384	13979831	13981014	89	---	---	---	---	13979608	13979652	+	84	13974189	13981008
Gm20	13974221	13980948	13974221	13975317	13979868	13980948	89	---	---	---	---	13975461	13975489	-	75	13974228	13980937
Gm20	13976951	13982989	13976965	13977433	13982518	13982983	94	13976946	13976950	13982990	13982994	13977662	13977676	-	93	13976954	13982983
Gm20	13989275	14007803	13989275	13990042	14007035	14007803	96	---	---	---	---	13990097	13990169	-	78	13989276	14007802
Gm20	14008506	14017742	14008506	14009609	14016644	14017742	98	---	---	---	---	14016458	14016471	+	100	14008506	14017740
Gm20	14028687	14035122	14028687	14029661	14034145	14035122	96	---	---	---	---	14029839	14029863	-	80	14028691	14035120
Gm20	14037795	14057790	14037804	14039452	14056133	14057781	98	14037784	14037794	14057791	14057801	14055365	14055377	+	84	14037806	14057779
Gm20	14058262	14067517	14058262	14059267	14066512	14067517	99	---	---	---	---	14059563	14059576	-	85	14058262	14067516
Gm20	14078382	14093429	14078382	14079533	14092306	14093429	87	---	---	---	---	14080000	14080023	-	79	14078391	14093415
Gm20	14079160	14093339	14079165	14079438	14093069	14093332	86	14079154	14079159	14093340	14093345	14080000	14080023	-	79	14079162	14093330
Gm20	14083301	14100066	14083301	14084949	14098410	14100066	97	---	---	---	---	14097766	14097781	+	81	14083303	14100064
Gm20	14105482	14127057	14105482	14107529	14125023	14127057	97	---	---	---	---	14108144	14108164	-	71	14105482	14127055
Gm20	14118785	14123516	14118785	14120790	14121423	14123516	88	---	---	---	---	---	---	0	--	14118794	14123504
Gm20	14140195	14159711	14140195	14141753	14158087	14159711	91	---	---	---	---	14142374	14142454	-	74	14140195	14159709
Gm20	14182518	14199072	14182518	14184179	14197387	14199072	96	---	---	---	---	14196745	14196761	+	82	14182518	14199070
Gm20	14225536	14241917	14225536	14227248	14240254	14241917	94	---	---	---	---	14227279	14227312	-	79	---	---
Gm20	14264335	14276240	14264335	14264929	14275657	14276240	92	---	---	---	---	14265413	14265442	-	76	---	---
Gm20	14266467	14272613	14266467	14267574	14271467	14272613	90	---	---	---	---	14271302	14271326	+	92	---	---
Gm20	14313337	14322848	14313337	14315633	14320504	14322848	92	---	---	---	---	14320261	14320293	+	72	14313337	14322846
Gm20	14326750	14332105	14326760	14327488	14331342	14332104	92	14326745	14326749	14332106	14332110	14331198	14331231	+	79	---	---
Gm20	14332525	14339101	14332525	14333687	14337920	14339101	92	---	---	---	---	14337772	14337790	+	78	---	---
Gm20	14339102	14356072	14339102	14339866	14355277	14356072	94	---	---	---	---	14354506	14354535	+	73	14339117	14356070
Gm20	14345414	14355218	14345414	14346575	14354037	14355218	98	---	---	---	---	14353788	14353873	+	72	14345414	14355215
Gm20	14357959	14366595	14357959	14359081	14365417	14366595	91	---	---	---	---	14365111	14365125	+	80	14357959	14366591
Gm20	14381553	14389935	14381553	14381689	14389799	14389935	97	---	---	---	---	14381955	14381968	-	71	14381556	14389932
Gm20	14383293	14387924	14383293	14383610	14387607	14387924	99	---	---	---	---	14387428	14387547	+	71	---	---
Gm20	14399738	14406216	14399738	14400713	14405241	14406216	94	---	---	---	---	14405042	14405064	+	78	14399740	14406214
Gm20	14441077	14449281	14441077	14441472	14448887	14449281	94	---	---	---	---	14441560	14441584	-	72	14441095	14449279
Gm20	14445811	14458413	14445811	14447331	14456893	14458413	98	---	---	---	---	14456415	14456427	+	92	14445822	14458410
Gm20	14459882	14469911	14459882	14460423	14469382	14469911	92	---	---	---	---	14460644	14460660	-	70	14459889	14469907
Gm20	14460414	14474651	14460423	14463958	14471131	14474650	89	14460409	14460413	14474652	14474656	14464272	14464297	-	73	14460425	14474642
Gm20	14461810	14473901	14461810	14463304	14472518	14473901	86	---	---	---	---	14463666	14463691	-	73	14461816	14473888
Gm20	14465471	14475194	14465471	14465906	14474780	14475194	90	---	---	---	---	14465908	14465927	-	90	14465473	14475190
Gm20	14481417	14488005	14481417	14481531	14487887	14488005	89	---	---	---	---	14487603	14487631	+	72	14481417	14488004
Gm20	14494504	14502116	14494504	14494753	14501864	14502116	90	---	---	---	---	---	---	0	--	14494516	14502107
Gm20	14538203	14554484	14538203	14538475	14554212	14554484	97	---	---	---	---	14553448	14553466	+	78	14538206	14554480
Gm20	14560057	14575579	14560067	14561190	14574452	14575570	94	14560052	14560056	14575580	14575584	14561754	14561794	-	85	14560062	14575578
Gm20	14566831	14572326	14566835	14567795	14571380	14572320	94	14566825	14566830	14572327	14572332	14571265	14571351	+	78	14566832	14572318
Gm20	14584030	14593557	14584030	14587070	14590550	14593557	88	---	---	---	---	14587155	14587195	-	75	---	---
Gm20	14587060	14605362	14587060	14587580	14604842	14605362	95	---	---	---	---	14604407	14604422	+	87	---	---
Gm20	14588140	14607819	14588140	14589114	14606826	14607819	97	---	---	---	---	14606134	14606148	+	86	---	---
Gm20	14605355	14609538	14605356	14606658	14608230	14609525	92	14605350	14605354	14609539	14609543	14606699	14606715	-	82	14605360	14609530
Gm20	14620405	14639260	14620405	14620850	14638813	14639260	92	---	---	---	---	14638113	14638126	+	92	14620406	14639257
Gm20	14637594	14648382	14637594	14638482	14647478	14648382	85	---	---	---	---	14647029	14647064	+	77	---	---
Gm20	14658313	14665805	14658315	14658641	14665483	14665803	92	14658308	14658312	14665806	14665810	14658966	14658984	-	89	---	---
Gm20	14674771	14681556	14674771	14675506	14680821	14681556	94	---	---	---	---	14675552	14675567	-	75	---	---
Gm20	14689013	14708220	14689013	14690485	14706753	14708220	95	---	---	---	---	14706045	14706083	+	74	---	---
Gm20	14723015	14741800	14723015	14724126	14740689	14741800	98	---	---	---	---	14740048	14740061	+	71	---	---
Gm20	14744202	14754517	14744204	14745347	14753387	14754508	95	14744197	14744201	14754518	14754522	14753021	14753042	+	77	14744204	14754509
Gm20	14761943	14763534	14761943	14762550	14762926	14763534	93	14761937	14761942	14763535	14763540	14762833	14762856	+	79	---	---
Gm20	14795663	14811207	14795663	14795910	14810960	14811207	99	---	---	---	---	14796622	14796663	-	76	---	---
Gm20	14813466	14822437	14813466	14813660	14822243	14822437	95	---	---	---	---	14821923	14821951	+	79	---	---
Gm20	14822677	14831403	14822678	14823131	14830939	14831389	89	14822672	14822676	14831404	14831408	14830703	14830725	+	73	---	---
Gm20	14843185	14853405	14843185	14843768	14852818	14853405	93	---	---	---	---	14852374	14852387	+	92	14843198	14853402
Gm20	14877787	14884519	14877787	14877940	14884367	14884519	92	---	---	---	---	14884112	14884141	+	73	14877791	14884503
Gm20	14896259	14910845	14896259	14897875	14909219	14910845	94	---	---	---	---	14897926	14897997	-	79	14896261	14910840
Gm20	14911500	14917029	14911500	14912463	14916065	14917029	93	---	---	---	---	14915950	14915997	+	81	14911500	14917027
Gm20	14934691	14948179	14934691	14935524	14947343	14948179	95	---	---	---	---	14936064	14936079	-	75	14934693	14948177
Gm20	14971601	14984831	14971601	14972255	14984189	14984831	91	---	---	---	---	14983601	14983621	+	76	14971617	14984821
Gm20	14974485	14986446	14974485	14974714	14986221	14986446	93	---	---	---	---	14975059	14975146	-	72	14974494	14986433
Gm20	14987250	14993896	14987250	14988647	14992405	14993896	93	---	---	---	---	14992219	14992232	+	100	---	---
Gm20	14994028	15008402	14994028	14994421	15008006	15008402	88	---	---	---	---	14994858	14994888	-	70	14994044	15008398
Gm20	15020303	15029937	15020303	15021276	15028960	15029937	91	---	---	---	---	15021580	15021595	-	81	15020304	15029935
Gm20	15031952	15036978	15031952	15033075	15035855	15036978	99	---	---	---	---	15033128	15033189	-	77	15031952	15036973
Gm20	15070500	15085956	15070500	15071350	15085106	15085956	99	---	---	---	---	15084439	15084450	+	83	---	---
Gm20	15122666	15140406	15122679	15123263	15139825	15140402	90	15122661	15122665	15140407	15140411	15124010	15124028	-	78	15122668	15140398
Gm20	15122787	15140106	15122787	15122960	15139933	15140106	95	---	---	---	---	15123585	15123674	-	72	---	---
Gm20	15143335	15159491	15143335	15143802	15159048	15159491	91	---	---	---	---	15158462	15158475	+	78	15143335	15159489
Gm20	15147538	15153725	15147549	15148388	15152873	15153711	99	15147533	15147537	15153726	15153730	15152648	15152663	+	87	15147549	15153707
Gm20	15162091	15171038	15162091	15162473	15170656	15171038	92	---	---	---	---	15162855	15162870	-	81	15162091	15171036
Gm20	15172148	15177022	15172148	15172456	15176712	15177022	94	---	---	---	---	15172562	15172578	-	70	---	---
Gm20	15177048	15187302	15177048	15178022	15186330	15187302	87	---	---	---	---	15178314	15178344	-	77	15177048	15187300
Gm20	15194844	15215634	15194857	15196518	15213957	15215628	95	15194839	15194843	15215635	15215639	15213104	15213125	+	72	15194859	15215629
Gm20	15253093	15264642	15253105	15253542	15264205	15264641	96	15253085	15253092	15264643	15264650	15263717	15263769	+	73	15253093	15264639
Gm20	15256996	15262031	15256997	15258122	15260902	15262027	99	15256991	15256995	15262032	15262036	15260783	15260844	+	77	15256997	15262025
Gm20	15267019	15273935	15267019	15267270	15273681	15273935	89	---	---	---	---	15273362	15273403	+	76	15267021	15273934
Gm20	15294175	15299902	15294175	15294802	15299274	15299902	97	---	---	---	---	15299103	15299119	+	70	15294175	15299900
Gm20	15318238	15325561	15318238	15319635	15324165	15325561	94	---	---	---	---	15319833	15319849	-	76	---	---
Gm20	15327398	15336125	15327398	15328122	15335416	15336125	92	---	---	---	---	15328429	15328461	-	84	---	---
Gm20	15343775	15363308	15343783	15345398	15361695	15363306	95	15343768	15343774	15363309	15363315	15361570	15361642	+	76	15343781	15363306
Gm20	15374203	15384655	15374203	15374531	15384327	15384655	89	---	---	---	---	15374883	15374909	-	85	15374211	15384653
Gm20	15397240	15403122	15397250	15398221	15402159	15403112	90	15397235	15397239	15403123	15403127	15398395	15398417	-	78	15397247	15403116
Gm20	15405693	15412787	15405703	15406184	15412302	15412783	96	15405687	15405692	15412788	15412793	15406313	15406326	-	71	15405704	15412781
Gm20	15433279	15450052	15433279	15433653	15449675	15450039	93	15433273	15433278	15450053	15450058	15434280	15434298	-	73	15433279	15450049
Gm20	15453264	15458430	15453266	15453658	15458032	15458424	96	15453259	15453263	15458431	15458435	15457858	15457919	+	70	15453269	15458423
Gm20	15473186	15479619	15473186	15474162	15478655	15479619	94	---	---	---	---	15474342	15474364	-	78	15473190	15479617
Gm20	15528059	15535284	15528059	15529470	15533868	15535284	94	---	---	---	---	15533723	15533775	+	73	15528063	15535282
Gm20	15565316	15575812	15565321	15566551	15574619	15575797	90	15565311	15565315	15575813	15575817	15574216	15574236	+	71	15565322	15575811
Gm20	15576254	15595239	15576254	15576695	15594793	15595239	89	---	---	---	---	15594035	15594058	+	79	15576268	15595238
Gm20	15582434	15588594	15582434	15582867	15588156	15588594	87	---	---	---	---	15582963	15582981	-	73	---	---
Gm20	15584009	15589362	15584009	15584695	15588662	15589362	86	---	---	---	---	15588463	15588490	+	85	---	---
Gm20	15586954	15594443	15586956	15588208	15593160	15594430	96	15586947	15586953	15594444	15594450	15588404	15588420	-	82	15586956	15594427
Gm20	15672440	15694105	15672446	15673580	15692952	15694097	88	15672435	15672439	15694106	15694110	15692922	15692950	+	72	15672440	15694104
Gm20	15723297	15739264	15723297	15724940	15737619	15739264	98	---	---	---	---	15725472	15725487	-	75	15723298	15739262
Gm20	15784525	15788061	15784530	15784985	15787639	15788061	89	15784519	15784524	15788062	15788067	15785078	15785090	-	84	15784535	15788053
Gm20	15833789	15854148	15833789	15835469	15852519	15854148	95	---	---	---	---	15836296	15836321	-	73	15833791	15854146
Gm20	15863090	15872828	15863090	15864015	15871915	15872828	93	---	---	---	---	15871522	15871584	+	74	15863093	15872814
Gm20	15895660	15904600	15895660	15896148	15904111	15904600	91	---	---	---	---	15903744	15903759	+	75	15895665	15904596
Gm20	15915517	15920352	15915517	15915891	15919978	15920352	99	---	---	---	---	15919791	15919812	+	72	15915517	15920350
Gm20	15930571	15940537	15930571	15931666	15939426	15940537	93	---	---	---	---	15931964	15931985	-	77	15930589	15940535
Gm20	16028139	16041182	16028139	16028938	16040393	16041182	89	---	---	---	---	16029377	16029395	-	89	16028142	16041173
Gm20	16037310	16040392	16037310	16037809	16039859	16040391	88	16037305	16037309	16040393	16040397	16039756	16039826	+	77	16037310	16040388
Gm20	16058339	16068362	16058351	16059951	16066742	16068350	91	16058334	16058338	16068363	16068367	16066444	16066463	+	75	16058339	16068355
Gm20	16077968	16090156	16077968	16081612	16086505	16090156	96	---	---	---	---	16086260	16086290	+	77	16077979	16090154
Gm20	16101642	16115074	16101649	16103719	16113014	16115069	87	16101637	16101641	16115075	16115079	16112549	16112564	+	81	16101647	16115067
Gm20	16122189	16131481	16122189	16123192	16130478	16131481	99	---	---	---	---	16123528	16123541	-	85	16122189	16131477
Gm20	16137793	16152376	16137793	16138243	16151927	16152376	95	---	---	---	---	16151242	16151261	+	80	16137804	16152372
Gm20	16157514	16167108	16157514	16158649	16165973	16167108	99	---	---	---	---	16165670	16165704	+	71	16157515	16167106
Gm20	16177792	16198802	16177792	16178038	16198544	16198802	90	---	---	---	---	16197639	16197667	+	79	16177809	16198800
Gm20	16221253	16229208	16221259	16221411	16229048	16229199	94	16221247	16221252	16229209	16229214	16221547	16221560	-	100	16221254	16229197
Gm20	16247091	16256185	16247091	16248239	16255039	16256185	99	---	---	---	---	16254720	16254777	+	70	16247091	16256183
Gm20	16260286	16277025	16260286	16260451	16276860	16277025	92	---	---	---	---	16276055	16276097	+	72	---	---
Gm20	16350650	16364012	16350650	16352041	16362597	16364012	91	---	---	---	---	16362174	16362188	+	73	16350662	16364001
Gm20	16370936	16386738	16370944	16371124	16386557	16386737	91	16370931	16370935	16386739	16386743	16371856	16371896	-	75	---	---
Gm20	16378454	16385661	16378462	16379589	16384535	16385661	97	16378449	16378453	16385662	16385666	16384377	16384391	+	86	16378459	16385658
Gm20	16423542	16429297	16423542	16423682	16429157	16429297	91	---	---	---	---	16429028	16429049	+	72	---	---
Gm20	16434003	16436712	16434003	16434327	16436388	16436712	92	---	---	---	---	16434374	16434389	-	75	16434003	16436710
Gm20	16499159	16502142	16499161	16499562	16501735	16502136	93	16499154	16499158	16502143	16502147	16501626	16501661	+	80	16499161	16502128
Gm20	16529903	16539099	16529903	16530984	16538029	16539099	94	---	---	---	---	16531109	16531138	-	90	16529904	16539097
Gm20	16540358	16545486	16540358	16540647	16545195	16545486	94	---	---	---	---	---	---	0	--	16540358	16545484
Gm20	16553320	16558982	16553320	16553510	16558791	16558982	91	---	---	---	---	16553715	16553758	-	72	---	---
Gm20	16568221	16570618	16568221	16568440	16570395	16570613	89	16568216	16568220	16570619	16570623	16568472	16568488	-	70	---	---
Gm20	16589248	16605885	16589258	16590377	16604747	16605881	96	16589243	16589247	16605886	16605890	16604029	16604050	+	77	16589248	16605882
Gm20	16616307	16632267	16616307	16617216	16631433	16632267	88	---	---	---	---	16617891	16617911	-	76	16616308	16632265
Gm20	16622004	16630264	16622012	16623103	16629163	16630256	96	16621999	16622003	16630265	16630269	16623238	16623267	-	90	16622012	16630253
Gm20	16638015	16653578	16638020	16639816	16651831	16653575	93	16638009	16638014	16653579	16653584	16640262	16640299	-	73	16638021	16653572
Gm20	16675678	16690042	16675678	16676845	16688877	16690042	95	---	---	---	---	16688485	16688516	+	81	---	---
Gm20	16695312	16715499	16695323	16696017	16714820	16715499	89	16695307	16695311	16715500	16715504	16696879	16696894	-	81	16695319	16715497
Gm20	16696823	16718161	16696836	16697156	16717830	16718151	94	16696818	16696822	16718162	16718166	16698145	16698173	-	79	16696836	16718154
Gm20	16701007	16710266	16701007	16702105	16709172	16710266	99	---	---	---	---	16702263	16702291	-	86	16701008	16710263
Gm20	16713378	16719849	16713378	16714346	16718880	16719846	95	16713372	16713377	16719850	16719855	16714528	16714550	-	78	16713378	16719846
Gm20	16738867	16751915	16738867	16739024	16751757	16751915	95	---	---	---	---	16739605	16739651	-	91	16738867	16751907
Gm20	16739024	16751383	16739024	16742927	16747676	16751383	92	---	---	---	---	16743039	16743067	-	72	16739024	16751379
Gm20	16782956	16787875	16782958	16783220	16787621	16787874	94	16782951	16782955	16787876	16787880	16783343	16783372	-	90	16782961	16787872
Gm20	16792561	16801814	16792561	16793652	16800723	16801814	99	---	---	---	---	16800535	16800563	+	86	16792561	16801812
Gm20	16826527	16832215	16826527	16827164	16831630	16832215	89	---	---	---	---	16831462	16831478	+	70	16826530	16832213
Gm20	16932520	16946695	16932520	16933193	16946027	16946695	90	---	---	---	---	16933789	16933835	-	78	---	---
Gm20	16952267	16958854	16952267	16952778	16958343	16958854	96	---	---	---	---	16958098	16958121	+	70	16952267	16958852
Gm20	16959218	16963819	16959218	16959508	16963537	16963819	87	---	---	---	---	16959637	16959653	-	82	16959218	16963814
Gm20	16989780	16999058	16989780	16990032	16998806	16999058	96	---	---	---	---	16990365	16990381	-	70	16989781	16999042
Gm20	17003215	17007808	17003227	17005490	17005493	17007793	91	17003210	17003214	17007809	17007813	---	---	0	--	---	---
Gm20	17044543	17048791	17044543	17045366	17047977	17048791	95	---	---	---	---	17047846	17047864	+	78	17044553	17048790
Gm20	17058693	17064542	17058693	17059063	17064169	17064542	86	---	---	---	---	17059252	17059267	-	75	17058695	17064531
Gm20	17079717	17084960	17079717	17080553	17084126	17084960	96	---	---	---	---	17080597	17080666	-	84	17079717	17084958
Gm20	17094616	17110792	17094616	17094917	17110491	17110792	91	---	---	---	---	17095637	17095665	-	79	17094619	17110789
Gm20	17095401	17112468	17095401	17097032	17110793	17112468	90	---	---	---	---	17097631	17097664	-	70	---	---
Gm20	17112835	17119277	17112841	17113803	17118302	17119264	98	17112830	17112834	17119278	17119282	17113982	17114004	-	73	17112841	17119264
Gm20	17149972	17158599	17149972	17151669	17156942	17158599	93	---	---	---	---	17151906	17151927	-	72	---	---
Gm20	17171514	17185110	17171525	17172619	17183973	17185110	90	17171509	17171513	17185111	17185115	17173140	17173172	-	78	---	---
Gm20	17180882	17183250	17180882	17181151	17182978	17183250	89	---	---	---	---	17182878	17182899	+	72	17180888	17183239
Gm20	17196714	17207542	17196720	17197066	17207197	17207542	91	17196708	17196713	17207543	17207548	17207070	17207093	+	75	17196720	17207539
Gm20	17199447	17204409	17199457	17199870	17203982	17204405	89	17199442	17199446	17204410	17204414	17203950	17203979	+	83	---	---
Gm20	17225358	17236470	17225360	17226518	17235319	17236468	94	17225353	17225357	17236471	17236475	17235055	17235094	+	72	17225360	17236466
Gm20	17238003	17247307	17238003	17239437	17245867	17247307	92	---	---	---	---	17239728	17239758	-	70	17238003	17247302
Gm20	17248899	17259527	17248906	17249353	17259064	17259512	94	17248894	17248898	17259528	17259532	17249657	17249691	-	80	---	---
Gm20	17276427	17293582	17276427	17276924	17293085	17293582	94	---	---	---	---	17292292	17292319	+	75	17276428	17293578
Gm20	17281384	17287069	17281384	17281495	17286958	17287069	96	---	---	---	---	17281747	17281758	-	83	17281402	17287066
Gm20	17342524	17354176	17342532	17343643	17353038	17354175	88	17342518	17342523	17354177	17354182	17352568	17352612	+	71	17342538	17354173
Gm20	17408146	17414554	17408155	17408791	17413960	17414544	87	17408141	17408145	17414555	17414559	17413811	17413836	+	92	17408156	17414546
Gm20	17423774	17441563	17423774	17425309	17439967	17441563	89	---	---	---	---	17439419	17439433	+	86	17423785	17441553
Gm20	17424227	17441178	17424227	17424954	17440428	17441178	91	---	---	---	---	17439656	17439687	+	75	---	---
Gm20	17460465	17465193	17460468	17460699	17464956	17465187	99	17460460	17460464	17465194	17465198	17464797	17464828	+	78	17460471	17465191
Gm20	17507862	17516963	17507862	17508935	17515886	17516963	95	17507856	17507861	17516964	17516969	17509078	17509100	-	91	17507870	17516961
Gm20	17594686	17599676	17594686	17594945	17599424	17599676	93	---	---	---	---	17599333	17599345	+	100	17594686	17599674
Gm20	17620452	17633699	17620462	17621578	17632579	17633695	97	17620447	17620451	17633700	17633704	17632160	17632181	+	81	17620457	17633692
Gm20	17627443	17630357	17627456	17628073	17629724	17630344	96	17627437	17627442	17630358	17630363	17628132	17628173	-	73	17627444	17630342
Gm20	17648075	17663060	17648075	17648981	17662154	17663060	98	---	---	---	---	17661502	17661523	+	86	17648076	17663058
Gm20	17701757	17721398	17701757	17704029	17719105	17721398	90	---	---	---	---	17704079	17704144	-	77	17701758	17721396
Gm20	17725903	17736419	17725903	17727450	17734806	17736419	87	---	---	---	---	17734439	17734466	+	78	17725903	17736417
Gm20	17740273	17756031	17740273	17740679	17755625	17756031	87	---	---	---	---	17741332	17741426	-	71	17740275	17756026
Gm20	17756896	17761890	17756897	17758104	17760722	17761881	91	17756891	17756895	17761891	17761895	17758106	17758120	-	100	17756904	17761881
Gm20	17776772	17783168	17776772	17777156	17782783	17783168	91	---	---	---	---	17782657	17782678	+	81	---	---
Gm20	17777557	17783490	17777557	17777897	17783152	17783490	86	---	---	---	---	17777941	17777953	-	92	17777559	17783482
Gm20	17777897	17786256	17777897	17778676	17785457	17786256	90	---	---	---	---	17785172	17785200	+	75	17777897	17786253
Gm20	17847131	17851019	17847131	17847885	17850264	17851019	99	---	---	---	---	17850147	17850177	+	70	---	---
Gm20	17847132	17850326	17847132	17847702	17849755	17850326	97	---	---	---	---	17849654	17849667	+	78	17847132	17850319
Gm20	17881690	17902330	17881690	17881956	17902064	17902330	96	---	---	---	---	17882006	17882019	-	71	17881706	17902326
Gm20	17945311	17950683	17945311	17946220	17949773	17950683	99	---	---	---	---	17949659	17949729	+	83	17945312	17950680
Gm20	17966620	17984149	17966620	17967628	17983143	17984149	96	---	---	---	---	17983023	17983094	+	75	17966626	17984134
Gm20	18010478	18027577	18010478	18012350	18025709	18027576	98	18010473	18010477	18027578	18027582	18025062	18025080	+	84	18010478	18027574
Gm20	18032411	18050985	18032411	18033390	18050005	18050985	96	---	---	---	---	18049246	18049269	+	83	---	---
Gm20	18039512	18049559	18039512	18040527	18048543	18049559	97	---	---	---	---	18040806	18040820	-	86	---	---
Gm20	18039512	18049590	18039512	18040558	18048543	18049590	97	---	---	---	---	18040806	18040820	-	86	---	---
Gm20	18052106	18055146	18052106	18052791	18054461	18055146	96	---	---	---	---	---	---	0	--	---	---
Gm20	18060465	18071046	18060465	18060955	18070584	18071046	89	---	---	---	---	18061361	18061382	-	72	---	---
Gm20	18060895	18075909	18060895	18061237	18075570	18075909	85	---	---	---	---	18061928	18061954	-	74	18060895	18075907
Gm20	18061345	18070400	18061345	18061725	18070020	18070400	91	---	---	---	---	18061877	18061903	-	77	18061346	18070392
Gm20	18071036	18075665	18071036	18071221	18075481	18075665	97	---	---	---	---	18071409	18071434	-	73	18071040	18075662
Gm20	18099902	18107728	18099902	18100883	18106770	18107728	93	---	---	---	---	18106476	18106504	+	79	---	---
Gm20	18104084	18108078	18104084	18104833	18107311	18108078	87	---	---	---	---	18104905	18104938	-	91	18104084	18108069
Gm20	18111426	18117618	18111426	18111622	18117422	18117618	89	---	---	---	---	18117361	18117387	+	81	---	---
Gm20	18119509	18124272	18119509	18119845	18123936	18124272	94	---	---	---	---	18119957	18119983	-	88	18119510	18124263
Gm20	18131307	18143064	18131307	18132447	18141929	18143064	93	---	---	---	---	18141662	18141684	+	73	18131307	18143062
Gm20	18157042	18170627	18157042	18158022	18169636	18170627	95	---	---	---	---	18169082	18169121	+	70	---	---
Gm20	18172993	18177026	18172993	18173116	18176903	18177026	89	---	---	---	---	18173247	18173266	-	70	---	---
Gm20	18186021	18193127	18186021	18186996	18192162	18193127	89	---	---	---	---	18192000	18192060	+	80	18186021	18193125
Gm20	18210669	18230367	18210669	18211998	18229052	18230367	96	---	---	---	---	18212758	18212784	-	70	18210686	18230364
Gm20	18233866	18244262	18233866	18235042	18243083	18244262	99	---	---	---	---	18242682	18242717	+	72	18233866	18244260
Gm20	18258894	18270605	18258894	18259846	18269651	18270605	92	---	---	---	---	18269364	18269379	+	75	18258897	18270603
Gm20	18266816	18269652	18266816	18266992	18269477	18269652	93	---	---	---	---	18269364	18269379	+	75	---	---
Gm20	18318288	18339317	18318288	18318440	18339166	18339317	86	---	---	---	---	18338220	18338238	+	78	18318290	18339311
Gm20	18327469	18335482	18327469	18329459	18333529	18335482	93	---	---	---	---	18333335	18333363	+	75	18327474	18335480
Gm20	18362234	18371470	18362234	18363329	18370374	18371470	98	---	---	---	---	18370189	18370217	+	82	18362236	18371466
Gm20	18418983	18424076	18418983	18421302	18421743	18424076	89	---	---	---	---	---	---	0	--	---	---
Gm20	18429889	18438291	18429889	18430983	18437197	18438291	99	---	---	---	---	18437011	18437039	+	86	18429890	18438289
Gm20	18447338	18457651	18447338	18448469	18456523	18457651	96	---	---	---	---	18448840	18448872	-	72	18447338	18457649
Gm20	18480736	18485371	18480736	18481014	18485093	18485371	98	---	---	---	---	18481069	18481116	-	70	18480736	18485356
Gm20	18486367	18495574	18486367	18486640	18495301	18495574	90	---	---	---	---	18494868	18494889	+	90	---	---
Gm20	18501239	18510856	18501239	18501809	18510281	18510856	87	---	---	---	---	18502129	18502157	-	72	18501242	18510853
Gm20	18504385	18509752	18504385	18505293	18508844	18509752	97	---	---	---	---	18505337	18505420	-	82	18504385	18509750
Gm20	18512882	18530819	18512882	18514554	18529146	18530819	99	---	---	---	---	18528460	18528475	+	81	18512883	18530814
Gm20	18568567	18582343	18568567	18568998	18581913	18582343	93	---	---	---	---	18569452	18569538	-	72	18568584	18582326
Gm20	18595357	18616390	18595358	18596029	18615709	18616381	93	18595351	18595356	18616391	18616396	18615076	18615092	+	76	---	---
Gm20	18602450	18607749	18602459	18603314	18606889	18607743	98	18602443	18602449	18607750	18607756	18603357	18603442	-	83	18602452	18607740
Gm20	18608156	18612287	18608156	18609342	18611101	18612287	98	---	---	---	---	18609344	18609355	-	100	18608156	18612285
Gm20	18629629	18648783	18629629	18630602	18647715	18648783	90	---	---	---	---	18631328	18631342	-	86	18629633	18648778
Gm20	18630106	18635466	18630106	18632320	18633239	18635466	91	---	---	---	---	18632349	18632364	-	87	---	---
Gm20	18697265	18712376	18697265	18697695	18711946	18712376	94	---	---	---	---	18698023	18698126	-	73	18697277	18712371
Gm20	18718149	18723876	18718149	18719277	18722703	18723876	93	---	---	---	---	18719364	18719379	-	75	18718149	18723874
Gm20	18718485	18723605	18718485	18719006	18723036	18723605	90	---	---	---	---	18719118	18719138	-	71	18718485	18723595
Gm20	18735572	18745668	18735587	18736919	18744266	18745658	87	18735567	18735571	18745669	18745673	18744214	18744239	+	84	18735576	18745667
Gm20	18766023	18773970	18766024	18766307	18773647	18773955	85	18766018	18766022	18773971	18773975	18766467	18766486	-	75	---	---
Gm20	18771027	18773651	18771040	18771346	18773343	18773647	98	18771022	18771026	18773652	18773656	---	---	0	--	18771042	18773649
Gm20	18779760	18791682	18779760	18780472	18790933	18791682	85	---	---	---	---	18780877	18780893	-	88	18779762	18791672
Gm20	18810180	18820005	18810186	18811326	18818853	18819993	99	18810175	18810179	18820006	18820010	18811584	18811641	-	70	18810183	18819989
Gm20	18830319	18838178	18830319	18831288	18837209	18838178	99	---	---	---	---	18831405	18831424	-	85	18830319	18838174
Gm20	18841808	18847230	18841808	18842826	18846147	18847230	90	---	---	---	---	18846033	18846048	+	75	---	---
Gm20	18850557	18859665	18850557	18851657	18858535	18859665	93	---	---	---	---	18858371	18858401	+	87	18850557	18859663
Gm20	18864242	18869757	18864242	18865203	18868795	18869757	94	18864237	18864241	18869758	18869762	18865271	18865318	-	81	18864242	18869756
Gm20	18891287	18895754	18891287	18891721	18895312	18895754	90	---	---	---	---	18891793	18891820	-	71	---	---
Gm20	18931375	18934933	18931379	18931671	18934607	18934919	87	18931370	18931374	18934934	18934938	18931767	18931794	-	75	---	---
Gm20	18940535	18953934	18940535	18941038	18953428	18953932	97	18940530	18940534	18953935	18953939	18941356	18941453	-	72	18940543	18953925
Gm20	18980175	19002150	18980175	18980715	19001621	19002150	96	---	---	---	---	19000620	19000641	+	77	18980178	19002142
Gm20	19004858	19020756	19004858	19006106	19019550	19020756	90	---	---	---	---	19006739	19006766	-	71	19004874	19020751
Gm20	19008470	19017529	19008470	19008668	19017320	19017529	87	---	---	---	---	19016919	19016972	+	74	---	---
Gm20	19029674	19041170	19029674	19030284	19040580	19041170	87	---	---	---	---	19030449	19030467	-	78	19029688	19041154
Gm20	19048980	19068282	19048986	19050648	19066657	19068282	95	19048975	19048979	19068283	19068287	19065856	19065899	+	70	19048994	19068280
Gm20	19066664	19079384	19066664	19068282	19077747	19079384	91	---	---	---	---	19077323	19077360	+	76	19066665	19079382
Gm20	19099527	19107068	19099527	19099974	19106630	19107068	86	---	---	---	---	19106355	19106369	+	86	19099529	19107058
Gm20	19114744	19124549	19114748	19115951	19123333	19124536	99	19114739	19114743	19124550	19124554	19123109	19123170	+	70	19114748	19124534
Gm20	19139178	19159576	19139184	19139742	19159023	19159570	90	19139173	19139177	19159577	19159581	19140582	19140605	-	70	---	---
Gm20	19162427	19182565	19162427	19164045	19181025	19182565	92	---	---	---	---	19180300	19180314	+	86	19162431	19182564
Gm20	19202327	19207709	19202327	19202499	19207537	19207709	98	---	---	---	---	19207407	19207440	+	79	19202334	19207699
Gm20	19218458	19227027	19218458	19219187	19226297	19227027	94	---	---	---	---	19219427	19219466	-	75	---	---
Gm20	19268502	19277437	19268502	19269646	19276275	19277437	96	---	---	---	---	19269792	19269815	-	75	19268502	19277435
Gm20	19290727	19296703	19290740	19290849	19296590	19296696	88	19290720	19290726	19296704	19296710	19291009	19291053	-	75	19290732	19296698
Gm20	19322440	19326081	19322440	19322767	19325754	19326081	97	---	---	---	---	19322844	19322859	-	87	19322448	19326080
Gm20	19336361	19341094	19336361	19336653	19340800	19341094	97	---	---	---	---	19340607	19340618	+	83	19336371	19341088
Gm20	19364559	19374300	19364559	19365660	19373197	19374300	96	---	---	---	---	19365858	19365883	-	73	---	---
Gm20	19384257	19401052	19384257	19385865	19399425	19401052	95	---	---	---	---	19398748	19398802	+	74	19384257	19401051
Gm20	19411032	19414155	19411032	19411223	19413966	19414155	91	---	---	---	---	19413881	19413899	+	89	---	---
Gm20	19423115	19428826	19423122	19424345	19427583	19428821	97	19423110	19423114	19428827	19428831	19424456	19424481	-	96	19423124	19428819
Gm20	19434199	19443566	19434203	19435203	19442563	19443563	99	19434193	19434198	19443567	19443572	19435343	19435356	-	71	19434203	19443564
Gm20	19444722	19455146	19444722	19447373	19452323	19455146	89	---	---	---	---	19452168	19452246	+	73	---	---
Gm20	19472308	19492580	19472308	19472548	19492338	19492580	89	---	---	---	---	19473488	19473514	-	77	---	---
Gm20	19477168	19492275	19477168	19479338	19490062	19492275	92	---	---	---	---	19479527	19479554	-	89	---	---
Gm20	19552579	19562764	19552579	19553573	19561807	19562764	85	---	---	---	---	19561544	19561572	+	86	19552579	19562756
Gm20	19614719	19625071	19614719	19615851	19623915	19625071	95	---	---	---	---	19616213	19616234	-	72	19614720	19625069
Gm20	19629700	19634044	19629707	19630001	19633748	19634040	87	19629695	19629699	19634045	19634049	19633690	19633739	+	76	19629705	19634038
Gm20	19638995	19648643	19638995	19640137	19647501	19648643	99	---	---	---	---	19647235	19647336	+	71	19638997	19648639
Gm20	19653808	19661228	19653808	19654060	19660981	19661228	91	---	---	---	---	19654392	19654406	-	86	---	---
Gm20	19662369	19667826	19662369	19663265	19666864	19667826	92	---	---	---	---	19666749	19666796	+	81	19662369	19667824
Gm20	19690338	19695329	19690338	19690638	19695034	19695329	91	---	---	---	---	19690811	19690829	-	73	19690338	19695326
Gm20	19705958	19716348	19705958	19707139	19715167	19716348	99	---	---	---	---	19707492	19707513	-	77	19705959	19716344
Gm20	19745179	19754397	19745180	19746259	19753294	19754397	96	19745174	19745178	19754398	19754402	19753107	19753120	+	100	19745197	19754395
Gm20	19768475	19788110	19768475	19769165	19787450	19788110	85	---	---	---	---	19786650	19786664	+	73	---	---
Gm20	19789086	19794722	19789086	19790074	19793751	19794722	88	---	---	---	---	19793635	19793729	+	76	19789092	19794717
Gm20	19869870	19880527	19869870	19870664	19879729	19880527	85	---	---	---	---	19871091	19871118	-	78	---	---
Gm20	19881173	19895618	19881173	19881835	19894968	19895618	94	---	---	---	---	19881887	19881960	-	75	---	---
Gm20	19899749	19916600	19899749	19901675	19914685	19916600	97	---	---	---	---	19902304	19902326	-	82	19899760	19916598
Gm20	19926241	19931429	19926241	19926442	19931228	19931429	88	---	---	---	---	19931048	19931191	+	70	19926241	19931416
Gm20	20004260	20007575	20004271	20005392	20006459	20007564	94	20004254	20004259	20007576	20007581	20005478	20005492	-	73	20004264	20007571
Gm20	20011805	20032807	20011805	20012424	20032188	20032807	97	---	---	---	---	20031405	20031468	+	76	---	---
Gm20	20026774	20031259	20026781	20027244	20030784	20031247	99	20026766	20026773	20031260	20031267	20027381	20027404	-	91	---	---
Gm20	20044440	20064524	20044440	20046173	20062792	20064524	90	---	---	---	---	20062081	20062127	+	70	20044440	20064522
Gm20	20044573	20064071	20044573	20045724	20062925	20064071	90	---	---	---	---	20062081	20062127	+	70	---	---
Gm20	20067648	20074551	20067648	20069277	20072948	20074551	94	---	---	---	---	20072776	20072807	+	84	---	---
Gm20	20080455	20100324	20080455	20082233	20098536	20100324	94	---	---	---	---	20082979	20083017	-	71	---	---
Gm20	20117219	20122050	20117219	20117490	20121781	20122050	94	---	---	---	---	20117608	20117633	-	88	---	---
Gm20	20165840	20169228	20165848	20167144	20167941	20169216	91	20165834	20165839	20169229	20169234	20167902	20167919	+	88	20165851	20169209
Gm20	20187029	20203381	20187029	20187436	20202974	20203381	95	---	---	---	---	20202343	20202368	+	76	20187029	20203379
Gm20	20189988	20197868	20189988	20190953	20196904	20197868	98	---	---	---	---	20196632	20196647	+	75	---	---
Gm20	20226810	20247409	20226818	20227252	20246971	20247405	89	20226805	20226809	20247410	20247414	20227802	20227837	-	80	20226813	20247399
Gm20	20227890	20246737	20227893	20229068	20245554	20246729	99	20227885	20227889	20246738	20246742	20229759	20229777	-	84	20227893	20246733
Gm20	20231159	20239642	20231164	20232149	20238651	20239633	99	20231154	20231158	20239643	20239647	20232443	20232474	-	75	20231164	20239636
Gm20	20246723	20254715	20246723	20246979	20254460	20254715	92	---	---	---	---	20247284	20247303	-	75	---	---
Gm20	20322243	20326258	20322251	20323561	20324946	20326255	95	20322238	20322242	20326259	20326263	20324846	20324873	+	75	---	---
Gm20	20326769	20335152	20326769	20327763	20334156	20335152	95	---	---	---	---	20328057	20328081	-	72	20326769	20335140
Gm20	20340192	20345715	20340192	20341152	20344755	20345715	99	---	---	---	---	20341219	20341266	-	81	20340192	20345713
Gm20	20383674	20392902	20383674	20384764	20391811	20392902	98	---	---	---	---	20384923	20384951	-	86	20383674	20392900
Gm20	20393074	20400440	20393074	20393808	20399708	20400440	91	---	---	---	---	20399413	20399433	+	85	20393084	20400432
Gm20	20408214	20423038	20408214	20408329	20422924	20423038	96	---	---	---	---	20422209	20422298	+	73	20408232	20423034
Gm20	20424098	20441832	20424098	20425565	20440365	20441832	98	---	---	---	---	20426253	20426279	-	74	---	---
Gm20	20456884	20459913	20456893	20457547	20459258	20459912	88	20456877	20456883	20459914	20459920	---	---	0	--	20456897	20459907
Gm20	20465583	20474769	20465583	20466653	20473678	20474769	97	---	---	---	---	20466799	20466817	-	89	20465583	20474767
Gm20	20492983	20504626	20492983	20494644	20502974	20504626	88	---	---	---	---	20502908	20502928	+	85	20492983	20504611
Gm20	20514668	20532120	20514677	20516607	20530181	20532110	98	20514659	20514667	20532121	20532129	20529535	20529553	+	84	20514678	20532117
Gm20	20540865	20559429	20540865	20542304	20557997	20559429	95	---	---	---	---	20542358	20542430	-	78	---	---
Gm20	20540976	20559166	20540976	20542034	20558108	20559166	95	---	---	---	---	20542358	20542430	-	78	20540992	20559149
Gm20	20564237	20567380	20564237	20564424	20567194	20567380	87	---	---	---	---	20564494	20564521	-	85	---	---
Gm20	20567959	20576217	20567959	20568731	20575446	20576217	91	---	---	---	---	20575153	20575208	+	82	---	---
Gm20	20597740	20607139	20597740	20598208	20606670	20607139	95	---	---	---	---	20598605	20598631	-	70	20597741	20607137
Gm20	20601028	20605892	20601028	20601207	20605713	20605892	98	---	---	---	---	20601210	20601235	-	80	---	---
Gm20	20628408	20640923	20628422	20630414	20638944	20640923	94	20628402	20628407	20640924	20640929	20630453	20630556	-	73	20628422	20640921
Gm20	20652557	20659230	20652561	20654119	20657560	20659216	92	20652552	20652556	20659231	20659235	20657390	20657421	+	81	20652562	20659221
Gm20	20680374	20696014	20680374	20680863	20695525	20696014	95	---	---	---	---	20681577	20681597	-	71	---	---
Gm20	20681983	20691595	20681983	20682815	20690781	20691595	96	---	---	---	---	20690422	20690444	+	78	20681992	20691593
Gm20	20692276	20700489	20692276	20692666	20700100	20700489	87	---	---	---	---	20699773	20699813	+	97	---	---
Gm20	20745595	20759572	20745595	20747309	20757891	20759572	87	---	---	---	---	20747770	20747788	-	78	---	---
Gm20	20747309	20761747	20747309	20748842	20760242	20761747	93	---	---	---	---	20748987	20749059	-	75	20747325	20761739
Gm20	20747463	20761351	20747463	20748414	20760396	20761339	95	20747458	20747462	20761352	20761356	20748987	20749014	-	78	---	---
Gm20	20804817	20813174	20804817	20805042	20812949	20813174	98	---	---	---	---	20812783	20812803	+	76	20804824	20813171
Gm20	20825109	20830617	20825109	20826083	20829645	20830617	93	---	---	---	---	20826150	20826197	-	79	20825110	20830615
Gm20	20847561	20865101	20847561	20849833	20862728	20865101	89	---	---	---	---	20850382	20850397	-	75	---	---
Gm20	20856844	20864752	20856844	20857723	20863849	20864752	93	---	---	---	---	20857846	20857865	-	75	20856844	20864751
Gm20	20867765	20875802	20867765	20869261	20874313	20875802	88	---	---	---	---	20874252	20874270	+	84	---	---
Gm20	20879725	20893435	20879725	20880687	20892410	20893435	85	---	---	---	---	20881240	20881273	-	73	20879732	20893433
Gm20	20909402	20913607	20909402	20909575	20913434	20913607	94	---	---	---	---	20909719	20909739	-	80	20909402	20913604
Gm20	20913746	20930118	20913751	20914675	20929132	20930106	85	20913740	20913745	20930119	20930124	20928467	20928485	+	89	20913752	20930106
Gm20	20916290	20925545	20916290	20917290	20924545	20925545	99	---	---	---	---	20917627	20917649	-	73	20916290	20925543
Gm20	20933504	20939704	20933504	20933847	20939361	20939704	86	---	---	---	---	20933899	20933912	-	92	20933506	20939701
Gm20	20935125	20949835	20935125	20937358	20947594	20949832	89	20935120	20935124	20949836	20949840	20947129	20947174	+	84	20935136	20949826
Gm20	20947044	20961248	20947044	20947593	20960713	20961248	94	---	---	---	---	20948213	20948239	-	92	20947045	20961244
Gm20	20949832	20959676	20949832	20951008	20958480	20959676	98	---	---	---	---	20951169	20951254	-	73	20949832	20959672
Gm20	20995596	21012514	20995596	20997020	21011085	21012514	94	---	---	---	---	20997703	20997717	-	80	20995606	21012511
Gm20	21015470	21035335	21015470	21015764	21035044	21035335	93	---	---	---	---	21016590	21016615	-	92	---	---
Gm20	21027826	21033164	21027826	21028101	21032888	21033164	96	---	---	---	---	21032649	21032661	+	76	21027843	21033161
Gm20	21035333	21045201	21035335	21036531	21044008	21045196	98	21035327	21035332	21045202	21045207	21036692	21036777	-	73	21035335	21045192
Gm20	21059607	21063682	21059617	21060964	21062323	21063681	91	21059602	21059606	21063683	21063687	21061050	21061061	-	83	21059619	21063674
Gm20	21062324	21079957	21062324	21064259	21078025	21079957	98	---	---	---	---	21064932	21064947	-	81	21062325	21079955
Gm20	21074236	21091777	21074236	21076183	21089763	21091777	88	---	---	---	---	21076840	21076861	-	72	---	---
Gm20	21079692	21093590	21079706	21079957	21093335	21093586	92	21079687	21079691	21093591	21093595	21092788	21092816	+	75	---	---
Gm20	21102070	21118814	21102070	21103746	21117138	21118814	99	---	---	---	---	21104396	21104415	-	75	21102073	21118812
Gm20	21125593	21131139	21125596	21126558	21130172	21131134	99	21125588	21125592	21131140	21131144	21130057	21130104	+	81	21125596	21131132
Gm20	21133173	21155167	21133173	21134456	21153881	21155167	86	---	---	---	---	21135404	21135428	-	72	21133176	21155153
Gm20	21145558	21158629	21145558	21146683	21157504	21158629	97	---	---	---	---	21157384	21157449	+	75	21145558	21158623
Gm20	21180070	21183117	21180070	21180308	21182878	21183117	96	---	---	---	---	21182749	21182776	+	71	21180070	21183111
Gm20	21206746	21222221	21206746	21208537	21220427	21222221	94	---	---	---	---	21208671	21208745	-	77	21206750	21222216
Gm20	21228231	21236961	21228236	21229204	21235994	21236948	89	21228226	21228230	21236962	21236966	21235654	21235728	+	76	21228243	21236959
Gm20	21326066	21335476	21326066	21326702	21334808	21335476	91	---	---	---	---	21327003	21327020	-	77	---	---
Gm20	21351056	21362923	21351062	21351380	21362593	21362917	93	21351051	21351055	21362924	21362928	21351858	21351893	-	77	21351059	21362921
Gm20	21367724	21385828	21367724	21367824	21385728	21385828	95	---	---	---	---	21384832	21384936	+	71	---	---
Gm20	21392807	21398816	21392807	21393094	21398529	21398816	95	---	---	---	---	21393267	21393319	-	88	---	---
Gm20	21399408	21414415	21399408	21400783	21413076	21414415	91	---	---	---	---	21412487	21412516	+	86	21399414	21414412
Gm20	21414619	21418151	21414619	21415076	21417694	21418151	94	---	---	---	---	21415118	21415135	-	83	21414624	21418138
Gm20	21416214	21434441	21416224	21416679	21433983	21434437	91	21416209	21416213	21434442	21434446	21433165	21433205	+	75	21416215	21434433
Gm20	21416759	21423123	21416759	21417068	21422816	21423123	95	---	---	---	---	21422585	21422605	+	85	---	---
Gm20	21417210	21423302	21417210	21417921	21422595	21423302	90	---	---	---	---	21418072	21418121	-	84	21417213	21423295
Gm20	21425444	21430592	21425444	21426274	21429757	21430589	94	21425439	21425443	21430593	21430597	21429608	21429627	+	70	21425444	21430591
Gm20	21439550	21448833	21439559	21440532	21447840	21448832	88	21439545	21439549	21448834	21448838	21447724	21447744	+	80	---	---
Gm20	21461022	21478257	21461022	21462633	21476635	21478257	95	---	---	---	---	21462687	21462759	-	79	21461022	21478255
Gm20	21492797	21502461	21492797	21494325	21500972	21502461	90	---	---	---	---	21494632	21494643	-	83	21492799	21502458
Gm20	21512002	21520477	21512002	21512980	21519498	21520477	99	---	---	---	---	21519210	21519238	+	75	21512002	21520474
Gm20	21525594	21542139	21525594	21527208	21540503	21542139	92	---	---	---	---	21527824	21527872	-	73	21525601	21542137
Gm20	21555365	21559934	21555365	21555769	21559517	21559934	91	---	---	---	---	21559329	21559372	+	75	21555366	21559915
Gm20	21599290	21606325	21599295	21600983	21604642	21606323	95	21599285	21599289	21606326	21606330	21604460	21604500	+	75	21599295	21606320
Gm20	21607310	21619820	21607317	21607631	21619490	21619811	86	21607304	21607309	21619821	21619826	21608069	21608088	-	90	21607311	21619811
Gm20	21608395	21616261	21608395	21609488	21615168	21616261	99	---	---	---	---	21614998	21615025	+	89	21608395	21616258
Gm20	21627938	21638001	21627938	21630086	21635838	21638001	89	---	---	---	---	21630118	21630135	-	83	21627947	21637992
Gm20	21634231	21639753	21634233	21635186	21638784	21639750	96	21634226	21634230	21639754	21639758	21638673	21638720	+	81	21634236	21639748
Gm20	21641216	21655095	21641216	21642216	21654093	21655093	96	21641210	21641215	21655096	21655101	21654017	21654043	+	77	---	---
Gm20	21642216	21647555	21642217	21643090	21646659	21647553	94	21642211	21642215	21647556	21647560	21643223	21643242	-	70	21642218	21647553
Gm20	21647556	21656773	21647556	21649190	21655088	21656773	88	---	---	---	---	21649349	21649375	-	77	---	---
Gm20	21657901	21668068	21657901	21659045	21666940	21668068	94	---	---	---	---	21659265	21659304	-	70	21657901	21668066
Gm20	21697509	21702973	21697509	21698126	21702329	21702973	92	---	---	---	---	21702294	21702319	+	84	---	---
Gm20	21704057	21706995	21704057	21704467	21706605	21706995	93	---	---	---	---	21704469	21704480	-	100	21704057	21706993
Gm20	21709610	21717464	21709610	21710237	21716811	21717464	86	---	---	---	---	21710322	21710353	-	71	21709615	21717445
Gm20	21734541	21741586	21734541	21734940	21741184	21741586	91	---	---	---	---	21740871	21740918	+	81	21734542	21741576
Gm20	21783961	21798467	21783961	21785660	21796760	21798467	94	---	---	---	---	21786108	21786123	-	87	21783961	21798464
Gm20	21818518	21824934	21818518	21818942	21824475	21824934	86	---	---	---	---	21824200	21824240	+	70	21818522	21824926
Gm20	21827097	21836078	21827106	21828260	21834951	21836075	97	21827091	21827096	21836079	21836084	21834637	21834694	+	70	21827097	21836073
Gm20	21846354	21854382	21846354	21846748	21853989	21854382	94	---	---	---	---	21847085	21847110	-	73	21846355	21854365
Gm20	21854435	21871716	21854435	21855417	21870727	21871716	94	---	---	---	---	21855469	21855533	-	76	---	---
Gm20	21882037	21887324	21882038	21882475	21886875	21887313	96	21882032	21882036	21887325	21887329	21882638	21882652	-	80	---	---
Gm20	21925653	21935071	21925653	21925923	21934801	21935071	99	---	---	---	---	21934508	21934528	+	71	21925662	21935069
Gm20	21943825	21949356	21943825	21944787	21948394	21949356	99	21943818	21943824	21949357	21949363	21944854	21944901	-	79	21943825	21949354
Gm20	21987087	21991932	21987094	21987547	21991459	21991917	91	21987082	21987086	21991933	21991937	21991317	21991419	+	71	21987094	21991922
Gm20	22006442	22014375	22006442	22007428	22013391	22014375	91	---	---	---	---	22013092	22013122	+	74	---	---
Gm20	22009156	22015729	22009156	22010188	22014736	22015729	90	---	---	---	---	22010383	22010403	-	76	---	---
Gm20	22015884	22027279	22015884	22017018	22026187	22027279	93	---	---	---	---	22025782	22025803	+	81	---	---
Gm20	22021561	22024408	22021561	22022167	22023838	22024408	93	---	---	---	---	22023738	22023778	+	73	22021561	22024406
Gm20	22033589	22044284	22033589	22033897	22043985	22044284	90	---	---	---	---	22043538	22043550	+	76	22033589	22044280
Gm20	22033894	22039168	22033894	22034776	22038334	22039168	88	---	---	---	---	22034818	22034886	-	81	22033896	22039165
Gm20	22042009	22044690	22042009	22042325	22044374	22044690	91	---	---	---	---	22042347	22042358	-	100	---	---
Gm20	22069058	22075563	22069058	22069241	22075375	22075563	85	---	---	---	---	22075156	22075248	+	78	---	---
Gm20	22095706	22106047	22095706	22096865	22104894	22106047	96	---	---	---	---	22097231	22097266	-	72	22095706	22106045
Gm20	22136044	22149009	22136044	22136381	22148674	22149009	90	---	---	---	---	22136949	22136966	-	77	---	---
Gm20	22186736	22192856	22186742	22187206	22192371	22192856	90	22186730	22186735	22192857	22192862	22192144	22192167	+	83	---	---
Gm20	22219738	22225178	22219738	22220700	22224196	22225178	95	---	---	---	---	22224126	22224168	+	79	22219752	22225176
Gm20	22250840	22260796	22250840	22251198	22260440	22260796	88	---	---	---	---	22260025	22260060	+	72	---	---
Gm20	22291415	22301047	22291420	22292353	22300140	22301038	88	22291410	22291414	22301048	22301052	22299880	22299916	+	70	22291415	22301040
Gm20	22306041	22312700	22306050	22306579	22312172	22312699	92	22306036	22306040	22312701	22312705	22311942	22311962	+	71	22306042	22312699
Gm20	22335401	22344735	22335401	22336649	22343487	22344735	99	---	---	---	---	22336906	22336990	-	70	22335401	22344733
Gm20	22368391	22373908	22368391	22369353	22372944	22373906	98	22368386	22368390	22373909	22373913	22372829	22372876	+	81	22368391	22373903
Gm20	22396099	22402895	22396099	22396494	22402524	22402895	88	---	---	---	---	22396534	22396546	-	76	---	---
Gm20	22424755	22430542	22424755	22425180	22430116	22430542	96	---	---	---	---	22425292	22425320	-	72	22424764	22430540
Gm20	22481238	22499579	22481242	22482476	22498346	22499577	86	22481231	22481237	22499580	22499586	22498323	22498344	+	86	---	---
Gm20	22553603	22559847	22553605	22553840	22559609	22559846	93	22553598	22553602	22559848	22559852	22559386	22559408	+	78	---	---
Gm20	22572783	22582521	22572794	22573967	22581359	22582516	93	22572777	22572782	22582522	22582527	22581100	22581139	+	72	22572794	22582514
Gm20	22640910	22662383	22640910	22641406	22661888	22662383	95	---	---	---	---	22642360	22642401	-	73	22640911	22662379
Gm20	22648740	22660737	22648740	22648932	22660545	22660737	98	---	---	---	---	22660013	22660040	+	75	22648743	22660732
Gm20	22662380	22677597	22662380	22664490	22675449	22677597	95	---	---	---	---	22664544	22664615	-	75	22662382	22677595
Gm20	22662983	22677077	22662983	22663974	22676052	22677077	93	---	---	---	---	22664544	22664577	-	73	---	---
Gm20	22679461	22684002	22679461	22680215	22683202	22684002	87	---	---	---	---	22680306	22680317	-	91	22679475	22683988
Gm20	22692198	22708898	22692198	22693859	22707221	22708898	97	---	---	---	---	22706572	22706593	+	86	22692204	22708896
Gm20	22714286	22724691	22714286	22715466	22723506	22724691	96	---	---	---	---	22723131	22723152	+	77	22714290	22724689
Gm20	22771458	22778330	22771458	22772069	22777719	22778330	95	---	---	---	---	22772316	22772352	-	75	22771458	22778328
Gm20	22792459	22796649	22792471	22793425	22795674	22796639	96	22792454	22792458	22796650	22796654	---	---	0	--	22792461	22796637
Gm20	22811299	22821676	22811299	22812515	22820473	22821676	94	---	---	---	---	22812896	22812913	-	77	22811299	22821673
Gm20	22830517	22838097	22830517	22830995	22837620	22838097	95	---	---	---	---	22831304	22831327	-	70	22830518	22838089
Gm20	22833426	22839002	22833426	22834471	22837945	22839002	91	---	---	---	---	22837778	22837810	+	72	22833434	22839000
Gm20	22859686	22868977	22859686	22860686	22867977	22868977	99	---	---	---	---	22860826	22860839	-	71	22859686	22868975
Gm20	22897222	22907053	22897222	22897879	22906318	22907053	86	---	---	---	---	22906077	22906122	+	82	22897240	22907051
Gm20	22911380	22916804	22911380	22912412	22915737	22916804	93	---	---	---	---	22915570	22915585	+	75	22911396	22916796
Gm20	22943599	22947275	22943599	22944418	22946441	22947272	91	22943594	22943598	22947276	22947280	22946339	22946368	+	73	22943610	22947267
Gm20	22973591	22987288	22973591	22974985	22985919	22987288	91	---	---	---	---	22985383	22985422	+	80	22973592	22987282
Gm20	22995788	23002305	22995788	22996845	23001222	23002305	93	---	---	---	---	22996999	22997040	-	73	22995788	23002304
Gm20	23009385	23019568	23009390	23010470	23018469	23019561	93	23009378	23009384	23019569	23019575	23010854	23010870	-	76	23009390	23019558
Gm20	23009461	23019561	23009461	23010470	23018540	23019561	93	---	---	---	---	23010854	23010874	-	76	---	---
Gm20	23040577	23049893	23040577	23041323	23049122	23049893	91	---	---	---	---	23041688	23041700	-	92	---	---
Gm20	23048836	23057257	23048836	23049122	23056970	23057257	87	---	---	---	---	23049448	23049515	-	94	23048845	23057250
Gm20	23068603	23073329	23068603	23068921	23073019	23073329	93	---	---	---	---	23069023	23069063	-	70	23068603	23073327
Gm20	23104513	23107718	23104518	23104840	23107379	23107705	88	23104507	23104512	23107719	23107724	23104916	23104927	-	91	23104515	23107713
Gm20	23159658	23166627	23159658	23160185	23166102	23166627	85	---	---	---	---	23160458	23160480	-	73	23159662	23166625
Gm20	23191143	23209647	23191143	23191443	23209350	23209647	95	---	---	---	---	23192252	23192291	-	70	23191144	23209634
Gm20	23216467	23226043	23216467	23217451	23225060	23226043	97	---	---	---	---	23224681	23224756	+	73	23216472	23226041
Gm20	23267608	23271273	23267608	23268643	23270298	23271273	87	---	---	---	---	23268673	23268743	-	73	23267608	23271270
Gm20	23310826	23329672	23310828	23311461	23329028	23329661	98	23310821	23310825	23329673	23329677	23312286	23312307	-	72	---	---
Gm20	23330878	23335608	23330892	23331213	23335278	23335599	96	23330873	23330877	23335609	23335613	23335092	23335111	+	70	23330883	23335607
Gm20	23375948	23385512	23375948	23376337	23385121	23385512	96	---	---	---	---	23384815	23384852	+	71	23375957	23385510
Gm20	23389772	23392706	23389772	23390140	23392350	23392706	90	---	---	---	---	---	---	0	--	---	---
Gm20	23463197	23467833	23463210	23463442	23467595	23467824	95	23463191	23463196	23467834	23467839	23467434	23467467	+	73	---	---
Gm20	23486604	23504231	23486604	23486943	23503890	23504231	85	---	---	---	---	23487623	23487646	-	70	---	---
Gm20	23512661	23517878	23512661	23513502	23517058	23517878	89	---	---	---	---	23513659	23513678	-	70	23512661	23517874
Gm20	23573408	23580659	23573410	23574538	23579530	23580658	98	23573403	23573407	23580660	23580664	23579356	23579370	+	86	23573408	23580656
Gm20	23653264	23660070	23653264	23654149	23659197	23660070	85	---	---	---	---	23654346	23654357	-	75	---	---
Gm20	23700191	23703426	23700191	23700477	23703136	23703426	90	---	---	---	---	23700576	23700599	-	75	23700201	23703418
Gm20	23706599	23724626	23706601	23708274	23722970	23724623	97	23706593	23706598	23724627	23724632	23708956	23708977	-	81	23706601	23724617
Gm20	23728128	23737065	23728136	23729129	23736068	23737051	92	23728123	23728127	23737066	23737070	23729383	23729419	-	72	---	---
Gm20	23796486	23811970	23796486	23798071	23810366	23811970	97	---	---	---	---	23810236	23810311	+	76	23796486	23811968
Gm20	23861734	23881239	23861741	23864050	23878824	23881226	86	23861729	23861733	23881240	23881244	23864491	23864515	-	72	23861746	23881238
Gm20	23876026	23891646	23876026	23878287	23889385	23891646	92	---	---	---	---	23878341	23878409	-	78	23876027	23891644
Gm20	23877131	23891647	23877135	23878287	23890494	23891646	94	23877126	23877130	23891648	23891652	23878341	23878409	-	78	23877133	23891644
Gm20	24049404	24055997	24049404	24049825	24055576	24055997	94	---	---	---	---	24050048	24050064	-	82	24049406	24055994
Gm20	24078666	24097458	24078666	24078783	24097341	24097458	94	---	---	---	---	24096462	24096500	+	71	---	---
Gm20	24084652	24089900	24084652	24085500	24089044	24089900	96	---	---	---	---	24085544	24085613	-	84	24084652	24089898
Gm20	24098848	24113466	24098848	24099372	24112925	24113466	88	---	---	---	---	24099478	24099550	-	76	---	---
Gm20	24119599	24126489	24119599	24120022	24126058	24126489	87	---	---	---	---	24120279	24120296	-	77	24119608	24126486
Gm20	24156907	24159309	24156907	24157122	24159111	24159309	86	---	---	---	---	---	---	0	--	---	---
Gm20	24196959	24205369	24196959	24197238	24205109	24205369	87	---	---	---	---	24205090	24205107	+	100	---	---
Gm20	24301153	24319322	24301153	24302763	24317683	24319309	97	24301148	24301152	24319323	24319327	24303461	24303475	-	80	24301157	24319310
Gm20	24301777	24318717	24301777	24302171	24318323	24318717	98	---	---	---	---	24302880	24302894	-	86	---	---
Gm20	24369931	24374683	24369931	24370164	24374450	24374683	96	---	---	---	---	24374277	24374403	+	70	24369940	24374664
Gm20	24411942	24419088	24411942	24412951	24418079	24419088	94	---	---	---	---	24413145	24413208	-	81	24411947	24419075
Gm20	24469769	24479726	24469769	24470901	24478654	24479726	90	---	---	---	---	24478319	24478358	+	70	24469769	24479723
Gm20	24497162	24502250	24497167	24497584	24501832	24502250	90	24497156	24497161	24502251	24502256	24501620	24501776	+	77	24497164	24502248
Gm20	24556612	24561428	24556612	24556831	24561208	24561428	94	---	---	---	---	24557022	24557040	-	78	24556612	24561411
Gm20	24633881	24639277	24633883	24634789	24638369	24639262	96	24633876	24633880	24639278	24639282	24634833	24634903	-	83	24633883	24639260
Gm20	24646037	24651398	24646045	24647264	24650171	24651386	96	24646030	24646036	24651399	24651405	24647350	24647361	-	91	24646050	24651382
Gm20	24668977	24685012	24668977	24670625	24683365	24685012	97	---	---	---	---	24671246	24671262	-	82	24668978	24685010
Gm20	24714003	24727008	24714016	24714416	24726584	24727003	87	24713997	24714002	24727009	24727014	24726063	24726116	+	74	24714005	24727002
Gm20	24715751	24720316	24715751	24715858	24720209	24720316	96	---	---	---	---	---	---	0	--	24715752	24720307
Gm20	24723612	24729420	24723612	24723941	24729088	24729420	91	---	---	---	---	24729035	24729047	+	76	24723616	24729418
Gm20	24752934	24759786	24752934	24753897	24758834	24759786	86	---	---	---	---	24754051	24754063	-	84	24752935	24759784
Gm20	24766195	24775104	24766195	24766398	24774901	24775104	85	---	---	---	---	24766804	24766822	-	73	---	---
Gm20	24816211	24835811	24816211	24817846	24834209	24835811	95	---	---	---	---	24834087	24834154	+	77	24816211	24835809
Gm20	24844380	24852871	24844384	24845361	24851888	24852866	99	24844375	24844379	24852872	24852876	24851598	24851626	+	72	24844385	24852864
Gm20	24865017	24878852	24865017	24866413	24877415	24878852	90	---	---	---	---	24866689	24866705	-	70	24865017	24878850
Gm20	24871170	24876442	24871170	24872019	24875591	24876441	97	24871165	24871169	24876443	24876447	24875440	24875459	+	70	24871170	24876441
Gm20	24895748	24900502	24895748	24895982	24900266	24900502	89	---	---	---	---	24895985	24895997	-	84	---	---
Gm20	24908477	24913436	24908477	24910020	24911894	24913436	96	---	---	---	---	24911820	24911850	+	74	---	---
Gm20	24908653	24911918	24908653	24909328	24911240	24911918	95	---	---	---	---	---	---	0	--	24908669	24911916
Gm20	24912980	24921847	24912980	24913436	24921392	24921847	93	---	---	---	---	---	---	0	--	---	---
Gm20	24922770	24929388	24922775	24923371	24928787	24929385	94	24922755	24922769	24929389	24929403	24928517	24928541	+	76	24922775	24929372
Gm20	24963048	24967264	24963048	24963978	24966329	24967264	97	---	---	---	---	24964003	24964051	-	73	24963053	24967261
Gm20	24982119	24987028	24982122	24982540	24986596	24987013	87	24982114	24982118	24987029	24987033	24986480	24986500	+	71	24982120	24987011
Gm20	24994396	25001026	24994396	24994754	25000671	25001026	89	---	---	---	---	25000652	25000669	+	77	24994396	25001024
Gm20	25004156	25009020	25004164	25004779	25008383	25009014	88	25004150	25004155	25009021	25009026	25004938	25004960	-	73	25004172	25009012
Gm20	25026107	25039226	25026114	25026571	25038761	25039223	92	25026101	25026106	25039227	25039232	25027003	25027023	-	71	25026114	25039223
Gm20	25032111	25038349	25032111	25032392	25038061	25038349	91	---	---	---	---	25037801	25037823	+	82	25032114	25038346
Gm20	25035291	25038076	25035300	25035768	25037592	25038061	98	25035286	25035290	25038077	25038081	25035827	25035868	-	73	---	---
Gm20	25042980	25051380	25042980	25043947	25050414	25051380	95	---	---	---	---	25050132	25050160	+	75	25042980	25051377
Gm20	25056069	25066752	25056069	25056711	25066122	25066752	91	---	---	---	---	25065721	25065745	+	76	25056078	25066750
Gm20	25081567	25093328	25081573	25081921	25092988	25093327	88	25081562	25081566	25093329	25093333	25082443	25082473	-	77	---	---
Gm20	25103102	25123890	25103102	25103655	25123335	25123890	92	---	---	---	---	25104499	25104520	-	81	25103112	25123875
Gm20	25117978	25123663	25117978	25118112	25123529	25123663	94	---	---	---	---	25118347	25118365	-	78	25117981	25123651
Gm20	25130104	25149488	25130104	25131712	25147880	25149488	97	---	---	---	---	25147759	25147826	+	77	25130105	25149485
Gm20	25260963	25271193	25260963	25261937	25270219	25271193	94	---	---	---	---	25262203	25262234	-	87	25260975	25271182
Gm20	25261953	25267128	25261953	25262062	25267007	25267128	86	---	---	---	---	25262203	25262234	-	87	25261953	25267126
Gm20	25276104	25285936	25276119	25277298	25284756	25285935	99	25276099	25276103	25285937	25285941	25277461	25277546	-	74	25276110	25285933
Gm20	25328619	25338896	25328619	25329016	25338499	25338896	95	---	---	---	---	25338093	25338105	+	84	25328635	25338893
Gm20	25368580	25378345	25368580	25369727	25377202	25378345	98	25368574	25368579	25378346	25378351	25369987	25370044	-	72	25368580	25378342
Gm20	25380356	25390954	25380356	25381631	25389687	25390954	98	---	---	---	---	25381902	25381924	-	73	25380356	25390952
Gm20	25425767	25438111	25425767	25427129	25436769	25438111	92	---	---	---	---	25436603	25436650	+	72	25425778	25438094
Gm20	25476310	25486968	25476310	25477628	25485664	25486968	94	---	---	---	---	25485288	25485309	+	77	25476311	25486966
Gm20	25492805	25501702	25492816	25496920	25497432	25501693	88	25492799	25492804	25501703	25501708	25497411	25497428	+	88	---	---
Gm20	25519651	25529248	25519651	25520798	25528093	25529248	98	---	---	---	---	25521059	25521101	-	72	25519651	25529246
Gm20	25608978	25615721	25608978	25610208	25614491	25615721	99	---	---	---	---	25614345	25614385	+	73	25608982	25615717
Gm20	25676792	25685477	25676802	25676920	25685346	25685464	89	25676787	25676791	25685478	25685482	25677326	25677340	-	86	---	---
Gm20	25677068	25685283	25677068	25677529	25684814	25685283	92	---	---	---	---	25684459	25684482	+	70	---	---
Gm20	25708770	25724655	25708770	25710425	25723026	25724655	96	---	---	---	---	25722397	25722413	+	76	25708775	25724652
Gm20	25728923	25736721	25728929	25730436	25735237	25736717	93	25728918	25728922	25736722	25736726	25735005	25735047	+	74	25728928	25736718
Gm20	25729440	25736049	25729440	25729767	25735712	25736049	94	---	---	---	---	25729900	25729914	-	86	25729452	25736045
Gm20	25762365	25773213	25762365	25763934	25771493	25773213	87	---	---	---	---	25763974	25764070	-	73	25762371	25773211
Gm20	25777572	25787356	25777572	25778732	25786196	25787356	99	---	---	---	---	25778891	25778976	-	75	25777573	25787350
Gm20	25803830	25823365	25803830	25804148	25823047	25823365	90	---	---	---	---	25822121	25822137	+	94	25803848	25823363
Gm20	25821053	25827018	25821063	25821794	25826276	25827017	92	25821048	25821052	25827019	25827023	25826114	25826142	+	82	25821055	25827015
Gm20	25841923	25846117	25841923	25842738	25845303	25846117	94	---	---	---	---	25845186	25845209	+	70	25841938	25846115
Gm20	25917922	25923209	25917922	25918796	25922334	25923209	98	---	---	---	---	25918935	25918954	-	70	25917922	25923202
Gm20	25969313	25990438	25969313	25969947	25989805	25990438	95	---	---	---	---	25970806	25970844	-	74	---	---
Gm20	25984227	25992014	25984227	25985624	25990669	25992014	86	---	---	---	---	25990624	25990667	+	77	25984238	25992002
Gm20	25995342	25997607	25995342	25995570	25997379	25997607	90	---	---	---	---	25995631	25995645	-	73	25995352	25997603
Gm20	26021313	26035056	26021313	26022781	26033545	26035056	92	---	---	---	---	26023234	26023276	-	76	---	---
Gm20	26042675	26052496	26042675	26043856	26051315	26052496	99	---	---	---	---	26044016	26044101	-	74	26042677	26052495
Gm20	26095653	26101163	26095653	26096598	26100198	26101163	96	---	---	---	---	26096663	26096710	-	81	26095653	26101160
Gm20	26130679	26138877	26130679	26131652	26137916	26138877	93	---	---	---	---	26137753	26137774	+	86	26130679	26138875
Gm20	26217440	26224210	26217440	26217683	26223967	26224210	90	---	---	---	---	26223708	26223726	+	78	---	---
Gm20	26246259	26248767	26246259	26246506	26248518	26248767	92	---	---	---	---	26248452	26248465	+	78	---	---
Gm20	26314573	26323775	26314573	26315665	26322683	26323775	98	---	---	---	---	26315865	26315879	-	86	26314573	26323773
Gm20	26351041	26367764	26351041	26351335	26367471	26367764	88	---	---	---	---	26366761	26366813	+	77	26351059	26367759
Gm20	26351397	26367472	26351397	26353020	26365821	26367472	93	---	---	---	---	26365181	26365194	+	78	---	---
Gm20	26352163	26366756	26352163	26352286	26366633	26366756	100	---	---	---	---	26365918	26365951	+	79	---	---
Gm20	26375553	26378646	26375553	26376312	26377886	26378646	94	---	---	---	---	26377812	26377830	+	78	26375557	26378640
Gm20	26388715	26409769	26388715	26390263	26408161	26409769	91	---	---	---	---	26408034	26408106	+	78	26388715	26409767
Gm20	26426088	26430174	26426097	26426306	26429967	26430171	88	26426083	26426087	26430175	26430179	26429811	26429838	+	71	26426096	26430168
Gm20	26446681	26457045	26446681	26447839	26455882	26457045	98	---	---	---	---	26448213	26448241	-	72	---	---
Gm20	26581955	26587431	26581955	26582900	26586490	26587431	93	---	---	---	---	26586375	26586422	+	79	---	---
Gm20	26582003	26587133	26582017	26582601	26586552	26587133	91	26581998	26582002	26587134	26587138	26586354	26586422	+	73	26582003	26587131
Gm20	26589353	26598739	26589355	26589701	26598391	26598731	94	26589347	26589352	26598740	26598745	26598148	26598160	+	84	26589353	26598729
Gm20	26626595	26632020	26626595	26626990	26631625	26632020	99	---	---	---	---	26631393	26631411	+	73	26626595	26632018
Gm20	26659007	26663721	26659007	26659235	26663502	26663708	85	26659002	26659006	26663722	26663726	26659326	26659339	-	85	26659010	26663720
Gm20	26710163	26725517	26710163	26711766	26723855	26725508	93	26710156	26710162	26725518	26725524	26711820	26711905	-	79	26710166	26725506
Gm20	26729561	26739692	26729562	26730285	26738964	26739687	93	26729556	26729560	26739693	26739697	26738816	26738850	+	71	---	---
Gm20	26743734	26758698	26743734	26744466	26757977	26758698	95	---	---	---	---	26745112	26745142	-	74	26743734	26758696
Gm20	26748183	26757407	26748183	26749275	26756318	26757407	98	---	---	---	---	26749429	26749456	-	89	26748183	26757405
Gm20	26775889	26782446	26775889	26776753	26781581	26782446	94	---	---	---	---	26776927	26776942	-	75	26775889	26782444
Gm20	26847492	26850025	26847492	26847896	26849623	26850025	93	---	---	---	---	26849545	26849567	+	73	---	---
Gm20	26856764	26862483	26856764	26857437	26861809	26862483	93	---	---	---	---	---	---	0	--	---	---
Gm20	26869527	26874927	26869527	26869949	26874505	26874927	99	---	---	---	---	26870079	26870125	-	70	26869540	26874925
Gm20	26885316	26887654	26885316	26885651	26887319	26887654	98	---	---	---	---	---	---	0	--	26885316	26887643
Gm20	26888636	26908453	26888636	26888813	26908271	26908453	92	---	---	---	---	26907298	26907361	+	76	26888637	26908435
Gm20	26893293	26907614	26893294	26894950	26905929	26907602	98	26893286	26893292	26907615	26907621	26895486	26895499	-	71	26893296	26907612
Gm20	26917032	26923526	26917036	26918012	26922535	26923512	97	26917026	26917031	26923527	26923532	26922334	26922356	+	78	26917037	26923521
Gm20	26924349	26939466	26924349	26925768	26938047	26939466	95	---	---	---	---	26926279	26926300	-	90	26924349	26939458
Gm20	26931352	26938009	26931354	26932856	26936532	26937995	92	26931346	26931351	26938010	26938015	26933014	26933040	-	81	26931359	26938006
Gm20	26958681	26963642	26958681	26958900	26963424	26963642	94	---	---	---	---	26963233	26963263	+	87	---	---
Gm20	26966932	26972677	26966932	26967090	26972513	26972677	92	---	---	---	---	26972439	26972470	+	78	26966943	26972675
Gm20	26978808	26990224	26978808	26980309	26988756	26990224	94	---	---	---	---	26988378	26988402	+	72	---	---
Gm20	27004291	27021403	27004291	27005696	27019999	27021403	98	---	---	---	---	27019599	27019613	+	86	27004293	27021399
Gm20	27005813	27021419	27005823	27005936	27021291	27021404	95	27005808	27005812	27021420	27021424	27020556	27020646	+	73	---	---
Gm20	27015360	27037296	27015362	27016004	27036660	27037286	87	27015355	27015359	27037297	27037301	27035632	27035660	+	72	27015360	27037289
Gm20	27025684	27040018	27025684	27026645	27039121	27040018	86	---	---	---	---	27027211	27027248	-	86	---	---
Gm20	27045138	27052161	27045138	27046080	27051190	27052161	89	---	---	---	---	27050936	27050956	+	71	27045138	27052159
Gm20	27069517	27081116	27069520	27070017	27080612	27081109	88	27069512	27069516	27081117	27081121	27070509	27070547	-	82	---	---
Gm20	27085701	27094463	27085701	27086486	27093678	27094463	99	---	---	---	---	27093560	27093584	+	76	27085711	27094458
Gm20	27115359	27124476	27115359	27116508	27123327	27124476	99	---	---	---	---	27116769	27116826	-	70	27115359	27124474
Gm20	27145934	27165702	27145934	27151051	27160617	27165702	90	---	---	---	---	27151476	27151489	-	71	---	---
Gm20	27151270	27166367	27151270	27151715	27165921	27166367	98	---	---	---	---	27152399	27152426	-	82	---	---
Gm20	27186140	27191418	27186151	27186857	27190702	27191407	95	27186135	27186139	27191419	27191423	27187035	27187049	-	80	27186145	27191410
Gm20	27202300	27205551	27202300	27203107	27204744	27205551	94	---	---	---	---	27204644	27204681	+	71	27202301	27205549
Gm20	27212582	27221716	27212589	27214006	27220411	27221710	86	27212576	27212581	27221717	27221722	27220246	27220266	+	80	27212590	27221708
Gm20	27236699	27254274	27236699	27237165	27253807	27254274	95	---	---	---	---	27237881	27237958	-	74	---	---
Gm20	27331157	27343746	27331157	27331629	27343246	27343746	85	---	---	---	---	27342733	27342749	+	70	---	---
Gm20	27350540	27363139	27350540	27351528	27362151	27363139	99	---	---	---	---	27351963	27351992	-	73	27350540	27363136
Gm20	27388201	27394435	27388213	27388591	27394046	27394423	95	27388195	27388200	27394436	27394441	27388705	27388740	-	75	27388211	27394421
Gm20	27416839	27431291	27416848	27418512	27429650	27431276	91	27416834	27416838	27431292	27431296	27418715	27418729	-	80	27416847	27431279
Gm20	27417405	27431288	27417418	27418512	27430184	27431276	91	27417400	27417404	27431289	27431293	27429682	27429704	+	73	27417410	27431279
Gm20	27422054	27424842	27422054	27422171	27424725	27424842	96	---	---	---	---	27422265	27422281	-	70	27422059	27424829
Gm20	27437509	27453959	27437512	27438407	27453006	27453950	91	27437504	27437508	27453960	27453964	27452286	27452305	+	85	---	---
Gm20	27444170	27449648	27444170	27445120	27448709	27449648	96	---	---	---	---	27448594	27448641	+	81	27444170	27449646
Gm20	27456499	27464595	27456499	27456835	27464264	27464595	85	---	---	---	---	27457194	27457206	-	76	---	---
Gm20	27478491	27497482	27478491	27478988	27496980	27497477	94	27478485	27478490	27497483	27497488	27479861	27479888	-	71	27478496	27497481
Gm20	27478994	27496983	27478994	27481236	27494774	27496983	97	---	---	---	---	27494130	27494148	+	84	27478994	27496978
Gm20	27481527	27496982	27481527	27481640	27496870	27496982	96	---	---	---	---	27481642	27481668	-	70	27481545	27496978
Gm20	27520518	27532497	27520518	27521942	27531166	27532497	87	---	---	---	---	27522372	27522386	-	80	27520519	27532483
Gm20	27527058	27537580	27527067	27527793	27536857	27537568	89	27527053	27527057	27537581	27537585	27527965	27528018	-	77	27527065	27537573
Gm20	27528983	27539428	27528983	27529497	27538919	27539428	88	---	---	---	---	27538623	27538650	+	71	27528983	27539412
Gm20	27536328	27541845	27536339	27537295	27540872	27541840	92	27536319	27536327	27541846	27541854	27537328	27537414	-	75	27536331	27541843
Gm20	27547868	27557972	27547868	27548963	27556879	27557972	94	---	---	---	---	27549245	27549259	-	80	27547870	27557968
Gm20	27557968	27564547	27557968	27559514	27562967	27564547	89	---	---	---	---	27562844	27562859	+	87	27557971	27564545
Gm20	27574746	27579724	27574746	27575074	27579394	27579724	95	---	---	---	---	27575203	27575244	-	80	27574747	27579722
Gm20	27588966	27598026	27588971	27590123	27596885	27598017	97	27588961	27588965	27598027	27598031	27596568	27596625	+	70	27588971	27598022
Gm20	27620452	27628874	27620455	27621447	27627881	27628870	95	27620447	27620451	27628875	27628879	27621712	27621740	-	75	27620455	27628868
Gm20	27630009	27636910	27630009	27631139	27635779	27636910	95	---	---	---	---	27635672	27635687	+	75	27630009	27636908
Gm20	27647811	27662379	27647821	27648080	27662119	27662366	91	27647806	27647810	27662380	27662384	27648760	27648780	-	71	27647812	27662377
Gm20	27651046	27660753	27651046	27652145	27659653	27660753	99	---	---	---	---	27652320	27652366	-	74	27651047	27660751
Gm20	27677625	27686185	27677625	27678780	27685050	27686185	95	---	---	---	---	27684867	27684949	+	71	27677626	27686181
Gm20	27687641	27702448	27687641	27688108	27701979	27702448	88	---	---	---	---	27701620	27701643	+	70	27687645	27702436
Gm20	27693698	27697481	27693698	27693833	27697346	27697481	88	---	---	---	---	27697172	27697193	+	77	27693712	27697478
Gm20	27725748	27746240	27725751	27727767	27744219	27746232	99	27725743	27725747	27746241	27746245	27728540	27728589	-	70	27725751	27746232
Gm20	27753619	27763359	27753619	27754748	27762233	27763359	99	---	---	---	---	27761905	27761947	+	72	27753619	27763356
Gm20	27764384	27772236	27764384	27764848	27771800	27772236	89	---	---	---	---	27771718	27771732	+	73	27764387	27772233
Gm20	27784972	27804413	27784972	27785398	27803974	27804413	87	---	---	---	---	27785909	27785962	-	75	27784973	27804409
Gm20	27786957	27796391	27786957	27788152	27795196	27796391	99	---	---	---	---	27788304	27788331	-	89	27786957	27796389
Gm20	27832705	27842329	27832705	27833855	27841198	27842329	97	---	---	---	---	27834016	27834077	-	70	27832706	27842326
Gm20	27861498	27869975	27861498	27862480	27868993	27869975	99	---	---	---	---	27868712	27868740	+	75	27861504	27869973
Gm20	27929969	27936425	27929969	27930161	27936233	27936425	85	---	---	---	---	27935993	27936010	+	88	27929970	27936423
Gm20	27938433	27948049	27938445	27939485	27947026	27948046	97	27938426	27938432	27948050	27948056	27946649	27946738	+	70	27938433	27948046
Gm20	27978167	27993057	27978167	27979245	27991966	27993057	92	---	---	---	---	27979814	27979853	-	87	27978168	27993054
Gm20	28003356	28008669	28003356	28004118	28007894	28008669	90	---	---	---	---	28007758	28007809	+	78	---	---
Gm20	28022039	28029101	28022050	28022166	28028980	28029097	86	28022034	28022038	28029102	28029106	28028690	28028722	+	78	28022053	28029086
Gm20	28042850	28049619	28042850	28045214	28047268	28049619	86	---	---	---	---	28045259	28045278	-	85	28042851	28049604
Gm20	28053045	28066286	28053054	28054704	28064635	28066278	90	28053040	28053044	28066287	28066291	28064236	28064262	+	70	---	---
Gm20	28074052	28088287	28074052	28075639	28086677	28088287	93	---	---	---	---	28075739	28075812	-	75	---	---
Gm20	28074542	28087751	28074542	28075121	28087170	28087751	94	---	---	---	---	28086629	28086662	+	70	---	---
Gm20	28088992	28110102	28088992	28090260	28108794	28110102	87	---	---	---	---	28107893	28107929	+	75	---	---
Gm20	28093604	28112347	28093604	28095425	28110546	28112347	88	---	---	---	---	28096122	28096135	-	78	28093607	28112329
Gm20	28101281	28112674	28101281	28101564	28112395	28112674	92	---	---	---	---	28102040	28102057	-	94	28101283	28112672
Gm20	28125677	28144909	28125677	28127270	28143299	28144909	95	---	---	---	---	28127321	28127385	-	75	28125677	28144904
Gm20	28154476	28163752	28154488	28155585	28162643	28163738	99	28154471	28154475	28163753	28163757	28162456	28162484	+	86	28154481	28163744
Gm20	28177079	28186424	28177079	28177236	28186265	28186424	86	---	---	---	---	28177413	28177435	-	78	28177082	28186423
Gm20	28324583	28331838	28324583	28325911	28330474	28331838	94	---	---	---	---	28326069	28326109	-	73	---	---
Gm20	28325060	28331377	28325060	28325450	28330986	28331377	98	---	---	---	---	28325565	28325583	-	89	---	---
Gm20	28348554	28366368	28348554	28348941	28365967	28366368	87	---	---	---	---	28349722	28349773	-	78	28348555	28366365
Gm20	28349958	28358404	28349958	28350920	28357442	28358404	99	---	---	---	---	28357154	28357182	+	75	28349958	28358403
Gm20	28371436	28385439	28371436	28372055	28384818	28385439	93	---	---	---	---	28372581	28372598	-	94	28371436	28385422
Gm20	28374389	28380718	28374389	28375704	28379270	28380718	86	---	---	---	---	28379091	28379129	+	76	28374390	28380714
Gm20	28474894	28479596	28474895	28475205	28479307	28479595	87	28474888	28474893	28479597	28479602	28479147	28479176	+	80	28474896	28479589
Gm20	28494592	28499405	28494592	28494849	28499148	28499405	93	---	---	---	---	28499081	28499110	+	70	28494609	28499397
Gm20	28521049	28536859	28521049	28522832	28535090	28536859	95	---	---	---	---	28523064	28523102	-	74	28521049	28536844
Gm20	28550871	28556426	28550871	28551850	28555447	28556426	96	---	---	---	---	28551917	28551989	-	78	28550877	28556424
Gm20	28552933	28568168	28552934	28553596	28567515	28568165	95	28552928	28552932	28568169	28568173	28554233	28554251	-	78	28552936	28568161
Gm20	28555443	28566432	28555453	28556426	28565469	28566426	93	28555438	28555442	28566433	28566437	28565268	28565287	+	70	28555444	28566424
Gm20	28565469	28570743	28565469	28566197	28570022	28570743	95	---	---	---	---	28566310	28566359	-	84	28565469	28570741
Gm20	28580771	28599694	28580771	28581996	28598471	28599694	98	---	---	---	---	28582757	28582783	-	70	28580776	28599688
Gm20	28638743	28657433	28638745	28639000	28657172	28657428	94	28638738	28638742	28657434	28657438	28639719	28639761	-	76	28638745	28657428
Gm20	28640062	28649005	28640062	28640868	28648207	28649005	94	---	---	---	---	28648045	28648056	+	75	28640069	28649002
Gm20	28712975	28718398	28712979	28713890	28717479	28718391	98	28712970	28712974	28718399	28718403	28713933	28714007	-	85	28712979	28718388
Gm20	28783383	28785984	28783383	28783676	28785697	28785984	92	---	---	---	---	28783758	28783777	-	70	---	---
Gm20	28857046	28865503	28857046	28858011	28864527	28865503	98	---	---	---	---	28858268	28858296	-	75	28857046	28865501
Gm20	28907135	28912573	28907147	28908735	28910961	28912569	95	28907130	28907134	28912574	28912578	28910855	28910919	+	73	28907147	28912567
Gm20	28913001	28922389	28913001	28914003	28921378	28922380	99	28912993	28913000	28922390	28922397	28914279	28914313	-	77	28913001	28922388
Gm20	28941695	28959305	28941695	28941916	28959084	28959305	95	---	---	---	---	28958834	28958851	+	88	28941708	28959300
Gm20	28942188	28952457	28942203	28942484	28952164	28952445	93	28942183	28942187	28952458	28952462	28951681	28951773	+	72	28942194	28952450
Gm20	28952521	28959712	28952521	28952876	28959378	28959712	89	---	---	---	---	28953137	28953180	-	86	28952526	28959698
Gm20	28971046	28975851	28971046	28971936	28974999	28975851	87	---	---	---	---	28974904	28974933	+	76	28971050	28975836
Gm20	28977588	28984282	28977588	28979221	28982646	28984282	95	---	---	---	---	28982474	28982496	+	73	28977588	28984280
Gm20	28978224	28983539	28978224	28978481	28983282	28983539	96	---	---	---	---	28978681	28978695	-	86	---	---
Gm20	28995756	29008514	28995756	28997177	29007080	29008514	88	---	---	---	---	28997626	28997650	-	76	---	---
Gm20	29010904	29017329	29010909	29011504	29016732	29017326	94	29010899	29010903	29017330	29017334	29011669	29011688	-	80	29010909	29017316
Gm20	29028472	29048846	29028472	29029505	29047741	29048846	86	---	---	---	---	29030314	29030330	-	82	---	---
Gm20	29029807	29039569	29029807	29030956	29038420	29039569	99	---	---	---	---	29038103	29038160	+	70	29029809	29039567
Gm20	29072821	29075868	29072821	29073103	29075586	29075868	98	---	---	---	---	---	---	0	--	---	---
Gm20	29089962	29109112	29089962	29090907	29108190	29109112	88	---	---	---	---	29107391	29107412	+	72	29089973	29109098
Gm20	29091952	29098690	29091952	29093544	29097084	29098690	96	---	---	---	---	29093692	29093721	-	80	29091952	29098687
Gm20	29110594	29120947	29110594	29110831	29120710	29120947	92	---	---	---	---	29120520	29120559	+	77	29110601	29120938
Gm20	29112654	29120559	29112654	29113581	29119602	29120559	93	---	---	---	---	29113860	29113874	-	80	29112658	29120557
Gm20	29134275	29143269	29134275	29135452	29142094	29143269	99	---	---	---	---	29141761	29141778	+	72	29134275	29143267
Gm20	29172128	29179906	29172128	29173427	29178606	29179906	89	---	---	---	---	29173457	29173500	-	81	29172130	29179888
Gm20	29197516	29212200	29197529	29197822	29211889	29212190	91	29197511	29197515	29212201	29212205	29198362	29198381	-	70	29197518	29212193
Gm20	29200102	29206594	29200102	29202260	29204476	29206594	89	---	---	---	---	29202296	29202319	-	75	29200105	29206593
Gm20	29200241	29206596	29200244	29202260	29204617	29206594	89	29200236	29200240	29206597	29206601	29202296	29202319	-	75	---	---
Gm20	29208044	29212185	29208044	29208320	29211912	29212185	93	---	---	---	---	29208457	29208500	-	86	29208055	29212179
Gm20	29222403	29231596	29222403	29223450	29230561	29231596	97	---	---	---	---	29223634	29223689	-	78	29222403	29231590
Gm20	29237663	29244226	29237663	29238014	29243874	29244226	93	---	---	---	---	29238254	29238289	-	75	---	---
Gm20	29274878	29293054	29274878	29276571	29291360	29293054	87	---	---	---	---	29290987	29291007	+	85	29274878	29293052
Gm20	29324536	29329351	29324536	29325479	29328395	29329351	89	---	---	---	---	29328282	29328350	+	82	29324536	29329348
Gm20	29333893	29351858	29333893	29334777	29350974	29351858	98	---	---	---	---	29335443	29335461	-	73	---	---
Gm20	29341310	29350555	29341310	29342404	29349461	29350555	99	---	---	---	---	29342560	29342587	-	89	29341310	29350551
Gm20	29362198	29377243	29362198	29363815	29375669	29377243	94	---	---	---	---	29363869	29363945	-	75	29362198	29377241
Gm20	29379886	29389624	29379886	29380080	29389430	29389624	94	---	---	---	---	29389037	29389060	+	83	29379893	29389608
Gm20	29380351	29389432	29380351	29381449	29388337	29389432	96	---	---	---	---	29381647	29381661	-	86	29380352	29389428
Gm20	29427084	29445450	29427084	29427545	29444989	29445450	98	---	---	---	---	29444155	29444191	+	81	---	---
Gm20	29468183	29473478	29468184	29469078	29472641	29473478	87	29468178	29468182	29473479	29473483	29469218	29469235	-	72	29468185	29473476
Gm20	29498490	29507528	29498490	29498958	29507067	29507528	88	---	---	---	---	29506693	29506717	+	76	---	---
Gm20	29518959	29525448	29518959	29519681	29524730	29525448	88	---	---	---	---	29519889	29519903	-	80	---	---
Gm20	29583775	29594188	29583775	29584945	29593013	29594188	98	---	---	---	---	29592719	29592733	+	80	29583775	29594186
Gm20	29599193	29603839	29599193	29599470	29603562	29603839	98	---	---	---	---	29603458	29603505	+	70	29599193	29603837
Gm20	29631571	29639561	29631571	29632363	29638709	29639561	86	---	---	---	---	29632613	29632667	-	76	29631571	29639559
Gm20	29707261	29710793	29707261	29707433	29710621	29710793	92	---	---	---	---	29707509	29707570	-	75	29707265	29710792
Gm20	29719514	29725010	29719524	29720485	29724047	29725010	90	29719509	29719513	29725011	29725015	29720512	29720613	-	77	29719524	29725007
Gm20	29764012	29769769	29764012	29765500	29768101	29769769	86	29764007	29764011	29769770	29769774	29765579	29765596	-	94	29764019	29769766
Gm20	29779516	29795209	29779516	29779627	29795099	29795209	94	---	---	---	---	29794343	29794368	+	84	---	---
Gm20	29810367	29820193	29810380	29811345	29819184	29820186	87	29810360	29810366	29820194	29820200	29818907	29818925	+	73	29810370	29820183
Gm20	29826831	29831376	29826831	29827093	29831114	29831376	95	---	---	---	---	29827096	29827119	-	83	29826831	29831373
Gm20	29833601	29838594	29833601	29833993	29838201	29838594	88	---	---	---	---	29834092	29834122	-	83	29833604	29838579
Gm20	29858950	29862944	29858950	29859706	29862187	29862944	96	---	---	---	---	---	---	0	--	29858953	29862928
Gm20	29866518	29872585	29866518	29867003	29872110	29872585	85	---	---	---	---	29867208	29867223	-	75	---	---
Gm20	29874818	29885337	29874818	29875137	29885017	29885337	93	---	---	---	---	29875488	29875630	-	70	29874823	29885335
Gm20	29876046	29885030	29876048	29877065	29883999	29885017	98	29876040	29876045	29885031	29885036	29877264	29877287	-	79	29876057	29885025
Gm20	29891172	29895892	29891172	29891551	29895517	29895892	91	---	---	---	---	---	---	0	--	---	---
Gm20	29902831	29911705	29902831	29904211	29910325	29911705	99	---	---	---	---	29904479	29904506	-	85	29902835	29911703
Gm20	29911704	29925213	29911704	29912531	29924387	29925213	97	---	---	---	---	29912965	29912978	-	78	---	---
Gm20	29948409	29956305	29948421	29949379	29955355	29956305	91	29948404	29948408	29956306	29956310	29949635	29949663	-	72	29948411	29956303
Gm20	29968100	29976609	29968100	29968412	29976286	29976609	90	---	---	---	---	29968610	29968626	-	76	29968108	29976607
Gm20	30029771	30038950	30029771	30030728	30037978	30038950	88	---	---	---	---	30037777	30037799	+	78	30029772	30038947
Gm20	30063304	30068138	30063304	30063678	30067764	30068138	99	---	---	---	---	30063843	30063864	-	72	30063304	30068136
Gm20	30092191	30096976	30092191	30092361	30096806	30096976	99	---	---	---	---	30092549	30092566	-	72	30092191	30096974
Gm20	30108802	30117364	30108802	30109915	30116247	30117364	93	---	---	---	---	30110193	30110207	-	80	30108802	30117361
Gm20	30218915	30228572	30218923	30220033	30227456	30228568	94	30218910	30218914	30228573	30228577	30220209	30220255	-	74	30218926	30228566
Gm20	30269435	30273989	30269435	30270437	30272954	30273989	89	---	---	---	---	30270549	30270562	-	78	30269435	30273982
Gm20	30348406	30352814	30348406	30348611	30352608	30352814	87	---	---	---	---	---	---	0	--	30348406	30352812
Gm20	30375634	30388919	30375634	30377042	30387538	30388919	92	---	---	---	---	30377532	30377567	-	80	30375634	30388916
Gm20	30395165	30398676	30395165	30395844	30398001	30398676	89	---	---	---	---	30397961	30397985	+	80	30395166	30398674
Gm20	30467577	30473093	30467582	30468100	30472602	30473088	88	30467571	30467576	30473094	30473099	30472493	30472504	+	83	30467578	30473074
Gm20	30484269	30489181	30484269	30484630	30488820	30489181	98	---	---	---	---	30484662	30484706	-	82	---	---
Gm20	30611035	30628010	30611041	30611850	30627204	30628007	88	30611030	30611034	30628011	30628015	30612569	30612600	-	78	30611035	30628003
Gm20	30736870	30740941	30736870	30737300	30740511	30740941	96	---	---	---	---	30740395	30740420	+	76	30736882	30740938
Gm20	30754766	30762193	30754766	30756189	30760751	30762193	93	---	---	---	---	30756281	30756333	-	71	30754766	30762191
Gm20	30779039	30795096	30779039	30781293	30792818	30795096	89	---	---	---	---	30781753	30781768	-	87	30779041	30795094
Gm20	30779139	30794415	30779139	30780648	30792918	30794415	88	---	---	---	---	30781163	30781195	-	81	30779153	30794397
Gm20	30805001	30819794	30805001	30805691	30819118	30819794	96	---	---	---	---	30806071	30806106	-	75	---	---
Gm20	30809492	30819118	30809492	30810643	30817967	30819118	99	---	---	---	---	30810891	30810958	-	72	30809495	30819114
Gm20	30831577	30837241	30831577	30832030	30836786	30837241	96	---	---	---	---	30832159	30832172	-	71	30831586	30837239
Gm20	30915740	30925386	30915740	30916990	30924133	30925383	99	30915735	30915739	30925387	30925391	30923816	30923873	+	70	30915742	30925381
Gm20	30935290	30943824	30935290	30936489	30942625	30943824	99	---	---	---	---	30942344	30942375	+	71	---	---
Gm20	30961833	30967131	30961833	30962687	30966323	30967131	90	---	---	---	---	30966214	30966282	+	82	---	---
Gm20	30972009	30976655	30972009	30973050	30975617	30976655	93	---	---	---	---	30975531	30975559	+	79	30972013	30976651
Gm20	30983960	30989534	30983960	30984380	30989118	30989534	85	---	---	---	---	30988991	30989030	+	70	30983961	30989532
Gm20	31040964	31045616	31040969	31041246	31045338	31045615	98	31040958	31040963	31045617	31045622	31045234	31045281	+	70	31040969	31045615
Gm20	31054245	31058794	31054245	31054460	31058579	31058794	97	---	---	---	---	31058477	31058506	+	73	31054249	31058792
Gm20	31069348	31072676	31069348	31069612	31072411	31072676	87	---	---	---	---	31069712	31069735	-	75	---	---
Gm20	31085365	31093132	31085365	31085916	31092557	31093132	86	---	---	---	---	31086061	31086072	-	83	31085375	31093130
Gm20	31114836	31119695	31114838	31115017	31119514	31119693	97	31114831	31114835	31119696	31119700	31119316	31119349	+	73	31114839	31119691
Gm20	31142057	31148263	31142057	31142435	31147885	31148263	98	---	---	---	---	31147734	31147769	+	75	31142057	31148261
Gm20	31153248	31162898	31153248	31154340	31161796	31162898	93	---	---	---	---	31161549	31161588	+	70	31153249	31162897
Gm20	31200736	31212144	31200744	31202092	31210787	31212135	92	31200731	31200735	31212145	31212149	31202408	31202424	-	82	31200737	31212142
Gm20	31228385	31233896	31228393	31229369	31232912	31233886	95	31228380	31228384	31233897	31233901	31229432	31229479	-	81	31228386	31233881
Gm20	31259615	31273667	31259615	31261268	31272015	31273667	98	---	---	---	---	31271550	31271569	+	80	31259615	31273664
Gm20	31277944	31283139	31277944	31278343	31282742	31283139	97	---	---	---	---	31282611	31282625	+	73	31277944	31283137
Gm20	31285121	31295435	31285121	31286283	31294270	31295435	97	---	---	---	---	31286652	31286683	-	75	31285121	31295433
Gm20	31298621	31302804	31298621	31298823	31302612	31302804	93	---	---	---	---	31298944	31298964	-	80	---	---
Gm20	31309661	31317999	31309662	31309975	31317676	31317989	92	31309656	31309660	31318000	31318004	31317556	31317580	+	72	31309675	31317992
Gm20	31312041	31315758	31312041	31312421	31315375	31315758	91	---	---	---	---	31312533	31312546	-	85	31312041	31315741
Gm20	31318924	31324810	31318924	31319481	31324253	31324810	95	---	---	---	---	31319630	31319664	-	71	31318924	31324799
Gm20	31360933	31369620	31360933	31362226	31368345	31369620	88	---	---	---	---	31368164	31368184	+	71	---	---
Gm20	31406493	31428076	31406493	31406859	31427709	31428076	86	---	---	---	---	31426785	31426799	+	86	---	---
Gm20	31467618	31483652	31467618	31468607	31482659	31483652	92	---	---	---	---	31469176	31469191	-	75	31467618	31483635
Gm20	31471834	31480209	31471841	31472952	31479180	31480195	89	31471829	31471833	31480210	31480214	31478886	31478900	+	80	31471834	31480202
Gm20	31499789	31509744	31499794	31501001	31508537	31509744	99	31499784	31499788	31509745	31509749	31501261	31501318	-	70	31499801	31509742
Gm20	31530778	31536311	31530778	31531739	31535350	31536311	99	---	---	---	---	31535235	31535282	+	81	31530778	31536309
Gm20	31559591	31568095	31559591	31560684	31566976	31568095	93	---	---	---	---	31560897	31560916	-	75	31559591	31568093
Gm20	31591799	31606307	31591804	31592140	31605968	31606305	88	31591794	31591798	31606308	31606312	31605447	31605464	+	77	---	---
Gm20	31609970	31615200	31609970	31610121	31615049	31615200	93	---	---	---	---	31610190	31610203	-	92	31609979	31615194
Gm20	31642871	31650798	31642871	31645075	31648634	31650798	95	---	---	---	---	31645188	31645207	-	80	---	---
Gm20	31666431	31672809	31666431	31666899	31672341	31672809	97	---	---	---	---	31672178	31672193	+	75	31666431	31672807
Gm20	31828246	31833120	31828246	31828672	31832692	31833120	95	---	---	---	---	31828796	31828813	-	88	31828249	31833119
Gm20	31858864	31869260	31858864	31860129	31867953	31869260	85	---	---	---	---	31867629	31867657	+	79	31858864	31869258
Gm20	31884218	31889718	31884226	31884556	31889379	31889708	86	31884212	31884217	31889719	31889724	31884604	31884625	-	77	31884226	31889706
Gm20	32017105	32023548	32017105	32017536	32023119	32023548	86	---	---	---	---	32022840	32022864	+	80	32017105	32023546
Gm20	32054203	32061567	32054203	32055053	32060725	32061567	88	---	---	---	---	32055123	32055214	-	70	32054217	32061556
Gm20	32093623	32097728	32093623	32093903	32097446	32097728	90	---	---	---	---	32094001	32094020	-	80	---	---
Gm20	32164389	32170874	32164398	32165349	32169900	32170865	96	32164381	32164388	32170875	32170882	32165527	32165549	-	78	32164399	32170863
Gm20	32181115	32186843	32181116	32181499	32186458	32186841	95	32181110	32181114	32186844	32186848	32186403	32186450	+	75	32181122	32186841
Gm20	32244702	32248897	32244706	32245123	32248474	32248890	91	32244697	32244701	32248898	32248902	32248306	32248337	+	81	32244712	32248884
Gm20	32270531	32279777	32270542	32272924	32277355	32279764	94	32270526	32270530	32279778	32279782	32277167	32277210	+	72	32270533	32279773
Gm20	32347647	32356374	32347647	32348300	32355720	32356374	92	---	---	---	---	32355397	32355413	+	76	32347649	32356368
Gm20	32417409	32437608	32417409	32418164	32436844	32437608	96	---	---	---	---	32418982	32419007	-	76	32417411	32437601
Gm20	32422971	32436812	32422971	32423293	32436491	32436812	95	---	---	---	---	32435868	32435897	+	73	32422977	32436803
Gm20	32423155	32426382	32423155	32424122	32425414	32426382	97	---	---	---	---	---	---	0	--	---	---
Gm20	32434491	32443581	32434491	32436415	32441556	32443581	86	---	---	---	---	32436591	32436620	-	80	---	---
Gm20	32468157	32471618	32468157	32468399	32471373	32471615	97	32468150	32468156	32471619	32471625	32468422	32468435	-	78	---	---
Gm20	32644899	32662173	32644899	32646097	32660975	32662173	95	---	---	---	---	32660358	32660413	+	76	32644899	32662164
Gm20	32647831	32658190	32647831	32648001	32658020	32658190	94	---	---	---	---	32648248	32648266	-	78	32647835	32658185
Gm20	32705024	32707969	32705034	32705628	32707331	32707961	93	32705017	32705023	32707970	32707976	32705686	32705728	-	74	32705035	32707968
Gm20	32818582	32822517	32818592	32818895	32822191	32822503	88	32818576	32818581	32822518	32822523	32822083	32822112	+	83	32818584	32822514
Gm20	32882070	32887247	32882070	32882544	32886772	32887247	97	---	---	---	---	32886566	32886580	+	80	---	---
Gm20	32915660	32925787	32915660	32916013	32925433	32925787	85	---	---	---	---	32916069	32916081	-	92	---	---
Gm20	32920339	32925329	32920346	32921085	32924583	32925329	95	32920333	32920338	32925330	32925335	32924432	32924449	+	88	32920339	32925326
Gm20	32960216	32966235	32960216	32960572	32965882	32966235	88	---	---	---	---	32965678	32965691	+	71	---	---
Gm20	32970733	32987687	32970733	32971686	32986733	32987687	92	---	---	---	---	32972274	32972293	-	80	---	---
Gm20	33078153	33091141	33078153	33079516	33089865	33091141	87	---	---	---	---	33089347	33089382	+	83	---	---
Gm20	33200054	33204111	33200054	33202002	33202141	33204111	88	---	---	---	---	33202043	33202139	+	70	---	---
Gm20	33218975	33225320	33218988	33219442	33224856	33225309	90	33218970	33218974	33225321	33225325	33224591	33224614	+	70	33218988	33225307
Gm20	33237785	33240351	33237785	33238117	33240019	33240351	99	---	---	---	---	33238171	33238198	-	78	33237786	33240348
Gm20	33357340	33362501	33357340	33358347	33361486	33362501	86	---	---	---	---	33358463	33358477	-	86	33357343	33362498
Gm20	33516556	33521957	33516556	33516988	33521525	33521957	99	---	---	---	---	33521400	33521412	+	84	33516556	33521955
Gm20	33640135	33653048	33640150	33640936	33652256	33653042	99	33640130	33640134	33653049	33653053	33641463	33641480	-	77	33640150	33653040
Gm20	33929451	33936076	33929453	33929566	33935956	33936066	87	33929445	33929450	33936077	33936082	33929871	33929885	-	93	---	---
Gm20	34152841	34156291	34152841	34153181	34155951	34156291	92	---	---	---	---	34153291	34153307	-	82	34152841	34156286
Gm20	34365321	34370468	34365321	34366852	34368935	34370468	86	---	---	---	---	34368893	34368926	+	76	34365321	34370464
Gm20	34643049	34646704	34643049	34643527	34646224	34646704	85	---	---	---	---	34643644	34643662	-	84	---	---
Gm20	34777699	34782282	34777699	34777938	34782040	34782279	89	34777693	34777698	34782283	34782288	34777998	34778035	-	71	34777699	34782270
Gm20	34807886	34812969	34807886	34808096	34812758	34812969	90	34807880	34807885	34812970	34812975	34808269	34808293	-	72	34807889	34812966
Gm20	34971385	34986944	34971385	34972738	34985550	34986944	91	---	---	---	---	34973187	34973214	-	71	---	---
Gm20	34988097	35001237	34988097	34988982	35000352	35001237	99	---	---	---	---	34989511	34989528	-	77	34988097	35001235
Gm20	35006182	35027213	35006182	35006594	35026801	35027213	94	---	---	---	---	35025805	35025843	+	79	---	---
Gm20	35018607	35028907	35018607	35019021	35028516	35028907	88	---	---	---	---	35019373	35019396	-	83	---	---
Gm20	35026164	35037629	35026164	35026559	35037235	35037629	96	---	---	---	---	35036743	35036773	+	77	35026172	35037619
Gm20	35026964	35040821	35026978	35028510	35039287	35040820	98	35026959	35026963	35040822	35040826	35038748	35038778	+	87	35026965	35040817
Gm20	35081037	35091013	35081037	35082462	35089597	35091013	86	---	---	---	---	35089279	35089297	+	84	---	---
Gm20	35081099	35090105	35081099	35081542	35089662	35090105	89	---	---	---	---	35081869	35081914	-	73	---	---
Gm20	35101208	35107631	35101208	35101879	35106949	35107631	87	---	---	---	---	35101993	35102019	-	74	35101211	35107627
Gm20	35314979	35323228	35314979	35315402	35322792	35323228	87	---	---	---	---	35315631	35315682	-	86	---	---
Gm20	35508935	35513719	35508936	35509148	35513494	35513706	92	35508929	35508934	35513720	35513725	35513299	35513320	+	77	35508936	35513703
Gm20	35538526	35546120	35538526	35538759	35545886	35546120	96	---	---	---	---	35538950	35538994	-	75	---	---
Gm20	35579051	35582682	35579052	35579372	35582366	35582682	97	35579046	35579050	35582683	35582687	35579450	35579465	-	87	35579053	35582680
Gm20	35654355	35658016	35654367	35655152	35657233	35658005	87	35654348	35654354	35658017	35658023	35655169	35655194	-	73	35654371	35658004
Gm20	35795067	35798559	35795067	35795506	35798124	35798559	93	---	---	---	---	---	---	0	--	35795067	35798557
Gm20	35819444	35823970	35819444	35820187	35823199	35823956	87	35819439	35819443	35823971	35823975	35823132	35823145	+	71	---	---
Gm20	35960806	35963811	35960806	35961552	35963070	35963811	95	---	---	---	---	35961585	35961626	-	71	---	---
Gm20	36025818	36038800	36025818	36029651	36035028	36038800	91	---	---	---	---	36034868	36034892	+	72	36025818	36038792
Gm20	36464207	36469032	36464207	36464408	36468831	36469032	93	---	---	---	---	36468611	36468632	+	77	36464208	36469030
Gm20	36572030	36580305	36572030	36572303	36580033	36580305	88	---	---	---	---	36579792	36579835	+	75	---	---
Gm20	36576976	36580091	36576976	36577300	36579772	36580091	91	---	---	---	---	---	---	0	--	36576981	36580079
Gm20	36584377	36589536	36584377	36584788	36589125	36589536	94	---	---	---	---	36588940	36588964	+	72	---	---
Gm20	36602201	36606422	36602201	36602585	36606031	36606422	95	---	---	---	---	36602672	36602712	-	73	36602201	36606420
Gm20	36654901	36675394	36654901	36656340	36673964	36675394	94	---	---	---	---	36656983	36657006	-	95	36654912	36675378
Gm20	36656571	36678119	36656571	36657409	36677301	36678119	91	---	---	---	---	36676429	36676462	+	91	---	---
Gm20	36670723	36691967	36670723	36672060	36690624	36691967	90	---	---	---	---	36689950	36689996	+	89	36670729	36691956
Gm20	36671026	36691867	36671029	36671946	36690929	36691865	89	36671021	36671025	36691868	36691872	36672872	36672896	-	72	36671030	36691851
Gm20	36683311	36704490	36683311	36686143	36701600	36704490	93	---	---	---	---	36700971	36701018	+	75	---	---
Gm20	36686335	36707826	36686335	36688815	36705337	36707826	97	---	---	---	---	36689479	36689550	-	72	36686347	36707819
Gm20	36698073	36714072	36698073	36702314	36709754	36714072	92	---	---	---	---	36709431	36709466	+	75	36698080	36714061
Gm20	36714498	36719497	36714498	36715090	36718864	36719497	87	---	---	---	---	36718741	36718763	+	78	36714506	36719494
Gm20	36714651	36719262	36714659	36714863	36719047	36719251	97	36714646	36714650	36719263	36719267	36715037	36715061	-	76	---	---
Gm20	36716649	36734504	36716662	36717504	36733627	36734491	87	36716643	36716648	36734505	36734510	36732880	36732921	+	73	36716652	36734500
Gm20	36717030	36734415	36717030	36717427	36733996	36734415	85	---	---	---	---	36733169	36733186	+	77	36717036	36734412
Gm20	36767860	36785905	36767860	36768033	36785732	36785905	90	---	---	---	---	36768879	36768913	-	74	36767874	36785898
Gm20	36773131	36784773	36773136	36774065	36783861	36784769	91	36773125	36773130	36784774	36784779	36774494	36774510	-	88	36773134	36784766
Gm20	36789309	36794913	36789313	36790033	36794174	36794910	89	36789304	36789308	36794914	36794918	36790035	36790051	-	70	36789313	36794907
Gm20	36915711	36924673	36915711	36916027	36924374	36924673	85	---	---	---	---	36923956	36923977	+	72	---	---
Gm20	36927412	36930286	36927412	36927782	36929915	36930286	97	---	---	---	---	36929885	36929903	+	84	36927423	36930285
Gm20	36998714	37003177	36998714	36998974	37002911	37003174	88	36998709	36998713	37003178	37003182	36999097	36999131	-	80	36998714	37003176
Gm20	37170647	37178007	37170647	37171114	37177541	37178007	97	---	---	---	---	37171273	37171314	-	78	---	---
Gm20	37279389	37290319	37279389	37279862	37289841	37290319	92	---	---	---	---	37280278	37280314	-	70	37279395	37290317
Gm20	37457282	37461941	37457283	37457567	37461657	37461941	99	37457277	37457281	37461942	37461946	37457696	37457726	-	74	37457283	37461932
Gm20	37523253	37528345	37523253	37523398	37528204	37528345	88	---	---	---	---	37528104	37528130	+	74	---	---
Gm20	37532331	37541646	37532331	37534075	37539885	37541640	91	37532326	37532330	37541647	37541651	37539631	37539651	+	71	37532334	37541643
Gm20	37552468	37555488	37552468	37553129	37554798	37555488	88	---	---	---	---	37553165	37553198	-	76	37552475	37555479
Gm20	37636435	37644752	37636435	37636763	37644432	37644752	87	---	---	---	---	37637125	37637147	-	82	---	---
Gm20	37864445	37869221	37864445	37864787	37868867	37869210	97	37864439	37864444	37869222	37869227	37868798	37868811	+	78	37864454	37869208
Gm20	38027939	38032978	38027939	38028268	38032649	38032978	99	---	---	---	---	38028400	38028441	-	83	38027940	38032975
Gm20	38201919	38206238	38201919	38202149	38205995	38206238	86	---	---	---	---	38205813	38205827	+	73	---	---
Gm20	38616762	38619434	38616762	38617026	38619174	38619434	86	---	---	---	---	38619132	38619171	+	80	---	---
Gm20	38632211	38637143	38632211	38632415	38636939	38637143	99	---	---	---	---	---	---	0	--	38632214	38637139
Gm20	38691617	38704796	38691617	38692110	38704297	38704796	86	---	---	---	---	38703688	38703707	+	75	38691629	38704784
Gm20	38806001	38813241	38806001	38806460	38812783	38813241	89	---	---	---	---	38806655	38806671	-	76	38806006	38813222
Gm20	39107085	39112417	39107087	39107226	39112269	39112409	94	39107080	39107084	39112418	39112422	39112146	39112168	+	82	---	---
Gm20	39154815	39160669	39154815	39154973	39160508	39160669	87	---	---	---	---	39155027	39155088	-	79	39154818	39160664
Gm20	39787996	39804107	39787998	39788476	39803627	39804100	87	39787991	39787995	39804108	39804112	39803060	39803078	+	73	39788012	39804105
Gm20	40011460	40016459	40011472	40011669	40016257	40016454	89	40011455	40011459	40016460	40016464	40016055	40016068	+	71	---	---
Gm20	40420916	40438813	40420930	40421978	40437738	40438801	88	40420910	40420915	40438814	40438819	40437021	40437036	+	81	40420928	40438799
Gm20	40981347	40983818	40981347	40981560	40983605	40983818	95	---	---	---	---	40981612	40981625	-	92	40981354	40983801
Gm20	41203922	41208577	41203925	41204216	41208271	41208562	98	41203917	41203921	41208578	41208582	41204345	41204375	-	74	---	---
Gm20	41616625	41620004	41616630	41617537	41619088	41619997	89	41616619	41616624	41620005	41620010	---	---	0	--	---	---
Gm20	41905889	41911307	41905902	41906334	41910862	41911294	99	41905884	41905888	41911308	41911312	41910737	41910749	+	84	41905902	41911297
Gm20	42000587	42005346	42000587	42000798	42005135	42005346	98	---	---	---	---	42004961	42005088	+	70	---	---
Gm20	42302465	42309965	42302465	42303027	42309392	42309957	86	42302460	42302464	42309966	42309970	42309195	42309217	+	86	---	---
Gm20	42762044	42765688	42762044	42762309	42765423	42765688	88	---	---	---	---	---	---	0	--	---	---
Gm20	43148554	43158961	43148554	43149499	43158015	43158961	93	---	---	---	---	43149870	43149901	-	71	43148558	43158954
Gm20	43248304	43251043	43248304	43248546	43250800	43251043	88	---	---	---	---	43250764	43250775	+	75	43248307	43251029
Gm20	43316984	43322648	43316984	43317143	43322489	43322648	89	---	---	---	---	43322334	43322368	+	74	43316984	43322646
Gm20	43485477	43489613	43485487	43485721	43489372	43489601	88	43485470	43485476	43489614	43489620	43489337	43489348	+	75	43485481	43489610
Gm20	43867939	43884863	43867950	43868531	43884280	43884863	93	43867933	43867938	43884864	43884869	43869223	43869243	-	71	---	---
Gm20	43872254	43883142	43872254	43872573	43882823	43883142	85	---	---	---	---	43872877	43872919	-	79	43872255	43883127
Gm20	43875561	43880418	43875561	43875793	43880206	43880418	85	---	---	---	---	43875815	43875828	-	78	43875566	43880399
Gm20	44013316	44028686	44013316	44013539	44028475	44028686	88	---	---	---	---	44028042	44028058	+	76	44013322	44028679
Gm20	45053733	45060228	45053733	45053999	45059959	45060228	93	---	---	---	---	45054264	45054283	-	80	---	---
Gm20	45238253	45246743	45238260	45239043	45245971	45246743	85	45238248	45238252	45246744	45246748	45239321	45239337	-	70	45238257	45246739
Gm20	45308057	45311096	45308057	45308159	45310993	45311096	94	---	---	---	---	45308283	45308301	-	84	---	---
Gm20	45592152	45597136	45592152	45592468	45596814	45597136	89	---	---	---	---	45596633	45596687	+	81	45592152	45597134
Gm20	46395472	46399841	46395472	46395573	46399738	46399841	92	---	---	---	---	46399635	46399692	+	72	46395472	46399833
Gm20	46399917	46416018	46399917	46400408	46415553	46416018	88	---	---	---	---	46414824	46414838	+	100	46399925	46416008
Gm20	46735642	46745324	46735642	46735973	46744993	46745324	87	---	---	---	---	46744566	46744584	+	84	46735647	46745318
Gm20	46746778	46754957	46746778	46746894	46754840	46754957	92	---	---	---	---	46754684	46754697	+	71	---	---
Gm20	46762198	46766960	46762198	46762382	46766776	46766960	99	---	---	---	---	46766619	46766642	+	79	---	---
