# Supplementary material for: LtrDetector: A tool-suite for detecting long terminal repeat retrotransposons de-novo
Source: BMC Genomics. 2019 Jun 3;20:450. doi: 10.1186/s12864-019-5796-9 (PMC6547461; doi:10.1186/s12864-019-5796-9)
Supplement: Supplementary file 5 — LTR retrotransposons found by LtrDetector in Glycine max. This compressed file (.tar.gz) includes the LTR retrotransposons found by LtrDetector in BED format. (TAR.GZ 929 kb) [file 12864_2019_5796_MOESM5_ESM.gz › gmax/Gm15Detector.bed]

SeqID	Retrotransposon	Left_LTR	Right_LTR		Left_TSD	Right_TSD	Polypurine Tract		TG	CA
	Start	End	Start	End	Start	End	ID	Start	End	Start	End	Start	End	Strand	Purine%	Start	End
Gm15	95413	99594	95413	95591	99416	99594	92	---	---	---	---	99232	99272	+	73	95425	99586
Gm15	173777	178337	173777	174010	178104	178337	96	---	---	---	---	177961	177994	+	73	173777	178335
Gm15	605401	607897	605401	605504	607791	607897	89	---	---	---	---	607721	607736	+	75	---	---
Gm15	677635	684949	677635	677944	684629	684949	85	---	---	---	---	684401	684412	+	91	---	---
Gm15	714321	719622	714330	714728	719212	719610	99	714316	714320	719623	719627	714888	714953	-	74	714329	719610
Gm15	951738	960952	951752	952222	960478	960947	86	951732	951737	960953	960958	960167	960193	+	70	951752	960938
Gm15	1329078	1338609	1329091	1329280	1338418	1338607	86	1329072	1329077	1338610	1338615	1329698	1329724	-	70	---	---
Gm15	1357887	1361667	1357887	1358430	1361124	1361667	99	---	---	---	---	1361025	1361075	+	80	1357900	1361665
Gm15	1642798	1648332	1642798	1643761	1647363	1648332	97	---	---	---	---	1643781	1643867	-	78	1642799	1648322
Gm15	1659345	1663235	1659345	1659529	1663052	1663235	95	---	---	---	---	1659535	1659562	-	71	1659356	1663224
Gm15	1659546	1662504	1659555	1659661	1662398	1662504	98	1659541	1659545	1662505	1662509	1662378	1662392	+	73	1659552	1662486
Gm15	1671709	1686495	1671709	1673216	1685031	1686495	88	---	---	---	---	1684517	1684541	+	84	---	---
Gm15	1702573	1708085	1702573	1702757	1707902	1708085	96	---	---	---	---	1707644	1707657	+	85	---	---
Gm15	1707878	1724000	1707893	1708736	1723145	1723988	95	1707873	1707877	1724001	1724005	1722439	1722463	+	76	1707879	1723986
Gm15	1716695	1722284	1716709	1717219	1721765	1722275	99	1716689	1716694	1722285	1722290	1717381	1717447	-	80	1716709	1722283
Gm15	1761823	1765540	1761826	1762489	1764893	1765527	88	1761818	1761822	1765541	1765545	1764847	1764878	+	84	1761823	1765530
Gm15	1861977	1866572	1861986	1862300	1866265	1866571	96	1861972	1861976	1866573	1866577	1862416	1862449	-	85	1861982	1866569
Gm15	1883017	1889259	1883023	1883409	1888867	1889253	99	1883012	1883016	1889260	1889264	1883524	1883559	-	72	1883025	1889250
Gm15	2869957	2873739	2869957	2870263	2873436	2873733	90	2869951	2869956	2873740	2873745	2870383	2870422	-	75	2869968	2873737
Gm15	2907032	2912912	2907032	2908120	2911853	2912912	88	---	---	---	---	2911733	2911745	+	76	2907048	2912910
Gm15	3168729	3174600	3168729	3169565	3173793	3174600	87	---	---	---	---	3169740	3169777	-	81	---	---
Gm15	3305328	3313368	3305328	3305466	3313230	3313368	95	---	---	---	---	3305808	3305823	-	75	---	---
Gm15	3364914	3369795	3364923	3366531	3368234	3369789	91	3364909	3364913	3369796	3369800	3366542	3366588	-	72	---	---
Gm15	3403906	3415360	3403920	3404816	3414455	3415350	99	3403900	3403905	3415361	3415366	3413999	3414019	+	71	3403920	3415347
Gm15	3500138	3502728	3500151	3500447	3502426	3502721	98	3500133	3500137	3502729	3502733	3500525	3500547	-	73	---	---
Gm15	3629663	3635231	3629663	3630585	3634337	3635231	85	---	---	---	---	3630749	3630773	-	76	---	---
Gm15	4017387	4023008	4017387	4018189	4022206	4023008	99	---	---	---	---	4022008	4022026	+	73	---	---
Gm15	4249600	4254019	4249600	4250730	4252885	4254019	85	---	---	---	---	4250753	4250788	-	72	4249608	4254010
Gm15	4602335	4611832	4602335	4602849	4611321	4611832	90	---	---	---	---	4610902	4610969	+	77	4602338	4611823
Gm15	4972812	4976378	4972812	4973215	4975983	4976378	94	---	---	---	---	4975878	4975916	+	74	---	---
Gm15	5007935	5021766	5007935	5008520	5021182	5021766	98	---	---	---	---	5020577	5020632	+	73	---	---
Gm15	5386541	5399635	5386551	5389651	5396540	5399627	99	5386536	5386540	5399636	5399640	5396212	5396236	+	76	5386544	5399627
Gm15	5429901	5445832	5429901	5430378	5445353	5445832	92	---	---	---	---	5431057	5431101	-	84	---	---
Gm15	5567954	5577925	5567954	5568159	5577716	5577925	85	---	---	---	---	5577263	5577314	+	71	---	---
Gm15	6188225	6190898	6188225	6188578	6190544	6190898	87	---	---	---	---	6190526	6190542	+	70	6188231	6190895
Gm15	6205897	6208598	6205897	6206007	6208488	6208598	88	---	---	---	---	6206103	6206117	-	80	6205908	6208588
Gm15	6717119	6725866	6717120	6717965	6725067	6725862	89	6717114	6717118	6725867	6725871	6718091	6718108	-	77	6717121	6725861
Gm15	6823437	6827340	6823437	6823568	6827209	6827340	95	---	---	---	---	6827166	6827183	+	83	---	---
Gm15	6913276	6922101	6913277	6917346	6917860	6922088	93	6913270	6913275	6922102	6922107	6917401	6917415	-	80	---	---
Gm15	7016395	7022979	7016395	7016909	7022466	7022979	97	---	---	---	---	7022226	7022248	+	78	7016395	7022977
Gm15	7202428	7210120	7202437	7204684	7207869	7210117	99	7202422	7202427	7210121	7210126	7204797	7204817	-	85	7202430	7210115
Gm15	7565133	7573770	7565133	7566284	7572668	7573770	87	---	---	---	---	7566476	7566489	-	71	7565143	7573756
Gm15	7724534	7731476	7724534	7724855	7731144	7731476	87	---	---	---	---	7731009	7731024	+	81	---	---
Gm15	7727623	7733297	7727626	7727926	7732993	7733295	88	7727618	7727622	7733298	7733302	7728047	7728064	-	77	---	---
Gm15	7728223	7734189	7728223	7728381	7734035	7734189	86	---	---	---	---	7728606	7728619	-	71	---	---
Gm15	8187196	8192251	8187210	8187531	8191938	8192248	95	8187191	8187195	8192252	8192256	8191825	8191836	+	75	8187200	8192248
Gm15	9228541	9234050	9228541	9229978	9232592	9234050	90	---	---	---	---	9229981	9229995	-	93	9228544	9234046
Gm15	9229104	9233577	9229104	9229523	9233158	9233577	92	---	---	---	---	9229665	9229676	-	91	9229112	9233570
Gm15	9323487	9339944	9323487	9323872	9339538	9339944	90	---	---	---	---	9338875	9338889	+	86	9323492	9339938
Gm15	9344179	9352533	9344183	9346503	9350210	9352530	99	9344174	9344178	9352534	9352538	9350160	9350183	+	83	9344182	9352526
Gm15	9537617	9548822	9537632	9538889	9547587	9548811	85	9537612	9537616	9548823	9548827	9539128	9539216	-	93	---	---
Gm15	9657615	9666247	9657615	9659706	9663933	9666247	86	---	---	---	---	9659793	9659807	-	80	9657632	9666245
Gm15	9657735	9665274	9657735	9658942	9664093	9665274	95	---	---	---	---	9658951	9658985	-	74	9657741	9665272
Gm15	9673663	9677927	9673663	9673786	9677805	9677927	92	---	---	---	---	---	---	0	--	9673664	9677912
Gm15	9918102	9929042	9918116	9919017	9928133	9929040	87	9918096	9918101	9929043	9929048	9927737	9927766	+	70	---	---
Gm15	10038309	10044567	10038309	10038596	10044280	10044567	89	---	---	---	---	---	---	0	--	10038315	10044564
Gm15	10309335	10314498	10309345	10309615	10314238	10314497	90	10309330	10309334	10314499	10314503	10314007	10314031	+	76	---	---
Gm15	10357557	10374721	10357563	10358046	10374223	10374706	97	10357552	10357556	10374722	10374726	10373859	10373883	+	76	---	---
Gm15	10365367	10374239	10365370	10366354	10373208	10374231	87	10365362	10365366	10374240	10374244	10373001	10373025	+	76	---	---
Gm15	10365420	10374251	10365420	10366374	10373258	10374251	86	---	---	---	---	10373001	10373025	+	76	---	---
Gm15	10397094	10399896	10397094	10397318	10399676	10399896	92	---	---	---	---	---	---	0	--	---	---
Gm15	10406716	10412917	10406716	10407173	10412479	10412917	90	---	---	---	---	10412304	10412319	+	75	10406719	10412915
Gm15	10478954	10487798	10478954	10481454	10485326	10487798	93	---	---	---	---	10485132	10485154	+	78	---	---
Gm15	10493327	10496904	10493328	10493746	10496509	10496902	92	10493322	10493326	10496905	10496909	10496387	10496399	+	84	10493335	10496899
Gm15	10576797	10581841	10576807	10577122	10581525	10581839	92	10576791	10576796	10581842	10581847	10581304	10581351	+	77	10576797	10581837
Gm15	10629514	10634298	10629516	10629816	10633997	10634297	95	10629509	10629513	10634299	10634303	10633898	10633917	+	80	10629519	10634297
Gm15	10664977	10671330	10664981	10665773	10670527	10671316	88	10664972	10664976	10671331	10671335	10670333	10670352	+	80	10664979	10671323
Gm15	10684175	10701537	10684181	10684826	10700880	10701525	87	10684170	10684174	10701538	10701542	10685582	10685613	-	75	10684177	10701518
Gm15	10695840	10701411	10695840	10696053	10701198	10701411	96	---	---	---	---	10696250	10696275	-	73	10695842	10701406
Gm15	10806159	10809812	10806160	10806689	10809261	10809797	97	10806154	10806158	10809813	10809817	---	---	0	--	---	---
Gm15	10905725	10910523	10905726	10905969	10910268	10910511	90	10905720	10905724	10910524	10910528	10910107	10910120	+	85	10905731	10910518
Gm15	10907047	10910095	10907047	10907304	10909836	10910095	94	---	---	---	---	---	---	0	--	10907047	10910093
Gm15	11024189	11028707	11024190	11024453	11028437	11028702	95	11024183	11024188	11028708	11028713	11024536	11024562	-	74	11024190	11028705
Gm15	11041087	11045866	11041087	11041218	11045738	11045866	88	---	---	---	---	11041383	11041415	-	87	---	---
Gm15	11099908	11106133	11099908	11100291	11105750	11106133	99	---	---	---	---	11105598	11105633	+	72	11099908	11106131
Gm15	11167922	11171462	11167929	11168610	11170770	11171449	89	11167917	11167921	11171463	11171467	11168624	11168651	-	82	11167932	11171445
Gm15	11190672	11193432	11190672	11190870	11193233	11193432	97	---	---	---	---	---	---	0	--	---	---
Gm15	11448350	11462322	11448360	11449024	11461636	11462308	87	11448344	11448349	11462323	11462328	11461100	11461116	+	70	11448353	11462317
Gm15	11599925	11602979	11599925	11600123	11602781	11602979	97	---	---	---	---	11600152	11600167	-	87	---	---
Gm15	11616915	11624971	11616915	11617165	11624726	11624971	85	---	---	---	---	11624348	11624422	+	74	11616920	11624962
Gm15	11645035	11647540	11645036	11645243	11647325	11647532	90	11645030	11645034	11647541	11647545	11647264	11647291	+	78	---	---
Gm15	11900979	11905945	11900979	11901232	11905689	11905945	96	---	---	---	---	11901353	11901372	-	75	11900985	11905943
Gm15	11977621	11983976	11977621	11978066	11983530	11983976	94	---	---	---	---	11978162	11978177	-	75	11977623	11983974
Gm15	11991025	11994919	11991038	11991707	11994190	11994912	89	11991020	11991024	11994920	11994924	---	---	0	--	11991039	11994918
Gm15	12163725	12168228	12163725	12164370	12167586	12168228	95	---	---	---	---	12164458	12164476	-	73	12163727	12168226
Gm15	12226865	12231662	12226865	12227057	12231470	12231662	96	12226857	12226864	12231663	12231670	12227188	12227221	-	70	12226865	12231657
Gm15	12611358	12624170	12611358	12615281	12620297	12624165	92	12611353	12611357	12624171	12624175	12615375	12615387	-	76	12611364	12624159
Gm15	12673920	12679519	12673920	12674351	12679081	12679519	97	---	---	---	---	12674403	12674419	-	82	12673921	12679500
Gm15	12698214	12705991	12698214	12700261	12703945	12705991	98	---	---	---	---	12700357	12700404	-	81	---	---
Gm15	12698580	12704527	12698580	12698796	12704311	12704527	97	---	---	---	---	12698852	12698869	-	83	12698583	12704518
Gm15	12743018	12747750	12743018	12743209	12747559	12747750	97	---	---	---	---	12743237	12743293	-	80	12743019	12747748
Gm15	12782625	12792735	12782625	12784765	12790590	12792735	96	---	---	---	---	12785035	12785056	-	72	---	---
Gm15	12831275	12834077	12831275	12831525	12833812	12834077	88	---	---	---	---	12833786	12833808	+	73	12831279	12834076
Gm15	13386963	13395688	13386966	13387352	13395303	13395688	91	13386958	13386962	13395689	13395693	13395233	13395250	+	83	13386966	13395686
Gm15	13501416	13507614	13501416	13501797	13507232	13507614	95	---	---	---	---	13501913	13501948	-	75	13501416	13507612
Gm15	13508466	13528791	13508466	13509230	13527983	13528791	90	---	---	---	---	13510133	13510159	-	70	13508470	13528789
Gm15	13512337	13525930	13512348	13516412	13521813	13525921	91	13512331	13512336	13525931	13525936	13521723	13521758	+	83	---	---
Gm15	13525566	13530240	13525566	13526197	13529601	13530240	89	---	---	---	---	13526335	13526368	-	73	13525573	13530225
Gm15	13640069	13646518	13640070	13640607	13645968	13646509	86	13640060	13640068	13646519	13646527	13640827	13640845	-	73	13640072	13646506
Gm15	13715918	13721094	13715930	13716257	13720778	13721091	88	13715912	13715917	13721095	13721100	13720553	13720575	+	82	13715930	13721089
Gm15	13746769	13761946	13746769	13747282	13761433	13761946	88	---	---	---	---	13747684	13747708	-	72	13746778	13761934
Gm15	13768384	13775790	13768387	13768572	13775583	13775778	88	13768379	13768383	13775791	13775795	13775250	13775275	+	84	13768397	13775777
Gm15	13807221	13813290	13807221	13807693	13812823	13813290	89	---	---	---	---	13812604	13812616	+	76	13807224	13813288
Gm15	13816636	13819983	13816636	13816984	13819635	13819983	90	---	---	---	---	13817070	13817087	-	83	13816637	13819976
Gm15	13849854	13859090	13849854	13851004	13857940	13859090	99	---	---	---	---	13857615	13857672	+	70	13849856	13859087
Gm15	13889422	13896867	13889429	13889692	13896592	13896863	86	13889417	13889421	13896868	13896872	13889735	13889754	-	70	13889432	13896865
Gm15	14132759	14137914	14132759	14133155	14137518	14137914	96	---	---	---	---	14137300	14137316	+	76	14132762	14137910
Gm15	14208168	14225764	14208171	14208940	14224984	14225754	92	14208163	14208167	14225765	14225769	14224202	14224213	+	75	---	---
Gm15	14233504	14237885	14233504	14234474	14236896	14237885	94	---	---	---	---	14236819	14236846	+	75	14233507	14237883
Gm15	14246596	14251258	14246608	14247260	14250608	14251253	85	14246591	14246595	14251259	14251263	14250457	14250496	+	80	14246602	14251239
Gm15	14290282	14292849	14290282	14290614	14292517	14292849	95	---	---	---	---	14292437	14292464	+	78	14290284	14292847
Gm15	14782524	14789059	14782539	14783029	14788565	14789051	88	14782519	14782523	14789060	14789064	14788432	14788456	+	76	---	---
Gm15	14826185	14835677	14826195	14827196	14834661	14835662	99	14826180	14826184	14835678	14835682	14834334	14834391	+	70	14826193	14835674
Gm15	14901731	14913246	14901731	14903058	14911915	14913246	94	---	---	---	---	14903412	14903442	-	77	14901732	14913244
Gm15	14902097	14912763	14902097	14902575	14912282	14912763	94	---	---	---	---	14911797	14911836	+	72	---	---
Gm15	14930440	14941599	14930440	14931331	14940701	14941599	93	---	---	---	---	14940311	14940337	+	77	---	---
Gm15	15045523	15048097	15045523	15045856	15047764	15048097	90	---	---	---	---	15045911	15045938	-	78	15045526	15048095
Gm15	15052998	15057679	15053006	15053288	15057383	15057665	96	15052993	15052997	15057680	15057684	15057325	15057352	+	78	15053002	15057662
Gm15	15224970	15231741	15224977	15226036	15230672	15231735	89	15224965	15224969	15231742	15231746	15230458	15230528	+	73	15224977	15231729
Gm15	15422356	15426934	15422368	15422530	15426761	15426923	95	15422350	15422355	15426935	15426940	15422692	15422714	-	95	15422362	15426922
Gm15	15501674	15508298	15501674	15502768	15507194	15508298	88	---	---	---	---	15502892	15502930	-	74	15501674	15508296
Gm15	15538438	15544309	15538438	15538904	15543841	15544309	90	---	---	---	---	15543695	15543711	+	76	15538438	15544307
Gm15	15623125	15638768	15623125	15623525	15638387	15638768	86	---	---	---	---	15637864	15637898	+	88	15623128	15638762
Gm15	15628516	15636760	15628516	15628668	15636594	15636760	85	---	---	---	---	15636473	15636489	+	70	15628519	15636758
Gm15	15860200	15865450	15860200	15860567	15865082	15865450	88	---	---	---	---	15860756	15860773	-	77	15860201	15865447
Gm15	15867785	15872663	15867795	15868108	15872353	15872656	92	15867779	15867784	15872664	15872669	15872215	15872245	+	74	15867795	15872658
Gm15	15886354	15891111	15886362	15887504	15889975	15891101	90	15886346	15886353	15891112	15891119	15887563	15887591	-	82	15886362	15891097
Gm15	15897457	15902175	15897469	15897706	15901918	15902165	92	15897451	15897456	15902176	15902181	15897877	15897911	-	74	15897463	15902169
Gm15	16030530	16052452	16030534	16032206	16050805	16052449	97	16030520	16030529	16052453	16052462	16033032	16033052	-	71	16030534	16052447
Gm15	16063348	16067221	16063349	16064339	16066221	16067211	99	16063343	16063347	16067222	16067226	16064394	16064423	-	80	16063350	16067209
Gm15	16086951	16091760	16086951	16087294	16091417	16091760	95	16086946	16086950	16091761	16091765	16087432	16087471	-	70	16086953	16091758
Gm15	16122435	16138466	16122437	16122619	16138283	16138465	95	16122428	16122434	16138467	16138473	16123292	16123319	-	92	---	---
Gm15	16131849	16139243	16131857	16132639	16138460	16139238	94	16131844	16131848	16139244	16139248	16138169	16138212	+	77	---	---
Gm15	16144948	16154020	16144949	16146032	16152930	16154013	99	16144942	16144947	16154021	16154026	16152744	16152757	+	100	16144949	16154017
Gm15	16197664	16211906	16197664	16201738	16207870	16211906	95	---	---	---	---	16201984	16202011	-	75	---	---
Gm15	16203554	16213091	16203554	16204090	16212568	16213091	86	---	---	---	---	16212252	16212303	+	71	---	---
Gm15	16205259	16207949	16205273	16205708	16207500	16207935	89	16205253	16205258	16207950	16207955	16205768	16205781	-	78	16205261	16207944
Gm15	16221805	16224841	16221805	16222651	16224067	16224841	85	---	---	---	---	16224049	16224065	+	88	---	---
Gm15	16228311	16249437	16228311	16229302	16248447	16249437	89	---	---	---	---	16247709	16247727	+	78	16228324	16249425
Gm15	16240912	16247528	16240912	16241520	16246893	16247528	88	---	---	---	---	16241661	16241694	-	79	16240921	16247526
Gm15	16263465	16267249	16263467	16264412	16266292	16267242	86	16263459	16263464	16267250	16267255	16266228	16266239	+	83	---	---
Gm15	16263672	16266990	16263672	16264172	16266498	16266985	90	16263667	16263671	16266991	16266995	16266431	16266476	+	71	---	---
Gm15	16272980	16288862	16272980	16274632	16287201	16288862	96	---	---	---	---	16286649	16286664	+	75	16272980	16288859
Gm15	16290436	16308009	16290436	16295154	16303337	16308009	95	---	---	---	---	16295543	16295563	-	80	16290444	16307995
Gm15	16297311	16301082	16297311	16298405	16299993	16301082	88	---	---	---	---	16298456	16298483	-	75	16297311	16301079
Gm15	16311383	16314789	16311397	16312151	16314006	16314774	87	16311378	16311382	16314790	16314794	16312154	16312188	-	71	---	---
Gm15	16325707	16329485	16325714	16326804	16328387	16329477	87	16325702	16325706	16329486	16329490	16326855	16326882	-	75	16325714	16329474
Gm15	16330986	16335932	16330986	16331225	16335693	16335932	99	---	---	---	---	16331392	16331406	-	80	---	---
Gm15	16353850	16373319	16353850	16355227	16371937	16373319	94	---	---	---	---	16356032	16356049	-	77	16353867	16373308
Gm15	16369014	16372552	16369028	16369699	16371872	16372538	89	16369008	16369013	16372553	16372558	16369729	16369760	-	81	---	---
Gm15	16378733	16391772	16378733	16380742	16389809	16391772	91	---	---	---	---	16389388	16389426	+	74	---	---
Gm15	16383917	16387551	16383917	16384875	16386600	16387551	86	---	---	---	---	16386523	16386558	+	77	16383928	16387548
Gm15	16384244	16387285	16384244	16384600	16386928	16387285	91	16384239	16384243	16387286	16387290	16384670	16384717	-	75	16384261	16387274
Gm15	16387621	16390262	16387621	16388038	16389848	16390262	88	---	---	---	---	16388118	16388131	-	78	16387624	16390257
Gm15	16391979	16396045	16391979	16393084	16394941	16396045	99	---	---	---	---	16393171	16393184	-	71	---	---
Gm15	16398052	16419352	16398052	16399371	16418036	16419352	94	---	---	---	---	16417574	16417591	+	72	---	---
Gm15	16400764	16407781	16400764	16401119	16407424	16407781	96	---	---	---	---	16401377	16401408	-	81	---	---
Gm15	16402698	16421046	16402698	16403018	16420717	16421046	94	---	---	---	---	16403870	16403894	-	76	---	---
Gm15	16410244	16430450	16410244	16411227	16429476	16430450	88	---	---	---	---	16412102	16412121	-	70	---	---
Gm15	16412120	16422868	16412135	16413748	16421044	16422865	85	16412115	16412119	16422869	16422873	16420679	16420702	+	91	16412128	16422860
Gm15	16412135	16425034	16412135	16415941	16421044	16425034	91	---	---	---	---	16416090	16416110	-	80	16412148	16425017
Gm15	16434294	16453963	16434294	16435179	16453039	16453963	85	---	---	---	---	16435833	16435876	-	81	16434309	16453961
Gm15	16467271	16480211	16467271	16467805	16479688	16480211	86	---	---	---	---	16479372	16479423	+	73	---	---
Gm15	16467832	16471598	16467832	16468920	16470504	16471598	88	---	---	---	---	16468971	16468998	-	78	16467832	16471595
Gm15	16489664	16502692	16489664	16492257	16500109	16502692	94	---	---	---	---	16499873	16499888	+	75	16489682	16502690
Gm15	16496059	16507851	16496059	16496661	16507249	16507851	93	---	---	---	---	16496784	16496811	-	78	16496070	16507847
Gm15	16518571	16521508	16518571	16519182	16520894	16521508	91	---	---	---	---	---	---	0	--	---	---
Gm15	16528060	16549611	16528060	16529149	16548498	16549611	89	---	---	---	---	16529866	16529884	-	84	16528060	16549608
Gm15	16533293	16546163	16533293	16533494	16545962	16546163	95	---	---	---	---	16534036	16534093	-	72	16533298	16546160
Gm15	16550472	16553173	16550487	16550987	16552671	16553172	87	16550467	16550471	16553174	16553178	16551047	16551060	-	71	---	---
Gm15	16562541	16566368	16562541	16562749	16566164	16566368	92	---	---	---	---	16562864	16562894	-	74	16562541	16566367
Gm15	16600685	16604307	16600685	16601117	16603875	16604307	97	---	---	---	---	16601229	16601240	-	83	16600685	16604305
Gm15	16670892	16675838	16670892	16671060	16675653	16675838	85	---	---	---	---	16675498	16675602	+	73	16670897	16675833
Gm15	16803279	16808075	16803279	16803466	16807888	16808075	97	---	---	---	---	16803635	16803661	-	70	16803280	16808073
Gm15	17013928	17019221	17013928	17014303	17018828	17019208	94	17013923	17013927	17019222	17019226	17018633	17018664	+	75	17013928	17019205
Gm15	17100810	17114711	17100810	17101271	17114250	17114711	86	---	---	---	---	17114095	17114111	+	76	---	---
Gm15	17128340	17136182	17128340	17128789	17135732	17136182	93	---	---	---	---	17129060	17129087	-	71	17128342	17136177
Gm15	17137209	17141882	17137211	17137638	17141465	17141881	88	17137204	17137208	17141883	17141887	17141363	17141384	+	72	17137209	17141874
Gm15	17152623	17160309	17152623	17153586	17159373	17160309	89	---	---	---	---	17159110	17159137	+	71	---	---
Gm15	17166020	17186853	17166030	17166580	17186305	17186848	95	17166012	17166019	17186854	17186861	17185394	17185411	+	83	17166031	17186851
Gm15	17179420	17188873	17179420	17181641	17186805	17188873	87	---	---	---	---	17181784	17181827	-	72	17179438	17188870
Gm15	17202179	17206960	17202179	17202402	17206737	17206960	96	---	---	---	---	17202569	17202587	-	73	17202179	17206958
Gm15	17349394	17362253	17349394	17349766	17361882	17362253	88	---	---	---	---	17350250	17350284	-	74	17349399	17362250
Gm15	17367550	17371430	17367558	17367940	17371036	17371420	94	17367545	17367549	17371431	17371435	17370939	17370968	+	70	---	---
Gm15	17403289	17406642	17403289	17403644	17406268	17406642	86	---	---	---	---	17403717	17403743	-	77	17403291	17406632
Gm15	17499341	17502575	17499341	17499763	17502114	17502575	88	---	---	---	---	17499821	17499881	-	75	17499355	17502572
Gm15	17503822	17510130	17503822	17504258	17509681	17510128	87	17503817	17503821	17510131	17510135	17509463	17509476	+	85	17503822	17510129
Gm15	17613394	17626043	17613397	17616910	17622928	17626040	88	17613389	17613393	17626044	17626048	17617077	17617095	-	73	17613399	17626041
Gm15	17755190	17759421	17755190	17755500	17759110	17759421	90	---	---	---	---	17759011	17759035	+	80	---	---
Gm15	17767806	17772279	17767820	17768178	17771921	17772279	88	17767800	17767805	17772280	17772285	17768223	17768260	-	71	17767820	17772277
Gm15	17778201	17783796	17778201	17778523	17783482	17783796	87	---	---	---	---	17783234	17783281	+	70	---	---
Gm15	17811990	17816209	17811990	17812288	17815910	17816209	90	---	---	---	---	17815806	17815830	+	80	17811991	17816190
Gm15	17836960	17841412	17836974	17837332	17841054	17841412	88	17836954	17836959	17841413	17841418	17837377	17837414	-	71	17836974	17841410
Gm15	17856280	17860596	17856280	17857302	17859574	17860596	95	---	---	---	---	17857363	17857390	-	78	17856280	17860594
Gm15	17880318	17886962	17880318	17880597	17886683	17886962	92	---	---	---	---	17880871	17880889	-	73	17880323	17886960
Gm15	18025163	18031557	18025163	18025707	18031006	18031557	88	---	---	---	---	18030821	18030869	+	75	---	---
Gm15	18038193	18040881	18038193	18038730	18040365	18040881	90	---	---	---	---	18038791	18038828	-	76	18038197	18040878
Gm15	18049023	18061684	18049027	18049329	18061371	18061673	85	18049018	18049022	18061685	18061689	18049759	18049788	-	73	---	---
Gm15	18103300	18120086	18103300	18104116	18119274	18120086	85	---	---	---	---	18104717	18104749	-	84	18103300	18120075
Gm15	18108156	18116026	18108159	18108626	18115541	18116015	89	18108151	18108155	18116027	18116031	18108663	18108787	-	72	---	---
Gm15	18167735	18172833	18167737	18168019	18172552	18172833	91	18167728	18167734	18172834	18172840	18168158	18168178	-	76	---	---
Gm15	18212930	18219974	18212930	18213524	18219384	18219974	87	---	---	---	---	18213792	18213807	-	87	18212933	18219971
Gm15	18238081	18247616	18238081	18238275	18247422	18247616	86	---	---	---	---	18238410	18238453	-	86	18238088	18247607
Gm15	18272989	18280606	18272992	18273402	18280213	18280601	86	18272984	18272988	18280607	18280611	18273440	18273541	-	74	18272989	18280604
Gm15	18322595	18329027	18322595	18323054	18328546	18329027	90	---	---	---	---	18328397	18328415	+	73	18322599	18329022
Gm15	18348561	18353454	18348561	18348946	18353062	18353454	93	---	---	---	---	18349082	18349118	-	72	18348563	18353450
Gm15	18364407	18371654	18364407	18364969	18371081	18371646	92	18364402	18364406	18371655	18371659	18365148	18365172	-	84	18364407	18371653
Gm15	18426054	18445715	18426054	18427645	18444107	18445715	94	---	---	---	---	18427699	18427772	-	78	18426054	18445713
Gm15	18465519	18476975	18465519	18468549	18473872	18476975	96	---	---	---	---	18473606	18473664	+	74	---	---
Gm15	18492854	18496480	18492854	18493145	18496187	18496480	93	---	---	---	---	18493269	18493298	-	70	18492854	18496479
Gm15	18532337	18537154	18532337	18532622	18536866	18537154	92	---	---	---	---	18532721	18532756	-	80	---	---
Gm15	18562904	18570017	18562904	18563104	18569817	18570017	99	---	---	---	---	---	---	0	--	18562905	18570015
Gm15	18563092	18571626	18563104	18563856	18570868	18571613	96	18563085	18563091	18571627	18571633	18564151	18564164	-	78	18563104	18571622
Gm15	18582552	18594753	18582552	18583208	18594101	18594749	89	18582546	18582551	18594754	18594759	18593755	18593774	+	75	18582553	18594749
Gm15	18628656	18635492	18628656	18630249	18633869	18635492	89	---	---	---	---	18630402	18630429	-	78	18628656	18635489
Gm15	18681864	18698939	18681864	18683802	18696981	18698939	98	---	---	---	---	18684426	18684441	-	87	18681864	18698936
Gm15	18699740	18703026	18699740	18700185	18702578	18703026	90	---	---	---	---	18700231	18700246	-	93	18699740	18703019
Gm15	18720642	18739967	18720645	18722049	18738577	18739964	96	18720637	18720641	18739968	18739972	18722091	18722153	-	74	18720647	18739965
Gm15	18773550	18778910	18773550	18774567	18777890	18778910	87	---	---	---	---	18774706	18774734	-	82	---	---
Gm15	18786075	18790530	18786075	18786374	18790231	18790530	96	---	---	---	---	18786439	18786455	-	88	18786075	18790528
Gm15	18845223	18866524	18845223	18846148	18865598	18866524	93	---	---	---	---	18846824	18846838	-	73	18845241	18866522
Gm15	18848556	18862035	18848556	18849459	18861120	18862035	93	---	---	---	---	18849676	18849690	-	93	---	---
Gm15	18883817	18886276	18883817	18884092	18886001	18886276	94	---	---	---	---	18884111	18884131	-	76	---	---
Gm15	18892120	18908879	18892120	18893256	18907709	18908879	89	---	---	---	---	18893874	18893887	-	85	18892131	18908870
Gm15	18893869	18903217	18893869	18894227	18902846	18903217	93	---	---	---	---	18902434	18902455	+	86	---	---
Gm15	18947309	18953827	18947309	18947785	18953350	18953827	98	---	---	---	---	18947906	18947945	-	77	18947310	18953821
Gm15	18947907	18953072	18947907	18949103	18951878	18953072	98	---	---	---	---	18951775	18951790	+	75	18947907	18953053
Gm15	18971255	18981516	18971255	18972576	18980165	18981516	87	---	---	---	---	18972908	18972919	-	75	---	---
Gm15	18993575	19002641	18993575	18994522	19001700	19002641	98	---	---	---	---	18994622	18994633	-	83	18993581	19002639
Gm15	19032913	19042044	19032918	19033269	19041679	19042030	98	19032907	19032912	19042045	19042050	19033328	19033412	-	71	---	---
Gm15	19052968	19070257	19052968	19054213	19068999	19070257	88	---	---	---	---	19068306	19068326	+	71	19052968	19070252
Gm15	19126413	19145189	19126413	19127418	19144182	19145189	90	---	---	---	---	19127854	19127878	-	72	19126429	19145187
Gm15	19128765	19137841	19128765	19129816	19136748	19137841	90	---	---	---	---	19129968	19129989	-	90	19128774	19137838
Gm15	19129229	19137754	19129229	19129729	19137216	19137754	87	---	---	---	---	19136904	19136933	+	80	---	---
Gm15	19149115	19169415	19149115	19149842	19168698	19169415	85	---	---	---	---	19168042	19168056	+	93	19149117	19169404
Gm15	19205431	19209607	19205431	19205717	19209311	19209607	87	---	---	---	---	19205853	19205867	-	100	19205432	19209601
Gm15	19281470	19298025	19281471	19281620	19297875	19298024	85	19281464	19281469	19298026	19298031	19282311	19282352	-	71	19281479	19298021
Gm15	19308912	19321950	19308912	19309323	19321567	19321950	87	---	---	---	---	19309887	19309906	-	80	---	---
Gm15	19312071	19325123	19312077	19313141	19324072	19325121	90	19312066	19312070	19325124	19325128	19323525	19323554	+	70	---	---
Gm15	19314091	19319435	19314091	19314531	19318995	19319435	95	---	---	---	---	19314677	19314712	-	75	19314091	19319433
Gm15	19339352	19344800	19339352	19340291	19343889	19344800	91	---	---	---	---	19343774	19343821	+	77	19339352	19344795
Gm15	19365871	19372476	19365882	19366398	19371954	19372468	96	19365865	19365870	19372477	19372482	19371717	19371736	+	75	19365873	19372473
Gm15	19377591	19384650	19377591	19377832	19384409	19384650	90	---	---	---	---	19378004	19378017	-	85	---	---
Gm15	19408466	19425150	19408469	19410086	19423500	19425138	96	19408460	19408465	19425151	19425156	19410139	19410208	-	80	19408471	19425143
Gm15	19432902	19435477	19432905	19433239	19435131	19435465	95	19432897	19432901	19435478	19435482	19433290	19433317	-	75	19432902	19435465
Gm15	19442787	19451919	19442787	19443904	19450801	19451919	98	---	---	---	---	19444102	19444116	-	86	19442790	19451915
Gm15	19463249	19468648	19463249	19463680	19468217	19468648	99	---	---	---	---	19463792	19463804	-	84	19463249	19468646
Gm15	19500364	19519954	19500364	19500589	19519732	19519954	88	---	---	---	---	19501059	19501076	-	88	---	---
Gm15	19561794	19567582	19561807	19562388	19566983	19567571	88	19561789	19561793	19567583	19567587	19562457	19562593	-	77	---	---
Gm15	19572395	19577335	19572401	19573362	19576415	19577332	91	19572390	19572394	19577336	19577340	19573416	19573459	-	88	19572396	19577330
Gm15	19611296	19632388	19611308	19611703	19631987	19632376	93	19611288	19611295	19632389	19632396	19612481	19612496	-	75	---	---
Gm15	19611913	19617304	19611915	19612162	19617048	19617294	97	19611908	19611912	19617305	19617309	19612330	19612407	-	83	---	---
Gm15	19735611	19745091	19735611	19736799	19743896	19745091	92	---	---	---	---	19736921	19736945	-	88	19735611	19745088
Gm15	19777696	19782650	19777703	19778142	19782204	19782643	96	19777683	19777695	19782651	19782663	19782000	19782053	+	72	19777702	19782641
Gm15	19797170	19800792	19797170	19797511	19800454	19800792	90	---	---	---	---	19800307	19800340	+	73	---	---
Gm15	19825669	19839621	19825673	19825981	19839316	19839621	87	19825664	19825668	19839622	19839626	19838764	19838797	+	70	19825673	19839613
Gm15	19843266	19847046	19843266	19843421	19846891	19847046	86	---	---	---	---	19843558	19843569	-	83	---	---
Gm15	19856068	19865170	19856068	19857189	19864048	19865170	97	---	---	---	---	19857389	19857403	-	86	19856085	19865168
Gm15	19856210	19864688	19856210	19856700	19864190	19864688	97	---	---	---	---	19856965	19856984	-	90	---	---
Gm15	19874964	19881355	19874964	19875478	19880840	19881355	91	---	---	---	---	19880770	19880793	+	87	19874971	19881353
Gm15	19973250	19978093	19973250	19974226	19977148	19978093	89	---	---	---	---	19974253	19974364	-	76	19973252	19978090
Gm15	19973444	19977887	19973452	19974017	19977319	19977884	92	19973439	19973443	19977888	19977892	19974107	19974148	-	83	---	---
Gm15	19990689	19999546	19990689	19991301	19998935	19999546	87	---	---	---	---	19991560	19991590	-	77	---	---
Gm15	20107979	20114809	20107979	20109657	20113146	20114809	94	---	---	---	---	20109807	20109832	-	80	20107980	20114807
Gm15	20274792	20279626	20274804	20275127	20279309	20279624	91	20274786	20274791	20279627	20279632	20275204	20275232	-	82	20274799	20279622
Gm15	20325584	20332115	20325584	20325753	20331944	20332115	89	---	---	---	---	20331837	20331857	+	71	20325597	20332111
Gm15	20339743	20344158	20339743	20340049	20343853	20344158	91	---	---	---	---	20340083	20340098	-	75	---	---
Gm15	20350274	20363888	20350288	20350476	20363690	20363878	86	20350269	20350273	20363889	20363893	20363031	20363045	+	80	---	---
Gm15	20388556	20393628	20388556	20388901	20393280	20393628	92	---	---	---	---	20393132	20393160	+	75	20388556	20393626
Gm15	20459630	20468115	20459635	20460612	20467138	20468115	99	20459625	20459629	20468116	20468120	20460870	20460898	-	72	20459636	20468113
Gm15	20483996	20494332	20483998	20485464	20492853	20494324	93	20483990	20483995	20494333	20494338	20485604	20485624	-	71	20483998	20494331
Gm15	20537725	20548101	20537725	20538818	20547008	20548101	98	---	---	---	---	20539018	20539032	-	86	20537725	20548099
Gm15	20581461	20591468	20581468	20581664	20591275	20591466	88	20581456	20581460	20591469	20591473	20582016	20582032	-	70	20581470	20591459
Gm15	20592125	20599630	20592125	20592493	20599262	20599630	93	---	---	---	---	20592546	20592562	-	82	20592125	20599628
Gm15	20608092	20622267	20608092	20612124	20618216	20622267	91	---	---	---	---	20617926	20617957	+	75	---	---
Gm15	20655361	20664324	20655361	20655582	20664100	20664324	90	---	---	---	---	20663947	20663962	+	81	20655362	20664308
Gm15	20674829	20681860	20674829	20676241	20680450	20681860	94	---	---	---	---	20680419	20680439	+	76	20674830	20681858
Gm15	20699057	20706930	20699070	20700170	20705826	20706926	98	20699052	20699056	20706931	20706935	20705665	20705678	+	100	20699071	20706924
Gm15	20739388	20744025	20739388	20739674	20743740	20744025	92	---	---	---	---	20743589	20743623	+	82	20739388	20744023
Gm15	20745207	20751618	20745207	20745649	20751186	20751618	95	---	---	---	---	20745796	20745811	-	75	20745207	20751616
Gm15	20801946	20812881	20801946	20803177	20811662	20812881	97	---	---	---	---	20811246	20811267	+	77	---	---
Gm15	20847063	20851640	20847063	20847256	20851438	20851640	91	---	---	---	---	20847410	20847450	-	73	20847071	20851638
Gm15	20938271	20943849	20938271	20938829	20943289	20943849	93	---	---	---	---	20938977	20938993	-	70	20938272	20943843
Gm15	20960312	20963920	20960312	20961446	20962785	20963920	96	---	---	---	---	20961500	20961529	-	83	20960312	20963917
Gm15	21059880	21064821	21059885	21060086	21064620	21064821	99	21059875	21059879	21064822	21064826	21060101	21060190	-	70	21059888	21064816
Gm15	21111461	21130155	21111461	21111692	21129923	21130155	88	---	---	---	---	21129068	21129129	+	77	---	---
Gm15	21123034	21128573	21123034	21123995	21127612	21128573	99	---	---	---	---	21127497	21127544	+	81	21123034	21128571
Gm15	21135420	21141425	21135420	21136350	21140495	21141425	98	---	---	---	---	21140287	21140363	+	80	---	---
Gm15	21221175	21227275	21221175	21221642	21226800	21227274	89	21221170	21221174	21227276	21227280	21221768	21221780	-	76	21221175	21227271
Gm15	21236064	21254798	21236064	21236274	21254588	21254798	96	---	---	---	---	21237143	21237154	-	91	21236064	21254779
Gm15	21300353	21310721	21300353	21300766	21310308	21310721	92	---	---	---	---	21301067	21301080	-	71	21300354	21310719
Gm15	21324112	21330594	21324112	21324875	21329828	21330594	96	---	---	---	---	21329776	21329796	+	71	---	---
Gm15	21365416	21375881	21365416	21366850	21374444	21375881	91	---	---	---	---	21374113	21374125	+	100	---	---
Gm15	21438250	21441219	21438250	21438437	21441031	21441219	94	---	---	---	---	21438520	21438567	-	72	21438259	21441215
Gm15	21474779	21485000	21474779	21475970	21483859	21485000	90	---	---	---	---	21483504	21483535	+	78	21474782	21484998
Gm15	21489534	21509757	21489534	21492748	21506531	21509757	98	---	---	---	---	21505841	21505856	+	81	21489547	21509754
Gm15	21529781	21538080	21529781	21530067	21537794	21538080	90	---	---	---	---	21530324	21530347	-	83	---	---
Gm15	21583829	21602814	21583829	21584526	21602116	21602814	92	---	---	---	---	21601271	21601284	+	85	---	---
Gm15	21600380	21612090	21600385	21602426	21610099	21612090	93	21600375	21600379	21612091	21612095	21602788	21602809	-	72	21600385	21612088
Gm15	21614524	21618841	21614526	21616211	21617080	21618836	91	21614519	21614523	21618842	21618846	21617063	21617078	+	75	21614542	21618825
Gm15	21628370	21630865	21628370	21628706	21630546	21630865	92	---	---	---	---	21630446	21630486	+	73	---	---
Gm15	21633333	21651806	21633348	21634334	21650808	21651796	94	21633328	21633332	21651807	21651811	21635081	21635097	-	76	21633338	21651801
Gm15	21636587	21646590	21636588	21637667	21645476	21646577	97	21636582	21636586	21646591	21646595	21645294	21645321	+	89	21636592	21646586
Gm15	21727429	21746105	21727429	21729358	21744175	21746105	99	---	---	---	---	21730069	21730083	-	80	21727433	21746103
Gm15	21787384	21795725	21787384	21788317	21794793	21795725	97	---	---	---	---	21794469	21794489	+	76	21787384	21795723
Gm15	21796302	21799398	21796302	21796813	21798909	21799398	93	---	---	---	---	21796886	21796918	-	78	21796304	21799396
Gm15	21816099	21820177	21816099	21818137	21818139	21820177	98	---	---	---	---	---	---	0	--	21816106	21820163
Gm15	21828259	21830582	21828270	21828459	21830387	21830576	86	21828254	21828258	21830583	21830587	21830288	21830319	+	81	21828264	21830577
Gm15	21859892	21870343	21859892	21860829	21869415	21870343	86	---	---	---	---	21861009	21861025	-	82	21859907	21870341
Gm15	21898449	21907562	21898449	21899605	21906407	21907562	98	---	---	---	---	21899866	21899923	-	72	21898451	21907560
Gm15	21920312	21927006	21920312	21921005	21926345	21926993	88	21920307	21920311	21927007	21927011	21926114	21926136	+	78	---	---
Gm15	21933934	21939099	21933934	21934319	21938714	21939099	99	---	---	---	---	21934355	21934388	-	70	21933934	21939097
Gm15	21945284	21954644	21945284	21945698	21954234	21954644	95	---	---	---	---	21953807	21953828	+	72	21945284	21954642
Gm15	21956311	21961197	21956315	21956601	21960916	21961197	91	21956305	21956310	21961198	21961203	21956699	21956715	-	70	21956324	21961195
Gm15	21980422	21986813	21980422	21981352	21985866	21986813	93	---	---	---	---	21985661	21985683	+	78	21980423	21986811
Gm15	21993564	22008547	21993564	21995513	22006596	22008547	98	---	---	---	---	21996045	21996068	-	70	21993564	22008545
Gm15	22020075	22032475	22020075	22021247	22031206	22032475	88	---	---	---	---	22021336	22021358	-	86	22020081	22032462
Gm15	22024830	22029920	22024830	22025671	22029079	22029920	98	---	---	---	---	22025714	22025783	-	82	22024831	22029917
Gm15	22061322	22066947	22061322	22061829	22066451	22066947	88	---	---	---	---	---	---	0	--	---	---
Gm15	22071819	22091143	22071819	22073468	22089512	22091143	96	---	---	---	---	22074225	22074270	-	71	22071819	22091136
Gm15	22114487	22118371	22114487	22115472	22117374	22118359	97	22114480	22114486	22118372	22118378	22115526	22115555	-	80	22114487	22118359
Gm15	22144329	22147310	22144329	22144563	22147079	22147310	87	---	---	---	---	22146968	22146979	+	91	---	---
Gm15	22160569	22175101	22160569	22161921	22173748	22175101	94	---	---	---	---	22162372	22162399	-	71	---	---
Gm15	22162628	22179983	22162628	22166254	22176164	22179983	88	---	---	---	---	22175736	22175765	+	76	---	---
Gm15	22166875	22177054	22166875	22167738	22176166	22177054	93	---	---	---	---	22175744	22175765	+	77	22166876	22177037
Gm15	22179997	22190174	22180009	22181133	22189049	22190167	94	22179992	22179996	22190175	22190179	22188743	22188757	+	80	22179997	22190165
Gm15	22288778	22293646	22288778	22288949	22293476	22293646	92	---	---	---	---	22289138	22289152	-	73	22288779	22293643
Gm15	22335785	22340445	22335787	22336066	22340158	22340437	96	22335779	22335784	22340446	22340451	22340102	22340131	+	76	22335792	22340437
Gm15	22386626	22395558	22386635	22387734	22394451	22395544	97	22386621	22386625	22395559	22395563	22387933	22387947	-	86	22386626	22395541
Gm15	22386647	22395151	22386647	22387325	22394463	22395140	97	22386642	22386646	22395152	22395156	22387579	22387598	-	80	---	---
Gm15	22425940	22431054	22425940	22426340	22430685	22431054	86	---	---	---	---	22426519	22426539	-	76	22425940	22431052
Gm15	22461270	22477948	22461270	22463195	22476037	22477948	93	---	---	---	---	22463249	22463327	-	77	22461276	22477946
Gm15	22496709	22515892	22496709	22498324	22514246	22515892	95	---	---	---	---	22498378	22498450	-	75	22496712	22515890
Gm15	22561402	22567871	22561402	22561521	22567752	22567871	95	---	---	---	---	22561768	22561786	-	78	---	---
Gm15	22616994	22625310	22616994	22620699	22621536	22625310	96	---	---	---	---	22620701	22620720	-	70	22616997	22625293
Gm15	22634919	22644981	22634919	22635989	22643908	22644981	96	---	---	---	---	22643661	22643700	+	72	22634920	22644966
Gm15	22681306	22686984	22681310	22681570	22686711	22686979	85	22681301	22681305	22686985	22686989	22681600	22681630	-	70	22681317	22686981
Gm15	22688522	22697736	22688522	22689648	22696594	22697736	90	---	---	---	---	22689741	22689754	-	100	22688522	22697733
Gm15	22739226	22747902	22739226	22740171	22746953	22747902	92	---	---	---	---	22740268	22740279	-	91	22739238	22747900
Gm15	22748732	22753908	22748735	22749562	22753138	22753899	90	22748727	22748731	22753909	22753913	22749692	22749711	-	70	22748735	22753900
Gm15	22806382	22811226	22806386	22806759	22810843	22811217	97	22806377	22806381	22811227	22811231	22806923	22806944	-	72	22806386	22811220
Gm15	22843998	22853244	22843998	22845002	22852240	22853244	99	---	---	---	---	22845142	22845155	-	71	22844000	22853242
Gm15	22895345	22912653	22895345	22897339	22910663	22912653	99	---	---	---	---	22909996	22910015	+	75	22895345	22912651
Gm15	22938998	22944908	22938998	22939367	22944516	22944897	94	22938991	22938997	22944909	22944915	22939533	22939583	-	84	22938999	22944905
Gm15	23003909	23025518	23003909	23009523	23020316	23025518	87	---	---	---	---	23009942	23009967	-	73	23003909	23025516
Gm15	23004991	23021901	23004991	23005251	23021643	23021901	88	---	---	---	---	23005496	23005532	-	75	23005002	23021895
Gm15	23007133	23027148	23007133	23011360	23023111	23027148	92	---	---	---	---	23022547	23022597	+	72	---	---
Gm15	23008498	23026400	23008498	23010404	23024476	23026400	96	---	---	---	---	23010964	23011006	-	74	23008498	23026390
Gm15	23039788	23045020	23039788	23040188	23044621	23045020	94	---	---	---	---	23044401	23044480	+	77	23039791	23045018
Gm15	23059995	23079560	23059995	23061180	23078354	23079555	93	23059988	23059994	23079561	23079567	23061872	23061894	-	73	23059996	23079552
Gm15	23068884	23078086	23068884	23069976	23076990	23078086	99	---	---	---	---	23070122	23070141	-	90	23068884	23078084
Gm15	23090575	23096059	23090575	23090967	23095627	23096059	88	---	---	---	---	23095502	23095514	+	84	23090575	23096057
Gm15	23104855	23115201	23104856	23106030	23114041	23115198	92	23104849	23104854	23115202	23115207	23106094	23106122	-	82	23104865	23115194
Gm15	23125425	23135200	23125425	23126610	23134022	23135200	98	---	---	---	---	23133723	23133765	+	72	23125430	23135198
Gm15	23202838	23222956	23202838	23204765	23221029	23222956	97	---	---	---	---	23220265	23220277	+	84	23202843	23222954
Gm15	23257235	23274161	23257235	23258811	23272557	23274161	93	---	---	---	---	23259137	23259179	-	72	23257236	23274158
Gm15	23287254	23308308	23287254	23288159	23307424	23308308	86	---	---	---	---	23288703	23288726	-	75	23287271	23308306
Gm15	23349819	23354457	23349819	23350406	23353871	23354457	93	---	---	---	---	23350430	23350443	-	71	23349819	23354440
Gm15	23410232	23418877	23410232	23410641	23418483	23418877	88	---	---	---	---	23410878	23410963	-	77	23410244	23418866
Gm15	23436497	23450233	23436497	23437688	23449033	23450233	96	---	---	---	---	23448542	23448608	+	77	23436501	23450227
Gm15	23439605	23446345	23439618	23440876	23445108	23446344	94	23439600	23439604	23446346	23446350	23441035	23441066	-	81	23439612	23446342
Gm15	23469478	23478107	23469478	23470269	23477293	23478107	88	---	---	---	---	23477078	23477094	+	76	23469478	23478103
Gm15	23521884	23526873	23521884	23522042	23526715	23526873	96	---	---	---	---	23526673	23526691	+	73	---	---
Gm15	23532277	23537910	23532277	23532387	23537800	23537910	94	---	---	---	---	23532530	23532576	-	72	---	---
Gm15	23584769	23604319	23584777	23586348	23602718	23604309	94	23584763	23584768	23604320	23604325	23601935	23601948	+	71	23584787	23604307
Gm15	23637315	23646122	23637315	23638890	23644418	23646122	89	---	---	---	---	23639034	23639077	-	72	23637317	23646120
Gm15	23676496	23695082	23676509	23676711	23694866	23695070	92	23676491	23676495	23695083	23695087	23694057	23694070	+	92	23676502	23695076
Gm15	23679798	23684185	23679798	23680471	23683509	23684185	90	---	---	---	---	23680531	23680543	-	92	23679806	23684179
Gm15	23686037	23691711	23686037	23687142	23690607	23691711	96	---	---	---	---	23690549	23690573	+	80	---	---
Gm15	23692050	23697146	23692050	23692396	23696793	23697146	89	23692044	23692049	23697147	23697152	23692529	23692554	-	84	---	---
Gm15	23729327	23749636	23729327	23730680	23748284	23749636	93	---	---	---	---	23731276	23731303	-	82	---	---
Gm15	23737707	23747107	23737707	23738912	23745902	23747107	99	---	---	---	---	23739170	23739227	-	70	23737707	23747105
Gm15	23788006	23793773	23788010	23788481	23793292	23793760	92	23788001	23788005	23793774	23793778	23788642	23788677	-	75	---	---
Gm15	23804631	23811616	23804631	23805632	23810614	23811616	99	---	---	---	---	23810381	23810397	+	76	23804632	23811614
Gm15	23866077	23886146	23866077	23867528	23884695	23886146	99	---	---	---	---	23883836	23883866	+	74	---	---
Gm15	23894376	23904079	23894376	23895488	23902978	23904079	98	---	---	---	---	23902759	23902805	+	74	23894379	23904077
Gm15	23914004	23933887	23914004	23915657	23932233	23933887	97	---	---	---	---	23916420	23916446	-	70	23914010	23933884
Gm15	23954836	23971515	23954836	23956849	23969570	23971515	94	---	---	---	---	23969018	23969033	+	75	23954836	23971503
Gm15	23977073	23986374	23977077	23978081	23985359	23986363	99	23977068	23977072	23986375	23986379	23978417	23978430	-	85	23977075	23986359
Gm15	23999360	24014612	23999360	24000646	24013339	24014612	97	---	---	---	---	24012704	24012718	+	80	23999360	24014610
Gm15	24004413	24009761	24004413	24005311	24008863	24009761	97	---	---	---	---	24008714	24008733	+	70	24004414	24009759
Gm15	24022424	24025781	24022424	24022842	24025361	24025781	89	---	---	---	---	24022936	24022952	-	70	---	---
Gm15	24061308	24081470	24061308	24062521	24080238	24081470	98	---	---	---	---	24063083	24063097	-	80	---	---
Gm15	24123970	24138667	24123975	24125580	24137051	24138663	95	24123965	24123969	24138668	24138672	24136931	24136996	+	75	24123975	24138661
Gm15	24143934	24148783	24143934	24144305	24148389	24148783	88	---	---	---	---	24148311	24148324	+	78	24143934	24148780
Gm15	24186095	24195926	24186110	24187271	24194750	24195912	99	24186090	24186094	24195927	24195931	24187529	24187586	-	70	24186111	24195923
Gm15	24203783	24225344	24203783	24205546	24223635	24225344	89	---	---	---	---	24206326	24206351	-	73	24203783	24225335
Gm15	24264714	24286511	24264714	24265206	24286020	24286511	96	---	---	---	---	24284979	24284997	+	73	---	---
Gm15	24289035	24296740	24289035	24289629	24296126	24296740	87	---	---	---	---	24289640	24289660	-	76	---	---
Gm15	24299811	24302850	24299811	24300812	24301777	24302850	85	---	---	---	---	24300859	24300890	-	71	24299811	24302847
Gm15	24308206	24321087	24308206	24308610	24320685	24321086	90	24308201	24308205	24321088	24321092	24320343	24320384	+	80	24308207	24321086
Gm15	24325368	24330695	24325380	24326338	24329714	24330688	93	24325363	24325367	24330696	24330700	24329574	24329646	+	75	24325369	24330688
Gm15	24342746	24363027	24342746	24344365	24361381	24363027	92	---	---	---	---	24345090	24345101	-	83	---	---
Gm15	24353812	24370311	24353812	24355452	24368579	24370311	88	---	---	---	---	24368004	24368023	+	75	24353812	24370309
Gm15	24367267	24373695	24367281	24367643	24373325	24373687	97	24367261	24367266	24373696	24373701	24373050	24373082	+	93	24367281	24373688
Gm15	24421037	24424933	24421037	24422027	24423943	24424933	98	---	---	---	---	24423859	24423888	+	80	24421038	24424931
Gm15	24451120	24455899	24451120	24451889	24455139	24455899	95	---	---	---	---	24454990	24455095	+	74	24451120	24455893
Gm15	24465948	24486177	24465948	24467620	24484506	24486177	99	---	---	---	---	24483746	24483758	+	84	24465949	24486172
Gm15	24498415	24503281	24498415	24498667	24503029	24503281	96	---	---	---	---	24502902	24502915	+	85	24498423	24503263
Gm15	24545801	24555146	24545801	24546139	24554808	24555146	98	---	---	---	---	24554545	24554559	+	86	---	---
Gm15	24547099	24555853	24547099	24547813	24555138	24555853	98	---	---	---	---	24554787	24554821	+	71	---	---
Gm15	24603493	24612018	24603493	24603932	24611580	24612018	93	---	---	---	---	24611301	24611324	+	70	24603502	24612015
Gm15	24680691	24684811	24680691	24681617	24683936	24684811	87	---	---	---	---	24681680	24681709	-	73	---	---
Gm15	24695915	24707061	24695915	24696647	24706317	24707061	90	---	---	---	---	24705840	24705858	+	84	24695924	24707043
Gm15	24721619	24724104	24721619	24721805	24723910	24724104	85	---	---	---	---	24721808	24721819	-	75	24721624	24724099
Gm15	24745994	24764879	24745994	24746252	24764620	24764879	93	---	---	---	---	24763718	24763742	+	84	24746004	24764877
Gm15	24749908	24759514	24749920	24751077	24758351	24759508	99	24749903	24749907	24759515	24759519	24758035	24758092	+	72	24749909	24759504
Gm15	24770780	24784524	24770780	24772603	24782726	24784524	92	---	---	---	---	24773077	24773110	-	79	24770788	24784522
Gm15	24776675	24781525	24776675	24778153	24780046	24781525	97	---	---	---	---	24780000	24780022	+	91	---	---
Gm15	24827511	24847870	24827513	24828698	24846690	24847863	94	24827506	24827510	24847871	24847875	24845941	24846040	+	71	---	---
Gm15	24860675	24879194	24860675	24861712	24878144	24879194	96	---	---	---	---	24861871	24861938	-	77	24860687	24879181
Gm15	24860888	24879113	24860888	24861631	24878357	24879113	94	---	---	---	---	24861871	24861938	-	77	---	---
Gm15	24879781	24900475	24879789	24881443	24898790	24900463	98	24879776	24879780	24900476	24900480	24897943	24897963	+	71	24879789	24900465
Gm15	24903738	24909121	24903738	24904648	24908211	24909121	99	---	---	---	---	24908095	24908166	+	83	24903738	24909119
Gm15	24911772	24927025	24911772	24912754	24926041	24927025	93	---	---	---	---	24913376	24913406	-	74	24911774	24927013
Gm15	24927028	24931555	24927028	24927518	24931081	24931555	92	---	---	---	---	24927661	24927697	-	72	24927031	24931550
Gm15	24937367	24939822	24937367	24937626	24939581	24939822	90	---	---	---	---	24939550	24939578	+	79	24937367	24939805
Gm15	24942689	24959470	24942689	24944302	24957910	24959470	91	---	---	---	---	24957783	24957855	+	75	---	---
Gm15	24981971	25002466	24981981	24983653	25000789	25002460	98	24981965	24981970	25002467	25002472	24984478	24984508	-	74	24981981	25002465
Gm15	25026282	25035493	25026294	25027297	25034489	25035491	98	25026277	25026281	25035494	25035498	25027597	25027610	-	85	25026284	25035487
Gm15	25036199	25052595	25036213	25037488	25051410	25052586	85	25036193	25036198	25052596	25052601	25050926	25050999	+	77	---	---
Gm15	25059659	25066924	25059659	25060619	25065949	25066924	94	---	---	---	---	25065746	25065768	+	78	25059659	25066921
Gm15	25085628	25092073	25085628	25087203	25090535	25092073	93	---	---	---	---	25090389	25090413	+	76	25085629	25092070
Gm15	25096952	25106318	25096952	25097954	25105320	25106318	97	---	---	---	---	25104952	25105026	+	72	25096952	25106314
Gm15	25151396	25171690	25151396	25152629	25170520	25171690	94	---	---	---	---	25169794	25169807	+	92	25151397	25171688
Gm15	25154308	25157665	25154308	25155054	25156903	25157665	92	---	---	---	---	25155120	25155154	-	85	25154324	25157662
Gm15	25194189	25207923	25194189	25194971	25207041	25207923	85	---	---	---	---	25195434	25195455	-	81	---	---
Gm15	25224241	25243267	25224241	25227287	25240231	25243267	88	---	---	---	---	25227832	25227855	-	75	---	---
Gm15	25250718	25271675	25250718	25250905	25271488	25271675	90	---	---	---	---	25270459	25270483	+	84	---	---
Gm15	25263263	25266854	25263263	25264060	25266057	25266854	96	---	---	---	---	25264062	25264085	-	83	---	---
Gm15	25270332	25277893	25270337	25271278	25276908	25277882	90	25270326	25270331	25277894	25277899	25271488	25271527	-	77	25270332	25277878
Gm15	25290344	25309670	25290344	25291965	25308061	25309670	96	---	---	---	---	25307360	25307379	+	85	25290346	25309665
Gm15	25314484	25321911	25314484	25315660	25320730	25321911	89	25314479	25314483	25321912	25321916	25320569	25320588	+	95	25314485	25321908
Gm15	25332919	25353877	25332919	25334047	25352724	25353877	92	---	---	---	---	25334831	25334848	-	77	25332919	25353868
Gm15	25336373	25352702	25336373	25338026	25351048	25352702	98	---	---	---	---	25338636	25338654	-	84	25336373	25352696
Gm15	25359691	25365061	25359691	25360600	25364152	25365061	99	---	---	---	---	25364038	25364107	+	82	25359691	25365057
Gm15	25374259	25393596	25374259	25376067	25391789	25393596	93	---	---	---	---	25376747	25376762	-	81	25374262	25393594
Gm15	25394339	25399923	25394339	25395355	25398907	25399923	99	---	---	---	---	25395422	25395469	-	81	---	---
Gm15	25417078	25428191	25417078	25417689	25427584	25428191	86	---	---	---	---	25418151	25418167	-	70	---	---
Gm15	25417686	25431851	25417689	25417799	25431726	25431837	95	25417680	25417685	25431852	25431857	25418411	25418496	-	72	25417689	25431846
Gm15	25434405	25439432	25434405	25434942	25438898	25439432	94	---	---	---	---	25435103	25435140	-	89	25434405	25439428
Gm15	25440151	25448656	25440151	25440462	25448345	25448656	94	---	---	---	---	25440709	25440737	-	79	---	---
Gm15	25472962	25476889	25472962	25473994	25475857	25476889	99	---	---	---	---	25475773	25475801	+	79	25472962	25476887
Gm15	25490199	25509833	25490199	25491609	25508423	25509833	99	---	---	---	---	25492339	25492358	-	80	---	---
Gm15	25508277	25512021	25508290	25508887	25511411	25512011	92	25508272	25508276	25512022	25512026	25511286	25511309	+	70	---	---
Gm15	25530751	25544257	25530764	25531541	25543482	25544256	92	25530746	25530750	25544258	25544262	25531904	25531943	-	75	25530754	25544254
Gm15	25568302	25573588	25568302	25568739	25573191	25573588	89	---	---	---	---	25568847	25568859	-	84	25568303	25573582
Gm15	25578319	25587728	25578319	25578892	25587160	25587728	86	---	---	---	---	25586868	25586883	+	75	---	---
Gm15	25604246	25609571	25604246	25605124	25608661	25609571	93	---	---	---	---	25608512	25608531	+	70	25604248	25609568
Gm15	25627972	25643666	25627972	25629939	25641688	25643662	92	25627967	25627971	25643667	25643671	25630477	25630492	-	87	---	---
Gm15	25628597	25643309	25628597	25629583	25642335	25643309	91	---	---	---	---	25641858	25641885	+	71	25628598	25643290
Gm15	25644872	25661814	25644872	25646809	25659877	25661814	99	---	---	---	---	25647442	25647461	-	75	25644872	25661811
Gm15	25680891	25685796	25680891	25681257	25685430	25685796	85	---	---	---	---	25685245	25685279	+	80	25680891	25685791
Gm15	25720694	25726014	25720694	25721664	25725052	25726014	93	---	---	---	---	25721731	25721778	-	81	25720697	25726012
Gm15	25755921	25765912	25755921	25756379	25765460	25765912	87	---	---	---	---	25756662	25756690	-	75	25755928	25765894
Gm15	25766337	25786233	25766337	25768008	25784572	25786233	96	---	---	---	---	25768780	25768806	-	70	25766340	25786231
Gm15	25790326	25798864	25790326	25791370	25797873	25798864	90	---	---	---	---	25791626	25791654	-	75	25790326	25798862
Gm15	25838561	25853621	25838561	25839123	25853067	25853621	90	---	---	---	---	25852369	25852382	+	85	---	---
Gm15	25839952	25855128	25839952	25840495	25854581	25855128	90	---	---	---	---	25853920	25853931	+	91	25839956	25855127
Gm15	25901906	25920230	25901906	25902259	25919878	25920230	89	---	---	---	---	25902664	25902681	-	83	---	---
Gm15	25904682	25914759	25904687	25906110	25913326	25914756	93	25904674	25904681	25914760	25914767	25913034	25913050	+	70	---	---
Gm15	25921174	25930801	25921174	25921646	25930330	25930801	87	---	---	---	---	25921683	25921783	-	73	25921177	25930799
Gm15	25975742	25990900	25975742	25975866	25990775	25990900	91	---	---	---	---	25976587	25976612	-	100	25975744	25990894
Gm15	25988439	26003504	25988439	25989602	26002340	26003504	97	---	---	---	---	26001715	26001733	+	84	25988448	26003492
Gm15	25988869	26003190	25988869	25989288	26002771	26003190	96	---	---	---	---	26002217	26002301	+	71	25988883	26003185
Gm15	26058849	26071109	26058849	26059164	26070794	26071109	95	---	---	---	---	26070422	26070441	+	100	26058857	26071104
Gm15	26094260	26110254	26094260	26096496	26108102	26110254	88	---	---	---	---	26107579	26107595	+	70	26094260	26110252
Gm15	26095514	26110108	26095514	26096299	26109316	26110108	88	---	---	---	---	26096792	26096806	-	86	---	---
Gm15	26125030	26135400	26125030	26125895	26134536	26135400	93	---	---	---	---	26126258	26126327	-	80	---	---
Gm15	26141757	26147789	26141757	26142224	26147311	26147789	91	---	---	---	---	26142373	26142395	-	91	26141765	26147787
Gm15	26181415	26197601	26181415	26182770	26196261	26197601	98	---	---	---	---	26195656	26195680	+	100	26181415	26197599
Gm15	26219060	26231490	26219060	26222918	26227636	26231490	99	---	---	---	---	26222998	26223082	-	71	26219060	26231485
Gm15	26244439	26247859	26244439	26244539	26247758	26247859	94	---	---	---	---	26247611	26247630	+	75	---	---
Gm15	26290059	26303968	26290059	26290342	26303699	26303968	86	---	---	---	---	26290994	26291010	-	82	---	---
Gm15	26290237	26298340	26290237	26290544	26298031	26298340	87	---	---	---	---	26290877	26290918	-	73	---	---
Gm15	26368719	26375356	26368719	26369208	26374869	26375356	87	---	---	---	---	26374730	26374763	+	76	---	---
Gm15	26369875	26372692	26369875	26370401	26372147	26372692	91	---	---	---	---	26372047	26372087	+	73	26369875	26372688
Gm15	26391366	26409323	26391366	26393890	26406793	26409323	94	---	---	---	---	26406652	26406679	+	78	---	---
Gm15	26393873	26412087	26393881	26395068	26410900	26412087	96	26393868	26393872	26412088	26412092	26410212	26410256	+	77	26393876	26412083
Gm15	26415225	26435706	26415225	26416416	26434516	26435706	95	---	---	---	---	26433973	26433993	+	80	26415234	26435701
Gm15	26419035	26439419	26419035	26422735	26435700	26439419	93	---	---	---	---	26423318	26423335	-	83	26419045	26439417
Gm15	26467599	26479102	26467599	26468483	26478207	26479102	94	---	---	---	---	26477721	26477745	+	76	26467613	26479096
Gm15	26505632	26510350	26505644	26506454	26509511	26510337	90	26505626	26505631	26510351	26510356	26509453	26509478	+	92	---	---
Gm15	26511867	26519703	26511869	26513324	26518283	26519694	88	26511862	26511866	26519704	26519708	26513465	26513494	-	80	26511869	26519702
Gm15	26532672	26538086	26532672	26533586	26537160	26538086	95	---	---	---	---	26537008	26537027	+	70	26532672	26538075
Gm15	26539497	26547166	26539512	26540136	26546538	26547157	86	26539492	26539496	26547167	26547171	26540397	26540451	-	80	---	---
Gm15	26590118	26595487	26590118	26590986	26594605	26595487	90	---	---	---	---	26591115	26591134	-	70	26590118	26595484
Gm15	26601946	26616822	26601946	26602211	26616557	26616822	98	---	---	---	---	26602700	26602786	-	72	26601946	26616810
Gm15	26642578	26662258	26642583	26643619	26661239	26662255	90	26642572	26642577	26662259	26662264	26644204	26644222	-	73	26642582	26662257
Gm15	26642894	26661999	26642894	26643363	26661530	26661999	90	---	---	---	---	26644204	26644222	-	73	26642908	26661980
Gm15	26646131	26651599	26646131	26647095	26650635	26651599	96	---	---	---	---	26650510	26650557	+	79	26646136	26651597
Gm15	26678584	26698119	26678584	26680209	26696524	26698119	95	---	---	---	---	26696405	26696475	+	78	---	---
Gm15	26720776	26739978	26720790	26721794	26738973	26739977	99	26720770	26720775	26739979	26739984	26722461	26722476	-	81	26720790	26739975
Gm15	26727263	26737194	26727263	26728455	26736015	26737194	91	---	---	---	---	26728772	26728833	-	74	26727263	26737177
Gm15	26745947	26762654	26745947	26746279	26762322	26762654	97	---	---	---	---	26746931	26746990	-	75	26745965	26762648
Gm15	26767640	26785265	26767640	26769086	26783830	26785265	94	---	---	---	---	26769307	26769357	-	78	26767640	26785249
Gm15	26846405	26855189	26846405	26846970	26854587	26855189	90	---	---	---	---	26854344	26854368	+	72	26846421	26855176
Gm15	26897155	26915773	26897155	26897266	26915663	26915773	95	---	---	---	---	26914948	26915037	+	73	26897173	26915771
Gm15	26915773	26930796	26915773	26916586	26929994	26930796	93	---	---	---	---	26929663	26929685	+	91	---	---
Gm15	26921117	26928914	26921122	26921821	26928203	26928903	95	26921112	26921116	26928915	26928919	26927925	26927942	+	88	26921117	26928908
Gm15	26921355	26928830	26921355	26921749	26928436	26928830	94	---	---	---	---	26928385	26928403	+	78	---	---
Gm15	26952289	26972823	26952293	26953895	26971215	26972820	96	26952284	26952288	26972824	26972828	26954650	26954759	-	93	26952294	26972817
Gm15	26974800	26992589	26974802	26976400	26991014	26992582	93	26974795	26974799	26992590	26992594	26977112	26977130	-	84	---	---
Gm15	27003141	27013275	27003142	27004237	27012194	27013275	92	27003136	27003140	27013276	27013280	27011898	27011912	+	80	27003143	27013273
Gm15	27016602	27019749	27016602	27017048	27019302	27019749	97	---	---	---	---	27017091	27017161	-	81	---	---
Gm15	27024205	27034190	27024205	27025456	27032939	27034190	99	---	---	---	---	27032617	27032680	+	73	27024207	27034187
Gm15	27056695	27067241	27056695	27057948	27065952	27067241	90	---	---	---	---	27065569	27065589	+	76	27056701	27067238
Gm15	27080000	27090252	27080000	27081103	27089116	27090252	89	---	---	---	---	27081399	27081413	-	80	27080001	27090250
Gm15	27120966	27130647	27120966	27122053	27129560	27130647	99	---	---	---	---	27129226	27129272	+	76	27120966	27130645
Gm15	27142451	27145195	27142451	27143037	27144645	27145195	91	---	---	---	---	27144545	27144585	+	73	27142451	27145192
Gm15	27164795	27171294	27164795	27165769	27170322	27171294	99	---	---	---	---	27170130	27170152	+	78	27164795	27171292
Gm15	27184401	27206073	27184401	27184596	27205878	27206073	96	---	---	---	---	27185631	27185650	-	70	27184408	27206061
Gm15	27186597	27198926	27186597	27188422	27197138	27198926	91	---	---	---	---	27188845	27188858	-	71	27186600	27198917
Gm15	27201926	27210501	27201926	27202218	27210210	27210501	95	---	---	---	---	27209861	27209879	+	84	27201930	27210498
Gm15	27212939	27222933	27212939	27214228	27221631	27222920	99	27212932	27212938	27222934	27222940	27221305	27221372	+	72	27212942	27222918
Gm15	27245954	27265688	27245954	27247372	27264294	27265688	92	---	---	---	---	27248089	27248132	-	70	27245954	27265685
Gm15	27252027	27264009	27252027	27253807	27262169	27264009	88	---	---	---	---	27253834	27253935	-	72	27252033	27264007
Gm15	27253305	27263822	27253305	27253620	27263508	27263822	93	---	---	---	---	27253834	27253935	-	72	---	---
Gm15	27295736	27315272	27295736	27297405	27313606	27315272	96	---	---	---	---	27312870	27312883	+	71	---	---
Gm15	27330287	27350615	27330287	27331941	27348942	27350615	98	---	---	---	---	27332098	27332111	-	71	27330288	27350613
Gm15	27369835	27375558	27369835	27371170	27374266	27375558	87	---	---	---	---	27371283	27371313	-	77	---	---
Gm15	27386198	27401256	27386198	27387476	27399968	27401256	97	---	---	---	---	27387594	27387608	-	73	---	---
Gm15	27420535	27440623	27420535	27421163	27440008	27440623	91	---	---	---	---	27439920	27439932	+	92	27420542	27440614
Gm15	27427043	27430711	27427043	27428180	27429574	27430711	98	---	---	---	---	27428266	27428280	-	73	27427043	27430708
Gm15	27444720	27461868	27444720	27446386	27460201	27461868	92	---	---	---	---	27459653	27459666	+	71	27444727	27461866
Gm15	27448783	27458952	27448783	27449906	27457827	27458952	96	---	---	---	---	27450274	27450302	-	72	27448783	27458949
Gm15	27484312	27494479	27484312	27485948	27492806	27494479	93	---	---	---	---	27486202	27486218	-	82	27484312	27494471
Gm15	27500991	27520846	27500991	27502614	27519224	27520846	94	---	---	---	---	27503378	27503404	-	70	27500991	27520844
Gm15	27533001	27538792	27533001	27534623	27537139	27538792	94	---	---	---	---	27537013	27537036	+	91	27533002	27538790
Gm15	27555870	27562418	27555870	27556385	27561903	27562418	99	---	---	---	---	27556503	27556521	-	73	27555871	27562416
Gm15	27583972	27588294	27583972	27584490	27587789	27588294	87	---	---	---	---	27587681	27587693	+	92	---	---
Gm15	27594094	27605906	27594094	27595239	27604815	27605906	89	---	---	---	---	27595531	27595545	-	80	27594094	27605903
Gm15	27630555	27637825	27630555	27631613	27636768	27637825	92	---	---	---	---	27631670	27631706	-	75	---	---
Gm15	27642451	27649251	27642461	27644130	27647606	27649251	97	27642446	27642450	27649252	27649256	27647472	27647489	+	88	27642457	27649249
Gm15	27667912	27672397	27667912	27668037	27672272	27672397	88	---	---	---	---	27672093	27672110	+	77	27667928	27672395
Gm15	27709636	27718395	27709636	27710437	27717596	27718395	94	---	---	---	---	27717387	27717407	+	76	---	---
Gm15	27742381	27761165	27742381	27744979	27758569	27761165	94	---	---	---	---	27745563	27745583	-	71	---	---
Gm15	27765812	27771366	27765826	27766788	27770393	27771355	99	27765806	27765811	27771367	27771372	27766854	27766901	-	81	27765813	27771364
Gm15	27783619	27803358	27783619	27785616	27801362	27803358	99	---	---	---	---	27786365	27786377	-	92	27783623	27803356
Gm15	27811076	27824455	27811084	27812236	27823290	27824443	99	27811071	27811075	27824456	27824460	27812677	27812717	-	97	---	---
Gm15	27852296	27867991	27852296	27853812	27866389	27867990	92	27852291	27852295	27867992	27867996	27866269	27866334	+	77	27852296	27867980
Gm15	27883692	27894093	27883692	27884869	27892915	27894093	98	---	---	---	---	27892538	27892559	+	77	27883692	27894091
Gm15	27898211	27907463	27898211	27899305	27906364	27907463	99	---	---	---	---	27899464	27899492	-	86	27898211	27907461
Gm15	27925726	27937776	27925726	27926126	27937376	27937776	92	---	---	---	---	27926640	27926676	-	70	27925729	27937774
Gm15	27940277	27961714	27940277	27941164	27960827	27961714	96	---	---	---	---	27942132	27942148	-	70	27940277	27961700
Gm15	27962528	27977795	27962530	27963349	27976972	27977791	97	27962522	27962527	27977796	27977801	27976332	27976347	+	75	---	---
Gm15	27963650	27980873	27963650	27965890	27978625	27980873	85	---	---	---	---	27978269	27978300	+	75	---	---
Gm15	27975486	27994514	27975486	27975884	27994120	27994514	89	---	---	---	---	27993241	27993264	+	79	27975493	27994512
Gm15	28013900	28020832	28013900	28014625	28020100	28020832	93	---	---	---	---	28014811	28014832	-	86	---	---
Gm15	28041714	28058681	28041715	28044309	28056116	28058680	89	28041709	28041713	28058682	28058686	28055652	28055664	+	92	28041720	28058678
Gm15	28126527	28131740	28126527	28127258	28131007	28131740	97	---	---	---	---	28127322	28127389	-	82	28126544	28131730
Gm15	28187079	28194373	28187079	28187465	28193984	28194373	91	---	---	---	---	28193899	28193924	+	76	---	---
Gm15	28260871	28272575	28260883	28261175	28272274	28272568	85	28260866	28260870	28272576	28272580	28261522	28261556	-	80	---	---
Gm15	28276661	28295164	28276661	28277431	28294384	28295164	96	---	---	---	---	28293826	28293847	+	72	---	---
Gm15	28278865	28294394	28278873	28279415	28293839	28294384	98	28278860	28278864	28294395	28294399	28280112	28280126	-	80	28278879	28294382
Gm15	28295990	28299105	28295990	28296632	28298464	28299105	91	---	---	---	---	---	---	0	--	28295999	28299103
Gm15	28327003	28328400	28327003	28327682	28327722	28328400	91	---	---	---	---	---	---	0	--	---	---
Gm15	28343058	28358233	28343058	28343735	28357552	28358233	87	---	---	---	---	28357221	28357243	+	78	---	---
Gm15	28346295	28355905	28346295	28347543	28354657	28355905	99	---	---	---	---	28354321	28354388	+	70	28346295	28355903
Gm15	28360082	28371930	28360082	28360837	28371159	28371930	91	---	---	---	---	28361289	28361305	-	70	28360082	28371923
Gm15	28377845	28382969	28377845	28378515	28382301	28382969	96	---	---	---	---	28382157	28382202	+	82	---	---
Gm15	28410122	28419564	28410132	28411132	28418550	28419550	99	28410117	28410121	28419565	28419569	28411411	28411457	-	74	28410126	28419555
Gm15	28447803	28457069	28447803	28448804	28456068	28457069	99	---	---	---	---	28449142	28449155	-	85	28447803	28457067
Gm15	28478144	28494674	28478144	28479747	28493078	28494674	96	---	---	---	---	28479801	28479867	-	77	28478152	28494672
Gm15	28513570	28528085	28513578	28515212	28526455	28528078	95	28513565	28513569	28528086	28528090	28526339	28526406	+	79	28513570	28528075
Gm15	28534186	28547616	28534186	28535009	28546791	28547616	92	---	---	---	---	28546609	28546639	+	74	28534191	28547606
Gm15	28569385	28573144	28569385	28569870	28572651	28573144	90	---	---	---	---	---	---	0	--	---	---
Gm15	28618762	28626760	28618762	28618984	28626537	28626760	97	---	---	---	---	28619335	28619362	-	75	---	---
Gm15	28653202	28667376	28653202	28653659	28666916	28667376	90	---	---	---	---	28654166	28654187	-	72	28653209	28667367
Gm15	28682763	28694381	28682763	28683088	28694056	28694381	94	---	---	---	---	28693690	28693745	+	73	---	---
Gm15	28694056	28710950	28694056	28694724	28710285	28710950	97	---	---	---	---	28695478	28695500	-	78	28694060	28710937
Gm15	28740716	28744322	28740716	28741237	28743800	28744322	96	---	---	---	---	---	---	0	--	---	---
Gm15	28764294	28779740	28764302	28764984	28779050	28779732	94	28764289	28764293	28779741	28779745	28765555	28765573	-	73	---	---
Gm15	28807242	28828444	28807245	28807687	28827997	28828439	96	28807237	28807241	28828445	28828449	28827073	28827159	+	72	28807252	28828440
Gm15	28807467	28828424	28807467	28807975	28827913	28828424	92	---	---	---	---	28827073	28827159	+	72	---	---
Gm15	28836550	28858104	28836554	28838496	28856231	28858104	95	28836545	28836549	28858105	28858109	28855382	28855402	+	71	28836552	28858103
Gm15	28870706	28887337	28870706	28871248	28886800	28887337	87	---	---	---	---	28886148	28886163	+	75	---	---
Gm15	28871283	28879498	28871283	28872237	28878544	28879498	99	---	---	---	---	28878257	28878285	+	72	28871283	28879496
Gm15	28909508	28915107	28909508	28909749	28914866	28915107	87	---	---	---	---	28909798	28909818	-	85	---	---
Gm15	28925915	28942453	28925922	28927560	28940790	28942446	97	28925910	28925914	28942454	28942458	28940146	28940164	+	84	28925922	28942448
Gm15	28946059	28952437	28946059	28946310	28952179	28952437	90	---	---	---	---	28946421	28946433	-	76	28946059	28952436
Gm15	28969889	28990089	28969889	28970992	28988984	28990089	98	---	---	---	---	28988104	28988120	+	82	28969889	28990085
Gm15	28978721	28988726	28978721	28979989	28987458	28988726	99	---	---	---	---	28980249	28980316	-	72	28978722	28988724
Gm15	29005795	29025405	29005795	29007469	29023732	29025405	99	---	---	---	---	29022964	29022976	+	84	29005795	29025403
Gm15	29050632	29053585	29050632	29051339	29052861	29053585	88	---	---	---	---	29052809	29052846	+	73	---	---
Gm15	29056641	29063206	29056654	29057167	29062693	29063206	93	29056635	29056640	29063207	29063212	---	---	0	--	29056643	29063196
Gm15	29066454	29077531	29066454	29066818	29077169	29077531	91	---	---	---	---	---	---	0	--	---	---
Gm15	29096749	29111968	29096749	29097738	29110980	29111968	96	---	---	---	---	29097792	29097859	-	77	---	---
Gm15	29112648	29118267	29112661	29113893	29117022	29118254	92	29112641	29112647	29118268	29118274	---	---	0	--	29112652	29118256
Gm15	29120774	29140856	29120774	29121119	29140488	29140856	88	---	---	---	---	29139553	29139575	+	91	29120791	29140847
Gm15	29120853	29131195	29120858	29121383	29130666	29131183	89	29120848	29120852	29131196	29131200	---	---	0	--	29120853	29131185
Gm15	29145574	29162151	29145575	29145973	29161738	29162140	86	29145569	29145573	29162152	29162156	29146701	29146718	-	72	---	---
Gm15	29167531	29172897	29167531	29168440	29171988	29172897	97	---	---	---	---	29168482	29168551	-	84	29167531	29172894
Gm15	29174215	29194898	29174215	29174733	29194386	29194898	96	---	---	---	---	29175703	29175716	-	71	---	---
Gm15	29176458	29193633	29176458	29178405	29191705	29193633	98	---	---	---	---	29179037	29179052	-	81	29176458	29193631
Gm15	29222001	29240662	29222001	29224050	29238627	29240662	99	---	---	---	---	29224747	29224761	-	80	29222002	29240657
Gm15	29241828	29250867	29241828	29242831	29249854	29250857	99	29241823	29241827	29250868	29250872	29243168	29243181	-	85	29241829	29250854
Gm15	29260652	29265667	29260652	29261797	29264525	29265667	98	---	---	---	---	29264496	29264523	+	78	29260654	29265665
Gm15	29267911	29287309	29267911	29268678	29286555	29287309	86	---	---	---	---	29285711	29285751	+	70	---	---
Gm15	29270171	29290053	29270181	29270537	29289697	29290047	88	29270165	29270170	29290054	29290059	29271388	29271429	-	76	---	---
Gm15	29275326	29285756	29275332	29276505	29284565	29285741	98	29275321	29275325	29285757	29285761	29284188	29284209	+	77	29275332	29285750
Gm15	29307505	29328070	29307505	29308125	29327461	29328070	92	---	---	---	---	29326796	29326837	+	71	---	---
Gm15	29340027	29348174	29340031	29341579	29346628	29348169	87	29340022	29340026	29348175	29348179	29346418	29346430	+	76	29340033	29348160
Gm15	29343346	29357239	29343346	29343763	29356823	29357239	87	---	---	---	---	29344268	29344318	-	84	29343356	29357232
Gm15	29345637	29348649	29345637	29345913	29348375	29348649	93	---	---	---	---	---	---	0	--	29345638	29348647
Gm15	29358069	29370505	29358069	29359400	29369172	29370505	93	---	---	---	---	29359774	29359792	-	84	29358071	29370503
Gm15	29371081	29391827	29371081	29371690	29391269	29391827	85	---	---	---	---	29390388	29390407	+	70	29371089	29391815
Gm15	29381840	29391176	29381846	29382850	29390158	29391162	99	29381835	29381839	29391177	29391181	29389930	29389987	+	70	29381845	29391160
Gm15	29392648	29412783	29392648	29393762	29411682	29412783	93	---	---	---	---	29394472	29394489	-	88	29392649	29412780
Gm15	29396195	29406176	29396195	29397464	29404907	29406176	99	---	---	---	---	29397721	29397788	-	72	29396195	29406171
Gm15	29420828	29430088	29420828	29421834	29429082	29430088	99	---	---	---	---	29421970	29421983	-	71	29420829	29430082
Gm15	29432390	29451652	29432390	29434325	29449699	29451652	98	---	---	---	---	29435072	29435084	-	84	29432390	29451650
Gm15	29457380	29475449	29457394	29459455	29473376	29475437	99	29457374	29457379	29475450	29475455	29472685	29472700	+	81	29457382	29475437
Gm15	29496379	29513872	29496393	29497574	29512696	29513866	95	29496373	29496378	29513873	29513878	29512218	29512285	+	77	29496390	29513868
Gm15	29511166	29514596	29511166	29511527	29514250	29514596	85	---	---	---	---	29511620	29511646	-	81	29511171	29514580
Gm15	29529553	29544109	29529553	29529880	29543782	29544109	91	---	---	---	---	29530522	29530546	-	76	29529558	29544098
Gm15	29531686	29541462	29531686	29532202	29540946	29541462	99	---	---	---	---	29532318	29532335	-	88	29531687	29541460
Gm15	29556749	29572497	29556759	29557203	29572039	29572483	87	29556743	29556748	29572498	29572503	29571915	29571935	+	80	29556753	29572480
Gm15	29578607	29587055	29578607	29579706	29585956	29587055	98	---	---	---	---	29585779	29585792	+	100	29578607	29587053
Gm15	29605682	29610562	29605695	29606659	29609596	29610548	94	29605677	29605681	29610563	29610567	29606687	29606772	-	77	29605695	29610546
Gm15	29610564	29618714	29610564	29610998	29618269	29618714	87	---	---	---	---	29611044	29611144	-	71	---	---
Gm15	29618727	29622919	29618727	29619472	29622173	29622919	92	---	---	---	---	29619570	29619581	-	91	29618727	29622917
Gm15	29654842	29659544	29654842	29655140	29659246	29659544	96	---	---	---	---	29655309	29655332	-	79	29654843	29659542
Gm15	29763741	29766510	29763741	29764020	29766223	29766510	86	---	---	---	---	29764064	29764114	-	80	---	---
Gm15	29782000	29797059	29782000	29782532	29796524	29797059	91	---	---	---	---	29783062	29783090	-	82	29782001	29797040
Gm15	29787210	29796421	29787210	29788293	29795336	29796421	97	---	---	---	---	29795166	29795193	+	89	---	---
Gm15	29802527	29818736	29802527	29802672	29818590	29818736	93	---	---	---	---	29817824	29817866	+	72	---	---
Gm15	29854106	29868684	29854108	29855781	29867008	29868680	98	29854101	29854105	29868685	29868689	29866482	29866501	+	70	29854108	29868674
Gm15	29920507	29939479	29920507	29920751	29939235	29939479	97	---	---	---	---	29938412	29938501	+	73	29920508	29939475
Gm15	29923281	29939237	29923293	29924942	29937634	29939235	95	29923273	29923280	29939238	29939245	29937082	29937097	+	75	29923289	29939233
Gm15	29940991	29949468	29940991	29941968	29948490	29949468	99	---	---	---	---	29948206	29948234	+	75	29940992	29949466
Gm15	29963013	29983407	29963013	29964811	29981627	29983407	94	---	---	---	---	29980967	29981005	+	74	29963016	29983405
Gm15	30012863	30022129	30012863	30013862	30021130	30022129	99	---	---	---	---	30014190	30014212	-	73	30012863	30022127
Gm15	30030757	30047494	30030757	30031356	30046881	30047494	91	---	---	---	---	30031959	30032005	-	70	30030775	30047491
Gm15	30050254	30056568	30050267	30051413	30055415	30056562	99	30050248	30050253	30056569	30056574	30055314	30055329	+	75	30050269	30056557
Gm15	30068941	30081192	30068941	30069623	30080509	30081192	92	---	---	---	---	30070118	30070158	-	80	30068956	30081190
Gm15	30081512	30096566	30081512	30082544	30095502	30096566	92	---	---	---	---	30083162	30083192	-	80	---	---
Gm15	30081582	30096256	30081582	30082266	30095572	30096256	95	---	---	---	---	30082880	30082911	-	93	---	---
Gm15	30103118	30114898	30103125	30103370	30114650	30114895	95	30103113	30103117	30114899	30114903	30114086	30114120	+	74	---	---
Gm15	30124305	30139561	30124311	30124458	30139411	30139558	85	30124299	30124304	30139562	30139567	30138664	30138677	+	78	---	---
Gm15	30127939	30139044	30127939	30129504	30137499	30139044	87	---	---	---	---	30137104	30137139	+	72	---	---
Gm15	30149753	30152131	30149753	30150003	30151873	30152131	89	---	---	---	---	30150005	30150035	-	70	30149753	30152129
Gm15	30171256	30183102	30171256	30172365	30181972	30183102	91	---	---	---	---	30181708	30181747	+	70	30171256	30183099
Gm15	30228884	30246269	30228884	30230415	30244751	30246269	96	---	---	---	---	30231080	30231095	-	81	30228884	30246250
Gm15	30261352	30266829	30261362	30262298	30265895	30266817	89	30261347	30261351	30266830	30266834	30265778	30265825	+	81	30261358	30266827
Gm15	30275785	30290808	30275789	30277348	30289237	30290794	96	30275779	30275784	30290809	30290814	30288731	30288744	+	71	30275789	30290792
Gm15	30295322	30301446	30295330	30296394	30300375	30301446	95	30295316	30295321	30301447	30301452	30300178	30300205	+	71	30295325	30301444
Gm15	30304432	30310108	30304432	30304568	30309971	30310108	92	---	---	---	---	30304681	30304696	-	93	---	---
Gm15	30337344	30346480	30337344	30338416	30345371	30346467	96	30337339	30337343	30346481	30346485	30338580	30338607	-	89	30337348	30346465
Gm15	30382807	30393996	30382807	30382979	30393818	30393990	91	30382802	30382806	30393997	30394001	30383478	30383507	-	76	30382807	30393992
Gm15	30404064	30410606	30404064	30404790	30409879	30410606	94	---	---	---	---	30409625	30409642	+	77	30404064	30410587
Gm15	30412950	30418678	30412951	30413251	30418372	30418674	87	30412945	30412949	30418679	30418683	30418118	30418151	+	70	30412960	30418677
Gm15	30480040	30496819	30480040	30481152	30495696	30496808	95	30480035	30480039	30496820	30496824	30481825	30481851	-	77	---	---
Gm15	30488813	30493141	30488813	30488939	30493015	30493141	97	---	---	---	---	30489078	30489099	-	81	30488823	30493137
Gm15	30506098	30519038	30506098	30506605	30518566	30519038	88	---	---	---	---	30518030	30518043	+	78	30506116	30519036
Gm15	30527851	30535628	30527851	30528526	30534968	30535628	88	---	---	---	---	30528836	30528849	-	71	---	---
Gm15	30538444	30546526	30538444	30539343	30545606	30546524	86	30538438	30538443	30546527	30546532	30545334	30545352	+	78	30538456	30546523
Gm15	30560079	30567027	30560079	30560564	30566542	30567027	94	---	---	---	---	30560819	30560832	-	71	30560079	30567025
Gm15	30573844	30579276	30573844	30574804	30578302	30579276	92	---	---	---	---	30574871	30574918	-	81	30573844	30579274
Gm15	30598769	30605279	30598769	30599212	30604836	30605279	98	---	---	---	---	30599393	30599435	-	72	30598769	30605277
Gm15	30608334	30629345	30608334	30609998	30627740	30629345	93	---	---	---	---	30627609	30627694	+	76	30608338	30629343
Gm15	30638310	30644115	30638310	30639419	30643003	30644115	97	---	---	---	---	30639467	30639498	-	71	30638311	30644113
Gm15	30663959	30683607	30663959	30665965	30681601	30683607	99	---	---	---	---	30680841	30680853	+	84	30663959	30683605
Gm15	30696187	30710262	30696199	30696709	30709741	30710251	86	30696182	30696186	30710263	30710267	30696945	30696980	-	80	---	---
Gm15	30724768	30739931	30724768	30726307	30738381	30739931	97	---	---	---	---	30738266	30738326	+	72	30724768	30739917
Gm15	30760180	30780188	30760180	30761842	30778515	30780188	98	---	---	---	---	30777724	30777750	+	70	30760180	30780186
Gm15	30786633	30805412	30786633	30787636	30804409	30805412	98	---	---	---	---	30788303	30788318	-	81	30786633	30805410
Gm15	30791966	30801462	30791977	30792980	30800463	30801459	98	30791960	30791965	30801463	30801468	30793255	30793309	-	70	30791968	30801455
Gm15	30808262	30828347	30808271	30808726	30827885	30828340	89	30808257	30808261	30828348	30828352	30809622	30809638	-	82	30808269	30828328
Gm15	30820410	30827643	30820410	30821538	30826515	30827643	98	---	---	---	---	30821679	30821693	-	86	30820410	30827638
Gm15	30838634	30843995	30838634	30839048	30843581	30843995	97	---	---	---	---	30843456	30843468	+	84	30838634	30843991
Gm15	30910359	30916170	30910361	30910606	30915920	30916170	87	30910354	30910358	30916171	30916175	30910755	30910792	-	71	---	---
Gm15	30929436	30932841	30929436	30929949	30932350	30932841	94	---	---	---	---	30930008	30930069	-	75	30929436	30932839
Gm15	30944207	30949306	30944207	30944541	30948977	30949306	92	---	---	---	---	30944720	30944740	-	76	30944210	30949304
Gm15	30970577	30979793	30970577	30971828	30978543	30979793	87	---	---	---	---	30971864	30971928	-	75	30970577	30979790
Gm15	30987436	30990522	30987436	30987929	30990052	30990522	89	---	---	---	---	30987987	30988036	-	76	30987436	30990519
Gm15	30995473	31013333	30995473	30997046	31011686	31013333	93	---	---	---	---	31010978	31010992	+	80	30995478	31013331
Gm15	31030843	31035647	31030843	31031189	31035300	31035647	91	---	---	---	---	31031260	31031273	-	78	31030844	31035645
Gm15	31078125	31083045	31078125	31078334	31082838	31083045	96	---	---	---	---	31082682	31082695	+	71	31078125	31083040
Gm15	31125068	31140870	31125068	31125617	31140336	31140870	87	---	---	---	---	31139601	31139626	+	84	31125068	31140868
Gm15	31129060	31136885	31129060	31129496	31136436	31136885	90	---	---	---	---	31129694	31129735	-	78	---	---
Gm15	31137522	31147215	31137522	31138008	31146728	31147215	88	---	---	---	---	31138360	31138404	-	71	---	---
Gm15	31157899	31162954	31157899	31158113	31162738	31162954	94	---	---	---	---	31158325	31158344	-	70	31157909	31162943
Gm15	31197801	31212022	31197803	31198409	31211405	31212012	89	31197796	31197800	31212023	31212027	31198869	31198943	-	81	31197819	31212018
Gm15	31248073	31265659	31248073	31250066	31263608	31265659	96	---	---	---	---	31250697	31250712	-	81	31248073	31265655
Gm15	31265263	31268119	31265263	31265658	31267723	31268119	95	---	---	---	---	31265717	31265740	-	75	31265281	31268116
Gm15	31268820	31287500	31268820	31270217	31286050	31287500	91	---	---	---	---	31285311	31285323	+	76	31268820	31287493
Gm15	31289402	31308087	31289402	31290134	31307355	31308087	90	---	---	---	---	31290409	31290420	-	83	31289403	31308075
Gm15	31291664	31308740	31291664	31292625	31307779	31308740	92	---	---	---	---	31307193	31307212	+	70	---	---
Gm15	31298080	31305296	31298080	31299050	31304323	31305296	94	---	---	---	---	31304125	31304147	+	78	31298080	31305294
Gm15	31308735	31316696	31308735	31309001	31316429	31316696	90	---	---	---	---	31309352	31309373	-	72	31308747	31316691
Gm15	31328827	31334187	31328827	31329761	31333279	31334187	95	---	---	---	---	31333167	31333235	+	84	31328827	31334185
Gm15	31346953	31363877	31346953	31347403	31363427	31363877	94	---	---	---	---	31362870	31362913	+	70	---	---
Gm15	31348850	31365840	31348850	31349950	31364714	31365840	87	---	---	---	---	31363975	31364001	+	77	31348855	31365833
Gm15	31350333	31366713	31350338	31350707	31366347	31366709	89	31350319	31350332	31366714	31366727	31351079	31351111	-	81	31350340	31366707
Gm15	31368314	31385872	31368314	31370089	31384099	31385872	98	---	---	---	---	31383476	31383491	+	75	---	---
Gm15	31398182	31417476	31398182	31399799	31415860	31417476	98	---	---	---	---	31399853	31399920	-	77	31398182	31417474
Gm15	31417757	31425999	31417760	31418687	31425114	31425990	91	31417750	31417756	31426000	31426006	31418990	31419009	-	75	31417766	31425991
Gm15	31449627	31465546	31449627	31450315	31464846	31465546	94	---	---	---	---	31450810	31450837	-	71	31449628	31465544
Gm15	31480952	31488639	31480952	31482611	31486982	31488639	94	---	---	---	---	31482710	31482726	-	82	31480952	31488635
Gm15	31520434	31537211	31520440	31522111	31535568	31537208	97	31520429	31520433	31537212	31537216	31534962	31534985	+	70	31520440	31537203
Gm15	31551571	31564725	31551571	31552457	31563839	31564725	99	---	---	---	---	31552985	31553002	-	77	31551571	31564722
Gm15	31580161	31599634	31580161	31581129	31598675	31599634	96	---	---	---	---	31597854	31597873	+	85	31580171	31599631
Gm15	31585117	31594495	31585117	31586120	31593492	31594495	99	---	---	---	---	31586428	31586460	-	72	31585117	31594490
Gm15	31625860	31628798	31625860	31626233	31628422	31628798	89	---	---	---	---	---	---	0	--	31625862	31628794
Gm15	31635971	31638236	31635971	31636546	31637662	31638236	93	---	---	---	---	---	---	0	--	31635974	31638233
Gm15	31636646	31642698	31636646	31638972	31640481	31642698	87	---	---	---	---	---	---	0	--	31636658	31642696
Gm15	31665674	31668638	31665674	31665992	31668320	31668638	94	---	---	---	---	---	---	0	--	31665674	31668635
Gm15	31671604	31686984	31671604	31672769	31685787	31686984	86	---	---	---	---	31685228	31685263	+	72	---	---
Gm15	31672796	31678236	31672796	31673737	31677291	31678234	91	31672790	31672795	31678237	31678242	31673785	31673853	-	81	31672797	31678234
Gm15	31681827	31703314	31681827	31683733	31701420	31703314	89	---	---	---	---	31684567	31684617	-	70	---	---
Gm15	31685212	31693687	31685212	31686188	31692711	31693687	98	---	---	---	---	31686445	31686473	-	75	31685212	31693685
Gm15	31706256	31727017	31706256	31708233	31725020	31727017	98	---	---	---	---	31709001	31709027	-	70	31706256	31727012
Gm15	31740285	31760572	31740293	31740775	31760082	31760565	95	31740280	31740284	31760573	31760577	31759226	31759253	+	85	---	---
Gm15	31740769	31761882	31740769	31741179	31761472	31761882	94	---	---	---	---	31760555	31760572	+	77	31740784	31761874
Gm15	31759138	31766405	31759138	31760087	31765435	31766391	93	31759133	31759137	31766406	31766410	31760261	31760312	-	71	31759138	31766404
Gm15	31759447	31766391	31759447	31760087	31765741	31766391	93	---	---	---	---	31760261	31760312	-	71	---	---
Gm15	31770956	31778698	31770956	31772247	31777431	31778698	92	---	---	---	---	31777265	31777285	+	76	31770956	31778696
Gm15	31782718	31791205	31782718	31783710	31790226	31791205	98	---	---	---	---	31789941	31789969	+	75	31782721	31791203
Gm15	31810833	31823087	31810833	31811228	31822690	31823087	95	---	---	---	---	31811754	31811781	-	75	---	---
Gm15	31812543	31824362	31812548	31812990	31823910	31824362	87	31812538	31812542	31824363	31824367	31823521	31823607	+	72	31812550	31824360
Gm15	31825521	31843766	31825521	31825785	31843499	31843766	97	---	---	---	---	31826601	31826653	-	77	---	---
Gm15	31825920	31843518	31825925	31827871	31841557	31843503	99	31825915	31825919	31843519	31843523	31828515	31828530	-	81	31825922	31843504
Gm15	31872611	31876804	31872611	31872720	31876695	31876804	95	---	---	---	---	31872834	31872889	-	75	---	---
Gm15	31880077	31896333	31880077	31880712	31895693	31896333	89	---	---	---	---	31881418	31881433	-	81	---	---
Gm15	31882886	31887645	31882886	31883194	31887338	31887645	94	---	---	---	---	31883273	31883291	-	84	31882889	31887640
Gm15	31910496	31924783	31910496	31913201	31921964	31924783	86	---	---	---	---	31921580	31921592	+	76	---	---
Gm15	31911669	31923461	31911669	31911930	31923213	31923461	87	---	---	---	---	31922864	31922881	+	72	31911684	31923456
Gm15	31929615	31935553	31929615	31930715	31934451	31935553	96	---	---	---	---	31934264	31934297	+	82	31929615	31935545
Gm15	31946346	31954636	31946346	31948573	31952387	31954636	86	---	---	---	---	31948644	31948674	-	74	---	---
Gm15	31946698	31953543	31946698	31947401	31952809	31953543	90	---	---	---	---	31947440	31947456	-	76	---	---
Gm15	31960197	31962771	31960203	31960537	31962433	31962767	97	31960192	31960196	31962772	31962776	31962354	31962381	+	78	31960197	31962765
Gm15	31984895	31988458	31984895	31985008	31988345	31988458	92	---	---	---	---	31988235	31988303	+	81	---	---
Gm15	31988473	32006246	31988482	31989459	32005268	32006245	99	31988468	31988472	32006247	32006251	32004666	32004681	+	93	31988480	32006242
Gm15	31995255	32004552	31995266	31996268	32003543	32004545	99	31995250	31995254	32004553	32004557	31996569	31996582	-	85	31995255	32004543
Gm15	32014844	32032513	32014844	32014988	32032369	32032513	96	---	---	---	---	32015577	32015666	-	73	32014844	32032510
Gm15	32040719	32043246	32040719	32040967	32043000	32043246	86	---	---	---	---	32041000	32041037	-	71	32040737	32043244
Gm15	32044602	32052737	32044602	32044999	32052340	32052737	99	---	---	---	---	32045174	32045230	-	73	---	---
Gm15	32083435	32092495	32083435	32087096	32088850	32092495	95	---	---	---	---	32088826	32088846	+	95	32083440	32092492
Gm15	32092844	32101364	32092856	32093854	32100363	32101360	99	32092839	32092843	32101365	32101369	32100037	32100072	+	72	---	---
Gm15	32102175	32122899	32102181	32103833	32121238	32122898	98	32102170	32102174	32122900	32122904	32120391	32120411	+	71	32102181	32122898
Gm15	32132412	32148051	32132419	32134097	32146364	32148042	99	32132405	32132411	32148052	32148058	32134629	32134644	-	75	32132419	32148037
Gm15	32195843	32199213	32195853	32196353	32198707	32199207	91	32195838	32195842	32199214	32199218	32196379	32196404	-	92	---	---
Gm15	32200575	32214465	32200575	32201832	32213211	32214465	89	---	---	---	---	32202295	32202325	-	77	32200585	32214463
Gm15	32259952	32266019	32259952	32260475	32265496	32266019	98	---	---	---	---	32260588	32260608	-	80	32259954	32266017
Gm15	32309953	32315487	32309953	32310917	32314524	32315487	99	---	---	---	---	32314409	32314456	+	81	32309953	32315485
Gm15	32332143	32337192	32332143	32332516	32336819	32337192	93	---	---	---	---	32332564	32332580	-	88	32332143	32337185
Gm15	32364142	32369345	32364142	32364968	32368518	32369345	96	---	---	---	---	32365011	32365081	-	83	32364142	32369343
Gm15	32380053	32389893	32380053	32381246	32388792	32389893	92	---	---	---	---	32381506	32381608	-	70	32380054	32389890
Gm15	32393879	32406369	32393879	32394026	32406222	32406369	95	---	---	---	---	32394609	32394625	-	82	32393883	32406368
Gm15	32430322	32434941	32430322	32430621	32434642	32434941	95	---	---	---	---	32434449	32434472	+	79	32430322	32434938
Gm15	32461545	32466691	32461545	32461918	32466317	32466691	88	---	---	---	---	32466110	32466127	+	88	32461548	32466688
Gm15	32485231	32500973	32485231	32485718	32500487	32500973	93	---	---	---	---	32486389	32486457	-	75	32485231	32500965
Gm15	32487086	32491355	32487086	32487415	32491024	32491355	96	---	---	---	---	32490870	32490909	+	75	---	---
Gm15	32494836	32507083	32494850	32495561	32506341	32507074	86	32494831	32494835	32507084	32507088	32506057	32506076	+	75	32494838	32507078
Gm15	32494870	32507080	32494870	32495567	32506372	32507080	87	---	---	---	---	32506057	32506076	+	75	---	---
Gm15	32526265	32532338	32526265	32526778	32531825	32532338	98	---	---	---	---	32531629	32531684	+	76	32526274	32532336
Gm15	32534115	32549114	32534121	32535904	32547335	32549109	95	32534110	32534114	32549115	32549119	32546795	32546833	+	79	32534122	32549113
Gm15	32570155	32573622	32570162	32570793	32573007	32573609	91	32570150	32570154	32573623	32573627	32570835	32570858	-	70	32570165	32573603
Gm15	32585460	32602341	32585460	32587743	32600074	32602341	89	---	---	---	---	32588001	32588104	-	75	---	---
Gm15	32599970	32617026	32599970	32600839	32616166	32617026	88	---	---	---	---	32615399	32615458	+	90	32599986	32617022
Gm15	32602338	32608095	32602338	32602977	32607468	32608095	92	---	---	---	---	32607295	32607328	+	82	32602340	32608083
Gm15	32603300	32610302	32603308	32603850	32609751	32610296	93	32603295	32603299	32610303	32610307	32609457	32609470	+	85	---	---
Gm15	32640887	32659344	32640887	32642013	32658078	32659344	85	---	---	---	---	32657522	32657540	+	78	32640891	32659342
Gm15	32648269	32658049	32648271	32649422	32656877	32658048	97	32648263	32648268	32658050	32658055	32649679	32649746	-	72	32648272	32658042
Gm15	32668698	32677022	32668698	32669603	32676103	32677022	92	---	---	---	---	32675819	32675847	+	75	32668698	32677013
Gm15	32680575	32690999	32680575	32681756	32689819	32690996	98	32680568	32680574	32691000	32691006	32682127	32682159	-	72	32680575	32690994
Gm15	32754031	32758094	32754041	32754186	32757939	32758084	91	32754026	32754030	32758095	32758099	32757773	32757794	+	72	32754040	32758088
Gm15	32760465	32763232	32760466	32760766	32762905	32763218	86	32760460	32760464	32763233	32763237	32762798	32762815	+	94	32760466	32763220
Gm15	32788928	32802748	32788928	32789133	32802545	32802748	96	---	---	---	---	32801918	32801937	+	75	32788945	32802738
Gm15	32793330	32802424	32793345	32793578	32802186	32802414	88	32793325	32793329	32802425	32802429	32801773	32801796	+	70	---	---
Gm15	32796523	32799695	32796523	32796984	32799212	32799695	91	---	---	---	---	32799100	32799153	+	77	32796524	32799693
Gm15	32821581	32827517	32821594	32821880	32827227	32827517	89	32821574	32821580	32827518	32827524	32821998	32822027	-	73	32821598	32827509
Gm15	32847596	32858747	32847598	32848333	32858010	32858745	93	32847591	32847595	32858748	32858752	32848678	32848695	-	72	32847598	32858743
Gm15	32859778	32874995	32859778	32860420	32874354	32874995	98	---	---	---	---	32861041	32861115	-	70	---	---
Gm15	32888754	32895219	32888766	32889737	32894227	32895208	94	32888749	32888753	32895220	32895224	32889910	32889932	-	78	32888762	32895202
Gm15	32920916	32935473	32920916	32922221	32934150	32935473	97	---	---	---	---	32934025	32934098	+	74	32920919	32935465
Gm15	32942763	32945635	32942763	32943290	32945105	32945635	93	---	---	---	---	32945005	32945040	+	75	32942775	32945633
Gm15	32956809	32966591	32956809	32957977	32965423	32966591	99	---	---	---	---	32958237	32958304	-	70	32956809	32966588
Gm15	32989150	32991803	32989150	32989622	32991314	32991803	93	---	---	---	---	32989693	32989721	-	79	32989150	32991802
Gm15	32992501	32997586	32992501	32992789	32997298	32997586	94	---	---	---	---	32997072	32997090	+	78	32992502	32997583
Gm15	33057363	33063807	33057363	33057612	33063556	33063807	90	---	---	---	---	33063275	33063289	+	80	---	---
Gm15	33073566	33078758	33073579	33073725	33078610	33078754	94	33073559	33073565	33078759	33078765	33078542	33078557	+	87	---	---
Gm15	33074985	33078617	33074987	33076169	33077457	33078617	92	33074980	33074984	33078618	33078622	33077387	33077416	+	73	33075001	33078615
Gm15	33080635	33087405	33080635	33081696	33086334	33087405	90	---	---	---	---	33086163	33086183	+	80	33080636	33087397
Gm15	33135955	33144394	33135955	33136930	33143418	33144394	95	---	---	---	---	33143137	33143165	+	72	33135955	33144390
Gm15	33163676	33183756	33163676	33166040	33181403	33183756	95	---	---	---	---	33166578	33166599	-	72	33163678	33183754
Gm15	33163745	33183308	33163745	33165592	33181472	33183308	95	---	---	---	---	33166324	33166347	-	70	33163746	33183304
Gm15	33171713	33180962	33171713	33172809	33179867	33180962	99	---	---	---	---	33172967	33172995	-	86	33171713	33180959
Gm15	33201508	33211797	33201508	33202640	33210664	33211797	96	---	---	---	---	33203009	33203042	-	73	33201508	33211795
Gm15	33213723	33233674	33213737	33215413	33231986	33233662	99	33213718	33213722	33233675	33233679	33216159	33216171	-	92	33213729	33233668
Gm15	33243339	33261948	33243339	33243767	33261519	33261948	91	---	---	---	---	33244555	33244569	-	86	33243340	33261938
Gm15	33257802	33261178	33257810	33258526	33260459	33261175	91	33257797	33257801	33261179	33261183	33260392	33260404	+	84	33257813	33261176
Gm15	33387401	33401175	33387401	33387916	33400660	33401175	93	---	---	---	---	33388538	33388553	-	81	33387403	33401173
Gm15	33388700	33397944	33388700	33389794	33396849	33397944	99	---	---	---	---	33396664	33396692	+	86	33388702	33397942
Gm15	33400216	33403295	33400216	33400806	33402693	33403295	93	---	---	---	---	33402593	33402622	+	80	---	---
Gm15	33429859	33447848	33429859	33434622	33443364	33447848	91	---	---	---	---	33442974	33442989	+	75	33429875	33447841
Gm15	33453181	33470173	33453181	33455162	33468173	33470173	98	---	---	---	---	33467522	33467540	+	84	33453181	33470171
Gm15	33476370	33485441	33476370	33477484	33484342	33485441	96	---	---	---	---	33477626	33477639	-	100	33476370	33485439
Gm15	33476893	33484971	33476893	33477014	33484850	33484971	99	---	---	---	---	33484519	33484553	+	88	33476899	33484963
Gm15	33495838	33514733	33495838	33496974	33513596	33514733	94	---	---	---	---	33497028	33497100	-	79	33495846	33514731
Gm15	33515360	33522526	33515360	33516521	33521344	33522526	93	---	---	---	---	33521152	33521187	+	72	33515371	33522508
Gm15	33529875	33545360	33529875	33530733	33544502	33545360	98	---	---	---	---	33543934	33543954	+	76	33529881	33545358
Gm15	33575932	33593701	33575932	33577570	33592084	33593701	92	---	---	---	---	33578244	33578255	-	83	---	---
Gm15	33609413	33630014	33609413	33611026	33628399	33630014	97	---	---	---	---	33627577	33627606	+	80	---	---
Gm15	33617681	33638246	33617681	33618537	33637410	33638246	87	---	---	---	---	33636684	33636713	+	70	---	---
Gm15	33626202	33639897	33626202	33626894	33639199	33639897	93	---	---	---	---	33627359	33627379	-	71	33626212	33639895
Gm15	33626930	33631545	33626930	33627121	33631354	33631545	97	---	---	---	---	33627310	33627331	-	81	33626941	33631526
Gm15	33638636	33657196	33638636	33639010	33656822	33657196	98	---	---	---	---	33639859	33639875	-	76	33638644	33657188
Gm15	33696822	33713325	33696822	33698503	33711652	33713325	97	---	---	---	---	33699037	33699052	-	75	33696823	33713323
Gm15	33725579	33735466	33725581	33727277	33733788	33735459	95	33725574	33725578	33735467	33735471	33733602	33733633	+	84	33725582	33735463
Gm15	33775002	33783409	33775002	33775551	33782847	33783409	90	---	---	---	---	33782545	33782571	+	70	33775012	33783394
Gm15	33812076	33820179	33812076	33812372	33819878	33820179	94	---	---	---	---	33812662	33812701	-	70	33812085	33820177
Gm15	33832766	33844139	33832775	33833167	33843756	33844138	86	33832761	33832765	33844140	33844144	33833464	33833494	-	87	33832768	33844125
Gm15	33836547	33843734	33836547	33837512	33842769	33843734	99	---	---	---	---	33837689	33837711	-	78	33836548	33843731
Gm15	33850159	33859688	33850164	33851172	33858672	33859680	99	33850153	33850158	33859689	33859694	33851457	33851514	-	72	33850164	33859679
Gm15	33906761	33912099	33906767	33907072	33911779	33912086	95	33906755	33906760	33912100	33912105	33907080	33907098	-	84	33906763	33912087
Gm15	33917929	33920640	33917929	33918487	33920104	33920640	94	---	---	---	---	33920023	33920045	+	91	33917930	33920638
Gm15	33973816	33979027	33973816	33974159	33978685	33979027	93	---	---	---	---	33974364	33974386	-	73	33973827	33979025
Gm15	34017124	34036386	34017124	34018773	34034743	34036386	97	---	---	---	---	34034016	34034029	+	92	34017124	34036384
Gm15	34049464	34062059	34049465	34049566	34061944	34062048	88	34049458	34049463	34062060	34062065	34061507	34061528	+	77	34049474	34062056
Gm15	34068826	34086978	34068837	34069569	34086213	34086978	89	34068821	34068825	34086979	34086983	34070349	34070379	-	74	---	---
Gm15	34068837	34087770	34068837	34070357	34086213	34087770	87	---	---	---	---	34085631	34085646	+	75	---	---
Gm15	34109603	34123109	34109603	34110481	34122266	34123109	94	---	---	---	---	34110680	34110694	-	86	34109613	34123106
Gm15	34116593	34137198	34116593	34117816	34135970	34137198	85	---	---	---	---	34135205	34135228	+	91	34116606	34137187
Gm15	34116770	34137478	34116770	34118085	34136147	34137469	86	34116765	34116769	34137479	34137483	34135258	34135279	+	81	---	---
Gm15	34120198	34139432	34120198	34121033	34138586	34139432	85	---	---	---	---	34121592	34121647	-	78	---	---
Gm15	34134476	34142829	34134476	34134611	34142696	34142829	93	---	---	---	---	34134727	34134749	-	82	34134481	34142827
Gm15	34144643	34155009	34144643	34145792	34153860	34155009	98	---	---	---	---	34146163	34146196	-	70	34144643	34155007
Gm15	34161297	34167504	34161297	34162535	34166276	34167504	90	---	---	---	---	34166090	34166142	+	73	34161297	34167501
Gm15	34172576	34178603	34172576	34174051	34177178	34178603	92	---	---	---	---	34174101	34174147	-	76	---	---
Gm15	34193212	34197851	34193212	34194338	34196727	34197851	93	---	---	---	---	34194435	34194446	-	83	34193213	34197845
Gm15	34193680	34210511	34193680	34194875	34209318	34210511	85	---	---	---	---	34208595	34208607	+	84	34193682	34210509
Gm15	34208413	34217286	34208413	34209225	34216481	34217286	88	---	---	---	---	34216306	34216328	+	91	34208414	34217284
Gm15	34208413	34216978	34208413	34208917	34216481	34216978	85	---	---	---	---	34209229	34209265	-	89	34208414	34216975
Gm15	34231459	34237155	34231459	34231827	34236780	34237146	94	34231454	34231458	34237156	34237160	34232044	34232075	-	84	34231465	34237152
Gm15	34255961	34263416	34255961	34256746	34262633	34263416	92	---	---	---	---	34262370	34262385	+	93	34255972	34263412
Gm15	34273753	34291422	34273753	34277121	34288029	34291422	89	---	---	---	---	34277642	34277667	-	80	34273758	34291409
Gm15	34282263	34300990	34282263	34283514	34299719	34300990	93	---	---	---	---	34283568	34283635	-	77	34282272	34300988
Gm15	34298898	34302750	34298898	34300679	34300989	34302750	92	---	---	---	---	34300735	34300761	-	74	---	---
Gm15	34307017	34324007	34307017	34309058	34321967	34324007	99	---	---	---	---	34309564	34309583	-	70	34307019	34324005
Gm15	34325813	34335124	34325821	34326821	34334111	34335111	99	34325806	34325812	34335125	34335131	34326961	34326974	-	71	34325820	34335113
Gm15	34343104	34360534	34343104	34344715	34358925	34360534	89	---	---	---	---	34345230	34345268	-	76	---	---
Gm15	34390262	34405898	34390270	34391928	34404238	34405893	97	34390256	34390261	34405899	34405904	34392464	34392479	-	75	34390272	34405897
Gm15	34411461	34421883	34411461	34412683	34420676	34421883	96	---	---	---	---	34412976	34412994	-	84	34411467	34421881
Gm15	34433473	34437959	34433473	34433749	34437672	34437959	93	---	---	---	---	34437526	34437538	+	76	---	---
Gm15	34520045	34524718	34520045	34520228	34524535	34524718	96	---	---	---	---	34520366	34520377	-	91	---	---
Gm15	34526256	34542012	34526256	34527817	34540428	34542012	94	---	---	---	---	34540301	34540373	+	76	34526256	34542010
Gm15	34543540	34553337	34543540	34544027	34552850	34553337	87	---	---	---	---	34544185	34544211	-	77	---	---
Gm15	34590293	34605186	34590293	34590693	34604768	34605186	92	---	---	---	---	34604088	34604108	+	80	---	---
Gm15	34614920	34621053	34614920	34615873	34620136	34621053	94	---	---	---	---	34619934	34619956	+	82	34614920	34621051
Gm15	34621166	34627568	34621166	34621744	34627014	34627568	91	---	---	---	---	34626840	34626862	+	91	---	---
Gm15	34652201	34670451	34652207	34652662	34669997	34670451	92	34652196	34652200	34670452	34670456	34669156	34669242	+	72	34652210	34670439
Gm15	34652821	34669998	34652821	34654858	34667962	34669998	99	---	---	---	---	34667392	34667407	+	75	---	---
Gm15	34695166	34697930	34695166	34695660	34697429	34697923	92	34695153	34695165	34697931	34697943	34697329	34697342	+	78	34695168	34697923
Gm15	34699985	34712145	34699985	34701433	34710700	34712145	91	---	---	---	---	34701723	34701740	-	94	---	---
Gm15	34716091	34719566	34716097	34717023	34718576	34719551	89	34716086	34716090	34719567	34719571	34718551	34718574	+	70	34716101	34719557
Gm15	34744083	34748181	34744083	34744781	34747483	34748181	95	---	---	---	---	34747347	34747367	+	71	---	---
Gm15	34768222	34776956	34768222	34768585	34776592	34776956	87	---	---	---	---	34776252	34776278	+	81	---	---
Gm15	34780223	34797302	34780224	34781007	34796469	34797299	85	34780218	34780222	34797303	34797307	34795695	34795712	+	88	34780228	34797290
Gm15	34801036	34806646	34801036	34801371	34806309	34806646	95	---	---	---	---	34801556	34801570	-	93	---	---
Gm15	34810849	34830972	34810849	34812505	34829317	34830972	98	---	---	---	---	34828561	34828573	+	84	34810855	34830970
Gm15	34864925	34874389	34864925	34865930	34873381	34874389	99	---	---	---	---	34873054	34873111	+	70	34864925	34874381
Gm15	34912890	34918001	34912890	34913539	34917352	34918001	99	---	---	---	---	34913582	34913651	-	82	34912895	34917998
Gm15	34935538	34952771	34935544	34935995	34952318	34952768	93	34935528	34935537	34952772	34952781	34936725	34936739	-	80	34935545	34952758
Gm15	34936508	34956644	34936508	34939153	34954030	34956644	91	---	---	---	---	34939853	34939869	-	88	34936509	34956628
Gm15	34945735	34962538	34945735	34947205	34961068	34962538	99	---	---	---	---	34960383	34960398	+	81	34945735	34962529
Gm15	34974866	34979897	34974866	34975408	34979354	34979897	90	---	---	---	---	34979173	34979221	+	81	---	---
Gm15	35001953	35006777	35001953	35002849	35005909	35006777	89	---	---	---	---	35002979	35002998	-	70	35001956	35006774
Gm15	35042480	35047860	35042480	35043391	35046949	35047860	98	---	---	---	---	35043433	35043501	-	84	35042480	35047857
Gm15	35050148	35066201	35050148	35051981	35064301	35066201	86	---	---	---	---	35052035	35052102	-	77	35050151	35066199
Gm15	35078880	35085293	35078880	35079861	35084365	35085293	90	---	---	---	---	35080039	35080061	-	78	35078882	35085291
Gm15	35094420	35114610	35094420	35096089	35112960	35114610	98	---	---	---	---	35096861	35096887	-	70	35094420	35114608
Gm15	35139035	35158448	35139035	35140837	35156586	35158448	86	---	---	---	---	35155861	35155874	+	71	---	---
Gm15	35168897	35187371	35168903	35170881	35185372	35187369	98	35168891	35168896	35187372	35187377	35184657	35184671	+	80	35168903	35187367
Gm15	35205881	35212676	35205881	35207543	35210995	35212676	95	---	---	---	---	35207678	35207716	-	79	35205881	35212675
Gm15	35222212	35229381	35222212	35222995	35228598	35229381	96	---	---	---	---	35228340	35228360	+	80	---	---
Gm15	35234656	35254964	35234656	35236295	35253306	35254964	98	---	---	---	---	35237119	35237146	-	71	35234656	35254962
Gm15	35259215	35274513	35259215	35259501	35274227	35274513	85	---	---	---	---	35260114	35260136	-	91	35259223	35274507
Gm15	35295753	35300641	35295753	35295978	35300417	35300641	94	---	---	---	---	35296137	35296161	-	72	---	---
Gm15	35308667	35311020	35308667	35308951	35310734	35311020	90	---	---	---	---	35310645	35310657	+	100	---	---
Gm15	35342120	35359492	35342120	35343996	35357596	35359492	98	---	---	---	---	35356975	35356994	+	80	35342123	35359490
Gm15	35377548	35393627	35377553	35379106	35392084	35393616	90	35377541	35377547	35393628	35393634	35379291	35379319	-	89	35377552	35393626
Gm15	35424359	35429733	35424359	35425266	35428825	35429733	98	---	---	---	---	35425309	35425380	-	83	35424361	35429730
Gm15	35455835	35461347	35455835	35456808	35460373	35461346	92	35455830	35455834	35461348	35461352	35456877	35456949	-	75	35455835	35461346
Gm15	35464904	35471913	35464904	35465981	35470924	35471913	88	---	---	---	---	35470770	35470784	+	86	35464904	35471911
Gm15	35477650	35481923	35477661	35478273	35481265	35481912	87	35477645	35477649	35481924	35481928	35481115	35481137	+	73	35477654	35481916
Gm15	35519276	35528333	35519276	35520373	35527226	35528333	97	---	---	---	---	35520572	35520586	-	86	35519276	35528330
Gm15	35541717	35558929	35541728	35541944	35558713	35558929	92	35541712	35541716	35558930	35558934	35557989	35558002	+	78	35541725	35558928
Gm15	35550278	35560132	35550283	35551468	35558925	35560122	90	35550273	35550277	35560133	35560137	35551741	35551757	-	70	---	---
Gm15	35591275	35599744	35591275	35592253	35598766	35599744	98	---	---	---	---	35592510	35592538	-	72	35591275	35599742
Gm15	35605914	35627663	35605914	35606376	35627202	35627663	91	---	---	---	---	35626166	35626213	+	93	---	---
Gm15	35609465	35627183	35609465	35609811	35626830	35627183	94	---	---	---	---	35626166	35626213	+	93	---	---
Gm15	35615994	35619127	35615994	35616487	35618633	35619127	94	---	---	---	---	35616545	35616595	-	76	35615996	35619125
Gm15	35694560	35706117	35694560	35695534	35705153	35706117	95	---	---	---	---	35704672	35704695	+	70	35694563	35706115
Gm15	35717239	35722025	35717239	35718893	35720370	35722025	91	---	---	---	---	35720341	35720367	+	85	---	---
Gm15	35733975	35739136	35733975	35734733	35738295	35739136	85	---	---	---	---	35734901	35734912	-	75	35733975	35739130
Gm15	35745001	35759059	35745001	35746889	35757170	35759059	99	---	---	---	---	35756657	35756676	+	70	35745003	35759056
Gm15	35760385	35769846	35760385	35761391	35768840	35769846	99	---	---	---	---	35761641	35761698	-	72	35760388	35769844
Gm15	35770781	35784983	35770781	35771324	35784442	35784983	95	---	---	---	---	35771914	35771940	-	70	---	---
Gm15	35770798	35784843	35770812	35771183	35784473	35784842	95	35770792	35770797	35784844	35784849	35771816	35771848	-	72	---	---
Gm15	35793045	35799911	35793045	35793649	35799307	35799911	94	---	---	---	---	35793756	35793908	-	74	35793046	35799898
Gm15	35803533	35808783	35803533	35803736	35808578	35808783	87	---	---	---	---	---	---	0	--	---	---
Gm15	35805701	35808398	35805714	35806055	35808052	35808393	95	35805696	35805700	35808399	35808403	35806118	35806154	-	72	35805714	35808393
Gm15	35805714	35808507	35805714	35806170	35808052	35808507	95	---	---	---	---	35806199	35806226	-	75	35805714	35808506
Gm15	35817508	35820999	35817510	35817848	35820661	35820999	96	35817503	35817507	35821000	35821004	35820547	35820618	+	81	35817511	35820994
Gm15	35826599	35833423	35826599	35828275	35831742	35833423	92	---	---	---	---	35831569	35831600	+	81	35826599	35833421
Gm15	35907144	35916621	35907145	35908155	35915606	35916616	99	35907139	35907143	35916622	35916626	35908442	35908499	-	72	35907145	35916617
Gm15	35933935	35943893	35933935	35934201	35943627	35943893	98	---	---	---	---	35934615	35934653	-	84	35933935	35943876
Gm15	35944837	35950862	35944837	35944999	35950700	35950862	95	---	---	---	---	35950415	35950440	+	73	---	---
Gm15	35960053	35979188	35960053	35961098	35978141	35979188	89	---	---	---	---	35961881	35961910	-	73	35960059	35979183
Gm15	35976861	35981901	35976861	35977754	35981019	35981901	94	35976856	35976860	35981902	35981906	35980905	35980974	+	82	35976861	35981897
Gm15	35985945	35990079	35985951	35986854	35989188	35990064	89	35985940	35985944	35990080	35990084	35986881	35986971	-	76	35985960	35990076
Gm15	35993316	36008274	35993316	35994836	36006703	36008274	87	---	---	---	---	35995249	35995315	-	71	---	---
Gm15	35997292	36005273	35997301	35997898	36004665	36005262	95	35997287	35997291	36005274	36005278	35998205	35998234	-	73	35997295	36005268
Gm15	35997298	36005660	35997298	35998244	36004662	36005660	91	---	---	---	---	35998525	35998564	-	75	---	---
Gm15	36095905	36102652	36095905	36096302	36102255	36102652	93	---	---	---	---	36102121	36102132	+	83	---	---
Gm15	36114128	36129563	36114128	36114518	36129176	36129563	95	---	---	---	---	36128461	36128518	+	81	36114130	36129561
Gm15	36123514	36130612	36123514	36123713	36130414	36130612	92	---	---	---	---	36123996	36124044	-	75	---	---
Gm15	36135401	36144573	36135401	36136472	36143502	36144573	98	---	---	---	---	36136614	36136641	-	89	36135406	36144571
Gm15	36151009	36165600	36151009	36151871	36164729	36165600	92	---	---	---	---	36152491	36152513	-	78	36151009	36165592
Gm15	36166186	36179692	36166186	36166785	36179095	36179692	95	---	---	---	---	36178658	36178674	+	76	36166201	36179689
Gm15	36188239	36197286	36188239	36188758	36196768	36197286	88	---	---	---	---	36196380	36196391	+	83	---	---
Gm15	36188756	36194780	36188756	36190325	36193388	36194780	85	---	---	---	---	36190375	36190397	-	73	36188759	36194776
Gm15	36204168	36208760	36204168	36205219	36207709	36208760	99	---	---	---	---	36207606	36207627	+	72	36204168	36208758
Gm15	36221702	36225166	36221702	36223064	36223803	36225166	97	---	---	---	---	36223749	36223786	+	71	36221714	36225148
Gm15	36244744	36263624	36244744	36245221	36263160	36263624	94	---	---	---	---	36245728	36245805	-	76	---	---
Gm15	36280902	36289964	36280902	36281891	36289001	36289964	93	---	---	---	---	36288645	36288698	+	74	36280905	36289961
Gm15	36308381	36324407	36308381	36308753	36324038	36324407	91	---	---	---	---	36323273	36323288	+	75	36308394	36324404
Gm15	36314158	36323977	36314158	36315551	36322589	36323977	88	---	---	---	---	36315683	36315703	-	80	36314160	36323971
Gm15	36351475	36357777	36351475	36352560	36356708	36357772	96	36351470	36351474	36357778	36357782	36356501	36356534	+	70	36351475	36357770
Gm15	36359455	36364656	36359458	36360286	36363855	36364647	90	36359450	36359454	36364657	36364661	36360353	36360408	-	80	36359458	36364645
Gm15	36367385	36384472	36367385	36368349	36383490	36384472	86	---	---	---	---	36369072	36369095	-	75	36367385	36384470
Gm15	36438712	36447305	36438712	36438987	36447028	36447304	96	36438707	36438711	36447306	36447310	36439345	36439369	-	72	36438712	36447302
Gm15	36463410	36485058	36463410	36465082	36483385	36485058	99	---	---	---	---	36482532	36482552	+	71	36463411	36485056
Gm15	36490631	36510633	36490631	36491546	36509719	36510633	92	---	---	---	---	36492234	36492247	-	85	36490631	36510619
Gm15	36499943	36509733	36499949	36501114	36508601	36509720	94	36499938	36499942	36509734	36509738	36508258	36508272	+	80	36499946	36509731
Gm15	36501181	36511761	36501181	36502199	36510744	36511761	99	---	---	---	---	36510423	36510443	+	80	---	---
Gm15	36518621	36524946	36518621	36519627	36523939	36524946	97	---	---	---	---	36519685	36519710	-	84	---	---
Gm15	36536740	36554314	36536740	36537721	36553350	36554314	93	---	---	---	---	36552693	36552719	+	77	36536745	36554311
Gm15	36538624	36550788	36538624	36539091	36550321	36550788	93	---	---	---	---	36550157	36550187	+	70	---	---
Gm15	36556602	36561391	36556613	36556969	36561027	36561382	98	36556596	36556601	36561392	36561397	36557156	36557172	-	70	36556604	36561380
Gm15	36562130	36567989	36562130	36562894	36567244	36567989	94	---	---	---	---	36567057	36567074	+	77	36562146	36567986
Gm15	36613225	36633502	36613225	36614885	36631844	36633502	98	---	---	---	---	36630997	36631017	+	71	36613226	36633501
Gm15	36646681	36667218	36646688	36647104	36666773	36667205	88	36646674	36646680	36667219	36667225	36648048	36648060	-	76	36646687	36667208
Gm15	36651304	36665077	36651313	36652756	36663516	36665073	87	36651299	36651303	36665078	36665082	36653151	36653182	-	75	---	---
Gm15	36704009	36709260	36704009	36704500	36708769	36709260	95	---	---	---	---	36708580	36708592	+	76	---	---
Gm15	36706163	36709401	36706163	36706311	36709253	36709401	97	---	---	---	---	36706329	36706360	-	78	---	---
Gm15	36728376	36734377	36728376	36728713	36734040	36734377	94	---	---	---	---	36728888	36728922	-	85	---	---
Gm15	36733558	36747667	36733558	36734426	36746800	36747667	94	---	---	---	---	36746181	36746200	+	80	36733573	36747661
Gm15	36791219	36806240	36791234	36793002	36804476	36806226	92	36791214	36791218	36806241	36806245	36793499	36793515	-	70	36791219	36806228
Gm15	36802237	36812297	36802237	36803933	36810591	36812297	93	---	---	---	---	36804078	36804102	-	72	36802237	36812295
Gm15	36802690	36812022	36802690	36803661	36811044	36812022	94	---	---	---	---	36810698	36810722	+	92	---	---
Gm15	36829632	36842577	36829632	36830829	36841392	36842577	86	---	---	---	---	36831210	36831228	-	78	---	---
Gm15	36844050	36847080	36844050	36845024	36846120	36847080	91	---	---	---	---	36846046	36846063	+	83	36844050	36847077
Gm15	36861811	36869099	36861821	36862430	36868468	36869092	88	36861806	36861810	36869100	36869104	36868187	36868207	+	76	---	---
Gm15	36872834	36894227	36872834	36874063	36892981	36894227	97	---	---	---	---	36874948	36874967	-	80	---	---
Gm15	36936592	36940996	36936592	36936943	36940648	36940996	92	---	---	---	---	36940551	36940572	+	90	36936594	36940995
Gm15	36946189	36956026	36946189	36947357	36954837	36956026	97	---	---	---	---	36954510	36954577	+	72	36946191	36956024
Gm15	36985117	37000027	36985117	36985222	36999922	37000027	99	---	---	---	---	36985265	36985280	-	87	36985117	37000012
Gm15	37010004	37020772	37010004	37011406	37019459	37020772	85	---	---	---	---	37011548	37011568	-	80	37010004	37020767
Gm15	37064307	37074097	37064315	37065461	37072940	37074086	99	37064301	37064306	37074098	37074103	37065722	37065824	-	70	37064308	37074090
Gm15	37098945	37103937	37098945	37099285	37103583	37103937	89	---	---	---	---	37099356	37099395	-	75	37098945	37103935
Gm15	37112807	37117334	37112807	37113447	37116695	37117334	90	---	---	---	---	37113461	37113497	-	83	37112809	37117330
Gm15	37130279	37141483	37130279	37130477	37141285	37141483	95	---	---	---	---	37140851	37140867	+	70	---	---
Gm15	37131364	37140625	37131364	37132365	37139624	37140625	99	---	---	---	---	37132505	37132518	-	71	37131364	37140623
Gm15	37146581	37160939	37146581	37148170	37159384	37160939	90	---	---	---	---	37148224	37148288	-	76	37146585	37160937
Gm15	37169123	37178301	37169123	37170213	37177211	37178301	98	---	---	---	---	37170354	37170380	-	88	37169123	37178298
Gm15	37222669	37232626	37222669	37224070	37231222	37232626	95	---	---	---	---	37224347	37224417	-	71	37222674	37232625
Gm15	37262146	37273212	37262146	37262300	37273060	37273212	94	---	---	---	---	37272540	37272554	+	100	---	---
Gm15	37262591	37278759	37262591	37263735	37277613	37278759	92	---	---	---	---	37263862	37263904	-	76	---	---
Gm15	37298707	37309640	37298707	37298922	37309422	37309640	93	---	---	---	---	37308924	37308962	+	74	---	---
Gm15	37323787	37328690	37323787	37324136	37328342	37328690	94	---	---	---	---	37324328	37324347	-	70	37323788	37328681
Gm15	37333802	37349169	37333802	37335972	37346968	37349169	92	---	---	---	---	37346418	37346435	+	72	---	---
Gm15	37358914	37363869	37358920	37359290	37363510	37363861	89	37358909	37358913	37363870	37363874	37359465	37359501	-	70	37358926	37363859
Gm15	37370423	37378744	37370423	37371347	37377820	37378744	99	---	---	---	---	37377496	37377518	+	73	37370425	37378740
Gm15	37388936	37394876	37388936	37389465	37394345	37394876	95	---	---	---	---	37389569	37389587	-	73	37388936	37394857
Gm15	37399872	37416346	37399884	37401754	37414467	37416344	93	37399865	37399871	37416347	37416353	37402376	37402390	-	86	---	---
Gm15	37400229	37415726	37400241	37401130	37414825	37415716	92	37400223	37400228	37415727	37415732	37401771	37401790	-	90	---	---
Gm15	37416900	37438525	37416904	37417781	37437648	37438524	95	37416894	37416899	37438526	37438531	37436874	37436914	+	73	37416908	37438522
Gm15	37423240	37442317	37423240	37424389	37441162	37442317	93	---	---	---	---	37440353	37440376	+	70	37423240	37442302
Gm15	37428891	37442858	37428891	37429439	37442307	37442858	94	---	---	---	---	37430058	37430075	-	72	---	---
Gm15	37429427	37443946	37429427	37429894	37443468	37443932	96	37429421	37429426	37443947	37443952	37430323	37430346	-	70	37429444	37443943
Gm15	37431062	37451386	37431066	37431760	37450695	37451374	93	37431057	37431061	37451387	37451391	37432666	37432691	-	76	37431070	37451379
Gm15	37447653	37457987	37447653	37449099	37456556	37457987	93	---	---	---	---	37456183	37456198	+	87	37447655	37457986
Gm15	37448016	37457853	37448016	37448964	37456917	37457853	93	---	---	---	---	37456595	37456619	+	76	---	---
Gm15	37460354	37480025	37460354	37461236	37479176	37480025	93	---	---	---	---	37461540	37461572	-	87	---	---
Gm15	37467280	37481907	37467280	37467705	37481482	37481907	97	---	---	---	---	37468291	37468317	-	74	---	---
Gm15	37477705	37481456	37477714	37478274	37480882	37481441	96	37477700	37477704	37481457	37481461	37478381	37478405	-	76	---	---
Gm15	37484812	37493831	37484812	37484966	37493678	37493831	92	---	---	---	---	37485335	37485360	-	84	37484819	37493827
Gm15	37497030	37501671	37497036	37497404	37501290	37501663	93	37497025	37497029	37501672	37501676	37501144	37501162	+	78	37497042	37501661
Gm15	37505856	37512223	37505856	37506808	37511254	37512223	95	---	---	---	---	37506980	37507002	-	82	37505857	37512216
Gm15	37524718	37530167	37524733	37525152	37529715	37530157	92	37524713	37524717	37530168	37530172	37529519	37529532	+	71	37524719	37530161
Gm15	37597017	37602887	37597017	37597387	37602517	37602887	94	---	---	---	---	37597417	37597434	-	72	---	---
Gm15	37606952	37609600	37606952	37607227	37609322	37609600	87	---	---	---	---	37609245	37609260	+	81	37606953	37609598
Gm15	37640389	37658413	37640389	37640499	37658303	37658413	97	---	---	---	---	37641123	37641209	-	72	---	---
Gm15	37666594	37682420	37666596	37667969	37681037	37682411	99	37666589	37666593	37682421	37682425	37680394	37680412	+	84	---	---
Gm15	37685062	37694259	37685062	37686157	37693164	37694259	98	---	---	---	---	37686306	37686331	-	88	37685063	37694256
Gm15	37705374	37710134	37705374	37706230	37709273	37710134	89	---	---	---	---	37706288	37706310	-	73	37705374	37710119
Gm15	37717226	37723629	37717226	37717759	37723095	37723629	94	---	---	---	---	37717899	37717947	-	81	37717226	37723613
Gm15	37769561	37775931	37769569	37770151	37775339	37775921	89	37769556	37769560	37775932	37775936	37775276	37775312	+	70	---	---
Gm15	37786867	37805229	37786867	37789000	37803095	37805229	99	---	---	---	---	37802412	37802427	+	81	37786867	37805227
Gm15	37828815	37831326	37828815	37829009	37831132	37831326	95	---	---	---	---	37831047	37831065	+	78	37828819	37831312
Gm15	37831863	37840824	37831863	37832154	37840533	37840824	99	---	---	---	---	37840135	37840150	+	75	---	---
Gm15	37841218	37854043	37841218	37841585	37853676	37854043	95	---	---	---	---	37841814	37841857	-	79	37841220	37854039
Gm15	37864304	37881594	37864304	37865385	37880564	37881594	92	---	---	---	---	37865439	37865506	-	77	37864318	37881592
Gm15	37886241	37894807	37886241	37887245	37893807	37894807	98	---	---	---	---	37893577	37893623	+	74	37886241	37894804
Gm15	37899461	37908586	37899463	37900555	37907494	37908578	94	37899456	37899460	37908587	37908591	37900755	37900769	-	86	37899462	37908576
Gm15	37971726	37976441	37971726	37971870	37976297	37976441	99	---	---	---	---	37972050	37972072	-	78	---	---
Gm15	38015721	38034159	38015721	38016845	38033045	38034159	96	---	---	---	---	38017522	38017557	-	72	38015721	38034157
Gm15	38018588	38030902	38018588	38022247	38027242	38030902	99	---	---	---	---	38027103	38027131	+	72	38018592	38030898
Gm15	38041646	38050122	38041646	38042622	38049147	38050122	99	---	---	---	---	38048856	38048884	+	72	38041646	38050120
Gm15	38052431	38057997	38052431	38052894	38057534	38057997	95	---	---	---	---	38057327	38057343	+	76	38052449	38057994
Gm15	38052504	38058098	38052504	38052998	38057607	38058098	94	---	---	---	---	38053054	38053067	-	71	---	---
Gm15	38054256	38060049	38054267	38055393	38058905	38060041	88	38054249	38054255	38060050	38060056	38055472	38055506	-	74	38054267	38060043
Gm15	38055827	38073107	38055838	38057819	38071121	38073102	99	38055821	38055826	38073108	38073113	38070474	38070489	+	81	38055838	38073104
Gm15	38087235	38107430	38087250	38087867	38106802	38107416	94	38087230	38087234	38107431	38107435	38105989	38106012	+	87	---	---
Gm15	38106373	38124431	38106373	38106622	38124182	38124431	95	---	---	---	---	38123320	38123341	+	72	38106373	38124423
Gm15	38148706	38164907	38148706	38149024	38164589	38164907	97	---	---	---	---	38149780	38149792	-	84	---	---
Gm15	38198306	38208332	38198306	38198772	38207846	38208332	90	---	---	---	---	38198971	38198991	-	76	38198306	38208324
Gm15	38231633	38237099	38231633	38232549	38236183	38237099	93	---	---	---	---	38236072	38236119	+	81	38231637	38237097
Gm15	38240308	38249054	38240308	38241122	38248239	38249054	97	---	---	---	---	38248034	38248049	+	75	38240312	38249053
Gm15	38268803	38277966	38268803	38269635	38277133	38277966	96	---	---	---	---	38269933	38269954	-	77	---	---
Gm15	38282135	38296630	38282135	38283868	38294921	38296630	94	---	---	---	---	38284276	38284292	-	82	---	---
Gm15	38284968	38290340	38284968	38285878	38289430	38290340	99	---	---	---	---	38285921	38285991	-	83	38284970	38290337
Gm15	38311749	38315525	38311749	38312988	38314292	38315525	93	---	---	---	---	38314203	38314223	+	80	38311752	38315509
Gm15	38340747	38343630	38340747	38341190	38343185	38343630	93	---	---	---	---	38343118	38343138	+	76	---	---
Gm15	38377332	38381206	38377332	38378734	38379792	38381206	90	---	---	---	---	---	---	0	--	38377336	38381190
Gm15	38385163	38393173	38385163	38386136	38392200	38393173	86	---	---	---	---	38386389	38386440	-	75	38385171	38393164
Gm15	38424013	38429357	38424013	38425489	38427886	38429357	96	---	---	---	---	38427831	38427842	+	75	38424022	38429348
Gm15	38425158	38428130	38425158	38425641	38427646	38428130	96	---	---	---	---	---	---	0	--	---	---
Gm15	38462179	38466855	38462182	38463020	38466005	38466842	91	38462174	38462178	38466856	38466860	---	---	0	--	38462184	38466844
Gm15	38462622	38466441	38462634	38463020	38466044	38466426	92	38462617	38462621	38466442	38466446	---	---	0	--	38462631	38466429
Gm15	38471993	38473284	38471993	38472456	38472820	38473284	90	---	---	---	---	38472779	38472801	+	78	---	---
Gm15	38490304	38504199	38490304	38492246	38502108	38504184	85	38490299	38490303	38504200	38504204	38492448	38492463	-	81	---	---
Gm15	38515035	38517613	38515035	38515544	38517104	38517613	96	---	---	---	---	38517037	38517048	+	75	---	---
Gm15	38520043	38539801	38520043	38520379	38539448	38539801	86	---	---	---	---	38539276	38539297	+	72	---	---
Gm15	38533445	38536969	38533445	38533930	38536479	38536969	90	---	---	---	---	---	---	0	--	---	---
Gm15	38575300	38577821	38575300	38575737	38577381	38577821	86	---	---	---	---	38577281	38577321	+	73	38575300	38577805
Gm15	38582383	38597302	38582383	38582940	38596745	38597302	98	---	---	---	---	38583127	38583162	-	77	38582394	38597294
Gm15	38587548	38590051	38587548	38587986	38589614	38590051	97	---	---	---	---	38588045	38588086	-	73	38587562	38590049
Gm15	38597398	38602724	38597398	38597940	38602169	38602724	93	---	---	---	---	38602047	38602062	+	81	---	---
Gm15	38597941	38600830	38597941	38598492	38600279	38600830	97	---	---	---	---	38600179	38600246	+	79	38597941	38600820
Gm15	38613525	38620777	38613525	38614975	38619347	38620777	94	---	---	---	---	38614980	38615000	-	85	38613532	38620766
Gm15	38614041	38620775	38614053	38614970	38619875	38620772	92	38614034	38614040	38620776	38620782	38614980	38615000	-	85	38614047	38620766
Gm15	38626741	38645586	38626741	38628068	38644259	38645586	99	---	---	---	---	38643811	38643838	+	71	38626741	38645582
Gm15	38640028	38642459	38640028	38640289	38642199	38642459	99	---	---	---	---	38640307	38640358	-	75	---	---
Gm15	38652438	38655209	38652438	38652637	38655010	38655209	90	---	---	---	---	---	---	0	--	38652441	38655199
Gm15	38655304	38657873	38655304	38655818	38657359	38657873	99	---	---	---	---	38657277	38657299	+	91	38655304	38657871
Gm15	38663200	38664047	38663212	38663623	38663622	38664034	89	38663194	38663199	38664048	38664053	---	---	0	--	---	---
Gm15	38667740	38672434	38667740	38668741	38671436	38672434	98	---	---	---	---	38671365	38671400	+	77	---	---
Gm15	38674459	38679431	38674463	38674969	38678910	38679417	92	38674454	38674458	38679432	38679436	---	---	0	--	38674465	38679428
Gm15	38674562	38679361	38674562	38675323	38678598	38679361	91	---	---	---	---	---	---	0	--	---	---
Gm15	38681753	38691348	38681753	38681959	38691144	38691348	98	---	---	---	---	38682398	38682418	-	76	38681754	38691331
Gm15	38687254	38703426	38687266	38687483	38703209	38703426	92	38687249	38687253	38703427	38703431	38687895	38687910	-	81	---	---
Gm15	38712417	38719711	38712417	38713572	38718585	38719711	95	---	---	---	---	38713775	38713789	-	100	38712417	38719709
Gm15	38720147	38722895	38720161	38720599	38722420	38722881	93	38720142	38720146	38722896	38722900	38722344	38722364	+	90	38720165	38722884
Gm15	38728835	38734308	38728835	38729895	38733249	38734308	98	---	---	---	---	38729948	38729973	-	76	38728839	38734305
Gm15	38736772	38746834	38736787	38737877	38745741	38746831	96	38736767	38736771	38746835	38746839	38738034	38738063	-	90	38736787	38746829
Gm15	38738866	38741920	38738866	38739364	38741424	38741920	94	---	---	---	---	38739447	38739466	-	70	38738866	38741918
Gm15	38757699	38762309	38757699	38758693	38761323	38762309	86	---	---	---	---	38761295	38761320	+	84	---	---
Gm15	38775441	38795457	38775441	38775589	38795303	38795451	94	38775435	38775440	38795458	38795463	38776542	38776575	-	73	---	---
Gm15	38805560	38808301	38805560	38806062	38807787	38808301	92	---	---	---	---	38806120	38806162	-	74	38805560	38808298
Gm15	38813528	38825215	38813534	38813859	38824888	38825215	93	38813523	38813527	38825216	38825220	38824388	38824401	+	85	---	---
Gm15	38817028	38823238	38817042	38817885	38822368	38823231	93	38817023	38817027	38823239	38823243	38822144	38822173	+	86	38817037	38823226
Gm15	38835381	38839220	38835381	38835611	38838990	38839220	91	---	---	---	---	38838971	38838984	+	71	38835385	38839218
Gm15	38841790	38858545	38841790	38843028	38857307	38858545	99	---	---	---	---	38843530	38843615	-	73	---	---
Gm15	38885353	38895414	38885353	38886775	38893998	38895414	94	---	---	---	---	38893637	38893663	+	74	38885355	38895397
Gm15	38899280	38909499	38899288	38900406	38908383	38909498	92	38899275	38899279	38909500	38909504	38900763	38900784	-	81	38899283	38909495
Gm15	38954489	38960125	38954495	38955961	38958544	38960113	85	38954483	38954488	38960126	38960131	38955965	38955981	-	82	38954493	38960115
Gm15	38956172	38960118	38956172	38956457	38959833	38960118	95	---	---	---	---	38956497	38956509	-	92	38956181	38960115
Gm15	38999727	39015570	38999727	39000202	39015089	39015570	93	38999721	38999726	39015571	39015576	39000614	39000647	-	82	38999727	39015566
Gm15	39001094	39004202	39001094	39001312	39003987	39004202	91	---	---	---	---	39003853	39003913	+	75	39001095	39004192
Gm15	39022755	39035289	39022755	39023102	39034942	39035289	94	---	---	---	---	39023560	39023578	-	84	---	---
Gm15	39023164	39030246	39023166	39024848	39028519	39030245	94	39023158	39023163	39030247	39030252	39024990	39025032	-	79	39023164	39030228
Gm15	39023800	39029687	39023800	39024316	39029170	39029687	98	---	---	---	---	39024537	39024558	-	72	---	---
Gm15	39030242	39036104	39030242	39031006	39035341	39036104	96	---	---	---	---	39031186	39031201	-	75	---	---
Gm15	39075877	39091562	39075892	39077516	39089895	39091549	91	39075872	39075876	39091563	39091567	39089336	39089353	+	83	39075892	39091556
Gm15	39107354	39114907	39107365	39108670	39113594	39114898	98	39107349	39107353	39114908	39114912	39108868	39108884	-	82	39107361	39114896
Gm15	39160882	39172655	39160882	39161859	39171704	39172655	90	---	---	---	---	39162236	39162271	-	75	39160882	39172651
Gm15	39162985	39171470	39162985	39164146	39170311	39171470	98	---	---	---	---	39164425	39164439	-	80	39162985	39171468
Gm15	39256415	39265076	39256419	39257212	39264295	39265076	95	39256410	39256414	39265077	39265081	39264000	39264047	+	81	39256432	39265074
Gm15	39269646	39289048	39269646	39271181	39287512	39289048	92	---	---	---	---	39271800	39271814	-	80	39269646	39289045
Gm15	39275708	39282284	39275708	39276247	39281745	39282284	95	---	---	---	---	39276465	39276522	-	75	39275711	39282281
Gm15	39292718	39298499	39292718	39293046	39298171	39298499	86	---	---	---	---	39298054	39298142	+	76	39292720	39298497
Gm15	39303709	39305986	39303709	39303905	39305790	39305986	88	---	---	---	---	39303973	39303985	-	84	39303714	39305979
Gm15	39309400	39312900	39309400	39309616	39312684	39312900	97	---	---	---	---	---	---	0	--	---	---
Gm15	39344368	39360266	39344368	39344554	39360069	39360266	85	---	---	---	---	39359361	39359377	+	82	39344379	39360249
Gm15	39375037	39385416	39375037	39376284	39384132	39385416	92	---	---	---	---	39376662	39376677	-	93	39375038	39385399
Gm15	39385792	39401910	39385792	39386948	39400729	39401910	93	---	---	---	---	39400173	39400245	+	76	39385799	39401902
Gm15	39386067	39401467	39386067	39386506	39401027	39401467	94	---	---	---	---	39387108	39387150	-	76	39386074	39401448
Gm15	39423735	39444137	39423735	39425361	39442433	39444137	86	---	---	---	---	39441658	39441700	+	79	39423735	39444135
Gm15	39451230	39456261	39451230	39451715	39455776	39456261	95	---	---	---	---	39455585	39455606	+	90	39451230	39456259
Gm15	39456981	39474085	39456981	39458624	39472440	39474085	98	---	---	---	---	39459256	39459274	-	84	39456983	39474083
Gm15	39496335	39503082	39496335	39496583	39502833	39503082	92	---	---	---	---	39502585	39502655	+	70	---	---
Gm15	39496582	39501041	39496582	39496835	39500788	39501041	98	---	---	---	---	39500602	39500634	+	87	39496583	39501038
Gm15	39501064	39503445	39501064	39501426	39503092	39503445	91	---	---	---	---	---	---	0	--	39501065	39503443
Gm15	39520483	39530354	39520494	39521723	39529092	39530354	91	39520478	39520482	39530355	39530359	39521896	39521935	-	72	39520487	39530343
Gm15	39552126	39561422	39552126	39553323	39560227	39561422	99	---	---	---	---	39553469	39553487	-	89	39552133	39561420
Gm15	39576511	39592964	39576517	39577365	39592099	39592956	86	39576506	39576510	39592965	39592969	39591622	39591641	+	80	39576522	39592960
Gm15	39616140	39619632	39616140	39616568	39619207	39619632	91	---	---	---	---	39619075	39619091	+	94	---	---
Gm15	39624427	39629261	39624427	39624737	39628984	39629261	86	---	---	---	---	39628835	39628862	+	71	39624427	39629257
Gm15	39677364	39682488	39677370	39677720	39682116	39682480	87	39677359	39677363	39682489	39682493	39677925	39677940	-	81	39677370	39682485
Gm15	39690441	39695215	39690452	39690797	39694863	39695207	93	39690435	39690440	39695216	39695221	39694698	39694794	+	75	39690452	39695201
Gm15	39698709	39704238	39698709	39699685	39703263	39704238	93	---	---	---	---	39699712	39699806	-	77	39698709	39704235
Gm15	39712908	39719485	39712910	39713333	39719058	39719485	91	39712902	39712907	39719486	39719491	39713385	39713403	-	73	---	---
Gm15	39721212	39725823	39721212	39721444	39725591	39725823	98	39721207	39721211	39725824	39725828	39721565	39721598	-	73	---	---
Gm15	39737129	39743186	39737129	39737415	39742900	39743186	97	---	---	---	---	39742879	39742897	+	78	39737141	39743182
Gm15	39902414	39907061	39902414	39902691	39906784	39907061	97	---	---	---	---	39902747	39902794	-	72	39902414	39907059
Gm15	39934659	39944034	39934659	39934874	39943824	39944034	89	---	---	---	---	39943433	39943526	+	72	---	---
Gm15	40074950	40079789	40074950	40075317	40079406	40079789	90	---	---	---	---	---	---	0	--	40074953	40079788
Gm15	40106140	40111022	40106140	40106348	40110809	40111017	98	40106135	40106139	40111023	40111027	40110614	40110630	+	70	40106143	40111015
Gm15	40144115	40152873	40144119	40144591	40152410	40152867	89	40144109	40144114	40152874	40152879	40144945	40144982	-	71	40144117	40152864
Gm15	40173608	40191406	40173615	40174790	40190219	40191396	99	40173603	40173607	40191407	40191411	40189670	40189684	+	86	40173616	40191394
Gm15	40258240	40274572	40258240	40259562	40273187	40274572	89	---	---	---	---	40272572	40272608	+	72	40258241	40274562
Gm15	40290459	40307583	40290459	40290832	40307208	40307583	94	---	---	---	---	40291615	40291637	-	78	40290467	40307581
Gm15	40293500	40303211	40293500	40294626	40302085	40303211	99	---	---	---	---	40301788	40301845	+	70	40293504	40303209
Gm15	40333797	40339434	40333810	40334377	40338843	40339429	90	40333792	40333796	40339435	40339439	40334495	40334507	-	76	40333798	40339426
Gm15	40371846	40381319	40371846	40372963	40380202	40381319	99	---	---	---	---	40379880	40379937	+	72	40371847	40381317
Gm15	40406462	40416369	40406475	40407680	40415164	40416369	99	40406457	40406461	40416370	40416374	40407949	40408006	-	70	40406468	40416366
Gm15	40430110	40433002	40430110	40430347	40432765	40433002	89	---	---	---	---	40432673	40432691	+	78	---	---
Gm15	40444497	40453995	40444497	40445551	40452942	40453995	99	---	---	---	---	40452650	40452707	+	70	40444501	40453986
Gm15	40504485	40516664	40504485	40504698	40516449	40516655	90	40504480	40504484	40516665	40516669	40505261	40505284	-	70	40504485	40516651
Gm15	40505383	40509044	40505383	40505907	40508538	40509044	86	---	---	---	---	40505909	40505990	-	70	40505389	40509026
Gm15	40552399	40571269	40552399	40556447	40566990	40571269	93	---	---	---	---	40566517	40566536	+	80	---	---
Gm15	40577695	40584074	40577695	40578595	40583122	40584074	89	---	---	---	---	40578766	40578795	-	76	---	---
Gm15	40633936	40638629	40633945	40634157	40638396	40638620	88	40633931	40633935	40638630	40638634	40634323	40634341	-	73	40633945	40638621
Gm15	40643156	40654478	40643168	40643728	40653910	40654471	88	40643150	40643155	40654479	40654484	40653469	40653512	+	75	---	---
Gm15	40644484	40647079	40644484	40644756	40646807	40647079	96	---	---	---	---	40646784	40646800	+	76	40644487	40647077
Gm15	40698460	40708308	40698460	40699319	40707464	40708308	92	---	---	---	---	40707259	40707282	+	75	---	---
Gm15	40728076	40731820	40728076	40728310	40731586	40731820	93	---	---	---	---	40728375	40728450	-	71	40728087	40731803
Gm15	40734166	40753479	40734171	40735814	40751829	40753469	96	40734159	40734165	40753480	40753486	40735868	40735939	-	76	40734174	40753467
Gm15	40760045	40764767	40760051	40760366	40764451	40764766	94	40760039	40760044	40764768	40764773	40764360	40764379	+	85	40760056	40764766
Gm15	40775620	40787070	40775623	40775926	40786766	40787069	98	40775615	40775619	40787071	40787075	40786354	40786395	+	73	---	---
Gm15	40814446	40828592	40814447	40815786	40827228	40828586	92	40814441	40814445	40828593	40828597	40826692	40826712	+	80	40814448	40828591
Gm15	40818772	40826012	40818772	40820466	40824334	40826012	88	---	---	---	---	40820519	40820533	-	73	40818776	40826011
Gm15	40847632	40853734	40847632	40848114	40853252	40853734	93	---	---	---	---	40848338	40848371	-	70	40847633	40853731
Gm15	40861018	40865750	40861018	40861196	40865572	40865750	95	---	---	---	---	40865445	40865459	+	73	40861022	40865742
Gm15	40886647	40895898	40886647	40887749	40894796	40895898	99	---	---	---	---	40887931	40887944	-	100	40886647	40895895
Gm15	40971081	40976348	40971081	40971930	40975497	40976348	95	---	---	---	---	40971996	40972051	-	80	40971085	40976335
Gm15	41062523	41073218	41062530	41064103	41071643	41073205	91	41062518	41062522	41073219	41073223	41064248	41064268	-	80	41062534	41073210
Gm15	41074097	41080361	41074108	41074573	41079910	41080351	88	41074091	41074096	41080362	41080367	41079764	41079780	+	76	41074108	41080354
Gm15	41151367	41156350	41151367	41151649	41156083	41156350	91	---	---	---	---	41151798	41151827	-	70	---	---
Gm15	41159547	41164878	41159551	41159973	41164486	41164874	86	41159542	41159546	41164879	41164883	41160114	41160131	-	72	41159552	41164874
Gm15	41165499	41184589	41165499	41165722	41184366	41184589	90	---	---	---	---	41166609	41166638	-	93	---	---
Gm15	41168070	41170741	41168070	41168328	41170478	41170741	90	---	---	---	---	41170462	41170476	+	100	41168080	41170733
Gm15	41173961	41183785	41173961	41175157	41182610	41183785	92	---	---	---	---	41175474	41175502	-	75	41173961	41183777
Gm15	41184920	41189940	41184930	41185263	41189616	41189940	91	41184914	41184919	41189941	41189946	41185338	41185359	-	81	41184928	41189927
Gm15	41207367	41211542	41207380	41207884	41211006	41211529	89	41207360	41207366	41211543	41211549	41210849	41210928	+	75	41207368	41211533
Gm15	41213779	41227445	41213781	41216370	41224828	41227437	92	41213774	41213778	41227446	41227450	41224432	41224449	+	88	41213780	41227437
Gm15	41214075	41227094	41214088	41216026	41225142	41227093	93	41214070	41214074	41227095	41227099	41224985	41225015	+	77	41214076	41227086
Gm15	41220974	41234074	41220974	41221503	41233544	41234074	91	---	---	---	---	41221915	41221938	-	79	41220978	41234058
Gm15	41223137	41228658	41223137	41224105	41227694	41228658	97	---	---	---	---	41224172	41224219	-	81	41223137	41228656
Gm15	41261051	41270408	41261051	41261948	41269495	41270408	94	---	---	---	---	41262295	41262326	-	75	---	---
Gm15	41270638	41279487	41270638	41271980	41278210	41279487	87	---	---	---	---	41278148	41278163	+	75	---	---
Gm15	41319960	41326086	41319974	41320456	41325611	41326082	86	41319954	41319959	41326087	41326092	41325518	41325542	+	88	41319974	41326085
Gm15	41377471	41383052	41377471	41377759	41382764	41383052	99	---	---	---	---	41377819	41377851	-	72	41377480	41383050
Gm15	41396469	41401344	41396469	41396718	41401100	41401344	87	---	---	---	---	41396875	41396887	-	84	41396470	41401339
Gm15	41429895	41435855	41429895	41431181	41434566	41435855	92	---	---	---	---	41434396	41434495	+	79	41429903	41435851
Gm15	41480944	41499924	41480944	41482556	41498309	41499924	95	---	---	---	---	41482610	41482682	-	76	41480949	41499922
Gm15	41504931	41523063	41504931	41505529	41522462	41523063	93	---	---	---	---	41521646	41521688	+	74	---	---
Gm15	41529072	41538902	41529072	41529927	41538049	41538902	95	---	---	---	---	41530255	41530283	-	79	41529077	41538896
Gm15	41545493	41547853	41545504	41545711	41547634	41547841	91	41545488	41545492	41547854	41547858	41547577	41547591	+	80	---	---
Gm15	41555828	41565633	41555828	41556716	41564775	41565633	91	---	---	---	---	41557013	41557027	-	80	---	---
Gm15	41556018	41565267	41556018	41556318	41564965	41565267	93	---	---	---	---	41556555	41556576	-	72	41556036	41565261
Gm15	41568144	41580006	41568144	41569552	41578634	41580006	90	---	---	---	---	41578319	41578337	+	84	41568158	41580004
Gm15	41583848	41595225	41583848	41585208	41593813	41595225	89	---	---	---	---	41585501	41585514	-	78	---	---
Gm15	41595645	41613548	41595645	41596038	41613156	41613548	85	---	---	---	---	41612403	41612428	+	96	41595661	41613546
Gm15	41616554	41626357	41616554	41617702	41625229	41626357	98	---	---	---	---	41617962	41618019	-	70	41616554	41626354
Gm15	41648962	41655268	41648962	41649950	41654317	41655268	91	---	---	---	---	41650123	41650166	-	88	---	---
Gm15	41660877	41679394	41660877	41662675	41677642	41679394	90	---	---	---	---	41676959	41676974	+	75	41660877	41679392
Gm15	41700268	41703211	41700268	41700732	41702747	41703211	97	---	---	---	---	41700813	41700833	-	90	---	---
Gm15	41712362	41733920	41712365	41713831	41732417	41733905	91	41712357	41712361	41733921	41733925	41714605	41714632	-	78	41712364	41733919
Gm15	41716752	41727016	41716761	41717842	41725891	41727013	94	41716741	41716751	41727017	41727027	41718205	41718226	-	77	41716761	41727009
Gm15	41735348	41738958	41735348	41736092	41738209	41738958	93	---	---	---	---	41738150	41738168	+	89	---	---
Gm15	41758794	41768028	41758794	41759890	41766931	41768028	99	---	---	---	---	41766746	41766774	+	86	41758796	41768025
Gm15	41782628	41792463	41782628	41783778	41791313	41792463	99	---	---	---	---	41790994	41791051	+	70	41782628	41792458
Gm15	41809508	41819039	41809508	41809872	41818662	41819039	87	---	---	---	---	41818439	41818472	+	70	---	---
Gm15	41827079	41831928	41827079	41827694	41831329	41831928	88	---	---	---	---	41831231	41831259	+	75	41827080	41831926
Gm15	41867135	41876232	41867135	41868517	41874810	41876230	86	41867129	41867134	41876233	41876238	41874635	41874656	+	77	41867149	41876231
Gm15	41910234	41915737	41910246	41911070	41914914	41915733	87	41910229	41910233	41915738	41915742	41914875	41914910	+	80	---	---
Gm15	41916858	41920165	41916858	41917956	41919069	41920165	95	---	---	---	---	---	---	0	--	---	---
Gm15	41917706	41925315	41917706	41918767	41924276	41925315	95	---	---	---	---	41924051	41924076	+	80	41917714	41925299
Gm15	41919640	41924454	41919640	41920094	41924000	41924454	93	---	---	---	---	41920246	41920266	-	76	41919655	41924438
Gm15	41949740	41964598	41949740	41950023	41964308	41964598	88	---	---	---	---	41963965	41963977	+	92	41949740	41964588
Gm15	41950059	41959673	41950059	41951178	41958553	41959673	99	---	---	---	---	41951333	41951414	-	70	41950060	41959671
Gm15	41959675	41965986	41959675	41960680	41964981	41965986	98	---	---	---	---	41960831	41960861	-	87	41959693	41965984
Gm15	42013273	42033001	42013273	42014817	42031472	42033001	95	---	---	---	---	42015576	42015591	-	81	42013279	42032984
Gm15	42055581	42058882	42055581	42055713	42058752	42058882	90	---	---	---	---	42058600	42058627	+	71	42055581	42058879
Gm15	42084277	42104249	42084277	42084617	42103909	42104249	93	---	---	---	---	42103103	42103131	+	75	42084277	42104230
Gm15	42084953	42089752	42084962	42085194	42089513	42089745	99	42084947	42084952	42089753	42089758	42089324	42089342	+	73	42084964	42089740
Gm15	42090128	42105302	42090128	42091208	42104244	42105302	91	---	---	---	---	42091727	42091860	-	73	42090135	42105291
Gm15	42117570	42126002	42117570	42117898	42125695	42126002	90	---	---	---	---	42118236	42118262	-	92	42117570	42125994
Gm15	42130046	42140630	42130046	42130485	42140192	42140630	96	---	---	---	---	42139784	42139820	+	81	---	---
Gm15	42161726	42178795	42161726	42162780	42177796	42178795	90	---	---	---	---	42163449	42163475	-	74	---	---
Gm15	42161850	42178673	42161850	42162658	42177920	42178673	88	---	---	---	---	42163166	42163179	-	78	42161853	42178654
Gm15	42167013	42177001	42167013	42168102	42175907	42177001	93	---	---	---	---	42175595	42175609	+	80	42167013	42176997
Gm15	42186364	42195452	42186364	42187372	42194487	42195451	85	42186359	42186363	42195453	42195457	42187646	42187711	-	74	42186364	42195448
Gm15	42238016	42256512	42238016	42238202	42256328	42256512	89	---	---	---	---	42255421	42255438	+	72	42238017	42256509
Gm15	42247901	42254326	42247906	42248868	42253353	42254326	95	42247896	42247900	42254327	42254331	42249044	42249066	-	78	42247907	42254323
Gm15	42327298	42329863	42327301	42327627	42329534	42329860	96	42327293	42327297	42329864	42329868	42329444	42329471	+	78	42327305	42329858
Gm15	42349737	42355328	42349745	42350266	42354818	42355323	89	42349730	42349736	42355329	42355335	42350348	42350399	-	76	---	---
Gm15	42448630	42458046	42448630	42448962	42457722	42458042	87	42448625	42448629	42458047	42458051	42449343	42449375	-	78	42448633	42458027
Gm15	42449194	42461425	42449194	42449861	42460765	42461425	90	---	---	---	---	42460231	42460285	+	76	42449201	42461409
Gm15	42449981	42467819	42449981	42451299	42466498	42467819	87	---	---	---	---	42465818	42465858	+	73	42449984	42467812
Gm15	42451302	42469575	42451302	42453257	42467609	42469575	88	---	---	---	---	42466948	42466972	+	80	42451312	42469556
Gm15	42461394	42466370	42461409	42461826	42465943	42466360	97	42461389	42461393	42466371	42466375	42465818	42465858	+	73	42461397	42466368
Gm15	42496808	42500447	42496808	42497275	42499985	42500447	94	---	---	---	---	42497367	42497390	-	75	42496808	42500444
Gm15	42504880	42509776	42504880	42505256	42509398	42509776	95	---	---	---	---	42509252	42509281	+	76	42504884	42509773
Gm15	42525634	42534156	42525649	42525785	42534016	42534149	89	42525629	42525633	42534157	42534161	42526087	42526115	-	72	---	---
Gm15	42534476	42540562	42534476	42535290	42539745	42540562	92	---	---	---	---	42539670	42539681	+	100	42534477	42540550
Gm15	42547375	42561835	42547382	42547895	42561318	42561830	92	42547368	42547374	42561836	42561842	42548381	42548546	-	77	---	---
Gm15	42575937	42592543	42575937	42576102	42592377	42592542	90	42575932	42575936	42592544	42592548	42591563	42591578	+	81	42575939	42592539
Gm15	42578063	42585466	42578063	42579041	42584488	42585466	92	---	---	---	---	42579287	42579314	-	71	42578065	42585463
Gm15	42586174	42591116	42586174	42587937	42589362	42591116	94	---	---	---	---	42587988	42588031	-	86	42586175	42591113
Gm15	42599169	42611401	42599179	42599569	42611001	42611391	90	42599163	42599168	42611402	42611407	42610458	42610487	+	80	42599184	42611397
Gm15	42620884	42629307	42620884	42621576	42628620	42629307	85	---	---	---	---	42628269	42628326	+	74	42620887	42629303
Gm15	42649335	42654362	42649335	42649751	42653945	42654362	97	---	---	---	---	42653770	42653809	+	70	42649338	42654360
Gm15	42678562	42686084	42678564	42678971	42685675	42686077	95	42678557	42678561	42686085	42686089	42685481	42685496	+	81	42678564	42686066
Gm15	42692644	42697964	42692644	42693031	42697552	42697964	92	---	---	---	---	42693238	42693257	-	70	42692644	42697962
Gm15	42699515	42703671	42699521	42699771	42703425	42703659	91	42699509	42699514	42703672	42703677	42703273	42703306	+	73	42699518	42703665
Gm15	42707094	42710378	42707094	42707209	42710252	42710378	88	---	---	---	---	42710132	42710150	+	100	42707104	42710375
Gm15	42716923	42727765	42716924	42717274	42727402	42727760	93	42716918	42716922	42727766	42727770	42717669	42717703	-	74	---	---
Gm15	42742803	42747504	42742808	42743583	42746734	42747490	90	42742798	42742802	42747505	42747509	42746636	42746679	+	86	42742810	42747499
Gm15	42750124	42756414	42750133	42750522	42756011	42756399	96	42750119	42750123	42756415	42756419	42755867	42755902	+	75	42750127	42756406
Gm15	42781677	42790361	42781677	42782047	42790001	42790361	93	---	---	---	---	42782358	42782384	-	74	42781689	42790359
Gm15	42806990	42828955	42806990	42807317	42828632	42828955	95	---	---	---	---	42807902	42807931	-	80	42806990	42828951
Gm15	42833233	42853369	42833241	42833511	42853091	42853357	86	42833225	42833232	42853370	42853377	42834376	42834407	-	71	42833250	42853367
Gm15	42888076	42895569	42888080	42888683	42894953	42895557	95	42888071	42888075	42895570	42895574	42888830	42888843	-	92	---	---
Gm15	43034771	43047981	43034771	43035479	43047279	43047981	87	---	---	---	---	43046783	43046827	+	77	---	---
Gm15	43037544	43046103	43037556	43038368	43045270	43046090	91	43037538	43037543	43046104	43046109	43045020	43045043	+	75	---	---
Gm15	43037600	43045837	43037603	43038121	43045317	43045835	93	43037594	43037599	43045838	43045843	43045020	43045043	+	75	---	---
Gm15	43060266	43080887	43060266	43061459	43079756	43080887	90	---	---	---	---	43062214	43062247	-	70	43060277	43080884
Gm15	43077284	43080884	43077284	43077722	43080480	43080884	89	---	---	---	---	43077833	43077845	-	84	43077284	43080881
Gm15	43089032	43094440	43089044	43089953	43093522	43094431	99	43089026	43089031	43094441	43094446	43089996	43090067	-	83	43089044	43094429
Gm15	43109308	43114789	43109308	43109460	43114637	43114789	92	---	---	---	---	43114378	43114395	+	83	43109310	43114787
Gm15	43115069	43119866	43115069	43115317	43119618	43119866	96	---	---	---	---	43115463	43115512	-	80	---	---
Gm15	43126063	43135508	43126063	43127067	43134504	43135508	99	---	---	---	---	43134184	43134241	+	70	43126070	43135505
Gm15	43145525	43148552	43145525	43146024	43148053	43148552	92	---	---	---	---	43147973	43148000	+	75	43145525	43148547
Gm15	43151655	43160138	43151655	43152630	43159162	43160138	98	---	---	---	---	43152887	43152915	-	72	43151655	43160136
Gm15	43192753	43211498	43192753	43192950	43211300	43211497	92	43192748	43192752	43211499	43211503	43210513	43210541	+	72	---	---
Gm15	43194542	43203962	43194550	43196925	43201562	43203954	93	43194536	43194541	43203963	43203968	43201396	43201439	+	72	43194560	43203958
Gm15	43292972	43298359	43292972	43293605	43297727	43298359	96	---	---	---	---	43293759	43293775	-	70	43292973	43298357
Gm15	43382187	43389290	43382187	43382641	43388825	43389290	89	---	---	---	---	43388664	43388682	+	73	---	---
Gm15	43425595	43429590	43425595	43425880	43429305	43429590	91	---	---	---	---	43425959	43425984	-	80	43425596	43429588
Gm15	43493471	43499341	43493471	43493893	43498919	43499341	88	---	---	---	---	43498701	43498714	+	85	---	---
Gm15	43526212	43528732	43526212	43526640	43528287	43528732	95	---	---	---	---	---	---	0	--	---	---
Gm15	43529167	43534226	43529167	43529667	43533728	43534226	93	---	---	---	---	43529836	43529857	-	90	43529168	43534224
Gm15	43549468	43554646	43549468	43549854	43554250	43554646	90	---	---	---	---	43550029	43550067	-	84	43549468	43554637
Gm15	43611944	43616780	43611944	43612175	43616545	43616780	85	---	---	---	---	---	---	0	--	43611957	43616765
Gm15	43644143	43654619	43644143	43644293	43654469	43654619	89	---	---	---	---	43644751	43644774	-	83	43644158	43654618
Gm15	43689806	43701107	43689806	43690009	43700904	43701107	89	---	---	---	---	43700359	43700380	+	72	43689817	43701105
Gm15	43694031	43700511	43694031	43695008	43699548	43700511	94	---	---	---	---	43699347	43699376	+	76	43694032	43700508
Gm15	43753671	43763430	43753671	43754404	43762708	43763430	87	---	---	---	---	43754573	43754609	-	81	43753684	43763428
Gm15	43875257	43879852	43875257	43875490	43879619	43879852	94	---	---	---	---	43879478	43879525	+	70	43875259	43879849
Gm15	43892851	43897549	43892866	43894168	43896239	43897548	86	43892846	43892850	43897550	43897554	43894219	43894247	-	72	43892857	43897539
Gm15	43933585	43937363	43933585	43933890	43937058	43937363	94	---	---	---	---	43933997	43934010	-	71	43933585	43937355
Gm15	43971238	43975833	43971253	43971488	43975582	43975826	88	43971233	43971237	43975834	43975838	43971544	43971591	-	70	43971255	43975824
Gm15	43988214	43993040	43988214	43988588	43992666	43993040	99	---	---	---	---	43988753	43988774	-	72	43988214	43993038
Gm15	44183225	44189399	44183231	44183698	44188917	44189384	96	44183220	44183224	44189400	44189404	44188805	44188820	+	75	44183226	44189391
Gm15	44193975	44198515	44193975	44194202	44198288	44198515	97	---	---	---	---	---	---	0	--	44193975	44198512
Gm15	44203697	44207323	44203706	44204304	44206728	44207323	91	44203692	44203696	44207324	44207328	44206607	44206701	+	77	44203697	44207304
Gm15	44211235	44216845	44211235	44211449	44216618	44216832	90	44211229	44211234	44216846	44216851	44211545	44211560	-	75	44211240	44216842
Gm15	44228493	44233143	44228493	44228693	44232943	44233143	98	---	---	---	---	44228823	44228835	-	84	44228498	44233141
Gm15	44234028	44236729	44234028	44234363	44236390	44236729	87	---	---	---	---	44236296	44236308	+	76	44234030	44236723
Gm15	44303383	44307323	44303383	44304403	44306283	44307323	97	---	---	---	---	44304458	44304486	-	79	44303390	44307321
Gm15	44323838	44335271	44323851	44326501	44332621	44335258	91	44323831	44323837	44335272	44335278	44326727	44326754	-	78	---	---
Gm15	44337908	44344288	44337908	44338375	44343821	44344288	97	---	---	---	---	44343603	44343616	+	85	44337908	44344286
Gm15	44355539	44364327	44355539	44356742	44363159	44364327	91	---	---	---	---	44362967	44362980	+	71	---	---
Gm15	44357023	44364894	44357023	44357313	44364604	44364894	93	---	---	---	---	44364391	44364416	+	80	44357024	44364887
Gm15	44362800	44384486	44362800	44363144	44384163	44384486	89	---	---	---	---	44364099	44364118	-	80	44362813	44384473
Gm15	44369550	44382609	44369550	44369845	44382313	44382609	95	---	---	---	---	44370201	44370218	-	77	44369551	44382607
Gm15	44372667	44378260	44372667	44373794	44377137	44378260	98	---	---	---	---	44376971	44376992	+	77	44372667	44378258
Gm15	44385446	44406494	44385446	44388043	44403565	44406494	85	---	---	---	---	44402814	44402840	+	74	44385460	44406481
Gm15	44387281	44393503	44387293	44388034	44392762	44393502	96	44387276	44387280	44393504	44393508	44388038	44388068	-	80	---	---
Gm15	44388691	44400385	44388691	44392334	44396873	44400385	93	---	---	---	---	44392439	44392485	-	85	44388694	44400374
Gm15	44425985	44441966	44425996	44428077	44439874	44441963	92	44425980	44425984	44441967	44441971	44439323	44439341	+	78	44425988	44441960
Gm15	44456365	44466962	44456365	44457259	44466058	44466962	89	---	---	---	---	44465668	44465698	+	70	44456371	44466943
Gm15	44473776	44489962	44473776	44475661	44488078	44489962	94	---	---	---	---	44487486	44487516	+	74	---	---
Gm15	44477113	44494140	44477113	44478810	44492391	44494140	91	---	---	---	---	44479192	44479245	-	77	---	---
Gm15	44513485	44524580	44513485	44517504	44520490	44524580	95	---	---	---	---	44520436	44520452	+	76	44513487	44524576
Gm15	44534824	44545903	44534838	44537374	44543383	44545890	93	44534819	44534823	44545904	44545908	44543233	44543253	+	76	44534833	44545897
Gm15	44537833	44546067	44537833	44538016	44545887	44546067	96	---	---	---	---	44545543	44545570	+	75	---	---
Gm15	44538582	44546345	44538582	44538865	44546059	44546345	95	---	---	---	---	44545759	44545783	+	72	44538595	44546333
Gm15	44541054	44559586	44541054	44543380	44557116	44559586	85	---	---	---	---	44543991	44544015	-	76	44541057	44559575
Gm15	44553800	44568920	44553802	44554862	44567842	44568909	95	44553794	44553799	44568921	44568926	44567562	44567579	+	77	---	---
Gm15	44568941	44580721	44568941	44571032	44578511	44580721	87	---	---	---	---	44578177	44578195	+	84	44568952	44580703
Gm15	44575563	44593150	44575568	44576274	44592444	44593148	99	44575558	44575562	44593151	44593155	44577024	44577042	-	73	44575563	44593139
Gm15	44583911	44600464	44583911	44584263	44600112	44600464	98	---	---	---	---	44584930	44584954	-	76	---	---
Gm15	44590265	44601262	44590272	44590945	44600587	44601261	97	44590258	44590264	44601263	44601269	44600156	44600177	+	90	---	---
Gm15	44607554	44611006	44607554	44608735	44609824	44611006	96	---	---	---	---	---	---	0	--	---	---
Gm15	44607920	44610723	44607920	44609099	44609544	44610723	90	---	---	---	---	44609149	44609165	-	76	44607922	44610722
Gm15	44611290	44614783	44611290	44611867	44614206	44614783	96	---	---	---	---	---	---	0	--	44611290	44614767
Gm15	44632232	44651195	44632232	44633002	44650425	44651195	95	---	---	---	---	44649736	44649751	+	75	44632239	44651193
Gm15	44639089	44647630	44639090	44639846	44646880	44647626	86	44639084	44639088	44647631	44647635	44640111	44640130	-	70	---	---
Gm15	44659275	44667301	44659275	44660387	44666181	44667296	99	44659269	44659274	44667302	44667307	44665900	44665919	+	75	44659283	44667292
Gm15	44659852	44666634	44659852	44660375	44666111	44666634	86	---	---	---	---	44665900	44665919	+	75	---	---
Gm15	44665145	44668576	44665145	44665660	44668055	44668576	94	---	---	---	---	---	---	0	--	---	---
Gm15	44676623	44691038	44676623	44677556	44690105	44691038	98	---	---	---	---	44678158	44678176	-	78	44676628	44691032
Gm15	44677555	44689077	44677555	44679248	44687389	44689077	93	---	---	---	---	44679640	44679653	-	78	44677557	44689061
Gm15	44704645	44720964	44704645	44706458	44719152	44720964	99	---	---	---	---	44718943	44718973	+	77	44704645	44720957
Gm15	44708687	44713597	44708696	44709449	44712846	44713587	85	44708682	44708686	44713598	44713602	---	---	0	--	---	---
Gm15	44758245	44770547	44758245	44758436	44770359	44770547	93	---	---	---	---	44758845	44758921	-	80	44758250	44770545
Gm15	44781701	44788272	44781701	44782401	44787556	44788272	90	---	---	---	---	44787363	44787390	+	78	44781702	44788259
Gm15	44790608	44805609	44790619	44791131	44805081	44805608	85	44790603	44790607	44805610	44805614	44804567	44804592	+	84	---	---
Gm15	44796678	44801404	44796678	44796914	44801168	44801404	89	---	---	---	---	44797033	44797054	-	72	44796679	44801396
Gm15	44805707	44811406	44805707	44806216	44810897	44811406	90	---	---	---	---	44810710	44810723	+	100	44805707	44811390
Gm15	44828357	44833842	44828357	44829281	44832911	44833842	94	---	---	---	---	44829348	44829382	-	85	44828359	44833840
Gm15	44835912	44838867	44835912	44836224	44838554	44838867	90	---	---	---	---	44838527	44838550	+	87	44835917	44838866
Gm15	44852471	44857942	44852471	44853192	44857188	44857942	91	---	---	---	---	44853345	44853361	-	70	44852476	44857939
Gm15	44867150	44885910	44867150	44869032	44884064	44885910	89	---	---	---	---	44883352	44883370	+	84	44867150	44885908
Gm15	44901370	44905217	44901370	44901669	44904918	44905217	97	---	---	---	---	44901750	44901806	-	71	44901370	44905213
Gm15	44958406	44965252	44958420	44958865	44964811	44965248	88	44958401	44958405	44965253	44965257	44959118	44959154	-	70	44958415	44965248
Gm15	44976599	44984489	44976599	44976757	44984332	44984489	94	---	---	---	---	---	---	0	--	---	---
Gm15	45042306	45048246	45042306	45043973	45046590	45048245	94	45042301	45042305	45048247	45048251	45044027	45044070	-	88	45042306	45048243
Gm15	45048650	45055262	45048650	45049528	45054384	45055262	95	---	---	---	---	45049637	45049723	-	77	45048650	45055256
Gm15	45057533	45062870	45057533	45058421	45061983	45062870	96	---	---	---	---	45058464	45058532	-	81	45057533	45062867
Gm15	45068375	45077414	45068375	45069467	45076358	45077414	94	---	---	---	---	45069639	45069655	-	100	45068375	45077412
Gm15	45154685	45159552	45154685	45155256	45158978	45159552	87	---	---	---	---	45155334	45155348	-	80	---	---
Gm15	45162350	45166903	45162356	45162740	45166512	45166903	95	45162345	45162349	45166904	45166908	45166334	45166373	+	70	45162356	45166901
Gm15	45204428	45217742	45204438	45204580	45217589	45217732	95	45204423	45204427	45217743	45217747	45205117	45205135	-	73	45204430	45217727
Gm15	45242458	45251754	45242458	45243462	45250740	45251744	99	45242452	45242457	45251755	45251760	45243643	45243689	-	74	45242459	45251752
Gm15	45260248	45269416	45260248	45260874	45268792	45269416	86	---	---	---	---	45260898	45260925	-	78	---	---
Gm15	45285491	45295760	45285491	45285659	45295593	45295760	87	---	---	---	---	45286021	45286039	-	73	45285497	45295746
Gm15	45345722	45350092	45345722	45346049	45349765	45350092	87	---	---	---	---	45346193	45346212	-	75	45345728	45350089
Gm15	45379844	45385382	45379846	45380802	45384411	45385367	99	45379839	45379843	45385383	45385387	45384286	45384333	+	81	45379851	45385372
Gm15	45395600	45404916	45395600	45396848	45403666	45404916	98	---	---	---	---	45397109	45397188	-	71	45395601	45404914
Gm15	45494038	45502406	45494043	45494264	45502185	45502406	92	45494033	45494037	45502407	45502411	45494418	45494445	-	89	45494056	45502404
Gm15	45520028	45527800	45520028	45520223	45527607	45527800	93	---	---	---	---	45520540	45520558	-	73	---	---
Gm15	45538273	45554982	45538273	45538518	45554733	45554982	88	---	---	---	---	45554207	45554224	+	77	45538282	45554977
Gm15	45580684	45585943	45580699	45580837	45585804	45585942	97	45580679	45580683	45585944	45585948	45585630	45585661	+	84	45580686	45585938
Gm15	45592516	45602499	45592516	45594917	45600174	45602499	92	---	---	---	---	45599921	45599938	+	77	45592520	45602497
Gm15	45666763	45676908	45666763	45670071	45673524	45676908	95	---	---	---	---	45673351	45673376	+	73	45666775	45676905
Gm15	45670715	45684948	45670715	45671421	45684245	45684947	92	45670709	45670714	45684949	45684954	45683664	45683685	+	81	---	---
Gm15	45701910	45707755	45701910	45703198	45706471	45707755	93	---	---	---	---	45706449	45706469	+	80	45701922	45707749
Gm15	45711127	45720331	45711128	45712238	45719221	45720331	97	45711122	45711126	45720332	45720336	45712366	45712389	-	87	45711129	45720324
Gm15	45726024	45731497	45726024	45726966	45730535	45731497	92	---	---	---	---	45727032	45727079	-	79	45726027	45731495
Gm15	45752337	45761612	45752337	45752551	45761398	45761612	93	---	---	---	---	45761015	45761036	+	77	45752338	45761610
Gm15	45840103	45845558	45840114	45840547	45845083	45845556	91	45840098	45840102	45845559	45845563	45844958	45844970	+	84	45840114	45845556
Gm15	45846790	45861561	45846790	45847772	45860579	45861561	94	---	---	---	---	45859958	45859983	+	76	---	---
Gm15	45852386	45862885	45852386	45853732	45861556	45862885	95	---	---	---	---	45854065	45854124	-	78	45852390	45862878
Gm15	45855682	45866989	45855682	45858214	45864422	45866989	94	---	---	---	---	---	---	0	--	---	---
Gm15	45877842	45881438	45877842	45878248	45880992	45881438	87	---	---	---	---	45880880	45880892	+	84	45877855	45881436
Gm15	45918843	45928594	45918843	45920826	45926627	45928594	93	---	---	---	---	45926429	45926455	+	74	---	---
Gm15	45938852	45949002	45938852	45939926	45947908	45949002	96	---	---	---	---	45940051	45940080	-	90	45938852	45948997
Gm15	45938879	45948754	45938879	45939698	45947935	45948754	98	---	---	---	---	45940051	45940080	-	90	45938892	45948753
Gm15	45979171	45987653	45979171	45980154	45986670	45987653	98	---	---	---	---	45980406	45980434	-	75	45979171	45987644
Gm15	45993764	45998601	45993764	45994325	45998004	45998601	89	---	---	---	---	45997873	45997885	+	76	45993765	45998598
Gm15	46001224	46006560	46001224	46001642	46006132	46006560	88	---	---	---	---	46006108	46006120	+	76	46001234	46006558
Gm15	46066535	46070966	46066535	46066728	46070773	46070966	93	---	---	---	---	46070699	46070719	+	76	46066542	46070963
Gm15	46161895	46166129	46161895	46162458	46165576	46166129	88	---	---	---	---	46165469	46165544	+	77	46161900	46166127
Gm15	46219832	46227430	46219832	46221338	46225957	46227430	91	---	---	---	---	46221537	46221569	-	72	46219836	46227428
Gm15	46220257	46226971	46220258	46220884	46226335	46226959	93	46220252	46220256	46226972	46226976	46226197	46226214	+	72	46220265	46226969
Gm15	46255699	46264842	46255699	46256794	46263748	46264842	98	---	---	---	---	46263533	46263547	+	86	46255699	46264840
Gm15	46299830	46306180	46299830	46300302	46305708	46306180	97	---	---	---	---	46300397	46300412	-	75	46299832	46306177
Gm15	46310844	46315508	46310844	46311050	46315302	46315508	97	---	---	---	---	46311133	46311145	-	92	46310844	46315506
Gm15	46323302	46335995	46323302	46324753	46334582	46335995	91	---	---	---	---	46334131	46334147	+	70	46323302	46335992
Gm15	46351311	46370494	46351311	46352980	46368857	46370494	96	---	---	---	---	46368064	46368083	+	75	46351314	46370492
Gm15	46370496	46379494	46370496	46371672	46378400	46379494	85	---	---	---	---	46378247	46378260	+	100	46370505	46379492
Gm15	46396193	46399028	46396193	46396992	46398245	46399028	94	---	---	---	---	46397013	46397060	-	89	46396194	46399023
Gm15	46428591	46436794	46428604	46428964	46436427	46436790	89	46428586	46428590	46436795	46436799	46429279	46429300	-	90	46428595	46436787
Gm15	46445732	46449588	46445733	46446056	46449255	46449580	87	46445727	46445731	46449589	46449593	46449095	46449108	+	71	---	---
Gm15	46539898	46548675	46539906	46540955	46547611	46548673	91	46539892	46539897	46548676	46548681	46541217	46541233	-	82	46539899	46548665
Gm15	46668466	46672777	46668466	46668610	46672636	46672777	88	---	---	---	---	46672552	46672602	+	90	---	---
Gm15	46725115	46729742	46725115	46725353	46729500	46729738	98	46725110	46725114	46729743	46729747	46725504	46725522	-	89	46725116	46729736
Gm15	46745984	46751066	46745984	46746292	46750758	46751066	98	---	---	---	---	46750545	46750575	+	74	46745984	46751051
Gm15	46786796	46791407	46786804	46787006	46791194	46791396	98	46786791	46786795	46791408	46791412	46787144	46787183	-	72	---	---
Gm15	46824282	46827123	46824289	46825095	46826297	46827108	94	46824277	46824281	46827124	46827128	46825116	46825169	-	79	46824298	46827120
Gm15	46931433	46941438	46931442	46932720	46940112	46941430	91	46931422	46931432	46941439	46941449	46933063	46933090	-	75	46931433	46941433
Gm15	47012879	47018704	47012879	47013057	47018526	47018704	93	---	---	---	---	47013215	47013239	-	76	47012882	47018699
Gm15	47027948	47031607	47027948	47028381	47031174	47031607	97	---	---	---	---	47031050	47031062	+	84	47027949	47031605
Gm15	47037493	47042087	47037508	47037807	47041787	47042085	93	47037488	47037492	47042088	47042092	47041705	47041721	+	88	47037506	47042082
Gm15	47044919	47053720	47044919	47045277	47053378	47053720	85	---	---	---	---	47053315	47053344	+	80	47044932	47053703
Gm15	47150052	47154916	47150052	47150318	47154650	47154916	97	---	---	---	---	47154582	47154593	+	91	47150052	47154915
Gm15	47178239	47184485	47178252	47178634	47184093	47184475	97	47178234	47178238	47184486	47184490	47183939	47183974	+	77	---	---
Gm15	47207811	47210762	47207811	47207971	47210601	47210762	86	---	---	---	---	47208084	47208103	-	70	---	---
Gm15	47214639	47219183	47214639	47214901	47218921	47219183	95	---	---	---	---	47214903	47214924	-	77	47214640	47219180
Gm15	47267850	47272624	47267850	47268046	47272428	47272624	97	---	---	---	---	47268179	47268202	-	79	---	---
Gm15	47300156	47308752	47300156	47300546	47308365	47308752	93	---	---	---	---	47307994	47308005	+	75	47300170	47308749
Gm15	47300974	47309578	47300974	47301400	47309154	47309578	89	---	---	---	---	47308847	47308893	+	76	---	---
Gm15	47370489	47385426	47370489	47370991	47384920	47385426	92	---	---	---	---	47371543	47371558	-	81	---	---
Gm15	47421845	47424935	47421845	47422083	47424689	47424927	96	47421840	47421844	47424936	47424940	47424558	47424569	+	83	47421845	47424931
Gm15	47591682	47597029	47591682	47592093	47596623	47597029	95	---	---	---	---	47592208	47592220	-	84	47591682	47597027
Gm15	47779297	47782780	47779297	47780302	47781784	47782780	93	---	---	---	---	47781700	47781728	+	75	47779297	47782778
Gm15	47834684	47839104	47834684	47834958	47838832	47839104	91	---	---	---	---	47835074	47835107	-	85	47834684	47839091
Gm15	47840126	47854677	47840126	47840439	47854360	47854675	86	47840120	47840125	47854678	47854683	47840934	47840981	-	85	---	---
Gm15	47884041	47899112	47884041	47884656	47898499	47899112	85	---	---	---	---	47898262	47898275	+	85	47884051	47899099
Gm15	47886787	47889744	47886787	47887025	47889506	47889744	93	---	---	---	---	47889456	47889470	+	86	47886797	47889742
Gm15	47902336	47907206	47902336	47902569	47906973	47907206	99	---	---	---	---	47902688	47902721	-	76	47902336	47907204
Gm15	47917783	47935770	47917783	47919691	47933905	47935770	91	---	---	---	---	47933414	47933439	+	80	---	---
Gm15	47920672	47925988	47920672	47921284	47925374	47925988	85	---	---	---	---	47921444	47921468	-	80	47920675	47925969
Gm15	48002173	48004740	48002173	48002505	48004408	48004740	97	---	---	---	---	48004327	48004354	+	78	48002174	48004738
Gm15	48059939	48062436	48059940	48060316	48062055	48062436	88	48059934	48059938	48062437	48062441	48062022	48062033	+	83	---	---
Gm15	48139318	48147769	48139318	48139969	48147123	48147769	91	---	---	---	---	48140151	48140176	-	88	---	---
Gm15	48145167	48148815	48145167	48146232	48147764	48148815	87	---	---	---	---	---	---	0	--	---	---
Gm15	48146322	48150167	48146322	48146486	48150003	48150167	93	---	---	---	---	---	---	0	--	48146326	48150151
Gm15	48169091	48172992	48169091	48170050	48172034	48172992	98	---	---	---	---	48170105	48170134	-	76	48169091	48172990
Gm15	48335771	48342312	48335771	48336213	48341872	48342312	97	---	---	---	---	48341812	48341827	+	75	48335772	48342310
Gm15	48362711	48367310	48362719	48363722	48366255	48367299	87	48362706	48362710	48367311	48367315	48363836	48363849	-	78	---	---
Gm15	48446458	48449000	48446465	48446706	48448756	48448998	97	48446450	48446457	48449001	48449008	48448718	48448741	+	70	48446460	48448996
Gm15	48455639	48466669	48455639	48456539	48465769	48466669	97	---	---	---	---	48456812	48456832	-	76	---	---
Gm15	48549409	48553447	48549418	48549537	48553330	48553447	92	48549403	48549408	48553448	48553453	48553183	48553204	+	86	---	---
Gm15	48564739	48575319	48564739	48564923	48575130	48575319	86	---	---	---	---	48565345	48565367	-	78	48564753	48575317
Gm15	48838458	48843672	48838458	48838852	48843278	48843672	96	---	---	---	---	48843066	48843097	+	75	48838458	48843670
Gm15	48909318	48912522	48909318	48909553	48912287	48912522	97	---	---	---	---	48912150	48912167	+	83	48909318	48912518
Gm15	49036441	49042841	49036441	49036952	49042330	49042841	88	---	---	---	---	49037141	49037207	-	77	---	---
Gm15	49050422	49066008	49050422	49053229	49063016	49066008	88	---	---	---	---	49062861	49062897	+	97	49050431	49065990
Gm15	49053212	49067926	49053212	49054807	49066399	49067926	86	---	---	---	---	49065967	49066008	+	78	49053213	49067910
Gm15	49053821	49067420	49053821	49054327	49066902	49067420	94	---	---	---	---	49054826	49054878	-	81	---	---
Gm15	49098350	49111604	49098350	49100011	49109935	49111604	96	---	---	---	---	49100474	49100508	-	71	49098351	49111593
Gm15	49179482	49183946	49179482	49179637	49183778	49183946	86	---	---	---	---	49183571	49183585	+	80	49179485	49183940
Gm15	49233676	49237236	49233676	49234123	49236800	49237236	96	---	---	---	---	---	---	0	--	49233677	49237234
Gm15	49281781	49287036	49281790	49282147	49286648	49287023	91	49281774	49281780	49287037	49287043	49286423	49286479	+	75	49281790	49287026
Gm15	49290591	49296548	49290591	49291843	49295277	49296548	92	---	---	---	---	49291911	49292015	-	80	49290591	49296546
Gm15	49352633	49356388	49352633	49352822	49356195	49356388	91	---	---	---	---	49356032	49356051	+	75	49352638	49356386
Gm15	49517032	49523869	49517032	49517215	49523686	49523869	98	---	---	---	---	49523373	49523427	+	72	49517032	49523867
Gm15	49538982	49542643	49538982	49539459	49542166	49542643	98	---	---	---	---	---	---	0	--	49538982	49542640
Gm15	49586884	49598748	49586894	49587971	49597655	49598745	92	49586879	49586883	49598749	49598753	49588256	49588296	-	73	---	---
Gm15	49586932	49598598	49586932	49587831	49597693	49598598	93	---	---	---	---	49588256	49588296	-	73	49586934	49598596
Gm15	49663402	49668050	49663406	49663639	49667808	49668041	99	49663396	49663401	49668051	49668056	49667655	49667688	+	73	49663406	49668039
Gm15	49670612	49677015	49670612	49672181	49675606	49677015	85	---	---	---	---	49675435	49675501	+	82	49670613	49677008
Gm15	49810448	49812894	49810449	49810787	49812535	49812882	88	49810443	49810447	49812895	49812899	---	---	0	--	49810449	49812879
Gm15	49908208	49913014	49908208	49908566	49912648	49913014	94	---	---	---	---	49908625	49908638	-	78	49908208	49913009
Gm15	49954295	49959061	49954296	49954531	49958815	49959049	91	49954290	49954294	49959062	49959066	49954591	49954603	-	76	49954296	49959055
Gm15	49981521	49999108	49981521	49983308	49997311	49999108	89	---	---	---	---	49983898	49983915	-	72	49981524	49999091
Gm15	49981994	49998336	49981994	49982540	49997784	49998336	88	---	---	---	---	49983188	49983206	-	73	49981996	49998328
Gm15	49983536	49986652	49983536	49984479	49985717	49986652	95	---	---	---	---	49984553	49984567	-	80	49983548	49986642
Gm15	50199907	50208397	50199907	50200850	50207454	50208397	88	---	---	---	---	50201134	50201162	-	75	50199910	50208385
Gm15	50355970	50373543	50355970	50356529	50372967	50373543	87	---	---	---	---	50357234	50357248	-	86	---	---
Gm15	50356114	50373507	50356124	50356486	50373125	50373498	90	50356108	50356113	50373508	50373513	50357234	50357248	-	86	---	---
Gm15	50637729	50642731	50637729	50637937	50642503	50642717	88	50637724	50637728	50642732	50642736	50638129	50638166	-	71	50637747	50642720
Gm15	50675108	50680937	50675108	50675349	50680696	50680937	97	---	---	---	---	50675589	50675615	-	74	50675111	50680936
Gm15	50780728	50785146	50780728	50781151	50784720	50785145	93	50780723	50780727	50785147	50785151	50781267	50781284	-	83	50780728	50785143
Gm15	50861409	50871188	50861409	50862022	50870534	50871188	88	---	---	---	---	50870151	50870199	+	73	---	---
Gm15	50885155	50906726	50885155	50885698	50906190	50906726	96	---	---	---	---	50886676	50886704	-	72	50885172	50906721
Gm15	50890763	50898156	50890763	50891035	50897878	50898156	94	---	---	---	---	50897548	50897567	+	80	---	---
Gm15	50904519	50911591	50904519	50905119	50910994	50911591	98	---	---	---	---	50905364	50905375	-	83	---	---
Gm15	50933527	50936359	50933527	50933911	50935973	50936359	88	---	---	---	---	50933913	50933925	-	84	50933527	50936347
