# Supplementary material for: LtrDetector: A tool-suite for detecting long terminal repeat retrotransposons de-novo
Source: BMC Genomics. 2019 Jun 3;20:450. doi: 10.1186/s12864-019-5796-9 (PMC6547461; doi:10.1186/s12864-019-5796-9)
Supplement: Supplementary file 5 — LTR retrotransposons found by LtrDetector in Glycine max. This compressed file (.tar.gz) includes the LTR retrotransposons found by LtrDetector in BED format. (TAR.GZ 929 kb) [file 12864_2019_5796_MOESM5_ESM.gz › gmax/Gm03Detector.bed]

SeqID	Retrotransposon	Left_LTR	Right_LTR		Left_TSD	Right_TSD	Polypurine Tract		TG	CA
	Start	End	Start	End	Start	End	ID	Start	End	Start	End	Start	End	Strand	Purine%	Start	End
Gm03	10748	15677	10748	10929	15496	15677	98	---	---	---	---	15305	15318	+	71	10751	15675
Gm03	36691	41951	36691	37054	41588	41951	98	---	---	---	---	41479	41505	+	85	36691	41948
Gm03	65459	70577	65467	65834	70201	70568	97	65454	65458	70578	70582	70034	70057	+	70	65469	70575
Gm03	79071	82154	79071	79311	81916	82154	87	---	---	---	---	81885	81899	+	80	79071	82149
Gm03	286519	299576	286519	287212	298882	299576	93	---	---	---	---	287667	287684	-	83	286527	299568
Gm03	287219	301143	287219	287742	300620	301143	91	---	---	---	---	288329	288363	-	74	287237	301131
Gm03	287219	301143	287219	287742	300620	301143	91	---	---	---	---	288329	288363	-	74	287237	301131
Gm03	288789	304482	288798	291940	301208	304473	93	288784	288788	304483	304487	292186	292199	-	85	288801	304476
Gm03	288798	304151	288798	291618	301208	304151	92	---	---	---	---	292071	292085	-	86	288801	304145
Gm03	298133	305933	298133	298504	305562	305933	97	---	---	---	---	305256	305293	+	78	298144	305932
Gm03	405036	416082	405036	405773	415328	416082	88	---	---	---	---	405926	405953	-	78	---	---
Gm03	433893	438717	433893	434101	438515	438717	93	---	---	---	---	434298	434322	-	76	433898	438712
Gm03	638966	650145	638976	639333	649771	650133	85	638960	638965	650146	650151	639488	639512	-	76	---	---
Gm03	643542	648796	643542	643913	648425	648796	99	---	---	---	---	648199	648218	+	70	643542	648794
Gm03	973294	982217	973294	973571	981933	982217	87	---	---	---	---	973698	973744	-	74	---	---
Gm03	987509	1007592	987522	988649	1006439	1007584	91	987503	987508	1007593	1007598	989374	989430	-	75	---	---
Gm03	987522	1006848	987522	987932	1006439	1006848	91	---	---	---	---	1005676	1005708	+	78	987525	1006842
Gm03	1008768	1016955	1008768	1009008	1016718	1016955	87	---	---	---	---	1016480	1016497	+	77	---	---
Gm03	1077409	1082159	1077409	1077732	1081836	1082159	95	---	---	---	---	1077898	1077917	-	70	1077412	1082157
Gm03	1088933	1095120	1088933	1089570	1094503	1095120	94	---	---	---	---	1089572	1089598	-	77	1088936	1095101
Gm03	1096788	1103617	1096788	1096953	1103462	1103617	88	---	---	---	---	1103162	1103231	+	75	1096793	1103612
Gm03	1104471	1111850	1104471	1105129	1111198	1111850	96	---	---	---	---	---	---	0	--	---	---
Gm03	1138238	1152838	1138242	1140868	1150207	1152838	86	1138232	1138237	1152839	1152844	1141289	1141312	-	70	---	---
Gm03	1151890	1154312	1151903	1152310	1153916	1154308	88	1151885	1151889	1154313	1154317	1153823	1153837	+	80	1151903	1154308
Gm03	1158220	1162243	1158220	1158550	1161901	1162243	89	---	---	---	---	1158620	1158652	-	75	---	---
Gm03	1191442	1207521	1191455	1191736	1207233	1207513	96	1191437	1191441	1207522	1207526	1206628	1206648	+	76	1191444	1207517
Gm03	1194005	1208633	1194005	1194755	1207924	1208633	91	---	---	---	---	1195319	1195336	-	88	---	---
Gm03	1197157	1210536	1197167	1198279	1209324	1210529	86	1197152	1197156	1210537	1210541	1198821	1198832	-	91	1197159	1210518
Gm03	1203726	1214453	1203732	1204555	1213623	1214452	91	1203721	1203725	1214454	1214458	1204641	1204675	-	82	---	---
Gm03	1238722	1251864	1238722	1239655	1250979	1251864	92	---	---	---	---	1250443	1250460	+	77	1238722	1251862
Gm03	1270513	1284876	1270513	1270985	1284399	1284876	85	---	---	---	---	1283800	1283818	+	78	1270514	1284860
Gm03	1303626	1319899	1303626	1306940	1316711	1319899	88	---	---	---	---	1316668	1316688	+	76	1303635	1319893
Gm03	1391082	1400610	1391082	1391341	1400344	1400610	89	---	---	---	---	1391683	1391748	-	78	1391089	1400600
Gm03	1395460	1401671	1395475	1395728	1401402	1401663	89	1395455	1395459	1401672	1401676	1395894	1395912	-	84	1395460	1401666
Gm03	1540886	1553928	1540886	1541730	1553084	1553928	99	---	---	---	---	1552537	1552554	+	77	1540887	1553925
Gm03	1560947	1570836	1560947	1561482	1570315	1570836	90	---	---	---	---	1569915	1569997	+	71	---	---
Gm03	1650363	1655090	1650367	1650667	1654775	1655086	95	1650357	1650362	1655091	1655096	1654582	1654605	+	79	1650367	1655082
Gm03	1701313	1705752	1701313	1701551	1705514	1705752	92	---	---	---	---	1701640	1701656	-	88	---	---
Gm03	1766343	1778121	1766343	1766630	1777837	1778121	90	---	---	---	---	1766824	1766844	-	71	---	---
Gm03	1782443	1797445	1782443	1783476	1796411	1797445	99	---	---	---	---	1784103	1784123	-	76	1782460	1797431
Gm03	1824630	1829675	1824630	1825035	1829263	1829675	86	---	---	---	---	1829145	1829190	+	73	1824633	1829668
Gm03	2174154	2182943	2174154	2174464	2182637	2182943	93	---	---	---	---	2174717	2174756	-	82	2174154	2182931
Gm03	2176175	2182631	2176175	2176451	2182355	2182631	93	---	---	---	---	2176727	2176747	-	76	---	---
Gm03	2211961	2215857	2211961	2212153	2215664	2215857	91	---	---	---	---	2215610	2215636	+	74	2211964	2215855
Gm03	2245012	2250396	2245012	2245436	2249972	2250396	99	---	---	---	---	2249846	2249858	+	84	2245012	2250392
Gm03	2287072	2295644	2287076	2290030	2292658	2295640	95	2287067	2287071	2295645	2295649	2290067	2290103	-	78	---	---
Gm03	2289251	2295640	2289251	2290030	2294864	2295640	97	---	---	---	---	2294689	2294708	+	70	2289263	2295621
Gm03	2420749	2428281	2420749	2421371	2427660	2428281	97	---	---	---	---	2427551	2427570	+	85	---	---
Gm03	2456219	2461392	2456219	2456602	2460996	2461379	98	2456214	2456218	2461393	2461397	2460807	2460822	+	81	2456219	2461377
Gm03	2509405	2514883	2509405	2511125	2513150	2514883	90	---	---	---	---	2513107	2513121	+	86	---	---
Gm03	2515178	2521935	2515178	2515645	2521492	2521935	89	---	---	---	---	2515915	2515937	-	73	2515179	2521933
Gm03	2582212	2588400	2582212	2583222	2587391	2588400	91	---	---	---	---	2583356	2583399	-	75	2582213	2588390
Gm03	2586091	2602350	2586093	2586237	2602192	2602336	98	2586086	2586090	2602351	2602355	2586981	2587014	-	73	---	---
Gm03	2586575	2589749	2586581	2587124	2589170	2589744	85	2586568	2586574	2589750	2589756	2589092	2589106	+	73	---	---
Gm03	2591259	2611962	2591259	2593546	2609674	2611962	99	---	---	---	---	2608985	2609002	+	72	2591272	2611959
Gm03	2605707	2608784	2605715	2606386	2608102	2608782	95	2605701	2605706	2608785	2608790	---	---	0	--	2605722	2608783
Gm03	2618957	2625973	2618961	2619349	2625572	2625960	97	2618952	2618956	2625974	2625978	2619563	2619598	-	77	---	---
Gm03	2627496	2649086	2627496	2628086	2648482	2649086	90	---	---	---	---	2647634	2647652	+	73	---	---
Gm03	2632758	2647341	2632758	2633553	2646577	2647341	87	---	---	---	---	2634098	2634131	-	73	---	---
Gm03	2639358	2644048	2639358	2639849	2643563	2644048	92	---	---	---	---	2643409	2643439	+	80	2639359	2644042
Gm03	2658388	2662239	2658388	2658835	2661807	2662239	88	---	---	---	---	2658887	2658899	-	76	2658391	2662223
Gm03	2667860	2685584	2667860	2669351	2684108	2685584	93	---	---	---	---	2670039	2670074	-	77	---	---
Gm03	2704499	2707592	2704504	2704757	2707328	2707580	94	2704494	2704498	2707593	2707597	---	---	0	--	2704504	2707591
Gm03	2719458	2731159	2719458	2720829	2729768	2731159	95	---	---	---	---	2721245	2721276	-	75	2719458	2731156
Gm03	2751529	2756275	2751529	2751889	2755916	2756275	85	---	---	---	---	2751973	2751991	-	78	2751530	2756258
Gm03	2800878	2811243	2800878	2801117	2810996	2811243	91	---	---	---	---	2801152	2801165	-	92	2800879	2811235
Gm03	2807158	2813615	2807158	2809625	2811253	2813615	91	---	---	---	---	2811171	2811184	+	100	---	---
Gm03	2813171	2823373	2813180	2814370	2822225	2823364	85	2813165	2813170	2823374	2823379	2814686	2814763	-	80	2813176	2823364
Gm03	2814367	2819562	2814367	2814768	2819161	2819562	96	---	---	---	---	2818971	2819044	+	78	2814367	2819560
Gm03	2820630	2826654	2820630	2822780	2824533	2826654	91	---	---	---	---	2824434	2824467	+	82	---	---
Gm03	2821535	2825562	2821535	2821674	2825423	2825562	97	---	---	---	---	2821701	2821720	-	70	---	---
Gm03	2834803	2838666	2834804	2835006	2838452	2838653	87	2834798	2834802	2838667	2838671	2835018	2835044	-	85	---	---
Gm03	2839680	2847798	2839680	2839835	2847643	2847798	93	---	---	---	---	2839989	2840015	-	74	---	---
Gm03	2848478	2863701	2848478	2849208	2862973	2863701	86	---	---	---	---	2862346	2862382	+	75	2848482	2863699
Gm03	2852536	2872683	2852536	2853645	2871612	2872683	95	---	---	---	---	2854359	2854374	-	87	---	---
Gm03	2853754	2873372	2853755	2854460	2872659	2873364	97	2853747	2853753	2873373	2873379	2871836	2871862	+	81	2853765	2873358
Gm03	2856581	2875786	2856584	2857094	2875226	2875782	86	2856575	2856580	2875787	2875792	2857573	2857590	-	77	---	---
Gm03	2865743	2875187	2865743	2867606	2873280	2875187	95	---	---	---	---	2872996	2873022	+	77	2865745	2875184
Gm03	2866017	2874449	2866032	2866853	2873568	2874434	92	2866012	2866016	2874450	2874454	2867140	2867161	-	95	2866027	2874432
Gm03	2871876	2876793	2871876	2873185	2875488	2876793	92	---	---	---	---	2873262	2873274	-	84	---	---
Gm03	3055450	3060378	3055450	3055729	3060102	3060378	88	---	---	---	---	3055900	3055923	-	70	3055463	3060376
Gm03	3085716	3092550	3085716	3086632	3091617	3092550	85	---	---	---	---	3086735	3086750	-	75	---	---
Gm03	3139522	3156014	3139522	3140008	3155526	3156014	95	---	---	---	---	3140570	3140585	-	75	---	---
Gm03	3140152	3144864	3140152	3140514	3144502	3144864	92	3140147	3140151	3144865	3144869	3144333	3144357	+	88	---	---
Gm03	3153170	3171735	3153170	3154103	3170811	3171735	89	---	---	---	---	3170347	3170361	+	86	---	---
Gm03	3183825	3191800	3183832	3184760	3190860	3191788	95	3183820	3183824	3191801	3191805	3190687	3190705	+	94	---	---
Gm03	3300550	3321503	3300562	3300788	3321269	3321495	88	3300545	3300549	3321504	3321508	3320382	3320421	+	77	3300550	3321488
Gm03	3306084	3312664	3306091	3307773	3310970	3312654	93	3306079	3306083	3312665	3312669	3310953	3310968	+	87	3306085	3312650
Gm03	3330187	3335201	3330187	3330540	3334848	3335201	98	---	---	---	---	3330732	3330755	-	87	3330187	3335199
Gm03	3350004	3355222	3350004	3350430	3354796	3355222	96	---	---	---	---	3354619	3354642	+	79	3350004	3355219
Gm03	3367752	3370326	3367752	3368083	3369994	3370326	94	---	---	---	---	3369912	3369939	+	78	3367752	3370325
Gm03	3379711	3394687	3379711	3379926	3394457	3394687	86	---	---	---	---	3393945	3393994	+	70	---	---
Gm03	3395305	3401707	3395305	3395790	3401242	3401707	94	---	---	---	---	3401112	3401125	+	71	---	---
Gm03	3444671	3447241	3444672	3445003	3446907	3447237	95	3444666	3444670	3447242	3447246	3446825	3446852	+	78	3444672	3447235
Gm03	3459063	3472457	3459063	3459835	3471671	3472457	95	---	---	---	---	3460100	3460120	-	90	---	---
Gm03	3461228	3480232	3461228	3461908	3479552	3480232	94	---	---	---	---	3462680	3462709	-	80	---	---
Gm03	3461228	3480232	3461228	3461908	3479552	3480232	94	---	---	---	---	3462680	3462709	-	80	---	---
Gm03	3472457	3478953	3472457	3472781	3478629	3478953	93	---	---	---	---	3478439	3478455	+	88	3472457	3478948
Gm03	3482235	3486071	3482235	3482917	3485401	3486071	96	---	---	---	---	3485359	3485377	+	84	---	---
Gm03	3490027	3494673	3490027	3490302	3494397	3494672	98	3490022	3490026	3494674	3494678	3490360	3490407	-	70	3490027	3494662
Gm03	3558201	3560604	3558201	3558445	3560360	3560604	91	---	---	---	---	3560260	3560278	+	78	3558215	3560600
Gm03	3656965	3662111	3656965	3657304	3661760	3662098	95	3656959	3656964	3662112	3662117	3661663	3661683	+	71	3656965	3662102
Gm03	3690790	3695817	3690790	3692747	3693859	3695817	95	---	---	---	---	3693784	3693809	+	73	---	---
Gm03	3692417	3694505	3692417	3692805	3694121	3694505	91	---	---	---	---	---	---	0	--	---	---
Gm03	3702745	3717987	3702745	3704060	3716660	3717987	95	---	---	---	---	3716128	3716154	+	70	---	---
Gm03	3720308	3738756	3720308	3720516	3738535	3738756	89	---	---	---	---	3721144	3721165	-	81	---	---
Gm03	3725390	3738419	3725390	3725859	3737931	3738419	88	---	---	---	---	3726293	3726339	-	70	3725390	3738417
Gm03	3752250	3766584	3752250	3753121	3765699	3766570	95	3752245	3752249	3766585	3766589	3765270	3765301	+	93	3752251	3766572
Gm03	3752293	3766349	3752293	3752900	3765742	3766349	96	---	---	---	---	3765270	3765301	+	93	---	---
Gm03	3784994	3789557	3784994	3785238	3789319	3789557	89	---	---	---	---	3785291	3785338	-	70	3784994	3789552
Gm03	3883928	3887018	3883928	3884830	3886089	3887018	87	---	---	---	---	---	---	0	--	---	---
Gm03	3892688	3899313	3892689	3893897	3898217	3899304	86	3892680	3892687	3899314	3899321	3898038	3898064	+	77	---	---
Gm03	3914402	3923657	3914414	3914865	3923219	3923646	85	3914397	3914401	3923658	3923662	3915156	3915171	-	81	---	---
Gm03	3918419	3923232	3918421	3918620	3923024	3923223	97	3918414	3918418	3923233	3923237	3918757	3918773	-	76	3918421	3923227
Gm03	4007022	4026504	4007022	4007912	4025605	4026504	93	---	---	---	---	4025031	4025076	+	76	4007036	4026501
Gm03	4008519	4014329	4008519	4008739	4014109	4014329	98	---	---	---	---	4008955	4008982	-	78	4008524	4014324
Gm03	4015596	4037017	4015596	4016272	4036347	4037017	96	---	---	---	---	4035703	4035721	+	89	4015602	4037008
Gm03	4022143	4025480	4022143	4022582	4025037	4025480	91	---	---	---	---	4022682	4022704	-	78	4022143	4025478
Gm03	4029751	4034019	4029751	4030242	4033524	4034019	90	---	---	---	---	4030344	4030355	-	75	4029753	4034016
Gm03	4045848	4051765	4045848	4046745	4050855	4051765	94	---	---	---	---	---	---	0	--	4045851	4051762
Gm03	4118539	4124891	4118540	4119003	4124424	4124887	95	4118534	4118538	4124892	4124896	4119153	4119181	-	72	4118551	4124890
Gm03	4137720	4150269	4137720	4139279	4148698	4150269	96	---	---	---	---	4148283	4148311	+	75	---	---
Gm03	4161779	4165126	4161779	4162222	4164684	4165126	92	---	---	---	---	4162322	4162346	-	76	4161779	4165124
Gm03	4169528	4173293	4169528	4170022	4172797	4173293	92	---	---	---	---	4170125	4170136	-	75	4169530	4173290
Gm03	4183331	4201809	4183346	4184121	4200999	4201804	88	4183326	4183330	4201810	4201814	4184938	4184964	-	70	---	---
Gm03	4183416	4201753	4183416	4184070	4201069	4201753	87	---	---	---	---	4200224	4200238	+	73	4183417	4201734
Gm03	4185417	4202506	4185417	4185632	4202292	4202506	96	---	---	---	---	4201575	4201621	+	78	4185426	4202487
Gm03	4203071	4208053	4203071	4203378	4207746	4208053	97	---	---	---	---	4207547	4207612	+	72	4203074	4208051
Gm03	4222612	4226942	4222619	4223010	4226558	4226942	95	4222604	4222611	4226943	4226950	4226380	4226419	+	70	4222619	4226940
Gm03	4232775	4237060	4232775	4232986	4236834	4237060	88	---	---	---	---	4233116	4233155	-	77	4232786	4237054
Gm03	4243869	4253672	4243869	4246249	4251105	4253672	88	---	---	---	---	4250911	4250925	+	80	4243869	4253670
Gm03	4251105	4253672	4251105	4251436	4253341	4253672	97	---	---	---	---	4251490	4251517	-	78	4251105	4253670
Gm03	4262836	4267556	4262836	4263163	4267229	4267556	97	---	---	---	---	4267036	4267059	+	79	4262836	4267554
Gm03	4270481	4275457	4270485	4270737	4275191	4275454	93	4270476	4270480	4275458	4275462	4275027	4275050	+	70	---	---
Gm03	4302937	4305402	4302937	4303231	4305092	4305402	87	---	---	---	---	---	---	0	--	4302945	4305399
Gm03	4323501	4328390	4323501	4323892	4328006	4328390	95	---	---	---	---	4324030	4324069	-	72	4323501	4328388
Gm03	4334099	4343701	4334099	4334380	4343416	4343692	87	4334093	4334098	4343702	4343707	4343032	4343063	+	78	4334110	4343698
Gm03	4335258	4346718	4335258	4335618	4346361	4346718	93	---	---	---	---	4336093	4336122	-	76	4335261	4346707
Gm03	4356028	4360601	4356028	4356346	4360284	4360601	97	4356022	4356027	4360602	4360607	4360144	4360200	+	71	4356028	4360598
Gm03	4364473	4384963	4364473	4366127	4383310	4384963	97	---	---	---	---	4382468	4382494	+	77	4364478	4384961
Gm03	4401505	4406887	4401514	4401933	4406459	4406878	99	4401497	4401504	4406888	4406895	4402083	4402160	-	71	4401514	4406876
Gm03	4488185	4492498	4488185	4488395	4492288	4492498	91	---	---	---	---	4488520	4488548	-	72	4488187	4492497
Gm03	4573963	4579045	4573963	4574270	4578736	4579045	91	---	---	---	---	4574476	4574492	-	70	4573963	4579040
Gm03	4638188	4644275	4638188	4638463	4644001	4644275	91	---	---	---	---	4638659	4638679	-	71	4638201	4644272
Gm03	4638761	4643401	4638761	4639032	4643130	4643401	99	---	---	---	---	4639088	4639135	-	70	---	---
Gm03	4650395	4653195	4650395	4650924	4652668	4653195	96	---	---	---	---	4652568	4652608	+	73	4650395	4653194
Gm03	4676092	4681427	4676102	4677345	4680176	4681427	89	4676086	4676091	4681428	4681433	4680042	4680108	+	77	---	---
Gm03	4676136	4681109	4676136	4677023	4680210	4681109	91	---	---	---	---	4680050	4680108	+	76	4676149	4681107
Gm03	4698077	4702879	4698077	4698301	4702646	4702879	94	---	---	---	---	4702466	4702599	+	72	4698086	4702872
Gm03	4711620	4724066	4711620	4712198	4723478	4724066	89	---	---	---	---	4712732	4712762	-	77	4711634	4724052
Gm03	4714522	4718131	4714523	4714912	4717730	4718119	97	4714517	4714521	4718132	4718136	4714983	4714999	-	94	4714531	4718113
Gm03	4762036	4765628	4762039	4762619	4765069	4765620	87	4762031	4762035	4765629	4765633	4762654	4762667	-	71	---	---
Gm03	4806942	4811638	4806942	4807096	4811484	4811638	97	---	---	---	---	4811315	4811438	+	70	4806952	4811622
Gm03	4812823	4815745	4812824	4813095	4815480	4815740	94	4812818	4812822	4815746	4815750	4815390	4815409	+	70	---	---
Gm03	4822549	4827251	4822549	4822914	4826879	4827251	88	---	---	---	---	4826806	4826819	+	78	4822550	4827248
Gm03	4838206	4845932	4838206	4838376	4845762	4845932	88	---	---	---	---	4845620	4845663	+	70	4838209	4845923
Gm03	4856595	4861261	4856597	4857274	4860572	4861248	92	4856590	4856594	4861262	4861266	4860443	4860455	+	84	4856603	4861258
Gm03	4889387	4894383	4889387	4889795	4893987	4894382	85	4889382	4889386	4894384	4894388	4893779	4893848	+	72	4889387	4894382
Gm03	4894726	4907374	4894726	4896377	4905650	4907374	88	---	---	---	---	4905235	4905256	+	81	4894730	4907369
Gm03	4898162	4910271	4898162	4898902	4909531	4910271	93	---	---	---	---	4909053	4909066	+	78	---	---
Gm03	4910172	4928555	4910172	4912646	4926140	4928555	91	---	---	---	---	4925646	4925664	+	73	4910185	4928550
Gm03	4910250	4927716	4910250	4911783	4926218	4927716	91	---	---	---	---	4911813	4911843	-	74	4910257	4927710
Gm03	4918670	4923504	4918670	4919044	4923130	4923504	98	---	---	---	---	4922943	4922964	+	72	4918670	4923502
Gm03	4926675	4931196	4926675	4926899	4930970	4931196	89	---	---	---	---	4930766	4930819	+	79	---	---
Gm03	4936084	4941254	4936084	4936471	4940863	4941254	98	---	---	---	---	4940662	4940680	+	73	4936084	4941252
Gm03	4946751	4961114	4946759	4947114	4960755	4961112	90	4946746	4946750	4961115	4961119	4947745	4947769	-	72	4946756	4961110
Gm03	4948516	4957765	4948516	4949612	4956671	4957765	99	---	---	---	---	4949771	4949799	-	86	4948516	4957763
Gm03	5001105	5007685	5001105	5002412	5006415	5007685	90	---	---	---	---	5006214	5006295	+	70	5001107	5007674
Gm03	5022135	5026204	5022135	5022721	5025618	5026204	97	---	---	---	---	5022797	5022838	-	83	---	---
Gm03	5050630	5055400	5050630	5051016	5055014	5055400	97	---	---	---	---	5051052	5051085	-	73	5050630	5055398
Gm03	5148495	5152428	5148495	5148640	5152282	5152428	86	---	---	---	---	5148745	5148759	-	80	5148502	5152422
Gm03	5179450	5184592	5179450	5179836	5184206	5184592	96	---	---	---	---	5179987	5180021	-	71	5179452	5184590
Gm03	5204032	5212870	5204032	5204588	5212314	5212870	93	---	---	---	---	5204814	5204865	-	78	---	---
Gm03	5209348	5215963	5209348	5212326	5212865	5215963	88	---	---	---	---	5212367	5212413	-	89	---	---
Gm03	5415578	5428908	5415578	5416025	5428463	5428908	91	---	---	---	---	5427858	5427890	+	81	5415579	5428903
Gm03	5416703	5425993	5416708	5417714	5424970	5425978	99	5416698	5416702	5425994	5425998	5417854	5417867	-	71	5416704	5425976
Gm03	5506947	5512211	5506947	5507335	5511823	5512211	95	---	---	---	---	5511645	5511680	+	77	---	---
Gm03	5547264	5567279	5547264	5547971	5566571	5567279	92	---	---	---	---	5566028	5566048	+	71	---	---
Gm03	5555973	5565333	5555983	5557320	5563979	5565324	98	5555965	5555972	5565334	5565341	5557596	5557622	-	77	5555978	5565322
Gm03	5571752	5585790	5571752	5572590	5584950	5585790	90	---	---	---	---	5573021	5573048	-	78	5571759	5585786
Gm03	5572651	5575158	5572651	5572969	5574825	5575158	89	---	---	---	---	5573021	5573048	-	78	5572651	5575153
Gm03	5583772	5594544	5583782	5583914	5594410	5594542	96	5583767	5583771	5594545	5594549	5584382	5584397	-	81	5583773	5594527
Gm03	5619539	5637534	5619539	5621277	5635803	5637534	96	---	---	---	---	5635354	5635370	+	76	5619557	5637516
Gm03	5619780	5637959	5619793	5621782	5636052	5637959	90	5619775	5619779	5637960	5637964	5622457	5622476	-	80	---	---
Gm03	5630495	5643027	5630495	5630943	5642577	5643027	91	---	---	---	---	5642038	5642058	+	80	5630511	5643014
Gm03	5636494	5643983	5636494	5636938	5643538	5643983	92	---	---	---	---	5643222	5643240	+	73	---	---
Gm03	5650905	5656104	5650905	5651302	5655707	5656104	97	---	---	---	---	5651451	5651522	-	79	5650905	5656100
Gm03	5657497	5662149	5657497	5657780	5661864	5662149	98	---	---	---	---	5657836	5657883	-	70	5657503	5662147
Gm03	5739101	5745111	5739101	5740491	5743742	5745111	87	---	---	---	---	5740539	5740559	-	80	5739118	5745097
Gm03	5741861	5745789	5741873	5742525	5745118	5745786	90	5741856	5741860	5745790	5745794	5745008	5745054	+	72	---	---
Gm03	5761315	5774086	5761315	5762335	5773063	5774086	88	---	---	---	---	5762375	5762424	-	94	---	---
Gm03	5764791	5775796	5764791	5765064	5775520	5775796	95	---	---	---	---	5765167	5765196	-	76	5764800	5775784
Gm03	5798519	5810110	5798519	5798792	5809834	5810110	95	---	---	---	---	5798900	5798929	-	76	5798528	5810098
Gm03	5799433	5811035	5799433	5800372	5810112	5811035	93	---	---	---	---	5800716	5800750	-	74	5799442	5811017
Gm03	5872187	5880571	5872193	5872720	5880034	5880567	86	5872182	5872186	5880572	5880576	5872983	5873008	-	84	5872197	5880559
Gm03	5872809	5877130	5872809	5873006	5876927	5877130	95	---	---	---	---	5876749	5876786	+	73	5872809	5877129
Gm03	5899966	5905252	5899969	5901135	5904048	5905248	94	5899958	5899965	5905253	5905260	5901137	5901272	-	86	---	---
Gm03	5901542	5913796	5901542	5901889	5913447	5913796	95	---	---	---	---	5912869	5912908	+	80	---	---
Gm03	5918276	5923522	5918276	5918689	5923140	5923522	86	---	---	---	---	5922960	5923039	+	76	5918287	5923520
Gm03	5925850	5934148	5925850	5927719	5932350	5934148	90	---	---	---	---	5927923	5927940	-	94	5925863	5934130
Gm03	5928152	5930715	5928152	5928481	5930386	5930715	98	---	---	---	---	5930303	5930330	+	78	5928152	5930713
Gm03	5969505	5974400	5969505	5969770	5974133	5974400	92	---	---	---	---	5969918	5969947	-	73	---	---
Gm03	5980081	5988685	5980081	5980684	5988098	5988685	89	---	---	---	---	5987889	5987906	+	72	---	---
Gm03	5984506	5988942	5984506	5984769	5988679	5988942	93	---	---	---	---	5984848	5984861	-	78	---	---
Gm03	5984786	5989721	5984786	5985083	5989425	5989721	87	---	---	---	---	5989406	5989417	+	83	5984789	5989711
Gm03	5998757	6012417	5998764	5999078	6012090	6012404	95	5998751	5998756	6012418	6012423	5999656	5999682	-	70	---	---
Gm03	5999288	6006662	5999288	5999674	6006275	6006662	97	---	---	---	---	5999926	5999952	-	85	5999291	6006660
Gm03	6000401	6004033	6000415	6000830	6003605	6004021	97	6000395	6000400	6004034	6004039	6003480	6003492	+	84	6000403	6004030
Gm03	6008981	6012250	6008981	6010070	6011187	6012250	86	---	---	---	---	---	---	0	--	---	---
Gm03	6086188	6090049	6086188	6086527	6089701	6090049	88	---	---	---	---	6086647	6086676	-	76	6086188	6090047
Gm03	6100121	6118065	6100123	6100572	6117609	6118051	93	6100115	6100120	6118066	6118071	6101388	6101403	-	87	---	---
Gm03	6102695	6109745	6102695	6103472	6108970	6109745	94	---	---	---	---	6108953	6108966	+	71	---	---
Gm03	6146883	6150439	6146885	6147931	6149408	6150433	90	6146878	6146882	6150440	6150444	6147983	6148012	-	73	6146889	6150430
Gm03	6182395	6196728	6182401	6183995	6195209	6196717	90	6182388	6182394	6196729	6196735	6184518	6184535	-	88	---	---
Gm03	6182395	6196728	6182401	6183995	6195209	6196717	90	6182388	6182394	6196729	6196735	6184518	6184535	-	88	---	---
Gm03	6201249	6208755	6201249	6201416	6208588	6208755	92	---	---	---	---	6201541	6201600	-	70	6201251	6208752
Gm03	6220828	6223547	6220828	6221330	6223052	6223547	88	---	---	---	---	6221391	6221415	-	72	6220831	6223545
Gm03	6243527	6248380	6243527	6243973	6247934	6248380	97	---	---	---	---	6247736	6247803	+	79	6243527	6248374
Gm03	6316162	6325342	6316162	6317478	6324025	6325342	97	---	---	---	---	6317779	6317805	-	85	6316172	6325332
Gm03	6317468	6323055	6317468	6317818	6322705	6323055	92	---	---	---	---	6317858	6317883	-	84	---	---
Gm03	6390580	6395343	6390584	6390832	6395087	6395335	97	6390575	6390579	6395344	6395348	6390980	6391009	-	80	6390584	6395335
Gm03	6397242	6409711	6397242	6397676	6409278	6409711	92	---	---	---	---	6397959	6397999	-	75	---	---
Gm03	6401203	6407157	6401203	6401840	6406505	6407157	96	---	---	---	---	6402062	6402074	-	84	6401206	6407155
Gm03	6411821	6419524	6411836	6412038	6419324	6419518	89	6411816	6411820	6419525	6419529	6412306	6412323	-	72	---	---
Gm03	6412843	6419345	6412843	6413325	6418863	6419345	95	---	---	---	---	6413545	6413573	-	72	---	---
Gm03	6412919	6419303	6412919	6413283	6418939	6419303	95	---	---	---	---	6413545	6413565	-	71	---	---
Gm03	6427379	6430828	6427381	6428428	6429777	6430822	89	6427374	6427378	6430829	6430833	6428479	6428506	-	75	6427385	6430819
Gm03	6459816	6479592	6459823	6459972	6479448	6479592	89	6459807	6459815	6479593	6479601	6460297	6460318	-	77	6459816	6479578
Gm03	6467137	6472365	6467137	6467304	6472199	6472365	93	---	---	---	---	6467429	6467488	-	70	6467139	6472362
Gm03	6489201	6491924	6489201	6489708	6491423	6491924	88	---	---	---	---	6489768	6489792	-	72	6489202	6491921
Gm03	6493282	6498270	6493282	6493584	6497968	6498270	98	---	---	---	---	6493747	6493804	-	72	6493283	6498267
Gm03	6498638	6503515	6498638	6498988	6503165	6503515	98	---	---	---	---	6503052	6503081	+	73	6498645	6503513
Gm03	6569825	6583613	6569840	6570730	6582724	6583613	99	6569820	6569824	6583614	6583618	6570936	6570992	-	71	6569840	6583607
Gm03	6584858	6593472	6584868	6587038	6591321	6593466	95	6584853	6584857	6593473	6593477	6591236	6591247	+	91	---	---
Gm03	6584868	6592092	6584868	6585663	6591321	6592092	92	---	---	---	---	6591236	6591247	+	91	6584879	6592082
Gm03	6614636	6623844	6614636	6615739	6622741	6623844	94	---	---	---	---	6616063	6616090	-	71	---	---
Gm03	6726093	6733144	6726093	6726313	6732924	6733144	92	---	---	---	---	6726576	6726587	-	91	---	---
Gm03	6733326	6738252	6733326	6733587	6738005	6738252	88	---	---	---	---	6733763	6733808	-	82	6733330	6738250
Gm03	6783322	6799623	6783326	6784320	6798604	6799613	86	6783317	6783321	6799624	6799628	6784862	6784882	-	80	6783333	6799616
Gm03	6784316	6796059	6784316	6784826	6795561	6796059	95	---	---	---	---	6795100	6795119	+	70	---	---
Gm03	6799733	6818966	6799739	6800877	6817819	6818952	94	6799728	6799732	6818967	6818971	6801677	6801695	-	73	---	---
Gm03	6799739	6818793	6799739	6800714	6817819	6818793	95	---	---	---	---	6801532	6801548	-	76	6799740	6818792
Gm03	6801074	6817464	6801074	6802355	6816148	6817464	95	---	---	---	---	6815572	6815593	+	81	6801074	6817455
Gm03	6873193	6882777	6873193	6874182	6881788	6882777	94	6873188	6873192	6882778	6882782	6881500	6881528	+	75	6873194	6882774
Gm03	6897858	6902791	6897864	6898263	6902388	6902788	96	6897853	6897857	6902792	6902796	6902201	6902257	+	73	6897862	6902786
Gm03	6996835	7002056	6996835	6998370	7000521	7002056	99	---	---	---	---	---	---	0	--	---	---
Gm03	7025134	7045650	7025147	7026701	7044094	7045650	93	7025129	7025133	7045651	7045655	7027548	7027571	-	83	7025140	7045643
Gm03	7025576	7045303	7025576	7026357	7044523	7045303	95	---	---	---	---	7026981	7027026	-	91	---	---
Gm03	7027519	7047128	7027534	7027822	7046845	7047122	91	7027514	7027518	7047129	7047133	7046018	7046041	+	87	7027525	7047124
Gm03	7038670	7047528	7038674	7039073	7047117	7047517	95	7038665	7038669	7047529	7047533	7039439	7039475	-	72	---	---
Gm03	7048059	7053576	7048067	7048461	7053170	7053564	91	7048053	7048058	7053577	7053582	7052965	7052986	+	72	7048063	7053574
Gm03	7153533	7158758	7153533	7153688	7158599	7158758	90	---	---	---	---	7153865	7153879	-	86	7153536	7158745
Gm03	7165630	7173599	7165630	7165968	7173261	7173599	96	---	---	---	---	7166002	7166045	-	75	---	---
Gm03	7167259	7172902	7167265	7167611	7172555	7172901	94	7167254	7167258	7172903	7172907	7172392	7172405	+	85	7167265	7172899
Gm03	7179585	7183099	7179585	7179693	7182994	7183099	90	---	---	---	---	7179695	7179739	-	77	7179585	7183085
Gm03	7183423	7186183	7183423	7183560	7186047	7186183	92	---	---	---	---	7183620	7183634	-	86	---	---
Gm03	7204083	7212231	7204083	7204535	7211800	7212231	92	---	---	---	---	7204857	7204896	-	70	7204084	7212217
Gm03	7209163	7212442	7209163	7209374	7212226	7212442	94	---	---	---	---	7209390	7209423	-	76	---	---
Gm03	7212955	7217466	7212955	7213153	7217263	7217466	92	---	---	---	---	7217093	7217106	+	71	7212957	7217463
Gm03	7233716	7239065	7233718	7234108	7238640	7239052	90	7233709	7233715	7239066	7239072	7234224	7234236	-	84	7233718	7239052
Gm03	7360664	7380316	7360664	7361158	7379845	7380316	92	---	---	---	---	7379188	7379259	+	77	---	---
Gm03	7393427	7402423	7393427	7394015	7401850	7402423	93	---	---	---	---	7401460	7401480	+	85	---	---
Gm03	7407323	7426370	7407323	7407516	7426189	7426370	89	---	---	---	---	7408414	7408450	-	86	7407325	7426366
Gm03	7409848	7425607	7409848	7411458	7423985	7425607	94	---	---	---	---	7411559	7411584	-	96	7409851	7425605
Gm03	7450770	7457165	7450770	7451242	7456692	7457165	98	---	---	---	---	7456533	7456548	+	75	7450774	7457162
Gm03	7494398	7514349	7494398	7495987	7512806	7514349	95	---	---	---	---	7512683	7512751	+	78	7494398	7514347
Gm03	7532848	7541905	7532849	7534204	7540539	7541897	97	7532843	7532847	7541906	7541910	7540236	7540287	+	73	---	---
Gm03	7553842	7559430	7553843	7554467	7558791	7559430	97	7553837	7553841	7559431	7559435	7554653	7554671	-	73	7553844	7559428
Gm03	7577189	7587423	7577189	7577857	7586751	7587423	91	---	---	---	---	7586541	7586557	+	76	7577194	7587418
Gm03	7656376	7678188	7656376	7658134	7676472	7678188	93	---	---	---	---	7675569	7675580	+	75	---	---
Gm03	7656623	7677625	7656623	7657530	7676719	7677625	94	---	---	---	---	7675759	7675811	+	71	---	---
Gm03	7748797	7755773	7748797	7748906	7755664	7755773	86	---	---	---	---	7755485	7755523	+	71	7748805	7755761
Gm03	7759880	7765427	7759880	7760885	7764424	7765427	95	---	---	---	---	7761042	7761062	-	76	---	---
Gm03	7793464	7798073	7793464	7793751	7797785	7798073	93	---	---	---	---	7793926	7793939	-	78	---	---
Gm03	7817741	7834085	7817741	7818486	7833344	7834085	86	---	---	---	---	7819165	7819196	-	71	7817745	7834082
Gm03	7870129	7877325	7870129	7870597	7876846	7877316	93	7870123	7870128	7877326	7877331	---	---	0	--	7870129	7877307
Gm03	7875364	7883208	7875365	7876134	7882415	7883202	87	7875359	7875363	7883209	7883213	7876317	7876331	-	86	---	---
Gm03	7891753	7905856	7891753	7892988	7904614	7905856	95	---	---	---	---	7893473	7893490	-	77	---	---
Gm03	7984883	7991287	7984883	7985844	7990327	7991287	94	---	---	---	---	7990214	7990261	+	81	7984884	7991285
Gm03	8016242	8028173	8016242	8016531	8027881	8028173	89	---	---	---	---	8027331	8027354	+	70	---	---
Gm03	8017790	8027890	8017790	8020394	8025288	8027890	88	---	---	---	---	8020516	8020543	-	96	8017797	8027884
Gm03	8020070	8027841	8020070	8020345	8027566	8027841	97	---	---	---	---	8020516	8020543	-	96	8020088	8027827
Gm03	8086608	8091459	8086609	8086818	8091241	8091450	97	8086603	8086607	8091460	8091464	8086958	8086981	-	79	---	---
Gm03	8092065	8102336	8092065	8092409	8101992	8102336	88	---	---	---	---	8092661	8092697	-	75	8092066	8102333
Gm03	8138457	8144680	8138457	8138818	8144310	8144671	97	8138452	8138456	8144681	8144685	8138982	8139047	-	75	8138457	8144667
Gm03	8145236	8150536	8145246	8145638	8150141	8150533	97	8145231	8145235	8150537	8150541	8145750	8145762	-	84	8145238	8150531
Gm03	8201422	8205150	8201422	8201634	8204917	8205150	87	---	---	---	---	8201759	8201779	-	85	8201422	8205147
Gm03	8231403	8239939	8231414	8231776	8239576	8239938	95	8231398	8231402	8239940	8239944	8232024	8232062	-	76	8231419	8239938
Gm03	8283208	8287829	8283208	8283371	8287666	8287829	94	---	---	---	---	8287559	8287588	+	80	8283208	8287824
Gm03	8313240	8318862	8313240	8313627	8318453	8318862	85	---	---	---	---	8313748	8313776	-	82	8313244	8318859
Gm03	8372509	8378038	8372522	8372988	8377511	8378025	89	8372503	8372508	8378039	8378044	8377392	8377404	+	84	8372523	8378023
Gm03	8445700	8466013	8445700	8446813	8464942	8466013	90	---	---	---	---	8447579	8447593	-	73	---	---
Gm03	8500822	8510117	8500824	8502031	8508913	8510117	93	8500817	8500821	8510118	8510122	8502185	8502204	-	95	8500824	8510114
Gm03	8522095	8534256	8522096	8522572	8533781	8534256	92	8522089	8522094	8534257	8534262	8523088	8523108	-	85	8522105	8534254
Gm03	8556500	8559140	8556500	8556912	8558711	8559140	85	---	---	---	---	8556950	8556963	-	78	---	---
Gm03	8572314	8575829	8572314	8572750	8575430	8575829	89	---	---	---	---	8572852	8572864	-	84	8572314	8575827
Gm03	8755653	8762026	8755653	8756102	8761577	8762026	97	---	---	---	---	8761410	8761430	+	71	8755654	8762023
Gm03	8762291	8767035	8762291	8762502	8766824	8767035	97	---	---	---	---	8766650	8766777	+	70	---	---
Gm03	8805196	8820858	8805196	8807029	8819026	8820858	98	---	---	---	---	8818901	8818972	+	75	8805197	8820856
Gm03	8831616	8838672	8831616	8832043	8838245	8838672	91	---	---	---	---	8832279	8832306	-	75	8831616	8838670
Gm03	8904270	8906780	8904270	8904483	8906568	8906780	94	---	---	---	---	8904568	8904587	-	75	8904272	8906777
Gm03	8956037	8961566	8956045	8956998	8960608	8961561	97	8956032	8956036	8961567	8961571	8957065	8957112	-	83	8956047	8961559
Gm03	8985734	8992824	8985747	8986007	8992559	8992819	96	8985729	8985733	8992825	8992829	8986075	8986099	-	76	8985739	8992823
Gm03	9032197	9038604	9032207	9032687	9038109	9038604	92	9032191	9032196	9038605	9038610	9032805	9032823	-	73	9032201	9038602
Gm03	9140412	9144891	9140412	9140928	9144377	9144891	89	---	---	---	---	9141010	9141101	-	76	9140413	9144889
Gm03	9155488	9168458	9155488	9155789	9168157	9168458	94	---	---	---	---	9155842	9155859	-	88	9155490	9168457
Gm03	9159566	9167972	9159566	9160195	9167340	9167972	95	---	---	---	---	9166984	9166997	+	85	9159566	9167970
Gm03	9177396	9182574	9177397	9177532	9182430	9182563	93	9177391	9177395	9182575	9182579	9182186	9182201	+	81	---	---
Gm03	9242000	9259366	9242002	9243573	9257795	9259357	97	9241995	9241999	9259367	9259371	9243628	9243696	-	76	---	---
Gm03	9327789	9340815	9327793	9330689	9337815	9340800	90	9327784	9327788	9340816	9340820	9337475	9337488	+	78	---	---
Gm03	9327917	9340425	9327917	9330313	9337939	9340425	89	---	---	---	---	9337557	9337573	+	82	9327921	9340423
Gm03	9459264	9467440	9459265	9460190	9466487	9467431	90	9459259	9459263	9467441	9467445	9460334	9460377	-	72	---	---
Gm03	9494193	9508210	9494193	9494742	9507611	9508210	88	---	---	---	---	9495227	9495262	-	72	9494200	9508209
Gm03	9496028	9508423	9496032	9496233	9508217	9508418	98	9496023	9496027	9508424	9508428	9507879	9507895	+	76	---	---
Gm03	9500491	9520694	9500491	9501675	9519508	9520694	93	---	---	---	---	9518965	9518990	+	76	---	---
Gm03	9513909	9532554	9513909	9514275	9532188	9532554	88	---	---	---	---	9515083	9515104	-	77	9513912	9532541
Gm03	9541966	9554905	9541966	9544364	9552503	9554905	88	---	---	---	---	9544548	9544564	-	76	9541969	9554901
Gm03	9555200	9564378	9555204	9556226	9563355	9564377	91	9555194	9555199	9564379	9564384	9563135	9563150	+	81	9555214	9564362
Gm03	9572941	9590680	9572941	9574853	9588739	9590680	91	---	---	---	---	9575239	9575263	-	72	---	---
Gm03	9573368	9590561	9573368	9574739	9589176	9590561	91	---	---	---	---	9588861	9588886	+	76	9573377	9590543
Gm03	9628531	9633979	9628531	9629482	9633040	9633979	85	---	---	---	---	9629510	9629596	-	77	9628531	9633977
Gm03	9646842	9657304	9646842	9648126	9656036	9657304	96	---	---	---	---	9648359	9648380	-	77	---	---
Gm03	9667169	9685521	9667169	9667638	9685026	9685521	85	---	---	---	---	9684157	9684182	+	73	9667172	9685519
Gm03	9673298	9693249	9673298	9673895	9692695	9693249	85	---	---	---	---	9674788	9674811	-	75	---	---
Gm03	9685693	9690114	9685695	9686197	9689610	9690108	87	9685688	9685692	9690115	9690119	9689565	9689598	+	70	9685696	9690110
Gm03	9762421	9768972	9762421	9762887	9768508	9768972	95	---	---	---	---	9763100	9763115	-	75	---	---
Gm03	9773326	9778939	9773326	9774972	9777268	9778939	92	---	---	---	---	9775052	9775069	-	94	9773326	9778937
Gm03	9784104	9787465	9784110	9784863	9786700	9787456	85	9784099	9784103	9787466	9787470	9786675	9786697	+	86	9784107	9787463
Gm03	9793952	9801667	9793956	9795122	9800518	9801659	96	9793947	9793951	9801668	9801672	9795372	9795388	-	76	9793952	9801663
Gm03	9831538	9846330	9831538	9832948	9844903	9846330	94	---	---	---	---	9833197	9833256	-	75	9831543	9846322
Gm03	9831538	9846525	9831538	9833143	9844903	9846525	94	---	---	---	---	9833197	9833256	-	75	9831543	9846523
Gm03	9864819	9882507	9864819	9865041	9882284	9882507	92	---	---	---	---	9881482	9881510	+	75	9864820	9882500
Gm03	9866508	9872734	9866508	9867426	9871818	9872734	95	---	---	---	---	9867587	9867610	-	83	---	---
Gm03	9872969	9883695	9872969	9874162	9882500	9883695	93	---	---	---	---	9874307	9874327	-	80	9872974	9883693
Gm03	9902464	9905922	9902464	9903420	9904967	9905922	96	---	---	---	---	9904938	9904965	+	78	---	---
Gm03	9902956	9904268	9902958	9903428	9903793	9904262	95	9902951	9902955	9904269	9904273	9903728	9903744	+	70	---	---
Gm03	9948264	9953761	9948264	9949230	9952784	9953761	95	---	---	---	---	9952672	9952719	+	81	9948267	9953758
Gm03	9959590	9980481	9959604	9959944	9980135	9980475	96	9959584	9959589	9980482	9980487	9960872	9960906	-	71	9959601	9980473
Gm03	9963747	9972661	9963755	9964209	9972180	9972654	89	9963739	9963746	9972662	9972669	9972118	9972158	+	70	---	---
Gm03	9967781	9976942	9967781	9968549	9976183	9976942	88	---	---	---	---	9975802	9975831	+	76	9967784	9976940
Gm03	9967992	9976909	9967992	9968516	9976394	9976909	86	---	---	---	---	9976293	9976314	+	77	9967997	9976905
Gm03	9986704	9992847	9986704	9987605	9991949	9992847	98	---	---	---	---	9987665	9987696	-	75	---	---
Gm03	10000279	10013946	10000279	10000589	10013638	10013946	92	---	---	---	---	10012986	10013045	+	70	10000280	10013931
Gm03	10015865	10022038	10015871	10016540	10021371	10022038	95	10015860	10015864	10022039	10022043	10016734	10016782	-	85	10015874	10022021
Gm03	10031785	10037415	10031785	10032612	10036586	10037415	95	---	---	---	---	10032792	10032811	-	85	---	---
Gm03	10051359	10054271	10051359	10052062	10053526	10054271	88	---	---	---	---	10053426	10053452	+	70	---	---
Gm03	10069004	10090410	10069004	10069676	10089736	10090410	97	---	---	---	---	10069838	10069856	-	78	10069005	10090406
Gm03	10098605	10120464	10098616	10101920	10117089	10120459	96	10098600	10098604	10120465	10120469	10102297	10102324	-	92	10098611	10120462
Gm03	10106706	10124103	10106706	10107150	10123658	10124103	96	---	---	---	---	10107943	10107956	-	78	10106708	10124095
Gm03	10109691	10125163	10109691	10110597	10124257	10125163	98	---	---	---	---	10123747	10123819	+	71	10109691	10125161
Gm03	10117094	10136873	10117094	10120799	10133183	10136873	86	---	---	---	---	10121396	10121419	-	75	---	---
Gm03	10149432	10158817	10149432	10149580	10158682	10158817	89	---	---	---	---	10149996	10150029	-	70	10149433	10158814
Gm03	10149581	10156149	10149581	10151030	10154756	10156149	91	---	---	---	---	10151104	10151157	-	79	10149583	10156147
Gm03	10201595	10209474	10201595	10202013	10209048	10209463	96	10201590	10201594	10209475	10209479	10208859	10208902	+	84	---	---
Gm03	10243995	10250440	10243995	10244437	10249998	10250440	88	---	---	---	---	10244653	10244684	-	75	10244003	10250434
Gm03	10283850	10299143	10283850	10284963	10298026	10299143	91	---	---	---	---	10285559	10285617	-	88	10283859	10299141
Gm03	10286597	10291750	10286597	10287494	10290853	10291750	99	---	---	---	---	10290686	10290697	+	75	10286597	10291748
Gm03	10311496	10332123	10311506	10311676	10331951	10332121	93	10311491	10311495	10332124	10332128	10312516	10312533	-	72	10311499	10332119
Gm03	10313017	10329383	10313017	10313604	10328804	10329383	87	---	---	---	---	10328224	10328240	+	82	10313025	10329382
Gm03	10315034	10324601	10315034	10316043	10323592	10324601	99	---	---	---	---	10316372	10316394	-	73	10315034	10324599
Gm03	10326582	10331952	10326582	10327490	10331044	10331952	97	---	---	---	---	10327622	10327641	-	70	10326582	10331950
Gm03	10340130	10349199	10340130	10340614	10348764	10349199	88	---	---	---	---	10340893	10340907	-	80	10340134	10349197
Gm03	10378431	10397798	10378431	10380037	10396193	10397798	96	---	---	---	---	10380091	10380165	-	77	10378431	10397796
Gm03	10418789	10421784	10418789	10419578	10420977	10421784	92	---	---	---	---	10420900	10420912	+	84	10418789	10421783
Gm03	10450115	10460287	10450124	10451219	10459162	10460280	92	10450109	10450114	10460288	10460293	10458855	10458869	+	80	10450124	10460285
Gm03	10474632	10488657	10474632	10474931	10488358	10488657	90	---	---	---	---	10487783	10487812	+	76	---	---
Gm03	10477611	10485921	10477611	10478511	10484986	10485921	95	---	---	---	---	10484662	10484682	+	76	10477611	10485919
Gm03	10520494	10526699	10520494	10521449	10525744	10526699	94	---	---	---	---	10521623	10521645	-	78	10520494	10526697
Gm03	10574229	10591059	10574240	10575781	10589586	10591055	88	10574224	10574228	10591060	10591064	10576276	10576316	-	82	10574238	10591053
Gm03	10579483	10586278	10579490	10580599	10585158	10586270	95	10579478	10579482	10586279	10586283	10585124	10585151	+	78	10579490	10586268
Gm03	10633934	10639954	10633934	10634293	10639598	10639954	90	---	---	---	---	10639529	10639549	+	71	10633951	10639952
Gm03	10652842	10660780	10652842	10653403	10660220	10660780	95	---	---	---	---	10659879	10659911	+	78	---	---
Gm03	10668497	10677500	10668497	10670385	10675543	10677500	93	---	---	---	---	10675355	10675398	+	70	10668497	10677486
Gm03	10694060	10711459	10694060	10695253	10710141	10711459	86	---	---	---	---	10695926	10695950	-	80	10694060	10711457
Gm03	10698277	10703982	10698277	10699188	10703102	10703982	94	---	---	---	---	10699317	10699336	-	70	10698277	10703979
Gm03	10713073	10721180	10713073	10714375	10719869	10721180	85	---	---	---	---	10714439	10714450	-	75	---	---
Gm03	10740641	10750286	10740648	10741090	10749822	10750281	87	10740635	10740640	10750287	10750292	10741370	10741401	-	78	---	---
Gm03	10753152	10763793	10753152	10755159	10761768	10763793	86	---	---	---	---	10755418	10755437	-	80	10753164	10763790
Gm03	10757606	10775515	10757606	10759514	10773615	10775515	95	---	---	---	---	10759595	10759664	-	74	10757606	10775511
Gm03	10758185	10774664	10758186	10758653	10774195	10774662	96	10758180	10758184	10774665	10774669	10773483	10773508	+	76	10758192	10774660
Gm03	10772942	10787533	10772942	10774800	10785667	10787533	89	---	---	---	---	10775299	10775325	-	77	10772943	10787530
Gm03	10806977	10811807	10806977	10807350	10811434	10811807	98	---	---	---	---	10807514	10807535	-	72	10806977	10811805
Gm03	10816551	10827638	10816551	10817436	10826762	10827638	92	---	---	---	---	10826354	10826375	+	72	10816569	10827633
Gm03	10854287	10872574	10854287	10854465	10872398	10872574	92	---	---	---	---	10871824	10871845	+	72	---	---
Gm03	10856891	10870207	10856891	10858014	10869081	10870207	96	---	---	---	---	10858409	10858430	-	77	10856891	10870205
Gm03	10861504	10864526	10861504	10862052	10863966	10864526	87	---	---	---	---	10862130	10862151	-	77	10861504	10864524
Gm03	10904355	10909768	10904355	10905262	10908847	10909754	98	10904349	10904354	10909769	10909774	10908697	10908716	+	70	10904355	10909752
Gm03	10910643	10920019	10910655	10911005	10919660	10920012	93	10910638	10910642	10920020	10920024	10919342	10919397	+	80	10910656	10920006
Gm03	10929324	10935583	10929324	10930382	10934523	10935583	92	---	---	---	---	10934424	10934440	+	70	10929326	10935581
Gm03	10932969	10948257	10932969	10934851	10946402	10948257	95	---	---	---	---	10934964	10935026	-	76	10932976	10948241
Gm03	10952807	10955495	10952807	10952912	10955391	10955495	87	---	---	---	---	10952962	10952984	-	73	---	---
Gm03	10996100	11005833	10996104	10997812	11004225	11005826	88	10996095	10996099	11005834	11005838	11003906	11003922	+	82	10996104	11005823
Gm03	11041953	11062481	11041965	11046278	11058164	11062475	86	11041945	11041952	11062482	11062489	11057619	11057631	+	76	11041958	11062476
Gm03	11042589	11061818	11042597	11045630	11058800	11061806	86	11042584	11042588	11061819	11061823	11046161	11046180	-	80	---	---
Gm03	11055026	11062867	11055026	11056125	11061768	11062867	97	---	---	---	---	11056390	11056406	-	88	11055026	11062865
Gm03	11116154	11131632	11116163	11117154	11130642	11131627	95	11116149	11116153	11131633	11131637	11117599	11117696	-	72	11116167	11131629
Gm03	11136666	11140288	11136666	11136930	11140024	11140288	93	---	---	---	---	11136996	11137043	-	79	---	---
Gm03	11154741	11162862	11154741	11155634	11161981	11162862	92	---	---	---	---	11155904	11155952	-	71	11154743	11162849
Gm03	11163029	11174695	11163029	11163951	11173806	11174695	92	---	---	---	---	11164168	11164195	-	71	11163044	11174693
Gm03	11163204	11174504	11163204	11163759	11173981	11174504	89	---	---	---	---	11164168	11164195	-	71	11163218	11174496
Gm03	11176913	11184560	11176914	11177081	11184393	11184560	97	11176908	11176912	11184561	11184565	11184050	11184090	+	73	11176915	11184554
Gm03	11192013	11208341	11192013	11193667	11206666	11208341	98	---	---	---	---	11206016	11206038	+	82	11192015	11208339
Gm03	11222375	11226377	11222385	11223419	11225337	11226371	99	11222370	11222374	11226378	11226382	11223474	11223502	-	79	11222385	11226375
Gm03	11232592	11242658	11232592	11234220	11241043	11242658	89	11232587	11232591	11242659	11242663	11234540	11234561	-	77	---	---
Gm03	11244673	11259885	11244673	11246279	11258281	11259885	96	---	---	---	---	11246333	11246401	-	78	11244673	11259883
Gm03	11245091	11259316	11245091	11245708	11258699	11259316	97	---	---	---	---	11246333	11246358	-	76	11245104	11259314
Gm03	11299987	11304574	11299987	11300897	11303691	11304574	86	---	---	---	---	11301019	11301037	-	78	---	---
Gm03	11308229	11324887	11308239	11309899	11323220	11324880	98	11308223	11308228	11324888	11324893	11322580	11322595	+	87	11308233	11324885
Gm03	11396753	11400551	11396762	11398009	11399334	11400537	92	11396748	11396752	11400552	11400556	11398061	11398088	-	75	11396763	11400535
Gm03	11408637	11426592	11408637	11411173	11424264	11426592	89	---	---	---	---	11423661	11423682	+	77	11408642	11426588
Gm03	11411604	11430498	11411604	11414954	11427023	11430498	90	---	---	---	---	11415253	11415278	-	84	11411612	11430493
Gm03	11496189	11512228	11496189	11497840	11510569	11512228	97	---	---	---	---	11498378	11498393	-	75	11496191	11512226
Gm03	11525972	11530880	11525972	11526690	11530163	11530880	94	---	---	---	---	11526701	11526722	-	81	11525972	11530874
Gm03	11538996	11556877	11538996	11541945	11553776	11556877	86	---	---	---	---	11553461	11553475	+	73	11538996	11556858
Gm03	11563175	11577667	11563175	11564754	11576080	11577667	93	---	---	---	---	11564808	11564880	-	75	11563175	11577665
Gm03	11585340	11588268	11585340	11585964	11587644	11588268	94	---	---	---	---	11587548	11587565	+	77	---	---
Gm03	11591643	11612072	11591643	11593589	11610145	11612072	98	---	---	---	---	11594345	11594357	-	84	11591643	11612070
Gm03	11629932	11647848	11629932	11631594	11646186	11647848	98	---	---	---	---	11632300	11632314	-	80	---	---
Gm03	11630017	11647512	11630032	11631256	11646286	11647510	98	11630012	11630016	11647513	11647517	11631718	11631732	-	80	11630025	11647506
Gm03	11658430	11676037	11658430	11660356	11674092	11676037	98	---	---	---	---	11673412	11673427	+	81	11658431	11676035
Gm03	11694798	11710613	11694798	11695703	11709649	11710613	88	---	---	---	---	11696312	11696335	-	70	11694805	11710608
Gm03	11710890	11722039	11710890	11711632	11721309	11722039	93	---	---	---	---	11720959	11720987	+	82	11710906	11722037
Gm03	11734892	11740167	11734900	11735754	11739301	11740153	97	11734886	11734891	11740168	11740173	11739150	11739169	+	70	11734898	11740151
Gm03	11760614	11779463	11760614	11761680	11778396	11779463	94	---	---	---	---	11777628	11777652	+	76	11760622	11779460
Gm03	11844465	11850860	11844465	11845397	11849882	11850860	88	---	---	---	---	11849681	11849703	+	78	11844465	11850857
Gm03	11856447	11876107	11856447	11858035	11874579	11876107	91	---	---	---	---	11858549	11858567	-	78	11856447	11876105
Gm03	11859652	11874507	11859662	11861461	11872740	11874495	89	11859646	11859651	11874508	11874513	11861969	11861985	-	70	11859660	11874504
Gm03	11943272	11952631	11943272	11943740	11952162	11952631	86	---	---	---	---	11944103	11944118	-	75	---	---
Gm03	11954384	11959608	11954384	11954792	11959200	11959608	96	---	---	---	---	11954845	11954861	-	76	11954387	11959595
Gm03	11977694	11995219	11977701	11978176	11994740	11995212	90	11977689	11977693	11995220	11995224	11978773	11978814	-	78	11977712	11995214
Gm03	12005344	12024008	12005344	12006451	12022889	12024008	94	---	---	---	---	12007208	12007249	-	73	12005355	12024005
Gm03	12050225	12057172	12050229	12050488	12056901	12057160	96	12050220	12050224	12057173	12057177	12056837	12056850	+	92	12050238	12057159
Gm03	12050488	12056903	12050488	12051433	12055941	12056903	96	---	---	---	---	12051612	12051634	-	78	12050488	12056901
Gm03	12070386	12092328	12070390	12071822	12090880	12092322	96	12070380	12070385	12092329	12092334	12090732	12090807	+	76	12070401	12092310
Gm03	12070745	12092158	12070751	12071650	12091241	12092150	95	12070739	12070744	12092159	12092164	12090732	12090807	+	76	---	---
Gm03	12082323	12090153	12082323	12082642	12089832	12090152	93	12082318	12082322	12090154	12090158	12089474	12089516	+	86	12082332	12090141
Gm03	12097148	12105797	12097148	12097555	12105405	12105797	86	---	---	---	---	12097919	12097946	-	71	---	---
Gm03	12104938	12119914	12104953	12105172	12119695	12119914	92	12104933	12104937	12119915	12119919	12105857	12105899	-	79	12104944	12119912
Gm03	12105367	12119694	12105367	12105797	12119264	12119694	94	---	---	---	---	12106421	12106443	-	86	12105378	12119693
Gm03	12144311	12153442	12144311	12145498	12152256	12153442	92	---	---	---	---	12152111	12152163	+	75	12144311	12153434
Gm03	12187466	12207962	12187480	12188400	12207045	12207961	94	12187461	12187465	12207963	12207967	12189173	12189189	-	76	---	---
Gm03	12191260	12206964	12191268	12191677	12206553	12206962	90	12191255	12191259	12206965	12206969	12192386	12192409	-	83	12191266	12206958
Gm03	12192013	12201086	12192013	12193114	12199980	12201086	97	---	---	---	---	12199767	12199781	+	86	12192015	12201081
Gm03	12218279	12230000	12218279	12219936	12228271	12230000	95	---	---	---	---	12220169	12220192	-	70	12218293	12229998
Gm03	12218888	12229550	12218888	12219486	12228931	12229550	95	---	---	---	---	12228482	12228519	+	71	---	---
Gm03	12230137	12246519	12230137	12231816	12244875	12246519	96	---	---	---	---	12232434	12232452	-	84	---	---
Gm03	12281540	12295748	12281540	12283544	12293777	12295748	94	---	---	---	---	12293281	12293300	+	80	---	---
Gm03	12295749	12311694	12295749	12296080	12311363	12311694	93	---	---	---	---	12296725	12296777	-	77	12295759	12311684
Gm03	12296080	12311308	12296080	12297685	12309702	12311308	97	---	---	---	---	12309582	12309647	+	77	12296080	12311306
Gm03	12340786	12356918	12340786	12341326	12356378	12356918	97	---	---	---	---	12341818	12341895	-	71	---	---
Gm03	12375677	12391677	12375687	12377378	12390021	12391675	96	12375672	12375676	12391678	12391682	12389461	12389476	+	75	12375684	12391669
Gm03	12391764	12408652	12391764	12392261	12408156	12408652	94	---	---	---	---	12407363	12407413	+	72	---	---
Gm03	12417884	12423746	12417894	12418298	12423332	12423736	95	12417874	12417883	12423747	12423756	12423269	12423292	+	70	12417895	12423737
Gm03	12418373	12423459	12418385	12418884	12422958	12423452	91	12418368	12418372	12423460	12423464	12422839	12422862	+	75	12418375	12423457
Gm03	12425251	12432445	12425251	12427828	12429871	12432445	93	---	---	---	---	---	---	0	--	12425262	12432442
Gm03	12461735	12475989	12461739	12463123	12474563	12475979	89	12461730	12461734	12475990	12475994	12463659	12463695	-	89	12461748	12475988
Gm03	12495531	12515686	12495531	12497220	12513999	12515686	99	---	---	---	---	12498005	12498020	-	75	12495531	12515677
Gm03	12543546	12551931	12543548	12543758	12551706	12551916	94	12543541	12543545	12551932	12551936	12551318	12551332	+	86	12543549	12551918
Gm03	12594791	12606391	12594791	12595327	12605850	12606391	94	---	---	---	---	12605359	12605460	+	73	12594793	12606389
Gm03	12603281	12605853	12603281	12603644	12605491	12605853	97	---	---	---	---	12605391	12605460	+	71	---	---
Gm03	12616656	12624324	12616669	12616938	12624030	12624313	90	12616651	12616655	12624325	12624329	12617264	12617293	-	83	---	---
Gm03	12617782	12622465	12617791	12618082	12622161	12622452	97	12617777	12617781	12622466	12622470	12622066	12622113	+	72	12617788	12622461
Gm03	12637267	12643241	12637267	12637702	12642829	12643241	90	---	---	---	---	12637775	12637801	-	70	12637271	12643239
Gm03	12653265	12663175	12653265	12654479	12661984	12663162	94	12653260	12653264	12663176	12663180	12661748	12661762	+	80	12653270	12663162
Gm03	12663878	12683395	12663878	12665291	12681972	12683395	96	---	---	---	---	12681661	12681728	+	76	12663890	12683386
Gm03	12686035	12705881	12686035	12687701	12704214	12705881	98	12686029	12686034	12705882	12705887	12703453	12703465	+	84	---	---
Gm03	12724034	12732913	12724034	12724853	12732094	12732913	97	---	---	---	---	12725062	12725092	-	90	---	---
Gm03	12733550	12742328	12733555	12733710	12742167	12742322	91	12733544	12733549	12742329	12742334	12741799	12741829	+	74	---	---
Gm03	12733958	12736944	12733958	12734346	12736555	12736944	97	---	---	---	---	12734419	12734457	-	79	12733962	12736942
Gm03	12746978	12752167	12746978	12748632	12750504	12752167	97	---	---	---	---	12748714	12748731	-	94	12746985	12752163
Gm03	12764197	12769700	12764197	12765039	12768872	12769700	93	---	---	---	---	12768736	12768762	+	85	---	---
Gm03	12786230	12790124	12786231	12786576	12789759	12790124	91	12786225	12786229	12790125	12790129	12789653	12789673	+	85	12786235	12790122
Gm03	12804326	12812875	12804326	12805402	12811780	12812875	96	---	---	---	---	12811565	12811579	+	86	12804326	12812871
Gm03	12840024	12850015	12840024	12841284	12848755	12850015	90	---	---	---	---	12848430	12848471	+	76	12840033	12850011
Gm03	12845086	12854114	12845086	12846130	12853042	12854114	91	---	---	---	---	12852967	12852993	+	81	12845086	12854107
Gm03	12854307	12875344	12854322	12855256	12874362	12875338	90	12854302	12854306	12875345	12875349	12873577	12873593	+	76	12854307	12875336
Gm03	12860265	12869548	12860273	12861276	12868537	12869540	99	12860260	12860264	12869549	12869553	12861416	12861429	-	71	12860274	12869545
Gm03	12872686	12877619	12872686	12874783	12875599	12877619	88	---	---	---	---	---	---	0	--	---	---
Gm03	12886128	12896566	12886128	12888451	12894250	12896566	89	---	---	---	---	12894077	12894104	+	89	12886128	12896562
Gm03	12928397	12936534	12928397	12929477	12935454	12936534	96	---	---	---	---	12935155	12935186	+	81	12928398	12936523
Gm03	12939846	12957950	12939846	12941152	12956592	12957950	91	---	---	---	---	12941752	12941824	-	79	---	---
Gm03	12961256	12968436	12961256	12961715	12967978	12968436	85	---	---	---	---	12961789	12961800	-	91	---	---
Gm03	12977114	12980472	12977125	12978099	12979446	12980464	89	12977109	12977113	12980473	12980477	12979373	12979399	+	77	12977117	12980471
Gm03	12983117	12988039	12983117	12983841	12987312	12988039	95	---	---	---	---	12987295	12987310	+	81	12983135	12988036
Gm03	12993760	12998017	12993760	12995185	12996593	12998017	99	---	---	---	---	12996521	12996538	+	77	---	---
Gm03	12998581	13002759	12998581	12999132	13002208	13002759	99	---	---	---	---	13002056	13002082	+	74	12998586	13002744
Gm03	13005828	13008580	13005828	13006292	13008117	13008580	98	---	---	---	---	13008017	13008109	+	73	---	---
Gm03	13037087	13042714	13037087	13037868	13041933	13042714	99	---	---	---	---	13041743	13041766	+	79	---	---
Gm03	13054323	13064855	13054323	13055429	13063749	13064855	96	---	---	---	---	13063473	13063512	+	70	13054323	13064853
Gm03	13070722	13084271	13070722	13071316	13083684	13084271	86	---	---	---	---	13071855	13071873	-	73	---	---
Gm03	13079901	13084221	13079914	13080718	13083406	13084210	86	13079896	13079900	13084222	13084226	13083295	13083312	+	77	13079907	13084219
Gm03	13090807	13094695	13090807	13091183	13094319	13094695	100	---	---	---	---	13094294	13094311	+	77	13090817	13094691
Gm03	13094793	13100949	13094793	13095258	13100484	13100949	92	---	---	---	---	13100235	13100252	+	83	13094797	13100947
Gm03	13117083	13119886	13117083	13117254	13119711	13119886	94	---	---	---	---	13119589	13119651	+	76	13117083	13119882
Gm03	13136164	13143249	13136173	13137590	13141820	13143238	97	13136159	13136163	13143250	13143254	13137699	13137715	-	82	---	---
Gm03	13138092	13141675	13138092	13138746	13141021	13141675	98	---	---	---	---	13138831	13138859	-	75	13138094	13141673
Gm03	13150287	13154509	13150292	13151208	13153589	13154505	97	13150282	13150286	13154510	13154514	13151267	13151283	-	76	13150300	13154494
Gm03	13152467	13160146	13152469	13152787	13159816	13160135	96	13152462	13152466	13160147	13160151	13159791	13159808	+	72	13152477	13160135
Gm03	13157226	13166459	13157226	13157924	13165762	13166459	97	---	---	---	---	13158091	13158112	-	81	---	---
Gm03	13159025	13161405	13159028	13159339	13161084	13161398	95	13159016	13159024	13161406	13161414	---	---	0	--	13159026	13161403
Gm03	13161729	13169668	13161729	13163440	13167940	13169668	97	---	---	---	---	13163650	13163664	-	80	---	---
Gm03	13163485	13168896	13163488	13163869	13168511	13168892	97	13163469	13163484	13168897	13168912	13164056	13164068	-	84	13163486	13168890
Gm03	13164072	13167001	13164072	13164690	13166384	13167001	94	---	---	---	---	13164769	13164790	-	81	13164072	13166999
Gm03	13169509	13171621	13169509	13170413	13170722	13171621	98	---	---	---	---	13170672	13170686	+	73	13169521	13171605
Gm03	13174658	13178483	13174671	13176554	13176680	13178483	94	13174653	13174657	13178484	13178488	13176586	13176609	-	79	---	---
Gm03	13181901	13185624	13181901	13183605	13183931	13185624	99	---	---	---	---	---	---	0	--	13181902	13185612
Gm03	13186387	13201302	13186387	13187524	13200181	13201302	96	---	---	---	---	---	---	0	--	---	---
Gm03	13201612	13204442	13201612	13202026	13204028	13204442	99	---	---	---	---	13204014	13204025	+	75	---	---
Gm03	13205350	13207384	13205362	13206166	13206579	13207375	97	13205344	13205349	13207385	13207390	13206192	13206239	-	70	13205351	13207376
Gm03	13208629	13210884	13208629	13209679	13209846	13210884	98	---	---	---	---	13209710	13209755	-	71	---	---
Gm03	13212678	13216418	13212678	13214283	13214800	13216418	98	---	---	---	---	13214334	13214345	-	83	---	---
Gm03	13252000	13256761	13252000	13252211	13256550	13256761	97	---	---	---	---	13256376	13256503	+	70	---	---
Gm03	13354518	13363454	13354518	13354871	13363090	13363454	89	---	---	---	---	13355091	13355103	-	76	13354532	13363442
Gm03	13355082	13361825	13355082	13355261	13361646	13361825	90	---	---	---	---	13355333	13355349	-	88	13355082	13361819
Gm03	13389574	13392045	13389574	13389759	13391862	13392045	92	---	---	---	---	13389846	13389865	-	75	---	---
Gm03	13441109	13450819	13441109	13442239	13449689	13450819	99	---	---	---	---	13442502	13442559	-	70	13441112	13450817
Gm03	13456388	13461163	13456388	13456598	13460954	13461163	95	---	---	---	---	13456777	13456799	-	78	---	---
Gm03	13503940	13510459	13503949	13504158	13510235	13510444	95	13503935	13503939	13510460	13510464	13510000	13510018	+	100	---	---
Gm03	13504174	13510241	13504185	13504793	13509604	13510235	89	13504166	13504173	13510242	13510249	13509466	13509486	+	80	13504176	13510240
Gm03	13519744	13526100	13519754	13520244	13525605	13526100	92	13519738	13519743	13526101	13526106	13520362	13520380	-	73	13519748	13526098
Gm03	13580884	13598933	13580884	13580995	13598822	13598933	100	---	---	---	---	13581834	13581852	-	78	---	---
Gm03	13601292	13617433	13601292	13601809	13616925	13617433	85	---	---	---	---	13602266	13602280	-	86	---	---
Gm03	13644194	13663440	13644204	13645976	13661688	13663430	92	13644188	13644193	13663441	13663446	13646656	13646671	-	81	13644202	13663428
Gm03	13645012	13662697	13645012	13645244	13662471	13662697	92	---	---	---	---	13661664	13661694	+	70	---	---
Gm03	13667014	13679844	13667014	13667725	13679128	13679844	88	---	---	---	---	13668179	13668191	-	84	13667018	13679842
Gm03	13667952	13673483	13667952	13668915	13672518	13673483	98	13667947	13667951	13673484	13673488	13668983	13669030	-	81	13667952	13673479
Gm03	13678151	13688445	13678151	13679072	13687520	13688445	88	---	---	---	---	13679333	13679363	-	74	13678151	13688428
Gm03	13688700	13706449	13688700	13690360	13704791	13706449	97	---	---	---	---	13704080	13704094	+	80	---	---
Gm03	13711817	13722544	13711817	13712070	13722291	13722544	94	---	---	---	---	13712555	13712581	-	92	13711822	13722543
Gm03	13726187	13747093	13726187	13726694	13746587	13747093	93	---	---	---	---	13745669	13745687	+	73	13726187	13747081
Gm03	13732529	13742487	13732530	13733585	13741412	13742487	95	13732524	13732528	13742488	13742492	13741249	13741279	+	87	13732540	13742485
Gm03	13751859	13754830	13751861	13752444	13754234	13754817	99	13751852	13751858	13754831	13754837	13752476	13752544	-	76	---	---
Gm03	13764419	13780012	13764422	13766712	13777508	13779999	85	13764414	13764418	13780013	13780017	13767040	13767064	-	72	---	---
Gm03	13775838	13780252	13775838	13776068	13780022	13780252	91	---	---	---	---	13779918	13779942	+	76	13775846	13780250
Gm03	13787339	13802854	13787341	13788696	13801488	13802854	96	13787334	13787338	13802855	13802859	13801184	13801217	+	73	---	---
Gm03	13788701	13793851	13788701	13789267	13793285	13793851	98	---	---	---	---	13793084	13793114	+	90	13788719	13793849
Gm03	13842004	13855025	13842004	13843123	13853871	13855025	89	---	---	---	---	13843316	13843387	-	75	13842004	13855022
Gm03	13846396	13857225	13846396	13846575	13857046	13857225	94	---	---	---	---	13847027	13847060	-	76	13846396	13857218
Gm03	13846587	13859615	13846589	13846987	13859203	13859602	95	13846582	13846586	13859616	13859620	13859077	13859107	+	80	13846592	13859610
Gm03	13878717	13884698	13878717	13879623	13883784	13884694	97	13878711	13878716	13884699	13884704	13879666	13879722	-	82	13878718	13884692
Gm03	13900360	13904032	13900360	13900751	13903637	13904032	86	---	---	---	---	---	---	0	--	---	---
Gm03	13910940	13918027	13910940	13911133	13917834	13918027	98	---	---	---	---	13917499	13917522	+	75	13910944	13918025
Gm03	13937538	13944165	13937547	13938086	13943616	13944154	97	13937530	13937537	13944166	13944173	13943389	13943447	+	76	13937548	13944162
Gm03	13964770	13974906	13964784	13965882	13973818	13974904	97	13964765	13964769	13974907	13974911	13973606	13973620	+	86	13964784	13974904
Gm03	13993340	14015090	13993340	13994304	14014125	14015090	98	---	---	---	---	14013142	14013172	+	74	13993340	14015085
Gm03	13997428	14000843	13997439	13998259	14000028	14000843	93	13997421	13997427	14000844	14000850	14000003	14000026	+	75	---	---
Gm03	13997777	14000575	13997777	13997986	14000366	14000575	96	---	---	---	---	14000318	14000356	+	84	---	---
Gm03	14000837	14010522	14000837	14001936	14009423	14010522	99	---	---	---	---	14002109	14002155	-	76	14000843	14010520
Gm03	14066504	14087046	14066504	14068184	14085354	14087034	99	14066497	14066503	14087047	14087053	14068934	14068946	-	84	14066507	14087042
Gm03	14160597	14180900	14160602	14160805	14180690	14180900	90	14160592	14160596	14180901	14180905	14179991	14180097	+	79	14160602	14180892
Gm03	14202113	14222998	14202113	14202531	14222581	14222998	90	---	---	---	---	14203370	14203391	-	77	14202122	14222995
Gm03	14216946	14222380	14216957	14217851	14221487	14222380	97	14216941	14216945	14222381	14222385	14217983	14218002	-	70	14216957	14222378
Gm03	14241152	14252217	14241157	14242825	14250553	14252207	97	14241147	14241151	14252218	14252222	14250481	14250499	+	78	---	---
Gm03	14278376	14288433	14278376	14279801	14286972	14288433	92	---	---	---	---	14280130	14280159	-	76	14278376	14288432
Gm03	14305029	14321996	14305029	14306711	14320340	14321996	97	---	---	---	---	14319750	14319774	+	72	14305035	14321992
Gm03	14360180	14364340	14360180	14360328	14364193	14364340	95	---	---	---	---	14363999	14364010	+	83	14360191	14364336
Gm03	14372473	14379924	14372473	14373089	14379308	14379924	90	---	---	---	---	14379126	14379180	+	74	14372475	14379917
Gm03	14383201	14388029	14383201	14383582	14387649	14388029	93	---	---	---	---	14387445	14387461	+	70	---	---
Gm03	14444435	14449984	14444448	14445408	14449020	14449981	85	14444430	14444434	14449985	14449989	14448905	14448952	+	79	14444448	14449981
Gm03	14456314	14460086	14456314	14457268	14459139	14460086	87	---	---	---	---	14457330	14457368	-	74	14456314	14460077
Gm03	14478797	14487823	14478804	14479250	14487359	14487813	93	14478792	14478796	14487824	14487828	14487021	14487034	+	100	14478807	14487811
Gm03	14491852	14496416	14491852	14492644	14495622	14496416	95	---	---	---	---	14495527	14495570	+	88	---	---
Gm03	14501703	14512317	14501708	14502337	14511697	14512316	88	14501696	14501702	14512318	14512324	14502566	14502612	-	78	14501703	14512311
Gm03	14502331	14507097	14502337	14502667	14506748	14507088	93	14502326	14502330	14507098	14507102	14506672	14506685	+	78	14502337	14507088
Gm03	14511417	14519512	14511417	14511575	14519356	14519512	94	---	---	---	---	14519299	14519325	+	74	14511417	14519497
Gm03	14529989	14550588	14529989	14530889	14549687	14550588	89	---	---	---	---	14531780	14531811	-	75	---	---
Gm03	14537094	14541834	14537094	14538747	14540153	14541834	94	---	---	---	---	14540057	14540074	+	94	14537094	14541832
Gm03	14551848	14573464	14551848	14553603	14571764	14573464	86	---	---	---	---	14554043	14554072	-	80	---	---
Gm03	14560443	14570890	14560443	14561131	14570201	14570890	97	---	---	---	---	14561508	14561537	-	70	---	---
Gm03	14580117	14594082	14580117	14582204	14591985	14594082	99	---	---	---	---	14591565	14591588	+	70	---	---
Gm03	14628138	14634609	14628138	14629101	14633645	14634609	97	---	---	---	---	14633446	14633468	+	78	14628140	14634607
Gm03	14637919	14650679	14637919	14638397	14650193	14650679	94	---	---	---	---	14638747	14638760	-	92	14637922	14650677
Gm03	14650718	14669858	14650718	14651836	14668739	14669858	96	---	---	---	---	14668393	14668413	+	71	---	---
Gm03	14757110	14767128	14757110	14758228	14766027	14767128	95	---	---	---	---	14765718	14765732	+	80	14757111	14767126
Gm03	14782253	14788564	14782253	14782598	14788218	14788564	89	---	---	---	---	14787955	14787973	+	78	---	---
Gm03	14797882	14816249	14797892	14799685	14814454	14816246	95	14797877	14797881	14816250	14816254	14813734	14813771	+	73	---	---
Gm03	14816785	14824821	14816785	14818423	14823179	14824821	90	---	---	---	---	14818573	14818605	-	84	14816785	14824819
Gm03	14825114	14835917	14825114	14826021	14835010	14835917	95	---	---	---	---	14834844	14834863	+	90	14825117	14835913
Gm03	14845366	14850501	14845375	14846114	14849766	14850501	90	14845361	14845365	14850502	14850506	14846277	14846296	-	80	14845377	14850498
Gm03	14920630	14925804	14920630	14921451	14925034	14925804	87	---	---	---	---	14924922	14924990	+	82	14920630	14925802
Gm03	14934894	14954644	14934894	14936542	14952994	14954644	99	---	---	---	---	14952191	14952225	+	71	14934894	14954642
Gm03	14988999	14993166	14988999	14989154	14993008	14993166	91	---	---	---	---	14989318	14989346	-	72	---	---
Gm03	15015001	15021433	15015001	15015586	15020845	15021433	88	---	---	---	---	15020706	15020736	+	70	15015012	15021427
Gm03	15077957	15082846	15077957	15078148	15082655	15082846	98	---	---	---	---	15082471	15082501	+	70	15077960	15082844
Gm03	15098201	15104365	15098201	15098487	15104092	15104365	88	---	---	---	---	15103889	15103908	+	85	---	---
Gm03	15129541	15145880	15129541	15130950	15144471	15145880	93	---	---	---	---	15131570	15131626	-	70	15129541	15145878
Gm03	15142534	15163947	15142543	15143590	15162903	15163945	91	15142529	15142533	15163948	15163952	15161944	15161959	+	87	---	---
Gm03	15146949	15159768	15146952	15148037	15158626	15159766	85	15146944	15146948	15159769	15159773	15148073	15148144	-	75	---	---
Gm03	15167840	15173378	15167840	15168803	15172414	15173378	98	---	---	---	---	15172293	15172348	+	82	15167842	15173376
Gm03	15200733	15221092	15200741	15201130	15220705	15221092	90	15200728	15200732	15221093	15221097	15219909	15219939	+	70	---	---
Gm03	15218871	15224237	15218871	15219699	15223398	15224237	94	---	---	---	---	15223284	15223331	+	81	15218871	15224228
Gm03	15252006	15273063	15252006	15252546	15272546	15273063	85	---	---	---	---	15253498	15253513	-	81	15252018	15273060
Gm03	15258314	15264217	15258314	15258905	15263630	15264217	93	---	---	---	---	15263399	15263428	+	80	15258315	15264215
Gm03	15387520	15392002	15387521	15387708	15391814	15392001	96	15387515	15387519	15392003	15392007	15387886	15387913	-	71	15387521	15391999
Gm03	15452543	15466563	15452543	15453153	15465964	15466563	91	---	---	---	---	15453724	15453794	-	77	---	---
Gm03	15482008	15487324	15482008	15482838	15486493	15487324	97	---	---	---	---	15486342	15486361	+	70	15482009	15487309
Gm03	15503136	15510379	15503136	15504271	15509245	15510379	99	---	---	---	---	15504406	15504420	-	86	15503136	15510369
Gm03	15513461	15524441	15513461	15513586	15524316	15524441	92	---	---	---	---	15514064	15514089	-	80	15513467	15524438
Gm03	15518182	15522950	15518191	15519345	15521783	15522946	95	15518177	15518181	15522951	15522955	15521681	15521696	+	75	15518192	15522949
Gm03	15541010	15559569	15541010	15542688	15557910	15559569	98	---	---	---	---	15557234	15557249	+	81	15541015	15559567
Gm03	15547104	15550243	15547109	15548025	15549214	15550228	86	15547099	15547103	15550244	15550248	15548101	15548114	-	71	15547108	15550229
Gm03	15565660	15586514	15565660	15567449	15584716	15586514	96	---	---	---	---	15583880	15583917	+	73	15565662	15586512
Gm03	15590058	15598061	15590058	15590661	15597460	15598061	96	---	---	---	---	15597120	15597137	+	77	---	---
Gm03	15636232	15645781	15636246	15636511	15645514	15645779	96	15636226	15636231	15645782	15645787	15636916	15636961	-	73	15636237	15645779
Gm03	15654543	15664551	15654552	15655380	15663711	15664539	96	15654538	15654542	15664552	15664556	15655501	15655550	-	70	15654553	15664550
Gm03	15654552	15664516	15654552	15655357	15663711	15664516	96	---	---	---	---	15655501	15655550	-	70	15654553	15664501
Gm03	15668846	15680219	15668846	15669985	15679071	15680219	94	---	---	---	---	15670316	15670327	-	75	15668846	15680217
Gm03	15698475	15706553	15698475	15698784	15706243	15706553	93	---	---	---	---	15699087	15699114	-	75	15698480	15706545
Gm03	15698525	15706552	15698525	15698783	15706293	15706552	93	---	---	---	---	15699087	15699114	-	75	15698530	15706545
Gm03	15727186	15745527	15727186	15728003	15744710	15745527	93	---	---	---	---	15743961	15743985	+	76	15727200	15745524
Gm03	15734493	15754552	15734493	15736332	15752720	15754552	87	---	---	---	---	15751937	15751958	+	86	---	---
Gm03	15762322	15776159	15762330	15762570	15775913	15776157	87	15762317	15762321	15776160	15776164	15762790	15762876	-	89	15762327	15776150
Gm03	15804176	15811019	15804176	15804936	15810246	15811019	92	---	---	---	---	15809980	15809998	+	78	15804188	15811014
Gm03	15828701	15836919	15828713	15829589	15836041	15836904	96	15828696	15828700	15836920	15836924	15829892	15829912	-	76	15828713	15836909
Gm03	15854173	15862931	15854173	15854537	15862567	15862931	98	---	---	---	---	15854891	15854911	-	71	15854174	15862919
Gm03	15867165	15871741	15867165	15869262	15869650	15871741	96	---	---	---	---	---	---	0	--	15867170	15871739
Gm03	15881497	15899428	15881497	15885653	15895182	15899428	88	---	---	---	---	15886108	15886129	-	72	---	---
Gm03	15885738	15901227	15885738	15886607	15900275	15901227	88	---	---	---	---	15887214	15887230	-	70	15885738	15901213
Gm03	15917506	15925700	15917511	15917697	15925501	15925690	87	15917500	15917505	15925701	15925706	15918030	15918050	-	76	---	---
Gm03	15941441	15959750	15941441	15943083	15958075	15959750	96	---	---	---	---	15943780	15943794	-	80	15941441	15959747
Gm03	15962126	15971200	15962126	15963220	15970106	15971200	99	---	---	---	---	15963419	15963433	-	86	15962127	15971197
Gm03	15971263	15976180	15971263	15972160	15975258	15976180	94	---	---	---	---	15975103	15975136	+	85	15971267	15976177
Gm03	15986407	16008275	15986407	15986761	16007928	16008275	91	---	---	---	---	15987415	15987428	-	78	15986407	16008260
Gm03	15990338	16007597	15990338	15990985	16006951	16007597	95	---	---	---	---	15991757	15991783	-	70	15990343	16007595
Gm03	16009045	16021346	16009045	16009201	16021190	16021346	93	---	---	---	---	16009427	16009476	-	82	16009047	16021343
Gm03	16033781	16043866	16033781	16034855	16042771	16043866	93	---	---	---	---	16042504	16042526	+	73	16033781	16043863
Gm03	16061404	16070160	16061404	16062390	16069174	16070160	98	---	---	---	---	16068891	16068905	+	86	---	---
Gm03	16075418	16093537	16075418	16077157	16091803	16093537	95	---	---	---	---	16091094	16091114	+	80	16075418	16093533
Gm03	16098791	16118420	16098791	16102552	16114666	16118420	95	---	---	---	---	16102982	16103013	-	78	16098803	16118411
Gm03	16107919	16124207	16107919	16108940	16123175	16124207	86	---	---	---	---	16122464	16122499	+	80	16107923	16124203
Gm03	16111199	16119820	16111201	16112159	16118851	16119808	94	16111194	16111198	16119821	16119825	16112298	16112321	-	75	---	---
Gm03	16128364	16138677	16128364	16129515	16137526	16138677	98	---	---	---	---	16137125	16137144	+	70	16128364	16138675
Gm03	16145343	16151705	16145343	16146691	16150409	16151705	88	---	---	---	---	16146832	16146877	-	82	16145344	16151696
Gm03	16160695	16180908	16160699	16161216	16180385	16180903	98	16160690	16160694	16180909	16180913	16179489	16179554	+	72	16160700	16180895
Gm03	16202014	16212085	16202014	16202981	16211138	16212085	88	---	---	---	---	16210856	16210884	+	72	16202016	16212082
Gm03	16212652	16223323	16212652	16212805	16223170	16223323	89	---	---	---	---	16213214	16213234	-	80	---	---
Gm03	16231111	16251024	16231111	16233107	16249017	16251013	99	16231103	16231110	16251025	16251032	16248667	16248680	+	71	16231111	16251022
Gm03	16254981	16273970	16254981	16255374	16273578	16273970	98	---	---	---	---	16256259	16256283	-	76	---	---
Gm03	16281893	16289717	16281907	16282163	16289451	16289708	93	16281888	16281892	16289718	16289722	16289086	16289128	+	83	16281894	16289712
Gm03	16286528	16289319	16286528	16286946	16288915	16289319	88	---	---	---	---	16288850	16288879	+	73	16286528	16289309
Gm03	16293204	16297979	16293211	16294370	16296826	16297967	97	16293199	16293203	16297980	16297984	16294455	16294470	-	75	16293211	16297963
Gm03	16311089	16329518	16311089	16315235	16325371	16329518	98	---	---	---	---	16325304	16325340	+	78	16311101	16329514
Gm03	16316576	16323825	16316576	16317672	16322733	16323825	94	---	---	---	---	16317911	16317924	-	85	16316577	16323819
Gm03	16339076	16359061	16339076	16340806	16357353	16359061	90	---	---	---	---	16341603	16341616	-	85	---	---
Gm03	16352529	16358861	16352537	16353175	16358215	16358856	91	16352524	16352528	16358862	16358866	16358006	16358092	+	79	---	---
Gm03	16352664	16358801	16352664	16353119	16358342	16358801	91	---	---	---	---	16353341	16353371	-	87	16352674	16358799
Gm03	16353757	16374395	16353757	16354551	16373601	16374395	91	---	---	---	---	16372666	16372757	+	86	---	---
Gm03	16372471	16377619	16372471	16373272	16376802	16377619	94	---	---	---	---	16376688	16376757	+	84	16372471	16377608
Gm03	16405682	16408194	16405690	16406109	16407780	16408192	91	16405670	16405681	16408195	16408206	16406176	16406199	-	70	16405685	16408192
Gm03	16414880	16433699	16414880	16416222	16432443	16433699	90	---	---	---	---	16431714	16431786	+	75	---	---
Gm03	16440735	16452733	16440735	16441612	16451824	16452733	87	---	---	---	---	16451805	16451820	+	87	16440735	16452729
Gm03	16471306	16477653	16471306	16471964	16476985	16477653	96	---	---	---	---	16472139	16472176	-	71	16471307	16477648
Gm03	16479079	16481705	16479080	16479593	16481190	16481700	93	16479074	16479078	16481706	16481710	16479645	16479671	-	88	16479085	16481704
Gm03	16499106	16504658	16499116	16500096	16503685	16504648	95	16499100	16499105	16504659	16504664	16500163	16500210	-	83	16499117	16504655
Gm03	16545343	16556266	16545343	16547009	16554620	16556266	92	---	---	---	---	16554403	16554418	+	81	16545344	16556259
Gm03	16552361	16557728	16552361	16552509	16557580	16557728	88	---	---	---	---	16552631	16552660	-	83	16552378	16557723
Gm03	16572385	16577772	16572385	16573285	16576897	16577772	89	---	---	---	---	16576773	16576830	+	84	16572385	16577769
Gm03	16583044	16599640	16583044	16583674	16599010	16599640	87	---	---	---	---	16584381	16584399	-	73	16583051	16599628
Gm03	16587693	16591508	16587693	16588371	16590834	16591508	85	---	---	---	---	---	---	0	--	16587705	16591501
Gm03	16607390	16612347	16607390	16607965	16611772	16612347	92	---	---	---	---	16608080	16608097	-	88	16607391	16612345
Gm03	16613470	16632912	16613470	16615030	16631344	16632912	97	---	---	---	---	16615082	16615148	-	77	16613478	16632908
Gm03	16635577	16647904	16635577	16636788	16646686	16647904	88	---	---	---	---	16646662	16646684	+	91	16635577	16647901
Gm03	16647904	16652636	16647904	16648217	16652323	16652636	91	---	---	---	---	16648343	16648362	-	70	16647910	16652628
Gm03	16662869	16666722	16662869	16663156	16666438	16666722	87	---	---	---	---	16666290	16666321	+	75	16662874	16666720
Gm03	16674715	16681077	16674715	16674843	16680957	16681077	89	---	---	---	---	16675043	16675063	-	85	---	---
Gm03	16677496	16679862	16677510	16677616	16679745	16679851	98	16677490	16677495	16679863	16679868	16677700	16677713	-	85	---	---
Gm03	16693710	16708679	16693710	16695361	16707018	16708679	97	---	---	---	---	16706468	16706483	+	75	16693710	16708677
Gm03	16715701	16721210	16715701	16716664	16720247	16721210	97	---	---	---	---	16716729	16716776	-	81	16715701	16721206
Gm03	16745577	16766520	16745577	16747527	16764587	16766520	98	---	---	---	---	16748353	16748380	-	71	16745578	16766518
Gm03	16771579	16781836	16771579	16772638	16780772	16781836	96	16771559	16771578	16781837	16781856	16772673	16772696	-	75	16771579	16781832
Gm03	16785652	16791130	16785652	16786618	16790163	16791130	97	---	---	---	---	16790061	16790095	+	85	16785652	16791127
Gm03	16802371	16807700	16802371	16802988	16807078	16807700	87	---	---	---	---	16806874	16806896	+	73	16802376	16807693
Gm03	16810554	16816069	16810559	16810900	16815720	16816068	94	16810549	16810553	16816070	16816074	16811048	16811080	-	81	16810571	16816066
Gm03	16830735	16838746	16830735	16831237	16838240	16838746	87	---	---	---	---	16831353	16831367	-	80	---	---
Gm03	16831747	16838244	16831747	16832721	16837270	16838244	95	---	---	---	---	16832899	16832921	-	78	16831747	16838242
Gm03	16853275	16859101	16853289	16853656	16858723	16859086	94	16853270	16853274	16859102	16859106	16858530	16858548	+	78	16853290	16859084
Gm03	16863868	16871080	16863868	16864681	16870267	16871080	95	---	---	---	---	16870004	16870024	+	80	---	---
Gm03	16864681	16882154	16864681	16865777	16881051	16882154	86	---	---	---	---	16880480	16880494	+	86	16864681	16882152
Gm03	16866995	16871626	16866995	16867343	16871271	16871626	93	---	---	---	---	16871117	16871135	+	89	16866996	16871618
Gm03	16876848	16880739	16876848	16877541	16880045	16880739	96	---	---	---	---	---	---	0	--	16876856	16880737
Gm03	16877182	16880499	16877182	16877301	16880380	16880499	99	---	---	---	---	16877420	16877440	-	80	16877193	16880487
Gm03	16877542	16879968	16877542	16877838	16879656	16879968	90	---	---	---	---	16877901	16877938	-	78	---	---
Gm03	16882226	16887884	16882226	16882719	16887397	16887884	93	---	---	---	---	16887214	16887226	+	76	---	---
Gm03	16904803	16915890	16904803	16905764	16914928	16915890	98	---	---	---	---	16906156	16906168	-	76	16904803	16915888
Gm03	16955293	16961673	16955293	16955819	16961145	16961673	97	---	---	---	---	16960918	16960945	+	71	16955305	16961672
Gm03	16965771	16979023	16965771	16967412	16977388	16979023	92	---	---	---	---	16977087	16977117	+	70	---	---
Gm03	16981347	16990619	16981347	16982346	16989620	16990619	99	---	---	---	---	16982675	16982697	-	73	16981347	16990617
Gm03	17008731	17019026	17008733	17009843	17017887	17019016	96	17008723	17008730	17019027	17019034	17010227	17010245	-	78	17008739	17019014
Gm03	17028961	17045891	17028970	17030922	17043933	17045885	99	17028956	17028960	17045892	17045896	17031553	17031572	-	80	17028975	17045886
Gm03	17083926	17094721	17083927	17084269	17094371	17094710	87	17083920	17083925	17094722	17094727	17084688	17084731	-	77	---	---
Gm03	17139012	17150867	17139012	17142245	17147640	17150867	98	---	---	---	---	17147455	17147539	+	71	17139012	17150850
Gm03	17141218	17150595	17141218	17141973	17149845	17150595	98	---	---	---	---	17149514	17149530	+	82	---	---
Gm03	17233698	17243311	17233698	17233920	17243089	17243311	93	---	---	---	---	17242663	17242714	+	71	---	---
Gm03	17238173	17244446	17238173	17238981	17243636	17244446	92	---	---	---	---	17243541	17243590	+	84	17238177	17244443
Gm03	17253066	17265789	17253070	17253766	17265086	17265781	93	17253061	17253065	17265790	17265794	17264788	17264870	+	78	17253072	17265777
Gm03	17277756	17286987	17277756	17278759	17285984	17286987	99	---	---	---	---	17279064	17279077	-	85	17277756	17286984
Gm03	17340278	17351439	17340278	17341435	17350316	17351439	91	---	---	---	---	17341854	17341879	-	73	17340278	17351437
Gm03	17367756	17372259	17367756	17368130	17371884	17372259	93	---	---	---	---	17368271	17368292	-	86	17367765	17372257
Gm03	17383167	17398206	17383167	17383480	17397893	17398206	96	---	---	---	---	17384027	17384057	-	83	17383167	17398203
Gm03	17383735	17393199	17383740	17384888	17392037	17393185	99	17383729	17383734	17393200	17393205	17385149	17385207	-	71	17383740	17393190
Gm03	17435349	17440735	17435352	17436265	17439815	17440728	99	17435342	17435348	17440736	17440742	17439670	17439776	+	77	17435350	17440733
Gm03	17457523	17467380	17457526	17458723	17466176	17467373	99	17457518	17457522	17467381	17467385	17458877	17458940	-	71	17457529	17467376
Gm03	17475075	17491519	17475075	17475474	17491120	17491519	91	---	---	---	---	17476155	17476229	-	80	17475088	17491514
Gm03	17477012	17483215	17477012	17477397	17482821	17483215	89	---	---	---	---	17477570	17477635	-	90	17477030	17483212
Gm03	17477395	17495658	17477395	17477847	17495205	17495658	93	---	---	---	---	17478279	17478316	-	84	17477402	17495654
Gm03	17481564	17492899	17481564	17483214	17491247	17492899	97	---	---	---	---	17491175	17491193	+	78	17481565	17492897
Gm03	17482094	17492128	17482094	17482443	17491777	17492128	96	---	---	---	---	17491364	17491392	+	72	---	---
Gm03	17503833	17512952	17503833	17504934	17511850	17512952	97	---	---	---	---	17511642	17511656	+	80	17503839	17512949
Gm03	17526254	17538278	17526257	17527552	17536959	17538267	90	17526249	17526253	17538279	17538283	17536529	17536559	+	74	---	---
Gm03	17526839	17537774	17526839	17527060	17537553	17537774	93	---	---	---	---	17537419	17537456	+	78	17526842	17537762
Gm03	17548258	17551765	17548259	17549385	17550627	17551758	95	17548253	17548257	17551766	17551770	17550542	17550553	+	91	17548262	17551763
Gm03	17562117	17566659	17562120	17562506	17566285	17566656	90	17562111	17562116	17566660	17566665	17562647	17562686	-	70	17562127	17566658
Gm03	17590243	17604568	17590255	17592430	17602396	17604568	91	17590238	17590242	17604569	17604573	17592749	17592763	-	80	17590254	17604557
Gm03	17600405	17620496	17600405	17605152	17615664	17620490	89	17600400	17600404	17620497	17620501	17605551	17605634	-	75	---	---
Gm03	17615285	17625123	17615285	17616433	17623975	17625123	98	---	---	---	---	17616692	17616763	-	70	17615286	17625119
Gm03	17626071	17628444	17626071	17626355	17628164	17628444	87	---	---	---	---	17626398	17626409	-	75	---	---
Gm03	17629687	17650936	17629687	17630414	17650216	17650936	93	---	---	---	---	17631300	17631318	-	78	17629702	17650934
Gm03	17635191	17644680	17635191	17636399	17643492	17644680	97	---	---	---	---	17643196	17643230	+	74	17635191	17644677
Gm03	17658458	17667021	17658459	17659553	17665918	17667012	97	17658452	17658457	17667022	17667027	17659751	17659765	-	86	17658459	17667008
Gm03	17667074	17686944	17667074	17667286	17686734	17686944	88	---	---	---	---	17685762	17685786	+	80	---	---
Gm03	17674202	17685523	17674216	17674653	17685080	17685517	86	17674197	17674201	17685524	17685528	17674756	17674776	-	76	---	---
Gm03	17677832	17684457	17677832	17678314	17683977	17684457	97	---	---	---	---	17678583	17678596	-	85	---	---
Gm03	17702035	17711180	17702035	17703112	17710105	17711180	94	---	---	---	---	17703245	17703275	-	83	17702035	17711178
Gm03	17744303	17753055	17744303	17744741	17752617	17753055	97	---	---	---	---	17752265	17752286	+	77	17744305	17753053
Gm03	17765266	17780635	17765266	17766919	17778983	17780635	98	---	---	---	---	17778425	17778440	+	75	17765266	17780633
Gm03	17836276	17839956	17836276	17837348	17838861	17839956	86	---	---	---	---	17838808	17838834	+	70	---	---
Gm03	17863040	17872325	17863055	17864058	17871316	17872319	99	17863035	17863039	17872326	17872330	17870965	17870987	+	73	17863056	17872324
Gm03	17873887	17881899	17873888	17874877	17880909	17881899	95	17873882	17873886	17881900	17881904	17880626	17880654	+	75	17873890	17881897
Gm03	17899667	17904542	17899677	17902086	17902094	17904531	89	17899662	17899666	17904543	17904547	---	---	0	--	17899670	17904540
Gm03	17902083	17912480	17902093	17903266	17911305	17912480	95	17902076	17902082	17912481	17912487	17910903	17910933	+	70	17902094	17912478
Gm03	17908042	17917254	17908042	17909305	17915989	17917254	94	---	---	---	---	17915682	17915693	+	91	---	---
Gm03	17920877	17929618	17920879	17921979	17928509	17929610	95	17920872	17920876	17929619	17929623	17928309	17928339	+	87	17920879	17929607
Gm03	17947138	17951144	17947138	17947936	17950350	17951144	96	---	---	---	---	---	---	0	--	---	---
Gm03	17980485	17984541	17980495	17981617	17983411	17984533	99	17980479	17980484	17984542	17984547	17983313	17983350	+	71	17980495	17984535
Gm03	17998896	18007654	17998896	17999849	18006729	18007654	88	---	---	---	---	18000085	18000113	-	75	17998898	18007652
Gm03	18031121	18039103	18031121	18031647	18038579	18039103	96	---	---	---	---	18031735	18031752	-	83	18031121	18039084
Gm03	18040671	18050753	18040673	18042131	18049287	18050743	93	18040666	18040670	18050754	18050758	18042168	18042183	-	75	18040674	18050751
Gm03	18041148	18050333	18041148	18041721	18049758	18050333	92	---	---	---	---	18049389	18049410	+	77	---	---
Gm03	18079760	18089014	18079760	18080075	18088700	18089014	90	---	---	---	---	18080465	18080500	-	75	---	---
Gm03	18093907	18103813	18093907	18095132	18102587	18103813	99	---	---	---	---	18102270	18102327	+	70	18093908	18103808
Gm03	18176221	18196894	18176221	18176555	18196590	18196894	85	---	---	---	---	18195815	18195832	+	77	18176221	18196892
Gm03	18181341	18194566	18181341	18182932	18192983	18194566	95	---	---	---	---	18182986	18183054	-	78	18181344	18194564
Gm03	18240971	18252690	18240971	18242275	18251384	18252690	88	---	---	---	---	18242584	18242603	-	85	---	---
Gm03	18260177	18270128	18260185	18261290	18269019	18270118	94	18260172	18260176	18270129	18270133	18268691	18268730	+	72	18260178	18270124
Gm03	18282761	18299355	18282761	18284628	18297490	18299355	98	---	---	---	---	18296846	18296860	+	80	18282761	18299353
Gm03	18302138	18312066	18302138	18303370	18310833	18312066	99	---	---	---	---	18310520	18310577	+	70	18302144	18312064
Gm03	18333877	18350017	18333883	18335049	18348874	18350009	95	18333871	18333876	18350018	18350023	18335629	18335643	-	86	18333877	18350015
Gm03	18358039	18364975	18358039	18358403	18364612	18364975	87	---	---	---	---	18358623	18358686	-	75	---	---
Gm03	18441698	18448546	18441698	18443308	18446947	18448546	89	---	---	---	---	---	---	0	--	---	---
Gm03	18455688	18465456	18455688	18456758	18464365	18465456	92	---	---	---	---	18456979	18457001	-	73	18455688	18465453
Gm03	18484907	18501580	18484919	18485694	18500813	18501567	89	18484902	18484906	18501581	18501585	18486420	18486432	-	84	---	---
Gm03	18502435	18507085	18502443	18502715	18506806	18507078	95	18502430	18502434	18507086	18507090	18502771	18502818	-	72	18502443	18507083
Gm03	18534700	18539711	18534700	18535817	18538570	18539711	87	---	---	---	---	18538462	18538517	+	76	---	---
Gm03	18658868	18676172	18658868	18661559	18673458	18676172	95	---	---	---	---	18672888	18672911	+	83	---	---
Gm03	18658868	18676172	18658868	18661559	18673458	18676172	95	---	---	---	---	18672888	18672911	+	83	---	---
Gm03	18662445	18672054	18662454	18663697	18670800	18672048	97	18662439	18662444	18672055	18672060	18663958	18664015	-	70	18662445	18672046
Gm03	18676328	18681979	18676328	18676800	18681510	18681979	96	---	---	---	---	18676919	18676939	-	71	18676339	18681977
Gm03	18715410	18735370	18715410	18717060	18733752	18735370	95	---	---	---	---	18733302	18733315	+	85	18715410	18735368
Gm03	18787741	18791369	18787741	18788086	18791023	18791369	88	---	---	---	---	18790880	18790896	+	76	---	---
Gm03	18809811	18814942	18809811	18810045	18814685	18814941	88	18809806	18809810	18814943	18814947	18810190	18810204	-	73	18809819	18814941
Gm03	18829720	18838912	18829731	18830840	18837796	18838898	97	18829715	18829719	18838913	18838917	18837583	18837597	+	86	18829733	18838901
Gm03	18854976	18860019	18854976	18856136	18858863	18860019	98	---	---	---	---	18858765	18858780	+	75	18854979	18860017
Gm03	18901327	18911178	18901327	18902535	18909957	18911165	99	18901322	18901326	18911179	18911183	18909656	18909698	+	72	18901327	18911176
Gm03	18998079	19007283	18998079	18998466	19006891	19007283	90	---	---	---	---	18998737	18998785	-	73	18998079	19007280
Gm03	19015052	19021956	19015052	19015365	19021641	19021956	85	---	---	---	---	19015652	19015665	-	71	19015053	19021948
Gm03	19040582	19054992	19040594	19041072	19054505	19054978	94	19040577	19040581	19054993	19054997	19041593	19041613	-	71	19040586	19054980
Gm03	19041737	19062171	19041738	19044440	19059472	19062166	96	19041732	19041736	19062172	19062176	19058929	19058943	+	80	19041749	19062170
Gm03	19044696	19055920	19044696	19045646	19054969	19055920	95	---	---	---	---	19054553	19054569	+	70	---	---
Gm03	19108404	19113965	19108404	19109517	19112843	19113965	97	---	---	---	---	19112742	19112757	+	81	19108416	19113963
Gm03	19128341	19147958	19128341	19129938	19146324	19147958	95	---	---	---	---	19129992	19130058	-	77	19128341	19147956
Gm03	19233158	19247841	19233163	19233645	19247350	19247832	92	19233153	19233157	19247842	19247846	19234215	19234249	-	77	19233158	19247826
Gm03	19279561	19294959	19279561	19280656	19293882	19294959	92	---	---	---	---	19281280	19281309	-	73	19279572	19294953
Gm03	19284552	19294157	19284565	19285929	19292792	19294142	92	19284547	19284551	19294158	19294162	19286148	19286183	-	86	19284552	19294148
Gm03	19284562	19294500	19284565	19286280	19292792	19294494	91	19284557	19284561	19294501	19294505	19286543	19286590	-	75	---	---
Gm03	19286815	19298604	19286815	19287329	19298076	19298604	89	---	---	---	---	19297882	19297910	+	72	19286817	19298589
Gm03	19305144	19323551	19305157	19306215	19322494	19323545	88	19305139	19305143	19323552	19323556	19306721	19306758	-	76	19305155	19323542
Gm03	19328818	19343383	19328821	19330437	19341775	19343374	92	19328813	19328817	19343384	19343388	19330657	19330758	-	71	---	---
Gm03	19329242	19343283	19329242	19330346	19342186	19343283	93	---	---	---	---	19330657	19330758	-	71	19329248	19343270
Gm03	19374503	19378170	19374503	19375565	19377101	19378170	94	---	---	---	---	19375568	19375582	-	80	---	---
Gm03	19374503	19377803	19374503	19375194	19377101	19377803	92	---	---	---	---	---	---	0	--	19374511	19377790
Gm03	19381643	19391824	19381643	19382983	19390484	19391824	94	---	---	---	---	19390193	19390220	+	75	19381645	19391821
Gm03	19382058	19391510	19382058	19382669	19390899	19391510	94	---	---	---	---	19383044	19383073	-	80	---	---
Gm03	19421884	19428493	19421892	19424943	19425427	19428485	91	19421878	19421883	19428494	19428499	---	---	0	--	19421894	19428481
Gm03	19424042	19428100	19424048	19424556	19427583	19428091	95	19424037	19424041	19428101	19428105	19427461	19427476	+	87	19424042	19428084
Gm03	19432864	19442921	19432876	19434104	19441690	19442918	99	19432858	19432863	19442922	19442927	19441368	19441429	+	72	19432877	19442916
Gm03	19459323	19461769	19459323	19459595	19461520	19461769	87	---	---	---	---	19461420	19461460	+	73	19459323	19461768
Gm03	19498327	19510313	19498327	19498854	19509801	19510313	88	---	---	---	---	19499182	19499216	-	77	19498327	19510296
Gm03	19529818	19537947	19529818	19530179	19537588	19537947	93	---	---	---	---	19530465	19530488	-	79	19529818	19537944
Gm03	19538668	19543821	19538668	19538954	19543534	19543821	89	---	---	---	---	---	---	0	--	19538668	19543819
Gm03	19561145	19570528	19561145	19561870	19569803	19570528	99	---	---	---	---	19562198	19562267	-	70	---	---
Gm03	19704749	19714549	19704749	19705717	19713493	19714549	90	---	---	---	---	19713290	19713325	+	83	19704754	19714547
Gm03	19716310	19721666	19716310	19717224	19720752	19721666	99	---	---	---	---	19717353	19717372	-	70	19716310	19721662
Gm03	19736342	19752240	19736342	19737465	19751066	19752240	85	---	---	---	---	19750434	19750465	+	75	19736356	19752232
Gm03	19742622	19751067	19742622	19743113	19750576	19751067	92	---	---	---	---	19743174	19743199	-	76	---	---
Gm03	19753756	19767797	19753757	19756825	19764731	19767782	92	19753751	19753755	19767798	19767802	19757174	19757204	-	70	19753773	19767796
Gm03	19754451	19767178	19754451	19756190	19765426	19767178	90	---	---	---	---	19765000	19765022	+	82	19754454	19767173
Gm03	19763780	19769229	19763780	19764689	19768238	19769229	85	---	---	---	---	19768076	19768096	+	80	19763780	19769227
Gm03	19771139	19786409	19771139	19772902	19784673	19786409	94	---	---	---	---	19784084	19784106	+	73	---	---
Gm03	19800135	19809321	19800150	19800370	19809098	19809309	85	19800130	19800134	19809322	19809326	19800634	19800665	-	84	19800138	19809312
Gm03	19800651	19803439	19800657	19801168	19802915	19803425	95	19800645	19800650	19803440	19803445	19801227	19801268	-	73	19800656	19803423
Gm03	19805163	19816693	19805163	19806215	19815636	19816689	96	19805158	19805162	19816694	19816698	19815184	19815202	+	78	---	---
Gm03	19835877	19854858	19835877	19836818	19853917	19854858	99	---	---	---	---	19837411	19837425	-	73	19835893	19854851
Gm03	19927064	19937250	19927064	19929245	19935019	19937250	91	---	---	---	---	19929475	19929489	-	80	19927070	19937238
Gm03	19938607	19955127	19938611	19940247	19953466	19955123	97	19938602	19938606	19955128	19955132	19952807	19952833	+	77	19938614	19955121
Gm03	19966298	19971811	19966298	19967259	19970849	19971811	98	---	---	---	---	19967326	19967373	-	81	19966298	19971809
Gm03	19987973	19995012	19987973	19988373	19994611	19995012	99	---	---	---	---	19988659	19988685	-	81	---	---
Gm03	20006625	20025504	20006625	20008221	20023874	20025504	92	---	---	---	---	20023746	20023819	+	77	20006625	20025502
Gm03	20040760	20047466	20040760	20041068	20047159	20047466	87	---	---	---	---	20046860	20046890	+	77	20040770	20047465
Gm03	20099973	20105195	20099973	20100389	20104772	20105195	93	---	---	---	---	20104611	20104628	+	72	20099978	20105193
Gm03	20125829	20128387	20125829	20126142	20128075	20128387	92	---	---	---	---	20128045	20128065	+	76	---	---
Gm03	20157268	20162696	20157268	20157807	20162188	20162696	88	---	---	---	---	20162135	20162165	+	74	20157285	20162677
Gm03	20251428	20259523	20251428	20251952	20258998	20259523	93	---	---	---	---	20258814	20258827	+	92	---	---
Gm03	20251429	20259523	20251429	20251952	20258999	20259523	93	---	---	---	---	20258814	20258827	+	92	---	---
Gm03	20287921	20297879	20287929	20289123	20296674	20297868	99	20287915	20287920	20297880	20297885	20296426	20296511	+	70	20287929	20297865
Gm03	20298205	20306745	20298205	20298948	20305953	20306745	87	---	---	---	---	20305800	20305833	+	73	20298210	20306729
Gm03	20315306	20323461	20315306	20315877	20322898	20323461	91	---	---	---	---	20322613	20322652	+	72	20315307	20323453
Gm03	20338715	20343818	20338715	20339440	20343067	20343818	86	---	---	---	---	20342954	20343021	+	77	20338715	20343802
Gm03	20359559	20363097	20359559	20360183	20362473	20363097	95	---	---	---	---	20362359	20362386	+	75	20359559	20363081
Gm03	20411989	20421021	20411989	20413060	20419940	20421013	96	20411984	20411988	20421022	20421026	20419725	20419739	+	86	20411989	20421020
Gm03	20421276	20431763	20421283	20422323	20430719	20431760	94	20421270	20421275	20431764	20431769	20422412	20422504	-	70	20421278	20431757
Gm03	20437929	20450150	20437929	20438611	20449447	20450150	88	---	---	---	---	20448965	20448982	+	77	---	---
Gm03	20481984	20485851	20481984	20482121	20485713	20485851	97	---	---	---	---	20485584	20485596	+	76	20481986	20485844
Gm03	20500485	20505256	20500485	20500675	20505067	20505256	91	---	---	---	---	20500853	20500875	-	78	20500489	20505239
Gm03	20529398	20551216	20529398	20529693	20550921	20551216	96	---	---	---	---	20530213	20530234	-	72	---	---
Gm03	20531782	20550459	20531782	20534856	20547385	20550459	98	---	---	---	---	20535462	20535479	-	72	20531785	20550456
Gm03	20558730	20570282	20558730	20559124	20569888	20570282	85	---	---	---	---	20559522	20559556	-	77	20558730	20570263
Gm03	20604770	20609079	20604770	20605128	20608715	20609073	98	20604765	20604769	20609080	20609084	20608535	20608574	+	70	20604770	20609069
Gm03	20617422	20622261	20617423	20617799	20621883	20622259	99	20617417	20617421	20622262	20622266	20617962	20617983	-	72	20617423	20622258
Gm03	20628541	20639222	20628541	20628821	20638943	20639222	93	---	---	---	---	20629006	20629032	-	77	---	---
Gm03	20642784	20646755	20642784	20643785	20645755	20646755	94	---	---	---	---	20645707	20645718	+	75	20642794	20646744
Gm03	20654182	20659637	20654182	20655129	20658666	20659637	91	---	---	---	---	20655196	20655243	-	81	20654182	20659635
Gm03	20682698	20691166	20682698	20682931	20690933	20691166	97	---	---	---	---	20690619	20690632	+	85	20682699	20691149
Gm03	20725113	20730467	20725113	20726019	20729566	20730467	97	---	---	---	---	20729453	20729521	+	84	20725113	20730465
Gm03	20774761	20782137	20774761	20775914	20780954	20782137	87	---	---	---	---	20776133	20776148	-	81	20774762	20782136
Gm03	20793590	20803523	20793595	20793850	20803258	20803513	93	20793585	20793589	20803524	20803528	20803122	20803175	+	70	---	---
Gm03	20826567	20833329	20826567	20827089	20832789	20833329	92	---	---	---	---	20832504	20832547	+	77	20826567	20833328
Gm03	20943994	20946383	20943994	20944179	20946198	20946383	94	---	---	---	---	20944260	20944280	-	71	---	---
Gm03	20986277	20992689	20986277	20987264	20991655	20992689	88	---	---	---	---	20991563	20991575	+	76	---	---
Gm03	20998446	21017926	20998446	20998728	21017647	21017926	86	---	---	---	---	20999614	20999660	-	70	20998447	21017914
Gm03	21029468	21046636	21029478	21032161	21043970	21046622	98	21029462	21029467	21046637	21046642	21043609	21043641	+	75	21029474	21046620
Gm03	21030848	21045530	21030848	21031047	21045316	21045516	99	21030843	21030847	21045531	21045535	21044736	21044773	+	73	---	---
Gm03	21051055	21058041	21051055	21051514	21057582	21058041	91	---	---	---	---	21051774	21051805	-	71	21051059	21058037
Gm03	21051317	21057540	21051317	21051580	21057276	21057540	91	---	---	---	---	21056991	21057028	+	86	21051319	21057535
Gm03	21148346	21157621	21148347	21148553	21157410	21157614	88	21148341	21148345	21157622	21157626	21148933	21148967	-	71	21148347	21157614
Gm03	21235876	21240671	21235876	21236310	21240237	21240671	96	---	---	---	---	21236417	21236482	-	90	21235876	21240662
Gm03	21243181	21248430	21243181	21244076	21247648	21248430	85	---	---	---	---	21247498	21247517	+	70	21243181	21248428
Gm03	21257857	21266637	21257857	21259273	21265219	21266637	94	---	---	---	---	21259413	21259438	-	73	---	---
Gm03	21286630	21307007	21286634	21287786	21305844	21306995	99	21286625	21286629	21307008	21307012	21305113	21305144	+	78	21286640	21306994
Gm03	21287909	21297471	21287915	21288916	21296368	21297458	91	21287904	21287908	21297472	21297476	21289091	21289148	-	70	21287910	21297469
Gm03	21310721	21315965	21310721	21310881	21315804	21315965	95	---	---	---	---	21311114	21311126	-	76	---	---
Gm03	21317108	21336170	21317108	21318711	21334566	21336170	97	---	---	---	---	21318765	21318831	-	77	21317113	21336168
Gm03	21370767	21377572	21370767	21371129	21377210	21377572	95	---	---	---	---	21371159	21371176	-	72	---	---
Gm03	21381630	21384233	21381630	21381905	21383955	21384233	87	---	---	---	---	21383878	21383893	+	81	21381631	21384231
Gm03	21396637	21406812	21396637	21397218	21406231	21406812	98	---	---	---	---	21397555	21397592	-	71	---	---
Gm03	21421771	21437468	21421771	21421883	21437357	21437468	94	---	---	---	---	21436583	21436600	+	83	---	---
Gm03	21455959	21476484	21455959	21458052	21474369	21476484	93	---	---	---	---	21458758	21458771	-	92	---	---
Gm03	21462160	21472065	21462167	21463384	21470862	21472059	97	21462155	21462159	21472066	21472070	21470545	21470602	+	70	21462168	21472061
Gm03	21478975	21482504	21478985	21479971	21481531	21482498	92	21478970	21478974	21482505	21482509	21481461	21481488	+	75	21478975	21482503
Gm03	21479373	21482500	21479373	21479971	21481918	21482498	92	21479368	21479372	21482501	21482505	21480027	21480053	-	74	21479374	21482497
Gm03	21512253	21523009	21512260	21512932	21522319	21523005	92	21512247	21512252	21523010	21523015	21521923	21521946	+	83	21512260	21523005
Gm03	21514618	21520048	21514618	21515590	21519143	21520048	88	---	---	---	---	21515634	21515703	-	82	21514618	21520046
Gm03	21528197	21545521	21528197	21529564	21544208	21545521	94	---	---	---	---	21543475	21543545	+	73	21528205	21545517
Gm03	21548187	21556475	21548187	21550795	21553874	21556475	97	---	---	---	---	21553755	21553775	+	80	21548189	21556472
Gm03	21594789	21600141	21594789	21595057	21599873	21600141	88	---	---	---	---	21599752	21599772	+	85	21594800	21600138
Gm03	21609805	21612474	21609805	21610274	21611960	21612474	87	---	---	---	---	21610347	21610374	-	78	21609805	21612472
Gm03	21655320	21677216	21655335	21655674	21676863	21677203	91	21655315	21655319	21677217	21677221	21676161	21676196	+	80	21655322	21677211
Gm03	21657931	21667622	21657931	21659075	21666483	21667622	97	---	---	---	---	21659434	21659446	-	84	21657931	21667617
Gm03	21684594	21699510	21684594	21689830	21694274	21699510	99	---	---	---	---	21694053	21694093	+	78	---	---
Gm03	21705365	21715087	21705365	21707291	21713241	21715087	90	---	---	---	---	21707310	21707334	-	72	---	---
Gm03	21708667	21713241	21708667	21709044	21712864	21713241	91	---	---	---	---	21709111	21709158	-	79	21708676	21713239
Gm03	21728432	21733727	21728432	21729282	21732867	21733727	94	---	---	---	---	21729326	21729394	-	82	21728432	21733725
Gm03	21739535	21758196	21739535	21741201	21756536	21758196	86	---	---	---	---	21741837	21741871	-	71	21739535	21758194
Gm03	21751676	21755247	21751676	21752567	21754371	21755247	94	---	---	---	---	21752602	21752634	-	75	---	---
Gm03	21769242	21777483	21769242	21770150	21776604	21777483	96	---	---	---	---	21770453	21770473	-	76	21769242	21777481
Gm03	21793321	21801869	21793324	21794060	21801124	21801858	97	21793316	21793320	21801870	21801874	21794293	21794309	-	70	21793325	21801850
Gm03	21819013	21838199	21819025	21820682	21836528	21838186	99	21819008	21819012	21838200	21838204	21821432	21821444	-	84	21819014	21838193
Gm03	21882528	21887454	21882542	21882970	21887020	21887448	95	21882522	21882527	21887455	21887460	21886818	21886864	+	74	21882536	21887440
Gm03	21891771	21896029	21891771	21892371	21895431	21896029	96	---	---	---	---	21895336	21895365	+	70	---	---
Gm03	21902344	21905916	21902359	21902717	21905527	21905901	85	21902339	21902343	21905917	21905921	21902830	21902856	-	74	21902345	21905899
Gm03	21906735	21911138	21906735	21907034	21910834	21911133	97	21906730	21906734	21911139	21911143	21907144	21907193	-	80	21906751	21911136
Gm03	21989945	21993304	21989945	21990174	21993075	21993304	97	---	---	---	---	21990257	21990318	-	87	21989948	21993287
Gm03	22013206	22028909	22013217	22015067	22027062	22028897	94	22013201	22013205	22028910	22028914	22015123	22015197	-	78	22013208	22028902
Gm03	22072636	22078672	22072649	22072834	22078481	22078666	87	22072631	22072635	22078673	22078677	22073072	22073092	-	71	22072639	22078670
Gm03	22169578	22179193	22169579	22170015	22178703	22179182	86	22169573	22169577	22179194	22179198	22178303	22178317	+	73	22169585	22179189
Gm03	22188092	22192387	22188092	22188472	22192017	22192387	85	---	---	---	---	22188609	22188650	-	71	---	---
Gm03	22242727	22251136	22242727	22243820	22250020	22251136	93	---	---	---	---	22249825	22249883	+	72	22242727	22251135
Gm03	22274160	22294007	22274173	22275798	22292324	22293993	89	22274155	22274159	22294008	22294012	22291533	22291559	+	70	22274160	22294003
Gm03	22276109	22293994	22276109	22276220	22293883	22293994	97	---	---	---	---	22293153	22293239	+	72	22276127	22293993
Gm03	22295081	22313357	22295081	22295899	22312527	22313357	91	---	---	---	---	22296669	22296719	-	72	22295096	22313355
Gm03	22321149	22337679	22321149	22322943	22335895	22337679	95	---	---	---	---	22323495	22323534	-	72	22321149	22337674
Gm03	22342812	22364364	22342815	22343067	22364104	22364359	87	22342806	22342811	22364365	22364370	22363691	22363712	+	81	22342818	22364355
Gm03	22351349	22364839	22351349	22351882	22364306	22364839	93	---	---	---	---	22363685	22363712	+	75	22351358	22364825
Gm03	22351371	22364942	22351371	22351985	22364328	22364942	93	---	---	---	---	22363722	22363799	+	73	---	---
Gm03	22371972	22378945	22371972	22373663	22377279	22378945	95	---	---	---	---	22373810	22373844	-	82	22371990	22378927
Gm03	22382464	22397306	22382464	22383433	22396340	22397306	88	---	---	---	---	22396195	22396247	+	73	---	---
Gm03	22388160	22398278	22388160	22388689	22397751	22398278	95	---	---	---	---	22397539	22397557	+	84	---	---
Gm03	22393703	22411948	22393703	22394287	22411357	22411948	88	---	---	---	---	22394926	22394947	-	72	22393704	22411940
Gm03	22398454	22409042	22398454	22400409	22406965	22409042	85	---	---	---	---	22400522	22400592	-	70	---	---
Gm03	22412381	22424127	22412381	22413493	22422924	22424127	86	---	---	---	---	22413941	22413965	-	72	22412382	22424120
Gm03	22424889	22446134	22424889	22426542	22444498	22446134	94	---	---	---	---	22427355	22427375	-	71	22424903	22446133
Gm03	22452847	22472134	22452852	22453817	22471173	22472133	97	22452842	22452846	22472135	22472139	22470313	22470358	+	76	22452861	22472128
Gm03	22455263	22465643	22455263	22456466	22464424	22465643	95	---	---	---	---	22464161	22464185	+	76	---	---
Gm03	22502468	22507884	22502468	22503386	22506978	22507884	94	---	---	---	---	22506828	22506847	+	70	22502472	22507882
Gm03	22515177	22527011	22515177	22516166	22526038	22527011	88	---	---	---	---	22516329	22516354	-	73	22515177	22527008
Gm03	22544709	22551452	22544709	22546340	22549819	22551452	94	---	---	---	---	22549645	22549658	+	71	22544711	22551449
Gm03	22558598	22577737	22558598	22560213	22576125	22577737	97	---	---	---	---	22576006	22576070	+	76	22558598	22577727
Gm03	22611790	22616802	22611792	22612918	22615667	22616793	99	22611785	22611789	22616803	22616807	22612974	22613016	-	79	22611792	22616791
Gm03	22698105	22709444	22698105	22699236	22708331	22709444	95	---	---	---	---	22707940	22707961	+	72	22698105	22709442
Gm03	22713053	22731890	22713060	22714679	22730274	22731880	97	22713048	22713052	22731891	22731895	22730142	22730219	+	75	22713053	22731878
Gm03	22758398	22769893	22758398	22758587	22769706	22769893	87	---	---	---	---	22769216	22769291	+	78	---	---
Gm03	22807389	22828878	22807394	22808181	22828100	22828878	89	22807383	22807388	22828879	22828884	22809053	22809102	-	86	22807392	22828864
Gm03	22811556	22827302	22811556	22812101	22826765	22827302	94	---	---	---	---	22812639	22812703	-	78	22811570	22827300
Gm03	22821209	22834503	22821215	22821794	22833915	22834502	85	22821204	22821208	22834504	22834508	22822382	22822398	-	76	22821219	22834494
Gm03	22863742	22876264	22863742	22863981	22876026	22876264	95	---	---	---	---	22875424	22875454	+	74	---	---
Gm03	22876258	22885171	22876258	22876975	22884454	22885171	97	---	---	---	---	22877315	22877339	-	80	22876266	22885170
Gm03	22887312	22891925	22887312	22887442	22891794	22891925	91	---	---	---	---	22887486	22887555	-	82	22887314	22891923
Gm03	22907455	22917036	22907469	22908580	22915914	22917025	99	22907449	22907454	22917037	22917042	22908755	22908789	-	71	22907458	22917023
Gm03	22922289	22942664	22922289	22923933	22941002	22942664	96	---	---	---	---	22940149	22940170	+	72	22922289	22942661
Gm03	22944309	22959692	22944309	22945417	22958563	22959692	96	---	---	---	---	22946044	22946074	-	90	22944323	22959690
Gm03	22967342	22986006	22967342	22969279	22984058	22986006	99	---	---	---	---	22969892	22969911	-	75	22967342	22986003
Gm03	22991447	23006773	22991447	22993167	23005054	23006773	98	---	---	---	---	22993372	22993388	-	70	---	---
Gm03	23021977	23025293	23021977	23022655	23024615	23025293	99	---	---	---	---	23024516	23024532	+	76	---	---
Gm03	23022511	23023879	23022511	23022943	23023446	23023879	86	---	---	---	---	23023346	23023357	+	75	---	---
Gm03	23057100	23062255	23057100	23057817	23061538	23062255	94	---	---	---	---	23061361	23061391	+	80	23057101	23062244
Gm03	23092536	23110918	23092550	23092660	23110806	23110917	93	23092531	23092535	23110919	23110923	23093283	23093372	-	73	---	---
Gm03	23123791	23128691	23123791	23124060	23128421	23128691	91	---	---	---	---	---	---	0	--	23123793	23128674
Gm03	23148446	23153473	23148446	23149018	23152899	23153473	89	---	---	---	---	23152705	23152725	+	71	---	---
Gm03	23175123	23184342	23175123	23176213	23183252	23184342	99	---	---	---	---	23183078	23183109	+	84	23175123	23184339
Gm03	23189655	23199339	23189655	23190936	23198056	23199339	93	---	---	---	---	23197750	23197781	+	78	---	---
Gm03	23231345	23250069	23231345	23232160	23249251	23250069	96	---	---	---	---	23249049	23249122	+	79	---	---
Gm03	23276587	23282061	23276597	23277545	23281094	23282054	91	23276581	23276586	23282062	23282067	23277573	23277684	-	73	23276597	23282052
Gm03	23377078	23395411	23377087	23378770	23393737	23395405	96	23377073	23377077	23395412	23395416	23393060	23393075	+	81	23377086	23395406
Gm03	23406223	23420779	23406223	23406699	23420311	23420779	86	---	---	---	---	23419631	23419651	+	71	---	---
Gm03	23427276	23439050	23427286	23427455	23438872	23439035	88	23427271	23427275	23439051	23439055	23428002	23428017	-	75	23427277	23439036
Gm03	23439054	23455612	23439065	23440609	23454052	23455609	89	23439047	23439053	23455613	23455619	23453380	23453431	+	75	23439065	23455610
Gm03	23478002	23488971	23478002	23478920	23488054	23488971	98	---	---	---	---	23479317	23479377	-	78	---	---
Gm03	23482461	23487232	23482461	23483062	23486630	23487232	95	---	---	---	---	23486515	23486562	+	81	---	---
Gm03	23519599	23523055	23519599	23520223	23522431	23523055	94	---	---	---	---	23520282	23520334	-	75	23519613	23523053
Gm03	23581992	23595763	23581992	23582272	23595484	23595763	95	---	---	---	---	23594843	23594861	+	84	---	---
Gm03	23616293	23626103	23616293	23617024	23625416	23626103	86	---	---	---	---	23617343	23617369	-	70	23616308	23626101
Gm03	23636772	23656849	23636772	23637689	23655924	23656849	88	---	---	---	---	23638556	23638568	-	76	23636784	23656847
Gm03	23638640	23650896	23638641	23639570	23649941	23650886	95	23638635	23638639	23650897	23650901	23639741	23639764	-	75	---	---
Gm03	23638641	23650995	23638641	23639676	23649941	23650995	94	---	---	---	---	23640146	23640167	-	77	23638642	23650988
Gm03	23654439	23666748	23654439	23655161	23665994	23666736	93	23654434	23654438	23666749	23666753	23655540	23655575	-	77	23654439	23666738
Gm03	23660748	23665999	23660763	23661596	23665158	23665996	95	23660743	23660747	23666000	23666004	23661635	23661708	-	81	23660758	23665990
Gm03	23678010	23695931	23678010	23678408	23695533	23695931	92	---	---	---	---	23694858	23694873	+	81	23678010	23695923
Gm03	23705938	23715488	23705947	23707051	23714338	23715483	95	23705933	23705937	23715489	23715493	23714005	23714076	+	70	23705947	23715481
Gm03	23751663	23758925	23751663	23751963	23758624	23758925	93	---	---	---	---	23758541	23758557	+	88	23751663	23758921
Gm03	23759832	23764977	23759833	23760447	23764348	23764972	92	23759827	23759831	23764978	23764982	---	---	0	--	23759833	23764970
Gm03	23816527	23821555	23816527	23817789	23820300	23821555	93	---	---	---	---	23817857	23817892	-	77	23816527	23821553
Gm03	23883295	23889741	23883295	23883447	23889588	23889741	88	---	---	---	---	23883544	23883564	-	80	---	---
Gm03	23902225	23907111	23902237	23902430	23906914	23907107	98	23902220	23902224	23907112	23907116	23906847	23906898	+	76	23902226	23907105
Gm03	23981585	23990471	23981585	23982330	23989723	23990471	95	---	---	---	---	23989449	23989478	+	80	---	---
Gm03	24046242	24062373	24046248	24047806	24060808	24062368	97	24046235	24046241	24062374	24062380	24060208	24060228	+	76	24046249	24062369
Gm03	24071768	24090200	24071768	24072789	24089201	24090200	88	---	---	---	---	24073537	24073567	-	70	---	---
Gm03	24076335	24085535	24076335	24077423	24084450	24085535	98	24076329	24076334	24085536	24085541	24084264	24084291	+	89	24076335	24085525
Gm03	24090196	24097967	24090200	24090611	24097549	24097960	96	24090190	24090195	24097968	24097973	24090711	24090754	-	86	24090210	24097958
Gm03	24098184	24118076	24098184	24100131	24116129	24118076	99	---	---	---	---	24115377	24115389	+	84	24098184	24118074
Gm03	24121169	24130489	24121169	24122178	24129479	24130489	99	---	---	---	---	24129127	24129149	+	73	24121169	24130487
Gm03	24142238	24146071	24142253	24142722	24145604	24146070	92	24142233	24142237	24146072	24146076	24142781	24142867	-	72	24142238	24146070
Gm03	24142238	24146071	24142253	24142722	24145604	24146070	92	24142233	24142237	24146072	24146076	24142781	24142867	-	72	24142238	24146070
Gm03	24215231	24226692	24215231	24216330	24225581	24226692	86	---	---	---	---	24225302	24225332	+	77	24215231	24226690
Gm03	24229689	24243920	24229697	24229808	24243807	24243918	96	24229682	24229688	24243921	24243927	24243194	24243210	+	94	24229691	24243918
Gm03	24265312	24277067	24265312	24265942	24276437	24277067	94	---	---	---	---	24275914	24275940	+	70	24265317	24277065
Gm03	24305232	24323222	24305232	24305625	24322829	24323222	91	---	---	---	---	24306403	24306448	-	82	---	---
Gm03	24306094	24320109	24306094	24306532	24319664	24320101	96	24306089	24306093	24320110	24320114	24307053	24307074	-	72	---	---
Gm03	24310419	24319644	24310419	24311515	24318549	24319644	99	---	---	---	---	24311658	24311689	-	84	24310420	24319642
Gm03	24320109	24323417	24320109	24320320	24323214	24323417	87	---	---	---	---	24323187	24323206	+	95	---	---
Gm03	24331365	24342863	24331365	24331914	24342317	24342863	93	---	---	---	---	24332414	24332433	-	80	24331369	24342861
Gm03	24333181	24338689	24333181	24334139	24337733	24338689	99	---	---	---	---	24337618	24337665	+	81	24333181	24338685
Gm03	24357785	24364892	24357792	24359527	24363173	24364892	97	24357779	24357784	24364893	24364898	24363002	24363033	+	87	24357785	24364889
Gm03	24372723	24380996	24372723	24373146	24380533	24380989	86	24372718	24372722	24380997	24381001	24380428	24380459	+	78	---	---
Gm03	24390996	24395787	24390996	24391192	24395591	24395787	97	---	---	---	---	24395437	24395460	+	75	---	---
Gm03	24396709	24406862	24396712	24396936	24406622	24406849	87	24396704	24396708	24406863	24406867	24406224	24406264	+	75	24396710	24406848
Gm03	24398183	24403405	24398183	24399021	24402568	24403405	98	---	---	---	---	24402455	24402524	+	84	24398183	24403404
Gm03	24410703	24425456	24410703	24411097	24425061	24425456	94	---	---	---	---	24411459	24411502	-	84	24410719	24425446
Gm03	24416385	24419652	24416385	24417560	24418505	24419652	91	---	---	---	---	24417646	24417660	-	73	24416385	24419650
Gm03	24431030	24444573	24431044	24432287	24443332	24444572	91	24431024	24431029	24444574	24444579	24442806	24442834	+	79	24431033	24444572
Gm03	24437887	24451136	24437887	24438029	24450994	24451136	91	---	---	---	---	24438642	24438656	-	80	---	---
Gm03	24457342	24475660	24457342	24457472	24475530	24475660	93	---	---	---	---	24458095	24458181	-	72	24457342	24475653
Gm03	24479426	24495887	24479426	24480063	24495238	24495887	87	---	---	---	---	24480500	24480531	-	75	---	---
Gm03	24483547	24504644	24483547	24484823	24503366	24504644	93	---	---	---	---	24502438	24502473	+	72	24483547	24504642
Gm03	24491879	24500624	24491879	24492117	24500386	24500624	92	---	---	---	---	24492152	24492182	-	80	24491879	24500619
Gm03	24497781	24501890	24497781	24498521	24501153	24501890	89	---	---	---	---	24498588	24498618	-	77	---	---
Gm03	24509128	24515244	24509128	24509875	24514484	24515244	95	---	---	---	---	24510053	24510075	-	78	---	---
Gm03	24520265	24525388	24520265	24520836	24524818	24525388	97	---	---	---	---	24524618	24524638	+	76	24520265	24525379
Gm03	24540845	24560679	24540845	24541857	24559666	24560679	98	---	---	---	---	24542623	24542639	-	82	24540846	24560669
Gm03	24576766	24583099	24576768	24578209	24581662	24583099	95	24576761	24576765	24583100	24583104	24578358	24578380	-	91	24576768	24583097
Gm03	24597483	24614366	24597485	24598173	24613646	24614364	85	24597478	24597482	24614367	24614371	24598726	24598756	-	80	---	---
Gm03	24605432	24613862	24605436	24605975	24613311	24613855	92	24605427	24605431	24613863	24613867	24613086	24613108	+	73	---	---
Gm03	24626408	24640345	24626408	24626636	24640115	24640345	92	---	---	---	---	24627289	24627310	-	77	---	---
Gm03	24644686	24649673	24644686	24645512	24648833	24649673	96	---	---	---	---	24648744	24648789	+	84	24644687	24649671
Gm03	24677952	24698980	24677952	24678633	24698275	24698980	91	---	---	---	---	24697462	24697492	+	74	24677957	24698975
Gm03	24680589	24690736	24680589	24681725	24689578	24690736	96	---	---	---	---	24682066	24682087	-	77	24680589	24690734
Gm03	24708983	24715949	24708983	24709101	24715831	24715949	97	24708967	24708982	24715950	24715965	---	---	0	--	---	---
Gm03	24734796	24742200	24734796	24736202	24740778	24742200	92	---	---	---	---	24736345	24736375	-	93	24734796	24742198
Gm03	24735336	24741564	24735336	24735585	24741318	24741564	91	---	---	---	---	24735809	24735833	-	72	24735336	24741558
Gm03	24857166	24874302	24857166	24857906	24873558	24874302	95	---	---	---	---	24858592	24858610	-	84	24857178	24874299
Gm03	24875793	24889560	24875793	24876809	24888590	24889560	85	---	---	---	---	24876958	24877023	-	71	---	---
Gm03	24937024	24941433	24937024	24937752	24940678	24941433	94	---	---	---	---	24937810	24937852	-	72	24937036	24941426
Gm03	24956882	24963292	24956882	24957073	24963120	24963292	85	---	---	---	---	24962827	24962838	+	75	24956898	24963278
Gm03	25008769	25013116	25008775	25008963	25012928	25013116	96	25008763	25008768	25013117	25013122	25012729	25012753	+	76	25008776	25013104
Gm03	25063288	25068364	25063294	25063792	25067852	25068351	94	25063283	25063287	25068365	25068369	25063957	25063978	-	90	25063294	25068359
Gm03	25125190	25136385	25125190	25127227	25134349	25136385	98	---	---	---	---	25133992	25134008	+	76	25125190	25136377
Gm03	25137552	25154865	25137552	25139674	25152745	25154865	99	---	---	---	---	25152091	25152117	+	77	25137552	25154863
Gm03	25157653	25166006	25157653	25158805	25164853	25166006	97	---	---	---	---	25164559	25164573	+	80	25157653	25166004
Gm03	25192665	25200705	25192670	25192891	25200485	25200695	89	25192660	25192664	25200706	25200710	25200271	25200287	+	76	---	---
Gm03	25214295	25221744	25214306	25216381	25219663	25221734	95	25214289	25214294	25221745	25221750	25219553	25219564	+	83	---	---
Gm03	25239401	25252911	25239401	25240600	25251754	25252911	85	---	---	---	---	25251232	25251246	+	80	---	---
Gm03	25240357	25252393	25240357	25240486	25252264	25252393	85	---	---	---	---	---	---	0	--	25240361	25252390
Gm03	25278217	25282773	25278217	25278411	25282580	25282773	95	---	---	---	---	25278464	25278500	-	81	25278220	25282765
Gm03	25290297	25295093	25290300	25290498	25294890	25295086	92	25290292	25290296	25295094	25295098	25290666	25290692	-	70	25290311	25295087
Gm03	25349719	25352686	25349723	25350052	25352356	25352685	95	25349711	25349718	25352687	25352694	25350156	25350168	-	76	---	---
Gm03	25369050	25381277	25369050	25369949	25380377	25381277	90	---	---	---	---	25379871	25379883	+	76	25369051	25381276
Gm03	25420133	25430432	25420138	25420479	25430079	25430421	85	25420128	25420132	25430433	25430437	25429599	25429613	+	80	---	---
Gm03	25467799	25482682	25467799	25468661	25481769	25482682	86	---	---	---	---	25481115	25481152	+	86	25467799	25482673
Gm03	25471051	25479866	25471051	25472019	25478899	25479866	92	---	---	---	---	25472306	25472341	-	75	25471055	25479847
Gm03	25487580	25507760	25487583	25489455	25505860	25507751	98	25487574	25487579	25507761	25507766	25490224	25490250	-	70	25487580	25507747
Gm03	25537126	25546970	25537133	25538329	25545819	25546961	94	25537121	25537125	25546971	25546975	25545444	25545465	+	77	25537133	25546957
Gm03	25552857	25558777	25552865	25553435	25558194	25558768	96	25552852	25552856	25558778	25558782	25553526	25553546	-	76	25552865	25558774
Gm03	25570388	25576909	25570388	25571765	25575610	25576909	86	---	---	---	---	25571868	25571940	-	76	25570392	25576896
Gm03	25600613	25610297	25600613	25601643	25609274	25610297	86	---	---	---	---	25608893	25608907	+	80	25600620	25610294
Gm03	25622329	25635153	25622329	25622769	25634712	25635153	92	---	---	---	---	25623129	25623159	-	70	25622333	25635150
Gm03	25624672	25633851	25624672	25625675	25632850	25633851	94	---	---	---	---	25625972	25625983	-	83	---	---
Gm03	25626052	25632600	25626052	25628641	25629993	25632600	94	---	---	---	---	25628664	25628716	-	71	---	---
Gm03	25627212	25631597	25627213	25627643	25631171	25631597	93	25627207	25627211	25631598	25631602	25627724	25627756	-	81	25627223	25631590
Gm03	25697861	25706045	25697861	25698361	25705534	25706045	89	---	---	---	---	25698688	25698709	-	81	25697861	25706039
Gm03	25708765	25718026	25708765	25709744	25717043	25718020	98	25708760	25708764	25718027	25718031	25716792	25716838	+	74	25708778	25718012
Gm03	25724680	25730224	25724680	25725402	25729504	25730224	88	---	---	---	---	25729372	25729387	+	87	---	---
Gm03	25737872	25740935	25737872	25738075	25740732	25740935	93	---	---	---	---	25740619	25740631	+	76	25737872	25740933
Gm03	25750982	25767722	25750982	25752015	25766656	25767722	95	---	---	---	---	25765962	25766047	+	72	---	---
Gm03	25805334	25808810	25805334	25805879	25808263	25808810	94	---	---	---	---	25805941	25805992	-	73	25805334	25808803
Gm03	25836623	25844871	25836623	25837503	25844054	25844871	91	---	---	---	---	25843769	25843797	+	75	25836626	25844867
Gm03	25852674	25862494	25852684	25853867	25861310	25862493	99	25852669	25852673	25862495	25862499	25860962	25860985	+	79	25852678	25862491
Gm03	25868043	25878346	25868043	25869148	25877280	25878346	90	---	---	---	---	25876973	25876987	+	80	25868043	25878343
Gm03	25975011	25993945	25975011	25976083	25992874	25993945	97	---	---	---	---	25992139	25992174	+	72	25975011	25993942
Gm03	25975049	25993602	25975049	25975740	25992912	25993602	97	---	---	---	---	25992139	25992174	+	72	---	---
Gm03	25979661	25988653	25979661	25979996	25988314	25988653	97	---	---	---	---	25987915	25987940	+	76	25979665	25988649
Gm03	26008084	26027466	26008091	26010555	26024978	26027459	93	26008079	26008083	26027467	26027471	26011216	26011238	-	91	26008092	26027459
Gm03	26024658	26030171	26024658	26025613	26029203	26030171	95	---	---	---	---	26025675	26025722	-	83	26024658	26030165
Gm03	26049924	26057551	26049924	26050570	26056907	26057551	91	---	---	---	---	26056634	26056648	+	80	26049927	26057548
Gm03	26063457	26072500	26063457	26064555	26071402	26072500	97	---	---	---	---	26064755	26064769	-	86	26063458	26072498
Gm03	26089189	26104003	26089189	26089582	26103610	26104003	98	---	---	---	---	26103055	26103076	+	72	---	---
Gm03	26099523	26104529	26099523	26100057	26103998	26104529	89	---	---	---	---	26103825	26103899	+	90	26099525	26104526
Gm03	26135146	26143842	26135149	26135254	26143736	26143842	98	26135139	26135145	26143843	26143849	26135648	26135662	-	80	26135149	26143832
Gm03	26164759	26182043	26164759	26166351	26180426	26182033	90	26164752	26164758	26182044	26182050	26166395	26166457	-	77	26164760	26182034
Gm03	26188800	26194225	26188800	26189585	26193440	26194225	99	---	---	---	---	26193290	26193324	+	82	26188810	26194219
Gm03	26195190	26201659	26195190	26196162	26200686	26201659	93	---	---	---	---	26200522	26200545	+	87	26195190	26201657
Gm03	26203015	26223784	26203015	26204427	26222373	26223784	94	---	---	---	---	26205056	26205075	-	80	26203018	26223781
Gm03	26205118	26214877	26205118	26206319	26213753	26214877	92	---	---	---	---	26213407	26213427	+	76	26205118	26214868
Gm03	26263163	26272935	26263164	26264276	26271812	26272924	99	26263158	26263162	26272936	26272940	26264563	26264620	-	70	26263164	26272922
Gm03	26277218	26286489	26277218	26278225	26285482	26286489	99	---	---	---	---	26285131	26285153	+	73	26277218	26286479
Gm03	26295898	26306249	26295898	26297054	26305102	26306249	92	---	---	---	---	26304699	26304730	+	71	26295898	26306246
Gm03	26317221	26322451	26317221	26317624	26322049	26322451	95	---	---	---	---	26317805	26317819	-	86	---	---
Gm03	26332779	26338076	26332779	26333529	26337322	26338076	95	---	---	---	---	26337207	26337254	+	83	26332779	26338071
Gm03	26342332	26350909	26342332	26342793	26350448	26350909	97	---	---	---	---	26350199	26350228	+	86	26342348	26350905
Gm03	26352431	26357739	26352431	26353392	26356728	26357739	85	---	---	---	---	26356622	26356646	+	72	26352431	26357737
Gm03	26368485	26377372	26368485	26369155	26376702	26377372	99	---	---	---	---	26369478	26369502	-	84	---	---
Gm03	26391269	26401083	26391269	26392465	26399887	26401083	99	---	---	---	---	26399541	26399567	+	70	26391270	26401080
Gm03	26407916	26412151	26407916	26408433	26411636	26412151	94	---	---	---	---	26411523	26411539	+	88	---	---
Gm03	26424449	26446139	26424459	26425854	26444754	26446130	91	26424444	26424448	26446140	26446144	26426756	26426792	-	86	---	---
Gm03	26428124	26432805	26428124	26429125	26431804	26432805	98	---	---	---	---	26431736	26431753	+	83	26428124	26432801
Gm03	26446798	26450438	26446798	26447842	26449357	26450438	89	---	---	---	---	---	---	0	--	26446805	26450434
Gm03	26446880	26450188	26446893	26447627	26449449	26450184	92	26446875	26446879	26450189	26450193	---	---	0	--	26446885	26450181
Gm03	26447806	26452207	26447815	26449583	26450410	26452195	93	26447801	26447805	26452208	26452212	---	---	0	--	---	---
Gm03	26470502	26480297	26470502	26471629	26479143	26480297	97	---	---	---	---	26478825	26478882	+	70	26470502	26480295
Gm03	26483715	26493639	26483715	26485290	26492047	26493639	91	---	---	---	---	26485459	26485484	-	73	26483717	26493637
Gm03	26505061	26518312	26505076	26506116	26517282	26518304	85	26505056	26505060	26518313	26518317	26506548	26506567	-	85	26505061	26518295
Gm03	26564866	26571319	26564866	26566160	26570025	26571319	98	---	---	---	---	26566315	26566342	-	75	26564866	26571309
Gm03	26588627	26603606	26588627	26590232	26602002	26603606	96	---	---	---	---	26601872	26601947	+	76	26588627	26603601
Gm03	26588818	26603484	26588823	26590096	26602198	26603470	97	26588812	26588817	26603485	26603490	26601872	26601947	+	76	---	---
Gm03	26647881	26666925	26647881	26648582	26666226	26666925	91	---	---	---	---	26649091	26649104	-	71	26647885	26666921
Gm03	26649254	26669906	26649254	26652209	26666918	26669906	91	---	---	---	---	26652713	26652728	-	81	26649255	26669903
Gm03	26657083	26662857	26657083	26657304	26662636	26662857	87	---	---	---	---	26662429	26662442	+	85	---	---
Gm03	26681761	26691364	26681761	26682849	26690276	26691364	99	---	---	---	---	26683023	26683069	-	74	26681761	26691361
Gm03	26692609	26710923	26692609	26692744	26710789	26710923	91	---	---	---	---	26693627	26693647	-	71	---	---
Gm03	26711906	26721588	26711911	26713028	26720458	26721575	99	26711901	26711905	26721589	26721593	26713341	26713364	-	79	26711911	26721573
Gm03	26722524	26731682	26722524	26723599	26730586	26731682	96	---	---	---	---	26730423	26730450	+	89	26722524	26731676
Gm03	26739794	26747054	26739794	26740015	26746834	26747054	92	---	---	---	---	26746618	26746635	+	88	26739800	26747051
Gm03	26740020	26745881	26740020	26740479	26745422	26745881	93	---	---	---	---	26740549	26740579	-	80	26740033	26745874
Gm03	26817821	26827277	26817821	26819438	26825710	26827277	92	---	---	---	---	26819483	26819510	-	71	---	---
Gm03	26845163	26862102	26845163	26847730	26859538	26862102	85	---	---	---	---	26848100	26848113	-	71	26845163	26862100
Gm03	26850837	26867509	26850837	26851816	26866527	26867509	95	---	---	---	---	26852385	26852408	-	70	---	---
Gm03	26853208	26862102	26853208	26854097	26861209	26862102	97	---	---	---	---	26860908	26860935	+	78	26853217	26862100
Gm03	26853226	26861983	26853226	26853978	26861227	26861983	96	---	---	---	---	26860908	26860935	+	78	26853230	26861975
Gm03	26886213	26907116	26886213	26886487	26906841	26907116	91	---	---	---	---	26906021	26906110	+	73	26886213	26907113
Gm03	26891090	26906856	26891104	26892757	26905193	26906846	97	26891084	26891089	26906857	26906862	26904600	26904623	+	70	26891104	26906844
Gm03	26917969	26938201	26917969	26919133	26937051	26938201	97	---	---	---	---	26936314	26936332	+	84	26917969	26938197
Gm03	26919141	26928991	26919141	26920295	26927837	26928991	99	---	---	---	---	26920555	26920612	-	70	26919141	26928989
Gm03	26946908	26965889	26946920	26948792	26964003	26965875	99	26946903	26946907	26965890	26965894	26949542	26949553	-	83	26946911	26965878
Gm03	26971719	26989141	26971733	26973619	26987255	26989141	99	26971714	26971718	26989142	26989146	26974003	26974023	-	71	26971731	26989139
Gm03	26972203	26988615	26972203	26973093	26987725	26988615	99	---	---	---	---	26973785	26973803	-	78	---	---
Gm03	26989780	27002498	26989780	26994031	26998247	27002498	99	---	---	---	---	26994225	26994242	-	72	26989781	27002497
Gm03	27030267	27045022	27030270	27031850	27043421	27045012	95	27030262	27030266	27045023	27045027	27043298	27043366	+	78	27030270	27045021
Gm03	27047007	27058635	27047007	27047448	27058202	27058635	92	---	---	---	---	27057752	27057768	+	70	---	---
Gm03	27048548	27058063	27048550	27049551	27057056	27058057	99	27048543	27048547	27058064	27058068	27049819	27049876	-	70	27048550	27058054
Gm03	27059099	27073742	27059109	27059802	27073016	27073729	90	27059094	27059098	27073743	27073747	27060292	27060303	-	91	27059113	27073735
Gm03	27110815	27118700	27110815	27111818	27117699	27118700	91	---	---	---	---	27111959	27111980	-	72	---	---
Gm03	27125607	27131142	27125607	27126571	27130178	27131142	98	27125602	27125606	27131143	27131147	27126637	27126671	-	85	27125607	27131140
Gm03	27165934	27171468	27165934	27166898	27170504	27171468	99	---	---	---	---	27170389	27170436	+	81	27165934	27171466
Gm03	27181831	27193111	27181841	27182098	27192844	27193102	93	27181825	27181830	27193112	27193117	27192316	27192349	+	70	27181835	27193100
Gm03	27201424	27207936	27201424	27202393	27206954	27207936	94	---	---	---	---	27206752	27206774	+	78	27201424	27207932
Gm03	27245291	27250697	27245291	27245726	27250262	27250697	98	---	---	---	---	27245838	27245850	-	84	27245292	27250690
Gm03	27313672	27335284	27313672	27314553	27334403	27335284	94	---	---	---	---	27315500	27315517	-	72	27313674	27335282
Gm03	27314629	27329600	27314629	27316478	27327727	27329600	92	---	---	---	---	27327599	27327676	+	76	27314633	27329590
Gm03	27314925	27329327	27314929	27316190	27328027	27329312	90	27314920	27314924	27329328	27329332	27327599	27327676	+	76	---	---
Gm03	27329616	27335758	27329616	27330129	27335245	27335758	93	---	---	---	---	27330272	27330304	-	87	27329619	27335755
Gm03	27339933	27357387	27339933	27340466	27356859	27357387	86	---	---	---	---	27356064	27356085	+	72	27339933	27357384
Gm03	27343716	27348332	27343716	27344006	27348044	27348332	88	27343710	27343715	27348333	27348338	27347899	27347913	+	73	27343716	27348315
Gm03	27344105	27346481	27344105	27344429	27346157	27346481	96	---	---	---	---	27346057	27346077	+	80	27344110	27346480
Gm03	27359503	27381321	27359503	27360553	27380301	27381321	86	---	---	---	---	27361322	27361362	-	70	27359504	27381305
Gm03	27387066	27395814	27387066	27388156	27394720	27395814	99	---	---	---	---	27388314	27388342	-	86	27387066	27395812
Gm03	27405228	27417995	27405228	27405752	27417494	27417995	87	---	---	---	---	27406301	27406340	-	70	---	---
Gm03	27426457	27445480	27426457	27427812	27444130	27445480	95	---	---	---	---	27428498	27428517	-	85	27426464	27445470
Gm03	27441534	27448743	27441534	27442852	27447401	27448743	86	---	---	---	---	27447374	27447399	+	92	---	---
Gm03	27462394	27472486	27462394	27463235	27471641	27472486	91	---	---	---	---	27463593	27463623	-	70	---	---
Gm03	27510772	27525632	27510772	27511022	27525351	27525621	90	27510766	27510771	27525633	27525638	27524830	27524855	+	73	---	---
Gm03	27514190	27523968	27514190	27515840	27522318	27523968	99	---	---	---	---	27522143	27522178	+	75	27514196	27523966
Gm03	27618672	27623445	27618672	27619006	27623103	27623445	93	27618652	27618671	27623446	27623465	---	---	0	--	27618673	27623443
Gm03	27669412	27672337	27669412	27670163	27671600	27672337	94	---	---	---	---	27671529	27671542	+	71	27669417	27672324
Gm03	27686011	27689451	27686011	27687096	27688460	27689451	86	27686006	27686010	27689452	27689456	27687159	27687187	-	79	27686012	27689449
Gm03	27698517	27708755	27698517	27699646	27707626	27708755	98	---	---	---	---	27707261	27707282	+	77	27698517	27708752
Gm03	27709128	27718761	27709128	27710223	27717666	27718761	99	---	---	---	---	27717448	27717494	+	74	27709132	27718759
Gm03	27727632	27743175	27727642	27728784	27742029	27743175	97	27727627	27727631	27743176	27743180	27729375	27729416	-	78	27727634	27743173
Gm03	27733597	27738911	27733597	27734495	27738012	27738911	99	---	---	---	---	27734536	27734562	-	81	27733599	27738909
Gm03	27743175	27762282	27743175	27744746	27760701	27762282	94	---	---	---	---	27744800	27744872	-	76	27743188	27762280
Gm03	27766538	27769212	27766538	27766739	27769011	27769212	94	---	---	---	---	---	---	0	--	---	---
Gm03	27779559	27787994	27779559	27779753	27787800	27787994	98	---	---	---	---	27780016	27780097	-	71	27779563	27787993
Gm03	27804069	27814437	27804069	27805213	27813313	27814437	96	---	---	---	---	27812910	27812946	+	72	27804069	27814435
Gm03	27846484	27853458	27846499	27848180	27851838	27853453	93	27846479	27846483	27853459	27853463	27851656	27851696	+	73	27846487	27853450
Gm03	27861693	27876748	27861693	27863359	27875093	27876748	95	---	---	---	---	27863899	27863912	-	78	27861693	27876746
Gm03	27881595	27886235	27881600	27883912	27883915	27886223	98	27881589	27881594	27886236	27886241	---	---	0	--	27881604	27886218
Gm03	27890023	27908969	27890026	27891572	27907403	27908958	97	27890018	27890022	27908970	27908974	27891626	27891704	-	81	27890026	27908965
Gm03	27978066	27989528	27978066	27978733	27988861	27989528	95	---	---	---	---	27978949	27978963	-	86	---	---
Gm03	27989791	28002633	27989792	27989929	28002493	28002630	97	27989785	27989790	28002634	28002639	28001946	28001971	+	80	27989805	28002628
Gm03	28023850	28030693	28023850	28025500	28028985	28030693	92	28023844	28023849	28030694	28030699	28025647	28025675	-	75	28023851	28030691
Gm03	28024422	28029823	28024425	28024668	28029572	28029815	93	28024417	28024421	28029824	28029828	28029520	28029537	+	94	---	---
Gm03	28032893	28037668	28032902	28033254	28037311	28037667	95	28032888	28032892	28037669	28037673	28033425	28033446	-	90	28032894	28037667
Gm03	28085120	28095470	28085120	28086529	28094060	28095470	94	---	---	---	---	28086823	28086885	-	79	28085120	28095467
Gm03	28106218	28110193	28106218	28106767	28109647	28110193	91	---	---	---	---	28106870	28106890	-	80	28106219	28110185
Gm03	28116025	28127394	28116025	28116497	28126927	28127394	88	---	---	---	---	28116973	28117019	-	82	28116027	28127390
Gm03	28151537	28162804	28151545	28151733	28162616	28162804	91	28151532	28151536	28162805	28162809	28162085	28162106	+	86	---	---
Gm03	28155195	28159664	28155195	28156166	28158696	28159664	96	---	---	---	---	28158571	28158628	+	77	28155195	28159662
Gm03	28190383	28195620	28190383	28191077	28194925	28195620	96	28190373	28190382	28195621	28195630	28191218	28191249	-	87	---	---
Gm03	28233572	28244179	28233572	28233897	28243854	28244179	94	---	---	---	---	28243567	28243610	+	86	28233572	28244166
Gm03	28233897	28239404	28233897	28234850	28238445	28239404	93	28233891	28233896	28239405	28239410	28238330	28238416	+	75	28233897	28239401
Gm03	28241220	28244788	28241220	28241466	28244542	28244788	89	---	---	---	---	28241526	28241544	-	78	---	---
Gm03	28246270	28252745	28246275	28247249	28251774	28252738	95	28246265	28246269	28252746	28252750	28247427	28247449	-	78	28246273	28252743
Gm03	28268931	28275737	28268931	28269124	28275531	28275724	92	28268926	28268930	28275738	28275742	28269411	28269444	-	73	---	---
Gm03	28325811	28331090	28325816	28326193	28330714	28331090	93	28325806	28325810	28331091	28331095	28326356	28326387	-	75	28325816	28331088
Gm03	28335556	28345638	28335556	28336636	28344539	28345638	95	---	---	---	---	28336995	28337030	-	72	28335559	28345636
Gm03	28349642	28358683	28349642	28349858	28358468	28358683	95	---	---	---	---	28350166	28350182	-	88	28349658	28358679
Gm03	28362304	28367173	28362312	28362976	28366513	28367163	90	28362299	28362303	28367174	28367178	28366360	28366404	+	75	28362312	28367160
Gm03	28367214	28387861	28367214	28367721	28387349	28387859	87	28367209	28367213	28387862	28387866	28386521	28386542	+	81	---	---
Gm03	28383728	28400920	28383728	28383919	28400729	28400920	91	---	---	---	---	28384525	28384539	-	80	---	---
Gm03	28442728	28446632	28442728	28443471	28445937	28446632	87	---	---	---	---	28443487	28443517	-	80	28442730	28446629
Gm03	28470740	28475936	28470749	28471570	28475111	28475932	90	28470734	28470739	28475937	28475942	28474970	28474992	+	78	28470740	28475923
Gm03	28480865	28501837	28480873	28482383	28500317	28501836	86	28480860	28480864	28501838	28501842	28482698	28482722	-	76	28480872	28501828
Gm03	28508866	28514468	28508866	28509280	28514050	28514468	96	---	---	---	---	28514018	28514030	+	84	28508866	28514466
Gm03	28533750	28536860	28533750	28534008	28536601	28536860	92	---	---	---	---	28534061	28534076	-	87	28533750	28536853
Gm03	28577222	28582232	28577235	28577702	28581763	28582230	96	28577217	28577221	28582233	28582237	28577871	28577892	-	90	28577236	28582228
Gm03	28599737	28612944	28599737	28600673	28612008	28612944	99	---	---	---	---	28611459	28611476	+	77	28599737	28612942
Gm03	28620205	28628693	28620205	28620354	28628558	28628693	85	---	---	---	---	28628253	28628273	+	85	28620212	28628685
Gm03	28623424	28628997	28623424	28623725	28628695	28628997	91	---	---	---	---	28623958	28623972	-	73	28623425	28628995
Gm03	28690358	28695535	28690372	28690656	28695240	28695525	90	28690352	28690357	28695536	28695541	28695100	28695127	+	71	28690361	28695522
Gm03	28725494	28729056	28725494	28725930	28728631	28729056	95	---	---	---	---	---	---	0	--	28725496	28729053
Gm03	28769397	28773938	28769397	28769586	28773749	28773938	96	---	---	---	---	28769749	28769767	-	73	---	---
Gm03	28786519	28792907	28786527	28786810	28792613	28792896	96	28786514	28786518	28792908	28792912	28787065	28787093	-	75	28786527	28792892
Gm03	28796946	28807240	28796951	28798083	28806092	28807239	95	28796939	28796945	28807241	28807247	28805691	28805724	+	73	28796953	28807237
Gm03	28825426	28832970	28825426	28827204	28831178	28832970	92	---	---	---	---	28830980	28831022	+	81	28825426	28832968
Gm03	28876006	28880594	28876006	28876576	28880024	28880594	99	---	---	---	---	28876586	28876609	-	70	---	---
Gm03	28883646	28895609	28883646	28883941	28895314	28895609	87	---	---	---	---	28894885	28894903	+	73	---	---
Gm03	28897661	28903427	28897661	28898774	28902316	28903427	96	---	---	---	---	28898905	28898934	-	90	28897661	28903420
Gm03	28910204	28915111	28910204	28910596	28914720	28915111	97	---	---	---	---	---	---	0	--	28910207	28915107
Gm03	28969220	28974367	28969234	28969654	28973934	28974358	90	28969215	28969219	28974368	28974372	28969751	28969783	-	72	28969221	28974361
Gm03	29076710	29081594	29076710	29076911	29081394	29081594	96	---	---	---	---	29081217	29081250	+	76	29076711	29081592
Gm03	29085468	29090675	29085468	29085872	29090275	29090675	90	29085462	29085467	29090676	29090681	29086057	29086069	-	84	29085468	29090670
Gm03	29098911	29105162	29098919	29099891	29104175	29105151	93	29098904	29098910	29105163	29105169	29103974	29103996	+	78	29098919	29105149
Gm03	29098926	29105161	29098930	29099891	29104186	29105151	93	29098920	29098925	29105162	29105167	29103972	29103996	+	76	29098932	29105149
Gm03	29138935	29142813	29138935	29140644	29141125	29142813	90	---	---	---	---	---	---	0	--	29138944	29142811
Gm03	29139281	29142580	29139281	29140440	29141471	29142580	89	---	---	---	---	---	---	0	--	---	---
Gm03	29174589	29177262	29174589	29175098	29176753	29177262	97	---	---	---	---	29176653	29176693	+	73	29174589	29177260
Gm03	29210882	29220952	29210882	29211944	29219875	29220952	93	---	---	---	---	29219557	29219596	+	70	29210889	29220950
Gm03	29226539	29229810	29226539	29226818	29229536	29229810	86	---	---	---	---	29226892	29226913	-	90	29226539	29229801
Gm03	29238979	29253681	29238979	29239333	29253327	29253681	96	---	---	---	---	29252714	29252746	+	81	29238979	29253666
Gm03	29273516	29279010	29273516	29273731	29278795	29279010	94	---	---	---	---	29273912	29273927	-	87	---	---
Gm03	29290126	29297351	29290126	29291086	29296376	29297351	93	---	---	---	---	29296177	29296199	+	73	29290129	29297348
Gm03	29299068	29318175	29299080	29299415	29317833	29318168	94	29299060	29299067	29318176	29318183	29317150	29317186	+	72	---	---
Gm03	29300379	29304736	29300380	29300527	29304581	29304728	92	29300374	29300378	29304737	29304741	29300603	29300616	-	78	29300381	29304734
Gm03	29395447	29400233	29395455	29395652	29400032	29400229	97	29395442	29395446	29400234	29400238	29399940	29399962	+	73	29395456	29400227
Gm03	29419214	29437925	29419229	29420868	29436302	29437917	97	29419209	29419213	29437926	29437930	29421627	29421639	-	84	29419216	29437915
Gm03	29461848	29467025	29461848	29462240	29466641	29467025	90	---	---	---	---	29462425	29462459	-	82	29461850	29467020
Gm03	29501251	29511058	29501251	29502386	29509923	29511058	99	---	---	---	---	29509623	29509688	+	71	29501251	29511053
Gm03	29548436	29561479	29548436	29549286	29560629	29561479	99	---	---	---	---	29560084	29560101	+	77	29548436	29561476
Gm03	29649477	29658328	29649477	29650327	29657481	29658328	98	---	---	---	---	29657369	29657380	+	83	29649477	29658327
Gm03	29660528	29667499	29660528	29661058	29666973	29667499	95	---	---	---	---	29666759	29666775	+	76	29660529	29667489
Gm03	29667515	29684016	29667515	29669059	29682492	29684016	90	---	---	---	---	29669630	29669661	-	75	---	---
Gm03	29686902	29697251	29686913	29688067	29696108	29697244	97	29686897	29686901	29697252	29697256	29688418	29688469	-	71	29686904	29697242
Gm03	29710353	29731840	29710361	29711997	29730195	29731832	97	29710348	29710352	29731841	29731845	29712824	29712845	-	72	29710361	29731829
Gm03	29764481	29775712	29764481	29765335	29774855	29775712	90	---	---	---	---	29774550	29774598	+	75	---	---
Gm03	29774614	29793390	29774614	29776231	29791756	29793390	95	---	---	---	---	29776285	29776345	-	77	29774617	29793388
Gm03	29863392	29868986	29863403	29863793	29868592	29868982	95	29863387	29863391	29868987	29868991	29863928	29863939	-	83	29863393	29868982
Gm03	29921849	29925979	29921849	29922126	29925702	29925979	96	---	---	---	---	29922196	29922228	-	75	---	---
Gm03	30006397	30022155	30006408	30008515	30020037	30022142	98	30006392	30006396	30022156	30022160	30019488	30019503	+	75	30006408	30022140
Gm03	30028516	30033620	30028516	30029279	30032857	30033620	97	---	---	---	---	30032706	30032725	+	70	30028516	30033619
Gm03	30039154	30042161	30039154	30039726	30041632	30042161	87	---	---	---	---	30039805	30039825	-	71	---	---
Gm03	30051718	30069447	30051718	30052256	30068903	30069447	92	---	---	---	---	30068334	30068357	+	75	30051727	30069442
Gm03	30080091	30085409	30080092	30080973	30084509	30085407	93	30080086	30080090	30085410	30085414	30081017	30081087	-	83	30080092	30085405
Gm03	30136091	30150182	30136091	30137582	30148566	30150182	85	---	---	---	---	30138079	30138093	-	86	---	---
Gm03	30170028	30179175	30170028	30171861	30177324	30179160	92	30170023	30170027	30179176	30179180	30177114	30177165	+	71	---	---
Gm03	30170467	30178598	30170467	30171301	30177763	30178598	93	---	---	---	---	30171600	30171613	-	78	---	---
Gm03	30205607	30221812	30205609	30207723	30219685	30221799	99	30205601	30205606	30221813	30221818	30219135	30219150	+	75	30205609	30221796
Gm03	30242820	30247797	30242821	30244709	30245909	30247795	95	30242814	30242819	30247798	30247803	---	---	0	--	---	---
Gm03	30256457	30275800	30256459	30258200	30274112	30275800	90	30256452	30256456	30275801	30275805	30258911	30258926	-	75	30256459	30275795
Gm03	30291589	30296567	30291590	30293478	30294678	30296565	96	30291583	30291588	30296568	30296573	---	---	0	--	---	---
Gm03	30297017	30301700	30297017	30297213	30301504	30301700	97	---	---	---	---	30297411	30297428	-	72	30297022	30301698
Gm03	30311454	30327818	30311454	30312908	30326407	30327818	90	---	---	---	---	30313557	30313582	-	76	30311459	30327813
Gm03	30346690	30351282	30346690	30346857	30351115	30351282	96	---	---	---	---	30350902	30350920	+	73	---	---
Gm03	30423572	30427670	30423572	30423861	30427380	30427670	89	---	---	---	---	30423976	30424035	-	70	---	---
Gm03	30438197	30443041	30438197	30438377	30442873	30443041	88	---	---	---	---	30438511	30438550	-	80	30438197	30443039
Gm03	30465644	30470163	30465644	30465821	30469986	30470163	95	---	---	---	---	30465932	30465960	-	72	30465644	30470161
Gm03	30549305	30554450	30549305	30549692	30554062	30554450	91	---	---	---	---	30549786	30549810	-	72	---	---
Gm03	30647188	30653840	30647188	30647703	30653325	30653840	94	---	---	---	---	30653079	30653104	+	73	30647189	30653837
Gm03	30685704	30692457	30685704	30685903	30692259	30692457	94	---	---	---	---	30685979	30685990	-	91	---	---
Gm03	30686392	30692221	30686392	30687434	30691111	30692221	88	---	---	---	---	30687515	30687558	-	88	---	---
Gm03	30686624	30692014	30686628	30687252	30691367	30692012	91	30686612	30686623	30692015	30692026	30687403	30687424	-	81	---	---
Gm03	30701223	30706056	30701223	30701596	30705683	30706056	97	---	---	---	---	30705494	30705515	+	72	30701224	30706053
Gm03	30728768	30735131	30728779	30729175	30734725	30735121	86	30728763	30728767	30735132	30735136	30729394	30729413	-	70	30728774	30735121
Gm03	30801731	30805627	30801731	30802209	30805149	30805627	91	---	---	---	---	30802343	30802355	-	76	30801731	30805625
Gm03	30806276	30808853	30806276	30806615	30808514	30808853	97	---	---	---	---	30806668	30806695	-	78	30806281	30808850
Gm03	30826449	30831713	30826449	30826677	30831466	30831713	86	---	---	---	---	30831227	30831243	+	82	---	---
Gm03	30826698	30831479	30826709	30827321	30830858	30831467	91	30826693	30826697	30831480	30831484	30827481	30827496	-	93	30826710	30831474
Gm03	30844676	30850730	30844676	30845052	30850354	30850730	94	---	---	---	---	30845295	30845318	-	70	30844683	30850726
Gm03	30851952	30859324	30851952	30852198	30859078	30859324	95	---	---	---	---	30852438	30852459	-	72	30851952	30859316
Gm03	31043230	31047874	31043230	31043495	31047609	31047874	95	---	---	---	---	31043665	31043681	-	88	31043233	31047869
Gm03	31051161	31056181	31051161	31052431	31054875	31056181	87	---	---	---	---	31052493	31052532	-	77	31051162	31056173
Gm03	31151175	31154572	31151177	31151388	31154358	31154569	89	31151169	31151174	31154573	31154578	31154209	31154230	+	95	31151179	31154567
Gm03	31215032	31224789	31215032	31216183	31223638	31224789	99	---	---	---	---	31216444	31216501	-	70	31215032	31224787
Gm03	31248844	31251939	31248844	31249559	31251225	31251939	89	---	---	---	---	31251211	31251222	+	100	31248844	31251937
Gm03	31270895	31273947	31270908	31271605	31273241	31273937	89	31270889	31270894	31273948	31273953	---	---	0	--	31270906	31273945
Gm03	31271109	31273682	31271109	31271350	31273442	31273682	85	---	---	---	---	31273338	31273382	+	75	---	---
Gm03	31290378	31296793	31290383	31290648	31296521	31296786	94	31290373	31290377	31296794	31296798	31290903	31290930	-	85	31290386	31296787
Gm03	31297401	31317021	31297401	31299025	31315420	31317021	93	---	---	---	---	31315298	31315365	+	77	31297401	31317019
Gm03	31317454	31323366	31317463	31319016	31321750	31323360	92	31317448	31317453	31323367	31323372	31319063	31319105	-	72	31317463	31323363
Gm03	31318559	31329511	31318559	31319482	31328578	31329511	86	---	---	---	---	31328141	31328176	+	86	31318562	31329498
Gm03	31327487	31334147	31327487	31329109	31332631	31334147	92	---	---	---	---	31329249	31329286	-	81	31327498	31334144
Gm03	31364096	31375556	31364100	31364962	31374694	31375556	99	31364091	31364095	31375557	31375561	31374480	31374493	+	71	31364101	31375549
Gm03	31376736	31384076	31376743	31378310	31382410	31384071	93	31376731	31376735	31384077	31384081	---	---	0	--	31376739	31384073
Gm03	31401448	31407738	31401448	31402009	31407176	31407738	95	---	---	---	---	31406918	31406929	+	83	31401450	31407730
Gm03	31401536	31407693	31401539	31401958	31407268	31407687	95	31401531	31401535	31407694	31407698	31407071	31407089	+	73	31401546	31407687
Gm03	31430410	31435292	31430410	31430599	31435103	31435292	99	---	---	---	---	---	---	0	--	31430413	31435291
Gm03	31439633	31444587	31439633	31439864	31444356	31444587	95	---	---	---	---	31440066	31440089	-	70	31439633	31444582
Gm03	31481031	31498945	31481031	31482650	31497346	31498945	96	---	---	---	---	31497234	31497301	+	77	31481041	31498943
Gm03	31569741	31574159	31569741	31569905	31573995	31574159	97	---	---	---	---	31570062	31570078	-	76	---	---
Gm03	31587019	31591850	31587019	31587223	31591640	31591849	91	31587014	31587018	31591851	31591855	31587339	31587355	-	76	---	---
Gm03	31655308	31670332	31655319	31655605	31670052	31670320	88	31655303	31655307	31670333	31670337	31669337	31669355	+	73	31655314	31670325
Gm03	31711807	31728061	31711807	31712836	31727055	31728061	89	---	---	---	---	31713501	31713515	-	73	---	---
Gm03	31745639	31752127	31745654	31745824	31751951	31752121	86	31745634	31745638	31752128	31752132	31751672	31751692	+	76	31745641	31752119
Gm03	31758388	31767910	31758394	31760183	31766068	31767909	93	31758383	31758387	31767911	31767915	31760409	31760426	-	72	---	---
Gm03	31758615	31767535	31758620	31759822	31766295	31767534	93	31758610	31758614	31767536	31767540	31759844	31759871	-	75	31758619	31767531
Gm03	31791977	31797302	31791977	31792358	31796890	31797302	90	---	---	---	---	31792471	31792483	-	84	31791977	31797300
Gm03	31959036	31964415	31959036	31959949	31963504	31964415	98	---	---	---	---	31963390	31963459	+	85	31959036	31964412
Gm03	31992868	31996706	31992868	31992979	31996594	31996706	88	---	---	---	---	31996522	31996545	+	75	---	---
Gm03	32016791	32021830	32016791	32017069	32021546	32021830	88	---	---	---	---	32021439	32021492	+	75	32016801	32021817
Gm03	32033719	32040505	32033724	32034611	32039568	32040505	90	32033714	32033718	32040506	32040510	32034814	32034826	-	100	32033724	32040503
Gm03	32066689	32071744	32066700	32066960	32071473	32071738	90	32066684	32066688	32071745	32071749	32067077	32067089	-	76	32066693	32071734
Gm03	32104104	32108661	32104114	32104498	32108270	32108661	94	32104098	32104103	32108662	32108667	32108140	32108180	+	73	32104115	32108657
Gm03	32143110	32150439	32143110	32143811	32149740	32150439	92	---	---	---	---	32149632	32149644	+	84	32143113	32150423
Gm03	32157293	32175069	32157302	32158944	32173395	32175055	97	32157288	32157292	32175070	32175074	32159341	32159364	-	70	32157300	32175064
Gm03	32184396	32191594	32184396	32185348	32190620	32191594	89	---	---	---	---	32185558	32185575	-	77	32184397	32191592
Gm03	32281354	32285619	32281354	32281621	32285355	32285619	93	---	---	---	---	32285191	32285203	+	76	32281368	32285615
Gm03	32391367	32394363	32391367	32391702	32394028	32394363	99	---	---	---	---	32391771	32391814	-	100	---	---
Gm03	32502359	32507755	32502359	32502765	32507345	32507755	94	---	---	---	---	32502950	32502968	-	94	32502363	32507753
Gm03	32533329	32539974	32533331	32533800	32539497	32539966	95	32533324	32533328	32539975	32539979	32534068	32534085	-	83	32533329	32539973
Gm03	32561939	32574891	32561939	32562818	32574014	32574891	92	---	---	---	---	32573486	32573515	+	86	32561939	32574875
Gm03	32607322	32617323	32607330	32607588	32617065	32617308	85	32607317	32607321	32617324	32617328	32608014	32608043	-	73	32607330	32617313
Gm03	32611494	32616706	32611494	32612460	32615757	32616706	92	---	---	---	---	32612488	32612599	-	74	32611495	32616704
Gm03	32670209	32678654	32670215	32671378	32677491	32678654	94	32670203	32670208	32678655	32678660	32671509	32671536	-	89	32670227	32678651
Gm03	32692561	32708287	32692561	32692905	32707928	32708287	90	---	---	---	---	32693157	32693180	-	75	32692561	32708279
Gm03	32699197	32707926	32699197	32699632	32707491	32707926	93	---	---	---	---	32699993	32700024	-	71	32699207	32707920
Gm03	32773637	32783986	32773637	32774795	32782828	32783986	97	---	---	---	---	32775145	32775166	-	77	32773640	32783978
Gm03	32801907	32807899	32801907	32802391	32807415	32807899	98	---	---	---	---	32807163	32807193	+	70	32801908	32807896
Gm03	32882229	32888275	32882229	32882430	32888074	32888275	91	---	---	---	---	32882589	32882602	-	78	32882238	32888273
Gm03	32935660	32948649	32935668	32936943	32947305	32948649	87	32935655	32935659	32948650	32948654	32946864	32946894	+	70	32935662	32948647
Gm03	32980133	32991647	32980133	32980269	32991512	32991647	97	---	---	---	---	32980693	32980719	-	85	32980138	32991637
Gm03	33000767	33007026	33000767	33001222	33006571	33007026	89	---	---	---	---	33006533	33006557	+	72	33000767	33007024
Gm03	33079113	33090499	33079113	33079550	33090059	33090499	92	---	---	---	---	33079895	33079941	-	85	---	---
Gm03	33121844	33141565	33121844	33123423	33139995	33141565	95	---	---	---	---	33123476	33123543	-	77	33121853	33141562
Gm03	33272061	33293547	33272061	33275324	33290342	33293547	87	---	---	---	---	33276059	33276074	-	87	---	---
Gm03	33283413	33290337	33283413	33283561	33290189	33290337	87	---	---	---	---	33290019	33290033	+	80	33283415	33290331
Gm03	33315775	33320202	33315775	33316046	33319931	33320202	95	---	---	---	---	33319791	33319847	+	71	33315775	33320184
Gm03	33325796	33329515	33325796	33326422	33328879	33329515	93	---	---	---	---	33328763	33328836	+	81	---	---
Gm03	33328447	33330958	33328456	33328628	33330784	33330956	90	33328442	33328446	33330959	33330963	33330676	33330708	+	72	33328449	33330956
Gm03	33333376	33336812	33333376	33333799	33336394	33336812	87	---	---	---	---	33336264	33336328	+	84	33333376	33336801
Gm03	33344088	33353763	33344088	33345227	33352623	33353763	99	---	---	---	---	33345396	33345442	-	74	33344089	33353762
Gm03	33373638	33378641	33373649	33374137	33378154	33378641	96	33373633	33373637	33378642	33378646	33374306	33374327	-	90	33373649	33378639
Gm03	33384116	33388686	33384116	33384349	33388453	33388686	98	---	---	---	---	33388300	33388333	+	76	33384116	33388684
Gm03	33420361	33423621	33420361	33420952	33423043	33423621	87	---	---	---	---	33421010	33421057	-	75	33420363	33423618
Gm03	33427978	33433261	33427978	33429449	33431775	33433261	85	---	---	---	---	---	---	0	--	33427996	33433257
Gm03	33481298	33487570	33481304	33481763	33487094	33487570	92	33481293	33481297	33487571	33487575	33481892	33481905	-	71	33481305	33487568
Gm03	33579001	33591145	33579001	33579846	33590304	33591145	89	---	---	---	---	33579928	33579956	-	75	---	---
Gm03	33669720	33674597	33669723	33669914	33674382	33674582	91	33669715	33669719	33674598	33674602	33670085	33670105	-	71	33669724	33674595
Gm03	33688566	33692799	33688566	33689616	33691752	33692799	94	---	---	---	---	33691672	33691699	+	75	33688566	33692797
Gm03	33695032	33715071	33695039	33695317	33714786	33715064	85	33695027	33695031	33715072	33715076	33713813	33713842	+	70	---	---
Gm03	33697544	33706436	33697544	33697726	33706257	33706436	89	---	---	---	---	33697972	33698002	-	70	33697555	33706432
Gm03	33746538	33750153	33746538	33747603	33749067	33750153	90	---	---	---	---	---	---	0	--	33746554	33750152
Gm03	33762102	33766871	33762102	33762308	33766665	33766871	97	---	---	---	---	33762434	33762454	-	85	33762112	33766869
Gm03	33777752	33786961	33777764	33778840	33785907	33786961	95	33777747	33777751	33786962	33786966	33779017	33779046	-	90	33777762	33786959
Gm03	33807468	33812837	33807482	33808376	33811938	33812833	98	33807462	33807467	33812838	33812843	33808421	33808504	-	83	33807482	33812830
Gm03	33838803	33855316	33838803	33839236	33854882	33855316	96	---	---	---	---	33839290	33839352	-	76	33838813	33855314
Gm03	33878582	33898222	33878589	33879169	33897643	33898218	89	33878577	33878581	33898223	33898227	33880027	33880057	-	80	---	---
Gm03	33879222	33883810	33879222	33879430	33883602	33883810	99	---	---	---	---	33879551	33879571	-	80	---	---
Gm03	33943829	33947766	33943829	33944052	33947542	33947766	91	---	---	---	---	33947411	33947451	+	73	---	---
Gm03	34017172	34028935	34017172	34018509	34027608	34028935	93	---	---	---	---	34018875	34018894	-	80	34017173	34028930
Gm03	34053313	34060551	34053314	34053698	34060159	34060546	85	34053308	34053312	34060552	34060556	34053885	34053900	-	75	34053314	34060549
Gm03	34197284	34203237	34197284	34197669	34202852	34203237	98	---	---	---	---	34202740	34202776	+	72	---	---
Gm03	34266380	34273014	34266380	34266854	34272549	34273014	87	---	---	---	---	34272447	34272462	+	75	34266388	34273011
Gm03	34296513	34300286	34296513	34296746	34300053	34300286	92	---	---	---	---	34299982	34300011	+	76	---	---
Gm03	34327052	34348372	34327052	34327532	34347892	34348372	89	---	---	---	---	34328482	34328527	-	76	---	---
Gm03	34372428	34375611	34372428	34373275	34374749	34375611	91	---	---	---	---	34373288	34373307	-	90	34372430	34375594
Gm03	34377717	34381645	34377717	34377899	34381463	34381645	93	---	---	---	---	34378048	34378078	-	74	34377721	34381643
Gm03	34406284	34412067	34406291	34408214	34410129	34412054	89	34406277	34406283	34412068	34412074	---	---	0	--	34406288	34412064
Gm03	34407005	34411696	34407005	34407846	34410842	34411696	86	---	---	---	---	34410692	34410704	+	76	34407010	34411682
Gm03	34440520	34447933	34440520	34440899	34447541	34447933	87	---	---	---	---	34447346	34447375	+	73	34440523	34447921
Gm03	34459554	34472741	34459562	34459971	34472333	34472729	85	34459549	34459553	34472742	34472746	34460275	34460406	-	73	34459555	34472736
Gm03	34507545	34514388	34507545	34508768	34513214	34514388	89	---	---	---	---	34513041	34513057	+	70	---	---
Gm03	34530761	34535702	34530761	34531006	34535459	34535702	95	---	---	---	---	34531129	34531143	-	80	34530761	34535694
Gm03	34608463	34613570	34608463	34608839	34613194	34613570	96	---	---	---	---	34613018	34613046	+	82	34608463	34613565
Gm03	34695175	34699181	34695175	34695503	34698810	34699167	87	34695170	34695174	34699182	34699186	34695581	34695601	-	90	34695178	34699164
Gm03	34736377	34740439	34736377	34737172	34739644	34740439	95	---	---	---	---	---	---	0	--	34736378	34740437
Gm03	34740932	34746067	34740932	34741234	34745765	34746067	98	---	---	---	---	34741420	34741461	-	73	34740933	34746062
Gm03	34852945	34857946	34852951	34853266	34857617	34857940	89	34852939	34852944	34857947	34857952	34857474	34857501	+	71	34852948	34857938
Gm03	34864738	34870272	34864738	34865246	34869764	34870272	96	---	---	---	---	34865394	34865471	-	75	34864742	34870269
Gm03	34876965	34886114	34876965	34877191	34885894	34886114	92	---	---	---	---	34877516	34877606	-	76	---	---
Gm03	35018614	35035653	35018614	35019079	35035180	35035653	87	---	---	---	---	35034504	35034519	+	75	35018614	35035650
Gm03	35022413	35033220	35022421	35023756	35031859	35033213	93	35022408	35022412	35033221	35033225	35031459	35031489	+	77	35022419	35033212
Gm03	35038873	35043471	35038882	35039106	35043234	35043458	97	35038866	35038872	35043472	35043478	35039232	35039258	-	77	35038873	35043462
Gm03	35066042	35069211	35066044	35066474	35068774	35069203	93	35066037	35066041	35069212	35069216	35068659	35068698	+	77	35066042	35069195
Gm03	35081811	35086685	35081811	35082235	35086260	35086685	94	---	---	---	---	35086128	35086145	+	83	35081813	35086683
Gm03	35099502	35103954	35099502	35099688	35103768	35103954	95	---	---	---	---	35103565	35103590	+	73	---	---
Gm03	35190405	35195615	35190405	35190833	35195209	35195615	89	---	---	---	---	35190980	35191031	-	86	---	---
Gm03	35330792	35334020	35330797	35331083	35333732	35334012	85	35330786	35330791	35334021	35334026	35331203	35331214	-	83	---	---
Gm03	35369869	35374749	35369869	35370117	35374498	35374748	95	35369862	35369868	35374750	35374756	35370229	35370242	-	85	---	---
Gm03	35397126	35408423	35397130	35398272	35407263	35408412	92	35397121	35397125	35408424	35408428	35398570	35398609	-	70	35397130	35408412
Gm03	35451040	35456830	35451042	35451534	35456334	35456822	91	35451035	35451039	35456831	35456835	35456197	35456215	+	73	35451042	35456817
Gm03	35488922	35497473	35488922	35489433	35496969	35497473	86	---	---	---	---	35496677	35496697	+	85	35488930	35497467
Gm03	35557422	35563005	35557422	35557676	35562750	35563005	92	---	---	---	---	---	---	0	--	35557429	35562997
Gm03	35716700	35734831	35716700	35718275	35733263	35734831	93	---	---	---	---	35732513	35732572	+	70	35716709	35734828
Gm03	35719576	35740341	35719590	35722785	35737075	35740329	96	35719571	35719575	35740342	35740346	35723419	35723446	-	75	---	---
Gm03	35726364	35741694	35726364	35727735	35740320	35741694	98	---	---	---	---	35739713	35739757	+	73	35726365	35741683
Gm03	35728240	35735765	35728240	35729177	35734827	35735758	97	35728235	35728239	35735766	35735770	35734544	35734601	+	74	35728256	35735758
Gm03	35732285	35734831	35732285	35732568	35734547	35734831	92	---	---	---	---	35732602	35732631	-	73	35732287	35734828
Gm03	35841552	35847927	35841552	35842907	35846591	35847927	91	---	---	---	---	35842983	35843042	-	71	35841553	35847915
Gm03	35938992	35949475	35938997	35939822	35948646	35949465	89	35938987	35938991	35949476	35949480	35939933	35939947	-	80	35939007	35949458
Gm03	36082191	36090523	36082191	36082402	36090312	36090523	93	---	---	---	---	36089947	36089965	+	78	36082200	36090513
Gm03	36392073	36396014	36392073	36392556	36395524	36396014	88	---	---	---	---	36392653	36392667	-	73	---	---
Gm03	36605288	36607842	36605288	36605594	36607513	36607842	86	---	---	---	---	36607468	36607494	+	81	---	---
Gm03	36821845	36825158	36821849	36822100	36824909	36825156	92	36821840	36821844	36825159	36825163	36822165	36822176	-	75	36821850	36825157
Gm03	36883940	36889595	36883940	36884096	36889439	36889595	94	---	---	---	---	36884212	36884247	-	77	---	---
Gm03	36895233	36899772	36895233	36895468	36899537	36899772	95	---	---	---	---	36899455	36899472	+	83	36895236	36899770
Gm03	37059691	37066061	37059691	37060917	37064833	37066061	99	---	---	---	---	---	---	0	--	---	---
Gm03	37066176	37083594	37066176	37067569	37082203	37083594	99	---	---	---	---	37081604	37081624	+	80	---	---
Gm03	37088118	37092606	37088118	37088308	37092416	37092606	93	---	---	---	---	37092259	37092276	+	88	---	---
Gm03	37101063	37121279	37101063	37101410	37120930	37121279	88	---	---	---	---	37120026	37120072	+	80	---	---
Gm03	37101407	37122144	37101407	37101767	37121790	37122144	88	---	---	---	---	37102462	37102482	-	71	---	---
Gm03	37173908	37181630	37173908	37176185	37179371	37181630	99	---	---	---	---	37176299	37176319	-	85	37173908	37181628
Gm03	37189198	37191778	37189202	37189387	37191585	37191770	91	37189193	37189197	37191779	37191783	37189469	37189497	-	75	37189212	37191773
Gm03	37214372	37218854	37214372	37214548	37218682	37218854	91	---	---	---	---	37218491	37218514	+	79	37214380	37218842
Gm03	37300954	37306484	37300954	37301378	37306060	37306484	99	---	---	---	---	37301595	37301611	-	82	37300956	37306481
Gm03	37355465	37365964	37355465	37355874	37365574	37365964	85	---	---	---	---	37365150	37365169	+	90	37355479	37365951
Gm03	37366478	37369407	37366478	37366950	37368946	37369407	94	---	---	---	---	---	---	0	--	37366479	37369405
Gm03	37614536	37621944	37614549	37614761	37621721	37621931	90	37614529	37614535	37621945	37621951	37615013	37615067	-	72	37614550	37621939
Gm03	37827350	37831142	37827350	37827723	37830775	37831142	88	---	---	---	---	37830622	37830635	+	78	---	---
Gm03	38013782	38028626	38013782	38017446	38025036	38028626	91	---	---	---	---	38017695	38017711	-	76	---	---
Gm03	38013985	38026215	38013985	38014997	38025243	38026215	86	---	---	---	---	38015426	38015447	-	86	38013992	38026207
Gm03	38018276	38021434	38018276	38018825	38020884	38021434	98	---	---	---	---	38020850	38020863	+	92	38018276	38021430
Gm03	38239591	38244162	38239591	38239854	38243901	38244162	92	---	---	---	---	38243743	38243767	+	80	38239591	38244160
Gm03	38256353	38263104	38256365	38257923	38261603	38263102	90	38256347	38256352	38263105	38263110	---	---	0	--	38256353	38263103
Gm03	38324250	38330917	38324250	38324493	38330664	38330909	88	38324245	38324249	38330918	38330922	38330439	38330496	+	70	38324254	38330908
Gm03	38346238	38350659	38346251	38347105	38349787	38350646	86	38346231	38346237	38350660	38350666	38347128	38347142	-	73	---	---
Gm03	38706881	38711715	38706881	38707255	38711341	38711715	98	---	---	---	---	38707420	38707441	-	72	38706881	38711713
Gm03	38857666	38862337	38857679	38858031	38861986	38862337	94	38857661	38857665	38862338	38862342	38858167	38858181	-	80	38857680	38862335
Gm03	38975093	38986649	38975093	38975432	38986325	38986649	85	---	---	---	---	38985873	38985906	+	82	---	---
Gm03	39022473	39039172	39022473	39022615	39039030	39039172	93	---	---	---	---	39038211	39038241	+	70	39022487	39039165
Gm03	39146046	39167115	39146046	39146198	39166963	39167115	95	---	---	---	---	39166154	39166177	+	83	---	---
Gm03	39321246	39324318	39321246	39321797	39323768	39324318	94	---	---	---	---	39323669	39323699	+	77	---	---
Gm03	39430103	39433735	39430103	39430421	39433416	39433735	98	---	---	---	---	39430499	39430514	-	87	39430103	39433733
Gm03	39448812	39451533	39448812	39448973	39451372	39451533	95	---	---	---	---	39451279	39451292	+	78	39448827	39451520
Gm03	39531252	39540978	39531255	39531691	39540541	39540976	94	39531245	39531251	39540979	39540985	39532079	39532095	-	76	39531262	39540961
Gm03	39596062	39600141	39596062	39596408	39599794	39600141	88	---	---	---	---	39599679	39599715	+	75	39596064	39600139
Gm03	39835946	39842178	39835946	39836730	39841396	39842178	92	---	---	---	---	39836735	39836758	-	70	39835958	39842172
Gm03	40092328	40096355	40092328	40094051	40094585	40096355	92	---	---	---	---	40094099	40094114	-	81	---	---
Gm03	40098584	40104476	40098586	40099182	40103877	40104472	88	40098579	40098583	40104477	40104481	40099318	40099337	-	70	40098587	40104475
Gm03	40105788	40110034	40105788	40106371	40109455	40110034	88	---	---	---	---	40109302	40109340	+	71	---	---
Gm03	40257787	40268630	40257788	40258399	40267985	40268620	87	40257780	40257786	40268631	40268637	40258518	40258542	-	80	---	---
Gm03	40293390	40298981	40293393	40293607	40298760	40298970	87	40293384	40293389	40298982	40298987	---	---	0	--	---	---
Gm03	40544079	40553803	40544079	40544935	40552935	40553803	88	---	---	---	---	40552588	40552609	+	72	40544094	40553793
Gm03	40546818	40551625	40546818	40547020	40551423	40551625	99	---	---	---	---	40551270	40551293	+	79	40546825	40551623
Gm03	40628116	40631891	40628116	40628759	40631244	40631891	98	---	---	---	---	40631178	40631209	+	78	40628116	40631889
Gm03	40715811	40722654	40715811	40717031	40721419	40722654	90	---	---	---	---	40717118	40717136	-	78	40715819	40722647
Gm03	40724099	40727167	40724099	40724365	40726891	40727167	88	---	---	---	---	40724440	40724459	-	80	40724105	40727163
Gm03	40899939	40905335	40899939	40900628	40904653	40905335	85	---	---	---	---	40900692	40900741	-	72	---	---
Gm03	41008989	41012862	41009003	41009635	41012204	41012853	97	41008983	41008988	41012863	41012868	41009653	41009688	-	83	41008991	41012857
Gm03	41020117	41025030	41020117	41020545	41024605	41025030	85	---	---	---	---	41024506	41024518	+	100	41020126	41025027
Gm03	41247940	41251035	41247944	41248947	41250063	41251035	87	41247935	41247939	41251036	41251040	41249023	41249046	-	75	---	---
Gm03	41365451	41378826	41365451	41367522	41376782	41378826	96	---	---	---	---	41376604	41376625	+	77	---	---
Gm03	41455318	41461806	41455318	41456280	41460844	41461806	99	---	---	---	---	41456458	41456480	-	78	41455318	41461803
Gm03	41658618	41667191	41658618	41658749	41667057	41667191	90	---	---	---	---	41659101	41659164	-	75	41658619	41667189
Gm03	41662170	41667057	41662170	41662459	41666768	41667057	99	---	---	---	---	41666611	41666632	+	81	41662170	41667055
Gm03	41670989	41679042	41670989	41671278	41678736	41679042	89	---	---	---	---	41678569	41678583	+	93	41670997	41679035
Gm03	41749658	41757447	41749672	41749870	41757243	41757443	85	41749652	41749657	41757448	41757453	41750142	41750169	-	71	41749664	41757438
Gm03	41860050	41866648	41860050	41861634	41865081	41866648	88	---	---	---	---	41864995	41865027	+	75	---	---
Gm03	41875853	41881258	41875853	41876609	41880504	41881258	87	---	---	---	---	41880421	41880452	+	75	---	---
Gm03	41924386	41936247	41924386	41925754	41934879	41936247	99	---	---	---	---	41934441	41934462	+	81	41924387	41936245
Gm03	42150890	42160899	42150890	42151044	42160747	42160899	91	---	---	---	---	42160438	42160470	+	78	42150901	42160896
Gm03	42359333	42373561	42359339	42360306	42372580	42373547	85	42359327	42359332	42373562	42373567	42360766	42360783	-	83	---	---
Gm03	42359457	42373269	42359457	42360028	42372698	42373269	85	---	---	---	---	42360402	42360420	-	78	42359457	42373261
Gm03	42527585	42531395	42527585	42528118	42530871	42531395	88	---	---	---	---	42530764	42530776	+	76	---	---
Gm03	42648327	42652899	42648333	42649032	42652211	42652890	90	42648322	42648326	42652900	42652904	42652066	42652103	+	78	---	---
Gm03	42836544	42839599	42836544	42836906	42839222	42839599	90	---	---	---	---	42839161	42839175	+	80	---	---
Gm03	42994046	43003030	42994046	42994648	43002428	43003030	99	---	---	---	---	43002061	43002111	+	78	42994055	43003016
Gm03	43319593	43322650	43319593	43320048	43322194	43322650	98	---	---	---	---	43322086	43322110	+	72	43319595	43322649
Gm03	43529566	43535305	43529566	43529763	43535108	43535305	87	---	---	---	---	43529976	43529998	-	73	43529577	43535303
Gm03	44535012	44539307	44535025	44536143	44538187	44539304	93	44535007	44535011	44539308	44539312	44538090	44538127	+	78	---	---
Gm03	44991768	44996798	44991768	44992830	44995736	44996798	97	---	---	---	---	44995602	44995633	+	75	44991775	44996785
Gm03	45295834	45304322	45295834	45296191	45303974	45304322	89	---	---	---	---	45303617	45303636	+	75	45295840	45304313
Gm03	45388801	45394739	45388801	45389754	45393784	45394739	96	---	---	---	---	45393671	45393687	+	70	---	---
Gm03	45803925	45808298	45803929	45804545	45807685	45808291	87	45803920	45803924	45808299	45808303	45804582	45804617	-	72	45803929	45808294
Gm03	46011356	46022289	46011356	46011900	46021745	46022289	85	---	---	---	---	46021325	46021363	+	74	46011367	46022281
Gm03	46134444	46142123	46134444	46136708	46139859	46142123	99	---	---	---	---	46136821	46136841	-	85	46134446	46142121
Gm03	46359097	46363594	46359097	46359352	46363336	46363594	90	---	---	---	---	46363282	46363295	+	92	46359100	46363584
Gm03	46491665	46501517	46491680	46491970	46501231	46501517	90	46491660	46491664	46501518	46501522	46492391	46492422	-	71	---	---
Gm03	46493816	46497629	46493816	46494243	46497203	46497629	94	---	---	---	---	46494361	46494373	-	76	46493823	46497626
Gm03	46698958	46701256	46698962	46699180	46701045	46701256	88	46698951	46698957	46701257	46701263	46699209	46699279	-	76	---	---
Gm03	46955051	46966897	46955051	46956445	46965503	46966897	99	---	---	---	---	46965052	46965077	+	80	46955052	46966894
Gm03	47182060	47188354	47182060	47182245	47188171	47188354	88	---	---	---	---	47188013	47188044	+	78	47182072	47188352
