# Supplementary material for: LtrDetector: A tool-suite for detecting long terminal repeat retrotransposons de-novo
Source: BMC Genomics. 2019 Jun 3;20:450. doi: 10.1186/s12864-019-5796-9 (PMC6547461; doi:10.1186/s12864-019-5796-9)
Supplement: Supplementary file 5 — LTR retrotransposons found by LtrDetector in Glycine max. This compressed file (.tar.gz) includes the LTR retrotransposons found by LtrDetector in BED format. (TAR.GZ 929 kb) [file 12864_2019_5796_MOESM5_ESM.gz › gmax/Gm08Detector.bed]

SeqID	Retrotransposon	Left_LTR	Right_LTR		Left_TSD	Right_TSD	Polypurine Tract		TG	CA
	Start	End	Start	End	Start	End	ID	Start	End	Start	End	Start	End	Strand	Purine%	Start	End
Gm08	22021	27554	22021	22985	26590	27554	99	---	---	---	---	26475	26523	+	81	22022	27552
Gm08	818204	823286	818204	818359	823131	823286	90	---	---	---	---	818361	818397	-	83	818221	823281
Gm08	2030983	2047064	2030996	2033582	2044472	2047063	86	2030977	2030982	2047065	2047070	2034022	2034035	-	78	2030996	2047047
Gm08	2141084	2146845	2141087	2141542	2146379	2146836	90	2141077	2141083	2146846	2146852	2146188	2146213	+	73	---	---
Gm08	2387463	2393041	2387478	2388806	2391704	2393028	98	2387458	2387462	2393042	2393046	2391559	2391637	+	77	2387466	2393037
Gm08	2593293	2599146	2593293	2593436	2599002	2599146	91	---	---	---	---	2593595	2593617	-	82	2593306	2599134
Gm08	2710320	2716649	2710320	2711641	2715428	2716649	86	---	---	---	---	2711792	2711814	-	73	---	---
Gm08	3117377	3122363	3117377	3118132	3121630	3122363	85	---	---	---	---	3118229	3118249	-	80	3117377	3122361
Gm08	3784982	3788324	3784982	3786112	3787206	3788324	97	---	---	---	---	---	---	0	--	3785000	3788310
Gm08	4420118	4425900	4420118	4420729	4425284	4425900	87	---	---	---	---	4420815	4420848	-	73	---	---
Gm08	5016179	5033729	5016179	5016367	5033541	5033729	85	---	---	---	---	5032940	5032973	+	76	5016184	5033724
Gm08	5060132	5070744	5060141	5062790	5068096	5070743	98	5060127	5060131	5070745	5070749	5067900	5067955	+	80	5060138	5070738
Gm08	5060132	5070744	5060141	5062779	5068096	5070732	98	5060127	5060131	5070745	5070749	5067900	5067955	+	80	5060138	5070738
Gm08	5074778	5086891	5074778	5076062	5085619	5086891	93	---	---	---	---	5076495	5076539	-	77	---	---
Gm08	5189708	5193441	5189721	5190093	5193044	5193427	91	5189703	5189707	5193442	5193446	5192984	5193000	+	76	---	---
Gm08	5245705	5254189	5245705	5246692	5253202	5254189	99	---	---	---	---	5246829	5246846	-	72	---	---
Gm08	5260229	5268856	5260229	5260712	5268374	5268856	95	---	---	---	---	5268137	5268167	+	70	5260231	5268853
Gm08	5288848	5293449	5288851	5289066	5293232	5293447	95	5288843	5288847	5293450	5293454	5293023	5293037	+	73	---	---
Gm08	5767654	5773351	5767656	5769017	5771960	5773345	90	5767647	5767653	5773352	5773358	5771812	5771844	+	87	---	---
Gm08	5771047	5775198	5771047	5771690	5774537	5775198	87	---	---	---	---	5774473	5774499	+	70	5771049	5775196
Gm08	5880384	5890616	5880384	5880517	5890483	5890616	96	---	---	---	---	5890110	5890131	+	72	5880389	5890613
Gm08	6004280	6024809	6004280	6004577	6024515	6024809	85	---	---	---	---	6023520	6023611	+	70	---	---
Gm08	6054169	6065979	6054169	6054835	6065308	6065974	86	6054164	6054168	6065980	6065984	6064784	6064829	+	93	---	---
Gm08	6108593	6113150	6108606	6109494	6112276	6113143	85	6108587	6108592	6113151	6113156	6109594	6109606	-	84	6108595	6113135
Gm08	6108701	6112928	6108701	6109279	6112371	6112928	85	---	---	---	---	6112241	6112252	+	83	6108715	6112921
Gm08	6113167	6115919	6113167	6113550	6115538	6115919	87	---	---	---	---	6113626	6113639	-	85	6113175	6115915
Gm08	6272611	6284290	6272621	6273340	6283561	6284289	85	6272605	6272610	6284291	6284296	6283244	6283258	+	86	6272613	6284277
Gm08	6301221	6304361	6301221	6301477	6304095	6304361	94	---	---	---	---	6303972	6304018	+	82	---	---
Gm08	6302953	6314821	6302960	6303083	6314692	6314815	90	6302947	6302952	6314822	6314827	6303357	6303382	-	76	6302960	6314815
Gm08	6859651	6875180	6859651	6861475	6873312	6875180	87	---	---	---	---	6873014	6873048	+	80	6859652	6875173
Gm08	6915805	6919028	6915805	6916092	6918755	6919028	88	---	---	---	---	---	---	0	--	---	---
Gm08	7078350	7085109	7078350	7078578	7084883	7085109	85	---	---	---	---	7084567	7084596	+	76	7078354	7085103
Gm08	7228213	7231178	7228213	7228432	7230973	7231178	86	7228208	7228212	7231179	7231183	7228496	7228559	-	75	7228214	7231176
Gm08	7415487	7429677	7415487	7415624	7429540	7429677	93	---	---	---	---	7428944	7428960	+	76	7415503	7429672
Gm08	7427342	7436895	7427342	7428026	7436223	7436895	91	---	---	---	---	7435823	7435842	+	90	7427360	7436884
Gm08	7709195	7714676	7709208	7709894	7713965	7714667	86	7709188	7709194	7714677	7714683	7709938	7709952	-	80	---	---
Gm08	7775344	7779355	7775344	7775539	7779156	7779355	89	---	---	---	---	7779031	7779054	+	75	7775351	7779349
Gm08	7798912	7803539	7798912	7799232	7803221	7803539	90	---	---	---	---	7799290	7799303	-	100	7798924	7803527
Gm08	7918081	7922995	7918081	7918284	7922792	7922995	99	---	---	---	---	7922704	7922777	+	71	7918085	7922994
Gm08	8206183	8217112	8206183	8206363	8216922	8217112	88	---	---	---	---	8206770	8206812	-	74	---	---
Gm08	8468289	8477623	8468300	8470097	8475831	8477616	88	8468283	8468288	8477624	8477629	8475660	8475680	+	76	---	---
Gm08	8472070	8486263	8472070	8472967	8485360	8486263	94	---	---	---	---	8473534	8473586	-	88	---	---
Gm08	8707658	8712693	8707658	8709674	8710701	8712693	89	---	---	---	---	---	---	0	--	---	---
Gm08	8708554	8712144	8708554	8709125	8711573	8712144	96	---	---	---	---	8709209	8709222	-	71	8708566	8712141
Gm08	8717579	8722480	8717579	8717834	8722216	8722480	92	---	---	---	---	---	---	0	--	8717590	8722471
Gm08	9186660	9190469	9186662	9186977	9190153	9190468	88	9186655	9186659	9190470	9190474	9189995	9190015	+	76	9186660	9190466
Gm08	9192672	9204157	9192681	9193829	9202991	9204152	86	9192667	9192671	9204158	9204162	9194099	9194126	-	75	---	---
Gm08	9262886	9269082	9262886	9263194	9268779	9269082	87	---	---	---	---	9263374	9263403	-	80	9262888	9269077
Gm08	9429397	9437220	9429409	9429575	9437044	9437210	88	9429392	9429396	9437221	9437225	9436800	9436825	+	76	---	---
Gm08	9599916	9605331	9599929	9600333	9604917	9605321	99	9599909	9599915	9605332	9605338	9600508	9600542	-	71	9599922	9605314
Gm08	9608762	9614929	9608765	9608973	9614721	9614929	96	9608757	9608761	9614930	9614934	9614434	9614450	+	76	---	---
Gm08	9928736	9939174	9928744	9931469	9936452	9939165	95	9928731	9928735	9939175	9939179	9931696	9931718	-	73	9928751	9939172
Gm08	10293494	10298065	10293494	10293651	10297907	10298065	98	---	---	---	---	---	---	0	--	10293494	10298061
Gm08	10832138	10842004	10832138	10832573	10841569	10842004	89	---	---	---	---	10841279	10841312	+	70	---	---
Gm08	10837553	10842348	10837563	10838210	10841693	10842343	89	10837548	10837552	10842349	10842353	10838356	10838379	-	79	10837554	10842344
Gm08	10837793	10842244	10837803	10838106	10841933	10842239	88	10837788	10837792	10842245	10842249	10841897	10841909	+	92	10837798	10842243
Gm08	10838932	10843066	10838932	10839287	10842711	10843066	89	---	---	---	---	10839415	10839449	-	71	10838943	10843060
Gm08	10909433	10913301	10909433	10909853	10912881	10913301	87	---	---	---	---	10912730	10912752	+	86	10909433	10913284
Gm08	11739071	11743208	11739075	11739535	11742777	11743200	87	11739064	11739070	11743209	11743215	11742643	11742659	+	76	---	---
Gm08	11852000	11867350	11852014	11852225	11867124	11867335	98	11851995	11851999	11867351	11867355	11852904	11852944	-	73	11852017	11867336
Gm08	11852219	11857407	11852219	11852658	11856957	11857399	93	11852213	11852218	11857408	11857413	11856880	11856954	+	72	---	---
Gm08	11853990	11858835	11853990	11855204	11857599	11858835	87	---	---	---	---	11857522	11857548	+	74	11853998	11858829
Gm08	12097597	12114395	12097600	12097771	12114219	12114390	94	12097592	12097596	12114396	12114400	12098386	12098404	-	78	12097613	12114393
Gm08	12433719	12439943	12433719	12434102	12439560	12439943	99	---	---	---	---	12434219	12434254	-	72	12433719	12439941
Gm08	12946479	12951633	12946482	12946718	12951388	12951619	86	12946473	12946478	12951634	12951639	12946905	12946937	-	78	12946479	12951627
Gm08	13076292	13079841	13076300	13076855	13079292	13079835	88	13076287	13076291	13079842	13079846	---	---	0	--	---	---
Gm08	13149313	13159443	13149313	13149514	13159242	13159443	85	---	---	---	---	13158916	13158979	+	75	13149314	13159439
Gm08	13193677	13212444	13193689	13196374	13209714	13212444	92	13193670	13193676	13212445	13212451	13196957	13196987	-	74	13193681	13212426
Gm08	13214251	13227351	13214251	13215140	13226462	13227351	99	---	---	---	---	13225915	13225932	+	72	13214251	13227348
Gm08	13667760	13680981	13667760	13669058	13679678	13680981	93	---	---	---	---	13679241	13679257	+	76	---	---
Gm08	13667910	13680831	13667910	13668920	13679826	13680831	95	---	---	---	---	13679281	13679384	+	75	---	---
Gm08	13670703	13692356	13670703	13672877	13690163	13692356	95	---	---	---	---	13689326	13689360	+	77	13670710	13692347
Gm08	14078106	14082866	14078106	14078307	14082667	14082866	96	---	---	---	---	14082511	14082524	+	71	14078106	14082861
Gm08	14495782	14508312	14495782	14496370	14507744	14508312	94	---	---	---	---	14496736	14496749	-	78	14495798	14508302
Gm08	15010991	15014553	15010998	15011317	15014224	15014553	93	15010984	15010990	15014554	15014560	15014089	15014107	+	73	---	---
Gm08	15307083	15322642	15307083	15308321	15321382	15322642	89	---	---	---	---	15320796	15320822	+	77	15307090	15322640
Gm08	15381930	15387773	15381935	15382424	15387282	15387771	96	15381925	15381929	15387774	15387778	15382577	15382612	-	80	15381935	15387772
Gm08	15632934	15650548	15632934	15635927	15647560	15650548	99	---	---	---	---	15636256	15636288	-	75	15632934	15650544
Gm08	15771777	15780923	15771777	15772049	15780651	15780923	87	---	---	---	---	15772361	15772391	-	80	---	---
Gm08	15853068	15859061	15853068	15853250	15858884	15859061	90	---	---	---	---	15858832	15858849	+	83	15853073	15859056
Gm08	15967547	15973778	15967547	15967873	15973455	15973778	85	---	---	---	---	15968081	15968101	-	71	15967561	15973773
Gm08	15983298	15997563	15983298	15983641	15997223	15997563	89	---	---	---	---	15996543	15996572	+	76	15983307	15997558
Gm08	16129383	16143275	16129383	16129596	16143068	16143275	86	---	---	---	---	16142432	16142468	+	83	16129385	16143259
Gm08	16131067	16135941	16131067	16131427	16135583	16135941	87	---	---	---	---	16131586	16131599	-	78	16131070	16135923
Gm08	16167099	16169629	16167101	16167404	16169331	16169628	91	16167093	16167098	16169630	16169635	16169249	16169276	+	78	---	---
Gm08	16241160	16244345	16241160	16241366	16244131	16244345	90	---	---	---	---	16243993	16244055	+	73	---	---
Gm08	16483681	16489930	16483681	16484577	16489034	16489930	99	---	---	---	---	16488947	16488980	+	82	16483681	16489928
Gm08	16590053	16595405	16590067	16590500	16594967	16595400	98	16590048	16590052	16595406	16595410	16590610	16590678	-	73	16590056	16595402
Gm08	17085207	17087832	17085210	17085424	17087594	17087819	85	17085202	17085206	17087833	17087837	17087487	17087569	+	78	17085210	17087831
Gm08	17261391	17270044	17261391	17261685	17269754	17270044	88	---	---	---	---	17269685	17269698	+	78	---	---
Gm08	17321914	17327222	17321914	17322273	17326841	17327222	93	---	---	---	---	17322275	17322297	-	78	17321915	17327220
Gm08	17367680	17372690	17367681	17368021	17372355	17372690	90	17367675	17367679	17372691	17372695	17368109	17368121	-	76	---	---
Gm08	17510144	17514410	17510149	17510293	17514246	17514398	90	17510139	17510143	17514411	17514415	17510362	17510388	-	70	---	---
Gm08	17743500	17746089	17743500	17743690	17745899	17746089	86	---	---	---	---	17745800	17745832	+	75	17743510	17746083
Gm08	17759271	17763814	17759271	17759502	17763584	17763814	93	---	---	---	---	17763480	17763527	+	70	17759271	17763812
Gm08	17892236	17900178	17892236	17892451	17899977	17900178	88	---	---	---	---	17899670	17899684	+	73	---	---
Gm08	17908511	17917601	17908511	17909963	17916148	17917601	88	---	---	---	---	17910247	17910273	-	70	---	---
Gm08	17986149	17992357	17986149	17986490	17992016	17992357	87	---	---	---	---	17991921	17991943	+	78	---	---
Gm08	18002066	18019345	18002066	18003219	18018224	18019345	89	---	---	---	---	18003937	18003961	-	76	18002067	18019343
Gm08	18097688	18102852	18097699	18098085	18102452	18102845	86	18097683	18097687	18102853	18102857	18098227	18098304	-	71	18097700	18102842
Gm08	18178282	18183152	18178282	18178509	18182916	18183152	93	---	---	---	---	18178654	18178677	-	79	18178298	18183150
Gm08	18292060	18297273	18292066	18292490	18296839	18297264	85	18292055	18292059	18297274	18297278	18296677	18296705	+	72	18292063	18297260
Gm08	18442890	18447927	18442890	18443196	18447621	18447927	94	---	---	---	---	18443385	18443418	-	76	18442890	18447925
Gm08	18448353	18451088	18448353	18448710	18450711	18451078	87	18448347	18448352	18451089	18451094	18450611	18450628	+	72	---	---
Gm08	18702579	18711296	18702579	18703236	18710614	18711296	87	---	---	---	---	18703500	18703512	-	76	---	---
Gm08	18794533	18799812	18794534	18794749	18799586	18799801	92	18794528	18794532	18799813	18799817	18794861	18794900	-	72	18794537	18799806
Gm08	18814634	18819496	18814634	18814787	18819343	18819496	92	---	---	---	---	18814916	18814933	-	77	18814635	18819486
Gm08	18933982	18940658	18933982	18934285	18940353	18940658	85	---	---	---	---	18940071	18940120	+	70	---	---
Gm08	18974625	18977061	18974625	18974808	18976876	18977061	94	---	---	---	---	---	---	0	--	18974643	18977053
Gm08	19042329	19044639	19042331	19042597	19044364	19044634	88	19042324	19042328	19044640	19044644	19042676	19042697	-	86	---	---
Gm08	19048115	19067764	19048115	19051880	19064078	19067764	87	---	---	---	---	19063482	19063509	+	82	---	---
Gm08	19052758	19063271	19052758	19053179	19062852	19063271	90	---	---	---	---	19062585	19062604	+	90	19052758	19063260
Gm08	19062852	19069374	19062852	19063275	19068951	19069374	98	---	---	---	---	19063320	19063335	-	75	19062852	19069372
Gm08	19078465	19091525	19078465	19079310	19090680	19091525	99	---	---	---	---	19079839	19079856	-	72	19078465	19091523
Gm08	19239402	19245634	19239402	19239792	19245242	19245634	96	---	---	---	---	19245093	19245128	+	75	19239404	19245631
Gm08	19336899	19341503	19336899	19337118	19341292	19341503	89	---	---	---	---	19337256	19337284	-	86	---	---
Gm08	19363305	19371271	19363305	19364349	19370235	19371271	93	---	---	---	---	19369941	19369970	+	76	19363322	19371252
Gm08	19364520	19369939	19364520	19364963	19369490	19369939	98	---	---	---	---	19369415	19369428	+	78	19364529	19369931
Gm08	19407342	19428047	19407342	19407722	19427671	19428047	92	---	---	---	---	19426779	19426846	+	79	19407344	19428035
Gm08	19441887	19452053	19441887	19443246	19450711	19452053	92	---	---	---	---	19450359	19450371	+	76	19441896	19452050
Gm08	19487688	19494494	19487688	19487929	19494247	19494494	91	---	---	---	---	19488094	19488121	-	78	---	---
Gm08	19521893	19531500	19521902	19525867	19527528	19531490	85	19521887	19521892	19531501	19531506	19525869	19525884	-	93	19521905	19531492
Gm08	19554238	19565123	19554238	19554953	19564402	19565123	88	---	---	---	---	19564098	19564116	+	78	19554252	19565121
Gm08	19600775	19606603	19600775	19601192	19606185	19606603	94	---	---	---	---	19605950	19605975	+	76	---	---
Gm08	19691817	19700079	19691817	19692864	19699033	19700079	98	---	---	---	---	19698736	19698750	+	86	---	---
Gm08	19734625	19737854	19734625	19734892	19737582	19737854	88	---	---	---	---	19737447	19737465	+	78	19734630	19737852
Gm08	19786653	19792901	19786658	19788948	19790607	19792891	87	19786648	19786652	19792902	19792906	19790523	19790538	+	81	19786654	19792892
Gm08	19875074	19881709	19875074	19877688	19879045	19881709	87	---	---	---	---	---	---	0	--	19875079	19881697
Gm08	19923746	19927744	19923746	19924672	19926817	19927744	94	---	---	---	---	19924699	19924718	-	90	19923749	19927736
Gm08	19930687	19939005	19930687	19931994	19937680	19939005	91	---	---	---	---	19937570	19937615	+	71	---	---
Gm08	19980033	19987105	19980037	19981492	19985589	19987091	91	19980027	19980032	19987106	19987111	19985404	19985433	+	70	---	---
Gm08	20016327	20021619	20016327	20016612	20021331	20021619	92	---	---	---	---	20021127	20021157	+	80	20016337	20021606
Gm08	20258136	20262486	20258151	20258435	20262186	20262471	94	20258131	20258135	20262487	20262491	20261999	20262021	+	73	20258151	20262475
Gm08	20271566	20275744	20271566	20271794	20275522	20275744	87	---	---	---	---	20271934	20271950	-	70	20271572	20275741
Gm08	20356978	20362040	20356978	20357183	20361834	20362040	98	---	---	---	---	20361601	20361652	+	73	20356978	20362030
Gm08	20390290	20392983	20390301	20390610	20392681	20392979	93	20390285	20390289	20392984	20392988	20392589	20392613	+	72	20390302	20392969
Gm08	20476443	20481841	20476443	20476876	20481410	20481841	87	---	---	---	---	20476987	20476999	-	84	20476443	20481838
Gm08	20510723	20514225	20510723	20512179	20512821	20514225	85	---	---	---	---	20512195	20512239	-	73	---	---
Gm08	20540099	20544934	20540099	20540473	20544560	20544934	98	---	---	---	---	20544372	20544393	+	72	20540101	20544932
Gm08	20554246	20557364	20554250	20554709	20556903	20557362	94	20554239	20554245	20557365	20557371	20556793	20556843	+	76	20554250	20557361
Gm08	20612175	20615493	20612175	20612401	20615266	20615493	94	---	---	---	---	20615192	20615205	+	85	20612175	20615480
Gm08	20635437	20647725	20635437	20636485	20646677	20647725	94	---	---	---	---	20646361	20646376	+	87	---	---
Gm08	20710548	20713288	20710553	20711069	20712734	20713282	85	20710542	20710547	20713289	20713294	20711138	20711155	-	72	20710551	20713280
Gm08	20755159	20761366	20755159	20755702	20760823	20761366	87	---	---	---	---	20755845	20755894	-	70	20755161	20761362
Gm08	20791845	20796809	20791846	20792090	20796561	20796805	98	20791840	20791844	20796810	20796814	20796404	20796428	+	92	20791846	20796799
Gm08	20925034	20932264	20925034	20926160	20931138	20932264	99	---	---	---	---	20926297	20926311	-	86	20925034	20932262
Gm08	20933891	20940118	20933891	20934274	20939735	20940118	99	---	---	---	---	20939583	20939618	+	72	20933891	20940116
Gm08	20942281	20952278	20942281	20942661	20951889	20952278	88	---	---	---	---	20943046	20943074	-	89	20942285	20952277
Gm08	20962729	20966771	20962729	20963247	20966253	20966771	96	---	---	---	---	20966107	20966121	+	80	20962740	20966759
Gm08	20982826	20992385	20982837	20983919	20991292	20992374	99	20982817	20982825	20992386	20992394	20984262	20984288	-	70	20982830	20992380
Gm08	21006090	21012567	21006090	21007060	21011596	21012567	96	---	---	---	---	21007240	21007262	-	78	21006092	21012564
Gm08	21054326	21068400	21054326	21055926	21066798	21068400	97	---	---	---	---	21066678	21066744	+	77	21054327	21068398
Gm08	21114714	21129386	21114714	21116328	21127769	21129386	97	---	---	---	---	21127648	21127715	+	77	21114715	21129381
Gm08	21251119	21255761	21251121	21251338	21255538	21255747	92	21251114	21251118	21255762	21255766	21255403	21255431	+	72	21251119	21255752
Gm08	21260534	21265421	21260538	21260964	21264996	21265420	97	21260529	21260533	21265422	21265426	21261077	21261098	-	72	21260538	21265414
Gm08	21275002	21280169	21275007	21275554	21279620	21280157	96	21274997	21275001	21280170	21280174	21275743	21275758	-	75	21275007	21280154
Gm08	21295345	21299643	21295357	21295504	21299493	21299640	95	21295340	21295344	21299644	21299648	21295690	21295704	-	86	21295356	21299634
Gm08	21331626	21338474	21331641	21332063	21338051	21338474	98	21331621	21331625	21338475	21338479	21332321	21332334	-	78	---	---
Gm08	21448547	21451555	21448547	21448818	21451280	21451555	87	---	---	---	---	---	---	0	--	21448547	21451553
Gm08	21466279	21471139	21466286	21466532	21470877	21471127	89	21466272	21466278	21471140	21471146	21470715	21470819	+	73	---	---
Gm08	21558594	21566439	21558594	21558719	21566314	21566439	97	---	---	---	---	21566185	21566226	+	73	21558598	21566430
Gm08	21599419	21601664	21599419	21599581	21601501	21601663	95	21599413	21599418	21601665	21601670	21601423	21601462	+	72	21599421	21601649
Gm08	21671489	21674904	21671489	21671933	21674460	21674904	93	---	---	---	---	21674436	21674458	+	73	21671489	21674901
Gm08	21699750	21708818	21699750	21700274	21708297	21708818	87	---	---	---	---	21700612	21700623	-	75	---	---
Gm08	21756386	21761486	21756392	21756768	21761100	21761476	96	21756381	21756385	21761487	21761491	21760883	21760958	+	77	21756388	21761481
Gm08	21916104	21920296	21916104	21916373	21920027	21920296	92	---	---	---	---	21919845	21919872	+	75	21916106	21920294
Gm08	21967692	21972882	21967692	21968095	21972480	21972882	98	---	---	---	---	21972260	21972322	+	71	21967693	21972879
Gm08	21982133	21985830	21982133	21982887	21985088	21985830	90	---	---	---	---	21985005	21985039	+	74	21982133	21985827
Gm08	22060775	22065632	22060775	22060950	22065454	22065632	87	---	---	---	---	22065228	22065261	+	73	22060776	22065623
Gm08	22128593	22131400	22128595	22129085	22130876	22131386	89	22128587	22128592	22131401	22131406	22129141	22129185	-	77	22128595	22131381
Gm08	22137226	22156195	22137226	22138879	22154504	22156195	91	---	---	---	---	22153740	22153758	+	73	---	---
Gm08	22169427	22173925	22169427	22169588	22173760	22173921	92	22169422	22169426	22173926	22173930	22173718	22173743	+	88	---	---
Gm08	22271204	22276950	22271204	22271760	22276431	22276950	86	---	---	---	---	22271857	22271872	-	75	22271222	22276947
Gm08	22344936	22348214	22344936	22345925	22347225	22348214	98	---	---	---	---	22347126	22347139	+	78	22344942	22348212
Gm08	22400047	22405176	22400049	22400362	22404857	22405170	95	22400041	22400046	22405177	22405182	22400499	22400516	-	77	22400049	22405175
Gm08	22436987	22440597	22436987	22437270	22440297	22440597	87	---	---	---	---	22440196	22440251	+	76	22437005	22440596
Gm08	22443723	22458064	22443723	22444059	22457746	22458064	86	---	---	---	---	22457112	22457140	+	75	22443724	22458060
Gm08	22444242	22450680	22444242	22445202	22449711	22450680	87	---	---	---	---	22445391	22445413	-	78	22444242	22450677
Gm08	22504545	22510185	22504545	22505908	22508823	22510185	96	---	---	---	---	22506003	22506017	-	86	---	---
Gm08	22560597	22565489	22560600	22560813	22565273	22565486	98	22560590	22560596	22565490	22565496	22560959	22560982	-	70	22560611	22565486
Gm08	22673942	22677350	22673942	22674380	22676907	22677350	89	---	---	---	---	22674403	22674433	-	74	---	---
Gm08	22698811	22704134	22698813	22699247	22703699	22704133	91	22698806	22698810	22704135	22704139	22699392	22699438	-	80	22698816	22704128
Gm08	22707721	22722586	22707721	22708111	22722173	22722586	89	---	---	---	---	22721582	22721598	+	82	22707721	22722584
Gm08	22709316	22718864	22709324	22710403	22717770	22718850	99	22709311	22709315	22718865	22718869	22717548	22717594	+	74	22709317	22718848
Gm08	22741681	22747993	22741687	22742117	22747542	22747984	86	22741675	22741680	22747994	22747999	22747479	22747494	+	75	22741685	22747989
Gm08	22749933	22758339	22749936	22750920	22757336	22758337	89	22749928	22749932	22758340	22758344	22757015	22757063	+	75	22749936	22758337
Gm08	22786040	22798275	22786040	22786229	22798086	22798275	93	---	---	---	---	22797502	22797560	+	88	---	---
Gm08	22786242	22798085	22786242	22787595	22796732	22798085	97	---	---	---	---	22796343	22796373	+	77	22786242	22798083
Gm08	23040858	23054564	23040858	23041326	23054096	23054564	97	---	---	---	---	23053585	23053643	+	76	23040859	23054561
Gm08	23045146	23052388	23045146	23046278	23051256	23052388	96	---	---	---	---	23051102	23051116	+	86	23045151	23052386
Gm08	23079344	23083349	23079348	23079469	23083227	23083343	89	23079339	23079343	23083350	23083354	23083043	23083072	+	70	---	---
Gm08	23130809	23135641	23130810	23131059	23135397	23135639	89	23130803	23130808	23135642	23135647	23131220	23131243	-	70	---	---
Gm08	23276434	23284141	23276434	23277055	23283521	23284141	90	---	---	---	---	23277255	23277266	-	83	23276440	23284139
Gm08	23375242	23379156	23375242	23376449	23377882	23379156	86	---	---	---	---	23376505	23376519	-	80	23375244	23379154
Gm08	23391236	23402395	23391236	23393808	23399825	23402395	98	---	---	---	---	23399538	23399558	+	80	23391239	23402390
Gm08	23403782	23418552	23403782	23406075	23416255	23418552	97	---	---	---	---	23406519	23406552	-	73	---	---
Gm08	23499867	23504065	23499867	23500187	23503745	23504065	90	---	---	---	---	23503708	23503722	+	73	23499872	23504056
Gm08	23545028	23554035	23545028	23545251	23553812	23554035	97	---	---	---	---	23545642	23545679	-	71	---	---
Gm08	23567265	23584631	23567277	23568501	23583417	23584620	93	23567259	23567264	23584632	23584637	23583060	23583119	+	78	23567278	23584628
Gm08	23572092	23581254	23572092	23573195	23580155	23581254	97	---	---	---	---	23573395	23573409	-	86	23572098	23581252
Gm08	23593041	23599918	23593042	23593876	23599079	23599909	92	23593035	23593040	23599919	23599924	23598818	23598903	+	76	---	---
Gm08	23607382	23613225	23607382	23607758	23612848	23613224	94	23607374	23607381	23613226	23613233	23607927	23608012	-	74	23607382	23613222
Gm08	23638648	23644494	23638651	23639041	23644077	23644483	90	23638643	23638647	23644495	23644499	23643887	23643917	+	77	23638649	23644493
Gm08	23697035	23706963	23697037	23698210	23705785	23706958	98	23697028	23697034	23706964	23706970	23698465	23698552	-	73	23697037	23706956
Gm08	23742632	23751501	23742632	23743631	23750503	23751501	92	---	---	---	---	23750159	23750231	+	73	23742632	23751499
Gm08	23772981	23779973	23772988	23773968	23778952	23779963	91	23772975	23772980	23779974	23779979	23778805	23778827	+	91	23772981	23779970
Gm08	23780324	23787234	23780324	23781285	23786285	23787234	94	---	---	---	---	23786035	23786052	+	83	23780326	23787232
Gm08	23792425	23802094	23792425	23793538	23800981	23802094	99	---	---	---	---	23793823	23793877	-	70	23792426	23802090
Gm08	23829087	23838693	23829089	23829566	23838205	23838688	94	23829079	23829086	23838694	23838701	23829855	23829998	-	70	---	---
Gm08	23864077	23871576	23864079	23865477	23870163	23871571	94	23864071	23864076	23871577	23871582	23869996	23870016	+	80	23864087	23871558
Gm08	23883068	23888612	23883068	23884033	23887647	23888612	98	---	---	---	---	23884100	23884147	-	81	23883068	23888610
Gm08	23888909	23898791	23888909	23890089	23897611	23898791	99	---	---	---	---	23897325	23897361	+	70	23888915	23898788
Gm08	23903686	23923237	23903686	23904172	23922751	23923237	85	---	---	---	---	23905019	23905035	-	88	23903703	23923236
Gm08	23936952	23949884	23936957	23937613	23949223	23949882	95	23936947	23936951	23949885	23949889	23948643	23948673	+	80	23936958	23949876
Gm08	23992760	23996905	23992760	23993134	23996535	23996905	85	---	---	---	---	23993171	23993273	-	70	23992766	23996901
Gm08	24023364	24028363	24023364	24024518	24027209	24028363	99	---	---	---	---	24027106	24027121	+	75	24023364	24028361
Gm08	24039597	24059124	24039597	24040669	24058033	24059124	96	---	---	---	---	24057298	24057333	+	72	24039597	24059122
Gm08	24044261	24054594	24044261	24045408	24053451	24054594	98	---	---	---	---	24053048	24053080	+	72	24044262	24054592
Gm08	24083760	24105404	24083760	24084173	24104990	24105404	92	---	---	---	---	24084975	24085012	-	81	24083778	24105394
Gm08	24084158	24105003	24084173	24086077	24103088	24104992	99	24084153	24084157	24105004	24105008	24086902	24086927	-	73	24084165	24104996
Gm08	24106225	24126482	24106225	24106524	24126183	24126482	93	24106218	24106224	24126483	24126489	---	---	0	--	24106235	24126477
Gm08	24129467	24133852	24129467	24130994	24132324	24133852	96	---	---	---	---	24131052	24131082	-	77	24129470	24133835
Gm08	24167703	24187718	24167703	24169345	24186065	24187718	98	---	---	---	---	24170094	24170120	-	70	24167703	24187714
Gm08	24226271	24237021	24226271	24226544	24236748	24237021	99	---	---	---	---	24236454	24236468	+	80	24226271	24237010
Gm08	24241816	24248152	24241816	24242498	24247470	24248152	98	---	---	---	---	24242636	24242652	-	70	---	---
Gm08	24267358	24271728	24267358	24268176	24270911	24271728	91	---	---	---	---	24270850	24270863	+	78	24267359	24271721
Gm08	24282655	24287974	24282655	24283528	24287066	24287974	94	---	---	---	---	24286951	24287021	+	84	24282655	24287972
Gm08	24288283	24294049	24288283	24288938	24293437	24294049	88	---	---	---	---	24293266	24293287	+	86	24288283	24294046
Gm08	24288970	24298826	24288976	24289833	24297966	24298823	94	24288964	24288969	24298827	24298832	24297632	24297651	+	80	---	---
Gm08	24313821	24333512	24313821	24315476	24331857	24333512	98	---	---	---	---	24316208	24316220	-	84	24313821	24333507
Gm08	24361063	24378475	24361063	24362479	24377069	24378475	97	---	---	---	---	24363140	24363174	-	74	24361066	24378470
Gm08	24382576	24400508	24382583	24384537	24398545	24400500	99	24382571	24382575	24400509	24400513	24385193	24385208	-	81	24382583	24400505
Gm08	24425283	24437703	24425295	24425806	24437196	24437698	86	24425278	24425282	24437704	24437708	24426349	24426374	-	84	24425286	24437693
Gm08	24425960	24440077	24425960	24426081	24439954	24440077	88	---	---	---	---	24439260	24439309	+	76	24425964	24440073
Gm08	24448929	24451999	24448930	24449300	24451627	24451997	95	24448914	24448928	24452000	24452014	24449403	24449415	-	84	---	---
Gm08	24452396	24460868	24452396	24453435	24459827	24460868	98	---	---	---	---	24453730	24453754	-	72	24452396	24460856
Gm08	24461463	24478712	24461463	24463173	24477002	24478712	99	---	---	---	---	24476633	24476647	+	86	24461469	24478709
Gm08	24479692	24482870	24479705	24480549	24482013	24482857	99	24479685	24479691	24482871	24482877	24480606	24480623	-	77	---	---
Gm08	24493372	24496478	24493372	24493933	24495894	24496478	92	---	---	---	---	24493993	24494011	-	73	24493374	24496464
Gm08	24520328	24535927	24520328	24521904	24534241	24535927	91	---	---	---	---	24522124	24522151	-	71	24520328	24535919
Gm08	24554496	24576354	24554496	24555351	24575492	24576354	86	---	---	---	---	24556046	24556083	-	71	24554501	24576352
Gm08	24567929	24584504	24567929	24569973	24582508	24584504	96	---	---	---	---	24581923	24581946	+	70	24567929	24584502
Gm08	24589315	24604761	24589315	24590986	24603109	24604761	97	---	---	---	---	24602542	24602571	+	76	24589316	24604759
Gm08	24639633	24656775	24639633	24640374	24656036	24656775	94	---	---	---	---	24641121	24641157	-	72	---	---
Gm08	24664749	24669706	24664752	24665654	24668831	24669694	89	24664744	24664748	24669707	24669711	24668686	24668710	+	72	24664757	24669703
Gm08	24676297	24680940	24676297	24676499	24680738	24680940	89	---	---	---	---	24680689	24680708	+	75	---	---
Gm08	24684950	24690898	24684950	24686171	24689677	24690898	99	---	---	---	---	24686224	24686251	-	75	24684950	24690896
Gm08	24692777	24700941	24692777	24692987	24700731	24700941	97	---	---	---	---	24693132	24693155	-	83	24692778	24700932
Gm08	24709149	24718974	24709149	24710322	24717801	24718974	99	---	---	---	---	24710577	24710613	-	70	24709149	24718972
Gm08	24726307	24729165	24726307	24726927	24728547	24729165	93	---	---	---	---	24728448	24728477	+	76	---	---
Gm08	24732416	24736293	24732427	24732853	24735850	24736278	95	24732411	24732415	24736294	24736298	24735756	24735780	+	72	24732424	24736281
Gm08	24755977	24768407	24755977	24756618	24767742	24768407	85	---	---	---	---	24767219	24767235	+	88	24755983	24768396
Gm08	24784396	24796794	24784397	24784846	24796347	24796790	88	24784391	24784395	24796795	24796799	24785149	24785238	-	74	24784397	24796786
Gm08	24789548	24795078	24789548	24790512	24794104	24795078	97	---	---	---	---	24790579	24790626	-	81	24789548	24795076
Gm08	24796183	24818015	24796183	24796347	24817847	24818010	89	24796178	24796182	24818016	24818020	24817071	24817087	+	82	24796188	24818005
Gm08	24812516	24818177	24812516	24812688	24818005	24818177	96	---	---	---	---	24817739	24817822	+	73	---	---
Gm08	24813147	24819082	24813147	24813336	24818893	24819082	86	---	---	---	---	24813477	24813498	-	86	---	---
Gm08	24827378	24839101	24827378	24828471	24838022	24839101	89	---	---	---	---	24837759	24837798	+	70	---	---
Gm08	24851133	24861612	24851133	24852234	24860512	24861612	93	---	---	---	---	24860143	24860164	+	77	24851133	24861610
Gm08	24865900	24881432	24865900	24866816	24880523	24881432	88	---	---	---	---	24879877	24879918	+	73	24865912	24881426
Gm08	24903231	24914644	24903231	24904370	24913531	24914644	85	---	---	---	---	24913074	24913093	+	75	24903233	24914642
Gm08	24910053	24924638	24910053	24910247	24924444	24924638	89	---	---	---	---	24923757	24923789	+	84	---	---
Gm08	24922300	24925674	24922300	24922435	24925539	24925674	92	---	---	---	---	24922575	24922591	-	94	24922318	24925673
Gm08	24941762	24961610	24941762	24943419	24959967	24961610	97	---	---	---	---	24959205	24959217	+	84	24941762	24961608
Gm08	24981667	25001367	24981667	24983338	24999767	25001367	94	---	---	---	---	24999005	24999017	+	84	24981667	25001365
Gm08	25013029	25021550	25013029	25014060	25020526	25021550	95	---	---	---	---	25014343	25014364	-	72	25013029	25021549
Gm08	25034037	25054988	25034037	25035701	25053324	25054988	99	---	---	---	---	25052472	25052492	+	71	25034038	25054986
Gm08	25055094	25060062	25055094	25056152	25059066	25060062	87	---	---	---	---	25056198	25056213	-	81	---	---
Gm08	25087478	25103765	25087478	25090155	25101075	25103765	92	---	---	---	---	25100913	25100939	+	77	---	---
Gm08	25128280	25132403	25128280	25128421	25132261	25132403	92	---	---	---	---	25128513	25128550	-	97	25128283	25132400
Gm08	25172568	25192390	25172568	25172939	25192019	25192390	92	---	---	---	---	25191205	25191235	+	70	---	---
Gm08	25190219	25204843	25190219	25191129	25203932	25204843	99	---	---	---	---	25191508	25191543	-	77	25190222	25204840
Gm08	25193572	25202833	25193580	25194677	25201725	25202821	98	25193566	25193571	25202834	25202839	25194822	25194840	-	89	25193580	25202830
Gm08	25210409	25218146	25210409	25210846	25217709	25218146	97	---	---	---	---	25217378	25217403	+	96	---	---
Gm08	25235897	25246223	25235910	25236044	25246080	25246215	91	25235891	25235896	25246224	25246229	25236180	25236200	-	76	---	---
Gm08	25247850	25258442	25247850	25248008	25258284	25258442	85	---	---	---	---	25248280	25248291	-	83	---	---
Gm08	25285649	25296213	25285649	25285886	25295976	25296213	94	---	---	---	---	25295482	25295499	+	88	25285654	25296204
Gm08	25285904	25295972	25285904	25286927	25294949	25295972	99	---	---	---	---	25294600	25294643	+	86	25285904	25295969
Gm08	25318331	25326443	25318331	25319393	25325439	25326443	90	---	---	---	---	25325404	25325437	+	82	25318343	25326440
Gm08	25326921	25331064	25326921	25327317	25330668	25331064	91	---	---	---	---	25327430	25327441	-	91	---	---
Gm08	25337638	25348814	25337638	25339279	25347163	25348814	97	---	---	---	---	25347032	25347046	+	86	25337639	25348811
Gm08	25375880	25385704	25375887	25377065	25384527	25385704	99	25375874	25375879	25385705	25385710	25377318	25377354	-	70	25375890	25385700
Gm08	25386740	25393073	25386740	25388336	25391408	25393073	87	---	---	---	---	25388416	25388451	-	83	25386744	25393055
Gm08	25395413	25401878	25395414	25396504	25400740	25401872	93	25395408	25395412	25401879	25401883	25400637	25400652	+	75	25395414	25401870
Gm08	25397446	25401872	25397446	25397806	25401507	25401872	96	---	---	---	---	25397845	25397943	-	71	25397450	25401870
Gm08	25401875	25418940	25401875	25402717	25418083	25418940	85	---	---	---	---	25403303	25403319	-	88	25401879	25418931
Gm08	25405085	25415256	25405085	25406029	25414312	25415256	99	---	---	---	---	25414138	25414165	+	89	25405085	25415246
Gm08	25429998	25448668	25429998	25431360	25447242	25448668	92	---	---	---	---	25431414	25431481	-	77	25430007	25448666
Gm08	25474918	25491511	25474918	25476589	25489838	25491511	99	---	---	---	---	25477222	25477238	-	82	25474919	25491509
Gm08	25504800	25525062	25504800	25506879	25522981	25525062	93	---	---	---	---	25507646	25507660	-	73	25504800	25525048
Gm08	25514038	25524160	25514038	25515213	25522981	25524160	94	---	---	---	---	25515469	25515495	-	74	25514038	25524158
Gm08	25525062	25534337	25525062	25526073	25533325	25534337	99	---	---	---	---	25526203	25526216	-	71	25525062	25534335
Gm08	25552388	25562862	25552388	25553299	25561951	25562862	98	---	---	---	---	25553621	25553645	-	80	---	---
Gm08	25591529	25609921	25591529	25591755	25609696	25609921	95	---	---	---	---	25592577	25592598	-	72	25591529	25609913
Gm08	25613081	25618467	25613081	25614023	25617525	25618467	99	---	---	---	---	25617400	25617457	+	81	25613081	25618458
Gm08	25623739	25629816	25623739	25624667	25628796	25629816	85	---	---	---	---	25624849	25624874	-	73	---	---
Gm08	25637228	25642698	25637228	25637607	25642326	25642698	94	---	---	---	---	25637753	25637785	-	84	25637239	25642695
Gm08	25643619	25648647	25643619	25644114	25648150	25648647	88	---	---	---	---	25644189	25644205	-	94	---	---
Gm08	25654053	25673494	25654053	25655669	25671908	25673494	94	---	---	---	---	25671787	25671854	+	77	25654054	25673491
Gm08	25683510	25695751	25683510	25687091	25692170	25695751	99	---	---	---	---	25691945	25692000	+	76	25683528	25695749
Gm08	25702012	25717222	25702022	25703518	25715606	25717222	90	25702006	25702011	25717223	25717228	25715088	25715107	+	70	25702015	25717220
Gm08	25703767	25713696	25703779	25704990	25712501	25713682	97	25703762	25703766	25713697	25713701	25705245	25705281	-	70	25703785	25713683
Gm08	25721372	25730766	25721380	25722596	25729541	25730756	99	25721366	25721371	25730767	25730772	25722756	25722784	-	86	25721373	25730763
Gm08	25739762	25750059	25739762	25740887	25748918	25750059	97	---	---	---	---	25748574	25748595	+	77	25739762	25750057
Gm08	25788275	25796504	25788275	25789250	25795565	25796504	87	---	---	---	---	25789253	25789299	-	87	---	---
Gm08	25802833	25822332	25802833	25804498	25820739	25822332	87	---	---	---	---	25819986	25820007	+	77	25802834	25822329
Gm08	25808854	25819838	25808854	25808994	25819698	25819838	92	---	---	---	---	25819239	25819259	+	71	25808854	25819832
Gm08	25829358	25847499	25829358	25829910	25846947	25847499	98	---	---	---	---	25846366	25846402	+	70	25829358	25847492
Gm08	25831990	25846435	25831990	25832106	25846319	25846435	93	---	---	---	---	25845608	25845623	+	75	25832008	25846427
Gm08	25867859	25875224	25867859	25868173	25874909	25875224	94	---	---	---	---	25874684	25874750	+	83	25867860	25875221
Gm08	25868767	25875817	25868776	25869126	25875454	25875802	92	25868762	25868766	25875818	25875822	25875235	25875293	+	96	25868771	25875811
Gm08	25942166	25947680	25942166	25943128	25946732	25947680	98	---	---	---	---	25946617	25946664	+	81	25942166	25947678
Gm08	25990880	26010005	25990880	25991935	26008948	26010005	88	---	---	---	---	26008364	26008381	+	72	---	---
Gm08	25991277	26010005	25991277	25991935	26009344	26010005	86	---	---	---	---	26008487	26008507	+	76	25991286	26009991
Gm08	25996589	26017008	25996596	25996936	26016657	26016994	86	25996584	25996588	26017009	26017013	25997856	25997894	-	71	25996596	26016996
Gm08	25999297	26012402	25999297	26001178	26010400	26012402	90	---	---	---	---	26001607	26001626	-	80	25999297	26012396
Gm08	26003962	26008950	26003962	26004516	26008409	26008950	96	---	---	---	---	26004560	26004628	-	85	26003965	26008948
Gm08	26016657	26021693	26016657	26016920	26021430	26021693	93	---	---	---	---	26021406	26021428	+	86	---	---
Gm08	26025548	26029224	26025548	26025826	26028945	26029224	90	---	---	---	---	26025838	26025858	-	71	26025559	26029222
Gm08	26033304	26041220	26033305	26034400	26040107	26041206	94	26033298	26033303	26041221	26041226	26039893	26039907	+	86	26033306	26041202
Gm08	26072558	26081280	26072558	26072990	26080851	26081280	92	---	---	---	---	26073313	26073336	-	70	---	---
Gm08	26072558	26081583	26072558	26073295	26080851	26081583	92	---	---	---	---	26080488	26080509	+	72	26072563	26081569
Gm08	26079917	26093758	26079917	26081027	26092650	26093758	96	---	---	---	---	26081566	26081581	-	75	26079931	26093756
Gm08	26081580	26086932	26081580	26082486	26086026	26086932	95	---	---	---	---	26085912	26085982	+	84	26081581	26086929
Gm08	26090825	26102284	26090838	26091154	26101970	26102283	86	26090818	26090824	26102285	26102291	26091643	26091675	-	81	---	---
Gm08	26128858	26134462	26128858	26129619	26133724	26134462	93	---	---	---	---	26133541	26133574	+	85	---	---
Gm08	26138132	26148942	26138132	26138365	26148710	26148942	91	---	---	---	---	26138783	26138831	-	81	26138132	26148932
Gm08	26150046	26152837	26150046	26150825	26152058	26152837	94	---	---	---	---	26151986	26151997	+	75	---	---
Gm08	26161359	26166275	26161364	26162137	26165411	26166263	87	26161354	26161358	26166276	26166280	26162290	26162301	-	91	26161364	26166271
Gm08	26169412	26184249	26169420	26170063	26183604	26184248	92	26169406	26169411	26184250	26184255	26182934	26183001	+	70	---	---
Gm08	26172634	26182476	26172647	26173826	26181283	26182463	98	26172629	26172633	26182477	26182481	26181041	26181128	+	73	26172634	26182461
Gm08	26204363	26214179	26204363	26205536	26213006	26214179	99	---	---	---	---	26205791	26205827	-	70	26204363	26214177
Gm08	26220938	26238367	26220953	26223006	26236269	26238365	97	26220933	26220937	26238368	26238372	26223639	26223654	-	81	26220943	26238365
Gm08	26253083	26262898	26253083	26254239	26261722	26262898	97	---	---	---	---	26254494	26254530	-	70	26253086	26262896
Gm08	26283886	26294599	26283886	26284084	26294387	26294585	97	26283881	26283885	26294600	26294604	26284517	26284599	-	74	26283886	26294598
Gm08	26284071	26294396	26284084	26285179	26293292	26294393	95	26284066	26284070	26294397	26294401	26285571	26285585	-	73	26284078	26294377
Gm08	26284155	26294393	26284155	26285179	26293363	26294393	95	---	---	---	---	26285190	26285213	-	75	---	---
Gm08	26305029	26312870	26305030	26305804	26312084	26312866	89	26305024	26305028	26312871	26312875	26306051	26306106	-	73	26305031	26312859
Gm08	26333357	26338591	26333357	26333744	26338204	26338591	93	---	---	---	---	26333895	26333915	-	76	26333360	26338582
Gm08	26354784	26374591	26354784	26356441	26372945	26374591	96	---	---	---	---	26357216	26357265	-	70	26354784	26374589
Gm08	26391139	26398252	26391139	26391852	26397537	26398252	91	---	---	---	---	26392091	26392108	-	77	26391143	26398250
Gm08	26411402	26416097	26411404	26412152	26415347	26416096	91	26411397	26411401	26416098	26416102	26412184	26412200	-	82	---	---
Gm08	26430307	26440661	26430307	26431457	26439506	26440661	95	---	---	---	---	26431808	26431859	-	71	26430309	26440659
Gm08	26443108	26448511	26443108	26444020	26447568	26448511	94	---	---	---	---	26447454	26447523	+	84	26443108	26448510
Gm08	26477197	26495175	26477207	26481591	26491279	26495170	86	26477192	26477196	26495176	26495180	26481952	26481989	-	71	---	---
Gm08	26523213	26527959	26523213	26523584	26527588	26527959	96	---	---	---	---	26527547	26527565	+	84	---	---
Gm08	26526087	26537599	26526087	26527959	26535759	26537599	91	---	---	---	---	26528298	26528313	-	75	26526088	26537597
Gm08	26571016	26577193	26571016	26571131	26577078	26577193	95	---	---	---	---	26571272	26571286	-	86	---	---
Gm08	26579906	26595463	26579906	26581066	26594298	26595463	85	---	---	---	---	26593679	26593729	+	84	---	---
Gm08	26580119	26595190	26580119	26580795	26594512	26595190	88	---	---	---	---	26581343	26581374	-	71	---	---
Gm08	26582223	26598362	26582223	26584327	26596279	26598362	93	---	---	---	---	26595778	26595796	+	78	26582227	26598344
Gm08	26583388	26597771	26583400	26583711	26597461	26597769	94	26583382	26583387	26597772	26597777	26596850	26596916	+	79	26583388	26597763
Gm08	26593982	26601099	26593996	26594464	26600627	26601087	86	26593976	26593981	26601100	26601105	26600318	26600348	+	74	26593985	26601083
Gm08	26598831	26607579	26598840	26599048	26607365	26607571	89	26598826	26598830	26607580	26607584	26607104	26607123	+	70	26598837	26607568
Gm08	26652948	26669530	26652948	26655010	26667398	26669530	96	---	---	---	---	26666846	26666861	+	75	26652948	26669528
Gm08	26677502	26695046	26677502	26678698	26693841	26695046	98	---	---	---	---	26679367	26679383	-	76	---	---
Gm08	26719571	26726653	26719571	26720750	26725472	26726653	94	---	---	---	---	26725298	26725329	+	81	26719576	26726651
Gm08	26752907	26760360	26752921	26753418	26759852	26760351	88	26752901	26752906	26760361	26760366	26753518	26753544	-	81	---	---
Gm08	26772254	26778202	26772254	26773476	26776980	26778202	99	---	---	---	---	26773528	26773555	-	75	26772254	26778200
Gm08	26785667	26807155	26785667	26786106	26806716	26807155	94	---	---	---	---	26786999	26787051	-	79	26785681	26807151
Gm08	26786324	26806713	26786324	26787998	26805049	26806713	98	---	---	---	---	26788818	26788851	-	70	26786324	26806712
Gm08	26823242	26833077	26823242	26824419	26831900	26833077	99	---	---	---	---	26831609	26831645	+	70	26823243	26833072
Gm08	26875655	26885477	26875655	26876831	26884301	26885477	99	---	---	---	---	26884010	26884046	+	70	26875656	26885473
Gm08	26895704	26912016	26895704	26897299	26910411	26912016	94	---	---	---	---	26897898	26897955	-	72	26895705	26912006
Gm08	26916153	26922304	26916153	26917224	26921238	26922304	94	---	---	---	---	26917329	26917343	-	86	26916153	26922303
Gm08	26939020	26949045	26939025	26939527	26948537	26949039	93	26939012	26939019	26949046	26949053	26939953	26939971	-	94	26939030	26949041
Gm08	26959861	26971316	26959861	26962036	26969144	26971316	98	---	---	---	---	26968973	26969002	+	86	26959862	26971313
Gm08	26992630	26998861	26992635	26994009	26997497	26998853	94	26992625	26992629	26998862	26998866	26994157	26994184	-	78	---	---
Gm08	26993178	26998783	26993178	26993939	26998042	26998783	92	---	---	---	---	26994060	26994103	-	86	---	---
Gm08	27004033	27025120	27004033	27005531	27023616	27025120	90	---	---	---	---	27006319	27006364	-	80	---	---
Gm08	27029323	27034361	27029323	27030492	27033203	27034361	98	---	---	---	---	27033100	27033115	+	75	27029323	27034359
Gm08	27086586	27102453	27086586	27087985	27101043	27102453	85	---	---	---	---	27100624	27100655	+	71	---	---
Gm08	27088931	27105500	27088931	27091472	27103091	27105500	87	---	---	---	---	27092013	27092047	-	74	---	---
Gm08	27105913	27108880	27105913	27106193	27108600	27108880	99	---	---	---	---	27106230	27106277	-	70	---	---
Gm08	27110528	27126236	27110528	27114543	27122219	27126236	93	---	---	---	---	27114637	27114663	-	74	27110531	27126230
Gm08	27126832	27137228	27126834	27128011	27136056	27137215	96	27126826	27126831	27137229	27137234	27135674	27135695	+	77	27126834	27137227
Gm08	27164394	27167888	27164394	27164809	27167480	27167884	87	27164389	27164393	27167889	27167893	27167347	27167368	+	81	27164401	27167878
Gm08	27168573	27188226	27168573	27168778	27188019	27188226	85	---	---	---	---	27169692	27169718	-	74	---	---
Gm08	27172815	27181867	27172815	27173936	27180750	27181867	96	---	---	---	---	27174099	27174129	-	87	27172825	27181864
Gm08	27184339	27198576	27184340	27184908	27198031	27198574	88	27184333	27184338	27198577	27198582	27185490	27185502	-	76	---	---
Gm08	27188780	27198036	27188780	27189194	27197622	27198036	90	---	---	---	---	27189598	27189615	-	72	27188790	27198031
Gm08	27201818	27214000	27201818	27202193	27213613	27214000	89	---	---	---	---	27213080	27213126	+	72	---	---
Gm08	27224914	27235090	27224914	27226060	27233965	27235090	96	---	---	---	---	27226421	27226456	-	72	27224914	27235087
Gm08	27259167	27278614	27259167	27260785	27276990	27278614	95	---	---	---	---	27260838	27260906	-	78	27259167	27278611
Gm08	27313423	27323055	27313437	27314271	27322176	27323041	89	27313417	27313422	27323056	27323061	27321913	27321935	+	73	27313429	27323051
Gm08	27323184	27333338	27323184	27324337	27332188	27333338	98	---	---	---	---	27324708	27324729	-	77	27323184	27333336
Gm08	27357921	27378184	27357921	27358680	27377421	27378184	86	---	---	---	---	27359271	27359317	-	87	---	---
Gm08	27360885	27366245	27360885	27361792	27365338	27366245	96	---	---	---	---	27361836	27361904	-	82	27360885	27366243
Gm08	27372958	27391156	27372958	27374209	27389906	27391156	97	---	---	---	---	27374646	27374692	-	76	27372958	27391153
Gm08	27386185	27406995	27386189	27386871	27406289	27406989	87	27386179	27386184	27406996	27407001	27387631	27387665	-	77	27386185	27406984
Gm08	27393940	27399200	27393940	27394796	27398346	27399200	99	---	---	---	---	27398237	27398306	+	84	27393945	27399198
Gm08	27417235	27427568	27417240	27418376	27426430	27427568	95	27417230	27417234	27427569	27427573	27418745	27418778	-	73	27417235	27427566
Gm08	27429246	27433759	27429246	27430153	27432851	27433759	98	---	---	---	---	27430197	27430267	-	84	27429246	27433757
Gm08	27438877	27455645	27438877	27440906	27453590	27455645	89	---	---	---	---	27453025	27453039	+	73	27438877	27455643
Gm08	27489644	27496079	27489651	27490597	27495132	27496078	96	27489639	27489643	27496080	27496084	27494929	27494951	+	78	27489651	27496076
Gm08	27502357	27516848	27502357	27503390	27515793	27516848	89	---	---	---	---	27515172	27515186	+	86	---	---
Gm08	27515188	27532433	27515188	27516848	27530773	27532433	99	---	---	---	---	27530094	27530109	+	81	27515189	27532430
Gm08	27516976	27532432	27516976	27517087	27532322	27532432	94	---	---	---	---	27531589	27531678	+	74	27516994	27532430
Gm08	27549569	27566688	27549574	27551243	27565030	27566680	98	27549564	27549568	27566689	27566693	27551906	27551921	-	81	27549569	27566677
Gm08	27565280	27571548	27565280	27565417	27571411	27571548	92	---	---	---	---	27565689	27565717	-	75	---	---
Gm08	27567652	27580455	27567652	27567986	27580124	27580455	91	---	---	---	---	27568341	27568367	-	74	27567653	27580454
Gm08	27567899	27580316	27567899	27568034	27580180	27580316	85	---	---	---	---	27568341	27568367	-	74	27567904	27580313
Gm08	27592954	27606373	27592954	27593230	27606098	27606373	87	---	---	---	---	27605537	27605558	+	81	---	---
Gm08	27638781	27652994	27638781	27640452	27651325	27652994	96	---	---	---	---	27650781	27650806	+	73	27638781	27652992
Gm08	27672744	27676659	27672744	27674000	27675400	27676659	85	---	---	---	---	27675386	27675398	+	76	27672758	27676657
Gm08	27695924	27715697	27695924	27697599	27714042	27715697	98	---	---	---	---	27698346	27698358	-	84	27695926	27715692
Gm08	27719239	27734482	27719239	27720896	27732780	27734482	86	---	---	---	---	27721472	27721491	-	70	27719255	27734480
Gm08	27722962	27732633	27722962	27724035	27731567	27732633	93	---	---	---	---	27724321	27724346	-	73	---	---
Gm08	27738674	27757361	27738674	27740230	27755816	27757361	92	---	---	---	---	27740284	27740360	-	76	27738675	27757359
Gm08	27802732	27812459	27802732	27803833	27811358	27812459	99	---	---	---	---	27804120	27804174	-	70	27802732	27812457
Gm08	27828736	27839644	27828736	27830126	27838248	27839644	92	---	---	---	---	27830426	27830439	-	100	27828742	27839641
Gm08	27840357	27843286	27840371	27840806	27842841	27843276	92	27840352	27840356	27843287	27843291	---	---	0	--	---	---
Gm08	27844256	27853064	27844268	27844541	27852780	27853052	92	27844248	27844255	27853065	27853072	27844880	27844903	-	83	---	---
Gm08	27888303	27908576	27888307	27889231	27907653	27908568	93	27888298	27888302	27908577	27908581	27889531	27889548	-	77	27888306	27908565
Gm08	27942019	27955738	27942019	27942924	27954840	27955738	92	---	---	---	---	27943126	27943142	-	76	27942029	27955736
Gm08	27966316	27978751	27966316	27967259	27977748	27978751	88	---	---	---	---	27977292	27977393	+	72	27966316	27978742
Gm08	27982896	27988832	27982896	27984874	27986904	27988832	86	---	---	---	---	27986824	27986853	+	70	---	---
Gm08	27999535	28020302	27999535	28000751	28019101	28020302	86	---	---	---	---	28018185	28018201	+	88	27999549	28020300
Gm08	28001720	28019013	28001720	28002955	28017702	28019013	86	---	---	---	---	28003613	28003628	-	87	---	---
Gm08	28003760	28019052	28003760	28004684	28018128	28019052	95	---	---	---	---	28005301	28005357	-	70	28003761	28019042
Gm08	28003812	28018846	28003821	28004475	28018189	28018843	96	28003807	28003811	28018847	28018851	28017713	28017748	+	77	---	---
Gm08	28004855	28009512	28004855	28006299	28008060	28009512	95	---	---	---	---	28006302	28006321	-	90	---	---
Gm08	28011016	28015062	28011025	28012066	28014021	28015062	99	28011009	28011015	28015063	28015069	28012121	28012149	-	79	28011031	28015060
Gm08	28031929	28035625	28031929	28033108	28034468	28035625	94	---	---	---	---	28033158	28033185	-	75	28031941	28035621
Gm08	28046655	28054215	28046655	28047427	28053447	28054215	90	---	---	---	---	28047639	28047723	-	70	28046655	28054204
Gm08	28054980	28072934	28054980	28056579	28071351	28072934	97	---	---	---	---	28070894	28070938	+	80	28054985	28072932
Gm08	28055215	28072585	28055215	28056230	28071586	28072585	97	---	---	---	---	28070894	28070938	+	80	28055219	28072575
Gm08	28083454	28093789	28083454	28084629	28092630	28093789	97	---	---	---	---	28092273	28092294	+	77	28083454	28093786
Gm08	28127096	28131968	28127096	28127420	28131640	28131968	94	---	---	---	---	---	---	0	--	---	---
Gm08	28140586	28150618	28140586	28141718	28149470	28150618	97	---	---	---	---	28142061	28142082	-	77	28140586	28150616
Gm08	28171878	28185935	28171879	28172389	28185414	28185929	94	28171872	28171877	28185936	28185941	28185150	28185185	+	80	28171880	28185922
Gm08	28202252	28205696	28202252	28202477	28205472	28205696	95	---	---	---	---	28202584	28202599	-	75	---	---
Gm08	28205745	28219949	28205745	28207291	28218423	28219949	94	---	---	---	---	28218291	28218368	+	76	28205745	28219947
Gm08	28263637	28270069	28263637	28264135	28269574	28270069	95	---	---	---	---	28269412	28269436	+	84	---	---
Gm08	28296139	28304547	28296139	28297126	28303556	28304546	95	28296134	28296138	28304548	28304552	28303271	28303299	+	75	28296139	28304546
Gm08	28305136	28323700	28305151	28305938	28322876	28323687	86	28305131	28305135	28323701	28323705	28306754	28306785	-	81	28305151	28323691
Gm08	28308170	28325288	28308185	28308498	28324969	28325283	91	28308165	28308169	28325289	28325293	28324590	28324616	+	70	---	---
Gm08	28312347	28322787	28312352	28313437	28321731	28322787	92	28312341	28312346	28322788	28322793	28313732	28313746	-	80	28312354	28322785
Gm08	28332572	28352275	28332572	28334243	28350607	28352275	98	---	---	---	---	28349817	28349857	+	73	28332572	28352273
Gm08	28361245	28368510	28361254	28361481	28368280	28368507	89	28361240	28361244	28368511	28368515	28361604	28361619	-	81	28361249	28368497
Gm08	28492142	28496866	28492142	28492370	28496638	28496866	99	---	---	---	---	28496436	28496458	+	78	28492142	28496857
Gm08	28512485	28521663	28512496	28513594	28520580	28521652	95	28512480	28512484	28521664	28521668	28513729	28513758	-	90	28512489	28521648
Gm08	28541092	28546750	28541092	28542439	28545494	28546750	90	---	---	---	---	---	---	0	--	---	---
Gm08	28544352	28546536	28544352	28544696	28546192	28546536	88	---	---	---	---	28544705	28544725	-	71	---	---
Gm08	28544661	28546214	28544671	28545012	28545867	28546208	92	28544651	28544660	28546215	28546224	28545099	28545110	-	83	---	---
Gm08	28551336	28552620	28551347	28551684	28552272	28552609	85	28551327	28551335	28552621	28552629	---	---	0	--	---	---
Gm08	28554582	28558425	28554582	28556325	28556680	28558425	92	---	---	---	---	---	---	0	--	28554584	28558422
Gm08	28586978	28591824	28586978	28587765	28590999	28591824	89	---	---	---	---	---	---	0	--	---	---
Gm08	28591971	28593169	28591971	28592361	28592786	28593169	86	---	---	---	---	28592720	28592736	+	82	---	---
Gm08	28600343	28603379	28600343	28600885	28602838	28603379	96	---	---	---	---	28602794	28602827	+	79	28600345	28603375
Gm08	28617566	28620497	28617577	28618354	28619720	28620497	98	28617561	28617565	28620498	28620502	---	---	0	--	28617572	28620489
Gm08	28622842	28626092	28622849	28623999	28624938	28626091	97	28622837	28622841	28626093	28626097	---	---	0	--	---	---
Gm08	28628743	28631127	28628743	28629876	28629993	28631127	96	---	---	---	---	---	---	0	--	28628756	28631121
Gm08	28630557	28633480	28630557	28631395	28632645	28633480	98	---	---	---	---	---	---	0	--	28630558	28633461
Gm08	28652263	28655144	28652263	28652723	28654684	28655144	98	---	---	---	---	28652764	28652776	-	84	28652274	28655140
Gm08	28654016	28658345	28654016	28654457	28657903	28658345	93	---	---	---	---	---	---	0	--	---	---
Gm08	28677639	28680330	28677639	28678202	28679769	28680330	98	---	---	---	---	---	---	0	--	28677646	28680327
Gm08	28682718	28701956	28682718	28683797	28700947	28701956	90	---	---	---	---	28700754	28700766	+	76	---	---
Gm08	28701433	28705250	28701433	28703117	28703578	28705250	99	---	---	---	---	28703545	28703572	+	71	---	---
Gm08	28705494	28708010	28705494	28705868	28707636	28708010	100	---	---	---	---	28707550	28707593	+	70	---	---
Gm08	28718479	28723966	28718485	28721192	28721192	28723962	95	28718473	28718478	28723967	28723972	---	---	0	--	---	---
Gm08	28726141	28730735	28726141	28726974	28729919	28730735	91	---	---	---	---	---	---	0	--	28726155	28730734
Gm08	28733800	28737296	28733812	28735184	28735910	28737281	98	28733795	28733799	28737297	28737301	28735812	28735832	+	80	28733809	28737287
Gm08	28746980	28749400	28746980	28747512	28748872	28749400	90	---	---	---	---	---	---	0	--	28746987	28749397
Gm08	28746995	28749063	28746995	28747593	28748469	28749063	89	---	---	---	---	---	---	0	--	28747000	28749053
Gm08	28756186	28760506	28756186	28757259	28759434	28760506	97	---	---	---	---	---	---	0	--	28756186	28760494
Gm08	28766502	28785379	28766502	28767057	28784823	28785379	97	---	---	---	---	28783990	28784004	+	73	---	---
Gm08	28773067	28775942	28773067	28773675	28775338	28775942	99	---	---	---	---	28773706	28773774	-	78	28773067	28775939
Gm08	28785751	28793665	28785751	28786292	28793124	28793665	99	---	---	---	---	28786500	28786558	-	76	28785752	28793663
Gm08	28804956	28807425	28804956	28805495	28806887	28807425	91	28804944	28804955	28807426	28807437	---	---	0	--	28804962	28807422
Gm08	28808556	28814326	28808556	28808837	28814049	28814326	91	---	---	---	---	28808848	28808861	-	71	28808557	28814319
Gm08	28810233	28813636	28810233	28810831	28813035	28813636	98	---	---	---	---	28813014	28813032	+	94	---	---
Gm08	28829916	28832661	28829928	28830550	28832038	28832660	90	28829908	28829915	28832662	28832669	28830606	28830626	-	71	28829918	28832654
Gm08	28832919	28846680	28832919	28833280	28846319	28846680	94	---	---	---	---	---	---	0	--	---	---
Gm08	28900894	28903655	28900894	28901539	28903010	28903655	95	---	---	---	---	---	---	0	--	---	---
Gm08	28923728	28929055	28923728	28924875	28927909	28929055	97	---	---	---	---	---	---	0	--	28923744	28929044
Gm08	28926153	28929880	28926157	28927214	28928820	28929879	89	28926147	28926152	28929881	28929886	---	---	0	--	28926160	28929871
Gm08	28949827	28959367	28949827	28950700	28958493	28959367	94	---	---	---	---	28950802	28950833	-	84	28949844	28959365
Gm08	28961360	28982637	28961360	28966008	28977987	28982637	99	---	---	---	---	28966446	28966459	-	78	28961371	28982620
Gm08	28990442	28995682	28990442	28991145	28994962	28995682	95	---	---	---	---	28994796	28994812	+	70	28990449	28995680
Gm08	29048510	29068272	29048520	29050093	29066706	29068268	97	29048504	29048509	29068273	29068278	29050142	29050208	-	77	29048521	29068267
Gm08	29068752	29085500	29068752	29070405	29083851	29085500	97	---	---	---	---	29071034	29071052	-	84	29068752	29085498
Gm08	29095555	29103989	29095555	29095974	29103570	29103989	95	---	---	---	---	29103280	29103305	+	96	29095560	29103985
Gm08	29106878	29110021	29106878	29107430	29109492	29110021	91	---	---	---	---	29109389	29109433	+	75	29106879	29110019
Gm08	29136479	29145286	29136479	29136623	29145142	29145286	86	---	---	---	---	29136968	29136996	-	82	---	---
Gm08	29168504	29173344	29168513	29168881	29172962	29173329	98	29168499	29168503	29173345	29173349	29172778	29172799	+	72	29168513	29173336
Gm08	29183285	29203617	29183285	29184951	29201974	29203616	96	29183280	29183284	29203618	29203622	29201901	29201919	+	78	29183285	29203616
Gm08	29257931	29279551	29257943	29259614	29277858	29279548	98	29257925	29257930	29279552	29279557	29260440	29260460	-	71	29257933	29279546
Gm08	29285193	29290691	29285195	29286169	29289730	29290691	95	29285188	29285192	29290692	29290696	29286235	29286290	-	82	29285195	29290689
Gm08	29293228	29303506	29293228	29294370	29302364	29303506	98	---	---	---	---	29294727	29294748	-	77	29293229	29303504
Gm08	29306895	29316927	29306904	29308285	29315527	29316922	90	29306890	29306894	29316928	29316932	29308430	29308450	-	76	29306902	29316922
Gm08	29318585	29336997	29318585	29320398	29335130	29336997	96	---	---	---	---	29334444	29334459	+	81	---	---
Gm08	29346188	29348728	29346188	29346502	29348409	29348728	92	---	---	---	---	---	---	0	--	---	---
Gm08	29350899	29355843	29350904	29351150	29355585	29355832	95	29350893	29350898	29355844	29355849	29355363	29355376	+	78	29350908	29355834
Gm08	29364111	29366895	29364111	29364438	29366561	29366895	89	---	---	---	---	---	---	0	--	29364112	29366885
Gm08	29380043	29398349	29380043	29380538	29397857	29398349	96	---	---	---	---	29397037	29397061	+	76	29380046	29398346
Gm08	29380652	29400314	29380652	29382281	29398770	29400314	88	---	---	---	---	29398432	29398451	+	80	29380664	29400311
Gm08	29380750	29400314	29380750	29382281	29398868	29400314	89	---	---	---	---	29398432	29398451	+	80	29380758	29400311
Gm08	29405715	29415806	29405715	29406102	29415418	29415806	94	---	---	---	---	29415307	29415343	+	70	---	---
Gm08	29437101	29441487	29437101	29437507	29441081	29441487	98	---	---	---	---	29440929	29440953	+	84	---	---
Gm08	29443071	29456108	29443071	29444689	29454482	29456108	90	---	---	---	---	29454123	29454140	+	94	29443071	29456105
Gm08	29479563	29492391	29479577	29480688	29491267	29492376	86	29479558	29479562	29492392	29492396	29480742	29480814	-	76	29479573	29492385
Gm08	29503778	29518388	29503778	29506067	29516175	29518388	87	---	---	---	---	29515904	29515926	+	73	29503778	29518386
Gm08	29533331	29548809	29533341	29535004	29547151	29548795	98	29533326	29533330	29548810	29548814	29546593	29546608	+	75	29533339	29548808
Gm08	29559235	29569501	29559235	29560380	29568355	29569501	97	---	---	---	---	29560725	29560745	-	76	---	---
Gm08	29575704	29596019	29575704	29576748	29594975	29596019	95	---	---	---	---	29594101	29594124	+	70	---	---
Gm08	29580095	29585491	29580095	29581002	29584586	29585491	95	---	---	---	---	29584434	29584453	+	70	29580095	29585489
Gm08	29597233	29618236	29597237	29598876	29616557	29618225	96	29597228	29597232	29618237	29618241	29615703	29615723	+	71	29597235	29618226
Gm08	29626604	29636667	29626604	29627687	29635560	29636667	94	---	---	---	---	29635311	29635341	+	74	29626605	29636665
Gm08	29653889	29656240	29653900	29654066	29656074	29656238	91	29653884	29653888	29656241	29656245	29654144	29654157	-	85	29653891	29656229
Gm08	29673709	29687525	29673709	29673899	29687335	29687525	96	---	---	---	---	29686663	29686719	+	71	---	---
Gm08	29696466	29704559	29696478	29696820	29704208	29704546	87	29696460	29696465	29704560	29704565	29703838	29703861	+	75	29696484	29704546
Gm08	29731676	29746969	29731676	29732245	29746387	29746969	87	---	---	---	---	29745855	29745878	+	83	29731677	29746961
Gm08	29771624	29783357	29771624	29773157	29781844	29783357	91	---	---	---	---	29781678	29781699	+	72	---	---
Gm08	29783860	29789592	29783868	29784973	29788481	29789592	92	29783855	29783859	29789593	29789597	29788382	29788413	+	75	29783865	29789590
Gm08	29796139	29801001	29796139	29797074	29800027	29801001	91	---	---	---	---	29797081	29797149	-	82	29796139	29800989
Gm08	29801749	29817960	29801758	29802368	29817338	29817950	89	29801744	29801748	29817961	29817965	29816985	29817036	+	76	---	---
Gm08	29803920	29819444	29803924	29804855	29818516	29819444	92	29803915	29803919	29819445	29819449	29817833	29817858	+	76	---	---
Gm08	29824369	29844184	29824369	29825924	29842630	29844184	94	---	---	---	---	29842508	29842575	+	77	29824369	29844181
Gm08	29887780	29902914	29887780	29889271	29901344	29902914	92	---	---	---	---	29901222	29901291	+	78	29887782	29902912
Gm08	29910030	29919854	29910030	29911207	29918677	29919854	99	---	---	---	---	29918385	29918421	+	70	29910030	29919852
Gm08	29933029	29943080	29933029	29934275	29941865	29943080	89	---	---	---	---	29941528	29941549	+	86	29933029	29943073
Gm08	29944540	29961902	29944551	29944804	29961647	29961900	93	29944531	29944539	29961903	29961911	29945333	29945371	-	76	29944541	29961897
Gm08	29951101	29958179	29951106	29952353	29956893	29958179	91	29951096	29951100	29958180	29958184	29952563	29952579	-	82	---	---
Gm08	29951926	29958008	29951930	29952174	29957754	29957998	94	29951921	29951925	29958009	29958013	29952417	29952453	-	70	---	---
Gm08	29970577	29979690	29970577	29971855	29978413	29979690	96	---	---	---	---	29972136	29972168	-	78	29970579	29979684
Gm08	29991786	30002254	29991786	29992937	30001073	30002254	92	---	---	---	---	30000693	30000732	+	70	29991786	30002249
Gm08	30011675	30020889	30011675	30012769	30019796	30020889	98	---	---	---	---	30019631	30019649	+	89	30011675	30020887
Gm08	30040075	30044286	30040075	30041083	30043276	30044286	90	---	---	---	---	30043187	30043216	+	76	30040079	30044283
Gm08	30050886	30060612	30050886	30051970	30059529	30060612	90	---	---	---	---	30052091	30052122	-	78	30050894	30060610
Gm08	30095579	30100105	30095579	30096088	30099593	30100105	89	---	---	---	---	30096170	30096264	-	72	30095579	30100103
Gm08	30104567	30108186	30104567	30104960	30107810	30108186	88	---	---	---	---	---	---	0	--	---	---
Gm08	30124802	30127944	30124802	30125308	30127425	30127944	85	---	---	---	---	30127319	30127365	+	74	30124802	30127942
Gm08	30131973	30136789	30131973	30132356	30136406	30136789	95	---	---	---	---	30132416	30132429	-	78	30131974	30136782
Gm08	30155906	30170772	30155906	30156137	30170537	30170772	93	30155900	30155905	30170773	30170778	30156663	30156684	-	86	30155911	30170765
Gm08	30173516	30176349	30173516	30173972	30175894	30176349	97	---	---	---	---	30173977	30174004	-	75	30173520	30176348
Gm08	30180028	30185130	30180028	30182317	30182566	30185130	86	---	---	---	---	30182544	30182564	+	76	---	---
Gm08	30195760	30214979	30195760	30196249	30214488	30214979	96	---	---	---	---	30213576	30213622	+	74	---	---
Gm08	30219023	30232785	30219028	30219505	30232264	30232773	85	30219018	30219022	30232786	30232790	30220122	30220143	-	81	30219025	30232775
Gm08	30219028	30232951	30219028	30219683	30232264	30232951	85	---	---	---	---	30220122	30220144	-	82	30219029	30232942
Gm08	30226896	30246152	30226905	30227265	30245786	30246145	94	30226891	30226895	30246153	30246157	30244950	30244977	+	75	30226900	30246143
Gm08	30230060	30234677	30230060	30231032	30233705	30234677	95	---	---	---	---	30233581	30233637	+	82	30230060	30234661
Gm08	30248867	30261009	30248867	30249127	30260745	30261009	90	---	---	---	---	30249679	30249703	-	84	---	---
Gm08	30266758	30282023	30266765	30267388	30281399	30282009	90	30266752	30266757	30282024	30282029	30267871	30267892	-	81	30266767	30282011
Gm08	30322856	30329656	30322856	30323940	30328561	30329656	96	---	---	---	---	30328438	30328506	+	78	30322856	30329650
Gm08	30342841	30350379	30342852	30343098	30350128	30350373	97	30342835	30342840	30350380	30350385	30350104	30350118	+	86	30342858	30350377
Gm08	30352971	30368706	30352976	30354573	30367088	30368692	96	30352966	30352970	30368707	30368711	30366611	30366644	+	73	30352976	30368690
Gm08	30369172	30375692	30369172	30371334	30373544	30375692	93	---	---	---	---	30373433	30373463	+	77	---	---
Gm08	30371485	30376867	30371485	30372458	30375867	30376867	90	---	---	---	---	30375714	30375730	+	82	30371492	30376856
Gm08	30394478	30414947	30394478	30395988	30413514	30414947	88	---	---	---	---	30412944	30412984	+	90	---	---
Gm08	30417428	30432075	30417428	30421787	30427661	30432075	91	---	---	---	---	30427388	30427407	+	85	30417429	30432069
Gm08	30432053	30451167	30432067	30432725	30450513	30451158	94	30432047	30432052	30451168	30451173	30449630	30449663	+	79	---	---
Gm08	30507118	30522730	30507126	30508546	30521259	30522720	89	30507113	30507117	30522731	30522735	30520698	30520725	+	75	---	---
Gm08	30528228	30542400	30528228	30529639	30540989	30542400	97	---	---	---	---	30530083	30530116	-	73	30528234	30542398
Gm08	30573458	30578987	30573458	30574420	30578025	30578987	98	---	---	---	---	30577910	30577957	+	79	30573461	30578985
Gm08	30579255	30595729	30579255	30580869	30594156	30595729	94	---	---	---	---	30593563	30593578	+	75	30579258	30595726
Gm08	30594647	30605939	30594647	30595729	30604811	30605939	87	---	---	---	---	30595991	30596030	-	72	30594657	30605936
Gm08	30604002	30622777	30604016	30605918	30620873	30622775	99	30603996	30604001	30622778	30622783	30620154	30620168	+	80	30604014	30622763
Gm08	30623632	30644218	30623632	30623892	30643959	30644218	92	---	---	---	---	30642955	30642969	+	73	---	---
Gm08	30654635	30671740	30654635	30655357	30670989	30671740	89	---	---	---	---	30655669	30655683	-	86	30654642	30671738
Gm08	30674615	30684210	30674615	30674755	30684071	30684210	95	---	---	---	---	30683709	30683726	+	77	---	---
Gm08	30677619	30682777	30677619	30678786	30681555	30682777	94	---	---	---	---	30678873	30678888	-	75	30677619	30682775
Gm08	30677887	30682286	30677887	30678346	30681827	30682286	99	---	---	---	---	30681687	30681699	+	100	---	---
Gm08	30702959	30721756	30702972	30703780	30720938	30721747	98	30702954	30702958	30721757	30721761	30720226	30720254	+	75	---	---
Gm08	30718017	30724248	30718017	30718321	30723958	30724248	85	---	---	---	---	30718483	30718530	-	79	30718029	30724243
Gm08	30719933	30734415	30719933	30720095	30734252	30734415	91	---	---	---	---	30720764	30720803	-	75	30719936	30734414
Gm08	30735434	30740801	30735434	30736346	30739916	30740801	94	---	---	---	---	30739771	30739790	+	70	30735439	30740799
Gm08	30754948	30774186	30754948	30756695	30772439	30774186	95	---	---	---	---	30771941	30771980	+	70	30754948	30774184
Gm08	30784224	30790006	30784235	30785428	30788801	30789995	98	30784219	30784223	30790007	30790011	30785452	30785480	-	72	30784235	30790001
Gm08	30790421	30811457	30790421	30791202	30810685	30811451	88	30790416	30790420	30811458	30811462	30791929	30791946	-	77	30790422	30811449
Gm08	30791361	30809638	30791361	30792404	30808556	30809638	90	---	---	---	---	30807849	30807925	+	87	30791361	30809635
Gm08	30836333	30843153	30836347	30838023	30841484	30843153	91	30836327	30836332	30843154	30843159	30838120	30838131	-	83	30836348	30843150
Gm08	30903059	30907528	30903071	30903663	30906933	30907524	88	30903054	30903058	30907529	30907533	30906822	30906848	+	74	---	---
Gm08	30921183	30933548	30921183	30921295	30933438	30933548	87	---	---	---	---	30921678	30921696	-	73	30921188	30933543
Gm08	30944666	30954392	30944666	30945773	30953285	30954392	99	---	---	---	---	30953067	30953110	+	77	30944667	30954389
Gm08	30963233	30979737	30963238	30964718	30978251	30979736	96	30963226	30963232	30979738	30979744	30965356	30965375	-	80	30963240	30979725
Gm08	30984514	31000969	30984514	30986166	30999316	31000969	99	---	---	---	---	30998666	30998688	+	86	30984516	31000966
Gm08	31010422	31013752	31010422	31011176	31013000	31013752	93	---	---	---	---	---	---	0	--	31010424	31013751
Gm08	31013873	31020366	31013873	31014847	31019392	31020366	96	---	---	---	---	31019192	31019214	+	78	31013873	31020363
Gm08	31023674	31029764	31023677	31025035	31028393	31029752	92	31023667	31023673	31029765	31029771	31028230	31028250	+	80	---	---
Gm08	31043690	31061249	31043690	31045579	31059335	31061249	97	---	---	---	---	31058649	31058664	+	81	31043690	31061247
Gm08	31069939	31076192	31069948	31070367	31075770	31076189	97	31069934	31069938	31076193	31076197	31075499	31075518	+	75	---	---
Gm08	31069948	31076470	31069948	31070649	31075770	31076470	96	---	---	---	---	31070756	31070846	-	71	31069957	31076468
Gm08	31074278	31083058	31074284	31074669	31082668	31083053	94	31074273	31074277	31083059	31083063	31074928	31074954	-	70	31074281	31083047
Gm08	31117244	31127124	31117244	31118417	31125951	31127124	99	---	---	---	---	31125659	31125695	+	70	31117244	31127122
Gm08	31158539	31172817	31158539	31158923	31172434	31172817	86	---	---	---	---	31159413	31159429	-	70	31158548	31172813
Gm08	31174813	31193680	31174817	31176430	31192102	31193672	91	31174804	31174812	31193681	31193689	31191339	31191351	+	92	31174817	31193669
Gm08	31195024	31203138	31195024	31196162	31202019	31203138	90	---	---	---	---	31201988	31202005	+	77	31195025	31203136
Gm08	31255978	31272383	31255978	31256862	31271490	31272383	92	---	---	---	---	31270813	31270846	+	79	---	---
Gm08	31292375	31309520	31292375	31294320	31307556	31309520	98	---	---	---	---	31306906	31306924	+	84	31292375	31309518
Gm08	31324127	31328895	31324127	31324565	31328446	31328895	86	---	---	---	---	31324603	31324628	-	92	---	---
Gm08	31348926	31353364	31348933	31349290	31353007	31353364	86	31348920	31348925	31353365	31353370	31349338	31349359	-	77	---	---
Gm08	31354029	31361427	31354029	31354640	31360817	31361427	89	---	---	---	---	31360508	31360558	+	88	---	---
Gm08	31356883	31359812	31356883	31357466	31359228	31359812	93	---	---	---	---	31359128	31359139	+	75	---	---
Gm08	31364240	31375861	31364240	31364714	31375386	31375861	89	---	---	---	---	31365129	31365155	-	92	31364244	31375842
Gm08	31368492	31372818	31368495	31368880	31372425	31372810	97	31368484	31368491	31372819	31372826	31368933	31368949	-	82	31368495	31372815
Gm08	31383124	31396521	31383124	31384073	31395551	31396521	89	---	---	---	---	31384533	31384574	-	78	---	---
Gm08	31388821	31395551	31388821	31389583	31394789	31395551	96	---	---	---	---	31394578	31394589	+	75	---	---
Gm08	31417489	31428929	31417489	31418466	31427951	31428929	97	---	---	---	---	31427476	31427496	+	71	31417489	31428927
Gm08	31435207	31441450	31435207	31435559	31441104	31441450	95	---	---	---	---	31441081	31441101	+	80	31435209	31441448
Gm08	31455843	31465076	31455852	31456409	31464510	31465066	90	31455837	31455842	31465077	31465082	31464450	31464501	+	71	31455845	31465064
Gm08	31467588	31479589	31467588	31471215	31475959	31479589	99	---	---	---	---	31475721	31475742	+	77	31467590	31479586
Gm08	31493801	31513851	31493801	31495454	31512207	31513851	96	---	---	---	---	31496215	31496241	-	70	31493801	31513850
Gm08	31516098	31518860	31516098	31516735	31518217	31518860	86	---	---	---	---	31518144	31518180	+	70	31516101	31518858
Gm08	31520220	31526974	31520234	31520733	31526466	31526965	97	31520214	31520219	31526975	31526980	31526182	31526217	+	72	31520225	31526965
Gm08	31521700	31529939	31521709	31522148	31529491	31529930	95	31521690	31521699	31529940	31529949	31529137	31529155	+	73	31521705	31529928
Gm08	31533392	31546169	31533401	31534972	31544593	31546164	86	31533387	31533391	31546170	31546174	31544173	31544189	+	88	---	---
Gm08	31559617	31580728	31559617	31563754	31576697	31580728	88	---	---	---	---	31564269	31564289	-	85	31559627	31580710
Gm08	31590459	31599133	31590459	31591071	31598521	31599133	98	---	---	---	---	31598355	31598384	+	90	---	---
Gm08	31620592	31636771	31620592	31622262	31635101	31636771	99	---	---	---	---	31622887	31622904	-	83	31620592	31636768
Gm08	31649658	31668194	31649658	31650736	31667101	31668194	89	---	---	---	---	31651367	31651404	-	71	---	---
Gm08	31661001	31670062	31661001	31662877	31668189	31670062	88	---	---	---	---	31668048	31668066	+	89	31661005	31670058
Gm08	31666903	31671156	31666903	31667518	31670539	31671156	96	---	---	---	---	31667603	31667652	-	84	---	---
Gm08	31672949	31678646	31672949	31673927	31677686	31678646	89	---	---	---	---	31677584	31677657	+	77	31672949	31678643
Gm08	31726350	31734875	31726363	31727446	31733793	31734875	97	31726345	31726349	31734876	31734880	31727646	31727660	-	86	31726368	31734873
Gm08	31747374	31755572	31747377	31748527	31754425	31755571	98	31747367	31747373	31755573	31755579	31754132	31754146	+	80	---	---
Gm08	31776975	31782174	31776980	31777885	31781271	31782167	93	31776970	31776974	31782175	31782179	31781121	31781140	+	70	31776980	31782168
Gm08	31786316	31795178	31786318	31786792	31794697	31795168	93	31786311	31786315	31795179	31795183	31786974	31786989	-	75	---	---
Gm08	31798839	31804890	31798839	31799525	31804222	31804890	94	---	---	---	---	31799665	31799697	-	84	31798854	31804887
Gm08	31835750	31839713	31835750	31837596	31837869	31839713	86	---	---	---	---	31837783	31837826	+	72	31835750	31839704
Gm08	31841725	31863576	31841725	31842093	31863212	31863576	90	---	---	---	---	31862245	31862335	+	73	---	---
Gm08	31892862	31914335	31892870	31894544	31912679	31914334	98	31892856	31892861	31914336	31914341	31895372	31895392	-	71	31892872	31914331
Gm08	31926525	31941345	31926525	31927531	31940318	31941345	92	---	---	---	---	31939737	31939815	+	77	---	---
Gm08	31946956	31957169	31946956	31947972	31956135	31957169	97	---	---	---	---	31948011	31948034	-	75	---	---
Gm08	31980279	31991813	31980279	31983696	31988329	31991813	96	---	---	---	---	31983850	31983866	-	88	31980283	31991811
Gm08	31997539	32007365	31997539	31998718	32006186	32007365	99	---	---	---	---	32005896	32005932	+	70	31997541	32007363
Gm08	32030676	32039155	32030676	32031653	32038178	32039155	99	---	---	---	---	32037892	32037920	+	72	32030677	32039153
Gm08	32044744	32050114	32044744	32045652	32049206	32050114	99	---	---	---	---	32045696	32045765	-	85	32044744	32050112
Gm08	32065824	32079953	32065824	32066727	32079047	32079953	87	---	---	---	---	32067202	32067234	-	78	---	---
Gm08	32069911	32072728	32069911	32070548	32072117	32072728	89	---	---	---	---	32072048	32072069	+	77	---	---
Gm08	32073810	32090031	32073814	32075426	32088493	32090030	89	32073804	32073809	32090032	32090037	32075480	32075552	-	76	32073811	32090028
Gm08	32102735	32122789	32102735	32104639	32120885	32122789	99	---	---	---	---	32105391	32105403	-	84	32102735	32122788
Gm08	32131029	32136012	32131029	32131646	32135393	32136012	86	---	---	---	---	32135232	32135256	+	84	32131040	32136007
Gm08	32139838	32149117	32139843	32140941	32148007	32149106	99	32139833	32139837	32149118	32149122	32147825	32147853	+	86	32139849	32149104
Gm08	32156518	32174194	32156518	32158552	32172135	32174194	97	---	---	---	---	32171486	32171504	+	84	32156524	32174192
Gm08	32176749	32191249	32176749	32178452	32189461	32191249	85	---	---	---	---	32189010	32189026	+	76	---	---
Gm08	32177429	32191239	32177429	32178442	32190226	32191239	96	---	---	---	---	32190109	32190171	+	76	---	---
Gm08	32220590	32231034	32220590	32220979	32230644	32231034	92	---	---	---	---	32221406	32221455	-	82	---	---
Gm08	32229399	32238887	32229401	32230348	32238026	32238883	85	32229393	32229398	32238888	32238893	32237767	32237783	+	70	---	---
Gm08	32232625	32247519	32232625	32236671	32243395	32247519	92	---	---	---	---	32236982	32237006	-	80	---	---
Gm08	32239087	32244342	32239099	32239650	32243786	32244340	94	32239080	32239086	32244343	32244349	32239824	32239857	-	70	32239096	32244335
Gm08	32242115	32248546	32242115	32243165	32247495	32248546	96	---	---	---	---	32243283	32243296	-	78	---	---
Gm08	32256785	32270050	32256787	32258519	32268319	32270050	96	32256780	32256784	32270051	32270055	32268074	32268095	+	77	---	---
Gm08	32257144	32269749	32257144	32258218	32268675	32269749	96	---	---	---	---	32258650	32258667	-	77	32257155	32269745
Gm08	32262779	32268293	32262779	32263627	32267452	32268293	93	---	---	---	---	32263771	32263789	-	73	32262785	32268289
Gm08	32263019	32268008	32263019	32263342	32267690	32268008	93	---	---	---	---	32263543	32263560	-	77	---	---
Gm08	32281533	32287413	32281533	32282749	32286203	32287413	94	---	---	---	---	32282805	32282823	-	73	32281534	32287403
Gm08	32286187	32295549	32286187	32288685	32293044	32295549	94	---	---	---	---	32288793	32288832	-	82	32286192	32295547
Gm08	32286577	32294883	32286577	32288018	32293439	32294883	95	---	---	---	---	32288026	32288045	-	70	32286583	32294876
Gm08	32298942	32317328	32298942	32300457	32315802	32317328	97	---	---	---	---	32301128	32301153	-	84	---	---
Gm08	32319780	32327686	32319780	32320901	32326566	32327686	98	---	---	---	---	32321108	32321134	-	81	---	---
Gm08	32333992	32345587	32333992	32334783	32344797	32345587	98	---	---	---	---	32344323	32344342	+	80	---	---
Gm08	32354468	32371365	32354468	32357599	32368245	32371365	95	---	---	---	---	32358094	32358111	-	77	32354476	32371351
Gm08	32360637	32367865	32360651	32363168	32365296	32367850	95	32360632	32360636	32367866	32367870	---	---	0	--	---	---
Gm08	32360809	32367540	32360809	32362857	32365454	32367540	94	32360802	32360808	32367541	32367547	32362958	32362979	-	77	---	---
Gm08	32385054	32399569	32385054	32386178	32398418	32399569	92	---	---	---	---	32386757	32386771	-	86	32385055	32399564
Gm08	32386237	32397484	32386246	32388780	32395065	32397479	90	32386232	32386236	32397485	32397489	32394843	32394860	+	77	---	---
Gm08	32386246	32396182	32386246	32387427	32395065	32396182	89	---	---	---	---	32387755	32387808	-	74	32386263	32396180
Gm08	32393958	32412905	32393958	32395770	32411082	32412905	95	---	---	---	---	32396503	32396536	-	88	---	---
Gm08	32395921	32414210	32395921	32397007	32413122	32414210	96	---	---	---	---	32412460	32412487	+	71	---	---
Gm08	32399740	32411084	32399740	32400848	32409976	32411084	94	---	---	---	---	32409583	32409604	+	77	---	---
Gm08	32420829	32440985	32420829	32422977	32438806	32440985	92	---	---	---	---	32423713	32423735	-	73	32420829	32440982
Gm08	32448938	32455253	32448938	32449574	32454617	32455253	99	---	---	---	---	32449728	32449757	-	90	32448954	32455251
Gm08	32462274	32482088	32462274	32463893	32480442	32482088	95	---	---	---	---	32464004	32464018	-	73	32462276	32482087
Gm08	32499228	32503266	32499228	32499894	32502600	32503266	94	---	---	---	---	32499995	32500012	-	100	32499244	32503261
Gm08	32500052	32507417	32500052	32500993	32506492	32507417	92	---	---	---	---	32506410	32506428	+	84	---	---
Gm08	32500445	32507222	32500445	32500797	32506887	32507222	88	---	---	---	---	32506617	32506633	+	76	32500445	32507220
Gm08	32501372	32508682	32501372	32502590	32507468	32508682	95	---	---	---	---	32502621	32502633	-	84	32501377	32508673
Gm08	32501374	32508670	32501374	32502578	32507470	32508670	95	---	---	---	---	32502621	32502633	-	84	32501377	32508662
Gm08	32503294	32506336	32503294	32503747	32505879	32506336	91	---	---	---	---	32503813	32503854	-	78	32503310	32506331
Gm08	32530824	32540739	32530834	32531726	32539824	32540726	92	32530819	32530823	32540740	32540744	32539514	32539528	+	80	---	---
Gm08	32575137	32593266	32575137	32576779	32591619	32593266	98	---	---	---	---	32577490	32577504	-	80	32575137	32593264
Gm08	32593649	32608738	32593649	32594453	32607829	32608738	85	---	---	---	---	32607413	32607448	+	75	32593649	32608736
Gm08	32594531	32604360	32594531	32595682	32603209	32604360	99	---	---	---	---	32602917	32602953	+	70	32594531	32604352
Gm08	32629522	32634612	32629522	32629869	32634264	32634602	94	32629517	32629521	32634613	32634617	32629957	32629977	-	76	32629522	32634611
Gm08	32685021	32690131	32685021	32685826	32689366	32690131	91	32685012	32685020	32690132	32690140	32689252	32689310	+	83	---	---
Gm08	32733102	32739053	32733117	32733478	32738694	32739053	93	32733097	32733101	32739054	32739058	32738627	32738662	+	75	---	---
Gm08	32769602	32777980	32769602	32769778	32777806	32777980	90	---	---	---	---	32770058	32770078	-	85	32769608	32777970
Gm08	32810374	32820221	32810384	32810840	32819742	32820218	87	32810369	32810373	32820222	32820226	32811064	32811109	-	73	---	---
Gm08	32854243	32864537	32854243	32855391	32863391	32864537	98	---	---	---	---	32862992	32863025	+	73	32854243	32864535
Gm08	32872025	32874665	32872039	32872313	32874387	32874661	90	32872020	32872024	32874666	32874670	32872372	32872385	-	78	32872040	32874662
Gm08	32897735	32904770	32897735	32898233	32904274	32904770	89	---	---	---	---	32904140	32904196	+	80	32897740	32904765
Gm08	32910327	32915854	32910327	32911292	32914889	32915854	98	---	---	---	---	32911358	32911405	-	77	32910327	32915851
Gm08	32920986	32924293	32920986	32921292	32923989	32924293	93	---	---	---	---	32921411	32921427	-	70	32921002	32924289
Gm08	32927870	32944949	32927870	32928116	32944699	32944949	88	---	---	---	---	32928841	32928876	-	72	32927878	32944943
Gm08	32937502	32942904	32937502	32938412	32941992	32942904	97	---	---	---	---	32938444	32938523	-	81	32937504	32942901
Gm08	32968690	32986133	32968698	32969174	32985642	32986118	85	32968685	32968689	32986134	32986138	32969806	32969828	-	86	---	---
Gm08	32975098	32980168	32975098	32975660	32979611	32980168	90	---	---	---	---	32975724	32975775	-	73	32975105	32980165
Gm08	33007956	33025470	33007966	33008952	33024510	33025469	87	33007951	33007955	33025471	33025475	33009608	33009628	-	76	33007961	33025455
Gm08	33011644	33016176	33011644	33012141	33015678	33016176	96	---	---	---	---	33012260	33012318	-	72	33011658	33016166
Gm08	33033387	33042456	33033387	33034492	33041350	33042456	97	---	---	---	---	33041127	33041141	+	86	33033390	33042437
Gm08	33050854	33068944	33050855	33052401	33067323	33068930	92	33050849	33050853	33068945	33068949	33052454	33052527	-	77	33050855	33068930
Gm08	33079789	33090083	33079802	33080979	33088908	33090071	95	33079783	33079788	33090084	33090089	33088615	33088629	+	80	33079803	33090082
Gm08	33090211	33097028	33090211	33091902	33095335	33097028	98	---	---	---	---	33092042	33092073	-	87	33090211	33097025
Gm08	33100481	33110888	33100481	33101656	33109718	33110888	97	---	---	---	---	33109331	33109351	+	76	33100482	33110886
Gm08	33120893	33125911	33120893	33121574	33125230	33125911	94	---	---	---	---	33125053	33125066	+	78	---	---
Gm08	33158059	33168414	33158059	33159203	33167273	33168414	97	---	---	---	---	33159571	33159588	-	72	33158059	33168412
Gm08	33158434	33167872	33158434	33158659	33167647	33167872	98	---	---	---	---	33167242	33167269	+	78	---	---
Gm08	33171260	33185248	33171260	33173760	33182763	33185248	89	---	---	---	---	33182312	33182333	+	81	---	---
Gm08	33175685	33186599	33175685	33176651	33185644	33186599	90	---	---	---	---	33176767	33176779	-	76	33175694	33186591
Gm08	33175685	33186710	33175685	33176754	33185644	33186702	89	33175679	33175684	33186711	33186716	33177100	33177112	-	76	33175694	33186705
Gm08	33180043	33196661	33180043	33181052	33195685	33196661	87	---	---	---	---	33181099	33181129	-	74	---	---
Gm08	33180256	33196330	33180261	33180685	33195901	33196325	90	33180251	33180255	33196331	33196335	33181099	33181129	-	74	33180264	33196328
Gm08	33187545	33194700	33187545	33189274	33192985	33194700	96	---	---	---	---	33189417	33189448	-	84	33187545	33194698
Gm08	33205207	33213565	33205207	33206296	33212472	33213565	98	---	---	---	---	33212301	33212329	+	86	33205207	33213563
Gm08	33240186	33260261	33240186	33241870	33258579	33260261	98	---	---	---	---	33257744	33257757	+	78	33240191	33260259
Gm08	33270087	33291829	33270087	33270561	33291375	33291829	85	---	---	---	---	33290445	33290516	+	73	33270104	33291827
Gm08	33277498	33287410	33277510	33278917	33286010	33287396	92	33277493	33277497	33287411	33287415	33279243	33279265	-	73	33277501	33287406
Gm08	33291816	33299404	33291828	33292144	33299084	33299401	90	33291811	33291815	33299405	33299409	33292213	33292314	-	72	33291830	33299400
Gm08	33299997	33311396	33300001	33300394	33310998	33311392	88	33299991	33299996	33311397	33311402	33310639	33310658	+	75	33300004	33311394
Gm08	33319121	33324663	33319121	33319414	33324378	33324663	88	---	---	---	---	33324195	33324209	+	86	33319125	33324658
Gm08	33345565	33363804	33345565	33347215	33362155	33363804	98	---	---	---	---	33347906	33347921	-	81	---	---
Gm08	33401784	33418013	33401784	33403440	33416357	33418013	98	---	---	---	---	33415711	33415731	+	80	33401789	33418011
Gm08	33436429	33453522	33436443	33437105	33452846	33453512	94	33436424	33436428	33453523	33453527	33452412	33452484	+	76	---	---
Gm08	33472141	33486502	33472141	33474320	33484373	33486502	91	---	---	---	---	33484221	33484287	+	77	---	---
Gm08	33492598	33498136	33492598	33493561	33497173	33498136	99	---	---	---	---	33493628	33493675	-	81	33492598	33498134
Gm08	33507644	33512297	33507644	33508005	33511936	33512297	97	---	---	---	---	33511811	33511851	+	70	33507647	33512296
Gm08	33527744	33537589	33527746	33528923	33536402	33537578	99	33527739	33527743	33537590	33537594	33529178	33529214	-	70	33527746	33537578
Gm08	33547635	33561846	33547640	33549956	33559485	33561838	92	33547629	33547634	33561847	33561852	33559192	33559211	+	85	33547642	33561841
Gm08	33548465	33561035	33548465	33549169	33560328	33561035	91	---	---	---	---	33549613	33549631	-	89	---	---
Gm08	33556222	33569509	33556222	33556361	33569368	33569509	86	---	---	---	---	33556670	33556685	-	75	---	---
Gm08	33557276	33562806	33557276	33558239	33561843	33562806	99	---	---	---	---	33561728	33561775	+	81	33557276	33562804
Gm08	33584569	33588039	33584569	33585134	33587443	33588039	85	---	---	---	---	33585197	33585215	-	73	---	---
Gm08	33621313	33624619	33621313	33621507	33624427	33624619	93	---	---	---	---	33624356	33624402	+	82	33621316	33624605
Gm08	33641465	33647225	33641475	33642669	33645997	33647219	93	33641460	33641464	33647226	33647230	33642671	33642699	-	79	33641470	33647217
Gm08	33648102	33655323	33648111	33650505	33652913	33655312	95	33648097	33648101	33655324	33655328	33652792	33652818	+	85	33648106	33655310
Gm08	33669894	33676557	33669894	33671503	33674998	33676557	92	---	---	---	---	33674823	33674848	+	84	33669894	33676554
Gm08	33677285	33681528	33677288	33677449	33681364	33681527	93	33677279	33677284	33681529	33681534	33681175	33681188	+	85	33677288	33681522
Gm08	33711990	33722581	33711990	33713163	33721408	33722581	99	---	---	---	---	33713544	33713563	-	70	33711990	33722579
Gm08	33754570	33763783	33754570	33755662	33762670	33763783	96	---	---	---	---	33755806	33755833	-	89	33754570	33763781
Gm08	33779322	33797697	33779322	33779904	33797134	33797697	90	---	---	---	---	33780751	33780765	-	86	---	---
Gm08	33814331	33819186	33814331	33814569	33818936	33819186	90	---	---	---	---	33814757	33814787	-	77	33814334	33819181
Gm08	33825916	33830298	33825916	33826096	33830118	33830298	97	---	---	---	---	33826270	33826298	-	72	33825916	33830285
Gm08	33834597	33854998	33834597	33836271	33853324	33854998	99	---	---	---	---	33837095	33837124	-	73	33834598	33854994
Gm08	33855904	33874652	33855904	33857704	33872906	33874652	88	---	---	---	---	33872214	33872229	+	81	33855905	33874648
Gm08	33875433	33882607	33875433	33876556	33881484	33882607	93	---	---	---	---	33881321	33881335	+	86	33875433	33882605
Gm08	33905490	33915564	33905490	33906483	33914569	33915564	97	---	---	---	---	33906739	33906767	-	75	33905490	33915561
Gm08	33916504	33921882	33916504	33916985	33921399	33921880	95	33916498	33916503	33921883	33921888	33917155	33917168	-	100	33916504	33921881
Gm08	33954919	33971212	33954919	33955161	33970971	33971212	87	---	---	---	---	33970538	33970573	+	75	33954932	33971208
Gm08	33991775	33998247	33991775	33992738	33997280	33998247	97	---	---	---	---	33992916	33992938	-	78	33991775	33998245
Gm08	34013005	34020314	34013005	34014547	34018781	34020314	94	---	---	---	---	34014645	34014709	-	76	34013006	34020312
Gm08	34013270	34020180	34013270	34014413	34019047	34020180	93	---	---	---	---	34014581	34014597	-	82	---	---
Gm08	34030258	34037143	34030258	34031368	34036057	34037143	90	---	---	---	---	34035909	34035941	+	84	34030259	34037139
Gm08	34044206	34047006	34044208	34044388	34046823	34047003	93	34044199	34044205	34047007	34047013	34044466	34044481	-	87	34044221	34046987
Gm08	34094642	34098448	34094642	34095288	34097801	34098447	98	34094637	34094641	34098449	34098453	34095304	34095339	-	83	34094642	34098445
Gm08	34106768	34109120	34106768	34107013	34108875	34109120	86	---	---	---	---	34107075	34107113	-	76	---	---
Gm08	34159495	34165315	34159495	34159987	34164825	34165315	95	---	---	---	---	34164805	34164818	+	78	34159501	34165313
Gm08	34224744	34234407	34224744	34225857	34233294	34234407	99	---	---	---	---	34226032	34226078	-	74	34224748	34234405
Gm08	34234680	34240132	34234680	34235643	34239156	34240132	91	---	---	---	---	34235719	34235755	-	78	34234681	34240128
Gm08	34286276	34294719	34286276	34286701	34294282	34294719	88	---	---	---	---	34287053	34287080	-	78	34286280	34294715
Gm08	34332882	34337941	34332882	34334019	34336805	34337941	99	---	---	---	---	34334069	34334107	-	76	34332882	34337932
Gm08	34384288	34390457	34384288	34384943	34389803	34390457	92	---	---	---	---	34389560	34389571	+	75	34384288	34390446
Gm08	34421644	34433841	34421644	34422666	34432818	34433841	91	---	---	---	---	34432436	34432473	+	76	---	---
Gm08	34552218	34559154	34552225	34553178	34558203	34559154	96	34552212	34552217	34559155	34559160	34553357	34553378	-	77	34552219	34559152
Gm08	34564152	34580221	34564152	34565861	34578491	34580221	94	---	---	---	---	34577881	34577919	+	71	34564161	34580214
Gm08	34591241	34596611	34591241	34591488	34596364	34596611	95	---	---	---	---	34596195	34596213	+	78	34591252	34596609
Gm08	34623371	34633300	34623371	34624589	34632102	34633300	96	---	---	---	---	34631807	34631843	+	70	34623375	34633297
Gm08	34638478	34653251	34638478	34640308	34651439	34653251	95	---	---	---	---	34651072	34651114	+	72	---	---
Gm08	34663300	34666672	34663312	34664053	34665927	34666667	95	34663295	34663299	34666673	34666677	34665847	34665874	+	75	34663300	34666665
Gm08	34685159	34693432	34685159	34685511	34693083	34693432	86	---	---	---	---	34685568	34685587	-	70	---	---
Gm08	34694903	34699136	34694903	34695138	34698901	34699136	97	---	---	---	---	34695297	34695327	-	74	---	---
Gm08	34704422	34724042	34704422	34706474	34722002	34724042	85	---	---	---	---	34707142	34707157	-	81	34704422	34724041
Gm08	34751820	34766115	34751820	34753685	34764303	34766115	92	---	---	---	---	34763831	34763848	+	88	34751820	34766113
Gm08	34798957	34805650	34798966	34799549	34805055	34805648	89	34798952	34798956	34805651	34805655	34804809	34804828	+	70	34798963	34805648
Gm08	34829507	34844093	34829507	34829776	34843824	34844093	85	---	---	---	---	34830419	34830437	-	89	---	---
Gm08	34837948	34842408	34837948	34838201	34842161	34842408	94	---	---	---	---	34838385	34838399	-	73	34837957	34842398
Gm08	34866433	34872827	34866435	34866952	34872304	34872819	91	34866428	34866432	34872828	34872832	34872056	34872072	+	70	34866436	34872826
Gm08	34907817	34913110	34907817	34908670	34912269	34913110	90	---	---	---	---	34908715	34908782	-	80	34907827	34913108
Gm08	34916504	34931611	34916516	34918087	34930046	34931603	91	34916498	34916503	34931612	34931617	34918358	34918383	-	73	34916509	34931600
Gm08	34917121	34930987	34917121	34917461	34930646	34930987	95	---	---	---	---	34930022	34930052	+	74	---	---
Gm08	34932037	34934855	34932037	34932564	34934306	34934855	92	---	---	---	---	34932624	34932664	-	75	34932040	34934854
Gm08	34957923	34975790	34957925	34958933	34974768	34975789	92	34957918	34957922	34975791	34975795	34959634	34959676	-	76	34957925	34975782
Gm08	34987407	34992667	34987417	34987826	34992235	34992654	85	34987402	34987406	34992668	34992672	34992014	34992039	+	76	34987407	34992663
Gm08	35034429	35037254	35034429	35034923	35036757	35037254	88	---	---	---	---	35034925	35034943	-	84	---	---
Gm08	35061838	35067719	35061839	35061951	35067607	35067719	96	35061833	35061837	35067720	35067724	35067546	35067561	+	75	---	---
Gm08	35131819	35137946	35131833	35132330	35137438	35137936	90	35131813	35131818	35137947	35137952	35137200	35137361	+	77	35131833	35137935
Gm08	35151418	35156693	35151432	35152272	35155848	35156693	95	35151413	35151417	35156694	35156698	35152316	35152385	-	84	35151432	35156691
Gm08	35194903	35204089	35194903	35196010	35203037	35204089	93	---	---	---	---	35202852	35202865	+	100	35194904	35204085
Gm08	35226638	35245309	35226646	35227593	35244352	35245299	89	35226632	35226637	35245310	35245315	35243554	35243584	+	77	---	---
Gm08	35235005	35243182	35235010	35236056	35242164	35243181	91	35234999	35235004	35243183	35243188	35242016	35242040	+	92	---	---
Gm08	35251603	35272961	35251603	35252727	35271835	35272960	95	35251598	35251602	35272962	35272966	35253606	35253625	-	70	35251603	35272955
Gm08	35252920	35261241	35252920	35253785	35260373	35261236	96	35252915	35252919	35261242	35261246	35254087	35254115	-	72	35252921	35261238
Gm08	35262658	35268423	35262658	35264067	35266971	35268423	92	---	---	---	---	35264155	35264188	-	82	---	---
Gm08	35262855	35268381	35262855	35264011	35267168	35268381	93	---	---	---	---	35267088	35267104	+	94	---	---
Gm08	35290555	35295055	35290555	35291271	35294324	35295055	88	---	---	---	---	35291273	35291291	-	73	---	---
Gm08	35299123	35309056	35299123	35300336	35307843	35309056	99	---	---	---	---	35300596	35300653	-	70	35299123	35309054
Gm08	35322500	35327443	35322500	35323477	35326467	35327443	97	---	---	---	---	35323521	35323591	-	83	35322500	35327441
Gm08	35347566	35353195	35347566	35348146	35352613	35353195	94	---	---	---	---	35352390	35352430	+	82	35347567	35353191
Gm08	35353919	35358940	35353919	35354247	35358610	35358940	94	---	---	---	---	35358581	35358594	+	78	35353921	35358937
Gm08	35378468	35383122	35378473	35378755	35382827	35383109	97	35378463	35378467	35383123	35383127	35378808	35378855	-	70	35378469	35383112
Gm08	35430363	35443705	35430377	35430660	35443415	35443702	93	35430358	35430362	35443706	35443710	35442779	35442802	+	75	---	---
Gm08	35476972	35481611	35476972	35477416	35481167	35481611	92	---	---	---	---	35477519	35477544	-	76	35476981	35481608
Gm08	35508383	35515302	35508383	35508715	35514970	35515302	90	---	---	---	---	35514720	35514764	+	73	35508383	35515300
Gm08	35581892	35587293	35581905	35582889	35586313	35587289	90	35581887	35581891	35587294	35587298	35582917	35583003	-	75	35581895	35587289
Gm08	35588797	35594940	35588797	35589165	35594572	35594940	88	---	---	---	---	35589384	35589396	-	76	35588797	35594938
Gm08	35614000	35626290	35614013	35615338	35624943	35626280	95	35613994	35613999	35626291	35626296	35624528	35624556	+	72	---	---
Gm08	35628571	35631924	35628571	35628716	35631779	35631924	95	---	---	---	---	35628764	35628779	-	87	35628573	35631921
Gm08	35636385	35650519	35636389	35638188	35648750	35650518	88	35636380	35636384	35650520	35650524	35638687	35638703	-	70	35636389	35650516
Gm08	35703750	35717369	35703750	35703962	35717157	35717369	89	---	---	---	---	35704489	35704502	-	100	---	---
Gm08	35707724	35723283	35707727	35710182	35720821	35723279	87	35707719	35707723	35723284	35723288	35720352	35720376	+	76	---	---
Gm08	35708946	35722442	35708946	35709348	35722040	35722442	85	---	---	---	---	35721405	35721426	+	72	35708949	35722426
Gm08	35713826	35719495	35713826	35714388	35718932	35719495	89	---	---	---	---	35714561	35714573	-	84	---	---
Gm08	35718974	35727201	35718987	35719498	35726676	35727192	97	35718969	35718973	35727202	35727206	35726378	35726412	+	74	---	---
Gm08	35754998	35760764	35754998	35755675	35760142	35760764	88	---	---	---	---	35755828	35755844	-	70	35754999	35760761
Gm08	35872129	35891915	35872129	35873713	35890344	35891915	96	---	---	---	---	35873762	35873829	-	77	35872130	35891908
Gm08	35929518	35935449	35929518	35930637	35934330	35935449	98	---	---	---	---	35930691	35930716	-	76	35929518	35935447
Gm08	35964395	35979714	35964395	35965533	35978578	35979714	97	---	---	---	---	35966136	35966166	-	80	35964395	35979712
Gm08	35981846	35987721	35981846	35982658	35986909	35987721	96	---	---	---	---	35986696	35986713	+	72	35981849	35987711
Gm08	36014449	36019992	36014462	36015428	36019021	36019987	99	36014443	36014448	36019993	36019998	36015492	36015547	-	82	36014464	36019982
Gm08	36095882	36100434	36095896	36096078	36100247	36100429	94	36095877	36095881	36100435	36100439	36096145	36096181	-	81	36095897	36100430
Gm08	36106704	36125506	36106704	36108283	36123948	36125506	90	---	---	---	---	36123246	36123264	+	84	36106709	36125504
Gm08	36138137	36147330	36138149	36139258	36146230	36147324	97	36138132	36138136	36147331	36147335	36146015	36146029	+	86	36138149	36147320
Gm08	36151012	36156101	36151015	36151373	36155735	36156093	93	36151007	36151011	36156102	36156106	36151546	36151592	-	85	36151015	36156094
Gm08	36179169	36195507	36179169	36180829	36193837	36195507	98	---	---	---	---	36193190	36193211	+	86	36179170	36195505
Gm08	36200151	36211230	36200151	36200715	36210668	36211230	90	---	---	---	---	36210476	36210534	+	71	36200166	36211227
Gm08	36212665	36222128	36212665	36212965	36221824	36222128	88	---	---	---	---	36213311	36213324	-	71	---	---
Gm08	36266069	36273467	36266069	36266248	36273288	36273467	94	---	---	---	---	36272983	36272996	+	71	36266069	36273460
Gm08	36291155	36304477	36291159	36292093	36303537	36304465	92	36291150	36291154	36304478	36304482	36303249	36303271	+	86	---	---
Gm08	36383906	36387806	36383906	36384943	36386769	36387806	99	---	---	---	---	36386669	36386681	+	76	36383910	36387803
Gm08	36468180	36472645	36468180	36468439	36472370	36472641	85	36468175	36468179	36472646	36472650	36472216	36472250	+	77	36468180	36472644
Gm08	36484855	36489730	36484859	36485170	36489417	36489727	94	36484850	36484854	36489731	36489735	---	---	0	--	36484862	36489725
Gm08	36533356	36536592	36533356	36533522	36536415	36536580	98	36533350	36533355	36536593	36536598	36536289	36536306	+	72	---	---
Gm08	36539503	36544564	36539503	36539828	36544241	36544564	92	---	---	---	---	36539999	36540049	-	76	36539506	36544562
Gm08	36570875	36580901	36570878	36571041	36580729	36580896	91	36570870	36570874	36580902	36580906	36580650	36580682	+	78	36570886	36580897
Gm08	36571902	36580724	36571902	36572288	36580336	36580724	85	---	---	---	---	36572598	36572621	-	75	36571904	36580714
Gm08	36590402	36596406	36590403	36591086	36595737	36596405	88	36590396	36590401	36596407	36596412	36591307	36591319	-	84	36590404	36596405
Gm08	36590643	36596187	36590643	36590877	36595962	36596187	88	---	---	---	---	36591104	36591132	-	82	---	---
Gm08	36632533	36638447	36632533	36632652	36638328	36638447	98	---	---	---	---	---	---	0	--	---	---
Gm08	36650124	36661577	36650124	36650443	36661259	36661577	94	---	---	---	---	36650749	36650770	-	72	36650125	36661570
Gm08	36651363	36673204	36651363	36653369	36671099	36673204	90	---	---	---	---	36670214	36670235	+	86	36651372	36673197
Gm08	36671118	36675621	36671118	36672077	36674649	36675621	94	---	---	---	---	36674620	36674647	+	75	36671123	36675609
Gm08	36683984	36686514	36683986	36684318	36686178	36686511	94	36683978	36683983	36686515	36686520	36684366	36684390	-	76	36683986	36686507
Gm08	36687299	36699632	36687299	36689231	36697694	36699632	91	---	---	---	---	36689551	36689565	-	100	36687300	36699625
Gm08	36718829	36722504	36718829	36719471	36721860	36722504	98	---	---	---	---	36721802	36721828	+	77	36718831	36722502
Gm08	36731493	36749371	36731493	36731676	36749188	36749371	98	---	---	---	---	36732288	36732323	-	72	36731507	36749367
Gm08	36736073	36746460	36736073	36737247	36745287	36746460	99	---	---	---	---	36737618	36737649	-	71	36736073	36746458
Gm08	36759200	36771215	36759200	36759341	36771074	36771215	97	---	---	---	---	36770488	36770567	+	70	36759204	36771197
Gm08	36766022	36770903	36766028	36766182	36770749	36770903	99	36766017	36766021	36770904	36770908	36770720	36770737	+	83	36766031	36770901
Gm08	36775675	36778270	36775675	36775943	36777999	36778270	87	---	---	---	---	36777915	36777930	+	81	36775684	36778268
Gm08	36780875	36784389	36780875	36781795	36783433	36784389	93	---	---	---	---	36783333	36783360	+	71	---	---
Gm08	36781788	36800889	36781794	36784671	36798156	36800879	88	36781783	36781787	36800890	36800894	36785240	36785266	-	70	36781795	36800884
Gm08	36783236	36800879	36783236	36784671	36799452	36800879	95	---	---	---	---	36785240	36785266	-	70	---	---
Gm08	36807517	36814027	36807517	36810693	36810722	36814027	87	---	---	---	---	---	---	0	--	36807525	36814023
Gm08	36831485	36851412	36831485	36833137	36849787	36851412	97	---	---	---	---	36833901	36833927	-	70	36831485	36851410
Gm08	36886030	36900799	36886030	36887113	36899738	36900799	94	---	---	---	---	36899238	36899256	+	73	36886031	36900797
Gm08	36905543	36921507	36905543	36906442	36920603	36921507	88	---	---	---	---	36907054	36907083	-	80	36905550	36921506
Gm08	36977805	36994169	36977805	36979443	36992519	36994169	97	---	---	---	---	36991874	36991895	+	86	36977805	36994167
Gm08	37007674	37012750	37007674	37008055	37012371	37012750	98	---	---	---	---	37008216	37008229	-	100	37007683	37012747
Gm08	37020098	37029668	37020099	37021053	37028756	37029661	89	37020091	37020097	37029669	37029675	37021395	37021407	-	84	37020100	37029666
Gm08	37035959	37048324	37035959	37036116	37048163	37048324	88	---	---	---	---	37036660	37036685	-	73	---	---
Gm08	37038350	37047371	37038350	37039443	37046290	37047370	96	37038345	37038349	37047372	37047376	37046075	37046089	+	86	---	---
Gm08	37110108	37118670	37110108	37111362	37117355	37118669	85	37110103	37110107	37118671	37118675	37111400	37111471	-	75	37110108	37118669
Gm08	37119672	37124669	37119672	37119993	37124360	37124669	91	---	---	---	---	37120159	37120183	-	88	37119673	37124663
Gm08	37159107	37164751	37159107	37159327	37164530	37164751	94	---	---	---	---	37159441	37159469	-	82	37159111	37164748
Gm08	37170895	37175750	37170910	37171283	37175370	37175743	98	37170890	37170894	37175751	37175755	37171448	37171469	-	72	37170910	37175741
Gm08	37193283	37200035	37193283	37194084	37199254	37200035	88	---	---	---	---	37199011	37199028	+	94	37193284	37200033
Gm08	37229669	37234523	37229669	37229857	37234324	37234514	93	37229664	37229668	37234524	37234528	37234102	37234118	+	82	37229672	37234522
Gm08	37249160	37257719	37249160	37250273	37256607	37257719	95	---	---	---	---	37250518	37250533	-	75	37249161	37257716
Gm08	37279041	37283931	37279045	37279250	37283725	37283930	98	37279036	37279040	37283932	37283936	37279266	37279309	-	75	37279045	37283925
Gm08	37310218	37313883	37310218	37311642	37312473	37313883	96	---	---	---	---	---	---	0	--	---	---
Gm08	37362000	37372354	37362000	37363199	37371145	37372354	90	---	---	---	---	37363343	37363410	-	75	---	---
Gm08	37379904	37397330	37379904	37382205	37395028	37397330	97	---	---	---	---	37394608	37394631	+	70	37379905	37397324
Gm08	37409048	37418093	37409048	37409882	37417255	37418093	92	---	---	---	---	37416897	37416937	+	80	---	---
Gm08	37419236	37438724	37419236	37420964	37436945	37438724	90	---	---	---	---	37421716	37421763	-	70	37419239	37438722
Gm08	37419740	37438368	37419740	37420591	37437446	37438360	89	37419734	37419739	37438369	37438374	37436641	37436683	+	72	---	---
Gm08	37485743	37494215	37485743	37486732	37493249	37494215	96	---	---	---	---	37486989	37487017	-	75	37485743	37494213
Gm08	37519190	37527484	37519190	37520209	37526406	37527484	91	---	---	---	---	37526211	37526269	+	71	37519190	37527482
Gm08	37585851	37593229	37585851	37587578	37591504	37593229	87	---	---	---	---	37587725	37587740	-	81	37585866	37593221
Gm08	37611683	37630557	37611683	37612697	37629554	37630557	96	---	---	---	---	37628910	37628955	+	71	---	---
Gm08	37638849	37655106	37638849	37639954	37654007	37655106	94	---	---	---	---	37640299	37640373	-	74	---	---
Gm08	37638896	37655076	37638896	37639924	37654054	37655076	94	---	---	---	---	37640299	37640373	-	74	---	---
Gm08	37677594	37687125	37677594	37678596	37686124	37687125	98	---	---	---	---	37678865	37678899	-	71	37677594	37687123
Gm08	37712529	37733613	37712529	37712784	37733356	37733613	87	---	---	---	---	37732327	37732368	+	76	37712536	37733605
Gm08	37734618	37744900	37734618	37735726	37743776	37744900	96	---	---	---	---	37743373	37743406	+	73	37734618	37744898
Gm08	37755886	37759243	37755886	37756580	37758538	37759243	88	---	---	---	---	37758461	37758478	+	72	---	---
Gm08	37775473	37788719	37775473	37775789	37788391	37788719	86	---	---	---	---	37776332	37776362	-	80	37775488	37788709
Gm08	37784205	37800254	37784205	37784603	37799860	37800254	92	---	---	---	---	37799113	37799138	+	76	37784206	37800247
Gm08	37790672	37799833	37790672	37791785	37798722	37799833	98	---	---	---	---	37798448	37798480	+	75	37790672	37799830
Gm08	37803563	37816530	37803563	37804922	37815163	37816530	95	---	---	---	---	37814651	37814719	+	73	---	---
Gm08	37817690	37838020	37817703	37817994	37837722	37838013	97	37817685	37817689	37838021	37838025	37836859	37836889	+	87	---	---
Gm08	37840280	37845863	37840280	37841791	37844310	37845863	93	---	---	---	---	37844185	37844200	+	75	37840286	37845861
Gm08	37840280	37844994	37840280	37840943	37844310	37844994	95	---	---	---	---	37841097	37841112	-	87	37840286	37844984
Gm08	37860669	37877426	37860669	37862126	37875968	37877426	95	---	---	---	---	37862734	37862753	-	80	37860669	37877424
Gm08	37860699	37877145	37860699	37861845	37875998	37877145	94	---	---	---	---	37862349	37862391	-	72	37860699	37877137
Gm08	37927116	37933691	37927116	37927628	37933179	37933691	96	---	---	---	---	37927846	37927873	-	78	37927116	37933689
Gm08	37949113	37961524	37949113	37950430	37960205	37961524	95	---	---	---	---	37959718	37959750	+	75	37949113	37961511
Gm08	38056056	38071346	38056056	38056535	38070867	38071346	99	---	---	---	---	38070540	38070570	+	96	38056066	38071344
Gm08	38109395	38113947	38109395	38110351	38112981	38113947	90	---	---	---	---	38112885	38112918	+	79	38109395	38113935
Gm08	38151285	38159686	38151299	38152235	38158714	38159679	93	38151280	38151284	38159687	38159691	38158433	38158463	+	90	38151299	38159677
Gm08	38334391	38338668	38334391	38334594	38338467	38338668	93	---	---	---	---	38334677	38334739	-	82	---	---
Gm08	38372313	38379186	38372313	38373121	38378378	38379186	99	---	---	---	---	38378221	38378244	+	79	38372328	38379177
Gm08	38417473	38421079	38417484	38418464	38420122	38421067	89	38417468	38417472	38421080	38421084	38418545	38418563	-	73	38417476	38421065
Gm08	38437545	38459478	38437545	38437932	38459090	38459478	92	---	---	---	---	38458101	38458131	+	74	38437561	38459475
Gm08	38514751	38519314	38514751	38515004	38519061	38519314	97	---	---	---	---	38518858	38518879	+	77	38514764	38519310
Gm08	38522007	38527386	38522007	38522919	38526481	38527386	96	---	---	---	---	38526376	38526444	+	82	38522015	38527384
Gm08	38537825	38543194	38537837	38538218	38542752	38543186	86	38537820	38537824	38543195	38543199	38538329	38538341	-	84	38537828	38543186
Gm08	38560906	38571750	38560906	38561625	38571015	38571750	91	---	---	---	---	38570584	38570621	+	71	38560909	38571738
Gm08	38617397	38622622	38617398	38617814	38622213	38622612	92	38617392	38617396	38622623	38622627	38618019	38618033	-	86	38617398	38622617
Gm08	38639038	38645695	38639038	38639480	38645255	38645695	96	---	---	---	---	38639524	38639539	-	75	38639038	38645692
Gm08	38678720	38687913	38678720	38679806	38686794	38687913	89	---	---	---	---	38679925	38679959	-	80	38678721	38687911
Gm08	38713522	38717050	38713527	38713945	38716640	38717046	94	38713517	38713521	38717051	38717055	38714056	38714068	-	84	38713522	38717043
Gm08	38845678	38850564	38845679	38845961	38850276	38850558	98	38845673	38845677	38850565	38850569	38846028	38846052	-	76	38845680	38850560
Gm08	38864831	38871975	38864831	38865007	38871801	38871975	92	---	---	---	---	38871487	38871515	+	82	38864833	38871956
Gm08	38866384	38868987	38866387	38866721	38868652	38868986	97	38866379	38866383	38868988	38868992	38866779	38866806	-	78	38866387	38868983
Gm08	38872797	38878045	38872800	38873229	38877602	38878032	89	38872790	38872796	38878046	38878052	38877403	38877425	+	73	38872801	38878040
Gm08	38968197	38974792	38968197	38969637	38973340	38974792	93	---	---	---	---	38969776	38969809	-	82	38968197	38974788
Gm08	39030666	39040491	39030673	39031865	39039296	39040486	98	39030660	39030665	39040492	39040497	39032124	39032185	-	72	39030668	39040482
Gm08	39105048	39110676	39105048	39105646	39110030	39110676	87	---	---	---	---	39109900	39109912	+	76	39105050	39110674
Gm08	39144991	39148832	39144991	39145979	39147867	39148832	96	---	---	---	---	39146034	39146063	-	80	39144991	39148830
Gm08	39170946	39173777	39170946	39171485	39173267	39173777	87	---	---	---	---	39173167	39173193	+	77	39170946	39173775
Gm08	39180401	39196723	39180402	39180884	39196232	39196716	92	39180396	39180400	39196724	39196728	39181461	39181482	-	81	39180415	39196718
Gm08	39181848	39191264	39181848	39182997	39190115	39191264	99	---	---	---	---	39189798	39189855	+	70	39181850	39191262
Gm08	39270517	39275658	39270530	39270885	39275295	39275650	98	39270511	39270516	39275659	39275664	39271058	39271073	-	81	39270530	39275648
Gm08	39310395	39329955	39310395	39312027	39328316	39329948	97	39310390	39310394	39329956	39329960	39312070	39312145	-	76	39310396	39329950
Gm08	39366144	39371546	39366146	39367055	39370628	39371539	96	39366139	39366143	39371547	39371551	39367185	39367204	-	70	39366151	39371540
Gm08	39484514	39490831	39484514	39484894	39490451	39490831	99	---	---	---	---	39485041	39485056	-	75	39484514	39490829
Gm08	39739484	39747960	39739484	39740463	39746981	39747960	99	---	---	---	---	39740721	39740749	-	75	39739484	39747957
Gm08	39762392	39769938	39762392	39763545	39768785	39769938	95	---	---	---	---	39763685	39763699	-	86	39762392	39769935
Gm08	39774210	39778935	39774210	39774522	39778625	39778935	95	39774204	39774209	39778936	39778941	39774652	39774681	-	80	39774210	39778932
Gm08	39929462	39950111	39929462	39932743	39946831	39950111	97	---	---	---	---	39933131	39933186	-	75	39929473	39950109
Gm08	40008589	40011180	40008600	40008935	40010835	40011166	92	40008584	40008588	40011181	40011185	40010753	40010780	+	78	40008598	40011176
Gm08	40085259	40089084	40085265	40085825	40088513	40089074	94	40085254	40085258	40089085	40089089	40088476	40088497	+	72	40085264	40089079
Gm08	40380132	40396873	40380132	40380491	40396519	40396873	86	---	---	---	---	40396256	40396276	+	71	---	---
Gm08	40390717	40396007	40390731	40391174	40395565	40396007	97	40390712	40390716	40396008	40396012	40391248	40391271	-	75	40390719	40396002
Gm08	40413737	40418830	40413737	40414118	40418445	40418830	88	---	---	---	---	40414267	40414335	-	71	40413737	40418825
Gm08	40451006	40455898	40451008	40451230	40455673	40455895	98	40451000	40451005	40455899	40455904	40455599	40455611	+	76	40451022	40455883
Gm08	40523748	40532829	40523752	40524759	40531811	40532817	99	40523743	40523747	40532830	40532834	40524942	40524988	-	74	40523757	40532823
Gm08	40555091	40562404	40555099	40556302	40561225	40562402	89	40555085	40555090	40562405	40562410	40556429	40556471	-	74	40555099	40562398
Gm08	40588460	40593680	40588471	40588886	40593256	40593671	95	40588453	40588459	40593681	40593687	40589039	40589072	-	82	40588467	40593668
Gm08	40638220	40644239	40638220	40638946	40643451	40644239	87	---	---	---	---	40643234	40643253	+	90	---	---
Gm08	40693544	40697137	40693548	40693981	40696738	40697131	90	40693539	40693543	40697138	40697142	40694091	40694103	-	84	40693548	40697127
Gm08	40781526	40790450	40781526	40781651	40790328	40790450	86	---	---	---	---	40789911	40789952	+	78	---	---
Gm08	40793089	40798522	40793089	40794548	40797152	40798522	86	---	---	---	---	40794649	40794666	-	72	---	---
Gm08	40812442	40816592	40812442	40812837	40816202	40816592	92	40812437	40812441	40816593	40816597	40812925	40812965	-	73	40812442	40816591
Gm08	40868982	40882168	40868982	40871270	40879931	40882168	88	---	---	---	---	40871657	40871701	-	71	40868982	40882156
Gm08	40874080	40884143	40874080	40874864	40883352	40884143	85	---	---	---	---	40875075	40875091	-	88	40874081	40884137
Gm08	40956338	40961463	40956349	40956710	40961092	40961457	95	40956333	40956337	40961464	40961468	40960886	40960937	+	71	40956344	40961455
Gm08	40999287	41005266	40999287	41000584	41003974	41005266	89	---	---	---	---	41003815	41003922	+	82	40999290	41005264
Gm08	41142043	41147754	41142043	41142640	41147157	41147754	98	---	---	---	---	41142852	41142863	-	83	41142044	41147752
Gm08	41298984	41303640	41298984	41300137	41302474	41303640	85	---	---	---	---	---	---	0	--	---	---
Gm08	41341057	41356866	41341057	41342657	41355266	41356866	99	---	---	---	---	41342985	41343017	-	75	41341058	41356864
Gm08	41497680	41505039	41497680	41498164	41504550	41505039	94	---	---	---	---	41498248	41498266	-	73	41497683	41505031
Gm08	41513894	41526639	41513894	41515846	41524700	41526639	87	---	---	---	---	41524380	41524411	+	81	---	---
Gm08	41565683	41570479	41565695	41566047	41570114	41570466	89	41565678	41565682	41570480	41570484	41566204	41566250	-	70	41565687	41570471
Gm08	41802365	41818043	41802365	41802838	41817569	41818043	88	---	---	---	---	41803526	41803548	-	78	41802378	41818038
Gm08	41881523	41886737	41881538	41881943	41886308	41886726	94	41881518	41881522	41886738	41886742	41881960	41881974	-	80	41881538	41886727
Gm08	41941309	41945443	41941309	41941508	41945244	41945443	98	---	---	---	---	41945102	41945122	+	80	---	---
Gm08	41946714	41951343	41946714	41946947	41951110	41951343	98	---	---	---	---	41950957	41950990	+	73	41946714	41951341
Gm08	42012003	42018076	42012012	42012312	42017771	42018070	93	42011997	42012002	42018077	42018082	42012482	42012498	-	88	42012014	42018065
Gm08	42286215	42290876	42286223	42286400	42290696	42290872	95	42286210	42286214	42290877	42290881	42290512	42290541	+	76	42286226	42290873
Gm08	42437190	42446489	42437190	42437384	42446313	42446489	86	---	---	---	---	42437775	42437814	-	72	---	---
Gm08	42469056	42475188	42469063	42469398	42474856	42475181	89	42469051	42469055	42475189	42475193	42469511	42469546	-	80	42469064	42475185
Gm08	42564046	42575606	42564046	42564396	42575261	42575606	88	---	---	---	---	42564776	42564791	-	75	---	---
Gm08	42566958	42573565	42566958	42568461	42571988	42573565	92	---	---	---	---	42568529	42568638	-	80	42566959	42573563
Gm08	42596284	42601956	42596299	42596888	42601354	42601955	95	42596279	42596283	42601957	42601961	42597039	42597055	-	70	42596299	42601954
Gm08	42620366	42623955	42620366	42620799	42623522	42623955	94	---	---	---	---	42620911	42620923	-	84	42620366	42623953
Gm08	42716986	42720838	42716986	42717188	42720635	42720838	90	---	---	---	---	42717340	42717361	-	90	42716994	42720822
Gm08	42717184	42720640	42717184	42717347	42720463	42720640	85	---	---	---	---	42717421	42717474	-	83	42717187	42720639
Gm08	42876344	42880689	42876344	42876907	42880124	42880689	85	---	---	---	---	42879963	42880032	+	74	42876350	42880683
Gm08	42876904	42881713	42876913	42877756	42880781	42881710	85	42876899	42876903	42881714	42881718	---	---	0	--	42876910	42881708
Gm08	42882736	42902272	42882742	42887130	42897770	42902266	88	42882731	42882735	42902273	42902277	42897398	42897447	+	70	---	---
Gm08	42888164	42906001	42888164	42889004	42905144	42906001	86	---	---	---	---	42904540	42904564	+	80	---	---
Gm08	42922177	42931633	42922179	42922477	42931334	42931630	90	42922172	42922176	42931634	42931638	42922603	42922641	-	71	42922187	42931629
Gm08	42973176	42980422	42973176	42974649	42978929	42980422	91	---	---	---	---	42974685	42974718	-	79	---	---
Gm08	42976441	42981690	42976441	42977704	42980420	42981690	94	---	---	---	---	42980368	42980401	+	76	---	---
Gm08	42976649	42981256	42976664	42977271	42980643	42981251	98	42976644	42976648	42981257	42981261	42980537	42980580	+	77	42976650	42981255
Gm08	43165250	43169899	43165263	43165487	43169668	43169892	98	43165245	43165249	43169900	43169904	43169498	43169516	+	89	43165263	43169889
Gm08	43176165	43194425	43176165	43177608	43192985	43194425	92	---	---	---	---	43192218	43192238	+	76	---	---
Gm08	43181840	43191201	43181840	43182530	43190482	43191201	86	---	---	---	---	43190304	43190319	+	81	43181847	43191198
Gm08	43181917	43190963	43181920	43182327	43190562	43190963	89	43181911	43181916	43190964	43190969	43190304	43190319	+	81	---	---
Gm08	43204319	43212504	43204319	43206503	43210350	43212504	85	---	---	---	---	43210197	43210215	+	73	---	---
Gm08	43207117	43213261	43207117	43207742	43212659	43213261	87	---	---	---	---	43212440	43212501	+	77	---	---
Gm08	43419355	43424819	43419355	43419820	43424354	43424819	98	---	---	---	---	43424232	43424244	+	84	43419356	43424817
Gm08	43605865	43614331	43605865	43607069	43613143	43614331	88	---	---	---	---	43612839	43612877	+	82	43605875	43614329
Gm08	43630713	43651787	43630713	43631264	43651236	43651787	92	---	---	---	---	43632243	43632257	-	80	---	---
Gm08	43671644	43676329	43671644	43671830	43676143	43676329	98	---	---	---	---	43675944	43675970	+	81	43671644	43676327
Gm08	43688858	43697025	43688872	43689768	43696084	43697010	87	43688853	43688857	43697026	43697030	43689928	43689956	-	86	43688860	43697014
Gm08	43697419	43702864	43697419	43697925	43702353	43702864	86	---	---	---	---	43702156	43702188	+	78	43697437	43702856
Gm08	43738890	43742183	43738890	43739249	43741824	43742183	96	---	---	---	---	43739267	43739285	-	73	43738899	43742172
Gm08	43778806	43783532	43778806	43779113	43783225	43783532	98	---	---	---	---	43779282	43779305	-	79	43778806	43783530
Gm08	43818297	43824599	43818297	43818762	43824136	43824599	96	---	---	---	---	43818858	43818874	-	76	43818297	43824597
Gm08	44030023	44037564	44030031	44031143	44036433	44037560	87	44030018	44030022	44037565	44037569	44031271	44031291	-	71	44030038	44037563
Gm08	44033663	44046629	44033663	44035182	44045078	44046629	91	---	---	---	---	44035573	44035608	-	77	44033679	44046623
Gm08	44042542	44047332	44042555	44043346	44046530	44047325	95	44042537	44042541	44047333	44047337	44043478	44043506	-	72	---	---
Gm08	44062002	44076543	44062002	44065687	44072844	44076543	90	---	---	---	---	44072498	44072532	+	91	---	---
Gm08	44068491	44072174	44068496	44068886	44071770	44072163	95	44068483	44068490	44072175	44072182	44071625	44071642	+	83	---	---
Gm08	44071225	44082669	44071225	44071379	44082515	44082669	98	---	---	---	---	44082004	44082024	+	71	44071232	44082668
Gm08	44071848	44079531	44071848	44071964	44079415	44079531	98	---	---	---	---	44079188	44079209	+	86	44071852	44079515
Gm08	44238841	44244035	44238841	44240470	44242436	44244035	91	---	---	---	---	44242336	44242360	+	76	44238852	44244034
Gm08	44252681	44260016	44252681	44253712	44258976	44260016	90	---	---	---	---	44253956	44253970	-	73	---	---
Gm08	44272667	44278725	44272667	44272990	44278400	44278725	89	---	---	---	---	44278129	44278165	+	78	44272671	44278721
Gm08	44339674	44357541	44339674	44342362	44354822	44357529	97	44339669	44339673	44357542	44357546	44342919	44342941	-	73	---	---
Gm08	44340940	44356872	44340940	44341704	44356094	44356868	96	44340935	44340939	44356873	44356877	44342072	44342129	-	74	44340941	44356868
Gm08	44683859	44700111	44683859	44687136	44696797	44700111	93	---	---	---	---	44687592	44687619	-	75	44683868	44700106
Gm08	44684460	44698782	44684470	44685814	44697422	44698772	97	44684455	44684459	44698783	44698787	44696843	44696900	+	79	44684460	44698781
Gm08	44687160	44693542	44687160	44687601	44693096	44693542	95	---	---	---	---	44687718	44687736	-	73	---	---
Gm08	44697264	44700811	44697266	44697602	44700477	44700802	92	44697259	44697263	44700812	44700816	44697604	44697652	-	83	---	---
Gm08	44723072	44732825	44723072	44723616	44732254	44732825	92	---	---	---	---	44723917	44723942	-	80	---	---
Gm08	44723174	44733084	44723174	44723883	44732371	44733084	94	---	---	---	---	44724245	44724271	-	70	---	---
Gm08	44724607	44733823	44724619	44725270	44733154	44733808	93	44724602	44724606	44733824	44733828	44733022	44733073	+	73	---	---
Gm08	44755632	44765621	44755632	44756536	44764717	44765621	87	---	---	---	---	44756883	44756907	-	84	44755640	44765605
Gm08	44921148	44930571	44921148	44921586	44930130	44930571	91	---	---	---	---	44929857	44929884	+	75	44921148	44930560
Gm08	44951939	44954783	44951948	44952522	44954209	44954783	98	44951934	44951938	44954784	44954788	44954109	44954151	+	74	44951950	44954781
Gm08	45166060	45168606	45166067	45166239	45168419	45168591	96	45166055	45166059	45168607	45168611	45168365	45168376	+	83	---	---
Gm08	45442140	45447123	45442149	45442362	45446897	45447111	94	45442135	45442139	45447124	45447128	45442442	45442489	-	70	45442149	45447117
Gm08	45651701	45660594	45651701	45652268	45660021	45660594	87	---	---	---	---	45652630	45652644	-	73	---	---
Gm08	45736131	45742492	45736135	45738830	45739898	45742487	87	45736125	45736130	45742493	45742498	45739837	45739856	+	75	45736140	45742489
Gm08	45765858	45786327	45765858	45767311	45784887	45786327	86	---	---	---	---	45768141	45768162	-	95	45765869	45786319
Gm08	45796643	45807778	45796643	45796975	45807438	45807778	90	---	---	---	---	45807068	45807108	+	80	---	---
Gm08	45827315	45832818	45827330	45829809	45830286	45832809	85	45827310	45827314	45832819	45832823	45829878	45829889	-	75	---	---
Gm08	45917048	45929644	45917048	45919427	45927264	45929644	86	---	---	---	---	45926998	45927034	+	70	---	---
Gm08	45921354	45924994	45921357	45921678	45924671	45924993	99	45921349	45921353	45924995	45924999	45924572	45924588	+	76	45921359	45924991
Gm08	46161121	46164266	46161121	46161537	46163854	46164266	87	---	---	---	---	46161608	46161619	-	75	---	---
Gm08	46339510	46343119	46339510	46339772	46342856	46343119	92	---	---	---	---	46342701	46342715	+	80	46339516	46343105
Gm08	46495092	46499993	46495092	46495299	46499786	46499993	99	---	---	---	---	46499714	46499769	+	73	46495095	46499991
Gm08	46814128	46816698	46814128	46814462	46816364	46816698	97	---	---	---	---	46814513	46814540	-	78	46814128	46816693
Gm08	46957897	46965307	46957897	46958555	46964650	46965307	97	---	---	---	---	---	---	0	--	---	---
Gm08	46982206	46989617	46982206	46982855	46988972	46989617	95	---	---	---	---	46982898	46982918	-	85	---	---
