# Supplementary material for: LtrDetector: A tool-suite for detecting long terminal repeat retrotransposons de-novo
Source: BMC Genomics. 2019 Jun 3;20:450. doi: 10.1186/s12864-019-5796-9 (PMC6547461; doi:10.1186/s12864-019-5796-9)
Supplement: Supplementary file 5 — LTR retrotransposons found by LtrDetector in Glycine max. This compressed file (.tar.gz) includes the LTR retrotransposons found by LtrDetector in BED format. (TAR.GZ 929 kb) [file 12864_2019_5796_MOESM5_ESM.gz › gmax/Gm02Detector.bed]

SeqID	Retrotransposon	Left_LTR	Right_LTR		Left_TSD	Right_TSD	Polypurine Tract		TG	CA
	Start	End	Start	End	Start	End	ID	Start	End	Start	End	Start	End	Strand	Purine%	Start	End
Gm02	220856	225734	220865	221094	225491	225720	99	220850	220855	225735	225740	221233	221256	-	79	---	---
Gm02	254514	259658	254524	254863	259314	259653	99	254508	254513	259659	259664	259092	259133	+	71	254524	259656
Gm02	1138242	1141599	1138242	1138662	1141179	1141599	97	---	---	---	---	1138709	1138767	-	74	1138246	1141594
Gm02	1396519	1409902	1396519	1396820	1409601	1409902	99	---	---	---	---	1397394	1397423	-	73	---	---
Gm02	1479305	1483832	1479305	1479689	1483448	1483832	99	---	---	---	---	1479805	1479840	-	72	1479306	1483830
Gm02	1584677	1594125	1584692	1585073	1593740	1594121	97	1584672	1584676	1594126	1594130	1585357	1585383	-	70	---	---
Gm02	1756522	1777913	1756522	1757198	1777253	1777913	89	---	---	---	---	1758122	1758189	-	79	---	---
Gm02	1792497	1800371	1792497	1792897	1799988	1800371	86	---	---	---	---	1799650	1799669	+	80	---	---
Gm02	1797780	1800149	1797780	1797980	1799950	1800149	96	---	---	---	---	---	---	0	--	---	---
Gm02	2098929	2102427	2098929	2099144	2102212	2102427	99	---	---	---	---	2099274	2099297	-	75	---	---
Gm02	2102763	2114103	2102763	2103166	2113688	2114103	87	---	---	---	---	2113231	2113273	+	72	---	---
Gm02	2154599	2159809	2154608	2154991	2159402	2159797	92	2154593	2154598	2159810	2159815	2159181	2159276	+	76	2154600	2159795
Gm02	2161526	2169757	2161526	2162921	2168422	2169757	91	---	---	---	---	2168254	2168268	+	86	---	---
Gm02	2243583	2254130	2243583	2243994	2253739	2254130	87	---	---	---	---	2244214	2244245	-	87	---	---
Gm02	2501900	2518404	2501900	2502414	2517888	2518404	94	---	---	---	---	2502913	2502930	-	83	---	---
Gm02	2520335	2542085	2520335	2521019	2541401	2542085	95	---	---	---	---	2540420	2540464	+	73	---	---
Gm02	2529675	2547116	2529675	2530714	2546078	2547116	96	---	---	---	---	2545447	2545495	+	75	---	---
Gm02	2533517	2551474	2533517	2536960	2548027	2551474	99	---	---	---	---	2537273	2537290	-	83	2533528	2551471
Gm02	2537853	2554785	2537853	2539680	2553064	2554785	92	---	---	---	---	2540302	2540316	-	86	---	---
Gm02	2551112	2560740	2551124	2552287	2559621	2560727	89	2551107	2551111	2560741	2560745	2559421	2559470	+	76	2551128	2560730
Gm02	2551673	2560244	2551673	2551781	2560131	2560244	91	---	---	---	---	2559713	2559759	+	76	---	---
Gm02	2552813	2563294	2552828	2553961	2562139	2563279	95	2552808	2552812	2563295	2563299	2561731	2561748	+	72	2552821	2563276
Gm02	2555493	2566161	2555498	2556184	2565451	2566159	89	2555488	2555492	2566162	2566166	2564987	2565000	+	85	---	---
Gm02	2562558	2566215	2562571	2563115	2565684	2566210	88	2562552	2562557	2566216	2566221	---	---	0	--	---	---
Gm02	2695795	2702206	2695795	2696263	2701738	2702206	97	---	---	---	---	2696410	2696425	-	75	2695795	2702204
Gm02	2823632	2826627	2823632	2823835	2826424	2826627	90	---	---	---	---	2826340	2826395	+	78	2823632	2826623
Gm02	2883946	2888502	2883946	2884071	2888377	2888502	90	---	---	---	---	2884182	2884196	-	86	2883946	2888500
Gm02	2904542	2915382	2904553	2905340	2914576	2915373	94	2904536	2904541	2915383	2915388	2905558	2905598	-	70	2904549	2915380
Gm02	3893075	3898095	3893075	3894202	3896966	3898095	98	---	---	---	---	3894254	3894315	-	79	3893075	3898089
Gm02	3956124	3959961	3956124	3956674	3959416	3959961	87	---	---	---	---	3959324	3959336	+	84	---	---
Gm02	4061843	4068084	4061855	4062242	4067697	4068084	99	4061836	4061842	4068085	4068091	4062355	4062390	-	72	4061855	4068079
Gm02	4391859	4399911	4391859	4392148	4399622	4399911	98	---	---	---	---	4392498	4392522	-	76	4391865	4399907
Gm02	4577312	4590427	4577319	4578202	4589532	4590415	99	4577307	4577311	4590428	4590432	4578731	4578748	-	77	4577315	4590419
Gm02	4963514	4970272	4963514	4963708	4970078	4970272	85	---	---	---	---	4970048	4970076	+	82	4963518	4970265
Gm02	5177648	5183448	5177648	5178071	5183021	5183448	92	---	---	---	---	5182912	5182925	+	71	---	---
Gm02	5616764	5628090	5616770	5617098	5627764	5628078	90	5616759	5616763	5628091	5628095	5617618	5617632	-	73	5616765	5628088
Gm02	5624223	5631606	5624229	5624492	5631344	5631598	93	5624218	5624222	5631607	5631611	5624814	5624835	-	86	5624225	5631603
Gm02	5624823	5633786	5624823	5625245	5633357	5633786	91	---	---	---	---	5625550	5625567	-	77	---	---
Gm02	5699409	5708038	5699419	5699648	5707808	5708037	94	5699404	5699408	5708039	5708043	5707531	5707561	+	80	5699418	5708027
Gm02	5838607	5848296	5838607	5842679	5844257	5848296	91	---	---	---	---	5844226	5844244	+	73	5838612	5848289
Gm02	6930712	6940713	6930712	6931287	6940128	6940713	86	---	---	---	---	6939701	6939718	+	83	6930725	6940695
Gm02	7118042	7122991	7118042	7118189	7122844	7122991	95	---	---	---	---	7118359	7118373	-	80	7118042	7122977
Gm02	7149100	7164897	7149100	7149852	7164140	7164897	87	---	---	---	---	7163513	7163531	+	89	7149103	7164890
Gm02	7630500	7633608	7630500	7630711	7633397	7633608	96	---	---	---	---	7630829	7630846	-	77	---	---
Gm02	7636991	7642116	7636991	7637367	7641743	7642116	87	---	---	---	---	7637541	7637579	-	74	7636991	7642114
Gm02	7657364	7665505	7657364	7659420	7663405	7665505	87	---	---	---	---	7663229	7663255	+	74	---	---
Gm02	7731178	7736515	7731178	7732060	7735618	7736515	92	---	---	---	---	7735505	7735574	+	82	7731178	7736512
Gm02	7824530	7829625	7824530	7824855	7829284	7829625	86	7824524	7824529	7829626	7829631	7825037	7825057	-	76	7824530	7829622
Gm02	7869182	7883953	7869195	7869358	7883789	7883952	87	7869176	7869181	7883954	7883959	7883186	7883202	+	88	---	---
Gm02	7877426	7883611	7877426	7878133	7882906	7883611	95	---	---	---	---	7878324	7878370	-	78	7877439	7883605
Gm02	7943214	7947765	7943214	7943390	7947589	7947765	99	---	---	---	---	7947452	7947466	+	73	---	---
Gm02	8140976	8155041	8140976	8141211	8154809	8155041	93	---	---	---	---	8154393	8154404	+	83	8140976	8155035
Gm02	8144373	8154394	8144373	8145601	8153166	8154394	99	---	---	---	---	8152845	8152906	+	70	8144373	8154392
Gm02	8170071	8173725	8170071	8170309	8173486	8173725	96	---	---	---	---	8170341	8170378	-	84	---	---
Gm02	8226184	8228657	8226184	8226458	8228382	8228657	91	---	---	---	---	8228304	8228324	+	90	8226192	8228656
Gm02	8283138	8290632	8283138	8283332	8290435	8290632	95	---	---	---	---	8283465	8283488	-	79	---	---
Gm02	8294549	8300752	8294549	8294768	8300541	8300752	87	8294543	8294548	8300753	8300758	8300339	8300357	+	78	8294559	8300746
Gm02	8322079	8327037	8322079	8322308	8326804	8327037	93	8322073	8322078	8327038	8327043	8326641	8326654	+	71	8322080	8327035
Gm02	8399880	8409051	8399880	8400062	8408868	8409051	89	---	---	---	---	8400443	8400502	-	78	---	---
Gm02	8400825	8408170	8400825	8401454	8407553	8408170	92	---	---	---	---	8401568	8401583	-	75	---	---
Gm02	8480320	8490098	8480320	8481478	8488940	8490098	99	---	---	---	---	8488636	8488678	+	72	8480320	8490093
Gm02	8516810	8525172	8516810	8517808	8524174	8525172	94	---	---	---	---	8517870	8517970	-	71	8516817	8525170
Gm02	8542887	8545844	8542887	8543298	8545433	8545844	98	---	---	---	---	8543352	8543405	-	77	8542887	8545838
Gm02	8602188	8605424	8602188	8602622	8604990	8605424	94	---	---	---	---	8604956	8604986	+	70	---	---
Gm02	8694861	8699424	8694861	8695183	8699114	8699424	85	---	---	---	---	8698917	8698973	+	73	8694877	8699414
Gm02	8822146	8828400	8822147	8822589	8827953	8828395	98	8822141	8822145	8828401	8828405	8822821	8822839	-	78	8822148	8828398
Gm02	8938116	8943400	8938129	8938543	8942986	8943400	93	8938111	8938115	8943401	8943405	8942804	8942839	+	75	8938126	8943398
Gm02	8975095	8982345	8975095	8975624	8981806	8982345	87	---	---	---	---	8975832	8975850	-	78	8975095	8982343
Gm02	8986103	9006410	8986103	8987153	9005315	9006410	86	---	---	---	---	9004649	9004680	+	75	8986107	9006408
Gm02	8988229	8997625	8988243	8989563	8996231	8997610	87	8988224	8988228	8997626	8997630	8995897	8995913	+	88	---	---
Gm02	9021007	9026231	9021007	9021401	9025837	9026231	98	---	---	---	---	9021543	9021562	-	90	9021007	9026229
Gm02	9034000	9040433	9034000	9035330	9039167	9040433	86	---	---	---	---	9035367	9035439	-	75	9034000	9040431
Gm02	9040709	9047542	9040720	9042003	9046230	9047539	87	9040702	9040708	9047543	9047549	9042069	9042155	-	71	9040720	9047536
Gm02	9197942	9203289	9197942	9198851	9202406	9203289	95	---	---	---	---	9198895	9198964	-	84	9197944	9203287
Gm02	9406664	9415978	9406678	9407751	9414908	9415974	89	9406659	9406663	9415979	9415983	9407832	9407868	-	86	---	---
Gm02	9487479	9495526	9487479	9487678	9495327	9495526	93	---	---	---	---	9487928	9487955	-	78	---	---
Gm02	9529541	9535140	9529549	9529696	9534992	9535129	88	9529536	9529540	9535141	9535145	9534734	9534762	+	79	---	---
Gm02	9806971	9814510	9806971	9807217	9814264	9814510	93	---	---	---	---	9814168	9814236	+	78	---	---
Gm02	9854287	9860896	9854299	9855889	9859311	9860885	85	9854282	9854286	9860897	9860901	9859171	9859204	+	76	---	---
Gm02	9896103	9900073	9896103	9896478	9899707	9900073	89	---	---	---	---	9899584	9899596	+	76	9896103	9900071
Gm02	10085812	10088490	10085812	10086057	10088241	10088490	85	---	---	---	---	10086146	10086167	-	77	10085815	10088482
Gm02	10181587	10187377	10181600	10182256	10186720	10187375	96	10181582	10181586	10187378	10187382	10182410	10182426	-	70	10181592	10187376
Gm02	10214053	10219733	10214053	10214673	10219110	10219733	95	---	---	---	---	10218937	10218953	+	70	10214063	10219730
Gm02	10274131	10281545	10274131	10274546	10281122	10281541	89	10274126	10274130	10281546	10281550	10280925	10280941	+	82	10274131	10281542
Gm02	10430800	10435463	10430800	10431280	10434986	10435463	92	---	---	---	---	10431451	10431464	-	100	10430800	10435461
Gm02	10495793	10501077	10495793	10496026	10500844	10501077	93	---	---	---	---	10500758	10500779	+	72	10495807	10501074
Gm02	10553543	10558388	10553543	10554240	10557694	10558388	87	---	---	---	---	10557613	10557628	+	87	10553544	10558386
Gm02	10603074	10608433	10603087	10603271	10608239	10608423	96	10603067	10603073	10608434	10608440	10603417	10603430	-	71	10603080	10608430
Gm02	10603227	10608372	10603241	10603624	10607975	10608358	90	10603221	10603226	10608373	10608378	10607857	10607881	+	72	10603238	10608368
Gm02	10620447	10625073	10620461	10620710	10624816	10625065	95	10620442	10620446	10625074	10625078	10624759	10624788	+	73	10620462	10625063
Gm02	10662709	10669108	10662712	10663181	10668634	10669103	96	10662704	10662708	10669109	10669113	10668473	10668488	+	75	10662712	10669102
Gm02	10708457	10713389	10708467	10708711	10713132	10713376	98	10708452	10708456	10713390	10713394	10708847	10708870	-	75	10708460	10713386
Gm02	10807117	10811252	10807117	10807306	10811063	10811252	89	---	---	---	---	10811022	10811037	+	93	---	---
Gm02	11030016	11039166	11030016	11031343	11037826	11039166	91	---	---	---	---	11031536	11031565	-	70	11030024	11039156
Gm02	11141797	11146648	11141797	11142224	11146221	11146648	94	---	---	---	---	11142339	11142356	-	83	11141800	11146645
Gm02	11177427	11182669	11177427	11177846	11182249	11182669	93	---	---	---	---	11177967	11178050	-	76	11177428	11182667
Gm02	11251645	11268979	11251651	11251821	11268797	11268967	96	11251637	11251644	11268980	11268987	11268059	11268089	+	80	11251653	11268973
Gm02	11288218	11293242	11288218	11288534	11292926	11293242	99	---	---	---	---	11292769	11292793	+	80	11288221	11293240
Gm02	11384009	11388447	11384021	11384236	11388235	11388447	85	11384004	11384008	11388448	11388452	11384306	11384339	-	73	11384012	11388445
Gm02	11384311	11387514	11384323	11384603	11387220	11387499	86	11384306	11384310	11387515	11387519	11384634	11384650	-	76	---	---
Gm02	11738747	11743681	11738754	11739095	11743336	11743681	91	11738741	11738746	11743682	11743687	11743139	11743186	+	72	---	---
Gm02	11787069	11791599	11787069	11787384	11791283	11791599	88	---	---	---	---	11787559	11787578	-	85	---	---
Gm02	12285274	12291514	12285274	12285742	12291049	12291514	89	---	---	---	---	12285963	12285977	-	93	---	---
Gm02	12349751	12354310	12349756	12350001	12354050	12354302	94	12349745	12349750	12354311	12354316	12353989	12354018	+	76	12349756	12354300
Gm02	12498717	12504025	12498717	12499096	12503671	12504025	87	---	---	---	---	12499193	12499205	-	76	---	---
Gm02	12543178	12552877	12543178	12544360	12551695	12552877	99	---	---	---	---	12544535	12544569	-	71	12543186	12552875
Gm02	12573262	12594716	12573262	12577292	12590699	12594716	96	---	---	---	---	12577935	12577949	-	73	12573267	12594712
Gm02	12574123	12594123	12574135	12576678	12591572	12594114	96	12574116	12574122	12594124	12594130	12591308	12591333	+	76	12574126	12594121
Gm02	12585310	12589871	12585310	12585543	12589628	12589861	94	12585305	12585309	12589872	12589876	12589475	12589508	+	76	12585310	12589859
Gm02	12624957	12631017	12624957	12625104	12630870	12631017	98	---	---	---	---	12625219	12625243	-	92	12624969	12631012
Gm02	12667411	12674324	12667411	12667790	12673954	12674324	86	---	---	---	---	12667929	12667958	-	76	12667413	12674311
Gm02	12717749	12723021	12717760	12718190	12722589	12723019	99	12717743	12717748	12723022	12723027	12722369	12722382	+	71	12717750	12723020
Gm02	12792319	12799276	12792319	12792883	12798710	12799276	92	---	---	---	---	12798547	12798598	+	75	12792320	12799273
Gm02	12884653	12887804	12884653	12884910	12887547	12887804	95	---	---	---	---	12884912	12884943	-	100	---	---
Gm02	12896617	12902524	12896617	12896996	12902140	12902524	93	---	---	---	---	12897121	12897138	-	72	---	---
Gm02	12992516	12997636	12992521	12992894	12997255	12997628	94	12992511	12992515	12997637	12997641	12992928	12992942	-	80	12992534	12997624
Gm02	13016459	13021708	13016459	13016867	13021296	13021708	95	---	---	---	---	13021076	13021186	+	72	13016459	13021706
Gm02	13253576	13259365	13253576	13255924	13257210	13259365	87	---	---	---	---	13257195	13257208	+	78	13253576	13259358
Gm02	13268042	13279781	13268042	13272089	13275641	13279781	94	---	---	---	---	---	---	0	--	13268049	13279768
Gm02	13399902	13412560	13399902	13401262	13411202	13412560	90	---	---	---	---	13401568	13401584	-	76	---	---
Gm02	13402001	13408837	13402001	13402560	13408275	13408835	95	13401996	13402000	13408838	13408842	13402740	13402769	-	90	---	---
Gm02	13467131	13471722	13467131	13467415	13471438	13471722	97	---	---	---	---	13471380	13471409	+	76	13467131	13471719
Gm02	13525831	13533357	13525831	13526160	13533024	13533357	94	---	---	---	---	13532750	13532767	+	77	13525845	13533340
Gm02	13527175	13533876	13527175	13527575	13533460	13533876	90	---	---	---	---	13527615	13527626	-	75	---	---
Gm02	13913692	13917861	13913692	13914219	13917334	13917861	90	---	---	---	---	13917280	13917308	+	96	---	---
Gm02	13928362	13931308	13928362	13928606	13931061	13931308	85	---	---	---	---	13928700	13928718	-	78	13928367	13931303
Gm02	13977684	13980234	13977684	13978014	13979912	13980234	94	---	---	---	---	13978067	13978094	-	78	13977684	13980231
Gm02	14023485	14037695	14023485	14023651	14037528	14037695	88	---	---	---	---	14036844	14036885	+	88	---	---
Gm02	14408988	14414413	14409003	14409436	14413973	14414406	97	14408983	14408987	14414414	14414418	14409548	14409560	-	84	14408991	14414404
Gm02	14451079	14467626	14451079	14452961	14465762	14467626	94	---	---	---	---	14465448	14465475	+	78	---	---
Gm02	14453528	14458417	14453528	14453902	14458040	14458415	97	14453523	14453527	14458418	14458422	14454058	14454097	-	70	14453528	14458416
Gm02	14458412	14471427	14458418	14461534	14468147	14471417	92	14458406	14458411	14471428	14471433	14468107	14468143	+	83	---	---
Gm02	14462450	14475234	14462450	14462664	14475002	14475234	87	---	---	---	---	14474576	14474593	+	77	14462461	14475231
Gm02	14640073	14661212	14640073	14640836	14660441	14661212	85	---	---	---	---	14641775	14641802	-	75	14640080	14661207
Gm02	14668713	14672808	14668713	14669368	14672155	14672808	99	---	---	---	---	14669386	14669421	-	83	14668715	14672806
Gm02	15512939	15516988	15512939	15514270	15515657	15516988	99	---	---	---	---	---	---	0	--	---	---
Gm02	15744177	15748753	15744177	15744483	15748447	15748753	98	---	---	---	---	15748297	15748330	+	85	15744177	15748751
Gm02	15771117	15780122	15771124	15772208	15779043	15780109	94	15771112	15771116	15780123	15780127	15778860	15778873	+	100	15771117	15780120
Gm02	15784947	15789770	15784947	15785317	15789401	15789770	95	---	---	---	---	15785376	15785389	-	78	15784947	15789765
Gm02	15808645	15812705	15808645	15808799	15812551	15812705	96	---	---	---	---	15812390	15812402	+	76	15808657	15812697
Gm02	15818254	15832158	15818254	15819856	15830550	15832158	92	---	---	---	---	15819904	15819972	-	75	---	---
Gm02	15844886	15848720	15844886	15845092	15848503	15848720	87	---	---	---	---	15848332	15848367	+	72	---	---
Gm02	15878715	15899868	15878715	15879443	15899224	15899868	85	---	---	---	---	15879497	15879562	-	77	15878725	15899866
Gm02	15903534	15907902	15903534	15905102	15906346	15907902	92	---	---	---	---	15906246	15906300	+	72	---	---
Gm02	15917995	15927187	15917999	15919073	15926094	15927175	96	15917990	15917994	15927188	15927192	15925930	15925957	+	89	15917995	15927180
Gm02	15960999	15969821	15960999	15961580	15969238	15969821	94	---	---	---	---	15968918	15968940	+	73	15960999	15969818
Gm02	15990349	15996828	15990353	15991303	15995810	15996825	87	15990343	15990348	15996829	15996834	15991390	15991405	-	75	15990362	15996823
Gm02	15990349	15996288	15990353	15990821	15995810	15996275	92	15990344	15990348	15996289	15996293	15991060	15991071	-	75	15990362	15996279
Gm02	16002327	16007717	16002337	16003189	16006846	16007712	92	16002321	16002326	16007718	16007723	16006697	16006716	+	70	16002331	16007703
Gm02	16021503	16041878	16021503	16022644	16040774	16041878	91	---	---	---	---	16023524	16023538	-	73	16021504	16041876
Gm02	16044851	16051513	16044851	16045817	16050534	16051513	93	---	---	---	---	16045995	16046017	-	78	16044854	16051509
Gm02	16079713	16089648	16079713	16080955	16088421	16089648	94	---	---	---	---	16088092	16088159	+	70	16079713	16089646
Gm02	16090611	16095957	16090611	16091459	16095094	16095957	91	---	---	---	---	16091493	16091566	-	79	---	---
Gm02	16110723	16128701	16110723	16112652	16126772	16128701	99	---	---	---	---	16113323	16113338	-	81	16110723	16128699
Gm02	16161918	16179593	16161918	16164041	16177347	16179593	93	---	---	---	---	16176692	16176710	+	84	16161918	16179591
Gm02	16235697	16242640	16235697	16237367	16240976	16242640	97	---	---	---	---	16240795	16240835	+	75	16235698	16242637
Gm02	16315021	16320296	16315024	16315864	16319425	16320290	93	16315016	16315020	16320297	16320301	16315908	16315976	-	84	16315024	16320288
Gm02	16327178	16346067	16327178	16328790	16344472	16346067	94	---	---	---	---	16328890	16328915	-	92	16327178	16346065
Gm02	16379972	16383875	16379972	16380215	16383631	16383875	91	---	---	---	---	16383467	16383484	+	88	---	---
Gm02	16404513	16409632	16404517	16404855	16409263	16409623	88	16404508	16404512	16409633	16409637	16409159	16409190	+	71	16404517	16409620
Gm02	16418010	16428498	16418010	16418496	16428009	16428498	90	---	---	---	---	16427605	16427705	+	73	16418010	16428490
Gm02	16418074	16428391	16418074	16418389	16428073	16428391	88	---	---	---	---	16427605	16427705	+	73	16418074	16428389
Gm02	16419878	16440960	16419878	16420072	16440754	16440960	90	---	---	---	---	16439780	16439792	+	92	16419887	16440945
Gm02	16423554	16432902	16423569	16424361	16432102	16432891	85	16423549	16423553	16432903	16432907	16424721	16424747	-	74	16423567	16432895
Gm02	16424830	16430467	16424830	16425895	16429411	16430467	95	---	---	---	---	16429291	16429313	+	78	---	---
Gm02	16446882	16464434	16446882	16448441	16462878	16464434	94	---	---	---	---	16462156	16462194	+	74	---	---
Gm02	16466019	16469592	16466027	16466293	16469318	16469584	97	16466014	16466018	16469593	16469597	16466296	16466322	-	70	16466033	16469585
Gm02	16476839	16485346	16476851	16477847	16484349	16485345	94	16476834	16476838	16485347	16485351	16478150	16478173	-	75	16476842	16485345
Gm02	16505583	16521660	16505595	16505780	16521469	16521653	90	16505578	16505582	16521661	16521665	16521207	16521221	+	73	16505597	16521658
Gm02	16510759	16521156	16510759	16511927	16519977	16521156	96	---	---	---	---	16512298	16512330	-	72	16510759	16521154
Gm02	16559876	16570093	16559876	16560997	16568998	16570093	94	---	---	---	---	16561288	16561310	-	73	16559877	16570090
Gm02	16591122	16600974	16591132	16592292	16599811	16600971	99	16591117	16591121	16600975	16600979	16599515	16599550	+	72	16591126	16600969
Gm02	16612758	16622650	16612758	16614282	16621128	16622650	95	---	---	---	---	16621025	16621044	+	75	---	---
Gm02	16627224	16637536	16627224	16628380	16636411	16637536	95	---	---	---	---	16636046	16636067	+	77	16627224	16637533
Gm02	16649669	16658876	16649679	16650334	16658253	16658872	88	16649664	16649668	16658877	16658881	16657981	16658009	+	79	---	---
Gm02	16693275	16695593	16693275	16693380	16695489	16695593	97	---	---	---	---	16695383	16695436	+	74	16693276	16695575
Gm02	16698953	16701908	16698966	16699506	16701373	16701898	90	16698948	16698952	16701909	16701913	16699558	16699606	-	75	---	---
Gm02	16704440	16713702	16704440	16705546	16712583	16713689	99	16704435	16704439	16713703	16713707	16705718	16705731	-	100	16704442	16713696
Gm02	16720430	16725860	16720430	16720707	16725584	16725860	87	---	---	---	---	16725446	16725457	+	83	---	---
Gm02	16737227	16752206	16737227	16737417	16752016	16752206	87	---	---	---	---	16738003	16738020	-	77	16737230	16752203
Gm02	16764639	16770550	16764639	16765587	16769598	16770550	95	---	---	---	---	16765751	16765771	-	71	16764642	16770548
Gm02	16796014	16798688	16796014	16796697	16798046	16798688	87	---	---	---	---	16796760	16796795	-	72	---	---
Gm02	16796014	16798688	16796014	16796697	16798046	16798688	87	---	---	---	---	16796760	16796795	-	72	---	---
Gm02	16805994	16810968	16805994	16806283	16810679	16810968	95	---	---	---	---	16810556	16810585	+	73	16805994	16810950
Gm02	16818384	16826737	16818398	16819029	16826099	16826731	95	16818378	16818383	16826738	16826743	16819194	16819221	-	71	---	---
Gm02	16835571	16841041	16835571	16836557	16840068	16841041	93	---	---	---	---	16839937	16840048	+	74	16835582	16841037
Gm02	16835601	16840896	16835601	16836412	16840098	16840896	93	---	---	---	---	16839937	16840048	+	74	---	---
Gm02	16900183	16920425	16900183	16901857	16918750	16920425	99	---	---	---	---	16902679	16902702	-	70	16900183	16920418
Gm02	16921615	16938618	16921615	16922736	16937488	16938618	87	---	---	---	---	16923390	16923406	-	82	16921624	16938617
Gm02	16949556	16961419	16949556	16951081	16959881	16961419	89	---	---	---	---	16959669	16959733	+	76	---	---
Gm02	16962636	16968635	16962636	16963612	16967663	16968635	94	---	---	---	---	16963790	16963814	-	76	16962636	16968632
Gm02	17011651	17016570	17011651	17011857	17016364	17016570	99	---	---	---	---	17011999	17012012	-	71	17011654	17016568
Gm02	17049576	17065484	17049576	17050259	17064804	17065484	90	---	---	---	---	17064251	17064281	+	74	17049581	17065467
Gm02	17082635	17098573	17082635	17084867	17096397	17098572	88	17082630	17082634	17098574	17098578	17085266	17085297	-	75	17082635	17098572
Gm02	17083338	17097861	17083338	17084078	17097102	17097861	87	---	---	---	---	17096493	17096526	+	79	17083339	17097855
Gm02	17103491	17121393	17103496	17103872	17120998	17121382	87	17103485	17103490	17121394	17121399	17120361	17120374	+	78	---	---
Gm02	17126846	17145377	17126846	17128514	17143707	17145377	98	---	---	---	---	17129237	17129248	-	83	17126847	17145375
Gm02	17150961	17158156	17150972	17151802	17157265	17158151	86	17150956	17150960	17158157	17158161	---	---	0	--	---	---
Gm02	17150972	17158095	17150972	17151746	17157265	17158095	86	---	---	---	---	17151752	17151769	-	72	---	---
Gm02	17196197	17214895	17196197	17197797	17213290	17214895	96	---	---	---	---	17197853	17197920	-	77	---	---
Gm02	17223205	17233146	17223205	17223589	17232764	17233146	91	---	---	---	---	17232307	17232326	+	85	17223209	17233136
Gm02	17224176	17229134	17224176	17224733	17228524	17229134	89	---	---	---	---	17224777	17224848	-	83	17224179	17229132
Gm02	17246836	17262220	17246836	17248235	17260822	17262220	89	---	---	---	---	17248807	17248834	-	78	17246844	17262216
Gm02	17302239	17309693	17302239	17303827	17308136	17309693	89	---	---	---	---	17307920	17308027	+	72	---	---
Gm02	17302527	17310144	17302527	17304289	17308424	17310144	88	---	---	---	---	17304415	17304431	-	88	17302533	17310140
Gm02	17305659	17310669	17305666	17306224	17310103	17310662	89	17305654	17305658	17310670	17310674	17309909	17309927	+	84	17305676	17310660
Gm02	17330966	17339432	17330966	17331943	17338455	17339432	99	---	---	---	---	17332200	17332228	-	75	17330967	17339430
Gm02	17339434	17344867	17339439	17339885	17344420	17344858	96	17339428	17339433	17344868	17344873	17344294	17344306	+	84	17339439	17344865
Gm02	17375278	17397224	17375278	17376360	17396142	17397224	95	---	---	---	---	17377024	17377041	-	83	17375278	17397220
Gm02	17389400	17395874	17389400	17390365	17394909	17395874	97	---	---	---	---	17390542	17390564	-	78	17389400	17395871
Gm02	17401129	17413236	17401129	17402285	17412075	17413236	95	---	---	---	---	17402621	17402642	-	81	17401129	17413233
Gm02	17529684	17535925	17529693	17529907	17535705	17535918	93	17529678	17529683	17535926	17535931	17535425	17535463	+	74	---	---
Gm02	17530147	17534037	17530151	17530831	17533339	17534025	88	17530140	17530146	17534038	17534044	---	---	0	--	---	---
Gm02	17531149	17533496	17531149	17531307	17533339	17533496	93	---	---	---	---	---	---	0	--	---	---
Gm02	17552566	17562569	17552566	17553673	17561422	17562569	91	---	---	---	---	17561252	17561307	+	73	---	---
Gm02	17563299	17580479	17563299	17563548	17580230	17580479	95	---	---	---	---	17579529	17579547	+	84	---	---
Gm02	17624875	17627941	17624875	17625357	17627459	17627941	98	---	---	---	---	17625416	17625463	-	72	17624876	17627939
Gm02	17652989	17661833	17652989	17654081	17660741	17661833	99	---	---	---	---	17654239	17654267	-	86	17652990	17661831
Gm02	17669916	17689678	17669916	17671216	17688420	17689678	85	---	---	---	---	17672054	17672077	-	75	17669917	17689675
Gm02	17679792	17685046	17679792	17680645	17684183	17685046	95	---	---	---	---	17684038	17684057	+	70	17679798	17685045
Gm02	17700948	17709763	17700948	17702041	17708670	17709763	99	---	---	---	---	17708438	17708466	+	86	17700948	17709760
Gm02	17745678	17763786	17745678	17747941	17761512	17763786	98	---	---	---	---	17748569	17748587	-	84	17745678	17763783
Gm02	17765938	17783354	17765938	17766699	17782604	17783354	94	---	---	---	---	17767438	17767455	-	83	17765952	17783340
Gm02	17776246	17780153	17776246	17777388	17779010	17780153	98	---	---	---	---	17777443	17777472	-	80	17776246	17780151
Gm02	17810503	17825162	17810503	17812053	17823613	17825162	93	---	---	---	---	17823487	17823559	+	76	---	---
Gm02	17834771	17844078	17834783	17835690	17843171	17844078	97	17834766	17834770	17844079	17844083	17835959	17835977	-	84	17834777	17844076
Gm02	17845807	17856217	17845807	17846983	17855040	17856217	99	---	---	---	---	17854639	17854674	+	72	17845807	17856215
Gm02	17866584	17887711	17866584	17867183	17887091	17887711	91	---	---	---	---	17868155	17868172	-	88	17866597	17887705
Gm02	17869312	17874625	17869312	17870150	17873730	17874625	90	---	---	---	---	17873578	17873597	+	75	17869312	17874623
Gm02	17929318	17942357	17929318	17929712	17941965	17942357	85	---	---	---	---	17941564	17941578	+	86	17929335	17942355
Gm02	17940731	17961403	17940731	17942357	17959770	17961403	97	---	---	---	---	17943194	17943227	-	70	17940739	17961401
Gm02	18006761	18012302	18006761	18007133	18011930	18012302	96	---	---	---	---	18011746	18011779	+	85	18006761	18012288
Gm02	18025309	18034523	18025309	18026591	18033215	18034523	85	---	---	---	---	18026640	18026660	-	80	---	---
Gm02	18026868	18031187	18026875	18027343	18030710	18031178	94	18026862	18026867	18031188	18031193	18030685	18030699	+	73	18026872	18031186
Gm02	18026875	18031614	18026875	18027767	18030710	18031614	90	---	---	---	---	18027815	18027833	-	73	18026875	18031610
Gm02	18049635	18061691	18049635	18050519	18060803	18061691	93	---	---	---	---	18050997	18051014	-	77	18049637	18061689
Gm02	18059550	18068209	18059563	18059758	18067999	18068194	92	18059545	18059549	18068210	18068214	18067615	18067641	+	74	---	---
Gm02	18091839	18099636	18091839	18093394	18098081	18099636	99	---	---	---	---	18093560	18093584	-	80	---	---
Gm02	18103226	18113617	18103226	18104396	18112439	18113617	98	---	---	---	---	18104752	18104772	-	76	18103226	18113615
Gm02	18113690	18133539	18113690	18114527	18132665	18133539	90	---	---	---	---	18115299	18115327	-	79	18113695	18133537
Gm02	18116698	18123593	18116704	18118301	18121949	18123588	93	18116692	18116697	18123594	18123599	18118443	18118483	-	75	18116700	18123586
Gm02	18133970	18145266	18133970	18135227	18144021	18145264	88	18133963	18133969	18145267	18145273	18143840	18143861	+	90	---	---
Gm02	18135795	18140940	18135795	18136762	18139977	18140940	93	---	---	---	---	18136829	18136884	-	78	18135795	18140938
Gm02	18145746	18148903	18145746	18146249	18148422	18148903	90	---	---	---	---	18148313	18148362	+	76	18145746	18148901
Gm02	18149749	18166031	18149749	18150853	18164924	18166031	91	---	---	---	---	18164567	18164615	+	71	18149756	18166018
Gm02	18150557	18157860	18150557	18150919	18157497	18157860	90	---	---	---	---	18151222	18151248	-	74	18150557	18157850
Gm02	18152693	18156586	18152693	18153837	18155405	18156586	94	---	---	---	---	---	---	0	--	18152693	18156584
Gm02	18166029	18179138	18166029	18166447	18178719	18179138	96	---	---	---	---	18166855	18166873	-	84	18166029	18179125
Gm02	18166934	18171864	18166941	18167820	18170980	18171858	95	18166929	18166933	18171865	18171869	18167957	18167972	-	93	---	---
Gm02	18172151	18190116	18172166	18172482	18189790	18190109	95	18172146	18172150	18190117	18190121	18189381	18189418	+	78	---	---
Gm02	18179138	18189789	18179138	18182053	18186942	18189789	86	---	---	---	---	18186697	18186731	+	71	18179138	18189786
Gm02	18193515	18211033	18193515	18195460	18209088	18211033	99	---	---	---	---	18208440	18208458	+	84	18193515	18211031
Gm02	18268285	18272063	18268297	18269476	18270872	18272049	92	18268280	18268284	18272064	18272068	18270797	18270825	+	86	---	---
Gm02	18285291	18296538	18285291	18287905	18293962	18296538	96	---	---	---	---	18293681	18293721	+	75	18285299	18296535
Gm02	18330916	18350878	18330923	18332574	18349203	18350877	97	18330911	18330915	18350879	18350883	18348412	18348438	+	70	18330916	18350873
Gm02	18370276	18382218	18370287	18370790	18381701	18382209	89	18370271	18370275	18382219	18382223	18370924	18370938	-	80	18370279	18382217
Gm02	18371931	18375906	18371933	18372509	18375316	18375893	91	18371924	18371930	18375907	18375913	18375215	18375314	+	73	---	---
Gm02	18386292	18391144	18386302	18386683	18390762	18391142	98	18386287	18386291	18391145	18391149	18390581	18390602	+	72	18386301	18391140
Gm02	18416944	18424939	18416944	18418335	18423542	18424939	91	---	---	---	---	18418481	18418501	-	80	18416944	18424937
Gm02	18434489	18438779	18434489	18435620	18437609	18438779	90	---	---	---	---	18435689	18435701	-	92	18434492	18438777
Gm02	18463471	18468556	18463471	18464217	18467798	18468556	91	---	---	---	---	18464376	18464396	-	71	18463484	18468547
Gm02	18497525	18502724	18497525	18498157	18502081	18502724	93	---	---	---	---	18498310	18498328	-	78	18497525	18502714
Gm02	18507061	18517509	18507061	18508200	18516316	18517509	91	---	---	---	---	18515911	18515946	+	72	18507061	18517507
Gm02	18528353	18545704	18528353	18530279	18543758	18545704	98	---	---	---	---	18543112	18543133	+	86	18528353	18545701
Gm02	18552817	18567595	18552817	18554774	18565633	18567595	99	---	---	---	---	18555280	18555299	-	70	18552826	18567592
Gm02	18574427	18579617	18574427	18575265	18578846	18579617	89	---	---	---	---	18575309	18575366	-	82	18574427	18579615
Gm02	18599982	18608756	18599982	18601419	18607375	18608756	87	---	---	---	---	18601570	18601664	-	70	18599995	18608741
Gm02	18615918	18636127	18615924	18616465	18635572	18636113	96	18615913	18615917	18636128	18636132	18634684	18634716	+	75	18615922	18636121
Gm02	18623483	18632325	18623483	18624157	18631652	18632325	95	---	---	---	---	18631567	18631581	+	86	18623495	18632323
Gm02	18655233	18675941	18655238	18657047	18674149	18675931	89	18655227	18655232	18675942	18675947	18657785	18657822	-	71	18655242	18675932
Gm02	18682171	18704044	18682171	18682615	18703602	18704044	88	---	---	---	---	18683643	18683665	-	73	---	---
Gm02	18688524	18693864	18688524	18689422	18692967	18693864	98	---	---	---	---	18692856	18692924	+	82	18688525	18693863
Gm02	18694758	18699619	18694758	18694948	18699428	18699619	98	---	---	---	---	18699253	18699332	+	71	18694761	18699617
Gm02	18704361	18716916	18704361	18706766	18714475	18716916	92	---	---	---	---	18714255	18714284	+	73	18704364	18716911
Gm02	18707414	18721791	18707414	18709891	18719401	18721791	88	---	---	---	---	18710051	18710064	-	71	---	---
Gm02	18709859	18723521	18709873	18711017	18722345	18723511	86	18709854	18709858	18723522	18723526	18711143	18711164	-	72	---	---
Gm02	18714473	18731028	18714473	18715192	18730304	18731028	94	---	---	---	---	18715875	18715900	-	96	18714478	18731018
Gm02	18732557	18748538	18732557	18733960	18747130	18748538	88	---	---	---	---	18734496	18734518	-	73	18732565	18748533
Gm02	18736529	18739731	18736542	18736668	18739602	18739721	88	18736523	18736528	18739732	18739737	18736743	18736760	-	72	18736533	18739715
Gm02	18757552	18760202	18757552	18758018	18759736	18760202	96	---	---	---	---	18758097	18758112	-	93	18757552	18760201
Gm02	18791083	18808909	18791083	18792760	18807292	18808909	90	---	---	---	---	18806566	18806588	+	78	18791087	18808904
Gm02	18823997	18841530	18823997	18825929	18839581	18841530	98	---	---	---	---	18838901	18838916	+	81	18823997	18841528
Gm02	18846286	18864799	18846286	18847301	18863880	18864799	88	---	---	---	---	18863072	18863141	+	71	---	---
Gm02	18864001	18868561	18864010	18864272	18868297	18868558	89	18863996	18864000	18868562	18868566	18868101	18868139	+	71	---	---
Gm02	18874731	18887803	18874731	18875217	18887296	18887803	89	---	---	---	---	18875690	18875821	-	79	18874731	18887801
Gm02	18876052	18886414	18876057	18877179	18885231	18886406	94	18876047	18876051	18886415	18886419	18884828	18884858	+	70	18876057	18886408
Gm02	18888529	18905675	18888529	18888682	18905521	18905675	85	---	---	---	---	18904712	18904726	+	86	---	---
Gm02	18910054	18922840	18910054	18910246	18922644	18922840	92	---	---	---	---	18910779	18910807	-	86	18910057	18922836
Gm02	18918145	18923020	18918145	18918324	18922835	18923020	89	---	---	---	---	18918496	18918511	-	87	18918149	18923017
Gm02	18929977	18933160	18929977	18930253	18932883	18933160	85	---	---	---	---	18930286	18930369	-	72	---	---
Gm02	18956105	18964580	18956105	18957083	18963604	18964578	97	18956100	18956104	18964581	18964585	18963318	18963346	+	75	18956105	18964576
Gm02	18968965	18985897	18968965	18970503	18984335	18985897	96	---	---	---	---	18984214	18984281	+	76	---	---
Gm02	18997869	19002980	18997869	18998372	19002477	19002980	94	---	---	---	---	18998459	18998513	-	72	---	---
Gm02	19033629	19038126	19033629	19034224	19037529	19038126	94	---	---	---	---	19034379	19034390	-	75	---	---
Gm02	19034496	19044473	19034496	19036008	19042968	19044473	93	---	---	---	---	19036293	19036308	-	75	19034496	19044463
Gm02	19035056	19054944	19035056	19038001	19051851	19054944	90	---	---	---	---	19051793	19051810	+	72	19035064	19054934
Gm02	19050109	19064397	19050109	19051032	19063463	19064397	88	---	---	---	---	19062911	19062936	+	96	19050121	19064385
Gm02	19106075	19126194	19106075	19107318	19124971	19126194	96	---	---	---	---	19124100	19124119	+	80	19106077	19126191
Gm02	19133083	19150761	19133094	19134766	19149098	19150751	98	19133078	19133082	19150762	19150766	19148382	19148396	+	80	19133099	19150760
Gm02	19190222	19211857	19190222	19192164	19209934	19211857	98	---	---	---	---	19209088	19209108	+	71	19190223	19211855
Gm02	19219761	19225456	19219773	19220911	19224319	19225453	96	19219753	19219760	19225457	19225464	19220927	19220949	-	78	19219769	19225440
Gm02	19230740	19239485	19230750	19230881	19239337	19239470	91	19230735	19230739	19239486	19239490	19238947	19238967	+	71	---	---
Gm02	19284432	19303651	19284442	19289010	19299164	19303640	87	19284427	19284431	19303652	19303656	19298656	19298726	+	87	19284435	19303640
Gm02	19309925	19322106	19309925	19311486	19320601	19322106	87	---	---	---	---	19320155	19320167	+	76	19309925	19322097
Gm02	19310327	19321591	19310338	19310968	19320940	19321587	88	19310321	19310326	19321592	19321597	19311295	19311335	-	70	---	---
Gm02	19328493	19335249	19328493	19329155	19334585	19335249	92	---	---	---	---	19334339	19334362	+	75	---	---
Gm02	19338540	19356082	19338540	19340193	19354430	19356082	99	---	---	---	---	19353719	19353733	+	80	19338541	19356079
Gm02	19357819	19374787	19357819	19359789	19372918	19374787	88	---	---	---	---	19372318	19372355	+	73	19357820	19374785
Gm02	19417013	19423965	19417020	19417158	19423822	19423960	97	19417008	19417012	19423966	19423970	19417473	19417492	-	75	---	---
Gm02	19471003	19487719	19471003	19472677	19486044	19487719	99	---	---	---	---	19485400	19485421	+	86	19471003	19487713
Gm02	19487927	19490438	19487927	19488348	19490015	19490438	94	---	---	---	---	19489943	19489967	+	84	19487932	19490425
Gm02	19498744	19501931	19498754	19499337	19501338	19501921	96	19498734	19498743	19501932	19501941	19501288	19501311	+	83	---	---
Gm02	19542847	19548895	19542847	19543862	19547880	19548895	99	---	---	---	---	19544003	19544024	-	86	19542855	19548893
Gm02	19569450	19583116	19569450	19569805	19582761	19583116	95	---	---	---	---	19582305	19582395	+	74	19569468	19583114
Gm02	19587194	19591172	19587194	19588244	19590122	19591172	95	---	---	---	---	19588270	19588306	-	70	19587212	19591167
Gm02	19591166	19608075	19591166	19591689	19607553	19608075	89	---	---	---	---	19606893	19606908	+	75	---	---
Gm02	19616471	19636419	19616471	19617156	19635740	19636419	95	---	---	---	---	19634811	19634830	+	80	19616488	19636413
Gm02	19629783	19636303	19629783	19630630	19635432	19636303	91	---	---	---	---	19635245	19635308	+	76	---	---
Gm02	19638814	19651317	19638814	19640352	19649806	19651317	89	---	---	---	---	19649335	19649370	+	77	19638831	19651308
Gm02	19640604	19651489	19640615	19641175	19650866	19651478	85	19640596	19640603	19651490	19651497	19650408	19650426	+	94	19640618	19651486
Gm02	19652373	19662865	19652384	19653546	19661603	19662858	89	19652364	19652372	19662866	19662874	19653917	19653949	-	72	19652384	19662861
Gm02	19675060	19691419	19675060	19676704	19689770	19691419	96	---	---	---	---	19677246	19677261	-	75	19675060	19691416
Gm02	19683688	19695909	19683688	19684575	19695040	19695909	86	---	---	---	---	19694895	19694938	+	79	19683700	19695907
Gm02	19710479	19714480	19710480	19710870	19714078	19714466	90	19710474	19710478	19714481	19714485	19710917	19710943	-	74	19710479	19714466
Gm02	19733950	19743496	19733950	19734997	19742449	19743496	99	---	---	---	---	19735265	19735322	-	70	19733950	19743493
Gm02	19745627	19755512	19745627	19746067	19755069	19755512	95	---	---	---	---	19746381	19746406	-	96	19745636	19755503
Gm02	19758877	19764400	19758877	19759839	19763430	19764400	94	---	---	---	---	19763328	19763362	+	85	19758877	19764398
Gm02	19770476	19788263	19770476	19772148	19786610	19788263	98	---	---	---	---	19785975	19786001	+	70	19770477	19788261
Gm02	19844783	19857016	19844793	19846026	19855750	19857008	85	19844778	19844782	19857017	19857021	19846425	19846479	-	78	19844785	19857003
Gm02	19871309	19887575	19871313	19873304	19885637	19887565	96	19871303	19871308	19887576	19887581	19873847	19873866	-	80	19871315	19887563
Gm02	19911059	19915887	19911059	19911438	19915508	19915887	98	---	---	---	---	19911599	19911620	-	72	19911060	19915881
Gm02	19949092	19963854	19949092	19949207	19963740	19963854	92	---	---	---	---	19963013	19963095	+	71	19949110	19963848
Gm02	19974323	19979935	19974331	19975124	19979082	19979925	85	19974317	19974322	19979936	19979941	19975305	19975322	-	72	---	---
Gm02	20007484	20024925	20007497	20009492	20022990	20024925	95	20007478	20007483	20024926	20024931	20022317	20022332	+	81	20007494	20024923
Gm02	20008094	20024424	20008094	20008971	20023587	20024424	94	---	---	---	---	20009610	20009624	-	73	20008096	20024410
Gm02	20031479	20047771	20031479	20032585	20046666	20047771	93	---	---	---	---	20046052	20046092	+	85	---	---
Gm02	20039341	20044866	20039341	20040798	20043392	20044866	96	---	---	---	---	20043282	20043300	+	94	20039344	20044864
Gm02	20059347	20071847	20059347	20063237	20067973	20071847	98	---	---	---	---	20063347	20063375	-	72	20059347	20071843
Gm02	20059657	20070626	20059670	20061986	20068300	20070617	99	20059652	20059656	20070627	20070631	20062190	20062212	-	95	20059662	20070618
Gm02	20083233	20097326	20083233	20085851	20094748	20097326	89	---	---	---	---	20085996	20086093	-	91	20083251	20097319
Gm02	20093315	20112897	20093315	20094960	20111250	20112897	98	---	---	---	---	20110582	20110602	+	71	20093315	20112895
Gm02	20112440	20116684	20112440	20112897	20116235	20116684	89	---	---	---	---	20116171	20116195	+	72	20112447	20116682
Gm02	20141666	20153127	20141679	20144632	20150235	20153117	88	20141660	20141665	20153128	20153133	20144868	20144912	-	71	20141680	20153123
Gm02	20178942	20196089	20178942	20181148	20193855	20196089	93	---	---	---	---	20181680	20181695	-	75	20178943	20196086
Gm02	20199364	20216399	20199364	20201316	20214447	20216399	99	---	---	---	---	20201950	20201965	-	81	20199370	20216397
Gm02	20269987	20274646	20269987	20270416	20274204	20274646	85	---	---	---	---	20274094	20274152	+	84	20269988	20274644
Gm02	20278576	20291581	20278576	20279369	20290805	20291581	92	---	---	---	---	20279825	20279850	-	88	20278577	20291578
Gm02	20290311	20306850	20290326	20292298	20304870	20306848	93	20290306	20290310	20306851	20306855	20304288	20304303	+	81	---	---
Gm02	20327983	20347815	20327983	20329075	20346715	20347815	91	---	---	---	---	20329286	20329299	-	71	20327989	20347813
Gm02	20360724	20367489	20360724	20360977	20367236	20367489	90	---	---	---	---	20366960	20367152	+	77	20360724	20367485
Gm02	20372726	20393072	20372726	20376182	20389704	20393072	87	---	---	---	---	20376649	20376667	-	73	---	---
Gm02	20382997	20386125	20382997	20383937	20385162	20386125	91	---	---	---	---	---	---	0	--	---	---
Gm02	20384452	20400843	20384453	20386126	20399188	20400829	96	20384447	20384451	20400844	20400848	20398658	20398678	+	71	20384453	20400834
Gm02	20384453	20399905	20384453	20385170	20399188	20399905	98	---	---	---	---	20385826	20385852	-	74	20384453	20399889
Gm02	20401954	20406808	20401958	20402460	20406295	20406801	89	20401949	20401953	20406809	20406813	20406279	20406291	+	92	---	---
Gm02	20423349	20433970	20423362	20423609	20433717	20433964	85	20423344	20423348	20433971	20433975	20423861	20423896	-	77	---	---
Gm02	20440340	20462096	20440340	20442259	20460147	20462096	97	---	---	---	---	20443076	20443096	-	71	20440342	20462094
Gm02	20469356	20476606	20469356	20469884	20476079	20476606	86	---	---	---	---	20470137	20470170	-	79	---	---
Gm02	20486696	20494451	20486696	20486869	20494278	20494451	86	---	---	---	---	20493945	20493960	+	81	20486697	20494449
Gm02	20510351	20527233	20510358	20512238	20525345	20527225	99	20510346	20510350	20527234	20527238	20524922	20524945	+	70	20510355	20527220
Gm02	20531069	20540015	20531069	20531403	20539681	20540015	97	---	---	---	---	20539325	20539345	+	71	---	---
Gm02	20543545	20557301	20543545	20544714	20556131	20557301	97	---	---	---	---	20545265	20545285	-	80	20543545	20557296
Gm02	20601108	20616501	20601113	20603278	20614340	20616486	98	20601103	20601107	20616502	20616506	20614083	20614106	+	70	20601113	20616493
Gm02	20642588	20649103	20642588	20643801	20647886	20649103	87	---	---	---	---	---	---	0	--	20642600	20649092
Gm02	20682539	20698305	20682539	20683165	20697679	20698305	95	---	---	---	---	20696990	20697020	+	74	---	---
Gm02	20713433	20718500	20713433	20713586	20718347	20718500	94	---	---	---	---	20713667	20713688	-	77	---	---
Gm02	20744547	20755622	20744547	20744942	20755244	20755622	89	---	---	---	---	20745354	20745374	-	80	20744560	20755621
Gm02	20747267	20752138	20747282	20747596	20751820	20752134	94	20747262	20747266	20752139	20752143	20747703	20747733	-	74	20747277	20752132
Gm02	20831097	20847877	20831097	20833052	20845922	20847877	99	---	---	---	---	20833676	20833696	-	76	20831097	20847872
Gm02	20851596	20865433	20851596	20853698	20863307	20865433	90	---	---	---	---	20854095	20854126	-	75	20851596	20865431
Gm02	20865582	20872955	20865582	20866467	20872069	20872955	96	---	---	---	---	20866667	20866686	-	70	20865582	20872947
Gm02	20891747	20903700	20891750	20891899	20903542	20903691	95	20891737	20891746	20903701	20903710	20903076	20903104	+	79	20891748	20903696
Gm02	20893782	20898954	20893782	20894411	20898337	20898954	95	---	---	---	---	20898218	20898265	+	81	20893793	20898953
Gm02	20916987	20924652	20916987	20918073	20923553	20924652	93	---	---	---	---	20923279	20923316	+	71	20916987	20924649
Gm02	20935883	20940985	20935883	20936312	20940566	20940985	92	20935877	20935882	20940986	20940991	20936491	20936504	-	78	20935883	20940978
Gm02	20941515	20950748	20941515	20942606	20949657	20950748	99	---	---	---	---	20942764	20942792	-	86	20941515	20950746
Gm02	20991793	21000611	20991800	20992347	21000063	21000611	97	20991788	20991792	21000612	21000616	20992632	20992671	-	70	20991801	21000610
Gm02	21010909	21023353	21010917	21011786	21022475	21023344	98	21010902	21010908	21023354	21023360	21012038	21012051	-	71	21010918	21023344
Gm02	21073459	21092004	21073459	21075070	21090393	21092003	97	21073454	21073458	21092005	21092009	21090265	21090338	+	75	21073459	21092003
Gm02	21077788	21094103	21077792	21080010	21092005	21094101	86	21077783	21077787	21094104	21094108	21080449	21080486	-	71	---	---
Gm02	21105340	21119450	21105340	21106832	21117940	21119450	87	---	---	---	---	21117602	21117703	+	72	21105356	21119433
Gm02	21131670	21139190	21131670	21132008	21138862	21139190	88	---	---	---	---	21138520	21138567	+	79	21131674	21139183
Gm02	21135512	21138645	21135512	21135822	21138334	21138645	95	---	---	---	---	21138224	21138235	+	83	21135512	21138642
Gm02	21161859	21179648	21161874	21163430	21178101	21179647	91	21161854	21161858	21179649	21179653	21177431	21177452	+	77	21161864	21179645
Gm02	21169102	21177469	21169102	21169713	21176866	21177469	90	---	---	---	---	21176508	21176521	+	78	21169119	21177459
Gm02	21194258	21214529	21194258	21195878	21212901	21214529	96	---	---	---	---	21212049	21212070	+	72	21194258	21214525
Gm02	21223357	21236718	21223357	21223688	21236389	21236718	85	---	---	---	---	21235754	21235812	+	77	21223357	21236716
Gm02	21241778	21245566	21241778	21242009	21245328	21245566	88	---	---	---	---	---	---	0	--	21241789	21245552
Gm02	21252996	21269324	21252996	21254717	21267612	21269324	97	---	---	---	---	21266981	21267004	+	70	---	---
Gm02	21267382	21274033	21267396	21268524	21272894	21274021	93	21267376	21267381	21274034	21274039	21272820	21272841	+	77	21267397	21274023
Gm02	21301914	21321840	21301926	21303471	21320237	21321833	91	21301909	21301913	21321841	21321845	21320117	21320183	+	77	21301927	21321839
Gm02	21340196	21356127	21340196	21340662	21355665	21356127	93	---	---	---	---	21341363	21341382	-	75	21340196	21356110
Gm02	21373316	21378492	21373321	21374151	21377719	21378489	91	21373310	21373315	21378493	21378498	21374307	21374329	-	73	21373321	21378487
Gm02	21404884	21409113	21404884	21405028	21408983	21409113	86	---	---	---	---	21408966	21408981	+	93	---	---
Gm02	21425470	21440302	21425483	21425591	21440193	21440302	95	21425465	21425469	21440303	21440307	21426308	21426322	-	73	21425473	21440287
Gm02	21425480	21442712	21425480	21427743	21440430	21442712	98	---	---	---	---	21440179	21440202	+	70	21425486	21442709
Gm02	21463312	21472590	21463312	21464313	21471589	21472590	99	---	---	---	---	21464651	21464664	-	85	21463312	21472588
Gm02	21523961	21536972	21523961	21525701	21535232	21536972	86	---	---	---	---	21525719	21525739	-	85	21523977	21536961
Gm02	21561494	21571183	21561505	21561771	21570911	21571177	90	21561488	21561493	21571184	21571189	21570677	21570721	+	71	21561504	21571177
Gm02	21616145	21627538	21616145	21616540	21627147	21627538	89	---	---	---	---	21616920	21616955	-	72	---	---
Gm02	21621067	21626396	21621067	21621974	21625489	21626396	99	---	---	---	---	21622018	21622088	-	84	21621067	21626394
Gm02	21643481	21648701	21643483	21644154	21648017	21648698	91	21643476	21643480	21648702	21648706	21647835	21647882	+	77	21643481	21648689
Gm02	21669319	21679224	21669319	21669807	21678725	21679224	85	---	---	---	---	21670172	21670187	-	81	21669323	21679219
Gm02	21670442	21691644	21670442	21670671	21691412	21691644	96	---	---	---	---	21690442	21690461	+	70	---	---
Gm02	21670819	21682375	21670819	21671204	21681979	21682375	94	---	---	---	---	21681458	21681475	+	72	21670819	21682356
Gm02	21679223	21691218	21679223	21680225	21690216	21691218	99	---	---	---	---	21689821	21689852	+	75	21679224	21691216
Gm02	21709027	21723279	21709032	21709214	21723091	21723273	90	21709022	21709026	21723280	21723284	21722442	21722459	+	88	21709032	21723278
Gm02	21715514	21735364	21715514	21717544	21733360	21735364	89	---	---	---	---	21718310	21718335	-	76	21715519	21735348
Gm02	21716072	21734750	21716072	21716907	21733917	21734750	90	---	---	---	---	21717731	21717756	-	80	21716079	21734732
Gm02	21724270	21738828	21724270	21724707	21738393	21738828	93	---	---	---	---	21737787	21737811	+	72	21724270	21738819
Gm02	21727644	21731108	21727644	21728307	21730470	21731108	92	---	---	---	---	21730361	21730426	+	74	21727656	21731106
Gm02	21732065	21737261	21732065	21732901	21736410	21737261	95	---	---	---	---	21736235	21736252	+	88	21732070	21737259
Gm02	21745106	21750480	21745106	21746020	21749566	21750480	98	---	---	---	---	21746064	21746146	-	84	21745114	21750478
Gm02	21754917	21769141	21754920	21755142	21768888	21769132	87	21754912	21754916	21769142	21769146	21768320	21768358	+	76	21754918	21769130
Gm02	21775616	21786824	21775622	21776738	21785708	21786824	98	21775611	21775615	21786825	21786829	21777070	21777105	-	77	21775623	21786822
Gm02	21780353	21785690	21780353	21781264	21784778	21785690	95	---	---	---	---	21781308	21781385	-	83	21780355	21785688
Gm02	21839734	21848236	21839737	21840859	21847093	21848228	94	21839729	21839733	21848237	21848241	21840971	21841052	-	70	21839738	21848233
Gm02	21863757	21878298	21863757	21865947	21876060	21878298	88	---	---	---	---	21875596	21875611	+	87	21863757	21878296
Gm02	21880256	21883864	21880256	21881231	21882888	21883864	93	---	---	---	---	21882806	21882833	+	75	21880257	21883862
Gm02	21880540	21883459	21880546	21880819	21883177	21883452	94	21880535	21880539	21883460	21883464	---	---	0	--	---	---
Gm02	21884260	21898154	21884260	21885678	21896788	21898154	91	---	---	---	---	21886192	21886234	-	74	21884261	21898144
Gm02	21916754	21929350	21916754	21917092	21929012	21929350	96	---	---	---	---	21928757	21928783	+	74	---	---
Gm02	21939122	21948366	21939122	21940223	21947268	21948366	99	---	---	---	---	21947094	21947121	+	89	21939122	21948364
Gm02	21990445	21996998	21990445	21990911	21996570	21996998	85	---	---	---	---	21996287	21996304	+	88	21990448	21996995
Gm02	22012099	22026578	22012099	22013292	22025387	22026578	98	---	---	---	---	22025208	22025273	+	78	22012104	22026560
Gm02	22019713	22029068	22019715	22021219	22027581	22029056	85	22019708	22019712	22029069	22029073	22021411	22021427	-	76	22019718	22029067
Gm02	22044316	22049530	22044316	22044550	22049296	22049530	97	---	---	---	---	22049058	22049084	+	88	22044333	22049519
Gm02	22053999	22059111	22053999	22054909	22058201	22059111	99	---	---	---	---	22054954	22055022	-	85	22054001	22059107
Gm02	22059318	22062843	22059330	22059845	22062314	22062837	86	22059310	22059317	22062844	22062851	22062190	22062207	+	83	22059326	22062834
Gm02	22063396	22066742	22063398	22063817	22066317	22066736	95	22063391	22063395	22066743	22066747	22066194	22066221	+	75	---	---
Gm02	22071156	22083364	22071158	22071980	22082530	22083350	98	22071150	22071155	22083365	22083370	22072442	22072483	-	76	22071166	22083350
Gm02	22115062	22128277	22115069	22116031	22127304	22128267	97	22115057	22115061	22128278	22128282	22116330	22116344	-	93	22115069	22128275
Gm02	22119977	22138236	22119978	22121611	22136619	22138223	95	22119972	22119976	22138237	22138241	22136485	22136562	+	75	---	---
Gm02	22120585	22137660	22120585	22121048	22137208	22137660	94	---	---	---	---	22136485	22136562	+	75	22120600	22137645
Gm02	22127304	22133299	22127304	22127781	22132823	22133299	98	---	---	---	---	22127963	22127990	-	75	22127304	22133291
Gm02	22151194	22157065	22151194	22153389	22154775	22157065	90	22151188	22151193	22157066	22157071	22154726	22154744	+	78	22151203	22157063
Gm02	22179722	22182836	22179731	22180436	22182124	22182828	89	22179711	22179721	22182837	22182847	---	---	0	--	22179730	22182831
Gm02	22182759	22183887	22182759	22183153	22183494	22183887	86	---	---	---	---	---	---	0	--	---	---
Gm02	22210744	22213378	22210754	22211186	22212961	22213372	88	22210734	22210743	22213379	22213388	---	---	0	--	---	---
Gm02	22217809	22225324	22217809	22218221	22224911	22225324	86	---	---	---	---	22218464	22218492	-	75	---	---
Gm02	22226039	22229569	22226039	22226446	22229162	22229569	88	---	---	---	---	---	---	0	--	22226040	22229564
Gm02	22232014	22245904	22232015	22232280	22245639	22245904	88	22232005	22232013	22245905	22245913	---	---	0	--	---	---
Gm02	22253420	22260158	22253432	22253869	22259719	22260155	88	22253412	22253419	22260159	22260166	22259426	22259438	+	84	---	---
Gm02	22278604	22282413	22278604	22280111	22280903	22282413	89	---	---	---	---	---	---	0	--	22278611	22282401
Gm02	22283111	22287979	22283111	22283470	22287616	22287976	87	22283106	22283110	22287980	22287984	---	---	0	--	---	---
Gm02	22302996	22305612	22302996	22303590	22305018	22305612	94	---	---	---	---	---	---	0	--	---	---
Gm02	22321023	22325476	22321023	22321705	22324794	22325476	97	---	---	---	---	---	---	0	--	22321027	22325469
Gm02	22321703	22325133	22321717	22322923	22323924	22325130	96	22321698	22321702	22325134	22325138	---	---	0	--	22321716	22325128
Gm02	22349788	22354970	22349788	22350081	22354677	22354970	90	---	---	---	---	---	---	0	--	---	---
Gm02	22389772	22392818	22389772	22390336	22392253	22392818	99	---	---	---	---	---	---	0	--	22389786	22392815
Gm02	22406756	22421853	22406756	22407036	22421573	22421853	89	---	---	---	---	22420884	22420907	+	75	---	---
Gm02	22440642	22461643	22440649	22441311	22460976	22461642	90	22440637	22440641	22461644	22461648	22460089	22460178	+	73	---	---
Gm02	22441528	22460931	22441528	22443158	22459268	22460931	97	---	---	---	---	22458507	22458519	+	84	22441529	22460929
Gm02	22467102	22471989	22467102	22467870	22471219	22471989	94	---	---	---	---	---	---	0	--	22467105	22471974
Gm02	22473715	22476395	22473715	22474105	22476005	22476395	94	---	---	---	---	---	---	0	--	---	---
Gm02	22506919	22508410	22506932	22507583	22507760	22508410	87	22506914	22506918	22508411	22508415	22507593	22507606	-	71	---	---
Gm02	22529343	22547291	22529348	22529570	22547063	22547285	97	22529338	22529342	22547292	22547296	22530153	22530165	-	76	---	---
Gm02	22574648	22579516	22574648	22577063	22577104	22579516	87	---	---	---	---	---	---	0	--	---	---
Gm02	22589132	22592488	22589144	22589575	22592050	22592482	90	22589124	22589131	22592489	22592496	---	---	0	--	---	---
Gm02	22594198	22614274	22594207	22595239	22613241	22614274	95	22594189	22594197	22614275	22614283	22595973	22596059	-	72	22594205	22614265
Gm02	22595227	22612769	22595236	22597168	22610838	22612758	98	22595222	22595226	22612770	22612774	22597794	22597809	-	81	22595239	22612755
Gm02	22632931	22651592	22632931	22633587	22650937	22651592	98	---	---	---	---	22634394	22634420	-	70	22632937	22651578
Gm02	22660635	22663613	22660635	22661154	22663094	22663613	93	---	---	---	---	---	---	0	--	22660635	22663604
Gm02	22683608	22686279	22683608	22684153	22685726	22686279	93	---	---	---	---	---	---	0	--	22683624	22686276
Gm02	22701557	22712076	22701557	22702094	22711540	22712076	98	---	---	---	---	22711284	22711342	+	77	22701558	22712075
Gm02	22702162	22707057	22702162	22703347	22705928	22707057	90	---	---	---	---	22703452	22703476	-	72	22702172	22707053
Gm02	22712435	22715252	22712445	22712951	22714743	22715248	91	22712429	22712434	22715253	22715258	---	---	0	--	22712439	22715248
Gm02	22717950	22724026	22717953	22718464	22723509	22724020	93	22717944	22717949	22724027	22724032	---	---	0	--	---	---
Gm02	22719895	22722689	22719895	22720500	22722086	22722689	96	---	---	---	---	22721986	22722026	+	73	22719895	22722687
Gm02	22729339	22734356	22729339	22731013	22732678	22734356	98	---	---	---	---	---	---	0	--	---	---
Gm02	22732244	22734757	22732244	22732649	22734352	22734757	93	---	---	---	---	22734321	22734337	+	70	22732248	22734752
Gm02	22734764	22739025	22734764	22735695	22738093	22739025	99	---	---	---	---	22735775	22735815	-	78	22734768	22739021
Gm02	22754223	22768916	22754223	22755137	22768003	22768916	97	---	---	---	---	22767865	22767879	+	80	22754230	22768899
Gm02	22756457	22766142	22756457	22757112	22765487	22766142	98	---	---	---	---	22757466	22757531	-	72	22756461	22766140
Gm02	22758548	22761460	22758551	22759172	22760846	22761460	95	22758543	22758547	22761461	22761465	22759231	22759251	-	90	22758550	22761458
Gm02	22769099	22774694	22769099	22770062	22773738	22774694	96	---	---	---	---	---	---	0	--	---	---
Gm02	22770097	22772863	22770097	22770591	22772368	22772863	93	---	---	---	---	22772286	22772337	+	75	22770102	22772861
Gm02	22774305	22779679	22774305	22775737	22778254	22779679	96	---	---	---	---	22778152	22778167	+	81	---	---
Gm02	22782558	22786552	22782558	22782976	22786134	22786552	91	---	---	---	---	22783029	22783042	-	71	---	---
Gm02	22782975	22785768	22782975	22783250	22785493	22785768	93	---	---	---	---	22785380	22785395	+	87	22782975	22785761
Gm02	22787032	22795139	22787032	22787688	22794484	22795139	91	---	---	---	---	---	---	0	--	22787043	22795131
Gm02	22796361	22799282	22796361	22796862	22798759	22799282	94	---	---	---	---	22796921	22796962	-	73	22796375	22799280
Gm02	22800045	22816617	22800045	22801170	22815500	22816617	96	---	---	---	---	22814906	22814943	+	76	22800045	22816614
Gm02	22804126	22805689	22804126	22804457	22805359	22805689	90	---	---	---	---	22804471	22804483	-	76	---	---
Gm02	22811150	22829441	22811150	22811443	22829145	22829441	91	---	---	---	---	22812250	22812277	-	71	---	---
Gm02	22836934	22839837	22836943	22837445	22839334	22839837	88	22836926	22836933	22839838	22839845	---	---	0	--	22836935	22839821
Gm02	22842915	22846558	22842915	22843428	22846035	22846548	91	22842910	22842914	22846559	22846563	22843512	22843532	-	71	22842925	22846547
Gm02	22861281	22865067	22861281	22862955	22863397	22865067	91	---	---	---	---	22863321	22863335	+	73	---	---
Gm02	22867463	22870301	22867463	22868143	22869623	22870301	86	---	---	---	---	---	---	0	--	22867464	22870291
Gm02	22875290	22894107	22875290	22876023	22893376	22894107	97	---	---	---	---	22892530	22892620	+	72	---	---
Gm02	22928323	22936138	22928324	22928949	22935507	22936132	92	22928312	22928322	22936139	22936149	22935237	22935256	+	75	22928327	22936133
Gm02	22931803	22935114	22931818	22932433	22934492	22935106	97	22931798	22931802	22935115	22935119	---	---	0	--	---	---
Gm02	22955717	22959880	22955717	22956307	22959290	22959880	92	---	---	---	---	22956434	22956445	-	75	---	---
Gm02	22970007	22973213	22970007	22971099	22972121	22973213	88	---	---	---	---	---	---	0	--	---	---
Gm02	22977694	22987676	22977694	22978212	22987158	22987676	93	---	---	---	---	22978510	22978532	-	78	22977700	22987664
Gm02	22987404	22990004	22987404	22987892	22989518	22990004	90	---	---	---	---	---	---	0	--	22987410	22989986
Gm02	22987910	22991005	22987912	22988522	22990392	22991004	98	22987905	22987909	22991006	22991010	---	---	0	--	22987910	22991000
Gm02	23006018	23015777	23006018	23007148	23014647	23015777	99	---	---	---	---	23014330	23014387	+	70	23006020	23015775
Gm02	23021816	23037170	23021816	23022352	23036613	23037170	90	---	---	---	---	23035972	23035990	+	84	23021819	23037168
Gm02	23041312	23044095	23041312	23042439	23042971	23044095	88	---	---	---	---	---	---	0	--	23041318	23044083
Gm02	23045940	23049380	23045954	23046793	23048529	23049369	97	23045935	23045939	23049381	23049385	---	---	0	--	---	---
Gm02	23057893	23076708	23057893	23059768	23074834	23076708	99	---	---	---	---	23074120	23074134	+	80	23057893	23076705
Gm02	23060060	23076707	23060060	23060171	23076597	23076707	96	---	---	---	---	23075775	23075826	+	76	23060078	23076705
Gm02	23084138	23088802	23084138	23084548	23088393	23088802	95	---	---	---	---	23088201	23088213	+	92	---	---
Gm02	23096637	23102166	23096637	23097614	23101188	23102166	94	---	---	---	---	23097680	23097735	-	80	23096638	23102163
Gm02	23102581	23107625	23102581	23103029	23107177	23107625	88	---	---	---	---	23106978	23106996	+	73	23102587	23107617
Gm02	23124440	23128177	23124440	23125041	23127587	23128177	91	---	---	---	---	23127461	23127497	+	72	23124446	23128171
Gm02	23144545	23162634	23144545	23146503	23160675	23162634	99	---	---	---	---	23147190	23147204	-	80	23144545	23162633
Gm02	23181960	23188623	23181960	23182563	23188021	23188623	93	---	---	---	---	23187912	23187933	+	72	23181966	23188620
Gm02	23217037	23230939	23217037	23218601	23229425	23230939	85	---	---	---	---	23218973	23218990	-	94	23217053	23230932
Gm02	23219879	23231790	23219879	23220468	23231215	23231790	86	---	---	---	---	23220941	23220966	-	76	23219891	23231788
Gm02	23238196	23243206	23238210	23238406	23243003	23243201	87	23238191	23238195	23243207	23243211	23238609	23238636	-	75	23238199	23243199
Gm02	23243762	23260862	23243768	23246096	23258410	23260850	94	23243757	23243761	23260863	23260867	23246602	23246621	-	75	23243762	23260847
Gm02	23264601	23274777	23264601	23265728	23273635	23274777	95	---	---	---	---	23266063	23266084	-	77	23264601	23274775
Gm02	23276437	23288201	23276437	23276839	23287801	23288201	95	---	---	---	---	23277340	23277370	-	80	23276437	23288198
Gm02	23280267	23287609	23280282	23281456	23286433	23287607	99	23280262	23280266	23287610	23287614	23286275	23286289	+	86	23280282	23287605
Gm02	23318992	23340064	23318992	23319507	23339549	23340064	94	---	---	---	---	23338585	23338621	+	70	23319005	23340050
Gm02	23331652	23338081	23331652	23333298	23336412	23338081	94	---	---	---	---	23333324	23333347	-	75	23331653	23338079
Gm02	23350952	23366748	23350952	23352083	23365618	23366748	96	---	---	---	---	23352648	23352668	-	76	23350952	23366742
Gm02	23352787	23353301	23352787	23352897	23353190	23353301	96	---	---	---	---	23352951	23352969	-	78	23352790	23353299
Gm02	23366214	23372924	23366214	23367370	23371740	23372924	91	---	---	---	---	23371522	23371555	+	79	23366215	23372917
Gm02	23385803	23390026	23385815	23387025	23388814	23390024	99	23385795	23385802	23390027	23390034	23388735	23388746	+	91	23385806	23390020
Gm02	23397278	23414353	23397283	23399239	23412415	23414352	97	23397273	23397277	23414354	23414358	23399880	23399898	-	84	23397288	23414352
Gm02	23427380	23433044	23427380	23427804	23432620	23433044	95	---	---	---	---	23432447	23432548	+	74	---	---
Gm02	23453400	23461345	23453400	23454245	23460465	23461345	90	---	---	---	---	23454538	23454556	-	94	23453412	23461343
Gm02	23462236	23473904	23462236	23462795	23473327	23473904	85	---	---	---	---	23463143	23463191	-	75	---	---
Gm02	23465344	23472922	23465344	23465587	23472677	23472922	92	---	---	---	---	23472368	23472388	+	71	---	---
Gm02	23496186	23508886	23496186	23498931	23506200	23508886	91	---	---	---	---	23499050	23499071	-	72	23496192	23508884
Gm02	23517648	23536656	23517648	23519727	23534608	23536656	96	---	---	---	---	23533896	23533910	+	80	23517648	23536654
Gm02	23543764	23561209	23543764	23545236	23559727	23561209	95	---	---	---	---	23545291	23545366	-	76	---	---
Gm02	23568000	23587136	23568000	23569945	23585190	23587136	99	---	---	---	---	23584428	23584440	+	84	23568000	23587134
Gm02	23608278	23624613	23608282	23608726	23624179	23624609	89	23608273	23608277	23624614	23624618	23609450	23609468	-	89	---	---
Gm02	23610968	23615852	23610969	23611703	23615060	23615848	86	23610963	23610967	23615853	23615857	23611791	23611812	-	90	23610970	23615846
Gm02	23610969	23615759	23610969	23611675	23615060	23615759	88	---	---	---	---	23611791	23611812	-	90	23610970	23615753
Gm02	23633509	23636448	23633509	23634407	23635550	23636448	92	---	---	---	---	23635524	23635547	+	83	---	---
Gm02	23633733	23636135	23633733	23634094	23635774	23636135	91	---	---	---	---	23635711	23635723	+	76	23633739	23636131
Gm02	23686655	23689820	23686655	23687517	23688958	23689820	93	---	---	---	---	23687597	23687617	-	80	23686657	23689809
Gm02	23725409	23727741	23725409	23725618	23727526	23727741	87	---	---	---	---	23725643	23725679	-	70	23725409	23727734
Gm02	23743012	23755287	23743018	23746645	23751648	23755275	98	23743006	23743011	23755288	23755293	23751573	23751586	+	71	23743018	23755281
Gm02	23807119	23811877	23807119	23807866	23811120	23811877	88	---	---	---	---	23807997	23808027	-	80	23807119	23811859
Gm02	23811883	23822187	23811883	23813551	23820535	23822187	96	---	---	---	---	23820351	23820421	+	71	23811884	23822184
Gm02	23844231	23852990	23844231	23846325	23851041	23852990	90	---	---	---	---	23846512	23846526	-	80	23844232	23852988
Gm02	23882338	23902175	23882341	23883303	23901203	23902162	87	23882333	23882337	23902176	23902180	23884109	23884197	-	77	23882342	23902172
Gm02	23939519	23960936	23939519	23942670	23957798	23960936	88	---	---	---	---	23943021	23943041	-	85	23939520	23960934
Gm02	23973815	23995566	23973816	23975467	23993893	23995557	99	23973810	23973814	23995567	23995571	23975911	23975945	-	74	23973817	23995557
Gm02	24010695	24012379	24010695	24011078	24011992	24012379	88	---	---	---	---	24011131	24011152	-	72	---	---
Gm02	24014315	24023927	24014315	24015434	24022830	24023927	90	---	---	---	---	24015479	24015505	-	81	24014317	24023923
Gm02	24026355	24047007	24026355	24028305	24045056	24047007	99	---	---	---	---	24044294	24044306	+	84	24026355	24047001
Gm02	24108110	24124390	24108110	24108661	24123825	24124390	89	---	---	---	---	24123151	24123252	+	71	---	---
Gm02	24136762	24144289	24136762	24137866	24143160	24144289	92	---	---	---	---	24142904	24142921	+	77	24136763	24144281
Gm02	24144892	24154679	24144892	24146048	24153523	24154679	99	---	---	---	---	24146318	24146375	-	70	24144895	24154677
Gm02	24160716	24176344	24160727	24161170	24175889	24176334	93	24160710	24160715	24176345	24176350	24175163	24175190	+	78	24160720	24176339
Gm02	24164893	24170926	24164893	24165866	24169879	24170926	88	---	---	---	---	24169678	24169700	+	82	24164893	24170924
Gm02	24198455	24218307	24198455	24200064	24216805	24218307	86	---	---	---	---	24200819	24200830	-	83	24198464	24218305
Gm02	24225183	24230706	24225183	24226144	24229745	24230706	99	---	---	---	---	24226211	24226258	-	81	24225183	24230704
Gm02	24297512	24317444	24297512	24298559	24316363	24317444	92	---	---	---	---	24315534	24315555	+	77	24297514	24317442
Gm02	24319009	24332991	24319009	24319503	24332498	24332991	92	---	---	---	---	24320105	24320125	-	80	---	---
Gm02	24323613	24330352	24323618	24325217	24328769	24330340	94	24323608	24323612	24330353	24330357	24328690	24328729	+	80	24323620	24330338
Gm02	24461120	24474755	24461120	24461586	24474252	24474755	87	---	---	---	---	24462006	24462033	-	71	---	---
Gm02	24494598	24513255	24494598	24496549	24511580	24513255	85	---	---	---	---	24497245	24497259	-	80	24494598	24513253
Gm02	24506081	24525556	24506081	24507041	24524548	24525556	89	---	---	---	---	24523820	24523841	+	72	---	---
Gm02	24554179	24564277	24554179	24557042	24561409	24564277	89	---	---	---	---	24561230	24561257	+	85	---	---
Gm02	24555344	24562900	24555345	24555666	24562574	24562895	90	24555339	24555343	24562901	24562905	24555978	24555992	-	80	---	---
Gm02	24558042	24573292	24558046	24558378	24572957	24573291	91	24558036	24558041	24573293	24573298	24558977	24558995	-	78	24558055	24573282
Gm02	24560605	24565971	24560605	24561515	24565061	24565971	99	---	---	---	---	24561556	24561582	-	85	24560605	24565969
Gm02	24581708	24599590	24581708	24584017	24597259	24599590	96	---	---	---	---	24584652	24584678	-	77	24581709	24599588
Gm02	24607796	24614779	24607796	24609452	24613095	24614779	89	---	---	---	---	24612913	24612945	+	84	24607796	24614777
Gm02	24624584	24638159	24624584	24624908	24637835	24638159	93	---	---	---	---	24637188	24637213	+	73	---	---
Gm02	24649251	24654935	24649254	24649827	24654319	24654921	86	24649246	24649250	24654936	24654940	24649829	24649850	-	86	---	---
Gm02	24663852	24673137	24663852	24664854	24672134	24673137	99	---	---	---	---	24671783	24671805	+	73	24663852	24673133
Gm02	24689601	24702010	24689601	24693437	24698174	24702010	99	---	---	---	---	24697937	24697965	+	75	24689601	24702008
Gm02	24734366	24749409	24734366	24735966	24747870	24749409	87	---	---	---	---	24747372	24747452	+	70	24734370	24749407
Gm02	24764520	24771200	24764520	24766123	24769496	24771200	88	---	---	---	---	24769327	24769347	+	85	24764520	24771197
Gm02	24778491	24798386	24778492	24779466	24797397	24798371	96	24778486	24778490	24798387	24798391	24796617	24796633	+	76	24778494	24798369
Gm02	24781565	24791962	24781565	24783427	24790100	24791962	95	---	---	---	---	24789915	24789985	+	71	---	---
Gm02	24801266	24821674	24801266	24801535	24821404	24821674	96	---	---	---	---	24821284	24821349	+	75	---	---
Gm02	24828210	24844074	24828210	24829950	24842374	24844074	88	---	---	---	---	24841873	24841886	+	78	24828213	24844072
Gm02	24833196	24840426	24833196	24834322	24839300	24840426	99	---	---	---	---	24839140	24839154	+	86	24833196	24840424
Gm02	24857637	24868122	24857637	24857886	24867848	24868122	88	---	---	---	---	24867349	24867381	+	72	---	---
Gm02	24862227	24867571	24862227	24862606	24867192	24867571	96	---	---	---	---	24867002	24867029	+	78	24862227	24867569
Gm02	24887892	24907905	24887898	24889548	24906254	24907903	99	24887887	24887891	24907906	24907910	24890316	24890342	-	70	24887898	24907904
Gm02	24907923	24923679	24907923	24908124	24923471	24923679	90	---	---	---	---	24922706	24922727	+	72	---	---
Gm02	24911971	24918503	24911971	24912861	24917613	24918503	99	---	---	---	---	24913041	24913065	-	80	24911984	24918501
Gm02	24928530	24947987	24928530	24930150	24946368	24947987	97	---	---	---	---	24945682	24945701	+	85	24928535	24947985
Gm02	24957433	24963196	24957433	24957579	24963049	24963196	87	---	---	---	---	24957768	24957787	-	90	24957440	24963193
Gm02	24957433	24963196	24957433	24957579	24963049	24963196	87	---	---	---	---	24957768	24957787	-	90	24957440	24963193
Gm02	24988530	25003852	24988530	24988731	25003652	25003852	91	---	---	---	---	25002931	25002958	+	78	24988538	25003850
Gm02	25023503	25043234	25023515	25026657	25040080	25043219	88	25023498	25023502	25043235	25043239	25039661	25039687	+	74	25023511	25043222
Gm02	25039879	25044878	25039879	25040653	25044102	25044878	95	---	---	---	---	25043991	25044049	+	84	25039882	25044876
Gm02	25045020	25048643	25045020	25045610	25048054	25048643	95	---	---	---	---	25045621	25045642	-	81	25045020	25048631
Gm02	25055885	25058368	25055885	25056038	25058215	25058368	88	---	---	---	---	25056040	25056054	-	73	---	---
Gm02	25076522	25083953	25076522	25077178	25083310	25083953	88	---	---	---	---	25083257	25083273	+	76	---	---
Gm02	25092636	25112831	25092636	25094235	25111228	25112831	96	---	---	---	---	25111166	25111196	+	80	25092637	25112829
Gm02	25139134	25148644	25139134	25139404	25148373	25148644	97	---	---	---	---	25147984	25148005	+	77	---	---
Gm02	25169211	25178712	25169211	25170363	25177545	25178703	96	25169206	25169210	25178713	25178717	25177277	25177293	+	76	25169212	25178705
Gm02	25185701	25195717	25185701	25187116	25194301	25195717	90	---	---	---	---	25194209	25194226	+	72	25185701	25195715
Gm02	25199594	25216812	25199594	25201576	25214830	25216812	99	---	---	---	---	25214187	25214202	+	75	25199594	25216808
Gm02	25238710	25254350	25238710	25238898	25254163	25254350	91	---	---	---	---	25253540	25253556	+	70	25238711	25254347
Gm02	25240743	25246414	25240744	25241681	25245451	25246414	89	25240737	25240742	25246415	25246420	25241748	25241795	-	81	25240744	25246412
Gm02	25240743	25247703	25240743	25241680	25246731	25247703	87	---	---	---	---	25241914	25241933	-	70	25240744	25247699
Gm02	25255994	25262995	25256002	25256849	25262111	25262994	92	25255989	25255993	25262996	25263000	25261997	25262066	+	82	25255999	25262992
Gm02	25266690	25283199	25266690	25267097	25282793	25283199	96	---	---	---	---	25282351	25282385	+	77	---	---
Gm02	25274514	25280008	25274514	25275481	25279041	25280008	97	---	---	---	---	25275548	25275603	-	78	25274518	25280006
Gm02	25295005	25309861	25295005	25298706	25306231	25309861	88	---	---	---	---	25299042	25299056	-	80	---	---
Gm02	25295518	25308790	25295518	25297567	25306744	25308790	92	---	---	---	---	25306351	25306414	+	76	25295519	25308785
Gm02	25302200	25321918	25302200	25304182	25319973	25321918	97	---	---	---	---	25304852	25304867	-	81	25302200	25321916
Gm02	25313994	25323805	25313994	25315552	25322287	25323805	87	---	---	---	---	---	---	0	--	25314011	25323798
Gm02	25328976	25347337	25328976	25330147	25346161	25347337	95	---	---	---	---	25345741	25345817	+	77	---	---
Gm02	25348117	25365917	25348117	25349770	25364168	25365917	87	---	---	---	---	25363531	25363557	+	70	25348122	25365915
Gm02	25375817	25390526	25375817	25377435	25388911	25390526	95	---	---	---	---	25377488	25377562	-	74	25375821	25390523
Gm02	25393944	25410776	25393952	25395652	25409067	25410774	95	25393938	25393943	25410777	25410782	25408950	25409013	+	76	25393947	25410774
Gm02	25411732	25416724	25411732	25412459	25415999	25416724	95	---	---	---	---	25412523	25412535	-	92	---	---
Gm02	25419091	25440717	25419100	25419331	25440473	25440704	91	25419086	25419090	25440718	25440722	25439476	25439501	+	76	25419100	25440705
Gm02	25422418	25439280	25422418	25422909	25438788	25439280	88	---	---	---	---	25438010	25438046	+	81	---	---
Gm02	25440691	25445747	25440700	25441592	25444829	25445747	95	25440686	25440690	25445748	25445752	25441638	25441695	-	82	25440698	25445737
Gm02	25447386	25462470	25447387	25448495	25461339	25462470	91	25447381	25447385	25462471	25462475	25460696	25460741	+	86	25447388	25462468
Gm02	25449798	25454975	25449798	25450614	25454159	25454975	97	---	---	---	---	25454048	25454115	+	82	25449799	25454971
Gm02	25475360	25481088	25475360	25475570	25480864	25481088	85	---	---	---	---	25475776	25475795	-	75	25475371	25481077
Gm02	25483110	25489546	25483110	25484082	25488586	25489546	94	---	---	---	---	25488407	25488443	+	72	25483110	25489544
Gm02	25508759	25517777	25508759	25511564	25514898	25517777	86	---	---	---	---	25514839	25514870	+	75	25508763	25517775
Gm02	25550786	25556444	25550786	25551130	25556100	25556444	89	---	---	---	---	25555937	25555973	+	72	---	---
Gm02	25566378	25576032	25566378	25566868	25575556	25576032	85	---	---	---	---	25567136	25567160	-	76	25566389	25576028
Gm02	25566852	25576574	25566852	25566995	25576433	25576574	88	---	---	---	---	25567341	25567362	-	81	---	---
Gm02	25573606	25579832	25573606	25574170	25579297	25579832	87	---	---	---	---	25579053	25579070	+	88	---	---
Gm02	25598211	25605780	25598211	25598401	25605596	25605780	93	---	---	---	---	25605297	25605322	+	80	25598211	25605779
Gm02	25631730	25650032	25631733	25633233	25648475	25650022	91	25631724	25631729	25650033	25650038	25633848	25633872	-	76	25631741	25650017
Gm02	25645519	25652796	25645519	25646391	25651914	25652796	89	---	---	---	---	25651805	25651864	+	78	25645519	25652786
Gm02	25673067	25691316	25673067	25673490	25690893	25691316	94	---	---	---	---	25674322	25674359	-	78	25673067	25691315
Gm02	25684504	25688426	25684504	25685665	25687265	25688426	97	---	---	---	---	25687166	25687206	+	70	25684504	25688424
Gm02	25746631	25759562	25746631	25747622	25758576	25759561	87	25746626	25746630	25759563	25759567	25758115	25758139	+	92	25746631	25759558
Gm02	25748293	25754514	25748293	25749698	25753096	25754501	96	25748288	25748292	25754515	25754519	25753030	25753056	+	74	---	---
Gm02	25789291	25810352	25789291	25790953	25808685	25810352	93	---	---	---	---	25807835	25807855	+	71	25789291	25810350
Gm02	25830244	25839196	25830249	25830588	25838851	25839190	92	25830239	25830243	25839197	25839201	25838528	25838561	+	73	---	---
Gm02	25841818	25854392	25841818	25842539	25853674	25854392	95	---	---	---	---	25853337	25853376	+	72	25841818	25854374
Gm02	25864620	25875947	25864620	25865185	25875390	25875947	91	---	---	---	---	25874927	25874966	+	70	---	---
Gm02	25864833	25875891	25864833	25865127	25875597	25875891	91	---	---	---	---	25865586	25865614	-	79	25864839	25875882
Gm02	25866685	25869251	25866685	25866842	25869094	25869251	96	---	---	---	---	25866882	25866915	-	88	---	---
Gm02	25896354	25905618	25896354	25897461	25904509	25905618	98	---	---	---	---	25904309	25904322	+	100	25896354	25905615
Gm02	25910548	25922510	25910548	25910777	25922271	25922510	87	---	---	---	---	25911335	25911352	-	72	25910566	25922500
Gm02	25929575	25936692	25929575	25929762	25936497	25936692	86	---	---	---	---	25936187	25936203	+	70	---	---
Gm02	26077618	26089795	26077618	26081109	26086288	26089795	97	---	---	---	---	26081220	26081248	-	72	---	---
Gm02	26112800	26132352	26112800	26114339	26130747	26132352	90	---	---	---	---	26115023	26115041	-	84	26112804	26132350
Gm02	26133984	26138944	26133984	26135346	26137583	26138944	92	---	---	---	---	26135404	26135426	-	78	---	---
Gm02	26149380	26164542	26149380	26150605	26163315	26164542	97	---	---	---	---	26151206	26151217	-	83	26149396	26164539
Gm02	26173878	26182223	26173878	26174784	26181263	26182223	93	---	---	---	---	26175087	26175107	-	76	26173878	26182221
Gm02	26188011	26203744	26188011	26189776	26201988	26203744	89	---	---	---	---	26190331	26190346	-	75	26188011	26203742
Gm02	26223109	26240704	26223109	26223340	26240473	26240704	98	---	---	---	---	26224119	26224196	-	74	---	---
Gm02	26246062	26255802	26246062	26247173	26254691	26255802	99	---	---	---	---	26254377	26254434	+	70	26246062	26255799
Gm02	26286887	26292307	26286887	26287794	26291400	26292307	97	---	---	---	---	26291247	26291266	+	70	26286888	26292305
Gm02	26302475	26320365	26302475	26304082	26318747	26320365	96	---	---	---	---	26304136	26304199	-	76	26302477	26320363
Gm02	26334453	26338684	26334453	26335712	26337484	26338684	85	---	---	---	---	26335715	26335812	-	73	26334463	26338681
Gm02	26348647	26357643	26348647	26349729	26356561	26357643	94	---	---	---	---	26349977	26350002	-	84	---	---
Gm02	26365227	26370294	26365227	26366547	26368951	26370294	88	---	---	---	---	26368847	26368870	+	91	26365228	26370293
Gm02	26379626	26389138	26379626	26380629	26388135	26389138	98	---	---	---	---	26387790	26387847	+	70	26379626	26389133
Gm02	26394375	26403571	26394375	26394740	26403207	26403571	86	---	---	---	---	26395106	26395149	-	86	---	---
Gm02	26395880	26399223	26395883	26396660	26398437	26399215	90	26395875	26395879	26399224	26399228	26396662	26396695	-	82	---	---
Gm02	26400405	26417959	26400405	26401318	26417050	26417959	94	---	---	---	---	26416263	26416282	+	80	26400407	26417957
Gm02	26435362	26440169	26435367	26435786	26439742	26440168	89	26435355	26435361	26440170	26440176	26435870	26435911	-	95	26435365	26440150
Gm02	26440342	26449657	26440342	26441439	26448559	26449657	99	---	---	---	---	26441591	26441619	-	86	26440342	26449649
Gm02	26453102	26460604	26453102	26454081	26459623	26460604	98	---	---	---	---	26459418	26459440	+	78	26453102	26460601
Gm02	26480654	26498227	26480654	26481112	26497769	26498227	91	---	---	---	---	26496936	26496949	+	78	---	---
Gm02	26481566	26498060	26481566	26481909	26497717	26498060	92	---	---	---	---	26496928	26496949	+	72	26481575	26498050
Gm02	26488334	26497662	26488345	26492077	26494116	26497655	86	26488329	26488333	26497663	26497667	26494035	26494065	+	77	26488338	26497660
Gm02	26488345	26497081	26488345	26491238	26494116	26497081	92	---	---	---	---	26493973	26494026	+	75	---	---
Gm02	26532914	26551630	26532914	26534297	26550202	26551630	92	---	---	---	---	26534376	26534447	-	76	---	---
Gm02	26575702	26594458	26575702	26577947	26592314	26594458	92	---	---	---	---	26591632	26591647	+	81	26575702	26594456
Gm02	26576494	26594385	26576502	26577873	26593115	26594384	89	26576487	26576493	26594386	26594392	26592411	26592444	+	79	26576502	26594370
Gm02	26615937	26628835	26615937	26616474	26628298	26628835	91	---	---	---	---	26616969	26617034	-	81	---	---
Gm02	26640663	26661179	26640663	26642327	26659525	26661179	98	---	---	---	---	26643074	26643086	-	84	26640663	26661176
Gm02	26704361	26709929	26704363	26704978	26709278	26709929	85	26704356	26704360	26709930	26709934	26709063	26709102	+	75	26704374	26709921
Gm02	26715297	26722382	26715297	26716710	26720964	26722382	92	---	---	---	---	26716802	26716855	-	72	26715297	26722380
Gm02	26732386	26747692	26732386	26733765	26746321	26747692	96	---	---	---	---	26746002	26746016	+	86	---	---
Gm02	26756230	26761767	26756239	26757203	26760799	26761762	95	26756225	26756229	26761768	26761772	26760698	26760732	+	85	26756240	26761760
Gm02	26775348	26782802	26775348	26775865	26782292	26782802	94	---	---	---	---	26782185	26782206	+	86	---	---
Gm02	26791791	26794991	26791791	26791920	26794861	26794991	93	---	---	---	---	26792037	26792067	-	77	---	---
Gm02	26839214	26842385	26839220	26839454	26842141	26842372	93	26839207	26839213	26842386	26842392	26839521	26839532	-	91	---	---
Gm02	26853956	26862872	26853956	26854849	26861970	26862872	96	---	---	---	---	26855008	26855037	-	90	26853973	26862870
Gm02	26875661	26886071	26875661	26875892	26885831	26886071	92	---	---	---	---	26876153	26876174	-	72	26875669	26886068
Gm02	26898653	26914145	26898653	26899553	26913302	26914145	87	---	---	---	---	26900139	26900185	-	74	26898654	26914143
Gm02	26927826	26947381	26927839	26929420	26945790	26947380	97	26927821	26927825	26947382	26947386	26945012	26945038	+	70	26927839	26947375
Gm02	26949146	26970358	26949146	26950735	26968766	26970358	94	---	---	---	---	26968443	26968457	+	86	26949146	26970356
Gm02	26982649	27001326	26982649	26984429	26999542	27001326	90	---	---	---	---	26998891	26999016	+	88	---	---
Gm02	26983378	27000870	26983378	26983981	27000271	27000870	88	---	---	---	---	26999456	26999478	+	78	26983382	27000867
Gm02	27003398	27023914	27003398	27003584	27023739	27023914	88	---	---	---	---	27022948	27022965	+	83	---	---
Gm02	27033076	27051228	27033076	27034682	27049624	27051228	97	---	---	---	---	27049501	27049569	+	78	---	---
Gm02	27067061	27082661	27067062	27068623	27081081	27082660	96	27067056	27067060	27082662	27082666	27080956	27081026	+	78	27067062	27082657
Gm02	27104378	27114553	27104378	27106077	27112851	27114553	98	---	---	---	---	27106363	27106414	-	73	---	---
Gm02	27132561	27153277	27132561	27133998	27151839	27153277	97	---	---	---	---	27151722	27151789	+	77	27132566	27153266
Gm02	27187822	27192590	27187822	27188134	27192277	27192590	96	---	---	---	---	27192111	27192122	+	83	---	---
Gm02	27250119	27252932	27250119	27250389	27252666	27252932	88	---	---	---	---	27250415	27250431	-	76	27250119	27252927
Gm02	27270336	27273921	27270339	27270773	27273478	27273912	99	27270331	27270335	27273922	27273926	---	---	0	--	27270339	27273908
Gm02	27277755	27285225	27277755	27277941	27285039	27285225	89	---	---	---	---	27278238	27278256	-	73	27277755	27285215
Gm02	27334085	27338650	27334085	27334996	27337730	27338650	88	---	---	---	---	27337593	27337685	+	84	27334088	27338648
Gm02	27334278	27338592	27334278	27334938	27337923	27338592	88	---	---	---	---	27335015	27335028	-	85	---	---
Gm02	27504914	27508827	27504916	27505951	27507789	27508824	99	27504908	27504913	27508828	27508833	27507689	27507702	+	78	27504921	27508822
Gm02	27529102	27532388	27529111	27529793	27531695	27532384	93	27529096	27529101	27532389	27532394	27529843	27529870	-	75	27529104	27532380
Gm02	27558390	27574715	27558390	27560334	27572800	27574715	97	---	---	---	---	27560840	27560859	-	70	27558390	27574713
Gm02	27574715	27588796	27574715	27575026	27588487	27588796	90	---	---	---	---	27587897	27587920	+	87	---	---
Gm02	27604053	27610077	27604053	27604282	27609845	27610074	94	27604045	27604052	27610078	27610085	27604504	27604523	-	80	27604053	27610065
Gm02	27649807	27657385	27649807	27649955	27657237	27657385	96	---	---	---	---	27650303	27650320	-	72	27649822	27657371
Gm02	27702082	27707397	27702082	27702532	27706947	27707397	93	---	---	---	---	27706726	27706774	+	79	27702084	27707395
Gm02	27752975	27758539	27752975	27753144	27758379	27758539	85	---	---	---	---	27758150	27758185	+	77	27752976	27758533
Gm02	27799325	27809429	27799325	27800397	27808368	27809429	93	27799318	27799324	27809430	27809436	27808142	27808157	+	75	27799334	27809427
Gm02	27835041	27842423	27835041	27835515	27841913	27842411	88	27835036	27835040	27842424	27842428	27835686	27835701	-	81	27835041	27842421
Gm02	27861973	27866405	27861973	27862713	27865663	27866405	90	---	---	---	---	27862746	27862812	-	76	27861980	27866402
Gm02	27881542	27886102	27881549	27881799	27885842	27886092	86	27881535	27881541	27886103	27886109	27885684	27885712	+	82	27881548	27886098
Gm02	27892602	27901305	27892608	27893015	27900874	27901297	87	27892597	27892601	27901306	27901310	27893323	27893341	-	73	27892610	27901302
Gm02	27910374	27919259	27910374	27910802	27918831	27919259	86	---	---	---	---	27910898	27910913	-	75	27910376	27919257
Gm02	28012190	28020629	28012190	28012488	28020334	28020629	89	---	---	---	---	28020002	28020015	+	78	28012190	28020623
Gm02	28013756	28019999	28013756	28015070	28018760	28019999	85	---	---	---	---	28015108	28015177	-	74	---	---
Gm02	28025711	28035733	28025711	28026797	28034648	28035733	96	---	---	---	---	28034345	28034359	+	80	28025711	28035731
Gm02	28047579	28054059	28047579	28048211	28053427	28054059	98	---	---	---	---	28053166	28053183	+	77	28047593	28054050
Gm02	28066221	28086551	28066232	28066679	28086092	28086543	87	28066216	28066220	28086552	28086556	28067579	28067630	-	71	28066225	28086549
Gm02	28077402	28080738	28077414	28077742	28080396	28080724	98	28077397	28077401	28080739	28080743	---	---	0	--	---	---
Gm02	28136558	28141268	28136562	28138499	28139322	28141265	93	28136553	28136557	28141269	28141273	28138522	28138546	-	80	---	---
Gm02	28139309	28142610	28139309	28139808	28142111	28142610	94	---	---	---	---	28139876	28139923	-	72	---	---
Gm02	28143472	28153292	28143472	28144644	28152120	28153292	99	---	---	---	---	28144759	28144822	-	71	28143477	28153286
Gm02	28195556	28201143	28195562	28196527	28200173	28201135	97	28195551	28195555	28201144	28201148	28196592	28196639	-	81	28195562	28201131
Gm02	28195556	28201143	28195562	28196527	28200173	28201135	97	28195551	28195555	28201144	28201148	28196592	28196639	-	81	28195562	28201131
Gm02	28198590	28203571	28198590	28200065	28202110	28203571	90	---	---	---	---	28200067	28200095	-	72	28198590	28203567
Gm02	28218061	28227875	28218068	28219216	28226727	28227875	99	28218054	28218060	28227876	28227882	28226400	28226467	+	72	28218069	28227873
Gm02	28231247	28234934	28231247	28231742	28234438	28234934	97	---	---	---	---	---	---	0	--	28231247	28234927
Gm02	28295947	28308209	28295947	28296832	28307310	28308209	94	---	---	---	---	28306897	28306932	+	72	28295950	28308207
Gm02	28297491	28303980	28297491	28298797	28302711	28303980	89	---	---	---	---	28302543	28302573	+	83	28297496	28303963
Gm02	28316891	28319922	28316891	28317024	28319791	28319922	94	---	---	---	---	28319696	28319709	+	71	28316891	28319920
Gm02	28362074	28373581	28362074	28362532	28373121	28373581	90	---	---	---	---	28362935	28362946	-	83	28362076	28373576
Gm02	28376704	28380078	28376704	28377164	28379621	28380078	87	---	---	---	---	28379507	28379521	+	86	28376713	28380059
Gm02	28404001	28413128	28404001	28405009	28412114	28413128	98	---	---	---	---	28411835	28411848	+	100	28404015	28413125
Gm02	28430439	28435979	28430439	28431405	28435015	28435979	98	---	---	---	---	28431472	28431519	-	79	28430439	28435977
Gm02	28437875	28445037	28437875	28438974	28443937	28445037	96	28437870	28437874	28445038	28445042	28439113	28439126	-	85	28437875	28445035
Gm02	28455787	28460352	28455787	28456027	28460109	28460352	92	---	---	---	---	28456083	28456130	-	70	28455787	28460350
Gm02	28488745	28496804	28488745	28489350	28496198	28496804	99	---	---	---	---	28489490	28489517	-	89	28488746	28496802
Gm02	28548529	28565425	28548529	28550170	28563798	28565425	96	---	---	---	---	28563146	28563165	+	85	28548529	28565423
Gm02	28572729	28587029	28572729	28573542	28586226	28587029	94	---	---	---	---	28574100	28574119	-	85	---	---
Gm02	28629394	28636959	28629394	28629658	28636682	28636959	86	---	---	---	---	28629660	28629680	-	71	---	---
Gm02	28667424	28682554	28667424	28669017	28680949	28682554	97	---	---	---	---	28669481	28669495	-	73	28667424	28682547
Gm02	28686588	28690795	28686588	28687434	28689935	28690795	95	---	---	---	---	28687500	28687559	-	85	28686588	28690787
Gm02	28705395	28726170	28705395	28706053	28725462	28726170	85	---	---	---	---	28724577	28724604	+	71	---	---
Gm02	28716538	28723119	28716538	28716809	28722847	28723119	92	---	---	---	---	28722696	28722707	+	83	---	---
Gm02	28722326	28742383	28722327	28723989	28740710	28742383	96	28722307	28722325	28742384	28742402	28739922	28739948	+	70	28722327	28742381
Gm02	28754081	28763360	28754081	28755083	28762358	28763360	99	---	---	---	---	28755222	28755235	-	71	28754081	28763357
Gm02	28765148	28774384	28765154	28766249	28773275	28774371	99	28765143	28765147	28774385	28774389	28766407	28766434	-	89	28765148	28774369
Gm02	28782699	28788911	28782699	28783473	28788178	28788911	86	---	---	---	---	28783671	28783693	-	78	28782709	28788909
Gm02	28797352	28812485	28797352	28798955	28810883	28812485	97	---	---	---	---	28799009	28799074	-	77	28797352	28812483
Gm02	28797730	28811747	28797730	28798216	28811261	28811747	98	---	---	---	---	28810750	28810777	+	75	28797731	28811745
Gm02	28848096	28853232	28848096	28848871	28852459	28853232	98	---	---	---	---	28849004	28849023	-	70	28848096	28853230
Gm02	28884781	28892690	28884793	28885908	28891576	28892690	97	28884776	28884780	28892691	28892695	28886156	28886191	-	75	28884784	28892686
Gm02	28896922	28902182	28896922	28897752	28901305	28902182	92	---	---	---	---	28897795	28897863	-	85	28896922	28902179
Gm02	28909999	28919236	28909999	28911457	28917779	28919236	94	---	---	---	---	28917499	28917515	+	70	28910000	28919234
Gm02	28938868	28960684	28938868	28940796	28958755	28960684	96	---	---	---	---	28957892	28957911	+	85	28938869	28960679
Gm02	28943672	28960397	28943672	28944065	28960003	28960397	92	28943659	28943671	28960398	28960410	28944758	28944830	-	75	---	---
Gm02	28982936	28992124	28982936	28984032	28991027	28992124	97	---	---	---	---	28984165	28984194	-	86	28982944	28992122
Gm02	29077749	29087934	29077749	29078878	29086814	29087934	96	---	---	---	---	29086418	29086444	+	74	29077749	29087932
Gm02	29107991	29129814	29107991	29108891	29128944	29129814	91	---	---	---	---	29109861	29109878	-	83	29107998	29129797
Gm02	29114174	29123533	29114174	29114958	29122749	29123533	99	---	---	---	---	29115020	29115033	-	71	---	---
Gm02	29152206	29162577	29152209	29153374	29161413	29162564	96	29152199	29152205	29162578	29162584	29153745	29153776	-	71	29152206	29162562
Gm02	29163778	29167941	29163778	29164048	29167671	29167941	92	---	---	---	---	29167584	29167656	+	71	---	---
Gm02	29174628	29183841	29174628	29175698	29182749	29183841	96	---	---	---	---	29182575	29182606	+	84	29174628	29183838
Gm02	29217569	29235867	29217583	29219511	29233928	29235856	99	29217564	29217568	29235868	29235872	29220183	29220198	-	81	29217571	29235861
Gm02	29281487	29298423	29281487	29281980	29297926	29298423	93	---	---	---	---	29282695	29282715	-	76	29281491	29298421
Gm02	29282328	29291391	29282328	29283396	29290303	29291391	96	---	---	---	---	29283538	29283565	-	85	29282328	29291389
Gm02	29301663	29307158	29301666	29302597	29306212	29307155	95	29301658	29301662	29307159	29307163	29306103	29306150	+	81	29301664	29307155
Gm02	29324237	29329731	29324237	29324700	29329261	29329731	93	---	---	---	---	29324798	29324809	-	83	29324253	29329729
Gm02	29357424	29377969	29357427	29359158	29376254	29377960	93	29357418	29357423	29377970	29377975	29359497	29359535	-	74	29357427	29377958
Gm02	29391220	29410863	29391226	29391494	29410586	29410854	95	29391209	29391219	29410864	29410874	29409692	29409724	+	75	29391226	29410860
Gm02	29402612	29416389	29402612	29403255	29415746	29416389	97	---	---	---	---	29415372	29415389	+	72	---	---
Gm02	29408444	29413470	29408444	29408992	29412922	29413470	97	---	---	---	---	29412807	29412877	+	83	29408444	29413467
Gm02	29408987	29415746	29408987	29409341	29415390	29415746	96	---	---	---	---	29415087	29415132	+	84	29408997	29415744
Gm02	29423620	29441290	29423620	29424974	29439933	29441290	96	---	---	---	---	29439270	29439287	+	72	29423637	29441287
Gm02	29450740	29455504	29450740	29450949	29455294	29455504	90	---	---	---	---	29455136	29455154	+	84	29450742	29455502
Gm02	29471875	29478833	29471876	29473529	29477174	29478823	96	29471870	29471874	29478834	29478838	29473670	29473710	-	75	29471876	29478821
Gm02	29517612	29522519	29517622	29517812	29522320	29522510	95	29517607	29517611	29522520	29522524	29522162	29522175	+	71	29517619	29522514
Gm02	29538801	29555884	29538801	29539786	29554892	29555884	88	---	---	---	---	29554136	29554160	+	72	29538806	29555878
Gm02	29568469	29578780	29568469	29568703	29578549	29578780	93	---	---	---	---	29569178	29569196	-	73	29568472	29578778
Gm02	29670304	29691523	29670304	29671661	29690194	29691523	88	---	---	---	---	29689329	29689344	+	75	29670309	29691519
Gm02	29674998	29685194	29675008	29676080	29684088	29685186	92	29674993	29674997	29685195	29685199	29676438	29676459	-	81	29675001	29685183
Gm02	29694512	29703764	29694519	29695896	29702370	29703749	92	29694507	29694511	29703765	29703769	29696187	29696220	-	73	29694516	29703759
Gm02	29709632	29725042	29709632	29710812	29723773	29725042	89	---	---	---	---	29711310	29711331	-	81	29709634	29725036
Gm02	29714853	29723281	29714853	29715285	29722856	29723281	96	---	---	---	---	29722761	29722774	+	92	---	---
Gm02	29803746	29809869	29803751	29804042	29809570	29809863	93	29803741	29803745	29809870	29809874	29804231	29804242	-	83	29803750	29809857
Gm02	29811383	29816083	29811390	29811587	29815884	29816080	92	29811377	29811382	29816084	29816089	29811744	29811773	-	80	29811393	29816075
Gm02	29830038	29836374	29830038	29830502	29835909	29836373	92	29830033	29830037	29836375	29836379	29830651	29830664	-	71	29830042	29836357
Gm02	29848480	29853404	29848480	29848873	29853011	29853404	93	---	---	---	---	29852827	29852846	+	70	29848490	29853401
Gm02	29859659	29862731	29859659	29860098	29862291	29862731	92	---	---	---	---	29862181	29862231	+	78	29859659	29862718
Gm02	29864454	29870795	29864454	29865531	29869718	29870795	98	---	---	---	---	29865585	29865612	-	75	29864459	29870784
Gm02	29915266	29925050	29915266	29916007	29924303	29925050	94	---	---	---	---	29923903	29923930	+	78	---	---
Gm02	29936014	29953302	29936014	29936254	29953062	29953302	98	---	---	---	---	29952228	29952258	+	74	---	---
Gm02	29955575	29968451	29955575	29956958	29967055	29968451	91	29955570	29955574	29968452	29968456	29957438	29957463	-	73	---	---
Gm02	29987752	29994221	29987752	29988219	29993754	29994221	92	---	---	---	---	29988465	29988496	-	71	29987752	29994219
Gm02	30047678	30069017	30047678	30048029	30068662	30069017	91	---	---	---	---	30048975	30049000	-	73	30047688	30069001
Gm02	30104420	30110208	30104433	30105575	30109062	30110205	96	30104415	30104419	30110209	30110213	---	---	0	--	30104426	30110204
Gm02	30153760	30163060	30153770	30154770	30162048	30163048	99	30153755	30153759	30163061	30163065	30155071	30155084	-	85	30153763	30163046
Gm02	30229532	30236040	30229535	30229900	30235660	30236025	94	30229527	30229531	30236041	30236045	30235372	30235390	+	73	30229533	30236032
Gm02	30243985	30248599	30243985	30244219	30248365	30248599	98	---	---	---	---	30244337	30244370	-	73	30243985	30248596
Gm02	30261169	30266403	30261169	30261998	30265575	30266403	99	---	---	---	---	30265461	30265530	+	84	30261169	30266401
Gm02	30272104	30279189	30272104	30272962	30278322	30279182	88	30272099	30272103	30279190	30279194	30278161	30278254	+	75	30272105	30279174
Gm02	30283729	30290917	30283729	30284106	30290543	30290917	89	---	---	---	---	30290332	30290430	+	74	30283735	30290908
Gm02	30336676	30340252	30336676	30337010	30339918	30340252	96	---	---	---	---	30339835	30339862	+	78	30336676	30340247
Gm02	30415138	30421625	30415138	30415606	30421157	30421625	98	---	---	---	---	30415753	30415768	-	75	30415139	30421623
Gm02	30422666	30433121	30422666	30423727	30432040	30433121	96	---	---	---	---	30431855	30431868	+	100	30422667	30433118
Gm02	30435030	30446763	30435030	30436362	30445452	30446763	91	---	---	---	---	30445067	30445086	+	80	30435030	30446761
Gm02	30456407	30461805	30456407	30457316	30460898	30461805	98	---	---	---	---	30460748	30460767	+	70	30456409	30461803
Gm02	30463667	30469192	30463667	30464631	30468228	30469192	99	---	---	---	---	30464697	30464744	-	81	30463667	30469189
Gm02	30470498	30485786	30470498	30472335	30483896	30485786	85	---	---	---	---	30472632	30472659	-	75	30470499	30485777
Gm02	30470846	30485616	30470855	30472162	30484262	30485603	85	30470839	30470845	30485617	30485623	30483974	30484071	+	72	30470849	30485610
Gm02	30499272	30502203	30499272	30499840	30501635	30502203	90	---	---	---	---	30501536	30501597	+	77	30499273	30502201
Gm02	30559862	30574272	30559874	30560315	30573818	30574258	90	30559857	30559861	30574273	30574277	30573143	30573166	+	75	30559869	30574268
Gm02	30561913	30571083	30561928	30563014	30569989	30571083	97	30561908	30561912	30571084	30571088	30563213	30563227	-	86	30561913	30571080
Gm02	30588803	30605674	30588803	30589713	30604741	30605674	89	---	---	---	---	30604305	30604408	+	75	30588820	30605673
Gm02	30648944	30659868	30648957	30650530	30658272	30659860	92	30648937	30648943	30659869	30659875	30650865	30650882	-	72	30648946	30659858
Gm02	30649173	30659232	30649184	30649892	30658517	30659222	94	30649168	30649172	30659233	30659237	30658254	30658285	+	71	---	---
Gm02	30711639	30715891	30711639	30712096	30715443	30715891	88	---	---	---	---	30715399	30715436	+	76	30711639	30715886
Gm02	30763850	30770726	30763850	30764230	30770340	30770726	89	---	---	---	---	30764524	30764536	-	76	30763850	30770724
Gm02	30821594	30827485	30821594	30821895	30827184	30827485	85	---	---	---	---	30827054	30827074	+	76	---	---
Gm02	30898944	30904423	30898944	30899904	30903452	30904423	94	---	---	---	---	30899932	30900018	-	73	30898945	30904421
Gm02	30909636	30926781	30909636	30910108	30926309	30926781	97	---	---	---	---	30925500	30925520	+	71	30909653	30926776
Gm02	30996969	31002053	30996969	30997272	31001749	31002053	94	---	---	---	---	30997392	30997419	-	78	30996969	31002051
Gm02	31038444	31044317	31038444	31038706	31044054	31044317	92	---	---	---	---	31043986	31044032	+	74	---	---
Gm02	31050523	31058989	31050523	31051506	31058016	31058989	96	---	---	---	---	31057737	31057765	+	72	31050531	31058987
Gm02	31125967	31129135	31125967	31126423	31128689	31129135	94	---	---	---	---	31128575	31128629	+	78	31125967	31129119
Gm02	31186106	31190926	31186106	31187020	31189999	31190926	86	---	---	---	---	31189966	31189977	+	83	---	---
Gm02	31216911	31221591	31216926	31217157	31221352	31221580	97	31216906	31216910	31221592	31221596	31221217	31221245	+	72	31216918	31221586
Gm02	31224284	31227695	31224284	31224712	31227254	31227695	94	---	---	---	---	31227140	31227151	+	100	31224285	31227689
Gm02	31236085	31241593	31236085	31237034	31240644	31241593	98	---	---	---	---	31237101	31237148	-	81	31236085	31241591
Gm02	31251403	31258999	31251403	31251730	31258674	31258999	97	---	---	---	---	31258326	31258344	+	84	---	---
Gm02	31263622	31273664	31263622	31263794	31273492	31273664	97	---	---	---	---	31264149	31264186	-	81	---	---
Gm02	31280039	31285365	31280041	31280553	31284843	31285352	96	31280033	31280038	31285366	31285371	31280671	31280689	-	78	31280044	31285359
Gm02	31300298	31305372	31300298	31301054	31304616	31305372	98	---	---	---	---	31301121	31301168	-	81	---	---
Gm02	31392734	31396634	31392734	31393466	31395901	31396634	99	---	---	---	---	---	---	0	--	---	---
Gm02	31424651	31429288	31424651	31424883	31429053	31429288	97	---	---	---	---	31428903	31428936	+	76	31424651	31429284
Gm02	31430562	31436742	31430562	31430964	31436322	31436742	86	---	---	---	---	31431163	31431195	-	72	---	---
Gm02	31436771	31441462	31436781	31437023	31441220	31441462	95	31436766	31436770	31441463	31441467	31437194	31437220	-	74	31436776	31441460
Gm02	31473226	31476704	31473226	31473475	31476455	31476704	98	---	---	---	---	---	---	0	--	31473231	31476702
Gm02	31486145	31501363	31486145	31486537	31500970	31501363	95	---	---	---	---	31500251	31500265	+	80	31486145	31501344
Gm02	31508043	31520699	31508043	31508236	31520506	31520699	94	---	---	---	---	31508434	31508450	-	76	---	---
Gm02	31509655	31518684	31509655	31510960	31517370	31518669	91	31509650	31509654	31518685	31518689	31517234	31517269	+	83	31509656	31518669
Gm02	31544788	31554938	31544795	31545911	31553828	31554923	93	31544783	31544787	31554939	31554943	31553575	31553614	+	70	31544790	31554932
Gm02	31563314	31585228	31563315	31564548	31583966	31585223	86	31563308	31563313	31585229	31585234	31583009	31583041	+	72	31563317	31585227
Gm02	31569650	31581894	31569650	31569814	31581730	31581894	92	---	---	---	---	31581190	31581217	+	82	31569653	31581893
Gm02	31590516	31594236	31590516	31590801	31593951	31594236	87	---	---	---	---	31593840	31593860	+	71	31590521	31594227
Gm02	31597808	31601571	31597808	31598599	31600780	31601571	89	---	---	---	---	---	---	0	--	31597814	31601569
Gm02	31607594	31623758	31607594	31609226	31622095	31623758	96	---	---	---	---	31609768	31609783	-	75	31607594	31623756
Gm02	31675032	31695104	31675041	31675400	31694741	31695102	87	31675027	31675031	31695105	31695109	31693960	31693976	+	76	---	---
Gm02	31676477	31693209	31676477	31678034	31691654	31693209	91	---	---	---	---	31678663	31678683	-	76	---	---
Gm02	31679643	31693498	31679643	31679943	31693200	31693498	92	---	---	---	---	31680583	31680606	-	83	31679648	31693497
Gm02	31681487	31694390	31681492	31681917	31693959	31694385	93	31681482	31681486	31694391	31694395	31693369	31693383	+	73	---	---
Gm02	31714063	31718260	31714063	31714482	31717837	31718260	91	---	---	---	---	31714635	31714649	-	80	---	---
Gm02	31746141	31755425	31746141	31747146	31754420	31755425	99	---	---	---	---	31747478	31747491	-	85	31746143	31755421
Gm02	31767561	31773746	31767561	31768682	31772572	31773746	90	---	---	---	---	31768780	31768791	-	83	31767561	31773744
Gm02	31785445	31799819	31785445	31787561	31797735	31799819	92	---	---	---	---	31797263	31797278	+	87	---	---
Gm02	31821460	31833166	31821460	31822163	31832446	31833166	88	---	---	---	---	31832043	31832080	+	73	---	---
Gm02	31824751	31829506	31824751	31825394	31828850	31829506	88	---	---	---	---	31825553	31825565	-	84	31824753	31829501
Gm02	31836755	31839456	31836755	31837367	31838845	31839456	91	---	---	---	---	31837432	31837443	-	83	---	---
Gm02	31852730	31868375	31852730	31854862	31866256	31868375	96	---	---	---	---	31866130	31866201	+	75	31852730	31868373
Gm02	31870030	31876423	31870030	31871009	31875456	31876423	93	---	---	---	---	31871150	31871171	-	86	31870030	31876421
Gm02	31915703	31922281	31915703	31916242	31921741	31922281	97	31915697	31915702	31922282	31922287	31916490	31916516	-	81	31915703	31922278
Gm02	31957772	31963333	31957772	31958678	31962442	31963333	92	---	---	---	---	31958798	31958844	-	78	---	---
Gm02	31966883	31976475	31966883	31967755	31975620	31976475	93	---	---	---	---	31967934	31967953	-	75	---	---
Gm02	32002586	32020984	32002592	32004019	32019519	32020979	92	32002581	32002585	32020985	32020989	32004433	32004498	-	77	---	---
Gm02	32029435	32039171	32029435	32030543	32038063	32039171	99	---	---	---	---	32030830	32030887	-	70	32029435	32039169
Gm02	32054572	32066740	32054572	32055147	32066165	32066740	96	---	---	---	---	32065711	32065741	+	70	---	---
Gm02	32077802	32088187	32077802	32078384	32087632	32088187	90	---	---	---	---	32087207	32087234	+	75	---	---
Gm02	32088202	32102328	32088202	32088457	32102073	32102328	94	---	---	---	---	32101393	32101456	+	73	---	---
Gm02	32177314	32187454	32177314	32177805	32186957	32187447	88	32177309	32177313	32187455	32187459	32178108	32178123	-	75	32177320	32187445
Gm02	32220177	32236797	32220183	32221856	32235121	32236792	99	32220172	32220176	32236798	32236802	32222485	32222500	-	81	32220181	32236796
Gm02	32279323	32282191	32279323	32280080	32281434	32282191	98	---	---	---	---	32280122	32280141	-	75	32279323	32282182
Gm02	32323784	32332258	32323784	32324750	32331278	32332258	97	---	---	---	---	32325008	32325036	-	72	32323784	32332256
Gm02	32351062	32353624	32351068	32351407	32353286	32353620	92	32351057	32351061	32353625	32353629	32351461	32351488	-	78	32351062	32353620
Gm02	32439936	32461567	32439946	32440388	32461125	32461567	97	32439931	32439935	32461568	32461572	32441333	32441358	-	84	32439938	32461565
Gm02	32441678	32456431	32441685	32443184	32454934	32456431	87	32441672	32441677	32456432	32456437	32443239	32443311	-	76	---	---
Gm02	32508029	32516234	32508029	32508496	32515768	32516234	89	---	---	---	---	32515456	32515521	+	74	32508029	32516232
Gm02	32521552	32536002	32521552	32521742	32535823	32536002	91	---	---	---	---	32522311	32522377	-	79	---	---
Gm02	32525228	32535276	32525234	32525459	32535042	32535267	94	32525221	32525227	32535277	32535283	32525903	32525933	-	80	---	---
Gm02	32525516	32529922	32525516	32525977	32529448	32529922	87	---	---	---	---	32526018	32526046	-	79	32525518	32529919
Gm02	32534567	32539549	32534567	32535324	32538792	32539549	96	---	---	---	---	32535455	32535474	-	70	32534567	32539547
Gm02	32539994	32542951	32539994	32540415	32542531	32542951	93	---	---	---	---	32542425	32542457	+	75	32539994	32542939
Gm02	32543029	32560336	32543029	32544954	32558410	32560336	99	---	---	---	---	32545582	32545600	-	84	32543029	32560334
Gm02	32563383	32583118	32563397	32564687	32581834	32583111	87	32563378	32563382	32583119	32583123	32565507	32565522	-	75	32563392	32583115
Gm02	32565952	32575902	32565952	32567343	32574560	32575902	87	---	---	---	---	32567487	32567507	-	80	32565958	32575899
Gm02	32588384	32602190	32588391	32588682	32601894	32602187	85	32588379	32588383	32602191	32602195	32601471	32601489	+	84	32588399	32602175
Gm02	32589139	32597523	32589139	32590199	32596440	32597523	93	---	---	---	---	32590477	32590491	-	80	32589139	32597520
Gm02	32617976	32620244	32617976	32618217	32620003	32620244	96	---	---	---	---	32618220	32618250	-	74	32617978	32620233
Gm02	32626034	32635321	32626034	32627044	32634311	32635321	99	---	---	---	---	32627226	32627272	-	74	32626042	32635318
Gm02	32724749	32729782	32724749	32724914	32729617	32729782	92	---	---	---	---	32725067	32725135	-	71	32724751	32729763
Gm02	32738548	32743977	32738548	32739130	32743395	32743977	99	---	---	---	---	32743185	32743209	+	72	32738548	32743973
Gm02	32751921	32757221	32751923	32752436	32756700	32757214	91	32751916	32751920	32757222	32757226	32756518	32756626	+	78	32751923	32757212
Gm02	32819846	32825730	32819846	32821086	32824515	32825730	87	---	---	---	---	32824344	32824386	+	72	32819846	32825726
Gm02	32829664	32846222	32829664	32831323	32844586	32846222	97	---	---	---	---	32843924	32843950	+	77	32829664	32846220
Gm02	32856056	32861583	32856056	32857017	32860622	32861583	99	---	---	---	---	32857083	32857130	-	81	32856056	32861581
Gm02	32880804	32884669	32880804	32881443	32884041	32884666	95	32880799	32880803	32884670	32884674	32881545	32881563	-	73	32880804	32884667
Gm02	32911492	32920580	32911496	32912652	32919418	32920565	93	32911487	32911491	32920581	32920585	32919170	32919186	+	70	32911497	32920574
Gm02	32964026	32972336	32964026	32964289	32972074	32972336	90	---	---	---	---	32971735	32971777	+	79	---	---
Gm02	32978032	32996602	32978032	32979553	32995126	32996602	85	---	---	---	---	32979664	32979683	-	75	32978036	32996600
Gm02	33031771	33042545	33031771	33032409	33041884	33042545	90	---	---	---	---	33032422	33032470	-	79	---	---
Gm02	33080757	33098099	33080757	33081348	33097507	33098099	87	---	---	---	---	33082079	33082099	-	76	---	---
Gm02	33149620	33154173	33149620	33149819	33153974	33154173	96	---	---	---	---	33153774	33153785	+	83	33149625	33154171
Gm02	33172577	33182214	33172577	33173377	33181448	33182214	85	---	---	---	---	33181245	33181389	+	71	---	---
Gm02	33195140	33201563	33195140	33195609	33201094	33201563	95	---	---	---	---	33195755	33195780	-	73	33195140	33201560
Gm02	33215817	33224271	33215817	33216205	33223884	33224271	94	---	---	---	---	33216443	33216497	-	72	---	---
Gm02	33258887	33267141	33258887	33259486	33266513	33267141	86	---	---	---	---	33259789	33259804	-	81	33258887	33267138
Gm02	33281243	33287085	33281243	33281535	33286792	33287085	95	---	---	---	---	33281700	33281726	-	70	33281243	33287079
Gm02	33343175	33356803	33343175	33344279	33355776	33356803	88	---	---	---	---	33344538	33344554	-	76	33343175	33356801
Gm02	33357639	33373875	33357639	33357858	33373656	33373875	93	---	---	---	---	33373077	33373097	+	76	33357648	33373873
Gm02	33361915	33371230	33361929	33362934	33370219	33371224	99	33361909	33361914	33371231	33371236	33363281	33363294	-	85	33361926	33371222
Gm02	33374221	33377481	33374221	33375137	33376617	33377481	86	---	---	---	---	33375189	33375216	-	75	33374221	33377479
Gm02	33395326	33398553	33395326	33395646	33398240	33398553	90	---	---	---	---	33398138	33398197	+	76	33395330	33398547
Gm02	33410695	33417515	33410695	33412380	33415831	33417515	97	---	---	---	---	33415658	33415689	+	84	33410695	33417513
Gm02	33460978	33470089	33460978	33462106	33469038	33470089	86	---	---	---	---	33462280	33462306	-	70	33460980	33470082
Gm02	33536307	33551830	33536307	33537440	33550675	33551830	93	---	---	---	---	33550014	33550184	+	73	33536307	33551813
Gm02	33560343	33565319	33560343	33560824	33564818	33565319	87	---	---	---	---	33560948	33561018	-	90	---	---
Gm02	33593661	33599029	33593661	33594570	33598120	33599029	99	---	---	---	---	33598007	33598075	+	85	33593661	33599025
Gm02	33600355	33607335	33600370	33602026	33605672	33607324	98	33600350	33600354	33607336	33607340	33602167	33602207	-	73	33600358	33607322
Gm02	33613813	33633503	33613813	33615437	33631839	33633503	88	---	---	---	---	33631721	33631788	+	77	33613817	33633501
Gm02	33652010	33661337	33652010	33653009	33660338	33661337	99	---	---	---	---	33659986	33660008	+	73	33652010	33661335
Gm02	33678841	33687023	33678841	33680389	33685474	33687023	97	---	---	---	---	33680591	33680621	-	77	33678850	33687019
Gm02	33695500	33699218	33695500	33695678	33699040	33699218	98	---	---	---	---	33698939	33698953	+	93	33695500	33699216
Gm02	33710092	33723309	33710092	33710441	33722957	33723309	93	---	---	---	---	33710624	33710652	-	75	---	---
Gm02	33718233	33722957	33718233	33718464	33722726	33722957	98	---	---	---	---	33722551	33722582	+	81	33718236	33722955
Gm02	33837270	33851750	33837270	33838143	33850875	33851750	89	---	---	---	---	33838709	33838742	-	79	33837285	33851748
Gm02	33838369	33855470	33838369	33841861	33851961	33855470	85	---	---	---	---	33842271	33842288	-	72	---	---
Gm02	33868415	33873941	33868417	33869796	33872527	33873927	91	33868410	33868414	33873942	33873946	33872490	33872521	+	90	---	---
Gm02	33869792	33878640	33869792	33871444	33876926	33878640	86	---	---	---	---	33876651	33876745	+	74	33869796	33878635
Gm02	33869929	33878305	33869929	33871115	33877066	33878305	88	---	---	---	---	33871390	33871412	-	73	---	---
Gm02	33871441	33874115	33871441	33871634	33873922	33874115	92	---	---	---	---	33873807	33873871	+	75	33871454	33874111
Gm02	33879263	33891501	33879263	33880591	33890178	33891501	94	---	---	---	---	33880991	33881030	-	77	---	---
Gm02	33879404	33891382	33879404	33880472	33890319	33891382	94	---	---	---	---	33889944	33889966	+	73	33879421	33891379
Gm02	33882768	33893726	33882768	33883441	33893053	33893726	92	---	---	---	---	33892724	33892755	+	78	---	---
Gm02	33897705	33903257	33897716	33898163	33902808	33903255	95	33897700	33897704	33903258	33903262	33902746	33902764	+	78	---	---
Gm02	33913573	33934912	33913573	33915151	33933313	33934912	96	---	---	---	---	33933194	33933258	+	76	33913573	33934910
Gm02	33928661	33933015	33928661	33930772	33930901	33933015	94	---	---	---	---	33930857	33930872	-	87	33928664	33933006
Gm02	33936626	33945538	33936626	33937761	33944406	33945538	91	---	---	---	---	33937849	33937963	-	73	---	---
Gm02	34154709	34175838	34154724	34154926	34175629	34175833	85	34154704	34154708	34175839	34175843	34155921	34155962	-	80	34154719	34175836
Gm02	34165116	34169652	34165116	34165403	34169359	34169652	93	---	---	---	---	34169219	34169252	+	85	34165128	34169650
Gm02	34239104	34244341	34239105	34239526	34243904	34244326	95	34239099	34239103	34244342	34244346	34239578	34239595	-	77	34239106	34244324
Gm02	34285584	34289298	34285584	34286027	34288852	34289298	93	---	---	---	---	---	---	0	--	34285586	34289294
Gm02	34359869	34364350	34359869	34360092	34364123	34364350	88	---	---	---	---	34360120	34360149	-	76	---	---
Gm02	34372111	34378301	34372118	34373023	34377405	34378289	95	34372106	34372110	34378302	34378306	34373219	34373242	-	79	---	---
Gm02	34425120	34434346	34425122	34425317	34434158	34434344	87	34425115	34425119	34434347	34434351	34433864	34433941	+	70	---	---
Gm02	34427593	34432828	34427593	34428680	34431747	34432828	98	---	---	---	---	34428767	34428782	-	75	34427594	34432826
Gm02	34494956	34514465	34494956	34496173	34513224	34514465	85	---	---	---	---	34512468	34512488	+	90	34494960	34514449
Gm02	34502934	34513237	34502939	34504372	34511770	34513229	92	34502929	34502933	34513238	34513242	34511491	34511507	+	70	34502937	34513234
Gm02	34538061	34543118	34538061	34539028	34542159	34543118	88	---	---	---	---	34539120	34539161	-	73	34538061	34543116
Gm02	34550352	34559219	34550355	34551134	34558438	34559216	97	34550347	34550351	34559220	34559224	34558129	34558158	+	90	---	---
Gm02	34565762	34578850	34565773	34566733	34577874	34578843	92	34565757	34565761	34578851	34578855	34567243	34567273	-	77	34565770	34578847
Gm02	34580286	34586921	34580288	34581867	34585339	34586917	88	34580281	34580285	34586922	34586926	34585165	34585189	+	80	34580289	34586914
Gm02	34609937	34620237	34609944	34612577	34617566	34620225	93	34609931	34609936	34620238	34620243	34612798	34612826	-	75	---	---
Gm02	34628267	34642790	34628270	34628716	34642338	34642784	89	34628261	34628266	34642791	34642796	34641717	34641729	+	100	---	---
Gm02	34634599	34639977	34634599	34635510	34639065	34639977	98	---	---	---	---	34635550	34635620	-	83	34634599	34639972
Gm02	34678494	34691484	34678494	34679045	34690931	34691484	87	---	---	---	---	34690547	34690563	+	76	34678502	34691482
Gm02	34711395	34716709	34711395	34712299	34715805	34716709	98	34711389	34711394	34716710	34716715	34712345	34712414	-	84	34711395	34716706
Gm02	34719287	34722736	34719296	34720031	34722017	34722722	90	34719282	34719286	34722737	34722741	34721937	34721964	+	75	34719294	34722728
Gm02	34719381	34722600	34719381	34719878	34722103	34722600	94	---	---	---	---	34722044	34722060	+	82	---	---
Gm02	34729273	34749241	34729273	34731153	34747365	34749241	99	---	---	---	---	34731903	34731915	-	84	34729273	34749239
Gm02	34764033	34774900	34764033	34764550	34774374	34774900	85	---	---	---	---	34764553	34764570	-	88	---	---
Gm02	34803132	34808502	34803132	34804041	34807596	34808502	94	---	---	---	---	34807444	34807463	+	70	34803132	34808499
Gm02	34829968	34836377	34829968	34830437	34835894	34836377	91	---	---	---	---	34835751	34835764	+	71	34829968	34836372
Gm02	34864436	34868976	34864440	34865406	34868022	34868969	89	34864431	34864435	34868977	34868981	34865452	34865479	-	75	34864440	34868965
Gm02	34874688	34879898	34874688	34875472	34879117	34879898	93	---	---	---	---	34878934	34878976	+	79	34874706	34879894
Gm02	34884010	34900555	34884010	34884883	34899695	34900555	88	---	---	---	---	34899065	34899094	+	73	34884022	34900553
Gm02	34909831	34915580	34909831	34910396	34915001	34915580	89	---	---	---	---	34910575	34910597	-	78	34909833	34915578
Gm02	34912460	34915357	34912475	34913214	34914595	34915354	86	34912455	34912459	34915358	34915362	34913303	34913314	-	91	34912475	34915354
Gm02	34918298	34935733	34918298	34919453	34934605	34935732	94	34918292	34918297	34935734	34935739	34920171	34920201	-	74	---	---
Gm02	34943946	34953514	34943949	34944416	34953032	34953499	98	34943941	34943945	34953515	34953519	34952601	34952616	+	87	34943959	34953497
Gm02	34962898	34971866	34962898	34963062	34971701	34971866	89	---	---	---	---	34971277	34971348	+	77	34962903	34971856
Gm02	35000291	35006645	35000291	35000457	35006478	35006645	95	---	---	---	---	35006177	35006199	+	100	35000303	35006643
Gm02	35014524	35021440	35014524	35016248	35019699	35021440	95	---	---	---	---	35019527	35019554	+	85	35014528	35021438
Gm02	35014610	35021243	35014610	35016048	35019785	35021243	95	---	---	---	---	35016190	35016219	-	80	---	---
Gm02	35023577	35028610	35023590	35024566	35027623	35028599	96	35023570	35023576	35028611	35028617	35024634	35024706	-	78	35023592	35028598
Gm02	35035644	35046291	35035644	35038011	35043924	35046291	99	---	---	---	---	35043674	35043704	+	77	---	---
Gm02	35049933	35066049	35049933	35051578	35064401	35066049	98	---	---	---	---	35052114	35052129	-	75	35049933	35066047
Gm02	35100515	35108430	35100515	35100996	35107971	35108430	88	---	---	---	---	35101324	35101345	-	72	35100515	35108428
Gm02	35135738	35152380	35135738	35137063	35151037	35152380	92	---	---	---	---	35137693	35137716	-	87	35135745	35152371
Gm02	35178094	35180843	35178094	35178271	35180666	35180843	90	---	---	---	---	35178321	35178390	-	82	35178109	35180836
Gm02	35202703	35208283	35202703	35203259	35207760	35208283	88	---	---	---	---	35207590	35207606	+	70	35202705	35208278
Gm02	35229591	35236679	35229605	35229872	35236413	35236679	87	35229586	35229590	35236680	35236684	35236170	35236201	+	71	35229592	35236677
Gm02	35274724	35277364	35274724	35275212	35276849	35277364	89	---	---	---	---	35276749	35276789	+	73	35274724	35277361
Gm02	35360016	35365551	35360029	35360891	35364706	35365545	85	35360011	35360015	35365552	35365556	35364554	35364573	+	70	35360020	35365543
Gm02	35406344	35409870	35406344	35406823	35409391	35409870	86	---	---	---	---	35406877	35406935	-	81	---	---
Gm02	35455196	35459756	35455205	35455466	35459491	35459744	93	35455190	35455195	35459757	35459762	35459433	35459462	+	76	35455205	35459750
Gm02	35489042	35491831	35489042	35489581	35491273	35491831	91	---	---	---	---	35491173	35491213	+	73	35489042	35491823
Gm02	35492859	35497856	35492859	35493350	35497383	35497856	91	---	---	---	---	---	---	0	--	35492860	35497849
Gm02	35499031	35503536	35499031	35499327	35503239	35503535	97	35499026	35499030	35503537	35503541	35503099	35503155	+	71	35499031	35503532
Gm02	35531702	35541533	35531702	35532900	35540335	35541533	98	---	---	---	---	35540087	35540172	+	74	35531703	35541528
Gm02	35551378	35557639	35551378	35551788	35557229	35557639	93	---	---	---	---	35551904	35551921	-	83	35551378	35557637
Gm02	35563889	35568679	35563889	35564225	35568343	35568679	98	---	---	---	---	35564363	35564408	-	82	35563895	35568662
Gm02	35570654	35585754	35570654	35571789	35584634	35585754	88	---	---	---	---	35584006	35584020	+	73	35570654	35585752
Gm02	35594895	35597940	35594895	35595495	35597314	35597940	90	---	---	---	---	35595532	35595588	-	73	---	---
Gm02	35601140	35614988	35601140	35602052	35614053	35614988	95	---	---	---	---	35602571	35602592	-	72	35601141	35614985
Gm02	35608337	35613893	35608350	35609313	35612916	35613879	99	35608332	35608336	35613894	35613898	35609380	35609427	-	81	35608340	35613884
Gm02	35619489	35629283	35619489	35620641	35628130	35629283	99	---	---	---	---	35620901	35620968	-	70	35619492	35629280
Gm02	35629473	35632621	35629473	35630036	35632058	35632621	96	---	---	---	---	35631978	35632005	+	75	35629473	35632616
Gm02	35648366	35655404	35648366	35648790	35654968	35655404	89	35648360	35648365	35655405	35655410	35648951	35648997	-	70	---	---
Gm02	35656961	35667639	35656961	35657561	35667028	35667639	89	---	---	---	---	35658011	35658025	-	73	---	---
Gm02	35673805	35683503	35673805	35674915	35682393	35683503	99	---	---	---	---	35682113	35682147	+	71	35673807	35683500
Gm02	35686887	35708274	35686887	35687296	35707868	35708274	91	---	---	---	---	35706839	35706865	+	70	---	---
Gm02	35699229	35704188	35699229	35699681	35703679	35704188	87	---	---	---	---	35703494	35703570	+	90	35699236	35704186
Gm02	35749132	35768438	35749142	35750684	35766864	35768426	96	35749126	35749131	35768439	35768444	35750737	35750804	-	76	35749140	35768423
Gm02	35776344	35786056	35776344	35777521	35784879	35786056	99	---	---	---	---	35777684	35777745	-	70	35776345	35786054
Gm02	35799006	35808201	35799006	35800059	35807148	35808201	99	---	---	---	---	35806961	35806989	+	86	35799006	35808198
Gm02	35813707	35823061	35813716	35814717	35822049	35823050	99	35813702	35813706	35823062	35823066	35821819	35821865	+	74	35813710	35823055
Gm02	35831837	35841092	35831837	35832943	35839978	35841083	99	35831830	35831836	35841093	35841099	35839803	35839831	+	86	35831842	35841091
Gm02	35846179	35852413	35846182	35846448	35852137	35852402	93	35846173	35846178	35852414	35852419	35846721	35846733	-	76	35846182	35852410
Gm02	35869665	35878911	35869670	35870658	35877915	35878904	99	35869652	35869664	35878912	35878924	35871007	35871020	-	85	35869670	35878906
Gm02	35916755	35924183	35916755	35917415	35923516	35924183	88	---	---	---	---	35917578	35917611	-	70	---	---
Gm02	35922802	35942934	35922802	35924474	35941293	35942934	95	---	---	---	---	35925239	35925265	-	70	35922803	35942931
Gm02	35959147	35969487	35959147	35959502	35969113	35969486	90	35959142	35959146	35969488	35969492	35968832	35968851	+	70	35959147	35969477
Gm02	35963684	35968910	35963684	35964503	35968081	35968910	95	---	---	---	---	35964547	35964616	-	84	35963684	35968908
Gm02	35974439	35978172	35974439	35974561	35978050	35978172	91	---	---	---	---	---	---	0	--	35974452	35978168
Gm02	35991451	36005011	35991451	35991810	36004658	36005011	93	---	---	---	---	35992348	35992364	-	76	---	---
Gm02	35996488	35999963	35996488	35997319	35999106	35999963	93	---	---	---	---	35999057	35999075	+	78	35996502	35999961
Gm02	36012168	36015443	36012176	36012325	36015283	36015432	96	36012163	36012167	36015444	36015448	36015137	36015150	+	78	36012170	36015442
Gm02	36030025	36050303	36030025	36030516	36049812	36050303	93	---	---	---	---	36031378	36031426	-	71	36030029	36050292
Gm02	36037084	36048017	36037084	36038256	36046838	36048017	99	36037079	36037083	36048018	36048022	36038415	36038500	-	73	36037085	36048011
Gm02	36064416	36069171	36064416	36064942	36068645	36069171	99	---	---	---	---	36065111	36065128	-	83	---	---
Gm02	36122253	36138306	36122253	36122386	36138173	36138306	97	---	---	---	---	36122616	36122631	-	87	---	---
Gm02	36164156	36174250	36164158	36165231	36173078	36174250	89	36164149	36164155	36174251	36174257	36165600	36165624	-	72	36164158	36174248
Gm02	36203710	36209897	36203710	36203899	36209708	36209897	92	---	---	---	---	36209489	36209510	+	77	---	---
Gm02	36217083	36221242	36217083	36218169	36220180	36221242	96	---	---	---	---	36220079	36220093	+	80	36217083	36221240
Gm02	36227230	36231340	36227233	36227422	36231148	36231334	94	36227224	36227229	36231341	36231346	36230975	36231003	+	79	36227237	36231335
Gm02	36240495	36245745	36240495	36241348	36244893	36245745	97	---	---	---	---	36244742	36244761	+	70	36240495	36245742
Gm02	36328726	36348590	36328733	36330356	36346981	36348584	96	36328721	36328725	36348591	36348595	36330406	36330473	-	77	36328727	36348588
Gm02	36360420	36365476	36360420	36361090	36364735	36365476	85	---	---	---	---	36361220	36361239	-	70	36360427	36365474
Gm02	36360420	36365476	36360420	36361090	36364735	36365476	85	---	---	---	---	36361220	36361239	-	70	36360427	36365474
Gm02	36400577	36405318	36400577	36400776	36405119	36405318	96	---	---	---	---	36400966	36400994	-	72	---	---
Gm02	36411460	36418988	36411460	36411739	36418708	36418988	89	---	---	---	---	36418388	36418426	+	71	---	---
Gm02	36412356	36417252	36412356	36412705	36416904	36417252	99	---	---	---	---	36412877	36412899	-	78	36412366	36417245
Gm02	36424968	36442113	36424968	36425506	36441573	36442113	94	---	---	---	---	36425560	36425632	-	76	---	---
Gm02	36447877	36468313	36447878	36449528	36466645	36468300	99	36447870	36447876	36468314	36468320	36450353	36450383	-	74	36447878	36468308
Gm02	36472521	36478719	36472521	36473480	36477756	36478719	93	---	---	---	---	36473658	36473680	-	78	36472521	36478717
Gm02	36492908	36514076	36492908	36493097	36513887	36514076	90	---	---	---	---	36493864	36493892	-	75	36492908	36514074
Gm02	36506111	36511399	36506111	36507058	36510482	36511399	91	---	---	---	---	36510415	36510441	+	85	36506112	36511397
Gm02	36520591	36525276	36520601	36520828	36525031	36525271	93	36520583	36520590	36525277	36525284	36520934	36520962	-	72	36520601	36525273
Gm02	36525372	36535472	36525372	36526848	36534005	36535472	95	---	---	---	---	36527143	36527167	-	76	36525372	36535471
Gm02	36553601	36559990	36553606	36554051	36559540	36559983	97	36553593	36553600	36559991	36559998	36554198	36554213	-	75	36553616	36559981
Gm02	36574812	36590509	36574812	36576213	36589083	36590509	96	---	---	---	---	36576671	36576688	-	83	---	---
Gm02	36617730	36624143	36617730	36618312	36623561	36624143	94	---	---	---	---	36618501	36618521	-	71	---	---
Gm02	36628397	36648444	36628399	36630015	36646797	36648431	96	36628392	36628396	36648445	36648449	36630827	36630855	-	75	36628399	36648429
Gm02	36664476	36683601	36664487	36664828	36683254	36683594	86	36664471	36664475	36683602	36683606	36665734	36665749	-	75	36664476	36683587
Gm02	36734221	36745903	36734227	36734394	36745732	36745901	87	36734216	36734220	36745904	36745908	36745167	36745183	+	94	36734221	36745892
Gm02	36748083	36751843	36748083	36748434	36751489	36751843	88	---	---	---	---	36751476	36751487	+	83	---	---
Gm02	36755464	36761813	36755464	36756438	36760835	36761813	90	---	---	---	---	36756612	36756634	-	78	36755464	36761810
Gm02	36832104	36841771	36832104	36833232	36840643	36841771	99	---	---	---	---	36840316	36840381	+	71	36832104	36841768
Gm02	36854105	36872390	36854105	36855771	36870701	36872390	95	---	---	---	---	36855825	36855897	-	73	36854106	36872388
Gm02	36875604	36883272	36875604	36876603	36882274	36883272	95	---	---	---	---	36881990	36882023	+	73	36875610	36883267
Gm02	36899232	36918715	36899232	36899535	36918415	36918715	93	---	---	---	---	36900370	36900389	-	70	---	---
Gm02	36961429	36978892	36961429	36961600	36978722	36978892	94	---	---	---	---	36961940	36961977	-	71	36961434	36978886
Gm02	36966263	36976324	36966263	36966521	36976053	36976324	88	---	---	---	---	36975639	36975651	+	76	36966265	36976310
Gm02	36968609	36973692	36968617	36969007	36973314	36973684	89	36968604	36968608	36973693	36973697	36969178	36969196	-	78	36968617	36973689
Gm02	36994477	37012936	36994477	36994649	37012764	37012936	94	---	---	---	---	37011859	37011884	+	73	36994477	37012924
Gm02	37007393	37010703	37007393	37007765	37010329	37010703	92	---	---	---	---	37007817	37007844	-	75	---	---
Gm02	37021596	37024401	37021596	37021789	37024208	37024401	93	---	---	---	---	37021873	37021885	-	92	37021599	37024389
Gm02	37025852	37045123	37025852	37027449	37043543	37045123	91	---	---	---	---	37043416	37043488	+	76	37025852	37045115
Gm02	37061342	37066728	37061342	37062264	37065804	37066728	97	---	---	---	---	37065682	37065760	+	83	37061343	37066721
Gm02	37100451	37104072	37100451	37100882	37103641	37104072	98	---	---	---	---	37100995	37101007	-	84	37100451	37104070
Gm02	37109600	37114173	37109600	37109811	37113960	37114173	92	---	---	---	---	37113785	37113802	+	77	37109602	37114169
Gm02	37150448	37154085	37150448	37151000	37153569	37154085	87	---	---	---	---	37153480	37153494	+	80	37150448	37154083
Gm02	37167691	37179532	37167691	37168762	37178452	37179532	94	---	---	---	---	37169157	37169225	-	73	37167692	37179523
Gm02	37190540	37208481	37190553	37192351	37206677	37208474	99	37190534	37190539	37208482	37208487	37205961	37205980	+	80	37190547	37208462
Gm02	37196431	37209688	37196433	37196551	37209560	37209677	90	37196426	37196430	37209689	37209693	37209033	37209049	+	76	---	---
Gm02	37233233	37251324	37233245	37235456	37249074	37251324	96	37233228	37233232	37251325	37251329	37235574	37235588	-	73	---	---
Gm02	37251913	37272943	37251913	37252459	37272392	37272943	91	---	---	---	---	37253307	37253374	-	70	37251917	37272939
Gm02	37299613	37303670	37299613	37299809	37303475	37303670	86	---	---	---	---	37299812	37299838	-	70	---	---
Gm02	37306222	37322901	37306223	37308132	37321005	37322891	95	37306217	37306221	37322902	37322906	37308723	37308741	-	84	37306223	37322897
Gm02	37355646	37373513	37355646	37357251	37371943	37373513	91	---	---	---	---	37371239	37371257	+	84	37355652	37373511
Gm02	37378129	37390460	37378130	37378762	37389788	37390445	85	37378124	37378128	37390461	37390465	37389323	37389345	+	78	---	---
Gm02	37400968	37416181	37400968	37403143	37413995	37416181	95	---	---	---	---	37403547	37403558	-	100	37400973	37416177
Gm02	37481423	37490702	37481423	37482587	37489609	37490702	92	---	---	---	---	37489435	37489462	+	89	37481423	37490699
Gm02	37510619	37520398	37510619	37511774	37519263	37520398	98	---	---	---	---	37511937	37512022	-	73	37510619	37520396
Gm02	37521398	37530620	37521399	37522490	37529531	37530620	99	37521390	37521397	37530621	37530628	37529342	37529370	+	86	37521409	37530618
Gm02	37643401	37660679	37643401	37645434	37658633	37660679	99	---	---	---	---	37657988	37658006	+	84	37643401	37660677
Gm02	37663471	37672698	37663471	37664524	37671647	37672698	97	---	---	---	---	37664781	37664815	-	71	37663472	37672692
Gm02	37707351	37713835	37707351	37708333	37712864	37713835	93	---	---	---	---	37712672	37712694	+	78	37707351	37713833
Gm02	37738298	37747303	37738299	37739379	37746209	37747296	97	37738292	37738297	37747304	37747309	37739529	37739542	-	100	37738299	37747296
Gm02	37765644	37778994	37765644	37767255	37777433	37778994	93	---	---	---	---	37767309	37767380	-	76	37765645	37778992
Gm02	37856966	37866786	37856974	37858131	37865618	37866776	98	37856961	37856965	37866787	37866791	37865369	37865454	+	73	37856974	37866785
Gm02	37879249	37900908	37879249	37879826	37900306	37900908	86	---	---	---	---	37880528	37880551	-	79	37879260	37900907
Gm02	37982659	37997937	37982663	37982858	37997739	37997934	94	37982654	37982658	37997938	37997942	37996995	37997010	+	81	37982664	37997932
Gm02	37983722	37994149	37983722	37984888	37992964	37994149	96	---	---	---	---	37985259	37985292	-	73	37983722	37994147
Gm02	38011234	38028077	38011235	38011961	38027352	38028077	93	38011229	38011233	38028078	38028082	38012664	38012709	-	82	---	---
Gm02	38012145	38018372	38012145	38012604	38017890	38018372	91	---	---	---	---	38012837	38012869	-	84	38012146	38018365
Gm02	38033956	38052180	38033956	38034320	38051812	38052180	91	---	---	---	---	38050937	38050958	+	81	---	---
Gm02	38114079	38123877	38114079	38115237	38122719	38123877	99	---	---	---	---	38122401	38122458	+	70	38114080	38123872
Gm02	38169350	38190211	38169363	38169735	38189829	38190197	88	38169345	38169349	38190212	38190216	38188905	38188935	+	87	38169364	38190200
Gm02	38207762	38212485	38207767	38208017	38212225	38212475	92	38207755	38207761	38212486	38212492	38208205	38208219	-	86	38207779	38212481
Gm02	38235701	38250334	38235716	38237180	38248774	38250330	86	38235696	38235700	38250335	38250339	38248271	38248289	+	84	38235707	38250327
Gm02	38239192	38244501	38239199	38240892	38242799	38244495	92	38239187	38239191	38244502	38244506	38240895	38240935	-	78	38239199	38244493
Gm02	38253935	38260059	38253935	38254901	38259094	38260059	95	---	---	---	---	38255074	38255096	-	78	38253935	38260051
Gm02	38269418	38274615	38269418	38270168	38273865	38274615	98	---	---	---	---	38273803	38273824	+	77	38269424	38274613
Gm02	38287052	38306235	38287052	38288679	38304625	38306235	95	---	---	---	---	38289356	38289376	-	85	---	---
Gm02	38332855	38338235	38332861	38333762	38337320	38338220	98	38332850	38332854	38338236	38338240	38333894	38333913	-	70	38332861	38338227
Gm02	38354722	38363201	38354730	38355708	38362222	38363200	99	38354717	38354721	38363202	38363206	38355965	38355993	-	75	38354724	38363198
Gm02	38373536	38376132	38373536	38373814	38375857	38376132	86	---	---	---	---	38373875	38373890	-	81	38373536	38376131
Gm02	38423047	38430594	38423047	38424241	38429386	38430594	90	---	---	---	---	38424243	38424258	-	93	38423054	38430591
Gm02	38436873	38442348	38436873	38437275	38441951	38442348	93	---	---	---	---	38437424	38437456	-	84	38436877	38442346
Gm02	38449255	38469910	38449261	38451436	38467745	38469896	93	38449249	38449254	38469911	38469916	38452187	38452216	-	80	38449261	38469892
Gm02	38456291	38466105	38456291	38456546	38465850	38466105	88	---	---	---	---	38465384	38465401	+	77	38456294	38466101
Gm02	38459770	38462997	38459770	38460743	38462011	38462997	96	---	---	---	---	38461955	38461973	+	78	38459770	38462995
Gm02	38463258	38468462	38463258	38465435	38466359	38468462	86	---	---	---	---	---	---	0	--	38463260	38468459
Gm02	38487340	38503805	38487340	38489015	38502130	38503805	99	---	---	---	---	38489645	38489660	-	81	38487341	38503799
Gm02	38518397	38524190	38518397	38518558	38524030	38524190	91	---	---	---	---	38523792	38523816	+	84	38518397	38524179
Gm02	38518664	38521385	38518664	38518918	38521131	38521385	96	---	---	---	---	38518972	38519029	-	74	---	---
Gm02	38523507	38537460	38523507	38523898	38537075	38537460	92	---	---	---	---	38524461	38524480	-	85	---	---
Gm02	38543247	38547859	38543247	38543534	38547563	38547859	87	---	---	---	---	38543645	38543663	-	73	38543248	38547840
Gm02	38549521	38568588	38549521	38551127	38566924	38568588	90	---	---	---	---	38551358	38551389	-	84	38549524	38568582
Gm02	38560159	38565219	38560165	38561320	38564059	38565205	98	38560154	38560158	38565220	38565224	38561407	38561422	-	75	38560165	38565210
Gm02	38571693	38587549	38571693	38573013	38586234	38587549	92	---	---	---	---	38573067	38573139	-	78	38571696	38587547
Gm02	38607097	38614797	38607097	38607773	38614119	38614797	93	---	---	---	---	38607992	38608051	-	76	38607104	38614795
Gm02	38686511	38698913	38686515	38687660	38697772	38698901	90	38686505	38686510	38698914	38698919	38697465	38697487	+	73	38686515	38698910
Gm02	38703512	38710451	38703512	38704303	38709631	38710451	92	---	---	---	---	38704451	38704483	-	84	---	---
Gm02	38711031	38713679	38711031	38711339	38713371	38713679	98	---	---	---	---	38711410	38711440	-	80	38711037	38713661
Gm02	38746791	38761462	38746791	38747565	38760691	38761462	92	---	---	---	---	38760048	38760072	+	76	38746791	38761454
Gm02	38754412	38760260	38754412	38754686	38759987	38760260	91	---	---	---	---	38759823	38759836	+	85	38754426	38760244
Gm02	38792856	38796665	38792856	38793891	38795629	38796665	97	---	---	---	---	38795549	38795575	+	77	38792858	38796663
Gm02	38806870	38812074	38806870	38807632	38811361	38812074	88	---	---	---	---	38807747	38807764	-	88	---	---
Gm02	38816592	38833307	38816592	38818760	38831164	38833307	91	---	---	---	---	38830956	38830987	+	84	38816596	38833305
Gm02	38860662	38866222	38860674	38860818	38866070	38866214	93	38860656	38860661	38866223	38866228	38861054	38861068	-	80	38860663	38866212
Gm02	38877496	38891793	38877496	38879106	38890179	38891793	97	---	---	---	---	38879160	38879228	-	78	38877496	38891791
Gm02	38928425	38941626	38928425	38929205	38940856	38941626	94	---	---	---	---	38929585	38929620	-	75	---	---
Gm02	38931461	38937317	38931461	38932069	38936691	38937317	90	---	---	---	---	38936553	38936585	+	78	38931472	38937299
Gm02	38932748	38940765	38932748	38936197	38937331	38940765	86	---	---	---	---	38937231	38937250	+	70	---	---
Gm02	38944671	38953585	38944671	38945685	38952598	38953585	91	---	---	---	---	38952252	38952294	+	74	38944671	38953583
Gm02	38963065	38969824	38963065	38964310	38968591	38969824	96	---	---	---	---	38964419	38964454	-	77	38963065	38969818
Gm02	38972096	38980523	38972096	38973178	38979439	38980523	93	38972090	38972095	38980524	38980529	38973459	38973473	-	80	38972096	38980520
Gm02	39010216	39015338	39010216	39010550	39015008	39015338	86	---	---	---	---	39010727	39010751	-	88	---	---
Gm02	39018298	39021915	39018298	39018607	39021606	39021915	99	---	---	---	---	39018681	39018698	-	83	39018308	39021911
Gm02	39029457	39048964	39029457	39030214	39048207	39048964	99	---	---	---	---	39030842	39030853	-	83	39029459	39048962
Gm02	39089485	39093015	39089490	39089962	39092536	39093014	92	39089480	39089484	39093016	39093020	39092457	39092488	+	71	39089491	39093010
Gm02	39119539	39129687	39119539	39119857	39129358	39129687	90	---	---	---	---	39128993	39129039	+	78	39119545	39129684
Gm02	39131650	39147963	39131650	39133096	39146517	39147963	94	---	---	---	---	39146391	39146463	+	78	39131651	39147958
Gm02	39157219	39163830	39157219	39158535	39162524	39163830	97	---	---	---	---	39158694	39158735	-	71	---	---
Gm02	39191692	39196358	39191696	39191984	39196067	39196355	97	39191686	39191691	39196359	39196364	39195974	39196021	+	70	39191702	39196353
Gm02	39196422	39204721	39196422	39197342	39203819	39204712	96	39196416	39196421	39204722	39204727	39197645	39197665	-	76	39196422	39204710
Gm02	39219779	39225088	39219779	39220573	39224274	39225088	90	---	---	---	---	39224160	39224246	+	77	---	---
Gm02	39228318	39236681	39228326	39229307	39235702	39236667	86	39228313	39228317	39236682	39236686	39229557	39229627	-	77	39228326	39236664
Gm02	39228439	39236389	39228439	39229033	39235815	39236389	88	---	---	---	---	39229298	39229311	-	71	39228440	39236380
Gm02	39233617	39235914	39233617	39233829	39235702	39235914	94	---	---	---	---	39235604	39235624	+	85	39233617	39235895
Gm02	39250413	39255104	39250413	39250643	39254873	39255104	97	---	---	---	---	39254734	39254765	+	78	39250416	39255102
Gm02	39310782	39318210	39310782	39311089	39317902	39318210	88	---	---	---	---	39317816	39317846	+	74	39310796	39318201
Gm02	39393965	39402640	39393965	39394510	39402095	39402640	98	---	---	---	---	39394610	39394621	-	83	39393967	39402638
Gm02	39420897	39425712	39420897	39421258	39425351	39425712	95	---	---	---	---	39421323	39421336	-	78	39420898	39425710
Gm02	39465003	39480992	39465003	39466734	39479224	39480992	91	39464997	39465002	39480993	39480998	39478662	39478677	+	75	---	---
Gm02	39588089	39594816	39588090	39588407	39594486	39594803	92	39588084	39588088	39594817	39594821	39588632	39588658	-	77	39588090	39594807
Gm02	39616246	39633407	39616246	39617896	39631756	39633407	98	---	---	---	---	39631069	39631084	+	81	39616246	39633404
Gm02	39634573	39640401	39634573	39635684	39639295	39640401	97	---	---	---	---	39639116	39639149	+	82	39634573	39640398
Gm02	39775134	39777522	39775134	39775294	39777362	39777522	90	---	---	---	---	39777283	39777309	+	74	39775139	39777520
Gm02	39892672	39899710	39892672	39892894	39899480	39899710	91	---	---	---	---	---	---	0	--	39892674	39899695
Gm02	39893053	39897740	39893053	39894269	39896552	39897740	86	---	---	---	---	39896513	39896542	+	70	39893053	39897738
Gm02	39941305	39945231	39941305	39941508	39945028	39945231	97	---	---	---	---	39944868	39944891	+	70	39941313	39945215
Gm02	40028063	40033440	40028063	40028221	40033276	40033440	87	---	---	---	---	40028239	40028251	-	84	---	---
Gm02	40077264	40079992	40077264	40077958	40079312	40079992	91	---	---	---	---	40079212	40079284	+	78	40077265	40079976
Gm02	40112215	40124716	40112215	40112598	40124332	40124716	91	---	---	---	---	40123844	40123860	+	82	---	---
Gm02	40114130	40120575	40114130	40115116	40119598	40120575	91	---	---	---	---	40119397	40119419	+	73	40114130	40120573
Gm02	40152445	40157590	40152445	40152800	40157251	40157590	93	---	---	---	---	40157208	40157240	+	72	40152447	40157588
Gm02	40172073	40190494	40172073	40173668	40188885	40190494	95	---	---	---	---	40174354	40174373	-	85	---	---
Gm02	40203430	40217324	40203436	40203859	40216907	40217317	93	40203425	40203429	40217325	40217329	40204307	40204345	-	76	40203436	40217321
Gm02	40207526	40216552	40207526	40208606	40215474	40216552	97	---	---	---	---	40215288	40215301	+	100	40207526	40216550
Gm02	40273512	40280155	40273512	40275021	40278625	40280155	94	---	---	---	---	40275172	40275202	-	80	40273513	40280137
Gm02	40317474	40322719	40317483	40318058	40322129	40322719	90	40317469	40317473	40322720	40322724	40318079	40318098	-	70	---	---
Gm02	40402209	40410135	40402217	40402507	40409849	40410132	90	40402201	40402208	40410136	40410143	40402556	40402609	-	75	---	---
Gm02	40458419	40467670	40458419	40459522	40466565	40467665	99	40458414	40458418	40467671	40467675	40459694	40459707	-	100	40458419	40467666
Gm02	40614222	40620994	40614229	40614610	40620583	40620983	86	40614217	40614221	40620995	40620999	40620446	40620469	+	70	---	---
Gm02	40658556	40674463	40658556	40659635	40673395	40674463	89	---	---	---	---	40672812	40672832	+	76	40658558	40674461
Gm02	40680604	40683994	40680604	40681031	40683561	40683994	89	---	---	---	---	40681045	40681071	-	81	---	---
Gm02	40747291	40750488	40747291	40747398	40750381	40750488	98	---	---	---	---	40750259	40750337	+	82	40747292	40750482
Gm02	40752367	40761584	40752370	40753730	40760217	40761579	98	40752362	40752366	40761585	40761589	40759986	40760003	+	72	40752372	40761581
Gm02	40785788	40792049	40785788	40786023	40791813	40792049	91	---	---	---	---	40786263	40786278	-	93	40785788	40792043
Gm02	40810895	40818951	40810895	40811010	40818836	40818951	87	---	---	---	---	40818654	40818688	+	74	40810911	40818943
Gm02	40829611	40839288	40829611	40830860	40838039	40839288	99	---	---	---	---	40837710	40837777	+	72	40829611	40839286
Gm02	40849413	40852339	40849413	40849590	40852159	40852339	94	---	---	---	---	40849696	40849713	-	100	40849414	40852334
Gm02	40908468	40914680	40908468	40908848	40914300	40914680	96	---	---	---	---	40914149	40914184	+	75	40908468	40914678
Gm02	40921017	40923588	40921017	40921283	40923322	40923588	88	---	---	---	---	40923277	40923306	+	83	40921028	40923580
Gm02	40961902	40968718	40961902	40962817	40967810	40968718	87	---	---	---	---	40962932	40963017	-	77	---	---
Gm02	40998525	41004728	40998525	40998903	41004349	41004728	96	---	---	---	---	41004198	41004233	+	75	40998526	41004726
Gm02	41041272	41049735	41041272	41041416	41049590	41049735	91	---	---	---	---	41049281	41049307	+	77	41041272	41049732
Gm02	41072712	41082792	41072712	41073814	41081672	41082792	93	---	---	---	---	41074179	41074193	-	80	41072712	41082790
Gm02	41143952	41153381	41143953	41145128	41152207	41153381	89	41143947	41143951	41153382	41153386	41152057	41152088	+	81	41143954	41153379
Gm02	41176277	41180134	41176277	41176516	41179873	41180129	89	41176268	41176276	41180135	41180143	41176562	41176669	-	73	41176294	41180118
Gm02	41189096	41195386	41189096	41189565	41194905	41195386	93	---	---	---	---	41189694	41189707	-	71	41189097	41195384
Gm02	41195724	41212964	41195739	41197690	41211033	41212964	98	41195719	41195723	41212965	41212969	41210381	41210399	+	84	41195728	41212960
Gm02	41221389	41236947	41221389	41223006	41235330	41236947	96	---	---	---	---	41223062	41223129	-	77	---	---
Gm02	41221610	41236894	41221620	41222951	41235561	41236892	96	41221603	41221609	41236895	41236901	41223062	41223129	-	77	---	---
Gm02	41238975	41244886	41238979	41239460	41244394	41244875	95	41238966	41238974	41244887	41244895	41239682	41239707	-	73	41238980	41244873
Gm02	41272927	41280151	41272927	41273887	41279172	41280142	91	41272922	41272926	41280152	41280156	41274066	41274088	-	78	41272929	41280149
Gm02	41300267	41309447	41300267	41301508	41308192	41309447	86	---	---	---	---	41307858	41307871	+	71	41300268	41309445
Gm02	41423020	41429470	41423022	41423478	41428969	41429462	85	41423013	41423019	41429471	41429477	41423595	41423613	-	73	41423020	41429468
Gm02	41435206	41440012	41435206	41435580	41439635	41440012	88	---	---	---	---	41439491	41439536	+	73	41435211	41440009
Gm02	41481269	41494653	41481269	41481603	41494317	41494653	95	---	---	---	---	41493766	41493815	+	78	41481277	41494652
Gm02	41487735	41494318	41487735	41488270	41493782	41494318	96	---	---	---	---	41488487	41488545	-	76	41487735	41494316
Gm02	41497627	41502529	41497627	41497874	41502284	41502529	92	41497621	41497626	41502530	41502535	41502153	41502166	+	78	---	---
Gm02	41542913	41548313	41542913	41543308	41547918	41548313	96	---	---	---	---	41543466	41543501	-	83	41542913	41548312
Gm02	41570057	41575976	41570057	41570357	41575685	41575976	87	---	---	---	---	41570557	41570584	-	78	---	---
Gm02	41623116	41628391	41623116	41623717	41627801	41628391	85	---	---	---	---	41623880	41623895	-	75	41623118	41628386
Gm02	41636953	41644410	41636959	41637351	41644006	41644395	86	41636948	41636952	41644411	41644415	41643725	41643752	+	89	41636963	41644392
Gm02	41688168	41692392	41688168	41688322	41692238	41692392	94	---	---	---	---	41692068	41692092	+	76	41688181	41692387
Gm02	41701204	41707415	41701204	41701591	41707028	41707415	98	---	---	---	---	41706878	41706913	+	75	41701205	41707411
Gm02	41711621	41721339	41711621	41711862	41721098	41721339	92	---	---	---	---	41712245	41712268	-	75	41711621	41721321
Gm02	41713251	41721458	41713251	41713373	41721334	41721458	92	---	---	---	---	41720936	41720950	+	73	---	---
Gm02	41734482	41740271	41734482	41734905	41739830	41740271	89	---	---	---	---	41735103	41735151	-	75	41734484	41740266
Gm02	41768527	41777002	41768527	41769506	41776023	41777002	99	---	---	---	---	41775736	41775764	+	72	41768527	41777000
Gm02	41785157	41789718	41785157	41785394	41789481	41789718	96	---	---	---	---	---	---	0	--	41785157	41789716
Gm02	41797052	41801149	41797052	41797478	41800725	41801149	90	---	---	---	---	41797595	41797614	-	75	41797052	41801147
Gm02	41852542	41857905	41852542	41852939	41857468	41857905	88	---	---	---	---	41857349	41857361	+	84	41852548	41857903
Gm02	42129451	42134227	42129451	42129637	42134042	42134227	96	---	---	---	---	42129764	42129787	-	79	---	---
Gm02	42207667	42212496	42207673	42207880	42212275	42212482	98	42207662	42207666	42212497	42212501	42208017	42208033	-	76	---	---
Gm02	42295668	42298235	42295668	42295998	42297905	42298235	92	---	---	---	---	42297825	42297852	+	78	---	---
Gm02	42300354	42306758	42300354	42300868	42306249	42306758	97	42300349	42300353	42306759	42306763	42300986	42301004	-	73	42300355	42306756
Gm02	42428807	42435067	42428808	42429252	42434616	42435060	93	42428802	42428806	42435068	42435072	42429455	42429480	-	73	42428809	42435065
Gm02	42546115	42551719	42546117	42546398	42551431	42551714	93	42546108	42546114	42551720	42551726	42551285	42551301	+	76	42546115	42551700
Gm02	42556344	42562018	42556344	42556598	42561767	42562018	92	---	---	---	---	42556730	42556774	-	75	---	---
Gm02	42594119	42598528	42594119	42594237	42598410	42598528	93	---	---	---	---	42594364	42594403	-	72	42594122	42598523
Gm02	42607120	42611318	42607128	42607327	42611117	42611307	86	42607115	42607119	42611319	42611323	42610964	42610981	+	77	---	---
Gm02	42640536	42645119	42640548	42640783	42644874	42645111	88	42640531	42640535	42645120	42645124	42640860	42640885	-	73	42640540	42645112
Gm02	42677653	42683885	42677653	42678037	42683501	42683885	98	---	---	---	---	42678152	42678187	-	72	42677653	42683882
Gm02	43278472	43284893	43278483	43279763	43283599	43284887	89	43278467	43278471	43284894	43284898	43279887	43279910	-	79	---	---
Gm02	43278617	43284581	43278621	43279464	43283754	43284578	92	43278612	43278616	43284582	43284586	43279624	43279642	-	78	---	---
Gm02	43334253	43341116	43334256	43334439	43340923	43341106	96	43334248	43334252	43341117	43341121	43340689	43340720	+	71	43334258	43341104
Gm02	43381330	43394711	43381343	43381739	43394318	43394707	94	43381325	43381329	43394712	43394716	43393758	43393797	+	70	---	---
Gm02	43436392	43439400	43436392	43436579	43439215	43439399	95	43436387	43436391	43439401	43439405	43436641	43436654	-	85	43436395	43439399
Gm02	43529984	43535113	43529985	43530349	43534750	43535113	96	43529979	43529983	43535114	43535118	43530522	43530537	-	81	---	---
Gm02	43659457	43664237	43659457	43659661	43664032	43664237	88	---	---	---	---	43659775	43659790	-	81	43659457	43664235
Gm02	43848726	43851759	43848726	43849030	43851455	43851759	87	---	---	---	---	43849042	43849056	-	73	---	---
Gm02	43985154	43990522	43985163	43985443	43990229	43990512	94	43985148	43985153	43990523	43990528	43990081	43990095	+	73	---	---
Gm02	44081604	44086432	44081616	44081948	44086086	44086418	96	44081599	44081603	44086433	44086437	44082002	44082029	-	78	44081617	44086425
Gm02	44120868	44130284	44120879	44123249	44127921	44130283	99	44120863	44120867	44130285	44130289	44123355	44123398	-	75	44120874	44130281
Gm02	44187125	44192826	44187125	44187355	44192597	44192826	95	---	---	---	---	44187492	44187511	-	80	44187132	44192824
Gm02	44491882	44494925	44491882	44492264	44494543	44494925	89	---	---	---	---	44492307	44492340	-	70	---	---
Gm02	44590776	44593298	44590776	44591172	44592902	44593298	90	---	---	---	---	---	---	0	--	---	---
Gm02	44614755	44622645	44614758	44614941	44622463	44622642	87	44614750	44614754	44622646	44622650	44622108	44622125	+	77	44614755	44622639
Gm02	45012649	45020842	45012649	45013034	45020456	45020841	94	45012644	45012648	45020843	45020847	45013126	45013146	-	71	45012661	45020841
Gm02	45030548	45044407	45030550	45031510	45043427	45044395	91	45030541	45030547	45044408	45044414	45043024	45043035	+	83	45030566	45044400
Gm02	45243042	45245667	45243042	45243380	45245328	45245667	88	---	---	---	---	45243448	45243460	-	76	45243045	45245663
Gm02	45324867	45328849	45324876	45325600	45328075	45328839	90	45324860	45324866	45328850	45328856	---	---	0	--	45324873	45328844
Gm02	45720173	45735351	45720173	45720510	45735004	45735351	92	---	---	---	---	45721171	45721206	-	88	---	---
Gm02	45859440	45876741	45859440	45861109	45875090	45876741	86	---	---	---	---	45874424	45874478	+	83	45859454	45876738
Gm02	46077663	46080313	46077667	46077964	46080007	46080311	91	46077658	46077662	46080314	46080318	46078041	46078066	-	76	46077668	46080300
Gm02	46116936	46120942	46116937	46117050	46120829	46120942	97	46116930	46116935	46120943	46120948	46117101	46117113	-	84	46116940	46120940
Gm02	46168687	46179932	46168697	46169438	46179210	46179925	85	46168681	46168686	46179933	46179938	46169909	46169926	-	72	---	---
Gm02	46868540	46872399	46868540	46868666	46872273	46872399	89	---	---	---	---	46872092	46872155	+	89	---	---
Gm02	47384771	47389997	47384771	47385034	47389738	47389997	93	---	---	---	---	47389541	47389580	+	82	---	---
Gm02	47385055	47392413	47385055	47385426	47392073	47392413	85	---	---	---	---	47385696	47385709	-	71	---	---
Gm02	47557107	47562550	47557107	47557514	47562143	47562550	99	---	---	---	---	47557701	47557746	-	71	47557108	47562548
Gm02	47681890	47691193	47681890	47684113	47688917	47691193	92	---	---	---	---	47688825	47688838	+	85	---	---
Gm02	47901049	47914116	47901064	47901920	47913254	47914113	85	47901044	47901048	47914117	47914121	47912755	47912767	+	84	47901059	47914102
Gm02	47904867	47914426	47904867	47905061	47914237	47914426	89	---	---	---	---	47913830	47913870	+	70	47904877	47914408
Gm02	47942391	47953279	47942391	47943043	47952628	47953279	93	---	---	---	---	47952149	47952175	+	70	---	---
Gm02	47948444	47957468	47948447	47948771	47957131	47957457	91	47948438	47948443	47957469	47957474	47949108	47949132	-	80	---	---
Gm02	47948550	47957400	47948550	47948718	47957231	47957400	92	---	---	---	---	47949108	47949144	-	75	47948550	47957381
Gm02	47950664	47956587	47950664	47953298	47953962	47956587	92	---	---	---	---	---	---	0	--	---	---
Gm02	47957642	47962895	47957642	47958675	47961865	47962895	90	---	---	---	---	---	---	0	--	47957647	47962885
Gm02	47959108	47966859	47959108	47961696	47964293	47966859	93	---	---	---	---	47961698	47961764	-	70	---	---
Gm02	47959108	47965222	47959108	47960067	47964293	47965222	90	---	---	---	---	47964082	47964115	+	70	47959110	47965219
Gm02	47962873	47969734	47962873	47963602	47969003	47969734	94	---	---	---	---	47963725	47963758	-	73	---	---
Gm02	48088872	48107350	48088872	48090866	48105246	48107350	88	---	---	---	---	48104534	48104576	+	74	48088875	48107336
Gm02	48099984	48105373	48099998	48100230	48105131	48105363	90	48099978	48099983	48105374	48105379	48105018	48105075	+	84	48099988	48105366
Gm02	48103490	48109402	48103490	48104117	48108786	48109402	90	---	---	---	---	48108625	48108643	+	78	48103494	48109394
Gm02	48111640	48114185	48111640	48112081	48113712	48114185	86	---	---	---	---	48113633	48113650	+	83	48111650	48114183
Gm02	48121566	48126864	48121571	48122066	48126342	48126849	86	48121561	48121565	48126865	48126869	48126156	48126185	+	80	48121577	48126845
Gm02	48561947	48569663	48561947	48564209	48567395	48569657	99	48561941	48561946	48569664	48569669	48567260	48567280	+	85	48561947	48569655
Gm02	48682701	48695906	48682704	48683839	48694831	48695898	87	48682696	48682700	48695907	48695911	48694424	48694441	+	77	48682702	48695899
Gm02	48799947	48806219	48799947	48800333	48805833	48806219	99	---	---	---	---	48805695	48805717	+	73	48799948	48806215
Gm02	48886417	48891603	48886417	48887065	48890967	48891603	86	---	---	---	---	48887208	48887221	-	78	48886425	48891587
Gm02	48886712	48891462	48886712	48886922	48891245	48891462	86	---	---	---	---	48887049	48887061	-	76	48886723	48891444
Gm02	49059176	49072182	49059176	49059391	49071966	49072182	93	---	---	---	---	49059998	49060019	-	72	49059179	49072178
Gm02	49110639	49125436	49110650	49111160	49124933	49125421	92	49110634	49110638	49125437	49125441	49111691	49111800	-	77	---	---
Gm02	49460976	49465833	49460987	49461625	49465182	49465826	86	49460970	49460975	49465834	49465839	49465156	49465180	+	96	49460978	49465823
Gm02	49655519	49660803	49655519	49655956	49660366	49660803	99	---	---	---	---	49660212	49660272	+	77	49655519	49660801
Gm02	50488202	50492140	50488202	50488845	50491496	50492140	99	---	---	---	---	50491431	50491462	+	78	50488202	50492138
Gm02	50589586	50595806	50589586	50589823	50595569	50595806	87	---	---	---	---	50595435	50595499	+	81	---	---
Gm02	50646366	50666001	50646379	50650762	50661614	50665998	97	50646361	50646365	50666002	50666006	50651241	50651290	-	74	---	---
Gm02	50647364	50663584	50647364	50648350	50662599	50663584	96	---	---	---	---	50662127	50662162	+	72	50647369	50663578
Gm02	50650737	50655873	50650747	50651108	50655503	50655864	98	50650732	50650736	50655874	50655878	50651299	50651327	-	79	50650753	50655861
Gm02	50657047	50669231	50657058	50657706	50668584	50669231	88	50657041	50657046	50669232	50669237	50658237	50658250	-	92	---	---
Gm02	51484371	51490124	51484385	51484524	51489977	51490120	87	51484366	51484370	51490125	51490129	51484783	51484797	-	73	51484372	51490108
Gm02	51561042	51566477	51561042	51561459	51566060	51566477	99	---	---	---	---	51565857	51565872	+	87	51561042	51566474
Gm02	51571161	51575217	51571161	51571561	51574817	51575217	98	---	---	---	---	51574654	51574707	+	72	51571161	51575215
