# Supplementary material for: LtrDetector: A tool-suite for detecting long terminal repeat retrotransposons de-novo
Source: BMC Genomics. 2019 Jun 3;20:450. doi: 10.1186/s12864-019-5796-9 (PMC6547461; doi:10.1186/s12864-019-5796-9)
Supplement: Supplementary file 5 — LTR retrotransposons found by LtrDetector in Glycine max. This compressed file (.tar.gz) includes the LTR retrotransposons found by LtrDetector in BED format. (TAR.GZ 929 kb) [file 12864_2019_5796_MOESM5_ESM.gz › gmax/Gm17Detector.bed]

SeqID	Retrotransposon	Left_LTR	Right_LTR		Left_TSD	Right_TSD	Polypurine Tract		TG	CA
	Start	End	Start	End	Start	End	ID	Start	End	Start	End	Start	End	Strand	Purine%	Start	End
Gm17	76218	78887	76218	76507	78598	78887	98	---	---	---	---	76521	76544	-	70	76218	78884
Gm17	124737	130234	124737	124979	129990	130234	90	---	---	---	---	129800	129815	+	75	---	---
Gm17	148344	161477	148344	148581	161240	161477	93	---	---	---	---	160607	160639	+	72	148353	161474
Gm17	150099	154112	150099	150322	153889	154112	92	---	---	---	---	153807	153824	+	88	150102	154100
Gm17	289359	293837	289359	289504	293694	293837	93	---	---	---	---	289586	289611	-	76	289376	293824
Gm17	377141	380447	377141	377277	380305	380447	88	---	---	---	---	380167	380190	+	70	377142	380439
Gm17	512656	517698	512656	512964	517405	517698	85	---	---	---	---	517304	517324	+	80	512670	517686
Gm17	693764	706013	693764	694222	705556	706013	91	---	---	---	---	694734	694774	-	73	693764	706000
Gm17	698758	702508	698758	699396	701870	702508	99	---	---	---	---	699509	699520	-	83	698760	702505
Gm17	1475784	1479097	1475784	1475935	1478956	1479097	86	---	---	---	---	1475939	1475966	-	71	---	---
Gm17	2050597	2067284	2050597	2053249	2064587	2067284	85	---	---	---	---	2064135	2064162	+	89	---	---
Gm17	2051397	2066800	2051397	2052759	2065467	2066800	91	---	---	---	---	2053358	2053394	-	86	2051413	2066789
Gm17	2375361	2377882	2375376	2375536	2377721	2377881	95	2375356	2375360	2377883	2377887	2377677	2377705	+	75	2375366	2377878
Gm17	2668538	2671851	2668538	2668677	2671708	2671851	86	---	---	---	---	2668679	2668726	-	72	---	---
Gm17	2702617	2708820	2702617	2703830	2707605	2708820	86	---	---	---	---	2707495	2707514	+	75	---	---
Gm17	2702752	2708787	2702752	2703793	2707743	2708787	86	---	---	---	---	2707565	2707598	+	73	2702759	2708786
Gm17	2937893	2941641	2937893	2938151	2941384	2941641	89	---	---	---	---	2941242	2941260	+	84	2937901	2941633
Gm17	3003120	3008876	3003120	3003420	3008576	3008876	94	---	---	---	---	3008395	3008440	+	71	3003125	3008873
Gm17	3055912	3061280	3055912	3056326	3060870	3061280	98	---	---	---	---	3060643	3060707	+	73	3055912	3061278
Gm17	3597107	3603352	3597107	3597490	3602969	3603352	99	---	---	---	---	3597620	3597655	-	72	3597107	3603350
Gm17	3977160	3983546	3977160	3977627	3983079	3983546	98	---	---	---	---	3977773	3977788	-	75	3977160	3983543
Gm17	4028541	4031390	4028541	4029037	4030893	4031390	97	---	---	---	---	4029096	4029137	-	73	4028544	4031388
Gm17	4056923	4061704	4056923	4057571	4061056	4061704	86	---	---	---	---	4060881	4060898	+	72	4056939	4061695
Gm17	4231408	4235311	4231408	4231598	4235119	4235311	95	---	---	---	---	4234952	4234981	+	76	4231411	4235309
Gm17	4301203	4307322	4301203	4301862	4306657	4307322	85	---	---	---	---	4306473	4306487	+	73	4301207	4307311
Gm17	4502553	4505464	4502553	4502983	4505040	4505458	93	4502548	4502552	4505465	4505469	4503003	4503029	-	70	---	---
Gm17	4795856	4798211	4795858	4796196	4797865	4798199	89	4795851	4795855	4798212	4798216	4797781	4797812	+	78	4795858	4798196
Gm17	5250093	5254739	5250093	5250391	5254431	5254739	95	---	---	---	---	5254238	5254261	+	79	5250093	5254737
Gm17	5961821	5974693	5961821	5961995	5974519	5974693	89	---	---	---	---	5974481	5974517	+	81	---	---
Gm17	5962366	5977081	5962366	5964238	5975098	5977081	85	---	---	---	---	5974574	5974620	+	82	---	---
Gm17	5962958	5976516	5962963	5963704	5975760	5976505	90	5962953	5962957	5976517	5976521	5975227	5975255	+	82	---	---
Gm17	5969061	5971906	5969062	5969809	5971151	5971906	93	5969055	5969060	5971907	5971912	5969860	5969907	-	81	5969066	5971892
Gm17	5970310	5973648	5970310	5970973	5972997	5973648	87	---	---	---	---	5972897	5972922	+	73	---	---
Gm17	6350473	6354410	6350473	6350680	6354207	6354410	88	---	---	---	---	---	---	0	--	---	---
Gm17	6565447	6575890	6565447	6565657	6575665	6575890	86	---	---	---	---	6575199	6575255	+	73	6565458	6575876
Gm17	7054007	7056565	7054008	7054336	7056253	7056565	87	7054002	7054006	7056566	7056570	7054390	7054417	-	78	7054009	7056563
Gm17	7070002	7077332	7070002	7070950	7076360	7077332	88	---	---	---	---	7076090	7076133	+	79	---	---
Gm17	7175127	7180039	7175127	7175327	7179839	7180039	99	---	---	---	---	---	---	0	--	7175127	7180034
Gm17	7307619	7312245	7307619	7307900	7311950	7312231	88	7307614	7307618	7312246	7312250	7311771	7311785	+	73	7307619	7312237
Gm17	7688758	7692243	7688758	7689029	7691970	7692243	91	---	---	---	---	7691846	7691872	+	74	---	---
Gm17	7981412	7985547	7981412	7981611	7985348	7985547	97	7981407	7981411	7985548	7985552	7985207	7985227	+	80	---	---
Gm17	8434679	8437160	8434679	8434903	8436928	8437160	87	---	---	---	---	---	---	0	--	8434679	8437157
Gm17	8461797	8465446	8461800	8462059	8465173	8465432	95	8461792	8461796	8465447	8465451	8462122	8462139	-	88	8461800	8465437
Gm17	8905414	8914757	8905414	8905802	8914369	8914757	85	---	---	---	---	8914221	8914234	+	85	---	---
Gm17	9222608	9228887	9222608	9223409	9228086	9228887	97	---	---	---	---	9223525	9223560	-	72	9222621	9228885
Gm17	9352803	9356563	9352803	9353116	9356250	9356563	97	---	---	---	---	9356093	9356114	+	72	9352803	9356561
Gm17	9584581	9587169	9584581	9584898	9586856	9587169	88	---	---	---	---	9586757	9586778	+	81	9584581	9587167
Gm17	9597635	9602544	9597635	9597890	9602289	9602544	91	---	---	---	---	9602143	9602165	+	73	9597645	9602537
Gm17	10185660	10190456	10185660	10185884	10190217	10190441	93	10185655	10185659	10190457	10190461	10190125	10190154	+	80	10185661	10190443
Gm17	10207110	10211553	10207110	10207691	10210973	10211553	87	---	---	---	---	10207821	10207836	-	75	10207126	10211551
Gm17	10496430	10501193	10496430	10496995	10500624	10501193	97	---	---	---	---	10497040	10497069	-	73	10496444	10501177
Gm17	10523546	10534796	10523552	10524291	10534054	10534784	89	10523541	10523545	10534797	10534801	10524593	10524615	-	73	---	---
Gm17	10976485	10981825	10976489	10976734	10981578	10981822	85	10976477	10976484	10981826	10981833	10976913	10976928	-	93	10976485	10981817
Gm17	11081241	11088473	11081241	11081865	11087849	11088473	90	---	---	---	---	11087551	11087572	+	72	11081254	11088462
Gm17	11520718	11528487	11520718	11520984	11528227	11528487	91	---	---	---	---	11521315	11521326	-	75	11520718	11528477
Gm17	11642900	11657683	11642900	11643404	11657176	11657683	90	---	---	---	---	11643757	11643770	-	78	---	---
Gm17	11651506	11657668	11651506	11651854	11657326	11657668	87	---	---	---	---	11657241	11657266	+	76	11651518	11657661
Gm17	12292474	12297223	12292474	12292678	12297029	12297223	90	---	---	---	---	12292760	12292772	-	92	12292474	12297220
Gm17	12368905	12390056	12368905	12371820	12387144	12390056	96	---	---	---	---	12386387	12386439	+	88	12368905	12390043
Gm17	12388553	12393678	12388553	12389039	12393189	12393678	96	---	---	---	---	12392983	12393030	+	75	12388553	12393676
Gm17	12736829	12747923	12736831	12739136	12745638	12747920	97	12736821	12736828	12747924	12747931	12745416	12745459	+	88	---	---
Gm17	12753248	12758732	12753248	12754556	12757424	12758732	99	---	---	---	---	12754624	12754699	-	77	12753249	12758730
Gm17	12910854	12919503	12910854	12911105	12919230	12919489	90	12910848	12910853	12919504	12919509	12911498	12911511	-	78	---	---
Gm17	12911827	12915764	12911827	12912077	12915513	12915764	94	---	---	---	---	12915364	12915392	+	72	12911828	12915762
Gm17	12950098	12955806	12950099	12950739	12955204	12955805	89	12950092	12950097	12955807	12955812	12955033	12955049	+	70	12950099	12955802
Gm17	13010895	13022496	13010895	13011340	13022056	13022496	87	---	---	---	---	13011786	13011801	-	81	13010907	13022490
Gm17	13043325	13049735	13043325	13043788	13049257	13049735	91	---	---	---	---	13049084	13049109	+	73	13043325	13049733
Gm17	13292425	13299417	13292425	13292896	13298940	13299413	87	13292420	13292424	13299418	13299422	13298648	13298688	+	75	---	---
Gm17	13526204	13531543	13526208	13526631	13531114	13531538	88	13526199	13526203	13531544	13531548	13526633	13526654	-	77	---	---
Gm17	13655512	13658386	13655512	13656286	13657632	13658386	86	---	---	---	---	13657609	13657630	+	86	13655513	13658379
Gm17	13672868	13677456	13672868	13673127	13677197	13677456	97	---	---	---	---	13677033	13677067	+	71	13672874	13677454
Gm17	13869771	13872939	13869779	13870011	13872700	13872932	85	13869765	13869770	13872940	13872945	13870087	13870128	-	73	13869771	13872933
Gm17	13902570	13914621	13902570	13903100	13914092	13914621	94	---	---	---	---	13913572	13913599	+	78	13902570	13914618
Gm17	13929473	13934693	13929473	13929899	13934267	13934693	97	---	---	---	---	13929972	13929998	-	74	13929473	13934691
Gm17	14026731	14031804	14026740	14027045	14031494	14031801	92	14026724	14026730	14031805	14031811	14031273	14031311	+	74	14026740	14031787
Gm17	14103298	14106398	14103306	14103603	14106093	14106383	88	14103293	14103297	14106399	14106403	14103662	14103691	-	70	14103307	14106391
Gm17	14175595	14185095	14175598	14178008	14182680	14185088	99	14175590	14175594	14185096	14185100	14178111	14178156	-	76	14175599	14185093
Gm17	14207998	14214565	14207998	14208505	14214068	14214565	93	14207992	14207997	14214566	14214571	14213826	14213846	+	76	14207998	14214562
Gm17	14281870	14286667	14281871	14282491	14286043	14286666	90	14281865	14281869	14286668	14286672	14282624	14282640	-	88	14281872	14286664
Gm17	14327456	14347445	14327459	14328890	14346017	14347444	90	14327451	14327455	14347446	14347450	14329727	14329740	-	71	---	---
Gm17	14337001	14342130	14337001	14337246	14341885	14342130	96	---	---	---	---	14337378	14337403	-	80	14337001	14342128
Gm17	14409707	14414955	14409707	14410132	14414543	14414953	85	14409701	14409706	14414956	14414961	14414358	14414418	+	80	14409707	14414951
Gm17	14471684	14476971	14471684	14472106	14476562	14476971	85	---	---	---	---	14472108	14472127	-	90	---	---
Gm17	14485805	14494780	14485810	14486257	14494318	14494765	95	14485800	14485804	14494781	14494785	14486555	14486616	-	70	14485813	14494763
Gm17	14498633	14510504	14498633	14499771	14509374	14510504	92	---	---	---	---	14509080	14509119	+	70	14498633	14510502
Gm17	14524545	14542807	14524545	14525103	14542223	14542807	85	---	---	---	---	14525378	14525407	-	70	---	---
Gm17	14525802	14536963	14525802	14526579	14536185	14536963	89	---	---	---	---	14535740	14535752	+	76	---	---
Gm17	14577358	14590483	14577358	14579106	14588807	14590483	89	---	---	---	---	14588333	14588348	+	87	---	---
Gm17	14612643	14621881	14612644	14613745	14620785	14621881	99	14612638	14612642	14621882	14621886	14613917	14613930	-	100	---	---
Gm17	14660648	14665263	14660648	14660827	14665076	14665263	89	---	---	---	---	14664878	14664904	+	74	14660648	14665262
Gm17	14684950	14693233	14684950	14685852	14692319	14693233	97	---	---	---	---	14686155	14686175	-	76	14684955	14693231
Gm17	15085572	15096986	15085572	15086557	15096018	15096986	89	---	---	---	---	15095734	15095762	+	75	15085573	15096984
Gm17	15090551	15094601	15090551	15090729	15094426	15094601	91	---	---	---	---	15094241	15094298	+	72	---	---
Gm17	15184405	15204533	15184405	15186071	15202886	15204533	98	---	---	---	---	15186838	15186864	-	70	15184405	15204531
Gm17	15255049	15259728	15255049	15255363	15259417	15259728	93	---	---	---	---	15259370	15259403	+	79	15255067	15259726
Gm17	15319972	15326408	15319972	15320196	15326185	15326408	94	---	---	---	---	15320478	15320491	-	85	15319981	15326407
Gm17	15340378	15361802	15340378	15343114	15359126	15361802	91	---	---	---	---	15358937	15358995	+	71	---	---
Gm17	15343536	15348014	15343546	15343898	15347661	15348013	95	15343528	15343535	15348015	15348022	15344035	15344074	-	70	15343540	15348010
Gm17	15348176	15364401	15348176	15349086	15363541	15364401	87	---	---	---	---	15349626	15349646	-	71	---	---
Gm17	15404341	15409973	15404345	15404709	15409609	15409973	94	15404335	15404340	15409974	15409979	15404886	15404919	-	82	15404347	15409971
Gm17	15413272	15418351	15413286	15414057	15417567	15418337	96	15413267	15413271	15418352	15418356	15417391	15417457	+	82	---	---
Gm17	15511052	15517456	15511052	15511524	15516984	15517456	97	---	---	---	---	15516822	15516837	+	75	15511053	15517452
Gm17	15526600	15531961	15526600	15526913	15531647	15531961	94	---	---	---	---	15531527	15531545	+	84	15526607	15531959
Gm17	15618874	15629857	15618874	15619251	15629480	15629857	89	---	---	---	---	15619683	15619762	-	95	15618881	15629856
Gm17	15641349	15646473	15641349	15641595	15646228	15646473	93	---	---	---	---	15641774	15641796	-	82	15641354	15646471
Gm17	15774656	15779792	15774665	15774979	15779467	15779781	96	15774650	15774655	15779793	15779798	15779244	15779291	+	70	15774659	15779786
Gm17	15806167	15816531	15806167	15806490	15816208	15816531	88	---	---	---	---	15806848	15806876	-	75	---	---
Gm17	15810236	15812776	15810236	15810649	15812363	15812776	89	---	---	---	---	15812273	15812292	+	75	15810236	15812762
Gm17	15934061	15939850	15934061	15935742	15938238	15939850	91	---	---	---	---	15935820	15935837	-	88	15934064	15939846
Gm17	15986423	16007140	15986423	15988689	16004832	16007140	97	---	---	---	---	15989453	15989496	-	70	15986424	16007138
Gm17	16026366	16036874	16026366	16027928	16035268	16036874	88	---	---	---	---	16027930	16027951	-	86	---	---
Gm17	16158961	16168188	16158961	16159234	16167915	16168188	93	---	---	---	---	16167853	16167868	+	75	16158961	16168177
Gm17	16198110	16205367	16198116	16198443	16205035	16205362	89	16198105	16198109	16205368	16205372	16204705	16204727	+	82	---	---
Gm17	16255374	16266226	16255385	16255759	16265841	16266213	97	16255369	16255373	16266227	16266231	16265482	16265499	+	83	16255383	16266217
Gm17	16259123	16264260	16259123	16259282	16264101	16264260	99	---	---	---	---	16259386	16259465	-	75	16259123	16264250
Gm17	16299897	16305671	16299897	16300998	16304578	16305668	94	16299892	16299896	16305672	16305676	16304413	16304442	+	90	16299898	16305654
Gm17	16373441	16385268	16373441	16374548	16384157	16385268	93	---	---	---	---	16374830	16374844	-	80	16373442	16385265
Gm17	16406647	16415537	16406647	16406789	16415394	16415537	93	---	---	---	---	16406937	16406957	-	76	---	---
Gm17	16427741	16440511	16427741	16428854	16439401	16440511	94	---	---	---	---	16438874	16438885	+	75	16427741	16440509
Gm17	16474045	16477523	16474048	16474326	16477239	16477517	97	16474040	16474044	16477524	16477528	16474382	16474429	-	70	16474048	16477515
Gm17	16494085	16502505	16494093	16494376	16502211	16502494	91	16494080	16494084	16502506	16502510	16501829	16501865	+	72	---	---
Gm17	16511532	16524629	16511532	16512482	16523679	16524629	94	---	---	---	---	16523119	16523247	+	74	---	---
Gm17	16514245	16522904	16514245	16514843	16522320	16522904	92	---	---	---	---	16522219	16522240	+	77	16514247	16522902
Gm17	16529462	16539689	16529462	16530584	16538579	16539689	97	---	---	---	---	16538218	16538239	+	77	16529463	16539687
Gm17	16587212	16590916	16587212	16587474	16590653	16590916	93	---	---	---	---	16587522	16587537	-	75	16587224	16590915
Gm17	16595751	16605497	16595751	16596907	16604341	16605497	99	---	---	---	---	16604044	16604177	+	71	16595751	16605494
Gm17	16609963	16616054	16609963	16610138	16615879	16616054	94	---	---	---	---	16610387	16610401	-	73	16609964	16616051
Gm17	16631918	16645023	16631921	16632358	16644600	16645011	86	16631913	16631917	16645024	16645028	16644013	16644033	+	71	---	---
Gm17	16676131	16695432	16676131	16676446	16695117	16695432	98	---	---	---	---	16676501	16676562	-	75	---	---
Gm17	16695432	16712829	16695432	16695798	16712444	16712820	92	16695426	16695431	16712830	16712835	16711823	16711850	+	75	---	---
Gm17	16697347	16707073	16697347	16698500	16705920	16707073	99	---	---	---	---	16705623	16705756	+	71	16697347	16707071
Gm17	16756839	16763558	16756843	16757014	16763388	16763555	90	16756834	16756838	16763559	16763563	16763080	16763104	+	72	---	---
Gm17	16778470	16783687	16778470	16778884	16783273	16783687	92	---	---	---	---	16779043	16779104	-	77	---	---
Gm17	16820906	16832852	16820906	16822984	16830765	16832852	98	---	---	---	---	16823042	16823127	-	73	16820910	16832850
Gm17	16841229	16848021	16841239	16842739	16846488	16848020	88	16841224	16841228	16848022	16848026	16846319	16846339	+	76	16841233	16848018
Gm17	16853130	16868924	16853130	16853505	16868549	16868924	96	---	---	---	---	16854092	16854120	-	82	---	---
Gm17	16860257	16866893	16860257	16861230	16865937	16866893	94	---	---	---	---	16861337	16861358	-	72	16860257	16866891
Gm17	16900658	16909731	16900670	16900853	16909535	16909718	95	16900652	16900657	16909732	16909737	16901220	16901243	-	83	16900663	16909725
Gm17	16901442	16909230	16901442	16901886	16908786	16909230	97	---	---	---	---	16908593	16908613	+	100	---	---
Gm17	16936991	16945526	16936991	16937112	16945404	16945526	95	---	---	---	---	16944989	16945113	+	74	16937000	16945522
Gm17	16954478	16964710	16954491	16955658	16963536	16964697	97	16954473	16954477	16964711	16964715	16955997	16956018	-	77	16954492	16964697
Gm17	16977753	16981922	16977753	16977934	16981742	16981922	92	---	---	---	---	16981667	16981679	+	76	16977769	16981920
Gm17	16996038	17004619	16996038	16999122	17001726	17004619	87	---	---	---	---	17001595	17001612	+	77	16996039	17004615
Gm17	16997062	17004201	16997064	16998599	17002662	17004197	95	16997057	16997061	17004202	17004206	16998716	16998739	-	95	16997064	17004197
Gm17	17004241	17018401	17004241	17004853	17017790	17018401	89	---	---	---	---	17005422	17005441	-	80	17004241	17018398
Gm17	17023919	17027269	17023919	17024674	17026450	17027269	88	---	---	---	---	17026352	17026395	+	88	17023919	17027265
Gm17	17052637	17057133	17052637	17053266	17056496	17057133	85	---	---	---	---	17056416	17056432	+	82	---	---
Gm17	17073814	17091822	17073814	17078374	17087145	17091822	86	---	---	---	---	17078545	17078629	-	77	---	---
Gm17	17124667	17130177	17124667	17124883	17129963	17130177	89	---	---	---	---	17129763	17129781	+	84	17124673	17130174
Gm17	17134494	17138664	17134494	17135463	17137621	17138664	85	---	---	---	---	17135524	17135548	-	72	17134494	17138662
Gm17	17134736	17138355	17134736	17135228	17137863	17138355	91	---	---	---	---	17135285	17135306	-	77	---	---
Gm17	17138718	17148136	17138718	17138966	17147888	17148136	99	---	---	---	---	17139306	17139327	-	81	17138719	17148131
Gm17	17184480	17192512	17184482	17185214	17191784	17192511	93	17184474	17184479	17192513	17192518	17185368	17185398	-	74	---	---
Gm17	17197007	17216699	17197007	17198661	17215046	17216699	99	---	---	---	---	17214283	17214297	+	86	17197007	17216697
Gm17	17217365	17237575	17217368	17220397	17234484	17237564	95	17217360	17217364	17237576	17237580	17233853	17233870	+	72	17217368	17237562
Gm17	17248358	17261269	17248358	17250000	17259622	17261269	86	---	---	---	---	17250189	17250212	-	75	17248363	17261265
Gm17	17299749	17308266	17299749	17300821	17307189	17308266	93	---	---	---	---	17301110	17301124	-	80	17299765	17308264
Gm17	17311181	17325115	17311181	17311782	17324543	17325115	92	---	---	---	---	17312296	17312356	-	83	---	---
Gm17	17367075	17383980	17367075	17367321	17383735	17383980	98	---	---	---	---	17367848	17367934	-	72	17367076	17383962
Gm17	17378586	17387921	17378586	17379638	17386867	17387921	86	---	---	---	---	17379946	17379972	-	74	---	---
Gm17	17399657	17420516	17399668	17401319	17418833	17420503	98	17399652	17399656	17420517	17420521	17417980	17418000	+	71	17399658	17420515
Gm17	17428015	17431816	17428015	17428942	17430889	17431816	96	---	---	---	---	17428997	17429026	-	80	---	---
Gm17	17435112	17450457	17435112	17436732	17448847	17450457	91	---	---	---	---	17436786	17436860	-	77	17435117	17450455
Gm17	17435460	17450167	17435460	17436443	17449216	17450167	92	---	---	---	---	17436786	17436860	-	77	---	---
Gm17	17460329	17465453	17460329	17461298	17464451	17465453	93	---	---	---	---	17461438	17461455	-	72	17460329	17465445
Gm17	17479692	17485469	17479692	17480067	17485094	17485469	96	---	---	---	---	17484881	17484897	+	88	17479709	17485467
Gm17	17507041	17522578	17507053	17508156	17521480	17522567	91	17507036	17507040	17522579	17522583	17508799	17508823	-	76	---	---
Gm17	17519722	17540087	17519736	17521291	17538472	17540074	86	17519716	17519721	17540088	17540093	17522130	17522150	-	76	17519724	17540079
Gm17	17573421	17583164	17573421	17574548	17581996	17583164	95	---	---	---	---	17581701	17581834	+	71	17573423	17583161
Gm17	17647588	17655583	17647593	17648718	17654445	17655572	92	17647582	17647587	17655584	17655589	17648939	17648957	-	73	17647594	17655578
Gm17	17647989	17655150	17647989	17648296	17654846	17655150	93	---	---	---	---	17648578	17648606	-	79	---	---
Gm17	17657091	17678321	17657091	17657304	17678108	17678321	92	---	---	---	---	17658061	17658089	-	75	17657092	17678319
Gm17	17661509	17671218	17661509	17662645	17670062	17671218	97	---	---	---	---	17669765	17669898	+	71	17661509	17671213
Gm17	17767245	17781738	17767245	17767641	17781342	17781738	98	---	---	---	---	17780713	17780746	+	79	---	---
Gm17	17800259	17803439	17800259	17801265	17802441	17803439	97	17800240	17800258	17803440	17803458	17801343	17801363	-	80	---	---
Gm17	17804835	17810551	17804835	17805575	17809811	17810551	97	---	---	---	---	17805692	17805703	-	83	17804849	17810536
Gm17	17804838	17810382	17804840	17805406	17809816	17810382	98	17804824	17804837	17810383	17810396	17805587	17805603	-	70	17804849	17810374
Gm17	17819941	17838716	17819950	17821359	17837295	17838713	95	17819936	17819940	17838717	17838721	17837177	17837240	+	76	17819950	17838708
Gm17	17819949	17838902	17819950	17821548	17837295	17838902	95	17819944	17819948	17838903	17838907	17837177	17837240	+	76	17819950	17838892
Gm17	17847279	17861512	17847279	17848657	17860137	17861512	99	---	---	---	---	17849144	17849170	-	70	17847292	17861506
Gm17	17862255	17871613	17862268	17862842	17871024	17871613	91	17862249	17862254	17871614	17871619	17863208	17863233	-	73	---	---
Gm17	17888651	17905050	17888665	17890267	17903422	17905042	95	17888645	17888650	17905051	17905056	17890320	17890384	-	75	17888663	17905048
Gm17	17929488	17939356	17929492	17930643	17938198	17939349	99	17929483	17929487	17939357	17939361	17937821	17937859	+	74	17929493	17939346
Gm17	17951861	17955598	17951861	17952728	17954729	17955598	88	---	---	---	---	17954706	17954726	+	80	17951876	17955586
Gm17	17984310	17989084	17984325	17984696	17988697	17989069	97	17984305	17984309	17989085	17989089	17988538	17988566	+	75	17984312	17989075
Gm17	18003550	18012677	18003550	18004654	18011574	18012677	97	---	---	---	---	18011360	18011374	+	86	18003551	18012674
Gm17	18017852	18030086	18017852	18018117	18029821	18030086	91	---	---	---	---	18018618	18018659	-	71	18017855	18030083
Gm17	18023800	18028942	18023800	18024574	18028170	18028942	97	---	---	---	---	18028004	18028023	+	70	18023801	18028940
Gm17	18071703	18080797	18071703	18072775	18079693	18080785	96	18071698	18071702	18080798	18080802	18072975	18072989	-	86	18071703	18080795
Gm17	18109740	18116404	18109750	18110646	18115498	18116392	96	18109735	18109739	18116405	18116409	18110849	18110866	-	88	18109740	18116390
Gm17	18128984	18134084	18128985	18129339	18133722	18134084	96	18128979	18128983	18134085	18134089	18133502	18133521	+	75	---	---
Gm17	18167058	18170770	18167060	18167567	18170257	18170763	89	18167053	18167057	18170771	18170775	---	---	0	--	---	---
Gm17	18320883	18336484	18320883	18322521	18334834	18336484	98	---	---	---	---	18323057	18323072	-	75	18320884	18336482
Gm17	18349114	18355003	18349114	18349649	18354469	18355003	86	---	---	---	---	18349859	18349875	-	76	18349119	18355000
Gm17	18371010	18378834	18371010	18371221	18378623	18378834	98	---	---	---	---	18371560	18371582	-	73	---	---
Gm17	18415976	18421260	18415976	18416885	18420351	18421260	96	---	---	---	---	18416928	18416996	-	79	18415976	18421257
Gm17	18518784	18527579	18518784	18519163	18527200	18527579	98	---	---	---	---	18519413	18519440	-	78	18518789	18527577
Gm17	18534877	18539827	18534877	18535098	18539610	18539827	90	---	---	---	---	18535262	18535276	-	80	18534877	18539825
Gm17	18565669	18573858	18565678	18565957	18573564	18573850	92	18565664	18565668	18573859	18573863	18573298	18573314	+	76	---	---
Gm17	18635268	18647850	18635273	18636495	18646648	18647845	86	18635263	18635267	18647851	18647855	18646206	18646221	+	75	18635273	18647841
Gm17	18672889	18682682	18672889	18674297	18681299	18682682	91	---	---	---	---	18674346	18674361	-	75	18672890	18682666
Gm17	18788936	18795373	18788936	18789409	18794899	18795373	87	---	---	---	---	18789616	18789634	-	78	18788936	18795370
Gm17	18842639	18858216	18842639	18842875	18857982	18858216	88	---	---	---	---	18857416	18857428	+	92	18842641	18858211
Gm17	18845020	18848628	18845021	18845830	18847805	18848614	94	18845015	18845019	18848629	18848633	18847725	18847752	+	75	18845021	18848626
Gm17	18917431	18923610	18917431	18917850	18923225	18923610	89	---	---	---	---	18923155	18923171	+	76	18917431	18923608
Gm17	18970379	18976529	18970390	18970745	18976161	18976515	87	18970374	18970378	18976530	18976534	18970969	18970982	-	85	18970386	18976527
Gm17	19019327	19028128	19019327	19020640	19026676	19028128	86	---	---	---	---	19026615	19026630	+	75	19019327	19028125
Gm17	19112248	19120120	19112248	19113378	19118995	19120120	93	---	---	---	---	19118714	19118730	+	76	19112249	19120118
Gm17	19177516	19186732	19177529	19178608	19185635	19186728	98	19177511	19177515	19186733	19186737	19185472	19185503	+	84	19177517	19186725
Gm17	19205325	19210005	19205325	19205726	19209620	19210005	89	---	---	---	---	19205826	19205864	-	71	---	---
Gm17	19220657	19231323	19220657	19221934	19230064	19231323	86	---	---	---	---	19222179	19222215	-	70	---	---
Gm17	19231601	19239552	19231601	19232273	19238880	19239552	87	---	---	---	---	19238647	19238673	+	70	19231609	19239550
Gm17	19252344	19258412	19252344	19252717	19258046	19258412	87	---	---	---	---	19252761	19252779	-	78	---	---
Gm17	19289934	19295955	19289934	19290412	19295488	19295955	90	---	---	---	---	19290634	19290665	-	71	---	---
Gm17	19311385	19321704	19311385	19312748	19320343	19321704	89	---	---	---	---	19320021	19320078	+	74	---	---
Gm17	19324634	19331863	19324634	19325045	19331456	19331863	87	---	---	---	---	19325286	19325310	-	100	---	---
Gm17	19340842	19357152	19340842	19341949	19356037	19357152	91	---	---	---	---	19342588	19342609	-	90	19340842	19357149
Gm17	19343095	19348765	19343095	19343797	19348063	19348765	99	---	---	---	---	19343979	19343993	-	93	19343095	19348763
Gm17	19394730	19409331	19394730	19395180	19408869	19409331	86	---	---	---	---	19408253	19408266	+	92	19394732	19409328
Gm17	19418065	19427247	19418065	19419156	19426155	19427247	98	---	---	---	---	19419300	19419330	-	90	19418066	19427245
Gm17	19465564	19470626	19465572	19466078	19470111	19470617	95	19465556	19465563	19470627	19470634	19466247	19466268	-	90	19465572	19470620
Gm17	19480885	19487077	19480885	19481400	19486562	19487077	99	---	---	---	---	19481518	19481536	-	73	19480885	19487075
Gm17	19522772	19528995	19522772	19523200	19528578	19528995	86	---	---	---	---	19523420	19523468	-	75	19522785	19528992
Gm17	19530232	19539503	19530244	19531336	19538396	19539488	99	19530227	19530231	19539504	19539508	19538211	19538238	+	89	19530245	19539488
Gm17	19540057	19559967	19540070	19540403	19559621	19559954	85	19540052	19540056	19559968	19559972	19558690	19558725	+	72	19540057	19559963
Gm17	19546571	19555686	19546571	19547691	19554579	19555686	94	---	---	---	---	19554268	19554307	+	70	19546571	19555684
Gm17	19563719	19570567	19563719	19565419	19568855	19570567	96	---	---	---	---	19568683	19568712	+	83	19563719	19570564
Gm17	19583847	19589266	19583847	19584812	19588281	19589266	96	---	---	---	---	19588141	19588153	+	84	19583847	19589255
Gm17	19624543	19630043	19624543	19624789	19629797	19630043	91	---	---	---	---	19624967	19624997	-	70	---	---
Gm17	19662093	19679457	19662093	19663442	19678089	19679457	85	---	---	---	---	19677498	19677528	+	70	---	---
Gm17	19662460	19679197	19662461	19663181	19678485	19679195	88	19662454	19662459	19679198	19679203	19663427	19663444	-	72	19662464	19679193
Gm17	19679444	19689321	19679455	19680558	19688208	19689307	95	19679439	19679443	19689322	19689326	19687826	19687853	+	75	19679446	19689316
Gm17	19726116	19729039	19726116	19726453	19728702	19729039	93	---	---	---	---	19728589	19728620	+	71	19726116	19729037
Gm17	19789795	19799112	19789808	19790821	19798137	19799099	85	19789790	19789794	19799113	19799117	19791156	19791169	-	78	19789800	19799105
Gm17	19825150	19829975	19825161	19825721	19829426	19829968	86	19825143	19825149	19829976	19829982	19829347	19829391	+	82	---	---
Gm17	19834206	19842137	19834206	19835757	19840582	19842137	87	---	---	---	---	19840456	19840482	+	74	19834206	19842134
Gm17	19854215	19860593	19854215	19854620	19860182	19860588	97	19854210	19854214	19860594	19860598	19854648	19854674	-	70	19854225	19860586
Gm17	19878628	19889140	19878628	19879421	19888352	19889140	86	---	---	---	---	19879798	19879814	-	76	---	---
Gm17	19916280	19923536	19916280	19916486	19923330	19923536	85	---	---	---	---	19916744	19916776	-	81	19916282	19923519
Gm17	19935112	19954880	19935112	19936786	19953206	19954880	99	---	---	---	---	19937534	19937546	-	84	19935114	19954877
Gm17	19955891	19967777	19955891	19957004	19966669	19967777	95	---	---	---	---	19966375	19966397	+	73	19955891	19967775
Gm17	20029976	20036262	20029976	20030277	20035960	20036262	90	---	---	---	---	20035748	20035885	+	80	---	---
Gm17	20079311	20087350	20079311	20079450	20087210	20087350	87	---	---	---	---	20079732	20079759	-	85	---	---
Gm17	20102058	20107706	20102058	20103739	20105990	20107706	94	---	---	---	---	20105877	20105900	+	91	20102059	20107704
Gm17	20112267	20116909	20112279	20112485	20116695	20116901	95	20112262	20112266	20116910	20116914	20116542	20116566	+	76	20112267	20116905
Gm17	20138487	20146490	20138487	20139577	20145399	20146490	98	---	---	---	---	20139718	20139744	-	88	20138488	20146487
Gm17	20155633	20171080	20155633	20156472	20170237	20171080	98	---	---	---	---	20169955	20169984	+	83	20155633	20171071
Gm17	20186716	20194277	20186731	20187315	20193680	20194265	96	20186711	20186715	20194278	20194282	20193446	20193462	+	70	---	---
Gm17	20188391	20195018	20188406	20189159	20194260	20195013	96	20188386	20188390	20195019	20195023	20189339	20189357	-	84	20188397	20195016
Gm17	20209769	20228688	20209769	20211649	20226807	20228688	99	---	---	---	---	20212347	20212361	-	80	20209769	20228685
Gm17	20239069	20249012	20239075	20242186	20245851	20249010	88	20239061	20239068	20249013	20249020	20245828	20245843	+	75	20239077	20248997
Gm17	20262635	20273375	20262649	20263055	20272948	20273363	94	20262630	20262634	20273376	20273380	20263412	20263433	-	77	20262642	20273360
Gm17	20285333	20304363	20285333	20286676	20303011	20304363	98	---	---	---	---	20287444	20287477	-	79	20285333	20304352
Gm17	20305238	20318090	20305242	20307586	20315742	20318080	93	20305233	20305237	20318091	20318095	20315674	20315689	+	81	20305255	20318086
Gm17	20322777	20336429	20322777	20324693	20334453	20336429	86	---	---	---	---	20325076	20325101	-	73	---	---
Gm17	20331792	20338930	20331792	20333240	20337517	20338930	91	---	---	---	---	20333429	20333445	-	76	20331792	20338922
Gm17	20385364	20401494	20385364	20385974	20400883	20401494	94	---	---	---	---	20400183	20400198	+	81	20385366	20401477
Gm17	20401496	20407021	20401496	20402462	20406054	20407021	97	---	---	---	---	20405939	20405986	+	81	20401496	20407019
Gm17	20455410	20460418	20455410	20455874	20459954	20460418	97	---	---	---	---	20459939	20459951	+	92	20455411	20460415
Gm17	20520103	20524388	20520103	20520303	20524188	20524388	98	---	---	---	---	20520433	20520452	-	70	---	---
Gm17	20561700	20570243	20561705	20562796	20569175	20570228	87	20561695	20561699	20570244	20570248	20568889	20568907	+	78	20561702	20570239
Gm17	20574819	20593157	20574825	20575816	20592179	20593152	85	20574813	20574818	20593158	20593163	20576568	20576635	-	73	20574821	20593156
Gm17	20575201	20592802	20575201	20575462	20592540	20592802	91	---	---	---	---	20591746	20591802	+	75	20575212	20592788
Gm17	20576135	20586410	20576150	20577285	20585280	20586397	94	20576130	20576134	20586411	20586415	20577567	20577583	-	70	---	---
Gm17	20607347	20615528	20607347	20608496	20614388	20615528	94	---	---	---	---	20614224	20614248	+	72	20607347	20615521
Gm17	20617178	20635986	20617178	20617650	20635514	20635986	98	---	---	---	---	20634667	20634687	+	71	20617179	20635976
Gm17	20635991	20644098	20635991	20636275	20643808	20644098	85	---	---	---	---	20636632	20636652	-	71	20635994	20644093
Gm17	20693862	20699932	20693862	20694792	20699035	20699932	93	---	---	---	---	20694839	20694852	-	71	20693880	20699930
Gm17	20711034	20714345	20711034	20711325	20714061	20714345	86	---	---	---	---	20711405	20711461	-	82	20711034	20714339
Gm17	20729190	20738177	20729190	20730115	20737252	20738177	98	---	---	---	---	20730441	20730463	-	73	20729195	20738173
Gm17	20759058	20765614	20759069	20760600	20764019	20765608	90	20759053	20759057	20765615	20765619	20763848	20763874	+	81	---	---
Gm17	20767933	20777678	20767933	20768970	20776533	20777678	90	---	---	---	---	20776302	20776348	+	74	20767933	20777676
Gm17	20783970	20791161	20783970	20785347	20789789	20791161	92	---	---	---	---	20785409	20785422	-	78	20783970	20791159
Gm17	20830540	20839764	20830540	20831632	20838674	20839764	98	---	---	---	---	20838509	20838527	+	89	20830540	20839762
Gm17	20856652	20873067	20856664	20857301	20872416	20873053	95	20856647	20856651	20873068	20873072	20858022	20858048	-	77	20856652	20873056
Gm17	20883341	20901356	20883341	20884863	20899839	20901356	89	---	---	---	---	20885414	20885445	-	75	---	---
Gm17	20933799	20953406	20933799	20935682	20951534	20953406	97	---	---	---	---	20936444	20936474	-	70	20933799	20953403
Gm17	20954238	20963408	20954249	20955324	20962334	20963408	98	20954229	20954237	20963409	20963417	20955464	20955490	-	88	20954247	20963404
Gm17	20978470	20988444	20978470	20979647	20987268	20988444	98	---	---	---	---	20986974	20986988	+	80	20978470	20988442
Gm17	21004689	21009223	21004689	21005776	21008137	21009220	93	21004683	21004688	21009224	21009229	21005817	21005882	-	74	21004692	21009221
Gm17	21021280	21029034	21021293	21023689	21026619	21029021	96	21021273	21021279	21029035	21029041	21023801	21023821	-	80	21021284	21029018
Gm17	21045808	21054584	21045808	21046068	21054324	21054584	90	---	---	---	---	21054010	21054102	+	73	---	---
Gm17	21058046	21064547	21058046	21059020	21063574	21064547	96	---	---	---	---	21059200	21059222	-	78	21058046	21064545
Gm17	21080357	21101251	21080357	21080671	21100948	21101251	85	---	---	---	---	21081658	21081685	-	78	21080361	21101233
Gm17	21085964	21089200	21085973	21086769	21088389	21089193	85	21085957	21085963	21089201	21089207	21088289	21088301	+	76	21085969	21089191
Gm17	21113020	21122177	21113022	21114026	21121162	21122166	99	21113014	21113019	21122178	21122183	21120812	21120834	+	73	21113024	21122162
Gm17	21125497	21145593	21125497	21127149	21143941	21145593	99	---	---	---	---	21127917	21127943	-	70	21125497	21145588
Gm17	21180989	21198205	21180989	21182562	21196651	21198205	94	---	---	---	---	21195990	21196028	+	74	21180989	21198203
Gm17	21188099	21193498	21188099	21189012	21192558	21193498	94	---	---	---	---	21192450	21192519	+	84	21188105	21193496
Gm17	21206852	21218697	21206852	21209537	21215732	21218697	86	---	---	---	---	21215552	21215578	+	77	---	---
Gm17	21224517	21244684	21224530	21226480	21242871	21244678	87	21224510	21224516	21244685	21244691	21227235	21227256	-	81	21224523	21244675
Gm17	21284650	21298878	21284650	21285790	21297741	21298878	97	---	---	---	---	21286306	21286373	-	77	21284650	21298869
Gm17	21328728	21341310	21328728	21328983	21341057	21341310	88	---	---	---	---	21340543	21340564	+	72	---	---
Gm17	21370462	21380266	21370462	21371595	21379113	21380266	97	---	---	---	---	21378882	21378928	+	74	21370462	21380256
Gm17	21382099	21401886	21382099	21383753	21400256	21401886	94	---	---	---	---	21399431	21399452	+	72	21382099	21401885
Gm17	21410444	21416152	21410444	21412012	21414636	21416152	91	---	---	---	---	21414530	21414595	+	74	21410445	21416147
Gm17	21410444	21415529	21410444	21411335	21414636	21415529	95	---	---	---	---	21411453	21411475	-	91	---	---
Gm17	21431506	21440837	21431521	21432521	21439824	21440825	99	21431501	21431505	21440838	21440842	21439473	21439495	+	73	21431513	21440823
Gm17	21466177	21486945	21466177	21467846	21485296	21486945	98	---	---	---	---	21468671	21468691	-	71	21466177	21486939
Gm17	21489706	21499959	21489706	21490811	21498827	21499959	90	---	---	---	---	21491182	21491212	-	70	21489707	21499957
Gm17	21529343	21533407	21529343	21530113	21532626	21533407	88	---	---	---	---	21532607	21532624	+	72	21529344	21533388
Gm17	21554285	21563609	21554299	21555392	21562501	21563595	99	21554280	21554284	21563610	21563614	21562262	21562290	+	86	21554300	21563604
Gm17	21576468	21579045	21576474	21576804	21578703	21579033	98	21576463	21576467	21579046	21579050	21576858	21576885	-	78	21576474	21579040
Gm17	21585767	21591954	21585767	21585975	21591756	21591954	93	---	---	---	---	21591619	21591637	+	73	21585767	21591953
Gm17	21601227	21610969	21601227	21602066	21610146	21610969	87	---	---	---	---	21610049	21610095	+	70	21601240	21610964
Gm17	21624864	21638956	21624864	21625124	21638715	21638956	91	---	---	---	---	21625659	21625672	-	71	21624881	21638954
Gm17	21625266	21639394	21625266	21625561	21639099	21639394	98	---	---	---	---	21638561	21638650	+	72	21625277	21639391
Gm17	21632274	21645122	21632274	21636396	21640646	21645122	86	---	---	---	---	21636558	21636575	-	83	21632276	21645107
Gm17	21637248	21646302	21637248	21637591	21645960	21646302	93	---	---	---	---	21637974	21638010	-	75	---	---
Gm17	21637830	21647086	21637836	21638357	21646557	21647086	91	21637825	21637829	21647087	21647091	21638503	21638516	-	85	---	---
Gm17	21658090	21678210	21658090	21659985	21676397	21678210	93	21658085	21658089	21678211	21678215	21660739	21660760	-	72	---	---
Gm17	21720090	21730067	21720090	21720788	21729377	21730067	87	---	---	---	---	21720839	21720852	-	92	---	---
Gm17	21742625	21752313	21742638	21743795	21751162	21752304	95	21742620	21742624	21752314	21752318	21750866	21750880	+	80	21742632	21752302
Gm17	21775582	21796666	21775582	21777233	21795025	21796666	98	---	---	---	---	21794178	21794198	+	71	21775582	21796664
Gm17	21817507	21826709	21817507	21818601	21825615	21826709	99	---	---	---	---	21825450	21825468	+	89	21817507	21826707
Gm17	21827796	21840390	21827810	21831726	21836459	21840382	98	21827791	21827795	21840391	21840395	21831933	21831961	-	75	21827800	21840379
Gm17	21828907	21839391	21828907	21830744	21837555	21839391	98	---	---	---	---	21837350	21837376	+	74	21828911	21839389
Gm17	21841437	21858999	21841437	21844942	21855484	21858999	95	---	---	---	---	21845375	21845389	-	73	---	---
Gm17	21848315	21866336	21848315	21851830	21862372	21866336	88	---	---	---	---	21861948	21861960	+	76	21848319	21866329
Gm17	21894962	21915111	21894965	21896823	21913230	21915097	98	21894956	21894961	21915112	21915117	21913084	21913171	+	72	21894965	21915099
Gm17	21920984	21926079	21920984	21921349	21925714	21926079	94	---	---	---	---	21925516	21925541	+	73	21920984	21926073
Gm17	21939796	21949306	21939806	21940807	21948302	21949301	98	21939791	21939795	21949307	21949311	21940989	21941046	-	70	21939796	21949298
Gm17	21959396	21962816	21959396	21961054	21961153	21962816	91	---	---	---	---	---	---	0	--	---	---
Gm17	21975086	21985288	21975086	21976234	21984140	21985288	99	---	---	---	---	21976596	21976614	-	73	---	---
Gm17	22003564	22019505	22003564	22004817	22018252	22019505	99	---	---	---	---	22017688	22017702	+	86	22003568	22019503
Gm17	22056225	22075575	22056225	22057878	22073926	22075575	97	---	---	---	---	22058627	22058653	-	70	22056225	22075573
Gm17	22080277	22095689	22080277	22081757	22094058	22095689	86	---	---	---	---	22093502	22093517	+	75	22080277	22095687
Gm17	22120989	22130977	22120989	22121806	22130160	22130977	97	---	---	---	---	22129763	22129797	+	80	---	---
Gm17	22127104	22131843	22127104	22127725	22131223	22131843	97	---	---	---	---	22131075	22131096	+	81	---	---
Gm17	22134814	22144193	22134814	22135821	22143186	22144193	99	---	---	---	---	22135996	22136042	-	76	22134821	22144191
Gm17	22173883	22183754	22173883	22175099	22182605	22183754	94	---	---	---	---	22182277	22182344	+	70	22173884	22183749
Gm17	22203889	22219720	22203889	22205562	22218067	22219720	98	---	---	---	---	22217519	22217534	+	75	22203889	22219718
Gm17	22240416	22245175	22240416	22240725	22244907	22245175	86	---	---	---	---	22240843	22240888	-	82	22240416	22245165
Gm17	22250147	22259836	22250159	22251297	22258684	22259822	99	22250141	22250146	22259837	22259842	22251472	22251553	-	71	22250159	22259835
Gm17	22288673	22304876	22288673	22289224	22304333	22304876	90	---	---	---	---	22303705	22303756	+	75	---	---
Gm17	22295186	22304256	22295186	22295633	22303809	22304256	98	---	---	---	---	22303705	22303756	+	75	22295189	22304254
Gm17	22324882	22329911	22324882	22326011	22328782	22329911	99	---	---	---	---	22326067	22326126	-	78	22324884	22329909
Gm17	22340551	22345926	22340551	22341461	22345013	22345926	98	---	---	---	---	22344899	22344969	+	84	22340552	22345925
Gm17	22347696	22356899	22347696	22348793	22355807	22356899	98	---	---	---	---	22355642	22355660	+	89	22347696	22356896
Gm17	22378785	22388546	22378787	22379184	22388142	22388539	96	22378780	22378784	22388547	22388551	22379402	22379427	-	92	22378786	22388529
Gm17	22396435	22399572	22396435	22397398	22398607	22399572	90	---	---	---	---	22397458	22397484	-	81	22396435	22399560
Gm17	22414113	22418546	22414113	22414501	22418154	22418546	95	---	---	---	---	22418005	22418034	+	76	22414114	22418544
Gm17	22431870	22444378	22431870	22432179	22444069	22444378	96	---	---	---	---	22432630	22432650	-	85	---	---
Gm17	22432785	22437567	22432785	22433085	22437265	22437567	95	---	---	---	---	22433162	22433191	-	83	22432785	22437565
Gm17	22448533	22451565	22448533	22448690	22451410	22451565	93	---	---	---	---	22451274	22451298	+	72	---	---
Gm17	22455173	22472744	22455173	22456103	22471835	22472744	95	---	---	---	---	22456824	22456836	-	92	22455181	22472742
Gm17	22518920	22537736	22518920	22519331	22537326	22537736	99	---	---	---	---	22519994	22520007	-	78	22518920	22537722
Gm17	22521475	22533692	22521475	22525466	22530101	22533692	87	---	---	---	---	22530068	22530096	+	72	---	---
Gm17	22549352	22570981	22549352	22549979	22570357	22570981	95	---	---	---	---	22550868	22550885	-	83	---	---
Gm17	22552461	22557101	22552461	22552694	22556868	22557101	98	---	---	---	---	22556715	22556748	+	73	22552461	22557099
Gm17	22571209	22574974	22571209	22571829	22574353	22574974	97	---	---	---	---	22571845	22571877	-	78	---	---
Gm17	22582219	22599310	22582219	22586030	22595503	22599310	97	---	---	---	---	22586491	22586504	-	71	22582220	22599293
Gm17	22586038	22595505	22586038	22588425	22593124	22595505	99	---	---	---	---	22588529	22588573	-	75	---	---
Gm17	22586202	22595293	22586204	22588213	22593290	22595293	99	22586197	22586201	22595294	22595298	22588299	22588359	-	73	---	---
Gm17	22601512	22609123	22601512	22601841	22608794	22609123	97	---	---	---	---	22601982	22602011	-	76	---	---
Gm17	22626500	22631083	22626500	22626747	22630840	22631083	95	---	---	---	---	22630635	22630661	+	70	---	---
Gm17	22642225	22654997	22642225	22644743	22652484	22654997	97	---	---	---	---	22652208	22652224	+	76	---	---
Gm17	22651664	22666153	22651678	22654323	22663270	22666142	85	22651658	22651663	22666154	22666159	22654719	22654739	-	80	---	---
Gm17	22655067	22671798	22655074	22657311	22669552	22671789	96	22655062	22655066	22671799	22671803	22668995	22669023	+	82	22655068	22671791
Gm17	22661069	22681592	22661075	22662481	22680180	22681583	96	22661064	22661068	22681593	22681597	22663226	22663242	-	70	---	---
Gm17	22666939	22687312	22666939	22668976	22685287	22687312	96	---	---	---	---	22685261	22685278	+	77	22666957	22687310
Gm17	22674289	22678890	22674289	22674551	22678632	22678890	95	---	---	---	---	22678572	22678601	+	76	22674290	22678888
Gm17	22680291	22695191	22680291	22682005	22693360	22695191	89	---	---	---	---	22692804	22692821	+	77	22680293	22695173
Gm17	22771482	22782777	22771482	22772785	22781392	22782777	88	---	---	---	---	22773003	22773024	-	86	22771490	22782758
Gm17	22785622	22791627	22785622	22787353	22789909	22791627	95	---	---	---	---	22789813	22789830	+	94	22785622	22791622
Gm17	22902487	22921109	22902487	22902689	22920906	22921109	89	---	---	---	---	22903537	22903581	-	82	---	---
Gm17	22908615	22917161	22908626	22909571	22916209	22917148	88	22908610	22908614	22917162	22917166	22909765	22909777	-	76	22908618	22917152
Gm17	22932868	22938126	22932868	22934161	22936826	22938126	95	---	---	---	---	22936750	22936762	+	92	22932869	22938111
Gm17	23012664	23020716	23012664	23013586	23019736	23020716	90	---	---	---	---	23019451	23019479	+	75	23012664	23020714
Gm17	23021497	23040933	23021497	23021713	23040717	23040933	96	---	---	---	---	23022636	23022663	-	78	23021499	23040931
Gm17	23027210	23040462	23027210	23028266	23039418	23040462	91	---	---	---	---	23028749	23028768	-	75	23027216	23040460
Gm17	23076887	23086889	23076887	23079887	23084180	23086889	85	---	---	---	---	23080001	23080071	-	70	---	---
Gm17	23110456	23127794	23110456	23112103	23126151	23127794	98	---	---	---	---	23112781	23112796	-	81	23110456	23127792
Gm17	23136181	23141933	23136186	23136694	23141424	23141933	96	23136176	23136180	23141934	23141938	23141269	23141287	+	78	23136181	23141923
Gm17	23161988	23173750	23161988	23163419	23172285	23173750	89	---	---	---	---	23171854	23171871	+	72	23161988	23173747
Gm17	23162276	23173559	23162276	23163228	23172573	23173559	88	---	---	---	---	23172112	23172133	+	77	---	---
Gm17	23188507	23194447	23188507	23189586	23193387	23194444	90	23188502	23188506	23194448	23194452	23189751	23189771	-	80	---	---
Gm17	23196053	23201587	23196053	23196385	23201274	23201587	85	---	---	---	---	23196536	23196568	-	81	23196060	23201585
Gm17	23206346	23215186	23206346	23207310	23214222	23215186	95	---	---	---	---	23213917	23213940	+	70	---	---
Gm17	23248582	23267896	23248582	23250234	23266244	23267896	99	---	---	---	---	23265894	23265907	+	71	23248582	23267894
Gm17	23277024	23283371	23277024	23278208	23282181	23283371	93	---	---	---	---	23281995	23282007	+	84	23277035	23283366
Gm17	23283381	23303699	23283381	23284780	23302313	23303699	95	---	---	---	---	23301759	23301856	+	70	---	---
Gm17	23283476	23303308	23283476	23284388	23302408	23303308	95	---	---	---	---	23301759	23301856	+	70	23283479	23303301
Gm17	23383811	23389186	23383811	23384214	23388783	23389186	99	---	---	---	---	23384216	23384235	-	85	23383811	23389181
Gm17	23416430	23425999	23416430	23417693	23424736	23425999	94	---	---	---	---	23424383	23424402	+	75	23416430	23425994
Gm17	23428609	23433216	23428609	23430850	23430962	23433216	89	---	---	---	---	23430932	23430944	-	76	23428609	23433203
Gm17	23434576	23445636	23434576	23434742	23445471	23445636	91	---	---	---	---	23435120	23435279	-	86	23434582	23445633
Gm17	23436424	23439723	23436424	23436669	23439477	23439723	95	---	---	---	---	23436783	23436810	-	78	---	---
Gm17	23439843	23445027	23439843	23439969	23444902	23445027	95	---	---	---	---	23440130	23440141	-	83	23439847	23445022
Gm17	23450139	23455119	23450139	23450408	23454850	23455119	98	---	---	---	---	23450466	23450478	-	100	23450139	23455111
Gm17	23489238	23505996	23489241	23490884	23504320	23505981	96	23489233	23489237	23505997	23506001	23491412	23491438	-	70	23489242	23505978
Gm17	23528172	23538576	23528172	23529342	23537406	23538576	97	---	---	---	---	23537003	23537036	+	73	23528172	23538574
Gm17	23556980	23566199	23556980	23558078	23565102	23566199	99	---	---	---	---	23564936	23564954	+	89	23556980	23566197
Gm17	23626863	23629785	23626868	23627324	23629348	23629778	87	23626858	23626862	23629786	23629790	23629247	23629281	+	82	23626868	23629781
Gm17	23639527	23645677	23639527	23640653	23644559	23645677	94	---	---	---	---	23644386	23644417	+	84	---	---
Gm17	23639769	23645303	23639781	23640276	23644799	23645300	94	23639763	23639768	23645304	23645309	23644620	23644646	+	85	23639786	23645297
Gm17	23648562	23663774	23648562	23650184	23662161	23663774	94	---	---	---	---	23650236	23650307	-	73	23648562	23663770
Gm17	23665850	23672789	23665863	23666647	23671995	23672783	92	23665845	23665849	23672790	23672794	23671727	23671763	+	72	23665863	23672780
Gm17	23676077	23681522	23676077	23676978	23680606	23681522	93	---	---	---	---	23677122	23677160	-	76	---	---
Gm17	23676127	23681326	23676127	23676782	23680658	23681326	92	---	---	---	---	23676939	23676976	-	78	23676132	23681312
Gm17	23681522	23698502	23681522	23683451	23696554	23698502	98	---	---	---	---	23695900	23695920	+	80	23681522	23698500
Gm17	23705349	23721176	23705349	23708156	23718395	23721176	85	---	---	---	---	23708478	23708492	-	80	23705362	23721165
Gm17	23706203	23720146	23706217	23707115	23719238	23720140	85	23706198	23706202	23720147	23720151	23707536	23707556	-	80	---	---
Gm17	23709122	23722410	23709122	23710265	23721272	23722410	85	---	---	---	---	23721013	23721050	+	81	23709140	23722409
Gm17	23730291	23746562	23730291	23732239	23744620	23746562	99	---	---	---	---	23744064	23744079	+	75	23730293	23746560
Gm17	23773093	23781262	23773093	23773809	23780558	23781262	92	---	---	---	---	23774092	23774147	-	80	23773093	23781261
Gm17	23820378	23840059	23820378	23821970	23838396	23840059	85	---	---	---	---	23822703	23822765	-	80	---	---
Gm17	23822501	23828545	23822501	23823233	23827815	23828545	89	---	---	---	---	23827586	23827620	+	71	23822508	23828536
Gm17	23822570	23828364	23822570	23823052	23827885	23828364	90	---	---	---	---	23827645	23827657	+	76	23822580	23828359
Gm17	23827657	23840672	23827657	23828002	23840328	23840672	95	---	---	---	---	23828148	23828246	-	73	23827660	23840668
Gm17	23874473	23880982	23874473	23874940	23880503	23880969	97	23874466	23874472	23880983	23880989	23875044	23875058	-	80	---	---
Gm17	23990828	23999915	23990828	23991923	23998820	23999915	98	23990817	23990827	23999916	23999926	23992065	23992078	-	100	23990831	23999913
Gm17	24061782	24083260	24061782	24063327	24081734	24083260	93	---	---	---	---	24064198	24064226	-	72	24061785	24083242
Gm17	24107256	24117568	24107256	24108424	24116418	24117568	97	---	---	---	---	24116019	24116047	+	72	24107257	24117566
Gm17	24132993	24137693	24132993	24133957	24136708	24137693	90	---	---	---	---	24134077	24134095	-	73	24132993	24137691
Gm17	24134167	24135752	24134167	24134692	24135225	24135752	97	---	---	---	---	24135189	24135212	+	79	24134182	24135742
Gm17	24335492	24339574	24335492	24336408	24338659	24339574	96	---	---	---	---	24338574	24338603	+	80	---	---
Gm17	24402514	24407153	24402517	24403335	24406324	24407148	86	24402509	24402513	24407154	24407158	24406204	24406259	+	80	24402520	24407137
Gm17	24409523	24412167	24409523	24409745	24411945	24412167	95	---	---	---	---	24409760	24409773	-	92	---	---
Gm17	24459711	24468852	24459711	24460793	24467776	24468852	97	---	---	---	---	24460942	24460971	-	90	24459712	24468850
Gm17	24515102	24523030	24515106	24515676	24522435	24523025	91	24515095	24515101	24523031	24523037	24522353	24522407	+	72	24515104	24523023
Gm17	24515275	24522862	24515284	24515500	24522612	24522849	88	24515270	24515274	24522863	24522867	24522353	24522407	+	72	24515290	24522861
Gm17	24527156	24531109	24527156	24527328	24530938	24531109	85	---	---	---	---	---	---	0	--	24527156	24531102
Gm17	24538364	24543161	24538364	24538665	24542860	24543161	96	---	---	---	---	24542683	24542694	+	83	24538378	24543158
Gm17	24606872	24626302	24606872	24608185	24624998	24626302	93	---	---	---	---	24608790	24608807	-	88	24606875	24626299
Gm17	24613489	24622778	24613489	24614480	24621788	24622778	98	---	---	---	---	24621684	24621702	+	84	24613495	24622776
Gm17	24638382	24648052	24638382	24639472	24646962	24648052	99	---	---	---	---	24639759	24639813	-	70	24638383	24648050
Gm17	24648618	24664442	24648618	24650267	24662793	24664442	97	---	---	---	---	24662241	24662256	+	75	24648618	24664440
Gm17	24673657	24683414	24673658	24674786	24682261	24683409	97	24673651	24673656	24683415	24683420	24681942	24681999	+	70	24673658	24683407
Gm17	24714110	24718499	24714121	24714457	24718131	24718486	88	24714104	24714109	24718500	24718505	24714516	24714602	-	71	---	---
Gm17	24723089	24729486	24723103	24723534	24729041	24729472	98	24723083	24723088	24729487	24729492	24728914	24728926	+	84	24723092	24729481
Gm17	24730325	24735020	24730325	24730599	24734745	24735020	96	---	---	---	---	24730718	24730751	-	73	24730325	24735018
Gm17	24789296	24802502	24789296	24789407	24802391	24802502	92	---	---	---	---	24789971	24790023	-	77	24789297	24802497
Gm17	24806740	24816842	24806749	24807767	24815755	24816829	89	24806734	24806739	24816843	24816848	24807918	24807931	-	100	24806743	24816841
Gm17	24821567	24830608	24821567	24821823	24830362	24830608	86	---	---	---	---	24830087	24830150	+	75	24821568	24830603
Gm17	24844782	24849707	24844782	24845067	24849430	24849707	94	---	---	---	---	24845187	24845214	-	71	24844783	24849704
Gm17	24880962	24886703	24880962	24881226	24886428	24886703	87	---	---	---	---	24886228	24886250	+	73	---	---
Gm17	24912455	24920661	24912455	24912586	24920530	24920661	93	---	---	---	---	24920236	24920253	+	83	---	---
Gm17	24924605	24932070	24924605	24927683	24928744	24932070	89	---	---	---	---	24928719	24928742	+	70	24924605	24932068
Gm17	24934637	24944277	24934641	24935783	24943121	24944263	99	24934631	24934636	24944278	24944283	24935958	24935992	-	71	24934637	24944273
Gm17	24962183	24972940	24962183	24966971	24968202	24972940	95	---	---	---	---	24967051	24967071	-	71	---	---
Gm17	24980231	24998928	24980231	24981841	24997361	24998928	93	---	---	---	---	24996624	24996661	+	73	---	---
Gm17	25000161	25019504	25000161	25000466	25019204	25019504	90	---	---	---	---	25018480	25018517	+	71	25000164	25019491
Gm17	25000554	25019207	25000554	25001715	25018013	25019207	95	---	---	---	---	25017369	25017400	+	78	25000555	25019205
Gm17	25005150	25022494	25005150	25006227	25021414	25022494	92	---	---	---	---	25020676	25020690	+	86	---	---
Gm17	25044093	25053857	25044093	25045240	25052710	25053857	99	---	---	---	---	25045526	25045583	-	70	25044097	25053854
Gm17	25055715	25066621	25055715	25055923	25066413	25066621	86	---	---	---	---	25065934	25065961	+	71	25055727	25066619
Gm17	25071870	25074298	25071870	25072164	25074004	25074298	89	---	---	---	---	---	---	0	--	---	---
Gm17	25085956	25107012	25085956	25088901	25104089	25107012	92	---	---	---	---	25103512	25103525	+	85	25085964	25106994
Gm17	25116210	25133777	25116210	25117775	25132214	25133777	97	---	---	---	---	25117829	25117899	-	80	25116210	25133775
Gm17	25160811	25166678	25160811	25161160	25166300	25166678	91	---	---	---	---	25166043	25166079	+	70	25160811	25166676
Gm17	25180361	25188897	25180361	25181361	25187877	25188897	88	---	---	---	---	25181665	25181687	-	78	---	---
Gm17	25182909	25187877	25182909	25183357	25187433	25187877	91	---	---	---	---	25183495	25183506	-	83	25182916	25187875
Gm17	25191767	25211283	25191767	25193401	25209650	25211283	97	---	---	---	---	25193520	25193534	-	73	25191767	25211281
Gm17	25212796	25216800	25212799	25213833	25215754	25216788	99	25212791	25212795	25216801	25216805	25215670	25215698	+	79	25212799	25216791
Gm17	25242672	25263794	25242672	25244202	25262222	25263794	91	---	---	---	---	25262092	25262165	+	75	---	---
Gm17	25263867	25273066	25263867	25264868	25272067	25273066	99	---	---	---	---	25271716	25271738	+	73	25263867	25273062
Gm17	25294960	25304214	25294964	25295969	25303208	25304213	99	25294955	25294959	25304215	25304219	25296305	25296318	-	85	25294965	25304209
Gm17	25321030	25338216	25321036	25322966	25336280	25338211	99	25321024	25321029	25338217	25338222	25335625	25335646	+	86	25321030	25338205
Gm17	25342642	25351719	25342642	25343062	25351270	25351719	87	---	---	---	---	25351006	25351018	+	76	25342649	25351717
Gm17	25356963	25366416	25356963	25358111	25365267	25366416	99	---	---	---	---	25364948	25365005	+	70	25356963	25366413
Gm17	25384168	25394715	25384169	25385504	25393371	25394707	94	25384157	25384167	25394716	25394726	25393206	25393226	+	80	---	---
Gm17	25409891	25421203	25409900	25411051	25420041	25421192	99	25409885	25409890	25421204	25421209	25411312	25411369	-	70	25409903	25421190
Gm17	25430729	25437974	25430729	25431688	25437001	25437974	95	---	---	---	---	25431866	25431888	-	78	25430729	25437972
Gm17	25461935	25468177	25461935	25463436	25466680	25468177	94	---	---	---	---	25463484	25463510	-	77	25461935	25468175
Gm17	25470057	25485997	25470057	25471023	25485032	25485996	96	25470051	25470056	25485998	25486003	25471668	25471685	-	72	---	---
Gm17	25503209	25520425	25503221	25504840	25518840	25520419	95	25503203	25503208	25520426	25520431	25504893	25504960	-	77	25503214	25520416
Gm17	25503707	25520199	25503707	25504620	25519326	25520199	93	---	---	---	---	25504893	25504960	-	77	---	---
Gm17	25532529	25535638	25532529	25532994	25535174	25535638	96	---	---	---	---	25535129	25535164	+	77	25532537	25535634
Gm17	25539142	25558006	25539142	25540713	25556393	25558006	94	---	---	---	---	25555695	25555714	+	85	25539146	25558002
Gm17	25559963	25570150	25559963	25562509	25567797	25570150	88	---	---	---	---	25562674	25562710	-	70	---	---
Gm17	25583009	25588684	25583009	25583405	25588288	25588684	87	---	---	---	---	25583541	25583569	-	72	25583010	25588677
Gm17	25595711	25598579	25595716	25596264	25597988	25598570	90	25595700	25595710	25598580	25598590	25596296	25596363	-	80	25595716	25598568
Gm17	25626061	25635358	25626061	25626666	25634754	25635358	95	---	---	---	---	25634349	25634380	+	71	---	---
Gm17	25652184	25658939	25652184	25653244	25657858	25658939	93	---	---	---	---	25653413	25653431	-	73	25652184	25658925
Gm17	25661161	25674555	25661161	25662134	25673587	25674555	95	---	---	---	---	25673086	25673127	+	73	25661161	25674553
Gm17	25665564	25670931	25665564	25666475	25670024	25670931	97	---	---	---	---	25666519	25666587	-	82	25665564	25670929
Gm17	25681189	25702560	25681189	25681796	25701953	25702560	95	---	---	---	---	25682725	25682766	-	71	25681204	25702558
Gm17	25710451	25724940	25710454	25711783	25723663	25724932	87	25710445	25710450	25724941	25724946	25723536	25723608	+	76	25710454	25724939
Gm17	25743014	25752654	25743025	25743450	25752225	25752650	98	25743008	25743013	25752655	25752660	25743659	25743696	-	71	25743026	25752649
Gm17	25756465	25770910	25756469	25757385	25770056	25770905	90	25756459	25756464	25770911	25770916	25757804	25757823	-	80	25756470	25770905
Gm17	25761427	25766831	25761427	25762335	25765921	25766831	97	---	---	---	---	25765808	25765878	+	81	25761428	25766829
Gm17	25769338	25778741	25769338	25770242	25777836	25778741	86	---	---	---	---	25777466	25777481	+	75	---	---
Gm17	25817058	25838556	25817058	25818496	25837166	25838556	89	---	---	---	---	25836316	25836329	+	92	25817058	25838554
Gm17	25826570	25835712	25826570	25827689	25834596	25835712	98	---	---	---	---	25827853	25827866	-	100	25826570	25835710
Gm17	25865934	25869266	25865934	25866473	25868707	25869266	88	---	---	---	---	25866535	25866555	-	80	25865936	25869253
Gm17	25883378	25890135	25883378	25884725	25888804	25890135	93	---	---	---	---	25884794	25884811	-	77	---	---
Gm17	25918617	25923260	25918617	25919012	25922881	25923260	87	---	---	---	---	25919088	25919147	-	83	25918629	25923250
Gm17	25936148	25953394	25936156	25938059	25951480	25953383	99	25936143	25936147	25953395	25953399	25938689	25938704	-	81	25936154	25953388
Gm17	25980142	26001688	25980142	25981723	26000078	26001688	93	---	---	---	---	25999951	26000023	+	76	---	---
Gm17	26033296	26050814	26033302	26033539	26050570	26050807	92	26033290	26033295	26050815	26050820	26049753	26049843	+	74	---	---
Gm17	26043577	26050575	26043577	26045177	26048957	26050575	96	---	---	---	---	26045307	26045333	-	74	26043578	26050573
Gm17	26066829	26072539	26066829	26067965	26071403	26072539	99	---	---	---	---	26068031	26068078	-	81	26066838	26072537
Gm17	26074635	26080760	26074639	26075696	26079688	26080754	96	26074630	26074634	26080761	26080765	26075749	26075776	-	75	26074641	26080756
Gm17	26085300	26097232	26085301	26085554	26096972	26097226	85	26085293	26085299	26097233	26097239	26086033	26086067	-	74	---	---
Gm17	26101042	26109568	26101042	26102018	26108597	26109568	97	---	---	---	---	26102277	26102305	-	72	26101042	26109566
Gm17	26124448	26127487	26124448	26124766	26127169	26127487	96	---	---	---	---	---	---	0	--	26124464	26127483
Gm17	26152191	26164580	26152191	26153842	26162927	26164580	98	---	---	---	---	26162628	26162645	+	72	26152192	26164578
Gm17	26159403	26162927	26159403	26160840	26161586	26162927	90	---	---	---	---	26161519	26161540	+	72	---	---
Gm17	26220150	26222904	26220150	26220610	26222428	26222904	85	---	---	---	---	---	---	0	--	---	---
Gm17	26239581	26242737	26239584	26240197	26242118	26242731	92	26239567	26239580	26242738	26242751	---	---	0	--	---	---
Gm17	26254063	26257377	26254078	26255361	26256083	26257366	99	26254058	26254062	26257378	26257382	26256050	26256066	+	70	---	---
Gm17	26276570	26286405	26276570	26277876	26285098	26286405	99	---	---	---	---	26278079	26278097	-	78	---	---
Gm17	26301274	26304288	26301274	26301913	26303646	26304288	96	---	---	---	---	---	---	0	--	---	---
Gm17	26318812	26323864	26318812	26319681	26322995	26323864	87	---	---	---	---	---	---	0	--	---	---
Gm17	26329645	26331880	26329655	26329899	26331629	26331870	87	26329639	26329644	26331881	26331886	26331581	26331600	+	80	---	---
Gm17	26333997	26338243	26333997	26334709	26337537	26338243	90	---	---	---	---	26337515	26337528	+	78	26334012	26338239
Gm17	26338497	26345589	26338501	26340392	26343692	26345589	94	26338492	26338496	26345590	26345594	26340502	26340515	-	78	---	---
Gm17	26340654	26343692	26340654	26341279	26343003	26343692	88	---	---	---	---	26342927	26342947	+	90	26340659	26343690
Gm17	26344208	26350748	26344212	26345194	26349749	26350737	92	26344202	26344207	26350749	26350754	26349622	26349647	+	76	---	---
Gm17	26377550	26381305	26377550	26378612	26380221	26381305	92	---	---	---	---	---	---	0	--	26377551	26381296
Gm17	26383263	26388577	26383263	26384393	26387436	26388567	98	26383258	26383262	26388578	26388582	26387383	26387403	+	76	---	---
Gm17	26384393	26387185	26384393	26384945	26386633	26387185	99	---	---	---	---	26386533	26386573	+	73	---	---
Gm17	26388563	26407606	26388563	26389742	26406427	26407606	97	---	---	---	---	26405959	26406009	+	72	---	---
Gm17	26390140	26406349	26390153	26390535	26405950	26406338	86	26390134	26390139	26406350	26406355	26405422	26405435	+	71	26390142	26406341
Gm17	26406811	26409966	26406819	26407894	26408892	26409956	96	26406805	26406810	26409967	26409972	26408823	26408836	+	85	---	---
Gm17	26417379	26420961	26417384	26418467	26419858	26420949	97	26417371	26417378	26420962	26420969	---	---	0	--	26417384	26420949
Gm17	26424427	26426232	26424427	26424988	26425662	26426232	93	---	---	---	---	26425647	26425659	+	76	---	---
Gm17	26429091	26430938	26429091	26429691	26430321	26430938	90	---	---	---	---	26430221	26430232	+	83	---	---
Gm17	26449197	26452488	26449211	26450264	26451423	26452477	98	26449192	26449196	26452489	26452493	26451323	26451351	+	75	---	---
Gm17	26452947	26454862	26452947	26453607	26454203	26454862	98	---	---	---	---	---	---	0	--	26452955	26454856
Gm17	26458442	26460114	26458445	26458859	26459700	26460114	99	26458437	26458441	26460115	26460119	26459632	26459644	+	76	26458442	26460107
Gm17	26470137	26479323	26470149	26470855	26478611	26479316	99	26470132	26470136	26479324	26479328	26478224	26478237	+	85	26470142	26479311
Gm17	26485790	26503390	26485790	26487333	26501838	26503390	97	---	---	---	---	26487709	26487794	-	72	26485790	26503377
Gm17	26527073	26535268	26527074	26527903	26534416	26535257	95	26527068	26527072	26535269	26535273	26534140	26534158	+	84	---	---
Gm17	26537540	26551125	26537540	26538744	26549910	26551125	97	---	---	---	---	26549732	26549794	+	77	---	---
Gm17	26576212	26588944	26576212	26576878	26588281	26588944	88	---	---	---	---	26577396	26577435	-	70	---	---
Gm17	26576873	26591282	26576873	26577609	26590550	26591282	91	---	---	---	---	26578150	26578163	-	78	---	---
Gm17	26606590	26609247	26606598	26607122	26608696	26609232	91	26606585	26606589	26609248	26609252	26608597	26608677	+	75	26606598	26609232
Gm17	26626565	26631922	26626565	26627476	26631012	26631922	97	---	---	---	---	26630861	26630880	+	70	26626566	26631919
Gm17	26634560	26637312	26634560	26635077	26636795	26637312	99	---	---	---	---	26635109	26635177	-	76	26634563	26637310
Gm17	26653254	26668474	26653258	26654881	26666858	26668460	96	26653248	26653253	26668475	26668480	26654935	26655002	-	76	26653258	26668458
Gm17	26697522	26711057	26697522	26699670	26708944	26711057	92	---	---	---	---	26708481	26708500	+	85	26697522	26711055
Gm17	26723226	26730048	26723226	26724872	26728312	26730048	90	---	---	---	---	26728140	26728170	+	83	26723226	26730043
Gm17	26771259	26775582	26771259	26771406	26775434	26775582	91	---	---	---	---	26775314	26775337	+	75	26771273	26775568
Gm17	26781018	26790227	26781018	26782109	26789133	26790227	98	---	---	---	---	26782251	26782299	-	79	26781019	26790225
Gm17	26810467	26831550	26810467	26811834	26830167	26831550	92	---	---	---	---	26811888	26811954	-	77	26810480	26831548
Gm17	26832205	26835974	26832205	26832772	26835414	26835974	91	---	---	---	---	---	---	0	--	26832220	26835959
Gm17	26837236	26848448	26837236	26838151	26847533	26848448	97	---	---	---	---	26847064	26847100	+	81	26837242	26848446
Gm17	26850362	26860194	26850362	26850844	26859711	26860194	91	---	---	---	---	26859267	26859302	+	75	---	---
Gm17	26864574	26882421	26864582	26865690	26881328	26882415	93	26864569	26864573	26882422	26882426	26880660	26880693	+	70	26864579	26882413
Gm17	26864713	26882000	26864717	26865259	26881463	26881988	92	26864708	26864712	26882001	26882005	26880867	26880883	+	76	---	---
Gm17	26873464	26880397	26873473	26874325	26879535	26880387	95	26873459	26873463	26880398	26880402	26879321	26879369	+	77	26873470	26880385
Gm17	26886535	26907096	26886536	26888150	26905464	26907086	96	26886529	26886534	26907097	26907102	26904605	26904617	+	76	26886539	26907095
Gm17	26900165	26905235	26900165	26901303	26904097	26905235	98	---	---	---	---	26901389	26901404	-	75	26900165	26905232
Gm17	26920702	26930462	26920702	26923106	26928011	26930462	90	---	---	---	---	26923259	26923285	-	74	26920712	26930461
Gm17	26941360	26944936	26941362	26942110	26944176	26944921	92	26941355	26941359	26944937	26944941	26942158	26942189	-	71	---	---
Gm17	26947011	26954285	26947012	26948078	26953228	26954275	90	26947005	26947010	26954286	26954291	26953213	26953225	+	100	26947013	26954279
Gm17	26962262	26968722	26962262	26962706	26968254	26968722	93	26962256	26962261	26968723	26968728	26962910	26962923	-	85	26962264	26968720
Gm17	26973471	26979910	26973471	26973733	26979649	26979910	92	---	---	---	---	26979402	26979415	+	71	26973471	26979906
Gm17	26995723	27006430	26995723	26995951	27006202	27006430	95	---	---	---	---	27005989	27006007	+	73	26995734	27006428
Gm17	26998374	27001271	26998374	26998992	27000675	27001271	94	---	---	---	---	26999024	26999091	-	85	26998374	27001269
Gm17	27012881	27022447	27012887	27013941	27021301	27022443	91	27012875	27012880	27022448	27022453	27014116	27014173	-	70	27012894	27022443
Gm17	27073039	27079401	27073039	27073512	27078929	27079401	97	---	---	---	---	27073656	27073671	-	75	27073039	27079396
Gm17	27137630	27143015	27137645	27138556	27142098	27143008	99	27137625	27137629	27143016	27143020	27138599	27138667	-	85	27137645	27143013
Gm17	27162727	27165598	27162727	27163308	27164967	27165598	86	---	---	---	---	27163387	27163408	-	81	27162727	27165596
Gm17	27167645	27187454	27167645	27169251	27185838	27187454	97	---	---	---	---	27185716	27185784	+	78	27167646	27187452
Gm17	27231726	27250958	27231726	27232937	27249751	27250958	95	---	---	---	---	27233644	27233662	-	84	---	---
Gm17	27236562	27245809	27236562	27237536	27244871	27245809	94	---	---	---	---	27237676	27237689	-	71	27236571	27245807
Gm17	27251003	27256541	27251003	27251975	27255571	27256541	98	---	---	---	---	27255465	27255512	+	83	27251014	27256539
Gm17	27260307	27270096	27260307	27261419	27268994	27270089	98	27260301	27260306	27270097	27270102	27261706	27261763	-	70	27260309	27270094
Gm17	27309089	27317303	27309095	27309643	27316745	27317293	93	27309084	27309088	27317304	27317308	27309940	27309976	-	75	27309103	27317293
Gm17	27334535	27353847	27334535	27336204	27352195	27353847	97	---	---	---	---	27351435	27351447	+	84	27334536	27353845
Gm17	27397601	27414309	27397601	27399529	27412383	27414309	98	---	---	---	---	27400152	27400172	-	80	27397601	27414307
Gm17	27440722	27443941	27440722	27441904	27442746	27443927	93	27440716	27440721	27443942	27443947	27441955	27441989	-	71	27440731	27443922
Gm17	27446872	27450567	27446872	27448512	27448958	27450567	90	---	---	---	---	27448514	27448533	-	70	---	---
Gm17	27451803	27455964	27451813	27453643	27454074	27455955	91	27451798	27451802	27455965	27455969	---	---	0	--	27451820	27455960
Gm17	27452326	27455618	27452326	27453306	27454632	27455618	93	---	---	---	---	27453327	27453340	-	85	27452335	27455612
Gm17	27505192	27515474	27505192	27506347	27514323	27515474	98	---	---	---	---	27513957	27513978	+	77	27505192	27515472
Gm17	27520649	27529905	27520649	27521654	27528900	27529905	99	---	---	---	---	27521793	27521806	-	71	27520651	27529902
Gm17	27543676	27553413	27543676	27544784	27552328	27553413	95	---	---	---	---	27552144	27552166	+	86	27543676	27553410
Gm17	27585448	27592353	27585456	27587183	27590628	27592350	97	27585441	27585447	27592354	27592360	27587324	27587355	-	84	27585449	27592348
Gm17	27610720	27619431	27610720	27611199	27618960	27619431	93	---	---	---	---	27611560	27611579	-	75	---	---
Gm17	27619431	27631287	27619431	27620853	27629872	27631287	94	---	---	---	---	27629580	27629596	+	70	27619431	27631285
Gm17	27646857	27657372	27646866	27648043	27656182	27657358	98	27646851	27646856	27657373	27657378	27648386	27648407	-	77	27646859	27657370
Gm17	27733642	27738575	27733645	27733883	27738330	27738564	94	27733635	27733641	27738576	27738582	27733923	27733946	-	75	27733652	27738566
Gm17	27741395	27746230	27741402	27741587	27746045	27746230	96	27741390	27741394	27746231	27746235	27745862	27745878	+	70	27741396	27746225
Gm17	27774545	27779931	27774550	27775462	27779009	27779922	99	27774538	27774544	27779932	27779938	27775502	27775571	-	82	27774551	27779922
Gm17	27785738	27801841	27785741	27786770	27800802	27801841	92	27785733	27785737	27801842	27801846	27787432	27787462	-	77	27785738	27801830
Gm17	27802109	27816834	27802122	27803249	27815635	27816821	91	27802104	27802108	27816835	27816839	27815229	27815298	+	77	---	---
Gm17	27839251	27847133	27839260	27840688	27845699	27847129	95	27839246	27839250	27847134	27847138	27840797	27840817	-	80	27839260	27847127
Gm17	27871999	27878845	27871999	27872365	27878470	27878845	91	---	---	---	---	27872604	27872634	-	77	27871999	27878838
Gm17	27907080	27912608	27907080	27908046	27911642	27912608	99	---	---	---	---	27908114	27908161	-	81	27907085	27912606
Gm17	27921720	27934696	27921729	27922260	27934170	27934685	87	27921714	27921719	27934697	27934702	27933574	27933640	+	85	27921725	27934690
Gm17	27923253	27931701	27923253	27924229	27930712	27931701	95	---	---	---	---	27930429	27930457	+	75	27923259	27931699
Gm17	27943198	27954270	27943198	27944467	27953021	27954270	91	---	---	---	---	27944605	27944624	-	70	27943203	27954266
Gm17	27979670	27984989	27979670	27980262	27984357	27984989	87	---	---	---	---	27984185	27984201	+	70	27979687	27984987
Gm17	28013017	28022407	28013030	28014281	28021147	28022398	99	28013010	28013016	28022408	28022414	28014540	28014597	-	70	28013020	28022394
Gm17	28023610	28032690	28023610	28024630	28031688	28032677	93	28023605	28023609	28032691	28032695	28024759	28024786	-	89	---	---
Gm17	28046294	28051982	28046294	28046497	28051779	28051982	92	---	---	---	---	28051581	28051603	+	78	---	---
Gm17	28070877	28090920	28070885	28072535	28089266	28090917	99	28070869	28070876	28090921	28090928	28088430	28088446	+	70	28070885	28090915
Gm17	28097957	28100493	28097957	28098276	28100175	28100493	94	---	---	---	---	28098280	28098309	-	83	28097957	28100490
Gm17	28121334	28126480	28121334	28121740	28126074	28126480	98	---	---	---	---	28126004	28126037	+	73	28121334	28126478
Gm17	28127483	28129755	28127483	28127636	28129602	28129755	89	---	---	---	---	---	---	0	--	28127484	28129742
Gm17	28135416	28148413	28135416	28136678	28147148	28148413	91	---	---	---	---	28137050	28137069	-	70	---	---
Gm17	28138192	28146319	28138192	28138349	28146161	28146319	86	---	---	---	---	28138638	28138659	-	72	---	---
Gm17	28147074	28151776	28147074	28147339	28151511	28151776	97	---	---	---	---	28151376	28151388	+	84	---	---
Gm17	28155123	28165419	28155123	28156214	28164310	28165415	94	28155118	28155122	28165420	28165424	28156600	28156619	-	75	28155123	28165418
Gm17	28203410	28211190	28203410	28204611	28209977	28211190	91	---	---	---	---	28204767	28204786	-	80	---	---
Gm17	28233271	28254058	28233271	28233802	28253522	28254058	91	---	---	---	---	28234503	28234536	-	70	---	---
Gm17	28240317	28249529	28240317	28241414	28248432	28249529	97	---	---	---	---	28248254	28248283	+	90	28240323	28249527
Gm17	28255577	28276809	28255578	28256970	28275392	28276807	91	28255571	28255576	28276810	28276815	28274586	28274614	+	75	28255578	28276805
Gm17	28264952	28269880	28264952	28266223	28268659	28269880	92	---	---	---	---	28266309	28266345	-	78	---	---
Gm17	28273526	28280399	28273526	28273706	28280218	28280399	93	---	---	---	---	28279950	28280026	+	92	28273530	28280396
Gm17	28302544	28307892	28302544	28303453	28306993	28307892	97	---	---	---	---	28303497	28303566	-	82	28302545	28307890
Gm17	28357381	28369004	28357381	28360618	28366027	28369004	91	---	---	---	---	28365888	28365916	+	72	28357382	28368993
Gm17	28388018	28391842	28388018	28388597	28391265	28391842	96	---	---	---	---	28388599	28388618	-	95	28388023	28391838
Gm17	28404013	28425665	28404013	28405960	28423725	28425653	98	28404006	28404012	28425666	28425672	28406788	28406807	-	70	28404013	28425661
Gm17	28459144	28478334	28459156	28461911	28475574	28478327	87	28459139	28459143	28478335	28478339	28475447	28475478	+	75	---	---
Gm17	28478326	28487557	28478326	28479420	28486478	28487557	95	---	---	---	---	28486293	28486320	+	89	28478327	28487555
Gm17	28506275	28511800	28506275	28507238	28510837	28511800	98	---	---	---	---	28510722	28510769	+	79	28506275	28511798
Gm17	28517711	28524362	28517723	28519375	28522714	28524361	97	28517706	28517710	28524363	28524367	28522547	28522574	+	82	28517711	28524359
Gm17	28554632	28570423	28554632	28555470	28569566	28570423	97	---	---	---	---	28556138	28556154	-	76	---	---
Gm17	28575853	28583335	28575853	28576303	28582886	28583335	90	---	---	---	---	28582817	28582830	+	71	---	---
Gm17	28575874	28583261	28575874	28576413	28582729	28583261	89	---	---	---	---	28582446	28582457	+	75	28575878	28583248
Gm17	28578492	28594543	28578492	28579492	28593543	28594543	99	---	---	---	---	28580142	28580195	-	74	28578492	28594541
Gm17	28585269	28590477	28585269	28585960	28589779	28590477	96	---	---	---	---	28589589	28589602	+	78	28585271	28590472
Gm17	28629049	28636157	28629049	28629927	28635280	28636157	89	---	---	---	---	28635056	28635085	+	83	28629056	28636148
Gm17	28632842	28644857	28632853	28633247	28644463	28644846	91	28632833	28632841	28644858	28644866	28633441	28633477	-	70	---	---
Gm17	28655207	28664507	28655207	28655946	28663751	28664507	95	---	---	---	---	28656181	28656195	-	80	---	---
Gm17	28682278	28691553	28682278	28683279	28690552	28691553	99	---	---	---	---	28683418	28683431	-	71	28682278	28691550
Gm17	28718896	28733805	28718896	28720908	28731814	28733805	97	---	---	---	---	28721408	28721427	-	70	28718902	28733802
Gm17	28737867	28756031	28737867	28739157	28754701	28756031	94	---	---	---	---	28754340	28754409	+	77	---	---
Gm17	28760042	28777051	28760049	28761011	28776079	28777042	89	28760037	28760041	28777052	28777056	28761119	28761152	-	79	28760049	28777040
Gm17	28780908	28801273	28780914	28782862	28799320	28801267	99	28780902	28780907	28801274	28801279	28798497	28798516	+	70	28780913	28801267
Gm17	28802248	28811396	28802254	28803402	28810243	28811391	99	28802243	28802247	28811397	28811401	28809926	28809983	+	70	28802256	28811389
Gm17	28812861	28828165	28812862	28813510	28827548	28828155	89	28812856	28812860	28828166	28828170	28814008	28814025	-	83	---	---
Gm17	28830268	28836892	28830268	28831086	28836064	28836892	86	---	---	---	---	28836027	28836062	+	72	---	---
Gm17	28882792	28895585	28882792	28883384	28894992	28895585	87	---	---	---	---	28883582	28883642	-	80	28882795	28895578
Gm17	28902483	28918471	28902483	28904116	28916837	28918471	98	---	---	---	---	28904648	28904663	-	75	28902483	28918469
Gm17	28923580	28941317	28923580	28923741	28941156	28941317	95	---	---	---	---	28940380	28940395	+	87	---	---
Gm17	28924575	28944361	28924575	28926026	28942965	28944361	88	---	---	---	---	28942168	28942193	+	73	28924576	28944353
Gm17	28926056	28935832	28926056	28927208	28934679	28935832	99	---	---	---	---	28927468	28927525	-	70	28926059	28935829
Gm17	28938929	28958610	28938931	28939348	28958178	28958596	96	28938924	28938928	28958611	28958615	28940269	28940290	-	77	28938942	28958601
Gm17	28961472	28976057	28961472	28961948	28975581	28976057	98	---	---	---	---	28962609	28962630	-	72	28961488	28976043
Gm17	28985174	28993516	28985174	28985960	28992673	28993516	90	---	---	---	---	28986239	28986253	-	80	---	---
Gm17	29004167	29023905	29004167	29005646	29022447	29023905	96	---	---	---	---	29022147	29022161	+	73	---	---
Gm17	29036570	29041513	29036570	29037053	29041032	29041513	98	---	---	---	---	29040833	29040895	+	90	29036575	29041511
Gm17	29055734	29063216	29055734	29056429	29062523	29063216	97	---	---	---	---	29062227	29062254	+	85	29055734	29063207
Gm17	29098518	29108619	29098522	29099655	29107455	29108604	96	29098513	29098517	29108620	29108624	29099998	29100019	-	77	29098522	29108602
Gm17	29136289	29152465	29136289	29137115	29151638	29152465	98	---	---	---	---	29150913	29150949	+	70	29136293	29152462
Gm17	29154602	29172961	29154602	29154797	29172770	29172961	90	---	---	---	---	29155675	29155696	-	90	29154603	29172951
Gm17	29160133	29169145	29160147	29160306	29168974	29169133	93	29160128	29160132	29169146	29169150	29160352	29160382	-	77	29160138	29169136
Gm17	29163779	29170940	29163779	29164387	29170332	29170940	96	---	---	---	---	29164627	29164662	-	77	---	---
Gm17	29166558	29171251	29166558	29166798	29171011	29171251	97	---	---	---	---	29166840	29166911	-	83	---	---
Gm17	29180503	29196475	29180503	29182210	29194752	29196475	94	---	---	---	---	29194590	29194662	+	75	29180505	29196460
Gm17	29203859	29206564	29203859	29204158	29206265	29206564	97	---	---	---	---	29204217	29204264	-	75	29203865	29206562
Gm17	29240559	29250352	29240559	29241234	29249700	29250352	86	---	---	---	---	29241493	29241532	-	70	29240560	29250350
Gm17	29258083	29272151	29258083	29258465	29271734	29272151	87	---	---	---	---	29258518	29258587	-	74	---	---
Gm17	29279976	29295449	29279984	29280331	29295103	29295448	90	29279971	29279975	29295450	29295454	29294364	29294385	+	86	---	---
Gm17	29280271	29284953	29280271	29280406	29284819	29284953	91	---	---	---	---	29280613	29280627	-	86	29280274	29284951
Gm17	29293165	29296227	29293165	29293331	29296061	29296227	94	---	---	---	---	29293402	29293450	-	73	29293175	29296221
Gm17	29304840	29309470	29304840	29305077	29309219	29309455	93	29304835	29304839	29309471	29309475	29305195	29305228	-	73	29304842	29309456
Gm17	29353829	29363970	29353829	29355236	29362596	29363970	91	---	---	---	---	29362432	29362452	+	80	29353830	29363968
Gm17	29396274	29405623	29396280	29397282	29404614	29405616	99	29396269	29396273	29405624	29405628	29404262	29404284	+	73	29396274	29405620
Gm17	29493144	29513351	29493144	29494779	29511716	29513351	98	---	---	---	---	29495549	29495575	-	70	29493144	29513348
Gm17	29521736	29531760	29521736	29523038	29530435	29531760	93	---	---	---	---	29530269	29530294	+	73	---	---
Gm17	29543558	29552790	29543558	29544650	29551698	29552790	99	---	---	---	---	29551510	29551538	+	86	29543558	29552787
Gm17	29575855	29590968	29575868	29577486	29589384	29590956	93	29575850	29575854	29590969	29590973	29589260	29589329	+	78	---	---
Gm17	29608784	29615751	29608784	29610412	29614134	29615751	96	---	---	---	---	29613978	29613995	+	94	29608786	29615749
Gm17	29640991	29650262	29640991	29642171	29649084	29650262	99	---	---	---	---	29648765	29648850	+	73	29640992	29650258
Gm17	29674798	29695739	29674798	29675435	29695088	29695739	93	---	---	---	---	29694128	29694164	+	72	29674798	29695737
Gm17	29677085	29692090	29677096	29678822	29690330	29692075	94	29677080	29677084	29692091	29692095	29689771	29689787	+	88	29677086	29692087
Gm17	29677096	29692027	29677096	29678774	29690330	29692027	94	---	---	---	---	29678877	29678895	-	78	29677098	29692018
Gm17	29702535	29706906	29702537	29703921	29705559	29706900	86	29702528	29702534	29706907	29706913	29703944	29703960	-	82	---	---
Gm17	29703599	29706901	29703599	29703922	29706580	29706901	92	---	---	---	---	29703996	29704022	-	70	---	---
Gm17	29736217	29756570	29736225	29738354	29754395	29756566	91	29736212	29736216	29756571	29756575	29739026	29739067	-	76	---	---
Gm17	29738066	29754704	29738066	29738354	29754417	29754704	93	29738050	29738065	29754705	29754720	29739092	29739158	-	70	29738076	29754700
Gm17	29771753	29775408	29771753	29772976	29774182	29775408	89	---	---	---	---	29774082	29774097	+	75	29771756	29775398
Gm17	29800777	29802937	29800777	29801717	29801953	29802937	87	---	---	---	---	---	---	0	--	---	---
Gm17	29805447	29812821	29805451	29807169	29811021	29812811	86	29805440	29805446	29812822	29812828	29810909	29810939	+	77	29805447	29812817
Gm17	29823490	29842095	29823490	29824491	29841094	29842095	99	---	---	---	---	29840478	29840585	+	84	---	---
Gm17	29848216	29851701	29848216	29849679	29850238	29851701	93	---	---	---	---	29850185	29850215	+	77	29848221	29851693
Gm17	29861398	29864437	29861398	29862349	29863485	29864437	94	---	---	---	---	29862366	29862408	-	72	29861410	29864435
Gm17	29862731	29884200	29862746	29866151	29881124	29884192	88	29862726	29862730	29884201	29884205	29866236	29866251	-	87	29862732	29884197
Gm17	29862746	29880675	29862746	29862856	29880568	29880675	89	---	---	---	---	29863480	29863566	-	72	---	---
Gm17	29885165	29899402	29885165	29886352	29898215	29899402	99	---	---	---	---	29886816	29886830	-	73	29885175	29899399
Gm17	29917233	29934866	29917233	29918629	29933465	29934866	87	---	---	---	---	29932831	29932916	+	89	---	---
Gm17	29934917	29944637	29934917	29936032	29943522	29944637	99	---	---	---	---	29943226	29943268	+	72	29934917	29944632
Gm17	29955708	29967559	29955708	29956017	29967249	29967559	87	---	---	---	---	29956537	29956558	-	77	---	---
Gm17	29969744	29985438	29969751	29971412	29983766	29985438	99	29969739	29969743	29985439	29985443	29972015	29972030	-	81	29969752	29985434
Gm17	29990208	30007453	29990221	29990556	30007117	30007452	98	29990203	29990207	30007454	30007458	29991013	29991029	-	82	---	---
Gm17	29995960	30003010	29995960	29997105	30001863	30003010	98	---	---	---	---	29997321	29997343	-	78	29995961	30003007
Gm17	30011424	30017418	30011439	30012147	30016695	30017403	91	30011419	30011423	30017419	30017423	30012289	30012326	-	71	---	---
Gm17	30027990	30032460	30027990	30028650	30031801	30032460	90	---	---	---	---	30031726	30031739	+	71	---	---
Gm17	30040440	30047915	30040440	30041358	30046999	30047915	98	---	---	---	---	30046845	30046866	+	86	30040440	30047913
Gm17	30061806	30070878	30061806	30062902	30069779	30070878	97	---	---	---	---	30069565	30069579	+	86	30061806	30070875
Gm17	30091600	30101904	30091612	30092747	30100781	30101893	95	30091595	30091599	30101905	30101909	30093111	30093132	-	77	30091612	30101901
Gm17	30105916	30122225	30105916	30107578	30120565	30122225	98	---	---	---	---	30119921	30119939	+	84	30105922	30122223
Gm17	30149243	30154519	30149243	30150138	30153704	30154519	90	---	---	---	---	30153577	30153646	+	84	30149245	30154517
Gm17	30154546	30169796	30154546	30156194	30168158	30169796	97	---	---	---	---	30167606	30167622	+	76	30154548	30169794
Gm17	30181415	30193654	30181415	30182158	30192889	30193654	87	---	---	---	---	30192352	30192401	+	82	---	---
Gm17	30210796	30217188	30210796	30211847	30216129	30217188	93	---	---	---	---	30216002	30216048	+	74	30210797	30217184
Gm17	30210937	30217002	30210945	30211651	30216279	30216992	93	30210932	30210936	30217003	30217007	30216212	30216277	+	75	---	---
Gm17	30235807	30255787	30235807	30237464	30254137	30255787	97	---	---	---	---	30238232	30238258	-	70	30235807	30255784
Gm17	30313664	30319032	30313664	30314574	30318121	30319032	98	---	---	---	---	30318008	30318076	+	85	30313664	30319030
Gm17	30328605	30334126	30328605	30328864	30333865	30334126	89	---	---	---	---	30333733	30333748	+	75	30328607	30334123
Gm17	30341724	30347031	30341724	30342111	30346636	30347031	85	---	---	---	---	30342192	30342229	-	76	30341728	30347024
Gm17	30355749	30371176	30355749	30356360	30370564	30371176	96	---	---	---	---	30370257	30370291	+	77	30355765	30371161
Gm17	30362175	30368216	30362175	30362875	30367516	30368216	95	---	---	---	---	30367292	30367309	+	88	30362177	30368205
Gm17	30368975	30387688	30368975	30371176	30385483	30387688	97	---	---	---	---	30371781	30371795	-	80	---	---
Gm17	30392958	30399364	30392958	30393487	30398836	30399364	93	---	---	---	---	30393586	30393617	-	81	30392959	30399362
Gm17	30400897	30409683	30400897	30401918	30408662	30409683	95	---	---	---	---	30402161	30402192	-	78	30400908	30409681
Gm17	30411829	30417047	30411829	30412655	30416238	30417047	95	---	---	---	---	30416092	30416111	+	70	30411834	30417042
Gm17	30411829	30417141	30411829	30412749	30416238	30417141	95	---	---	---	---	30416092	30416111	+	70	30411834	30417140
Gm17	30417300	30420954	30417300	30417508	30420746	30420954	93	---	---	---	---	---	---	0	--	30417308	30420940
Gm17	30451633	30460739	30451638	30452743	30459629	30460734	99	30451628	30451632	30460740	30460744	30452883	30452896	-	100	30451639	30460730
Gm17	30461790	30465268	30461790	30463123	30463850	30465268	86	---	---	---	---	30463762	30463788	+	77	---	---
Gm17	30492426	30495498	30492426	30492747	30495177	30495498	95	---	---	---	---	30492820	30492869	-	76	---	---
Gm17	30508343	30517137	30508343	30509579	30515928	30517137	89	---	---	---	---	30509875	30509887	-	76	---	---
Gm17	30534948	30539590	30534953	30535202	30539334	30539585	87	30534943	30534947	30539591	30539595	30539242	30539266	+	76	30534954	30539587
Gm17	30549282	30567020	30549282	30553677	30562618	30567020	97	---	---	---	---	30562374	30562409	+	97	---	---
Gm17	30573438	30587199	30573438	30573963	30586673	30587199	92	---	---	---	---	30586091	30586122	+	71	30573440	30587198
Gm17	30579272	30592218	30579272	30579594	30591897	30592218	93	---	---	---	---	30591299	30591329	+	80	---	---
Gm17	30585609	30607345	30585609	30587212	30605712	30607345	91	---	---	---	---	30588107	30588137	-	70	30585623	30607331
Gm17	30659884	30665257	30659895	30660797	30664340	30665246	96	30659879	30659883	30665258	30665262	30664234	30664303	+	84	30659888	30665244
Gm17	30669137	30672745	30669137	30670039	30671861	30672745	87	---	---	---	---	---	---	0	--	---	---
Gm17	30696147	30708157	30696147	30697955	30706418	30708157	86	---	---	---	---	30698338	30698352	-	80	30696158	30708156
Gm17	30712877	30718399	30712877	30713872	30717418	30718399	90	---	---	---	---	30714029	30714050	-	81	30712878	30718382
Gm17	30728380	30733576	30728383	30728770	30733177	30733564	98	30728374	30728379	30733577	30733582	30733106	30733139	+	70	30728389	30733562
Gm17	30739128	30744346	30739128	30739881	30743591	30744346	97	---	---	---	---	---	---	0	--	---	---
Gm17	30758393	30768304	30758397	30759668	30767022	30768291	98	30758388	30758392	30768305	30768309	30766697	30766726	+	83	30758397	30768301
Gm17	30773172	30780166	30773180	30774826	30778458	30780164	92	30773167	30773171	30780167	30780171	30778277	30778317	+	75	30773181	30780164
Gm17	30773748	30779682	30773755	30774335	30779028	30779671	87	30773742	30773747	30779683	30779688	30779002	30779021	+	70	---	---
Gm17	30828307	30845742	30828307	30829353	30844696	30845742	95	---	---	---	---	30829944	30830004	-	80	---	---
Gm17	30833971	30852301	30833971	30834871	30851402	30852301	96	---	---	---	---	30835088	30835105	-	72	30833982	30852294
Gm17	30861301	30883221	30861314	30862433	30882096	30883217	94	30861296	30861300	30883222	30883226	30863368	30863417	-	78	30861315	30883215
Gm17	30867755	30878184	30867755	30868935	30877003	30878184	99	---	---	---	---	30869311	30869339	-	72	30867755	30878182
Gm17	30897302	30906564	30897307	30898305	30905560	30906558	99	30897293	30897301	30906565	30906573	30905198	30905223	+	76	30897307	30906558
Gm17	30943730	30949408	30943730	30945390	30947742	30949408	94	---	---	---	---	30945471	30945494	-	91	30943730	30949405
Gm17	30951921	30960144	30951921	30952877	30959189	30960144	92	---	---	---	---	30958961	30958978	+	77	---	---
Gm17	31003452	31010347	31003452	31003716	31010090	31010347	92	---	---	---	---	31003801	31003821	-	76	---	---
Gm17	31065381	31070352	31065381	31065642	31070089	31070352	90	---	---	---	---	31069939	31069952	+	71	31065384	31070347
Gm17	31087368	31095417	31087368	31087932	31094853	31095417	97	---	---	---	---	31088068	31088095	-	96	31087378	31095416
Gm17	31097841	31102078	31097841	31098704	31101197	31102078	92	---	---	---	---	31101102	31101146	+	84	31097841	31102074
Gm17	31097841	31102620	31097841	31099249	31101197	31102620	92	---	---	---	---	31101102	31101146	+	84	31097841	31102618
Gm17	31168681	31189708	31168681	31169317	31189086	31189708	95	31168676	31168680	31189709	31189713	31170246	31170266	-	76	---	---
Gm17	31209638	31221445	31209638	31209894	31221188	31221445	87	---	---	---	---	31210372	31210458	-	79	31209646	31221434
Gm17	31273484	31286316	31273484	31274122	31285682	31286316	85	---	---	---	---	31274640	31274699	-	85	31273487	31286314
Gm17	31296235	31311430	31296235	31297831	31309849	31311430	93	31296229	31296234	31311431	31311436	31309676	31309708	+	81	31296235	31311427
Gm17	31298022	31308208	31298022	31298928	31307303	31308208	97	---	---	---	---	31306884	31306922	+	74	31298022	31308206
Gm17	31316058	31333434	31316058	31317365	31332108	31333434	98	---	---	---	---	31317880	31317894	-	86	31316067	31333421
Gm17	31334950	31342274	31334952	31336078	31341138	31342264	97	31334942	31334949	31342275	31342282	31336221	31336235	-	86	31334952	31342269
Gm17	31373325	31393255	31373338	31374908	31391683	31393253	99	31373319	31373324	31393256	31393261	31391557	31391628	+	79	31373326	31393251
Gm17	31419752	31436072	31419767	31421159	31434645	31436070	88	31419747	31419751	31436073	31436077	31421328	31421346	-	84	---	---
Gm17	31420015	31435829	31420015	31420917	31434936	31435829	90	---	---	---	---	31421328	31421346	-	84	---	---
Gm17	31426673	31433307	31426673	31428250	31431701	31433307	91	---	---	---	---	31431528	31431553	+	84	31426675	31433305
Gm17	31443962	31448779	31443962	31444369	31448387	31448779	89	---	---	---	---	31444540	31444570	-	83	---	---
Gm17	31449925	31454934	31449925	31450514	31454322	31454934	85	---	---	---	---	31454133	31454152	+	70	---	---
Gm17	31462787	31472991	31462787	31463870	31471885	31472991	91	---	---	---	---	31471730	31471744	+	100	31462792	31472988
Gm17	31478353	31488596	31478353	31479710	31487232	31488596	87	---	---	---	---	31486912	31486928	+	82	31478366	31488593
Gm17	31536568	31542688	31536568	31537067	31542180	31542688	86	---	---	---	---	31541979	31542009	+	77	---	---
Gm17	31551959	31555222	31551959	31553010	31554173	31555222	94	---	---	---	---	31553072	31553108	-	70	31551959	31555220
Gm17	31565146	31572533	31565146	31565881	31571795	31572533	90	---	---	---	---	31571499	31571535	+	75	31565147	31572530
Gm17	31605431	31611503	31605437	31605819	31611117	31611497	92	31605426	31605430	31611504	31611508	31606065	31606082	-	72	31605432	31611495
Gm17	31620100	31640097	31620100	31621910	31638349	31640097	92	---	---	---	---	31637802	31637835	+	73	31620104	31640091
Gm17	31625351	31637831	31625351	31626502	31636706	31637831	94	---	---	---	---	31636328	31636349	+	77	31625351	31637829
Gm17	31625401	31637831	31625401	31626502	31636756	31637831	95	---	---	---	---	31636328	31636349	+	77	31625404	31637829
Gm17	31644539	31650923	31644544	31645007	31650453	31650916	96	31644533	31644538	31650924	31650929	31645095	31645110	-	75	31644544	31650917
Gm17	31659338	31662704	31659338	31660644	31661398	31662704	99	---	---	---	---	31661299	31661310	+	91	31659340	31662702
Gm17	31809304	31819545	31809304	31810439	31818427	31819545	92	---	---	---	---	31818121	31818135	+	80	31809304	31819541
Gm17	31830997	31834586	31830997	31831274	31834308	31834586	94	---	---	---	---	31831398	31831417	-	70	---	---
Gm17	31857713	31864394	31857713	31858404	31863710	31864394	90	---	---	---	---	31863509	31863590	+	70	31857716	31864393
Gm17	31901381	31906303	31901381	31901848	31905860	31906303	91	---	---	---	---	31901995	31902020	-	73	31901381	31906301
Gm17	31926551	31933371	31926553	31928221	31931778	31933362	91	31926546	31926550	31933372	31933376	31928326	31928347	-	90	31926554	31933360
Gm17	31927307	31933362	31927307	31928221	31932485	31933362	92	---	---	---	---	31928326	31928347	-	90	31927307	31933360
Gm17	31957438	31972011	31957438	31957929	31971523	31972011	85	---	---	---	---	31958482	31958517	-	77	31957438	31972009
Gm17	31960634	31969376	31960640	31961709	31968282	31969376	91	31960628	31960633	31969377	31969382	31968002	31968023	+	72	31960636	31969373
Gm17	31990831	31994425	31990831	31991195	31994060	31994425	92	---	---	---	---	31994014	31994025	+	91	31990833	31994413
Gm17	32010688	32018257	32010688	32011106	32017840	32018257	88	---	---	---	---	32011374	32011400	-	77	32010705	32018255
Gm17	32036481	32040950	32036481	32036882	32040545	32040950	90	---	---	---	---	32040361	32040391	+	83	32036481	32040939
Gm17	32071825	32082035	32071825	32072602	32081258	32082035	97	---	---	---	---	32080848	32080863	+	81	---	---
Gm17	32075212	32086732	32075212	32077272	32084619	32086732	92	---	---	---	---	32084251	32084269	+	84	32075214	32086713
Gm17	32161925	32182651	32161925	32162908	32181682	32182651	92	---	---	---	---	32181158	32181174	+	70	---	---
Gm17	32161957	32182348	32161957	32162602	32181714	32182348	92	---	---	---	---	32163332	32163357	-	73	---	---
Gm17	32263681	32267565	32263685	32264357	32266833	32267555	89	32263676	32263680	32267566	32267570	---	---	0	--	32263687	32267553
Gm17	32268089	32272496	32268089	32268352	32272233	32272496	95	---	---	---	---	32272040	32272147	+	70	32268099	32272494
Gm17	32295817	32301070	32295817	32296255	32300633	32301070	92	---	---	---	---	32300414	32300434	+	76	32295817	32301068
Gm17	32305136	32307409	32305136	32305321	32307227	32307409	92	---	---	---	---	---	---	0	--	32305152	32307407
Gm17	32328614	32339841	32328614	32328982	32339477	32339841	91	---	---	---	---	32329239	32329266	-	82	32328614	32339839
Gm17	32373680	32389786	32373689	32374517	32388956	32389786	87	32373675	32373679	32389787	32389791	32375112	32375140	-	72	---	---
Gm17	32373886	32389335	32373886	32374066	32389152	32389335	89	---	---	---	---	32374803	32374820	-	83	32373889	32389320
Gm17	32378607	32385793	32378607	32378881	32385520	32385793	87	---	---	---	---	32385210	32385236	+	77	32378608	32385790
Gm17	32475774	32485379	32475774	32475957	32485194	32485379	89	---	---	---	---	32476379	32476419	-	75	---	---
Gm17	32551650	32557462	32551650	32552301	32556807	32557462	94	---	---	---	---	32556581	32556598	+	83	32551667	32557457
Gm17	32560009	32565269	32560014	32560649	32564616	32565259	85	32560003	32560008	32565270	32565275	32560775	32560848	-	81	---	---
Gm17	32573800	32591862	32573800	32574906	32590771	32591862	85	---	---	---	---	32590037	32590059	+	73	---	---
Gm17	32577593	32590408	32577594	32577786	32590207	32590400	88	32577588	32577592	32590409	32590413	32590037	32590059	+	73	---	---
Gm17	32577785	32587347	32577785	32580234	32584908	32587347	98	---	---	---	---	32584757	32584802	+	76	32577786	32587345
Gm17	32587355	32590769	32587355	32587627	32590501	32590769	89	---	---	---	---	32590413	32590424	+	75	32587355	32590766
Gm17	32598505	32603363	32598515	32598844	32603042	32603363	85	32598500	32598504	32603364	32603368	32598990	32599027	-	76	32598506	32603353
Gm17	32616182	32622573	32616182	32616652	32622104	32622573	93	---	---	---	---	32616748	32616763	-	75	32616183	32622571
Gm17	32627285	32648261	32627285	32628185	32647363	32648261	93	---	---	---	---	32646590	32646617	+	75	---	---
Gm17	32629350	32640092	32629361	32630182	32639262	32640082	96	32629344	32629349	32640093	32640098	32638940	32638952	+	76	32629359	32640086
Gm17	32629350	32640409	32629353	32630437	32639254	32640409	90	32629344	32629349	32640410	32640415	32630630	32630662	-	96	32629359	32640407
Gm17	32713034	32733203	32713034	32714695	32731540	32733203	98	---	---	---	---	32715443	32715455	-	84	32713041	32733200
Gm17	32752332	32757885	32752332	32752755	32757442	32757885	87	---	---	---	---	32757330	32757345	+	75	32752332	32757883
Gm17	32789036	32791312	32789037	32789292	32791053	32791306	94	32789031	32789035	32791313	32791317	32791011	32791051	+	70	32789046	32791297
Gm17	32814646	32819454	32814646	32814996	32819105	32819454	97	---	---	---	---	32818979	32819019	+	73	32814648	32819452
Gm17	32883341	32890008	32883342	32883815	32889535	32890006	86	32883335	32883340	32890009	32890014	32889368	32889379	+	91	32883342	32890003
Gm17	32891069	32896465	32891073	32891761	32895755	32896462	93	32891060	32891068	32896466	32896474	32891915	32891931	-	70	32891076	32896463
Gm17	32909043	32914839	32909043	32909254	32914626	32914839	90	---	---	---	---	32914377	32914416	+	85	32909058	32914837
Gm17	32924751	32927820	32924751	32925122	32927428	32927820	86	---	---	---	---	32927312	32927396	+	75	---	---
Gm17	32946755	32968043	32946755	32947502	32967295	32968043	91	---	---	---	---	32966805	32966836	+	78	32946770	32968041
Gm17	32951561	32965972	32951561	32952608	32964939	32965972	91	---	---	---	---	32953174	32953223	-	70	---	---
Gm17	32976374	32998245	32976385	32976690	32997932	32998237	93	32976369	32976373	32998246	32998250	32977575	32977599	-	80	---	---
Gm17	32986643	32997724	32986643	32987057	32997308	32997724	91	---	---	---	---	32987304	32987377	-	70	---	---
Gm17	33019536	33024304	33019536	33020338	33023499	33024304	94	---	---	---	---	33020436	33020447	-	91	33019549	33024302
Gm17	33049217	33060018	33049217	33049599	33059631	33060018	94	---	---	---	---	33059197	33059283	+	72	33049217	33060016
Gm17	33058356	33073747	33058368	33060018	33072069	33073739	98	33058351	33058355	33073748	33073752	33071510	33071525	+	75	33058358	33073740
Gm17	33075714	33095401	33075716	33076826	33094283	33095393	99	33075709	33075713	33095402	33095406	33077567	33077655	-	82	33075716	33095390
Gm17	33085061	33095398	33085061	33089323	33091255	33095398	92	---	---	---	---	---	---	0	--	---	---
Gm17	33086196	33093567	33086196	33087373	33092390	33093567	95	---	---	---	---	33092170	33092198	+	72	---	---
Gm17	33100826	33109433	33100826	33101399	33108861	33109433	96	---	---	---	---	33108604	33108659	+	80	33100831	33109431
Gm17	33101396	33116934	33101409	33101883	33116432	33116919	93	33101391	33101395	33116935	33116939	33115793	33115817	+	72	33101404	33116917
Gm17	33109599	33116368	33109599	33111042	33114931	33116368	95	---	---	---	---	33111147	33111212	-	74	---	---
Gm17	33116425	33124663	33116432	33116816	33124277	33124661	87	33116420	33116424	33124664	33124668	33124236	33124249	+	85	---	---
Gm17	33160153	33176446	33160154	33161315	33175296	33176438	98	33160148	33160152	33176447	33176451	33174707	33174722	+	81	---	---
Gm17	33272051	33284149	33272051	33272745	33283455	33284149	93	---	---	---	---	33272773	33272791	-	73	33272051	33284142
Gm17	33346995	33365601	33347006	33348955	33363657	33365589	97	33346990	33346994	33365602	33365606	33362945	33362959	+	80	33346996	33365586
Gm17	33374648	33384876	33374648	33375643	33383865	33384876	97	33374641	33374647	33384877	33384883	33375727	33375750	-	75	33374648	33384872
Gm17	33402889	33417772	33402892	33404482	33416169	33417768	96	33402884	33402888	33417773	33417777	33404536	33404608	-	76	33402892	33417766
Gm17	33461207	33466190	33461207	33461557	33465813	33466190	87	---	---	---	---	33461706	33461757	-	76	---	---
Gm17	33475617	33490607	33475617	33476582	33489629	33490607	95	---	---	---	---	33477053	33477072	-	95	33475617	33490605
Gm17	33478381	33484794	33478381	33479820	33483341	33484794	96	---	---	---	---	33483165	33483211	+	74	---	---
Gm17	33482000	33501039	33482000	33482764	33500253	33501039	88	---	---	---	---	33499401	33499413	+	84	33482006	33501022
Gm17	33501590	33517413	33501595	33502512	33516490	33517407	99	33501585	33501589	33517414	33517418	33503172	33503205	-	79	---	---
Gm17	33531236	33537099	33531249	33532955	33535412	33537089	93	33531229	33531235	33537100	33537106	33533037	33533054	-	94	33531249	33537098
Gm17	33539604	33552881	33539604	33540257	33552221	33552881	89	---	---	---	---	33551930	33551969	+	70	33539604	33552869
Gm17	33543020	33549494	33543020	33543993	33548521	33549494	96	---	---	---	---	33544172	33544194	-	78	33543020	33549492
Gm17	33680147	33686476	33680158	33680645	33685989	33686476	96	33680140	33680146	33686477	33686483	33685757	33685774	+	77	33680165	33686474
Gm17	33738888	33741527	33738894	33739365	33741048	33741516	96	33738882	33738887	33741528	33741533	33739409	33739424	-	75	33738896	33741513
Gm17	33751609	33769915	33751609	33754977	33766605	33769915	97	---	---	---	---	33755546	33755559	-	71	33751609	33769909
Gm17	33791302	33797321	33791302	33791584	33797038	33797321	90	---	---	---	---	33791745	33791771	-	77	33791302	33797319
Gm17	33942845	33949422	33942845	33943466	33948801	33949422	96	---	---	---	---	33948774	33948799	+	80	---	---
Gm17	33943461	33951902	33943461	33943686	33951682	33951902	91	---	---	---	---	33943813	33943840	-	71	33943469	33951896
Gm17	33974541	33982539	33974553	33974841	33982238	33982526	95	33974535	33974540	33982540	33982545	33975156	33975180	-	76	33974553	33982529
Gm17	33977746	33980832	33977746	33978239	33980339	33980832	96	---	---	---	---	33980260	33980280	+	90	33977747	33980831
Gm17	34011035	34020798	34011035	34012191	34019641	34020798	99	---	---	---	---	34012441	34012508	-	72	34011036	34020785
Gm17	34027012	34033314	34027013	34027263	34033056	34033306	85	34027007	34027011	34033315	34033319	34032785	34032806	+	77	34027026	34033304
Gm17	34055310	34060980	34055320	34055567	34060718	34060965	98	34055305	34055309	34060981	34060985	34055743	34055756	-	85	34055322	34060962
Gm17	34070831	34076364	34070831	34071352	34075883	34076364	91	---	---	---	---	34075764	34075776	+	84	34070832	34076362
Gm17	34086949	34091664	34086949	34087978	34090602	34091664	88	---	---	---	---	34090490	34090521	+	71	34086954	34091662
Gm17	34118848	34131589	34118848	34119876	34130545	34131589	92	---	---	---	---	34120277	34120294	-	77	34118856	34131585
Gm17	34122040	34127561	34122040	34122582	34126999	34127561	92	---	---	---	---	34122682	34122693	-	83	34122050	34127558
Gm17	34139830	34149088	34139830	34140923	34147991	34149088	99	---	---	---	---	34147805	34147833	+	86	34139831	34149085
Gm17	34155364	34161948	34155364	34155842	34161468	34161948	90	---	---	---	---	34155855	34155868	-	78	34155364	34161946
Gm17	34172130	34176837	34172130	34173683	34175284	34176837	96	---	---	---	---	34175184	34175242	+	71	34172130	34176833
Gm17	34172529	34176656	34172529	34173502	34175683	34176656	96	---	---	---	---	34173584	34173609	-	84	34172530	34176649
Gm17	34191814	34198547	34191814	34192281	34198074	34198547	85	34191809	34191813	34198548	34198552	34192451	34192464	-	100	34191814	34198543
Gm17	34222260	34240194	34222260	34224741	34237822	34240194	89	---	---	---	---	34237458	34237490	+	75	---	---
Gm17	34241218	34243468	34241218	34241359	34243328	34243468	92	---	---	---	---	---	---	0	--	---	---
Gm17	34281620	34300790	34281634	34282067	34300360	34300790	91	34281615	34281619	34300791	34300795	34282824	34282843	-	70	34281624	34300789
Gm17	34352781	34362987	34352781	34353203	34362566	34362987	88	---	---	---	---	34362199	34362228	+	90	34352784	34362984
Gm17	34399740	34406265	34399740	34400220	34405761	34406265	90	---	---	---	---	34405592	34405614	+	73	34399741	34406261
Gm17	34419030	34424223	34419030	34419456	34423798	34424223	92	---	---	---	---	34423582	34423626	+	75	34419030	34424219
Gm17	34447000	34450108	34447001	34447488	34449603	34450105	85	34446994	34446999	34450109	34450114	---	---	0	--	---	---
Gm17	34484100	34489833	34484100	34485134	34488797	34489833	91	---	---	---	---	34485182	34485213	-	71	34484100	34489831
Gm17	34508425	34513720	34508425	34508837	34513308	34513720	94	---	---	---	---	34513150	34513167	+	77	34508426	34513718
Gm17	34585318	34587883	34585327	34585489	34587718	34587880	93	34585313	34585317	34587884	34587888	34585579	34585601	-	73	34585326	34587871
Gm17	34616420	34619521	34616420	34616707	34619234	34619521	95	---	---	---	---	---	---	0	--	34616420	34619511
Gm17	34629807	34649820	34629807	34631424	34648222	34649820	95	---	---	---	---	34631478	34631545	-	79	34629807	34649818
Gm17	34680234	34683138	34680234	34680713	34682650	34683129	95	34680229	34680233	34683139	34683143	34682550	34682591	+	71	34680235	34683135
Gm17	34685694	34691041	34685694	34686098	34690642	34691041	94	---	---	---	---	34690533	34690559	+	70	34685694	34691038
Gm17	34721150	34728014	34721150	34722857	34726321	34728014	97	---	---	---	---	34726147	34726172	+	76	34721151	34728012
Gm17	34755143	34763601	34755148	34756237	34762530	34763598	95	34755138	34755142	34763602	34763606	34762325	34762395	+	73	34755146	34763595
Gm17	34764892	34775957	34764892	34766543	34774337	34775957	85	---	---	---	---	34766907	34766933	-	81	34764892	34775948
Gm17	34784262	34801644	34784262	34785308	34800575	34801644	94	---	---	---	---	34786058	34786071	-	85	34784270	34801641
Gm17	34788559	34792242	34788559	34789438	34791363	34792242	95	---	---	---	---	34791310	34791340	+	77	34788569	34792240
Gm17	34806334	34825558	34806334	34807935	34823922	34825558	95	---	---	---	---	34823805	34823867	+	76	34806334	34825556
Gm17	34846853	34854806	34846853	34847309	34854330	34854806	93	---	---	---	---	34847463	34847492	-	90	34846861	34854804
Gm17	34855932	34866689	34855932	34857236	34865298	34866689	86	---	---	---	---	34857547	34857563	-	82	---	---
Gm17	34871295	34880849	34871295	34872686	34879437	34880849	92	---	---	---	---	34879272	34879292	+	85	34871295	34880847
Gm17	34933600	34941861	34933600	34933902	34941547	34941853	95	34933593	34933599	34941862	34941868	34934033	34934051	-	78	---	---
Gm17	34984291	34990847	34984291	34984767	34990372	34990847	93	---	---	---	---	34984906	34984926	-	71	34984291	34990839
Gm17	35058140	35069802	35058140	35059401	35068487	35069802	86	---	---	---	---	35059454	35059511	-	81	35058140	35069800
Gm17	35070937	35073277	35070937	35071162	35073061	35073277	85	---	---	---	---	35071164	35071194	-	80	---	---
Gm17	35166385	35178203	35166385	35166513	35178075	35178203	97	---	---	---	---	35177898	35177926	+	79	35166388	35178199
Gm17	35278655	35300325	35278657	35278993	35299977	35300312	91	35278649	35278654	35300326	35300331	35298973	35298987	+	93	---	---
Gm17	35294275	35298499	35294289	35294874	35297883	35298496	86	35294270	35294274	35298500	35298504	35297732	35297745	+	71	---	---
Gm17	35348471	35353612	35348482	35348841	35353246	35353605	97	35348466	35348470	35353613	35353617	35353047	35353068	+	72	35348476	35353603
Gm17	35540081	35556349	35540081	35541722	35554687	35556349	96	---	---	---	---	35554038	35554059	+	81	35540081	35556347
Gm17	35660913	35667448	35660913	35662499	35666022	35667447	85	35660908	35660912	35667449	35667453	35662600	35662615	-	87	35660913	35667447
Gm17	35674560	35677786	35674560	35675107	35677261	35677786	91	---	---	---	---	35677153	35677201	+	75	35674560	35677782
Gm17	35728212	35741561	35728215	35729169	35740592	35741557	86	35728207	35728211	35741562	35741566	35729613	35729631	-	73	35728215	35741559
Gm17	35729474	35737499	35729477	35730370	35736605	35737499	98	35729469	35729473	35737500	35737504	35730478	35730522	-	75	35729485	35737497
Gm17	35742839	35751141	35742839	35743654	35750359	35751141	85	---	---	---	---	35750023	35750048	+	92	35742849	35751139
Gm17	35742885	35751066	35742885	35743584	35750405	35751066	86	---	---	---	---	35743831	35743844	-	92	---	---
Gm17	35754931	35757377	35754931	35755264	35757062	35757377	89	---	---	---	---	35756979	35757006	+	78	35754931	35757376
Gm17	35763378	35783137	35763380	35765104	35781438	35783122	94	35763373	35763377	35783138	35783142	35765766	35765785	-	80	---	---
Gm17	35800758	35819217	35800767	35802439	35817534	35819206	99	35800750	35800757	35819218	35819225	35803181	35803194	-	71	35800760	35819206
Gm17	35811781	35824389	35811781	35814493	35821699	35824389	85	---	---	---	---	35814797	35814812	-	75	35811786	35824381
Gm17	35838635	35845326	35838635	35839811	35844127	35845326	94	---	---	---	---	35839980	35840001	-	77	35838637	35845317
Gm17	35838957	35844998	35838957	35839505	35844450	35844998	95	---	---	---	---	35839627	35839663	-	72	35838957	35844995
Gm17	35865215	35877901	35865215	35867533	35875655	35877901	94	---	---	---	---	35875482	35875525	+	72	---	---
Gm17	35871484	35890368	35871498	35872374	35889452	35890355	85	35871479	35871483	35890369	35890373	35888720	35888736	+	70	35871484	35890363
Gm17	35889411	35894310	35889411	35890353	35893357	35894310	87	---	---	---	---	35893209	35893249	+	75	35889415	35894307
Gm17	35943869	35952649	35943869	35944433	35952083	35952649	91	---	---	---	---	35951842	35951877	+	75	35943873	35952633
Gm17	35980348	35995988	35980348	35980761	35995578	35995988	91	---	---	---	---	35981393	35981436	-	70	---	---
Gm17	35983922	35993668	35983922	35985076	35992514	35993668	99	---	---	---	---	35985336	35985393	-	72	35983923	35993666
Gm17	36000967	36006792	36000967	36001226	36006533	36006792	97	---	---	---	---	36006297	36006313	+	76	36000970	36006790
Gm17	36006863	36024914	36006863	36007293	36024489	36024914	87	---	---	---	---	36023734	36023787	+	79	---	---
Gm17	36053817	36068157	36053817	36054098	36067873	36068157	91	---	---	---	---	36054700	36054728	-	72	---	---
Gm17	36071404	36088323	36071404	36071593	36088149	36088323	85	---	---	---	---	36072398	36072411	-	78	36071411	36088306
Gm17	36074850	36084703	36074850	36075935	36083663	36084703	91	---	---	---	---	36083276	36083326	+	80	---	---
Gm17	36074850	36085139	36074850	36076371	36083663	36085139	92	---	---	---	---	36083299	36083326	+	85	---	---
Gm17	36175915	36181775	36175915	36176559	36181136	36181775	97	36175905	36175914	36181776	36181785	36176745	36176763	-	73	36175915	36181773
Gm17	36193605	36213638	36193612	36198048	36209281	36213633	92	36193600	36193604	36213639	36213643	36208762	36208807	+	76	---	---
Gm17	36207597	36222362	36207597	36208359	36221611	36222362	90	---	---	---	---	36208971	36209006	-	75	36207609	36222359
Gm17	36214289	36227902	36214289	36214846	36227345	36227902	96	---	---	---	---	36226838	36226868	+	83	36214304	36227900
Gm17	36214368	36228020	36214371	36214962	36227427	36228018	96	36214363	36214367	36228021	36228025	36226838	36226868	+	83	---	---
Gm17	36219185	36229685	36219185	36220079	36228791	36229685	97	---	---	---	---	36220488	36220514	-	70	36219192	36229683
Gm17	36220906	36224899	36220906	36221373	36224431	36224899	95	---	---	---	---	---	---	0	--	---	---
Gm17	36241680	36250280	36241688	36242968	36249015	36250275	90	36241675	36241679	36250281	36250285	36248938	36248965	+	78	---	---
Gm17	36257681	36263959	36257681	36258139	36263501	36263959	95	---	---	---	---	36263242	36263262	+	80	36257681	36263955
Gm17	36292140	36304324	36292140	36292516	36303951	36304324	93	---	---	---	---	36292997	36293013	-	88	---	---
Gm17	36295024	36299851	36295024	36295348	36299524	36299851	92	---	---	---	---	36299422	36299451	+	83	36295029	36299849
Gm17	36305331	36307914	36305345	36305675	36307580	36307910	99	36305325	36305330	36307915	36307920	36305729	36305756	-	78	36305339	36307908
Gm17	36318818	36326320	36318818	36319826	36325345	36326320	91	---	---	---	---	36319930	36319981	-	76	---	---
Gm17	36326398	36331224	36326398	36326722	36330897	36331224	92	---	---	---	---	36330795	36330824	+	83	36326403	36331222
Gm17	36350877	36363084	36350877	36351204	36362746	36363074	91	36350871	36350876	36363085	36363090	36351758	36351782	-	80	---	---
Gm17	36351492	36363270	36351492	36351693	36363067	36363270	88	---	---	---	---	36352124	36352143	-	70	36351504	36363266
Gm17	36353787	36358620	36353787	36354109	36358293	36358620	91	---	---	---	---	36358191	36358220	+	83	36353792	36358618
Gm17	36373642	36376358	36373653	36373970	36376034	36376350	90	36373637	36373641	36376359	36376363	36373974	36373988	-	80	---	---
Gm17	36377143	36381968	36377143	36377461	36381648	36381968	94	---	---	---	---	36381542	36381571	+	83	36377144	36381966
Gm17	36385338	36392466	36385338	36385982	36391825	36392466	87	---	---	---	---	36386218	36386257	-	72	---	---
Gm17	36439401	36444612	36439401	36439703	36444311	36444612	97	36439396	36439400	36444613	36444617	36439857	36439903	-	72	---	---
Gm17	36455289	36461653	36455289	36455756	36461186	36461653	97	---	---	---	---	36460968	36460981	+	85	36455289	36461651
Gm17	36595342	36600285	36595346	36595554	36600074	36600282	95	36595334	36595341	36600286	36600293	36595708	36595738	-	83	36595342	36600274
Gm17	36646049	36651162	36646049	36646257	36650952	36651162	96	---	---	---	---	36646465	36646491	-	77	36646054	36651154
Gm17	36772366	36776783	36772366	36773232	36775912	36776783	92	---	---	---	---	---	---	0	--	36772377	36776779
Gm17	36801316	36806728	36801316	36801701	36806349	36806728	94	---	---	---	---	36801879	36801933	-	72	36801317	36806726
Gm17	36900400	36905263	36900415	36900734	36904919	36905261	89	36900395	36900399	36905264	36905268	36904723	36904754	+	71	36900406	36905256
Gm17	36907667	36912349	36907667	36908017	36912006	36912349	94	---	---	---	---	36911831	36911870	+	70	36907667	36912344
Gm17	36931492	36936345	36931492	36931682	36936150	36936345	90	36931487	36931491	36936346	36936350	36936073	36936134	+	72	36931495	36936344
Gm17	36939336	36942289	36939336	36939498	36942127	36942289	91	---	---	---	---	36942094	36942109	+	75	36939351	36942276
Gm17	37002114	37015585	37002114	37002464	37015228	37015585	89	---	---	---	---	37002950	37002996	-	70	37002115	37015569
Gm17	37016483	37021573	37016483	37016885	37021171	37021573	97	---	---	---	---	37020979	37021009	+	70	37016484	37021570
Gm17	37064634	37068939	37064634	37064825	37068747	37068939	95	---	---	---	---	37064883	37064900	-	88	---	---
Gm17	37082536	37091741	37082536	37083583	37090693	37091741	98	---	---	---	---	37083851	37083879	-	89	37082537	37091738
Gm17	37158238	37165146	37158238	37161700	37161706	37165146	99	---	---	---	---	---	---	0	--	37158243	37165138
Gm17	37181750	37187361	37181761	37181930	37187189	37187358	93	37181744	37181749	37187362	37187367	37187132	37187148	+	70	---	---
Gm17	37219447	37226517	37219447	37221547	37224389	37226517	91	---	---	---	---	37224272	37224286	+	80	---	---
Gm17	37242140	37249599	37242140	37242588	37249151	37249599	99	---	---	---	---	---	---	0	--	37242147	37249588
Gm17	37242581	37249153	37242581	37244150	37247584	37249153	99	---	---	---	---	37244217	37244321	-	80	37242584	37249150
Gm17	37465966	37486557	37465978	37466990	37485459	37486554	88	37465960	37465965	37486558	37486563	37484585	37484656	+	70	---	---
Gm17	37545667	37549290	37545667	37546107	37548851	37549290	96	---	---	---	---	37546219	37546231	-	84	37545674	37549288
Gm17	37625601	37630488	37625602	37626176	37629902	37630475	89	37625596	37625600	37630489	37630493	37626349	37626363	-	86	37625602	37630473
Gm17	37631449	37634560	37631449	37631878	37634101	37634549	90	37631444	37631448	37634561	37634565	37631910	37631990	-	79	37631455	37634553
Gm17	37700578	37705443	37700578	37700797	37705224	37705443	94	---	---	---	---	37705073	37705092	+	80	37700578	37705427
Gm17	37779128	37783912	37779128	37779376	37783658	37783912	90	---	---	---	---	37783462	37783487	+	76	37779128	37783910
Gm17	37785862	37788440	37785862	37785971	37788331	37788440	90	---	---	---	---	37788265	37788281	+	76	---	---
Gm17	37811875	37817287	37811875	37812278	37816884	37817287	99	---	---	---	---	37812498	37812509	-	91	37811875	37817285
Gm17	37877153	37881910	37877166	37877562	37881502	37881897	93	37877146	37877152	37881911	37881917	37877642	37877658	-	70	37877156	37881895
Gm17	38019924	38029258	38019931	38021123	38028076	38029251	87	38019919	38019923	38029259	38029263	38027829	38027849	+	80	---	---
Gm17	38200925	38205871	38200933	38201061	38205737	38205864	93	38200920	38200924	38205872	38205876	38205552	38205595	+	84	38200931	38205868
Gm17	38337393	38343767	38337399	38337827	38343355	38343759	88	38337388	38337392	38343768	38343772	38337991	38338037	-	76	38337397	38343765
Gm17	38348100	38353432	38348100	38348521	38353012	38353432	92	---	---	---	---	38348651	38348679	-	72	38348100	38353430
Gm17	38477964	38483163	38477964	38478376	38482763	38483163	95	---	---	---	---	38478546	38478579	-	76	38477964	38483161
Gm17	38609595	38614554	38609595	38609854	38614282	38614553	92	38609590	38609594	38614555	38614559	38609949	38609969	-	76	38609603	38614542
Gm17	38646813	38650950	38646813	38647034	38650729	38650950	90	---	---	---	---	38647076	38647102	-	74	---	---
Gm17	38689277	38696670	38689277	38689409	38696540	38696670	86	---	---	---	---	38689697	38689738	-	76	---	---
Gm17	38770689	38777272	38770689	38771206	38776757	38777272	99	---	---	---	---	38776620	38776638	+	73	38770689	38777269
Gm17	38865659	38870705	38865668	38866019	38870352	38870703	97	38865654	38865658	38870706	38870710	38866039	38866050	-	83	38865668	38870701
Gm17	39042463	39046664	39042463	39042673	39046454	39046664	97	---	---	---	---	39046312	39046332	+	80	---	---
Gm17	39563991	39577206	39563991	39564936	39576262	39577206	99	---	---	---	---	39565459	39565476	-	72	39563991	39577199
Gm17	39988609	39994957	39988609	39988801	39994765	39994957	95	---	---	---	---	39988931	39988943	-	84	39988609	39994955
Gm17	40131887	40137303	40131893	40132326	40136864	40137297	97	40131881	40131886	40137304	40137309	40136739	40136751	+	84	40131887	40137302
Gm17	40223552	40231314	40223552	40223687	40231178	40231314	93	---	---	---	---	40230859	40230881	+	86	40223564	40231311
Gm17	40655299	40666708	40655299	40656809	40665229	40666708	94	---	---	---	---	40664868	40664903	+	72	40655300	40666696
Gm17	41173877	41177273	41173877	41174259	41176893	41177273	91	---	---	---	---	41174261	41174301	-	70	41173887	41177271
Gm17	41535672	41539445	41535672	41536305	41538812	41539445	99	---	---	---	---	41536418	41536429	-	83	41535674	41539442
Gm17	41553496	41558396	41553496	41553714	41558176	41558394	99	41553490	41553495	41558397	41558402	41553716	41553731	-	81	41553510	41558386
Gm17	41852275	41854885	41852275	41852532	41854630	41854885	89	---	---	---	---	41852544	41852630	-	80	---	---
