# Supplementary material for: LtrDetector: A tool-suite for detecting long terminal repeat retrotransposons de-novo
Source: BMC Genomics. 2019 Jun 3;20:450. doi: 10.1186/s12864-019-5796-9 (PMC6547461; doi:10.1186/s12864-019-5796-9)
Supplement: Supplementary file 6 — LTR retrotransposons found by LtrDetector in Hordeum vulgare. This compressed file (.tar.gz) includes the LTR retrotransposons found by LtrDetector in BED format. (TAR.GZ 7488 kb) [file 12864_2019_5796_MOESM6_ESM.gz]

Archive with 8 entries (7 files):
- barley
- barley/chr1Detector.bed
- barley/chr5Detector.bed
- barley/chr4Detector.bed
- barley/chr6Detector.bed
- barley/chr7Detector.bed
- barley/chr2Detector.bed
- barley/chr3Detector.bed
