# Supplementary material for: LtrDetector: A tool-suite for detecting long terminal repeat retrotransposons de-novo
Source: BMC Genomics. 2019 Jun 3;20:450. doi: 10.1186/s12864-019-5796-9 (PMC6547461; doi:10.1186/s12864-019-5796-9)
Supplement: Supplementary file 6 — LTR retrotransposons found by LtrDetector in Hordeum vulgare. This compressed file (.tar.gz) includes the LTR retrotransposons found by LtrDetector in BED format. (TAR.GZ 7488 kb) [file 12864_2019_5796_MOESM6_ESM.gz › barley/chr1Detector.bed]

SeqID	Retrotransposon	Left_LTR	Right_LTR		Left_TSD	Right_TSD	Polypurine Tract		TG	CA
	Start	End	Start	End	Start	End	ID	Start	End	Start	End	Start	End	Strand	Purine%	Start	End
chr1	35451	40777	35453	36241	39978	40763	95	35446	35450	40778	40782	39811	39826	+	81	35454	40760
chr1	58216	67318	58216	59800	65726	67318	90	---	---	---	---	60060	60074	-	86	58217	67312
chr1	60149	67277	60149	60912	66514	67277	96	---	---	---	---	66233	66275	+	76	---	---
chr1	93709	98434	93709	95305	96844	98434	92	---	---	---	---	96792	96842	+	72	93711	98418
chr1	128111	132971	128117	128781	132298	132963	98	128106	128110	132972	132976	128831	128849	-	84	---	---
chr1	149999	166863	150002	150458	166406	166862	99	149992	149998	166864	166870	165963	165989	+	74	---	---
chr1	159890	172809	159890	160149	172520	172809	86	---	---	---	---	160707	160730	-	70	---	---
chr1	161810	169740	161810	163300	168081	169740	87	---	---	---	---	163513	163528	-	87	161816	169734
chr1	165940	184532	165940	166264	184206	184532	96	---	---	---	---	166946	166964	-	84	---	---
chr1	171400	191886	171413	171989	191299	191874	95	171395	171399	191887	191891	190334	190353	+	85	171403	191881
chr1	174797	191191	174797	175271	190708	191191	91	---	---	---	---	189968	189982	+	73	---	---
chr1	191561	211373	191561	192085	210853	211373	92	---	---	---	---	192243	192254	-	75	---	---
chr1	211465	218885	211478	211627	218731	218880	92	211459	211464	218886	218891	211936	211968	-	78	211471	218871
chr1	223459	228697	223459	223897	228256	228697	93	---	---	---	---	---	---	0	--	223463	228689
chr1	258228	261986	258228	258432	261776	261986	87	---	---	---	---	258525	258548	-	70	---	---
chr1	355232	359338	355232	355603	358958	359338	92	---	---	---	---	355747	355770	-	87	355241	359330
chr1	375675	395422	375675	375828	395269	395422	96	---	---	---	---	394818	394878	+	70	---	---
chr1	420525	423793	420525	421664	422677	423786	89	420520	420524	423794	423798	---	---	0	--	420542	423779
chr1	488004	495469	488004	488764	494718	495469	94	---	---	---	---	494566	494613	+	70	---	---
chr1	563265	566866	563269	563655	566467	566853	92	563260	563264	566867	566871	566423	566465	+	81	563270	566854
chr1	587645	590180	587645	587852	589966	590180	88	---	---	---	---	587877	587895	-	73	587658	590178
chr1	595836	599067	595836	596062	598840	599067	91	---	---	---	---	596102	596124	-	78	595837	599065
chr1	626256	643998	626256	626888	643359	643998	85	---	---	---	---	627483	627506	-	75	---	---
chr1	655606	666878	655606	656458	666022	666878	96	---	---	---	---	656894	656910	-	70	---	---
chr1	724961	745878	724964	725122	745717	745873	94	724954	724960	745879	745885	725384	725418	-	80	724964	745872
chr1	736306	739827	736306	736436	739697	739827	97	---	---	---	---	739534	739560	+	70	736321	739816
chr1	756615	761644	756615	756995	761264	761644	91	---	---	---	---	761109	761125	+	94	---	---
chr1	787101	800096	787101	787671	799516	800096	89	---	---	---	---	798924	798944	+	71	787114	800089
chr1	805894	813312	805904	806471	812741	813308	98	805889	805893	813313	813317	806739	806757	-	73	---	---
chr1	813512	818367	813512	813968	817911	818367	91	---	---	---	---	814030	814084	-	74	813526	818352
chr1	818757	836050	818757	819424	835384	836050	92	---	---	---	---	834724	834752	+	72	---	---
chr1	824251	840919	824255	825104	840046	840904	91	824246	824250	840920	840924	825736	825792	-	77	---	---
chr1	824594	840610	824594	825148	840046	840610	89	---	---	---	---	825736	825792	-	77	---	---
chr1	832838	836416	832838	833113	836152	836416	94	---	---	---	---	836001	836017	+	76	832846	836415
chr1	878954	899732	878954	879627	899055	899732	98	---	---	---	---	898308	898330	+	78	878958	899727
chr1	883116	888321	883116	883304	888122	888321	90	---	---	---	---	---	---	0	--	883121	888313
chr1	889274	910702	889274	889819	910168	910702	96	---	---	---	---	890588	890672	-	71	---	---
chr1	918883	924374	918883	918989	924268	924374	99	---	---	---	---	919079	919111	-	72	918884	924359
chr1	995293	1016096	995293	995623	1015765	1016096	86	---	---	---	---	1014834	1014853	+	70	995296	1016085
chr1	1098093	1104875	1098093	1098365	1104603	1104875	96	---	---	---	---	1104333	1104368	+	75	---	---
chr1	1117042	1126920	1117042	1117470	1126491	1126920	94	---	---	---	---	1117820	1117839	-	80	---	---
chr1	1139743	1142627	1139743	1139952	1142405	1142627	89	---	---	---	---	1142296	1142307	+	91	1139744	1142620
chr1	1148950	1151323	1148950	1149070	1151203	1151323	93	---	---	---	---	1151096	1151114	+	73	---	---
chr1	1199958	1212787	1199965	1200293	1212461	1212786	93	1199953	1199957	1212788	1212792	1211981	1212016	+	72	1199959	1212775
chr1	1202081	1211759	1202081	1202395	1211447	1211759	95	---	---	---	---	1211319	1211354	+	72	1202083	1211743
chr1	1295542	1306063	1295542	1295674	1305931	1306063	99	---	---	---	---	1305456	1305515	+	75	1295545	1306060
chr1	1311288	1330194	1311288	1312026	1329454	1330194	90	---	---	---	---	1328582	1328651	+	75	---	---
chr1	1325352	1327620	1325352	1325614	1327375	1327620	86	---	---	---	---	---	---	0	--	1325360	1327613
chr1	1443922	1448164	1443922	1444605	1447481	1448164	99	---	---	---	---	1444640	1444651	-	91	---	---
chr1	1453102	1468586	1453102	1455406	1466106	1468586	91	---	---	---	---	1455811	1455828	-	77	---	---
chr1	1465943	1484780	1465943	1466107	1484616	1484780	99	---	---	---	---	1483780	1483800	+	80	1465959	1484774
chr1	1479266	1490460	1479266	1479524	1490202	1490460	98	---	---	---	---	1489800	1489816	+	88	1479273	1490454
chr1	1503370	1523403	1503378	1504101	1522655	1523388	89	1503365	1503369	1523404	1523408	1504265	1504281	-	70	1503383	1523402
chr1	1600531	1602587	1600531	1600906	1602213	1602587	90	---	---	---	---	---	---	0	--	1600537	1602582
chr1	1645130	1647275	1645135	1646087	1646310	1647263	87	1645125	1645129	1647276	1647280	---	---	0	--	---	---
chr1	1658362	1667420	1658370	1658975	1666798	1667419	94	1658357	1658361	1667421	1667425	---	---	0	--	---	---
chr1	1662556	1666677	1662556	1662947	1666236	1666677	86	---	---	---	---	1663081	1663110	-	80	---	---
chr1	1696304	1715472	1696304	1696656	1715119	1715472	89	---	---	---	---	1697379	1697403	-	76	1696318	1715467
chr1	1712801	1726726	1712803	1713866	1725663	1726726	85	1712796	1712800	1726727	1726731	1713868	1713900	-	78	---	---
chr1	1712801	1726726	1712803	1713866	1725663	1726726	85	1712796	1712800	1726727	1726731	1713868	1713900	-	78	---	---
chr1	1731780	1739477	1731780	1732419	1738841	1739477	93	---	---	---	---	1732649	1732661	-	84	---	---
chr1	1744686	1766304	1744686	1746560	1764404	1766304	92	---	---	---	---	1746921	1746945	-	76	1744687	1766298
chr1	1751281	1764129	1751281	1751866	1763559	1764129	93	---	---	---	---	1763187	1763221	+	77	1751294	1764127
chr1	1773096	1783120	1773096	1773331	1782885	1783120	94	---	---	---	---	1773656	1773679	-	91	---	---
chr1	1787574	1793201	1787574	1787859	1792915	1793201	92	---	---	---	---	1792729	1792749	+	76	---	---
chr1	1804282	1824365	1804282	1804448	1824199	1824365	99	---	---	---	---	1823231	1823260	+	73	1804293	1824357
chr1	1851887	1853980	1851887	1852517	1853350	1853980	92	---	---	---	---	---	---	0	--	1851894	1853973
chr1	1858911	1867057	1858920	1860279	1865710	1867048	95	1858906	1858910	1867058	1867062	1860431	1860454	-	87	1858920	1867056
chr1	1859768	1867052	1859768	1860279	1866557	1867048	92	1859763	1859767	1867053	1867057	1866389	1866424	+	75	---	---
chr1	1871181	1877439	1871181	1872044	1876573	1877439	95	---	---	---	---	1876477	1876509	+	72	---	---
chr1	1943138	1950764	1943138	1943946	1949944	1950764	96	---	---	---	---	1944083	1944106	-	70	---	---
chr1	1963824	1976833	1963824	1965648	1974963	1976833	95	---	---	---	---	1965999	1966018	-	80	1963825	1976831
chr1	2045471	2050852	2045471	2046619	2049699	2050852	97	---	---	---	---	2046715	2046732	-	72	---	---
chr1	2046610	2049600	2046610	2047415	2048793	2049600	93	---	---	---	---	---	---	0	--	---	---
chr1	2050060	2070908	2050060	2050216	2070752	2070908	94	---	---	---	---	2051183	2051243	-	95	---	---
chr1	2064525	2067784	2064525	2065529	2066708	2067784	91	---	---	---	---	---	---	0	--	---	---
chr1	2077935	2093686	2077935	2078624	2092917	2093686	86	---	---	---	---	2092270	2092303	+	70	---	---
chr1	2078856	2089626	2078856	2079141	2089341	2089626	99	---	---	---	---	2088840	2088855	+	75	---	---
chr1	2078871	2089606	2078871	2079121	2089356	2089606	100	---	---	---	---	2088900	2088960	+	95	---	---
chr1	2082151	2090312	2082151	2082308	2090155	2090312	99	---	---	---	---	---	---	0	--	2082157	2090302
chr1	2084633	2087545	2084633	2085103	2087075	2087545	98	---	---	---	---	---	---	0	--	---	---
chr1	2167460	2174912	2167460	2168450	2173919	2174912	93	---	---	---	---	2168516	2168643	-	82	2167467	2174910
chr1	2224977	2230205	2224977	2225093	2230089	2230205	97	---	---	---	---	2229982	2230008	+	70	2224982	2230201
chr1	2240058	2260574	2240058	2240333	2260299	2260574	86	---	---	---	---	2259324	2259343	+	80	---	---
chr1	2266170	2279169	2266170	2266583	2278756	2279169	99	---	---	---	---	2267108	2267134	-	74	2266180	2279160
chr1	2494047	2505468	2494047	2495528	2503988	2505468	98	---	---	---	---	2503602	2503616	+	73	---	---
chr1	2509220	2524726	2509220	2509856	2524094	2524726	96	---	---	---	---	2510485	2510512	-	92	---	---
chr1	2515030	2529612	2515030	2515469	2529173	2529612	94	---	---	---	---	2516109	2516155	-	89	2515042	2529603
chr1	2516254	2532470	2516254	2519291	2529609	2532470	90	---	---	---	---	2529093	2529118	+	73	---	---
chr1	2537624	2545095	2537632	2538272	2544447	2545085	96	2537619	2537623	2545096	2545100	2544138	2544154	+	82	---	---
chr1	2598601	2613355	2598601	2598841	2613115	2613355	96	---	---	---	---	2599330	2599355	-	73	---	---
chr1	2612924	2616036	2612924	2613533	2615424	2616036	87	---	---	---	---	---	---	0	--	---	---
chr1	2646135	2658829	2646144	2647163	2657772	2658815	87	2646130	2646134	2658830	2658834	---	---	0	--	2646140	2658828
chr1	2649652	2661473	2649652	2651814	2659425	2661473	86	---	---	---	---	2652077	2652099	-	78	---	---
chr1	2697507	2700932	2697507	2697659	2700780	2700932	92	---	---	---	---	2700661	2700700	+	75	---	---
chr1	2707148	2716654	2707148	2707256	2716546	2716654	99	---	---	---	---	2707605	2707619	-	86	---	---
chr1	2718457	2728884	2718457	2720702	2726597	2728884	98	---	---	---	---	2726437	2726467	+	74	---	---
chr1	2722633	2726597	2722633	2723540	2725723	2726597	93	---	---	---	---	2723562	2723575	-	71	---	---
chr1	2755122	2775107	2755122	2755391	2774838	2775107	98	---	---	---	---	2756287	2756309	-	78	---	---
chr1	2784035	2790041	2784035	2784260	2789816	2790041	93	---	---	---	---	2789689	2789702	+	92	---	---
chr1	2784555	2786878	2784555	2784729	2786704	2786878	96	---	---	---	---	2784782	2784829	-	72	2784560	2786876
chr1	2795228	2807410	2795228	2795821	2806820	2807410	93	---	---	---	---	2795985	2796131	-	92	2795242	2807399
chr1	2864627	2880781	2864627	2867860	2877538	2880781	93	---	---	---	---	2877336	2877351	+	87	---	---
chr1	2941248	2945564	2941248	2941666	2945146	2945564	96	2941243	2941247	2945565	2945569	2945084	2945106	+	78	2941249	2945562
chr1	2948041	2969014	2948041	2949557	2967580	2969014	90	---	---	---	---	2950235	2950289	-	70	---	---
chr1	2972796	2977361	2972796	2973362	2976805	2977361	93	---	---	---	---	---	---	0	--	---	---
chr1	2984202	2987568	2984202	2984514	2987256	2987568	99	---	---	---	---	---	---	0	--	2984203	2987555
chr1	3036909	3042167	3036911	3037337	3041731	3042157	96	3036904	3036908	3042168	3042172	3037385	3037485	-	99	3036926	3042155
chr1	3066236	3085807	3066236	3066665	3085378	3085807	94	---	---	---	---	3084826	3084843	+	77	---	---
chr1	3102561	3114495	3102561	3103121	3113949	3114495	88	---	---	---	---	3103490	3103507	-	72	---	---
chr1	3130204	3142150	3130204	3130525	3141829	3142150	99	---	---	---	---	3141389	3141404	+	81	---	---
chr1	3142661	3157248	3142661	3143050	3156859	3157248	99	---	---	---	---	3156246	3156261	+	81	3142663	3157230
chr1	3161271	3176084	3161271	3162904	3174414	3176072	93	3161265	3161270	3176085	3176090	3174098	3174123	+	80	3161274	3176077
chr1	3207857	3220549	3207862	3208417	3219980	3220535	96	3207852	3207856	3220550	3220554	3219742	3219783	+	73	3207860	3220547
chr1	3235161	3249164	3235161	3236073	3248299	3249164	91	---	---	---	---	3236650	3236685	-	77	3235169	3249158
chr1	3250313	3254216	3250313	3250485	3254044	3254216	86	---	---	---	---	3250621	3250636	-	81	3250316	3254206
chr1	3275787	3280804	3275787	3276922	3279773	3280804	89	---	---	---	---	3277030	3277065	-	100	---	---
chr1	3282742	3285615	3282742	3282960	3285394	3285615	95	---	---	---	---	3285343	3285359	+	70	3282743	3285613
chr1	3305669	3307953	3305669	3305852	3307770	3307953	93	---	---	---	---	---	---	0	--	3305669	3307952
chr1	3327662	3334812	3327662	3328209	3334264	3334812	92	---	---	---	---	3328375	3328441	-	73	---	---
chr1	3361805	3376818	3361805	3362778	3375849	3376818	93	---	---	---	---	3363305	3363318	-	71	3361808	3376816
chr1	3365716	3375128	3365716	3366189	3374654	3375128	92	---	---	---	---	3366541	3366554	-	85	---	---
chr1	3366215	3370837	3366215	3367018	3370066	3370837	91	---	---	---	---	3367065	3367100	-	72	3366215	3370828
chr1	3410522	3413485	3410536	3410999	3413005	3413471	85	3410517	3410521	3413486	3413490	---	---	0	--	3410524	3413478
chr1	3427550	3436066	3427550	3427901	3435715	3436066	95	---	---	---	---	---	---	0	--	---	---
chr1	3467372	3484641	3467381	3467509	3484502	3484629	93	3467367	3467371	3484642	3484646	3468282	3468343	-	74	---	---
chr1	3525155	3527644	3525157	3525593	3527194	3527629	93	3525150	3525154	3527645	3527649	3527167	3527180	+	71	3525156	3527638
chr1	3539330	3558875	3539330	3539616	3558589	3558875	97	---	---	---	---	3540336	3540374	-	71	---	---
chr1	3539743	3556080	3539743	3540136	3555688	3556080	93	---	---	---	---	3540336	3540374	-	71	3539755	3556075
chr1	3540562	3553115	3540562	3541483	3552074	3553115	86	---	---	---	---	3551605	3551625	+	80	---	---
chr1	3542791	3545027	3542791	3542991	3544826	3545027	95	---	---	---	---	---	---	0	--	---	---
chr1	3557789	3571041	3557789	3558295	3570517	3571041	88	---	---	---	---	3558894	3558907	-	85	---	---
chr1	3607194	3624413	3607194	3607826	3623800	3624413	92	---	---	---	---	3608243	3608269	-	70	---	---
chr1	3608141	3623084	3608141	3608367	3622858	3623084	97	---	---	---	---	3609073	3609090	-	77	---	---
chr1	3634868	3645554	3634868	3635555	3644865	3645554	95	---	---	---	---	3635745	3635787	-	76	3634881	3645535
chr1	3672791	3678759	3672791	3673071	3678478	3678759	93	---	---	---	---	3673109	3673174	-	75	3672800	3678753
chr1	3684594	3694832	3684594	3684796	3694630	3694832	97	---	---	---	---	3694185	3694205	+	76	3684594	3694830
chr1	3696392	3698932	3696399	3696808	3698504	3698922	91	3696387	3696391	3698933	3698937	3696877	3696888	-	83	3696401	3698926
chr1	3732461	3741993	3732461	3733005	3741446	3741993	92	---	---	---	---	3733297	3733336	-	72	3732477	3741977
chr1	3790142	3809128	3790142	3790872	3808398	3809128	99	---	---	---	---	3791724	3791748	-	72	3790145	3809126
chr1	3802093	3807021	3802093	3804554	3804563	3807021	97	---	---	---	---	---	---	0	--	---	---
chr1	3813917	3816538	3813917	3814148	3816309	3816538	88	---	---	---	---	---	---	0	--	3813927	3816523
chr1	3819148	3831667	3819148	3819266	3831549	3831667	96	---	---	---	---	3819314	3819334	-	80	3819152	3831665
chr1	3826660	3831550	3826666	3826831	3831384	3831549	98	3826655	3826659	3831551	3831555	3826955	3826977	-	82	3826660	3831547
chr1	3934197	3937506	3934207	3934421	3937288	3937503	92	3934190	3934196	3937507	3937513	3937213	3937239	+	74	3934199	3937488
chr1	3968469	3972427	3968469	3968852	3972043	3972427	85	---	---	---	---	---	---	0	--	3968479	3972418
chr1	4009914	4030133	4009914	4011487	4028588	4030133	93	---	---	---	---	4012308	4012342	-	97	---	---
chr1	4015156	4028258	4015156	4015651	4027763	4028258	95	---	---	---	---	4027335	4027354	+	70	4015159	4028256
chr1	4037091	4053078	4037092	4037424	4052738	4053070	96	4037086	4037090	4053079	4053083	4051972	4051998	+	74	4037099	4053070
chr1	4043746	4051516	4043746	4044074	4051188	4051516	95	---	---	---	---	4044373	4044384	-	75	---	---
chr1	4053082	4057368	4053082	4053496	4056952	4057368	94	---	---	---	---	4053613	4053626	-	78	---	---
chr1	4117825	4124406	4117825	4118200	4124007	4124406	91	---	---	---	---	4118406	4118418	-	76	4117834	4124403
chr1	4169319	4174403	4169319	4169817	4173899	4174403	98	---	---	---	---	---	---	0	--	---	---
chr1	4183709	4190798	4183709	4184296	4190211	4190798	86	---	---	---	---	4189935	4189957	+	73	---	---
chr1	4203306	4223956	4203306	4203760	4223489	4223956	95	---	---	---	---	4222502	4222517	+	75	4203310	4223952
chr1	4208223	4213910	4208229	4208379	4213770	4213909	86	4208218	4208222	4213911	4213915	4213731	4213749	+	78	---	---
chr1	4233450	4251354	4233450	4234237	4250564	4251354	91	---	---	---	---	4235007	4235018	-	91	4233457	4251352
chr1	4246868	4254736	4246868	4247237	4254366	4254736	96	---	---	---	---	4254203	4254226	+	79	4246868	4254734
chr1	4337958	4340711	4337958	4338271	4340398	4340711	99	---	---	---	---	4338327	4338338	-	91	---	---
chr1	4356489	4360823	4356489	4356795	4360513	4360823	85	---	---	---	---	4360327	4360338	+	91	---	---
chr1	4385519	4394631	4385519	4385835	4394315	4394631	94	---	---	---	---	4386016	4386039	-	79	---	---
chr1	4443069	4454820	4443069	4444964	4452847	4454820	85	---	---	---	---	---	---	0	--	---	---
chr1	4455184	4462024	4455184	4456399	4460792	4462024	93	---	---	---	---	4460603	4460622	+	75	4455200	4462022
chr1	4502077	4513690	4502077	4502408	4513364	4513690	90	---	---	---	---	4502632	4502670	-	74	---	---
chr1	4514082	4528570	4514082	4514803	4527849	4528570	96	---	---	---	---	4527219	4527238	+	80	---	---
chr1	4517653	4530421	4517653	4518763	4529311	4530421	98	---	---	---	---	4519150	4519173	-	70	---	---
chr1	4555412	4561727	4555412	4555624	4561516	4561727	89	---	---	---	---	4555792	4555808	-	100	4555419	4561718
chr1	4603090	4609703	4603090	4603818	4608983	4609703	95	---	---	---	---	4604011	4604030	-	70	4603092	4609684
chr1	4614462	4621732	4614462	4615736	4620460	4621732	95	---	---	---	---	4615884	4615914	-	87	4614466	4621729
chr1	4643234	4648400	4643234	4643371	4648263	4648400	99	---	---	---	---	4643586	4643616	-	70	4643250	4648399
chr1	4669953	4672663	4669953	4670177	4672435	4672663	91	---	---	---	---	---	---	0	--	---	---
chr1	4677933	4680603	4677933	4678124	4680410	4680603	85	---	---	---	---	---	---	0	--	---	---
chr1	4684811	4688437	4684811	4685136	4688112	4688437	95	---	---	---	---	4685179	4685222	-	72	---	---
chr1	4711525	4723405	4711525	4712977	4721945	4723405	92	---	---	---	---	4721576	4721619	+	79	4711529	4723403
chr1	4723040	4730835	4723040	4723599	4730280	4730835	92	---	---	---	---	4730043	4730069	+	70	4723052	4730828
chr1	4729870	4732677	4729870	4730180	4732367	4732677	98	---	---	---	---	---	---	0	--	4729873	4732676
chr1	4778455	4788727	4778455	4778942	4788219	4788727	89	---	---	---	---	4779254	4779297	-	79	---	---
chr1	4804000	4819452	4804000	4804268	4819181	4819452	87	---	---	---	---	4818625	4818639	+	73	---	---
chr1	4825828	4841635	4825828	4826355	4841109	4841635	96	---	---	---	---	4826977	4827004	-	71	---	---
chr1	4833517	4837438	4833517	4833706	4837249	4837438	96	---	---	---	---	4833827	4833861	-	74	4833520	4837435
chr1	4855532	4866377	4855532	4856470	4865442	4866377	96	---	---	---	---	4865055	4865076	+	77	4855538	4866372
chr1	4866816	4883407	4866816	4867756	4882477	4883407	94	---	---	---	---	4868168	4868187	-	70	---	---
chr1	4871120	4879737	4871120	4872939	4877923	4879737	97	4871114	4871119	4879738	4879743	4877769	4877790	+	77	4871120	4879734
chr1	4902987	4912233	4902991	4905180	4910262	4912228	88	4902982	4902986	4912234	4912238	4910032	4910045	+	85	4902992	4912232
chr1	4931910	4939211	4931910	4932329	4938792	4939211	99	---	---	---	---	4932632	4932653	-	72	4931928	4939209
chr1	4969913	4984439	4969913	4970259	4984091	4984439	88	---	---	---	---	4983431	4983448	+	77	4969925	4984438
chr1	5028091	5043216	5028091	5028217	5043091	5043216	93	---	---	---	---	5028888	5028948	-	73	5028099	5043200
chr1	5028841	5037606	5028841	5030477	5035964	5037606	95	---	---	---	---	5035862	5035874	+	76	5028845	5037597
chr1	5037710	5047802	5037710	5038130	5047397	5047802	87	---	---	---	---	5046989	5047006	+	83	---	---
chr1	5066217	5083231	5066217	5066403	5083043	5083231	87	---	---	---	---	5066736	5066771	-	75	---	---
chr1	5069387	5080323	5069387	5069505	5080207	5080323	96	---	---	---	---	5070006	5070024	-	78	5069389	5080321
chr1	5086638	5107743	5086638	5087558	5106827	5107743	98	---	---	---	---	5106050	5106086	+	78	5086639	5107734
chr1	5088336	5095453	5088336	5088956	5094844	5095453	90	---	---	---	---	5094550	5094567	+	72	---	---
chr1	5089031	5093698	5089031	5089743	5093042	5093698	90	---	---	---	---	5092877	5092888	+	75	---	---
chr1	5101564	5112312	5101564	5102399	5111474	5112312	96	---	---	---	---	5102827	5102848	-	77	5101579	5112299
chr1	5118437	5126029	5118437	5118931	5125532	5126029	91	---	---	---	---	5125279	5125291	+	76	5118437	5126021
chr1	5193476	5203965	5193476	5194229	5203190	5203965	95	---	---	---	---	5203146	5203162	+	76	5193477	5203950
chr1	5354789	5357538	5354789	5355154	5357173	5357538	94	---	---	---	---	---	---	0	--	5354790	5357532
chr1	5392769	5403690	5392769	5393174	5403285	5403690	99	---	---	---	---	5403024	5403048	+	72	---	---
chr1	5530939	5540819	5530939	5532290	5539414	5540819	92	---	---	---	---	5532585	5532611	-	74	---	---
chr1	5548658	5555903	5548658	5549449	5555123	5555903	93	---	---	---	---	5549537	5549556	-	80	---	---
chr1	5559422	5569673	5559422	5561259	5567838	5569673	92	---	---	---	---	5567520	5567535	+	75	5559423	5569670
chr1	5575702	5594289	5575702	5576433	5593572	5594289	86	---	---	---	---	5593213	5593231	+	73	---	---
chr1	5613868	5627496	5613868	5614345	5627018	5627496	90	---	---	---	---	5626491	5626514	+	75	5613885	5627494
chr1	5711792	5724436	5711792	5716439	5719766	5724436	94	---	---	---	---	5716512	5716537	-	92	---	---
chr1	5712816	5723032	5712816	5715056	5720788	5723032	95	---	---	---	---	5720655	5720683	+	72	---	---
chr1	5784108	5791655	5784108	5784637	5791110	5791655	94	---	---	---	---	5784851	5784881	-	74	---	---
chr1	5801749	5808628	5801760	5803400	5806972	5808623	96	5801744	5801748	5808629	5808633	5803459	5803579	-	82	5801754	5808621
chr1	5813080	5824788	5813080	5813729	5824139	5824788	95	---	---	---	---	5814006	5814027	-	72	---	---
chr1	5845205	5858284	5845205	5845967	5857518	5858284	96	---	---	---	---	5846531	5846545	-	73	---	---
chr1	5853657	5863626	5853657	5853868	5863415	5863626	96	---	---	---	---	---	---	0	--	5853659	5863610
chr1	5856306	5862062	5856306	5856732	5861638	5862062	87	---	---	---	---	5861463	5861530	+	77	---	---
chr1	5905935	5909663	5905935	5906636	5908962	5909663	88	---	---	---	---	5908872	5908888	+	76	5905942	5909658
chr1	5924172	5929978	5924172	5924336	5929814	5929978	98	---	---	---	---	5924577	5924610	-	73	5924173	5929976
chr1	5976680	5984048	5976680	5976949	5983797	5984048	90	---	---	---	---	5983454	5983492	+	76	---	---
chr1	6014591	6026600	6014591	6015149	6026042	6026600	96	---	---	---	---	6015577	6015649	-	84	6014591	6026598
chr1	6027999	6046719	6027999	6028534	6046186	6046719	93	---	---	---	---	6045489	6045505	+	88	---	---
chr1	6028957	6037857	6028957	6029543	6037271	6037857	96	---	---	---	---	6037016	6037034	+	84	6028960	6037853
chr1	6041355	6062873	6041355	6043929	6060361	6062873	89	---	---	---	---	6059625	6059665	+	75	---	---
chr1	6045268	6059201	6045268	6046816	6057660	6059201	91	---	---	---	---	6047297	6047312	-	81	6045268	6059199
chr1	6047144	6055845	6047144	6048987	6054016	6055845	93	---	---	---	---	6049127	6049140	-	78	6047145	6055843
chr1	6068231	6076236	6068231	6069193	6075274	6076236	94	---	---	---	---	6075002	6075026	+	80	6068247	6076235
chr1	6080289	6083517	6080289	6080706	6083097	6083517	93	---	---	---	---	---	---	0	--	---	---
chr1	6080676	6083428	6080676	6081314	6082804	6083428	91	---	---	---	---	---	---	0	--	6080689	6083417
chr1	6110109	6125171	6110109	6111243	6124029	6125171	93	---	---	---	---	6123472	6123487	+	81	6110111	6125164
chr1	6115620	6120846	6115620	6115905	6120561	6120846	98	---	---	---	---	6120442	6120464	+	86	---	---
chr1	6137443	6150147	6137455	6137943	6149644	6150133	96	6137438	6137442	6150148	6150152	6149211	6149240	+	76	6137447	6150142
chr1	6155497	6167293	6155497	6155816	6166974	6167293	92	---	---	---	---	6166505	6166523	+	73	6155497	6167291
chr1	6193770	6197505	6193770	6194153	6197122	6197505	98	---	---	---	---	---	---	0	--	---	---
chr1	6203520	6208398	6203520	6204013	6207905	6208398	97	---	---	---	---	6207749	6207772	+	79	---	---
chr1	6261461	6267522	6261461	6261673	6267310	6267522	98	---	---	---	---	6261937	6261953	-	82	6261462	6267516
chr1	6458961	6466764	6458965	6459219	6466497	6466751	88	6458955	6458960	6466765	6466770	6459494	6459541	-	70	6458972	6466753
chr1	6473662	6488021	6473662	6475958	6485785	6488021	86	---	---	---	---	6476393	6476405	-	84	6473662	6488018
chr1	6589337	6595243	6589337	6589658	6594922	6595243	97	---	---	---	---	6589812	6589826	-	80	6589338	6595241
chr1	6622448	6634915	6622448	6624278	6632960	6634915	89	---	---	---	---	6632554	6632583	+	76	---	---
chr1	6624774	6631716	6624774	6625254	6631236	6631716	94	---	---	---	---	6625522	6625536	-	93	6624789	6631699
chr1	6642752	6649251	6642752	6643111	6648892	6649251	98	---	---	---	---	6643350	6643362	-	76	---	---
chr1	6708512	6716939	6708512	6708664	6716787	6716939	96	---	---	---	---	6716581	6716598	+	77	---	---
chr1	6749692	6760865	6749692	6753164	6757426	6760865	93	---	---	---	---	6753310	6753344	-	74	6749696	6760863
chr1	6789422	6805591	6789428	6789764	6805272	6805586	88	6789417	6789421	6805592	6805596	6804508	6804533	+	76	6789434	6805582
chr1	6805817	6808894	6805817	6806349	6808376	6808894	91	---	---	---	---	6808295	6808313	+	94	---	---
chr1	6833153	6846662	6833153	6834766	6845199	6846662	88	---	---	---	---	6844720	6844780	+	73	6833157	6846655
chr1	6876656	6887440	6876656	6877006	6887090	6887440	95	---	---	---	---	6877393	6877405	-	92	6876666	6887438
chr1	6886053	6895482	6886053	6887051	6894456	6895482	87	---	---	---	---	6887135	6887170	-	75	6886053	6895480
chr1	6886053	6895482	6886053	6887051	6894456	6895482	87	---	---	---	---	6887135	6887170	-	75	6886053	6895480
chr1	6887435	6902511	6887435	6888115	6901831	6902511	94	---	---	---	---	6888570	6888596	-	70	6887447	6902509
chr1	6896064	6900278	6896064	6896249	6900092	6900278	98	---	---	---	---	---	---	0	--	---	---
chr1	6905268	6915974	6905268	6905669	6915573	6915974	99	---	---	---	---	6915198	6915234	+	72	6905268	6915972
chr1	6908101	6915250	6908101	6908418	6914933	6915250	94	---	---	---	---	6908650	6908670	-	76	6908102	6915242
chr1	6912526	6928608	6912526	6912925	6928206	6928608	92	---	---	---	---	6927453	6927465	+	76	6912531	6928595
chr1	6913364	6929034	6913364	6913661	6928724	6929034	88	---	---	---	---	6914262	6914312	-	74	6913368	6929033
chr1	6915573	6936006	6915573	6916184	6935395	6936006	90	---	---	---	---	6934562	6934585	+	70	---	---
chr1	6958762	6965487	6958762	6958934	6965314	6965487	95	---	---	---	---	6965130	6965233	+	71	---	---
chr1	6959019	6965333	6959019	6959247	6965106	6965333	87	---	---	---	---	6964958	6964981	+	79	---	---
chr1	7119953	7123145	7119953	7121026	7122176	7123145	87	---	---	---	---	7121085	7121104	-	75	---	---
chr1	7156102	7174963	7156102	7157358	7173707	7174963	90	---	---	---	---	7158120	7158145	-	84	---	---
chr1	7164341	7171941	7164343	7165444	7170895	7171939	87	7164336	7164340	7171942	7171946	7165456	7165475	-	80	7164357	7171937
chr1	7174961	7180941	7174961	7175641	7180263	7180941	96	---	---	---	---	7175809	7175832	-	70	---	---
chr1	7175023	7180912	7175027	7175598	7180329	7180898	95	7175018	7175022	7180913	7180917	7175691	7175728	-	71	---	---
chr1	7187685	7198148	7187685	7189247	7196570	7198148	95	---	---	---	---	7196339	7196352	+	85	7187685	7198143
chr1	7239078	7248030	7239087	7239850	7247256	7248019	95	7239073	7239077	7248031	7248035	7246952	7246973	+	72	7239085	7248029
chr1	7271616	7278967	7271616	7272102	7278496	7278967	94	---	---	---	---	---	---	0	--	---	---
chr1	7273822	7288975	7273822	7274728	7288070	7288975	96	---	---	---	---	7275258	7275273	-	75	7273837	7288967
chr1	7275825	7289994	7275825	7276570	7289249	7289994	96	---	---	---	---	7288811	7288834	+	70	7275835	7289981
chr1	7290452	7300512	7290452	7290988	7300013	7300512	91	---	---	---	---	---	---	0	--	---	---
chr1	7308803	7313201	7308803	7309008	7312996	7313201	94	---	---	---	---	7309147	7309207	-	73	7308805	7313198
chr1	7337530	7348623	7337530	7337908	7348243	7348623	87	---	---	---	---	7338252	7338275	-	91	---	---
chr1	7337918	7348845	7337918	7338503	7348323	7348845	87	---	---	---	---	7338948	7338994	-	72	---	---
chr1	7383890	7391411	7383890	7384209	7391092	7391411	99	---	---	---	---	7384496	7384528	-	75	7383893	7391402
chr1	7405036	7412114	7405036	7405182	7411968	7412114	95	---	---	---	---	7405318	7405356	-	79	7405037	7412111
chr1	7405192	7411095	7405192	7405837	7410449	7411095	93	---	---	---	---	7410348	7410383	+	72	7405194	7411085
chr1	7417770	7421950	7417773	7418357	7421358	7421943	97	7417763	7417769	7421951	7421957	---	---	0	--	7417771	7421947
chr1	7446252	7450830	7446256	7446626	7450453	7450824	94	7446244	7446251	7450831	7450838	7446730	7446757	-	78	---	---
chr1	7546189	7563027	7546189	7546599	7562636	7563027	90	---	---	---	---	7547255	7547331	-	77	---	---
chr1	7551898	7562636	7551898	7553662	7560865	7562636	96	---	---	---	---	7553960	7553986	-	74	7551898	7562634
chr1	7552733	7561893	7552733	7552920	7561706	7561893	97	---	---	---	---	7553256	7553274	-	89	7552735	7561878
chr1	7565883	7576783	7565883	7566080	7576586	7576783	96	---	---	---	---	7566560	7566589	-	73	---	---
chr1	7590308	7603444	7590308	7593493	7600096	7603444	85	---	---	---	---	7600008	7600024	+	70	---	---
chr1	7604718	7609854	7604718	7605122	7609457	7609854	93	---	---	---	---	7605225	7605269	-	71	7604718	7609846
chr1	7636246	7639614	7636246	7637080	7638762	7639614	91	---	---	---	---	7637120	7637141	-	72	---	---
chr1	7636651	7639359	7636660	7636818	7639199	7639353	93	7636645	7636650	7639360	7639365	7639087	7639117	+	77	7636667	7639355
chr1	7642794	7654599	7642808	7643143	7654256	7654584	92	7642789	7642793	7654600	7654604	7643349	7643374	-	76	7642810	7654592
chr1	7656547	7677788	7656547	7657838	7676545	7677788	90	---	---	---	---	7675609	7675633	+	76	7656565	7677786
chr1	7733973	7750310	7733973	7734368	7749910	7750310	87	---	---	---	---	7749183	7749209	+	74	7733975	7750308
chr1	7742602	7747911	7742602	7742809	7747704	7747911	93	---	---	---	---	7747459	7747479	+	85	---	---
chr1	7743227	7748237	7743227	7743475	7747989	7748237	97	---	---	---	---	7747779	7747804	+	76	---	---
chr1	7743890	7755714	7743890	7744430	7755192	7755714	91	---	---	---	---	7744808	7744969	-	93	7743896	7755703
chr1	7743890	7755714	7743890	7744430	7755192	7755714	91	---	---	---	---	7744808	7744969	-	93	7743896	7755703
chr1	7775920	7787034	7775920	7776171	7786783	7787034	98	---	---	---	---	7776683	7776701	-	73	7775920	7787031
chr1	7778004	7781960	7778010	7778372	7781595	7781956	97	7777999	7778003	7781961	7781965	---	---	0	--	7778013	7781954
chr1	7784564	7787701	7784564	7784929	7787342	7787701	93	---	---	---	---	---	---	0	--	7784564	7787695
chr1	7801676	7818109	7801676	7801984	7817804	7818109	95	---	---	---	---	7802757	7802773	-	70	---	---
chr1	7838024	7840365	7838024	7838186	7840203	7840365	89	---	---	---	---	---	---	0	--	7838029	7840351
chr1	7866125	7871023	7866125	7866547	7870601	7871023	93	---	---	---	---	7866694	7866719	-	80	7866129	7871021
chr1	7877134	7885485	7877134	7877537	7885082	7885485	92	---	---	---	---	7884970	7885024	+	70	7877138	7885482
chr1	8017129	8025913	8017141	8018888	8024156	8025905	94	8017124	8017128	8025914	8025918	8023925	8023938	+	85	8017141	8025910
chr1	8036515	8045226	8036515	8038296	8043444	8045226	91	---	---	---	---	8043374	8043393	+	75	8036518	8045224
chr1	8065553	8067919	8065559	8066255	8067190	8067915	88	8065546	8065552	8067920	8067926	---	---	0	--	---	---
chr1	8180343	8189740	8180343	8180879	8189203	8189740	93	---	---	---	---	8188869	8188882	+	78	---	---
chr1	8181163	8184241	8181163	8182199	8183230	8184241	90	---	---	---	---	---	---	0	--	---	---
chr1	8193262	8199251	8193265	8193650	8198853	8199247	91	8193246	8193261	8199252	8199267	8193779	8193806	-	71	8193277	8199234
chr1	8200761	8211564	8200761	8201327	8211000	8211564	92	---	---	---	---	8201747	8201799	-	71	8200762	8211548
chr1	8201481	8207062	8201481	8201964	8206580	8207062	97	---	---	---	---	8202110	8202194	-	78	---	---
chr1	8222592	8225068	8222602	8222992	8224666	8225056	92	8222585	8222591	8225069	8225075	8223014	8223051	-	81	8222600	8225067
chr1	8229591	8241157	8229591	8232726	8238024	8241157	95	---	---	---	---	8232855	8232885	-	74	8229608	8241140
chr1	8301684	8313617	8301684	8301927	8313373	8313617	95	---	---	---	---	8302487	8302500	-	71	8301684	8313605
chr1	8309108	8314832	8309108	8310325	8313617	8314832	94	---	---	---	---	8310425	8310447	-	82	---	---
chr1	8409356	8416160	8409356	8409529	8415987	8416160	98	---	---	---	---	8415745	8415768	+	70	---	---
chr1	8412561	8420678	8412561	8413106	8420040	8420678	85	---	---	---	---	8413393	8413420	-	85	---	---
chr1	8421055	8423784	8421055	8421348	8423491	8423784	96	---	---	---	---	---	---	0	--	8421056	8423771
chr1	8424649	8433385	8424649	8426364	8431702	8433385	97	---	---	---	---	---	---	0	--	8424657	8433383
chr1	8530288	8537174	8530288	8530500	8536963	8537174	92	---	---	---	---	8530676	8530698	-	78	8530288	8537167
chr1	8551301	8557465	8551301	8551869	8556948	8557465	87	---	---	---	---	8551888	8551914	-	85	---	---
chr1	8560147	8563348	8560147	8560674	8562831	8563348	92	---	---	---	---	---	---	0	--	---	---
chr1	8701310	8709936	8701321	8703139	8708119	8709936	98	8701305	8701309	8709937	8709941	8707966	8707979	+	78	8701315	8709934
chr1	8722445	8731045	8722454	8724267	8729239	8731040	97	8722440	8722444	8731046	8731050	8724406	8724419	-	78	8722448	8731037
chr1	8722454	8730809	8722454	8724036	8729239	8730809	96	---	---	---	---	8724253	8724272	-	70	---	---
chr1	8735991	8741127	8735993	8736313	8740803	8741124	99	8735986	8735990	8741128	8741132	8736494	8736515	-	77	8735993	8741122
chr1	8774083	8780537	8774083	8774302	8780322	8780537	91	---	---	---	---	8774529	8774542	-	100	---	---
chr1	8786885	8794460	8786885	8788606	8792745	8794460	98	---	---	---	---	8792641	8792679	+	71	8786885	8794459
chr1	8807735	8814520	8807735	8808010	8814244	8814520	95	---	---	---	---	8813990	8814016	+	81	8807741	8814516
chr1	8819333	8826802	8819333	8819943	8826190	8826802	96	---	---	---	---	8820107	8820137	-	74	---	---
chr1	8834114	8851624	8834114	8835411	8850329	8851624	94	---	---	---	---	8836058	8836093	-	75	---	---
chr1	8851246	8856195	8851246	8851625	8855815	8856195	98	---	---	---	---	8851797	8851808	-	83	8851256	8856192
chr1	8860387	8876094	8860387	8860707	8875774	8876094	94	---	---	---	---	8861317	8861332	-	81	8860400	8876092
chr1	8872992	8878613	8872992	8873291	8878323	8878613	92	---	---	---	---	8873323	8873343	-	71	8872992	8878612
chr1	8876758	8887734	8876758	8876994	8887495	8887734	88	---	---	---	---	8877496	8877519	-	79	8876760	8887727
chr1	8877358	8888028	8877358	8877579	8887808	8888028	92	---	---	---	---	8887383	8887409	+	70	8877359	8888025
chr1	8906735	8911867	8906739	8909251	8909279	8911852	86	8906730	8906734	8911868	8911872	---	---	0	--	8906740	8911865
chr1	8907846	8910728	8907854	8908146	8910422	8910713	91	8907841	8907845	8910729	8910733	8910308	8910320	+	84	8907863	8910716
chr1	8943733	8962126	8943733	8944844	8961024	8962126	97	---	---	---	---	8960431	8960454	+	70	---	---
chr1	8984568	8987587	8984568	8985365	8986783	8987587	88	---	---	---	---	8985388	8985415	-	71	---	---
chr1	8999221	9016859	8999221	9000267	9015752	9016859	89	---	---	---	---	9015014	9015040	+	74	8999234	9016849
chr1	9028770	9040868	9028770	9028943	9040691	9040868	91	---	---	---	---	9040125	9040137	+	84	9028787	9040860
chr1	9052099	9057491	9052099	9052454	9057136	9057491	98	---	---	---	---	9052630	9052689	-	71	---	---
chr1	9058463	9066323	9058463	9059019	9065767	9066323	99	---	---	---	---	9059300	9059322	-	86	---	---
chr1	9099906	9103976	9099912	9100138	9103726	9103975	86	9099901	9099905	9103977	9103981	9103702	9103715	+	85	9099911	9103973
chr1	9106274	9112567	9106274	9106778	9112063	9112567	97	---	---	---	---	9112037	9112056	+	70	---	---
chr1	9141667	9144027	9141667	9141853	9143841	9144027	98	---	---	---	---	9143741	9143752	+	83	9141670	9144018
chr1	9144705	9151869	9144705	9144880	9151695	9151869	85	---	---	---	---	9151520	9151537	+	72	---	---
chr1	9178044	9196843	9178044	9178479	9196413	9196843	87	---	---	---	---	9195834	9195890	+	98	---	---
chr1	9225766	9228564	9225766	9226032	9228287	9228553	95	9225761	9225765	9228565	9228569	9226055	9226084	-	73	---	---
chr1	9275275	9281236	9275275	9275771	9280704	9281236	89	---	---	---	---	9280508	9280526	+	73	9275284	9281234
chr1	9281751	9286823	9281751	9282093	9286463	9286823	91	---	---	---	---	9282270	9282287	-	72	9281751	9286821
chr1	9307317	9310395	9307317	9308110	9309537	9310383	87	9307312	9307316	9310396	9310400	9308191	9308204	-	92	9307332	9310390
chr1	9320213	9330448	9320213	9320781	9329879	9330448	90	---	---	---	---	9329860	9329874	+	73	9320219	9330443
chr1	9326261	9329885	9326261	9327230	9328927	9329885	91	---	---	---	---	9327268	9327312	-	73	9326270	9329879
chr1	9330816	9336891	9330816	9331664	9336045	9336891	91	---	---	---	---	9335855	9335901	+	74	9330819	9336882
chr1	9353900	9365618	9353902	9354798	9364687	9365608	91	9353894	9353899	9365619	9365624	9364293	9364309	+	70	---	---
chr1	9369335	9377425	9369345	9369661	9377119	9377424	92	9369330	9369334	9377426	9377430	9376943	9376980	+	73	---	---
chr1	9383674	9386073	9383674	9384881	9384881	9386073	89	---	---	---	---	---	---	0	--	---	---
chr1	9396727	9402099	9396733	9398103	9400750	9402098	89	9396722	9396726	9402100	9402104	---	---	0	--	9396731	9402093
chr1	9417168	9426865	9417183	9419025	9425105	9426854	91	9417163	9417167	9426866	9426870	9425013	9425051	+	71	9417168	9426862
chr1	9430799	9437609	9430799	9432356	9436056	9437609	95	---	---	---	---	9432425	9432540	-	81	9430799	9437607
chr1	9444647	9459353	9444656	9445764	9458248	9459347	97	9444642	9444646	9459354	9459358	9457850	9457865	+	75	9444656	9459349
chr1	9460263	9467856	9460276	9460675	9467448	9467847	96	9460256	9460262	9467857	9467863	---	---	0	--	---	---
chr1	9470591	9473956	9470591	9471531	9473015	9473956	97	---	---	---	---	---	---	0	--	9470598	9473948
chr1	9526015	9533603	9526015	9526265	9533353	9533603	99	---	---	---	---	9533160	9533214	+	70	---	---
chr1	9526627	9538820	9526627	9527134	9538329	9538820	92	---	---	---	---	9527247	9527307	-	70	9526641	9538818
chr1	9535336	9542736	9535336	9535916	9542213	9542736	87	---	---	---	---	---	---	0	--	---	---
chr1	9558205	9568899	9558205	9558781	9568321	9568899	97	---	---	---	---	---	---	0	--	---	---
chr1	9695981	9705284	9695981	9696186	9705077	9705284	89	---	---	---	---	9704633	9704646	+	71	---	---
chr1	9725922	9743766	9725923	9726233	9743452	9743761	94	9725917	9725921	9743767	9743771	9742735	9742758	+	91	9725932	9743763
chr1	9729109	9744153	9729109	9729395	9743867	9744153	97	---	---	---	---	9730071	9730087	-	70	9729111	9744145
chr1	9729109	9744153	9729109	9729395	9743867	9744153	97	---	---	---	---	9730071	9730087	-	70	9729111	9744145
chr1	9748058	9751809	9748058	9748770	9751103	9751809	95	---	---	---	---	9751041	9751061	+	100	---	---
chr1	9760692	9764803	9760692	9761692	9763763	9764803	93	---	---	---	---	9763702	9763718	+	76	9760704	9764789
chr1	9780541	9784835	9780541	9780666	9784710	9784835	92	---	---	---	---	---	---	0	--	---	---
chr1	9800316	9812757	9800319	9800527	9812547	9812755	85	9800310	9800315	9812758	9812763	9801094	9801128	-	94	9800316	9812748
chr1	9801378	9811026	9801378	9801503	9810901	9811026	92	---	---	---	---	9801704	9801739	-	75	9801393	9811009
chr1	9806923	9812113	9806923	9807180	9811841	9812113	90	---	---	---	---	9807346	9807359	-	71	---	---
chr1	9824260	9832272	9824260	9824982	9831555	9832272	93	---	---	---	---	9831475	9831505	+	70	---	---
chr1	9871878	9877008	9871889	9872240	9876655	9877006	97	9871872	9871877	9877009	9877014	9872242	9872304	-	71	9871890	9877004
chr1	9889377	9909457	9889377	9889717	9909117	9909457	99	---	---	---	---	9908148	9908186	+	71	---	---
chr1	9895523	9905205	9895523	9895827	9904901	9905205	98	---	---	---	---	9904699	9904713	+	73	9895527	9905197
chr1	9896703	9910231	9896703	9896919	9910016	9910231	96	---	---	---	---	9909515	9909574	+	93	9896708	9910227
chr1	9941712	9945253	9941712	9942010	9944940	9945253	87	---	---	---	---	9942097	9942112	-	81	9941717	9945252
chr1	9962104	9975702	9962104	9963534	9974266	9975702	92	---	---	---	---	9963884	9963903	-	85	---	---
chr1	9967791	9974007	9967791	9968140	9973658	9974007	98	---	---	---	---	9968356	9968368	-	76	---	---
chr1	10006449	10018426	10006449	10006980	10017886	10018426	93	---	---	---	---	10007169	10007205	-	70	10006449	10018420
chr1	10027497	10037806	10027497	10028105	10037198	10037806	89	---	---	---	---	10028542	10028556	-	73	---	---
chr1	10029531	10036781	10029531	10029867	10036445	10036781	94	---	---	---	---	10030041	10030062	-	72	10029531	10036763
chr1	10038865	10046187	10038865	10039000	10046052	10046187	95	---	---	---	---	10039034	10039057	-	70	---	---
chr1	10060644	10081648	10060644	10061374	10080879	10081648	89	---	---	---	---	10061914	10061944	-	74	---	---
chr1	10096540	10099635	10096545	10097648	10098533	10099635	93	10096535	10096539	10099636	10099640	10097697	10097732	-	75	---	---
chr1	10137895	10140132	10137908	10138142	10139908	10140125	89	10137890	10137894	10140133	10140137	---	---	0	--	---	---
chr1	10148960	10154250	10148969	10149265	10153953	10154250	88	10148955	10148959	10154251	10154255	10149429	10149447	-	73	10148963	10154248
chr1	10155845	10175963	10155845	10156823	10174986	10175963	99	---	---	---	---	10157352	10157371	-	80	---	---
chr1	10179315	10182735	10179315	10179563	10182487	10182735	91	---	---	---	---	---	---	0	--	10179315	10182726
chr1	10200305	10221490	10200305	10201523	10220272	10221490	96	---	---	---	---	10202381	10202421	-	70	10200312	10221489
chr1	10266371	10271386	10266371	10266573	10271184	10271386	98	---	---	---	---	10271065	10271084	+	85	10266385	10271384
chr1	10282408	10288110	10282408	10282564	10287954	10288110	97	---	---	---	---	10282672	10282704	-	75	10282411	10288099
chr1	10293148	10300889	10293148	10293509	10300528	10300889	98	---	---	---	---	10300417	10300429	+	76	---	---
chr1	10306625	10314480	10306625	10307277	10313828	10314480	94	---	---	---	---	---	---	0	--	10306626	10314478
chr1	10341786	10344736	10341786	10341977	10344544	10344736	93	---	---	---	---	---	---	0	--	10341804	10344730
chr1	10360232	10367565	10360232	10360862	10366933	10367565	96	---	---	---	---	---	---	0	--	10360241	10367552
chr1	10361803	10370454	10361803	10361914	10370342	10370454	97	---	---	---	---	---	---	0	--	---	---
chr1	10361978	10371452	10361978	10362590	10370839	10371452	96	---	---	---	---	---	---	0	--	---	---
chr1	10377247	10382961	10377247	10377554	10382655	10382961	89	---	---	---	---	10382608	10382623	+	87	10377261	10382955
chr1	10407396	10417674	10407396	10407513	10417557	10417674	95	---	---	---	---	10407843	10407859	-	76	10407403	10417666
chr1	10472623	10482576	10472623	10472924	10482274	10482576	95	---	---	---	---	10472941	10472967	-	70	10472636	10482563
chr1	10478200	10488760	10478200	10478534	10488426	10488760	96	---	---	---	---	10487999	10488025	+	70	---	---
chr1	10485528	10496715	10485528	10485876	10496367	10496715	96	---	---	---	---	10495919	10495937	+	84	10485543	10496706
chr1	10487947	10499203	10487947	10488760	10498390	10499203	97	---	---	---	---	10497941	10497959	+	89	---	---
chr1	10491232	10497815	10491232	10491763	10497284	10497815	97	---	---	---	---	10492009	10492039	-	74	10491232	10497797
chr1	10553483	10563926	10553483	10553691	10563718	10563926	95	---	---	---	---	10563544	10563579	+	75	---	---
chr1	10558483	10566973	10558483	10558879	10566559	10566973	86	---	---	---	---	10559183	10559204	-	86	---	---
chr1	10563014	10566112	10563014	10563695	10565430	10566112	97	---	---	---	---	---	---	0	--	10563023	10566110
chr1	10585389	10594731	10585389	10585683	10594437	10594731	95	---	---	---	---	10586056	10586073	-	77	10585406	10594727
chr1	10604519	10622807	10604519	10605253	10622075	10622807	87	---	---	---	---	10605439	10605451	-	92	10604524	10622788
chr1	10692882	10707835	10692882	10693221	10707495	10707835	95	---	---	---	---	10706907	10706932	+	76	---	---
chr1	10697216	10707345	10697216	10697605	10706956	10707345	97	---	---	---	---	10706907	10706932	+	76	---	---
chr1	10699420	10705819	10699420	10700820	10704607	10705819	85	---	---	---	---	---	---	0	--	---	---
chr1	10715387	10733159	10715387	10715774	10732772	10733159	98	---	---	---	---	10716589	10716606	-	72	---	---
chr1	10716464	10729964	10716464	10716778	10729650	10729964	98	---	---	---	---	10729050	10729075	+	84	---	---
chr1	10795902	10807013	10795902	10796052	10806863	10807013	97	---	---	---	---	10806328	10806343	+	81	10795902	10807007
chr1	10820588	10823202	10820588	10821103	10822694	10823202	88	---	---	---	---	---	---	0	--	---	---
chr1	10823438	10830988	10823439	10824103	10830324	10830980	93	10823433	10823437	10830989	10830993	10824268	10824287	-	80	---	---
chr1	10838831	10841484	10838831	10839284	10841025	10841484	87	---	---	---	---	10840980	10841008	+	86	10838831	10841465
chr1	10921403	10928780	10921403	10922386	10927801	10928780	93	---	---	---	---	10922479	10922502	-	91	---	---
chr1	10921449	10928667	10921449	10922273	10927846	10928667	93	---	---	---	---	10922479	10922502	-	91	---	---
chr1	10923137	10935567	10923137	10928764	10929950	10935567	95	---	---	---	---	---	---	0	--	---	---
chr1	10923780	10933454	10923780	10926646	10930590	10933454	95	---	---	---	---	10926735	10926758	-	75	---	---
chr1	10938950	10941986	10938950	10939434	10941503	10941986	96	---	---	---	---	---	---	0	--	---	---
chr1	10952932	10960435	10952945	10953120	10960253	10960428	95	10952927	10952931	10960436	10960440	10953336	10953348	-	76	10952942	10960429
chr1	10993320	11000592	10993320	10993552	11000360	11000592	96	---	---	---	---	11000042	11000056	+	86	10993320	11000591
chr1	11012618	11030452	11012618	11016251	11026778	11030452	90	---	---	---	---	11026351	11026367	+	70	11012621	11030443
chr1	11013048	11018649	11013055	11013440	11018254	11018637	94	11013043	11013047	11018650	11018654	11018021	11018058	+	71	11013053	11018647
chr1	11013195	11030462	11013200	11016251	11027359	11030452	90	11013190	11013194	11030463	11030467	11026876	11026899	+	70	11013207	11030459
chr1	11025911	11046439	11025911	11026057	11046293	11046439	87	---	---	---	---	11045292	11045318	+	74	11025927	11046436
chr1	11026043	11034160	11026057	11027556	11032656	11034150	95	11026037	11026042	11034161	11034166	11032458	11032471	+	78	---	---
chr1	11034339	11046645	11034339	11034528	11046454	11046645	90	---	---	---	---	11035061	11035115	-	74	---	---
chr1	11034528	11044937	11034528	11035733	11043727	11044937	95	---	---	---	---	11043351	11043370	+	75	11034528	11044930
chr1	11091595	11099825	11091595	11091885	11099533	11099825	95	---	---	---	---	11092177	11092193	-	70	11091597	11099815
chr1	11091882	11113550	11091885	11092242	11113187	11113544	97	11091877	11091881	11113551	11113555	11112175	11112229	+	70	11091889	11113539
chr1	11092866	11114232	11092866	11093553	11113544	11114232	97	---	---	---	---	11094330	11094355	-	73	---	---
chr1	11097758	11104070	11097758	11098174	11103654	11104070	90	---	---	---	---	11103425	11103507	+	72	---	---
chr1	11112135	11130236	11112135	11112556	11129815	11130236	99	---	---	---	---	11128952	11128966	+	73	11112141	11130233
chr1	11172782	11180819	11172782	11174057	11179555	11180819	93	---	---	---	---	11174264	11174276	-	76	11172785	11180817
chr1	11215347	11227571	11215347	11215952	11226955	11227571	93	---	---	---	---	11226737	11226767	+	77	---	---
chr1	11254460	11271092	11254471	11254672	11270888	11271089	98	11254453	11254459	11271093	11271099	11255469	11255481	-	76	11254461	11271089
chr1	11256863	11268094	11256863	11256990	11267967	11268094	96	---	---	---	---	11267460	11267491	+	75	11256869	11268089
chr1	11283047	11298607	11283047	11283529	11298125	11298607	99	---	---	---	---	11297452	11297478	+	74	11283063	11298606
chr1	11314306	11327974	11314310	11314585	11327685	11327959	98	11314301	11314305	11327975	11327979	11327088	11327106	+	73	11314307	11327962
chr1	11321628	11326635	11321628	11322075	11326209	11326635	93	---	---	---	---	---	---	0	--	11321634	11326634
chr1	11332676	11348973	11332676	11332790	11348858	11348972	99	11332671	11332675	11348974	11348978	11333033	11333071	-	76	11332685	11348970
chr1	11336909	11344847	11336909	11337504	11344264	11344847	92	---	---	---	---	11337771	11337787	-	76	---	---
chr1	11440540	11459007	11440540	11440788	11458761	11459007	88	---	---	---	---	11441546	11441578	-	72	---	---
chr1	11442888	11452244	11442888	11443747	11451305	11452244	88	---	---	---	---	11443991	11444029	-	76	---	---
chr1	11488674	11491758	11488674	11488947	11491483	11491758	86	---	---	---	---	11491369	11491397	+	75	11488675	11491746
chr1	11534112	11543511	11534112	11534650	11542980	11543511	94	---	---	---	---	11534653	11534679	-	81	11534118	11543507
chr1	11563121	11578136	11563121	11564809	11576434	11578136	94	---	---	---	---	11575852	11575866	+	73	11563121	11578135
chr1	11588167	11606418	11588167	11590513	11604072	11606418	95	---	---	---	---	11603681	11603709	+	75	11588181	11606410
chr1	11628113	11637341	11628113	11628672	11636782	11637341	91	---	---	---	---	11628843	11628874	-	75	11628128	11637326
chr1	11732906	11744179	11732906	11733247	11743838	11744179	94	---	---	---	---	11743436	11743456	+	71	---	---
chr1	11733641	11740266	11733641	11734300	11739625	11740266	89	---	---	---	---	11734480	11734506	-	74	---	---
chr1	11734878	11743091	11734878	11735079	11742890	11743091	98	---	---	---	---	11735288	11735301	-	78	---	---
chr1	11759456	11768127	11759456	11759629	11767954	11768127	98	---	---	---	---	11767667	11767682	+	75	---	---
chr1	11802898	11806496	11802898	11803500	11805895	11806496	95	---	---	---	---	11805779	11805818	+	75	---	---
chr1	11803553	11807646	11803553	11804131	11807069	11807646	95	---	---	---	---	11804244	11804277	-	82	11803554	11807636
chr1	11844207	11847210	11844217	11844585	11846838	11847205	89	11844202	11844206	11847211	11847215	---	---	0	--	11844221	11847201
chr1	11856024	11865197	11856024	11856183	11865038	11865197	96	---	---	---	---	11856583	11856606	-	75	---	---
chr1	11872780	11890000	11872791	11873094	11889694	11889996	96	11872775	11872779	11890001	11890005	11888868	11888924	+	77	---	---
chr1	11874050	11890354	11874050	11874206	11890182	11890354	90	---	---	---	---	11889422	11889465	+	79	---	---
chr1	11875047	11891121	11875047	11875237	11890931	11891121	97	---	---	---	---	11890536	11890576	+	73	---	---
chr1	11878725	11881090	11878725	11879135	11880681	11881090	94	---	---	---	---	---	---	0	--	---	---
chr1	11895657	11912842	11895662	11896109	11912387	11912832	94	11895651	11895656	11912843	11912848	11896596	11896632	-	89	---	---
chr1	11908386	11927870	11908386	11909227	11927099	11927870	91	---	---	---	---	11926343	11926359	+	70	---	---
chr1	11915540	11921339	11915540	11915759	11921119	11921339	91	---	---	---	---	11920992	11921061	+	71	---	---
chr1	11926230	11933814	11926230	11926908	11933125	11933814	97	---	---	---	---	11927032	11927088	-	77	---	---
chr1	11937951	11945541	11937951	11938428	11945068	11945541	94	---	---	---	---	11938448	11938483	-	77	11937960	11945539
chr1	11968911	11990262	11968911	11969175	11989985	11990262	89	---	---	---	---	11988944	11988961	+	72	---	---
chr1	12001409	12007707	12001421	12001701	12007422	12007702	97	12001402	12001408	12007708	12007714	12007319	12007357	+	71	12001410	12007703
chr1	12027261	12044963	12027261	12027746	12044478	12044963	95	---	---	---	---	12028332	12028372	-	82	---	---
chr1	12071003	12076866	12071003	12072218	12075642	12076866	87	---	---	---	---	12075583	12075600	+	83	---	---
chr1	12071270	12076351	12071281	12071715	12075920	12076351	88	12071265	12071269	12076352	12076356	12075755	12075767	+	76	12071281	12076339
chr1	12165896	12170252	12165896	12166811	12169295	12170252	91	---	---	---	---	12169170	12169189	+	75	---	---
chr1	12177855	12186594	12177855	12178206	12186224	12186594	90	---	---	---	---	12186095	12186131	+	75	12177867	12186592
chr1	12233455	12239954	12233455	12233791	12239621	12239954	98	---	---	---	---	12239467	12239480	+	78	---	---
chr1	12245378	12249971	12245378	12245814	12249530	12249971	92	---	---	---	---	12249441	12249462	+	72	12245378	12249968
chr1	12251335	12270542	12251335	12251448	12270428	12270542	87	---	---	---	---	12252384	12252397	-	92	12251341	12270540
chr1	12344733	12353592	12344733	12346356	12352104	12353592	85	---	---	---	---	12351864	12351887	+	79	---	---
chr1	12353730	12365108	12353730	12357556	12361284	12365108	94	---	---	---	---	12361216	12361230	+	73	---	---
chr1	12384241	12389101	12384241	12384524	12388818	12389101	94	---	---	---	---	12384671	12384707	-	78	---	---
chr1	12398312	12417460	12398312	12399912	12415852	12417460	85	---	---	---	---	12415070	12415109	+	72	12398312	12417450
chr1	12400200	12410305	12400200	12400440	12410067	12410305	86	---	---	---	---	12400733	12400757	-	72	12400200	12410290
chr1	12528834	12531675	12528834	12529150	12531356	12531675	87	---	---	---	---	---	---	0	--	---	---
chr1	12538750	12544753	12538750	12539146	12544350	12544747	87	12538745	12538749	12544754	12544758	---	---	0	--	---	---
chr1	12605414	12617045	12605414	12605663	12616796	12617045	99	---	---	---	---	12616378	12616404	+	77	12605431	12617043
chr1	12617027	12621462	12617027	12617773	12620721	12621462	88	---	---	---	---	12617851	12617877	-	74	---	---
chr1	12622673	12625427	12622673	12622812	12625288	12625427	97	---	---	---	---	12625202	12625215	+	92	12622675	12625425
chr1	12644176	12652110	12644176	12644389	12651890	12652110	92	---	---	---	---	12644392	12644419	-	75	---	---
chr1	12672029	12684227	12672029	12674235	12681995	12684227	92	---	---	---	---	12681659	12681678	+	85	12672039	12684212
chr1	12674690	12680479	12674690	12675163	12680005	12680479	95	---	---	---	---	12675324	12675345	-	72	---	---
chr1	12682854	12687539	12682854	12683288	12687105	12687539	97	---	---	---	---	12683439	12683478	-	97	---	---
chr1	12714426	12730627	12714426	12714918	12730135	12730627	93	---	---	---	---	12729374	12729399	+	76	---	---
chr1	12732930	12745461	12732930	12733084	12745307	12745461	99	---	---	---	---	12744781	12744797	+	82	---	---
chr1	12752404	12757661	12752404	12754747	12755319	12757661	98	---	---	---	---	12755254	12755266	+	84	12752417	12757658
chr1	12796985	12808778	12796985	12798041	12807732	12808778	92	---	---	---	---	12798455	12798478	-	70	12796989	12808774
chr1	12808878	12815517	12808878	12810243	12814150	12815517	95	---	---	---	---	12810307	12810438	-	80	12808880	12815515
chr1	12817586	12831171	12817587	12818199	12830551	12831162	94	12817581	12817585	12831172	12831176	12829970	12829984	+	80	---	---
chr1	12860416	12869171	12860416	12864421	12865160	12869171	96	---	---	---	---	12865096	12865108	+	76	12860416	12869168
chr1	12861455	12868201	12861466	12863442	12866217	12868192	97	12861450	12861454	12868202	12868206	12863446	12863469	-	70	---	---
chr1	12881457	12897448	12881457	12881999	12896908	12897448	98	---	---	---	---	12896595	12896608	+	92	---	---
chr1	12919590	12931345	12919590	12919740	12931194	12931345	92	---	---	---	---	12920293	12920313	-	71	---	---
chr1	12954541	12961495	12954541	12955067	12960968	12961495	88	---	---	---	---	12960923	12960943	+	80	12954549	12961486
chr1	12969013	12974468	12969013	12969399	12974104	12974468	85	---	---	---	---	12973910	12973924	+	73	12969017	12974459
chr1	12981004	12986116	12981004	12981336	12985784	12986116	97	---	---	---	---	12985587	12985608	+	77	12981010	12986109
chr1	13017704	13028506	13017704	13021009	13025310	13028506	93	---	---	---	---	13021051	13021065	-	73	---	---
chr1	13031250	13037752	13031250	13031981	13037021	13037752	97	---	---	---	---	13036960	13036985	+	84	---	---
chr1	13065763	13077230	13065763	13065945	13077047	13077230	92	---	---	---	---	13066431	13066488	-	84	13065768	13077221
chr1	13066266	13080590	13066266	13067023	13079824	13080590	91	---	---	---	---	13067300	13067337	-	71	13066269	13080586
chr1	13068461	13081858	13068461	13069172	13081150	13081858	93	---	---	---	---	13069631	13069652	-	81	---	---
chr1	13099740	13107117	13099740	13102370	13104486	13107117	96	---	---	---	---	---	---	0	--	---	---
chr1	13131704	13140242	13131704	13131918	13140028	13140242	93	---	---	---	---	13132150	13132168	-	73	---	---
chr1	13193990	13208742	13193990	13194494	13208219	13208734	89	13193985	13193989	13208743	13208747	13194796	13194912	-	76	---	---
chr1	13241916	13256727	13241916	13242486	13256144	13256727	89	---	---	---	---	13255517	13255539	+	78	---	---
chr1	13300042	13305725	13300042	13300473	13305294	13305725	86	---	---	---	---	13300492	13300505	-	71	13300050	13305721
chr1	13310617	13316035	13310621	13310840	13315808	13316027	95	13310612	13310616	13316036	13316040	13315721	13315751	+	70	13310619	13316034
chr1	13329287	13333928	13329301	13329464	13333750	13333913	98	13329282	13329286	13333929	13333933	13333685	13333734	+	72	---	---
chr1	13336684	13343714	13336688	13337158	13343232	13343700	97	13336679	13336683	13343715	13343719	13342928	13342953	+	84	13336689	13343704
chr1	13347463	13356662	13347463	13348736	13355366	13356662	95	---	---	---	---	13355034	13355059	+	73	13347469	13356656
chr1	13376125	13383365	13376125	13376317	13383173	13383365	96	---	---	---	---	13383027	13383039	+	92	13376130	13383363
chr1	13390205	13394972	13390212	13390504	13394672	13394960	93	13390200	13390204	13394973	13394977	13394545	13394606	+	70	13390213	13394963
chr1	13396016	13401793	13396016	13396265	13401544	13401793	98	---	---	---	---	13401481	13401508	+	71	---	---
chr1	13411456	13430050	13411456	13412742	13428757	13430050	98	---	---	---	---	13413499	13413516	-	77	---	---
chr1	13428758	13439147	13428758	13428978	13438930	13439147	94	---	---	---	---	13429169	13429215	-	70	13428764	13439144
chr1	13507579	13512921	13507589	13507952	13512532	13512911	91	13507574	13507578	13512922	13512926	13508108	13508126	-	89	13507581	13512915
chr1	13525599	13539641	13525599	13527141	13538090	13539641	91	---	---	---	---	13527609	13527623	-	100	---	---
chr1	13530309	13537785	13530309	13531344	13536754	13537785	95	---	---	---	---	13536548	13536659	+	84	13530309	13537770
chr1	13620216	13626764	13620216	13620458	13626521	13626764	91	---	---	---	---	13626217	13626376	+	81	13620217	13626762
chr1	13642873	13657232	13642873	13643958	13656152	13657232	94	---	---	---	---	13644431	13644457	-	88	13642873	13657230
chr1	13684052	13687056	13684052	13684339	13686765	13687056	92	---	---	---	---	13684409	13684423	-	73	---	---
chr1	13747457	13756356	13747457	13749254	13754561	13756356	94	---	---	---	---	13749480	13749492	-	84	---	---
chr1	13796461	13803416	13796469	13798087	13801784	13803404	94	13796453	13796460	13803417	13803424	13798151	13798272	-	81	13796461	13803402
chr1	13991999	14004401	13991999	13992544	14003849	14004401	89	---	---	---	---	13992961	13992991	-	74	13992001	14004390
chr1	13995503	14002270	13995503	13995873	14001900	14002270	96	---	---	---	---	14001739	14001762	+	79	13995503	14002268
chr1	14065458	14070583	14065458	14065836	14070226	14070583	88	---	---	---	---	---	---	0	--	14065462	14070580
chr1	14075069	14081873	14075069	14075316	14081625	14081873	96	---	---	---	---	14075555	14075581	-	92	14075085	14081872
chr1	14086914	14100230	14086914	14087282	14099862	14100230	94	---	---	---	---	14087649	14087669	-	76	14086914	14100227
chr1	14210199	14215496	14210199	14210534	14215167	14215496	94	---	---	---	---	14215116	14215131	+	75	14210199	14215493
chr1	14225502	14234490	14225502	14226157	14233836	14234490	97	---	---	---	---	---	---	0	--	14225520	14234488
chr1	14230552	14240199	14230552	14231320	14239431	14240199	98	---	---	---	---	14231608	14231620	-	76	---	---
chr1	14251032	14258282	14251032	14252591	14256723	14258282	99	---	---	---	---	---	---	0	--	---	---
chr1	14288321	14297719	14288321	14290272	14295569	14297719	87	---	---	---	---	14290409	14290422	-	78	14288325	14297717
chr1	14311908	14323632	14311908	14313654	14321937	14323632	88	---	---	---	---	14314045	14314069	-	84	---	---
chr1	14352902	14356416	14352902	14353040	14356278	14356416	93	---	---	---	---	14353048	14353067	-	70	14352908	14356413
chr1	14387441	14398007	14387441	14389347	14395952	14398007	88	---	---	---	---	14389637	14389662	-	73	14387448	14397999
chr1	14397189	14417578	14397189	14398089	14416683	14417578	89	---	---	---	---	14416158	14416181	+	75	---	---
chr1	14398506	14416122	14398506	14399493	14415168	14416122	92	---	---	---	---	14414387	14414406	+	90	14398510	14416121
chr1	14484877	14492885	14484877	14485105	14492657	14492885	96	---	---	---	---	14485461	14485483	-	73	14484877	14492883
chr1	14569959	14579201	14569959	14570256	14578904	14579201	97	---	---	---	---	14570571	14570584	-	78	---	---
chr1	14583390	14587669	14583390	14584248	14586793	14587669	90	---	---	---	---	14584297	14584318	-	77	14583390	14587666
chr1	14606601	14628045	14606601	14607608	14627071	14628045	92	---	---	---	---	14626336	14626371	+	75	14606614	14628028
chr1	14619427	14625886	14619427	14619724	14625588	14625886	94	---	---	---	---	14619812	14619831	-	80	14619431	14625884
chr1	14644966	14653936	14644966	14645423	14653478	14653936	90	---	---	---	---	14653146	14653317	+	97	---	---
chr1	14665199	14679689	14665199	14665379	14679509	14679689	97	---	---	---	---	14678996	14679016	+	80	14665203	14679683
chr1	14666112	14675434	14666112	14670349	14671393	14675434	87	---	---	---	---	---	---	0	--	---	---
chr1	14690951	14697423	14690951	14692306	14696094	14697423	92	---	---	---	---	14695904	14695993	+	92	---	---
chr1	14704313	14712580	14704313	14705944	14710759	14712580	85	---	---	---	---	14706110	14706156	-	85	---	---
chr1	14738685	14743809	14738685	14739004	14743490	14743808	96	14738680	14738684	14743810	14743814	14739187	14739208	-	77	14738685	14743793
chr1	14769876	14790836	14769876	14770212	14790499	14790836	97	---	---	---	---	14771148	14771170	-	78	14769882	14790817
chr1	14835863	14847360	14835863	14840591	14842638	14847360	95	---	---	---	---	14842598	14842617	+	70	---	---
chr1	14837472	14846276	14837472	14839507	14844256	14846276	97	---	---	---	---	---	---	0	--	14837481	14846265
chr1	14861508	14871684	14861508	14862719	14870460	14871684	93	---	---	---	---	14870111	14870123	+	92	14861509	14871670
chr1	14861962	14871262	14861962	14862300	14870914	14871252	96	14861957	14861961	14871263	14871267	14870489	14870508	+	95	14861964	14871245
chr1	14877186	14886024	14877186	14877969	14885239	14886024	95	---	---	---	---	14878312	14878332	-	71	14877201	14886012
chr1	14878112	14880779	14878112	14878592	14880299	14880779	93	---	---	---	---	14878667	14878683	-	82	14878126	14880777
chr1	14903915	14908742	14903915	14905690	14906784	14908742	90	---	---	---	---	---	---	0	--	---	---
chr1	14913727	14917897	14913727	14914427	14917197	14917897	99	---	---	---	---	14917144	14917157	+	78	---	---
chr1	14930885	14934031	14930885	14931277	14933639	14934031	99	---	---	---	---	14931291	14931304	-	71	---	---
chr1	14935977	14942843	14935977	14936402	14942418	14942843	99	---	---	---	---	---	---	0	--	---	---
chr1	15042028	15049753	15042028	15042789	15048993	15049753	96	---	---	---	---	15043079	15043100	-	72	15042028	15049735
chr1	15148342	15166410	15148342	15148746	15166006	15166410	95	---	---	---	---	15165397	15165413	+	76	15148344	15166399
chr1	15149095	15161630	15149095	15150650	15160074	15161630	93	---	---	---	---	15151083	15151103	-	71	15149095	15161628
chr1	15166382	15176868	15166382	15166892	15176360	15176868	85	---	---	---	---	15167312	15167328	-	82	---	---
chr1	15172961	15180011	15172961	15173081	15179887	15180011	96	---	---	---	---	15179751	15179797	+	72	---	---
chr1	15192118	15198014	15192118	15192708	15197405	15198014	96	---	---	---	---	15197320	15197403	+	96	---	---
chr1	15193091	15197147	15193091	15193451	15196801	15197147	91	---	---	---	---	---	---	0	--	---	---
chr1	15211848	15215495	15211848	15212209	15215133	15215495	94	---	---	---	---	15212220	15212248	-	72	15211856	15215481
chr1	15217324	15228049	15217324	15218144	15227230	15228049	94	---	---	---	---	15218539	15218556	-	77	15217334	15228047
chr1	15240914	15247604	15240914	15241176	15247342	15247604	99	---	---	---	---	15241298	15241312	-	73	---	---
chr1	15279006	15291914	15279006	15279156	15291764	15291914	97	---	---	---	---	15279699	15279723	-	76	15279010	15291912
chr1	15297591	15302686	15297591	15297927	15302350	15302686	97	---	---	---	---	15302146	15302167	+	77	15297591	15302683
chr1	15369854	15377883	15369854	15370298	15377427	15377883	92	---	---	---	---	15377236	15377265	+	73	15369854	15377881
chr1	15382118	15391974	15382118	15383648	15390445	15391974	94	---	---	---	---	15390119	15390149	+	77	15382118	15391968
chr1	15399529	15407540	15399529	15401085	15405987	15407540	94	---	---	---	---	15401153	15401279	-	81	15399529	15407537
chr1	15522548	15541727	15522548	15522797	15541459	15541727	92	---	---	---	---	15540846	15540869	+	79	---	---
chr1	15523056	15525638	15523056	15523235	15525456	15525638	96	---	---	---	---	---	---	0	--	---	---
chr1	15531986	15541199	15531986	15532588	15540660	15541199	89	---	---	---	---	15532898	15532913	-	81	---	---
chr1	15538845	15552289	15538857	15539896	15551250	15552288	90	15538840	15538844	15552290	15552294	15550877	15550892	+	75	15538847	15552286
chr1	15591583	15598175	15591583	15592195	15597521	15598175	90	---	---	---	---	15597401	15597442	+	73	15591585	15598161
chr1	15648049	15660380	15648049	15648430	15659982	15660380	94	---	---	---	---	---	---	0	--	---	---
chr1	15652560	15657693	15652560	15653193	15657070	15657693	86	---	---	---	---	---	---	0	--	---	---
chr1	15658196	15674744	15658196	15658429	15674511	15674744	99	---	---	---	---	15673734	15673782	+	81	---	---
chr1	15660380	15669493	15660380	15660881	15668992	15669493	96	---	---	---	---	15661069	15661093	-	72	15660383	15669481
chr1	15660996	15663933	15660996	15661197	15663745	15663933	91	---	---	---	---	15663617	15663628	+	83	---	---
chr1	15707229	15714557	15707229	15707361	15714425	15714557	93	---	---	---	---	15714226	15714264	+	71	15707240	15714542
chr1	15724723	15742452	15724723	15724866	15742307	15742452	97	---	---	---	---	15741437	15741498	+	74	15724723	15742451
chr1	15740282	15759865	15740282	15740608	15759558	15759865	85	---	---	---	---	15758721	15758740	+	75	---	---
chr1	15740661	15761476	15740664	15741890	15760242	15761467	88	15740656	15740660	15761477	15761481	15742551	15742581	-	93	15740678	15761472
chr1	15754137	15761844	15754137	15754244	15761736	15761844	89	---	---	---	---	15761542	15761555	+	78	---	---
chr1	15754742	15761398	15754742	15754980	15761160	15761398	91	---	---	---	---	15761014	15761035	+	90	---	---
chr1	15757535	15767739	15757535	15757939	15767338	15767739	90	---	---	---	---	15758309	15758353	-	73	15757538	15767733
chr1	15799676	15808307	15799676	15800112	15807870	15808307	94	---	---	---	---	15800471	15800497	-	74	15799676	15808295
chr1	15825950	15836860	15825950	15826379	15836432	15836860	88	---	---	---	---	15826446	15826472	-	74	15825950	15836851
chr1	15869863	15876367	15869863	15873082	15873150	15876367	95	---	---	---	---	---	---	0	--	---	---
chr1	15878295	15885849	15878295	15879474	15884670	15885849	98	---	---	---	---	15879651	15879675	-	84	---	---
chr1	15887015	15890431	15887015	15887447	15890002	15890431	96	---	---	---	---	15887459	15887482	-	75	---	---
chr1	15888241	15890964	15888241	15888773	15890430	15890964	97	---	---	---	---	---	---	0	--	---	---
chr1	15897303	15906547	15897303	15897759	15906111	15906547	91	---	---	---	---	15898083	15898104	-	72	---	---
chr1	15929830	15937547	15929830	15929967	15937411	15937547	92	---	---	---	---	15930318	15930340	-	86	15929830	15937546
chr1	15945820	15951218	15945820	15946014	15951024	15951218	93	---	---	---	---	15950850	15950872	+	78	---	---
chr1	15951335	15956202	15951335	15951500	15956037	15956202	96	---	---	---	---	15951624	15951646	-	82	15951335	15956200
chr1	15956739	15961493	15956739	15957149	15961083	15961493	96	---	---	---	---	---	---	0	--	---	---
chr1	15999014	16011113	15999014	15999482	16010645	16011113	97	---	---	---	---	15999834	15999878	-	73	---	---
chr1	15999785	16011203	15999785	15999894	16011094	16011203	99	---	---	---	---	16010897	16010922	+	73	15999785	16011194
chr1	16000824	16012085	16000824	16001307	16011603	16012085	97	---	---	---	---	16011457	16011473	+	70	16000842	16012076
chr1	16030355	16037179	16030355	16030899	16036657	16037179	85	---	---	---	---	16031112	16031134	-	73	16030371	16037177
chr1	16093973	16107698	16093973	16094237	16107432	16107698	91	---	---	---	---	16094623	16094635	-	84	---	---
chr1	16105019	16125457	16105019	16105324	16125152	16125457	99	---	---	---	---	16124232	16124253	+	77	16105033	16125453
chr1	16165161	16178129	16165161	16165674	16177658	16178129	87	---	---	---	---	16166205	16166235	-	77	16165161	16178124
chr1	16180644	16188756	16180644	16181026	16188376	16188756	85	---	---	---	---	16188176	16188220	+	75	---	---
chr1	16181026	16187791	16181026	16182569	16186249	16187791	94	---	---	---	---	16186066	16186181	+	81	16181026	16187789
chr1	16191139	16195405	16191139	16191296	16195252	16195405	89	---	---	---	---	16191409	16191454	-	76	16191141	16195400
chr1	16208652	16216406	16208659	16209887	16215175	16216406	97	16208645	16208651	16216407	16216413	16209951	16209989	-	71	16208659	16216403
chr1	16242096	16256475	16242096	16243546	16255020	16256475	95	---	---	---	---	16254801	16254826	+	76	16242101	16256472
chr1	16247271	16253991	16247271	16247784	16253466	16253991	93	---	---	---	---	16253439	16253464	+	76	16247284	16253989
chr1	16299882	16309035	16299882	16300803	16308093	16309035	89	---	---	---	---	16301090	16301119	-	76	16299896	16309033
chr1	16323139	16334398	16323139	16327042	16330524	16334398	87	---	---	---	---	16330385	16330437	+	71	---	---
chr1	16350182	16362208	16350182	16350739	16361653	16362208	96	16350177	16350181	16362209	16362213	16350932	16350969	-	71	16350183	16362205
chr1	16479433	16483688	16479433	16481563	16481563	16483688	94	---	---	---	---	---	---	0	--	---	---
chr1	16501809	16509926	16501809	16502170	16509565	16509926	95	---	---	---	---	16502442	16502454	-	84	16501816	16509918
chr1	16517907	16525917	16517907	16518307	16525517	16525917	86	---	---	---	---	16518608	16518621	-	71	16517910	16525915
chr1	16540421	16547827	16540421	16540967	16547265	16547827	90	---	---	---	---	16540969	16540986	-	88	---	---
chr1	16572640	16580192	16572640	16573848	16578983	16580192	96	---	---	---	---	16573919	16573931	-	84	---	---
chr1	16586382	16596654	16586382	16587909	16595127	16596654	94	---	---	---	---	16588206	16588235	-	76	16586382	16596651
chr1	16603260	16610569	16603267	16603801	16610014	16610565	90	16603255	16603259	16610570	16610574	16609861	16609875	+	80	---	---
chr1	16605240	16609314	16605240	16605566	16608988	16609314	95	---	---	---	---	16608927	16608939	+	84	16605256	16609309
chr1	16663696	16673247	16663696	16664375	16672570	16673247	94	---	---	---	---	16672160	16672172	+	76	16663704	16673246
chr1	16707631	16721264	16707631	16707852	16721043	16721264	100	---	---	---	---	16720504	16720520	+	70	16707635	16721260
chr1	16709912	16712413	16709912	16710319	16712006	16712413	98	---	---	---	---	---	---	0	--	---	---
chr1	16803231	16820993	16803231	16803920	16820299	16820989	95	16803226	16803230	16820994	16820998	16819555	16819626	+	72	16803231	16820981
chr1	16836931	16846725	16836931	16837246	16846436	16846725	91	---	---	---	---	16837580	16837593	-	92	---	---
chr1	16903487	16918756	16903499	16905017	16917278	16918742	89	16903481	16903486	16918757	16918762	16905565	16905580	-	75	16903488	16918752
chr1	16921186	16939144	16921186	16921994	16938336	16939144	91	---	---	---	---	16922756	16922795	-	82	16921196	16939142
chr1	16942014	16962633	16942014	16942423	16962235	16962633	88	---	---	---	---	16961285	16961303	+	73	16942015	16962625
chr1	16950774	16957568	16950776	16952328	16956009	16957555	92	16950769	16950773	16957569	16957573	16952396	16952512	-	81	16950776	16957563
chr1	16964959	16983591	16964959	16965454	16983095	16983591	92	---	---	---	---	16966317	16966331	-	80	16964959	16983589
chr1	16983592	16991988	16983592	16983978	16991597	16991988	88	---	---	---	---	16991473	16991527	+	72	16983596	16991984
chr1	17042788	17063813	17042792	17044323	17062270	17063799	92	17042782	17042787	17063814	17063819	17045180	17045193	-	71	17042788	17063808
chr1	17049433	17060255	17049433	17050832	17058869	17060255	91	---	---	---	---	17058638	17058659	+	72	17049434	17060252
chr1	17088840	17100597	17088840	17089952	17099510	17100597	91	---	---	---	---	17099092	17099132	+	85	---	---
chr1	17148896	17152793	17148896	17149567	17152195	17152793	88	---	---	---	---	---	---	0	--	17148899	17152788
chr1	17165431	17174832	17165431	17166779	17173500	17174832	90	---	---	---	---	17173297	17173314	+	72	17165433	17174826
chr1	17183934	17188180	17183934	17184288	17187826	17188180	93	---	---	---	---	---	---	0	--	17183937	17188176
chr1	17244502	17254777	17244502	17246023	17253246	17254767	94	17244497	17244501	17254778	17254782	17246320	17246349	-	76	17244502	17254772
chr1	17259310	17267013	17259323	17259653	17266702	17267013	88	17259305	17259309	17267014	17267018	17259814	17259859	-	80	17259311	17267009
chr1	17308907	17330086	17308907	17309127	17329867	17330086	85	---	---	---	---	17310092	17310105	-	71	17308909	17330084
chr1	17355983	17375052	17355991	17359680	17371364	17375039	94	17355978	17355982	17375053	17375057	17371190	17371205	+	75	17355995	17375047
chr1	17360100	17368808	17360100	17360371	17368537	17368808	92	---	---	---	---	17360471	17360494	-	75	17360114	17368794
chr1	17360734	17375364	17360734	17360931	17375169	17375364	95	---	---	---	---	17361498	17361535	-	78	17360740	17375356
chr1	17362523	17368541	17362523	17363214	17367850	17368541	95	---	---	---	---	17363269	17363415	-	83	17362528	17368535
chr1	17362523	17368517	17362523	17363190	17367850	17368517	95	---	---	---	---	17363269	17363415	-	83	17362528	17368509
chr1	17381208	17391387	17381208	17382737	17389859	17391387	96	---	---	---	---	17389531	17389561	+	77	17381208	17391383
chr1	17400962	17417756	17400962	17401114	17417604	17417756	99	---	---	---	---	17416791	17416812	+	81	---	---
chr1	17418202	17439009	17418202	17418713	17438450	17439009	90	---	---	---	---	17419627	17419687	-	73	---	---
chr1	17422423	17433921	17422423	17423280	17433067	17433921	91	---	---	---	---	17423457	17423476	-	75	---	---
chr1	17423392	17437341	17423392	17423856	17436876	17437341	99	---	---	---	---	17436561	17436618	+	70	---	---
chr1	17457279	17464906	17457279	17459251	17462924	17464906	92	---	---	---	---	17462740	17462756	+	100	---	---
chr1	17470820	17482416	17470820	17471446	17481790	17482416	95	---	---	---	---	17481272	17481290	+	78	17470821	17482407
chr1	17501096	17513794	17501096	17501292	17513598	17513794	99	---	---	---	---	17501813	17501857	-	84	---	---
chr1	17501543	17514397	17501543	17501723	17514217	17514397	99	---	---	---	---	17502283	17502300	-	72	17501546	17514384
chr1	17503186	17519239	17503186	17505076	17517349	17519239	99	---	---	---	---	17516837	17516869	+	75	---	---
chr1	17509254	17516626	17509254	17509536	17516338	17516626	88	---	---	---	---	17516261	17516280	+	70	17509256	17516619
chr1	17509888	17516814	17509888	17510015	17516691	17516814	85	---	---	---	---	17510245	17510279	-	71	17509904	17516811
chr1	17516813	17528004	17516813	17517349	17527468	17528004	95	---	---	---	---	17517825	17517847	-	95	17516813	17528002
chr1	17538117	17550033	17538117	17538673	17549477	17550033	97	---	---	---	---	17538777	17538799	-	86	17538117	17550031
chr1	17600365	17615589	17600365	17600566	17615388	17615589	99	---	---	---	---	17601234	17601257	-	91	---	---
chr1	17600621	17616447	17600621	17601103	17615965	17616447	99	---	---	---	---	17615417	17615452	+	75	17600627	17616433
chr1	17601207	17606184	17601207	17601540	17605851	17606184	93	---	---	---	---	17605673	17605717	+	75	17601224	17606182
chr1	17620202	17640026	17620202	17621081	17639062	17640026	89	---	---	---	---	17621213	17621228	-	81	---	---
chr1	17643638	17662186	17643638	17645714	17660105	17662186	95	---	---	---	---	17646065	17646091	-	70	---	---
chr1	17645916	17660118	17645918	17649933	17656087	17660110	98	17645911	17645915	17660119	17660123	17655779	17655806	+	78	17645931	17660108
chr1	17676759	17683741	17676759	17677782	17682711	17683741	88	---	---	---	---	17677964	17677997	-	76	---	---
chr1	17692317	17708059	17692317	17692905	17707473	17708059	93	---	---	---	---	17693609	17693626	-	77	17692319	17708057
chr1	17725726	17729967	17725730	17726511	17729178	17729963	93	17725721	17725725	17729968	17729972	17726599	17726618	-	80	---	---
chr1	17727480	17748462	17727485	17727868	17748067	17748450	99	17727473	17727479	17748463	17748469	17747301	17747314	+	78	17727489	17748456
chr1	17742802	17759463	17742802	17743056	17759209	17759463	99	---	---	---	---	17743120	17743146	-	74	17742820	17759453
chr1	17766177	17777461	17766177	17766327	17777311	17777461	96	---	---	---	---	---	---	0	--	17766180	17777449
chr1	17773123	17778881	17773123	17773639	17778365	17778881	96	---	---	---	---	---	---	0	--	17773130	17778879
chr1	17801396	17811719	17801396	17802377	17810739	17811719	91	---	---	---	---	17810390	17810413	+	87	17801406	17811712
chr1	17803573	17806939	17803573	17803876	17806636	17806939	99	---	---	---	---	---	---	0	--	17803587	17806934
chr1	17808521	17818579	17808521	17810050	17817052	17818579	96	---	---	---	---	17816729	17816755	+	74	17808521	17818577
chr1	17811909	17826540	17811909	17815113	17823333	17826540	85	---	---	---	---	17815340	17815364	-	88	---	---
chr1	17851446	17863223	17851446	17852265	17862414	17863223	88	---	---	---	---	17861906	17861922	+	88	---	---
chr1	17927446	17938483	17927446	17927567	17938362	17938483	89	---	---	---	---	17937822	17937833	+	83	---	---
chr1	17928297	17937915	17928297	17928516	17937696	17937915	93	---	---	---	---	17937237	17937257	+	76	---	---
chr1	17953496	17959292	17953502	17954268	17958543	17959290	93	17953491	17953495	17959293	17959297	17954452	17954480	-	75	---	---
chr1	17973752	17978758	17973757	17973954	17978553	17978750	94	17973747	17973751	17978759	17978763	17978458	17978540	+	74	17973757	17978751
chr1	18029298	18042879	18029298	18030385	18041790	18042879	95	---	---	---	---	18030934	18030947	-	71	18029301	18042876
chr1	18045385	18052917	18045385	18045526	18052777	18052917	96	---	---	---	---	18045652	18045672	-	76	18045386	18052915
chr1	18065893	18068316	18065893	18066029	18068180	18068316	94	---	---	---	---	18068073	18068113	+	75	---	---
chr1	18070368	18088756	18070368	18071304	18087828	18088756	89	---	---	---	---	18071964	18072015	-	71	---	---
chr1	18144058	18154883	18144058	18145500	18153446	18154883	94	---	---	---	---	18153213	18153236	+	87	18144068	18154881
chr1	18166891	18177140	18166896	18168430	18175600	18177135	95	18166886	18166890	18177141	18177145	18168722	18168748	-	74	18166891	18177136
chr1	18180578	18182944	18180578	18180885	18182633	18182944	85	---	---	---	---	18182556	18182571	+	81	18180578	18182931
chr1	18197637	18216644	18197637	18199240	18215049	18216644	93	---	---	---	---	18199618	18199648	-	70	18197640	18216642
chr1	18206821	18214589	18206821	18206966	18214444	18214589	96	---	---	---	---	18207170	18207181	-	83	18206826	18214587
chr1	18233448	18240576	18233448	18234034	18240002	18240576	97	---	---	---	---	18239899	18239931	+	72	---	---
chr1	18273629	18279999	18273629	18274482	18279144	18279999	92	---	---	---	---	18279113	18279132	+	80	18273629	18279988
chr1	18273629	18280523	18273629	18275046	18279144	18280523	90	---	---	---	---	18275208	18275235	-	71	18273629	18280519
chr1	18290584	18294909	18290584	18291291	18294202	18294909	86	---	---	---	---	---	---	0	--	18290584	18294897
chr1	18292347	18310191	18292356	18293721	18308841	18310191	90	18292340	18292346	18310192	18310198	18293863	18293884	-	77	18292356	18310178
chr1	18295105	18304388	18295108	18295543	18303956	18304379	90	18295100	18295104	18304389	18304393	18303638	18303653	+	81	18295108	18304374
chr1	18314496	18319377	18314496	18314814	18319047	18319377	87	---	---	---	---	18314953	18314975	-	91	---	---
chr1	18314856	18320070	18314869	18315228	18319701	18320062	87	18314850	18314855	18320071	18320076	18315337	18315361	-	80	---	---
chr1	18327231	18330337	18327231	18327539	18330028	18330337	93	---	---	---	---	18327651	18327664	-	71	18327247	18330324
chr1	18365950	18374101	18365956	18367069	18372999	18374101	95	18365936	18365949	18374102	18374115	18367304	18367366	-	79	18365966	18374089
chr1	18367036	18383415	18367051	18367610	18382851	18383414	90	18367031	18367035	18383416	18383420	18368087	18368102	-	75	18367043	18383405
chr1	18368526	18381886	18368526	18373771	18376685	18381886	94	---	---	---	---	18373773	18373799	-	74	---	---
chr1	18374657	18382202	18374657	18375207	18381649	18382202	91	---	---	---	---	18375461	18375509	-	85	18374669	18382187
chr1	18416972	18425912	18416973	18418798	18424084	18425910	98	18416967	18416971	18425913	18425917	18419014	18419026	-	76	18416975	18425908
chr1	18444595	18453239	18444595	18444836	18452998	18453239	95	---	---	---	---	18445054	18445089	-	75	18444603	18453235
chr1	18445074	18453128	18445074	18445204	18452998	18453128	96	---	---	---	---	18452685	18452717	+	78	18445082	18453122
chr1	18494956	18498037	18494956	18495084	18497909	18498037	91	---	---	---	---	18495136	18495152	-	70	18494956	18498036
chr1	18568549	18575474	18568549	18568771	18575239	18575474	88	---	---	---	---	---	---	0	--	---	---
chr1	18608175	18610665	18608175	18608561	18610301	18610665	89	---	---	---	---	---	---	0	--	18608188	18610656
chr1	18630928	18636059	18630928	18631249	18635738	18636059	96	---	---	---	---	18635535	18635556	+	77	18630928	18636057
chr1	18679581	18694332	18679581	18679855	18694058	18694332	94	---	---	---	---	18680161	18680174	-	85	18679593	18694325
chr1	18683537	18693968	18683537	18683972	18693532	18693968	95	---	---	---	---	18684346	18684370	-	76	18683537	18693955
chr1	18724569	18745428	18724569	18724748	18745249	18745428	95	---	---	---	---	18725355	18725368	-	85	---	---
chr1	18733191	18751286	18733191	18733443	18751035	18751286	96	---	---	---	---	18734295	18734323	-	72	18733192	18751284
chr1	18833715	18840572	18833715	18835314	18838976	18840572	96	---	---	---	---	18835446	18835498	-	75	---	---
chr1	18920170	18925245	18920171	18920457	18924956	18925239	88	18920165	18920169	18925246	18925250	18920671	18920682	-	75	---	---
chr1	18931130	18934374	18931130	18931974	18933537	18934374	85	---	---	---	---	18933476	18933497	+	72	---	---
chr1	18947279	18956786	18947282	18947811	18956245	18956774	88	18947274	18947278	18956787	18956791	18955873	18955898	+	76	18947281	18956782
chr1	18948768	18955706	18948768	18949859	18954609	18955706	96	---	---	---	---	18949923	18950097	-	80	18948768	18955704
chr1	18965805	18976999	18965805	18966981	18975830	18976999	88	---	---	---	---	18967246	18967270	-	88	18965812	18976982
chr1	18985014	18997914	18985014	18985506	18997420	18997914	92	---	---	---	---	18986067	18986102	-	75	---	---
chr1	18985503	18991106	18985510	18986443	18990169	18991097	94	18985498	18985502	18991107	18991111	18986560	18986630	-	80	18985512	18991105
chr1	18998378	19005965	18998378	18998801	19005542	19005965	96	---	---	---	---	19005439	19005477	+	71	---	---
chr1	19007242	19014285	19007242	19007665	19013863	19014285	92	---	---	---	---	19013624	19013646	+	86	---	---
chr1	19009466	19013764	19009466	19010961	19012310	19013764	92	---	---	---	---	---	---	0	--	19009483	19013758
chr1	19014847	19021960	19014847	19015271	19021536	19021960	94	---	---	---	---	19015515	19015528	-	78	19014856	19021957
chr1	19030244	19045071	19030244	19030990	19044347	19045071	87	---	---	---	---	19031424	19031439	-	81	---	---
chr1	19036054	19042305	19036054	19036257	19042104	19042305	90	---	---	---	---	19041931	19041962	+	71	19036055	19042301
chr1	19036249	19043126	19036249	19036501	19042874	19043126	97	---	---	---	---	19042601	19042622	+	72	---	---
chr1	19047174	19057631	19047174	19047608	19057197	19057631	97	---	---	---	---	19056738	19056755	+	83	19047174	19057615
chr1	19058814	19073109	19058814	19059505	19072417	19073109	94	---	---	---	---	19059865	19059897	-	78	---	---
chr1	19059947	19075533	19059947	19061263	19074241	19075533	90	---	---	---	---	19061316	19061352	-	72	19059961	19075529
chr1	19098399	19107804	19098399	19099459	19106742	19107804	92	---	---	---	---	19106498	19106692	+	71	---	---
chr1	19131503	19137713	19131516	19132082	19137135	19137704	94	19131498	19131502	19137714	19137718	19136882	19136911	+	70	19131503	19137703
chr1	19132530	19138269	19132530	19133073	19137724	19138269	88	---	---	---	---	19133163	19133181	-	78	---	---
chr1	19144978	19150721	19144978	19145475	19150223	19150721	93	---	---	---	---	19150015	19150072	+	75	---	---
chr1	19173856	19176936	19173856	19174249	19176540	19176936	94	---	---	---	---	---	---	0	--	19173856	19176930
chr1	19199034	19203802	19199034	19201237	19201574	19203802	93	---	---	---	---	19201552	19201572	+	90	---	---
chr1	19205580	19212481	19205580	19205987	19212091	19212481	90	---	---	---	---	19206181	19206238	-	77	---	---
chr1	19205662	19212406	19205662	19205912	19212173	19212406	87	---	---	---	---	19206181	19206225	-	75	19205669	19212403
chr1	19205970	19213217	19205970	19206494	19212692	19213217	95	---	---	---	---	19206746	19206759	-	71	19205970	19213215
chr1	19250391	19255608	19250391	19250899	19255103	19255608	91	---	---	---	---	19250911	19250930	-	80	19250391	19255606
chr1	19277062	19289094	19277062	19277659	19288496	19289094	93	---	---	---	---	19278170	19278188	-	73	---	---
chr1	19289804	19300506	19289804	19290521	19299789	19300506	99	---	---	---	---	19299631	19299648	+	72	---	---
chr1	19302435	19315927	19302435	19302742	19315621	19315927	93	---	---	---	---	19315111	19315137	+	88	19302435	19315914
chr1	19317444	19325722	19317444	19318002	19325164	19325722	99	---	---	---	---	19318219	19318232	-	85	---	---
chr1	19355510	19358690	19355510	19355740	19358443	19358678	94	19355505	19355509	19358691	19358695	19355763	19355774	-	83	19355522	19358686
chr1	19433450	19454365	19433450	19434379	19453451	19454365	91	---	---	---	---	19435077	19435112	-	75	19433456	19454363
chr1	19444759	19453636	19444759	19445555	19452840	19453636	92	---	---	---	---	19452493	19452521	+	89	19444760	19453628
chr1	19446817	19452132	19446817	19446951	19451998	19452132	97	---	---	---	---	19451770	19451783	+	78	19446833	19452130
chr1	19478920	19484071	19478920	19479340	19483651	19484071	97	---	---	---	---	19479381	19479396	-	81	19478922	19484069
chr1	19498696	19509320	19498696	19500467	19507552	19509320	92	---	---	---	---	19507198	19507218	+	76	19498701	19509318
chr1	19509498	19515188	19509498	19510707	19513981	19515188	94	---	---	---	---	19513817	19513909	+	83	---	---
chr1	19531851	19537237	19531851	19532111	19536977	19537237	92	---	---	---	---	19532262	19532324	-	84	---	---
chr1	19602993	19619923	19602993	19603347	19619569	19619923	89	---	---	---	---	19604032	19604048	-	88	---	---
chr1	19604628	19620461	19604628	19605060	19620031	19620461	86	---	---	---	---	19619324	19619390	+	74	19604628	19620449
chr1	19612361	19615737	19612361	19613214	19614887	19615737	98	---	---	---	---	---	---	0	--	19612366	19615735
chr1	19622855	19634916	19622855	19622991	19634780	19634916	99	---	---	---	---	19623532	19623581	-	98	19622862	19634902
chr1	19635920	19657193	19635920	19636248	19656864	19657193	96	---	---	---	---	19655858	19655874	+	88	---	---
chr1	19638174	19652231	19638183	19639218	19651184	19652219	94	19638168	19638173	19652232	19652237	19650808	19650846	+	71	19638174	19652226
chr1	19699678	19702245	19699678	19700166	19701756	19702245	97	---	---	---	---	19701665	19701676	+	91	---	---
chr1	19702245	19711280	19702245	19706100	19707465	19711280	90	---	---	---	---	19706184	19706200	-	70	---	---
chr1	19707565	19713480	19707565	19708618	19712431	19713480	94	---	---	---	---	19708705	19708724	-	80	---	---
chr1	19707933	19713480	19707933	19708618	19712798	19713480	94	---	---	---	---	19712615	19712638	+	70	---	---
chr1	19739010	19755274	19739015	19740537	19753745	19755263	94	19739002	19739009	19755275	19755282	19741158	19741173	-	75	19739011	19755268
chr1	19763999	19772491	19763999	19764467	19771995	19772491	85	---	---	---	---	19764752	19764844	-	72	---	---
chr1	19772679	19784055	19772679	19773045	19783688	19784055	97	---	---	---	---	19783156	19783169	+	71	---	---
chr1	19788878	19800904	19788878	19790414	19799363	19800904	86	---	---	---	---	19790450	19790472	-	78	---	---
chr1	19802505	19812746	19802515	19805710	19809584	19812744	92	19802500	19802504	19812747	19812751	19805732	19805801	-	70	19802510	19812744
chr1	19806574	19826353	19806574	19808041	19824876	19826353	88	---	---	---	---	19808554	19808569	-	87	---	---
chr1	19807002	19826001	19807002	19807701	19825304	19826001	92	---	---	---	---	19824431	19824457	+	70	19807018	19825997
chr1	19847375	19858769	19847385	19847534	19858611	19858760	85	19847370	19847374	19858770	19858774	19847996	19848009	-	92	19847375	19858764
chr1	19873443	19879988	19873443	19873784	19879647	19879988	99	---	---	---	---	19874063	19874078	-	75	---	---
chr1	19888459	19899630	19888459	19888569	19899520	19899630	98	---	---	---	---	19899284	19899325	+	71	19888459	19899628
chr1	19905732	19914474	19905732	19906039	19914167	19914474	97	---	---	---	---	19906083	19906098	-	75	19905733	19914468
chr1	19918891	19927316	19918891	19920531	19925682	19927316	97	---	---	---	---	19925506	19925532	+	77	---	---
chr1	19966506	19969707	19966506	19966757	19969456	19969707	92	---	---	---	---	19966803	19966815	-	84	---	---
chr1	20009930	20021685	20009930	20010488	20021128	20021685	97	---	---	---	---	20010856	20010880	-	72	20009930	20021681
chr1	20035007	20048231	20035007	20035543	20047695	20048231	93	---	---	---	---	20036029	20036055	-	77	---	---
chr1	20038522	20046307	20038522	20038696	20046133	20046307	97	---	---	---	---	20039034	20039052	-	84	---	---
chr1	20051320	20057757	20051320	20052280	20056796	20057757	97	---	---	---	---	20052343	20052355	-	84	---	---
chr1	20061345	20073575	20061347	20062850	20072114	20073572	94	20061340	20061344	20073576	20073580	20071706	20071747	+	78	20061347	20073571
chr1	20112436	20117828	20112437	20112606	20117655	20117825	96	20112431	20112435	20117829	20117833	20112750	20112766	-	70	20112437	20117817
chr1	20135926	20144141	20135926	20136207	20143860	20144141	98	---	---	---	---	20143512	20143559	+	70	---	---
chr1	20153398	20157155	20153398	20155005	20155494	20157148	87	20153393	20153397	20157156	20157160	20155423	20155436	+	78	20153398	20157146
chr1	20158836	20176434	20158836	20159602	20175669	20176434	91	---	---	---	---	20160125	20160156	-	87	20158840	20176423
chr1	20195108	20206114	20195108	20195367	20205855	20206114	93	---	---	---	---	20205349	20205382	+	88	20195109	20206109
chr1	20247543	20268366	20247543	20248146	20267761	20268366	96	---	---	---	---	20248960	20248996	-	72	20247544	20268357
chr1	20249959	20267394	20249959	20251155	20266195	20267394	97	---	---	---	---	20265567	20265586	+	70	20249964	20267392
chr1	20254110	20258541	20254110	20255777	20256876	20258541	98	---	---	---	---	20256826	20256861	+	75	20254115	20258531
chr1	20261381	20270354	20261381	20262119	20269616	20270354	94	---	---	---	---	20262400	20262422	-	73	---	---
chr1	20263639	20267136	20263639	20264169	20266606	20267136	86	---	---	---	---	20266541	20266567	+	74	20263641	20267134
chr1	20268419	20274003	20268419	20269145	20273274	20274003	94	---	---	---	---	20269278	20269292	-	80	20268433	20273994
chr1	20275401	20280373	20275401	20275945	20279829	20280373	94	---	---	---	---	20275949	20275963	-	80	---	---
chr1	20343046	20356400	20343058	20344172	20355364	20356396	92	20343041	20343045	20356401	20356405	20344650	20344665	-	75	---	---
chr1	20368924	20375989	20368924	20369346	20375567	20375989	95	---	---	---	---	20369515	20369621	-	81	20368938	20375983
chr1	20405202	20415661	20405202	20405380	20415479	20415661	93	---	---	---	---	20414981	20414998	+	83	---	---
chr1	20425539	20430098	20425539	20426601	20429036	20430098	99	---	---	---	---	---	---	0	--	---	---
chr1	20430399	20444190	20430399	20432218	20442413	20444190	92	---	---	---	---	20432630	20432649	-	80	20430402	20444188
chr1	20440515	20460906	20440515	20442108	20459377	20460906	85	---	---	---	---	20458564	20458585	+	77	---	---
chr1	20449547	20456747	20449547	20449819	20456476	20456747	94	---	---	---	---	20450102	20450130	-	79	---	---
chr1	20510113	20522327	20510113	20511524	20520915	20522327	99	---	---	---	---	20520788	20520801	+	85	20510113	20522319
chr1	20534259	20546856	20534259	20535724	20545368	20546856	97	---	---	---	---	20545158	20545186	+	72	---	---
chr1	20591599	20611421	20591599	20592003	20611014	20611421	95	---	---	---	---	20592704	20592755	-	73	---	---
chr1	20600380	20610912	20600380	20600941	20610319	20610912	87	---	---	---	---	20601305	20601317	-	76	20600386	20610908
chr1	20616596	20634975	20616596	20617036	20634506	20634975	91	---	---	---	---	20634027	20634046	+	80	---	---
chr1	20650598	20660532	20650598	20651648	20659568	20660532	85	---	---	---	---	20651726	20651748	-	73	---	---
chr1	20651729	20660631	20651729	20651910	20660449	20660631	95	---	---	---	---	20660069	20660087	+	94	---	---
chr1	20674272	20679223	20674272	20674443	20679052	20679223	98	---	---	---	---	20674611	20674634	-	70	20674274	20679221
chr1	20701168	20708005	20701168	20701735	20707438	20708005	96	---	---	---	---	20707393	20707416	+	79	20701168	20708001
chr1	20781223	20799680	20781223	20781608	20799296	20799680	98	---	---	---	---	20782233	20782268	-	75	20781234	20799668
chr1	20795025	20798275	20795025	20795435	20797865	20798275	99	---	---	---	---	20797743	20797793	+	74	---	---
chr1	20843613	20852061	20843613	20844352	20851380	20852061	89	---	---	---	---	20844513	20844526	-	71	---	---
chr1	20859924	20868645	20859924	20861607	20866884	20868645	91	---	---	---	---	20866653	20866666	+	85	20859924	20868642
chr1	20879198	20888134	20879201	20881018	20886304	20888122	96	20879193	20879197	20888135	20888139	20886121	20886158	+	73	20879202	20888122
chr1	20901146	20908543	20901149	20901929	20907755	20908535	97	20901139	20901145	20908544	20908550	20902068	20902081	-	78	20901149	20908537
chr1	20910727	20915702	20910727	20910903	20915526	20915702	92	---	---	---	---	20915489	20915516	+	71	20910730	20915700
chr1	20921127	20933699	20921127	20921315	20933510	20933699	92	---	---	---	---	20921637	20921660	-	75	20921127	20933698
chr1	20941390	20952772	20941390	20942314	20951848	20952772	99	---	---	---	---	20951445	20951471	+	74	---	---
chr1	20951246	20957399	20951254	20951748	20956895	20957389	99	20951240	20951245	20957400	20957405	20951978	20952006	-	96	20951247	20957396
chr1	20952872	20972949	20952872	20953126	20972695	20972949	99	---	---	---	---	20971753	20971774	+	81	---	---
chr1	20960630	20964681	20960630	20961666	20963645	20964681	100	---	---	---	---	---	---	0	--	---	---
chr1	20980827	21002432	20980827	20982462	21000797	21002432	96	---	---	---	---	21000270	21000289	+	75	---	---
chr1	20997988	21007602	20997994	21000803	21004588	21007589	90	20997983	20997987	21007603	21007607	21000939	21000979	-	73	20997992	21007584
chr1	21002155	21004626	21002155	21002432	21004347	21004626	96	---	---	---	---	---	---	0	--	---	---
chr1	21062558	21069763	21062558	21063202	21069038	21069763	85	---	---	---	---	21063338	21063392	-	70	---	---
chr1	21067601	21070297	21067601	21068075	21069762	21070297	87	---	---	---	---	---	---	0	--	---	---
chr1	21069343	21082110	21069343	21069662	21081792	21082110	93	21069324	21069342	21082111	21082129	21069823	21069839	-	88	21069347	21082106
chr1	21074485	21079529	21074485	21076449	21077395	21079529	91	---	---	---	---	---	---	0	--	---	---
chr1	21085580	21096110	21085580	21086182	21095508	21096110	97	---	---	---	---	21095041	21095077	+	75	21085596	21096107
chr1	21115367	21122829	21115368	21116796	21121383	21122826	91	21115361	21115366	21122830	21122835	21116814	21116831	-	77	---	---
chr1	21125616	21139364	21125616	21126589	21138391	21139364	94	---	---	---	---	21127135	21127148	-	71	---	---
chr1	21139515	21161465	21139515	21140752	21160226	21161465	94	---	---	---	---	21141433	21141446	-	78	21139522	21161454
chr1	21146244	21152359	21146244	21146803	21151800	21152359	94	---	---	---	---	21151694	21151713	+	80	21146245	21152358
chr1	21173548	21193933	21173548	21173823	21193650	21193933	94	---	---	---	---	21174785	21174814	-	70	---	---
chr1	21257168	21261367	21257168	21257747	21260780	21261367	96	---	---	---	---	21257873	21257899	-	77	---	---
chr1	21257944	21264243	21257944	21258465	21263678	21264243	89	---	---	---	---	21258648	21258660	-	92	---	---
chr1	21309015	21312254	21309015	21309740	21311504	21312254	96	---	---	---	---	21311491	21311502	+	100	21309016	21312252
chr1	21329190	21347791	21329190	21329433	21347548	21347791	96	---	---	---	---	21346691	21346726	+	80	21329190	21347784
chr1	21356515	21372159	21356515	21358216	21370571	21372159	92	---	---	---	---	21370042	21370072	+	74	---	---
chr1	21359702	21362658	21359715	21360536	21361789	21362650	85	21359697	21359701	21362659	21362663	---	---	0	--	---	---
chr1	21366435	21370592	21366435	21366657	21370370	21370592	99	---	---	---	---	21370184	21370195	+	75	21366447	21370580
chr1	21416019	21429677	21416019	21416198	21429498	21429674	95	21416014	21416018	21429678	21429682	21428871	21428895	+	76	21416022	21429674
chr1	21441032	21452970	21441032	21441590	21452411	21452970	95	---	---	---	---	21452180	21452214	+	74	21441034	21452968
chr1	21465086	21479328	21465090	21465654	21478753	21479321	94	21465080	21465085	21479329	21479334	21478235	21478252	+	72	21465102	21479320
chr1	21469089	21476889	21469089	21469783	21476198	21476889	97	---	---	---	---	21469913	21469939	-	70	21469092	21476880
chr1	21480590	21492562	21480590	21483757	21489579	21492562	88	---	---	---	---	21483852	21483864	-	76	---	---
chr1	21507102	21521473	21507102	21507657	21520912	21521473	88	---	---	---	---	21520446	21520483	+	71	21507110	21521472
chr1	21535465	21539264	21535465	21536484	21538229	21539264	97	---	---	---	---	---	---	0	--	---	---
chr1	21578447	21582184	21578447	21580074	21580556	21582184	91	---	---	---	---	---	---	0	--	21578459	21582171
chr1	21591412	21603714	21591427	21591898	21603243	21603714	96	21591407	21591411	21603715	21603719	21602748	21602768	+	80	21591414	21603712
chr1	21672612	21677732	21672612	21672933	21677412	21677732	95	---	---	---	---	21677209	21677230	+	77	21672612	21677730
chr1	21690117	21700896	21690117	21690239	21700774	21700896	94	---	---	---	---	21700635	21700664	+	83	---	---
chr1	21728133	21736524	21728133	21729421	21735242	21736524	96	---	---	---	---	21729647	21729670	-	91	---	---
chr1	21774506	21788441	21774506	21774897	21788075	21788441	85	---	---	---	---	21787646	21787661	+	75	---	---
chr1	21779485	21782354	21779485	21780027	21781819	21782354	93	---	---	---	---	21781738	21781763	+	76	21779488	21782349
chr1	21788500	21791006	21788500	21788687	21790820	21791006	90	---	---	---	---	21788689	21788707	-	84	---	---
chr1	21815054	21825683	21815062	21816526	21824226	21825668	92	21815049	21815053	21825684	21825688	21816790	21816811	-	72	---	---
chr1	21860091	21865546	21860091	21860333	21865302	21865546	96	---	---	---	---	21865118	21865145	+	85	21860101	21865544
chr1	21871528	21876428	21871541	21871701	21876255	21876414	95	21871523	21871527	21876429	21876433	21876027	21876148	+	71	21871544	21876417
chr1	21918380	21930335	21918380	21918596	21930119	21930335	97	---	---	---	---	21919057	21919172	-	71	21918394	21930322
chr1	21972701	21976875	21972701	21973080	21976499	21976875	97	---	---	---	---	21973221	21973251	-	74	---	---
chr1	22000990	22007043	22000990	22002147	22005898	22007043	94	---	---	---	---	22002151	22002162	-	83	22000993	22007036
chr1	22032604	22040054	22032604	22032879	22039782	22040054	96	---	---	---	---	22039614	22039637	+	79	---	---
chr1	22086949	22092952	22086949	22087395	22092506	22092952	96	---	---	---	---	22087430	22087445	-	75	---	---
chr1	22116421	22123300	22116421	22116921	22122801	22123300	91	---	---	---	---	22122523	22122550	+	85	---	---
chr1	22117123	22124043	22117123	22117384	22123803	22124043	87	---	---	---	---	22117529	22117544	-	75	22117131	22124034
chr1	22216358	22222874	22216358	22216777	22222455	22222874	97	---	---	---	---	22216892	22216930	-	74	---	---
chr1	22255838	22262542	22255838	22255957	22262423	22262542	94	---	---	---	---	22256120	22256139	-	75	22255844	22262541
chr1	22256759	22261266	22256759	22257471	22260598	22261266	85	---	---	---	---	22260486	22260497	+	75	22256761	22261262
chr1	22268381	22274489	22268381	22268710	22274160	22274489	96	---	---	---	---	22274076	22274103	+	82	---	---
chr1	22302406	22307708	22302406	22302742	22307352	22307708	91	---	---	---	---	22307145	22307160	+	81	---	---
chr1	22306040	22322879	22306040	22306581	22322338	22322879	99	---	---	---	---	22321550	22321565	+	75	---	---
chr1	22334331	22348913	22334331	22334478	22348767	22348913	91	---	---	---	---	22334953	22334979	-	77	22334338	22348910
chr1	22339003	22347054	22339003	22340027	22346030	22347054	98	---	---	---	---	22345877	22345890	+	78	---	---
chr1	22352925	22360105	22352925	22356305	22356801	22360105	86	---	---	---	---	22356702	22356799	+	70	---	---
chr1	22368853	22375814	22368853	22369350	22375317	22375814	99	---	---	---	---	22375065	22375077	+	84	22368854	22375809
chr1	22402505	22410626	22402505	22404061	22409066	22410626	94	---	---	---	---	22404130	22404269	-	81	22402511	22410624
chr1	22414685	22424772	22414685	22416169	22423286	22424772	95	---	---	---	---	22423093	22423109	+	76	22414686	22424768
chr1	22432469	22440484	22432472	22433037	22439897	22440473	93	22432464	22432468	22440485	22440489	22439802	22439816	+	80	---	---
chr1	22445149	22465341	22445149	22445477	22465007	22465341	86	---	---	---	---	22464741	22464757	+	76	---	---
chr1	22447926	22463726	22447926	22448329	22463322	22463726	97	---	---	---	---	22462964	22462999	+	75	---	---
chr1	22472508	22491043	22472508	22472784	22490767	22491043	95	---	---	---	---	22473657	22473683	-	70	---	---
chr1	22473272	22480755	22473272	22474140	22479884	22480755	92	---	---	---	---	22479596	22479630	+	77	22473279	22480749
chr1	22485317	22497912	22485325	22485574	22497655	22497904	90	22485312	22485316	22497913	22497917	22497229	22497273	+	73	22485325	22497907
chr1	22498317	22505223	22498317	22499975	22503557	22505223	94	---	---	---	---	22500030	22500154	-	82	22498317	22505220
chr1	22510202	22517401	22510202	22510758	22516832	22517401	94	---	---	---	---	22510826	22510842	-	88	22510210	22517396
chr1	22528665	22536258	22528665	22530488	22534426	22536258	95	---	---	---	---	22534275	22534295	+	90	22528666	22536256
chr1	22544611	22549154	22544611	22545130	22548637	22549154	90	---	---	---	---	---	---	0	--	---	---
chr1	22615655	22619769	22615655	22616094	22619330	22619769	97	---	---	---	---	22616173	22616231	-	94	22615668	22619765
chr1	22624687	22633427	22624687	22626386	22631726	22633427	97	---	---	---	---	---	---	0	--	22624687	22633413
chr1	22640910	22645815	22640910	22641657	22645064	22645815	96	---	---	---	---	22641758	22641778	-	76	---	---
chr1	22681923	22684054	22681923	22682151	22683824	22684054	97	---	---	---	---	---	---	0	--	---	---
chr1	22700836	22718280	22700836	22701394	22717728	22718280	87	---	---	---	---	22701795	22701838	-	77	---	---
chr1	22702877	22718896	22702877	22703473	22718280	22718896	88	---	---	---	---	22704037	22704103	-	70	---	---
chr1	22705105	22709809	22705105	22706109	22708780	22709809	87	---	---	---	---	22706204	22706228	-	76	---	---
chr1	22713655	22717728	22713655	22714435	22716937	22717728	88	---	---	---	---	22716819	22716848	+	73	22713660	22717721
chr1	22779647	22796699	22779647	22779837	22796509	22796699	98	---	---	---	---	22795770	22795799	+	73	22779648	22796697
chr1	22783523	22791636	22783523	22785077	22790074	22791636	95	---	---	---	---	22789883	22790004	+	81	22783523	22791632
chr1	22798304	22802558	22798304	22799761	22801109	22802558	88	---	---	---	---	---	---	0	--	22798319	22802554
chr1	22830938	22836469	22830938	22831166	22836241	22836469	97	---	---	---	---	22831300	22831418	-	86	22830948	22836463
chr1	22843507	22851735	22843507	22843767	22851455	22851735	85	---	---	---	---	22851145	22851162	+	83	---	---
chr1	22910031	22914663	22910031	22910809	22913797	22914663	89	---	---	---	---	22913680	22913699	+	70	---	---
chr1	22922922	22927278	22922922	22923952	22926155	22927278	91	---	---	---	---	---	---	0	--	---	---
chr1	22975589	22981410	22975589	22975853	22981146	22981410	95	---	---	---	---	22976100	22976118	-	78	22975595	22981400
chr1	22976740	22981867	22976740	22976903	22981704	22981867	97	---	---	---	---	22977103	22977119	-	82	22976740	22981863
chr1	23004008	23009674	23004008	23004377	23009305	23009674	97	---	---	---	---	23004493	23004545	-	71	23004010	23009659
chr1	23004392	23016862	23004400	23005424	23015837	23016853	95	23004387	23004391	23016863	23016867	23015316	23015342	+	70	23004403	23016851
chr1	23026758	23036882	23026762	23028285	23035360	23036881	94	23026752	23026757	23036883	23036888	23035036	23035061	+	73	23026758	23036879
chr1	23041230	23047800	23041230	23041590	23047430	23047800	85	---	---	---	---	23041857	23041880	-	75	23041230	23047797
chr1	23110936	23120833	23110936	23112599	23119169	23120833	94	---	---	---	---	23112654	23112704	-	72	23110936	23120830
chr1	23120898	23141473	23120908	23122309	23140104	23141462	88	23120893	23120897	23141474	23141478	23123118	23123144	-	77	23120909	23141460
chr1	23127095	23138819	23127095	23130075	23135838	23138819	94	---	---	---	---	23130241	23130267	-	81	---	---
chr1	23127749	23138602	23127749	23129858	23136491	23138602	94	---	---	---	---	23136294	23136310	+	76	23127756	23138599
chr1	23151063	23156030	23151063	23151245	23155847	23156030	98	---	---	---	---	---	---	0	--	23151068	23156022
chr1	23171769	23183796	23171774	23173202	23182432	23183785	88	23171763	23171768	23183797	23183802	---	---	0	--	---	---
chr1	23235584	23253361	23235584	23235873	23253071	23253361	93	---	---	---	---	23252253	23252282	+	76	23235584	23253349
chr1	23235873	23244288	23235873	23237118	23243118	23244288	91	---	---	---	---	23242887	23242900	+	85	23235873	23244279
chr1	23235873	23245019	23235873	23237849	23243118	23245019	93	---	---	---	---	23242887	23242900	+	85	23235873	23245012
chr1	23268000	23277148	23268000	23268899	23276255	23277148	95	---	---	---	---	23269117	23269132	-	75	---	---
chr1	23280170	23299456	23280170	23281379	23298247	23299456	94	---	---	---	---	23281905	23281959	-	74	23280170	23299450
chr1	23291219	23299631	23291229	23291403	23299451	23299625	89	23291213	23291218	23299632	23299637	23291769	23291804	-	72	---	---
chr1	23317350	23325126	23317350	23317857	23324620	23325126	85	---	---	---	---	23324289	23324306	+	88	23317357	23325122
chr1	23321409	23326604	23321409	23322254	23325766	23326604	89	---	---	---	---	23325699	23325717	+	84	23321410	23326600
chr1	23330750	23335882	23330750	23330981	23335649	23335882	85	---	---	---	---	23331158	23331189	-	71	---	---
chr1	23374204	23380102	23374204	23374476	23379830	23380102	94	---	---	---	---	23374646	23374684	-	71	---	---
chr1	23381433	23393634	23381433	23382257	23392779	23393634	86	---	---	---	---	23382670	23382686	-	88	---	---
chr1	23497049	23503212	23497049	23497311	23502949	23503212	88	---	---	---	---	23502826	23502840	+	80	23497054	23503205
chr1	23512347	23521320	23512347	23512609	23521066	23521320	93	---	---	---	---	23520666	23520681	+	81	---	---
chr1	23540898	23548452	23540898	23541017	23548333	23548452	97	---	---	---	---	23548140	23548151	+	83	23540899	23548433
chr1	23541067	23548254	23541067	23541293	23548028	23548254	97	---	---	---	---	---	---	0	--	23541067	23548244
chr1	23567060	23586945	23567060	23567600	23586468	23586945	88	---	---	---	---	23586050	23586086	+	75	---	---
chr1	23569669	23583360	23569669	23570138	23582886	23583360	98	---	---	---	---	23582250	23582322	+	90	---	---
chr1	23581093	23598880	23581093	23581877	23598095	23598880	96	---	---	---	---	23581977	23582103	-	100	---	---
chr1	23604735	23619392	23604735	23605066	23619059	23619392	90	---	---	---	---	23605069	23605082	-	78	23604736	23619387
chr1	23649416	23658356	23649416	23651250	23656526	23658356	98	---	---	---	---	23651315	23651353	-	71	23649417	23658354
chr1	23695242	23703584	23695242	23696234	23702592	23703584	98	---	---	---	---	23696502	23696531	-	80	---	---
chr1	23696671	23700276	23696671	23697150	23699795	23700276	98	---	---	---	---	23697268	23697283	-	75	---	---
chr1	23703272	23716101	23703272	23703790	23715581	23716101	98	---	---	---	---	23704364	23704380	-	82	---	---
chr1	23704395	23715481	23704395	23705273	23714603	23715481	97	---	---	---	---	23714332	23714350	+	100	23704398	23715477
chr1	23707968	23712618	23707968	23708411	23712175	23712618	99	---	---	---	---	23712015	23712049	+	71	23707985	23712610
chr1	23716772	23722919	23716772	23717032	23722659	23722919	99	---	---	---	---	23717115	23717128	-	71	23716778	23722913
chr1	23718611	23721237	23718611	23719237	23720609	23721237	96	---	---	---	---	23720509	23720525	+	70	---	---
chr1	23722791	23732457	23722791	23722970	23732276	23732457	86	---	---	---	---	23723241	23723273	-	72	23722791	23732451
chr1	23767011	23773000	23767011	23767582	23772431	23773000	95	---	---	---	---	23767810	23767823	-	71	---	---
chr1	23782348	23799029	23782348	23784298	23797068	23799029	85	---	---	---	---	23796432	23796456	+	80	---	---
chr1	23787065	23794806	23787065	23788279	23793609	23794806	92	---	---	---	---	23793450	23793487	+	76	23787070	23794803
chr1	23846151	23858388	23846151	23846300	23858239	23858388	98	---	---	---	---	23858057	23858075	+	73	23846151	23858384
chr1	23912996	23921267	23912996	23914020	23920257	23921267	92	---	---	---	---	23920026	23920039	+	78	23912996	23921257
chr1	23943895	23946945	23943895	23944394	23946399	23946945	85	---	---	---	---	23944442	23944466	-	76	---	---
chr1	23944746	23948683	23944746	23945454	23947970	23948683	87	---	---	---	---	23947846	23947903	+	77	---	---
chr1	23968958	23988214	23968958	23970222	23986899	23988214	94	---	---	---	---	23986384	23986398	+	73	---	---
chr1	23971539	23981439	23971539	23972290	23980686	23981439	97	---	---	---	---	23980267	23980327	+	90	---	---
chr1	23992008	24005452	23992008	23992277	24005186	24005452	93	---	---	---	---	23992736	23992762	-	70	---	---
chr1	23997584	24007615	23997584	23998046	24007158	24007615	85	---	---	---	---	23998329	23998367	-	71	---	---
chr1	24001130	24012371	24001130	24001337	24012165	24012371	92	---	---	---	---	24011743	24011756	+	78	24001135	24012361
chr1	24007946	24011868	24007946	24008190	24011624	24011868	92	---	---	---	---	24008271	24008337	-	71	---	---
chr1	24048372	24068986	24048372	24049168	24068207	24068986	92	---	---	---	---	24067257	24067279	+	73	---	---
chr1	24057376	24066336	24057376	24057713	24065997	24066336	95	---	---	---	---	24058003	24058128	-	70	---	---
chr1	24058003	24066888	24058003	24058520	24066370	24066888	96	---	---	---	---	24066084	24066113	+	73	24058003	24066885
chr1	24069415	24091119	24069415	24069573	24090957	24091119	93	---	---	---	---	24070112	24070172	-	81	24069416	24091117
chr1	24071132	24079384	24071132	24072574	24077961	24079384	92	---	---	---	---	24077784	24077821	+	78	24071136	24079381
chr1	24086579	24095176	24086579	24087360	24094365	24095176	87	---	---	---	---	24094015	24094048	+	73	---	---
chr1	24103276	24112646	24103283	24105816	24110075	24112646	88	24103270	24103275	24112647	24112652	24109921	24109934	+	78	24103283	24112644
chr1	24106854	24116626	24106854	24109799	24113684	24116626	95	---	---	---	---	24113508	24113520	+	84	24106860	24116624
chr1	24172660	24189880	24172660	24173130	24189410	24189880	95	---	---	---	---	24188627	24188640	+	78	---	---
chr1	24173921	24189671	24173921	24174180	24189412	24189671	95	---	---	---	---	24174835	24174851	-	76	---	---
chr1	24186603	24195305	24186616	24186789	24195128	24195302	90	24186597	24186602	24195306	24195311	24194770	24194785	+	87	24186612	24195304
chr1	24222725	24230313	24222725	24222875	24230163	24230313	94	---	---	---	---	---	---	0	--	---	---
chr1	24266716	24271451	24266716	24267383	24270785	24271451	94	---	---	---	---	24267450	24267553	-	82	24266730	24271448
chr1	24279266	24285434	24279266	24279684	24285011	24285434	95	---	---	---	---	24279907	24279922	-	75	---	---
chr1	24297518	24310619	24297518	24298994	24309141	24310619	93	---	---	---	---	24299300	24299347	-	85	24297518	24310610
chr1	24326297	24347411	24326297	24329260	24344445	24347411	95	---	---	---	---	24343685	24343714	+	70	---	---
chr1	24326780	24347331	24326780	24329180	24344928	24347331	95	---	---	---	---	24344627	24344659	+	78	24326788	24347325
chr1	24341500	24349562	24341500	24342606	24348447	24349562	91	---	---	---	---	24348251	24348284	+	76	---	---
chr1	24413627	24420496	24413627	24415181	24418933	24420496	94	---	---	---	---	24415249	24415369	-	81	24413628	24420493
chr1	24456475	24466695	24456475	24457587	24465570	24466695	90	---	---	---	---	24465201	24465218	+	83	---	---
chr1	24456989	24466342	24456989	24457237	24466093	24466342	94	---	---	---	---	24465702	24465746	+	73	24457002	24466337
chr1	24494850	24506056	24494850	24495179	24505727	24506056	94	---	---	---	---	---	---	0	--	24494851	24506052
chr1	24558313	24563360	24558313	24558534	24563139	24563360	96	---	---	---	---	24558651	24558681	-	74	24558318	24563357
chr1	24584362	24598858	24584362	24585513	24597701	24598858	92	---	---	---	---	24597110	24597127	+	77	---	---
chr1	24616939	24624884	24616939	24617804	24624026	24624884	89	---	---	---	---	24618052	24618087	-	75	24616945	24624879
chr1	24618184	24634460	24618184	24618764	24633879	24634460	96	---	---	---	---	24633825	24633846	+	72	24618188	24634457
chr1	24625271	24633879	24625271	24627104	24632059	24633879	98	---	---	---	---	24631828	24631840	+	76	24625272	24633877
chr1	24674478	24679784	24674478	24674773	24679488	24679784	96	---	---	---	---	24674986	24675009	-	70	---	---
chr1	24743141	24760975	24743141	24743265	24760851	24760975	96	---	---	---	---	24759978	24759994	+	82	24743152	24760973
chr1	24750164	24760856	24750177	24753648	24757077	24760849	88	24750158	24750163	24760857	24760862	24753745	24753768	-	87	24750164	24760849
chr1	24750475	24760849	24750475	24753648	24757379	24760849	87	---	---	---	---	24753808	24753833	-	73	---	---
chr1	24761818	24764842	24761818	24762023	24764637	24764842	92	---	---	---	---	---	---	0	--	---	---
chr1	24768490	24774505	24768503	24769244	24773755	24774496	97	24768483	24768489	24774506	24774512	24769429	24769461	-	75	24768497	24774493
chr1	24776410	24795194	24776410	24776547	24795057	24795194	94	---	---	---	---	24777462	24777473	-	83	24776410	24795186
chr1	24791319	24801521	24791319	24794730	24798077	24801521	86	---	---	---	---	24797997	24798015	+	78	24791331	24801517
chr1	24796130	24802224	24796130	24796859	24801513	24802224	93	---	---	---	---	24796947	24796966	-	80	24796145	24802222
chr1	24808638	24811704	24808638	24809684	24810655	24811704	87	---	---	---	---	24809758	24809784	-	74	24808639	24811699
chr1	24825461	24827192	24825461	24826108	24826555	24827192	87	---	---	---	---	24826179	24826207	-	75	24825461	24827178
chr1	24852536	24862660	24852536	24854310	24860873	24862660	89	24852530	24852535	24862661	24862666	24854529	24854541	-	84	24852536	24862657
chr1	24863895	24867584	24863895	24864285	24867192	24867584	92	---	---	---	---	24864395	24864414	-	75	24863908	24867568
chr1	25056895	25060833	25056895	25057328	25060404	25060833	85	---	---	---	---	25060321	25060397	+	72	25056913	25060828
chr1	25067010	25074495	25067010	25067734	25073773	25074495	94	---	---	---	---	25067736	25067752	-	76	25067012	25074492
chr1	25103170	25111187	25103170	25103352	25111006	25111187	91	---	---	---	---	25103354	25103371	-	77	25103187	25111186
chr1	25126757	25135963	25126757	25126896	25135827	25135963	88	---	---	---	---	25127265	25127278	-	78	---	---
chr1	25128411	25135827	25128411	25128918	25135322	25135827	93	---	---	---	---	25128930	25128949	-	80	25128412	25135825
chr1	25139275	25160882	25139275	25140633	25159522	25160882	95	---	---	---	---	25158790	25158825	+	72	---	---
chr1	25162675	25176056	25162675	25164606	25174157	25176056	90	---	---	---	---	25173704	25173718	+	73	---	---
chr1	25165967	25177613	25165967	25167083	25176495	25177613	95	---	---	---	---	---	---	0	--	25165977	25177611
chr1	25179082	25192447	25179082	25179342	25192186	25192447	93	---	---	---	---	25179403	25179438	-	75	---	---
chr1	25234220	25242473	25234225	25235800	25240806	25242469	87	25234215	25234219	25242474	25242478	25235893	25236033	-	81	---	---
chr1	25234223	25241469	25234225	25234884	25240806	25241461	91	25234216	25234222	25241470	25241476	25240699	25240718	+	80	---	---
chr1	25246931	25260223	25246937	25247424	25259735	25260222	96	25246926	25246930	25260224	25260228	25259120	25259137	+	72	25246935	25260220
chr1	25261512	25269596	25261512	25262332	25268790	25269596	92	---	---	---	---	25262516	25262533	-	72	25261526	25269593
chr1	25291095	25301091	25291095	25292474	25299555	25301091	85	---	---	---	---	25299234	25299260	+	74	25291098	25301088
chr1	25346909	25349290	25346914	25347273	25348930	25349287	87	25346904	25346908	25349291	25349295	25348866	25348883	+	72	---	---
chr1	25374398	25390117	25374398	25375651	25388865	25390117	89	---	---	---	---	25388287	25388325	+	74	25374416	25390115
chr1	25387692	25394411	25387692	25387865	25394237	25394411	93	---	---	---	---	25387936	25387970	-	71	25387696	25394409
chr1	25405746	25411888	25405746	25405930	25411704	25411888	85	---	---	---	---	25411478	25411496	+	84	---	---
chr1	25439828	25446604	25439839	25441375	25445061	25446603	94	25439823	25439827	25446605	25446609	25444877	25444919	+	83	25439830	25446601
chr1	25451049	25463038	25451049	25452579	25461508	25463038	94	---	---	---	---	25452978	25452995	-	77	25451050	25463036
chr1	25463815	25474126	25463815	25466544	25471449	25474126	96	---	---	---	---	25471268	25471298	+	83	---	---
chr1	25560933	25580347	25560933	25564839	25576428	25580347	86	---	---	---	---	25565329	25565370	-	71	25560942	25580341
chr1	25600242	25605213	25600242	25601313	25604112	25605213	95	---	---	---	---	---	---	0	--	---	---
chr1	25617989	25625546	25617998	25619772	25623750	25625545	95	25617984	25617988	25625547	25625551	25623552	25623609	+	82	25617991	25625543
chr1	25634203	25653831	25634203	25634779	25653255	25653831	98	---	---	---	---	25652389	25652440	+	71	---	---
chr1	25696355	25699778	25696355	25697398	25698739	25699778	95	---	---	---	---	---	---	0	--	---	---
chr1	25696504	25699829	25696504	25697449	25698890	25699829	95	---	---	---	---	---	---	0	--	---	---
chr1	25713433	25716126	25713433	25713980	25715578	25716126	86	---	---	---	---	25714012	25714041	-	76	25713435	25716122
chr1	25720683	25726682	25720683	25720818	25726547	25726682	91	---	---	---	---	25726440	25726453	+	78	25720690	25726680
chr1	25727006	25738591	25727006	25727378	25738219	25738591	96	---	---	---	---	25737722	25737794	+	84	25727010	25738589
chr1	25755964	25763997	25755964	25756689	25763227	25763997	88	---	---	---	---	25763195	25763214	+	80	25755964	25763986
chr1	25758515	25764879	25758517	25759409	25763994	25764879	93	25758510	25758514	25764880	25764884	25759577	25759599	-	78	25758515	25764877
chr1	25770119	25786643	25770119	25770567	25786178	25786643	90	---	---	---	---	25785614	25785634	+	80	---	---
chr1	25770563	25777782	25770566	25772280	25776073	25777778	95	25770558	25770562	25777783	25777787	25775917	25775949	+	75	25770567	25777775
chr1	25778291	25787171	25778291	25778494	25786968	25787171	91	---	---	---	---	25778883	25778900	-	83	25778291	25787168
chr1	25789886	25800052	25789886	25791409	25798522	25800052	94	---	---	---	---	25791641	25791658	-	72	25789887	25800044
chr1	25824572	25837758	25824572	25824881	25837449	25837758	94	---	---	---	---	25825437	25825478	-	73	25824575	25837754
chr1	25849969	25862169	25849969	25853297	25858643	25862169	90	---	---	---	---	25853538	25853565	-	78	25849970	25862168
chr1	25864743	25874290	25864745	25865988	25873048	25874287	94	25864738	25864742	25874291	25874295	25872721	25872747	+	74	25864745	25874279
chr1	25897593	25908307	25897593	25897950	25907950	25908307	92	---	---	---	---	25898263	25898287	-	80	---	---
chr1	25967162	25970102	25967162	25967444	25969820	25970102	96	---	---	---	---	25967489	25967528	-	70	---	---
chr1	25986110	25995391	25986110	25986722	25994778	25995391	93	---	---	---	---	25987003	25987024	-	72	---	---
chr1	25995831	26016128	25995835	25996615	26015351	26016121	90	25995826	25995830	26016129	26016133	26014532	26014556	+	76	25995835	26016124
chr1	26017127	26021865	26017127	26018063	26020914	26021865	90	---	---	---	---	26020814	26020827	+	78	26017135	26021853
chr1	26027777	26047166	26027777	26027924	26047020	26047166	86	---	---	---	---	26028789	26028807	-	84	26027777	26047154
chr1	26103871	26118993	26103871	26104190	26118676	26118993	86	---	---	---	---	26104855	26104883	-	72	---	---
chr1	26118349	26125458	26118349	26118894	26124915	26125458	92	---	---	---	---	26124618	26124675	+	74	---	---
chr1	26118889	26132560	26118889	26119352	26132096	26132560	94	---	---	---	---	26119673	26119699	-	77	26118898	26132558
chr1	26125460	26132097	26125460	26126984	26130571	26132097	94	26125455	26125459	26132098	26132102	26127049	26127164	-	81	---	---
chr1	26151466	26168566	26151475	26152529	26167507	26168560	95	26151460	26151465	26168567	26168572	26153148	26153211	-	70	---	---
chr1	26168855	26177100	26168855	26170183	26175776	26177100	93	---	---	---	---	26170449	26170463	-	73	26168858	26177092
chr1	26169115	26176611	26169115	26169694	26176037	26176611	94	---	---	---	---	26169764	26169881	-	70	---	---
chr1	26198858	26210176	26198865	26199011	26210017	26210163	95	26198853	26198857	26210177	26210181	26199205	26199246	-	71	---	---
chr1	26226859	26241134	26226859	26228814	26239207	26241134	93	---	---	---	---	26238687	26238708	+	77	---	---
chr1	26230202	26235434	26230202	26231394	26234234	26235434	99	---	---	---	---	26231417	26231493	-	72	26230212	26235418
chr1	26253533	26275519	26253533	26254593	26274458	26275519	90	---	---	---	---	26273547	26273561	+	73	26253551	26275515
chr1	26275518	26291210	26275518	26275855	26290853	26291210	88	---	---	---	---	26290221	26290236	+	75	---	---
chr1	26275854	26282788	26275855	26277450	26281201	26282775	88	26275849	26275853	26282789	26282793	26277619	26277638	-	90	26275855	26282772
chr1	26334097	26341160	26334097	26335843	26339446	26341160	91	---	---	---	---	26339265	26339380	+	81	26334101	26341158
chr1	26377009	26387780	26377009	26380459	26384333	26387780	95	---	---	---	---	26384139	26384324	+	70	---	---
chr1	26380798	26396075	26380798	26384335	26392567	26396075	94	---	---	---	---	26392155	26392192	+	76	26380799	26396061
chr1	26398956	26409555	26398956	26399273	26409237	26409555	92	---	---	---	---	26399672	26399683	-	75	---	---
chr1	26423992	26437078	26424003	26424501	26436575	26437072	93	26423987	26423991	26437079	26437083	26436151	26436167	+	82	26423997	26437077
chr1	26452249	26460708	26452249	26453643	26459316	26460708	94	---	---	---	---	26459284	26459303	+	80	---	---
chr1	26457932	26476044	26457932	26458117	26475859	26476044	97	---	---	---	---	26458854	26458875	-	72	26457940	26476042
chr1	26505089	26511264	26505089	26505784	26510573	26511264	87	---	---	---	---	26505904	26505966	-	73	26505090	26511252
chr1	26521287	26530215	26521287	26521573	26529929	26530215	96	---	---	---	---	26521865	26521876	-	75	26521292	26530210
chr1	26535103	26542884	26535103	26535781	26542208	26542884	89	---	---	---	---	26535921	26535947	-	74	26535103	26542881
chr1	26558463	26571797	26558463	26559646	26570614	26571797	94	---	---	---	---	26570233	26570249	+	82	26558464	26571793
chr1	26580904	26586728	26580904	26581586	26586057	26586728	91	---	---	---	---	26581651	26581766	-	81	26580904	26586722
chr1	26590951	26596394	26590952	26592340	26595025	26596390	89	26590946	26590950	26596395	26596399	---	---	0	--	---	---
chr1	26602143	26611547	26602143	26602414	26611276	26611547	88	---	---	---	---	26610887	26610920	+	73	---	---
chr1	26620321	26638865	26620321	26622207	26636979	26638865	97	---	---	---	---	26636240	26636271	+	75	---	---
chr1	26627603	26632051	26627603	26627987	26631667	26632051	98	---	---	---	---	26631483	26631526	+	77	26627611	26632050
chr1	26695943	26702787	26695943	26696243	26702468	26702787	87	---	---	---	---	26702163	26702179	+	88	26695949	26702784
chr1	26703372	26708469	26703372	26703551	26708291	26708469	95	---	---	---	---	26703658	26703787	-	75	26703373	26708464
chr1	26716665	26722865	26716669	26717393	26722122	26722863	86	26716660	26716664	26722866	26722870	26717467	26717545	-	70	26716670	26722861
chr1	26737002	26758843	26737004	26737557	26758294	26758843	86	26736996	26737001	26758844	26758849	26757268	26757304	+	78	26737004	26758836
chr1	26761379	26776701	26761379	26761500	26776580	26776701	95	---	---	---	---	26762207	26762237	-	80	26761379	26776690
chr1	26786404	26798606	26786404	26789169	26795838	26798606	97	---	---	---	---	26789470	26789485	-	81	26786408	26798592
chr1	26795631	26807434	26795631	26795738	26807327	26807434	99	---	---	---	---	26796240	26796263	-	70	---	---
chr1	26823148	26837579	26823148	26824568	26836172	26837579	95	---	---	---	---	26825133	26825149	-	76	26823155	26837576
chr1	26854619	26866018	26854619	26854781	26865856	26866018	88	---	---	---	---	26855254	26855291	-	76	---	---
chr1	26873630	26886597	26873630	26873896	26886331	26886597	89	---	---	---	---	26874406	26874431	-	80	26873636	26886595
chr1	26897873	26909503	26897873	26898599	26908777	26909503	97	---	---	---	---	26898837	26898855	-	73	26897874	26909498
chr1	26937781	26946964	26937781	26937895	26946850	26946964	96	---	---	---	---	26938287	26938299	-	76	---	---
chr1	26948577	26969435	26948577	26948806	26969194	26969435	85	---	---	---	---	26968185	26968204	+	70	26948586	26969425
chr1	26958135	26964137	26958135	26958238	26964033	26964137	95	---	---	---	---	26958474	26958500	-	92	26958136	26964135
chr1	26972047	26981160	26972048	26972396	26980798	26981146	92	26972042	26972046	26981161	26981165	26980377	26980403	+	74	---	---
chr1	26982175	26988726	26982175	26983094	26987819	26988726	93	---	---	---	---	26983279	26983296	-	72	26982183	26988723
chr1	26996140	27002136	26996140	26997126	27001147	27002136	94	---	---	---	---	27001114	27001133	+	75	26996140	27002117
chr1	27009572	27025783	27009572	27009693	27025662	27025783	95	---	---	---	---	27010400	27010430	-	80	27009572	27025772
chr1	27037564	27043641	27037577	27038502	27042704	27043632	95	27037559	27037563	27043642	27043646	27038567	27038695	-	82	27037568	27043636
chr1	27080880	27093431	27080895	27081161	27093156	27093422	90	27080875	27080879	27093432	27093436	27081671	27081696	-	80	---	---
chr1	27116878	27120644	27116878	27117147	27120373	27120644	88	---	---	---	---	27117207	27117242	-	77	---	---
chr1	27120640	27128522	27120640	27121423	27127737	27128522	94	---	---	---	---	27127486	27127498	+	84	27120643	27128517
chr1	27120892	27128288	27120892	27121191	27127989	27128288	95	---	---	---	---	27127733	27127752	+	70	27120892	27128281
chr1	27143879	27162004	27143879	27145076	27160800	27162004	98	---	---	---	---	27145491	27145507	-	82	---	---
chr1	27177993	27180327	27177993	27178167	27180153	27180327	92	---	---	---	---	27178239	27178266	-	82	27177997	27180318
chr1	27191328	27202955	27191328	27192054	27202230	27202955	97	---	---	---	---	27201973	27201991	+	73	27191331	27202952
chr1	27230119	27243152	27230119	27230565	27242704	27243152	92	---	---	---	---	27230572	27230586	-	80	27230127	27243138
chr1	27236234	27238717	27236234	27236424	27238519	27238717	92	---	---	---	---	---	---	0	--	---	---
chr1	27245061	27254491	27245072	27245531	27254024	27254483	95	27245056	27245060	27254492	27254496	27253758	27253831	+	70	---	---
chr1	27257365	27275115	27257365	27259038	27273357	27275115	92	---	---	---	---	27259675	27259701	-	77	---	---
chr1	27290319	27311791	27290319	27290830	27311280	27311791	95	---	---	---	---	27291562	27291586	-	80	---	---
chr1	27313197	27319947	27313197	27314757	27318389	27319947	96	---	---	---	---	27318207	27318327	+	80	27313198	27319945
chr1	27324860	27333623	27324860	27325520	27332961	27333623	96	---	---	---	---	27325724	27325891	-	70	27324861	27333618
chr1	27364477	27371852	27364477	27364819	27371510	27371852	88	---	---	---	---	27371263	27371288	+	80	27364480	27371837
chr1	27414268	27434391	27414275	27414705	27433956	27434386	96	27414261	27414267	27434392	27434398	27415624	27415648	-	72	---	---
chr1	27459922	27474231	27459922	27461319	27472817	27474231	94	---	---	---	---	27472255	27472268	+	71	27459923	27474229
chr1	27505063	27524769	27505063	27506729	27523127	27524769	93	---	---	---	---	27522507	27522521	+	80	27505063	27524756
chr1	27526528	27536344	27526528	27527396	27535436	27536344	90	---	---	---	---	27535109	27535138	+	73	---	---
chr1	27540540	27552274	27540540	27540860	27551957	27552274	93	---	---	---	---	27551456	27551481	+	76	27540544	27552269
chr1	27569762	27578030	27569762	27571192	27576730	27578030	86	---	---	---	---	27571276	27571295	-	80	---	---
chr1	27582699	27601480	27582705	27583037	27601143	27601476	93	27582694	27582698	27601481	27601485	27583826	27583844	-	78	---	---
chr1	27705607	27715870	27705607	27705981	27715480	27715870	93	---	---	---	---	27715351	27715364	+	71	---	---
chr1	27708561	27713844	27708561	27708934	27713452	27713844	85	---	---	---	---	---	---	0	--	27708562	27713839
chr1	27803702	27807386	27803702	27804022	27807066	27807386	97	---	---	---	---	27804024	27804052	-	75	---	---
chr1	27807770	27822007	27807770	27808936	27820859	27822007	97	---	---	---	---	27809480	27809500	-	90	---	---
chr1	27844142	27846560	27844142	27844363	27846339	27846560	95	---	---	---	---	27844411	27844433	-	73	---	---
chr1	27878406	27882908	27878406	27880073	27881240	27882908	92	---	---	---	---	27881150	27881178	+	82	---	---
chr1	27910901	27923395	27910901	27915219	27918838	27923395	85	---	---	---	---	27915366	27915399	-	73	27910919	27923393
chr1	27946531	27965774	27946531	27947564	27964740	27965774	94	---	---	---	---	27963913	27963943	+	80	27946540	27965769
chr1	27950814	27967717	27950819	27951171	27967362	27967714	88	27950808	27950813	27967718	27967723	27966564	27966578	+	86	---	---
chr1	27982391	27988426	27982391	27982743	27988074	27988426	86	---	---	---	---	27982872	27982891	-	90	27982391	27988422
chr1	28019261	28023892	28019261	28019580	28023581	28023892	89	---	---	---	---	---	---	0	--	28019263	28023888
chr1	28096244	28109123	28096244	28096412	28108955	28109123	95	---	---	---	---	---	---	0	--	28096246	28109105
chr1	28096837	28109319	28096837	28096967	28109189	28109319	93	---	---	---	---	28097300	28097326	-	70	28096852	28109315
chr1	28103286	28110678	28103286	28103707	28110219	28110678	85	---	---	---	---	28110033	28110048	+	75	28103297	28110659
chr1	28184231	28189412	28184231	28184541	28189102	28189412	99	---	---	---	---	28184687	28184724	-	73	---	---
chr1	28226351	28233691	28226359	28226702	28233345	28233690	90	28226346	28226350	28233692	28233696	28226917	28226936	-	85	---	---
chr1	28237035	28249084	28237035	28241445	28244597	28249084	91	---	---	---	---	28241560	28241578	-	94	28237035	28249072
chr1	28297259	28305089	28297259	28297741	28304607	28305089	97	---	---	---	---	28297960	28298035	-	76	28297259	28305078
chr1	28312968	28320469	28312968	28313815	28319619	28320469	88	---	---	---	---	28314095	28314106	-	100	28312971	28320463
chr1	28340289	28356050	28340289	28341187	28355119	28356050	88	---	---	---	---	28354725	28354740	+	75	28340291	28356047
chr1	28343600	28349274	28343603	28343919	28348943	28349259	89	28343595	28343599	28349275	28349279	28348804	28348835	+	75	28343612	28349268
chr1	28349255	28357174	28349255	28350391	28356045	28357174	94	---	---	---	---	28350547	28350572	-	84	---	---
chr1	28364426	28368037	28364426	28365100	28367366	28368037	86	---	---	---	---	28367342	28367364	+	78	28364429	28368020
chr1	28368439	28378557	28368439	28369969	28377035	28378557	96	28368434	28368438	28378558	28378562	28376709	28376735	+	74	28368452	28378555
chr1	28383253	28392034	28383262	28385000	28390282	28392026	95	28383247	28383252	28392035	28392040	28385230	28385243	-	85	28383255	28392025
chr1	28397326	28407313	28397326	28398102	28406538	28407313	86	---	---	---	---	28398484	28398499	-	75	28397327	28407311
chr1	28403084	28415652	28403084	28403484	28415252	28415652	98	---	---	---	---	28403646	28403661	-	75	28403084	28415643
chr1	28406993	28417712	28406993	28407313	28417392	28417712	96	---	---	---	---	28416938	28416962	+	96	28406997	28417710
chr1	28419898	28437730	28419898	28420219	28437408	28437730	92	---	---	---	---	28421000	28421019	-	80	28419898	28437726
chr1	28433530	28443216	28433530	28434148	28442594	28443216	94	---	---	---	---	28434531	28434564	-	82	---	---
chr1	28442104	28449504	28442104	28442709	28448895	28449504	93	---	---	---	---	28448620	28448655	+	75	---	---
chr1	28461380	28477487	28461380	28461734	28477133	28477487	97	---	---	---	---	28462050	28462085	-	75	28461393	28477475
chr1	28472579	28492804	28472579	28473196	28492251	28492804	87	---	---	---	---	28474103	28474129	-	70	28472586	28492791
chr1	28473359	28491165	28473359	28473798	28490727	28491165	92	---	---	---	---	28489988	28490005	+	83	---	---
chr1	28473799	28484085	28473799	28475522	28482361	28484085	97	---	---	---	---	28475847	28475864	-	77	---	---
chr1	28478643	28482263	28478643	28479466	28481440	28482263	98	---	---	---	---	28479496	28479516	-	71	28478648	28482254
chr1	28480476	28493609	28480476	28480655	28493429	28493609	97	---	---	---	---	28481175	28481187	-	84	---	---
chr1	28486892	28492120	28486892	28487744	28491265	28492120	96	---	---	---	---	28487764	28487779	-	81	28486904	28492104
chr1	28492906	28507053	28492906	28493389	28506572	28507053	92	---	---	---	---	28493728	28493752	-	76	---	---
chr1	28496141	28512951	28496155	28496550	28512555	28512951	88	28496136	28496140	28512952	28512956	28497268	28497288	-	80	28496141	28512948
chr1	28509164	28512696	28509164	28509505	28512357	28512696	90	---	---	---	---	28512264	28512278	+	80	28509167	28512695
chr1	28525035	28544919	28525035	28525958	28543997	28544919	94	---	---	---	---	28543096	28543133	+	78	28525035	28544911
chr1	28529531	28536732	28529531	28529935	28536328	28536732	95	---	---	---	---	28536245	28536264	+	70	28529534	28536722
chr1	28537494	28557822	28537494	28538158	28557175	28557822	90	---	---	---	---	28538982	28539005	-	83	28537494	28557810
chr1	28558206	28565404	28558206	28558387	28565226	28565404	92	---	---	---	---	28558533	28558545	-	92	28558208	28565399
chr1	28583163	28587096	28583163	28584484	28585845	28587096	93	---	---	---	---	28584498	28584510	-	84	---	---
chr1	28608158	28623175	28608158	28608451	28622881	28623175	93	---	---	---	---	28608779	28608794	-	81	28608164	28623156
chr1	28673996	28676962	28673996	28674779	28676183	28676962	85	---	---	---	---	28676141	28676163	+	91	---	---
chr1	28679729	28699705	28679729	28679878	28699556	28699705	94	---	---	---	---	28680776	28680792	-	76	28679731	28699703
chr1	28762704	28766361	28762709	28763365	28765690	28766346	98	28762699	28762703	28766362	28766366	---	---	0	--	---	---
chr1	28778179	28791523	28778179	28778569	28791132	28791523	96	---	---	---	---	28790510	28790562	+	77	28778179	28791516
chr1	28783548	28790668	28783548	28784832	28789383	28790668	95	---	---	---	---	28784856	28784875	-	80	---	---
chr1	28783886	28790268	28783886	28784434	28789721	28790268	96	---	---	---	---	28784451	28784473	-	82	28783898	28790259
chr1	28833170	28845417	28833170	28834105	28844483	28845417	96	---	---	---	---	28834485	28834500	-	75	28833183	28845415
chr1	28850513	28858498	28850513	28851866	28857150	28858498	96	28850508	28850512	28858499	28858503	28852108	28852120	-	76	28850513	28858494
chr1	28863695	28882446	28863708	28863903	28882236	28882431	94	28863690	28863694	28882447	28882451	28881335	28881357	+	73	28863708	28882440
chr1	28872366	28881981	28872366	28872626	28881719	28881981	96	---	---	---	---	28881278	28881319	+	73	28872375	28881979
chr1	28882547	28888187	28882547	28884502	28886217	28888187	92	---	---	---	---	28884587	28884602	-	81	28882549	28888168
chr1	28919371	28927599	28919372	28920957	28925999	28927590	93	28919365	28919370	28927600	28927605	28925746	28925884	+	79	28919372	28927595
chr1	28928874	28936398	28928875	28929184	28936079	28936391	94	28928867	28928873	28936399	28936405	28929300	28929343	-	79	---	---
chr1	28938389	28951568	28938396	28939624	28950336	28951558	92	28938383	28938388	28951569	28951574	28940078	28940160	-	77	---	---
chr1	28942921	28947751	28942934	28943151	28947532	28947751	95	28942916	28942920	28947752	28947756	28943322	28943353	-	78	---	---
chr1	28962767	28965853	28962767	28963465	28965154	28965853	93	---	---	---	---	28963526	28963537	-	75	28962784	28965849
chr1	28983720	28992558	28983720	28984520	28991759	28992556	95	28983715	28983719	28992559	28992563	28984800	28984821	-	72	---	---
chr1	28997169	29014846	28997169	28997544	29014472	29014846	94	---	---	---	---	29013678	29013691	+	71	---	---
chr1	29007496	29018994	29007511	29007740	29018763	29018992	91	29007491	29007495	29018995	29018999	29018228	29018241	+	71	---	---
chr1	29015057	29019689	29015057	29015709	29018996	29019689	87	---	---	---	---	29018874	29018911	+	76	---	---
chr1	29042546	29056014	29042546	29047362	29051230	29056014	97	---	---	---	---	29047484	29047519	-	75	---	---
chr1	29090494	29111149	29090494	29090821	29110822	29111149	86	---	---	---	---	29091572	29091598	-	74	---	---
chr1	29135191	29138200	29135191	29135511	29137880	29138200	85	---	---	---	---	29135615	29135630	-	81	---	---
chr1	29142335	29146703	29142335	29143017	29146019	29146703	91	---	---	---	---	29143083	29143094	-	91	---	---
chr1	29264076	29269947	29264076	29264402	29269632	29269947	92	---	---	---	---	29269544	29269560	+	82	---	---
chr1	29270508	29290996	29270508	29272893	29288634	29290996	95	---	---	---	---	29288379	29288397	+	73	---	---
chr1	29277788	29281218	29277788	29277913	29281093	29281218	93	---	---	---	---	29277952	29277985	-	76	29277793	29281215
chr1	29291000	29310831	29291000	29291559	29310272	29310831	95	---	---	---	---	29309414	29309446	+	72	29291000	29310827
chr1	29300838	29309133	29300838	29302331	29307627	29309133	95	---	---	---	---	29307398	29307410	+	76	29300838	29309131
chr1	29319037	29340657	29319037	29320024	29339670	29340657	98	---	---	---	---	29320026	29320050	-	76	---	---
chr1	29351256	29364582	29351256	29352338	29363500	29364582	95	---	---	---	---	29363225	29363240	+	81	29351259	29364571
chr1	29352450	29354911	29352450	29352631	29354730	29354911	91	29352445	29352449	29354912	29354916	---	---	0	--	---	---
chr1	29389825	29405341	29389825	29390009	29405157	29405341	90	---	---	---	---	29390747	29390761	-	86	29389825	29405333
chr1	29424112	29437788	29424112	29424778	29437139	29437788	93	---	---	---	---	29436638	29436664	+	70	---	---
chr1	29448390	29462985	29448390	29448600	29462771	29462985	97	---	---	---	---	29448738	29448756	-	84	29448397	29462983
chr1	29448889	29466233	29448898	29452165	29462984	29466232	98	29448884	29448888	29466234	29466238	29462627	29462644	+	77	---	---
chr1	29477043	29496655	29477058	29477528	29496168	29496640	90	29477038	29477042	29496656	29496660	29495550	29495568	+	73	---	---
chr1	29478776	29496182	29478781	29479426	29495537	29496182	90	29478771	29478775	29496183	29496187	29494757	29494774	+	72	---	---
chr1	29483863	29493971	29483874	29484410	29493421	29493960	92	29483854	29483862	29493972	29493980	29484817	29484861	-	80	29483874	29493970
chr1	29488703	29491763	29488703	29489163	29491304	29491763	86	---	---	---	---	---	---	0	--	29488707	29491754
chr1	29499340	29506912	29499344	29499663	29506583	29506903	91	29499335	29499339	29506913	29506917	29506237	29506264	+	78	29499342	29506903
chr1	29508384	29511343	29508384	29508905	29510819	29511343	90	---	---	---	---	29510771	29510785	+	73	29508384	29511332
chr1	29508398	29511311	29508398	29508873	29510832	29511311	90	---	---	---	---	29508900	29508922	-	73	---	---
chr1	29519201	29527120	29519203	29519618	29526691	29527118	88	29519196	29519200	29527121	29527125	---	---	0	--	29519201	29527118
chr1	29573575	29583762	29573575	29574302	29583004	29583762	94	---	---	---	---	29574702	29574730	-	79	---	---
chr1	29596077	29598537	29596077	29596258	29598356	29598537	91	29596072	29596076	29598538	29598542	---	---	0	--	---	---
chr1	29602554	29610380	29602561	29602943	29609988	29610370	90	29602549	29602553	29610381	29610385	29603274	29603287	-	92	---	---
chr1	29606925	29609535	29606925	29607236	29609224	29609535	90	---	---	---	---	29607246	29607260	-	80	29606943	29609527
chr1	29621589	29629310	29621589	29622107	29628811	29629310	89	---	---	---	---	29622186	29622199	-	85	---	---
chr1	29625728	29632298	29625728	29626616	29631392	29632298	86	---	---	---	---	---	---	0	--	---	---
chr1	29694584	29699694	29694584	29694823	29699455	29699694	96	---	---	---	---	29699266	29699310	+	71	29694596	29699684
chr1	29730148	29745594	29730148	29731119	29744621	29745594	97	---	---	---	---	29731728	29731744	-	70	29730153	29745590
chr1	29733941	29741045	29733941	29734275	29740704	29741045	96	---	---	---	---	29734547	29734582	-	86	29733942	29741033
chr1	29741944	29744521	29741944	29742286	29744184	29744521	94	---	---	---	---	29742304	29742319	-	81	29741953	29744511
chr1	29783041	29787359	29783041	29783623	29786776	29787359	96	---	---	---	---	29783740	29783770	-	70	29783044	29787357
chr1	29800904	29809302	29800904	29801244	29808962	29809302	96	---	---	---	---	29808577	29808595	+	73	29800912	29809301
chr1	29815390	29823966	29815390	29816870	29822509	29823966	95	---	---	---	---	29822399	29822422	+	70	29815405	29823963
chr1	29837532	29843943	29837532	29838446	29842977	29843943	87	---	---	---	---	---	---	0	--	29837532	29843941
chr1	29917855	29932643	29917855	29922736	29927762	29932643	99	---	---	---	---	29927644	29927661	+	72	29917867	29932624
chr1	29933386	29952061	29933386	29933596	29951852	29952061	93	---	---	---	---	29934452	29934487	-	72	---	---
chr1	29935872	29946988	29935872	29937785	29945060	29946988	88	---	---	---	---	29937868	29937881	-	78	---	---
chr1	29936545	29946025	29936545	29936790	29945782	29946025	95	---	---	---	---	29937183	29937237	-	98	---	---
chr1	29938422	29941217	29938422	29938776	29940863	29941217	98	---	---	---	---	29940759	29940778	+	70	29938424	29941213
chr1	29949412	29957363	29949412	29949905	29956869	29957363	95	---	---	---	---	29956520	29956563	+	72	29949418	29957356
chr1	29955468	29958149	29955468	29956080	29957476	29958149	86	---	---	---	---	---	---	0	--	---	---
chr1	29964619	29972828	29964619	29967157	29970299	29972828	88	---	---	---	---	29967225	29967236	-	75	29964619	29972825
chr1	29980470	29990745	29980476	29982257	29988956	29990733	90	29980464	29980469	29990746	29990751	29982473	29982491	-	84	29980476	29990730
chr1	30011575	30021774	30011575	30011747	30021602	30021774	94	---	---	---	---	30021247	30021260	+	78	30011593	30021767
chr1	30024394	30033707	30024394	30024944	30033155	30033707	93	---	---	---	---	30025338	30025354	-	76	30024398	30033704
chr1	30069362	30072630	30069362	30070206	30071786	30072630	99	---	---	---	---	---	---	0	--	---	---
chr1	30134580	30142357	30134580	30136677	30140248	30142357	89	---	---	---	---	---	---	0	--	30134586	30142355
chr1	30153631	30162530	30153631	30156012	30160239	30162530	95	---	---	---	---	30160130	30160142	+	92	30153631	30162529
chr1	30234739	30244717	30234739	30236072	30243385	30244717	94	---	---	---	---	30236369	30236398	-	73	30234739	30244714
chr1	30289979	30305482	30289979	30290110	30305351	30305482	95	---	---	---	---	30304626	30304869	+	99	---	---
chr1	30325805	30332867	30325805	30327316	30331353	30332867	94	---	---	---	---	30327457	30327517	-	83	30325805	30332864
chr1	30325805	30332707	30325805	30327156	30331353	30332707	94	---	---	---	---	30327243	30327280	-	76	---	---
chr1	30358357	30361665	30358363	30359163	30360861	30361660	94	30358352	30358356	30361666	30361670	---	---	0	--	30358359	30361648
chr1	30370108	30373736	30370108	30371122	30372704	30373736	90	---	---	---	---	30372679	30372702	+	75	30370113	30373717
chr1	30404166	30410774	30404166	30405211	30409738	30410774	94	---	---	---	---	30405244	30405259	-	75	30404166	30410770
chr1	30429250	30438905	30429250	30429884	30438219	30438905	89	---	---	---	---	30430250	30430263	-	71	30429266	30438898
chr1	30430695	30449416	30430695	30431039	30449064	30449416	95	---	---	---	---	30431482	30431508	-	70	30430706	30449400
chr1	30440191	30448759	30440191	30440668	30448284	30448759	94	---	---	---	---	30447939	30447971	+	78	30440196	30448742
chr1	30458979	30476753	30458979	30459581	30476178	30476753	90	---	---	---	---	30460034	30460065	-	71	---	---
chr1	30477637	30492032	30477637	30477751	30491918	30492032	93	---	---	---	---	30491310	30491329	+	80	30477637	30492030
chr1	30524957	30540384	30524957	30525256	30540085	30540384	95	---	---	---	---	30539486	30539507	+	72	30524970	30540382
chr1	30525602	30538746	30525602	30526102	30538242	30538746	97	---	---	---	---	30526686	30526705	-	85	30525605	30538727
chr1	30564507	30572597	30564507	30566060	30571042	30572597	95	---	---	---	---	30570845	30570972	+	82	30564507	30572595
chr1	30626281	30633840	30626281	30626795	30633326	30633840	95	---	---	---	---	30627098	30627113	-	81	---	---
chr1	30660170	30667740	30660170	30660527	30667383	30667740	96	---	---	---	---	30660852	30660868	-	76	30660175	30667728
chr1	30667280	30683961	30667280	30667650	30683591	30683961	93	---	---	---	---	30668200	30668236	-	78	---	---
chr1	30672840	30689730	30672840	30673234	30689331	30689730	94	---	---	---	---	30673988	30674018	-	77	30672849	30689727
chr1	30673579	30690048	30673579	30673915	30689712	30690048	97	---	---	---	---	30689403	30689460	+	94	---	---
chr1	30685278	30703997	30685278	30685783	30703492	30703997	93	---	---	---	---	30686435	30686449	-	80	30685278	30703989
chr1	30693629	30712772	30693635	30696294	30710122	30712767	85	30693624	30693628	30712773	30712777	30709430	30709455	+	73	30693634	30712767
chr1	30718328	30730323	30718328	30718524	30730127	30730323	97	---	---	---	---	30729723	30729736	+	78	---	---
chr1	30738961	30754152	30738961	30739635	30753478	30754152	92	---	---	---	---	30752817	30752869	+	83	30738972	30754148
chr1	30764795	30773302	30764795	30765531	30772566	30773302	96	---	---	---	---	30765841	30765883	-	81	---	---
chr1	30772108	30776606	30772108	30772316	30776399	30776606	90	---	---	---	---	30776272	30776293	+	72	---	---
chr1	30772862	30776296	30772862	30773625	30775533	30776296	96	---	---	---	---	---	---	0	--	---	---
chr1	30777805	30785509	30777805	30778493	30784821	30785509	97	---	---	---	---	30784685	30784711	+	74	30777820	30785507
chr1	30796205	30806519	30796205	30796368	30806371	30806519	87	---	---	---	---	30805972	30805988	+	82	30796209	30806515
chr1	30819735	30824990	30819747	30820120	30824610	30824978	94	30819730	30819734	30824991	30824995	30820302	30820323	-	81	30819737	30824987
chr1	30869830	30872054	30869830	30870053	30871832	30872054	91	---	---	---	---	30871757	30871787	+	74	---	---
chr1	30895912	30901063	30895912	30896076	30900898	30901063	96	---	---	---	---	30896252	30896271	-	75	30895921	30901059
chr1	30935049	30945781	30935049	30935998	30944832	30945781	93	---	---	---	---	30936294	30936312	-	100	---	---
chr1	30935216	30945453	30935216	30935670	30944999	30945453	93	---	---	---	---	30944571	30944608	+	73	30935224	30945441
chr1	30944246	30962502	30944246	30945538	30961215	30962502	87	---	---	---	---	30960466	30960489	+	70	30944249	30962499
chr1	30950462	30957047	30950462	30951890	30955488	30957046	86	30950457	30950461	30957048	30957052	30951958	30952069	-	81	30950462	30957046
chr1	30985961	31007560	30985961	30986139	31007382	31007560	96	---	---	---	---	30986938	30986971	-	73	---	---
chr1	31019145	31040456	31019145	31019274	31040327	31040456	98	---	---	---	---	31039275	31039307	+	72	---	---
chr1	31085222	31093907	31085233	31085621	31093510	31093896	95	31085217	31085221	31093908	31093912	---	---	0	--	---	---
chr1	31112618	31131809	31112631	31115654	31128907	31131800	90	31112611	31112617	31131810	31131816	31128264	31128283	+	70	31112619	31131798
chr1	31115664	31132886	31115664	31116198	31132353	31132886	96	---	---	---	---	31116880	31116898	-	78	---	---
chr1	31134849	31149084	31134849	31135858	31148073	31149084	96	---	---	---	---	31136307	31136323	-	88	---	---
chr1	31149405	31156650	31149405	31149794	31156289	31156650	87	---	---	---	---	31150096	31150117	-	72	31149422	31156647
chr1	31170140	31174456	31170140	31170735	31173861	31174456	97	---	---	---	---	31170779	31170791	-	76	31170140	31174451
chr1	31181249	31186143	31181249	31181682	31185712	31186143	90	---	---	---	---	31181859	31181872	-	78	---	---
chr1	31227720	31239883	31227720	31227822	31239781	31239883	97	---	---	---	---	31239183	31239222	+	72	---	---
chr1	31244494	31257324	31244494	31244680	31257138	31257324	94	---	---	---	---	31245209	31245224	-	87	---	---
chr1	31262221	31277095	31262221	31263894	31275474	31277095	87	---	---	---	---	31264330	31264368	-	74	---	---
chr1	31290208	31307481	31290208	31292652	31304905	31307481	91	---	---	---	---	---	---	0	--	31290214	31307465
chr1	31308276	31326456	31308276	31308711	31326020	31326456	88	---	---	---	---	31325202	31325215	+	71	---	---
chr1	31385439	31396535	31385444	31385727	31396269	31396531	89	31385433	31385438	31396536	31396541	31386148	31386197	-	78	---	---
chr1	31501985	31520430	31501985	31503791	31518609	31520430	93	---	---	---	---	31504398	31504417	-	70	31501986	31520428
chr1	31511041	31517387	31511041	31511994	31516434	31517387	95	---	---	---	---	31512177	31512216	-	85	---	---
chr1	31540396	31560220	31540396	31544228	31556388	31560220	96	---	---	---	---	31544666	31544692	-	70	31540400	31560215
chr1	31562608	31570928	31562608	31564282	31569243	31570928	95	---	---	---	---	31564370	31564389	-	80	---	---
chr1	31604830	31608531	31604830	31605412	31607949	31608531	96	---	---	---	---	31605431	31605488	-	77	31604834	31608524
chr1	31609025	31612765	31609025	31609856	31611929	31612765	85	---	---	---	---	---	---	0	--	31609028	31612761
chr1	31614630	31619575	31614630	31615147	31619058	31619575	99	---	---	---	---	31615233	31615268	-	72	31614632	31619574
chr1	31655670	31660754	31655670	31656048	31660376	31660754	96	---	---	---	---	31660311	31660374	+	78	31655670	31660752
chr1	31661652	31664276	31661652	31661840	31664089	31664276	89	---	---	---	---	31661937	31661952	-	75	---	---
chr1	31706544	31720180	31706544	31707043	31719681	31720180	90	---	---	---	---	31707608	31707626	-	73	31706547	31720178
chr1	31749546	31767830	31749546	31750342	31767035	31767830	87	---	---	---	---	31766259	31766277	+	78	31749559	31767820
chr1	31752402	31765381	31752404	31755609	31762279	31765371	86	31752397	31752401	31765382	31765386	31755877	31755894	-	72	31752407	31765376
chr1	31772535	31784988	31772535	31775658	31781852	31784988	93	---	---	---	---	31775737	31775752	-	75	31772538	31784985
chr1	31808542	31823517	31808542	31808725	31823334	31823517	97	---	---	---	---	31809290	31809305	-	81	---	---
chr1	31813971	31834808	31813971	31814099	31834680	31834808	97	---	---	---	---	31833722	31833791	+	71	31813972	31834805
chr1	31824966	31832460	31824966	31826539	31830842	31832460	89	---	---	---	---	31826701	31826731	-	70	31824966	31832453
chr1	31864099	31874464	31864099	31866819	31871737	31874464	90	---	---	---	---	31871528	31871548	+	71	---	---
chr1	31925878	31928747	31925878	31926531	31928083	31928747	92	---	---	---	---	---	---	0	--	31925879	31928745
chr1	31976855	31982258	31976855	31977097	31982016	31982258	94	---	---	---	---	31977321	31977343	-	86	31976857	31982256
chr1	31985511	31991983	31985520	31987080	31990432	31991981	91	31985506	31985510	31991984	31991988	31987162	31987196	-	71	---	---
chr1	31998784	32006364	31998784	31999251	32005897	32006364	89	---	---	---	---	32005642	32005666	+	72	31998787	32006357
chr1	32002570	32019802	32002570	32002926	32019449	32019802	91	---	---	---	---	32018753	32018808	+	71	---	---
chr1	32005475	32024065	32005475	32009390	32020171	32024065	92	---	---	---	---	32019653	32019733	+	79	32005490	32024051
chr1	32006978	32023448	32006978	32008772	32021655	32023448	94	---	---	---	---	32021174	32021194	+	80	32006982	32023442
chr1	32010659	32014528	32010672	32011595	32013593	32014517	92	32010652	32010658	32014529	32014535	32013494	32013516	+	73	---	---
chr1	32041151	32052607	32041151	32041619	32052143	32052607	94	---	---	---	---	32051682	32051717	+	77	---	---
chr1	32041590	32053176	32041601	32041810	32052954	32053163	95	32041584	32041589	32053177	32053182	32042191	32042206	-	75	32041608	32053161
chr1	32080369	32091296	32080369	32081349	32090315	32091296	96	---	---	---	---	32089909	32089946	+	81	32080385	32091294
chr1	32106986	32116125	32106986	32107573	32115530	32116125	89	---	---	---	---	32107853	32107872	-	70	32107003	32116123
chr1	32120508	32125232	32120508	32121029	32124711	32125232	94	---	---	---	---	32124526	32124543	+	77	---	---
chr1	32126564	32134149	32126574	32128026	32132690	32134144	93	32126557	32126563	32134150	32134156	32128093	32128118	-	84	32126572	32134138
chr1	32193465	32212838	32193465	32193831	32212472	32212838	86	---	---	---	---	32194647	32194662	-	81	32193471	32212835
chr1	32195162	32200522	32195162	32195521	32200163	32200522	93	---	---	---	---	32200056	32200075	+	80	---	---
chr1	32228575	32232280	32228575	32229046	32231809	32232280	96	---	---	---	---	32229122	32229184	-	71	32228577	32232278
chr1	32240947	32249251	32240957	32241142	32249065	32249249	93	32240942	32240946	32249252	32249256	32241467	32241494	-	71	32240956	32249246
chr1	32250914	32253318	32250914	32251291	32252941	32253318	92	---	---	---	---	---	---	0	--	32250914	32253316
chr1	32265218	32269289	32265218	32265400	32269109	32269289	90	---	---	---	---	---	---	0	--	---	---
chr1	32316635	32321772	32316635	32317028	32321394	32321772	90	---	---	---	---	32317229	32317245	-	70	32316635	32321770
chr1	32354010	32367186	32354010	32355333	32365816	32367186	92	---	---	---	---	32365581	32365622	+	71	32354011	32367178
chr1	32377854	32384295	32377854	32378179	32383982	32384295	88	---	---	---	---	32383886	32383905	+	70	---	---
chr1	32386931	32389847	32386931	32387289	32389489	32389847	96	---	---	---	---	---	---	0	--	---	---
chr1	32399603	32417071	32399608	32402230	32414424	32417064	94	32399598	32399602	32417072	32417076	32402781	32402801	-	80	---	---
chr1	32408489	32415405	32408489	32410096	32413797	32415405	96	---	---	---	---	32410214	32410281	-	79	32408489	32415403
chr1	32417287	32424049	32417292	32418259	32423069	32424044	92	32417282	32417286	32424050	32424054	32423039	32423058	+	80	---	---
chr1	32437361	32454013	32437361	32438776	32452620	32454013	96	---	---	---	---	32452277	32452301	+	72	---	---
chr1	32505784	32515717	32505784	32506271	32515230	32515717	98	---	---	---	---	---	---	0	--	---	---
chr1	32506652	32516826	32506652	32506908	32516570	32516826	97	---	---	---	---	32507347	32507367	-	71	32506659	32516819
chr1	32519120	32530789	32519120	32519941	32529967	32530789	92	---	---	---	---	32529465	32529494	+	70	---	---
chr1	32533435	32542943	32533435	32533855	32542521	32542943	86	---	---	---	---	32542199	32542218	+	75	---	---
chr1	32611573	32618355	32611573	32611974	32617955	32618355	97	---	---	---	---	32617709	32617767	+	94	---	---
chr1	32624921	32631543	32624921	32627741	32628728	32631543	85	---	---	---	---	32627807	32627840	-	76	32624921	32631538
chr1	32642448	32661604	32642459	32644013	32660043	32661596	91	32642443	32642447	32661605	32661609	32644772	32644814	-	81	32642452	32661593
chr1	32645971	32658299	32645971	32649327	32654921	32658299	91	---	---	---	---	32649473	32649497	-	76	32645971	32658297
chr1	32680630	32685744	32680630	32680936	32685438	32685744	97	---	---	---	---	32685223	32685246	+	79	32680633	32685742
chr1	32713974	32721201	32713974	32715519	32719584	32721201	89	---	---	---	---	32715583	32715723	-	83	32713974	32721199
chr1	32759191	32767911	32759191	32759460	32767640	32767911	91	---	---	---	---	32767233	32767258	+	73	32759195	32767904
chr1	32776427	32795649	32776427	32777662	32794456	32795649	87	---	---	---	---	32793877	32793914	+	89	32776434	32795633
chr1	32797265	32799901	32797279	32797421	32799746	32799888	95	32797260	32797264	32799902	32799906	32797502	32797538	-	75	32797277	32799886
chr1	32862218	32875958	32862218	32863277	32874901	32875958	92	---	---	---	---	32874437	32874457	+	71	---	---
chr1	32881275	32892408	32881275	32881461	32892223	32892408	90	---	---	---	---	32891739	32891772	+	73	---	---
chr1	32936129	32939335	32936129	32937125	32938333	32939335	96	---	---	---	---	32938233	32938289	+	75	---	---
chr1	32939501	32944208	32939501	32940178	32943484	32944208	91	---	---	---	---	32943423	32943437	+	73	---	---
chr1	32989101	33001555	32989104	32993210	32997416	33001555	91	32989096	32989100	33001556	33001560	32997259	32997273	+	80	---	---
chr1	33021630	33028426	33021630	33021929	33028129	33028426	94	---	---	---	---	33021940	33021959	-	80	33021633	33028423
chr1	33069882	33081780	33069882	33070279	33081381	33081780	94	---	---	---	---	33070805	33070834	-	73	33069882	33081777
chr1	33089424	33109623	33089424	33089817	33109218	33109623	91	---	---	---	---	33090725	33090772	-	72	---	---
chr1	33090696	33104347	33090696	33090992	33104049	33104347	90	---	---	---	---	33103925	33103939	+	80	---	---
chr1	33135162	33152830	33135162	33135607	33152387	33152830	95	---	---	---	---	33151982	33152286	+	99	---	---
chr1	33135877	33138059	33135877	33136016	33137920	33138059	94	---	---	---	---	---	---	0	--	33135881	33138045
chr1	33143979	33155461	33143979	33144495	33154935	33155461	92	---	---	---	---	33154803	33154830	+	78	33143981	33155457
chr1	33150742	33162405	33150742	33151120	33162027	33162405	97	---	---	---	---	33161665	33161682	+	72	---	---
chr1	33153363	33156619	33153363	33154483	33155577	33156619	91	---	---	---	---	33154560	33154581	-	77	33153366	33156608
chr1	33158337	33179735	33158337	33158881	33179192	33179735	96	---	---	---	---	33178344	33178371	+	78	---	---
chr1	33190012	33193978	33190012	33190308	33193678	33193978	91	---	---	---	---	33190319	33190338	-	75	33190017	33193973
chr1	33277526	33288232	33277533	33279878	33285828	33288225	90	33277521	33277525	33288233	33288237	33285579	33285598	+	95	---	---
chr1	33382043	33396858	33382043	33384355	33394573	33396858	85	---	---	---	---	33394316	33394367	+	73	33382057	33396846
chr1	33453411	33458710	33453411	33453815	33458304	33458710	88	---	---	---	---	33458102	33458123	+	77	33453412	33458704
chr1	33520295	33527822	33520295	33521004	33527113	33527822	97	---	---	---	---	33526960	33526973	+	78	---	---
chr1	33535137	33545082	33535137	33536781	33543431	33545082	93	---	---	---	---	33537059	33537080	-	72	33535137	33545079
chr1	33555623	33561645	33555623	33555956	33561312	33561645	95	---	---	---	---	33556209	33556222	-	78	33555635	33561642
chr1	33561646	33574398	33561646	33563651	33572411	33574398	90	---	---	---	---	33563713	33563757	-	71	---	---
chr1	33567490	33576932	33567493	33568322	33576089	33576920	93	33567485	33567489	33576933	33576937	33575762	33575791	+	76	33567493	33576922
chr1	33584963	33602076	33584963	33585410	33601630	33602076	89	---	---	---	---	33600923	33600952	+	76	---	---
chr1	33594913	33600669	33594913	33595815	33599776	33600669	88	---	---	---	---	---	---	0	--	33594917	33600667
chr1	33628251	33640940	33628251	33631689	33637578	33640940	94	---	---	---	---	33631942	33631955	-	92	33628253	33640938
chr1	33680603	33689353	33680603	33682314	33687649	33689353	93	---	---	---	---	---	---	0	--	---	---
chr1	33689355	33707830	33689355	33690833	33706345	33707830	90	---	---	---	---	33691565	33691590	-	80	33689364	33707827
chr1	33689685	33707633	33689700	33690622	33706698	33707619	92	33689680	33689684	33707634	33707638	33705933	33705971	+	76	---	---
chr1	33694630	33704394	33694630	33696054	33702929	33704394	91	---	---	---	---	33696326	33696347	-	77	---	---
chr1	33740940	33747861	33740940	33742564	33746243	33747861	94	---	---	---	---	33746059	33746178	+	80	33740940	33747857
chr1	33755050	33769167	33755050	33756448	33767762	33769167	94	---	---	---	---	33756728	33756749	-	72	33755060	33769165
chr1	33769527	33782210	33769539	33770475	33781260	33782209	92	33769522	33769526	33782211	33782215	33781054	33781088	+	74	33769533	33782196
chr1	33819880	33827428	33819880	33821146	33826163	33827428	93	---	---	---	---	33826024	33826059	+	77	33819885	33827425
chr1	33820083	33827328	33820083	33821046	33826365	33827328	93	---	---	---	---	33826129	33826156	+	82	---	---
chr1	33886257	33904240	33886257	33886779	33903717	33904240	89	---	---	---	---	33902956	33902976	+	80	33886271	33904238
chr1	33891810	33900961	33891810	33892912	33899860	33900961	89	---	---	---	---	33899614	33899633	+	90	---	---
chr1	33929330	33943015	33929330	33929551	33942794	33943015	95	---	---	---	---	33942222	33942263	+	71	33929343	33943013
chr1	33962005	33965280	33962009	33962331	33964956	33965278	97	33962000	33962004	33965281	33965285	33962333	33962387	-	78	33962005	33965276
chr1	33984367	33991671	33984367	33984825	33991213	33991671	96	---	---	---	---	33990894	33990912	+	73	33984374	33991668
chr1	34077509	34094185	34077521	34078976	34092691	34094178	89	34077504	34077508	34094186	34094190	34079567	34079581	-	86	---	---
chr1	34110427	34118918	34110427	34110534	34118811	34118918	97	---	---	---	---	34110926	34110939	-	85	34110428	34118917
chr1	34113949	34127544	34113949	34114822	34126676	34127544	86	---	---	---	---	34126171	34126207	+	81	---	---
chr1	34123652	34138883	34123652	34124216	34138324	34138883	89	---	---	---	---	34137733	34137762	+	80	34123668	34138882
chr1	34189789	34198037	34189789	34190974	34196860	34198037	91	---	---	---	---	34191082	34191118	-	72	34189790	34198033
chr1	34218540	34222853	34218540	34219020	34222355	34222853	88	---	---	---	---	34222325	34222353	+	96	---	---
chr1	34229961	34237339	34229961	34230340	34236960	34237339	89	---	---	---	---	---	---	0	--	34229964	34237328
chr1	34230748	34237712	34230748	34231040	34237420	34237712	93	---	---	---	---	34231344	34231359	-	87	34230757	34237710
chr1	34285362	34292017	34285362	34285758	34291621	34292017	95	---	---	---	---	---	---	0	--	34285378	34292011
chr1	34293421	34310801	34293433	34293617	34310613	34310797	95	34293414	34293420	34310802	34310808	34294381	34294399	-	84	34293421	34310793
chr1	34296604	34306801	34296604	34298136	34305358	34306795	88	34296599	34296603	34306802	34306806	34305035	34305061	+	74	34296605	34306796
chr1	34310844	34330609	34310844	34311855	34329606	34330609	92	---	---	---	---	34312614	34312636	-	73	34310853	34330606
chr1	34313124	34317675	34313124	34313749	34317051	34317675	93	---	---	---	---	34313762	34313782	-	76	---	---
chr1	34318176	34332021	34318176	34318730	34331467	34332021	93	---	---	---	---	34319349	34319367	-	78	---	---
chr1	34339040	34347958	34339040	34339502	34347497	34347958	92	---	---	---	---	34339504	34339558	-	70	---	---
chr1	34395088	34416447	34395088	34395646	34415889	34416447	96	---	---	---	---	34396236	34396260	-	80	34395089	34416445
chr1	34399940	34405319	34399945	34400536	34404724	34405317	96	34399935	34399939	34405320	34405324	34404569	34404707	+	76	34399947	34405315
chr1	34450027	34465690	34450027	34450838	34464877	34465690	95	---	---	---	---	34464317	34464336	+	70	34450027	34465689
chr1	34510212	34516008	34510212	34511277	34514941	34516008	93	---	---	---	---	34511348	34511384	-	70	34510216	34516006
chr1	34521839	34528697	34521839	34522187	34528337	34528697	88	---	---	---	---	34528031	34528048	+	72	34521840	34528683
chr1	34529781	34545352	34529785	34533056	34542076	34545352	94	34529775	34529780	34545353	34545358	34533446	34533458	-	76	34529782	34545350
chr1	34547115	34555022	34547115	34547958	34554193	34555022	92	---	---	---	---	34548239	34548270	-	81	34547124	34555010
chr1	34567216	34581778	34567216	34570967	34578034	34581778	95	---	---	---	---	34571275	34571321	-	87	---	---
chr1	34577116	34583701	34577116	34577515	34583301	34583701	93	---	---	---	---	34577669	34577690	-	81	---	---
chr1	34592584	34595771	34592584	34593164	34595158	34595771	85	---	---	---	---	34593207	34593245	-	79	---	---
chr1	34619501	34627000	34619501	34620045	34626456	34627000	98	---	---	---	---	34620347	34620364	-	77	---	---
chr1	34677867	34685555	34677867	34678382	34685008	34685555	91	---	---	---	---	34684699	34684725	+	85	---	---
chr1	34708069	34723859	34708069	34708912	34723017	34723859	96	---	---	---	---	34722644	34722661	+	72	34708076	34723857
chr1	34732317	34741680	34732317	34733732	34740259	34741680	93	---	---	---	---	34740087	34740118	+	71	34732318	34741678
chr1	34744693	34760921	34744693	34745709	34759898	34760921	89	---	---	---	---	34746318	34746334	-	76	34744697	34760920
chr1	34800807	34819307	34800814	34801245	34818868	34819298	94	34800802	34800806	34819308	34819312	34801787	34801805	-	73	34800814	34819306
chr1	34895564	34912746	34895564	34896083	34912234	34912746	86	---	---	---	---	34896746	34896761	-	75	---	---
chr1	34938587	34947421	34938593	34940370	34945654	34947421	93	34938581	34938586	34947422	34947427	34945424	34945437	+	85	34938593	34947416
chr1	34990155	35008186	34990155	34990492	35007847	35008186	93	---	---	---	---	35007057	35007079	+	73	---	---
chr1	34997958	35007847	34997958	34999546	35006275	35007847	90	---	---	---	---	35005972	35005993	+	72	34997958	35007845
chr1	35013295	35033716	35013298	35013708	35033293	35033702	93	35013290	35013294	35033717	35033721	35032420	35032444	+	80	---	---
chr1	35044144	35063602	35044144	35045121	35062630	35063602	90	---	---	---	---	35061766	35061782	+	76	---	---
chr1	35044751	35063041	35044755	35045243	35062553	35063033	93	35044745	35044750	35063042	35063047	35061766	35061782	+	76	---	---
chr1	35134467	35144649	35134467	35136154	35142977	35144649	94	35134462	35134466	35144650	35144654	35142676	35142697	+	72	35134467	35144648
chr1	35239312	35250707	35239312	35241922	35248277	35250707	86	---	---	---	---	35241999	35242030	-	84	35239316	35250705
chr1	35284837	35293341	35284837	35285444	35292733	35293341	91	---	---	---	---	35292381	35292417	+	78	---	---
chr1	35316192	35324118	35316192	35316524	35323786	35324118	95	---	---	---	---	---	---	0	--	35316205	35324116
chr1	35382031	35402159	35382031	35383099	35401090	35402159	95	---	---	---	---	35383932	35383970	-	79	---	---
chr1	35395556	35402677	35395556	35396117	35402151	35402677	88	---	---	---	---	35396204	35396223	-	75	35395567	35402675
chr1	35445386	35453330	35445386	35445598	35453115	35453330	90	---	---	---	---	35452864	35452907	+	79	---	---
chr1	35468646	35480631	35468646	35471261	35478001	35480631	94	---	---	---	---	35477787	35477937	+	82	35468646	35480628
chr1	35489799	35503743	35489799	35491335	35502190	35503743	92	---	---	---	---	35491830	35491845	-	87	35489811	35503741
chr1	35496223	35501346	35496223	35496500	35501059	35501346	86	---	---	---	---	35500948	35500984	+	72	---	---
chr1	35546468	35558677	35546468	35546901	35558244	35558677	94	---	---	---	---	35547178	35547201	-	70	---	---
chr1	35570060	35585199	35570060	35570677	35584595	35585199	92	---	---	---	---	35571116	35571151	-	75	35570064	35585192
chr1	35592531	35598861	35592531	35592770	35598622	35598861	96	---	---	---	---	---	---	0	--	---	---
chr1	35593230	35601121	35593230	35595392	35598936	35601121	95	---	---	---	---	---	---	0	--	35593234	35601110
chr1	35631720	35640228	35631720	35632184	35639794	35640228	90	---	---	---	---	35639433	35639448	+	87	---	---
chr1	35633794	35639804	35633794	35634199	35639399	35639804	97	---	---	---	---	35639236	35639258	+	86	---	---
chr1	35634421	35637206	35634421	35634633	35636994	35637206	97	---	---	---	---	35636977	35636988	+	83	---	---
chr1	35641913	35645001	35641913	35642434	35644480	35645001	95	---	---	---	---	---	---	0	--	35641916	35644991
chr1	35714664	35718093	35714664	35714880	35717876	35718093	94	---	---	---	---	35715002	35715030	-	72	35714666	35718091
chr1	35745262	35749919	35745262	35745397	35749784	35749919	91	---	---	---	---	35749565	35749592	+	82	35745263	35749908
chr1	35753629	35769746	35753638	35755300	35768088	35769736	95	35753624	35753628	35769747	35769751	35767507	35767520	+	85	35753638	35769737
chr1	35774430	35786011	35774430	35775129	35785303	35786011	94	---	---	---	---	35784864	35784889	+	96	---	---
chr1	35793910	35814060	35793910	35794346	35813625	35814060	96	---	---	---	---	35794708	35794733	-	76	35793926	35814055
chr1	35799909	35808618	35799909	35800273	35808276	35808618	91	---	---	---	---	35800662	35800674	-	76	---	---
chr1	35800566	35812255	35800566	35804199	35808600	35812255	94	---	---	---	---	---	---	0	--	---	---
chr1	35816423	35822536	35816431	35817134	35821820	35822523	97	35816417	35816422	35822537	35822542	35817337	35817369	-	72	35816434	35822534
chr1	35829138	35842469	35829138	35830288	35841316	35842465	94	35829133	35829137	35842470	35842474	35840829	35840869	+	78	35829148	35842461
chr1	35831026	35842000	35831032	35831831	35841194	35841996	95	35831021	35831025	35842001	35842005	35840725	35840762	+	73	35831030	35841990
chr1	35843628	35849479	35843637	35844426	35848689	35849479	94	35843623	35843627	35849480	35849484	---	---	0	--	---	---
chr1	35858501	35871087	35858501	35861501	35868087	35871087	100	---	---	---	---	---	---	0	--	35858517	35871080
chr1	35876645	35886144	35876645	35880077	35882712	35886144	99	---	---	---	---	35882664	35882690	+	74	---	---
chr1	35925838	35946548	35925838	35926093	35946293	35946548	95	---	---	---	---	35926956	35927076	-	71	35925838	35946545
chr1	35927046	35932866	35927046	35927354	35932557	35932866	92	---	---	---	---	35927542	35927568	-	74	35927046	35932850
chr1	36002424	36011024	36002424	36004242	36009216	36011024	96	---	---	---	---	36004382	36004395	-	78	36002424	36011022
chr1	36029967	36041994	36029967	36031316	36040580	36041994	93	---	---	---	---	36031724	36031765	-	78	---	---
chr1	36046277	36055371	36046277	36046540	36055111	36055371	97	---	---	---	---	36054837	36054854	+	77	---	---
chr1	36066068	36072857	36066068	36066235	36072672	36072857	85	---	---	---	---	36066471	36066501	-	77	---	---
chr1	36078997	36087063	36078997	36079982	36086080	36087063	94	---	---	---	---	36080221	36080236	-	75	36079004	36087056
chr1	36089676	36092872	36089676	36090590	36091923	36092872	86	---	---	---	---	36090658	36090689	-	71	---	---
chr1	36099470	36106137	36099470	36099598	36106009	36106137	96	---	---	---	---	36105881	36105896	+	75	36099470	36106135
chr1	36112834	36127607	36112834	36112963	36127478	36127607	94	---	---	---	---	36113664	36113689	-	76	---	---
chr1	36114672	36126934	36114681	36115011	36126575	36126933	86	36114667	36114671	36126935	36126939	36115536	36115555	-	75	36114673	36126932
chr1	36147885	36161111	36147885	36148888	36160105	36161111	93	---	---	---	---	36149433	36149448	-	75	---	---
chr1	36185031	36189795	36185031	36185172	36189654	36189795	97	---	---	---	---	36189466	36189477	+	91	36185031	36189793
chr1	36190637	36204496	36190637	36192073	36203061	36204496	95	---	---	---	---	36202664	36202679	+	75	36190637	36204491
chr1	36192533	36207202	36192533	36192821	36206914	36207202	95	---	---	---	---	36193355	36193381	-	81	36192550	36207200
chr1	36202614	36214885	36202614	36202736	36214761	36214885	93	---	---	---	---	36203305	36203320	-	75	---	---
chr1	36224113	36229188	36224113	36224443	36228858	36229188	97	---	---	---	---	36224650	36224663	-	85	36224128	36229186
chr1	36273915	36295516	36273915	36274219	36295213	36295516	89	---	---	---	---	36294233	36294247	+	80	---	---
chr1	36295750	36306002	36295750	36297269	36304482	36306002	94	---	---	---	---	36297564	36297590	-	74	36295757	36305999
chr1	36322831	36343636	36322831	36323297	36343169	36343636	89	---	---	---	---	36323681	36323730	-	74	---	---
chr1	36323678	36342178	36323678	36324031	36341825	36342178	96	---	---	---	---	36340936	36340988	+	79	36323688	36342166
chr1	36324457	36342609	36324457	36324789	36342279	36342609	95	---	---	---	---	36325602	36325623	-	81	36324471	36342607
chr1	36362644	36376208	36362644	36363187	36375665	36376208	99	---	---	---	---	36363516	36363552	-	86	---	---
chr1	36384940	36392130	36384940	36385762	36391314	36392130	94	---	---	---	---	36385986	36385999	-	78	36384950	36392128
chr1	36406780	36418363	36406780	36408606	36416458	36418363	91	---	---	---	---	36408823	36408836	-	85	---	---
chr1	36418364	36427283	36418364	36418990	36426661	36427283	93	---	---	---	---	36419102	36419115	-	85	36418369	36427282
chr1	36473595	36479444	36473595	36473922	36479118	36479444	96	---	---	---	---	---	---	0	--	---	---
chr1	36498584	36508173	36498584	36499276	36507475	36508173	89	---	---	---	---	36507415	36507430	+	87	---	---
chr1	36523356	36531703	36523356	36524228	36530829	36531703	91	---	---	---	---	36530653	36530673	+	80	---	---
chr1	36541280	36558918	36541280	36542425	36557768	36558918	93	---	---	---	---	36557250	36557266	+	88	36541280	36558916
chr1	36543850	36556490	36543856	36544414	36555922	36556479	98	36543844	36543849	36556491	36556496	36555686	36555727	+	71	36543856	36556479
chr1	36582432	36587896	36582432	36582657	36587669	36587896	95	---	---	---	---	36587597	36587618	+	77	36582432	36587894
chr1	36604327	36606991	36604327	36604701	36606629	36606991	89	---	---	---	---	36604772	36604790	-	73	36604328	36606983
chr1	36623718	36632326	36623718	36625245	36630755	36632326	89	---	---	---	---	36625439	36625466	-	78	---	---
chr1	36644421	36654441	36644421	36645943	36652925	36654441	94	---	---	---	---	36652576	36652625	+	70	36644421	36654439
chr1	36659302	36668571	36659302	36659792	36668082	36668571	96	---	---	---	---	36660195	36660207	-	76	36659302	36668568
chr1	36678414	36690085	36678414	36678722	36689779	36690085	98	---	---	---	---	36689252	36689270	+	73	36678426	36690072
chr1	36705212	36709151	36705212	36705793	36708569	36709151	97	---	---	---	---	36708430	36708454	+	72	36705212	36709149
chr1	36724143	36732486	36724147	36725902	36730725	36732478	94	36724138	36724142	36732487	36732491	36725914	36725933	-	80	36724156	36732483
chr1	36767193	36773428	36767193	36767510	36773111	36773428	94	---	---	---	---	36767720	36767733	-	78	---	---
chr1	36773883	36779840	36773883	36774561	36779162	36779840	94	---	---	---	---	36778968	36779025	+	77	---	---
chr1	36773893	36779802	36773906	36774510	36779185	36779789	94	36773887	36773892	36779803	36779808	36778968	36779025	+	77	---	---
chr1	36797099	36805932	36797108	36798435	36804566	36805929	90	36797093	36797098	36805933	36805938	36804347	36804359	+	76	36797103	36805922
chr1	36797447	36805511	36797447	36798017	36804926	36805511	91	---	---	---	---	36798265	36798300	-	75	36797458	36805509
chr1	36807394	36817231	36807402	36808989	36815671	36817231	92	36807389	36807393	36817232	36817236	36809131	36809162	-	71	36807399	36817229
chr1	36818118	36825852	36818123	36818454	36825489	36825843	91	36818112	36818117	36825853	36825858	36818668	36818680	-	76	36818121	36825850
chr1	36835853	36843999	36835866	36837443	36842432	36843998	90	36835848	36835852	36844000	36844004	36837595	36837646	-	88	36835867	36843995
chr1	36848342	36854238	36848342	36848777	36853803	36854238	91	---	---	---	---	36853581	36853592	+	91	36848349	36854236
chr1	36868528	36872059	36868528	36868910	36871677	36872059	96	---	---	---	---	36871538	36871561	+	70	36868528	36872057
chr1	36910829	36918735	36910836	36912229	36917297	36918731	91	36910824	36910828	36918736	36918740	36912240	36912259	-	80	36910847	36918728
chr1	36919284	36930364	36919295	36919550	36930098	36930354	91	36919279	36919283	36930365	36930369	36929605	36929616	+	75	---	---
chr1	36932073	36936135	36932073	36932562	36935641	36936135	87	---	---	---	---	36935487	36935508	+	81	---	---
chr1	36936574	36946251	36936575	36937577	36945259	36946251	92	36936569	36936573	36946252	36946256	36944874	36944896	+	95	36936579	36946233
chr1	36937726	36941785	36937726	36938136	36941375	36941785	96	---	---	---	---	---	---	0	--	36937727	36941771
chr1	36945087	36964199	36945087	36945241	36964045	36964199	96	---	---	---	---	36945872	36945887	-	75	---	---
chr1	36954985	36963530	36954985	36955340	36963175	36963530	94	---	---	---	---	36962847	36962877	+	77	36954985	36963518
chr1	36985654	37000382	36985654	36986322	36999749	37000382	92	---	---	---	---	---	---	0	--	---	---
chr1	36989935	36994178	36989935	36990350	36993763	36994178	96	---	---	---	---	36993661	36993719	+	94	36989946	36994177
chr1	37007696	37018381	37007696	37008275	37017802	37018381	92	---	---	---	---	37008564	37008581	-	72	---	---
chr1	37011206	37022650	37011206	37011724	37022132	37022650	97	---	---	---	---	37021993	37022006	+	92	37011208	37022647
chr1	37016226	37020080	37016226	37016833	37019473	37020080	94	---	---	---	---	37016934	37016964	-	87	---	---
chr1	37025887	37035236	37025887	37026214	37034911	37035236	93	---	---	---	---	37026617	37026632	-	75	37025900	37035234
chr1	37041723	37050720	37041723	37042191	37050252	37050720	93	---	---	---	---	37042511	37042528	-	72	---	---
chr1	37058669	37067866	37058673	37059410	37067120	37067857	94	37058663	37058668	37067867	37067872	37066826	37066847	+	72	37058672	37067850
chr1	37058673	37068332	37058673	37059890	37067120	37068332	94	---	---	---	---	37066826	37066847	+	72	---	---
chr1	37091361	37106381	37091361	37091944	37105801	37106381	97	---	---	---	---	37092528	37092546	-	73	---	---
chr1	37184857	37192743	37184857	37186566	37191037	37192743	97	---	---	---	---	37186753	37186785	-	75	37184857	37192741
chr1	37210396	37220670	37210396	37212158	37218906	37220670	94	---	---	---	---	37218594	37218615	+	72	37210396	37220663
chr1	37222243	37230809	37222255	37224018	37229012	37230797	89	37222238	37222242	37230810	37230814	37224224	37224237	-	92	37222251	37230799
chr1	37239179	37249557	37239179	37240742	37247996	37249557	95	---	---	---	---	37247674	37247698	+	80	---	---
chr1	37252881	37263159	37252881	37254410	37261631	37263159	96	---	---	---	---	37261307	37261333	+	74	37252881	37263157
chr1	37269426	37283387	37269426	37273420	37279392	37283387	96	---	---	---	---	37273535	37273559	-	80	37269429	37283380
chr1	37295986	37311622	37295986	37296500	37311108	37311622	97	---	---	---	---	37310414	37310433	+	75	37295989	37311619
chr1	37321061	37328418	37321061	37321194	37328285	37328418	96	---	---	---	---	37321512	37321549	-	73	37321061	37328414
chr1	37321213	37327646	37321213	37322130	37326692	37327646	93	---	---	---	---	37322215	37322230	-	75	---	---
chr1	37336476	37347698	37336476	37337732	37346443	37347698	96	---	---	---	---	37346034	37346045	+	75	37336479	37347693
chr1	37350121	37363088	37350121	37350328	37362888	37363088	85	---	---	---	---	37350832	37350870	-	71	---	---
chr1	37397214	37408041	37397214	37397637	37407618	37408041	100	---	---	---	---	37397716	37397734	-	73	---	---
chr1	37438128	37458069	37438128	37438414	37457768	37458069	86	---	---	---	---	37439023	37439049	-	74	---	---
chr1	37449987	37459150	37449987	37451075	37458061	37459150	94	---	---	---	---	37451217	37451248	-	71	37449990	37459148
chr1	37459476	37466142	37459476	37461494	37464105	37466142	85	---	---	---	---	37461560	37461579	-	75	37459484	37466137
chr1	37472334	37485641	37472334	37472828	37485135	37485629	96	37472327	37472333	37485642	37485648	37473239	37473253	-	80	37472334	37485624
chr1	37496518	37518064	37496518	37497588	37517011	37518064	88	---	---	---	---	37498419	37498466	-	72	37496518	37518050
chr1	37499463	37502361	37499463	37499850	37501977	37502361	88	---	---	---	---	37499903	37499919	-	82	37499479	37502359
chr1	37507532	37514743	37507532	37508166	37514112	37514743	91	---	---	---	---	37513975	37514024	+	74	37507542	37514741
chr1	37526195	37534266	37526195	37527447	37533012	37534266	91	---	---	---	---	37527610	37527636	-	77	---	---
chr1	37574313	37581896	37574313	37575529	37580665	37581896	89	---	---	---	---	37575745	37575774	-	70	---	---
chr1	37587912	37595373	37587912	37588846	37594388	37595373	91	---	---	---	---	37589050	37589069	-	70	37587921	37595370
chr1	37609625	37616182	37609636	37610039	37615776	37616179	97	37609620	37609624	37616183	37616187	37610273	37610326	-	75	37609636	37616175
chr1	37625162	37634253	37625162	37625635	37633780	37634253	96	---	---	---	---	37633452	37633482	+	77	37625162	37634246
chr1	37634353	37642828	37634353	37634855	37642326	37642828	96	---	---	---	---	37642085	37642120	+	88	---	---
chr1	37674816	37683111	37674816	37676472	37681458	37683111	94	---	---	---	---	37676531	37676664	-	82	37674816	37683109
chr1	37704787	37716910	37704787	37706265	37715461	37716910	93	---	---	---	---	37706631	37706672	-	73	37704788	37716908
chr1	37727264	37736006	37727264	37729188	37734175	37736006	89	---	---	---	---	37734024	37734038	+	80	37727268	37735996
chr1	37739625	37748401	37739625	37740158	37747804	37748401	86	---	---	---	---	37740479	37740500	-	72	---	---
chr1	37752041	37762299	37752041	37753560	37760839	37762299	88	37752036	37752040	37762300	37762304	37760551	37760584	+	73	37752041	37762298
chr1	37774426	37790782	37774426	37777429	37787769	37790782	99	---	---	---	---	37777535	37777550	-	81	37774428	37790776
chr1	37778360	37786275	37778360	37779008	37785627	37786275	95	---	---	---	---	37779284	37779296	-	76	37778367	37786256
chr1	37785438	37794925	37785438	37785622	37794741	37794925	96	---	---	---	---	37785726	37785738	-	76	37785451	37794916
chr1	37842263	37846676	37842263	37842424	37846515	37846676	96	---	---	---	---	37842524	37842544	-	85	37842267	37846666
chr1	37848372	37851342	37848372	37848968	37850677	37851342	85	---	---	---	---	37850594	37850607	+	78	---	---
chr1	37852093	37860564	37852093	37852897	37859774	37860564	91	---	---	---	---	37852983	37853000	-	72	---	---
chr1	37874878	37884272	37874878	37876453	37882675	37884272	92	---	---	---	---	37882472	37882489	+	72	37874878	37884270
chr1	37890721	37898539	37890721	37892028	37897253	37898539	92	---	---	---	---	37892099	37892122	-	70	37890726	37898537
chr1	37910741	37924362	37910741	37911371	37923734	37924362	94	---	---	---	---	37923174	37923200	+	77	37910742	37924360
chr1	37912212	37918738	37912212	37913574	37917368	37918738	94	---	---	---	---	37913639	37913671	-	72	37912215	37918723
chr1	37929552	37936176	37929552	37930909	37934821	37936176	93	---	---	---	---	37934633	37934761	+	82	---	---
chr1	37942990	37951573	37942990	37943453	37951111	37951573	91	---	---	---	---	37943697	37943712	-	81	37942990	37951562
chr1	37975217	37989802	37975217	37975373	37989646	37989802	93	---	---	---	---	37975982	37976045	-	76	---	---
chr1	37981214	37985817	37981223	37982476	37984631	37985806	90	37981208	37981213	37985818	37985823	---	---	0	--	37981215	37985811
chr1	38009893	38023149	38009893	38010442	38022600	38023149	98	---	---	---	---	38022218	38022230	+	84	38009909	38023146
chr1	38025729	38034432	38025729	38026052	38034109	38034432	95	---	---	---	---	38033849	38033903	+	74	38025737	38034429
chr1	38064379	38081977	38064379	38066296	38079957	38081977	87	---	---	---	---	38066686	38066697	-	83	38064386	38081975
chr1	38069668	38077901	38069683	38071089	38076477	38077896	92	38069663	38069667	38077902	38077906	38076303	38076334	+	71	38069683	38077897
chr1	38089748	38103472	38089748	38091312	38101926	38103472	94	---	---	---	---	38091681	38091716	-	72	---	---
chr1	38128793	38148910	38128793	38130500	38147189	38148910	93	---	---	---	---	38146407	38146443	+	78	38128794	38148908
chr1	38131145	38144286	38131145	38131633	38143797	38144286	94	---	---	---	---	38132228	38132242	-	86	38131145	38144284
chr1	38149784	38168304	38149784	38150455	38167633	38168304	93	---	---	---	---	38151257	38151277	-	76	38149785	38168299
chr1	38155368	38162210	38155381	38156992	38160601	38162195	92	38155363	38155367	38162211	38162215	38157056	38157172	-	84	38155374	38162205
chr1	38189863	38199133	38189863	38190015	38198981	38199133	98	---	---	---	---	38190398	38190417	-	75	38189863	38199118
chr1	38217965	38227601	38217965	38219790	38225801	38227601	92	---	---	---	---	38225645	38225658	+	78	38217966	38227596
chr1	38237840	38246347	38237840	38237985	38246202	38246347	96	---	---	---	---	38238303	38238323	-	71	38237854	38246344
chr1	38248228	38258464	38248228	38250002	38256711	38258464	92	---	---	---	---	38250209	38250222	-	85	38248233	38258460
chr1	38259725	38278244	38259725	38259869	38278100	38278244	94	---	---	---	---	38277298	38277339	+	71	---	---
chr1	38261621	38271532	38261621	38262921	38270232	38271532	95	---	---	---	---	38269934	38269964	+	74	38261633	38271513
chr1	38278615	38285277	38278615	38278955	38284956	38285277	92	---	---	---	---	38284656	38284677	+	77	---	---
chr1	38290281	38293686	38290281	38290861	38293106	38293686	97	---	---	---	---	---	---	0	--	---	---
chr1	38294110	38301847	38294110	38294322	38301635	38301847	93	---	---	---	---	38301327	38301342	+	87	38294115	38301845
chr1	38331859	38346872	38331859	38333339	38345344	38346872	88	---	---	---	---	38333776	38333813	-	81	38331861	38346871
chr1	38333657	38341711	38333657	38335128	38340234	38341711	92	---	---	---	---	38335322	38335383	-	79	---	---
chr1	38347878	38357243	38347882	38348519	38356600	38357238	94	38347873	38347877	38357244	38357248	38348825	38348851	-	77	---	---
chr1	38439369	38450581	38439369	38439944	38450009	38450581	95	---	---	---	---	38449993	38450007	+	80	---	---
chr1	38444923	38452130	38444923	38445144	38451909	38452130	95	---	---	---	---	38445410	38445424	-	73	38444936	38452126
chr1	38472944	38477975	38472944	38473142	38477777	38477975	95	---	---	---	---	38477545	38477639	+	78	---	---
chr1	38481027	38486284	38481027	38481443	38485872	38486284	95	---	---	---	---	38481564	38481593	-	70	38481029	38486281
chr1	38512520	38525426	38512520	38512668	38525278	38525426	99	---	---	---	---	38513227	38513239	-	76	---	---
chr1	38567395	38584778	38567395	38568869	38583313	38584778	89	---	---	---	---	38569434	38569456	-	73	38567395	38584774
chr1	38576164	38585127	38576164	38576522	38584769	38585127	88	---	---	---	---	38584485	38584541	+	87	38576179	38585114
chr1	38590615	38601920	38590615	38590859	38601670	38601920	85	---	---	---	---	38601151	38601167	+	76	38590617	38601915
chr1	38610160	38620079	38610160	38610722	38619513	38620079	95	---	---	---	---	38619183	38619209	+	77	---	---
chr1	38676861	38689227	38676861	38677496	38688593	38689227	96	---	---	---	---	38677682	38677708	-	74	---	---
chr1	38717397	38727591	38717397	38717939	38727086	38727591	88	---	---	---	---	38718260	38718286	-	81	---	---
chr1	38734034	38738632	38734034	38734244	38738422	38738632	95	---	---	---	---	38734393	38734415	-	82	38734039	38738630
chr1	38773102	38776657	38773102	38773492	38776267	38776657	89	---	---	---	---	38776162	38776203	+	71	---	---
chr1	38783737	38792686	38783737	38784856	38791583	38792686	93	---	---	---	---	38791280	38791301	+	72	---	---
chr1	38796018	38804314	38796025	38796227	38804112	38804314	90	38796013	38796017	38804315	38804319	38803829	38803846	+	83	38796021	38804313
chr1	38834255	38846574	38834255	38837442	38843379	38846574	94	---	---	---	---	38837661	38837677	-	70	---	---
chr1	38837962	38847043	38837962	38838409	38846596	38847043	96	---	---	---	---	38838619	38838642	-	75	---	---
chr1	38857299	38874771	38857299	38858945	38873112	38874771	89	---	---	---	---	38859557	38859572	-	75	38857299	38874767
chr1	38920705	38941200	38920705	38923204	38938679	38941200	85	---	---	---	---	38938036	38938052	+	82	38920715	38941186
chr1	38956408	38968295	38956408	38956590	38968113	38968295	97	---	---	---	---	38957115	38957167	-	79	38956408	38968285
chr1	38970248	38986659	38970248	38970797	38986110	38986659	92	---	---	---	---	38971187	38971219	-	75	---	---
chr1	39040488	39047988	39040488	39040707	39047769	39047988	98	---	---	---	---	---	---	0	--	39040490	39047986
chr1	39049470	39059598	39049473	39050996	39058178	39059595	89	39049465	39049469	39059599	39059603	39051294	39051328	-	71	39049473	39059593
chr1	39076169	39086079	39076172	39077845	39084431	39086078	94	39076163	39076168	39086080	39086085	39084131	39084152	+	72	39076173	39086076
chr1	39087737	39101033	39087737	39088129	39100656	39101033	91	---	---	---	---	39088645	39088660	-	87	39087752	39101029
chr1	39095672	39112868	39095672	39096935	39111577	39112868	90	---	---	---	---	39110853	39110872	+	75	---	---
chr1	39104017	39110754	39104017	39104149	39110622	39110754	93	---	---	---	---	39104425	39104471	-	70	---	---
chr1	39133176	39142296	39133176	39135103	39140350	39142296	96	---	---	---	---	39135320	39135333	-	85	39133176	39142294
chr1	39168213	39178398	39168213	39169465	39177145	39178398	95	---	---	---	---	39169791	39169827	-	70	39168213	39178392
chr1	39190263	39201207	39190263	39190777	39200719	39201207	87	---	---	---	---	39200370	39200403	+	73	---	---
chr1	39231978	39242423	39231984	39233844	39240555	39242419	94	39231972	39231977	39242424	39242429	39240264	39240285	+	72	39231984	39242421
chr1	39258231	39274961	39258231	39259285	39273902	39274961	93	---	---	---	---	39259400	39259422	-	78	---	---
chr1	39276374	39289791	39276374	39276645	39289519	39289791	92	---	---	---	---	39289115	39289129	+	73	39276374	39289784
chr1	39281186	39285271	39281186	39281440	39285016	39285271	91	---	---	---	---	39281574	39281589	-	81	39281193	39285269
chr1	39361395	39367512	39361395	39362182	39366731	39367512	92	---	---	---	---	39362243	39362368	-	83	39361395	39367509
chr1	39389221	39396633	39389221	39389840	39395981	39396633	89	---	---	---	---	39390084	39390100	-	82	---	---
chr1	39405295	39426009	39405295	39405736	39425568	39426009	93	---	---	---	---	39406577	39406597	-	71	39405297	39425998
chr1	39411145	39422455	39411145	39414481	39419119	39422455	95	---	---	---	---	39418955	39418968	+	92	39411145	39422438
chr1	39446718	39455335	39446718	39448546	39453519	39455335	96	---	---	---	---	39453301	39453313	+	76	39446723	39455333
chr1	39461748	39473237	39461748	39461978	39473007	39473237	98	---	---	---	---	39462409	39462431	-	86	---	---
chr1	39474390	39477976	39474390	39474587	39477779	39477976	91	---	---	---	---	39474695	39474730	-	72	39474393	39477972
chr1	39482006	39499925	39482006	39482404	39499526	39499925	85	---	---	---	---	39498702	39498719	+	77	---	---
chr1	39507145	39528341	39507145	39507715	39527773	39528341	94	---	---	---	---	39526943	39526965	+	73	---	---
chr1	39537515	39554842	39537515	39537977	39554380	39554842	87	---	---	---	---	39553738	39553750	+	76	39537527	39554837
chr1	39538425	39557491	39538433	39540691	39555298	39557486	86	39538420	39538424	39557492	39557496	39541197	39541224	-	71	39538431	39557475
chr1	39541764	39559639	39541764	39542294	39559146	39559639	88	---	---	---	---	39542763	39542780	-	72	---	---
chr1	39546588	39553317	39546588	39546831	39553074	39553317	95	---	---	---	---	39547047	39547067	-	71	---	---
chr1	39552424	39558829	39552424	39552721	39558532	39558829	94	---	---	---	---	---	---	0	--	39552429	39558826
chr1	39560422	39578678	39560422	39561882	39577215	39578678	90	---	---	---	---	39576516	39576535	+	80	---	---
chr1	39567412	39577648	39567412	39569453	39575598	39577648	93	---	---	---	---	39569686	39569708	-	91	---	---
chr1	39644117	39648962	39644117	39645408	39647790	39648962	88	---	---	---	---	39645485	39645508	-	70	---	---
chr1	39663960	39672897	39663960	39664159	39672697	39672897	98	---	---	---	---	39672270	39672338	+	71	39663966	39672894
chr1	39676212	39682611	39676212	39677009	39681783	39682611	92	---	---	---	---	39681558	39681724	+	84	39676213	39682604
chr1	39691580	39700833	39691593	39692010	39700404	39700820	94	39691574	39691579	39700834	39700839	39700068	39700087	+	80	---	---
chr1	39694774	39702158	39694774	39695540	39701354	39702158	90	---	---	---	---	39695753	39695765	-	76	39694786	39702153
chr1	39706828	39712030	39706828	39707401	39711455	39712030	93	---	---	---	---	39711252	39711285	+	76	---	---
chr1	39730054	39744885	39730059	39730387	39744546	39744871	94	39730049	39730053	39744886	39744890	39743908	39743935	+	75	39730064	39744880
chr1	39738662	39743649	39738662	39738940	39743371	39743649	99	---	---	---	---	39739087	39739123	-	75	---	---
chr1	39754842	39759038	39754842	39755100	39758780	39759038	97	---	---	---	---	39755235	39755256	-	72	39754842	39759036
chr1	39771434	39780258	39771448	39772000	39779644	39780245	86	39771428	39771433	39780259	39780264	39772140	39772173	-	70	---	---
chr1	39788710	39801778	39788724	39789177	39801319	39801772	91	39788704	39788709	39801779	39801784	39800776	39800797	+	81	---	---
chr1	39810205	39817699	39810205	39810659	39817245	39817699	97	---	---	---	---	---	---	0	--	---	---
chr1	39821990	39831001	39821990	39822569	39830422	39831001	96	---	---	---	---	39822714	39822743	-	73	39821990	39830997
chr1	39831119	39840656	39831119	39832765	39838987	39840656	96	---	---	---	---	39838939	39838964	+	73	---	---
chr1	39855391	39875639	39855391	39855702	39875328	39875639	96	---	---	---	---	39856216	39856235	-	90	39855409	39875636
chr1	39859326	39872431	39859339	39859591	39872177	39872429	97	39859320	39859325	39872432	39872437	39860108	39860145	-	76	---	---
chr1	39878762	39896392	39878762	39879769	39895384	39896392	92	---	---	---	---	39894647	39894664	+	72	---	---
chr1	39880595	39890350	39880595	39882181	39888782	39890350	93	---	---	---	---	39888478	39888500	+	73	39880595	39890345
chr1	39931725	39950874	39931725	39932042	39950556	39950874	92	---	---	---	---	39949707	39949723	+	76	39931730	39950873
chr1	39955672	39966525	39955672	39957984	39964214	39966525	96	---	---	---	---	39964052	39964068	+	76	---	---
chr1	39998666	40020516	39998666	39998998	40020188	40020516	95	---	---	---	---	40000023	40000058	-	72	39998673	40020512
chr1	40050246	40054017	40050246	40050441	40053816	40054017	90	---	---	---	---	---	---	0	--	40050252	40054005
chr1	40071079	40076641	40071079	40071798	40075921	40076641	98	---	---	---	---	---	---	0	--	---	---
chr1	40089959	40111465	40089959	40090711	40110711	40111465	98	---	---	---	---	40091596	40091623	-	75	40089965	40111454
chr1	40091792	40112152	40091792	40091946	40111993	40112152	96	---	---	---	---	40111794	40111817	+	75	---	---
chr1	40106209	40124570	40106209	40106583	40124205	40124570	93	---	---	---	---	40123414	40123442	+	75	40106213	40124567
chr1	40118758	40122692	40118758	40119224	40122224	40122692	92	---	---	---	---	40122074	40122090	+	70	---	---
chr1	40128050	40135856	40128063	40128169	40135740	40135848	93	40128044	40128049	40135857	40135862	---	---	0	--	40128052	40135852
chr1	40153918	40168180	40153918	40154337	40167762	40168180	95	---	---	---	---	40167132	40167170	+	74	40153924	40168163
chr1	40179335	40189720	40179335	40179459	40189596	40189720	96	---	---	---	---	40179950	40179966	-	82	---	---
chr1	40191306	40198420	40191306	40193052	40196691	40198420	86	---	---	---	---	40193120	40193155	-	72	40191320	40198415
chr1	40216880	40224308	40216892	40218446	40222765	40224298	92	40216875	40216879	40224309	40224313	40218591	40218661	-	74	40216884	40224293
chr1	40278676	40293696	40278676	40279966	40292406	40293696	92	---	---	---	---	40280501	40280522	-	72	---	---
chr1	40280469	40288660	40280469	40282305	40286827	40288660	91	---	---	---	---	40282370	40282408	-	71	40280469	40288658
chr1	40301393	40321451	40301393	40302145	40320699	40321451	95	---	---	---	---	40319889	40319915	+	74	---	---
chr1	40316209	40319545	40316209	40316754	40319000	40319545	96	---	---	---	---	40318981	40318998	+	77	---	---
chr1	40343328	40347867	40343328	40344279	40346917	40347867	94	---	---	---	---	40344398	40344411	-	78	40343344	40347864
chr1	40377608	40387762	40377608	40379139	40386228	40387762	95	---	---	---	---	40385905	40385931	+	74	40377608	40387760
chr1	40428676	40438760	40428676	40429137	40438299	40438760	94	---	---	---	---	40429452	40429468	-	76	---	---
chr1	40441845	40448840	40441845	40443493	40447175	40448840	95	---	---	---	---	40443557	40443677	-	82	40441845	40448838
chr1	40477383	40480540	40477383	40477541	40480382	40480540	94	---	---	---	---	---	---	0	--	40477396	40480529
chr1	40566185	40573982	40566186	40567472	40572685	40573968	91	40566180	40566184	40573983	40573987	40572459	40572480	+	72	40566194	40573980
chr1	40575636	40582591	40575636	40576974	40581254	40582591	95	---	---	---	---	40577043	40577188	-	78	---	---
chr1	40615284	40622160	40615284	40615466	40621978	40622160	94	---	---	---	---	40615568	40615581	-	85	40615288	40622154
chr1	40641641	40657517	40641641	40642423	40656789	40657517	86	---	---	---	---	40656153	40656182	+	73	40641658	40657503
chr1	40646816	40656763	40646816	40648362	40655213	40656763	93	---	---	---	---	40654911	40654932	+	72	40646816	40656761
chr1	40753481	40758896	40753481	40753816	40758562	40758896	92	---	---	---	---	40758324	40758350	+	70	40753487	40758881
chr1	40781366	40790868	40781366	40781612	40790623	40790868	98	---	---	---	---	40790304	40790339	+	75	---	---
chr1	40811564	40819229	40811564	40811872	40818929	40819229	88	---	---	---	---	---	---	0	--	40811569	40819210
chr1	40857701	40865895	40857701	40857998	40865600	40865895	85	---	---	---	---	40858074	40858085	-	83	40857703	40865884
chr1	40859019	40867607	40859019	40859537	40867101	40867607	92	---	---	---	---	40866731	40866767	+	81	---	---
chr1	40867985	40874833	40867985	40868187	40874631	40874833	96	---	---	---	---	40868455	40868509	-	78	40867986	40874824
chr1	40874828	40884320	40874828	40875034	40884114	40884320	89	---	---	---	---	40875234	40875254	-	71	40874833	40884317
chr1	40972636	40994184	40972636	40977796	40989032	40994184	87	---	---	---	---	40988470	40988499	+	70	40972642	40994178
chr1	40974074	40991509	40974076	40975113	40990470	40991507	85	40974069	40974073	40991510	40991514	40989829	40989844	+	87	---	---
chr1	40996840	41004893	40996840	40998090	41003680	41004893	90	---	---	---	---	40998305	40998317	-	84	---	---
chr1	41042799	41047155	41042799	41044977	41044977	41047155	99	---	---	---	---	---	---	0	--	---	---
chr1	41055928	41058491	41055928	41056234	41058185	41058491	99	---	---	---	---	41056271	41056312	-	76	---	---
chr1	41124642	41138999	41124642	41125139	41138501	41138999	86	---	---	---	---	41138088	41138112	+	84	41124658	41138994
chr1	41125530	41135376	41125530	41126783	41134138	41135376	94	---	---	---	---	41126994	41127030	-	70	---	---
chr1	41141418	41148441	41141418	41141961	41147895	41148441	92	---	---	---	---	41142044	41142067	-	75	---	---
chr1	41152719	41163322	41152719	41153226	41162806	41163322	85	---	---	---	---	41153660	41153675	-	75	41152719	41163320
chr1	41170641	41179911	41170641	41171143	41179412	41179911	90	---	---	---	---	41179272	41179288	+	76	---	---
chr1	41192766	41204463	41192766	41193348	41203871	41204463	91	---	---	---	---	41193694	41193724	-	74	---	---
chr1	41243967	41257465	41243967	41244093	41257339	41257465	92	---	---	---	---	41256709	41256721	+	76	---	---
chr1	41244570	41257928	41244576	41244947	41257551	41257918	92	41244565	41244569	41257929	41257933	41245141	41245156	-	75	---	---
chr1	41253251	41266447	41253263	41253671	41266036	41266443	99	41253246	41253250	41266448	41266452	41254075	41254093	-	89	---	---
chr1	41293796	41311727	41293796	41294018	41311505	41311727	91	---	---	---	---	41294835	41294860	-	73	---	---
chr1	41302611	41309100	41302611	41302811	41308900	41309100	96	---	---	---	---	41302936	41302968	-	72	41302615	41309097
chr1	41309895	41312916	41309895	41310345	41312466	41312916	95	---	---	---	---	41310389	41310414	-	80	41309898	41312902
chr1	41327024	41334203	41327024	41328693	41332680	41334203	87	---	---	---	---	41332494	41332515	+	77	---	---
chr1	41354823	41364470	41354823	41355455	41363845	41364470	92	---	---	---	---	41363463	41363483	+	90	---	---
chr1	41412230	41426757	41412230	41412812	41426178	41426757	93	---	---	---	---	41425599	41425615	+	88	---	---
chr1	41417078	41435817	41417078	41417242	41435654	41435817	94	---	---	---	---	41434740	41434777	+	86	---	---
chr1	41417487	41437832	41417494	41417814	41437502	41437819	95	41417482	41417486	41437833	41437837	41436663	41436681	+	73	---	---
chr1	41419585	41428499	41419585	41421429	41426667	41428499	93	---	---	---	---	41421615	41421627	-	76	41419591	41428496
chr1	41490882	41499427	41490887	41491395	41498930	41499426	90	41490877	41490881	41499428	41499432	41491679	41491696	-	72	41490884	41499408
chr1	41512565	41518327	41512565	41512988	41517903	41518327	96	---	---	---	---	41513142	41513160	-	73	41512565	41518325
chr1	41572566	41590658	41572566	41573024	41590190	41590649	95	41572561	41572565	41590659	41590663	41573862	41573883	-	86	41572569	41590657
chr1	41576375	41587927	41576375	41576509	41587793	41587927	98	---	---	---	---	41576937	41577009	-	82	41576384	41587925
chr1	41627537	41637693	41627537	41628089	41637141	41637693	96	---	---	---	---	41636807	41636833	+	70	---	---
chr1	41648866	41658358	41648866	41650134	41657107	41658358	93	---	---	---	---	41650412	41650433	-	77	---	---
chr1	41649191	41657803	41649191	41649577	41657417	41657803	95	---	---	---	---	41657025	41657244	+	71	41649195	41657800
chr1	41702530	41713456	41702530	41703320	41712672	41713456	88	---	---	---	---	41712473	41712489	+	82	---	---
chr1	41718400	41726819	41718400	41718573	41726646	41726819	95	---	---	---	---	41726443	41726460	+	72	---	---
chr1	41719498	41727462	41719498	41720070	41726891	41727462	93	---	---	---	---	41720305	41720326	-	77	---	---
chr1	41736653	41744296	41736653	41736831	41744118	41744296	97	---	---	---	---	41737182	41737195	-	78	41736653	41744293
chr1	41759107	41772942	41759107	41759640	41772411	41772942	94	---	---	---	---	41760263	41760279	-	82	41759107	41772929
chr1	41784676	41793439	41784676	41786425	41791695	41793427	94	41784671	41784675	41793440	41793444	41786640	41786653	-	85	41784676	41793423
chr1	41807751	41817929	41807751	41809468	41816210	41817929	95	---	---	---	---	41809735	41809756	-	72	41807751	41817926
chr1	41808475	41817104	41808475	41808646	41816934	41817104	97	---	---	---	---	41816553	41816573	+	90	---	---
chr1	41828373	41842139	41828373	41828512	41842000	41842139	96	---	---	---	---	41841516	41841550	+	74	---	---
chr1	41828511	41836673	41828511	41830117	41835064	41836673	96	---	---	---	---	41834865	41835006	+	80	41828512	41836671
chr1	41836674	41842993	41836674	41837531	41842136	41842993	94	---	---	---	---	41837735	41837751	-	82	---	---
chr1	41864622	41872530	41864622	41865454	41871686	41872530	94	---	---	---	---	41865616	41865651	-	75	41864633	41872525
chr1	41864628	41872530	41864628	41865454	41871692	41872530	94	---	---	---	---	41865616	41865651	-	75	41864633	41872525
chr1	41884666	41891823	41884666	41886236	41890247	41891823	90	---	---	---	---	41890046	41890083	+	84	41884666	41891821
chr1	41894385	41902579	41894385	41895988	41900974	41902579	92	---	---	---	---	41900946	41900965	+	80	41894385	41902576
chr1	41917675	41925801	41917675	41918447	41925029	41925801	94	---	---	---	---	41924818	41924845	+	78	41917692	41925800
chr1	41979120	41983489	41979120	41979576	41983034	41983489	95	---	---	---	---	41982861	41982972	+	82	41979124	41983476
chr1	41985221	41994733	41985221	41986249	41993822	41994733	85	---	---	---	---	41986610	41986628	-	84	---	---
chr1	41999876	42015944	41999876	42000443	42015377	42015944	100	---	---	---	---	42000980	42000995	-	75	---	---
chr1	42000596	42020470	42000596	42001185	42019829	42020470	86	---	---	---	---	42019203	42019238	+	72	---	---
chr1	42007591	42016997	42007606	42007961	42016636	42016991	96	42007586	42007590	42016998	42017002	42008210	42008236	-	70	---	---
chr1	42009624	42013984	42009624	42009940	42013666	42013984	88	---	---	---	---	42010115	42010127	-	76	42009631	42013973
chr1	42072640	42089069	42072640	42073546	42088092	42089069	87	---	---	---	---	42087501	42087533	+	78	---	---
chr1	42080996	42088607	42080996	42082025	42087656	42088607	87	---	---	---	---	42087501	42087533	+	78	---	---
chr1	42114514	42122394	42114514	42115074	42121834	42122394	93	---	---	---	---	42115201	42115215	-	73	42114514	42122386
chr1	42129170	42146801	42129170	42129797	42146150	42146801	90	---	---	---	---	42145634	42145669	+	75	42129180	42146797
chr1	42134375	42143304	42134375	42135044	42142638	42143304	93	---	---	---	---	42135347	42135364	-	72	42134390	42143300
chr1	42151830	42160319	42151833	42152095	42160053	42160315	90	42151825	42151829	42160320	42160324	42159843	42159869	+	70	42151832	42160315
chr1	42220395	42231110	42220402	42223145	42228223	42231103	88	42220390	42220394	42231111	42231115	---	---	0	--	---	---
chr1	42237632	42241351	42237639	42239287	42239688	42241344	88	42237625	42237631	42241352	42241358	42239289	42239303	-	73	42237632	42241347
chr1	42242114	42255723	42242114	42243454	42254395	42255723	94	---	---	---	---	42253866	42253920	+	76	---	---
chr1	42292267	42297969	42292267	42292958	42297317	42297969	91	---	---	---	---	42297140	42297157	+	83	42292268	42297966
chr1	42295403	42298134	42295403	42295570	42297967	42298134	98	---	---	---	---	42297952	42297964	+	76	42295406	42298132
chr1	42301971	42312878	42301971	42303666	42311182	42312878	94	---	---	---	---	42311156	42311169	+	85	42301977	42312862
chr1	42319503	42331927	42319503	42320225	42331204	42331927	91	---	---	---	---	42320628	42320648	-	71	---	---
chr1	42341264	42349826	42341275	42342085	42349004	42349819	89	42341257	42341263	42349827	42349833	42348702	42348720	+	73	42341275	42349819
chr1	42361562	42371647	42361562	42363092	42370130	42371647	93	---	---	---	---	42369806	42369831	+	73	42361562	42371643
chr1	42375931	42383260	42375931	42377833	42381356	42383260	94	---	---	---	---	42381242	42381277	+	72	---	---
chr1	42385872	42392593	42385872	42387410	42391040	42392593	93	---	---	---	---	42387476	42387592	-	82	42385872	42392591
chr1	42411305	42423343	42411305	42411891	42422764	42423343	90	---	---	---	---	42422239	42422256	+	77	42411311	42423339
chr1	42413526	42421649	42413531	42415191	42419977	42421637	92	42413521	42413525	42421650	42421654	42415241	42415285	-	75	42413531	42421634
chr1	42447108	42455909	42447108	42447543	42455475	42455909	95	---	---	---	---	42455097	42455112	+	93	42447108	42455902
chr1	42473058	42481445	42473071	42474657	42479784	42481444	88	42473053	42473057	42481446	42481450	42479755	42479774	+	80	42473065	42481442
chr1	42513213	42528904	42513213	42513567	42528549	42528904	97	---	---	---	---	42527801	42527837	+	75	42513229	42528893
chr1	42516247	42525640	42516247	42517635	42524241	42525640	93	---	---	---	---	42517777	42517808	-	71	42516247	42525638
chr1	42539254	42556903	42539254	42539826	42556331	42556903	99	---	---	---	---	42555709	42555792	+	75	---	---
chr1	42561952	42568711	42561952	42563497	42567155	42568711	95	---	---	---	---	42566972	42567086	+	81	42561953	42568707
chr1	42595247	42615068	42595247	42596415	42613928	42615068	93	---	---	---	---	42596617	42596637	-	71	42595254	42615063
chr1	42604470	42609454	42604470	42605781	42608118	42609444	94	42604465	42604469	42609455	42609459	42605847	42605860	-	78	---	---
chr1	42606604	42609669	42606604	42606832	42609441	42609669	98	---	---	---	---	42606907	42606942	-	77	42606606	42609667
chr1	42613686	42618802	42613686	42615071	42617387	42618802	85	---	---	---	---	42615093	42615112	-	85	42613686	42618800
chr1	42619135	42622823	42619135	42619366	42622592	42622823	95	---	---	---	---	---	---	0	--	42619151	42622805
chr1	42638549	42642233	42638549	42639460	42641325	42642233	91	---	---	---	---	---	---	0	--	---	---
chr1	42647770	42657887	42647770	42649299	42656400	42657887	92	---	---	---	---	42656079	42656108	+	80	42647776	42657885
chr1	42667044	42685259	42667044	42668561	42683716	42685259	91	---	---	---	---	42683095	42683109	+	80	---	---
chr1	42671544	42678835	42671544	42672133	42678244	42678835	96	---	---	---	---	42672286	42672311	-	73	42671555	42678832
chr1	42726715	42735797	42726715	42727177	42735335	42735797	95	---	---	---	---	42727538	42727553	-	93	42726724	42735795
chr1	42745343	42757914	42745343	42747988	42755246	42757914	91	---	---	---	---	42754887	42754905	+	84	42745344	42757904
chr1	42802503	42823598	42802503	42803244	42822857	42823598	99	---	---	---	---	42804121	42804142	-	77	---	---
chr1	42805874	42814693	42805874	42807643	42812924	42814693	97	---	---	---	---	42807859	42807872	-	85	42805879	42814687
chr1	42826333	42843078	42826333	42826656	42842756	42843078	95	---	---	---	---	42827407	42827428	-	77	42826334	42843076
chr1	42828859	42837055	42828859	42830456	42835457	42837055	95	---	---	---	---	42830511	42830705	-	81	---	---
chr1	42859071	42880331	42859071	42859284	42880111	42880331	90	---	---	---	---	42860271	42860325	-	74	42859078	42880314
chr1	42876169	42886084	42876169	42879235	42883031	42886084	86	---	---	---	---	42879356	42879382	-	74	42876182	42886067
chr1	42922620	42939321	42922620	42923720	42938219	42939321	88	---	---	---	---	42924411	42924425	-	80	---	---
chr1	42947930	42960400	42947930	42948489	42959840	42960400	95	---	---	---	---	42948681	42948722	-	71	42947930	42960396
chr1	42962798	42981718	42962798	42963237	42981278	42981718	87	---	---	---	---	42964108	42964139	-	75	42962804	42981713
chr1	42968727	42978871	42968727	42970254	42977344	42978871	97	---	---	---	---	42970551	42970576	-	80	42968727	42978869
chr1	42987752	42995632	42987752	42988281	42995053	42995632	87	---	---	---	---	42988508	42988544	-	72	---	---
chr1	43001739	43010237	43001739	43001871	43010104	43010237	91	---	---	---	---	43009771	43009801	+	83	43001745	43010236
chr1	43028015	43032039	43028015	43029209	43030844	43032039	99	---	---	---	---	---	---	0	--	43028023	43032035
chr1	43064683	43072428	43064691	43066487	43070611	43072421	95	43064676	43064682	43072429	43072435	43066633	43066670	-	73	43064684	43072419
chr1	43085885	43092038	43085885	43086097	43091831	43092038	96	---	---	---	---	43091624	43091663	+	72	43085887	43092036
chr1	43105223	43116630	43105223	43105324	43116529	43116630	97	---	---	---	---	43116355	43116487	+	96	43105232	43116625
chr1	43108129	43111661	43108129	43108631	43111161	43111661	89	---	---	---	---	43111079	43111094	+	81	---	---
chr1	43116955	43130033	43116962	43117268	43129723	43130031	86	43116948	43116954	43130034	43130040	43117861	43117875	-	86	43116967	43130031
chr1	43119132	43123476	43119146	43119315	43123301	43123471	97	43119127	43119131	43123477	43123481	43119436	43119449	-	85	---	---
chr1	43149366	43162724	43149367	43149867	43162223	43162723	97	43149359	43149365	43162725	43162731	43161684	43161734	+	72	43149369	43162716
chr1	43163685	43170827	43163693	43165231	43169275	43170812	93	43163680	43163684	43170828	43170832	43169072	43169207	+	80	43163686	43170826
chr1	43196045	43210657	43196058	43196574	43210158	43210645	89	43196040	43196044	43210658	43210662	43196915	43196927	-	76	43196048	43210655
chr1	43205573	43219443	43205573	43205677	43219337	43219443	97	---	---	---	---	43206283	43206301	-	73	---	---
chr1	43209454	43212747	43209454	43209787	43212416	43212747	98	---	---	---	---	43209825	43209877	-	84	43209465	43212740
chr1	43214680	43217109	43214680	43214815	43216976	43217109	96	---	---	---	---	43216868	43216885	+	88	---	---
chr1	43221091	43226443	43221091	43221536	43225999	43226443	98	---	---	---	---	43225896	43225927	+	71	43221097	43226425
chr1	43234812	43247807	43234812	43235401	43247216	43247807	87	---	---	---	---	43235893	43235911	-	84	43234818	43247805
chr1	43344314	43353713	43344314	43344622	43353406	43353713	88	---	---	---	---	43353373	43353403	+	74	43344315	43353696
chr1	43406682	43421169	43406682	43407108	43420743	43421169	99	---	---	---	---	43420290	43420316	+	74	43406693	43421150
chr1	43413979	43418981	43413979	43415455	43417484	43418981	87	---	---	---	---	43415534	43415557	-	79	43413980	43418979
chr1	43434674	43445479	43434674	43436201	43443944	43445473	94	43434669	43434673	43445480	43445484	43443617	43443646	+	76	43434674	43445475
chr1	43462924	43470557	43462924	43463441	43470041	43470557	94	---	---	---	---	43463637	43463649	-	76	43462928	43470549
chr1	43488557	43504433	43488557	43489285	43503706	43504433	93	---	---	---	---	43502985	43503005	+	71	---	---
chr1	43488649	43504352	43488649	43489204	43503797	43504352	93	---	---	---	---	43489857	43489933	-	83	---	---
chr1	43500667	43509425	43500667	43503060	43507098	43509425	87	---	---	---	---	43507000	43507014	+	73	---	---
chr1	43504923	43519438	43504923	43505719	43518647	43519438	95	---	---	---	---	43518159	43518194	+	72	---	---
chr1	43509425	43517995	43509425	43511247	43516189	43517995	92	---	---	---	---	43516083	43516096	+	78	43509425	43517992
chr1	43522094	43532359	43522094	43523616	43530836	43532359	94	---	---	---	---	43523914	43523943	-	76	43522094	43532357
chr1	43541445	43548902	43541445	43542555	43547842	43548902	91	---	---	---	---	43542772	43542785	-	78	43541445	43548900
chr1	43573948	43587405	43573948	43574386	43586964	43587405	93	---	---	---	---	43574889	43574912	-	70	---	---
chr1	43574381	43591358	43574381	43576060	43589701	43591358	93	---	---	---	---	43589186	43589219	+	79	43574385	43591350
chr1	43582377	43602622	43582377	43583556	43601454	43602622	93	---	---	---	---	43584422	43584451	-	100	---	---
chr1	43632717	43651013	43632732	43633114	43650634	43651003	86	43632712	43632716	43651014	43651018	43633851	43633866	-	75	---	---
chr1	43672771	43675447	43672771	43673012	43675207	43675447	95	---	---	---	---	43675140	43675168	+	79	43672772	43675444
chr1	43694428	43701310	43694428	43694776	43700961	43701310	94	---	---	---	---	43700669	43700682	+	85	43694434	43701306
chr1	43701548	43707685	43701554	43704591	43704590	43707682	92	43701543	43701547	43707686	43707690	---	---	0	--	---	---
chr1	43768063	43778515	43768074	43768548	43778040	43778515	93	43768055	43768062	43778516	43778523	43768740	43768776	-	78	---	---
chr1	43770852	43778273	43770852	43771345	43777777	43778273	98	---	---	---	---	---	---	0	--	---	---
chr1	43828599	43834687	43828600	43829190	43834049	43834684	86	43828594	43828598	43834688	43834692	---	---	0	--	43828616	43834681
chr1	43832319	43849248	43832319	43832496	43849071	43849248	94	---	---	---	---	43848242	43848292	+	84	43832320	43849245
chr1	43836520	43846075	43836520	43836699	43845896	43846075	96	---	---	---	---	43836939	43836960	-	72	43836536	43846073
chr1	43851322	43860793	43851322	43851991	43860113	43860793	87	---	---	---	---	43860081	43860111	+	70	---	---
chr1	43873910	43877069	43873910	43874054	43876925	43877069	95	---	---	---	---	43874100	43874119	-	80	---	---
chr1	43882250	43893598	43882250	43883394	43892454	43893598	85	---	---	---	---	43883728	43883752	-	76	43882252	43893585
chr1	43899084	43905858	43899084	43899555	43905387	43905858	92	---	---	---	---	43899621	43899672	-	73	43899084	43905852
chr1	43922820	43931712	43922820	43922965	43931567	43931712	96	---	---	---	---	43923361	43923378	-	77	43922830	43931710
chr1	43931843	43935420	43931843	43932397	43934868	43935420	91	---	---	---	---	43934744	43934771	+	78	43931858	43935417
chr1	43951069	43962705	43951069	43951626	43962148	43962705	96	---	---	---	---	43961913	43961935	+	78	43951070	43962703
chr1	43973414	43979903	43973416	43973694	43979612	43979889	90	43973409	43973413	43979904	43979908	43973918	43973944	-	74	43973418	43979899
chr1	43984732	44006409	43984732	43985223	44005918	44006409	95	---	---	---	---	44004917	44004932	+	75	43984732	44006407
chr1	44020768	44040240	44020768	44022224	44038853	44040240	90	---	---	---	---	44023016	44023040	-	76	---	---
chr1	44024843	44033929	44024843	44025059	44033713	44033929	96	---	---	---	---	44025241	44025270	-	70	---	---
chr1	44080169	44091072	44080169	44080351	44090890	44091072	98	---	---	---	---	44080840	44080869	-	73	44080177	44091070
chr1	44098642	44102383	44098649	44099555	44101475	44102381	88	44098635	44098641	44102384	44102390	44101375	44101422	+	79	44098642	44102377
chr1	44111385	44121426	44111390	44111570	44121246	44121424	87	44111380	44111384	44121427	44121431	44111939	44111957	-	89	44111392	44121422
chr1	44122287	44129846	44122287	44122779	44129353	44129846	92	---	---	---	---	44129027	44129048	+	77	44122287	44129839
chr1	44124095	44129545	44124095	44124291	44129349	44129545	97	---	---	---	---	44129269	44129287	+	73	---	---
chr1	44138529	44148664	44138529	44140041	44147152	44148664	94	---	---	---	---	44146825	44146854	+	76	---	---
chr1	44148736	44156987	44148750	44149235	44156500	44156987	95	44148731	44148735	44156988	44156992	44156244	44156261	+	72	44148744	44156975
chr1	44163133	44172921	44163133	44164749	44171304	44172921	94	---	---	---	---	44165030	44165051	-	72	44163133	44172919
chr1	44234594	44237162	44234594	44234788	44236968	44237162	95	---	---	---	---	44236879	44236949	+	78	44234594	44237161
chr1	44243608	44249475	44243621	44243982	44249090	44249471	89	44243601	44243607	44249476	44249482	44249063	44249088	+	76	44243611	44249468
chr1	44250300	44255655	44250300	44250705	44255253	44255655	93	---	---	---	---	44250745	44250759	-	86	44250300	44255653
chr1	44256861	44272044	44256861	44257045	44271857	44272044	91	---	---	---	---	44271388	44271415	+	71	44256864	44272042
chr1	44257407	44266688	44257407	44257849	44266246	44266688	97	---	---	---	---	44258160	44258216	-	73	---	---
chr1	44264223	44281177	44264223	44265185	44280219	44281177	95	---	---	---	---	44279469	44279495	+	70	44264237	44281172
chr1	44306013	44315140	44306013	44307098	44314062	44315140	91	---	---	---	---	44313808	44313867	+	71	---	---
chr1	44330536	44337243	44330536	44330686	44337093	44337243	90	---	---	---	---	44330750	44330763	-	78	---	---
chr1	44340736	44354246	44340736	44341082	44353936	44354246	87	---	---	---	---	44353571	44353587	+	82	---	---
chr1	44349961	44354037	44349961	44351001	44353136	44354037	85	---	---	---	---	44353058	44353069	+	83	---	---
chr1	44396600	44412274	44396600	44397888	44410971	44412274	94	---	---	---	---	44410318	44410338	+	71	44396614	44412272
chr1	44442354	44447633	44442363	44442770	44447224	44447626	93	44442348	44442353	44447634	44447639	44442782	44442801	-	85	44442369	44447632
chr1	44452169	44462691	44452169	44452363	44462496	44462691	95	---	---	---	---	44462070	44462084	+	73	44452170	44462678
chr1	44492686	44497996	44492686	44493105	44497576	44497996	97	---	---	---	---	44493147	44493164	-	83	44492698	44497985
chr1	44521024	44528966	44521038	44522360	44527639	44528961	92	44521019	44521023	44528967	44528971	44522601	44522613	-	76	44521035	44528959
chr1	44532584	44540383	44532584	44533490	44539464	44540383	93	---	---	---	---	44539165	44539214	+	70	44532584	44540381
chr1	44552401	44558852	44552401	44553153	44558111	44558852	93	---	---	---	---	44558004	44558023	+	80	44552402	44558850
chr1	44561797	44582117	44561797	44562872	44581057	44582117	91	---	---	---	---	44580471	44580487	+	76	44561797	44582114
chr1	44564956	44582296	44564956	44565136	44582116	44582296	91	---	---	---	---	44581267	44581292	+	88	44564960	44582280
chr1	44565385	44571719	44565385	44566134	44570960	44571719	92	---	---	---	---	44570841	44570864	+	70	44565385	44571717
chr1	44585116	44596914	44585116	44587864	44594155	44596914	94	---	---	---	---	44587959	44588029	-	71	44585119	44596905
chr1	44585373	44595799	44585373	44586749	44594425	44595799	94	---	---	---	---	44586969	44587004	-	72	---	---
chr1	44610348	44623019	44610348	44611644	44621735	44623019	91	---	---	---	---	44621339	44621354	+	75	---	---
chr1	44634331	44643409	44634331	44634609	44643131	44643409	94	---	---	---	---	44642801	44642823	+	91	44634339	44643407
chr1	44635472	44648140	44635472	44636044	44647548	44648140	90	---	---	---	---	44636410	44636428	-	73	44635480	44648126
chr1	44652379	44660042	44652379	44652930	44659492	44660042	96	---	---	---	---	44653232	44653247	-	81	44652385	44660041
chr1	44717357	44722635	44717357	44717718	44722274	44722635	97	---	---	---	---	44717865	44717879	-	73	---	---
chr1	44718310	44727106	44718310	44718944	44726457	44727106	92	---	---	---	---	44726129	44726144	+	75	44718313	44727102
chr1	44726333	44742113	44726333	44727107	44741355	44742113	92	---	---	---	---	44727787	44727806	-	90	---	---
chr1	44727207	44736836	44727207	44728195	44735848	44736836	92	---	---	---	---	44728492	44728521	-	80	---	---
chr1	44746855	44768061	44746855	44746975	44767940	44768061	89	---	---	---	---	44767151	44767174	+	75	44746869	44768049
chr1	44753935	44759074	44753935	44754262	44758746	44759074	96	---	---	---	---	44758549	44758570	+	77	44753941	44759072
chr1	44832730	44836799	44832730	44833073	44836453	44836799	93	---	---	---	---	44836285	44836302	+	77	44832735	44836782
chr1	44848737	44866130	44848737	44849590	44865276	44866130	95	---	---	---	---	44850323	44850336	-	85	44848737	44866128
chr1	44880405	44894472	44880405	44881913	44892975	44894472	91	---	---	---	---	44882289	44882304	-	93	44880409	44894468
chr1	44909644	44918649	44909647	44910154	44918134	44918641	96	44909639	44909643	44918650	44918654	44910464	44910481	-	83	44909653	44918638
chr1	44918637	44929176	44918637	44920155	44927660	44929176	93	---	---	---	---	44920456	44920486	-	80	---	---
chr1	44971681	44988695	44971681	44973729	44986670	44988695	88	---	---	---	---	44986025	44986052	+	71	44971691	44988692
chr1	44978284	44986674	44978284	44979840	44985117	44986674	94	---	---	---	---	44985093	44985113	+	80	44978291	44986668
chr1	44995543	45002451	44995543	44995852	45002142	45002451	98	---	---	---	---	44996156	44996167	-	75	44995546	45002449
chr1	45000284	45022137	45000284	45001051	45021373	45022137	89	---	---	---	---	45001836	45001862	-	77	45000285	45022123
chr1	45009430	45019594	45009430	45010951	45018070	45019594	95	---	---	---	---	45011248	45011273	-	76	45009431	45019591
chr1	45042715	45048675	45042715	45042928	45048462	45048675	93	---	---	---	---	45048293	45048308	+	81	45042717	45048670
chr1	45075928	45083295	45075939	45076721	45082502	45083284	94	45075921	45075927	45083296	45083302	45082214	45082240	+	77	45075931	45083281
chr1	45086115	45093627	45086115	45087112	45092631	45093627	93	---	---	---	---	45092355	45092401	+	76	45086128	45093623
chr1	45098955	45110209	45098955	45099491	45109673	45110209	94	---	---	---	---	45109176	45109207	+	87	45098955	45110207
chr1	45117682	45124482	45117682	45119237	45122927	45124482	94	---	---	---	---	45119303	45119422	-	81	45117683	45124480
chr1	45132164	45143138	45132164	45132394	45142908	45143138	96	---	---	---	---	---	---	0	--	45132170	45143122
chr1	45133042	45143424	45133042	45133347	45143120	45143424	98	---	---	---	---	45142928	45142951	+	70	45133060	45143420
chr1	45184673	45202855	45184673	45185116	45202430	45202855	89	---	---	---	---	45185937	45185959	-	82	45184678	45202853
chr1	45211382	45215639	45211382	45211869	45215151	45215639	92	---	---	---	---	45211995	45212017	-	73	45211388	45215637
chr1	45240953	45252628	45240953	45242532	45251052	45252628	93	---	---	---	---	45242912	45242943	-	78	45240959	45252625
chr1	45262325	45267842	45262325	45263189	45266978	45267842	93	---	---	---	---	45263330	45263378	-	87	45262328	45267840
chr1	45266978	45278027	45266978	45267741	45277261	45278027	91	---	---	---	---	45268173	45268194	-	81	---	---
chr1	45271913	45279220	45271913	45272652	45278481	45279220	95	---	---	---	---	45278219	45278244	+	80	45271913	45279218
chr1	45375846	45389872	45375846	45376037	45389682	45389872	92	---	---	---	---	45389115	45389132	+	83	45375847	45389869
chr1	45378576	45385612	45378576	45379193	45384994	45385612	97	---	---	---	---	45384704	45384728	+	96	---	---
chr1	45421739	45433381	45421739	45422295	45432825	45433381	96	---	---	---	---	45432324	45432396	+	84	45421739	45433379
chr1	45441638	45451806	45441638	45441875	45451568	45451806	89	---	---	---	---	45442151	45442172	-	72	45441641	45451801
chr1	45455741	45476700	45455748	45457162	45475295	45476698	93	45455736	45455740	45476701	45476705	45457361	45457393	-	72	45455741	45476696
chr1	45467540	45474087	45467545	45468861	45472764	45474080	95	45467534	45467539	45474088	45474093	45468873	45468892	-	85	45467545	45474086
chr1	45494080	45497091	45494080	45494919	45496356	45497091	85	---	---	---	---	---	---	0	--	---	---
chr1	45517745	45520633	45517755	45518225	45520156	45520625	90	45517739	45517744	45520634	45520639	---	---	0	--	---	---
chr1	45527158	45533868	45527158	45528649	45532369	45533868	90	---	---	---	---	45532183	45532247	+	78	45527160	45533866
chr1	45541820	45551698	45541820	45543277	45550240	45551698	95	---	---	---	---	45550011	45550026	+	75	45541826	45551690
chr1	45588734	45606756	45588734	45588883	45606607	45606756	95	---	---	---	---	45589466	45589481	-	75	45588749	45606754
chr1	45638301	45645519	45638305	45638855	45644891	45645507	85	45638296	45638300	45645520	45645524	45644732	45644755	+	70	45638302	45645518
chr1	45651620	45671725	45651620	45651774	45671563	45671715	87	45651615	45651619	45671726	45671730	45670800	45670816	+	94	45651621	45671714
chr1	45698409	45705403	45698409	45699096	45704715	45705403	96	---	---	---	---	45699150	45699173	-	70	45698410	45705398
chr1	45731524	45733974	45731534	45731712	45733796	45733974	94	45731518	45731523	45733975	45733980	45731778	45731816	-	79	45731530	45733972
chr1	45743334	45749924	45743334	45743642	45749627	45749924	93	---	---	---	---	45749369	45749381	+	76	---	---
chr1	45767051	45774955	45767051	45767534	45774473	45774955	93	---	---	---	---	45774145	45774176	+	78	45767069	45774953
chr1	45827275	45837606	45827275	45828793	45836087	45837606	91	---	---	---	---	45829046	45829079	-	73	45827275	45837603
chr1	45827561	45837546	45827561	45828733	45836370	45837546	92	---	---	---	---	45829046	45829079	-	73	45827572	45837534
chr1	45839007	45849186	45839007	45840532	45847655	45849186	92	45839002	45839006	45849187	45849191	45840825	45840854	-	70	45839008	45849183
chr1	45850390	45861494	45850390	45851821	45860063	45861494	96	---	---	---	---	---	---	0	--	---	---
chr1	45917789	45927409	45917789	45919035	45926163	45927409	91	---	---	---	---	45919364	45919391	-	75	45917807	45927405
chr1	45941405	45947408	45941405	45942004	45946810	45947408	96	---	---	---	---	45946570	45946739	+	78	45941405	45947390
chr1	45947526	45965034	45947526	45948996	45963563	45965034	89	---	---	---	---	45962934	45962966	+	78	---	---
chr1	45951380	45958867	45951380	45951494	45958755	45958867	92	---	---	---	---	45958424	45958436	+	92	---	---
chr1	45965225	45969121	45965225	45965846	45968478	45969121	92	---	---	---	---	---	---	0	--	45965225	45969104
chr1	45978587	45986383	45978587	45980055	45984912	45986383	88	---	---	---	---	45980159	45980182	-	75	45978587	45986381
chr1	45990957	46002125	45990957	45994958	45998042	46002118	89	45990952	45990956	46002126	46002130	---	---	0	--	---	---
chr1	46016234	46023392	46016234	46017211	46022425	46023392	93	---	---	---	---	46017259	46017279	-	80	46016244	46023378
chr1	46048760	46068309	46048760	46048931	46068138	46068309	86	---	---	---	---	46067242	46067257	+	81	46048768	46068308
chr1	46048931	46062879	46048931	46049851	46062070	46062879	87	---	---	---	---	46050388	46050411	-	75	---	---
chr1	46082286	46084978	46082286	46082836	46084430	46084978	94	---	---	---	---	---	---	0	--	---	---
chr1	46085301	46094465	46085301	46086168	46093598	46094465	95	---	---	---	---	46093226	46093329	+	85	---	---
chr1	46129297	46133180	46129297	46130203	46132261	46133180	92	---	---	---	---	46132229	46132248	+	80	46129297	46133178
chr1	46147586	46158067	46147594	46150983	46154754	46158064	88	46147581	46147585	46158068	46158072	46154741	46154752	+	83	---	---
chr1	46163415	46170868	46163415	46164886	46169400	46170868	88	---	---	---	---	46169235	46169248	+	71	46163415	46170866
chr1	46188880	46196742	46188880	46189019	46196603	46196742	92	---	---	---	---	46196223	46196239	+	70	46188882	46196736
chr1	46233668	46239826	46233668	46234012	46239484	46239826	92	---	---	---	---	46239326	46239363	+	78	---	---
chr1	46270111	46276019	46270111	46270514	46275616	46276019	96	---	---	---	---	46275360	46275407	+	70	---	---
chr1	46284248	46289091	46284248	46284633	46288706	46289091	95	---	---	---	---	---	---	0	--	---	---
chr1	46322111	46335429	46322111	46323636	46334038	46335429	90	---	---	---	---	46333537	46333554	+	77	46322123	46335424
chr1	46338878	46344401	46338878	46339218	46344060	46344401	95	---	---	---	---	46343877	46343903	+	81	---	---
chr1	46345088	46366225	46345088	46345275	46366039	46366225	86	---	---	---	---	46365230	46365256	+	70	46345090	46366222
chr1	46355301	46365546	46355301	46357712	46363136	46365546	97	---	---	---	---	46362947	46362964	+	77	---	---
chr1	46373681	46382661	46373681	46374131	46382212	46382661	88	---	---	---	---	46381926	46381959	+	76	46373683	46382656
chr1	46424764	46433744	46424764	46425214	46433295	46433744	88	---	---	---	---	46433009	46433042	+	76	46424766	46433739
chr1	46473769	46483141	46473769	46475040	46481951	46483141	88	---	---	---	---	46481648	46481669	+	72	---	---
chr1	46483145	46492678	46483151	46484478	46491345	46492669	90	46483140	46483144	46492679	46492683	46491058	46491078	+	80	46483152	46492666
chr1	46510339	46526207	46510339	46510474	46526067	46526207	89	---	---	---	---	46525323	46525340	+	72	---	---
chr1	46516718	46525337	46516718	46518227	46523830	46525337	93	---	---	---	---	46523799	46523818	+	80	46516718	46525334
chr1	46528481	46535225	46528481	46529969	46533747	46535225	88	---	---	---	---	---	---	0	--	46528483	46535223
chr1	46528586	46534861	46528586	46529605	46533844	46534861	90	---	---	---	---	46533766	46533798	+	75	---	---
chr1	46551778	46558226	46551789	46552007	46558000	46558217	99	46551772	46551777	46558227	46558232	46552140	46552153	-	78	46551785	46558220
chr1	46579263	46588375	46579266	46581195	46586464	46588361	94	46579258	46579262	46588376	46588380	46586233	46586246	+	85	46579266	46588372
chr1	46629352	46641130	46629362	46630466	46640021	46641125	97	46629347	46629351	46641131	46641135	46639654	46639674	+	80	46629358	46641117
chr1	46652657	46654861	46652657	46652778	46654725	46654848	92	46652650	46652656	46654862	46654868	46652862	46652876	-	86	---	---
chr1	46660390	46668496	46660390	46660614	46668272	46668496	97	---	---	---	---	46660816	46660832	-	82	46660394	46668494
chr1	46687882	46699565	46687882	46689625	46697836	46699565	95	---	---	---	---	46697635	46697661	+	77	46687887	46699563
chr1	46702523	46720019	46702523	46702785	46719757	46720019	93	---	---	---	---	46719070	46719100	+	80	46702528	46720013
chr1	46703296	46723474	46703296	46705946	46720816	46723474	93	---	---	---	---	46720428	46720460	+	75	46703305	46723457
chr1	46725743	46732047	46725743	46726259	46731531	46732047	96	---	---	---	---	46726502	46726514	-	76	---	---
chr1	46780144	46795704	46780144	46780509	46795340	46795704	93	---	---	---	---	46780932	46780975	-	75	46780153	46795701
chr1	46784558	46794080	46784559	46785708	46792956	46794073	92	46784552	46784557	46794081	46794086	46792743	46792756	+	85	46784560	46794062
chr1	46816157	46819882	46816157	46816401	46819639	46819882	96	---	---	---	---	46816411	46816424	-	85	---	---
chr1	46832192	46851317	46832196	46834012	46849490	46851311	95	46832187	46832191	46851318	46851322	46834768	46834786	-	73	46832192	46851316
chr1	46872172	46892579	46872172	46873314	46891438	46892579	91	---	---	---	---	46874087	46874109	-	73	46872179	46892563
chr1	46906772	46923053	46906772	46908426	46921401	46923053	97	---	---	---	---	46908607	46908636	-	70	---	---
chr1	46941083	46954243	46941083	46941589	46953724	46954230	95	46941076	46941082	46954244	46954250	46953161	46953181	+	76	46941083	46954240
chr1	46995970	47015100	46995970	46997445	47013645	47015100	88	---	---	---	---	46998032	46998049	-	88	46995970	47015098
chr1	47024005	47032258	47024005	47024610	47031626	47032258	87	---	---	---	---	47024851	47024867	-	70	47024009	47032245
chr1	47024983	47032693	47024983	47025292	47032362	47032693	91	---	---	---	---	47032114	47032130	+	100	---	---
chr1	47024983	47033519	47024983	47026098	47032362	47033519	90	---	---	---	---	47032114	47032130	+	100	47024987	47033517
chr1	47030598	47052168	47030598	47032850	47050043	47052168	87	---	---	---	---	47033605	47033617	-	76	---	---
chr1	47051078	47054249	47051078	47051926	47053406	47054249	95	---	---	---	---	---	---	0	--	---	---
chr1	47070145	47078178	47070145	47070401	47077922	47078178	85	---	---	---	---	47070654	47070691	-	76	47070154	47078168
chr1	47070534	47077820	47070534	47071512	47076841	47077820	95	---	---	---	---	47076809	47076828	+	85	47070534	47077808
chr1	47079122	47099845	47079122	47079518	47099450	47099845	93	---	---	---	---	47080351	47080363	-	84	47079137	47099843
chr1	47127593	47134659	47127603	47128166	47134109	47134651	93	47127588	47127592	47134660	47134664	47128383	47128396	-	85	47127604	47134658
chr1	47140015	47159472	47140015	47140814	47158674	47159472	89	---	---	---	---	47141618	47141659	-	71	47140019	47159469
chr1	47174976	47179035	47174989	47175149	47178872	47179031	93	47174971	47174975	47179036	47179040	47175199	47175212	-	71	47174989	47179028
chr1	47180990	47191164	47180990	47182512	47189637	47191164	94	---	---	---	---	47189307	47189328	+	77	47181002	47191161
chr1	47199782	47203667	47199791	47200187	47203264	47203658	93	47199772	47199781	47203668	47203677	47203110	47203199	+	81	---	---
[truncated: 25,020 more rows]
