# Supplementary material for: LtrDetector: A tool-suite for detecting long terminal repeat retrotransposons de-novo
Source: BMC Genomics. 2019 Jun 3;20:450. doi: 10.1186/s12864-019-5796-9 (PMC6547461; doi:10.1186/s12864-019-5796-9)
Supplement: Supplementary file 6 — LTR retrotransposons found by LtrDetector in Hordeum vulgare. This compressed file (.tar.gz) includes the LTR retrotransposons found by LtrDetector in BED format. (TAR.GZ 7488 kb) [file 12864_2019_5796_MOESM6_ESM.gz › barley/chr5Detector.bed]

SeqID	Retrotransposon	Left_LTR	Right_LTR		Left_TSD	Right_TSD	Polypurine Tract		TG	CA
	Start	End	Start	End	Start	End	ID	Start	End	Start	End	Start	End	Strand	Purine%	Start	End
chr5	9238	14253	9238	9658	13833	14253	88	---	---	---	---	9690	9703	-	71	---	---
chr5	26491	46190	26491	26706	45974	46190	98	---	---	---	---	27536	27566	-	70	---	---
chr5	33520	46393	33520	34222	45692	46393	96	---	---	---	---	34575	34601	-	77	---	---
chr5	33574	46278	33574	34107	45746	46278	95	---	---	---	---	34575	34601	-	77	33591	46259
chr5	64267	74275	64274	65372	73096	74262	86	64261	64266	74276	74281	65408	65435	-	71	64271	74269
chr5	90198	106044	90198	90815	105426	106044	87	---	---	---	---	105022	105040	+	73	---	---
chr5	91738	101136	91749	92393	100479	101124	98	91733	91737	101137	101141	92667	92678	-	83	91750	101134
chr5	113704	130701	113704	114188	130212	130701	88	---	---	---	---	114896	114921	-	76	---	---
chr5	134747	141948	134747	135628	141067	141948	97	---	---	---	---	140921	140934	+	71	134765	141932
chr5	151732	158600	151732	152202	158129	158600	97	---	---	---	---	---	---	0	--	151740	158586
chr5	154028	157703	154037	154727	157099	157703	86	154022	154027	157704	157709	---	---	0	--	---	---
chr5	202032	208757	202032	202161	208629	208757	93	---	---	---	---	202163	202177	-	80	202040	208749
chr5	282041	293181	282052	283596	291643	293173	93	282036	282040	293182	293186	283698	283718	-	71	---	---
chr5	369729	381667	369729	370331	381014	381667	87	---	---	---	---	370700	370714	-	73	---	---
chr5	421653	425537	421653	421884	425303	425537	88	---	---	---	---	---	---	0	--	---	---
chr5	438262	458542	438262	438462	458342	458542	98	---	---	---	---	439244	439260	-	70	---	---
chr5	442565	457701	442565	442797	457470	457701	91	---	---	---	---	456875	456929	+	74	---	---
chr5	445433	457047	445433	445829	456644	457047	91	---	---	---	---	456169	456211	+	72	445434	457036
chr5	459227	475358	459227	459464	475122	475358	91	---	---	---	---	459747	459791	-	71	459241	475348
chr5	462810	469531	462810	462956	469385	469531	95	---	---	---	---	469065	469083	+	84	---	---
chr5	468552	476917	468552	469026	476417	476917	88	---	---	---	---	476060	476086	+	74	---	---
chr5	472691	482651	472691	473224	482124	482651	93	---	---	---	---	---	---	0	--	472692	482647
chr5	473432	493235	473432	474041	492620	493235	93	---	---	---	---	474624	474650	-	70	473433	493228
chr5	473570	493047	473570	473853	492758	493047	92	---	---	---	---	474624	474650	-	70	473573	493040
chr5	474374	481386	474374	475127	480651	481386	89	---	---	---	---	475315	475340	-	92	474374	481371
chr5	474374	481386	474374	475127	480651	481386	89	---	---	---	---	475315	475340	-	92	474374	481371
chr5	493233	507237	493235	496983	503492	507225	94	493228	493232	507238	507242	497056	497074	-	73	---	---
chr5	499319	503490	499319	500237	502514	503490	89	---	---	---	---	---	---	0	--	---	---
chr5	568167	582361	568167	569194	581334	582361	94	---	---	---	---	580837	580869	+	75	568179	582357
chr5	588160	600383	588160	591751	596693	600383	96	---	---	---	---	596597	596610	+	78	---	---
chr5	608100	618377	608108	608464	618025	618377	87	608095	608099	618378	618382	617669	617685	+	70	608108	618375
chr5	630850	639707	630850	631711	638787	639707	85	---	---	---	---	631737	631751	-	73	630856	639705
chr5	653679	673863	653679	657603	669819	673863	94	---	---	---	---	658127	658139	-	92	---	---
chr5	674731	687149	674739	675300	686587	687148	97	674726	674730	687150	687154	675725	675794	-	82	674732	687143
chr5	712046	720891	712046	713864	719135	720891	91	---	---	---	---	714081	714094	-	85	712047	720889
chr5	728127	731135	728127	728615	730647	731135	98	---	---	---	---	---	---	0	--	728140	731131
chr5	732590	738217	732590	733400	737409	738217	97	---	---	---	---	---	---	0	--	732592	738199
chr5	743178	751953	743178	744051	751076	751953	93	---	---	---	---	750823	750835	+	76	743179	751935
chr5	779187	799303	779187	779487	799003	799303	95	---	---	---	---	---	---	0	--	779199	799292
chr5	803247	816626	803247	807745	812128	816626	99	---	---	---	---	812055	812071	+	70	803261	816623
chr5	862531	869937	862531	863289	869179	869937	95	---	---	---	---	869085	869111	+	77	---	---
chr5	916490	923574	916490	916889	923175	923574	99	---	---	---	---	917192	917204	-	76	916496	923572
chr5	942216	958008	942216	942865	957352	958000	97	942211	942215	958009	958013	956628	956665	+	71	---	---
chr5	944676	948954	944676	945111	948519	948954	99	---	---	---	---	948403	948434	+	71	---	---
chr5	975446	978497	975446	976098	977832	978497	88	---	---	---	---	---	---	0	--	---	---
chr5	1020591	1030988	1020591	1021112	1030467	1030988	99	---	---	---	---	1030069	1030084	+	75	1020602	1030981
chr5	1032851	1035607	1032851	1033281	1035159	1035607	88	---	---	---	---	---	---	0	--	---	---
chr5	1056288	1064007	1056288	1057293	1063002	1064007	99	---	---	---	---	1062848	1062861	+	78	1056288	1064001
chr5	1101387	1114652	1101387	1103089	1112940	1114652	90	---	---	---	---	1103535	1103561	-	77	---	---
chr5	1118462	1132090	1118463	1118846	1131694	1132080	91	1118456	1118461	1132091	1132096	1131144	1131163	+	80	1118470	1132077
chr5	1124456	1131217	1124456	1126007	1129668	1131217	95	---	---	---	---	1126076	1126190	-	81	---	---
chr5	1132082	1144600	1132082	1134705	1141959	1144600	92	---	---	---	---	1134891	1134902	-	100	1132082	1144598
chr5	1165664	1185224	1165664	1166869	1183905	1185224	89	---	---	---	---	1167650	1167670	-	71	1165671	1185222
chr5	1168889	1176200	1168889	1169312	1175777	1176200	95	---	---	---	---	1169566	1169581	-	87	1168889	1176184
chr5	1211263	1230450	1211263	1211670	1230043	1230450	98	---	---	---	---	1212516	1212535	-	80	---	---
chr5	1232151	1239206	1232151	1232290	1239067	1239206	95	---	---	---	---	1232312	1232327	-	81	1232152	1239193
chr5	1322406	1326503	1322406	1322829	1326086	1326503	92	---	---	---	---	---	---	0	--	---	---
chr5	1322830	1337905	1322830	1323432	1337302	1337905	98	---	---	---	---	1336673	1336691	+	73	1322830	1337897
chr5	1412083	1417717	1412083	1412730	1417070	1417717	97	---	---	---	---	1412809	1412820	-	75	---	---
chr5	1565191	1570848	1565191	1565795	1570248	1570848	93	---	---	---	---	1565919	1565967	-	73	---	---
chr5	1594920	1597802	1594934	1595391	1597338	1597800	95	1594915	1594919	1597803	1597807	---	---	0	--	1594927	1597801
chr5	1611184	1620154	1611184	1612055	1619284	1620154	94	---	---	---	---	1612201	1612353	-	71	1611197	1620151
chr5	1625607	1629475	1625607	1627054	1628077	1629475	92	---	---	---	---	1627085	1627107	-	78	---	---
chr5	1644062	1648064	1644062	1644457	1647669	1648064	97	---	---	---	---	1644607	1644618	-	75	1644069	1648050
chr5	1649079	1658068	1649079	1649623	1657524	1658068	92	---	---	---	---	1649944	1649960	-	70	1649082	1658056
chr5	1700934	1718410	1700934	1701640	1717698	1718410	94	---	---	---	---	1717633	1717655	+	78	---	---
chr5	1742659	1757774	1742659	1743921	1756473	1757774	92	---	---	---	---	1744189	1744215	-	74	1742677	1757758
chr5	1777890	1778467	1777890	1778061	1778293	1778467	92	---	---	---	---	---	---	0	--	1777895	1778451
chr5	1782284	1794760	1782284	1783244	1793800	1794760	96	---	---	---	---	1783462	1783632	-	77	---	---
chr5	1801418	1821625	1801418	1803581	1819558	1821625	90	---	---	---	---	1818870	1818890	+	71	1801419	1821620
chr5	1803581	1816698	1803581	1803955	1816325	1816698	95	---	---	---	---	1804020	1804039	-	70	1803581	1816696
chr5	1826380	1829663	1826380	1826834	1829203	1829656	87	1826370	1826379	1829664	1829673	---	---	0	--	---	---
chr5	1957752	1974927	1957752	1958281	1974395	1974927	89	---	---	---	---	1958283	1958299	-	76	---	---
chr5	1975328	1996219	1975328	1977810	1993816	1996219	90	---	---	---	---	1993160	1993184	+	72	---	---
chr5	1984168	2002904	1984168	1984783	2002280	2002904	87	1984162	1984167	2002905	2002910	1985593	1985619	-	77	---	---
chr5	1991601	1996218	1991601	1991908	1995904	1996218	93	---	---	---	---	1991946	1991973	-	71	1991609	1996212
chr5	2064129	2083879	2064129	2064482	2083526	2083879	96	---	---	---	---	2082615	2082661	+	70	2064129	2083867
chr5	2068553	2081791	2068553	2068999	2081340	2081791	95	---	---	---	---	2080760	2080780	+	76	2068558	2081788
chr5	2101362	2120500	2101362	2103157	2118709	2120500	93	---	---	---	---	2118654	2118671	+	77	---	---
chr5	2107653	2126704	2107653	2109839	2124517	2126704	99	---	---	---	---	2110301	2110313	-	84	---	---
chr5	2158082	2161426	2158082	2158286	2161221	2161426	89	---	---	---	---	2158299	2158310	-	83	2158086	2161425
chr5	2207526	2225802	2207526	2208221	2225109	2225802	99	---	---	---	---	2209020	2209050	-	74	---	---
chr5	2292788	2309687	2292788	2293054	2309410	2309687	86	---	---	---	---	2293859	2293872	-	78	2292798	2309683
chr5	2315491	2321960	2315491	2316122	2321356	2321960	92	---	---	---	---	2316354	2316366	-	76	---	---
chr5	2345100	2363113	2345100	2345419	2362787	2363113	91	---	---	---	---	2346257	2346286	-	73	2345106	2363111
chr5	2348660	2362468	2348660	2349148	2361980	2362468	98	---	---	---	---	2361499	2361527	+	75	2348660	2362466
chr5	2371817	2387036	2371821	2372246	2386618	2387033	88	2371812	2371816	2387037	2387041	2386066	2386096	+	83	2371831	2387019
chr5	2409265	2426204	2409265	2410306	2425161	2426204	96	---	---	---	---	2424470	2424505	+	72	2409277	2426193
chr5	2462966	2469958	2462966	2463488	2469436	2469958	96	---	---	---	---	2463586	2463599	-	85	2462967	2469945
chr5	2473602	2482515	2473608	2475421	2480706	2482515	97	2473597	2473601	2482516	2482520	2475662	2475674	-	76	2473610	2482513
chr5	2503859	2514117	2503859	2505381	2512612	2514117	93	---	---	---	---	2505679	2505704	-	73	2503860	2514115
chr5	2518580	2531608	2518580	2518836	2531352	2531608	96	---	---	---	---	2530805	2530835	+	77	2518580	2531602
chr5	2558224	2563804	2558229	2558493	2563539	2563803	96	2558218	2558223	2563805	2563810	2563318	2563427	+	71	2558229	2563801
chr5	2575075	2584536	2575075	2575762	2583848	2584536	95	---	---	---	---	2576131	2576147	-	76	2575080	2584533
chr5	2590171	2594872	2590171	2590915	2594173	2594872	85	---	---	---	---	---	---	0	--	---	---
chr5	2634306	2636486	2634306	2634444	2636348	2636486	94	---	---	---	---	---	---	0	--	2634312	2636482
chr5	2655674	2668947	2655674	2655926	2668695	2668947	98	---	---	---	---	2668174	2668199	+	76	---	---
chr5	2659732	2670584	2659732	2660195	2670121	2670584	99	---	---	---	---	2669624	2669643	+	80	---	---
chr5	2692562	2703072	2692562	2693133	2702491	2703072	90	---	---	---	---	2702081	2702112	+	75	---	---
chr5	2710745	2717273	2710745	2712403	2715594	2717273	88	---	---	---	---	2712527	2712553	-	77	---	---
chr5	2719024	2724609	2719024	2719738	2723897	2724609	94	---	---	---	---	2723758	2723773	+	81	2719027	2724602
chr5	2787708	2790593	2787708	2788373	2789926	2790593	92	---	---	---	---	---	---	0	--	---	---
chr5	2791084	2799457	2791084	2792561	2797977	2799457	98	---	---	---	---	2792753	2792791	-	71	2791084	2799445
chr5	2801576	2810510	2801576	2803400	2808687	2810508	97	2801571	2801575	2810511	2810515	2808585	2808623	+	71	2801577	2810508
chr5	2813076	2824525	2813076	2814628	2822978	2824525	96	---	---	---	---	2814676	2814693	-	77	---	---
chr5	2823060	2834524	2823060	2825551	2831945	2834524	88	---	---	---	---	2825777	2825820	-	75	---	---
chr5	2841726	2849115	2841726	2842311	2848530	2849115	99	---	---	---	---	2842532	2842579	-	70	2841727	2849108
chr5	2842420	2850085	2842420	2842957	2849547	2850085	98	---	---	---	---	2843038	2843076	-	71	2842427	2850082
chr5	2850185	2869496	2850185	2850763	2868870	2869496	91	---	---	---	---	2851432	2851449	-	72	2850197	2869485
chr5	2871883	2881307	2871883	2872143	2881060	2881307	85	---	---	---	---	2880677	2880697	+	71	---	---
chr5	2872278	2880167	2872278	2873526	2878919	2880167	99	---	---	---	---	2873766	2873779	-	78	2872278	2880159
chr5	2911682	2921088	2911694	2912190	2920590	2921086	99	2911677	2911681	2921089	2921093	2912570	2912599	-	80	2911686	2921084
chr5	2925924	2932388	2925924	2926143	2932173	2932388	93	---	---	---	---	2926294	2926305	-	83	2925925	2932386
chr5	2971567	2990195	2971567	2972235	2989473	2990195	87	---	---	---	---	2988633	2988657	+	96	---	---
chr5	2972234	2981646	2972234	2974063	2979817	2981646	99	---	---	---	---	2974311	2974331	-	80	2972234	2981644
chr5	2988904	2996205	2988904	2989039	2996070	2996205	99	---	---	---	---	2989261	2989277	-	70	---	---
chr5	2999839	3019092	2999839	3000008	3018923	3019092	99	---	---	---	---	3018126	3018149	+	70	---	---
chr5	3018089	3021229	3018089	3018590	3020728	3021229	97	---	---	---	---	---	---	0	--	3018091	3021224
chr5	3031546	3050581	3031546	3032498	3049627	3050581	93	---	---	---	---	3032575	3032592	-	77	---	---
chr5	3034742	3049054	3034742	3036266	3047527	3049054	95	---	---	---	---	3036767	3036783	-	76	3034742	3049052
chr5	3051101	3055203	3051101	3051529	3054775	3055203	94	---	---	---	---	3054612	3054654	+	86	3051101	3055200
chr5	3063926	3068938	3063926	3064851	3068018	3068938	92	---	---	---	---	3067864	3067877	+	78	---	---
chr5	3086613	3096174	3086613	3087529	3095257	3096174	94	---	---	---	---	3095038	3095059	+	90	3086624	3096171
chr5	3097820	3116144	3097820	3099217	3114749	3116144	95	---	---	---	---	3114244	3114282	+	71	3097834	3116133
chr5	3098063	3115680	3098063	3098753	3114992	3115680	94	---	---	---	---	3114244	3114282	+	71	3098071	3115676
chr5	3116571	3126667	3116571	3117104	3126136	3126667	94	---	---	---	---	3125737	3125788	+	76	---	---
chr5	3130602	3140343	3130602	3131178	3139782	3140343	95	---	---	---	---	3131581	3131608	-	71	3130604	3140331
chr5	3158237	3162103	3158237	3158623	3161713	3162103	91	---	---	---	---	---	---	0	--	3158241	3162089
chr5	3169782	3188995	3169782	3170187	3188591	3188995	96	---	---	---	---	3170956	3170975	-	85	3169784	3188992
chr5	3169782	3188995	3169782	3170187	3188591	3188995	96	---	---	---	---	3170956	3170975	-	85	3169784	3188992
chr5	3183378	3190269	3183378	3183803	3189805	3190269	89	---	---	---	---	3184042	3184057	-	81	---	---
chr5	3183378	3190361	3183378	3183895	3189805	3190361	90	---	---	---	---	3184113	3184129	-	82	3183385	3190359
chr5	3236058	3242872	3236058	3236253	3242677	3242872	98	---	---	---	---	3242356	3242378	+	82	---	---
chr5	3246650	3257302	3246650	3249085	3254778	3257302	94	---	---	---	---	3254493	3254509	+	76	3246655	3257292
chr5	3263662	3268333	3263662	3264265	3267731	3268333	90	---	---	---	---	3267668	3267685	+	83	3263668	3268326
chr5	3278073	3288233	3278073	3279597	3286737	3288233	93	---	---	---	---	3279835	3279852	-	72	3278073	3288231
chr5	3292008	3301343	3292008	3293288	3299963	3301343	87	---	---	---	---	3299790	3299821	+	75	3292008	3301341
chr5	3306106	3315885	3306106	3307188	3314733	3315885	85	---	---	---	---	3314414	3314429	+	81	---	---
chr5	3335562	3353043	3335562	3339542	3349049	3353043	94	---	---	---	---	3339962	3339994	-	81	3335580	3353041
chr5	3366153	3373355	3366153	3366706	3372803	3373355	98	---	---	---	---	3366824	3366854	-	70	3366164	3373350
chr5	3370619	3374250	3370619	3370839	3374030	3374250	93	---	---	---	---	---	---	0	--	---	---
chr5	3371117	3388682	3371117	3371739	3388062	3388682	99	---	---	---	---	3387394	3387427	+	76	---	---
chr5	3415220	3423174	3415226	3416300	3422079	3423163	95	3415215	3415219	3423175	3423179	3421823	3421835	+	76	---	---
chr5	3427063	3435243	3427074	3427485	3434826	3435237	99	3427057	3427062	3435244	3435249	3434544	3434560	+	76	3427067	3435231
chr5	3453783	3463571	3453785	3454027	3463326	3463569	94	3453777	3453782	3463572	3463577	3463020	3463040	+	76	3453786	3463555
chr5	3466955	3471429	3466955	3467737	3470637	3471429	91	---	---	---	---	3470518	3470536	+	78	---	---
chr5	3521478	3537111	3521478	3522019	3536570	3537111	98	---	---	---	---	3535969	3535985	+	76	3521484	3537105
chr5	3579223	3589472	3579223	3579587	3589108	3589472	99	---	---	---	---	3579980	3579997	-	72	3579223	3589468
chr5	3592704	3601296	3592704	3593500	3600500	3601296	99	---	---	---	---	3600182	3600194	+	92	3592709	3601294
chr5	3628968	3636117	3628968	3629163	3635922	3636117	98	---	---	---	---	3635693	3635705	+	76	3628968	3636104
chr5	3646906	3651990	3646906	3647411	3651507	3651990	92	---	---	---	---	3647535	3647548	-	85	---	---
chr5	3704057	3709764	3704057	3704589	3709232	3709764	95	---	---	---	---	3704793	3704821	-	72	3704071	3709753
chr5	3725357	3731792	3725372	3725741	3731416	3731782	85	3725352	3725356	3731793	3731797	3731296	3731314	+	84	3725369	3731791
chr5	3779937	3788305	3779937	3781536	3786667	3788305	87	---	---	---	---	3781675	3781695	-	85	3779938	3788303
chr5	3805984	3811343	3805984	3806792	3810535	3811343	98	---	---	---	---	3810413	3810453	+	90	---	---
chr5	3824566	3828546	3824570	3824710	3828404	3828544	99	3824561	3824565	3828547	3828551	3828220	3828232	+	76	3824581	3828542
chr5	3825028	3828263	3825028	3825952	3827342	3828263	89	---	---	---	---	3826016	3826052	-	70	3825035	3828261
chr5	3857813	3860846	3857813	3858179	3860482	3860846	92	---	---	---	---	3858207	3858220	-	85	---	---
chr5	3885168	3888260	3885168	3885581	3887845	3888260	91	---	---	---	---	3885602	3885627	-	73	---	---
chr5	3885582	3891292	3885582	3886268	3890606	3891292	95	---	---	---	---	3890401	3890441	+	75	3885584	3891276
chr5	3903653	3911247	3903665	3905232	3909686	3911232	93	3903648	3903652	3911248	3911252	3905441	3905455	-	73	---	---
chr5	3948312	3958039	3948312	3948656	3957696	3958039	92	---	---	---	---	3948746	3948760	-	80	3948318	3958023
chr5	3948658	3957708	3948658	3950651	3955936	3957702	85	3948653	3948657	3957709	3957713	3955705	3955718	+	85	3948658	3957698
chr5	3974158	3988439	3974158	3975273	3987324	3988439	98	---	---	---	---	3986805	3986863	+	74	---	---
chr5	4003377	4023462	4003377	4003905	4022934	4023462	97	---	---	---	---	4022082	4022117	+	75	---	---
chr5	4004399	4023762	4004399	4004614	4023563	4023762	85	---	---	---	---	4022615	4022638	+	95	---	---
chr5	4005141	4025034	4005141	4005729	4024446	4025034	99	---	---	---	---	4006319	4006331	-	76	---	---
chr5	4017130	4028090	4017134	4018606	4026619	4028085	96	4017125	4017129	4028091	4028095	4018742	4018780	-	84	---	---
chr5	4033806	4047143	4033806	4034177	4046772	4047143	98	---	---	---	---	4046279	4046298	+	70	---	---
chr5	4035123	4046514	4035136	4035876	4045763	4046503	97	4035117	4035122	4046515	4046520	4036115	4036127	-	76	---	---
chr5	4035136	4046792	4035136	4036168	4045763	4046792	97	---	---	---	---	4036563	4036576	-	71	4035136	4046773
chr5	4068357	4076602	4068357	4068482	4076477	4076602	96	4068352	4068356	4076603	4076607	4068638	4068650	-	76	---	---
chr5	4082766	4089121	4082766	4084372	4087605	4089121	94	---	---	---	---	4084443	4084479	-	72	4082770	4089114
chr5	4104887	4113726	4104887	4106949	4111911	4113726	87	---	---	---	---	4111807	4111845	+	71	4104887	4113724
chr5	4296425	4302142	4296425	4296785	4301806	4302142	88	---	---	---	---	4296853	4297023	-	79	---	---
chr5	4302930	4311647	4302935	4303095	4311484	4311644	93	4302925	4302929	4311648	4311652	4311064	4311110	+	70	4302932	4311642
chr5	4322512	4330177	4322512	4323129	4329554	4330177	93	---	---	---	---	4323371	4323397	-	92	---	---
chr5	4325047	4344398	4325047	4330506	4338977	4344398	91	---	---	---	---	4338554	4338572	+	78	---	---
chr5	4326607	4341357	4326610	4327418	4340542	4341350	95	4326602	4326606	4341358	4341362	4327887	4327902	-	81	---	---
chr5	4346967	4363488	4346967	4347568	4362887	4363488	94	---	---	---	---	4348171	4348191	-	71	---	---
chr5	4376777	4385738	4376777	4381245	4381270	4385738	99	---	---	---	---	---	---	0	--	4376785	4385736
chr5	4428992	4439260	4428992	4430517	4437735	4439260	96	---	---	---	---	4430815	4430844	-	80	4428993	4439258
chr5	4443605	4453454	4443605	4445145	4451913	4453454	95	---	---	---	---	4451609	4451630	+	72	4443605	4453445
chr5	4522915	4530626	4522915	4523473	4530067	4530626	97	---	---	---	---	4529822	4529834	+	76	4522916	4530621
chr5	4546949	4549520	4546949	4547276	4549193	4549520	99	---	---	---	---	---	---	0	--	4546949	4549513
chr5	4572433	4579072	4572433	4572823	4578682	4579072	96	---	---	---	---	4578431	4578444	+	71	---	---
chr5	4617072	4620484	4617072	4618046	4619627	4620484	87	---	---	---	---	---	---	0	--	---	---
chr5	4622173	4633986	4622173	4622888	4633319	4633986	91	---	---	---	---	4632861	4632922	+	74	---	---
chr5	4681075	4688626	4681075	4681243	4688448	4688626	91	---	---	---	---	4681321	4681334	-	78	4681075	4688622
chr5	4700651	4707146	4700663	4701645	4706169	4707141	97	4700643	4700650	4707147	4707154	4701847	4701863	-	82	4700664	4707139
chr5	4737394	4745041	4737394	4737755	4744680	4745041	94	---	---	---	---	4744335	4744362	+	82	4737399	4745039
chr5	4746235	4753875	4746235	4747157	4752953	4753875	97	---	---	---	---	4752675	4752699	+	76	4746235	4753873
chr5	4767716	4776759	4767716	4768369	4776107	4776759	96	---	---	---	---	4768617	4768641	-	76	---	---
chr5	4794123	4799627	4794123	4794930	4798796	4799627	96	---	---	---	---	---	---	0	--	---	---
chr5	4805117	4820356	4805125	4806900	4818641	4820355	88	4805112	4805116	4820357	4820361	4807431	4807444	-	71	4805121	4820355
chr5	4810734	4817835	4810734	4810852	4817716	4817835	96	---	---	---	---	4811090	4811107	-	72	4810734	4817833
chr5	4847531	4853430	4847531	4848784	4852155	4853430	93	---	---	---	---	---	---	0	--	4847532	4853425
chr5	4848901	4861592	4848901	4852620	4857896	4861592	97	---	---	---	---	---	---	0	--	---	---
chr5	4848901	4859975	4848901	4850991	4857896	4859975	97	---	---	---	---	4851165	4851191	-	77	---	---
chr5	4851916	4859536	4851916	4852154	4859298	4859536	97	---	---	---	---	4858956	4858971	+	75	4851917	4859534
chr5	4852154	4854829	4852154	4852749	4854188	4854829	88	---	---	---	---	4854103	4854123	+	71	4852156	4854821
chr5	4857896	4863372	4857896	4858439	4862820	4863372	97	---	---	---	---	4858646	4858658	-	76	4857903	4863370
chr5	4903823	4923291	4903823	4904954	4922098	4923291	89	---	---	---	---	4905659	4905681	-	82	4903823	4923286
chr5	4945197	4966333	4945209	4945422	4966093	4966322	85	4945191	4945196	4966334	4966339	4965206	4965229	+	79	4945210	4966330
chr5	4956276	4963608	4956276	4956811	4963067	4963608	88	---	---	---	---	4957059	4957072	-	78	4956281	4963605
chr5	4970853	4978380	4970853	4971264	4977970	4978380	97	---	---	---	---	4971502	4971514	-	76	4970855	4978375
chr5	4977184	4989498	4977184	4978377	4988315	4989498	93	---	---	---	---	4978644	4978668	-	72	4977195	4989496
chr5	5007492	5016653	5007492	5007845	5016299	5016653	87	---	---	---	---	5016051	5016102	+	73	---	---
chr5	5014363	5034451	5014363	5014620	5034193	5034451	98	---	---	---	---	5015423	5015439	-	70	5014370	5034436
chr5	5030241	5047011	5030241	5030700	5046550	5047011	94	---	---	---	---	5046194	5046209	+	81	5030245	5047007
chr5	5034551	5041684	5034551	5034684	5041551	5041684	98	---	---	---	---	5034924	5034936	-	84	5034555	5041681
chr5	5037079	5044745	5037079	5039367	5042475	5044745	94	---	---	---	---	5042360	5042374	+	86	5037094	5044734
chr5	5037175	5043104	5037175	5037708	5042571	5043104	93	---	---	---	---	5037907	5037935	-	86	5037182	5043091
chr5	5040413	5049930	5040413	5040992	5049355	5049930	90	---	---	---	---	5049190	5049209	+	75	5040430	5049921
chr5	5041682	5048287	5041682	5042464	5047485	5048287	91	---	---	---	---	---	---	0	--	---	---
chr5	5047918	5051303	5047918	5048197	5051021	5051303	87	---	---	---	---	---	---	0	--	---	---
chr5	5067042	5082012	5067042	5067691	5081363	5082012	99	---	---	---	---	5080854	5080909	+	92	---	---
chr5	5153781	5169423	5153781	5154413	5168791	5169423	92	---	---	---	---	5168228	5168246	+	73	5153785	5169411
chr5	5155243	5163295	5155243	5156772	5161754	5163287	94	5155236	5155242	5163296	5163302	5156910	5156990	-	83	5155244	5163292
chr5	5170680	5178779	5170680	5172387	5177025	5178779	87	---	---	---	---	5176794	5176807	+	85	5170680	5178773
chr5	5204449	5213420	5204452	5206303	5211588	5213408	97	5204442	5204448	5213421	5213427	5206543	5206555	-	76	5204452	5213402
chr5	5217856	5238227	5217856	5218515	5237568	5238227	95	---	---	---	---	5218912	5218925	-	78	---	---
chr5	5221207	5225141	5221207	5222200	5224157	5225141	93	---	---	---	---	5222289	5222300	-	75	5221213	5225133
chr5	5298632	5303222	5298632	5299080	5302753	5303222	87	---	---	---	---	5299083	5299098	-	75	5298632	5303212
chr5	5336042	5339609	5336042	5336242	5339408	5339609	96	---	---	---	---	5336251	5336308	-	72	5336048	5339597
chr5	5344660	5355812	5344660	5345506	5354965	5355812	85	---	---	---	---	5354552	5354569	+	77	5344660	5355801
chr5	5419360	5425081	5419360	5420339	5424083	5425081	94	---	---	---	---	5420341	5420352	-	83	---	---
chr5	5496646	5507836	5496646	5496776	5507706	5507836	88	---	---	---	---	5507316	5507336	+	80	5496654	5507825
chr5	5507833	5511311	5507833	5507968	5511174	5511311	94	---	---	---	---	5511043	5511062	+	70	---	---
chr5	5515401	5522532	5515401	5515532	5522401	5522532	96	---	---	---	---	5522173	5522272	+	71	5515402	5522529
chr5	5538903	5547812	5538903	5540716	5545992	5547812	96	---	---	---	---	5540932	5540944	-	76	5538905	5547810
chr5	5592825	5595925	5592825	5593192	5595558	5595925	96	---	---	---	---	5593212	5593223	-	75	5592826	5595923
chr5	5605843	5615337	5605843	5607095	5614035	5615337	91	---	---	---	---	5607186	5607197	-	75	5605851	5615330
chr5	5629498	5644970	5629498	5633051	5641417	5644970	99	---	---	---	---	5633429	5633442	-	78	---	---
chr5	5655448	5660186	5655448	5656358	5659246	5660186	87	---	---	---	---	---	---	0	--	5655462	5660185
chr5	5705627	5716323	5705627	5705793	5716157	5716323	95	---	---	---	---	5715638	5715739	+	71	5705633	5716318
chr5	5722316	5731483	5722316	5723843	5729959	5731483	87	---	---	---	---	5724129	5724149	-	76	5722317	5731481
chr5	5747057	5759316	5747057	5748548	5757825	5759316	99	---	---	---	---	5748862	5748929	-	75	5747057	5759314
chr5	5824739	5840868	5824739	5825578	5840028	5840868	98	---	---	---	---	5839305	5839320	+	87	5824741	5840857
chr5	5831477	5837019	5831482	5833212	5835248	5837014	95	5831472	5831476	5837020	5837024	5835188	5835216	+	79	5831482	5837013
chr5	5856245	5876832	5856260	5857332	5875739	5876818	93	5856240	5856244	5876833	5876837	5875045	5875066	+	72	---	---
chr5	5857798	5871001	5857811	5858300	5870503	5870993	97	5857793	5857797	5871002	5871006	5870193	5870211	+	73	5857799	5870998
chr5	5875373	5892110	5875387	5875639	5891845	5892097	98	5875368	5875372	5892111	5892115	5891130	5891178	+	83	5875385	5892107
chr5	5877847	5898394	5877854	5878419	5897823	5898388	93	5877842	5877846	5898395	5898399	5896853	5896876	+	83	5877855	5898389
chr5	5887937	5898155	5887937	5889531	5896550	5898155	89	---	---	---	---	5896207	5896229	+	78	5887937	5898142
chr5	5888610	5897608	5888610	5888984	5897249	5897608	90	---	---	---	---	5889043	5889078	-	75	---	---
chr5	5903718	5916388	5903718	5904028	5916078	5916388	97	---	---	---	---	5915608	5915635	+	75	---	---
chr5	5916969	5930372	5916969	5917173	5930167	5930372	96	---	---	---	---	5917559	5917572	-	85	---	---
chr5	6004245	6011360	6004245	6004699	6010904	6011360	94	---	---	---	---	6010593	6010638	+	71	6004260	6011343
chr5	6079414	6086992	6079414	6080742	6085589	6086992	86	---	---	---	---	6085359	6085374	+	87	---	---
chr5	6120355	6134524	6120355	6120713	6134168	6134524	99	---	---	---	---	6133714	6133759	+	71	---	---
chr5	6129043	6139398	6129051	6129705	6138738	6139390	91	6129031	6129042	6139399	6139410	6138616	6138634	+	78	---	---
chr5	6185101	6187623	6185101	6185202	6187522	6187623	92	---	---	---	---	6185303	6185318	-	75	---	---
chr5	6189350	6201595	6189350	6189498	6201441	6201595	90	---	---	---	---	6200971	6201016	+	73	6189358	6201591
chr5	6204170	6206798	6204170	6204503	6206466	6206798	86	---	---	---	---	---	---	0	--	6204174	6206791
chr5	6426268	6441016	6426268	6427438	6439846	6441016	99	---	---	---	---	6427863	6427876	-	85	---	---
chr5	6428961	6436171	6428961	6429300	6435836	6436171	97	---	---	---	---	6435528	6435560	+	81	---	---
chr5	6429536	6436530	6429536	6429740	6436326	6436530	96	---	---	---	---	6430033	6430048	-	75	---	---
chr5	6435466	6444412	6435471	6437223	6442646	6444412	97	6435461	6435465	6444413	6444417	6442415	6442428	+	85	6435468	6444410
chr5	6444831	6450360	6444831	6445466	6449725	6450360	99	---	---	---	---	6445628	6445639	-	75	6444832	6450358
chr5	6522389	6540508	6522389	6522733	6540164	6540508	95	---	---	---	---	6539398	6539427	+	73	6522389	6540507
chr5	6649558	6656684	6649558	6649777	6656466	6656684	94	---	---	---	---	6649964	6650040	-	72	6649561	6656678
chr5	6672769	6692895	6672774	6672937	6692729	6692892	99	6672764	6672768	6692896	6692900	6691861	6691875	+	93	---	---
chr5	6734225	6743179	6734229	6736052	6741340	6743164	99	6734220	6734224	6743180	6743184	6736198	6736235	-	73	6734229	6743162
chr5	6898840	6918223	6898840	6899299	6917764	6918223	96	---	---	---	---	6916958	6916996	+	74	6898847	6918221
chr5	6902138	6915158	6902138	6902843	6914446	6915158	94	---	---	---	---	6903364	6903376	-	84	6902154	6915154
chr5	6943389	6949398	6943389	6944168	6948617	6949398	91	---	---	---	---	6944170	6944190	-	80	6943403	6949384
chr5	6944589	6947948	6944589	6946204	6946334	6947948	94	---	---	---	---	6946283	6946314	+	78	---	---
chr5	6951002	6954749	6951002	6952727	6953035	6954749	88	---	---	---	---	6952780	6952799	-	70	---	---
chr5	6951358	6953991	6951365	6951958	6953397	6953988	87	6951353	6951357	6953992	6953996	6953297	6953308	+	83	6951360	6953972
chr5	6966974	6985021	6966974	6967082	6984913	6985021	99	---	---	---	---	6967910	6967921	-	75	---	---
chr5	6967168	6982999	6967168	6967492	6982674	6982999	95	---	---	---	---	6981960	6981992	+	78	6967177	6982997
chr5	6972046	6989793	6972046	6973220	6988619	6989793	97	---	---	---	---	6973959	6973975	-	70	6972054	6989776
chr5	6977036	6985444	6977036	6977315	6985161	6985444	95	---	---	---	---	6985022	6985047	+	80	---	---
chr5	7093312	7110313	7093312	7095215	7108429	7110313	88	---	---	---	---	7095739	7095759	-	80	7093316	7110311
chr5	7111860	7115130	7111875	7112866	7114084	7115130	86	7111855	7111859	7115131	7115135	---	---	0	--	7111860	7115128
chr5	7135803	7144798	7135810	7136084	7144520	7144794	99	7135798	7135802	7144799	7144803	7144105	7144143	+	74	7135808	7144791
chr5	7154449	7160642	7154449	7154946	7160140	7160642	95	---	---	---	---	7155015	7155030	-	81	7154459	7160631
chr5	7174664	7181882	7174664	7175698	7180849	7181882	98	---	---	---	---	---	---	0	--	7174664	7181881
chr5	7247983	7251682	7247983	7248149	7251516	7251682	92	---	---	---	---	7248247	7248271	-	76	---	---
chr5	7268372	7279914	7268372	7269300	7278986	7279914	98	---	---	---	---	7278573	7278590	+	83	---	---
chr5	7291384	7309878	7291396	7292138	7309139	7309876	91	7291379	7291383	7309879	7309883	7292960	7292988	-	75	---	---
chr5	7306904	7314739	7306904	7307147	7314495	7314739	93	---	---	---	---	7307265	7307284	-	75	---	---
chr5	7311192	7331637	7311192	7314395	7328432	7331637	99	---	---	---	---	7327829	7327879	+	70	---	---
chr5	7318898	7340839	7318898	7322814	7337479	7340839	85	---	---	---	---	7336777	7336806	+	73	7318898	7340830
chr5	7333697	7343711	7333697	7335100	7342200	7343711	91	---	---	---	---	7335414	7335455	-	71	7333697	7343706
chr5	7352390	7372467	7352390	7352981	7371891	7372467	92	---	---	---	---	7371230	7371279	+	76	---	---
chr5	7357888	7365068	7357888	7358597	7364367	7365068	91	---	---	---	---	7358633	7358652	-	75	7357888	7365049
chr5	7358600	7369218	7358600	7361247	7366571	7369218	94	---	---	---	---	7361490	7361514	-	76	7358616	7369216
chr5	7390067	7392669	7390067	7390445	7392279	7392657	90	7390062	7390066	7392670	7392674	---	---	0	--	7390067	7392663
chr5	7398543	7404508	7398550	7398828	7404215	7404493	88	7398538	7398542	7404509	7404513	7403991	7404010	+	85	7398549	7404499
chr5	7422580	7428883	7422580	7425627	7425836	7428883	99	---	---	---	---	7425738	7425765	+	71	7422598	7428880
chr5	7456375	7464288	7456375	7456787	7463877	7464288	95	---	---	---	---	7463641	7463699	+	94	---	---
chr5	7489503	7498385	7489503	7490553	7497344	7498385	87	---	---	---	---	7490799	7490821	-	78	7489507	7498383
chr5	7542646	7550152	7542646	7543409	7549373	7550152	96	---	---	---	---	7543624	7543636	-	76	---	---
chr5	7567934	7579686	7567934	7568447	7579166	7579677	87	7567929	7567933	7579687	7579691	7568612	7568647	-	75	7567939	7579679
chr5	7585707	7606822	7585707	7586210	7606318	7606822	96	---	---	---	---	7605361	7605413	+	73	7585710	7606815
chr5	7591274	7603264	7591274	7591547	7602991	7603264	99	---	---	---	---	7602778	7602804	+	70	---	---
chr5	7592375	7600978	7592375	7592797	7600609	7600978	86	---	---	---	---	7593154	7593173	-	70	---	---
chr5	7594479	7604354	7594479	7594736	7604095	7604354	93	---	---	---	---	7595120	7595180	-	73	---	---
chr5	7658742	7668750	7658742	7660784	7666776	7668750	93	---	---	---	---	7666642	7666668	+	92	---	---
chr5	7679901	7685464	7679901	7680784	7684567	7685464	86	---	---	---	---	7684397	7684410	+	85	---	---
chr5	7702631	7724125	7702640	7703144	7723607	7724112	94	7702624	7702630	7724126	7724132	7722612	7722629	+	77	7702631	7724116
chr5	7703134	7718104	7703143	7704553	7716655	7718103	94	7703123	7703133	7718105	7718115	7716074	7716087	+	85	7703139	7718101
chr5	7722172	7734048	7722172	7722472	7733748	7734048	91	---	---	---	---	7722971	7722995	-	72	7722184	7734045
chr5	7735772	7744749	7735782	7735988	7744538	7744744	87	7735767	7735771	7744750	7744754	7744209	7744239	+	77	7735782	7744737
chr5	7794126	7800031	7794131	7794586	7799597	7800021	86	7794121	7794125	7800032	7800036	7794590	7794646	-	77	7794136	7800024
chr5	7845771	7849225	7845771	7847058	7847938	7849225	99	---	---	---	---	---	---	0	--	7845781	7849220
chr5	7941164	7943763	7941166	7942462	7942462	7943758	99	7941158	7941163	7943764	7943769	---	---	0	--	7941165	7943760
chr5	7985482	7989963	7985482	7987712	7987733	7989963	99	---	---	---	---	---	---	0	--	---	---
chr5	8002187	8004948	8002187	8002694	8004445	8004948	93	---	---	---	---	---	---	0	--	8002196	8004941
chr5	8027262	8036731	8027265	8028740	8035304	8036719	90	8027257	8027261	8036732	8036736	8035002	8035023	+	72	8027265	8036725
chr5	8043464	8048798	8043464	8043647	8048615	8048798	90	---	---	---	---	8043863	8043896	-	70	8043464	8048796
chr5	8056331	8061812	8056331	8056927	8061206	8061812	85	---	---	---	---	8061117	8061135	+	78	8056338	8061808
chr5	8137014	8158846	8137014	8137502	8158357	8158846	98	---	---	---	---	8138518	8138545	-	71	8137031	8158841
chr5	8139297	8151156	8139297	8140842	8149598	8151156	94	---	---	---	---	8149383	8149413	+	77	---	---
chr5	8152503	8166346	8152503	8152917	8165932	8166346	99	---	---	---	---	8153453	8153467	-	80	8152506	8166334
chr5	8156903	8177217	8156903	8158363	8175755	8177217	99	---	---	---	---	8158778	8158824	-	76	---	---
chr5	8159991	8166519	8159991	8160167	8166338	8166519	94	---	---	---	---	8166085	8166121	+	72	---	---
chr5	8173561	8180202	8173561	8173923	8179845	8180202	92	---	---	---	---	8179592	8179611	+	80	---	---
chr5	8200646	8205193	8200646	8201047	8204776	8205193	88	---	---	---	---	8204746	8204774	+	75	8200647	8205189
chr5	8205531	8213749	8205531	8206988	8212293	8213749	98	---	---	---	---	8212064	8212076	+	76	8205531	8213744
chr5	8256743	8262273	8256743	8256987	8262029	8262273	93	---	---	---	---	8261780	8261814	+	91	---	---
chr5	8300478	8303659	8300478	8300611	8303526	8303659	90	---	---	---	---	8303498	8303524	+	74	8300481	8303652
chr5	8321838	8326281	8321840	8322216	8325905	8326281	97	8321833	8321837	8326282	8326286	---	---	0	--	8321840	8326279
chr5	8375288	8380324	8375288	8375652	8379960	8380324	95	---	---	---	---	8379837	8379853	+	88	8375288	8380322
chr5	8390417	8400977	8390417	8390690	8400704	8400977	90	---	---	---	---	8390910	8390926	-	88	8390427	8400961
chr5	8392168	8408024	8392168	8393165	8407027	8408024	96	---	---	---	---	8406398	8406415	+	77	8392169	8408017
chr5	8400977	8408776	8400977	8401741	8408021	8408776	93	---	---	---	---	8407959	8407975	+	76	8400982	8408774
chr5	8437326	8442538	8437341	8437580	8442297	8442537	93	8437321	8437325	8442539	8442543	8437748	8437816	-	76	8437327	8442527
chr5	8477162	8482264	8477162	8477575	8481844	8482264	93	---	---	---	---	8481732	8481758	+	70	---	---
chr5	8487706	8499413	8487706	8488188	8498924	8499413	94	---	---	---	---	8498402	8498419	+	77	---	---
chr5	8524546	8542562	8524546	8524921	8542187	8542562	96	---	---	---	---	8541348	8541375	+	75	8524546	8542560
chr5	8547210	8567420	8547210	8547345	8567288	8567420	89	---	---	---	---	8548329	8548343	-	80	8547212	8567413
chr5	8579037	8587568	8579041	8580466	8586150	8587563	95	8579030	8579036	8587569	8587575	8586022	8586045	+	91	8579044	8587562
chr5	8598788	8614954	8598788	8599320	8614428	8614954	87	---	---	---	---	8613693	8613713	+	76	8598792	8614953
chr5	8609836	8612993	8609836	8609968	8612860	8612993	94	---	---	---	---	8609992	8610022	-	70	8609838	8612985
chr5	8620235	8631525	8620235	8622040	8629687	8631525	93	---	---	---	---	8622348	8622373	-	80	8620240	8631522
chr5	8625141	8629469	8625141	8626105	8628503	8629469	92	---	---	---	---	---	---	0	--	---	---
chr5	8629411	8631757	8629411	8629541	8631625	8631757	93	---	---	---	---	---	---	0	--	8629412	8631750
chr5	8631787	8638379	8631793	8632177	8637982	8638366	92	8631781	8631786	8638380	8638385	8632250	8632280	-	83	8631801	8638372
chr5	8676767	8685671	8676767	8678802	8683636	8685671	97	---	---	---	---	8678889	8678902	-	78	---	---
chr5	8694505	8706549	8694507	8696326	8704729	8706549	97	8694500	8694504	8706550	8706554	8696730	8696747	-	72	8694507	8706547
chr5	8697863	8701037	8697876	8698438	8700474	8701034	98	8697858	8697862	8701038	8701042	8698518	8698540	-	78	8697863	8701036
chr5	8704366	8718610	8704366	8704813	8718162	8718610	94	---	---	---	---	8705318	8705373	-	94	8704369	8718593
chr5	8704454	8718470	8704454	8704673	8718250	8718470	93	---	---	---	---	8705318	8705352	-	97	---	---
chr5	8719429	8740924	8719429	8719780	8740578	8740924	95	---	---	---	---	8739538	8739558	+	76	---	---
chr5	8758742	8770921	8758742	8758995	8770668	8770921	94	---	---	---	---	8759298	8759310	-	84	8758756	8770915
chr5	8769138	8783774	8769138	8769362	8783549	8783774	95	---	---	---	---	8769856	8769887	-	75	---	---
chr5	8778569	8786216	8778569	8779328	8785392	8786216	92	---	---	---	---	8779421	8779438	-	72	---	---
chr5	8782931	8798078	8782931	8783449	8797560	8798078	98	---	---	---	---	8784139	8784154	-	87	8782937	8798061
chr5	8812018	8820618	8812018	8813828	8818808	8820618	99	---	---	---	---	8813968	8813981	-	78	8812018	8820616
chr5	8830986	8851843	8830986	8831190	8851639	8851843	92	---	---	---	---	8850690	8850768	+	73	8830995	8851825
chr5	8853485	8865689	8853487	8854039	8865137	8865689	96	8853480	8853484	8865690	8865694	8854374	8854398	-	76	8853488	8865688
chr5	8869072	8876766	8869072	8870096	8875744	8876766	92	---	---	---	---	8870272	8870287	-	81	8869081	8876751
chr5	8884484	8901223	8884484	8885336	8900370	8901223	97	---	---	---	---	8899618	8899629	+	91	8884492	8901220
chr5	8887838	8903977	8887838	8888609	8903214	8903977	94	---	---	---	---	8902526	8902544	+	73	---	---
chr5	8892673	8900776	8892675	8893075	8900370	8900770	98	8892668	8892672	8900777	8900781	8893429	8893440	-	75	8892683	8900758
chr5	8896796	8902315	8896796	8897463	8901647	8902315	97	---	---	---	---	8897621	8897648	-	85	---	---
chr5	8897463	8900270	8897463	8897889	8899844	8900270	99	---	---	---	---	8897963	8897976	-	100	8897468	8900264
chr5	8921468	8930279	8921468	8922357	8929387	8930279	94	---	---	---	---	8922365	8922396	-	71	8921481	8930273
chr5	8922691	8936584	8922691	8923045	8936229	8936584	95	---	---	---	---	8923616	8923666	-	92	---	---
chr5	8926055	8931459	8926068	8926622	8930968	8931452	86	8926049	8926054	8931460	8931465	8930784	8930821	+	73	---	---
chr5	8929387	8932160	8929387	8929689	8931861	8932160	94	---	---	---	---	8931840	8931859	+	80	8929400	8932158
chr5	8950543	8961512	8950557	8952380	8959698	8961512	95	8950537	8950542	8961513	8961518	8959606	8959643	+	73	8950555	8961510
chr5	8956237	8959375	8956247	8957364	8958251	8959367	97	8956232	8956236	8959376	8959380	---	---	0	--	8956246	8959371
chr5	8963421	8970392	8963421	8963839	8969974	8970392	98	---	---	---	---	8969744	8969803	+	93	---	---
chr5	9003915	9018448	9003915	9005510	9016852	9018448	93	---	---	---	---	9016440	9016451	+	83	---	---
chr5	9020803	9023333	9020803	9021256	9022880	9023333	96	---	---	---	---	9022858	9022878	+	76	9020812	9023328
chr5	9059881	9081049	9059881	9060620	9080306	9081049	95	---	---	---	---	9079402	9079439	+	76	---	---
chr5	9070281	9080306	9070281	9070554	9080030	9080306	93	---	---	---	---	9079619	9079651	+	78	9070286	9080292
chr5	9094030	9099052	9094038	9094338	9098738	9099038	96	9094025	9094029	9099053	9099057	9094523	9094542	-	75	9094038	9099036
chr5	9108590	9111856	9108590	9108711	9111735	9111856	98	---	---	---	---	---	---	0	--	9108590	9111848
chr5	9140862	9150420	9140862	9141023	9150259	9150420	93	---	---	---	---	9141247	9141316	-	71	9140862	9150416
chr5	9213438	9229452	9213438	9214283	9228607	9229452	97	---	---	---	---	9214935	9214978	-	70	9213440	9229451
chr5	9236562	9244625	9236562	9237656	9243531	9244625	99	---	---	---	---	9237897	9237909	-	76	---	---
chr5	9300426	9306081	9300426	9300988	9305521	9306081	93	---	---	---	---	9305389	9305435	+	74	9300438	9306077
chr5	9310787	9326310	9310787	9312449	9324663	9326310	93	---	---	---	---	9312970	9313004	-	71	9310787	9326308
chr5	9315005	9323661	9315010	9316838	9321810	9323648	90	9314998	9315004	9323662	9323668	9316973	9316986	-	78	9315005	9323653
chr5	9327867	9333642	9327867	9328289	9333211	9333642	95	---	---	---	---	9328462	9328481	-	80	9327868	9333640
chr5	9371415	9391603	9371415	9371837	9391181	9391603	98	---	---	---	---	9390341	9390354	+	78	9371415	9391600
chr5	9405805	9415487	9405805	9408212	9413088	9415487	94	---	---	---	---	9412844	9412868	+	72	9405822	9415476
chr5	9410765	9417843	9410771	9413107	9415501	9417837	96	9410760	9410764	9417844	9417848	---	---	0	--	---	---
chr5	9410771	9416978	9410771	9412248	9415501	9416978	96	9410763	9410770	9416979	9416986	---	---	0	--	---	---
chr5	9427543	9431567	9427547	9427800	9431299	9431552	95	9427538	9427542	9431568	9431572	9431185	9431214	+	70	---	---
chr5	9442061	9454529	9442061	9442618	9453998	9454529	93	---	---	---	---	9453519	9453536	+	72	9442061	9454527
chr5	9456429	9468198	9456429	9456965	9467671	9468198	95	---	---	---	---	9457159	9457232	-	71	9456429	9468196
chr5	9508779	9516841	9508779	9509919	9515641	9516841	91	---	---	---	---	9510054	9510067	-	78	---	---
chr5	9521062	9526358	9521062	9521484	9525936	9526358	98	---	---	---	---	9521657	9521676	-	80	9521063	9526356
chr5	9567172	9574461	9567172	9567696	9573936	9574461	96	---	---	---	---	9567946	9568006	-	78	---	---
chr5	9589631	9607291	9589631	9591888	9605063	9607291	87	---	---	---	---	9592399	9592422	-	70	9589641	9607275
chr5	9650688	9658605	9650688	9651446	9657809	9658605	90	---	---	---	---	9657699	9657725	+	74	---	---
chr5	9667704	9674752	9667704	9670034	9672434	9674752	94	---	---	---	---	---	---	0	--	---	---
chr5	9708273	9713636	9708273	9708411	9713498	9713636	94	---	---	---	---	9713308	9713482	+	70	9708273	9713633
chr5	9723293	9731330	9723293	9723596	9731024	9731330	94	---	---	---	---	9723722	9723743	-	77	9723303	9731328
chr5	9747487	9757167	9747493	9747980	9756676	9757164	96	9747482	9747486	9757168	9757172	9756296	9756335	+	77	9747493	9757164
chr5	9761171	9775219	9761174	9761620	9774802	9775209	86	9761166	9761170	9775220	9775224	9762122	9762152	-	77	9761172	9775216
chr5	9791780	9804228	9791788	9792343	9803671	9804226	97	9791775	9791779	9804229	9804233	9803434	9803475	+	71	9791782	9804224
chr5	9811427	9822410	9811442	9812060	9821786	9822403	99	9811422	9811426	9822411	9822415	9821470	9821482	+	84	9811433	9822406
chr5	9812375	9821286	9812375	9814195	9819485	9821286	94	---	---	---	---	9814436	9814448	-	76	9812375	9821284
chr5	9876318	9883555	9876318	9876563	9883310	9883555	99	---	---	---	---	9876805	9876817	-	76	9876324	9883553
chr5	9887025	9895313	9887027	9888670	9893656	9895300	94	9887020	9887024	9895314	9895318	9893436	9893596	+	80	9887027	9895309
chr5	9943624	9950356	9943636	9944008	9949983	9950355	93	9943619	9943623	9950357	9950361	9949820	9949843	+	79	9943636	9950350
chr5	9950913	9959431	9950913	9952726	9957715	9959431	92	---	---	---	---	9957562	9957575	+	78	9950917	9959429
chr5	9994556	10000163	9994556	9994893	9999837	10000163	92	---	---	---	---	9994928	9994948	-	85	9994556	10000161
chr5	10014628	10020423	10014628	10015497	10019612	10020423	88	---	---	---	---	10019407	10019471	+	80	10014635	10020413
chr5	10014770	10020256	10014770	10015331	10019755	10020256	86	---	---	---	---	10019535	10019548	+	71	10014772	10020252
chr5	10021329	10035986	10021329	10022844	10034476	10035986	93	---	---	---	---	10023346	10023370	-	72	10021339	10035985
chr5	10044519	10055544	10044519	10046007	10054059	10055544	98	---	---	---	---	10046044	10046055	-	91	---	---
chr5	10063670	10066948	10063670	10064303	10066316	10066948	96	---	---	---	---	---	---	0	--	---	---
chr5	10077912	10094719	10077912	10078989	10093642	10094719	94	---	---	---	---	10079672	10079689	-	77	---	---
chr5	10127785	10147667	10127785	10128802	10146650	10147667	97	---	---	---	---	10129600	10129621	-	77	10127785	10147663
chr5	10128846	10140682	10128846	10129355	10140173	10140682	97	---	---	---	---	10139863	10139881	+	73	10128846	10140680
chr5	10140691	10148371	10140691	10141398	10147663	10148371	95	---	---	---	---	10147604	10147634	+	74	---	---
chr5	10190510	10193138	10190510	10190729	10192913	10193138	87	---	---	---	---	10192860	10192871	+	83	---	---
chr5	10207691	10221210	10207691	10210921	10217920	10221210	98	---	---	---	---	10211019	10211031	-	76	10207694	10221208
chr5	10227939	10245761	10227939	10228386	10245314	10245761	94	---	---	---	---	10228766	10228789	-	75	---	---
chr5	10249823	10256959	10249825	10250240	10256544	10256959	96	10249818	10249822	10256960	10256964	10256465	10256495	+	74	10249831	10256956
chr5	10257137	10261955	10257137	10257394	10261698	10261955	95	---	---	---	---	10261557	10261579	+	73	10257145	10261948
chr5	10262924	10268371	10262924	10264194	10267090	10268371	89	---	---	---	---	10264276	10264295	-	80	---	---
chr5	10264194	10272881	10264194	10265640	10271447	10272881	93	---	---	---	---	10265846	10265859	-	78	10264196	10272863
chr5	10289653	10296667	10289653	10289774	10296546	10296667	99	---	---	---	---	10290066	10290078	-	76	10289656	10296650
chr5	10302730	10310584	10302730	10303426	10309899	10310584	95	---	---	---	---	---	---	0	--	10302731	10310577
chr5	10328376	10336108	10328376	10329084	10335401	10336108	95	---	---	---	---	10329112	10329142	-	74	---	---
chr5	10336293	10339285	10336293	10336698	10338881	10339285	94	---	---	---	---	10336765	10336785	-	76	---	---
chr5	10370587	10375582	10370602	10371431	10374802	10375580	86	10370582	10370586	10375583	10375587	---	---	0	--	10370600	10375571
chr5	10392888	10405328	10392888	10393423	10404793	10405328	96	---	---	---	---	10393524	10393546	-	82	10392888	10405323
chr5	10444943	10454432	10444943	10446319	10453024	10454432	92	---	---	---	---	10446461	10446492	-	71	10444944	10454430
chr5	10522034	10541832	10522034	10522332	10541533	10541832	97	---	---	---	---	10523055	10523074	-	70	---	---
chr5	10549763	10558845	10549763	10550378	10558229	10558845	94	---	---	---	---	10550702	10550718	-	82	---	---
chr5	10587018	10596159	10587029	10587190	10595997	10596158	99	10587012	10587017	10596160	10596165	10587394	10587418	-	76	10587026	10596143
chr5	10623449	10627980	10623449	10624839	10626575	10627980	94	---	---	---	---	10626557	10626573	+	70	---	---
chr5	10642225	10654888	10642225	10642479	10654634	10654888	90	---	---	---	---	10654512	10654538	+	70	10642234	10654873
chr5	10663848	10669201	10663848	10664100	10668949	10669201	98	---	---	---	---	10664238	10664271	-	73	10663859	10669191
chr5	10682047	10687424	10682047	10682454	10687013	10687424	92	---	---	---	---	10682579	10682607	-	72	10682047	10687422
chr5	10706779	10713271	10706783	10707427	10712621	10713266	96	10706774	10706778	10713272	10713276	10707470	10707487	-	83	10706779	10713268
chr5	10717701	10729905	10717701	10717862	10729755	10729905	90	---	---	---	---	10729547	10729583	+	75	---	---
chr5	10722483	10736752	10722492	10722945	10736305	10736752	94	10722478	10722482	10736753	10736757	10735637	10735659	+	73	10722487	10736748
chr5	10726419	10731479	10726419	10727220	10730674	10731479	98	---	---	---	---	10727326	10727340	-	73	10726428	10731464
chr5	10804175	10825783	10804175	10805992	10823945	10825783	97	---	---	---	---	10823049	10823136	+	70	10804183	10825765
chr5	10843710	10849229	10843710	10844001	10848938	10849229	95	---	---	---	---	10844064	10844084	-	76	10843710	10849224
chr5	10858575	10862952	10858575	10860762	10860765	10862952	99	---	---	---	---	---	---	0	--	10858579	10862950
chr5	10869243	10874419	10869243	10871828	10871834	10874419	99	---	---	---	---	---	---	0	--	---	---
chr5	10887780	10893859	10887780	10889818	10891821	10893859	99	---	---	---	---	10891785	10891819	+	74	---	---
chr5	10905726	10910648	10905726	10906126	10910271	10910648	93	---	---	---	---	---	---	0	--	---	---
chr5	10914126	10918289	10914137	10914654	10917767	10918284	99	10914121	10914125	10918290	10918294	10914656	10914686	-	74	10914138	10918287
chr5	10918579	10933964	10918579	10919137	10933405	10933964	95	---	---	---	---	10919764	10919779	-	87	10918580	10933962
chr5	10922127	10929880	10922127	10923697	10928310	10929880	98	---	---	---	---	10928209	10928220	+	83	10922144	10929870
chr5	10943595	10949524	10943595	10944125	10948993	10949524	98	---	---	---	---	10948930	10948946	+	70	---	---
chr5	10959291	10963296	10959291	10961211	10961376	10963296	99	---	---	---	---	---	---	0	--	10959291	10963283
chr5	10968583	10974494	10968583	10969286	10973793	10974494	96	---	---	---	---	10969354	10969480	-	76	10968589	10974491
chr5	10978669	10994393	10978669	10979291	10993770	10994393	93	---	---	---	---	10979989	10980015	-	70	10978671	10994391
chr5	10986518	10993623	10986518	10987043	10993099	10993623	95	---	---	---	---	10987233	10987259	-	70	---	---
chr5	11018365	11021053	11018365	11018849	11020568	11021053	94	---	---	---	---	11020468	11020514	+	72	11018381	11021047
chr5	11023347	11043177	11023347	11023971	11042528	11043177	89	---	---	---	---	11041718	11041764	+	72	---	---
chr5	11026872	11041375	11026872	11027506	11040768	11041375	90	---	---	---	---	11040626	11040661	+	75	---	---
chr5	11026872	11033881	11026872	11027073	11033680	11033881	97	---	---	---	---	11033522	11033557	+	75	---	---
chr5	11033252	11040969	11033252	11033881	11040356	11040969	96	---	---	---	---	---	---	0	--	---	---
chr5	11046041	11057475	11046041	11046393	11057122	11057475	99	---	---	---	---	11056685	11056710	+	76	11046050	11057465
chr5	11052724	11056681	11052724	11053390	11056015	11056681	99	---	---	---	---	---	---	0	--	11052724	11056669
chr5	11076127	11085392	11076127	11076668	11084851	11085392	98	---	---	---	---	11077061	11077078	-	77	11076127	11085389
chr5	11158355	11165312	11158356	11159958	11163688	11165312	94	11158349	11158354	11165313	11165318	11160023	11160145	-	82	---	---
chr5	11255401	11266553	11255401	11256593	11265361	11266553	99	---	---	---	---	11264934	11264949	+	75	---	---
chr5	11273722	11283494	11273733	11275291	11281924	11283492	93	11273713	11273721	11283495	11283503	11275572	11275593	-	72	11273734	11283492
chr5	11284158	11302801	11284158	11284749	11302197	11302801	86	---	---	---	---	11285247	11285267	-	80	---	---
chr5	11320544	11342088	11320544	11321223	11341412	11342088	96	---	---	---	---	11340508	11340655	+	97	11320551	11342078
chr5	11457670	11468881	11457670	11458070	11468466	11468881	93	---	---	---	---	11458525	11458580	-	87	---	---
chr5	11483361	11495901	11483361	11483809	11495452	11495901	98	---	---	---	---	11484102	11484127	-	73	---	---
chr5	11564649	11569290	11564649	11565121	11568821	11569290	94	---	---	---	---	11565124	11565139	-	75	11564649	11569279
chr5	11646488	11661897	11646488	11646926	11661456	11661897	95	---	---	---	---	11647480	11647516	-	70	11646491	11661895
chr5	11650048	11657952	11650048	11650697	11657303	11657952	96	---	---	---	---	11656972	11656986	+	73	11650050	11657948
chr5	11693634	11698752	11693634	11694493	11697894	11698752	92	---	---	---	---	11697754	11697863	+	70	11693651	11698734
chr5	11709302	11714670	11709302	11709559	11714413	11714670	95	---	---	---	---	11709628	11709665	-	76	11709314	11714666
chr5	11715452	11724147	11715456	11717131	11722463	11724144	95	11715447	11715451	11724148	11724152	11722297	11722336	+	72	11715457	11724142
chr5	11738745	11743929	11738745	11739064	11743604	11743929	93	---	---	---	---	11743445	11743460	+	75	11738745	11743921
chr5	11758842	11764260	11758842	11759200	11763891	11764260	90	---	---	---	---	11759304	11759321	-	77	---	---
chr5	11778026	11790318	11778026	11779155	11789207	11790318	85	---	---	---	---	11779178	11779195	-	100	11778031	11790312
chr5	11781022	11789208	11781022	11782195	11788028	11789208	93	---	---	---	---	11788001	11788026	+	73	---	---
chr5	11790401	11797861	11790401	11791416	11796844	11797861	93	---	---	---	---	11791663	11791688	-	73	11790414	11797848
chr5	11790557	11797480	11790558	11791030	11797001	11797474	94	11790552	11790556	11797481	11797485	11796703	11796733	+	77	11790567	11797474
chr5	11806853	11815802	11806853	11807226	11815429	11815802	96	---	---	---	---	11815148	11815162	+	73	---	---
chr5	11843074	11847342	11843074	11843551	11846867	11847342	85	---	---	---	---	11846720	11846741	+	90	11843080	11847337
chr5	11862177	11877266	11862177	11862527	11876916	11877266	89	---	---	---	---	11862576	11862613	-	78	11862180	11877247
chr5	11917107	11925021	11917107	11918503	11923625	11925021	99	---	---	---	---	11923389	11923427	+	71	11917119	11925020
chr5	11939647	11948087	11939647	11941098	11946639	11948087	98	---	---	---	---	11941118	11941150	-	81	---	---
chr5	11957031	11963332	11957031	11958002	11962362	11963332	95	---	---	---	---	11962144	11962304	+	79	11957033	11963329
chr5	11958203	11970205	11958203	11958684	11969723	11970205	95	---	---	---	---	11969556	11969571	+	81	---	---
chr5	11958240	11970206	11958252	11958684	11969772	11970205	96	11958232	11958239	11970207	11970214	11969556	11969571	+	81	---	---
chr5	12020704	12024239	12020708	12021459	12023502	12024235	87	12020699	12020703	12024240	12024244	---	---	0	--	---	---
chr5	12050205	12057869	12050205	12051106	12056959	12057869	88	---	---	---	---	12056682	12056706	+	76	12050205	12057866
chr5	12076692	12096430	12076692	12077137	12095985	12096430	98	---	---	---	---	12095462	12095482	+	95	12076707	12096427
chr5	12105426	12116144	12105426	12105587	12115984	12116144	94	---	---	---	---	12115465	12115490	+	80	---	---
chr5	12108897	12116031	12108897	12109645	12115288	12116031	95	---	---	---	---	12115149	12115175	+	77	---	---
chr5	12158689	12164604	12158689	12159019	12164274	12164604	98	---	---	---	---	12164179	12164201	+	86	12158689	12164602
chr5	12190943	12199501	12190943	12192635	12197686	12199501	86	---	---	---	---	12192775	12192788	-	78	12190944	12199499
chr5	12241078	12249458	12241078	12241396	12249150	12249458	93	---	---	---	---	12249002	12249022	+	76	12241091	12249442
chr5	12243548	12253166	12243548	12243669	12253045	12253166	98	---	---	---	---	12252629	12252642	+	92	12243551	12253164
chr5	12278036	12283371	12278048	12278448	12282961	12283361	95	12278031	12278035	12283372	12283376	12278654	12278673	-	75	12278043	12283368
chr5	12303816	12324441	12303816	12304850	12323397	12324441	90	---	---	---	---	12322562	12322588	+	77	---	---
chr5	12402957	12418596	12402957	12403156	12418397	12418596	96	---	---	---	---	12403895	12403918	-	70	---	---
chr5	12407961	12417028	12407961	12408551	12416439	12417028	95	---	---	---	---	12416173	12416188	+	75	12407975	12417025
chr5	12413429	12426490	12413429	12413841	12426084	12426490	93	---	---	---	---	12414406	12414429	-	91	---	---
chr5	12419123	12426726	12419123	12419248	12426599	12426726	88	---	---	---	---	12419566	12419592	-	88	---	---
chr5	12464987	12469684	12464987	12467121	12467551	12469684	91	---	---	---	---	12467164	12467186	-	82	---	---
chr5	12477976	12485668	12477982	12478565	12485075	12485656	91	12477970	12477975	12485669	12485674	12478639	12478675	-	81	---	---
chr5	12487942	12494965	12487942	12488425	12494481	12494965	95	---	---	---	---	12488663	12488676	-	78	12487945	12494963
chr5	12515104	12521472	12515104	12515212	12521364	12521472	97	---	---	---	---	12515255	12515270	-	81	---	---
chr5	12525766	12528264	12525766	12525987	12528044	12528264	92	---	---	---	---	12527957	12528003	+	76	12525766	12528254
chr5	12535050	12554000	12535050	12535425	12553625	12554000	94	---	---	---	---	12552743	12552761	+	78	---	---
chr5	12554547	12568755	12554557	12554755	12568555	12568753	92	12554542	12554546	12568756	12568760	12554890	12554959	-	75	12554556	12568750
chr5	12558585	12565233	12558585	12558712	12565106	12565233	92	---	---	---	---	12564788	12564807	+	70	---	---
chr5	12584416	12597070	12584417	12588632	12592886	12597070	96	12584411	12584415	12597071	12597075	12588764	12588781	-	94	12584417	12597064
chr5	12648722	12652210	12648722	12650173	12650908	12652210	86	---	---	---	---	12650216	12650232	-	88	12648723	12652206
chr5	12672516	12687685	12672516	12673069	12687132	12687685	97	---	---	---	---	---	---	0	--	---	---
chr5	12725636	12729896	12725636	12727152	12728383	12729896	95	---	---	---	---	12727241	12727252	-	91	12725636	12729891
chr5	12742558	12752059	12742558	12743645	12750973	12752059	94	---	---	---	---	12750856	12750939	+	70	12742568	12752051
chr5	12755324	12765868	12755324	12756329	12764863	12765868	95	---	---	---	---	---	---	0	--	---	---
chr5	12755652	12765651	12755652	12756112	12765191	12765651	94	---	---	---	---	12756324	12756337	-	85	12755669	12765635
chr5	12773444	12786829	12773453	12773703	12786566	12786816	91	12773439	12773443	12786830	12786834	12786009	12786028	+	75	12773445	12786826
chr5	12783943	12786489	12783949	12784171	12786253	12786477	91	12783938	12783942	12786490	12786494	12784175	12784215	-	70	---	---
chr5	12853920	12864108	12853920	12854084	12863944	12864108	96	---	---	---	---	12854389	12854499	-	79	12853920	12864103
chr5	12869828	12886197	12869828	12870050	12885976	12886197	98	---	---	---	---	12870731	12870754	-	75	---	---
chr5	12887430	12898183	12887430	12892803	12892810	12898183	99	---	---	---	---	---	---	0	--	12887431	12898179
chr5	12920174	12933855	12920174	12920467	12933561	12933855	95	---	---	---	---	12920612	12920627	-	81	12920180	12933838
chr5	12938925	12955023	12938925	12939194	12954737	12955023	92	---	---	---	---	12939611	12939626	-	81	12938943	12955022
chr5	12952629	12974397	12952629	12953030	12973996	12974397	97	---	---	---	---	12973010	12973053	+	75	---	---
chr5	12955968	12974802	12955968	12956500	12974270	12974802	99	---	---	---	---	12973448	12973493	+	78	---	---
chr5	12963954	12966806	12963954	12964509	12966251	12966806	97	---	---	---	---	12964530	12964542	-	84	12963961	12966789
chr5	12989521	12993470	12989521	12991391	12991601	12993470	98	---	---	---	---	---	---	0	--	12989525	12993468
chr5	13002615	13014756	13002615	13003445	13013928	13014756	98	---	---	---	---	13003574	13003589	-	81	---	---
chr5	13004536	13018949	13004536	13004909	13018593	13018949	90	---	---	---	---	13017910	13017921	+	75	13004536	13018945
chr5	13018620	13025039	13018626	13018797	13024857	13025028	95	13018615	13018619	13025040	13025044	---	---	0	--	---	---
chr5	13046061	13054187	13046063	13047607	13052644	13054186	96	13046056	13046060	13054188	13054192	13052446	13052572	+	81	---	---
chr5	13075402	13087343	13075402	13076148	13086593	13087343	91	---	---	---	---	13086071	13086089	+	78	---	---
chr5	13076146	13083366	13076146	13076705	13082808	13083366	98	---	---	---	---	13076802	13076837	-	75	13076146	13083365
chr5	13103579	13115263	13103579	13105124	13113613	13115263	91	---	---	---	---	13113189	13113205	+	76	13103581	13115260
chr5	13129311	13131932	13129323	13129678	13131562	13131917	94	13129306	13129310	13131933	13131937	13129732	13129749	-	83	13129311	13131922
chr5	13166180	13175987	13166180	13167662	13174551	13175987	92	---	---	---	---	13167892	13167909	-	72	13166194	13175985
chr5	13180799	13194197	13180799	13180957	13194040	13194197	89	---	---	---	---	13181565	13181583	-	89	13180807	13194183
chr5	13248044	13267038	13248044	13248193	13266889	13267038	99	---	---	---	---	13248997	13249023	-	70	13248047	13267034
chr5	13304172	13325781	13304180	13305116	13324842	13325778	91	13304167	13304171	13325782	13325786	13306002	13306032	-	74	---	---
chr5	13328949	13349477	13328949	13329563	13348871	13349477	95	---	---	---	---	13329708	13329742	-	74	13328958	13349475
chr5	13329775	13338406	13329775	13331608	13336586	13338406	94	---	---	---	---	13336432	13336445	+	78	13329775	13338404
chr5	13349477	13367643	13349477	13350689	13366430	13367643	92	---	---	---	---	13351301	13351325	-	72	13349481	13367631
chr5	13353512	13360434	13353512	13355130	13358814	13360434	95	---	---	---	---	13355194	13355315	-	84	13353512	13360432
chr5	13402635	13413924	13402635	13403214	13413345	13413924	97	---	---	---	---	---	---	0	--	13402647	13413909
chr5	13517671	13524642	13517674	13519419	13522885	13524637	87	13517665	13517670	13524643	13524648	13522737	13522753	+	76	13517688	13524641
chr5	13523412	13536887	13523412	13524638	13535663	13536887	98	---	---	---	---	13525019	13525034	-	75	---	---
chr5	13537718	13545525	13537718	13538725	13544517	13545525	92	---	---	---	---	13538935	13538958	-	75	13537724	13545513
chr5	13537883	13545794	13537883	13538996	13544682	13545794	93	---	---	---	---	13539027	13539040	-	71	13537890	13545782
chr5	13554097	13574129	13554097	13554664	13573568	13574129	92	---	---	---	---	13555513	13555548	-	75	13554098	13574124
chr5	13554664	13563774	13554664	13555140	13563298	13563774	95	---	---	---	---	13555513	13555548	-	75	---	---
chr5	13574841	13580111	13574848	13577473	13577479	13580104	99	13574836	13574840	13580112	13580116	---	---	0	--	---	---
chr5	13583359	13587312	13583367	13584774	13585898	13587305	99	13583352	13583358	13587313	13587319	---	---	0	--	---	---
chr5	13618424	13625714	13618424	13618912	13625226	13625714	96	---	---	---	---	13618977	13619015	-	71	---	---
chr5	13627736	13632158	13627736	13627904	13631990	13632158	98	---	---	---	---	13631791	13631812	+	77	---	---
chr5	13629545	13631947	13629545	13629922	13631570	13631947	99	---	---	---	---	13631477	13631492	+	87	---	---
chr5	13652560	13661607	13652566	13654055	13660015	13661595	89	13652555	13652559	13661608	13661612	13654140	13654159	-	80	13652561	13661600
chr5	13654012	13658221	13654012	13655966	13656267	13658221	99	---	---	---	---	---	---	0	--	13654012	13658211
chr5	13664114	13680539	13664114	13666753	13678099	13680539	86	---	---	---	---	13667130	13667183	-	74	13664114	13680537
chr5	13675433	13682400	13675433	13677081	13680603	13682400	86	---	---	---	---	13677140	13677258	-	82	13675433	13682398
chr5	13676600	13682400	13676600	13677081	13681919	13682400	94	---	---	---	---	13677140	13677305	-	83	13676614	13682398
chr5	13703980	13707728	13703980	13704323	13707385	13707728	99	---	---	---	---	13704450	13704476	-	77	---	---
chr5	13710780	13714440	13710780	13711317	13713915	13714440	89	---	---	---	---	13713786	13713820	+	85	13710780	13714438
chr5	13729881	13748688	13729881	13731119	13747468	13748688	87	---	---	---	---	13731865	13731885	-	76	---	---
chr5	13759950	13771596	13759953	13761814	13769758	13771581	89	13759945	13759949	13771597	13771601	13762165	13762184	-	80	13759955	13771585
chr5	13768874	13772051	13768874	13769316	13771610	13772051	88	---	---	---	---	13771580	13771601	+	72	13768879	13772036
chr5	13773837	13782067	13773841	13775461	13780435	13782067	95	13773830	13773836	13782068	13782074	13780237	13780370	+	82	13773838	13782065
chr5	13867122	13884949	13867122	13869387	13882812	13884949	93	---	---	---	---	13882168	13882182	+	80	13867122	13884944
chr5	13896140	13905584	13896140	13897093	13904579	13905584	91	---	---	---	---	13897392	13897411	-	95	13896145	13905582
chr5	13913191	13921603	13913191	13914548	13920247	13921603	97	---	---	---	---	---	---	0	--	13913208	13921590
chr5	13952001	13973383	13952001	13953048	13972340	13973383	92	---	---	---	---	13971504	13971530	+	77	---	---
chr5	13961060	13964236	13961060	13961687	13963610	13964236	97	---	---	---	---	---	---	0	--	---	---
chr5	13966141	13974169	13966141	13967341	13972970	13974169	96	---	---	---	---	13967559	13967571	-	76	13966148	13974166
chr5	14031710	14052816	14031710	14032154	14052374	14052816	96	---	---	---	---	14051598	14051621	+	87	---	---
chr5	14032834	14051384	14032834	14033188	14051042	14051384	90	---	---	---	---	14033972	14034007	-	75	---	---
chr5	14073873	14085027	14073873	14074140	14084760	14085027	95	---	---	---	---	14074496	14074508	-	76	14073884	14085020
chr5	14114063	14121443	14114063	14114482	14121036	14121443	95	---	---	---	---	14120802	14120857	+	92	---	---
chr5	14124619	14129921	14124619	14124979	14129561	14129921	99	---	---	---	---	14125020	14125042	-	78	14124620	14129919
chr5	14132797	14140621	14132797	14136654	14136660	14140621	96	---	---	---	---	---	---	0	--	---	---
chr5	14143733	14146786	14143733	14144521	14146035	14146786	87	---	---	---	---	14144523	14144534	-	83	---	---
chr5	14189550	14193487	14189550	14189712	14193325	14193487	96	---	---	---	---	14193179	14193250	+	76	---	---
chr5	14193716	14201164	14193716	14193902	14200977	14201164	92	---	---	---	---	14200694	14200713	+	85	---	---
chr5	14238464	14248368	14238472	14240054	14246796	14248367	95	14238458	14238463	14248369	14248374	14246495	14246516	+	72	14238464	14248365
chr5	14254023	14268057	14254023	14254283	14267797	14268057	95	---	---	---	---	14267317	14267336	+	80	14254032	14268046
chr5	14257746	14268227	14257746	14261562	14264381	14268227	89	---	---	---	---	---	---	0	--	14257756	14268220
chr5	14297046	14308779	14297046	14297241	14308585	14308779	98	---	---	---	---	14297444	14297462	-	73	14297049	14308773
chr5	14332296	14339055	14332296	14333806	14337544	14339055	90	---	---	---	---	14333921	14333972	-	86	14332296	14339052
chr5	14339875	14346652	14339875	14341048	14345454	14346652	90	---	---	---	---	14345284	14345323	+	70	14339875	14346649
chr5	14433905	14450574	14433905	14435064	14449415	14450574	85	---	---	---	---	14448698	14448734	+	75	---	---
chr5	14477031	14484314	14477031	14479288	14481991	14484314	90	---	---	---	---	---	---	0	--	---	---
chr5	14492710	14500432	14492711	14493922	14499221	14500432	95	14492705	14492709	14500433	14500437	14499101	14499117	+	82	14492723	14500429
chr5	14538220	14545273	14538220	14539879	14543606	14545273	93	---	---	---	---	14539881	14539910	-	76	14538220	14545271
chr5	14562940	14576053	14562955	14563122	14575881	14576049	94	14562935	14562939	14576054	14576058	14563467	14563480	-	85	14562952	14576043
chr5	14617509	14630515	14617509	14619004	14629024	14630515	93	---	---	---	---	14628724	14628745	+	72	---	---
chr5	14631503	14637366	14631503	14632937	14635931	14637366	97	---	---	---	---	14633003	14633026	-	70	---	---
chr5	14662499	14673328	14662499	14664154	14671663	14673328	97	---	---	---	---	14664488	14664499	-	83	---	---
chr5	14677655	14683947	14677655	14678400	14683201	14683947	96	---	---	---	---	14678547	14678564	-	77	---	---
chr5	14695719	14702482	14695719	14696379	14701821	14702476	89	14695714	14695718	14702483	14702487	14696611	14696652	-	78	---	---
chr5	14777696	14794451	14777696	14777866	14794283	14794451	93	---	---	---	---	14793526	14793537	+	75	14777708	14794450
chr5	14811318	14819563	14811318	14811721	14819156	14819563	85	---	---	---	---	14818898	14818934	+	75	14811323	14819561
chr5	14821000	14826306	14821000	14821102	14826204	14826306	97	---	---	---	---	14825986	14826000	+	80	---	---
chr5	14826981	14837016	14826981	14828306	14835704	14837016	94	---	---	---	---	14828607	14828637	-	77	14826981	14837004
chr5	14837021	14843200	14837021	14837613	14842606	14843200	91	---	---	---	---	14842384	14842433	+	76	14837028	14843196
chr5	14850727	14861025	14850727	14851969	14859780	14861025	96	---	---	---	---	14859567	14859596	+	70	---	---
chr5	14873332	14893683	14873337	14873924	14893107	14893683	92	14873327	14873331	14893684	14893688	14874666	14874695	-	76	14873349	14893680
chr5	14875019	14877235	14875019	14875189	14877065	14877235	97	---	---	---	---	14877044	14877061	+	88	14875024	14877233
chr5	14880729	14888721	14880729	14881355	14888096	14888721	93	---	---	---	---	14887864	14887888	+	72	14880737	14888719
chr5	14909453	14923287	14909453	14911001	14921743	14923287	94	---	---	---	---	14921395	14921421	+	81	---	---
chr5	14909873	14922895	14909873	14910610	14922158	14922895	94	---	---	---	---	14911073	14911187	-	81	14909884	14922892
chr5	14911502	14920777	14911502	14911784	14920495	14920777	95	---	---	---	---	14920074	14920098	+	72	14911502	14920768
chr5	14948081	14966339	14948081	14949417	14965003	14966339	97	---	---	---	---	14964563	14964586	+	79	---	---
chr5	14955713	14964487	14955713	14957467	14962736	14964487	96	---	---	---	---	14962505	14962518	+	85	14955713	14964483
chr5	14989954	14998208	14989954	14991588	14996570	14998208	94	---	---	---	---	14996378	14996511	+	82	14989954	14998206
chr5	14999966	15018192	14999966	15001412	15016741	15018192	92	---	---	---	---	15015974	15015992	+	84	14999966	15018189
chr5	15001411	15011678	15001411	15002954	15010151	15011678	93	---	---	---	---	15003246	15003276	-	77	15001411	15011677
chr5	15031819	15040278	15031820	15033380	15038689	15040274	90	15031814	15031818	15040279	15040283	15033568	15033585	-	77	15031826	15040273
chr5	15032421	15039585	15032421	15032717	15039290	15039585	95	---	---	---	---	15032906	15033045	-	70	---	---
chr5	15042248	15051425	15042248	15042807	15050866	15051425	93	---	---	---	---	15043152	15043165	-	85	15042252	15051424
chr5	15052577	15073031	15052577	15054372	15071254	15073031	92	---	---	---	---	15070528	15070546	+	78	15052582	15073028
chr5	15056824	15068460	15056836	15058363	15066925	15068455	94	15056819	15056823	15068461	15068465	15058582	15058597	-	75	15056825	15068453
chr5	15092095	15099467	15092095	15092642	15098920	15099467	97	---	---	---	---	15092945	15092956	-	75	15092098	15099465
chr5	15114153	15122703	15114156	15114528	15122314	15122689	91	15114147	15114152	15122704	15122709	15122010	15122031	+	72	15114156	15122686
chr5	15123137	15133146	15123137	15123335	15132947	15133146	88	---	---	---	---	15132583	15132613	+	77	---	---
chr5	15148868	15153407	15148868	15150880	15151395	15153407	99	---	---	---	---	15151295	15151317	+	78	15148878	15153397
chr5	15196650	15210923	15196659	15196842	15210734	15210917	89	15196645	15196649	15210924	15210928	15197388	15197400	-	84	---	---
chr5	15207115	15209774	15207121	15207262	15209627	15209763	89	15207109	15207114	15209775	15209780	---	---	0	--	---	---
chr5	15215778	15221532	15215778	15216847	15220461	15221532	92	---	---	---	---	15220383	15220394	+	83	15215779	15221522
chr5	15215792	15221052	15215792	15216370	15220475	15221052	90	---	---	---	---	15216538	15216564	-	74	---	---
chr5	15270277	15274846	15270277	15270545	15274578	15274846	95	---	---	---	---	15270733	15270746	-	78	---	---
chr5	15271449	15277441	15271449	15272460	15276430	15277441	98	---	---	---	---	---	---	0	--	15271452	15277431
chr5	15273922	15279076	15273922	15274410	15278588	15279076	97	---	---	---	---	15274440	15274453	-	71	15273929	15279074
chr5	15293031	15300813	15293031	15294039	15299804	15300813	97	---	---	---	---	15299763	15299788	+	73	15293032	15300794
chr5	15297193	15300581	15297193	15297760	15300054	15300581	87	---	---	---	---	15299939	15299963	+	72	15297193	15300574
chr5	15321451	15328762	15321451	15321863	15328351	15328762	93	---	---	---	---	15322141	15322162	-	72	15321458	15328759
chr5	15321451	15328762	15321451	15321863	15328351	15328762	93	---	---	---	---	15322141	15322162	-	72	15321458	15328759
chr5	15322926	15339617	15322926	15323224	15339317	15339617	95	---	---	---	---	15338557	15338573	+	70	15322939	15339608
chr5	15340214	15346636	15340214	15340464	15346386	15346636	95	---	---	---	---	15346158	15346170	+	76	15340215	15346634
chr5	15350270	15365252	15350270	15351743	15363703	15365252	90	---	---	---	---	15351930	15351950	-	71	---	---
chr5	15350303	15365106	15350303	15351598	15363736	15365106	89	---	---	---	---	15351930	15351950	-	71	15350307	15365100
chr5	15351898	15359041	15351898	15352466	15358473	15359041	99	---	---	---	---	15358319	15358332	+	78	15351898	15359028
chr5	15365713	15384715	15365713	15366130	15384302	15384715	85	---	---	---	---	15367009	15367039	-	70	15365713	15384712
chr5	15385590	15398163	15385590	15385806	15397952	15398163	92	---	---	---	---	15386338	15386353	-	87	---	---
chr5	15473036	15479329	15473036	15473391	15478974	15479329	95	---	---	---	---	---	---	0	--	---	---
chr5	15474187	15491520	15474187	15474457	15491251	15491520	97	---	---	---	---	15490956	15490969	+	71	15474196	15491518
chr5	15486344	15489734	15486344	15487439	15488554	15489734	88	---	---	---	---	---	---	0	--	---	---
chr5	15552646	15567871	15552646	15553370	15567147	15567871	99	---	---	---	---	15566483	15566518	+	75	15552650	15567854
chr5	15555155	15567658	15555155	15556254	15566511	15567658	88	---	---	---	---	15566043	15566066	+	70	15555159	15567656
chr5	15557384	15565800	15557384	15561542	15561642	15565800	95	---	---	---	---	---	---	0	--	15557394	15565788
chr5	15611925	15618365	15611925	15612097	15618189	15618361	93	15611918	15611924	15618366	15618372	15612314	15612340	-	77	15611932	15618364
chr5	15631215	15640396	15631215	15631562	15640044	15640396	87	---	---	---	---	15631957	15631974	-	77	15631219	15640394
chr5	15742677	15762626	15742677	15742875	15762428	15762626	94	---	---	---	---	15761465	15761495	+	70	---	---
chr5	15750651	15766432	15750651	15752517	15764544	15766432	91	---	---	---	---	15752984	15753013	-	86	15750659	15766430
chr5	15759608	15770577	15759608	15761817	15768594	15770577	87	---	---	---	---	15768255	15768406	+	99	---	---
chr5	15766041	15784790	15766041	15767232	15783607	15784790	87	---	---	---	---	15782904	15782949	+	84	15766049	15784785
chr5	15807674	15812674	15807674	15807819	15812535	15812674	86	---	---	---	---	15807915	15807934	-	80	15807674	15812672
chr5	15814492	15834857	15814492	15817221	15832162	15834857	88	---	---	---	---	15831417	15831444	+	78	15814495	15834855
chr5	15822704	15830931	15822704	15823911	15829741	15830931	94	---	---	---	---	15824101	15824120	-	75	15822714	15830925
chr5	15857315	15869025	15857315	15857652	15868688	15869025	98	---	---	---	---	15868576	15868604	+	75	---	---
chr5	15881145	15901473	15881145	15881307	15901302	15901473	87	---	---	---	---	15882254	15882276	-	73	15881162	15901471
chr5	15885354	15890716	15885354	15885650	15890417	15890716	86	---	---	---	---	15890396	15890415	+	80	15885367	15890714
chr5	15890719	15909710	15890719	15892006	15908405	15909710	93	---	---	---	---	15907706	15907760	+	70	15890722	15909701
chr5	15892362	15901142	15892376	15892814	15900704	15901141	91	15892357	15892361	15901143	15901147	15892843	15892908	-	71	15892375	15901134
chr5	15976834	15984485	15976834	15977692	15983624	15984485	93	---	---	---	---	15983328	15983363	+	75	15976840	15984483
chr5	15992855	16001700	15992855	15994630	15999971	16001700	91	---	---	---	---	15994866	15994879	-	85	---	---
chr5	15993370	16001560	15993370	15994490	16000486	16001560	89	---	---	---	---	15994557	15994589	-	84	---	---
chr5	16017663	16025929	16017663	16018851	16024747	16025927	88	16017658	16017662	16025930	16025934	16024519	16024532	+	85	16017663	16025923
chr5	16026903	16031626	16026903	16027253	16031276	16031626	92	---	---	---	---	---	---	0	--	---	---
chr5	16037321	16057742	16037321	16037866	16057202	16057742	93	---	---	---	---	16056346	16056357	+	83	---	---
chr5	16040366	16047509	16040366	16040671	16047205	16047509	94	---	---	---	---	16040924	16040998	-	72	---	---
chr5	16051758	16056686	16051758	16052017	16056427	16056686	97	---	---	---	---	16052171	16052193	-	86	16051762	16056684
chr5	16056981	16074596	16056981	16057509	16074067	16074596	87	---	---	---	---	16058042	16058068	-	74	---	---
chr5	16115847	16124000	16115847	16117010	16122838	16124000	99	---	---	---	---	16117251	16117263	-	84	16115852	16123998
chr5	16129328	16142210	16129342	16130012	16141532	16142202	94	16129323	16129327	16142211	16142215	16141023	16141061	+	71	16129334	16142208
chr5	16134407	16140912	16134407	16134942	16140349	16140912	85	---	---	---	---	16135103	16135115	-	92	16134412	16140909
chr5	16135861	16156323	16135861	16141101	16151169	16156323	94	---	---	---	---	16141328	16141343	-	81	16135861	16156317
chr5	16142433	16150812	16142433	16144613	16148630	16150812	95	---	---	---	---	16144735	16144755	-	76	---	---
chr5	16186382	16193166	16186384	16187942	16191552	16193158	91	16186376	16186381	16193167	16193172	16188008	16188123	-	81	16186384	16193156
chr5	16205916	16212827	16205916	16207555	16211189	16212827	95	---	---	---	---	16211007	16211129	+	83	16205916	16212824
chr5	16212831	16226219	16212831	16213048	16226003	16226219	87	---	---	---	---	16225638	16225653	+	87	16212834	16226216
chr5	16256150	16259061	16256150	16256508	16258704	16259061	98	---	---	---	---	16256520	16256576	-	71	16256154	16259046
chr5	16339399	16349904	16339399	16340002	16349301	16349904	97	---	---	---	---	16349084	16349113	+	76	---	---
chr5	16353302	16357637	16353302	16353538	16357400	16357637	93	---	---	---	---	16357239	16357265	+	77	16353307	16357634
chr5	16395756	16402964	16395756	16396180	16402540	16402964	98	---	---	---	---	16396464	16396476	-	76	---	---
chr5	16424491	16442841	16424491	16426296	16441122	16442841	87	---	---	---	---	16440517	16440534	+	72	16424491	16442839
chr5	16426296	16433135	16426296	16427770	16431666	16433135	94	---	---	---	---	16427858	16427877	-	80	---	---
chr5	16426864	16432362	16426864	16426993	16432233	16432362	98	---	---	---	---	16432140	16432156	+	76	16426873	16432355
chr5	16442841	16453514	16442841	16443445	16452910	16453514	95	---	---	---	---	16443860	16443881	-	72	16442850	16453505
chr5	16451157	16454056	16451157	16451702	16453511	16454056	93	---	---	---	---	16453413	16453444	+	78	---	---
chr5	16467456	16475967	16467456	16469198	16474183	16475967	91	---	---	---	---	16469338	16469351	-	78	16467456	16475965
chr5	16514332	16534544	16514332	16514862	16534017	16534544	93	---	---	---	---	16533091	16533108	+	83	16514334	16534535
chr5	16551185	16559309	16551185	16551732	16558735	16559309	87	---	---	---	---	16558463	16558482	+	70	---	---
chr5	16585315	16593400	16585318	16585845	16592855	16593385	87	16585310	16585314	16593401	16593405	16592650	16592667	+	72	16585319	16593384
chr5	16602767	16618171	16602780	16603000	16617944	16618164	97	16602761	16602766	16618172	16618177	16603659	16603680	-	77	16602775	16618162
chr5	16627137	16640714	16627137	16627274	16640578	16640714	94	---	---	---	---	16627654	16627669	-	75	---	---
chr5	16652317	16661723	16652317	16652986	16661056	16661723	85	---	---	---	---	16653232	16653389	-	83	---	---
chr5	16699793	16703677	16699795	16699995	16703476	16703675	87	16699788	16699792	16703678	16703682	---	---	0	--	---	---
chr5	16718061	16738486	16718061	16719595	16736951	16738486	96	---	---	---	---	16736280	16736343	+	70	16718074	16738484
chr5	16722333	16731336	16722341	16722869	16730776	16731321	92	16722328	16722332	16731337	16731341	16723192	16723208	-	76	---	---
chr5	16745504	16764101	16745504	16745785	16763824	16764101	89	---	---	---	---	16762942	16762958	+	82	---	---
chr5	16753298	16773422	16753298	16754922	16771709	16773422	93	---	---	---	---	16755290	16755305	-	87	---	---
chr5	16787341	16791133	16787341	16787444	16791030	16791133	95	---	---	---	---	16790867	16790883	+	70	16787345	16791129
chr5	16795120	16806118	16795128	16798195	16803028	16806107	94	16795115	16795119	16806119	16806123	16802851	16802882	+	78	16795136	16806105
chr5	16796711	16805738	16796711	16797827	16804620	16805738	95	---	---	---	---	16804321	16804338	+	72	16796718	16805734
chr5	16813297	16826652	16813297	16813869	16826142	16826652	85	---	---	---	---	16814197	16814235	-	82	16813298	16826650
chr5	16830731	16838431	16830733	16831928	16837209	16838421	89	16830725	16830730	16838432	16838437	16832156	16832192	-	78	---	---
chr5	16867892	16875549	16867892	16868333	16875108	16875549	91	---	---	---	---	16868552	16868577	-	80	---	---
chr5	16870669	16878956	16870669	16871075	16878554	16878956	91	---	---	---	---	16871431	16871449	-	73	16870671	16878953
chr5	16911781	16921667	16911781	16913392	16920027	16921667	91	---	---	---	---	16919823	16919840	+	72	16911781	16921665
chr5	16929242	16934820	16929242	16929768	16934307	16934820	94	---	---	---	---	16934221	16934250	+	73	---	---
chr5	16937057	16956029	16937057	16938624	16954455	16956029	87	---	---	---	---	16939328	16939353	-	92	16937063	16956022
chr5	16960828	16975161	16960839	16961639	16974386	16975159	95	16960823	16960827	16975162	16975166	16962070	16962116	-	70	16960843	16975157
chr5	16978429	16983980	16978429	16978594	16983824	16983980	89	---	---	---	---	16978756	16978781	-	73	---	---
chr5	16988928	16994506	16988928	16989125	16994309	16994506	91	---	---	---	---	16994049	16994097	+	77	16988946	16994504
chr5	17010176	17018185	17010176	17010699	17017632	17018185	87	---	---	---	---	17017345	17017371	+	77	17010178	17018167
chr5	17020149	17023531	17020149	17020619	17023051	17023531	92	---	---	---	---	17023020	17023032	+	84	17020156	17023528
chr5	17022340	17031971	17022340	17022514	17031797	17031971	99	---	---	---	---	17031438	17031473	+	75	---	---
chr5	17061048	17074434	17061061	17061244	17074238	17074421	87	17061043	17061047	17074435	17074439	17061704	17061740	-	78	17061054	17074423
chr5	17067592	17072910	17067592	17069816	17070665	17072906	89	17067587	17067591	17072911	17072915	---	---	0	--	17067599	17072907
chr5	17082811	17102625	17082811	17083503	17101933	17102625	89	---	---	---	---	17083535	17083556	-	72	---	---
chr5	17083555	17092159	17083555	17085283	17090445	17092159	86	---	---	---	---	17085317	17085346	-	80	17083556	17092140
chr5	17111432	17116318	17111432	17111837	17115918	17116318	86	---	---	---	---	17115715	17115726	+	75	---	---
chr5	17136981	17143167	17136994	17137379	17142770	17143155	88	17136976	17136980	17143168	17143172	17137449	17137465	-	82	---	---
chr5	17137384	17144110	17137394	17137871	17143623	17144099	91	17137379	17137383	17144111	17144115	---	---	0	--	17137388	17144108
chr5	17138216	17145552	17138216	17138977	17144772	17145552	86	---	---	---	---	17139128	17139153	-	84	17138222	17145547
chr5	17138328	17145580	17138333	17138992	17144890	17145568	85	17138323	17138327	17145581	17145585	17139243	17139259	-	76	---	---
chr5	17146251	17166376	17146251	17151128	17161491	17166376	92	---	---	---	---	17151467	17151521	-	74	---	---
chr5	17160624	17165905	17160624	17161090	17165436	17165902	99	17160619	17160623	17165906	17165910	17161201	17161227	-	70	---	---
chr5	17223307	17237353	17223307	17224152	17236509	17237353	96	---	---	---	---	17224520	17224559	-	75	---	---
chr5	17234956	17250827	17234956	17235857	17249912	17250827	94	---	---	---	---	17236510	17236560	-	94	---	---
chr5	17235957	17244524	17235957	17237297	17243131	17244524	90	---	---	---	---	17242996	17243034	+	71	---	---
chr5	17255036	17276865	17255044	17255367	17276528	17276850	92	17255031	17255035	17276866	17276870	17256406	17256424	-	73	---	---
chr5	17295119	17307452	17295119	17295632	17306949	17307446	91	17295114	17295118	17307453	17307457	17306621	17306638	+	72	---	---
chr5	17311996	17324695	17311996	17312695	17323991	17324690	97	17311990	17311995	17324696	17324701	17312870	17312905	-	75	17311997	17324679
chr5	17363450	17367764	17363450	17364588	17366651	17367764	92	---	---	---	---	17366572	17366599	+	71	17363467	17367762
chr5	17413044	17426976	17413044	17413797	17426224	17426976	94	---	---	---	---	17414283	17414296	-	78	---	---
chr5	17433605	17441118	17433605	17434086	17440637	17441118	98	---	---	---	---	17434219	17434235	-	88	---	---
chr5	17449795	17455106	17449801	17450309	17454598	17455102	85	17449790	17449794	17455107	17455111	17450371	17450483	-	79	17449800	17455100
chr5	17458073	17467192	17458073	17458508	17466750	17467192	94	---	---	---	---	17458860	17458874	-	80	---	---
chr5	17475307	17485606	17475307	17476936	17484077	17485606	88	---	---	---	---	17483753	17483774	+	81	17475311	17485601
chr5	17532231	17543693	17532231	17532766	17543158	17543693	96	---	---	---	---	17542657	17542686	+	73	17532231	17543677
chr5	17563317	17576882	17563317	17564112	17576090	17576882	85	---	---	---	---	17575614	17575632	+	78	---	---
chr5	17564809	17578105	17564809	17565498	17577411	17578105	97	---	---	---	---	17566065	17566090	-	76	17564811	17578103
chr5	17598878	17604490	17598885	17600501	17602859	17604476	95	17598873	17598877	17604491	17604495	17600572	17600607	-	72	17598894	17604485
chr5	17610710	17625336	17610710	17611683	17624361	17625336	91	---	---	---	---	17623781	17623818	+	78	---	---
chr5	17625436	17631488	17625436	17625653	17631271	17631488	97	---	---	---	---	17625869	17625887	-	78	17625439	17631486
chr5	17640839	17647038	17640839	17643235	17644642	17647038	99	---	---	---	---	17644593	17644607	+	86	17640844	17647029
chr5	17662090	17678055	17662090	17662482	17677604	17678055	86	---	---	---	---	17676990	17677007	+	77	---	---
chr5	17703906	17720682	17703906	17704243	17720344	17720682	99	---	---	---	---	17704948	17704971	-	70	---	---
chr5	17713514	17723907	17713514	17714282	17723130	17723907	96	---	---	---	---	17714461	17714478	-	77	17713517	17723895
chr5	17713559	17723847	17713561	17714215	17723180	17723840	97	17713554	17713558	17723848	17723852	17714461	17714478	-	77	17713559	17723833
chr5	17727851	17735689	17727851	17728328	17735210	17735689	93	---	---	---	---	17734930	17734942	+	76	17727856	17735672
chr5	17728594	17738849	17728594	17729336	17738111	17738849	98	---	---	---	---	17729611	17729649	-	74	17728606	17738847
chr5	17730905	17736677	17730905	17731435	17736174	17736677	89	---	---	---	---	17735949	17735978	+	80	---	---
chr5	17740300	17751645	17740300	17740503	17751442	17751645	94	---	---	---	---	17740988	17741009	-	86	17740309	17751626
chr5	17743865	17751263	17743865	17745929	17749173	17751263	90	---	---	---	---	17749061	17749083	+	78	---	---
chr5	17796560	17808436	17796560	17797223	17807773	17808436	93	---	---	---	---	17797732	17797751	-	70	17796571	17808429
chr5	17821482	17839158	17821482	17823069	17837605	17839158	87	---	---	---	---	17837110	17837130	+	80	17821493	17839156
chr5	17825749	17835255	17825749	17827171	17833774	17835255	90	---	---	---	---	17827452	17827473	-	72	17825750	17835252
chr5	17856050	17866011	17856050	17857066	17864999	17866011	93	---	---	---	---	17864677	17864706	+	76	17856056	17865992
chr5	17880997	17890963	17880997	17881955	17890012	17890963	92	---	---	---	---	17889638	17889663	+	84	17881013	17890961
chr5	17919395	17935573	17919395	17919618	17935349	17935573	90	---	---	---	---	17919985	17920034	-	94	---	---
chr5	17921366	17927804	17921366	17922223	17926995	17927804	93	---	---	---	---	17922419	17922432	-	100	17921370	17927803
chr5	17924950	17946500	17924950	17926179	17945270	17946500	95	---	---	---	---	17927052	17927087	-	75	---	---
chr5	17925360	17945963	17925360	17925642	17945680	17945963	93	---	---	---	---	17926480	17926535	-	94	17925370	17945957
chr5	17954136	17963213	17954136	17954577	17962773	17963213	93	---	---	---	---	17962411	17962427	+	76	17954142	17963211
chr5	17954152	17963170	17954152	17954534	17962789	17963170	93	---	---	---	---	17954875	17954904	-	76	---	---
chr5	17977557	17983344	17977557	17978716	17982185	17983344	99	---	---	---	---	---	---	0	--	---	---
chr5	18017835	18024792	18017835	18020332	18022218	18024792	93	---	---	---	---	---	---	0	--	18017850	18024790
chr5	18026499	18030197	18026499	18027906	18028754	18030197	88	---	---	---	---	18028690	18028744	+	92	---	---
chr5	18082104	18089484	18082104	18083700	18087970	18089484	90	---	---	---	---	18083725	18083754	-	76	18082116	18089482
chr5	18083500	18101696	18083500	18083789	18101407	18101696	97	---	---	---	---	18100653	18100667	+	80	---	---
chr5	18084916	18087966	18084916	18085538	18087343	18087966	95	---	---	---	---	---	---	0	--	18084923	18087954
chr5	18115412	18125122	18115425	18116473	18124034	18125116	92	18115406	18115411	18125123	18125128	18116732	18116775	-	75	18115425	18125103
chr5	18115628	18124655	18115628	18116042	18124238	18124655	93	---	---	---	---	18116207	18116223	-	76	18115636	18124643
chr5	18125310	18132240	18125310	18126959	18130614	18132240	93	---	---	---	---	18127090	18127111	-	90	18125312	18132238
chr5	18147901	18157105	18147901	18150435	18154517	18157105	93	---	---	---	---	18150519	18150538	-	80	18147905	18157103
chr5	18159374	18165582	18159374	18160331	18164581	18165582	91	---	---	---	---	18164369	18164515	+	78	---	---
chr5	18167845	18172760	18167845	18168089	18172514	18172760	95	---	---	---	---	18168283	18168297	-	73	18167845	18172758
chr5	18180717	18187387	18180717	18181012	18187092	18187387	94	---	---	---	---	18186953	18186979	+	74	18180729	18187385
chr5	18190417	18193816	18190429	18191440	18192683	18193809	89	18190411	18190416	18193817	18193822	---	---	0	--	---	---
chr5	18245347	18262062	18245347	18246849	18260542	18262062	92	---	---	---	---	18260158	18260174	+	94	---	---
chr5	18277097	18294519	18277097	18278922	18292682	18294519	93	---	---	---	---	18279296	18279312	-	76	18277098	18294516
chr5	18279209	18287990	18279209	18280978	18286252	18287990	94	---	---	---	---	18281123	18281141	-	84	18279209	18287988
chr5	18304309	18322154	18304309	18305660	18320801	18322154	95	---	---	---	---	18320124	18320136	+	84	18304309	18322153
chr5	18305659	18313872	18305659	18307192	18312339	18313872	94	---	---	---	---	18312081	18312191	+	82	18305660	18313856
chr5	18313948	18322399	18313948	18314199	18322148	18322399	93	---	---	---	---	18314387	18314404	-	77	18313956	18322395
chr5	18368476	18386781	18368488	18369057	18386201	18386771	96	18368470	18368475	18386782	18386787	18385343	18385372	+	73	---	---
chr5	18370952	18384334	18370952	18371466	18383821	18384334	96	---	---	---	---	18371894	18371922	-	75	---	---
chr5	18390266	18401429	18390266	18393524	18398133	18401429	93	---	---	---	---	18397938	18397951	+	71	---	---
chr5	18438726	18460491	18438726	18439224	18459994	18460491	86	---	---	---	---	18459425	18459484	+	70	18438727	18460482
chr5	18474850	18483150	18474850	18475266	18482733	18483150	95	---	---	---	---	18475628	18475640	-	92	---	---
chr5	18516777	18537333	18516777	18517127	18536983	18537333	96	---	---	---	---	18518084	18518105	-	77	---	---
chr5	18517664	18538325	18517664	18518642	18537291	18538325	88	---	---	---	---	18536564	18536592	+	79	18517666	18538322
chr5	18522004	18536701	18522004	18522349	18536357	18536701	93	---	---	---	---	18522842	18522868	-	70	---	---
chr5	18522430	18529390	18522430	18522591	18529229	18529390	96	---	---	---	---	18522842	18522868	-	70	---	---
chr5	18530103	18536619	18530103	18530751	18535972	18536619	89	---	---	---	---	18535747	18535767	+	80	---	---
chr5	18562242	18569861	18562242	18562904	18569276	18569861	88	---	---	---	---	18563120	18563132	-	76	---	---
chr5	18575808	18579679	18575808	18575962	18579526	18579679	86	---	---	---	---	18575970	18576141	-	93	18575825	18579673
chr5	18602804	18606962	18602804	18602963	18606804	18606962	86	---	---	---	---	18602971	18603155	-	94	---	---
chr5	18611148	18627199	18611150	18611900	18626423	18627187	90	18611143	18611147	18627200	18627204	18612592	18612626	-	80	---	---
chr5	18611150	18627075	18611150	18611788	18626423	18627075	91	---	---	---	---	18612495	18612511	-	76	---	---
chr5	18620821	18626189	18620821	18621573	18625438	18626189	93	---	---	---	---	18621630	18621767	-	83	18620832	18626185
chr5	18631788	18651163	18631788	18631955	18651012	18651163	85	---	---	---	---	18650096	18650125	+	73	---	---
chr5	18635840	18650778	18635840	18635994	18650622	18650778	92	---	---	---	---	18649890	18649904	+	80	---	---
chr5	18639881	18646032	18639881	18640159	18645754	18646032	99	---	---	---	---	18640336	18640359	-	91	18639885	18646019
chr5	18673787	18681145	18673787	18674202	18680730	18681145	95	---	---	---	---	18680554	18680586	+	72	18673787	18681133
chr5	18683374	18688597	18683385	18683651	18688320	18688586	95	18683369	18683373	18688598	18688602	---	---	0	--	18683376	18688580
chr5	18720461	18734773	18720461	18720968	18734266	18734772	96	18720456	18720460	18734774	18734778	18721572	18721595	-	75	18720461	18734756
chr5	18751468	18760351	18751468	18753299	18758534	18760351	95	---	---	---	---	18753514	18753526	-	76	18751468	18760348
chr5	18765633	18771338	18765633	18765849	18771122	18771338	96	---	---	---	---	18770911	18770954	+	81	---	---
chr5	18783251	18789128	18783251	18783775	18788602	18789128	93	---	---	---	---	18788360	18788391	+	71	18783253	18789126
chr5	18819066	18825842	18819066	18819404	18825504	18825842	99	---	---	---	---	18825225	18825248	+	75	---	---
chr5	18853187	18859500	18853197	18854105	18858563	18859497	88	18853182	18853186	18859501	18859505	18854186	18854218	-	87	---	---
chr5	18870533	18875354	18870534	18871129	18874759	18875354	96	18870523	18870532	18875355	18875364	18874701	18874713	+	76	18870536	18875352
chr5	18875953	18897557	18875953	18876332	18897178	18897557	98	---	---	---	---	18896135	18896150	+	81	18875959	18897549
chr5	18876237	18882483	18876237	18877013	18881724	18882483	89	---	---	---	---	18881683	18881698	+	75	18876242	18882474
chr5	18933818	18937080	18933820	18934835	18936056	18937077	97	18933813	18933817	18937081	18937085	---	---	0	--	18933824	18937073
chr5	18959153	18968314	18959153	18959352	18968118	18968314	85	---	---	---	---	18959678	18959719	-	80	18959155	18968312
chr5	18975322	18984842	18975322	18976669	18983439	18984842	87	---	---	---	---	18983315	18983335	+	80	18975329	18984840
chr5	19000919	19005051	19000919	19002301	19003670	19005051	93	---	---	---	---	---	---	0	--	19000932	19005049
chr5	19037343	19042613	19037343	19037484	19042472	19042613	99	---	---	---	---	19037686	19037734	-	71	19037343	19042611
chr5	19083457	19094994	19083457	19084648	19093750	19094994	86	---	---	---	---	19085074	19085102	-	75	19083457	19094982
chr5	19154252	19161461	19154252	19154443	19161270	19161461	99	---	---	---	---	19154563	19154596	-	73	19154253	19161459
chr5	19174084	19181897	19174084	19174848	19181130	19181897	93	---	---	---	---	19181096	19181126	+	74	19174097	19181895
chr5	19188436	19191398	19188436	19189254	19190559	19191398	92	---	---	---	---	19190459	19190490	+	78	---	---
chr5	19282825	19290865	19282825	19283759	19289930	19290865	85	---	---	---	---	19283881	19283916	-	75	19282826	19290848
chr5	19327989	19340337	19327989	19328619	19339647	19340337	91	---	---	---	---	19339245	19339428	+	93	---	---
chr5	19342078	19364078	19342078	19342789	19363431	19364078	86	---	---	---	---	19343559	19343591	-	84	---	---
chr5	19347897	19367714	19347897	19349072	19366543	19367714	93	---	---	---	---	19365871	19365909	+	76	---	---
chr5	19349263	19361047	19349263	19350298	19359997	19361047	92	---	---	---	---	---	---	0	--	19349270	19361034
chr5	19446035	19456550	19446035	19448671	19453917	19456550	97	---	---	---	---	19448917	19448934	-	77	19446051	19456548
chr5	19476363	19486363	19476363	19478052	19484700	19486363	93	---	---	---	---	19478331	19478352	-	72	19476363	19486361
chr5	19516575	19522945	19516575	19516825	19522695	19522945	96	---	---	---	---	19517072	19517104	-	81	19516584	19522938
chr5	19534490	19539553	19534490	19534657	19539390	19539553	90	---	---	---	---	19539153	19539172	+	70	19534493	19539551
chr5	19547028	19553425	19547034	19547990	19552468	19553424	99	19547023	19547027	19553426	19553430	19552258	19552274	+	82	19547028	19553422
chr5	19587217	19595595	19587217	19587698	19595058	19595595	88	---	---	---	---	19594750	19594770	+	71	---	---
chr5	19618657	19624547	19618657	19619007	19624197	19624547	90	---	---	---	---	19624061	19624080	+	75	---	---
chr5	19627942	19634623	19627942	19628107	19634459	19634623	93	---	---	---	---	19628350	19628380	-	70	19627942	19634621
chr5	19640199	19643538	19640199	19641270	19642467	19643538	100	---	---	---	---	---	---	0	--	---	---
chr5	19674693	19686121	19674693	19675082	19685743	19686121	86	---	---	---	---	19675600	19675615	-	81	19674701	19686114
chr5	19708173	19722927	19708173	19709611	19721482	19722927	93	---	---	---	---	19721094	19721139	+	71	---	---
chr5	19727353	19731588	19727353	19728593	19730297	19731588	94	---	---	---	---	19730205	19730218	+	92	---	---
chr5	19752755	19760777	19752755	19754302	19759231	19760777	94	---	---	---	---	19759014	19759161	+	81	---	---
chr5	19771438	19778683	19771453	19772199	19777940	19778683	95	19771433	19771437	19778684	19778688	19772330	19772356	-	74	---	---
chr5	19772830	19779155	19772830	19772981	19779004	19779155	98	---	---	---	---	19773120	19773133	-	85	19772845	19779152
chr5	19813690	19831486	19813690	19814045	19831131	19831486	99	---	---	---	---	19830276	19830293	+	72	19813701	19831481
chr5	19824779	19837534	19824779	19825253	19837056	19837534	91	---	---	---	---	19825672	19825691	-	80	19824788	19837524
chr5	19925398	19932723	19925400	19926318	19931791	19932708	95	19925393	19925397	19932724	19932728	---	---	0	--	---	---
chr5	19940900	19952706	19940900	19941535	19952071	19952706	95	---	---	---	---	19951832	19951864	+	78	---	---
chr5	19958489	19961425	19958489	19958615	19961301	19961425	93	---	---	---	---	---	---	0	--	19958490	19961423
chr5	19990773	20007836	19990773	19991260	20007348	20007836	91	---	---	---	---	20006761	20006787	+	74	---	---
chr5	20095023	20111949	20095023	20095393	20111579	20111949	97	---	---	---	---	20096171	20096194	-	91	20095023	20111942
chr5	20099464	20109117	20099464	20099850	20108733	20109117	85	---	---	---	---	20108401	20108430	+	73	---	---
chr5	20124728	20129863	20124734	20125053	20129538	20129859	94	20124723	20124727	20129864	20129868	20129335	20129356	+	77	20124734	20129857
chr5	20155567	20174058	20155567	20156195	20173434	20174058	86	---	---	---	---	20156697	20156734	-	81	20155577	20174040
chr5	20156577	20173436	20156577	20158178	20171828	20173436	95	---	---	---	---	20158718	20158733	-	87	20156577	20173433
chr5	20159161	20167684	20159161	20160807	20165994	20167684	92	---	---	---	---	20165765	20165784	+	75	20159165	20167681
chr5	20176326	20185106	20176326	20176811	20184621	20185106	98	---	---	---	---	20184232	20184279	+	77	20176326	20185104
chr5	20186661	20196911	20186661	20188338	20195328	20196911	85	---	---	---	---	20195125	20195142	+	72	---	---
chr5	20198902	20206114	20198902	20199581	20205436	20206114	96	---	---	---	---	20199720	20199733	-	78	20198906	20206111
chr5	20215592	20223012	20215592	20216016	20222589	20223012	95	---	---	---	---	20216288	20216315	-	89	---	---
chr5	20228282	20240527	20228297	20228853	20239961	20240519	95	20228277	20228281	20240528	20240532	20229356	20229367	-	75	20228298	20240524
chr5	20282333	20291394	20282333	20282706	20291021	20291394	95	---	---	---	---	20290647	20290662	+	81	20282338	20291392
chr5	20283372	20289376	20283372	20284126	20288620	20289376	93	---	---	---	---	20284128	20284139	-	83	---	---
chr5	20284843	20296276	20284843	20286770	20294329	20296276	94	---	---	---	---	---	---	0	--	---	---
chr5	20287186	20291021	20287186	20288520	20289627	20291021	90	---	---	---	---	---	---	0	--	20287187	20291014
chr5	20292258	20304077	20292258	20293591	20302716	20304077	94	---	---	---	---	20302286	20302314	+	89	---	---
chr5	20304903	20310492	20304903	20305045	20310350	20310492	97	---	---	---	---	20310103	20310120	+	83	20304906	20310490
chr5	20317875	20323847	20317875	20318275	20323447	20323847	98	---	---	---	---	20323400	20323415	+	75	---	---
chr5	20324903	20328655	20324903	20325113	20328446	20328655	88	---	---	---	---	20328287	20328344	+	94	---	---
chr5	20336456	20342965	20336456	20339707	20339714	20342965	99	---	---	---	---	---	---	0	--	20336457	20342960
chr5	20353550	20360889	20353550	20353799	20360640	20360889	98	---	---	---	---	20360616	20360631	+	75	20353550	20360887
chr5	20390646	20402685	20390646	20392113	20401283	20402685	92	---	---	---	---	20392533	20392559	-	74	20390664	20402683
chr5	20395758	20401323	20395758	20398471	20398603	20401323	90	---	---	---	---	---	---	0	--	20395762	20401319
chr5	20398487	20408513	20398487	20400011	20406900	20408513	91	---	---	---	---	20400227	20400239	-	76	---	---
chr5	20419889	20431096	20419889	20420166	20430794	20431096	88	---	---	---	---	20430507	20430519	+	76	20419902	20431094
chr5	20437205	20442613	20437205	20437446	20442348	20442613	89	---	---	---	---	20437481	20437501	-	85	20437208	20442611
chr5	20464269	20466939	20464269	20464599	20466609	20466939	91	---	---	---	---	20466508	20466527	+	70	20464284	20466937
chr5	20475520	20482816	20475520	20475752	20482583	20482816	99	---	---	---	---	20482373	20482390	+	72	20475520	20482814
chr5	20494892	20497094	20494892	20495081	20496905	20497094	87	---	---	---	---	20495135	20495158	-	70	20494898	20497090
chr5	20564457	20573948	20564457	20565922	20572459	20573948	85	---	---	---	---	20572272	20572326	+	74	---	---
chr5	20566136	20583836	20566136	20566651	20583306	20583836	92	---	---	---	---	20567296	20567317	-	81	---	---
chr5	20568636	20580482	20568636	20569342	20579789	20580472	88	20568630	20568635	20580483	20580488	20579287	20579314	+	71	20568653	20580476
chr5	20572649	20590037	20572649	20573236	20589514	20590037	87	---	---	---	---	20573747	20573761	-	80	20572666	20590035
chr5	20579305	20584908	20579305	20579467	20584746	20584908	97	---	---	---	---	20584494	20584519	+	92	---	---
chr5	20580130	20589245	20580130	20580530	20588845	20589245	95	---	---	---	---	20580879	20580895	-	76	20580131	20589233
chr5	20582401	20587830	20582401	20582798	20587433	20587830	95	---	---	---	---	20587334	20587347	+	71	---	---
chr5	20585574	20588348	20585574	20585907	20588015	20588348	96	---	---	---	---	---	---	0	--	20585576	20588342
chr5	20592320	20605189	20592320	20592736	20604773	20605189	86	---	---	---	---	20604212	20604241	+	80	---	---
chr5	20607442	20620175	20607442	20607680	20619938	20620175	92	---	---	---	---	20608207	20608293	-	88	20607446	20620168
chr5	20641593	20650401	20641593	20643354	20648640	20650401	98	---	---	---	---	20648409	20648422	+	85	20641593	20650399
chr5	20770306	20777515	20770319	20770925	20776908	20777514	93	20770301	20770305	20777516	20777520	20771160	20771175	-	87	20770306	20777504
chr5	20777070	20796521	20777070	20779629	20793963	20796521	96	---	---	---	---	20780002	20780025	-	87	20777072	20796519
chr5	20779729	20785660	20779729	20780272	20785117	20785660	97	---	---	---	---	---	---	0	--	20779736	20785654
chr5	20855428	20868719	20855428	20855739	20868401	20868719	90	---	---	---	---	20856218	20856244	-	88	20855441	20868714
chr5	20882809	20893130	20882809	20882922	20893017	20893130	95	---	---	---	---	20883358	20883402	-	80	20882814	20893126
chr5	20885161	20890573	20885161	20885623	20890085	20890573	89	---	---	---	---	20885829	20885847	-	78	---	---
chr5	20962050	20966950	20962050	20962317	20966683	20966950	98	---	---	---	---	---	---	0	--	20962052	20966948
chr5	20970633	20982583	20970633	20971190	20982026	20982583	97	---	---	---	---	20971559	20971583	-	72	20970633	20982580
chr5	20997077	21006814	20997077	20997581	21006310	21006814	97	---	---	---	---	20997735	20997749	-	80	---	---
chr5	20997681	21004016	20997681	20997998	21003695	21004016	96	---	---	---	---	21003422	21003436	+	73	20997687	21004003
chr5	21028161	21038873	21028161	21029144	21037891	21038873	94	---	---	---	---	21037458	21037474	+	70	21028173	21038871
chr5	21051322	21061393	21051322	21053130	21059622	21061388	94	21051314	21051321	21061394	21061401	21059311	21059326	+	81	21051322	21061385
chr5	21081139	21091078	21081139	21082490	21089737	21091078	92	---	---	---	---	21082794	21082817	-	75	---	---
chr5	21140920	21147086	21140923	21144001	21144001	21147076	98	21140915	21140919	21147087	21147091	---	---	0	--	---	---
chr5	21149347	21159246	21149347	21150874	21157780	21159246	91	---	---	---	---	21157456	21157482	+	74	21149347	21159244
chr5	21166063	21177598	21166063	21166221	21177454	21177598	87	---	---	---	---	21176893	21176932	+	70	21166079	21177593
chr5	21186999	21200914	21186999	21188776	21199151	21200914	98	---	---	---	---	21198806	21198826	+	71	---	---
chr5	21196603	21203276	21196617	21198036	21201872	21203271	95	21196598	21196602	21203277	21203281	21201681	21201783	+	85	21196608	21203275
chr5	21207373	21226543	21207373	21207574	21226342	21226543	88	---	---	---	---	21225403	21225432	+	73	21207383	21226534
chr5	21207562	21216125	21207574	21209012	21214679	21216118	96	21207557	21207561	21216126	21216130	21209204	21209217	-	71	21207567	21216119
chr5	21207696	21216118	21207696	21209012	21214802	21216118	96	---	---	---	---	21214575	21214613	+	74	21207703	21216115
chr5	21236400	21249746	21236400	21236678	21249470	21249746	95	---	---	---	---	21248982	21248998	+	82	---	---
chr5	21266856	21275231	21266856	21267028	21275061	21275231	93	---	---	---	---	21267223	21267246	-	79	21266857	21275222
chr5	21280841	21288649	21280841	21281184	21288317	21288649	87	---	---	---	---	21288284	21288304	+	76	---	---
chr5	21338904	21359971	21338904	21339359	21359516	21359971	98	---	---	---	---	21340277	21340295	-	73	21338918	21359963
chr5	21364132	21380958	21364132	21365502	21379594	21380958	95	---	---	---	---	21366139	21366197	-	76	21364133	21380940
chr5	21442765	21449225	21442765	21442914	21449076	21449225	95	---	---	---	---	21448921	21448944	+	75	21442778	21449224
chr5	21522822	21535896	21522822	21523157	21535563	21535896	87	---	---	---	---	21535078	21535096	+	73	---	---
chr5	21545798	21554015	21545798	21547629	21552208	21554015	91	---	---	---	---	21547798	21547818	-	95	21545798	21554014
chr5	21557066	21563459	21557066	21557696	21562831	21563459	97	---	---	---	---	---	---	0	--	---	---
chr5	21570168	21582904	21570168	21570352	21582720	21582904	93	---	---	---	---	21582317	21582370	+	72	21570174	21582901
chr5	21589192	21601669	21589192	21589471	21601383	21601669	92	---	---	---	---	21589983	21590038	-	71	21589209	21601665
chr5	21589471	21599349	21589471	21589652	21599168	21599349	97	---	---	---	---	21590081	21590106	-	73	21589471	21599341
chr5	21652895	21664932	21652895	21653485	21664342	21664932	98	---	---	---	---	21653904	21653930	-	74	21652909	21664929
chr5	21670345	21679595	21670356	21673495	21676446	21679585	99	21670339	21670344	21679596	21679601	21676324	21676350	+	81	21670355	21679588
chr5	21680310	21693634	21680310	21680883	21693061	21693634	95	---	---	---	---	21681455	21681468	-	85	21680311	21693630
chr5	21680419	21693526	21680420	21680773	21693171	21693524	96	21680414	21680418	21693527	21693531	21692607	21692624	+	83	21680421	21693521
chr5	21727681	21741473	21727687	21728266	21740893	21741471	99	21727676	21727680	21741474	21741478	21740577	21740602	+	88	21727682	21741469
chr5	21730654	21740298	21730654	21731054	21739900	21740298	93	---	---	---	---	21739713	21739728	+	81	21730661	21740295
chr5	21736830	21749405	21736830	21737549	21748696	21749405	87	---	---	---	---	21748359	21748375	+	82	---	---
chr5	21759657	21770727	21759657	21760242	21770143	21770727	96	---	---	---	---	21760624	21760650	-	77	---	---
chr5	21774228	21781498	21774228	21777613	21778133	21781498	99	---	---	---	---	---	---	0	--	21774235	21781480
chr5	21798600	21813832	21798607	21798883	21813541	21813817	94	21798595	21798599	21813833	21813837	21799491	21799510	-	70	21798600	21813820
chr5	21813804	21826012	21813816	21814256	21825563	21826003	99	21813797	21813803	21826013	21826019	21824997	21825037	+	70	---	---
chr5	21841143	21848450	21841143	21841664	21847918	21848450	90	---	---	---	---	21847606	21847632	+	74	21841152	21848447
chr5	21927840	21934063	21927840	21928075	21933829	21934063	96	---	---	---	---	21928248	21928363	-	93	21927856	21934049
chr5	21943890	21953103	21943890	21944906	21952091	21953103	91	---	---	---	---	21951797	21951818	+	81	21943896	21953098
chr5	21983254	21990301	21983254	21983590	21989965	21990301	99	---	---	---	---	21983830	21983842	-	76	21983261	21990298
chr5	21993386	21998519	21993386	21993708	21998197	21998519	96	---	---	---	---	21997973	21997986	+	71	21993387	21998517
chr5	22000588	22021180	22000588	22001327	22020442	22021180	85	---	---	---	---	22002028	22002049	-	72	22000603	22021177
chr5	22030403	22033265	22030403	22030825	22032850	22033265	91	---	---	---	---	22030880	22030927	-	72	---	---
chr5	22050206	22058014	22050221	22050647	22057576	22058000	97	22050201	22050205	22058015	22058019	22050885	22050904	-	80	---	---
chr5	22054409	22059775	22054409	22055622	22058630	22059775	85	---	---	---	---	22058585	22058600	+	87	22054417	22059769
chr5	22060538	22066171	22060538	22060999	22065710	22066171	95	---	---	---	---	22065501	22065640	+	82	22060538	22066162
chr5	22116448	22123446	22116448	22116794	22123098	22123446	92	---	---	---	---	22116863	22116886	-	70	---	---
chr5	22129481	22140448	22129481	22131006	22139000	22140448	89	---	---	---	---	22138672	22138701	+	80	22129481	22140446
chr5	22136894	22157785	22136900	22137847	22156821	22157779	91	22136889	22136893	22157786	22157790	22138715	22138733	-	84	---	---
chr5	22147571	22153050	22147571	22148955	22151652	22153050	93	---	---	---	---	22151604	22151619	+	81	22147571	22153048
chr5	22153624	22162506	22153624	22154103	22162027	22162506	88	---	---	---	---	22161642	22161663	+	77	---	---
chr5	22157978	22165078	22157981	22158560	22164495	22165077	92	22157973	22157977	22165079	22165083	22158765	22158776	-	75	---	---
chr5	22171496	22182634	22171496	22171932	22182198	22182634	89	---	---	---	---	22172382	22172424	-	74	22171505	22182632
chr5	22193756	22202490	22193767	22195599	22200535	22202486	91	22193750	22193755	22202491	22202496	22200381	22200394	+	78	22193767	22202484
chr5	22194204	22202486	22194204	22195599	22200971	22202486	89	---	---	---	---	22200703	22200720	+	72	22194215	22202484
chr5	22212910	22220295	22212910	22214446	22218768	22220295	94	---	---	---	---	22214549	22214563	-	86	22212910	22220292
chr5	22223995	22231330	22223995	22224898	22230427	22231330	95	---	---	---	---	22225085	22225120	-	75	---	---
chr5	22241367	22249114	22241367	22241604	22248877	22249114	97	---	---	---	---	22241772	22241801	-	70	22241368	22249110
chr5	22251696	22268760	22251704	22253131	22267277	22268746	89	22251691	22251695	22268761	22268765	22266685	22266705	+	80	22251707	22268744
chr5	22254110	22262815	22254111	22255740	22261173	22262801	94	22254104	22254109	22262816	22262821	22255993	22256006	-	78	22254111	22262811
chr5	22270283	22280797	22270283	22272131	22278948	22280797	96	---	---	---	---	22272290	22272310	-	71	---	---
chr5	22303649	22324889	22303649	22305813	22322732	22324889	90	---	---	---	---	22306557	22306583	-	70	---	---
chr5	22314704	22330599	22314704	22318648	22326648	22330599	93	---	---	---	---	22326441	22326479	+	84	22314712	22330593
chr5	22356272	22373216	22356287	22357687	22371832	22373209	89	22356267	22356271	22373217	22373221	22358258	22358278	-	80	22356287	22373204
chr5	22363248	22370865	22363251	22363791	22370311	22370852	93	22363243	22363247	22370866	22370870	22364009	22364025	-	88	22363266	22370850
chr5	22397272	22408183	22397272	22397896	22407559	22408183	96	---	---	---	---	22398208	22398236	-	79	---	---
chr5	22430545	22449406	22430545	22431757	22448114	22449406	89	---	---	---	---	22447514	22447537	+	70	---	---
chr5	22442932	22455275	22442932	22443215	22454992	22455275	99	---	---	---	---	22443755	22443768	-	92	---	---
chr5	22443979	22450789	22443979	22444530	22450258	22450789	85	---	---	---	---	22450001	22450027	+	77	22443993	22450787
chr5	22475260	22478080	22475260	22475579	22477761	22478080	93	---	---	---	---	22477651	22477663	+	76	22475276	22478074
chr5	22505058	22515724	22505058	22505197	22515585	22515724	97	---	---	---	---	22515508	22515535	+	89	---	---
chr5	22511973	22530000	22511973	22512632	22529340	22530000	95	---	---	---	---	22528671	22528687	+	82	22511973	22529998
chr5	22515722	22527810	22515723	22517132	22526372	22527799	92	22515717	22515721	22527811	22527815	22517490	22517531	-	73	22515723	22527803
chr5	22580689	22591842	22580689	22581612	22590920	22591842	88	---	---	---	---	22581932	22581958	-	77	22580697	22591839
chr5	22583628	22585832	22583628	22583762	22585697	22585832	91	---	---	---	---	---	---	0	--	---	---
chr5	22594972	22603598	22594972	22596788	22601782	22603598	98	---	---	---	---	22596928	22596941	-	78	22594972	22603596
chr5	22619628	22626740	22619628	22620689	22625672	22626740	94	---	---	---	---	22620808	22620871	-	71	---	---
chr5	22620836	22631592	22620836	22621657	22630750	22631592	92	---	---	---	---	22630295	22630329	+	77	---	---
chr5	22649642	22669589	22649642	22650162	22669069	22669589	98	---	---	---	---	22650360	22650463	-	91	22649646	22669587
chr5	22654402	22672468	22654402	22655775	22671201	22672468	90	---	---	---	---	22670753	22670766	+	71	22654420	22672466
chr5	22667562	22681541	22667562	22668356	22680742	22681541	85	---	---	---	---	22668661	22668687	-	70	22667563	22681526
chr5	22688383	22692560	22688383	22688838	22692106	22692560	95	---	---	---	---	22688840	22688876	-	70	---	---
chr5	22697295	22702966	22697295	22697674	22702587	22702966	94	---	---	---	---	22702557	22702585	+	79	22697295	22702964
chr5	22722295	22736245	22722295	22722694	22735852	22736245	95	---	---	---	---	22735333	22735350	+	88	22722295	22736242
chr5	22725957	22734756	22725957	22727720	22732993	22734756	99	---	---	---	---	22727937	22727950	-	85	22725957	22734754
chr5	22784990	22795103	22784990	22785662	22794427	22795090	94	22784985	22784989	22795104	22795108	22794038	22794052	+	73	22784993	22795101
chr5	22799717	22807359	22799717	22800323	22806753	22807359	98	---	---	---	---	22800388	22800426	-	74	22799719	22807357
chr5	22818827	22831933	22818836	22820016	22830741	22831923	98	22818821	22818826	22831934	22831939	22830323	22830335	+	76	22818837	22831918
chr5	22852838	22863755	22852846	22855356	22861239	22863749	98	22852833	22852837	22863756	22863760	22860956	22860987	+	71	22852845	22863750
chr5	22867294	22875763	22867294	22869119	22874147	22875763	85	---	---	---	---	22873927	22873940	+	85	22867305	22875757
chr5	22897792	22915905	22897792	22899128	22914581	22915905	92	---	---	---	---	22913955	22913980	+	88	22897802	22915895
chr5	22900350	22908210	22900350	22901669	22906893	22908210	94	---	---	---	---	22901903	22901930	-	78	22900351	22908209
chr5	22921322	22937251	22921325	22922691	22935875	22937242	95	22921316	22921321	22937252	22937257	22935283	22935309	+	85	22921325	22937250
chr5	22928795	22935384	22928795	22928947	22935232	22935384	99	---	---	---	---	22929164	22929183	-	70	22928795	22935380
chr5	22989656	23009792	22989656	22990678	23008793	23009792	87	---	---	---	---	22991432	22991445	-	78	---	---
chr5	22994747	23008802	22994747	22994903	23008643	23008802	86	---	---	---	---	22995414	22995439	-	80	22994750	23008787
chr5	23035660	23053590	23035660	23036230	23053022	23053590	87	---	---	---	---	23036914	23036928	-	86	23035660	23053577
chr5	23035660	23054873	23035660	23036237	23054295	23054873	90	---	---	---	---	23037077	23037113	-	70	---	---
chr5	23070420	23079030	23070420	23070576	23078874	23079030	99	---	---	---	---	23070906	23070991	-	74	---	---
chr5	23088575	23097693	23088575	23090587	23095694	23097685	95	23088570	23088574	23097694	23097698	23090608	23090620	-	84	---	---
chr5	23092512	23113649	23092512	23092715	23113446	23113649	99	---	---	---	---	23112409	23112453	+	71	23092528	23113633
chr5	23097675	23105574	23097675	23099033	23104218	23105574	94	---	---	---	---	23099119	23099156	-	81	---	---
chr5	23109244	23113256	23109244	23109571	23112929	23113256	99	---	---	---	---	23109590	23109616	-	70	23109246	23113250
chr5	23123881	23127344	23123886	23124420	23126863	23127342	85	23123876	23123880	23127345	23127349	23126810	23126833	+	79	23123883	23127331
chr5	23131189	23150360	23131189	23131745	23149802	23150360	89	---	---	---	---	23132591	23132608	-	72	23131189	23150356
chr5	23150461	23162991	23150461	23150908	23162544	23162991	95	---	---	---	---	23151466	23151487	-	72	---	---
chr5	23185086	23205714	23185086	23186121	23204680	23205714	94	---	---	---	---	23203812	23203836	+	88	23185086	23205698
chr5	23186469	23196518	23186469	23186892	23196095	23196518	99	---	---	---	---	23195694	23195708	+	80	23186470	23196505
chr5	23189019	23199674	23189024	23189643	23199046	23199665	97	23189014	23189018	23199675	23199679	23198704	23198715	+	83	---	---
chr5	23191556	23200754	23191556	23192224	23200088	23200754	95	---	---	---	---	23200070	23200085	+	100	23191561	23200752
chr5	23200754	23209746	23200754	23201106	23209394	23209746	93	---	---	---	---	23209093	23209116	+	79	23200761	23209744
chr5	23217566	23227679	23217566	23219264	23225966	23227679	94	---	---	---	---	23219546	23219567	-	72	23217568	23227677
chr5	23230107	23235405	23230107	23230247	23235267	23235405	92	---	---	---	---	23230388	23230442	-	85	23230119	23235403
chr5	23255289	23261641	23255289	23256328	23260602	23261641	96	---	---	---	---	23256450	23256482	-	75	23255305	23261638
chr5	23261666	23282666	23261666	23262775	23281557	23282666	96	---	---	---	---	23280760	23280781	+	72	23261676	23282664
chr5	23267887	23274931	23267887	23268039	23274779	23274931	90	---	---	---	---	23268201	23268216	-	75	23267888	23274913
chr5	23269053	23276573	23269053	23269617	23276010	23276573	93	---	---	---	---	23275729	23275753	+	84	23269060	23276571
chr5	23281063	23284312	23281063	23282074	23283308	23284312	90	---	---	---	---	23282098	23282115	-	83	23281063	23284307
chr5	23283308	23291145	23283308	23284312	23290136	23291145	94	---	---	---	---	23284583	23284604	-	72	23283308	23291140
chr5	23293627	23306357	23293627	23293845	23306138	23306357	98	---	---	---	---	23294359	23294381	-	73	23293627	23306342
chr5	23318382	23327391	23318382	23319251	23326522	23327391	96	---	---	---	---	23326158	23326229	+	72	23318382	23327373
chr5	23338263	23342578	23338263	23338772	23342064	23342578	98	---	---	---	---	23338913	23338935	-	73	---	---
chr5	23396218	23403002	23396218	23397631	23401586	23403002	94	---	---	---	---	23401479	23401514	+	72	---	---
chr5	23403472	23410685	23403472	23403860	23410292	23410685	96	---	---	---	---	23410050	23410125	+	72	23403472	23410671
chr5	23414033	23426162	23414033	23414322	23425874	23426162	96	---	---	---	---	23425317	23425334	+	72	23414046	23426149
chr5	23443637	23453840	23443639	23445164	23452307	23453831	95	23443632	23443636	23453841	23453845	23445394	23445411	-	77	23443639	23453828
chr5	23454408	23468834	23454415	23455830	23467418	23468832	96	23454402	23454407	23468835	23468840	23456351	23456364	-	78	23454410	23468830
chr5	23479289	23493060	23479289	23480068	23492280	23493060	92	---	---	---	---	23480478	23480543	-	72	23479290	23493046
chr5	23493866	23501561	23493866	23494972	23500464	23501561	93	---	---	---	---	23495043	23495078	-	72	23493881	23501559
chr5	23494192	23501338	23494192	23494748	23500790	23501338	92	---	---	---	---	23494984	23495003	-	80	---	---
chr5	23523510	23533194	23523510	23525064	23531640	23533194	91	---	---	---	---	23531436	23531453	+	77	23523510	23533185
chr5	23561275	23582160	23561275	23562140	23581291	23582160	94	---	---	---	---	23580424	23580446	+	86	---	---
chr5	23574130	23583711	23574130	23574608	23583235	23583711	87	---	---	---	---	23582804	23582829	+	76	---	---
chr5	23623437	23638673	23623437	23623740	23638370	23638673	99	---	---	---	---	23638002	23638035	+	79	23623437	23638670
chr5	23629315	23638451	23629315	23629748	23638024	23638451	85	---	---	---	---	23638002	23638021	+	85	23629317	23638449
chr5	23638774	23659074	23638774	23639550	23658298	23659074	88	---	---	---	---	23657458	23657484	+	77	23638786	23659072
chr5	23643254	23653473	23643254	23644785	23651942	23653473	96	---	---	---	---	23651686	23651703	+	72	23643254	23653471
chr5	23663068	23669332	23663068	23663488	23668912	23669332	98	---	---	---	---	23668755	23668778	+	87	23663085	23669329
chr5	23702215	23713391	23702220	23704285	23711325	23713382	88	23702209	23702214	23713392	23713397	23704335	23704378	-	77	23702220	23713375
chr5	23723445	23733934	23723445	23727275	23730095	23733934	96	---	---	---	---	---	---	0	--	---	---
chr5	23724059	23733087	23724059	23726428	23730730	23733087	96	---	---	---	---	23730579	23730592	+	85	23724074	23733083
chr5	23756047	23764912	23756052	23757708	23763248	23764900	92	23756042	23756046	23764913	23764917	23757719	23757738	-	80	23756052	23764909
chr5	23773398	23779712	23773398	23774306	23778808	23779712	95	---	---	---	---	23778582	23778618	+	83	---	---
chr5	23795983	23809299	23795983	23796472	23808810	23809299	98	---	---	---	---	23797060	23797089	-	73	23795983	23809297
chr5	23819033	23840114	23819042	23820119	23839029	23840106	94	23819028	23819032	23840115	23840119	23838444	23838460	+	76	23819042	23840104
chr5	23840867	23856998	23840867	23842049	23855822	23856998	93	---	---	---	---	23842518	23842541	-	87	---	---
chr5	23841175	23856349	23841175	23841399	23856125	23856349	94	---	---	---	---	23855521	23855537	+	76	23841186	23856335
chr5	23842444	23850349	23842444	23843938	23848826	23850349	91	---	---	---	---	23844038	23844070	-	78	23842444	23850348
chr5	23875405	23880360	23875405	23875578	23880191	23880360	94	23875399	23875404	23880361	23880366	23879993	23880097	+	70	23875407	23880348
chr5	23902928	23906931	23902928	23903884	23905986	23906931	85	---	---	---	---	23905909	23905922	+	78	---	---
chr5	23934377	23943551	23934377	23934609	23943315	23943551	86	---	---	---	---	23935033	23935045	-	84	23934377	23943549
chr5	23970800	23973512	23970800	23970927	23973385	23973512	96	---	---	---	---	23973267	23973292	+	88	23970804	23973507
chr5	24057604	24062980	24057604	24058087	24062501	24062980	86	---	---	---	---	24058168	24058191	-	70	24057616	24062965
chr5	24065232	24073404	24065232	24066315	24072320	24073404	90	---	---	---	---	24066551	24066567	-	88	---	---
chr5	24066556	24085467	24066556	24067900	24084092	24085467	91	---	---	---	---	24083290	24083320	+	74	---	---
chr5	24066999	24085467	24066999	24067900	24084549	24085467	92	---	---	---	---	24068325	24068339	-	73	24067004	24085464
chr5	24075271	24084095	24075271	24077034	24082334	24084088	96	24075265	24075270	24084096	24084101	24082171	24082189	+	84	24075272	24084086
chr5	24085467	24091425	24085467	24085925	24090952	24091425	89	---	---	---	---	24086084	24086105	-	72	---	---
chr5	24086824	24091881	24086824	24087103	24091602	24091881	93	---	---	---	---	24087205	24087308	-	79	24086826	24091879
chr5	24093010	24099492	24093010	24094504	24098000	24099492	94	---	---	---	---	24094563	24094679	-	81	24093017	24099490
chr5	24103914	24113102	24103927	24105420	24111604	24113098	95	24103909	24103913	24113103	24113107	24111404	24111418	+	80	---	---
chr5	24127261	24136469	24127261	24127725	24136005	24136469	94	---	---	---	---	24127861	24127889	-	72	24127261	24136460
chr5	24168804	24174206	24168804	24169242	24173763	24174206	91	---	---	---	---	24173570	24173591	+	77	24168810	24174202
chr5	24180382	24195416	24180382	24180551	24195248	24195416	94	---	---	---	---	24181055	24181072	-	88	24180382	24195414
chr5	24218250	24224996	24218250	24218443	24224803	24224996	90	---	---	---	---	24218577	24218599	-	86	---	---
chr5	24292490	24308325	24292490	24293073	24307741	24308325	95	---	---	---	---	24307015	24307039	+	72	24292498	24308308
chr5	24292671	24308319	24292678	24293055	24307930	24308307	95	24292664	24292670	24308320	24308326	24307187	24307305	+	79	24292677	24308308
chr5	24300715	24307889	24300715	24300840	24307764	24307889	86	---	---	---	---	24307455	24307492	+	76	24300716	24307888
chr5	24314524	24328143	24314524	24314983	24327687	24328143	94	---	---	---	---	24327052	24327083	+	78	24314528	24328140
chr5	24372593	24384297	24372593	24374272	24382653	24384297	95	---	---	---	---	24374670	24374691	-	72	24372593	24384292
chr5	24393451	24403633	24393451	24393739	24403345	24403633	96	---	---	---	---	24394019	24394040	-	72	24393457	24403631
chr5	24405520	24417658	24405532	24407076	24416102	24417647	94	24405514	24405519	24417659	24417664	24415755	24415781	+	77	24405533	24417654
chr5	24430633	24444745	24430633	24431569	24443809	24444745	96	---	---	---	---	24431917	24431932	-	75	---	---
chr5	24496546	24512124	24496546	24497036	24511634	24512124	94	---	---	---	---	24497208	24497224	-	82	---	---
chr5	24512799	24516923	24512814	24513451	24516271	24516908	98	24512794	24512798	24516924	24516928	---	---	0	--	---	---
chr5	24518760	24529944	24518774	24519718	24528988	24529932	99	24518754	24518759	24529945	24529950	24528525	24528546	+	72	24518768	24529940
chr5	24556728	24565429	24556728	24557404	24564754	24565429	89	---	---	---	---	24557632	24557721	-	72	24556728	24565420
chr5	24567345	24576116	24567345	24567786	24575677	24576116	93	---	---	---	---	24568083	24568113	-	77	24567350	24576114
chr5	24582312	24590607	24582312	24582833	24590086	24590607	89	---	---	---	---	24582968	24582984	-	82	24582315	24590604
chr5	24625039	24645051	24625039	24625187	24644901	24645051	90	---	---	---	---	24644107	24644141	+	74	---	---
chr5	24625504	24641333	24625504	24626688	24640189	24641333	95	---	---	---	---	24627301	24627320	-	80	---	---
chr5	24645502	24664981	24645502	24646108	24664358	24664981	85	---	---	---	---	24664175	24664199	+	88	---	---
chr5	24646790	24667377	24646790	24647145	24667021	24667377	95	---	---	---	---	24648092	24648108	-	76	24646791	24667373
chr5	24685264	24695339	24685264	24688556	24692102	24695339	91	---	---	---	---	24688561	24688572	-	83	---	---
chr5	24709724	24712397	24709724	24709984	24712136	24712397	90	---	---	---	---	24709996	24710015	-	85	---	---
chr5	24716004	24720856	24716004	24716494	24720366	24720856	93	---	---	---	---	24716612	24716665	-	94	24716005	24720850
chr5	24721331	24729190	24721331	24722218	24728304	24729190	97	---	---	---	---	---	---	0	--	---	---
chr5	24754822	24771167	24754822	24755371	24770616	24771167	92	---	---	---	---	24756021	24756034	-	85	24754823	24771163
chr5	24772145	24790501	24772145	24772504	24790139	24790501	88	---	---	---	---	24789456	24789490	+	71	24772157	24790499
chr5	24775924	24783992	24775924	24776944	24782972	24783992	96	---	---	---	---	24777136	24777157	-	72	24775928	24783990
chr5	24790546	24798075	24790546	24791603	24797032	24798075	94	---	---	---	---	24791781	24791802	-	72	24790546	24798074
chr5	24805727	24813783	24805727	24806142	24813369	24813783	93	---	---	---	---	24806326	24806346	-	76	24805732	24813778
chr5	24898516	24907118	24898516	24900329	24905305	24907118	99	---	---	---	---	24900393	24900431	-	71	24898516	24907115
chr5	24908962	24919002	24908962	24909323	24918644	24919002	88	---	---	---	---	24918405	24918420	+	75	---	---
chr5	24932170	24950170	24932170	24932364	24949976	24950170	94	---	---	---	---	24949206	24949235	+	83	---	---
chr5	24958357	24966210	24958357	24959137	24965434	24966210	93	---	---	---	---	24959350	24959382	-	72	24958358	24966193
chr5	24983580	24986064	24983580	24983722	24985922	24986064	93	---	---	---	---	24983766	24983777	-	75	24983581	24986049
chr5	24996141	25006020	24996141	24996416	25005747	25006020	92	---	---	---	---	24996829	24996852	-	75	24996142	25006003
chr5	25002288	25005881	25002288	25002775	25005397	25005881	94	---	---	---	---	---	---	0	--	25002289	25005873
chr5	25011927	25026347	25011927	25012329	25025945	25026347	99	---	---	---	---	25025729	25025751	+	82	---	---
chr5	25019417	25037943	25019417	25019910	25037450	25037943	94	---	---	---	---	25036747	25036762	+	87	25019417	25037925
chr5	25027675	25033770	25027675	25028375	25033071	25033770	90	---	---	---	---	25028403	25028428	-	76	25027689	25033758
chr5	25070983	25078994	25070983	25073603	25076357	25078994	94	---	---	---	---	---	---	0	--	25070988	25078975
chr5	25091985	25099214	25091988	25093646	25097545	25099200	91	25091980	25091984	25099215	25099219	25097514	25097533	+	80	25091988	25099198
chr5	25114940	25125104	25114940	25116471	25123577	25125104	94	---	---	---	---	25116769	25116794	-	73	25114947	25125102
chr5	25125823	25138364	25125823	25126308	25137879	25138364	98	---	---	---	---	25126859	25126886	-	75	25125823	25138362
chr5	25182827	25199475	25182827	25183634	25198630	25199475	91	---	---	---	---	25184354	25184367	-	78	25182827	25199456
chr5	25204842	25220626	25204842	25204976	25220491	25220626	97	---	---	---	---	25219730	25219744	+	80	25204842	25220623
chr5	25322463	25334590	25322463	25323022	25334022	25334581	97	25322458	25322462	25334591	25334595	25333521	25333593	+	84	25322463	25334578
chr5	25389937	25405200	25389946	25390438	25404675	25405194	89	25389931	25389936	25405201	25405206	25404130	25404146	+	70	25389943	25405197
chr5	25418467	25439212	25418467	25419089	25438591	25439212	92	---	---	---	---	25419780	25419806	-	77	---	---
chr5	25423562	25433256	25423562	25424011	25432795	25433256	94	---	---	---	---	25432622	25432641	+	70	25423576	25433253
chr5	25449312	25456593	25449312	25450820	25455097	25456593	89	---	---	---	---	25450910	25450940	-	70	25449323	25456577
chr5	25472177	25478595	25472177	25473765	25477061	25478595	91	---	---	---	---	25473895	25473930	-	88	---	---
chr5	25479787	25489708	25479787	25481448	25488128	25489708	89	---	---	---	---	25487834	25487855	+	72	25479796	25489704
chr5	25508914	25525637	25508914	25511700	25522842	25525637	98	---	---	---	---	25522433	25522463	+	70	---	---
chr5	25541526	25546719	25541526	25541651	25546594	25546719	92	---	---	---	---	25546490	25546511	+	95	---	---
chr5	25557638	25577678	25557649	25558246	25577067	25577671	98	25557633	25557637	25577679	25577683	25559136	25559187	-	73	25557641	25577675
chr5	25559178	25567342	25559191	25559459	25567066	25567333	90	25559172	25559177	25567343	25567348	25559734	25559750	-	88	25559184	25567341
chr5	25639137	25647157	25639138	25641179	25645190	25647150	94	25639132	25639136	25647158	25647162	25644998	25645021	+	70	25639138	25647156
chr5	25639210	25647150	25639210	25641179	25645262	25647150	94	---	---	---	---	25641263	25641282	-	80	25639212	25647147
chr5	25657464	25666618	25657464	25658932	25665247	25666618	92	---	---	---	---	25665053	25665088	+	75	---	---
chr5	25664420	25667694	25664420	25664949	25667165	25667694	99	---	---	---	---	---	---	0	--	25664434	25667675
chr5	25699403	25707430	25699403	25700872	25705871	25707430	89	---	---	---	---	25700874	25700892	-	78	25699403	25707427
chr5	25718847	25734174	25718847	25720311	25732713	25734174	99	---	---	---	---	25720496	25720512	-	76	---	---
chr5	25745910	25757911	25745910	25746429	25757392	25757911	99	---	---	---	---	25746744	25746773	-	73	25745922	25757896
chr5	25756579	25766250	25756579	25757520	25765323	25766250	89	---	---	---	---	25757831	25757889	-	76	25756580	25766237
chr5	25774498	25784675	25774498	25776019	25783152	25784675	95	---	---	---	---	25782824	25782853	+	76	25774498	25784673
chr5	25786280	25794420	25786280	25787825	25792866	25794419	95	25786275	25786279	25794421	25794425	25792834	25792853	+	80	25786280	25794419
chr5	25817043	25820456	25817057	25817204	25820300	25820449	89	25817038	25817042	25820457	25820461	25820160	25820183	+	70	---	---
chr5	25841707	25850899	25841707	25841925	25850681	25850899	94	---	---	---	---	25842074	25842089	-	81	---	---
chr5	25843452	25850608	25843452	25843692	25850368	25850608	97	---	---	---	---	25843933	25843945	-	76	25843453	25850606
chr5	25855881	25865260	25855881	25857286	25863857	25865260	97	---	---	---	---	25857412	25857432	-	76	---	---
chr5	25868176	25877995	25868176	25869673	25876463	25877993	93	25868170	25868175	25877996	25878001	25876124	25876165	+	71	25868176	25877994
chr5	25883114	25890455	25883114	25884650	25888909	25890455	94	---	---	---	---	25884742	25884756	-	86	25883115	25890441
chr5	25895490	25910861	25895490	25896538	25909812	25910861	97	---	---	---	---	25897014	25897057	-	75	25895491	25910856
chr5	25914671	25920966	25914671	25914896	25920741	25920966	96	---	---	---	---	25920493	25920512	+	70	---	---
chr5	25925318	25933377	25925325	25927049	25931498	25933376	87	25925313	25925317	25933378	25933382	25931275	25931377	+	82	---	---
chr5	25979296	25984177	25979296	25981737	25981737	25984177	94	---	---	---	---	---	---	0	--	---	---
chr5	25993628	26004075	25993628	25993918	26003785	26004075	96	---	---	---	---	25994307	25994324	-	72	25993629	26004070
chr5	26079123	26090234	26079123	26079505	26089849	26090234	98	---	---	---	---	26089451	26089465	+	80	---	---
chr5	26081530	26094828	26081530	26082502	26093864	26094828	95	---	---	---	---	26082999	26083013	-	73	---	---
chr5	26127941	26136967	26127950	26128121	26136789	26136958	92	26127935	26127940	26136968	26136973	26128462	26128488	-	81	---	---
chr5	26155164	26171200	26155164	26155937	26170422	26171200	97	---	---	---	---	26169697	26169731	+	77	---	---
chr5	26157413	26162251	26157413	26157564	26162096	26162251	96	---	---	---	---	---	---	0	--	26157415	26162246
chr5	26158359	26175018	26158359	26158945	26174412	26175018	89	---	---	---	---	26159612	26159624	-	76	26158363	26175016
chr5	26160321	26165675	26160321	26160530	26165466	26165675	98	---	---	---	---	26160633	26160691	-	76	---	---
chr5	26184668	26190619	26184668	26185259	26190026	26190619	86	---	---	---	---	26189796	26189821	+	76	26184672	26190618
chr5	26208923	26216657	26208923	26209215	26216365	26216657	95	---	---	---	---	26216057	26216076	+	90	---	---
chr5	26268367	26286519	26268367	26269019	26285861	26286519	85	---	---	---	---	26269604	26269631	-	71	---	---
chr5	26294066	26306385	26294066	26294670	26305793	26306385	93	---	---	---	---	26294893	26294910	-	77	---	---
chr5	26295049	26298751	26295055	26295621	26298178	26298743	93	26295044	26295048	26298752	26298756	26295688	26295702	-	80	---	---
chr5	26321565	26329793	26321565	26321783	26329575	26329793	97	---	---	---	---	26321857	26321883	-	70	26321565	26329788
chr5	26338798	26354022	26338798	26339195	26353624	26354022	86	---	---	---	---	26339760	26339778	-	84	26338799	26354020
chr5	26391926	26400358	26391926	26392072	26400212	26400358	98	---	---	---	---	26399837	26399881	+	77	26391931	26400356
chr5	26440546	26449971	26440546	26440943	26449577	26449971	91	---	---	---	---	26441227	26441244	-	72	---	---
chr5	26466213	26474297	26466213	26467033	26473464	26474285	90	26466207	26466212	26474298	26474303	26473142	26473167	+	73	26466218	26474285
chr5	26492950	26507966	26492950	26495217	26505699	26507966	99	---	---	---	---	26505405	26505448	+	75	26492950	26507964
chr5	26507967	26518994	26507967	26508760	26518201	26518994	97	---	---	---	---	26509094	26509116	-	73	26507967	26518992
chr5	26530403	26534865	26530403	26530842	26534426	26534865	88	---	---	---	---	26534246	26534259	+	71	26530406	26534852
chr5	26538548	26555951	26538548	26539312	26555245	26555951	87	---	---	---	---	26539966	26539986	-	80	---	---
chr5	26556383	26559394	26556383	26557214	26558564	26559394	87	---	---	---	---	---	---	0	--	26556397	26559377
chr5	26583273	26597572	26583273	26583862	26596990	26597572	95	---	---	---	---	26596351	26596457	+	93	26583285	26597567
chr5	26593550	26599766	26593564	26594245	26599145	26599752	89	26593545	26593549	26599767	26599771	26594407	26594435	-	79	---	---
chr5	26603842	26621408	26603842	26604282	26620975	26621408	94	---	---	---	---	26604833	26604852	-	70	---	---
chr5	26609496	26620145	26609496	26612776	26616785	26620145	92	---	---	---	---	26616608	26616637	+	70	---	---
chr5	26622457	26629926	26622457	26624015	26628391	26629926	90	---	---	---	---	26624119	26624133	-	86	26622457	26629924
chr5	26646596	26666310	26646605	26648128	26664787	26666310	86	26646590	26646595	26666311	26666316	26648831	26648864	-	76	26646602	26666307
chr5	26716386	26725195	26716388	26718164	26723422	26725195	99	26716380	26716385	26725196	26725201	26718370	26718383	-	85	26716387	26725182
chr5	26746801	26767001	26746810	26748346	26765470	26766986	95	26746796	26746800	26767002	26767006	26765099	26765202	+	84	26746804	26766992
chr5	26757282	26768384	26757282	26758696	26766982	26768384	93	---	---	---	---	26766656	26766685	+	76	26757296	26768377
chr5	26759228	26773992	26759228	26760058	26773172	26773992	86	---	---	---	---	26772830	26772904	+	85	---	---
chr5	26764682	26773172	26764682	26765470	26772411	26773172	90	---	---	---	---	26765801	26765817	-	76	---	---
chr5	26778365	26797695	26778365	26779020	26797055	26797695	95	---	---	---	---	26779799	26779822	-	70	---	---
chr5	26798277	26815988	26798277	26799276	26814989	26815988	99	---	---	---	---	26814203	26814233	+	70	---	---
chr5	26807699	26818924	26807699	26807897	26818725	26818924	89	---	---	---	---	26818229	26818241	+	84	26807708	26818907
chr5	26828365	26843500	26828365	26828570	26843294	26843500	94	---	---	---	---	26829030	26829066	-	78	26828367	26843490
chr5	26838116	26843806	26838116	26838416	26843494	26843806	90	---	---	---	---	26843286	26843312	+	74	26838118	26843804
chr5	26856434	26859841	26856434	26857208	26859068	26859841	95	---	---	---	---	26858968	26859003	+	72	26856435	26859836
chr5	26889614	26905351	26889614	26890064	26904903	26905351	94	---	---	---	---	26904381	26904396	+	87	---	---
chr5	26979993	26997223	26979993	26980536	26996682	26997223	88	---	---	---	---	26981243	26981259	-	100	26979998	26997221
chr5	26980360	26988608	26980360	26980881	26988077	26988608	87	---	---	---	---	26980983	26980999	-	76	---	---
chr5	27023021	27037899	27023021	27023759	27037125	27037899	87	---	---	---	---	27036900	27036938	+	71	---	---
chr5	27060220	27070865	27060220	27060910	27070173	27070865	93	---	---	---	---	27061298	27061317	-	80	---	---
chr5	27178130	27181431	27178130	27179010	27180564	27181431	88	---	---	---	---	---	---	0	--	---	---
chr5	27246733	27254866	27246735	27248312	27253288	27254864	93	27246726	27246732	27254867	27254873	27253105	27253145	+	90	27246735	27254862
chr5	27331822	27352187	27331822	27332309	27351706	27352187	90	---	---	---	---	27350736	27350758	+	73	27331829	27352178
chr5	27360011	27373711	27360015	27363830	27369970	27373703	90	27360005	27360010	27373712	27373717	27369695	27369716	+	77	27360021	27373707
chr5	27388987	27397828	27388987	27390709	27395978	27397828	86	---	---	---	---	27390926	27390939	-	85	27388989	27397826
chr5	27456090	27466988	27456090	27458485	27464584	27466988	94	---	---	---	---	27458650	27458670	-	90	---	---
chr5	27579591	27588602	27579591	27581468	27586724	27588602	95	---	---	---	---	27586620	27586658	+	71	27579591	27588601
chr5	27592548	27597353	27592548	27592789	27597112	27597353	91	---	---	---	---	27592886	27592944	-	88	---	---
chr5	27600875	27603709	27600875	27601187	27603397	27603709	90	---	---	---	---	27601230	27601250	-	76	27600879	27603706
chr5	27620066	27623453	27620066	27621100	27622498	27623453	89	---	---	---	---	---	---	0	--	---	---
chr5	27634153	27650659	27634167	27634339	27650492	27650655	86	27634148	27634152	27650660	27650664	27649684	27649718	+	74	27634156	27650651
chr5	27676340	27679790	27676340	27676872	27679258	27679790	98	---	---	---	---	---	---	0	--	---	---
chr5	27695432	27709710	27695432	27697075	27708010	27709706	90	27695427	27695431	27709711	27709715	27697599	27697614	-	87	27695432	27709709
chr5	27719122	27726535	27719122	27720284	27725372	27726535	92	---	---	---	---	27725341	27725354	+	92	---	---
chr5	27727804	27733532	27727804	27728264	27733071	27733532	86	27727799	27727803	27733533	27733537	27728454	27728468	-	93	27727805	27733522
chr5	27733740	27750221	27733740	27734273	27749689	27750221	93	---	---	---	---	27735025	27735038	-	71	27733741	27750207
chr5	27734256	27744469	27734271	27735791	27742925	27744457	94	27734251	27734255	27744470	27744474	27742602	27742628	+	74	27734272	27744466
chr5	27778889	27799671	27778889	27779508	27799058	27799671	93	---	---	---	---	27780075	27780094	-	70	27778889	27799669
chr5	27779537	27792587	27779537	27780632	27791526	27792587	89	---	---	---	---	27780896	27781018	-	73	27779546	27792586
chr5	27782944	27788447	27782944	27783533	27787905	27788447	88	---	---	---	---	27783595	27783619	-	72	---	---
chr5	27797658	27803876	27797658	27798871	27802646	27803876	87	---	---	---	---	---	---	0	--	27797670	27803869
chr5	27808604	27817180	27808616	27809294	27816506	27817177	89	27808598	27808603	27817181	27817186	27816259	27816302	+	79	---	---
chr5	27837252	27846907	27837252	27840146	27844246	27846907	85	---	---	---	---	27840287	27840302	-	75	---	---
chr5	27887687	27901983	27887687	27888438	27901232	27901983	92	---	---	---	---	27888922	27888941	-	75	27887694	27901981
chr5	27903682	27911881	27903682	27903939	27911627	27911881	91	---	---	---	---	27904246	27904281	-	75	27903685	27911862
chr5	27909288	27927916	27909288	27910640	27926356	27927916	85	---	---	---	---	27911343	27911383	-	90	---	---
chr5	27913987	27929187	27913990	27914351	27928819	27929180	95	27913982	27913986	27929188	27929192	27914579	27914591	-	92	27914001	27929185
chr5	27930813	27940524	27930813	27933757	27937582	27940524	99	---	---	---	---	27933799	27933825	-	77	27930813	27940519
chr5	27953835	27967310	27953835	27958508	27962618	27967310	95	---	---	---	---	27958616	27958663	-	72	27953842	27967291
chr5	27960930	27977061	27960930	27961197	27976789	27977061	94	---	---	---	---	27961744	27961770	-	74	---	---
chr5	27968528	27974831	27968528	27968997	27974364	27974831	92	---	---	---	---	27974300	27974335	+	75	---	---
chr5	27979761	27983493	27979761	27980138	27983081	27983493	87	---	---	---	---	27982958	27982984	+	74	27979761	27983481
chr5	27994693	28005132	27994693	27998127	28001563	28005132	90	---	---	---	---	28001471	28001485	+	80	---	---
chr5	28019368	28029007	28019382	28020727	28027658	28028996	88	28019363	28019367	28029008	28029012	28020943	28020956	-	85	28019371	28029006
chr5	28051570	28066241	28051570	28051857	28065940	28066241	90	---	---	---	---	28052487	28052562	-	93	28051578	28066231
chr5	28061014	28065627	28061014	28061217	28065424	28065627	99	---	---	---	---	28065334	28065355	+	72	---	---
chr5	28128745	28140062	28128745	28129254	28139548	28140062	97	---	---	---	---	28129581	28129597	-	76	---	---
chr5	28158971	28178432	28158971	28159750	28177663	28178432	87	---	---	---	---	28176769	28176793	+	72	---	---
chr5	28191608	28200428	28191608	28193426	28198729	28200428	93	---	---	---	---	28193490	28193528	-	74	28191608	28200425
chr5	28346774	28362444	28346774	28347237	28362005	28362444	88	---	---	---	---	28347710	28347733	-	87	---	---
chr5	28347528	28362998	28347528	28347838	28362689	28362998	90	---	---	---	---	28362333	28362359	+	74	---	---
chr5	28387347	28394869	28387347	28387713	28394503	28394869	97	---	---	---	---	28388000	28388012	-	76	28387348	28394867
chr5	28415079	28435594	28415079	28416346	28434348	28435594	86	---	---	---	---	28433447	28433512	+	72	28415079	28435591
chr5	28419574	28427505	28419574	28419866	28427207	28427505	90	---	---	---	---	28419936	28419956	-	76	---	---
chr5	28434348	28454921	28434348	28435594	28453675	28454921	94	---	---	---	---	28436411	28436437	-	77	28434348	28454918
chr5	28435694	28447045	28435694	28436424	28446339	28447045	93	---	---	---	---	28436848	28436861	-	71	28435711	28447043
chr5	28449534	28457618	28449534	28450347	28456790	28457618	91	---	---	---	---	28456566	28456587	+	72	28449541	28457615
chr5	28457614	28474062	28457614	28457941	28473735	28474062	89	---	---	---	---	28473040	28473083	+	75	28457618	28474060
chr5	28466021	28471336	28466021	28466553	28470805	28471336	94	---	---	---	---	28466570	28466589	-	80	---	---
chr5	28466067	28471242	28466067	28466459	28470851	28471242	94	---	---	---	---	28466570	28466589	-	80	---	---
chr5	28474950	28485358	28474950	28475304	28485004	28485358	97	---	---	---	---	28484915	28484969	+	74	---	---
chr5	28492851	28503787	28492851	28493522	28503119	28503786	99	28492845	28492850	28503788	28503793	28502754	28502774	+	71	28492866	28503784
chr5	28505862	28514298	28505862	28506972	28513200	28514298	94	---	---	---	---	28507049	28507075	-	74	28505863	28514297
chr5	28538425	28547411	28538425	28538552	28547285	28547411	91	---	---	---	---	28546941	28546977	+	78	28538425	28547395
chr5	28613604	28622435	28613604	28614294	28621784	28622435	89	---	---	---	---	28621522	28621539	+	72	---	---
chr5	28629484	28642292	28629484	28630090	28641677	28642292	92	---	---	---	---	28630648	28630670	-	73	---	---
chr5	28677498	28693090	28677498	28679023	28691562	28693090	94	---	---	---	---	28679522	28679538	-	70	28677498	28693086
chr5	28683145	28690273	28683145	28683769	28689649	28690273	98	---	---	---	---	28683982	28684030	-	85	---	---
chr5	28684006	28691458	28684006	28684313	28691151	28691458	96	---	---	---	---	28690809	28690869	+	90	---	---
chr5	28684556	28696661	28684556	28685587	28695634	28696661	94	---	---	---	---	28685644	28685658	-	73	28684558	28696651
chr5	28687134	28694237	28687141	28688284	28693088	28694231	93	28687129	28687133	28694238	28694242	28692869	28692884	+	75	28687136	28694229
chr5	28687178	28693952	28687178	28688003	28693125	28693952	93	---	---	---	---	28692869	28692884	+	75	28687178	28693949
chr5	28694244	28703792	28694244	28694477	28703558	28703792	90	---	---	---	---	28694747	28694771	-	88	28694244	28703788
chr5	28704783	28717521	28704784	28705270	28717036	28717521	97	28704778	28704782	28717522	28717526	28716606	28716634	+	75	28704784	28717518
chr5	28717522	28731470	28717522	28717937	28731051	28731470	88	---	---	---	---	28730650	28730661	+	75	---	---
chr5	28733790	28742855	28733790	28734334	28742311	28742855	94	---	---	---	---	28741929	28741953	+	72	---	---
chr5	28812189	28816626	28812189	28812954	28815862	28816626	95	---	---	---	---	28815716	28815792	+	81	28812190	28816624
chr5	28816766	28831298	28816766	28817302	28830762	28831298	96	---	---	---	---	28830112	28830126	+	73	28816766	28831296
chr5	28843412	28851684	28843424	28845077	28850258	28851684	85	28843405	28843411	28851685	28851691	28845293	28845305	-	76	28843413	28851682
chr5	28885542	28901213	28885542	28885902	28900853	28901213	98	---	---	---	---	28886060	28886072	-	76	28885544	28901207
chr5	28885979	28897497	28885979	28887429	28896046	28897497	99	---	---	---	---	28887816	28887848	-	78	---	---
chr5	28890428	28895568	28890436	28890847	28895146	28895554	88	28890423	28890427	28895569	28895573	28894931	28894949	+	84	28890439	28895563
chr5	28897597	28913373	28897597	28898378	28912591	28913373	97	---	---	---	---	28912350	28912365	+	81	28897606	28913370
chr5	28917479	28932982	28917479	28918463	28931999	28932982	97	---	---	---	---	28931473	28931498	+	92	---	---
chr5	28923790	28931499	28923790	28924438	28930897	28931499	86	---	---	---	---	28930817	28930832	+	75	---	---
chr5	28940388	28945403	28940403	28940617	28945180	28945394	97	28940383	28940387	28945404	28945408	28945033	28945061	+	72	28940392	28945402
chr5	28971858	28985591	28971858	28973233	28984219	28985591	97	---	---	---	---	28973602	28973626	-	76	---	---
chr5	28986602	28990851	28986602	28987680	28989646	28990851	86	---	---	---	---	---	---	0	--	---	---
chr5	28992611	29000406	28992611	28993459	28999558	29000406	98	---	---	---	---	---	---	0	--	28992624	29000400
chr5	29012087	29018148	29012087	29013025	29017205	29018148	94	---	---	---	---	---	---	0	--	---	---
chr5	29031909	29037055	29031909	29032141	29036823	29037055	95	---	---	---	---	29032259	29032289	-	74	29031909	29037053
chr5	29038520	29048288	29038520	29039524	29047280	29048288	94	---	---	---	---	29039832	29039912	-	72	29038522	29048284
chr5	29049642	29062277	29049642	29050202	29061717	29062277	98	---	---	---	---	29050396	29050437	-	71	29049645	29062275
chr5	29069041	29076064	29069046	29070637	29074443	29076052	93	29069034	29069040	29076065	29076071	29070693	29070828	-	83	29069048	29076050
chr5	29106790	29115379	29106790	29108460	29113796	29115379	90	---	---	---	---	29113646	29113682	+	70	29106792	29115372
chr5	29109334	29115379	29109334	29110127	29114585	29115379	94	---	---	---	---	29110208	29110221	-	78	29109337	29115372
chr5	29118640	29128347	29118640	29120054	29126921	29128347	95	---	---	---	---	29120128	29120141	-	85	29118641	29128345
chr5	29119069	29127927	29119069	29119634	29127362	29127927	97	---	---	---	---	29120006	29120020	-	73	29119072	29127922
chr5	29153131	29167476	29153131	29155197	29165421	29167476	99	---	---	---	---	29165078	29165095	+	83	---	---
chr5	29164979	29170470	29164979	29165423	29170026	29170470	94	---	---	---	---	29169795	29169934	+	77	29164981	29170458
chr5	29179381	29185644	29179381	29179568	29185457	29185644	95	---	---	---	---	29179631	29179669	-	76	29179382	29185640
chr5	29206065	29219660	29206065	29206399	29219322	29219660	94	---	---	---	---	29218830	29218846	+	70	29206065	29219643
chr5	29212123	29217386	29212123	29212564	29216945	29217386	95	---	---	---	---	29212725	29212740	-	75	29212123	29217385
chr5	29219655	29226560	29219655	29219855	29226360	29226560	95	---	---	---	---	29226060	29226073	+	71	29219660	29226557
chr5	29255320	29258562	29255320	29255549	29258344	29258562	85	---	---	---	---	29255631	29255662	-	75	29255323	29258560
chr5	29260644	29282220	29260644	29261041	29281822	29282220	97	---	---	---	---	29262020	29262048	-	86	29260646	29282210
chr5	29304792	29314865	29304792	29306608	29313060	29314865	96	---	---	---	---	29306911	29306931	-	71	29304792	29314863
chr5	29372517	29382659	29372517	29374262	29380936	29382659	94	---	---	---	---	29374448	29374465	-	72	29372517	29382657
chr5	29390408	29399006	29390408	29394000	29395265	29399006	89	---	---	---	---	29395165	29395262	+	70	29390409	29398988
chr5	29400035	29402800	29400035	29400461	29402374	29402800	90	---	---	---	---	29400518	29400536	-	73	---	---
chr5	29429980	29444909	29429980	29430406	29444481	29444909	91	---	---	---	---	29430528	29430547	-	70	---	---
chr5	29463921	29484932	29463921	29464308	29484534	29484932	91	---	---	---	---	29464594	29464614	-	76	---	---
chr5	29492224	29498553	29492231	29493576	29497190	29498539	89	29492219	29492223	29498554	29498558	29493685	29493713	-	75	---	---
chr5	29492553	29497990	29492553	29493028	29497515	29497990	92	---	---	---	---	29493072	29493119	-	70	---	---
chr5	29503698	29517984	29503698	29505114	29516587	29517984	91	---	---	---	---	29516355	29516387	+	75	29503698	29517981
chr5	29524908	29541822	29524908	29527212	29539558	29541822	89	---	---	---	---	29538940	29538954	+	73	29524913	29541820
chr5	29558294	29566906	29558294	29560096	29565095	29566906	96	29558279	29558293	29566907	29566921	29560256	29560269	-	78	---	---
chr5	29585152	29598960	29585152	29585743	29598369	29598960	98	---	---	---	---	29597788	29597803	+	81	29585152	29598959
chr5	29606979	29615380	29606979	29608289	29614068	29615380	96	---	---	---	---	29613781	29613852	+	79	29606984	29615377
chr5	29643942	29659501	29643942	29644569	29658863	29659501	91	---	---	---	---	29658177	29658203	+	77	29643942	29659494
chr5	29656179	29658807	29656179	29656462	29658525	29658807	92	---	---	---	---	29658494	29658513	+	80	29656180	29658799
chr5	29660336	29669162	29660336	29662115	29667393	29669162	94	---	---	---	---	29662328	29662341	-	85	29660339	29669157
chr5	29676002	29691511	29676002	29677388	29690122	29691511	92	---	---	---	---	29689533	29689553	+	76	29676003	29691507
chr5	29680462	29685837	29680462	29681311	29685034	29685837	88	---	---	---	---	29681451	29681498	-	85	29680475	29685835
chr5	29697205	29700976	29697205	29698438	29699725	29700976	87	---	---	---	---	29698454	29698465	-	91	---	---
chr5	29703248	29707542	29703248	29703979	29706811	29707542	97	---	---	---	---	29706696	29706729	+	70	---	---
chr5	29719398	29730692	29719402	29719610	29730461	29730681	89	29719391	29719397	29730693	29730699	29719809	29719841	-	72	29719416	29730679
chr5	29764235	29775374	29764235	29764429	29775180	29775374	93	---	---	---	---	29774903	29774940	+	78	29764236	29775362
chr5	29768498	29788114	29768498	29769609	29786987	29788114	91	---	---	---	---	29786146	29786172	+	74	29768500	29788112
chr5	29779088	29786987	29779088	29780149	29785852	29786987	91	---	---	---	---	29780301	29780322	-	77	---	---
chr5	29794448	29810442	29794448	29797247	29807644	29810442	92	---	---	---	---	29797748	29797767	-	70	29794452	29810426
chr5	29816401	29823217	29816401	29817298	29822319	29823217	97	---	---	---	---	29817420	29817452	-	75	29816402	29823214
chr5	29816407	29821991	29816407	29816560	29821838	29821991	98	---	---	---	---	29821802	29821828	+	77	---	---
chr5	29852248	29860249	29852248	29852456	29860039	29860249	88	---	---	---	---	29852678	29852695	-	83	---	---
chr5	29854885	29862977	29854885	29855472	29862389	29862977	86	---	---	---	---	29855767	29855782	-	87	---	---
chr5	29878791	29891904	29878791	29879052	29891643	29891904	98	---	---	---	---	29891145	29891177	+	78	29878793	29891901
chr5	29883164	29894818	29883164	29883417	29894565	29894818	95	---	---	---	---	29883898	29883971	-	83	---	---
chr5	29899900	29915927	29899900	29900340	29915473	29915927	96	---	---	---	---	29901008	29901038	-	83	---	---
chr5	29900293	29913528	29900293	29900769	29912990	29913528	86	---	---	---	---	29901191	29901206	-	75	---	---
chr5	29905246	29918517	29905246	29905588	29918169	29918517	90	---	---	---	---	29906155	29906171	-	82	---	---
chr5	29909126	29927565	29909126	29910225	29926560	29927565	90	---	---	---	---	29925774	29925800	+	74	29909128	29927558
chr5	29911967	29915321	29911968	29912191	29915072	29915318	88	29911962	29911966	29915322	29915326	---	---	0	--	---	---
chr5	29933307	29942801	29933307	29934324	29941788	29942801	89	---	---	---	---	29941521	29941538	+	88	29933317	29942791
chr5	29961877	29971736	29961877	29963383	29970105	29971736	86	---	---	---	---	29963615	29963653	-	71	29961878	29971719
chr5	29991694	30004463	29991694	29991898	30004259	30004463	96	---	---	---	---	29992472	29992499	-	75	---	---
chr5	30032686	30054125	30032686	30034059	30052729	30054125	90	---	---	---	---	30051835	30051889	+	74	30032687	30054123
chr5	30041315	30051777	30041324	30042431	30050659	30051769	94	30041307	30041314	30051778	30051785	30050294	30050310	+	88	30041315	30051764
chr5	30061579	30080995	30061579	30061884	30080688	30080995	92	---	---	---	---	30062647	30062682	-	75	30061580	30080991
chr5	30070559	30079746	30070562	30071562	30078812	30079737	88	30070553	30070558	30079747	30079752	30078509	30078530	+	72	---	---
chr5	30071662	30080688	30071662	30072227	30080124	30080688	94	---	---	---	---	30079747	30079775	+	79	30071662	30080686
chr5	30102233	30108658	30102233	30102489	30108402	30108658	97	---	---	---	---	30102707	30102742	-	77	30102233	30108654
chr5	30114903	30128566	30114903	30115895	30127586	30128566	95	---	---	---	---	30116118	30116138	-	71	---	---
chr5	30145325	30158107	30145325	30147982	30155453	30158107	93	---	---	---	---	30155115	30155130	+	75	---	---
chr5	30191775	30200367	30191775	30193585	30198558	30200367	99	---	---	---	---	30193724	30193737	-	78	30191776	30200364
chr5	30212396	30232609	30212396	30212709	30232295	30232609	95	---	---	---	---	30231367	30231387	+	80	---	---
chr5	30220094	30230326	30220094	30221620	30228841	30230326	93	---	---	---	---	30228518	30228544	+	74	30220094	30230322
chr5	30233781	30240571	30233781	30235286	30239061	30240571	93	---	---	---	---	30235410	30235461	-	86	30233781	30240569
chr5	30246959	30263070	30246959	30247222	30262810	30263070	94	---	---	---	---	30247978	30248002	-	72	30246959	30263068
chr5	30250503	30258282	30250503	30252171	30256561	30258282	91	---	---	---	---	30252291	30252323	-	75	30250504	30258279
chr5	30272335	30279703	30272335	30273859	30278166	30279703	95	---	---	---	---	30273963	30273977	-	86	30272336	30279701
chr5	30287129	30295434	30287129	30287498	30295065	30295434	95	---	---	---	---	30294686	30294718	+	75	30287138	30295432
chr5	30307357	30316087	30307357	30310698	30312747	30316087	96	---	---	---	---	30310755	30310770	-	81	---	---
chr5	30323853	30340089	30323853	30326354	30337603	30340089	93	---	---	---	---	30337067	30337081	+	73	30323868	30340077
chr5	30327471	30337753	30327472	30331112	30334104	30337743	91	30327465	30327470	30337754	30337759	30331238	30331262	-	72	30327483	30337742
chr5	30344965	30354092	30344965	30345139	30353918	30354092	95	---	---	---	---	30353488	30353541	+	94	---	---
chr5	30397728	30408453	30397728	30398020	30408158	30408453	92	---	---	---	---	30398224	30398238	-	93	30397743	30408447
chr5	30453432	30464428	30453447	30453637	30464240	30464427	94	30453427	30453431	30464429	30464433	30463911	30463923	+	100	---	---
chr5	30530556	30539167	30530556	30532365	30537342	30539167	95	30530550	30530555	30539168	30539173	30532507	30532520	-	78	30530556	30539164
chr5	30567628	30579127	30567628	30572119	30574652	30579127	97	---	---	---	---	30574561	30574598	+	73	30567628	30579121
chr5	30570181	30578364	30570181	30571356	30577189	30578364	98	---	---	---	---	30577156	30577186	+	70	30570182	30578359
chr5	30588267	30610032	30588267	30588955	30609345	30610032	86	---	---	---	---	30589804	30589842	-	79	30588281	30610030
chr5	30589683	30597586	30589683	30591082	30596206	30597586	93	---	---	---	---	30596174	30596193	+	75	---	---
chr5	30613687	30633765	30613687	30613843	30633607	30633765	93	---	---	---	---	30632738	30632751	+	92	30613691	30633760
chr5	30623329	30639987	30623329	30624748	30638498	30639987	87	---	---	---	---	30625104	30625120	-	76	30623340	30639985
chr5	30629263	30648219	30629263	30630363	30647128	30648219	91	---	---	---	---	30646341	30646362	+	72	---	---
chr5	30629878	30643309	30629878	30630299	30642888	30643309	96	---	---	---	---	30630728	30630741	-	71	30629884	30643296
chr5	30631793	30639317	30631793	30633507	30637524	30639317	92	---	---	---	---	---	---	0	--	30631794	30639314
chr5	30642580	30648243	30642580	30643397	30647429	30648243	91	---	---	---	---	30647247	30647270	+	91	---	---
chr5	30657309	30675902	30657309	30658689	30674538	30675902	88	---	---	---	---	30674041	30674080	+	75	30657309	30675900
chr5	30659274	30664771	30659276	30659625	30664381	30664768	85	30659269	30659273	30664772	30664776	30659783	30659802	-	90	30659276	30664768
chr5	30673342	30684293	30673342	30673471	30684164	30684293	95	---	---	---	---	30683629	30683644	+	75	30673358	30684290
chr5	30769898	30777308	30769898	30771468	30775740	30777308	94	---	---	---	---	30775546	30775564	+	78	---	---
chr5	30840820	30847701	30840820	30842412	30846104	30847701	95	---	---	---	---	30842476	30842597	-	84	30840822	30847699
chr5	30856780	30868863	30856780	30857025	30868618	30868863	94	---	---	---	---	30868204	30868221	+	77	30856780	30868852
chr5	30857593	30866726	30857593	30858032	30866287	30866726	95	---	---	---	---	30865912	30865930	+	73	30857601	30866708
chr5	30890361	30897912	30890361	30891314	30896954	30897912	89	---	---	---	---	30896749	30896831	+	79	30890361	30897907
chr5	30899612	30919703	30899612	30900486	30918837	30919703	92	---	---	---	---	30918008	30918032	+	72	---	---
chr5	30903420	30913858	30903426	30905075	30912197	30913845	97	30903415	30903419	30913859	30913863	30905329	30905377	-	73	---	---
chr5	30934707	30946768	30934707	30936135	30945338	30946768	99	---	---	---	---	30936447	30936514	-	75	30934710	30946766
chr5	30952808	30974121	30952808	30953519	30973428	30974121	89	---	---	---	---	30972562	30972584	+	82	30952808	30974117
chr5	30957581	30969744	30957581	30959018	30968347	30969744	92	---	---	---	---	30959410	30959451	-	73	30957581	30969732
chr5	31008501	31015557	31008501	31008768	31015290	31015557	98	---	---	---	---	31008899	31008916	-	83	31008505	31015546
chr5	31048525	31070226	31048537	31049959	31068796	31070217	93	31048518	31048524	31070227	31070233	31050742	31050766	-	80	31048537	31070225
chr5	31051953	31063389	31051953	31056109	31059374	31063389	94	---	---	---	---	31056220	31056238	-	100	31051953	31063386
chr5	31086763	31098132	31086763	31087916	31096960	31098132	87	---	---	---	---	31088266	31088287	-	77	31086763	31098115
chr5	31105887	31114128	31105887	31106300	31113717	31114128	93	---	---	---	---	31113416	31113459	+	79	31105902	31114111
chr5	31130778	31138774	31130778	31132961	31136564	31138774	94	---	---	---	---	31136383	31136402	+	90	31130784	31138772
chr5	31175578	31195383	31175578	31176197	31194777	31195383	97	---	---	---	---	31193919	31193962	+	72	---	---
chr5	31229197	31240878	31229197	31231133	31238955	31240878	91	---	---	---	---	31238658	31238682	+	80	31229202	31240865
chr5	31250587	31265756	31250587	31250858	31265485	31265756	95	---	---	---	---	31264785	31264820	+	75	---	---
chr5	31318463	31336295	31318463	31318668	31336090	31336295	96	---	---	---	---	31319051	31319066	-	75	31318466	31336293
chr5	31322846	31325711	31322846	31323508	31325049	31325711	99	---	---	---	---	31324970	31324996	+	74	31322858	31325692
chr5	31347913	31356452	31347925	31349695	31354653	31356445	97	31347908	31347912	31356453	31356457	31349835	31349848	-	78	31347917	31356449
chr5	31385388	31402865	31385388	31386944	31401238	31402865	92	---	---	---	---	31400593	31400607	+	80	31385392	31402860
chr5	31390109	31400696	31390109	31391829	31398934	31400696	95	---	---	---	---	31392046	31392059	-	85	31390109	31400694
chr5	31390970	31399952	31390970	31391125	31399797	31399952	97	---	---	---	---	31399671	31399696	+	76	31390985	31399948
chr5	31409921	31413139	31409921	31411109	31411897	31413139	86	---	---	---	---	---	---	0	--	---	---
chr5	31420009	31430160	31420009	31420209	31429960	31430160	99	---	---	---	---	31420583	31420600	-	72	31420010	31430148
chr5	31438358	31460340	31438368	31439542	31459172	31460339	91	31438353	31438357	31460341	31460345	31458353	31458368	+	81	---	---
chr5	31453581	31457400	31453581	31453803	31457179	31457400	97	---	---	---	---	---	---	0	--	---	---
chr5	31463169	31473210	31463169	31464045	31472334	31473210	98	---	---	---	---	31471954	31471973	+	80	---	---
chr5	31479760	31490036	31479760	31481298	31488508	31490036	94	---	---	---	---	31481586	31481616	-	80	31479764	31490035
chr5	31490940	31500964	31490940	31493221	31498691	31500964	94	---	---	---	---	31493434	31493460	-	81	---	---
chr5	31510962	31532919	31510962	31511501	31532380	31532919	91	---	---	---	---	31512294	31512318	-	76	---	---
chr5	31527747	31532576	31527747	31529840	31530414	31532576	88	---	---	---	---	31530314	31530333	+	75	---	---
chr5	31544741	31556357	31544755	31545242	31555866	31556352	92	31544735	31544740	31556358	31556363	31555651	31555687	+	78	---	---
chr5	31589367	31610673	31589367	31590318	31609661	31610673	88	---	---	---	---	31608693	31608718	+	73	31589367	31610671
chr5	31593697	31605701	31593697	31594647	31604750	31605701	93	---	---	---	---	31604261	31604278	+	72	31593706	31605686
chr5	31594574	31598978	31594583	31596580	31596943	31598971	91	31594569	31594573	31598979	31598983	31596587	31596604	-	83	31594580	31598969
chr5	31612688	31619834	31612688	31613736	31618783	31619834	89	---	---	---	---	31613969	31613989	-	80	31612689	31619832
chr5	31639720	31646973	31639720	31639893	31646801	31646973	97	---	---	---	---	31646528	31646554	+	77	---	---
chr5	31679317	31682452	31679317	31679802	31681958	31682452	89	---	---	---	---	---	---	0	--	---	---
chr5	31684433	31692771	31684433	31685044	31692158	31692771	95	---	---	---	---	31691997	31692034	+	78	31684442	31692769
chr5	31694273	31702136	31694273	31695252	31701157	31702136	99	---	---	---	---	31700927	31700950	+	91	---	---
chr5	31707941	31714140	31707941	31708758	31713327	31714140	93	---	---	---	---	31708828	31708862	-	71	31707949	31714137
chr5	31734692	31740939	31734692	31735318	31740313	31740939	98	---	---	---	---	31740115	31740141	+	74	31734698	31740937
chr5	31746999	31767525	31746999	31747836	31766686	31767525	91	---	---	---	---	31748452	31748513	-	70	31747003	31767520
chr5	31754609	31767763	31754609	31754851	31767521	31767763	90	---	---	---	---	31767012	31767035	+	75	31754623	31767760
chr5	31760548	31766681	31760548	31762200	31765025	31766681	95	---	---	---	---	31762202	31762272	-	88	---	---
chr5	31767936	31778299	31767941	31769561	31776669	31778289	95	31767930	31767935	31778300	31778305	31776345	31776371	+	74	31767941	31778283
chr5	31798900	31804652	31798900	31799574	31803974	31804652	96	---	---	---	---	31799703	31799738	-	72	---	---
chr5	31809492	31822211	31809492	31810009	31821694	31822211	96	---	---	---	---	31810196	31810237	-	71	---	---
chr5	31823259	31827869	31823265	31823858	31827265	31827857	94	31823253	31823258	31827870	31827875	---	---	0	--	31823273	31827866
chr5	31830695	31845691	31830695	31834002	31842476	31845691	90	---	---	---	---	31842136	31842152	+	76	---	---
chr5	31863227	31883409	31863227	31864180	31882405	31883409	89	---	---	---	---	31881588	31881614	+	70	31863243	31883402
chr5	31895120	31915934	31895120	31896347	31914765	31915934	85	---	---	---	---	31914248	31914264	+	76	31895121	31915923
chr5	31935980	31954555	31935980	31937177	31953351	31954555	95	---	---	---	---	31937543	31937593	-	84	---	---
chr5	31947642	31950473	31947642	31947816	31950310	31950473	92	---	---	---	---	31950234	31950307	+	71	31947644	31950458
chr5	32003223	32013236	32003233	32004057	32012404	32013229	95	32003217	32003222	32013237	32013242	32004451	32004467	-	88	32003231	32013235
chr5	32004238	32009076	32004238	32004633	32008678	32009076	93	---	---	---	---	32004700	32004718	-	78	32004239	32009068
chr5	32035993	32048057	32035993	32036555	32047495	32048057	98	---	---	---	---	32047260	32047301	+	71	32035994	32048052
chr5	32050864	32058925	32050864	32051352	32058431	32058925	90	---	---	---	---	32058081	32058107	+	77	32050864	32058924
chr5	32090676	32093515	32090676	32090843	32093337	32093515	91	---	---	---	---	32090846	32090914	-	73	32090689	32093513
chr5	32098875	32111473	32098875	32099431	32110917	32111473	97	---	---	---	---	32099861	32099933	-	83	32098875	32111471
chr5	32125686	32133318	32125686	32126041	32132963	32133318	97	---	---	---	---	32126134	32126154	-	85	---	---
chr5	32141238	32153250	32141238	32141353	32153135	32153250	99	---	---	---	---	32141796	32141810	-	73	32141241	32153244
chr5	32183646	32186920	32183646	32184373	32186213	32186920	91	---	---	---	---	---	---	0	--	32183646	32186917
chr5	32195965	32203618	32195965	32196270	32203312	32203618	93	---	---	---	---	32203004	32203029	+	88	---	---
chr5	32209054	32213219	32209054	32209539	32212732	32213219	96	---	---	---	---	32212602	32212631	+	90	---	---
chr5	32233889	32245721	32233904	32234388	32245224	32245708	98	32233884	32233888	32245722	32245726	32234818	32234890	-	82	32233906	32245710
chr5	32249383	32255944	32249383	32250055	32255268	32255944	89	---	---	---	---	32250284	32250304	-	80	32249383	32255939
chr5	32267952	32270788	32267952	32268191	32270551	32270788	92	---	---	---	---	---	---	0	--	32267958	32270785
chr5	32296308	32302248	32296308	32298059	32300425	32302248	94	---	---	---	---	32298136	32298150	-	86	---	---
chr5	32313474	32333944	32313474	32313957	32333461	32333944	93	---	---	---	---	32314910	32314933	-	75	---	---
chr5	32314963	32325877	32314963	32315275	32325564	32325877	94	---	---	---	---	32315653	32315790	-	82	32314977	32325870
chr5	32326296	32334382	32326296	32326740	32333938	32334382	92	---	---	---	---	32333694	32333730	+	81	32326301	32334380
chr5	32337500	32352120	32337503	32337994	32351623	32352114	95	32337495	32337499	32352121	32352125	32338602	32338625	-	75	32337505	32352116
chr5	32377305	32390753	32377305	32379452	32388657	32390753	85	---	---	---	---	32379525	32379536	-	75	32377305	32390752
chr5	32455410	32463020	32455410	32457104	32461445	32463020	90	---	---	---	---	32461228	32461381	+	82	32455411	32463016
chr5	32513714	32521371	32513714	32514215	32520870	32521371	98	---	---	---	---	32514454	32514466	-	76	32513724	32521369
chr5	32571551	32578089	32571551	32572773	32576864	32578089	96	---	---	---	---	32572830	32572978	-	81	---	---
chr5	32604688	32620742	32604688	32606168	32619256	32620742	94	---	---	---	---	32618603	32618632	+	73	32604688	32620740
chr5	32638632	32642689	32638644	32640679	32640685	32642686	89	32638627	32638631	32642690	32642694	---	---	0	--	32638638	32642686
chr5	32657539	32663554	32657539	32659084	32662009	32663554	99	---	---	---	---	---	---	0	--	---	---
chr5	32665470	32677871	32665470	32665934	32677407	32677871	96	---	---	---	---	32666412	32666503	-	81	32665470	32677870
chr5	32680086	32688129	32680086	32680394	32687821	32688129	94	---	---	---	---	32680676	32680696	-	76	32680086	32688128
chr5	32715096	32737054	32715096	32716065	32736085	32737054	97	---	---	---	---	32716902	32716932	-	83	32715098	32737053
chr5	32716166	32733534	32716166	32717303	32732394	32733534	86	---	---	---	---	32731939	32731963	+	88	---	---
chr5	32726148	32733963	32726148	32727303	32732816	32733963	94	---	---	---	---	32727537	32727579	-	74	32726150	32733961
chr5	32728670	32749611	32728670	32729835	32748446	32749611	88	---	---	---	---	32730669	32730685	-	70	32728677	32749601
chr5	32758400	32761937	32758400	32759895	32760407	32761937	88	---	---	---	---	32759932	32759969	-	76	32758408	32761923
chr5	32771978	32785316	32771978	32772524	32784770	32785316	89	---	---	---	---	32773048	32773071	-	79	---	---
chr5	32776236	32782635	32776236	32776928	32781927	32782635	93	---	---	---	---	32776931	32776956	-	73	---	---
chr5	32786022	32796263	32786022	32787243	32795056	32796263	87	---	---	---	---	32787612	32787634	-	82	32786022	32796258
chr5	32787653	32791494	32787660	32789200	32789957	32791487	85	32787648	32787652	32791495	32791499	---	---	0	--	---	---
chr5	32788159	32790775	32788159	32788489	32790445	32790775	92	---	---	---	---	32790345	32790363	+	73	---	---
chr5	32796453	32807527	32796453	32796565	32807415	32807527	96	---	---	---	---	32807216	32807246	+	80	32796460	32807525
chr5	32818086	32825405	32818086	32818526	32824966	32825405	96	---	---	---	---	32824897	32824917	+	71	---	---
chr5	32879962	32885019	32879962	32880120	32884860	32885019	86	---	---	---	---	---	---	0	--	32879962	32885018
chr5	32940343	32946464	32940343	32941018	32945790	32946464	93	---	---	---	---	32945552	32945573	+	72	---	---
chr5	32940465	32946379	32940476	32940930	32945922	32946376	94	32940459	32940464	32946380	32946385	32945851	32945891	+	75	---	---
chr5	32956535	32961238	32956548	32957623	32960139	32961232	85	32956530	32956534	32961239	32961243	32957714	32957725	-	83	32956535	32961235
chr5	32959710	32962766	32959715	32960003	32962464	32962752	90	32959705	32959709	32962767	32962771	32962398	32962412	+	93	32959716	32962755
chr5	32964836	32973429	32964843	32965942	32972325	32973421	93	32964830	32964835	32973430	32973435	---	---	0	--	32964838	32973426
chr5	33008876	33012788	33008876	33009127	33012537	33012788	94	---	---	---	---	33012394	33012423	+	73	---	---
chr5	33041880	33051212	33041880	33042480	33050594	33051212	89	---	---	---	---	33050188	33050224	+	70	---	---
chr5	33041880	33050547	33041880	33042133	33050294	33050547	95	---	---	---	---	33042493	33042507	-	80	33041881	33050542
chr5	33046566	33056576	33046566	33047335	33055781	33056576	91	---	---	---	---	33055416	33055430	+	73	---	---
chr5	33056881	33078374	33056881	33057344	33077911	33078374	98	---	---	---	---	33058330	33058359	-	73	33056885	33078372
chr5	33063102	33075644	33063106	33063616	33075133	33075644	95	33063096	33063101	33075645	33075650	33074572	33074592	+	76	33063104	33075642
chr5	33111499	33123418	33111499	33112174	33122744	33123418	94	---	---	---	---	33112617	33112636	-	70	---	---
chr5	33115461	33122560	33115461	33115749	33122272	33122560	97	---	---	---	---	33116052	33116067	-	81	33115466	33122558
chr5	33125730	33134202	33125730	33126088	33133843	33134202	96	---	---	---	---	---	---	0	--	---	---
chr5	33191420	33195265	33191420	33192903	33193704	33195265	94	---	---	---	---	---	---	0	--	---	---
chr5	33213402	33217469	33213402	33213683	33217188	33217469	95	---	---	---	---	---	---	0	--	33213402	33217455
chr5	33228910	33237338	33228924	33229297	33236962	33237338	93	33228905	33228909	33237339	33237343	33236791	33236814	+	79	33228912	33237326
chr5	33245178	33252408	33245178	33247276	33250292	33252408	89	---	---	---	---	33250227	33250258	+	75	---	---
chr5	33258060	33263099	33258060	33258384	33262804	33263099	87	---	---	---	---	---	---	0	--	---	---
chr5	33299145	33305886	33299145	33300174	33304866	33305886	92	---	---	---	---	33304631	33304687	+	77	---	---
chr5	33305892	33312811	33305892	33306219	33312485	33312811	91	---	---	---	---	33306230	33306249	-	75	33305905	33312808
chr5	33316305	33330781	33316305	33320795	33326809	33330781	86	---	---	---	---	33326542	33326555	+	85	---	---
chr5	33352255	33355293	33352255	33353159	33354320	33355293	86	---	---	---	---	33353177	33353190	-	71	33352257	33355287
chr5	33359123	33365069	33359123	33360645	33363541	33365069	86	---	---	---	---	33360717	33360734	-	77	33359123	33365064
chr5	33374496	33378442	33374496	33374754	33378183	33378442	90	---	---	---	---	33378121	33378160	+	70	---	---
chr5	33382877	33391752	33382877	33383451	33391185	33391752	93	---	---	---	---	33391017	33391114	+	80	---	---
chr5	33395803	33417023	33395804	33396084	33416734	33417014	97	33395798	33395802	33417024	33417028	33416166	33416194	+	86	33395805	33417009
chr5	33397617	33408810	33397624	33398640	33407769	33408800	92	33397612	33397616	33408811	33408815	33399008	33399024	-	88	---	---
chr5	33417018	33423682	33417018	33417973	33422733	33423682	94	---	---	---	---	33422535	33422668	+	82	33417018	33423669
chr5	33441747	33452055	33441747	33443842	33450012	33452055	85	---	---	---	---	33449799	33449813	+	93	33441765	33452048
chr5	33441982	33450001	33441982	33442117	33449866	33450001	96	---	---	---	---	33442436	33442455	-	85	---	---
chr5	33481418	33486815	33481418	33481559	33486674	33486815	94	---	---	---	---	33486418	33486435	+	77	33481418	33486813
chr5	33497241	33506276	33497250	33497576	33505952	33506275	92	33497235	33497240	33506277	33506282	33505597	33505610	+	85	---	---
chr5	33516033	33523802	33516044	33516371	33523467	33523793	92	33516028	33516032	33523803	33523807	33523150	33523178	+	79	---	---
chr5	33518252	33538964	33518252	33518736	33538463	33538964	87	---	---	---	---	33537690	33537704	+	80	33518252	33538955
chr5	33538553	33553831	33538553	33539747	33552616	33553831	90	---	---	---	---	33540026	33540048	-	73	33538556	33553830
chr5	33538818	33553433	33538828	33539342	33552908	33553427	90	33538812	33538817	33553434	33553439	33539644	33539663	-	85	33538822	33553428
chr5	33544451	33563680	33544451	33545044	33563096	33563680	89	---	---	---	---	33545626	33545650	-	72	33544458	33563672
chr5	33544493	33563677	33544493	33545041	33563138	33563677	89	---	---	---	---	33545626	33545650	-	72	33544510	33563672
chr5	33579149	33599328	33579158	33580058	33598428	33599323	94	33579144	33579148	33599329	33599333	33580756	33580791	-	75	---	---
chr5	33583390	33593010	33583390	33584950	33591455	33593010	94	---	---	---	---	33585231	33585252	-	72	33583390	33593008
chr5	33645161	33653292	33645162	33645927	33652517	33653285	85	33645156	33645160	33653293	33653297	33652464	33652483	+	70	33645161	33653286
chr5	33668644	33676621	33668644	33670173	33675087	33676621	95	---	---	---	---	33670317	33670371	-	85	---	---
chr5	33690706	33704979	33690706	33691546	33704134	33704979	92	---	---	---	---	33692066	33692088	-	73	---	---
chr5	33704205	33712021	33704205	33704971	33711253	33712021	95	---	---	---	---	33705242	33705263	-	77	33704210	33712017
chr5	33706053	33715184	33706058	33708260	33712978	33715183	95	33706048	33706052	33715185	33715189	33708457	33708483	-	70	---	---
chr5	33706058	33713921	33706058	33707002	33712978	33713921	96	---	---	---	---	33707155	33707167	-	84	33706061	33713914
chr5	33708442	33719946	33708442	33708826	33719556	33719940	90	33708437	33708441	33719947	33719951	33719226	33719254	+	75	---	---
chr5	33724527	33726916	33724527	33725677	33725766	33726916	99	---	---	---	---	---	---	0	--	---	---
chr5	33802266	33823863	33802266	33802887	33823238	33823863	88	---	---	---	---	33822410	33822447	+	78	---	---
chr5	33839242	33846593	33839242	33839837	33846001	33846593	93	---	---	---	---	33839920	33839943	-	75	---	---
chr5	33857060	33864863	33857060	33858277	33863646	33864863	99	---	---	---	---	33858499	33858536	-	76	33857063	33864855
chr5	33896752	33906094	33896752	33897513	33905317	33906094	92	---	---	---	---	33905141	33905169	+	72	33896755	33906089
chr5	33908386	33914470	33908386	33909945	33912911	33914470	99	---	---	---	---	---	---	0	--	---	---
chr5	33936256	33948186	33936256	33936791	33947652	33948186	97	---	---	---	---	33947174	33947191	+	77	33936257	33948184
chr5	33973493	33988533	33973493	33973648	33988378	33988533	95	---	---	---	---	33974328	33974355	-	78	---	---
chr5	33974265	33980979	33974265	33975819	33979425	33980979	94	---	---	---	---	33975888	33975977	-	80	33974277	33980977
chr5	33998241	34010121	33998241	33998341	34010020	34010121	94	---	---	---	---	33998751	33998782	-	71	---	---
chr5	34001315	34006011	34001315	34003660	34003666	34006011	99	---	---	---	---	---	---	0	--	34001325	34006003
chr5	34021733	34037671	34021733	34021943	34037462	34037671	91	---	---	---	---	34022484	34022533	-	74	---	---
chr5	34022127	34038796	34022127	34023265	34037657	34038796	92	---	---	---	---	34036980	34037003	+	79	---	---
chr5	34026609	34037033	34026609	34029769	34033872	34037033	98	---	---	---	---	34029926	34029943	-	77	---	---
chr5	34045882	34057273	34045882	34048940	34054189	34057273	91	---	---	---	---	34053966	34053983	+	72	---	---
chr5	34074694	34077722	34074694	34075441	34076974	34077722	97	---	---	---	---	34075470	34075500	-	77	34074700	34077712
chr5	34085334	34102354	34085334	34085821	34101844	34102354	86	---	---	---	---	34086327	34086362	-	75	---	---
chr5	34086570	34093883	34086570	34087041	34093412	34093883	98	---	---	---	---	34087344	34087359	-	81	---	---
chr5	34143454	34158597	34143454	34143680	34158371	34158597	94	---	---	---	---	34157826	34157841	+	75	34143458	34158578
chr5	34147666	34156440	34147666	34149410	34154699	34156440	93	---	---	---	---	34154499	34154512	+	85	---	---
chr5	34147938	34156225	34147938	34149196	34154973	34156225	93	---	---	---	---	34154723	34154755	+	78	34147940	34156219
chr5	34221794	34241921	34221794	34221902	34241813	34241921	99	---	---	---	---	34222750	34222793	-	77	---	---
chr5	34236452	34239874	34236452	34236924	34239402	34239874	93	---	---	---	---	34239292	34239346	+	74	34236455	34239872
chr5	34268170	34279915	34268170	34268789	34279240	34279915	85	---	---	---	---	34269002	34269014	-	84	34268175	34279910
chr5	34301663	34309207	34301663	34302123	34308752	34309207	93	---	---	---	---	34302363	34302375	-	76	---	---
chr5	34311471	34326216	34311471	34313967	34323705	34326216	91	---	---	---	---	34314390	34314409	-	90	34311487	34326208
chr5	34312379	34325429	34312379	34313180	34324625	34325429	90	---	---	---	---	34324052	34324067	+	81	34312384	34325414
chr5	34345960	34350879	34345960	34346182	34350656	34350879	94	---	---	---	---	34350432	34350448	+	76	---	---
chr5	34439836	34450414	34439845	34440928	34449297	34450412	91	34439830	34439835	34450415	34450420	34449017	34449054	+	76	---	---
chr5	34450460	34460446	34450460	34451940	34459006	34460446	93	---	---	---	---	34452242	34452268	-	74	34450465	34460434
chr5	34515906	34533487	34515906	34516141	34533252	34533487	99	---	---	---	---	34516918	34516946	-	72	34515915	34533482
chr5	34531813	34539779	34531813	34532820	34538904	34539779	85	---	---	---	---	---	---	0	--	---	---
chr5	34546319	34552775	34546319	34547296	34551833	34552775	92	---	---	---	---	34551638	34551664	+	70	34546319	34552762
chr5	34558225	34569633	34558225	34559542	34568316	34569633	99	---	---	---	---	34567995	34568020	+	80	---	---
chr5	34604483	34615327	34604483	34604617	34615193	34615327	97	---	---	---	---	34614724	34614781	+	89	---	---
chr5	34610358	34624256	34610367	34611739	34622872	34624249	97	34610353	34610357	34624257	34624261	34612067	34612085	-	73	34610365	34624243
chr5	34621146	34629652	34621146	34621991	34628815	34629652	93	---	---	---	---	---	---	0	--	34621164	34629649
chr5	34623086	34631455	34623086	34623620	34630925	34631455	97	---	---	---	---	34623698	34623724	-	74	---	---
chr5	34630542	34640988	34630542	34630916	34640614	34640988	98	---	---	---	---	34631301	34631356	-	94	34630542	34640978
chr5	34646847	34649693	34646847	34647594	34648946	34649693	98	---	---	---	---	---	---	0	--	---	---
chr5	34661232	34672564	34661232	34661889	34671934	34672564	88	---	---	---	---	34671463	34671593	+	74	34661246	34672561
chr5	34661889	34669617	34661889	34662335	34669171	34669617	98	---	---	---	---	34668917	34668929	+	76	34661889	34669606
chr5	34687499	34699972	34687499	34688062	34699409	34699972	98	---	---	---	---	34699104	34699125	+	72	34687502	34699967
chr5	34700868	34710992	34700874	34701079	34710775	34710981	91	34700862	34700867	34710993	34710998	34701393	34701419	-	77	---	---
chr5	34713143	34722262	34713143	34713393	34722012	34722262	99	---	---	---	---	34713741	34713800	-	95	34713143	34722260
chr5	34725489	34735678	34725489	34727002	34734152	34735678	94	---	---	---	---	34727298	34727324	-	74	34725489	34735676
chr5	34738273	34745471	34738273	34739507	34744236	34745471	93	---	---	---	---	34744053	34744072	+	80	---	---
chr5	34747825	34765839	34747825	34748013	34765651	34765839	98	---	---	---	---	34765056	34765076	+	71	---	---
chr5	34748466	34759796	34748466	34749572	34758690	34759796	95	---	---	---	---	34758475	34758507	+	78	---	---
chr5	34769007	34783476	34769007	34769427	34783055	34783476	95	---	---	---	---	34770056	34770070	-	80	---	---
chr5	34770180	34789056	34770180	34770770	34788461	34789056	91	---	---	---	---	34787884	34787899	+	75	---	---
chr5	34772419	34777681	34772419	34773231	34776867	34777681	97	---	---	---	---	34773311	34773348	-	71	---	---
chr5	34778706	34784658	34778706	34779085	34784280	34784658	90	---	---	---	---	34784042	34784073	+	81	34778715	34784655
chr5	34819165	34838602	34819165	34820201	34837547	34838602	93	---	---	---	---	34836776	34836805	+	73	---	---
chr5	34843889	34864813	34843889	34844393	34864309	34864813	87	---	---	---	---	34863452	34863487	+	77	---	---
chr5	34868448	34884001	34868448	34868967	34883479	34884001	88	---	---	---	---	34883300	34883319	+	75	34868449	34883998
chr5	34868970	34882354	34868970	34872359	34878714	34882354	85	34868965	34868969	34882355	34882359	34878478	34878501	+	75	---	---
chr5	34897546	34918198	34897546	34897778	34917967	34918198	92	---	---	---	---	34898749	34898788	-	72	---	---
chr5	34898821	34907430	34898821	34900634	34905620	34907429	97	34898816	34898820	34907431	34907435	34905466	34905479	+	78	34898821	34907429
chr5	34922787	34939875	34922790	34924117	34938522	34939860	93	34922782	34922786	34939876	34939880	34938314	34938341	+	71	---	---
chr5	34929622	34933812	34929622	34929874	34933560	34933812	96	---	---	---	---	34933495	34933536	+	73	34929622	34933807
chr5	34956450	34972160	34956450	34958194	34970390	34972160	92	---	---	---	---	34969806	34969825	+	75	34956450	34972158
chr5	34962895	34969973	34962898	34964514	34968249	34969961	88	34962890	34962894	34969974	34969978	34964572	34964701	-	82	34962898	34969966
chr5	35023644	35037984	35023644	35024722	35036922	35037984	92	---	---	---	---	35025207	35025247	-	78	---	---
chr5	35057468	35069474	35057468	35057972	35068970	35069474	95	---	---	---	---	35068717	35068754	+	71	---	---
chr5	35079515	35091888	35079515	35079919	35091481	35091888	94	---	---	---	---	35080420	35080437	-	77	35079518	35091886
chr5	35094568	35101610	35094568	35095005	35101174	35101610	94	---	---	---	---	35095093	35095112	-	75	35094581	35101608
chr5	35112278	35121026	35112285	35114096	35119211	35121022	99	35112273	35112277	35121027	35121031	35114236	35114249	-	78	35112285	35121020
chr5	35130200	35137353	35130200	35131175	35136378	35137353	92	---	---	---	---	35131265	35131303	-	79	35130201	35137341
chr5	35155030	35158609	35155030	35155591	35158085	35158609	91	---	---	---	---	35155678	35155693	-	81	---	---
chr5	35223723	35233841	35223723	35223894	35233670	35233841	95	---	---	---	---	35224253	35224265	-	84	35223735	35233839
chr5	35245275	35256037	35245275	35245827	35255499	35256037	92	---	---	---	---	35255015	35255071	+	80	35245278	35256025
chr5	35273464	35284859	35273464	35273778	35284545	35284859	92	---	---	---	---	35284343	35284366	+	75	---	---
chr5	35299018	35304860	35299018	35299775	35304103	35304860	99	---	---	---	---	35303996	35304022	+	81	---	---
chr5	35305468	35321725	35305468	35306556	35320639	35321725	94	---	---	---	---	35307030	35307153	-	83	35305469	35321715
chr5	35307182	35317154	35307182	35308801	35315572	35317154	93	---	---	---	---	35309078	35309099	-	72	35307182	35317152
chr5	35326196	35329768	35326196	35326656	35329348	35329768	88	---	---	---	---	35326728	35326743	-	75	35326197	35329750
chr5	35330275	35337298	35330275	35330597	35336972	35337298	87	---	---	---	---	35330887	35330916	-	70	35330276	35337295
chr5	35349007	35354332	35349007	35349140	35354198	35354332	91	---	---	---	---	35349269	35349392	-	70	35349011	35354330
chr5	35358384	35375569	35358384	35358514	35375439	35375569	93	---	---	---	---	35374770	35374785	+	75	35358384	35375567
chr5	35360488	35372040	35360488	35361044	35371484	35372040	98	---	---	---	---	35361473	35361545	-	84	35360488	35372038
chr5	35377674	35390261	35377686	35380154	35387784	35390250	99	35377669	35377673	35390262	35390266	35380389	35380421	-	75	---	---
chr5	35438091	35457497	35438093	35438616	35456953	35457491	86	35438085	35438090	35457498	35457503	35439473	35439485	-	84	35438094	35457489
chr5	35477180	35485040	35477180	35478207	35483890	35485040	85	---	---	---	---	35483687	35483727	+	78	---	---
chr5	35496301	35509252	35496301	35496803	35508750	35509252	94	---	---	---	---	35497262	35497286	-	76	35496301	35509251
chr5	35511788	35520487	35511788	35512587	35519749	35520487	85	---	---	---	---	35519472	35519489	+	83	---	---
chr5	35522270	35536212	35522270	35526997	35531286	35536212	95	---	---	---	---	35527154	35527173	-	70	35522283	35536211
chr5	35539565	35552553	35539565	35539811	35552307	35552553	95	---	---	---	---	35540397	35540435	-	79	---	---
chr5	35557202	35565168	35557202	35557395	35564975	35565168	91	---	---	---	---	35564720	35564734	+	80	---	---
chr5	35568009	35574920	35568009	35568978	35573992	35574920	91	---	---	---	---	35573888	35573911	+	87	---	---
chr5	35585063	35605935	35585063	35586592	35604400	35605933	94	35585057	35585062	35605936	35605941	35587240	35587276	-	70	35585064	35605933
chr5	35607616	35618276	35607616	35608015	35617868	35618276	85	---	---	---	---	35608269	35608300	-	87	35607616	35618262
chr5	35608167	35614442	35608167	35609194	35613415	35614442	98	---	---	---	---	35609339	35609360	-	90	35608170	35614428
chr5	35619204	35633158	35619204	35622341	35630018	35633158	94	---	---	---	---	35629647	35629677	+	77	35619211	35633156
chr5	35639149	35654950	35639149	35639709	35654389	35654950	92	---	---	---	---	35653712	35653724	+	76	---	---
chr5	35646703	35655849	35646703	35647725	35654937	35655849	86	---	---	---	---	35654576	35654599	+	79	35646704	35655847
chr5	35674377	35679742	35674387	35674749	35679378	35679736	92	35674371	35674376	35679743	35679748	35674966	35674981	-	87	---	---
chr5	35686176	35695091	35686186	35687990	35693276	35695079	98	35686168	35686175	35695092	35695099	35688205	35688217	-	76	35686177	35695085
chr5	35702286	35705590	35702292	35702786	35705091	35705583	94	35702281	35702285	35705591	35705595	---	---	0	--	35702293	35705589
chr5	35721746	35728323	35721746	35722276	35727755	35728323	87	---	---	---	---	35727648	35727698	+	72	35721747	35728307
chr5	35744022	35747811	35744022	35744203	35747632	35747811	95	---	---	---	---	---	---	0	--	---	---
chr5	35770550	35773579	35770550	35770718	35773411	35773579	96	---	---	---	---	35770814	35770851	-	78	35770552	35773560
chr5	35821407	35836980	35821407	35825321	35833063	35836980	90	---	---	---	---	35832864	35832878	+	80	35821411	35836978
chr5	35822458	35836178	35822458	35824450	35834114	35836178	89	---	---	---	---	35824814	35824828	-	80	35822460	35836164
chr5	35872279	35888788	35872279	35872587	35888474	35888788	89	---	---	---	---	35887720	35887756	+	81	---	---
chr5	35872590	35875043	35872590	35872892	35874737	35875043	90	---	---	---	---	35872950	35872977	-	78	---	---
chr5	35875408	35888389	35875411	35875901	35887893	35888383	98	35875403	35875407	35888390	35888394	35887461	35887489	+	75	35875413	35888381
chr5	35913565	35934992	35913565	35914543	35934015	35934992	91	---	---	---	---	35915346	35915357	-	83	---	---
chr5	35920180	35934118	35920180	35920474	35933823	35934118	91	---	---	---	---	35921131	35921142	-	75	35920192	35934116
chr5	35935012	35942427	35935012	35935398	35942042	35942427	89	---	---	---	---	35935685	35935719	-	82	35935022	35942425
chr5	35944922	35952293	35944922	35946459	35950767	35952293	92	---	---	---	---	35950744	35950762	+	78	---	---
chr5	35971418	35981022	35971431	35974694	35978014	35981022	85	35971413	35971417	35981023	35981027	35974791	35974814	-	83	35971421	35981020
chr5	35982186	36000527	35982186	35983584	35999117	36000527	86	---	---	---	---	35984165	35984184	-	80	---	---
chr5	35984303	35996486	35984307	35984838	35995941	35996472	95	35984297	35984302	35996487	35996492	35995460	35995477	+	72	35984310	35996470
chr5	36026228	36035454	36026228	36026713	36034972	36035454	95	---	---	---	---	36026982	36026999	-	77	---	---
chr5	36045101	36048898	36045101	36045276	36048722	36048898	87	---	---	---	---	36048589	36048605	+	70	36045115	36048890
chr5	36097808	36105031	36097808	36098009	36104830	36105031	94	---	---	---	---	36098043	36098092	-	74	---	---
chr5	36148830	36164302	36148830	36149989	36163143	36164302	98	---	---	---	---	36150636	36150647	-	91	---	---
chr5	36149713	36165181	36149713	36150153	36164739	36165181	96	---	---	---	---	36150784	36150832	-	73	36149720	36165173
chr5	36150272	36159319	36150272	36151084	36158573	36159319	88	---	---	---	---	36158225	36158270	+	73	---	---
chr5	36177106	36182421	36177106	36177508	36182020	36182421	95	---	---	---	---	36177635	36177670	-	77	36177107	36182417
chr5	36195186	36204134	36195186	36197010	36202297	36204126	98	36195179	36195185	36204135	36204141	36197074	36197112	-	71	36195186	36204123
chr5	36206751	36228399	36206751	36207447	36227716	36228399	87	---	---	---	---	36208188	36208229	-	71	---	---
chr5	36219988	36230283	36219988	36221840	36228387	36230283	89	---	---	---	---	36228143	36228180	+	71	36219995	36230278
chr5	36219988	36231024	36219988	36222581	36228387	36231024	88	---	---	---	---	36228143	36228180	+	71	36219995	36231021
chr5	36261670	36272101	36261680	36264271	36269733	36272089	89	36261665	36261669	36272102	36272106	36269587	36269607	+	76	36261670	36272099
chr5	36261815	36272089	36261815	36264271	36269866	36272089	88	---	---	---	---	36269587	36269607	+	76	36261816	36272086
chr5	36278367	36280779	36278367	36278741	36280412	36280775	91	36278362	36278366	36280780	36280784	36278758	36278774	-	82	---	---
chr5	36303624	36314447	36303624	36305042	36312987	36314447	92	---	---	---	---	36312831	36312863	+	87	---	---
chr5	36357458	36368503	36357458	36360737	36365178	36368503	90	---	---	---	---	36360883	36360916	-	70	36357470	36368501
chr5	36358839	36368175	36358839	36360352	36366555	36368175	88	---	---	---	---	36366412	36366439	+	71	36358842	36368172
chr5	36369586	36387275	36369586	36369737	36387123	36387275	88	---	---	---	---	36370533	36370559	-	74	---	---
chr5	36369736	36386116	36369736	36370340	36385512	36386116	97	---	---	---	---	36371029	36371056	-	92	---	---
chr5	36401528	36407910	36401528	36402436	36406952	36407910	87	---	---	---	---	36402638	36402654	-	82	36401529	36407908
chr5	36467142	36471009	36467142	36467362	36470794	36471009	86	---	---	---	---	36470695	36470711	+	70	---	---
chr5	36478202	36485963	36478202	36479333	36484915	36485963	90	---	---	---	---	36479492	36479508	-	82	---	---
chr5	36488374	36495401	36488384	36490046	36493711	36495386	90	36488369	36488373	36495402	36495406	36490154	36490230	-	81	36488384	36495384
chr5	36501680	36512244	36501680	36502138	36511786	36512244	95	---	---	---	---	36502547	36502569	-	78	36501681	36512241
chr5	36549413	36552858	36549413	36549613	36552657	36552858	90	---	---	---	---	36549627	36549644	-	88	---	---
chr5	36552990	36561153	36552990	36553329	36560791	36561153	92	---	---	---	---	36560417	36560507	+	79	---	---
chr5	36563462	36582269	36563462	36564578	36581020	36582269	88	---	---	---	---	36580213	36580240	+	71	---	---
chr5	36645439	36658496	36645439	36645610	36658317	36658488	97	36645434	36645438	36658497	36658501	36657765	36657785	+	71	---	---
chr5	36649458	36657819	36649458	36651155	36656166	36657819	97	---	---	---	---	36656062	36656100	+	71	36649458	36657816
chr5	36658524	36665226	36658524	36658849	36664901	36665226	99	---	---	---	---	36664836	36664859	+	79	---	---
chr5	36689135	36697415	36689135	36689410	36697141	36697415	97	---	---	---	---	36696838	36696912	+	78	36689136	36697409
chr5	36691607	36698767	36691607	36691747	36698627	36698767	88	---	---	---	---	36692078	36692091	-	85	36691609	36698763
chr5	36705763	36709463	36705763	36706001	36709225	36709463	96	---	---	---	---	36709067	36709079	+	84	36705763	36709460
chr5	36709855	36730666	36709855	36710054	36730467	36730666	98	---	---	---	---	36710826	36710852	-	70	36709857	36730664
chr5	36719666	36724250	36719666	36719831	36724077	36724250	86	---	---	---	---	36723864	36723877	+	92	36719670	36724245
chr5	36835887	36848923	36835887	36838093	36846715	36848923	97	---	---	---	---	36846430	36846454	+	84	36835890	36848921
chr5	36915938	36923681	36915938	36916535	36923084	36923681	99	---	---	---	---	36922811	36922827	+	100	---	---
chr5	36928968	36943439	36928970	36929532	36942877	36943439	97	36928961	36928967	36943440	36943446	36930100	36930115	-	75	---	---
chr5	36933476	36940537	36933485	36935366	36938641	36940522	99	36933471	36933475	36940538	36940542	---	---	0	--	---	---
chr5	36963227	36975372	36963229	36965393	36973190	36975370	93	36963222	36963226	36975373	36975377	36965473	36965488	-	75	36963228	36975368
chr5	37006977	37011717	37006977	37007343	37011364	37011717	91	---	---	---	---	37011308	37011328	+	80	---	---
chr5	37013403	37033224	37013403	37014896	37031707	37033224	90	---	---	---	---	37030878	37030901	+	79	37013404	37033221
chr5	37017216	37026770	37017216	37018699	37025382	37026770	86	---	---	---	---	37018976	37018995	-	70	37017216	37026766
chr5	37051940	37062596	37051940	37052566	37061968	37062596	93	---	---	---	---	37052927	37052942	-	93	37051941	37062594
chr5	37090794	37109951	37090794	37094092	37106792	37109951	87	---	---	---	---	37106527	37106553	+	74	---	---
chr5	37095513	37099958	37095513	37097424	37098012	37099958	97	---	---	---	---	37097435	37097454	-	80	37095514	37099955
chr5	37103273	37107629	37103273	37104342	37106563	37107629	90	---	---	---	---	37106527	37106553	+	74	37103277	37107627
chr5	37137056	37148477	37137056	37137622	37147831	37148477	85	---	---	---	---	37147417	37147447	+	77	---	---
chr5	37142462	37157356	37142462	37144501	37155207	37157356	92	---	---	---	---	37144986	37145036	-	72	37142463	37157351
chr5	37169956	37185688	37169964	37171041	37184637	37185688	88	37169951	37169955	37185689	37185693	37171500	37171536	-	75	---	---
chr5	37171659	37178198	37171659	37173187	37176681	37178198	92	---	---	---	---	37173329	37173362	-	88	37171659	37178195
chr5	37196977	37203490	37196977	37198387	37201940	37203490	86	---	---	---	---	37201762	37201873	+	81	37196980	37203488
chr5	37206000	37223683	37206009	37209854	37219851	37223668	86	37205995	37205999	37223684	37223688	37210097	37210124	-	85	---	---
chr5	37223857	37245233	37223857	37225443	37243647	37245233	92	---	---	---	---	37226322	37226337	-	87	37223859	37245221
chr5	37227455	37240610	37227455	37229255	37238809	37240605	95	37227450	37227454	37240611	37240615	37229612	37229631	-	80	37227455	37240606
chr5	37263752	37273902	37263752	37265285	37272369	37273902	95	---	---	---	---	37265574	37265600	-	74	37263752	37273894
chr5	37279306	37287508	37279306	37279728	37287087	37287508	94	---	---	---	---	37286721	37286740	+	75	37279307	37287506
chr5	37301936	37310317	37301936	37302119	37310135	37310317	96	---	---	---	---	37309734	37309762	+	72	---	---
chr5	37331634	37343183	37331634	37334764	37340066	37343183	89	---	---	---	---	37339971	37339984	+	71	37331634	37343174
chr5	37383088	37390559	37383088	37384040	37389606	37390559	93	---	---	---	---	37389575	37389594	+	75	37383089	37390544
chr5	37437283	37447641	37437283	37437419	37447505	37447641	98	---	---	---	---	37437493	37437520	-	75	37437290	37447634
chr5	37438349	37450072	37438349	37439976	37448445	37450072	97	---	---	---	---	37440366	37440378	-	76	37438362	37450070
chr5	37451500	37459594	37451500	37451740	37459354	37459594	90	---	---	---	---	37451746	37451776	-	74	37451513	37459586
chr5	37467007	37484202	37467007	37470395	37480848	37484202	94	---	---	---	---	37470612	37470648	-	70	37467019	37484194
chr5	37471272	37485466	37471272	37471674	37485026	37485466	90	---	---	---	---	37484612	37484630	+	73	37471274	37485463
chr5	37488097	37501192	37488097	37491429	37497860	37501192	99	---	---	---	---	37491592	37491722	-	86	---	---
chr5	37509434	37523983	37509434	37510578	37522826	37523983	89	---	---	---	---	37511137	37511191	-	76	37509435	37523981
chr5	37534976	37540216	37534976	37535791	37539399	37540216	94	---	---	---	---	37535807	37535820	-	85	37534981	37540213
chr5	37543452	37557916	37543452	37544877	37556489	37557916	96	---	---	---	---	37555908	37555924	+	76	37543452	37557900
chr5	37566924	37580904	37566927	37570465	37577361	37580899	96	37566918	37566923	37580905	37580910	37577032	37577056	+	72	---	---
chr5	37572145	37577042	37572145	37574593	37574594	37577042	99	---	---	---	---	---	---	0	--	---	---
chr5	37585997	37597891	37585997	37586137	37597751	37597891	92	---	---	---	---	37586631	37586642	-	83	---	---
chr5	37605348	37611018	37605348	37605816	37610556	37611018	90	---	---	---	---	37610420	37610436	+	76	---	---
chr5	37606986	37610429	37606986	37607435	37609982	37610429	86	---	---	---	---	37609877	37609890	+	78	---	---
chr5	37632163	37640277	37632163	37633717	37638652	37640277	90	---	---	---	---	37638621	37638640	+	80	37632164	37640275
chr5	37632794	37639399	37632794	37632920	37639273	37639399	96	---	---	---	---	37633112	37633140	-	79	37632805	37639395
chr5	37651856	37671481	37651856	37652621	37670717	37671481	93	---	---	---	---	37653366	37653401	-	75	37651859	37671479
chr5	37667886	37674317	37667886	37670719	37671481	37674317	87	---	---	---	---	37671381	37671427	+	70	---	---
chr5	37722038	37728824	37722038	37722695	37728156	37728824	88	---	---	---	---	37727884	37727899	+	81	---	---
chr5	37737539	37755418	37737539	37738342	37754615	37755418	94	---	---	---	---	37738992	37739006	-	86	37737540	37755416
chr5	37765610	37776119	37765610	37767373	37774312	37776119	93	---	---	---	---	37774009	37774030	+	72	---	---
chr5	37829485	37843164	37829497	37833324	37839602	37843160	89	37829479	37829484	37843165	37843170	37839368	37839398	+	70	37829491	37843161
chr5	37854911	37867690	37854911	37855187	37867418	37867690	92	---	---	---	---	37866806	37866823	+	72	37854916	37867688
chr5	37867690	37882642	37867690	37869637	37880671	37882642	85	---	---	---	---	37880200	37880277	+	78	---	---
chr5	37885685	37891058	37885685	37885943	37890800	37891058	93	---	---	---	---	37886152	37886185	-	70	---	---
chr5	37892839	37897761	37892839	37893768	37896828	37897761	91	---	---	---	---	37896701	37896738	+	81	37892856	37897747
chr5	37904676	37912469	37904687	37904920	37912221	37912454	96	37904671	37904675	37912470	37912474	37911939	37911957	+	73	37904683	37912463
chr5	37912658	37919853	37912658	37915168	37917377	37919853	85	---	---	---	---	37917278	37917307	+	73	37912673	37919849
chr5	37932061	37950722	37932061	37933643	37949140	37950722	93	---	---	---	---	37933972	37934000	-	72	---	---
chr5	37936418	37942773	37936418	37936780	37942414	37942773	96	---	---	---	---	37936945	37937001	-	70	---	---
chr5	37962110	37983548	37962110	37963736	37981929	37983548	94	---	---	---	---	37981132	37981154	+	86	37962122	37983547
chr5	37969229	37981819	37969233	37969789	37981258	37981814	96	37969224	37969228	37981820	37981824	37970219	37970291	-	84	37969230	37981812
chr5	37983755	37992936	37983755	37985346	37991232	37992936	86	---	---	---	---	37985522	37985561	-	72	37983760	37992924
chr5	37996274	38006320	37996274	37997802	38004798	38006320	94	---	---	---	---	38004480	38004505	+	73	37996280	38006318
chr5	38031595	38041734	38031595	38032528	38040804	38041734	89	---	---	---	---	38032846	38032883	-	78	---	---
chr5	38071738	38081701	38071738	38072534	38080907	38081701	96	---	---	---	---	38080536	38080551	+	81	38071738	38081687
chr5	38082831	38090347	38082831	38083555	38089619	38090347	91	---	---	---	---	38083769	38083788	-	70	---	---
chr5	38094901	38103707	38094901	38095045	38103562	38103707	97	---	---	---	---	38103188	38103208	+	85	---	---
chr5	38095332	38104008	38095332	38095613	38103727	38104008	98	---	---	---	---	38095911	38095949	-	71	38095338	38104006
chr5	38117367	38126050	38117367	38119106	38124375	38126050	89	---	---	---	---	38119328	38119341	-	85	---	---
chr5	38142188	38150355	38142188	38143136	38149409	38150355	95	---	---	---	---	38149148	38149185	+	73	38142188	38150346
chr5	38158553	38165211	38158553	38159619	38164141	38165211	93	---	---	---	---	38159654	38159669	-	75	38158564	38165209
chr5	38170136	38180201	38170136	38171861	38178501	38180201	94	---	---	---	---	38172140	38172161	-	72	38170136	38180199
chr5	38193143	38200919	38193143	38194426	38199635	38200919	97	---	---	---	---	38199481	38199502	+	77	38193143	38200918
chr5	38223241	38235155	38223241	38224055	38234345	38235155	93	---	---	---	---	38224538	38224562	-	84	---	---
chr5	38243691	38265537	38243691	38244056	38265172	38265537	98	---	---	---	---	38244834	38244869	-	75	38243691	38265522
chr5	38244182	38261047	38244183	38244675	38260540	38261032	97	38244177	38244181	38261048	38261052	38259746	38259773	+	71	38244182	38261033
chr5	38245769	38254351	38245769	38247278	38252842	38254351	99	---	---	---	---	38252574	38252588	+	73	38245785	38254348
chr5	38245769	38253727	38245769	38246654	38252842	38253727	99	---	---	---	---	38252532	38252548	+	82	38245785	38253720
chr5	38291499	38299513	38291499	38293028	38297984	38299513	94	---	---	---	---	38297736	38297843	+	81	38291499	38299511
chr5	38303950	38322632	38303950	38305506	38321066	38322632	89	---	---	---	---	38320288	38320314	+	77	---	---
chr5	38307047	38318856	38307049	38308101	38317794	38318847	94	38307041	38307046	38318857	38318862	38308509	38308541	-	75	---	---
chr5	38323765	38336689	38323765	38325264	38335181	38336689	88	---	---	---	---	38325601	38325616	-	81	38323765	38336686
chr5	38335180	38349574	38335180	38336123	38348632	38349574	93	---	---	---	---	38336700	38336719	-	75	38335181	38349562
chr5	38339850	38347982	38339850	38341408	38346421	38347982	94	---	---	---	---	38341516	38341659	-	80	38339853	38347980
chr5	38340372	38347575	38340372	38341001	38346944	38347575	96	---	---	---	---	38346647	38346677	+	77	38340377	38347570
chr5	38356142	38367913	38356142	38357723	38366328	38367913	96	---	---	---	---	38358077	38358099	-	73	38356142	38367909
chr5	38370838	38381740	38370850	38373605	38379073	38381725	95	38370833	38370837	38381741	38381745	38373731	38373751	-	76	38370851	38381726
chr5	38398361	38407485	38398363	38399873	38405958	38407484	94	38398356	38398360	38407486	38407490	38405761	38405777	+	82	38398361	38407484
chr5	38419579	38427036	38419579	38420001	38426614	38427036	98	---	---	---	---	38426487	38426519	+	81	---	---
chr5	38435345	38445263	38435345	38439314	38441407	38445263	87	---	---	---	---	38439336	38439351	-	75	---	---
chr5	38445293	38465206	38445293	38446330	38464169	38465206	89	---	---	---	---	38446995	38447022	-	71	38445297	38465204
chr5	38449626	38465332	38449626	38449754	38465203	38465332	95	---	---	---	---	38464516	38464569	+	70	38449629	38465313
chr5	38451325	38466043	38451325	38452036	38465327	38466043	87	---	---	---	---	38452651	38452676	-	84	---	---
chr5	38452166	38468925	38452166	38453318	38467774	38468925	88	---	---	---	---	38453729	38453763	-	71	---	---
chr5	38454369	38470421	38454369	38454815	38469976	38470421	90	---	---	---	---	38455492	38455507	-	75	38454371	38470412
chr5	38457556	38463099	38457563	38457727	38462924	38463088	86	38457551	38457555	38463100	38463104	38457855	38457892	-	78	38457558	38463095
chr5	38459364	38464449	38459364	38460719	38463091	38464449	87	---	---	---	---	38462972	38463014	+	74	---	---
chr5	38466142	38472264	38466142	38467460	38470966	38472264	90	---	---	---	---	---	---	0	--	38466145	38472261
chr5	38486502	38497186	38486502	38486896	38496792	38497186	95	---	---	---	---	38487334	38487351	-	77	38486515	38497184
chr5	38506638	38513417	38506638	38508157	38511897	38513417	94	---	---	---	---	38511710	38511751	+	85	38506639	38513414
chr5	38518636	38524416	38518646	38519027	38524027	38524408	96	38518631	38518635	38524417	38524421	38519029	38519056	-	78	38518647	38524406
chr5	38563713	38575814	38563713	38564270	38575247	38575814	95	---	---	---	---	38574852	38574876	+	72	38563713	38575811
chr5	38582804	38591585	38582804	38584552	38589839	38591585	96	---	---	---	---	38589608	38589621	+	85	38582804	38591583
chr5	38598881	38607846	38598881	38599365	38607361	38607846	98	---	---	---	---	38599700	38599728	-	72	---	---
chr5	38599355	38613394	38599355	38599546	38613203	38613394	94	---	---	---	---	38600209	38600222	-	78	---	---
chr5	38617235	38627235	38617235	38619853	38624640	38627235	93	---	---	---	---	38620009	38620030	-	86	38617235	38627230
chr5	38618591	38626611	38618591	38619229	38625972	38626611	93	---	---	---	---	38619538	38619553	-	100	38618592	38626609
chr5	38627553	38636316	38627553	38629249	38634551	38636316	94	---	---	---	---	38629313	38629351	-	71	38627553	38636313
chr5	38639077	38651447	38639077	38639610	38650905	38651438	97	38639070	38639076	38651448	38651454	38650426	38650443	+	77	38639077	38651436
chr5	38671117	38681272	38671122	38672780	38679610	38681270	94	38671112	38671116	38681273	38681277	38673057	38673078	-	77	38671123	38681270
chr5	38684807	38693329	38684807	38686913	38691232	38693329	96	---	---	---	---	38691158	38691171	+	85	38684810	38693319
chr5	38704578	38723428	38704578	38704892	38723115	38723428	98	---	---	---	---	38722337	38722382	+	89	38704593	38723425
chr5	38735109	38750352	38735109	38735804	38749656	38750352	86	---	---	---	---	38736431	38736480	-	74	---	---
chr5	38736315	38743966	38736319	38736546	38743734	38743961	92	38736310	38736314	38743967	38743971	38736813	38736828	-	75	---	---
chr5	38751013	38759877	38751013	38751197	38759693	38759877	96	---	---	---	---	38759295	38759310	+	75	---	---
chr5	38760025	38770386	38760025	38762093	38768322	38770386	96	---	---	---	---	38762271	38762300	-	70	38760037	38770380
chr5	38775785	38782932	38775785	38777337	38781378	38782932	94	---	---	---	---	38781176	38781312	+	78	38775786	38782927
chr5	38783970	38790523	38783970	38784663	38789832	38790523	93	---	---	---	---	38784735	38784756	-	77	38783971	38790512
chr5	38790831	38807568	38790831	38791123	38807277	38807568	87	---	---	---	---	38791502	38791517	-	75	---	---
chr5	38809842	38822070	38809842	38811703	38820247	38822070	94	---	---	---	---	38812081	38812094	-	71	---	---
chr5	38832365	38841860	38832365	38832514	38841711	38841860	98	---	---	---	---	38841540	38841566	+	70	38832376	38841858
chr5	38847859	38854261	38847859	38848982	38853143	38854261	95	---	---	---	---	38849109	38849190	-	81	---	---
chr5	38855821	38866377	38855821	38855926	38866272	38866377	90	---	---	---	---	38856347	38856401	-	74	38855821	38866370
chr5	38857966	38865718	38857981	38858110	38865576	38865705	94	38857961	38857965	38865719	38865723	38858447	38858483	-	78	38857974	38865711
chr5	38886093	38891706	38886093	38886793	38890998	38891706	94	---	---	---	---	38890815	38890948	+	82	38886098	38891703
chr5	38907933	38914316	38907933	38908228	38914021	38914316	99	---	---	---	---	38913781	38913794	+	85	38907942	38914309
chr5	38948028	38962018	38948028	38948250	38961796	38962018	91	---	---	---	---	38948788	38948848	-	73	---	---
chr5	38955842	38959968	38955842	38956902	38958894	38959968	89	---	---	---	---	38956985	38957002	-	77	38955844	38959966
chr5	38992211	39000508	38992211	38992860	38999859	39000508	99	---	---	---	---	38999514	38999537	+	87	---	---
chr5	39071981	39085915	39071989	39076166	39081982	39085901	86	39071976	39071980	39085916	39085920	39076249	39076272	-	75	---	---
chr5	39108195	39115724	39108195	39109057	39114851	39115724	94	---	---	---	---	39109277	39109303	-	74	---	---
chr5	39114081	39122743	39114081	39114602	39122220	39122743	96	---	---	---	---	39121944	39121960	+	70	---	---
chr5	39123438	39127877	39123438	39124673	39126637	39127871	99	39123433	39123437	39127878	39127882	---	---	0	--	---	---
chr5	39129858	39135450	39129858	39130378	39134924	39135450	94	---	---	---	---	39134696	39134808	+	97	39129867	39135446
chr5	39146567	39155807	39146579	39147600	39154779	39155799	94	39146562	39146566	39155808	39155812	39147837	39147854	-	72	39146567	39155797
chr5	39176206	39186643	39176206	39177883	39184924	39186643	90	---	---	---	---	39178087	39178125	-	71	39176206	39186640
chr5	39199805	39213361	39199805	39200402	39212764	39213361	97	---	---	---	---	39212237	39212287	+	72	39199805	39213358
chr5	39228030	39234786	39228030	39229645	39233207	39234786	90	---	---	---	---	39229703	39229824	-	83	39228030	39234783
chr5	39238247	39245932	39238247	39240893	39243453	39245932	88	---	---	---	---	39240979	39241021	-	76	---	---
chr5	39246862	39251485	39246862	39248301	39250048	39251485	88	---	---	---	---	39248303	39248338	-	77	39246862	39251471
chr5	39251645	39257158	39251645	39253166	39255629	39257158	94	---	---	---	---	39255601	39255620	+	80	39251648	39257156
chr5	39259579	39269916	39259579	39261140	39268360	39269916	91	---	---	---	---	39261489	39261500	-	75	39259579	39269912
chr5	39271438	39277376	39271438	39272080	39276735	39277376	95	---	---	---	---	39272242	39272253	-	75	39271438	39277374
chr5	39280545	39297958	39280551	39280857	39297655	39297956	89	39280540	39280544	39297959	39297963	39281510	39281523	-	92	39280545	39297954
chr5	39283030	39292029	39283030	39283788	39291280	39292029	92	---	---	---	---	39291001	39291022	+	72	39283032	39292028
chr5	39306636	39323039	39306636	39308204	39321441	39323039	91	---	---	---	---	39308731	39308758	-	85	39306636	39323037
chr5	39308482	39318090	39308482	39311662	39314865	39318090	93	---	---	---	---	39311757	39311780	-	87	39308487	39318088
chr5	39323038	39331985	39323038	39323337	39331684	39331985	91	---	---	---	---	39331333	39331352	+	80	39323046	39331975
chr5	39357768	39361807	39357777	39359199	39360381	39361797	91	39357763	39357767	39361808	39361812	39360358	39360379	+	72	39357783	39361800
chr5	39412960	39421730	39412960	39414713	39420013	39421730	93	---	---	---	---	39414930	39414943	-	85	39412961	39421728
chr5	39431189	39439832	39431189	39431528	39439489	39439832	97	---	---	---	---	39431832	39431908	-	84	---	---
chr5	39441194	39449954	39441194	39441618	39449530	39449954	99	---	---	---	---	39441857	39441899	-	76	39441198	39449943
chr5	39500652	39504485	39500652	39500808	39504332	39504485	87	---	---	---	---	39500911	39500930	-	70	39500655	39504475
chr5	39510342	39512697	39510350	39510675	39512369	39512695	87	39510335	39510341	39512698	39512704	---	---	0	--	---	---
chr5	39515116	39523114	39515116	39515303	39522927	39523114	97	---	---	---	---	39522561	39522581	+	76	39515125	39523105
chr5	39624296	39636076	39624296	39626556	39633778	39636076	91	---	---	---	---	39633436	39633464	+	89	---	---
chr5	39677847	39684145	39677849	39678768	39683222	39684139	94	39677842	39677846	39684146	39684150	39683075	39683102	+	75	39677849	39684137
chr5	39684364	39693534	39684364	39685884	39692017	39693534	92	---	---	---	---	39686063	39686102	-	72	39684364	39693531
chr5	39702453	39708604	39702453	39703431	39707619	39708604	92	---	---	---	---	39703455	39703471	-	76	39702453	39708602
chr5	39732367	39750191	39732367	39732658	39749900	39750191	94	---	---	---	---	39733222	39733245	-	70	39732373	39750190
chr5	39768274	39775903	39768274	39769963	39774197	39775890	87	39768269	39768273	39775904	39775908	39770028	39770061	-	73	39768274	39775898
chr5	39791596	39799531	39791596	39792517	39798610	39799531	99	---	---	---	---	39798329	39798355	+	77	39791600	39799529
chr5	39839978	39857442	39839978	39840467	39856953	39857442	94	---	---	---	---	39856153	39856273	+	96	39839984	39857430
chr5	39841326	39850510	39841326	39842382	39849458	39850510	88	---	---	---	---	39849334	39849349	+	87	---	---
chr5	39903200	39907158	39903200	39903346	39907012	39907158	94	---	---	---	---	39906928	39906939	+	75	---	---
chr5	39904118	39910110	39904118	39904869	39909363	39910110	94	---	---	---	---	39909224	39909241	+	77	39904133	39910108
chr5	39906109	39919865	39906109	39906413	39919563	39919865	92	---	---	---	---	39918936	39918957	+	72	39906109	39919861
chr5	39907455	39921061	39907455	39907930	39920534	39921061	87	---	---	---	---	39908338	39908406	-	71	---	---
chr5	39916983	39920374	39916983	39917269	39920088	39920374	97	---	---	---	---	39919948	39919959	+	83	39916994	39920366
chr5	39926688	39932674	39926688	39927334	39931974	39932674	89	---	---	---	---	39927459	39927536	-	85	39926701	39932671
chr5	39940746	39950327	39940746	39941607	39949465	39950327	96	---	---	---	---	39949096	39949111	+	93	39940748	39950318
chr5	39960299	39970759	39960299	39962808	39968314	39970759	96	---	---	---	---	39968167	39968187	+	76	39960299	39970757
chr5	39960299	39970268	39960299	39962317	39968314	39970268	96	---	---	---	---	39968167	39968187	+	76	39960299	39970266
chr5	39977383	39981731	39977383	39977901	39981162	39981731	90	---	---	---	---	---	---	0	--	39977388	39981728
chr5	40002054	40017714	40002054	40002883	40016839	40017714	89	---	---	---	---	40003441	40003472	-	71	40002062	40017705
chr5	40017842	40022548	40017842	40018380	40022054	40022548	90	---	---	---	---	40018420	40018434	-	80	40017857	40022542
chr5	40052279	40057857	40052279	40052685	40057450	40057857	93	---	---	---	---	40052818	40052837	-	80	40052287	40057849
chr5	40082551	40090803	40082551	40082810	40090545	40090803	95	---	---	---	---	40090245	40090262	+	83	40082561	40090801
chr5	40092893	40098478	40092893	40093667	40097703	40098478	95	---	---	---	---	40097521	40097537	+	70	40092894	40098473
chr5	40112219	40120173	40112227	40113976	40118502	40120173	92	40112214	40112218	40120174	40120178	40118310	40118324	+	73	40112219	40120171
chr5	40126886	40132417	40126886	40127201	40132102	40132417	99	---	---	---	---	40131977	40132024	+	70	40126887	40132416
chr5	40135556	40138647	40135556	40135806	40138403	40138647	89	---	---	---	---	40135918	40135934	-	88	---	---
chr5	40152821	40162103	40152821	40155079	40160101	40162103	87	---	---	---	---	40159850	40159902	+	81	40152823	40162088
chr5	40168834	40182517	40168834	40169913	40181437	40182517	96	---	---	---	---	40170275	40170290	-	93	40168834	40182515
chr5	40195500	40203010	40195500	40196550	40201957	40203010	95	---	---	---	---	40196790	40196803	-	78	---	---
chr5	40208247	40217652	40208247	40208481	40217403	40217637	94	40208242	40208246	40217653	40217657	40208722	40208739	-	83	---	---
chr5	40288775	40297695	40288775	40290596	40295882	40297695	97	---	---	---	---	40290811	40290823	-	76	40288775	40297689
chr5	40297696	40318398	40297696	40298237	40317846	40318387	94	40297691	40297695	40318399	40318403	40316979	40317005	+	81	40297701	40318385
chr5	40303803	40315307	40303803	40305399	40313716	40315307	95	---	---	---	---	40305720	40305742	-	78	40303803	40315303
chr5	40304305	40314620	40304305	40304707	40314218	40314620	97	---	---	---	---	40313873	40313892	+	80	---	---
chr5	40322174	40329205	40322174	40322656	40328721	40329205	95	---	---	---	---	40322842	40322915	-	87	40322188	40329195
chr5	40333175	40341011	40333175	40334314	40339872	40341011	93	---	---	---	---	40339666	40339683	+	77	---	---
chr5	40333349	40340739	40333351	40334030	40340048	40340727	94	40333344	40333348	40340740	40340744	40334242	40334279	-	76	---	---
chr5	40353291	40363967	40353291	40354924	40362334	40363967	93	---	---	---	---	40355067	40355246	-	76	40353291	40363965
chr5	40366845	40376176	40366845	40367720	40375301	40376176	95	---	---	---	---	40375038	40375053	+	93	40366850	40376165
chr5	40376178	40389073	40376178	40376667	40388583	40389073	95	---	---	---	---	40388065	40388108	+	70	40376178	40389069
chr5	40405500	40417874	40405500	40405695	40417679	40417874	93	---	---	---	---	40417238	40417260	+	73	40405504	40417869
chr5	40442475	40451666	40442475	40443476	40450668	40451666	98	---	---	---	---	40443659	40443688	-	70	40442475	40451665
chr5	40470270	40480265	40470270	40471898	40478622	40480265	93	---	---	---	---	40478324	40478345	+	72	40470273	40480263
chr5	40483783	40495960	40483783	40485562	40494181	40495960	93	---	---	---	---	40493785	40493800	+	75	40483783	40495959
chr5	40517275	40527463	40517288	40518798	40525957	40527451	92	40517269	40517274	40527464	40527469	40519095	40519117	-	73	40517275	40527460
chr5	40542322	40554294	40542331	40542890	40553731	40554289	95	40542317	40542321	40554295	40554299	40543082	40543123	-	71	40542324	40554285
chr5	40554848	40564241	40554848	40556285	40562800	40564241	93	---	---	---	---	40556472	40556489	-	72	40554848	40564239
chr5	40575508	40580614	40575508	40575746	40580378	40580614	91	---	---	---	---	40575956	40575975	-	80	40575521	40580607
chr5	40688698	40698447	40688709	40690300	40696951	40698436	85	40688693	40688697	40698448	40698452	40696657	40696678	+	77	40688704	40698428
chr5	40702971	40717736	40702981	40703896	40716815	40717732	93	40702963	40702970	40717737	40717744	40704411	40704443	-	72	40702984	40717728
chr5	40705542	40720889	40705542	40705981	40720449	40720889	90	---	---	---	---	40706361	40706381	-	71	---	---
chr5	40714941	40721544	40714941	40715260	40721221	40721544	91	---	---	---	---	40720961	40720973	+	84	40714955	40721541
chr5	40732277	40740397	40732277	40735472	40737455	40740397	88	---	---	---	---	40735495	40735516	-	81	40732278	40740394
chr5	40741642	40748641	40741642	40742601	40747684	40748641	94	---	---	---	---	40747575	40747612	+	78	40741652	40748629
chr5	40790136	40804557	40790136	40791553	40803159	40804557	94	---	---	---	---	40792121	40792134	-	85	40790136	40804555
chr5	40805093	40813627	40805093	40806045	40812675	40813627	99	---	---	---	---	40812479	40812497	+	78	---	---
chr5	40823434	40829801	40823448	40823935	40829301	40829786	92	40823429	40823433	40829802	40829806	40829147	40829167	+	71	---	---
chr5	40824410	40827344	40824410	40824698	40827056	40827344	99	---	---	---	---	40826938	40826970	+	78	40824418	40827340
chr5	40832359	40842862	40832359	40833906	40841313	40842862	85	---	---	---	---	40834103	40834120	-	72	---	---
chr5	40888389	40900462	40888389	40888708	40900143	40900462	97	---	---	---	---	40889168	40889183	-	75	---	---
chr5	40907473	40916573	40907473	40909138	40915012	40916573	91	---	---	---	---	40909351	40909364	-	78	40907475	40916570
chr5	40934578	40947330	40934578	40936758	40945149	40947330	95	---	---	---	---	40937000	40937018	-	78	40934587	40947328
chr5	40949738	40957491	40949738	40950905	40956328	40957491	93	---	---	---	---	40956218	40956255	+	73	40949738	40957487
chr5	40985413	41000887	40985413	40985924	41000369	41000883	93	40985408	40985412	41000888	41000892	40999682	40999710	+	82	40985414	41000881
chr5	40988716	40998578	40988716	40990303	40996965	40998578	92	---	---	---	---	40990481	40990498	-	72	40988717	40998572
chr5	40992664	41013653	40992664	40992991	41013326	41013653	89	---	---	---	---	41012328	41012351	+	79	---	---
chr5	40997244	41010589	40997255	40998007	41009838	41010588	88	40997239	40997243	41010590	41010594	40998484	40998501	-	77	---	---
chr5	41027257	41041643	41027257	41027714	41041201	41041643	92	---	---	---	---	41028023	41028153	-	97	---	---
chr5	41049829	41059298	41049839	41051033	41058113	41059289	92	41049823	41049828	41059299	41059304	41057962	41057977	+	87	41049840	41059295
chr5	41071336	41084877	41071345	41074701	41081526	41084868	99	41071330	41071335	41084878	41084883	41074778	41074809	-	84	41071339	41084876
chr5	41097437	41106252	41097440	41099200	41104486	41106246	99	41097432	41097436	41106253	41106257	41104257	41104270	+	85	41097444	41106246
chr5	41119633	41132798	41119633	41120081	41132350	41132798	96	---	---	---	---	41131897	41131924	+	71	41119634	41132790
chr5	41138634	41147197	41138634	41139023	41146808	41147197	90	---	---	---	---	41146464	41146499	+	72	---	---
chr5	41155169	41164095	41155169	41156999	41162263	41164088	95	41155163	41155168	41164096	41164101	41157240	41157252	-	76	41155171	41164086
chr5	41177997	41189023	41177997	41181164	41185796	41189023	90	---	---	---	---	41181278	41181303	-	84	41178003	41189019
chr5	41182112	41185685	41182112	41183131	41184667	41185685	91	---	---	---	---	41184609	41184621	+	76	---	---
chr5	41182407	41185336	41182407	41182782	41184961	41185336	93	---	---	---	---	41184852	41184868	+	76	41182414	41185330
chr5	41212442	41227655	41212442	41212662	41227434	41227655	92	---	---	---	---	41226887	41226901	+	80	---	---
chr5	41223064	41232840	41223069	41224113	41231794	41232837	95	41223059	41223063	41232841	41232845	41231448	41231462	+	86	41223074	41232831
chr5	41237655	41243394	41237655	41238357	41242697	41243394	94	---	---	---	---	41242489	41242528	+	70	41237656	41243388
chr5	41276784	41285355	41276784	41277175	41284965	41285353	97	41276772	41276783	41285356	41285367	41284576	41284602	+	88	---	---
chr5	41276994	41285161	41277001	41277364	41284809	41285154	91	41276981	41276993	41285162	41285174	41284559	41284602	+	79	41277004	41285155
chr5	41292818	41299676	41292818	41294464	41298027	41299673	93	41292813	41292817	41299677	41299681	41294532	41294643	-	81	41292818	41299669
chr5	41296057	41315193	41296057	41296200	41315051	41315193	95	---	---	---	---	41296911	41296942	-	71	---	---
chr5	41315173	41329873	41315187	41316650	41328466	41329866	89	41315167	41315172	41329874	41329879	41327875	41327893	+	84	41315180	41329861
chr5	41331477	41333954	41331477	41331769	41333662	41333954	95	---	---	---	---	---	---	0	--	---	---
chr5	41362912	41369411	41362912	41366189	41366195	41369411	95	---	---	---	---	---	---	0	--	41362928	41369404
chr5	41374143	41389812	41374143	41374723	41389263	41389812	86	---	---	---	---	41388971	41388987	+	70	---	---
chr5	41396838	41416446	41396838	41398515	41414784	41416446	88	---	---	---	---	41414087	41414110	+	83	---	---
chr5	41401534	41411990	41401534	41402192	41411331	41411990	92	---	---	---	---	41402567	41402589	-	91	---	---
chr5	41411182	41419664	41411182	41411639	41419207	41419664	93	---	---	---	---	41411643	41411665	-	73	41411199	41419662
chr5	41411182	41419723	41411182	41411698	41419207	41419723	93	---	---	---	---	41418831	41418847	+	76	41411199	41419712
chr5	41424271	41439947	41424271	41425171	41439045	41439947	92	---	---	---	---	41425835	41425855	-	76	---	---
chr5	41427317	41434045	41427317	41428824	41432536	41434045	93	---	---	---	---	41428944	41428996	-	86	41427317	41434043
chr5	41444544	41463755	41444544	41444871	41463427	41463755	93	---	---	---	---	41462802	41462830	+	72	41444558	41463753
chr5	41454215	41463112	41454215	41454396	41462931	41463112	91	---	---	---	---	41462802	41462830	+	72	---	---
chr5	41474735	41488377	41474735	41475766	41487348	41488377	94	---	---	---	---	41486772	41486785	+	85	41474740	41488375
chr5	41499957	41506542	41499957	41500288	41506211	41506542	97	---	---	---	---	41500353	41500391	-	71	41499972	41506540
chr5	41529767	41539812	41529767	41531193	41538381	41539812	94	---	---	---	---	41538021	41538067	+	70	41529768	41539798
chr5	41541100	41547745	41541100	41542434	41546397	41547745	94	---	---	---	---	41542504	41542633	-	84	41541103	41547743
chr5	41591850	41600254	41591850	41592109	41599995	41600254	99	---	---	---	---	41592343	41592380	-	76	41591852	41600237
chr5	41735741	41741167	41735741	41735883	41741025	41741167	95	---	---	---	---	41736039	41736051	-	76	---	---
chr5	41742455	41754590	41742465	41743902	41753138	41754590	95	41742450	41742454	41754591	41754595	41744268	41744309	-	78	41742455	41754588
chr5	41761579	41765598	41761579	41761866	41765310	41765598	92	---	---	---	---	41765279	41765307	+	75	41761582	41765594
chr5	41767551	41782134	41767551	41768655	41781055	41782134	92	---	---	---	---	41769223	41769250	-	71	41767551	41782132
chr5	41795531	41797964	41795531	41795688	41797808	41797964	88	---	---	---	---	41795691	41795725	-	74	41795531	41797962
chr5	41807030	41815974	41807030	41808858	41814147	41815974	98	---	---	---	---	41814043	41814081	+	71	41807030	41815972
chr5	41852634	41860083	41852634	41854290	41858437	41860083	91	---	---	---	---	41854292	41854329	-	71	---	---
chr5	41903196	41917439	41903198	41903431	41917199	41917432	95	41903191	41903195	41917440	41917444	41904031	41904049	-	73	41903198	41917429
chr5	41904096	41917131	41904096	41904769	41916459	41917131	94	---	---	---	---	41915905	41915927	+	73	41904108	41917127
chr5	41911365	41918895	41911365	41912373	41917892	41918895	91	---	---	---	---	41912422	41912481	-	78	41911367	41918892
chr5	41931184	41940173	41931188	41931579	41939781	41940172	93	41931179	41931183	41940174	41940178	41939370	41939385	+	81	---	---
chr5	41940628	41950652	41940628	41942236	41949063	41950652	93	41940623	41940627	41950653	41950657	41948761	41948782	+	72	---	---
chr5	41983367	41988898	41983380	41983733	41988522	41988893	88	41983362	41983366	41988899	41988903	41988490	41988509	+	80	41983376	41988894
chr5	41996663	42004642	41996663	41997751	42003536	42004642	92	---	---	---	---	42003308	42003327	+	90	41996679	42004640
chr5	42021539	42030531	42021539	42021861	42030210	42030531	92	---	---	---	---	42029937	42029965	+	79	42021539	42030529
chr5	42022323	42030429	42022331	42022537	42030210	42030416	97	42022317	42022322	42030430	42030435	42029937	42029965	+	79	42022331	42030413
chr5	42040354	42047593	42040354	42041085	42046861	42047593	98	---	---	---	---	42041308	42041355	-	70	42040359	42047589
chr5	42057671	42063329	42057684	42057842	42063170	42063328	96	42057666	42057670	42063330	42063334	42057871	42057981	-	71	42057676	42063319
chr5	42074552	42089273	42074552	42076230	42087598	42089273	85	---	---	---	---	42087108	42087119	+	75	---	---
chr5	42083475	42094032	42083475	42085985	42091523	42094032	95	---	---	---	---	42091273	42091285	+	100	42083482	42094024
chr5	42086625	42094740	42086625	42087285	42094032	42094740	90	---	---	---	---	42093880	42093924	+	71	42086641	42094738
chr5	42096432	42110845	42096432	42097517	42109761	42110845	95	---	---	---	---	42109180	42109196	+	70	42096437	42110843
chr5	42112886	42120447	42112886	42113450	42119883	42120447	94	---	---	---	---	42113691	42113703	-	76	42112891	42120445
chr5	42152985	42165332	42152985	42153989	42164327	42165332	96	---	---	---	---	42154426	42154474	-	71	---	---
chr5	42170154	42179428	42170154	42172336	42177220	42179428	89	---	---	---	---	42172527	42172545	-	84	42170155	42179418
chr5	42243130	42247575	42243130	42243462	42247243	42247575	93	---	---	---	---	---	---	0	--	---	---
chr5	42254663	42261434	42254676	42256247	42259866	42261431	86	42254657	42254662	42261435	42261440	42256376	42256415	-	87	42254673	42261429
chr5	42302212	42311325	42302212	42303000	42310537	42311325	92	---	---	---	---	42303271	42303292	-	90	42302215	42311322
chr5	42304611	42308703	42304611	42305314	42308002	42308703	94	---	---	---	---	---	---	0	--	42304611	42308700
chr5	42308586	42311700	42308586	42309280	42311009	42311700	90	---	---	---	---	42309330	42309348	-	73	42308586	42311693
chr5	42321373	42328384	42321373	42323080	42326679	42328384	97	---	---	---	---	42326525	42326557	+	75	42321374	42328382
chr5	42341544	42349191	42341544	42342642	42348183	42349191	86	---	---	---	---	42347906	42347932	+	77	---	---
chr5	42371825	42379177	42371825	42372042	42378959	42379177	97	---	---	---	---	42372067	42372084	-	83	42371837	42379174
chr5	42403367	42418706	42403367	42407860	42414156	42418706	90	---	---	---	---	42408148	42408175	-	75	---	---
chr5	42440306	42444580	42440306	42441294	42443587	42444575	93	42440299	42440305	42444581	42444587	42443507	42443541	+	74	42440314	42444577
chr5	42451827	42465570	42451841	42452241	42465153	42465555	91	42451822	42451826	42465571	42465575	42464700	42464716	+	76	---	---
chr5	42466800	42472661	42466800	42467519	42471914	42472661	87	---	---	---	---	42471805	42471842	+	73	42466800	42472660
chr5	42466900	42472504	42466900	42467391	42472014	42472504	89	---	---	---	---	42467433	42467481	-	77	---	---
chr5	42479433	42487353	42479433	42480786	42485999	42487353	95	---	---	---	---	42485812	42485831	+	80	42479444	42487349
chr5	42479968	42487085	42479968	42480518	42486533	42487085	96	---	---	---	---	42480775	42480807	-	72	42479972	42487076
chr5	42493163	42500697	42493163	42493611	42500248	42500697	93	---	---	---	---	42493918	42493929	-	83	---	---
chr5	42494193	42501159	42494193	42494367	42500985	42501159	94	---	---	---	---	42500714	42500728	+	73	42494193	42501156
chr5	42523112	42533515	42523112	42526677	42530161	42533515	88	---	---	---	---	42526823	42526837	-	73	42523117	42533512
chr5	42567661	42572977	42567661	42568151	42572433	42572977	85	---	---	---	---	---	---	0	--	---	---
chr5	42575791	42587161	42575791	42577357	42585517	42587161	88	---	---	---	---	42577541	42577558	-	72	42575804	42587156
chr5	42589154	42601892	42589154	42589709	42601336	42601892	88	---	---	---	---	42590225	42590264	-	82	---	---
chr5	42589705	42594741	42589705	42590201	42594219	42594741	89	---	---	---	---	42590384	42590400	-	70	42589705	42594739
chr5	42603537	42610908	42603539	42605073	42609375	42610907	93	42603532	42603536	42610909	42610913	42609344	42609363	+	80	42603539	42610905
chr5	42624677	42631787	42624677	42625208	42631256	42631787	99	---	---	---	---	42630969	42630985	+	100	---	---
chr5	42637060	42642161	42637060	42637916	42641316	42642161	92	---	---	---	---	42638004	42638023	-	75	42637067	42642159
chr5	42658188	42666055	42658188	42659028	42665214	42666055	97	---	---	---	---	42659093	42659131	-	76	42658191	42666053
chr5	42678270	42684894	42678270	42679845	42683314	42684894	90	---	---	---	---	42683280	42683299	+	80	---	---
chr5	42740684	42744336	42740684	42740784	42744223	42744323	96	42740679	42740683	42744337	42744341	42740927	42740956	-	83	---	---
chr5	42788121	42794868	42788121	42789027	42793963	42794868	90	---	---	---	---	42789082	42789096	-	80	42788122	42794860
chr5	42823346	42829701	42823346	42824006	42829042	42829701	91	---	---	---	---	42828927	42828976	+	74	---	---
chr5	42853091	42874038	42853091	42854493	42872636	42874038	91	---	---	---	---	42855271	42855295	-	72	42853091	42874036
chr5	42858599	42865343	42858600	42858704	42865228	42865332	93	42858593	42858598	42865344	42865349	42858828	42858841	-	78	42858605	42865339
chr5	42877417	42896104	42877417	42878723	42894784	42896104	91	---	---	---	---	42894092	42894161	+	70	---	---
chr5	42882700	42889458	42882700	42883077	42889081	42889458	95	---	---	---	---	42888834	42888845	+	83	---	---
chr5	42904652	42919045	42904652	42906067	42917631	42919045	97	---	---	---	---	42917068	42917081	+	71	42904652	42919042
chr5	42923918	42933513	42923918	42924731	42932702	42933513	93	---	---	---	---	42925108	42925130	-	73	---	---
chr5	42952308	42968292	42952308	42952448	42968154	42968292	89	---	---	---	---	42953178	42953195	-	72	42952314	42968290
chr5	42962474	42967369	42962481	42962632	42967207	42967361	89	42962469	42962473	42967370	42967374	42962778	42962792	-	86	42962479	42967353
chr5	42969527	42973247	42969527	42971049	42971724	42973247	90	---	---	---	---	---	---	0	--	42969527	42973245
chr5	42996718	43001871	42996718	42998045	43000537	43001871	90	---	---	---	---	42998094	42998129	-	77	---	---
chr5	43003883	43017868	43003888	43005397	43016316	43017868	85	43003878	43003882	43017869	43017873	43015823	43015859	+	81	43003884	43017861
chr5	43023533	43029596	43023533	43023960	43029133	43029596	87	---	---	---	---	43024191	43024207	-	88	43023541	43029583
chr5	43033727	43040528	43033727	43034456	43039800	43040528	85	---	---	---	---	43039563	43039589	+	81	---	---
chr5	43055554	43064786	43055554	43056225	43064076	43064786	88	---	---	---	---	43056366	43056396	-	70	---	---
chr5	43066825	43079311	43066825	43067482	43078613	43079311	90	---	---	---	---	43067878	43067914	-	70	43066830	43079309
chr5	43107991	43128572	43107991	43108260	43128290	43128572	86	---	---	---	---	43109060	43109116	-	77	---	---
chr5	43111495	43119610	43111499	43112548	43118543	43119610	98	43111490	43111494	43119611	43119615	43118253	43118300	+	70	43111510	43119607
chr5	43153806	43160796	43153806	43155458	43159145	43160796	95	---	---	---	---	43158961	43159085	+	84	43153807	43160792
chr5	43173988	43180826	43173988	43175537	43179297	43180826	92	---	---	---	---	43175603	43175725	-	82	43173989	43180824
chr5	43189043	43196454	43189043	43189320	43196180	43196454	87	---	---	---	---	43195977	43195994	+	83	---	---
chr5	43246816	43265995	43246816	43248801	43264018	43265995	87	---	---	---	---	43249520	43249561	-	71	---	---
chr5	43249169	43262601	43249169	43251949	43259821	43262601	99	---	---	---	---	43259550	43259604	+	72	43249176	43262598
chr5	43304084	43323458	43304084	43305478	43322078	43323458	91	---	---	---	---	43306100	43306169	-	70	43304085	43323454
chr5	43326848	43347755	43326848	43328250	43346353	43347755	91	---	---	---	---	43345550	43345574	+	72	43326848	43347753
chr5	43335542	43342246	43335554	43335658	43342142	43342246	93	43335536	43335541	43342247	43342252	43342004	43342017	+	78	43335545	43342239
chr5	43377914	43386086	43377914	43379068	43384908	43386086	91	---	---	---	---	43379144	43379184	-	80	43377924	43386083
chr5	43394060	43398495	43394074	43395242	43397345	43398486	89	43394055	43394059	43398496	43398500	43397314	43397327	+	85	43394066	43398491
chr5	43398740	43405825	43398740	43399051	43405514	43405825	92	---	---	---	---	43399234	43399249	-	75	43398754	43405812
chr5	43418156	43420610	43418156	43418605	43420159	43420610	88	---	---	---	---	---	---	0	--	43418173	43420607
chr5	43461219	43474239	43461219	43461774	43473684	43474239	99	---	---	---	---	43462203	43462272	-	81	43461219	43474237
chr5	43476034	43482424	43476034	43476189	43482269	43482424	96	---	---	---	---	43482030	43482049	+	70	43476034	43482410
chr5	43497650	43505957	43497650	43498123	43505485	43505957	98	---	---	---	---	43505392	43505416	+	84	---	---
chr5	43511055	43524565	43511055	43511268	43524352	43524565	94	---	---	---	---	43524083	43524107	+	88	43511065	43524548
chr5	43529299	43540383	43529299	43529594	43540086	43540383	88	---	---	---	---	43530061	43530119	-	79	43529303	43540381
chr5	43529453	43536995	43529453	43531085	43535289	43536995	94	---	---	---	---	43535143	43535170	+	75	43529457	43536983
chr5	43556426	43566614	43556426	43558208	43564912	43566614	91	---	---	---	---	43558451	43558462	-	75	43556432	43566612
chr5	43558941	43567996	43558941	43559833	43567104	43567996	96	---	---	---	---	43560141	43560160	-	75	---	---
chr5	43578359	43584225	43578359	43578700	43583885	43584225	89	---	---	---	---	43578778	43578808	-	74	---	---
chr5	43584228	43599450	43584228	43585750	43597927	43599450	93	---	---	---	---	43586146	43586163	-	77	43584229	43599448
chr5	43602757	43609518	43602757	43603960	43608314	43609518	94	---	---	---	---	43604088	43604108	-	80	43602758	43609505
[truncated: 28,437 more rows]
