# Supplementary material for: LtrDetector: A tool-suite for detecting long terminal repeat retrotransposons de-novo
Source: BMC Genomics. 2019 Jun 3;20:450. doi: 10.1186/s12864-019-5796-9 (PMC6547461; doi:10.1186/s12864-019-5796-9)
Supplement: Supplementary file 6 — LTR retrotransposons found by LtrDetector in Hordeum vulgare. This compressed file (.tar.gz) includes the LTR retrotransposons found by LtrDetector in BED format. (TAR.GZ 7488 kb) [file 12864_2019_5796_MOESM6_ESM.gz › barley/chr4Detector.bed]

SeqID	Retrotransposon	Left_LTR	Right_LTR		Left_TSD	Right_TSD	Polypurine Tract		TG	CA
	Start	End	Start	End	Start	End	ID	Start	End	Start	End	Start	End	Strand	Purine%	Start	End
chr4	5413	11986	5413	5984	11444	11986	88	---	---	---	---	6145	6171	-	77	---	---
chr4	5983	22401	5983	6287	22097	22401	89	---	---	---	---	6817	6836	-	75	5984	22399
chr4	12126	21359	12126	12966	20525	21359	95	---	---	---	---	13098	13241	-	71	---	---
chr4	32845	47019	32845	33482	46382	47019	99	---	---	---	---	33998	34027	-	73	---	---
chr4	39958	46135	39958	40264	45829	46135	97	---	---	---	---	40333	40460	-	82	---	---
chr4	61163	67656	61166	61332	67482	67648	97	61158	61162	67657	67661	61445	61480	-	75	61166	67653
chr4	86562	99345	86562	87357	98557	99345	95	---	---	---	---	97998	98011	+	71	---	---
chr4	105427	124539	105427	105572	124394	124539	93	---	---	---	---	123638	123649	+	75	---	---
chr4	120808	138659	120808	121283	138177	138659	95	---	---	---	---	122058	122100	-	79	---	---
chr4	129036	136550	129036	129407	136179	136550	93	---	---	---	---	129626	129685	-	95	129036	136536
chr4	152394	161131	152394	154033	159492	161131	95	---	---	---	---	154150	154175	-	76	---	---
chr4	154022	166970	154029	154484	166507	166963	92	154017	154021	166971	166975	155005	155016	-	75	154024	166965
chr4	176362	179656	176371	177091	178944	179646	88	176356	176361	179657	179662	---	---	0	--	176372	179638
chr4	180738	201768	180738	182007	200503	201768	95	---	---	---	---	199823	199844	+	72	---	---
chr4	186672	196456	186672	189676	193451	196456	96	---	---	---	---	189827	189840	-	85	---	---
chr4	209533	225757	209533	210039	225249	225757	93	---	---	---	---	210775	210800	-	84	209539	225755
chr4	227879	246826	227884	228474	246234	246824	95	227874	227878	246827	246831	229336	229362	-	74	227879	246814
chr4	233131	237598	233131	233708	237021	237598	96	---	---	---	---	233753	233772	-	75	233146	237594
chr4	268850	275531	268850	269475	274878	275531	89	---	---	---	---	274607	274625	+	78	---	---
chr4	272149	275439	272149	272443	275145	275439	92	---	---	---	---	275078	275103	+	76	---	---
chr4	436808	457565	436808	437281	457092	457565	97	---	---	---	---	438244	438272	-	79	---	---
chr4	458512	466721	458512	458783	466450	466721	95	---	---	---	---	459125	459137	-	76	---	---
chr4	662894	681539	662894	664575	679817	681539	91	---	---	---	---	679110	679131	+	77	---	---
chr4	667659	672550	667666	668046	672163	672543	98	667653	667658	672551	672556	668182	668195	-	78	667670	672531
chr4	687098	698368	687098	687492	697966	698368	89	---	---	---	---	687994	688016	-	73	687113	698349
chr4	706304	709915	706304	706516	709703	709915	86	---	---	---	---	709633	709652	+	70	706312	709904
chr4	754333	761535	754333	754813	761047	761527	97	754327	754332	761536	761541	754876	754914	-	74	---	---
chr4	765907	773112	765907	766512	772507	773112	90	---	---	---	---	772242	772256	+	80	765913	773104
chr4	781330	797480	781330	781644	797165	797480	93	---	---	---	---	782355	782374	-	70	---	---
chr4	783424	789547	783424	784100	788873	789547	91	---	---	---	---	788635	788649	+	73	783429	789537
chr4	784793	789264	784806	785129	788928	789251	88	784786	784792	789265	789271	788845	788900	+	73	784793	789262
chr4	798593	805050	798601	798801	804842	805042	88	798587	798592	805051	805056	799075	799087	-	76	---	---
chr4	838810	857421	838810	839045	857186	857421	98	---	---	---	---	856524	856537	+	85	---	---
chr4	859248	866946	859248	859483	866710	866946	90	---	---	---	---	---	---	0	--	859261	866939
chr4	930553	946801	930553	930774	946580	946801	89	---	---	---	---	931530	931565	-	72	930557	946795
chr4	958601	969308	958601	958926	968983	969308	99	---	---	---	---	968530	968546	+	76	958618	969294
chr4	959217	971760	959217	961140	969837	971760	97	---	---	---	---	961158	961176	-	73	959225	971745
chr4	961230	972527	961230	961539	972218	972527	97	---	---	---	---	---	---	0	--	---	---
chr4	968209	977077	968209	968532	976758	977077	88	---	---	---	---	976503	976557	+	70	---	---
chr4	970589	974743	970589	970734	974598	974743	95	---	---	---	---	---	---	0	--	---	---
chr4	989305	1007371	989305	989661	1007011	1007371	85	---	---	---	---	1006259	1006276	+	77	---	---
chr4	995179	998893	995179	995551	998521	998893	93	---	---	---	---	998412	998431	+	75	995193	998892
chr4	1024768	1041705	1024770	1024998	1041477	1041705	90	1024761	1024767	1041706	1041712	1040666	1040701	+	75	1024775	1041695
chr4	1042417	1060070	1042417	1043304	1059183	1060070	89	---	---	---	---	1058498	1058510	+	100	1042432	1060055
chr4	1046965	1065530	1046965	1047136	1065358	1065530	90	---	---	---	---	1064686	1064713	+	75	1046977	1065528
chr4	1056142	1063984	1056142	1056317	1063809	1063984	95	---	---	---	---	---	---	0	--	---	---
chr4	1076253	1081100	1076253	1077914	1079425	1081100	85	---	---	---	---	---	---	0	--	---	---
chr4	1122913	1127388	1122913	1123224	1127077	1127388	96	---	---	---	---	1123226	1123252	-	77	1122920	1127385
chr4	1156789	1175379	1156789	1157947	1174189	1175379	91	---	---	---	---	1158656	1158679	-	75	1156794	1175373
chr4	1157078	1174790	1157080	1157385	1174481	1174787	94	1157073	1157077	1174791	1174795	1158092	1158126	-	82	---	---
chr4	1388746	1399524	1388746	1389538	1398732	1399524	90	---	---	---	---	---	---	0	--	---	---
chr4	1426285	1448191	1426286	1428605	1445849	1448189	87	1426280	1426284	1448192	1448196	1429394	1429433	-	77	1426291	1448185
chr4	1429890	1450822	1429890	1430403	1450336	1450822	89	---	---	---	---	1449438	1449471	+	76	1429890	1450816
chr4	1442100	1445859	1442100	1442643	1445315	1445859	95	---	---	---	---	1442698	1442777	-	78	1442102	1445848
chr4	1462229	1478046	1462240	1464027	1476242	1478033	93	1462222	1462228	1478047	1478053	1475726	1475741	+	75	---	---
chr4	1489601	1501065	1489601	1490662	1500008	1501065	88	---	---	---	---	1499599	1499625	+	74	---	---
chr4	1502501	1510471	1502501	1503968	1508995	1510471	89	---	---	---	---	1508744	1508823	+	80	---	---
chr4	1514485	1531031	1514485	1515471	1530047	1531031	94	---	---	---	---	1516009	1516029	-	76	1514486	1531022
chr4	1550803	1559728	1550803	1551084	1559434	1559728	88	---	---	---	---	1559131	1559147	+	76	---	---
chr4	1566841	1579335	1566841	1567476	1578701	1579335	95	---	---	---	---	1568013	1568026	-	92	---	---
chr4	1566841	1579336	1566841	1567477	1578701	1579336	95	---	---	---	---	1568013	1568026	-	92	1566841	1579335
chr4	1571780	1585028	1571780	1572048	1584756	1585028	94	---	---	---	---	1572387	1572426	-	70	1571797	1585025
chr4	1576693	1588109	1576693	1577129	1587676	1588109	89	---	---	---	---	1587177	1587190	+	78	1576696	1588091
chr4	1588824	1610384	1588824	1589762	1609445	1610384	94	---	---	---	---	1608526	1608563	+	73	1588838	1610380
chr4	1590601	1598969	1590601	1591143	1598424	1598969	96	---	---	---	---	1598142	1598180	+	76	1590601	1598951
chr4	1623192	1633665	1623192	1623617	1633241	1633665	96	---	---	---	---	1624052	1624066	-	93	1623197	1633646
chr4	1660067	1667784	1660067	1660315	1667552	1667784	86	---	---	---	---	1667388	1667402	+	86	1660069	1667780
chr4	1684336	1691627	1684336	1685100	1690836	1691627	90	---	---	---	---	1685334	1685347	-	78	1684337	1691625
chr4	1692945	1699529	1692945	1694439	1698030	1699529	89	---	---	---	---	1694467	1694490	-	70	1692952	1699518
chr4	1713700	1735401	1713700	1714000	1735101	1735401	96	---	---	---	---	1734319	1734354	+	75	---	---
chr4	1718233	1732491	1718233	1718605	1732109	1732491	92	---	---	---	---	1719252	1719263	-	83	1718234	1732485
chr4	1721055	1734231	1721055	1721396	1733890	1734231	99	---	---	---	---	1733265	1733284	+	80	---	---
chr4	1748516	1754168	1748516	1749018	1753660	1754168	87	---	---	---	---	1753508	1753522	+	86	---	---
chr4	1819618	1838191	1819618	1819858	1837951	1838191	98	---	---	---	---	1820694	1820706	-	76	1819618	1838187
chr4	1822967	1840130	1822967	1823436	1839661	1840130	99	---	---	---	---	1824159	1824175	-	82	---	---
chr4	1826113	1832203	1826113	1826284	1832032	1832203	99	---	---	---	---	1826360	1826388	-	72	1826113	1832201
chr4	1828334	1839663	1828334	1828485	1839512	1839663	99	---	---	---	---	1839058	1839072	+	73	1828334	1839657
chr4	1832532	1843279	1832532	1832957	1842852	1843279	88	---	---	---	---	1833351	1833368	-	77	---	---
chr4	1853150	1869516	1853150	1853659	1869005	1869516	94	---	---	---	---	1854280	1854316	-	72	1853158	1869507
chr4	1879402	1892515	1879402	1879665	1892252	1892515	97	---	---	---	---	1880240	1880283	-	70	1879406	1892512
chr4	1928842	1932592	1928842	1929144	1932270	1932592	88	---	---	---	---	1929277	1929300	-	70	1928842	1932590
chr4	2001275	2017257	2001275	2001846	2016682	2017257	92	---	---	---	---	---	---	0	--	---	---
chr4	2041581	2052935	2041581	2041965	2052551	2052935	97	---	---	---	---	2052065	2052104	+	72	2041599	2052933
chr4	2069043	2076552	2069043	2070083	2075531	2076552	95	---	---	---	---	2075378	2075404	+	77	---	---
chr4	2077929	2087301	2077929	2078489	2086741	2087301	88	---	---	---	---	2086572	2086592	+	71	2077940	2087292
chr4	2126604	2147399	2126604	2126828	2147174	2147399	94	---	---	---	---	2127190	2127218	-	72	---	---
chr4	2126928	2135406	2126928	2127246	2135069	2135406	90	---	---	---	---	2134703	2134716	+	100	---	---
chr4	2144931	2153612	2144931	2145322	2153221	2153612	94	---	---	---	---	2152957	2152968	+	75	2144932	2153607
chr4	2171358	2175791	2171358	2171542	2175608	2175791	96	---	---	---	---	2171680	2171715	-	75	---	---
chr4	2171878	2174503	2171878	2172231	2174150	2174503	96	---	---	---	---	---	---	0	--	2171885	2174491
chr4	2200019	2203477	2200019	2200230	2203265	2203477	85	---	---	---	---	2200284	2200322	-	71	2200024	2203473
chr4	2207346	2209624	2207346	2207556	2209414	2209624	94	---	---	---	---	2209315	2209335	+	71	2207346	2209621
chr4	2221418	2229670	2221425	2221670	2229425	2229670	95	2221413	2221417	2229671	2229675	2222012	2222030	-	73	2221427	2229668
chr4	2230734	2243068	2230734	2231186	2242603	2243068	86	---	---	---	---	2231455	2231506	-	76	---	---
chr4	2281616	2296455	2281616	2282301	2295821	2296455	88	---	---	---	---	2282830	2282842	-	84	---	---
chr4	2284053	2291176	2284053	2287321	2287908	2291176	97	---	---	---	---	2287874	2287890	+	76	---	---
chr4	2335931	2355746	2335931	2339107	2352605	2355746	95	---	---	---	---	2339765	2339780	-	81	---	---
chr4	2340354	2352009	2340360	2340639	2351731	2351999	88	2340349	2340353	2352010	2352014	---	---	0	--	2340365	2351993
chr4	2355980	2366879	2355991	2356716	2366149	2366873	97	2355974	2355979	2366880	2366885	2357129	2357146	-	77	---	---
chr4	2368460	2374158	2368460	2369171	2373444	2374158	95	---	---	---	---	---	---	0	--	2368472	2374145
chr4	2373981	2380312	2373981	2374269	2380024	2380312	97	---	---	---	---	2374519	2374531	-	84	---	---
chr4	2374334	2380188	2374334	2375226	2379304	2380188	91	---	---	---	---	---	---	0	--	2374343	2380179
chr4	2380312	2394685	2380312	2381293	2393620	2394685	86	---	---	---	---	2381545	2381557	-	76	---	---
chr4	2406479	2410206	2406479	2408041	2408646	2410206	88	---	---	---	---	---	---	0	--	2406488	2410200
chr4	2418204	2428711	2418204	2419729	2427138	2428711	90	---	---	---	---	2426991	2427007	+	76	---	---
chr4	2475378	2478437	2475378	2476406	2477410	2478437	94	---	---	---	---	---	---	0	--	---	---
chr4	2496211	2501370	2496211	2496414	2501167	2501370	96	---	---	---	---	2501064	2501102	+	71	2496212	2501368
chr4	2540145	2544980	2540146	2540461	2544653	2544969	95	2540136	2540144	2544981	2544989	2540463	2540511	-	97	---	---
chr4	2547837	2554915	2547837	2548422	2554333	2554915	96	---	---	---	---	2548624	2548653	-	76	2547837	2554910
chr4	2612435	2616713	2612435	2612840	2616312	2616713	97	---	---	---	---	2612907	2612926	-	70	2612435	2616711
chr4	2633224	2650443	2633232	2634152	2649522	2650441	93	2633219	2633223	2650444	2650448	2648796	2648826	+	77	2633232	2650439
chr4	2671985	2674221	2671985	2672212	2673993	2674221	93	---	---	---	---	---	---	0	--	---	---
chr4	2674378	2687987	2674378	2675894	2686421	2687987	93	---	---	---	---	2685988	2686012	+	72	2674391	2687986
chr4	2675028	2687489	2675028	2675439	2687076	2687489	93	---	---	---	---	2686520	2686543	+	70	2675030	2687473
chr4	2698748	2710142	2698751	2700095	2708785	2710142	90	2698743	2698747	2710143	2710147	2700282	2700317	-	72	---	---
chr4	2703015	2710796	2703015	2703997	2709814	2710796	99	---	---	---	---	2709523	2709537	+	86	---	---
chr4	2713795	2722899	2713795	2714600	2722102	2722899	88	---	---	---	---	---	---	0	--	2713796	2722888
chr4	2808655	2812825	2808655	2810652	2810894	2812825	87	---	---	---	---	2810682	2810697	-	75	2808658	2812815
chr4	2808655	2811761	2808655	2809518	2810894	2811761	92	---	---	---	---	---	---	0	--	---	---
chr4	2839041	2849005	2839041	2840291	2847760	2849005	94	---	---	---	---	2840589	2840618	-	76	---	---
chr4	2850892	2867971	2850892	2852319	2866634	2867971	88	---	---	---	---	2853020	2853035	-	81	2850907	2867969
chr4	2859580	2865308	2859580	2860049	2864845	2865308	92	---	---	---	---	2864664	2864683	+	80	---	---
chr4	2859621	2865217	2859621	2859958	2864885	2865217	91	---	---	---	---	2860150	2860171	-	72	---	---
chr4	2873517	2883154	2873517	2873959	2882712	2883154	95	---	---	---	---	2882318	2882336	+	84	2873518	2883148
chr4	2905443	2924331	2905443	2905806	2923968	2924331	96	---	---	---	---	2923155	2923178	+	91	2905460	2924318
chr4	2920104	2933293	2920106	2920585	2932815	2933292	88	2920099	2920103	2933294	2933298	2920858	2920883	-	92	---	---
chr4	2971393	2987372	2971393	2971788	2987003	2987372	90	---	---	---	---	2972230	2972268	-	79	---	---
chr4	2990401	2998068	2990401	2990908	2997561	2998068	93	---	---	---	---	2997450	2997462	+	92	2990410	2998060
chr4	2992263	2995280	2992263	2992973	2994571	2995280	97	---	---	---	---	2993061	2993072	-	91	---	---
chr4	3029776	3034371	3029776	3030250	3033897	3034371	98	---	---	---	---	3030313	3030334	-	77	---	---
chr4	3044062	3065592	3044062	3044648	3065007	3065592	85	---	---	---	---	3044650	3044673	-	79	3044063	3065580
chr4	3046475	3062530	3046475	3047223	3061770	3062530	89	---	---	---	---	3061506	3061520	+	80	---	---
chr4	3078930	3091805	3078930	3081051	3089699	3091805	87	---	---	---	---	3081446	3081466	-	76	3078938	3091801
chr4	3081044	3100963	3081044	3082272	3099736	3100963	94	---	---	---	---	3098926	3098948	+	78	---	---
chr4	3086558	3095695	3086558	3086811	3095442	3095695	96	---	---	---	---	3087165	3087242	-	73	3086564	3095676
chr4	3086843	3097746	3086843	3088586	3096004	3097746	95	---	---	---	---	3095667	3095694	+	78	3086860	3097744
chr4	3091800	3105104	3091800	3092070	3104834	3105104	86	---	---	---	---	3092507	3092543	-	75	---	---
chr4	3169785	3181010	3169785	3170028	3180767	3181010	97	---	---	---	---	3170426	3170441	-	75	---	---
chr4	3230907	3244298	3230907	3231362	3243843	3244298	98	---	---	---	---	3243758	3243785	+	71	3230916	3244281
chr4	3271672	3291636	3271672	3272968	3290317	3291636	87	---	---	---	---	3273661	3273684	-	75	3271673	3291622
chr4	3292447	3298818	3292447	3293847	3297391	3298818	89	---	---	---	---	3297281	3297314	+	73	3292464	3298809
chr4	3325995	3333411	3326008	3326921	3332490	3333404	97	3325990	3325994	3333412	3333416	3332343	3332359	+	76	3326009	3333408
chr4	3342202	3347572	3342202	3343111	3346662	3347572	97	---	---	---	---	---	---	0	--	---	---
chr4	3385009	3395257	3385009	3387734	3392607	3395257	94	---	---	---	---	---	---	0	--	---	---
chr4	3430561	3434210	3430561	3431442	3433262	3434210	90	---	---	---	---	3433226	3433238	+	84	---	---
chr4	3463117	3468423	3463117	3463458	3468078	3468423	90	---	---	---	---	3467908	3467924	+	88	3463118	3468416
chr4	3482761	3495280	3482776	3483888	3494149	3495277	96	3482756	3482760	3495281	3495285	3483968	3483982	-	80	---	---
chr4	3501777	3506201	3501777	3502461	3505510	3506201	93	---	---	---	---	---	---	0	--	---	---
chr4	3515759	3524952	3515759	3517122	3523652	3524952	93	---	---	---	---	---	---	0	--	---	---
chr4	3543426	3562941	3543429	3543916	3562443	3562930	99	3543421	3543425	3562942	3562946	3544671	3544690	-	85	---	---
chr4	3552847	3568210	3552847	3553586	3567471	3568210	97	---	---	---	---	3566967	3566990	+	79	3552847	3568208
chr4	3553984	3559854	3553984	3554216	3559622	3559854	99	---	---	---	---	---	---	0	--	---	---
chr4	3600291	3607589	3600291	3600482	3607398	3607589	96	---	---	---	---	3600635	3600673	-	71	---	---
chr4	3617591	3622721	3617591	3617912	3622400	3622721	96	---	---	---	---	3622197	3622218	+	77	3617591	3622719
chr4	3648430	3668445	3648432	3648623	3668242	3668433	98	3648424	3648429	3668446	3668451	3667447	3667472	+	76	3648439	3668437
chr4	3649531	3663070	3649543	3650591	3662013	3663061	98	3649526	3649530	3663071	3663075	3651038	3651053	-	75	---	---
chr4	3665612	3671764	3665612	3667777	3669505	3671764	86	---	---	---	---	3669437	3669460	+	79	3665617	3671750
chr4	3790034	3802475	3790037	3790395	3802116	3802474	98	3790029	3790033	3802476	3802480	3801533	3801566	+	76	3790037	3802473
chr4	3834023	3837648	3834023	3834641	3837031	3837648	87	---	---	---	---	3837009	3837021	+	76	3834031	3837644
chr4	3892618	3913113	3892618	3893552	3912204	3913113	96	---	---	---	---	3894300	3894314	-	80	---	---
chr4	3917492	3919267	3917492	3918097	3918664	3919267	90	---	---	---	---	3918109	3918123	-	73	3917499	3919255
chr4	3944206	3963246	3944206	3944742	3962686	3963246	95	---	---	---	---	3961823	3961849	+	74	---	---
chr4	3954585	3957396	3954585	3955087	3956878	3957396	94	---	---	---	---	3956781	3956797	+	70	---	---
chr4	3967164	3988372	3967164	3967612	3987920	3988372	90	---	---	---	---	3986909	3986923	+	73	---	---
chr4	3973214	3976587	3973214	3973537	3976273	3976587	87	---	---	---	---	3973540	3973559	-	95	3973216	3976574
chr4	3983940	3992227	3983940	3984096	3992071	3992227	90	---	---	---	---	3991673	3991709	+	78	---	---
chr4	3997550	4013389	3997557	3998971	4011969	4013387	98	3997545	3997549	4013390	4013394	4011752	4011770	+	73	3997560	4013385
chr4	4015168	4018163	4015168	4015544	4017785	4018161	88	4015161	4015167	4018164	4018170	4015629	4015644	-	75	4015168	4018148
chr4	4028904	4039771	4028904	4029216	4039458	4039771	95	---	---	---	---	4029588	4029613	-	73	4028904	4039768
chr4	4044258	4052854	4044271	4046076	4051032	4052846	97	4044251	4044257	4052855	4052861	4050879	4050892	+	78	4044263	4052853
chr4	4070984	4072719	4070984	4071281	4072422	4072719	91	---	---	---	---	---	---	0	--	---	---
chr4	4110145	4117028	4110151	4110585	4116612	4117028	89	4110140	4110144	4117029	4117033	4110722	4110773	-	94	---	---
chr4	4120698	4138280	4120698	4121124	4137855	4138280	94	---	---	---	---	4137219	4137238	+	70	4120700	4138278
chr4	4148510	4154813	4148510	4149415	4153900	4154813	88	---	---	---	---	4153683	4153699	+	82	4148512	4154811
chr4	4156848	4165740	4156853	4157434	4165149	4165731	95	4156843	4156847	4165741	4165745	4157754	4157778	-	76	4156849	4165733
chr4	4344158	4353492	4344158	4344407	4353243	4353492	92	---	---	---	---	4352943	4352964	+	72	4344161	4353486
chr4	4346849	4354365	4346849	4347679	4353535	4354365	95	---	---	---	---	4353463	4353489	+	74	4346856	4354363
chr4	4404371	4416112	4404371	4404512	4415971	4416112	95	---	---	---	---	4415735	4415776	+	71	4404371	4416098
chr4	4421745	4440411	4421745	4422647	4439509	4440411	99	---	---	---	---	4423362	4423455	-	72	4421750	4440404
chr4	4423738	4438201	4423738	4424471	4437468	4438201	99	---	---	---	---	4424909	4424935	-	74	4423738	4438199
chr4	4428375	4433510	4428375	4428850	4433041	4433510	94	---	---	---	---	4432883	4432905	+	73	---	---
chr4	4435389	4447710	4435389	4436154	4446994	4447710	91	---	---	---	---	4446452	4446497	+	71	4435390	4447708
chr4	4440680	4443759	4440680	4441388	4443050	4443759	99	---	---	---	---	---	---	0	--	4440683	4443757
chr4	4459679	4467559	4459679	4460650	4466588	4467559	95	---	---	---	---	4460893	4460947	-	78	---	---
chr4	4484876	4494225	4484876	4485824	4493279	4494225	92	---	---	---	---	4486042	4486053	-	83	---	---
chr4	4501119	4508218	4501120	4501886	4507449	4508209	89	4501114	4501118	4508219	4508223	4502114	4502147	-	76	4501130	4508212
chr4	4553799	4560472	4553799	4554981	4559287	4560472	95	---	---	---	---	---	---	0	--	---	---
chr4	4610259	4616035	4610259	4610657	4615637	4616035	93	---	---	---	---	---	---	0	--	4610265	4616029
chr4	4631837	4644836	4631837	4632022	4644651	4644836	97	---	---	---	---	4644035	4644051	+	76	---	---
chr4	4647568	4655122	4647568	4648366	4654318	4655122	93	---	---	---	---	4654159	4654174	+	75	4647568	4655121
chr4	4689762	4700044	4689762	4689959	4699848	4700044	97	---	---	---	---	4699441	4699482	+	78	---	---
chr4	4706137	4714948	4706137	4707898	4713182	4714948	88	---	---	---	---	4708115	4708128	-	78	4706137	4714946
chr4	4728605	4744121	4728605	4728801	4743925	4744121	95	---	---	---	---	4743168	4743182	+	73	---	---
chr4	4729524	4739956	4729524	4729832	4739647	4739956	90	---	---	---	---	4730274	4730311	-	78	4729524	4739943
chr4	4736813	4747183	4736813	4737467	4746542	4747183	85	---	---	---	---	4737908	4737921	-	78	---	---
chr4	4738998	4741708	4738998	4739228	4741496	4741708	91	---	---	---	---	4741427	4741457	+	77	4738998	4741706
chr4	4829311	4839370	4829311	4830938	4837817	4839370	89	---	---	---	---	4831180	4831197	-	72	4829312	4839351
chr4	4845248	4862582	4845248	4845783	4862048	4862582	93	---	---	---	---	4846534	4846559	-	88	4845248	4862578
chr4	4862996	4867524	4862996	4863268	4867252	4867524	96	---	---	---	---	---	---	0	--	---	---
chr4	5014305	5022192	5014305	5014410	5022087	5022192	94	---	---	---	---	---	---	0	--	---	---
chr4	5045593	5055228	5045596	5046067	5054757	5055228	99	5045576	5045592	5055229	5055245	5054322	5054347	+	100	5045600	5055226
chr4	5050691	5053145	5050691	5050933	5052903	5053145	93	---	---	---	---	---	---	0	--	5050707	5053135
chr4	5085258	5093045	5085258	5085581	5092723	5093045	93	---	---	---	---	5092396	5092408	+	76	---	---
chr4	5099630	5105705	5099630	5100004	5105331	5105705	97	---	---	---	---	5105113	5105129	+	82	5099631	5105693
chr4	5153069	5174160	5153069	5153391	5173837	5174160	97	---	---	---	---	5173063	5173098	+	72	---	---
chr4	5161581	5170232	5161581	5163406	5168405	5170232	95	---	---	---	---	5163546	5163559	-	78	5161581	5170230
chr4	5176831	5179511	5176831	5177001	5179341	5179511	99	---	---	---	---	5177062	5177075	-	78	5176848	5179508
chr4	5232768	5246248	5232768	5233606	5245408	5246248	89	---	---	---	---	5233976	5234008	-	81	5232768	5246241
chr4	5247003	5253153	5247003	5247153	5253003	5253153	96	---	---	---	---	5252815	5252827	+	92	5247019	5253151
chr4	5285915	5293219	5285915	5286185	5292949	5293219	98	---	---	---	---	5286319	5286348	-	73	5285915	5293217
chr4	5310997	5319081	5310997	5311476	5318602	5319081	97	---	---	---	---	5318262	5318288	+	70	5311011	5319080
chr4	5336044	5344966	5336044	5337862	5343149	5344966	96	---	---	---	---	5338103	5338115	-	76	5336044	5344964
chr4	5356574	5361014	5356574	5357024	5360565	5361014	97	---	---	---	---	5357061	5357075	-	80	5356584	5361013
chr4	5406470	5418894	5406470	5407788	5417617	5418894	95	---	---	---	---	5417164	5417205	+	78	---	---
chr4	5437584	5439988	5437584	5438786	5438786	5439988	99	---	---	---	---	---	---	0	--	---	---
chr4	5442232	5462088	5442232	5443899	5460388	5462088	90	---	---	---	---	5444495	5444526	-	71	5442232	5462086
chr4	5444608	5456349	5444608	5447252	5453723	5456349	98	---	---	---	---	5453581	5453601	+	76	5444613	5456347
chr4	5488048	5492980	5488048	5488216	5492812	5492980	97	---	---	---	---	5492582	5492720	+	76	5488051	5492978
chr4	5518126	5536528	5518126	5518497	5536157	5536528	96	---	---	---	---	5535274	5535320	+	80	5518140	5536524
chr4	5584389	5586957	5584389	5584749	5586599	5586957	96	---	---	---	---	5586585	5586597	+	100	5584389	5586941
chr4	5672974	5687818	5672974	5673489	5687305	5687818	89	---	---	---	---	5686724	5686741	+	88	---	---
chr4	5673925	5691280	5673925	5674597	5690621	5691280	94	---	---	---	---	5675222	5675246	-	72	5673931	5691264
chr4	5674740	5695201	5674740	5674882	5695058	5695201	90	---	---	---	---	5675574	5675598	-	76	---	---
chr4	5681501	5693727	5681501	5681903	5693326	5693727	87	---	---	---	---	5682061	5682089	-	79	5681510	5693724
chr4	5686585	5689628	5686585	5687205	5689048	5689628	87	---	---	---	---	5689015	5689039	+	76	---	---
chr4	5780733	5792694	5780743	5781300	5792124	5792682	96	5780728	5780732	5792695	5792699	5791890	5791931	+	71	5780734	5792693
chr4	5822560	5833113	5822560	5823432	5832269	5833113	93	---	---	---	---	5831902	5831923	+	81	---	---
chr4	5840421	5853695	5840429	5840919	5853200	5853689	97	5840416	5840420	5853696	5853700	5841327	5841343	-	76	5840421	5853687
chr4	5881706	5891917	5881706	5883230	5890393	5891917	92	---	---	---	---	5883527	5883549	-	73	5881706	5891915
chr4	5906096	5915274	5906096	5907828	5913533	5915274	96	---	---	---	---	5913328	5913353	+	92	5906097	5915268
chr4	5927594	5939555	5927604	5928161	5938985	5939543	96	5927589	5927593	5939556	5939560	5938751	5938792	+	71	5927595	5939554
chr4	5941243	5957571	5941243	5942223	5956593	5957571	92	---	---	---	---	5942581	5942600	-	70	5941251	5957565
chr4	5979434	5990563	5979434	5979998	5989997	5990563	96	---	---	---	---	5980426	5980498	-	84	5979441	5990561
chr4	6050580	6068759	6050580	6050778	6068561	6068759	96	---	---	---	---	6067714	6067726	+	84	6050580	6068755
chr4	6051298	6060567	6051298	6051947	6059948	6060567	87	---	---	---	---	6059734	6059767	+	73	---	---
chr4	6061644	6070277	6061644	6063162	6068759	6070277	96	---	---	---	---	6068565	6068591	+	77	---	---
chr4	6076978	6084624	6076978	6077478	6084124	6084624	97	---	---	---	---	6077785	6077806	-	72	---	---
chr4	6092496	6102834	6092496	6096033	6099297	6102834	99	---	---	---	---	---	---	0	--	6092500	6102823
chr4	6149740	6158318	6149740	6151555	6156505	6158318	96	---	---	---	---	6151695	6151708	-	78	6149741	6158316
chr4	6175176	6179475	6175176	6176220	6178431	6179475	99	---	---	---	---	---	---	0	--	---	---
chr4	6291687	6313242	6291687	6291980	6312946	6313242	90	---	---	---	---	6312347	6312370	+	91	6291695	6313237
chr4	6330333	6338929	6330347	6330627	6338638	6338924	93	6330328	6330332	6338930	6338934	6338607	6338634	+	71	6330350	6338927
chr4	6353745	6365514	6353745	6355182	6364077	6365514	99	---	---	---	---	6355456	6355490	-	82	---	---
chr4	6425529	6441185	6425529	6426426	6440342	6441185	91	---	---	---	---	6427105	6427121	-	82	---	---
chr4	6429372	6436205	6429372	6429641	6435936	6436205	97	---	---	---	---	6435621	6435672	+	80	6429378	6436201
chr4	6456563	6466819	6456571	6458066	6465292	6466806	91	6456557	6456562	6466820	6466825	6464964	6464993	+	76	6456563	6466811
chr4	6501903	6509055	6501903	6502111	6508847	6509055	96	---	---	---	---	6508821	6508845	+	76	6501903	6509053
chr4	6549758	6561203	6549761	6550069	6560891	6561200	89	6549753	6549757	6561204	6561208	6550592	6550609	-	72	6549759	6561202
chr4	6557234	6560843	6557234	6558057	6560020	6560843	89	---	---	---	---	---	---	0	--	6557239	6560841
chr4	6562504	6572831	6562512	6564298	6571080	6572824	93	6562498	6562503	6572832	6572837	6570779	6570800	+	72	6562505	6572824
chr4	6646240	6654647	6646240	6647842	6653045	6654647	97	---	---	---	---	6652987	6653000	+	78	6646256	6654645
chr4	6660243	6680648	6660243	6660622	6680269	6680648	96	---	---	---	---	6679720	6679757	+	71	6660250	6680646
chr4	6668167	6677689	6668167	6668377	6677479	6677689	99	---	---	---	---	6668767	6668793	-	70	---	---
chr4	6668945	6676073	6668945	6670349	6674695	6676073	91	---	---	---	---	6674484	6674498	+	73	---	---
chr4	6700677	6721890	6700677	6701144	6721424	6721890	92	---	---	---	---	6720435	6720477	+	72	6700677	6721887
chr4	6705831	6721424	6705831	6706154	6721103	6721424	92	---	---	---	---	6720435	6720477	+	72	6705835	6721413
chr4	6708572	6721119	6708585	6709150	6720539	6721104	95	6708567	6708571	6721120	6721124	6709343	6709384	-	71	6708573	6721101
chr4	6725166	6732029	6725166	6725657	6731538	6732029	98	---	---	---	---	6731273	6731287	+	80	6725168	6732026
chr4	6737319	6740523	6737329	6737775	6740071	6740517	94	6737313	6737318	6740524	6740529	---	---	0	--	6737320	6740507
chr4	6742013	6747181	6742013	6742820	6746361	6747181	85	---	---	---	---	---	---	0	--	---	---
chr4	6766691	6779559	6766691	6767178	6779072	6779559	98	---	---	---	---	6767428	6767471	-	75	6766691	6779557
chr4	6785113	6798623	6785113	6785619	6798113	6798623	95	---	---	---	---	6797488	6797510	+	73	6785113	6798618
chr4	6901646	6908670	6901646	6902034	6908281	6908670	90	---	---	---	---	6908175	6908209	+	71	6901646	6908661
chr4	6930715	6938849	6930715	6932112	6937481	6938849	92	---	---	---	---	6932340	6932381	-	71	6930715	6938831
chr4	6944483	6966017	6944483	6945350	6965150	6966017	99	---	---	---	---	6946233	6946248	-	81	---	---
chr4	6975584	6982649	6975584	6975799	6982428	6982643	96	6975571	6975583	6982650	6982662	---	---	0	--	6975584	6982644
chr4	6985475	6993411	6985475	6986978	6991953	6993411	92	---	---	---	---	6991897	6991916	+	80	6985480	6993408
chr4	7014384	7026661	7014385	7016221	7024805	7026649	96	7014377	7014383	7026662	7026668	7024481	7024503	+	73	7014385	7026650
chr4	7044064	7058189	7044071	7044461	7057806	7058174	89	7044059	7044063	7058190	7058194	7057176	7057193	+	77	7044064	7058183
chr4	7044457	7050505	7044457	7045305	7049652	7050505	95	---	---	---	---	7045366	7045491	-	84	7044464	7050500
chr4	7051244	7059497	7051244	7052209	7058548	7059497	86	---	---	---	---	7058340	7058384	+	71	7051262	7059495
chr4	7084745	7105723	7084745	7085150	7105319	7105723	94	---	---	---	---	7086052	7086105	-	74	7084756	7105720
chr4	7086663	7102727	7086663	7088513	7100914	7102727	93	---	---	---	---	7089049	7089064	-	87	---	---
chr4	7169351	7188310	7169362	7170392	7187341	7188296	87	7169345	7169350	7188311	7188316	7171204	7171240	-	91	---	---
chr4	7210805	7217387	7210805	7211149	7217043	7217387	97	---	---	---	---	7216820	7216850	+	74	7210822	7217385
chr4	7223975	7234111	7223975	7225497	7232572	7234111	94	---	---	---	---	7232249	7232275	+	74	7223976	7234100
chr4	7235387	7239867	7235387	7235672	7239581	7239867	95	---	---	---	---	7235684	7235703	-	80	7235394	7239865
chr4	7254803	7266677	7254803	7255160	7266320	7266677	98	---	---	---	---	7265926	7265950	+	72	---	---
chr4	7388392	7395200	7388392	7388653	7394939	7395200	98	---	---	---	---	7394792	7394813	+	77	---	---
chr4	7454549	7461392	7454549	7456096	7459835	7461392	95	---	---	---	---	7459648	7459768	+	81	7454549	7461390
chr4	7485842	7490042	7485842	7486855	7489043	7490042	92	---	---	---	---	7486951	7486965	-	73	---	---
chr4	7514053	7531407	7514053	7515326	7530125	7531407	99	---	---	---	---	7529593	7529617	+	76	---	---
chr4	7536603	7543470	7536603	7537018	7543055	7543470	96	---	---	---	---	7542910	7542923	+	71	7536605	7543468
chr4	7570381	7577288	7570381	7571122	7576547	7577288	95	---	---	---	---	7576498	7576519	+	72	7570395	7577286
chr4	7605448	7610580	7605448	7605769	7610259	7610580	95	---	---	---	---	7610056	7610077	+	77	7605448	7610578
chr4	7619252	7625063	7619252	7619611	7624703	7625063	95	---	---	---	---	7624596	7624615	+	80	---	---
chr4	7655921	7659406	7655921	7656315	7659016	7659406	85	---	---	---	---	7658881	7658898	+	72	7655925	7659401
chr4	7770153	7773479	7770153	7770259	7773373	7773479	95	---	---	---	---	---	---	0	--	---	---
chr4	7781785	7787281	7781785	7782254	7786814	7787281	93	---	---	---	---	7782423	7782445	-	73	7781785	7787280
chr4	7790260	7800439	7790260	7790374	7800325	7800439	93	---	---	---	---	7790829	7790871	-	76	7790264	7800437
chr4	7825721	7834712	7825721	7827114	7833319	7834712	95	---	---	---	---	7833015	7833036	+	72	---	---
chr4	7891009	7894600	7891009	7891934	7893664	7894600	96	---	---	---	---	---	---	0	--	---	---
chr4	7891934	7909220	7891934	7892814	7908340	7909220	98	---	---	---	---	7893280	7893292	-	92	7891952	7909217
chr4	7918919	7921353	7918919	7919075	7921198	7921353	98	---	---	---	---	7919077	7919101	-	72	7918919	7921341
chr4	7937975	7940957	7937975	7938096	7940836	7940957	95	---	---	---	---	7940700	7940725	+	73	---	---
chr4	7956638	7961443	7956638	7957477	7960606	7961443	97	---	---	---	---	---	---	0	--	7956652	7961433
chr4	8025749	8031856	8025749	8025942	8031663	8031856	94	---	---	---	---	8031519	8031533	+	73	8025764	8031844
chr4	8050323	8055410	8050323	8050446	8055291	8055410	85	---	---	---	---	---	---	0	--	8050330	8055406
chr4	8070322	8081592	8070322	8070876	8081037	8081592	97	---	---	---	---	8080631	8080661	+	74	---	---
chr4	8083460	8090880	8083460	8085111	8089229	8090880	92	---	---	---	---	8089024	8089043	+	80	8083464	8090877
chr4	8115579	8129216	8115589	8116409	8128396	8129214	95	8115574	8115578	8129217	8129221	8127867	8127887	+	71	8115594	8129211
chr4	8118108	8122805	8118108	8118514	8122400	8122805	96	---	---	---	---	8118639	8118653	-	73	---	---
chr4	8146739	8156776	8146739	8150075	8153458	8156776	90	---	---	---	---	8153288	8153302	+	80	8146757	8156773
chr4	8233305	8252522	8233305	8234673	8251150	8252522	91	---	---	---	---	8235194	8235248	-	74	---	---
chr4	8247514	8259445	8247514	8250525	8256423	8259445	94	---	---	---	---	8256249	8256277	+	75	---	---
chr4	8264163	8280590	8264163	8264769	8279984	8280590	92	---	---	---	---	8265465	8265484	-	70	8264164	8280588
chr4	8264889	8272226	8264889	8265061	8272054	8272226	93	---	---	---	---	8265290	8265303	-	78	8264901	8272216
chr4	8269874	8278682	8269874	8270836	8277716	8278682	86	---	---	---	---	8270979	8270994	-	81	---	---
chr4	8285773	8294684	8285773	8286298	8294124	8294684	88	---	---	---	---	8293762	8293786	+	72	---	---
chr4	8297053	8306200	8297056	8300119	8303112	8306190	90	8297048	8297052	8306201	8306205	8300255	8300268	-	85	---	---
chr4	8300697	8308305	8300697	8301444	8307559	8308305	93	---	---	---	---	8307527	8307546	+	80	---	---
chr4	8327220	8330795	8327220	8327746	8330269	8330795	98	---	---	---	---	---	---	0	--	---	---
chr4	8331729	8348298	8331729	8332286	8347741	8348298	96	---	---	---	---	8332911	8332926	-	87	8331729	8348296
chr4	8495751	8502100	8495751	8496129	8501718	8502100	88	---	---	---	---	---	---	0	--	---	---
chr4	8541003	8562745	8541003	8541439	8562309	8562745	91	---	---	---	---	8561287	8561303	+	70	8541005	8562743
chr4	8576086	8585483	8576086	8576735	8584834	8585483	95	---	---	---	---	8584528	8584554	+	77	---	---
chr4	8597347	8604531	8597347	8599129	8602791	8604531	92	---	---	---	---	8599215	8599313	-	82	8597347	8604529
chr4	8724487	8733786	8724487	8725252	8733016	8733786	86	---	---	---	---	8725599	8725620	-	72	---	---
chr4	8765231	8785808	8765231	8765967	8785086	8785808	86	---	---	---	---	8766143	8766162	-	70	8765248	8785798
chr4	8765754	8768307	8765754	8766051	8768010	8768307	94	---	---	---	---	---	---	0	--	8765763	8768298
chr4	8774596	8795532	8774596	8774881	8795247	8795532	99	---	---	---	---	8775640	8775657	-	77	---	---
chr4	8777541	8794012	8777541	8778323	8793233	8794012	97	---	---	---	---	8792623	8792646	+	83	---	---
chr4	8785717	8800432	8785717	8788271	8798176	8800432	88	---	---	---	---	8788463	8788478	-	81	8785717	8800423
chr4	8805047	8807795	8805047	8805286	8807557	8807795	97	---	---	---	---	8807459	8807471	+	84	---	---
chr4	8819471	8823743	8819471	8819899	8823315	8823743	99	---	---	---	---	---	---	0	--	8819479	8823737
chr4	8831881	8839247	8831884	8833687	8837375	8839239	93	8831876	8831880	8839248	8839252	8833795	8833872	-	79	8831886	8839237
chr4	9037093	9058589	9037093	9037473	9058209	9058589	99	---	---	---	---	9038408	9038425	-	72	9037105	9058574
chr4	9037927	9043109	9037932	9038117	9042919	9043104	93	9037920	9037926	9043110	9043116	9038270	9038290	-	71	9037928	9043101
chr4	9045906	9053883	9045906	9046075	9053714	9053883	98	---	---	---	---	9053422	9053434	+	84	9045913	9053879
chr4	9065259	9069419	9065259	9065942	9068733	9069419	92	---	---	---	---	9066063	9066082	-	80	---	---
chr4	9081161	9090200	9081161	9081447	9089914	9090200	98	---	---	---	---	9089515	9089540	+	73	---	---
chr4	9144579	9159583	9144579	9144680	9159482	9159583	99	---	---	---	---	9158761	9158782	+	81	9144590	9159575
chr4	9149140	9156298	9149140	9149735	9155703	9156298	95	---	---	---	---	9149801	9149854	-	70	9149140	9156284
chr4	9301110	9309718	9301110	9302926	9307895	9309704	97	9301104	9301109	9309719	9309724	9303150	9303174	-	76	9301110	9309702
chr4	9323537	9335551	9323537	9323974	9335115	9335551	89	---	---	---	---	9324286	9324352	-	71	---	---
chr4	9357379	9369230	9357379	9357952	9368657	9369230	98	---	---	---	---	9358040	9358063	-	79	---	---
chr4	9383271	9392702	9383278	9383817	9392149	9392690	92	9383266	9383270	9392703	9392707	9383958	9383971	-	85	---	---
chr4	9438336	9443511	9438340	9438577	9443259	9443497	92	9438330	9438335	9443512	9443517	9438587	9438668	-	80	9438340	9443506
chr4	9502003	9513646	9502011	9503528	9512124	9513637	94	9501998	9502002	9513647	9513651	9503924	9503941	-	77	9502004	9513643
chr4	9516203	9528697	9516203	9516677	9528217	9528697	97	---	---	---	---	9516803	9516855	-	71	---	---
chr4	9544434	9551487	9544434	9546156	9549773	9551487	95	9544429	9544433	9551488	9551492	9549665	9549702	+	73	9544435	9551484
chr4	9648954	9654725	9648954	9649110	9654569	9654725	96	---	---	---	---	9649371	9649382	-	83	9648955	9654723
chr4	9762137	9767822	9762137	9762492	9767468	9767822	96	---	---	---	---	9767314	9767327	+	78	9762137	9767820
chr4	9831962	9835332	9831962	9832487	9834816	9835332	88	---	---	---	---	---	---	0	--	---	---
chr4	9849984	9865661	9849984	9850268	9865377	9865661	97	---	---	---	---	9864719	9864733	+	73	9849985	9865648
chr4	9935824	9956751	9935824	9936274	9956312	9956751	86	---	---	---	---	9955607	9955642	+	75	---	---
chr4	9970935	9983776	9970944	9971104	9983602	9983762	94	9970929	9970934	9983777	9983782	9971636	9971665	-	73	9970944	9983769
chr4	10070087	10075544	10070087	10070332	10075299	10075544	99	---	---	---	---	10070457	10070476	-	80	---	---
chr4	10121953	10129245	10121953	10122134	10129069	10129245	90	---	---	---	---	10128789	10128819	+	70	10121953	10129243
chr4	10147598	10155159	10147598	10148157	10154601	10155159	96	---	---	---	---	10154313	10154371	+	93	---	---
chr4	10185130	10187728	10185130	10185320	10187541	10187728	90	---	---	---	---	10185376	10185387	-	75	10185130	10187726
chr4	10237526	10255928	10237526	10238461	10254995	10255928	90	---	---	---	---	10254284	10254302	+	84	---	---
chr4	10238606	10259944	10238606	10239089	10259461	10259944	92	---	---	---	---	10258506	10258518	+	76	---	---
chr4	10248814	10254783	10248814	10249512	10254082	10254783	88	---	---	---	---	10249722	10249741	-	70	---	---
chr4	10258199	10278772	10258199	10258643	10278329	10278772	88	---	---	---	---	10259559	10259574	-	81	---	---
chr4	10388303	10406976	10388303	10389509	10405768	10406976	91	---	---	---	---	10390201	10390219	-	84	---	---
chr4	10395424	10407673	10395424	10396036	10407060	10407673	89	---	---	---	---	10406722	10406734	+	76	10395430	10407668
chr4	10406456	10425278	10406456	10406976	10424758	10425278	91	---	---	---	---	10407091	10407125	-	77	---	---
chr4	10569953	10581122	10569953	10570364	10580711	10581122	99	---	---	---	---	10570549	10570590	-	71	10569956	10581121
chr4	10588894	10594108	10588894	10589263	10593738	10594108	98	---	---	---	---	10589400	10589423	-	83	10588895	10594104
chr4	10600451	10608270	10600451	10601352	10607370	10608270	87	---	---	---	---	10601536	10601551	-	75	10600456	10608264
chr4	10612054	10619934	10612054	10612546	10619416	10619934	92	---	---	---	---	10612787	10612799	-	76	---	---
chr4	10623221	10629076	10623221	10623859	10628437	10629076	93	---	---	---	---	10628330	10628349	+	80	10623221	10629066
chr4	10637015	10651574	10637015	10637306	10651284	10651574	93	---	---	---	---	10651241	10651281	+	82	---	---
chr4	10640251	10652149	10640251	10640678	10651722	10652149	99	---	---	---	---	10651241	10651308	+	77	---	---
chr4	10651721	10655817	10651721	10652149	10655389	10655817	97	---	---	---	---	10655289	10655305	+	76	---	---
chr4	10665835	10675385	10665835	10666820	10674400	10675385	91	---	---	---	---	10667187	10667199	-	76	10665845	10675379
chr4	10710037	10720119	10710037	10710602	10719554	10720119	93	---	---	---	---	10719106	10719149	+	77	---	---
chr4	10711008	10721407	10711008	10711525	10720889	10721407	85	---	---	---	---	10720638	10720664	+	70	10711012	10721395
chr4	10721623	10728344	10721623	10722313	10727654	10728344	96	---	---	---	---	10722417	10722431	-	86	---	---
chr4	10796685	10809182	10796696	10797180	10808688	10809172	98	10796680	10796684	10809183	10809187	10808257	10808285	+	72	10796690	10809169
chr4	10820091	10827894	10820094	10820211	10827769	10827886	94	10820086	10820090	10827895	10827899	10820574	10820589	-	93	10820095	10827890
chr4	10841479	10862116	10841479	10841868	10861725	10862116	94	---	---	---	---	10842800	10842819	-	75	---	---
chr4	10869682	10883193	10869682	10870187	10882677	10883181	98	10869677	10869681	10883194	10883198	10870580	10870627	-	77	---	---
chr4	10935628	10942555	10935628	10935752	10942431	10942555	95	---	---	---	---	10942263	10942285	+	95	---	---
chr4	10988399	11004355	10988399	10988727	11004043	11004355	92	---	---	---	---	11003386	11003408	+	78	---	---
chr4	11043218	11056458	11043218	11043654	11055971	11056458	86	---	---	---	---	11055420	11055448	+	79	---	---
chr4	11049599	11059602	11049599	11050903	11058299	11059602	96	---	---	---	---	11051146	11051164	-	73	11049599	11059599
chr4	11067960	11074970	11067960	11068776	11074144	11074970	94	---	---	---	---	11073918	11074059	+	81	11067977	11074962
chr4	11077662	11082623	11077662	11079919	11080425	11082623	86	---	---	---	---	11080326	11080362	+	72	---	---
chr4	11082731	11089591	11082731	11083018	11089310	11089591	92	---	---	---	---	11083289	11083306	-	72	---	---
chr4	11089786	11097818	11089792	11091315	11096289	11097818	92	11089780	11089785	11097819	11097824	11091327	11091346	-	80	11089787	11097816
chr4	11165888	11172266	11165888	11166651	11171502	11172266	94	---	---	---	---	11166725	11166760	-	72	---	---
chr4	11201642	11206328	11201642	11203985	11203985	11206328	96	---	---	---	---	---	---	0	--	---	---
chr4	11206385	11208861	11206385	11206656	11208590	11208861	91	---	---	---	---	---	---	0	--	---	---
chr4	11296578	11306344	11296581	11296817	11306095	11306330	93	11296572	11296577	11306345	11306350	11305634	11305650	+	76	11296584	11306334
chr4	11299996	11312702	11299996	11302261	11310381	11312702	95	---	---	---	---	11302490	11302513	-	79	---	---
chr4	11304029	11308202	11304029	11304262	11307969	11308202	96	---	---	---	---	11304319	11304331	-	92	11304047	11308199
chr4	11304532	11309153	11304532	11305018	11308669	11309153	91	---	---	---	---	11305125	11305138	-	71	11304533	11309148
chr4	11359329	11365190	11359329	11359725	11364794	11365190	93	---	---	---	---	11359757	11359810	-	72	11359330	11365174
chr4	11368026	11371379	11368026	11368508	11370897	11371379	91	---	---	---	---	11370808	11370846	+	74	11368028	11371374
chr4	11373832	11376200	11373832	11374089	11375949	11376200	85	---	---	---	---	11375858	11375896	+	79	11373836	11376198
chr4	11396208	11398982	11396208	11396725	11398460	11398982	92	---	---	---	---	11396742	11396760	-	73	---	---
chr4	11408372	11416083	11408372	11409119	11415331	11416083	96	---	---	---	---	11409324	11409336	-	76	---	---
chr4	11425202	11435645	11425202	11425707	11435128	11435645	92	---	---	---	---	11434955	11434976	+	72	11425203	11435639
chr4	11468641	11472956	11468641	11469483	11472183	11472956	85	---	---	---	---	11472125	11472161	+	70	11468643	11472947
chr4	11497860	11505296	11497860	11497985	11505171	11505296	94	---	---	---	---	---	---	0	--	---	---
chr4	11498198	11506368	11498198	11499254	11505365	11506368	85	---	---	---	---	---	---	0	--	---	---
chr4	11501506	11504552	11501506	11501615	11504443	11504552	99	---	---	---	---	11504335	11504390	+	92	---	---
chr4	11501648	11505171	11501648	11502042	11504833	11505171	85	---	---	---	---	---	---	0	--	---	---
chr4	11514456	11528573	11514456	11518394	11524645	11528573	95	---	---	---	---	11524468	11524487	+	75	11514457	11528567
chr4	11515180	11527901	11515180	11517720	11525369	11527901	94	---	---	---	---	11525257	11525271	+	80	---	---
chr4	11595185	11605204	11595185	11595354	11605039	11605204	91	---	---	---	---	---	---	0	--	11595190	11605198
chr4	11598865	11601491	11598865	11599192	11601164	11601491	97	---	---	---	---	---	---	0	--	---	---
chr4	11601992	11609765	11601992	11602227	11609530	11609765	97	---	---	---	---	11602523	11602534	-	83	11601993	11609757
chr4	11664109	11667577	11664109	11664369	11667316	11667577	95	---	---	---	---	11667168	11667241	+	70	11664110	11667566
chr4	11684262	11695483	11684262	11684392	11695353	11695483	96	---	---	---	---	11684745	11684764	-	80	11684262	11695480
chr4	11697031	11705911	11697031	11698852	11704090	11705911	99	---	---	---	---	11699068	11699080	-	76	11697031	11705909
chr4	11721065	11733359	11721080	11721566	11732866	11733352	99	11721060	11721064	11733360	11733364	11732434	11732462	+	72	11721080	11733350
chr4	11746900	11760648	11746900	11748408	11759141	11760648	94	---	---	---	---	11748729	11748755	-	77	11746908	11760646
chr4	11781055	11795813	11781055	11783504	11793364	11795813	98	---	---	---	---	11793083	11793121	+	71	11781056	11795811
chr4	11784838	11798144	11784838	11788554	11794352	11798144	96	---	---	---	---	---	---	0	--	---	---
chr4	11788377	11798924	11788377	11789989	11797335	11798924	98	---	---	---	---	11796967	11796981	+	86	---	---
chr4	11804042	11815741	11804042	11808139	11811429	11815741	90	---	---	---	---	11808250	11808276	-	92	11804042	11815739
chr4	11804042	11813741	11804042	11806139	11811429	11813741	85	---	---	---	---	11811332	11811346	+	80	11804042	11813732
chr4	11825335	11843354	11825335	11829415	11839364	11843354	94	---	---	---	---	11829845	11829862	-	72	---	---
chr4	11839988	11846310	11839988	11840202	11846096	11846310	97	---	---	---	---	11840421	11840436	-	81	11839997	11846308
chr4	11881416	11894550	11881416	11882211	11893758	11894550	89	---	---	---	---	11893426	11893452	+	85	11881419	11894536
chr4	11887145	11895584	11887145	11887816	11894904	11895584	97	---	---	---	---	11888131	11888171	-	70	---	---
chr4	11888096	11892336	11888096	11888342	11892090	11892336	97	---	---	---	---	11888463	11888498	-	75	---	---
chr4	11892494	11894905	11892494	11892820	11894561	11894905	91	---	---	---	---	---	---	0	--	11892497	11894893
chr4	11943795	11952019	11943795	11944783	11951066	11952019	94	---	---	---	---	11950803	11950817	+	80	---	---
chr4	11953079	11965876	11953079	11953432	11965524	11965876	95	---	---	---	---	11965146	11965177	+	78	---	---
chr4	11989821	12005022	11989821	11990355	12004489	12005022	90	---	---	---	---	12004005	12004021	+	88	11989823	12005019
chr4	11998530	12002709	11998535	11998676	12002564	12002705	92	11998523	11998529	12002710	12002716	11998813	11998871	-	98	---	---
chr4	12003965	12023448	12003965	12005005	12022405	12023448	94	---	---	---	---	12005823	12005847	-	72	---	---
chr4	12009241	12020442	12009241	12012836	12016832	12020442	94	---	---	---	---	12012982	12013016	-	71	12009252	12020440
chr4	12028748	12048871	12028748	12030615	12047110	12048871	89	---	---	---	---	12031393	12031408	-	100	12028748	12048865
chr4	12033176	12041917	12033176	12033880	12041213	12041917	93	---	---	---	---	12040909	12040930	+	72	---	---
chr4	12159202	12174095	12159202	12159534	12173763	12174095	99	---	---	---	---	12173179	12173198	+	75	12159211	12174081
chr4	12159680	12181469	12159680	12160678	12180471	12181469	90	---	---	---	---	12180342	12180356	+	73	---	---
chr4	12160486	12178588	12160486	12160858	12178236	12178588	86	---	---	---	---	12177445	12177466	+	90	12160490	12178572
chr4	12161136	12179459	12161136	12161567	12179025	12179459	94	---	---	---	---	12178356	12178371	+	81	12161136	12179448
chr4	12167566	12186341	12167566	12170761	12183119	12186341	98	---	---	---	---	12171326	12171352	-	85	---	---
chr4	12181584	12197764	12181584	12181775	12197573	12197764	94	---	---	---	---	12197297	12197312	+	81	---	---
chr4	12221239	12233486	12221239	12221612	12233115	12233486	96	---	---	---	---	12232583	12232606	+	79	12221255	12233484
chr4	12242922	12253199	12242922	12244520	12251572	12253199	96	---	---	---	---	12244816	12244842	-	74	12242922	12253197
chr4	12289531	12308818	12289531	12290189	12308158	12308818	89	---	---	---	---	12290831	12290854	-	79	12289535	12308815
chr4	12321450	12326869	12321450	12321569	12326749	12326869	91	---	---	---	---	12321709	12321828	-	82	12321459	12326861
chr4	12330473	12342315	12330473	12330915	12341872	12342315	95	---	---	---	---	12331421	12331447	-	70	---	---
chr4	12351185	12365231	12351185	12353716	12362685	12365231	94	---	---	---	---	12354123	12354137	-	93	12351185	12365215
chr4	12368001	12386957	12368001	12368499	12386459	12386957	95	---	---	---	---	12385806	12385827	+	72	12368007	12386955
chr4	12390473	12398966	12390486	12392100	12397339	12398959	95	12390468	12390472	12398967	12398971	12392188	12392207	-	80	12390475	12398957
chr4	12408524	12417219	12408524	12408696	12417049	12417219	92	---	---	---	---	12409076	12409089	-	85	12408524	12417211
chr4	12418450	12420926	12418450	12418889	12420472	12420926	88	---	---	---	---	---	---	0	--	---	---
chr4	12423549	12433633	12423549	12423852	12433330	12433633	98	---	---	---	---	12424143	12424242	-	70	12423553	12433624
chr4	12489174	12498315	12489174	12489926	12497562	12498315	95	---	---	---	---	12490205	12490224	-	70	---	---
chr4	12504265	12515592	12504268	12505728	12514120	12515592	96	12504260	12504264	12515593	12515597	12513742	12513758	+	82	12504274	12515576
chr4	12649855	12659129	12649855	12650002	12658981	12659129	95	---	---	---	---	---	---	0	--	12649859	12659128
chr4	12875892	12887143	12875892	12877027	12886010	12887143	90	---	---	---	---	12885682	12885714	+	72	12875895	12887141
chr4	12893371	12899601	12893371	12893985	12898987	12899601	97	---	---	---	---	12894160	12894175	-	81	12893371	12899584
chr4	12905006	12908479	12905006	12905625	12907859	12908479	86	---	---	---	---	---	---	0	--	12905017	12908471
chr4	12967037	12976956	12967037	12967376	12976617	12976956	98	---	---	---	---	---	---	0	--	---	---
chr4	13084477	13095566	13084477	13085282	13094730	13095566	89	---	---	---	---	13085651	13085662	-	75	13084494	13095561
chr4	13085621	13100911	13085630	13086075	13100458	13100903	97	13085614	13085620	13100912	13100918	13086723	13086737	-	86	---	---
chr4	13086886	13099266	13086886	13087234	13098918	13099266	99	---	---	---	---	13098378	13098395	+	77	---	---
chr4	13110365	13125569	13110365	13110767	13125167	13125569	98	---	---	---	---	13124557	13124568	+	75	13110366	13125554
chr4	13175325	13183148	13175325	13175636	13182842	13183148	86	---	---	---	---	13182767	13182787	+	71	13175331	13183130
chr4	13194052	13215627	13194052	13194785	13214894	13215627	96	---	---	---	---	13195195	13195208	-	78	13194057	13215625
chr4	13267984	13278436	13267993	13268198	13278231	13278436	94	13267979	13267983	13278437	13278441	13277923	13277952	+	73	13267984	13278428
chr4	13279085	13287098	13279085	13280621	13285593	13287098	92	---	---	---	---	13285344	13285395	+	84	13279085	13287095
chr4	13324098	13331847	13324098	13324916	13331029	13331847	96	---	---	---	---	13330723	13330749	+	70	---	---
chr4	13365900	13376397	13365900	13366695	13375602	13376397	96	---	---	---	---	13375242	13375272	+	77	---	---
chr4	13386944	13395765	13386946	13388708	13393972	13395758	86	13386939	13386943	13395766	13395770	13388926	13388945	-	75	13386946	13395755
chr4	13414646	13424825	13414646	13415502	13423970	13424825	88	---	---	---	---	13415854	13415875	-	72	---	---
chr4	13436832	13442216	13436832	13437585	13441465	13442216	88	---	---	---	---	13441272	13441293	+	86	13436832	13442205
chr4	13450012	13456524	13450012	13450377	13456166	13456524	87	---	---	---	---	13450484	13450500	-	88	13450020	13456513
chr4	13465810	13474443	13465810	13466149	13474110	13474443	90	---	---	---	---	13473721	13473757	+	72	13465813	13474433
chr4	13597243	13617611	13597243	13597659	13617196	13617611	93	---	---	---	---	13616477	13616492	+	81	13597246	13617608
chr4	13603169	13611435	13603169	13604793	13609813	13611435	96	---	---	---	---	13604853	13604996	-	82	13603176	13611432
chr4	13617610	13635749	13617610	13618060	13635299	13635749	93	---	---	---	---	13618835	13618851	-	76	---	---
chr4	13630737	13635506	13630737	13631408	13634834	13635506	95	---	---	---	---	13634663	13634763	+	82	13630737	13635490
chr4	13658318	13677320	13658318	13658469	13677169	13677320	99	---	---	---	---	13676279	13676323	+	71	---	---
chr4	13667972	13679601	13667978	13668180	13679395	13679597	98	13667967	13667971	13679602	13679606	13668615	13668630	-	75	---	---
chr4	13686154	13701249	13686154	13686713	13700690	13701249	97	---	---	---	---	13687372	13687411	-	72	13686158	13701246
chr4	13756551	13777255	13756551	13757547	13776243	13777255	88	---	---	---	---	13757972	13757986	-	73	---	---
chr4	13795767	13800336	13795767	13795903	13800200	13800336	97	---	---	---	---	13796049	13796082	-	73	---	---
chr4	13831218	13840765	13831218	13831584	13840424	13840765	88	---	---	---	---	---	---	0	--	---	---
chr4	13923044	13939259	13923044	13923602	13938701	13939259	97	---	---	---	---	13924270	13924285	-	87	13923044	13939257
chr4	14000475	14013053	14000475	14000827	14012701	14013053	95	---	---	---	---	14012335	14012359	+	72	---	---
chr4	14149576	14154113	14149576	14150549	14153140	14154113	97	---	---	---	---	14153018	14153044	+	74	---	---
chr4	14191615	14211383	14191615	14192110	14210888	14211383	91	---	---	---	---	14209974	14210002	+	72	14191620	14211371
chr4	14195430	14209422	14195430	14199913	14204926	14209422	85	---	---	---	---	14204741	14204761	+	71	14195441	14209410
chr4	14230461	14236004	14230461	14230766	14235696	14236004	93	---	---	---	---	14230768	14230782	-	86	14230462	14235989
chr4	14243015	14250689	14243015	14243539	14250165	14250689	94	---	---	---	---	14243826	14243870	-	73	14243016	14250680
chr4	14260949	14272861	14260949	14261122	14272688	14272861	91	---	---	---	---	14261656	14261687	-	71	14260949	14272851
chr4	14261150	14272421	14261150	14262116	14271454	14272421	95	---	---	---	---	14271037	14271054	+	77	14261162	14272419
chr4	14306786	14328557	14306794	14307844	14327501	14328549	93	14306781	14306785	14328558	14328562	14326588	14326612	+	84	---	---
chr4	14309415	14319511	14309415	14311151	14317842	14319511	91	---	---	---	---	14317541	14317562	+	72	14309415	14319508
chr4	14323204	14328621	14323204	14323304	14328521	14328621	99	---	---	---	---	14323503	14323516	-	71	14323219	14328607
chr4	14340828	14347349	14340828	14341266	14346914	14347349	94	---	---	---	---	14341268	14341291	-	79	14340828	14347341
chr4	14352807	14365990	14352807	14353037	14365760	14365990	96	---	---	---	---	14365508	14365533	+	73	14352810	14365987
chr4	14380306	14391664	14380308	14382780	14389281	14391651	88	14380300	14380305	14391665	14391670	14388988	14389009	+	72	14380308	14391660
chr4	14380776	14390900	14380776	14381935	14389749	14390900	95	---	---	---	---	14389463	14389479	+	82	---	---
chr4	14407049	14412307	14407049	14407645	14411712	14412307	96	---	---	---	---	14407785	14407818	-	70	14407058	14412299
chr4	14424407	14437167	14424407	14425060	14436524	14437167	85	---	---	---	---	14435951	14435973	+	73	---	---
chr4	14473142	14492698	14473142	14474417	14491418	14492698	95	---	---	---	---	14491366	14491386	+	71	---	---
chr4	14483481	14490567	14483481	14483903	14490145	14490567	95	---	---	---	---	14484184	14484210	-	74	---	---
chr4	14494893	14516115	14494893	14495424	14515598	14516115	92	---	---	---	---	14514866	14514901	+	75	14494894	14516108
chr4	14506243	14514109	14506243	14506801	14513548	14514109	98	---	---	---	---	14506924	14506956	-	75	14506252	14514107
chr4	14507442	14523796	14507442	14509732	14521507	14523796	95	---	---	---	---	14510208	14510221	-	78	---	---
chr4	14538742	14550591	14538742	14539050	14550284	14550591	87	---	---	---	---	14539197	14539223	-	74	14538756	14550581
chr4	14547736	14556386	14547736	14548065	14556057	14556386	97	---	---	---	---	14555773	14555811	+	76	---	---
chr4	14614767	14627387	14614767	14615202	14626925	14627387	92	---	---	---	---	14626425	14626497	+	84	14614768	14627383
chr4	14689488	14696388	14689488	14690063	14695812	14696388	85	---	---	---	---	14695526	14695544	+	73	14689493	14696383
chr4	14698853	14701513	14698853	14699205	14701161	14701513	99	---	---	---	---	---	---	0	--	---	---
chr4	14707304	14709829	14707304	14707523	14709610	14709829	97	---	---	---	---	---	---	0	--	---	---
chr4	14741752	14748447	14741752	14742010	14748219	14748447	85	---	---	---	---	14748033	14748068	+	77	---	---
chr4	14743533	14760886	14743533	14743695	14760723	14760886	90	---	---	---	---	14744174	14744188	-	73	14743540	14760878
chr4	14753814	14760725	14753818	14755434	14759108	14760725	95	14753808	14753813	14760726	14760731	14755550	14755618	-	79	14753815	14760721
chr4	14760883	14770535	14760883	14762393	14769063	14770535	92	---	---	---	---	14768762	14768783	+	72	14760883	14770531
chr4	14788328	14794679	14788328	14788559	14794448	14794679	95	---	---	---	---	14794276	14794299	+	70	14788332	14794676
chr4	14838779	14848979	14838790	14839031	14848734	14848975	95	14838774	14838778	14848980	14848984	14839399	14839431	-	72	14838779	14848973
chr4	14870686	14875799	14870686	14871066	14875419	14875799	96	---	---	---	---	14875256	14875291	+	75	14870688	14875797
chr4	14901142	14915698	14901142	14901627	14915213	14915698	97	---	---	---	---	14914788	14914804	+	82	14901142	14915696
chr4	14920300	14937939	14920300	14921133	14937106	14937939	97	---	---	---	---	14921707	14921767	-	73	---	---
chr4	14929733	14941886	14929733	14930508	14941111	14941886	95	---	---	---	---	14940580	14940594	+	73	14929736	14941882
chr4	14931537	14941116	14931537	14934742	14937939	14941116	92	---	---	---	---	14937806	14937823	+	77	14931544	14941111
chr4	14944234	14949309	14944235	14944420	14949117	14949302	95	14944228	14944233	14949310	14949315	14948966	14949001	+	77	---	---
chr4	15008592	15023664	15008592	15009060	15023196	15023664	86	---	---	---	---	15009433	15009454	-	81	---	---
chr4	15015120	15020887	15015120	15015580	15020432	15020887	88	---	---	---	---	---	---	0	--	---	---
chr4	15016044	15022063	15016048	15016253	15021848	15022051	87	15016039	15016043	15022064	15022068	15021654	15021670	+	82	---	---
chr4	15019321	15021785	15019321	15019680	15021426	15021785	99	---	---	---	---	---	---	0	--	15019326	15021774
chr4	15063982	15075769	15063982	15064453	15075284	15075769	94	---	---	---	---	15064964	15064984	-	80	---	---
chr4	15086893	15089925	15086893	15087227	15089591	15089925	97	---	---	---	---	15087262	15087274	-	92	---	---
chr4	15130128	15142715	15130128	15134274	15138569	15142715	89	---	---	---	---	15134448	15134462	-	73	15130133	15142707
chr4	15149711	15152361	15149711	15150005	15152067	15152361	94	---	---	---	---	---	---	0	--	---	---
chr4	15157926	15177151	15157926	15158582	15176498	15177151	92	---	---	---	---	15175655	15175673	+	84	---	---
chr4	15227225	15234583	15227225	15227819	15234008	15234583	95	---	---	---	---	15228041	15228064	-	79	---	---
chr4	15310189	15324727	15310189	15310987	15323933	15324727	94	---	---	---	---	15323303	15323323	+	80	15310189	15324724
chr4	15328428	15335846	15328428	15329145	15335193	15335846	88	---	---	---	---	15329417	15329436	-	80	---	---
chr4	15341748	15345215	15341748	15343002	15343976	15345215	87	---	---	---	---	15343015	15343038	-	75	15341757	15345213
chr4	15367045	15387859	15367045	15367523	15387382	15387859	97	---	---	---	---	15368392	15368410	-	73	---	---
chr4	15396124	15416225	15396124	15396816	15415533	15416225	97	---	---	---	---	15414598	15414615	+	72	15396124	15416215
chr4	15402974	15407325	15402974	15403157	15407142	15407325	96	---	---	---	---	15403311	15403333	-	86	15402979	15407323
chr4	15451190	15460242	15451201	15452252	15459190	15460230	95	15451185	15451189	15460243	15460247	15458961	15458973	+	76	15451195	15460240
chr4	15567804	15575506	15567804	15567921	15575387	15575506	95	---	---	---	---	15575162	15575178	+	88	15567805	15575502
chr4	15569732	15586331	15569732	15570238	15585825	15586331	94	---	---	---	---	15585493	15585525	+	78	---	---
chr4	15576890	15581619	15576890	15578196	15580196	15581619	86	---	---	---	---	15580161	15580181	+	80	15576894	15581617
chr4	15596795	15602711	15596795	15597457	15602099	15602711	86	---	---	---	---	15597545	15597564	-	80	---	---
chr4	15703644	15717665	15703644	15704250	15717060	15717665	96	---	---	---	---	15704378	15704392	-	73	15703649	15717657
chr4	15717765	15727197	15717765	15721123	15723863	15727197	92	---	---	---	---	15721183	15721198	-	75	15717771	15727192
chr4	15734093	15750281	15734093	15737698	15746677	15750281	91	---	---	---	---	15738111	15738125	-	73	15734094	15750279
chr4	15776432	15785881	15776432	15777847	15784466	15785881	92	---	---	---	---	15777991	15778022	-	71	---	---
chr4	15809441	15820459	15809446	15811089	15818818	15820457	90	15809433	15809440	15820460	15820467	15811416	15811432	-	70	---	---
chr4	15839864	15843539	15839864	15840366	15843038	15843539	89	---	---	---	---	15840456	15840500	-	71	15839869	15843536
chr4	15848988	15854034	15848988	15849545	15853480	15854034	86	---	---	---	---	15853325	15853338	+	85	---	---
chr4	15862802	15865817	15862802	15863089	15865532	15865817	91	---	---	---	---	15865430	15865443	+	71	15862813	15865810
chr4	15877497	15885894	15877497	15877860	15885531	15885894	94	---	---	---	---	15878038	15878082	-	71	15877512	15885881
chr4	15950497	15959434	15950497	15951598	15958329	15959434	87	---	---	---	---	15958023	15958049	+	74	15950497	15959424
chr4	15965698	15972475	15965698	15967220	15970888	15972475	88	---	---	---	---	15967383	15967404	-	81	15965698	15972465
chr4	15983216	15991056	15983222	15984655	15989593	15991046	89	15983211	15983215	15991057	15991061	15989486	15989505	+	80	15983223	15991055
chr4	15984941	15991261	15984941	15985174	15991028	15991261	97	---	---	---	---	15985298	15985330	-	75	15984950	15991259
chr4	15995694	16007557	15995708	15995913	16007337	16007542	89	15995689	15995693	16007558	16007562	16006818	16006884	+	71	15995695	16007552
chr4	15996471	16005551	15996474	15997710	16004304	16005539	94	15996466	15996470	16005552	16005556	16004002	16004023	+	72	15996475	16005537
chr4	16045485	16053415	16045485	16046881	16051949	16053415	90	---	---	---	---	16051770	16051803	+	73	16045486	16053411
chr4	16070094	16078392	16070094	16071609	16076885	16078392	95	---	---	---	---	16076758	16076771	+	78	16070094	16078388
chr4	16163052	16167511	16163052	16163419	16167144	16167511	95	---	---	---	---	16163483	16163606	-	83	16163066	16167509
chr4	16179098	16190710	16179098	16179894	16189895	16190710	92	---	---	---	---	16180136	16180162	-	77	---	---
chr4	16215137	16227861	16215137	16215319	16227679	16227861	96	---	---	---	---	16215648	16215684	-	72	16215140	16227859
chr4	16229357	16237728	16229357	16229766	16237311	16237728	89	---	---	---	---	16230081	16230097	-	70	---	---
chr4	16300423	16308801	16300423	16301714	16307519	16308801	93	---	---	---	---	16301929	16301943	-	86	---	---
chr4	16321441	16339586	16321441	16325439	16335593	16339586	89	---	---	---	---	16325838	16325858	-	85	---	---
chr4	16329142	16332124	16329142	16330008	16331257	16332124	94	---	---	---	---	---	---	0	--	16329144	16332115
chr4	16347551	16352211	16347551	16347798	16351951	16352197	96	16347546	16347550	16352212	16352216	16351744	16351850	+	76	---	---
chr4	16360678	16381904	16360687	16361061	16381523	16381899	91	16360668	16360677	16381905	16381914	16362010	16362038	-	82	---	---
chr4	16382945	16400303	16382945	16383256	16399992	16400303	86	---	---	---	---	16399336	16399355	+	100	---	---
chr4	16413323	16425280	16413323	16417188	16421303	16425280	97	---	---	---	---	16417370	16417392	-	78	---	---
chr4	16438196	16443201	16438196	16440647	16440750	16443201	99	---	---	---	---	---	---	0	--	---	---
chr4	16444986	16449855	16444986	16447417	16447424	16449855	99	---	---	---	---	---	---	0	--	16444987	16449853
chr4	16451248	16455142	16451248	16452332	16454058	16455142	99	---	---	---	---	16452347	16452361	-	80	---	---
chr4	16489172	16494605	16489172	16491277	16492500	16494605	99	---	---	---	---	---	---	0	--	16489190	16494603
chr4	16503527	16508312	16503535	16505914	16505920	16508299	99	16503522	16503526	16508313	16508317	---	---	0	--	---	---
chr4	16536229	16541384	16536229	16538054	16539559	16541384	100	---	---	---	---	---	---	0	--	---	---
chr4	16548161	16550836	16548169	16549281	16549721	16550833	99	16548156	16548160	16550837	16550841	---	---	0	--	---	---
chr4	16661623	16667552	16661623	16662145	16666988	16667552	86	---	---	---	---	16666914	16666926	+	84	16661630	16667546
chr4	16682363	16693516	16682363	16684277	16691673	16693516	95	---	---	---	---	16691360	16691374	+	73	---	---
chr4	16715049	16721953	16715049	16716529	16720470	16721953	93	---	---	---	---	16716709	16716725	-	76	16715053	16721936
chr4	16721449	16731062	16721449	16721969	16730541	16731062	96	---	---	---	---	16730151	16730200	+	76	16721454	16731058
chr4	16764224	16773394	16764224	16765041	16772606	16773394	90	---	---	---	---	16765249	16765266	-	72	16764226	16773389
chr4	16769661	16785669	16769661	16772456	16782871	16785669	87	---	---	---	---	16772858	16772977	-	71	---	---
chr4	16789863	16796857	16789863	16789973	16796747	16796857	97	---	---	---	---	16796446	16796465	+	80	16789868	16796855
chr4	16795703	16814386	16795703	16796371	16813721	16814386	95	---	---	---	---	16812913	16812929	+	76	16795703	16814371
chr4	16829671	16849461	16829671	16830356	16848775	16849461	88	---	---	---	---	16848034	16848056	+	78	16829671	16849456
chr4	16835361	16839417	16835361	16835903	16838874	16839417	95	---	---	---	---	16838860	16838872	+	84	16835363	16839411
chr4	16946329	16965680	16946329	16946867	16965141	16965680	89	---	---	---	---	16964229	16964248	+	70	---	---
chr4	16949153	16964915	16949153	16949650	16964416	16964915	94	---	---	---	---	16963694	16963735	+	71	16949154	16964911
chr4	17052007	17055164	17052007	17052954	17054227	17055164	89	---	---	---	---	17053031	17053053	-	73	17052022	17055155
chr4	17065741	17075213	17065741	17066467	17074489	17075213	93	---	---	---	---	17074162	17074184	+	73	17065748	17075209
chr4	17082331	17098100	17082331	17083131	17097305	17098100	93	---	---	---	---	17083595	17083631	-	78	---	---
chr4	17093205	17098801	17093205	17093917	17098095	17098801	92	---	---	---	---	17094030	17094126	-	80	17093207	17098798
chr4	17178467	17189254	17178467	17178594	17189127	17189254	92	---	---	---	---	17179073	17179088	-	75	---	---
chr4	17196419	17210828	17196419	17197232	17210011	17210824	99	17196413	17196418	17210829	17210834	17209608	17209623	+	75	---	---
chr4	17196641	17210615	17196656	17197019	17210248	17210611	99	17196636	17196640	17210616	17210620	17209726	17209741	+	75	17196647	17210613
chr4	17242777	17263199	17242777	17243739	17262313	17263199	85	---	---	---	---	17262070	17262091	+	86	17242794	17263197
chr4	17243063	17262809	17243068	17243291	17262585	17262808	93	17243058	17243062	17262810	17262814	17262070	17262091	+	86	17243067	17262808
chr4	17248200	17255134	17248200	17248591	17254732	17255123	94	17248191	17248199	17255135	17255143	17248731	17248789	-	74	---	---
chr4	17277030	17297665	17277030	17277534	17297136	17297665	92	---	---	---	---	17278374	17278389	-	87	---	---
chr4	17281672	17290273	17281672	17283485	17288457	17290273	92	---	---	---	---	---	---	0	--	17281673	17290269
chr4	17331750	17335710	17331750	17331976	17335484	17335710	95	---	---	---	---	---	---	0	--	17331766	17335709
chr4	17383053	17401240	17383053	17383523	17400777	17401240	88	---	---	---	---	17400306	17400319	+	71	---	---
chr4	17387528	17397784	17387528	17389268	17396043	17397784	94	---	---	---	---	17389547	17389568	-	72	17387529	17397782
chr4	17408731	17418526	17408731	17409228	17418029	17418526	95	---	---	---	---	17417937	17417991	+	72	17408735	17418524
chr4	17419281	17427874	17419281	17421094	17426061	17427874	99	---	---	---	---	17425908	17425921	+	78	17419282	17427870
chr4	17456572	17468456	17456572	17457130	17467897	17468456	97	---	---	---	---	17457416	17457437	-	72	17456572	17468454
chr4	17472098	17486171	17472098	17472892	17485372	17486171	88	---	---	---	---	17473326	17473342	-	70	17472102	17486156
chr4	17473731	17477482	17473731	17474345	17476871	17477482	93	---	---	---	---	17476756	17476769	+	78	---	---
chr4	17508279	17514789	17508279	17508760	17514308	17514789	99	---	---	---	---	---	---	0	--	17508282	17514777
chr4	17532425	17541102	17532425	17532595	17540932	17541102	97	---	---	---	---	17540555	17540572	+	72	17532428	17541083
chr4	17532849	17547232	17532856	17533103	17546970	17547217	97	17532844	17532848	17547233	17547237	17533766	17533797	-	71	17532861	17547224
chr4	17542046	17546902	17542046	17542547	17546423	17546902	93	---	---	---	---	17542633	17542700	-	75	17542047	17546897
chr4	17631730	17646711	17631730	17631961	17646480	17646711	93	---	---	---	---	17645755	17645819	+	90	17631732	17646703
chr4	17660341	17677349	17660341	17660937	17676754	17677349	88	---	---	---	---	17676575	17676615	+	73	17660341	17677348
chr4	17693019	17711916	17693019	17694691	17710244	17711915	94	17693014	17693018	17711917	17711921	17695442	17695469	-	75	---	---
chr4	17759295	17768057	17759295	17760925	17766424	17768057	97	---	---	---	---	17766230	17766255	+	76	---	---
chr4	17761266	17776505	17761266	17765629	17772155	17776505	97	---	---	---	---	---	---	0	--	---	---
chr4	17763023	17774147	17763023	17763256	17773914	17774147	99	---	---	---	---	17763281	17763308	-	71	17763038	17774139
chr4	17767601	17771814	17767601	17768057	17771360	17771814	93	---	---	---	---	17768144	17768162	-	78	17767619	17771811
chr4	17767601	17771814	17767601	17768057	17771360	17771814	93	---	---	---	---	17768144	17768162	-	78	17767619	17771811
chr4	17783381	17791549	17783381	17783792	17791150	17791549	87	---	---	---	---	17784016	17784061	-	73	---	---
chr4	17789985	17794250	17789985	17790227	17794008	17794250	91	---	---	---	---	17790339	17790351	-	100	---	---
chr4	17796772	17813253	17796772	17797988	17812019	17813253	87	---	---	---	---	17798455	17798478	-	75	---	---
chr4	17830653	17835569	17830653	17830802	17835420	17835569	96	---	---	---	---	17835260	17835289	+	80	---	---
chr4	17845404	17862556	17845404	17845719	17862241	17862556	96	---	---	---	---	17861438	17861451	+	78	17845406	17862555
chr4	17849729	17859999	17849729	17850086	17859642	17859999	95	---	---	---	---	---	---	0	--	17849735	17859983
chr4	17856803	17862424	17856803	17857332	17861895	17862424	91	---	---	---	---	17861707	17861719	+	76	17856804	17862415
chr4	17879276	17893526	17879285	17879408	17893392	17893514	90	17879271	17879275	17893527	17893531	17893066	17893096	+	70	---	---
chr4	17890634	17893118	17890634	17891112	17892635	17893118	86	---	---	---	---	17892590	17892633	+	77	17890636	17893101
chr4	17901824	17915624	17901824	17901958	17915494	17915624	93	---	---	---	---	17915108	17915131	+	83	17901824	17915613
chr4	17906821	17913920	17906827	17908359	17912384	17913916	95	17906816	17906820	17913921	17913925	17912182	17912239	+	82	17906823	17913914
chr4	17940244	17946805	17940244	17940470	17946579	17946805	93	---	---	---	---	17940740	17940775	-	77	17940245	17946803
chr4	17955222	17963588	17955222	17955636	17963192	17963588	92	---	---	---	---	17963146	17963169	+	70	17955225	17963580
chr4	17965212	17985010	17965212	17965601	17984620	17985010	91	---	---	---	---	17966435	17966467	-	78	---	---
chr4	17970332	17983310	17970332	17970679	17982962	17983310	89	---	---	---	---	17982349	17982366	+	88	---	---
chr4	17975927	17982972	17975927	17976381	17982510	17982972	92	---	---	---	---	17976442	17976478	-	75	17975940	17982970
chr4	17987349	18001195	17987349	17990547	17998008	18001195	97	---	---	---	---	17997751	17997769	+	73	17987350	18001192
chr4	18008787	18017715	18008787	18009517	18016988	18017715	92	---	---	---	---	18009770	18009789	-	70	---	---
chr4	18024882	18044670	18024882	18025272	18044281	18044670	91	---	---	---	---	18043414	18043446	+	78	---	---
chr4	18033955	18041015	18033955	18034074	18040896	18041015	95	---	---	---	---	18034274	18034307	-	76	18033959	18041008
chr4	18044665	18049730	18044665	18044851	18049542	18049730	91	---	---	---	---	18045056	18045086	-	90	---	---
chr4	18046159	18051848	18046159	18048079	18049934	18051848	88	---	---	---	---	18048090	18048109	-	80	18046165	18051846
chr4	18066341	18074404	18066341	18067962	18072774	18074404	94	---	---	---	---	18072678	18072738	+	70	18066341	18074402
chr4	18067309	18074226	18067313	18067777	18073753	18074218	94	18067301	18067308	18074227	18074234	18073699	18073712	+	78	---	---
chr4	18081823	18089935	18081823	18082821	18088937	18089935	98	---	---	---	---	18083101	18083127	-	77	---	---
chr4	18093375	18095931	18093375	18093585	18095722	18095931	94	---	---	---	---	18095665	18095681	+	76	---	---
chr4	18102440	18111883	18102440	18103912	18110447	18111883	91	---	---	---	---	18104089	18104106	-	72	18102440	18111874
chr4	18102440	18111029	18102440	18103029	18110447	18111029	89	---	---	---	---	18103345	18103365	-	71	18102440	18111022
chr4	18137870	18152844	18137870	18139614	18151001	18152844	86	---	---	---	---	18150480	18150517	+	78	18137882	18152830
chr4	18196972	18215735	18196972	18197259	18215448	18215735	93	---	---	---	---	18198088	18198113	-	73	18196984	18215729
chr4	18239886	18251672	18239886	18241413	18250167	18251672	87	---	---	---	---	18241809	18241826	-	77	18239888	18251669
chr4	18313643	18319897	18313643	18313821	18319719	18319897	96	---	---	---	---	---	---	0	--	18313654	18319892
chr4	18394714	18401535	18394714	18396055	18400195	18401535	94	---	---	---	---	18396121	18396262	-	81	---	---
chr4	18408878	18416322	18408878	18409271	18415908	18416322	87	---	---	---	---	18409585	18409603	-	78	18408881	18416317
chr4	18409279	18417528	18409279	18409902	18416904	18417528	93	---	---	---	---	18410224	18410249	-	76	18409282	18417526
chr4	18455310	18461623	18455310	18455882	18461036	18461623	90	---	---	---	---	18455897	18455915	-	94	18455311	18461616
chr4	18469936	18481852	18469936	18470056	18481732	18481852	90	---	---	---	---	---	---	0	--	---	---
chr4	18470733	18478512	18470733	18471039	18478206	18478512	97	---	---	---	---	18471224	18471279	-	94	18470735	18478499
chr4	18474001	18480078	18474001	18474405	18479674	18480078	99	---	---	---	---	18479429	18479441	+	76	---	---
chr4	18474010	18480078	18474010	18474405	18479683	18480078	100	---	---	---	---	18479532	18479565	+	70	18474024	18480077
chr4	18483539	18496136	18483539	18483735	18495942	18496136	94	---	---	---	---	18495743	18495766	+	70	---	---
chr4	18484128	18496511	18484128	18484504	18496135	18496511	94	---	---	---	---	18484687	18484722	-	75	18484136	18496503
chr4	18485941	18500761	18485941	18487139	18499563	18500761	98	---	---	---	---	18498964	18498979	+	81	18485941	18500752
chr4	18497385	18504475	18497385	18497762	18504077	18504475	85	---	---	---	---	18497992	18498018	-	77	18497403	18504473
chr4	18505476	18514262	18505476	18507779	18511958	18514262	94	---	---	---	---	18511822	18511838	+	88	---	---
chr4	18516177	18521264	18516177	18517061	18520379	18521264	86	---	---	---	---	18520357	18520377	+	95	---	---
chr4	18585431	18591131	18585431	18586574	18589990	18591131	89	---	---	---	---	18589820	18589847	+	71	18585441	18591129
chr4	18592420	18601514	18592420	18592940	18600994	18601514	88	---	---	---	---	18600675	18600694	+	75	18592431	18601507
chr4	18636707	18639878	18636707	18636899	18639685	18639878	92	---	---	---	---	18636964	18637002	-	71	---	---
chr4	18649145	18657196	18649145	18649613	18656727	18657196	95	---	---	---	---	18656397	18656427	+	74	18649149	18657193
chr4	18677210	18696635	18677210	18677692	18696154	18696635	93	---	---	---	---	18678486	18678508	-	73	---	---
chr4	18677248	18696560	18677248	18677617	18696192	18696560	92	---	---	---	---	18678486	18678508	-	73	---	---
chr4	18678400	18697250	18678400	18679817	18695833	18697250	86	---	---	---	---	18680200	18680213	-	71	18678409	18697244
chr4	18678562	18697585	18678572	18680148	18696005	18697580	86	18678557	18678561	18697586	18697590	18680825	18680862	-	73	---	---
chr4	18687215	18695395	18687215	18687933	18694695	18695395	94	---	---	---	---	18688141	18688154	-	78	---	---
chr4	18701205	18713045	18701205	18701356	18712894	18713045	98	---	---	---	---	18701591	18701614	-	79	18701211	18713042
chr4	18721569	18734884	18721569	18721974	18734480	18734884	94	---	---	---	---	18733876	18733896	+	71	---	---
chr4	18726456	18735405	18726456	18726993	18734874	18735405	95	---	---	---	---	18734765	18734784	+	70	---	---
chr4	18737042	18741756	18737042	18737527	18741270	18741756	90	---	---	---	---	18741148	18741170	+	86	---	---
chr4	18772911	18776259	18772911	18773204	18775965	18776259	93	---	---	---	---	---	---	0	--	---	---
chr4	18812877	18825683	18812890	18813261	18825306	18825677	100	18812872	18812876	18825684	18825688	18813574	18813597	-	75	18812888	18825676
chr4	18860711	18870802	18860711	18862202	18869288	18870802	93	---	---	---	---	18868967	18868993	+	74	18860714	18870800
chr4	18884918	18892989	18884918	18885930	18891990	18892989	90	---	---	---	---	18885932	18885945	-	71	18884919	18892974
chr4	18895951	18917088	18895951	18900035	18913009	18917088	85	---	---	---	---	18900653	18900666	-	78	18895952	18917076
chr4	18902742	18909455	18902742	18904250	18907945	18909455	94	---	---	---	---	18904389	18904435	-	82	18902742	18909453
chr4	18910505	18918720	18910505	18912130	18917088	18918711	95	18910500	18910504	18918721	18918725	18916902	18917023	+	80	18910505	18918706
chr4	18927611	18944566	18927612	18929060	18943118	18944563	93	18927606	18927610	18944567	18944571	18929665	18929679	-	86	18927612	18944564
chr4	18931507	18937966	18931507	18933088	18936393	18937966	97	---	---	---	---	18936233	18936252	+	90	18931508	18937965
chr4	18949015	18957633	18949015	18950855	18955812	18957633	96	---	---	---	---	18950993	18951006	-	78	18949020	18957626
chr4	18972337	18983377	18972337	18972702	18983009	18983377	91	---	---	---	---	18972932	18972955	-	79	---	---
chr4	18977393	18991689	18977393	18977661	18991421	18991689	98	---	---	---	---	18990870	18990887	+	77	18977394	18991681
chr4	18978007	18992662	18978007	18978156	18992513	18992662	99	---	---	---	---	18978714	18978774	-	70	18978010	18992659
chr4	18994041	19004432	18994041	18994319	19004153	19004432	95	---	---	---	---	19003661	19003687	+	70	18994041	19004430
chr4	18997333	19001942	18997333	18997839	19001436	19001942	98	---	---	---	---	---	---	0	--	18997348	19001939
chr4	19032659	19053532	19032659	19033207	19052989	19053532	89	---	---	---	---	19052139	19052152	+	78	---	---
chr4	19041105	19047778	19041105	19041651	19047233	19047778	99	---	---	---	---	19041733	19041748	-	87	19041109	19047759
chr4	19112989	19120870	19112989	19115478	19118384	19120870	97	---	---	---	---	19118272	19118283	+	75	---	---
chr4	19171365	19176402	19171365	19171613	19176135	19176402	85	---	---	---	---	19171666	19171694	-	82	---	---
chr4	19177703	19180154	19177703	19177864	19179989	19180154	87	---	---	---	---	---	---	0	--	19177710	19180152
chr4	19224712	19234344	19224712	19225382	19233674	19234344	97	---	---	---	---	19233449	19233499	+	76	19224714	19234338
chr4	19228425	19231881	19228425	19229255	19231050	19231881	94	---	---	---	---	19230993	19231034	+	71	---	---
chr4	19233409	19244057	19233409	19234065	19243399	19244057	88	---	---	---	---	---	---	0	--	19233409	19244054
chr4	19235984	19242977	19235984	19236331	19242630	19242977	99	---	---	---	---	19242530	19242553	+	70	19235985	19242973
chr4	19258501	19262195	19258501	19258836	19261861	19262195	94	---	---	---	---	19261709	19261727	+	84	---	---
chr4	19322598	19340653	19322598	19323312	19339936	19340653	87	---	---	---	---	19323662	19323673	-	75	---	---
chr4	19342513	19347525	19342513	19343392	19346680	19347525	91	---	---	---	---	19346573	19346629	+	77	19342514	19347517
chr4	19354683	19370404	19354683	19355929	19369173	19370404	89	---	---	---	---	19356264	19356304	-	80	19354683	19370403
chr4	19356645	19362788	19356645	19356856	19362577	19362788	96	---	---	---	---	19356872	19356891	-	85	---	---
chr4	19362793	19374012	19362793	19366382	19370443	19374012	95	---	---	---	---	19366528	19366562	-	71	---	---
chr4	19392725	19397863	19392725	19392867	19397721	19397863	98	---	---	---	---	19393048	19393070	-	78	19392725	19397861
chr4	19429958	19435384	19429958	19432011	19433337	19435384	93	---	---	---	---	---	---	0	--	19429971	19435379
chr4	19438035	19453073	19438035	19440247	19450783	19453073	90	---	---	---	---	19440525	19440546	-	72	19438044	19453068
chr4	19465633	19472105	19465633	19465890	19471854	19472105	89	---	---	---	---	19465895	19465908	-	71	---	---
chr4	19499433	19514104	19499433	19499768	19513770	19514104	89	---	---	---	---	19500162	19500180	-	78	19499443	19514101
chr4	19525911	19540949	19525911	19528123	19538659	19540949	90	---	---	---	---	19528401	19528422	-	72	19525920	19540944
chr4	19596717	19611236	19596717	19600193	19607758	19611236	86	---	---	---	---	19600440	19600453	-	85	---	---
chr4	19603216	19623496	19603216	19603692	19623021	19623496	95	---	---	---	---	19604546	19604560	-	80	19603217	19623478
chr4	19604783	19614413	19604783	19605779	19613432	19614413	94	---	---	---	---	19613054	19613069	+	87	---	---
chr4	19643849	19655143	19643849	19646993	19651992	19655143	96	---	---	---	---	19647173	19647194	-	95	19643864	19655136
chr4	19665690	19677870	19665690	19666252	19677311	19677870	97	---	---	---	---	19677184	19677206	+	86	19665690	19677869
chr4	19682428	19696760	19682428	19682729	19696459	19696760	95	---	---	---	---	19695776	19695801	+	88	19682430	19696755
chr4	19682428	19696671	19682428	19682640	19696459	19696671	95	---	---	---	---	19695776	19695801	+	88	19682430	19696657
chr4	19683539	19695048	19683539	19683797	19694790	19695048	98	---	---	---	---	19694242	19694264	+	73	---	---
chr4	19684704	19697317	19684704	19684942	19697079	19697317	99	---	---	---	---	19696672	19696717	+	71	---	---
chr4	19768872	19777534	19768876	19770566	19775852	19777533	93	19768867	19768871	19777535	19777539	19775588	19775610	+	78	---	---
chr4	19786171	19805132	19786171	19786735	19804565	19805132	92	---	---	---	---	19787548	19787574	-	74	19786172	19805119
chr4	19788038	19796976	19788038	19788522	19796493	19796976	94	---	---	---	---	19788892	19788921	-	70	19788044	19796963
chr4	19805622	19810423	19805622	19807266	19808780	19810423	95	---	---	---	---	---	---	0	--	---	---
chr4	19817261	19835456	19817261	19817792	19834926	19835456	97	---	---	---	---	19834288	19834324	+	72	19817268	19835447
chr4	19848353	19858060	19848355	19848633	19857768	19858050	92	19848348	19848352	19858061	19858065	19857326	19857346	+	85	---	---
chr4	19849332	19856232	19849332	19849439	19856125	19856232	97	---	---	---	---	19855884	19855940	+	94	---	---
chr4	19849529	19856770	19849529	19849735	19856564	19856770	97	---	---	---	---	19850020	19850032	-	76	19849533	19856768
chr4	19953149	19962507	19953159	19954174	19961480	19962493	95	19953144	19953148	19962508	19962512	19954526	19954539	-	85	19953154	19962505
chr4	19953488	19962102	19953488	19953781	19961809	19962102	96	---	---	---	---	19953938	19953954	-	88	---	---
chr4	19959084	19961855	19959084	19959368	19961571	19961855	93	---	---	---	---	19961498	19961512	+	80	19959086	19961850
chr4	19965943	19982032	19965943	19966656	19981320	19982032	96	---	---	---	---	19981116	19981133	+	72	19965945	19982020
chr4	20015695	20022603	20015695	20017351	20020946	20022603	94	---	---	---	---	20020767	20020889	+	83	20015698	20022598
chr4	20045667	20056215	20045667	20046061	20055822	20056215	94	---	---	---	---	20055422	20055433	+	83	---	---
chr4	20046059	20053426	20046059	20047057	20052428	20053426	97	---	---	---	---	20047227	20047244	-	88	---	---
chr4	20069992	20083258	20069992	20070952	20082302	20083258	93	---	---	---	---	20071265	20071283	-	73	---	---
chr4	20096612	20106699	20096612	20097687	20105656	20106699	92	---	---	---	---	20098039	20098052	-	78	---	---
chr4	20120290	20136404	20120290	20120789	20135882	20136404	85	---	---	---	---	20121193	20121229	-	70	---	---
chr4	20187640	20193009	20187640	20188006	20192643	20193009	96	---	---	---	---	---	---	0	--	---	---
chr4	20192909	20195471	20192909	20193459	20194921	20195471	96	---	---	---	---	20193467	20193479	-	76	---	---
chr4	20278539	20287819	20278539	20278886	20287469	20287819	89	---	---	---	---	20287251	20287284	+	73	---	---
chr4	20294575	20301843	20294575	20294736	20301682	20301843	95	---	---	---	---	20295013	20295032	-	70	20294592	20301839
chr4	20302117	20312122	20302124	20303787	20310454	20312107	89	20302112	20302116	20312123	20312127	20304066	20304087	-	72	20302120	20312105
chr4	20323839	20332521	20323839	20324371	20331989	20332521	95	---	---	---	---	20331627	20331644	+	72	---	---
chr4	20324630	20329903	20324630	20325009	20329524	20329903	94	---	---	---	---	20325212	20325223	-	83	20324632	20329897
chr4	20422011	20428040	20422011	20422411	20427638	20428040	94	---	---	---	---	20422531	20422544	-	71	20422011	20428022
chr4	20436826	20443813	20436827	20437182	20443445	20443800	93	20436820	20436825	20443814	20443819	20443131	20443145	+	80	---	---
chr4	20471245	20480412	20471245	20471348	20480309	20480412	98	---	---	---	---	20471751	20471775	-	76	20471257	20480410
chr4	20587179	20606225	20587179	20587878	20605528	20606225	90	---	---	---	---	20588676	20588706	-	70	---	---
chr4	20592141	20600650	20592141	20592623	20600163	20600650	94	---	---	---	---	20599872	20599921	+	74	---	---
chr4	20609350	20618179	20609350	20611316	20616292	20618179	91	---	---	---	---	20616187	20616222	+	72	20609352	20618177
chr4	20622947	20629127	20622947	20623513	20628564	20629127	89	---	---	---	---	20628534	20628562	+	75	---	---
chr4	20631340	20637849	20631340	20631631	20637558	20637849	97	---	---	---	---	20631710	20631725	-	75	20631349	20637847
chr4	20643983	20657472	20643986	20644494	20656956	20657464	94	20643977	20643982	20657473	20657478	20645088	20645116	-	72	20643987	20657471
chr4	20674234	20691225	20674234	20674476	20690983	20691225	93	---	---	---	---	20690293	20690334	+	71	---	---
chr4	20679089	20690982	20679089	20679545	20690526	20690982	95	---	---	---	---	20690293	20690334	+	71	---	---
chr4	20735271	20742545	20735271	20735762	20742025	20742545	91	---	---	---	---	20736005	20736031	-	74	20735277	20742542
chr4	20769478	20787534	20769478	20769797	20787216	20787534	98	---	---	---	---	20786524	20786559	+	75	---	---
chr4	20810437	20817710	20810450	20811981	20816195	20817704	92	20810430	20810436	20817711	20817717	20816076	20816108	+	78	20810450	20817709
chr4	20810650	20817300	20810650	20811577	20816397	20817300	91	---	---	---	---	20811715	20811750	-	75	---	---
chr4	20824958	20830893	20824958	20825336	20830515	20830893	96	---	---	---	---	20830347	20830371	+	76	20824958	20830891
chr4	20856094	20859335	20856094	20856467	20858962	20859335	94	---	---	---	---	20858929	20858942	+	78	---	---
chr4	20858855	20863513	20858855	20859226	20863142	20863513	95	---	---	---	---	---	---	0	--	---	---
chr4	20861368	20872457	20861368	20861672	20872153	20872457	94	---	---	---	---	20862052	20862090	-	74	---	---
chr4	20873695	20882697	20873695	20874054	20882341	20882697	94	---	---	---	---	20874291	20874319	-	72	20873695	20882683
chr4	20896830	20918170	20896830	20897319	20917681	20918170	93	---	---	---	---	20916687	20916713	+	81	---	---
chr4	20921490	20928609	20921490	20923202	20926899	20928609	95	---	---	---	---	20923333	20923357	-	92	20921490	20928607
chr4	20965918	20972398	20965918	20966382	20971934	20972398	94	---	---	---	---	20971697	20971713	+	82	20965928	20972397
chr4	20974387	20984389	20974391	20975726	20983041	20984381	95	20974382	20974386	20984390	20984394	20982858	20982881	+	70	20974400	20984383
chr4	21004094	21015148	21004094	21004876	21014361	21015148	94	---	---	---	---	21005154	21005169	-	81	---	---
chr4	21008428	21025237	21008434	21008760	21024901	21025226	86	21008423	21008427	21025238	21025242	21024095	21024113	+	73	21008434	21025223
chr4	21031361	21038496	21031361	21032950	21036840	21038496	88	---	---	---	---	21036810	21036829	+	80	21031362	21038495
chr4	21055958	21068431	21055958	21056583	21067797	21068431	95	---	---	---	---	21067374	21067405	+	75	21055966	21068420
chr4	21068647	21074795	21068659	21069395	21074056	21074793	88	21068639	21068646	21074796	21074803	21069535	21069559	-	84	21068651	21074791
chr4	21077678	21081250	21077678	21078351	21080574	21081250	91	---	---	---	---	21080543	21080562	+	80	---	---
chr4	21085716	21096021	21085716	21087422	21094314	21096021	93	---	---	---	---	21087700	21087721	-	72	21085717	21096018
chr4	21108926	21121761	21108926	21111836	21118906	21121761	90	---	---	---	---	21112025	21112037	-	100	21108933	21121751
chr4	21112577	21124764	21112577	21112989	21124352	21124764	96	---	---	---	---	21123808	21123967	+	80	21112578	21124760
chr4	21113291	21125726	21113291	21113629	21125387	21125726	93	---	---	---	---	21114157	21114184	-	82	21113292	21125707
chr4	21113629	21118428	21113629	21113968	21118089	21118428	96	---	---	---	---	21114011	21114024	-	85	21113629	21118425
chr4	21124269	21127367	21124269	21124904	21126731	21127367	90	---	---	---	---	21126633	21126661	+	72	21124281	21127365
chr4	21124321	21127322	21124322	21124859	21126784	21127322	89	21124316	21124320	21127323	21127327	21126684	21126699	+	75	21124338	21127320
chr4	21155362	21169495	21155362	21155945	21168910	21169495	95	---	---	---	---	21156496	21156515	-	70	21155364	21169478
chr4	21158870	21166605	21158870	21159025	21166444	21166605	91	---	---	---	---	21159372	21159396	-	76	21158887	21166598
chr4	21200122	21205994	21200122	21200489	21205625	21205994	97	---	---	---	---	21200587	21200599	-	76	---	---
chr4	21207841	21217943	21207841	21209318	21216415	21217943	90	---	---	---	---	21209614	21209639	-	73	21207842	21217939
chr4	21231448	21234968	21231455	21231802	21234605	21234958	86	21231443	21231447	21234969	21234973	---	---	0	--	---	---
chr4	21281686	21294374	21281686	21282320	21293749	21294374	95	---	---	---	---	21282711	21282742	-	75	21281695	21294364
chr4	21305606	21314938	21305606	21306442	21314089	21314925	94	21305601	21305605	21314939	21314943	21313706	21313718	+	76	21305617	21314935
chr4	21307473	21322089	21307486	21307668	21321893	21322075	94	21307468	21307472	21322090	21322094	21308347	21308363	-	88	---	---
chr4	21336114	21344624	21336114	21337572	21343166	21344624	94	---	---	---	---	21337801	21337833	-	78	---	---
chr4	21359237	21373586	21359237	21360128	21372696	21373586	97	---	---	---	---	21360588	21360613	-	76	---	---
chr4	21361062	21368533	21361062	21362618	21366979	21368533	96	---	---	---	---	21366795	21366909	+	82	21361062	21368529
chr4	21398328	21400981	21398328	21398725	21400583	21400981	85	---	---	---	---	21398773	21398786	-	78	---	---
chr4	21465960	21474248	21465960	21466448	21473763	21474248	96	---	---	---	---	21466558	21466573	-	81	---	---
chr4	21466548	21473030	21466548	21466896	21472680	21473030	94	---	---	---	---	21472434	21472472	+	74	---	---
chr4	21475479	21492905	21475479	21476496	21491897	21492905	88	---	---	---	---	21491177	21491208	+	75	21475490	21492900
chr4	21485308	21490392	21485308	21485509	21490191	21490392	97	---	---	---	---	21485709	21485744	-	75	21485308	21490379
chr4	21507654	21515121	21507654	21507950	21514825	21515121	98	---	---	---	---	---	---	0	--	21507654	21515118
chr4	21558884	21576324	21558898	21559647	21575593	21576311	87	21558878	21558883	21576325	21576330	21560425	21560439	-	80	21558892	21576309
chr4	21568009	21574442	21568009	21568333	21574118	21574442	97	---	---	---	---	21568395	21568417	-	82	---	---
chr4	21578513	21584105	21578513	21578637	21583980	21584105	92	---	---	---	---	21578662	21578678	-	82	21578514	21584102
chr4	21589670	21600091	21589670	21590108	21599655	21600091	95	---	---	---	---	21590496	21590585	-	73	21589686	21600087
chr4	21590346	21601164	21590349	21590971	21600531	21601153	95	21590339	21590345	21601165	21601171	21591433	21591449	-	82	---	---
chr4	21642391	21657528	21642391	21643208	21656702	21657528	93	---	---	---	---	21656048	21656060	+	76	21642391	21657520
chr4	21687048	21691977	21687048	21687199	21691819	21691977	92	---	---	---	---	21687383	21687429	-	78	21687050	21691963
chr4	21711956	21718168	21711956	21712221	21717903	21718168	99	---	---	---	---	21712473	21712490	-	77	---	---
chr4	21730128	21749109	21730128	21730370	21748867	21749109	97	---	---	---	---	21748063	21748077	+	73	21730129	21749104
chr4	21731159	21738867	21731159	21731755	21738263	21738867	96	---	---	---	---	21732057	21732081	-	76	---	---
chr4	21760279	21772169	21760279	21761032	21771416	21772169	94	---	---	---	---	21761500	21761533	-	82	---	---
chr4	21814102	21826830	21814102	21814915	21826017	21826830	98	---	---	---	---	21825519	21825591	+	84	---	---
chr4	21829574	21835922	21829574	21830079	21835417	21835922	98	---	---	---	---	21835187	21835199	+	76	---	---
chr4	21872072	21882221	21872072	21872261	21882032	21882221	95	---	---	---	---	---	---	0	--	21872073	21882215
chr4	21889734	21910558	21889738	21890261	21910028	21910551	99	21889729	21889733	21910559	21910563	21890892	21890916	-	80	---	---
chr4	21912743	21930742	21912743	21913143	21930341	21930742	90	---	---	---	---	21913983	21914003	-	71	---	---
chr4	21940969	21952070	21940969	21944789	21948242	21952070	93	---	---	---	---	21948113	21948131	+	100	21940970	21952059
chr4	21958299	21966903	21958299	21960110	21965200	21966903	86	---	---	---	---	21960249	21960262	-	78	21958301	21966897
chr4	21967205	21977333	21967212	21969000	21975530	21977332	90	21967200	21967204	21977334	21977338	21975205	21975227	+	73	21967214	21977331
chr4	21967850	21977332	21967850	21969000	21976168	21977332	88	---	---	---	---	21969222	21969234	-	76	---	---
chr4	21990209	22007581	21990209	21991627	22006143	22007581	92	---	---	---	---	21992294	21992306	-	84	21990209	22007579
chr4	21999418	22012153	21999418	22000042	22011539	22012153	90	---	---	---	---	22000405	22000422	-	83	---	---
chr4	22014380	22020994	22014380	22014606	22020775	22020994	92	---	---	---	---	22014791	22014808	-	77	22014380	22020992
chr4	22022325	22031539	22022325	22022878	22030984	22031539	91	---	---	---	---	22022881	22022894	-	78	---	---
chr4	22023422	22032249	22023422	22023818	22031853	22032249	92	---	---	---	---	22024051	22024064	-	92	---	---
chr4	22028509	22041223	22028509	22028923	22040810	22041223	94	---	---	---	---	22040297	22040312	+	81	22028510	22041214
chr4	22032251	22037872	22032251	22032924	22037200	22037872	93	---	---	---	---	22036986	22037138	+	79	22032255	22037861
chr4	22045484	22056246	22045484	22045792	22055938	22056246	93	---	---	---	---	22055608	22055643	+	75	---	---
chr4	22066012	22085112	22066012	22066262	22084856	22085112	90	---	---	---	---	22084119	22084140	+	72	---	---
chr4	22104093	22113672	22104093	22104896	22112869	22113672	98	---	---	---	---	22112497	22112510	+	85	---	---
chr4	22126061	22132758	22126061	22127614	22131199	22132758	88	---	---	---	---	22131019	22131066	+	85	22126073	22132756
chr4	22156060	22162522	22156060	22156664	22161917	22162522	92	---	---	---	---	22156861	22156894	-	73	22156067	22162519
chr4	22163782	22170670	22163782	22163944	22170509	22170670	92	---	---	---	---	22170180	22170203	+	79	22163790	22170660
chr4	22183281	22186279	22183286	22183570	22185985	22186269	86	22183276	22183280	22186280	22186284	22183629	22183640	-	75	22183293	22186271
chr4	22249153	22252317	22249153	22249916	22251564	22252317	86	---	---	---	---	22251506	22251517	+	75	---	---
chr4	22290521	22293008	22290531	22290959	22292579	22293008	98	22290516	22290520	22293009	22293013	---	---	0	--	22290527	22293001
chr4	22365271	22373416	22365271	22365551	22373136	22373416	96	---	---	---	---	22365767	22365779	-	76	22365271	22373411
chr4	22403356	22424141	22403356	22403525	22423972	22424141	94	---	---	---	---	22423012	22423036	+	80	22403358	22424133
chr4	22445878	22453733	22445878	22446997	22452614	22453733	98	---	---	---	---	22447167	22447185	-	73	---	---
chr4	22490058	22505714	22490058	22490333	22505439	22505714	94	---	---	---	---	22490365	22490386	-	72	22490059	22505701
chr4	22490467	22499087	22490467	22491772	22497841	22499087	91	---	---	---	---	22491988	22492000	-	76	---	---
chr4	22499492	22507003	22499492	22500422	22506069	22507003	92	---	---	---	---	22505786	22505815	+	73	22499504	22507001
chr4	22514681	22519488	22514681	22515057	22519101	22519488	87	---	---	---	---	22515075	22515121	-	72	22514691	22519483
chr4	22543122	22547855	22543122	22543294	22547683	22547855	94	---	---	---	---	22547651	22547670	+	80	22543122	22547841
chr4	22587877	22591192	22587881	22588911	22590155	22591182	93	22587872	22587876	22591193	22591197	22588977	22588996	-	75	---	---
chr4	22620845	22630406	22620845	22622288	22628979	22630396	90	22620840	22620844	22630407	22630411	22628806	22628837	+	71	22620846	22630400
chr4	22631597	22641071	22631599	22632271	22640410	22641069	93	22631591	22631596	22641072	22641077	22632568	22632598	-	74	---	---
chr4	22705498	22711359	22705498	22706010	22710845	22711359	90	---	---	---	---	22710740	22710788	+	71	---	---
chr4	22714862	22721971	22714862	22716523	22720309	22721971	95	---	---	---	---	22716530	22716549	-	80	22714862	22721968
chr4	22799879	22810017	22799879	22801402	22808498	22810009	95	22799872	22799878	22810018	22810024	22808174	22808200	+	74	22799879	22810007
chr4	22818112	22821639	22818112	22818491	22821236	22821639	86	---	---	---	---	22821123	22821170	+	93	22818116	22821637
chr4	22818871	22822804	22818871	22819916	22821762	22822804	95	---	---	---	---	22821677	22821696	+	75	22818872	22822785
chr4	22820016	22827788	22820016	22820998	22826807	22827788	97	---	---	---	---	22821266	22821288	-	91	---	---
chr4	22835795	22850890	22835795	22837570	22849104	22850890	98	---	---	---	---	22848550	22848577	+	71	22835800	22850883
chr4	22838547	22852172	22838547	22839872	22850901	22852172	87	---	---	---	---	22840020	22840048	-	72	22838550	22852160
chr4	22838687	22852172	22838687	22839872	22851029	22852172	88	---	---	---	---	22840020	22840048	-	72	---	---
chr4	22841705	22853731	22841705	22841928	22853507	22853731	92	---	---	---	---	22842436	22842451	-	81	22841713	22853729
chr4	22902390	22914776	22902390	22902949	22914213	22914776	95	---	---	---	---	22914030	22914057	+	71	22902391	22914774
chr4	22920261	22927736	22920261	22920649	22927348	22927736	93	---	---	---	---	22927075	22927129	+	92	22920270	22927734
chr4	22962882	22968767	22962882	22963324	22968325	22968767	95	---	---	---	---	22963388	22963544	-	79	---	---
chr4	22980238	23001755	22980238	22982660	22999316	23001755	91	---	---	---	---	22998909	22998933	+	72	---	---
chr4	22980833	23000775	22980833	22981683	22999911	23000775	86	---	---	---	---	22982173	22982195	-	78	---	---
chr4	22982659	22992731	22982659	22984188	22991200	22992731	96	---	---	---	---	22990877	22990903	+	77	22982660	22992727
chr4	22992823	23004629	22992823	22995615	23001844	23004629	91	---	---	---	---	22995878	22995908	-	74	22992831	23004624
chr4	22999063	23007533	22999065	22999478	23007113	23007526	94	22999055	22999062	23007534	23007541	22999627	22999649	-	73	---	---
chr4	22999735	23008543	22999735	23000326	23007944	23008529	88	22999730	22999734	23008544	23008548	23007632	23007653	+	72	---	---
chr4	23049224	23055556	23049224	23049608	23055173	23055556	96	---	---	---	---	---	---	0	--	23049229	23055554
chr4	23050027	23056627	23050027	23050870	23055785	23056627	96	---	---	---	---	23055717	23055731	+	73	---	---
chr4	23101743	23120689	23101743	23102474	23119958	23120689	94	---	---	---	---	23103328	23103349	-	81	23101750	23120687
chr4	23107950	23116841	23107950	23108410	23116373	23116833	95	23107945	23107949	23116842	23116846	23108770	23108785	-	87	23107950	23116839
chr4	23129540	23141752	23129540	23130122	23141170	23141752	92	---	---	---	---	23140742	23140766	+	76	---	---
chr4	23149259	23159011	23149259	23150773	23157516	23159010	93	23149254	23149258	23159012	23159016	23151016	23151065	-	70	---	---
chr4	23160173	23173331	23160176	23160689	23172814	23173326	96	23160168	23160172	23173332	23173336	23161014	23161052	-	82	23160177	23173321
chr4	23179412	23186316	23179412	23180872	23184952	23186316	87	---	---	---	---	23184914	23184933	+	80	23179417	23186307
chr4	23209946	23220212	23209946	23211584	23218560	23220212	94	---	---	---	---	23211649	23211669	-	71	---	---
chr4	23280306	23287839	23280306	23280770	23287375	23287839	96	---	---	---	---	23287277	23287315	+	71	23280306	23287829
chr4	23302237	23312975	23302237	23303026	23312175	23312975	98	---	---	---	---	23311839	23311853	+	80	---	---
chr4	23303126	23306939	23303126	23304014	23306035	23306939	86	---	---	---	---	---	---	0	--	23303142	23306937
chr4	23325078	23346382	23325078	23325868	23345595	23346382	93	---	---	---	---	23326830	23326855	-	76	23325080	23346373
chr4	23326993	23335913	23326993	23328039	23334872	23335913	88	---	---	---	---	23334592	23334615	+	70	---	---
chr4	23349998	23357023	23349998	23351376	23355647	23357023	97	---	---	---	---	23351486	23351512	-	92	23350006	23357020
chr4	23351124	23357023	23351124	23351376	23356771	23357023	97	---	---	---	---	23351620	23351646	-	77	23351140	23357020
chr4	23419952	23440609	23419952	23420382	23440174	23440609	96	---	---	---	---	23439252	23439267	+	75	23419963	23440606
chr4	23422982	23430212	23422982	23425662	23427642	23430212	95	---	---	---	---	---	---	0	--	---	---
chr4	23431946	23441343	23431946	23432769	23440514	23441343	94	---	---	---	---	23433066	23433095	-	73	23431954	23441341
chr4	23515789	23533660	23515789	23516060	23533393	23533660	88	---	---	---	---	23516758	23516807	-	74	---	---
chr4	23522731	23532994	23522731	23524225	23531646	23532994	87	---	---	---	---	23531320	23531349	+	80	---	---
chr4	23535200	23538122	23535200	23535713	23537605	23538122	91	---	---	---	---	23537505	23537516	+	91	23535200	23538103
chr4	23536954	23544195	23536954	23537659	23543491	23544195	96	---	---	---	---	23543342	23543358	+	88	---	---
chr4	23545717	23561697	23545717	23546005	23561409	23561697	86	---	---	---	---	23546245	23546298	-	74	23545721	23561686
chr4	23561936	23574900	23561946	23562482	23574357	23574894	95	23561931	23561935	23574901	23574905	23573796	23573831	+	72	23561940	23574892
chr4	23616752	23631066	23616752	23618133	23629645	23631066	92	---	---	---	---	23618320	23618340	-	76	23616752	23631064
chr4	23639242	23646399	23639242	23639654	23645984	23646399	92	---	---	---	---	23645685	23645750	+	75	23639246	23646388
chr4	23640222	23661803	23640222	23640855	23661170	23661803	91	---	---	---	---	23660403	23660420	+	72	23640233	23661797
chr4	23645595	23659610	23645595	23646071	23659134	23659610	99	---	---	---	---	23646700	23646724	-	84	23645595	23659606
chr4	23648137	23657099	23648151	23650089	23655156	23657094	99	23648132	23648136	23657100	23657104	---	---	0	--	---	---
chr4	23651193	23653846	23651193	23651447	23653606	23653846	87	---	---	---	---	---	---	0	--	---	---
chr4	23651854	23662881	23651854	23652483	23662252	23662881	96	---	---	---	---	23661847	23661862	+	81	23651856	23662874
chr4	23668601	23672325	23668601	23669076	23671849	23672325	91	---	---	---	---	23671737	23671748	+	75	---	---
chr4	23703836	23722296	23703836	23704318	23721821	23722296	93	---	---	---	---	23705126	23705163	-	73	---	---
chr4	23724530	23739827	23724530	23724711	23739648	23739827	93	---	---	---	---	23725316	23725339	-	87	23724531	23739824
chr4	23725164	23731322	23725164	23725635	23730863	23731322	92	---	---	---	---	23725861	23725875	-	73	23725171	23731318
chr4	23778959	23786083	23778961	23779332	23785713	23786069	91	23778954	23778958	23786084	23786088	23779624	23779651	-	71	23778961	23786080
chr4	23801105	23820978	23801105	23801300	23820762	23820978	88	---	---	---	---	23802100	23802122	-	73	23801105	23820962
chr4	23808588	23818309	23808588	23809137	23817761	23818309	95	---	---	---	---	23817433	23817450	+	77	23808588	23818307
chr4	23810046	23819760	23810046	23810427	23819381	23819760	94	---	---	---	---	23819090	23819108	+	78	---	---
chr4	23811952	23814980	23811952	23812333	23814619	23814980	87	---	---	---	---	---	---	0	--	23811960	23814962
chr4	23813229	23822646	23813229	23813759	23822114	23822646	86	---	---	---	---	23822071	23822086	+	81	---	---
chr4	23813882	23828542	23813882	23814128	23828311	23828542	88	---	---	---	---	23827874	23827909	+	75	23813889	23828524
chr4	23935747	23954778	23935747	23936467	23954065	23954778	95	---	---	---	---	23953401	23953421	+	71	23935748	23954763
chr4	23943867	23958036	23943867	23944191	23957715	23958036	93	---	---	---	---	23957056	23957078	+	78	23943867	23958035
chr4	23971090	23991996	23971090	23971904	23991182	23991996	98	---	---	---	---	23990516	23990530	+	80	23971101	23991988
chr4	23988518	23995336	23988518	23989669	23994182	23995336	95	---	---	---	---	23989671	23989692	-	72	---	---
chr4	23988529	23995336	23988529	23989669	23994194	23995336	95	---	---	---	---	23993969	23993996	+	75	---	---
chr4	23990617	24006241	23990617	23991181	24005677	24006241	95	---	---	---	---	23991510	23991524	-	73	23990623	24006236
chr4	24001766	24005122	24001781	24002164	24004738	24005122	97	24001761	24001765	24005123	24005127	24002276	24002293	-	100	---	---
chr4	24001775	24011308	24001775	24002819	24010265	24011308	93	---	---	---	---	---	---	0	--	24001790	24011303
chr4	24013587	24025990	24013587	24013907	24025670	24025990	95	---	---	---	---	24025154	24025168	+	73	24013599	24025988
chr4	24021679	24042891	24021682	24022335	24042225	24042881	90	24021674	24021678	24042892	24042896	24023040	24023055	-	75	24021683	24042875
chr4	24026666	24041705	24026666	24027164	24041208	24041705	96	---	---	---	---	24027523	24027537	-	73	24026675	24041693
chr4	24043234	24064756	24043234	24043456	24064535	24064756	91	---	---	---	---	24044298	24044450	-	81	---	---
chr4	24048518	24058615	24048518	24049869	24057344	24058615	88	---	---	---	---	24050163	24050191	-	79	---	---
chr4	24068253	24078015	24068253	24069732	24076567	24078015	86	---	---	---	---	24069975	24069998	-	70	---	---
chr4	24083474	24091356	24083474	24086020	24088818	24091356	94	---	---	---	---	24086102	24086125	-	75	---	---
chr4	24115435	24123537	24115435	24116642	24122330	24123537	96	---	---	---	---	24122066	24122084	+	78	---	---
chr4	24141507	24151135	24141507	24142166	24150477	24151135	94	---	---	---	---	24150424	24150447	+	75	24141512	24151131
chr4	24151102	24160825	24151102	24152682	24159238	24160819	94	24151096	24151101	24160826	24160831	24159034	24159051	+	77	24151102	24160817
chr4	24180441	24193068	24180441	24181036	24192477	24193068	90	---	---	---	---	24191991	24192010	+	75	24180442	24193064
chr4	24195373	24207228	24195373	24196184	24206448	24207228	92	---	---	---	---	24196417	24196436	-	70	---	---
chr4	24213652	24220768	24213661	24214411	24219997	24220754	86	24213647	24213651	24220769	24220773	24214664	24214691	-	71	---	---
chr4	24261319	24269106	24261319	24261999	24268422	24269106	95	---	---	---	---	24262214	24262226	-	76	24261322	24269103
chr4	24383172	24400155	24383172	24384380	24398947	24400155	91	---	---	---	---	24384853	24384866	-	71	24383184	24400152
chr4	24489717	24498568	24489717	24490183	24498074	24498568	89	---	---	---	---	24497889	24497918	+	73	24489722	24498558
chr4	24512509	24524262	24512509	24513054	24523705	24524262	94	---	---	---	---	24523578	24523600	+	86	24512509	24524260
chr4	24539345	24542820	24539345	24540098	24542068	24542820	93	---	---	---	---	24540119	24540134	-	75	24539359	24542814
chr4	24547276	24552400	24547276	24547577	24552100	24552400	90	---	---	---	---	24547760	24547787	-	75	24547284	24552392
chr4	24588381	24595890	24588381	24588733	24595537	24595890	92	---	---	---	---	24588810	24588839	-	76	24588394	24595882
chr4	24620927	24629813	24620927	24621748	24628992	24629813	93	---	---	---	---	24621931	24621948	-	72	24620933	24629808
chr4	24631236	24645687	24631236	24632657	24644267	24645687	96	---	---	---	---	24633224	24633238	-	73	24631241	24645685
chr4	24651647	24661596	24651647	24652665	24660601	24661596	92	---	---	---	---	24660273	24660303	+	77	24651647	24661578
chr4	24666967	24675126	24666967	24667292	24674801	24675126	88	---	---	---	---	24667508	24667521	-	78	24666970	24675123
chr4	24675897	24694526	24675897	24678162	24692281	24694526	89	---	---	---	---	24678834	24678852	-	73	24675900	24694519
chr4	24682622	24689550	24682622	24683064	24689106	24689550	98	---	---	---	---	24688915	24688965	+	72	---	---
chr4	24697000	24717088	24697000	24697307	24716781	24717088	96	---	---	---	---	24698106	24698131	-	80	24697000	24717083
chr4	24747785	24759682	24747785	24749311	24758158	24759682	94	---	---	---	---	24757745	24757762	+	77	24747786	24759679
chr4	24800278	24810089	24800278	24801689	24808618	24810089	89	---	---	---	---	24801815	24801868	-	70	24800279	24810083
chr4	24816193	24819607	24816193	24816385	24819415	24819607	99	---	---	---	---	24819341	24819365	+	72	24816211	24819588
chr4	24836236	24841093	24836236	24836407	24840922	24841093	96	---	---	---	---	24836455	24836479	-	76	24836248	24841091
chr4	24841813	24850903	24841813	24842400	24850270	24850903	88	---	---	---	---	24850134	24850163	+	76	---	---
chr4	24855223	24863816	24855223	24856963	24862058	24863816	91	---	---	---	---	24857085	24857123	-	71	24855228	24863813
chr4	24867931	24878910	24867934	24868094	24878748	24878908	94	24867926	24867930	24878911	24878915	---	---	0	--	---	---
chr4	24896565	24905437	24896565	24896705	24905297	24905437	99	---	---	---	---	24905004	24905030	+	70	24896577	24905436
chr4	24897183	24905843	24897183	24897329	24905697	24905843	95	---	---	---	---	24897712	24897727	-	75	---	---
chr4	24937782	24947965	24937782	24938795	24946953	24947965	95	---	---	---	---	24939106	24939140	-	85	24937800	24947963
chr4	24947967	24959729	24947967	24949118	24958606	24959729	91	---	---	---	---	24958132	24958163	+	75	24947979	24959727
chr4	24968611	24977336	24968611	24970330	24975606	24977336	91	---	---	---	---	24975367	24975380	+	85	---	---
chr4	24995180	25008661	24995180	24995884	25007960	25008661	87	---	---	---	---	25007398	25007423	+	92	24995189	25008650
chr4	24998227	25003295	24998227	24998819	25002703	25003295	95	---	---	---	---	25002508	25002585	+	73	---	---
chr4	24999588	25002046	24999588	24999754	25001881	25002046	96	---	---	---	---	24999756	24999768	-	92	---	---
chr4	25019542	25036296	25019545	25019772	25036062	25036290	97	25019535	25019541	25036297	25036303	25020509	25020526	-	88	25019546	25036288
chr4	25026243	25035499	25026243	25028216	25033508	25035499	96	---	---	---	---	25033325	25033362	+	71	25026244	25035487
chr4	25052975	25067367	25052989	25053520	25066797	25067360	86	25052970	25052974	25067368	25067372	25066396	25066411	+	75	---	---
chr4	25055477	25062236	25055477	25057039	25060676	25062236	95	---	---	---	---	25057136	25057194	-	84	25055478	25062234
chr4	25067353	25085875	25067361	25068377	25084850	25085866	95	25067347	25067352	25085876	25085881	25084165	25084228	+	70	---	---
chr4	25068825	25077322	25068825	25070281	25075874	25077322	95	---	---	---	---	25075805	25075828	+	79	25068835	25077320
chr4	25077324	25086346	25077324	25077808	25085859	25086346	89	---	---	---	---	25078102	25078135	-	70	---	---
chr4	25088292	25104031	25088292	25089374	25102950	25104031	95	---	---	---	---	25089943	25089959	-	76	25088292	25104029
chr4	25119178	25128165	25119178	25119601	25127740	25128165	94	---	---	---	---	25119897	25119927	-	77	---	---
chr4	25135953	25148944	25135953	25136272	25148625	25148944	95	---	---	---	---	25148069	25148112	+	77	25135966	25148942
chr4	25156406	25166361	25156406	25157378	25165391	25166361	85	---	---	---	---	25157688	25157704	-	76	---	---
chr4	25176479	25183134	25176479	25178011	25181607	25183134	92	---	---	---	---	25178022	25178038	-	82	25176479	25183132
chr4	25304072	25307262	25304072	25304475	25306869	25307262	90	---	---	---	---	25306781	25306826	+	76	25304084	25307258
chr4	25323438	25330091	25323438	25324969	25328565	25330091	90	---	---	---	---	25324980	25324996	-	82	25323438	25330089
chr4	25350329	25362398	25350329	25350551	25362176	25362398	93	---	---	---	---	25361595	25361670	+	75	---	---
chr4	25390190	25392917	25390190	25390767	25392356	25392917	92	---	---	---	---	25392312	25392327	+	75	25390191	25392913
chr4	25404930	25410964	25404930	25405964	25409930	25410964	93	---	---	---	---	25405966	25405982	-	88	25404935	25410950
chr4	25415610	25425079	25415610	25417032	25423658	25425079	93	---	---	---	---	25423483	25423514	+	71	---	---
chr4	25434794	25442515	25434794	25435862	25441447	25442515	95	---	---	---	---	25441167	25441201	+	74	---	---
chr4	25451770	25458266	25451770	25452652	25457376	25458266	93	---	---	---	---	25452664	25452683	-	80	25451770	25458264
chr4	25451995	25457991	25451995	25452372	25457610	25457991	94	---	---	---	---	25457492	25457541	+	72	---	---
chr4	25460544	25469766	25460544	25461094	25469215	25469766	91	---	---	---	---	25461457	25461500	-	72	25460544	25469764
chr4	25494941	25501593	25494941	25496468	25500064	25501593	92	---	---	---	---	25500036	25500052	+	82	25494941	25501591
chr4	25553819	25560186	25553819	25554207	25559798	25560186	95	---	---	---	---	25554273	25554295	-	78	---	---
chr4	25571199	25587203	25571199	25571460	25586945	25587203	91	---	---	---	---	25572210	25572229	-	70	25571211	25587201
chr4	25576366	25585155	25576366	25577023	25584498	25585155	95	---	---	---	---	25577330	25577343	-	85	25576367	25585152
chr4	25577024	25586025	25577024	25577313	25585737	25586025	94	---	---	---	---	25585393	25585421	+	72	25577028	25586023
chr4	25622705	25627369	25622718	25623105	25627013	25627364	86	25622700	25622704	25627370	25627374	---	---	0	--	---	---
chr4	25622705	25627369	25622718	25623105	25627013	25627364	86	25622700	25622704	25627370	25627374	---	---	0	--	---	---
chr4	25633093	25645317	25633093	25633457	25644953	25645317	97	---	---	---	---	25633857	25633885	-	72	25633107	25645315
chr4	25683534	25705289	25683534	25683911	25704912	25705289	96	---	---	---	---	25704118	25704138	+	71	---	---
chr4	25683910	25693219	25683910	25684813	25692319	25693219	94	---	---	---	---	25692117	25692134	+	77	25683911	25693210
chr4	25702830	25709814	25702830	25703015	25709628	25709814	93	---	---	---	---	25703130	25703154	-	72	25702837	25709807
chr4	25710184	25715772	25710189	25710731	25715234	25715763	90	25710179	25710183	25715773	25715777	25715068	25715087	+	75	25710193	25715769
chr4	25737040	25744874	25737044	25737213	25744695	25744864	97	25737035	25737039	25744875	25744879	25744444	25744465	+	77	25737045	25744862
chr4	25747881	25766834	25747881	25748289	25766426	25766834	99	---	---	---	---	25748306	25748327	-	72	---	---
chr4	25748533	25767515	25748533	25748839	25767209	25767515	99	---	---	---	---	25749719	25749742	-	87	---	---
chr4	25805910	25819345	25805915	25806121	25819139	25819345	97	25805905	25805909	25819346	25819350	25818587	25818603	+	76	25805913	25819342
chr4	25814389	25822354	25814389	25814611	25822132	25822354	95	---	---	---	---	25814928	25814941	-	85	---	---
chr4	25820848	25840126	25820848	25821132	25839841	25840126	98	---	---	---	---	25821244	25821259	-	75	---	---
chr4	25821025	25840131	25821025	25821137	25840019	25840131	100	---	---	---	---	25821244	25821259	-	75	---	---
chr4	25830948	25843370	25830948	25831571	25842747	25843370	98	---	---	---	---	25831660	25831679	-	70	25830953	25843357
chr4	25839857	25848233	25839857	25841091	25846823	25848222	87	25839852	25839856	25848234	25848238	25841367	25841378	-	83	---	---
chr4	25841424	25850992	25841424	25841834	25850582	25850992	99	---	---	---	---	25850204	25850232	+	72	---	---
chr4	25843470	25850775	25843470	25844058	25850187	25850775	98	---	---	---	---	25850008	25850031	+	79	25843480	25850763
chr4	25847872	25864320	25847872	25850992	25860923	25864320	87	---	---	---	---	25860552	25860571	+	70	25847873	25864313
chr4	25853907	25874686	25853907	25854139	25874454	25874686	91	---	---	---	---	25854931	25854947	-	76	---	---
chr4	25903426	25913402	25903426	25904082	25912764	25913402	93	---	---	---	---	---	---	0	--	---	---
chr4	25975013	25987273	25975013	25976520	25985763	25987273	96	---	---	---	---	25976840	25976866	-	77	25975013	25987271
chr4	26105154	26114067	26105154	26106008	26113214	26114067	98	---	---	---	---	26113087	26113150	+	73	---	---
chr4	26115138	26127372	26115148	26115705	26126814	26127371	96	26115132	26115137	26127373	26127378	26126578	26126619	+	71	26115138	26127369
chr4	26160963	26173110	26160963	26162417	26171693	26173110	93	---	---	---	---	26171286	26171327	+	76	26160964	26173105
chr4	26189434	26192715	26189434	26189758	26192391	26192715	99	---	---	---	---	---	---	0	--	26189436	26192712
chr4	26253222	26261682	26253222	26253993	26260908	26261682	98	---	---	---	---	26260829	26260864	+	77	26253233	26261680
chr4	26266494	26272866	26266508	26267106	26272255	26272853	95	26266488	26266493	26272867	26272872	26272020	26272035	+	75	26266508	26272863
chr4	26302602	26321159	26302602	26304308	26319439	26321159	96	---	---	---	---	26318682	26318788	+	75	---	---
chr4	26368620	26379574	26368620	26369063	26379129	26379574	97	---	---	---	---	26378753	26378794	+	78	26368621	26379571
chr4	26392613	26402933	26392613	26393120	26402426	26402933	97	---	---	---	---	26401960	26402018	+	76	26392613	26402930
chr4	26407786	26415318	26407786	26408634	26414470	26415318	97	---	---	---	---	26414200	26414223	+	87	26407802	26415316
chr4	26429484	26445981	26429484	26430168	26445302	26445981	90	---	---	---	---	26430446	26430925	-	92	26429485	26445977
chr4	26438823	26456036	26438823	26439271	26455590	26456036	91	---	---	---	---	26454892	26454928	+	70	26438841	26456019
chr4	26468476	26475848	26468484	26468936	26475386	26475837	94	26468471	26468475	26475849	26475853	26469215	26469236	-	72	---	---
chr4	26479689	26498873	26479689	26480135	26498426	26498873	96	---	---	---	---	26481019	26481040	-	77	---	---
chr4	26523788	26532535	26523792	26525536	26530776	26532533	95	26523783	26523787	26532536	26532540	26530543	26530556	+	85	26523790	26532531
chr4	26587345	26601297	26587345	26588881	26599764	26601297	94	---	---	---	---	26599267	26599284	+	83	26587345	26601294
chr4	26591033	26597899	26591033	26592621	26596328	26597899	94	---	---	---	---	26596177	26596209	+	72	26591036	26597896
chr4	26602993	26609486	26602993	26603114	26609365	26609486	95	---	---	---	---	26603241	26603289	-	71	26602995	26609467
chr4	26621159	26636020	26621159	26621582	26635596	26636020	95	---	---	---	---	26635014	26635071	+	94	---	---
chr4	26621891	26626177	26621891	26622345	26625724	26626177	88	---	---	---	---	26622422	26622441	-	85	---	---
chr4	26636679	26654605	26636679	26637848	26653419	26654605	89	---	---	---	---	26638503	26638524	-	77	---	---
chr4	26702544	26724429	26702550	26702678	26724289	26724417	88	26702539	26702543	26724430	26724434	26723302	26723324	+	91	---	---
chr4	26731112	26750860	26731112	26731498	26750474	26750860	95	---	---	---	---	26732322	26732343	-	81	26731116	26750857
chr4	26733628	26742688	26733633	26734116	26742178	26742675	88	26733623	26733627	26742689	26742693	26734374	26734386	-	76	26733629	26742679
chr4	26737020	26745854	26737020	26737202	26745672	26745854	97	---	---	---	---	26737515	26737626	-	81	---	---
chr4	26760170	26782061	26760170	26761480	26780720	26782061	87	---	---	---	---	26762367	26762383	-	76	26760188	26782058
chr4	26770967	26779510	26770967	26771863	26778613	26779510	96	---	---	---	---	26772140	26772161	-	72	26770967	26779508
chr4	26806512	26820216	26806512	26808048	26818683	26820216	94	---	---	---	---	26818186	26818203	+	83	26806512	26820213
chr4	26810200	26817190	26810200	26811913	26815495	26817190	94	---	---	---	---	26815344	26815376	+	72	26810203	26817186
chr4	26834134	26842617	26834134	26835655	26841000	26842617	89	---	---	---	---	26835794	26835813	-	70	26834137	26842609
chr4	26872643	26884412	26872643	26873605	26883495	26884412	91	---	---	---	---	26883124	26883157	+	76	26872643	26884398
chr4	26873928	26878906	26873928	26875173	26877685	26878906	90	---	---	---	---	26875235	26875258	-	70	26873928	26878902
chr4	26902243	26921766	26902243	26902810	26921164	26921766	89	---	---	---	---	26920278	26920302	+	72	26902247	26921750
chr4	26908353	26918447	26908353	26909084	26917728	26918447	91	---	---	---	---	26917510	26917527	+	72	26908353	26918435
chr4	26932966	26953667	26932966	26934119	26952516	26953667	95	---	---	---	---	26951803	26951857	+	72	26932973	26953663
chr4	26941764	26952386	26941764	26943332	26950824	26952386	94	---	---	---	---	26943693	26943707	-	86	26941773	26952383
chr4	26942214	26951988	26942214	26942934	26951274	26951988	96	---	---	---	---	26950866	26950892	+	77	---	---
chr4	26955364	26973442	26955364	26955518	26973288	26973442	95	---	---	---	---	26972481	26972495	+	86	26955365	26973426
chr4	26959449	26971860	26959449	26960005	26971304	26971860	97	26959444	26959448	26971861	26971865	26960109	26960131	-	86	26959451	26971858
chr4	26974107	26981301	26974107	26974546	26980858	26981301	97	---	---	---	---	26974833	26974845	-	76	---	---
chr4	27010937	27019487	27010951	27012544	27017880	27019472	94	27010932	27010936	27019488	27019492	27017678	27017695	+	77	27010940	27019483
chr4	27023895	27030949	27023895	27024451	27030393	27030949	94	---	---	---	---	27030308	27030321	+	78	---	---
chr4	27024701	27031111	27024701	27024861	27030951	27031111	94	---	---	---	---	27025077	27025089	-	76	27024702	27031107
chr4	27039301	27046819	27039301	27039497	27046619	27046819	86	---	---	---	---	27046555	27046578	+	79	27039310	27046814
chr4	27059952	27077259	27059952	27060109	27077103	27077259	94	---	---	---	---	27076362	27076399	+	78	---	---
chr4	27082861	27088769	27082861	27083167	27088465	27088769	93	---	---	---	---	27083236	27083407	-	78	---	---
chr4	27102319	27123223	27102319	27102842	27122698	27123223	88	---	---	---	---	27122410	27122441	+	71	27102324	27123221
chr4	27116798	27119905	27116798	27117327	27119376	27119905	98	---	---	---	---	---	---	0	--	27116804	27119898
chr4	27137656	27146807	27137656	27138266	27146195	27146807	93	---	---	---	---	27138482	27138498	-	82	---	---
chr4	27138276	27146982	27138276	27138758	27146499	27146982	92	---	---	---	---	27139036	27139096	-	77	27138282	27146976
chr4	27228134	27246536	27228134	27229635	27245025	27246528	85	27228129	27228133	27246537	27246541	27230367	27230390	-	79	---	---
chr4	27246529	27253464	27246529	27247620	27252370	27253464	94	---	---	---	---	27247798	27247822	-	72	27246529	27253462
chr4	27259874	27266082	27259874	27260672	27265301	27266082	86	---	---	---	---	27260806	27260849	-	70	27259875	27266078
chr4	27273083	27277899	27273083	27274261	27276678	27277899	95	---	---	---	---	27274263	27274309	-	74	---	---
chr4	27395948	27417898	27395948	27396260	27417553	27417898	88	---	---	---	---	27416664	27416679	+	81	---	---
chr4	27423337	27435822	27423337	27424718	27434563	27435822	90	---	---	---	---	27434172	27434212	+	73	---	---
chr4	27447933	27455676	27447933	27449803	27453829	27455676	90	---	---	---	---	27453628	27453688	+	85	27447934	27455674
chr4	27460040	27469742	27460054	27460890	27468905	27469734	91	27460035	27460039	27469743	27469747	27468617	27468650	+	70	---	---
chr4	27495561	27504508	27495561	27496261	27503806	27504508	93	---	---	---	---	27503452	27503470	+	78	27495565	27504502
chr4	27516607	27530735	27516607	27517002	27530327	27530735	90	---	---	---	---	27517598	27517651	-	92	---	---
chr4	27534603	27547896	27534603	27538680	27544189	27547896	86	---	---	---	---	27543961	27543996	+	72	---	---
chr4	27540455	27548734	27540455	27541296	27547892	27548734	92	---	---	---	---	27547692	27547713	+	77	27540470	27548732
chr4	27554817	27563047	27554817	27556457	27561408	27563047	95	---	---	---	---	27556622	27556705	-	85	27554817	27563028
chr4	27607204	27616109	27607204	27607697	27615612	27616109	90	---	---	---	---	27608017	27608030	-	85	---	---
chr4	27651487	27660071	27651487	27653136	27658381	27660071	92	---	---	---	---	27653358	27653371	-	78	27651487	27660068
chr4	27666617	27671358	27666617	27667264	27670724	27671358	93	---	---	---	---	27670630	27670671	+	73	27666627	27671356
chr4	27675935	27693077	27675935	27679494	27689466	27693077	90	---	---	---	---	27679648	27679677	-	73	27675948	27693074
chr4	27709791	27728699	27709791	27710075	27728415	27728699	95	---	---	---	---	27710908	27710947	-	72	27709791	27728682
chr4	27710075	27722240	27710075	27710633	27721683	27722240	96	---	---	---	---	27721447	27721488	+	71	27710075	27722238
chr4	27722650	27729246	27722650	27723097	27728799	27729246	96	---	---	---	---	27728591	27728604	+	78	27722651	27729237
chr4	27754169	27768594	27754169	27755326	27767430	27768594	88	---	---	---	---	27766899	27766932	+	73	27754177	27768580
chr4	27754464	27768245	27754466	27754970	27767726	27768237	89	27754459	27754463	27768246	27768250	27755566	27755601	-	75	---	---
chr4	27760367	27766771	27760367	27760579	27766559	27766771	96	---	---	---	---	27760794	27760806	-	76	---	---
chr4	27853440	27861932	27853440	27853835	27861503	27861932	89	---	---	---	---	27853954	27853984	-	70	---	---
chr4	27854023	27860190	27854023	27854374	27859837	27860190	87	---	---	---	---	27854579	27854591	-	76	---	---
chr4	27873223	27894090	27873226	27873617	27893696	27894087	94	27873218	27873222	27894091	27894095	27874483	27874536	-	70	27873223	27894083
chr4	27902895	27911387	27902895	27903290	27910958	27911387	89	---	---	---	---	27903409	27903439	-	70	---	---
chr4	27903478	27909645	27903478	27903829	27909292	27909645	87	---	---	---	---	27904034	27904046	-	76	---	---
chr4	27968774	27980940	27968774	27969331	27980382	27980940	96	---	---	---	---	27969525	27969566	-	71	27968774	27980938
chr4	27997938	28014014	27997938	28000483	28011521	28014014	88	---	---	---	---	28000982	28001011	-	70	27997939	28014011
chr4	28039063	28041717	28039072	28039331	28041456	28041715	88	28039058	28039062	28041718	28041722	28039374	28039397	-	70	28039064	28041698
chr4	28041722	28047707	28041722	28041954	28047475	28047707	96	---	---	---	---	28042140	28042172	-	81	28041722	28047705
chr4	28056525	28063714	28056525	28056804	28063435	28063714	96	---	---	---	---	---	---	0	--	---	---
chr4	28107654	28120606	28107654	28108513	28119756	28120606	92	---	---	---	---	28119217	28119291	+	74	---	---
chr4	28115477	28120961	28115477	28115839	28120601	28120961	92	---	---	---	---	28120445	28120470	+	73	---	---
chr4	28165242	28167834	28165242	28165379	28167697	28167834	96	---	---	---	---	---	---	0	--	28165256	28167824
chr4	28173326	28190407	28173336	28174863	28188886	28190401	93	28173321	28173325	28190408	28190412	28188198	28188218	+	76	28173332	28190399
chr4	28173336	28189581	28173336	28174042	28188886	28189581	90	---	---	---	---	28174649	28174742	-	71	---	---
chr4	28177879	28184675	28177879	28179493	28183063	28184675	95	---	---	---	---	28182884	28183004	+	82	28177880	28184673
chr4	28204888	28214565	28204888	28206273	28213182	28214565	96	---	---	---	---	28206497	28206514	-	72	28204890	28214563
chr4	28224934	28240831	28224934	28225202	28240544	28240831	93	---	---	---	---	28239895	28239918	+	70	---	---
chr4	28245418	28254579	28245418	28245970	28254035	28254579	94	---	---	---	---	28253675	28253693	+	84	---	---
chr4	28255464	28268999	28255467	28256027	28268434	28268991	94	28255457	28255463	28269000	28269006	28267915	28267954	+	85	28255468	28268988
chr4	28332229	28338126	28332229	28333226	28337124	28338126	95	---	---	---	---	28336929	28336957	+	72	28332229	28338112
chr4	28368335	28371738	28368343	28368608	28371458	28371723	94	28368330	28368334	28371739	28371743	28371315	28371398	+	79	28368341	28371737
chr4	28393725	28407524	28393735	28394505	28406749	28407523	91	28393720	28393724	28407525	28407529	28394894	28394913	-	80	28393727	28407523
chr4	28394767	28404225	28394767	28395626	28403362	28404225	94	---	---	---	---	28395952	28395993	-	71	28394767	28404222
chr4	28442029	28448516	28442029	28442790	28447755	28448516	96	---	---	---	---	28442850	28442992	-	82	28442042	28448509
chr4	28457058	28461863	28457058	28458474	28460452	28461863	91	---	---	---	---	28460393	28460410	+	77	28457071	28461860
chr4	28481932	28493165	28481932	28482058	28493039	28493165	96	---	---	---	---	28482125	28482160	-	75	---	---
chr4	28496718	28504021	28496727	28496952	28503785	28504006	96	28496713	28496717	28504022	28504026	28503443	28503512	+	72	28496723	28504018
chr4	28506608	28510374	28506608	28507046	28509969	28510374	89	---	---	---	---	28509822	28509916	+	97	---	---
chr4	28534246	28537192	28534259	28534381	28537063	28537185	95	28534239	28534245	28537193	28537199	28534482	28534499	-	83	---	---
chr4	28539696	28551587	28539710	28541296	28549977	28551577	91	28539691	28539695	28551588	28551592	28541572	28541593	-	72	---	---
chr4	28559886	28567243	28559886	28561131	28566002	28567243	92	---	---	---	---	28561234	28561248	-	86	---	---
chr4	28573308	28588850	28573314	28574110	28588046	28588842	96	28573300	28573307	28588851	28588858	28574730	28574745	-	75	28573309	28588846
chr4	28649090	28655491	28649090	28649313	28655268	28655491	91	---	---	---	---	28655117	28655135	+	89	28649098	28655489
chr4	28688470	28703349	28688470	28689367	28702458	28703349	86	---	---	---	---	28701995	28702015	+	76	---	---
chr4	28689370	28698296	28689371	28691193	28696482	28698296	93	28689365	28689369	28698297	28698301	28691412	28691424	-	76	28689371	28698293
chr4	28707517	28726386	28707517	28707906	28725996	28726386	97	---	---	---	---	28708761	28708788	-	78	---	---
chr4	28710586	28723641	28710586	28711097	28723130	28723641	96	---	---	---	---	28722559	28722578	+	80	28710586	28723639
chr4	28732459	28751166	28732459	28733006	28750624	28751166	86	---	---	---	---	28749743	28749776	+	73	---	---
chr4	28733733	28742520	28733733	28735510	28740746	28742520	91	---	---	---	---	28740518	28740531	+	85	28733733	28742518
chr4	28744728	28753259	28744728	28745369	28752618	28753259	87	---	---	---	---	28745371	28745398	-	78	28744740	28753256
chr4	28782914	28791325	28782914	28783911	28790332	28791325	90	---	---	---	---	28790011	28790048	+	73	---	---
chr4	28795358	28810172	28795358	28795604	28809927	28810172	94	---	---	---	---	28796276	28796299	-	70	---	---
chr4	28795610	28811137	28795610	28795955	28810791	28811137	92	---	---	---	---	28796676	28796695	-	70	28795621	28811134
chr4	28800417	28809927	28800417	28801902	28808443	28809927	93	---	---	---	---	28808236	28808253	+	72	28800434	28809925
chr4	28817308	28823514	28817308	28818386	28822442	28823514	95	---	---	---	---	28822410	28822429	+	80	---	---
chr4	28833764	28838951	28833764	28834051	28838664	28838951	98	---	---	---	---	28838480	28838517	+	73	---	---
chr4	28837826	28844056	28837826	28837992	28843890	28844056	99	---	---	---	---	28843637	28843661	+	84	---	---
chr4	28852174	28862688	28852174	28853287	28861577	28862688	93	---	---	---	---	28861162	28861181	+	70	---	---
chr4	28868666	28876984	28868666	28869654	28875996	28876984	95	---	---	---	---	28869939	28869950	-	83	28868671	28876982
chr4	28920363	28932171	28920363	28921023	28931514	28932171	94	---	---	---	---	28921468	28921485	-	72	---	---
chr4	28945448	28953888	28945448	28947096	28952244	28953888	91	---	---	---	---	28947107	28947126	-	80	28945448	28953886
chr4	28974361	28983467	28974361	28977752	28980080	28983467	87	---	---	---	---	---	---	0	--	28974364	28983464
chr4	28985044	28988888	28985044	28985575	28988354	28988888	96	---	---	---	---	28985638	28985714	-	80	---	---
chr4	29026773	29045520	29026773	29027218	29045076	29045520	86	---	---	---	---	29027560	29027573	-	71	---	---
chr4	29074370	29095235	29074370	29074865	29094741	29095235	92	---	---	---	---	29093923	29093942	+	80	29074372	29095225
chr4	29086188	29091978	29086193	29086373	29091787	29091968	95	29086183	29086187	29091979	29091983	29086590	29086614	-	76	29086190	29091961
chr4	29118281	29132491	29118281	29118625	29132147	29132491	98	---	---	---	---	29119215	29119226	-	75	29118283	29132475
chr4	29119984	29127360	29119984	29120430	29126914	29127360	97	---	---	---	---	29126642	29126654	+	76	---	---
chr4	29134512	29152141	29134512	29135434	29151218	29152141	94	---	---	---	---	29136202	29136224	-	73	29134515	29152139
chr4	29134674	29151987	29134674	29135281	29151379	29151987	94	---	---	---	---	29150778	29150792	+	80	29134689	29151970
chr4	29141151	29149455	29141151	29141437	29149169	29149455	97	---	---	---	---	29148784	29148811	+	71	29141151	29149450
chr4	29158776	29168196	29158776	29159526	29167449	29168196	89	---	---	---	---	29167052	29167072	+	71	29158794	29168186
chr4	29203014	29211822	29203014	29204752	29210056	29211814	87	29203009	29203013	29211823	29211827	29209826	29209839	+	78	29203014	29211807
chr4	29249409	29258279	29249409	29250979	29256747	29258279	95	---	---	---	---	29251205	29251231	-	88	29249411	29258273
chr4	29261978	29266672	29261978	29262303	29266347	29266672	97	---	---	---	---	29262448	29262473	-	73	---	---
chr4	29306898	29317828	29306898	29307823	29316905	29317828	98	---	---	---	---	29316754	29316788	+	71	---	---
chr4	29327637	29336095	29327637	29329122	29334575	29336095	94	---	---	---	---	29329324	29329393	-	81	29327637	29336092
chr4	29357782	29365087	29357782	29358960	29363908	29365087	91	---	---	---	---	29363840	29363865	+	76	29357783	29365083
chr4	29369413	29375101	29369419	29370521	29373984	29375088	94	29369408	29369412	29375102	29375106	29370643	29370693	-	86	29369419	29375099
chr4	29381801	29391501	29381807	29382877	29390424	29391492	94	29381796	29381800	29391502	29391506	29383157	29383176	-	70	---	---
chr4	29440574	29461854	29440574	29441096	29461333	29461854	93	---	---	---	---	29460345	29460366	+	81	---	---
chr4	29463264	29469610	29463264	29463749	29469133	29469610	86	---	---	---	---	29463764	29463788	-	76	---	---
chr4	29472222	29479610	29472222	29472824	29479006	29479610	91	---	---	---	---	29473118	29473134	-	82	---	---
chr4	29500160	29503541	29500160	29500415	29503286	29503541	91	---	---	---	---	29503216	29503234	+	78	---	---
chr4	29537417	29544756	29537417	29537932	29544217	29544756	89	---	---	---	---	29538211	29538229	-	73	29537421	29544754
chr4	29555856	29566795	29555856	29556137	29566515	29566795	97	---	---	---	---	29556424	29556447	-	79	29555863	29566790
chr4	29582786	29604722	29582790	29583019	29604490	29604720	90	29582781	29582785	29604723	29604727	29603591	29603626	+	75	29582792	29604718
chr4	29591553	29600445	29591553	29591860	29600138	29600445	94	---	---	---	---	29599928	29599957	+	73	29591554	29600439
chr4	29592271	29600661	29592271	29592379	29600553	29600661	95	---	---	---	---	29592565	29592582	-	72	29592282	29600659
chr4	29632301	29635653	29632301	29633296	29634658	29635653	94	---	---	---	---	29634558	29634592	+	71	29632301	29635649
chr4	29633360	29636635	29633364	29633526	29636472	29636634	94	29633355	29633359	29636636	29636640	---	---	0	--	---	---
chr4	29636899	29642428	29636899	29637086	29642241	29642428	96	---	---	---	---	29637326	29637338	-	76	29636908	29642425
chr4	29649761	29668643	29649761	29650219	29668195	29668643	91	---	---	---	---	29651051	29651089	-	82	29649764	29668631
chr4	29650218	29663423	29650218	29650728	29662913	29663423	96	---	---	---	---	29651051	29651089	-	82	29650219	29663421
chr4	29669635	29683025	29669637	29673158	29679587	29683014	90	29669629	29669634	29683026	29683031	29673296	29673310	-	80	29669643	29683014
chr4	29768480	29776839	29768480	29769096	29776226	29776839	92	---	---	---	---	29769378	29769399	-	72	---	---
chr4	29787524	29800498	29787524	29788227	29799832	29800498	93	---	---	---	---	---	---	0	--	---	---
chr4	29788331	29795504	29788331	29788612	29795222	29795504	92	---	---	---	---	---	---	0	--	29788339	29795501
chr4	29789058	29792901	29789058	29789380	29792581	29792901	91	---	---	---	---	29792537	29792579	+	93	---	---
chr4	29821767	29842490	29821767	29821994	29842257	29842490	86	---	---	---	---	29841280	29841295	+	81	29821772	29842473
chr4	29826408	29832499	29826408	29826607	29832300	29832499	97	---	---	---	---	29832143	29832173	+	80	29826422	29832496
chr4	29856695	29862300	29856695	29856907	29862090	29862300	91	---	---	---	---	29856918	29856937	-	80	---	---
chr4	29863355	29880123	29863355	29863489	29879989	29880123	91	---	---	---	---	29879184	29879235	+	84	29863367	29880121
chr4	29888202	29897877	29888202	29888473	29897608	29897877	87	---	---	---	---	29897431	29897446	+	75	29888203	29897870
chr4	29888878	29898408	29888878	29889100	29898187	29898408	89	---	---	---	---	29889541	29889554	-	71	---	---
chr4	29899403	29918779	29899403	29900928	29917262	29918779	94	---	---	---	---	29916531	29916566	+	75	29899403	29918777
chr4	29904843	29912845	29904843	29905231	29912459	29912845	95	---	---	---	---	29905546	29905565	-	90	29904843	29912843
chr4	29963423	29972028	29963423	29963799	29971651	29972028	94	---	---	---	---	29971323	29971344	+	77	29963423	29972026
chr4	29964877	29970952	29964877	29965192	29970637	29970952	99	---	---	---	---	29970383	29970395	+	84	---	---
chr4	29990542	29998973	29990542	29992032	29997539	29998973	87	---	---	---	---	29992268	29992287	-	70	29990550	29998971
chr4	30008721	30014553	30008721	30009052	30014246	30014553	85	---	---	---	---	30009197	30009216	-	75	30008722	30014551
chr4	30018933	30027682	30018933	30019703	30026909	30027682	92	---	---	---	---	30019982	30020002	-	71	30018942	30027680
chr4	30057371	30070394	30057371	30057921	30069859	30070394	94	---	---	---	---	30058248	30058291	-	75	---	---
chr4	30070967	30079035	30070967	30072362	30077631	30079035	95	---	---	---	---	30077517	30077564	+	75	30070971	30079033
chr4	30085329	30093833	30085329	30086952	30092205	30093833	85	---	---	---	---	30087105	30087132	-	75	---	---
chr4	30111294	30125461	30111294	30111584	30125154	30125461	88	---	---	---	---	30112236	30112263	-	71	30111307	30125459
chr4	30137894	30155468	30137894	30138130	30155232	30155468	98	---	---	---	---	30154408	30154445	+	71	30137896	30155466
chr4	30158672	30165232	30158672	30159678	30164173	30165232	87	---	---	---	---	30159739	30159773	-	71	---	---
chr4	30210475	30225104	30210475	30211149	30224447	30225104	92	---	---	---	---	30223879	30223926	+	75	---	---
chr4	30235289	30240938	30235289	30235480	30240747	30240938	95	---	---	---	---	30240538	30240575	+	81	30235293	30240923
chr4	30235891	30242008	30235891	30236857	30241039	30242008	95	---	---	---	---	30236927	30236964	-	71	30235893	30242006
chr4	30271512	30290366	30271522	30271710	30290171	30290359	89	30271507	30271511	30290367	30290371	30289604	30289627	+	75	30271522	30290356
chr4	30273492	30287437	30273492	30274027	30286902	30287437	98	---	---	---	---	30286273	30286316	+	72	---	---
chr4	30295122	30306224	30295122	30296651	30304693	30306224	95	---	---	---	---	30296947	30296977	-	80	30295124	30306222
chr4	30295817	30305969	30295817	30296397	30305388	30305969	94	---	---	---	---	30296668	30296681	-	78	30295817	30305966
chr4	30307609	30315710	30307609	30309162	30314157	30315710	94	---	---	---	---	30309174	30309193	-	75	30307613	30315708
chr4	30333438	30342911	30333438	30334181	30342168	30342911	94	---	---	---	---	30341773	30341793	+	90	30333438	30342909
chr4	30344853	30355101	30344853	30345983	30353974	30355101	85	---	---	---	---	30346313	30346328	-	87	30344855	30355098
chr4	30357798	30368409	30357802	30360509	30365794	30368396	85	30357793	30357797	30368410	30368414	30360526	30360539	-	85	30357809	30368400
chr4	30369759	30377436	30369759	30370523	30376675	30377436	95	---	---	---	---	30370605	30370624	-	80	30369767	30377435
chr4	30372462	30376854	30372462	30372940	30376374	30376854	93	---	---	---	---	---	---	0	--	30372480	30376852
chr4	30377899	30389054	30377899	30378368	30388584	30389054	93	---	---	---	---	30378466	30378516	-	94	---	---
chr4	30400961	30410186	30400961	30401145	30410002	30410186	95	---	---	---	---	30401506	30401522	-	94	30400964	30410183
chr4	30435414	30453739	30435414	30436320	30452819	30453739	90	---	---	---	---	30437048	30437063	-	75	30435419	30453736
chr4	30442144	30451637	30442144	30442852	30450943	30451637	89	---	---	---	---	30450761	30450805	+	73	30442147	30451625
chr4	30455366	30462050	30455366	30456930	30460578	30462050	89	---	---	---	---	30456996	30457113	-	82	30455368	30462048
chr4	30462820	30469334	30462820	30464397	30467792	30469334	89	---	---	---	---	30467662	30467721	+	85	30462821	30469333
chr4	30470295	30476660	30470295	30470638	30476317	30476660	95	---	---	---	---	30470645	30470657	-	76	---	---
chr4	30486156	30494999	30486156	30486995	30494160	30494999	97	---	---	---	---	30493801	30493836	+	75	30486166	30494990
chr4	30553129	30569191	30553129	30555665	30566746	30569191	88	---	---	---	---	30556025	30556045	-	71	30553132	30569175
chr4	30559712	30566690	30559712	30561311	30565089	30566690	95	---	---	---	---	30564901	30564990	+	88	30559713	30566687
chr4	30582782	30593552	30582782	30584271	30591995	30593552	86	---	---	---	---	30584534	30584558	-	72	30582782	30593534
chr4	30605421	30612366	30605421	30607073	30610715	30612366	94	---	---	---	---	30607131	30607255	-	82	30605421	30612363
chr4	30614090	30621385	30614090	30614240	30621235	30621385	98	---	---	---	---	30620981	30620993	+	84	30614090	30621380
chr4	30624440	30628952	30624440	30625204	30628188	30628952	97	---	---	---	---	30625323	30625354	-	78	---	---
chr4	30634703	30655149	30634703	30635138	30654714	30655149	96	---	---	---	---	30654036	30654054	+	73	30634705	30655145
chr4	30635935	30642246	30635935	30636205	30641976	30642246	97	---	---	---	---	---	---	0	--	30635940	30642243
chr4	30646413	30657257	30646413	30646588	30657082	30657257	99	---	---	---	---	30647064	30647090	-	70	30646427	30657248
chr4	30672640	30683410	30672640	30674129	30681853	30683410	86	---	---	---	---	30674392	30674416	-	72	30672640	30683392
chr4	30711262	30727702	30711262	30711619	30727345	30727702	96	---	---	---	---	30712375	30712388	-	92	30711267	30727701
chr4	30713233	30724429	30713233	30713414	30724248	30724429	97	---	---	---	---	30724020	30724060	+	70	30713239	30724428
chr4	30730295	30739186	30730295	30731283	30738254	30739186	93	---	---	---	---	30731285	30731301	-	70	---	---
chr4	30781373	30788318	30781373	30783024	30786666	30788318	94	---	---	---	---	30786483	30786607	+	82	30781374	30788316
chr4	30789395	30804953	30789395	30790902	30803447	30804953	91	---	---	---	---	30791461	30791476	-	81	30789410	30804943
chr4	30806965	30814053	30806965	30807234	30813784	30814053	94	---	---	---	---	30813458	30813518	+	80	---	---
chr4	30822453	30836753	30822453	30822785	30836421	30836753	97	---	---	---	---	30823143	30823163	-	71	---	---
chr4	30823163	30833739	30823163	30823515	30833356	30833739	89	---	---	---	---	30823967	30824007	-	97	30823176	30833738
chr4	30834340	30841155	30834340	30834537	30840958	30841155	99	---	---	---	---	30834799	30834814	-	81	30834352	30841144
chr4	30836942	30844384	30836942	30838667	30842659	30844384	97	---	---	---	---	---	---	0	--	---	---
chr4	30858953	30869478	30858953	30860796	30867637	30869478	92	---	---	---	---	30867342	30867405	+	75	---	---
chr4	30876097	30881479	30876097	30876272	30881304	30881479	94	---	---	---	---	30876409	30876442	-	79	30876103	30881477
chr4	30890166	30898502	30890172	30891701	30896962	30898487	95	30890161	30890165	30898503	30898507	30891868	30891907	-	87	30890182	30898493
chr4	30899877	30913889	30899888	30901501	30912272	30913888	95	30899871	30899876	30913890	30913895	30901852	30901871	-	80	30899885	30913886
chr4	30973063	30978673	30973063	30974173	30977563	30978673	95	---	---	---	---	30977493	30977528	+	75	30973071	30978669
chr4	30986376	30997140	30986378	30987876	30995615	30997131	87	30986371	30986375	30997141	30997145	30988232	30988248	-	76	30986379	30997131
chr4	31003364	31010600	31003377	31005024	31008938	31010595	92	31003359	31003363	31010601	31010605	31008765	31008794	+	76	31003377	31010593
chr4	31046826	31062779	31046826	31047304	31062301	31062779	99	---	---	---	---	31061584	31061627	+	77	31046834	31062773
chr4	31047432	31064031	31047432	31047870	31063593	31064031	99	---	---	---	---	31062985	31063008	+	70	31047448	31064022
chr4	31047432	31064031	31047432	31047870	31063593	31064031	99	---	---	---	---	31062985	31063008	+	70	31047448	31064022
chr4	31068130	31089488	31068130	31069513	31088105	31089488	97	---	---	---	---	31070333	31070368	-	75	---	---
chr4	31084302	31089488	31084302	31084575	31089215	31089488	99	---	---	---	---	31089111	31089149	+	74	---	---
chr4	31090553	31093228	31090553	31091093	31092674	31093228	95	---	---	---	---	31091151	31091165	-	73	31090559	31093225
chr4	31096707	31099581	31096707	31097101	31099189	31099581	97	---	---	---	---	31097134	31097146	-	76	31096707	31099577
chr4	31101501	31107047	31101501	31102044	31106504	31107047	95	---	---	---	---	---	---	0	--	---	---
chr4	31117473	31124072	31117473	31118739	31122804	31124072	95	---	---	---	---	31118893	31118943	-	82	31117484	31124056
chr4	31117897	31123763	31117902	31118422	31123234	31123754	96	31117892	31117896	31123764	31123768	31118555	31118567	-	84	31117910	31123756
chr4	31133687	31142148	31133687	31134645	31141213	31142148	88	---	---	---	---	31140923	31140946	+	75	---	---
chr4	31135237	31148045	31135237	31136587	31146699	31148045	96	---	---	---	---	31146656	31146668	+	76	31135245	31148039
chr4	31135243	31147655	31135251	31136192	31146713	31147652	97	31135236	31135242	31147656	31147662	31136407	31136420	-	71	31135245	31147650
chr4	31137532	31145472	31137540	31137659	31145337	31145457	86	31137527	31137531	31145473	31145477	31144953	31144968	+	81	31137535	31145464
chr4	31141590	31146118	31141590	31142164	31145522	31146118	85	---	---	---	---	31145354	31145425	+	75	31141599	31146106
chr4	31168549	31172163	31168549	31169271	31171429	31172163	90	---	---	---	---	31169322	31169379	-	74	31168550	31172159
chr4	31210577	31222786	31210577	31211136	31222227	31222786	96	---	---	---	---	31211310	31211321	-	91	31210577	31222782
chr4	31244427	31252547	31244427	31245723	31251255	31252547	91	---	---	---	---	31245971	31245985	-	73	31244427	31252545
chr4	31244628	31252306	31244628	31245477	31251455	31252306	92	---	---	---	---	31251156	31251183	+	78	31244633	31252304
chr4	31252830	31267418	31252830	31253325	31266921	31267418	85	---	---	---	---	31253983	31253996	-	78	31252841	31267417
chr4	31254107	31266636	31254119	31254697	31266048	31266627	92	31254102	31254106	31266637	31266641	31255152	31255193	-	76	31254110	31266624
chr4	31292632	31306105	31292632	31292884	31305852	31306105	94	---	---	---	---	31305228	31305240	+	76	31292649	31306089
chr4	31300712	31303565	31300712	31301150	31303127	31303565	96	---	---	---	---	---	---	0	--	31300713	31303558
chr4	31305571	31308595	31305571	31305723	31308444	31308595	93	---	---	---	---	31308427	31308442	+	81	---	---
chr4	31310382	31313147	31310382	31310886	31312642	31313147	90	---	---	---	---	31310896	31310922	-	77	---	---
chr4	31315991	31331181	31315991	31316409	31330763	31331181	94	---	---	---	---	31316984	31317002	-	84	31315993	31331165
chr4	31351082	31358971	31351097	31351545	31358520	31358967	87	31351077	31351081	31358972	31358976	31358172	31358195	+	79	31351088	31358970
chr4	31351972	31359706	31351972	31352679	31358991	31359706	87	---	---	---	---	31358818	31358832	+	73	31351973	31359704
chr4	31370716	31373477	31370716	31370878	31373314	31373477	87	---	---	---	---	---	---	0	--	---	---
chr4	31374295	31378445	31374295	31375103	31377635	31378445	88	---	---	---	---	---	---	0	--	---	---
chr4	31393285	31401503	31393285	31394612	31400172	31401503	89	---	---	---	---	31399926	31399949	+	79	31393293	31401501
chr4	31393845	31401277	31393846	31394378	31400735	31401272	89	31393840	31393844	31401278	31401282	31394580	31394607	-	78	31393846	31401270
chr4	31402203	31405786	31402203	31402647	31405342	31405786	91	---	---	---	---	31405252	31405265	+	78	---	---
chr4	31517383	31525314	31517383	31517673	31525024	31525314	99	---	---	---	---	31517914	31517932	-	73	---	---
chr4	31548484	31552198	31548484	31548923	31551759	31552198	85	---	---	---	---	31551648	31551667	+	80	31548496	31552181
chr4	31573981	31578307	31573981	31574946	31577343	31578307	96	---	---	---	---	31575013	31575029	-	82	---	---
chr4	31591251	31593984	31591251	31591702	31593525	31593976	87	31591241	31591250	31593985	31593994	31591739	31591763	-	76	---	---
chr4	31643882	31663120	31643882	31644153	31662851	31663120	91	---	---	---	---	31661935	31661971	+	75	---	---
chr4	31658971	31662851	31658971	31659682	31662159	31662851	95	---	---	---	---	31662036	31662074	+	76	---	---
chr4	31691579	31699709	31691583	31691845	31699430	31699694	95	31691574	31691578	31699710	31699714	31699158	31699176	+	73	31691595	31699692
chr4	31726529	31734265	31726529	31727249	31733544	31734265	95	---	---	---	---	---	---	0	--	---	---
chr4	31736231	31743956	31736231	31736721	31743466	31743956	96	---	---	---	---	31743141	31743187	+	72	---	---
chr4	31737732	31742257	31737732	31737874	31742115	31742257	98	---	---	---	---	31742034	31742051	+	72	31737735	31742240
chr4	31829773	31833116	31829786	31830645	31832253	31833110	87	31829766	31829772	31833117	31833123	31830650	31830689	-	72	---	---
chr4	31844680	31862695	31844680	31845612	31861763	31862695	94	---	---	---	---	31861095	31861113	+	73	31844682	31862685
chr4	31848180	31856989	31848180	31848771	31856398	31856989	94	---	---	---	---	31848927	31848950	-	75	31848180	31856980
chr4	31872309	31877971	31872309	31872696	31877584	31877971	98	---	---	---	---	---	---	0	--	---	---
chr4	31883336	31885944	31883336	31883519	31885760	31885944	95	---	---	---	---	31883572	31883619	-	75	31883336	31885942
chr4	31915558	31921996	31915558	31916018	31921536	31921996	96	---	---	---	---	---	---	0	--	31915559	31921985
chr4	31923223	31931035	31923223	31923493	31930766	31931035	87	---	---	---	---	31923574	31923609	-	75	---	---
chr4	31945768	31957722	31945768	31947962	31955528	31957722	94	---	---	---	---	31948195	31948211	-	76	31945768	31957714
chr4	31968335	31974812	31968335	31969170	31973980	31974812	95	---	---	---	---	31969362	31969399	-	76	---	---
chr4	31974118	31978031	31974118	31974462	31977687	31978031	90	---	---	---	---	---	---	0	--	---	---
chr4	31981090	31995411	31981090	31984436	31992081	31995411	94	---	---	---	---	31991765	31991787	+	86	---	---
chr4	32004233	32010846	32004233	32005294	32009766	32010846	90	---	---	---	---	32005501	32005518	-	77	32004237	32010844
chr4	32012101	32025752	32012101	32012718	32025135	32025752	98	---	---	---	---	32024846	32024889	+	75	---	---
chr4	32027597	32048663	32027597	32027785	32048475	32048663	97	---	---	---	---	32028737	32028771	-	71	32027597	32048648
chr4	32029539	32040228	32029553	32031974	32037875	32040219	92	32029533	32029538	32040229	32040234	32032213	32032231	-	78	32029542	32040219
chr4	32040415	32050062	32040415	32041817	32048660	32050062	93	---	---	---	---	32042096	32042117	-	77	32040425	32050059
chr4	32067492	32077290	32067492	32067681	32077101	32077290	100	---	---	---	---	32067904	32067927	-	91	---	---
chr4	32080727	32097910	32080727	32081436	32097175	32097910	85	---	---	---	---	32082162	32082198	-	72	32080727	32097907
chr4	32084685	32096039	32084685	32084899	32095827	32096039	85	---	---	---	---	32095305	32095331	+	77	32084686	32096034
chr4	32089098	32095826	32089098	32090641	32094294	32095826	94	32089093	32089097	32095827	32095831	32090713	32090747	-	77	32089098	32095825
chr4	32097910	32109403	32097910	32098467	32108846	32109403	96	---	---	---	---	32108346	32108418	+	83	32097910	32109401
chr4	32119687	32123507	32119687	32121241	32122050	32123507	90	---	---	---	---	32121980	32121995	+	81	---	---
chr4	32123507	32144437	32123507	32123757	32144187	32144437	86	---	---	---	---	32143284	32143318	+	71	---	---
chr4	32133801	32140505	32133801	32135430	32139012	32140505	87	---	---	---	---	32135494	32135610	-	82	32133801	32140503
chr4	32205189	32213641	32205189	32205485	32213345	32213641	89	---	---	---	---	---	---	0	--	---	---
chr4	32207665	32210616	32207665	32208140	32210152	32210616	85	---	---	---	---	32210129	32210146	+	77	32207673	32210608
chr4	32223129	32235661	32223129	32223636	32235187	32235661	90	---	---	---	---	32234928	32234983	+	75	---	---
chr4	32223806	32235043	32223806	32224006	32234843	32235043	99	---	---	---	---	32224134	32224154	-	95	32223807	32235038
chr4	32260420	32266824	32260420	32261085	32266190	32266824	94	---	---	---	---	32266117	32266148	+	71	---	---
chr4	32271950	32290027	32271950	32272310	32289666	32290027	86	---	---	---	---	32273160	32273178	-	73	32271951	32290019
chr4	32290089	32300069	32290089	32291538	32298625	32300069	95	---	---	---	---	32291642	32291667	-	73	32290089	32300066
chr4	32300101	32310448	32300101	32301287	32309251	32310448	90	---	---	---	---	32301634	32301653	-	80	---	---
chr4	32320768	32328726	32320768	32321266	32328194	32328726	89	---	---	---	---	32321510	32321540	-	74	---	---
chr4	32337495	32340155	32337495	32337726	32339924	32340155	98	---	---	---	---	32339831	32339889	+	94	---	---
chr4	32343663	32358472	32343663	32344050	32358085	32358472	97	---	---	---	---	32357383	32357445	+	90	32343666	32358464
chr4	32530024	32550966	32530024	32530465	32550524	32550966	94	---	---	---	---	32549600	32549732	+	73	32530026	32550965
chr4	32533800	32542639	32533800	32535076	32541363	32542639	89	---	---	---	---	32541118	32541136	+	78	32533806	32542628
chr4	32552004	32558777	32552004	32552197	32558583	32558777	95	---	---	---	---	32558399	32558412	+	71	---	---
chr4	32572433	32585733	32572433	32573707	32584459	32585733	95	---	---	---	---	32574065	32574078	-	85	---	---
chr4	32578937	32584287	32578937	32580524	32582728	32584287	93	---	---	---	---	32582682	32582698	+	70	32578937	32584285
chr4	32586878	32597053	32586878	32588412	32595521	32597053	95	---	---	---	---	32588709	32588735	-	74	32586885	32597051
chr4	32651970	32667989	32651970	32652531	32667429	32667989	95	---	---	---	---	32653070	32653093	-	70	32651970	32667975
chr4	32685113	32693023	32685120	32685278	32692860	32693018	88	32685108	32685112	32693024	32693028	---	---	0	--	---	---
chr4	32717014	32730298	32717014	32717906	32729399	32730298	86	---	---	---	---	32717995	32718030	-	77	32717026	32730282
chr4	32720631	32727970	32720631	32722231	32726388	32727970	85	---	---	---	---	32722367	32722402	-	75	---	---
chr4	32741624	32753645	32741624	32745501	32749791	32753645	93	---	---	---	---	32749576	32749622	+	74	---	---
chr4	32765694	32782114	32765701	32765949	32781865	32782113	94	32765689	32765693	32782115	32782119	32781069	32781083	+	86	---	---
chr4	32801953	32817226	32801953	32802086	32817093	32817226	94	---	---	---	---	32816572	32816598	+	74	---	---
chr4	32816272	32829247	32816272	32816463	32829056	32829247	92	---	---	---	---	32828476	32828499	+	79	---	---
chr4	32831601	32841223	32831601	32832416	32840410	32841223	93	---	---	---	---	32832685	32832706	-	72	32831603	32841213
chr4	32852754	32862461	32852754	32854341	32860904	32862461	90	---	---	---	---	32854470	32854501	-	71	32852754	32862445
chr4	32866529	32873998	32866529	32867483	32873046	32873998	93	---	---	---	---	32867490	32867509	-	80	32866542	32873995
chr4	32887489	32895937	32887489	32887659	32895767	32895937	97	---	---	---	---	32895572	32895596	+	76	32887506	32895935
chr4	32906652	32913733	32906652	32907061	32913324	32913733	92	---	---	---	---	32907343	32907358	-	87	32906658	32913727
chr4	32924079	32937509	32924079	32924587	32937000	32937509	96	---	---	---	---	32936639	32936673	+	77	32924079	32937507
chr4	32938175	32947456	32938175	32938896	32946753	32947456	92	---	---	---	---	32946454	32946517	+	71	---	---
chr4	32957793	32975825	32957793	32957983	32975636	32975825	88	---	---	---	---	32958744	32958792	-	71	---	---
chr4	32962860	32971356	32962860	32963149	32971067	32971356	92	---	---	---	---	32970766	32970787	+	72	32962860	32971343
chr4	32978770	32988216	32978770	32979836	32987146	32988216	85	---	---	---	---	32980141	32980177	-	70	---	---
chr4	32989501	32993926	32989501	32990304	32993079	32993926	92	---	---	---	---	32990384	32990409	-	73	---	---
chr4	33020023	33035848	33020023	33020749	33035224	33035848	85	---	---	---	---	33020893	33020915	-	78	---	---
chr4	33048078	33062504	33048078	33048411	33062170	33062504	95	---	---	---	---	33049077	33049099	-	73	33048089	33062490
chr4	33065667	33084795	33065667	33066396	33084068	33084795	95	---	---	---	---	33083184	33083201	+	72	---	---
chr4	33071970	33081128	33071970	33072299	33080799	33081128	97	---	---	---	---	33080449	33080483	+	77	33071970	33081119
chr4	33096156	33099427	33096156	33096574	33099009	33099427	91	---	---	---	---	33096610	33096629	-	80	33096158	33099420
chr4	33160813	33164086	33160813	33161229	33163670	33164086	91	---	---	---	---	33161267	33161286	-	80	33160815	33164081
chr4	33194694	33202527	33194694	33195638	33201579	33202527	91	---	---	---	---	33195921	33195933	-	76	33194694	33202525
chr4	33207568	33214528	33207568	33207980	33214115	33214528	96	---	---	---	---	33208222	33208286	-	80	33207580	33214526
chr4	33231512	33243507	33231512	33232067	33242952	33243507	96	---	---	---	---	33242716	33242757	+	71	33231512	33243505
chr4	33247056	33263557	33247056	33248573	33262034	33263557	96	---	---	---	---	33248882	33248908	-	77	---	---
chr4	33252934	33260095	33252934	33253500	33259531	33260095	93	---	---	---	---	33259231	33259254	+	70	---	---
chr4	33272392	33278017	33272392	33272499	33277910	33278017	90	---	---	---	---	33277716	33277737	+	72	33272410	33278004
chr4	33272502	33279763	33272502	33273175	33279090	33279763	94	---	---	---	---	33273385	33273452	-	79	33272505	33279753
chr4	33275985	33287924	33275985	33276688	33287223	33287924	91	---	---	---	---	33277084	33277113	-	73	---	---
chr4	33284402	33287110	33284402	33284988	33286525	33287110	93	---	---	---	---	33285020	33285035	-	81	---	---
chr4	33296695	33306911	33296695	33297650	33305939	33306911	93	---	---	---	---	33298046	33298063	-	77	---	---
chr4	33322496	33340794	33322496	33323462	33339842	33340794	89	---	---	---	---	33339033	33339074	+	71	---	---
chr4	33345636	33352439	33345636	33347164	33350873	33352439	92	---	---	---	---	33350687	33350809	+	81	33345637	33352437
chr4	33397350	33406728	33397350	33398090	33405985	33406728	94	---	---	---	---	33398371	33398384	-	85	33397365	33406713
chr4	33407173	33419955	33407173	33407752	33419376	33419955	98	---	---	---	---	33408299	33408312	-	78	33407182	33419948
chr4	33422985	33432672	33422985	33423102	33432554	33432672	94	---	---	---	---	33432389	33432404	+	81	33422989	33432670
chr4	33438864	33441551	33438870	33439436	33440995	33441545	85	33438859	33438863	33441552	33441556	---	---	0	--	33438874	33441549
chr4	33441832	33449556	33441832	33442055	33449336	33449556	96	---	---	---	---	33449264	33449291	+	71	33441832	33449550
chr4	33472662	33485473	33472662	33473196	33484939	33485473	98	---	---	---	---	33473721	33473736	-	75	33472662	33485470
chr4	33525856	33535144	33525856	33526102	33534896	33535143	95	33525851	33525855	33535145	33535149	33526513	33526533	-	80	33525856	33535136
chr4	33526443	33536477	33526443	33527708	33535222	33536477	94	---	---	---	---	33527896	33527913	-	77	---	---
chr4	33561638	33570366	33561638	33563438	33568590	33570366	90	---	---	---	---	33568333	33568344	+	83	---	---
chr4	33562372	33570371	33562379	33563438	33569326	33570366	89	33562367	33562371	33570372	33570376	---	---	0	--	33562373	33570363
chr4	33570858	33585363	33570858	33571438	33584784	33585363	93	---	---	---	---	33572044	33572058	-	80	33570862	33585360
chr4	33575072	33584863	33575072	33575710	33584214	33584863	92	---	---	---	---	33583890	33583917	+	75	---	---
chr4	33591831	33603606	33591831	33592218	33603220	33603606	92	---	---	---	---	---	---	0	--	33591832	33603603
chr4	33591831	33603571	33591831	33592183	33603220	33603571	93	---	---	---	---	---	---	0	--	33591832	33603560
chr4	33631085	33639219	33631085	33632164	33638150	33639219	93	---	---	---	---	33632404	33632423	-	85	33631090	33639211
chr4	33682523	33692467	33682523	33682761	33692230	33692467	91	---	---	---	---	33683111	33683131	-	76	---	---
chr4	33707259	33721423	33707261	33707364	33721314	33721417	91	33707254	33707258	33721424	33721428	33720617	33720674	+	72	---	---
chr4	33726884	33732658	33726884	33727335	33732210	33732658	92	---	---	---	---	33727367	33727416	-	70	---	---
chr4	33726884	33732068	33726884	33727157	33731795	33732068	90	---	---	---	---	33727367	33727388	-	77	---	---
chr4	33754380	33766707	33754380	33754533	33766554	33766707	98	---	---	---	---	33766275	33766316	+	80	---	---
chr4	33777653	33793009	33777653	33777884	33792778	33793009	94	---	---	---	---	33792170	33792185	+	75	33777653	33793008
chr4	33818849	33834812	33818849	33819192	33834468	33834812	95	---	---	---	---	33833765	33833781	+	82	33818855	33834809
chr4	33819221	33835187	33819221	33819349	33835058	33835187	95	---	---	---	---	33834302	33834358	+	70	---	---
chr4	33829307	33836720	33829307	33830843	33835182	33836720	93	---	---	---	---	33830910	33830926	-	70	---	---
chr4	33830961	33836720	33830961	33831964	33835715	33836720	93	---	---	---	---	33832031	33832047	-	70	33830965	33836707
chr4	33851723	33860334	33851723	33852323	33859734	33860334	96	---	---	---	---	33852414	33852426	-	76	---	---
chr4	33883055	33903812	33883055	33884412	33902453	33903812	98	---	---	---	---	33885164	33885184	-	80	---	---
chr4	33905887	33916125	33905889	33909250	33912738	33916119	93	33905882	33905886	33916126	33916130	33912598	33912626	+	93	33905889	33916114
chr4	33906153	33914743	33906153	33907902	33912994	33914743	94	---	---	---	---	33912788	33912802	+	80	33906156	33914729
chr4	33917554	33935405	33917554	33917922	33935038	33935405	93	---	---	---	---	33918757	33918778	-	86	---	---
chr4	33985902	33994825	33985906	33987723	33993005	33994821	98	33985896	33985901	33994826	33994831	33987963	33987975	-	76	33985908	33994818
chr4	33990863	34011353	33990863	33994561	34007669	34011353	97	---	---	---	---	33995075	33995089	-	93	---	---
chr4	33996800	34007569	33996800	33996976	34007398	34007569	96	---	---	---	---	34007023	34007036	+	92	33996818	34007557
chr4	34022046	34035668	34022046	34022613	34035100	34035668	94	---	---	---	---	34023168	34023225	-	75	---	---
chr4	34026198	34033595	34026198	34026924	34032868	34033595	95	---	---	---	---	34027182	34027222	-	80	34026203	34033591
chr4	34052852	34061066	34052852	34054427	34059459	34061066	92	---	---	---	---	34059238	34059388	+	80	34052852	34061062
chr4	34098916	34108333	34098922	34099057	34108197	34108332	91	34098911	34098915	34108334	34108338	34099425	34099450	-	73	34098916	34108332
chr4	34117146	34127405	34117146	34118913	34125634	34127405	92	---	---	---	---	34125429	34125446	+	72	34117146	34127397
chr4	34135018	34145655	34135018	34136702	34143971	34145655	94	---	---	---	---	34143757	34143770	+	78	---	---
chr4	34147170	34157597	34147170	34147336	34157431	34157597	91	---	---	---	---	34147786	34147804	-	84	---	---
chr4	34148369	34157133	34148369	34148820	34156676	34157133	94	---	---	---	---	34156290	34156324	+	71	---	---
chr4	34157596	34165132	34157596	34158087	34164643	34165132	93	---	---	---	---	34158385	34158415	-	74	34157596	34165124
chr4	34190106	34202332	34190106	34190210	34202228	34202332	96	---	---	---	---	---	---	0	--	34190118	34202325
chr4	34198085	34212308	34198085	34198485	34211908	34212308	99	---	---	---	---	34211613	34211626	+	71	34198096	34212304
chr4	34203943	34216961	34203943	34204461	34216425	34216961	94	---	---	---	---	34216003	34216019	+	94	---	---
chr4	34205147	34220851	34205147	34205543	34220453	34220851	91	---	---	---	---	34219750	34219765	+	75	---	---
chr4	34243893	34252376	34243893	34244441	34251799	34252376	89	---	---	---	---	34251498	34251519	+	72	34243893	34252370
chr4	34253130	34261246	34253130	34254587	34259790	34261246	94	---	---	---	---	34254771	34254831	-	86	---	---
chr4	34281889	34300416	34281889	34282179	34300126	34300416	94	---	---	---	---	34282899	34282922	-	87	34281890	34300410
chr4	34282308	34301690	34282312	34283207	34300790	34301684	95	34282303	34282307	34301691	34301695	34283888	34283927	-	70	34282309	34301680
chr4	34287516	34294178	34287516	34287887	34293807	34294178	98	---	---	---	---	34288127	34288147	-	95	---	---
chr4	34321724	34340540	34321724	34323463	34338786	34340540	92	---	---	---	---	34323922	34323935	-	78	34321738	34340537
chr4	34328141	34338141	34328141	34329784	34336485	34338141	93	---	---	---	---	34330061	34330082	-	72	34328146	34338138
chr4	34349220	34362108	34349220	34349707	34361622	34362108	95	---	---	---	---	34361258	34361294	+	78	34349220	34362103
chr4	34401175	34409622	34401176	34402717	34408072	34409616	95	34401170	34401174	34409623	34409627	34402786	34402921	-	82	34401179	34409614
chr4	34420073	34426899	34420073	34420431	34426540	34426899	87	---	---	---	---	34426361	34426387	+	70	34420085	34426897
chr4	34459297	34471291	34459297	34460834	34469752	34471291	90	---	---	---	---	34461241	34461279	-	71	34459297	34471285
chr4	34460820	34468249	34460820	34461176	34467894	34468249	93	---	---	---	---	34467600	34467654	+	87	34460835	34468247
chr4	34487814	34502215	34487814	34489236	34500794	34502215	97	---	---	---	---	34489802	34489814	-	76	34487818	34502212
chr4	34504544	34517473	34504544	34504929	34517088	34517473	89	---	---	---	---	34505061	34505096	-	75	---	---
chr4	34542072	34548758	34542072	34542742	34548157	34548758	86	---	---	---	---	34548005	34548037	+	75	34542074	34548753
chr4	34572574	34589590	34572575	34573506	34588648	34589579	95	34572566	34572573	34589591	34589598	34574236	34574262	-	77	---	---
chr4	34577142	34587423	34577142	34578553	34586057	34587423	92	---	---	---	---	34578900	34578929	-	86	34577142	34587419
chr4	34598120	34606945	34598120	34599869	34605159	34606945	88	---	---	---	---	34605058	34605092	+	71	34598121	34606942
chr4	34609956	34618639	34609956	34610388	34618206	34618639	94	---	---	---	---	34610420	34610456	-	78	34609960	34618638
chr4	34629373	34637705	34629375	34630984	34636084	34637693	91	34629368	34629372	34637706	34637710	34636055	34636074	+	80	34629377	34637704
chr4	34662709	34672606	34662709	34664292	34671023	34672606	95	---	---	---	---	34670722	34670743	+	72	34662709	34672604
chr4	34696615	34705386	34696615	34698364	34703643	34705386	96	---	---	---	---	34698581	34698594	-	78	34696615	34705384
chr4	34734225	34743515	34734225	34735404	34742327	34743515	90	---	---	---	---	34735698	34735751	-	70	34734225	34743496
chr4	34747023	34768233	34747023	34747984	34767272	34768233	98	---	---	---	---	34766365	34766381	+	76	34747023	34768222
chr4	34760554	34769087	34760554	34761984	34767667	34769087	85	---	---	---	---	34762049	34762087	-	71	---	---
chr4	34780745	34794461	34780745	34781865	34793341	34794461	99	---	---	---	---	34792833	34792852	+	70	---	---
chr4	34824485	34844930	34824485	34825044	34844323	34844930	89	---	---	---	---	34843636	34843649	+	71	---	---
chr4	34847113	34851449	34847113	34847253	34851309	34851449	94	---	---	---	---	34851123	34851140	+	88	---	---
chr4	34852329	34863900	34852337	34853391	34862836	34863890	99	34852323	34852328	34863901	34863906	---	---	0	--	34852335	34863898
chr4	34879051	34886557	34879051	34879221	34886388	34886557	87	---	---	---	---	34886053	34886071	+	78	---	---
chr4	34892615	34895616	34892615	34893117	34895114	34895616	98	---	---	---	---	---	---	0	--	---	---
chr4	34897213	34913129	34897213	34897411	34912931	34913129	93	---	---	---	---	34898053	34898090	-	71	---	---
chr4	34916101	34921566	34916111	34917661	34920002	34921554	89	34916096	34916100	34921567	34921571	34917723	34917778	-	80	34916105	34921563
chr4	34916596	34921490	34916597	34917597	34920489	34921489	90	34916591	34916595	34921491	34921495	34917723	34917741	-	78	34916604	34921472
chr4	34975624	34983623	34975638	34976609	34982649	34983617	93	34975619	34975623	34983624	34983628	34976693	34976725	-	78	34975632	34983615
chr4	34983897	35003999	34983897	34984862	35003027	35003999	88	---	---	---	---	34985656	34985682	-	77	---	---
chr4	34986403	35005570	34986407	34987296	35004680	35005569	95	34986397	34986402	35005571	35005576	35003839	35003862	+	75	34986406	35005567
chr4	34987927	34994817	34987927	34988348	34994396	34994817	96	---	---	---	---	34994258	34994269	+	75	34987939	34994814
chr4	35003027	35007565	35003027	35003481	35007111	35007565	95	---	---	---	---	35003594	35003607	-	71	---	---
chr4	35023303	35040803	35023303	35024163	35039942	35040803	93	---	---	---	---	35024631	35024651	-	80	35023304	35040795
chr4	35029032	35039221	35029032	35030728	35037505	35039212	94	35029023	35029031	35039222	35039230	35037204	35037225	+	72	35029032	35039220
chr4	35045965	35063819	35045965	35047028	35062748	35063819	91	---	---	---	---	35062266	35062294	+	79	35045969	35063817
chr4	35057288	35060654	35057288	35057483	35060459	35060654	99	---	---	---	---	35057611	35057632	-	81	---	---
chr4	35061401	35073925	35061401	35061696	35073630	35073925	93	---	---	---	---	35073135	35073173	+	74	35061416	35073906
chr4	35073771	35081484	35073771	35074052	35081203	35081484	95	---	---	---	---	---	---	0	--	35073771	35081479
chr4	35101389	35115037	35101389	35101832	35114594	35115037	90	---	---	---	---	35102322	35102346	-	76	35101402	35115024
chr4	35115871	35125462	35115871	35116849	35124483	35125462	95	---	---	---	---	35117106	35117198	-	70	35115874	35125446
chr4	35127593	35137202	35127593	35128997	35135798	35137202	94	---	---	---	---	35135483	35135504	+	72	35127605	35137200
chr4	35144318	35149535	35144318	35144846	35149030	35149535	89	---	---	---	---	35144932	35144951	-	80	---	---
chr4	35155380	35165046	35155380	35155987	35164414	35165046	88	---	---	---	---	---	---	0	--	---	---
chr4	35170816	35191486	35170816	35171233	35191070	35191486	96	---	---	---	---	35172128	35172140	-	84	---	---
chr4	35178764	35188329	35178764	35178920	35188174	35188329	96	---	---	---	---	35187723	35187790	+	75	35178773	35188320
chr4	35201505	35210562	35201505	35201821	35210245	35210562	87	---	---	---	---	35209848	35209906	+	76	35201506	35210546
chr4	35204237	35208289	35204251	35204730	35207798	35208277	86	35204231	35204236	35208290	35208295	35204799	35204813	-	86	---	---
chr4	35209645	35220739	35209645	35210154	35220231	35220739	89	---	---	---	---	35219736	35219798	+	76	35209648	35220734
chr4	35222837	35230187	35222837	35224027	35229068	35230187	90	---	---	---	---	35224221	35224279	-	84	35222851	35230182
chr4	35250922	35257202	35250922	35251056	35257068	35257202	96	---	---	---	---	35251289	35251311	-	73	35250926	35257200
chr4	35288546	35293153	35288546	35289285	35292414	35293153	97	---	---	---	---	35289398	35289413	-	75	---	---
chr4	35298133	35313371	35298136	35298445	35313058	35313368	93	35298128	35298132	35313372	35313376	35299072	35299104	-	75	35298136	35313366
chr4	35322898	35343111	35322898	35323550	35342459	35343111	98	---	---	---	---	35341587	35341607	+	71	---	---
chr4	35344966	35365592	35344966	35347070	35363465	35365592	89	---	---	---	---	35347686	35347742	-	75	---	---
chr4	35351962	35363466	35351962	35352535	35362895	35363466	90	---	---	---	---	35353001	35353030	-	70	---	---
chr4	35379040	35386139	35379040	35379551	35385639	35386139	90	---	---	---	---	35379777	35379803	-	70	35379040	35386137
chr4	35392294	35399491	35392294	35392748	35399037	35399491	96	---	---	---	---	35392964	35392976	-	76	---	---
chr4	35409310	35428397	35409310	35409501	35428206	35428397	95	---	---	---	---	35410379	35410401	-	78	---	---
chr4	35410120	35420155	35410120	35411532	35418722	35420155	90	---	---	---	---	35411869	35411890	-	90	35410130	35420146
chr4	35440281	35456923	35440281	35440551	35456653	35456923	97	---	---	---	---	35441202	35441215	-	78	---	---
chr4	35458658	35477405	35458658	35460404	35475653	35477405	90	---	---	---	---	35461076	35461109	-	73	35458658	35477388
chr4	35464328	35474351	35464328	35467469	35471258	35474351	94	---	---	---	---	35471213	35471244	+	71	35464330	35474334
chr4	35503804	35521949	35503804	35504238	35521531	35521949	94	---	---	---	---	35520699	35520766	+	75	---	---
chr4	35591839	35598043	35591853	35592928	35596964	35598039	86	35591833	35591838	35598044	35598049	35596912	35596939	+	78	35591849	35598037
chr4	35598345	35606238	35598359	35598460	35606122	35606223	87	35598340	35598344	35606239	35606243	35605738	35605770	+	75	35598346	35606220
chr4	35607577	35613500	35607577	35608922	35612147	35613500	89	---	---	---	---	35609040	35609056	-	76	35607579	35613498
chr4	35615592	35622732	35615592	35616087	35622237	35622732	95	---	---	---	---	35616147	35616326	-	80	35615600	35622730
chr4	35632525	35641354	35632525	35633029	35640832	35641354	90	---	---	---	---	35640530	35640551	+	72	35632525	35641346
chr4	35643595	35650728	35643595	35644099	35650224	35650728	93	---	---	---	---	35649917	35649933	+	76	35643601	35650726
chr4	35658120	35664478	35658120	35659624	35662981	35664478	96	---	---	---	---	35662825	35662857	+	72	35658121	35664470
chr4	35694639	35707646	35694639	35695094	35707191	35707646	99	---	---	---	---	35695460	35695538	-	97	---	---
chr4	35695231	35707092	35695235	35695539	35706799	35707081	90	35695223	35695230	35707093	35707100	35706374	35706394	+	76	---	---
chr4	35708202	35716083	35708202	35709047	35715236	35716083	92	---	---	---	---	35709264	35709277	-	85	---	---
chr4	35741706	35750178	35741706	35742987	35748894	35750178	93	---	---	---	---	35743148	35743163	-	81	35741707	35750170
chr4	35751069	35764743	35751069	35751589	35764220	35764743	97	---	---	---	---	35751787	35751807	-	71	35751078	35764740
chr4	35773143	35779560	35773143	35774112	35778591	35779560	96	---	---	---	---	35778376	35778392	+	82	35773147	35779557
chr4	35820846	35830406	35820846	35821757	35829505	35830406	94	---	---	---	---	35829302	35829319	+	72	---	---
chr4	35873677	35880389	35873677	35873896	35880170	35880389	91	---	---	---	---	35873952	35873967	-	75	35873678	35880376
chr4	35944727	35956612	35944727	35947279	35954051	35956612	93	---	---	---	---	35947597	35947616	-	75	---	---
chr4	35978539	35981067	35978539	35978838	35980732	35981067	87	---	---	---	---	35978841	35978857	-	100	---	---
chr4	35996919	36006754	35996927	35998543	36005231	36006744	87	35996914	35996918	36006755	36006759	36005062	36005093	+	71	35996926	36006750
chr4	36010282	36022256	36010282	36011811	36020724	36022256	94	---	---	---	---	36020310	36020328	+	78	36010298	36022253
chr4	36010348	36021579	36010348	36011134	36020791	36021579	95	---	---	---	---	36020310	36020328	+	78	---	---
chr4	36022255	36042161	36022255	36022546	36041861	36042161	90	---	---	---	---	36040967	36040990	+	79	---	---
chr4	36042330	36048850	36042330	36043514	36047661	36048850	94	---	---	---	---	36043593	36043612	-	80	36042330	36048843
chr4	36049086	36062613	36049086	36050596	36061055	36062613	91	---	---	---	---	36050917	36050943	-	74	36049086	36062611
chr4	36086251	36094457	36086251	36086795	36093915	36094457	91	---	---	---	---	36086930	36086947	-	77	36086257	36094454
chr4	36119504	36126425	36119505	36121113	36124813	36126420	94	36119497	36119503	36126426	36126432	36124629	36124744	+	81	36119507	36126418
chr4	36127187	36146888	36127187	36127314	36146761	36146888	95	---	---	---	---	36145980	36146000	+	80	36127189	36146881
chr4	36132578	36142427	36132578	36133641	36141364	36142427	95	---	---	---	---	36133920	36133941	-	72	---	---
chr4	36145821	36152714	36145821	36147123	36151413	36152714	93	---	---	---	---	36151381	36151400	+	80	36145821	36152707
chr4	36147331	36152920	36147331	36147650	36152601	36152920	98	---	---	---	---	36147844	36147898	-	74	36147337	36152918
chr4	36157294	36163915	36157294	36157530	36163679	36163915	97	---	---	---	---	36157746	36157758	-	76	---	---
chr4	36231211	36245560	36231211	36232629	36244146	36245560	94	---	---	---	---	36243914	36243946	+	72	36231211	36245558
chr4	36261448	36279800	36261448	36262534	36278702	36279800	96	---	---	---	---	36263300	36263318	-	100	---	---
chr4	36285720	36294057	36285720	36287206	36292572	36294057	95	---	---	---	---	36292312	36292324	+	76	36285736	36294043
chr4	36286252	36293621	36286252	36286769	36293104	36293621	97	---	---	---	---	36292788	36292805	+	77	---	---
chr4	36320277	36328144	36320287	36320506	36327913	36328133	95	36320271	36320276	36328145	36328150	36320842	36320877	-	72	---	---
chr4	36365371	36385064	36365371	36366084	36384347	36385064	95	---	---	---	---	36383487	36383519	+	72	---	---
chr4	36365984	36379054	36365984	36367136	36377927	36379054	93	---	---	---	---	36377444	36377460	+	76	---	---
chr4	36370652	36375463	36370665	36371926	36374187	36375460	95	36370647	36370651	36375464	36375468	---	---	0	--	36370667	36375462
chr4	36383457	36397298	36383457	36384216	36396534	36397298	92	---	---	---	---	36396022	36396038	+	76	36383457	36397294
chr4	36388910	36392460	36388910	36389244	36392129	36392460	86	---	---	---	---	36392017	36392038	+	72	36388911	36392449
chr4	36397715	36407699	36397727	36399431	36405977	36407693	93	36397709	36397714	36407700	36407705	36405674	36405695	+	72	---	---
chr4	36423984	36437482	36423984	36424591	36436895	36437482	90	---	---	---	---	36425052	36425078	-	70	---	---
chr4	36428422	36447256	36428435	36429477	36446220	36447255	91	36428417	36428421	36447257	36447261	36430251	36430277	-	74	36428426	36447247
chr4	36445145	36459346	36445160	36445828	36458687	36459337	93	36445140	36445144	36459347	36459351	36446409	36446424	-	75	---	---
chr4	36448173	36461211	36448173	36448396	36460988	36461211	99	---	---	---	---	36448978	36448990	-	76	36448186	36461207
chr4	36473018	36480108	36473018	36473429	36479697	36480108	86	---	---	---	---	36479461	36479507	+	76	36473020	36480102
chr4	36482755	36498758	36482755	36484833	36496616	36498758	88	---	---	---	---	36485224	36485245	-	72	36482755	36498754
chr4	36485991	36492535	36486000	36486993	36491457	36492535	86	36485984	36485990	36492536	36492542	---	---	0	--	---	---
chr4	36516085	36521237	36516085	36516299	36521017	36521237	86	---	---	---	---	36520814	36520835	+	77	36516085	36521230
chr4	36539924	36561621	36539924	36540206	36561339	36561621	95	---	---	---	---	36560411	36560427	+	76	---	---
chr4	36565779	36572961	36565779	36566104	36572636	36572961	94	---	---	---	---	36572537	36572556	+	70	36565782	36572958
chr4	36574615	36577047	36574615	36574804	36576858	36577047	94	---	---	---	---	---	---	0	--	36574616	36577044
chr4	36578089	36582082	36578089	36578545	36581648	36582082	94	---	---	---	---	36578579	36578601	-	73	---	---
chr4	36667320	36684983	36667320	36667567	36684736	36684983	92	---	---	---	---	36668384	36668398	-	80	---	---
chr4	36671982	36680287	36671982	36673691	36678486	36680287	88	---	---	---	---	36673833	36673852	-	70	36671987	36680273
chr4	36725812	36735776	36725812	36726843	36734717	36735772	94	36725807	36725811	36735777	36735781	36727138	36727165	-	78	---	---
chr4	36741757	36749524	36741765	36743277	36748005	36749515	93	36741752	36741756	36749525	36749529	36747973	36747992	+	80	36741757	36749520
chr4	36749746	36757433	36749746	36750381	36756807	36757433	92	---	---	---	---	36750535	36750565	-	74	---	---
chr4	36778605	36784308	36778605	36780400	36782512	36784308	85	---	---	---	---	36782408	36782446	+	74	---	---
chr4	36779381	36783573	36779381	36779668	36783287	36783573	94	---	---	---	---	36779703	36779738	-	75	36779391	36783564
chr4	36788597	36809579	36788597	36790142	36808033	36809579	95	---	---	---	---	36790997	36791022	-	88	36788607	36809577
chr4	36790728	36805137	36790732	36792100	36803718	36805133	92	36790723	36790727	36805138	36805142	36792667	36792681	-	73	36790732	36805131
chr4	36814817	36825872	36814817	36815753	36824928	36825872	96	---	---	---	---	36824711	36824740	+	76	36814819	36825869
chr4	36856090	36862447	36856090	36857317	36861218	36862447	92	---	---	---	---	36857483	36857499	-	82	---	---
chr4	36876372	36890520	36876372	36876661	36890231	36890520	90	---	---	---	---	36889581	36889595	+	100	---	---
chr4	36876789	36882705	36876789	36877251	36882243	36882705	92	---	---	---	---	36877472	36877500	-	79	36876800	36882700
chr4	36901717	36916748	36901717	36902576	36915889	36916748	95	---	---	---	---	36915510	36915544	+	74	36901719	36916747
chr4	36904393	36913007	36904393	36905909	36911480	36913007	95	---	---	---	---	36906171	36906186	-	81	---	---
chr4	36916849	36923727	36916849	36918362	36922209	36923727	95	---	---	---	---	36922016	36922139	+	82	36916850	36923717
chr4	36922636	36926201	36922636	36923237	36925597	36926201	88	---	---	---	---	36925501	36925514	+	71	36922652	36926193
chr4	36937362	36942381	36937367	36937513	36942222	36942368	95	36937356	36937361	36942382	36942387	36941986	36942041	+	73	---	---
chr4	36964180	36967283	36964180	36964378	36967085	36967283	92	---	---	---	---	36967065	36967080	+	87	36964188	36967281
chr4	36966034	36982727	36966034	36968659	36980130	36982727	89	---	---	---	---	36969189	36969233	-	71	36966041	36982714
chr4	36972042	36993278	36972042	36974045	36991269	36993278	99	---	---	---	---	36974623	36974833	-	71	---	---
chr4	36977443	36984092	36977448	36978760	36982729	36984079	87	36977438	36977442	36984093	36984097	36982552	36982566	+	73	36977445	36984075
chr4	36979073	36985611	36979073	36980505	36984159	36985611	86	---	---	---	---	36980538	36980552	-	73	36979078	36985598
chr4	36995216	37001245	36995230	36996099	37000371	37001230	91	36995211	36995215	37001246	37001250	37000195	37000207	+	92	---	---
chr4	36995491	37001281	36995491	36996151	37000632	37001281	92	---	---	---	---	---	---	0	--	---	---
chr4	37005774	37020201	37005774	37007195	37018783	37020201	95	---	---	---	---	37007763	37007775	-	84	37005774	37020199
chr4	37030581	37038972	37030581	37031163	37038420	37038972	89	---	---	---	---	37038192	37038209	+	72	---	---
chr4	37048828	37058005	37048828	37050897	37056171	37058005	87	---	---	---	---	37051135	37051147	-	76	37048836	37058004
chr4	37068836	37080543	37068836	37069401	37079979	37080543	86	---	---	---	---	37079486	37079504	+	84	---	---
chr4	37083396	37102045	37083396	37084910	37100522	37102045	93	---	---	---	---	37099788	37099823	+	75	37083396	37102043
chr4	37090800	37097673	37090800	37092397	37096068	37097673	95	---	---	---	---	37095885	37095971	+	83	37090800	37097670
chr4	37100516	37114876	37100516	37102045	37113346	37114876	88	---	---	---	---	37102353	37102406	-	72	37100522	37114874
chr4	37100942	37114050	37100949	37101209	37113780	37114040	92	37100936	37100941	37114051	37114056	37113467	37113493	+	77	---	---
chr4	37127886	37145132	37127890	37130144	37142966	37145123	88	37127881	37127885	37145133	37145137	37142325	37142352	+	71	37127894	37145125
chr4	37128209	37144630	37128209	37129549	37143288	37144630	91	---	---	---	---	37129936	37129949	-	85	---	---
chr4	37130146	37138737	37130146	37131964	37136926	37138737	96	---	---	---	---	37132102	37132115	-	78	37130146	37138733
chr4	37130931	37137903	37130931	37131130	37137704	37137903	92	---	---	---	---	37131249	37131284	-	75	37130935	37137898
chr4	37139433	37147674	37139433	37141216	37145893	37147674	93	---	---	---	---	37141414	37141450	-	78	37139446	37147672
chr4	37140167	37147223	37140167	37140767	37146624	37147223	93	---	---	---	---	37146392	37146415	+	75	---	---
chr4	37164384	37167828	37164384	37165312	37166902	37167828	93	---	---	---	---	37165391	37165404	-	92	37164387	37167826
chr4	37170892	37191287	37170892	37171538	37190641	37191287	91	---	---	---	---	37190113	37190143	+	77	---	---
chr4	37189704	37204643	37189704	37190004	37204343	37204643	97	---	---	---	---	37203669	37203696	+	71	37189706	37204624
chr4	37221459	37224992	37221459	37221648	37224803	37224992	97	---	---	---	---	37224645	37224667	+	73	---	---
chr4	37235590	37255620	37235590	37237048	37254187	37255620	88	---	---	---	---	37237890	37237905	-	75	37235592	37255618
chr4	37244318	37252507	37244318	37244754	37252070	37252507	93	---	---	---	---	37245052	37245065	-	78	37244320	37252505
chr4	37246612	37249352	37246612	37247021	37248943	37249352	99	---	---	---	---	37247023	37247037	-	86	37246622	37249334
chr4	37277640	37286293	37277640	37278360	37285573	37286293	95	---	---	---	---	37278441	37278455	-	80	37277645	37286291
chr4	37308750	37318886	37308750	37310272	37317388	37318886	92	---	---	---	---	37317060	37317089	+	76	37308750	37318884
chr4	37331578	37340212	37331578	37333428	37338364	37340212	96	---	---	---	---	37338217	37338230	+	78	37331584	37340209
chr4	37331909	37339381	37331909	37332594	37338696	37339381	95	---	---	---	---	37332863	37332891	-	79	37331914	37339368
chr4	37348984	37360523	37348993	37349291	37360213	37360511	86	37348979	37348983	37360524	37360528	37349361	37349381	-	71	37349001	37360520
chr4	37349404	37360171	37349404	37351070	37358479	37360171	93	---	---	---	---	37358160	37358185	+	84	37349407	37360170
chr4	37370049	37375014	37370049	37370218	37374845	37375014	97	---	---	---	---	37374669	37374726	+	75	37370049	37375012
chr4	37402305	37419481	37402305	37403616	37418169	37419481	96	---	---	---	---	37417655	37417681	+	70	37402306	37419480
chr4	37411753	37418112	37411753	37411860	37418005	37418112	97	---	---	---	---	37411936	37411964	-	72	37411756	37418110
chr4	37422517	37444281	37422517	37422972	37443826	37444281	93	---	---	---	---	37442850	37442865	+	75	---	---
chr4	37426787	37442146	37426787	37426966	37441979	37442146	89	---	---	---	---	---	---	0	--	37426801	37442138
chr4	37434640	37452928	37434640	37435004	37452564	37452928	85	---	---	---	---	37451686	37451701	+	75	---	---
chr4	37445969	37455562	37445969	37446516	37455051	37455562	91	---	---	---	---	37446775	37446787	-	84	---	---
chr4	37471910	37477889	37471910	37473843	37475738	37477889	88	---	---	---	---	---	---	0	--	---	---
chr4	37497080	37518541	37497080	37497719	37517902	37518541	97	---	---	---	---	37498540	37498551	-	83	---	---
chr4	37514432	37524999	37514432	37515069	37524344	37524999	93	---	---	---	---	---	---	0	--	---	---
chr4	37533118	37539166	37533118	37533374	37538910	37539166	92	---	---	---	---	37533519	37533542	-	79	37533134	37539164
chr4	37565355	37579361	37565355	37565504	37579213	37579361	90	---	---	---	---	37578626	37578643	+	83	---	---
chr4	37585402	37600135	37585402	37585539	37599998	37600135	89	---	---	---	---	37599295	37599313	+	73	37585414	37600132
chr4	37613930	37625647	37613930	37614453	37625124	37625647	95	37613925	37613929	37625648	37625652	37614913	37614930	-	72	37613933	37625645
chr4	37628246	37636960	37628246	37630265	37634935	37636960	87	---	---	---	---	37634719	37634771	+	81	37628246	37636947
chr4	37683051	37688158	37683051	37683510	37687697	37688158	90	---	---	---	---	37683627	37683718	-	70	37683052	37688156
chr4	37704981	37714367	37704981	37705150	37714198	37714367	94	---	---	---	---	37705274	37705296	-	73	37704983	37714364
chr4	37709609	37714206	37709609	37710191	37713621	37714201	96	37709603	37709608	37714207	37714212	37713561	37713573	+	76	37709609	37714199
chr4	37722570	37727638	37722584	37722743	37727475	37727633	94	37722564	37722569	37727639	37727644	37722874	37722898	-	72	37722578	37727631
chr4	37749223	37757856	37749236	37750651	37756418	37757845	91	37749217	37749222	37757857	37757862	37750768	37750827	-	73	37749236	37757847
chr4	37750652	37758333	37750652	37750835	37758150	37758333	95	---	---	---	---	37751152	37751170	-	73	37750656	37758325
chr4	37750826	37757040	37750832	37751094	37756780	37757029	90	37750820	37750825	37757041	37757046	37751349	37751377	-	72	37750829	37757035
chr4	37763574	37784420	37763574	37764962	37783035	37784420	94	---	---	---	---	37782219	37782249	+	74	---	---
chr4	37769538	37776348	37769538	37769823	37776063	37776348	96	---	---	---	---	37775800	37775813	+	78	37769538	37776345
chr4	37799065	37807018	37799065	37800171	37805913	37807018	94	---	---	---	---	37800447	37800459	-	76	37799065	37807015
chr4	37838446	37842493	37838446	37838622	37842317	37842493	96	---	---	---	---	37838725	37838745	-	80	37838446	37842484
chr4	37853106	37858067	37853106	37853252	37857921	37858067	97	---	---	---	---	37857737	37857774	+	73	37853106	37858058
chr4	37859224	37865185	37859224	37859407	37865001	37865185	95	---	---	---	---	37864830	37864849	+	70	---	---
chr4	37884729	37894905	37884729	37886171	37893465	37894905	85	---	---	---	---	37893355	37893368	+	85	37884733	37894903
chr4	37903504	37907444	37903504	37903820	37907128	37907444	99	---	---	---	---	---	---	0	--	---	---
chr4	37930091	37945129	37930091	37930329	37944890	37945129	90	---	---	---	---	37944336	37944367	+	75	37930101	37945127
chr4	37933234	37940161	37933234	37934382	37939006	37940161	96	---	---	---	---	37934441	37934613	-	81	37933234	37940159
chr4	37962508	37972869	37962508	37963819	37971559	37972869	96	---	---	---	---	37971172	37971238	+	71	37962518	37972867
chr4	37980628	37989782	37980628	37981233	37989179	37989782	95	---	---	---	---	37981613	37981630	-	72	37980630	37989780
chr4	37995454	38007810	37995454	38000029	38003249	38007810	99	---	---	---	---	38000158	38000169	-	75	---	---
chr4	38000045	38003705	38000045	38000497	38003249	38003705	95	---	---	---	---	---	---	0	--	38000049	38003687
chr4	38028958	38041165	38028968	38029792	38040315	38041150	89	38028953	38028957	38041166	38041170	38039788	38039814	+	77	38028959	38041162
chr4	38079426	38083802	38079426	38079797	38083432	38083802	94	---	---	---	---	38079855	38079870	-	75	---	---
chr4	38110421	38131462	38110421	38110746	38131137	38131462	93	---	---	---	---	38111609	38111639	-	77	38110429	38131460
chr4	38117158	38127441	38117168	38118696	38125816	38127428	90	38117151	38117157	38127442	38127448	38125475	38125518	+	70	38117160	38127426
chr4	38145870	38161585	38145870	38146434	38161027	38161585	93	---	---	---	---	38160702	38160715	+	78	38145879	38161579
chr4	38195913	38202992	38195913	38196192	38202713	38202992	95	---	---	---	---	38196495	38196518	-	70	38195921	38202984
chr4	38233000	38241173	38233000	38233582	38240646	38241173	88	---	---	---	---	38233800	38233813	-	85	---	---
chr4	38355639	38366750	38355639	38356615	38365774	38366750	94	---	---	---	---	38356897	38356926	-	76	38355645	38366746
chr4	38378106	38387368	38378106	38378470	38387003	38387368	94	---	---	---	---	38378582	38378658	-	100	---	---
chr4	38435012	38446680	38435012	38436544	38445148	38446680	95	---	---	---	---	38436960	38436975	-	81	38435022	38446678
chr4	38449835	38455115	38449835	38449979	38454964	38455108	89	38449829	38449834	38455116	38455121	38450146	38450174	-	93	---	---
chr4	38487409	38505630	38487409	38488067	38504972	38505630	89	---	---	---	---	38504824	38504844	+	95	---	---
chr4	38502344	38505338	38502344	38502940	38504766	38505338	85	---	---	---	---	---	---	0	--	---	---
chr4	38524774	38534457	38524774	38525731	38533510	38534457	87	---	---	---	---	---	---	0	--	38524786	38534452
chr4	38537699	38558561	38537699	38541031	38555217	38558561	94	---	---	---	---	38554507	38554521	+	80	---	---
chr4	38562431	38566841	38562431	38562608	38566664	38566841	99	---	---	---	---	38566555	38566598	+	72	---	---
chr4	38588759	38597257	38588759	38589580	38596437	38597257	94	---	---	---	---	38589862	38589883	-	72	---	---
chr4	38625786	38633177	38625786	38627450	38631513	38633177	95	---	---	---	---	38627518	38627653	-	82	38625788	38633175
chr4	38637312	38654547	38637312	38637619	38654238	38654547	94	---	---	---	---	38638344	38638364	-	80	38637316	38654541
chr4	38643460	38652641	38643460	38643805	38652295	38652641	96	---	---	---	---	38651971	38651997	+	74	---	---
chr4	38667596	38688077	38667596	38667715	38687958	38688077	99	---	---	---	---	38687114	38687133	+	85	---	---
chr4	38690825	38703962	38690825	38691938	38702846	38703962	91	---	---	---	---	38692354	38692366	-	84	38690827	38703956
chr4	38701422	38709829	38701422	38702057	38709204	38709829	91	---	---	---	---	38702391	38702410	-	70	38701423	38709819
chr4	38731812	38741833	38731812	38733248	38740395	38741833	95	---	---	---	---	38733546	38733571	-	76	38731813	38741831
chr4	38744568	38752863	38744573	38746182	38751279	38752853	91	38744562	38744567	38752864	38752869	38751025	38751162	+	84	38744574	38752861
chr4	38762265	38782876	38762279	38762765	38782378	38782863	94	38762260	38762264	38782877	38782881	38763678	38763692	-	73	---	---
chr4	38775207	38782177	38775207	38776864	38780522	38782177	95	---	---	---	---	38780339	38780461	+	84	38775207	38782174
chr4	38800710	38807531	38800710	38801216	38807025	38807531	96	---	---	---	---	38806735	38806755	+	76	---	---
chr4	38812989	38820599	38812989	38813115	38820473	38820599	97	---	---	---	---	38820297	38820322	+	76	---	---
chr4	38813143	38820474	38813143	38814119	38819498	38820474	95	---	---	---	---	38819242	38819255	+	78	38813158	38820472
chr4	38895161	38906846	38895161	38895719	38906281	38906839	98	38895155	38895160	38906847	38906852	38906045	38906086	+	71	38895161	38906844
chr4	38967582	38977264	38967587	38968608	38976214	38977258	94	38967577	38967581	38977265	38977269	38975837	38975852	+	93	---	---
chr4	38991007	39000447	38991007	38991623	38999835	39000447	94	---	---	---	---	38991810	38991822	-	84	---	---
chr4	38996085	39006920	38996085	38996998	39006018	39006920	86	---	---	---	---	39005775	39005792	+	77	38996102	39006915
chr4	38998743	39012376	38998743	38999216	39011906	39012376	94	---	---	---	---	39011481	39011495	+	80	---	---
chr4	39004592	39017912	39004592	39005124	39017381	39017912	96	---	---	---	---	39016768	39016783	+	100	---	---
chr4	39004760	39017845	39004773	39005053	39017562	39017841	94	39004753	39004759	39017846	39017852	39005092	39005106	-	93	---	---
chr4	39009648	39028631	39009648	39010228	39028030	39028631	93	---	---	---	---	39027203	39027351	+	97	---	---
chr4	39016264	39026713	39016264	39016850	39026117	39026713	91	---	---	---	---	39017170	39017183	-	71	---	---
chr4	39016457	39027014	39016457	39017162	39026310	39027014	91	39016448	39016456	39027015	39027023	39017583	39017606	-	87	---	---
chr4	39022239	39039027	39022239	39022659	39038598	39039027	97	---	---	---	---	39037931	39037977	+	72	---	---
chr4	39031681	39038598	39031681	39033017	39037362	39038598	89	---	---	---	---	---	---	0	--	---	---
chr4	39045966	39067069	39045966	39047933	39065105	39067069	97	---	---	---	---	39048670	39048683	-	92	39045971	39067066
chr4	39086296	39093796	39086296	39086475	39093615	39093796	96	---	---	---	---	39086753	39086765	-	76	39086306	39093780
chr4	39188003	39196267	39188006	39188800	39195446	39196254	97	39187998	39188002	39196268	39196272	39195158	39195185	+	85	---	---
chr4	39191907	39194534	39191907	39192377	39194066	39194534	95	---	---	---	---	---	---	0	--	---	---
chr4	39196254	39205129	39196254	39198374	39203025	39205129	96	---	---	---	---	39198511	39198544	-	73	39196258	39205126
chr4	39215572	39226737	39215572	39216915	39225391	39226737	92	---	---	---	---	39225211	39225228	+	72	39215575	39226727
chr4	39260211	39279192	39260211	39261219	39278184	39279192	95	---	---	---	---	39261978	39262001	-	79	---	---
chr4	39261240	39274771	39261240	39261729	39274278	39274771	96	---	---	---	---	39261978	39262001	-	79	39261245	39274769
chr4	39285340	39290599	39285340	39285626	39290315	39290599	90	---	---	---	---	39290142	39290172	+	74	---	---
chr4	39286616	39290258	39286616	39286952	39289913	39290258	93	---	---	---	---	---	---	0	--	39286626	39290253
chr4	39314868	39327838	39314868	39315356	39327348	39327838	89	---	---	---	---	39326850	39326878	+	96	39314868	39327834
chr4	39315411	39328392	39315411	39315571	39328230	39328392	85	---	---	---	---	39316166	39316187	-	90	39315415	39328381
chr4	39318738	39325250	39318738	39318860	39325124	39325250	87	---	---	---	---	39319153	39319173	-	71	39318738	39325234
chr4	39328492	39337029	39328492	39328634	39336887	39337029	97	---	---	---	---	39328768	39328791	-	75	39328507	39337020
chr4	39341130	39350266	39341130	39342705	39348709	39350266	92	---	---	---	---	39348425	39348442	+	72	39341132	39350261
chr4	39367453	39389256	39367453	39368967	39387741	39389256	94	---	---	---	---	39386828	39386854	+	70	39367453	39389254
chr4	39373037	39379848	39373047	39374667	39378220	39379839	95	39373032	39373036	39379849	39379853	39378042	39378081	+	82	39373047	39379837
chr4	39405884	39419631	39405884	39406058	39419457	39419631	94	---	---	---	---	39406575	39406589	-	86	39405885	39419619
chr4	39405884	39419631	39405884	39406058	39419457	39419631	94	---	---	---	---	39406575	39406589	-	86	39405885	39419619
chr4	39411220	39419188	39411220	39412317	39418091	39419188	93	---	---	---	---	39417820	39417850	+	70	---	---
chr4	39422667	39431824	39422679	39424594	39429773	39431810	89	39422662	39422666	39431825	39431829	39429687	39429701	+	73	39422669	39431816
chr4	39439513	39459257	39439515	39440950	39457800	39459255	96	39439508	39439512	39459258	39459262	39441461	39441473	-	76	39439515	39459252
chr4	39519183	39522759	39519183	39519604	39522344	39522759	95	---	---	---	---	39522207	39522306	+	97	---	---
chr4	39519868	39522219	39519868	39520146	39521941	39522219	92	---	---	---	---	---	---	0	--	---	---
chr4	39549053	39569709	39549053	39550820	39567942	39569709	88	---	---	---	---	39567122	39567139	+	72	39549057	39569695
chr4	39554849	39560874	39554849	39555427	39560291	39560874	90	---	---	---	---	---	---	0	--	---	---
chr4	39561561	39570423	39561561	39561724	39570260	39570423	89	---	---	---	---	39562133	39562150	-	77	39561567	39570419
chr4	39586063	39589975	39586063	39586561	39589477	39589975	94	---	---	---	---	39589369	39589406	+	76	39586064	39589974
chr4	39601522	39607096	39601522	39601892	39606737	39607096	85	---	---	---	---	39606548	39606570	+	73	39601525	39607085
chr4	39607302	39621743	39607302	39607855	39621174	39621743	97	---	---	---	---	39620508	39620957	+	92	---	---
chr4	39609633	39629614	39609633	39610317	39628984	39629614	85	---	---	---	---	39628238	39628272	+	74	---	---
chr4	39610972	39630440	39610972	39611479	39629931	39630440	95	---	---	---	---	39629088	39629114	+	77	39610972	39630438
chr4	39625276	39630231	39625276	39626041	39629467	39630231	94	---	---	---	---	39629304	39629324	+	85	---	---
chr4	39644054	39652952	39644054	39644579	39652429	39652952	96	---	---	---	---	39644788	39644800	-	92	---	---
chr4	39644132	39652833	39644132	39644460	39652507	39652833	96	---	---	---	---	39652132	39652185	+	74	39644132	39652831
chr4	39663729	39673263	39663729	39664478	39672514	39673263	86	---	---	---	---	39664776	39664794	-	84	39663729	39673250
chr4	39680213	39694499	39680213	39680643	39694069	39694499	94	---	---	---	---	39693489	39693505	+	82	---	---
chr4	39680643	39686986	39680643	39681753	39685843	39686986	91	---	---	---	---	39685638	39685703	+	81	---	---
chr4	39687391	39695875	39687391	39688768	39694494	39695875	93	---	---	---	---	39694309	39694332	+	70	39687392	39695873
chr4	39711963	39716677	39711967	39712134	39716499	39716666	96	39711956	39711962	39716678	39716684	39712301	39712353	-	73	39711967	39716676
chr4	39746003	39764907	39746003	39747816	39763089	39764907	93	39745998	39746002	39764908	39764912	39747881	39747919	-	76	39746003	39764906
chr4	39751354	39761139	39751354	39752396	39760119	39761139	91	---	---	---	---	39752693	39752722	-	76	---	---
chr4	39765617	39778080	39765617	39767133	39776563	39778080	94	---	---	---	---	39776099	39776123	+	72	39765618	39778078
chr4	39781769	39790404	39781769	39782592	39789562	39790404	96	---	---	---	---	39782903	39782923	-	71	---	---
chr4	39790396	39794488	39790396	39790975	39793909	39794488	91	---	---	---	---	39793837	39793858	+	72	39790400	39794486
chr4	39812823	39831749	39812829	39812985	39831581	39831737	91	39812818	39812822	39831750	39831754	39830795	39830828	+	76	39812831	39831734
chr4	39813596	39823060	39813596	39815011	39821638	39823060	95	---	---	---	---	39815197	39815214	-	72	39813597	39823058
chr4	39836366	39845651	39836366	39837884	39844122	39845651	92	---	---	---	---	39838129	39838159	-	70	39836367	39845649
chr4	39853066	39866499	39853066	39853340	39866225	39866499	90	---	---	---	---	39853718	39853739	-	77	---	---
chr4	39879583	39882857	39879590	39879878	39882566	39882855	88	39879578	39879582	39882858	39882862	---	---	0	--	---	---
chr4	39891316	39912659	39891324	39891685	39912320	39912658	91	39891310	39891315	39912660	39912665	39911447	39911462	+	75	---	---
chr4	39925077	39936030	39925086	39925652	39935453	39936018	91	39925071	39925076	39936031	39936036	39935008	39935031	+	70	---	---
chr4	39952746	39960138	39952746	39953292	39959616	39960138	87	---	---	---	---	39953581	39953607	-	74	39952746	39960133
chr4	39960520	39979517	39960520	39961611	39978425	39979517	94	---	---	---	---	39962176	39962196	-	71	39960531	39979515
chr4	39980277	39996354	39980277	39980790	39995844	39996354	85	---	---	---	---	39981186	39981209	-	79	---	---
chr4	39981904	39988824	39981904	39982324	39988406	39988824	98	---	---	---	---	39988157	39988178	+	77	---	---
chr4	39990119	40009056	39990119	39990872	40008305	40009056	89	---	---	---	---	39991338	39991370	-	75	39990120	40009042
chr4	40004560	40007173	40004560	40005156	40006575	40007173	85	---	---	---	---	---	---	0	--	---	---
chr4	40046925	40056104	40046939	40047214	40055821	40056096	95	40046920	40046924	40056105	40056109	40055466	40055536	+	71	40046929	40056097
chr4	40064660	40083020	40064660	40066146	40081486	40083020	86	---	---	---	---	40080789	40080826	+	78	40064664	40083018
chr4	40069500	40089017	40069500	40071389	40087120	40089017	92	---	---	---	---	40072075	40072108	-	82	40069504	40089016
chr4	40073761	40080965	40073765	40075316	40079396	40080953	88	40073755	40073760	40080966	40080971	40075394	40075413	-	80	40073762	40080961
chr4	40085097	40091644	40085097	40086350	40090396	40091644	95	---	---	---	---	40090236	40090300	+	72	40085115	40091642
chr4	40117856	40130550	40117856	40118018	40130385	40130550	89	---	---	---	---	40129954	40129986	+	78	---	---
chr4	40124182	40129999	40124182	40125013	40129166	40129999	87	---	---	---	---	---	---	0	--	---	---
chr4	40177373	40183010	40177373	40178110	40182260	40183010	95	---	---	---	---	---	---	0	--	---	---
chr4	40185124	40191155	40185124	40185947	40190342	40191155	93	---	---	---	---	40186013	40186047	-	71	40185132	40191148
chr4	40229579	40237091	40229579	40230402	40236281	40237091	92	---	---	---	---	40230530	40230553	-	70	---	---
chr4	40245149	40255246	40245149	40246841	40253551	40255246	95	---	---	---	---	40253255	40253276	+	72	40245154	40255244
chr4	40260776	40274220	40260776	40264827	40270169	40274220	87	---	---	---	---	40270075	40270087	+	84	---	---
chr4	40266916	40274667	40266916	40267564	40274017	40274667	93	---	---	---	---	40273758	40273777	+	70	---	---
chr4	40312940	40318986	40312940	40314152	40317776	40318986	93	---	---	---	---	40314220	40314334	-	81	40312943	40318983
chr4	40319217	40328157	40319217	40319836	40327540	40328157	92	---	---	---	---	40327220	40327235	+	81	---	---
chr4	40351772	40357575	40351785	40352349	40357011	40357574	87	40351767	40351771	40357576	40357580	40356782	40356802	+	76	40351774	40357565
chr4	40369050	40385874	40369050	40370271	40384656	40385874	93	---	---	---	---	40370902	40370928	-	77	40369050	40385867
chr4	40374275	40383199	40374275	40376674	40380799	40383199	98	---	---	---	---	40380734	40380763	+	73	---	---
chr4	40393624	40410187	40393639	40393914	40409900	40410175	85	40393619	40393623	40410188	40410192	40394176	40394196	-	71	---	---
chr4	40415746	40433021	40415746	40416209	40432560	40433021	93	---	---	---	---	40416853	40416895	-	76	40415748	40433018
chr4	40436456	40455031	40436456	40436920	40454602	40455031	91	---	---	---	---	40453742	40453782	+	87	40436459	40455025
chr4	40437568	40445773	40437568	40439146	40444108	40445773	90	---	---	---	---	40443920	40444044	+	81	40437569	40445771
chr4	40452232	40454553	40452232	40452549	40454256	40454553	89	---	---	---	---	40452613	40452649	-	97	---	---
chr4	40458453	40470647	40458453	40459009	40470090	40470647	96	---	---	---	---	40459203	40459240	-	71	40458453	40470645
chr4	40470738	40480890	40470748	40472280	40479347	40480876	94	40470733	40470737	40480891	40480895	40479037	40479067	+	77	40470744	40480885
chr4	40491713	40500655	40491713	40493538	40498830	40500655	97	---	---	---	---	40493779	40493791	-	76	40491713	40500653
chr4	40518437	40537738	40518437	40518822	40537353	40537738	97	---	---	---	---	40536473	40536501	+	72	40518440	40537734
chr4	40534063	40549089	40534063	40535546	40547571	40549077	90	40534058	40534062	40549090	40549094	40536093	40536108	-	81	40534063	40549088
chr4	40561966	40570482	40561966	40562507	40569941	40570482	96	---	---	---	---	40562863	40562879	-	76	40561967	40570480
chr4	40574628	40578127	40574628	40575334	40577409	40578127	86	---	---	---	---	40577339	40577362	+	79	---	---
chr4	40623376	40632958	40623376	40624941	40631401	40632958	97	---	---	---	---	40625247	40625264	-	83	---	---
chr4	40677728	40690856	40677728	40678314	40690270	40690856	98	---	---	---	---	40690202	40690250	+	71	40677730	40690847
chr4	40685662	40696795	40685662	40685993	40696464	40696795	91	---	---	---	---	40686368	40686383	-	93	40685670	40696794
chr4	40712400	40727372	40712406	40712829	40726935	40727358	90	40712395	40712399	40727373	40727377	40713456	40713535	-	80	---	---
chr4	40714383	40725958	40714393	40716715	40723646	40725957	92	40714378	40714382	40725959	40725963	40716938	40716966	-	72	---	---
chr4	40748827	40755659	40748834	40750443	40754045	40755652	95	40748821	40748826	40755660	40755665	40753865	40753979	+	82	40748834	40755658
chr4	40763995	40766331	40763995	40764255	40766078	40766331	91	---	---	---	---	40766051	40766074	+	75	---	---
chr4	40793130	40799728	40793133	40793264	40799590	40799721	99	40793123	40793129	40799729	40799735	40793566	40793581	-	81	40793133	40799725
chr4	40812658	40821802	40812658	40813588	40820873	40821802	94	---	---	---	---	40813820	40813838	-	84	---	---
chr4	40835780	40853884	40835780	40835976	40853688	40853884	93	---	---	---	---	40836624	40836660	-	70	40835789	40853882
chr4	40844406	40852711	40844406	40844970	40852147	40852711	92	---	---	---	---	40851847	40851868	+	72	---	---
chr4	40844970	40853688	40844970	40845530	40853128	40853688	92	---	---	---	---	40853082	40853111	+	73	40844974	40853686
chr4	40854482	40874834	40854482	40855069	40874203	40874834	87	---	---	---	---	---	---	0	--	---	---
chr4	40917924	40925304	40917924	40918705	40924524	40925304	97	---	---	---	---	40918851	40918863	-	100	---	---
chr4	40930013	40936922	40930023	40931652	40935281	40936910	96	40930008	40930012	40936923	40936927	40935099	40935217	+	82	40930017	40936915
chr4	40963372	40968183	40963372	40963906	40967648	40968183	87	---	---	---	---	40963998	40964018	-	80	---	---
chr4	40973121	40985199	40973121	40974574	40983725	40985199	96	---	---	---	---	40974940	40974981	-	78	40973121	40985197
chr4	40997851	41012911	40997851	40999806	41010950	41012911	90	---	---	---	---	41000006	41000039	-	73	40997851	41012909
chr4	41002726	41009659	41002726	41004133	41008250	41009659	93	---	---	---	---	---	---	0	--	41002728	41009640
chr4	41020102	41030221	41020116	41021622	41028696	41030220	94	41020097	41020101	41030222	41030226	41021919	41021945	-	74	41020107	41030218
chr4	41032497	41040699	41032497	41034097	41039080	41040699	93	---	---	---	---	41038882	41039015	+	82	41032497	41040697
chr4	41060315	41075135	41060315	41063165	41072351	41075135	97	---	---	---	---	41063397	41063423	-	74	---	---
chr4	41066550	41072403	41066550	41067071	41071882	41072403	95	---	---	---	---	41067135	41067310	-	77	41066550	41072399
chr4	41086392	41092132	41086392	41086976	41091548	41092132	94	---	---	---	---	41087064	41087083	-	80	---	---
chr4	41136046	41143524	41136046	41136925	41142645	41143524	93	---	---	---	---	41136996	41137031	-	72	41136051	41143522
chr4	41165424	41179055	41165424	41166026	41178455	41179055	92	---	---	---	---	41177920	41177946	+	74	41165425	41179052
chr4	41184371	41189945	41184371	41185365	41188996	41189945	92	---	---	---	---	---	---	0	--	---	---
chr4	41191673	41203673	41191673	41192363	41202981	41203673	90	---	---	---	---	41192800	41192820	-	71	41191678	41203671
chr4	41219476	41235036	41219476	41220979	41233576	41235036	90	---	---	---	---	41233100	41233126	+	77	41219476	41235033
chr4	41225352	41232157	41225352	41226971	41230539	41232157	95	---	---	---	---	41230360	41230443	+	84	41225352	41232155
chr4	41243034	41262343	41243034	41244819	41260601	41262343	92	---	---	---	---	41259876	41259894	+	78	41243042	41262341
chr4	41250373	41259567	41250373	41250591	41259349	41259567	95	---	---	---	---	41258947	41258970	+	91	41250380	41259564
chr4	41265428	41276852	41265431	41266411	41275866	41276846	91	41265423	41265427	41276853	41276857	41266844	41266858	-	86	---	---
chr4	41293075	41301851	41293075	41295063	41299863	41301851	94	---	---	---	---	41299624	41299657	+	70	41293076	41301849
chr4	41323674	41333589	41323674	41324422	41332881	41333589	91	---	---	---	---	41332560	41332604	+	73	---	---
chr4	41359437	41364122	41359437	41361006	41362558	41364122	94	---	---	---	---	---	---	0	--	---	---
chr4	41379581	41384810	41379583	41379729	41384653	41384799	99	41379576	41379580	41384811	41384815	41384431	41384459	+	82	41379585	41384801
chr4	41392489	41406489	41392489	41392872	41406107	41406489	96	---	---	---	---	41405876	41405908	+	72	41392490	41406483
chr4	41419034	41427866	41419034	41419932	41426968	41427866	96	---	---	---	---	41426689	41426733	+	71	---	---
chr4	41553058	41559886	41553058	41553333	41559611	41559886	94	---	---	---	---	41553624	41553647	-	70	41553060	41559882
chr4	41553529	41560781	41553544	41554002	41560313	41560771	94	41553524	41553528	41560782	41560786	41554068	41554219	-	80	41553529	41560773
chr4	41573579	41580303	41573589	41575137	41578750	41580298	94	41573574	41573578	41580304	41580308	41578569	41578608	+	82	41573580	41580300
chr4	41585014	41597558	41585014	41585466	41597106	41597558	89	---	---	---	---	41585634	41585650	-	88	41585014	41597556
chr4	41586100	41592807	41586100	41586906	41592002	41592807	93	---	---	---	---	41591907	41591930	+	70	41586100	41592802
chr4	41600488	41612213	41600488	41601137	41611566	41612213	88	---	---	---	---	41601617	41601629	-	76	41600491	41612211
chr4	41661085	41677239	41661085	41661727	41676598	41677239	96	---	---	---	---	41662054	41662067	-	85	---	---
chr4	41669093	41674417	41669093	41669377	41674133	41674417	95	---	---	---	---	41669578	41669614	-	70	41669093	41674406
chr4	41683524	41691342	41683524	41685106	41689769	41691342	95	---	---	---	---	---	---	0	--	---	---
chr4	41728537	41734884	41728537	41729643	41733778	41734884	96	---	---	---	---	41733571	41733716	+	79	41728541	41734866
chr4	41774181	41782283	41774181	41775734	41780735	41782283	87	---	---	---	---	41780703	41780717	+	80	41774181	41782281
chr4	41807943	41811610	41807943	41808420	41811133	41811610	91	---	---	---	---	---	---	0	--	41807944	41811605
chr4	41820638	41829318	41820638	41821272	41828685	41829318	95	---	---	---	---	41821581	41821603	-	86	---	---
chr4	41834677	41850784	41834677	41835051	41850410	41850784	96	---	---	---	---	41849773	41849788	+	75	---	---
chr4	41838537	41851741	41838537	41838956	41851323	41851741	89	---	---	---	---	41850920	41850957	+	76	41838544	41851736
chr4	41855245	41866195	41855245	41855628	41865810	41866195	95	---	---	---	---	41856048	41856098	-	78	41855263	41866191
chr4	41878997	41883846	41878997	41880245	41882603	41883846	85	---	---	---	---	41880291	41880312	-	81	41879010	41883836
chr4	41944138	41948573	41944138	41945864	41946847	41948573	99	---	---	---	---	---	---	0	--	41944139	41948568
chr4	41963378	41969241	41963378	41963821	41968799	41969241	92	---	---	---	---	41968660	41968714	+	74	41963391	41969238
chr4	41996702	42014180	41996715	41997358	42013537	42014180	98	41996697	41996701	42014181	42014185	42012933	42012947	+	86	41996715	42014177
chr4	41999594	42006881	41999594	41999784	42006691	42006881	97	---	---	---	---	42000022	42000034	-	76	41999594	42006876
chr4	42015538	42019784	42015538	42016057	42019263	42019784	92	---	---	---	---	---	---	0	--	---	---
chr4	42029834	42033055	42029840	42030209	42032681	42033053	90	42029829	42029833	42033056	42033060	---	---	0	--	42029836	42033051
chr4	42037903	42046671	42037903	42038657	42045926	42046671	95	---	---	---	---	42045701	42045713	+	76	---	---
chr4	42055038	42069464	42055038	42056795	42067706	42069463	95	42055033	42055037	42069465	42069469	42067172	42067204	+	78	---	---
chr4	42084434	42088348	42084434	42084860	42087922	42088348	98	---	---	---	---	---	---	0	--	42084434	42088333
chr4	42142751	42146351	42142751	42142877	42146227	42146351	92	---	---	---	---	42143026	42143045	-	100	42142753	42146347
chr4	42147505	42150714	42147505	42148220	42150010	42150714	91	---	---	---	---	42149980	42149993	+	85	42147507	42150704
chr4	42147594	42150473	42147594	42147973	42150099	42150473	90	---	---	---	---	42150004	42150018	+	73	---	---
chr4	42188423	42202046	42188427	42189618	42200836	42202033	87	42188417	42188422	42202047	42202052	42200306	42200332	+	77	42188425	42202042
chr4	42194006	42200850	42194018	42195540	42199318	42200839	94	42193999	42194005	42200851	42200857	42199129	42199170	+	78	42194006	42200846
chr4	42204324	42216480	42204324	42204476	42216328	42216480	96	---	---	---	---	42204884	42204900	-	82	---	---
chr4	42229406	42243149	42229411	42229909	42242645	42243143	94	42229401	42229405	42243150	42243154	42230317	42230333	-	82	42229412	42243141
chr4	42251200	42256990	42251200	42252510	42255656	42256990	93	---	---	---	---	42252621	42252639	-	100	42251200	42256988
chr4	42266581	42282592	42266581	42267050	42282118	42282592	93	---	---	---	---	42281462	42281491	+	73	---	---
chr4	42272896	42281644	42272896	42273204	42281336	42281644	95	---	---	---	---	42273456	42273471	-	87	---	---
chr4	42295016	42303706	42295016	42296771	42301955	42303706	96	---	---	---	---	42301724	42301737	+	85	42295016	42303703
chr4	42359934	42372114	42359934	42360230	42371818	42372114	95	---	---	---	---	---	---	0	--	---	---
chr4	42394112	42399947	42394112	42394431	42399626	42399947	92	---	---	---	---	42394604	42394628	-	72	42394112	42399935
chr4	42394435	42414448	42394435	42395629	42413230	42414448	91	---	---	---	---	42412412	42412430	+	73	42394447	42414445
chr4	42399955	42413237	42399955	42400470	42412722	42413237	95	---	---	---	---	42400789	42400828	-	82	42399955	42413228
chr4	42414615	42419025	42414615	42415807	42417845	42419025	92	---	---	---	---	42417795	42417806	+	75	42414617	42419010
chr4	42437008	42442462	42437008	42438230	42441242	42442462	90	---	---	---	---	42441095	42441119	+	72	---	---
chr4	42442686	42451471	42442688	42444450	42449722	42451460	96	42442681	42442685	42451472	42451476	42449485	42449504	+	85	42442688	42451458
chr4	42470161	42474031	42470161	42470454	42473738	42474031	95	---	---	---	---	42470514	42470527	-	71	42470161	42474026
chr4	42568710	42577050	42568710	42570383	42575377	42577050	95	---	---	---	---	42575179	42575312	+	82	42568710	42577048
chr4	42583579	42598483	42583579	42583841	42598221	42598483	94	---	---	---	---	42584037	42584079	-	76	42583579	42598480
chr4	42587426	42600091	42587426	42589050	42598483	42600091	91	---	---	---	---	42589371	42589387	-	76	42587426	42600089
chr4	42617080	42621486	42617080	42617796	42620774	42621486	97	---	---	---	---	42620693	42620715	+	73	---	---
chr4	42623828	42628953	42623828	42624150	42628632	42628953	96	---	---	---	---	42624331	42624352	-	77	42623828	42628951
chr4	42654176	42675629	42654180	42655932	42673867	42675618	85	42654171	42654175	42675630	42675634	42656593	42656622	-	76	42654185	42675627
chr4	42658607	42671336	42658607	42658941	42671002	42671336	93	---	---	---	---	42659366	42659406	-	80	42658607	42671334
chr4	42714732	42736641	42714732	42715329	42736044	42736641	96	---	---	---	---	42715969	42715982	-	78	---	---
chr4	42719745	42732803	42719745	42723013	42729511	42732803	94	---	---	---	---	42723082	42723105	-	70	42719763	42732795
chr4	42727825	42742504	42727834	42727945	42742384	42742495	97	42727819	42727824	42742505	42742510	42728161	42728176	-	81	42727827	42742497
chr4	42756693	42762626	42756693	42757132	42762187	42762626	93	---	---	---	---	42761964	42761981	+	77	42756698	42762623
chr4	42774981	42796489	42774981	42777399	42794071	42796489	89	---	---	---	---	42793577	42793593	+	70	---	---
chr4	42777919	42784902	42777930	42778083	42784739	42784891	93	42777914	42777918	42784903	42784907	42778390	42778403	-	78	42777930	42784899
chr4	42792886	42801391	42792886	42794401	42799869	42801391	93	---	---	---	---	42794403	42794422	-	80	42792886	42801389
chr4	42805409	42820346	42805409	42806906	42818829	42820346	92	---	---	---	---	42807406	42807422	-	70	42805409	42820343
chr4	42809132	42815442	42809133	42809876	42814693	42815435	95	42809126	42809131	42815443	42815448	42810009	42810028	-	80	---	---
chr4	42837917	42843370	42837917	42838137	42843148	42843370	87	---	---	---	---	42843058	42843093	+	72	---	---
chr4	42848308	42865486	42848308	42848959	42864853	42865486	92	---	---	---	---	42849720	42849754	-	71	42848320	42865484
chr4	42854394	42864853	42854394	42856118	42863028	42864853	88	---	---	---	---	42862773	42862785	+	76	42854395	42864851
chr4	42877606	42888309	42877606	42878173	42887739	42888309	96	---	---	---	---	42887310	42887344	+	85	42877614	42888307
chr4	42896747	42911652	42896747	42897194	42911206	42911652	92	---	---	---	---	42910536	42910558	+	73	---	---
chr4	42900827	42910737	42900827	42901610	42909954	42910737	89	---	---	---	---	42901797	42901844	-	77	---	---
chr4	42924030	42941053	42924030	42924779	42940304	42941053	93	---	---	---	---	42940074	42940089	+	81	---	---
chr4	42956126	42963321	42956126	42956828	42962609	42963321	87	---	---	---	---	42962357	42962381	+	88	---	---
chr4	43006798	43018302	43006798	43007186	43017934	43018302	91	---	---	---	---	43007558	43007571	-	78	---	---
chr4	43027387	43034883	43027387	43027955	43034314	43034883	96	---	---	---	---	43034094	43034106	+	76	43027388	43034878
chr4	43112303	43120109	43112304	43113062	43119372	43120104	89	43112298	43112302	43120110	43120114	43119260	43119286	+	74	---	---
chr4	43133003	43147378	43133007	43133496	43146884	43147374	96	43132998	43133002	43147379	43147383	43146233	43146256	+	75	43133011	43147364
chr4	43139636	43145928	43139636	43140634	43144930	43145928	96	---	---	---	---	43144715	43144742	+	71	---	---
chr4	43146533	43153606	43146533	43147224	43152918	43153606	88	---	---	---	---	43152660	43152681	+	95	43146545	43153587
chr4	43171487	43182171	43171487	43171736	43181931	43182171	86	---	---	---	---	43181439	43181465	+	81	43171498	43182169
chr4	43247759	43259923	43247766	43247974	43259713	43259920	88	43247754	43247758	43259924	43259928	43248361	43248379	-	73	43247771	43259918
chr4	43277910	43286198	43277910	43279473	43284635	43286198	94	---	---	---	---	43279478	43279497	-	85	43277910	43286193
chr4	43292085	43307391	43292085	43292380	43307097	43307391	92	---	---	---	---	43292905	43292959	-	74	43292085	43307390
chr4	43299741	43308672	43299741	43301027	43307385	43308672	94	---	---	---	---	43301214	43301231	-	72	43299750	43308670
chr4	43309576	43319056	43309576	43311255	43317378	43319056	97	---	---	---	---	43317118	43317136	+	78	43309578	43319049
chr4	43323461	43345447	43323463	43324484	43344421	43345443	89	43323456	43323460	43345448	43345452	43343897	43343923	+	70	43323477	43345441
chr4	43324985	43334163	43324985	43325325	43333834	43334163	91	---	---	---	---	43333730	43333758	+	72	43324995	43334154
chr4	43349873	43353177	43349873	43350022	43353028	43353177	95	---	---	---	---	---	---	0	--	---	---
chr4	43385239	43396623	43385239	43386212	43395651	43396623	85	---	---	---	---	43386357	43386382	-	80	---	---
chr4	43387022	43389956	43387022	43387181	43389797	43389956	95	---	---	---	---	---	---	0	--	---	---
chr4	43411632	43428026	43411644	43411983	43427657	43428014	91	43411624	43411631	43428027	43428034	43412578	43412604	-	74	43411637	43428025
chr4	43418085	43440018	43418085	43418486	43439624	43440018	86	---	---	---	---	43419158	43419182	-	76	43418098	43440015
chr4	43453512	43459910	43453512	43453907	43459514	43459910	98	---	---	---	---	43454128	43454143	-	75	---	---
chr4	43469205	43477921	43469205	43469538	43477586	43477921	94	---	---	---	---	43477331	43477385	+	74	43469209	43477919
chr4	43484342	43487112	43484342	43484846	43486617	43487112	92	---	---	---	---	---	---	0	--	---	---
chr4	43511417	43528882	43511417	43513504	43526884	43528882	87	---	---	---	---	43513962	43513973	-	83	---	---
chr4	43514164	43524265	43514164	43515682	43522737	43524265	94	---	---	---	---	43515980	43516006	-	74	43514165	43524263
chr4	43524267	43529327	43524267	43524397	43529197	43529327	92	---	---	---	---	43528970	43528982	+	84	43524269	43529324
chr4	43565463	43568639	43565463	43566053	43568046	43568639	87	---	---	---	---	---	---	0	--	43565470	43568634
chr4	43611466	43626591	43611466	43611998	43626059	43626591	95	---	---	---	---	43612617	43612630	-	78	---	---
chr4	43668086	43673115	43668086	43668228	43672973	43673115	98	---	---	---	---	43672869	43672956	+	73	43668087	43673113
chr4	43685919	43694157	43685919	43686934	43693146	43694157	93	---	---	---	---	43693005	43693037	+	78	---	---
chr4	43696842	43713788	43696842	43697607	43713028	43713788	91	---	---	---	---	43698234	43698257	-	70	43696847	43713778
chr4	43747200	43762855	43747204	43748947	43761076	43762848	86	43747194	43747199	43762856	43762861	43749456	43749488	-	72	---	---
chr4	43748945	43759034	43748946	43749886	43758125	43759033	93	43748939	43748944	43759035	43759040	43757797	43757826	+	76	---	---
chr4	43763380	43767482	43763380	43763996	43766865	43767482	94	---	---	---	---	43766822	43766847	+	73	---	---
chr4	43768035	43774062	43768035	43768817	43773280	43774062	93	---	---	---	---	43773261	43773278	+	77	43768038	43774044
chr4	43808045	43818370	43808045	43809461	43816984	43818370	89	---	---	---	---	43809672	43809685	-	78	43808046	43818359
chr4	43821431	43838067	43821431	43822112	43837388	43838067	92	---	---	---	---	43822664	43822709	-	80	43821433	43838057
chr4	43822277	43825807	43822277	43822819	43825231	43825807	86	---	---	---	---	---	---	0	--	43822278	43825802
chr4	43825861	43832591	43825870	43828356	43830098	43832579	94	43825856	43825860	43832592	43832596	43828358	43828374	-	82	43825868	43832578
chr4	43832659	43838891	43832659	43833326	43838226	43838891	91	---	---	---	---	43833339	43833358	-	85	---	---
chr4	43847955	43858027	43847955	43848166	43857819	43858027	90	---	---	---	---	43857391	43857431	+	78	43847968	43858012
chr4	43852830	43860922	43852836	43855459	43858298	43860908	91	43852825	43852829	43860923	43860927	43855563	43855592	-	73	43852837	43860908
chr4	43853286	43860127	43853286	43854678	43858698	43860127	92	---	---	---	---	43854786	43854817	-	71	43853292	43860113
chr4	43896179	43903318	43896179	43896350	43903147	43903318	95	---	---	---	---	---	---	0	--	---	---
chr4	43903318	43920642	43903318	43904046	43919920	43920642	95	---	---	---	---	43919126	43919138	+	76	---	---
chr4	43921869	43935377	43921869	43923279	43934011	43935377	89	---	---	---	---	43933476	43933492	+	70	---	---
chr4	43949277	43957243	43949279	43950841	43955624	43957235	91	43949271	43949276	43957244	43957249	43955384	43955485	+	81	43949279	43957233
chr4	43975025	43982745	43975025	43975638	43982134	43982745	94	---	---	---	---	43981898	43981918	+	71	---	---
chr4	43984472	43995609	43984472	43984691	43995393	43995609	90	---	---	---	---	43984895	43984940	-	78	---	---
chr4	43987113	43999774	43987113	43988289	43998604	43999774	85	---	---	---	---	43988520	43988554	-	77	---	---
chr4	43987281	43999546	43987281	43988061	43998768	43999546	87	---	---	---	---	43988520	43988554	-	77	43987297	43999540
chr4	44001567	44008726	44001575	44003125	44007163	44008720	94	44001560	44001566	44008727	44008733	44006983	44007097	+	81	44001568	44008718
chr4	44014714	44034717	44014714	44016248	44033186	44034717	94	---	---	---	---	44017051	44017073	-	78	---	---
chr4	44022053	44032028	44022053	44023753	44030410	44032028	89	---	---	---	---	44023895	44023926	-	75	44022063	44032022
chr4	44065491	44069294	44065491	44065822	44068950	44069284	93	44065485	44065490	44069295	44069300	---	---	0	--	---	---
chr4	44086639	44094132	44086646	44088170	44092598	44094128	93	44086632	44086638	44094133	44094139	44088274	44088288	-	86	44086640	44094126
chr4	44100714	44109745	44100714	44101296	44109162	44109745	95	---	---	---	---	44101658	44101673	-	87	44100721	44109743
chr4	44128818	44135402	44128818	44129521	44134700	44135402	93	---	---	---	---	44129651	44129670	-	70	44128820	44135398
chr4	44140151	44157052	44140151	44140298	44156906	44157052	95	---	---	---	---	44141048	44141086	-	71	44140156	44157047
chr4	44140404	44143732	44140412	44140983	44143174	44143725	92	44140398	44140403	44143733	44143738	44141048	44141092	-	71	---	---
chr4	44140412	44143626	44140412	44140884	44143174	44143626	91	---	---	---	---	44140953	44140978	-	73	44140427	44143621
chr4	44169881	44187245	44169881	44170659	44186453	44187245	85	---	---	---	---	44185725	44185747	+	73	44169885	44187240
chr4	44176619	44186454	44176619	44178194	44184901	44186454	86	---	---	---	---	44178379	44178396	-	77	44176619	44186451
chr4	44176619	44186364	44176619	44178104	44184901	44186364	86	---	---	---	---	44178379	44178396	-	77	---	---
chr4	44208865	44223847	44208865	44209212	44223490	44223847	95	---	---	---	---	44222870	44222887	+	72	---	---
chr4	44225246	44231966	44225246	44226008	44231190	44231966	92	---	---	---	---	44226202	44226216	-	73	44225262	44231963
chr4	44256639	44263519	44256639	44257569	44262515	44263519	91	---	---	---	---	44262378	44262409	+	75	---	---
chr4	44290156	44301418	44290156	44293466	44298148	44301418	93	---	---	---	---	44293662	44293673	-	83	44290157	44301407
chr4	44357220	44370881	44357220	44359019	44369078	44370881	88	---	---	---	---	44359325	44359338	-	71	---	---
chr4	44376767	44387397	44376767	44381382	44382919	44387397	94	---	---	---	---	---	---	0	--	---	---
chr4	44392747	44400220	44392747	44393558	44399406	44400220	94	---	---	---	---	44393570	44393590	-	76	44392757	44400218
chr4	44427142	44433166	44427142	44427511	44432797	44433166	98	---	---	---	---	44427727	44427739	-	76	44427144	44433164
chr4	44452705	44455662	44452717	44452988	44455384	44455655	98	44452700	44452704	44455663	44455667	---	---	0	--	---	---
chr4	44472129	44475026	44472129	44473241	44473914	44475026	99	---	---	---	---	---	---	0	--	---	---
chr4	44476034	44484841	44476045	44477799	44483084	44484839	99	44476029	44476033	44484842	44484846	44478015	44478028	-	85	44476035	44484836
chr4	44486347	44500301	44486360	44486533	44500122	44500297	87	44486342	44486346	44500302	44500306	44499450	44499556	+	71	---	---
chr4	44509126	44525049	44509126	44510964	44523228	44525049	95	---	---	---	---	44511456	44511476	-	80	44509126	44525047
chr4	44515670	44520809	44515672	44516375	44520095	44520798	98	44515665	44515669	44520810	44520814	44516523	44516548	-	73	44515676	44520800
chr4	44530372	44538076	44530372	44531292	44537159	44538076	91	---	---	---	---	44536915	44536938	+	79	44530389	44538074
chr4	44530737	44537713	44530737	44530927	44537523	44537713	90	---	---	---	---	---	---	0	--	---	---
chr4	44532554	44550441	44532563	44532931	44550059	44550428	93	44532549	44532553	44550442	44550446	44533609	44533635	-	70	---	---
chr4	44532938	44552815	44532938	44535063	44550698	44552815	89	---	---	---	---	44535212	44535229	-	83	44532943	44552805
chr4	44572360	44580762	44572360	44572579	44580543	44580762	98	---	---	---	---	44580438	44580466	+	72	---	---
chr4	44628879	44640376	44628879	44629510	44639742	44640376	95	---	---	---	---	44639285	44639314	+	76	---	---
chr4	44629510	44638413	44629510	44631322	44636590	44638413	95	---	---	---	---	44631387	44631425	-	74	44629510	44638411
chr4	44642543	44659081	44642543	44643477	44658161	44659081	89	---	---	---	---	44657650	44657678	+	72	44642552	44659070
chr4	44644095	44650245	44644095	44645018	44649317	44650245	93	---	---	---	---	44645030	44645049	-	80	44644110	44650243
chr4	44651823	44659821	44651823	44652052	44659592	44659821	93	---	---	---	---	44659215	44659244	+	70	44651828	44659818
chr4	44662791	44676257	44662791	44666532	44672434	44676257	92	---	---	---	---	44672400	44672423	+	70	44662807	44676253
chr4	44678777	44685726	44678777	44679140	44685363	44685726	95	---	---	---	---	44685098	44685111	+	78	---	---
chr4	44696132	44707897	44696135	44697703	44706318	44707886	95	44696127	44696131	44707898	44707902	44705912	44705948	+	72	44696132	44707892
chr4	44708248	44717399	44708259	44709467	44716187	44717396	95	44708243	44708247	44717400	44717404	44715959	44715994	+	75	44708250	44717394
chr4	44720306	44741034	44720306	44720764	44740576	44741034	96	---	---	---	---	44721666	44721732	-	70	44720306	44741027
chr4	44723319	44735654	44723319	44724879	44734108	44735654	94	44723314	44723318	44735655	44735659	44733740	44733753	+	78	---	---
chr4	44756607	44761311	44756607	44756928	44760978	44761311	90	---	---	---	---	---	---	0	--	44756609	44761304
chr4	44785223	44796784	44785223	44785438	44796570	44796784	96	---	---	---	---	44796451	44796474	+	79	44785227	44796782
chr4	44800826	44816189	44800826	44801364	44815651	44816189	93	---	---	---	---	44801897	44801917	-	85	44800829	44816186
chr4	44806057	44813547	44806057	44806348	44813257	44813547	96	---	---	---	---	44806648	44806663	-	75	---	---
chr4	44816184	44826639	44816189	44818554	44824225	44826628	94	44816179	44816183	44826640	44826644	44818809	44818825	-	76	44816189	44826632
chr4	44828320	44835674	44828320	44830359	44833644	44835674	94	---	---	---	---	44830366	44830385	-	80	44828320	44835671
chr4	44838084	44859620	44838084	44838736	44858967	44859620	92	---	---	---	---	44857988	44858004	+	88	44838088	44859611
chr4	44849640	44858910	44849640	44849919	44858631	44858910	94	---	---	---	---	44850217	44850228	-	75	44849644	44858899
chr4	44883758	44896022	44883758	44884316	44895465	44896022	94	---	---	---	---	44884808	44884830	-	100	44883758	44896020
chr4	44909166	44926310	44909166	44909933	44925560	44926310	91	---	---	---	---	44910283	44910307	-	72	---	---
chr4	44911873	44924791	44911873	44912067	44924598	44924791	94	---	---	---	---	44923974	44923988	+	73	---	---
chr4	44926310	44935088	44926310	44926950	44934446	44935088	92	---	---	---	---	44927248	44927277	-	76	---	---
chr4	44935155	44946357	44935170	44936649	44944868	44946343	94	44935150	44935154	44946358	44946362	44944566	44944587	+	72	44935162	44946356
chr4	44954580	44962396	44954586	44956132	44960873	44962396	94	44954574	44954579	44962397	44962402	44956201	44956323	-	81	44954584	44962394
chr4	44976131	44988000	44976131	44976690	44987442	44988000	97	---	---	---	---	44987315	44987337	+	86	44976131	44987998
chr4	44992412	45001002	44992412	44994084	44999328	45001002	96	---	---	---	---	44994328	44994346	-	78	44992427	45000999
chr4	45009129	45028290	45009129	45012211	45025199	45028290	93	---	---	---	---	45024610	45024636	+	70	---	---
chr4	45009233	45026314	45009233	45010233	45025303	45026314	91	---	---	---	---	45010520	45010553	-	73	45009242	45026307
chr4	45017161	45030351	45017161	45017688	45029822	45030351	93	---	---	---	---	45018276	45018295	-	70	45017177	45030349
chr4	45023063	45029691	45023063	45024500	45028292	45029691	92	---	---	---	---	45024502	45024521	-	75	---	---
chr4	45023127	45029082	45023128	45023851	45028357	45029079	94	45023122	45023126	45029083	45029087	45028185	45028204	+	80	---	---
chr4	45050931	45071177	45050931	45053132	45068959	45071177	95	---	---	---	---	45068345	45068369	+	80	45050932	45071175
chr4	45057811	45066610	45057811	45059559	45064843	45066610	95	---	---	---	---	45064612	45064625	+	85	45057811	45066605
chr4	45088989	45099357	45088989	45089141	45099205	45099357	99	---	---	---	---	45098702	45098740	+	71	45089002	45099354
chr4	45089172	45099971	45089172	45089473	45099670	45099971	99	---	---	---	---	45099219	45099254	+	80	---	---
chr4	45101729	45111814	45101729	45101852	45111691	45111814	95	---	---	---	---	45102282	45102327	-	76	---	---
chr4	45122921	45135018	45122921	45123476	45134462	45135018	96	---	---	---	---	45133962	45134034	+	84	45122921	45135016
chr4	45144838	45152326	45144838	45145680	45151452	45152326	93	---	---	---	---	45145893	45145908	-	87	---	---
chr4	45163417	45178955	45163417	45163795	45178594	45178955	91	---	---	---	---	45164487	45164504	-	77	45163417	45178950
chr4	45164957	45175022	45164957	45166485	45173495	45175022	96	---	---	---	---	45166503	45166549	-	70	45164957	45175020
chr4	45192921	45213580	45192921	45194250	45212228	45213580	92	---	---	---	---	45195068	45195091	-	87	45192922	45213578
chr4	45197762	45210693	45197762	45197999	45210456	45210693	96	---	---	---	---	45198321	45198364	-	77	45197778	45210691
chr4	45239646	45245078	45239646	45239919	45244805	45245078	95	---	---	---	---	45244671	45244700	+	80	45239651	45245075
chr4	45253696	45272384	45253696	45253904	45272176	45272384	96	---	---	---	---	45271953	45271968	+	75	45253700	45272372
chr4	45298179	45307374	45298183	45298368	45307177	45307362	91	45298174	45298178	45307375	45307379	45306894	45306928	+	71	---	---
chr4	45333081	45343654	45333081	45334536	45342035	45343654	88	---	---	---	---	45341681	45341706	+	80	---	---
chr4	45337286	45358290	45337286	45338410	45357154	45358290	94	---	---	---	---	45339331	45339348	-	83	45337300	45358286
chr4	45342135	45354320	45342135	45342453	45354001	45354320	91	---	---	---	---	45353442	45353477	+	75	---	---
chr4	45354526	45372039	45354526	45355274	45371182	45372039	86	---	---	---	---	45355643	45355692	-	74	45354529	45372036
chr4	45364130	45374274	45364130	45364297	45374108	45374274	91	---	---	---	---	---	---	0	--	45364132	45374263
chr4	45364720	45381136	45364720	45365048	45380834	45381136	87	---	---	---	---	45365808	45365835	-	78	---	---
chr4	45384600	45390985	45384600	45385751	45389836	45390985	92	---	---	---	---	45385875	45385912	-	78	45384617	45390982
chr4	45392411	45398627	45392411	45393406	45397534	45398627	87	---	---	---	---	45397364	45397381	+	83	45392420	45398625
chr4	45434891	45453758	45434891	45435540	45453111	45453758	94	---	---	---	---	45452411	45452439	+	82	45434892	45453754
chr4	45442343	45452275	45442343	45443687	45450929	45452275	93	---	---	---	---	45443983	45444012	-	76	45442356	45452271
chr4	45452405	45468953	45452405	45453011	45468347	45468953	91	---	---	---	---	45453491	45453506	-	75	45452410	45468934
chr4	45515030	45530412	45515030	45516019	45529459	45530412	88	---	---	---	---	45528787	45528813	+	74	---	---
chr4	45530704	45535326	45530704	45530987	45535043	45535326	98	---	---	---	---	45531126	45531139	-	78	---	---
chr4	45538146	45548293	45538146	45539667	45546766	45548293	94	---	---	---	---	45546442	45546467	+	73	45538146	45548288
[truncated: 28,776 more rows]
