# Supplementary material for: LtrDetector: A tool-suite for detecting long terminal repeat retrotransposons de-novo
Source: BMC Genomics. 2019 Jun 3;20:450. doi: 10.1186/s12864-019-5796-9 (PMC6547461; doi:10.1186/s12864-019-5796-9)
Supplement: Supplementary file 6 — LTR retrotransposons found by LtrDetector in Hordeum vulgare. This compressed file (.tar.gz) includes the LTR retrotransposons found by LtrDetector in BED format. (TAR.GZ 7488 kb) [file 12864_2019_5796_MOESM6_ESM.gz › barley/chr6Detector.bed]

SeqID	Retrotransposon	Left_LTR	Right_LTR		Left_TSD	Right_TSD	Polypurine Tract		TG	CA
	Start	End	Start	End	Start	End	ID	Start	End	Start	End	Start	End	Strand	Purine%	Start	End
chr6	19799	25568	19799	21358	23973	25565	92	19794	19798	25569	25573	21449	21487	-	79	19799	25567
chr6	32697	49006	32697	33298	48393	49006	93	---	---	---	---	47680	47732	+	73	32700	49001
chr6	36254	43221	36254	37960	41516	43221	95	---	---	---	---	41359	41391	+	75	36254	43218
chr6	55675	72288	55675	58571	69407	72275	93	55670	55674	72289	72293	59015	59074	-	71	---	---
chr6	103551	119441	103551	107649	115557	119441	89	---	---	---	---	108029	108044	-	75	---	---
chr6	124764	136056	124764	125322	135499	136056	94	---	---	---	---	135075	135112	+	78	---	---
chr6	127738	134718	127738	129400	133070	134718	93	---	---	---	---	132886	133011	+	82	127739	134716
chr6	128381	134196	128381	128865	133712	134196	93	---	---	---	---	129079	129108	-	70	128383	134191
chr6	168145	185288	168160	168963	184524	185286	92	168140	168144	185289	185293	169620	169645	-	84	---	---
chr6	169452	183132	169452	169720	182864	183132	97	---	---	---	---	182534	182577	+	79	---	---
chr6	170854	175663	170854	173263	173263	175663	94	---	---	---	---	---	---	0	--	---	---
chr6	288511	298557	288511	289135	297938	298557	89	---	---	---	---	289321	289344	-	91	288524	298553
chr6	425511	437335	425516	427194	435646	437327	94	425506	425510	437336	437340	427585	427615	-	70	425511	437319
chr6	442627	446285	442642	443045	445872	446275	97	442622	442626	446286	446290	---	---	0	--	442629	446283
chr6	446453	463937	446453	447090	463301	463937	97	---	---	---	---	447672	447698	-	74	---	---
chr6	455641	473183	455649	457855	470656	473183	85	455636	455640	473184	473188	470276	470287	+	83	455653	473181
chr6	466538	471945	466538	467816	470695	471945	91	---	---	---	---	---	---	0	--	---	---
chr6	520740	538115	520740	522012	536843	538115	98	---	---	---	---	536282	536352	+	74	---	---
chr6	577219	582420	577219	577578	582061	582420	97	---	---	---	---	577709	577721	-	92	577220	582413
chr6	611195	620537	611195	612009	619727	620537	93	---	---	---	---	612258	612281	-	91	611195	620523
chr6	627024	632153	627034	627239	631946	632145	91	627017	627023	632154	632160	627308	627332	-	92	627041	632150
chr6	641416	649723	641416	643079	648063	649719	94	641410	641415	649724	649729	643144	643182	-	71	641417	649717
chr6	657753	667266	657753	657920	667099	667266	95	---	---	---	---	666958	666984	+	70	657755	667249
chr6	714017	716874	714017	714167	716725	716874	88	---	---	---	---	716597	716643	+	74	---	---
chr6	721007	726271	721007	721405	725873	726271	96	---	---	---	---	725708	725743	+	75	721007	726268
chr6	751337	758940	751337	752374	757898	758940	93	---	---	---	---	757637	757704	+	77	751354	758938
chr6	751682	758715	751682	752149	758246	758715	94	---	---	---	---	752431	752453	-	78	---	---
chr6	778159	799127	778168	778992	798290	799117	99	778152	778158	799128	799134	779751	779787	-	70	---	---
chr6	778206	798802	778206	778677	798328	798802	99	---	---	---	---	797412	797431	+	75	---	---
chr6	780882	791781	780888	781400	791260	791774	99	780876	780881	791782	791787	790793	790817	+	72	---	---
chr6	783999	802343	783999	784371	801999	802343	91	---	---	---	---	784899	784916	-	72	---	---
chr6	813253	817077	813253	814080	816266	817077	96	---	---	---	---	816216	816264	+	71	---	---
chr6	863889	869261	863889	864047	869103	869261	99	---	---	---	---	864234	864258	-	76	---	---
chr6	912036	918730	912036	912162	918603	918730	96	---	---	---	---	918363	918416	+	75	---	---
chr6	934987	940654	935002	935617	940003	940647	90	934982	934986	940655	940659	935620	935644	-	72	---	---
chr6	945020	956135	945020	945482	955669	956135	90	---	---	---	---	945484	945992	-	94	---	---
chr6	947473	955665	947473	948554	954583	955665	99	---	---	---	---	954523	954558	+	75	947491	955662
chr6	1014310	1026504	1014325	1014534	1026281	1026491	92	1014305	1014309	1026505	1026509	1025694	1025714	+	76	---	---
chr6	1023876	1039809	1023876	1024434	1039251	1039809	99	---	---	---	---	1025096	1025175	-	88	1023889	1039804
chr6	1037207	1046628	1037207	1037688	1046142	1046628	97	---	---	---	---	1045860	1045873	+	100	---	---
chr6	1089185	1095966	1089185	1089751	1095396	1095966	96	---	---	---	---	1095113	1095139	+	70	1089186	1095964
chr6	1158542	1163721	1158542	1158841	1163422	1163721	99	---	---	---	---	1158926	1158996	-	73	1158542	1163719
chr6	1189076	1207940	1189076	1189825	1207192	1207940	98	---	---	---	---	1190585	1190604	-	75	1189083	1207938
chr6	1194301	1201440	1194301	1194472	1201269	1201440	98	---	---	---	---	---	---	0	--	---	---
chr6	1225573	1237650	1225573	1227027	1236178	1237650	93	---	---	---	---	1227468	1227483	-	87	1225575	1237637
chr6	1227022	1241057	1227022	1227723	1240356	1241057	94	---	---	---	---	1239827	1239851	+	84	---	---
chr6	1292983	1301470	1292983	1294631	1299824	1301470	97	---	---	---	---	1299596	1299641	+	71	1292991	1301467
chr6	1311753	1326752	1311753	1311954	1326551	1326752	94	---	---	---	---	---	---	0	--	1311755	1326750
chr6	1324828	1332403	1324828	1325056	1332175	1332403	95	---	---	---	---	1325168	1325183	-	87	1324842	1332388
chr6	1384577	1397735	1384577	1384874	1397416	1397735	92	---	---	---	---	1385287	1385342	-	92	---	---
chr6	1393491	1397419	1393491	1393953	1396959	1397419	93	---	---	---	---	---	---	0	--	1393505	1397406
chr6	1397735	1403212	1397735	1398441	1402505	1403212	99	---	---	---	---	1402355	1402372	+	72	---	---
chr6	1419742	1429071	1419742	1420391	1428426	1429071	93	---	---	---	---	1428098	1428128	+	77	1419742	1429052
chr6	1431725	1443020	1431725	1434519	1440229	1443020	97	---	---	---	---	1434597	1434628	-	78	---	---
chr6	1464019	1474048	1464019	1464282	1473761	1474048	89	---	---	---	---	1473339	1473350	+	83	---	---
chr6	1507118	1521561	1507118	1508153	1520483	1521561	94	---	---	---	---	1508651	1508682	-	71	---	---
chr6	1518594	1537823	1518594	1519989	1536428	1537823	98	---	---	---	---	---	---	0	--	---	---
chr6	1541762	1553955	1541762	1543012	1552705	1553955	96	---	---	---	---	1552252	1552264	+	76	1541765	1553953
chr6	1573359	1593911	1573359	1574210	1593051	1593911	91	---	---	---	---	1592222	1592251	+	76	1573368	1593892
chr6	1577720	1583573	1577720	1578487	1582806	1583573	98	---	---	---	---	1582605	1582639	+	82	---	---
chr6	1594145	1596977	1594145	1594489	1596662	1596977	86	---	---	---	---	1596627	1596643	+	70	1594150	1596976
chr6	1598363	1601505	1598363	1598842	1601032	1601505	90	---	---	---	---	1598845	1598867	-	73	1598367	1601494
chr6	1602321	1605576	1602321	1602931	1604926	1605576	91	---	---	---	---	1602933	1602950	-	77	1602327	1605574
chr6	1614792	1618124	1614792	1615041	1617870	1618124	93	---	---	---	---	1615069	1615089	-	71	1614795	1618119
chr6	1616276	1622776	1616288	1616870	1622182	1622762	96	1616271	1616275	1622777	1622781	1617055	1617066	-	83	1616277	1622769
chr6	1638702	1641922	1638702	1639170	1641454	1641922	97	---	---	---	---	1639172	1639254	-	78	---	---
chr6	1644916	1650396	1644923	1645565	1649754	1650388	92	1644910	1644915	1650397	1650402	1645572	1645587	-	100	---	---
chr6	1647022	1654426	1647036	1647574	1653892	1654416	93	1647017	1647021	1654427	1654431	1653585	1653612	+	71	---	---
chr6	1648642	1663660	1648642	1648888	1663414	1663660	97	---	---	---	---	1649510	1649524	-	100	1648644	1663657
chr6	1669796	1673701	1669796	1670212	1673289	1673701	95	---	---	---	---	1673167	1673178	+	83	---	---
chr6	1679856	1685866	1679856	1680090	1685646	1685866	89	---	---	---	---	1685391	1685418	+	96	1679865	1685861
chr6	1712939	1725870	1712939	1713498	1725311	1725870	96	---	---	---	---	1713868	1713892	-	72	1712942	1725868
chr6	1737288	1755076	1737289	1737863	1754502	1755076	92	1737283	1737287	1755077	1755081	1753840	1753856	+	76	1737292	1755074
chr6	1743495	1753687	1743495	1745021	1752149	1753687	95	---	---	---	---	1745258	1745275	-	72	1743495	1753684
chr6	1779561	1789283	1779561	1780648	1788204	1789283	94	---	---	---	---	1781010	1781026	-	88	1779561	1789281
chr6	1839990	1844800	1839997	1840145	1844652	1844800	95	1839984	1839989	1844801	1844806	1840274	1840315	-	73	---	---
chr6	1864026	1868838	1864031	1864179	1868683	1868831	96	1864020	1864025	1868839	1868844	1864308	1864349	-	73	---	---
chr6	1873395	1881623	1873401	1874383	1880631	1881614	95	1873390	1873394	1881624	1881628	1874640	1874656	-	70	---	---
chr6	1885928	1902847	1885928	1886365	1902410	1902847	97	---	---	---	---	1901608	1901624	+	70	---	---
chr6	1940831	1946997	1940831	1941081	1946756	1946997	88	---	---	---	---	1941210	1941229	-	75	1940841	1946983
chr6	1947646	1952257	1947646	1949784	1950097	1952257	87	---	---	---	---	---	---	0	--	---	---
chr6	1955001	1959668	1955001	1955516	1959153	1959668	97	---	---	---	---	1955569	1955590	-	81	1955003	1959665
chr6	1975453	1993904	1975453	1976550	1992779	1993904	92	---	---	---	---	1992192	1992563	+	83	---	---
chr6	1977470	1990677	1977470	1978275	1989872	1990677	96	---	---	---	---	1978711	1978750	-	75	---	---
chr6	1979858	1995758	1979858	1980605	1995006	1995758	93	---	---	---	---	1994337	1994352	+	81	1979859	1995755
chr6	1985908	1990933	1985919	1986273	1990576	1990930	95	1985903	1985907	1990934	1990938	1990450	1990466	+	88	1985919	1990928
chr6	1995786	2016922	1995786	1995984	2016724	2016922	92	---	---	---	---	2016037	2016049	+	76	---	---
chr6	2045699	2051865	2045699	2045949	2051624	2051865	88	---	---	---	---	2046078	2046097	-	75	2045709	2051851
chr6	2054549	2064208	2054549	2054844	2063912	2064208	94	---	---	---	---	2063528	2063563	+	75	---	---
chr6	2087087	2106585	2087087	2087690	2105981	2106585	98	---	---	---	---	2088515	2088543	-	96	2087101	2106583
chr6	2091528	2098505	2091528	2092418	2097599	2098505	90	---	---	---	---	---	---	0	--	---	---
chr6	2203926	2208615	2203926	2206272	2206272	2208615	89	---	---	---	---	---	---	0	--	---	---
chr6	2215030	2222275	2215030	2215821	2221484	2222275	97	---	---	---	---	2221200	2221220	+	76	---	---
chr6	2284670	2301328	2284670	2285707	2300206	2301328	91	---	---	---	---	2299489	2299508	+	75	---	---
chr6	2298367	2319536	2298367	2298644	2319260	2319536	98	---	---	---	---	2318681	2318720	+	75	2298373	2319519
chr6	2302126	2313351	2302126	2302379	2313099	2313351	96	---	---	---	---	2302708	2302734	-	74	2302127	2313337
chr6	2332567	2337480	2332574	2332722	2337332	2337480	93	2332561	2332566	2337481	2337486	---	---	0	--	---	---
chr6	2364986	2369396	2364986	2365112	2369270	2369396	96	---	---	---	---	2369099	2369149	+	74	---	---
chr6	2388860	2393824	2388860	2389192	2393492	2393824	94	---	---	---	---	2389301	2389317	-	82	2388864	2393822
chr6	2408172	2428194	2408172	2409012	2427266	2428194	90	---	---	---	---	2426434	2426451	+	72	---	---
chr6	2421427	2441420	2421427	2422432	2440415	2441420	99	---	---	---	---	2440057	2440220	+	87	---	---
chr6	2430720	2435867	2430720	2431083	2435504	2435867	96	---	---	---	---	2431212	2431253	-	73	---	---
chr6	2433781	2439583	2433781	2434502	2438877	2439583	88	---	---	---	---	2434626	2434646	-	80	---	---
chr6	2435191	2439125	2435191	2435404	2438912	2439125	99	---	---	---	---	---	---	0	--	2435195	2439107
chr6	2454762	2462328	2454762	2454896	2462194	2462328	92	---	---	---	---	2455173	2455203	-	74	2454771	2462320
chr6	2476508	2481098	2476508	2476850	2480762	2481098	96	---	---	---	---	2476920	2476942	-	73	---	---
chr6	2481198	2498397	2481198	2481564	2497996	2498397	89	---	---	---	---	2497185	2497212	+	71	---	---
chr6	2486676	2498786	2486679	2487053	2498397	2498771	99	2486671	2486675	2498787	2498791	2497830	2498050	+	86	---	---
chr6	2510463	2526585	2510463	2512268	2524699	2526585	94	---	---	---	---	2524191	2524237	+	76	---	---
chr6	2512981	2528783	2512981	2515580	2526184	2528783	99	---	---	---	---	2516047	2516069	-	78	2512983	2528780
chr6	2518049	2536642	2518049	2518468	2536223	2536642	99	---	---	---	---	2518712	2518736	-	88	---	---
chr6	2518695	2538097	2518695	2519262	2537530	2538097	99	---	---	---	---	2520013	2520047	-	74	---	---
chr6	2547259	2567174	2547268	2547583	2566853	2567168	97	2547254	2547258	2567175	2567179	2548203	2548232	-	90	2547260	2567171
chr6	2554581	2571725	2554581	2555120	2571194	2571725	95	---	---	---	---	2555821	2555889	-	75	---	---
chr6	2557074	2566853	2557074	2557699	2566227	2566853	98	---	---	---	---	2565801	2565814	+	71	---	---
chr6	2566180	2577649	2566180	2566550	2577279	2577649	99	---	---	---	---	2576924	2576936	+	76	---	---
chr6	2591865	2610798	2591865	2593313	2609397	2610798	87	---	---	---	---	2608775	2608789	+	73	2591869	2610792
chr6	2591865	2610798	2591865	2593313	2609397	2610798	87	---	---	---	---	2608775	2608789	+	73	2591869	2610792
chr6	2595243	2616498	2595243	2597186	2614540	2616498	85	---	---	---	---	2613749	2613779	+	77	---	---
chr6	2598859	2620260	2598859	2599743	2619354	2620260	86	---	---	---	---	2599793	2599804	-	83	---	---
chr6	2608558	2615227	2608558	2609310	2614491	2615227	89	---	---	---	---	2614353	2614413	+	70	---	---
chr6	2645104	2649887	2645108	2645462	2649523	2649877	95	2645099	2645103	2649888	2649892	2645571	2645587	-	88	2645108	2649875
chr6	2655392	2662928	2655397	2656928	2661368	2662921	92	2655382	2655391	2662929	2662938	2661185	2661234	+	88	2655397	2662926
chr6	2703457	2708041	2703457	2704026	2707471	2708041	98	---	---	---	---	---	---	0	--	2703469	2708033
chr6	2752319	2764691	2752319	2752432	2764578	2764691	92	---	---	---	---	2752987	2752998	-	83	2752319	2764677
chr6	2752428	2765436	2752428	2752585	2765279	2765436	89	---	---	---	---	2753096	2753112	-	70	---	---
chr6	2752637	2766460	2752637	2752886	2766207	2766460	93	---	---	---	---	2765613	2765698	+	72	---	---
chr6	2765896	2773654	2765899	2766034	2773519	2773654	88	2765891	2765895	2773655	2773659	2773368	2773408	+	75	2765898	2773643
chr6	2833432	2845872	2833432	2834034	2845251	2845872	89	---	---	---	---	2834560	2834572	-	84	2833432	2845861
chr6	2852644	2858788	2852644	2853406	2858019	2858788	95	---	---	---	---	2853526	2853561	-	72	2852653	2858785
chr6	2890529	2900804	2890536	2890744	2900581	2900790	97	2890524	2890528	2900805	2900809	2891188	2891201	-	78	2890530	2900797
chr6	2943607	2955523	2943607	2943842	2955289	2955523	97	---	---	---	---	2944276	2944290	-	73	---	---
chr6	2944460	2955300	2944464	2944654	2955097	2955289	98	2944455	2944459	2955301	2955305	2954846	2954860	+	73	---	---
chr6	2954569	2971304	2954569	2954675	2971197	2971304	98	---	---	---	---	2955286	2955352	-	76	2954573	2971289
chr6	2961279	2968941	2961279	2961853	2968367	2968941	97	---	---	---	---	2962094	2962106	-	76	2961293	2968939
chr6	2998260	3006046	2998269	2998747	3005570	3006046	89	2998254	2998259	3006047	3006052	2998918	2998937	-	80	---	---
chr6	3039894	3049705	3039894	3040364	3049206	3049705	86	---	---	---	---	3040646	3040676	-	83	3039896	3049690
chr6	3054287	3075298	3054287	3055012	3074572	3075298	91	---	---	---	---	3074022	3074048	+	70	---	---
chr6	3064016	3072725	3064016	3064294	3072451	3072725	88	---	---	---	---	3064494	3064510	-	70	3064034	3072721
chr6	3079759	3086096	3079759	3080144	3085693	3086096	92	---	---	---	---	3080146	3080163	-	83	---	---
chr6	3109025	3124953	3109033	3109776	3124230	3124943	88	3109020	3109024	3124954	3124958	3110452	3110465	-	85	---	---
chr6	3136367	3147999	3136367	3137742	3146624	3147999	99	---	---	---	---	3137909	3137935	-	74	---	---
chr6	3146724	3163758	3146724	3148306	3162175	3163758	99	---	---	---	---	3161506	3161524	+	78	---	---
chr6	3149939	3153173	3149947	3150249	3152871	3153173	97	3149934	3149938	3153174	3153178	---	---	0	--	---	---
chr6	3232437	3244365	3232437	3232907	3243895	3244365	97	---	---	---	---	3233072	3233092	-	80	3232450	3244353
chr6	3235925	3245099	3235925	3236374	3244650	3245099	93	---	---	---	---	---	---	0	--	---	---
chr6	3237326	3245129	3237326	3237588	3244867	3245129	95	---	---	---	---	---	---	0	--	3237326	3245126
chr6	3245343	3262508	3245343	3246030	3261841	3262508	92	---	---	---	---	3261196	3261226	+	77	---	---
chr6	3267802	3274301	3267802	3268551	3273578	3274301	92	---	---	---	---	3268622	3268636	-	86	---	---
chr6	3277348	3285203	3277348	3278287	3284220	3285203	86	---	---	---	---	3278498	3278528	-	74	---	---
chr6	3278686	3283291	3278686	3279004	3282973	3283291	92	---	---	---	---	3282846	3282899	+	70	3278695	3283289
chr6	3292990	3295705	3292990	3293369	3295331	3295705	96	---	---	---	---	3295301	3295317	+	82	3292990	3295697
chr6	3298117	3307218	3298129	3298261	3307069	3307203	97	3298112	3298116	3307219	3307223	3298587	3298600	-	78	---	---
chr6	3344525	3348921	3344525	3344704	3348752	3348921	90	---	---	---	---	3348591	3348602	+	75	---	---
chr6	3411832	3416972	3411832	3412225	3416579	3416972	96	---	---	---	---	3412354	3412392	-	76	3411832	3416970
chr6	3434332	3444044	3434332	3434613	3443763	3444044	98	---	---	---	---	3434964	3434983	-	80	3434342	3444042
chr6	3451392	3462252	3451392	3453235	3460413	3462252	95	---	---	---	---	3453300	3453338	-	71	3451395	3462250
chr6	3462713	3470455	3462713	3464223	3469000	3470455	89	---	---	---	---	3464395	3464415	-	80	3462713	3470449
chr6	3472361	3482596	3472371	3473317	3481640	3482586	99	3472356	3472360	3482597	3482601	3481256	3481279	+	100	---	---
chr6	3484969	3496990	3484969	3485429	3496529	3496990	92	---	---	---	---	3485727	3485748	-	77	---	---
chr6	3516353	3526354	3516353	3516856	3525833	3526354	95	---	---	---	---	3525753	3525779	+	92	---	---
chr6	3527392	3545159	3527392	3527964	3544614	3545159	93	---	---	---	---	3528764	3528797	-	76	---	---
chr6	3534351	3555738	3534351	3534717	3555372	3555738	100	---	---	---	---	3554339	3554389	+	74	---	---
chr6	3535332	3554680	3535332	3535614	3554398	3554680	91	---	---	---	---	3553503	3553517	+	80	3535332	3554671
chr6	3552386	3554184	3552386	3552629	3553943	3554184	85	---	---	---	---	3553852	3553871	+	70	---	---
chr6	3554717	3575824	3554717	3554971	3575569	3575824	93	---	---	---	---	3574539	3574559	+	85	3554724	3575819
chr6	3586992	3593322	3586992	3587222	3593092	3593322	99	---	---	---	---	3592886	3592904	+	78	---	---
chr6	3594705	3609213	3594705	3595117	3608804	3609213	99	---	---	---	---	3595579	3595605	-	92	---	---
chr6	3595067	3600659	3595067	3596239	3599489	3600659	98	---	---	---	---	3599327	3599354	+	78	---	---
chr6	3607065	3611763	3607065	3607719	3611101	3611763	98	---	---	---	---	3607847	3607860	-	85	---	---
chr6	3636143	3640864	3636143	3636879	3640133	3640864	98	---	---	---	---	3640062	3640080	+	89	---	---
chr6	3641493	3660885	3641493	3642165	3660213	3660885	99	---	---	---	---	3642901	3642928	-	85	---	---
chr6	3644306	3647421	3644306	3644782	3646946	3647421	88	---	---	---	---	---	---	0	--	---	---
chr6	3664753	3682934	3664753	3665306	3682364	3682934	91	---	---	---	---	3665746	3665852	-	99	---	---
chr6	3673981	3695619	3673981	3674571	3694997	3695619	92	---	---	---	---	3675475	3675504	-	70	---	---
chr6	3677658	3697974	3677658	3678171	3697442	3697974	93	---	---	---	---	3696709	3696769	+	95	3677667	3697970
chr6	3681759	3684822	3681759	3682296	3684318	3684822	88	---	---	---	---	3682298	3682390	-	94	---	---
chr6	3688167	3704901	3688167	3688791	3704253	3704901	85	---	---	---	---	3689531	3689557	-	74	---	---
chr6	3696712	3700777	3696712	3697076	3700401	3700777	90	---	---	---	---	3697185	3697243	-	96	---	---
chr6	3739188	3743160	3739188	3741138	3741197	3743160	97	---	---	---	---	---	---	0	--	---	---
chr6	3743595	3754093	3743595	3743882	3753806	3754093	95	---	---	---	---	3753588	3753604	+	70	3743595	3754087
chr6	3745232	3762051	3745232	3745798	3761473	3762051	91	---	---	---	---	3760862	3760884	+	73	3745234	3762046
chr6	3749360	3754956	3749360	3749762	3754553	3754956	89	---	---	---	---	3754334	3754348	+	80	---	---
chr6	3781662	3786857	3781668	3782212	3786330	3786853	85	3781657	3781661	3786858	3786862	3782395	3782418	-	83	---	---
chr6	3791034	3805615	3791034	3792052	3804597	3805615	98	---	---	---	---	3804098	3804124	+	81	---	---
chr6	3807726	3813580	3807726	3807875	3813432	3813580	92	---	---	---	---	---	---	0	--	---	---
chr6	3851598	3867295	3851598	3852124	3866771	3867295	88	---	---	---	---	3866424	3866444	+	85	---	---
chr6	3898706	3912931	3898706	3900119	3911518	3912930	95	3898701	3898705	3912932	3912936	3900322	3900340	-	73	3898706	3912930
chr6	3982482	3985865	3982482	3983014	3985334	3985865	91	---	---	---	---	3983053	3983069	-	76	3982492	3985852
chr6	4004442	4007156	4004449	4004684	4006918	4007153	93	4004437	4004441	4007157	4007161	4004765	4004796	-	75	4004451	4007153
chr6	4021494	4025475	4021494	4023270	4023700	4025475	95	---	---	---	---	4023310	4023334	-	72	---	---
chr6	4032213	4052001	4032213	4032535	4051679	4052001	99	---	---	---	---	4033329	4033347	-	89	---	---
chr6	4162805	4168224	4162805	4164169	4166777	4168224	87	---	---	---	---	4164212	4164241	-	70	4162806	4168221
chr6	4185181	4192615	4185181	4185590	4192205	4192615	93	---	---	---	---	---	---	0	--	4185181	4192603
chr6	4309877	4317168	4309877	4311462	4315580	4317168	91	---	---	---	---	4315406	4315437	+	71	4309883	4317161
chr6	4310355	4316945	4310355	4311239	4316058	4316945	91	---	---	---	---	4311468	4311479	-	91	4310372	4316934
chr6	4337414	4357856	4337420	4338281	4356988	4357854	89	4337409	4337413	4357857	4357861	4356531	4356546	+	87	4337421	4357850
chr6	4359030	4373037	4359040	4360771	4371267	4373031	90	4359023	4359029	4373038	4373044	4361197	4361226	-	73	4359030	4373031
chr6	4365562	4368610	4365566	4365895	4368268	4368600	90	4365557	4365561	4368611	4368615	4365963	4365979	-	70	---	---
chr6	4371267	4390441	4371267	4375695	4386186	4390441	91	---	---	---	---	4376093	4376108	-	81	4371273	4390440
chr6	4423691	4443101	4423696	4424350	4442409	4443099	88	4423686	4423690	4443102	4443106	4425006	4425029	-	87	---	---
chr6	4438206	4444314	4438206	4438856	4443665	4444314	93	---	---	---	---	4438979	4438993	-	86	---	---
chr6	4468290	4479669	4468290	4468816	4479141	4479669	97	---	---	---	---	4469086	4469111	-	76	---	---
chr6	4480225	4483365	4480234	4480467	4483119	4483352	97	4480220	4480224	4483366	4483370	4480535	4480573	-	71	4480226	4483352
chr6	4483794	4498248	4483794	4483962	4498080	4498248	95	---	---	---	---	4497615	4497660	+	71	4483810	4498231
chr6	4499350	4507592	4499350	4499985	4506964	4507592	88	---	---	---	---	4500113	4500134	-	81	---	---
chr6	4503527	4510491	4503527	4504683	4509336	4510491	93	---	---	---	---	4504879	4504901	-	73	4503529	4510483
chr6	4506635	4515613	4506635	4507361	4514888	4515613	92	---	---	---	---	4507710	4507738	-	72	4506648	4515599
chr6	4512003	4517004	4512003	4512862	4516144	4517004	96	---	---	---	---	4516091	4516114	+	79	---	---
chr6	4554769	4565930	4554769	4556777	4563927	4565930	91	---	---	---	---	4557075	4557089	-	73	4554781	4565925
chr6	4611968	4614665	4611968	4612396	4614210	4614665	87	---	---	---	---	---	---	0	--	---	---
chr6	4622983	4626892	4622983	4623501	4626375	4626892	96	---	---	---	---	4623566	4623604	-	71	4622985	4626890
chr6	4648411	4655206	4648411	4649986	4653628	4655206	92	---	---	---	---	4650127	4650158	-	71	4648411	4655204
chr6	4677127	4690084	4677127	4677318	4689899	4690084	87	---	---	---	---	4689410	4689440	+	90	---	---
chr6	4683085	4686607	4683085	4683813	4685878	4686607	93	---	---	---	---	---	---	0	--	---	---
chr6	4703924	4711235	4703924	4704141	4711012	4711235	95	---	---	---	---	4710759	4710771	+	76	4703925	4711218
chr6	4712654	4733278	4712654	4712881	4733051	4733278	99	---	---	---	---	4732344	4732371	+	75	---	---
chr6	4721686	4731035	4721686	4722023	4730697	4731035	98	---	---	---	---	4730400	4730420	+	85	---	---
chr6	4722703	4726594	4722703	4722878	4726424	4726594	96	---	---	---	---	4722920	4722940	-	76	---	---
chr6	4724403	4729890	4724403	4725235	4729063	4729890	95	---	---	---	---	4725355	4725372	-	83	---	---
chr6	4724403	4729873	4724403	4725218	4729063	4729873	95	---	---	---	---	4725355	4725372	-	83	---	---
chr6	4728035	4733043	4728035	4729063	4732108	4733043	89	---	---	---	---	---	---	0	--	---	---
chr6	4755470	4760775	4755485	4755807	4760449	4760771	99	4755465	4755469	4760776	4760780	4760287	4760316	+	73	4755474	4760768
chr6	4797256	4801905	4797256	4798530	4800634	4801905	90	---	---	---	---	---	---	0	--	---	---
chr6	4827823	4847319	4827823	4832200	4842943	4847319	88	---	---	---	---	4842576	4842608	+	75	---	---
chr6	4828159	4846083	4828159	4830948	4843304	4846083	88	---	---	---	---	4842686	4842703	+	83	---	---
chr6	4832654	4835052	4832669	4832866	4834840	4835048	88	4832649	4832653	4835053	4835057	---	---	0	--	4832654	4835040
chr6	4856140	4863697	4856140	4857232	4862605	4863697	96	---	---	---	---	4857464	4857501	-	73	---	---
chr6	4908942	4917730	4908942	4909249	4917431	4917730	86	---	---	---	---	4917021	4917047	+	74	---	---
chr6	4933419	4951320	4933419	4933957	4950783	4951320	95	---	---	---	---	4934732	4934760	-	93	4933420	4951318
chr6	4993227	5008945	4993227	4993471	5008700	5008945	93	---	---	---	---	4993907	4993920	-	78	4993238	5008939
chr6	5126180	5130265	5126180	5127812	5128643	5130265	85	---	---	---	---	5127814	5127826	-	76	5126180	5130259
chr6	5128643	5136683	5128643	5129963	5135359	5136683	96	---	---	---	---	5135130	5135142	+	76	---	---
chr6	5148634	5152058	5148634	5149603	5151213	5152058	85	---	---	---	---	5151164	5151184	+	80	5148635	5152052
chr6	5152249	5164620	5152249	5153028	5163826	5164620	89	---	---	---	---	5153157	5153181	-	80	---	---
chr6	5190758	5206632	5190758	5191058	5206333	5206632	95	---	---	---	---	5205761	5205786	+	84	---	---
chr6	5193205	5208159	5193205	5194615	5206750	5208159	98	---	---	---	---	5194956	5194969	-	92	5193213	5208156
chr6	5250239	5259238	5250239	5253875	5255648	5259238	98	---	---	---	---	---	---	0	--	---	---
chr6	5278237	5284334	5278237	5278622	5283955	5284334	94	---	---	---	---	5278624	5278651	-	78	5278238	5284332
chr6	5300983	5312171	5300986	5301544	5311603	5312161	97	5300978	5300982	5312172	5312176	5301737	5301778	-	71	5300986	5312158
chr6	5559646	5564951	5559646	5559947	5564650	5564951	96	---	---	---	---	5564414	5564441	+	71	5559648	5564949
chr6	5597041	5606674	5597050	5597197	5606527	5606674	97	5597036	5597040	5606675	5606679	5606165	5606185	+	71	---	---
chr6	5614976	5620094	5614976	5615174	5619896	5620094	96	---	---	---	---	5619805	5619857	+	77	5614976	5620092
chr6	5714236	5719395	5714236	5714459	5719172	5719395	95	---	---	---	---	5714512	5714533	-	81	5714237	5719393
chr6	5740332	5747487	5740332	5743412	5744383	5747487	93	---	---	---	---	---	---	0	--	5740339	5747471
chr6	5748601	5759464	5748601	5749236	5758829	5759464	95	---	---	---	---	5758432	5758460	+	72	5748605	5759462
chr6	5770067	5778365	5770067	5771747	5776691	5778365	92	---	---	---	---	5776659	5776678	+	80	5770067	5778363
chr6	5788586	5801435	5788586	5788736	5801286	5801435	94	---	---	---	---	5800658	5800689	+	71	5788597	5801430
chr6	5844129	5852477	5844129	5844771	5851835	5852477	96	---	---	---	---	5844941	5844957	-	82	---	---
chr6	5901920	5907525	5901920	5902123	5907321	5907525	94	---	---	---	---	5902184	5902217	-	79	5901933	5907522
chr6	5929566	5936238	5929566	5931058	5934754	5936238	93	---	---	---	---	5934569	5934642	+	81	---	---
chr6	5948376	5958099	5948385	5948543	5957936	5958094	91	5948370	5948375	5958100	5958105	5948949	5948966	-	83	5948380	5958098
chr6	5949988	5957160	5949988	5950379	5956769	5957160	95	---	---	---	---	5956477	5956509	+	72	5949993	5957145
chr6	5980169	5985462	5980169	5980470	5985161	5985462	95	---	---	---	---	5980655	5980674	-	75	5980170	5985460
chr6	6025502	6042603	6025502	6026704	6041237	6042603	86	---	---	---	---	---	---	0	--	---	---
chr6	6036766	6057911	6036766	6037540	6057047	6057911	85	---	---	---	---	6038079	6038102	-	91	---	---
chr6	6036923	6058412	6036935	6037359	6057982	6058406	92	6036918	6036922	6058413	6058417	6056959	6056997	+	71	---	---
chr6	6038519	6057147	6038519	6040410	6055262	6057147	98	---	---	---	---	6054797	6054811	+	73	---	---
chr6	6094738	6099377	6094738	6095065	6099050	6099377	95	---	---	---	---	6095242	6095265	-	75	6094740	6099375
chr6	6219087	6232836	6219088	6219651	6232267	6232831	92	6219082	6219086	6232837	6232841	6231673	6231707	+	71	6219089	6232831
chr6	6284852	6301881	6284852	6284974	6301761	6301881	91	---	---	---	---	6301193	6301219	+	74	---	---
chr6	6285191	6303099	6285191	6285516	6302773	6303099	99	---	---	---	---	6302323	6302375	+	71	6285203	6303088
chr6	6290343	6293239	6290352	6291140	6292442	6293230	97	6290332	6290342	6293240	6293250	6292349	6292371	+	78	6290344	6293236
chr6	6295077	6303693	6295077	6295307	6303442	6303693	90	---	---	---	---	6295672	6295697	-	76	---	---
chr6	6336361	6344325	6336361	6336852	6343835	6344325	92	---	---	---	---	6343541	6343569	+	82	6336368	6344319
chr6	6373776	6382372	6373790	6375599	6380531	6382366	95	6373771	6373775	6382373	6382377	6375730	6375751	-	77	6373791	6382363
chr6	6500143	6508018	6500145	6500386	6507772	6508015	95	6500138	6500142	6508019	6508023	6507480	6507509	+	73	6500145	6508013
chr6	6536340	6544065	6536340	6536518	6543889	6544065	88	---	---	---	---	6536792	6536829	-	73	6536351	6544063
chr6	6563548	6566090	6563548	6564066	6565572	6566090	89	---	---	---	---	6565472	6565485	+	71	6563549	6566089
chr6	6583570	6593130	6583570	6583835	6592866	6593130	91	---	---	---	---	6584089	6584100	-	75	6583575	6593128
chr6	6604109	6622868	6604115	6604746	6622229	6622868	87	6604104	6604108	6622869	6622873	6605329	6605378	-	74	---	---
chr6	6612895	6618537	6612895	6614318	6617206	6618537	87	---	---	---	---	6617061	6617076	+	81	---	---
chr6	6687614	6706501	6687614	6688659	6705457	6706501	95	---	---	---	---	6688876	6688897	-	72	6687621	6706497
chr6	6688844	6697418	6688844	6690645	6695595	6697417	96	6688838	6688843	6697419	6697424	6695441	6695454	+	78	6688844	6697415
chr6	6712072	6717443	6712072	6712411	6717106	6717443	93	---	---	---	---	6717079	6717092	+	85	---	---
chr6	6714196	6718640	6714210	6715399	6717437	6718630	93	6714191	6714195	6718641	6718645	6715445	6715460	-	81	6714214	6718636
chr6	6796277	6803589	6796277	6796638	6803220	6803589	92	---	---	---	---	6796859	6796910	-	82	6796292	6803581
chr6	6819450	6828050	6819450	6821208	6826231	6828050	93	---	---	---	---	6821348	6821361	-	78	6819454	6828048
chr6	6839992	6860793	6839992	6842393	6858356	6860793	93	---	---	---	---	6857741	6857757	+	76	---	---
chr6	6843369	6852815	6843369	6844233	6851952	6852815	96	---	---	---	---	6851624	6851654	+	77	---	---
chr6	6870283	6875385	6870283	6870601	6875069	6875385	93	---	---	---	---	6870784	6870805	-	77	6870283	6875370
chr6	6879804	6882717	6879804	6880323	6882199	6882717	92	---	---	---	---	---	---	0	--	6879812	6882714
chr6	6988422	6991417	6988422	6988612	6991227	6991417	93	---	---	---	---	6991131	6991144	+	71	6988432	6991402
chr6	6996381	7001006	6996381	6997682	6999504	7001006	85	---	---	---	---	---	---	0	--	6996386	7000994
chr6	7029095	7032264	7029106	7029924	7031431	7032251	89	7029090	7029094	7032265	7032269	7030013	7030024	-	75	7029097	7032254
chr6	7105837	7117094	7105837	7106585	7116351	7117094	89	---	---	---	---	7116076	7116109	+	76	7105846	7117086
chr6	7119566	7131250	7119566	7120849	7129966	7131250	96	---	---	---	---	7129748	7129796	+	77	---	---
chr6	7119942	7130925	7119942	7120524	7130335	7130925	96	---	---	---	---	7120572	7120598	-	92	---	---
chr6	7172247	7181583	7172247	7173697	7180143	7181583	97	---	---	---	---	7173908	7173926	-	94	---	---
chr6	7173898	7192803	7173898	7174458	7192237	7192803	96	---	---	---	---	7174701	7174719	-	78	7173900	7192801
chr6	7217935	7231526	7217935	7221474	7228168	7231526	94	---	---	---	---	7221706	7221718	-	84	---	---
chr6	7269765	7284359	7269765	7270325	7283800	7284359	97	---	---	---	---	7270915	7270938	-	75	7269768	7284357
chr6	7308489	7317508	7308489	7310315	7315667	7317508	96	---	---	---	---	7310551	7310583	-	78	---	---
chr6	7342174	7354306	7342174	7342511	7353969	7354306	96	---	---	---	---	7353828	7353868	+	75	7342175	7354299
chr6	7354698	7376544	7354698	7355529	7375692	7376544	94	---	---	---	---	7356498	7356513	-	75	---	---
chr6	7392815	7409861	7392815	7394581	7407924	7409861	89	---	---	---	---	7395189	7395202	-	71	---	---
chr6	7399757	7418058	7399757	7400328	7417487	7418058	98	---	---	---	---	7401005	7401026	-	72	---	---
chr6	7439497	7448276	7439497	7439716	7448057	7448276	93	---	---	---	---	7440012	7440026	-	86	---	---
chr6	7510437	7520262	7510452	7511693	7519038	7520250	88	7510432	7510436	7520263	7520267	7518697	7518712	+	81	---	---
chr6	7520249	7531938	7520249	7523335	7528847	7531938	97	---	---	---	---	7528681	7528697	+	76	7520250	7531932
chr6	7544210	7551388	7544210	7544595	7551012	7551388	92	---	---	---	---	7550742	7550770	+	89	---	---
chr6	7564759	7585751	7564759	7568183	7582329	7585751	98	---	---	---	---	7581731	7581751	+	71	---	---
chr6	7577366	7582229	7577366	7579066	7580506	7582229	97	---	---	---	---	7579133	7579151	-	73	7577366	7582214
chr6	7610964	7627823	7610964	7611548	7627239	7627823	98	---	---	---	---	7626868	7626910	+	72	7610979	7627811
chr6	7612827	7631616	7612827	7613079	7631364	7631616	96	---	---	---	---	7613967	7613994	-	89	---	---
chr6	7701699	7708814	7701699	7702062	7708452	7708814	93	---	---	---	---	7702276	7702294	-	73	7701709	7708809
chr6	7729173	7733229	7729174	7729747	7732656	7733229	98	7729168	7729172	7733230	7733234	7732510	7732539	+	70	---	---
chr6	7733439	7741845	7733439	7734159	7741124	7741845	94	---	---	---	---	7734326	7734338	-	92	---	---
chr6	7749084	7760745	7749084	7749224	7760605	7760745	98	---	---	---	---	7760144	7760156	+	84	7749094	7760743
chr6	7788593	7796623	7788593	7788917	7796322	7796623	89	---	---	---	---	7788951	7788972	-	72	---	---
chr6	7790432	7796616	7790432	7790714	7796322	7796616	90	---	---	---	---	7796181	7796194	+	71	---	---
chr6	7803014	7808649	7803014	7803393	7808273	7808649	95	---	---	---	---	7808085	7808119	+	77	7803014	7808647
chr6	7822093	7824792	7822093	7822443	7824441	7824792	99	---	---	---	---	7822445	7822470	-	73	7822108	7824787
chr6	7913176	7929741	7913176	7916000	7926950	7929741	98	---	---	---	---	7916463	7916483	-	76	---	---
chr6	7959693	7971857	7959693	7962746	7968945	7971857	94	---	---	---	---	7968686	7968699	+	85	7959706	7971850
chr6	8005631	8015429	8005631	8008329	8012724	8015429	98	---	---	---	---	8012523	8012539	+	70	8005633	8015427
chr6	8016447	8019285	8016447	8016587	8019149	8019285	92	---	---	---	---	8019050	8019092	+	74	8016447	8019283
chr6	8052452	8057385	8052452	8052837	8056999	8057385	98	---	---	---	---	8053031	8053046	-	81	---	---
chr6	8060790	8069184	8060795	8061151	8068828	8069184	96	8060785	8060789	8069185	8069189	8068479	8068493	+	73	---	---
chr6	8098539	8101664	8098539	8098758	8101426	8101654	92	8098534	8098538	8101665	8101669	8101344	8101355	+	75	8098541	8101657
chr6	8139502	8149964	8139502	8141477	8147989	8149964	99	---	---	---	---	8141736	8141751	-	81	8139503	8149962
chr6	8143805	8157164	8143805	8144263	8156706	8157164	95	---	---	---	---	8144838	8144851	-	71	8143805	8157161
chr6	8177669	8192760	8177669	8178758	8191720	8192760	92	---	---	---	---	8179220	8179243	-	70	---	---
chr6	8190106	8195784	8190106	8190341	8195550	8195784	97	---	---	---	---	8195362	8195378	+	76	---	---
chr6	8196090	8203993	8196090	8196275	8203808	8203993	98	---	---	---	---	8203461	8203496	+	83	8196098	8203991
chr6	8314605	8322385	8314605	8314747	8322240	8322385	85	---	---	---	---	8321866	8321882	+	70	8314615	8322372
chr6	8327341	8336148	8327341	8328328	8335169	8336148	95	---	---	---	---	8334883	8334906	+	87	---	---
chr6	8337962	8359761	8337962	8338523	8359200	8359761	99	---	---	---	---	8338929	8338949	-	71	---	---
chr6	8338662	8347973	8338674	8338924	8347715	8347973	92	8338657	8338661	8347974	8347978	8347631	8347652	+	72	---	---
chr6	8359585	8381274	8359585	8360073	8380786	8381274	96	---	---	---	---	8361061	8361076	-	81	8359585	8381272
chr6	8421839	8431868	8421841	8423399	8430306	8431868	95	8421834	8421838	8431869	8431873	8429960	8429980	+	71	8421853	8431866
chr6	8434000	8441172	8434000	8434176	8440996	8441172	97	---	---	---	---	8440902	8440915	+	78	8434000	8441170
chr6	8442008	8447200	8442008	8442396	8446812	8447200	97	---	---	---	---	8442524	8442559	-	77	8442009	8447198
chr6	8472458	8477591	8472458	8472779	8477270	8477591	99	---	---	---	---	8477067	8477088	+	77	8472458	8477589
chr6	8484211	8490991	8484211	8485823	8489421	8490991	93	---	---	---	---	8489241	8489326	+	83	---	---
chr6	8518280	8528206	8518290	8519656	8526676	8528204	85	8518275	8518279	8528207	8528211	8519953	8519979	-	74	8518281	8528202
chr6	8565948	8570939	8565948	8566139	8570750	8570939	97	---	---	---	---	8566340	8566353	-	78	8565949	8570937
chr6	8605199	8619066	8605199	8606472	8617807	8619066	85	---	---	---	---	8617299	8617345	+	70	8605202	8619064
chr6	8607369	8619882	8607369	8608101	8619144	8619882	95	---	---	---	---	8618769	8618797	+	79	8607372	8619869
chr6	8615128	8624098	8615128	8615888	8623333	8624098	94	---	---	---	---	8615908	8615921	-	78	---	---
chr6	8617086	8624202	8617101	8617204	8624088	8624190	93	8617081	8617085	8624203	8624207	8617506	8617536	-	70	---	---
chr6	8627104	8636128	8627104	8627800	8635431	8636128	95	---	---	---	---	8635112	8635133	+	77	---	---
chr6	8662719	8676541	8662719	8663083	8676177	8676541	97	---	---	---	---	8676012	8676041	+	80	8662719	8676538
chr6	8747680	8767697	8747680	8748207	8767169	8767697	93	---	---	---	---	8748997	8749033	-	70	---	---
chr6	8835470	8843187	8835470	8836378	8842280	8843187	98	---	---	---	---	8842124	8842137	+	78	---	---
chr6	8843435	8862940	8843435	8844026	8862356	8862940	97	---	---	---	---	8844769	8844782	-	78	8843441	8862938
chr6	8850502	8855073	8850502	8850675	8854900	8855073	96	---	---	---	---	8850753	8850766	-	85	8850502	8855068
chr6	8856380	8871181	8856392	8857039	8870529	8871176	99	8856375	8856379	8871182	8871186	8870012	8870033	+	77	---	---
chr6	8861351	8876016	8861351	8861565	8875819	8876016	89	---	---	---	---	8875107	8875121	+	73	---	---
chr6	8864650	8872599	8864650	8865423	8871901	8872599	87	---	---	---	---	8865646	8865688	-	72	---	---
chr6	8920153	8925285	8920153	8920474	8924964	8925285	97	---	---	---	---	8924761	8924782	+	77	8920153	8925283
chr6	8938749	8950962	8938749	8939304	8950407	8950962	97	---	---	---	---	8939733	8939805	-	83	8938749	8950960
chr6	8958689	8969867	8958691	8959436	8969084	8969854	94	8958684	8958688	8969868	8969872	8968951	8969005	+	76	---	---
chr6	9001376	9004392	9001376	9001623	9004137	9004392	92	---	---	---	---	9004085	9004109	+	72	---	---
chr6	9064541	9069491	9064555	9064747	9069294	9069487	86	9064535	9064540	9069492	9069497	9069091	9069112	+	77	9064555	9069475
chr6	9097137	9116875	9097141	9097408	9116603	9116869	90	9097132	9097136	9116876	9116880	9115670	9115693	+	70	---	---
chr6	9121955	9135041	9121955	9122448	9134526	9135041	91	---	---	---	---	9123033	9123051	-	73	9121960	9135039
chr6	9137339	9143213	9137339	9137985	9142573	9143213	94	---	---	---	---	9142344	9142508	+	77	9137340	9143195
chr6	9162206	9167695	9162206	9162578	9167331	9167695	85	---	---	---	---	9162749	9162768	-	90	9162207	9167691
chr6	9172598	9176076	9172598	9173330	9175344	9176076	96	---	---	---	---	---	---	0	--	9172598	9176073
chr6	9199506	9212512	9199506	9201110	9210773	9212512	86	---	---	---	---	9210338	9210353	+	87	9199519	9212506
chr6	9203393	9210485	9203403	9203627	9210263	9210485	93	9203388	9203392	9210486	9210490	9209965	9209995	+	90	---	---
chr6	9277691	9284752	9277691	9277964	9284479	9284752	96	---	---	---	---	9278027	9278065	-	71	---	---
chr6	9314144	9324006	9314144	9314386	9323783	9324006	85	---	---	---	---	9323348	9323365	+	77	9314144	9324002
chr6	9396653	9405154	9396660	9397054	9404759	9405152	96	9396648	9396652	9405155	9405159	9397291	9397317	-	77	9396667	9405145
chr6	9397861	9405339	9397861	9398289	9404911	9405339	98	---	---	---	---	9404603	9404622	+	70	9397868	9405335
chr6	9444988	9462440	9444988	9445221	9462208	9462440	93	---	---	---	---	9461372	9461396	+	72	9444995	9462430
chr6	9467567	9476748	9467567	9468013	9476302	9476748	92	---	---	---	---	9476028	9476074	+	72	---	---
chr6	9467716	9476488	9467718	9468087	9476118	9476486	91	9467711	9467715	9476489	9476493	9468458	9468475	-	72	9467734	9476484
chr6	9491992	9495957	9491992	9493825	9494124	9495957	99	---	---	---	---	---	---	0	--	9491999	9495956
chr6	9514246	9517513	9514246	9515421	9516338	9517513	99	---	---	---	---	---	---	0	--	---	---
chr6	9553811	9560387	9553811	9554079	9560089	9560387	86	---	---	---	---	9554323	9554353	-	70	9553813	9560385
chr6	9561757	9582673	9561757	9562266	9582164	9582673	98	---	---	---	---	9563102	9563131	-	70	---	---
chr6	9585326	9590431	9585337	9585455	9590303	9590421	97	9585321	9585325	9590432	9590436	9585614	9585642	-	72	9585327	9590429
chr6	9594117	9612179	9594126	9594405	9611893	9612172	97	9594112	9594116	9612180	9612184	9611320	9611347	+	75	9594126	9612176
chr6	9605295	9611720	9605295	9605470	9611545	9611720	92	---	---	---	---	9605670	9605725	-	71	9605301	9611703
chr6	9667214	9683676	9667214	9667326	9683564	9683676	97	---	---	---	---	9668093	9668111	-	73	---	---
chr6	9687620	9691480	9687623	9688214	9690878	9691474	88	9687614	9687619	9691481	9691486	9688231	9688253	-	78	---	---
chr6	9701513	9705548	9701513	9702171	9704891	9705548	99	---	---	---	---	9704765	9704782	+	72	---	---
chr6	9724770	9734929	9724770	9725240	9734460	9734929	93	---	---	---	---	9725529	9725555	-	77	9724770	9734922
chr6	9757486	9760594	9757486	9758374	9759714	9760594	88	---	---	---	---	9758448	9758474	-	77	9757488	9760590
chr6	9783579	9789858	9783579	9786478	9786903	9789858	88	---	---	---	---	9786547	9786561	-	73	---	---
chr6	9790964	9794962	9790964	9792152	9793790	9794962	96	---	---	---	---	---	---	0	--	9790969	9794953
chr6	9791041	9794888	9791049	9792070	9793875	9794880	96	9791036	9791040	9794889	9794893	---	---	0	--	9791051	9794882
chr6	9816464	9821758	9816464	9816752	9821460	9821758	89	---	---	---	---	9821255	9821274	+	75	9816464	9821756
chr6	9822808	9829654	9822808	9823010	9829443	9829654	88	---	---	---	---	9823268	9823281	-	78	9822808	9829651
chr6	9842841	9845199	9842841	9843034	9845007	9845199	92	---	---	---	---	9843076	9843087	-	75	9842847	9845188
chr6	9861542	9863890	9861542	9861815	9863619	9863890	87	---	---	---	---	---	---	0	--	---	---
chr6	9865700	9874581	9865704	9867524	9872805	9874568	88	9865695	9865699	9874582	9874586	9867741	9867754	-	85	9865705	9874566
chr6	9876517	9885201	9876517	9876636	9885083	9885201	95	---	---	---	---	9877028	9877059	-	71	9876518	9885186
chr6	9912915	9931127	9912915	9913070	9930972	9931127	97	---	---	---	---	9913497	9913511	-	86	---	---
chr6	10036507	10045301	10036507	10037828	10044059	10045301	89	---	---	---	---	10038117	10038131	-	80	---	---
chr6	10040422	10048032	10040422	10041167	10047287	10048032	99	---	---	---	---	---	---	0	--	---	---
chr6	10058267	10070974	10058267	10058824	10070417	10070974	97	---	---	---	---	10070182	10070223	+	71	10058267	10070972
chr6	10116281	10119009	10116281	10116473	10118821	10119009	86	---	---	---	---	10116517	10116544	-	78	10116294	10119008
chr6	10124205	10126975	10124205	10124898	10126284	10126975	91	---	---	---	---	---	---	0	--	10124212	10126970
chr6	10132779	10142750	10132779	10134303	10141251	10142750	94	---	---	---	---	10134599	10134625	-	74	10132779	10142747
chr6	10164886	10170195	10164886	10165188	10169893	10170195	94	---	---	---	---	10169691	10169710	+	75	10164888	10170193
chr6	10171557	10179285	10171557	10171727	10179093	10179285	86	---	---	---	---	10178914	10178939	+	73	---	---
chr6	10222339	10237436	10222339	10226478	10233307	10237436	99	---	---	---	---	10226794	10226820	-	81	---	---
chr6	10251208	10266655	10251208	10251358	10266505	10266655	99	---	---	---	---	10265955	10266008	+	74	10251210	10266647
chr6	10251289	10266538	10251289	10251581	10266251	10266538	96	---	---	---	---	10265574	10265595	+	72	10251296	10266534
chr6	10278949	10292162	10278949	10279207	10291905	10292162	90	---	---	---	---	10279667	10279689	-	73	10278956	10292158
chr6	10298771	10318854	10298771	10299106	10318519	10318854	96	---	---	---	---	10300044	10300067	-	91	10298771	10318840
chr6	10324865	10342298	10324865	10325591	10341537	10342298	88	---	---	---	---	10340741	10340755	+	73	---	---
chr6	10327712	10333638	10327712	10328042	10333307	10333638	96	---	---	---	---	10333141	10333155	+	80	10327712	10333636
chr6	10348064	10367370	10348064	10348399	10367035	10367370	96	---	---	---	---	10349111	10349129	-	78	10348076	10367368
chr6	10352724	10364505	10352724	10353279	10363948	10364505	96	---	---	---	---	10353473	10353514	-	71	10352724	10364503
chr6	10373685	10386891	10373685	10373936	10386640	10386891	90	---	---	---	---	10386157	10386179	+	73	10373687	10386889
chr6	10402729	10410434	10402729	10403194	10409969	10410434	96	---	---	---	---	10403435	10403447	-	76	---	---
chr6	10427206	10430125	10427206	10427434	10429877	10430125	86	---	---	---	---	---	---	0	--	10427216	10430110
chr6	10487321	10490409	10487321	10487560	10490169	10490409	87	---	---	---	---	---	---	0	--	10487339	10490398
chr6	10516960	10528039	10516960	10517820	10527178	10528039	97	---	---	---	---	10526757	10526776	+	70	10516965	10528036
chr6	10542187	10545923	10542187	10543026	10545118	10545923	88	---	---	---	---	10543092	10543107	-	81	---	---
chr6	10543931	10546511	10543931	10544402	10546040	10546511	98	---	---	---	---	---	---	0	--	---	---
chr6	10592648	10605584	10592648	10593448	10604789	10605584	94	---	---	---	---	10593705	10593728	-	79	---	---
chr6	10607847	10612589	10607847	10608387	10612050	10612589	99	---	---	---	---	---	---	0	--	10607848	10612578
chr6	10619084	10629307	10619084	10620517	10627889	10629307	90	---	---	---	---	10620817	10620849	-	72	---	---
chr6	10680156	10688465	10680156	10681421	10687213	10688465	96	---	---	---	---	10686990	10687003	+	78	10680156	10688451
chr6	10750947	10759682	10750947	10751172	10759455	10759682	92	---	---	---	---	10751572	10751587	-	87	10750959	10759666
chr6	10755541	10772562	10755544	10755829	10772277	10772562	91	10755536	10755540	10772563	10772567	10756316	10756355	-	75	10755545	10772559
chr6	10779652	10785679	10779652	10782264	10783099	10785679	85	---	---	---	---	10783000	10783043	+	70	---	---
chr6	10803713	10809591	10803713	10804082	10809222	10809591	98	---	---	---	---	10804092	10804110	-	84	---	---
chr6	10861872	10871086	10861872	10862285	10870678	10871086	85	---	---	---	---	10870396	10870434	+	71	---	---
chr6	10862667	10867307	10862667	10863738	10866212	10867307	92	---	---	---	---	---	---	0	--	---	---
chr6	10903518	10915983	10903518	10904886	10914615	10915983	99	---	---	---	---	10914167	10914183	+	82	---	---
chr6	10945701	10953154	10945701	10945949	10952907	10953154	99	---	---	---	---	10946132	10946153	-	77	---	---
chr6	10977679	10983275	10977679	10977909	10983045	10983275	95	---	---	---	---	10982802	10982813	+	91	---	---
chr6	11064916	11070220	11064916	11065216	11069920	11070220	98	---	---	---	---	11069715	11069734	+	75	11064916	11070217
chr6	11075938	11084574	11075942	11077765	11082743	11084565	97	11075931	11075937	11084575	11084581	11077905	11077918	-	78	11075942	11084563
chr6	11092474	11099873	11092474	11092852	11099493	11099873	89	---	---	---	---	11099162	11099177	+	87	11092479	11099871
chr6	11094777	11099066	11094777	11096044	11097796	11099066	94	---	---	---	---	11097729	11097751	+	73	11094777	11099062
chr6	11149553	11157740	11149553	11149914	11157379	11157740	98	---	---	---	---	11157071	11157093	+	91	---	---
chr6	11329598	11336385	11329598	11329773	11336210	11336385	95	---	---	---	---	11330063	11330076	-	71	11329600	11336379
chr6	11362913	11376017	11362913	11364097	11374832	11376017	99	---	---	---	---	11374351	11374369	+	73	---	---
chr6	11471963	11475145	11471963	11472350	11474758	11475145	94	---	---	---	---	11472437	11472451	-	86	---	---
chr6	11480470	11484531	11480470	11480813	11484191	11484531	90	---	---	---	---	11484134	11484168	+	74	11480470	11484529
chr6	11484811	11491270	11484811	11485196	11490889	11491270	92	---	---	---	---	11490628	11490661	+	73	11484818	11491263
chr6	11486235	11490891	11486235	11487774	11489332	11490891	88	---	---	---	---	11489293	11489309	+	76	11486243	11490888
chr6	11500198	11505555	11500198	11500391	11505363	11505555	95	---	---	---	---	11500581	11500618	-	78	11500210	11505546
chr6	11532095	11537618	11532104	11532282	11537433	11537611	95	11532090	11532094	11537619	11537623	11537329	11537367	+	71	11532104	11537616
chr6	11533131	11547686	11533142	11534588	11546151	11547676	90	11533126	11533130	11547687	11547691	11535114	11535128	-	80	---	---
chr6	11540289	11549037	11540289	11541413	11547913	11549037	97	---	---	---	---	11547685	11547711	+	77	---	---
chr6	11540423	11549201	11540423	11541570	11548047	11549201	96	---	---	---	---	11547841	11547873	+	78	---	---
chr6	11542102	11550169	11542102	11542318	11549951	11550169	86	---	---	---	---	11542437	11542464	-	75	---	---
chr6	11670040	11687712	11670040	11670711	11687073	11687712	85	---	---	---	---	11671406	11671422	-	82	---	---
chr6	11677656	11683162	11677656	11678166	11682651	11683162	90	---	---	---	---	11678377	11678391	-	73	11677657	11683160
chr6	11706381	11713799	11706381	11706667	11713514	11713799	91	---	---	---	---	11706993	11707009	-	76	11706381	11713795
chr6	11726696	11735067	11726696	11727036	11734727	11735067	99	---	---	---	---	11727101	11727139	-	71	---	---
chr6	11769751	11774126	11769751	11770387	11773493	11774126	97	---	---	---	---	11770495	11770517	-	78	11769756	11774123
chr6	11781106	11788970	11781121	11781337	11788743	11788959	99	11781101	11781105	11788971	11788975	11781547	11781583	-	83	---	---
chr6	11804032	11824633	11804032	11805082	11823550	11824633	89	---	---	---	---	11822680	11822692	+	76	---	---
chr6	11805083	11815140	11805083	11806401	11813830	11815140	95	---	---	---	---	11806698	11806728	-	77	11805084	11815138
chr6	11824348	11837901	11824348	11824634	11837616	11837901	90	---	---	---	---	11824991	11825012	-	72	11824350	11837899
chr6	11840118	11846362	11840118	11840562	11845981	11846362	85	---	---	---	---	11845846	11845884	+	71	---	---
chr6	11973716	11994373	11973716	11974315	11993724	11994373	88	---	---	---	---	11974835	11974846	-	75	---	---
chr6	11987818	11991846	11987818	11988354	11991311	11991846	85	---	---	---	---	---	---	0	--	---	---
chr6	12019677	12025148	12019677	12020030	12024795	12025148	96	---	---	---	---	12024635	12024659	+	80	12019677	12025146
chr6	12037979	12042951	12037982	12038180	12042752	12042950	96	12037974	12037978	12042952	12042956	12038226	12038283	-	74	12037980	12042950
chr6	12051714	12057906	12051714	12051909	12057711	12057906	92	---	---	---	---	12052188	12052200	-	84	12051714	12057894
chr6	12088895	12100721	12088895	12089103	12100508	12100721	87	---	---	---	---	---	---	0	--	12088912	12100711
chr6	12116629	12127059	12116629	12117038	12126645	12127059	91	---	---	---	---	12126258	12126339	+	74	12116643	12127054
chr6	12170098	12181619	12170098	12170586	12181130	12181619	97	---	---	---	---	12180632	12180645	+	71	---	---
chr6	12286239	12299430	12286239	12286578	12299096	12299430	87	---	---	---	---	12286906	12286925	-	70	12286241	12299411
chr6	12302025	12308540	12302025	12302979	12307592	12308540	86	---	---	---	---	12303156	12303180	-	72	12302029	12308534
chr6	12354332	12357154	12354332	12354466	12357018	12357154	91	---	---	---	---	12354484	12354582	-	71	12354332	12357152
chr6	12362489	12371548	12362489	12362816	12371225	12371548	90	---	---	---	---	12363046	12363075	-	73	---	---
chr6	12371597	12380357	12371597	12372793	12379159	12380357	91	---	---	---	---	12372992	12373004	-	76	12371606	12380347
chr6	12399628	12411451	12399628	12400804	12410248	12411451	95	---	---	---	---	12400880	12400900	-	80	12399631	12411447
chr6	12408368	12424342	12408368	12409045	12423665	12424342	99	---	---	---	---	12423038	12423053	+	81	12408373	12424326
chr6	12411920	12425790	12411920	12412180	12425548	12425790	91	---	---	---	---	12425082	12425108	+	88	---	---
chr6	12413069	12418923	12413069	12413662	12418349	12418923	95	---	---	---	---	12413715	12413735	-	90	---	---
chr6	12413924	12418349	12413924	12414434	12417840	12418349	99	---	---	---	---	---	---	0	--	---	---
chr6	12415283	12418913	12415283	12415519	12418680	12418913	94	---	---	---	---	12415625	12415643	-	73	---	---
chr6	12444709	12454192	12444709	12445154	12453746	12454192	95	---	---	---	---	12453367	12453393	+	70	12444727	12454190
chr6	12483072	12495227	12483072	12483822	12494477	12495227	97	---	---	---	---	12494292	12494307	+	81	12483086	12495219
chr6	12515747	12528603	12515747	12516234	12528116	12528603	99	---	---	---	---	12527523	12527541	+	73	12515765	12528590
chr6	12582067	12591352	12582079	12582316	12591109	12591345	94	12582062	12582066	12591353	12591357	12582668	12582694	-	74	12582082	12591345
chr6	12631897	12645387	12631897	12634055	12643229	12645387	98	---	---	---	---	12634426	12634443	-	72	---	---
chr6	12637345	12642986	12637345	12637577	12642754	12642986	96	---	---	---	---	12637728	12637743	-	81	---	---
chr6	12677092	12686169	12677092	12679366	12683715	12686169	85	---	---	---	---	---	---	0	--	12677094	12686159
chr6	12704586	12719064	12704586	12705227	12718424	12719064	97	---	---	---	---	12717975	12717993	+	73	12704586	12719061
chr6	12708852	12718324	12708852	12709173	12718015	12718324	95	---	---	---	---	12709535	12709568	-	70	12708852	12718315
chr6	12709350	12715502	12709352	12710384	12714470	12715502	96	12709345	12709349	12715503	12715507	12710457	12710484	-	71	---	---
chr6	12713537	12734410	12713537	12714470	12733556	12734410	89	---	---	---	---	12732806	12732831	+	76	---	---
chr6	12717079	12739075	12717079	12717431	12738723	12739075	98	---	---	---	---	12737720	12737739	+	70	12717082	12739067
chr6	12736880	12746343	12736880	12737927	12745296	12746343	97	---	---	---	---	12744967	12744988	+	77	12736894	12746337
chr6	12740203	12750293	12740203	12740690	12749811	12750293	93	---	---	---	---	12741124	12741146	-	73	---	---
chr6	12782478	12797219	12782478	12783422	12796260	12797219	93	---	---	---	---	12783927	12783953	-	74	---	---
chr6	12783561	12792080	12783561	12784927	12790720	12792080	88	---	---	---	---	12790527	12790543	+	76	12783576	12792077
chr6	12816394	12836391	12816394	12817169	12835615	12836391	98	---	---	---	---	12834766	12834784	+	78	12816396	12836386
chr6	12842074	12859965	12842077	12842251	12859782	12859954	97	12842069	12842073	12859966	12859970	12842976	12842999	-	87	12842088	12859962
chr6	12847346	12852591	12847346	12847515	12852422	12852591	89	---	---	---	---	12847520	12847538	-	78	---	---
chr6	12853697	12861357	12853697	12854229	12860824	12861357	94	---	---	---	---	12860575	12860613	+	71	12853698	12861347
chr6	12862072	12874971	12862072	12862700	12874336	12874971	92	---	---	---	---	12862861	12862919	-	72	---	---
chr6	12936611	12943704	12936622	12937429	12942895	12943704	94	12936606	12936610	12943705	12943709	12937645	12937657	-	76	12936613	12943702
chr6	12973309	12977492	12973309	12975001	12975790	12977492	95	---	---	---	---	12975711	12975723	+	84	---	---
chr6	12982410	12992692	12982410	12982670	12992432	12992692	92	---	---	---	---	---	---	0	--	12982410	12992691
chr6	13024515	13032406	13024515	13025832	13031086	13032406	88	---	---	---	---	13030868	13030881	+	85	---	---
chr6	13055776	13062706	13055776	13056273	13062209	13062706	96	---	---	---	---	13061921	13061935	+	73	13055783	13062694
chr6	13097090	13110731	13097103	13097365	13110466	13110728	96	13097084	13097089	13110732	13110737	13097726	13097743	-	72	13097105	13110727
chr6	13104889	13110481	13104889	13105482	13109864	13110466	96	13104884	13104888	13110482	13110486	13109707	13109726	+	80	13104889	13110479
chr6	13113560	13120760	13113560	13113727	13120598	13120760	85	---	---	---	---	13113990	13114028	-	71	13113570	13120750
chr6	13130223	13140853	13130223	13130876	13140206	13140853	86	---	---	---	---	13131197	13131225	-	72	---	---
chr6	13157614	13167143	13157616	13158748	13165993	13167129	91	13157608	13157613	13167144	13167149	13159019	13159076	-	75	---	---
chr6	13158744	13168762	13158744	13158979	13168527	13168762	92	---	---	---	---	13168062	13168091	+	76	13158749	13168751
chr6	13169109	13181863	13169109	13169970	13180999	13181863	93	---	---	---	---	13180478	13180491	+	85	13169109	13181857
chr6	13174834	13187747	13174834	13175391	13187185	13187747	88	---	---	---	---	13175866	13175891	-	76	---	---
chr6	13180654	13194926	13180654	13180999	13194581	13194926	99	---	---	---	---	13193917	13193931	+	80	13180655	13194912
chr6	13220748	13225802	13220748	13220915	13225632	13225802	91	---	---	---	---	13221096	13221117	-	77	13220751	13225800
chr6	13318279	13322501	13318279	13318547	13322241	13322501	85	---	---	---	---	13318612	13318645	-	73	---	---
chr6	13323744	13338080	13323744	13324131	13337694	13338080	86	---	---	---	---	13337050	13337070	+	76	13323757	13338069
chr6	13325295	13330001	13325295	13326347	13328949	13330001	97	---	---	---	---	13326376	13326399	-	79	13325302	13329998
chr6	13331098	13346265	13331098	13331601	13345790	13346265	90	---	---	---	---	13332124	13332150	-	74	---	---
chr6	13332726	13345093	13332726	13332889	13344930	13345093	96	---	---	---	---	13344610	13344627	+	83	13332727	13345084
chr6	13339330	13344351	13339330	13339909	13343702	13344348	85	13339325	13339329	13344352	13344356	---	---	0	--	---	---
chr6	13354314	13368601	13354314	13355957	13367008	13368601	93	---	---	---	---	13356489	13356507	-	84	---	---
chr6	13361040	13366891	13361040	13362840	13365094	13366891	95	---	---	---	---	13365003	13365025	+	86	---	---
chr6	13381616	13386746	13381616	13381937	13386425	13386746	95	---	---	---	---	13382118	13382139	-	77	13381616	13386744
chr6	13388655	13406498	13388655	13391583	13403570	13406498	97	---	---	---	---	13391769	13391786	-	72	13388661	13406495
chr6	13396004	13402840	13396004	13397499	13401349	13402840	92	---	---	---	---	13401175	13401228	+	87	13396004	13402838
chr6	13413345	13429164	13413345	13414012	13428490	13429164	94	---	---	---	---	13428142	13428168	+	77	---	---
chr6	13413345	13429483	13413345	13414334	13428490	13429483	94	---	---	---	---	13428142	13428168	+	77	---	---
chr6	13418416	13425333	13418416	13418968	13424781	13425333	98	---	---	---	---	13419108	13419121	-	78	13418424	13425331
chr6	13438324	13459631	13438324	13438474	13459481	13459631	94	---	---	---	---	13458459	13458475	+	76	13438324	13459614
chr6	13455648	13460388	13455648	13456069	13459965	13460388	95	---	---	---	---	13456235	13456248	-	78	13455660	13460386
chr6	13483003	13495258	13483003	13483429	13494832	13495258	96	---	---	---	---	13483920	13483936	-	88	---	---
chr6	13501542	13506875	13501542	13501983	13506440	13506875	88	---	---	---	---	13502065	13502080	-	75	---	---
chr6	13504822	13509631	13504822	13505100	13509353	13509631	97	---	---	---	---	13505165	13505203	-	71	13504839	13509629
chr6	13539098	13552541	13539098	13539316	13552323	13552541	89	---	---	---	---	13539630	13539656	-	74	---	---
chr6	13577276	13590128	13577276	13578882	13588535	13590128	94	---	---	---	---	13579160	13579181	-	72	13577276	13590126
chr6	13625962	13641470	13625962	13626386	13641028	13641458	97	13625954	13625961	13641471	13641478	13626684	13626701	-	72	---	---
chr6	13713075	13719298	13713075	13713540	13718833	13719298	95	---	---	---	---	13713757	13713772	-	75	13713076	13719296
chr6	13773082	13781332	13773082	13773607	13780806	13781332	98	---	---	---	---	13780486	13780503	+	88	---	---
chr6	13819125	13822372	13819125	13820214	13821339	13822372	89	---	---	---	---	---	---	0	--	13819135	13822363
chr6	13853022	13871216	13853022	13853136	13871103	13871216	86	---	---	---	---	13853971	13854006	-	72	---	---
chr6	13897634	13903356	13897634	13898497	13902481	13903353	91	13897629	13897633	13903357	13903361	13898589	13898606	-	88	13897637	13903354
chr6	13953988	13959116	13953988	13954305	13958795	13959116	96	---	---	---	---	13958592	13958613	+	77	13953988	13959114
chr6	14031115	14043527	14031115	14031943	14042697	14043527	92	---	---	---	---	14032363	14032384	-	72	---	---
chr6	14056119	14058995	14056119	14056656	14058458	14058995	90	---	---	---	---	14056688	14056710	-	73	---	---
chr6	14097614	14107142	14097614	14098877	14105895	14107142	86	---	---	---	---	14105842	14105858	+	70	14097625	14107140
chr6	14168803	14190350	14168803	14168969	14190184	14190350	95	---	---	---	---	14189287	14189302	+	81	14168817	14190342
chr6	14195263	14211541	14195263	14195613	14211169	14211541	87	---	---	---	---	14210430	14210453	+	70	---	---
chr6	14265808	14274828	14265808	14266427	14274197	14274828	85	---	---	---	---	14266440	14266465	-	73	14265821	14274810
chr6	14269061	14274198	14269061	14269277	14273982	14274198	94	---	---	---	---	14269410	14269422	-	76	14269061	14274196
chr6	14287782	14293127	14287782	14288175	14292735	14293127	98	---	---	---	---	14292574	14292591	+	77	---	---
chr6	14294184	14299166	14294184	14294399	14298959	14299152	86	14294179	14294183	14299167	14299171	14294524	14294548	-	80	14294184	14299160
chr6	14307747	14314950	14307747	14307924	14314780	14314950	90	---	---	---	---	14314694	14314707	+	78	---	---
chr6	14344630	14352085	14344630	14344950	14351765	14352085	99	---	---	---	---	14345015	14345050	-	75	---	---
chr6	14365883	14370992	14365883	14366280	14370595	14370992	98	---	---	---	---	14370392	14370427	+	75	---	---
chr6	14375369	14384129	14375371	14375908	14383588	14384125	96	14375360	14375368	14384130	14384138	14383277	14383316	+	72	14375376	14384123
chr6	14388974	14393984	14388974	14389113	14393844	14393984	95	---	---	---	---	14393753	14393808	+	78	14388975	14393976
chr6	14412171	14429961	14412182	14412604	14429531	14429955	95	14412165	14412170	14429962	14429967	14429259	14429273	+	93	14412171	14429953
chr6	14421758	14430834	14421758	14422332	14430247	14430834	89	---	---	---	---	14429918	14429955	+	73	---	---
chr6	14431210	14446819	14431210	14431741	14446286	14446819	96	---	---	---	---	14432379	14432469	-	71	14431222	14446813
chr6	14444583	14456058	14444596	14445300	14455338	14456044	98	14444577	14444582	14456059	14456064	14455059	14455085	+	74	14444599	14456042
chr6	14461889	14478247	14461889	14462794	14477348	14478247	90	---	---	---	---	14476910	14476923	+	71	14461904	14478234
chr6	14485893	14491795	14485893	14486243	14491445	14491795	98	---	---	---	---	14491401	14491441	+	73	14485904	14491793
chr6	14521319	14538896	14521319	14522253	14537979	14538896	96	---	---	---	---	14522998	14523026	-	72	---	---
chr6	14528195	14540237	14528195	14528596	14539852	14540237	88	---	---	---	---	14529044	14529079	-	75	14528206	14540222
chr6	14528314	14541467	14528314	14528734	14541049	14541467	94	---	---	---	---	14540459	14540513	+	70	---	---
chr6	14539849	14548594	14539849	14540011	14548432	14548594	96	---	---	---	---	14540337	14540362	-	76	14539863	14548580
chr6	14554838	14561813	14554838	14555301	14561350	14561813	95	---	---	---	---	14555521	14555545	-	72	14554847	14561805
chr6	14628886	14637662	14628889	14629123	14637418	14637652	88	14628881	14628885	14637663	14637667	14637038	14637061	+	70	14628889	14637659
chr6	14679567	14687897	14679567	14679968	14687496	14687897	97	---	---	---	---	14680326	14680343	-	72	14679571	14687889
chr6	14697175	14705784	14697175	14698702	14704257	14705784	97	---	---	---	---	14698919	14698932	-	85	14697189	14705782
chr6	14715992	14720452	14715992	14716400	14720013	14720452	92	---	---	---	---	---	---	0	--	---	---
chr6	14727460	14732325	14727460	14727760	14732025	14732325	99	---	---	---	---	14731860	14731886	+	74	---	---
chr6	14794257	14800170	14794257	14794474	14799945	14800170	86	---	---	---	---	14794582	14794610	-	72	14794257	14800156
chr6	14844959	14855446	14844959	14849322	14851085	14855446	96	---	---	---	---	14849376	14849405	-	80	---	---
chr6	14942148	14947453	14942148	14942452	14947149	14947453	98	---	---	---	---	14942627	14942656	-	70	14942153	14947451
chr6	14977505	14988867	14977505	14977653	14988719	14988867	97	---	---	---	---	14988165	14988212	+	75	14977508	14988865
chr6	15023438	15032995	15023438	15023750	15032683	15032995	99	---	---	---	---	15024104	15024117	-	78	---	---
chr6	15038287	15042862	15038287	15038785	15042345	15042862	89	---	---	---	---	15042184	15042203	+	80	---	---
chr6	15046008	15053863	15046008	15046404	15053468	15053863	95	---	---	---	---	15046654	15046711	-	79	15046010	15053858
chr6	15072443	15093862	15072443	15072706	15093599	15093862	95	---	---	---	---	15092597	15092610	+	78	---	---
chr6	15141664	15148604	15141664	15144312	15145811	15148604	92	---	---	---	---	15145711	15145744	+	70	15141666	15148601
chr6	15194154	15205857	15194154	15195540	15204474	15205857	96	---	---	---	---	15195954	15195980	-	74	15194168	15205845
chr6	15201289	15215864	15201289	15201478	15215676	15215864	96	---	---	---	---	15214968	15214995	+	71	---	---
chr6	15214748	15219516	15214748	15215024	15219242	15219516	93	---	---	---	---	15215118	15215148	-	74	15214748	15219509
chr6	15271112	15281119	15271112	15272511	15279719	15281119	96	---	---	---	---	15272749	15272766	-	72	15271125	15281117
chr6	15298488	15301795	15298488	15299323	15300996	15301795	92	---	---	---	---	---	---	0	--	---	---
chr6	15313411	15318486	15313413	15313574	15318314	15318477	93	15313406	15313410	15318487	15318491	15318079	15318209	+	71	15313418	15318480
chr6	15335704	15338062	15335704	15335878	15337888	15338062	92	---	---	---	---	---	---	0	--	15335707	15338046
chr6	15366365	15376791	15366365	15366521	15376634	15376791	89	---	---	---	---	15376223	15376243	+	76	15366373	15376790
chr6	15383214	15404936	15383214	15383787	15404391	15404936	85	---	---	---	---	15384721	15384759	-	71	---	---
chr6	15390652	15401433	15390652	15391254	15400838	15401433	90	---	---	---	---	15391495	15391528	-	70	15390657	15401423
chr6	15410653	15429873	15410653	15411337	15429144	15429873	87	---	---	---	---	15412179	15412208	-	83	---	---
chr6	15420421	15440535	15420421	15420679	15440277	15440535	94	---	---	---	---	15421573	15421587	-	73	15420423	15440530
chr6	15442772	15451582	15442772	15444033	15450325	15451582	88	---	---	---	---	15444143	15444163	-	71	---	---
chr6	15477366	15497661	15477366	15478347	15496680	15497661	98	---	---	---	---	15495823	15495852	+	73	15477381	15497653
chr6	15528390	15534716	15528390	15529247	15533858	15534716	91	---	---	---	---	15533840	15533856	+	76	---	---
chr6	15597878	15607446	15597878	15598121	15607204	15607446	95	---	---	---	---	15607002	15607022	+	71	15597879	15607444
chr6	15600595	15605767	15600595	15600814	15605548	15605767	98	---	---	---	---	15600929	15600942	-	78	15600609	15605751
chr6	15612875	15618234	15612875	15613219	15617892	15618234	93	---	---	---	---	15613378	15613412	-	74	---	---
chr6	15619225	15626809	15619225	15619424	15626611	15626809	94	---	---	---	---	15619662	15619679	-	72	15619227	15626807
chr6	15705249	15714955	15705249	15705368	15714836	15714955	94	---	---	---	---	15705786	15705801	-	81	---	---
chr6	15709794	15712530	15709797	15710338	15711982	15712517	95	15709788	15709793	15712531	15712536	15710346	15710372	-	74	---	---
chr6	15720260	15740703	15720260	15720581	15740383	15740703	93	---	---	---	---	15721251	15721358	-	71	---	---
chr6	15721045	15725900	15721045	15721221	15725723	15725900	96	---	---	---	---	15721251	15721358	-	71	15721045	15725882
chr6	15789732	15792865	15789732	15790139	15792458	15792865	97	---	---	---	---	---	---	0	--	---	---
chr6	15798253	15801710	15798253	15798732	15801231	15801710	96	---	---	---	---	---	---	0	--	15798263	15801708
chr6	15819507	15838667	15819507	15820040	15838161	15838667	85	---	---	---	---	15837341	15837366	+	92	15819512	15838648
chr6	15822460	15825583	15822460	15822604	15825439	15825583	91	---	---	---	---	15822637	15822652	-	81	15822462	15825578
chr6	15828318	15834818	15828318	15828522	15834615	15834818	93	---	---	---	---	15828551	15828575	-	80	---	---
chr6	15898303	15910915	15898303	15900571	15908799	15910915	93	---	---	---	---	15908554	15908587	+	70	---	---
chr6	15921208	15933960	15921208	15923268	15931907	15933960	87	---	---	---	---	15923633	15923646	-	78	---	---
chr6	15935544	15944912	15935544	15935867	15944588	15944912	96	---	---	---	---	15944213	15944240	+	71	---	---
chr6	15938168	15941850	15938168	15938713	15941306	15941850	95	---	---	---	---	---	---	0	--	---	---
chr6	15942274	15945342	15942274	15942599	15945017	15945342	98	---	---	---	---	---	---	0	--	15942281	15945336
chr6	15946571	15959346	15946571	15947353	15958564	15959346	99	---	---	---	---	---	---	0	--	15946584	15959330
chr6	15949754	15970380	15949754	15950825	15969308	15970380	96	---	---	---	---	15968549	15968568	+	80	15949760	15970373
chr6	15959568	15977453	15959568	15962895	15974202	15977453	95	---	---	---	---	15963391	15963415	-	72	15959570	15977441
chr6	15963335	15985164	15963335	15964926	15983574	15985164	97	---	---	---	---	15982746	15982760	+	86	15963348	15985159
chr6	15991783	15994715	15991783	15991940	15994558	15994715	95	---	---	---	---	---	---	0	--	---	---
chr6	16049954	16057798	16049954	16050659	16057098	16057798	94	---	---	---	---	16056776	16056805	+	70	16049957	16057793
chr6	16061290	16063678	16061305	16061525	16063457	16063678	95	16061285	16061289	16063679	16063683	16061551	16061563	-	84	16061291	16063672
chr6	16068542	16081367	16068542	16069030	16080880	16081367	97	---	---	---	---	16080357	16080382	+	80	16068549	16081364
chr6	16178979	16187374	16178979	16180019	16186166	16187374	85	---	---	---	---	16185935	16185946	+	83	---	---
chr6	16244433	16246741	16244442	16244678	16246490	16246732	95	16244428	16244432	16246742	16246746	16246390	16246406	+	70	16244433	16246731
chr6	16264328	16286233	16264328	16264720	16285840	16286233	94	---	---	---	---	16284785	16284809	+	76	---	---
chr6	16470463	16475913	16470467	16470782	16475588	16475903	93	16470458	16470462	16475914	16475918	16475373	16475399	+	74	---	---
chr6	16497998	16504994	16497998	16498642	16504364	16504994	86	---	---	---	---	---	---	0	--	---	---
chr6	16553032	16563744	16553032	16553701	16563075	16563744	96	---	---	---	---	16553864	16553877	-	85	16553046	16563743
chr6	16568080	16582204	16568080	16568543	16581741	16582204	95	---	---	---	---	16569076	16569096	-	80	16568088	16582198
chr6	16574221	16579425	16574221	16575568	16578078	16579425	97	---	---	---	---	16577997	16578025	+	89	---	---
chr6	16608740	16616890	16608740	16609034	16616595	16616890	91	---	---	---	---	16616453	16616471	+	89	---	---
chr6	16659916	16666656	16659916	16660066	16666506	16666656	96	---	---	---	---	16666185	16666199	+	93	---	---
chr6	16709012	16714156	16709012	16709436	16713742	16714156	97	---	---	---	---	16709607	16709625	-	73	16709012	16714155
chr6	16792550	16803767	16792550	16793607	16802706	16803767	92	---	---	---	---	16802301	16802315	+	86	16792554	16803762
chr6	16802706	16810237	16802706	16803100	16809826	16810237	85	---	---	---	---	16803341	16803388	-	70	16802710	16810219
chr6	16831413	16833747	16831413	16831525	16833635	16833747	92	---	---	---	---	---	---	0	--	16831425	16833745
chr6	16844865	16858909	16844865	16845211	16858563	16858909	99	---	---	---	---	16858253	16858288	+	75	16844869	16858908
chr6	16853771	16859232	16853771	16854980	16858029	16859232	85	---	---	---	---	16855104	16855132	-	72	---	---
chr6	16940452	16955172	16940452	16942431	16953008	16955172	87	---	---	---	---	16952637	16952707	+	74	16940466	16955163
chr6	17009421	17029504	17009421	17010027	17028903	17029504	95	---	---	---	---	17028037	17028063	+	77	---	---
chr6	17020737	17033902	17020737	17020908	17033731	17033902	94	---	---	---	---	17033133	17033171	+	71	17020751	17033900
chr6	17028314	17036886	17028314	17028439	17036761	17036886	97	---	---	---	---	17036477	17036501	+	84	17028314	17036882
chr6	17028435	17035305	17028435	17028715	17035025	17035305	96	---	---	---	---	17034709	17034731	+	78	17028446	17035300
chr6	17032122	17052388	17032122	17033268	17051236	17052388	92	---	---	---	---	17034065	17034089	-	72	17032122	17052380
chr6	17056953	17071962	17056953	17058221	17070645	17071962	93	---	---	---	---	17058651	17058684	-	70	17056954	17071951
chr6	17061215	17077650	17061215	17061553	17077313	17077650	89	---	---	---	---	17061920	17061945	-	76	---	---
chr6	17069699	17078125	17069699	17070382	17077443	17078125	98	---	---	---	---	17077340	17077355	+	75	---	---
chr6	17102576	17107711	17102577	17102898	17107386	17107707	99	17102570	17102575	17107712	17107717	17107183	17107204	+	77	17102577	17107709
chr6	17126523	17131763	17126523	17126750	17131516	17131763	90	---	---	---	---	17131323	17131342	+	75	17126527	17131756
chr6	17207905	17214700	17207905	17209453	17213150	17214700	94	---	---	---	---	17209592	17209638	-	82	17207905	17214698
chr6	17223038	17235732	17223038	17224654	17234158	17235732	92	---	---	---	---	17224777	17224804	-	75	17223038	17235729
chr6	17272426	17279921	17272426	17272576	17279770	17279921	86	---	---	---	---	17272885	17272922	-	73	---	---
chr6	17283496	17288645	17283499	17283820	17288322	17288643	96	17283491	17283495	17288646	17288650	17284001	17284022	-	77	17283499	17288641
chr6	17372372	17377665	17372372	17372680	17377358	17377665	90	---	---	---	---	17372883	17372901	-	84	---	---
chr6	17413674	17422690	17413674	17414027	17422338	17422690	95	---	---	---	---	17422061	17422119	+	72	17413676	17422687
chr6	17483554	17498291	17483554	17485230	17496614	17498291	85	---	---	---	---	17485696	17485710	-	73	17483559	17498290
chr6	17503483	17508623	17503483	17505977	17506020	17508623	92	---	---	---	---	---	---	0	--	---	---
chr6	17514353	17530948	17514353	17514785	17530519	17530948	90	---	---	---	---	17529855	17529874	+	90	17514365	17530939
chr6	17544370	17549676	17544370	17544509	17549537	17549676	98	---	---	---	---	17544552	17544653	-	71	17544370	17549664
chr6	17590087	17607998	17590087	17590328	17607756	17607998	93	---	---	---	---	17606935	17606949	+	73	17590088	17607997
chr6	17617964	17629558	17617964	17619870	17627750	17629558	91	---	---	---	---	17620231	17620250	-	80	17617964	17629555
chr6	17684503	17698213	17684503	17684993	17697723	17698213	97	---	---	---	---	17697086	17697133	+	72	17684506	17698210
chr6	17701509	17711715	17701509	17703038	17710184	17711715	96	---	---	---	---	17703335	17703361	-	74	17701509	17711713
chr6	17726017	17735313	17726017	17727192	17734138	17735313	97	---	---	---	---	---	---	0	--	17726022	17735303
chr6	17738004	17750382	17738004	17738990	17749398	17750382	90	---	---	---	---	17739447	17739463	-	70	---	---
chr6	17744063	17762289	17744063	17745191	17761156	17762289	88	---	---	---	---	17745797	17745813	-	70	---	---
chr6	17744063	17762289	17744063	17745191	17761156	17762289	88	---	---	---	---	17745797	17745813	-	70	---	---
chr6	17778053	17785327	17778053	17778483	17784898	17785327	91	---	---	---	---	17784625	17784679	+	90	17778062	17785325
chr6	17812566	17822133	17812566	17812741	17821971	17822133	88	---	---	---	---	17813029	17813046	-	72	---	---
chr6	17838755	17843729	17838755	17838871	17843613	17843729	95	---	---	---	---	17843510	17843548	+	71	17838756	17843727
chr6	17962808	17976832	17962808	17963229	17976407	17976832	88	---	---	---	---	17963517	17963563	-	72	---	---
chr6	17964191	17975974	17964191	17964660	17975505	17975974	98	---	---	---	---	17965186	17965202	-	76	---	---
chr6	17973191	17990473	17973191	17973649	17989953	17990473	85	---	---	---	---	17989277	17989294	+	72	---	---
chr6	17977000	17987230	17977000	17977368	17986863	17987230	88	---	---	---	---	17977775	17977826	-	71	---	---
chr6	18018068	18020933	18018068	18018319	18020688	18020933	87	---	---	---	---	18018345	18018357	-	84	18018078	18020927
chr6	18041786	18050446	18041786	18042179	18050053	18050446	99	---	---	---	---	18042318	18042353	-	75	---	---
chr6	18042626	18049575	18042626	18042985	18049216	18049575	99	---	---	---	---	18043211	18043231	-	71	18042630	18049561
chr6	18095357	18105053	18095357	18096354	18104047	18105053	94	---	---	---	---	18103878	18103890	+	84	---	---
chr6	18112209	18128737	18112209	18112333	18128614	18128737	93	---	---	---	---	18113030	18113047	-	77	18112227	18128730
chr6	18130366	18152006	18130366	18130582	18151800	18152006	85	---	---	---	---	18150739	18150769	+	77	---	---
chr6	18135315	18138180	18135315	18135560	18137929	18138180	87	---	---	---	---	18137890	18137902	+	84	18135319	18138168
chr6	18150617	18158836	18150617	18151284	18158168	18158836	95	---	---	---	---	---	---	0	--	---	---
chr6	18150867	18163965	18150867	18151436	18163395	18163965	98	---	---	---	---	18162851	18162870	+	80	18150883	18163954
chr6	18156263	18176908	18156263	18156575	18176604	18176900	91	18156255	18156262	18176909	18176916	18175624	18175643	+	85	18156263	18176900
chr6	18167856	18178111	18167856	18168142	18177825	18178111	91	---	---	---	---	18177533	18177571	+	71	---	---
chr6	18168973	18171967	18168974	18169364	18171588	18171963	85	18168968	18168972	18171968	18171972	---	---	0	--	---	---
chr6	18182499	18198030	18182499	18185476	18195098	18198030	95	---	---	---	---	18194919	18194982	+	70	18182508	18198028
chr6	18208528	18229854	18208528	18208996	18229332	18229854	86	---	---	---	---	18228386	18228410	+	72	---	---
chr6	18211788	18222910	18211788	18213162	18221539	18222910	87	---	---	---	---	18213327	18213365	-	74	18211799	18222893
chr6	18216496	18225394	18216496	18216801	18225088	18225394	98	---	---	---	---	---	---	0	--	18216506	18225392
chr6	18234937	18244775	18234937	18235494	18244244	18244775	86	---	---	---	---	18235667	18235690	-	79	---	---
chr6	18254662	18268094	18254662	18255348	18267404	18268094	98	---	---	---	---	18255802	18255852	-	70	---	---
chr6	18260856	18264662	18260856	18261461	18264057	18264662	96	---	---	---	---	---	---	0	--	---	---
chr6	18299246	18305925	18299246	18299418	18305753	18305925	95	---	---	---	---	18299519	18299545	-	85	---	---
chr6	18396904	18405695	18396904	18397163	18405430	18405695	94	---	---	---	---	18405033	18405048	+	75	---	---
chr6	18457858	18474929	18457858	18458168	18474619	18474929	99	---	---	---	---	18458960	18458991	-	75	---	---
chr6	18460933	18471765	18460933	18461354	18471335	18471765	94	---	---	---	---	18470882	18470915	+	70	---	---
chr6	18463716	18470352	18463716	18464290	18469785	18470352	93	---	---	---	---	18469606	18469622	+	70	---	---
chr6	18557483	18560519	18557483	18558187	18559814	18560519	95	---	---	---	---	18558274	18558286	-	76	18557498	18560515
chr6	18588514	18605223	18588516	18589119	18604607	18605210	97	18588509	18588513	18605224	18605228	---	---	0	--	18588518	18605206
chr6	18627150	18632310	18627151	18627366	18632082	18632301	96	18627145	18627149	18632311	18632315	18627369	18627460	-	72	18627150	18632303
chr6	18699552	18718878	18699552	18700201	18718152	18718878	86	---	---	---	---	18700710	18700738	-	72	---	---
chr6	18722695	18734727	18722695	18722846	18734576	18734727	96	---	---	---	---	18734068	18734093	+	96	---	---
chr6	18741868	18751930	18741868	18745562	18748286	18751930	93	---	---	---	---	18748149	18748199	+	70	18741871	18751927
chr6	18754893	18762560	18754893	18755818	18761625	18762560	94	---	---	---	---	18761518	18761537	+	70	18754893	18762556
chr6	18766484	18776875	18766484	18766966	18776393	18776875	95	---	---	---	---	18775976	18775993	+	72	18766484	18776874
chr6	18767460	18776404	18767460	18768777	18775112	18776404	95	---	---	---	---	18769015	18769033	-	78	18767462	18776396
chr6	18808093	18819410	18808093	18809743	18817759	18819410	96	---	---	---	---	18810022	18810043	-	72	18808093	18819406
chr6	18943100	18950184	18943100	18943855	18949480	18950184	86	---	---	---	---	18943926	18943945	-	80	18943104	18950171
chr6	18990476	19001862	18990476	18991111	19001227	19001862	97	---	---	---	---	19000761	19000780	+	75	18990484	19001856
chr6	18999449	19008008	18999449	18999587	19007869	19008008	92	---	---	---	---	18999872	18999884	-	100	---	---
chr6	19049948	19062830	19049948	19050282	19062497	19062830	97	---	---	---	---	19050850	19050865	-	81	19049961	19062828
chr6	19080458	19087970	19080458	19082219	19086203	19087970	95	---	---	---	---	19086067	19086079	+	84	19080460	19087968
chr6	19153458	19160661	19153458	19153836	19160283	19160661	98	---	---	---	---	19154136	19154157	-	77	19153458	19160659
chr6	19207465	19213396	19207465	19208198	19212681	19213396	95	---	---	---	---	---	---	0	--	---	---
chr6	19273551	19291616	19273551	19274033	19291133	19291616	94	---	---	---	---	19274844	19274861	-	94	19273551	19291613
chr6	19355496	19358083	19355496	19355736	19357843	19358083	96	---	---	---	---	---	---	0	--	19355496	19358073
chr6	19402674	19408676	19402674	19402825	19408521	19408676	95	---	---	---	---	19408374	19408396	+	73	19402674	19408674
chr6	19427185	19443322	19427185	19427368	19443139	19443322	93	---	---	---	---	19442350	19442407	+	86	19427189	19443319
chr6	19450818	19460088	19450818	19451108	19459797	19460088	87	---	---	---	---	19459427	19459446	+	75	19450828	19460087
chr6	19474860	19484175	19474860	19475093	19483942	19484175	90	---	---	---	---	19483779	19483809	+	77	---	---
chr6	19475359	19482882	19475360	19476862	19481344	19482867	89	19475354	19475358	19482883	19482887	19481313	19481326	+	85	19475360	19482864
chr6	19508159	19518098	19508159	19510345	19515908	19518098	97	---	---	---	---	19515643	19515661	+	78	19508159	19518091
chr6	19579587	19598288	19579587	19581545	19596293	19598288	95	---	---	---	---	19595816	19595862	+	70	19579588	19598285
chr6	19588869	19595668	19588871	19589738	19594789	19595656	98	19588864	19588868	19595669	19595673	19589979	19589991	-	76	19588877	19595664
chr6	19638318	19646343	19638318	19640148	19644515	19646343	98	---	---	---	---	19640213	19640251	-	71	19638318	19646341
chr6	19648530	19659214	19648530	19651902	19655826	19659214	92	---	---	---	---	19655663	19655677	+	73	19648531	19659209
chr6	19669065	19686569	19669069	19669515	19686120	19686566	97	19669060	19669064	19686570	19686574	19669841	19669866	-	73	19669068	19686568
chr6	19676226	19693708	19676226	19680754	19689001	19693708	92	---	---	---	---	19681084	19681144	-	73	19676230	19693703
chr6	19689736	19699142	19689736	19690104	19698770	19699142	90	---	---	---	---	19690291	19690326	-	75	19689753	19699130
chr6	19697987	19701669	19697987	19698521	19701136	19701669	96	---	---	---	---	---	---	0	--	---	---
chr6	19703956	19721365	19703956	19705560	19719771	19721365	95	---	---	---	---	19706093	19706147	-	74	19703957	19721348
chr6	19705559	19715818	19705559	19707064	19714311	19715818	96	---	---	---	---	19707382	19707408	-	74	19705560	19715816
chr6	19776818	19788138	19776818	19777345	19787611	19788138	97	---	---	---	---	19787188	19787202	+	73	19776819	19788136
chr6	19796074	19806286	19796074	19797848	19804517	19806286	94	---	---	---	---	19798123	19798144	-	72	19796074	19806281
chr6	19809784	19817553	19809784	19810872	19816462	19817553	96	---	---	---	---	19816354	19816373	+	80	---	---
chr6	19829088	19842277	19829088	19829578	19841787	19842277	97	---	---	---	---	19841363	19841379	+	76	19829089	19842275
chr6	19907457	19917982	19907457	19910625	19914710	19917982	91	---	---	---	---	19914655	19914678	+	70	19907463	19917977
chr6	19917995	19922181	19917995	19919714	19920464	19922181	91	---	---	---	---	19919730	19919758	-	72	---	---
chr6	19969967	19979156	19969978	19970192	19978941	19979155	98	19969962	19969966	19979157	19979161	19970543	19970562	-	80	19969985	19979153
chr6	19979252	19982161	19979252	19979577	19981861	19982161	86	---	---	---	---	---	---	0	--	19979262	19982158
chr6	19996384	20012834	19996384	19996956	20012264	20012834	87	---	---	---	---	19997705	19997722	-	77	19996392	20012824
chr6	20004696	20009991	20004696	20005411	20009276	20009991	93	---	---	---	---	20009217	20009266	+	76	---	---
chr6	20012588	20016994	20012588	20014085	20015467	20016994	87	---	---	---	---	20014118	20014138	-	76	20012594	20016980
chr6	20030219	20037073	20030221	20030348	20036931	20037058	95	20030214	20030218	20037074	20037078	20030636	20030649	-	85	20030232	20037067
chr6	20032571	20038572	20032571	20033333	20037807	20038572	90	---	---	---	---	20037657	20037673	+	82	20032574	20038560
chr6	20058531	20066217	20058531	20059027	20065721	20066217	99	---	---	---	---	20059307	20059337	-	74	20058531	20066210
chr6	20066335	20070481	20066335	20066916	20069914	20070481	89	---	---	---	---	20067049	20067065	-	70	20066344	20070479
chr6	20095763	20114909	20095763	20097156	20113495	20114909	94	---	---	---	---	20112744	20112780	+	70	---	---
chr6	20119645	20125749	20119645	20120928	20124423	20125749	90	---	---	---	---	20124298	20124320	+	73	20119657	20125734
chr6	20131925	20145622	20131925	20132114	20145436	20145622	88	---	---	---	---	20145231	20145248	+	72	20131925	20145620
chr6	20141820	20147888	20141820	20142028	20147680	20147888	95	---	---	---	---	---	---	0	--	20141831	20147879
chr6	20164762	20172105	20164773	20164876	20171993	20172096	89	20164757	20164761	20172106	20172110	20171670	20171687	+	72	---	---
chr6	20180341	20188658	20180348	20181024	20187971	20188652	94	20180336	20180340	20188659	20188663	20181306	20181327	-	72	20180356	20188650
chr6	20198657	20217181	20198657	20200942	20214789	20217181	86	---	---	---	---	20214153	20214176	+	75	20198673	20217179
chr6	20198759	20217032	20198759	20200793	20214890	20217032	85	---	---	---	---	20214274	20214293	+	80	20198771	20217030
chr6	20201744	20208864	20201744	20202083	20208525	20208864	95	---	---	---	---	20202250	20202285	-	75	---	---
chr6	20201795	20208811	20201795	20202030	20208575	20208811	94	---	---	---	---	20202250	20202285	-	75	20201795	20208804
chr6	20209829	20213084	20209829	20210265	20212646	20213084	92	---	---	---	---	20210356	20210382	-	70	---	---
chr6	20224152	20231815	20224152	20225665	20230306	20231815	93	---	---	---	---	20225804	20225845	-	85	20224152	20231813
chr6	20252578	20262141	20252583	20253808	20260894	20262128	85	20252573	20252577	20262142	20262146	20254044	20254059	-	75	20252583	20262137
chr6	20256368	20259978	20256368	20256488	20259854	20259978	88	---	---	---	---	20256492	20256516	-	84	---	---
chr6	20317687	20330359	20317687	20319720	20328323	20330359	91	---	---	---	---	20319978	20319992	-	73	---	---
chr6	20321913	20330630	20321913	20323351	20329206	20330630	94	---	---	---	---	20323627	20323642	-	81	20321913	20330614
chr6	20322700	20330129	20322701	20322826	20329991	20330116	94	20322695	20322699	20330130	20330134	20322992	20323054	-	71	20322713	20330124
chr6	20349899	20354011	20349899	20350645	20353264	20354011	94	---	---	---	---	20350670	20350689	-	70	20349909	20353999
chr6	20374874	20394465	20374874	20375250	20394089	20394465	97	---	---	---	---	20376017	20376033	-	76	20374874	20394462
chr6	20376498	20385605	20376498	20377968	20384135	20385605	97	---	---	---	---	20383869	20383887	+	78	20376510	20385597
chr6	20401282	20409910	20401282	20401919	20409273	20409910	95	---	---	---	---	20402061	20402092	-	75	---	---
chr6	20409999	20428531	20409999	20410465	20428069	20428531	91	---	---	---	---	20427242	20427277	+	75	---	---
chr6	20413677	20422927	20413677	20414736	20421872	20422927	96	---	---	---	---	20414934	20414951	-	83	---	---
chr6	20432498	20439925	20432498	20434029	20438396	20439925	93	---	---	---	---	20438365	20438384	+	75	20432498	20439923
chr6	20465823	20473450	20465823	20466052	20473221	20473450	94	---	---	---	---	20472965	20472977	+	76	---	---
chr6	20485282	20489256	20485282	20486410	20488114	20489243	97	20485277	20485281	20489257	20489261	20488014	20488026	+	76	---	---
chr6	20499738	20517609	20499738	20502461	20514867	20517609	98	---	---	---	---	20514412	20514429	+	77	20499739	20517601
chr6	20502024	20508858	20502024	20503879	20507004	20508858	98	---	---	---	---	20503939	20503956	-	72	20502042	20508855
chr6	20526925	20540160	20526925	20527454	20539623	20540160	93	---	---	---	---	20527667	20528063	-	98	---	---
chr6	20533937	20555080	20533937	20534195	20554821	20555080	88	---	---	---	---	20554123	20554145	+	73	20533941	20555077
chr6	20539713	20554819	20539714	20541259	20553301	20554819	93	20539708	20539712	20554820	20554824	20552995	20553016	+	72	---	---
chr6	20570144	20580510	20570144	20571784	20578859	20580510	92	---	---	---	---	20572064	20572085	-	77	20570144	20580508
chr6	20619896	20624606	20619896	20620237	20624285	20624606	92	---	---	---	---	20624082	20624103	+	77	20619896	20624604
chr6	20641782	20649758	20641786	20642006	20649532	20649752	94	20641777	20641781	20649759	20649763	20649506	20649530	+	76	20641783	20649751
chr6	20685997	20689096	20685998	20686197	20688902	20689082	87	20685991	20685996	20689097	20689102	20688768	20688783	+	81	---	---
chr6	20701808	20719809	20701808	20702188	20719429	20719809	99	---	---	---	---	20718587	20718617	+	74	---	---
chr6	20748750	20759267	20748750	20749100	20758917	20759267	94	---	---	---	---	20758427	20758444	+	72	---	---
chr6	20764185	20774637	20764185	20767069	20771723	20774637	93	---	---	---	---	20767256	20767279	-	70	---	---
chr6	20765308	20773285	20765308	20765729	20772849	20773285	88	---	---	---	---	---	---	0	--	---	---
chr6	20788736	20799735	20788738	20790761	20797724	20799732	96	20788731	20788735	20799736	20799740	20797578	20797598	+	76	20788739	20799729
chr6	20804594	20813378	20804594	20806356	20811626	20813378	96	---	---	---	---	20811389	20811408	+	80	20804594	20813375
chr6	20836433	20857362	20836433	20836838	20856958	20857362	94	---	---	---	---	20837819	20837842	-	79	20836436	20857353
chr6	20862951	20882669	20862951	20864611	20881005	20882669	95	---	---	---	---	20865376	20865414	-	82	20862952	20882667
chr6	20867615	20879011	20867618	20867738	20878891	20879011	99	20867610	20867614	20879012	20879016	20878335	20878357	+	91	20867619	20879010
chr6	20923985	20933032	20923985	20924710	20932307	20933032	97	---	---	---	---	20925044	20925059	-	75	---	---
chr6	20944237	20949241	20944251	20944705	20948771	20949234	86	20944231	20944236	20949242	20949247	20948658	20948682	+	84	20944240	20949233
chr6	20952421	20957533	20952421	20952615	20957339	20957533	95	---	---	---	---	20957174	20957209	+	75	---	---
chr6	20972146	20977943	20972146	20972433	20977656	20977943	96	---	---	---	---	20977572	20977592	+	100	---	---
chr6	20993441	21001990	20993441	20995196	21000233	21001990	98	---	---	---	---	20995309	20995347	-	71	---	---
chr6	21015850	21025114	21015850	21016380	21024573	21025114	95	---	---	---	---	21016725	21016790	-	72	---	---
chr6	21019188	21033846	21019188	21019511	21033525	21033846	94	---	---	---	---	21032987	21033006	+	80	---	---
chr6	21019523	21036689	21019523	21020261	21035954	21036689	97	---	---	---	---	21020926	21020945	-	85	21019538	21036683
chr6	21033359	21036686	21033359	21034582	21035456	21036686	92	---	---	---	---	---	---	0	--	21033374	21036683
chr6	21068042	21071961	21068042	21068563	21071427	21071961	90	---	---	---	---	21071310	21071329	+	100	21068044	21071947
chr6	21090705	21109134	21090705	21091081	21108758	21109134	93	---	---	---	---	21107963	21108004	+	71	21090714	21109132
chr6	21096264	21108756	21096264	21096814	21108199	21108756	96	---	---	---	---	21107963	21108004	+	71	21096264	21108754
chr6	21136495	21143231	21136499	21138064	21141665	21143225	90	21136489	21136494	21143232	21143237	21138109	21138244	-	79	21136495	21143229
chr6	21146203	21160827	21146203	21146596	21160433	21160827	90	---	---	---	---	21159754	21159775	+	72	---	---
chr6	21165672	21168111	21165672	21165783	21168000	21168111	97	---	---	---	---	---	---	0	--	---	---
chr6	21172170	21177249	21172170	21172381	21177038	21177249	95	---	---	---	---	21172483	21172517	-	74	21172170	21177247
chr6	21197681	21218072	21197686	21198301	21217421	21218064	86	21197674	21197680	21218073	21218079	21216486	21216522	+	72	21197686	21218054
chr6	21245593	21266285	21245593	21247246	21264634	21266285	99	---	---	---	---	21263770	21263786	+	70	21245598	21266282
chr6	21249266	21251929	21249266	21249841	21251354	21251929	92	---	---	---	---	21251301	21251315	+	80	21249279	21251922
chr6	21270632	21282680	21270632	21272131	21281231	21282680	90	---	---	---	---	21281008	21281023	+	75	21270645	21282677
chr6	21274385	21277124	21274385	21274802	21276707	21277124	95	---	---	---	---	---	---	0	--	---	---
chr6	21331729	21348103	21331729	21333269	21346541	21348093	87	21331721	21331728	21348104	21348111	21333897	21333933	-	78	21331735	21348098
chr6	21334594	21343011	21334597	21336254	21341339	21342996	92	21334589	21334593	21343012	21343016	21336264	21336283	-	80	21334598	21343008
chr6	21355774	21363817	21355774	21357197	21362289	21363817	90	---	---	---	---	21357374	21357451	-	80	21355774	21363805
chr6	21373859	21393514	21373859	21377254	21390117	21393514	99	---	---	---	---	21377660	21377706	-	72	---	---
chr6	21419645	21428271	21419645	21421457	21426446	21428271	96	---	---	---	---	21421595	21421608	-	78	21419645	21428267
chr6	21455801	21467479	21455801	21455943	21467337	21467479	90	---	---	---	---	21466838	21466862	+	80	21455806	21467475
chr6	21473319	21484110	21473319	21474890	21482562	21484110	88	---	---	---	---	21482531	21482550	+	75	21473320	21484108
chr6	21498223	21514185	21498227	21498445	21513961	21514179	96	21498218	21498222	21514186	21514190	21513326	21513344	+	78	---	---
chr6	21502575	21509846	21502575	21503392	21509028	21509846	94	---	---	---	---	21503494	21503525	-	75	21502589	21509837
chr6	21504806	21519122	21504806	21506384	21517466	21519122	86	---	---	---	---	21516929	21516956	+	75	21504814	21519112
chr6	21508430	21520191	21508430	21508818	21519800	21520191	88	---	---	---	---	21519625	21519655	+	70	---	---
chr6	21517272	21520193	21517277	21517467	21519991	21520180	95	21517265	21517271	21520194	21520200	21519864	21519915	+	80	---	---
chr6	21533638	21542634	21533638	21533994	21542278	21542634	94	---	---	---	---	21534270	21534307	-	78	21533640	21542615
chr6	21542687	21553096	21542699	21544523	21551260	21553096	94	21542681	21542686	21553097	21553102	21544802	21544823	-	72	21542693	21553094
chr6	21563814	21570804	21563814	21564514	21570105	21570804	96	---	---	---	---	21570085	21570103	+	84	21563822	21570802
chr6	21573691	21589506	21573691	21573914	21589284	21589506	89	---	---	---	---	21574590	21574623	-	76	21573705	21589504
chr6	21582061	21588778	21582061	21582263	21588576	21588778	93	---	---	---	---	21582265	21582287	-	73	---	---
chr6	21582608	21588572	21582608	21583906	21587251	21588572	92	---	---	---	---	21587210	21587235	+	84	21582610	21588568
chr6	21607517	21614872	21607517	21607803	21614586	21614872	98	---	---	---	---	21608106	21608121	-	81	---	---
chr6	21637283	21645579	21637283	21639354	21643495	21645579	94	---	---	---	---	21639366	21639385	-	80	21637296	21645577
chr6	21656946	21662203	21656947	21657086	21662055	21662194	87	21656935	21656945	21662204	21662214	21661884	21661909	+	80	---	---
chr6	21679994	21688825	21680004	21681773	21687062	21688816	95	21679989	21679993	21688826	21688830	21687017	21687043	+	77	21680012	21688812
chr6	21823812	21831101	21823820	21825373	21829540	21831101	93	21823807	21823811	21831102	21831106	21829331	21829391	+	83	21823820	21831099
chr6	21841896	21850680	21841896	21843883	21848698	21850680	91	---	---	---	---	21848459	21848476	+	83	---	---
chr6	21842171	21849848	21842181	21843050	21848976	21849848	89	21842166	21842170	21849849	21849853	21848717	21848730	+	78	---	---
chr6	21853522	21874268	21853522	21855081	21872710	21874268	93	21853517	21853521	21874269	21874273	21855829	21855854	-	92	21853522	21874263
chr6	21876817	21893565	21876817	21877354	21893028	21893565	85	---	---	---	---	21878012	21878053	-	73	---	---
chr6	21909046	21922912	21909057	21912870	21919077	21922909	94	21909041	21909045	21922913	21922917	21918919	21918956	+	76	---	---
chr6	21915515	21923782	21915515	21915722	21923575	21923782	95	---	---	---	---	21923264	21923288	+	72	---	---
chr6	21919993	21935787	21919993	21920237	21935542	21935787	94	---	---	---	---	21934794	21934808	+	93	21920005	21935784
chr6	21935540	21939054	21935548	21935787	21938812	21939052	92	21935533	21935539	21939055	21939061	21938686	21938738	+	71	21935554	21939053
chr6	21949026	21953996	21949027	21949188	21953825	21953985	96	21949020	21949025	21953997	21954002	21953593	21953629	+	81	21949030	21953995
chr6	21956051	21975348	21956051	21956287	21975113	21975348	89	---	---	---	---	21974171	21974233	+	71	21956062	21975346
chr6	21958472	21969271	21958472	21960858	21966882	21969271	96	---	---	---	---	21966735	21966755	+	76	---	---
chr6	21981790	21994443	21981805	21982293	21993947	21994435	99	21981785	21981789	21994444	21994448	21982767	21982787	-	80	21981805	21994433
chr6	22117708	22123895	22117708	22118372	22123231	22123895	99	---	---	---	---	---	---	0	--	---	---
chr6	22118626	22121425	22118626	22118777	22121265	22121425	87	---	---	---	---	---	---	0	--	22118635	22121421
chr6	22131370	22139023	22131370	22133271	22137139	22139023	97	---	---	---	---	---	---	0	--	22131370	22139019
chr6	22163169	22172593	22163169	22163765	22171993	22172593	97	---	---	---	---	22171604	22171627	+	91	---	---
chr6	22183488	22187651	22183488	22183826	22187314	22187651	88	---	---	---	---	22183926	22183948	-	73	---	---
chr6	22197508	22202971	22197508	22198436	22201972	22202971	88	---	---	---	---	22201838	22201857	+	70	---	---
chr6	22275086	22280320	22275086	22275603	22279810	22280320	87	---	---	---	---	22279599	22279625	+	85	22275088	22280318
chr6	22285456	22301742	22285456	22286383	22300818	22301742	94	---	---	---	---	22300123	22300147	+	96	22285474	22301735
chr6	22292432	22303436	22292432	22293097	22302772	22303436	96	---	---	---	---	22302441	22302471	+	70	22292432	22303419
chr6	22298389	22302526	22298389	22298983	22301932	22302526	95	---	---	---	---	---	---	0	--	---	---
chr6	22300266	22317192	22300266	22300669	22316788	22317192	92	---	---	---	---	22300934	22300947	-	85	22300267	22317181
chr6	22302957	22311284	22302957	22303436	22310799	22311284	86	---	---	---	---	22310452	22310471	+	70	---	---
chr6	22320317	22336638	22320317	22320639	22336316	22336638	96	---	---	---	---	22321393	22321416	-	75	22320326	22336619
chr6	22332256	22341372	22332256	22332627	22341001	22341372	94	---	---	---	---	22340625	22340641	+	88	---	---
chr6	22358185	22371739	22358191	22358350	22371575	22371734	85	22358180	22358184	22371740	22371744	22358893	22358906	-	78	---	---
chr6	22380835	22387563	22380835	22381969	22386429	22387563	96	---	---	---	---	22382124	22382191	-	80	---	---
chr6	22381138	22387221	22381138	22381627	22386732	22387221	96	---	---	---	---	22381837	22381853	-	70	---	---
chr6	22412709	22422193	22412709	22413477	22421421	22422193	89	---	---	---	---	22421023	22421045	+	73	---	---
chr6	22415748	22418824	22415748	22416146	22418429	22418824	92	---	---	---	---	---	---	0	--	22415759	22418821
chr6	22416621	22419283	22416621	22416767	22419139	22419283	91	---	---	---	---	---	---	0	--	22416639	22419270
chr6	22448403	22465049	22448403	22448536	22464916	22465049	95	---	---	---	---	22464251	22464264	+	85	22448405	22465036
chr6	22451471	22467557	22451471	22451642	22467386	22467557	95	---	---	---	---	22466652	22466668	+	88	---	---
chr6	22451742	22466341	22451742	22452331	22465738	22466341	97	---	---	---	---	22465354	22465380	+	70	22451760	22466331
chr6	22453232	22467155	22453232	22453450	22466937	22467155	98	---	---	---	---	22466469	22466492	+	70	---	---
chr6	22477849	22490128	22477849	22479277	22488700	22490128	95	---	---	---	---	22479659	22479683	-	88	22477861	22490125
chr6	22483155	22492024	22483155	22483312	22491869	22492024	93	---	---	---	---	22483392	22483423	-	71	---	---
chr6	22492944	22501503	22492944	22494768	22499724	22501503	92	---	---	---	---	22495002	22495016	-	86	22492947	22501501
chr6	22527943	22534927	22527943	22528306	22534560	22534927	98	---	---	---	---	22534248	22534266	+	78	---	---
chr6	22537059	22545292	22537059	22538048	22544302	22545292	96	---	---	---	---	22538337	22538361	-	84	22537069	22545277
chr6	22546942	22552985	22546949	22547378	22552563	22552970	89	22546937	22546941	22552986	22552990	22547440	22547478	-	71	---	---
chr6	22602742	22614718	22602742	22603497	22613969	22614718	86	---	---	---	---	22603989	22604000	-	83	22602744	22614705
chr6	22630023	22637998	22630023	22631066	22636938	22637998	94	---	---	---	---	22636835	22636873	+	71	22630023	22637994
chr6	22645425	22660011	22645425	22645669	22659768	22660011	88	---	---	---	---	22659345	22659375	+	74	22645427	22660009
chr6	22651856	22657972	22651856	22652204	22657624	22657972	90	---	---	---	---	22657504	22657518	+	86	22651856	22657964
chr6	22658065	22678834	22658072	22658334	22678557	22678824	88	22658059	22658064	22678835	22678840	22658992	22659014	-	73	22658073	22678822
chr6	22669948	22690614	22669948	22671627	22688939	22690614	92	---	---	---	---	22688125	22688152	+	75	22669957	22690608
chr6	22674876	22686895	22674876	22676297	22685502	22686895	88	---	---	---	---	22685065	22685082	+	72	22674890	22686893
chr6	22685304	22696658	22685304	22686617	22695380	22696658	91	---	---	---	---	22686937	22686962	-	76	22685310	22696640
chr6	22697654	22700653	22697654	22697997	22700311	22700653	85	---	---	---	---	22700273	22700302	+	70	22697660	22700652
chr6	22703550	22718041	22703550	22705498	22716096	22718041	85	---	---	---	---	22715579	22715591	+	84	---	---
chr6	22712911	22719000	22712911	22713482	22718429	22719000	95	---	---	---	---	22713566	22713709	-	77	22712920	22718997
chr6	22741549	22751062	22741549	22741838	22750773	22751062	99	---	---	---	---	22750428	22750452	+	72	---	---
chr6	22744644	22761151	22744644	22745605	22760188	22761151	98	---	---	---	---	22760025	22760045	+	76	---	---
chr6	22750552	22758666	22750552	22750842	22758378	22758666	87	---	---	---	---	22751173	22751219	-	70	22750553	22758664
chr6	22783137	22803795	22783137	22783277	22803655	22803795	94	---	---	---	---	22784186	22784209	-	79	22783140	22803793
chr6	22788103	22800987	22788116	22788650	22800449	22800983	98	22788098	22788102	22800988	22800992	22799971	22799988	+	72	22788110	22800981
chr6	22853934	22857769	22853934	22854269	22857435	22857769	95	---	---	---	---	22857307	22857330	+	87	---	---
chr6	22897873	22902820	22897873	22898131	22902561	22902820	90	---	---	---	---	22898202	22898215	-	78	---	---
chr6	22927861	22941755	22927861	22928967	22940681	22941755	93	---	---	---	---	22940101	22940114	+	85	22927862	22941749
chr6	23017854	23037218	23017854	23018259	23036817	23037218	92	---	---	---	---	23036455	23036478	+	70	23017862	23037201
chr6	23019737	23033069	23019737	23020061	23032750	23033069	85	---	---	---	---	23020559	23020575	-	70	---	---
chr6	23020063	23037008	23020063	23021335	23035739	23037008	93	---	---	---	---	23035305	23035319	+	73	23020077	23037006
chr6	23022301	23031692	23022301	23022964	23031026	23031692	92	---	---	---	---	23031006	23031022	+	76	23022308	23031675
chr6	23024989	23043694	23025004	23026392	23042299	23043689	93	23024984	23024988	23043695	23043699	23041504	23041530	+	77	---	---
chr6	23065502	23067915	23065502	23065729	23067698	23067915	90	---	---	---	---	---	---	0	--	23065514	23067904
chr6	23066125	23080893	23066125	23066307	23080711	23080893	99	---	---	---	---	23080007	23080044	+	81	23066125	23080881
chr6	23066563	23071638	23066563	23067598	23070603	23071638	97	---	---	---	---	---	---	0	--	---	---
chr6	23066594	23071638	23066594	23067598	23070634	23071638	97	---	---	---	---	---	---	0	--	---	---
chr6	23079764	23092339	23079764	23080173	23091918	23092339	88	---	---	---	---	23080217	23080240	-	75	23079765	23092329
chr6	23092999	23108967	23093011	23093875	23108102	23108966	95	23092991	23092998	23108968	23108975	23094369	23094386	-	72	23092999	23108957
chr6	23107024	23110592	23107024	23108398	23109219	23110592	87	---	---	---	---	---	---	0	--	23107031	23110587
chr6	23119921	23130136	23119921	23121450	23128609	23130136	93	---	---	---	---	23121747	23121773	-	74	23119922	23130134
chr6	23139005	23155412	23139005	23140518	23153887	23155412	89	---	---	---	---	23140931	23140955	-	84	23139005	23155409
chr6	23174795	23180491	23174795	23175719	23179565	23180491	89	---	---	---	---	23179510	23179521	+	83	23174807	23180488
chr6	23209462	23218450	23209467	23212561	23215318	23218440	88	23209457	23209461	23218451	23218455	---	---	0	--	23209463	23218446
chr6	23225376	23233440	23225376	23225700	23233127	23233440	94	---	---	---	---	23225741	23225776	-	75	23225385	23233437
chr6	23255381	23263160	23255381	23255752	23262789	23263160	94	---	---	---	---	23262603	23262617	+	86	---	---
chr6	23269814	23280572	23269814	23272114	23278376	23280572	86	---	---	---	---	23278113	23278138	+	76	---	---
chr6	23304996	23317983	23304996	23307200	23315809	23317983	95	---	---	---	---	23307509	23307551	-	76	---	---
chr6	23317981	23328067	23317981	23319783	23326248	23328066	95	23317976	23317980	23328068	23328072	23320026	23320038	-	76	23317981	23328066
chr6	23347025	23358737	23347025	23348844	23356911	23358737	92	---	---	---	---	23349195	23349214	-	80	23347025	23358735
chr6	23371369	23380487	23371369	23372079	23379777	23380487	85	---	---	---	---	23379755	23379775	+	71	23371373	23380485
chr6	23385202	23390387	23385202	23385435	23390154	23390387	94	---	---	---	---	23385590	23385646	-	71	23385205	23390382
chr6	23398924	23406760	23398924	23399707	23405980	23406760	95	---	---	---	---	23399986	23400009	-	75	---	---
chr6	23450100	23458599	23450100	23451809	23456886	23458599	98	---	---	---	---	23451979	23452017	-	71	---	---
chr6	23453213	23472882	23453213	23454253	23471839	23472882	98	---	---	---	---	23470984	23471003	+	75	23453214	23472872
chr6	23477434	23495926	23477434	23477721	23495640	23495926	91	---	---	---	---	23494811	23494850	+	72	---	---
chr6	23601981	23613602	23601981	23602595	23612989	23613602	85	---	---	---	---	23603095	23603111	-	76	---	---
chr6	23653105	23670595	23653105	23653407	23670293	23670595	94	---	---	---	---	23653665	23653683	-	73	---	---
chr6	23655604	23660189	23655604	23656348	23659424	23660189	91	---	---	---	---	23659305	23659324	+	75	---	---
chr6	23666781	23673688	23666784	23667732	23672730	23673680	93	23666775	23666780	23673689	23673694	23672676	23672697	+	72	---	---
chr6	23667163	23673311	23667163	23667365	23673109	23673311	94	---	---	---	---	23672910	23672939	+	76	23667164	23673305
chr6	23672400	23678136	23672400	23672730	23677804	23678136	85	---	---	---	---	---	---	0	--	---	---
chr6	23678842	23687418	23678842	23679049	23687211	23687418	97	---	---	---	---	23686878	23686912	+	80	23678850	23687409
chr6	23723089	23734863	23723089	23723635	23734303	23734863	96	---	---	---	---	23734069	23734095	+	74	23723091	23734861
chr6	23758579	23765602	23758579	23759819	23764369	23765602	95	---	---	---	---	23764159	23764196	+	76	23758581	23765588
chr6	23766730	23777816	23766730	23767364	23777181	23777816	93	---	---	---	---	23776715	23776741	+	74	---	---
chr6	23782302	23786379	23782302	23782642	23786051	23786379	90	---	---	---	---	---	---	0	--	---	---
chr6	23815786	23828474	23815786	23818077	23826076	23828474	85	---	---	---	---	23825755	23825771	+	82	23815789	23828470
chr6	23819022	23822080	23819022	23819187	23821915	23822080	96	---	---	---	---	---	---	0	--	23819027	23822077
chr6	23852635	23858219	23852635	23852767	23858087	23858219	91	---	---	---	---	23857852	23857896	+	75	23852647	23858215
chr6	23861756	23869450	23861756	23862556	23868652	23869450	97	---	---	---	---	23868383	23868402	+	90	---	---
chr6	23897597	23907873	23897597	23899120	23906383	23907873	93	---	---	---	---	23906055	23906084	+	76	23897597	23907871
chr6	23908425	23917560	23908432	23909803	23916185	23917556	95	23908420	23908424	23917561	23917565	23915918	23915942	+	80	---	---
chr6	23908510	23917556	23908510	23909803	23916263	23917556	95	---	---	---	---	23915969	23916115	+	76	---	---
chr6	23945531	23951363	23945538	23945878	23951021	23951361	95	23945526	23945530	23951364	23951368	23946054	23946067	-	85	23945536	23951358
chr6	23966401	23972146	23966401	23966877	23971670	23972146	94	---	---	---	---	23971430	23971506	+	80	23966409	23972138
chr6	24021513	24038936	24021513	24021725	24038723	24038936	94	---	---	---	---	24037914	24037972	+	94	24021518	24038934
chr6	24029843	24037020	24029843	24030412	24036474	24037020	94	---	---	---	---	24036312	24036335	+	75	---	---
chr6	24031137	24038724	24031137	24031389	24038472	24038724	93	---	---	---	---	24031603	24031615	-	76	24031140	24038721
chr6	24087182	24099600	24087182	24087745	24099056	24099600	94	---	---	---	---	24087936	24087977	-	71	24087185	24099595
chr6	24115010	24133509	24115024	24116776	24131745	24133497	99	24115005	24115009	24133510	24133514	24117329	24117346	-	72	---	---
chr6	24134244	24144729	24134244	24134806	24144167	24144729	98	---	---	---	---	24135231	24135274	-	79	24134245	24144724
chr6	24167508	24182366	24167508	24168409	24181444	24182366	92	---	---	---	---	24180801	24180815	+	73	24167508	24182360
chr6	24222034	24232975	24222034	24222170	24232833	24232975	90	---	---	---	---	24222581	24222606	-	73	24222034	24232967
chr6	24257741	24277914	24257741	24259678	24275978	24277914	96	---	---	---	---	24260413	24260473	-	70	---	---
chr6	24315592	24324619	24315592	24316599	24323697	24324619	88	---	---	---	---	24316774	24316800	-	81	---	---
chr6	24347922	24356714	24347922	24349661	24354949	24356713	95	24347917	24347921	24356715	24356719	24349880	24349893	-	85	24347922	24356713
chr6	24379817	24384966	24379817	24380195	24384586	24384966	93	---	---	---	---	24380303	24380415	-	79	---	---
chr6	24386045	24398636	24386045	24386535	24398146	24398636	96	---	---	---	---	24386940	24386968	-	75	24386047	24398634
chr6	24414312	24422063	24414312	24414840	24421531	24422063	91	---	---	---	---	24414968	24415082	-	81	24414317	24422060
chr6	24442627	24456331	24442627	24443383	24455575	24456331	94	---	---	---	---	24443964	24443993	-	83	24442627	24456313
chr6	24492653	24500058	24492653	24493787	24498924	24500058	98	---	---	---	---	24498747	24498772	+	73	---	---
chr6	24507401	24517676	24507401	24507576	24517506	24517676	90	---	---	---	---	24517313	24517332	+	75	---	---
chr6	24520938	24531014	24520938	24521566	24530386	24531014	98	---	---	---	---	---	---	0	--	24520942	24531009
chr6	24523164	24531997	24523164	24523883	24531278	24531997	96	---	---	---	---	---	---	0	--	24523175	24531991
chr6	24523984	24542975	24523984	24524169	24542788	24542975	97	---	---	---	---	24541897	24541924	+	82	---	---
chr6	24535022	24556238	24535022	24536677	24554584	24556238	98	---	---	---	---	24537524	24537543	-	75	24535035	24556226
chr6	24546007	24559955	24546007	24546186	24559775	24559955	92	---	---	---	---	24559135	24559151	+	76	---	---
chr6	24565601	24576338	24565601	24565980	24575960	24576338	95	---	---	---	---	24566372	24566388	-	88	24565609	24576336
chr6	24584345	24591372	24584353	24586071	24589660	24591371	90	24584340	24584344	24591373	24591377	24586223	24586251	-	72	---	---
chr6	24628467	24640724	24628468	24628666	24640522	24640713	94	24628462	24628466	24640725	24640729	24629023	24629064	-	76	24628471	24640722
chr6	24676614	24681662	24676614	24678098	24680079	24681662	88	---	---	---	---	24678152	24678198	-	74	24676626	24681646
chr6	24705621	24727384	24705621	24705945	24727068	24727384	95	---	---	---	---	24706933	24706953	-	71	24705636	24727374
chr6	24712855	24726464	24712855	24715777	24723606	24726464	97	---	---	---	---	24723348	24723366	+	73	24712856	24726457
chr6	24727116	24737797	24727116	24728106	24736807	24737797	91	---	---	---	---	24736373	24736387	+	80	24727119	24737784
chr6	24739825	24744911	24739825	24741400	24743371	24744911	92	---	---	---	---	24743271	24743316	+	73	24739839	24744897
chr6	24750107	24759280	24750107	24751106	24758255	24759280	89	---	---	---	---	24758032	24758047	+	87	24750107	24759273
chr6	24759698	24766972	24759698	24759937	24766733	24766972	94	---	---	---	---	24760224	24760245	-	72	24759699	24766970
chr6	24785500	24805158	24785500	24785889	24804766	24805158	93	---	---	---	---	24786329	24786364	-	77	---	---
chr6	24804372	24825206	24804372	24804569	24825005	24825206	95	---	---	---	---	24824900	24824938	+	74	---	---
chr6	24830159	24839371	24830159	24830311	24839219	24839371	96	---	---	---	---	24838805	24838825	+	76	24830160	24839369
chr6	24921557	24925152	24921565	24922557	24924142	24925144	95	24921552	24921556	24925153	24925157	---	---	0	--	---	---
chr6	24936418	24940788	24936418	24937182	24940035	24940788	90	---	---	---	---	24939978	24939999	+	72	---	---
chr6	25003256	25017870	25003256	25003756	25017371	25017870	95	---	---	---	---	25004291	25004304	-	71	25003269	25017868
chr6	25004847	25013540	25004847	25006369	25012016	25013540	96	---	---	---	---	25011760	25011777	+	72	25004847	25013538
chr6	25021904	25036307	25021904	25022664	25035551	25036307	88	---	---	---	---	25022898	25022927	-	70	---	---
chr6	25029982	25040214	25029992	25032708	25037501	25040210	86	25029977	25029981	25040215	25040219	25037446	25037460	+	73	25029997	25040207
chr6	25036304	25043776	25036304	25036721	25043361	25043776	93	---	---	---	---	25036961	25036972	-	83	25036315	25043774
chr6	25075801	25084375	25075801	25077571	25082619	25084375	89	---	---	---	---	25082465	25082503	+	71	25075807	25084372
chr6	25076529	25083725	25076529	25076921	25083333	25083725	94	---	---	---	---	25083044	25083064	+	95	---	---
chr6	25100910	25109029	25100910	25101225	25108713	25109029	97	---	---	---	---	25101333	25101352	-	70	---	---
chr6	25102550	25112187	25102557	25102791	25111952	25112187	95	25102545	25102549	25112188	25112192	25102834	25102845	-	75	25102550	25112174
chr6	25107944	25113993	25107944	25108712	25113301	25113993	86	---	---	---	---	25108766	25108787	-	77	---	---
chr6	25140100	25157084	25140100	25141919	25155288	25157084	85	---	---	---	---	25142503	25142529	-	74	25140104	25157076
chr6	25140875	25156474	25140875	25141271	25156078	25156474	95	---	---	---	---	25155366	25155381	+	87	25140888	25156467
chr6	25173615	25182426	25173615	25175392	25180610	25182426	93	---	---	---	---	25180562	25180594	+	81	---	---
chr6	25194708	25200596	25194708	25195642	25199667	25200596	93	---	---	---	---	25195803	25195821	-	84	---	---
chr6	25194924	25200213	25194924	25195252	25199884	25200213	94	---	---	---	---	25195376	25195399	-	79	---	---
chr6	25228293	25241817	25228293	25228947	25241173	25241817	92	---	---	---	---	25229503	25229520	-	77	---	---
chr6	25235370	25242203	25235370	25235531	25242043	25242203	97	---	---	---	---	25241926	25241942	+	82	---	---
chr6	25249811	25254187	25249811	25250139	25253858	25254187	96	---	---	---	---	25250225	25250270	-	73	25249820	25254176
chr6	25254287	25263023	25254287	25254502	25262809	25263023	94	---	---	---	---	25262769	25262782	+	71	---	---
chr6	25379608	25386904	25379608	25380336	25386174	25386904	88	---	---	---	---	25385937	25385978	+	85	25379610	25386902
chr6	25387108	25390990	25387108	25388857	25389243	25390990	95	---	---	---	---	25388910	25388925	-	93	25387108	25390983
chr6	25418957	25439951	25418957	25419383	25439525	25439951	96	---	---	---	---	25420337	25420377	-	75	---	---
chr6	25422016	25438689	25422016	25425189	25435573	25438689	93	---	---	---	---	25425580	25425596	-	70	25422017	25438687
chr6	25422016	25439257	25422016	25425757	25435573	25439257	93	---	---	---	---	25426212	25426227	-	87	---	---
chr6	25448083	25466824	25448083	25448562	25466335	25466824	88	---	---	---	---	25465912	25465929	+	88	25448086	25466822
chr6	25486721	25495874	25486721	25487756	25494839	25495874	94	---	---	---	---	25487842	25487948	-	71	---	---
chr6	25517902	25521016	25517902	25518730	25520187	25521016	98	---	---	---	---	25518752	25518766	-	73	---	---
chr6	25606848	25617619	25606848	25607011	25617457	25617619	87	---	---	---	---	25607314	25607330	-	76	---	---
chr6	25626315	25643412	25626318	25627840	25641887	25643398	93	25626310	25626314	25643413	25643417	25628503	25628523	-	76	25626319	25643410
chr6	25646737	25659975	25646737	25647246	25659466	25659975	95	---	---	---	---	25647633	25647647	-	73	25646737	25659965
chr6	25671546	25678267	25671546	25672948	25676833	25678267	93	---	---	---	---	25673079	25673105	-	74	---	---
chr6	25681965	25689932	25681965	25682904	25688996	25689932	92	---	---	---	---	25688744	25688756	+	84	---	---
chr6	25742344	25749357	25742355	25742808	25748893	25749349	96	25742339	25742343	25749358	25749362	25748829	25748845	+	88	---	---
chr6	25755943	25759504	25755943	25757119	25758291	25759504	86	---	---	---	---	---	---	0	--	---	---
chr6	25775451	25783165	25775451	25775722	25782894	25783165	96	---	---	---	---	25782578	25782597	+	90	---	---
chr6	25776421	25784218	25776421	25776913	25783715	25784218	93	---	---	---	---	25777036	25777062	-	81	25776426	25784212
chr6	25830198	25851893	25830198	25830706	25851353	25851893	86	---	---	---	---	25850476	25850508	+	81	---	---
chr6	25893441	25914484	25893441	25893777	25914153	25914484	93	---	---	---	---	25913166	25913182	+	76	---	---
chr6	25921356	25924943	25921356	25921740	25924559	25924943	93	---	---	---	---	25924477	25924488	+	75	25921369	25924939
chr6	25931701	25953381	25931711	25931883	25953195	25953367	92	25931695	25931700	25953382	25953387	25952151	25952176	+	73	25931708	25953379
chr6	25955990	25969474	25955990	25957233	25968233	25969474	93	---	---	---	---	25967765	25967799	+	82	25955990	25969455
chr6	25962955	25968413	25962955	25963221	25968147	25968413	99	---	---	---	---	25963436	25963468	-	72	25962963	25968407
chr6	25972875	25990948	25972875	25974334	25989490	25990948	98	---	---	---	---	25988747	25988773	+	74	---	---
chr6	25977114	25980116	25977119	25977709	25979515	25980103	94	25977109	25977113	25980117	25980121	25977759	25977781	-	91	25977116	25980110
chr6	25978964	25997809	25978964	25979197	25997574	25997809	98	---	---	---	---	25979969	25980005	-	70	---	---
chr6	25979681	25984494	25979682	25980197	25983978	25984492	96	25979676	25979680	25984495	25984499	25980328	25980348	-	80	25979681	25984487
chr6	25987811	26007510	25987815	25987945	26007368	26007498	96	25987805	25987810	26007511	26007516	26006396	26006420	+	72	25987820	26007498
chr6	25997574	26006711	25997574	25997909	26006410	26006711	87	---	---	---	---	26006053	26006088	+	75	---	---
chr6	26001281	26004871	26001281	26002187	26003895	26004871	90	---	---	---	---	26002233	26002246	-	85	---	---
chr6	26041678	26044540	26041678	26042200	26044002	26044540	89	---	---	---	---	26042202	26042288	-	82	---	---
chr6	26049723	26055733	26049738	26050189	26055270	26055721	89	26049718	26049722	26055734	26055738	26050349	26050373	-	72	26049731	26055716
chr6	26141735	26146803	26141735	26142117	26146421	26146803	98	---	---	---	---	26142246	26142285	-	75	26141735	26146801
chr6	26158246	26161070	26158246	26158595	26160721	26161070	94	---	---	---	---	26160651	26160663	+	76	---	---
chr6	26198130	26202682	26198131	26198470	26202328	26202668	88	26198124	26198129	26202683	26202688	26198609	26198663	-	72	---	---
chr6	26229963	26233798	26229972	26230317	26233454	26233789	86	26229958	26229962	26233799	26233803	26230454	26230466	-	84	26229967	26233784
chr6	26243032	26252290	26243032	26243558	26251763	26252290	97	---	---	---	---	26243784	26243800	-	94	26243032	26252284
chr6	26243237	26247360	26243237	26244362	26246201	26247360	92	---	---	---	---	26244364	26244384	-	80	---	---
chr6	26246201	26252889	26246201	26247120	26251969	26252889	98	---	---	---	---	26251861	26251893	+	72	---	---
chr6	26264597	26271690	26264597	26265100	26271187	26271690	99	---	---	---	---	26271019	26271032	+	78	26264598	26271677
chr6	26298637	26307986	26298637	26299855	26306746	26307986	87	---	---	---	---	26306580	26306595	+	81	26298643	26307983
chr6	26299857	26309295	26299857	26300279	26308873	26309295	89	---	---	---	---	26300507	26300531	-	72	26299857	26309278
chr6	26309525	26321571	26309525	26309950	26321146	26321571	94	---	---	---	---	26320762	26320840	+	70	26309537	26321565
chr6	26329004	26345164	26329004	26329226	26344910	26345164	85	---	---	---	---	26329988	26330011	-	70	---	---
chr6	26330641	26339775	26330641	26331153	26339195	26339775	85	---	---	---	---	26331387	26331414	-	82	---	---
chr6	26417575	26426028	26417575	26418592	26424997	26426014	89	26417570	26417574	26426029	26426033	---	---	0	--	26417579	26426017
chr6	26430205	26437269	26430205	26430870	26436603	26437269	98	---	---	---	---	26436460	26436473	+	78	---	---
chr6	26467395	26487380	26467395	26467867	26486873	26487380	85	---	---	---	---	26468261	26468286	-	73	---	---
chr6	26482347	26495626	26482347	26483387	26494587	26495626	93	---	---	---	---	26483934	26483947	-	78	26482354	26495619
chr6	26505297	26513385	26505297	26506600	26512068	26513385	92	---	---	---	---	26511941	26511963	+	82	26505311	26513382
chr6	26515436	26534625	26515449	26515994	26534059	26534610	95	26515431	26515435	26534626	26534630	26533155	26533193	+	97	26515441	26534614
chr6	26534835	26555791	26534850	26535135	26555506	26555790	90	26534830	26534834	26555792	26555796	26554500	26554530	+	74	---	---
chr6	26565351	26574950	26565351	26566267	26574030	26574950	95	---	---	---	---	26566519	26566555	-	72	---	---
chr6	26576256	26592139	26576256	26576397	26591998	26592139	88	---	---	---	---	26576982	26577063	-	70	---	---
chr6	26581617	26590094	26581617	26583099	26588710	26590094	87	---	---	---	---	26583150	26583188	-	71	---	---
chr6	26597048	26615564	26597048	26598094	26614386	26615564	85	---	---	---	---	26598408	26598426	-	78	26597056	26615559
chr6	26603034	26612078	26603034	26603855	26611237	26612078	92	---	---	---	---	26610944	26610956	+	92	---	---
chr6	26621580	26639414	26621580	26622690	26638316	26639414	98	---	---	---	---	26623382	26623408	-	74	---	---
chr6	26622690	26630471	26622690	26623110	26630051	26630471	97	---	---	---	---	26623382	26623408	-	74	---	---
chr6	26635563	26652243	26635563	26638317	26649302	26652243	88	---	---	---	---	26638693	26638709	-	82	26635567	26652233
chr6	26653350	26660681	26653350	26654885	26659105	26660681	86	---	---	---	---	26655009	26655044	-	72	26653357	26660676
chr6	26661115	26670604	26661115	26661951	26669765	26670604	89	---	---	---	---	26669522	26669537	+	81	26661120	26670601
chr6	26680924	26691742	26680924	26681356	26691310	26691742	96	---	---	---	---	26690812	26690894	+	72	26680929	26691738
chr6	26726610	26748101	26726610	26726971	26747740	26748101	96	---	---	---	---	26727973	26727990	-	77	26726611	26748086
chr6	26734374	26754478	26734374	26734560	26754290	26754478	94	---	---	---	---	26735257	26735277	-	76	26734384	26754476
chr6	26746261	26755088	26746261	26746919	26754478	26755088	86	---	---	---	---	26754115	26754130	+	81	---	---
chr6	26782682	26792670	26782682	26782881	26792473	26792670	86	---	---	---	---	26783291	26783359	-	71	---	---
chr6	26956683	26975803	26956683	26956848	26975639	26975803	90	---	---	---	---	26975162	26975181	+	75	---	---
chr6	26957221	26964269	26957221	26957654	26963836	26964269	95	---	---	---	---	26963537	26963620	+	75	---	---
chr6	26957738	26975536	26957747	26958221	26975058	26975533	94	26957733	26957737	26975537	26975541	26959036	26959056	-	85	---	---
chr6	26971640	26974230	26971640	26972178	26973699	26974230	89	---	---	---	---	---	---	0	--	---	---
chr6	26986903	27002611	26986903	26987524	27001974	27002611	87	---	---	---	---	27001427	27001444	+	72	26986916	27002610
chr6	26987052	27002452	26987052	26987365	27002138	27002452	86	---	---	---	---	26988057	26988075	-	73	26987052	27002450
chr6	26988555	26995641	26988555	26990206	26993862	26995641	87	---	---	---	---	26993706	26993730	+	92	26988555	26995639
chr6	26996123	27003198	26996123	26996358	27002963	27003198	91	---	---	---	---	26996666	26996688	-	78	26996123	27003195
chr6	27013080	27027068	27013080	27015818	27024377	27027068	90	---	---	---	---	27016214	27016244	-	74	---	---
chr6	27075619	27092163	27075619	27079525	27088252	27092163	85	---	---	---	---	27088198	27088210	+	76	27075623	27092154
chr6	27078773	27086827	27078773	27079582	27086017	27086827	94	---	---	---	---	---	---	0	--	27078774	27086826
chr6	27116517	27120601	27116520	27117788	27119333	27120601	99	27116512	27116516	27120602	27120606	---	---	0	--	---	---
chr6	27166554	27170269	27166554	27166727	27170095	27170269	85	---	---	---	---	---	---	0	--	---	---
chr6	27189660	27204118	27189660	27190404	27203377	27204118	91	---	---	---	---	27190974	27190993	-	80	---	---
chr6	27211856	27228650	27211856	27212433	27228073	27228650	90	---	---	---	---	27212873	27212890	-	77	---	---
chr6	27290882	27294785	27290882	27291044	27294624	27294785	87	---	---	---	---	27291103	27291128	-	73	---	---
chr6	27358447	27366899	27358447	27359527	27365821	27366899	86	---	---	---	---	27365609	27365620	+	75	27358450	27366893
chr6	27372008	27385630	27372008	27373039	27384666	27385630	91	---	---	---	---	27373570	27373602	-	78	---	---
chr6	27375290	27393172	27375290	27375812	27392650	27393172	91	---	---	---	---	27376365	27376392	-	71	---	---
chr6	27378201	27392354	27378201	27378907	27391638	27392354	94	---	---	---	---	27391047	27391095	+	71	---	---
chr6	27405932	27418216	27405932	27407208	27416931	27418216	93	---	---	---	---	27407642	27407667	-	73	27405945	27418207
chr6	27448449	27470142	27448449	27448666	27469925	27470142	99	---	---	---	---	27468893	27468999	+	81	---	---
chr6	27460287	27465163	27460287	27460990	27464460	27465163	95	---	---	---	---	---	---	0	--	27460289	27465162
chr6	27461871	27464901	27461871	27462104	27464668	27464901	99	---	---	---	---	---	---	0	--	27461880	27464897
chr6	27465706	27471597	27465706	27465822	27471481	27471597	95	---	---	---	---	27471214	27471264	+	86	---	---
chr6	27494816	27515753	27494816	27495114	27515453	27515753	85	---	---	---	---	27514437	27514484	+	70	27494831	27515736
chr6	27496072	27508616	27496072	27496327	27508389	27508616	87	---	---	---	---	27496754	27496777	-	70	---	---
chr6	27500525	27506968	27500525	27501104	27506381	27506960	97	27500517	27500524	27506969	27506976	27506186	27506204	+	73	---	---
chr6	27502100	27505554	27502111	27502584	27505082	27505553	93	27502093	27502099	27505555	27505561	---	---	0	--	27502116	27505553
chr6	27508390	27512115	27508390	27509089	27511453	27512115	91	---	---	---	---	27511377	27511396	+	70	---	---
chr6	27515453	27531824	27515453	27515853	27531404	27531824	85	---	---	---	---	27516476	27516505	-	86	---	---
chr6	27534972	27545108	27534972	27536516	27543593	27545108	92	---	---	---	---	27536813	27536839	-	74	27534988	27545106
chr6	27549805	27558354	27549805	27551025	27557149	27558354	95	---	---	---	---	27556902	27556913	+	83	27549812	27558349
chr6	27555638	27560869	27555638	27556876	27559635	27560869	96	---	---	---	---	27559588	27559602	+	73	---	---
chr6	27633769	27638745	27633769	27633879	27638635	27638745	94	---	---	---	---	27634057	27634078	-	72	---	---
chr6	27637930	27649515	27637930	27638916	27648567	27649511	93	27637922	27637929	27649516	27649523	27648389	27648421	+	78	---	---
chr6	27681372	27683642	27681372	27681628	27683385	27683642	85	---	---	---	---	27683294	27683323	+	73	27681380	27683637
chr6	27743548	27760124	27743548	27743705	27759967	27760124	95	---	---	---	---	27759288	27759335	+	70	---	---
chr6	27799050	27804108	27799060	27799499	27803660	27804096	95	27799044	27799049	27804109	27804114	27799632	27799648	-	76	---	---
chr6	27841589	27850688	27841589	27842170	27850107	27850688	94	---	---	---	---	27849933	27849960	+	71	27841589	27850686
chr6	27882739	27892466	27882739	27884317	27890908	27892466	93	---	---	---	---	27890618	27890639	+	72	27882756	27892452
chr6	27938964	27948143	27938964	27940692	27946542	27948143	86	---	---	---	---	27940831	27940845	-	93	---	---
chr6	27944612	27952944	27944612	27945789	27951788	27952944	88	---	---	---	---	27945841	27945885	-	73	27944617	27952929
chr6	27959600	27969821	27959600	27959796	27969625	27969821	86	---	---	---	---	27969278	27969303	+	76	27959600	27969807
chr6	27961337	27970637	27961337	27961945	27970030	27970637	94	---	---	---	---	27962167	27962225	-	76	---	---
chr6	27962877	27972395	27962892	27963112	27972161	27972382	92	27962872	27962876	27972396	27972400	27963349	27963362	-	78	27962881	27972380
chr6	28002710	28015338	28002710	28002825	28015224	28015338	90	---	---	---	---	28003162	28003184	-	91	28002710	28015328
chr6	28025391	28030339	28025391	28026093	28029638	28030339	93	---	---	---	---	---	---	0	--	28025396	28030327
chr6	28042691	28049846	28042691	28043184	28049353	28049846	93	---	---	---	---	28049285	28049322	+	78	---	---
chr6	28046295	28066247	28046295	28047310	28065272	28066247	89	---	---	---	---	28048163	28048189	-	81	---	---
chr6	28047128	28066247	28047128	28047310	28066065	28066247	98	---	---	---	---	28048163	28048189	-	81	---	---
chr6	28047703	28066401	28047703	28047856	28066248	28066401	95	---	---	---	---	28065330	28065360	+	74	28047713	28066388
chr6	28061997	28068325	28061997	28062622	28067650	28068325	88	---	---	---	---	---	---	0	--	28062009	28068315
chr6	28098713	28108007	28098713	28099602	28107143	28108007	91	---	---	---	---	28099897	28099926	-	73	---	---
chr6	28098928	28108000	28098933	28099589	28107339	28107994	92	28098922	28098927	28108001	28108006	28099897	28099926	-	73	---	---
chr6	28127625	28135014	28127625	28128081	28134554	28135014	98	---	---	---	---	28128297	28128335	-	74	---	---
chr6	28144623	28157744	28144623	28145637	28156743	28157744	91	---	---	---	---	28156407	28156429	+	78	---	---
chr6	28182633	28196637	28182633	28182929	28196357	28196637	86	---	---	---	---	28196176	28196201	+	73	28182634	28196622
chr6	28223900	28230342	28223900	28224148	28230110	28230342	91	---	---	---	---	28229985	28230008	+	70	28223900	28230327
chr6	28230911	28237758	28230911	28231173	28237496	28237758	99	---	---	---	---	28237207	28237219	+	84	---	---
chr6	28265126	28267952	28265129	28265249	28267824	28267944	93	28265121	28265125	28267953	28267957	28267706	28267725	+	70	28265131	28267951
chr6	28279160	28286059	28279175	28280728	28284496	28286045	94	28279155	28279159	28286060	28286064	28284307	28284349	+	86	28279172	28286056
chr6	28289700	28296599	28289700	28291307	28294990	28296599	94	28289695	28289699	28296600	28296604	28291407	28291491	-	87	28289700	28296592
chr6	28297694	28310602	28297705	28299112	28309195	28310600	95	28297686	28297693	28310603	28310610	28299548	28299568	-	71	28297702	28310598
chr6	28316926	28335633	28316926	28317389	28335186	28335633	93	---	---	---	---	28318252	28318278	-	70	---	---
chr6	28326713	28334080	28326713	28326973	28333812	28334080	89	---	---	---	---	28333693	28333728	+	75	---	---
chr6	28327072	28336313	28327072	28327716	28335643	28336301	93	28327067	28327071	28336314	28336318	28335497	28335512	+	81	28327082	28336299
chr6	28327272	28335633	28327272	28327685	28335220	28335633	92	---	---	---	---	28334843	28334856	+	85	---	---
chr6	28356915	28359238	28356915	28357040	28359113	28359238	95	---	---	---	---	28357102	28357119	-	77	---	---
chr6	28402629	28414805	28402634	28403009	28414429	28414804	96	28402624	28402628	28414806	28414810	28414085	28414111	+	70	---	---
chr6	28404828	28411065	28404828	28406347	28409503	28411065	91	---	---	---	---	28409374	28409433	+	81	28404828	28411063
chr6	28444788	28454824	28444788	28446492	28453119	28454824	95	---	---	---	---	28452818	28452839	+	72	28444788	28454819
chr6	28449274	28459163	28449274	28453567	28454846	28459163	85	---	---	---	---	28453576	28453612	-	75	---	---
chr6	28496637	28508791	28496637	28496895	28508534	28508791	89	---	---	---	---	28497425	28497446	-	77	---	---
chr6	28526093	28533274	28526093	28526676	28532691	28533274	97	---	---	---	---	28526871	28526901	-	74	---	---
chr6	28543537	28555865	28543537	28544858	28554453	28555865	88	---	---	---	---	28545205	28545246	-	76	28543537	28555857
chr6	28560709	28565166	28560709	28561119	28564757	28565166	97	---	---	---	---	28564734	28564755	+	77	28560723	28565164
chr6	28575075	28584950	28575075	28575321	28584709	28584950	89	---	---	---	---	28575770	28575791	-	72	28575079	28584931
chr6	28591940	28599163	28591945	28592165	28598937	28599157	97	28591934	28591939	28599164	28599169	28598658	28598692	+	71	28591945	28599158
chr6	28650365	28655761	28650365	28653058	28653069	28655761	96	---	---	---	---	---	---	0	--	28650372	28655759
chr6	28665583	28676248	28665583	28666579	28675237	28676248	95	---	---	---	---	---	---	0	--	---	---
chr6	28670280	28690649	28670280	28673824	28687100	28690649	92	---	---	---	---	28674425	28674457	-	72	---	---
chr6	28676101	28682913	28676114	28677362	28681656	28682907	90	28676096	28676100	28682914	28682918	---	---	0	--	28676108	28682909
chr6	28691116	28702878	28691116	28691270	28702724	28702878	96	---	---	---	---	28702282	28702320	+	71	---	---
chr6	28729066	28737827	28729066	28729692	28737202	28737827	96	---	---	---	---	28736939	28736957	+	78	28729066	28737826
chr6	28743665	28755870	28743665	28746011	28753505	28755870	96	---	---	---	---	28746268	28746284	-	76	28743665	28755868
chr6	28835076	28843152	28835076	28836622	28841613	28843152	94	---	---	---	---	28841376	28841473	+	81	---	---
chr6	28851585	28866067	28851593	28852898	28864742	28866056	94	28851577	28851584	28866068	28866075	28864361	28864396	+	77	28851587	28866065
chr6	28901289	28912984	28901289	28901755	28912518	28912984	98	---	---	---	---	28912140	28912164	+	72	---	---
chr6	28908314	28913996	28908314	28908556	28913769	28913996	92	---	---	---	---	28913509	28913533	+	72	---	---
chr6	28929302	28941883	28929302	28929424	28941761	28941883	98	---	---	---	---	28929847	28929869	-	73	28929315	28941881
chr6	28951200	28967721	28951200	28951906	28967015	28967721	98	---	---	---	---	28952559	28952573	-	80	28951206	28967716
chr6	28953860	28957353	28953860	28954245	28956969	28957353	94	---	---	---	---	---	---	0	--	28953866	28957344
chr6	28957854	28964329	28957854	28958048	28964136	28964329	97	---	---	---	---	28958156	28958211	-	73	---	---
chr6	28961225	28964016	28961225	28961872	28963341	28964016	85	---	---	---	---	---	---	0	--	---	---
chr6	28968813	28977908	28968813	28969428	28977293	28977908	94	---	---	---	---	28976977	28976996	+	70	---	---
chr6	28979298	28988724	28979298	28979585	28988436	28988724	94	---	---	---	---	28979869	28979882	-	71	---	---
chr6	29014123	29028985	29014123	29014814	29028269	29028985	96	---	---	---	---	29027709	29027733	+	80	---	---
chr6	29018808	29021952	29018808	29019235	29021524	29021952	97	---	---	---	---	29019258	29019274	-	82	29018821	29021941
chr6	29032057	29043560	29032057	29032414	29043220	29043560	89	---	---	---	---	29032654	29032671	-	77	---	---
chr6	29036094	29043234	29036099	29036522	29042798	29043221	94	29036087	29036093	29043235	29043241	29042519	29042538	+	80	29036102	29043219
chr6	29044026	29049188	29044026	29044289	29048916	29049188	93	---	---	---	---	29048860	29048914	+	70	---	---
chr6	29070356	29088997	29070356	29070776	29088574	29088984	91	29070351	29070355	29088998	29089002	29071346	29071380	-	82	---	---
chr6	29112966	29122117	29112966	29113760	29121323	29122117	95	---	---	---	---	29113944	29113961	-	72	29112977	29122114
chr6	29141738	29146917	29141751	29141993	29146660	29146910	89	29141732	29141737	29146918	29146923	29142111	29142135	-	76	29141744	29146914
chr6	29168862	29175423	29168862	29169292	29175011	29175423	87	---	---	---	---	29174934	29174947	+	85	29168863	29175420
chr6	29183137	29204335	29183137	29185926	29201603	29204335	93	---	---	---	---	29186186	29186221	-	72	29183142	29204323
chr6	29194345	29201606	29194360	29194606	29201357	29201603	94	29194340	29194344	29201607	29201611	29194805	29194820	-	81	29194350	29201601
chr6	29233634	29242371	29233634	29235359	29240650	29242371	91	---	---	---	---	29235569	29235582	-	78	29233647	29242369
chr6	29258518	29270345	29258518	29260145	29268699	29270345	92	---	---	---	---	29260344	29260364	-	71	29258521	29270341
chr6	29260423	29266707	29260423	29262101	29265021	29266707	93	---	---	---	---	---	---	0	--	29260423	29266696
chr6	29260821	29266338	29260821	29261733	29265425	29266338	94	---	---	---	---	29261839	29261856	-	77	29260823	29266330
chr6	29269357	29274298	29269357	29269902	29273795	29274298	86	---	---	---	---	29270039	29270060	-	81	---	---
chr6	29269431	29274697	29269431	29270302	29273869	29274697	89	---	---	---	---	29273831	29273856	+	80	29269435	29274689
chr6	29284818	29291846	29284818	29285530	29291135	29291846	97	---	---	---	---	29285643	29285681	-	74	---	---
chr6	29293313	29313335	29293313	29296439	29310205	29313335	99	---	---	---	---	29296751	29296767	-	82	29293319	29313330
chr6	29293620	29299801	29293620	29294181	29299243	29299801	94	---	---	---	---	29299128	29299149	+	86	---	---
chr6	29309126	29318034	29309126	29309739	29317424	29318034	94	---	---	---	---	29310026	29310050	-	76	---	---
chr6	29318135	29323841	29318135	29318361	29323615	29323841	94	---	---	---	---	29318537	29318567	-	74	29318137	29323840
chr6	29363495	29375363	29363495	29364053	29374805	29375363	97	29363490	29363494	29375364	29375368	29364246	29364287	-	71	29363495	29375360
chr6	29408782	29413117	29408782	29410951	29410951	29413117	98	---	---	---	---	---	---	0	--	---	---
chr6	29463609	29472293	29463609	29465178	29470725	29472293	98	---	---	---	---	29465377	29465414	-	73	---	---
chr6	29536393	29546043	29536393	29537010	29545426	29546043	95	---	---	---	---	29545117	29545141	+	76	---	---
chr6	29556313	29565737	29556313	29558136	29564003	29565737	90	---	---	---	---	---	---	0	--	29556322	29565735
chr6	29644045	29650511	29644046	29644421	29650139	29650505	87	29644038	29644044	29650512	29650518	29649957	29649992	+	77	---	---
chr6	29674991	29681346	29674991	29675295	29681040	29681346	98	---	---	---	---	29680752	29680766	+	80	---	---
chr6	29709627	29722814	29709627	29709742	29722699	29722814	95	---	---	---	---	29710366	29710389	-	70	29709631	29722809
chr6	29716988	29727221	29716988	29717759	29726507	29727221	88	---	---	---	---	29718159	29718185	-	81	---	---
chr6	29739518	29746484	29739520	29739772	29746225	29746484	86	29739513	29739517	29746485	29746489	29740083	29740095	-	76	29739528	29746481
chr6	29763250	29779127	29763250	29766488	29776062	29779127	85	---	---	---	---	---	---	0	--	---	---
chr6	29821048	29841254	29821048	29822361	29839952	29841254	89	---	---	---	---	29839150	29839186	+	83	29821048	29841243
chr6	29826497	29839122	29826497	29829719	29835945	29839122	96	---	---	---	---	29835647	29835670	+	83	---	---
chr6	29844324	29859347	29844324	29844872	29858798	29859347	98	---	---	---	---	29858203	29858222	+	90	---	---
chr6	29862524	29875647	29862524	29863031	29875140	29875647	97	---	---	---	---	29874592	29874611	+	75	29862524	29875645
chr6	29917740	29927756	29917743	29919356	29926106	29927741	93	29917735	29917739	29927757	29927761	29919637	29919658	-	81	29917757	29927746
chr6	29931477	29940130	29931477	29931982	29939656	29940130	87	---	---	---	---	29932323	29932340	-	72	29931489	29940124
chr6	29940691	29946991	29940691	29941482	29946200	29946991	95	---	---	---	---	29941484	29941503	-	80	29940693	29946984
chr6	29949178	29954860	29949178	29949492	29954546	29954860	98	---	---	---	---	29949589	29949605	-	82	---	---
chr6	30022372	30029801	30022372	30022561	30029612	30029801	99	---	---	---	---	30029294	30029318	+	72	---	---
chr6	30145877	30149600	30145877	30146228	30149235	30149586	94	30145872	30145876	30149601	30149605	---	---	0	--	---	---
chr6	30160785	30170083	30160785	30161131	30169737	30170083	95	---	---	---	---	30169306	30169321	+	81	---	---
chr6	30165232	30168728	30165232	30165523	30168437	30168728	95	---	---	---	---	30168346	30168359	+	78	30165250	30168727
chr6	30168368	30176177	30168368	30168728	30175817	30176177	95	---	---	---	---	30175487	30175499	+	92	30168379	30176172
chr6	30171002	30175817	30171002	30171464	30175349	30175817	95	---	---	---	---	30175198	30175233	+	77	---	---
chr6	30240401	30255089	30240401	30240665	30254825	30255089	98	---	---	---	---	30254155	30254172	+	77	30240401	30255070
chr6	30290307	30292935	30290307	30290605	30292637	30292935	99	---	---	---	---	---	---	0	--	30290307	30292926
chr6	30294789	30298834	30294789	30294962	30298661	30298834	99	---	---	---	---	30295083	30295100	-	100	---	---
chr6	30301560	30306737	30301560	30301927	30306370	30306737	95	---	---	---	---	30302048	30302060	-	92	30301561	30306734
chr6	30325194	30329265	30325194	30325456	30329003	30329265	99	---	---	---	---	30328826	30328850	+	96	---	---
chr6	30401472	30410426	30401472	30401982	30409916	30410426	98	---	---	---	---	30409601	30409627	+	74	---	---
chr6	30426853	30433572	30426853	30427035	30433392	30433572	86	---	---	---	---	30433131	30433152	+	81	30426855	30433570
chr6	30427178	30433343	30427178	30428060	30432544	30433337	89	30427173	30427177	30433344	30433348	30432326	30432342	+	82	30427179	30433333
chr6	30442245	30459400	30442245	30442599	30459046	30459400	99	---	---	---	---	30443323	30443340	-	77	30442249	30459399
chr6	30457192	30466292	30457192	30458322	30465162	30466292	99	---	---	---	---	30458645	30458662	-	83	---	---
chr6	30557537	30577354	30557537	30557932	30576972	30577354	91	---	---	---	---	30558606	30558626	-	80	---	---
chr6	30578458	30589242	30578458	30578727	30588964	30589232	90	30578453	30578457	30589243	30589247	30588543	30588568	+	73	30578468	30589237
chr6	30579178	30587036	30579178	30579651	30586544	30587036	86	---	---	---	---	30586378	30586393	+	75	30579193	30587035
chr6	30590124	30596321	30590124	30590978	30595467	30596321	97	---	---	---	---	30591047	30591203	-	78	30590132	30596319
chr6	30608256	30614325	30608256	30608737	30613853	30614325	88	---	---	---	---	30608819	30608835	-	70	30608261	30614323
chr6	30621080	30631294	30621094	30621336	30631052	30631284	86	30621074	30621079	30631295	30631300	30621558	30621613	-	78	30621080	30631278
chr6	30646625	30653212	30646639	30646860	30652987	30653208	92	30646620	30646624	30653213	30653217	30646904	30646931	-	71	30646628	30653206
chr6	30673785	30694658	30673785	30674044	30694399	30694658	96	---	---	---	---	30694172	30694195	+	70	30673785	30694648
chr6	30674161	30688283	30674161	30674824	30687620	30688283	94	---	---	---	---	30687112	30687132	+	80	---	---
chr6	30675704	30687275	30675704	30676011	30686968	30687275	95	---	---	---	---	30676236	30676250	-	73	---	---
chr6	30676624	30681634	30676624	30676761	30681498	30681634	98	---	---	---	---	30676878	30676893	-	75	---	---
chr6	30703646	30723327	30703658	30703906	30723070	30723318	94	30703641	30703645	30723328	30723332	30722278	30722304	+	88	30703655	30723316
chr6	30710851	30719908	30710851	30711008	30719751	30719908	98	---	---	---	---	30711358	30711377	-	80	30710858	30719905
chr6	30712057	30719694	30712057	30715317	30716435	30719694	95	---	---	---	---	---	---	0	--	---	---
chr6	30724412	30733818	30724412	30724907	30733326	30733818	93	---	---	---	---	30725243	30725255	-	76	30724412	30733814
chr6	30727053	30733324	30727053	30727988	30732389	30733324	97	---	---	---	---	30732169	30732254	+	82	30727054	30733314
chr6	30783916	30802800	30783916	30789716	30796997	30802800	99	---	---	---	---	30796734	30796754	+	71	---	---
chr6	30827243	30834554	30827243	30828879	30832923	30834554	95	---	---	---	---	30832722	30832858	+	81	30827243	30834552
chr6	30860199	30880689	30860199	30860514	30880348	30880689	85	---	---	---	---	30879356	30879384	+	79	---	---
chr6	30867295	30885256	30867295	30868019	30884518	30885256	95	---	---	---	---	30868727	30868742	-	81	30867302	30885253
chr6	30868576	30879054	30868576	30869389	30878306	30879054	85	---	---	---	---	30869767	30869814	-	70	---	---
chr6	30877181	30883456	30877181	30877801	30882832	30883456	96	---	---	---	---	30882622	30882638	+	70	---	---
chr6	30942649	30955332	30942649	30943068	30954909	30955332	93	---	---	---	---	30954579	30954696	+	97	---	---
chr6	30952028	30954402	30952028	30952363	30954066	30954402	95	---	---	---	---	---	---	0	--	---	---
chr6	31035215	31052980	31035215	31035585	31052629	31052980	87	---	---	---	---	31051968	31052102	+	97	---	---
chr6	31046719	31055835	31046719	31047208	31055346	31055835	93	---	---	---	---	31047365	31047380	-	75	31046733	31055821
chr6	31054088	31058334	31054088	31054279	31058143	31058334	99	---	---	---	---	31054407	31054457	-	94	---	---
chr6	31066483	31071899	31066483	31066938	31071445	31071899	97	---	---	---	---	31071221	31071247	+	74	---	---
chr6	31112400	31132696	31112400	31112683	31132413	31132696	94	---	---	---	---	31131925	31131951	+	74	31112404	31132691
chr6	31120397	31132423	31120401	31120898	31131912	31132409	99	31120392	31120396	31132424	31132428	---	---	0	--	---	---
chr6	31126762	31148526	31126762	31128576	31146712	31148526	98	---	---	---	---	31129392	31129421	-	76	---	---
chr6	31150172	31159081	31150172	31151735	31157518	31159081	98	---	---	---	---	31157228	31157254	+	70	---	---
chr6	31161070	31168061	31161070	31161265	31167864	31168061	95	---	---	---	---	31167631	31167650	+	75	31161082	31168053
chr6	31218706	31230736	31218706	31219298	31230151	31230736	96	---	---	---	---	31219395	31219417	-	86	31218706	31230727
chr6	31239020	31256474	31239020	31239689	31255793	31256474	92	---	---	---	---	31255143	31255192	+	76	---	---
chr6	31245597	31255210	31245597	31246396	31254408	31255210	89	---	---	---	---	---	---	0	--	31245597	31255206
chr6	31246012	31254411	31246012	31246251	31254171	31254411	90	---	---	---	---	31246390	31246407	-	72	---	---
chr6	31266764	31277934	31266764	31266872	31277826	31277934	97	---	---	---	---	31277278	31277316	+	79	31266771	31277931
chr6	31279771	31296879	31279771	31280513	31296137	31296879	94	---	---	---	---	31281183	31281233	-	76	31279789	31296869
chr6	31280809	31287749	31280809	31283039	31285521	31287749	92	---	---	---	---	---	---	0	--	---	---
chr6	31346822	31351641	31346822	31347004	31351459	31351641	93	---	---	---	---	31347122	31347144	-	82	31346822	31351633
chr6	31401465	31416784	31401465	31402247	31416013	31416784	89	---	---	---	---	31402332	31402349	-	72	31401465	31416782
chr6	31442926	31455652	31442941	31443502	31455091	31455652	98	31442921	31442925	31455653	31455657	31454590	31454662	+	83	31442939	31455647
chr6	31488287	31493491	31488287	31490191	31491440	31493491	88	---	---	---	---	31490254	31490266	-	76	31488303	31493483
chr6	31572147	31589309	31572147	31572868	31588589	31589309	92	---	---	---	---	31573451	31573466	-	75	31572158	31589300
chr6	31599061	31617539	31599066	31599560	31617042	31617539	92	31599056	31599060	31617540	31617544	31599847	31599878	-	75	---	---
chr6	31607067	31613249	31607067	31607711	31612602	31613249	92	---	---	---	---	31612471	31612520	+	74	31607083	31613247
chr6	31618785	31627644	31618785	31620172	31626256	31627644	99	---	---	---	---	31626185	31626206	+	77	---	---
chr6	31629045	31649412	31629045	31629207	31649252	31649412	89	---	---	---	---	31630037	31630055	-	78	31629047	31649408
chr6	31633755	31640506	31633755	31637127	31637134	31640506	99	---	---	---	---	---	---	0	--	31633756	31640496
chr6	31641667	31649250	31641667	31643017	31647900	31649250	95	---	---	---	---	31643086	31643202	-	82	31641681	31649248
chr6	31657952	31673461	31657952	31658484	31672932	31673461	96	---	---	---	---	31672257	31672269	+	76	31657953	31673448
chr6	31661948	31670249	31661948	31664581	31667573	31670249	95	---	---	---	---	31664639	31664678	-	70	31661958	31670244
chr6	31679521	31689650	31679521	31681040	31688130	31689650	94	---	---	---	---	31687806	31687831	+	73	31679521	31689648
chr6	31716845	31735613	31716845	31717605	31734845	31735613	91	---	---	---	---	31734072	31734105	+	70	31716854	31735596
chr6	31718360	31722442	31718366	31720172	31720627	31722433	99	31718355	31718359	31722443	31722447	---	---	0	--	---	---
chr6	31725290	31733302	31725290	31725649	31732944	31733302	93	---	---	---	---	31732622	31732648	+	74	31725292	31733290
chr6	31726577	31730945	31726577	31727641	31729881	31730945	99	---	---	---	---	---	---	0	--	---	---
chr6	31755806	31760546	31755806	31756389	31759954	31760546	92	---	---	---	---	---	---	0	--	---	---
chr6	31758409	31767074	31758409	31760273	31765245	31767074	94	---	---	---	---	31765145	31765162	+	77	31758410	31767072
chr6	31767466	31774325	31767466	31768733	31773058	31774325	96	---	---	---	---	31768906	31768943	-	78	31767467	31774322
chr6	31767466	31774221	31767466	31768629	31773058	31774221	95	---	---	---	---	31772952	31772987	+	72	31767467	31774210
chr6	31779315	31786177	31779321	31780930	31784512	31786162	93	31779310	31779314	31786178	31786182	31780994	31781110	-	81	31779321	31786160
chr6	31779321	31786084	31779321	31780852	31784512	31786084	92	---	---	---	---	31780994	31781035	-	76	---	---
chr6	31793817	31813322	31793819	31795315	31811840	31813322	94	31793812	31793816	31813323	31813327	31795843	31795866	-	79	31793819	31813316
chr6	31798125	31806119	31798125	31799193	31805051	31806119	98	---	---	---	---	31805026	31805049	+	87	31798132	31806117
chr6	31819044	31826221	31819044	31820078	31825187	31826221	95	---	---	---	---	31820144	31820266	-	80	31819048	31826219
chr6	31835196	31844166	31835196	31835601	31843758	31844166	95	---	---	---	---	31843397	31843441	+	77	---	---
chr6	31841382	31848716	31841382	31842393	31847697	31848716	85	---	---	---	---	31847597	31847618	+	81	---	---
chr6	31847446	31852974	31847446	31849603	31850812	31852974	92	---	---	---	---	31850750	31850777	+	85	31847446	31852962
chr6	31853392	31859478	31853392	31855289	31857627	31859478	95	---	---	---	---	---	---	0	--	---	---
chr6	31877726	31886344	31877726	31877864	31886205	31886344	87	---	---	---	---	31885876	31885892	+	76	31877726	31886341
chr6	31886444	31889214	31886444	31886718	31888939	31889214	96	---	---	---	---	---	---	0	--	---	---
chr6	31898149	31907368	31898149	31899376	31906140	31907368	95	---	---	---	---	31899565	31899582	-	72	---	---
chr6	31912636	31917092	31912636	31913021	31916709	31917092	89	---	---	---	---	31913089	31913102	-	71	---	---
chr6	31917094	31937558	31917094	31917648	31937004	31937557	90	31917089	31917093	31937559	31937563	31936130	31936157	+	82	31917095	31937546
chr6	31925053	31932492	31925067	31925192	31932364	31932489	95	31925047	31925052	31932493	31932498	31932128	31932147	+	80	---	---
chr6	31949836	31967138	31949836	31951306	31965503	31967138	87	---	---	---	---	31951994	31952016	-	73	---	---
chr6	31964825	31970950	31964825	31965147	31970628	31970950	96	---	---	---	---	31970475	31970488	+	78	---	---
chr6	31998074	32010936	31998074	31998306	32010704	32010936	97	---	---	---	---	31998906	31998925	-	70	---	---
chr6	32018941	32036551	32018941	32019112	32036368	32036551	87	---	---	---	---	32019953	32019975	-	73	32018956	32036548
chr6	32021088	32027076	32021088	32021196	32026968	32027076	99	---	---	---	---	32026784	32026810	+	74	32021090	32027068
chr6	32024022	32043149	32024022	32024553	32042619	32043149	94	---	---	---	---	32025299	32025318	-	70	---	---
chr6	32065351	32079600	32065351	32066913	32078040	32079600	97	---	---	---	---	32077568	32077580	+	100	32065351	32079598
chr6	32092299	32102253	32092299	32092656	32101894	32102253	98	---	---	---	---	32093074	32093102	-	72	---	---
chr6	32104712	32112179	32104712	32106547	32110352	32112179	90	---	---	---	---	32106616	32106654	-	71	32104714	32112164
chr6	32119547	32129631	32119547	32122956	32126200	32129631	92	---	---	---	---	32126038	32126140	+	82	---	---
chr6	32126279	32146836	32126279	32127751	32145352	32146836	93	---	---	---	---	32144743	32144766	+	70	---	---
chr6	32132592	32144331	32132598	32133626	32143407	32144331	87	32132587	32132591	32144332	32144336	32134012	32134032	-	76	32132598	32144326
chr6	32150344	32170025	32150344	32151886	32168562	32170025	93	---	---	---	---	32167886	32167901	+	75	---	---
chr6	32151799	32168662	32151799	32156194	32164266	32168662	98	32151793	32151798	32168663	32168668	32163922	32163941	+	70	---	---
chr6	32162818	32173639	32162818	32163353	32173103	32173639	98	---	---	---	---	32163687	32163720	-	79	---	---
chr6	32164487	32175047	32164501	32165705	32173748	32175045	92	32164482	32164486	32175048	32175052	32173620	32173647	+	78	32164488	32175038
chr6	32171266	32181337	32171266	32171429	32181174	32181332	96	32171257	32171265	32181338	32181346	32180779	32180811	+	72	---	---
chr6	32178305	32181074	32178305	32178709	32180672	32181074	85	---	---	---	---	32180597	32180620	+	70	32178312	32181068
chr6	32193308	32204250	32193308	32193519	32204039	32204250	97	---	---	---	---	32193989	32194044	-	71	---	---
chr6	32206028	32210282	32206028	32206222	32210088	32210282	94	---	---	---	---	---	---	0	--	---	---
chr6	32210975	32221498	32210975	32214075	32218343	32221498	92	---	---	---	---	32218131	32218142	+	91	---	---
chr6	32238271	32240971	32238274	32238649	32240583	32240960	86	32238266	32238270	32240972	32240976	---	---	0	--	---	---
chr6	32252897	32258026	32252907	32253155	32257768	32258016	93	32252890	32252896	32258027	32258033	32253214	32253240	-	81	32252904	32258014
chr6	32265224	32286839	32265224	32265695	32286369	32286839	95	---	---	---	---	32285441	32285494	+	70	32265229	32286836
chr6	32275923	32282846	32275938	32277599	32281181	32282841	96	32275918	32275922	32282847	32282851	32277722	32277754	-	75	---	---
chr6	32289723	32291933	32289723	32289899	32291758	32291933	91	---	---	---	---	32289959	32289988	-	73	---	---
chr6	32306384	32318630	32306384	32308735	32316277	32318630	92	---	---	---	---	32315899	32315938	+	72	---	---
chr6	32330113	32346293	32330113	32331868	32344551	32346293	95	---	---	---	---	32344020	32344035	+	87	32330115	32346291
chr6	32378565	32396949	32378565	32381016	32394511	32396949	88	---	---	---	---	32381355	32381384	-	70	32378575	32396934
chr6	32400557	32409055	32400557	32403951	32405660	32409055	99	---	---	---	---	32405618	32405633	+	93	32400560	32409053
chr6	32420627	32426498	32420627	32420995	32426127	32426498	86	---	---	---	---	32421175	32421208	-	79	---	---
chr6	32454534	32464424	32454534	32455739	32463219	32464424	97	---	---	---	---	32456042	32456057	-	81	---	---
chr6	32466942	32475755	32466942	32468646	32473933	32475755	92	---	---	---	---	32468711	32468749	-	71	32466943	32475753
chr6	32486340	32489118	32486340	32486924	32488519	32489118	96	---	---	---	---	---	---	0	--	---	---
chr6	32600567	32603140	32600567	32601002	32602705	32603140	99	---	---	---	---	---	---	0	--	32600574	32603139
chr6	32648502	32660180	32648502	32649063	32659622	32660180	93	---	---	---	---	32649115	32649133	-	73	32648512	32660178
chr6	32676911	32681875	32676911	32677230	32681556	32681875	88	---	---	---	---	32677382	32677394	-	84	32676922	32681872
chr6	32682536	32691453	32682536	32684403	32689690	32691453	85	---	---	---	---	32684619	32684632	-	85	32682536	32691450
chr6	32702151	32710687	32702163	32703907	32708946	32710677	94	32702145	32702150	32710688	32710693	32708772	32708796	+	88	---	---
chr6	32714489	32718209	32714489	32714924	32717775	32718209	97	---	---	---	---	---	---	0	--	32714489	32718202
chr6	32792573	32809407	32792573	32793192	32808788	32809407	98	---	---	---	---	32793892	32793972	-	74	32792575	32809398
chr6	32854594	32874660	32854594	32854804	32874450	32874660	86	---	---	---	---	32855732	32855773	-	71	32854594	32874645
chr6	32862520	32874306	32862520	32863076	32873750	32874306	96	---	---	---	---	32873355	32873379	+	72	32862520	32874304
chr6	32916825	32923421	32916825	32918054	32922186	32923421	95	---	---	---	---	32922030	32922043	+	78	---	---
chr6	32922478	32939153	32922478	32923903	32937800	32939153	92	---	---	---	---	32937173	32937191	+	78	32922483	32939150
chr6	32935419	32938066	32935419	32935980	32937500	32938066	91	---	---	---	---	---	---	0	--	32935419	32938060
chr6	32938969	32947274	32938969	32940169	32946077	32947274	95	---	---	---	---	32940434	32940448	-	73	---	---
chr6	32939139	32947136	32939139	32940031	32946246	32947136	95	---	---	---	---	32946094	32946108	+	80	---	---
chr6	32948739	32957193	32948739	32950244	32955682	32957193	97	---	---	---	---	---	---	0	--	---	---
chr6	32969839	32977143	32969839	32970487	32976493	32977143	88	---	---	---	---	32976324	32976357	+	79	32969839	32977140
chr6	33017728	33034736	33017742	33018403	33034073	33034731	93	33017722	33017727	33034737	33034742	33019153	33019175	-	73	33017728	33034729
chr6	33037620	33046450	33037620	33037987	33046083	33046450	95	---	---	---	---	33038292	33038307	-	81	33037628	33046447
chr6	33072299	33080952	33072299	33074063	33079187	33080952	93	---	---	---	---	33078958	33078971	+	85	33072299	33080950
chr6	33084177	33092914	33084177	33084660	33092432	33092914	96	---	---	---	---	33092044	33092058	+	86	33084177	33092910
chr6	33121554	33131519	33121554	33122241	33130825	33131519	85	---	---	---	---	33130437	33130474	+	71	---	---
chr6	33127297	33130660	33127297	33128302	33129655	33130660	98	---	---	---	---	---	---	0	--	---	---
chr6	33161992	33183320	33161992	33162567	33182745	33183320	95	---	---	---	---	33181847	33181863	+	70	---	---
chr6	33213153	33224101	33213168	33214449	33222827	33224089	90	33213148	33213152	33224102	33224106	33214806	33214820	-	86	33213154	33224090
chr6	33222332	33226173	33222332	33222459	33226046	33226173	93	---	---	---	---	33222562	33222585	-	70	33222332	33226162
chr6	33270188	33277472	33270188	33270712	33276936	33277461	91	33270183	33270187	33277473	33277477	33276774	33276791	+	83	33270189	33277468
chr6	33270785	33278702	33270785	33271669	33277819	33278702	88	---	---	---	---	33277511	33277536	+	76	33270787	33278700
chr6	33301127	33319002	33301127	33301623	33318521	33319002	86	---	---	---	---	33302402	33302418	-	76	33301133	33318993
chr6	33338966	33346564	33338966	33339390	33346140	33346564	93	---	---	---	---	33339700	33339711	-	75	---	---
chr6	33436982	33448050	33436982	33437423	33447596	33448050	93	---	---	---	---	33447194	33447206	+	84	33436983	33448043
chr6	33455211	33461396	33455211	33456456	33460153	33461396	90	---	---	---	---	33460023	33460046	+	70	33455211	33461389
chr6	33493696	33501343	33493696	33494587	33500452	33501343	96	---	---	---	---	33494652	33494690	-	71	33493714	33501341
chr6	33503712	33524677	33503718	33504027	33524366	33524675	93	33503707	33503711	33524678	33524682	33523412	33523433	+	72	33503716	33524671
chr6	33586923	33607922	33586923	33587619	33607226	33607922	98	---	---	---	---	33588572	33588600	-	72	33586923	33607921
chr6	33600710	33616054	33600710	33600915	33615846	33616054	89	---	---	---	---	33615296	33615313	+	72	33600713	33616051
chr6	33619447	33625676	33619447	33621845	33623249	33625676	94	---	---	---	---	---	---	0	--	---	---
chr6	33635554	33649307	33635554	33636174	33648696	33649307	90	---	---	---	---	33636725	33636740	-	75	33635558	33649290
chr6	33636177	33645388	33636180	33636553	33645013	33645382	95	33636172	33636176	33645389	33645393	33636893	33636925	-	75	33636185	33645387
chr6	33645447	33649780	33645447	33645605	33649622	33649780	94	---	---	---	---	33645756	33645805	-	76	33645463	33649770
chr6	33646346	33656162	33646346	33646721	33655787	33656162	96	---	---	---	---	33647161	33647174	-	78	33646347	33656158
chr6	33646720	33657664	33646720	33647107	33657277	33657664	96	---	---	---	---	33647594	33647616	-	73	---	---
chr6	33672877	33676060	33672877	33673754	33675185	33676060	91	---	---	---	---	33673822	33673854	-	78	33672877	33676047
chr6	33700966	33713286	33700966	33701249	33713004	33713286	91	---	---	---	---	33701814	33701837	-	70	33700982	33713284
chr6	33704197	33707484	33704197	33704400	33707281	33707484	95	---	---	---	---	33707199	33707233	+	74	33704208	33707482
chr6	33733144	33739858	33733144	33733292	33739710	33739858	97	---	---	---	---	33739696	33739708	+	100	---	---
chr6	33741920	33762161	33741920	33742206	33761875	33762161	99	---	---	---	---	33760967	33760981	+	86	33741922	33762149
chr6	33763415	33771233	33763415	33764158	33770490	33771233	98	---	---	---	---	33764358	33764371	-	85	---	---
chr6	33839036	33846187	33839036	33839685	33845539	33846187	95	---	---	---	---	33839808	33839854	-	87	33839038	33846183
chr6	33879039	33882051	33879041	33879917	33881170	33882046	90	33879034	33879038	33882052	33882056	---	---	0	--	---	---
chr6	33882482	33891207	33882482	33884424	33889389	33891207	88	---	---	---	---	33884488	33884526	-	71	33882484	33891204
chr6	33897120	33910016	33897120	33897682	33909454	33910016	97	---	---	---	---	33908956	33909028	+	84	33897123	33910011
chr6	33913969	33920438	33913969	33915420	33918979	33920438	92	---	---	---	---	33915482	33915501	-	85	33913969	33920431
chr6	33925046	33937678	33925046	33925534	33937190	33937678	99	---	---	---	---	33925937	33925965	-	72	33925047	33937676
chr6	33942616	33950794	33942616	33944259	33949145	33950794	94	---	---	---	---	33944346	33944365	-	80	33942629	33950792
chr6	33952004	33962441	33952010	33953534	33960760	33962428	87	33951999	33952003	33962442	33962446	33960432	33960461	+	80	33952010	33962426
chr6	33985620	33990205	33985633	33985911	33989920	33990198	91	33985613	33985619	33990206	33990212	---	---	0	--	---	---
chr6	33989665	34003869	33989665	33989910	34003625	34003869	96	---	---	---	---	33990076	33990088	-	76	33989668	34003867
chr6	34040524	34052519	34040524	34041060	34051983	34052519	98	---	---	---	---	34051504	34051521	+	72	34040524	34052517
chr6	34060499	34082139	34060499	34061036	34081654	34082139	85	---	---	---	---	34080662	34080679	+	77	---	---
chr6	34075061	34092476	34075061	34075317	34092221	34092476	92	---	---	---	---	34091527	34091587	+	70	---	---
chr6	34092796	34111833	34092796	34092923	34111706	34111833	95	---	---	---	---	34093525	34093591	-	80	34092802	34111831
chr6	34098079	34107083	34098079	34098237	34106925	34107083	91	---	---	---	---	34098405	34098431	-	74	34098079	34107079
chr6	34107502	34119558	34107502	34107701	34119361	34119558	94	---	---	---	---	34108197	34108236	-	75	34107505	34119545
chr6	34122255	34131449	34122255	34122654	34131052	34131449	97	---	---	---	---	34130673	34130693	+	80	34122266	34131447
chr6	34157987	34176250	34157987	34158303	34175946	34176250	85	---	---	---	---	34159143	34159162	-	85	---	---
chr6	34178111	34192285	34178111	34178491	34191905	34192285	97	---	---	---	---	34191427	34191463	+	75	34178112	34192283
chr6	34214991	34227648	34214991	34215722	34226964	34227648	88	---	---	---	---	34226676	34226687	+	83	---	---
chr6	34219792	34225802	34219800	34219923	34225677	34225800	95	34219787	34219791	34225803	34225807	34225631	34225648	+	83	34219793	34225783
chr6	34244114	34247029	34244122	34244323	34246819	34247014	87	34244109	34244113	34247030	34247034	---	---	0	--	34244118	34247027
chr6	34266144	34277500	34266144	34267365	34276279	34277500	97	---	---	---	---	34267367	34267380	-	85	---	---
chr6	34267422	34281963	34267422	34268245	34281016	34281963	85	---	---	---	---	34280749	34280762	+	78	34267430	34281949
chr6	34277289	34280933	34277289	34277600	34280646	34280933	91	---	---	---	---	---	---	0	--	---	---
chr6	34290674	34297761	34290674	34291262	34297182	34297761	88	---	---	---	---	34297003	34297040	+	71	34290677	34297759
chr6	34318877	34322456	34318877	34319396	34321938	34322456	91	---	---	---	---	34321811	34321873	+	85	34318881	34322455
chr6	34330229	34339231	34330229	34330858	34338601	34339231	93	---	---	---	---	34338300	34338321	+	72	34330229	34339220
chr6	34339455	34352223	34339455	34340024	34351680	34352223	94	---	---	---	---	34340497	34340517	-	80	34339456	34352221
chr6	34380368	34385422	34380372	34381695	34384087	34385411	94	34380363	34380367	34385423	34385427	34383967	34384022	+	82	34380372	34385404
chr6	34398037	34410913	34398037	34398596	34410355	34410913	97	---	---	---	---	34409868	34409888	+	80	34398039	34410911
chr6	34412465	34421099	34412465	34414283	34419280	34421099	98	---	---	---	---	34419126	34419139	+	78	34412465	34421097
chr6	34423096	34429801	34423096	34423356	34429540	34429801	94	---	---	---	---	34429246	34429267	+	72	---	---
chr6	34463494	34467936	34463506	34463859	34467566	34467931	85	34463489	34463493	34467937	34467941	34467466	34467487	+	77	---	---
chr6	34492846	34497775	34492846	34495202	34495279	34497775	89	---	---	---	---	---	---	0	--	34492850	34497773
chr6	34493476	34496629	34493476	34494055	34496056	34496629	92	---	---	---	---	34494132	34494145	-	92	34493478	34496627
chr6	34498779	34508693	34498779	34500976	34506499	34508693	93	---	---	---	---	34501156	34501206	-	70	---	---
chr6	34499088	34508063	34499088	34500348	34506804	34508063	94	---	---	---	---	34506577	34506613	+	75	---	---
chr6	34532588	34543869	34532599	34533075	34543393	34543856	90	34532582	34532587	34543870	34543875	34533466	34533481	-	75	---	---
chr6	34546367	34557140	34546369	34546531	34556963	34557125	95	34546362	34546366	34557141	34557145	34546961	34546979	-	84	---	---
chr6	34612198	34622368	34612198	34613722	34620846	34622368	95	---	---	---	---	34620522	34620547	+	73	34612198	34622366
chr6	34631920	34637974	34631920	34632360	34637537	34637974	93	---	---	---	---	34632466	34632485	-	75	---	---
chr6	34638273	34647105	34638277	34640038	34645325	34647093	93	34638265	34638272	34647106	34647113	34640255	34640268	-	85	34638274	34647098
chr6	34655462	34664896	34655462	34657140	34663237	34664896	90	---	---	---	---	34657384	34657421	-	76	---	---
chr6	34675409	34684301	34675409	34676854	34683014	34684301	85	---	---	---	---	34682954	34682978	+	92	34675410	34684299
chr6	34722706	34731835	34722706	34723263	34731275	34731835	88	---	---	---	---	34730874	34730889	+	75	34722724	34731831
chr6	34784002	34787275	34784002	34784923	34786355	34787275	87	---	---	---	---	---	---	0	--	34784006	34787273
chr6	34827043	34832154	34827043	34827235	34831962	34832154	98	---	---	---	---	34827415	34827433	-	73	34827043	34832152
chr6	34839233	34846716	34839233	34842392	34843566	34846716	94	---	---	---	---	34843537	34843557	+	80	34839234	34846706
chr6	34869547	34874671	34869547	34871084	34873135	34874671	98	---	---	---	---	34873049	34873078	+	73	34869548	34874669
chr6	34880016	34891021	34880016	34880236	34890802	34891021	94	---	---	---	---	34890776	34890800	+	76	34880016	34891019
chr6	34935012	34939897	34935012	34935456	34939437	34939897	94	---	---	---	---	34935559	34935578	-	70	34935021	34939889
chr6	35003412	35010649	35003412	35004462	35009674	35010649	91	---	---	---	---	35009452	35009475	+	83	---	---
chr6	35033720	35054517	35033720	35034343	35053893	35054517	97	---	---	---	---	35053074	35053104	+	77	---	---
chr6	35052290	35063463	35052290	35052855	35062890	35063463	88	---	---	---	---	35053295	35053311	-	70	---	---
chr6	35056324	35076127	35056333	35056596	35075856	35076119	95	35056319	35056323	35076128	35076132	35057500	35057516	-	76	35056334	35076121
chr6	35060772	35063977	35060772	35061308	35063443	35063977	88	---	---	---	---	35063336	35063349	+	85	35060784	35063971
chr6	35126515	35138253	35126515	35126777	35137979	35138253	89	---	---	---	---	35137420	35137450	+	77	---	---
chr6	35141336	35155784	35141336	35141848	35155278	35155784	92	---	---	---	---	35154606	35154710	+	75	---	---
chr6	35144405	35154479	35144405	35144560	35154322	35154479	96	---	---	---	---	35144934	35145049	-	97	---	---
chr6	35163353	35169431	35163353	35163564	35169220	35169431	93	---	---	---	---	---	---	0	--	35163363	35169417
chr6	35189764	35201888	35189771	35191548	35200121	35201884	96	35189758	35189763	35201889	35201894	35191835	35191862	-	71	35189771	35201886
chr6	35238106	35246161	35238106	35238779	35245486	35246161	96	---	---	---	---	35238945	35238960	-	81	---	---
chr6	35285012	35302163	35285012	35285124	35302051	35302163	97	---	---	---	---	35301231	35301261	+	74	35285026	35302161
chr6	35295267	35298942	35295277	35295940	35298266	35298927	85	35295262	35295266	35298943	35298947	35296021	35296033	-	100	---	---
chr6	35361720	35369942	35361720	35362150	35369504	35369942	92	---	---	---	---	35362388	35362518	-	97	35361723	35369938
chr6	35379436	35383090	35379436	35380306	35382220	35383090	95	---	---	---	---	35382139	35382151	+	84	35379438	35383086
chr6	35411469	35428598	35411469	35413091	35426967	35428598	89	---	---	---	---	35426399	35426419	+	80	35411485	35428596
chr6	35422299	35433898	35422299	35423459	35432738	35433898	96	---	---	---	---	35423850	35423867	-	77	35422303	35433894
chr6	35462144	35467297	35462144	35462488	35466976	35467297	92	---	---	---	---	35462669	35462690	-	77	35462144	35467295
chr6	35467373	35485508	35467373	35467801	35485069	35485508	92	---	---	---	---	35484237	35484267	+	80	35467373	35485503
chr6	35471838	35484747	35471838	35472373	35484212	35484747	96	---	---	---	---	35483734	35483751	+	72	35471839	35484745
chr6	35488739	35499173	35488739	35491899	35496008	35499173	94	---	---	---	---	35495815	35495862	+	72	---	---
chr6	35500208	35507086	35500210	35501807	35505468	35507086	94	35500203	35500207	35507087	35507091	35505285	35505373	+	87	35500210	35507084
chr6	35512376	35519820	35512376	35512479	35519717	35519820	99	---	---	---	---	35512481	35512497	-	70	---	---
chr6	35520045	35526545	35520045	35521220	35525415	35526545	92	---	---	---	---	---	---	0	--	35520056	35526542
chr6	35531829	35540921	35531829	35531964	35540786	35540921	94	---	---	---	---	35540346	35540362	+	76	35531846	35540919
chr6	35553101	35571471	35553101	35554422	35570046	35571471	88	---	---	---	---	35569606	35569641	+	75	35553104	35571452
chr6	35557489	35565662	35557489	35558531	35564609	35565662	90	---	---	---	---	35558590	35558625	-	75	---	---
chr6	35571894	35579240	35571894	35572840	35578343	35579240	93	---	---	---	---	35578179	35578190	+	75	---	---
chr6	35583002	35591151	35583016	35584568	35589580	35591139	96	35582997	35583001	35591152	35591156	35584694	35584783	-	82	35583005	35591137
chr6	35597301	35601469	35597315	35597732	35601081	35601463	91	35597296	35597300	35601470	35601474	35601017	35601028	+	75	35597302	35601461
chr6	35597939	35601696	35597939	35598123	35601512	35601696	99	---	---	---	---	---	---	0	--	---	---
chr6	35599436	35618930	35599436	35599593	35618773	35618930	95	---	---	---	---	35617881	35617908	+	78	---	---
chr6	35606887	35614607	35606887	35607839	35613649	35614607	87	---	---	---	---	35613458	35613480	+	82	---	---
chr6	35628357	35638458	35628357	35628868	35637947	35638458	92	---	---	---	---	35637493	35637541	+	93	35628361	35638455
chr6	35633031	35646335	35633031	35634740	35644635	35646335	96	---	---	---	---	35644248	35644298	+	70	35633036	35646331
chr6	35650074	35664987	35650077	35650488	35664557	35664978	93	35650069	35650073	35664988	35664992	35664348	35664361	+	85	35650084	35664983
chr6	35654623	35661384	35654623	35654835	35661173	35661384	93	---	---	---	---	35661148	35661169	+	77	---	---
chr6	35674074	35694979	35674074	35674606	35694419	35694979	89	---	---	---	---	35693543	35693566	+	75	35674074	35694977
chr6	35679599	35688493	35679599	35681238	35686675	35688493	87	---	---	---	---	35681453	35681465	-	76	35679599	35688491
chr6	35706587	35716166	35706587	35707027	35715731	35716166	85	---	---	---	---	35707425	35707461	-	97	35706587	35716159
chr6	35707264	35723428	35707264	35707591	35723100	35723428	92	---	---	---	---	35708052	35708065	-	78	---	---
chr6	35716429	35724088	35716429	35717382	35723148	35724088	85	---	---	---	---	35723056	35723086	+	74	---	---
chr6	35726847	35730484	35726847	35727717	35729608	35730484	97	---	---	---	---	35729508	35729519	+	83	---	---
chr6	35747680	35754496	35747680	35747813	35754362	35754495	90	35747675	35747679	35754497	35754501	35748053	35748122	-	70	35747680	35754477
chr6	35779306	35784427	35779306	35779628	35784105	35784427	98	---	---	---	---	35783903	35783924	+	77	35779307	35784425
chr6	35848580	35867856	35848580	35849411	35867006	35867856	88	---	---	---	---	35850220	35850246	-	77	35848590	35867854
chr6	35850173	35856779	35850173	35850387	35856567	35856779	95	---	---	---	---	35850461	35850499	-	74	---	---
chr6	35858381	35862462	35858381	35859153	35861683	35862462	95	---	---	---	---	35861631	35861645	+	80	35858394	35862456
chr6	35915902	35926481	35915902	35916237	35926146	35926481	94	---	---	---	---	35925650	35925677	+	71	35915902	35926476
chr6	35990724	36000627	35990724	35992546	35998812	36000627	96	---	---	---	---	35992749	35992761	-	76	35990724	36000623
chr6	36018486	36026130	36018486	36020465	36024064	36026130	89	---	---	---	---	36020542	36020645	-	82	36018488	36026121
chr6	36037818	36046727	36037818	36039639	36044908	36046727	96	---	---	---	---	36039856	36039868	-	76	36037820	36046725
chr6	36048996	36065864	36048996	36050603	36064256	36065864	96	---	---	---	---	36051197	36051212	-	87	36048996	36065861
chr6	36068910	36077837	36068910	36070733	36076014	36077837	98	---	---	---	---	36070798	36070836	-	71	36068912	36077835
chr6	36103480	36108151	36103480	36104126	36107429	36108151	88	---	---	---	---	36104147	36104173	-	74	---	---
chr6	36104368	36112191	36104368	36105071	36111436	36112191	88	---	---	---	---	36111178	36111206	+	82	---	---
chr6	36140825	36162282	36140825	36141637	36161578	36162282	86	---	---	---	---	36160581	36160622	+	71	---	---
chr6	36174009	36179514	36174009	36175014	36178505	36179514	94	---	---	---	---	36178347	36178359	+	84	---	---
chr6	36222306	36229747	36222306	36223427	36228620	36229747	94	---	---	---	---	36223439	36223458	-	80	---	---
chr6	36233363	36239712	36233363	36233715	36239366	36239712	93	---	---	---	---	36239286	36239341	+	94	---	---
chr6	36260855	36267636	36260855	36262387	36266106	36267636	92	---	---	---	---	36266072	36266091	+	80	---	---
chr6	36296707	36305707	36296707	36297043	36305371	36305707	97	---	---	---	---	36305011	36305037	+	74	---	---
chr6	36297043	36300587	36297043	36297818	36299806	36300587	89	---	---	---	---	36297901	36297915	-	73	---	---
chr6	36307946	36311142	36307946	36308767	36310335	36311142	95	---	---	---	---	---	---	0	--	---	---
chr6	36308768	36319577	36308768	36308945	36319400	36319577	91	---	---	---	---	36308990	36309007	-	72	---	---
chr6	36308940	36321628	36308940	36309389	36321181	36321628	92	---	---	---	---	36320684	36320720	+	78	36308947	36321624
chr6	36321181	36337824	36321181	36322595	36336367	36337824	89	---	---	---	---	36322977	36322992	-	75	36321188	36337822
chr6	36325334	36333502	36325334	36326920	36331853	36333501	89	36325329	36325333	36333503	36333507	36331624	36331764	+	82	36325334	36333499
chr6	36364799	36379676	36364799	36368717	36375817	36379676	89	---	---	---	---	36375496	36375520	+	76	---	---
chr6	36379676	36399058	36379676	36379803	36398924	36399058	89	---	---	---	---	36398178	36398198	+	76	---	---
chr6	36417607	36424607	36417607	36417755	36424459	36424607	87	---	---	---	---	36424168	36424193	+	76	36417622	36424596
chr6	36432764	36441216	36432764	36433103	36440892	36441216	91	---	---	---	---	36440574	36440587	+	71	---	---
chr6	36457729	36470036	36457729	36457995	36469770	36470036	99	---	---	---	---	36469312	36469328	+	70	36457740	36470022
chr6	36465734	36479764	36465734	36465860	36479638	36479764	94	---	---	---	---	36479034	36479311	+	98	---	---
chr6	36507677	36518182	36507677	36507937	36517921	36518182	93	---	---	---	---	36517422	36517445	+	79	---	---
chr6	36511373	36518321	36511373	36511625	36518067	36518321	90	---	---	---	---	36511691	36511724	-	70	---	---
chr6	36539042	36552328	36539042	36539531	36551839	36552328	97	---	---	---	---	36539939	36539955	-	82	36539042	36552326
chr6	36580592	36588424	36580592	36581023	36587993	36588424	97	---	---	---	---	36587739	36587751	+	76	---	---
chr6	36601618	36619896	36601618	36602198	36619325	36619896	86	---	---	---	---	36618468	36618479	+	75	---	---
chr6	36677985	36690778	36677985	36679590	36689176	36690778	94	---	---	---	---	36679915	36679941	-	74	---	---
chr6	36682692	36687754	36682694	36683150	36687314	36687746	92	36682687	36682691	36687755	36687759	36683215	36683253	-	71	---	---
chr6	36715430	36729090	36715432	36716767	36727757	36729087	90	36715424	36715429	36729091	36729096	---	---	0	--	36715443	36729087
chr6	36716936	36726256	36716936	36717299	36725901	36726256	95	---	---	---	---	36717400	36717427	-	71	---	---
chr6	36730284	36751082	36730284	36731223	36750137	36751082	93	---	---	---	---	36732113	36732132	-	95	36730285	36751073
chr6	36731223	36741188	36731223	36733193	36739287	36741188	94	---	---	---	---	36739013	36739029	+	76	---	---
chr6	36741247	36751542	36741247	36741712	36751077	36751542	96	---	---	---	---	36750959	36750981	+	73	36741254	36751539
chr6	36757134	36765350	36757134	36757633	36764851	36765350	86	---	---	---	---	36764630	36764643	+	85	---	---
chr6	36796103	36814243	36796103	36796432	36813914	36814243	88	---	---	---	---	36797281	36797306	-	96	36796116	36814233
chr6	36817024	36825014	36817024	36818180	36823859	36825014	94	---	---	---	---	36818367	36818383	-	70	36817033	36825012
chr6	36829937	36841922	36829937	36830676	36841171	36841922	89	---	---	---	---	36830851	36830863	-	84	36829938	36841909
chr6	36896842	36911757	36896842	36898739	36909845	36911757	87	---	---	---	---	36909465	36909481	+	76	---	---
chr6	36911850	36917050	36911850	36911992	36916908	36917050	99	---	---	---	---	36916704	36916726	+	78	36911850	36917048
chr6	36986974	36993673	36986975	36987985	36992644	36993659	85	36986969	36986973	36993674	36993678	36992489	36992502	+	85	36986976	36993667
chr6	36999789	37005012	36999789	36999919	37004882	37005012	90	---	---	---	---	36999968	36999990	-	82	36999803	37005006
chr6	37080766	37084074	37080766	37081328	37083512	37084074	91	---	---	---	---	---	---	0	--	---	---
chr6	37105967	37117289	37105976	37107621	37115623	37117286	93	37105962	37105966	37117290	37117294	37115322	37115343	+	72	37105969	37117285
chr6	37125193	37141140	37125193	37125786	37140547	37141140	96	---	---	---	---	37140048	37140078	+	74	37125196	37141138
chr6	37133111	37140899	37133111	37133391	37140619	37140899	100	---	---	---	---	37140257	37140273	+	100	37133114	37140881
chr6	37150770	37156630	37150770	37151104	37156285	37156630	85	---	---	---	---	---	---	0	--	---	---
chr6	37190957	37206054	37190957	37192043	37205067	37206054	87	---	---	---	---	37192295	37192334	-	70	---	---
chr6	37222710	37243781	37222710	37223037	37243441	37243781	86	---	---	---	---	37223908	37223957	-	74	37222713	37243769
chr6	37223905	37239405	37223913	37224418	37238885	37239392	90	37223900	37223904	37239406	37239410	37238226	37238242	+	82	37223915	37239404
chr6	37227421	37237052	37227426	37229200	37235274	37237045	95	37227408	37227420	37237053	37237065	37235109	37235140	+	75	37227433	37237050
chr6	37260910	37267110	37260910	37261172	37266847	37267110	95	---	---	---	---	37261332	37261456	-	79	37260910	37267108
chr6	37290724	37306119	37290724	37291099	37305744	37306119	90	---	---	---	---	37291709	37291735	-	70	---	---
chr6	37291091	37308091	37291091	37291638	37307530	37308091	89	---	---	---	---	37292319	37292335	-	70	37291100	37308089
chr6	37299341	37302497	37299341	37299604	37302237	37302497	86	---	---	---	---	37302188	37302220	+	81	37299341	37302489
chr6	37306465	37312200	37306465	37306900	37311775	37312200	90	---	---	---	---	37311594	37311641	+	79	---	---
chr6	37340318	37359191	37340318	37341143	37358368	37359191	95	---	---	---	---	37341969	37342005	-	78	---	---
chr6	37341855	37352240	37341866	37342102	37351994	37352231	94	37341850	37341854	37352241	37352245	37351499	37351531	+	72	---	---
chr6	37359453	37367199	37359453	37359679	37366973	37367199	94	---	---	---	---	37360023	37360034	-	83	---	---
chr6	37376417	37384711	37376417	37377927	37383201	37384711	95	---	---	---	---	37382938	37383006	+	76	37376417	37384706
chr6	37414838	37422764	37414838	37415828	37421799	37422764	90	---	---	---	---	37416004	37416042	-	71	37414840	37422745
chr6	37429341	37437116	37429341	37430149	37436308	37437116	90	---	---	---	---	37430396	37430420	-	96	---	---
chr6	37461991	37472113	37461991	37463709	37470395	37472113	95	---	---	---	---	37463919	37463940	-	72	37461991	37472111
chr6	37512520	37519357	37512524	37514111	37517770	37519353	94	37512514	37512519	37519358	37519363	37517587	37517709	+	82	37512524	37519351
chr6	37540208	37546980	37540208	37540889	37546298	37546980	96	---	---	---	---	37541036	37541062	-	85	---	---
chr6	37592429	37602249	37592429	37593877	37600811	37602249	95	---	---	---	---	37600464	37600498	+	71	---	---
chr6	37615910	37629645	37615910	37616294	37629259	37629645	91	---	---	---	---	37616609	37616627	-	73	---	---
chr6	37635887	37657658	37635887	37636554	37656988	37657658	93	---	---	---	---	37656254	37656289	+	75	---	---
chr6	37665868	37678389	37665868	37666434	37677821	37678389	98	---	---	---	---	37677473	37677499	+	70	---	---
chr6	37729970	37734960	37729970	37730111	37734819	37734960	95	---	---	---	---	37734735	37734761	+	70	37729970	37734958
chr6	37747273	37759200	37747273	37749308	37757162	37759200	95	---	---	---	---	37749630	37749647	-	77	---	---
chr6	37784442	37791039	37784442	37785856	37789624	37791039	94	---	---	---	---	37785920	37786045	-	84	---	---
chr6	37829371	37836010	37829371	37830896	37834523	37836010	88	---	---	---	---	37830973	37831010	-	71	---	---
chr6	37840761	37849427	37840761	37841075	37849114	37849427	95	---	---	---	---	37848967	37848987	+	76	37840761	37849413
chr6	37859403	37877348	37859403	37859823	37876928	37877348	93	---	---	---	---	37876073	37876089	+	70	37859419	37877341
chr6	37912801	37921585	37912801	37914009	37920378	37921585	94	---	---	---	---	37914037	37914098	-	79	---	---
chr6	37949802	37971518	37949802	37950663	37970688	37971518	88	---	---	---	---	37951605	37951663	-	71	---	---
chr6	37952791	37961556	37952796	37954015	37960339	37961550	93	37952786	37952790	37961557	37961561	37960243	37960310	+	79	37952791	37961540
chr6	37973303	37977040	37973303	37974014	37976329	37977040	89	---	---	---	---	37974051	37974085	-	71	---	---
chr6	37987017	37998949	37987017	37988238	37997724	37998949	94	---	---	---	---	37988408	37988486	-	70	37987021	37998939
chr6	37988905	37997722	37988905	37990679	37995948	37997722	95	---	---	---	---	---	---	0	--	37988912	37997720
chr6	38002273	38007189	38002273	38002545	38006896	38007189	85	---	---	---	---	38006691	38006712	+	77	---	---
chr6	38031296	38051922	38031299	38031544	38051670	38051917	94	38031291	38031295	38051923	38051927	38032428	38032490	-	77	---	---
chr6	38042429	38051502	38042429	38042604	38051327	38051502	97	---	---	---	---	38051145	38051169	+	80	38042430	38051491
chr6	38042531	38051932	38042531	38042792	38051671	38051932	95	---	---	---	---	38043110	38043136	-	74	---	---
chr6	38052522	38055583	38052522	38053400	38054693	38055583	93	---	---	---	---	---	---	0	--	---	---
chr6	38070920	38078635	38070920	38071078	38078475	38078635	88	---	---	---	---	38071410	38071440	-	70	---	---
chr6	38104810	38113456	38104810	38105558	38112679	38113456	89	---	---	---	---	38112373	38112396	+	75	---	---
chr6	38114400	38124780	38114400	38114895	38124285	38124780	85	---	---	---	---	38124166	38124228	+	77	38114408	38124778
chr6	38114799	38125694	38114799	38115092	38125401	38125694	95	---	---	---	---	38125039	38125075	+	70	38114805	38125678
chr6	38187142	38189367	38187142	38187321	38189188	38189367	92	---	---	---	---	38189111	38189126	+	87	---	---
chr6	38209009	38225289	38209009	38209519	38224780	38225289	92	---	---	---	---	38224118	38224184	+	71	38209014	38225275
chr6	38217321	38223358	38217321	38219262	38221439	38223358	87	---	---	---	---	---	---	0	--	---	---
chr6	38247922	38261870	38247922	38251815	38257977	38261870	97	---	---	---	---	38257669	38257685	+	70	---	---
chr6	38264179	38269105	38264193	38266015	38267277	38269095	94	38264174	38264178	38269106	38269110	38267243	38267257	+	86	38264184	38269093
chr6	38272536	38276971	38272536	38272743	38276763	38276971	94	---	---	---	---	38272745	38272763	-	73	38272536	38276969
chr6	38278257	38286730	38278257	38281561	38283259	38286730	85	---	---	---	---	38283221	38283245	+	72	38278271	38286728
chr6	38289950	38298639	38289950	38291749	38296802	38298639	93	---	---	---	---	38291907	38291922	-	81	38289950	38298636
chr6	38311628	38319518	38311628	38312970	38318172	38319518	94	---	---	---	---	38313067	38313104	-	78	38311630	38319506
chr6	38323856	38334132	38323856	38324314	38333675	38334132	95	38323850	38323855	38334133	38334138	38324557	38324594	-	76	38323862	38334130
chr6	38341734	38350232	38341741	38343250	38348740	38350232	94	38341729	38341733	38350233	38350237	38348633	38348668	+	72	38341734	38350230
chr6	38380828	38396322	38380835	38381008	38396149	38396322	93	38380823	38380827	38396323	38396327	38381488	38381610	-	70	38380836	38396318
chr6	38438025	38448484	38438025	38441662	38444846	38448484	97	---	---	---	---	38441727	38441765	-	71	38438025	38448482
chr6	38483233	38487765	38483233	38485104	38485878	38487765	91	---	---	---	---	38485833	38485852	+	70	---	---
chr6	38502568	38505137	38502576	38503106	38504593	38505126	90	38502562	38502567	38505138	38505143	---	---	0	--	---	---
chr6	38511586	38516192	38511586	38512022	38515769	38516192	93	---	---	---	---	38512024	38512081	-	96	---	---
chr6	38603812	38617183	38603812	38607760	38613014	38617183	90	---	---	---	---	38612770	38612782	+	92	---	---
chr6	38614527	38636101	38614527	38615227	38635401	38636101	98	---	---	---	---	38615844	38615860	-	70	---	---
chr6	38619436	38633098	38619436	38620822	38631710	38633098	97	---	---	---	---	38631214	38631227	+	71	38619444	38633093
chr6	38642272	38649240	38642272	38643894	38647612	38649240	94	---	---	---	---	38643951	38644080	-	83	38642275	38649236
chr6	38664331	38672406	38664331	38665865	38670851	38672406	92	---	---	---	---	38665868	38665887	-	80	38664331	38672399
chr6	38674357	38683322	38674357	38675373	38682216	38683322	86	---	---	---	---	38675558	38675577	-	75	---	---
chr6	38687339	38696656	38687353	38687980	38696011	38696647	93	38687334	38687338	38696657	38696661	38695620	38695631	+	83	---	---
chr6	38695593	38710526	38695593	38696673	38709440	38710526	88	---	---	---	---	38697089	38697108	-	90	---	---
chr6	38721183	38730040	38721183	38723036	38728054	38730040	87	---	---	---	---	38727864	38727877	+	78	38721199	38730037
chr6	38740541	38748788	38740541	38740842	38748489	38748788	90	---	---	---	---	38740998	38741052	-	70	---	---
chr6	38756334	38764613	38756334	38757870	38763066	38764600	94	38756328	38756333	38764614	38764619	38758011	38758130	-	82	38756334	38764612
chr6	38829758	38839431	38829758	38831214	38837984	38839431	92	---	---	---	---	38837671	38837702	+	71	38829767	38839429
chr6	38830479	38839220	38830479	38831004	38838692	38839220	92	---	---	---	---	38838375	38838392	+	77	38830491	38839202
chr6	38870726	38876916	38870726	38871665	38875976	38876916	92	---	---	---	---	38871835	38871861	-	70	---	---
chr6	38875772	38887227	38875772	38876199	38886801	38887227	92	---	---	---	---	38876213	38876262	-	74	38875780	38887215
chr6	38875810	38887199	38875812	38876166	38886840	38887194	93	38875804	38875809	38887200	38887205	38876213	38876262	-	74	---	---
chr6	38951230	38958918	38951230	38951533	38958616	38958918	95	---	---	---	---	38958261	38958282	+	77	38951232	38958902
chr6	38966643	38973137	38966643	38967886	38971897	38973137	91	---	---	---	---	38967974	38968000	-	70	---	---
chr6	38999292	39005315	38999292	39000010	39004597	39005315	99	---	---	---	---	39000075	39000103	-	79	---	---
chr6	39012874	39025048	39012874	39013432	39024486	39025048	96	---	---	---	---	39013858	39013930	-	86	39012875	39025043
chr6	39026825	39036197	39026829	39028250	39034782	39036184	92	39026819	39026824	39036198	39036203	39028503	39028524	-	72	39026825	39036180
chr6	39046403	39052812	39046417	39046719	39052498	39052802	91	39046397	39046402	39052813	39052818	39046896	39046916	-	80	---	---
chr6	39076451	39085540	39076451	39077124	39084866	39085540	99	---	---	---	---	39077318	39077329	-	83	---	---
chr6	39109489	39118254	39109489	39111264	39116530	39118254	91	---	---	---	---	39116304	39116317	+	85	39109496	39118252
chr6	39122536	39137611	39122536	39122829	39137317	39137611	89	---	---	---	---	39136592	39136615	+	87	---	---
chr6	39190872	39207775	39190872	39192404	39206220	39207775	94	---	---	---	---	39192724	39192750	-	77	39190873	39207773
chr6	39194647	39204758	39194647	39196257	39203173	39204758	92	---	---	---	---	39202827	39202849	+	73	39194647	39204756
chr6	39204767	39217646	39204767	39206807	39215626	39217646	88	---	---	---	---	39215186	39215231	+	73	39204774	39217639
chr6	39205848	39216818	39205848	39205971	39216695	39216818	91	---	---	---	---	39216159	39216225	+	74	39205854	39216813
chr6	39223245	39243311	39223245	39223616	39242940	39243311	96	---	---	---	---	39242179	39242295	+	97	39223246	39243299
chr6	39224597	39239888	39224597	39225014	39239471	39239888	96	---	---	---	---	39225596	39225622	-	74	39224600	39239885
chr6	39243013	39257296	39243024	39243311	39257009	39257296	96	39243006	39243012	39257297	39257303	39243829	39243849	-	71	39243018	39257284
chr6	39260599	39277797	39260599	39262083	39276326	39277797	98	---	---	---	---	39275852	39275988	+	97	---	---
chr6	39264442	39284036	39264442	39265105	39283380	39284036	95	---	---	---	---	39265824	39265847	-	91	39264458	39284026
chr6	39269326	39285841	39269326	39269667	39285500	39285841	97	---	---	---	---	39285205	39285269	+	93	---	---
chr6	39302057	39308438	39302064	39302277	39308213	39308426	98	39302052	39302056	39308439	39308443	39308101	39308132	+	78	39302064	39308436
chr6	39332901	39341458	39332901	39334610	39339717	39341450	89	39332896	39332900	39341459	39341463	39334675	39334713	-	71	39332901	39341450
chr6	39339605	39353473	39339605	39341092	39351985	39353473	94	---	---	---	---	39351744	39351810	+	82	39339605	39353470
chr6	39354090	39358339	39354090	39355131	39357299	39358333	95	39354085	39354089	39358340	39358344	39355133	39355239	-	85	---	---
chr6	39373562	39380863	39373562	39374056	39380369	39380863	96	---	---	---	---	39380053	39380073	+	71	39373562	39380854
chr6	39373666	39382212	39373671	39375391	39380478	39382199	94	39373661	39373665	39382213	39382217	39380223	39380236	+	78	39373673	39382211
chr6	39376099	39393153	39376106	39376794	39392450	39393150	85	39376093	39376098	39393154	39393159	39376962	39376985	-	75	39376113	39393146
chr6	39411089	39427848	39411089	39411345	39427591	39427848	85	---	---	---	---	39412048	39412076	-	82	39411090	39427845
chr6	39411413	39424363	39411420	39411910	39423860	39424350	96	39411408	39411412	39424364	39424368	39412326	39412354	-	75	39411421	39424348
chr6	39435625	39443305	39435625	39435988	39442940	39443305	90	---	---	---	---	39442745	39442764	+	90	39435626	39443303
chr6	39437365	39440605	39437365	39438573	39439411	39440605	94	---	---	---	---	---	---	0	--	39437372	39440589
chr6	39437502	39440342	39437502	39438310	39439548	39440342	93	---	---	---	---	39439474	39439488	+	86	---	---
chr6	39453658	39459558	39453658	39454200	39459018	39459558	96	---	---	---	---	39458850	39458870	+	90	39453664	39459556
chr6	39465737	39468979	39465737	39466184	39468519	39468979	90	---	---	---	---	39468412	39468436	+	76	---	---
chr6	39491596	39493710	39491611	39492194	39493116	39493696	89	39491591	39491595	39493711	39493715	39493077	39493089	+	76	39491610	39493699
chr6	39500215	39510469	39500215	39501727	39508946	39510469	94	---	---	---	---	39508622	39508648	+	74	39500215	39510467
chr6	39565711	39571080	39565711	39565990	39570801	39571080	98	---	---	---	---	39566090	39566102	-	84	---	---
chr6	39566090	39571925	39566090	39566610	39571400	39571925	89	---	---	---	---	---	---	0	--	39566102	39571920
chr6	39573452	39580031	39573452	39573814	39579668	39580031	94	---	---	---	---	39573889	39573903	-	80	---	---
chr6	39636141	39657572	39636141	39636513	39657200	39657572	93	---	---	---	---	39656217	39656240	+	79	---	---
chr6	39671168	39680872	39671168	39671375	39680665	39680872	95	---	---	---	---	39680272	39680328	+	94	---	---
chr6	39681736	39702242	39681736	39682791	39701281	39702242	86	---	---	---	---	39683679	39683703	-	72	---	---
chr6	39756535	39760037	39756537	39757184	39759389	39760036	93	39756529	39756534	39760038	39760043	39759312	39759342	+	74	39756538	39760021
chr6	39798041	39805651	39798041	39798367	39805325	39805651	97	---	---	---	---	39798611	39798715	-	82	---	---
chr6	39824311	39827757	39824318	39824634	39827443	39827753	96	39824306	39824310	39827758	39827762	39824742	39824775	-	73	---	---
chr6	39836337	39857127	39836350	39837438	39856030	39857115	95	39836332	39836336	39857128	39857132	39855515	39855541	+	70	39836349	39857125
chr6	39860779	39868229	39860779	39860900	39868108	39868229	96	---	---	---	---	39867770	39867791	+	72	---	---
chr6	39893603	39900882	39893605	39895137	39899358	39900871	93	39893598	39893602	39900883	39900887	39895160	39895179	-	80	---	---
chr6	39914456	39920491	39914456	39915259	39919688	39920491	98	---	---	---	---	39915417	39915434	-	77	39914459	39920489
chr6	39924584	39932921	39924584	39926171	39931457	39932921	89	---	---	---	---	39926388	39926401	-	85	39924584	39932919
chr6	39954141	39966829	39954141	39954692	39966302	39966829	92	---	---	---	---	39954952	39954974	-	73	---	---
chr6	39972236	39981340	39972238	39972599	39980971	39981332	95	39972230	39972235	39981341	39981346	39972602	39972649	-	72	---	---
chr6	39996998	40002646	39996998	39997260	40002385	40002646	88	---	---	---	---	39997311	39997367	-	71	39997001	40002644
chr6	40021482	40027956	40021482	40022580	40026846	40027956	91	---	---	---	---	40026814	40026833	+	80	---	---
chr6	40023857	40044214	40023857	40023968	40044103	40044214	91	---	---	---	---	40024779	40024797	-	89	40023865	40044201
chr6	40036662	40052282	40036676	40037075	40051878	40052278	90	40036657	40036661	40052283	40052287	40037590	40037606	-	82	40036663	40052272
chr6	40040448	40048612	40040448	40041781	40047275	40048612	88	---	---	---	---	40041889	40042056	-	80	---	---
chr6	40066483	40075184	40066483	40066874	40074798	40075184	93	---	---	---	---	40074459	40074477	+	94	40066488	40075182
chr6	40082618	40087984	40082618	40085293	40085293	40087984	95	---	---	---	---	---	---	0	--	---	---
chr6	40096981	40105643	40096981	40097281	40105343	40105643	97	---	---	---	---	40097525	40097563	-	76	40096993	40105640
chr6	40153701	40163846	40153701	40153937	40163610	40163846	92	---	---	---	---	40163220	40163271	+	71	---	---
chr6	40159063	40179342	40159063	40159350	40179055	40179342	88	---	---	---	---	40178090	40178107	+	77	40159066	40179339
chr6	40175762	40187097	40175762	40178492	40184503	40187097	93	---	---	---	---	---	---	0	--	---	---
chr6	40196557	40205714	40196557	40196803	40205468	40205714	99	---	---	---	---	40205062	40205108	+	85	40196561	40205710
chr6	40235405	40253819	40235405	40236115	40253048	40253819	85	---	---	---	---	40252264	40252289	+	73	---	---
chr6	40239368	40248268	40239368	40239751	40247885	40248268	94	---	---	---	---	40247644	40247673	+	80	---	---
chr6	40284947	40300871	40284947	40285867	40299952	40300871	95	---	---	---	---	40286527	40286550	-	75	40284947	40300869
chr6	40288494	40295902	40288494	40289028	40295339	40295902	93	---	---	---	---	40295036	40295103	+	75	---	---
chr6	40301468	40306727	40301468	40303299	40304886	40306727	86	---	---	---	---	40304854	40304873	+	80	40301468	40306723
chr6	40302068	40305835	40302068	40302421	40305482	40305835	95	---	---	---	---	40305446	40305465	+	80	---	---
chr6	40310233	40317450	40310233	40310848	40316835	40317450	94	---	---	---	---	40316535	40316568	+	91	40310241	40317433
chr6	40310410	40317318	40310410	40310716	40317012	40317318	94	---	---	---	---	40316739	40316776	+	78	---	---
chr6	40328688	40338698	40328688	40329589	40337791	40338698	89	---	---	---	---	40329865	40329881	-	70	40328696	40338696
chr6	40344043	40352874	40344043	40345022	40351890	40352874	88	---	---	---	---	40345323	40345335	-	76	40344051	40352871
chr6	40362479	40368593	40362479	40362700	40368366	40368593	89	---	---	---	---	40362909	40362923	-	73	40362479	40368592
chr6	40394097	40403734	40394097	40397885	40399805	40403734	92	---	---	---	---	40397956	40397969	-	92	---	---
chr6	40433388	40440834	40433388	40433790	40440432	40440834	96	---	---	---	---	40440175	40440188	+	85	40433392	40440831
chr6	40467074	40477920	40467074	40467661	40477332	40477920	88	---	---	---	---	40477116	40477131	+	75	---	---
chr6	40469771	40475424	40469771	40470456	40474739	40475424	98	---	---	---	---	40470654	40470671	-	88	---	---
chr6	40475721	40482931	40475721	40476919	40481746	40482931	90	---	---	---	---	40481693	40481712	+	70	---	---
chr6	40486290	40495586	40486290	40486930	40494945	40495586	95	---	---	---	---	40487138	40487185	-	70	40486296	40495573
chr6	40496849	40503312	40496849	40497768	40502401	40503312	88	---	---	---	---	40502170	40502328	+	77	---	---
chr6	40527895	40530542	40527895	40528348	40530088	40530542	92	---	---	---	---	40528353	40528448	-	72	40527899	40530533
chr6	40530749	40537983	40530749	40531217	40537513	40537983	90	---	---	---	---	40537198	40537232	+	71	40530750	40537981
chr6	40544648	40553916	40544648	40545622	40552946	40553916	97	---	---	---	---	40545865	40545877	-	76	---	---
chr6	40558939	40564143	40558954	40560232	40562856	40564137	96	40558934	40558938	40564144	40564148	40562824	40562843	+	80	40558947	40564128
chr6	40565517	40572664	40565517	40565861	40572320	40572664	92	---	---	---	---	40572055	40572068	+	78	40565517	40572649
chr6	40566937	40579836	40566940	40570068	40576713	40579829	90	40566931	40566936	40579837	40579842	40570274	40570290	-	70	---	---
chr6	40571980	40580608	40571980	40572699	40579851	40580608	86	---	---	---	---	40579630	40579705	+	75	40571984	40580602
chr6	40576755	40581884	40576755	40577000	40581630	40581884	91	---	---	---	---	40577202	40577231	-	76	---	---
chr6	40588276	40597212	40588276	40588457	40597031	40597212	97	---	---	---	---	40596617	40596657	+	70	40588293	40597210
chr6	40599105	40618984	40599105	40599719	40618370	40618984	97	---	---	---	---	40600613	40600626	-	78	---	---
chr6	40617641	40627619	40617641	40618270	40626990	40627619	98	---	---	---	---	40618606	40618672	-	74	---	---
chr6	40658069	40675811	40658069	40659549	40674333	40675811	91	---	---	---	---	40673851	40673866	+	81	40658069	40675794
chr6	40666440	40674018	40666440	40667183	40673275	40674018	98	---	---	---	---	40667399	40667411	-	76	---	---
chr6	40683459	40701907	40683459	40684874	40700495	40701907	94	---	---	---	---	40699722	40699743	+	77	40683459	40701905
chr6	40686151	40695622	40686151	40687708	40694060	40695622	97	---	---	---	---	40687876	40687890	-	73	40686152	40695620
chr6	40719961	40729378	40719961	40721507	40727832	40729378	96	---	---	---	---	40721750	40721784	-	77	40719972	40729375
chr6	40730123	40738083	40730123	40730965	40737240	40738083	94	---	---	---	---	40737107	40737157	+	70	40730123	40738070
chr6	40771587	40779696	40771587	40772136	40779147	40779696	96	---	---	---	---	40778838	40778861	+	79	---	---
chr6	40781585	40790706	40781585	40782081	40790210	40790706	95	---	---	---	---	40790119	40790171	+	75	40781588	40790703
chr6	40803527	40824186	40803527	40803868	40823846	40824186	94	---	---	---	---	40804834	40804845	-	91	40803529	40824184
chr6	40809694	40817191	40809694	40810567	40816303	40817191	92	---	---	---	---	40810783	40810795	-	76	---	---
chr6	40833202	40851807	40833202	40834453	40850646	40851807	90	---	---	---	---	40849850	40849864	+	86	---	---
chr6	40835633	40852080	40835633	40835904	40851807	40852080	90	---	---	---	---	40836662	40836684	-	73	40835633	40852065
chr6	40840127	40847093	40840127	40840743	40846479	40847093	96	---	---	---	---	40846280	40846416	+	80	40840129	40847088
chr6	40841857	40848109	40841857	40842509	40847456	40848109	92	---	---	---	---	40842597	40842616	-	80	---	---
chr6	40908500	40924548	40908500	40909512	40923532	40924548	91	---	---	---	---	40922846	40922882	+	70	40908510	40924537
chr6	40930391	40939446	40930391	40932265	40937553	40939446	95	---	---	---	---	40937320	40937333	+	85	40930392	40939439
chr6	40940156	40949108	40940156	40940828	40948431	40949108	93	---	---	---	---	40941138	40941159	-	72	40940174	40949104
chr6	40944456	40961192	40944456	40947579	40958157	40961192	89	---	---	---	---	40957628	40957648	+	76	---	---
chr6	40980384	40999281	40980398	40980645	40999034	40999280	95	40980379	40980383	40999282	40999286	40981090	40981106	-	82	40980401	40999270
chr6	40984141	40996018	40984141	40984401	40995759	40996018	95	---	---	---	---	40995246	40995307	+	90	---	---
chr6	41003224	41008300	41003224	41004350	41007163	41008300	91	---	---	---	---	41004432	41004454	-	82	---	---
chr6	41010448	41014147	41010448	41011518	41013077	41014147	95	---	---	---	---	---	---	0	--	41010449	41014134
chr6	41050677	41056952	41050677	41050872	41056757	41056952	93	---	---	---	---	41056481	41056493	+	84	41050679	41056944
chr6	41062068	41069857	41062081	41062274	41069664	41069857	97	41062063	41062067	41069858	41069862	41069336	41069351	+	75	---	---
chr6	41070115	41088340	41070115	41070711	41087748	41088340	95	---	---	---	---	41071358	41071394	-	70	41070118	41088337
chr6	41090572	41103700	41090572	41093784	41100426	41103700	92	---	---	---	---	41100198	41100215	+	72	41090578	41103698
chr6	41107556	41114707	41107556	41109098	41113159	41114707	89	---	---	---	---	41112957	41113090	+	81	---	---
chr6	41204398	41225132	41204398	41207470	41222067	41225132	93	---	---	---	---	41208065	41208078	-	85	---	---
chr6	41211030	41216742	41211032	41211478	41216294	41216740	95	41211025	41211029	41216743	41216747	41216070	41216085	+	75	41211033	41216741
chr6	41211885	41217864	41211885	41212763	41216985	41217864	96	---	---	---	---	41212817	41212850	-	70	41211889	41217861
chr6	41228603	41236890	41228603	41229816	41235690	41236890	91	---	---	---	---	41235454	41235479	+	92	41228613	41236887
chr6	41245223	41254240	41245223	41245533	41253928	41254240	88	---	---	---	---	41253573	41253589	+	88	---	---
chr6	41264106	41285879	41264106	41264569	41285413	41285879	98	---	---	---	---	41265572	41265584	-	76	41264114	41285870
chr6	41269391	41285430	41269391	41269658	41285163	41285430	98	---	---	---	---	41270403	41270414	-	83	---	---
chr6	41306722	41323240	41306722	41308271	41321681	41323240	94	---	---	---	---	41308874	41308894	-	80	41306723	41323238
chr6	41331521	41352298	41331521	41334386	41349512	41352298	87	---	---	---	---	41335003	41335044	-	71	---	---
chr6	41331521	41351662	41331521	41333761	41349512	41351662	86	---	---	---	---	41334398	41334433	-	77	---	---
chr6	41334777	41343593	41334777	41336619	41341741	41343593	95	---	---	---	---	41336759	41336772	-	78	41334778	41343591
chr6	41343760	41348316	41343760	41344423	41347663	41348316	92	---	---	---	---	---	---	0	--	41343762	41348315
chr6	41352635	41355590	41352643	41353086	41355139	41355582	93	41352630	41352634	41355591	41355595	41355061	41355088	+	75	41352635	41355578
chr6	41391260	41398320	41391260	41392170	41397405	41398320	93	---	---	---	---	41392284	41392301	-	72	---	---
chr6	41497565	41502926	41497565	41497776	41502715	41502926	99	---	---	---	---	41497916	41497961	-	71	---	---
chr6	41512881	41527296	41512881	41514404	41525765	41527296	95	---	---	---	---	41514915	41514939	-	76	41512884	41527293
chr6	41539464	41557163	41539464	41540024	41556602	41557163	85	---	---	---	---	41540630	41540660	-	83	---	---
chr6	41565282	41580390	41565282	41566439	41579305	41580390	93	---	---	---	---	41578860	41578871	+	75	---	---
chr6	41593797	41601919	41593797	41593927	41601787	41601919	90	---	---	---	---	41594229	41594254	-	76	---	---
chr6	41599274	41618755	41599274	41600117	41617907	41618755	93	---	---	---	---	41600820	41600933	-	93	---	---
chr6	41604194	41611658	41604194	41604752	41611112	41611658	93	---	---	---	---	41610815	41610841	+	74	---	---
chr6	41637703	41648741	41637703	41638132	41648312	41648741	91	---	---	---	---	41638548	41638605	-	75	---	---
chr6	41640946	41649338	41640946	41644082	41646202	41649338	88	---	---	---	---	41644104	41644141	-	78	---	---
chr6	41676229	41692674	41676229	41676443	41692460	41692674	96	---	---	---	---	41691758	41691774	+	82	41676233	41692668
chr6	41758475	41763465	41758485	41758690	41763258	41763463	96	41758470	41758474	41763466	41763470	41763109	41763134	+	73	41758479	41763461
chr6	41804211	41813117	41804211	41806027	41811313	41813117	96	---	---	---	---	41811049	41811064	+	75	41804212	41813109
chr6	41824619	41832133	41824619	41825023	41831730	41832133	99	---	---	---	---	41831464	41831492	+	89	41824628	41832125
chr6	41828428	41840697	41828428	41828965	41840161	41840697	92	---	---	---	---	41829467	41829482	-	87	---	---
chr6	41830776	41850002	41830776	41832133	41848543	41850002	92	---	---	---	---	41832697	41832710	-	71	41830790	41849994
chr6	41839234	41845529	41839234	41839895	41844857	41845517	97	41839229	41839233	41845530	41845534	---	---	0	--	41839237	41845514
chr6	41844417	41847686	41844417	41844599	41847504	41847686	94	---	---	---	---	41844711	41844745	-	74	---	---
chr6	41851457	41861178	41851457	41852148	41860493	41861178	96	---	---	---	---	41852400	41852418	-	73	---	---
chr6	41852149	41855586	41852149	41852584	41855151	41855586	95	---	---	---	---	41855072	41855088	+	88	---	---
chr6	41883952	41888472	41883952	41884117	41888308	41888472	89	---	---	---	---	41884197	41884223	-	74	---	---
chr6	41903419	41909059	41903419	41903563	41908916	41909059	94	---	---	---	---	41903757	41903796	-	70	---	---
chr6	41924171	41944482	41924171	41924416	41944237	41944482	97	---	---	---	---	41943404	41943430	+	77	41924174	41944474
chr6	41927978	41940221	41927978	41928517	41939657	41940221	92	---	---	---	---	41939421	41939462	+	71	41927978	41940219
chr6	41953920	41961285	41953920	41954582	41960623	41961285	86	---	---	---	---	41954779	41954795	-	88	41953929	41961283
chr6	41995122	42003405	41995122	41996550	42001971	42003405	94	---	---	---	---	42001925	42001941	+	88	---	---
chr6	42015895	42024535	42015895	42017499	42022965	42024535	92	---	---	---	---	42017688	42017705	-	72	42015897	42024521
chr6	42080582	42090268	42080582	42081004	42089846	42090268	99	---	---	---	---	42081429	42081441	-	76	---	---
chr6	42116328	42123576	42116328	42117471	42122440	42123576	85	---	---	---	---	42117513	42117529	-	70	42116331	42123568
chr6	42117471	42126086	42117471	42118384	42125203	42126086	92	---	---	---	---	42124999	42125016	+	72	---	---
chr6	42124028	42129116	42124028	42124716	42128427	42129116	87	---	---	---	---	42128373	42128393	+	71	---	---
chr6	42154448	42170487	42154448	42154594	42170341	42170487	99	---	---	---	---	42169901	42169929	+	72	---	---
chr6	42156812	42165040	42156812	42157668	42164184	42165040	95	---	---	---	---	42157909	42157921	-	76	---	---
chr6	42202036	42214458	42202036	42202221	42214274	42214458	91	---	---	---	---	42213791	42213819	+	79	---	---
chr6	42235726	42251448	42235730	42236850	42250328	42251448	95	42235721	42235725	42251449	42251453	42237332	42237373	-	73	---	---
chr6	42268191	42276222	42268191	42268292	42276121	42276222	97	---	---	---	---	42268588	42268614	-	74	42268191	42276211
chr6	42304781	42311788	42304781	42305199	42311371	42311788	95	---	---	---	---	42311277	42311300	+	70	---	---
chr6	42387570	42403899	42387570	42388887	42402583	42403899	94	---	---	---	---	42402138	42402155	+	100	42387570	42403886
chr6	42389922	42397793	42389922	42390945	42396769	42397793	97	---	---	---	---	42396548	42396583	+	72	---	---
chr6	42390478	42397498	42390478	42390651	42397325	42397498	95	---	---	---	---	42397021	42397066	+	71	42390489	42397495
chr6	42397792	42404233	42397792	42398131	42403897	42404233	89	---	---	---	---	42403787	42403818	+	75	---	---
chr6	42405658	42412601	42405658	42407217	42411194	42412601	85	---	---	---	---	42407389	42407416	-	71	42405658	42412592
chr6	42416116	42421701	42416116	42416238	42421579	42421701	96	---	---	---	---	---	---	0	--	---	---
chr6	42424208	42430519	42424208	42424789	42429937	42430519	93	---	---	---	---	42429714	42429731	+	77	---	---
chr6	42438432	42446052	42438432	42439602	42444879	42446052	92	---	---	---	---	42439844	42439865	-	77	---	---
chr6	42447022	42456378	42447024	42448275	42455120	42456374	86	42447016	42447021	42456379	42456384	42448399	42448490	-	72	42447027	42456372
chr6	42459014	42465392	42459014	42460094	42464325	42465392	86	---	---	---	---	42460194	42460251	-	79	42459024	42465389
chr6	42477449	42487546	42477449	42478935	42486024	42487546	93	---	---	---	---	42479204	42479221	-	72	42477449	42487544
chr6	42488278	42500109	42488278	42488823	42499562	42500109	90	---	---	---	---	42499387	42499435	+	71	42488278	42500091
chr6	42521836	42533184	42521836	42527613	42527613	42533184	95	---	---	---	---	---	---	0	--	---	---
chr6	42546386	42552880	42546386	42549632	42549635	42552880	99	---	---	---	---	---	---	0	--	---	---
chr6	42590369	42597537	42590369	42591477	42596429	42597537	100	---	---	---	---	---	---	0	--	---	---
chr6	42607111	42616871	42607111	42607252	42616730	42616871	97	---	---	---	---	42616461	42616482	+	81	42607124	42616868
chr6	42699318	42711090	42699318	42699602	42710805	42711090	95	---	---	---	---	42700024	42700082	-	93	---	---
chr6	42712883	42724533	42712883	42713437	42723978	42724533	98	---	---	---	---	42713865	42713937	-	83	42712883	42724531
chr6	42735335	42745216	42735335	42735947	42744604	42745216	96	---	---	---	---	42744178	42744197	+	75	---	---
chr6	42779535	42788392	42779535	42781355	42786640	42788392	94	---	---	---	---	42781571	42781583	-	76	42779537	42788390
chr6	42796057	42804989	42796067	42796253	42804805	42804987	92	42796051	42796056	42804990	42804995	42804377	42804436	+	93	---	---
chr6	42814571	42825617	42814571	42815898	42824292	42825617	93	---	---	---	---	42823999	42824035	+	72	---	---
chr6	42832224	42848386	42832229	42833455	42847147	42848373	88	42832217	42832223	42848387	42848393	42846552	42846582	+	80	---	---
chr6	42869583	42878301	42869583	42869995	42877890	42878301	96	---	---	---	---	42870327	42870370	-	75	42869588	42878299
chr6	42898036	42912296	42898036	42901377	42908982	42912296	86	---	---	---	---	42908615	42908645	+	80	42898036	42912281
chr6	42949733	42969368	42949733	42950036	42969065	42969368	92	---	---	---	---	42950646	42950678	-	72	---	---
chr6	42957376	42967644	42957376	42958321	42966645	42967644	90	---	---	---	---	42958601	42958627	-	77	---	---
chr6	42969559	42976226	42969559	42970407	42975411	42976226	86	---	---	---	---	42970550	42970658	-	81	---	---
chr6	42984967	42993387	42984967	42985495	42992875	42993387	86	---	---	---	---	42992605	42992616	+	83	42984984	42993385
chr6	42994772	43002756	42994772	42995167	43002361	43002756	92	---	---	---	---	43002016	43002029	+	85	---	---
chr6	43013494	43029678	43013494	43014995	43028200	43029678	97	---	---	---	---	43015072	43015264	-	95	---	---
chr6	43068020	43071213	43068020	43068625	43070608	43071213	98	---	---	---	---	43070565	43070590	+	76	---	---
chr6	43121124	43127642	43121124	43121299	43127467	43127642	94	---	---	---	---	43127217	43127269	+	94	---	---
chr6	43122250	43126252	43122250	43122425	43126077	43126252	98	---	---	---	---	43126033	43126052	+	70	43122266	43126243
chr6	43131245	43139648	43131252	43134360	43136530	43139638	95	43131240	43131244	43139649	43139653	43136421	43136449	+	82	---	---
chr6	43139943	43148690	43139943	43140251	43148381	43148690	95	---	---	---	---	43140549	43140578	-	76	43139948	43148688
chr6	43157281	43163484	43157281	43157863	43162909	43163484	85	---	---	---	---	43157865	43157950	-	76	43157295	43163473
chr6	43181934	43188993	43181936	43183509	43187423	43188992	85	43181929	43181933	43188994	43188998	43183647	43183683	-	75	---	---
chr6	43193566	43201965	43193572	43195182	43200321	43201950	90	43193561	43193565	43201966	43201970	43195359	43195400	-	71	43193568	43201948
chr6	43206935	43215116	43206935	43208285	43213787	43215116	89	---	---	---	---	43208428	43208451	-	87	---	---
chr6	43230481	43240408	43230481	43232008	43238885	43240408	95	---	---	---	---	43232307	43232332	-	73	43230483	43240406
chr6	43250062	43257048	43250062	43251728	43255401	43257048	94	---	---	---	---	43255218	43255276	+	83	43250062	43257046
chr6	43268605	43287129	43268605	43268782	43286952	43287129	97	---	---	---	---	43286404	43286418	+	73	---	---
chr6	43269294	43283384	43269294	43270011	43282684	43283384	94	---	---	---	---	43270507	43270550	-	81	---	---
chr6	43270111	43278105	43270111	43270382	43277846	43278105	90	---	---	---	---	43270507	43270550	-	81	---	---
chr6	43306019	43313497	43306019	43307106	43312395	43313497	96	---	---	---	---	43312370	43312389	+	70	---	---
chr6	43345460	43353088	43345460	43345669	43352881	43353088	97	---	---	---	---	43352520	43352543	+	75	43345461	43353087
chr6	43369158	43380546	43369158	43370571	43379110	43380546	93	---	---	---	---	43378810	43378831	+	72	43369161	43380545
chr6	43392429	43400926	43392429	43392700	43400654	43400926	90	---	---	---	---	43400488	43400499	+	83	43392445	43400923
chr6	43430405	43434381	43430405	43430770	43434014	43434381	90	---	---	---	---	43433934	43433952	+	89	43430406	43434377
chr6	43439613	43449616	43439613	43440881	43448350	43449616	94	---	---	---	---	43440898	43440911	-	85	---	---
chr6	43469388	43480513	43469388	43469717	43480184	43480513	90	---	---	---	---	43469789	43469802	-	100	43469392	43480506
chr6	43482369	43486648	43482370	43483222	43485782	43486648	89	43482364	43482368	43486649	43486653	43483323	43483349	-	70	43482369	43486647
chr6	43521688	43525905	43521688	43522700	43524875	43525905	90	---	---	---	---	43522772	43522794	-	86	43521698	43525902
chr6	43542958	43558828	43542958	43543595	43558194	43558828	93	---	---	---	---	43557970	43558008	+	76	43542958	43558823
chr6	43544280	43549991	43544280	43544986	43549284	43549991	99	---	---	---	---	43545107	43545118	-	91	---	---
chr6	43551319	43569252	43551319	43551559	43569014	43569252	97	---	---	---	---	43552313	43552432	-	73	43551320	43569249
chr6	43556545	43560391	43556545	43556700	43560236	43560391	99	---	---	---	---	43560059	43560078	+	90	43556545	43560376
chr6	43566878	43573050	43566878	43567652	43572284	43573050	98	---	---	---	---	43567766	43567786	-	71	---	---
chr6	43604682	43610737	43604682	43605425	43609995	43610737	95	---	---	---	---	43605551	43605653	-	81	43604693	43610735
chr6	43604746	43610719	43604746	43605407	43610059	43610719	95	---	---	---	---	43605551	43605640	-	83	43604757	43610717
chr6	43657631	43674750	43657631	43658091	43674302	43674750	92	---	---	---	---	43673540	43673560	+	95	43657639	43674746
chr6	43663497	43672156	43663497	43665304	43670333	43672156	94	---	---	---	---	43670179	43670192	+	78	43663498	43672153
chr6	43683264	43701297	43683264	43684269	43700290	43701297	97	---	---	---	---	43699528	43699552	+	76	---	---
chr6	43688697	43698645	43688697	43690296	43697045	43698645	94	---	---	---	---	43696872	43696903	+	71	43688697	43698643
chr6	43779768	43785157	43779768	43780323	43784600	43785157	98	---	---	---	---	43784489	43784530	+	71	43779768	43785155
chr6	43797575	43806047	43797575	43799529	43804124	43806047	93	---	---	---	---	43799647	43799665	-	78	---	---
chr6	43857418	43872780	43857418	43857542	43872656	43872780	99	---	---	---	---	43872144	43872179	+	75	---	---
chr6	43862865	43881124	43862865	43863114	43880884	43881124	85	---	---	---	---	43863229	43863250	-	72	43862865	43881113
chr6	43890033	43901981	43890033	43890649	43901345	43901981	88	---	---	---	---	43890995	43891020	-	73	---	---
chr6	43910156	43920761	43910156	43910642	43920265	43920761	97	---	---	---	---	43919834	43919854	+	85	---	---
chr6	43960686	43970333	43960686	43961389	43969630	43970333	97	---	---	---	---	43969475	43969501	+	74	43960701	43970331
chr6	43968504	43990144	43968504	43970174	43988509	43990144	87	---	---	---	---	43970925	43970942	-	77	---	---
chr6	43973848	43985754	43973848	43974405	43985197	43985754	97	---	---	---	---	43984697	43984769	+	84	43973848	43985752
chr6	43988509	43997177	43988509	43990315	43995346	43997177	93	---	---	---	---	43995192	43995205	+	78	43988509	43997175
chr6	43999997	44013135	43999997	44000506	44012626	44013135	98	---	---	---	---	44012266	44012303	+	78	43999997	44013133
chr6	44040216	44060809	44040216	44043480	44057872	44060809	86	---	---	---	---	44044082	44044095	-	85	44040217	44060806
chr6	44066779	44075187	44066779	44068371	44073612	44075187	92	---	---	---	---	44068487	44068525	-	71	44066790	44075179
chr6	44067258	44074833	44067258	44068029	44074050	44074833	94	---	---	---	---	44068128	44068151	-	87	44067262	44074831
chr6	44115071	44121290	44115071	44116297	44120067	44121290	93	---	---	---	---	44120036	44120049	+	92	---	---
chr6	44120489	44142451	44120489	44121209	44141658	44142451	85	---	---	---	---	44121617	44121640	-	87	44120492	44142432
chr6	44193605	44201800	44193605	44194124	44201281	44201800	98	---	---	---	---	44201023	44201049	+	70	---	---
chr6	44195046	44202301	44195046	44195843	44201497	44202301	95	---	---	---	---	44201273	44201297	+	92	---	---
chr6	44209291	44215071	44209291	44211700	44212663	44215071	97	---	---	---	---	44211703	44211717	-	73	---	---
chr6	44220382	44229000	44220382	44220645	44228737	44229000	98	---	---	---	---	44221024	44221049	-	76	---	---
chr6	44257083	44277017	44257083	44258584	44275506	44277017	90	---	---	---	---	44275404	44275416	+	76	44257098	44277015
chr6	44266241	44274533	44266241	44267504	44273101	44274533	85	---	---	---	---	44272872	44272884	+	76	44266241	44274526
chr6	44388567	44403563	44388576	44388854	44403282	44403561	95	44388562	44388566	44403564	44403568	44389556	44389576	-	80	44388582	44403562
chr6	44437463	44446860	44437474	44438199	44446121	44446845	92	44437458	44437462	44446861	44446865	44438404	44438421	-	83	44437472	44446854
chr6	44516390	44530679	44516404	44521303	44525829	44530668	94	44516385	44516389	44530680	44530684	44521412	44521426	-	86	---	---
chr6	44550391	44560285	44550391	44551966	44558710	44560285	94	---	---	---	---	44552244	44552265	-	72	44550391	44560283
chr6	44596219	44616780	44596219	44597038	44615963	44616780	95	---	---	---	---	44615064	44615080	+	76	---	---
chr6	44596603	44604693	44596603	44597963	44603266	44604693	94	---	---	---	---	---	---	0	--	---	---
chr6	44609518	44617741	44609518	44610689	44616630	44617741	90	---	---	---	---	44610899	44610911	-	76	---	---
chr6	44620006	44622375	44620006	44620324	44622056	44622375	95	---	---	---	---	44621969	44621985	+	82	44620006	44622361
chr6	44652901	44661353	44652901	44653899	44660309	44661353	95	---	---	---	---	44660176	44660199	+	70	---	---
chr6	44690364	44692901	44690364	44691217	44692047	44692901	89	---	---	---	---	44691948	44691960	+	84	44690365	44692893
chr6	44720893	44742856	44720893	44721953	44741796	44742856	99	---	---	---	---	44722775	44722796	-	81	---	---
chr6	44734576	44738454	44734576	44734680	44738350	44738454	95	---	---	---	---	44738181	44738198	+	83	44734593	44738451
chr6	44771959	44781811	44771959	44773510	44780307	44781811	90	44771954	44771958	44781812	44781816	44780004	44780025	+	72	44771959	44781809
chr6	44866619	44879529	44866619	44867130	44879022	44879529	92	---	---	---	---	44878428	44878443	+	75	---	---
chr6	44870535	44884893	44870535	44871203	44884257	44884882	87	44870528	44870534	44884894	44884900	44871789	44871811	-	95	44870550	44884878
chr6	44872770	44887765	44872770	44873009	44887525	44887765	97	44872764	44872769	44887766	44887771	44873699	44873719	-	80	44872772	44887763
chr6	44873009	44885865	44873009	44874011	44884877	44885865	92	---	---	---	---	44874203	44874228	-	88	---	---
chr6	44874004	44895112	44874004	44874221	44894896	44895112	89	---	---	---	---	44894427	44894439	+	92	---	---
chr6	44886428	44894267	44886428	44887124	44893563	44894267	93	---	---	---	---	44893261	44893287	+	92	44886428	44894253
chr6	44925666	44938822	44925666	44926061	44938428	44938822	87	---	---	---	---	44937845	44937860	+	75	---	---
chr6	44929935	44932291	44929935	44930086	44932140	44932291	97	---	---	---	---	---	---	0	--	44929944	44932284
chr6	44964450	44976104	44964450	44966404	44974101	44976104	94	---	---	---	---	44966528	44966545	-	72	---	---
chr6	44993698	45002075	44993698	44995045	45000729	45002075	93	---	---	---	---	45000570	45000607	+	76	---	---
chr6	45006425	45018736	45006440	45006998	45018180	45018728	92	45006420	45006424	45018737	45018741	45007366	45007385	-	70	45006428	45018724
chr6	45026857	45036081	45026857	45028211	45034729	45036081	94	---	---	---	---	45028373	45028537	-	79	45026863	45036079
chr6	45055130	45069480	45055130	45056551	45068108	45069480	93	---	---	---	---	45056752	45056770	-	73	45055132	45069478
chr6	45122992	45138668	45122992	45123445	45138184	45138668	86	---	---	---	---	45137447	45137476	+	73	45122992	45138663
chr6	45124914	45131941	45124914	45126606	45130245	45131941	92	---	---	---	---	45126655	45126704	-	70	45124914	45131940
chr6	45140217	45157147	45140225	45141626	45155741	45157138	94	45140211	45140216	45157148	45157153	45155345	45155360	+	75	45140225	45157144
chr6	45140217	45157147	45140225	45141626	45155741	45157138	94	45140211	45140216	45157148	45157153	45155345	45155360	+	75	45140225	45157144
chr6	45144711	45152867	45144711	45146084	45151498	45152867	95	---	---	---	---	45146128	45146151	-	83	---	---
chr6	45145196	45152379	45145196	45145594	45151983	45152379	94	---	---	---	---	45145889	45145914	-	76	---	---
chr6	45164279	45169580	45164279	45164913	45168940	45169580	96	---	---	---	---	45165076	45165115	-	70	---	---
chr6	45176387	45183506	45176387	45177043	45182849	45183506	94	---	---	---	---	45177239	45177255	-	82	45176398	45183498
chr6	45176467	45183902	45176467	45177440	45182929	45183902	94	---	---	---	---	45182654	45182789	+	72	45176475	45183898
chr6	45182971	45188881	45182974	45183206	45188642	45188874	89	45182966	45182970	45188882	45188886	45188370	45188450	+	70	---	---
chr6	45216418	45232121	45216418	45218653	45229670	45232121	87	---	---	---	---	45229120	45229137	+	77	---	---
chr6	45225211	45228781	45225211	45225663	45228326	45228781	93	---	---	---	---	45225731	45225749	-	94	45225217	45228776
chr6	45226529	45228229	45226529	45226875	45227886	45228229	86	---	---	---	---	45226918	45226933	-	75	45226533	45228227
chr6	45248311	45253038	45248311	45249200	45252147	45253038	89	---	---	---	---	45249319	45249348	-	70	---	---
chr6	45254311	45261822	45254311	45254503	45261630	45261822	89	---	---	---	---	45254825	45254844	-	75	45254311	45261812
chr6	45266719	45275518	45266719	45268496	45273779	45275518	91	---	---	---	---	45268713	45268726	-	85	45266719	45275516
chr6	45284346	45303820	45284352	45284521	45303649	45303818	96	45284341	45284345	45303821	45303825	45285320	45285347	-	92	45284352	45303818
chr6	45286931	45296185	45286931	45288753	45294364	45296185	95	---	---	---	---	45294111	45294137	+	88	45286931	45296181
chr6	45322402	45340539	45322402	45323557	45339384	45340539	97	---	---	---	---	45324276	45324294	-	78	---	---
chr6	45371543	45376109	45371543	45373403	45374186	45376109	94	---	---	---	---	---	---	0	--	---	---
chr6	45389302	45399216	45389302	45390406	45398134	45399216	91	---	---	---	---	45397905	45397917	+	76	---	---
chr6	45390727	45405433	45390727	45391312	45404847	45405433	95	---	---	---	---	45391877	45391895	-	84	---	---
chr6	45428803	45449400	45428803	45429076	45449127	45449400	93	45428795	45428802	45449401	45449408	45448285	45448319	+	77	45428810	45449399
chr6	45462002	45481260	45462002	45463206	45480068	45481260	85	---	---	---	---	45463369	45463385	-	70	45462002	45481258
chr6	45464708	45483286	45464708	45464964	45483022	45483286	89	---	---	---	---	45465812	45465825	-	71	45464720	45483276
chr6	45571820	45578713	45571820	45572360	45578194	45578713	87	---	---	---	---	45572561	45572599	-	71	45571824	45578709
chr6	45579101	45591890	45579101	45579653	45591338	45591890	98	---	---	---	---	45580082	45580154	-	82	45579102	45591888
chr6	45593838	45596072	45593842	45594134	45595778	45596065	92	45593832	45593837	45596073	45596078	45594136	45594154	-	73	---	---
chr6	45611550	45626222	45611550	45614155	45623646	45626222	94	---	---	---	---	45614327	45614347	-	80	45611551	45626217
chr6	45615295	45621833	45615295	45616991	45620137	45621833	95	---	---	---	---	45620088	45620114	+	70	---	---
chr6	45643826	45653756	45643826	45644357	45653225	45653756	98	---	---	---	---	45652798	45652822	+	76	---	---
chr6	45752319	45762494	45752330	45754024	45760796	45762492	95	45752314	45752318	45762495	45762499	45760496	45760515	+	70	45752323	45762492
chr6	45752806	45761757	45752808	45753275	45761276	45761743	97	45752801	45752805	45761758	45761762	45753366	45753383	-	72	---	---
chr6	45762582	45769902	45762582	45763114	45769369	45769902	90	---	---	---	---	45763127	45763146	-	80	---	---
chr6	45798369	45818366	45798369	45798829	45817930	45818366	90	---	---	---	---	45799671	45799689	-	73	45798374	45818365
chr6	45799894	45810602	45799904	45800487	45810014	45810597	90	45799888	45799893	45810603	45810608	45800751	45800790	-	75	45799910	45810597
chr6	45837144	45844076	45837144	45837632	45843589	45844076	97	---	---	---	---	45837901	45837930	-	70	---	---
chr6	45847360	45865197	45847371	45848464	45864074	45865194	90	45847355	45847359	45865198	45865202	45849178	45849192	-	80	45847363	45865195
chr6	45848566	45857922	45848566	45849021	45857469	45857922	94	---	---	---	---	45849368	45849386	-	73	45848582	45857920
chr6	45924217	45936634	45924217	45927541	45933249	45936634	90	---	---	---	---	45933080	45933104	+	76	45924219	45936633
chr6	45947086	45952050	45947086	45947834	45951300	45952050	94	---	---	---	---	45947973	45948006	-	70	45947092	45952047
chr6	45985587	45996644	45985587	45986073	45996156	45996644	96	---	---	---	---	45996083	45996115	+	72	---	---
chr6	46008150	46016163	46008150	46008659	46015653	46016163	93	---	---	---	---	46015352	46015384	+	72	46008152	46016160
chr6	46030434	46037792	46030434	46031324	46036898	46037789	94	46030428	46030433	46037793	46037798	46036704	46036728	+	84	46030436	46037787
chr6	46041709	46050327	46041709	46042315	46049722	46050327	91	---	---	---	---	46042595	46042616	-	72	---	---
chr6	46053959	46061562	46053959	46054956	46060565	46061562	94	---	---	---	---	46055056	46055073	-	83	---	---
chr6	46065153	46072300	46065153	46065790	46071664	46072300	93	---	---	---	---	46071632	46071651	+	75	46065153	46072287
chr6	46081684	46085637	46081684	46082554	46084804	46085637	85	---	---	---	---	46084692	46084721	+	70	46081684	46085631
chr6	46134857	46142300	46134857	46135343	46141813	46142300	87	---	---	---	---	46141489	46141505	+	76	---	---
chr6	46149862	46166883	46149862	46154011	46162572	46166883	92	---	---	---	---	46154418	46154432	-	73	---	---
chr6	46167088	46174165	46167088	46167667	46173591	46174165	95	---	---	---	---	46173362	46173399	+	76	---	---
chr6	46175538	46193608	46175538	46175932	46193214	46193608	92	---	---	---	---	46192721	46192740	+	75	---	---
chr6	46180194	46191359	46180194	46180800	46190663	46191359	85	---	---	---	---	46180802	46180819	-	77	---	---
chr6	46187444	46206268	46187444	46187869	46205844	46206268	96	---	---	---	---	46204945	46204978	+	79	46187449	46206263
chr6	46194212	46208340	46194212	46195688	46206855	46208340	97	---	---	---	---	46206678	46206741	+	71	---	---
chr6	46196781	46205833	46196781	46197179	46205435	46205833	95	---	---	---	---	46197429	46197457	-	75	---	---
chr6	46214903	46229028	46214903	46215523	46228409	46229028	92	---	---	---	---	46216024	46216044	-	80	---	---
chr6	46233812	46247593	46233812	46234396	46247011	46247593	85	---	---	---	---	46246473	46246492	+	80	46233812	46247590
chr6	46271033	46274148	46271044	46271164	46274025	46274145	94	46271027	46271032	46274149	46274154	46273975	46273993	+	89	46271033	46274144
chr6	46271175	46281337	46271175	46272473	46280057	46281337	91	---	---	---	---	46279739	46279789	+	76	46271177	46281335
chr6	46310571	46313092	46310571	46310943	46312719	46313092	95	---	---	---	---	---	---	0	--	46310571	46313090
chr6	46321941	46338996	46321941	46322839	46338081	46338996	93	---	---	---	---	46323585	46323601	-	70	46321956	46338995
chr6	46323790	46327887	46323790	46323928	46327749	46327887	98	---	---	---	---	46324072	46324105	-	70	46323794	46327883
chr6	46342281	46360070	46342281	46342724	46359626	46360070	92	---	---	---	---	46358907	46358921	+	73	46342286	46360065
chr6	46346477	46349872	46346477	46346739	46349610	46349872	86	---	---	---	---	---	---	0	--	46346489	46349869
chr6	46375268	46388334	46375268	46375923	46387679	46388334	94	---	---	---	---	46387155	46387181	+	74	46375269	46388331
chr6	46384676	46405978	46384676	46385218	46405439	46405978	92	---	---	---	---	46404455	46404473	+	78	---	---
chr6	46402765	46408594	46402765	46403309	46408082	46408594	90	---	---	---	---	46403396	46403415	-	80	46402781	46408591
chr6	46406438	46416616	46406438	46407514	46415541	46416616	97	---	---	---	---	46407730	46407747	-	83	46406442	46416609
chr6	46443500	46451310	46443500	46444427	46450376	46451310	96	---	---	---	---	46450179	46450316	+	83	46443501	46451299
chr6	46452337	46461334	46452337	46452693	46460978	46461334	94	---	---	---	---	46453093	46453107	-	73	46452337	46461324
chr6	46453157	46461768	46453157	46453381	46461541	46461768	93	---	---	---	---	46461149	46461168	+	100	46453158	46461761
chr6	46462831	46471602	46462831	46463497	46470931	46471602	94	---	---	---	---	46470757	46470788	+	71	46462831	46471599
chr6	46486207	46498659	46486207	46486824	46498048	46498659	96	---	---	---	---	46487283	46487309	-	77	46486209	46498655
chr6	46487022	46491790	46487022	46488801	46490010	46491790	94	---	---	---	---	---	---	0	--	46487022	46491777
chr6	46487386	46491086	46487386	46488096	46490362	46491086	94	---	---	---	---	---	---	0	--	46487387	46491070
chr6	46496607	46506997	46496607	46497564	46506035	46506997	91	---	---	---	---	46497593	46497628	-	75	---	---
chr6	46496679	46506567	46496679	46497126	46506106	46506567	89	---	---	---	---	46505733	46505763	+	74	---	---
chr6	46527521	46534999	46527521	46527959	46534561	46534999	95	---	---	---	---	---	---	0	--	46527532	46534997
chr6	46567103	46572033	46567103	46567297	46571841	46572033	92	---	---	---	---	46567443	46567468	-	76	46567106	46572030
chr6	46575405	46580942	46575405	46576134	46580203	46580942	89	---	---	---	---	46580171	46580190	+	80	---	---
chr6	46611081	46618010	46611095	46612707	46616392	46617996	95	46611076	46611080	46618011	46618015	46612850	46612892	-	79	46611086	46617992
chr6	46656118	46667401	46656118	46657024	46666456	46667401	92	---	---	---	---	46657286	46657299	-	85	---	---
chr6	46657011	46663670	46657026	46658242	46662447	46663667	89	46657006	46657010	46663671	46663675	46662263	46662377	+	71	---	---
chr6	46665738	46675757	46665738	46665999	46675496	46675757	93	---	---	---	---	46666401	46666412	-	75	---	---
chr6	46703078	46713384	46703078	46704479	46711962	46713384	88	---	---	---	---	---	---	0	--	46703080	46713382
chr6	46822726	46837042	46822726	46823368	46836395	46837042	98	---	---	---	---	46823753	46823768	-	75	---	---
chr6	46823633	46837291	46823633	46823882	46837042	46837291	98	---	---	---	---	46824154	46824167	-	92	46823636	46837286
chr6	46845867	46861369	46845867	46846068	46861168	46861369	92	---	---	---	---	46860544	46860571	+	75	46845870	46861366
chr6	46846957	46853091	46846957	46847807	46852240	46853091	94	---	---	---	---	46847895	46847914	-	80	46846964	46853089
chr6	46878994	46889941	46878994	46879435	46889501	46889941	95	---	---	---	---	46879885	46879924	-	72	---	---
chr6	46879549	46882748	46879559	46880165	46882136	46882742	95	46879544	46879548	46882749	46882753	46880201	46880215	-	73	46879567	46882745
chr6	46890735	46896241	46890735	46892638	46894283	46896241	87	---	---	---	---	46894193	46894251	+	77	---	---
chr6	46894135	46905073	46894135	46894945	46904307	46905073	86	---	---	---	---	46903847	46903870	+	70	---	---
chr6	46896247	46903167	46896247	46898220	46901195	46903167	89	---	---	---	---	46901047	46901074	+	78	46896259	46903164
chr6	46932639	46943730	46932639	46933206	46943167	46943730	95	---	---	---	---	46942672	46942744	+	84	46932645	46943727
chr6	46971109	46979880	46971109	46971649	46979341	46979880	94	---	---	---	---	46978994	46979020	+	77	---	---
chr6	46980697	46989461	46980697	46982441	46987695	46989461	93	46980692	46980696	46989462	46989466	46987465	46987478	+	85	46980698	46989458
chr6	46992342	47002251	46992342	46994305	47000288	47002251	94	---	---	---	---	47000226	47000250	+	76	---	---
chr6	47023352	47031768	47023352	47023615	47031505	47031768	96	---	---	---	---	47031218	47031236	+	78	---	---
chr6	47032164	47041126	47032164	47032717	47040592	47041126	94	---	---	---	---	47040211	47040224	+	71	---	---
chr6	47052909	47074633	47052909	47053033	47074509	47074633	93	---	---	---	---	47053591	47053609	-	73	47052913	47074625
chr6	47076476	47082366	47076476	47076780	47082062	47082366	93	---	---	---	---	47076815	47076858	-	75	---	---
chr6	47086425	47106704	47086425	47087094	47106036	47106704	88	---	---	---	---	47087510	47087536	-	77	47086442	47106690
chr6	47087069	47102411	47087069	47087690	47101731	47102411	86	---	---	---	---	47101484	47101508	+	88	---	---
chr6	47104830	47107847	47104830	47105389	47107287	47107847	98	---	---	---	---	47107199	47107253	+	94	---	---
chr6	47114133	47126176	47114133	47115876	47124426	47126176	90	---	---	---	---	47124024	47124041	+	83	47114135	47126173
chr6	47153585	47168330	47153593	47154191	47167724	47168319	94	47153580	47153584	47168331	47168335	47154542	47154555	-	85	---	---
chr6	47172934	47192861	47172934	47174744	47191050	47192861	91	---	---	---	---	47175502	47175523	-	77	47172934	47192859
chr6	47179596	47190960	47179596	47181200	47189353	47190960	95	---	---	---	---	47181522	47181564	-	76	47179596	47190958
chr6	47196885	47207092	47196885	47198409	47205567	47207092	90	---	---	---	---	47198426	47198440	-	86	47196887	47207090
chr6	47208623	47228358	47208623	47209561	47227415	47228358	92	---	---	---	---	47226883	47226920	+	81	47208624	47228356
chr6	47210620	47218829	47210620	47210936	47218512	47218829	88	---	---	---	---	47218157	47218213	+	70	47210626	47218827
chr6	47225928	47241614	47225928	47226582	47240965	47241614	85	---	---	---	---	47227279	47227302	-	70	---	---
[truncated: 24,390 more rows]
