# Supplementary material for: LtrDetector: A tool-suite for detecting long terminal repeat retrotransposons de-novo
Source: BMC Genomics. 2019 Jun 3;20:450. doi: 10.1186/s12864-019-5796-9 (PMC6547461; doi:10.1186/s12864-019-5796-9)
Supplement: Supplementary file 6 — LTR retrotransposons found by LtrDetector in Hordeum vulgare. This compressed file (.tar.gz) includes the LTR retrotransposons found by LtrDetector in BED format. (TAR.GZ 7488 kb) [file 12864_2019_5796_MOESM6_ESM.gz › barley/chr7Detector.bed]

SeqID	Retrotransposon	Left_LTR	Right_LTR		Left_TSD	Right_TSD	Polypurine Tract		TG	CA
	Start	End	Start	End	Start	End	ID	Start	End	Start	End	Start	End	Strand	Purine%	Start	End
chr7	50766	55358	50766	51440	54684	55358	96	---	---	---	---	54523	54535	+	76	50771	55341
chr7	104423	120232	104423	106205	118448	120232	97	---	---	---	---	106484	106505	-	72	104425	120230
chr7	122315	130859	122315	124127	129072	130859	94	---	---	---	---	128981	129026	+	71	122317	130857
chr7	150330	170971	150330	151295	170017	170971	89	---	---	---	---	152143	152154	-	75	---	---
chr7	156101	159057	156101	156446	158712	159057	99	---	---	---	---	---	---	0	--	156104	159055
chr7	263478	280274	263478	264371	279384	280274	85	---	---	---	---	278701	278741	+	70	---	---
chr7	299094	306316	299094	299357	306053	306316	99	---	---	---	---	---	---	0	--	299103	306298
chr7	342331	361410	342331	343172	360567	361410	91	---	---	---	---	359745	359758	+	92	342341	361401
chr7	352090	362215	352097	352735	361565	362208	95	352085	352089	362216	362220	361232	361251	+	70	352093	362204
chr7	381244	384250	381244	381620	383874	384250	99	---	---	---	---	383770	383785	+	75	381244	384248
chr7	390468	395732	390468	390857	395335	395732	96	---	---	---	---	391038	391059	-	77	390468	395730
chr7	459537	476221	459537	460117	475640	476221	94	---	---	---	---	460836	460859	-	75	459537	476208
chr7	501523	506179	501523	501822	505844	506179	85	---	---	---	---	501881	502024	-	78	501528	506177
chr7	514682	532224	514695	515112	531805	532222	99	514675	514681	532225	532231	515838	515899	-	91	514690	532220
chr7	517530	527134	517530	520004	524611	527134	95	---	---	---	---	520065	520125	-	73	---	---
chr7	536993	542137	537006	537235	541888	542125	90	536988	536992	542138	542142	537383	537395	-	92	537011	542136
chr7	562884	584478	562889	563321	584060	584478	94	562879	562883	584479	584483	564260	564295	-	75	562902	584462
chr7	564026	566859	564026	564578	566312	566859	95	---	---	---	---	---	---	0	--	564026	566848
chr7	577391	594775	577391	577950	594166	594775	90	---	---	---	---	593613	593625	+	76	---	---
chr7	639344	646698	639344	639512	646530	646698	95	---	---	---	---	646179	646218	+	87	639344	646693
chr7	652011	660138	652011	652538	659611	660138	98	---	---	---	---	659459	659483	+	80	---	---
chr7	679978	700764	679978	680126	700616	700764	98	---	---	---	---	699860	699877	+	72	679978	700758
chr7	680780	701891	680780	681640	701031	701891	99	---	---	---	---	682437	682495	-	94	680780	701882
chr7	681198	688678	681198	681541	688335	688678	99	---	---	---	---	681592	681608	-	70	---	---
chr7	688202	702000	688202	688325	701877	702000	99	---	---	---	---	688836	688854	-	78	---	---
chr7	736603	745016	736612	737143	744488	745015	86	736597	736602	745017	745022	737452	737490	-	71	---	---
chr7	785926	793725	785926	786069	793582	793725	96	---	---	---	---	786328	786372	-	80	785932	793715
chr7	793965	796511	793965	794329	796132	796511	93	---	---	---	---	796091	796113	+	73	---	---
chr7	868332	874436	868332	868507	874261	874436	92	---	---	---	---	874071	874087	+	82	---	---
chr7	880630	886563	880630	881115	886078	886563	95	---	---	---	---	881178	881334	-	78	880640	886560
chr7	914253	935218	914267	920105	929397	935210	99	914248	914252	935219	935223	---	---	0	--	---	---
chr7	928148	936577	928148	929497	935206	936577	94	---	---	---	---	934974	935012	+	74	928148	936574
chr7	940173	945972	940173	941427	944706	945972	97	---	---	---	---	941492	941530	-	71	940177	945970
chr7	966003	982405	966003	966140	982259	982403	86	965998	966002	982406	982410	981485	981514	+	73	---	---
chr7	976745	981741	976745	976922	981564	981741	96	---	---	---	---	981332	981514	+	73	---	---
chr7	1006306	1012518	1006321	1007098	1011727	1012504	99	1006301	1006305	1012519	1012523	1007286	1007323	-	78	1006310	1012511
chr7	1024803	1033674	1024803	1025061	1033418	1033674	98	---	---	---	---	1033009	1033035	+	74	---	---
chr7	1032101	1052123	1032101	1032669	1051555	1052123	98	---	---	---	---	1033571	1033606	-	77	---	---
chr7	1043779	1062529	1043779	1045364	1060939	1062529	96	---	---	---	---	1060195	1060218	+	70	---	---
chr7	1052201	1053215	1052201	1052397	1053019	1053215	100	---	---	---	---	1052922	1052941	+	80	1052203	1053205
chr7	1055305	1063286	1055305	1056104	1062523	1063286	92	---	---	---	---	---	---	0	--	1055307	1063282
chr7	1083613	1086636	1083613	1083978	1086270	1086636	91	1083608	1083612	1086637	1086641	1086184	1086217	+	76	---	---
chr7	1122401	1125752	1122401	1123716	1124604	1125752	86	---	---	---	---	1123747	1123787	-	73	1122401	1125734
chr7	1138901	1150336	1138901	1139182	1150055	1150336	95	---	---	---	---	1139669	1139697	-	82	---	---
chr7	1142539	1157030	1142539	1143190	1156379	1157030	98	---	---	---	---	1143705	1143727	-	78	1142539	1157022
chr7	1146208	1156279	1146208	1148032	1154455	1156279	99	---	---	---	---	1148234	1148260	-	74	---	---
chr7	1181126	1186324	1181126	1181455	1185995	1186324	92	---	---	---	---	1185973	1185987	+	80	1181129	1186317
chr7	1206472	1224217	1206472	1206738	1223951	1224217	89	---	---	---	---	1223123	1223146	+	79	---	---
chr7	1238965	1246817	1238965	1239660	1246116	1246817	97	---	---	---	---	1245889	1245919	+	74	1238966	1246815
chr7	1298436	1306241	1298436	1298661	1306016	1306241	93	---	---	---	---	1298877	1298915	-	71	---	---
chr7	1298659	1301964	1298659	1299323	1301335	1301964	92	---	---	---	---	---	---	0	--	---	---
chr7	1303865	1317184	1303865	1304923	1316056	1317184	92	---	---	---	---	1315669	1315681	+	76	---	---
chr7	1318376	1325307	1318376	1318953	1324730	1325307	96	---	---	---	---	1324473	1324485	+	92	---	---
chr7	1319018	1323829	1319018	1319242	1323606	1323829	89	---	---	---	---	1319421	1319432	-	75	---	---
chr7	1409188	1423043	1409188	1409686	1422545	1423043	99	---	---	---	---	1410300	1410316	-	88	1409188	1423041
chr7	1410591	1419065	1410591	1412480	1417361	1419065	85	---	---	---	---	1417136	1417164	+	89	---	---
chr7	1429615	1447887	1429615	1430128	1447349	1447887	88	---	---	---	---	1430425	1430439	-	73	---	---
chr7	1432764	1448078	1432764	1433101	1447740	1448078	93	---	---	---	---	1447572	1447588	+	88	---	---
chr7	1433670	1451355	1433670	1434311	1450694	1451355	85	---	---	---	---	1450054	1450072	+	84	---	---
chr7	1440166	1443035	1440167	1440491	1442701	1443025	92	1440160	1440165	1443036	1443041	---	---	0	--	1440179	1443030
chr7	1448641	1458938	1448641	1448983	1458604	1458938	90	---	---	---	---	1458124	1458144	+	71	1448645	1458921
chr7	1507376	1526861	1507384	1510092	1524307	1526860	87	1507371	1507375	1526862	1526866	1523634	1523651	+	77	1507378	1526849
chr7	1507748	1525721	1507748	1508911	1524548	1525721	90	---	---	---	---	1509649	1509669	-	85	---	---
chr7	1528073	1536323	1528079	1528988	1535437	1536308	91	1528068	1528072	1536324	1536328	1535139	1535164	+	73	---	---
chr7	1547600	1555053	1547600	1548101	1554552	1555053	92	---	---	---	---	1548263	1548323	-	73	---	---
chr7	1555435	1569051	1555435	1555706	1568778	1569051	93	---	---	---	---	1556296	1556314	-	84	---	---
chr7	1557865	1568626	1557865	1558055	1568436	1568626	97	---	---	---	---	1558541	1558564	-	70	1557869	1568624
chr7	1576498	1585020	1576498	1576838	1584679	1585020	93	---	---	---	---	1584514	1584543	+	70	1576505	1585002
chr7	1585572	1600923	1585579	1587303	1599352	1600910	85	1585567	1585571	1600924	1600928	1598841	1598857	+	70	1585574	1600908
chr7	1630907	1646275	1630907	1632012	1645192	1646275	94	---	---	---	---	1644534	1644567	+	73	---	---
chr7	1637143	1642425	1637143	1637488	1642080	1642425	98	---	---	---	---	1637698	1637717	-	75	---	---
chr7	1644366	1659994	1644366	1645192	1659223	1659994	88	---	---	---	---	1658561	1658583	+	73	---	---
chr7	1666926	1675084	1666936	1668646	1673371	1675073	95	1666921	1666925	1675085	1675089	1673158	1673190	+	75	1666936	1675082
chr7	1704329	1716861	1704329	1704990	1716231	1716861	87	---	---	---	---	1715836	1715871	+	75	---	---
chr7	1705737	1719669	1705737	1706555	1718852	1719669	94	---	---	---	---	1718371	1718408	+	78	1705741	1719658
chr7	1707671	1712420	1707671	1709354	1710697	1712420	95	---	---	---	---	1710597	1710659	+	95	---	---
chr7	1716844	1737376	1716844	1717112	1737108	1737376	95	---	---	---	---	1717914	1717940	-	74	---	---
chr7	1746922	1750744	1746922	1747361	1750305	1750744	99	---	---	---	---	1750251	1750295	+	82	1746924	1750733
chr7	1797199	1817561	1797199	1797517	1817243	1817561	86	---	---	---	---	1816768	1816797	+	96	1797202	1817559
chr7	1826747	1831670	1826747	1827399	1831013	1831670	86	---	---	---	---	1827455	1827468	-	71	1826749	1831658
chr7	1845098	1856826	1845098	1845267	1856657	1856826	96	---	---	---	---	1856262	1856286	+	72	1845098	1856818
chr7	1872791	1893325	1872791	1875218	1890866	1893325	97	---	---	---	---	1875772	1875795	-	70	1872791	1893314
chr7	1875982	1888313	1875982	1876272	1888023	1888313	89	---	---	---	---	1887574	1887588	+	80	1875986	1888309
chr7	1883313	1887002	1883313	1883487	1886828	1887002	89	---	---	---	---	---	---	0	--	1883325	1886995
chr7	1914682	1920780	1914682	1914976	1920485	1920780	93	---	---	---	---	1915192	1915231	-	70	---	---
chr7	2025851	2031896	2025851	2026608	2031097	2031896	92	---	---	---	---	2031041	2031061	+	80	---	---
chr7	2047619	2063668	2047628	2048511	2062798	2063659	94	2047613	2047618	2063669	2063674	2062139	2062160	+	72	---	---
chr7	2054251	2061726	2054263	2055928	2060062	2061714	94	2054246	2054250	2061727	2061731	2055994	2056135	-	80	2054253	2061714
chr7	2130466	2134737	2130466	2132577	2132644	2134737	95	---	---	---	---	---	---	0	--	---	---
chr7	2135334	2140437	2135334	2136000	2139771	2140437	96	---	---	---	---	---	---	0	--	2135337	2140421
chr7	2140977	2152718	2140977	2141112	2152583	2152718	95	---	---	---	---	2141357	2141375	-	78	---	---
chr7	2198729	2204008	2198729	2199030	2203707	2204008	99	---	---	---	---	2203473	2203540	+	72	2198729	2204005
chr7	2262707	2284053	2262707	2263027	2283733	2284053	89	---	---	---	---	2263842	2263855	-	85	2262710	2284044
chr7	2264414	2270526	2264414	2264771	2270160	2270517	96	2264409	2264413	2270527	2270531	2270130	2270158	+	79	2264414	2270522
chr7	2359751	2368566	2359751	2361515	2366802	2368566	99	---	---	---	---	2361732	2361745	-	85	2359753	2368564
chr7	2382262	2389436	2382262	2382701	2388996	2389436	99	---	---	---	---	2388786	2388797	+	75	2382265	2389431
chr7	2400261	2417852	2400261	2400819	2417295	2417852	95	---	---	---	---	2401621	2401632	-	75	---	---
chr7	2555907	2574984	2555908	2557218	2573643	2574984	87	2555901	2555906	2574985	2574990	2557733	2557750	-	88	---	---
chr7	2622816	2628719	2622816	2622965	2628570	2628719	89	---	---	---	---	2623111	2623122	-	83	2622819	2628717
chr7	2656523	2673565	2656534	2657491	2672610	2673565	92	2656518	2656522	2673566	2673570	2672089	2672137	+	73	2656528	2673558
chr7	2705236	2712366	2705236	2705476	2712126	2712366	97	---	---	---	---	2705704	2705717	-	78	2705239	2712364
chr7	2763475	2769100	2763475	2763898	2768676	2769100	95	---	---	---	---	2763900	2763914	-	73	2763479	2769093
chr7	2772904	2775488	2772904	2773463	2774932	2775488	97	---	---	---	---	2774841	2774852	+	91	2772911	2775485
chr7	2785976	2801122	2785982	2786510	2800588	2801122	94	2785971	2785975	2801123	2801127	2787149	2787177	-	72	---	---
chr7	2792233	2796213	2792233	2793343	2795105	2796213	95	---	---	---	---	2793415	2793443	-	72	2792236	2796199
chr7	2805849	2814550	2805856	2806172	2814230	2814550	93	2805836	2805848	2814551	2814563	2813890	2813909	+	70	2805860	2814541
chr7	2817412	2822135	2817412	2818147	2821402	2822135	94	---	---	---	---	2818246	2818263	-	72	2817414	2822128
chr7	2820590	2825879	2820590	2821104	2825375	2825879	93	---	---	---	---	2821255	2821269	-	73	---	---
chr7	2826909	2830707	2826923	2827574	2830049	2830701	94	2826903	2826908	2830708	2830713	---	---	0	--	2826909	2830704
chr7	2830910	2837543	2830910	2831536	2836937	2837543	92	---	---	---	---	2836715	2836750	+	72	---	---
chr7	2842212	2854902	2842212	2842604	2854506	2854902	97	---	---	---	---	2843140	2843158	-	73	2842212	2854889
chr7	2844914	2851667	2844914	2845558	2851020	2851667	93	---	---	---	---	2845573	2845595	-	73	---	---
chr7	2854527	2856680	2854527	2855007	2856221	2856680	90	---	---	---	---	2856149	2856187	+	71	---	---
chr7	2858986	2864953	2858986	2859504	2864427	2864953	93	---	---	---	---	2859556	2859574	-	73	2858991	2864950
chr7	2873244	2889279	2873244	2873522	2888969	2889279	87	---	---	---	---	2874157	2874168	-	83	---	---
chr7	2899953	2918252	2899953	2900539	2917666	2918252	99	---	---	---	---	2901321	2901356	-	72	---	---
chr7	2928613	2941793	2928613	2929516	2940890	2941793	92	---	---	---	---	2940428	2940464	+	70	2928622	2941791
chr7	2974725	2989926	2974725	2975503	2989080	2989926	89	---	---	---	---	2988401	2988436	+	97	---	---
chr7	2976748	2984983	2976748	2978365	2983362	2984983	96	---	---	---	---	2978419	2978562	-	83	2976749	2984976
chr7	3006434	3010682	3006434	3007080	3010006	3010682	91	---	---	---	---	3009914	3009955	+	76	3006435	3010679
chr7	3029640	3032007	3029640	3030509	3031138	3032007	97	---	---	---	---	3030549	3030565	-	70	3029644	3032003
chr7	3034194	3041205	3034194	3036162	3038972	3041205	85	---	---	---	---	3038867	3038883	+	70	---	---
chr7	3038171	3041017	3038171	3038973	3040213	3041017	95	---	---	---	---	---	---	0	--	3038177	3041012
chr7	3050853	3056170	3050853	3052830	3054190	3056170	86	---	---	---	---	3052911	3052930	-	95	---	---
chr7	3056176	3065817	3056188	3056356	3065635	3065803	94	3056171	3056175	3065818	3065822	3056714	3056737	-	79	---	---
chr7	3056520	3064301	3056520	3056977	3063844	3064301	98	---	---	---	---	3057283	3057300	-	72	---	---
chr7	3064817	3072883	3064825	3065635	3072077	3072880	91	3064812	3064816	3072884	3072888	3065767	3065817	-	76	3064824	3072878
chr7	3101346	3122935	3101346	3101949	3122285	3122935	92	---	---	---	---	3102476	3102511	-	75	---	---
chr7	3103168	3110501	3103168	3103401	3110268	3110501	98	---	---	---	---	3110143	3110169	+	70	---	---
chr7	3115695	3130251	3115695	3116171	3129780	3130251	94	---	---	---	---	3116749	3116765	-	76	---	---
chr7	3149498	3154630	3149498	3149821	3154307	3154630	97	---	---	---	---	3150032	3150045	-	71	3149500	3154628
chr7	3191369	3194236	3191369	3192187	3193423	3194236	96	---	---	---	---	3193364	3193389	+	73	---	---
chr7	3203835	3212447	3203848	3204122	3212168	3212442	96	3203830	3203834	3212448	3212452	---	---	0	--	---	---
chr7	3207244	3210151	3207244	3208172	3209264	3210151	89	---	---	---	---	---	---	0	--	---	---
chr7	3232765	3240369	3232765	3233427	3239707	3240369	98	---	---	---	---	3233668	3233680	-	76	---	---
chr7	3241844	3248008	3241844	3242359	3247498	3248008	94	---	---	---	---	3242452	3242501	-	74	3241848	3248002
chr7	3262402	3268217	3262402	3262755	3267864	3268217	98	---	---	---	---	3262930	3262963	-	70	---	---
chr7	3291055	3294301	3291070	3291275	3294081	3294286	98	3291050	3291054	3294302	3294306	---	---	0	--	---	---
chr7	3291269	3294953	3291272	3291934	3294283	3294948	91	3291263	3291268	3294954	3294959	3291975	3291993	-	78	3291277	3294945
chr7	3293794	3301618	3293794	3294500	3300919	3301618	96	---	---	---	---	3300726	3300743	+	100	---	---
chr7	3313926	3322217	3313926	3314447	3321696	3322217	98	---	---	---	---	3321645	3321660	+	81	---	---
chr7	3314448	3322566	3314448	3315161	3321849	3322566	98	---	---	---	---	3315278	3315301	-	91	3314457	3322557
chr7	3335026	3342915	3335026	3336457	3341490	3342915	92	---	---	---	---	3336652	3336665	-	71	3335027	3342913
chr7	3336803	3352099	3336803	3337162	3351740	3352099	99	---	---	---	---	3351310	3351345	+	75	3336818	3352095
chr7	3344291	3355934	3344291	3344791	3355431	3355934	89	---	---	---	---	3355280	3355306	+	74	3344303	3355918
chr7	3479282	3490175	3479282	3479431	3490029	3490175	94	---	---	---	---	3479941	3479961	-	85	---	---
chr7	3481556	3487881	3481556	3481664	3487770	3487881	95	---	---	---	---	3487494	3487509	+	87	3481561	3487873
chr7	3481962	3487449	3481962	3482175	3487237	3487449	94	---	---	---	---	3482187	3482271	-	74	3481962	3487447
chr7	3506613	3514111	3506613	3507097	3513627	3514111	98	---	---	---	---	---	---	0	--	3506631	3514108
chr7	3516745	3520410	3516745	3516985	3520171	3520410	93	---	---	---	---	3517007	3517033	-	81	---	---
chr7	3569179	3580178	3569179	3569327	3580031	3580178	92	---	---	---	---	3569703	3569727	-	76	---	---
chr7	3631999	3639374	3631999	3632243	3639130	3639374	99	---	---	---	---	3638909	3638936	+	71	3632006	3639362
chr7	3664053	3669461	3664053	3664455	3669059	3669461	99	---	---	---	---	3664669	3664685	-	76	---	---
chr7	3724196	3729957	3724196	3724495	3729658	3729957	97	---	---	---	---	---	---	0	--	---	---
chr7	3786170	3806620	3786170	3788387	3804403	3806620	98	---	---	---	---	3789172	3789188	-	70	3786175	3806614
chr7	3790972	3802989	3790972	3791295	3802666	3802989	98	---	---	---	---	3791707	3791733	-	74	---	---
chr7	3792205	3804133	3792205	3792704	3803634	3804133	97	---	---	---	---	3793078	3793105	-	92	3792215	3804130
chr7	3792703	3799982	3792703	3792942	3799738	3799982	95	---	---	---	---	3799576	3799606	+	74	3792719	3799975
chr7	3827624	3843131	3827624	3828369	3842398	3843131	94	---	---	---	---	3841833	3841844	+	83	---	---
chr7	3935354	3942573	3935354	3935791	3942133	3942573	89	---	---	---	---	3936093	3936108	-	81	3935356	3942570
chr7	3955404	3958176	3955404	3956154	3957428	3958176	90	---	---	---	---	---	---	0	--	---	---
chr7	3956254	3963365	3956254	3956847	3962776	3963365	97	---	---	---	---	---	---	0	--	3956266	3963355
chr7	3961834	3970338	3961834	3963548	3968636	3970338	98	---	---	---	---	3968453	3968491	+	74	---	---
chr7	3977738	3981706	3977738	3978432	3981013	3981706	98	---	---	---	---	3978532	3978543	-	83	3977741	3981704
chr7	3996162	4000040	3996162	3996380	3999825	4000040	91	---	---	---	---	3999753	3999773	+	76	3996162	4000032
chr7	4000085	4006255	4000085	4000399	4005941	4006252	85	4000080	4000084	4006256	4006260	4005726	4005760	+	77	4000088	4006254
chr7	4008569	4019000	4008584	4008745	4018824	4018985	97	4008564	4008568	4019001	4019005	4008886	4009021	-	71	4008574	4018997
chr7	4028827	4031333	4028827	4028980	4031180	4031333	96	---	---	---	---	4029077	4029090	-	85	4028840	4031322
chr7	4031478	4037338	4031490	4031860	4036958	4037328	98	4031473	4031477	4037339	4037343	4031862	4031889	-	78	4031478	4037337
chr7	4051526	4054966	4051526	4051924	4054558	4054966	92	---	---	---	---	4054506	4054521	+	75	---	---
chr7	4076682	4087414	4076682	4077935	4086162	4087414	93	---	---	---	---	4078186	4078209	-	91	4076699	4087396
chr7	4108095	4114428	4108098	4108316	4114212	4114427	89	4108090	4108094	4114429	4114433	4114196	4114210	+	86	4108108	4114424
chr7	4134596	4150812	4134596	4135455	4149953	4150812	86	---	---	---	---	---	---	0	--	---	---
chr7	4156653	4164647	4156653	4158634	4162669	4164647	90	---	---	---	---	4162517	4162537	+	80	4156653	4164645
chr7	4197022	4218709	4197022	4197622	4218111	4218709	85	---	---	---	---	4198544	4198558	-	86	---	---
chr7	4198359	4211336	4198359	4198602	4211093	4211336	86	---	---	---	---	4199137	4199150	-	78	---	---
chr7	4292896	4296397	4292896	4293742	4295488	4296397	89	---	---	---	---	4293829	4293840	-	75	4292896	4296386
chr7	4324332	4344319	4324332	4324704	4343947	4344319	94	---	---	---	---	4325443	4325478	-	75	4324332	4344304
chr7	4331902	4346617	4331912	4332541	4345988	4346614	96	4331896	4331901	4346618	4346623	4332998	4333012	-	73	4331910	4346602
chr7	4338736	4345888	4338736	4339120	4345503	4345888	99	---	---	---	---	4339292	4339306	-	73	---	---
chr7	4353738	4367743	4353738	4354063	4367414	4367743	94	---	---	---	---	4366771	4366802	+	71	4353741	4367739
chr7	4362833	4368478	4362833	4363292	4368020	4368478	98	---	---	---	---	4367895	4367919	+	76	---	---
chr7	4363302	4370038	4363302	4365348	4368139	4370038	89	---	---	---	---	---	---	0	--	---	---
chr7	4392113	4396453	4392113	4392780	4395788	4396453	95	4392103	4392112	4396454	4396463	4395736	4395757	+	77	4392115	4396448
chr7	4413199	4416595	4413199	4414550	4415231	4416595	92	---	---	---	---	---	---	0	--	---	---
chr7	4481716	4484270	4481716	4481908	4484078	4484270	92	---	---	---	---	4481960	4482009	-	74	4481723	4484267
chr7	4499460	4519208	4499460	4499965	4518709	4519208	88	---	---	---	---	4518174	4518189	+	81	4499463	4519204
chr7	4510751	4518341	4510751	4511221	4517859	4518341	94	---	---	---	---	4517578	4517590	+	92	4510759	4518339
chr7	4578728	4585646	4578728	4579106	4585286	4585646	87	---	---	---	---	4585259	4585274	+	75	---	---
chr7	4595271	4599204	4595271	4596765	4597710	4599204	98	---	---	---	---	---	---	0	--	4595275	4599201
chr7	4634506	4653004	4634506	4635151	4652348	4653004	89	---	---	---	---	4651489	4651520	+	84	---	---
chr7	4668608	4688870	4668609	4668734	4688745	4688870	95	4668603	4668607	4688871	4688875	4687791	4687808	+	72	---	---
chr7	4701739	4708470	4701739	4702215	4707994	4708470	99	---	---	---	---	4707705	4707720	+	87	---	---
chr7	4732840	4754385	4732840	4733271	4753945	4754385	89	---	---	---	---	4753257	4753272	+	87	4732850	4754371
chr7	4902593	4917761	4902594	4904388	4915968	4917760	99	4902587	4902592	4917762	4917767	4915748	4915766	+	73	---	---
chr7	4969397	4977002	4969406	4969970	4976423	4976987	95	4969392	4969396	4977003	4977007	4976100	4976140	+	82	---	---
chr7	4991565	5006081	4991565	4992557	5005089	5006081	99	---	---	---	---	4993054	4993068	-	100	4991571	5006076
chr7	5050599	5072101	5050599	5051860	5070844	5072101	97	---	---	---	---	5069895	5069915	+	71	5050599	5072082
chr7	5078356	5088247	5078356	5078759	5087844	5088247	97	---	---	---	---	5087389	5087511	+	91	5078363	5088235
chr7	5114079	5120350	5114079	5114589	5119848	5120350	95	---	---	---	---	5119660	5119680	+	80	---	---
chr7	5144860	5151885	5144860	5145416	5151358	5151885	93	---	---	---	---	5145698	5145712	-	80	---	---
chr7	5210029	5217945	5210029	5210916	5217068	5217945	87	---	---	---	---	5211094	5211118	-	76	5210032	5217938
chr7	5219802	5236730	5219815	5220369	5236193	5236718	88	5219796	5219801	5236731	5236736	5221096	5221131	-	75	5219804	5236714
chr7	5228984	5236185	5228984	5230060	5235113	5236185	95	---	---	---	---	5234860	5234963	+	81	---	---
chr7	5236881	5242092	5236881	5237073	5241900	5242092	94	---	---	---	---	5237303	5237315	-	84	---	---
chr7	5360552	5373974	5360552	5360949	5373577	5373974	98	---	---	---	---	5361407	5361425	-	78	5360553	5373972
chr7	5467382	5469772	5467382	5467724	5469429	5469772	96	---	---	---	---	5469329	5469370	+	78	5467383	5469754
chr7	5634932	5640180	5634932	5635066	5640044	5640180	90	---	---	---	---	5640010	5640023	+	71	5634932	5640178
chr7	5672557	5677955	5672557	5673576	5676931	5677955	96	---	---	---	---	5676815	5676860	+	76	---	---
chr7	5680731	5695363	5680731	5681343	5694732	5695363	87	---	---	---	---	5694241	5694261	+	71	---	---
chr7	5751611	5771580	5751611	5752994	5770195	5771580	86	---	---	---	---	5769397	5769412	+	87	5751611	5771572
chr7	5784839	5798263	5784839	5786491	5796613	5798263	93	---	---	---	---	5796143	5796160	+	72	5784840	5798262
chr7	5792254	5799382	5792254	5793373	5798260	5799382	93	---	---	---	---	5798015	5798031	+	76	5792263	5799376
chr7	5809236	5821273	5809236	5809656	5820852	5821273	92	---	---	---	---	5820560	5820576	+	76	5809236	5821263
chr7	5815934	5818868	5815936	5816813	5818064	5818854	88	5815928	5815933	5818869	5818874	5817999	5818015	+	76	---	---
chr7	5864505	5871579	5864505	5867901	5868267	5871579	92	---	---	---	---	5868167	5868191	+	72	---	---
chr7	5889884	5895020	5889884	5890211	5894693	5895020	98	---	---	---	---	5894490	5894511	+	77	5889884	5895012
chr7	5902662	5911514	5902662	5904457	5909714	5911514	93	5902656	5902661	5911515	5911520	5904675	5904687	-	84	5902662	5911511
chr7	5938727	5960360	5938727	5938913	5960174	5960360	94	---	---	---	---	5959137	5959150	+	78	5938728	5960343
chr7	5941860	5945853	5941860	5941984	5945729	5945853	99	---	---	---	---	5945612	5945641	+	70	---	---
chr7	5947815	5961041	5947815	5948393	5960462	5961041	94	---	---	---	---	5948426	5948441	-	75	---	---
chr7	5950521	5958511	5950521	5951891	5957144	5958511	95	---	---	---	---	5951955	5952089	-	82	---	---
chr7	5987188	5991885	5987188	5987609	5991482	5991885	93	---	---	---	---	---	---	0	--	---	---
chr7	5997077	6004275	5997077	5997202	6004150	6004275	97	---	---	---	---	6004109	6004124	+	81	5997084	6004273
chr7	6089913	6096950	6089913	6090672	6096173	6096950	85	---	---	---	---	---	---	0	--	---	---
chr7	6090841	6095962	6090841	6091075	6095718	6095947	92	6090836	6090840	6095963	6095967	6091186	6091307	-	74	6090841	6095956
chr7	6113454	6120567	6113462	6114363	6119662	6120558	97	6113449	6113453	6120568	6120572	6119619	6119647	+	79	6113465	6120560
chr7	6123193	6125847	6123193	6123314	6125726	6125847	97	---	---	---	---	6125672	6125683	+	75	6123196	6125842
chr7	6128268	6133925	6128268	6128615	6133579	6133925	98	---	---	---	---	6133555	6133577	+	73	6128278	6133922
chr7	6168512	6170993	6168520	6168779	6170731	6170990	98	6168507	6168511	6170994	6170998	---	---	0	--	6168518	6170988
chr7	6172775	6184713	6172775	6173099	6184389	6184713	96	---	---	---	---	6183872	6183887	+	81	6172777	6184710
chr7	6174956	6188542	6174956	6175324	6188174	6188542	93	---	---	---	---	6175954	6175967	-	78	6174957	6188539
chr7	6206393	6208736	6206393	6206838	6208292	6208736	92	---	---	---	---	6206873	6206909	-	70	---	---
chr7	6237517	6238680	6237517	6237693	6238504	6238680	92	---	---	---	---	6237744	6237759	-	93	6237522	6238671
chr7	6245622	6262034	6245622	6246703	6260952	6262034	95	---	---	---	---	6247216	6247232	-	76	6245622	6262019
chr7	6255169	6271047	6255169	6256396	6269830	6271047	95	---	---	---	---	6256842	6256869	-	71	6255177	6271045
chr7	6351982	6357228	6351982	6352715	6356494	6357228	91	---	---	---	---	6352889	6352904	-	87	---	---
chr7	6377700	6383163	6377700	6378335	6382529	6383163	93	---	---	---	---	6382492	6382525	+	76	6377714	6383162
chr7	6427080	6432386	6427080	6427324	6432143	6432386	96	---	---	---	---	6431938	6431959	+	77	6427093	6432379
chr7	6450721	6456138	6450721	6451105	6455738	6456138	94	---	---	---	---	6451280	6451301	-	77	6450723	6456136
chr7	6517379	6536205	6517379	6517546	6536038	6536205	96	---	---	---	---	6518382	6518431	-	74	6517379	6536196
chr7	6599732	6619674	6599732	6600062	6619336	6619674	93	---	---	---	---	6600705	6600730	-	73	---	---
chr7	6601253	6620639	6601253	6601418	6620474	6620639	96	---	---	---	---	6619721	6619737	+	82	6601253	6620633
chr7	6654196	6658601	6654196	6655393	6657423	6658601	93	---	---	---	---	6655405	6655495	-	71	---	---
chr7	6659718	6673578	6659718	6660014	6673282	6673578	98	---	---	---	---	6660516	6660530	-	73	6659727	6673565
chr7	6687735	6690461	6687735	6687928	6690268	6690461	94	---	---	---	---	6690152	6690178	+	81	6687743	6690456
chr7	6694567	6698880	6694567	6695067	6698372	6698880	86	---	---	---	---	6695121	6695146	-	76	6694576	6698868
chr7	6706814	6711297	6706814	6708240	6709879	6711297	89	---	---	---	---	6709779	6709803	+	76	6706817	6711292
chr7	6767053	6787119	6767053	6767497	6786675	6787119	97	---	---	---	---	6785755	6785825	+	73	---	---
chr7	6886497	6900233	6886497	6886872	6899857	6900233	93	---	---	---	---	6899614	6899649	+	72	6886497	6900231
chr7	6921429	6931938	6921429	6921833	6931534	6931938	92	---	---	---	---	6931049	6931075	+	74	6921434	6931929
chr7	6925013	6931316	6925013	6925166	6931163	6931316	89	---	---	---	---	6930968	6930985	+	72	6925014	6931311
chr7	6998109	7005044	6998111	6999763	7003381	7005030	94	6998104	6998108	7005045	7005049	6999822	6999943	-	84	6998111	7005039
chr7	7033150	7040916	7033150	7034232	7039843	7040916	85	---	---	---	---	7034270	7034307	-	76	7033151	7040912
chr7	7116193	7127641	7116193	7116473	7127365	7127641	94	---	---	---	---	7126980	7127007	+	78	---	---
chr7	7202415	7204976	7202415	7202786	7204607	7204976	91	---	---	---	---	---	---	0	--	7202416	7204961
chr7	7240415	7243264	7240415	7240665	7243016	7243264	89	---	---	---	---	---	---	0	--	7240425	7243260
chr7	7248147	7257155	7248147	7248486	7256816	7257155	95	---	---	---	---	7256567	7256621	+	72	---	---
chr7	7275476	7291798	7275476	7275675	7291606	7291798	85	---	---	---	---	7290872	7290888	+	70	7275485	7291785
chr7	7284869	7292352	7284869	7285007	7292214	7292352	87	---	---	---	---	7285333	7285361	-	79	---	---
chr7	7313046	7323916	7313046	7313178	7323783	7323916	85	---	---	---	---	7313590	7313606	-	76	7313049	7323912
chr7	7328612	7350277	7328612	7329209	7349697	7350277	91	---	---	---	---	7348714	7348732	+	73	---	---
chr7	7340553	7345878	7340553	7340800	7345628	7345878	94	---	---	---	---	7340987	7341011	-	72	---	---
chr7	7363605	7371762	7363605	7364012	7371355	7371762	94	---	---	---	---	7364288	7364309	-	72	7363610	7371760
chr7	7401606	7419308	7401606	7402281	7418627	7419308	98	---	---	---	---	7417825	7417879	+	80	7401606	7419291
chr7	7485194	7494758	7485194	7486480	7493491	7494758	94	---	---	---	---	7486666	7486683	-	77	7485195	7494755
chr7	7579302	7584836	7579302	7579647	7584491	7584836	99	---	---	---	---	7584333	7584359	+	74	7579306	7584827
chr7	7580556	7583927	7580556	7581241	7583204	7583912	88	7580551	7580555	7583928	7583932	---	---	0	--	7580566	7583915
chr7	7599667	7608704	7599667	7601551	7606837	7608704	97	---	---	---	---	7606736	7606774	+	71	7599670	7608702
chr7	7677627	7689571	7677627	7677847	7689351	7689571	98	---	---	---	---	7678254	7678348	-	81	7677637	7689569
chr7	7716888	7735936	7716888	7720742	7732395	7735936	89	---	---	---	---	7721215	7721245	-	70	---	---
chr7	7721493	7731487	7721493	7721872	7731108	7731487	99	---	---	---	---	7722097	7722115	-	84	---	---
chr7	7721872	7736223	7721872	7722167	7735928	7736223	99	---	---	---	---	7735453	7735486	+	79	---	---
chr7	7722267	7729143	7722267	7723151	7728259	7729143	99	---	---	---	---	7728029	7728077	+	71	---	---
chr7	7760747	7765554	7760747	7760935	7765366	7765554	95	---	---	---	---	---	---	0	--	7760747	7765549
chr7	7796745	7810643	7796749	7796908	7810484	7810643	93	7796739	7796744	7810644	7810649	7809887	7809939	+	77	7796747	7810640
chr7	7796749	7811467	7796749	7797069	7811149	7811467	93	---	---	---	---	7810888	7810917	+	70	7796754	7811462
chr7	7804381	7807901	7804381	7804526	7807755	7807901	94	---	---	---	---	7804652	7804672	-	71	---	---
chr7	7828502	7832765	7828502	7828884	7832371	7832765	94	---	---	---	---	7828945	7828962	-	77	---	---
chr7	7841843	7855923	7841843	7842063	7855703	7855923	98	---	---	---	---	7855518	7855542	+	80	---	---
chr7	7842163	7847242	7842163	7842432	7846973	7847242	96	---	---	---	---	7842634	7842650	-	70	7842168	7847239
chr7	7855600	7874538	7855603	7856160	7873952	7874530	92	7855594	7855599	7874539	7874544	7856916	7857016	-	94	---	---
chr7	7890186	7905046	7890186	7891287	7903902	7905046	89	---	---	---	---	7903282	7903303	+	72	7890188	7905035
chr7	7896638	7901140	7896638	7897223	7900605	7901140	91	---	---	---	---	7900444	7900457	+	85	---	---
chr7	7915880	7921022	7915880	7915999	7920906	7921022	90	---	---	---	---	7916151	7916167	-	76	---	---
chr7	7952433	7954985	7952433	7952815	7954638	7954985	87	---	---	---	---	---	---	0	--	7952437	7954982
chr7	7972035	7982824	7972035	7972272	7982587	7982824	96	---	---	---	---	7972327	7972357	-	70	7972035	7982822
chr7	7972732	7978305	7972732	7973019	7978030	7978305	92	---	---	---	---	7973159	7973177	-	84	7972732	7978288
chr7	8051212	8062149	8051212	8052196	8061166	8062149	95	---	---	---	---	8052467	8052488	-	72	8051221	8062139
chr7	8075573	8084389	8075573	8077343	8082619	8084389	91	---	---	---	---	8082405	8082419	+	73	8075573	8084386
chr7	8076165	8083866	8076165	8076818	8083211	8083866	89	---	---	---	---	8077054	8077080	-	92	8076181	8083865
chr7	8085292	8093972	8085292	8087023	8092262	8093972	92	---	---	---	---	8087212	8087231	-	70	8085292	8093971
chr7	8095690	8105102	8095690	8095889	8104903	8105102	96	---	---	---	---	8096250	8096265	-	93	8095692	8105100
chr7	8115816	8127242	8115816	8116302	8126756	8127242	94	---	---	---	---	8126476	8126513	+	78	8115816	8127227
chr7	8204193	8210424	8204196	8204572	8210063	8210418	91	8204188	8204192	8210425	8210429	8209900	8209923	+	79	8204196	8210418
chr7	8242028	8250098	8242028	8243451	8248575	8250098	89	---	---	---	---	8243651	8243708	-	77	8242036	8250094
chr7	8253383	8260028	8253384	8253759	8259641	8260016	99	8253378	8253382	8260029	8260033	8259485	8259508	+	79	8253384	8260016
chr7	8262551	8268211	8262551	8262921	8267832	8268211	85	---	---	---	---	8263029	8263043	-	73	8262563	8268207
chr7	8276959	8292854	8276959	8277380	8292435	8292854	94	---	---	---	---	8277510	8277527	-	77	8276961	8292846
chr7	8314439	8319273	8314439	8315180	8318533	8319273	99	---	---	---	---	8318413	8318432	+	75	8314457	8319259
chr7	8326780	8329405	8326780	8327065	8329119	8329405	94	---	---	---	---	8329017	8329032	+	87	8326797	8329389
chr7	8329643	8337303	8329643	8330909	8336158	8337303	87	---	---	---	---	8331100	8331137	-	73	8329658	8337293
chr7	8342556	8347533	8342556	8342759	8347330	8347533	98	---	---	---	---	8342907	8342942	-	77	---	---
chr7	8342756	8353455	8342756	8343300	8352924	8353455	97	---	---	---	---	8343483	8343526	-	77	---	---
chr7	8347247	8354509	8347247	8347922	8353831	8354509	93	---	---	---	---	8348000	8348017	-	83	8347250	8354503
chr7	8478602	8486390	8478613	8482063	8482882	8486390	94	8478597	8478601	8486391	8486395	---	---	0	--	---	---
chr7	8487082	8509053	8487082	8487355	8508780	8509053	96	---	---	---	---	8488372	8488399	-	85	8487091	8509048
chr7	8488648	8507334	8488648	8488918	8507064	8507334	98	---	---	---	---	8506175	8506198	+	91	---	---
chr7	8489984	8496425	8489984	8490565	8495808	8496425	89	---	---	---	---	8495744	8495758	+	80	---	---
chr7	8495162	8508780	8495162	8496425	8507434	8508780	91	---	---	---	---	---	---	0	--	---	---
chr7	8541748	8544361	8541748	8541969	8544140	8544361	91	---	---	---	---	8542038	8542054	-	82	---	---
chr7	8605620	8615821	8605620	8606029	8615434	8615821	85	---	---	---	---	8615115	8615166	+	94	---	---
chr7	8607291	8610306	8607291	8607440	8610157	8610306	99	---	---	---	---	8610085	8610130	+	73	---	---
chr7	8638931	8645268	8638931	8639530	8644668	8645268	96	---	---	---	---	8639745	8639757	-	76	8638933	8645265
chr7	8672766	8692247	8672766	8673846	8691175	8692247	94	---	---	---	---	8674672	8674709	-	81	8672766	8692244
chr7	8733624	8739997	8733624	8733889	8739727	8739997	92	---	---	---	---	8734133	8734151	-	73	8733632	8739995
chr7	8734033	8737946	8734033	8734293	8737691	8737946	94	---	---	---	---	8737560	8737606	+	70	8734037	8737941
chr7	8769173	8778458	8769173	8769445	8778186	8778458	99	---	---	---	---	8769816	8769837	-	77	8769183	8778456
chr7	8773232	8778186	8773232	8773405	8778013	8778186	98	---	---	---	---	8773573	8773596	-	70	8773234	8778184
chr7	8842276	8850956	8842276	8844009	8849220	8850956	95	---	---	---	---	8844175	8844212	-	73	8842276	8850949
chr7	8888694	8893418	8888702	8889036	8893089	8893412	89	8888689	8888693	8893419	8893423	8889184	8889210	-	77	---	---
chr7	8904651	8924281	8904651	8904809	8924123	8924281	96	---	---	---	---	8905645	8905664	-	70	---	---
chr7	8951041	8956181	8951041	8951369	8955853	8956181	96	---	---	---	---	8951544	8951565	-	77	8951041	8956180
chr7	8996172	9012318	8996172	8996930	9011567	9012318	92	---	---	---	---	8997595	8997625	-	70	8996173	9012306
chr7	9005241	9013009	9005241	9005941	9012318	9013009	92	---	---	---	---	9006188	9006218	-	70	---	---
chr7	9005241	9013009	9005241	9005941	9012318	9013009	92	---	---	---	---	9006188	9006218	-	70	---	---
chr7	9010457	9028472	9010457	9011172	9027768	9028472	89	---	---	---	---	9026939	9026969	+	83	---	---
chr7	9033430	9048116	9033430	9033739	9047822	9048116	87	---	---	---	---	9047230	9047260	+	70	9033439	9048113
chr7	9036982	9045041	9036982	9038085	9043951	9045041	94	---	---	---	---	9038303	9038379	-	71	---	---
chr7	9100742	9112884	9100742	9102172	9111450	9112884	93	---	---	---	---	9102608	9102628	-	85	9100748	9112871
chr7	9118248	9129393	9118248	9118603	9129038	9129393	99	---	---	---	---	9118847	9118873	-	70	9118264	9129376
chr7	9120710	9130221	9120710	9121641	9129393	9130221	86	---	---	---	---	9129211	9129238	+	75	9120716	9130215
chr7	9145407	9157537	9145407	9146040	9156841	9157537	90	---	---	---	---	9146210	9146243	-	88	---	---
chr7	9224696	9232226	9224696	9225161	9231759	9232226	92	---	---	---	---	9231480	9231500	+	76	9224696	9232224
chr7	9238323	9241186	9238323	9238620	9240888	9241186	93	---	---	---	---	9238693	9238712	-	75	---	---
chr7	9255241	9260608	9255241	9255383	9260466	9260608	98	---	---	---	---	9260294	9260323	+	73	9255241	9260606
chr7	9266172	9276158	9266172	9267260	9275079	9276158	91	---	---	---	---	9267635	9267651	-	76	---	---
chr7	9290228	9295472	9290228	9290630	9295067	9295472	90	---	---	---	---	9294861	9294882	+	77	9290244	9295470
chr7	9388337	9397099	9388337	9390118	9395374	9397099	94	---	---	---	---	9390334	9390347	-	78	9388338	9397096
chr7	9514472	9534643	9514472	9514891	9534220	9534643	97	---	---	---	---	9533253	9533282	+	76	9514486	9534640
chr7	9522033	9534074	9522033	9522161	9533946	9534074	99	---	---	---	---	9522596	9522619	-	70	---	---
chr7	9532548	9539947	9532548	9532785	9539710	9539947	99	---	---	---	---	---	---	0	--	---	---
chr7	9567844	9580020	9567844	9569766	9578021	9580020	95	---	---	---	---	9570115	9570134	-	80	---	---
chr7	9638788	9643658	9638788	9639065	9643380	9643658	96	---	---	---	---	9643186	9643215	+	73	9638794	9643643
chr7	9639160	9643392	9639160	9640340	9642085	9643392	87	---	---	---	---	9640421	9640439	-	78	---	---
chr7	9644080	9654199	9644080	9644225	9654053	9654199	96	---	---	---	---	9653563	9653591	+	72	---	---
chr7	9699706	9704985	9699706	9700007	9704662	9704985	90	---	---	---	---	9700076	9700098	-	82	9699724	9704981
chr7	9814254	9818635	9814254	9814491	9818398	9818635	92	---	---	---	---	9818207	9818219	+	76	9814266	9818630
chr7	9845613	9849527	9845613	9845792	9849348	9849527	87	---	---	---	---	9845814	9845850	-	81	---	---
chr7	9897533	9907199	9897533	9897746	9906986	9907199	93	9897528	9897532	9907200	9907204	9898105	9898121	-	70	9897533	9907198
chr7	9954371	9959384	9954371	9954728	9959027	9959384	97	---	---	---	---	9954836	9954852	-	88	9954371	9959381
chr7	9962562	9977238	9962562	9963054	9976743	9977238	95	---	---	---	---	9963538	9963551	-	85	---	---
chr7	9992688	9997171	9992688	9993081	9996771	9997171	90	---	---	---	---	9993140	9993159	-	70	9992691	9997158
chr7	10137987	10152819	10137987	10138411	10152395	10152819	99	---	---	---	---	10138958	10138978	-	80	---	---
chr7	10158022	10169534	10158030	10158585	10168970	10169525	96	10158017	10158021	10169535	10169539	10159065	10159086	-	100	10158030	10169525
chr7	10184375	10189215	10184375	10184831	10188751	10189215	90	---	---	---	---	10188583	10188613	+	77	10184375	10189213
chr7	10197225	10213809	10197225	10197718	10213316	10213809	96	---	---	---	---	10212878	10212932	+	76	10197232	10213800
chr7	10210517	10227729	10210517	10210748	10227501	10227729	94	---	---	---	---	10227366	10227414	+	71	---	---
chr7	10308914	10315118	10308927	10309164	10314894	10315116	89	10308909	10308913	10315119	10315123	10314875	10314892	+	72	10308918	10315106
chr7	10324712	10334611	10324712	10324954	10334368	10334611	93	---	---	---	---	10333897	10333941	+	73	---	---
chr7	10334623	10339722	10334623	10335284	10339060	10339722	91	---	---	---	---	---	---	0	--	10334638	10339712
chr7	10354407	10363381	10354408	10354800	10362990	10363381	90	10354402	10354406	10363382	10363386	10362645	10362723	+	72	---	---
chr7	10363836	10369574	10363836	10364131	10369279	10369574	93	---	---	---	---	10364274	10364354	-	80	---	---
chr7	10447681	10454195	10447681	10449513	10452406	10454195	94	---	---	---	---	10449614	10449645	-	78	10447684	10454184
chr7	10462169	10471998	10462169	10462337	10471832	10471998	94	---	---	---	---	10471357	10471372	+	75	---	---
chr7	10584437	10589369	10584437	10584609	10589195	10589367	97	10584431	10584436	10589370	10589375	10584707	10584807	-	71	10584437	10589364
chr7	10645671	10664834	10645671	10647074	10663512	10664834	93	---	---	---	---	10647710	10647746	-	72	---	---
chr7	10651869	10665139	10651869	10652189	10664819	10665139	98	---	---	---	---	10652439	10652465	-	74	---	---
chr7	10701857	10705761	10701857	10702057	10705569	10705761	91	---	---	---	---	---	---	0	--	10701859	10705753
chr7	10759212	10768689	10759212	10760635	10767380	10768689	86	---	---	---	---	10760822	10760839	-	77	---	---
chr7	10781532	10787848	10781532	10781944	10787449	10787848	94	---	---	---	---	10787358	10787380	+	78	10781532	10787846
chr7	10822229	10842034	10822229	10823342	10840912	10842034	95	---	---	---	---	10824072	10824129	-	81	10822230	10842028
chr7	10859772	10863818	10859772	10860094	10863496	10863818	96	---	---	---	---	10860147	10860159	-	92	10859773	10863811
chr7	10870675	10885883	10870675	10871113	10885445	10885883	99	---	---	---	---	10884818	10884832	+	73	10870678	10885879
chr7	10886238	10891787	10886238	10886557	10891468	10891787	98	---	---	---	---	10891263	10891283	+	85	10886250	10891785
chr7	10913059	10921135	10913061	10913789	10920404	10921130	96	10913054	10913058	10921136	10921140	10913791	10913830	-	82	---	---
chr7	10972379	10993493	10972379	10972964	10992915	10993493	97	---	---	---	---	10973725	10973751	-	81	---	---
chr7	11064533	11072228	11064533	11064905	11071857	11072228	93	---	---	---	---	11065065	11065118	-	75	---	---
chr7	11136093	11141224	11136093	11136414	11140903	11141224	96	---	---	---	---	11136595	11136616	-	77	11136093	11141222
chr7	11152187	11159780	11152187	11152903	11159063	11159780	93	---	---	---	---	11152964	11152990	-	74	11152187	11159765
chr7	11244568	11251506	11244568	11245732	11250362	11251506	94	---	---	---	---	11250169	11250180	+	75	---	---
chr7	11342149	11345940	11342149	11342346	11345742	11345940	90	---	---	---	---	11345609	11345620	+	100	---	---
chr7	11344772	11351283	11344772	11345169	11350894	11351283	89	---	---	---	---	11350678	11350718	+	70	---	---
chr7	11368550	11376374	11368550	11368895	11376026	11376374	95	---	---	---	---	11375685	11375702	+	77	11368559	11376371
chr7	11382272	11393109	11382272	11382496	11392883	11393109	95	---	---	---	---	11392431	11392445	+	73	---	---
chr7	11407067	11425858	11407067	11409875	11423056	11425858	93	---	---	---	---	11410522	11410534	-	76	11407072	11425847
chr7	11422343	11426936	11422343	11423063	11426216	11426936	99	---	---	---	---	11426060	11426075	+	75	---	---
chr7	11435059	11456797	11435059	11435249	11456617	11456797	91	---	---	---	---	11436062	11436157	-	78	---	---
chr7	11438054	11441811	11438062	11438361	11441473	11441807	85	11438049	11438053	11441812	11441816	11438420	11438433	-	78	---	---
chr7	11443737	11454182	11443737	11444177	11453743	11454182	99	---	---	---	---	11453683	11453704	+	72	11443741	11454171
chr7	11545650	11564518	11545650	11546033	11564132	11564518	96	---	---	---	---	11546690	11546708	-	73	---	---
chr7	11549193	11561954	11549193	11549369	11561778	11561954	93	---	---	---	---	11549749	11549764	-	75	11549197	11561952
chr7	11609998	11618695	11609998	11610224	11618469	11618695	97	---	---	---	---	11610537	11610553	-	76	11609998	11618693
chr7	11656619	11670674	11656631	11656745	11670555	11670669	94	11656614	11656618	11670675	11670679	11657372	11657427	-	73	11656631	11670671
chr7	11709507	11717465	11709507	11710194	11716782	11717465	91	---	---	---	---	11710410	11710423	-	85	11709508	11717462
chr7	11735432	11739975	11735443	11735919	11739507	11739972	92	11735426	11735431	11739976	11739981	---	---	0	--	11735449	11739973
chr7	11735597	11739850	11735597	11735797	11739661	11739850	89	---	---	---	---	11739535	11739553	+	73	---	---
chr7	11742275	11763747	11742275	11742501	11763521	11763747	99	---	---	---	---	11763046	11763062	+	88	---	---
chr7	11798963	11808139	11798963	11799382	11807720	11808139	95	---	---	---	---	11807481	11807508	+	71	11798968	11808134
chr7	11800932	11807730	11800937	11801309	11807361	11807723	94	11800927	11800931	11807731	11807735	11807200	11807223	+	79	11800937	11807719
chr7	11808806	11811406	11808810	11809088	11811134	11811406	92	11808800	11808805	11811407	11811412	11809110	11809125	-	75	11808817	11811404
chr7	11818749	11824036	11818749	11818885	11823900	11824036	94	---	---	---	---	11819008	11819107	-	70	11818750	11824034
chr7	11836642	11847097	11836653	11840198	11843507	11847082	93	11836637	11836641	11847098	11847102	11840211	11840229	-	78	11836660	11847080
chr7	11866069	11872488	11866069	11866467	11872076	11872488	91	---	---	---	---	11871858	11871872	+	80	11866074	11872486
chr7	11866092	11872432	11866092	11866411	11872099	11872432	91	---	---	---	---	11871858	11871872	+	80	11866096	11872427
chr7	11866531	11873540	11866538	11867568	11872512	11873529	94	11866526	11866530	11873541	11873545	11872365	11872510	+	71	---	---
chr7	11881153	11894657	11881153	11881663	11894170	11894657	88	---	---	---	---	11882045	11882060	-	75	---	---
chr7	11888404	11893984	11888404	11889620	11892705	11893984	93	---	---	---	---	11889713	11889729	-	70	---	---
chr7	11904810	11913245	11904810	11905741	11912324	11913245	89	---	---	---	---	11912011	11912035	+	72	11904814	11913232
chr7	12053296	12061502	12053296	12054705	12060093	12061502	97	---	---	---	---	12054855	12054881	-	77	---	---
chr7	12103114	12114982	12103114	12103299	12114796	12114982	96	---	---	---	---	12114464	12114479	+	87	12103121	12114980
chr7	12106197	12110313	12106197	12106400	12110110	12110313	96	---	---	---	---	12109945	12109958	+	85	---	---
chr7	12114423	12126996	12114423	12114796	12126654	12126996	89	---	---	---	---	12126420	12126461	+	71	12114425	12126990
chr7	12132454	12137615	12132455	12132805	12137262	12137612	97	12132448	12132453	12137616	12137621	12132864	12132876	-	84	12132455	12137608
chr7	12160928	12171208	12160928	12161249	12170887	12171208	95	---	---	---	---	12170499	12170521	+	73	12160928	12171206
chr7	12202279	12210476	12202279	12202947	12209821	12210476	96	---	---	---	---	12209644	12209660	+	76	---	---
chr7	12224326	12240436	12224339	12225644	12239119	12240423	96	12224320	12224325	12240437	12240442	12226013	12226045	-	78	12224341	12240428
chr7	12249026	12268996	12249026	12249558	12268460	12268996	89	---	---	---	---	12250441	12250470	-	70	12249027	12268994
chr7	12252069	12256679	12252069	12252649	12256099	12256679	98	---	---	---	---	12252696	12252708	-	76	---	---
chr7	12291208	12304457	12291208	12291695	12303970	12304457	93	---	---	---	---	12292291	12292307	-	70	12291221	12304449
chr7	12323168	12339405	12323174	12323686	12338882	12339394	94	12323163	12323167	12339406	12339410	12324171	12324188	-	72	12323171	12339404
chr7	12369093	12373399	12369093	12370220	12372276	12373399	93	---	---	---	---	12372198	12372212	+	80	12369097	12373397
chr7	12396380	12401790	12396380	12396672	12401498	12401790	94	---	---	---	---	12396838	12396861	-	75	12396380	12401787
chr7	12479990	12489780	12480004	12480167	12489608	12489772	91	12479985	12479989	12489781	12489785	12489136	12489179	+	70	12479992	12489770
chr7	12504355	12514513	12504367	12504764	12514110	12514507	99	12504349	12504354	12514514	12514519	12513667	12513760	+	75	12504360	12514507
chr7	12527894	12538202	12527899	12528163	12537927	12538191	94	12527889	12527893	12538203	12538207	12537568	12537591	+	79	12527899	12538198
chr7	12541988	12550103	12541992	12542485	12549609	12550101	96	12541982	12541987	12550104	12550109	12542771	12542807	-	75	12541992	12550100
chr7	12554063	12561692	12554063	12555539	12560216	12561692	97	---	---	---	---	12555747	12555771	-	72	12554066	12561688
chr7	12564633	12568993	12564633	12564781	12568845	12568993	94	---	---	---	---	12564929	12564945	-	70	12564647	12568990
chr7	12569093	12589206	12569093	12570339	12587979	12589206	90	---	---	---	---	12570757	12570792	-	75	12569097	12589200
chr7	12671472	12690311	12671472	12672326	12689537	12690311	86	---	---	---	---	12672361	12672376	-	75	12671474	12690309
chr7	12675071	12687582	12675071	12675628	12687025	12687582	97	---	---	---	---	12675822	12675863	-	71	12675071	12687580
chr7	12716467	12737345	12716467	12717381	12736449	12737345	90	---	---	---	---	12718142	12718155	-	92	12716469	12737343
chr7	12717497	12730531	12717497	12718561	12729471	12730531	98	---	---	---	---	12718909	12718923	-	73	12717500	12730521
chr7	12731657	12753319	12731657	12731973	12753003	12753319	98	---	---	---	---	12752043	12752070	+	85	---	---
chr7	12774684	12792293	12774684	12775220	12791757	12792293	97	---	---	---	---	12775944	12775957	-	71	12774684	12792291
chr7	12814660	12821050	12814660	12814847	12820863	12821050	95	---	---	---	---	12820562	12820583	+	72	12814664	12821033
chr7	12834560	12849526	12834560	12834965	12849121	12849526	99	---	---	---	---	12848413	12848430	+	72	---	---
chr7	12895081	12905933	12895081	12895456	12905553	12905933	91	---	---	---	---	12895872	12895886	-	93	12895098	12905922
chr7	12910976	12924791	12910976	12911506	12924262	12924791	96	12910970	12910975	12924792	12924797	12923651	12923670	+	75	12910976	12924788
chr7	12957115	12968448	12957128	12957371	12968213	12968446	87	12957110	12957114	12968449	12968453	12967875	12967923	+	71	12957128	12968437
chr7	12969667	12982244	12969667	12970366	12981565	12982244	91	---	---	---	---	12981151	12981209	+	93	---	---
chr7	12987631	12993471	12987631	12988228	12992874	12993471	96	---	---	---	---	12988255	12988284	-	70	12987649	12993464
chr7	13000705	13004240	13000715	13001212	13003739	13004238	95	13000699	13000704	13004241	13004246	---	---	0	--	---	---
chr7	13000780	13004188	13000780	13001162	13003804	13004188	94	---	---	---	---	---	---	0	--	13000780	13004186
chr7	13064756	13079285	13064756	13066736	13077306	13079285	97	---	---	---	---	13067245	13067261	-	70	13064758	13079284
chr7	13068316	13071314	13068316	13069147	13070483	13071314	99	---	---	---	---	---	---	0	--	13068318	13071304
chr7	13072701	13075320	13072701	13073141	13074879	13075320	95	---	---	---	---	---	---	0	--	---	---
chr7	13076073	13086152	13076073	13076875	13085355	13086152	93	---	---	---	---	13084932	13084949	+	83	---	---
chr7	13082647	13085425	13082647	13083247	13084825	13085425	98	---	---	---	---	---	---	0	--	13082656	13085420
chr7	13090670	13094993	13090670	13092827	13092833	13094993	99	---	---	---	---	---	---	0	--	13090673	13094979
chr7	13096329	13104138	13096334	13097967	13102525	13104128	93	13096320	13096328	13104139	13104147	13098031	13098155	-	80	13096334	13104136
chr7	13098829	13104128	13098829	13098992	13103965	13104128	93	---	---	---	---	13099056	13099180	-	80	13098829	13104126
chr7	13188904	13202794	13188904	13189149	13202549	13202794	88	---	---	---	---	13201899	13201925	+	70	13188907	13202784
chr7	13191691	13194724	13191702	13192077	13194349	13194724	98	13191686	13191690	13194725	13194729	13192166	13192181	-	75	13191693	13194722
chr7	13240890	13249729	13240890	13241001	13249618	13249729	95	---	---	---	---	13249527	13249547	+	71	---	---
chr7	13244022	13248535	13244022	13244223	13248334	13248535	98	---	---	---	---	---	---	0	--	13244032	13248533
chr7	13332755	13339889	13332770	13332964	13339691	13339884	92	13332750	13332754	13339890	13339894	13333235	13333301	-	71	13332759	13339887
chr7	13353315	13358934	13353315	13353477	13358772	13358934	96	---	---	---	---	13358742	13358770	+	79	---	---
chr7	13391740	13407279	13391740	13392313	13406754	13407279	90	---	---	---	---	13406060	13406112	+	75	---	---
chr7	13392313	13402107	13392313	13392716	13401704	13402107	99	---	---	---	---	13392978	13392997	-	95	---	---
chr7	13396604	13405842	13396604	13397050	13405394	13405842	94	---	---	---	---	13397402	13397424	-	73	13396615	13405836
chr7	13420135	13441854	13420135	13420590	13441418	13441854	87	---	---	---	---	13421574	13421597	-	83	---	---
chr7	13440721	13451721	13440721	13441026	13451416	13451721	95	---	---	---	---	13441301	13441319	-	84	---	---
chr7	13461169	13472580	13461169	13461366	13472384	13472580	94	---	---	---	---	13461773	13461796	-	91	13461178	13472566
chr7	13473464	13491255	13473464	13475054	13489663	13491255	86	---	---	---	---	13489013	13489027	+	73	---	---
chr7	13473721	13490419	13473721	13474220	13489920	13490419	88	---	---	---	---	13489135	13489159	+	72	---	---
chr7	13508258	13520391	13508258	13508718	13519933	13520391	91	---	---	---	---	13519373	13519396	+	75	13508259	13520378
chr7	13517359	13521842	13517359	13517886	13521293	13521842	92	---	---	---	---	13518039	13518056	-	77	---	---
chr7	13545656	13551713	13545656	13546957	13550384	13551713	85	---	---	---	---	13547111	13547129	-	73	---	---
chr7	13564382	13569496	13564382	13564745	13569099	13569496	88	---	---	---	---	13568931	13568969	+	76	13564382	13569493
chr7	13638244	13647960	13638244	13638466	13647738	13647960	88	---	---	---	---	13647373	13647416	+	70	13638255	13647947
chr7	13657385	13660071	13657385	13657797	13659659	13660071	90	---	---	---	---	---	---	0	--	13657387	13660069
chr7	13661024	13666012	13661024	13661225	13665811	13666012	98	---	---	---	---	13661271	13661313	-	76	13661024	13666010
chr7	13716260	13735521	13716260	13717691	13734062	13735521	87	---	---	---	---	13718055	13718096	-	76	13716260	13735518
chr7	13744224	13752855	13744233	13746051	13751026	13752844	97	13744219	13744223	13752856	13752860	13750872	13750893	+	77	13744233	13752842
chr7	13763489	13774007	13763489	13764131	13773278	13774007	85	---	---	---	---	13772983	13773013	+	74	---	---
chr7	13775443	13790476	13775443	13776102	13789821	13790476	93	---	---	---	---	13776750	13776787	-	73	---	---
chr7	13803732	13816021	13803732	13804011	13815743	13816021	95	---	---	---	---	13815176	13815211	+	72	13803733	13816019
chr7	13859413	13869494	13859413	13860434	13868497	13869494	95	---	---	---	---	13868136	13868193	+	70	---	---
chr7	13912785	13921947	13912785	13916607	13918133	13921947	99	---	---	---	---	13918103	13918115	+	84	13912793	13921932
chr7	13927014	13932507	13927014	13927346	13932175	13932507	97	---	---	---	---	13927360	13927374	-	73	13927014	13932503
chr7	13941986	13944594	13941988	13942366	13944204	13944582	96	13941980	13941985	13944595	13944600	---	---	0	--	13941989	13944589
chr7	13987660	13999986	13987660	13989150	13998539	13999986	90	---	---	---	---	13998131	13998172	+	76	13987660	13999984
chr7	14012579	14034077	14012579	14013682	14032976	14034077	87	---	---	---	---	14014600	14014647	-	72	---	---
chr7	14016223	14028526	14016223	14017464	14027247	14028526	92	---	---	---	---	14017815	14017828	-	78	---	---
chr7	14033086	14054958	14033086	14033591	14054449	14054958	95	---	---	---	---	14034588	14034617	-	70	14033098	14054944
chr7	14039655	14060341	14039655	14040063	14059931	14060341	98	---	---	---	---	14059135	14059205	+	70	---	---
chr7	14041285	14058988	14041285	14042028	14058252	14058988	98	---	---	---	---	14042806	14042840	-	77	---	---
chr7	14047081	14057471	14047094	14047464	14057096	14057465	97	14047076	14047080	14057472	14057476	14056715	14056742	+	82	14047083	14057462
chr7	14054809	14066400	14054809	14054958	14066251	14066400	98	---	---	---	---	14055356	14055411	-	75	14054814	14066386
chr7	14055680	14059292	14055680	14055881	14059090	14059292	98	---	---	---	---	---	---	0	--	---	---
chr7	14057998	14066272	14058012	14058164	14066113	14066265	92	14057993	14057997	14066273	14066277	14058331	14058362	-	71	---	---
chr7	14059090	14065380	14059090	14059931	14064610	14065380	85	---	---	---	---	14064481	14064498	+	77	---	---
chr7	14087470	14101937	14087470	14087862	14101545	14101937	95	---	---	---	---	14101050	14101066	+	76	14087473	14101925
chr7	14096616	14102370	14096616	14097055	14101932	14102370	94	---	---	---	---	14097267	14097282	-	75	---	---
chr7	14116119	14124077	14116119	14116334	14123866	14124077	96	---	---	---	---	14116378	14116405	-	71	14116119	14124075
chr7	14137186	14142648	14137186	14137415	14142419	14142648	96	---	---	---	---	14137599	14137612	-	78	14137187	14142644
chr7	14201569	14210575	14201569	14205124	14207016	14210575	96	---	---	---	---	---	---	0	--	14201569	14210556
chr7	14202475	14210266	14202475	14204815	14207926	14210266	96	---	---	---	---	14204835	14204846	-	83	---	---
chr7	14263501	14271270	14263501	14263768	14270969	14271270	86	---	---	---	---	14270609	14270639	+	70	---	---
chr7	14353313	14357530	14353313	14353567	14357286	14357530	88	---	---	---	---	14353706	14353753	-	87	---	---
chr7	14389401	14405627	14389409	14389673	14405354	14405618	98	14389394	14389400	14405628	14405634	14390308	14390333	-	76	14389403	14405619
chr7	14392462	14398717	14392462	14392668	14398511	14398717	92	---	---	---	---	14392868	14392923	-	73	14392469	14398700
chr7	14403957	14406294	14403957	14404124	14406115	14406294	89	---	---	---	---	---	---	0	--	---	---
chr7	14482719	14486890	14482719	14483945	14485662	14486890	95	---	---	---	---	14483962	14483985	-	75	14482719	14486882
chr7	14510377	14524002	14510377	14511166	14523214	14524002	93	---	---	---	---	14511497	14511553	-	77	14510389	14523989
chr7	14517033	14525275	14517033	14518274	14524002	14525275	90	---	---	---	---	14523723	14523740	+	72	---	---
chr7	14522257	14539257	14522260	14522574	14538929	14539244	95	14522252	14522256	14539258	14539262	14523212	14523238	-	70	---	---
chr7	14605569	14612781	14605582	14606052	14612299	14612775	92	14605564	14605568	14612782	14612786	14606261	14606277	-	76	---	---
chr7	14616533	14622953	14616537	14616811	14622675	14622951	95	14616528	14616532	14622954	14622958	14617059	14617079	-	71	---	---
chr7	14651907	14660896	14651907	14652972	14659876	14660896	90	---	---	---	---	14659555	14659581	+	74	14651908	14660893
chr7	14728767	14735461	14728767	14729074	14735154	14735461	99	---	---	---	---	14734931	14734954	+	79	14728771	14735459
chr7	14739387	14758805	14739387	14739610	14758584	14758805	92	---	---	---	---	14740540	14740559	-	70	---	---
chr7	14822008	14826088	14822008	14823830	14824266	14826088	99	---	---	---	---	14823832	14823851	-	70	---	---
chr7	14879029	14883015	14879029	14879144	14882900	14883015	99	---	---	---	---	14882712	14882728	+	76	---	---
chr7	14922935	14931845	14922943	14923086	14931700	14931843	95	14922929	14922934	14931846	14931851	14923270	14923287	-	77	14922939	14931840
chr7	14994076	14999412	14994076	14994225	14999263	14999412	98	---	---	---	---	14994400	14994411	-	83	14994078	14999397
chr7	15014446	15023969	15014446	15015762	15022653	15023969	97	---	---	---	---	15015958	15015981	-	91	---	---
chr7	15036015	15052303	15036015	15036818	15051582	15052303	89	---	---	---	---	15037437	15037452	-	87	---	---
chr7	15036818	15047532	15036818	15038501	15045853	15047532	99	---	---	---	---	15045664	15045680	+	88	15036824	15047526
chr7	15066323	15073061	15066323	15066792	15072594	15073061	88	---	---	---	---	15067056	15067083	-	71	15066325	15073055
chr7	15095977	15101254	15095977	15096278	15100953	15101254	97	---	---	---	---	15096463	15096482	-	75	15095978	15101252
chr7	15149269	15162113	15149269	15149390	15161992	15162113	99	---	---	---	---	15149998	15150021	-	83	15149273	15162107
chr7	15153968	15162889	15153968	15154227	15162630	15162889	98	---	---	---	---	15154387	15154425	-	71	15153968	15162879
chr7	15154327	15164862	15154327	15154714	15164476	15164862	95	---	---	---	---	15164007	15164022	+	81	---	---
chr7	15156822	15163601	15156822	15157508	15162915	15163601	98	---	---	---	---	15162806	15162819	+	71	---	---
chr7	15226685	15237731	15226685	15226865	15237551	15237731	97	---	---	---	---	15237050	15237122	+	83	15226685	15237729
chr7	15293472	15304680	15293472	15293623	15304527	15304680	95	---	---	---	---	15304468	15304521	+	70	15293472	15304676
chr7	15316967	15329142	15316967	15319725	15326550	15329142	91	---	---	---	---	15326309	15326326	+	72	---	---
chr7	15316967	15328065	15316967	15318470	15326550	15328065	96	---	---	---	---	15318700	15318722	-	82	---	---
chr7	15333856	15336820	15333856	15334045	15336631	15336820	94	---	---	---	---	15336501	15336522	+	77	15333865	15336803
chr7	15350630	15371924	15350630	15350847	15371708	15371924	92	---	---	---	---	15371490	15371508	+	73	---	---
chr7	15372251	15388660	15372251	15372930	15387981	15388660	95	---	---	---	---	15373279	15373292	-	85	---	---
chr7	15376431	15387515	15376431	15377250	15386806	15387515	85	---	---	---	---	15377620	15377634	-	86	---	---
chr7	15381777	15388192	15381777	15382393	15387585	15388192	95	---	---	---	---	15387511	15387556	+	76	---	---
chr7	15381815	15388192	15381815	15382393	15387623	15388192	95	---	---	---	---	15387511	15387556	+	76	---	---
chr7	15383183	15401925	15383183	15383944	15401149	15401925	88	---	---	---	---	15384739	15384753	-	73	---	---
chr7	15384046	15390455	15384046	15384321	15390204	15390455	86	---	---	---	---	15384518	15384542	-	72	---	---
chr7	15384557	15390191	15384557	15384896	15389852	15390191	96	---	---	---	---	15389691	15389713	+	78	15384564	15390178
chr7	15402032	15415077	15402032	15402701	15414372	15415077	85	---	---	---	---	15403266	15403285	-	75	---	---
chr7	15432139	15437639	15432139	15433138	15436646	15437639	96	---	---	---	---	15436539	15436554	+	87	---	---
chr7	15468369	15487597	15468369	15468916	15487050	15487597	100	---	---	---	---	15486518	15486543	+	76	---	---
chr7	15482179	15485602	15482179	15482706	15485075	15485602	98	---	---	---	---	---	---	0	--	---	---
chr7	15485889	15500902	15485889	15486103	15500688	15500902	99	---	---	---	---	15500412	15500427	+	75	---	---
chr7	15486124	15492689	15486124	15486409	15492404	15492689	95	---	---	---	---	15486597	15486631	-	71	---	---
chr7	15531982	15538053	15531982	15532587	15537442	15538047	94	15531975	15531981	15538054	15538060	15532649	15532818	-	79	15531985	15538043
chr7	15582508	15587738	15582508	15582925	15587321	15587738	98	---	---	---	---	15587154	15587211	+	72	15582513	15587736
chr7	15592522	15598569	15592526	15594017	15597072	15598560	90	15592517	15592521	15598570	15598574	15597029	15597048	+	80	---	---
chr7	15595773	15606414	15595773	15596072	15606114	15606414	93	---	---	---	---	15596138	15596164	-	70	---	---
chr7	15596397	15607805	15596397	15596635	15607568	15607805	92	---	---	---	---	15607104	15607118	+	73	15596399	15607800
chr7	15610974	15625220	15610974	15612812	15623398	15625220	96	---	---	---	---	15622885	15622905	+	80	15610974	15625214
chr7	15621231	15628190	15621231	15621407	15628014	15628190	98	---	---	---	---	15621572	15621583	-	83	---	---
chr7	15623341	15631567	15623341	15624252	15630656	15631567	99	---	---	---	---	15630489	15630505	+	82	15623344	15631557
chr7	15632409	15650908	15632409	15633276	15650056	15650908	94	---	---	---	---	15633939	15633955	-	76	15632415	15650896
chr7	15633980	15646297	15633990	15635202	15645067	15646290	87	15633975	15633979	15646298	15646302	15644744	15644778	+	71	15633986	15646292
chr7	15639142	15644937	15639155	15639675	15644410	15644930	91	15639137	15639141	15644938	15644942	15639819	15639839	-	80	---	---
chr7	15814238	15819090	15814238	15814383	15818939	15819090	92	---	---	---	---	15814514	15814534	-	76	---	---
chr7	15867989	15872642	15867989	15868907	15871737	15872642	95	---	---	---	---	15869013	15869032	-	80	---	---
chr7	15872889	15886667	15872889	15874418	15885138	15886667	96	---	---	---	---	15884724	15884741	+	77	15872889	15886662
chr7	15887868	15892594	15887868	15888085	15892377	15892594	99	---	---	---	---	15888201	15888220	-	80	15887884	15892591
chr7	15894851	15912468	15894851	15896383	15910919	15912468	91	---	---	---	---	15910228	15910243	+	81	---	---
chr7	15899592	15903953	15899592	15899958	15903587	15903953	97	---	---	---	---	15900115	15900135	-	80	15899605	15903943
chr7	15908576	15915321	15908576	15910395	15913511	15915321	87	---	---	---	---	15910428	15910446	-	84	15908577	15915319
chr7	15955242	15971883	15955242	15956041	15971103	15971883	92	---	---	---	---	15970467	15970499	+	72	15955244	15971877
chr7	15956141	15962603	15956141	15956629	15962104	15962603	94	---	---	---	---	15956631	15956658	-	78	---	---
chr7	15967783	15976226	15967783	15968553	15975454	15976226	89	---	---	---	---	15968840	15968871	-	75	15967792	15976212
chr7	15996197	16003613	15996210	15996827	16002991	16003609	95	15996192	15996196	16003614	16003618	15997053	15997079	-	74	---	---
chr7	15997120	16017510	15997120	16002385	16012247	16017510	98	---	---	---	---	16011762	16011779	+	77	---	---
chr7	16005558	16023271	16005558	16006698	16022130	16023271	96	---	---	---	---	16021485	16021503	+	84	---	---
chr7	16005664	16023278	16005669	16006698	16022241	16023271	97	16005658	16005663	16023279	16023284	16021485	16021503	+	84	16005666	16023260
chr7	16008461	16018612	16008461	16008639	16018434	16018612	97	---	---	---	---	16008950	16008984	-	71	---	---
chr7	16168876	16174012	16168876	16169201	16173687	16174012	98	---	---	---	---	16173487	16173508	+	77	16168879	16174009
chr7	16195919	16198471	16195919	16196149	16198241	16198471	95	---	---	---	---	16196217	16196233	-	82	---	---
chr7	16199796	16212062	16199796	16200352	16211505	16212062	97	---	---	---	---	16211271	16211312	+	71	16199798	16212060
chr7	16221850	16228179	16221857	16222130	16227902	16228176	93	16221845	16221849	16228180	16228184	16222206	16222222	-	76	16221865	16228178
chr7	16232676	16251537	16232676	16233528	16250686	16251537	97	---	---	---	---	16250659	16250677	+	73	---	---
chr7	16234601	16254037	16234601	16234796	16253842	16254037	97	---	---	---	---	16252959	16253006	+	83	16234604	16254030
chr7	16247472	16260907	16247472	16248124	16260231	16260907	87	---	---	---	---	16248583	16248615	-	72	---	---
chr7	16250271	16261691	16250271	16250921	16261040	16261691	95	---	---	---	---	16260776	16260791	+	81	16250272	16261683
chr7	16258740	16277910	16258740	16258959	16277711	16277910	88	---	---	---	---	16276860	16276883	+	70	---	---
chr7	16267392	16271832	16267392	16267931	16271258	16271832	85	---	---	---	---	16271147	16271159	+	76	---	---
chr7	16276934	16293704	16276936	16277475	16293151	16293689	93	16276929	16276933	16293705	16293709	16277550	16277586	-	70	---	---
chr7	16312353	16319009	16312353	16312792	16318579	16319009	92	---	---	---	---	16318366	16318385	+	90	---	---
chr7	16314012	16321067	16314012	16315968	16319122	16321067	94	---	---	---	---	16316058	16316077	-	70	---	---
chr7	16322794	16335763	16322794	16323055	16335502	16335763	96	---	---	---	---	16323555	16323588	-	73	---	---
chr7	16331216	16334687	16331216	16332312	16333644	16334687	91	---	---	---	---	16333606	16333641	+	72	---	---
chr7	16362478	16374376	16362484	16363040	16373812	16374368	98	16362473	16362477	16374377	16374381	16363469	16363541	-	84	16362485	16374372
chr7	16396630	16408977	16396630	16397230	16408377	16408977	96	---	---	---	---	16397614	16397625	-	83	---	---
chr7	16417882	16430897	16417882	16418528	16430251	16430897	88	---	---	---	---	16418827	16418880	-	72	16417883	16430878
chr7	16430904	16438453	16430904	16431541	16437812	16438453	88	---	---	---	---	16437708	16437746	+	74	---	---
chr7	16456028	16465421	16456028	16456295	16465155	16465421	88	---	---	---	---	16464738	16464793	+	75	16456035	16465417
chr7	16514477	16519529	16514477	16515302	16518704	16519529	98	---	---	---	---	16515444	16515472	-	72	16514480	16519518
chr7	16534248	16538168	16534248	16535453	16536913	16538168	95	---	---	---	---	---	---	0	--	---	---
chr7	16538167	16558621	16538167	16538370	16558418	16558621	99	---	---	---	---	16539337	16539354	-	72	---	---
chr7	16538370	16548888	16538370	16538701	16548557	16548888	99	---	---	---	---	16548338	16548376	+	71	---	---
chr7	16554733	16561375	16554746	16555186	16560925	16561366	96	16554728	16554732	16561376	16561380	16555458	16555473	-	81	---	---
chr7	16583808	16594044	16583808	16584463	16593389	16594044	97	---	---	---	---	16593065	16593092	+	71	16583808	16594031
chr7	16642629	16648521	16642629	16643105	16648045	16648521	85	---	---	---	---	---	---	0	--	---	---
chr7	16691436	16710073	16691436	16692498	16708989	16710073	92	---	---	---	---	16693150	16693163	-	85	---	---
chr7	16697568	16701414	16697568	16698379	16700583	16701414	95	---	---	---	---	16698476	16698488	-	76	---	---
chr7	16702159	16710084	16702159	16702428	16709804	16710084	90	---	---	---	---	16702680	16702696	-	76	---	---
chr7	16712910	16722403	16712910	16713597	16721725	16722403	85	---	---	---	---	16721442	16721466	+	72	16712925	16722395
chr7	16793143	16804007	16793143	16793265	16803885	16804007	91	---	---	---	---	16793723	16793742	-	70	16793157	16803988
chr7	16796749	16799615	16796749	16796963	16799413	16799615	86	---	---	---	---	16797061	16797075	-	86	---	---
chr7	16828129	16843586	16828129	16829620	16842076	16843586	85	---	---	---	---	16830113	16830133	-	80	16828129	16843584
chr7	16836537	16855611	16836537	16837516	16854628	16855611	95	---	---	---	---	16853802	16853847	+	78	16836548	16855604
chr7	16851760	16854645	16851760	16852427	16853978	16854645	98	---	---	---	---	16853878	16853919	+	76	16851774	16854632
chr7	16855608	16870733	16855608	16855811	16870530	16870733	99	---	---	---	---	16856246	16856270	-	76	16855608	16870730
chr7	16870833	16878140	16870833	16871715	16877270	16878140	91	---	---	---	---	16877109	16877125	+	70	16870843	16878128
chr7	16928756	16945871	16928756	16929657	16944830	16945871	86	---	---	---	---	16930396	16930416	-	71	---	---
chr7	16931783	16936694	16931783	16932758	16935716	16936694	97	---	---	---	---	16935601	16935615	+	73	16931794	16936688
chr7	16935178	16940068	16935181	16935363	16939873	16940055	95	16935173	16935177	16940069	16940073	16935395	16935415	-	71	16935188	16940067
chr7	16975959	16980614	16975959	16976701	16979869	16980614	94	---	---	---	---	16976775	16976794	-	75	16975962	16980603
chr7	16991277	16996579	16991277	16991579	16996277	16996579	97	---	---	---	---	16996074	16996103	+	70	16991279	16996576
chr7	17068790	17079772	17068790	17069008	17079554	17079772	98	---	---	---	---	17069368	17069391	-	70	17068792	17079765
chr7	17077799	17080714	17077799	17078087	17080411	17080699	99	17077794	17077798	17080715	17080719	17080304	17080317	+	78	---	---
chr7	17081772	17085741	17081772	17083242	17084263	17085741	86	---	---	---	---	17083257	17083275	-	89	17081785	17085728
chr7	17104976	17121749	17104976	17105557	17121168	17121749	97	---	---	---	---	17120427	17120455	+	86	---	---
chr7	17106580	17110983	17106580	17108147	17109421	17110983	96	---	---	---	---	---	---	0	--	---	---
chr7	17123809	17126934	17123809	17124083	17126662	17126934	88	---	---	---	---	---	---	0	--	17123822	17126927
chr7	17146877	17162857	17146877	17147228	17162507	17162857	94	---	---	---	---	17162447	17162466	+	75	17146892	17162842
chr7	17185933	17194601	17185933	17187477	17193066	17194601	90	---	---	---	---	17192786	17192811	+	76	---	---
chr7	17221096	17233695	17221096	17221396	17233391	17233695	88	---	---	---	---	17221911	17221934	-	79	---	---
chr7	17348190	17362783	17348190	17348672	17362298	17362783	89	---	---	---	---	17349289	17349320	-	75	---	---
chr7	17361690	17381285	17361690	17362484	17380490	17381285	91	---	---	---	---	17379941	17379959	+	73	---	---
chr7	17368314	17373295	17368314	17368549	17373060	17373295	88	---	---	---	---	17372852	17372878	+	70	17368328	17373285
chr7	17411043	17423960	17411043	17411531	17423473	17423960	94	---	---	---	---	17423029	17423043	+	73	---	---
chr7	17443744	17461089	17443744	17444206	17460626	17461089	93	---	---	---	---	17444667	17444703	-	75	17443745	17461078
chr7	17445012	17449607	17445012	17445372	17449227	17449607	90	---	---	---	---	17445522	17445537	-	81	---	---
chr7	17535369	17544118	17535369	17535773	17543714	17544118	99	---	---	---	---	17535873	17535894	-	77	---	---
chr7	17550330	17560918	17550330	17550529	17560719	17560918	96	---	---	---	---	17560397	17560424	+	71	---	---
chr7	17563317	17570516	17563317	17563452	17570381	17570516	96	---	---	---	---	17563701	17563714	-	85	---	---
chr7	17580765	17586030	17580765	17580967	17585828	17586030	93	---	---	---	---	---	---	0	--	---	---
chr7	17619769	17639967	17619769	17620242	17639495	17639967	88	---	---	---	---	17621103	17621130	-	82	17619769	17639964
chr7	17623292	17632173	17623292	17624285	17631175	17632173	94	---	---	---	---	17624470	17624487	-	72	---	---
chr7	17634682	17641336	17634682	17635696	17640323	17641336	90	---	---	---	---	17640221	17640233	+	76	---	---
chr7	17663171	17666480	17663171	17663310	17666342	17666480	90	---	---	---	---	---	---	0	--	17663176	17666467
chr7	17710027	17719735	17710030	17711724	17718015	17719735	95	17710021	17710026	17719736	17719741	17717737	17717767	+	70	17710030	17719733
chr7	17710030	17719385	17710030	17711374	17718015	17719385	94	---	---	---	---	17711615	17711652	-	78	17710030	17719368
chr7	17732922	17741914	17732922	17733100	17741736	17741914	100	---	---	---	---	17733431	17733449	-	78	---	---
chr7	17744524	17752391	17744524	17745186	17751678	17752391	89	---	---	---	---	17745453	17745472	-	70	---	---
chr7	17761027	17766156	17761027	17761342	17765841	17766156	95	---	---	---	---	17761529	17761550	-	77	17761027	17766145
chr7	17792457	17803218	17792457	17793835	17801843	17803218	89	---	---	---	---	17801442	17801466	+	76	17792457	17803215
chr7	17823150	17832378	17823150	17823446	17832036	17832378	85	---	---	---	---	17831671	17831683	+	84	---	---
chr7	17823597	17826662	17823612	17823761	17826503	17826652	92	17823592	17823596	17826663	17826667	17823796	17823807	-	91	17823598	17826658
chr7	17826984	17844642	17826984	17827475	17844151	17844642	95	---	---	---	---	17828081	17828097	-	82	17826986	17844635
chr7	17882875	17901519	17882875	17883279	17901117	17901519	85	---	---	---	---	17883997	17884010	-	71	17882877	17901517
chr7	17986998	17989169	17986998	17987131	17989036	17989169	96	---	---	---	---	17988966	17988986	+	71	---	---
chr7	18005152	18010777	18005152	18006224	18009676	18010777	95	---	---	---	---	18006267	18006322	-	71	18005158	18010761
chr7	18035292	18054063	18035292	18035693	18053674	18054063	94	---	---	---	---	18036549	18036560	-	75	---	---
chr7	18035907	18055399	18035907	18036171	18055135	18055399	99	---	---	---	---	18037053	18037070	-	83	---	---
chr7	18036631	18047101	18036631	18037153	18046578	18047101	94	---	---	---	---	18037350	18037365	-	81	---	---
chr7	18037242	18039892	18037242	18037887	18039243	18039892	87	---	---	---	---	18039203	18039230	+	78	---	---
chr7	18039891	18043470	18039891	18040439	18042917	18043470	98	---	---	---	---	18040478	18040502	-	76	18039899	18043466
chr7	18055409	18061192	18055409	18055731	18060870	18061192	99	---	---	---	---	---	---	0	--	---	---
chr7	18093576	18110308	18093576	18093964	18109920	18110308	96	---	---	---	---	18094683	18094707	-	72	18093594	18110306
chr7	18095901	18104009	18095901	18097491	18102379	18104009	94	---	---	---	---	18102194	18102315	+	80	18095902	18104007
chr7	18111714	18116758	18111714	18111942	18116530	18116758	89	---	---	---	---	18111972	18112024	-	71	18111714	18116753
chr7	18134396	18152352	18134396	18134644	18152104	18152352	99	---	---	---	---	18135201	18135215	-	73	---	---
chr7	18134643	18140647	18134643	18136881	18138383	18140647	96	---	---	---	---	18138366	18138381	+	75	---	---
chr7	18159164	18177889	18159164	18159847	18177206	18177889	95	---	---	---	---	18160512	18160537	-	73	18159165	18177886
chr7	18181495	18197476	18181495	18183475	18195498	18197476	96	---	---	---	---	18184019	18184035	-	70	---	---
chr7	18234695	18246553	18234695	18235350	18245899	18246553	96	---	---	---	---	18245572	18245587	+	81	18234699	18246549
chr7	18249036	18257985	18249036	18249288	18257737	18257985	87	---	---	---	---	18249573	18249599	-	77	18249048	18257975
chr7	18270547	18282642	18270547	18270863	18282332	18282642	88	---	---	---	---	18271123	18271184	-	72	18270560	18282637
chr7	18270994	18278239	18270994	18271165	18278067	18278238	93	18270989	18270993	18278240	18278244	18277973	18277986	+	78	18270994	18278236
chr7	18278240	18283642	18278240	18279017	18282933	18283642	85	---	---	---	---	18279136	18279147	-	75	18278244	18283637
chr7	18286327	18291369	18286334	18286640	18291061	18291367	92	18286322	18286326	18291370	18291374	---	---	0	--	---	---
chr7	18300196	18303658	18300196	18300471	18303390	18303658	94	---	---	---	---	18300473	18300565	-	74	---	---
chr7	18333160	18352190	18333160	18333714	18351639	18352190	87	---	---	---	---	18350742	18350773	+	71	18333164	18352186
chr7	18353387	18367291	18353387	18354563	18366115	18367291	97	---	---	---	---	18365940	18366113	+	96	18353404	18367283
chr7	18356024	18362145	18356024	18356688	18361471	18362145	93	---	---	---	---	---	---	0	--	18356037	18362144
chr7	18367291	18375190	18367291	18368461	18374074	18375190	91	---	---	---	---	18373845	18373857	+	76	---	---
chr7	18433945	18441579	18433945	18434481	18441043	18441579	95	---	---	---	---	18434760	18434809	-	70	18433945	18441577
chr7	18477984	18480257	18477984	18478200	18480041	18480257	85	---	---	---	---	18479943	18479954	+	75	18477984	18480255
chr7	18575405	18586981	18575405	18575630	18586756	18586981	98	---	---	---	---	18586244	18586263	+	75	18575405	18586976
chr7	18606798	18627055	18606798	18607060	18626793	18627055	93	---	---	---	---	18607892	18607906	-	73	---	---
chr7	18612529	18620890	18612529	18612673	18620745	18620890	93	---	---	---	---	18613015	18613057	-	81	18612531	18620881
chr7	18625256	18645480	18625256	18625358	18645378	18645480	99	---	---	---	---	18626223	18626258	-	75	---	---
chr7	18625908	18646074	18625908	18626516	18645526	18646074	85	---	---	---	---	18627438	18627451	-	78	18625922	18646068
chr7	18630565	18636000	18630565	18630898	18635667	18636000	94	---	---	---	---	18635487	18635503	+	76	18630567	18635995
chr7	18745689	18752568	18745689	18746218	18752042	18752568	94	---	---	---	---	18751853	18751884	+	81	18745689	18752557
chr7	18747114	18750399	18747114	18747781	18749732	18750399	98	---	---	---	---	---	---	0	--	---	---
chr7	18773990	18785070	18773990	18774588	18784473	18785070	95	---	---	---	---	18774983	18775000	-	77	18773992	18785068
chr7	18952177	18958506	18952177	18953862	18956917	18958506	87	---	---	---	---	18953866	18953877	-	75	---	---
chr7	18962027	18965281	18962027	18962600	18964709	18965281	94	---	---	---	---	18962663	18962689	-	70	---	---
chr7	18992563	18998049	18992563	18993384	18997234	18998049	86	---	---	---	---	18997059	18997074	+	81	18992563	18998047
chr7	19005477	19017244	19005477	19005728	19016994	19017244	89	---	---	---	---	19016501	19016535	+	71	19005492	19017241
chr7	19010339	19015074	19010339	19010713	19014713	19015074	90	---	---	---	---	19014525	19014539	+	86	---	---
chr7	19010339	19020707	19010339	19010713	19020333	19020707	94	---	---	---	---	19019858	19019870	+	76	---	---
chr7	19011165	19022739	19011165	19011783	19022120	19022739	95	---	---	---	---	19012208	19012242	-	82	19011181	19022738
chr7	19012304	19020454	19012308	19012499	19020257	19020448	97	19012299	19012303	19020455	19020459	19019896	19019922	+	81	19012311	19020452
chr7	19013375	19019753	19013375	19014133	19018996	19019753	94	---	---	---	---	19014187	19014206	-	75	19013376	19019747
chr7	19015559	19025707	19015559	19016020	19025260	19025707	90	---	---	---	---	19016271	19016290	-	70	19015566	19025694
chr7	19015559	19025707	19015559	19016020	19025260	19025707	90	---	---	---	---	19016271	19016290	-	70	19015566	19025694
chr7	19021191	19026699	19021191	19022192	19025704	19026699	86	---	---	---	---	19025529	19025544	+	81	19021191	19026689
chr7	19101816	19106665	19101816	19102199	19106282	19106665	99	---	---	---	---	19102309	19102392	-	78	---	---
chr7	19135685	19144398	19135688	19137585	19142655	19144398	89	19135680	19135684	19144399	19144403	19142460	19142498	+	71	19135685	19144395
chr7	19155342	19159863	19155342	19155716	19159489	19159863	96	---	---	---	---	19159300	19159345	+	71	19155353	19159846
chr7	19182202	19185844	19182202	19183029	19185007	19185844	87	---	---	---	---	19183109	19183128	-	75	---	---
chr7	19188230	19204213	19188230	19188450	19203993	19204213	97	---	---	---	---	19203326	19203365	+	70	19188232	19204207
chr7	19201028	19220903	19201028	19201331	19220600	19220903	98	---	---	---	---	19219667	19219691	+	88	19201038	19220890
chr7	19206216	19225687	19206216	19206694	19225210	19225687	92	---	---	---	---	19206976	19206990	-	86	---	---
chr7	19264086	19268548	19264086	19264473	19268159	19268548	95	---	---	---	---	19264494	19264527	-	73	---	---
chr7	19280559	19288856	19280559	19281233	19288168	19288856	90	---	---	---	---	19281402	19281444	-	81	19280571	19288854
chr7	19313526	19316788	19313526	19314463	19315854	19316788	95	---	---	---	---	19314539	19314563	-	72	---	---
chr7	19339787	19359675	19339787	19340466	19358996	19359675	97	---	---	---	---	19358069	19358085	+	76	19339803	19359663
chr7	19347523	19363193	19347523	19348283	19362406	19363193	91	---	---	---	---	19361802	19361814	+	76	---	---
chr7	19417243	19426678	19417243	19418412	19425502	19426678	98	---	---	---	---	19418623	19418645	-	86	---	---
chr7	19420474	19435851	19420474	19420709	19435616	19435851	92	---	---	---	---	19434872	19434891	+	75	19420478	19435850
chr7	19432790	19439801	19432790	19433178	19439413	19439801	93	---	---	---	---	19433226	19433245	-	70	19432794	19439791
chr7	19444450	19460980	19444450	19444861	19460593	19460980	87	---	---	---	---	19445602	19445618	-	88	---	---
chr7	19464403	19470791	19464403	19465121	19470039	19470791	86	---	---	---	---	19465204	19465220	-	88	19464415	19470779
chr7	19517556	19524431	19517563	19517750	19524236	19524427	85	19517550	19517555	19524432	19524437	19524051	19524094	+	70	19517570	19524416
chr7	19625014	19645197	19625014	19625739	19644482	19645197	98	---	---	---	---	19626609	19626625	-	76	19625019	19645195
chr7	19657840	19660603	19657850	19658396	19660057	19660597	89	19657834	19657839	19660604	19660609	---	---	0	--	19657841	19660594
chr7	19708914	19719822	19708914	19709392	19719344	19719822	97	---	---	---	---	19718963	19719004	+	100	---	---
chr7	19713243	19718223	19713243	19713707	19717739	19718223	91	---	---	---	---	19717718	19717735	+	83	---	---
chr7	19728554	19735135	19728554	19729874	19733810	19735135	95	---	---	---	---	19729933	19730071	-	82	19728563	19735133
chr7	19793886	19797630	19793886	19794292	19797218	19797630	90	---	---	---	---	19794321	19794332	-	83	19793895	19797614
chr7	19832050	19843374	19832063	19836779	19838735	19843367	93	19832044	19832049	19843375	19843380	---	---	0	--	19832058	19843367
chr7	19852335	19872365	19852335	19857731	19866827	19872365	95	---	---	---	---	19857882	19857903	-	77	---	---
chr7	19860288	19873650	19860288	19860863	19873101	19873650	89	---	---	---	---	19872697	19872716	+	70	---	---
chr7	19866232	19879597	19866232	19866727	19879102	19879597	88	---	---	---	---	19878752	19878769	+	77	19866249	19879593
chr7	19981768	19994949	19981768	19982090	19994627	19994949	96	---	---	---	---	19982596	19982622	-	70	19981769	19994947
chr7	19992786	20008521	19992786	19993215	20008077	20008521	85	---	---	---	---	20007506	20007518	+	76	19992794	20008518
chr7	20047631	20061927	20047631	20048026	20061532	20061927	97	---	---	---	---	20060890	20060904	+	86	---	---
chr7	20050498	20066648	20050498	20050775	20066371	20066648	97	---	---	---	---	20050927	20050959	-	78	20050500	20066641
chr7	20062678	20069944	20062678	20062844	20069780	20069944	87	---	---	---	---	20062989	20063026	-	73	---	---
chr7	20094756	20099052	20094756	20095196	20098615	20099052	92	---	---	---	---	---	---	0	--	20094757	20099049
chr7	20129299	20136014	20129299	20129484	20135827	20136014	85	---	---	---	---	20129522	20129561	-	72	20129312	20136012
chr7	20162474	20172067	20162474	20163956	20170608	20172067	90	---	---	---	---	20164109	20164147	-	71	20162486	20172066
chr7	20174127	20192196	20174127	20174860	20191457	20192196	96	---	---	---	---	20175021	20175060	-	72	---	---
chr7	20211097	20233011	20211097	20212055	20232087	20233011	94	---	---	---	---	20231141	20231185	+	71	20211100	20233009
chr7	20241408	20249772	20241408	20241861	20249321	20249772	95	---	---	---	---	---	---	0	--	---	---
chr7	20255758	20263060	20255758	20256266	20262540	20263060	91	---	---	---	---	20262268	20262392	+	81	20255764	20263042
chr7	20264273	20271226	20264273	20264424	20271075	20271226	86	---	---	---	---	20264659	20264684	-	73	---	---
chr7	20284536	20288449	20284536	20284762	20288227	20288449	95	---	---	---	---	20284764	20284787	-	75	20284536	20288447
chr7	20358828	20374084	20358828	20360930	20371961	20374084	93	---	---	---	---	20361366	20361390	-	80	---	---
chr7	20385300	20403483	20385300	20387009	20401766	20403483	95	---	---	---	---	20401353	20401368	+	75	20385303	20403469
chr7	20423875	20432683	20423875	20424119	20432439	20432683	99	---	---	---	---	20424451	20424482	-	71	---	---
chr7	20486385	20495187	20486385	20486738	20494859	20495187	89	---	---	---	---	20494587	20494657	+	71	20486391	20495185
chr7	20503613	20510202	20503613	20503714	20510101	20510202	97	---	---	---	---	20503966	20503979	-	92	20503623	20510200
chr7	20513290	20519218	20513290	20514558	20517949	20519218	95	---	---	---	---	20514572	20514604	-	72	---	---
chr7	20519330	20537236	20519330	20520838	20535717	20537236	90	---	---	---	---	20535352	20535365	+	78	20519330	20537234
chr7	20597783	20608354	20597783	20599143	20606916	20608354	94	---	---	---	---	20599371	20599430	-	73	---	---
chr7	20600172	20606734	20600172	20601553	20605461	20606734	87	---	---	---	---	---	---	0	--	---	---
chr7	20613812	20626897	20613812	20613942	20626767	20626897	98	---	---	---	---	20626561	20626660	+	71	20613812	20626895
chr7	20615976	20623277	20615976	20617373	20621852	20623277	93	---	---	---	---	---	---	0	--	---	---
chr7	20643745	20650749	20643745	20643892	20650601	20650749	97	---	---	---	---	20650295	20650371	+	71	---	---
chr7	20843084	20849245	20843084	20845398	20847039	20849245	86	---	---	---	---	20846939	20846966	+	78	---	---
chr7	20933113	20944335	20933113	20933227	20944223	20944335	94	20933108	20933112	20944336	20944340	20933688	20933705	-	72	20933115	20944333
chr7	20958215	20974121	20958215	20958562	20973727	20974121	85	---	---	---	---	20973043	20973064	+	90	---	---
chr7	21003954	21009660	21003958	21004337	21009276	21009655	97	21003949	21003953	21009661	21009665	21009246	21009274	+	79	21003958	21009651
chr7	21033216	21038352	21033224	21034778	21036806	21038345	92	21033211	21033215	21038353	21038357	21034849	21034880	-	78	---	---
chr7	21046356	21051859	21046356	21046855	21051358	21051859	98	---	---	---	---	21046991	21047010	-	90	21046358	21051853
chr7	21087481	21101053	21087481	21089726	21098847	21101053	94	---	---	---	---	21090122	21090138	-	76	---	---
chr7	21115660	21135528	21115660	21116009	21135182	21135528	90	---	---	---	---	21134465	21134531	+	79	21115663	21135521
chr7	21195842	21204469	21195842	21196305	21204006	21204469	98	---	---	---	---	21203651	21203680	+	76	---	---
chr7	21205516	21213470	21205516	21205730	21213258	21213470	94	---	---	---	---	---	---	0	--	21205533	21213454
chr7	21314681	21325256	21314681	21315309	21324615	21325256	85	---	---	---	---	21324172	21324201	+	80	21314682	21325249
chr7	21316829	21323207	21316829	21317665	21322334	21323207	88	---	---	---	---	21317728	21317752	-	80	---	---
chr7	21480421	21488946	21480421	21482259	21487089	21488946	86	---	---	---	---	---	---	0	--	---	---
chr7	21493220	21498387	21493220	21493624	21497984	21498387	99	---	---	---	---	21493825	21493842	-	77	---	---
chr7	21500652	21505351	21500660	21501142	21504869	21505344	87	21500647	21500651	21505352	21505356	21504806	21504824	+	73	21500665	21505335
chr7	21525522	21533625	21525522	21525983	21533182	21533625	95	---	---	---	---	21526207	21526242	-	75	---	---
chr7	21564742	21570781	21564742	21564977	21570531	21570781	87	---	---	---	---	21570253	21570282	+	73	---	---
chr7	21591849	21609206	21591849	21591956	21609100	21609206	87	---	---	---	---	21592756	21592768	-	76	---	---
chr7	21592269	21610434	21592269	21592516	21610185	21610434	96	---	---	---	---	21593252	21593271	-	75	21592276	21610431
chr7	21597804	21602012	21597804	21598207	21601606	21602012	96	---	---	---	---	21598345	21598364	-	70	---	---
chr7	21617581	21628462	21617581	21617828	21628214	21628458	94	21617574	21617580	21628463	21628469	21627695	21627765	+	73	---	---
chr7	21635873	21640675	21635873	21637716	21638774	21640675	86	---	---	---	---	---	---	0	--	---	---
chr7	21644487	21658974	21644487	21644969	21658478	21658974	86	---	---	---	---	21645603	21645624	-	86	---	---
chr7	21691668	21705975	21691668	21692250	21705362	21705975	92	---	---	---	---	21692555	21692580	-	88	21691673	21705971
chr7	21692681	21701155	21692681	21693027	21700810	21701155	91	---	---	---	---	21700631	21700652	+	72	---	---
chr7	21701791	21723441	21701791	21701981	21723254	21723441	97	---	---	---	---	21722320	21722351	+	75	---	---
chr7	21707862	21711247	21707862	21708133	21710960	21711247	92	---	---	---	---	21710904	21710927	+	83	21707864	21711243
chr7	21759464	21765176	21759464	21759765	21764877	21765176	92	---	---	---	---	21759927	21759950	-	79	21759473	21765173
chr7	21828573	21838854	21828573	21828950	21838478	21838854	95	---	---	---	---	21829389	21829414	-	76	21828573	21838852
chr7	21851382	21856776	21851382	21851526	21856631	21856776	90	---	---	---	---	21851730	21851781	-	84	21851385	21856771
chr7	21865434	21870688	21865434	21865618	21870504	21870688	91	---	---	---	---	21870347	21870367	+	80	21865437	21870686
chr7	21886734	21891524	21886734	21886876	21891382	21891524	97	---	---	---	---	21891156	21891182	+	77	21886735	21891522
chr7	21897444	21902905	21897444	21897745	21902604	21902905	96	---	---	---	---	21902548	21902568	+	85	21897444	21902902
chr7	21904259	21909344	21904259	21904594	21909005	21909344	96	---	---	---	---	21908840	21908875	+	80	21904259	21909340
chr7	21922405	21931319	21922419	21924231	21929515	21931307	96	21922399	21922404	21931320	21931325	21924472	21924484	-	76	21922410	21931305
chr7	21933739	21945128	21933739	21935967	21942849	21945128	96	---	---	---	---	21942526	21942561	+	75	---	---
chr7	21954163	21959298	21954163	21954305	21959156	21959298	97	---	---	---	---	21958913	21958956	+	70	21954164	21959296
chr7	21965219	21971016	21965219	21965520	21970715	21971016	96	---	---	---	---	21970659	21970679	+	85	21965219	21971013
chr7	21993132	22004798	21993132	21993476	22004454	22004798	94	---	---	---	---	21993712	21993725	-	78	---	---
chr7	22025737	22045239	22025737	22026199	22044775	22045239	91	---	---	---	---	22026766	22026783	-	72	---	---
chr7	22033513	22044776	22033513	22034848	22043453	22044776	92	---	---	---	---	22035243	22035267	-	72	22033517	22044773
chr7	22050046	22060174	22050059	22051591	22058641	22060171	96	22050041	22050045	22060175	22060179	22051881	22051910	-	76	22050051	22060163
chr7	22094363	22096989	22094363	22094956	22096424	22096989	88	---	---	---	---	---	---	0	--	---	---
chr7	22099287	22101573	22099287	22099429	22101427	22101573	90	---	---	---	---	---	---	0	--	22099287	22101557
chr7	22199514	22206025	22199525	22199754	22205789	22206018	95	22199509	22199513	22206026	22206030	22200034	22200056	-	73	22199529	22206023
chr7	22283179	22293134	22283179	22283452	22292863	22293134	95	---	---	---	---	22283887	22283916	-	70	---	---
chr7	22368436	22376400	22368436	22369096	22375740	22376400	97	---	---	---	---	22369336	22369348	-	76	---	---
chr7	22390024	22405847	22390024	22390252	22405622	22405847	94	---	---	---	---	22405237	22405260	+	75	22390026	22405845
chr7	22454466	22457429	22454466	22454768	22457121	22457429	94	---	---	---	---	---	---	0	--	22454471	22457427
chr7	22485727	22493361	22485727	22486118	22492967	22493361	94	---	---	---	---	22486203	22486219	-	70	22485729	22493356
chr7	22500486	22514358	22500486	22501205	22513636	22514358	88	---	---	---	---	22513060	22513092	+	72	22500491	22514351
chr7	22511447	22518797	22511447	22511556	22518688	22518797	90	---	---	---	---	22518384	22518458	+	96	---	---
chr7	22525920	22537680	22525920	22526350	22537217	22537680	91	---	---	---	---	22526812	22526836	-	72	---	---
chr7	22586595	22591368	22586595	22586822	22591141	22591368	96	---	---	---	---	---	---	0	--	---	---
chr7	22604049	22615092	22604049	22604621	22614521	22615092	93	---	---	---	---	22614276	22614289	+	85	---	---
chr7	22608205	22613364	22608208	22608468	22613099	22613364	91	22608200	22608204	22613365	22613369	---	---	0	--	22608210	22613360
chr7	22625231	22642182	22625231	22625872	22641542	22642182	88	---	---	---	---	22626582	22626609	-	78	---	---
chr7	22641538	22644110	22641538	22641673	22643975	22644110	97	---	---	---	---	---	---	0	--	---	---
chr7	22684081	22686753	22684081	22684663	22686171	22686753	98	---	---	---	---	---	---	0	--	---	---
chr7	22732296	22746144	22732296	22732927	22745513	22746144	97	---	---	---	---	22745056	22745073	+	83	---	---
chr7	22788939	22793901	22788939	22789082	22793758	22793901	95	---	---	---	---	22789231	22789314	-	75	22788939	22793889
chr7	22798459	22811704	22798459	22799647	22810515	22811704	95	---	---	---	---	22800080	22800118	-	76	---	---
chr7	22806270	22809624	22806270	22807553	22808333	22809624	95	---	---	---	---	---	---	0	--	---	---
chr7	22864594	22877623	22864595	22864860	22877346	22877612	95	22864589	22864593	22877624	22877628	22876752	22876779	+	85	---	---
chr7	22882314	22893584	22882314	22882800	22893110	22893584	87	---	---	---	---	22892749	22892775	+	74	22882319	22893578
chr7	22889669	22892007	22889669	22889949	22891727	22892007	95	---	---	---	---	---	---	0	--	22889670	22891992
chr7	22896140	22902520	22896140	22898570	22900074	22902520	96	---	---	---	---	---	---	0	--	---	---
chr7	22936565	22945377	22936580	22937038	22944910	22945377	86	22936560	22936564	22945378	22945382	22937330	22937349	-	70	22936573	22945372
chr7	22954267	22960034	22954267	22955244	22959056	22960034	97	---	---	---	---	22958959	22958983	+	72	---	---
chr7	22961125	22964393	22961125	22961411	22964107	22964393	92	---	---	---	---	22964077	22964089	+	76	---	---
chr7	23032925	23051848	23032925	23033409	23051364	23051848	98	---	---	---	---	23050636	23050650	+	80	23032930	23051844
chr7	23033509	23049159	23033509	23033859	23048810	23049159	97	---	---	---	---	23034373	23034384	-	91	23033526	23049156
chr7	23093185	23109992	23093185	23096496	23106678	23109992	97	---	---	---	---	23096935	23096948	-	85	---	---
chr7	23093185	23109312	23093185	23095819	23106678	23109312	99	---	---	---	---	23096285	23096314	-	76	---	---
chr7	23114246	23120762	23114250	23114553	23120453	23120756	94	23114241	23114245	23120763	23120767	23120414	23120428	+	100	23114249	23120754
chr7	23214548	23222532	23214548	23216796	23220234	23222532	93	---	---	---	---	23216916	23216940	-	80	---	---
chr7	23290374	23299019	23290374	23291949	23297481	23299019	94	---	---	---	---	23297405	23297418	+	71	23290375	23299016
chr7	23290709	23298651	23290709	23291569	23297816	23298651	93	---	---	---	---	23291858	23291873	-	87	---	---
chr7	23311046	23319169	23311046	23312074	23318137	23319169	94	---	---	---	---	23318051	23318086	+	75	23311052	23319167
chr7	23456470	23474880	23456470	23456759	23474592	23474880	89	---	---	---	---	23457199	23457216	-	72	23456472	23474862
chr7	23478720	23484740	23478720	23478877	23484583	23484740	96	---	---	---	---	23478938	23478957	-	70	---	---
chr7	23566021	23573551	23566021	23566698	23572859	23573542	89	23566016	23566020	23573552	23573556	23566881	23566898	-	72	---	---
chr7	23621057	23629477	23621057	23622024	23628532	23629477	88	---	---	---	---	23622302	23622350	-	71	---	---
chr7	23633390	23649780	23633390	23634960	23648166	23649780	88	---	---	---	---	23647586	23647599	+	85	23633395	23649779
chr7	23640003	23647491	23640003	23641079	23646415	23647491	99	---	---	---	---	---	---	0	--	---	---
chr7	23739021	23755339	23739021	23739302	23755058	23755339	94	---	---	---	---	23754329	23754364	+	75	23739024	23755334
chr7	23755341	23765165	23755341	23756200	23764307	23765165	96	---	---	---	---	23756465	23756483	-	78	23755341	23765163
chr7	23768466	23786901	23768480	23768669	23786707	23786894	86	23768461	23768465	23786902	23786906	23769259	23769296	-	81	---	---
chr7	23789169	23808557	23789169	23789866	23807860	23808557	91	---	---	---	---	23807295	23807330	+	75	---	---
chr7	23843965	23859675	23843965	23845012	23858607	23859675	88	---	---	---	---	23845577	23845604	-	75	---	---
chr7	23861138	23869028	23861138	23862776	23867394	23869028	96	---	---	---	---	23862863	23862882	-	80	23861138	23869026
chr7	23869041	23889122	23869054	23871178	23886947	23889111	93	23869035	23869040	23889123	23889128	23871769	23871790	-	77	23869053	23889117
chr7	23870123	23888786	23870123	23870853	23888053	23888786	94	---	---	---	---	23871088	23871102	-	80	23870124	23888782
chr7	23898867	23916074	23898867	23899018	23915923	23916074	94	---	---	---	---	23899290	23899320	-	70	---	---
chr7	23904076	23910481	23904085	23904560	23909999	23910471	91	23904071	23904075	23910482	23910486	23909866	23909878	+	84	23904083	23910477
chr7	23927692	23947453	23927692	23929522	23945810	23947453	85	---	---	---	---	23945022	23945055	+	70	23927693	23947437
chr7	23930167	23944744	23930167	23930499	23944413	23944744	91	---	---	---	---	23930760	23930783	-	70	23930183	23944728
chr7	23958039	23968362	23958039	23958144	23968257	23968362	99	---	---	---	---	23958552	23958564	-	76	---	---
chr7	24078190	24093731	24078190	24079783	24092138	24093731	99	---	---	---	---	24080265	24080332	-	77	---	---
chr7	24140252	24158350	24140252	24141540	24157062	24158350	98	---	---	---	---	24156291	24156303	+	100	24140270	24158346
chr7	24158608	24176699	24158608	24158931	24176376	24176699	96	---	---	---	---	24159671	24159694	-	75	24158610	24176692
chr7	24211622	24214132	24211622	24211770	24213984	24214132	95	---	---	---	---	24211772	24211790	-	84	24211635	24214123
chr7	24223905	24233157	24223905	24227928	24229077	24233157	95	---	---	---	---	---	---	0	--	---	---
chr7	24224218	24232824	24224218	24227595	24229390	24232824	95	---	---	---	---	---	---	0	--	---	---
chr7	24234023	24236915	24234023	24234893	24236043	24236915	98	---	---	---	---	---	---	0	--	24234033	24236912
chr7	24237361	24257367	24237361	24238185	24256518	24257367	94	---	---	---	---	24239055	24239069	-	80	---	---
chr7	24239541	24245025	24239541	24239697	24244868	24245025	96	---	---	---	---	24239761	24239894	-	82	---	---
chr7	24256378	24275999	24256378	24257233	24275142	24275999	87	---	---	---	---	24258024	24258056	-	81	24256379	24275984
chr7	24365888	24386582	24365889	24366078	24386394	24386579	93	24365883	24365887	24386583	24386587	24366118	24366232	-	77	24365889	24386577
chr7	24366234	24378791	24366234	24366888	24378198	24378791	86	---	---	---	---	24367440	24367454	-	73	---	---
chr7	24366882	24381756	24366884	24367594	24381075	24381756	92	24366877	24366881	24381757	24381761	24380853	24380888	+	75	---	---
chr7	24368259	24377147	24368259	24372101	24373275	24377147	95	---	---	---	---	---	---	0	--	24368260	24377140
chr7	24369494	24376449	24369494	24371403	24374525	24376449	95	---	---	---	---	24374456	24374468	+	84	24369495	24376444
chr7	24443619	24458178	24443619	24443850	24457947	24458178	93	---	---	---	---	24457270	24457325	+	94	24443621	24458176
chr7	24455467	24457847	24455467	24455836	24457478	24457847	95	---	---	---	---	24455838	24455863	-	76	---	---
chr7	24469115	24476483	24469115	24469542	24476055	24476483	96	---	---	---	---	24475736	24475751	+	81	---	---
chr7	24474661	24489551	24474661	24475745	24488393	24489551	87	---	---	---	---	24476177	24476200	-	91	24474661	24489538
chr7	24492846	24514642	24492846	24493212	24514276	24514642	90	---	---	---	---	24494225	24494237	-	92	24492846	24514640
chr7	24529396	24541915	24529396	24529954	24541356	24541915	96	---	---	---	---	24530324	24530343	-	70	24529396	24541913
chr7	24564923	24573806	24564923	24565270	24573460	24573806	87	---	---	---	---	24565492	24565506	-	80	---	---
chr7	24579858	24589798	24579858	24580149	24589507	24589798	95	---	---	---	---	24589144	24589163	+	70	24579858	24589788
chr7	24597429	24611378	24597429	24599302	24609595	24611378	94	---	---	---	---	24609121	24609136	+	75	24597436	24611365
chr7	24616939	24638903	24616939	24617514	24638333	24638903	87	---	---	---	---	24618094	24618126	-	78	---	---
chr7	24626811	24631268	24626811	24627862	24630220	24631268	96	---	---	---	---	24630139	24630174	+	75	24626822	24631264
chr7	24632315	24640731	24632323	24634000	24639083	24640720	88	24632309	24632314	24640732	24640737	24638869	24638884	+	75	---	---
chr7	24696542	24704370	24696542	24696715	24704203	24704370	92	---	---	---	---	24696945	24696966	-	77	24696547	24704368
chr7	24738480	24760405	24738480	24739040	24759845	24760405	97	---	---	---	---	24739817	24739828	-	83	24738483	24760402
chr7	24752458	24757381	24752458	24752816	24757036	24757381	96	---	---	---	---	24757021	24757033	+	84	---	---
chr7	24773053	24788899	24773053	24775107	24786843	24788899	90	---	---	---	---	24786427	24786449	+	73	---	---
chr7	24779366	24798995	24779366	24779582	24798779	24798995	97	---	---	---	---	24779969	24779989	-	71	24779367	24798977
chr7	24794786	24797521	24794786	24794982	24797323	24797521	91	---	---	---	---	24794984	24795034	-	78	---	---
chr7	24825484	24845006	24825484	24826139	24844351	24845006	96	---	---	---	---	24843512	24843576	+	70	24825488	24845000
chr7	24828221	24848519	24828221	24828864	24847875	24848519	93	---	---	---	---	24847116	24847190	+	78	---	---
chr7	24829429	24842891	24829429	24831083	24841252	24842891	86	---	---	---	---	24840744	24840778	+	77	---	---
chr7	24846410	24861092	24846410	24847035	24860479	24861092	97	---	---	---	---	24860035	24860070	+	75	---	---
chr7	24880191	24882515	24880191	24880422	24882284	24882515	93	---	---	---	---	---	---	0	--	24880198	24882513
chr7	24907867	24916189	24907874	24908378	24915688	24916186	85	24907862	24907866	24916190	24916194	24915441	24915459	+	78	---	---
chr7	24924822	24928105	24924828	24925031	24927890	24928100	86	24924816	24924821	24928106	24928111	24927749	24927771	+	73	---	---
chr7	24932189	24942597	24932189	24934371	24940433	24942597	97	---	---	---	---	24940165	24940183	+	78	24932201	24942590
chr7	24955709	24966068	24955709	24957828	24963949	24966068	99	---	---	---	---	24958078	24958117	-	80	24955724	24966052
chr7	25029915	25048255	25029915	25030471	25047701	25048255	96	---	---	---	---	25031215	25031241	-	81	---	---
chr7	25064973	25086057	25064973	25069244	25081783	25086057	95	---	---	---	---	25081167	25081232	+	95	25064988	25086049
chr7	25070072	25080105	25070072	25070476	25079701	25080105	98	---	---	---	---	25079289	25079304	+	81	25070085	25080101
chr7	25128736	25144997	25128736	25129025	25144709	25144997	85	---	---	---	---	25129727	25129778	-	71	25128744	25144988
chr7	25146539	25156277	25146539	25146718	25156096	25156277	90	---	---	---	---	25147005	25147040	-	75	25146550	25156274
chr7	25147274	25167443	25147274	25147782	25166935	25167443	96	---	---	---	---	25148541	25148555	-	73	---	---
chr7	25157502	25166311	25157502	25161008	25162951	25166311	91	---	---	---	---	---	---	0	--	---	---
chr7	25304325	25307878	25304325	25304587	25307628	25307878	88	---	---	---	---	25307576	25307602	+	70	---	---
chr7	25332685	25336827	25332685	25333320	25336163	25336827	85	---	---	---	---	25336061	25336084	+	91	---	---
chr7	25467409	25478159	25467409	25468005	25477563	25478159	85	---	---	---	---	25477124	25477142	+	84	---	---
chr7	25470880	25473647	25470880	25471423	25473084	25473647	88	---	---	---	---	---	---	0	--	---	---
chr7	25485861	25507814	25485861	25486507	25507168	25507814	97	---	---	---	---	25487505	25487521	-	82	---	---
chr7	25535815	25543833	25535815	25535937	25543711	25543833	95	---	---	---	---	25543443	25543455	+	76	---	---
chr7	25581388	25584266	25581388	25581766	25583886	25584266	90	---	---	---	---	25583787	25583802	+	75	25581395	25584263
chr7	25636575	25657423	25636575	25636736	25657262	25657423	98	---	---	---	---	25656731	25656761	+	77	---	---
chr7	25683410	25690673	25683410	25683568	25690515	25690673	92	---	---	---	---	25683784	25683796	-	76	---	---
chr7	25696020	25705233	25696020	25696538	25704701	25705233	87	---	---	---	---	---	---	0	--	---	---
chr7	25698621	25701616	25698621	25698830	25701407	25701616	95	---	---	---	---	25698876	25698901	-	76	25698623	25701614
chr7	25718580	25722682	25718580	25719183	25722073	25722682	95	---	---	---	---	25722053	25722069	+	70	25718590	25722674
chr7	25728039	25731215	25728039	25728792	25730425	25731215	89	---	---	---	---	---	---	0	--	---	---
chr7	25740534	25744750	25740534	25740881	25744401	25744750	86	---	---	---	---	25741043	25741057	-	73	25740534	25744747
chr7	25748216	25751224	25748216	25748497	25750943	25751224	89	---	---	---	---	---	---	0	--	---	---
chr7	25762865	25767836	25762865	25763062	25767639	25767836	98	---	---	---	---	25763205	25763255	-	72	25762874	25767823
chr7	25776301	25779139	25776311	25776480	25778970	25779137	89	25776294	25776300	25779140	25779146	25778845	25778934	+	73	25776305	25779135
chr7	25782642	25795292	25782642	25784278	25793608	25795292	88	---	---	---	---	25784690	25784706	-	94	---	---
chr7	25796273	25816093	25796273	25796835	25815530	25816093	93	---	---	---	---	25797682	25797705	-	75	25796273	25816086
chr7	25804570	25807966	25804570	25804968	25807568	25807966	94	---	---	---	---	25805016	25805030	-	73	25804572	25807964
chr7	25825137	25831624	25825137	25825472	25831289	25831624	98	---	---	---	---	25831140	25831153	+	78	25825142	25831617
chr7	25842307	25857227	25842307	25843169	25856365	25857227	96	---	---	---	---	25843806	25843829	-	70	---	---
chr7	25843331	25850764	25843331	25844397	25849720	25850764	88	---	---	---	---	25844456	25844516	-	75	---	---
chr7	25881174	25883975	25881178	25881539	25883607	25883970	93	25881169	25881173	25883976	25883980	---	---	0	--	25881183	25883965
chr7	25895300	25915960	25895300	25895646	25915611	25915960	90	---	---	---	---	25914657	25914715	+	94	---	---
chr7	25958458	25967306	25958458	25960218	25965503	25967306	92	---	---	---	---	25960281	25960319	-	71	25958460	25967303
chr7	25977242	25980555	25977242	25978297	25979509	25980555	92	---	---	---	---	25978358	25978381	-	91	---	---
chr7	25983792	25990537	25983792	25983984	25990346	25990537	98	---	---	---	---	25984249	25984275	-	70	---	---
chr7	25991056	26001082	25991056	25991248	26000889	26001082	94	---	---	---	---	25991440	25991463	-	70	---	---
chr7	25995976	26011247	25995976	25996382	26010841	26011247	93	---	---	---	---	25996833	25996859	-	70	---	---
chr7	25997417	26012752	25997417	25997886	26012283	26012752	100	---	---	---	---	25998432	25998464	-	78	25997430	26012748
chr7	26006753	26023621	26006753	26008068	26022356	26023621	95	---	---	---	---	26008718	26008755	-	71	---	---
chr7	26008389	26018479	26008389	26008563	26018297	26018479	89	---	---	---	---	26008991	26009010	-	80	---	---
chr7	26031097	26039589	26031097	26031914	26038771	26039589	92	---	---	---	---	26038695	26038742	+	72	26031101	26039574
chr7	26090832	26093425	26090840	26091323	26092966	26093418	86	26090826	26090831	26093426	26093431	26092943	26092964	+	72	---	---
chr7	26094157	26099042	26094157	26094713	26098534	26099042	87	---	---	---	---	---	---	0	--	---	---
chr7	26099810	26103733	26099810	26099945	26103599	26103733	98	---	---	---	---	26099989	26100018	-	70	26099810	26103723
chr7	26111634	26119858	26111634	26111965	26119496	26119858	85	---	---	---	---	26112210	26112227	-	83	---	---
chr7	26117452	26123995	26117452	26117866	26123629	26123995	86	---	---	---	---	26117985	26117997	-	84	---	---
chr7	26119496	26122830	26119496	26119689	26122634	26122830	90	---	---	---	---	26122554	26122567	+	85	26119497	26122818
chr7	26135497	26142349	26135497	26137268	26140577	26142349	96	---	---	---	---	---	---	0	--	26135499	26142347
chr7	26147871	26158310	26147871	26149633	26156435	26158309	85	26147866	26147870	26158311	26158315	26149914	26149935	-	77	---	---
chr7	26201048	26206327	26201048	26201439	26205936	26206327	98	---	---	---	---	26205774	26205797	+	83	26201049	26206325
chr7	26220960	26233572	26220972	26221319	26233221	26233568	96	26220955	26220959	26233573	26233577	26232631	26232650	+	85	26220966	26233553
chr7	26233625	26241530	26233625	26234040	26241118	26241530	93	---	---	---	---	26234048	26234074	-	74	---	---
chr7	26243919	26265035	26243919	26244034	26264920	26265035	99	---	---	---	---	26264168	26264191	+	79	---	---
chr7	26247201	26257981	26247201	26250942	26254255	26257981	97	---	---	---	---	26251030	26251044	-	80	26247216	26257978
chr7	26248741	26256331	26248741	26249277	26255795	26256331	98	---	---	---	---	26249358	26249372	-	73	26248746	26256325
chr7	26250971	26264907	26250971	26251428	26264467	26264907	94	---	---	---	---	26251717	26251747	-	70	---	---
chr7	26293009	26300383	26293009	26293387	26300005	26300383	96	---	---	---	---	26293703	26293716	-	78	---	---
chr7	26319831	26322933	26319831	26320169	26322594	26322933	95	---	---	---	---	---	---	0	--	---	---
chr7	26368102	26387427	26368102	26368428	26387103	26387427	96	---	---	---	---	26386410	26386428	+	73	---	---
chr7	26382445	26385262	26382445	26382975	26384738	26385262	92	---	---	---	---	26384677	26384688	+	91	26382449	26385257
chr7	26421286	26428071	26421286	26421657	26427700	26428071	97	---	---	---	---	26427538	26427561	+	79	26421286	26428069
chr7	26513959	26532107	26513959	26514085	26531982	26532107	92	---	---	---	---	26531484	26531519	+	75	---	---
chr7	26514514	26525388	26514514	26514797	26525106	26525388	93	---	---	---	---	26515219	26515245	-	77	26514530	26525385
chr7	26565760	26586381	26565760	26569159	26582975	26586381	91	---	---	---	---	26569763	26569784	-	72	26565765	26586376
chr7	26575492	26582171	26575492	26577649	26580022	26582171	90	---	---	---	---	---	---	0	--	---	---
chr7	26600413	26619165	26600413	26600908	26618670	26619165	88	---	---	---	---	26618124	26618144	+	80	26600418	26619160
chr7	26612269	26619764	26612269	26613087	26618912	26619764	94	---	---	---	---	26618776	26618793	+	72	---	---
chr7	26628878	26647674	26628878	26630701	26645835	26647667	93	26628873	26628877	26647675	26647679	26631424	26631450	-	74	26628878	26647669
chr7	26631247	26641408	26631255	26632787	26639874	26641402	97	26631242	26631246	26641409	26641413	26639544	26639579	+	72	26631248	26641403
chr7	26648509	26653512	26648509	26649137	26652886	26653510	95	26648504	26648508	26653513	26653517	26652699	26652805	+	74	---	---
chr7	26681045	26689489	26681053	26682716	26687824	26689484	92	26681040	26681044	26689490	26689494	26687793	26687812	+	80	26681048	26689488
chr7	26694711	26710743	26694711	26695748	26709707	26710743	95	---	---	---	---	26709155	26709170	+	81	26694715	26710741
chr7	26774414	26788701	26774425	26775511	26787629	26788687	92	26774409	26774413	26788702	26788706	26775985	26776011	-	88	---	---
chr7	26834427	26845871	26834427	26834984	26845315	26845871	97	---	---	---	---	26844814	26844886	+	86	26834427	26845869
chr7	26849957	26860717	26849957	26851781	26858895	26860717	97	---	---	---	---	26852022	26852034	-	76	26849961	26860715
chr7	26903301	26914745	26903301	26903858	26914189	26914745	98	---	---	---	---	26913688	26913760	+	86	26903301	26914743
chr7	26930539	26939464	26930539	26932350	26937638	26939464	97	---	---	---	---	26937534	26937572	+	71	26930539	26939462
chr7	26933831	26948054	26933831	26938086	26943855	26948054	95	---	---	---	---	26938330	26938344	-	73	26933832	26948049
chr7	26937638	26942375	26937638	26939465	26940572	26942375	93	---	---	---	---	26940501	26940569	+	75	26937638	26942372
chr7	26940563	26948963	26940574	26941932	26947664	26948956	91	26940558	26940562	26948964	26948968	26942109	26942132	-	70	26940564	26948946
chr7	26994375	27003034	26994375	26995925	27001491	27003034	95	---	---	---	---	27001387	27001425	+	71	26994375	27003022
chr7	27044121	27052553	27044121	27046563	27050109	27052553	98	---	---	---	---	27050094	27050107	+	92	---	---
chr7	27052653	27071443	27052653	27053028	27071068	27071443	96	---	---	---	---	27053410	27053424	-	73	27052660	27071435
chr7	27055760	27069478	27055760	27056352	27068881	27069478	88	---	---	---	---	27056613	27056624	-	83	---	---
chr7	27077115	27086569	27077115	27077937	27085743	27086569	87	---	---	---	---	27085352	27085369	+	100	27077124	27086566
chr7	27111786	27114954	27111786	27112137	27114609	27114954	92	---	---	---	---	---	---	0	--	27111794	27114938
chr7	27116519	27131025	27116519	27116678	27130865	27131025	91	---	---	---	---	27117034	27117048	-	80	27116519	27131012
chr7	27161196	27166694	27161196	27162657	27165244	27166694	87	27161190	27161195	27166695	27166700	27165197	27165219	+	86	27161200	27166691
chr7	27161612	27166507	27161626	27162463	27165677	27166504	87	27161607	27161611	27166508	27166512	27165516	27165545	+	73	---	---
chr7	27174118	27181923	27174118	27174232	27181809	27181923	92	---	---	---	---	27174476	27174494	-	78	27174126	27181920
chr7	27190170	27194076	27190170	27190771	27193513	27194076	87	---	---	---	---	27193394	27193413	+	75	---	---
chr7	27233884	27240900	27233884	27234364	27240406	27240900	92	---	---	---	---	27234452	27234471	-	80	---	---
chr7	27250511	27263665	27250511	27250809	27263368	27263665	89	---	---	---	---	27262804	27262829	+	73	27250517	27263652
chr7	27391237	27412230	27391237	27391389	27412078	27412230	96	---	---	---	---	27391428	27391451	-	91	---	---
chr7	27516178	27524703	27516179	27516865	27524015	27524703	95	27516173	27516177	27524704	27524708	27523690	27523716	+	74	---	---
chr7	27577729	27590012	27577729	27578479	27589263	27590012	98	---	---	---	---	27588946	27588983	+	73	27577735	27590007
chr7	27578861	27584498	27578861	27579282	27584078	27584498	98	---	---	---	---	27583932	27583947	+	81	27578872	27584496
chr7	27591954	27607328	27591954	27592393	27606861	27607328	91	---	---	---	---	27592914	27592952	-	74	---	---
chr7	27606255	27625118	27606270	27606696	27624693	27625118	95	27606250	27606254	27625119	27625123	27624050	27624089	+	80	27606260	27625106
chr7	27611314	27618678	27611315	27611534	27618459	27618678	94	27611308	27611313	27618679	27618684	27611536	27611559	-	75	27611315	27618676
chr7	27625118	27641456	27625118	27626931	27639641	27641456	96	---	---	---	---	27639243	27639258	+	75	27625118	27641451
chr7	27639247	27647300	27639247	27640197	27646325	27647300	88	---	---	---	---	27640456	27640482	-	74	27639264	27647291
chr7	27704233	27714016	27704233	27704748	27713499	27714016	85	---	---	---	---	27705120	27705146	-	74	---	---
chr7	27704927	27716883	27704927	27705528	27716288	27716883	96	---	---	---	---	27715805	27715825	+	71	---	---
chr7	27727355	27745130	27727355	27727677	27744819	27745130	88	---	---	---	---	27743990	27744019	+	80	27727356	27745123
chr7	27745131	27749129	27745131	27745571	27748675	27749117	97	27745126	27745130	27749130	27749134	---	---	0	--	27745131	27749128
chr7	27752475	27772690	27752475	27752723	27772438	27772690	88	---	---	---	---	27753696	27753709	-	85	27752481	27772682
chr7	27754574	27761513	27754576	27754976	27761100	27761500	95	27754567	27754573	27761514	27761520	27755154	27755175	-	77	27754578	27761498
chr7	27784515	27796763	27784515	27785064	27796211	27796763	96	---	---	---	---	27785492	27785578	-	80	27784523	27796761
chr7	27799758	27812183	27799758	27800424	27811504	27812183	93	---	---	---	---	27800882	27800904	-	86	27799759	27812176
chr7	27804886	27826856	27804886	27805124	27826618	27826856	97	---	---	---	---	27825567	27825649	+	77	27804887	27826841
chr7	27807029	27821715	27807029	27807614	27821121	27821715	93	---	---	---	---	27808031	27808063	-	78	27807034	27821712
chr7	27810666	27825819	27810666	27813300	27823045	27825819	86	---	---	---	---	27822707	27822726	+	75	27810666	27825807
chr7	27811701	27824989	27811701	27812568	27824121	27824989	94	---	---	---	---	27823544	27823558	+	80	---	---
chr7	27822221	27827642	27822221	27822992	27826867	27827642	95	---	---	---	---	27826734	27826755	+	81	27822226	27827640
chr7	27831029	27843381	27831038	27831572	27842835	27843369	96	27831024	27831028	27843382	27843386	27842357	27842374	+	72	27831039	27843380
chr7	27845212	27855854	27845212	27845850	27855201	27855852	93	27845206	27845211	27855855	27855860	27854776	27854805	+	76	27845217	27855849
chr7	27847671	27856157	27847671	27847980	27855846	27856157	94	---	---	---	---	27855489	27855510	+	90	---	---
chr7	27891037	27896127	27891037	27891417	27895747	27896127	96	---	---	---	---	27891544	27891583	-	75	27891040	27896123
chr7	27904844	27916412	27904846	27905361	27915874	27916412	91	27904839	27904843	27916413	27916417	27905465	27905487	-	82	27904851	27916410
chr7	27932880	27941742	27932880	27935096	27939593	27941742	86	---	---	---	---	27939379	27939396	+	83	27932886	27941739
chr7	27972170	27983548	27972170	27973887	27981795	27983539	93	27972165	27972169	27983549	27983553	27974246	27974283	-	71	---	---
chr7	27972337	27983516	27972337	27973864	27981962	27983516	92	---	---	---	---	27973944	27973961	-	77	27972338	27983506
chr7	27998736	28009578	27998736	27999045	28009269	28009578	95	---	---	---	---	27999442	27999461	-	70	---	---
chr7	28011226	28024958	28011226	28012040	28024149	28024958	99	---	---	---	---	28023543	28023598	+	73	28011226	28024948
chr7	28013141	28029833	28013141	28015559	28027354	28029833	85	---	---	---	---	28016125	28016148	-	70	28013141	28029827
chr7	28018660	28026621	28018660	28018921	28026360	28026621	95	---	---	---	---	28026152	28026168	+	70	28018664	28026604
chr7	28018660	28026621	28018660	28018921	28026360	28026621	95	---	---	---	---	28026152	28026168	+	70	28018664	28026604
chr7	28021148	28035099	28021148	28021722	28034513	28035099	86	---	---	---	---	28022312	28022327	-	75	28021159	28035082
chr7	28116543	28121674	28116543	28116864	28121353	28121674	99	---	---	---	---	28117045	28117066	-	77	28116543	28121672
chr7	28179389	28185964	28179389	28179901	28185496	28185964	91	---	---	---	---	28180011	28180043	-	81	---	---
chr7	28192092	28196614	28192092	28194333	28194382	28196614	96	---	---	---	---	---	---	0	--	---	---
chr7	28204170	28220535	28204170	28204477	28220228	28220535	93	---	---	---	---	28205015	28205037	-	82	28204173	28220534
chr7	28205115	28210269	28205121	28205332	28210045	28210256	97	28205110	28205114	28210270	28210274	28209947	28210031	+	74	28205119	28210253
chr7	28215946	28230223	28215946	28216898	28229301	28230223	90	---	---	---	---	28228947	28228973	+	74	---	---
chr7	28227965	28236564	28227975	28229778	28234749	28236559	95	28227960	28227964	28236565	28236569	28234594	28234607	+	78	---	---
chr7	28241595	28245951	28241595	28241863	28245662	28245951	85	---	---	---	---	---	---	0	--	28241599	28245939
chr7	28277339	28295201	28277339	28279325	28293345	28295201	90	---	---	---	---	28279931	28279967	-	75	---	---
chr7	28280372	28296345	28280372	28281125	28295581	28296335	94	28280367	28280371	28296346	28296350	28294900	28294916	+	70	28280374	28296330
chr7	28294599	28314041	28294599	28294833	28313807	28314041	97	---	---	---	---	28313001	28313018	+	72	---	---
chr7	28328903	28335316	28328903	28329609	28334610	28335316	98	---	---	---	---	28329613	28329651	-	74	28328913	28335305
chr7	28381255	28385785	28381255	28382232	28384848	28385785	93	---	---	---	---	28382338	28382351	-	78	28381260	28385781
chr7	28381616	28385451	28381616	28381859	28385209	28385451	96	---	---	---	---	28381861	28381883	-	73	28381629	28385441
chr7	28442981	28446475	28442981	28443916	28445554	28446475	93	---	---	---	---	28445485	28445507	+	78	28442984	28446474
chr7	28443850	28453907	28443850	28444269	28453472	28453907	87	---	---	---	---	28453227	28453250	+	75	---	---
chr7	28454912	28475210	28454912	28455578	28474544	28475210	94	---	---	---	---	28456510	28456527	-	72	28454913	28475207
chr7	28460255	28474546	28460255	28461337	28473463	28474546	90	---	---	---	---	28472957	28472980	+	87	28460257	28474543
chr7	28504038	28520859	28504038	28504324	28520572	28520859	92	---	---	---	---	28520088	28520108	+	71	28504044	28520851
chr7	28504324	28520192	28504324	28506101	28518471	28520192	90	---	---	---	---	28517907	28517925	+	84	28504324	28520190
chr7	28558124	28571241	28558124	28558732	28570680	28571241	85	---	---	---	---	28559175	28559252	-	97	---	---
chr7	28573759	28584938	28573759	28574304	28584392	28584938	97	---	---	---	---	28574773	28574802	-	70	---	---
chr7	28670319	28676438	28670319	28671930	28674836	28676438	97	---	---	---	---	28674737	28674759	+	78	---	---
chr7	28672139	28674836	28672139	28672679	28674297	28674836	96	---	---	---	---	---	---	0	--	28672144	28674829
chr7	28680003	28687522	28680003	28680149	28687376	28687522	95	---	---	---	---	28680291	28680308	-	77	28680011	28687519
chr7	28712684	28719515	28712684	28713002	28719197	28719515	94	---	---	---	---	28718950	28718976	+	81	28712686	28719513
chr7	28717596	28736685	28717596	28717991	28736289	28736685	85	---	---	---	---	28735374	28735391	+	83	28717606	28736684
chr7	28736769	28747403	28736769	28737162	28747016	28747403	87	---	---	---	---	28746821	28746875	+	74	---	---
chr7	28783909	28798323	28783909	28784612	28797621	28798323	89	---	---	---	---	28785100	28785150	-	78	---	---
chr7	28792704	28795814	28792706	28792986	28795534	28795814	93	28792699	28792703	28795815	28795819	---	---	0	--	28792704	28795813
chr7	28808431	28818827	28808431	28809392	28817868	28818827	85	---	---	---	---	28817664	28817696	+	75	---	---
chr7	28810909	28824320	28810909	28811141	28824094	28824320	89	---	---	---	---	28823472	28823488	+	94	28810915	28824311
chr7	28853947	28863069	28853947	28857569	28859447	28863069	96	---	---	---	---	28857582	28857596	-	73	28853948	28863050
chr7	28874295	28879809	28874295	28874491	28879611	28879809	90	---	---	---	---	28879389	28879454	+	74	28874299	28879790
chr7	28918690	28938131	28918690	28921369	28935437	28938131	88	---	---	---	---	28921785	28921829	-	73	---	---
chr7	28918690	28937272	28918690	28920528	28935437	28937272	90	---	---	---	---	28921006	28921023	-	72	28918691	28937255
chr7	28931557	28939704	28931557	28932579	28938686	28939704	99	---	---	---	---	28932825	28932862	-	73	28931570	28939702
chr7	28940763	28952915	28940763	28941692	28951959	28952915	87	---	---	---	---	28942038	28942061	-	91	28940768	28952913
chr7	28956287	28964864	28956290	28956648	28964494	28964854	98	28956282	28956286	28964865	28964869	28956745	28956775	-	74	28956292	28964847
chr7	28970466	28991456	28970466	28970899	28991028	28991456	97	---	---	---	---	28971718	28971734	-	70	28970477	28991447
chr7	28973595	28991077	28973595	28974605	28990078	28991077	98	---	---	---	---	28975344	28975378	-	74	28973608	28991073
chr7	28982254	28985832	28982254	28982691	28985392	28985832	96	---	---	---	---	---	---	0	--	28982254	28985830
chr7	28987506	28995953	28987506	28987886	28995569	28995953	89	---	---	---	---	28995190	28995225	+	72	---	---
chr7	29012307	29020084	29012307	29013948	29018370	29020084	87	---	---	---	---	29013975	29013994	-	80	29012307	29020069
chr7	29033049	29036923	29033049	29033682	29036292	29036923	90	---	---	---	---	---	---	0	--	29033051	29036909
chr7	29044349	29056198	29044349	29044465	29056082	29056198	96	---	---	---	---	29055530	29055561	+	81	29044355	29056196
chr7	29067880	29071058	29067880	29068230	29070705	29071058	92	---	---	---	---	29070605	29070642	+	84	29067888	29071055
chr7	29096169	29105071	29096169	29096574	29104667	29105071	96	---	---	---	---	29096630	29096666	-	78	29096169	29105067
chr7	29122159	29128841	29122159	29122524	29128476	29128841	90	---	---	---	---	29122665	29122687	-	73	29122159	29128839
chr7	29142658	29147670	29142658	29142771	29147557	29147670	94	---	---	---	---	29147526	29147540	+	73	---	---
chr7	29148595	29160583	29148595	29148861	29160317	29160583	95	---	---	---	---	29149051	29149124	-	70	29148613	29160577
chr7	29167395	29174836	29167395	29169222	29173067	29174830	90	29167390	29167394	29174837	29174841	29169289	29169327	-	74	29167398	29174830
chr7	29175760	29191857	29175760	29176315	29191279	29191857	94	---	---	---	---	29176862	29176878	-	82	---	---
chr7	29184729	29199439	29184729	29185508	29198667	29199439	95	---	---	---	---	29198465	29198499	+	71	29184733	29199432
chr7	29186523	29189107	29186533	29186830	29188799	29189097	97	29186513	29186522	29189108	29189117	29186894	29186915	-	90	29186528	29189102
chr7	29244992	29252694	29244992	29245430	29252256	29252694	99	---	---	---	---	---	---	0	--	---	---
chr7	29253469	29272423	29253469	29256837	29269048	29272423	97	---	---	---	---	29257409	29257428	-	75	29253470	29272415
chr7	29254276	29271085	29254276	29255501	29269860	29271085	98	---	---	---	---	29269290	29269325	+	77	29254277	29271080
chr7	29261525	29283356	29261525	29263178	29281703	29283356	95	---	---	---	---	29263935	29263951	-	76	29261525	29283354
chr7	29272419	29281295	29272419	29274241	29279468	29281295	96	---	---	---	---	29274456	29274468	-	76	29272423	29281293
chr7	29281703	29287238	29281703	29281924	29287017	29287238	95	---	---	---	---	29286780	29286952	+	80	---	---
chr7	29320681	29330431	29320681	29321054	29330058	29330431	88	---	---	---	---	29329630	29329649	+	70	---	---
chr7	29326496	29332758	29326496	29327420	29331843	29332758	96	---	---	---	---	29327548	29327567	-	70	---	---
chr7	29347466	29355851	29347466	29347977	29355337	29355851	93	---	---	---	---	29355271	29355292	+	72	29347468	29355838
chr7	29358476	29363747	29358476	29358666	29363557	29363747	94	---	---	---	---	29358726	29358781	-	87	29358485	29363741
chr7	29377141	29398756	29377141	29377340	29398557	29398756	89	---	---	---	---	29398321	29398342	+	86	29377154	29398745
chr7	29377341	29386600	29377341	29379032	29384865	29386600	86	---	---	---	---	29379138	29379187	-	76	---	---
chr7	29379073	29382067	29379073	29379757	29381378	29382067	90	---	---	---	---	29379821	29379837	-	70	29379074	29382050
chr7	29382430	29393859	29382430	29383193	29393130	29393859	89	---	---	---	---	29392771	29392788	+	72	---	---
chr7	29383297	29399912	29383297	29384108	29399100	29399912	91	---	---	---	---	29384783	29384801	-	73	---	---
chr7	29393099	29396555	29393099	29393963	29395691	29396555	98	---	---	---	---	---	---	0	--	---	---
chr7	29500107	29509698	29500107	29501371	29508379	29509698	94	---	---	---	---	29501537	29501550	-	71	---	---
chr7	29510478	29526853	29510480	29510809	29526527	29526852	88	29510472	29510477	29526854	29526859	29525741	29525906	+	86	29510491	29526850
chr7	29689906	29706789	29689906	29690166	29706531	29706789	88	---	---	---	---	29690840	29690855	-	81	29689915	29706786
chr7	29692085	29698257	29692085	29692748	29697592	29698257	95	---	---	---	---	29697349	29697370	+	77	---	---
chr7	29699881	29706531	29699881	29701223	29705187	29706531	95	---	---	---	---	29704992	29705011	+	75	---	---
chr7	29700320	29706126	29700320	29700819	29705627	29706126	96	---	---	---	---	29701036	29701049	-	71	---	---
chr7	29748220	29759543	29748220	29748374	29759389	29759543	95	---	---	---	---	29748809	29748834	-	84	29748226	29759541
chr7	29765750	29770175	29765750	29767790	29768130	29770175	96	---	---	---	---	---	---	0	--	29765754	29770172
chr7	29771281	29792192	29771281	29771419	29792054	29792192	91	---	---	---	---	29791065	29791086	+	81	29771284	29792191
chr7	29776709	29798459	29776709	29776963	29798202	29798459	88	---	---	---	---	29778004	29778025	-	72	29776712	29798449
chr7	29803503	29812592	29803503	29803659	29812436	29812592	96	---	---	---	---	29812080	29812103	+	87	29803511	29812590
chr7	29807505	29811572	29807505	29807746	29811331	29811572	98	---	---	---	---	29811220	29811265	+	73	29807505	29811570
chr7	29832704	29834939	29832707	29832879	29834777	29834935	86	29832699	29832703	29834940	29834944	---	---	0	--	29832710	29834933
chr7	29889826	29896686	29889826	29891332	29895179	29896686	95	---	---	---	---	29895019	29895059	+	85	29889827	29896683
chr7	29907722	29915315	29907722	29908650	29914387	29915315	95	---	---	---	---	29914101	29914242	+	79	29907723	29915301
chr7	29922864	29935757	29922864	29923186	29935429	29935757	96	---	---	---	---	29923717	29923733	-	88	29922882	29935755
chr7	29923948	29938737	29923948	29924395	29938287	29938737	91	---	---	---	---	29937816	29937840	+	72	---	---
chr7	29926243	29945916	29926243	29926435	29945725	29945916	92	---	---	---	---	29927348	29927366	-	84	29926249	29945910
chr7	29927323	29935446	29927323	29927536	29935233	29935446	99	---	---	---	---	29934996	29935008	+	92	---	---
chr7	29927530	29930962	29927536	29928197	29930268	29930950	93	29927523	29927529	29930963	29930969	---	---	0	--	---	---
chr7	29944305	29949242	29944305	29944964	29948602	29949242	86	---	---	---	---	29945117	29945144	-	71	29944311	29949230
chr7	29994276	30003060	29994276	29996111	30001245	30003060	86	---	---	---	---	30000989	30001015	+	77	29994276	30003059
chr7	30006458	30011778	30006458	30006571	30011665	30011778	92	---	---	---	---	30006712	30006813	-	78	30006466	30011775
chr7	30034299	30056109	30034299	30034436	30055972	30056109	99	---	---	---	---	30054924	30054947	+	70	---	---
chr7	30042609	30048570	30042609	30043358	30047810	30048570	91	---	---	---	---	30043560	30043574	-	86	---	---
chr7	30054574	30070477	30054574	30055039	30070012	30070477	99	---	---	---	---	30069317	30069338	+	72	30054574	30070475
chr7	30090177	30093809	30090188	30090827	30093169	30093806	96	30090171	30090176	30093810	30093815	---	---	0	--	30090183	30093796
chr7	30105700	30113481	30105700	30106846	30112336	30113481	95	---	---	---	---	30107050	30107072	-	73	30105701	30113473
chr7	30114118	30130366	30114118	30114703	30129758	30130366	93	---	---	---	---	30129186	30129209	+	79	---	---
chr7	30116283	30124896	30116284	30118094	30123073	30124887	93	30116274	30116282	30124897	30124905	30118159	30118198	-	72	30116284	30124885
chr7	30141004	30156757	30141005	30142663	30155148	30156752	92	30140999	30141003	30156758	30156762	30143235	30143263	-	75	30141006	30156749
chr7	30146154	30154770	30146154	30147750	30153169	30154770	93	---	---	---	---	30153139	30153158	+	70	30146164	30154754
chr7	30157766	30167362	30157766	30158725	30166401	30167362	93	---	---	---	---	30166073	30166103	+	77	30157767	30167358
chr7	30173977	30177971	30173977	30174605	30177343	30177971	98	---	---	---	---	---	---	0	--	---	---
chr7	30175834	30189456	30175834	30176103	30189187	30189456	88	---	---	---	---	30176607	30176663	-	94	30175837	30189454
chr7	30273740	30281122	30273740	30276076	30278662	30281122	89	---	---	---	---	30278533	30278565	+	78	---	---
chr7	30298473	30310082	30298473	30299029	30309526	30310082	97	---	---	---	---	30309131	30309155	+	72	30298473	30310080
chr7	30362425	30372535	30362425	30362933	30372019	30372535	96	---	---	---	---	30363300	30363325	-	76	30362433	30372525
chr7	30363448	30366798	30363448	30364135	30366112	30366798	96	---	---	---	---	---	---	0	--	30363448	30366786
chr7	30396931	30405648	30396931	30397281	30405295	30405648	89	---	---	---	---	---	---	0	--	---	---
chr7	30435882	30440114	30435882	30436043	30439953	30440114	92	---	---	---	---	30439806	30439821	+	87	---	---
chr7	30452775	30469980	30452775	30453253	30469501	30469980	92	---	---	---	---	30468867	30468889	+	73	---	---
chr7	30452970	30469688	30452977	30453291	30469366	30469681	92	30452963	30452969	30469689	30469695	30468667	30468725	+	71	---	---
chr7	30453392	30469236	30453392	30453861	30468765	30469236	94	---	---	---	---	30468117	30468142	+	76	30453398	30469226
chr7	30473190	30481667	30473190	30474000	30480857	30481667	99	---	---	---	---	30474259	30474287	-	75	---	---
chr7	30500140	30506018	30500140	30500411	30505748	30506018	94	---	---	---	---	30505618	30505635	+	83	---	---
chr7	30554085	30556548	30554085	30554417	30556216	30556548	99	---	---	---	---	---	---	0	--	---	---
chr7	30577317	30584417	30577317	30577603	30584131	30584417	94	---	---	---	---	30583903	30583915	+	76	30577318	30584401
chr7	30604859	30608171	30604859	30605357	30607673	30608171	96	---	---	---	---	---	---	0	--	30604862	30608159
chr7	30785838	30793724	30785838	30786243	30793318	30793724	97	---	---	---	---	30786415	30786432	-	72	30785839	30793719
chr7	30852246	30861180	30852252	30854054	30859341	30861165	95	30852241	30852245	30861181	30861185	30854270	30854282	-	76	30852252	30861165
chr7	30885354	30889231	30885354	30885694	30888886	30889224	88	30885349	30885353	30889232	30889236	30885727	30885747	-	71	---	---
chr7	30901611	30910225	30901611	30901958	30909879	30910225	91	---	---	---	---	30909527	30909574	+	72	---	---
chr7	30924051	30932355	30924051	30925666	30930748	30932355	95	---	---	---	---	30925754	30925773	-	80	30924051	30932353
chr7	30942361	30947183	30942361	30943142	30946400	30947183	97	---	---	---	---	30943266	30943298	-	75	---	---
chr7	30945675	30948265	30945675	30946076	30947860	30948265	96	---	---	---	---	30946157	30946176	-	70	30945677	30948261
chr7	30985105	30992297	30985105	30985312	30992090	30992297	96	---	---	---	---	30991932	30991944	+	84	---	---
chr7	31015728	31022757	31015728	31016102	31022384	31022757	96	---	---	---	---	31022339	31022362	+	75	---	---
chr7	31077412	31094859	31077417	31077840	31094433	31094857	88	31077407	31077411	31094860	31094864	31078531	31078562	-	78	---	---
chr7	31212491	31219807	31212491	31212739	31219559	31219807	96	---	---	---	---	31219314	31219338	+	72	31212497	31219805
chr7	31225832	31236326	31225832	31226895	31235253	31236326	92	---	---	---	---	31235060	31235090	+	74	31225838	31236318
chr7	31232250	31235181	31232250	31232799	31234641	31235181	91	---	---	---	---	31232851	31232865	-	73	31232250	31235175
chr7	31261267	31270062	31261267	31261667	31269662	31270062	99	---	---	---	---	31269614	31269640	+	74	---	---
chr7	31264663	31268465	31264663	31265268	31267884	31268465	95	---	---	---	---	31267848	31267874	+	74	---	---
chr7	31410740	31422345	31410740	31411241	31421843	31422345	96	---	---	---	---	31421312	31421361	+	80	---	---
chr7	31422824	31431243	31422824	31424423	31429496	31431243	85	---	---	---	---	31429242	31429368	+	83	31422825	31431241
chr7	31423729	31431072	31423729	31424251	31430541	31431072	93	---	---	---	---	31424509	31424528	-	80	---	---
chr7	31438477	31450019	31438477	31439650	31448843	31450019	94	---	---	---	---	31448384	31448424	+	70	31438495	31450010
chr7	31540218	31548489	31540218	31541836	31546861	31548489	94	---	---	---	---	31542032	31542046	-	73	31540221	31548487
chr7	31559587	31564207	31559587	31559862	31563932	31564207	95	---	---	---	---	31560007	31560027	-	85	31559591	31564204
chr7	31573743	31576345	31573743	31574215	31575872	31576345	96	---	---	---	---	31574251	31574270	-	70	---	---
chr7	31688370	31696426	31688370	31689708	31695089	31696426	99	---	---	---	---	31689904	31689923	-	75	---	---
chr7	31706998	31710116	31706998	31707109	31710004	31710116	97	---	---	---	---	---	---	0	--	---	---
chr7	31715818	31720377	31715823	31716389	31719789	31720375	92	31715813	31715817	31720378	31720382	---	---	0	--	31715818	31720369
chr7	31718384	31723710	31718384	31718539	31723567	31723710	91	---	---	---	---	31723366	31723389	+	70	---	---
chr7	31719789	31728310	31719789	31720263	31727824	31728310	92	---	---	---	---	31727714	31727771	+	72	---	---
chr7	31721002	31726241	31721002	31721246	31725985	31726241	89	---	---	---	---	31721433	31721473	-	75	---	---
chr7	31728383	31732525	31728383	31728836	31732080	31732521	87	31728375	31728382	31732526	31732533	31732062	31732078	+	76	---	---
chr7	31778753	31783708	31778753	31780574	31781889	31783708	93	---	---	---	---	---	---	0	--	31778753	31783702
chr7	31778753	31788752	31778753	31780140	31787372	31788752	96	---	---	---	---	31787143	31787155	+	76	31778753	31788735
chr7	31802730	31810667	31802735	31803558	31809843	31810667	97	31802725	31802729	31810668	31810672	31809538	31809550	+	76	31802737	31810651
chr7	31807467	31815299	31807467	31810672	31812092	31815299	93	---	---	---	---	31812035	31812061	+	70	---	---
chr7	31823046	31829246	31823046	31824008	31828300	31829246	94	---	---	---	---	31828173	31828185	+	84	---	---
chr7	31824007	31827824	31824010	31824687	31827234	31827818	85	31824002	31824006	31827825	31827829	---	---	0	--	31824008	31827823
chr7	31869558	31878654	31869558	31869849	31878363	31878654	99	---	---	---	---	31878160	31878173	+	78	31869559	31878639
chr7	31920204	31922942	31920204	31920843	31922306	31922942	89	---	---	---	---	31920911	31920926	-	87	---	---
chr7	31939546	31952865	31939546	31940083	31952328	31952865	98	---	---	---	---	31951945	31951971	+	70	---	---
chr7	31959675	31969108	31959675	31959843	31968940	31969108	94	---	---	---	---	31968485	31968513	+	79	---	---
chr7	31986209	31996801	31986209	31986459	31996544	31996801	93	---	---	---	---	31986925	31986937	-	84	---	---
chr7	32026334	32046620	32026334	32027218	32045736	32046620	97	---	---	---	---	32027973	32028007	-	74	32026342	32046609
chr7	32033242	32041301	32033242	32034272	32040271	32041301	98	---	---	---	---	32040117	32040130	+	78	---	---
chr7	32082632	32096838	32082632	32086679	32092684	32096838	95	---	---	---	---	32086934	32086947	-	92	32082632	32096836
chr7	32114518	32125274	32114518	32117228	32122698	32125273	89	32114513	32114517	32125275	32125279	32117356	32117377	-	77	32114518	32125259
chr7	32185161	32194674	32185161	32185897	32193938	32194674	98	---	---	---	---	32186205	32186217	-	76	32185161	32194656
chr7	32247810	32256661	32247812	32247982	32256487	32256656	95	32247801	32247809	32256662	32256670	32248145	32248177	-	72	---	---
chr7	32329736	32333359	32329736	32330141	32332952	32333359	88	---	---	---	---	32330153	32330166	-	100	32329737	32333355
chr7	32338854	32359250	32338854	32338991	32359110	32359250	95	---	---	---	---	32358214	32358228	+	80	32338865	32359248
chr7	32339424	32344620	32339424	32339793	32344251	32344620	98	---	---	---	---	32339914	32339926	-	92	32339424	32344617
chr7	32453124	32462105	32453124	32453509	32461717	32462105	93	---	---	---	---	32453583	32453637	-	70	32453125	32462104
chr7	32462111	32471172	32462111	32462587	32470696	32471172	95	---	---	---	---	32470310	32470361	+	80	32462111	32471166
chr7	32478562	32487808	32478562	32478996	32487374	32487808	95	---	---	---	---	32487226	32487280	+	74	32478566	32487806
chr7	32505338	32515289	32505338	32506129	32514503	32515289	93	---	---	---	---	32506335	32506379	-	71	---	---
chr7	32531949	32538832	32531949	32532063	32538718	32538832	97	---	---	---	---	32532369	32532381	-	84	32531949	32538831
chr7	32539277	32549813	32539277	32541904	32547186	32549813	99	---	---	---	---	32547129	32547142	+	85	32539280	32549798
chr7	32597775	32610686	32597789	32598529	32609953	32610677	95	32597770	32597774	32610687	32610691	32598816	32598838	-	73	---	---
chr7	32711048	32723044	32711048	32711315	32722778	32723044	86	---	---	---	---	32722292	32722310	+	73	32711048	32723042
chr7	32740770	32754471	32740782	32741157	32754099	32754458	92	32740763	32740769	32754472	32754478	32741739	32741757	-	78	---	---
chr7	32757385	32771403	32757385	32757751	32771037	32771403	98	---	---	---	---	32758260	32758281	-	77	---	---
chr7	32806969	32809816	32806972	32807290	32809464	32809804	90	32806964	32806968	32809817	32809821	32807306	32807384	-	70	32806972	32809813
chr7	32957302	32968885	32957302	32958895	32967282	32968885	85	---	---	---	---	32966896	32966911	+	87	32957308	32968879
chr7	32962311	32968702	32962311	32963089	32967912	32968702	89	---	---	---	---	32963239	32963265	-	70	32962321	32968686
chr7	32984387	32996163	32984387	32984582	32995969	32996163	97	---	---	---	---	32985107	32985142	-	80	32984395	32996157
chr7	33003607	33016411	33003607	33004058	33015959	33016411	96	---	---	---	---	33015619	33015639	+	80	---	---
chr7	33047479	33050115	33047479	33047650	33049943	33050115	91	---	---	---	---	---	---	0	--	33047482	33050108
chr7	33141458	33146807	33141458	33141677	33146591	33146807	95	---	---	---	---	33141739	33141752	-	85	33141462	33146800
chr7	33172466	33187602	33172466	33173072	33186996	33187602	97	---	---	---	---	33173649	33173675	-	70	33172468	33187593
chr7	33185602	33188188	33185602	33186088	33187702	33188188	98	---	---	---	---	---	---	0	--	33185603	33188173
chr7	33206906	33219020	33206906	33207414	33218512	33219020	96	---	---	---	---	33207738	33207774	-	75	33206906	33219018
chr7	33226658	33236684	33226658	33228301	33235038	33236684	95	---	---	---	---	33228441	33228472	-	71	33226658	33236682
chr7	33279899	33283464	33279899	33280898	33282477	33283464	91	---	---	---	---	---	---	0	--	33279912	33283457
chr7	33289117	33301913	33289117	33289993	33301036	33301913	85	---	---	---	---	33300549	33300568	+	75	---	---
chr7	33303420	33318803	33303420	33303740	33318483	33318803	85	---	---	---	---	33304401	33304423	-	91	33303429	33318793
chr7	33364896	33373395	33364896	33367337	33370939	33373395	86	---	---	---	---	33367426	33367468	-	74	33364900	33373394
chr7	33384734	33394786	33384735	33385281	33394243	33394771	94	33384729	33384733	33394787	33394791	33385668	33385691	-	70	---	---
chr7	33443420	33453586	33443420	33443663	33453332	33453586	87	---	---	---	---	33444027	33444079	-	94	---	---
chr7	33520537	33527272	33520537	33522036	33525774	33527272	94	---	---	---	---	33522135	33522223	-	86	33520541	33527270
chr7	33533144	33539135	33533144	33533320	33538959	33539135	99	---	---	---	---	33538755	33538776	+	77	33533144	33539133
chr7	33587280	33604537	33587280	33587657	33604198	33604537	88	---	---	---	---	33588470	33588482	-	92	---	---
chr7	33591022	33599499	33591028	33592020	33598494	33599487	95	33591017	33591021	33599500	33599504	33592124	33592168	-	73	33591024	33599497
chr7	33632027	33642045	33632027	33634009	33640030	33642045	90	---	---	---	---	33634101	33634157	-	77	---	---
chr7	33635019	33642065	33635019	33635685	33641431	33642065	90	---	---	---	---	33635757	33635813	-	77	---	---
chr7	33635929	33643807	33635929	33636352	33643384	33643807	94	---	---	---	---	33643188	33643203	+	81	---	---
chr7	33637864	33659081	33637864	33638939	33658053	33659081	90	---	---	---	---	33639858	33639888	-	70	---	---
chr7	33683950	33689425	33683950	33684078	33689297	33689425	99	---	---	---	---	33689036	33689048	+	84	---	---
chr7	33688378	33693434	33688378	33688684	33693118	33693434	91	---	---	---	---	33693076	33693096	+	80	---	---
chr7	33715858	33734774	33715858	33716119	33734513	33734774	97	---	---	---	---	33733593	33733636	+	72	---	---
chr7	33722675	33730810	33722675	33722970	33730515	33730810	94	---	---	---	---	33730201	33730216	+	81	---	---
chr7	33734254	33740943	33734254	33734411	33740786	33740943	97	---	---	---	---	33734538	33734555	-	77	33734262	33740940
chr7	33803447	33812378	33803457	33805277	33810562	33812378	97	33803441	33803446	33812379	33812384	33805517	33805529	-	76	33803448	33812375
chr7	33841255	33848674	33841255	33841917	33848046	33848674	88	---	---	---	---	33842057	33842070	-	78	---	---
chr7	33942598	33951263	33942603	33942785	33951068	33951250	95	33942593	33942597	33951264	33951268	33943046	33943060	-	80	33942612	33951261
chr7	33942961	33950968	33942961	33944353	33949631	33950968	90	---	---	---	---	33944456	33944479	-	79	33942961	33950957
chr7	33960141	33970856	33960141	33962317	33968784	33970856	86	---	---	---	---	---	---	0	--	33960157	33970853
chr7	34070531	34082481	34070531	34071331	34081681	34082481	85	---	---	---	---	34081188	34081205	+	88	34070537	34082471
chr7	34130615	34143124	34130615	34131132	34142604	34143124	95	---	---	---	---	34142114	34142130	+	82	---	---
chr7	34134791	34139258	34134791	34135353	34138698	34139258	93	---	---	---	---	34138532	34138546	+	86	34134792	34139252
chr7	34151625	34160550	34151626	34152065	34160102	34160540	85	34151620	34151624	34160551	34160555	34152431	34152466	-	77	---	---
chr7	34154681	34158305	34154681	34155439	34157553	34158305	90	---	---	---	---	34155514	34155533	-	75	---	---
chr7	34160693	34173074	34160704	34161268	34172494	34173060	94	34160688	34160692	34173075	34173079	34161805	34161818	-	71	34160696	34173058
chr7	34245126	34255398	34245126	34246648	34253871	34255398	96	---	---	---	---	34246943	34246969	-	74	34245126	34255397
chr7	34271575	34280856	34271575	34272435	34279869	34280856	86	---	---	---	---	34279499	34279513	+	80	---	---
chr7	34275567	34281325	34275567	34276199	34280692	34281325	97	---	---	---	---	34276397	34276424	-	75	34275577	34281322
chr7	34276301	34293941	34276301	34276634	34293608	34293941	89	---	---	---	---	34276867	34276899	-	72	34276303	34293929
chr7	34277700	34288866	34277700	34278318	34288248	34288866	98	---	---	---	---	34278709	34278725	-	94	34277702	34288850
chr7	34303655	34311681	34303655	34304566	34310770	34311681	96	---	---	---	---	34304668	34304680	-	84	---	---
chr7	34314799	34335736	34314799	34315550	34334984	34335736	97	---	---	---	---	34334012	34334027	+	81	34314807	34335734
chr7	34315646	34336894	34315646	34316035	34336504	34336894	92	---	---	---	---	34335595	34335615	+	80	34315652	34336887
chr7	34337384	34355170	34337384	34337523	34355031	34355170	96	---	---	---	---	34338197	34338211	-	86	---	---
chr7	34340525	34351046	34340525	34340752	34350819	34351046	94	---	---	---	---	---	---	0	--	---	---
chr7	34343053	34348894	34343053	34343407	34348551	34348894	96	---	---	---	---	34343532	34343579	-	70	---	---
chr7	34392116	34395411	34392116	34392978	34394554	34395411	96	---	---	---	---	34392995	34393020	-	73	---	---
chr7	34464419	34475644	34464419	34465030	34475049	34475644	89	---	---	---	---	34465236	34465255	-	70	---	---
chr7	34558111	34561062	34558111	34558933	34560235	34561062	96	---	---	---	---	34559008	34559033	-	76	34558114	34561044
chr7	34561053	34570489	34561053	34563718	34567841	34570489	98	---	---	---	---	34563858	34563871	-	78	34561069	34570487
chr7	34579656	34589790	34579656	34581185	34588267	34589790	94	---	---	---	---	34581481	34581507	-	74	34579656	34589788
chr7	34615418	34633759	34615418	34615568	34633608	34633759	85	---	---	---	---	34632711	34632727	+	70	34615425	34633753
chr7	34616449	34622624	34616449	34617307	34621768	34622624	96	---	---	---	---	34617375	34617529	-	82	34616452	34622619
chr7	34622074	34643043	34622074	34624408	34640709	34643043	99	---	---	---	---	34639894	34639911	+	83	34622077	34643040
chr7	34626528	34638302	34626528	34626905	34637925	34638302	94	---	---	---	---	34637785	34637820	+	72	34626531	34638292
chr7	34634800	34641321	34634800	34635108	34641013	34641321	97	---	---	---	---	34635214	34635226	-	84	34634805	34641320
chr7	34685275	34697794	34685275	34685406	34697663	34697794	94	---	---	---	---	34685917	34685937	-	76	---	---
chr7	34724109	34734223	34724109	34725856	34732506	34734223	93	---	---	---	---	34732339	34732370	+	71	34724109	34734221
chr7	34736816	34740160	34736816	34737704	34739273	34740160	95	---	---	---	---	---	---	0	--	34736816	34740156
chr7	34759354	34770379	34759354	34759732	34770002	34770379	97	---	---	---	---	34769490	34769507	+	77	---	---
chr7	34759905	34764557	34759911	34760874	34763592	34764557	99	34759900	34759904	34764558	34764562	34760998	34761010	-	76	34759905	34764540
chr7	34762143	34768196	34762143	34762478	34767861	34768196	98	---	---	---	---	34767632	34767647	+	81	34762155	34768192
chr7	34768303	34771221	34768303	34768560	34770964	34771221	99	---	---	---	---	34768621	34768638	-	72	34768308	34771205
chr7	34806230	34818791	34806230	34806341	34818680	34818791	95	---	---	---	---	34818165	34818219	+	70	34806248	34818782
chr7	34809683	34818684	34809683	34810494	34817872	34818684	95	---	---	---	---	34817504	34817556	+	71	34809686	34818678
chr7	34929467	34937147	34929467	34930039	34936575	34937147	99	---	---	---	---	34930045	34930060	-	81	---	---
chr7	34954091	34959946	34954091	34954795	34959249	34959946	86	---	---	---	---	34959195	34959207	+	92	34954093	34959942
chr7	35070150	35073899	35070150	35070488	35073558	35073899	88	---	---	---	---	35073492	35073510	+	78	35070151	35073885
chr7	35074075	35086014	35074075	35074985	35085107	35086014	94	---	---	---	---	35075142	35075162	-	80	---	---
chr7	35103700	35115339	35103702	35104034	35115000	35115333	90	35103694	35103699	35115340	35115345	35114690	35114744	+	72	---	---
chr7	35103734	35115092	35103734	35104127	35114694	35115092	89	---	---	---	---	35114204	35114263	+	73	---	---
chr7	35133210	35136160	35133212	35134085	35135273	35136152	94	35133205	35133209	35136161	35136165	35135173	35135194	+	72	---	---
chr7	35147526	35155825	35147526	35147755	35155596	35155825	98	---	---	---	---	35155226	35155245	+	80	---	---
chr7	35165581	35170731	35165591	35165912	35170402	35170723	97	35165572	35165580	35170732	35170740	35170199	35170220	+	77	35165591	35170728
chr7	35212883	35222026	35212883	35213245	35221664	35222026	94	---	---	---	---	35213538	35213557	-	80	35212883	35222021
chr7	35217421	35223186	35217421	35218413	35222195	35223186	93	---	---	---	---	35218541	35218560	-	80	---	---
chr7	35274648	35295740	35274648	35274756	35295635	35295740	96	---	---	---	---	35294709	35294744	+	72	---	---
chr7	35306457	35313347	35306457	35309561	35310230	35313347	97	---	---	---	---	---	---	0	--	---	---
chr7	35328974	35343765	35328974	35329467	35343271	35343765	96	---	---	---	---	35330070	35330093	-	75	35328974	35343758
chr7	35369086	35379230	35369097	35370814	35377506	35379221	94	35369079	35369085	35379231	35379237	35377205	35377226	+	72	35369093	35379219
chr7	35390808	35404394	35390808	35393437	35401765	35404394	96	---	---	---	---	35401362	35401435	+	79	---	---
chr7	35458340	35460972	35458340	35458883	35460428	35460972	91	---	---	---	---	35460328	35460412	+	96	---	---
chr7	35514296	35528329	35514296	35514454	35528171	35528329	94	---	---	---	---	35514588	35514612	-	76	35514298	35528323
chr7	35566635	35571483	35566635	35567328	35570788	35571483	95	---	---	---	---	35570615	35570661	+	97	---	---
chr7	35594842	35613104	35594842	35595017	35612918	35613104	87	---	---	---	---	35595511	35595540	-	73	35594842	35613102
chr7	35597722	35602785	35597734	35597891	35602623	35602780	96	35597717	35597721	35602786	35602790	35602400	35602430	+	70	35597728	35602780
chr7	35672141	35683130	35672147	35673549	35681747	35683125	88	35672136	35672140	35683131	35683135	35681701	35681716	+	75	35672142	35683127
chr7	35721557	35730206	35721557	35722612	35729189	35730206	87	---	---	---	---	---	---	0	--	35721570	35730196
chr7	35739888	35745984	35739888	35740244	35745628	35745984	93	---	---	---	---	35745520	35745539	+	80	---	---
chr7	35776721	35789805	35776721	35777309	35789215	35789805	95	---	---	---	---	35788627	35788650	+	75	35776727	35789800
chr7	35837659	35847895	35837659	35838322	35847227	35847895	96	---	---	---	---	35846783	35846797	+	86	---	---
chr7	35882237	35894052	35882237	35882392	35893897	35894052	93	---	---	---	---	35882898	35882914	-	94	35882237	35894046
chr7	35933543	35940334	35933543	35934258	35939619	35940334	96	---	---	---	---	35939461	35939478	+	77	35933555	35940331
chr7	36013287	36026157	36013287	36014417	36025027	36026157	99	---	---	---	---	36024497	36024520	+	70	---	---
chr7	36017241	36021281	36017241	36017857	36020583	36021281	85	---	---	---	---	36020550	36020563	+	71	---	---
chr7	36027408	36034879	36027408	36028088	36034199	36034879	91	---	---	---	---	36028156	36028181	-	88	36027415	36034877
chr7	36057255	36073415	36057255	36057953	36072717	36073415	97	---	---	---	---	36058661	36058679	-	73	36057255	36073408
chr7	36068675	36073121	36068675	36069173	36072623	36073121	95	---	---	---	---	---	---	0	--	36068679	36073120
chr7	36080631	36091281	36080631	36080809	36091103	36091281	91	---	---	---	---	36081219	36081233	-	73	---	---
chr7	36156542	36164446	36156542	36157058	36163932	36164446	93	---	---	---	---	36157382	36157401	-	70	---	---
chr7	36173907	36178597	36173907	36174206	36178300	36178597	85	---	---	---	---	36178186	36178199	+	78	36173918	36178590
chr7	36189692	36211329	36189692	36190016	36211005	36211329	99	---	---	---	---	36210112	36210125	+	71	---	---
chr7	36243526	36247557	36243526	36245312	36245756	36247557	94	---	---	---	---	36245372	36245387	-	81	36243530	36247553
chr7	36243622	36247031	36243622	36244796	36245852	36247031	94	---	---	---	---	36244835	36244873	-	74	---	---
chr7	36280045	36281500	36280045	36280521	36281036	36281500	93	---	---	---	---	36280945	36281031	+	96	---	---
chr7	36478656	36487478	36478656	36479623	36486497	36487478	93	---	---	---	---	36479725	36479762	-	81	---	---
chr7	36496320	36505158	36496320	36498136	36503402	36505158	91	---	---	---	---	36498351	36498363	-	76	36496322	36505155
chr7	36545522	36552991	36545522	36545741	36552773	36552991	94	---	---	---	---	36552455	36552471	+	70	36545523	36552989
chr7	36590708	36598180	36590708	36591795	36597093	36598180	93	---	---	---	---	36596896	36596913	+	72	36590708	36598179
chr7	36612310	36620836	36612310	36613881	36619229	36620836	92	---	---	---	---	36618961	36619081	+	85	---	---
chr7	36637344	36640280	36637344	36638811	36638811	36640280	97	---	---	---	---	---	---	0	--	---	---
chr7	36645359	36648889	36645359	36645974	36648273	36648889	96	---	---	---	---	36648159	36648194	+	72	36645365	36648872
chr7	36659827	36671853	36659827	36660385	36671296	36671853	94	---	---	---	---	36671169	36671191	+	82	36659827	36671851
chr7	36691753	36699061	36691753	36692679	36698141	36699061	92	---	---	---	---	36697911	36697923	+	76	36691755	36699052
chr7	36717368	36732310	36717368	36717777	36731901	36732310	99	---	---	---	---	36718462	36718474	-	100	---	---
chr7	36785200	36794137	36785209	36787026	36792297	36794129	95	36785195	36785199	36794138	36794142	36787238	36787250	-	76	36785205	36794124
chr7	36821459	36836748	36821459	36822075	36836134	36836748	85	---	---	---	---	36822309	36822344	-	75	---	---
chr7	36831286	36851832	36831286	36833832	36849283	36851832	98	---	---	---	---	36834285	36834298	-	78	36831290	36851830
chr7	36839456	36856954	36839456	36839738	36856696	36856954	87	---	---	---	---	36839804	36839842	-	71	---	---
chr7	36970731	36977094	36970736	36971382	36976450	36977094	98	36970726	36970730	36977095	36977099	36976280	36976302	+	78	---	---
chr7	36989337	37002567	36989337	36990110	37001794	37002567	96	---	---	---	---	37001210	37001226	+	70	36989337	37002560
chr7	37039498	37045226	37039498	37039693	37045031	37045226	97	---	---	---	---	37039936	37039959	-	70	---	---
chr7	37054729	37069919	37054736	37055027	37069625	37069915	97	37054724	37054728	37069920	37069924	37068926	37068949	+	91	37054743	37069908
chr7	37061034	37072148	37061034	37062069	37071151	37072148	89	---	---	---	---	37070729	37070772	+	75	---	---
chr7	37073761	37090802	37073761	37074262	37090300	37090802	88	---	---	---	---	37074777	37074814	-	78	37073764	37090785
chr7	37081016	37102170	37081016	37081263	37101923	37102170	97	---	---	---	---	37101349	37101364	+	93	---	---
chr7	37083194	37099916	37083194	37084787	37098217	37099916	92	---	---	---	---	37097682	37097715	+	76	---	---
chr7	37094411	37101967	37094411	37094732	37101647	37101967	95	---	---	---	---	37094770	37094786	-	70	37094423	37101952
chr7	37095018	37101446	37095018	37095395	37101069	37101446	91	---	---	---	---	---	---	0	--	37095023	37101440
chr7	37103730	37108601	37103730	37104040	37108271	37108601	90	37103724	37103729	37108602	37108607	37108208	37108230	+	78	37103730	37108598
chr7	37127521	37134313	37127521	37127698	37134136	37134313	97	---	---	---	---	37133945	37133968	+	70	37127521	37134310
chr7	37137698	37146355	37137698	37139541	37144515	37146355	96	---	---	---	---	37144363	37144376	+	78	37137703	37146353
chr7	37164879	37173767	37164879	37166708	37171940	37173767	98	---	---	---	---	37171836	37171874	+	71	37164879	37173765
chr7	37181079	37183564	37181079	37181453	37183198	37183564	93	---	---	---	---	---	---	0	--	37181079	37183562
chr7	37183632	37204267	37183647	37183900	37204007	37204261	99	37183627	37183631	37204268	37204272	37203445	37203510	+	77	---	---
chr7	37189529	37210076	37189529	37190133	37209472	37210076	98	---	---	---	---	37191024	37191038	-	73	37189535	37210066
chr7	37213900	37226716	37213900	37214040	37226575	37226716	96	---	---	---	---	37214557	37214572	-	75	37213908	37226711
chr7	37239265	37259185	37239265	37243203	37255307	37259185	88	---	---	---	---	37243669	37243688	-	90	---	---
chr7	37315944	37323629	37315944	37316515	37323092	37323629	90	---	---	---	---	37316787	37316801	-	80	---	---
chr7	37325006	37331745	37325006	37326526	37330236	37331745	86	---	---	---	---	37330109	37330126	+	77	---	---
chr7	37358278	37369283	37358278	37358471	37369089	37369283	89	---	---	---	---	37358815	37358832	-	83	---	---
chr7	37377753	37382100	37377753	37377957	37381896	37382100	99	---	---	---	---	37377970	37377990	-	76	---	---
chr7	37390573	37399207	37390573	37391822	37397970	37399207	96	---	---	---	---	---	---	0	--	---	---
chr7	37400740	37404920	37400740	37402410	37403353	37404920	91	---	---	---	---	---	---	0	--	---	---
chr7	37474978	37480918	37474978	37475187	37480709	37480918	98	---	---	---	---	37480605	37480637	+	78	37474978	37480909
chr7	37492511	37500466	37492511	37492647	37500330	37500466	97	---	---	---	---	37500147	37500173	+	70	37492515	37500464
chr7	37522374	37533381	37522374	37523136	37532609	37533381	94	---	---	---	---	37523522	37523540	-	78	37522375	37533374
chr7	37530361	37538265	37530361	37531029	37537600	37538265	93	---	---	---	---	37531237	37531250	-	85	---	---
chr7	37531508	37539731	37531508	37531760	37539476	37539731	92	---	---	---	---	37532041	37532058	-	72	---	---
chr7	37546748	37556900	37546748	37547023	37556630	37556900	93	---	---	---	---	37547242	37547257	-	81	---	---
chr7	37547225	37555927	37547225	37548208	37554944	37555927	98	---	---	---	---	37548210	37548227	-	88	---	---
chr7	37565850	37570157	37565850	37566518	37569489	37570157	98	---	---	---	---	37569473	37569485	+	84	37565857	37570150
chr7	37655230	37673030	37655230	37655862	37672401	37673030	94	---	---	---	---	37656501	37656522	-	72	37655230	37673027
chr7	37655869	37664650	37655869	37657444	37663077	37664650	96	---	---	---	---	37657540	37657572	-	72	37655869	37664648
chr7	37665683	37673914	37665683	37666565	37673032	37673914	96	---	---	---	---	37672779	37672805	+	70	37665695	37673909
chr7	37705411	37722268	37705411	37707197	37720313	37722268	87	---	---	---	---	37707787	37707803	-	82	---	---
chr7	37716500	37727195	37716500	37716915	37726767	37727195	87	---	---	---	---	37717201	37717227	-	74	37716508	37727192
chr7	37717883	37738165	37717883	37718229	37737818	37738165	94	---	---	---	---	37719172	37719188	-	70	37717883	37738159
chr7	37721761	37724303	37721761	37722259	37723805	37724303	87	---	---	---	---	---	---	0	--	37721775	37724292
chr7	37730473	37752422	37730486	37730757	37752133	37752417	91	37730468	37730472	37752423	37752427	37731801	37731816	-	81	---	---
chr7	37742609	37744962	37742609	37742801	37744770	37744962	90	---	---	---	---	37742888	37742899	-	91	---	---
chr7	37747739	37757528	37747739	37748420	37756846	37757528	98	---	---	---	---	37756424	37756453	+	80	37747753	37757523
chr7	37867617	37876035	37867617	37867886	37875757	37876035	94	---	---	---	---	37868124	37868162	-	71	---	---
chr7	37915024	37925868	37915024	37915466	37925414	37925868	88	---	---	---	---	37925166	37925201	+	75	---	---
chr7	37915738	37923282	37915738	37918364	37920772	37923282	92	---	---	---	---	37918449	37918469	-	71	---	---
chr7	37955659	37973712	37955659	37955886	37973488	37973712	85	---	---	---	---	37956721	37956739	-	73	37955675	37973710
chr7	37978892	37991091	37978892	37979046	37990944	37991091	89	---	---	---	---	37990375	37990430	+	75	---	---
chr7	38003182	38016767	38003182	38003514	38016433	38016767	97	---	---	---	---	38015789	38015841	+	83	---	---
chr7	38005823	38008560	38005823	38006162	38008223	38008560	86	---	---	---	---	38006216	38006242	-	77	38005825	38008546
chr7	38055430	38066194	38055430	38055729	38065901	38066194	86	---	---	---	---	38065416	38065430	+	73	---	---
chr7	38059567	38073481	38059567	38060318	38072739	38073481	86	---	---	---	---	38060864	38060939	-	75	38059568	38073476
chr7	38073094	38090455	38073094	38073672	38089876	38090455	92	---	---	---	---	38089169	38089196	+	89	---	---
chr7	38079135	38089724	38079135	38080244	38088610	38089724	88	---	---	---	---	38080630	38080657	-	75	---	---
chr7	38105202	38115345	38105202	38106913	38113636	38115345	96	---	---	---	---	38113334	38113355	+	72	38105202	38115343
chr7	38167778	38178880	38167778	38171747	38175073	38178880	93	---	---	---	---	38171884	38171899	-	81	38167782	38178873
chr7	38169164	38178820	38169165	38171686	38176460	38178819	90	38169157	38169163	38178821	38178827	38171884	38171899	-	81	38169170	38178807
chr7	38193408	38205364	38193408	38194174	38204597	38205364	95	---	---	---	---	38194676	38194696	-	71	38193412	38205360
chr7	38197394	38202938	38197394	38197647	38202683	38202938	85	---	---	---	---	38197801	38197814	-	85	38197396	38202933
chr7	38214768	38217527	38214768	38215164	38217131	38217527	98	---	---	---	---	38217110	38217129	+	80	---	---
chr7	38231064	38238116	38231064	38231360	38237819	38238116	96	---	---	---	---	38231490	38231505	-	81	---	---
chr7	38242618	38248086	38242618	38243589	38247094	38248086	91	---	---	---	---	38243703	38243765	-	77	---	---
chr7	38242854	38246734	38242854	38243141	38246449	38246734	94	---	---	---	---	38243250	38243307	-	77	38242855	38246729
chr7	38248102	38258241	38248102	38250383	38255970	38258241	94	---	---	---	---	38255759	38255788	+	70	---	---
chr7	38268010	38279450	38268010	38268791	38278669	38279450	94	---	---	---	---	---	---	0	--	---	---
chr7	38292144	38299580	38292144	38292415	38299309	38299580	96	---	---	---	---	38298989	38299012	+	87	---	---
chr7	38295080	38299021	38295084	38295265	38298836	38299017	97	38295075	38295079	38299022	38299026	---	---	0	--	---	---
chr7	38301969	38310406	38301969	38302442	38309959	38310406	90	---	---	---	---	38302681	38302706	-	76	38301986	38310400
chr7	38310724	38319839	38310724	38311685	38318870	38319839	90	---	---	---	---	38318578	38318626	+	71	38310733	38319837
chr7	38320077	38336964	38320077	38320770	38336279	38336964	88	---	---	---	---	38321482	38321531	-	78	38320079	38336962
chr7	38392910	38411448	38392916	38393324	38411039	38411447	96	38392905	38392909	38411449	38411453	38410293	38410310	+	77	38392914	38411443
chr7	38411528	38417789	38411528	38412513	38416804	38417789	95	---	---	---	---	38412574	38412713	-	84	38411531	38417783
chr7	38433634	38452505	38433634	38434140	38452000	38452505	91	---	---	---	---	38451127	38451162	+	77	38433638	38452504
chr7	38455603	38467628	38455603	38456028	38467203	38467628	94	---	---	---	---	38456489	38456506	-	72	---	---
chr7	38473323	38479426	38473323	38474195	38478555	38479426	95	---	---	---	---	38478363	38478389	+	74	---	---
chr7	38550551	38563268	38550551	38550788	38563031	38563268	94	---	---	---	---	38551367	38551400	-	73	38550554	38563265
chr7	38574415	38590128	38574424	38575825	38588733	38590119	96	38574410	38574414	38590129	38590133	38588502	38588527	+	80	38574425	38590116
chr7	38674489	38689732	38674489	38674700	38689520	38689732	87	---	---	---	---	38675214	38675240	-	77	38674503	38689727
chr7	38693276	38710394	38693276	38693839	38709831	38710394	92	---	---	---	---	38694529	38694548	-	80	---	---
chr7	38698084	38719686	38698084	38698309	38719461	38719686	87	---	---	---	---	38718786	38718812	+	77	---	---
chr7	38714823	38724897	38714823	38715289	38724444	38724897	89	---	---	---	---	38715581	38715635	-	92	38714824	38724892
chr7	38717371	38721684	38717371	38717770	38721285	38721684	95	---	---	---	---	38717794	38717805	-	83	38717377	38721677
chr7	38724453	38742193	38724456	38724905	38741731	38742181	94	38724447	38724452	38742194	38742199	38725657	38725711	-	94	---	---
chr7	38745526	38755827	38745526	38749039	38752335	38755827	93	---	---	---	---	38752184	38752197	+	78	38745529	38755809
chr7	38749455	38768523	38749455	38752949	38765020	38768523	96	---	---	---	---	38764682	38764694	+	84	---	---
chr7	38756251	38765022	38756251	38757987	38763259	38765022	97	38756246	38756250	38765023	38765027	38763026	38763039	+	85	38756251	38765018
chr7	38771918	38781396	38771918	38772331	38780982	38781396	93	---	---	---	---	38780549	38780572	+	70	---	---
chr7	38776195	38781303	38776195	38778444	38779153	38781303	88	---	---	---	---	---	---	0	--	38776196	38781288
chr7	38784407	38805118	38784407	38784777	38804748	38805118	96	---	---	---	---	38785735	38785757	-	73	---	---
chr7	38803178	38808927	38803178	38803813	38808290	38808927	89	---	---	---	---	38808066	38808106	+	82	38803178	38808924
chr7	38810370	38815220	38810370	38810940	38814650	38815220	96	---	---	---	---	38811003	38811126	-	81	38810378	38815217
chr7	38817715	38820548	38817715	38818392	38819870	38820548	94	---	---	---	---	---	---	0	--	38817723	38820546
chr7	38852103	38861845	38852103	38852311	38861637	38861845	94	---	---	---	---	38852695	38852737	-	74	38852117	38861835
chr7	38883592	38893341	38883592	38883928	38893006	38893341	89	---	---	---	---	38892617	38892696	+	73	---	---
chr7	38913688	38921152	38913688	38914186	38920656	38921152	95	---	---	---	---	38920400	38920412	+	76	38913689	38921143
chr7	38936467	38943981	38936467	38937463	38942982	38943981	96	---	---	---	---	38942718	38942733	+	81	---	---
chr7	38991680	39000954	38991680	38994575	38998049	39000954	92	---	---	---	---	38994712	38994738	-	77	---	---
chr7	39175790	39184880	39175790	39176267	39184402	39184880	91	---	---	---	---	39176565	39176594	-	76	39175800	39184878
chr7	39208982	39215353	39208982	39209425	39214909	39215353	91	---	---	---	---	39209607	39209623	-	82	39208983	39215342
chr7	39209844	39214536	39209844	39210139	39214241	39214536	96	---	---	---	---	---	---	0	--	---	---
chr7	39215743	39223562	39215744	39215905	39223402	39223562	93	39215738	39215742	39223563	39223567	39216234	39216271	-	73	---	---
chr7	39230852	39237124	39230852	39231089	39236886	39237124	95	---	---	---	---	39231349	39231365	-	100	39230852	39237120
chr7	39242558	39245703	39242558	39242761	39245501	39245703	95	---	---	---	---	39242830	39242897	-	80	39242566	39245701
chr7	39254500	39259182	39254500	39254915	39258764	39259182	94	---	---	---	---	39254932	39254945	-	85	39254504	39259180
chr7	39279894	39294649	39279896	39280828	39293701	39294647	94	39279889	39279893	39294650	39294654	39281458	39281472	-	73	39279896	39294638
chr7	39294647	39307511	39294647	39295137	39307021	39307511	96	---	---	---	---	39295717	39295731	-	86	39294647	39307509
chr7	39319988	39337923	39319999	39320240	39337676	39337916	92	39319983	39319987	39337924	39337928	39336966	39336985	+	70	39319999	39337914
chr7	39343093	39350292	39343093	39343351	39350034	39350292	92	---	---	---	---	---	---	0	--	---	---
chr7	39366818	39375817	39366818	39368681	39373909	39375817	90	---	---	---	---	39368817	39368843	-	74	39366835	39375814
chr7	39375803	39380515	39375817	39375975	39380339	39380510	90	39375797	39375802	39380516	39380521	39380220	39380250	+	77	---	---
chr7	39409157	39429887	39409157	39412758	39426288	39429887	93	---	---	---	---	39413350	39413388	-	82	---	---
chr7	39415398	39417648	39415398	39415608	39417438	39417648	93	---	---	---	---	39415657	39415673	-	76	39415399	39417646
chr7	39423114	39433418	39423114	39423603	39432929	39433418	99	---	---	---	---	39423935	39423957	-	73	39423116	39433417
chr7	39423711	39428049	39423711	39424005	39427755	39428049	99	---	---	---	---	39427597	39427608	+	83	39423728	39428048
chr7	39442668	39453025	39442668	39443679	39452014	39453025	87	---	---	---	---	39444063	39444079	-	82	---	---
chr7	39516508	39537477	39516508	39516642	39537343	39537477	94	---	---	---	---	39517620	39517636	-	88	39516514	39537474
chr7	39517250	39539244	39517250	39517896	39538543	39539244	86	---	---	---	---	39537592	39537606	+	80	---	---
chr7	39518859	39535724	39518865	39519617	39534935	39535711	88	39518854	39518858	39535725	39535729	39534452	39534474	+	78	---	---
chr7	39558669	39573759	39558669	39560097	39572343	39573759	85	---	---	---	---	39571756	39571774	+	84	---	---
chr7	39593520	39599021	39593520	39594153	39598393	39599021	91	---	---	---	---	39598361	39598374	+	85	39593533	39599011
chr7	39618671	39633627	39618677	39618926	39633369	39633617	92	39618666	39618670	39633628	39633632	39632656	39632671	+	75	39618677	39633622
chr7	39640780	39651658	39640780	39641588	39650850	39651658	96	---	---	---	---	39650796	39650817	+	72	39640782	39651654
chr7	39696240	39702062	39696240	39697664	39700639	39702062	93	---	---	---	---	39700502	39700520	+	78	39696240	39702058
chr7	39729857	39738281	39729857	39730767	39737370	39738281	88	---	---	---	---	39737155	39737175	+	80	39729869	39738278
chr7	39744381	39751174	39744381	39744773	39750782	39751174	99	---	---	---	---	39745006	39745060	-	74	39744385	39751166
chr7	39784198	39794394	39784198	39784849	39793741	39794394	94	---	---	---	---	39784916	39784955	-	72	---	---
chr7	39799774	39808827	39799774	39800194	39808408	39808827	95	---	---	---	---	39807998	39808019	+	72	39799775	39808819
chr7	39808843	39817740	39808843	39809377	39817214	39817740	91	39808836	39808842	39817741	39817747	39809531	39809560	-	73	39808844	39817734
chr7	39818448	39828013	39818456	39819255	39827206	39828002	92	39818443	39818447	39828014	39828018	39819406	39819419	-	85	39818459	39827997
chr7	39826992	39835914	39826992	39827548	39835358	39835914	93	---	---	---	---	39827861	39827902	-	71	---	---
chr7	39878796	39881396	39878796	39879198	39880994	39881396	98	---	---	---	---	---	---	0	--	39878808	39881394
chr7	39884680	39891403	39884680	39885132	39890951	39891403	98	---	---	---	---	39885373	39885385	-	76	39884696	39891401
chr7	39891478	39900135	39891490	39892630	39898999	39900132	87	39891472	39891477	39900136	39900141	39892890	39892931	-	78	---	---
chr7	39944262	39958074	39944262	39944954	39957381	39958074	85	---	---	---	---	39945498	39945555	-	75	---	---
chr7	39969477	39977962	39969477	39971302	39976283	39977962	89	---	---	---	---	39971442	39971455	-	78	39969477	39977960
chr7	40010333	40016874	40010342	40011634	40015571	40016861	95	40010328	40010332	40016875	40016879	40011698	40011831	-	84	40010346	40016873
chr7	40042160	40053292	40042160	40044590	40050900	40053292	86	---	---	---	---	40044696	40044782	-	74	---	---
chr7	40055506	40076778	40055506	40055959	40076325	40076778	96	---	---	---	---	40056646	40056690	-	71	---	---
chr7	40065475	40071781	40065475	40065776	40071480	40071781	99	---	---	---	---	---	---	0	--	---	---
chr7	40144527	40150885	40144527	40144942	40150470	40150885	99	---	---	---	---	40145183	40145195	-	84	40144535	40150883
chr7	40158741	40167825	40158741	40160160	40166406	40167825	97	---	---	---	---	40160361	40160379	-	73	40158744	40167823
chr7	40189245	40204693	40189245	40190011	40203934	40204693	90	---	---	---	---	40190543	40190564	-	81	40189248	40204681
chr7	40214785	40222119	40214785	40216290	40220621	40222119	90	---	---	---	---	40216423	40216456	-	76	40214786	40222114
chr7	40248308	40260660	40248308	40248804	40260180	40260660	96	---	---	---	---	40259915	40259931	+	88	---	---
chr7	40250731	40259268	40250731	40251138	40258861	40259268	96	---	---	---	---	40251260	40251280	-	71	40250739	40259261
chr7	40252826	40259549	40252826	40253008	40259368	40259549	94	---	---	---	---	40259050	40259082	+	75	40252833	40259548
chr7	40297571	40306984	40297571	40298369	40306195	40306984	94	---	---	---	---	40305866	40305896	+	77	---	---
chr7	40394653	40402561	40394653	40394887	40402328	40402561	89	---	---	---	---	40402240	40402267	+	92	40394664	40402558
chr7	40467007	40470764	40467007	40468006	40469775	40470764	93	---	---	---	---	---	---	0	--	---	---
chr7	40489488	40497677	40489488	40491055	40496045	40497677	88	---	---	---	---	40495845	40495882	+	84	40489496	40497675
chr7	40500991	40503624	40500991	40501320	40503294	40503624	96	---	---	---	---	40503224	40503237	+	78	40500992	40503608
chr7	40515706	40529134	40515714	40516377	40528463	40529126	97	40515700	40515705	40529135	40529140	40516871	40516894	-	79	40515712	40529126
chr7	40530738	40550618	40530738	40531073	40550298	40550618	91	---	---	---	---	40549413	40549429	+	76	---	---
chr7	40531680	40541300	40531680	40533131	40539830	40541300	95	---	---	---	---	40539507	40539525	+	78	---	---
chr7	40545819	40565527	40545819	40546399	40564919	40565527	92	---	---	---	---	40564143	40564166	+	87	---	---
chr7	40546943	40551324	40546943	40547044	40551223	40551324	100	---	---	---	---	40547183	40547215	-	75	---	---
chr7	40551777	40565790	40551777	40552001	40565566	40565790	96	---	---	---	---	40565067	40565095	+	75	40551779	40565788
chr7	40556684	40563905	40556684	40557186	40563402	40563905	96	---	---	---	---	40557479	40557494	-	100	---	---
chr7	40557960	40575238	40557960	40559185	40573997	40575238	87	---	---	---	---	40573911	40573926	+	75	---	---
chr7	40575497	40586226	40575497	40576050	40585673	40586226	97	40575491	40575496	40586227	40586232	40576479	40576532	-	79	40575500	40586224
chr7	40596440	40606580	40596440	40597968	40605056	40606580	94	---	---	---	---	40598265	40598291	-	70	40596440	40606578
chr7	40613725	40616490	40613725	40614064	40616152	40616490	92	---	---	---	---	---	---	0	--	40613734	40616478
chr7	40660167	40673904	40660180	40661291	40672858	40673891	87	40660161	40660166	40673905	40673910	40672357	40672374	+	83	40660167	40673903
chr7	40663034	40684763	40663034	40663608	40684226	40684763	87	---	---	---	---	40664417	40664435	-	73	---	---
chr7	40667390	40682625	40667390	40670936	40679173	40682625	94	---	---	---	---	40671199	40671214	-	81	40667402	40682615
chr7	40686125	40697882	40686125	40686280	40697716	40697873	86	40686119	40686124	40697883	40697888	40697290	40697345	+	92	---	---
chr7	40686125	40698371	40686125	40686751	40697716	40698371	85	---	---	---	---	40697290	40697345	+	92	40686128	40698359
chr7	40752545	40768254	40752545	40752747	40768042	40768254	91	---	---	---	---	40767346	40767362	+	70	---	---
chr7	40800649	40805479	40800649	40801378	40804750	40805479	97	---	---	---	---	40804612	40804623	+	75	40800651	40805466
chr7	40835634	40839925	40835634	40837022	40838540	40839925	88	---	---	---	---	---	---	0	--	40835635	40839920
chr7	40838260	40855130	40838260	40838678	40854712	40855130	97	---	---	---	---	40853986	40854024	+	76	40838269	40855116
chr7	40838270	40855680	40838273	40839223	40854725	40855675	97	40838265	40838269	40855681	40855685	40853986	40854024	+	76	40838280	40855663
chr7	40843011	40860157	40843011	40843216	40859952	40860157	98	---	---	---	---	40859175	40859195	+	76	---	---
chr7	40858753	40874283	40858753	40859071	40873977	40874283	91	40858734	40858752	40874284	40874302	---	---	0	--	40858754	40874268
chr7	40945161	40956179	40945161	40945985	40955355	40956179	97	---	---	---	---	40946281	40946297	-	76	40945161	40956166
chr7	41001341	41006533	41001341	41002500	41005378	41006533	91	---	---	---	---	41005302	41005333	+	71	41001347	41006529
chr7	41016420	41026329	41016422	41017740	41025000	41026316	96	41016414	41016419	41026330	41026335	41017926	41017943	-	77	41016420	41026314
chr7	41044685	41063547	41044694	41045937	41062221	41063544	86	41044680	41044684	41063548	41063552	41046616	41046677	-	72	41044687	41063546
chr7	41053297	41059345	41053297	41054487	41058159	41059345	95	---	---	---	---	---	---	0	--	---	---
chr7	41186124	41196557	41186124	41186499	41196182	41196557	95	---	---	---	---	41195820	41195833	+	78	41186131	41196555
chr7	41206612	41209393	41206612	41206772	41209231	41209393	95	---	---	---	---	41209122	41209213	+	71	41206612	41209391
chr7	41209721	41215130	41209721	41209932	41214921	41215130	91	---	---	---	---	41214691	41214706	+	87	41209721	41215128
chr7	41226972	41231986	41226972	41227073	41231885	41231986	97	---	---	---	---	41231653	41231667	+	73	41226973	41231971
chr7	41235272	41240835	41235272	41235707	41240400	41240835	99	---	---	---	---	41240246	41240274	+	72	41235272	41240833
chr7	41314922	41322487	41314922	41315762	41321650	41322487	95	---	---	---	---	41321600	41321614	+	80	41314931	41322481
chr7	41358799	41375340	41358799	41359483	41374655	41375340	96	---	---	---	---	41360153	41360171	-	73	41358809	41375328
chr7	41375975	41393323	41375975	41376185	41393113	41393323	88	---	---	---	---	41392974	41392990	+	82	---	---
chr7	41378793	41397388	41378793	41379214	41396967	41397388	96	---	---	---	---	41379883	41379951	-	86	---	---
chr7	41380831	41392048	41380831	41381093	41391786	41392048	94	---	---	---	---	41381368	41381382	-	80	41380838	41392040
chr7	41384274	41390033	41384274	41385167	41389106	41390033	94	---	---	---	---	41385245	41385266	-	77	---	---
chr7	41390600	41396562	41390600	41391143	41396033	41396562	93	---	---	---	---	41395827	41395840	+	78	---	---
chr7	41435696	41457295	41435696	41438883	41454117	41457295	90	---	---	---	---	41453428	41453469	+	78	---	---
chr7	41439613	41448407	41439613	41441380	41446662	41448407	95	---	---	---	---	41441595	41441608	-	85	41439615	41448400
chr7	41468598	41484723	41468598	41469589	41483732	41484723	96	---	---	---	---	41483679	41483699	+	71	41468602	41484713
chr7	41471486	41483041	41471486	41471900	41482623	41483041	96	---	---	---	---	41482199	41482222	+	87	41471490	41483037
chr7	41505788	41520161	41505792	41507207	41518751	41520152	97	41505782	41505787	41520162	41520167	41507770	41507785	-	81	41505794	41520150
chr7	41642577	41648914	41642577	41643321	41648228	41648914	90	---	---	---	---	---	---	0	--	---	---
chr7	41646250	41651035	41646250	41646671	41650623	41651035	96	---	---	---	---	41646830	41646844	-	73	---	---
chr7	41673873	41688843	41673873	41674671	41688045	41688843	97	---	---	---	---	41687460	41687479	+	80	---	---
chr7	41769373	41786713	41769373	41769732	41786381	41786713	89	---	---	---	---	41785645	41785657	+	76	---	---
chr7	41782975	41787203	41782975	41783492	41786720	41787203	91	---	---	---	---	41783587	41783598	-	75	---	---
chr7	41819195	41827714	41819195	41820992	41825954	41827714	91	---	---	---	---	41825763	41825894	+	83	41819195	41827710
chr7	41855177	41869000	41855177	41856505	41867553	41869000	89	---	---	---	---	41867151	41867174	+	79	---	---
chr7	41883580	41895715	41883580	41884071	41895223	41895715	95	---	---	---	---	41894665	41894727	+	79	---	---
chr7	41931433	41936851	41931433	41932040	41936270	41936851	91	---	---	---	---	41932206	41932222	-	70	---	---
chr7	41944773	41950238	41944773	41945122	41949890	41950238	98	---	---	---	---	41949704	41949724	+	95	---	---
chr7	41977808	41997343	41977808	41978306	41996837	41997343	94	---	---	---	---	41979196	41979207	-	83	---	---
chr7	42025386	42033480	42025386	42026896	42031989	42033480	93	---	---	---	---	42031959	42031978	+	80	42025388	42033477
chr7	42112893	42127021	42112893	42113189	42126725	42127021	95	---	---	---	---	42126091	42126133	+	74	42112893	42127019
chr7	42129816	42138046	42129826	42132400	42135457	42138031	96	42129811	42129815	42138047	42138051	42135382	42135395	+	92	---	---
chr7	42139321	42144593	42139321	42139625	42144310	42144593	91	---	---	---	---	42139752	42139765	-	78	---	---
chr7	42148420	42162086	42148420	42148881	42161625	42162086	93	---	---	---	---	42161125	42161159	+	77	42148430	42162077
chr7	42151242	42157303	42151242	42152770	42155826	42157303	90	---	---	---	---	42155697	42155708	+	75	42151243	42157300
chr7	42174839	42182595	42174839	42175407	42182033	42182595	95	---	---	---	---	42175619	42175657	-	71	---	---
chr7	42220632	42226360	42220632	42221238	42225755	42226360	95	---	---	---	---	42225529	42225620	+	83	42220648	42226357
chr7	42264154	42273701	42264161	42265951	42272075	42273701	86	42264149	42264153	42273702	42273706	42271846	42271858	+	76	42264161	42273695
chr7	42275797	42296365	42275797	42276679	42295481	42296365	95	---	---	---	---	42277520	42277539	-	80	42275797	42296362
chr7	42354564	42374604	42354564	42355036	42374132	42374604	99	---	---	---	---	42373188	42373202	+	80	42354567	42374601
chr7	42367330	42375645	42367338	42367962	42375012	42375630	96	42367325	42367329	42375646	42375650	42368198	42368224	-	77	---	---
chr7	42387252	42397943	42387252	42387953	42397242	42397943	99	---	---	---	---	42388132	42388162	-	70	42387252	42397939
chr7	42391403	42393893	42391403	42391913	42393427	42393893	88	---	---	---	---	---	---	0	--	42391408	42393880
chr7	42397373	42404274	42397373	42398788	42402744	42404274	88	---	---	---	---	42398889	42398986	-	86	42397381	42404272
chr7	42430172	42448017	42430172	42430877	42447315	42448017	87	---	---	---	---	42431662	42431679	-	83	42430187	42448013
chr7	42459547	42476835	42459547	42459825	42476558	42476835	94	---	---	---	---	42475825	42475860	+	77	42459547	42476828
chr7	42466802	42471640	42466802	42466973	42471468	42471640	95	---	---	---	---	42467037	42467075	-	76	42466814	42471637
chr7	42471128	42478704	42471128	42471383	42478451	42478704	91	---	---	---	---	42478149	42478175	+	74	---	---
chr7	42498340	42517745	42498340	42499170	42516915	42517745	88	---	---	---	---	42516885	42516903	+	73	42498352	42517728
chr7	42522551	42541667	42522551	42524113	42540161	42541667	90	---	---	---	---	42524833	42524864	-	71	---	---
chr7	42524243	42532220	42524243	42524976	42531498	42532220	91	---	---	---	---	42531325	42531356	+	71	42524243	42532219
chr7	42533509	42542696	42533509	42534144	42542090	42542696	86	---	---	---	---	42541811	42541828	+	83	---	---
chr7	42576612	42582133	42576613	42577511	42581234	42582126	92	42576607	42576611	42582134	42582138	42577634	42577669	-	75	42576623	42582130
chr7	42600227	42610449	42600227	42601909	42608768	42610449	88	---	---	---	---	42608512	42608529	+	72	42600227	42610447
chr7	42622203	42626891	42622203	42623807	42625287	42626891	94	---	---	---	---	---	---	0	--	---	---
chr7	42622863	42626149	42622863	42623065	42625947	42626149	94	---	---	---	---	42625896	42625907	+	75	42622874	42626147
chr7	42637298	42651726	42637298	42637475	42651549	42651726	96	---	---	---	---	42638054	42638069	-	87	42637299	42651725
chr7	42653654	42672327	42653654	42653814	42672167	42672327	99	---	---	---	---	42671416	42671436	+	71	---	---
chr7	42656712	42676881	42656724	42657311	42676284	42676871	99	42656705	42656711	42676882	42676888	42675337	42675349	+	84	42656722	42676872
chr7	42666564	42669905	42666564	42666841	42669641	42669905	91	---	---	---	---	42666939	42666969	-	74	---	---
chr7	42717209	42729082	42717209	42717379	42728912	42729082	95	---	---	---	---	42717602	42717618	-	76	42717220	42729075
chr7	42817934	42831131	42817934	42818450	42830638	42831131	89	---	---	---	---	42830156	42830179	+	91	---	---
chr7	42833983	42836972	42833983	42834587	42836370	42836972	91	---	---	---	---	42836338	42836357	+	80	---	---
chr7	42871576	42881748	42871576	42873165	42880191	42881748	93	---	---	---	---	42873406	42873435	-	76	42871582	42881746
chr7	42871576	42881748	42871576	42873165	42880191	42881748	93	---	---	---	---	42873406	42873435	-	76	42871582	42881746
chr7	42896746	42903458	42896746	42897460	42902738	42903458	94	---	---	---	---	42897547	42897566	-	80	---	---
chr7	42911638	42919351	42911638	42912831	42918166	42919351	95	---	---	---	---	---	---	0	--	---	---
chr7	42928166	42930752	42928166	42928422	42930497	42930752	95	---	---	---	---	42928487	42928526	-	85	42928184	42930750
chr7	42981847	42998719	42981847	42982416	42998134	42998719	86	---	---	---	---	42983020	42983039	-	70	---	---
chr7	42984897	43005642	42984897	42985386	43005153	43005642	97	---	---	---	---	42986337	42986353	-	76	42984897	43005640
chr7	42991456	42997981	42991456	42992122	42997316	42997981	96	---	---	---	---	42997163	42997176	+	78	---	---
chr7	43024677	43029029	43024677	43026267	43027432	43029029	96	---	---	---	---	43026353	43026367	-	73	43024683	43029021
chr7	43024753	43028943	43024753	43026181	43027508	43028943	97	---	---	---	---	43026186	43026199	-	71	---	---
chr7	43061720	43068346	43061720	43062385	43067679	43068346	96	---	---	---	---	43062554	43062591	-	73	43061721	43068331
chr7	43094534	43101502	43094534	43095686	43100397	43101502	88	---	---	---	---	43095838	43095904	-	74	---	---
chr7	43103988	43117379	43103988	43104312	43117055	43117379	95	---	---	---	---	43104821	43104850	-	73	43103994	43117377
chr7	43111306	43116104	43111306	43111496	43115914	43116104	91	---	---	---	---	43115772	43115785	+	85	43111321	43116087
chr7	43112171	43118241	43112171	43113943	43116470	43118241	90	---	---	---	---	43113959	43113974	-	75	---	---
chr7	43153793	43163893	43153793	43157997	43160012	43163893	88	---	---	---	---	43158056	43158098	-	72	43153805	43163877
chr7	43170851	43181867	43170851	43171000	43181718	43181867	93	---	---	---	---	43181298	43181323	+	73	43170864	43181865
chr7	43208272	43229542	43208272	43208976	43228837	43229542	96	---	---	---	---	43227940	43227957	+	77	43208277	43229534
chr7	43213236	43225554	43213236	43214297	43224413	43225554	89	---	---	---	---	43214750	43214776	-	77	---	---
chr7	43215577	43223047	43215577	43216114	43222498	43223036	96	43215572	43215576	43223048	43223052	---	---	0	--	---	---
chr7	43225783	43230048	43225783	43226260	43229571	43230048	93	---	---	---	---	---	---	0	--	43225788	43230035
chr7	43226666	43230704	43226666	43227144	43230217	43230704	89	---	---	---	---	43227242	43227258	-	70	43226667	43230698
chr7	43227855	43234320	43227867	43228037	43234144	43234314	96	43227850	43227854	43234321	43234325	43233936	43233951	+	81	---	---
chr7	43231355	43235890	43231355	43231910	43235336	43235890	91	---	---	---	---	43235239	43235283	+	75	43231366	43235871
chr7	43292412	43300489	43292412	43293559	43299327	43300489	97	---	---	---	---	43293800	43293814	-	73	43292424	43300480
chr7	43305531	43308989	43305531	43305874	43308646	43308989	99	---	---	---	---	43305965	43305985	-	76	---	---
chr7	43376815	43386985	43376815	43377349	43386372	43386985	85	---	---	---	---	43385976	43386013	+	81	---	---
chr7	43403788	43420646	43403788	43404910	43419575	43420646	85	---	---	---	---	43418955	43418984	+	70	---	---
chr7	43408906	43416115	43408906	43409436	43415585	43416115	95	---	---	---	---	43409652	43409664	-	76	43408908	43416113
chr7	43424305	43430509	43424318	43424606	43430212	43430500	97	43424300	43424304	43430510	43430514	43430061	43430075	+	80	---	---
chr7	43432698	43445898	43432698	43433209	43445386	43445898	94	---	---	---	---	43433592	43433606	-	86	43432698	43445894
chr7	43479877	43488217	43479877	43480099	43487995	43488217	95	---	---	---	---	43487601	43487681	+	75	43479889	43488200
chr7	43480461	43488793	43480461	43481039	43488226	43488793	93	---	---	---	---	43487872	43487896	+	76	43480479	43488791
chr7	43489682	43498864	43489685	43490361	43498184	43498860	93	43489677	43489681	43498865	43498869	43490565	43490596	-	71	---	---
chr7	43491452	43505163	43491461	43493261	43503357	43505161	87	43491447	43491451	43505164	43505168	43493621	43493644	-	75	43491462	43505162
chr7	43501282	43510364	43501286	43502145	43509500	43510356	95	43501277	43501281	43510365	43510369	43502471	43502502	-	71	43501288	43510356
chr7	43585616	43594562	43585625	43587247	43592926	43594547	95	43585611	43585615	43594563	43594567	43587506	43587530	-	76	43585625	43594556
chr7	43595980	43604832	43595980	43597784	43603027	43604832	95	---	---	---	---	43602796	43602809	+	85	43595980	43604820
chr7	43620911	43628164	43620911	43621278	43627797	43628164	97	---	---	---	---	43627613	43627650	+	71	43620911	43628160
chr7	43629353	43648026	43629364	43629591	43647790	43648017	98	43629346	43629352	43648027	43648033	43646882	43646911	+	80	43629353	43648014
chr7	43633587	43637370	43633587	43635356	43635598	43637370	88	---	---	---	---	43635437	43635450	-	92	---	---
chr7	43715249	43723104	43715249	43715843	43722509	43723104	97	---	---	---	---	43722202	43722259	+	94	---	---
chr7	43724158	43730246	43724158	43724407	43729997	43730246	97	---	---	---	---	43729855	43729872	+	100	43724170	43730243
chr7	43740956	43753466	43740956	43741174	43753248	43753466	95	---	---	---	---	43741659	43741693	-	71	43740956	43753447
chr7	43794126	43811348	43794126	43794430	43811046	43811348	89	---	---	---	---	43794963	43794981	-	84	43794126	43811342
chr7	43794682	43814575	43794682	43797788	43811465	43814575	92	---	---	---	---	43811129	43811148	+	70	---	---
chr7	43817958	43825922	43817958	43818344	43825537	43825922	96	---	---	---	---	43818545	43818581	-	78	---	---
chr7	43834830	43846941	43834830	43836908	43844854	43846941	95	---	---	---	---	43837107	43837130	-	75	43834837	43846939
chr7	43850673	43861322	43850673	43851628	43860368	43861322	95	---	---	---	---	43860076	43860094	+	89	---	---
chr7	43861607	43868420	43861607	43863143	43866885	43868420	95	---	---	---	---	43866854	43866873	+	80	43861607	43868418
chr7	43951070	43960863	43951070	43951444	43960491	43960863	93	---	---	---	---	43960181	43960208	+	75	43951078	43960853
chr7	43974555	43986359	43974562	43975120	43985799	43986357	97	43974550	43974554	43986360	43986364	43975314	43975355	-	71	43974562	43986355
chr7	44029764	44040438	44029764	44030443	44039759	44040438	99	---	---	---	---	44039294	44039332	+	71	---	---
chr7	44101769	44122032	44101769	44101994	44121808	44122032	92	---	---	---	---	44121071	44121090	+	70	44101774	44122017
chr7	44122753	44125244	44122753	44123178	44124818	44125244	89	---	---	---	---	44124768	44124783	+	75	44122756	44125232
chr7	44125532	44126804	44125535	44125647	44126678	44126790	91	44125527	44125531	44126805	44126809	---	---	0	--	---	---
chr7	44175831	44195976	44175831	44176037	44195770	44195976	86	---	---	---	---	44194829	44194847	+	100	44175845	44195958
chr7	44177684	44192090	44177684	44177833	44191941	44192090	94	---	---	---	---	44178445	44178461	-	70	---	---
chr7	44178213	44184025	44178223	44178493	44183755	44184025	92	44178207	44178212	44184026	44184031	44183656	44183671	+	75	---	---
chr7	44183520	44192827	44183520	44184247	44192101	44192827	95	---	---	---	---	44184600	44184612	-	100	44183531	44192822
chr7	44199423	44219512	44199423	44199927	44219007	44219512	97	---	---	---	---	44218188	44218208	+	71	44199426	44219509
chr7	44245209	44251342	44245209	44247859	44248681	44251342	99	---	---	---	---	---	---	0	--	---	---
chr7	44254480	44257924	44254480	44254830	44257582	44257924	87	---	---	---	---	44254847	44254859	-	76	---	---
chr7	44266661	44276565	44266661	44269773	44273452	44276565	97	---	---	---	---	44273269	44273328	+	93	44266661	44276557
chr7	44283326	44285964	44283326	44283956	44285334	44285964	99	---	---	---	---	---	---	0	--	---	---
chr7	44327251	44330195	44327251	44327354	44330092	44330195	93	---	---	---	---	44327464	44327487	-	79	---	---
chr7	44369654	44379401	44369654	44369806	44379251	44379401	95	---	---	---	---	44370228	44370243	-	81	---	---
chr7	44372112	44379082	44372118	44373748	44377452	44379075	96	44372107	44372111	44379083	44379087	44377266	44377347	+	79	44372115	44379073
chr7	44387079	44390175	44387079	44387540	44389710	44390175	93	---	---	---	---	---	---	0	--	---	---
chr7	44401402	44408638	44401402	44401531	44408508	44408638	96	---	---	---	---	44401772	44401784	-	76	44401406	44408636
chr7	44446382	44454532	44446382	44446564	44454350	44454532	97	---	---	---	---	44454034	44454049	+	81	44446386	44454527
chr7	44448869	44452456	44448869	44449526	44451783	44452456	88	---	---	---	---	---	---	0	--	44448879	44452444
chr7	44475362	44482395	44475362	44475619	44482139	44482395	87	---	---	---	---	44481939	44481970	+	75	44475365	44482391
chr7	44513467	44519543	44513467	44513835	44519174	44519543	95	---	---	---	---	44513959	44514102	-	84	---	---
chr7	44552235	44569544	44552235	44552452	44569327	44569544	97	---	---	---	---	44553241	44553278	-	78	44552245	44569538
chr7	44560489	44567206	44560489	44560755	44566940	44567206	98	---	---	---	---	---	---	0	--	---	---
chr7	44744076	44752768	44744076	44745729	44751091	44752768	95	---	---	---	---	44751000	44751015	+	75	44744080	44752765
chr7	44802482	44813257	44802494	44802690	44813050	44813244	86	44802477	44802481	44813258	44813262	44802692	44802744	-	71	44802485	44813249
chr7	44820311	44829737	44820311	44821565	44828493	44829737	92	---	---	---	---	44821754	44821771	-	72	---	---
chr7	44832177	44840256	44832177	44833692	44838752	44840256	93	---	---	---	---	44838583	44838631	+	87	44832177	44840254
chr7	44841424	44860371	44841424	44842255	44859539	44860371	88	---	---	---	---	44858797	44858850	+	70	---	---
chr7	44854862	44859354	44854862	44856293	44857920	44859354	92	---	---	---	---	44856295	44856317	-	73	44854862	44859353
chr7	44864085	44874280	44864085	44866338	44872010	44874280	95	---	---	---	---	44871757	44871769	+	84	44864085	44874278
chr7	44901211	44919175	44901211	44901528	44918848	44919175	89	---	---	---	---	44918680	44918717	+	76	---	---
chr7	44931931	44944015	44931931	44933158	44942791	44944015	94	---	---	---	---	44942335	44942442	+	78	44931941	44944013
chr7	44970380	44992153	44970380	44970584	44991950	44992153	91	---	---	---	---	44971333	44971346	-	78	---	---
chr7	44985122	44993902	44985122	44985309	44993716	44993902	93	---	---	---	---	44985449	44985468	-	70	44985129	44993896
chr7	44992386	45012417	44992386	44992620	45012178	45012417	93	---	---	---	---	45011408	45011427	+	75	---	---
chr7	45021508	45036145	45021508	45021834	45035819	45036145	97	---	---	---	---	45022494	45022534	-	70	---	---
chr7	45025439	45043298	45025439	45025963	45042774	45043298	96	---	---	---	---	45026602	45026663	-	72	---	---
chr7	45039660	45054367	45039660	45039787	45054240	45054367	92	---	---	---	---	45040470	45040510	-	70	45039661	45054360
chr7	45125558	45144614	45125558	45126114	45144027	45144614	87	---	---	---	---	45143132	45143149	+	77	---	---
chr7	45135432	45143690	45135432	45135640	45143482	45143690	96	---	---	---	---	45135858	45135875	-	72	45135433	45143686
chr7	45151281	45172025	45151281	45155486	45167664	45172025	91	---	---	---	---	45167055	45167112	+	100	---	---
chr7	45174317	45183045	45174317	45174934	45182426	45183045	92	---	---	---	---	45175216	45175237	-	72	45174317	45183043
chr7	45195059	45201253	45195071	45196334	45199989	45201252	93	45195054	45195058	45201254	45201258	45196450	45196501	-	84	45195071	45201245
chr7	45202352	45211244	45202352	45204173	45209443	45211244	90	---	---	---	---	45204414	45204426	-	84	45202352	45211242
chr7	45246421	45252607	45246425	45247319	45251709	45252604	95	45246413	45246420	45252608	45252615	45247406	45247425	-	85	45246425	45252606
chr7	45260819	45274577	45260819	45261281	45274119	45274577	95	---	---	---	---	45261831	45261850	-	75	---	---
chr7	45310907	45330281	45310907	45311158	45330029	45330281	88	---	---	---	---	45329111	45329127	+	70	---	---
chr7	45311731	45329863	45311731	45311904	45329680	45329863	90	---	---	---	---	45312732	45312758	-	74	---	---
chr7	45336981	45346581	45336981	45337218	45346328	45346581	91	---	---	---	---	45345976	45346002	+	74	---	---
chr7	45347056	45350833	45347056	45348435	45349468	45350833	96	---	---	---	---	45349370	45349389	+	75	---	---
chr7	45356456	45368044	45356456	45357566	45366925	45368044	86	---	---	---	---	45366629	45366664	+	83	---	---
chr7	45442129	45457831	45442129	45442400	45457575	45457831	87	---	---	---	---	---	---	0	--	45442132	45457818
chr7	45456325	45470971	45456325	45456481	45470815	45470971	98	---	---	---	---	45457009	45457047	-	71	45456339	45470958
chr7	45461038	45477250	45461038	45461430	45476859	45477250	94	---	---	---	---	45462154	45462170	-	70	---	---
chr7	45486968	45489897	45486969	45487167	45489685	45489883	87	45486963	45486967	45489898	45489902	---	---	0	--	---	---
chr7	45497599	45513958	45497599	45497777	45513779	45513958	91	---	---	---	---	45513014	45513052	+	79	45497609	45513947
chr7	45521134	45533610	45521138	45521696	45533043	45533601	98	45521128	45521133	45533611	45533616	45521800	45521822	-	86	45521138	45533602
chr7	45545606	45549048	45545606	45545817	45548831	45549048	91	---	---	---	---	---	---	0	--	---	---
chr7	45607327	45623748	45607327	45607718	45623357	45623748	97	---	---	---	---	45622680	45622751	+	73	---	---
chr7	45645749	45657174	45645749	45646038	45656894	45657174	94	---	---	---	---	45646369	45646392	-	91	45645754	45657170
chr7	45646119	45650865	45646119	45646675	45650310	45650865	96	---	---	---	---	45646740	45646778	-	71	---	---
chr7	45654793	45672929	45654793	45656043	45671619	45672929	90	---	---	---	---	45670994	45671010	+	70	45654801	45672919
chr7	45683259	45701419	45683259	45683487	45701192	45701419	96	---	---	---	---	45684241	45684264	-	75	45683259	45701416
chr7	45686144	45698286	45686159	45687607	45696821	45698286	96	45686139	45686143	45698287	45698291	45696413	45696454	+	78	45686144	45698283
chr7	45724785	45730216	45724785	45725474	45729527	45730216	95	---	---	---	---	45729495	45729514	+	80	---	---
chr7	45751212	45759560	45751212	45751762	45759001	45759560	91	---	---	---	---	45752075	45752124	-	70	45751212	45759552
chr7	45771235	45777158	45771235	45771789	45776594	45777158	89	---	---	---	---	45771994	45772016	-	82	45771253	45777152
chr7	45812117	45830342	45812117	45812293	45830166	45830342	99	---	---	---	---	45829819	45829838	+	80	---	---
chr7	45816224	45829723	45816234	45816565	45829396	45829708	87	45816219	45816223	45829724	45829728	45829034	45829057	+	70	45816224	45829712
chr7	45835267	45839211	45835267	45835708	45838748	45839211	86	---	---	---	---	45838719	45838734	+	75	---	---
chr7	45878885	45885389	45878885	45879321	45884953	45885389	94	---	---	---	---	45884863	45884887	+	72	45878886	45885374
chr7	45955542	45965139	45955542	45956217	45964466	45965139	95	---	---	---	---	45964099	45964118	+	80	45955546	45965137
chr7	46007016	46018659	46007016	46007578	46018005	46018659	85	---	---	---	---	46007825	46007852	-	71	46007032	46018653
chr7	46010871	46016822	46010871	46011711	46015993	46016822	90	---	---	---	---	---	---	0	--	46010877	46016820
chr7	46018765	46032256	46018772	46019924	46031169	46032241	87	46018760	46018764	46032257	46032261	46030682	46030703	+	77	---	---
chr7	46018878	46031849	46018878	46019466	46031261	46031849	91	---	---	---	---	46019741	46019764	-	79	46018886	46031844
chr7	46030664	46033489	46030664	46031161	46032988	46033489	94	---	---	---	---	46032888	46032904	+	70	46030671	46033485
chr7	46053335	46056564	46053340	46053448	46056447	46056555	96	46053330	46053334	46056565	46056569	46056343	46056364	+	72	---	---
chr7	46107201	46110586	46107201	46108887	46108900	46110586	99	---	---	---	---	---	---	0	--	---	---
chr7	46158739	46167235	46158739	46159055	46166918	46167235	95	---	---	---	---	46159339	46159361	-	73	46158739	46167229
chr7	46188454	46199967	46188454	46189730	46198675	46199967	96	---	---	---	---	46190119	46190151	-	78	46188454	46199948
chr7	46208125	46224464	46208125	46209765	46222807	46224464	94	---	---	---	---	46210305	46210321	-	76	46208125	46224462
chr7	46210581	46219103	46210581	46211042	46218642	46219103	99	---	---	---	---	46211263	46211287	-	72	46210581	46219095
chr7	46247682	46256851	46247682	46248179	46256354	46256851	93	---	---	---	---	46256130	46256145	+	81	46247682	46256844
chr7	46277279	46283864	46277279	46277542	46283601	46283864	91	---	---	---	---	46283448	46283469	+	72	46277289	46283862
chr7	46302723	46314076	46302723	46302910	46313889	46314076	94	---	---	---	---	46313405	46313448	+	75	46302729	46314067
chr7	46306603	46317852	46306603	46307643	46316852	46317852	86	---	---	---	---	46316767	46316779	+	84	---	---
chr7	46376535	46398451	46376535	46377224	46397756	46398451	85	---	---	---	---	46396857	46396883	+	74	46376537	46398448
chr7	46401132	46410210	46401132	46403932	46407398	46410210	94	---	---	---	---	46407224	46407240	+	76	46401133	46410194
chr7	46412661	46423897	46412661	46413340	46423216	46423897	98	---	---	---	---	46422814	46422855	+	76	46412667	46423882
chr7	46437712	46449259	46437712	46438493	46448472	46449259	98	---	---	---	---	46448227	46448259	+	72	46437718	46449257
chr7	46475004	46481071	46475004	46475586	46480486	46481071	88	---	---	---	---	46475740	46475758	-	78	---	---
chr7	46518991	46528603	46518991	46519687	46527908	46528603	93	---	---	---	---	46520034	46520080	-	70	---	---
chr7	46545482	46551439	46545482	46546282	46550639	46551439	95	---	---	---	---	46546340	46546475	-	79	46545483	46551437
chr7	46598431	46604215	46598431	46599318	46603328	46604215	98	---	---	---	---	46603282	46603305	+	83	46598434	46604197
chr7	46633247	46639251	46633247	46634056	46638443	46639251	96	---	---	---	---	46638247	46638346	+	78	46633247	46639241
chr7	46660069	46672459	46660072	46660330	46672191	46672449	92	46660064	46660068	46672460	46672464	46671648	46671669	+	72	46660073	46672458
chr7	46700641	46708394	46700641	46701141	46707900	46708382	88	46700634	46700640	46708395	46708401	46701356	46701383	-	75	46700641	46708376
chr7	46709831	46718717	46709837	46710330	46718233	46718707	85	46709825	46709830	46718718	46718723	46718147	46718169	+	73	46709832	46718716
chr7	46719669	46725191	46719669	46720166	46724698	46725191	92	---	---	---	---	46724471	46724507	+	72	46719670	46725184
chr7	46729044	46738688	46729044	46730046	46737689	46738688	93	---	---	---	---	46737306	46737371	+	74	46729051	46738674
chr7	46750380	46758460	46750380	46750593	46758247	46758460	96	---	---	---	---	46750891	46750921	-	77	46750392	46758458
chr7	46768067	46789386	46768067	46768342	46789111	46789386	96	---	---	---	---	46788360	46788398	+	92	46768067	46789384
chr7	46768733	46773352	46768735	46768850	46773222	46773337	95	46768728	46768732	46773353	46773357	46773070	46773083	+	78	---	---
chr7	46801883	46809376	46801890	46802531	46808727	46809370	94	46801878	46801882	46809377	46809381	46808458	46808477	+	80	46801892	46809363
chr7	46801948	46809139	46801948	46802300	46808786	46809139	92	---	---	---	---	46802459	46802481	-	73	---	---
chr7	46820289	46824265	46820289	46820474	46824080	46824265	89	---	---	---	---	46820581	46820604	-	70	---	---
chr7	46854443	46871182	46854443	46854953	46870672	46871182	98	---	---	---	---	46855602	46855630	-	72	---	---
chr7	46869545	46882494	46869545	46870513	46881530	46882494	97	---	---	---	---	---	---	0	--	---	---
chr7	46893237	46904634	46893237	46893377	46904494	46904634	97	---	---	---	---	46904006	46904021	+	100	46893239	46904632
chr7	46907984	46915959	46907984	46908610	46915332	46915959	94	---	---	---	---	46915026	46915039	+	78	46907984	46915940
chr7	46916059	46927623	46916059	46918549	46925125	46927623	95	---	---	---	---	46924797	46924828	+	84	46916062	46927621
chr7	46930144	46936920	46930144	46931688	46935404	46936920	85	---	---	---	---	46931774	46931810	-	86	46930144	46936918
chr7	46939871	46955345	46939871	46941804	46953468	46955345	90	---	---	---	---	46942184	46942199	-	75	---	---
chr7	46961269	46967784	46961269	46961602	46967453	46967784	89	---	---	---	---	46961768	46961788	-	71	---	---
chr7	46969840	46973769	46969844	46971733	46971870	46973763	90	46969833	46969839	46973770	46973776	---	---	0	--	46969844	46973760
chr7	47047188	47059085	47047188	47048815	47057355	47059085	90	---	---	---	---	47057038	47057066	+	72	47047188	47059083
chr7	47060402	47067051	47060402	47061185	47066254	47067051	87	---	---	---	---	47066190	47066202	+	100	47060413	47067049
chr7	47069220	47079994	47069220	47070733	47078490	47079994	94	---	---	---	---	47071105	47071120	-	75	47069221	47079992
chr7	47082600	47090222	47082600	47083583	47089246	47090222	94	---	---	---	---	47083854	47083867	-	85	47082600	47090217
chr7	47086219	47106704	47086227	47087918	47104997	47106696	85	47086214	47086218	47106705	47106709	47104143	47104163	+	76	---	---
chr7	47089780	47108910	47089784	47090222	47108458	47108897	85	47089775	47089779	47108911	47108915	47107597	47107621	+	72	---	---
chr7	47094681	47101565	47094681	47096338	47099908	47101565	95	---	---	---	---	47096397	47096517	-	83	47094681	47101562
chr7	47102640	47109565	47102640	47102916	47109290	47109565	92	---	---	---	---	47102998	47103021	-	79	47102641	47109562
chr7	47110713	47125310	47110713	47111032	47124990	47125310	99	---	---	---	---	47111607	47111626	-	70	---	---
chr7	47126184	47137220	47126185	47126450	47136949	47137215	86	47126179	47126183	47137221	47137225	47126753	47126768	-	75	47126188	47137208
chr7	47142737	47155803	47142737	47143485	47155083	47155803	88	---	---	---	---	47154533	47154560	+	78	47142751	47155802
chr7	47206342	47211296	47206342	47207337	47210284	47211296	90	---	---	---	---	47207392	47207406	-	80	---	---
chr7	47236805	47245273	47236805	47237011	47245067	47245273	99	---	---	---	---	47245034	47245065	+	75	---	---
chr7	47253408	47256987	47253408	47253943	47256452	47256987	96	---	---	---	---	47256333	47256362	+	76	---	---
chr7	47268395	47276481	47268395	47269021	47275855	47276481	97	---	---	---	---	47269281	47269293	-	76	---	---
chr7	47290127	47293355	47290127	47291068	47292385	47293355	86	---	---	---	---	47291070	47291157	-	73	---	---
chr7	47295538	47311238	47295553	47297147	47309610	47311228	94	47295533	47295537	47311239	47311243	47309407	47309424	+	77	47295541	47311235
chr7	47327469	47344818	47327471	47328029	47344252	47344809	98	47327464	47327468	47344819	47344823	47343440	47343467	+	92	47327471	47344810
chr7	47367711	47376368	47367711	47367898	47376180	47376368	86	---	---	---	---	47375879	47375903	+	72	47367724	47376364
chr7	47376476	47383984	47376476	47376648	47383812	47383984	91	---	---	---	---	47376671	47376703	-	78	47376477	47383970
chr7	47424403	47428694	47424403	47424932	47428169	47428694	90	---	---	---	---	47428008	47428051	+	70	---	---
chr7	47460604	47470045	47460604	47460715	47469934	47470045	96	---	---	---	---	47461124	47461165	-	78	47460604	47470037
chr7	47520607	47527739	47520607	47520937	47527406	47527739	87	---	---	---	---	47521239	47521260	-	72	47520611	47527736
chr7	47544157	47552886	47544157	47545784	47551261	47552886	98	---	---	---	---	47551243	47551256	+	71	47544158	47552884
chr7	47600566	47620942	47600566	47602389	47619117	47620942	90	---	---	---	---	47618544	47618562	+	78	47600567	47620940
chr7	47629011	47632544	47629011	47629414	47632114	47632544	85	---	---	---	---	47632029	47632046	+	83	---	---
chr7	47666702	47671349	47666702	47666802	47671247	47671349	86	---	---	---	---	47666993	47667025	-	72	---	---
chr7	47693060	47699749	47693060	47693415	47699376	47699749	91	---	---	---	---	47699092	47699112	+	71	---	---
chr7	47748742	47759579	47748748	47749450	47758879	47759565	89	47748737	47748741	47759580	47759584	47758459	47758500	+	83	---	---
chr7	47761929	47770494	47761929	47762925	47769501	47770494	92	---	---	---	---	47763229	47763244	-	81	---	---
chr7	47880622	47890258	47880622	47881017	47889861	47890258	86	---	---	---	---	47881319	47881346	-	71	---	---
chr7	47927681	47936054	47927681	47928139	47935596	47936054	94	---	---	---	---	47928443	47928464	-	72	47927683	47936052
chr7	47934184	47950260	47934184	47934620	47949823	47950260	88	---	---	---	---	47935254	47935311	-	74	47934192	47950253
chr7	47956458	47976953	47956458	47956901	47976510	47976953	99	---	---	---	---	47957317	47957349	-	78	47956472	47976939
chr7	47956510	47976953	47956510	47956901	47976562	47976953	99	---	---	---	---	47957317	47957349	-	78	---	---
chr7	47956967	47961761	47956967	47958145	47960675	47961761	90	---	---	---	---	---	---	0	--	---	---
chr7	47968033	47989988	47968033	47968246	47989762	47989988	91	---	---	---	---	47988698	47988725	+	71	---	---
chr7	48015662	48031425	48015667	48016358	48030724	48031422	90	48015657	48015661	48031426	48031430	48030143	48030161	+	89	48015668	48031409
chr7	48032172	48042075	48032172	48033278	48040969	48042075	96	---	---	---	---	48033574	48033613	-	75	---	---
chr7	48054581	48073920	48054581	48055226	48073271	48073920	96	---	---	---	---	48056033	48056059	-	77	---	---
chr7	48059558	48061959	48059558	48059797	48061720	48061959	95	---	---	---	---	---	---	0	--	48059568	48061941
chr7	48072649	48092625	48072654	48073355	48091920	48092615	94	48072644	48072648	48092626	48092630	48091203	48091217	+	73	48072660	48092624
chr7	48122254	48126812	48122254	48122400	48126666	48126812	95	---	---	---	---	---	---	0	--	48122270	48126809
chr7	48126912	48140289	48126912	48127262	48139898	48140289	89	---	---	---	---	48127632	48127669	-	84	---	---
chr7	48145454	48148140	48145454	48146155	48147478	48148140	92	---	---	---	---	---	---	0	--	---	---
chr7	48158345	48167205	48158345	48158476	48167074	48167205	98	---	---	---	---	48166660	48166691	+	71	48158361	48167203
chr7	48174008	48177733	48174017	48174144	48177598	48177728	86	48174002	48174007	48177734	48177739	48177494	48177506	+	84	48174011	48177729
chr7	48270215	48276592	48270215	48271336	48275456	48276592	95	---	---	---	---	48271469	48271503	-	71	---	---
chr7	48287177	48302885	48287177	48287606	48302452	48302885	94	---	---	---	---	48288277	48288296	-	80	---	---
chr7	48322722	48336930	48322722	48324163	48335488	48336930	94	---	---	---	---	48324305	48324336	-	71	48322722	48336928
chr7	48341069	48347800	48341069	48342611	48346190	48347799	91	48341064	48341068	48347801	48347805	48342671	48342790	-	82	48341069	48347793
chr7	48368883	48386106	48368883	48369267	48385725	48386106	90	---	---	---	---	48384944	48384963	+	90	---	---
chr7	48369826	48382699	48369826	48370268	48382260	48382699	87	---	---	---	---	48382034	48382061	+	78	48369839	48382696
chr7	48386517	48389332	48386517	48386767	48389080	48389332	94	48386510	48386516	48389333	48389339	---	---	0	--	---	---
chr7	48425870	48431818	48425870	48426658	48430952	48431818	85	---	---	---	---	48426815	48426872	-	82	48425881	48431813
chr7	48447129	48460910	48447130	48448543	48459494	48460910	96	48447124	48447128	48460911	48460915	48459020	48459032	+	100	48447134	48460908
chr7	48461288	48466357	48461288	48462667	48465041	48466357	90	---	---	---	---	48464978	48465011	+	70	---	---
chr7	48467676	48475125	48467676	48468138	48474658	48475125	91	---	---	---	---	48474355	48474403	+	71	48467687	48475123
chr7	48475127	48490444	48475127	48476035	48489536	48490444	93	---	---	---	---	48476540	48476580	-	82	---	---
chr7	48479762	48488546	48479762	48481990	48486318	48488546	95	---	---	---	---	48482126	48482144	-	100	48479766	48488535
chr7	48530798	48552602	48530798	48534329	48548831	48552602	86	---	---	---	---	48548487	48548506	+	70	48530814	48552595
chr7	48542245	48550694	48542259	48542595	48550345	48550679	96	48542240	48542244	48550695	48550699	48542847	48542869	-	78	---	---
chr7	48567732	48575402	48567733	48568355	48574739	48575388	87	48567727	48567731	48575403	48575407	48574467	48574488	+	77	48567736	48575388
chr7	48579260	48597435	48579260	48580568	48596128	48597435	96	---	---	---	---	48581244	48581270	-	77	48579262	48597417
chr7	48585097	48595216	48585097	48586624	48593689	48595216	96	---	---	---	---	48586921	48586947	-	74	48585098	48595214
chr7	48602411	48611018	48602411	48604228	48609210	48611018	97	---	---	---	---	48609106	48609144	+	71	48602411	48611016
chr7	48619225	48625665	48619225	48619593	48625297	48625665	95	---	---	---	---	48625251	48625294	+	79	48619231	48625660
chr7	48633751	48652093	48633751	48635087	48650760	48652093	95	---	---	---	---	48650050	48650070	+	71	---	---
chr7	48637848	48646563	48637848	48639498	48644893	48646563	95	---	---	---	---	48639520	48639552	-	78	48637848	48646548
chr7	48658019	48665991	48658019	48659196	48664814	48665991	97	---	---	---	---	48659340	48659357	-	100	48658019	48665974
chr7	48666091	48670370	48666091	48666230	48670231	48670370	95	---	---	---	---	---	---	0	--	48666105	48670368
chr7	48703458	48720071	48703458	48703699	48719825	48720071	89	---	---	---	---	48704465	48704491	-	74	---	---
chr7	48707353	48717656	48707353	48707731	48717277	48717656	90	---	---	---	---	48716875	48716899	+	84	48707360	48717653
chr7	48764389	48770221	48764389	48765819	48768788	48770221	92	---	---	---	---	48765821	48765858	-	78	48764389	48770209
chr7	48764742	48769618	48764750	48765215	48769147	48769613	93	48764735	48764741	48769619	48769625	48769009	48769025	+	82	---	---
chr7	48766429	48781662	48766429	48766626	48781465	48781662	97	---	---	---	---	48767302	48767319	-	72	---	---
chr7	48769615	48786243	48769615	48770283	48785576	48786243	94	48769608	48769614	48786244	48786250	48785052	48785070	+	78	48769618	48786242
chr7	48787781	48795178	48787781	48789296	48793671	48795178	93	---	---	---	---	48789400	48789414	-	86	48787781	48795176
chr7	48821497	48829813	48821497	48821785	48829525	48829813	99	---	---	---	---	48822072	48822096	-	80	48821506	48829794
chr7	48833250	48846001	48833250	48834744	48844497	48846001	89	---	---	---	---	---	---	0	--	48833264	48845989
chr7	48846822	48860152	48846822	48847800	48859179	48860152	94	---	---	---	---	48858764	48858776	+	92	48846822	48860150
chr7	48853542	48859223	48853552	48856123	48856637	48859209	87	48853537	48853541	48859224	48859228	---	---	0	--	---	---
chr7	48861970	48874359	48861975	48867270	48869113	48874359	94	48861964	48861969	48874360	48874365	48867293	48867306	-	92	---	---
chr7	48866561	48875796	48866563	48868833	48873652	48875794	91	48866556	48866560	48875797	48875801	---	---	0	--	48866562	48875782
chr7	48930317	48938600	48930317	48930455	48938464	48938600	96	---	---	---	---	48930700	48930718	-	78	---	---
chr7	48953895	48961243	48953895	48954444	48960690	48961243	96	---	---	---	---	48954712	48954738	-	74	48953896	48961224
chr7	48987269	49008931	48987269	48987916	49008280	49008931	88	---	---	---	---	48988851	48988877	-	74	---	---
chr7	48988083	48997049	48988093	48989911	48995198	48997049	95	48988078	48988082	48997050	48997054	48990152	48990164	-	76	48988090	48997047
chr7	48998875	49017706	48998875	48999235	49017337	49017706	91	---	---	---	---	48999884	48999900	-	76	---	---
chr7	49015386	49018793	49015386	49016378	49017806	49018793	96	---	---	---	---	49016427	49016443	-	100	---	---
chr7	49022421	49028273	49022421	49024246	49026446	49028273	95	---	---	---	---	49024249	49024277	-	79	49022421	49028267
chr7	49072708	49087854	49072708	49073192	49087367	49087854	92	---	---	---	---	49086708	49086723	+	81	---	---
chr7	49085351	49092807	49085351	49085585	49092572	49092807	86	---	---	---	---	49092315	49092328	+	71	49085352	49092805
chr7	49129985	49143612	49129985	49130167	49143430	49143612	99	---	---	---	---	49130767	49130794	-	71	49129994	49143605
chr7	49138988	49148880	49138988	49141792	49146091	49148880	94	---	---	---	---	49141941	49141978	-	73	49138989	49148878
chr7	49148980	49160052	49148980	49150208	49158837	49160052	92	---	---	---	---	49150570	49150599	-	76	---	---
chr7	49201980	49211970	49201980	49203801	49210146	49211970	96	---	---	---	---	49204104	49204119	-	81	49201980	49211968
chr7	49223638	49235248	49223638	49227496	49231384	49235248	96	---	---	---	---	49231203	49231224	+	72	---	---
chr7	49249009	49268284	49249009	49249176	49268115	49268284	88	---	---	---	---	49250062	49250078	-	88	49249012	49268268
chr7	49251025	49272702	49251025	49252548	49271185	49272702	96	---	---	---	---	49270451	49270486	+	75	49251025	49272699
chr7	49254876	49265180	49254879	49256401	49263648	49265175	94	49254870	49254875	49265181	49265186	49256697	49256723	-	70	49254877	49265173
chr7	49272701	49292347	49272701	49274155	49290922	49292347	93	---	---	---	---	49290083	49290122	+	70	---	---
chr7	49277390	49287608	49277390	49280773	49284251	49287608	96	---	---	---	---	49284079	49284096	+	77	---	---
chr7	49331119	49349587	49331119	49332585	49348146	49349587	94	---	---	---	---	49347380	49347402	+	73	49331125	49349585
chr7	49333124	49341907	49333128	49334969	49340066	49341903	96	49333118	49333123	49341908	49341913	49335210	49335224	-	73	49333127	49341901
chr7	49349908	49362229	49349915	49354424	49357714	49362222	96	49349903	49349907	49362230	49362234	49354534	49354552	-	100	49349916	49362220
chr7	49363576	49370607	49363576	49365239	49368944	49370607	95	---	---	---	---	49365337	49365424	-	85	49363577	49370604
chr7	49433367	49438622	49433367	49433662	49438335	49438620	87	49433361	49433366	49438623	49438628	49438183	49438212	+	70	49433367	49438608
chr7	49521229	49539221	49521229	49522560	49537886	49539221	96	---	---	---	---	49537210	49537222	+	84	49521229	49539218
chr7	49540829	49545890	49540829	49542234	49544327	49545890	87	---	---	---	---	---	---	0	--	---	---
chr7	49614387	49621542	49614387	49614980	49620917	49621542	90	---	---	---	---	49615186	49615197	-	83	---	---
chr7	49633664	49640716	49633668	49634183	49640201	49640713	95	49633659	49633663	49640717	49640721	49634336	49634425	-	96	---	---
chr7	49636934	49647764	49636934	49637213	49647453	49647764	89	---	---	---	---	49637674	49637690	-	76	---	---
chr7	49659832	49669495	49659832	49661259	49668186	49669495	90	---	---	---	---	49667859	49667872	+	85	---	---
chr7	49680608	49693493	49680608	49680913	49693184	49693493	90	---	---	---	---	49681364	49681385	-	77	---	---
chr7	49699616	49706517	49699616	49699736	49706397	49706517	95	---	---	---	---	49699924	49699935	-	75	---	---
chr7	49702636	49706801	49702636	49702908	49706528	49706801	95	---	---	---	---	49706348	49706362	+	80	---	---
chr7	49749288	49754881	49749288	49749775	49754382	49754881	89	---	---	---	---	49749875	49749909	-	97	---	---
chr7	49780331	49788920	49780331	49780719	49788534	49788920	92	---	---	---	---	49780998	49781019	-	72	---	---
chr7	49793713	49796345	49793713	49794270	49795788	49796335	86	49793708	49793712	49796346	49796350	49794343	49794361	-	73	---	---
chr7	49835820	49845522	49835820	49836215	49845127	49845522	96	---	---	---	---	49836531	49836545	-	73	49835821	49845513
chr7	49853926	49866806	49853926	49854389	49866344	49866806	94	---	---	---	---	49865978	49865991	+	85	---	---
chr7	49861443	49875329	49861443	49861708	49875067	49875329	93	---	---	---	---	49874401	49874422	+	77	49861443	49875322
chr7	49875700	49880106	49875700	49876205	49879606	49880106	90	---	---	---	---	---	---	0	--	---	---
chr7	49923155	49940058	49923166	49924026	49939187	49940047	95	49923149	49923154	49940059	49940064	49938648	49938679	+	75	---	---
chr7	49926395	49934356	49926404	49927300	49933446	49934352	94	49926390	49926394	49934357	49934361	49933215	49933228	+	85	---	---
chr7	49940044	49952309	49940044	49940582	49951771	49952309	97	---	---	---	---	49951295	49951312	+	72	49940047	49952304
chr7	49979352	49995743	49979352	49979489	49995605	49995743	87	---	---	---	---	49980158	49980179	-	90	49979356	49995739
chr7	49988236	49992318	49988236	49988637	49991928	49992318	95	---	---	---	---	49991774	49991805	+	81	---	---
chr7	50002965	50023323	50002965	50004282	50022029	50023323	93	---	---	---	---	50021183	50021199	+	76	50002971	50023319
chr7	50012321	50021081	50012321	50013345	50020057	50021081	96	---	---	---	---	50013659	50013681	-	73	50012325	50021066
chr7	50089385	50093225	50089385	50090016	50092594	50093225	96	---	---	---	---	50092477	50092528	+	86	50089386	50093213
chr7	50160766	50168916	50160766	50160993	50168682	50168916	91	---	---	---	---	50161078	50161091	-	85	50160770	50168899
chr7	50181218	50185300	50181218	50182580	50183963	50185300	88	---	---	---	---	50182595	50182610	-	81	---	---
chr7	50216716	50222620	50216716	50217203	50222133	50222620	96	---	---	---	---	50217305	50217394	-	80	50216716	50222612
chr7	50231392	50238123	50231392	50232196	50237309	50238123	85	---	---	---	---	50237053	50237091	+	84	50231394	50238115
chr7	50313843	50322540	50313843	50314359	50322024	50322540	96	---	---	---	---	50321722	50321740	+	78	50313846	50322537
chr7	50330144	50339685	50330144	50331344	50338485	50339685	97	---	---	---	---	50338460	50338476	+	88	---	---
chr7	50362302	50382188	50362302	50362902	50381579	50382188	89	---	---	---	---	50381146	50381161	+	81	50362318	50382184
chr7	50417451	50425843	50417451	50419097	50424212	50425843	94	---	---	---	---	50424179	50424198	+	80	---	---
chr7	50439759	50446735	50439759	50441526	50444962	50446735	91	---	---	---	---	50444829	50444881	+	73	50439763	50446729
chr7	50478195	50484626	50478195	50478485	50484334	50484626	97	---	---	---	---	50484200	50484229	+	73	---	---
chr7	50552280	50567235	50552280	50552617	50566898	50567235	96	---	---	---	---	50566185	50566205	+	71	---	---
chr7	50554711	50562491	50554711	50554845	50562357	50562491	91	---	---	---	---	50554938	50554986	-	73	50554726	50562485
chr7	50560649	50569530	50560649	50560866	50569311	50569530	97	---	---	---	---	50568913	50568941	+	89	50560666	50569528
chr7	50682821	50687073	50682821	50683377	50686517	50687073	98	---	---	---	---	---	---	0	--	50682821	50687071
chr7	50721095	50731572	50721095	50721625	50731039	50731572	94	---	---	---	---	50730627	50730647	+	76	50721103	50731561
chr7	50725677	50738477	50725677	50726354	50737779	50738477	94	---	---	---	---	50737249	50737263	+	86	---	---
chr7	50727605	50749304	50727605	50728093	50748788	50749304	90	---	---	---	---	50748056	50748072	+	88	---	---
chr7	50750729	50753623	50750737	50751186	50753162	50753612	87	50750724	50750728	50753624	50753628	50753079	50753093	+	73	50750747	50753619
chr7	50776186	50794041	50776199	50776410	50793823	50794031	88	50776181	50776185	50794042	50794046	50777113	50777128	-	75	---	---
chr7	50800858	50819981	50800861	50802755	50818085	50819970	98	50800853	50800857	50819982	50819986	50803457	50803486	-	83	---	---
chr7	50823698	50833370	50823698	50825245	50831822	50833370	94	---	---	---	---	50825526	50825547	-	72	50823698	50833368
chr7	50834527	50841899	50834527	50835418	50841010	50841899	93	---	---	---	---	50840979	50840998	+	85	---	---
chr7	50842907	50863338	50842907	50844366	50861863	50863338	93	---	---	---	---	50845191	50845211	-	71	50842908	50863332
chr7	50844787	50855028	50844787	50846455	50853356	50855028	94	---	---	---	---	50853066	50853087	+	72	50844796	50855022
chr7	50864644	50870293	50864644	50865542	50869389	50870287	95	50864639	50864643	50870294	50870298	50865698	50865710	-	76	---	---
chr7	50876520	50882554	50876528	50876989	50882093	50882553	97	50876515	50876519	50882555	50882559	50877155	50877227	-	84	50876521	50882551
chr7	50955625	50965775	50955625	50956436	50964962	50965775	98	---	---	---	---	50964535	50964552	+	83	---	---
chr7	50956735	50963973	50956735	50959530	50961228	50963973	97	---	---	---	---	50959549	50959562	-	78	---	---
chr7	50989628	50999761	50989628	50990076	50999313	50999761	85	---	---	---	---	50999288	50999310	+	73	---	---
chr7	51044961	51050288	51044961	51045115	51050133	51050288	95	---	---	---	---	51045117	51045144	-	78	51044974	51050286
chr7	51081777	51094581	51081777	51082286	51094063	51094581	90	---	---	---	---	51093763	51093817	+	74	---	---
chr7	51092890	51096760	51092890	51093372	51096278	51096760	97	---	---	---	---	---	---	0	--	51092908	51096752
chr7	51116240	51131577	51116240	51117514	51130300	51131577	93	---	---	---	---	51129730	51129768	+	71	---	---
chr7	51133125	51138524	51133125	51133316	51138333	51138524	95	---	---	---	---	51133534	51133549	-	75	51133125	51138523
chr7	51159702	51164660	51159702	51160039	51164323	51164660	89	---	---	---	---	51160220	51160253	-	73	51159703	51164654
chr7	51167115	51171605	51167115	51167915	51170804	51171605	95	---	---	---	---	51170659	51170744	+	82	51167115	51171601
chr7	51188109	51193255	51188109	51188277	51193088	51193255	86	---	---	---	---	51192947	51192977	+	70	51188114	51193254
chr7	51203355	51210765	51203355	51203662	51210458	51210765	98	---	---	---	---	51203978	51204000	-	82	---	---
chr7	51255272	51259706	51255272	51255450	51259530	51259706	88	---	---	---	---	51259450	51259499	+	84	51255273	51259704
chr7	51261597	51268312	51261605	51262104	51267804	51268303	98	51261592	51261596	51268313	51268317	---	---	0	--	---	---
chr7	51282375	51300445	51282384	51282581	51300241	51300438	87	51282369	51282374	51300446	51300451	51283399	51283435	-	70	---	---
chr7	51313244	51316947	51313244	51314604	51315610	51316947	86	---	---	---	---	51314673	51314704	-	71	51313247	51316942
chr7	51314599	51319890	51314599	51315764	51318723	51319890	91	---	---	---	---	51315768	51315858	-	71	51314601	51319877
chr7	51336015	51343811	51336015	51337707	51342128	51343811	95	---	---	---	---	51337826	51337858	-	78	51336015	51343806
chr7	51351519	51367569	51351519	51352356	51366732	51367569	95	---	---	---	---	51352985	51352999	-	73	---	---
chr7	51380666	51385569	51380666	51380967	51385268	51385569	96	---	---	---	---	51385093	51385110	+	77	51380669	51385554
chr7	51413103	51425537	51413103	51413536	51425104	51425537	91	---	---	---	---	51413740	51413769	-	83	---	---
chr7	51487014	51503589	51487014	51487295	51503308	51503589	93	---	---	---	---	51487957	51488035	-	72	51487016	51503580
chr7	51492793	51495754	51492793	51493690	51494857	51495754	99	---	---	---	---	---	---	0	--	51492802	51495743
chr7	51549526	51564238	51549526	51551042	51562734	51564238	95	---	---	---	---	51551567	51551578	-	83	51549530	51564236
chr7	51569858	51577310	51569858	51570200	51576968	51577310	99	---	---	---	---	51576670	51576720	+	94	---	---
chr7	51585185	51597605	51585185	51585749	51597040	51597605	95	---	---	---	---	51596916	51596938	+	82	51585188	51597600
chr7	51604135	51617337	51604135	51604646	51616820	51617331	95	51604129	51604134	51617338	51617343	51605233	51605255	-	73	51604136	51617329
chr7	51623279	51632037	51623279	51623977	51631338	51632037	93	---	---	---	---	51624157	51624171	-	73	---	---
chr7	51633291	51641845	51633291	51633561	51641576	51641845	91	---	---	---	---	51641202	51641224	+	73	51633296	51641842
chr7	51664054	51685181	51664054	51668214	51681451	51685181	86	---	---	---	---	51668571	51668766	-	90	---	---
chr7	51668542	51686548	51668542	51669074	51686040	51686548	95	---	---	---	---	51685205	51685216	+	83	---	---
chr7	51669144	51682184	51669144	51670188	51681140	51682184	100	---	---	---	---	---	---	0	--	---	---
chr7	51714664	51722850	51714664	51715741	51721771	51722850	98	---	---	---	---	51715995	51716011	-	100	51714664	51722844
chr7	51744498	51753883	51744498	51745854	51752486	51753883	91	---	---	---	---	51745995	51746026	-	71	51744498	51753881
chr7	51754663	51762830	51754670	51756187	51761316	51762829	93	51754658	51754662	51762831	51762835	51756398	51756443	-	84	51754664	51762813
chr7	51773017	51777103	51773030	51773779	51776312	51777088	94	51773012	51773016	51777104	51777108	---	---	0	--	---	---
chr7	51780151	51782935	51780151	51780474	51782612	51782935	98	---	---	---	---	51780535	51780552	-	72	51780160	51782924
chr7	51802995	51810972	51802995	51803250	51810717	51810972	98	---	---	---	---	51803528	51803547	-	75	---	---
chr7	51811322	51828233	51811322	51811549	51828008	51828233	95	---	---	---	---	51812227	51812297	-	74	51811340	51828231
chr7	51838707	51845501	51838707	51840155	51844055	51845501	96	---	---	---	---	51843948	51843967	+	75	51838707	51845498
chr7	51848860	51855650	51848860	51849725	51854762	51855650	92	---	---	---	---	51854734	51854747	+	85	---	---
chr7	51867035	51875058	51867035	51868479	51873588	51875058	93	---	---	---	---	51868717	51868729	-	76	51867036	51875056
chr7	51884219	51894300	51884219	51885911	51892593	51894300	94	---	---	---	---	51886188	51886209	-	72	51884219	51894297
chr7	51899570	51914259	51899570	51900059	51913770	51914259	94	---	---	---	---	51913084	51913096	+	84	51899588	51914254
chr7	51902917	51910468	51902917	51903433	51909952	51910468	97	---	---	---	---	51903669	51903681	-	76	---	---
chr7	51953475	51962784	51953475	51954779	51961406	51962782	89	51953470	51953474	51962785	51962789	51961104	51961125	+	72	51953475	51962782
chr7	51984908	52005843	51984908	51986395	52004317	52005843	89	---	---	---	---	52003420	52003467	+	83	51984909	52005824
chr7	52007242	52013851	52007243	52008587	52012500	52013841	90	52007237	52007241	52013852	52013856	52012381	52012402	+	72	52007250	52013850
chr7	52035281	52056509	52035281	52036038	52055752	52056509	94	---	---	---	---	52037004	52037023	-	75	---	---
chr7	52049001	52064444	52049001	52050227	52063175	52064444	89	---	---	---	---	52050649	52050668	-	75	---	---
chr7	52106820	52125107	52106820	52107444	52124480	52125107	86	---	---	---	---	52108254	52108280	-	74	---	---
chr7	52120158	52124252	52120158	52120603	52123803	52124252	90	---	---	---	---	52123684	52123701	+	72	---	---
chr7	52120822	52137941	52120822	52121106	52137658	52137941	90	---	---	---	---	52136912	52136947	+	72	52120824	52137928
chr7	52129044	52139159	52129044	52130421	52137777	52139159	89	---	---	---	---	52130660	52130677	-	72	52129059	52139155
chr7	52206667	52211967	52206667	52206908	52211709	52211967	87	---	---	---	---	52207031	52207043	-	84	---	---
chr7	52214741	52224050	52214741	52215405	52223387	52224050	94	---	---	---	---	52223094	52223113	+	90	52214744	52224035
chr7	52242178	52253807	52242178	52243502	52252514	52253807	87	---	---	---	---	52252441	52252454	+	85	52242181	52253800
chr7	52242571	52253381	52242571	52243044	52252909	52253381	92	---	---	---	---	52243452	52243493	-	73	---	---
chr7	52272745	52293330	52272745	52273091	52292982	52293330	91	---	---	---	---	52273968	52273993	-	88	52272745	52293327
chr7	52273167	52279315	52273167	52273489	52278991	52279315	95	---	---	---	---	52278813	52278827	+	86	52273179	52279308
chr7	52278512	52291771	52278512	52278681	52291601	52291771	86	---	---	---	---	52279265	52279282	-	72	52278512	52291759
chr7	52309389	52322493	52309389	52309944	52321938	52322493	93	---	---	---	---	52310406	52310444	-	71	52309391	52322491
chr7	52408401	52411815	52408411	52408859	52411329	52411805	86	52408396	52408400	52411816	52411820	---	---	0	--	---	---
chr7	52476376	52492310	52476376	52476520	52492167	52492310	87	---	---	---	---	52491400	52491413	+	71	---	---
chr7	52484149	52502428	52484149	52484965	52501615	52502428	94	---	---	---	---	52485659	52485701	-	72	52484151	52502424
chr7	52491178	52497493	52491178	52491346	52497326	52497493	94	---	---	---	---	52497056	52497094	+	74	52491184	52497480
chr7	52575913	52594996	52575913	52577860	52593057	52594996	87	---	---	---	---	52578586	52578620	-	74	---	---
chr7	52577860	52581696	52577860	52578561	52580996	52581696	85	---	---	---	---	52578586	52578635	-	76	---	---
chr7	52589715	52609965	52589715	52590314	52609362	52609965	99	---	---	---	---	52608517	52608538	+	72	---	---
chr7	52621878	52627046	52621878	52622140	52626784	52627046	99	---	---	---	---	52622239	52622256	-	72	52621878	52627045
chr7	52653805	52664115	52653805	52654487	52663439	52664115	90	---	---	---	---	52663020	52663044	+	76	52653807	52664114
chr7	52691317	52705599	52691317	52691536	52705379	52705599	93	---	---	---	---	52691677	52691695	-	100	52691317	52705580
chr7	52699681	52718625	52699681	52700876	52717429	52718625	92	---	---	---	---	52716653	52716671	+	78	52699681	52718613
chr7	52700045	52718453	52700045	52700704	52717793	52718453	95	---	---	---	---	52701497	52701513	-	88	52700045	52718449
chr7	52719869	52737801	52719869	52721309	52736356	52737801	94	---	---	---	---	52721798	52721833	-	75	52719869	52737799
chr7	52759503	52767946	52759503	52760293	52767225	52767946	86	---	---	---	---	52760466	52760483	-	72	52759505	52767943
chr7	52787010	52792134	52787010	52787332	52791812	52792134	96	---	---	---	---	52791649	52791678	+	73	52787010	52792131
chr7	52887376	52897472	52887376	52889157	52895709	52897472	95	---	---	---	---	52889435	52889456	-	72	52887376	52897469
chr7	53000482	53018334	53000482	53000769	53018047	53018334	95	---	---	---	---	53001456	53001491	-	72	53000488	53018333
chr7	53074325	53091838	53074325	53074479	53091685	53091838	94	---	---	---	---	53091181	53091194	+	78	53074327	53091837
chr7	53080522	53100238	53080522	53081909	53098839	53100238	97	---	---	---	---	53082443	53082487	-	73	---	---
chr7	53104304	53110687	53104304	53106508	53108519	53110687	95	---	---	---	---	53106545	53106580	-	72	---	---
chr7	53116889	53121175	53116889	53117677	53120383	53121175	96	---	---	---	---	---	---	0	--	---	---
chr7	53141806	53146290	53141806	53142657	53145417	53146290	92	---	---	---	---	---	---	0	--	53141810	53146282
chr7	53148829	53158726	53148829	53150125	53157371	53158726	89	---	---	---	---	53157053	53157080	+	71	53148837	53158721
chr7	53160775	53170111	53160775	53161251	53169646	53170111	90	---	---	---	---	53169549	53169563	+	80	---	---
chr7	53181357	53190076	53181357	53181930	53189502	53190076	94	---	---	---	---	53189167	53189191	+	72	53181357	53190058
chr7	53202874	53221141	53202874	53203304	53220712	53221141	94	---	---	---	---	53219874	53219904	+	87	53202877	53221139
chr7	53259596	53267666	53259607	53261160	53266115	53267656	96	53259590	53259595	53267667	53267672	53265920	53266016	+	84	53259602	53267663
chr7	53290033	53309005	53290033	53290806	53308300	53309005	86	---	---	---	---	53291532	53291558	-	92	---	---
chr7	53293842	53308301	53293842	53294480	53307663	53308301	99	---	---	---	---	53295126	53295140	-	86	53293850	53308298
chr7	53315819	53334178	53315819	53316290	53333718	53334178	88	---	---	---	---	53332846	53332908	+	71	---	---
chr7	53434921	53440456	53434921	53435264	53440150	53440456	87	---	---	---	---	53440100	53440120	+	85	53434927	53440454
chr7	53467775	53486168	53467775	53467940	53486003	53486168	98	---	---	---	---	53485465	53485488	+	91	53467792	53486156
chr7	53476035	53486199	53476035	53476326	53485910	53486199	89	---	---	---	---	53476533	53476568	-	75	---	---
chr7	53482277	53485271	53482288	53482478	53485078	53485268	94	53482270	53482276	53485272	53485278	53482501	53482533	-	75	---	---
chr7	53555857	53566896	53555857	53556153	53566591	53566896	88	---	---	---	---	53556391	53556414	-	70	53555858	53566887
chr7	53556893	53562803	53556893	53557937	53561744	53562803	92	---	---	---	---	53558101	53558128	-	71	---	---
chr7	53615848	53626128	53615848	53617122	53624852	53626128	91	---	---	---	---	53617328	53617364	-	78	53615861	53626123
chr7	53632979	53641072	53632979	53634284	53639769	53641072	94	---	---	---	---	53639606	53639638	+	78	53632988	53641067
chr7	53641717	53654778	53641717	53642547	53653948	53654778	95	---	---	---	---	53643103	53643117	-	80	---	---
chr7	53642535	53647172	53642535	53642849	53646861	53647172	94	---	---	---	---	53642963	53643005	-	76	53642537	53647160
chr7	53658420	53677922	53658420	53661434	53674858	53677922	88	---	---	---	---	53674365	53674387	+	78	53658429	53677914
chr7	53668654	53687136	53668654	53669242	53686545	53687136	88	---	---	---	---	53685764	53685813	+	70	---	---
chr7	53669398	53673411	53669398	53669596	53673213	53673411	95	---	---	---	---	53669599	53669614	-	93	---	---
chr7	53673499	53687752	53673499	53673676	53687575	53687752	88	---	---	---	---	53686925	53686940	+	81	53673507	53687749
[truncated: 26,438 more rows]
