# Supplementary material for: LtrDetector: A tool-suite for detecting long terminal repeat retrotransposons de-novo
Source: BMC Genomics. 2019 Jun 3;20:450. doi: 10.1186/s12864-019-5796-9 (PMC6547461; doi:10.1186/s12864-019-5796-9)
Supplement: Supplementary file 6 — LTR retrotransposons found by LtrDetector in Hordeum vulgare. This compressed file (.tar.gz) includes the LTR retrotransposons found by LtrDetector in BED format. (TAR.GZ 7488 kb) [file 12864_2019_5796_MOESM6_ESM.gz › barley/chr2Detector.bed]

SeqID	Retrotransposon	Left_LTR	Right_LTR		Left_TSD	Right_TSD	Polypurine Tract		TG	CA
	Start	End	Start	End	Start	End	ID	Start	End	Start	End	Start	End	Strand	Purine%	Start	End
chr2	3052	5483	3052	3479	5055	5483	88	---	---	---	---	---	---	0	--	---	---
chr2	11405	21458	11405	11840	21023	21458	99	---	---	---	---	12202	12228	-	74	11405	21448
chr2	14963	22364	14963	15276	22052	22364	98	---	---	---	---	15348	15383	-	77	14969	22359
chr2	42941	59564	42941	44338	58167	59564	96	---	---	---	---	57544	57558	+	86	42941	59561
chr2	59580	69759	59580	61106	68236	69759	94	59575	59579	69760	69764	61404	61429	-	73	59582	69757
chr2	117490	124373	117490	118059	123804	124373	99	---	---	---	---	118199	118212	-	78	117502	124371
chr2	154957	163880	154957	156772	162053	163880	90	---	---	---	---	156997	157009	-	76	154967	163869
chr2	155572	163891	155583	156772	162679	163880	86	155567	155571	163892	163896	156997	157009	-	76	155581	163886
chr2	198241	209653	198241	199559	208298	209653	97	---	---	---	---	199895	199931	-	70	---	---
chr2	221196	229961	221200	221734	229437	229961	85	221191	221195	229962	229966	221916	221942	-	74	---	---
chr2	230336	234693	230341	230956	234072	234685	91	230330	230335	234694	234699	---	---	0	--	230342	234690
chr2	415854	419755	415854	416112	419496	419755	98	---	---	---	---	416232	416255	-	70	---	---
chr2	419855	436378	419855	420519	435716	436378	86	---	---	---	---	435110	435158	+	79	---	---
chr2	450808	458274	450808	451457	457629	458274	92	---	---	---	---	451647	451673	-	74	---	---
chr2	500775	514259	500775	501114	513919	514259	87	---	---	---	---	501502	501588	-	77	500784	514258
chr2	520313	535186	520317	520781	534722	535182	92	520308	520312	535187	535191	534026	534049	+	70	---	---
chr2	582808	595220	582808	583363	594665	595220	98	---	---	---	---	594180	594252	+	84	582808	595218
chr2	686148	691167	686148	686610	690704	691167	90	---	---	---	---	686613	686639	-	85	686154	691163
chr2	898939	908369	898939	899235	908073	908369	99	---	---	---	---	899504	899516	-	76	898942	908367
chr2	899392	907905	899392	900870	906431	907905	96	---	---	---	---	906211	906243	+	75	899404	907902
chr2	910500	919257	910500	912391	917379	919257	93	---	---	---	---	912550	912565	-	81	910500	919255
chr2	941498	950781	941498	941704	950564	950781	86	---	---	---	---	942129	942146	-	88	941508	950769
chr2	955866	961831	955871	956517	961178	961826	96	955851	955865	961832	961846	956646	956664	-	73	---	---
chr2	970535	990433	970535	970830	990140	990433	97	---	---	---	---	971759	971773	-	80	970546	990428
chr2	987452	995403	987452	988124	994733	995403	96	---	---	---	---	994555	994578	+	70	---	---
chr2	1057460	1074615	1057460	1058054	1074021	1074615	96	---	---	---	---	1058791	1058802	-	75	---	---
chr2	1086906	1098595	1086906	1087726	1097867	1098595	87	---	---	---	---	1097360	1097400	+	78	---	---
chr2	1105343	1121522	1105343	1105943	1120919	1121522	93	---	---	---	---	1106068	1106093	-	73	---	---
chr2	1108615	1122817	1108615	1109354	1122078	1122817	97	---	---	---	---	1109814	1109827	-	78	1108628	1122813
chr2	1112465	1116678	1112465	1112940	1116195	1116678	93	---	---	---	---	---	---	0	--	1112467	1116660
chr2	1113305	1123583	1113305	1113723	1123165	1123583	98	---	---	---	---	1122847	1122873	+	70	1113320	1123581
chr2	1172653	1179514	1172653	1173593	1178559	1179514	95	---	---	---	---	---	---	0	--	1172658	1179505
chr2	1246578	1255198	1246578	1248402	1253377	1255198	97	---	---	---	---	1248467	1248505	-	71	1246578	1255196
chr2	1389264	1395607	1389264	1389590	1395282	1395607	95	---	---	---	---	1395170	1395185	+	75	---	---
chr2	1426241	1434434	1426241	1427429	1433255	1434434	97	---	---	---	---	1432963	1433026	+	76	1426259	1434432
chr2	1439333	1449173	1439333	1439954	1448552	1449173	99	---	---	---	---	1440155	1440181	-	74	1439335	1449156
chr2	1441875	1445441	1441875	1443330	1443986	1445441	99	---	---	---	---	---	---	0	--	---	---
chr2	1556394	1563040	1556394	1557088	1562346	1563040	98	---	---	---	---	1557167	1557185	-	84	---	---
chr2	1581925	1589321	1581930	1582163	1589089	1589321	92	1581920	1581924	1589322	1589326	1588830	1588855	+	80	1581928	1589319
chr2	1591852	1613400	1591852	1592415	1612824	1613400	94	---	---	---	---	1611905	1611921	+	70	---	---
chr2	1601211	1608229	1601211	1601424	1608016	1608229	99	---	---	---	---	1601727	1601742	-	81	1601219	1608227
chr2	1650159	1663836	1650159	1650498	1663497	1663836	95	---	---	---	---	1662862	1662874	+	84	1650161	1663833
chr2	1654409	1661262	1654409	1655119	1660565	1661262	93	---	---	---	---	1660338	1660350	+	76	1654411	1661255
chr2	1665638	1671276	1665638	1665746	1671168	1671276	96	---	---	---	---	1665948	1665964	-	82	1665643	1671274
chr2	1680890	1685240	1680899	1683043	1683100	1685228	89	1680885	1680889	1685241	1685245	---	---	0	--	---	---
chr2	1689982	1711349	1689982	1690135	1711196	1711349	98	---	---	---	---	1690837	1690859	-	86	1689983	1711347
chr2	1697932	1709366	1697932	1698197	1709101	1709366	99	---	---	---	---	1708765	1708777	+	84	---	---
chr2	1740682	1745624	1740682	1740912	1745392	1745624	91	---	---	---	---	1740966	1741038	-	71	---	---
chr2	1792640	1807887	1792640	1792941	1807609	1807887	90	---	---	---	---	1807014	1807027	+	71	---	---
chr2	1806330	1810962	1806330	1807717	1809545	1810962	96	---	---	---	---	---	---	0	--	---	---
chr2	1821598	1824939	1821598	1822145	1824392	1824939	98	---	---	---	---	---	---	0	--	---	---
chr2	1831978	1845772	1831981	1835079	1842660	1845764	95	1831973	1831977	1845773	1845777	1835313	1835330	-	77	1831985	1845771
chr2	1843938	1865238	1843938	1845005	1864174	1865238	96	---	---	---	---	1863228	1863268	+	70	1843938	1865236
chr2	1845035	1851813	1845035	1845764	1851084	1851813	97	---	---	---	---	1850834	1850877	+	70	1845038	1851811
chr2	1860600	1864941	1860600	1861363	1864174	1864941	89	---	---	---	---	1864034	1864082	+	79	1860600	1864939
chr2	1873003	1882334	1873003	1873331	1882000	1882334	92	---	---	---	---	1873667	1873678	-	75	---	---
chr2	1887282	1903932	1887282	1889489	1901725	1903932	96	---	---	---	---	1889687	1889700	-	92	1887286	1903928
chr2	1892461	1904901	1892461	1893336	1904032	1904901	98	---	---	---	---	1903568	1903595	+	71	1892477	1904899
chr2	1900804	1915171	1900804	1901048	1914926	1915171	96	---	---	---	---	1914377	1914400	+	91	---	---
chr2	1903177	1909149	1903177	1903932	1908393	1909149	96	---	---	---	---	1908251	1908264	+	92	1903187	1909145
chr2	1905001	1915840	1905001	1905561	1915277	1915840	94	---	---	---	---	1914989	1915010	+	72	---	---
chr2	1909465	1912570	1909465	1909648	1912397	1912570	87	---	---	---	---	1909758	1909780	-	78	---	---
chr2	1954959	1958453	1954959	1956700	1956712	1958453	99	---	---	---	---	---	---	0	--	---	---
chr2	1963256	1976737	1963256	1968887	1971106	1976737	99	---	---	---	---	1968921	1968934	-	71	1963256	1976734
chr2	1980639	1983703	1980639	1982058	1982284	1983703	100	---	---	---	---	---	---	0	--	---	---
chr2	2002370	2009851	2002370	2005203	2007018	2009851	99	---	---	---	---	2006942	2006991	+	72	2002371	2009849
chr2	2027091	2031962	2027091	2029115	2029938	2031962	99	---	---	---	---	2029871	2029889	+	73	2027093	2031960
chr2	2033722	2051017	2033722	2034061	2050678	2051017	96	---	---	---	---	2049861	2049885	+	80	---	---
chr2	2039451	2048306	2039451	2041264	2046679	2048306	85	---	---	---	---	2041489	2041510	-	72	2039451	2048304
chr2	2051017	2059647	2051019	2052838	2057830	2059647	97	2051012	2051016	2059648	2059652	2057651	2057685	+	74	2051019	2059645
chr2	2064449	2082776	2064449	2064950	2082258	2082776	88	---	---	---	---	2065786	2065816	-	77	2064450	2082775
chr2	2069936	2079732	2069936	2072707	2076962	2079732	97	---	---	---	---	2076775	2076789	+	73	---	---
chr2	2117990	2130066	2117990	2118308	2129748	2130066	93	---	---	---	---	2129214	2129234	+	71	---	---
chr2	2124476	2128212	2124476	2124749	2127939	2128212	94	---	---	---	---	2124811	2124853	-	76	---	---
chr2	2130963	2133755	2130963	2131703	2133017	2133755	90	---	---	---	---	---	---	0	--	---	---
chr2	2182826	2202186	2182826	2185045	2199965	2202186	99	---	---	---	---	2185681	2185748	-	77	---	---
chr2	2192545	2196762	2192545	2193555	2195810	2196762	86	---	---	---	---	2195758	2195778	+	80	---	---
chr2	2213265	2223035	2213265	2213670	2222628	2223035	97	---	---	---	---	2222333	2222356	+	87	2213267	2223017
chr2	2218591	2222527	2218591	2219070	2222048	2222527	92	---	---	---	---	2219184	2219219	-	97	2218594	2222514
chr2	2227373	2240650	2227373	2227899	2240147	2240650	93	---	---	---	---	2239568	2239584	+	82	2227375	2240649
chr2	2265228	2271952	2265228	2266174	2271010	2271952	95	---	---	---	---	2270784	2270799	+	75	---	---
chr2	2272505	2282490	2272505	2273891	2280976	2282490	87	---	---	---	---	2274188	2274214	-	74	2272505	2282488
chr2	2284273	2295153	2284280	2286099	2293332	2295151	98	2284268	2284272	2295154	2295158	2286315	2286327	-	76	2284280	2295149
chr2	2381943	2389844	2381945	2382988	2388801	2389844	99	2381937	2381942	2389845	2389850	2388548	2388560	+	76	---	---
chr2	2383310	2391663	2383310	2383520	2391453	2391663	97	---	---	---	---	2383897	2383912	-	75	2383313	2391656
chr2	2396952	2418275	2396952	2397497	2417730	2418275	97	---	---	---	---	2398300	2398326	-	77	2396952	2418269
chr2	2401636	2413543	2401636	2405427	2409479	2413543	92	---	---	---	---	2409300	2409333	+	73	---	---
chr2	2404183	2415663	2404183	2406257	2413590	2415663	99	---	---	---	---	---	---	0	--	---	---
chr2	2540100	2546875	2540100	2540487	2546488	2546875	96	---	---	---	---	---	---	0	--	2540104	2546869
chr2	2541780	2548250	2541780	2542643	2547413	2548250	95	---	---	---	---	2542808	2542820	-	84	---	---
chr2	2542743	2551097	2542743	2543940	2549818	2551097	91	---	---	---	---	2544188	2544210	-	78	---	---
chr2	2547939	2551499	2547939	2548315	2551123	2551499	98	---	---	---	---	2548334	2548365	-	84	2547947	2551497
chr2	2567730	2574464	2567730	2568354	2573840	2574464	97	---	---	---	---	---	---	0	--	---	---
chr2	2567733	2576426	2567733	2568608	2575551	2576426	98	---	---	---	---	2568739	2568762	-	70	2567749	2576408
chr2	2574462	2583892	2574462	2576823	2581562	2583892	88	---	---	---	---	2581328	2581368	+	70	---	---
chr2	2596688	2610639	2596688	2600713	2606222	2610639	89	---	---	---	---	2600962	2600979	-	83	---	---
chr2	2623523	2641484	2623523	2624273	2640726	2641484	93	---	---	---	---	2624943	2624972	-	73	2623523	2641476
chr2	2655769	2664509	2655769	2659500	2660778	2664509	99	---	---	---	---	---	---	0	--	---	---
chr2	2678434	2696906	2678434	2678868	2696472	2696906	97	---	---	---	---	2679257	2679275	-	73	2678450	2696894
chr2	2684243	2693258	2684256	2686749	2690763	2693251	97	2684238	2684242	2693259	2693263	2686883	2686910	-	82	---	---
chr2	2705573	2714473	2705573	2707371	2712653	2714473	96	---	---	---	---	2707584	2707596	-	76	2705574	2714469
chr2	2719050	2726217	2719050	2719445	2725822	2726217	97	---	---	---	---	2719747	2719764	-	77	2719052	2726214
chr2	2740471	2749517	2740471	2744621	2745028	2749517	92	---	---	---	---	---	---	0	--	---	---
chr2	2815560	2821905	2815560	2816315	2821149	2821905	97	---	---	---	---	---	---	0	--	2815565	2821897
chr2	2917435	2923063	2917435	2919114	2921379	2923063	96	---	---	---	---	2919125	2919156	-	84	2917442	2923051
chr2	2930797	2933605	2930797	2931121	2933283	2933605	88	---	---	---	---	2933197	2933213	+	82	---	---
chr2	2987109	2993998	2987117	2988673	2992426	2993985	95	2987104	2987108	2993999	2994003	2988741	2988861	-	80	2987113	2993995
chr2	3031980	3040571	3031980	3033791	3038760	3040571	99	---	---	---	---	3038656	3038694	+	71	3031980	3040569
chr2	3040906	3049705	3040916	3042655	3047940	3049702	97	3040901	3040905	3049706	3049710	3047709	3047722	+	78	3040909	3049698
chr2	3051084	3059843	3051084	3052823	3058093	3059843	95	---	---	---	---	3053039	3053052	-	78	3051085	3059840
chr2	3137900	3144220	3137900	3138174	3143940	3144220	94	---	---	---	---	3143651	3143667	+	82	3137900	3144215
chr2	3148362	3168666	3148362	3148590	3168438	3168666	99	---	---	---	---	3148621	3148633	-	76	3148362	3168658
chr2	3150395	3166877	3150395	3153436	3163799	3166877	97	---	---	---	---	3153944	3153955	-	83	3150397	3166862
chr2	3157747	3169347	3157747	3158122	3168971	3169347	96	---	---	---	---	3168618	3168638	+	71	---	---
chr2	3193145	3209176	3193145	3193385	3208941	3209176	96	---	---	---	---	3208277	3208293	+	70	3193162	3209159
chr2	3227569	3232447	3227569	3228059	3231957	3232447	99	---	---	---	---	3231800	3231836	+	75	3227585	3232433
chr2	3244733	3255552	3244733	3244938	3255346	3255552	92	---	---	---	---	3254912	3254944	+	72	3244741	3255542
chr2	3276887	3291329	3276887	3277769	3290530	3291328	85	3276882	3276886	3291330	3291334	3290054	3290074	+	71	3276887	3291328
chr2	3284349	3304517	3284349	3290026	3298855	3304517	92	---	---	---	---	3290133	3290145	-	76	3284349	3304508
chr2	3285209	3302269	3285219	3287776	3299706	3302262	95	3285203	3285208	3302270	3302275	3299602	3299613	+	83	3285216	3302252
chr2	3296638	3304598	3296638	3298453	3302780	3304598	96	---	---	---	---	3298587	3298600	-	78	3296638	3304596
chr2	3306379	3312155	3306383	3306591	3311945	3312154	95	3306374	3306378	3312156	3312160	3306707	3306733	-	77	3306379	3312152
chr2	3336069	3346261	3336069	3336818	3345427	3346261	88	---	---	---	---	3337017	3337033	-	82	3336069	3346256
chr2	3392981	3398132	3392981	3393513	3397596	3398132	95	---	---	---	---	3393553	3393567	-	93	3392987	3398125
chr2	3408638	3423868	3408638	3409712	3422794	3423868	97	---	---	---	---	3422210	3422228	+	84	3408638	3423865
chr2	3417056	3423270	3417056	3417649	3422668	3423270	88	---	---	---	---	3422423	3422442	+	80	3417056	3423267
chr2	3485505	3502278	3485505	3485887	3501893	3502278	91	---	---	---	---	3486320	3486336	-	82	---	---
chr2	3486468	3497928	3486468	3486762	3497634	3497928	97	---	---	---	---	3487267	3487288	-	72	3486478	3497924
chr2	3502400	3505405	3502400	3503253	3504588	3505405	92	---	---	---	---	---	---	0	--	3502413	3505403
chr2	3513162	3521785	3513162	3514993	3519954	3521785	96	---	---	---	---	3519800	3519813	+	85	3513162	3521783
chr2	3513934	3520845	3513941	3514043	3520733	3520835	99	3513928	3513933	3520846	3520851	3520631	3520666	+	75	---	---
chr2	3526051	3536393	3526051	3528963	3533486	3536393	96	---	---	---	---	3533391	3533405	+	80	3526052	3536386
chr2	3546355	3555313	3546355	3548180	3553482	3555313	98	---	---	---	---	3553378	3553416	+	71	3546355	3555309
chr2	3555311	3563234	3555311	3556134	3562426	3563234	92	---	---	---	---	3556325	3556363	-	71	3555317	3563230
chr2	3604975	3615823	3604975	3605616	3615182	3615823	92	---	---	---	---	3606074	3606094	-	80	3604985	3615817
chr2	3607508	3619097	3607508	3607669	3618937	3619097	90	---	---	---	---	3618524	3618546	+	78	---	---
chr2	3610632	3618928	3610632	3610826	3618735	3618928	98	---	---	---	---	3618524	3618546	+	78	3610634	3618924
chr2	3616410	3635232	3616410	3616646	3634996	3635232	97	---	---	---	---	3634364	3634380	+	76	3616417	3635229
chr2	3621475	3632168	3621475	3621945	3631699	3632168	86	---	---	---	---	3622396	3622409	-	78	3621475	3632165
chr2	3635469	3644234	3635469	3635644	3644056	3644234	93	---	---	---	---	3643915	3643937	+	73	3635470	3644229
chr2	3650498	3666251	3650498	3651203	3665617	3666251	87	---	---	---	---	3651867	3651894	-	89	3650512	3666240
chr2	3658434	3665197	3658434	3659035	3664596	3665197	97	---	---	---	---	3659248	3659275	-	78	---	---
chr2	3666054	3673574	3666054	3666541	3673087	3673574	96	---	---	---	---	3672759	3672787	+	72	3666066	3673569
chr2	3791968	3808133	3791968	3792670	3807442	3808133	98	---	---	---	---	3806928	3806950	+	78	---	---
chr2	3796866	3802437	3796866	3797402	3801907	3802437	89	---	---	---	---	3797448	3797469	-	81	---	---
chr2	3830239	3840840	3830239	3832247	3838834	3840840	99	---	---	---	---	3838640	3838668	+	75	3830239	3840831
chr2	3834407	3855087	3834407	3834680	3854814	3855087	99	---	---	---	---	3835586	3835646	-	78	3834410	3855068
chr2	3850002	3855851	3850002	3850680	3855086	3855851	88	---	---	---	---	3850853	3850876	-	70	---	---
chr2	3856099	3859877	3856099	3856563	3859466	3859877	85	---	---	---	---	3859360	3859389	+	70	---	---
chr2	3871574	3880808	3871574	3871937	3880466	3880808	86	---	---	---	---	3872327	3872341	-	73	---	---
chr2	3873120	3879518	3873120	3874072	3878558	3879518	95	---	---	---	---	3874274	3874290	-	82	3873120	3879516
chr2	3922002	3926231	3922002	3922656	3925575	3926231	96	---	---	---	---	3925549	3925565	+	76	---	---
chr2	3948643	3959432	3948643	3949427	3958646	3959432	89	---	---	---	---	3949822	3949837	-	75	3948650	3959428
chr2	3962042	3980551	3962057	3964222	3978376	3980541	86	3962037	3962041	3980552	3980556	3977752	3977769	+	72	---	---
chr2	3966849	3971789	3966849	3968147	3970507	3971789	92	---	---	---	---	3970398	3970428	+	74	---	---
chr2	3973392	3977289	3973402	3974632	3976040	3977281	89	3973387	3973391	3977290	3977294	3974639	3974732	-	73	3973393	3977274
chr2	3975962	3985223	3975962	3976584	3984611	3985223	93	---	---	---	---	3984284	3984312	+	79	3975962	3985221
chr2	3976079	3984949	3976079	3976308	3984728	3984949	89	---	---	---	---	3976527	3976567	-	70	3976090	3984947
chr2	4072331	4083279	4072331	4072924	4082686	4083279	93	---	---	---	---	4073290	4073309	-	95	4072338	4083278
chr2	4122184	4129459	4122184	4122848	4128795	4129459	99	---	---	---	---	4128628	4128695	+	77	---	---
chr2	4209639	4212422	4209639	4209979	4212081	4212422	92	---	---	---	---	4209996	4210009	-	85	4209641	4212420
chr2	4213094	4225369	4213094	4213526	4224936	4225369	86	---	---	---	---	4214065	4214096	-	71	---	---
chr2	4259425	4261838	4259434	4259785	4261487	4261831	90	4259420	4259424	4261839	4261843	4261406	4261479	+	71	4259431	4261835
chr2	4288995	4294244	4288995	4291082	4292120	4294244	93	---	---	---	---	4291148	4291164	-	76	4288996	4294237
chr2	4314025	4331912	4314025	4314780	4331158	4331912	87	---	---	---	---	4315457	4315470	-	78	4314029	4331905
chr2	4321720	4327126	4321720	4323107	4325743	4327126	94	---	---	---	---	4323124	4323142	-	84	4321729	4327121
chr2	4349812	4369597	4349812	4350798	4368610	4369597	95	---	---	---	---	4367805	4367825	+	85	4349812	4369578
chr2	4354521	4363255	4354526	4356282	4361479	4363244	96	4354513	4354520	4363256	4363263	4356499	4356512	-	85	4354524	4363249
chr2	4363244	4370180	4363244	4363708	4369715	4370180	95	---	---	---	---	4363941	4363954	-	78	4363252	4370177
chr2	4370179	4377200	4370179	4371568	4375804	4377192	96	4370173	4370178	4377201	4377206	4371628	4371780	-	82	---	---
chr2	4383571	4395504	4383571	4385532	4393532	4395504	91	---	---	---	---	4393284	4393305	+	72	---	---
chr2	4387095	4399070	4387095	4390669	4395499	4399070	95	---	---	---	---	4390671	4390688	-	77	4387098	4399067
chr2	4393338	4401737	4393338	4394721	4400364	4401737	94	---	---	---	---	4394828	4394847	-	70	4393344	4401720
chr2	4393503	4401243	4393503	4394228	4400529	4401243	93	---	---	---	---	4400353	4400379	+	92	---	---
chr2	4565773	4577580	4565773	4567415	4575935	4577580	92	---	---	---	---	4575723	4575744	+	72	4565775	4577576
chr2	4630325	4640527	4630325	4632439	4638624	4640527	88	---	---	---	---	4632464	4632480	-	82	4630325	4640518
chr2	4641829	4659447	4641829	4643288	4657988	4659447	96	---	---	---	---	4643994	4644013	-	80	---	---
chr2	4641829	4657763	4641829	4642063	4657529	4657763	97	---	---	---	---	4642645	4642671	-	74	4641829	4657753
chr2	4647782	4656375	4647782	4649593	4654564	4656375	99	---	---	---	---	4654410	4654423	+	78	4647782	4656373
chr2	4728444	4730947	4728444	4728859	4730532	4730947	94	---	---	---	---	---	---	0	--	---	---
chr2	4732530	4740514	4732530	4733407	4739637	4740514	99	---	---	---	---	4739439	4739455	+	88	4732547	4740502
chr2	4736159	4744094	4736159	4739637	4740614	4744094	99	---	---	---	---	---	---	0	--	---	---
chr2	4759982	4766327	4759982	4761070	4765228	4766327	95	---	---	---	---	4761140	4761175	-	72	4759997	4766325
chr2	4798627	4805207	4798628	4800392	4803425	4805193	89	4798621	4798626	4805208	4805213	4803337	4803361	+	80	---	---
chr2	4818790	4827033	4818790	4819926	4825908	4827033	97	---	---	---	---	4819990	4820028	-	71	4818792	4827031
chr2	4821962	4833046	4821962	4824021	4830985	4833046	97	---	---	---	---	4824156	4824170	-	73	4821973	4833037
chr2	4822398	4833130	4822398	4824105	4831421	4833130	97	---	---	---	---	4831144	4831204	+	73	4822403	4833123
chr2	4852894	4862739	4852894	4854483	4861118	4862739	95	---	---	---	---	4860947	4860978	+	71	4852894	4862737
chr2	4870337	4890760	4870342	4870988	4890099	4890754	88	4870332	4870336	4890761	4890765	4871899	4871924	-	80	4870340	4890755
chr2	4871039	4882382	4871039	4874092	4879392	4882382	94	---	---	---	---	4879127	4879143	+	70	4871044	4882379
chr2	4885993	4892405	4885993	4887122	4891276	4892405	94	---	---	---	---	4887271	4887308	-	73	---	---
chr2	4898720	4903526	4898720	4900653	4901596	4903526	97	---	---	---	---	---	---	0	--	---	---
chr2	5033931	5050630	5033931	5034186	5050398	5050630	88	---	---	---	---	5034784	5034828	-	88	---	---
chr2	5057892	5061318	5057892	5058724	5060488	5061318	99	---	---	---	---	5060408	5060422	+	86	5057897	5061305
chr2	5090076	5106941	5090076	5090429	5106588	5106941	99	---	---	---	---	5091166	5091185	-	75	5090081	5106939
chr2	5102353	5112133	5102353	5102527	5111959	5112133	93	---	---	---	---	5111613	5111629	+	76	5102354	5112124
chr2	5106935	5113466	5106935	5108280	5112120	5113466	94	---	---	---	---	5108292	5108311	-	80	5106951	5113464
chr2	5175019	5187170	5175019	5175804	5186387	5187170	94	---	---	---	---	5176304	5176333	-	70	---	---
chr2	5198989	5211410	5198989	5199549	5210850	5211410	97	---	---	---	---	5210617	5210658	+	71	5198992	5211408
chr2	5219809	5231829	5219809	5221275	5230367	5231829	95	---	---	---	---	5221629	5221644	-	75	5219812	5231827
chr2	5255131	5264225	5255131	5256760	5262597	5264225	96	---	---	---	---	5256978	5256990	-	76	5255144	5264223
chr2	5255131	5263492	5255131	5256025	5262597	5263492	97	---	---	---	---	5256258	5256275	-	100	5255144	5263490
chr2	5283251	5292093	5283251	5285331	5290285	5292093	85	---	---	---	---	5285471	5285484	-	78	5283255	5292091
chr2	5341946	5350371	5341946	5343121	5349285	5350371	89	---	---	---	---	5349028	5349046	+	78	---	---
chr2	5384014	5386294	5384014	5384293	5386014	5386294	91	---	---	---	---	5385935	5385975	+	70	5384014	5386291
chr2	5450833	5460880	5450833	5452464	5459181	5460880	91	---	---	---	---	5458880	5458901	+	72	5450833	5460878
chr2	5468214	5474996	5468214	5468557	5474653	5474996	94	---	---	---	---	5468748	5468789	-	85	5468217	5474995
chr2	5509006	5515738	5509006	5509657	5515084	5515738	93	---	---	---	---	5514977	5515012	+	72	---	---
chr2	5509029	5515552	5509029	5509471	5515107	5515552	93	---	---	---	---	5514977	5515012	+	72	5509035	5515536
chr2	5529123	5536717	5529123	5529693	5536128	5536717	95	---	---	---	---	5529952	5529964	-	76	---	---
chr2	5557937	5569034	5557937	5559465	5567510	5569034	94	---	---	---	---	5567107	5567136	+	73	5557937	5569032
chr2	5571415	5587205	5571415	5571560	5587059	5587205	85	---	---	---	---	5572052	5572068	-	76	5571418	5587200
chr2	5611496	5620184	5611496	5611792	5619909	5620184	88	---	---	---	---	5619693	5619723	+	74	---	---
chr2	5626656	5640233	5626656	5627183	5639705	5640233	96	---	---	---	---	5639242	5639264	+	78	5626669	5640227
chr2	5640487	5661012	5640493	5643598	5657905	5660997	88	5640482	5640486	5661013	5661017	5644276	5644303	-	71	5640493	5661008
chr2	5646329	5653175	5646329	5647865	5651636	5653175	95	---	---	---	---	5651447	5651495	+	81	5646330	5653173
chr2	5666059	5679929	5666059	5666234	5679754	5679929	97	---	---	---	---	5679331	5679345	+	73	---	---
chr2	5702242	5713984	5702242	5702905	5713371	5713984	90	---	---	---	---	5703006	5703298	-	72	---	---
chr2	5714094	5734095	5714094	5714755	5733436	5734095	95	---	---	---	---	5715641	5715653	-	84	---	---
chr2	5722486	5731241	5722486	5722635	5731091	5731241	90	---	---	---	---	5730981	5731015	+	71	5722486	5731226
chr2	5747426	5761582	5747426	5748197	5760750	5761582	92	---	---	---	---	5748589	5748607	-	73	---	---
chr2	5781812	5787937	5781812	5782271	5787481	5787937	95	---	---	---	---	5787220	5787273	+	72	5781813	5787931
chr2	5785244	5785931	5785245	5785581	5785581	5785917	91	5785239	5785243	5785932	5785936	---	---	0	--	---	---
chr2	5791764	5800198	5791764	5793067	5798898	5800198	97	---	---	---	---	5798669	5798681	+	76	---	---
chr2	5829751	5843189	5829751	5831264	5841678	5843189	99	---	---	---	---	5831701	5831716	-	81	5829751	5843185
chr2	5836518	5842048	5836528	5836886	5841678	5842036	98	5836513	5836517	5842049	5842053	5841485	5841538	+	74	5836519	5842035
chr2	5841332	5859463	5841332	5841602	5859195	5859463	90	---	---	---	---	5842410	5842426	-	82	---	---
chr2	5846201	5861253	5846201	5846721	5860733	5861253	91	---	---	---	---	5847297	5847330	-	70	---	---
chr2	5861274	5872646	5861274	5861711	5872253	5872646	85	---	---	---	---	5862004	5862022	-	73	---	---
chr2	5863966	5870264	5863966	5864102	5870127	5870264	94	---	---	---	---	5864272	5864307	-	72	5863978	5870259
chr2	5874266	5890369	5874266	5874595	5890049	5890369	95	---	---	---	---	5874846	5874859	-	71	---	---
chr2	5876154	5879824	5876154	5877171	5878808	5879824	94	---	---	---	---	---	---	0	--	5876160	5879811
chr2	5954555	5961754	5954570	5954778	5961536	5961745	85	5954550	5954554	5961755	5961759	5955100	5955116	-	82	5954560	5961749
chr2	6085912	6091738	6085912	6086273	6091377	6091738	98	---	---	---	---	6086289	6086306	-	83	6085912	6091729
chr2	6104069	6112734	6104069	6105498	6111297	6112734	98	---	---	---	---	6111008	6111078	+	77	---	---
chr2	6135251	6138961	6135251	6135529	6138683	6138961	93	---	---	---	---	6138549	6138581	+	75	6135251	6138960
chr2	6139221	6146494	6139235	6140240	6145485	6146492	97	6139215	6139220	6146495	6146500	6140431	6140454	-	95	6139227	6146490
chr2	6156022	6161439	6156022	6156302	6161159	6161439	97	---	---	---	---	6156386	6156398	-	76	---	---
chr2	6237731	6247433	6237731	6237863	6247301	6247433	93	---	---	---	---	6246833	6246868	+	75	6237731	6247425
chr2	6238974	6244124	6238974	6239216	6243882	6244124	97	---	---	---	---	6243649	6243689	+	75	6238977	6244119
chr2	6374476	6384737	6374476	6376306	6382925	6384737	92	---	---	---	---	6376371	6376409	-	71	6374477	6384735
chr2	6375499	6384742	6375499	6376306	6383946	6384737	88	6375494	6375498	6384743	6384747	6376371	6376409	-	71	6375517	6384735
chr2	6382032	6401827	6382032	6383665	6400194	6401827	95	---	---	---	---	6384431	6384454	-	91	6382038	6401822
chr2	6401951	6404563	6401951	6402363	6404144	6404563	90	---	---	---	---	6404044	6404084	+	75	---	---
chr2	6508901	6514151	6508901	6509278	6513776	6514151	95	---	---	---	---	6509415	6509430	-	81	6508901	6514149
chr2	6527397	6536020	6527411	6529238	6534186	6536012	99	6527392	6527396	6536021	6536025	6534032	6534045	+	78	6527407	6536012
chr2	6578586	6600548	6578586	6578994	6600140	6600548	99	---	---	---	---	6579883	6579903	-	71	6578599	6600535
chr2	6583951	6597031	6583951	6587099	6593883	6597031	99	---	---	---	---	6587199	6587216	-	72	6583951	6597020
chr2	6586756	6599015	6586756	6587319	6598452	6599015	99	---	---	---	---	6598263	6598274	+	91	6586760	6599007
chr2	6629004	6633200	6629004	6629193	6633020	6633200	85	---	---	---	---	---	---	0	--	6629006	6633199
chr2	6657183	6668912	6657183	6658253	6667842	6668912	99	---	---	---	---	6667569	6667604	+	75	---	---
chr2	6663107	6667821	6663107	6664038	6666890	6667821	99	---	---	---	---	6664140	6664159	-	75	---	---
chr2	6803464	6806215	6803464	6803832	6805847	6806215	95	---	---	---	---	6803883	6803916	-	76	6803464	6806212
chr2	6869516	6873503	6869516	6869895	6873138	6873503	91	---	---	---	---	6870001	6870039	-	71	6869516	6873498
chr2	6881735	6901614	6881735	6884755	6898812	6901614	91	---	---	---	---	6885366	6885382	-	76	---	---
chr2	7005914	7009404	7005914	7006162	7009156	7009404	98	---	---	---	---	---	---	0	--	7005932	7009402
chr2	7019024	7023339	7019024	7019222	7023143	7023339	96	---	---	---	---	7023081	7023103	+	78	7019025	7023335
chr2	7023775	7040238	7023783	7025487	7038541	7040236	92	7023770	7023774	7040239	7040243	7026030	7026044	-	86	7023781	7040235
chr2	7059318	7062105	7059318	7059748	7061677	7062105	94	---	---	---	---	7061611	7061646	+	72	---	---
chr2	7062479	7081475	7062479	7063146	7080809	7081475	92	---	---	---	---	7063900	7063914	-	86	7062482	7081469
chr2	7101351	7104559	7101351	7102532	7103378	7104559	98	---	---	---	---	---	---	0	--	---	---
chr2	7108211	7122191	7108211	7109190	7121240	7122191	86	---	---	---	---	7120661	7120680	+	70	7108212	7122180
chr2	7126476	7138052	7126476	7128559	7135978	7138052	90	---	---	---	---	7128779	7128796	-	77	---	---
chr2	7143010	7155555	7143010	7143568	7154998	7155555	97	---	---	---	---	7154499	7154571	+	84	7143013	7155553
chr2	7184048	7196014	7184048	7184596	7195460	7196014	90	---	---	---	---	7185088	7185108	-	80	7184052	7196011
chr2	7192496	7199029	7192496	7192799	7198721	7199029	96	---	---	---	---	7192991	7193007	-	70	---	---
chr2	7322316	7328979	7322316	7322926	7328394	7328979	91	---	---	---	---	---	---	0	--	---	---
chr2	7339103	7345479	7339103	7340235	7344333	7345471	90	7339096	7339102	7345480	7345486	7344215	7344227	+	76	7339113	7345467
chr2	7363990	7379908	7363990	7364235	7379662	7379908	95	---	---	---	---	7379215	7379245	+	87	---	---
chr2	7366859	7376918	7366859	7367180	7376597	7376918	99	---	---	---	---	7376287	7376311	+	92	7366859	7376910
chr2	7370902	7374181	7370902	7372041	7373042	7374181	99	---	---	---	---	---	---	0	--	---	---
chr2	7395884	7401898	7395884	7396924	7400849	7401898	98	---	---	---	---	---	---	0	--	---	---
chr2	7404112	7422080	7404112	7405143	7421063	7422080	94	---	---	---	---	7420267	7420357	+	80	7404112	7422079
chr2	7429248	7439667	7429248	7429605	7439310	7439667	95	---	---	---	---	7429870	7429887	-	88	7429248	7439663
chr2	7432004	7437395	7432004	7432975	7436467	7437395	87	---	---	---	---	7436331	7436363	+	75	7432011	7437382
chr2	7450037	7467646	7450043	7450175	7467511	7467643	97	7450032	7450036	7467647	7467651	7466669	7466687	+	78	---	---
chr2	7494888	7509777	7494896	7496510	7508131	7509765	90	7494883	7494887	7509778	7509782	7507610	7507636	+	74	---	---
chr2	7499153	7503015	7499153	7500055	7502118	7503015	95	---	---	---	---	7500120	7500158	-	74	7499155	7503013
chr2	7516007	7526162	7516013	7517538	7524632	7526159	95	7516001	7516006	7526163	7526168	7524306	7524332	+	74	7516009	7526157
chr2	7529796	7536577	7529796	7531353	7535023	7536577	95	---	---	---	---	7531483	7531537	-	83	7529802	7536575
chr2	7550871	7554291	7550880	7552228	7552937	7554291	99	7550866	7550870	7554292	7554296	---	---	0	--	---	---
chr2	7558645	7569943	7558645	7558866	7569722	7569943	96	---	---	---	---	7569650	7569677	+	71	7558645	7569937
chr2	7630862	7639320	7630862	7631853	7638327	7639320	94	---	---	---	---	7638190	7638219	+	73	---	---
chr2	7649780	7659251	7649780	7650681	7658352	7659251	94	---	---	---	---	7657968	7658021	+	77	7649785	7659249
chr2	7652772	7656730	7652772	7653478	7656037	7656730	85	---	---	---	---	---	---	0	--	---	---
chr2	7664389	7674684	7664389	7666221	7672870	7674684	86	---	---	---	---	7666484	7666500	-	70	7664389	7674680
chr2	7804502	7815171	7804502	7804649	7815025	7815171	97	---	---	---	---	7805116	7805137	-	72	7804512	7815161
chr2	7804631	7808491	7804631	7805288	7807837	7808491	94	---	---	---	---	---	---	0	--	7804645	7808481
chr2	7847405	7856900	7847405	7847731	7856594	7856900	87	---	---	---	---	7856250	7856280	+	83	7847412	7856893
chr2	7850153	7857178	7850153	7850336	7856995	7857178	96	---	---	---	---	7856760	7856797	+	78	7850159	7857161
chr2	7854183	7869223	7854183	7854844	7868489	7869223	87	---	---	---	---	7868022	7868068	+	70	---	---
chr2	7871605	7882120	7871609	7872122	7881605	7882118	97	7871600	7871604	7882121	7882125	7872553	7872568	-	81	7871607	7882112
chr2	7872222	7874562	7872222	7872412	7874372	7874562	93	---	---	---	---	7874302	7874348	+	74	7872225	7874545
chr2	7880739	7889910	7880739	7881311	7889378	7889910	87	---	---	---	---	7881621	7881638	-	72	7880752	7889904
chr2	7884058	7889278	7884058	7884258	7889078	7889278	99	---	---	---	---	7884393	7884413	-	80	---	---
chr2	7902299	7915062	7902308	7902618	7914745	7915053	93	7902288	7902298	7915063	7915073	7914224	7914242	+	73	---	---
chr2	7904714	7910258	7904714	7904952	7910019	7910258	93	---	---	---	---	7905085	7905112	-	71	---	---
chr2	7954184	7969505	7954184	7955439	7968247	7969505	97	---	---	---	---	7967693	7967728	+	83	7954196	7969502
chr2	7956696	7973093	7956699	7957260	7972521	7973082	98	7956689	7956695	7973094	7973100	7957354	7957402	-	73	7956707	7973085
chr2	7990982	7996004	7990982	7992418	7994557	7996004	91	---	---	---	---	---	---	0	--	---	---
chr2	8065946	8074281	8065946	8067343	8072885	8074281	98	---	---	---	---	8067608	8067621	-	85	8065946	8074272
chr2	8095158	8103749	8095158	8096886	8102026	8103749	91	---	---	---	---	8101942	8101969	+	78	8095163	8103747
chr2	8113214	8120528	8113214	8115867	8117870	8120528	89	---	---	---	---	8115941	8115968	-	75	---	---
chr2	8123605	8131188	8123614	8123715	8131077	8131178	97	8123600	8123604	8131189	8131193	8130859	8130897	+	71	---	---
chr2	8142102	8153860	8142102	8142480	8153482	8153860	97	---	---	---	---	8142999	8143031	-	72	8142103	8153854
chr2	8154214	8163149	8154227	8156046	8161335	8163148	97	8154209	8154213	8163150	8163154	8156289	8156301	-	76	8154222	8163145
chr2	8167465	8171369	8167474	8167949	8170882	8171357	94	8167459	8167464	8171370	8171375	8167964	8167982	-	78	---	---
chr2	8183616	8198654	8183616	8187758	8194440	8198654	90	---	---	---	---	8194114	8194127	+	71	8183630	8198639
chr2	8185043	8197135	8185043	8186273	8195936	8197135	91	---	---	---	---	8195517	8195537	+	80	8185047	8197132
chr2	8249159	8255274	8249159	8251650	8252671	8255274	91	---	---	---	---	---	---	0	--	---	---
chr2	8249159	8254415	8249159	8250834	8252671	8254415	90	---	---	---	---	---	---	0	--	---	---
chr2	8262794	8268816	8262794	8265733	8265944	8268816	94	---	---	---	---	---	---	0	--	---	---
chr2	8273497	8287205	8273497	8274747	8285961	8287205	94	---	---	---	---	8274938	8274962	-	72	8273508	8287200
chr2	8321681	8343349	8321681	8322052	8342978	8343349	94	---	---	---	---	8323081	8323099	-	73	8321695	8343340
chr2	8327712	8338969	8327712	8327970	8338713	8338969	95	---	---	---	---	8328436	8328452	-	70	8327719	8338966
chr2	8390889	8408569	8390892	8391030	8408418	8408554	87	8390884	8390888	8408570	8408574	8391767	8391786	-	75	8390889	8408552
chr2	8397254	8405222	8397254	8398758	8403718	8405222	99	---	---	---	---	8398908	8398922	-	73	---	---
chr2	8437299	8450595	8437299	8438276	8449612	8450595	94	---	---	---	---	8449045	8449070	+	80	---	---
chr2	8457758	8462333	8457758	8458660	8461432	8462333	92	---	---	---	---	8461303	8461359	+	77	8457760	8462315
chr2	8503862	8509403	8503862	8504195	8509071	8509403	92	---	---	---	---	8508905	8508942	+	73	---	---
chr2	8512936	8517907	8512936	8513211	8517633	8517907	94	---	---	---	---	8517411	8517450	+	85	---	---
chr2	8520977	8523497	8520988	8521182	8523302	8523497	91	8520972	8520976	8523498	8523502	8521231	8521243	-	92	8520994	8523490
chr2	8586501	8592266	8586501	8587187	8591582	8592266	94	---	---	---	---	8591552	8591566	+	73	---	---
chr2	8626148	8639402	8626148	8626940	8638664	8639402	90	---	---	---	---	8627180	8627194	-	73	---	---
chr2	8630156	8635888	8630156	8631148	8634850	8635888	91	---	---	---	---	---	---	0	--	---	---
chr2	8637536	8656991	8637536	8637798	8656728	8656991	86	---	---	---	---	8638522	8638543	-	86	---	---
chr2	8740422	8760464	8740422	8740840	8760046	8760464	98	---	---	---	---	8741738	8741770	-	78	---	---
chr2	8741635	8758912	8741635	8741991	8758556	8758912	99	---	---	---	---	8758356	8758369	+	85	8741648	8758911
chr2	8742091	8752107	8742091	8742533	8751664	8752107	93	---	---	---	---	8751450	8751471	+	86	---	---
chr2	8900773	8905839	8900773	8901136	8905467	8905839	88	---	---	---	---	8901205	8901217	-	84	---	---
chr2	8916772	8924052	8916772	8917672	8923152	8924052	99	---	---	---	---	8917812	8917825	-	78	---	---
chr2	8974988	8984203	8974988	8976012	8983180	8984203	99	---	---	---	---	8982821	8982866	+	80	---	---
chr2	9012649	9033935	9012649	9015762	9030806	9033935	98	---	---	---	---	9030131	9030156	+	76	---	---
chr2	9017551	9037028	9017551	9020229	9034308	9037028	98	---	---	---	---	9020791	9020807	-	76	---	---
chr2	9020331	9029411	9020331	9020766	9028976	9029411	98	---	---	---	---	9021083	9021095	-	84	9020349	9029408
chr2	9070879	9091657	9070879	9071452	9091059	9091657	93	---	---	---	---	9071870	9071932	-	74	9070888	9091653
chr2	9080525	9091066	9080525	9081119	9090460	9091066	88	---	---	---	---	9090066	9090104	+	74	---	---
chr2	9085887	9090015	9085887	9086310	9089582	9090015	92	---	---	---	---	---	---	0	--	9085887	9090009
chr2	9102571	9106567	9102571	9102746	9106393	9106567	93	---	---	---	---	9106272	9106298	+	77	---	---
chr2	9108822	9129321	9108822	9109943	9128199	9129321	98	---	---	---	---	9110596	9110616	-	71	---	---
chr2	9109982	9127019	9109982	9110650	9126351	9127019	95	---	---	---	---	9125874	9125892	+	73	---	---
chr2	9115042	9133703	9115042	9115922	9132820	9133703	93	---	---	---	---	9116344	9116367	-	70	9115047	9133692
chr2	9116395	9121526	9116395	9117664	9120257	9121526	99	---	---	---	---	---	---	0	--	---	---
chr2	9125096	9130789	9125096	9126357	9129528	9130789	98	---	---	---	---	9129369	9129396	+	71	---	---
chr2	9132565	9141835	9132565	9136819	9137589	9141835	93	---	---	---	---	9136859	9136888	-	70	9132567	9141832
chr2	9133429	9140846	9133429	9135830	9138442	9140846	96	---	---	---	---	---	---	0	--	9133440	9140843
chr2	9193337	9197018	9193337	9194276	9196088	9197018	85	---	---	---	---	---	---	0	--	9193351	9197000
chr2	9216857	9227603	9216868	9217177	9227283	9227592	99	9216852	9216856	9227604	9227608	9217552	9217566	-	73	9216860	9227598
chr2	9217654	9230498	9217656	9218101	9230051	9230496	98	9217649	9217653	9230499	9230503	9229524	9229556	+	75	9217655	9230488
chr2	9221059	9232174	9221059	9222070	9231192	9232174	89	---	---	---	---	9222476	9222497	-	72	---	---
chr2	9222658	9226530	9222658	9222987	9226202	9226530	98	---	---	---	---	9226055	9226071	+	76	9222676	9226523
chr2	9237721	9247363	9237721	9237898	9247186	9247363	99	---	---	---	---	9246786	9246802	+	70	9237724	9247352
chr2	9242072	9244936	9242072	9242249	9244759	9244936	99	---	---	---	---	---	---	0	--	9242081	9244931
chr2	9277383	9287872	9277383	9277672	9287579	9287872	93	---	---	---	---	9277704	9277724	-	71	---	---
chr2	9278676	9287579	9278676	9280500	9285786	9287579	96	---	---	---	---	9280741	9280753	-	76	9278676	9287577
chr2	9315775	9337633	9315775	9316093	9337321	9337633	85	---	---	---	---	9317080	9317107	-	75	9315786	9337631
chr2	9352007	9368887	9352007	9356065	9364884	9368887	98	---	---	---	---	9356433	9356447	-	86	9352014	9368881
chr2	9357299	9366539	9357299	9360248	9363645	9366539	96	---	---	---	---	---	---	0	--	9357309	9366535
chr2	9382633	9392979	9382633	9383118	9392492	9392979	97	---	---	---	---	9383508	9383525	-	77	9382639	9392971
chr2	9444306	9448190	9444306	9444511	9447985	9448190	96	---	---	---	---	9444652	9444685	-	70	9444307	9448188
chr2	9453613	9457861	9453613	9453792	9457682	9457861	91	---	---	---	---	9453813	9453839	-	81	---	---
chr2	9490280	9502367	9490280	9490893	9501753	9502367	97	---	---	---	---	9491386	9491406	-	80	---	---
chr2	9494927	9500359	9494927	9497054	9498214	9500359	97	---	---	---	---	---	---	0	--	---	---
chr2	9526170	9536924	9526170	9527495	9535599	9536924	99	---	---	---	---	9535333	9535344	+	91	9526170	9536923
chr2	9562471	9577614	9562471	9562867	9577175	9577614	87	---	---	---	---	9563299	9563316	-	72	---	---
chr2	9566688	9586597	9566688	9567039	9586244	9586597	87	---	---	---	---	9585343	9585357	+	73	---	---
chr2	9618569	9629274	9618569	9618938	9628905	9629274	99	---	---	---	---	9628433	9628459	+	74	9618579	9629272
chr2	9628033	9643986	9628033	9629155	9642854	9643986	85	---	---	---	---	9642184	9642254	+	77	9628033	9643975
chr2	9648273	9661378	9648273	9648438	9661214	9661378	85	---	---	---	---	9649013	9649064	-	71	9648283	9661375
chr2	9654009	9658096	9654009	9655160	9656945	9658096	99	---	---	---	---	---	---	0	--	9654027	9658093
chr2	9661722	9664568	9661722	9662098	9664193	9664568	97	---	---	---	---	9664089	9664104	+	75	9661722	9664566
chr2	9693552	9704058	9693552	9696923	9700683	9704058	99	---	---	---	---	9700621	9700634	+	71	9693567	9704040
chr2	9709206	9729270	9709206	9710360	9728043	9729270	92	---	---	---	---	9711139	9711165	-	74	---	---
chr2	9710829	9727943	9710829	9711244	9727528	9727943	98	---	---	---	---	9711860	9711895	-	75	9710839	9727935
chr2	9719553	9722266	9719553	9719685	9722134	9722266	95	---	---	---	---	---	---	0	--	9719569	9722249
chr2	9719909	9722697	9719909	9720045	9722561	9722697	93	---	---	---	---	---	---	0	--	9719919	9722693
chr2	9725570	9743749	9725570	9725694	9743625	9743749	98	---	---	---	---	9726532	9726558	-	74	9725583	9743747
chr2	9751731	9772899	9751731	9752555	9772076	9772899	97	---	---	---	---	9753445	9753461	-	76	---	---
chr2	9780091	9790015	9780091	9780239	9789867	9790015	99	---	---	---	---	9780631	9780643	-	76	9780102	9790013
chr2	9874301	9891734	9874301	9874463	9891572	9891734	88	---	---	---	---	9875091	9875108	-	77	9874307	9891732
chr2	9878075	9887835	9878075	9879741	9886169	9887835	99	---	---	---	---	9885967	9885997	+	74	---	---
chr2	9900001	9913332	9900001	9900555	9912778	9913332	98	---	---	---	---	9901121	9901133	-	92	9900006	9913323
chr2	9906440	9913373	9906453	9907367	9912442	9913366	89	9906435	9906439	9913374	9913378	9912188	9912206	+	73	9906457	9913358
chr2	9909096	9914452	9909096	9909585	9913963	9914452	96	---	---	---	---	9913799	9913857	+	93	---	---
chr2	9915498	9923232	9915498	9915940	9922790	9923232	99	---	---	---	---	9922448	9922459	+	75	---	---
chr2	9936970	9943527	9936970	9937940	9942559	9943527	98	---	---	---	---	9942451	9942475	+	92	9936983	9943518
chr2	9943527	9965374	9943527	9949382	9959519	9965374	99	---	---	---	---	9959225	9959242	+	72	9943537	9965371
chr2	9966324	9973496	9966324	9968732	9971085	9973496	97	---	---	---	---	9968766	9968779	-	85	---	---
chr2	9985317	9990028	9985317	9987669	9987676	9990028	99	---	---	---	---	---	---	0	--	9985318	9990013
chr2	9992116	10002738	9992116	9993637	10001212	10002738	92	---	---	---	---	10000888	10000917	+	76	9992120	10002735
chr2	10015289	10022121	10015289	10016396	10020950	10022121	87	---	---	---	---	10016431	10016468	-	78	---	---
chr2	10029727	10043952	10029727	10031552	10042122	10043952	89	---	---	---	---	10042094	10042117	+	70	---	---
chr2	10071546	10078052	10071546	10071784	10077814	10078052	99	---	---	---	---	10071860	10071879	-	90	---	---
chr2	10072083	10079650	10072083	10072498	10079235	10079650	99	---	---	---	---	10072733	10072749	-	70	---	---
chr2	10073426	10076408	10073426	10073722	10076128	10076395	87	10073420	10073425	10076409	10076414	---	---	0	--	---	---
chr2	10088947	10098657	10088947	10089180	10098424	10098657	99	---	---	---	---	10098152	10098165	+	71	---	---
chr2	10089983	10096028	10089983	10090123	10095889	10096028	92	---	---	---	---	10095622	10095643	+	81	10089983	10096020
chr2	10118910	10121917	10118910	10119171	10121657	10121917	95	---	---	---	---	10119241	10119252	-	91	10118913	10121912
chr2	10119535	10122954	10119535	10120460	10122017	10122954	95	---	---	---	---	---	---	0	--	---	---
chr2	10123807	10145196	10123807	10124920	10144084	10145196	93	---	---	---	---	10125856	10125877	-	72	---	---
chr2	10125562	10135877	10125562	10127279	10134192	10135877	93	---	---	---	---	10127509	10127524	-	75	---	---
chr2	10125718	10135311	10125718	10126684	10134348	10135311	95	---	---	---	---	10126729	10126971	-	70	10125721	10135295
chr2	10145195	10155236	10145195	10145858	10154573	10155236	92	---	---	---	---	10154157	10154178	+	86	10145207	10155234
chr2	10145395	10155097	10145395	10145719	10154773	10155097	92	---	---	---	---	10154607	10154628	+	72	---	---
chr2	10155236	10164400	10155236	10155485	10164151	10164400	92	---	---	---	---	10163987	10164011	+	80	10155237	10164398
chr2	10191662	10211247	10191669	10193020	10209896	10211247	99	10191657	10191661	10211248	10211252	10209196	10209211	+	81	---	---
chr2	10234636	10242565	10234636	10234919	10242280	10242565	95	---	---	---	---	10235098	10235116	-	73	10234644	10242562
chr2	10253833	10275001	10253833	10254025	10274809	10275001	95	---	---	---	---	10254978	10254993	-	75	10253833	10274989
chr2	10276403	10281717	10276403	10279032	10279081	10281717	98	---	---	---	---	---	---	0	--	10276409	10281708
chr2	10289957	10303830	10289957	10290140	10303647	10303830	98	---	---	---	---	10290395	10290452	-	79	10289957	10303817
chr2	10313365	10320109	10313366	10313540	10319928	10320102	91	10313360	10313364	10320110	10320114	10319765	10319783	+	78	---	---
chr2	10322724	10340316	10322724	10324378	10338640	10340316	91	---	---	---	---	10324866	10324878	-	92	10322726	10340309
chr2	10405902	10422311	10405902	10406315	10421898	10422311	99	---	---	---	---	10406826	10406845	-	70	---	---
chr2	10423326	10441947	10423326	10423714	10441557	10441947	97	---	---	---	---	10441509	10441524	+	75	10423340	10441937
chr2	10458734	10473117	10458739	10460160	10471683	10473102	97	10458729	10458733	10473118	10473122	10471106	10471118	+	76	10458743	10473099
chr2	10482570	10496501	10482577	10486577	10492463	10496486	96	10482565	10482569	10496502	10496506	10486826	10486843	-	88	10482574	10496500
chr2	10506946	10526323	10506946	10507217	10526051	10526323	98	---	---	---	---	10525249	10525294	+	76	---	---
chr2	10514736	10530720	10514736	10515415	10530019	10530720	95	---	---	---	---	10529393	10529425	+	75	---	---
chr2	10525248	10536197	10525248	10525674	10535774	10536197	89	---	---	---	---	10526106	10526145	-	75	10525248	10536180
chr2	10527639	10539419	10527639	10527943	10539116	10539419	93	---	---	---	---	10528238	10528259	-	77	10527645	10539415
chr2	10532708	10536591	10532708	10533165	10536133	10536591	94	---	---	---	---	10536070	10536120	+	72	10532715	10536590
chr2	10533424	10551205	10533424	10533742	10550888	10551205	93	---	---	---	---	10534421	10534443	-	78	10533428	10551192
chr2	10534062	10545457	10534070	10534356	10545156	10545442	96	10534057	10534061	10545458	10545462	10534866	10534882	-	88	10534070	10545456
chr2	10541594	10545950	10541594	10542197	10545366	10545950	89	---	---	---	---	10545338	10545349	+	83	---	---
chr2	10565514	10574158	10565514	10567261	10572411	10574158	94	---	---	---	---	10572182	10572194	+	76	10565514	10574152
chr2	10659039	10675712	10659039	10659499	10675252	10675712	97	---	---	---	---	10674839	10674854	+	81	---	---
chr2	10659213	10675152	10659213	10659791	10674574	10675152	98	---	---	---	---	10660481	10660507	-	70	10659223	10675149
chr2	10667311	10678463	10667311	10667985	10677781	10678463	97	---	---	---	---	10668443	10668469	-	70	---	---
chr2	10682328	10703713	10682328	10683819	10702234	10703713	98	---	---	---	---	10684579	10684594	-	81	10682336	10703703
chr2	10724734	10738567	10724734	10725998	10737311	10738567	90	---	---	---	---	10726117	10726132	-	81	10724742	10738559
chr2	10887673	10892988	10887677	10887830	10892821	10892974	98	10887668	10887672	10892989	10892993	10888044	10888073	-	73	10887681	10892977
chr2	10913727	10926534	10913727	10914386	10925824	10926534	89	---	---	---	---	10925630	10925700	+	71	---	---
chr2	10958219	10975608	10958219	10958763	10975062	10975608	98	---	---	---	---	10959376	10959415	-	70	10958226	10975600
chr2	10973220	10990026	10973220	10974924	10988323	10990026	86	---	---	---	---	10987807	10987928	+	73	10973220	10990007
chr2	11010007	11023431	11010007	11010243	11023207	11023431	94	---	---	---	---	11022558	11022574	+	82	11010007	11023424
chr2	11062506	11074028	11062506	11062801	11073733	11074028	99	---	---	---	---	11063114	11063130	-	76	11062524	11074026
chr2	11067515	11073633	11067515	11068056	11073124	11073633	90	---	---	---	---	11072880	11072902	+	78	11067527	11073631
chr2	11067809	11081594	11067809	11068314	11081089	11081594	99	---	---	---	---	11080773	11080818	+	71	11067821	11081590
chr2	11072581	11084040	11072581	11072857	11083769	11084040	96	---	---	---	---	11083589	11083659	+	70	---	---
chr2	11092452	11097549	11092452	11092742	11097260	11097549	94	---	---	---	---	11097183	11097219	+	75	---	---
chr2	11103730	11108979	11103730	11105184	11107514	11108979	94	---	---	---	---	11107422	11107445	+	70	11103733	11108972
chr2	11139450	11152317	11139453	11139899	11151859	11152305	98	11139442	11139449	11152318	11152325	11140343	11140371	-	72	11139455	11152316
chr2	11247595	11252114	11247595	11247801	11251909	11252114	91	---	---	---	---	11247926	11247954	-	72	---	---
chr2	11296753	11301442	11296767	11296896	11301312	11301442	91	11296748	11296752	11301443	11301447	11301201	11301224	+	70	11296756	11301437
chr2	11389649	11396356	11389653	11390248	11395748	11396343	90	11389644	11389648	11396357	11396361	11395534	11395564	+	77	---	---
chr2	11422730	11442460	11422730	11423084	11442104	11442460	90	---	---	---	---	11423881	11423907	-	70	---	---
chr2	11435650	11453261	11435650	11435931	11452980	11453261	99	---	---	---	---	11452230	11452285	+	73	11435656	11453259
chr2	11476206	11480819	11476206	11476663	11480362	11480819	99	---	---	---	---	11480332	11480345	+	92	11476208	11480816
chr2	11485888	11488498	11485898	11486277	11488109	11488488	97	11485883	11485887	11488499	11488503	---	---	0	--	11485902	11488487
chr2	11497370	11504710	11497370	11497911	11504169	11504710	98	---	---	---	---	11503860	11503886	+	74	11497376	11504704
chr2	11587468	11592199	11587468	11587899	11591767	11592199	93	---	---	---	---	11588052	11588093	-	97	---	---
chr2	11605695	11620126	11605695	11605910	11619912	11620126	93	---	---	---	---	11619211	11619235	+	96	11605713	11620114
chr2	11606037	11622506	11606037	11606715	11621827	11622506	96	---	---	---	---	11621161	11621177	+	70	11606040	11622491
chr2	11618297	11621727	11618297	11618554	11621470	11621727	99	---	---	---	---	11621325	11621364	+	70	11618303	11621719
chr2	11625393	11630907	11625393	11627757	11628543	11630907	99	---	---	---	---	---	---	0	--	---	---
chr2	11673243	11694636	11673243	11674982	11692844	11694636	86	---	---	---	---	11691950	11692083	+	99	11673244	11694633
chr2	11684583	11696587	11684583	11684982	11696173	11696587	93	---	---	---	---	11695634	11695685	+	73	11684583	11696572
chr2	11699259	11709184	11699259	11699432	11709011	11709184	98	---	---	---	---	11708818	11708853	+	75	---	---
chr2	11699392	11703110	11699392	11700202	11702293	11703110	93	---	---	---	---	11700277	11700306	-	83	---	---
chr2	11751840	11759486	11751840	11752063	11759260	11759486	87	---	---	---	---	11752337	11752366	-	76	11751851	11759484
chr2	11772805	11781313	11772805	11774563	11779555	11781313	99	---	---	---	---	11774723	11774736	-	78	11772805	11781299
chr2	11817301	11834555	11817301	11818196	11833660	11834555	99	---	---	---	---	11818814	11818863	-	78	11817301	11834553
chr2	11825326	11832633	11825326	11825473	11832486	11832633	99	---	---	---	---	11832136	11832187	+	71	---	---
chr2	11846730	11856317	11846744	11847535	11855525	11856311	96	11846725	11846729	11856318	11856322	11855176	11855198	+	78	---	---
chr2	11871259	11884295	11871259	11871748	11883795	11884284	98	11871253	11871258	11884296	11884301	11883357	11883385	+	72	11871259	11884291
chr2	11912998	11921790	11912998	11914752	11920039	11921790	97	---	---	---	---	11914969	11914982	-	85	11912998	11921788
chr2	11927355	11935918	11927355	11929158	11934115	11935918	98	---	---	---	---	11933962	11933975	+	85	11927355	11935916
chr2	11966457	11975320	11966457	11968283	11973539	11975320	94	---	---	---	---	11968498	11968510	-	76	11966457	11975317
chr2	12000692	12006159	12000692	12001023	12005853	12006159	90	---	---	---	---	12005823	12005837	+	73	12000693	12006157
chr2	12101137	12114439	12101137	12101314	12114262	12114439	95	---	---	---	---	12113665	12113680	+	81	12101155	12114437
chr2	12107453	12113885	12107453	12107802	12113551	12113885	86	---	---	---	---	12107953	12107989	-	72	---	---
chr2	12137983	12147268	12137990	12139699	12145539	12147253	95	12137978	12137982	12147269	12147273	12139764	12139802	-	71	12137997	12147267
chr2	12140130	12158053	12140130	12144639	12153986	12158053	86	---	---	---	---	12153611	12153634	+	70	12140132	12158045
chr2	12141241	12158520	12141241	12145133	12154946	12158520	87	---	---	---	---	12154852	12154884	+	81	12141246	12158511
chr2	12152817	12158611	12152817	12153844	12157599	12158598	93	12152811	12152816	12158612	12158617	12157586	12157597	+	83	12152820	12158599
chr2	12152925	12158338	12152930	12153569	12157712	12158324	91	12152920	12152924	12158339	12158343	12157586	12157609	+	70	---	---
chr2	12165661	12178322	12165661	12170282	12173782	12178322	95	---	---	---	---	12173732	12173747	+	87	12165664	12178320
chr2	12166772	12176221	12166772	12168181	12174815	12176221	97	---	---	---	---	12174742	12174755	+	78	---	---
chr2	12217353	12226281	12217353	12219150	12224455	12226281	88	---	---	---	---	12224351	12224389	+	71	12217353	12226278
chr2	12318098	12334338	12318098	12319999	12332457	12334338	94	---	---	---	---	---	---	0	--	---	---
chr2	12368342	12385682	12368342	12369319	12384716	12385682	90	---	---	---	---	12370033	12370047	-	80	---	---
chr2	12379549	12385169	12379550	12380050	12384671	12385169	92	12379544	12379548	12385170	12385174	12380217	12380244	-	75	12379560	12385167
chr2	12383355	12391081	12383355	12384211	12390136	12391081	85	---	---	---	---	12384455	12384506	-	71	12383355	12391075
chr2	12481879	12493977	12481879	12482044	12493812	12493977	95	---	---	---	---	12493244	12493282	+	71	---	---
chr2	12519727	12525044	12519727	12519857	12524914	12525044	94	---	---	---	---	12519986	12520085	-	70	12519727	12525042
chr2	12531420	12540736	12531420	12531587	12540575	12540736	87	---	---	---	---	12540177	12540199	+	82	---	---
chr2	12551243	12569734	12551243	12551980	12568997	12569734	98	---	---	---	---	12552786	12552830	-	75	---	---
chr2	12614957	12621265	12614957	12615240	12620982	12621265	95	---	---	---	---	12620806	12620828	+	91	12614970	12621262
chr2	12631876	12638873	12631876	12632704	12638060	12638873	97	---	---	---	---	12632941	12632957	-	88	12631883	12638869
chr2	12675393	12689610	12675393	12675563	12689440	12689610	98	---	---	---	---	12676079	12676098	-	80	12675396	12689606
chr2	12761604	12771800	12761604	12762184	12771220	12771800	98	---	---	---	---	12770814	12770850	+	83	---	---
chr2	12772967	12794153	12772967	12773268	12793852	12794153	98	---	---	---	---	12773620	12773637	-	72	12772974	12794147
chr2	12778549	12790100	12778549	12779590	12788999	12790100	90	---	---	---	---	12779688	12779722	-	77	12778549	12790095
chr2	12783316	12793917	12783316	12785030	12792203	12793917	97	---	---	---	---	12785093	12785108	-	87	12783328	12793910
chr2	12802533	12806241	12802533	12804387	12804387	12806241	99	---	---	---	---	---	---	0	--	---	---
chr2	12871765	12888234	12871765	12873170	12886827	12888234	96	---	---	---	---	12886144	12886190	+	93	12871768	12888230
chr2	12894344	12901051	12894344	12896166	12899231	12901051	97	---	---	---	---	12896231	12896269	-	71	12894344	12901049
chr2	12913928	12924434	12913943	12916139	12922165	12924426	93	12913923	12913927	12924435	12924439	12921865	12921886	+	72	---	---
chr2	13019044	13039620	13019044	13019299	13039384	13039620	87	---	---	---	---	13038383	13038399	+	82	13019049	13039610
chr2	13147022	13152324	13147022	13147195	13152152	13152324	94	---	---	---	---	---	---	0	--	13147035	13152321
chr2	13151168	13159438	13151168	13152325	13158281	13159438	96	---	---	---	---	13152539	13152551	-	76	---	---
chr2	13168546	13179400	13168558	13169777	13178173	13179387	93	13168541	13168545	13179401	13179405	13169964	13169981	-	72	13168550	13179398
chr2	13183660	13191007	13183660	13184122	13190545	13191007	92	---	---	---	---	---	---	0	--	---	---
chr2	13186724	13189313	13186724	13186974	13189058	13189313	87	---	---	---	---	13187027	13187046	-	85	13186724	13189308
chr2	13193105	13206170	13193119	13193604	13205685	13206168	93	13193099	13193104	13206171	13206176	13194013	13194040	-	75	13193107	13206166
chr2	13250815	13258835	13250815	13251487	13258173	13258835	90	---	---	---	---	13258050	13258081	+	71	13250816	13258817
chr2	13309075	13316284	13309075	13309726	13315633	13316284	99	---	---	---	---	13315338	13315358	+	90	---	---
chr2	13322251	13331330	13322251	13324225	13329333	13331330	89	---	---	---	---	13324397	13324416	-	80	13322254	13331325
chr2	13331717	13336521	13331717	13333788	13334450	13336521	99	---	---	---	---	---	---	0	--	---	---
chr2	13439130	13456738	13439130	13440020	13455864	13456738	90	---	---	---	---	13440373	13440399	-	74	---	---
chr2	13448897	13456613	13448897	13449091	13456419	13456613	92	---	---	---	---	13456270	13456296	+	77	13448897	13456605
chr2	13468282	13480291	13468282	13473508	13475065	13480291	99	---	---	---	---	---	---	0	--	---	---
chr2	13489876	13492945	13489876	13490341	13492482	13492945	97	---	---	---	---	13490413	13490447	-	71	13489893	13492940
chr2	13561227	13566099	13561227	13561854	13565472	13566099	99	---	---	---	---	13565335	13565369	+	91	13561229	13566081
chr2	13587274	13600916	13587274	13587396	13600795	13600916	87	---	---	---	---	13588009	13588025	-	76	---	---
chr2	13626289	13636341	13626302	13631316	13631318	13636332	99	13626284	13626288	13636342	13636346	---	---	0	--	---	---
chr2	13640653	13643906	13640653	13641830	13642729	13643906	99	---	---	---	---	13642643	13642657	+	80	13640658	13643889
chr2	13656703	13673170	13656703	13656932	13672942	13673170	92	---	---	---	---	13657600	13657653	-	74	13656704	13673158
chr2	13690301	13704672	13690301	13690532	13704446	13704672	87	---	---	---	---	13703891	13703931	+	73	13690305	13704653
chr2	13713176	13722174	13713176	13713825	13721531	13722174	93	---	---	---	---	13721360	13721372	+	84	13713182	13722170
chr2	13792638	13800064	13792638	13793094	13799601	13800064	94	---	---	---	---	13799459	13799494	+	72	---	---
chr2	13792638	13800169	13792638	13793199	13799601	13800169	94	---	---	---	---	13799459	13799494	+	72	13792642	13800168
chr2	13798750	13812562	13798765	13799247	13812072	13812552	92	13798745	13798749	13812563	13812567	13799645	13799698	-	74	---	---
chr2	13838794	13841318	13838794	13839093	13841003	13841318	85	---	---	---	---	13840941	13840954	+	100	13838794	13841306
chr2	13867127	13869593	13867127	13867301	13869421	13869593	88	---	---	---	---	13869316	13869370	+	76	13867131	13869580
chr2	13880534	13885845	13880534	13881124	13885255	13885845	96	---	---	---	---	13881233	13881256	-	79	13880534	13885843
chr2	13889070	13896303	13889070	13889575	13895798	13896299	89	13889063	13889069	13896304	13896310	13889729	13889783	-	70	---	---
chr2	13905716	13920488	13905716	13905828	13920375	13920488	93	---	---	---	---	13920051	13920073	+	73	13905717	13920479
chr2	13968005	13975177	13968005	13968242	13974948	13975177	90	---	---	---	---	13968300	13968330	-	70	---	---
chr2	13980858	13984005	13980872	13981203	13983670	13984002	92	13980853	13980857	13984006	13984010	13981306	13981326	-	76	---	---
chr2	13995878	14000479	13995878	13996039	14000318	14000479	97	---	---	---	---	13996148	13996171	-	79	---	---
chr2	14019719	14024892	14019719	14021059	14023552	14024892	99	---	---	---	---	---	---	0	--	14019734	14024881
chr2	14056601	14075747	14056601	14057572	14074772	14075747	90	---	---	---	---	14073931	14073947	+	70	---	---
chr2	14141976	14150447	14141976	14143029	14149422	14150447	95	---	---	---	---	14149286	14149312	+	77	14141994	14150445
chr2	14384184	14399953	14384184	14386728	14397358	14399953	95	---	---	---	---	14387220	14387233	-	71	14384185	14399942
chr2	14415877	14418563	14415877	14417113	14417327	14418563	99	---	---	---	---	---	---	0	--	---	---
chr2	14439575	14447778	14439575	14441354	14445986	14447778	98	---	---	---	---	14441374	14441391	-	72	14439575	14447768
chr2	14454753	14460012	14454753	14455120	14459662	14460012	89	---	---	---	---	14459509	14459537	+	72	14454754	14460010
chr2	14464647	14473411	14464647	14466385	14471673	14473411	99	---	---	---	---	14471442	14471455	+	85	14464647	14473409
chr2	14523856	14527802	14523856	14525829	14525829	14527802	99	---	---	---	---	---	---	0	--	---	---
chr2	14537619	14541810	14537619	14538217	14541214	14541810	89	---	---	---	---	14541106	14541132	+	77	---	---
chr2	14602217	14610174	14602217	14602740	14609648	14610174	94	---	---	---	---	14602934	14602964	-	74	14602219	14610156
chr2	14626615	14632065	14626615	14627312	14631370	14632065	89	---	---	---	---	14631168	14631192	+	80	14626616	14632055
chr2	14753051	14756983	14753060	14754334	14755696	14756971	94	14753046	14753050	14756984	14756988	---	---	0	--	14753052	14756979
chr2	14754369	14764623	14754369	14757526	14761474	14764623	95	---	---	---	---	14761290	14761327	+	73	14754369	14764616
chr2	14763432	14775521	14763432	14764500	14774439	14775521	96	---	---	---	---	---	---	0	--	---	---
chr2	14769104	14774305	14769104	14770570	14772908	14774305	95	---	---	---	---	---	---	0	--	---	---
chr2	14790256	14798408	14790263	14791615	14797048	14798399	86	14790251	14790255	14798409	14798413	14791680	14791718	-	71	14790259	14798406
chr2	14844319	14851404	14844319	14847818	14847905	14851404	99	---	---	---	---	---	---	0	--	14844334	14851402
chr2	14851425	14856982	14851425	14853869	14854472	14856982	97	---	---	---	---	---	---	0	--	---	---
chr2	14867780	14874367	14867780	14868436	14873711	14874367	98	---	---	---	---	14868501	14868539	-	71	14867782	14874365
chr2	14887765	14906243	14887765	14888679	14905329	14906243	93	---	---	---	---	14904611	14904630	+	80	14887775	14906227
chr2	14897893	14911491	14897893	14898077	14911308	14911491	86	---	---	---	---	14898628	14898650	-	91	---	---
chr2	14915495	14923444	14915495	14919297	14919917	14923444	92	---	---	---	---	---	---	0	--	---	---
chr2	14962111	14978470	14962111	14963450	14977065	14978470	90	---	---	---	---	14964038	14964058	-	85	14962118	14978465
chr2	14965519	14980319	14965519	14965971	14979868	14980319	94	---	---	---	---	14979369	14979393	+	84	---	---
chr2	14966135	14981705	14966135	14966966	14980838	14981705	86	---	---	---	---	14980611	14980656	+	86	14966142	14981701
chr2	14969858	14988687	14969858	14972745	14985952	14988687	88	---	---	---	---	14985343	14985363	+	71	---	---
chr2	14987942	14991411	14987942	14989570	14989783	14991411	99	---	---	---	---	---	---	0	--	---	---
chr2	14994066	15003774	14994066	14994557	15003287	15003774	93	---	---	---	---	14994978	14994994	-	82	14994081	15003768
chr2	15021611	15024572	15021611	15021822	15024362	15024572	92	---	---	---	---	15024245	15024292	+	70	---	---
chr2	15030454	15033877	15030454	15030819	15033513	15033877	86	---	---	---	---	15030908	15030933	-	84	15030465	15033876
chr2	15139660	15161350	15139660	15140769	15160247	15161350	98	---	---	---	---	15141691	15141743	-	77	---	---
chr2	15151980	15159255	15151980	15152235	15159000	15159255	96	---	---	---	---	15158981	15158996	+	75	15151986	15159253
chr2	15167577	15182519	15167577	15168500	15181597	15182519	96	---	---	---	---	15180965	15180987	+	73	15167591	15182508
chr2	15168729	15180610	15168729	15169079	15180263	15180610	88	---	---	---	---	15169545	15169571	-	74	---	---
chr2	15200009	15219460	15200009	15201099	15218275	15219460	90	---	---	---	---	15217417	15217432	+	81	---	---
chr2	15239622	15254815	15239622	15240304	15254133	15254815	96	---	---	---	---	15240950	15240972	-	78	---	---
chr2	15244970	15258402	15244970	15245514	15257853	15258402	94	---	---	---	---	15246062	15246131	-	70	15244986	15258393
chr2	15266200	15275117	15266200	15268010	15273291	15275117	96	---	---	---	---	15268250	15268262	-	76	15266200	15275114
chr2	15285184	15298106	15285197	15285424	15297874	15298103	94	15285179	15285183	15298107	15298111	15297290	15297306	+	76	15285194	15298101
chr2	15331243	15340199	15331243	15331753	15339695	15340199	87	---	---	---	---	15339297	15339326	+	73	---	---
chr2	15370530	15391331	15370530	15370718	15391145	15391331	94	---	---	---	---	15371597	15371625	-	72	---	---
chr2	15374678	15388678	15374678	15376108	15387308	15388678	86	---	---	---	---	15386748	15386786	+	74	---	---
chr2	15402674	15416203	15402684	15403515	15415368	15416200	98	15402669	15402673	15416204	15416208	15414793	15414846	+	70	---	---
chr2	15403876	15413615	15403876	15405381	15412108	15413615	87	---	---	---	---	15411777	15411793	+	76	15403878	15413611
chr2	15421223	15425568	15421223	15421849	15424945	15425568	91	---	---	---	---	15424790	15424802	+	76	15421240	15425552
chr2	15442334	15448165	15442334	15443401	15447080	15448165	86	---	---	---	---	15446973	15447010	+	71	15442334	15448158
chr2	15471022	15491433	15471022	15471559	15490897	15491433	98	---	---	---	---	15472398	15472424	-	74	---	---
chr2	15482031	15494727	15482031	15484995	15491766	15494727	97	---	---	---	---	15491550	15491572	+	82	---	---
chr2	15496965	15505029	15496975	15498510	15503478	15505015	95	15496960	15496964	15505030	15505034	15498574	15498720	-	80	15496978	15505028
chr2	15583722	15592914	15583722	15584543	15592095	15592914	87	---	---	---	---	15591967	15592019	+	73	15583727	15592899
chr2	15614235	15624967	15614235	15616846	15622184	15624967	90	---	---	---	---	15616921	15616949	-	72	15614235	15624964
chr2	15630302	15639548	15630302	15631180	15638675	15639548	91	---	---	---	---	15638547	15638599	+	73	---	---
chr2	15659174	15666801	15659174	15659652	15666323	15666801	97	---	---	---	---	15666023	15666049	+	74	15659186	15666797
chr2	15688475	15698945	15688475	15690751	15696960	15698945	86	---	---	---	---	15691034	15691061	-	71	15688475	15698937
chr2	15690748	15711979	15690748	15691320	15711404	15711979	96	---	---	---	---	15710899	15710929	+	77	---	---
chr2	15713868	15720835	15713868	15714044	15720659	15720835	96	---	---	---	---	15720355	15720368	+	78	15713876	15720833
chr2	15721294	15732253	15721294	15721719	15731828	15732253	98	---	---	---	---	15722070	15722089	-	80	---	---
chr2	15735970	15742617	15735970	15737326	15741263	15742617	97	---	---	---	---	15737414	15737433	-	80	---	---
chr2	15756147	15759762	15756147	15756799	15759111	15759762	97	---	---	---	---	---	---	0	--	---	---
chr2	15761144	15781781	15761158	15762392	15780442	15781776	85	15761138	15761143	15781782	15781787	15763225	15763243	-	73	15761145	15781780
chr2	15785406	15799276	15785406	15785619	15799063	15799276	98	---	---	---	---	15786266	15786277	-	83	---	---
chr2	15801406	15814054	15801406	15801721	15813739	15814054	99	---	---	---	---	15813162	15813178	+	88	15801415	15814048
chr2	15808528	15814490	15808528	15808993	15814039	15814490	91	---	---	---	---	---	---	0	--	15808540	15814488
chr2	15909534	15913445	15909534	15910615	15912404	15913445	91	---	---	---	---	15912304	15912329	+	88	---	---
chr2	15920868	15940343	15920868	15921564	15939642	15940343	93	---	---	---	---	15922329	15922367	-	71	15920871	15940330
chr2	15927250	15930839	15927250	15927690	15930385	15930839	89	---	---	---	---	15927754	15927811	-	70	15927260	15930821
chr2	15929702	15936446	15929702	15930399	15935806	15936446	85	---	---	---	---	15930401	15930437	-	70	---	---
chr2	15931726	15938599	15931726	15932049	15938257	15938599	90	---	---	---	---	15932228	15932240	-	100	---	---
chr2	15956643	15966730	15956643	15958561	15964748	15966730	94	---	---	---	---	15964438	15964464	+	70	15956649	15966728
chr2	15974427	15986142	15974427	15974986	15985583	15986142	96	---	---	---	---	15985349	15985390	+	71	15974429	15986140
chr2	16023930	16045163	16023930	16024171	16044922	16045163	99	---	---	---	---	16043927	16043964	+	81	---	---
chr2	16031594	16040971	16031596	16034174	16038368	16040970	94	16031589	16031593	16040972	16040976	16034315	16034328	-	78	---	---
chr2	16042653	16047204	16042653	16043341	16046473	16047204	93	---	---	---	---	16046316	16046332	+	70	---	---
chr2	16058016	16075827	16058016	16058553	16075290	16075827	98	---	---	---	---	16074793	16074823	+	77	---	---
chr2	16079117	16087305	16079117	16080535	16085898	16087305	96	---	---	---	---	16080637	16080660	-	83	16079117	16087298
chr2	16103504	16110769	16103506	16103884	16110391	16110769	97	16103498	16103503	16110770	16110775	16110361	16110389	+	79	16103506	16110767
chr2	16145776	16156230	16145776	16147018	16154989	16156230	96	---	---	---	---	16154614	16154640	+	74	---	---
chr2	16147912	16159388	16147912	16148747	16158553	16159388	98	---	---	---	---	16158417	16158452	+	75	---	---
chr2	16148847	16158105	16148847	16149116	16157836	16158105	94	---	---	---	---	16149308	16149349	-	71	---	---
chr2	16150639	16154989	16150639	16151018	16154614	16154989	97	---	---	---	---	16151161	16151186	-	80	16150651	16154982
chr2	16152175	16157499	16152175	16152628	16157047	16157499	97	---	---	---	---	16156886	16156924	+	71	16152175	16157494
chr2	16152728	16165348	16152728	16153993	16164084	16165348	97	---	---	---	---	16163604	16163624	+	71	---	---
chr2	16165448	16178920	16165448	16166218	16178148	16178920	98	---	---	---	---	16166490	16166527	-	78	---	---
chr2	16177994	16185141	16177994	16178148	16184987	16185141	93	---	---	---	---	16184671	16184697	+	74	---	---
chr2	16282529	16303325	16282541	16282850	16303002	16303311	99	16282524	16282528	16303326	16303330	16302096	16302131	+	75	16282546	16303316
chr2	16316842	16321777	16316842	16318347	16320272	16321777	89	---	---	---	---	16320205	16320218	+	85	16316842	16321766
chr2	16328464	16334854	16328464	16328884	16334435	16334854	88	---	---	---	---	16334197	16334220	+	70	---	---
chr2	16334015	16339054	16334015	16334294	16338753	16339054	90	---	---	---	---	16334426	16334445	-	95	16334022	16339046
chr2	16349668	16358276	16349674	16351487	16356480	16358271	96	16349663	16349667	16358277	16358281	16351626	16351639	-	71	16349676	16358268
chr2	16382909	16389569	16382909	16383423	16389055	16389569	98	---	---	---	---	16388779	16388797	+	89	---	---
chr2	16540992	16562421	16540992	16541872	16561495	16562421	93	---	---	---	---	16561121	16561144	+	70	16540993	16562419
chr2	16547367	16569033	16547367	16548901	16567497	16569033	94	---	---	---	---	16566583	16566619	+	78	16547367	16569031
chr2	16552117	16566739	16552117	16552458	16566403	16566739	94	---	---	---	---	16553135	16553154	-	70	---	---
chr2	16556117	16564271	16556117	16557662	16562726	16564271	98	---	---	---	---	16557711	16557730	-	70	---	---
chr2	16576895	16585579	16576896	16578538	16583936	16585578	94	16576890	16576894	16585580	16585584	16578662	16578681	-	70	16576896	16585578
chr2	16576896	16585714	16576896	16578674	16583936	16585714	95	16576891	16576895	16585715	16585719	16583705	16583718	+	85	16576896	16585710
chr2	16589798	16604076	16589798	16593575	16600292	16604076	97	---	---	---	---	16593818	16593836	-	73	16589800	16604073
chr2	16606726	16624523	16606726	16608493	16622762	16624523	98	---	---	---	---	16609104	16609121	-	77	16606726	16624521
chr2	16614613	16636054	16614613	16616039	16634612	16636054	96	---	---	---	---	16616391	16616414	-	70	16614630	16636051
chr2	16704618	16711352	16704618	16704933	16711037	16711352	92	---	---	---	---	16710862	16710875	+	78	---	---
chr2	16819687	16822181	16819687	16819803	16822065	16822181	95	---	---	---	---	16821951	16821968	+	77	---	---
chr2	16872511	16885387	16872511	16873505	16884394	16885387	93	---	---	---	---	16883906	16883933	+	78	---	---
chr2	16919713	16934439	16919713	16920131	16934021	16934439	98	---	---	---	---	16920794	16920809	-	87	16919713	16934437
chr2	16957322	16960698	16957324	16957807	16960202	16960685	99	16957317	16957321	16960699	16960703	16960082	16960095	+	78	---	---
chr2	16978883	16992216	16978883	16979034	16992065	16992216	95	---	---	---	---	16979648	16979686	-	74	16978893	16992215
chr2	17012328	17032270	17012328	17012854	17031743	17032270	93	---	---	---	---	17013465	17013483	-	73	---	---
chr2	17033282	17047929	17033282	17033874	17047339	17047929	96	---	---	---	---	17034314	17034363	-	74	---	---
chr2	17034799	17040773	17034799	17035106	17040467	17040773	93	---	---	---	---	17035246	17035304	-	71	---	---
chr2	17046102	17053461	17046102	17046424	17053139	17053461	99	---	---	---	---	17052903	17052932	+	76	---	---
chr2	17084363	17089464	17084363	17084572	17089264	17089464	88	---	---	---	---	17089204	17089219	+	93	17084372	17089463
chr2	17097974	17109751	17097974	17099291	17108413	17109751	92	---	---	---	---	17108008	17108049	+	76	17097975	17109748
chr2	17134838	17141505	17134838	17137006	17139337	17141505	99	---	---	---	---	---	---	0	--	17134842	17141494
chr2	17168352	17176965	17168352	17170171	17175151	17176965	98	---	---	---	---	17174902	17174916	+	86	17168352	17176962
chr2	17202221	17205141	17202221	17202495	17204875	17205141	94	---	---	---	---	---	---	0	--	---	---
chr2	17208320	17228016	17208320	17209049	17227271	17228016	95	---	---	---	---	17209920	17209957	-	73	---	---
chr2	17209123	17213400	17209124	17209801	17212712	17213390	98	17209118	17209122	17213401	17213405	17212566	17212579	+	78	---	---
chr2	17247372	17257465	17247372	17248264	17256549	17257465	86	---	---	---	---	17256302	17256329	+	71	---	---
chr2	17248283	17257596	17248288	17248809	17257093	17257594	90	17248278	17248282	17257597	17257601	17249144	17249155	-	75	---	---
chr2	17276662	17295515	17276662	17276799	17295378	17295515	87	---	---	---	---	17277707	17277728	-	81	17276664	17295500
chr2	17289743	17293626	17289743	17291001	17292325	17293626	93	---	---	---	---	17292225	17292242	+	72	---	---
chr2	17298070	17302269	17298070	17298275	17302064	17302269	97	---	---	---	---	17298387	17298422	-	88	---	---
chr2	17308411	17321552	17308411	17308585	17321378	17321552	96	---	---	---	---	---	---	0	--	17308423	17321542
chr2	17347248	17360643	17347248	17347511	17360388	17360643	89	---	---	---	---	17347948	17347980	-	75	---	---
chr2	17351827	17359148	17351827	17353764	17357214	17359148	96	---	---	---	---	17357127	17357144	+	77	---	---
chr2	17430200	17439862	17430200	17430581	17439457	17439862	89	---	---	---	---	17439207	17439241	+	77	---	---
chr2	17459656	17468266	17459656	17461471	17466456	17468266	97	---	---	---	---	17461705	17461721	-	82	17459657	17468264
chr2	17484051	17498114	17484051	17484569	17497521	17498114	85	---	---	---	---	17485197	17485217	-	76	---	---
chr2	17494052	17501938	17494052	17494534	17501464	17501938	91	---	---	---	---	17494851	17494875	-	76	17494067	17501928
chr2	17495987	17500163	17495987	17496524	17499621	17500163	89	---	---	---	---	17496572	17496584	-	76	---	---
chr2	17502131	17520878	17502131	17502376	17520632	17520878	92	---	---	---	---	17502634	17502655	-	81	---	---
chr2	17583645	17593751	17583645	17586271	17591320	17593751	87	---	---	---	---	17591203	17591237	+	74	---	---
chr2	17584268	17591021	17584268	17584694	17590599	17591021	90	---	---	---	---	17590343	17590354	+	91	17584268	17591009
chr2	17595284	17608278	17595284	17598414	17605148	17608278	98	---	---	---	---	17598667	17598680	-	92	17595288	17608276
chr2	17595284	17607655	17595284	17597791	17605148	17607655	98	---	---	---	---	17597967	17597983	-	70	---	---
chr2	17644842	17657941	17644842	17645182	17657602	17657941	96	---	---	---	---	17645448	17645654	-	85	---	---
chr2	17684334	17691496	17684334	17684845	17690985	17691496	98	---	---	---	---	---	---	0	--	---	---
chr2	17709155	17717749	17709155	17710967	17715936	17717749	97	---	---	---	---	17711104	17711117	-	78	17709155	17717748
chr2	17734647	17742931	17734647	17734961	17742616	17742931	95	---	---	---	---	17742364	17742375	+	75	17734649	17742925
chr2	17755963	17760607	17755963	17756719	17759852	17760607	98	---	---	---	---	17759712	17759750	+	79	17755964	17760601
chr2	17793043	17804940	17793043	17793600	17804383	17804940	98	---	---	---	---	17793970	17793994	-	72	17793044	17804938
chr2	17816069	17822657	17816069	17816440	17822285	17822657	94	---	---	---	---	17816670	17816682	-	84	17816069	17822654
chr2	17836910	17848954	17836910	17837270	17848594	17848954	87	---	---	---	---	17848406	17848446	+	70	---	---
chr2	17837255	17851674	17837263	17837498	17851415	17851661	85	17837250	17837254	17851675	17851679	17838015	17838052	-	76	---	---
chr2	17868293	17873479	17868293	17868639	17873106	17873479	86	---	---	---	---	17872882	17872893	+	75	17868293	17873476
chr2	17895440	17913979	17895440	17899007	17910430	17913979	94	---	---	---	---	17909858	17909908	+	76	17895446	17913971
chr2	17918782	17923309	17918782	17919039	17923049	17923309	96	---	---	---	---	17919173	17919240	-	73	17918796	17923290
chr2	17934072	17942639	17934072	17935841	17940870	17942639	96	---	---	---	---	17935854	17935883	-	80	17934072	17942635
chr2	17966774	17974579	17966774	17967079	17974271	17974579	94	---	---	---	---	17967332	17967344	-	92	---	---
chr2	17967466	17974321	17967466	17967739	17974048	17974321	93	---	---	---	---	---	---	0	--	17967479	17974320
chr2	17974679	17991592	17974679	17975110	17991162	17991592	98	---	---	---	---	17975888	17975913	-	73	17974695	17991589
chr2	17975328	17982158	17975328	17975858	17981630	17982158	88	---	---	---	---	17975888	17975910	-	78	17975328	17982144
chr2	17991490	18012412	17991490	17992397	18011504	18012412	98	---	---	---	---	18010575	18010595	+	76	17991491	18012409
chr2	17999591	18003465	17999591	17999793	18003263	18003465	99	---	---	---	---	18003188	18003200	+	84	17999597	18003460
chr2	18012990	18025696	18012990	18013459	18025226	18025696	93	---	---	---	---	18024991	18025021	+	83	---	---
chr2	18027815	18030197	18027815	18028191	18029820	18030197	98	---	---	---	---	18029721	18029735	+	80	18027815	18030192
chr2	18048316	18051695	18048316	18049525	18050486	18051695	99	---	---	---	---	---	---	0	--	---	---
chr2	18066294	18071637	18066294	18066769	18071192	18071637	90	---	---	---	---	18066881	18066898	-	88	18066312	18071633
chr2	18075812	18090886	18075812	18076635	18090098	18090886	87	---	---	---	---	18089497	18089524	+	75	---	---
chr2	18078073	18083232	18078073	18078328	18082977	18083232	95	---	---	---	---	18082892	18082965	+	71	18078073	18083230
chr2	18100405	18110839	18100405	18100996	18110250	18110839	94	---	---	---	---	18101368	18101410	-	79	18100409	18110828
chr2	18118924	18139266	18118924	18123010	18135189	18139266	93	---	---	---	---	18134714	18134738	+	76	18118924	18139248
chr2	18155560	18159952	18155560	18156780	18158734	18159952	91	---	---	---	---	---	---	0	--	---	---
chr2	18157149	18167916	18157149	18157855	18167202	18167916	88	---	---	---	---	18158195	18158243	-	71	18157150	18167912
chr2	18157861	18168372	18157861	18158129	18168097	18168372	92	---	---	---	---	18158567	18158594	-	71	18157866	18168358
chr2	18158297	18165784	18158298	18158538	18165537	18165777	87	18158292	18158296	18165785	18165789	18158627	18158692	-	71	---	---
chr2	18164745	18168362	18164745	18165080	18168020	18168362	88	---	---	---	---	18165156	18165176	-	76	---	---
chr2	18172303	18176642	18172303	18172743	18176201	18176642	96	---	---	---	---	18176074	18176094	+	80	18172303	18176630
chr2	18194905	18211204	18194905	18195285	18210825	18211204	89	---	---	---	---	18196045	18196062	-	72	18194911	18211189
chr2	18239385	18252249	18239385	18239996	18251589	18252249	88	---	---	---	---	18251159	18251186	+	78	---	---
chr2	18243856	18254518	18243856	18244483	18253891	18254518	99	---	---	---	---	18244941	18244954	-	78	---	---
chr2	18245920	18262888	18245920	18246470	18262339	18262888	99	---	---	---	---	18261574	18261656	+	71	---	---
chr2	18250832	18269028	18250832	18251015	18268845	18269028	97	---	---	---	---	18251651	18251670	-	70	---	---
chr2	18251005	18269931	18251012	18251589	18269407	18269926	88	18250999	18251004	18269932	18269937	18251651	18251670	-	70	---	---
chr2	18254902	18271723	18254902	18255685	18270838	18271723	87	---	---	---	---	18270238	18270254	+	76	18254905	18271721
chr2	18258545	18262712	18258545	18260006	18261278	18262712	97	---	---	---	---	---	---	0	--	---	---
chr2	18273015	18277382	18273015	18273132	18277264	18277382	95	---	---	---	---	18277072	18277134	+	74	---	---
chr2	18286455	18299669	18286455	18286874	18299250	18299669	99	---	---	---	---	18298821	18298836	+	75	---	---
chr2	18349951	18364477	18349951	18351415	18362973	18364477	90	---	---	---	---	18351650	18351661	-	83	---	---
chr2	18355205	18374297	18355205	18358259	18371241	18374297	96	---	---	---	---	18358742	18358798	-	78	---	---
chr2	18363019	18380218	18363019	18363770	18379468	18380218	94	---	---	---	---	18379041	18379069	+	72	18363031	18380201
chr2	18415022	18430208	18415022	18415968	18429211	18430208	94	---	---	---	---	18428685	18428723	+	71	---	---
chr2	18451264	18460803	18451275	18451505	18460573	18460795	91	18451259	18451263	18460804	18460808	18451513	18451531	-	73	---	---
chr2	18469436	18474405	18469436	18470953	18472888	18474405	99	---	---	---	---	---	---	0	--	18469441	18474396
chr2	18480734	18483139	18480734	18480927	18482949	18483139	87	---	---	---	---	18480963	18480980	-	83	---	---
chr2	18526627	18540585	18526639	18527018	18540200	18540580	93	18526622	18526626	18540586	18540590	18527312	18527336	-	72	18526641	18540581
chr2	18599081	18620969	18599081	18599314	18620736	18620969	99	---	---	---	---	18619733	18619753	+	80	18599090	18620964
chr2	18603947	18608703	18603950	18604127	18608513	18608690	96	18603942	18603946	18608704	18608708	18604246	18604303	-	77	18603950	18608690
chr2	18621337	18633614	18621337	18622004	18632949	18633614	91	---	---	---	---	18622358	18622369	-	75	---	---
chr2	18625354	18636270	18625354	18625725	18635899	18636270	99	---	---	---	---	18625986	18626000	-	73	---	---
chr2	18627579	18633329	18627579	18628546	18632362	18633329	98	---	---	---	---	---	---	0	--	---	---
chr2	18631816	18637477	18631816	18632066	18637230	18637477	93	---	---	---	---	18636998	18637016	+	89	18631817	18637469
chr2	18644900	18650211	18644900	18645041	18650070	18650211	99	---	---	---	---	18645274	18645293	-	80	18644900	18650208
chr2	18693157	18714669	18693157	18694421	18713405	18714669	98	---	---	---	---	18712570	18712585	+	93	---	---
chr2	18695216	18700672	18695216	18695440	18700448	18700672	91	---	---	---	---	18695609	18695629	-	76	18695216	18700661
chr2	18714475	18732557	18714475	18715182	18731852	18732557	93	---	---	---	---	18715976	18716007	-	71	18714478	18732547
chr2	18734815	18746350	18734815	18735055	18746110	18746350	90	---	---	---	---	18745611	18745642	+	75	18734828	18746348
chr2	18774092	18782422	18774092	18775415	18781159	18782422	92	---	---	---	---	18775649	18775672	-	70	---	---
chr2	18840331	18849270	18840331	18841765	18847844	18849270	97	---	---	---	---	18847735	18847770	+	75	18840335	18849268
chr2	18848739	18864619	18848739	18849147	18864212	18864619	90	---	---	---	---	18863680	18863706	+	74	18848754	18864612
chr2	18857847	18877459	18857847	18858315	18876991	18877459	97	---	---	---	---	18859215	18859238	-	75	18857851	18877457
chr2	18866026	18882653	18866026	18866572	18882107	18882653	96	---	---	---	---	18867040	18867054	-	73	18866033	18882648
chr2	18866582	18882832	18866582	18866953	18882461	18882832	96	---	---	---	---	18867629	18867643	-	73	18866586	18882819
chr2	18877110	18880201	18877110	18877643	18879667	18880201	96	---	---	---	---	---	---	0	--	---	---
chr2	19014181	19021874	19014181	19014763	19021293	19021874	96	---	---	---	---	19014828	19014866	-	71	---	---
chr2	19116386	19130786	19116386	19116656	19130517	19130786	98	---	---	---	---	19117148	19117243	-	94	---	---
chr2	19138313	19153319	19138313	19138576	19153046	19153308	97	19138308	19138312	19153320	19153324	19138953	19138981	-	75	19138331	19153311
chr2	19185529	19191876	19185529	19186414	19190901	19191876	88	---	---	---	---	19186616	19186632	-	82	19185529	19191874
chr2	19197221	19211879	19197221	19197648	19211452	19211879	99	---	---	---	---	19211300	19211350	+	72	19197221	19211874
chr2	19248256	19262365	19248260	19248908	19261704	19262354	97	19248251	19248255	19262366	19262370	19261141	19261155	+	73	---	---
chr2	19272880	19294269	19272880	19273503	19293653	19294269	93	---	---	---	---	19292715	19292746	+	78	---	---
chr2	19299158	19312207	19299158	19300456	19310905	19312207	97	19299151	19299157	19312208	19312214	19300589	19300602	-	92	19299171	19312199
chr2	19302179	19309867	19302179	19302602	19309444	19309867	99	---	---	---	---	---	---	0	--	19302191	19309855
chr2	19306216	19312897	19306216	19306358	19312755	19312897	99	---	---	---	---	19312469	19312485	+	76	---	---
chr2	19307402	19313234	19307402	19307675	19312961	19313234	98	---	---	---	---	19312697	19312737	+	78	---	---
chr2	19414890	19424426	19414890	19415805	19423511	19424426	99	---	---	---	---	19416121	19416155	-	80	19414890	19424424
chr2	19427166	19435499	19427166	19427955	19434710	19435499	97	---	---	---	---	19428244	19428257	-	71	---	---
chr2	19486733	19503633	19486733	19487128	19503231	19503633	93	---	---	---	---	19487812	19487823	-	75	19486735	19503629
chr2	19503302	19523412	19503302	19504181	19522556	19523412	90	---	---	---	---	19505081	19505095	-	80	---	---
chr2	19537890	19542323	19537890	19539785	19540427	19542323	89	---	---	---	---	19540327	19540345	+	89	19537902	19542318
chr2	19539298	19541988	19539298	19539450	19541836	19541988	88	---	---	---	---	19541770	19541786	+	70	---	---
chr2	19539743	19545702	19539743	19540125	19545319	19545702	89	---	---	---	---	19540374	19540385	-	100	---	---
chr2	19542737	19546739	19542737	19543251	19546225	19546739	98	---	---	---	---	---	---	0	--	19542741	19546725
chr2	19634822	19645291	19634822	19635296	19644819	19645291	94	---	---	---	---	19644521	19644543	+	73	19634826	19645290
chr2	19688373	19698557	19688373	19690744	19696216	19698546	88	19688368	19688372	19698558	19698562	19690746	19690763	-	100	---	---
chr2	19688668	19698080	19688668	19690277	19696517	19698080	85	---	---	---	---	19696218	19696239	+	77	19688670	19698078
chr2	19691143	19696039	19691143	19691420	19695761	19696039	91	---	---	---	---	19691622	19691636	-	80	---	---
chr2	19699148	19706060	19699148	19702360	19702788	19706060	97	---	---	---	---	19702767	19702786	+	70	19699158	19706049
chr2	19712385	19729285	19712385	19712985	19728685	19729285	97	---	---	---	---	19728097	19728120	+	87	19712392	19729283
chr2	19726662	19729630	19726662	19727473	19728823	19729630	93	---	---	---	---	---	---	0	--	---	---
chr2	19732564	19738915	19732564	19733496	19737983	19738915	99	---	---	---	---	19737764	19737780	+	82	19732564	19738913
chr2	19749441	19768604	19749441	19750019	19768017	19768604	87	---	---	---	---	19767582	19767613	+	78	19749445	19768588
chr2	19769499	19780267	19769499	19769777	19779989	19780267	98	---	---	---	---	---	---	0	--	---	---
chr2	19788651	19807533	19788662	19789307	19806880	19807525	96	19788646	19788650	19807534	19807538	19806002	19806035	+	73	19788658	19807522
chr2	19796424	19806070	19796430	19797460	19805035	19806068	95	19796418	19796423	19806071	19806076	19797777	19797790	-	85	19796435	19806059
chr2	19796447	19806025	19796447	19797417	19805052	19806025	95	---	---	---	---	19797777	19797790	-	85	---	---
chr2	19849185	19858667	19849185	19850586	19857264	19858667	86	---	---	---	---	19850860	19850886	-	74	19849203	19858655
chr2	19852567	19855979	19852567	19853027	19855518	19855979	87	---	---	---	---	19853050	19853078	-	75	---	---
chr2	19853755	19873782	19853755	19853937	19873600	19873782	97	---	---	---	---	19854884	19854896	-	76	---	---
chr2	19857838	19878755	19857838	19858206	19878387	19878755	97	---	---	---	---	19859099	19859118	-	80	---	---
chr2	19889189	19909927	19889189	19889755	19909394	19909927	87	---	---	---	---	19908472	19908541	+	75	19889192	19909923
chr2	19895909	19915778	19895909	19897963	19913725	19915778	95	---	---	---	---	19912940	19912980	+	75	---	---
chr2	19919731	19925295	19919731	19921552	19923470	19925295	90	---	---	---	---	---	---	0	--	19919731	19925293
chr2	19923470	19932408	19923470	19925297	19930582	19932408	98	---	---	---	---	19930478	19930525	+	70	19923470	19932404
chr2	19984478	20006271	19984478	19984973	20005739	20006271	91	---	---	---	---	20004702	20004733	+	75	---	---
chr2	20007021	20022687	20007021	20007375	20022333	20022687	95	---	---	---	---	20007891	20007911	-	80	20007030	20022682
chr2	20015044	20021733	20015044	20015610	20021167	20021733	97	---	---	---	---	20020891	20020909	+	84	20015059	20021732
chr2	20035923	20044087	20035923	20037036	20042948	20044087	86	---	---	---	---	20042666	20042685	+	70	20035933	20044083
chr2	20051692	20061413	20051692	20052771	20060348	20061413	94	---	---	---	---	20060091	20060116	+	73	20051692	20061411
chr2	20062869	20070090	20062869	20063044	20069910	20070090	86	---	---	---	---	20063185	20063248	-	81	20062875	20070088
chr2	20086356	20094687	20086356	20089040	20092004	20094687	85	---	---	---	---	---	---	0	--	20086362	20094676
chr2	20163027	20168244	20163027	20165458	20165813	20168244	99	---	---	---	---	---	---	0	--	---	---
chr2	20172338	20188830	20172338	20174750	20186418	20188830	98	---	---	---	---	---	---	0	--	---	---
chr2	20192464	20201366	20192475	20194246	20199585	20201352	96	20192458	20192463	20201367	20201372	20194462	20194475	-	85	20192466	20201362
chr2	20227573	20248392	20227573	20227828	20248138	20248392	87	---	---	---	---	20247380	20247480	+	72	20227583	20248380
chr2	20234952	20247478	20234952	20236430	20245993	20247478	93	---	---	---	---	20245774	20245791	+	77	20234958	20247476
chr2	20262620	20275348	20262620	20265697	20272272	20275348	97	---	---	---	---	20272164	20272176	+	92	---	---
chr2	20268864	20275277	20268864	20269993	20274148	20275277	99	---	---	---	---	20273985	20274002	+	83	---	---
chr2	20283223	20302277	20283223	20285861	20299669	20302277	98	---	---	---	---	20286361	20286395	-	71	---	---
chr2	20296240	20304063	20296240	20296749	20303552	20304063	98	---	---	---	---	20296983	20297077	-	73	---	---
chr2	20299445	20302054	20299445	20299669	20301825	20302054	96	---	---	---	---	---	---	0	--	20299455	20302045
chr2	20304309	20324479	20304309	20304904	20323882	20324479	87	---	---	---	---	20305699	20305853	-	100	---	---
chr2	20315041	20323347	20315041	20315424	20322964	20323347	96	---	---	---	---	20315741	20315759	-	73	20315050	20323335
chr2	20351400	20362792	20351400	20352506	20361687	20362792	97	---	---	---	---	20361315	20361330	+	93	---	---
chr2	20361814	20365268	20361814	20362921	20364158	20365268	97	---	---	---	---	---	---	0	--	---	---
chr2	20371616	20393209	20371616	20371946	20392880	20393209	96	---	---	---	---	20391886	20391903	+	72	---	---
chr2	20467608	20476067	20467608	20469247	20474428	20476067	99	---	---	---	---	20474317	20474337	+	76	---	---
chr2	20480081	20484569	20480081	20481496	20483154	20484569	99	---	---	---	---	20483098	20483116	+	84	---	---
chr2	20497342	20506025	20497342	20498144	20505216	20506025	92	---	---	---	---	20504929	20504955	+	92	---	---
chr2	20498730	20512608	20498730	20499990	20511288	20512608	88	---	---	---	---	20510787	20510892	+	75	20498734	20512607
chr2	20501701	20505116	20501701	20502136	20504681	20505116	94	---	---	---	---	20504575	20504620	+	71	20501706	20505101
chr2	20501867	20504961	20501874	20501981	20504854	20504961	99	20501862	20501866	20504962	20504966	20504743	20504775	+	78	20501879	20504959
chr2	20506350	20514045	20506350	20507724	20512665	20514045	98	---	---	---	---	20512488	20512504	+	76	---	---
chr2	20534095	20541181	20534095	20535481	20539799	20541181	98	---	---	---	---	20539753	20539797	+	84	---	---
chr2	20549076	20567487	20549076	20549819	20566747	20567487	93	---	---	---	---	20565901	20565933	+	84	---	---
chr2	20562400	20575012	20562411	20562833	20574575	20574997	95	20562395	20562399	20575013	20575017	20574052	20574089	+	78	---	---
chr2	20567485	20574211	20567485	20569034	20572672	20574211	93	---	---	---	---	20572490	20572531	+	88	20567487	20574209
chr2	20598516	20606051	20598516	20599135	20605432	20606051	98	---	---	---	---	20599376	20599388	-	76	---	---
chr2	20614943	20631605	20614943	20617258	20629569	20631605	87	---	---	---	---	20617829	20617855	-	74	---	---
chr2	20616501	20631605	20616501	20617258	20630851	20631605	98	---	---	---	---	20617829	20617855	-	74	20616502	20631596
chr2	20641403	20650345	20641403	20641800	20649930	20650345	90	---	---	---	---	20649523	20649542	+	75	---	---
chr2	20642015	20655329	20642015	20643250	20654094	20655329	96	---	---	---	---	20653754	20653771	+	83	20642021	20655326
chr2	20642349	20654955	20642349	20642876	20654428	20654955	97	---	---	---	---	20653958	20653980	+	73	20642365	20654951
chr2	20648014	20656704	20648014	20649265	20655453	20656704	97	---	---	---	---	20649447	20649488	-	71	20648017	20656687
chr2	20695432	20708842	20695439	20696035	20708242	20708836	96	20695427	20695431	20708843	20708847	20696587	20696609	-	78	20695437	20708827
chr2	20703803	20706471	20703812	20704243	20706018	20706465	91	20703795	20703802	20706472	20706479	---	---	0	--	20703810	20706461
chr2	20713572	20722476	20713572	20714244	20721804	20722476	96	---	---	---	---	20721788	20721801	+	71	20713575	20722471
chr2	20732145	20735075	20732145	20732251	20734969	20735075	95	---	---	---	---	20734865	20734903	+	71	---	---
chr2	20740806	20750777	20740806	20741430	20750139	20750777	92	---	---	---	---	20749740	20749756	+	70	---	---
chr2	20743842	20748459	20743842	20744209	20748091	20748459	98	---	---	---	---	20744386	20744404	-	73	---	---
chr2	20773960	20776964	20773960	20774191	20776736	20776964	93	---	---	---	---	20774193	20774263	-	84	---	---
chr2	20843740	20854080	20843740	20845470	20852334	20854080	94	---	---	---	---	20852033	20852054	+	72	20843740	20854078
chr2	20867786	20886094	20867786	20868159	20885721	20886094	93	---	---	---	---	20885107	20885160	+	70	20867801	20886092
chr2	20924155	20934246	20924155	20925826	20932568	20934246	94	---	---	---	---	20932267	20932288	+	72	20924155	20934244
chr2	20934362	20947473	20934374	20934887	20946957	20947470	94	20934357	20934361	20947474	20947478	20946594	20946633	+	82	20934371	20947468
chr2	20976418	20997623	20976430	20977845	20996224	20997620	94	20976413	20976417	20997624	20997628	20978412	20978425	-	85	20976428	20997617
chr2	21021630	21042885	21021630	21022202	21042306	21042885	88	---	---	---	---	21041300	21041313	+	71	21021633	21042880
chr2	21086341	21098816	21086341	21087046	21098135	21098816	92	---	---	---	---	21097650	21097669	+	95	21086348	21098805
chr2	21148166	21162142	21148166	21149243	21161079	21162142	93	---	---	---	---	21160568	21160594	+	85	21148166	21162140
chr2	21166490	21175481	21166490	21170138	21171829	21175481	94	---	---	---	---	21171799	21171818	+	75	21166492	21175469
chr2	21172597	21176363	21172597	21173487	21175473	21176363	95	---	---	---	---	21173526	21173540	-	73	21172601	21176361
chr2	21268766	21286047	21268766	21269685	21285130	21286047	97	---	---	---	---	21284361	21284373	+	92	---	---
chr2	21273708	21281482	21273708	21274699	21280491	21281482	98	---	---	---	---	21280330	21280365	+	75	21273720	21281467
chr2	21278951	21300920	21278951	21279565	21300306	21300920	94	---	---	---	---	21279684	21279705	-	72	21278957	21300909
chr2	21279894	21287441	21279894	21280440	21286897	21287441	89	---	---	---	---	21286667	21286681	+	86	21279900	21287431
chr2	21302429	21318318	21302429	21302997	21317750	21318318	95	---	---	---	---	21303646	21303692	-	80	---	---
chr2	21311409	21330641	21311409	21314145	21327912	21330641	91	---	---	---	---	21327350	21327393	+	70	---	---
chr2	21327703	21335270	21327703	21328161	21334812	21335270	99	---	---	---	---	21334558	21334570	+	76	21327703	21335251
chr2	21361313	21369370	21361313	21362610	21368073	21369370	98	---	---	---	---	21362860	21362883	-	70	---	---
chr2	21378535	21387288	21378535	21380235	21385522	21387288	91	---	---	---	---	21380452	21380465	-	85	21378535	21387286
chr2	21403768	21409116	21403768	21404255	21408626	21409116	91	---	---	---	---	21404318	21404356	-	74	---	---
chr2	21441599	21446483	21441604	21441906	21446177	21446479	98	21441594	21441598	21446484	21446488	21445974	21445993	+	75	21441605	21446475
chr2	21538197	21554983	21538197	21538924	21554263	21554983	91	---	---	---	---	21539585	21539621	-	75	---	---
chr2	21570696	21578618	21570696	21570982	21578305	21578618	91	---	---	---	---	21578133	21578171	+	71	---	---
chr2	21618944	21632465	21618944	21620345	21631066	21632465	93	---	---	---	---	21630634	21630658	+	80	---	---
chr2	21637139	21646307	21637139	21638494	21644953	21646307	96	---	---	---	---	21638801	21638816	-	81	---	---
chr2	21637704	21645838	21637712	21638015	21645527	21645829	97	21637699	21637703	21645839	21645843	21638308	21638321	-	78	21637715	21645831
chr2	21647130	21656052	21647130	21648881	21654154	21656052	90	---	---	---	---	21653923	21653936	+	85	21647130	21656050
chr2	21659755	21665649	21659755	21660443	21664960	21665649	87	---	---	---	---	21664897	21664938	+	73	21659755	21665638
chr2	21666143	21672751	21666143	21666370	21672524	21672751	96	---	---	---	---	21672429	21672511	+	72	21666143	21672750
chr2	21684051	21694217	21684051	21685584	21692685	21694217	95	---	---	---	---	21685880	21685906	-	74	21684052	21694214
chr2	21703731	21713174	21703731	21704540	21712416	21713174	90	---	---	---	---	21712094	21712124	+	77	---	---
chr2	21731729	21748324	21731729	21737724	21742329	21748324	99	---	---	---	---	21737936	21737953	-	77	21731738	21748322
chr2	21780425	21792835	21780426	21783932	21789436	21792824	95	21780420	21780424	21792836	21792840	21789277	21789293	+	76	21780426	21792822
chr2	21823895	21831198	21823895	21824628	21830463	21831198	95	---	---	---	---	21824715	21824734	-	80	---	---
chr2	21863976	21872430	21863986	21865459	21870951	21872424	98	21863970	21863975	21872431	21872436	---	---	0	--	21863983	21872424
chr2	21880055	21890569	21880055	21880760	21889917	21890569	89	---	---	---	---	21880983	21880995	-	76	---	---
chr2	21904233	21925579	21904233	21908698	21921146	21925579	99	---	---	---	---	21909227	21909255	-	79	21904234	21925566
chr2	21911408	21916284	21911408	21912263	21915461	21916284	94	---	---	---	---	21915329	21915345	+	70	---	---
chr2	21915505	21921955	21915505	21916533	21920927	21921955	99	---	---	---	---	---	---	0	--	21915515	21921943
chr2	21980191	21987371	21980191	21980771	21986791	21987371	97	---	---	---	---	21980838	21980864	-	70	21980191	21987366
chr2	21980772	21990041	21980772	21981832	21988980	21990041	97	---	---	---	---	21982135	21982150	-	81	---	---
chr2	22013225	22021772	22013225	22014924	22020073	22021772	99	---	---	---	---	22019920	22019933	+	78	---	---
chr2	22037152	22057164	22037152	22040973	22053440	22057164	87	---	---	---	---	22052834	22052857	+	70	22037155	22057151
chr2	22046414	22061298	22046414	22046749	22060957	22061298	87	---	---	---	---	22060710	22060764	+	70	---	---
chr2	22052995	22059752	22052995	22054545	22058202	22059752	93	---	---	---	---	22058019	22058135	+	81	22052995	22059750
chr2	22081839	22097506	22081839	22082238	22097107	22097506	98	---	---	---	---	22082812	22082833	-	81	22081844	22097490
chr2	22081994	22089355	22081994	22082406	22088943	22089355	98	---	---	---	---	22088759	22088775	+	70	---	---
chr2	22105195	22120715	22105207	22105472	22120450	22120715	96	22105189	22105194	22120716	22120721	22119744	22119798	+	74	---	---
chr2	22109291	22119373	22109291	22110575	22118098	22119373	99	---	---	---	---	22117761	22117787	+	74	22109305	22119370
chr2	22112784	22120333	22112784	22113979	22119138	22120333	94	---	---	---	---	22113982	22114008	-	85	22112787	22120330
chr2	22140252	22146566	22140252	22142081	22144756	22146566	98	---	---	---	---	22142161	22142198	-	78	---	---
chr2	22159722	22171273	22159722	22161234	22169956	22171273	85	---	---	---	---	22161532	22161560	-	72	---	---
chr2	22171368	22180183	22171368	22172879	22178697	22180183	85	---	---	---	---	22172897	22172939	-	76	---	---
chr2	22191001	22196833	22191001	22191224	22196610	22196833	99	---	---	---	---	22191288	22191326	-	71	---	---
chr2	22200680	22215772	22200684	22201451	22214971	22215765	94	22200675	22200679	22215773	22215777	22202066	22202103	-	76	---	---
chr2	22244421	22255977	22244421	22244719	22255678	22255977	89	---	---	---	---	22245238	22245263	-	76	22244427	22255968
chr2	22244722	22252252	22244722	22245253	22251720	22252252	90	---	---	---	---	22245467	22245533	-	70	22244722	22252249
chr2	22252489	22256843	22252489	22252759	22256578	22256843	88	---	---	---	---	22252865	22252876	-	75	---	---
chr2	22285430	22295092	22285430	22285733	22294789	22295092	87	---	---	---	---	22294352	22294368	+	88	22285446	22295076
chr2	22290551	22302399	22290551	22293512	22299429	22302399	98	---	---	---	---	22299185	22299232	+	72	---	---
chr2	22310417	22320579	22310424	22311957	22319045	22320578	96	22310410	22310416	22320580	22320586	22318722	22318748	+	74	22310425	22320578
chr2	22342099	22348871	22342099	22343604	22347406	22348871	91	---	---	---	---	22343724	22343775	-	86	22342099	22348869
chr2	22385337	22392386	22385337	22387051	22390661	22392386	96	---	---	---	---	22387176	22387197	-	90	22385338	22392378
chr2	22422210	22430869	22422215	22422497	22430584	22430862	92	22422205	22422209	22430870	22430874	22422816	22422842	-	74	22422211	22430868
chr2	22459588	22473387	22459593	22461221	22471747	22473374	93	22459583	22459587	22473388	22473392	22461498	22461510	-	76	22459588	22473375
chr2	22461219	22467926	22461229	22462539	22466613	22467924	95	22461214	22461218	22467927	22467931	22466410	22466484	+	80	---	---
chr2	22461545	22467738	22461545	22462355	22466928	22467738	96	---	---	---	---	22466739	22466776	+	73	---	---
chr2	22468323	22475842	22468327	22470701	22473472	22475831	92	22468318	22468322	22475843	22475847	22470759	22470796	-	76	22468323	22475823
chr2	22468831	22475837	22468832	22470701	22473974	22475831	92	22468824	22468830	22475838	22475844	22470759	22470796	-	76	22468838	22475823
chr2	22476626	22495396	22476626	22478323	22493721	22495396	93	---	---	---	---	22492953	22492975	+	73	---	---
chr2	22476981	22495023	22476981	22477950	22494077	22495023	92	---	---	---	---	22493418	22493439	+	72	22476999	22495009
chr2	22521399	22530384	22521399	22523296	22528581	22530384	91	---	---	---	---	22528350	22528363	+	85	22521399	22530383
chr2	22614653	22620308	22614653	22614807	22620153	22620308	95	---	---	---	---	22619885	22619964	+	78	22614664	22620306
chr2	22660749	22668877	22660749	22661775	22667850	22668877	98	---	---	---	---	22667741	22667776	+	75	22660753	22668874
chr2	22706945	22715652	22706945	22707806	22714825	22715652	85	---	---	---	---	22707827	22707845	-	84	---	---
chr2	22756604	22760648	22756604	22756781	22760471	22760648	94	---	---	---	---	---	---	0	--	---	---
chr2	22770541	22781083	22770541	22771421	22780203	22781083	99	---	---	---	---	22779784	22779813	+	70	22770552	22781078
chr2	22791525	22796848	22791525	22792834	22795539	22796848	99	---	---	---	---	---	---	0	--	---	---
chr2	22797938	22809035	22797938	22802224	22804752	22809035	99	---	---	---	---	22804695	22804721	+	74	---	---
chr2	22811033	22814318	22811033	22811478	22813874	22814318	96	---	---	---	---	22811548	22811564	-	76	22811033	22814315
chr2	22840076	22847677	22840078	22840855	22846862	22847667	87	22840071	22840075	22847678	22847682	22846680	22846696	+	70	22840082	22847669
chr2	22843606	22854175	22843612	22845123	22852659	22854166	91	22843600	22843605	22854176	22854181	22852567	22852585	+	84	22843615	22854167
chr2	22847634	22852714	22847634	22847930	22852396	22852714	89	---	---	---	---	22852294	22852335	+	71	22847638	22852710
chr2	22848612	22861341	22848612	22850154	22859813	22861341	88	---	---	---	---	22859669	22859705	+	70	22848615	22861339
chr2	22864276	22872868	22864280	22866090	22871057	22872867	99	22864270	22864275	22872869	22872874	22870901	22870914	+	78	22864281	22872863
chr2	22879182	22885375	22879182	22879906	22884656	22885375	89	---	---	---	---	22884572	22884603	+	78	22879182	22885372
chr2	22918184	22921728	22918184	22919497	22920415	22921728	99	---	---	---	---	---	---	0	--	---	---
chr2	22924239	22945773	22924239	22924546	22945466	22945773	99	---	---	---	---	22944449	22944470	+	81	22924243	22945771
chr2	22933067	22941060	22933067	22933300	22940810	22941060	88	---	---	---	---	---	---	0	--	---	---
chr2	22956142	22961890	22956148	22956540	22961485	22961876	97	22956137	22956141	22961891	22961895	22961434	22961474	+	73	---	---
chr2	23012855	23019834	23012855	23013873	23018814	23019834	98	---	---	---	---	23014054	23014120	-	97	23012871	23019831
chr2	23014618	23017968	23014618	23014795	23017791	23017968	99	---	---	---	---	23017715	23017738	+	83	---	---
chr2	23015446	23017666	23015446	23015587	23017516	23017666	92	---	---	---	---	---	---	0	--	---	---
chr2	23018271	23029382	23018271	23019834	23027814	23029382	96	---	---	---	---	23020216	23020233	-	72	---	---
chr2	23019942	23023817	23019942	23021390	23022370	23023817	97	---	---	---	---	---	---	0	--	23019950	23023805
chr2	23035749	23055040	23035749	23037171	23053634	23055040	93	---	---	---	---	23052900	23052938	+	71	23035749	23055027
chr2	23042974	23052408	23042974	23044417	23050962	23052408	97	---	---	---	---	23044698	23044719	-	72	23042975	23052405
chr2	23055135	23061404	23055135	23055996	23060559	23061404	91	---	---	---	---	23056073	23056108	-	75	23055136	23061396
chr2	23077267	23088355	23077267	23077385	23088237	23088355	93	---	---	---	---	23077654	23077720	-	85	23077267	23088354
chr2	23106597	23121808	23106597	23107845	23120562	23121808	92	---	---	---	---	23108280	23108309	-	80	23106605	23121799
chr2	23155698	23163032	23155711	23156247	23162494	23163030	95	23155692	23155697	23163033	23163038	23156442	23156478	-	70	23155711	23163028
chr2	23246107	23265547	23246107	23247773	23263868	23265547	86	---	---	---	---	23248527	23248541	-	73	23246111	23265541
chr2	23250401	23269184	23250401	23251144	23268447	23269184	87	---	---	---	---	23251878	23251904	-	77	---	---
chr2	23251703	23254579	23251703	23252005	23254277	23254579	99	---	---	---	---	---	---	0	--	---	---
chr2	23276224	23291829	23276224	23276761	23291275	23291829	90	---	---	---	---	23290860	23290879	+	70	23276225	23291813
chr2	23277686	23296695	23277692	23278057	23296330	23296693	91	23277681	23277685	23296696	23296700	23295663	23295682	+	95	---	---
chr2	23333351	23351739	23333351	23335078	23350014	23351739	97	---	---	---	---	23349327	23349342	+	81	---	---
chr2	23367417	23385238	23367417	23369256	23383412	23385238	95	---	---	---	---	23369636	23369651	-	75	23367417	23385234
chr2	23367895	23384669	23367895	23368675	23383888	23384669	97	---	---	---	---	23369318	23369356	-	74	23367898	23384667
chr2	23378285	23383629	23378285	23378506	23383410	23383629	95	---	---	---	---	23378630	23378653	-	70	23378287	23383617
chr2	23414596	23421436	23414596	23415168	23420868	23421434	94	23414590	23414595	23421437	23421442	23420584	23420609	+	84	23414597	23421422
chr2	23496579	23504746	23496579	23497943	23503310	23504746	89	---	---	---	---	23498013	23498036	-	87	---	---
chr2	23510929	23518615	23510929	23511796	23517748	23518615	96	---	---	---	---	23511935	23511948	-	78	23510938	23518612
chr2	23518614	23535605	23518614	23521558	23532662	23535605	96	---	---	---	---	23532242	23532265	+	70	23518623	23535603
chr2	23537187	23550503	23537187	23537690	23550001	23550503	94	---	---	---	---	23549385	23549408	+	75	23537187	23550498
chr2	23560131	23563292	23560131	23560604	23562813	23563292	92	---	---	---	---	---	---	0	--	---	---
chr2	23588306	23606018	23588306	23589115	23605209	23606018	94	---	---	---	---	23589364	23589376	-	92	---	---
chr2	23608184	23618236	23608184	23610232	23616184	23618236	97	---	---	---	---	23610358	23610378	-	76	23608194	23618234
chr2	23676558	23685274	23676558	23678364	23683456	23685274	94	---	---	---	---	23683302	23683315	+	78	23676558	23685272
chr2	23729442	23741619	23729442	23729998	23741062	23741619	98	---	---	---	---	23740533	23740580	+	70	---	---
chr2	23731133	23739771	23731133	23735230	23735645	23739771	95	---	---	---	---	23735577	23735595	+	73	---	---
chr2	23731880	23738273	23731880	23733733	23736392	23738273	94	---	---	---	---	23733783	23733799	-	76	23731884	23738260
chr2	23738798	23746716	23738798	23740141	23745375	23746716	92	---	---	---	---	23745119	23745142	+	70	23738811	23746713
chr2	23750754	23758879	23750754	23752075	23757558	23758879	99	---	---	---	---	23752258	23752281	-	91	23750754	23758874
chr2	23772479	23776121	23772479	23773277	23775323	23776121	97	---	---	---	---	23775249	23775268	+	70	---	---
chr2	23821354	23829108	23821354	23822293	23828169	23829108	99	---	---	---	---	23822475	23822488	-	71	23821354	23829105
chr2	23835742	23842902	23835742	23838519	23840125	23842902	99	---	---	---	---	---	---	0	--	---	---
chr2	23950480	23956867	23950480	23951231	23956117	23956867	91	---	---	---	---	23951334	23951369	-	75	---	---
chr2	23961233	23973718	23961233	23962273	23972617	23973718	86	---	---	---	---	23972100	23972118	+	73	23961238	23973716
chr2	23965778	23969547	23965778	23966493	23968832	23969547	97	---	---	---	---	23966502	23966516	-	73	23965785	23969538
chr2	23970825	23974624	23970826	23971724	23973718	23974616	95	23970820	23970824	23974625	23974629	---	---	0	--	---	---
chr2	23983075	23995216	23983075	23986890	23991398	23995216	96	---	---	---	---	23987035	23987068	-	70	---	---
chr2	24004527	24013529	24004527	24006347	24011710	24013529	95	24004522	24004526	24013530	24013534	24006589	24006601	-	76	24004527	24013525
chr2	24013946	24020038	24013946	24015462	24018521	24020038	90	---	---	---	---	24018487	24018507	+	80	---	---
chr2	24041996	24048337	24041998	24043214	24047059	24048325	90	24041991	24041995	24048338	24048342	24046866	24046897	+	84	---	---
chr2	24046969	24059051	24046969	24047751	24058271	24059051	92	---	---	---	---	24057921	24057938	+	83	24046974	24059049
chr2	24055598	24058215	24055598	24055872	24057942	24058215	85	---	---	---	---	24057921	24057938	+	83	24055598	24058198
chr2	24077319	24084225	24077319	24078851	24082690	24084225	93	---	---	---	---	24078913	24078950	-	73	24077320	24084218
chr2	24096357	24104016	24096357	24096806	24103569	24104016	98	---	---	---	---	24097046	24097058	-	84	24096366	24104013
chr2	24163505	24170724	24163505	24163666	24170563	24170724	89	---	---	---	---	24170314	24170342	+	72	---	---
chr2	24183970	24203972	24183982	24186658	24201319	24203966	86	24183965	24183969	24203973	24203977	24200589	24200620	+	71	24183973	24203964
chr2	24194624	24205493	24194631	24196155	24203961	24205486	88	24194619	24194623	24205494	24205498	24203587	24203647	+	72	24194631	24205488
chr2	24199623	24220436	24199634	24201402	24218668	24220436	95	24199618	24199622	24220437	24220441	24217937	24217955	+	78	24199628	24220433
chr2	24209917	24225643	24209917	24214236	24221324	24225643	99	---	---	---	---	24220979	24221022	+	90	24209931	24225636
chr2	24217049	24220956	24217060	24217486	24220515	24220941	93	24217044	24217048	24220957	24220961	24220444	24220455	+	75	24217054	24220955
chr2	24239086	24255331	24239086	24240124	24254300	24255331	92	---	---	---	---	24240677	24240721	-	75	---	---
chr2	24240853	24257062	24240853	24241049	24256866	24257062	94	---	---	---	---	24256208	24256230	+	78	---	---
chr2	24246895	24253248	24246895	24247494	24252690	24253248	89	---	---	---	---	24247707	24247754	-	70	24246895	24253234
chr2	24248069	24254299	24248069	24249077	24253290	24254299	95	---	---	---	---	24249090	24249109	-	80	---	---
chr2	24257645	24278276	24257645	24258835	24277018	24278276	88	---	---	---	---	24259466	24259508	-	72	24257645	24278273
chr2	24258839	24272877	24258839	24259395	24272321	24272877	98	24258833	24258838	24272878	24272883	24271707	24271727	+	80	24258839	24272874
chr2	24272878	24278524	24272878	24273132	24278274	24278524	93	---	---	---	---	24273311	24273362	-	86	24272896	24278522
chr2	24279856	24288828	24279863	24282249	24286438	24288828	93	24279850	24279855	24288829	24288834	24286278	24286294	+	76	24279861	24288822
chr2	24357455	24367260	24357455	24357986	24366732	24367260	91	---	---	---	---	24366596	24366638	+	83	24357470	24367259
chr2	24377615	24386771	24377615	24381984	24382398	24386771	99	---	---	---	---	24382316	24382342	+	74	---	---
chr2	24399122	24408110	24399122	24400581	24406619	24408110	90	---	---	---	---	24406368	24406409	+	83	24399123	24408106
chr2	24409875	24424137	24409881	24410234	24423776	24424130	89	24409870	24409874	24424138	24424142	24423240	24423252	+	84	---	---
chr2	24412820	24420394	24412823	24413683	24419559	24420392	89	24412815	24412819	24420395	24420399	24419528	24419540	+	76	24412824	24420388
chr2	24415270	24421752	24415270	24416592	24420438	24421752	86	---	---	---	---	24416704	24416722	-	78	---	---
chr2	24418643	24423450	24418643	24419496	24422593	24423450	92	---	---	---	---	24419537	24419560	-	75	---	---
chr2	24446938	24467806	24446941	24448348	24466397	24467798	92	24446933	24446937	24467807	24467811	24465796	24465843	+	72	---	---
chr2	24500720	24522310	24500720	24501306	24521717	24522310	87	---	---	---	---	24502278	24502301	-	75	---	---
chr2	24507755	24513183	24507755	24510316	24510622	24513183	99	---	---	---	---	24510396	24510414	-	84	---	---
chr2	24540536	24552685	24540536	24541958	24551261	24552685	94	---	---	---	---	24550826	24550852	+	77	24540541	24552683
chr2	24542304	24550340	24542312	24546094	24546547	24550329	99	24542299	24542303	24550341	24550345	---	---	0	--	24542316	24550337
chr2	24587313	24594636	24587315	24588239	24593708	24594630	87	24587308	24587312	24594637	24594641	24593434	24593473	+	72	24587321	24594630
chr2	24599160	24607266	24599160	24600725	24605702	24607266	95	---	---	---	---	24605515	24605602	+	85	24599160	24607265
chr2	24609475	24618203	24609475	24611141	24616542	24618203	89	---	---	---	---	24616332	24616356	+	84	---	---
chr2	24610456	24617954	24610468	24610893	24617532	24617954	87	24610451	24610455	24617955	24617959	24617372	24617398	+	70	24610460	24617952
chr2	24661978	24674759	24661978	24662308	24674429	24674759	99	---	---	---	---	24662862	24662873	-	75	---	---
chr2	24662269	24670962	24662269	24665370	24667861	24670962	99	---	---	---	---	---	---	0	--	---	---
chr2	24672395	24690008	24672395	24673006	24689398	24690008	99	---	---	---	---	24689002	24689017	+	75	24672397	24690002
chr2	24681514	24689269	24681514	24685391	24685398	24689269	99	---	---	---	---	---	---	0	--	24681523	24689264
chr2	24711043	24718451	24711043	24711368	24718126	24718451	98	---	---	---	---	24717810	24717861	+	94	24711052	24718449
chr2	24807888	24824596	24807889	24809242	24823245	24824588	94	24807883	24807887	24824597	24824601	24822544	24822591	+	72	24807898	24824595
chr2	24828085	24833518	24828085	24828361	24833243	24833518	94	---	---	---	---	24828363	24828391	-	79	24828087	24833516
chr2	24888418	24898364	24888418	24890010	24896771	24898364	97	---	---	---	---	24890174	24890194	-	95	24888436	24898362
chr2	24935050	24937887	24935050	24935291	24937649	24937887	95	---	---	---	---	24937535	24937549	+	73	24935059	24937881
chr2	24939241	24948811	24939243	24940879	24947322	24948802	88	24939236	24939240	24948812	24948816	24947029	24947051	+	73	24939251	24948809
chr2	24939656	24948746	24939656	24940823	24947573	24948746	97	---	---	---	---	24940825	24940853	-	82	---	---
chr2	24960878	24964010	24960878	24961848	24963039	24964010	97	---	---	---	---	---	---	0	--	---	---
chr2	24982741	24992416	24982741	24985962	24989046	24992416	85	---	---	---	---	---	---	0	--	---	---
chr2	24999434	25006275	24999434	25000086	25005622	25006275	99	---	---	---	---	25000163	25000193	-	80	24999452	25006256
chr2	25012465	25016786	25012465	25013183	25015977	25016786	88	---	---	---	---	25015860	25015871	+	75	---	---
chr2	25017154	25028134	25017154	25018166	25027122	25028134	99	---	---	---	---	25026674	25026709	+	80	25017159	25028131
chr2	25059107	25073610	25059107	25060210	25072508	25073610	94	---	---	---	---	25072315	25072362	+	70	---	---
chr2	25074457	25096390	25074470	25076036	25094825	25096387	95	25074452	25074456	25096391	25096395	25076867	25076933	-	74	25074470	25096384
chr2	25111440	25128040	25111440	25111627	25127853	25128040	99	---	---	---	---	25127526	25127561	+	75	---	---
chr2	25137593	25140337	25137593	25137795	25140134	25140337	95	---	---	---	---	25137813	25137831	-	73	25137605	25140335
chr2	25181913	25192856	25181913	25184553	25190217	25192856	97	---	---	---	---	---	---	0	--	---	---
chr2	25238380	25257750	25238380	25240578	25255552	25257750	99	---	---	---	---	25255328	25255376	+	71	---	---
chr2	25245315	25255452	25245315	25245443	25255328	25255452	93	---	---	---	---	25245584	25245608	-	80	25245328	25255437
chr2	25274083	25282850	25274083	25275804	25281087	25282850	96	---	---	---	---	25276019	25276032	-	85	25274084	25282846
chr2	25301853	25305369	25301853	25302302	25304920	25305369	96	---	---	---	---	---	---	0	--	25301861	25305350
chr2	25320194	25336103	25320194	25322219	25334070	25336095	99	25320188	25320193	25336104	25336109	---	---	0	--	---	---
chr2	25357468	25366257	25357468	25357640	25366085	25366257	95	---	---	---	---	25365663	25365686	+	75	---	---
chr2	25402014	25411010	25402014	25403042	25409983	25411010	95	---	---	---	---	25409868	25409903	+	75	25402019	25411007
chr2	25417487	25425236	25417487	25417869	25424858	25425236	95	---	---	---	---	25424753	25424788	+	72	---	---
chr2	25419356	25424838	25419356	25420399	25423795	25424838	99	---	---	---	---	---	---	0	--	25419366	25424835
chr2	25438185	25448350	25438185	25440003	25446526	25448350	97	---	---	---	---	25440306	25440321	-	75	25438186	25448348
chr2	25467037	25481707	25467037	25468849	25479896	25481707	99	---	---	---	---	25469342	25469362	-	80	25467037	25481705
chr2	25469737	25477656	25469737	25471602	25475792	25477656	96	---	---	---	---	25471748	25471778	-	77	25469747	25477652
chr2	25518620	25526327	25518620	25519125	25525819	25526327	89	---	---	---	---	25525563	25525575	+	84	25518621	25526308
chr2	25520157	25522473	25520161	25520343	25522285	25522467	95	25520151	25520156	25522474	25522479	25522196	25522209	+	85	25520162	25522468
chr2	25534275	25556273	25534275	25534716	25555831	25556273	97	---	---	---	---	25535680	25535703	-	79	25534275	25556271
chr2	25543346	25551969	25543346	25545163	25550152	25551969	99	---	---	---	---	25545227	25545265	-	71	25543351	25551966
chr2	25651833	25664057	25651833	25652163	25663727	25664057	99	---	---	---	---	25652340	25652375	-	75	25651846	25664050
chr2	25652740	25660847	25652740	25652957	25660630	25660847	99	---	---	---	---	25653232	25653302	-	74	25652749	25660837
chr2	25689891	25697608	25689891	25691304	25696181	25697608	96	---	---	---	---	25695997	25696034	+	73	25689891	25697598
chr2	25723417	25726145	25723421	25723803	25725764	25726145	96	25723410	25723416	25726146	25726152	25725700	25725722	+	78	25723421	25726143
chr2	25745903	25754619	25745903	25746052	25754481	25754619	91	---	---	---	---	25754144	25754188	+	82	---	---
chr2	25790572	25800713	25790572	25793376	25797909	25800713	99	---	---	---	---	25793434	25793445	-	75	25790581	25800704
chr2	25844002	25851438	25844002	25844140	25851304	25851438	88	---	---	---	---	25844419	25844432	-	78	---	---
chr2	25845580	25848594	25845580	25846351	25847823	25848594	98	---	---	---	---	---	---	0	--	---	---
chr2	25852365	25861810	25852365	25852813	25861355	25861810	90	---	---	---	---	25852841	25852867	-	70	25852367	25861796
chr2	25866405	25873494	25866405	25867004	25872893	25873494	87	---	---	---	---	25867044	25867056	-	84	---	---
chr2	25876621	25885824	25876621	25878266	25884178	25885824	99	---	---	---	---	25883882	25883949	+	76	25876629	25885822
chr2	25897390	25905916	25897404	25899148	25904155	25905913	95	25897385	25897389	25905917	25905921	25899364	25899377	-	85	25897395	25905910
chr2	25927607	25938557	25927607	25928736	25937419	25938557	95	---	---	---	---	25929118	25929133	-	75	25927620	25938555
chr2	25944054	25947597	25944054	25945520	25946130	25947597	89	---	---	---	---	---	---	0	--	25944061	25947593
chr2	25964820	25971934	25964821	25965129	25971620	25971928	96	25964814	25964819	25971935	25971940	25965407	25965435	-	89	---	---
chr2	26078710	26092281	26078710	26078979	26092012	26092281	96	---	---	---	---	26079574	26079590	-	76	---	---
chr2	26085864	26088870	26085864	26085983	26088751	26088870	95	---	---	---	---	26086062	26086077	-	81	26085878	26088868
chr2	26136023	26152968	26136023	26136580	26152412	26152968	97	---	---	---	---	26152176	26152217	+	71	26136023	26152966
chr2	26142668	26152093	26142668	26144972	26149797	26152093	90	---	---	---	---	26145118	26145155	-	73	26142681	26152091
chr2	26163995	26170640	26163995	26165504	26169131	26170640	99	---	---	---	---	26168975	26168999	+	72	26164003	26170638
chr2	26215523	26223949	26215523	26217222	26222323	26223938	90	26215518	26215522	26223950	26223954	26217364	26217477	-	81	26215523	26223947
chr2	26303958	26306473	26303958	26304161	26306268	26306473	96	---	---	---	---	26306243	26306266	+	79	26303958	26306471
chr2	26358486	26366313	26358486	26358793	26366005	26366313	93	---	---	---	---	26359040	26359061	-	81	---	---
chr2	26366485	26372335	26366485	26366798	26372008	26372325	95	26366480	26366484	26372336	26372340	26371787	26371849	+	73	26366486	26372332
chr2	26389614	26398803	26389614	26391083	26397325	26398803	98	---	---	---	---	26397058	26397076	+	78	26389627	26398800
chr2	26400591	26417196	26400591	26401219	26416568	26417196	98	---	---	---	---	26415800	26415820	+	76	---	---
chr2	26412448	26417405	26412448	26413038	26416816	26417405	99	---	---	---	---	26416706	26416743	+	71	---	---
chr2	26429033	26432354	26429033	26429257	26432129	26432354	91	---	---	---	---	26431985	26432025	+	75	---	---
chr2	26449338	26459179	26449338	26450567	26457950	26459179	98	---	---	---	---	26450783	26450795	-	76	26449343	26459177
chr2	26465666	26474868	26465666	26465895	26474639	26474868	99	---	---	---	---	26474201	26474253	+	71	---	---
chr2	26500655	26503360	26500655	26500957	26503056	26503360	92	---	---	---	---	26503029	26503044	+	81	26500657	26503353
chr2	26515353	26530053	26515353	26515922	26529485	26530053	94	---	---	---	---	26529334	26529365	+	71	---	---
chr2	26535983	26547254	26535983	26536301	26546937	26547254	87	---	---	---	---	26546420	26546536	+	81	---	---
chr2	26564185	26578525	26564185	26565102	26577598	26578525	94	---	---	---	---	26565711	26565727	-	70	---	---
chr2	26570127	26578156	26570127	26571500	26576632	26578156	86	---	---	---	---	26576491	26576514	+	83	26570128	26578153
chr2	26602063	26612245	26602063	26603827	26610333	26612245	91	---	---	---	---	26610007	26610049	+	74	---	---
chr2	26622533	26629898	26622533	26622642	26629789	26629898	97	---	---	---	---	26622856	26622871	-	87	26622536	26629890
chr2	26678348	26688780	26678348	26678889	26688167	26688780	88	---	---	---	---	---	---	0	--	---	---
chr2	26711273	26714765	26711273	26712718	26713505	26714765	87	---	---	---	---	---	---	0	--	---	---
chr2	26719614	26733714	26719614	26720109	26733220	26733714	99	---	---	---	---	26732787	26732815	+	72	26719620	26733712
chr2	26734832	26742605	26734832	26735665	26741768	26742605	94	---	---	---	---	26741599	26741617	+	100	---	---
chr2	26770398	26780666	26770398	26770774	26780289	26780666	97	---	---	---	---	26779892	26779917	+	73	26770398	26780660
chr2	26832021	26838649	26832021	26832191	26838480	26838649	86	---	---	---	---	26832364	26832377	-	92	26832035	26838644
chr2	26905611	26922867	26905611	26906281	26922214	26922867	94	---	---	---	---	---	---	0	--	---	---
chr2	26948689	26953821	26948689	26949026	26953485	26953821	95	---	---	---	---	26953296	26953317	+	77	---	---
chr2	26971543	26976978	26971543	26971894	26976627	26976978	97	---	---	---	---	26971944	26971965	-	77	26971546	26976976
chr2	26986092	27005354	26986092	26986560	27004886	27005354	98	---	---	---	---	27004026	27004045	+	90	26986095	27005352
chr2	27055642	27064248	27055642	27056336	27063592	27064248	89	---	---	---	---	27056564	27056575	-	75	27055652	27064230
chr2	27086771	27094267	27086781	27089458	27091588	27094265	100	27086766	27086770	27094268	27094272	27089544	27089564	-	71	---	---
chr2	27106348	27114609	27106355	27107559	27113393	27114598	96	27106343	27106347	27114610	27114614	27113101	27113115	+	86	27106359	27114607
chr2	27119806	27130551	27119806	27122380	27127983	27130551	96	---	---	---	---	27122501	27122521	-	76	27119806	27130544
chr2	27137927	27148050	27137927	27138590	27147413	27148050	89	---	---	---	---	27147015	27147121	+	81	---	---
chr2	27159064	27162793	27159064	27160416	27161441	27162793	100	---	---	---	---	---	---	0	--	---	---
chr2	27163816	27173361	27163816	27163955	27173209	27173348	94	27163811	27163815	27173362	27173366	27172914	27172935	+	77	27163818	27173351
chr2	27192197	27201132	27192197	27194021	27199308	27201132	99	---	---	---	---	27194086	27194124	-	71	27192198	27201130
chr2	27224503	27229260	27224503	27226334	27227437	27229260	94	---	---	---	---	---	---	0	--	27224503	27229258
chr2	27238086	27256128	27238086	27238397	27255821	27256128	96	---	---	---	---	27238488	27238503	-	75	27238088	27256124
chr2	27238662	27248552	27238663	27238879	27248348	27248551	89	27238657	27238661	27248553	27248557	27239269	27239285	-	76	---	---
chr2	27243168	27247635	27243168	27243463	27247334	27247635	97	---	---	---	---	---	---	0	--	27243174	27247624
chr2	27250541	27254798	27250541	27251002	27254333	27254798	95	---	---	---	---	27251134	27251168	-	97	27250544	27254788
chr2	27252622	27257452	27252622	27253620	27256433	27257452	92	---	---	---	---	27253709	27253724	-	81	---	---
chr2	27257452	27262944	27257452	27258346	27262051	27262944	94	---	---	---	---	27261911	27261935	+	72	27257453	27262934
chr2	27292848	27309152	27292848	27293585	27308415	27309152	98	---	---	---	---	27307726	27307756	+	74	27292853	27309148
chr2	27323013	27330304	27323013	27323303	27330014	27330304	98	---	---	---	---	27329707	27329729	+	100	27323019	27330299
chr2	27352415	27358849	27352415	27353613	27357652	27358849	94	---	---	---	---	27353684	27353721	-	73	27352422	27358847
chr2	27396864	27405236	27396864	27397961	27404138	27405236	99	---	---	---	---	27398248	27398270	-	73	27396870	27405228
chr2	27412552	27425391	27412552	27415939	27422004	27425391	98	---	---	---	---	27416193	27416206	-	100	---	---
chr2	27433823	27445479	27433823	27435445	27443855	27445479	97	---	---	---	---	27443434	27443447	+	78	27433833	27445474
chr2	27438310	27443487	27438310	27440566	27441234	27443487	97	---	---	---	---	---	---	0	--	---	---
chr2	27523747	27535794	27523747	27524304	27535237	27535794	95	---	---	---	---	27524498	27524539	-	71	27523747	27535792
chr2	27545693	27555965	27545693	27549154	27552399	27555965	86	---	---	---	---	27549223	27549265	-	72	27545695	27555961
chr2	27583352	27590475	27583352	27583979	27589848	27590475	93	---	---	---	---	27589554	27589567	+	71	---	---
chr2	27583433	27590467	27583433	27583971	27589929	27590467	93	---	---	---	---	27589799	27589815	+	88	27583436	27590452
chr2	27597711	27604834	27597719	27598224	27604325	27604830	96	27597706	27597710	27604835	27604839	27598482	27598508	-	74	---	---
chr2	27671728	27687191	27671728	27672268	27686640	27687191	89	---	---	---	---	27685983	27686004	+	72	27671736	27687187
chr2	27732950	27736011	27732950	27734326	27734634	27736011	94	---	---	---	---	27734535	27734558	+	70	27732950	27736009
chr2	27753046	27772780	27753046	27753347	27772480	27772780	93	---	---	---	---	27771558	27771584	+	81	---	---
chr2	27787473	27807314	27787473	27789293	27805502	27807314	93	---	---	---	---	27805160	27805180	+	76	27787475	27807312
chr2	27815075	27823728	27815082	27816915	27821896	27823713	96	27815070	27815074	27823729	27823733	27817052	27817065	-	78	27815083	27823723
chr2	27848754	27857719	27848754	27850578	27855893	27857719	99	---	---	---	---	27850642	27850680	-	71	27848754	27857716
chr2	27867818	27870678	27867818	27868326	27870170	27870678	95	---	---	---	---	---	---	0	--	---	---
chr2	27867852	27870779	27867852	27868464	27870204	27870779	89	---	---	---	---	---	---	0	--	---	---
chr2	27912172	27917109	27912172	27912367	27916914	27917109	90	---	---	---	---	27912555	27912584	-	70	27912183	27917107
chr2	27924071	27940649	27924071	27924229	27940500	27940649	93	---	---	---	---	27924855	27924871	-	76	---	---
chr2	27925802	27933040	27925805	27926004	27932833	27933032	99	27925797	27925801	27933041	27933045	27926165	27926203	-	71	---	---
chr2	27930257	27933995	27930267	27930679	27933588	27933995	91	27930251	27930256	27933996	27934001	---	---	0	--	27930272	27933992
chr2	27936889	27939756	27936889	27937101	27939543	27939756	97	---	---	---	---	---	---	0	--	27936897	27939748
chr2	27966032	27975366	27966032	27966441	27974951	27975366	96	---	---	---	---	27966702	27966738	-	75	---	---
chr2	27967147	27973970	27967147	27967475	27973638	27973970	91	---	---	---	---	27967712	27967748	-	72	27967159	27973960
chr2	28020713	28035677	28020713	28020817	28035573	28035677	99	---	---	---	---	28034835	28034858	+	70	---	---
chr2	28028828	28034317	28028828	28030568	28032577	28034317	99	---	---	---	---	---	---	0	--	---	---
chr2	28083247	28090706	28083247	28083628	28090326	28090706	96	---	---	---	---	28090063	28090118	+	94	28083248	28090704
chr2	28112225	28129672	28112225	28112505	28129389	28129672	93	---	---	---	---	28128545	28128560	+	81	28112234	28129661
chr2	28137622	28143210	28137622	28137726	28143106	28143210	99	---	---	---	---	28142938	28142985	+	72	---	---
chr2	28156082	28165945	28156086	28157548	28164439	28165941	95	28156077	28156081	28165946	28165950	28157842	28157871	-	80	28156086	28165943
chr2	28175420	28187412	28175424	28175544	28187280	28187398	89	28175415	28175419	28187413	28187417	28176094	28176131	-	71	---	---
chr2	28261626	28265304	28261626	28261792	28265147	28265304	92	---	---	---	---	---	---	0	--	28261633	28265296
chr2	28345339	28362211	28345339	28346470	28361090	28362211	95	---	---	---	---	28360800	28360814	+	80	---	---
chr2	28347240	28359085	28347240	28347797	28358528	28359085	97	---	---	---	---	28358133	28358157	+	72	28347240	28359083
chr2	28362102	28374097	28362102	28362723	28373476	28374097	98	---	---	---	---	28362851	28362874	-	70	28362103	28374082
chr2	28363108	28373376	28363108	28363553	28372931	28373376	99	---	---	---	---	28372560	28372572	+	84	28363109	28373374
chr2	28375312	28384788	28375312	28375744	28384356	28384788	99	---	---	---	---	28383927	28383949	+	73	28375312	28384778
chr2	28401627	28413559	28401627	28402184	28413002	28413559	97	---	---	---	---	28412607	28412631	+	72	28401627	28413557
chr2	28416007	28430658	28416007	28416589	28430077	28430658	95	---	---	---	---	28429716	28429730	+	80	---	---
chr2	28416617	28435880	28416617	28420016	28432481	28435880	99	---	---	---	---	28420338	28420352	-	73	---	---
chr2	28429703	28431321	28429710	28429892	28431137	28431319	97	28429697	28429702	28431322	28431327	28429915	28429962	-	75	---	---
chr2	28463569	28471780	28463579	28465138	28470206	28471768	97	28463562	28463568	28471781	28471787	28469952	28470083	+	81	28463574	28471772
chr2	28523808	28534842	28523808	28524505	28534165	28534842	86	---	---	---	---	28533988	28534020	+	81	---	---
chr2	28526096	28536506	28526096	28526957	28535645	28536506	97	---	---	---	---	28527326	28527346	-	71	28526102	28536495
chr2	28531051	28542018	28531051	28531921	28541140	28542018	89	---	---	---	---	28532147	28532179	-	81	---	---
chr2	28559885	28564830	28559885	28560922	28563793	28564830	96	---	---	---	---	28560988	28561039	-	84	28559891	28564828
chr2	28565117	28572500	28565117	28565700	28571953	28572500	90	---	---	---	---	28565852	28565868	-	88	28565119	28572498
chr2	28580038	28586307	28580038	28581333	28585012	28586307	98	---	---	---	---	28581430	28581453	-	87	---	---
chr2	28599086	28606737	28599086	28599637	28606185	28606737	97	---	---	---	---	28605894	28605920	+	74	28599104	28606735
chr2	28608863	28624733	28608863	28610670	28622909	28624733	90	---	---	---	---	28622756	28622779	+	79	28608865	28624731
chr2	28626011	28632502	28626011	28626933	28631582	28632502	95	---	---	---	---	28631468	28631479	+	83	---	---
chr2	28627956	28639579	28627956	28632774	28634743	28639579	95	---	---	---	---	---	---	0	--	28627962	28639569
chr2	28640302	28645662	28640302	28640695	28645268	28645662	94	---	---	---	---	28645101	28645114	+	78	28640306	28645659
chr2	28650647	28655594	28650647	28651692	28654544	28655594	94	---	---	---	---	---	---	0	--	---	---
chr2	28667981	28672334	28667981	28668156	28672175	28672334	87	---	---	---	---	28672117	28672146	+	70	28667981	28672331
chr2	28681880	28695281	28681880	28682399	28694760	28695281	96	---	---	---	---	28682904	28682920	-	76	---	---
chr2	28700680	28713891	28700680	28701369	28713202	28713891	88	---	---	---	---	28701808	28701831	-	87	---	---
chr2	28788609	28795659	28788609	28790314	28793841	28795658	88	28788604	28788608	28795660	28795664	28793694	28793726	+	75	---	---
chr2	28796333	28804597	28796333	28796744	28804186	28804597	98	---	---	---	---	28797098	28797115	-	72	28796334	28804585
chr2	28843430	28848750	28843430	28843570	28848610	28848750	97	---	---	---	---	28848408	28848441	+	79	28843430	28848748
chr2	28864865	28868665	28864871	28865039	28868498	28868665	92	28864856	28864864	28868666	28868674	28868421	28868439	+	73	28864866	28868662
chr2	28884955	28891260	28884963	28885553	28890699	28891258	92	28884950	28884954	28891261	28891265	28885633	28885664	-	81	28884957	28891256
chr2	28933068	28937931	28933073	28934916	28936281	28937929	85	28933062	28933067	28937932	28937937	---	---	0	--	28933081	28937919
chr2	28983600	28995472	28983600	28987667	28991414	28995472	96	---	---	---	---	28987811	28987845	-	71	28983617	28995470
chr2	29016081	29027761	29016091	29016228	29027619	29027758	95	29016075	29016080	29027762	29027767	29027218	29027259	+	73	29016096	29027760
chr2	29050536	29059172	29050536	29052355	29057343	29059172	96	---	---	---	---	29052420	29052458	-	71	29050536	29059170
chr2	29103171	29112341	29103171	29103566	29111925	29112341	94	---	---	---	---	29111593	29111606	+	78	---	---
chr2	29106879	29110527	29106879	29107358	29110042	29110527	92	---	---	---	---	29109918	29109940	+	78	---	---
chr2	29108293	29112940	29108293	29108627	29112606	29112940	99	---	---	---	---	---	---	0	--	---	---
chr2	29135482	29149854	29135482	29136902	29148432	29149854	98	---	---	---	---	29137465	29137479	-	73	29135482	29149849
chr2	29166730	29175286	29166730	29168522	29173495	29175286	99	---	---	---	---	29168661	29168674	-	78	29166732	29175284
chr2	29207405	29216138	29207405	29209637	29213907	29216138	98	---	---	---	---	29209822	29209841	-	75	29207411	29216127
chr2	29217062	29237863	29217062	29217438	29237488	29237863	85	---	---	---	---	29236529	29236549	+	95	29217069	29237860
chr2	29240626	29254925	29240626	29241159	29254389	29254925	99	---	---	---	---	29253727	29253754	+	82	29240633	29254921
chr2	29273843	29289052	29273843	29277006	29285902	29289052	88	---	---	---	---	29285551	29285582	+	78	29273860	29289051
chr2	29283377	29289301	29283377	29283952	29288727	29289301	94	---	---	---	---	29283963	29284114	-	73	29283395	29289299
chr2	29321733	29326910	29321733	29322179	29326463	29326910	85	---	---	---	---	29322321	29322335	-	73	---	---
chr2	29337292	29346898	29337292	29341304	29342887	29346898	99	---	---	---	---	---	---	0	--	---	---
chr2	29348856	29354214	29348856	29349721	29353349	29354214	99	---	---	---	---	29349853	29349867	-	86	---	---
chr2	29372428	29387224	29372428	29376417	29382904	29387224	89	---	---	---	---	29376449	29376462	-	78	---	---
chr2	29377210	29387224	29377210	29377525	29386909	29387224	98	---	---	---	---	29377971	29377995	-	88	---	---
chr2	29406118	29411154	29406118	29406693	29410575	29411154	88	---	---	---	---	29406875	29406887	-	84	29406124	29411147
chr2	29413240	29416795	29413240	29413505	29416531	29416795	90	---	---	---	---	29413638	29413657	-	75	---	---
chr2	29413515	29417465	29413515	29413878	29417110	29417465	85	---	---	---	---	---	---	0	--	29413516	29417448
chr2	29430491	29438182	29430491	29430948	29437725	29438182	98	---	---	---	---	29431230	29431248	-	100	---	---
chr2	29433305	29437413	29433305	29434061	29436657	29437413	98	---	---	---	---	---	---	0	--	29433305	29437408
chr2	29456267	29460947	29456267	29456688	29460526	29460947	98	---	---	---	---	29456729	29456783	-	74	---	---
chr2	29459782	29470229	29459782	29461651	29468360	29470229	98	---	---	---	---	29461764	29461795	-	81	29459786	29470219
chr2	29461901	29471582	29461915	29462956	29470536	29471578	97	29461896	29461900	29471583	29471587	29463142	29463194	-	79	29461911	29471572
chr2	29461913	29472380	29461913	29463763	29470534	29472380	97	---	---	---	---	29463965	29463984	-	90	---	---
chr2	29472658	29476112	29472658	29473602	29475176	29476112	95	---	---	---	---	29475097	29475113	+	76	29472663	29476110
chr2	29492756	29503850	29492756	29496165	29500458	29503835	88	29492751	29492755	29503851	29503855	29496197	29496210	-	78	29492756	29503849
chr2	29522565	29543187	29522565	29523140	29542608	29543187	88	---	---	---	---	29523565	29523585	-	80	29522571	29543180
chr2	29544274	29547554	29544274	29544930	29546907	29547554	92	---	---	---	---	---	---	0	--	---	---
chr2	29577410	29586312	29577410	29579212	29584493	29586312	97	---	---	---	---	29579425	29579437	-	76	29577410	29586308
chr2	29604810	29613567	29604810	29605708	29612617	29613567	90	---	---	---	---	29612271	29612287	+	76	---	---
chr2	29633864	29644642	29633864	29635846	29642688	29644642	93	---	---	---	---	29636052	29636085	-	76	29633864	29644635
chr2	29645316	29665602	29645325	29646004	29664918	29665601	87	29645311	29645315	29665603	29665607	29646812	29646838	-	74	---	---
chr2	29645387	29665443	29645393	29645843	29664986	29665436	88	29645382	29645386	29665444	29665448	29646628	29646653	-	76	---	---
chr2	29646004	29652434	29646004	29646380	29652057	29652434	96	---	---	---	---	29646628	29646653	-	76	29646004	29652432
chr2	29652603	29661215	29652603	29654420	29659395	29661215	97	29652598	29652602	29661216	29661220	29659241	29659254	+	78	29652603	29661214
chr2	29675583	29691362	29675591	29676151	29690788	29691348	95	29675577	29675582	29691363	29691368	29676786	29676800	-	73	29675587	29691346
chr2	29680225	29688188	29680225	29680474	29687939	29688188	98	---	---	---	---	29680718	29680756	-	76	---	---
chr2	29716012	29722249	29716012	29716261	29722000	29722249	98	---	---	---	---	29721713	29721731	+	78	---	---
chr2	29806530	29814299	29806530	29807182	29813647	29814299	99	---	---	---	---	29807422	29807434	-	76	---	---
chr2	29852034	29864295	29852041	29852380	29863958	29864294	90	29852029	29852033	29864296	29864300	29852726	29852751	-	80	29852041	29864290
chr2	29887824	29901132	29887825	29888226	29900718	29901119	99	29887819	29887823	29901133	29901137	29888800	29888851	-	71	29887840	29901127
chr2	29937652	29943739	29937652	29938136	29943231	29943739	89	---	---	---	---	29942977	29943036	+	80	29937652	29943721
chr2	29949153	29957366	29949153	29950778	29955746	29957366	95	---	---	---	---	29950842	29950974	-	80	29949153	29957364
chr2	29960824	29974500	29960824	29961402	29973893	29974500	87	---	---	---	---	29973394	29973431	+	73	29960826	29974492
chr2	29976328	29983042	29976341	29977895	29981472	29983029	95	29976323	29976327	29983043	29983047	29981293	29981403	+	82	---	---
chr2	29976519	29983029	29976519	29977895	29981650	29983029	95	---	---	---	---	29981549	29981586	+	78	29976520	29983027
chr2	30071559	30088342	30071559	30072142	30087751	30088342	97	---	---	---	---	30072889	30072900	-	75	---	---
chr2	30105964	30111336	30105964	30106182	30111118	30111336	99	---	---	---	---	30111016	30111030	+	80	---	---
chr2	30123906	30131414	30123906	30124546	30130791	30131414	92	---	---	---	---	30130538	30130551	+	78	30123906	30131413
chr2	30136004	30139818	30136004	30137743	30138079	30139818	99	---	---	---	---	---	---	0	--	30136006	30139802
chr2	30144968	30155512	30144968	30145124	30155356	30155512	95	---	---	---	---	30145483	30145496	-	78	---	---
chr2	30145517	30155357	30145517	30145764	30155110	30155357	91	---	---	---	---	30154778	30154803	+	76	---	---
chr2	30156673	30167141	30156673	30157145	30166669	30167141	96	---	---	---	---	30166371	30166406	+	75	30156675	30167139
chr2	30206900	30209191	30206908	30207156	30208942	30209189	91	30206895	30206899	30209192	30209196	30208847	30208859	+	84	---	---
chr2	30214537	30218957	30214537	30215196	30218260	30218957	87	---	---	---	---	30215219	30215235	-	70	---	---
chr2	30219910	30222374	30219910	30220129	30222155	30222374	98	---	---	---	---	---	---	0	--	30219914	30222365
chr2	30245840	30258543	30245840	30246692	30257681	30258543	86	---	---	---	---	30257284	30257313	+	80	---	---
chr2	30250031	30260672	30250031	30250701	30259982	30260672	90	---	---	---	---	30251136	30251156	-	71	30250032	30260670
chr2	30268609	30276736	30268621	30270126	30275214	30276722	95	30268604	30268608	30276737	30276741	30274959	30274990	+	81	---	---
chr2	30294096	30315137	30294096	30294623	30314609	30315137	85	---	---	---	---	30295499	30295565	-	71	30294098	30315125
chr2	30299767	30316796	30299767	30300677	30315881	30316796	90	---	---	---	---	30301186	30301206	-	80	---	---
chr2	30316782	30326603	30316797	30318365	30325090	30326603	91	30316777	30316781	30326604	30326608	30318551	30318568	-	72	30316797	30326601
chr2	30317300	30325935	30317300	30317662	30325573	30325935	97	---	---	---	---	30317873	30317922	-	70	30317300	30325923
chr2	30385232	30395058	30385232	30386514	30393793	30395058	94	---	---	---	---	30386803	30386832	-	76	---	---
chr2	30415041	30435762	30415041	30415292	30435511	30435762	99	---	---	---	---	30416256	30416269	-	85	---	---
chr2	30445288	30454230	30445288	30447115	30452403	30454230	99	---	---	---	---	30447179	30447217	-	71	30445288	30454227
chr2	30454544	30471834	30454544	30456229	30470155	30471834	97	---	---	---	---	30456294	30456339	-	71	30454551	30471822
chr2	30520871	30536303	30520871	30521116	30536058	30536303	89	---	---	---	---	30535404	30535416	+	84	---	---
chr2	30550744	30560453	30550744	30553678	30557519	30560453	99	---	---	---	---	30557416	30557454	+	71	30550744	30560444
chr2	30561249	30578950	30561249	30562072	30578146	30578950	93	---	---	---	---	30577587	30577606	+	70	30561258	30578949
chr2	30565976	30573942	30565976	30569138	30570781	30573942	98	---	---	---	---	30569157	30569184	-	78	30565977	30573936
chr2	30581135	30584109	30581135	30581325	30583919	30584109	99	---	---	---	---	---	---	0	--	30581138	30584100
chr2	30605501	30620670	30605516	30606288	30619889	30620660	96	30605496	30605500	30620671	30620675	30606815	30606857	-	72	30605509	30620658
chr2	30644060	30658406	30644060	30644548	30657918	30658406	96	---	---	---	---	30657494	30657510	+	76	30644060	30658404
chr2	30658736	30670873	30658739	30660493	30669119	30670868	92	30658731	30658735	30670874	30670878	30660857	30660873	-	70	---	---
chr2	30693683	30700509	30693685	30695232	30698964	30700508	95	30693678	30693682	30700510	30700514	30695298	30695418	-	80	30693685	30700506
chr2	30745889	30759667	30745889	30746224	30759309	30759660	85	30745884	30745888	30759668	30759672	30759164	30759179	+	81	---	---
chr2	30788209	30803938	30788209	30793322	30799122	30803938	94	---	---	---	---	---	---	0	--	---	---
chr2	30813578	30825172	30813578	30817243	30821507	30825172	99	---	---	---	---	30817355	30817373	-	100	---	---
chr2	30825983	30844867	30825994	30827628	30843253	30844857	86	30825978	30825982	30844868	30844872	30828056	30828072	-	100	30825998	30844860
chr2	30832924	30839474	30832924	30833894	30838504	30839474	98	---	---	---	---	30834006	30834021	-	75	---	---
chr2	31191082	31199393	31191094	31191394	31199079	31199379	93	31191076	31191081	31199394	31199399	31191707	31191723	-	82	31191095	31199380
chr2	31224766	31241947	31224766	31225380	31241334	31241947	97	---	---	---	---	31225895	31225911	-	76	---	---
chr2	31247173	31253661	31247173	31247378	31253456	31253661	96	---	---	---	---	31253219	31253238	+	70	31247173	31253659
chr2	31262794	31267091	31262794	31263061	31266830	31267091	87	---	---	---	---	31263174	31263216	-	79	31262802	31267089
chr2	31279449	31295290	31279449	31280748	31294072	31295290	92	---	---	---	---	31281350	31281369	-	85	---	---
chr2	31284665	31293287	31284665	31286481	31291454	31293287	97	---	---	---	---	31291300	31291313	+	78	31284665	31293273
chr2	31298988	31308022	31298988	31299403	31307608	31308022	97	---	---	---	---	31307255	31307273	+	100	---	---
chr2	31341786	31344599	31341786	31342391	31343993	31344599	92	---	---	---	---	31343942	31343970	+	79	31341791	31344591
chr2	31439807	31447659	31439807	31440125	31447341	31447659	98	---	---	---	---	31440300	31440365	-	80	---	---
chr2	31448104	31453583	31448104	31448363	31453324	31453583	99	---	---	---	---	31453151	31453174	+	70	31448108	31453579
chr2	31503907	31513741	31503907	31504342	31513306	31513741	95	---	---	---	---	31513078	31513093	+	75	---	---
chr2	31504342	31508317	31504342	31504664	31507994	31508317	95	---	---	---	---	31507844	31507917	+	71	31504342	31508309
chr2	31508649	31514850	31508649	31509683	31513812	31514850	94	---	---	---	---	31509697	31509716	-	80	---	---
chr2	31527197	31531729	31527197	31527549	31531377	31531729	99	---	---	---	---	31531188	31531207	+	75	---	---
chr2	31531829	31547907	31531829	31531953	31547783	31547907	95	---	---	---	---	31546991	31547019	+	96	31531835	31547905
chr2	31566500	31576678	31566500	31567176	31576002	31576678	93	---	---	---	---	31575603	31575622	+	75	31566516	31576664
chr2	31567635	31576019	31567641	31569296	31574340	31576008	93	31567630	31567634	31576020	31576024	31574138	31574155	+	72	31567641	31576007
chr2	31615367	31628362	31615367	31616832	31626897	31628362	94	---	---	---	---	31617280	31617297	-	77	31615375	31628360
chr2	31675807	31681213	31675807	31678481	31678539	31681213	99	---	---	---	---	---	---	0	--	---	---
chr2	31691144	31699992	31691144	31691580	31699553	31699992	87	---	---	---	---	31691919	31691954	-	75	31691156	31699979
chr2	31693833	31698333	31693833	31694389	31697772	31698333	90	---	---	---	---	---	---	0	--	---	---
chr2	31713068	31733388	31713077	31713728	31732748	31733385	90	31713063	31713067	31733389	31733393	31731991	31732010	+	80	31713069	31733385
chr2	31761998	31767004	31761998	31762220	31766771	31767004	89	---	---	---	---	31762354	31762371	-	77	31761999	31766995
chr2	31806406	31826551	31806406	31807137	31825818	31826551	88	---	---	---	---	31808018	31808033	-	75	---	---
chr2	31819760	31826094	31819760	31820030	31825816	31826087	95	31819754	31819759	31826095	31826100	31820285	31820320	-	72	31819769	31826089
chr2	31844458	31851228	31844472	31845999	31849695	31851218	93	31844453	31844457	31851229	31851233	31849626	31849647	+	72	---	---
chr2	31849692	31858621	31849697	31851512	31856801	31858618	96	31849687	31849691	31858622	31858626	31851727	31851739	-	84	31849695	31858618
chr2	31850388	31858004	31850397	31850899	31857501	31858003	96	31850383	31850387	31858005	31858009	31851206	31851229	-	87	31850391	31857988
chr2	31934705	31936934	31934705	31935820	31935819	31936934	93	---	---	---	---	---	---	0	--	---	---
chr2	31955082	31962743	31955082	31955869	31961960	31962743	92	---	---	---	---	31961922	31961946	+	80	---	---
chr2	31967575	31975836	31967575	31968675	31974682	31975836	91	---	---	---	---	31968678	31968713	-	75	31967575	31975833
chr2	31988960	32001886	31988960	31989454	32001392	32001886	93	---	---	---	---	31989980	31990049	-	82	31988970	32001884
chr2	32184301	32191179	32184301	32184677	32190803	32191179	98	---	---	---	---	32190660	32190674	+	80	---	---
chr2	32189291	32193349	32189291	32189682	32192959	32193349	97	---	---	---	---	32189802	32189815	-	92	32189308	32193331
chr2	32211552	32217457	32211552	32211725	32217283	32217457	89	---	---	---	---	32217121	32217147	+	74	32211563	32217438
chr2	32248415	32266310	32248415	32248610	32266115	32266310	94	---	---	---	---	32249396	32249479	-	70	32248418	32266306
chr2	32315952	32319495	32315952	32316265	32319182	32319495	99	---	---	---	---	32319067	32319078	+	83	32315954	32319480
chr2	32323000	32328749	32323000	32323479	32328271	32328749	90	---	---	---	---	32323482	32323496	-	86	32323016	32328730
chr2	32337664	32344508	32337667	32338050	32344116	32344497	91	32337658	32337663	32344509	32344514	32338091	32338106	-	75	32337668	32344495
chr2	32364623	32372054	32364623	32364948	32371729	32372054	97	---	---	---	---	32365215	32365269	-	90	32364623	32372044
chr2	32501562	32514088	32501562	32502122	32513528	32514088	98	---	---	---	---	32502550	32502622	-	83	32501566	32514085
chr2	32514130	32521151	32514130	32515878	32519441	32521151	96	---	---	---	---	32519296	32519318	+	78	32514131	32521141
chr2	32526535	32533995	32526547	32528145	32532378	32533987	88	32526529	32526534	32533996	32534001	32528284	32528317	-	76	32526547	32533991
chr2	32534832	32542015	32534832	32535020	32541827	32542015	97	---	---	---	---	32535283	32535299	-	76	32534835	32542003
chr2	32548406	32559499	32548406	32549412	32558496	32559499	92	---	---	---	---	32549754	32549791	-	71	---	---
chr2	32578701	32595994	32578701	32579565	32595073	32595994	88	---	---	---	---	32594473	32594493	+	71	32578702	32595986
chr2	32586000	32592301	32586000	32586293	32592003	32592301	90	---	---	---	---	32591717	32591849	+	100	---	---
chr2	32627564	32630392	32627564	32628325	32629626	32630392	91	---	---	---	---	32628411	32628424	-	85	---	---
chr2	32679020	32694858	32679026	32680614	32693271	32694849	92	32679015	32679019	32694859	32694863	32681196	32681219	-	91	---	---
chr2	32788219	32796923	32788219	32790033	32795052	32796923	92	---	---	---	---	32790097	32790135	-	71	32788219	32796921
chr2	32900889	32909770	32900890	32901039	32909618	32909767	95	32900884	32900888	32909771	32909775	32901084	32901101	-	72	32900897	32909762
chr2	32914099	32920488	32914099	32914537	32920054	32920488	85	---	---	---	---	---	---	0	--	---	---
chr2	32949846	32970642	32949846	32950069	32970416	32970642	93	---	---	---	---	32970333	32970360	+	75	---	---
chr2	33012686	33026185	33012686	33014894	33023917	33026185	90	---	---	---	---	33015271	33015316	-	73	33012686	33026182
chr2	33017075	33021156	33017075	33018616	33019539	33021156	85	---	---	---	---	---	---	0	--	33017075	33021152
chr2	33039323	33042837	33039323	33040169	33041991	33042837	92	---	---	---	---	---	---	0	--	33039341	33042824
chr2	33053652	33059491	33053652	33054805	33058412	33059491	85	---	---	---	---	33054963	33054976	-	71	33053654	33059485
chr2	33083089	33086345	33083089	33083394	33086039	33086345	91	---	---	---	---	33083477	33083496	-	70	33083105	33086344
chr2	33096586	33103556	33096586	33096876	33103244	33103556	89	---	---	---	---	33102925	33102943	+	94	33096590	33103551
chr2	33108340	33110934	33108340	33108641	33110631	33110934	91	---	---	---	---	33108683	33108697	-	73	33108341	33110931
chr2	33138774	33150670	33138774	33139132	33150332	33150670	87	---	---	---	---	33139429	33139465	-	72	33138777	33150667
chr2	33191275	33207475	33191275	33191443	33207306	33207475	85	---	---	---	---	33192214	33192236	-	73	33191278	33207470
chr2	33212017	33221210	33212017	33214079	33219148	33221210	99	---	---	---	---	33218959	33218996	+	73	---	---
chr2	33239729	33246645	33239729	33240042	33246332	33246645	98	---	---	---	---	33240044	33240073	-	76	---	---
chr2	33246644	33250180	33246644	33247767	33249057	33250180	99	---	---	---	---	---	---	0	--	---	---
chr2	33310065	33324012	33310065	33310631	33323454	33324012	93	---	---	---	---	33310869	33310934	-	71	33310074	33324006
chr2	33334313	33341129	33334313	33335846	33339574	33341129	93	---	---	---	---	33339387	33339475	+	85	33334314	33341127
chr2	33341598	33349062	33341598	33343130	33347532	33349062	93	33341593	33341597	33349063	33349067	33343320	33343334	-	73	33341598	33349061
chr2	33352169	33357628	33352169	33353827	33355998	33357628	85	---	---	---	---	33355947	33355981	+	77	---	---
chr2	33368386	33388251	33368386	33369287	33387349	33388251	88	---	---	---	---	33370128	33370151	-	70	33368397	33388238
chr2	33378254	33384672	33378254	33380381	33382618	33384672	88	---	---	---	---	33382553	33382590	+	78	33378272	33384670
chr2	33418824	33434596	33418824	33419060	33434360	33434596	96	---	---	---	---	33433718	33433741	+	79	33418824	33434594
chr2	33445115	33452092	33445115	33445730	33451477	33452092	99	---	---	---	---	33451264	33451295	+	71	33445116	33452082
chr2	33466172	33473058	33466172	33467836	33471405	33473058	95	---	---	---	---	33471226	33471340	+	81	33466172	33473053
chr2	33479805	33491410	33479805	33480029	33491186	33491410	97	---	---	---	---	33480565	33480577	-	76	33479820	33491408
chr2	33480216	33489294	33480216	33480474	33489038	33489294	96	---	---	---	---	33488635	33488650	+	81	---	---
chr2	33489821	33504817	33489821	33490261	33504377	33504817	100	---	---	---	---	33490842	33490854	-	76	---	---
chr2	33493024	33503122	33493024	33495815	33500369	33503122	97	---	---	---	---	33495950	33495965	-	81	---	---
chr2	33517199	33525538	33517199	33518970	33523767	33525538	100	---	---	---	---	33523631	33523645	+	73	33517206	33525535
chr2	33546573	33552367	33546573	33548579	33550271	33552367	95	---	---	---	---	---	---	0	--	---	---
chr2	33566061	33575417	33566061	33568439	33573039	33575417	100	---	---	---	---	---	---	0	--	---	---
chr2	33583172	33595752	33583172	33583479	33595440	33595752	93	---	---	---	---	33594963	33594993	+	83	---	---
chr2	33583806	33598109	33583806	33585838	33596079	33598109	98	---	---	---	---	33595648	33595679	+	78	33583806	33598094
chr2	33599803	33609824	33599803	33600307	33609320	33609824	99	---	---	---	---	33608921	33608947	+	81	---	---
chr2	33617567	33625861	33617567	33619022	33624406	33625861	99	---	---	---	---	33624206	33624227	+	72	33617569	33625860
chr2	33630538	33644821	33630538	33631628	33643731	33644821	98	---	---	---	---	33643336	33643351	+	75	33630539	33644815
chr2	33635919	33645495	33635919	33636359	33645058	33645495	95	---	---	---	---	33644674	33644700	+	74	33635932	33645493
chr2	33638592	33645188	33638592	33638872	33644904	33645188	94	---	---	---	---	33639117	33639144	-	89	33638595	33645178
chr2	33654997	33667700	33654997	33655433	33667263	33667700	99	---	---	---	---	33655978	33656003	-	73	33654998	33667694
chr2	33659497	33663115	33659497	33661094	33661654	33663115	91	---	---	---	---	---	---	0	--	---	---
chr2	33666729	33683226	33666729	33667810	33682145	33683226	96	---	---	---	---	33668375	33668393	-	84	33666737	33683224
chr2	33706275	33711250	33706275	33706457	33711072	33711250	96	---	---	---	---	33706638	33706659	-	77	33706283	33711248
chr2	33715267	33721785	33715267	33716524	33720528	33721785	96	---	---	---	---	33720497	33720516	+	80	33715268	33721774
chr2	33739881	33753850	33739881	33740370	33753361	33753850	93	---	---	---	---	33740759	33740782	-	70	---	---
chr2	33740500	33748867	33740500	33740657	33748710	33748867	98	---	---	---	---	33740759	33740782	-	70	---	---
chr2	33759325	33778688	33759325	33762453	33775531	33778688	85	---	---	---	---	33774903	33774915	+	84	33759325	33778686
chr2	33798452	33810863	33798452	33798563	33810752	33810863	91	---	---	---	---	33798923	33798947	-	72	---	---
chr2	33805619	33825698	33805619	33806090	33825228	33825698	88	---	---	---	---	33806992	33807039	-	70	---	---
chr2	33834987	33850564	33834987	33835626	33849923	33850564	94	---	---	---	---	33849394	33849419	+	76	---	---
chr2	33860709	33873524	33860709	33862171	33872062	33873524	99	---	---	---	---	33862617	33862631	-	73	---	---
chr2	33877819	33884537	33877819	33877994	33884363	33884537	96	---	---	---	---	33878084	33878109	-	76	---	---
chr2	33913820	33921305	33913820	33914192	33920933	33921305	99	---	---	---	---	33920679	33920691	+	84	33913820	33921298
chr2	33928601	33934897	33928601	33929333	33934160	33934897	96	---	---	---	---	33929400	33929438	-	74	---	---
chr2	33935217	33953205	33935217	33935705	33952718	33953205	96	---	---	---	---	33936313	33936348	-	75	---	---
chr2	33960804	33969930	33960804	33961302	33969432	33969930	97	---	---	---	---	33961595	33961619	-	80	---	---
chr2	33976008	33988792	33976008	33976571	33988230	33988792	98	---	---	---	---	33976762	33976803	-	71	33976011	33988787
chr2	34021996	34033378	34021996	34022637	34032737	34033378	93	---	---	---	---	34032485	34032504	+	70	---	---
chr2	34023865	34033528	34023865	34024067	34033327	34033528	94	---	---	---	---	34033171	34033206	+	75	---	---
chr2	34066473	34072106	34066473	34066781	34071796	34072106	94	---	---	---	---	34066803	34066838	-	75	---	---
chr2	34074028	34085029	34074028	34074432	34084637	34085029	91	---	---	---	---	34084176	34084225	+	70	---	---
chr2	34074707	34086247	34074707	34075035	34085919	34086247	95	---	---	---	---	34075237	34075263	-	77	34074712	34086242
chr2	34079866	34100099	34079866	34079970	34099994	34100099	91	---	---	---	---	34099228	34099239	+	91	---	---
chr2	34100810	34103692	34100810	34100924	34103578	34103692	96	---	---	---	---	---	---	0	--	34100810	34103685
chr2	34151839	34158034	34151839	34152513	34157360	34158034	96	---	---	---	---	34157117	34157141	+	92	---	---
chr2	34160378	34177478	34160378	34160942	34176917	34177478	85	---	---	---	---	34176252	34176267	+	87	---	---
chr2	34179873	34188485	34179873	34180728	34187628	34188485	96	---	---	---	---	34180983	34180994	-	83	34179880	34188482
chr2	34214383	34224627	34214383	34215909	34223099	34224627	94	---	---	---	---	34222772	34222801	+	70	34214398	34224624
chr2	34233498	34251423	34233498	34234637	34250284	34251423	97	---	---	---	---	34235387	34235420	-	70	34233498	34251420
chr2	34239332	34243710	34239332	34240789	34242253	34243710	97	---	---	---	---	---	---	0	--	---	---
chr2	34262517	34278750	34262517	34263108	34278159	34278750	94	---	---	---	---	34263845	34263860	-	75	34262527	34278746
chr2	34273941	34295518	34273941	34274468	34295025	34295518	91	---	---	---	---	34275093	34275121	-	96	---	---
chr2	34277387	34284276	34277387	34278059	34283605	34284276	95	---	---	---	---	34283428	34283449	+	72	---	---
chr2	34288712	34301947	34288712	34288836	34301823	34301947	99	---	---	---	---	34301185	34301205	+	71	34288712	34301945
chr2	34310491	34314747	34310491	34311090	34314144	34314747	85	---	---	---	---	---	---	0	--	---	---
chr2	34318792	34329364	34318792	34320152	34328006	34329364	95	---	---	---	---	34320514	34320545	-	71	34318792	34329352
chr2	34334317	34344167	34334317	34336095	34342406	34344167	86	---	---	---	---	34336290	34336303	-	78	---	---
chr2	34379330	34383463	34379337	34380549	34382246	34383458	99	34379322	34379329	34383464	34383471	---	---	0	--	34379333	34383451
chr2	34384852	34393501	34384852	34386675	34391675	34393501	98	---	---	---	---	34386815	34386828	-	78	34384854	34393499
chr2	34398226	34404035	34398226	34398609	34403652	34404035	95	---	---	---	---	34398678	34398702	-	76	34398227	34404025
chr2	34411465	34415418	34411465	34411717	34415166	34415418	99	---	---	---	---	34411732	34411780	-	77	---	---
chr2	34506465	34509564	34506465	34506580	34509449	34509564	93	---	---	---	---	34506646	34506673	-	92	34506475	34509548
chr2	34512792	34529174	34512792	34512962	34529004	34529174	95	---	---	---	---	34528482	34528498	+	88	---	---
chr2	34528602	34543335	34528602	34528796	34543141	34543335	88	---	---	---	---	34542967	34542998	+	71	34528602	34543331
chr2	34536667	34549943	34536667	34537078	34549533	34549943	91	---	---	---	---	34548911	34548925	+	86	34536682	34549938
chr2	34578785	34586737	34578786	34579654	34585839	34586723	92	34578780	34578784	34586738	34586742	34579821	34579877	-	71	34578795	34586721
chr2	34590688	34598329	34590688	34590875	34598140	34598329	93	---	---	---	---	34597820	34597837	+	83	34590701	34598327
chr2	34608406	34612777	34608406	34609219	34611957	34612777	86	---	---	---	---	34611878	34611891	+	85	---	---
chr2	34620771	34632602	34620771	34620904	34632469	34632602	97	---	---	---	---	34631936	34631978	+	72	34620774	34632600
chr2	34690394	34693455	34690406	34690665	34693207	34693455	88	34690388	34690393	34693456	34693461	34693108	34693146	+	74	34690398	34693452
chr2	34703972	34710163	34703972	34704362	34709773	34710163	96	---	---	---	---	---	---	0	--	---	---
chr2	34704904	34713180	34704904	34707381	34710704	34713180	96	---	---	---	---	34710537	34710586	+	94	---	---
chr2	34708141	34710438	34708141	34708418	34710161	34710438	97	---	---	---	---	---	---	0	--	34708159	34710426
chr2	34715446	34721471	34715446	34716696	34720223	34721471	93	---	---	---	---	34716767	34716779	-	76	34715451	34721468
chr2	34732198	34736976	34732198	34733752	34735417	34736976	90	---	---	---	---	---	---	0	--	34732199	34736968
chr2	34737538	34746409	34737538	34739318	34744621	34746409	92	---	---	---	---	34739561	34739573	-	84	34737539	34746406
chr2	34749603	34760678	34749603	34749805	34760476	34760678	92	---	---	---	---	34749837	34749858	-	72	---	---
chr2	34749805	34760042	34749805	34751274	34758574	34760042	99	---	---	---	---	34758255	34758270	+	81	34749805	34760041
chr2	34770969	34779515	34770969	34772066	34778411	34779515	96	---	---	---	---	34772293	34772308	-	93	34770970	34779505
chr2	34803637	34813630	34803637	34806517	34810748	34813630	98	---	---	---	---	34810674	34810697	+	91	---	---
chr2	34893315	34910314	34893315	34894007	34909688	34910314	88	---	---	---	---	34909102	34909141	+	70	34893328	34910312
chr2	34897517	34909253	34897517	34897917	34908853	34909253	98	---	---	---	---	34908656	34908669	+	78	34897525	34909249
chr2	34908877	34923788	34908891	34910314	34922376	34923786	90	34908871	34908876	34923789	34923794	34910845	34910858	-	71	34908893	34923784
chr2	34921076	34925383	34921076	34921588	34924879	34925383	88	---	---	---	---	34921682	34921731	-	94	---	---
chr2	34958144	34965904	34958144	34958907	34965111	34965904	89	---	---	---	---	34965009	34965047	+	71	34958146	34965899
chr2	34981626	34994016	34981634	34982621	34993040	34994016	88	34981621	34981625	34994017	34994021	34982926	34982939	-	71	34981628	34994014
chr2	34995899	35004175	34995899	34997093	35003006	35004175	92	---	---	---	---	34997095	34997138	-	70	---	---
chr2	35043227	35053692	35043237	35045738	35051182	35053683	99	35043222	35043226	35053693	35053697	35045958	35045978	-	95	35043237	35053682
chr2	35068495	35084877	35068495	35069183	35084166	35084877	95	---	---	---	---	35083768	35083783	+	75	35068495	35084873
chr2	35071158	35078662	35071158	35071564	35078256	35078662	96	---	---	---	---	---	---	0	--	35071163	35078659
chr2	35140609	35149404	35140609	35140787	35149226	35149404	96	---	---	---	---	35141164	35141209	-	73	35140610	35149400
chr2	35162124	35166272	35162124	35163017	35165385	35166272	85	---	---	---	---	35165290	35165303	+	71	---	---
chr2	35180796	35188648	35180800	35182044	35187389	35188634	93	35180790	35180795	35188649	35188654	35182274	35182312	-	82	---	---
chr2	35205995	35214509	35205999	35206339	35214161	35214501	98	35205987	35205994	35214510	35214517	35206613	35206731	-	82	35205999	35214498
chr2	35212358	35229900	35212358	35212867	35229391	35229900	96	35212353	35212357	35229901	35229905	35228634	35228650	+	76	35212358	35229899
chr2	35246795	35266038	35246795	35247048	35265785	35266038	96	---	---	---	---	35247851	35247881	-	70	---	---
chr2	35247693	35263487	35247693	35248831	35262352	35263487	94	---	---	---	---	35249443	35249460	-	77	---	---
chr2	35253190	35262004	35253195	35255015	35260191	35261997	97	35253185	35253189	35262005	35262009	35259934	35259949	+	75	35253195	35261995
chr2	35282290	35300309	35282290	35282510	35300083	35300309	89	---	---	---	---	35283216	35283265	-	84	35282290	35300308
chr2	35308015	35324749	35308015	35308289	35324472	35324749	98	---	---	---	---	35323662	35323694	+	72	35308015	35324743
chr2	35314466	35321248	35314466	35314869	35320845	35321248	99	---	---	---	---	35315086	35315098	-	76	---	---
chr2	35327350	35336944	35327350	35328388	35335903	35336944	91	---	---	---	---	35335789	35335801	+	84	35327351	35336938
chr2	35349544	35363674	35349544	35351333	35361898	35363674	93	---	---	---	---	35351621	35351667	-	76	35349544	35363670
chr2	35360205	35364050	35360205	35360572	35363671	35364050	92	35360200	35360204	35364051	35364055	35360608	35360633	-	84	35360207	35364047
chr2	35360570	35376362	35360570	35361460	35375475	35376362	96	---	---	---	---	35362034	35362071	-	73	35360585	35376349
chr2	35365017	35373006	35365017	35366213	35371786	35373006	95	---	---	---	---	35371557	35371569	+	76	35365017	35372990
chr2	35378983	35384093	35378983	35379379	35383676	35384093	91	---	---	---	---	35383623	35383652	+	70	35378983	35384090
chr2	35395047	35397973	35395047	35395233	35397787	35397973	97	---	---	---	---	35397661	35397677	+	70	---	---
chr2	35421281	35425301	35421281	35421793	35424784	35425301	93	---	---	---	---	---	---	0	--	---	---
chr2	35442654	35461112	35442654	35443378	35460299	35461112	86	---	---	---	---	35459696	35459716	+	71	35442670	35461100
chr2	35454747	35460063	35454754	35455048	35459749	35460062	90	35454740	35454746	35460064	35460070	35455050	35455087	-	94	---	---
chr2	35455689	35465964	35455689	35456017	35465638	35465964	89	---	---	---	---	35456412	35456448	-	72	---	---
chr2	35458479	35469671	35458479	35458997	35469157	35469671	89	---	---	---	---	35459357	35459380	-	75	---	---
chr2	35510736	35522450	35510736	35511858	35521308	35522450	92	---	---	---	---	35520886	35520899	+	71	35510740	35522447
chr2	35532158	35545099	35532166	35533705	35543543	35545089	98	35532152	35532157	35545100	35545105	35543110	35543151	+	76	35532162	35545098
chr2	35533440	35545996	35533440	35534248	35545126	35545996	90	---	---	---	---	35544647	35544662	+	75	---	---
chr2	35533448	35546005	35533460	35534248	35545146	35545996	90	35533442	35533447	35546006	35546011	35544647	35544662	+	75	35533453	35546002
chr2	35561581	35571686	35561581	35562215	35571027	35571686	94	---	---	---	---	35562597	35562637	-	78	---	---
chr2	35563960	35581610	35563960	35564597	35581037	35581610	87	---	---	---	---	35565023	35565058	-	75	35563970	35581602
chr2	35592744	35601644	35592744	35593051	35601337	35601644	99	---	---	---	---	35600947	35600964	+	72	---	---
chr2	35678253	35680745	35678253	35678736	35680262	35680745	90	35678248	35678252	35680746	35680750	35678739	35678762	-	75	---	---
chr2	35683762	35702741	35683762	35684022	35702482	35702741	95	---	---	---	---	35701742	35701779	+	73	---	---
chr2	35684617	35692380	35684617	35685169	35691826	35692380	95	---	---	---	---	35691641	35691655	+	73	---	---
chr2	35743445	35749756	35743445	35743650	35749554	35749756	85	---	---	---	---	35743771	35743799	-	72	35743448	35749754
chr2	35804656	35813577	35804656	35806479	35811766	35813577	96	---	---	---	---	35806543	35806581	-	71	35804657	35813574
chr2	35839645	35842344	35839650	35839892	35842091	35842333	97	35839640	35839644	35842345	35842349	35841982	35842026	+	71	35839651	35842339
chr2	35854527	35857019	35854527	35855010	35856536	35857019	90	35854522	35854526	35857020	35857024	35855013	35855036	-	75	---	---
chr2	35859842	35874885	35859842	35864081	35870384	35874885	89	---	---	---	---	35864284	35864310	-	85	---	---
chr2	35863474	35873815	35863474	35863806	35873483	35873815	99	---	---	---	---	35864150	35864177	-	78	---	---
chr2	35897400	35915186	35897400	35899226	35913359	35915186	91	---	---	---	---	35899504	35899524	-	71	35897400	35915183
chr2	35899472	35908313	35899472	35901287	35906495	35908313	95	---	---	---	---	35906341	35906354	+	78	35899472	35908311
chr2	35923564	35943005	35923564	35928534	35938049	35943005	93	---	---	---	---	35928743	35928764	-	72	---	---
chr2	35932644	35936663	35932644	35933344	35935968	35936663	85	---	---	---	---	35933455	35933475	-	71	35932649	35936650
chr2	35937977	35945015	35937977	35938212	35944779	35945015	93	---	---	---	---	35938423	35938435	-	76	35937981	35945007
chr2	35958931	35966450	35958931	35959818	35965593	35966450	93	---	---	---	---	---	---	0	--	---	---
chr2	35975634	35986322	35975634	35976489	35985470	35986322	89	---	---	---	---	35976909	35976938	-	76	35975637	35986306
chr2	36052237	36056248	36052237	36053324	36055149	36056248	90	---	---	---	---	36053404	36053424	-	95	---	---
chr2	36052715	36055823	36052721	36052921	36055622	36055821	94	36052710	36052714	36055824	36055828	36052988	36053003	-	81	---	---
chr2	36065835	36074052	36065835	36067146	36072659	36074052	93	---	---	---	---	36067259	36067272	-	78	---	---
chr2	36079651	36093892	36079662	36082879	36090669	36093885	98	36079646	36079650	36093893	36093897	36083097	36083130	-	70	---	---
chr2	36155921	36169850	36155921	36156035	36169733	36169850	93	---	---	---	---	36169072	36169129	+	75	---	---
chr2	36190518	36197981	36190531	36194011	36194467	36197978	90	36190512	36190517	36197982	36197987	36194383	36194413	+	77	36190520	36197979
chr2	36265182	36273457	36265182	36266353	36272287	36273457	98	---	---	---	---	36266569	36266581	-	76	36265186	36273455
chr2	36338548	36347214	36338548	36338838	36346916	36347207	99	36338541	36338547	36347215	36347221	36339157	36339191	-	74	36338558	36347213
chr2	36342936	36356644	36342936	36343427	36356150	36356644	95	---	---	---	---	36344018	36344038	-	76	36342936	36356642
chr2	36344693	36363399	36344693	36345212	36362884	36363399	92	---	---	---	---	36346051	36346067	-	70	36344703	36363381
chr2	36356150	36363762	36356150	36356375	36363536	36363762	97	---	---	---	---	36356588	36356612	-	72	36356150	36363758
chr2	36411863	36423524	36411863	36412201	36423186	36423524	99	---	---	---	---	36422683	36422700	+	77	---	---
chr2	36413771	36420057	36413771	36414446	36419384	36420057	96	---	---	---	---	36419318	36419333	+	81	---	---
chr2	36421432	36432053	36421432	36421885	36431601	36432053	96	---	---	---	---	36431174	36431240	+	82	36421447	36432051
chr2	36426794	36435385	36426794	36426898	36435280	36435385	92	---	---	---	---	36434860	36434896	+	70	---	---
chr2	36476708	36487140	36476708	36477023	36486813	36487140	91	---	---	---	---	36486357	36486399	+	81	---	---
chr2	36488760	36505373	36488760	36489874	36504259	36505373	91	---	---	---	---	36490374	36490390	-	70	---	---
chr2	36493563	36500315	36493563	36495022	36498865	36500315	86	---	---	---	---	36498685	36498745	+	86	36493564	36500314
chr2	36511803	36518335	36511804	36512783	36517345	36518324	92	36511798	36511802	36518336	36518340	36517116	36517134	+	73	36511812	36518319
chr2	36522431	36526336	36522431	36523715	36525047	36526336	95	---	---	---	---	---	---	0	--	36522443	36526330
chr2	36535954	36546231	36535954	36536411	36545758	36546231	95	---	---	---	---	36536803	36536815	-	76	---	---
chr2	36592679	36596170	36592679	36592940	36595910	36596170	93	---	---	---	---	36595804	36595823	+	70	---	---
chr2	36621292	36624931	36621292	36621440	36624783	36624931	96	---	---	---	---	36624732	36624745	+	71	---	---
chr2	36632569	36638271	36632569	36633557	36637282	36638271	88	---	---	---	---	36633679	36633702	-	87	---	---
chr2	36640114	36658859	36640114	36640558	36658417	36658859	90	---	---	---	---	36641415	36641442	-	82	---	---
chr2	36645760	36658374	36645760	36646289	36657844	36658374	89	---	---	---	---	36646807	36646831	-	72	36645760	36658373
chr2	36664639	36668514	36664639	36665282	36667869	36668514	87	---	---	---	---	36667840	36667862	+	73	---	---
chr2	36707424	36715456	36707424	36707971	36714908	36715456	99	---	---	---	---	36714613	36714638	+	76	---	---
chr2	36719832	36737979	36719832	36719958	36737853	36737979	96	---	---	---	---	36737007	36737036	+	76	---	---
chr2	36772787	36776847	36772801	36774815	36774821	36776835	99	36772781	36772786	36776848	36776853	---	---	0	--	36772790	36776844
chr2	36804655	36813109	36804655	36806077	36811687	36813109	98	---	---	---	---	36806155	36806178	-	79	36804655	36813105
chr2	36818403	36836351	36818403	36818927	36835826	36836351	96	---	---	---	---	36835020	36835047	+	92	36818404	36836340
chr2	36822618	36834942	36822618	36823178	36834382	36834942	98	---	---	---	---	36823370	36823411	-	71	36822618	36834938
chr2	36844363	36849579	36844369	36844674	36849266	36849575	89	36844358	36844362	36849580	36849584	36844861	36844880	-	75	36844373	36849575
chr2	36874488	36883952	36874493	36876036	36882393	36883948	94	36874483	36874487	36883953	36883957	36882092	36882113	+	72	36874493	36883946
chr2	36881292	36886182	36881293	36883289	36884170	36886167	86	36881287	36881291	36886183	36886187	36883292	36883316	-	76	---	---
chr2	36892513	36899326	36892513	36893538	36898301	36899326	99	---	---	---	---	36893677	36893714	-	76	---	---
chr2	36950167	36958591	36950167	36950789	36957971	36958591	96	---	---	---	---	36951004	36951016	-	76	36950181	36958588
chr2	36998192	37006970	36998192	36999955	37005215	37006970	95	---	---	---	---	37004984	37004997	+	85	36998192	37006968
chr2	37052832	37057244	37052832	37054305	37055771	37057244	99	---	---	---	---	---	---	0	--	---	---
chr2	37062512	37067892	37062518	37062823	37067579	37067888	89	37062507	37062511	37067893	37067897	37063010	37063029	-	75	37062522	37067888
chr2	37109563	37117865	37109563	37110760	37116670	37117865	97	---	---	---	---	37111035	37111049	-	73	37109563	37117855
chr2	37152390	37165200	37152390	37156998	37160541	37165200	97	---	---	---	---	37157144	37157176	-	72	---	---
chr2	37152918	37164067	37152918	37155874	37161071	37164067	97	---	---	---	---	37156040	37156053	-	78	37152929	37164058
chr2	37170082	37182833	37170082	37170640	37182275	37182833	98	---	---	---	---	37171069	37171141	-	84	37170083	37182831
chr2	37210261	37220474	37210261	37211786	37218943	37220474	94	---	---	---	---	37212076	37212105	-	76	37210263	37220464
chr2	37223135	37229081	37223135	37223503	37228713	37229081	95	---	---	---	---	37223640	37223663	-	79	37223135	37229079
chr2	37239392	37242485	37239392	37240918	37240920	37242485	85	---	---	---	---	---	---	0	--	37239395	37242483
chr2	37248059	37268805	37248059	37249631	37267231	37268805	96	---	---	---	---	37250057	37250091	-	71	37248059	37268803
chr2	37252511	37261446	37252511	37254336	37259620	37261446	98	---	---	---	---	37254574	37254586	-	76	37252514	37261445
chr2	37277548	37290270	37277548	37282283	37285540	37290270	94	---	---	---	---	37282419	37282443	-	76	---	---
chr2	37279698	37288331	37279698	37280346	37287682	37288331	95	---	---	---	---	37287370	37287398	+	79	37279715	37288328
chr2	37323283	37330330	37323283	37323730	37329883	37330330	95	---	---	---	---	37329597	37329621	+	72	37323285	37330329
chr2	37352414	37359567	37352414	37352891	37359090	37359567	96	---	---	---	---	37353170	37353189	-	80	37352416	37359565
chr2	37363603	37370802	37363603	37365254	37369144	37370802	91	---	---	---	---	37365257	37365284	-	75	37363604	37370800
chr2	37378427	37400323	37378427	37378794	37399983	37400323	88	---	---	---	---	37379693	37379707	-	73	---	---
chr2	37391790	37400588	37391791	37392052	37400320	37400588	93	37391782	37391789	37400589	37400596	37400026	37400053	+	78	---	---
chr2	37422739	37431648	37422739	37424560	37429847	37431648	97	---	---	---	---	37424625	37424663	-	71	37422740	37431646
chr2	37489676	37501829	37489676	37491089	37500372	37501829	95	---	---	---	---	37491454	37491495	-	78	37489676	37501826
chr2	37543113	37559853	37543113	37544144	37558818	37559853	89	---	---	---	---	37558321	37558345	+	88	37543122	37559846
chr2	37553347	37556237	37553347	37553722	37555872	37556237	90	---	---	---	---	37555826	37555841	+	93	---	---
chr2	37625679	37647252	37625679	37625781	37647150	37647252	98	---	---	---	---	37626730	37626759	-	76	37625686	37647247
chr2	37660238	37672425	37660238	37660880	37671782	37672425	94	---	---	---	---	37661230	37661249	-	80	37660254	37672422
chr2	37662115	37668529	37662115	37662834	37667831	37668520	90	37662110	37662114	37668530	37668534	---	---	0	--	---	---
chr2	37696329	37709533	37696329	37698730	37707134	37709533	98	---	---	---	---	37699102	37699118	-	76	---	---
chr2	37728523	37741540	37728523	37728959	37741105	37741540	97	---	---	---	---	37740573	37740610	+	71	---	---
chr2	37729914	37736901	37729914	37730652	37736163	37736901	98	---	---	---	---	37735902	37735921	+	70	---	---
chr2	37740075	37750585	37740075	37740528	37750111	37750585	86	---	---	---	---	37749649	37749670	+	72	37740078	37750583
chr2	37741725	37746871	37741725	37742485	37746115	37746871	96	---	---	---	---	37742563	37742577	-	93	37741740	37746866
chr2	37761752	37770810	37761752	37763701	37768988	37770810	89	---	---	---	---	37763940	37763952	-	76	37761752	37770806
chr2	37778117	37785110	37778117	37778260	37784967	37785110	95	---	---	---	---	37778496	37778596	-	77	37778117	37785109
chr2	37798898	37811016	37798898	37799334	37810580	37811016	91	---	---	---	---	37810174	37810200	+	74	37798900	37811014
chr2	37823603	37834954	37823603	37824735	37833910	37834954	89	---	---	---	---	37833487	37833513	+	77	---	---
chr2	37830704	37834303	37830704	37831076	37833928	37834303	88	---	---	---	---	---	---	0	--	---	---
chr2	37833910	37840457	37833910	37834136	37840231	37840457	98	---	---	---	---	37839977	37839989	+	76	---	---
chr2	37843675	37857484	37843675	37844740	37856403	37857484	95	---	---	---	---	37845218	37845311	-	70	---	---
chr2	37846291	37849629	37846291	37846525	37849395	37849629	95	---	---	---	---	---	---	0	--	37846292	37849620
chr2	37905033	37914160	37905033	37905890	37913299	37914160	90	---	---	---	---	37913122	37913154	+	72	---	---
chr2	37917812	37926094	37917812	37918391	37925514	37926094	95	---	---	---	---	37925368	37925383	+	81	---	---
chr2	37950595	37958101	37950607	37950877	37957818	37958088	96	37950590	37950594	37958102	37958106	37951172	37951198	-	70	37950596	37958086
chr2	38016721	38029561	38016721	38018771	38027462	38029561	96	---	---	---	---	38019182	38019196	-	73	---	---
chr2	38044566	38052149	38044566	38045347	38051367	38052149	98	---	---	---	---	38051307	38051333	+	74	---	---
chr2	38053533	38071194	38053533	38054651	38070075	38071194	94	---	---	---	---	38069317	38069346	+	83	---	---
chr2	38064651	38071590	38064651	38065057	38071184	38071590	93	---	---	---	---	38065342	38065355	-	71	38064657	38071580
chr2	38074116	38091242	38074116	38074830	38090525	38091242	90	---	---	---	---	38089810	38089830	+	76	---	---
chr2	38116821	38129120	38116821	38117332	38128610	38129120	99	---	---	---	---	38128150	38128166	+	70	38116825	38129115
chr2	38138774	38150052	38138781	38142152	38146987	38150050	87	38138769	38138773	38150053	38150057	38142230	38142244	-	80	38138774	38150049
chr2	38157086	38163495	38157086	38158378	38162204	38163495	94	---	---	---	---	38158514	38158570	-	84	---	---
chr2	38182782	38204063	38182782	38183608	38203241	38204063	96	---	---	---	---	38202276	38202291	+	87	---	---
chr2	38227467	38237952	38227475	38227708	38237730	38237948	92	38227462	38227466	38237953	38237957	38237230	38237249	+	80	38227468	38237942
chr2	38239691	38258445	38239691	38240335	38257805	38258445	97	---	---	---	---	38256973	38256991	+	78	38239691	38258439
chr2	38240969	38252867	38240969	38241662	38252076	38252853	87	38240964	38240968	38252868	38252872	38251702	38251724	+	86	---	---
chr2	38294577	38315309	38294577	38295477	38314414	38315309	92	---	---	---	---	38296271	38296284	-	78	---	---
chr2	38309631	38313292	38309631	38310275	38312649	38313292	95	---	---	---	---	38310299	38310376	-	78	38309631	38313291
chr2	38328043	38334850	38328043	38329751	38333148	38334850	95	---	---	---	---	38332995	38333027	+	75	38328044	38334848
chr2	38338967	38345809	38338967	38340479	38344303	38345809	92	---	---	---	---	38344211	38344255	+	71	---	---
chr2	38340058	38344309	38340058	38340479	38343889	38344309	94	---	---	---	---	38340496	38340509	-	85	---	---
chr2	38386246	38404890	38386246	38386718	38404418	38404890	90	---	---	---	---	38387458	38387518	-	73	---	---
chr2	38408228	38428398	38408228	38408639	38427987	38428398	96	---	---	---	---	38409017	38409032	-	75	---	---
chr2	38434765	38454054	38434765	38436187	38452648	38454054	93	---	---	---	---	38451914	38451952	+	71	38434765	38454041
chr2	38441990	38451422	38441990	38443433	38449976	38451422	97	---	---	---	---	38443714	38443735	-	72	38441991	38451419
chr2	38458877	38478491	38458877	38460359	38476985	38478480	87	38458872	38458876	38478492	38478496	38460851	38460874	-	79	38458880	38478488
chr2	38475583	38491523	38475597	38476026	38491113	38491514	86	38475577	38475582	38491524	38491529	38490358	38490378	+	85	---	---
chr2	38481384	38489537	38481384	38482003	38488925	38489537	87	---	---	---	---	38488811	38488846	+	75	---	---
chr2	38501071	38509735	38501075	38502868	38507909	38509735	90	38501066	38501070	38509736	38509740	38503006	38503019	-	78	38501075	38509731
chr2	38513761	38535761	38513761	38514268	38535255	38535761	97	---	---	---	---	38534269	38534285	+	82	38513761	38535758
chr2	38522286	38531227	38522286	38524110	38529400	38531227	96	---	---	---	---	38524175	38524213	-	71	38522286	38531225
chr2	38535759	38541754	38535759	38536425	38541088	38541754	95	---	---	---	---	38536513	38536532	-	80	---	---
chr2	38545252	38553358	38545252	38546714	38552019	38553358	88	---	---	---	---	38551779	38551798	+	80	38545259	38553356
chr2	38570558	38574226	38570558	38571406	38573443	38574226	88	---	---	---	---	---	---	0	--	38570562	38574214
chr2	38609427	38614334	38609427	38609565	38614197	38614334	85	---	---	---	---	38614018	38614057	+	77	---	---
chr2	38641059	38657148	38641059	38646456	38651739	38657148	99	---	---	---	---	38646471	38646499	-	72	38641059	38657143
chr2	38666450	38683192	38666450	38667459	38682187	38683192	99	---	---	---	---	38668000	38668039	-	70	38666450	38683185
chr2	38706550	38715456	38706550	38708355	38713651	38715456	99	---	---	---	---	38708357	38708368	-	83	38706554	38715451
chr2	38725115	38730846	38725115	38725300	38730661	38730846	91	---	---	---	---	38725522	38725548	-	74	38725117	38730841
chr2	38735733	38757324	38735733	38736650	38756407	38757324	88	---	---	---	---	38755419	38755463	+	71	38735744	38757318
chr2	38739865	38756411	38739865	38741374	38754904	38756411	92	---	---	---	---	38741719	38741733	-	86	38739865	38756409
chr2	38744049	38753770	38744049	38745574	38752248	38753770	95	---	---	---	---	38745714	38745744	-	70	---	---
chr2	38764884	38771769	38764885	38766486	38770166	38771766	96	38764876	38764883	38771770	38771777	38766551	38766670	-	81	38764886	38771764
chr2	38782579	38791500	38782579	38784396	38789683	38791500	97	---	---	---	---	38784459	38784497	-	74	38782580	38791496
chr2	38919616	38930611	38919616	38920272	38929956	38930611	94	---	---	---	---	38920728	38920755	-	71	38919626	38930609
chr2	38938210	38946973	38938210	38938476	38946708	38946973	94	---	---	---	---	38938782	38938793	-	83	38938220	38946969
chr2	38954047	38967894	38954047	38957300	38964692	38967894	91	---	---	---	---	38964642	38964690	+	73	---	---
chr2	38963338	38974060	38963338	38965230	38971992	38974060	86	---	---	---	---	38971653	38971693	+	73	---	---
chr2	38963515	38978828	38963515	38963704	38978628	38978828	90	---	---	---	---	38964259	38964329	-	73	---	---
chr2	38974060	38979729	38974060	38974962	38978822	38979729	93	---	---	---	---	38975026	38975155	-	83	38974078	38979727
chr2	38980131	38988925	38980131	38981829	38987175	38988925	91	---	---	---	---	38981865	38981887	-	86	38980132	38988922
chr2	39060621	39067638	39060633	39062289	39065990	39067637	93	39060616	39060620	39067639	39067643	39065805	39065930	+	81	39060633	39067636
chr2	39070624	39072905	39070624	39070851	39072674	39072905	92	---	---	---	---	39072605	39072644	+	70	39070624	39072898
chr2	39076222	39084711	39076222	39076642	39084292	39084711	91	---	---	---	---	39077010	39077025	-	75	39076223	39084699
chr2	39079780	39084448	39079785	39082111	39082117	39084443	99	39079775	39079779	39084449	39084453	---	---	0	--	---	---
chr2	39115015	39125604	39115015	39117545	39123071	39125604	98	---	---	---	---	39117670	39117690	-	76	39115020	39125601
chr2	39129704	39141834	39129704	39134015	39137458	39141834	94	---	---	---	---	39137328	39137346	+	94	39129704	39141831
chr2	39161523	39165097	39161523	39161814	39164806	39165097	91	---	---	---	---	39161817	39161837	-	76	---	---
chr2	39164185	39174264	39164199	39165855	39172590	39174251	92	39164179	39164184	39174265	39174270	39172289	39172310	+	72	39164189	39174263
chr2	39164726	39173645	39164741	39165250	39173135	39173644	95	39164721	39164725	39173646	39173650	39172772	39172788	+	88	39164728	39173637
chr2	39175248	39186658	39175248	39175800	39186102	39186655	97	39175242	39175247	39186659	39186664	39175910	39175932	-	86	39175248	39186653
chr2	39208172	39213227	39208172	39208386	39213013	39213227	95	---	---	---	---	39212873	39212890	+	77	---	---
chr2	39218282	39231645	39218282	39220022	39229873	39231645	93	---	---	---	---	39220443	39220477	-	80	39218282	39231642
chr2	39256155	39265705	39256155	39257340	39264425	39265705	92	---	---	---	---	39257554	39257580	-	74	---	---
chr2	39257340	39265153	39257340	39258049	39264446	39265153	96	---	---	---	---	39258287	39258310	-	70	---	---
chr2	39266268	39272992	39266268	39266922	39272323	39272992	95	---	---	---	---	39267064	39267077	-	78	39266272	39272989
chr2	39284171	39293520	39284171	39284346	39293345	39293520	97	---	---	---	---	39284516	39284539	-	79	---	---
chr2	39315299	39336548	39315299	39316489	39335357	39336548	86	---	---	---	---	39317212	39317229	-	83	39315299	39336538
chr2	39327954	39333575	39327954	39328658	39332874	39333575	86	---	---	---	---	39332663	39332674	+	83	---	---
chr2	39348701	39358912	39348710	39350155	39357367	39358898	90	39348695	39348700	39358913	39358918	39357049	39357078	+	73	39348704	39358895
chr2	39359674	39371273	39359674	39360226	39370721	39371273	95	---	---	---	---	39360730	39360751	-	81	39359681	39371264
chr2	39361736	39366259	39361736	39362319	39365676	39366259	96	---	---	---	---	---	---	0	--	39361738	39366256
chr2	39370614	39375195	39370614	39371296	39374513	39375195	92	---	---	---	---	39371368	39371425	-	77	39370623	39375184
chr2	39382259	39387983	39382259	39382461	39387780	39387983	86	---	---	---	---	39382686	39382705	-	85	---	---
chr2	39414276	39423887	39414276	39416214	39421970	39423887	95	---	---	---	---	39421824	39421858	+	71	39414285	39423885
chr2	39428401	39437686	39428401	39429993	39436115	39437686	94	---	---	---	---	39430189	39430213	-	76	39428402	39437684
chr2	39441062	39450183	39441077	39441470	39449786	39450180	94	39441057	39441061	39450184	39450188	39441836	39441859	-	70	39441068	39450181
chr2	39451684	39469500	39451684	39452631	39468546	39469495	99	39451678	39451683	39469501	39469506	39453408	39453425	-	83	39451684	39469487
chr2	39469875	39487024	39469875	39470331	39486569	39487024	98	---	---	---	---	39485831	39485843	+	76	---	---
chr2	39478824	39483965	39478829	39479150	39483640	39483961	98	39478819	39478823	39483966	39483970	39479331	39479352	-	77	39478829	39483959
chr2	39486680	39494049	39486680	39487465	39493254	39494049	94	---	---	---	---	39492964	39493000	+	70	39486690	39494040
chr2	39495167	39498331	39495167	39495752	39497715	39498331	91	---	---	---	---	39495755	39495769	-	80	---	---
chr2	39515171	39520378	39515171	39516712	39518828	39520378	86	---	---	---	---	---	---	0	--	39515172	39520373
chr2	39529713	39535725	39529713	39530267	39535171	39535725	97	39529708	39529712	39535726	39535730	39534987	39535005	+	73	39529715	39535723
chr2	39547990	39553138	39547991	39548237	39552894	39553137	95	39547985	39547989	39553139	39553143	39548365	39548384	-	80	39547992	39553135
chr2	39568854	39579079	39568854	39569262	39578671	39579079	94	---	---	---	---	39569713	39569732	-	75	---	---
chr2	39603912	39622253	39603912	39605504	39620646	39622253	94	39603906	39603911	39622254	39622259	39605859	39605874	-	87	---	---
chr2	39609157	39619324	39609157	39610684	39617798	39619324	96	---	---	---	---	39610922	39610939	-	72	39609157	39619322
chr2	39630436	39636919	39630437	39631641	39635709	39636916	94	39630430	39630435	39636920	39636925	39635577	39635596	+	80	---	---
chr2	39643465	39656529	39643465	39644751	39655214	39656529	87	---	---	---	---	39654913	39654934	+	72	39643465	39656518
chr2	39651617	39655726	39651617	39652129	39655214	39655726	93	---	---	---	---	39652131	39652153	-	82	39651617	39655714
chr2	39679825	39683325	39679825	39680042	39683108	39683325	96	---	---	---	---	39682971	39683006	+	75	---	---
chr2	39728118	39735011	39728118	39728244	39734883	39735011	94	---	---	---	---	39728454	39728469	-	75	---	---
chr2	39740389	39747665	39740389	39740568	39747486	39747665	95	---	---	---	---	39740792	39740813	-	72	---	---
chr2	39785020	39791822	39785020	39786568	39790264	39791822	95	---	---	---	---	39786625	39786753	-	77	39785020	39791820
chr2	39797401	39806506	39797401	39797966	39805943	39806506	95	---	---	---	---	39798302	39798326	-	72	---	---
chr2	39864016	39870666	39864016	39864705	39869974	39870666	98	---	---	---	---	39869744	39869757	+	85	---	---
chr2	39976426	39978819	39976426	39976715	39978527	39978819	85	---	---	---	---	39978428	39978457	+	70	39976435	39978815
chr2	40011368	40030982	40011368	40011546	40030805	40030982	86	---	---	---	---	40012312	40012325	-	92	40011383	40030981
chr2	40013865	40016322	40013865	40014321	40015864	40016322	93	---	---	---	---	40014332	40014351	-	80	40013869	40016319
chr2	40020748	40028677	40020748	40021564	40027861	40028677	98	---	---	---	---	40027608	40027620	+	84	---	---
chr2	40030236	40052139	40030242	40030554	40051813	40052125	94	40030231	40030235	40052140	40052144	40031406	40031430	-	80	40030249	40052138
chr2	40033370	40049632	40033370	40034758	40048215	40049632	92	---	---	---	---	40034957	40034980	-	70	40033372	40049630
chr2	40069880	40077777	40069880	40071048	40076670	40077777	90	---	---	---	---	40071220	40071279	-	88	40069887	40077766
chr2	40085285	40096892	40085285	40086451	40095754	40096892	87	---	---	---	---	40086784	40086821	-	86	40085298	40096879
chr2	40085719	40096611	40085719	40086139	40096191	40096611	92	---	---	---	---	40086555	40086590	-	80	40085720	40096595
chr2	40114565	40129799	40114565	40115990	40128379	40129799	92	---	---	---	---	40116344	40116358	-	86	40114567	40129797
chr2	40117129	40125738	40117129	40118952	40123922	40125738	97	---	---	---	---	40123693	40123705	+	76	40117129	40125735
chr2	40131287	40150466	40131287	40131845	40149910	40150466	95	---	---	---	---	40149099	40149126	+	92	40131287	40150462
chr2	40139549	40157662	40139549	40142609	40154594	40157662	97	---	---	---	---	40142612	40142628	-	88	---	---
chr2	40141687	40161358	40141687	40145156	40157666	40161358	92	---	---	---	---	---	---	0	--	40141697	40161351
chr2	40207695	40216472	40207695	40209375	40214795	40216472	96	---	---	---	---	40209588	40209600	-	76	---	---
chr2	40216832	40235725	40216832	40218939	40233597	40235725	95	---	---	---	---	40219588	40219605	-	77	40216842	40235724
chr2	40244487	40258906	40244487	40245912	40257471	40258906	93	---	---	---	---	40246436	40246447	-	91	40244488	40258902
chr2	40270161	40280988	40270161	40270484	40280665	40280988	98	---	---	---	---	40270729	40270767	-	79	---	---
chr2	40290770	40311650	40290770	40291742	40310680	40311650	89	---	---	---	---	40292533	40292587	-	74	40290779	40311645
chr2	40292085	40298826	40292085	40295276	40295626	40298826	88	---	---	---	---	40295594	40295605	+	75	40292087	40298823
chr2	40295998	40305848	40296002	40297083	40304762	40305839	95	40295993	40295997	40305849	40305853	40297379	40297409	-	77	---	---
chr2	40296047	40305637	40296047	40296880	40304807	40305637	95	---	---	---	---	40304411	40304520	+	70	---	---
chr2	40304982	40309074	40304982	40305529	40308530	40309074	91	---	---	---	---	40308489	40308507	+	84	---	---
chr2	40313317	40331774	40313317	40313562	40331529	40331774	98	---	---	---	---	40330653	40330664	+	83	40313317	40331757
chr2	40332286	40343075	40332290	40336154	40339207	40343071	99	40332281	40332285	40343076	40343080	40339075	40339100	+	80	40332298	40343062
chr2	40347405	40362843	40347406	40351169	40359065	40362828	100	40347400	40347404	40362844	40362848	40358706	40358728	+	82	---	---
chr2	40366632	40379107	40366632	40370029	40375710	40379107	99	---	---	---	---	40370032	40370057	-	80	40366641	40379097
chr2	40376476	40383064	40376476	40376920	40382619	40383064	98	---	---	---	---	40382550	40382591	+	76	40376481	40383061
chr2	40389379	40396415	40389379	40389641	40396153	40396415	94	---	---	---	---	40389891	40389922	-	71	---	---
chr2	40396416	40409063	40396416	40396590	40408889	40409063	98	---	---	---	---	40408379	40408401	+	86	40396425	40409061
chr2	40423995	40444559	40423995	40424439	40444117	40444559	91	---	---	---	---	40443311	40443330	+	70	---	---
chr2	40437827	40442698	40437827	40438492	40442041	40442698	94	---	---	---	---	40438565	40438613	-	71	---	---
chr2	40565413	40579378	40565413	40566493	40578273	40579378	93	---	---	---	---	40577728	40577755	+	71	40565413	40579376
chr2	40616564	40624119	40616570	40617447	40623138	40624109	88	40616559	40616563	40624120	40624124	40622864	40622890	+	74	---	---
chr2	40646455	40656629	40646455	40647983	40655101	40656629	95	---	---	---	---	40654773	40654803	+	77	40646455	40656627
chr2	40658092	40667017	40658092	40659913	40665201	40667017	97	---	---	---	---	40660130	40660142	-	76	40658092	40667015
chr2	40676042	40683915	40676042	40677759	40682197	40683915	95	---	---	---	---	40682047	40682079	+	75	40676048	40683913
chr2	40691226	40700056	40691226	40693035	40698000	40700056	85	40691221	40691225	40700057	40700061	40697846	40697859	+	78	40691226	40700055
chr2	40702497	40716593	40702503	40702847	40716245	40716588	97	40702492	40702496	40716594	40716598	40703162	40703185	-	70	---	---
chr2	40710715	40718047	40710715	40712180	40716582	40718047	95	---	---	---	---	40716413	40716426	+	100	---	---
chr2	40723965	40739201	40723965	40724170	40738996	40739201	96	---	---	---	---	40738310	40738329	+	70	---	---
chr2	40757194	40764022	40757194	40758698	40762516	40764022	93	---	---	---	---	40758818	40758869	-	86	40757195	40764020
chr2	40764835	40772701	40764835	40765767	40771775	40772701	88	---	---	---	---	40765988	40766011	-	91	---	---
chr2	40811181	40819686	40811181	40811693	40819174	40819686	93	---	---	---	---	40818945	40818957	+	76	---	---
chr2	40812059	40820464	40812059	40812435	40820088	40820464	99	---	---	---	---	40812789	40812802	-	78	---	---
chr2	40836402	40842091	40836402	40836520	40841973	40842091	96	---	---	---	---	40836674	40836693	-	75	---	---
chr2	40863521	40872874	40863522	40864441	40871945	40872862	95	40863516	40863520	40872875	40872879	40871569	40871587	+	78	40863521	40872859
chr2	40882475	40903646	40882475	40882984	40903132	40903646	85	---	---	---	---	40883966	40883991	-	84	40882478	40903640
chr2	40890039	40897775	40890039	40890217	40897596	40897775	96	---	---	---	---	40897255	40897266	+	83	---	---
chr2	40899162	40918795	40899162	40899793	40918170	40918795	96	---	---	---	---	40917429	40917483	+	78	---	---
chr2	40907877	40912999	40907877	40908496	40912380	40912999	91	---	---	---	---	40908540	40908552	-	76	---	---
chr2	40915202	40920565	40915202	40916582	40919184	40920565	98	---	---	---	---	---	---	0	--	40915216	40920554
chr2	40929508	40933017	40929508	40929847	40932666	40933017	86	---	---	---	---	---	---	0	--	40929515	40933013
chr2	40936907	40955942	40936907	40937172	40955677	40955942	99	---	---	---	---	40937658	40937779	-	95	---	---
chr2	40950773	40953230	40950773	40951136	40952870	40953230	98	---	---	---	---	---	---	0	--	---	---
chr2	40980530	40988689	40980538	40982164	40987061	40988683	94	40980525	40980529	40988690	40988694	40982223	40982375	-	81	40980540	40988681
chr2	40991275	41002975	40991275	40991505	41002746	41002975	90	---	---	---	---	41002184	41002228	+	71	40991277	41002971
chr2	40992747	40996690	40992747	40992942	40996495	40996690	97	---	---	---	---	40993095	40993118	-	75	---	---
chr2	41007486	41025988	41007486	41008882	41024576	41025988	92	---	---	---	---	41009636	41009666	-	74	---	---
chr2	41036767	41052008	41036767	41037073	41051697	41052004	96	41036761	41036766	41052009	41052014	41051640	41051661	+	72	---	---
chr2	41044471	41051695	41044471	41044915	41051250	41051695	93	---	---	---	---	41045217	41045232	-	81	41044480	41051692
chr2	41069978	41080730	41069978	41075029	41075788	41080730	94	---	---	---	---	---	---	0	--	---	---
chr2	41085180	41095091	41085180	41086070	41094201	41095091	98	---	---	---	---	41094036	41094049	+	92	41085184	41095083
chr2	41087064	41096251	41087064	41088705	41094610	41096251	99	---	---	---	---	41088762	41088777	-	81	---	---
chr2	41088705	41105337	41088705	41090178	41103860	41105337	97	---	---	---	---	41103176	41103189	+	71	41088713	41105334
chr2	41098353	41107686	41098353	41099046	41106995	41107686	90	---	---	---	---	41099291	41099309	-	73	---	---
chr2	41103860	41116245	41103860	41105593	41114521	41116245	88	---	---	---	---	41114431	41114456	+	76	41103868	41116238
chr2	41125030	41135064	41125045	41125420	41134680	41135057	93	41125025	41125029	41135065	41135069	41125635	41125803	-	98	41125031	41135052
chr2	41145192	41167161	41145192	41145502	41166868	41167161	87	---	---	---	---	41166779	41166801	+	73	---	---
chr2	41150227	41159023	41150227	41150577	41158681	41159023	89	---	---	---	---	41150911	41150941	-	83	---	---
chr2	41151079	41153821	41151079	41151246	41153653	41153821	98	---	---	---	---	41153581	41153645	+	70	---	---
chr2	41157272	41167166	41157272	41157856	41166570	41167166	85	---	---	---	---	41158151	41158164	-	71	---	---
chr2	41163646	41183801	41163646	41164165	41183295	41183801	96	---	---	---	---	41182358	41182389	+	78	41163646	41183798
chr2	41165115	41168693	41165115	41165239	41168569	41168693	96	---	---	---	---	41165347	41165377	-	74	41165116	41168692
chr2	41180890	41183568	41180890	41181200	41183258	41183568	97	---	---	---	---	41181264	41181291	-	71	---	---
chr2	41185100	41195220	41185101	41186823	41193548	41195220	91	41185095	41185099	41195221	41195225	41187104	41187125	-	77	---	---
chr2	41224363	41232401	41224363	41225346	41231402	41232401	91	---	---	---	---	41231241	41231256	+	87	41224363	41232400
chr2	41232620	41244682	41232631	41234026	41243320	41244673	92	41232615	41232619	41244683	41244687	41234410	41234451	-	76	41232631	41244671
chr2	41257651	41269587	41257651	41259054	41268181	41269587	91	---	---	---	---	41259250	41259282	-	72	41257653	41269582
chr2	41265050	41267946	41265050	41265611	41267385	41267946	97	---	---	---	---	---	---	0	--	41265055	41267940
chr2	41281139	41283812	41281140	41281711	41283236	41283811	94	41281134	41281138	41283813	41283817	---	---	0	--	41281152	41283809
chr2	41301790	41305186	41301802	41303207	41303879	41305178	90	41301785	41301789	41305187	41305191	41303235	41303267	-	84	---	---
chr2	41306894	41328767	41306894	41308518	41327164	41328767	96	---	---	---	---	41309327	41309353	-	77	---	---
chr2	41314006	41326448	41314006	41316074	41324380	41326448	99	---	---	---	---	41316170	41316312	-	73	---	---
chr2	41330736	41337753	41330736	41332392	41336102	41337752	95	41330731	41330735	41337754	41337758	41332522	41332543	-	90	---	---
chr2	41350664	41363844	41350664	41351154	41363357	41363844	97	---	---	---	---	41351630	41351673	-	70	41350666	41363842
chr2	41382313	41403835	41382316	41383546	41402582	41403835	90	41382308	41382312	41403836	41403840	41384443	41384470	-	75	41382315	41403818
chr2	41444701	41447799	41444701	41445335	41447164	41447799	94	---	---	---	---	41447064	41447101	+	73	---	---
chr2	41465320	41479390	41465320	41467096	41477577	41479390	95	---	---	---	---	41467475	41467490	-	75	41465320	41479385
chr2	41491849	41509684	41491849	41495223	41506311	41509684	95	---	---	---	---	41505800	41505865	+	72	41491849	41509680
chr2	41520098	41536493	41520098	41520373	41536221	41536493	90	---	---	---	---	41535557	41535586	+	76	41520106	41536474
chr2	41525544	41531714	41525551	41526355	41530910	41531710	95	41525538	41525543	41531715	41531720	41526444	41526463	-	80	41525549	41531707
chr2	41537049	41548460	41537049	41538855	41546643	41548460	95	---	---	---	---	41546324	41546339	+	75	41537049	41548458
chr2	41557861	41560342	41557861	41558162	41560041	41560342	95	---	---	---	---	---	---	0	--	41557864	41560340
chr2	41579839	41591166	41579839	41580394	41590610	41591166	97	---	---	---	---	41590108	41590180	+	80	41579839	41591163
chr2	41597259	41604656	41597259	41597556	41604359	41604656	93	---	---	---	---	41597729	41597765	-	78	41597262	41604648
chr2	41612346	41623869	41612346	41612788	41623427	41623869	99	---	---	---	---	41613175	41613191	-	88	41612348	41623864
chr2	41616611	41622646	41616611	41618310	41621102	41622646	89	---	---	---	---	41618410	41618423	-	78	---	---
chr2	41629764	41638178	41629769	41630341	41637607	41638172	91	41629759	41629763	41638179	41638183	41637244	41637268	+	76	41629772	41638176
chr2	41672465	41681206	41672465	41674099	41679388	41681205	87	41672460	41672464	41681207	41681211	41674317	41674329	-	76	41672465	41681205
chr2	41688238	41705184	41688238	41688818	41704603	41705184	95	---	---	---	---	41689489	41689506	-	72	---	---
chr2	41694983	41704603	41694983	41696362	41703232	41704603	93	---	---	---	---	41703057	41703088	+	71	---	---
chr2	41737863	41755676	41737873	41738185	41755350	41755663	95	41737858	41737862	41755677	41755681	41738427	41738444	-	83	41737866	41755675
chr2	41746568	41764904	41746579	41746976	41764496	41764892	97	41746563	41746567	41764905	41764909	41747781	41747800	-	80	---	---
chr2	41747950	41758222	41747950	41748246	41757926	41758222	96	---	---	---	---	41748471	41748496	-	76	---	---
chr2	41765080	41775022	41765080	41768299	41771805	41775022	99	---	---	---	---	41768430	41768459	-	70	41765080	41775015
chr2	41765223	41772128	41765233	41765404	41771956	41772127	95	41765217	41765222	41772129	41772134	41765673	41765730	-	70	---	---
chr2	41778953	41786306	41778953	41779203	41786056	41786306	99	---	---	---	---	41779444	41779456	-	76	41778964	41786304
chr2	41816658	41825268	41816658	41820043	41821883	41825268	99	---	---	---	---	---	---	0	--	---	---
chr2	41828222	41837374	41828222	41832375	41833221	41837374	99	---	---	---	---	---	---	0	--	---	---
chr2	41863195	41869151	41863195	41866090	41866256	41869151	99	---	---	---	---	41866160	41866182	+	82	41863207	41869147
chr2	41900688	41921306	41900688	41901214	41920780	41921306	96	---	---	---	---	41901839	41901865	-	74	---	---
chr2	41913601	41919768	41913601	41914025	41919343	41919768	98	---	---	---	---	41919243	41919256	+	71	41913611	41919767
chr2	41917077	41924429	41917077	41917857	41923649	41924429	98	---	---	---	---	41923566	41923589	+	75	---	---
chr2	41917957	41928703	41917957	41918544	41928114	41928703	87	---	---	---	---	41927798	41927813	+	81	---	---
chr2	41928765	41948753	41928765	41930203	41947324	41948753	93	---	---	---	---	41946507	41946533	+	77	41928766	41948750
chr2	41941915	41949189	41941927	41942365	41948748	41949174	92	41941910	41941914	41949190	41949194	41948474	41948502	+	89	---	---
chr2	41961531	41982722	41961531	41961975	41982260	41982722	94	---	---	---	---	41981245	41981274	+	73	---	---
chr2	41969392	41973685	41969392	41969947	41973130	41973685	94	---	---	---	---	---	---	0	--	---	---
chr2	41973854	41981810	41973854	41974006	41981657	41981810	88	---	---	---	---	41981352	41981374	+	73	41973861	41981807
chr2	42019582	42022760	42019582	42020059	42022283	42022760	93	---	---	---	---	---	---	0	--	42019594	42022752
chr2	42045380	42057719	42045380	42047206	42055891	42057719	91	---	---	---	---	42047556	42047575	-	80	42045380	42057716
chr2	42070131	42087659	42070131	42070317	42087473	42087659	98	---	---	---	---	42087066	42087101	+	75	42070131	42087650
chr2	42070485	42087473	42070485	42071222	42086737	42087473	97	---	---	---	---	42071924	42071949	-	76	42070499	42087468
chr2	42083335	42086637	42083335	42083689	42086283	42086637	98	---	---	---	---	42083731	42083745	-	73	42083339	42086625
chr2	42085126	42090318	42085136	42085403	42090042	42090308	94	42085121	42085125	42090319	42090323	---	---	0	--	---	---
chr2	42122296	42132789	42122296	42123047	42132027	42132777	96	42122291	42122295	42132790	42132794	42123412	42123447	-	75	---	---
chr2	42131177	42140724	42131177	42132777	42139126	42140724	91	---	---	---	---	42132928	42132943	-	81	---	---
chr2	42132768	42141817	42132777	42134607	42139985	42141817	99	42132762	42132767	42141818	42141823	42139881	42139919	+	71	42132770	42141808
chr2	42169798	42178671	42169798	42170915	42177551	42178671	96	---	---	---	---	42170917	42170938	-	81	42169798	42178653
chr2	42205401	42214294	42205401	42205595	42214104	42214294	93	---	---	---	---	42213776	42213790	+	80	42205405	42214284
chr2	42206897	42222042	42206897	42207318	42221622	42222042	86	---	---	---	---	42220973	42220991	+	73	42206902	42222025
chr2	42210684	42215502	42210684	42211233	42214951	42215502	93	---	---	---	---	42214833	42214851	+	100	---	---
chr2	42211262	42220363	42211262	42211974	42219662	42220363	85	---	---	---	---	42219299	42219325	+	74	42211266	42220362
chr2	42255467	42261670	42255467	42256357	42260779	42261670	95	---	---	---	---	42260623	42260655	+	75	42255467	42261668
chr2	42288625	42306052	42288625	42289840	42304838	42306052	98	---	---	---	---	42304440	42304455	+	75	---	---
chr2	42295800	42304105	42295800	42296004	42303901	42304105	97	---	---	---	---	42303824	42303841	+	72	42295800	42304094
chr2	42306534	42320522	42306545	42312528	42314534	42320517	100	42306528	42306533	42320523	42320528	42314433	42314444	+	75	42306537	42320515
chr2	42342558	42356456	42342558	42347075	42351914	42356456	95	---	---	---	---	42347158	42347172	-	80	---	---
chr2	42387433	42395742	42387433	42388827	42394350	42395742	96	---	---	---	---	42389014	42389036	-	78	42387433	42395739
chr2	42400818	42405896	42400818	42403146	42403568	42405896	99	---	---	---	---	42403487	42403499	+	84	42400823	42405879
chr2	42486284	42492481	42486284	42486827	42491966	42492481	90	---	---	---	---	42491849	42491884	+	72	42486301	42492477
chr2	42486932	42507907	42486932	42487244	42507593	42507907	86	---	---	---	---	42488046	42488068	-	73	42486933	42507900
chr2	42512038	42514694	42512038	42512669	42514001	42514690	87	42512033	42512037	42514695	42514699	---	---	0	--	---	---
chr2	42517251	42539191	42517251	42518073	42538430	42539191	90	---	---	---	---	42518728	42518754	-	77	---	---
chr2	42524700	42530427	42524700	42524871	42530256	42530427	95	---	---	---	---	42524958	42524977	-	80	42524712	42530425
chr2	42551670	42556014	42551670	42552170	42555529	42556014	92	---	---	---	---	---	---	0	--	42551683	42556008
chr2	42556116	42569402	42556116	42556278	42569240	42569402	87	---	---	---	---	42556737	42556761	-	76	---	---
chr2	42562251	42569114	42562251	42562473	42568893	42569114	95	---	---	---	---	42568611	42568629	+	73	---	---
chr2	42592718	42602562	42592718	42592924	42602356	42602562	91	---	---	---	---	42593354	42593383	-	73	42592733	42602545
chr2	42602625	42609489	42602625	42602837	42609277	42609489	94	---	---	---	---	42602893	42602909	-	70	42602627	42609485
chr2	42635774	42654289	42635774	42637220	42652841	42654289	89	---	---	---	---	42652068	42652086	+	84	42635790	42654278
chr2	42649093	42668248	42649093	42649494	42667847	42668248	96	---	---	---	---	42667576	42667592	+	70	42649095	42668230
chr2	42715600	42730053	42715600	42715829	42729824	42730053	96	---	---	---	---	42716251	42716281	-	87	42715600	42730052
chr2	42719611	42728543	42719611	42721432	42726719	42728543	99	---	---	---	---	42726615	42726653	+	71	42719611	42728541
chr2	42733317	42741543	42733327	42734187	42740681	42741541	92	42733312	42733316	42741544	42741548	42740484	42740536	+	79	---	---
chr2	42745043	42754768	42745043	42746628	42753181	42754768	94	---	---	---	---	42752879	42752900	+	72	42745044	42754766
chr2	42758083	42768362	42758083	42759615	42766832	42768362	95	---	---	---	---	42759911	42759937	-	74	42758083	42768359
chr2	42783983	42796792	42783983	42784400	42796375	42796792	91	---	---	---	---	42784975	42784992	-	88	42783984	42796783
chr2	42785509	42793924	42785513	42788745	42790692	42793923	94	42785504	42785508	42793925	42793929	42788805	42788822	-	72	42785510	42793915
chr2	42822957	42831660	42822957	42824556	42830063	42831660	95	---	---	---	---	42824585	42824598	-	78	42822958	42831657
chr2	42830350	42846676	42830350	42831879	42845126	42846676	90	---	---	---	---	42844463	42844495	+	72	---	---
chr2	42844865	42853761	42844865	42846677	42851919	42853761	97	---	---	---	---	42851829	42851867	+	74	42844873	42853758
chr2	42877850	42884939	42877850	42879496	42883291	42884939	94	---	---	---	---	42883101	42883170	+	84	42877851	42884934
chr2	42901595	42916698	42901595	42905029	42913297	42916698	95	---	---	---	---	42905399	42905428	-	80	---	---
chr2	42907486	42912616	42907486	42908017	42912085	42912616	90	---	---	---	---	42908067	42908123	-	94	42907487	42912609
chr2	42912085	42920508	42912085	42913429	42919157	42920508	95	---	---	---	---	42913645	42913668	-	70	42912086	42920501
chr2	42935529	42950426	42935529	42936678	42949177	42950426	87	---	---	---	---	42937217	42937230	-	92	42935537	42950419
chr2	42951224	42960859	42951224	42952119	42959966	42960859	98	---	---	---	---	42959683	42959719	+	70	42951241	42960857
chr2	42972626	42984045	42972626	42973670	42983003	42984045	98	---	---	---	---	42974118	42974137	-	80	42972627	42984032
chr2	43002193	43023137	43002193	43003500	43021831	43023137	92	---	---	---	---	43004323	43004336	-	78	---	---
chr2	43012898	43021831	43012898	43014722	43020001	43021831	96	---	---	---	---	43014963	43014975	-	76	43012899	43021829
chr2	43025992	43041553	43025992	43026170	43041376	43041553	88	---	---	---	---	43026172	43026199	-	71	43025994	43041551
chr2	43028533	43039137	43028533	43028754	43038916	43039137	99	---	---	---	---	43038509	43038523	+	100	---	---
chr2	43079006	43089087	43079009	43080518	43087552	43089076	93	43079001	43079005	43089088	43089092	43080756	43080773	-	72	43079009	43089081
chr2	43099713	43109883	43099713	43101243	43108351	43109883	93	---	---	---	---	43101540	43101566	-	74	43099713	43109881
chr2	43147430	43164659	43147430	43149073	43163002	43164659	92	---	---	---	---	43149682	43149702	-	80	43147432	43164657
chr2	43201056	43212067	43201056	43202031	43211162	43212067	91	---	---	---	---	43202370	43202392	-	78	---	---
chr2	43351513	43354431	43351513	43352172	43353773	43354431	91	---	---	---	---	---	---	0	--	43351523	43354426
chr2	43378069	43395937	43378070	43378627	43395374	43395931	98	43378062	43378068	43395938	43395944	43394558	43394585	+	89	43378070	43395936
chr2	43400871	43405954	43400871	43401265	43405557	43405954	92	---	---	---	---	43401330	43401365	-	72	43400875	43405952
chr2	43431516	43444186	43431516	43432074	43443625	43444182	96	43431511	43431515	43444187	43444191	43443498	43443520	+	82	43431516	43444180
chr2	43448025	43469470	43448025	43448244	43469251	43469470	94	---	---	---	---	43449230	43449259	-	73	43448027	43469468
chr2	43467322	43473662	43467322	43468246	43472739	43473662	90	---	---	---	---	43472514	43472532	+	78	---	---
chr2	43473820	43486014	43473820	43475362	43484469	43486012	94	43473815	43473819	43486015	43486019	43484121	43484147	+	77	---	---
chr2	43489214	43497245	43489229	43490787	43495696	43497231	93	43489209	43489213	43497246	43497250	43490800	43490819	-	80	43489230	43497243
chr2	43503648	43519015	43503648	43504270	43518391	43519015	96	---	---	---	---	43504380	43504412	-	78	43503656	43519002
chr2	43507298	43523372	43507298	43507877	43522794	43523372	95	---	---	---	---	43508444	43508462	-	84	43507300	43523369
chr2	43510279	43517996	43510279	43510712	43517565	43517996	91	---	---	---	---	43510913	43510973	-	72	43510281	43517994
chr2	43524004	43531852	43524010	43524716	43531144	43531852	88	43523999	43524003	43531853	43531857	43524936	43524973	-	76	---	---
chr2	43533108	43549512	43533108	43533593	43549028	43549512	85	---	---	---	---	43548452	43548464	+	76	43533112	43549502
chr2	43563638	43572039	43563638	43564492	43571185	43572039	92	---	---	---	---	43570868	43570888	+	80	43563648	43572037
chr2	43576839	43583309	43576839	43577229	43582919	43583309	96	---	---	---	---	43577463	43577474	-	75	43576848	43583303
chr2	43608045	43618139	43608045	43609743	43616435	43618139	95	---	---	---	---	43616134	43616155	+	72	43608045	43618136
chr2	43625825	43634740	43625825	43627633	43632921	43634740	95	43625819	43625824	43634741	43634746	43627698	43627736	-	71	43625825	43634738
chr2	43661439	43676369	43661439	43662809	43674999	43676369	87	---	---	---	---	43674492	43674546	+	76	---	---
chr2	43663665	43672388	43663665	43665610	43670569	43672388	93	---	---	---	---	43665749	43665762	-	78	43663667	43672385
chr2	43673729	43695579	43673729	43676369	43692938	43695579	95	---	---	---	---	43692130	43692144	+	73	---	---
chr2	43676360	43685291	43676366	43678185	43683468	43685282	97	43676355	43676359	43685292	43685296	43678401	43678413	-	76	43676369	43685289
chr2	43689818	43708121	43689818	43692414	43705526	43708121	96	---	---	---	---	43693047	43693070	-	79	43689823	43708120
chr2	43696503	43703557	43696503	43698155	43701895	43703556	95	43696498	43696502	43703558	43703562	43701709	43701786	+	82	43696503	43703556
chr2	43720836	43729777	43720836	43722662	43727952	43729777	99	---	---	---	---	43727848	43727886	+	71	43720836	43729775
chr2	43794480	43803264	43794480	43795270	43802492	43803264	91	---	---	---	---	43802131	43802161	+	77	43794482	43803262
chr2	43819930	43824331	43819937	43821121	43823139	43824317	90	43819925	43819929	43824332	43824336	43821123	43821222	-	73	---	---
chr2	43832100	43843856	43832100	43832446	43843511	43843856	94	---	---	---	---	43842959	43842999	+	97	---	---
chr2	43883046	43894004	43883046	43884631	43892392	43894004	90	---	---	---	---	43892098	43892115	+	72	43883060	43894002
chr2	43883801	43893337	43883801	43883961	43893177	43893337	96	---	---	---	---	43892716	43892892	+	72	43883815	43893320
chr2	43884643	43891112	43884643	43885343	43890405	43891112	90	---	---	---	---	43885425	43885456	-	81	43884656	43891110
chr2	43894599	43912288	43894613	43895264	43911629	43912280	94	43894594	43894598	43912289	43912293	43895491	43895512	-	72	43894604	43912275
chr2	43894613	43912007	43894613	43894991	43911629	43912007	96	---	---	---	---	43895491	43895512	-	72	43894614	43911994
chr2	43898824	43907751	43898824	43900642	43905929	43907751	97	---	---	---	---	43905826	43905864	+	74	43898825	43907748
chr2	43929609	43937098	43929609	43930485	43936222	43937098	94	---	---	---	---	43935968	43935994	+	70	---	---
chr2	43930482	43950683	43930482	43930947	43950216	43950683	91	---	---	---	---	43949273	43949308	+	72	43930491	43950681
chr2	43937099	43950213	43937099	43937605	43949707	43950213	95	---	---	---	---	43949145	43949181	+	72	43937099	43950208
chr2	43966715	43975638	43966720	43968541	43973814	43975636	97	43966710	43966714	43975639	43975643	43968782	43968794	-	76	43966720	43975634
chr2	43992901	44000878	43992901	43994434	43999389	44000878	92	---	---	---	---	43994578	43994618	-	85	43992901	44000875
chr2	44021747	44039458	44021747	44022141	44039064	44039458	93	---	---	---	---	44038580	44038603	+	70	44021751	44039447
chr2	44023113	44035707	44023113	44023514	44035304	44035707	94	---	---	---	---	44023942	44023977	-	75	---	---
chr2	44036663	44041902	44036671	44037727	44040773	44041899	87	44036658	44036662	44041903	44041907	44040742	44040756	+	73	44036663	44041899
chr2	44038438	44042476	44038438	44039065	44041831	44042476	93	---	---	---	---	---	---	0	--	---	---
chr2	44044778	44063122	44044778	44045140	44062760	44063122	90	---	---	---	---	44045927	44045954	-	78	44044789	44063119
chr2	44051652	44057307	44051653	44051803	44057147	44057296	94	44051645	44051651	44057308	44057314	44057061	44057098	+	78	44051657	44057291
chr2	44069423	44076803	44069423	44069793	44076440	44076803	92	---	---	---	---	44076144	44076203	+	75	44069433	44076799
chr2	44077281	44099034	44077281	44077828	44098482	44099034	86	---	---	---	---	44097709	44097729	+	71	44077288	44099015
chr2	44085215	44098359	44085215	44085688	44097886	44098359	95	---	---	---	---	44097709	44097729	+	71	44085222	44098357
chr2	44087350	44108231	44087350	44088081	44107491	44108231	90	---	---	---	---	44107166	44107192	+	81	---	---
chr2	44089148	44097763	44089148	44090972	44095945	44097763	96	---	---	---	---	44091111	44091124	-	78	44089150	44097760
chr2	44123182	44126020	44123182	44123623	44125579	44126020	88	---	---	---	---	---	---	0	--	44123190	44126017
chr2	44152376	44173254	44152376	44153014	44172632	44173254	87	---	---	---	---	44171651	44171693	+	93	44152386	44173249
chr2	44154183	44162620	44154183	44154553	44162251	44162620	94	---	---	---	---	44154748	44154770	-	73	44154183	44162605
chr2	44154544	44157574	44154544	44154768	44157350	44157574	96	---	---	---	---	44154876	44154896	-	76	44154544	44157573
chr2	44165958	44177601	44165958	44167024	44176534	44177601	98	---	---	---	---	---	---	0	--	---	---
chr2	44173454	44182900	44173454	44174363	44181990	44182900	97	---	---	---	---	44174587	44174610	-	91	44173454	44182898
chr2	44234164	44240643	44234164	44234762	44240047	44240643	95	---	---	---	---	44239808	44239823	+	75	---	---
chr2	44244201	44252523	44244201	44245321	44251312	44252523	91	---	---	---	---	44245532	44245548	-	100	44244202	44252505
chr2	44272226	44279021	44272226	44272919	44278337	44279021	86	---	---	---	---	44273100	44273147	-	70	---	---
chr2	44312674	44331788	44312679	44314205	44330248	44331782	88	44312669	44312673	44331789	44331793	44330052	44330072	+	71	44312681	44331780
chr2	44320043	44340005	44320043	44320265	44339783	44340005	89	---	---	---	---	44338907	44338924	+	88	44320045	44339999
chr2	44386758	44407824	44386758	44386902	44407681	44407824	91	---	---	---	---	44387752	44387777	-	88	44386768	44407823
chr2	44413258	44424345	44413258	44413832	44423770	44424345	96	---	---	---	---	44414233	44414258	-	76	---	---
chr2	44442120	44455270	44442120	44442593	44454797	44455270	95	---	---	---	---	44442749	44442769	-	71	44442120	44455261
chr2	44442716	44451337	44442716	44444540	44449513	44451337	97	---	---	---	---	44449360	44449373	+	78	44442717	44451333
chr2	44453226	44455996	44453226	44453790	44455432	44455996	95	---	---	---	---	44453875	44453889	-	73	---	---
chr2	44466480	44473119	44466485	44467197	44472364	44473118	87	44466475	44466479	44473120	44473124	44467435	44467456	-	81	---	---
chr2	44466656	44472893	44466656	44467014	44472535	44472893	91	---	---	---	---	44472295	44472308	+	71	44466666	44472877
chr2	44469709	44475770	44469709	44470406	44475074	44475770	89	---	---	---	---	44470545	44470565	-	90	44469709	44475762
chr2	44469862	44475690	44469862	44470326	44475228	44475690	92	---	---	---	---	44475084	44475114	+	87	44469871	44475676
chr2	44490352	44508453	44490361	44491744	44507048	44508451	92	44490347	44490351	44508454	44508458	44492481	44492493	-	84	44490355	44508449
chr2	44496301	44504938	44496304	44498118	44503110	44504932	98	44496296	44496300	44504939	44504943	44498258	44498271	-	78	44496302	44504930
chr2	44561350	44573745	44561350	44561726	44573369	44573745	87	---	---	---	---	44561977	44562005	-	82	---	---
chr2	44567003	44575333	44567009	44567903	44574436	44575331	94	44566998	44567002	44575334	44575338	44574135	44574156	+	72	---	---
chr2	44608543	44616474	44608543	44609366	44615651	44616474	98	---	---	---	---	44609606	44609618	-	76	---	---
chr2	44620389	44627458	44620389	44621272	44626578	44627458	94	---	---	---	---	44621357	44621377	-	80	44620404	44627455
chr2	44652758	44657110	44652758	44653079	44656789	44657110	97	---	---	---	---	44653212	44653241	-	73	44652758	44657108
chr2	44665250	44679562	44665250	44665865	44678946	44679562	94	---	---	---	---	44666484	44666498	-	73	44665255	44679561
chr2	44689438	44709257	44689447	44689862	44708829	44709242	96	44689433	44689437	44709258	44709262	44690763	44690780	-	77	44689439	44709249
chr2	44695481	44708190	44695481	44696039	44707634	44708190	97	---	---	---	---	44707399	44707440	+	71	44695482	44708188
chr2	44721259	44726401	44721259	44721562	44726099	44726401	88	---	---	---	---	44726033	44726048	+	75	44721265	44726387
chr2	44740512	44746230	44740512	44741067	44745676	44746230	96	---	---	---	---	44745481	44745528	+	75	44740512	44746228
chr2	44759439	44771480	44759439	44759823	44771096	44771480	99	---	---	---	---	44760213	44760234	-	72	---	---
chr2	44765488	44768065	44765488	44765677	44767876	44768065	94	---	---	---	---	---	---	0	--	---	---
chr2	44781959	44795258	44781959	44782141	44795077	44795258	87	---	---	---	---	44782520	44782533	-	85	---	---
chr2	44802721	44816679	44802721	44807357	44812040	44816679	99	---	---	---	---	44811859	44811893	+	74	---	---
chr2	44887735	44897866	44887735	44889264	44896341	44897866	92	---	---	---	---	44896017	44896043	+	74	44887735	44897864
chr2	44908639	44921741	44908639	44909134	44921246	44921741	98	---	---	---	---	44909533	44909558	-	73	44908645	44921739
chr2	44937993	44946288	44937993	44939214	44945070	44946288	93	---	---	---	---	44944966	44945004	+	74	44937993	44946274
chr2	44946390	44952697	44946390	44946723	44952359	44952697	85	---	---	---	---	44952195	44952216	+	72	44946401	44952695
chr2	44963064	44972202	44963064	44964246	44971020	44972202	99	---	---	---	---	44964328	44964374	-	72	---	---
chr2	44979547	44989336	44979547	44980152	44988730	44989336	99	---	---	---	---	44988411	44988460	+	78	---	---
chr2	44982749	44993847	44982749	44983672	44992929	44993847	98	---	---	---	---	44992487	44992514	+	71	---	---
chr2	44991610	44999129	44991610	44992023	44998716	44999129	99	---	---	---	---	44992083	44992103	-	76	44991616	44999126
chr2	44999386	45014646	44999386	44999957	45014077	45014646	94	---	---	---	---	45000631	45000645	-	73	---	---
chr2	45025142	45028684	45025142	45025725	45028098	45028684	94	---	---	---	---	45025772	45025787	-	81	45025146	45028670
chr2	45039875	45061204	45039875	45040056	45061023	45061204	93	---	---	---	---	45060499	45060511	+	92	45039877	45061198
chr2	45049216	45054128	45049216	45049886	45053461	45054128	87	---	---	---	---	---	---	0	--	---	---
chr2	45063149	45078469	45063149	45063630	45078000	45078469	93	---	---	---	---	45077349	45077384	+	75	---	---
chr2	45086393	45094941	45086393	45087980	45093360	45094941	89	---	---	---	---	45093129	45093151	+	73	---	---
chr2	45115598	45125817	45115598	45116001	45125411	45125817	94	---	---	---	---	45124996	45125032	+	81	---	---
chr2	45116570	45126577	45116570	45117168	45125956	45126577	89	---	---	---	---	45117464	45117478	-	73	---	---
chr2	45143536	45157975	45143536	45144097	45157414	45157975	97	---	---	---	---	45156983	45157011	+	82	45143544	45157958
chr2	45183604	45193973	45183604	45188278	45189299	45193973	99	---	---	---	---	---	---	0	--	45183619	45193955
chr2	45188535	45196318	45188535	45189298	45195555	45196318	97	---	---	---	---	45189476	45189492	-	82	---	---
chr2	45229613	45239738	45229613	45231101	45238210	45239738	92	---	---	---	---	45231398	45231423	-	73	45229618	45239735
chr2	45262663	45282933	45262663	45263359	45282238	45282933	89	---	---	---	---	45281685	45281727	+	76	---	---
chr2	45270963	45283734	45270963	45271665	45283033	45283734	95	---	---	---	---	45272164	45272217	-	94	---	---
chr2	45280232	45287688	45280232	45280603	45287313	45287688	90	---	---	---	---	45286999	45287017	+	78	---	---
chr2	45337809	45347552	45337809	45339361	45346009	45347552	94	---	---	---	---	45339640	45339662	-	73	45337811	45347550
chr2	45370649	45378860	45370650	45372153	45377363	45378859	93	45370644	45370648	45378861	45378865	45377135	45377187	+	83	45370654	45378857
chr2	45389030	45391839	45389030	45389210	45391659	45391839	93	---	---	---	---	45389318	45389333	-	93	45389032	45391825
chr2	45392165	45407705	45392165	45392344	45407521	45407705	94	---	---	---	---	45393061	45393101	-	75	---	---
chr2	45409019	45414575	45409019	45409355	45414238	45414575	95	---	---	---	---	45409497	45409580	-	78	45409021	45414572
chr2	45417273	45425331	45417274	45418837	45423764	45425326	95	45417268	45417272	45425332	45425336	45418845	45418864	-	80	---	---
chr2	45449672	45464926	45449672	45452475	45462056	45464926	91	---	---	---	---	45461817	45461843	+	74	45449676	45464922
chr2	45460439	45466405	45460439	45461542	45465302	45466405	95	---	---	---	---	45461637	45461730	-	86	45460444	45466402
chr2	45480349	45483596	45480363	45481247	45482710	45483595	95	45480344	45480348	45483597	45483601	---	---	0	--	---	---
chr2	45480638	45483468	45480638	45481110	45482986	45483457	95	45480633	45480637	45483469	45483473	---	---	0	--	---	---
chr2	45504302	45509836	45504302	45504688	45509444	45509836	94	---	---	---	---	45509238	45509260	+	95	45504306	45509829
chr2	45525877	45531408	45525877	45526053	45531232	45531408	97	---	---	---	---	45531077	45531135	+	72	45525893	45531400
chr2	45602285	45617379	45602285	45603388	45616272	45617379	95	---	---	---	---	45615737	45615761	+	92	45602296	45617376
chr2	45603722	45610587	45603722	45605340	45608960	45610578	96	45603717	45603721	45610588	45610592	45605404	45605521	-	82	45603722	45610583
chr2	45625521	45640051	45625521	45625826	45639746	45640051	95	---	---	---	---	45639137	45639164	+	71	---	---
chr2	45661533	45673575	45661533	45661978	45673153	45673575	94	---	---	---	---	45672611	45672643	+	81	45661539	45673566
chr2	45662226	45667270	45662226	45662697	45666799	45667270	99	---	---	---	---	---	---	0	--	45662233	45667266
chr2	45724310	45740953	45724310	45724445	45740815	45740953	85	---	---	---	---	45725118	45725145	-	71	45724310	45740950
chr2	45725794	45735894	45725794	45726498	45735201	45735894	91	---	---	---	---	45726792	45726863	-	80	---	---
chr2	45748417	45761220	45748425	45751067	45758435	45761207	94	45748412	45748416	45761221	45761225	45758068	45758087	+	70	---	---
chr2	45772264	45781185	45772264	45774081	45779368	45781185	99	---	---	---	---	45774322	45774334	-	84	45772264	45781183
chr2	45791389	45795555	45791398	45791843	45795104	45795550	97	45791384	45791388	45795556	45795560	45791926	45791972	-	72	---	---
chr2	45816910	45825625	45816910	45817374	45825167	45825625	93	---	---	---	---	45824885	45824923	+	76	---	---
chr2	45827013	45832471	45827013	45827122	45832362	45832471	95	---	---	---	---	45832337	45832360	+	79	45827017	45832459
chr2	45883492	45896406	45883492	45883890	45896008	45896406	99	---	---	---	---	45895595	45895641	+	72	---	---
chr2	45884771	45893403	45884771	45884910	45893263	45893403	91	---	---	---	---	45885173	45885190	-	72	---	---
chr2	45899744	45909667	45899744	45900362	45909050	45909667	90	---	---	---	---	45900765	45900787	-	73	45899748	45909661
chr2	45900006	45909365	45900006	45900397	45908976	45909365	91	---	---	---	---	45900765	45900787	-	73	45900006	45909354
chr2	45904225	45917564	45904237	45904968	45916819	45917550	95	45904220	45904224	45917565	45917569	45905535	45905561	-	70	---	---
chr2	45910234	45920356	45910234	45910975	45919613	45920356	98	---	---	---	---	45919349	45919392	+	72	---	---
chr2	45931627	45940352	45931627	45933431	45938554	45940352	93	---	---	---	---	45933604	45933650	-	76	45931632	45940350
chr2	45944416	45964061	45944416	45945757	45962714	45964061	91	---	---	---	---	45946586	45946604	-	73	45944424	45964058
chr2	45946133	45958956	45946133	45948577	45956511	45958956	98	---	---	---	---	45948938	45948962	-	72	45946135	45958954
chr2	45972782	45985381	45972793	45974322	45983846	45985372	95	45972777	45972781	45985382	45985386	45974757	45974780	-	70	45972783	45985378
chr2	45987033	45992005	45987033	45987450	45991588	45992005	95	---	---	---	---	---	---	0	--	---	---
chr2	46051121	46058195	46051121	46052353	46056964	46058195	94	---	---	---	---	46056806	46056843	+	81	46051130	46058189
chr2	46073267	46077293	46073267	46073780	46076775	46077293	92	---	---	---	---	46073864	46073883	-	80	46073267	46077291
chr2	46093500	46102431	46093500	46095322	46100609	46102431	97	---	---	---	---	46095561	46095573	-	76	46093500	46102427
chr2	46111618	46120544	46111618	46113439	46118724	46120544	98	---	---	---	---	46113655	46113667	-	76	46111620	46120542
chr2	46127479	46140154	46127479	46130244	46137265	46140154	94	---	---	---	---	46130584	46130595	-	83	46127490	46140151
chr2	46129442	46140154	46129442	46130244	46139336	46140154	97	---	---	---	---	46130635	46130647	-	76	---	---
chr2	46180342	46200161	46180342	46180914	46199589	46200161	96	---	---	---	---	46198671	46198688	+	72	46180351	46200154
chr2	46183456	46190730	46183456	46184021	46190165	46190730	94	---	---	---	---	46184273	46184328	-	76	46183456	46190728
chr2	46198152	46220005	46198152	46198652	46219505	46220005	93	---	---	---	---	46219358	46219386	+	75	---	---
chr2	46220397	46234585	46220397	46221446	46233540	46234585	92	---	---	---	---	46233057	46233080	+	91	---	---
chr2	46235816	46255077	46235816	46236284	46254590	46255077	88	---	---	---	---	46253889	46253902	+	100	---	---
chr2	46258407	46268843	46258407	46260076	46267173	46268843	91	---	---	---	---	46260402	46260424	-	73	46258410	46268841
chr2	46285720	46296708	46285720	46286836	46295593	46296708	94	---	---	---	---	46287097	46287134	-	81	46285726	46296696
chr2	46308533	46318284	46308537	46308982	46317828	46318277	93	46308528	46308532	46318285	46318289	46309375	46309392	-	77	46308549	46318269
chr2	46322931	46332787	46322931	46324515	46331188	46332787	92	---	---	---	---	46330886	46330907	+	72	46322932	46332779
chr2	46337194	46344908	46337194	46337594	46344508	46344908	99	---	---	---	---	46337743	46337800	-	94	---	---
chr2	46362958	46369493	46362958	46364246	46368222	46369493	94	---	---	---	---	46368023	46368123	+	80	46362959	46369478
chr2	46387992	46394771	46387992	46388500	46394262	46394771	94	---	---	---	---	46394204	46394216	+	84	46387995	46394770
chr2	46388498	46398044	46388500	46390073	46396471	46398031	87	46388493	46388497	46398045	46398049	46396217	46396250	+	73	46388508	46398029
chr2	46394872	46409242	46394872	46395374	46408740	46409242	98	---	---	---	---	46408153	46408191	+	71	---	---
chr2	46396222	46411296	46396222	46396510	46411007	46411296	97	---	---	---	---	46397157	46397180	-	79	46396222	46411288
chr2	46409382	46416388	46409382	46409805	46415965	46416388	97	---	---	---	---	46415740	46415753	+	78	46409390	46416380
chr2	46427496	46440536	46427496	46428197	46439838	46440536	90	---	---	---	---	46439263	46439289	+	77	---	---
chr2	46441410	46459713	46441410	46441698	46459422	46459713	85	---	---	---	---	46458535	46458565	+	70	46441415	46459711
chr2	46453875	46456324	46453875	46454142	46456060	46456324	94	---	---	---	---	46454186	46454242	-	94	46453882	46456317
chr2	46485595	46498807	46485595	46486015	46498386	46498807	97	---	---	---	---	46497900	46497927	+	78	46485610	46498798
chr2	46487629	46496460	46487633	46491492	46492575	46496449	98	46487621	46487628	46496461	46496468	---	---	0	--	---	---
chr2	46631457	46640720	46631457	46631741	46640437	46640720	98	---	---	---	---	46640194	46640220	+	74	---	---
chr2	46643054	46645458	46643054	46643433	46645077	46645458	94	---	---	---	---	---	---	0	--	46643062	46645456
chr2	46706746	46709531	46706746	46707078	46709184	46709531	86	---	---	---	---	46709130	46709146	+	70	46706758	46709521
chr2	46716318	46736609	46716318	46716535	46736393	46736609	95	---	---	---	---	46735828	46735884	+	94	---	---
chr2	46717421	46735419	46717421	46718059	46734781	46735419	97	---	---	---	---	46718856	46718881	-	80	46717437	46735417
chr2	46721789	46742921	46721789	46722739	46742050	46742921	87	---	---	---	---	46741528	46741560	+	78	46721797	46742914
chr2	46727943	46735641	46727943	46728519	46735065	46735641	98	---	---	---	---	46728750	46728762	-	84	46727947	46735637
chr2	46788239	46791052	46788239	46788351	46790940	46791052	97	---	---	---	---	---	---	0	--	---	---
chr2	46837155	46845625	46837155	46838631	46844219	46845625	90	46837150	46837154	46845626	46845630	46838773	46838804	-	71	46837163	46845623
chr2	46965391	46975432	46965393	46966740	46974076	46975424	94	46965386	46965390	46975433	46975437	46966957	46966969	-	92	---	---
chr2	46966740	46978245	46966749	46966861	46978132	46978245	95	46966735	46966739	46978246	46978250	46977568	46977600	+	84	46966755	46978243
chr2	46984354	46989287	46984355	46984746	46988881	46989281	90	46984349	46984353	46989288	46989292	46988758	46988783	+	73	46984359	46989279
chr2	47000700	47020420	47000700	47001063	47020057	47020420	92	---	---	---	---	47019113	47019166	+	72	47000708	47020418
chr2	47006457	47017561	47006463	47007021	47016996	47017560	94	47006452	47006456	47017562	47017566	47007449	47007520	-	84	47006457	47017558
chr2	47059218	47076017	47059218	47060767	47074468	47076017	94	---	---	---	---	47074121	47074146	+	73	47059218	47076014
chr2	47067183	47084878	47067183	47067620	47084439	47084878	93	---	---	---	---	47068109	47068132	-	70	47067185	47084864
chr2	47067276	47084872	47067276	47067614	47084533	47084872	94	---	---	---	---	47068109	47068132	-	70	47067280	47084864
chr2	47071534	47082982	47071534	47072527	47081985	47082982	93	---	---	---	---	47081670	47081701	+	78	---	---
chr2	47090878	47098807	47090880	47092026	47097658	47098801	93	47090873	47090877	47098808	47098812	47097393	47097421	+	75	47090896	47098806
chr2	47111346	47120825	47111346	47111976	47120195	47120825	98	---	---	---	---	47119824	47119847	+	79	---	---
chr2	47113339	47120725	47113339	47113671	47120393	47120725	98	---	---	---	---	47120103	47120119	+	76	---	---
chr2	47202269	47215474	47202269	47202777	47214915	47215474	86	---	---	---	---	47203264	47203292	-	72	---	---
chr2	47203602	47208823	47203602	47203842	47208581	47208823	92	---	---	---	---	47208413	47208432	+	75	---	---
chr2	47210148	47225021	47210162	47210345	47224829	47225013	94	47210142	47210147	47225022	47225027	47211048	47211069	-	72	47210154	47225011
chr2	47231225	47237717	47231225	47231784	47237165	47237717	85	---	---	---	---	47237009	47237067	+	71	47231230	47237699
chr2	47241988	47259465	47241988	47242126	47259327	47259465	96	---	---	---	---	47258514	47258530	+	70	---	---
chr2	47251663	47255998	47251663	47252092	47255569	47255998	95	---	---	---	---	47252133	47252155	-	78	47251668	47255996
chr2	47275216	47282181	47275217	47275536	47281862	47282181	95	47275211	47275215	47282182	47282186	47275835	47275853	-	73	47275218	47282179
chr2	47287651	47291805	47287651	47288119	47291313	47291805	86	---	---	---	---	47291166	47291195	+	70	47287653	47291803
chr2	47313652	47321762	47313652	47315237	47320179	47321762	94	---	---	---	---	47315424	47315441	-	77	47313652	47321760
chr2	47365067	47385550	47365067	47366569	47384039	47385550	85	---	---	---	---	47367265	47367278	-	71	47365069	47385547
chr2	47371377	47382515	47371377	47373972	47379943	47382515	95	---	---	---	---	47379648	47379677	+	70	---	---
[truncated: 34,162 more rows]
