# Supplementary material for: LtrDetector: A tool-suite for detecting long terminal repeat retrotransposons de-novo
Source: BMC Genomics. 2019 Jun 3;20:450. doi: 10.1186/s12864-019-5796-9 (PMC6547461; doi:10.1186/s12864-019-5796-9)
Supplement: Supplementary file 6 — LTR retrotransposons found by LtrDetector in Hordeum vulgare. This compressed file (.tar.gz) includes the LTR retrotransposons found by LtrDetector in BED format. (TAR.GZ 7488 kb) [file 12864_2019_5796_MOESM6_ESM.gz › barley/chr3Detector.bed]

SeqID	Retrotransposon	Left_LTR	Right_LTR		Left_TSD	Right_TSD	Polypurine Tract		TG	CA
	Start	End	Start	End	Start	End	ID	Start	End	Start	End	Start	End	Strand	Purine%	Start	End
chr3	5413	13747	5413	5704	13456	13747	95	---	---	---	---	5965	5999	-	74	5413	13739
chr3	62002	76416	62002	65469	72943	76416	89	---	---	---	---	72615	72646	+	71	62003	76402
chr3	72304	76831	72304	72723	76408	76831	90	---	---	---	---	72807	72840	-	70	72305	76827
chr3	86702	95333	86702	88537	93525	95333	95	---	---	---	---	93375	93388	+	78	86706	95331
chr3	143879	152058	143879	144060	151876	152058	86	---	---	---	---	144243	144261	-	73	---	---
chr3	162757	170078	162757	163126	169709	170078	98	---	---	---	---	---	---	0	--	162773	170075
chr3	171650	185268	171650	172052	184863	185268	87	---	---	---	---	184461	184481	+	71	171656	185257
chr3	192361	209474	192361	192744	209091	209474	100	---	---	---	---	208653	208670	+	72	192363	209466
chr3	195671	214508	195671	196837	213326	214508	92	---	---	---	---	197462	197477	-	81	---	---
chr3	286356	293308	286356	287091	292560	293308	92	---	---	---	---	287155	287193	-	71	---	---
chr3	332958	337769	332965	333541	337184	337761	85	332953	332957	337770	337774	---	---	0	--	332964	337756
chr3	338680	343228	338694	339179	342745	343224	93	338674	338679	343229	343234	---	---	0	--	338687	343223
chr3	373297	386730	373297	373952	386085	386730	94	---	---	---	---	385480	385531	+	71	---	---
chr3	375275	387190	375275	375635	386830	387190	99	---	---	---	---	386390	386413	+	87	---	---
chr3	375746	385646	375746	375996	385396	385646	98	---	---	---	---	376356	376413	-	94	375753	385637
chr3	390155	402386	390155	390420	402110	402386	93	---	---	---	---	401609	401622	+	78	---	---
chr3	406095	414496	406095	406264	414325	414496	94	---	---	---	---	413924	413950	+	81	---	---
chr3	407073	415511	407073	407811	414779	415511	94	---	---	---	---	414436	414465	+	80	407083	415499
chr3	427966	431983	427966	428510	431439	431983	98	---	---	---	---	428574	428612	-	71	427975	431980
chr3	457734	466986	457734	458608	466131	466986	96	---	---	---	---	458753	458791	-	71	457739	466982
chr3	457772	467045	457772	458667	466169	467045	96	---	---	---	---	458753	458791	-	71	---	---
chr3	464357	474938	464357	467068	472221	474938	96	---	---	---	---	467157	467174	-	77	464362	474931
chr3	503436	514152	503436	503699	513882	514152	92	---	---	---	---	513463	513486	+	87	503442	514146
chr3	530971	545965	530971	531212	545722	545964	97	530966	530970	545966	545970	545085	545104	+	95	530975	545961
chr3	531727	541361	531727	533551	539548	541361	96	---	---	---	---	533691	533704	-	78	531731	541359
chr3	580159	585188	580172	580514	584837	585179	89	580154	580158	585189	585193	---	---	0	--	580164	585184
chr3	615895	624093	615895	616995	622998	624093	96	---	---	---	---	617060	617098	-	74	---	---
chr3	625976	634544	625976	627772	632745	634543	96	625971	625975	634545	634549	627914	627927	-	78	625976	634543
chr3	698537	709460	698537	698951	709046	709460	99	---	---	---	---	708957	708978	+	77	698540	709456
chr3	710885	721275	710885	713480	718679	721275	93	---	---	---	---	713620	713633	-	78	710888	721273
chr3	754629	766950	754629	756089	765489	766950	96	---	---	---	---	765143	765169	+	74	754641	766939
chr3	756090	768691	756090	756919	767923	768691	89	---	---	---	---	757443	757468	-	73	---	---
chr3	782918	788273	782918	783194	787994	788273	93	---	---	---	---	783379	783434	-	78	---	---
chr3	822374	826600	822374	822681	826294	826600	85	---	---	---	---	---	---	0	--	---	---
chr3	841196	844024	841197	841655	843559	844017	95	841191	841195	844025	844029	841659	841673	-	86	841197	844022
chr3	846302	860700	846308	846912	860087	860690	94	846296	846301	860701	860706	847400	847428	-	79	---	---
chr3	846475	860655	846475	846877	860254	860655	94	---	---	---	---	847400	847428	-	79	846489	860643
chr3	864228	875637	864228	864746	875119	875637	99	---	---	---	---	874939	874954	+	75	---	---
chr3	866556	870045	866559	866739	869860	870040	95	866551	866555	870046	870050	869753	869768	+	75	866559	870042
chr3	868312	869438	868312	868611	869139	869438	94	---	---	---	---	---	---	0	--	---	---
chr3	873194	880443	873194	873674	879963	880443	99	---	---	---	---	879823	879838	+	75	873212	880424
chr3	873933	877865	873933	874345	877441	877853	95	873927	873932	877866	877871	874447	874460	-	71	---	---
chr3	886000	889524	886000	887443	888081	889524	97	---	---	---	---	---	---	0	--	886016	889506
chr3	900749	905192	900749	901228	904713	905192	89	---	---	---	---	904546	904563	+	72	---	---
chr3	910038	914532	910038	910564	914005	914532	96	---	---	---	---	913870	913885	+	81	---	---
chr3	916328	924927	916333	918140	923116	924926	98	916321	916327	924928	924934	922963	922976	+	78	916334	924924
chr3	932168	935685	932168	932775	935118	935685	86	---	---	---	---	---	---	0	--	932173	935681
chr3	944813	956647	944813	945421	956054	956647	97	---	---	---	---	945917	945929	-	76	---	---
chr3	970851	979868	970861	971440	979289	979868	97	970846	970850	979869	979873	971735	971746	-	75	970855	979858
chr3	973848	977092	973848	974900	976050	977092	93	---	---	---	---	975964	975985	+	77	---	---
chr3	977433	980169	977433	977968	979634	980169	99	---	---	---	---	---	---	0	--	---	---
chr3	980411	984666	980411	982467	982609	984666	88	---	---	---	---	982495	982520	-	80	980412	984656
chr3	1009496	1011933	1009496	1009603	1011825	1011933	97	---	---	---	---	1009637	1009656	-	75	---	---
chr3	1017894	1024055	1017894	1018449	1023499	1024055	93	---	---	---	---	---	---	0	--	---	---
chr3	1027648	1036308	1027648	1028130	1035826	1036308	98	---	---	---	---	1035806	1035823	+	72	---	---
chr3	1036889	1039426	1036889	1037370	1038945	1039426	96	---	---	---	---	1038857	1038872	+	75	1036889	1039408
chr3	1052941	1059853	1052941	1053521	1059270	1059850	97	1052935	1052940	1059854	1059859	1053615	1053627	-	76	1052946	1059842
chr3	1097999	1100533	1098000	1098352	1100170	1100519	90	1097993	1097998	1100534	1100539	1098404	1098416	-	84	1097999	1100524
chr3	1117980	1122442	1117980	1118521	1121901	1122442	97	---	---	---	---	1121732	1121753	+	77	---	---
chr3	1137184	1155117	1137184	1138342	1153959	1155117	95	---	---	---	---	1153499	1153539	+	70	---	---
chr3	1144363	1155136	1144369	1145034	1154468	1155131	91	1144358	1144362	1155137	1155141	1154122	1154145	+	70	1144371	1155128
chr3	1163438	1166364	1163438	1164166	1165638	1166364	92	---	---	---	---	---	---	0	--	1163439	1166351
chr3	1181847	1186179	1181857	1183977	1184058	1186178	95	1181839	1181846	1186180	1186187	---	---	0	--	1181848	1186166
chr3	1196800	1212901	1196800	1196979	1212722	1212901	95	---	---	---	---	1212399	1212417	+	89	1196803	1212891
chr3	1220983	1239442	1220983	1221517	1238908	1239442	95	---	---	---	---	1238166	1238189	+	70	---	---
chr3	1227110	1243622	1227113	1227581	1243147	1243615	97	1227105	1227109	1243623	1243627	1228120	1228132	-	100	1227113	1243617
chr3	1236382	1250559	1236382	1236862	1250079	1250559	95	---	---	---	---	1237142	1237198	-	92	---	---
chr3	1239423	1244961	1239424	1241242	1243147	1244961	87	1239418	1239422	1244962	1244966	---	---	0	--	1239424	1244957
chr3	1284719	1299024	1284719	1286618	1297186	1299024	90	---	---	---	---	1287068	1287090	-	73	1284730	1299021
chr3	1291086	1301515	1291086	1292898	1299699	1301515	96	---	---	---	---	1299380	1299395	+	81	1291086	1301513
chr3	1342227	1350455	1342242	1343088	1349608	1350453	95	1342222	1342226	1350456	1350460	---	---	0	--	---	---
chr3	1355044	1363457	1355044	1355826	1362670	1363457	89	---	---	---	---	1362383	1362400	+	100	1355049	1363456
chr3	1380960	1393195	1380960	1381167	1392988	1393195	93	---	---	---	---	1381549	1381564	-	75	1380965	1393193
chr3	1381167	1400089	1381167	1382037	1399204	1400089	94	---	---	---	---	1398389	1398404	+	87	1381168	1400083
chr3	1387003	1402887	1387003	1390067	1399787	1402887	94	---	---	---	---	1399405	1399426	+	72	---	---
chr3	1388237	1402033	1388237	1389212	1401067	1402033	95	---	---	---	---	1400514	1400531	+	72	---	---
chr3	1477155	1490662	1477155	1477304	1490513	1490662	98	---	---	---	---	1490471	1490486	+	75	---	---
chr3	1528758	1535096	1528758	1529344	1534507	1535096	86	---	---	---	---	1529383	1529403	-	95	1528758	1535084
chr3	1542126	1547562	1542126	1542273	1547408	1547562	85	---	---	---	---	1547233	1547261	+	72	1542127	1547555
chr3	1598482	1613295	1598482	1598889	1612890	1613295	95	---	---	---	---	1612292	1612304	+	84	---	---
chr3	1599596	1605699	1599596	1600107	1605187	1605699	96	---	---	---	---	1600345	1600361	-	82	1599599	1605698
chr3	1607157	1613102	1607157	1607694	1612566	1613102	96	---	---	---	---	1607801	1607836	-	75	---	---
chr3	1626701	1639336	1626711	1627268	1638773	1639330	96	1626695	1626700	1639337	1639342	1627462	1627503	-	71	1626708	1639328
chr3	1700930	1705872	1700930	1701169	1705633	1705872	96	---	---	---	---	1705496	1705572	+	72	---	---
chr3	1724347	1727165	1724347	1724548	1726964	1727165	98	---	---	---	---	1726845	1726897	+	77	1724347	1727161
chr3	1789277	1796317	1789277	1789418	1796176	1796317	97	---	---	---	---	1796072	1796110	+	71	---	---
chr3	1823050	1830407	1823050	1823860	1829596	1830407	97	---	---	---	---	1823904	1823915	-	75	---	---
chr3	1848179	1864719	1848179	1848721	1864147	1864719	93	---	---	---	---	1863400	1863421	+	77	---	---
chr3	1852240	1861225	1852240	1852768	1860706	1861225	86	---	---	---	---	1852986	1853007	-	72	---	---
chr3	1863024	1866281	1863024	1863947	1865354	1866281	90	---	---	---	---	---	---	0	--	1863033	1866264
chr3	1870087	1875778	1870096	1870682	1875189	1875774	92	1870082	1870086	1875779	1875783	1875002	1875051	+	76	---	---
chr3	1962612	1965571	1962620	1964122	1964178	1965564	86	1962605	1962611	1965572	1965578	---	---	0	--	1962618	1965568
chr3	2044380	2053153	2044380	2046047	2051489	2053153	98	---	---	---	---	2051260	2051272	+	76	2044381	2053148
chr3	2045836	2060335	2045836	2050656	2055528	2060335	96	---	---	---	---	---	---	0	--	2045838	2060332
chr3	2052940	2055757	2052942	2053153	2055528	2055742	98	2052935	2052939	2055758	2055762	---	---	0	--	2052944	2055747
chr3	2068848	2073942	2068854	2069284	2073505	2073935	92	2068842	2068847	2073943	2073948	2073394	2073405	+	75	---	---
chr3	2075605	2079283	2075605	2075829	2079059	2079283	85	---	---	---	---	2078902	2078916	+	80	---	---
chr3	2085378	2091068	2085383	2085964	2090475	2091055	92	2085373	2085377	2091069	2091073	2086106	2086155	-	76	---	---
chr3	2177464	2183834	2177464	2178617	2182685	2183834	95	---	---	---	---	2178792	2178819	-	82	---	---
chr3	2188541	2192829	2188549	2189995	2191408	2192828	93	2188535	2188540	2192830	2192835	---	---	0	--	2188549	2192824
chr3	2194572	2200152	2194572	2195058	2199665	2200152	92	---	---	---	---	2195203	2195225	-	73	---	---
chr3	2232787	2240266	2232799	2234325	2238723	2240256	92	2232782	2232786	2240267	2240271	2238513	2238527	+	73	2232789	2240254
chr3	2275559	2288218	2275559	2278871	2284911	2288218	98	---	---	---	---	2284747	2284813	+	73	2275562	2288207
chr3	2290156	2302599	2290156	2291396	2301378	2302599	85	---	---	---	---	2300979	2300993	+	80	2290159	2302591
chr3	2291388	2300209	2291396	2293160	2298430	2300194	98	2291383	2291387	2300210	2300214	2293376	2293389	-	85	2291390	2300206
chr3	2308194	2310506	2308194	2308500	2310188	2310506	92	---	---	---	---	2308567	2308598	-	71	---	---
chr3	2391307	2398785	2391319	2392845	2397242	2398775	92	2391302	2391306	2398786	2398790	2397032	2397046	+	73	2391309	2398773
chr3	2402292	2411252	2402292	2402549	2410973	2411252	88	---	---	---	---	2410623	2410693	+	71	---	---
chr3	2438797	2443054	2438797	2439370	2442475	2443054	95	---	---	---	---	2442401	2442425	+	76	2438807	2443045
chr3	2452262	2460743	2452266	2453808	2459189	2460741	93	2452256	2452261	2460744	2460749	2453907	2453992	-	86	2452266	2460739
chr3	2517010	2524339	2517010	2517268	2524082	2524339	90	---	---	---	---	2517462	2517525	-	71	---	---
chr3	2518112	2523426	2518118	2518544	2522996	2523414	96	2518106	2518111	2523427	2523432	2522792	2522811	+	75	2518118	2523419
chr3	2533158	2543379	2533165	2535544	2540953	2543378	93	2533152	2533157	2543380	2543385	2535801	2535815	-	73	2533159	2543376
chr3	2550168	2557227	2550168	2551772	2555594	2557227	94	---	---	---	---	2555442	2555475	+	76	2550173	2557216
chr3	2558282	2565760	2558293	2559826	2564223	2565749	92	2558277	2558281	2565761	2565765	2560021	2560035	-	73	2558293	2565757
chr3	2567363	2570840	2567363	2567664	2570537	2570840	90	---	---	---	---	2570475	2570530	+	71	2567363	2570830
chr3	2570940	2573931	2570940	2571550	2573316	2573931	86	---	---	---	---	---	---	0	--	2570946	2573916
chr3	2575231	2583764	2575231	2575977	2583018	2583764	98	---	---	---	---	2582827	2582844	+	72	---	---
chr3	2591530	2600475	2591530	2593362	2598648	2600475	96	---	---	---	---	2593605	2593617	-	76	2591537	2600472
chr3	2636208	2650869	2636208	2636417	2650661	2650869	96	---	---	---	---	2637031	2637069	-	71	2636209	2650858
chr3	2640301	2649608	2640301	2641287	2648624	2649608	97	---	---	---	---	2648461	2648496	+	75	2640311	2649605
chr3	2641736	2656391	2641736	2644961	2653138	2656385	94	2641731	2641735	2656392	2656396	2645303	2645317	-	73	2641736	2656379
chr3	2650869	2659507	2650869	2652687	2657679	2659507	97	---	---	---	---	2657515	2657538	+	75	2650869	2659505
chr3	2729659	2741600	2729659	2731194	2740100	2741600	94	---	---	---	---	2731589	2731606	-	77	2729659	2741597
chr3	2744906	2752885	2744906	2745772	2752005	2752885	96	---	---	---	---	2745859	2745897	-	71	---	---
chr3	2774865	2782853	2774873	2776538	2781175	2782850	97	2774860	2774864	2782854	2782858	2780994	2781014	+	76	2774872	2782847
chr3	2795927	2804267	2795927	2797408	2802771	2804267	95	---	---	---	---	2802549	2802561	+	76	2795928	2804258
chr3	2804280	2811535	2804280	2804735	2811069	2811524	97	2804275	2804279	2811536	2811540	2810754	2810769	+	81	2804285	2811522
chr3	2911619	2914708	2911619	2912677	2913679	2914708	90	---	---	---	---	2913656	2913671	+	75	---	---
chr3	2921401	2938703	2921401	2921641	2938463	2938703	92	---	---	---	---	2921948	2921963	-	75	---	---
chr3	2924898	2939601	2924898	2925093	2939406	2939601	99	---	---	---	---	2925618	2925641	-	70	2924901	2939589
chr3	2926030	2942228	2926030	2926411	2941847	2942228	99	---	---	---	---	2941120	2941136	+	76	2926030	2942216
chr3	2927793	2946377	2927793	2928843	2945327	2946377	96	---	---	---	---	2944986	2944997	+	83	---	---
chr3	2930230	2950249	2930230	2930359	2950116	2950249	91	---	---	---	---	2949371	2949394	+	91	2930234	2950233
chr3	2955731	2959038	2955732	2956058	2958704	2959030	95	2955726	2955730	2959039	2959043	2956096	2956129	-	70	2955748	2959033
chr3	3014465	3024715	3014465	3015966	3023190	3024715	94	---	---	---	---	3022869	3022899	+	77	3014471	3024713
chr3	3041704	3053618	3041704	3046178	3049133	3053618	97	---	---	---	---	3049075	3049099	+	72	---	---
chr3	3055098	3060275	3055098	3055497	3059878	3060275	88	---	---	---	---	3059659	3059671	+	92	3055102	3060270
chr3	3067967	3077511	3067977	3069420	3076074	3077509	94	3067957	3067966	3077512	3077521	3069607	3069624	-	72	3067977	3077507
chr3	3082427	3089731	3082427	3083965	3088203	3089731	96	---	---	---	---	3087991	3088007	+	70	3082427	3089728
chr3	3109525	3117975	3109528	3111347	3116317	3117973	87	3109514	3109524	3117976	3117986	3116164	3116177	+	78	3109529	3117974
chr3	3123237	3131623	3123241	3123634	3131226	3131619	94	3123232	3123236	3131624	3131628	3130870	3130889	+	80	3123239	3131604
chr3	3134237	3146690	3134237	3135568	3145365	3146690	95	---	---	---	---	3135916	3135929	-	78	3134252	3146685
chr3	3146676	3157230	3146690	3146956	3156961	3157227	92	3146671	3146675	3157231	3157235	3147352	3147369	-	77	3146687	3157229
chr3	3159464	3175174	3159464	3159886	3174752	3175174	91	---	---	---	---	3174008	3174063	+	75	3159465	3175166
chr3	3160354	3180647	3160354	3160790	3180211	3180647	94	---	---	---	---	3179267	3179288	+	77	---	---
chr3	3161103	3181595	3161103	3162053	3180648	3181595	92	---	---	---	---	3179758	3179795	+	78	3161109	3181586
chr3	3163163	3172406	3163163	3163941	3171627	3172406	95	---	---	---	---	3171330	3171343	+	78	3163174	3172399
chr3	3173831	3186213	3173831	3174427	3185619	3186213	93	---	---	---	---	3185079	3185113	+	91	3173835	3186198
chr3	3189911	3197999	3189911	3190555	3197348	3197999	93	---	---	---	---	3190613	3190645	-	72	---	---
chr3	3201691	3218971	3201691	3202087	3218579	3218971	87	---	---	---	---	3217841	3217904	+	75	3201694	3218968
chr3	3235439	3256906	3235439	3235784	3256545	3256906	92	---	---	---	---	3236525	3236632	-	75	---	---
chr3	3235439	3256906	3235439	3235784	3256545	3256906	92	---	---	---	---	3236525	3236632	-	75	---	---
chr3	3299047	3304133	3299048	3299429	3303729	3304119	91	3299042	3299046	3304134	3304138	3299611	3299627	-	70	3299048	3304131
chr3	3342097	3347278	3342104	3342459	3346915	3347270	97	3342092	3342096	3347279	3347283	---	---	0	--	3342104	3347274
chr3	3359629	3377121	3359629	3361147	3375605	3377121	94	---	---	---	---	3361780	3361795	-	75	3359629	3377112
chr3	3364317	3373252	3364317	3366140	3371425	3373252	97	---	---	---	---	3366356	3366368	-	76	3364319	3373250
chr3	3394573	3412595	3394573	3396054	3411111	3412595	98	---	---	---	---	3410622	3410679	+	81	---	---
chr3	3397223	3405567	3397223	3398460	3404331	3405567	98	---	---	---	---	3404101	3404113	+	76	3397224	3405560
chr3	3439336	3460173	3439336	3441826	3457572	3460173	94	---	---	---	---	3456897	3456922	+	76	---	---
chr3	3453781	3465529	3453781	3454220	3465094	3465529	88	---	---	---	---	3454284	3454305	-	86	---	---
chr3	3496308	3505201	3496308	3498126	3503381	3505201	97	---	---	---	---	3503182	3503194	+	76	3496308	3505199
chr3	3518816	3527306	3518821	3520617	3525495	3527292	98	3518810	3518815	3527307	3527312	3525342	3525355	+	78	---	---
chr3	3553817	3562580	3553817	3554294	3562083	3562580	91	---	---	---	---	3561941	3561975	+	80	---	---
chr3	3571454	3580393	3571454	3573282	3578572	3580393	97	---	---	---	---	3573495	3573507	-	76	3571455	3580388
chr3	3596660	3608713	3596668	3597415	3607969	3608713	93	3596655	3596659	3608714	3608718	3607672	3607685	+	71	3596663	3608696
chr3	3612686	3621573	3612686	3614497	3619752	3621573	97	---	---	---	---	3614714	3614726	-	76	3612686	3621571
chr3	3709841	3725630	3709841	3710315	3725157	3725630	97	---	---	---	---	3724449	3724475	+	74	---	---
chr3	3715603	3729269	3715603	3716189	3728683	3729269	99	---	---	---	---	3728189	3728229	+	70	---	---
chr3	3724135	3729046	3724135	3724498	3728683	3729046	89	---	---	---	---	3728474	3728487	+	78	3724137	3729035
chr3	3742793	3746499	3742793	3743486	3745807	3746499	94	---	---	---	---	3743586	3743602	-	76	3742804	3746484
chr3	3762607	3767125	3762607	3762895	3766837	3767125	98	---	---	---	---	3762994	3763039	-	71	3762610	3767114
chr3	3795664	3804099	3795671	3797350	3802392	3804089	97	3795659	3795663	3804100	3804104	3797574	3797587	-	78	3795672	3804092
chr3	3800715	3808020	3800715	3803630	3805042	3808020	89	---	---	---	---	---	---	0	--	3800720	3808011
chr3	3825821	3836400	3825821	3827023	3835191	3836400	98	---	---	---	---	3827334	3827353	-	70	---	---
chr3	3839262	3850884	3839262	3839695	3850451	3850884	94	---	---	---	---	3840162	3840174	-	92	3839280	3850869
chr3	3879857	3888600	3879857	3881574	3886837	3888600	94	---	---	---	---	3881791	3881804	-	85	3879857	3888598
chr3	3936585	3945138	3936585	3937088	3944629	3945138	93	---	---	---	---	3944325	3944346	+	72	3936585	3945137
chr3	4124044	4126981	4124047	4124270	4126754	4126977	96	4124039	4124043	4126982	4126986	4126629	4126645	+	70	4124047	4126975
chr3	4204534	4211755	4204541	4204903	4211385	4211753	96	4204529	4204533	4211756	4211760	4205149	4205180	-	78	---	---
chr3	4394640	4401107	4394653	4395880	4399871	4401092	92	4394635	4394639	4401108	4401112	4395914	4395937	-	91	4394641	4401093
chr3	4394685	4408244	4394685	4395944	4406985	4408244	94	---	---	---	---	4396442	4396463	-	77	---	---
chr3	4399788	4408055	4399788	4400967	4406870	4408055	96	---	---	---	---	4401126	4401149	-	91	4399790	4408043
chr3	4410792	4428202	4410792	4411815	4427179	4428202	93	---	---	---	---	4426425	4426441	+	76	4410804	4428200
chr3	4461167	4470078	4461167	4462966	4468254	4470078	92	---	---	---	---	4468151	4468189	+	74	4461168	4470076
chr3	4470311	4478908	4470311	4472129	4477090	4478908	96	---	---	---	---	4476936	4476949	+	78	4470311	4478906
chr3	4483525	4491062	4483526	4484821	4489751	4491047	98	4483520	4483524	4491063	4491067	4489567	4489604	+	71	---	---
chr3	4498671	4509816	4498673	4500159	4508224	4509816	88	4498666	4498670	4509817	4509821	4507941	4507962	+	81	---	---
chr3	4511157	4518882	4511157	4513300	4516744	4518882	97	---	---	---	---	4513426	4513447	-	81	4511174	4518869
chr3	4532652	4544279	4532652	4533512	4543435	4544279	94	---	---	---	---	4533915	4533929	-	73	---	---
chr3	4547942	4556557	4547942	4549776	4554724	4556557	96	---	---	---	---	4549915	4549928	-	78	4547943	4556554
chr3	4579220	4583230	4579220	4579626	4582824	4583230	85	---	---	---	---	4582699	4582712	+	78	4579220	4583228
chr3	4590262	4594617	4590274	4590597	4594284	4594607	95	4590255	4590261	4594618	4594624	4594145	4594166	+	72	4590263	4594612
chr3	4607738	4617426	4607738	4610034	4615131	4617426	99	---	---	---	---	4610169	4610199	-	87	4607741	4617422
chr3	4632568	4638443	4632568	4633675	4637358	4638443	86	---	---	---	---	4633746	4633770	-	80	4632581	4638433
chr3	4665685	4671950	4665685	4666666	4670972	4671950	97	---	---	---	---	4666795	4666827	-	72	---	---
chr3	4675343	4678333	4675350	4675854	4677824	4678332	89	4675338	4675342	4678334	4678338	4677737	4677751	+	73	---	---
chr3	4696510	4710860	4696510	4697064	4710297	4710859	88	4696505	4696509	4710861	4710865	4709686	4709710	+	76	---	---
chr3	4745310	4763798	4745310	4745579	4763527	4763798	90	---	---	---	---	4746443	4746476	-	73	---	---
chr3	4782316	4804038	4782316	4783947	4802401	4804038	85	---	---	---	---	4784632	4784656	-	72	4782325	4804033
chr3	4784981	4803158	4784990	4785399	4802730	4803151	88	4784976	4784980	4803159	4803163	4802334	4802351	+	72	4784997	4803155
chr3	4815404	4831082	4815404	4816114	4830369	4831082	89	---	---	---	---	4816551	4816581	-	74	4815408	4831070
chr3	4844314	4849769	4844316	4844821	4849270	4849768	90	4844309	4844313	4849770	4849774	4844881	4844897	-	76	4844323	4849750
chr3	4918381	4939418	4918381	4918831	4938966	4939418	97	---	---	---	---	4938084	4938096	+	84	4918382	4939409
chr3	4920487	4930648	4920487	4920685	4930451	4930648	92	---	---	---	---	4930016	4930061	+	73	4920489	4930630
chr3	4921564	4927595	4921564	4921746	4927411	4927595	98	---	---	---	---	4922007	4922022	-	75	---	---
chr3	4931625	4949623	4931625	4932579	4948669	4949623	98	---	---	---	---	4948168	4948203	+	72	---	---
chr3	4943566	4959262	4943566	4943984	4958836	4959262	94	---	---	---	---	4958672	4958698	+	70	4943575	4959260
chr3	4956926	4975756	4956926	4958541	4974099	4975756	94	---	---	---	---	4959196	4959212	-	70	4956927	4975737
chr3	4958834	4967583	4958847	4959485	4966949	4967581	94	4958829	4958833	4967584	4967588	4966668	4966684	+	76	4958845	4967566
chr3	4968928	4975994	4968928	4969108	4975817	4975994	93	---	---	---	---	4975738	4975753	+	75	---	---
chr3	5013512	5016608	5013512	5013882	5016237	5016608	95	---	---	---	---	5016120	5016144	+	72	5013519	5016605
chr3	5018730	5035312	5018730	5018855	5035187	5035312	91	---	---	---	---	5034514	5034568	+	72	5018737	5035311
chr3	5018848	5024400	5018855	5019187	5024061	5024394	97	5018843	5018847	5024401	5024405	5019249	5019282	-	79	5018855	5024398
chr3	5045373	5048259	5045373	5045825	5047807	5048259	93	---	---	---	---	5047771	5047795	+	72	5045391	5048242
chr3	5053571	5059238	5053571	5054467	5058343	5059238	97	---	---	---	---	5054469	5054506	-	71	---	---
chr3	5054882	5058126	5054882	5055082	5057925	5058126	94	---	---	---	---	---	---	0	--	---	---
chr3	5095198	5099733	5095198	5095873	5098981	5099733	87	---	---	---	---	---	---	0	--	---	---
chr3	5105942	5114760	5105942	5107788	5112919	5114760	93	---	---	---	---	5108004	5108016	-	76	5105945	5114758
chr3	5118579	5128719	5118579	5120100	5127197	5128719	95	---	---	---	---	5126861	5126899	+	74	5118580	5128716
chr3	5143116	5154699	5143116	5144037	5153779	5154699	97	---	---	---	---	5144422	5144441	-	80	---	---
chr3	5190191	5192966	5190200	5190698	5192482	5192960	90	5190186	5190190	5192967	5192971	---	---	0	--	5190197	5192951
chr3	5200541	5210681	5200541	5202063	5209160	5210681	95	---	---	---	---	5202360	5202398	-	74	5200542	5210678
chr3	5214859	5223667	5214870	5216697	5221842	5223665	96	5214854	5214858	5223668	5223672	5216940	5216955	-	75	5214870	5223665
chr3	5243034	5246705	5243034	5243223	5246516	5246705	93	---	---	---	---	5246489	5246504	+	81	5243036	5246686
chr3	5268921	5277084	5268921	5269995	5276034	5277084	96	---	---	---	---	5275756	5275771	+	100	---	---
chr3	5326454	5334994	5326458	5327125	5334327	5334994	99	5326449	5326453	5334995	5334999	5333968	5333984	+	70	---	---
chr3	5358539	5377179	5358539	5360148	5375621	5377179	91	---	---	---	---	5374847	5374868	+	77	---	---
chr3	5362597	5371512	5362597	5364414	5369702	5371512	97	5362592	5362596	5371513	5371517	5364656	5364668	-	76	5362597	5371511
chr3	5377181	5386410	5377181	5377658	5385934	5386410	95	---	---	---	---	5378052	5378072	-	71	5377185	5386408
chr3	5400989	5413503	5400989	5404047	5410445	5413503	95	---	---	---	---	5410133	5410159	+	85	5401000	5413496
chr3	5414395	5423337	5414395	5416227	5421505	5423337	97	---	---	---	---	5416457	5416469	-	76	5414396	5423332
chr3	5439575	5448511	5439575	5441402	5446693	5448511	92	---	---	---	---	5441617	5441629	-	76	5439576	5448508
chr3	5467232	5477369	5467232	5468753	5475849	5477369	95	---	---	---	---	5475513	5475551	+	74	5467233	5477366
chr3	5481647	5499544	5481647	5482314	5498881	5499544	98	---	---	---	---	5483068	5483087	-	95	---	---
chr3	5496612	5517972	5496612	5497279	5517298	5517972	97	---	---	---	---	5498218	5498234	-	70	---	---
chr3	5508061	5515991	5508061	5508869	5515180	5515991	98	---	---	---	---	5514927	5514939	+	76	---	---
chr3	5535078	5546075	5535078	5535567	5545586	5546075	96	---	---	---	---	5545109	5545148	+	77	---	---
chr3	5535371	5540471	5535371	5535803	5540037	5540471	91	---	---	---	---	5535899	5535925	-	74	---	---
chr3	5619747	5621786	5619747	5620052	5621481	5621786	98	---	---	---	---	---	---	0	--	---	---
chr3	5619932	5629528	5619945	5620655	5628783	5629518	92	5619927	5619931	5629529	5629533	5628481	5628519	+	71	---	---
chr3	5621481	5629838	5621481	5622727	5628585	5629838	93	---	---	---	---	5628355	5628367	+	76	5621481	5629835
chr3	5670334	5690003	5670334	5671056	5689282	5690003	94	5670327	5670333	5690004	5690010	5688623	5688644	+	72	---	---
chr3	5670434	5691803	5670434	5671056	5691182	5691803	94	---	---	---	---	5672011	5672042	-	84	5670434	5691799
chr3	5681853	5688423	5681853	5682342	5687931	5688423	95	---	---	---	---	5682492	5682534	-	76	---	---
chr3	5689096	5698870	5689096	5689281	5698685	5698870	97	---	---	---	---	5698474	5698489	+	87	5689096	5698868
chr3	5698880	5712558	5698880	5700619	5710820	5712558	99	---	---	---	---	5710339	5710359	+	71	---	---
chr3	5720964	5727265	5720964	5721697	5726532	5727265	97	---	---	---	---	---	---	0	--	---	---
chr3	5723704	5733853	5723704	5724809	5732797	5733853	85	---	---	---	---	5725187	5725208	-	77	5723716	5733845
chr3	5743178	5753206	5743178	5743815	5752569	5753206	98	---	---	---	---	5744177	5744195	-	78	---	---
chr3	5755805	5765914	5755805	5756277	5765409	5765914	89	---	---	---	---	5765039	5765065	+	74	---	---
chr3	5760049	5762931	5760049	5760342	5762641	5762931	92	---	---	---	---	5762610	5762630	+	71	---	---
chr3	5763106	5770052	5763106	5763534	5769654	5770052	89	---	---	---	---	5769378	5769409	+	71	---	---
chr3	5772341	5785818	5772341	5772967	5785184	5785818	98	---	---	---	---	5784976	5784989	+	85	---	---
chr3	5773415	5784273	5773415	5777173	5780513	5784273	97	---	---	---	---	5780409	5780447	+	71	---	---
chr3	5789236	5800156	5789239	5790274	5799119	5800147	97	5789230	5789235	5800157	5800162	5798822	5798840	+	73	5789237	5800148
chr3	5812081	5827012	5812081	5812454	5826639	5827012	99	---	---	---	---	5813143	5813164	-	95	5812081	5827005
chr3	5849941	5854716	5849941	5851174	5853481	5854716	92	---	---	---	---	5853365	5853384	+	95	---	---
chr3	5850198	5854363	5850198	5850817	5853744	5854363	97	---	---	---	---	5850908	5850931	-	70	---	---
chr3	5876069	5888508	5876069	5876624	5887953	5888508	95	---	---	---	---	5887386	5887413	+	89	---	---
chr3	5909063	5919854	5909063	5910135	5918785	5919854	94	---	---	---	---	5910371	5910385	-	73	---	---
chr3	5929162	5938060	5929162	5930963	5936258	5938060	98	---	---	---	---	5931129	5931166	-	73	---	---
chr3	5942004	5960839	5942004	5945447	5957407	5960839	99	---	---	---	---	5945986	5946029	-	88	5942010	5960835
chr3	5979853	5983523	5979853	5980164	5983213	5983523	95	---	---	---	---	5980265	5980316	-	88	---	---
chr3	5998008	6001546	5998008	5998878	6000768	6001546	86	---	---	---	---	5998880	5998917	-	100	---	---
chr3	5998777	5999883	5998777	5998911	5999746	5999883	92	---	---	---	---	---	---	0	--	---	---
chr3	6006018	6014110	6006018	6006167	6013961	6014110	97	---	---	---	---	6013642	6013658	+	76	---	---
chr3	6007571	6016364	6007571	6009257	6014690	6016364	94	---	---	---	---	6009322	6009360	-	71	6007577	6016362
chr3	6018290	6021582	6018290	6018630	6021242	6021582	99	---	---	---	---	6018707	6018731	-	72	6018290	6021568
chr3	6048890	6057249	6048890	6050142	6056005	6057249	94	---	---	---	---	6050359	6050371	-	76	6048893	6057247
chr3	6083670	6092208	6083670	6085492	6090461	6092208	95	---	---	---	---	6085557	6085595	-	71	6083672	6092206
chr3	6107199	6126868	6107199	6109879	6124187	6126868	98	---	---	---	---	6110462	6110477	-	81	---	---
chr3	6120181	6129120	6120194	6122013	6127289	6129110	98	6120175	6120180	6129121	6129126	6122254	6122266	-	76	6120182	6129108
chr3	6151230	6161928	6151230	6151940	6161219	6161928	93	---	---	---	---	6152339	6152373	-	91	6151237	6161924
chr3	6153686	6173028	6153686	6155338	6171421	6173028	96	---	---	---	---	6170686	6170710	+	76	---	---
chr3	6160895	6181723	6160895	6161928	6180682	6181723	90	---	---	---	---	6179787	6179803	+	88	6160898	6181719
chr3	6174116	6189851	6174116	6174716	6189246	6189851	93	---	---	---	---	6175330	6175426	-	70	6174123	6189843
chr3	6200257	6217067	6200257	6201851	6215473	6217067	99	---	---	---	---	6214792	6214850	+	72	6200272	6217053
chr3	6223618	6240296	6223631	6223808	6240104	6240283	95	6223613	6223617	6240297	6240301	6224610	6224623	-	78	6223632	6240292
chr3	6229176	6239047	6229176	6231269	6236960	6239047	94	---	---	---	---	6236765	6236785	+	80	6229187	6239045
chr3	6240626	6253869	6240626	6240983	6253509	6253869	95	---	---	---	---	6252913	6252929	+	76	---	---
chr3	6241182	6247766	6241182	6241934	6247009	6247766	98	---	---	---	---	6241998	6242036	-	71	---	---
chr3	6257444	6265875	6257444	6258764	6264556	6265875	97	---	---	---	---	6264328	6264340	+	76	---	---
chr3	6274422	6284655	6274422	6276098	6282983	6284655	97	---	---	---	---	6276402	6276417	-	81	---	---
chr3	6293958	6302882	6293958	6295786	6301061	6302882	97	---	---	---	---	6296027	6296039	-	84	6293959	6302880
chr3	6352415	6361326	6352415	6354214	6359529	6361326	97	---	---	---	---	6359323	6359360	+	73	---	---
chr3	6368067	6373072	6368067	6368217	6372922	6373072	96	---	---	---	---	6372765	6372791	+	74	---	---
chr3	6374829	6380745	6374829	6375506	6380071	6380745	96	---	---	---	---	6375595	6375610	-	81	6374843	6380737
chr3	6420638	6426097	6420638	6421040	6425695	6426097	95	---	---	---	---	6425462	6425492	+	80	6420642	6426079
chr3	6433765	6438777	6433765	6433964	6438564	6438763	96	6433760	6433764	6438778	6438782	6438386	6438420	+	74	---	---
chr3	6447214	6458667	6447214	6447646	6458235	6458667	98	---	---	---	---	6457705	6457722	+	77	6447229	6458662
chr3	6460272	6471805	6460272	6460423	6471654	6471805	89	---	---	---	---	6471092	6471126	+	77	6460276	6471801
chr3	6475036	6485816	6475036	6476000	6484851	6485816	87	---	---	---	---	6484546	6484570	+	76	---	---
chr3	6497954	6505090	6497954	6498711	6504341	6505090	95	---	---	---	---	6498867	6498890	-	79	---	---
chr3	6501625	6505255	6501625	6501790	6505090	6505255	93	---	---	---	---	6501804	6501827	-	79	---	---
chr3	6550982	6572921	6550982	6552963	6570970	6572921	87	---	---	---	---	6570111	6570125	+	73	6550989	6572920
chr3	6564802	6579630	6564802	6567879	6576588	6579630	87	---	---	---	---	6576239	6576262	+	70	6564804	6579625
chr3	6672712	6678275	6672712	6673543	6677451	6678275	85	---	---	---	---	6673603	6673630	-	71	6672715	6678273
chr3	6696808	6718214	6696808	6696936	6718086	6718214	96	---	---	---	---	6697247	6697259	-	76	---	---
chr3	6699939	6715127	6699939	6700397	6714669	6715127	99	---	---	---	---	---	---	0	--	6699940	6715113
chr3	6714884	6728624	6714884	6715373	6728134	6728624	91	---	---	---	---	6727496	6727527	+	71	---	---
chr3	6720023	6729798	6720023	6721247	6728624	6729798	93	---	---	---	---	6721548	6721563	-	81	---	---
chr3	6729796	6735121	6729796	6729926	6734991	6735121	93	---	---	---	---	6734755	6734774	+	85	6729801	6735119
chr3	6765171	6783156	6765171	6765462	6782859	6783156	94	---	---	---	---	6782093	6782114	+	77	---	---
chr3	6797571	6806490	6797572	6799396	6804684	6806486	97	6797566	6797570	6806491	6806495	6799636	6799648	-	76	6797572	6806483
chr3	6834237	6837945	6834237	6835050	6837135	6837945	87	---	---	---	---	---	---	0	--	6834239	6837942
chr3	6845426	6850118	6845426	6846169	6849375	6850118	95	---	---	---	---	6849262	6849282	+	71	---	---
chr3	6855901	6872821	6855901	6857230	6871490	6872821	98	---	---	---	---	6870877	6870897	+	71	6855902	6872808
chr3	6942790	6958981	6942797	6943213	6958556	6958973	94	6942785	6942789	6958982	6958986	6943853	6943911	-	91	---	---
chr3	6943251	6952215	6943261	6945093	6950381	6952204	98	6943245	6943250	6952216	6952221	6950278	6950316	+	71	6943261	6952204
chr3	6992231	7001221	6992231	6994180	6999280	7001221	95	---	---	---	---	6999026	6999058	+	72	6992237	7001219
chr3	7069523	7072923	7069523	7069876	7072570	7072923	94	---	---	---	---	7072531	7072567	+	70	7069532	7072917
chr3	7073761	7078828	7073761	7074868	7077718	7078828	94	---	---	---	---	7077639	7077684	+	71	---	---
chr3	7086992	7099897	7086992	7087688	7099200	7099897	96	---	---	---	---	7088230	7088246	-	82	7086996	7099891
chr3	7107217	7116719	7107217	7108543	7115377	7116719	95	---	---	---	---	7108873	7108885	-	76	7107220	7116716
chr3	7135474	7144345	7135488	7137267	7142555	7144336	95	7135468	7135473	7144346	7144351	7137484	7137497	-	85	7135478	7144343
chr3	7188029	7191236	7188029	7188435	7190831	7191236	85	---	---	---	---	---	---	0	--	7188032	7191229
chr3	7193143	7196650	7193143	7193373	7196441	7196650	87	---	---	---	---	7196305	7196347	+	76	7193146	7196648
chr3	7249823	7258525	7249823	7251266	7257158	7258525	94	---	---	---	---	7256992	7257009	+	83	---	---
chr3	7273255	7285386	7273255	7273791	7284850	7285386	96	---	---	---	---	7284583	7284656	+	70	7273255	7285384
chr3	7291341	7303259	7291341	7291877	7302723	7303259	96	---	---	---	---	7292070	7292143	-	70	7291341	7303257
chr3	7310023	7313797	7310023	7310548	7313265	7313797	88	---	---	---	---	7310668	7310683	-	81	7310036	7313793
chr3	7330125	7346533	7330125	7330831	7345826	7346533	96	---	---	---	---	7331398	7331416	-	84	7330134	7346530
chr3	7337257	7345827	7337257	7339068	7344040	7345827	97	---	---	---	---	7343887	7343900	+	78	7337258	7345825
chr3	7389957	7396179	7389957	7391319	7394845	7396179	94	---	---	---	---	7394717	7394735	+	73	---	---
chr3	7398288	7404582	7398297	7400554	7402289	7404573	94	7398282	7398287	7404583	7404588	7402249	7402279	+	70	7398306	7404572
chr3	7411932	7424561	7411932	7412491	7424002	7424561	98	---	---	---	---	7412683	7412724	-	71	7411932	7424557
chr3	7440235	7461171	7440235	7440844	7460559	7461171	99	---	---	---	---	7459655	7459674	+	80	7440236	7461166
chr3	7478606	7483858	7478611	7478846	7483620	7483856	96	7478601	7478605	7483859	7483863	7483427	7483446	+	75	7478611	7483854
chr3	7484814	7493609	7484814	7488167	7490227	7493609	97	---	---	---	---	7490184	7490216	+	72	---	---
chr3	7500334	7509012	7500334	7503545	7505804	7509012	98	---	---	---	---	7503614	7503631	-	77	7500336	7509010
chr3	7541047	7560809	7541047	7541349	7560507	7560809	99	---	---	---	---	7542290	7542305	-	75	---	---
chr3	7565894	7576531	7565894	7567447	7574960	7576531	92	---	---	---	---	7574936	7574958	+	78	---	---
chr3	7572742	7576954	7572742	7573159	7576537	7576954	93	---	---	---	---	7576479	7576501	+	78	---	---
chr3	7623644	7636323	7623644	7623950	7636028	7636323	89	---	---	---	---	7635439	7635467	+	82	---	---
chr3	7632847	7641374	7632847	7633449	7640775	7641374	96	---	---	---	---	7640447	7640466	+	70	7632859	7641367
chr3	7636609	7658328	7636619	7637364	7657595	7658322	95	7636604	7636608	7658329	7658333	7637988	7638036	-	71	7636615	7658325
chr3	7638978	7651014	7638978	7639523	7650401	7651014	88	---	---	---	---	7639850	7639876	-	77	---	---
chr3	7698693	7706371	7698694	7698865	7706185	7706356	98	7698688	7698692	7706372	7706376	7699195	7699231	-	70	7698694	7706353
chr3	7790345	7793039	7790345	7790499	7792884	7793039	93	---	---	---	---	---	---	0	--	7790349	7793031
chr3	7811447	7821644	7811447	7814842	7818260	7821644	94	---	---	---	---	---	---	0	--	7811454	7821639
chr3	7817731	7831634	7817731	7818135	7831230	7831634	98	---	---	---	---	7830589	7830610	+	72	---	---
chr3	7835637	7839983	7835639	7836227	7839387	7839974	90	7835631	7835636	7839984	7839989	---	---	0	--	7835637	7839976
chr3	7886539	7905859	7886539	7887170	7905221	7905859	90	---	---	---	---	---	---	0	--	---	---
chr3	7890676	7909302	7890676	7891820	7908161	7909302	98	---	---	---	---	7907406	7907426	+	80	---	---
chr3	7910394	7915457	7910394	7911116	7914736	7915457	92	---	---	---	---	7911197	7911221	-	76	7910405	7915455
chr3	7916842	7933152	7916842	7917155	7932836	7933152	94	---	---	---	---	7932521	7932533	+	76	---	---
chr3	7935407	7938600	7935407	7936175	7937830	7938600	97	---	---	---	---	7936262	7936275	-	78	7935421	7938594
chr3	7946201	7951264	7946201	7946923	7950543	7951264	92	---	---	---	---	7947004	7947028	-	76	7946212	7951262
chr3	7959162	7977684	7959162	7960239	7976599	7977684	87	---	---	---	---	7976036	7976048	+	84	7959171	7977681
chr3	8034268	8038101	8034278	8034760	8037602	8038094	95	8034263	8034267	8038102	8038106	8034887	8034903	-	82	8034270	8038096
chr3	8051997	8071393	8051997	8052854	8070535	8071393	96	---	---	---	---	8069849	8069867	+	78	---	---
chr3	8064044	8072536	8064044	8065190	8071390	8072536	97	---	---	---	---	8071080	8071103	+	79	---	---
chr3	8078297	8080456	8078297	8078437	8080315	8080456	90	---	---	---	---	8080233	8080248	+	75	8078308	8080455
chr3	8097904	8101443	8097904	8098575	8100769	8101443	96	---	---	---	---	8098640	8098684	-	71	8097904	8101441
chr3	8116248	8124557	8116248	8117669	8123133	8124557	97	---	---	---	---	8122967	8122984	+	72	8116255	8124542
chr3	8127531	8136956	8127531	8129860	8134630	8136956	98	---	---	---	---	8134528	8134566	+	71	---	---
chr3	8141763	8154411	8141763	8142251	8153922	8154411	95	---	---	---	---	8142658	8142672	-	73	8141763	8154409
chr3	8224185	8229814	8224186	8224347	8229650	8229805	93	8224179	8224184	8229815	8229820	8224529	8224550	-	77	8224188	8229813
chr3	8224940	8229030	8224940	8225462	8228509	8229030	96	---	---	---	---	---	---	0	--	---	---
chr3	8245216	8262121	8245216	8245411	8261926	8262121	96	---	---	---	---	8246159	8246236	-	80	---	---
chr3	8294777	8301585	8294779	8295455	8300909	8301585	95	8294772	8294776	8301586	8301590	8300636	8300656	+	80	---	---
chr3	8304621	8317342	8304627	8305183	8316784	8317340	97	8304616	8304620	8317343	8317347	8305612	8305684	-	83	8304623	8317338
chr3	8346025	8349709	8346027	8347055	8348680	8349708	96	8346020	8346024	8349710	8349714	---	---	0	--	---	---
chr3	8349716	8360456	8349716	8350182	8359978	8360456	93	---	---	---	---	8359647	8359677	+	74	---	---
chr3	8363122	8374975	8363122	8364753	8373344	8374975	97	---	---	---	---	8365063	8365085	-	73	8363128	8374963
chr3	8375631	8391845	8375631	8377043	8390447	8391845	95	---	---	---	---	8377610	8377623	-	85	8375631	8391843
chr3	8393746	8396235	8393746	8394180	8395803	8396235	88	---	---	---	---	8395709	8395736	+	75	8393751	8396233
chr3	8402143	8410823	8402143	8402808	8410157	8410823	96	---	---	---	---	8409796	8409840	+	75	8402143	8410818
chr3	8411175	8420084	8411175	8412992	8418279	8420083	96	8411170	8411174	8420085	8420089	8418095	8418132	+	76	8411175	8420083
chr3	8437838	8451432	8437847	8438279	8450992	8451424	91	8437833	8437837	8451433	8451437	8450392	8450429	+	78	---	---
chr3	8442029	8449377	8442029	8442846	8448560	8449377	94	---	---	---	---	8448454	8448492	+	71	8442030	8449359
chr3	8452936	8457970	8452936	8455437	8455466	8457970	92	---	---	---	---	---	---	0	--	8452942	8457968
chr3	8464538	8478402	8464538	8465653	8477286	8478402	91	---	---	---	---	8476836	8476854	+	73	8464544	8478396
chr3	8487478	8495195	8487478	8488600	8494060	8495195	93	---	---	---	---	8493800	8493851	+	86	8487491	8495185
chr3	8496378	8503662	8496382	8496982	8503055	8503659	89	8496373	8496377	8503663	8503667	8497185	8497221	-	70	8496386	8503656
chr3	8520133	8527449	8520133	8520874	8526709	8527449	94	---	---	---	---	8526530	8526567	+	78	---	---
chr3	8544362	8550725	8544373	8545554	8549541	8550722	96	8544357	8544361	8550726	8550730	8549341	8549368	+	89	8544371	8550714
chr3	8553108	8561728	8553108	8554928	8559921	8561728	96	---	---	---	---	8554993	8555031	-	71	8553108	8561726
chr3	8568829	8576000	8568844	8569068	8575774	8575997	93	8568824	8568828	8576001	8576005	8569192	8569224	-	75	8568844	8575995
chr3	8609118	8618272	8609118	8609366	8618013	8618272	85	---	---	---	---	8609676	8609702	-	70	---	---
chr3	8610064	8619006	8610064	8610285	8618785	8619006	99	---	---	---	---	8610524	8610536	-	76	---	---
chr3	8620940	8628393	8620940	8621616	8627716	8628393	96	---	---	---	---	8627540	8627566	+	70	---	---
chr3	8684527	8700069	8684529	8685795	8698796	8700064	89	8684520	8684526	8700070	8700076	8686330	8686348	-	89	---	---
chr3	8712826	8722051	8712829	8712985	8721882	8722037	89	8712820	8712825	8722052	8722057	8721448	8721465	+	72	8712829	8722047
chr3	8713786	8723413	8713786	8715032	8722156	8723413	86	---	---	---	---	8721800	8721860	+	75	8713796	8723408
chr3	8769318	8773323	8769318	8770319	8772309	8773323	90	---	---	---	---	---	---	0	--	8769332	8773310
chr3	8849379	8855326	8849379	8850160	8854498	8855326	87	---	---	---	---	8854413	8854436	+	70	8849379	8855313
chr3	8862266	8879320	8862266	8863121	8878469	8879320	94	---	---	---	---	8877886	8877940	+	74	8862268	8879318
chr3	8867757	8877529	8867757	8868888	8876389	8877529	95	---	---	---	---	8869250	8869263	-	92	---	---
chr3	8890904	8905022	8890904	8891280	8904648	8905022	91	---	---	---	---	8904051	8904064	+	71	---	---
chr3	8928966	8936966	8928966	8930620	8935310	8936966	95	---	---	---	---	8930701	8930715	-	80	8928981	8936964
chr3	8989105	8997574	8989105	8990667	8995973	8997574	96	---	---	---	---	8990901	8990913	-	76	---	---
chr3	9014659	9019039	9014659	9016851	9016934	9019039	87	---	---	---	---	---	---	0	--	---	---
chr3	9023452	9027311	9023452	9023722	9027042	9027311	95	---	---	---	---	---	---	0	--	9023458	9027307
chr3	9046020	9050403	9046020	9048125	9048208	9050403	87	---	---	---	---	---	---	0	--	---	---
chr3	9052146	9073627	9052146	9052331	9073442	9073627	93	---	---	---	---	9053258	9053278	-	76	9052163	9073622
chr3	9127053	9134302	9127053	9127317	9134038	9134302	95	---	---	---	---	9127466	9127479	-	78	9127056	9134298
chr3	9136130	9157937	9136130	9136636	9157431	9157937	99	---	---	---	---	9156697	9156710	+	71	---	---
chr3	9212092	9217380	9212092	9212541	9216931	9217380	94	---	---	---	---	9216765	9216787	+	73	9212094	9217367
chr3	9315125	9325991	9315125	9315286	9325828	9325991	93	---	---	---	---	9325489	9325500	+	75	9315128	9325983
chr3	9336365	9341117	9336365	9337908	9339564	9341117	92	---	---	---	---	9337973	9338008	-	72	9336367	9341115
chr3	9358820	9370034	9358820	9360323	9368536	9370034	92	---	---	---	---	9360394	9360430	-	72	9358820	9370032
chr3	9386790	9396430	9386790	9388296	9394848	9396430	87	---	---	---	---	9388577	9388597	-	71	9386797	9396428
chr3	9435660	9438704	9435667	9436365	9437991	9438689	94	9435655	9435659	9438705	9438709	---	---	0	--	---	---
chr3	9446347	9450722	9446347	9446689	9450380	9450722	90	---	---	---	---	9450264	9450283	+	70	9446348	9450711
chr3	9467693	9482385	9467693	9468760	9481315	9482385	96	---	---	---	---	9480828	9480843	+	75	9467706	9482370
chr3	9473033	9480924	9473033	9474131	9479843	9480924	94	---	---	---	---	9479648	9479671	+	70	9473035	9480922
chr3	9491963	9509867	9491963	9492301	9509503	9509863	85	9491958	9491962	9509868	9509872	9508649	9508661	+	84	---	---
chr3	9500688	9506522	9500688	9501536	9505715	9506522	88	9500683	9500687	9506523	9506527	9505557	9505573	+	70	9500691	9506518
chr3	9501129	9505926	9501129	9501753	9505301	9505926	97	---	---	---	---	9501755	9501789	-	77	---	---
chr3	9518745	9527452	9518754	9520441	9525721	9527437	91	9518740	9518744	9527453	9527457	9525537	9525575	+	71	9518756	9527446
chr3	9533938	9541363	9533939	9534160	9541132	9541353	95	9533933	9533937	9541364	9541368	9541107	9541130	+	79	9533940	9541349
chr3	9564073	9572424	9564073	9565883	9570614	9572424	97	---	---	---	---	9565948	9565986	-	71	9564073	9572422
chr3	9581515	9585352	9581515	9581847	9584995	9585352	88	---	---	---	---	9584837	9584863	+	77	---	---
chr3	9614656	9622541	9614656	9615333	9621864	9622541	99	---	---	---	---	9621635	9621648	+	78	9614660	9622529
chr3	9635211	9640290	9635213	9635998	9639499	9640285	96	9635205	9635210	9640291	9640296	9639356	9639375	+	70	9635220	9640283
chr3	9657029	9665681	9657029	9658867	9663840	9665681	96	---	---	---	---	9659007	9659020	-	78	9657029	9665679
chr3	9703829	9711530	9703838	9705662	9709697	9711525	93	9703824	9703828	9711531	9711535	9705723	9705751	-	79	9703829	9711523
chr3	9708650	9727960	9708650	9709261	9727340	9727960	90	---	---	---	---	9726556	9726592	+	81	9708664	9727957
chr3	9709881	9719025	9709881	9710449	9718458	9719025	89	---	---	---	---	9710807	9710850	-	70	---	---
chr3	9713699	9715607	9713699	9714472	9714855	9715607	96	---	---	---	---	---	---	0	--	---	---
chr3	9719241	9724165	9719241	9719834	9723572	9724165	98	---	---	---	---	9723522	9723535	+	78	9719241	9724161
chr3	9779563	9786471	9779563	9781370	9784642	9786471	94	---	---	---	---	9784539	9784557	+	84	9779563	9786467
chr3	9784941	9792577	9784948	9785463	9792062	9792571	95	9784936	9784940	9792578	9792582	9785755	9785793	-	71	---	---
chr3	9786147	9803846	9786147	9790205	9799783	9803846	95	---	---	---	---	9790426	9790458	-	75	---	---
chr3	9791909	9800111	9791909	9793582	9798441	9800111	93	---	---	---	---	9793641	9793670	-	80	---	---
chr3	9798282	9807237	9798289	9800109	9805398	9807224	97	9798277	9798281	9807238	9807242	9805293	9805331	+	71	9798287	9807233
chr3	9817333	9830640	9817333	9817843	9830130	9830640	96	---	---	---	---	9818171	9818209	-	82	9817333	9830638
chr3	9833958	9841175	9833958	9835505	9839631	9841175	95	---	---	---	---	9835692	9835706	-	73	9833961	9841165
chr3	9875002	9888470	9875017	9878918	9884482	9888465	89	9874997	9875001	9888471	9888475	9884309	9884353	+	73	---	---
chr3	9875017	9889161	9875017	9879614	9884482	9889161	89	---	---	---	---	9884309	9884353	+	73	9875030	9889148
chr3	9880050	9895243	9880050	9882097	9893199	9895243	93	---	---	---	---	9882494	9882519	-	73	---	---
chr3	9883621	9896827	9883621	9885330	9895238	9896827	85	---	---	---	---	9885699	9885730	-	71	---	---
chr3	9917794	9926134	9917794	9919596	9924315	9926134	93	---	---	---	---	9919660	9919698	-	71	9917795	9926131
chr3	9967812	9975114	9967818	9968140	9974779	9975110	89	9967806	9967811	9975115	9975120	9974520	9974535	+	87	---	---
chr3	9976369	9980023	9976369	9976952	9979437	9980023	93	---	---	---	---	9977052	9977077	-	73	9976374	9980010
chr3	10000566	10006192	10000566	10001199	10005559	10006192	90	---	---	---	---	10005405	10005424	+	70	10000566	10006174
chr3	10051347	10064746	10051347	10051905	10064187	10064746	93	---	---	---	---	10063573	10063591	+	78	10051350	10064739
chr3	10056823	10063158	10056823	10057594	10062435	10063158	90	---	---	---	---	10062193	10062285	+	96	---	---
chr3	10088871	10110509	10088871	10089547	10109833	10110509	91	---	---	---	---	10109398	10109414	+	70	10088872	10110502
chr3	10117089	10130230	10117089	10118537	10128752	10130230	87	---	---	---	---	10118967	10118993	-	88	---	---
chr3	10131262	10134533	10131262	10131529	10134268	10134533	92	---	---	---	---	10134170	10134216	+	74	---	---
chr3	10161492	10168422	10161492	10161680	10168234	10168422	91	---	---	---	---	10161950	10161971	-	77	10161497	10168420
chr3	10226589	10248060	10226589	10227073	10247574	10248060	88	---	---	---	---	10227769	10227812	-	72	---	---
chr3	10236839	10239473	10236839	10237486	10238824	10239473	93	10236826	10236838	10239474	10239486	10237509	10237528	-	70	---	---
chr3	10255078	10261219	10255078	10255460	10260853	10261219	93	---	---	---	---	10255529	10255571	-	79	---	---
chr3	10261652	10270058	10261652	10262947	10268762	10270058	97	---	---	---	---	10268516	10268539	+	91	---	---
chr3	10268238	10277707	10268238	10269778	10276169	10277707	95	---	---	---	---	10275881	10275896	+	75	10268251	10277697
chr3	10304084	10323513	10304084	10305336	10322251	10323513	94	---	---	---	---	10305869	10305923	-	74	---	---
chr3	10305334	10314630	10305336	10306494	10313465	10314622	96	10305329	10305333	10314631	10314635	10306774	10306791	-	77	10305334	10314626
chr3	10323639	10328745	10323639	10325267	10327080	10328745	87	---	---	---	---	10325281	10325298	-	77	10323639	10328742
chr3	10336793	10342655	10336803	10338451	10341009	10342641	94	10336787	10336792	10342656	10342661	10338542	10338578	-	83	10336796	10342654
chr3	10346424	10349436	10346424	10346801	10349057	10349436	87	---	---	---	---	10346848	10346862	-	80	10346441	10349425
chr3	10371484	10388889	10371484	10371876	10388504	10388889	97	---	---	---	---	10372395	10372424	-	73	---	---
chr3	10380668	10388503	10380668	10381394	10387757	10388503	93	---	---	---	---	10381471	10381497	-	74	---	---
chr3	10404303	10415190	10404308	10405090	10414394	10415176	93	10404298	10404302	10415191	10415195	10413958	10413980	+	73	10404305	10415184
chr3	10415633	10420614	10415633	10415764	10420483	10420614	94	---	---	---	---	10420280	10420301	+	77	10415633	10420604
chr3	10427317	10435774	10427317	10428195	10434889	10435774	85	---	---	---	---	10428354	10428381	-	78	10427317	10435771
chr3	10443362	10451995	10443363	10445173	10450164	10451980	95	10443357	10443361	10451996	10452000	10450010	10450023	+	78	10443363	10451991
chr3	10463598	10475703	10463598	10464137	10475144	10475703	92	---	---	---	---	10464359	10464370	-	100	10463598	10475699
chr3	10494235	10513034	10494235	10495511	10511757	10513034	93	---	---	---	---	10495948	10495959	-	75	10494235	10513031
chr3	10532913	10542079	10532913	10534253	10540805	10542079	90	---	---	---	---	10540641	10540662	+	72	10532916	10542077
chr3	10550359	10563879	10550359	10551688	10562553	10563879	92	---	---	---	---	10562166	10562198	+	78	10550377	10563877
chr3	10553954	10560185	10553966	10555060	10559051	10560177	86	10553949	10553953	10560186	10560190	10555209	10555221	-	100	10553958	10560179
chr3	10566147	10573212	10566156	10567416	10571925	10573201	92	10566142	10566146	10573213	10573217	10571757	10571811	+	76	---	---
chr3	10595025	10613430	10595025	10595334	10613121	10613430	85	---	---	---	---	10596189	10596223	-	80	---	---
chr3	10622972	10628539	10622972	10624649	10626917	10628539	94	---	---	---	---	10624671	10624686	-	75	10622972	10628537
chr3	10655062	10663668	10655071	10656455	10662282	10663666	94	10655057	10655061	10663669	10663673	10662084	10662101	+	72	---	---
chr3	10655107	10663666	10655107	10656455	10662318	10663666	95	---	---	---	---	10662084	10662101	+	72	---	---
chr3	10672433	10679572	10672433	10673779	10678221	10679572	91	---	---	---	---	10678060	10678083	+	70	---	---
chr3	10677817	10693977	10677817	10678079	10693716	10693977	94	---	---	---	---	10693412	10693426	+	73	10677819	10693966
chr3	10696886	10705619	10696886	10697070	10705435	10705619	96	---	---	---	---	10705377	10705397	+	71	10696889	10705615
chr3	10732582	10736611	10732582	10732827	10736364	10736611	92	---	---	---	---	10736246	10736263	+	77	10732587	10736601
chr3	10746151	10766222	10746151	10746637	10765736	10766222	98	---	---	---	---	10746937	10746962	-	73	10746162	10766212
chr3	10769141	10778067	10769141	10770969	10776254	10778067	96	---	---	---	---	10771208	10771220	-	76	10769141	10778063
chr3	10816758	10828570	10816771	10818355	10826985	10828558	95	10816753	10816757	10828571	10828575	10818689	10818711	-	73	10816771	10828568
chr3	10852562	10861512	10852575	10854096	10859986	10861506	90	10852556	10852561	10861513	10861518	10854276	10854315	-	77	10852565	10861504
chr3	10890978	10899582	10890978	10892790	10897771	10899582	99	---	---	---	---	10897595	10897611	+	82	10890978	10899579
chr3	10904986	10919246	10904986	10905400	10918806	10919246	91	---	---	---	---	10906027	10906040	-	71	---	---
chr3	10919278	10923153	10919278	10921103	10921321	10923153	97	---	---	---	---	10921172	10921203	-	75	10919278	10923150
chr3	10926780	10936666	10926780	10929671	10933886	10936666	93	---	---	---	---	---	---	0	--	10926781	10936663
chr3	10959435	10969419	10959435	10959870	10968985	10969419	97	---	---	---	---	10960092	10960116	-	72	10959435	10969405
chr3	10970544	10975539	10970547	10970847	10975235	10975535	94	10970539	10970543	10975540	10975544	10975055	10975081	+	77	10970547	10975533
chr3	10996806	11009114	10996806	10997089	11008831	11009114	95	---	---	---	---	11008244	11008289	+	76	---	---
chr3	11028501	11033739	11028511	11028889	11033356	11033734	98	11028496	11028500	11033740	11033744	11028928	11028950	-	78	11028513	11033731
chr3	11044533	11053484	11044533	11046366	11051657	11053484	98	---	---	---	---	11051553	11051591	+	71	11044533	11053482
chr3	11053571	11062286	11053571	11055395	11060454	11062286	94	---	---	---	---	11055536	11055549	-	78	11053573	11062284
chr3	11065697	11083854	11065697	11065931	11083620	11083854	98	---	---	---	---	11066596	11066643	-	81	---	---
chr3	11089721	11108690	11089721	11089869	11108542	11108690	96	---	---	---	---	11107720	11107746	+	77	---	---
chr3	11090112	11098683	11090112	11091922	11096873	11098683	99	---	---	---	---	11092062	11092075	-	78	11090112	11098681
chr3	11107932	11111736	11107932	11109129	11110535	11111736	89	---	---	---	---	11109170	11109196	-	77	11107935	11111734
chr3	11108173	11111081	11108173	11108479	11110775	11111081	93	---	---	---	---	11108481	11108495	-	86	---	---
chr3	11140799	11149388	11140799	11142595	11147591	11149388	99	---	---	---	---	11147437	11147450	+	78	11140799	11149382
chr3	11175307	11178833	11175307	11176002	11178134	11178833	89	---	---	---	---	---	---	0	--	11175314	11178820
chr3	11206342	11209521	11206342	11206883	11208994	11209521	88	---	---	---	---	11208888	11208909	+	77	---	---
chr3	11224280	11237216	11224280	11228407	11233575	11237216	87	---	---	---	---	11233360	11233375	+	81	---	---
chr3	11245685	11252726	11245685	11246397	11252013	11252726	96	---	---	---	---	---	---	0	--	11245691	11252721
chr3	11319291	11327887	11319291	11321102	11326076	11327887	99	---	---	---	---	11321167	11321205	-	71	11319291	11327885
chr3	11331182	11335831	11331182	11331402	11335610	11335831	91	---	---	---	---	11335415	11335439	+	76	11331190	11335823
chr3	11347600	11362117	11347600	11348093	11361623	11362117	98	---	---	---	---	11360946	11360978	+	72	11347605	11362115
chr3	11381449	11388382	11381449	11381776	11388055	11388382	89	---	---	---	---	11387857	11387908	+	71	11381465	11388381
chr3	11383877	11393404	11383877	11384418	11392841	11393404	91	---	---	---	---	11392469	11392500	+	71	---	---
chr3	11418605	11439927	11418605	11421879	11436653	11439927	99	---	---	---	---	11422564	11422596	-	78	11418616	11439922
chr3	11448862	11466403	11448862	11449090	11466171	11466403	92	---	---	---	---	11449760	11449779	-	85	11448863	11466384
chr3	11511507	11516509	11511507	11511910	11516106	11516509	97	---	---	---	---	11515919	11515931	+	76	11511507	11516506
chr3	11544739	11557008	11544739	11548702	11553314	11557008	91	---	---	---	---	11553128	11553148	+	95	11544739	11557006
chr3	11570489	11588881	11570489	11570693	11588677	11588881	93	---	---	---	---	11571259	11571278	-	95	11570492	11588868
chr3	11577486	11580943	11577486	11578275	11580147	11580933	94	11577480	11577485	11580944	11580949	---	---	0	--	---	---
chr3	11597345	11605902	11597345	11599135	11604109	11605902	95	---	---	---	---	11599199	11599237	-	71	11597345	11605899
chr3	11613051	11621863	11613051	11615156	11619733	11621863	97	---	---	---	---	11615345	11615361	-	88	---	---
chr3	11615256	11619649	11615256	11615877	11619039	11619649	96	---	---	---	---	11615880	11615936	-	73	---	---
chr3	11647212	11653824	11647212	11648261	11652789	11653824	93	---	---	---	---	11648295	11648310	-	81	11647214	11653821
chr3	11669097	11677951	11669097	11670839	11676125	11677951	91	---	---	---	---	11671056	11671069	-	85	11669098	11677949
chr3	11692333	11697211	11692333	11692498	11697046	11697211	98	---	---	---	---	11696899	11696921	+	82	11692333	11697209
chr3	11709065	11718015	11709074	11710893	11716182	11718007	98	11709060	11709064	11718016	11718020	11711110	11711122	-	76	11709072	11718005
chr3	11730003	11739027	11730003	11733753	11735103	11739027	92	---	---	---	---	11735076	11735099	+	95	---	---
chr3	11747575	11759583	11747585	11748979	11758167	11759581	92	11747566	11747574	11759584	11759592	11749333	11749377	-	82	11747577	11759579
chr3	11752032	11774015	11752032	11754123	11771911	11774015	98	---	---	---	---	11754954	11754968	-	73	---	---
chr3	11764256	11771811	11764256	11764709	11771359	11771811	96	---	---	---	---	11764711	11764729	-	73	11764260	11771809
chr3	11905421	11914606	11905421	11906289	11913834	11914606	88	---	---	---	---	11906602	11906616	-	80	---	---
chr3	11935891	11942889	11935891	11936354	11942425	11942889	93	---	---	---	---	11936570	11936583	-	85	---	---
chr3	11997395	12018101	11997395	11997929	12017567	12018101	95	---	---	---	---	12016693	12016716	+	75	11997397	12018098
chr3	12000652	12009521	12000652	12002438	12007735	12009521	98	---	---	---	---	12002676	12002688	-	76	12000656	12009511
chr3	12048100	12053953	12048100	12049276	12052775	12053953	94	---	---	---	---	12052600	12052632	+	72	12048100	12053949
chr3	12064350	12071126	12064350	12064606	12070870	12071126	96	---	---	---	---	12070611	12070635	+	76	12064351	12071117
chr3	12144001	12152838	12144006	12145795	12151088	12152838	92	12143996	12144000	12152839	12152843	12146036	12146048	-	76	12144003	12152836
chr3	12144595	12152457	12144597	12145409	12151703	12152452	89	12144590	12144594	12152458	12152462	12151413	12151427	+	73	12144608	12152450
chr3	12155194	12162159	12155194	12155537	12161817	12162159	96	---	---	---	---	12161614	12161636	+	73	12155198	12162156
chr3	12170587	12182388	12170587	12171537	12181438	12182388	99	---	---	---	---	12180943	12180959	+	94	---	---
chr3	12174722	12181337	12174722	12174844	12181215	12181337	99	---	---	---	---	12175064	12175111	-	70	---	---
chr3	12257853	12266388	12257853	12259649	12264599	12266388	90	---	---	---	---	12264367	12264379	+	76	12257854	12266386
chr3	12270512	12278587	12270515	12272022	12277074	12278579	94	12270507	12270511	12278588	12278592	12272218	12272274	-	80	12270515	12278577
chr3	12307594	12311380	12307594	12307823	12311151	12311380	99	---	---	---	---	---	---	0	--	12307603	12311374
chr3	12312013	12319269	12312013	12312224	12319058	12319269	99	---	---	---	---	12318929	12318941	+	92	12312015	12319265
chr3	12384301	12387762	12384316	12384790	12387298	12387755	95	12384296	12384300	12387763	12387767	---	---	0	--	12384315	12387756
chr3	12401483	12412516	12401483	12402851	12411154	12412516	99	---	---	---	---	12410738	12410752	+	73	12401486	12412498
chr3	12479363	12491515	12479377	12480786	12489995	12491514	91	12479358	12479362	12491516	12491520	12489586	12489627	+	78	12479377	12491507
chr3	12519030	12539805	12519030	12519586	12539249	12539805	98	---	---	---	---	12520438	12520461	-	75	12519030	12539803
chr3	12525494	12534110	12525494	12527311	12532291	12534110	95	---	---	---	---	12527450	12527463	-	78	12525494	12534107
chr3	12571144	12580081	12571144	12572957	12578259	12580081	96	---	---	---	---	12573173	12573185	-	76	12571144	12580079
chr3	12597331	12608554	12597331	12598160	12607635	12608554	85	---	---	---	---	12607327	12607366	+	75	---	---
chr3	12603360	12616294	12603360	12605134	12614497	12616294	97	---	---	---	---	12614219	12614273	+	70	---	---
chr3	12605234	12613695	12605234	12605865	12613060	12613695	99	---	---	---	---	12612736	12612796	+	73	---	---
chr3	12623072	12625614	12623072	12623229	12625455	12625614	89	---	---	---	---	12623239	12623331	-	72	12623072	12625609
chr3	12637757	12645722	12637757	12639102	12644384	12645722	87	---	---	---	---	12644332	12644347	+	81	12637758	12645707
chr3	12692334	12711360	12692334	12692588	12711116	12711360	90	---	---	---	---	12693091	12693122	-	71	---	---
chr3	12721023	12729884	12721023	12722835	12728090	12729884	94	---	---	---	---	12723052	12723065	-	85	---	---
chr3	12731904	12744031	12731904	12732478	12743456	12744031	96	---	---	---	---	12742967	12743039	+	82	12731912	12744030
chr3	12744669	12753678	12744669	12744927	12753419	12753678	93	---	---	---	---	12745210	12745228	-	78	---	---
chr3	12757183	12765744	12757183	12758975	12763952	12765744	99	---	---	---	---	12763799	12763812	+	78	12757184	12765742
chr3	12809472	12821181	12809472	12810122	12820564	12821181	94	---	---	---	---	12810530	12810550	-	80	---	---
chr3	12810381	12817632	12810381	12811938	12816075	12817632	99	---	---	---	---	12811940	12811951	-	83	---	---
chr3	12875380	12877922	12875380	12875537	12877763	12877922	88	---	---	---	---	12875547	12875636	-	72	12875380	12877917
chr3	12903251	12910886	12903251	12904267	12909869	12910886	96	---	---	---	---	12904324	12904465	-	82	12903257	12910882
chr3	12923691	12927849	12923691	12924044	12927498	12927849	90	---	---	---	---	---	---	0	--	---	---
chr3	12943304	12957947	12943304	12943600	12957651	12957947	98	---	---	---	---	12944117	12944165	-	71	---	---
chr3	12992262	13009743	12992262	12992694	13009311	13009743	99	---	---	---	---	12993222	12993240	-	84	---	---
chr3	13038715	13044143	13038726	13039149	13043708	13044130	98	13038710	13038714	13044144	13044148	13039189	13039211	-	78	13038719	13044134
chr3	13063301	13066529	13063314	13063568	13066253	13066521	85	13063296	13063300	13066530	13066534	13063597	13063612	-	87	13063304	13066519
chr3	13079550	13092667	13079550	13080242	13091976	13092667	85	---	---	---	---	13080813	13080827	-	73	13079565	13092664
chr3	13114775	13122353	13114775	13115499	13121629	13122353	99	---	---	---	---	13115739	13115751	-	76	---	---
chr3	13160918	13171726	13160918	13163579	13169057	13171726	98	---	---	---	---	13163705	13163725	-	76	13160919	13171724
chr3	13186035	13192892	13186035	13186503	13192425	13192892	98	---	---	---	---	13186644	13186657	-	78	---	---
chr3	13234176	13237911	13234179	13235434	13236629	13237898	92	13234170	13234175	13237912	13237917	---	---	0	--	---	---
chr3	13234682	13237631	13234682	13235165	13237148	13237631	97	---	---	---	---	13237052	13237066	+	80	13234690	13237621
chr3	13241881	13249277	13241881	13242303	13248854	13249277	99	---	---	---	---	---	---	0	--	---	---
chr3	13242423	13247221	13242423	13243196	13246446	13247221	97	---	---	---	---	---	---	0	--	---	---
chr3	13248031	13254467	13248031	13248653	13253826	13254467	92	---	---	---	---	13248753	13248810	-	70	---	---
chr3	13249377	13251767	13249377	13249648	13251496	13251767	98	---	---	---	---	13249682	13249699	-	72	13249389	13251758
chr3	13283878	13293230	13283881	13284494	13292613	13293227	96	13283873	13283877	13293231	13293235	13292445	13292492	+	72	---	---
chr3	13288592	13292903	13288592	13288916	13292579	13292903	98	---	---	---	---	13288977	13289051	-	72	13288598	13292900
chr3	13294007	13308913	13294007	13294157	13308762	13308913	93	---	---	---	---	13308098	13308122	+	76	13294012	13308902
chr3	13299906	13313275	13299906	13300279	13312858	13313275	85	---	---	---	---	13300882	13300895	-	78	13299908	13313271
chr3	13307598	13315159	13307598	13308073	13314684	13315159	95	---	---	---	---	13314456	13314501	+	71	---	---
chr3	13344700	13365693	13344713	13349671	13360695	13365683	90	13344695	13344699	13365694	13365698	13350132	13350186	-	70	13344712	13365688
chr3	13351041	13354862	13351041	13352398	13353508	13354862	90	---	---	---	---	13352420	13352440	-	76	13351042	13354859
chr3	13399016	13405623	13399016	13399726	13404905	13405623	94	---	---	---	---	13399819	13399856	-	73	13399023	13405619
chr3	13489385	13498339	13489386	13491212	13496501	13498328	98	13489380	13489384	13498340	13498344	13491429	13491441	-	76	13489387	13498338
chr3	13521502	13530760	13521502	13521881	13530380	13530760	97	---	---	---	---	13529991	13530007	+	70	13521505	13530742
chr3	13594227	13609086	13594228	13594735	13608540	13609086	88	13594216	13594226	13609087	13609097	13607931	13608035	+	98	---	---
chr3	13595160	13605216	13595160	13595392	13604981	13605216	92	---	---	---	---	13595437	13595451	-	93	13595174	13605206
chr3	13606453	13617489	13606453	13606683	13617261	13617489	86	---	---	---	---	13616732	13616965	+	75	---	---
chr3	13608844	13612178	13608844	13609488	13611571	13612178	89	---	---	---	---	13609492	13609508	-	94	---	---
chr3	13645442	13657548	13645442	13645974	13657016	13657548	96	---	---	---	---	13656537	13656554	+	72	13645442	13657546
chr3	13668571	13678009	13668571	13670085	13676485	13678009	90	---	---	---	---	13670232	13670264	-	81	---	---
chr3	13721069	13730167	13721069	13721838	13729439	13730167	91	---	---	---	---	13722030	13722051	-	77	13721069	13730153
chr3	13730926	13738829	13730926	13731701	13738061	13738829	98	---	---	---	---	13737809	13737821	+	84	---	---
chr3	13738929	13756755	13738929	13740210	13755472	13756755	98	---	---	---	---	13740685	13740813	-	96	13738941	13756744
chr3	13743181	13747618	13743181	13743569	13747224	13747618	91	---	---	---	---	---	---	0	--	---	---
chr3	13767196	13781237	13767196	13769025	13779408	13781237	99	---	---	---	---	13769399	13769429	-	74	---	---
chr3	13799801	13808499	13799801	13801445	13806852	13808499	97	---	---	---	---	13806792	13806824	+	78	13799806	13808497
chr3	13800340	13808340	13800348	13801272	13807402	13808326	97	13800335	13800339	13808341	13808345	13807095	13807124	+	80	13800355	13808339
chr3	13822964	13829492	13822964	13823615	13828843	13829492	87	---	---	---	---	13828588	13828603	+	81	13822966	13829484
chr3	13824082	13829886	13824082	13824335	13829642	13829886	85	---	---	---	---	13829464	13829512	+	73	13824097	13829874
chr3	13837780	13843225	13837780	13837975	13843030	13843225	96	---	---	---	---	13838129	13838148	-	75	13837780	13843211
chr3	13868933	13874460	13868933	13869284	13874110	13874460	99	---	---	---	---	13869402	13869414	-	76	13868933	13874457
chr3	13901214	13909759	13901214	13902168	13908798	13909759	91	---	---	---	---	13908696	13908707	+	100	13901220	13909758
chr3	13935169	13946950	13935169	13936204	13945914	13946950	92	---	---	---	---	13945428	13945447	+	75	13935169	13946948
chr3	13954060	13969248	13954060	13954654	13968647	13969248	98	---	---	---	---	13968156	13968176	+	71	13954061	13969240
chr3	13955409	13971790	13955409	13956490	13970703	13971790	98	---	---	---	---	13957155	13957172	-	77	13955420	13971787
chr3	13960569	13975620	13960569	13962583	13973601	13975620	96	---	---	---	---	13962968	13963013	-	84	---	---
chr3	13965589	13968400	13965589	13965961	13968027	13968400	91	---	---	---	---	---	---	0	--	13965589	13968398
chr3	13985698	13997457	13985698	13987275	13995880	13997457	97	---	---	---	---	13987609	13987635	-	70	13985704	13997455
chr3	14096478	14104050	14096478	14096843	14103675	14104050	89	---	---	---	---	14097137	14097163	-	74	14096492	14104035
chr3	14104313	14121737	14104313	14104755	14121294	14121737	95	---	---	---	---	14105541	14105565	-	72	14104317	14121733
chr3	14148965	14157211	14148965	14150176	14155978	14157211	96	---	---	---	---	14150397	14150467	-	78	14148966	14157199
chr3	14157311	14168899	14157311	14157577	14168633	14168899	89	---	---	---	---	14168245	14168266	+	77	---	---
chr3	14238334	14253015	14238334	14238975	14252369	14253010	97	14238329	14238333	14253016	14253020	14239389	14239406	-	77	14238334	14253008
chr3	14241939	14250712	14241939	14243702	14248973	14250712	97	---	---	---	---	14243919	14243932	-	85	14241940	14250710
chr3	14267893	14270998	14267893	14268368	14270527	14270998	95	---	---	---	---	---	---	0	--	---	---
chr3	14291177	14299174	14291177	14292064	14298288	14299174	96	---	---	---	---	14292305	14292317	-	76	---	---
chr3	14297349	14309168	14297349	14299174	14307338	14309168	89	---	---	---	---	14306962	14306985	+	70	14297349	14309166
chr3	14312460	14323094	14312464	14314953	14320622	14323094	93	14312455	14312459	14323095	14323099	14315210	14315226	-	76	14312464	14323092
chr3	14351451	14372006	14351451	14351812	14371646	14372006	96	---	---	---	---	14370737	14370750	+	78	14351466	14372004
chr3	14357933	14366739	14357933	14359696	14364976	14366739	98	---	---	---	---	14359913	14359926	-	85	14357935	14366737
chr3	14373395	14386424	14373403	14373906	14385915	14386418	96	14373390	14373394	14386425	14386429	14374439	14374469	-	70	14373396	14386416
chr3	14397410	14403630	14397410	14399951	14401068	14403630	96	---	---	---	---	14401016	14401044	+	72	---	---
chr3	14461959	14469990	14461959	14462852	14469094	14469981	94	14461954	14461958	14469991	14469995	14468840	14468852	+	76	14461959	14469986
chr3	14491472	14497199	14491485	14491645	14497030	14497189	94	14491467	14491471	14497200	14497204	14491862	14491875	-	85	14491486	14497187
chr3	14505297	14516291	14505297	14506239	14515374	14516291	96	---	---	---	---	14506483	14506499	-	70	14505310	14516286
chr3	14508713	14515274	14508713	14509015	14514972	14515274	96	---	---	---	---	14509176	14509189	-	71	---	---
chr3	14517979	14528725	14517979	14518251	14528453	14528725	93	---	---	---	---	14518718	14518729	-	83	14517988	14528709
chr3	14541088	14543893	14541088	14541459	14543523	14543893	95	---	---	---	---	---	---	0	--	14541088	14543889
chr3	14561344	14580313	14561344	14561572	14580087	14580313	96	---	---	---	---	14562447	14562498	-	73	14561344	14580309
chr3	14562072	14581588	14562072	14562279	14581377	14581588	90	---	---	---	---	14580724	14580753	+	80	14562075	14581581
chr3	14564301	14571594	14564301	14564480	14571415	14571594	97	---	---	---	---	14571292	14571318	+	74	14564318	14571576
chr3	14587316	14602939	14587316	14587561	14602694	14602939	94	---	---	---	---	14588114	14588181	-	77	14587331	14602938
chr3	14605853	14623460	14605853	14605960	14623353	14623460	95	---	---	---	---	14606724	14606753	-	76	14605856	14623452
chr3	14691461	14700434	14691461	14692309	14699586	14700434	99	---	---	---	---	14692609	14692621	-	100	---	---
chr3	14695066	14711935	14695066	14697224	14709777	14711935	96	---	---	---	---	14697641	14697659	-	73	14695084	14711919
chr3	14699586	14714725	14699586	14701036	14713275	14714725	99	---	---	---	---	14701384	14701420	-	78	---	---
chr3	14747725	14759950	14747725	14751588	14756081	14759950	98	---	---	---	---	14755872	14755883	+	83	---	---
chr3	14761944	14771353	14761949	14762867	14770419	14771339	97	14761939	14761943	14771354	14771358	14763107	14763129	-	73	14761950	14771346
chr3	14786918	14789768	14786918	14787766	14788920	14789768	99	---	---	---	---	14787843	14787857	-	73	---	---
chr3	14799982	14808925	14799982	14801822	14807083	14808925	99	---	---	---	---	14802016	14802028	-	76	14799989	14808922
chr3	14813727	14820889	14813727	14814685	14819940	14820889	90	---	---	---	---	14819701	14819718	+	77	14813743	14820887
chr3	14841741	14849807	14841754	14843005	14848542	14849793	99	14841736	14841740	14849808	14849812	14848332	14848364	+	81	14841743	14849796
chr3	14853173	14862717	14853173	14854092	14861806	14862717	97	---	---	---	---	14854232	14854243	-	91	14853174	14862702
chr3	14862817	14865440	14862817	14863172	14865085	14865440	99	---	---	---	---	---	---	0	--	14862818	14865429
chr3	14879288	14886268	14879288	14880992	14884571	14886268	95	---	---	---	---	14881114	14881146	-	81	14879288	14886266
chr3	14905769	14910626	14905769	14906371	14910023	14910626	88	---	---	---	---	14909913	14909927	+	73	---	---
chr3	14909349	14923818	14909349	14909793	14923350	14923818	91	---	---	---	---	14910331	14910356	-	92	14909360	14923800
chr3	14909626	14923848	14909632	14909822	14923657	14923847	96	14909619	14909625	14923849	14923855	14910331	14910356	-	92	---	---
chr3	14916370	14923350	14916370	14918067	14921646	14923350	95	---	---	---	---	14921491	14921523	+	81	14916370	14923348
chr3	14929147	14936309	14929147	14930225	14935242	14936309	94	---	---	---	---	14930402	14930419	-	83	14929157	14936307
chr3	14967725	14976642	14967725	14969537	14974825	14976642	97	---	---	---	---	14969752	14969764	-	76	14967726	14976640
chr3	15032497	15050384	15032497	15032748	15050133	15050384	99	---	---	---	---	15033009	15033035	-	74	---	---
chr3	15046529	15051725	15046529	15047096	15051164	15051725	88	---	---	---	---	15047283	15047298	-	81	15046536	15051723
chr3	15130735	15134529	15130735	15131365	15133899	15134529	95	---	---	---	---	15133792	15133809	+	83	---	---
chr3	15175691	15184434	15175693	15177407	15182675	15184434	95	15175685	15175690	15184435	15184440	15182449	15182462	+	85	15175697	15184432
chr3	15321502	15328760	15321502	15322209	15328057	15328760	98	---	---	---	---	15322263	15322319	-	82	---	---
chr3	15336994	15341350	15336994	15337422	15340919	15341350	97	---	---	---	---	---	---	0	--	---	---
chr3	15343932	15354387	15343932	15344496	15353823	15354387	99	---	---	---	---	15353516	15353530	+	80	---	---
chr3	15358981	15375210	15358984	15359341	15374870	15375207	88	15358976	15358980	15375211	15375215	15374205	15374232	+	82	15358992	15375207
chr3	15364129	15379176	15364129	15364797	15378506	15379176	97	---	---	---	---	15365448	15365482	-	80	---	---
chr3	15366205	15377583	15366205	15366917	15376937	15377583	86	---	---	---	---	15367403	15367418	-	75	---	---
chr3	15385950	15392404	15385950	15386872	15391395	15392404	86	---	---	---	---	15386929	15386940	-	91	15385950	15392402
chr3	15400100	15406807	15400100	15401652	15405252	15406806	97	15400095	15400099	15406808	15406812	15401753	15401831	-	84	15400100	15406806
chr3	15423903	15431222	15423903	15425783	15429233	15431222	88	---	---	---	---	---	---	0	--	15423903	15431220
chr3	15436085	15455066	15436085	15438036	15453121	15455066	92	---	---	---	---	15452366	15452386	+	71	15436095	15455064
chr3	15476178	15486150	15476178	15477989	15484342	15486150	94	---	---	---	---	15484024	15484046	+	78	---	---
chr3	15497883	15503148	15497883	15498089	15502943	15503148	94	---	---	---	---	15502700	15502718	+	84	15497892	15503144
chr3	15526119	15534717	15526119	15527935	15532902	15534717	97	---	---	---	---	15528159	15528183	-	76	15526119	15534714
chr3	15546479	15551438	15546479	15546764	15551153	15551438	87	---	---	---	---	15546925	15546941	-	76	15546479	15551434
chr3	15565392	15573792	15565392	15568344	15570804	15573792	94	---	---	---	---	---	---	0	--	15565404	15573777
chr3	15598087	15604835	15598087	15599644	15603280	15604835	95	---	---	---	---	15603098	15603211	+	80	15598088	15604833
chr3	15608424	15617062	15608424	15610244	15615243	15617062	97	---	---	---	---	15615090	15615103	+	78	15608425	15617059
chr3	15617875	15631460	15617880	15619096	15630232	15631448	99	15617869	15617874	15631461	15631466	15619510	15619557	-	70	15617887	15631446
chr3	15619196	15638922	15619196	15621153	15636971	15638922	98	---	---	---	---	15621712	15621765	-	74	---	---
chr3	15622454	15626207	15622454	15622924	15625751	15626207	89	---	---	---	---	15623024	15623035	-	91	15622463	15626190
chr3	15646257	15662203	15646257	15646643	15661816	15662203	97	---	---	---	---	15647210	15647226	-	70	---	---
chr3	15647065	15660463	15647065	15647319	15660205	15660463	96	---	---	---	---	15647885	15647901	-	70	---	---
chr3	15647065	15661154	15647065	15648010	15660205	15661154	94	---	---	---	---	15648541	15648595	-	70	---	---
chr3	15654927	15658876	15654927	15655337	15658468	15658876	97	---	---	---	---	---	---	0	--	---	---
chr3	15662347	15670974	15662362	15662559	15670766	15670964	93	15662342	15662346	15670975	15670979	15662885	15662941	-	71	---	---
chr3	15691105	15695419	15691116	15691303	15695232	15695419	97	15691100	15691104	15695420	15695424	15691442	15691454	-	84	15691109	15695406
chr3	15704362	15708221	15704362	15704566	15708015	15708221	95	---	---	---	---	15707906	15707917	+	75	---	---
chr3	15738828	15751049	15738828	15739389	15750487	15751049	97	---	---	---	---	15749933	15749959	+	70	15738828	15751042
chr3	15759526	15772748	15759526	15759760	15772514	15772748	96	---	---	---	---	15760276	15760301	-	76	---	---
chr3	15769496	15779994	15769501	15769847	15779647	15779988	95	15769491	15769495	15779995	15779999	15770165	15770199	-	77	---	---
chr3	15779422	15785185	15779422	15780093	15784506	15785185	96	---	---	---	---	15784342	15784396	+	74	---	---
chr3	15796283	15816525	15796283	15797518	15815314	15816525	95	---	---	---	---	15814635	15814665	+	80	15796293	15816511
chr3	15797858	15802699	15797858	15798295	15802262	15802699	96	---	---	---	---	15802243	15802258	+	75	15797858	15802694
chr3	15806369	15814360	15806369	15806722	15814006	15814360	94	---	---	---	---	15807003	15807039	-	81	---	---
chr3	15832849	15843468	15832849	15833219	15843121	15843468	88	---	---	---	---	15833681	15833715	-	71	15832858	15843457
chr3	15834198	15841262	15834201	15836712	15838728	15841259	94	15834192	15834197	15841263	15841268	---	---	0	--	---	---
chr3	15852389	15857234	15852389	15852826	15856797	15857234	96	---	---	---	---	15852829	15852844	-	75	15852392	15857232
chr3	15853109	15857427	15853110	15853297	15857230	15857417	97	15853104	15853108	15857428	15857432	15857078	15857090	+	84	15853121	15857422
chr3	15853292	15870086	15853292	15853894	15869504	15870086	91	---	---	---	---	15854485	15854519	-	77	15853294	15870068
chr3	15858790	15869505	15858790	15860696	15867386	15869505	87	---	---	---	---	15860837	15860853	-	76	---	---
chr3	15873241	15876437	15873241	15874533	15875254	15876437	90	---	---	---	---	---	---	0	--	---	---
chr3	15888178	15894798	15888178	15888461	15894516	15894798	93	---	---	---	---	15894224	15894291	+	75	---	---
chr3	15889125	15894516	15889125	15889492	15894138	15894516	92	---	---	---	---	15893961	15893995	+	74	15889125	15894514
chr3	15926334	15934433	15926334	15929136	15931465	15934433	89	---	---	---	---	15931348	15931400	+	83	---	---
chr3	15973836	15976778	15973836	15974299	15976313	15976778	95	---	---	---	---	---	---	0	--	---	---
chr3	15998909	16003801	15998909	15999261	16003447	16003801	98	---	---	---	---	15999342	15999369	-	71	---	---
chr3	16042322	16051281	16042335	16044164	16049452	16051280	97	16042317	16042321	16051282	16051286	16044404	16044416	-	76	16042325	16051277
chr3	16052872	16072927	16052884	16053651	16072210	16072919	86	16052866	16052871	16072928	16072933	16071282	16071317	+	75	---	---
chr3	16065363	16067977	16065371	16065577	16067767	16067974	95	16065357	16065362	16067978	16067983	16067741	16067765	+	80	16065371	16067972
chr3	16105411	16124255	16105411	16107117	16122550	16124255	99	---	---	---	---	16107793	16107804	-	83	---	---
chr3	16162020	16170678	16162020	16163853	16168845	16170678	98	---	---	---	---	16168691	16168704	+	78	16162020	16170676
chr3	16174135	16190166	16174135	16174667	16189636	16190166	94	---	---	---	---	16175214	16175246	-	72	---	---
chr3	16190396	16197035	16190396	16191715	16195714	16197035	95	---	---	---	---	16195514	16195570	+	82	---	---
chr3	16196128	16199290	16196132	16197016	16198399	16199280	90	16196123	16196127	16199291	16199295	16198329	16198358	+	86	---	---
chr3	16204518	16214246	16204518	16204894	16213888	16214246	88	---	---	---	---	16213461	16213483	+	91	16204518	16214239
chr3	16206857	16212622	16206857	16207312	16212157	16212617	89	16206851	16206856	16212623	16212628	16207469	16207486	-	77	16206868	16212618
chr3	16208288	16211497	16208288	16209412	16210398	16211497	91	---	---	---	---	16209414	16209449	-	77	16208292	16211483
chr3	16208537	16211343	16208537	16209258	16210648	16211343	91	---	---	---	---	---	---	0	--	16208552	16211339
chr3	16314375	16323830	16314375	16314631	16323574	16323830	94	---	---	---	---	16323174	16323203	+	86	16314382	16323828
chr3	16324227	16331763	16324227	16324363	16331624	16331763	90	---	---	---	---	16331446	16331462	+	76	---	---
chr3	16362857	16366940	16362857	16363481	16366317	16366940	98	---	---	---	---	16366177	16366237	+	75	16362869	16366922
chr3	16369318	16385624	16369318	16370026	16384903	16385624	97	---	---	---	---	16384330	16384346	+	76	16369320	16385616
chr3	16504216	16513367	16504216	16505060	16512502	16513364	90	16504211	16504215	16513368	16513372	16512131	16512146	+	81	---	---
chr3	16521704	16530261	16521704	16523465	16528498	16530261	97	---	---	---	---	16523664	16523677	-	78	16521704	16530259
chr3	16530803	16534192	16530815	16531046	16533939	16534181	87	16530798	16530802	16534193	16534197	---	---	0	--	---	---
chr3	16565667	16569687	16565667	16566569	16568784	16569687	86	---	---	---	---	16566609	16566630	-	77	---	---
chr3	16581806	16584031	16581806	16582228	16583610	16584031	91	---	---	---	---	16583589	16583608	+	75	16581812	16584025
chr3	16645557	16664226	16645557	16646062	16663729	16664226	97	---	---	---	---	16662962	16662978	+	70	---	---
chr3	16645620	16664144	16645621	16645967	16663791	16664134	98	16645614	16645619	16664145	16664150	16662962	16662978	+	70	16645631	16664131
chr3	16651445	16667331	16651445	16652126	16666645	16667328	98	16651438	16651444	16667332	16667338	16665972	16665987	+	87	16651447	16667323
chr3	16656253	16665898	16656253	16656860	16665227	16665898	86	---	---	---	---	16657131	16657149	-	73	---	---
chr3	16689807	16711792	16689807	16690724	16710875	16711792	96	---	---	---	---	16710007	16710048	+	71	---	---
chr3	16706470	16712689	16706470	16707373	16711793	16712689	87	---	---	---	---	16707508	16707585	-	70	---	---
chr3	16722406	16731206	16722406	16724140	16729434	16731206	92	---	---	---	---	16729269	16729286	+	88	16722407	16731204
chr3	16762118	16773740	16762118	16762397	16773461	16773740	97	---	---	---	---	16762860	16762877	-	72	16762118	16773737
chr3	16801518	16823017	16801518	16802028	16822507	16823017	95	---	---	---	---	16821580	16821604	+	76	---	---
chr3	16812027	16822511	16812027	16813876	16820629	16822507	94	16812022	16812026	16822512	16822516	16814155	16814176	-	72	16812027	16822505
chr3	16812806	16821810	16812806	16813183	16821433	16821810	97	---	---	---	---	16821021	16821389	+	70	16812807	16821800
chr3	16858452	16872474	16858452	16859420	16871491	16872474	95	---	---	---	---	16859993	16860010	-	88	---	---
chr3	16859420	16867559	16859420	16860938	16866005	16867559	93	---	---	---	---	16861118	16861192	-	84	16859420	16867548
chr3	16892374	16912409	16892374	16892592	16912191	16912409	98	---	---	---	---	16893419	16893457	-	74	16892383	16912396
chr3	16898343	16908939	16898350	16898976	16908312	16908938	99	16898337	16898342	16908940	16908945	16899419	16899441	-	73	---	---
chr3	16899746	16910356	16899754	16900031	16910076	16910355	97	16899741	16899745	16910357	16910361	16909669	16909692	+	87	16899762	16910353
chr3	16920195	16940851	16920195	16921442	16939602	16940851	90	---	---	---	---	16938735	16938772	+	76	16920197	16940849
chr3	16935704	16942762	16935704	16936126	16942339	16942762	92	---	---	---	---	---	---	0	--	16935722	16942760
chr3	17044201	17057110	17044201	17044797	17056470	17057110	87	---	---	---	---	17055928	17056018	+	70	---	---
chr3	17091629	17100743	17091629	17091826	17100546	17100743	95	---	---	---	---	17100220	17100243	+	75	17091640	17100737
chr3	17091781	17104136	17091795	17092099	17103828	17104131	93	17091776	17091780	17104137	17104141	17092563	17092580	-	72	17091781	17104118
chr3	17092199	17101615	17092199	17093005	17100805	17101615	91	---	---	---	---	17100456	17100482	+	85	17092217	17101602
chr3	17115300	17124607	17115300	17115991	17123907	17124600	91	17115295	17115299	17124608	17124612	17123578	17123594	+	82	---	---
chr3	17141342	17153238	17141342	17143007	17151511	17153238	88	---	---	---	---	17151198	17151220	+	78	17141342	17153236
chr3	17141550	17152262	17141550	17142105	17151720	17152262	87	---	---	---	---	17151497	17151527	+	74	---	---
chr3	17197927	17206119	17197934	17199514	17204486	17206114	93	17197920	17197926	17206120	17206126	17199578	17199712	-	82	17197934	17206112
chr3	17223827	17232344	17223827	17224146	17232025	17232344	97	---	---	---	---	17231838	17231854	+	82	17223830	17232338
chr3	17232339	17244255	17232344	17234010	17242585	17244251	97	17232333	17232338	17244256	17244261	17242272	17242293	+	72	17232342	17244248
chr3	17275137	17288134	17275137	17276478	17286799	17288134	86	---	---	---	---	17276973	17276993	-	76	---	---
chr3	17329669	17336886	17329669	17329777	17336778	17336886	98	---	---	---	---	17329822	17329837	-	81	---	---
chr3	17339244	17358681	17339244	17340188	17357739	17358681	98	---	---	---	---	17340873	17340891	-	73	---	---
chr3	17378929	17385784	17378932	17380405	17384297	17385777	94	17378924	17378928	17385785	17385789	17380488	17380519	-	71	17378932	17385772
chr3	17433465	17443398	17433465	17433816	17443044	17443398	94	---	---	---	---	17442615	17442634	+	80	---	---
chr3	17450038	17456102	17450038	17450532	17455586	17456102	88	---	---	---	---	17450737	17450769	-	96	---	---
chr3	17482819	17491599	17482819	17484638	17489794	17491599	95	---	---	---	---	17484866	17484890	-	72	17482822	17491593
chr3	17572575	17593657	17572575	17573631	17592581	17593657	93	---	---	---	---	17591633	17591646	+	71	---	---
chr3	17574642	17591248	17574642	17575651	17590344	17591248	87	---	---	---	---	17589720	17589732	+	76	17574649	17591236
chr3	17649206	17658681	17649206	17650212	17657676	17658681	96	---	---	---	---	17657368	17657567	+	71	17649214	17658679
chr3	17706570	17727411	17706570	17706945	17727027	17727411	86	---	---	---	---	17707930	17707950	-	76	---	---
chr3	17769251	17777148	17769251	17770023	17776382	17777148	97	---	---	---	---	17770088	17770126	-	71	17769255	17777146
chr3	17793048	17801983	17793048	17794880	17800166	17801983	97	---	---	---	---	17800063	17800101	+	71	17793049	17801980
chr3	17841556	17851398	17841556	17842712	17850241	17851398	96	---	---	---	---	17843008	17843038	-	77	17841561	17851395
chr3	17858793	17879077	17858793	17859301	17878568	17879077	95	---	---	---	---	17877647	17877664	+	83	17858793	17879075
chr3	17863072	17872674	17863072	17864116	17871630	17872674	99	---	---	---	---	17864118	17864141	-	70	17863073	17872655
chr3	17865520	17874261	17865520	17866655	17873126	17874261	98	---	---	---	---	17866869	17866881	-	76	17865535	17874256
chr3	17900371	17905025	17900372	17901118	17904277	17905019	95	17900364	17900370	17905026	17905032	17901173	17901217	-	71	---	---
chr3	17914699	17928645	17914699	17916211	17927122	17928645	95	---	---	---	---	17926795	17926825	+	77	17914700	17928644
chr3	17930962	17937414	17930962	17932134	17936242	17937414	95	---	---	---	---	17936038	17936177	+	82	17930962	17937408
chr3	17947582	17951103	17947582	17947732	17950953	17951103	88	---	---	---	---	---	---	0	--	---	---
chr3	17989388	17995925	17989388	17989851	17995446	17995925	86	---	---	---	---	17989909	17989959	-	76	---	---
chr3	18005771	18022859	18005771	18005981	18022650	18022859	86	---	---	---	---	18006620	18006674	-	70	18005772	18022848
chr3	18046926	18051471	18046936	18047068	18051339	18051471	97	18046917	18046925	18051472	18051480	18051235	18051301	+	70	18046932	18051455
chr3	18057352	18062559	18057360	18057587	18062332	18062558	95	18057347	18057351	18062560	18062564	18057597	18057674	-	87	18057362	18062558
chr3	18090790	18095785	18090790	18091620	18094963	18095785	98	---	---	---	---	18091708	18091727	-	85	---	---
chr3	18124739	18133582	18124744	18126509	18131816	18133582	99	18124733	18124738	18133583	18133588	18131713	18131751	+	71	18124744	18133580
chr3	18154590	18167754	18154590	18157812	18164491	18167754	96	---	---	---	---	18164228	18164285	+	74	18154608	18167752
chr3	18243384	18249187	18243384	18243654	18248930	18249187	88	---	---	---	---	18248666	18248714	+	79	18243388	18249184
chr3	18265954	18280779	18265954	18267484	18279247	18280779	99	---	---	---	---	18267810	18267833	-	70	18265968	18280777
chr3	18289689	18301945	18289698	18290260	18301380	18301942	94	18289681	18289688	18301946	18301953	18290665	18290690	-	76	18289702	18301940
chr3	18325689	18330132	18325689	18326042	18329780	18330132	90	---	---	---	---	18326210	18326229	-	70	---	---
chr3	18339255	18357404	18339255	18339756	18356892	18357404	89	---	---	---	---	18339882	18340428	-	97	18339259	18357400
chr3	18345115	18349169	18345117	18345369	18348906	18349158	94	18345110	18345114	18349170	18349174	18348762	18348773	+	75	---	---
chr3	18375672	18380166	18375672	18376078	18379761	18380166	90	---	---	---	---	18376124	18376140	-	70	18375672	18380164
chr3	18408301	18417615	18408301	18408889	18417026	18417615	95	---	---	---	---	18409197	18409237	-	70	18408306	18417601
chr3	18418740	18423958	18418740	18418933	18423765	18423958	93	---	---	---	---	---	---	0	--	18418746	18423940
chr3	18434411	18438141	18434411	18434652	18437890	18438141	88	---	---	---	---	18434665	18434721	-	71	18434425	18438132
chr3	18439761	18448002	18439761	18441232	18446541	18448002	97	---	---	---	---	18446367	18446380	+	78	18439776	18447998
chr3	18454766	18467133	18454766	18454957	18466940	18467133	87	---	---	---	---	18455535	18455555	-	76	18454774	18467130
chr3	18490815	18497610	18490815	18491185	18497241	18497610	97	---	---	---	---	18491187	18491227	-	78	18490815	18497608
chr3	18509206	18516691	18509206	18509588	18516321	18516691	93	---	---	---	---	18516058	18516113	+	94	18509207	18516689
chr3	18552408	18566401	18552408	18552625	18566184	18566401	96	---	---	---	---	18553244	18553263	-	70	---	---
chr3	18554889	18560924	18554896	18555716	18560102	18560920	97	18554883	18554888	18560925	18560930	18560004	18560017	+	78	---	---
chr3	18555339	18560586	18555351	18555707	18560229	18560586	94	18555332	18555338	18560587	18560593	18560002	18560017	+	75	---	---
chr3	18560341	18579288	18560341	18560900	18578718	18579288	92	---	---	---	---	18561531	18561583	-	73	18560346	18579278
chr3	18561532	18569197	18561532	18561942	18568782	18569197	93	---	---	---	---	18568440	18568473	+	70	---	---
chr3	18574229	18588946	18574229	18574518	18588657	18588946	96	---	---	---	---	18575057	18575118	-	70	18574232	18588944
chr3	18580174	18585310	18580174	18581464	18584019	18585310	99	---	---	---	---	18581549	18581567	-	89	18580177	18585300
chr3	18640742	18655828	18640742	18641049	18655531	18655828	88	---	---	---	---	18641633	18641698	-	95	18640748	18655823
chr3	18646620	18655531	18646620	18648441	18653712	18655531	97	---	---	---	---	18648682	18648694	-	76	18646620	18655529
chr3	18661702	18672624	18661702	18662268	18672073	18672624	89	---	---	---	---	18671661	18671678	+	83	18661702	18672616
chr3	18683137	18702487	18683137	18683377	18702249	18702487	89	---	---	---	---	18701529	18701541	+	84	---	---
chr3	18735479	18740940	18735479	18735857	18740566	18740940	95	---	---	---	---	18736029	18736047	-	89	18735479	18740938
chr3	18751156	18766150	18751163	18751662	18765637	18766137	92	18751151	18751155	18766151	18766155	18752311	18752360	-	82	18751161	18766149
chr3	18753134	18764979	18753134	18753698	18764415	18764979	95	---	---	---	---	18763914	18763986	+	84	18753134	18764970
chr3	18775625	18784549	18775625	18777447	18782720	18784549	98	---	---	---	---	18777512	18777550	-	71	18775627	18784547
chr3	18791634	18803942	18791636	18792190	18803376	18803931	98	18791627	18791633	18803943	18803949	18792619	18792691	-	84	18791636	18803940
chr3	18827180	18841346	18827182	18827705	18840801	18841331	87	18827175	18827179	18841347	18841351	18827967	18828024	-	72	18827183	18841339
chr3	18853097	18858488	18853097	18853499	18858071	18858488	93	---	---	---	---	18853548	18853562	-	73	---	---
chr3	18880763	18898947	18880763	18881434	18898276	18898947	95	---	---	---	---	18881841	18881856	-	75	---	---
chr3	18889260	18896778	18889260	18890003	18896035	18896778	99	---	---	---	---	18890056	18890075	-	75	18889260	18896774
chr3	18917999	18924840	18917999	18918903	18923938	18924840	95	---	---	---	---	18919127	18919145	-	73	---	---
chr3	18918900	18926832	18918904	18919264	18926471	18926829	91	18918895	18918899	18926833	18926837	18919604	18919619	-	75	18918908	18926822
chr3	18919368	18931499	18919368	18919683	18931174	18931499	90	---	---	---	---	18930804	18930839	+	75	---	---
chr3	18926471	18944893	18926471	18927229	18944136	18944893	96	---	---	---	---	18943394	18943410	+	76	---	---
chr3	18930207	18934929	18930207	18931124	18934012	18934929	97	---	---	---	---	---	---	0	--	---	---
chr3	18986911	18995838	18986911	18988713	18994053	18995838	96	---	---	---	---	18993839	18993876	+	73	---	---
chr3	19003082	19011992	19003082	19004887	19010176	19011992	97	---	---	---	---	19005103	19005115	-	76	19003082	19011990
chr3	19003183	19011851	19003183	19004746	19010277	19011851	97	---	---	---	---	19004952	19004990	-	74	19003196	19011849
chr3	19094714	19105527	19094714	19096964	19103270	19105527	99	---	---	---	---	19097074	19097112	-	71	---	---
chr3	19097686	19105094	19097691	19098245	19104537	19105091	93	19097681	19097685	19105095	19105099	19104222	19104238	+	76	19097691	19105092
chr3	19143217	19148898	19143217	19143461	19148654	19148898	99	---	---	---	---	19148395	19148428	+	79	19143229	19148887
chr3	19191823	19194299	19191823	19192200	19193928	19194299	94	---	---	---	---	---	---	0	--	19191825	19194296
chr3	19210753	19214184	19210753	19212015	19212867	19214184	91	---	---	---	---	19212774	19212792	+	78	---	---
chr3	19227215	19240784	19227219	19227761	19240239	19240779	89	19227210	19227214	19240785	19240789	19239705	19239717	+	76	19227224	19240774
chr3	19227244	19240618	19227244	19227927	19239928	19240607	91	19227239	19227243	19240619	19240623	19228430	19228445	-	87	19227254	19240617
chr3	19255543	19260392	19255543	19255752	19260183	19260392	97	---	---	---	---	19255934	19255953	-	75	19255548	19260386
chr3	19272702	19293295	19272702	19274202	19291771	19293295	94	---	---	---	---	19290976	19290996	+	76	---	---
chr3	19277473	19290839	19277473	19278770	19289533	19290839	92	---	---	---	---	19289489	19289509	+	71	---	---
chr3	19285860	19289095	19285860	19286108	19288845	19289095	93	---	---	---	---	19288712	19288734	+	78	19285864	19289076
chr3	19308882	19316090	19308882	19309622	19315351	19316090	93	---	---	---	---	19309889	19309909	-	85	---	---
chr3	19337953	19347160	19337953	19338636	19346477	19347160	94	---	---	---	---	19346361	19346377	+	76	---	---
chr3	19340123	19343483	19340123	19340923	19342722	19343483	89	---	---	---	---	19342622	19342648	+	70	---	---
chr3	19354652	19361139	19354662	19355405	19360392	19361134	93	19354647	19354651	19361140	19361144	19355584	19355601	-	77	---	---
chr3	19361818	19367112	19361818	19362561	19366371	19367112	92	---	---	---	---	19366236	19366258	+	73	19361830	19367102
chr3	19362106	19366970	19362106	19362417	19366659	19366970	93	---	---	---	---	---	---	0	--	---	---
chr3	19461193	19473136	19461193	19461530	19472799	19473136	99	---	---	---	---	19462028	19462046	-	84	19461196	19473134
chr3	19462156	19475537	19462156	19463138	19474555	19475537	96	---	---	---	---	19463429	19463450	-	72	19462159	19475533
chr3	19464525	19483582	19464525	19464711	19483396	19483582	99	---	---	---	---	19465002	19465031	-	73	---	---
chr3	19464971	19483866	19464971	19465270	19483565	19483866	99	---	---	---	---	19482681	19482697	+	70	19464981	19483857
chr3	19469828	19490210	19469828	19470228	19489810	19490210	99	---	---	---	---	19471176	19471191	-	75	---	---
chr3	19484869	19502724	19484873	19486404	19501204	19502721	95	19484863	19484868	19502725	19502730	19487045	19487081	-	70	19484873	19502719
chr3	19511487	19514884	19511487	19512188	19514182	19514884	88	---	---	---	---	---	---	0	--	---	---
chr3	19551782	19557017	19551782	19552658	19556140	19557017	95	---	---	---	---	19552726	19552833	-	79	19551790	19557014
chr3	19566812	19569895	19566812	19567680	19569028	19569895	92	---	---	---	---	19567682	19567693	-	75	---	---
chr3	19578345	19579826	19578345	19579084	19579084	19579826	92	---	---	---	---	---	---	0	--	---	---
chr3	19626099	19633918	19626109	19627019	19632994	19633918	92	19626094	19626098	19633919	19633923	19632766	19632792	+	70	19626103	19633916
chr3	19641126	19654621	19641126	19641374	19654373	19654621	88	---	---	---	---	19641932	19641975	-	72	19641126	19654618
chr3	19672771	19680502	19672771	19673521	19679753	19680502	92	---	---	---	---	19673577	19673604	-	75	19672771	19680495
chr3	19699249	19719715	19699259	19704881	19714118	19719715	96	19699243	19699248	19719716	19719721	19713789	19713806	+	94	---	---
chr3	19732462	19749271	19732462	19733096	19748637	19749271	98	---	---	---	---	19733644	19733670	-	74	19732466	19749265
chr3	19796524	19812904	19796524	19796836	19812596	19812904	97	---	---	---	---	19797539	19797562	-	91	---	---
chr3	19808878	19812496	19808878	19809116	19812257	19812496	99	---	---	---	---	19809258	19809272	-	73	19808881	19812489
chr3	19847524	19852497	19847524	19847699	19852322	19852497	93	---	---	---	---	19847813	19847848	-	77	---	---
chr3	19889082	19899738	19889082	19889358	19899462	19899738	88	---	---	---	---	19898960	19898976	+	70	19889087	19899737
chr3	19914579	19923090	19914579	19914973	19922708	19923090	86	---	---	---	---	19922349	19922368	+	70	---	---
chr3	19970076	19978050	19970076	19970353	19977773	19978050	93	---	---	---	---	19977640	19977651	+	83	19970077	19978045
chr3	20074533	20086124	20074533	20075206	20085451	20086124	99	---	---	---	---	20075616	20075630	-	73	20074540	20086121
chr3	20106356	20124852	20106356	20106939	20124269	20124852	98	---	---	---	---	20123442	20123475	+	70	20106364	20124848
chr3	20123587	20136881	20123587	20124169	20136299	20136881	98	---	---	---	---	20135848	20135867	+	75	20123595	20136877
chr3	20163979	20180456	20163979	20164147	20180288	20180456	98	---	---	---	---	20164692	20164718	-	70	---	---
chr3	20164495	20180914	20164495	20164954	20180455	20180914	96	---	---	---	---	20179731	20179801	+	74	20164495	20180909
chr3	20170463	20181172	20170463	20170951	20180684	20181172	95	---	---	---	---	20171344	20171400	-	77	20170478	20181158
chr3	20182754	20190342	20182754	20182894	20190217	20190342	87	---	---	---	---	20183202	20183217	-	81	20182764	20190334
chr3	20194773	20210108	20194773	20195502	20209380	20210108	99	---	---	---	---	20196052	20196107	-	71	---	---
chr3	20220042	20238264	20220042	20220709	20237588	20238264	96	---	---	---	---	20236820	20236849	+	73	20220056	20238252
chr3	20220988	20238137	20220988	20221213	20237903	20238137	94	---	---	---	---	20237069	20237095	+	70	---	---
chr3	20230709	20236219	20230709	20232343	20234710	20236219	89	---	---	---	---	20234679	20234694	+	81	20230727	20236218
chr3	20246879	20252631	20246879	20248733	20250778	20252631	97	---	---	---	---	20250709	20250727	+	73	20246880	20252628
chr3	20248236	20252607	20248236	20248709	20252130	20252607	94	---	---	---	---	20252059	20252077	+	73	---	---
chr3	20288263	20300282	20288263	20288792	20299753	20300282	98	---	---	---	---	20289221	20289292	-	81	20288263	20300280
chr3	20310628	20319196	20310628	20312421	20317411	20319196	94	---	---	---	---	20312560	20312573	-	78	20310628	20319193
chr3	20327980	20331644	20327980	20329304	20330281	20331644	87	---	---	---	---	---	---	0	--	20327982	20331642
chr3	20330279	20338413	20330279	20331644	20337071	20338413	95	---	---	---	---	20336858	20336881	+	70	20330280	20338411
chr3	20363350	20368564	20363350	20364322	20367581	20368564	87	---	---	---	---	---	---	0	--	20363350	20368550
chr3	20389748	20396503	20389748	20389881	20396370	20396503	99	---	---	---	---	20396045	20396059	+	73	20389762	20396495
chr3	20400543	20409452	20400543	20401274	20408726	20409452	93	---	---	---	---	20408421	20408435	+	86	20400543	20409442
chr3	20400575	20409296	20400575	20401118	20408758	20409296	93	---	---	---	---	20401376	20401394	-	84	---	---
chr3	20413401	20421417	20413401	20414100	20420717	20421417	87	---	---	---	---	20420467	20420490	+	91	---	---
chr3	20421710	20429538	20421710	20422749	20428492	20429538	92	---	---	---	---	20422898	20422921	-	87	20421712	20429526
chr3	20446056	20457312	20446056	20446324	20457050	20457311	91	20446050	20446055	20457313	20457318	20446795	20446861	-	97	20446059	20457306
chr3	20467706	20482825	20467706	20468246	20482282	20482825	93	---	---	---	---	20468920	20468935	-	87	20467707	20482817
chr3	20469483	20475084	20469493	20470108	20474462	20475078	92	20469478	20469482	20475085	20475089	---	---	0	--	---	---
chr3	20471140	20474547	20471153	20471650	20474040	20474535	94	20471134	20471139	20474548	20474553	---	---	0	--	20471140	20474538
chr3	20477993	20493153	20477993	20478527	20492644	20493153	92	---	---	---	---	20492586	20492642	+	71	---	---
chr3	20481607	20490634	20481607	20482176	20490067	20490634	93	---	---	---	---	20489760	20489818	+	71	---	---
chr3	20514374	20528801	20514374	20514648	20528527	20528801	93	---	---	---	---	20515081	20515094	-	71	20514374	20528793
chr3	20522495	20530345	20522495	20523393	20529457	20530345	89	---	---	---	---	20523585	20523612	-	78	---	---
chr3	20572393	20575102	20572393	20573064	20574432	20575102	95	---	---	---	---	---	---	0	--	20572394	20575085
chr3	20600784	20603271	20600784	20601236	20602816	20603271	92	---	---	---	---	---	---	0	--	20600787	20603268
chr3	20613076	20629808	20613076	20614273	20628618	20629808	85	---	---	---	---	20627935	20627952	+	77	---	---
chr3	20616767	20634208	20616770	20619681	20631299	20634208	85	20616760	20616766	20634209	20634215	20630874	20630921	+	72	20616777	20634198
chr3	20628456	20635295	20628456	20629507	20634244	20635295	93	---	---	---	---	20634090	20634103	+	78	---	---
chr3	20653834	20667071	20653834	20654036	20666869	20667071	99	---	---	---	---	20666255	20666328	+	79	---	---
chr3	20660711	20664296	20660711	20661283	20663723	20664296	95	---	---	---	---	20661285	20661298	-	92	---	---
chr3	20668781	20672006	20668781	20669221	20671563	20672006	94	---	---	---	---	20669266	20669280	-	86	20668789	20671996
chr3	20668812	20672042	20668812	20669257	20671596	20672042	93	---	---	---	---	20669305	20669351	-	70	20668821	20672028
chr3	20674485	20688886	20674485	20675448	20687923	20688886	96	---	---	---	---	20676053	20676072	-	85	20674486	20688871
chr3	20682029	20689283	20682029	20682441	20688881	20689283	92	---	---	---	---	20688700	20688727	+	71	---	---
chr3	20683221	20691232	20683227	20683491	20690950	20691224	91	20683216	20683220	20691233	20691237	20683820	20683833	-	85	---	---
chr3	20696538	20708683	20696538	20697977	20707217	20708683	93	---	---	---	---	20698343	20698384	-	78	20696544	20708681
chr3	20727261	20734082	20727268	20727753	20733580	20734069	86	20727256	20727260	20734083	20734087	20733314	20733337	+	79	20727272	20734078
chr3	20730300	20736385	20730300	20730742	20735941	20736385	91	---	---	---	---	20735744	20735758	+	80	---	---
chr3	20744694	20756660	20744694	20746215	20755137	20756660	94	---	---	---	---	20746577	20746592	-	93	20744694	20756658
chr3	20763384	20772804	20763392	20763609	20772573	20772791	88	20763379	20763383	20772805	20772809	20772220	20772261	+	83	---	---
chr3	20783160	20787828	20783160	20784474	20786555	20787828	89	---	---	---	---	---	---	0	--	20783160	20787825
chr3	20789379	20794311	20789379	20789599	20794094	20794311	92	---	---	---	---	20793921	20793953	+	72	20789380	20794293
chr3	20829631	20837443	20829636	20831992	20835094	20837442	94	20829625	20829630	20837444	20837449	20832095	20832106	-	83	20829633	20837426
chr3	20848680	20867952	20848685	20850384	20866207	20867937	93	20848675	20848679	20867953	20867957	20865435	20865457	+	73	20848686	20867943
chr3	20855928	20864871	20855928	20857761	20863047	20864871	97	---	---	---	---	20857825	20857863	-	71	20855928	20864868
chr3	20899305	20907906	20899315	20901117	20906106	20907898	98	20899299	20899304	20907907	20907912	20905952	20905965	+	78	20899315	20907905
chr3	20918097	20924617	20918097	20919381	20923274	20924617	85	---	---	---	---	20923121	20923135	+	73	20918114	20924609
chr3	20928355	20937181	20928358	20930124	20935410	20937176	99	20928350	20928354	20937182	20937186	20935180	20935193	+	85	20928359	20937180
chr3	20952681	20956569	20952681	20954063	20955171	20956569	93	---	---	---	---	20954094	20954119	-	88	---	---
chr3	20952812	20956059	20952813	20953556	20955303	20956051	94	20952807	20952811	20956060	20956064	20953560	20953591	-	84	---	---
chr3	20956671	20964936	20956671	20957908	20963728	20964936	92	---	---	---	---	20958039	20958071	-	81	20956677	20964931
chr3	20989123	21005584	20989123	20989960	21004760	21005584	88	---	---	---	---	20990230	20990265	-	75	20989124	21005574
chr3	21025455	21032194	21025467	21025833	21031828	21032194	95	21025450	21025454	21032195	21032199	21031767	21031793	+	74	---	---
chr3	21057369	21066182	21057369	21059132	21064419	21066182	97	---	---	---	---	21064188	21064201	+	85	21057369	21066180
chr3	21067313	21077275	21067313	21068936	21075650	21077275	96	---	---	---	---	21075332	21075348	+	70	21067318	21077272
chr3	21104037	21106750	21104037	21104280	21106507	21106750	93	---	---	---	---	21106395	21106469	+	72	---	---
chr3	21112206	21127521	21112206	21116264	21123458	21127521	97	---	---	---	---	21123211	21123237	+	74	---	---
chr3	21118098	21124065	21118098	21119921	21122239	21124065	96	---	---	---	---	21119954	21119968	-	80	21118098	21124059
chr3	21129639	21141283	21129648	21130213	21140704	21141276	93	21129634	21129638	21141284	21141288	---	---	0	--	21129645	21141269
chr3	21154612	21159610	21154612	21155137	21159087	21159610	98	---	---	---	---	---	---	0	--	---	---
chr3	21190245	21198087	21190245	21191056	21197279	21198087	96	---	---	---	---	21197004	21197032	+	72	---	---
chr3	21262097	21272224	21262097	21263621	21270699	21272224	93	---	---	---	---	21270375	21270400	+	73	21262097	21272222
chr3	21281575	21289400	21281575	21282318	21288660	21289400	94	---	---	---	---	21282384	21282410	-	74	---	---
chr3	21289746	21295509	21289746	21290245	21295010	21295509	95	---	---	---	---	21290438	21290484	-	78	21289763	21295503
chr3	21289779	21295346	21289791	21290081	21295055	21295345	94	21289773	21289778	21295347	21295352	21290314	21290330	-	70	21289786	21295337
chr3	21296730	21298861	21296730	21297795	21297795	21298861	98	---	---	---	---	---	---	0	--	---	---
chr3	21299901	21312586	21299901	21301078	21311410	21312586	92	---	---	---	---	21310925	21310976	+	86	21299902	21312584
chr3	21300975	21308744	21300975	21303739	21305985	21308744	93	---	---	---	---	21303821	21303835	-	73	---	---
chr3	21309874	21317444	21309874	21311567	21315729	21317444	85	---	---	---	---	21311657	21311670	-	85	---	---
chr3	21357300	21371843	21357300	21358139	21371004	21371843	99	---	---	---	---	21358240	21358380	-	74	---	---
chr3	21372768	21382666	21372768	21374446	21380989	21382666	93	---	---	---	---	21380734	21380758	+	80	21372776	21382664
chr3	21381079	21388241	21381093	21384166	21385189	21388241	96	21381074	21381078	21388242	21388246	---	---	0	--	21381094	21388234
chr3	21389196	21399480	21389196	21390730	21397943	21399480	94	---	---	---	---	21397624	21397654	+	77	21389196	21399478
chr3	21401177	21418415	21401177	21402027	21417556	21418415	92	---	---	---	---	21402661	21402682	-	72	---	---
chr3	21402161	21408987	21402161	21403723	21407424	21408987	94	---	---	---	---	21403725	21403904	-	77	21402164	21408984
chr3	21402752	21408795	21402752	21403531	21408017	21408795	95	---	---	---	---	21403718	21403756	-	76	21402756	21408783
chr3	21410010	21412141	21410010	21411075	21411075	21412141	98	---	---	---	---	---	---	0	--	---	---
chr3	21419492	21426797	21419492	21419755	21426534	21426797	95	---	---	---	---	21420080	21420094	-	100	21419492	21426781
chr3	21437369	21451191	21437369	21439123	21449357	21451191	90	---	---	---	---	21439459	21439492	-	76	21437371	21451189
chr3	21443202	21446584	21443202	21443426	21446360	21446584	94	---	---	---	---	21446213	21446229	+	70	21443204	21446575
chr3	21470390	21479183	21470390	21472155	21477437	21479183	89	---	---	---	---	21472370	21472383	-	85	21470390	21479181
chr3	21480703	21488857	21480703	21482303	21487238	21488857	93	---	---	---	---	21482389	21482408	-	80	21480705	21488854
chr3	21490922	21499741	21490922	21492690	21497973	21499741	98	---	---	---	---	21497746	21497759	+	85	21490926	21499739
chr3	21521727	21526512	21521727	21521925	21526313	21526512	96	---	---	---	---	21522104	21522125	-	77	21521739	21526508
chr3	21549945	21557247	21549945	21551134	21556057	21557247	93	---	---	---	---	21555841	21555895	+	74	---	---
chr3	21567378	21585205	21567378	21567959	21584623	21585205	95	---	---	---	---	21584143	21584182	+	70	21567382	21585199
chr3	21588892	21608658	21588898	21589419	21608132	21608653	95	21588887	21588891	21608659	21608663	21590099	21590212	-	96	21588895	21608651
chr3	21625297	21631276	21625297	21627859	21628714	21631276	99	---	---	---	---	---	---	0	--	21625312	21631266
chr3	21665807	21670054	21665807	21667883	21667978	21670054	99	---	---	---	---	---	---	0	--	---	---
chr3	21678693	21682272	21678693	21679776	21681189	21682272	99	---	---	---	---	---	---	0	--	---	---
chr3	21683899	21687555	21683899	21685024	21686430	21687555	99	---	---	---	---	---	---	0	--	---	---
chr3	21689830	21694256	21689839	21690183	21693901	21694244	89	21689825	21689829	21694257	21694261	21693734	21693749	+	81	21689837	21694244
chr3	21704467	21717879	21704467	21705427	21716919	21717879	99	---	---	---	---	21716349	21716381	+	81	---	---
chr3	21705732	21725308	21705737	21707949	21723093	21725305	97	21705727	21705731	21725309	21725313	21708646	21708681	-	72	---	---
chr3	21706788	21725305	21706788	21707949	21724145	21725305	95	---	---	---	---	21723400	21723415	+	87	21706793	21725303
chr3	21748520	21763364	21748520	21750704	21761180	21763364	99	---	---	---	---	21751124	21751156	-	81	---	---
chr3	21778122	21798029	21778122	21778333	21797820	21798029	98	---	---	---	---	21796932	21796949	+	77	21778126	21798028
chr3	21780581	21799817	21780581	21780814	21799582	21799817	94	---	---	---	---	21781709	21781736	-	71	---	---
chr3	21794316	21800552	21794316	21794888	21799976	21800552	96	---	---	---	---	21799761	21799779	+	73	---	---
chr3	21945980	21965920	21945980	21947488	21964434	21965920	96	---	---	---	---	21947973	21947992	-	90	---	---
chr3	21951991	21967259	21951991	21952874	21966263	21967259	87	---	---	---	---	21965608	21965630	+	91	---	---
chr3	21955398	21976036	21955398	21955842	21975592	21976036	96	---	---	---	---	21974631	21974651	+	76	---	---
chr3	21983245	21991232	21983245	21984871	21989605	21991232	97	---	---	---	---	21989465	21989485	+	85	---	---
chr3	21991231	22004725	21991231	21991741	22004214	22004725	97	---	---	---	---	22003590	22003649	+	71	21991241	22004721
chr3	22012310	22021103	22012310	22014091	22019354	22021103	95	---	---	---	---	22014308	22014321	-	85	22012310	22021101
chr3	22035226	22050962	22035226	22036054	22050133	22050962	92	---	---	---	---	22036642	22036706	-	70	22035229	22050957
chr3	22042243	22051669	22042243	22042959	22050951	22051669	93	---	---	---	---	22043313	22043328	-	87	22042251	22051659
chr3	22069202	22077888	22069214	22070794	22076309	22077888	93	22069197	22069201	22077889	22077893	22076136	22076167	+	71	22069202	22077886
chr3	22082252	22090944	22082252	22083945	22089293	22090944	88	---	---	---	---	22089187	22089212	+	76	22082256	22090943
chr3	22094497	22113696	22094497	22096106	22112087	22113696	94	---	---	---	---	22111288	22111327	+	90	22094497	22113695
chr3	22101059	22109971	22101059	22102114	22108910	22109971	96	---	---	---	---	22108601	22108613	+	76	---	---
chr3	22122843	22130166	22122843	22124503	22128511	22130165	91	22122833	22122842	22130167	22130176	22128482	22128501	+	75	22122845	22130165
chr3	22135781	22145186	22135781	22136377	22144599	22145186	97	---	---	---	---	22144187	22144206	+	95	22135787	22145175
chr3	22144059	22146503	22144059	22144499	22146059	22146503	94	---	---	---	---	22145960	22146005	+	82	---	---
chr3	22145288	22150193	22145288	22145809	22149661	22150193	96	---	---	---	---	---	---	0	--	---	---
chr3	22163522	22177124	22163522	22165395	22175250	22177124	88	---	---	---	---	22174988	22175007	+	80	22163525	22177117
chr3	22166624	22184824	22166624	22167923	22183334	22184824	87	---	---	---	---	22168679	22168693	-	73	---	---
chr3	22168034	22172083	22168035	22168692	22171420	22172075	91	22168022	22168033	22172084	22172095	22171340	22171364	+	72	---	---
chr3	22172407	22183442	22172407	22173084	22182762	22183442	96	---	---	---	---	22173487	22173504	-	72	22172411	22183438
chr3	22175446	22180190	22175446	22175649	22179988	22180190	86	---	---	---	---	22175837	22175862	-	73	---	---
chr3	22191299	22204266	22191299	22193037	22202533	22204266	93	---	---	---	---	22193377	22193414	-	73	22191303	22204263
chr3	22212609	22225690	22212613	22215180	22223022	22225687	95	22212601	22212608	22225691	22225698	22215500	22215517	-	77	---	---
chr3	22236918	22245210	22236918	22237789	22244343	22245210	89	---	---	---	---	22237791	22237885	-	71	22236922	22245198
chr3	22237415	22240145	22237415	22237789	22239774	22240145	95	---	---	---	---	22237791	22237889	-	71	---	---
chr3	22244756	22266189	22244756	22245338	22265607	22266189	98	---	---	---	---	22246186	22246211	-	73	---	---
chr3	22249624	22263993	22249624	22249893	22263724	22263993	96	---	---	---	---	22263034	22263073	+	75	---	---
chr3	22267671	22285227	22267671	22268002	22284896	22285227	99	---	---	---	---	22268711	22268730	-	80	---	---
chr3	22274407	22280884	22274407	22275785	22279526	22280884	97	---	---	---	---	---	---	0	--	22274410	22280869
chr3	22300460	22314827	22300460	22301421	22313871	22314827	99	---	---	---	---	22302022	22302042	-	76	---	---
chr3	22315852	22332114	22315852	22316608	22331363	22332114	94	---	---	---	---	22330855	22330878	+	70	22315859	22332113
chr3	22357549	22362345	22357549	22357717	22362176	22362345	95	---	---	---	---	22362032	22362080	+	71	22357550	22362341
chr3	22366693	22375603	22366693	22368512	22373781	22375603	98	---	---	---	---	22368671	22368700	-	70	22366695	22375599
chr3	22375671	22388097	22375671	22375930	22387851	22388097	86	---	---	---	---	22376243	22376275	-	72	22375676	22388094
chr3	22378008	22386651	22378008	22379831	22384828	22386651	98	---	---	---	---	22384724	22384762	+	71	22378008	22386649
chr3	22416386	22428441	22416395	22418145	22426716	22428436	94	22416381	22416385	22428442	22428446	22426332	22426366	+	88	---	---
chr3	22441705	22457081	22441705	22442647	22456147	22457081	99	---	---	---	---	22443295	22443312	-	83	22441707	22457075
chr3	22497948	22501370	22497959	22498189	22501125	22501355	96	22497943	22497947	22501371	22501375	22501040	22501052	+	84	22497957	22501369
chr3	22523479	22531283	22523479	22524495	22530267	22531283	96	---	---	---	---	22530012	22530039	+	78	22523494	22531281
chr3	22559457	22577344	22559457	22560789	22576011	22577344	98	---	---	---	---	22561384	22561397	-	78	---	---
chr3	22563831	22577722	22563831	22564210	22577344	22577722	98	---	---	---	---	22564439	22564466	-	71	---	---
chr3	22580588	22592793	22580588	22583777	22589596	22592793	98	---	---	---	---	22589499	22589513	+	80	---	---
chr3	22580588	22590962	22580588	22581947	22589596	22590962	97	---	---	---	---	22582292	22582312	-	71	22580588	22590952
chr3	22651172	22666322	22651172	22654329	22663149	22666322	91	---	---	---	---	22654470	22654489	-	70	22651175	22666316
chr3	22669195	22681476	22669195	22669452	22681226	22681476	96	---	---	---	---	22670025	22670041	-	70	22669207	22681460
chr3	22669886	22680873	22669886	22670303	22680472	22680873	95	---	---	---	---	22670696	22670717	-	77	---	---
chr3	22689663	22700930	22689663	22690081	22700511	22700930	97	---	---	---	---	22690471	22690488	-	72	---	---
chr3	22875906	22882316	22875906	22876197	22882028	22882316	95	---	---	---	---	22881913	22881934	+	72	22875914	22882303
chr3	22883243	22900567	22883243	22883872	22899936	22900567	98	---	---	---	---	22884519	22884543	-	72	22883253	22900558
chr3	22889326	22902856	22889326	22889859	22902330	22902856	97	---	---	---	---	22890160	22890185	-	73	---	---
chr3	22914364	22933377	22914364	22914960	22932780	22933377	89	---	---	---	---	22932098	22932114	+	82	22914366	22933375
chr3	22942719	22964689	22942719	22945411	22961992	22964689	97	---	---	---	---	22945561	22945602	-	80	22942734	22964688
chr3	22956144	22961892	22956144	22956718	22961328	22961892	97	---	---	---	---	22956859	22956913	-	72	22956161	22961887
chr3	22956783	22961239	22956783	22957008	22961014	22961239	95	---	---	---	---	22960813	22960862	+	78	22956793	22961234
chr3	23006736	23017041	23006736	23007366	23016415	23017041	95	---	---	---	---	23015962	23015978	+	94	23006737	23017037
chr3	23104416	23110566	23104416	23104866	23110116	23110566	94	---	---	---	---	---	---	0	--	23104422	23110548
chr3	23116431	23124248	23116431	23116591	23124088	23124248	99	---	---	---	---	23116875	23116911	-	72	---	---
chr3	23116691	23119965	23116691	23117000	23119656	23119965	97	---	---	---	---	23119637	23119653	+	82	23116705	23119964
chr3	23249159	23254889	23249159	23250483	23253609	23254889	92	---	---	---	---	23253498	23253517	+	80	---	---
chr3	23262396	23268636	23262396	23263243	23267761	23268636	96	---	---	---	---	---	---	0	--	---	---
chr3	23273698	23282160	23273698	23276843	23278984	23282160	91	---	---	---	---	23276846	23276936	-	71	23273711	23282152
chr3	23282155	23299493	23282155	23285585	23296052	23299493	85	---	---	---	---	23285929	23285962	-	79	23282167	23299475
chr3	23295408	23300959	23295408	23295987	23300380	23300959	92	---	---	---	---	23296132	23296153	-	81	23295421	23300942
chr3	23330240	23340852	23330240	23332456	23338645	23340852	97	---	---	---	---	23338385	23338403	+	78	23330240	23340845
chr3	23357141	23366889	23357141	23357314	23366711	23366889	90	---	---	---	---	23357698	23357711	-	71	23357144	23366872
chr3	23443544	23459842	23443544	23444138	23459248	23459842	99	---	---	---	---	23458891	23458936	+	76	23443545	23459835
chr3	23450199	23469131	23450205	23451637	23467703	23469130	92	23450194	23450198	23469132	23469136	23452426	23452441	-	75	23450213	23469122
chr3	23476404	23484372	23476404	23477737	23483042	23484372	95	---	---	---	---	23482840	23482953	+	83	23476404	23484364
chr3	23492142	23500848	23492142	23493951	23499161	23500848	89	---	---	---	---	23494157	23494169	-	76	23492144	23500845
chr3	23517736	23527080	23517736	23520916	23523880	23527080	95	---	---	---	---	---	---	0	--	---	---
chr3	23517736	23525235	23517736	23519091	23523880	23525235	95	---	---	---	---	23519286	23519306	-	80	---	---
chr3	23523662	23531968	23523662	23524868	23530768	23531968	97	---	---	---	---	23530488	23530502	+	73	23523667	23531965
chr3	23548932	23556980	23548932	23549299	23556614	23556980	98	---	---	---	---	23556512	23556531	+	75	23548933	23556978
chr3	23595486	23610397	23595486	23596304	23609587	23610397	89	---	---	---	---	23608948	23608963	+	75	23595494	23610384
chr3	23596294	23609599	23596305	23598773	23607128	23609595	95	23596289	23596293	23609600	23609604	23606848	23606885	+	78	---	---
chr3	23659909	23674869	23659909	23660323	23674455	23674869	99	---	---	---	---	23673748	23673773	+	73	23659918	23674862
chr3	23683063	23697516	23683063	23683549	23697030	23697516	97	---	---	---	---	23684165	23684182	-	72	23683064	23697514
chr3	23736673	23751742	23736673	23736959	23751456	23751742	95	---	---	---	---	23737410	23737422	-	76	---	---
chr3	23768796	23779530	23768796	23769135	23779189	23779530	92	---	---	---	---	23769606	23769638	-	72	23768796	23779528
chr3	23788476	23793958	23788476	23788863	23793581	23793958	95	---	---	---	---	23793391	23793410	+	90	23788479	23793956
chr3	23793967	23809431	23793967	23794289	23809102	23809431	90	---	---	---	---	23808437	23808467	+	70	23793971	23809424
chr3	23837884	23849266	23837884	23838006	23849144	23849266	98	---	---	---	---	23838516	23838539	-	75	---	---
chr3	23842199	23844549	23842199	23842518	23844202	23844549	87	---	---	---	---	23844144	23844173	+	73	---	---
chr3	23906413	23921722	23906413	23907096	23921044	23921722	93	---	---	---	---	23907522	23907557	-	75	23906414	23921717
chr3	23907880	23916534	23907880	23908237	23916171	23916534	96	---	---	---	---	23908533	23908553	-	80	23907883	23916529
chr3	23921822	23941749	23921822	23923403	23940252	23941749	86	---	---	---	---	23939410	23939457	+	70	---	---
chr3	23932768	23938115	23932768	23933012	23937874	23938115	91	---	---	---	---	23937707	23937722	+	81	---	---
chr3	23938744	23947396	23938744	23940560	23945559	23947382	97	23938738	23938743	23947397	23947402	23945310	23945324	+	86	23938744	23947380
chr3	23977772	23983635	23977786	23978127	23983284	23983625	96	23977767	23977771	23983636	23983640	23978227	23978240	-	71	23977775	23983625
chr3	23985434	23994335	23985434	23987271	23992497	23994335	97	---	---	---	---	23987336	23987374	-	71	23985438	23994333
chr3	24061696	24070193	24061708	24063498	24068400	24070189	93	24061691	24061695	24070194	24070198	24068246	24068259	+	78	24061708	24070183
chr3	24072517	24087117	24072517	24073426	24086209	24087117	91	---	---	---	---	24085569	24085648	+	96	---	---
chr3	24100611	24112483	24100626	24101869	24111185	24112469	94	24100606	24100610	24112484	24112488	24102205	24102335	-	74	---	---
chr3	24114261	24127977	24114261	24115250	24126958	24127977	91	---	---	---	---	24126372	24126403	+	81	24114261	24127975
chr3	24149269	24168990	24149273	24150935	24167219	24168976	88	24149264	24149268	24168991	24168995	24151510	24151527	-	77	---	---
chr3	24183762	24202377	24183762	24185772	24200250	24202377	91	---	---	---	---	24199699	24199976	+	96	---	---
chr3	24200548	24209093	24200559	24202377	24207360	24209080	89	24200543	24200547	24209094	24209098	24202516	24202529	-	78	24200564	24209088
chr3	24256526	24277033	24256526	24256631	24276928	24277033	96	---	---	---	---	24257263	24257276	-	78	---	---
chr3	24257445	24262200	24257450	24258571	24261065	24262187	94	24257440	24257444	24262201	24262205	24260998	24261020	+	82	---	---
chr3	24282941	24303269	24282941	24283260	24302950	24303269	98	---	---	---	---	24284129	24284151	-	73	---	---
chr3	24284682	24299053	24284682	24286600	24297127	24299053	94	---	---	---	---	24296600	24296629	+	73	24284682	24299047
chr3	24293155	24307022	24293155	24293592	24306585	24307022	99	---	---	---	---	24305996	24306012	+	82	---	---
chr3	24307393	24311558	24307393	24307886	24311127	24311558	87	---	---	---	---	24311017	24311039	+	73	---	---
chr3	24335482	24340560	24335482	24336244	24339819	24340560	90	---	---	---	---	24336402	24336421	-	70	---	---
chr3	24335601	24340812	24335601	24336158	24340247	24340812	92	---	---	---	---	24340083	24340135	+	73	24335602	24340804
chr3	24340785	24344533	24340785	24341283	24344032	24344533	94	---	---	---	---	24341304	24341341	-	73	---	---
chr3	24365024	24378708	24365029	24366444	24377280	24378693	93	24365019	24365023	24378709	24378713	24366632	24366649	-	72	24365029	24378702
chr3	24408238	24417853	24408238	24408515	24417576	24417853	97	---	---	---	---	24408710	24408729	-	85	24408240	24417847
chr3	24413118	24417575	24413118	24413758	24416962	24417575	94	---	---	---	---	---	---	0	--	24413118	24417573
chr3	24417852	24422879	24417852	24418047	24422684	24422879	99	---	---	---	---	24418259	24418279	-	85	24417852	24422874
chr3	24460518	24472568	24460518	24460847	24472241	24472568	89	---	---	---	---	24471718	24471770	+	79	---	---
chr3	24461958	24470522	24461958	24464588	24468056	24470522	93	---	---	---	---	24467908	24467964	+	71	24461972	24470509
chr3	24473111	24480494	24473111	24473371	24480234	24480494	96	---	---	---	---	24479890	24479906	+	70	---	---
chr3	24512364	24524723	24512370	24512928	24524163	24524721	96	24512359	24512363	24524724	24524728	24513122	24513163	-	71	24512370	24524719
chr3	24567962	24585170	24567962	24569225	24583912	24585170	94	---	---	---	---	24569646	24569678	-	78	24567962	24585166
chr3	24571673	24580591	24571674	24573499	24578762	24580590	97	24571668	24571672	24580592	24580596	24573740	24573752	-	76	24571674	24580588
chr3	24585270	24592567	24585270	24585763	24592074	24592567	99	---	---	---	---	24591916	24591929	+	78	24585277	24592556
chr3	24624832	24637372	24624832	24625074	24637131	24637372	91	---	---	---	---	24625497	24625527	-	74	24624832	24637368
chr3	24625213	24637108	24625215	24626586	24635724	24637095	94	24625208	24625212	24637109	24637113	24626951	24626992	-	78	24625219	24637101
chr3	24652389	24661021	24652389	24654197	24659207	24661021	95	---	---	---	---	24654365	24654378	-	78	---	---
chr3	24652389	24661049	24652389	24654225	24659207	24661049	95	---	---	---	---	24654365	24654378	-	78	24652393	24661047
chr3	24670154	24686759	24670154	24670786	24686086	24686759	89	---	---	---	---	24685694	24685709	+	75	24670159	24686751
chr3	24679702	24687862	24679704	24680803	24686754	24687853	98	24679697	24679701	24687863	24687867	24686456	24686484	+	72	---	---
chr3	24747512	24765904	24747512	24747997	24765419	24765904	94	---	---	---	---	24748846	24748869	-	70	---	---
chr3	24756869	24765218	24756869	24758126	24763994	24765218	91	---	---	---	---	24763767	24763778	+	75	24756870	24765210
chr3	24768180	24790021	24768180	24768433	24789768	24790021	97	---	---	---	---	24769296	24769319	-	70	24768196	24790019
chr3	24815913	24824851	24815913	24817739	24823027	24824851	99	---	---	---	---	24817802	24817840	-	71	24815913	24824847
chr3	24845928	24857737	24845928	24847404	24856395	24857737	88	---	---	---	---	24856048	24856089	+	78	---	---
chr3	24860175	24881924	24860175	24860768	24881331	24881924	96	---	---	---	---	24880349	24880372	+	79	24860178	24881914
chr3	24882448	24890502	24882448	24884436	24888514	24890502	99	---	---	---	---	---	---	0	--	24882448	24890486
chr3	24896296	24909045	24896296	24897217	24908124	24909045	97	---	---	---	---	24907578	24907595	+	88	24896310	24909039
chr3	24952651	24970530	24952651	24954854	24968219	24970530	85	---	---	---	---	24955476	24955500	-	76	24952654	24970519
chr3	24956116	24970081	24956116	24956626	24969582	24970081	92	---	---	---	---	24957232	24957274	-	72	24956127	24970069
chr3	24959657	24972720	24959657	24960164	24972217	24972720	95	---	---	---	---	24960641	24960669	-	79	24959661	24972714
chr3	24973827	24995704	24973827	24975310	24994224	24995704	96	---	---	---	---	24993406	24993430	+	76	24973827	24995701
chr3	24978222	24989228	24978222	24981453	24986040	24989228	96	---	---	---	---	24985943	24985957	+	80	---	---
chr3	25005732	25016230	25005746	25007299	25014670	25016221	98	25005727	25005731	25016231	25016235	25014582	25014595	+	71	25005733	25016215
chr3	25012105	25016217	25012105	25013823	25014503	25016217	89	---	---	---	---	---	---	0	--	25012106	25016215
chr3	25039866	25056761	25039866	25040383	25056243	25056761	94	---	---	---	---	25041107	25041123	-	82	---	---
chr3	25049217	25052793	25049217	25049944	25052064	25052793	92	---	---	---	---	---	---	0	--	---	---
chr3	25075663	25084075	25075663	25075902	25083836	25084075	88	---	---	---	---	25076270	25076299	-	86	---	---
chr3	25141291	25149432	25141291	25142649	25148074	25149432	99	---	---	---	---	25147904	25147927	+	91	---	---
chr3	25157074	25163007	25157074	25157534	25162546	25163007	93	---	---	---	---	25157663	25157683	-	95	25157086	25163003
chr3	25179825	25200114	25179825	25180701	25199233	25200114	98	---	---	---	---	25181496	25181515	-	70	---	---
chr3	25215047	25233529	25215047	25215602	25232974	25233529	98	---	---	---	---	25232113	25232145	+	72	25215047	25233527
chr3	25218395	25226988	25218395	25220205	25225178	25226988	99	---	---	---	---	25220345	25220358	-	78	25218395	25226986
chr3	25247569	25254496	25247569	25247698	25254367	25254496	88	---	---	---	---	25247825	25247899	-	73	25247569	25254490
chr3	25271807	25280605	25271807	25273564	25278849	25280605	98	---	---	---	---	25273779	25273792	-	85	25271807	25280601
chr3	25292994	25306826	25292994	25296983	25302884	25306826	96	---	---	---	---	25297231	25297250	-	90	25292995	25306823
chr3	25333024	25354866	25333024	25333211	25354678	25354866	90	---	---	---	---	25334182	25334197	-	93	---	---
chr3	25360327	25375968	25360327	25360639	25375656	25375968	94	---	---	---	---	25374908	25374926	+	73	---	---
chr3	25379440	25382448	25379440	25380871	25381017	25382448	99	---	---	---	---	---	---	0	--	---	---
chr3	25416041	25421241	25416041	25416718	25420565	25421241	94	---	---	---	---	25420550	25420563	+	71	25416041	25421235
chr3	25448827	25455422	25448836	25449900	25454359	25455410	90	25448822	25448826	25455423	25455427	25450028	25450043	-	81	---	---
chr3	25452617	25455856	25452618	25452789	25455671	25455841	92	25452612	25452616	25455857	25455861	---	---	0	--	25452617	25455855
chr3	25465270	25468409	25465285	25465666	25468032	25468405	95	25465265	25465269	25468410	25468414	25467933	25467948	+	75	25465271	25468403
chr3	25470307	25475543	25470307	25470674	25475176	25475543	94	---	---	---	---	25474970	25475110	+	78	---	---
chr3	25579326	25585739	25579326	25581879	25583195	25585739	94	---	---	---	---	---	---	0	--	---	---
chr3	25579600	25585602	25579600	25581743	25583471	25585602	94	---	---	---	---	---	---	0	--	25579606	25585590
chr3	25593867	25599143	25593867	25594079	25598931	25599143	96	---	---	---	---	---	---	0	--	25593867	25599129
chr3	25611748	25632097	25611748	25612039	25631806	25632097	93	---	---	---	---	25631043	25631073	+	74	---	---
chr3	25720657	25728852	25720657	25722102	25727407	25728852	99	---	---	---	---	---	---	0	--	---	---
chr3	25738032	25745278	25738032	25738228	25745082	25745278	95	---	---	---	---	25744888	25744900	+	76	---	---
chr3	25748456	25751491	25748462	25748813	25751124	25751479	87	25748449	25748455	25751492	25751498	---	---	0	--	25748462	25751488
chr3	25781321	25795338	25781335	25782094	25794578	25795337	95	25781316	25781320	25795339	25795343	25794174	25794196	+	82	25781321	25795335
chr3	25788912	25807245	25788912	25790101	25806056	25807245	99	---	---	---	---	25805282	25805348	+	73	25788922	25807240
chr3	25813500	25830446	25813500	25814381	25829558	25830446	98	---	---	---	---	25828960	25828991	+	71	25813506	25830442
chr3	25842470	25848904	25842470	25843218	25848160	25848904	95	---	---	---	---	25848031	25848047	+	70	25842472	25848902
chr3	25849551	25858493	25849551	25851382	25856661	25858493	98	---	---	---	---	25856565	25856603	+	71	25849559	25858490
chr3	25883183	25892128	25883183	25885016	25890295	25892128	98	---	---	---	---	25890199	25890237	+	71	25883191	25892125
chr3	25951231	25970459	25951242	25951474	25970217	25970444	92	25951226	25951230	25970460	25970464	25969392	25969406	+	73	---	---
chr3	25951701	25967401	25951710	25951928	25967181	25967399	98	25951696	25951700	25967402	25967406	25952602	25952618	-	76	---	---
chr3	25981360	25995948	25981360	25981589	25995719	25995948	96	---	---	---	---	25982068	25982081	-	92	---	---
chr3	26004583	26010399	26004583	26005039	26009946	26010399	96	---	---	---	---	26009858	26009874	+	70	---	---
chr3	26028035	26035777	26028035	26029108	26034704	26035777	96	---	---	---	---	26034561	26034578	+	94	26028037	26035774
chr3	26043090	26057401	26043090	26047231	26053244	26057401	98	---	---	---	---	26047485	26047498	-	92	26043090	26057399
chr3	26059456	26081308	26059456	26060385	26080391	26081308	89	---	---	---	---	26061281	26061325	-	73	---	---
chr3	26068373	26075700	26068373	26070285	26073787	26075700	96	---	---	---	---	26070425	26070442	-	100	---	---
chr3	26116661	26123248	26116661	26117433	26122467	26123248	90	---	---	---	---	26117449	26117475	-	70	---	---
chr3	26137201	26142591	26137201	26138274	26141512	26142591	91	---	---	---	---	26141410	26141421	+	75	---	---
chr3	26148266	26165113	26148266	26150222	26163153	26165113	94	---	---	---	---	26162542	26162561	+	70	---	---
chr3	26179463	26188113	26179475	26182641	26184915	26188107	96	26179458	26179462	26188114	26188118	26184861	26184872	+	75	26179480	26188097
chr3	26180226	26186845	26180234	26181397	26185679	26186843	96	26180221	26180225	26186846	26186850	26185635	26185652	+	72	26180231	26186832
chr3	26197943	26211064	26197943	26199942	26209062	26211064	96	---	---	---	---	26208606	26208630	+	72	26197943	26211058
chr3	26237715	26247955	26237715	26240853	26244746	26247955	93	---	---	---	---	26240988	26241018	-	74	---	---
chr3	26250304	26254000	26250315	26250954	26253352	26253985	92	26250299	26250303	26254001	26254005	26253299	26253319	+	71	---	---
chr3	26257312	26276021	26257312	26259135	26274188	26276021	92	---	---	---	---	26259516	26259531	-	75	26257319	26276018
chr3	26286766	26293421	26286766	26287970	26292217	26293421	99	---	---	---	---	26288109	26288126	-	72	---	---
chr3	26311313	26318902	26311313	26311513	26318702	26318902	98	---	---	---	---	26311729	26311741	-	76	26311317	26318900
chr3	26313037	26316721	26313048	26313683	26316074	26316706	93	26313032	26313036	26316722	26316726	26316021	26316041	+	71	---	---
chr3	26317253	26333239	26317253	26317364	26333128	26333239	97	---	---	---	---	26317366	26317393	-	75	26317262	26333233
chr3	26342044	26347812	26342044	26344111	26345737	26347812	89	---	---	---	---	---	---	0	--	---	---
chr3	26406801	26423350	26406801	26407823	26422325	26423350	87	---	---	---	---	26421608	26421629	+	81	26406817	26423343
chr3	26436494	26445421	26436506	26438335	26443600	26445419	97	26436487	26436493	26445422	26445428	26438402	26438440	-	71	26436494	26445419
chr3	26446211	26454960	26446211	26447970	26453242	26454960	93	---	---	---	---	26448187	26448200	-	85	26446211	26454958
chr3	26447296	26454908	26447296	26447918	26454326	26454908	90	---	---	---	---	26454196	26454226	+	70	26447311	26454902
chr3	26465893	26476263	26465893	26467630	26474516	26476263	96	---	---	---	---	26474193	26474219	+	74	---	---
chr3	26481347	26485984	26481347	26482165	26485167	26485984	94	---	---	---	---	26485053	26485066	+	78	---	---
chr3	26489333	26500950	26489340	26492322	26497971	26500950	97	26489328	26489332	26500951	26500955	26497863	26497893	+	74	26489336	26500949
chr3	26528093	26548331	26528093	26529259	26547176	26548331	95	---	---	---	---	26530039	26530063	-	72	26528107	26548312
chr3	26544510	26549147	26544510	26545327	26548329	26549147	94	---	---	---	---	26545427	26545440	-	78	---	---
chr3	26572105	26590344	26572105	26572922	26589492	26590344	88	---	---	---	---	26573703	26573717	-	80	---	---
chr3	26584582	26591817	26584582	26585310	26591089	26591817	94	---	---	---	---	26585525	26585599	-	80	26584583	26591805
chr3	26584677	26591641	26584677	26585134	26591184	26591641	94	---	---	---	---	26585237	26585274	-	78	---	---
chr3	26614589	26623300	26614602	26616422	26621431	26623285	94	26614584	26614588	26623301	26623305	26621256	26621271	+	81	26614598	26623295
chr3	26689028	26700671	26689043	26689652	26700040	26700659	96	26689023	26689027	26700672	26700676	26699593	26699613	+	71	---	---
chr3	26724510	26728614	26724510	26725334	26727800	26728614	92	---	---	---	---	---	---	0	--	26724514	26728601
chr3	26724675	26728493	26724681	26725203	26727982	26728489	93	26724666	26724674	26728494	26728502	26725229	26725333	-	97	---	---
chr3	26760842	26774871	26760842	26762406	26773295	26774858	95	26760836	26760841	26774872	26774877	26773111	26773224	+	80	26760842	26774854
chr3	26765115	26771943	26765115	26766735	26770321	26771943	97	---	---	---	---	26766799	26766915	-	81	26765115	26771941
chr3	26830787	26842831	26830792	26832223	26841412	26842830	94	26830782	26830786	26842832	26842836	26832588	26832629	-	78	26830789	26842828
chr3	26858962	26869897	26858962	26859561	26869345	26869897	87	---	---	---	---	26859896	26859912	-	70	---	---
chr3	26888476	26893586	26888483	26888806	26893258	26893581	94	26888469	26888475	26893587	26893593	26893056	26893077	+	77	26888484	26893578
chr3	26902890	26908182	26902890	26903031	26908037	26908182	89	---	---	---	---	26903160	26903259	-	71	26902894	26908180
chr3	26936912	26942233	26936912	26937058	26942087	26942233	99	---	---	---	---	26941911	26941948	+	73	26936914	26942231
chr3	26981208	27002638	26981208	26982761	27001067	27002638	95	---	---	---	---	27000411	27000437	+	70	26981211	27002623
chr3	27040931	27045539	27040931	27041292	27045178	27045539	91	---	---	---	---	27045019	27045031	+	84	---	---
chr3	27061770	27077261	27061770	27062250	27076782	27077261	97	---	---	---	---	27062635	27062650	-	75	27061788	27077259
chr3	27079747	27096136	27079747	27085281	27090619	27096136	98	---	---	---	---	27085355	27085383	-	72	27079751	27096127
chr3	27118319	27127281	27118319	27118458	27127140	27127281	95	---	---	---	---	27127044	27127122	+	100	---	---
chr3	27130241	27135371	27130241	27130569	27135043	27135371	93	---	---	---	---	27130749	27130770	-	77	27130247	27135368
chr3	27159932	27168756	27159937	27161715	27166965	27168744	96	27159924	27159931	27168757	27168764	27166735	27166748	+	85	27159935	27168742
chr3	27160034	27168271	27160034	27161242	27167062	27168271	96	---	---	---	---	27161452	27161475	-	79	27160041	27168261
chr3	27192548	27206022	27192548	27193115	27205443	27206022	85	---	---	---	---	27193282	27193299	-	77	---	---
chr3	27211971	27233689	27211971	27213772	27231890	27233689	95	---	---	---	---	27214584	27214611	-	78	---	---
chr3	27215727	27228018	27215727	27219209	27224528	27228018	98	---	---	---	---	27219374	27219403	-	70	---	---
chr3	27260849	27271618	27260857	27261551	27270862	27271614	88	27260844	27260848	27271619	27271623	27270413	27270435	+	82	---	---
chr3	27308031	27315470	27308031	27308393	27315110	27315470	86	---	---	---	---	27308701	27308714	-	92	27308034	27315461
chr3	27319383	27338302	27319383	27320084	27337596	27338302	94	---	---	---	---	27320914	27320959	-	76	27319385	27338294
chr3	27325273	27337602	27325277	27325834	27337039	27337596	98	27325268	27325272	27337603	27337607	27336803	27336844	+	71	27325274	27337594
chr3	27354551	27362201	27354551	27355269	27361483	27362201	91	---	---	---	---	27361358	27361384	+	74	27354566	27362199
chr3	27398427	27407215	27398427	27400181	27405451	27407215	96	---	---	---	---	27405221	27405234	+	78	27398428	27407208
chr3	27400011	27421824	27400011	27400314	27421521	27421824	96	---	---	---	---	27401348	27401371	-	70	---	---
chr3	27404539	27410331	27404539	27407217	27407626	27410331	90	---	---	---	---	27407220	27407246	-	81	27404553	27410325
chr3	27418857	27432373	27418857	27419271	27431959	27432373	98	---	---	---	---	27419817	27419846	-	73	27418868	27432370
chr3	27428685	27443478	27428685	27429482	27442680	27443478	98	---	---	---	---	27442128	27442169	+	76	27428685	27443476
chr3	27443148	27449138	27443148	27444183	27448102	27449138	98	---	---	---	---	27444271	27444286	-	75	27443163	27449135
chr3	27504675	27512814	27504675	27506231	27511251	27512809	95	27504667	27504674	27512815	27512822	27511032	27511183	+	82	27504675	27512807
chr3	27520977	27525677	27520977	27521523	27525133	27525677	90	---	---	---	---	27524975	27525003	+	72	---	---
chr3	27532450	27541781	27532450	27533126	27541106	27541781	95	---	---	---	---	27533503	27533518	-	75	---	---
chr3	27544684	27553795	27544684	27544997	27553482	27553795	90	---	---	---	---	27553201	27553214	+	78	---	---
chr3	27544992	27557962	27544992	27547622	27555342	27557962	93	---	---	---	---	27555113	27555126	+	78	---	---
chr3	27551792	27560918	27551792	27552017	27560693	27560918	93	---	---	---	---	27552354	27552378	-	72	27551792	27560908
chr3	27567141	27577453	27567143	27570684	27573878	27577451	97	27567136	27567140	27577454	27577458	27573731	27573747	+	88	27567144	27577449
chr3	27578184	27588915	27578184	27578395	27588704	27588915	93	---	---	---	---	27588218	27588247	+	73	---	---
chr3	27589799	27602270	27589803	27590387	27601675	27602258	98	27589794	27589798	27602271	27602275	27590923	27590937	-	86	---	---
chr3	27626193	27633765	27626193	27626633	27633325	27633765	99	---	---	---	---	27626706	27626729	-	70	27626201	27633759
chr3	27633865	27640736	27633865	27634094	27640507	27640736	98	---	---	---	---	27640186	27640221	+	72	27633877	27640721
chr3	27641761	27651770	27641761	27642661	27650861	27651770	92	---	---	---	---	27650586	27650609	+	91	27641771	27651768
chr3	27660235	27664387	27660248	27661117	27663514	27664378	90	27660230	27660234	27664388	27664392	27663485	27663511	+	77	27660245	27664375
chr3	27660534	27664163	27660534	27660901	27663800	27664163	90	---	---	---	---	---	---	0	--	27660536	27664146
chr3	27661720	27664818	27661720	27662172	27664368	27664818	89	---	---	---	---	27664264	27664275	+	75	27661722	27664799
chr3	27718899	27730707	27718902	27720098	27729318	27730698	85	27718894	27718898	27730708	27730712	27720460	27720501	-	78	27718900	27730704
chr3	27771875	27776988	27771875	27772049	27776811	27776988	96	---	---	---	---	27776784	27776809	+	76	27771876	27776986
chr3	27834329	27854951	27834329	27834766	27854515	27854951	99	---	---	---	---	27835632	27835685	-	70	---	---
chr3	27858391	27874035	27858391	27859970	27872450	27874035	97	---	---	---	---	27860580	27860593	-	71	---	---
chr3	27859970	27863523	27859970	27861260	27862234	27863523	97	---	---	---	---	27862220	27862232	+	84	27859988	27863514
chr3	27868229	27880822	27868236	27868788	27880270	27880822	99	27868223	27868228	27880823	27880828	27869097	27869113	-	88	27868232	27880813
chr3	27894817	27906811	27894817	27898504	27903147	27906811	97	---	---	---	---	27902960	27902980	+	95	27894817	27906808
chr3	27923380	27932204	27923391	27925145	27930431	27932196	98	27923375	27923379	27932205	27932209	27925362	27925375	-	85	27923389	27932203
chr3	27954300	27966940	27954305	27954862	27966380	27966937	96	27954295	27954299	27966941	27966945	27955056	27955097	-	71	27954305	27966938
chr3	27982506	27997190	27982506	27983311	27996380	27997190	91	---	---	---	---	27995876	27995894	+	73	27982506	27997183
chr3	28029770	28038976	28029773	28030405	28038344	28038974	95	28029765	28029769	28038977	28038981	28038252	28038270	+	73	28029783	28038971
chr3	28039080	28042838	28039080	28039626	28042298	28042838	96	---	---	---	---	28042177	28042188	+	83	28039094	28042828
chr3	28195976	28203606	28195976	28196219	28203363	28203606	85	---	---	---	---	28203007	28203032	+	73	---	---
chr3	28205256	28215079	28205256	28206388	28213948	28215079	96	---	---	---	---	28213663	28213680	+	72	---	---
chr3	28223015	28237409	28223018	28225013	28235414	28237408	96	28223009	28223014	28237410	28237415	28235016	28235031	+	75	---	---
chr3	28240380	28246295	28240380	28241068	28245612	28246295	97	---	---	---	---	---	---	0	--	28240397	28246293
chr3	28280170	28290310	28280178	28281700	28288803	28290298	93	28280165	28280169	28290311	28290315	28281989	28282014	-	73	28280179	28290306
chr3	28280860	28290298	28280860	28281700	28289485	28290298	92	---	---	---	---	28281989	28282018	-	76	28280870	28290289
chr3	28294503	28313966	28294503	28294840	28313629	28313965	96	28294498	28294502	28313967	28313971	28295754	28295775	-	77	28294504	28313959
chr3	28320540	28326237	28320540	28320946	28325831	28326237	95	---	---	---	---	28325730	28325747	+	77	28320550	28326235
chr3	28326954	28335056	28326955	28328789	28333219	28335047	97	28326947	28326953	28335057	28335063	28328937	28328974	-	73	28326955	28335047
chr3	28368107	28385900	28368107	28369889	28384113	28385900	99	---	---	---	---	28383494	28383514	+	80	28368124	28385898
chr3	28378355	28385906	28378356	28378923	28385323	28385897	94	28378350	28378354	28385907	28385911	28385076	28385093	+	77	28378362	28385898
chr3	28389017	28397624	28389017	28390828	28395814	28397624	98	---	---	---	---	28395661	28395674	+	78	28389018	28397621
chr3	28422856	28429987	28422856	28422980	28429863	28429987	88	---	---	---	---	28429572	28429610	+	79	28422858	28429975
chr3	28422973	28429733	28422973	28424527	28428177	28429733	94	---	---	---	---	28427994	28428108	+	80	28422974	28429730
chr3	28441779	28446257	28441779	28442800	28445233	28446257	93	---	---	---	---	28445111	28445198	+	72	---	---
chr3	28493613	28497104	28493618	28494168	28496530	28497092	93	28493608	28493612	28497105	28497109	---	---	0	--	28493616	28497091
chr3	28493811	28496285	28493811	28494168	28495918	28496285	93	---	---	---	---	---	---	0	--	28493826	28496284
chr3	28510246	28517474	28510246	28510906	28516812	28517474	95	---	---	---	---	28511185	28511201	-	70	---	---
chr3	28531081	28544975	28531081	28531539	28544508	28544975	94	---	---	---	---	28543913	28543938	+	73	---	---
chr3	28600867	28616935	28600871	28601093	28616727	28616928	85	28600860	28600866	28616936	28616942	28615992	28616026	+	74	---	---
chr3	28602883	28617110	28602883	28603071	28616922	28617110	97	---	---	---	---	28616355	28616369	+	73	---	---
chr3	28606295	28615226	28606295	28608120	28613407	28615226	96	---	---	---	---	28608360	28608372	-	76	28606295	28615223
chr3	28650144	28662950	28650144	28654846	28658220	28662950	96	---	---	---	---	28654944	28654958	-	80	---	---
chr3	28664748	28672797	28664748	28666279	28671264	28672797	94	---	---	---	---	28666418	28666474	-	85	28664748	28672794
chr3	28698290	28708129	28698290	28698752	28707667	28708129	99	---	---	---	---	28707629	28707664	+	72	---	---
chr3	28724408	28739221	28724408	28726229	28737396	28739221	86	---	---	---	---	28736998	28737013	+	75	28724408	28739216
chr3	28733875	28741378	28733875	28734375	28740878	28741378	96	---	---	---	---	28734549	28734562	-	71	28733876	28741368
chr3	28741378	28758152	28741378	28742161	28757368	28758152	96	---	---	---	---	---	---	0	--	---	---
chr3	28744280	28764168	28744280	28745030	28763414	28764168	98	---	---	---	---	28745807	28745838	-	71	28744284	28764166
chr3	28751648	28766069	28751648	28752975	28764834	28766069	90	---	---	---	---	28753467	28753485	-	84	---	---
chr3	28758147	28764834	28758147	28758593	28764385	28764834	98	---	---	---	---	28758778	28758795	-	88	28758154	28764824
chr3	28765782	28774939	28765782	28766069	28774653	28774939	97	---	---	---	---	28774345	28774364	+	80	28765786	28774936
chr3	28778725	28782277	28778725	28779417	28781584	28782277	95	---	---	---	---	---	---	0	--	---	---
chr3	28818769	28829176	28818774	28819014	28828931	28829171	91	28818763	28818768	28829177	28829182	28828507	28828519	+	76	---	---
chr3	28841630	28849628	28841630	28842588	28848669	28849628	99	---	---	---	---	---	---	0	--	28841632	28849615
chr3	28854939	28863292	28854939	28856387	28861826	28863280	94	28854934	28854938	28863293	28863297	28856490	28856510	-	71	---	---
chr3	28866400	28876994	28866410	28868236	28875161	28876989	96	28866395	28866399	28876995	28876999	28874860	28874881	+	72	28866400	28876985
chr3	28901344	28916898	28901344	28901804	28916438	28916898	89	---	---	---	---	28916046	28916060	+	80	28901346	28916895
chr3	28901740	28916503	28901740	28902079	28916162	28916503	90	---	---	---	---	28915459	28915473	+	80	28901748	28916502
chr3	28933631	28938695	28933631	28933976	28938358	28938694	91	28933626	28933630	28938696	28938700	28938162	28938180	+	78	28933631	28938691
chr3	28960016	28966974	28960016	28961652	28965337	28966974	96	---	---	---	---	28961716	28961837	-	81	28960016	28966972
chr3	28983978	28995896	28983984	28985518	28994348	28995881	95	28983973	28983977	28995897	28995901	28993940	28993957	+	77	---	---
chr3	29003249	29013556	29003249	29003666	29013129	29013556	87	---	---	---	---	29003800	29003813	-	78	29003252	29013554
chr3	29003727	29016119	29003727	29004453	29015394	29016119	93	---	---	---	---	29015213	29015228	+	81	---	---
chr3	29005835	29015382	29005835	29006078	29015138	29015382	92	---	---	---	---	29014738	29014795	+	93	29005836	29015378
chr3	29030813	29045565	29030813	29031562	29044813	29045565	90	---	---	---	---	29044298	29044330	+	78	---	---
chr3	29058492	29079189	29058504	29058932	29078748	29079176	87	29058486	29058491	29079190	29079195	29077905	29077921	+	82	29058492	29079184
chr3	29066119	29075046	29066119	29066843	29074333	29075046	91	---	---	---	---	29067139	29067169	-	77	29066127	29075044
chr3	29090102	29096657	29090102	29090889	29095870	29096657	98	---	---	---	---	29091039	29091064	-	76	---	---
chr3	29120092	29129096	29120092	29120922	29128244	29129096	93	---	---	---	---	29127981	29128005	+	80	29120095	29129079
chr3	29175467	29180647	29175467	29175835	29180277	29180647	94	---	---	---	---	29176046	29176058	-	76	29175468	29180644
chr3	29184283	29197421	29184283	29185829	29195902	29197421	93	---	---	---	---	29186240	29186257	-	72	29184284	29197403
chr3	29209374	29223013	29209374	29209931	29222457	29223013	96	---	---	---	---	29221832	29221851	+	75	29209374	29223011
chr3	29225939	29232686	29225939	29226239	29232387	29232686	93	---	---	---	---	29226389	29226403	-	80	29225939	29232684
chr3	29259443	29267549	29259443	29260996	29265996	29267549	93	---	---	---	---	29261065	29261181	-	82	29259443	29267547
chr3	29280822	29295017	29280822	29282349	29293504	29295017	93	---	---	---	---	29282744	29282761	-	77	29280822	29295015
chr3	29324606	29344142	29324606	29325124	29343625	29344142	95	---	---	---	---	29343106	29343134	+	86	---	---
chr3	29341142	29353162	29341142	29341500	29352789	29353162	90	---	---	---	---	29352224	29352242	+	73	---	---
chr3	29347686	29352092	29347686	29348211	29351566	29352092	96	---	---	---	---	---	---	0	--	---	---
chr3	29366244	29381664	29366244	29370028	29377882	29381664	86	---	---	---	---	29370294	29370326	-	72	---	---
chr3	29414641	29426223	29414641	29415446	29425418	29426223	89	---	---	---	---	29415633	29415650	-	77	29414644	29426221
chr3	29444773	29460803	29444773	29445153	29460423	29460803	93	---	---	---	---	29459664	29459704	+	70	29444775	29460788
chr3	29479346	29484142	29479346	29480815	29482697	29484142	88	---	---	---	---	29480859	29480894	-	75	---	---
chr3	29515100	29521328	29515100	29515515	29520913	29521328	97	---	---	---	---	29515728	29515741	-	85	29515100	29521321
chr3	29523381	29543849	29523381	29524073	29543157	29543849	99	---	---	---	---	29542202	29542222	+	76	---	---
chr3	29556513	29564826	29556513	29558031	29563302	29564826	95	---	---	---	---	29558235	29558261	-	77	---	---
chr3	29557929	29576636	29557930	29559433	29575128	29576627	87	29557924	29557928	29576637	29576641	29559836	29559859	-	70	---	---
chr3	29565638	29575128	29565638	29565948	29574819	29575128	92	---	---	---	---	29566342	29566367	-	73	29565654	29575126
chr3	29576862	29583646	29576862	29578414	29582095	29583646	93	---	---	---	---	29578555	29578598	-	86	29576864	29583644
chr3	29584446	29594713	29584447	29585977	29593167	29594706	92	29584440	29584445	29594714	29594719	29592846	29592875	+	76	29584453	29594703
chr3	29597099	29605580	29597099	29598752	29603947	29605580	93	---	---	---	---	29598872	29598910	-	71	29597099	29605577
chr3	29604056	29607277	29604056	29604651	29606675	29607277	86	---	---	---	---	29606624	29606637	+	78	---	---
chr3	29616163	29630480	29616163	29620306	29626314	29630480	98	---	---	---	---	29620557	29620570	-	92	29616163	29630475
chr3	29696387	29704566	29696389	29698041	29702904	29704561	93	29696382	29696386	29704567	29704571	29698140	29698259	-	85	29696389	29704562
chr3	29715573	29732988	29715573	29716612	29731955	29732988	86	---	---	---	---	29731265	29731294	+	70	29715573	29732980
chr3	29735791	29745667	29735802	29737375	29744090	29745659	93	29735786	29735790	29745668	29745672	29743787	29743808	+	72	29735792	29745656
chr3	29771965	29775296	29771965	29772258	29775004	29775296	95	---	---	---	---	---	---	0	--	29771968	29775292
chr3	29788565	29797478	29788565	29790390	29795667	29797478	96	---	---	---	---	29790606	29790618	-	76	29788570	29797476
chr3	29803524	29810632	29803524	29804103	29810052	29810632	96	---	---	---	---	29809879	29809935	+	71	29803537	29810630
chr3	29815419	29837380	29815419	29815908	29836892	29837380	96	---	---	---	---	29836034	29836046	+	84	29815419	29837378
chr3	29817114	29826058	29817114	29818946	29824228	29826058	95	---	---	---	---	29819187	29819199	-	76	29817114	29826056
chr3	29879214	29887883	29879214	29881003	29886039	29887871	91	29879209	29879213	29887884	29887888	29881223	29881235	-	76	29879215	29887871
chr3	29900776	29917899	29900776	29900927	29917759	29917899	86	---	---	---	---	29917036	29917048	+	84	---	---
chr3	29912575	29933938	29912575	29914945	29931569	29933938	99	---	---	---	---	29915720	29915777	-	91	29912582	29933923
chr3	29920109	29939220	29920109	29920598	29938711	29939220	93	---	---	---	---	29937845	29937868	+	75	---	---
chr3	29920584	29929477	29920584	29921085	29928974	29929475	97	29920579	29920583	29929478	29929482	29921375	29921393	-	73	29920585	29929472
chr3	29951513	29961379	29951513	29952585	29960307	29961379	95	---	---	---	---	29960120	29960137	+	88	29951514	29961377
chr3	30000937	30009729	30000937	30002702	30007987	30009729	98	---	---	---	---	30002919	30002932	-	85	30000941	30009727
chr3	30034332	30039426	30034332	30035088	30038683	30039426	87	---	---	---	---	30035090	30035102	-	92	30034340	30039414
chr3	30045459	30065922	30045459	30045649	30065733	30065922	89	---	---	---	---	30046528	30046544	-	76	30045459	30065915
chr3	30052985	30061902	30052985	30054820	30060070	30061902	97	---	---	---	---	30055058	30055070	-	76	30052986	30061901
chr3	30075656	30081487	30075670	30076050	30081098	30081478	98	30075650	30075655	30081488	30081493	30076052	30076079	-	78	30075668	30081476
chr3	30125915	30142316	30125919	30126331	30141902	30142314	98	30125910	30125914	30142317	30142321	30127041	30127059	-	78	30125919	30142315
chr3	30128434	30136894	30128434	30130525	30134801	30136894	96	---	---	---	---	30134629	30134662	+	73	---	---
chr3	30130594	30139102	30130597	30131508	30138187	30139097	96	30130589	30130593	30139103	30139107	30137926	30138002	+	92	30130596	30139091
chr3	30151410	30161578	30151410	30152910	30160064	30161578	92	---	---	---	---	30159736	30159761	+	76	30151412	30161576
chr3	30167302	30174257	30167302	30167454	30174106	30174257	90	---	---	---	---	30174029	30174062	+	73	---	---
chr3	30181166	30188334	30181172	30182720	30186778	30188325	96	30181161	30181165	30188335	30188339	30186575	30186636	+	82	30181170	30188323
chr3	30190196	30202657	30190196	30192315	30200545	30202657	93	---	---	---	---	30200446	30200460	+	80	---	---
chr3	30195565	30205908	30195565	30196032	30205441	30205908	98	---	---	---	---	30204970	30204998	+	72	30195566	30205906
chr3	30239978	30258974	30239978	30241283	30257670	30258974	98	---	---	---	---	30241897	30241922	-	80	---	---
chr3	30275250	30292187	30275250	30277071	30290383	30292187	91	---	---	---	---	30277587	30277601	-	80	30275250	30292180
chr3	30285795	30301229	30285795	30286463	30300580	30301229	96	---	---	---	---	30287033	30287052	-	75	30285796	30301216
chr3	30287991	30298184	30287991	30288951	30297232	30298184	99	---	---	---	---	30297094	30297130	+	72	30288003	30298180
chr3	30329292	30331922	30329292	30329809	30331405	30331922	96	---	---	---	---	---	---	0	--	---	---
chr3	30332022	30340436	30332022	30332727	30339733	30340436	98	---	---	---	---	30339560	30339583	+	70	30332024	30340423
chr3	30346606	30365001	30346620	30348273	30363402	30364988	93	30346601	30346605	30365002	30365006	30362943	30362972	+	70	30346611	30364989
chr3	30348741	30357336	30348741	30350543	30355511	30357336	89	---	---	---	---	30355408	30355446	+	71	30348742	30357334
chr3	30397461	30405339	30397461	30399009	30403809	30405339	86	---	---	---	---	30403702	30403738	+	72	30397461	30405337
chr3	30409458	30415886	30409458	30410484	30414855	30415886	99	---	---	---	---	---	---	0	--	30409462	30415881
chr3	30458759	30467691	30458759	30460517	30465923	30467691	98	---	---	---	---	30465693	30465706	+	85	30458760	30467688
chr3	30468036	30476695	30468036	30469896	30474856	30476695	95	---	---	---	---	30470036	30470049	-	78	30468038	30476693
chr3	30485612	30499775	30485612	30486063	30499324	30499775	94	---	---	---	---	30498813	30498847	+	80	30485612	30499773
chr3	30488977	30497089	30488977	30490531	30495530	30497089	95	---	---	---	---	30495312	30495433	+	81	30488977	30497086
chr3	30503655	30513504	30503655	30503978	30513182	30513504	95	---	---	---	---	30504355	30504379	-	72	---	---
chr3	30523420	30532962	30523420	30524631	30531687	30532962	90	---	---	---	---	30531363	30531388	+	73	---	---
chr3	30538582	30545753	30538582	30540089	30544245	30545753	94	---	---	---	---	30540228	30540295	-	79	30538582	30545751
chr3	30555123	30566097	30555129	30555877	30565346	30566084	95	30555118	30555122	30566098	30566102	30556160	30556180	-	71	30555123	30566094
chr3	30566855	30586997	30566855	30567040	30586813	30586997	90	---	---	---	---	30567549	30567570	-	72	---	---
chr3	30569389	30573533	30569389	30569746	30573175	30573533	91	---	---	---	---	---	---	0	--	30569394	30573516
chr3	30574481	30582092	30574481	30575179	30581393	30582092	95	---	---	---	---	30581145	30581259	+	70	30574485	30582089
chr3	30592241	30599727	30592241	30592644	30599325	30599727	96	---	---	---	---	30592939	30592978	-	75	---	---
chr3	30691444	30707269	30691444	30693051	30705663	30707269	95	---	---	---	---	30693616	30693629	-	71	30691444	30707266
chr3	30694502	30703395	30694502	30696313	30701590	30703395	97	---	---	---	---	30696554	30696566	-	76	30694502	30703393
chr3	30709371	30718244	30709371	30711131	30716487	30718244	99	---	---	---	---	30716385	30716423	+	71	30709371	30718227
chr3	30720777	30725288	30720792	30721019	30725056	30725283	94	30720772	30720776	30725289	30725293	30724854	30724901	+	70	30720788	30725281
chr3	30789525	30798854	30789525	30790217	30798162	30798854	95	---	---	---	---	30797785	30797800	+	93	30789526	30798848
chr3	30846491	30850328	30846494	30848401	30848404	30850313	92	30846486	30846490	30850329	30850333	---	---	0	--	30846504	30850314
chr3	30883872	30889815	30883872	30884541	30889146	30889815	99	---	---	---	---	30889094	30889115	+	72	---	---
chr3	30965790	30981849	30965790	30965991	30981645	30981849	88	---	---	---	---	30980897	30980922	+	73	---	---
chr3	30966987	30980721	30966987	30967146	30980562	30980721	93	---	---	---	---	30967520	30967574	-	72	---	---
chr3	31013901	31017691	31013901	31014576	31017013	31017691	87	---	---	---	---	31014578	31014612	-	80	---	---
chr3	31051924	31070442	31051932	31052862	31069511	31070439	86	31051919	31051923	31070443	31070447	31053683	31053695	-	76	---	---
chr3	31068284	31072455	31068284	31068409	31072330	31072455	96	---	---	---	---	31072134	31072257	+	82	---	---
chr3	31171106	31174897	31171106	31171781	31174219	31174897	87	---	---	---	---	31171783	31171817	-	80	---	---
chr3	31180795	31197128	31180795	31182127	31195798	31197128	99	---	---	---	---	31195335	31195350	+	75	31180808	31197117
chr3	31230115	31244392	31230115	31231533	31242971	31244392	98	---	---	---	---	31242752	31242770	+	78	31230116	31244388
chr3	31246013	31252360	31246013	31247057	31251317	31252360	95	---	---	---	---	31247156	31247270	-	86	31246025	31252358
chr3	31294037	31305482	31294037	31294227	31305292	31305482	94	---	---	---	---	31304814	31304855	+	71	31294042	31305480
chr3	31325361	31330691	31325366	31326205	31329838	31330678	97	31325354	31325360	31330692	31330698	31326346	31326364	-	73	---	---
chr3	31405577	31410321	31405577	31406912	31408987	31410321	92	---	---	---	---	---	---	0	--	31405584	31410318
chr3	31405590	31409404	31405590	31406007	31409000	31409404	89	---	---	---	---	31406056	31406074	-	73	---	---
chr3	31412607	31419666	31412607	31413852	31418423	31419666	94	---	---	---	---	31414004	31414070	-	74	---	---
chr3	31426448	31439974	31426448	31426937	31439485	31439974	95	---	---	---	---	31438857	31438877	+	71	31426448	31439972
chr3	31443580	31449776	31443580	31445195	31448261	31449776	89	---	---	---	---	31445253	31445349	-	81	31443581	31449773
chr3	31491666	31505386	31491666	31492050	31505002	31505386	96	---	---	---	---	31504401	31504423	+	82	31491671	31505384
chr3	31515082	31527887	31515082	31516665	31526306	31527887	94	---	---	---	---	31517100	31517120	-	71	31515083	31527885
chr3	31555681	31571609	31555681	31555907	31571380	31571609	92	---	---	---	---	31570606	31570658	+	75	31555685	31571607
chr3	31557980	31567838	31557980	31559591	31566240	31567838	93	---	---	---	---	31559857	31559878	-	72	31557983	31567830
chr3	31571608	31579044	31571620	31572251	31578394	31579032	88	31571601	31571607	31579045	31579051	31578317	31578343	+	85	31571623	31579043
chr3	31621993	31632586	31621993	31623304	31631286	31632586	94	---	---	---	---	31623645	31623702	-	70	---	---
chr3	31661041	31670258	31661041	31661865	31669435	31670258	94	---	---	---	---	31669117	31669132	+	81	31661042	31670255
chr3	31687880	31705625	31687880	31688722	31704782	31705625	99	---	---	---	---	31689324	31689351	-	71	---	---
chr3	31695450	31715625	31695465	31696620	31714451	31715621	92	31695445	31695449	31715626	31715630	31697372	31697487	-	96	---	---
chr3	31696975	31713254	31696988	31697445	31712795	31713239	89	31696970	31696974	31713255	31713259	31712326	31712368	+	79	---	---
chr3	31730849	31748501	31730849	31732509	31746844	31748501	92	---	---	---	---	31733119	31733135	-	76	31730849	31748499
chr3	31734828	31739023	31734837	31736152	31737697	31739013	91	31734820	31734827	31739024	31739031	---	---	0	--	31734834	31739008
chr3	31737387	31746002	31737393	31739221	31744176	31746002	96	31737382	31737386	31746003	31746007	31744023	31744036	+	78	31737394	31745999
chr3	31781979	31799704	31781979	31783501	31798178	31799704	94	---	---	---	---	31797495	31797558	+	70	31781980	31799702
chr3	31785200	31791720	31785200	31786567	31790352	31791720	95	---	---	---	---	31786679	31786699	-	80	31785204	31791718
chr3	31804250	31814722	31804250	31805726	31813217	31814722	93	---	---	---	---	31812890	31812919	+	76	---	---
chr3	31851775	31862121	31851775	31852148	31861735	31862121	88	---	---	---	---	31852234	31852265	-	75	---	---
chr3	31852164	31857294	31852164	31852485	31856972	31857294	96	---	---	---	---	31856769	31856790	+	72	31852164	31857291
chr3	31871791	31880406	31871791	31873603	31878594	31880406	98	---	---	---	---	31878442	31878455	+	78	31871793	31880404
chr3	31885566	31893569	31885566	31887223	31891908	31893569	92	---	---	---	---	31887366	31887394	-	75	31885566	31893567
chr3	31913355	31924781	31913355	31914131	31924070	31924781	87	---	---	---	---	31914577	31914594	-	88	---	---
chr3	31957757	31962824	31957757	31957983	31962599	31962824	92	---	---	---	---	31962450	31962480	+	74	31957757	31962818
chr3	31976521	31983122	31976534	31976912	31982743	31983121	94	31976516	31976520	31983123	31983127	31982564	31982587	+	79	31976525	31983119
chr3	32009404	32025452	32009419	32011887	32023025	32025438	88	32009399	32009403	32025453	32025457	32022583	32022603	+	71	32009404	32025446
chr3	32017552	32025405	32017552	32018972	32023981	32025405	94	---	---	---	---	32019189	32019222	-	88	---	---
chr3	32018091	32024779	32018091	32018344	32024527	32024779	96	---	---	---	---	32024218	32024238	+	71	---	---
chr3	32028987	32044207	32028987	32030521	32042670	32044207	95	---	---	---	---	32031086	32031106	-	71	32028987	32044205
chr3	32064353	32080720	32064353	32065041	32080032	32080720	95	---	---	---	---	32079317	32079332	+	93	32064359	32080715
chr3	32100924	32112958	32100924	32102691	32111139	32112958	90	---	---	---	---	32103074	32103091	-	83	32100925	32112957
chr3	32117938	32122009	32117949	32118414	32121544	32122006	96	32117930	32117937	32122010	32122017	32118455	32118469	-	80	32117946	32122004
chr3	32130329	32135475	32130329	32131026	32134772	32135475	95	---	---	---	---	32134728	32134761	+	73	32130332	32135459
chr3	32136074	32145455	32136074	32138658	32142831	32145455	95	---	---	---	---	32142703	32142721	+	100	---	---
chr3	32190002	32200203	32190002	32191444	32198767	32200203	96	---	---	---	---	32191738	32191775	-	73	---	---
chr3	32240683	32250649	32240697	32242299	32249034	32250635	94	32240678	32240682	32250650	32250654	32242386	32242405	-	80	32240685	32250633
chr3	32251640	32254089	32251642	32251897	32253826	32254083	95	32251635	32251639	32254090	32254094	---	---	0	--	32251657	32254081
chr3	32261198	32267019	32261198	32262009	32266188	32267019	96	---	---	---	---	32262181	32262196	-	87	---	---
chr3	32296703	32305646	32296703	32298528	32303809	32305646	92	---	---	---	---	32298593	32298631	-	71	32296703	32305641
chr3	32337987	32358226	32337987	32338804	32357415	32358226	89	---	---	---	---	32339511	32339534	-	91	---	---
chr3	32342923	32353059	32342923	32343166	32352815	32353059	91	---	---	---	---	32352378	32352401	+	87	32342932	32353042
chr3	32371480	32379187	32371480	32372156	32378511	32379187	96	---	---	---	---	32378364	32378390	+	74	32371483	32379184
chr3	32392883	32413843	32392883	32393444	32413282	32413843	96	---	---	---	---	32412424	32412447	+	75	32392887	32413841
chr3	32429883	32438023	32429883	32430184	32437717	32438023	95	---	---	---	---	32430344	32430356	-	84	---	---
chr3	32441155	32450106	32441155	32442984	32448272	32450106	97	---	---	---	---	32448168	32448206	+	71	32441158	32450103
chr3	32468988	32477412	32468988	32470807	32475608	32477412	96	---	---	---	---	32475450	32475465	+	81	32468989	32477405
chr3	32491052	32502625	32491052	32492016	32501658	32502625	99	---	---	---	---	32501199	32501214	+	75	---	---
chr3	32547695	32569450	32547695	32548237	32568903	32569450	88	---	---	---	---	32568132	32568155	+	70	---	---
chr3	32550602	32555445	32550602	32550908	32555151	32555445	88	---	---	---	---	---	---	0	--	---	---
chr3	32554676	32557682	32554676	32554812	32557546	32557682	93	---	---	---	---	---	---	0	--	---	---
chr3	32589095	32600840	32589095	32590447	32599486	32600840	95	---	---	---	---	32590629	32590649	-	71	---	---
chr3	32641169	32661452	32641169	32642712	32659979	32661452	91	---	---	---	---	32659177	32659208	+	71	---	---
chr3	32653906	32661452	32653906	32654355	32661001	32661452	97	---	---	---	---	32654598	32654636	-	71	---	---
chr3	32706879	32712470	32706879	32707257	32712092	32712470	97	---	---	---	---	32712062	32712090	+	75	32706879	32712468
chr3	32732940	32738092	32732940	32734148	32736921	32738092	96	---	---	---	---	32736784	32736813	+	73	---	---
chr3	32739208	32748163	32739208	32741034	32746336	32748163	99	---	---	---	---	32741098	32741136	-	71	32739210	32748160
chr3	32751117	32762182	32751117	32752310	32760988	32762182	95	---	---	---	---	32760686	32760707	+	72	---	---
chr3	32771021	32780093	32771021	32773301	32777814	32780093	99	---	---	---	---	32777661	32777674	+	78	---	---
chr3	32780312	32801974	32780312	32780779	32801508	32801974	92	---	---	---	---	32800598	32800621	+	91	---	---
chr3	32784505	32795439	32784505	32784825	32795119	32795439	94	---	---	---	---	32794854	32794891	+	76	32784506	32795430
chr3	32785273	32792474	32785273	32785426	32792316	32792474	91	---	---	---	---	32785628	32785648	-	71	32785285	32792470
chr3	32833373	32840904	32833373	32833717	32840582	32840904	86	---	---	---	---	32840239	32840310	+	72	32833373	32840896
chr3	32855190	32866789	32855190	32859732	32862238	32866789	99	---	---	---	---	---	---	0	--	---	---
chr3	32876839	32884478	32876841	32877785	32883509	32884478	86	32876833	32876838	32884479	32884484	32883448	32883467	+	75	32876849	32884476
chr3	32912656	32919399	32912657	32914199	32917847	32919392	95	32912651	32912655	32919400	32919404	32917664	32917703	+	85	32912657	32919398
chr3	32920968	32940038	32920968	32922489	32938514	32940038	95	---	---	---	---	32937829	32937892	+	70	32920968	32940036
chr3	32925995	32934799	32925995	32927782	32933032	32934799	94	---	---	---	---	32927996	32928009	-	78	32925997	32934794
chr3	32958627	32966443	32958627	32959445	32965620	32966443	97	---	---	---	---	32965355	32965378	+	91	32958643	32966437
chr3	32970311	32977032	32970311	32971713	32975598	32977032	93	---	---	---	---	32971844	32971870	-	74	---	---
chr3	32980730	32988697	32980730	32981669	32987761	32988697	92	---	---	---	---	32987509	32987521	+	84	---	---
chr3	33034722	33039859	33034722	33035048	33039533	33039859	99	---	---	---	---	33039335	33039356	+	77	33034723	33039857
chr3	33063292	33066762	33063292	33063548	33066507	33066762	96	---	---	---	---	33066370	33066385	+	81	---	---
chr3	33087973	33096021	33087973	33089401	33094588	33096021	94	---	---	---	---	33094479	33094516	+	76	---	---
chr3	33118230	33127174	33118230	33120060	33125348	33127174	97	---	---	---	---	33120300	33120312	-	76	33118230	33127171
chr3	33171897	33189996	33171897	33173337	33188482	33189996	90	---	---	---	---	33174035	33174070	-	75	33171897	33189994
chr3	33176168	33184550	33176176	33176497	33184219	33184540	99	33176163	33176167	33184551	33184555	33184170	33184191	+	72	33176170	33184532
chr3	33176497	33184168	33176497	33177384	33183270	33184168	96	---	---	---	---	33177605	33177640	-	75	---	---
chr3	33244693	33258257	33244704	33244940	33258011	33258245	98	33244687	33244692	33258258	33258263	33245498	33245512	-	86	33244709	33258256
chr3	33253242	33255592	33253242	33253432	33255401	33255592	92	---	---	---	---	---	---	0	--	33253251	33255587
chr3	33273099	33281712	33273099	33274928	33279896	33281712	96	---	---	---	---	33279742	33279755	+	78	33273099	33281710
chr3	33283568	33290414	33283577	33285119	33288861	33290406	94	33283563	33283567	33290415	33290419	33285250	33285307	-	84	33283573	33290405
chr3	33290585	33297104	33290585	33291872	33295815	33297104	94	---	---	---	---	33295617	33295672	+	80	---	---
chr3	33307082	33319765	33307082	33307568	33319280	33319765	98	---	---	---	---	33318762	33318780	+	73	33307082	33319763
chr3	33327266	33341156	33327266	33331148	33337344	33341156	88	---	---	---	---	33337105	33337126	+	81	33327268	33341137
chr3	33343665	33357898	33343665	33343916	33357647	33357898	98	---	---	---	---	33357067	33357083	+	94	33343667	33357896
chr3	33356376	33368770	33356376	33356714	33368431	33368770	85	---	---	---	---	33357257	33357274	-	77	33356384	33368760
chr3	33362813	33378482	33362813	33363085	33378210	33378482	90	---	---	---	---	33363465	33363485	-	71	---	---
chr3	33363094	33371039	33363094	33365145	33368957	33371039	95	---	---	---	---	33368884	33368901	+	83	---	---
chr3	33386467	33405606	33386467	33388722	33403448	33405606	86	---	---	---	---	33402765	33402795	+	87	33386481	33405603
chr3	33390818	33412627	33390818	33391871	33411576	33412627	90	---	---	---	---	33392792	33392808	-	76	33390818	33412609
chr3	33391972	33398759	33391972	33393318	33397415	33398759	99	---	---	---	---	33393477	33393503	-	70	33391977	33398747
chr3	33426685	33443951	33426685	33427905	33442712	33443951	93	---	---	---	---	33441971	33442002	+	71	---	---
chr3	33446571	33465936	33446571	33447655	33464857	33465936	93	---	---	---	---	33448212	33448238	-	70	---	---
chr3	33447911	33455097	33447911	33448091	33454922	33455097	93	---	---	---	---	33448212	33448238	-	70	---	---
chr3	33459120	33466669	33459120	33459878	33465911	33466669	99	---	---	---	---	33465825	33465851	+	74	33459122	33466667
chr3	33474806	33481698	33474806	33476410	33480001	33481698	89	---	---	---	---	33479845	33479879	+	74	33474806	33481696
chr3	33484672	33499236	33484672	33484960	33498954	33499236	87	---	---	---	---	33498475	33498498	+	75	33484672	33499234
chr3	33486584	33494659	33486584	33488036	33493122	33494659	89	---	---	---	---	33488105	33488139	-	71	33486584	33494655
chr3	33499631	33508314	33499631	33501456	33506527	33508314	91	---	---	---	---	33501676	33501688	-	84	33499631	33508311
chr3	33516113	33521679	33516113	33517204	33520601	33521679	88	---	---	---	---	33517206	33517230	-	80	33516117	33521664
chr3	33526379	33533598	33526379	33529524	33530474	33533598	89	---	---	---	---	---	---	0	--	33526386	33533592
chr3	33574817	33583014	33574817	33575910	33581923	33583014	93	---	---	---	---	33576151	33576163	-	76	33574821	33583012
chr3	33662776	33677609	33662776	33664243	33676162	33677609	96	---	---	---	---	33675687	33675707	+	76	---	---
chr3	33685523	33697505	33685523	33686272	33696762	33697505	95	---	---	---	---	33686712	33686753	-	78	---	---
chr3	33711493	33720232	33711493	33711840	33719885	33720232	99	---	---	---	---	33712161	33712188	-	71	---	---
chr3	33727784	33731687	33727784	33728358	33731114	33731687	90	---	---	---	---	33730978	33731023	+	71	33727789	33731673
chr3	33742785	33760396	33742785	33744337	33758842	33760396	99	---	---	---	---	33744978	33745013	-	72	---	---
chr3	33779340	33788167	33779340	33781120	33786401	33788167	94	---	---	---	---	33786170	33786183	+	78	33779340	33788165
chr3	33797193	33810856	33797193	33798801	33809248	33810856	98	---	---	---	---	33798992	33799033	-	71	33797197	33810851
chr3	33850850	33857522	33850850	33852185	33856190	33857522	95	---	---	---	---	33852230	33852265	-	77	33850850	33857520
chr3	33865158	33873148	33865158	33866347	33871959	33873148	98	---	---	---	---	33866478	33866502	-	88	33865164	33873138
chr3	33873149	33882382	33873149	33874184	33881321	33882382	94	---	---	---	---	33874418	33874457	-	72	33873149	33882364
chr3	33903353	33921789	33903353	33904358	33920791	33921789	99	---	---	---	---	33905063	33905077	-	80	---	---
chr3	33943655	33953908	33943656	33945177	33952383	33953908	95	33943650	33943654	33953909	33953913	33945473	33945503	-	74	33943657	33953906
chr3	33967755	33980498	33967755	33968267	33980003	33980498	86	---	---	---	---	33979645	33979671	+	70	---	---
chr3	33982692	34002014	33982692	33983802	34000898	34002014	85	---	---	---	---	34000503	34000518	+	75	33982693	34002012
chr3	33994949	34002642	33994958	33995814	34001775	34002631	96	33994943	33994948	34002643	34002648	34001477	34001496	+	80	33994960	34002634
chr3	34032826	34041825	34032828	34034708	34039996	34041815	94	34032819	34032825	34041826	34041832	34039892	34039930	+	71	34032828	34041817
chr3	34070166	34079938	34070166	34071267	34078846	34079938	95	---	---	---	---	34071572	34071604	-	75	34070171	34079924
chr3	34109694	34118632	34109694	34111872	34116454	34118632	99	---	---	---	---	34111975	34111995	-	80	34109694	34118630
chr3	34197104	34208596	34197107	34197778	34207895	34208592	89	34197099	34197103	34208597	34208601	34198242	34198261	-	80	34197111	34208589
chr3	34198637	34205445	34198637	34200183	34203899	34205445	94	---	---	---	---	34200249	34200369	-	81	34198637	34205443
chr3	34199143	34205099	34199143	34199837	34204406	34205099	95	---	---	---	---	34200044	34200060	-	76	34199150	34205082
chr3	34208864	34226938	34208864	34209736	34226078	34226938	89	---	---	---	---	34210467	34210516	-	74	---	---
chr3	34210216	34216346	34210216	34211050	34215526	34216346	94	---	---	---	---	34211215	34211252	-	81	34210225	34216332
chr3	34210267	34216280	34210267	34210984	34215577	34216280	94	---	---	---	---	34211151	34211178	-	71	---	---
chr3	34241845	34260786	34241845	34242051	34260580	34260786	95	---	---	---	---	34242848	34242874	-	77	34241850	34260784
chr3	34264766	34272435	34264766	34265387	34271813	34272435	96	---	---	---	---	34271631	34271661	+	74	34264767	34272432
chr3	34272550	34278334	34272550	34273060	34277824	34278334	93	---	---	---	---	34273271	34273299	-	89	34272563	34278329
chr3	34281949	34293791	34281949	34283305	34292395	34293791	92	---	---	---	---	34283633	34283657	-	84	34281957	34293789
chr3	34282185	34293235	34282185	34282750	34292631	34293235	89	---	---	---	---	34283186	34283207	-	72	---	---
chr3	34297602	34304300	34297602	34298869	34303034	34304300	85	---	---	---	---	34298897	34298933	-	78	34297607	34304299
chr3	34327674	34339307	34327674	34328231	34338750	34339307	96	---	---	---	---	34328659	34328731	-	86	34327675	34339305
chr3	34342772	34350918	34342772	34344333	34349352	34350909	93	34342766	34342771	34350919	34350924	34349329	34349348	+	80	34342774	34350906
chr3	34359907	34375680	34359907	34360451	34375104	34375680	86	---	---	---	---	34361101	34361121	-	71	34359908	34375679
chr3	34363780	34373987	34363780	34365236	34372478	34373987	88	---	---	---	---	34365490	34365523	-	73	34363780	34373985
chr3	34382531	34392668	34382532	34384053	34391138	34392660	94	34382526	34382530	34392669	34392673	34391107	34391120	+	78	34382532	34392667
chr3	34415199	34436414	34415199	34415640	34435973	34436414	92	---	---	---	---	34435014	34435031	+	72	---	---
chr3	34429857	34445680	34429857	34430009	34445528	34445680	86	---	---	---	---	34430757	34430776	-	75	34429866	34445672
chr3	34430409	34445205	34430409	34431401	34444219	34445205	95	---	---	---	---	34443743	34443758	+	87	---	---
chr3	34461931	34469455	34461931	34462505	34468878	34469455	96	---	---	---	---	34462667	34462697	-	74	---	---
chr3	34478642	34489974	34478642	34482845	34485771	34489974	99	---	---	---	---	34485641	34485653	+	84	---	---
chr3	34519007	34528067	34519007	34519340	34527736	34528067	92	---	---	---	---	34519659	34519685	-	77	34519021	34528064
chr3	34550075	34558231	34550075	34551681	34556624	34558231	94	---	---	---	---	34551734	34551885	-	81	34550075	34558227
chr3	34636361	34641018	34636361	34636755	34640626	34641018	87	---	---	---	---	---	---	0	--	34636366	34641002
chr3	34645877	34649553	34645877	34646525	34648905	34649553	96	---	---	---	---	34646527	34646644	-	86	---	---
chr3	34651055	34669956	34651055	34651443	34669567	34669956	98	---	---	---	---	34668730	34668756	+	77	34651058	34669948
chr3	34661430	34668292	34661430	34663033	34666685	34668292	96	---	---	---	---	34666503	34666621	+	83	34661431	34668290
chr3	34678721	34696362	34678721	34678949	34696119	34696362	86	---	---	---	---	34696035	34696065	+	74	34678722	34696360
chr3	34684212	34693126	34684214	34686031	34691315	34693123	97	34684207	34684211	34693127	34693131	34686270	34686282	-	76	34684214	34693119
chr3	34715725	34724346	34715725	34716087	34723986	34724346	92	---	---	---	---	34723703	34723740	+	76	34715725	34724345
chr3	34726504	34737678	34726504	34729938	34734439	34737678	90	---	---	---	---	34730152	34730163	-	83	---	---
chr3	34726844	34737207	34726848	34729279	34734792	34737202	95	34726838	34726843	34737208	34737213	34734611	34734626	+	81	---	---
chr3	34764107	34781077	34764107	34765656	34779535	34781077	86	---	---	---	---	34766130	34766156	-	74	34764107	34781067
chr3	34795728	34817712	34795728	34795859	34817581	34817712	99	---	---	---	---	34796524	34796559	-	75	---	---
chr3	34801031	34810621	34801031	34802544	34809034	34810621	86	---	---	---	---	---	---	0	--	---	---
chr3	34811905	34824265	34811905	34812578	34823590	34824265	93	---	---	---	---	34813071	34813128	-	74	---	---
chr3	34833467	34835460	34833467	34834209	34834718	34835460	93	---	---	---	---	34834668	34834688	+	71	34833482	34835456
chr3	34879241	34886604	34879241	34880050	34885784	34886604	92	---	---	---	---	34880067	34880080	-	85	34879246	34886602
chr3	34879241	34886604	34879241	34880050	34885784	34886604	92	---	---	---	---	34880067	34880080	-	85	34879246	34886602
chr3	34895633	34907804	34895633	34896174	34907263	34907804	95	---	---	---	---	34906714	34906728	+	73	34895637	34907796
chr3	34901453	34909800	34901460	34901770	34909475	34909785	99	34901448	34901452	34909801	34909805	34902136	34902156	-	76	---	---
chr3	34944675	34950223	34944675	34944860	34950038	34950223	95	---	---	---	---	34949964	34949981	+	77	34944675	34950220
chr3	35012751	35027148	35012751	35016497	35023450	35027148	98	---	---	---	---	35016635	35016733	-	71	---	---
chr3	35033165	35052527	35033165	35033526	35052166	35052527	99	---	---	---	---	35034105	35034121	-	70	35033179	35052522
chr3	35043751	35050870	35043751	35043911	35050710	35050870	96	---	---	---	---	35044197	35044220	-	75	35043763	35050868
chr3	35066676	35072106	35066691	35066885	35071889	35072096	91	35066671	35066675	35072107	35072111	35071767	35071787	+	85	35066685	35072105
chr3	35086245	35095228	35086245	35088046	35093463	35095228	94	---	---	---	---	35088204	35088242	-	71	35086250	35095219
chr3	35087183	35094714	35087195	35087485	35094410	35094701	96	35087178	35087182	35094715	35094719	35087740	35087763	-	91	35087189	35094704
chr3	35105644	35108525	35105644	35106507	35107677	35108525	85	---	---	---	---	---	---	0	--	---	---
chr3	35113933	35126359	35113948	35114054	35126251	35126357	94	35113928	35113932	35126360	35126364	35114644	35114663	-	75	---	---
chr3	35134605	35142659	35134605	35137315	35139936	35142659	97	---	---	---	---	35139820	35139843	+	75	---	---
chr3	35147168	35167319	35147168	35150562	35163883	35167319	86	---	---	---	---	35151150	35151205	-	94	---	---
chr3	35152368	35170656	35152368	35155707	35167314	35170656	91	---	---	---	---	35167006	35167038	+	81	---	---
chr3	35160282	35176853	35160282	35160463	35176674	35176853	90	---	---	---	---	35175864	35175882	+	73	---	---
chr3	35164110	35172840	35164116	35165712	35171228	35172826	98	35164105	35164109	35172841	35172845	35165851	35165870	-	70	35164113	35172824
chr3	35199281	35220943	35199281	35200189	35220059	35220943	89	---	---	---	---	35201110	35201129	-	70	---	---
chr3	35206083	35220038	35206083	35207147	35218957	35220038	94	---	---	---	---	35207714	35207730	-	76	35206083	35220035
chr3	35278515	35289680	35278515	35279379	35288816	35289680	97	---	---	---	---	35288423	35288440	+	77	35278515	35289676
chr3	35292024	35293755	35292024	35292530	35293246	35293755	95	---	---	---	---	35293157	35293174	+	88	---	---
chr3	35302378	35312390	35302378	35307237	35307531	35312390	99	---	---	---	---	---	---	0	--	35302387	35312386
chr3	35328912	35335429	35328912	35330331	35334012	35335429	95	---	---	---	---	35333952	35333989	+	76	---	---
chr3	35344111	35351401	35344119	35347243	35348269	35351393	99	35344106	35344110	35351402	35351406	---	---	0	--	---	---
chr3	35392020	35403059	35392020	35393459	35401620	35403059	98	---	---	---	---	35393619	35393645	-	77	35392032	35403041
chr3	35409656	35413431	35409656	35409835	35413252	35413431	99	---	---	---	---	35413090	35413103	+	85	35409656	35413422
chr3	35423721	35437993	35423721	35423988	35437725	35437993	93	---	---	---	---	35437038	35437078	+	82	35423724	35437991
chr3	35447789	35466009	35447801	35449171	35464611	35465996	92	35447782	35447788	35466010	35466016	35449587	35449624	-	71	35447792	35466002
chr3	35471481	35480436	35471489	35473313	35478609	35480433	98	35471475	35471480	35480437	35480442	35478412	35478441	+	70	35471489	35480431
chr3	35487916	35495743	35487916	35488895	35494760	35495743	93	---	---	---	---	35489147	35489164	-	77	35487917	35495740
chr3	35488103	35495567	35488103	35488719	35494947	35495567	93	---	---	---	---	35488801	35488824	-	70	35488120	35495565
chr3	35514132	35533180	35514132	35514578	35532710	35533179	93	35514127	35514131	35533181	35533185	35515448	35515465	-	72	---	---
chr3	35517063	35525799	35517063	35517347	35525494	35525799	87	---	---	---	---	35525109	35525123	+	80	35517064	35525795
chr3	35525975	35532377	35525975	35526201	35532148	35532377	93	---	---	---	---	35531853	35531867	+	93	---	---
chr3	35563897	35570789	35563897	35565547	35569213	35570789	92	---	---	---	---	35569029	35569153	+	83	35563897	35570787
chr3	35570893	35581165	35570893	35572416	35579637	35581165	94	---	---	---	---	35579314	35579343	+	70	35570898	35581163
chr3	35583436	35589320	35583436	35583879	35588877	35589320	92	---	---	---	---	35584110	35584128	-	78	---	---
chr3	35610950	35632933	35610950	35612665	35631225	35632933	94	---	---	---	---	35630307	35630329	+	82	---	---
chr3	35621503	35630088	35621503	35623315	35628276	35630088	98	---	---	---	---	35623453	35623466	-	78	35621503	35630084
chr3	35635725	35641546	35635725	35636244	35641027	35641546	99	---	---	---	---	35640822	35640840	+	73	---	---
chr3	35649777	35657854	35649777	35651052	35656585	35657854	96	---	---	---	---	35656398	35656430	+	81	35649779	35657851
chr3	35677191	35686256	35677191	35678046	35685426	35686256	90	---	---	---	---	35685057	35685100	+	72	35677198	35686253
chr3	35686321	35696144	35686322	35687848	35694621	35696144	95	35686314	35686320	35696145	35696151	35688143	35688168	-	73	35686322	35696139
chr3	35698174	35706844	35698174	35698815	35706203	35706844	94	---	---	---	---	35705902	35705923	+	72	35698175	35706831
chr3	35711933	35718535	35711933	35713191	35717288	35718535	89	---	---	---	---	35717137	35717154	+	77	---	---
chr3	35727084	35747492	35727087	35727205	35747373	35747491	94	35727078	35727083	35747493	35747498	35746528	35746567	+	70	---	---
chr3	35732522	35743713	35732523	35732664	35743557	35743700	91	35732517	35732521	35743714	35743718	35733027	35733050	-	79	35732523	35743698
chr3	35738839	35746228	35738845	35740167	35744889	35746214	93	35738834	35738838	35746229	35746233	35740325	35740404	-	71	35738848	35746219
chr3	35747895	35750602	35747895	35748055	35750440	35750602	94	---	---	---	---	35750366	35750408	+	74	35747895	35750600
chr3	35788838	35795492	35788838	35790290	35793978	35795492	89	---	---	---	---	35790429	35790474	-	80	35788838	35795490
chr3	35799612	35808355	35799612	35801332	35806619	35808355	90	---	---	---	---	35806393	35806406	+	85	35799615	35808353
chr3	35827475	35838556	35827475	35829003	35837017	35838556	90	---	---	---	---	35836664	35836730	+	73	---	---
chr3	35838943	35845700	35838943	35840492	35844150	35845700	93	---	---	---	---	35840632	35840674	-	76	35838943	35845698
chr3	35870152	35886401	35870152	35872973	35883528	35886401	88	---	---	---	---	35873451	35873472	-	72	---	---
chr3	35870709	35886401	35870709	35872973	35884097	35886401	88	---	---	---	---	35873451	35873472	-	72	35870720	35886397
chr3	35880885	35887946	35880900	35882608	35886227	35887940	94	35880880	35880884	35887947	35887951	35882729	35882763	-	74	35880901	35887944
chr3	35889836	35909079	35889837	35890139	35908770	35909071	95	35889830	35889835	35909080	35909085	35891014	35891042	-	75	35889842	35909060
chr3	35892119	35899098	35892119	35892619	35898598	35899098	97	---	---	---	---	35898342	35898354	+	76	35892120	35899085
chr3	35911006	35919298	35911006	35911256	35919048	35919298	86	---	---	---	---	35918658	35918675	+	83	35911010	35919288
chr3	35926524	35937449	35926524	35927101	35936903	35937449	90	---	---	---	---	35936412	35936443	+	71	35926530	35937443
chr3	35947143	35952491	35947143	35948469	35951150	35952491	95	---	---	---	---	35951108	35951125	+	88	---	---
chr3	35948589	35951625	35948589	35949496	35950710	35951625	95	---	---	---	---	---	---	0	--	35948590	35951616
chr3	35949144	35950953	35949144	35949496	35950603	35950953	93	---	---	---	---	---	---	0	--	35949144	35950944
chr3	35965236	35984806	35965236	35965864	35984193	35984806	94	---	---	---	---	35966533	35966546	-	78	35965237	35984788
chr3	35972530	35979511	35972530	35973030	35979011	35979511	97	---	---	---	---	35978755	35978767	+	76	35972531	35979498
chr3	35990484	36002830	35990493	35991054	36002255	36002816	98	35990479	35990483	36002831	36002835	36002019	36002060	+	71	35990493	36002819
chr3	36009573	36012342	36009573	36009922	36011961	36012342	85	---	---	---	---	36011859	36011880	+	81	36009573	36012340
chr3	36019802	36028571	36019802	36021771	36026752	36028571	86	---	---	---	---	36021909	36021922	-	78	36019803	36028567
chr3	36042555	36061697	36042555	36043270	36060995	36061697	97	---	---	---	---	36044032	36044051	-	75	36042556	36061689
chr3	36046257	36052480	36046257	36046872	36051834	36052480	89	---	---	---	---	36046999	36047046	-	75	---	---
chr3	36048833	36063008	36048833	36049092	36062764	36063008	88	---	---	---	---	36062261	36062311	+	72	---	---
chr3	36055033	36069253	36055045	36060214	36064113	36069248	98	36055025	36055032	36069254	36069261	36060346	36060374	-	72	---	---
chr3	36061934	36071775	36061934	36062331	36071368	36071775	90	---	---	---	---	36071028	36071081	+	81	36061936	36071774
chr3	36063765	36079797	36063765	36063996	36079566	36079797	99	---	---	---	---	36064387	36064407	-	76	36063771	36079795
chr3	36126756	36148362	36126756	36127185	36147933	36148362	88	---	---	---	---	36128168	36128195	-	71	---	---
chr3	36161995	36176487	36161995	36162334	36176147	36176487	89	---	---	---	---	36175492	36175533	+	73	---	---
chr3	36179175	36185116	36179175	36179475	36184823	36185116	89	---	---	---	---	36184641	36184745	+	70	---	---
chr3	36195327	36211643	36195327	36196451	36210518	36211643	98	---	---	---	---	36209823	36209874	+	86	---	---
chr3	36207370	36227434	36207370	36210418	36224366	36227423	98	36207365	36207369	36227435	36227439	36223712	36223730	+	73	---	---
chr3	36229519	36237348	36229519	36230240	36236630	36237348	97	---	---	---	---	36236499	36236525	+	74	36229529	36237346
chr3	36250977	36258481	36250977	36251986	36257459	36258481	92	---	---	---	---	36252114	36252260	-	81	---	---
chr3	36261619	36271047	36261619	36264095	36268554	36271047	96	---	---	---	---	36264254	36264271	-	77	36261630	36271045
chr3	36278305	36288750	36278305	36280793	36286264	36288750	97	---	---	---	---	36286118	36286138	+	76	36278306	36288748
chr3	36290644	36294547	36290644	36291585	36293606	36294547	93	---	---	---	---	36291602	36291615	-	85	36290656	36294545
chr3	36315599	36322438	36315599	36317171	36320864	36322438	94	---	---	---	---	36317313	36317356	-	81	36315600	36322435
chr3	36355092	36366444	36355092	36355603	36365933	36366444	95	---	---	---	---	36365535	36365590	+	73	36355094	36366442
chr3	36355703	36366122	36355703	36355844	36365982	36366122	95	---	---	---	---	36365535	36365590	+	73	36355707	36366105
chr3	36356561	36372237	36356561	36357207	36371582	36372237	93	---	---	---	---	36370867	36370890	+	79	36356568	36372223
chr3	36368781	36376933	36368781	36369337	36376379	36376933	86	---	---	---	---	36376161	36376210	+	76	36368782	36376931
chr3	36408965	36426327	36408965	36410463	36424811	36426327	93	---	---	---	---	36411127	36411153	-	74	36408969	36426309
chr3	36412423	36421311	36412423	36414259	36419551	36421311	91	---	---	---	---	36414500	36414512	-	76	36412423	36421309
chr3	36437017	36446703	36437017	36438528	36445186	36446703	95	---	---	---	---	36444885	36444906	+	72	36437017	36446700
chr3	36447302	36457507	36447310	36448853	36455965	36457504	94	36447297	36447301	36457508	36457512	36455648	36455678	+	77	36447306	36457502
chr3	36463645	36470764	36463645	36464092	36470306	36470764	89	---	---	---	---	36464317	36464335	-	78	---	---
chr3	36472064	36491273	36472064	36472767	36490568	36491273	95	---	---	---	---	36473599	36473623	-	88	---	---
chr3	36474698	36487911	36474698	36475207	36487402	36487911	96	---	---	---	---	36486806	36486820	+	86	36474698	36487908
chr3	36492486	36499861	36492486	36494253	36498082	36499861	94	---	---	---	---	---	---	0	--	36492490	36499859
chr3	36503863	36514782	36503863	36506490	36512060	36514782	94	---	---	---	---	36506616	36506636	-	71	36503863	36514780
chr3	36528656	36541956	36528664	36529153	36541453	36541943	96	36528651	36528655	36541957	36541961	36541143	36541161	+	73	36528664	36541943
chr3	36543540	36554349	36543540	36544206	36553700	36554349	90	---	---	---	---	36544588	36544600	-	76	---	---
chr3	36578539	36589556	36578547	36579982	36588181	36589550	92	36578533	36578538	36589557	36589562	36580348	36580389	-	76	36578547	36589548
chr3	36608711	36621818	36608711	36609203	36621326	36621818	97	---	---	---	---	36621018	36621036	+	73	36608713	36621816
chr3	36630326	36640589	36630335	36631866	36639043	36640581	96	36630321	36630325	36640590	36640594	36632162	36632188	-	70	36630328	36640578
chr3	36684692	36693433	36684697	36686461	36691711	36693427	94	36684687	36684691	36693434	36693438	36691482	36691495	+	85	36684699	36693432
chr3	36718178	36735289	36718178	36718450	36735013	36735289	91	---	---	---	---	36719039	36719074	-	75	---	---
chr3	36720960	36734909	36720960	36721191	36734648	36734909	87	---	---	---	---	36721714	36721730	-	76	---	---
chr3	36723619	36729656	36723619	36724263	36729018	36729656	98	---	---	---	---	36724371	36724424	-	75	---	---
chr3	36747443	36755432	36747443	36749232	36753644	36755432	95	---	---	---	---	36753479	36753494	+	81	36747455	36755423
chr3	36794717	36801776	36794721	36796376	36800113	36801773	96	36794710	36794716	36801777	36801783	36796446	36796562	-	83	36794721	36801771
chr3	36806923	36828619	36806930	36807642	36827882	36828605	91	36806918	36806922	36828620	36828624	36808393	36808433	-	75	36806923	36828610
chr3	36817678	36826399	36817688	36819364	36824611	36826390	88	36817673	36817677	36826400	36826404	36824386	36824399	+	85	36817681	36826397
chr3	36828122	36832761	36828122	36829205	36831692	36832761	94	---	---	---	---	36831630	36831644	+	73	---	---
chr3	36905457	36915686	36905457	36908709	36912447	36915686	94	---	---	---	---	---	---	0	--	---	---
chr3	36913119	36917663	36913119	36914107	36916675	36917663	92	---	---	---	---	36914109	36914131	-	82	---	---
chr3	36918046	36929198	36918046	36919003	36928271	36929198	95	---	---	---	---	36919422	36919448	-	74	---	---
chr3	36951359	36957564	36951359	36951517	36957406	36957564	98	---	---	---	---	36951688	36951711	-	91	36951377	36957561
chr3	36965415	36980075	36965415	36966492	36978997	36980075	96	---	---	---	---	36967067	36967102	-	75	---	---
chr3	36965975	36979795	36965975	36966212	36979557	36979795	95	---	---	---	---	36966855	36966880	-	76	---	---
chr3	36966734	36973737	36966734	36968344	36972128	36973737	95	---	---	---	---	36968492	36968534	-	74	36966735	36973735
chr3	36970629	36977370	36970629	36970782	36977214	36977370	87	---	---	---	---	36970952	36970970	-	78	36970629	36977366
chr3	36993632	37002297	36993632	36993813	37002116	37002297	97	---	---	---	---	36994160	36994213	-	74	36993633	37002295
chr3	37003354	37021867	37003354	37003469	37021752	37021867	94	---	---	---	---	37020974	37020997	+	87	37003358	37021860
chr3	37019551	37033028	37019555	37022345	37030253	37033023	89	37019546	37019550	37033029	37033033	37022707	37022732	-	73	37019564	37033009
chr3	37022948	37035398	37022948	37023190	37035156	37035398	93	---	---	---	---	37034809	37034835	+	77	---	---
chr3	37024543	37033168	37024543	37026368	37031354	37033168	97	---	---	---	---	37026508	37026521	-	78	37024543	37033166
chr3	37038471	37051636	37038471	37038979	37051128	37051636	97	---	---	---	---	37039521	37039541	-	76	37038471	37051633
chr3	37093077	37098952	37093092	37093424	37098618	37098952	91	37093072	37093076	37098953	37098957	37093567	37093583	-	76	37093079	37098950
chr3	37108150	37112349	37108150	37108567	37111934	37112349	94	---	---	---	---	37111767	37111780	+	78	37108153	37112337
chr3	37130338	37142401	37130338	37130893	37141847	37142401	97	---	---	---	---	37130997	37131019	-	86	37130338	37142399
chr3	37144567	37157427	37144567	37148038	37153950	37157427	95	---	---	---	---	37153682	37153699	+	88	37144567	37157423
chr3	37166588	37176753	37166588	37168111	37175230	37176753	96	---	---	---	---	37168408	37168438	-	77	---	---
chr3	37206411	37227358	37206411	37208235	37225537	37227357	96	37206406	37206410	37227359	37227363	37208802	37208820	-	84	37206411	37227357
chr3	37211408	37223431	37211415	37211972	37222867	37223424	97	37211403	37211407	37223432	37223436	37212342	37212366	-	72	37211413	37223425
chr3	37239327	37253751	37239327	37240744	37252334	37253751	98	---	---	---	---	37241311	37241323	-	76	37239327	37253749
chr3	37269647	37273146	37269647	37270078	37272710	37273146	93	---	---	---	---	37272578	37272615	+	73	---	---
chr3	37310069	37325218	37310069	37314398	37320891	37325218	98	---	---	---	---	37320582	37320624	+	72	---	---
chr3	37332119	37340871	37332119	37332805	37340185	37340871	95	---	---	---	---	37339980	37339997	+	72	37332119	37340857
chr3	37434235	37438952	37434235	37434507	37438680	37438952	98	---	---	---	---	37434509	37434532	-	79	37434237	37438950
chr3	37441681	37446812	37441681	37442003	37446490	37446812	99	---	---	---	---	37442183	37442204	-	72	37441682	37446810
chr3	37448918	37454928	37448918	37449126	37454720	37454928	97	---	---	---	---	37454465	37454477	+	100	37448921	37454917
chr3	37478952	37498762	37478960	37480296	37497416	37498755	93	37478946	37478951	37498763	37498768	37481088	37481112	-	76	37478958	37498753
chr3	37482847	37487343	37482861	37483449	37486743	37487329	97	37482841	37482846	37487344	37487349	---	---	0	--	37482864	37487324
chr3	37490364	37496820	37490364	37491591	37495589	37496820	95	---	---	---	---	37491659	37491791	-	81	37490365	37496817
chr3	37500155	37520877	37500155	37501189	37519788	37520877	87	---	---	---	---	37518902	37518948	+	70	37500159	37520868
chr3	37505473	37515752	37505473	37507003	37514221	37515752	95	---	---	---	---	37513895	37513921	+	74	37505485	37515748
chr3	37530948	37546755	37530948	37531490	37546211	37546751	93	37530943	37530947	37546756	37546760	37532179	37532225	-	78	---	---
chr3	37534363	37542994	37534363	37536178	37541171	37542994	97	---	---	---	---	37541017	37541030	+	78	37534363	37542990
chr3	37555415	37562260	37555415	37557366	37560293	37562260	91	---	---	---	---	37560146	37560172	+	77	37555419	37562246
chr3	37555508	37561546	37555518	37556643	37560400	37561536	92	37555503	37555507	37561547	37561551	37560212	37560278	+	70	---	---
chr3	37558967	37563378	37558967	37559758	37562585	37563378	94	---	---	---	---	37562451	37562483	+	72	---	---
chr3	37563383	37572922	37563383	37564702	37571616	37572922	94	---	---	---	---	37571391	37571426	+	75	37563392	37572910
chr3	37581442	37589073	37581442	37582031	37588487	37589073	94	---	---	---	---	37582037	37582081	-	71	---	---
chr3	37596170	37610403	37596170	37596659	37609914	37610403	95	---	---	---	---	37609280	37609297	+	72	37596170	37610401
chr3	37610588	37629967	37610588	37612101	37628456	37629967	95	---	---	---	---	37627722	37627757	+	75	37610588	37629965
chr3	37612319	37621438	37612319	37613706	37620053	37621438	94	---	---	---	---	37619879	37619910	+	71	37612319	37621435
chr3	37643539	37655412	37643539	37644097	37654854	37655412	98	---	---	---	---	37644465	37644489	-	72	37643539	37655408
chr3	37656468	37672212	37656468	37657980	37670715	37672212	86	---	---	---	---	37670148	37670173	+	76	37656471	37672210
chr3	37677359	37693786	37677370	37677932	37693215	37693776	95	37677354	37677358	37693787	37693791	37678683	37678697	-	80	37677364	37693781
chr3	37680155	37687312	37680155	37683734	37683734	37687312	98	---	---	---	---	---	---	0	--	---	---
chr3	37700702	37711511	37700702	37701043	37711169	37711511	96	---	---	---	---	37710721	37710745	+	76	---	---
chr3	37713845	37722765	37713845	37715662	37720950	37722765	96	---	---	---	---	37715878	37715890	-	76	37713845	37722763
chr3	37744168	37751812	37744168	37744716	37751264	37751812	96	---	---	---	---	37750960	37750986	+	74	37744182	37751810
chr3	37752315	37761250	37752324	37754141	37759425	37761242	97	37752310	37752314	37761251	37761255	37754382	37754394	-	76	37752315	37761240
chr3	37765760	37781633	37765760	37765908	37781486	37781633	97	---	---	---	---	37780727	37780758	+	90	---	---
chr3	37768176	37777125	37768176	37770018	37775287	37777125	97	---	---	---	---	37770234	37770246	-	76	37768187	37777123
chr3	37784544	37787394	37784544	37784987	37786948	37787394	93	---	---	---	---	37785061	37785080	-	75	37784546	37787390
chr3	37796511	37813671	37796511	37797936	37812249	37813671	94	---	---	---	---	37798302	37798321	-	75	37796511	37813667
chr3	37833998	37847094	37833998	37834495	37846597	37847094	98	---	---	---	---	37846173	37846192	+	70	37833998	37847092
chr3	37851051	37864166	37851051	37851573	37863644	37864166	95	---	---	---	---	37851893	37851932	-	80	37851056	37864159
chr3	37879944	37886189	37879944	37880839	37885294	37886189	94	---	---	---	---	37885092	37885148	+	87	37879946	37886181
chr3	37898236	37900705	37898236	37898660	37900285	37900705	90	---	---	---	---	---	---	0	--	---	---
chr3	37898361	37900748	37898361	37898703	37900410	37900748	88	---	---	---	---	37900322	37900339	+	88	37898361	37900742
chr3	37902650	37911569	37902652	37904469	37909735	37911559	93	37902645	37902649	37911570	37911574	37904685	37904697	-	76	37902652	37911557
chr3	37994055	38006206	37994063	37994624	38005644	38006202	97	37994048	37994054	38006207	38006213	38005143	38005215	+	83	37994063	38006205
chr3	38023889	38038930	38023889	38024335	38038484	38038930	99	---	---	---	---	38038185	38038319	+	73	---	---
chr3	38024542	38030770	38024542	38025252	38030062	38030769	99	38024536	38024541	38030771	38030776	38025315	38025369	-	72	38024548	38030758
chr3	38058022	38074455	38058022	38062866	38069652	38074455	92	---	---	---	---	38063177	38063206	-	73	---	---
chr3	38075115	38078379	38075115	38076353	38077150	38078379	91	---	---	---	---	38076355	38076384	-	76	---	---
chr3	38075329	38078086	38075329	38076055	38077364	38078086	91	---	---	---	---	38077340	38077356	+	82	---	---
chr3	38105205	38112408	38105205	38105476	38112133	38112408	94	---	---	---	---	38105750	38105776	-	74	---	---
chr3	38174591	38184687	38174601	38176106	38183154	38184679	93	38174586	38174590	38184688	38184692	38182830	38182855	+	73	38174601	38184685
chr3	38187242	38200637	38187254	38187497	38200381	38200624	95	38187236	38187241	38200638	38200643	38187529	38187550	-	72	---	---
chr3	38187889	38195453	38187889	38188650	38194664	38195453	91	---	---	---	---	38194408	38194443	+	75	---	---
chr3	38193730	38210017	38193730	38195542	38208193	38210017	91	---	---	---	---	38207674	38207700	+	74	38193730	38210013
chr3	38208193	38217129	38208193	38210017	38215306	38217129	97	38208188	38208192	38217130	38217134	38210234	38210246	-	76	38208193	38217128
chr3	38332668	38340079	38332668	38335383	38337361	38340079	99	---	---	---	---	38337314	38337329	+	87	38332675	38340075
chr3	38352674	38364516	38352674	38353231	38363960	38364516	97	---	---	---	---	38363470	38363484	+	73	38352674	38364514
chr3	38376096	38384935	38376110	38377886	38383158	38384933	99	38376091	38376095	38384936	38384940	38382928	38382941	+	85	38376111	38384928
chr3	38400614	38417388	38400614	38400988	38417014	38417388	95	---	---	---	---	38401753	38401783	-	74	---	---
chr3	38410856	38416148	38410856	38411253	38415751	38416148	99	---	---	---	---	38411434	38411455	-	77	38410856	38416146
chr3	38458258	38463219	38458258	38458414	38463063	38463219	94	---	---	---	---	38462940	38462957	+	83	38458261	38463217
chr3	38467937	38489333	38467937	38468245	38489025	38489333	96	---	---	---	---	38487999	38488023	+	84	---	---
chr3	38468945	38486980	38468945	38469350	38486576	38486980	93	---	---	---	---	38470193	38470211	-	73	38468949	38486971
chr3	38503100	38508972	38503100	38503663	38508407	38508972	94	---	---	---	---	38508274	38508312	+	79	---	---
chr3	38519772	38535571	38519772	38523670	38531559	38535571	88	---	---	---	---	38523928	38523965	-	81	38519779	38535568
chr3	38530282	38543844	38530282	38530623	38543503	38543844	92	---	---	---	---	38542892	38542907	+	75	---	---
chr3	38535559	38543515	38535569	38536997	38542071	38543506	94	38535554	38535558	38543516	38543520	38541998	38542024	+	74	---	---
chr3	38547219	38556898	38547219	38548258	38555857	38556898	97	---	---	---	---	38555487	38555513	+	77	---	---
chr3	38577843	38582931	38577843	38578228	38582544	38582931	90	---	---	---	---	38582448	38582464	+	76	38577844	38582929
chr3	38606630	38616748	38606630	38608152	38615265	38616748	91	---	---	---	---	38614937	38614966	+	76	38606630	38616746
chr3	38671909	38681276	38671909	38674869	38678320	38681276	97	---	---	---	---	38678243	38678264	+	81	38671917	38681273
chr3	38722237	38736644	38722237	38725589	38733255	38736644	94	---	---	---	---	38733078	38733094	+	70	---	---
chr3	38728797	38732810	38728797	38728948	38732649	38732802	96	38728792	38728796	38732811	38732815	38732484	38732514	+	80	38728797	38732805
chr3	38761633	38772601	38761636	38762139	38772098	38772601	94	38761627	38761632	38772602	38772607	38762607	38762637	-	74	38761636	38772599
chr3	38775104	38795548	38775104	38776632	38794018	38795548	90	---	---	---	---	38777169	38777204	-	75	38775105	38795545
chr3	38776819	38786993	38776819	38778527	38785287	38786993	85	---	---	---	---	38778844	38778865	-	77	---	---
chr3	38866798	38886228	38866798	38867477	38885539	38886228	95	---	---	---	---	38867812	38867829	-	72	---	---
chr3	38889136	38910774	38889150	38891110	38908801	38910771	98	38889131	38889135	38910775	38910779	38891895	38891911	-	70	38889136	38910766
chr3	38891210	38909045	38891210	38892040	38908212	38909045	98	---	---	---	---	38907404	38907445	+	71	---	---
chr3	38896281	38907488	38896292	38896774	38907003	38907485	97	38896276	38896280	38907489	38907493	38906578	38906618	+	73	38896291	38907470
chr3	38926118	38932634	38926129	38928919	38929841	38932631	89	38926112	38926117	38932635	38932640	38929802	38929826	+	80	38926129	38932621
chr3	38941818	38947807	38941833	38944079	38945544	38947793	89	38941813	38941817	38947808	38947812	38944149	38944179	-	70	---	---
chr3	38941829	38948344	38941833	38944622	38945544	38948334	89	38941823	38941828	38948345	38948350	38944636	38944660	-	80	38941841	38948332
chr3	38964065	38969955	38964065	38966191	38967867	38969955	95	---	---	---	---	---	---	0	--	---	---
chr3	38966297	38974350	38966297	38966524	38974122	38974350	98	---	---	---	---	38966889	38966904	-	87	38966302	38974348
chr3	38966446	38982620	38966446	38969321	38979739	38982620	97	---	---	---	---	38969804	38969842	-	76	38966449	38982607
chr3	38971529	38979750	38971529	38974111	38977156	38979750	97	---	---	---	---	38974220	38974243	-	87	---	---
chr3	38983670	38989928	38983670	38986214	38987381	38989928	89	---	---	---	---	---	---	0	--	38983678	38989926
chr3	39034241	39048447	39034241	39036392	39046291	39048447	98	---	---	---	---	39036823	39036850	-	75	39034256	39048434
chr3	39043288	39057881	39043288	39044761	39056417	39057881	96	---	---	---	---	39055983	39056001	+	89	---	---
chr3	39057942	39064457	39057953	39060743	39061665	39064454	89	39057936	39057941	39064458	39064463	39061626	39061650	+	80	39057953	39064444
chr3	39092665	39103827	39092665	39093306	39103189	39103827	99	---	---	---	---	39093710	39093726	-	76	---	---
chr3	39097800	39114283	39097800	39098436	39113638	39114283	93	---	---	---	---	39099102	39099132	-	83	39097806	39114270
chr3	39098858	39102164	39098858	39099374	39101649	39102164	97	---	---	---	---	---	---	0	--	39098864	39102162
chr3	39102900	39119814	39102900	39104323	39118390	39119814	99	---	---	---	---	39104987	39105011	-	72	39102900	39119803
chr3	39134000	39153840	39134000	39134458	39153382	39153840	98	---	---	---	---	39152764	39152795	+	71	39134002	39153835
chr3	39145096	39157941	39145096	39146356	39156677	39157941	97	---	---	---	---	39156439	39156468	+	73	---	---
chr3	39146482	39151115	39146482	39146991	39150613	39151115	95	---	---	---	---	39150540	39150577	+	76	39146490	39151113
chr3	39148802	39154388	39148802	39149035	39154166	39154388	91	---	---	---	---	39153987	39154014	+	89	---	---
chr3	39151245	39155040	39151245	39151985	39154388	39155040	85	---	---	---	---	39154268	39154369	+	75	---	---
chr3	39212106	39232196	39212106	39213150	39231152	39232196	94	---	---	---	---	39230351	39230380	+	76	39212107	39232189
chr3	39220090	39228993	39220090	39221908	39227187	39228993	97	---	---	---	---	39227083	39227121	+	71	39220090	39228991
chr3	39242044	39253910	39242044	39242228	39253736	39253910	89	---	---	---	---	39242718	39242767	-	74	39242050	39253904
chr3	39250996	39253413	39250996	39251205	39253204	39253413	96	---	---	---	---	39253104	39253123	+	80	39251006	39253411
chr3	39253892	39259156	39253907	39254109	39258939	39259141	94	39253887	39253891	39259157	39259161	39254280	39254351	-	79	---	---
chr3	39254423	39268496	39254423	39254713	39268206	39268496	94	---	---	---	---	39267554	39267614	+	95	39254426	39268493
chr3	39266685	39271161	39266685	39267107	39270740	39271161	90	---	---	---	---	39270621	39270633	+	76	---	---
chr3	39271620	39279807	39271620	39272248	39279156	39279807	90	---	---	---	---	39278945	39278971	+	74	---	---
chr3	39293972	39304236	39293972	39296492	39301698	39304236	97	---	---	---	---	39301548	39301588	+	73	---	---
chr3	39317698	39325235	39317698	39318500	39324409	39325235	95	---	---	---	---	39324132	39324156	+	76	---	---
chr3	39326907	39347228	39326907	39327461	39346676	39347228	91	---	---	---	---	39328399	39328411	-	84	39326909	39347226
chr3	39328864	39332852	39328864	39329551	39332170	39332852	92	---	---	---	---	---	---	0	--	39328864	39332844
chr3	39329691	39349323	39329691	39330485	39348549	39349323	93	---	---	---	---	39347732	39347746	+	73	39329693	39349318
chr3	39331591	39334700	39331591	39332298	39333981	39334700	95	---	---	---	---	39332369	39332398	-	70	---	---
chr3	39341086	39352258	39341086	39342966	39350393	39352258	92	---	---	---	---	39343296	39343322	-	74	---	---
chr3	39344998	39355704	39344998	39348983	39351773	39355704	90	---	---	---	---	39351670	39351702	+	78	39344998	39355700
chr3	39344998	39355585	39344998	39348868	39351773	39355585	90	---	---	---	---	39351670	39351702	+	78	39344998	39355567
chr3	39391751	39411152	39391751	39392327	39410570	39411138	88	39391746	39391750	39411153	39411157	39409767	39409787	+	71	39391751	39411137
chr3	39396250	39409763	39396250	39396531	39409483	39409763	89	---	---	---	---	39396603	39396616	-	71	39396262	39409759
chr3	39409483	39416998	39409483	39409821	39416660	39416998	89	---	---	---	---	39410044	39410088	-	73	39409495	39416992
chr3	39428611	39437489	39428611	39428910	39437190	39437489	88	---	---	---	---	39436855	39436923	+	71	39428612	39437487
chr3	39468734	39475728	39468734	39469509	39474937	39475728	91	---	---	---	---	39469623	39469638	-	81	39468739	39475717
chr3	39519614	39529253	39519624	39521046	39527825	39529245	93	39519609	39519613	39529254	39529258	39527618	39527635	+	72	---	---
chr3	39558256	39567603	39558256	39559352	39566519	39567603	92	---	---	---	---	39566422	39566436	+	80	39558256	39567594
chr3	39575521	39596084	39575521	39578027	39593580	39596084	87	---	---	---	---	39593009	39593052	+	72	39575525	39596080
chr3	39585529	39595829	39585532	39587054	39594291	39595817	93	39585524	39585528	39595830	39595834	39593966	39593995	+	76	39585535	39595814
chr3	39585816	39595694	39585816	39586931	39594577	39595694	93	---	---	---	---	39587291	39587308	-	72	39585821	39595676
chr3	39599892	39607005	39599892	39600205	39606693	39607005	97	---	---	---	---	39606589	39606627	+	71	---	---
chr3	39607006	39614400	39607006	39607272	39614134	39614400	99	---	---	---	---	---	---	0	--	---	---
chr3	39621997	39630454	39621997	39623638	39628808	39630454	95	---	---	---	---	39623803	39623829	-	77	---	---
chr3	39622501	39629892	39622501	39623079	39629313	39629892	95	---	---	---	---	39623313	39623337	-	92	---	---
chr3	39630453	39638428	39630453	39631554	39637350	39638428	93	---	---	---	---	39631820	39631844	-	72	39630454	39638417
chr3	39677739	39698083	39677739	39679631	39696187	39698083	95	---	---	---	---	39680045	39680064	-	80	---	---
chr3	39685703	39692665	39685703	39687356	39691008	39692665	95	---	---	---	---	39690855	39690876	+	86	39685703	39692663
chr3	39724544	39730228	39724544	39724871	39729901	39730228	99	---	---	---	---	39729649	39729722	+	77	39724547	39730223
chr3	39730526	39733199	39730526	39731194	39732531	39733199	98	---	---	---	---	---	---	0	--	---	---
chr3	39758020	39769651	39758033	39759796	39767878	39769644	88	39758015	39758019	39769652	39769656	39767819	39767859	+	73	39758024	39769645
chr3	39798777	39801553	39798777	39799055	39801279	39801553	89	---	---	---	---	---	---	0	--	39798782	39801535
chr3	39801696	39810050	39801696	39804621	39807127	39810050	86	---	---	---	---	39807050	39807064	+	80	39801696	39810044
chr3	39810048	39820557	39810048	39812836	39817785	39820557	97	---	---	---	---	39812996	39813015	-	80	39810050	39820554
chr3	39835525	39841804	39835525	39836495	39840829	39841804	88	---	---	---	---	39840613	39840666	+	83	39835525	39841802
chr3	39835638	39841559	39835638	39836250	39840947	39841559	88	---	---	---	---	39840713	39840751	+	82	39835648	39841546
chr3	39851635	39870809	39851635	39855455	39867031	39870809	91	---	---	---	---	39866744	39866760	+	76	39851639	39870798
chr3	39859106	39874717	39859106	39859955	39873892	39874717	90	---	---	---	---	39860569	39860615	-	72	39859110	39874715
chr3	39871225	39890239	39871225	39874498	39886963	39890239	86	---	---	---	---	39874966	39874989	-	83	39871233	39890225
chr3	39882778	39895571	39882778	39883377	39894972	39895571	99	---	---	---	---	39883924	39883947	-	91	---	---
chr3	39947665	39954703	39947665	39948041	39954327	39954703	95	---	---	---	---	39954111	39954124	+	85	39947665	39954693
chr3	39980846	40001900	39980846	39981520	40001227	40001900	93	---	---	---	---	39982260	39982311	-	75	39980852	40001891
chr3	39997978	40005935	39997989	39998949	40004964	40005925	95	39997973	39997977	40005936	40005940	39999209	39999238	-	90	---	---
chr3	40013397	40034038	40013397	40014282	40033153	40034038	92	---	---	---	---	40032886	40032914	+	75	---	---
chr3	40016458	40029273	40016458	40018199	40027571	40029273	94	---	---	---	---	40018653	40018666	-	78	40016458	40029271
chr3	40057231	40070378	40057231	40058976	40068619	40070378	92	---	---	---	---	40059252	40059269	-	72	40057242	40070374
chr3	40061505	40075650	40061505	40062010	40075139	40075650	94	---	---	---	---	40074528	40074562	+	82	40061519	40075649
chr3	40062414	40075116	40062414	40066051	40071486	40075116	95	---	---	---	---	40066110	40066122	-	84	40062418	40075115
chr3	40093665	40112260	40093670	40094870	40111000	40112252	90	40093659	40093664	40112261	40112266	40095563	40095592	-	73	---	---
chr3	40104838	40112765	40104838	40105370	40112247	40112765	93	---	---	---	---	40111955	40111981	+	70	40104839	40112762
chr3	40129997	40135627	40129997	40130306	40135318	40135627	98	---	---	---	---	40130502	40130515	-	78	40129998	40135625
chr3	40139587	40148042	40139587	40140327	40147306	40148042	97	---	---	---	---	40146957	40146975	+	78	40139588	40148031
chr3	40174358	40192546	40174358	40175557	40191347	40192546	99	---	---	---	---	40176297	40176323	-	74	---	---
chr3	40176386	40191347	40176386	40178046	40189783	40191347	85	---	---	---	---	40178573	40178588	-	93	---	---
chr3	40245688	40252558	40245688	40246485	40251748	40252546	93	40245682	40245687	40252559	40252564	40251625	40251638	+	78	40245690	40252549
chr3	40265036	40275256	40265036	40268692	40271644	40275256	88	---	---	---	---	40268710	40268723	-	85	40265054	40275254
chr3	40281530	40288006	40281530	40284313	40285222	40288006	97	---	---	---	---	40284336	40284352	-	88	---	---
chr3	40330741	40349908	40330741	40331738	40348911	40349908	94	---	---	---	---	40332433	40332461	-	72	---	---
chr3	40336302	40343174	40336302	40337100	40342363	40343162	93	40336296	40336301	40343175	40343180	40342240	40342253	+	78	40336304	40343165
chr3	40353892	40361864	40353897	40355378	40360320	40361852	91	40353887	40353891	40361865	40361869	40360122	40360175	+	85	40353897	40361862
chr3	40362399	40370815	40362399	40362710	40370504	40370815	87	---	---	---	---	40370342	40370371	+	76	40362402	40370797
chr3	40399025	40408880	40399025	40400631	40407273	40408880	95	---	---	---	---	40406972	40406993	+	72	40399025	40408877
chr3	40413481	40424733	40413481	40413887	40424328	40424733	97	---	---	---	---	40414393	40414409	-	76	40413485	40424731
chr3	40426963	40435144	40426963	40428572	40433534	40435144	95	---	---	---	---	40428637	40428801	-	83	40426963	40435141
chr3	40439963	40448541	40439963	40441776	40446760	40448541	91	---	---	---	---	40441993	40442005	-	76	40439963	40448539
chr3	40455989	40464281	40455989	40457640	40462620	40464267	94	40455983	40455988	40464282	40464287	40462391	40462560	+	81	40455989	40464265
chr3	40466758	40473621	40466762	40468326	40472047	40473611	96	40466753	40466757	40473622	40473626	40468465	40468512	-	81	40466762	40473608
chr3	40466877	40473595	40466877	40468310	40472162	40473595	96	---	---	---	---	40468465	40468503	-	79	40466882	40473576
chr3	40508423	40518043	40508423	40510667	40515799	40518043	95	---	---	---	---	40510903	40510920	-	77	40508433	40518035
chr3	40509330	40517596	40509330	40510219	40516706	40517596	96	---	---	---	---	40510438	40510465	-	75	---	---
chr3	40533131	40543703	40533131	40534691	40542110	40543703	93	---	---	---	---	40541752	40541769	+	72	---	---
chr3	40562384	40572676	40562384	40564144	40571047	40572676	85	---	---	---	---	40570863	40570881	+	84	40562384	40572674
chr3	40579177	40582382	40579179	40580008	40581548	40582378	97	40579172	40579176	40582383	40582387	40581533	40581546	+	78	---	---
chr3	40610661	40625752	40610661	40615546	40620870	40625752	98	---	---	---	---	40620767	40620829	+	74	---	---
chr3	40612473	40624243	40612473	40614037	40622682	40624243	98	---	---	---	---	40622390	40622405	+	75	40612487	40624232
chr3	40635602	40652798	40635602	40637139	40651266	40652798	95	---	---	---	---	40637746	40637761	-	75	40635605	40652796
chr3	40645716	40656080	40645716	40647381	40654410	40656080	92	---	---	---	---	40654076	40654088	+	100	---	---
chr3	40648780	40657175	40648780	40649394	40656560	40657175	88	---	---	---	---	40649674	40649695	-	72	---	---
chr3	40649717	40653654	40649717	40650234	40653154	40653654	85	---	---	---	---	40650269	40650336	-	76	40649720	40653651
chr3	40652876	40658418	40652881	40654052	40657225	40658415	89	40652871	40652875	40658419	40658423	40654112	40654210	-	82	---	---
chr3	40660102	40675686	40660102	40660222	40675566	40675686	94	---	---	---	---	40660787	40660803	-	70	40660107	40675683
chr3	40662835	40672759	40662835	40664433	40671163	40672759	98	---	---	---	---	40664712	40664733	-	77	40662843	40672756
chr3	40686537	40689406	40686537	40687043	40688902	40689406	92	---	---	---	---	40687061	40687080	-	70	---	---
chr3	40702767	40710312	40702767	40703609	40709470	40710312	90	---	---	---	---	40703875	40703888	-	92	40702771	40710302
chr3	40752312	40760418	40752312	40753391	40759339	40760418	98	---	---	---	---	40753569	40753581	-	100	40752313	40760411
chr3	40807558	40825084	40807558	40808772	40823868	40825084	95	---	---	---	---	40809421	40809436	-	87	---	---
chr3	40825894	40834277	40825894	40827153	40832997	40834277	87	---	---	---	---	40827397	40827411	-	86	40825894	40834258
chr3	40849599	40858095	40849599	40851305	40856380	40858087	96	40849594	40849598	40858096	40858100	40851427	40851459	-	75	40849600	40858092
chr3	40878835	40887388	40878835	40880383	40885856	40887376	91	40878830	40878834	40887389	40887393	40885710	40885730	+	76	40878836	40887387
chr3	40888926	40897791	40888926	40890738	40896028	40897791	91	---	---	---	---	40895774	40895786	+	84	40888926	40897789
chr3	40906458	40915013	40906458	40908009	40913481	40915001	91	40906453	40906457	40915014	40915018	40913335	40913355	+	76	40906459	40915012
chr3	40955931	40964281	40955931	40957194	40963018	40964281	97	---	---	---	---	40962755	40962792	+	73	40955932	40964279
chr3	40979866	40998967	40979866	40980455	40998398	40998967	89	---	---	---	---	40997683	40997702	+	85	40979866	40998960
chr3	40980065	40990694	40980065	40982557	40988204	40990694	93	---	---	---	---	40982740	40982757	-	72	---	---
chr3	41001195	41022127	41001195	41001640	41021679	41022127	93	---	---	---	---	41002290	41002305	-	75	---	---
chr3	41005365	41018784	41005365	41005921	41018228	41018783	96	41005360	41005364	41018785	41018789	41017730	41017752	+	100	41005365	41018783
chr3	41011364	41022421	41011364	41013190	41020622	41022421	87	---	---	---	---	41020251	41020270	+	80	41011364	41022419
chr3	41064479	41083106	41064481	41065971	41081583	41083106	91	41064474	41064478	41083107	41083111	41080849	41080884	+	75	41064481	41083104
chr3	41070517	41089839	41070517	41071229	41089126	41089839	92	---	---	---	---	41072021	41072045	-	76	41070529	41089836
chr3	41081583	41094945	41081583	41083105	41093421	41094945	86	---	---	---	---	41083543	41083592	-	78	41081583	41094941
chr3	41135272	41147642	41135277	41135877	41147041	41147641	95	41135266	41135271	41147643	41147648	41146569	41146686	+	82	41135278	41147637
chr3	41136279	41145406	41136279	41140150	41141523	41145406	85	---	---	---	---	41141423	41141462	+	70	41136281	41145400
chr3	41137210	41142923	41137210	41137677	41142455	41142923	93	---	---	---	---	41137698	41137714	-	88	---	---
chr3	41147626	41161466	41147641	41148269	41160824	41161452	95	41147621	41147625	41161467	41161471	41160511	41160533	+	73	---	---
chr3	41153469	41157609	41153473	41153901	41157181	41157609	95	41153464	41153468	41157610	41157614	41153995	41154018	-	87	41153477	41157605
chr3	41169473	41186844	41169473	41170703	41185616	41186844	94	---	---	---	---	41171373	41171410	-	78	41169485	41186841
chr3	41171608	41177314	41171608	41172088	41176833	41177314	94	---	---	---	---	41176697	41176735	+	79	---	---
chr3	41197085	41207243	41197085	41200140	41204168	41207243	97	---	---	---	---	41203986	41204023	+	73	41197087	41207241
chr3	41211255	41219737	41211255	41212752	41218241	41219737	96	---	---	---	---	41218034	41218063	+	83	---	---
chr3	41235948	41245976	41235948	41237584	41244346	41245976	95	---	---	---	---	41244029	41244050	+	72	---	---
chr3	41235948	41245509	41235948	41237117	41244346	41245509	95	---	---	---	---	41237453	41237479	-	70	---	---
chr3	41250199	41261696	41250199	41250404	41261491	41261696	93	---	---	---	---	41261193	41261212	+	80	---	---
chr3	41271785	41282691	41271785	41272127	41282349	41282691	96	---	---	---	---	41281837	41281863	+	70	41271785	41282674
chr3	41294683	41316438	41294683	41295262	41315859	41316438	98	---	---	---	---	41296241	41296265	-	88	---	---
chr3	41358860	41370719	41358860	41362919	41366629	41370719	94	---	---	---	---	41363062	41363096	-	74	---	---
chr3	41371894	41391053	41371894	41372970	41389956	41391038	95	41371889	41371893	41391054	41391058	41373759	41373779	-	80	41371894	41391050
chr3	41394265	41403111	41394265	41394532	41402844	41403111	91	---	---	---	---	41402430	41402447	+	77	41394265	41403092
chr3	41407856	41423114	41407856	41408429	41422561	41423114	89	---	---	---	---	41421975	41421997	+	73	41407860	41423106
chr3	41413089	41422560	41413101	41414513	41421153	41422560	94	41413083	41413088	41422561	41422566	41420851	41420870	+	70	41413092	41422558
chr3	41450733	41463045	41450733	41451286	41462492	41463044	97	41450728	41450732	41463046	41463050	41461990	41462062	+	83	41450733	41463044
chr3	41463978	41474990	41463978	41464810	41474182	41474990	91	---	---	---	---	41473738	41473764	+	81	41463979	41474979
chr3	41488114	41507370	41488114	41488362	41507122	41507370	97	---	---	---	---	41488761	41488777	-	70	---	---
chr3	41503631	41525026	41503631	41503899	41524758	41525026	98	---	---	---	---	41523962	41523980	+	84	---	---
chr3	41539785	41548698	41539785	41541602	41546889	41548698	97	---	---	---	---	41541842	41541854	-	76	41539785	41548695
chr3	41554825	41572992	41554825	41556272	41571516	41572992	91	---	---	---	---	41570826	41570880	+	72	41554827	41572990
chr3	41561339	41571057	41561339	41562510	41569883	41571057	94	---	---	---	---	41562846	41562879	-	73	41561339	41571056
chr3	41589601	41603620	41589601	41591118	41602076	41603620	91	41589596	41589600	41603621	41603625	41591437	41591463	-	77	---	---
chr3	41591893	41599138	41591893	41593511	41597520	41599138	94	---	---	---	---	41593575	41593658	-	84	41591893	41599136
chr3	41615732	41635848	41615732	41617259	41634321	41635848	94	---	---	---	---	41633587	41633622	+	75	41615732	41635846
chr3	41619686	41629561	41619686	41621295	41627956	41629559	93	41619681	41619685	41629562	41629566	41627653	41627674	+	77	41619686	41629560
chr3	41636773	41646214	41636773	41638169	41644798	41646214	92	---	---	---	---	41644627	41644658	+	71	41636778	41646212
chr3	41723230	41732216	41723239	41725078	41730362	41732202	99	41723225	41723229	41732217	41732221	41725315	41725327	-	76	41723236	41732213
chr3	41747575	41766091	41747575	41748733	41764933	41766091	93	---	---	---	---	41764714	41764734	+	71	41747577	41766084
chr3	41755941	41764874	41755941	41757768	41763046	41764874	98	---	---	---	---	41762942	41762980	+	71	41755941	41764870
chr3	41790072	41797911	41790072	41791132	41796851	41797911	99	---	---	---	---	41791189	41791227	-	74	41790082	41797907
chr3	41799927	41810649	41799927	41800905	41809671	41810649	98	---	---	---	---	41801147	41801165	-	73	---	---
chr3	41854333	41864488	41854333	41856607	41862278	41864488	93	---	---	---	---	41861994	41862018	+	72	41854341	41864485
chr3	41878693	41886323	41878693	41879219	41885807	41886323	87	---	---	---	---	41885478	41885498	+	71	41878703	41886321
chr3	41917857	41937856	41917857	41918634	41937176	41937856	87	---	---	---	---	41936327	41936387	+	73	---	---
chr3	41945857	41958192	41945857	41946541	41957506	41958192	93	---	---	---	---	41957044	41957077	+	85	---	---
chr3	41988714	41999534	41988714	41989036	41999200	41999534	89	---	---	---	---	41998795	41998810	+	75	41988722	41999533
chr3	42004655	42013518	42004662	42005114	42013053	42013505	96	42004650	42004654	42013519	42013523	42012879	42012910	+	75	---	---
chr3	42013558	42021269	42013558	42014457	42020372	42021269	96	---	---	---	---	42020164	42020177	+	78	42013563	42021262
chr3	42051069	42061840	42051069	42051331	42061579	42061840	93	---	---	---	---	42061084	42061104	+	90	---	---
chr3	42082742	42092124	42082754	42083382	42091489	42092119	85	42082737	42082741	42092125	42092129	42091153	42091169	+	70	42082756	42092123
chr3	42107928	42118033	42107936	42109430	42116539	42118027	90	42107923	42107927	42118034	42118038	42109727	42109753	-	70	42107934	42118031
chr3	42126491	42135099	42126491	42128314	42133277	42135099	94	---	---	---	---	42133123	42133136	+	78	42126492	42135097
chr3	42146238	42158237	42146238	42150041	42154432	42158237	97	---	---	---	---	42154348	42154362	+	80	42146238	42158231
chr3	42159388	42171471	42159388	42159924	42170933	42171471	93	---	---	---	---	42160365	42160384	-	70	---	---
chr3	42160226	42167196	42160226	42160824	42166602	42167196	99	---	---	---	---	42166357	42166395	+	82	42160243	42167185
chr3	42167296	42173363	42167296	42167722	42172937	42173363	99	---	---	---	---	42172733	42172754	+	72	42167303	42173347
chr3	42168583	42172091	42168583	42168741	42171933	42172091	97	---	---	---	---	42168888	42168901	-	78	---	---
chr3	42196755	42208449	42196755	42198473	42206747	42208449	93	---	---	---	---	42206446	42206467	+	72	42196755	42208447
chr3	42218095	42226759	42218095	42219938	42224917	42226759	96	---	---	---	---	42220078	42220091	-	78	42218096	42226757
chr3	42234470	42239553	42234470	42234730	42239293	42239553	94	---	---	---	---	42234792	42234807	-	81	42234482	42239536
chr3	42259510	42281301	42259510	42260094	42280717	42281301	100	---	---	---	---	42260632	42260648	-	70	---	---
chr3	42290212	42304068	42290212	42295473	42298786	42304068	91	---	---	---	---	42295533	42295568	-	75	42290221	42304061
chr3	42290814	42302360	42290825	42293793	42299400	42302345	94	42290809	42290813	42302361	42302365	42294061	42294074	-	71	42290820	42302355
chr3	42309400	42313700	42309400	42309859	42313231	42313700	93	---	---	---	---	42309983	42310028	-	73	42309402	42313698
chr3	42335016	42342035	42335016	42335560	42341515	42342035	88	---	---	---	---	42341217	42341238	+	72	---	---
chr3	42338926	42345910	42338926	42339551	42345285	42345910	99	---	---	---	---	42345034	42345064	+	77	42338941	42345908
chr3	42339896	42348666	42339896	42340396	42348165	42348666	94	---	---	---	---	42340749	42340768	-	70	42339907	42348654
chr3	42342883	42347517	42342883	42343166	42347226	42347509	94	42342878	42342882	42347518	42347522	42343314	42343368	-	80	---	---
chr3	42352761	42363002	42352761	42353148	42362614	42363002	96	---	---	---	---	42362185	42362203	+	84	---	---
chr3	42372980	42380844	42372980	42373490	42380338	42380844	92	---	---	---	---	42380022	42380035	+	78	---	---
chr3	42405886	42418566	42405886	42408721	42415668	42418566	93	---	---	---	---	42408965	42409002	-	76	42405888	42418564
chr3	42421786	42443327	42421798	42422673	42442450	42443321	89	42421781	42421785	42443328	42443332	42423594	42423619	-	76	42421799	42443322
chr3	42434235	42438536	42434235	42434694	42438067	42438536	93	---	---	---	---	42434818	42434863	-	73	42434237	42438534
chr3	42456623	42472537	42456623	42458456	42470706	42472537	93	---	---	---	---	42470113	42470139	+	74	42456624	42472535
chr3	42463430	42470647	42463430	42464981	42469075	42470647	93	---	---	---	---	42468870	42468951	+	84	42463431	42470644
chr3	42483729	42495726	42483742	42485316	42494157	42495712	86	42483724	42483728	42495727	42495731	42493760	42493775	+	75	42483742	42495717
chr3	42485626	42495959	42485626	42485896	42495689	42495959	95	---	---	---	---	42486292	42486308	-	82	42485635	42495952
chr3	42497814	42512680	42497814	42502024	42508248	42512680	91	---	---	---	---	42502268	42502304	-	70	42497817	42512669
chr3	42515047	42520299	42515047	42515485	42519858	42520299	97	---	---	---	---	42515666	42515685	-	75	42515047	42520294
chr3	42547626	42551770	42547626	42549604	42549787	42551770	93	---	---	---	---	42549680	42549702	-	82	---	---
chr3	42564167	42571801	42564167	42565034	42570934	42571801	95	---	---	---	---	42570711	42570724	+	78	42564167	42571798
chr3	42573285	42592751	42573285	42573845	42592160	42592751	91	---	---	---	---	42591545	42591571	+	70	42573288	42592738
chr3	42584642	42605104	42584652	42584977	42604772	42605098	90	42584637	42584641	42605105	42605109	42603952	42603985	+	76	42584653	42605101
chr3	42606158	42627748	42606158	42607997	42625924	42627748	89	---	---	---	---	42625123	42625136	+	78	---	---
chr3	42608605	42616534	42608605	42609105	42616037	42616534	93	---	---	---	---	42615690	42615711	+	72	42608605	42616533
chr3	42609147	42612398	42609147	42610237	42611311	42612398	95	---	---	---	---	42610290	42610337	-	77	---	---
chr3	42656749	42659224	42656749	42656981	42658982	42659224	87	---	---	---	---	42657021	42657037	-	76	---	---
chr3	42696038	42708211	42696044	42696510	42707745	42708209	92	42696033	42696037	42708212	42708216	42707343	42707364	+	72	42696046	42708201
chr3	42702294	42708209	42702294	42702565	42707940	42708209	91	---	---	---	---	42707836	42707852	+	76	42702295	42708201
chr3	42708203	42718376	42708209	42709721	42716846	42718372	94	42708198	42708202	42718377	42718381	42710018	42710044	-	74	42708209	42718370
chr3	42719759	42738585	42719759	42721077	42737267	42738585	95	---	---	---	---	42721868	42721887	-	75	42719762	42738580
chr3	42724506	42733635	42724506	42725169	42732972	42733635	98	---	---	---	---	42725332	42725358	-	74	42724507	42733623
chr3	42739907	42759241	42739907	42740987	42758158	42759241	93	---	---	---	---	42741541	42741557	-	70	42739907	42759239
chr3	42784800	42792693	42784800	42788587	42788890	42792692	90	42784793	42784799	42792694	42792700	42788820	42788845	+	73	---	---
chr3	42786588	42790990	42786588	42786886	42790692	42790990	94	---	---	---	---	42790546	42790560	+	86	42786600	42790983
chr3	42801959	42812488	42801959	42802144	42812303	42812488	88	---	---	---	---	42802568	42802581	-	92	---	---
chr3	42806074	42814185	42806089	42806832	42813353	42814177	88	42806069	42806073	42814186	42814190	42807070	42807128	-	72	---	---
chr3	42806840	42825680	42806840	42808030	42824479	42825680	93	---	---	---	---	42823832	42823865	+	70	42806843	42825678
chr3	42821305	42824156	42821305	42821531	42823930	42824156	97	---	---	---	---	42823832	42823865	+	70	42821313	42824153
chr3	42838737	42845361	42838737	42840288	42843806	42845361	94	---	---	---	---	42840357	42840464	-	81	42838738	42845359
chr3	42879418	42886208	42879418	42880387	42885239	42886208	98	---	---	---	---	42885085	42885098	+	78	---	---
chr3	42911401	42917879	42911401	42911833	42917447	42917879	97	---	---	---	---	42911965	42911981	-	82	---	---
chr3	42927896	42948739	42927910	42928399	42948247	42948736	97	42927890	42927895	42948740	42948745	42947272	42947289	+	77	42927899	42948734
chr3	43020976	43040067	43020976	43021465	43039578	43040067	97	---	---	---	---	43038673	43038705	+	75	43020976	43040065
chr3	43029112	43036218	43029112	43030210	43035120	43036218	99	---	---	---	---	43034874	43034895	+	77	---	---
chr3	43040067	43053446	43040067	43041576	43052054	43053446	88	---	---	---	---	43051791	43051810	+	80	43040077	43053443
chr3	43070533	43084142	43070533	43074037	43080636	43084142	98	---	---	---	---	43080334	43080406	+	83	43070541	43084139
chr3	43089994	43098584	43089994	43090252	43098323	43098584	93	---	---	---	---	43098064	43098100	+	78	43089999	43098580
chr3	43106365	43111781	43106365	43106468	43111679	43111781	95	---	---	---	---	43106549	43106563	-	80	43106368	43111778
chr3	43120282	43138990	43120288	43120484	43138788	43138984	96	43120277	43120281	43138991	43138995	43137908	43137943	+	75	43120288	43138987
chr3	43130205	43138589	43130205	43131649	43137226	43138589	93	---	---	---	---	43131721	43131744	-	87	43130206	43138579
chr3	43142899	43162488	43142900	43143328	43162057	43162480	97	43142894	43142898	43162489	43162493	43161157	43161179	+	73	43142908	43162473
chr3	43151326	43161947	43151326	43151723	43161550	43161947	99	---	---	---	---	43161076	43161105	+	73	---	---
chr3	43173124	43186740	43173124	43173772	43186094	43186740	98	---	---	---	---	43185727	43185745	+	73	---	---
chr3	43180797	43186276	43180797	43181488	43185607	43186276	94	---	---	---	---	43181516	43181567	-	73	43180814	43186271
chr3	43181727	43194401	43181727	43182377	43193807	43194401	91	---	---	---	---	43193541	43193568	+	71	---	---
chr3	43191591	43209354	43191591	43193807	43207140	43209354	99	---	---	---	---	43194432	43194449	-	72	43191592	43209353
chr3	43232578	43242160	43232578	43233266	43241506	43242160	86	---	---	---	---	43241212	43241228	+	76	---	---
chr3	43232578	43242160	43232578	43233266	43241506	43242160	86	---	---	---	---	43241212	43241228	+	76	---	---
chr3	43240316	43243887	43240316	43240612	43243593	43243887	94	---	---	---	---	---	---	0	--	43240317	43243879
chr3	43285227	43294056	43285227	43286966	43292326	43294056	93	---	---	---	---	43287215	43287233	-	84	43285227	43294051
chr3	43314775	43327405	43314775	43315135	43327046	43327405	96	---	---	---	---	43326576	43326602	+	70	---	---
chr3	43386009	43394761	43386009	43387818	43392809	43394761	92	---	---	---	---	43387959	43387972	-	78	43386009	43394759
chr3	43402318	43421460	43402322	43408200	43415545	43421446	99	43402313	43402317	43421461	43421465	43415205	43415252	+	72	---	---
chr3	43435869	43448714	43435876	43436432	43448150	43448708	94	43435864	43435868	43448715	43448719	43447585	43447611	+	74	43435877	43448704
chr3	43438236	43445800	43438236	43439676	43444355	43445800	92	---	---	---	---	43444235	43444256	+	81	43438242	43445798
chr3	43458289	43471696	43458289	43458799	43471186	43471696	97	---	---	---	---	43470624	43470644	+	76	43458289	43471692
chr3	43478113	43492885	43478113	43479362	43491636	43492885	97	---	---	---	---	43491151	43491183	+	78	---	---
chr3	43495839	43510865	43495839	43497400	43509291	43510865	92	---	---	---	---	43497813	43497837	-	80	43495840	43510847
chr3	43524566	43529630	43524567	43524761	43529429	43529623	91	43524558	43524565	43529631	43529638	43529210	43529230	+	76	43524570	43529627
chr3	43536207	43545296	43536210	43536937	43544569	43545296	94	43536201	43536206	43545297	43545302	43537301	43537316	-	93	43536210	43545293
chr3	43570762	43575793	43570775	43571236	43575315	43575781	90	43570757	43570761	43575794	43575798	43575113	43575141	+	72	43570768	43575792
chr3	43579910	43587981	43579921	43581153	43586739	43587972	88	43579905	43579909	43587982	43587986	43586547	43586573	+	70	---	---
chr3	43581563	43588610	43581563	43582022	43588151	43588610	91	---	---	---	---	43587987	43588009	+	73	43581576	43588605
chr3	43582709	43591397	43582709	43585529	43588592	43591397	86	---	---	---	---	43585531	43585587	-	73	---	---
chr3	43583940	43590495	43583940	43584620	43589840	43590495	86	---	---	---	---	43589599	43589625	+	70	43583950	43590481
chr3	43611353	43618710	43611353	43611871	43618191	43618710	98	---	---	---	---	43618094	43618108	+	80	---	---
chr3	43632518	43641448	43632518	43632682	43641284	43641448	94	---	---	---	---	43632846	43632864	-	84	---	---
chr3	43647716	43666094	43647719	43650879	43662717	43666082	86	43647710	43647715	43666095	43666100	43651416	43651442	-	74	43647720	43666091
chr3	43651189	43659200	43651189	43652766	43657632	43659200	93	---	---	---	---	43652825	43652962	-	81	---	---
[truncated: 32,158 more rows]
