# Supplementary material for: LtrDetector: A tool-suite for detecting long terminal repeat retrotransposons de-novo
Source: BMC Genomics. 2019 Jun 3;20:450. doi: 10.1186/s12864-019-5796-9 (PMC6547461; doi:10.1186/s12864-019-5796-9)
Supplement: Supplementary file 7 — LTR retrotransposons found by LtrDetector in Oryza sativa Japonica. This compressed file (.tar.gz) includes the LTR retrotransposons found by LtrDetector in BED format. (TAR.GZ 268 kb) [file 12864_2019_5796_MOESM7_ESM.gz]

Archive with 13 entries (12 files):
- osativa
- osativa/chr6Detector.bed
- osativa/chr3Detector.bed
- osativa/chr10Detector.bed
- osativa/chr8Detector.bed
- osativa/chr11Detector.bed
- osativa/chr1Detector.bed
- osativa/chr4Detector.bed
- osativa/chr12Detector.bed
- osativa/chr9Detector.bed
- osativa/chr7Detector.bed
- osativa/chr5Detector.bed
- osativa/chr2Detector.bed
