# Supplementary material for: LtrDetector: A tool-suite for detecting long terminal repeat retrotransposons de-novo
Source: BMC Genomics. 2019 Jun 3;20:450. doi: 10.1186/s12864-019-5796-9 (PMC6547461; doi:10.1186/s12864-019-5796-9)
Supplement: Supplementary file 7 — LTR retrotransposons found by LtrDetector in Oryza sativa Japonica. This compressed file (.tar.gz) includes the LTR retrotransposons found by LtrDetector in BED format. (TAR.GZ 268 kb) [file 12864_2019_5796_MOESM7_ESM.gz › osativa/chr6Detector.bed]

SeqID	Retrotransposon	Left_LTR	Right_LTR		Left_TSD	Right_TSD	Polypurine Tract		TG	CA
	Start	End	Start	End	Start	End	ID	Start	End	Start	End	Start	End	Strand	Purine%	Start	End
chr6	9855	18982	9855	10056	18781	18982	98	---	---	---	---	18456	18472	+	82	---	---
chr6	46485	52326	46485	47233	51576	52326	94	---	---	---	---	47374	47393	-	75	46492	52312
chr6	54481	61611	54494	55584	60516	61607	93	54474	54480	61612	61618	55652	55671	-	75	---	---
chr6	68410	69969	68410	68907	69472	69969	94	---	---	---	---	68917	68936	-	75	68416	69951
chr6	68418	69834	68418	69126	69126	69834	93	---	---	---	---	---	---	0	--	68431	69824
chr6	72071	75195	72071	72720	74546	75195	94	---	---	---	---	74465	74477	+	84	---	---
chr6	78413	81156	78413	79744	79829	81156	93	---	---	---	---	---	---	0	--	---	---
chr6	114929	120690	114929	115444	120175	120690	95	---	---	---	---	115503	115531	-	72	114933	120680
chr6	176275	179000	176284	176464	178804	178999	86	176270	176274	179001	179005	178763	178777	+	73	176279	178999
chr6	250053	262996	250053	251336	261713	262996	99	---	---	---	---	261194	261252	+	81	250054	262994
chr6	313186	326871	313186	314463	325573	326871	96	---	---	---	---	314860	314916	-	70	---	---
chr6	329363	342352	329363	330645	341071	342352	99	---	---	---	---	330989	331019	-	74	329363	342350
chr6	350860	363500	350860	351113	363238	363500	87	---	---	---	---	351540	351583	-	72	---	---
chr6	356111	359510	356111	356355	359251	359510	87	---	---	---	---	---	---	0	--	---	---
chr6	497751	509462	497762	502441	504769	509457	99	497746	497750	509463	509467	504654	504671	+	83	497762	509458
chr6	557183	564391	557183	557511	564063	564391	93	---	---	---	---	557765	557784	-	85	557184	564387
chr6	615926	621152	615926	616318	620745	621152	86	---	---	---	---	616503	616514	-	83	615932	621146
chr6	765900	777334	765900	766359	776891	777334	92	---	---	---	---	766797	766817	-	80	765907	777325
chr6	766402	774721	766402	766847	774279	774721	95	---	---	---	---	774184	774212	+	72	766403	774716
chr6	884886	897543	884886	885232	897197	897543	93	---	---	---	---	896642	896678	+	72	---	---
chr6	953238	958949	953238	953678	958509	958949	98	---	---	---	---	953745	953773	-	72	953239	958947
chr6	962586	965224	962586	962717	965092	965224	92	---	---	---	---	964973	964994	+	72	---	---
chr6	1096604	1107817	1096604	1101185	1103236	1107817	99	---	---	---	---	1101187	1101198	-	91	1096605	1107815
chr6	1118813	1123585	1118813	1118922	1123475	1123585	95	---	---	---	---	1119045	1119074	-	73	1118825	1123575
chr6	1120285	1123709	1120296	1120421	1123575	1123700	96	1120279	1120284	1123710	1123715	---	---	0	--	---	---
chr6	1131457	1146581	1131457	1133205	1144759	1146581	92	---	---	---	---	1133734	1133758	-	72	---	---
chr6	1135190	1151547	1135203	1135337	1151423	1151546	86	1135184	1135189	1151548	1151553	1150629	1150649	+	80	1135195	1151539
chr6	1136179	1152311	1136179	1136384	1152099	1152311	89	---	---	---	---	1151349	1151364	+	75	---	---
chr6	1136377	1152865	1136377	1136779	1152454	1152865	89	---	---	---	---	1137157	1137195	-	76	---	---
chr6	1139488	1158620	1139488	1139737	1158382	1158620	86	---	---	---	---	1157549	1157575	+	77	1139491	1158616
chr6	1184229	1186992	1184229	1184641	1186578	1186992	97	---	---	---	---	1186530	1186546	+	88	---	---
chr6	1234751	1244847	1234751	1235886	1243712	1244847	99	---	---	---	---	1236229	1236245	-	76	1234757	1244845
chr6	1246271	1257326	1246271	1250456	1253144	1257326	99	---	---	---	---	1253036	1253077	+	76	1246271	1257324
chr6	1275579	1287824	1275579	1276527	1286871	1287824	97	---	---	---	---	1277014	1277026	-	76	1275579	1287820
chr6	1280299	1284439	1280299	1280883	1283851	1284439	88	---	---	---	---	---	---	0	--	1280306	1284429
chr6	1308119	1329973	1308119	1308792	1329301	1329973	94	---	---	---	---	1309794	1309818	-	88	1308125	1329955
chr6	1311952	1331407	1311952	1313393	1329969	1331407	92	---	---	---	---	1329384	1329400	+	70	1311962	1331390
chr6	1316711	1332325	1316711	1317369	1331668	1332325	93	---	---	---	---	1317768	1317816	-	73	---	---
chr6	1317526	1327573	1317526	1320524	1324605	1327573	90	---	---	---	---	---	---	0	--	1317526	1327570
chr6	1324605	1335493	1324605	1327572	1332483	1335493	98	---	---	---	---	1327718	1327752	-	77	1324605	1335491
chr6	1368340	1375138	1368340	1368818	1374660	1375138	92	---	---	---	---	1369021	1369039	-	89	1368343	1375133
chr6	1401134	1404695	1401134	1401331	1404498	1404695	96	---	---	---	---	1401423	1401436	-	85	1401139	1404693
chr6	1773244	1776471	1773244	1773683	1776029	1776471	87	---	---	---	---	1773755	1773789	-	82	---	---
chr6	1800803	1803442	1800803	1801044	1803199	1803442	93	---	---	---	---	---	---	0	--	---	---
chr6	1881581	1884144	1881581	1881699	1884026	1884144	90	---	---	---	---	---	---	0	--	1881581	1884134
chr6	2047319	2063275	2047319	2049419	2061175	2063275	100	---	---	---	---	2049936	2049973	-	71	2047332	2063266
chr6	2176202	2180664	2176202	2176443	2180420	2180664	94	---	---	---	---	2180249	2180270	+	81	2176210	2180662
chr6	2205856	2209100	2205868	2206094	2208871	2209097	94	2205851	2205855	2209101	2209105	---	---	0	--	2205862	2209090
chr6	2216689	2229589	2216689	2217776	2228502	2229589	98	---	---	---	---	2218251	2218313	-	82	2216689	2229587
chr6	2343093	2348751	2343104	2343466	2348388	2348750	97	2343088	2343092	2348752	2348756	2348243	2348267	+	76	2343105	2348748
chr6	2373822	2378720	2373822	2374066	2378476	2378720	86	---	---	---	---	2374068	2374113	-	82	---	---
chr6	2387366	2395472	2387366	2387980	2394854	2395472	87	---	---	---	---	2394573	2394586	+	85	---	---
chr6	2568076	2573730	2568076	2568409	2573379	2573730	94	---	---	---	---	2568479	2568556	-	71	2568076	2573727
chr6	2612788	2631747	2612788	2613020	2631516	2631747	96	---	---	---	---	2630626	2630643	+	72	2612788	2631746
chr6	2613455	2625555	2613455	2616627	2622401	2625555	92	---	---	---	---	2616781	2616802	-	86	2613455	2625552
chr6	2625554	2631954	2625554	2625766	2631742	2631954	96	---	---	---	---	2625832	2625860	-	72	---	---
chr6	2664854	2677782	2664854	2665964	2676677	2677782	99	---	---	---	---	2666423	2666500	-	82	2664854	2677780
chr6	2761209	2763568	2761209	2761437	2763340	2763568	89	---	---	---	---	2761439	2761466	-	100	---	---
chr6	2928167	2942300	2928167	2928405	2942062	2942300	95	---	---	---	---	2928711	2928739	-	82	---	---
chr6	2928991	2932167	2928994	2929415	2931752	2932155	94	2928986	2928990	2932168	2932172	2931666	2931688	+	73	2928993	2932152
chr6	3070262	3072895	3070262	3070778	3072380	3072895	92	---	---	---	---	3072327	3072356	+	70	---	---
chr6	3070321	3072871	3070321	3070754	3072437	3072871	93	---	---	---	---	3070803	3070818	-	93	---	---
chr6	3071228	3072740	3071228	3071689	3072285	3072740	92	---	---	---	---	---	---	0	--	---	---
chr6	3207017	3212709	3207030	3207380	3212345	3212695	99	3207012	3207016	3212710	3212714	3207451	3207522	-	75	3207030	3212706
chr6	3281967	3289021	3281967	3284207	3286772	3289021	89	---	---	---	---	---	---	0	--	3281967	3289010
chr6	3295453	3307814	3295453	3296150	3307117	3307814	85	---	---	---	---	3296432	3296458	-	70	---	---
chr6	3333135	3347109	3333135	3333482	3346763	3347109	98	---	---	---	---	3333676	3333767	-	70	---	---
chr6	3393262	3401909	3393262	3393705	3401466	3401909	99	---	---	---	---	3393771	3393799	-	72	3393263	3401906
chr6	3470145	3474958	3470145	3471094	3474038	3474958	86	---	---	---	---	3473973	3473987	+	73	3470149	3474947
chr6	3491027	3503036	3491027	3494036	3500027	3503036	99	---	---	---	---	3499775	3499802	+	75	3491027	3503034
chr6	3550941	3572148	3550941	3551620	3571477	3572148	87	---	---	---	---	3570485	3570512	+	75	---	---
chr6	3581446	3588421	3581446	3581606	3588247	3588421	85	---	---	---	---	3587952	3587978	+	85	3581455	3588408
chr6	3612857	3624479	3612857	3615969	3621366	3624479	99	---	---	---	---	3616210	3616223	-	85	3612857	3624477
chr6	3704063	3716166	3704063	3705120	3715140	3716166	89	---	---	---	---	3714640	3714663	+	75	3704069	3716154
chr6	3717155	3720908	3717155	3718491	3719593	3720908	92	---	---	---	---	3719493	3719513	+	80	3717160	3720890
chr6	3731579	3745268	3731579	3733088	3743739	3745268	95	---	---	---	---	3743223	3743239	+	76	3731580	3745266
chr6	3746534	3760425	3746534	3747076	3759885	3760425	87	---	---	---	---	3747537	3747556	-	70	3746540	3760415
chr6	3752392	3755736	3752392	3753318	3754774	3755736	88	---	---	---	---	3754711	3754729	+	78	3752392	3755728
chr6	3811665	3820914	3811665	3812881	3819697	3820914	96	---	---	---	---	3813090	3813114	-	84	3811665	3820908
chr6	4288984	4295408	4288984	4289948	4294449	4295408	98	---	---	---	---	4294229	4294242	+	85	4288984	4295406
chr6	4503435	4516338	4503435	4504500	4515273	4516338	99	---	---	---	---	4504983	4505039	-	82	4503435	4516336
chr6	4529622	4538986	4529622	4531669	4537181	4538986	87	---	---	---	---	4531874	4531894	-	80	---	---
chr6	4555885	4572458	4555885	4557452	4570867	4572458	88	---	---	---	---	4570284	4570297	+	78	4555899	4572443
chr6	4558062	4562781	4558062	4558389	4562454	4562781	98	---	---	---	---	4558395	4558437	-	76	4558062	4562772
chr6	4747849	4755076	4747849	4748218	4754709	4755076	85	---	---	---	---	4748464	4748484	-	76	---	---
chr6	4901181	4914336	4901184	4902390	4913117	4914324	98	4901175	4901180	4914337	4914342	4902849	4902927	-	81	4901184	4914334
chr6	4970970	4990660	4970970	4971119	4990510	4990660	88	---	---	---	---	4972044	4972069	-	73	---	---
chr6	5113488	5122710	5113488	5113702	5122497	5122701	88	5113482	5113487	5122711	5122716	5122189	5122213	+	72	---	---
chr6	5131241	5147622	5131241	5131440	5147415	5147622	93	---	---	---	---	5132059	5132072	-	100	5131243	5147612
chr6	5134866	5139180	5134866	5135621	5138425	5139180	96	---	---	---	---	---	---	0	--	5134866	5139178
chr6	5145740	5155649	5145740	5145950	5155437	5155649	92	---	---	---	---	5155108	5155125	+	72	5145747	5155648
chr6	5684488	5688182	5684488	5685423	5687246	5688182	99	---	---	---	---	5685454	5685465	-	100	5684489	5688174
chr6	5816083	5830740	5816096	5816652	5830184	5830739	94	5816078	5816082	5830741	5830745	5829535	5829556	+	90	5816092	5830739
chr6	5878818	5885565	5878818	5879576	5884807	5885565	87	---	---	---	---	5879622	5879661	-	72	5878818	5885546
chr6	5890694	5894652	5890703	5890979	5894364	5894640	97	5890689	5890693	5894653	5894657	5894222	5894238	+	76	---	---
chr6	5895310	5900352	5895310	5895786	5899876	5900352	85	---	---	---	---	---	---	0	--	---	---
chr6	5911976	5917599	5911976	5912663	5916929	5917599	86	---	---	---	---	5916745	5916768	+	75	5911980	5917596
chr6	5913006	5919596	5913006	5914298	5918269	5919596	91	---	---	---	---	5914324	5914346	-	73	---	---
chr6	5965447	5970050	5965447	5966338	5969159	5970050	99	---	---	---	---	5969034	5969087	+	70	5965448	5970048
chr6	6065551	6078070	6065551	6066693	6076955	6078070	94	---	---	---	---	6076880	6076900	+	85	6065564	6078068
chr6	6115105	6130470	6115105	6115543	6130032	6130470	96	---	---	---	---	6129410	6129431	+	77	6115105	6130468
chr6	6641410	6646508	6641410	6641931	6645987	6646508	98	6641405	6641409	6646509	6646513	6642074	6642110	-	81	---	---
chr6	6853392	6857231	6853399	6854058	6856528	6857227	90	6853387	6853391	6857232	6857236	6856434	6856450	+	70	6853406	6857222
chr6	6897650	6900791	6897650	6897786	6900655	6900791	89	---	---	---	---	6897788	6897815	-	71	---	---
chr6	6938001	6949353	6938001	6938450	6948906	6949353	97	---	---	---	---	6938723	6938738	-	81	6938001	6949346
chr6	7001252	7007515	7001253	7001530	7007240	7007511	85	7001247	7001251	7007516	7007520	7001803	7001815	-	76	7001255	7007509
chr6	7031455	7037666	7031455	7032019	7037087	7037666	85	---	---	---	---	7032076	7032089	-	85	7031456	7037650
chr6	7089319	7092209	7089319	7089490	7092035	7092209	87	---	---	---	---	---	---	0	--	---	---
chr6	7195953	7201633	7195953	7196402	7201184	7201633	99	---	---	---	---	7196608	7196621	-	71	7195960	7201631
chr6	7308671	7325792	7308671	7308906	7325557	7325792	86	---	---	---	---	7309610	7309660	-	90	---	---
chr6	7388591	7393659	7388591	7388919	7393331	7393659	99	---	---	---	---	7393185	7393205	+	80	7388594	7393657
chr6	7437909	7443484	7437909	7438055	7443338	7443484	99	---	---	---	---	7438261	7438281	-	71	7437909	7443482
chr6	7469718	7474518	7469718	7469926	7474310	7474518	99	---	---	---	---	7470011	7470022	-	83	7469718	7474516
chr6	7476322	7485296	7476322	7476433	7485185	7485296	94	---	---	---	---	7484969	7484982	+	78	---	---
chr6	7648351	7657444	7648351	7648622	7657178	7657444	85	---	---	---	---	7657052	7657100	+	79	---	---
chr6	7680801	7687407	7680801	7681978	7686222	7687407	98	---	---	---	---	7686198	7686218	+	85	---	---
chr6	7756967	7761487	7756967	7757391	7761063	7761487	95	---	---	---	---	7760879	7760895	+	82	7756967	7761484
chr6	7792639	7796508	7792639	7793869	7795266	7796508	85	---	---	---	---	---	---	0	--	7792644	7796498
chr6	7867890	7872115	7867900	7868129	7871876	7872104	93	7867885	7867889	7872116	7872120	7868246	7868317	-	75	7867901	7872111
chr6	7878928	7890228	7878928	7879370	7889786	7890228	99	---	---	---	---	7879382	7879411	-	70	7878929	7890226
chr6	7890748	7903358	7890756	7891855	7902246	7903345	99	7890741	7890747	7903359	7903365	7892316	7892375	-	81	7890756	7903357
chr6	7983911	7997592	7983911	7984636	7996850	7997592	90	---	---	---	---	7985123	7985144	-	81	---	---
chr6	8000063	8003161	8000063	8000578	8002669	8003161	85	---	---	---	---	---	---	0	--	---	---
chr6	8034187	8041297	8034187	8034604	8040880	8041297	92	---	---	---	---	8034799	8034820	-	72	8034194	8041285
chr6	8072031	8080234	8072041	8072486	8079781	8080226	99	8072026	8072030	8080235	8080239	8079416	8079452	+	72	8072046	8080227
chr6	8089910	8110616	8089914	8091376	8109136	8110602	86	8089905	8089909	8110617	8110621	8108278	8108293	+	75	---	---
chr6	8211044	8222378	8211044	8211485	8221937	8222378	99	---	---	---	---	8221643	8221663	+	71	8211044	8222376
chr6	8272371	8277163	8272371	8273259	8276266	8277163	91	---	---	---	---	8276152	8276186	+	80	---	---
chr6	8387409	8391100	8387409	8388117	8390400	8391100	94	---	---	---	---	8388188	8388204	-	70	8387411	8391096
chr6	8436474	8445370	8436482	8439805	8442033	8445356	99	8436468	8436473	8445371	8445376	8439888	8439916	-	82	8436482	8445367
chr6	8471754	8475442	8471754	8472020	8475174	8475442	89	---	---	---	---	8475105	8475131	+	70	---	---
chr6	8481321	8488742	8481321	8481738	8488325	8488742	99	---	---	---	---	8488229	8488257	+	72	8481321	8488740
chr6	8493956	8504957	8493956	8496134	8502752	8504957	97	---	---	---	---	8496415	8496465	-	80	---	---
chr6	8499762	8506186	8499762	8500974	8504973	8506186	98	---	---	---	---	8501097	8501127	-	87	8499774	8506184
chr6	8536612	8546116	8536612	8539944	8542776	8546116	99	---	---	---	---	8540065	8540086	-	95	8536612	8546112
chr6	8578717	8591230	8578717	8580033	8589917	8591230	89	---	---	---	---	8589517	8589533	+	88	---	---
chr6	8582747	8592839	8582747	8584728	8590861	8592839	97	---	---	---	---	8585002	8585034	-	75	8582750	8592834
chr6	8582818	8592800	8582818	8584688	8590932	8592800	97	---	---	---	---	8584871	8584908	-	73	8582824	8592793
chr6	8773987	8780447	8773987	8774985	8779479	8780447	91	---	---	---	---	8775190	8775209	-	75	8773987	8780444
chr6	8793886	8814564	8793886	8794983	8813468	8814564	99	---	---	---	---	8795752	8795766	-	73	8793886	8814556
chr6	8826948	8832590	8826948	8827387	8832151	8832590	99	---	---	---	---	8832030	8832045	+	81	8826948	8832589
chr6	8855671	8867907	8855671	8859001	8864590	8867907	91	---	---	---	---	8864460	8864480	+	76	---	---
chr6	9004948	9019088	9004948	9005590	9018436	9019088	94	---	---	---	---	9005868	9005888	-	85	9004950	9019085
chr6	9063934	9075860	9063948	9068480	9071315	9075847	99	9063929	9063933	9075861	9075865	9068545	9068585	-	82	9063945	9075852
chr6	9165745	9174782	9165746	9167140	9173312	9174782	89	9165739	9165744	9174783	9174788	9167375	9167398	-	70	9165747	9174781
chr6	9186357	9189477	9186357	9186715	9189119	9189477	99	---	---	---	---	9186784	9186797	-	71	9186357	9189475
chr6	9193128	9201580	9193139	9193827	9200881	9201579	86	9193123	9193127	9201581	9201585	9193850	9193866	-	82	---	---
chr6	9195144	9204362	9195151	9197829	9201699	9204351	87	9195137	9195143	9204363	9204369	9197880	9197908	-	72	9195148	9204343
chr6	9195993	9203564	9195993	9197082	9202535	9203564	86	---	---	---	---	9202357	9202379	+	73	---	---
chr6	9232375	9245295	9232388	9233480	9244196	9245288	99	9232370	9232374	9245296	9245300	9233964	9234001	-	86	9232377	9245290
chr6	9292702	9305523	9292702	9293788	9304436	9305523	99	---	---	---	---	9294248	9294321	-	82	9292703	9305521
chr6	9455213	9459645	9455218	9456010	9458847	9459639	98	9455207	9455212	9459646	9459651	9458798	9458824	+	70	9455218	9459644
chr6	9554209	9559128	9554209	9554384	9558953	9559128	91	---	---	---	---	9554588	9554613	-	73	9554210	9559126
chr6	9623071	9631530	9623079	9623519	9631087	9631527	99	9623066	9623070	9631531	9631535	9630992	9631019	+	71	9623072	9631527
chr6	9753091	9763644	9753091	9756269	9760465	9763644	99	---	---	---	---	9760319	9760340	+	95	9753094	9763642
chr6	9785940	9798000	9785940	9789123	9794816	9798000	99	---	---	---	---	9789276	9789297	-	86	9785940	9797996
chr6	9811660	9817744	9811660	9812164	9817240	9817744	99	---	---	---	---	9817091	9817107	+	70	9811660	9817741
chr6	9822461	9832652	9822461	9822768	9832345	9832652	95	---	---	---	---	9823160	9823176	-	76	9822466	9832649
chr6	9874366	9887519	9874366	9875473	9886412	9887519	99	---	---	---	---	9886039	9886076	+	71	9874367	9887517
chr6	9889350	9895770	9889350	9890339	9894800	9895770	93	---	---	---	---	9890537	9890560	-	79	9889352	9895769
chr6	9903809	9907568	9903809	9904063	9907313	9907568	91	---	---	---	---	9907162	9907192	+	74	9903813	9907566
chr6	9911767	9916502	9911767	9911964	9916320	9916502	90	---	---	---	---	9916154	9916168	+	86	9911767	9916500
chr6	9950525	9971322	9950532	9953697	9968150	9971314	99	9950520	9950524	9971323	9971327	9967613	9967668	+	87	9950529	9971311
chr6	9960965	9966485	9960965	9961113	9966337	9966485	93	---	---	---	---	9961312	9961325	-	78	9960978	9966466
chr6	9961454	9969566	9961454	9964590	9966475	9969566	90	---	---	---	---	9966436	9966449	+	85	9961456	9969556
chr6	10060866	10071223	10060866	10061536	10070552	10071223	95	---	---	---	---	10061957	10061970	-	92	---	---
chr6	10149314	10152327	10149314	10149607	10152034	10152327	93	---	---	---	---	10149700	10149713	-	78	---	---
chr6	10156255	10168271	10156255	10159259	10165262	10168271	99	---	---	---	---	10165089	10165123	+	77	10156262	10168269
chr6	10228754	10239638	10228764	10232095	10236298	10239629	99	10228748	10228753	10239639	10239644	10232271	10232295	-	80	10228764	10239627
chr6	10244595	10254104	10244595	10246506	10252193	10254104	99	---	---	---	---	10246739	10246760	-	86	10244595	10254096
chr6	10295633	10305525	10295633	10296615	10304543	10305525	97	---	---	---	---	10296975	10296991	-	82	---	---
chr6	10295639	10305224	10295639	10296314	10304549	10305224	97	---	---	---	---	10296674	10296694	-	80	---	---
chr6	10307327	10317934	10307327	10310506	10314755	10317934	99	---	---	---	---	10314605	10314626	+	90	10307327	10317930
chr6	10324072	10339909	10324072	10324857	10339121	10339906	99	10324067	10324071	10339910	10339914	10325315	10325429	-	80	---	---
chr6	10389438	10410505	10389438	10390050	10409913	10410505	91	---	---	---	---	10390884	10390921	-	84	10389441	10410494
chr6	10529881	10544230	10529887	10532843	10541231	10544225	91	10529876	10529880	10544231	10544235	10532914	10532937	-	79	10529884	10544223
chr6	10530130	10543505	10530130	10532105	10541473	10543505	90	---	---	---	---	10541077	10541106	+	80	---	---
chr6	10574691	10581865	10574691	10574844	10581712	10581865	94	10574671	10574690	10581866	10581885	10575093	10575107	-	80	---	---
chr6	10610557	10629613	10610557	10611262	10628907	10629613	98	---	---	---	---	10612094	10612115	-	81	10610559	10629611
chr6	10614171	10625515	10614179	10618270	10621414	10625505	99	10614164	10614170	10625516	10625522	10621307	10621347	+	82	---	---
chr6	10661605	10673593	10661605	10664603	10670595	10673593	99	---	---	---	---	10664748	10664782	-	77	10661605	10673590
chr6	10680163	10682908	10680163	10680491	10682581	10682908	95	---	---	---	---	10680582	10680594	-	76	10680163	10682906
chr6	10762626	10776443	10762639	10764136	10774937	10776443	97	10762621	10762625	10776444	10776448	10774881	10774900	+	70	10762628	10776440
chr6	10825498	10831937	10825498	10826471	10830939	10831937	93	---	---	---	---	10830715	10830737	+	78	10825498	10831935
chr6	10892625	10896961	10892625	10893423	10896155	10896953	98	10892620	10892624	10896962	10896966	10893491	10893544	-	72	10892627	10896947
chr6	10942739	10954406	10942746	10945882	10951265	10954401	99	10942734	10942738	10954407	10954411	10946032	10946047	-	81	10942747	10954398
chr6	10986570	10995227	10986570	10988316	10993521	10995227	96	---	---	---	---	10988490	10988526	-	81	10986580	10995223
chr6	11001931	11014445	11001931	11002155	11014217	11014445	95	---	---	---	---	11013805	11013824	+	70	---	---
chr6	11004260	11013879	11004267	11005427	11012694	11013871	93	11004255	11004259	11013880	11013884	11012407	11012420	+	78	11004267	11013872
chr6	11117635	11134321	11117635	11118042	11133917	11134321	87	---	---	---	---	11133363	11133379	+	70	---	---
chr6	11121861	11133263	11121861	11122290	11132851	11133263	87	---	---	---	---	11132390	11132415	+	76	---	---
chr6	11125285	11130335	11125295	11125470	11130147	11130322	97	11125279	11125284	11130336	11130341	11130079	11130108	+	86	11125285	11130320
chr6	11311372	11315226	11311372	11312284	11314323	11315226	88	---	---	---	---	11314221	11314246	+	80	---	---
chr6	11325342	11331741	11325347	11326583	11330510	11331729	93	11325337	11325341	11331742	11331746	11326762	11326780	-	73	---	---
chr6	11335824	11347489	11335824	11336480	11346834	11347489	94	---	---	---	---	11336890	11336918	-	72	11335824	11347487
chr6	11561999	11574504	11561999	11563004	11573489	11574504	97	---	---	---	---	11563467	11563529	-	82	11561999	11574501
chr6	11588213	11590801	11588227	11588560	11590467	11590800	90	11588207	11588212	11590802	11590807	11588630	11588647	-	88	---	---
chr6	11609777	11615938	11609777	11610214	11615498	11615938	98	---	---	---	---	11615274	11615303	+	83	11609777	11615936
chr6	11797898	11804500	11797898	11799563	11802839	11804500	89	---	---	---	---	---	---	0	--	11797898	11804483
chr6	11844873	11858311	11844873	11845906	11857278	11858311	99	---	---	---	---	11846374	11846400	-	81	11844875	11858302
chr6	11897276	11909862	11897276	11897438	11909701	11909862	95	---	---	---	---	11909253	11909269	+	70	---	---
chr6	11914008	11924487	11914008	11916910	11921588	11924487	98	---	---	---	---	11921473	11921499	+	74	11914019	11924485
chr6	11936179	11945753	11936179	11936717	11945207	11945753	91	---	---	---	---	11936886	11936897	-	75	---	---
chr6	12024427	12030534	12024433	12024822	12030099	12030529	85	12024420	12024426	12030535	12030541	12025011	12025042	-	75	12024439	12030519
chr6	12033776	12038835	12033783	12034260	12038369	12038828	88	12033771	12033775	12038836	12038840	12034437	12034458	-	77	12033784	12038832
chr6	12105759	12112007	12105764	12106634	12111047	12112003	86	12105754	12105758	12112008	12112012	12110826	12110841	+	81	12105764	12111999
chr6	12160423	12174830	12160423	12165835	12169418	12174830	99	---	---	---	---	12165857	12165872	-	75	12160425	12174827
chr6	12203755	12210078	12203767	12204975	12208906	12210069	91	12203750	12203754	12210079	12210083	12208710	12208725	+	81	12203761	12210065
chr6	12233685	12251332	12233685	12233958	12251051	12251332	93	---	---	---	---	12250268	12250285	+	72	12233687	12251327
chr6	12236303	12249285	12236303	12237535	12248052	12249285	98	---	---	---	---	12247528	12247593	+	83	12236304	12249283
chr6	12291813	12297231	12291813	12292113	12296931	12297231	97	---	---	---	---	12292297	12292308	-	91	12291813	12297230
chr6	12377244	12390233	12377244	12380948	12386428	12390233	85	---	---	---	---	12381158	12381170	-	100	12377250	12390230
chr6	12391350	12402816	12391350	12391913	12402252	12402816	94	---	---	---	---	12392382	12392397	-	75	12391350	12402814
chr6	12478442	12489893	12478442	12481481	12486837	12489893	97	---	---	---	---	12481546	12481573	-	78	12478442	12489891
chr6	12495693	12503732	12495693	12496133	12503292	12503732	99	---	---	---	---	12496198	12496226	-	72	12495693	12503726
chr6	12543015	12552859	12543015	12543577	12552347	12552859	85	---	---	---	---	12543741	12543757	-	76	12543015	12552857
chr6	12568004	12574492	12568004	12568647	12573846	12574492	92	---	---	---	---	12573587	12573601	+	80	12568006	12574487
chr6	12585073	12590084	12585076	12585344	12589814	12590083	97	12585064	12585072	12590085	12590093	12585436	12585461	-	76	12585073	12590079
chr6	12601164	12604897	12601164	12601453	12604624	12604897	89	---	---	---	---	12604483	12604563	+	90	---	---
chr6	12605863	12609376	12605863	12606589	12608660	12609376	90	---	---	---	---	12608569	12608600	+	75	12605866	12609373
chr6	12622082	12630088	12622082	12622745	12629428	12630088	97	---	---	---	---	12629093	12629127	+	80	---	---
chr6	12679832	12687831	12679832	12681040	12686539	12687831	86	---	---	---	---	12686342	12686377	+	77	12679840	12687825
chr6	12680179	12686545	12680179	12680320	12686401	12686545	93	---	---	---	---	12686342	12686377	+	77	12680185	12686542
chr6	12716040	12724249	12716046	12717819	12722468	12724244	96	12716035	12716039	12724250	12724254	12717901	12717987	-	72	12716048	12724248
chr6	12770889	12775553	12770889	12771572	12774871	12775553	94	---	---	---	---	12774732	12774749	+	83	12770893	12775549
chr6	12813391	12820113	12813391	12814720	12818711	12820113	91	---	---	---	---	12814833	12814867	-	74	12813391	12820110
chr6	12836177	12838717	12836177	12836600	12838312	12838717	86	---	---	---	---	---	---	0	--	12836177	12838714
chr6	12901941	12911139	12901941	12902714	12910366	12911139	95	---	---	---	---	12910209	12910223	+	73	12901944	12911136
chr6	12939647	12942822	12939650	12940052	12942420	12942822	94	12939641	12939646	12942823	12942828	12942330	12942348	+	84	12939650	12942816
chr6	13132587	13141882	13132589	13134093	13140372	13141874	95	13132582	13132586	13141883	13141887	13140103	13140129	+	70	13132589	13141880
chr6	13149314	13155101	13149314	13151904	13152539	13155101	86	---	---	---	---	13152448	13152461	+	78	---	---
chr6	13190722	13195373	13190725	13191428	13194667	13195370	93	13190716	13190721	13195374	13195379	13191501	13191517	-	70	13190728	13195372
chr6	13217123	13234850	13217123	13218558	13233485	13234850	91	---	---	---	---	13219247	13219277	-	70	13217125	13234848
chr6	13257018	13268415	13257018	13257463	13267970	13268415	94	---	---	---	---	13267876	13267904	+	79	13257018	13268407
chr6	13448003	13459321	13448003	13448416	13458908	13459321	95	---	---	---	---	13458612	13458631	+	70	13448003	13459310
chr6	13525396	13534793	13525407	13526209	13533943	13534789	89	13525391	13525395	13534794	13534798	13526484	13526533	-	74	13525412	13534788
chr6	13570219	13582830	13570219	13570374	13582675	13582830	92	---	---	---	---	13570947	13570975	-	75	---	---
chr6	13653281	13663905	13653281	13654627	13662608	13663905	85	---	---	---	---	13654995	13655026	-	71	13653281	13663903
chr6	13707055	13712810	13707055	13707447	13712418	13712810	98	---	---	---	---	13712269	13712346	+	71	13707055	13712808
chr6	13861138	13865138	13861138	13861857	13864396	13865126	93	13861132	13861137	13865139	13865144	13861950	13861966	-	70	---	---
chr6	13937654	13944120	13937656	13938644	13943109	13944117	96	13937649	13937653	13944121	13944125	13938843	13938866	-	79	13937656	13944113
chr6	13952632	13955142	13952632	13952899	13954875	13955142	89	---	---	---	---	---	---	0	--	---	---
chr6	13959417	13964368	13959420	13960160	13963628	13964367	94	13959411	13959416	13964369	13964374	13960196	13960217	-	72	---	---
chr6	14019164	14023886	14019168	14019489	14023557	14023877	88	14019159	14019163	14023887	14023891	14023396	14023423	+	89	14019169	14023875
chr6	14033389	14040845	14033389	14033830	14040405	14040845	97	---	---	---	---	14040310	14040337	+	71	14033389	14040841
chr6	14095314	14102694	14095314	14096019	14101989	14102694	95	---	---	---	---	14096263	14096275	-	76	14095315	14102692
chr6	14102994	14113777	14102995	14103517	14113251	14113772	92	14102988	14102993	14113778	14113783	14103907	14103963	-	71	14102995	14113772
chr6	14142581	14146892	14142584	14144684	14144689	14146878	89	14142575	14142580	14146893	14146898	---	---	0	--	---	---
chr6	14200983	14209344	14200983	14201856	14208481	14209344	94	---	---	---	---	14208225	14208250	+	76	---	---
chr6	14242202	14253508	14242202	14244971	14250740	14253508	98	---	---	---	---	14245155	14245171	-	82	14242202	14253505
chr6	14254959	14261378	14254959	14255926	14260420	14261378	94	---	---	---	---	14260201	14260214	+	85	14254959	14261375
chr6	14323301	14329123	14323301	14323534	14328888	14329123	96	---	---	---	---	14328667	14328701	+	74	14323303	14329109
chr6	14365930	14369688	14365930	14366303	14369313	14369688	89	---	---	---	---	14366439	14366454	-	75	14365943	14369685
chr6	14402070	14409307	14402070	14402238	14409139	14409307	94	---	---	---	---	14408796	14408815	+	80	---	---
chr6	14430002	14439950	14430002	14430711	14439228	14439937	96	14429996	14430001	14439951	14439956	14438914	14438929	+	75	14430014	14439944
chr6	14450453	14464990	14450453	14451129	14464331	14464990	88	---	---	---	---	14463729	14463743	+	80	---	---
chr6	14458169	14467003	14458169	14458505	14466667	14467003	97	---	---	---	---	14458807	14458830	-	91	14458171	14466991
chr6	14482708	14494245	14482708	14483282	14493671	14494245	94	---	---	---	---	14483698	14483720	-	78	14482708	14494243
chr6	14513751	14516941	14513751	14514044	14516648	14516941	95	---	---	---	---	14516529	14516568	+	72	14513751	14516940
chr6	14550390	14571266	14550395	14552599	14569023	14571252	89	14550385	14550389	14571267	14571271	14553192	14553241	-	76	---	---
chr6	14558025	14568340	14558025	14559107	14567258	14568340	98	---	---	---	---	14559131	14559144	-	78	14558025	14568338
chr6	14618092	14630998	14618092	14620999	14628088	14630998	95	---	---	---	---	14621339	14621354	-	81	14618098	14630996
chr6	14642041	14647349	14642041	14642487	14646903	14647349	99	---	---	---	---	14646701	14646740	+	70	14642048	14647347
chr6	14656347	14666068	14656354	14656795	14665633	14666067	90	14656342	14656346	14666069	14666073	14656961	14656993	-	87	14656355	14666062
chr6	14677106	14688451	14677120	14682781	14682786	14688446	99	14677101	14677105	14688452	14688456	---	---	0	--	14677111	14688446
chr6	14727246	14742143	14727246	14728407	14740965	14742143	87	---	---	---	---	14728773	14728790	-	72	14727261	14742141
chr6	14731692	14739446	14731700	14732624	14738520	14739445	94	14731686	14731691	14739447	14739452	14732875	14732919	-	73	14731700	14739443
chr6	14746889	14756594	14746889	14747233	14756250	14756594	95	---	---	---	---	14755843	14755865	+	73	14746901	14756592
chr6	14775578	14784564	14775578	14775718	14784424	14784564	95	---	---	---	---	---	---	0	--	14775583	14784553
chr6	14834795	14841314	14834807	14835431	14840686	14841310	98	14834789	14834794	14841315	14841320	14835438	14835451	-	71	14834808	14841310
chr6	14848759	14853121	14848764	14849509	14852329	14853111	90	14848754	14848758	14853122	14853126	14852209	14852250	+	73	14848764	14853109
chr6	14854124	14867710	14854124	14854257	14867591	14867710	85	---	---	---	---	14867058	14867115	+	74	14854128	14867708
chr6	14856802	14866352	14856802	14857316	14865840	14866352	95	---	---	---	---	14865413	14865493	+	79	14856802	14866350
chr6	14883342	14888150	14883342	14883450	14888044	14888150	91	---	---	---	---	14883462	14883494	-	75	---	---
chr6	14898654	14910915	14898666	14899106	14910470	14910910	97	14898648	14898653	14910916	14910921	14899445	14899471	-	70	14898654	14910907
chr6	14919586	14923585	14919586	14919727	14923444	14923585	96	---	---	---	---	14919864	14919891	-	75	14919603	14923568
chr6	14953319	14971643	14953319	14954037	14970907	14971630	93	14953312	14953318	14971644	14971650	14970167	14970295	+	93	14953327	14971636
chr6	14980616	14991039	14980616	14980847	14990808	14991039	94	---	---	---	---	14990310	14990326	+	70	14980628	14991037
chr6	15008468	15019693	15008468	15009455	15018694	15019693	94	---	---	---	---	15009860	15009888	-	79	---	---
chr6	15021520	15035229	15021524	15022940	15033881	15035224	92	15021515	15021519	15035230	15035234	15023321	15023340	-	75	15021524	15035221
chr6	15043751	15059665	15043751	15045264	15058149	15059662	95	15043746	15043750	15059666	15059670	15057635	15057664	+	80	15043751	15059660
chr6	15069712	15088113	15069720	15070607	15087216	15088103	99	15069707	15069711	15088114	15088118	15086493	15086515	+	73	15069720	15088098
chr6	15073669	15084219	15073679	15076491	15081391	15084205	98	15073664	15073668	15084220	15084224	15081148	15081169	+	81	15073670	15084210
chr6	15097567	15109226	15097567	15098915	15107879	15109226	95	---	---	---	---	15099330	15099349	-	75	---	---
chr6	15116296	15131128	15116296	15117713	15129732	15131128	93	---	---	---	---	15118211	15118232	-	77	15116297	15131119
chr6	15116296	15131128	15116296	15117713	15129732	15131128	93	---	---	---	---	15118211	15118232	-	77	15116297	15131119
chr6	15135909	15143671	15135909	15136828	15142749	15143670	98	15135904	15135908	15143672	15143676	15142477	15142496	+	85	15135909	15143667
chr6	15157643	15164030	15157643	15158618	15163056	15164030	98	---	---	---	---	15158640	15158664	-	72	15157644	15164020
chr6	15175772	15180180	15175772	15176564	15179390	15180180	98	---	---	---	---	15176635	15176687	-	71	15175772	15180177
chr6	15203343	15206966	15203343	15203703	15206608	15206966	95	---	---	---	---	15203768	15203779	-	100	---	---
chr6	15216764	15224334	15216777	15217070	15224039	15224332	97	15216757	15216763	15224335	15224341	---	---	0	--	15216766	15224331
chr6	15231043	15241400	15231043	15231735	15240709	15241400	92	---	---	---	---	15231884	15231900	-	88	---	---
chr6	15231044	15241532	15231044	15231867	15240710	15241532	92	---	---	---	---	15231884	15231900	-	88	---	---
chr6	15287595	15304309	15287595	15289111	15302910	15304309	88	---	---	---	---	15302829	15302848	+	75	15287595	15304302
chr6	15320189	15329736	15320189	15321660	15328244	15329736	92	---	---	---	---	15321925	15321953	-	72	15320189	15329734
chr6	15344680	15349748	15344680	15345222	15349206	15349748	93	---	---	---	---	15349134	15349159	+	80	15344680	15349745
chr6	15398078	15401496	15398078	15398243	15401332	15401496	94	---	---	---	---	15401225	15401265	+	80	---	---
chr6	15425004	15428972	15425004	15425880	15428094	15428972	94	---	---	---	---	---	---	0	--	---	---
chr6	15427354	15428591	15427354	15427971	15427971	15428591	89	---	---	---	---	---	---	0	--	15427356	15428583
chr6	15430348	15435258	15430348	15430772	15434833	15435258	95	---	---	---	---	15434750	15434766	+	82	15430366	15435249
chr6	15447007	15449640	15447007	15447480	15449165	15449640	92	---	---	---	---	15449118	15449135	+	83	---	---
chr6	15454048	15460855	15454057	15455194	15459714	15460849	91	15454039	15454047	15460856	15460864	15455373	15455394	-	72	15454049	15460842
chr6	15454813	15460091	15454813	15455209	15459695	15460091	90	---	---	---	---	15455373	15455394	-	72	---	---
chr6	15468203	15474503	15468203	15468813	15473894	15474503	97	---	---	---	---	15468940	15468951	-	75	---	---
chr6	15471623	15478407	15471623	15472101	15477931	15478407	90	---	---	---	---	15477748	15477765	+	83	15471628	15478403
chr6	15501570	15522949	15501570	15503078	15521459	15522949	86	---	---	---	---	15520540	15520572	+	84	15501570	15522947
chr6	15505267	15511876	15505267	15505737	15511405	15511876	97	---	---	---	---	15506003	15506020	-	77	15505276	15511866
chr6	15522138	15526792	15522138	15522949	15525979	15526792	90	---	---	---	---	15523064	15523080	-	76	15522152	15526790
chr6	15555325	15568298	15555331	15555974	15567643	15568286	96	15555320	15555324	15568299	15568303	15567142	15567185	+	77	15555329	15568284
chr6	15585255	15595577	15585261	15586373	15594406	15595564	91	15585248	15585254	15595578	15595584	15586700	15586722	-	78	15585261	15595559
chr6	15604599	15612217	15604599	15605579	15611234	15612217	94	---	---	---	---	15610999	15611022	+	70	15604599	15612211
chr6	15633415	15636581	15633415	15634438	15635547	15636581	92	---	---	---	---	---	---	0	--	15633417	15636579
chr6	15637643	15642380	15637643	15638346	15641677	15642380	94	---	---	---	---	15638420	15638436	-	70	15637643	15642378
chr6	15660125	15665534	15660125	15660509	15665152	15665534	88	---	---	---	---	15664949	15664967	+	78	15660125	15665522
chr6	15797696	15808024	15797708	15798319	15807358	15808010	88	15797691	15797695	15808025	15808029	15806968	15807034	+	82	---	---
chr6	15901352	15905755	15901352	15902142	15904965	15905755	99	15901346	15901351	15905756	15905761	15904916	15904942	+	70	15901352	15905752
chr6	15936137	15944570	15936137	15936980	15943711	15944570	92	---	---	---	---	15943376	15943403	+	75	---	---
chr6	15952079	15964374	15952079	15952587	15963866	15964374	99	---	---	---	---	15953057	15953069	-	76	15952079	15964367
chr6	15975824	15982588	15975824	15976267	15982131	15982588	90	---	---	---	---	15976303	15976320	-	83	15975824	15982570
chr6	16019366	16022643	16019366	16019722	16022285	16022643	93	---	---	---	---	---	---	0	--	16019372	16022632
chr6	16075627	16084492	16075627	16076281	16083838	16084492	96	---	---	---	---	16083461	16083518	+	81	16075627	16084490
chr6	16094338	16099532	16094346	16094745	16099133	16099532	98	16094330	16094337	16099533	16099540	16098970	16098988	+	84	16094346	16099530
chr6	16148445	16167796	16148445	16148598	16167643	16167796	92	---	---	---	---	16167098	16167123	+	80	---	---
chr6	16150476	16157500	16150476	16150654	16157318	16157500	92	---	---	---	---	16150910	16150921	-	75	16150477	16157498
chr6	16159951	16171719	16159951	16160241	16171427	16171719	87	---	---	---	---	16160619	16160655	-	72	---	---
chr6	16160240	16164589	16160240	16161033	16163796	16164589	98	---	---	---	---	16161105	16161158	-	70	16160240	16164587
chr6	16166046	16173302	16166046	16166335	16173012	16173302	89	---	---	---	---	---	---	0	--	---	---
chr6	16175437	16192240	16175437	16176612	16191061	16192235	90	16175432	16175436	16192241	16192245	16190393	16190461	+	79	16175437	16192239
chr6	16228562	16244676	16228562	16229791	16243502	16244667	91	16228557	16228561	16244677	16244681	16230415	16230440	-	88	16228562	16244675
chr6	16370672	16378235	16370672	16371377	16377530	16378235	95	---	---	---	---	16371491	16371525	-	74	---	---
chr6	16401275	16409666	16401275	16401845	16409100	16409666	91	---	---	---	---	16402104	16402124	-	80	---	---
chr6	16411679	16415934	16411679	16411880	16415733	16415934	87	---	---	---	---	---	---	0	--	---	---
chr6	16488254	16499949	16488254	16488759	16499436	16499941	97	16488248	16488253	16499950	16499955	16498986	16499089	+	77	16488254	16499938
chr6	16526109	16530789	16526109	16527091	16529812	16530789	96	---	---	---	---	16529758	16529775	+	72	16526114	16530786
chr6	16559289	16563537	16559289	16559931	16562895	16563537	95	---	---	---	---	16562759	16562777	+	73	16559293	16563531
chr6	16632882	16644514	16632882	16633213	16644182	16644514	95	---	---	---	---	16633719	16633730	-	75	---	---
chr6	16663105	16675883	16663109	16664274	16674720	16675883	97	16663100	16663104	16675884	16675888	16664737	16664796	-	83	16663107	16675881
chr6	16705652	16717686	16705652	16705797	16717541	16717686	93	---	---	---	---	16717075	16717100	+	73	---	---
chr6	16722406	16727717	16722410	16722639	16727480	16727709	90	16722401	16722405	16727718	16727722	16727361	16727374	+	71	16722409	16727712
chr6	16746484	16751197	16746484	16747094	16750587	16751197	98	---	---	---	---	16747166	16747219	-	70	---	---
chr6	16755196	16761197	16755198	16755573	16760793	16761184	95	16755189	16755195	16761198	16761204	16755640	16755668	-	72	16755209	16761189
chr6	16765619	16768293	16765619	16766031	16767881	16768293	97	---	---	---	---	---	---	0	--	16765619	16768291
chr6	16868378	16876992	16868378	16868804	16876543	16876992	86	---	---	---	---	16876451	16876479	+	72	16868382	16876990
chr6	16891526	16895379	16891526	16892137	16894810	16895379	88	---	---	---	---	16894677	16894695	+	78	16891541	16895365
chr6	16901542	16909216	16901542	16902805	16907977	16909216	96	---	---	---	---	16902953	16902983	-	74	16901542	16909214
chr6	16919649	16926300	16919656	16919951	16925995	16926290	96	16919644	16919648	16926301	16926305	16920015	16920090	-	76	---	---
chr6	16974554	16980715	16974554	16975397	16979863	16980715	98	---	---	---	---	16979808	16979832	+	72	16974554	16980713
chr6	17013841	17028119	17013841	17014872	17027059	17028119	89	---	---	---	---	17015374	17015391	-	88	17013841	17028116
chr6	17059815	17065795	17059815	17060245	17065365	17065795	99	---	---	---	---	17060357	17060387	-	74	17059821	17065793
chr6	17081418	17092721	17081418	17081860	17092279	17092721	99	---	---	---	---	17082132	17082152	-	71	17081418	17092718
chr6	17136031	17139823	17136031	17136230	17139624	17139823	98	---	---	---	---	17136294	17136308	-	86	17136032	17139821
chr6	17227845	17238460	17227845	17228423	17237882	17238459	94	17227840	17227844	17238461	17238465	17237479	17237501	+	73	17227848	17238457
chr6	17248684	17254742	17248684	17249175	17254251	17254742	96	---	---	---	---	17249177	17249213	-	83	17248684	17254740
chr6	17262175	17265348	17262175	17262435	17265088	17265348	97	---	---	---	---	17264972	17264983	+	75	17262188	17265330
chr6	17298375	17308575	17298378	17298517	17308427	17308570	90	17298370	17298374	17308576	17308580	17307931	17307971	+	80	17298388	17308571
chr6	17323130	17336883	17323143	17324658	17335357	17336874	96	17323125	17323129	17336884	17336888	17325156	17325172	-	76	17323142	17336881
chr6	17352840	17357460	17352840	17353075	17357231	17357460	90	---	---	---	---	17353252	17353267	-	100	17352840	17357457
chr6	17391570	17400534	17391570	17392032	17400057	17400519	98	17391565	17391569	17400535	17400539	17399761	17399807	+	72	17391570	17400533
chr6	17413931	17426249	17413931	17416948	17423238	17426249	97	---	---	---	---	17417013	17417038	-	80	17413932	17426246
chr6	17465814	17469854	17465818	17466137	17469540	17469854	94	17465809	17465813	17469855	17469859	17469509	17469526	+	72	17465819	17469852
chr6	17478460	17484847	17478460	17478856	17484443	17484838	96	17478455	17478459	17484848	17484852	17484262	17484273	+	83	17478460	17484846
chr6	17520061	17527410	17520063	17520772	17526727	17527406	88	17520053	17520060	17527411	17527418	17526448	17526473	+	73	17520061	17527404
chr6	17627795	17630425	17627795	17627997	17630222	17630425	90	---	---	---	---	17628067	17628081	-	93	17627799	17630408
chr6	17638681	17647243	17638690	17639183	17646749	17647243	93	17638676	17638680	17647244	17647248	17646371	17646437	+	82	---	---
chr6	17663690	17672193	17663690	17665141	17670788	17672193	86	---	---	---	---	17665365	17665406	-	85	---	---
chr6	17734437	17740401	17734437	17734582	17740255	17740401	85	---	---	---	---	17740089	17740123	+	71	---	---
chr6	17759904	17768592	17759915	17760797	17767710	17768592	95	17759899	17759903	17768593	17768597	17761029	17761046	-	72	---	---
chr6	17776097	17788287	17776109	17776445	17787936	17788272	90	17776092	17776096	17788288	17788292	17776807	17776837	-	74	17776101	17788278
chr6	17851192	17858127	17851192	17851633	17857687	17858127	97	---	---	---	---	17857592	17857619	+	71	17851192	17858125
chr6	17894217	17900588	17894217	17895204	17899701	17900588	86	---	---	---	---	17895409	17895422	-	85	17894219	17900586
chr6	17917429	17919837	17917429	17917648	17919618	17919837	90	---	---	---	---	17919552	17919592	+	75	---	---
chr6	18043034	18055134	18043034	18046198	18051970	18055134	99	---	---	---	---	18051789	18051813	+	88	18043034	18055132
chr6	18065901	18073256	18065905	18066899	18072246	18073242	89	18065895	18065900	18073257	18073262	18072018	18072041	+	70	18065909	18073247
chr6	18101447	18111681	18101447	18101648	18111480	18111681	98	---	---	---	---	18102105	18102136	-	75	---	---
chr6	18129304	18134333	18129304	18130116	18133522	18134333	94	---	---	---	---	18130234	18130251	-	72	---	---
chr6	18170682	18182459	18170682	18171258	18181879	18182459	95	---	---	---	---	18181394	18181409	+	75	18170682	18182456
chr6	18237549	18253722	18237549	18239561	18251866	18253722	85	---	---	---	---	18251298	18251315	+	88	---	---
chr6	18262461	18277532	18262471	18265625	18274366	18277519	99	18262456	18262460	18277533	18277537	18265807	18265823	-	82	18262463	18277531
chr6	18296828	18304487	18296828	18299730	18301585	18304487	89	---	---	---	---	18301487	18301502	+	75	---	---
chr6	18304497	18324481	18304508	18308698	18320279	18324476	90	18304492	18304496	18324482	18324486	18319857	18319905	+	75	18304503	18324473
chr6	18311604	18316808	18311614	18313706	18314705	18316794	94	18311598	18311603	18316809	18316814	---	---	0	--	---	---
chr6	18341448	18352072	18341448	18344583	18348940	18352072	99	---	---	---	---	18344783	18344801	-	100	---	---
chr6	18367206	18377354	18367206	18370354	18374195	18377354	88	---	---	---	---	18374070	18374086	+	76	18367206	18377352
chr6	18385387	18396956	18385387	18388493	18393850	18396956	99	---	---	---	---	18388559	18388582	-	79	18385387	18396954
chr6	18399590	18410359	18399590	18402705	18407194	18410359	97	---	---	---	---	18402831	18402852	-	95	18399591	18410357
chr6	18427549	18449164	18427549	18429562	18447201	18449164	95	---	---	---	---	18446320	18446355	+	83	18427556	18449162
chr6	18437668	18447203	18437678	18439548	18445332	18447201	99	18437663	18437667	18447204	18447208	18445043	18445063	+	90	---	---
chr6	18491217	18500026	18491217	18492096	18499118	18500026	91	---	---	---	---	18492401	18492414	-	85	---	---
chr6	18502164	18516594	18502164	18504394	18514365	18516594	99	---	---	---	---	18513906	18513930	+	96	---	---
chr6	18533032	18543851	18533035	18536128	18540730	18543838	90	18533026	18533031	18543852	18543857	18540553	18540575	+	86	18533033	18543842
chr6	18534671	18543838	18534671	18536128	18542399	18543838	86	---	---	---	---	18542098	18542179	+	71	---	---
chr6	18586863	18592546	18586863	18587423	18591991	18592546	93	---	---	---	---	18587570	18587584	-	86	18586863	18592544
chr6	18600350	18611358	18600354	18603344	18608344	18611353	99	18600345	18600349	18611359	18611363	18608094	18608119	+	73	18600354	18611351
chr6	18635559	18654962	18635559	18636273	18654250	18654962	92	---	---	---	---	18653352	18653427	+	73	---	---
chr6	18643523	18663265	18643523	18644111	18662677	18663265	99	---	---	---	---	18644946	18644961	-	75	---	---
chr6	18657306	18661562	18657306	18658030	18660838	18661562	95	---	---	---	---	18658159	18658171	-	84	18657324	18661560
chr6	18661726	18668279	18661726	18662862	18667146	18668279	87	---	---	---	---	18663017	18663041	-	76	---	---
chr6	18664875	18676769	18664875	18665801	18675842	18676769	98	---	---	---	---	18675449	18675472	+	79	18664883	18676767
chr6	18691757	18703351	18691757	18694877	18700231	18703351	99	---	---	---	---	18699976	18699989	+	78	18691757	18703349
chr6	18829215	18838650	18829215	18829774	18838084	18838649	94	18829210	18829214	18838651	18838655	18837890	18837921	+	75	---	---
chr6	18830168	18839878	18830168	18830388	18839666	18839878	90	---	---	---	---	18839428	18839444	+	76	---	---
chr6	18838360	18841910	18838362	18838937	18841335	18841910	89	18838355	18838359	18841911	18841915	---	---	0	--	---	---
chr6	18843793	18854407	18843806	18846973	18851236	18854401	99	18843788	18843792	18854408	18854412	18851085	18851110	+	92	18843806	18854402
chr6	18866885	18876405	18866885	18870049	18873241	18876405	99	---	---	---	---	18870115	18870138	-	79	18866885	18876403
chr6	18887071	18899438	18887071	18887244	18899262	18899438	88	---	---	---	---	18898676	18898697	+	95	18887073	18899429
chr6	18887244	18899209	18887244	18890233	18896221	18899209	99	---	---	---	---	18890379	18890413	-	77	18887244	18899207
chr6	18935226	18945066	18935226	18938382	18941899	18945066	98	---	---	---	---	18938509	18938530	-	95	18935227	18945064
chr6	18972642	18979288	18972642	18972999	18978931	18979288	95	---	---	---	---	18973063	18973101	-	71	18972659	18979283
chr6	19004303	19010794	19004303	19004747	19010350	19010794	97	---	---	---	---	19004813	19004841	-	72	19004306	19010791
chr6	19051046	19062148	19051046	19054214	19058977	19062148	99	---	---	---	---	19054390	19054426	-	78	19051047	19062146
chr6	19080830	19091842	19080830	19083481	19089192	19091842	99	---	---	---	---	19089012	19089036	+	88	19080831	19091840
chr6	19094586	19098512	19094586	19094979	19098133	19098512	89	---	---	---	---	19098002	19098013	+	83	19094591	19098510
chr6	19118496	19129744	19118496	19118898	19129342	19129744	99	---	---	---	---	19129300	19129329	+	70	19118496	19129727
chr6	19137930	19147219	19137930	19138317	19146835	19147219	97	---	---	---	---	19146448	19146471	+	83	---	---
chr6	19147218	19153784	19147218	19147647	19153355	19153784	96	---	---	---	---	19147849	19147862	-	100	---	---
chr6	19167993	19171595	19167993	19168954	19170632	19171595	94	---	---	---	---	---	---	0	--	---	---
chr6	19213363	19225434	19213366	19216509	19222282	19225425	99	19213356	19213362	19225435	19225441	19216664	19216685	-	86	19213363	19225433
chr6	19258104	19272349	19258104	19259201	19271264	19272349	90	---	---	---	---	19270775	19270789	+	86	---	---
chr6	19267042	19273517	19267042	19267500	19273063	19273517	91	---	---	---	---	19272866	19272933	+	77	19267049	19273514
chr6	19364480	19375795	19364480	19364922	19375353	19375794	99	19364470	19364479	19375796	19375805	19365194	19365214	-	71	19364480	19375791
chr6	19380103	19391468	19380103	19380543	19391031	19391468	95	---	---	---	---	19390936	19390964	+	75	19380103	19391466
chr6	19421013	19441238	19421013	19421689	19440575	19441238	88	---	---	---	---	19422563	19422618	-	71	19421015	19441235
chr6	19466336	19476435	19466336	19467432	19475339	19476435	99	---	---	---	---	19467768	19467805	-	71	19466337	19476433
chr6	19534234	19541477	19534234	19534675	19541037	19541477	99	---	---	---	---	19540943	19540971	+	72	19534236	19541475
chr6	19551197	19569201	19551212	19552340	19568081	19569190	91	19551192	19551196	19569202	19569206	19567580	19567638	+	72	19551201	19569182
chr6	19552369	19570240	19552369	19552822	19569794	19570240	94	---	---	---	---	19553571	19553603	-	72	---	---
chr6	19585157	19606558	19585167	19585727	19605960	19606543	90	19585152	19585156	19606559	19606563	19586695	19586719	-	76	19585157	19606547
chr6	19646693	19654797	19646693	19647107	19654383	19654797	93	---	---	---	---	19654174	19654208	+	71	19646701	19654791
chr6	19688895	19694379	19688895	19689978	19693294	19694379	99	---	---	---	---	19693173	19693188	+	75	19688896	19694377
chr6	19712006	19723300	19712006	19712447	19722859	19723300	99	---	---	---	---	19722817	19722846	+	70	19712006	19723298
chr6	19767019	19779015	19767019	19770016	19776015	19779015	98	---	---	---	---	19770162	19770196	-	77	19767022	19779013
chr6	19843978	19850372	19843978	19844960	19849427	19850372	95	---	---	---	---	19845161	19845184	-	79	19843979	19850370
chr6	19883783	19897610	19883783	19885294	19896102	19897610	97	---	---	---	---	19885336	19885347	-	83	19883783	19897608
chr6	19931109	19942024	19931109	19931653	19941480	19942024	93	---	---	---	---	19940988	19941083	+	80	19931109	19942022
chr6	20105063	20123563	20105063	20105481	20123145	20123563	95	---	---	---	---	20122311	20122340	+	80	---	---
chr6	20200470	20210479	20200473	20201658	20209280	20210466	98	20200464	20200469	20210480	20210485	20208908	20208938	+	74	20200476	20210478
chr6	20310399	20315909	20310404	20310772	20315534	20315905	95	20310393	20310398	20315910	20315915	20310811	20310825	-	73	---	---
chr6	20346930	20356873	20346930	20347259	20356544	20356873	95	---	---	---	---	20356204	20356233	+	80	---	---
chr6	20384971	20398365	20384971	20388560	20394740	20398365	97	---	---	---	---	20388781	20388828	-	72	20384973	20398363
chr6	20428101	20433104	20428101	20428374	20432832	20433104	91	---	---	---	---	---	---	0	--	20428101	20433102
chr6	20511061	20520665	20511061	20511626	20520100	20520665	96	---	---	---	---	20519723	20519762	+	72	20511063	20520663
chr6	20534006	20541772	20534006	20534914	20540864	20541772	97	---	---	---	---	20540592	20540611	+	85	20534006	20541770
chr6	20543246	20554917	20543246	20545860	20552302	20554917	96	---	---	---	---	20552127	20552161	+	77	---	---
chr6	20584214	20605521	20584214	20587818	20601907	20605521	99	---	---	---	---	20588232	20588249	-	72	20584229	20605513
chr6	20588631	20609691	20588631	20591214	20607125	20609691	92	---	---	---	---	20591671	20591699	-	75	20588644	20609686
chr6	20591209	20610927	20591209	20591752	20610380	20610927	95	---	---	---	---	20609489	20609507	+	84	20591219	20610926
chr6	20623424	20630714	20623437	20623874	20630268	20630705	96	20623419	20623423	20630715	20630719	20624129	20624148	-	70	---	---
chr6	20646279	20665583	20646290	20646736	20665129	20665575	99	20646271	20646278	20665584	20665591	20647573	20647596	-	87	20646279	20665570
chr6	20653295	20661271	20653295	20653735	20660831	20661271	99	---	---	---	---	20660736	20660764	+	72	20653296	20661269
chr6	20737983	20744423	20737983	20738958	20743453	20744423	98	---	---	---	---	20743234	20743247	+	85	20737983	20744422
chr6	20770960	20780820	20770974	20772467	20779308	20780813	92	20770955	20770959	20780821	20780825	20772521	20772560	-	72	20770975	20780818
chr6	20828342	20832453	20828351	20829059	20831737	20832438	93	20828337	20828341	20832454	20832458	20831637	20831653	+	70	20828355	20832434
chr6	20836553	20849312	20836553	20840737	20845126	20849312	99	---	---	---	---	20844955	20844984	+	83	20836553	20849309
chr6	20879721	20884567	20879721	20879983	20884305	20884567	87	---	---	---	---	---	---	0	--	20879721	20884564
chr6	20908524	20915417	20908524	20908665	20915269	20915417	87	---	---	---	---	20908756	20908844	-	75	20908536	20915406
chr6	21052018	21060206	21052023	21052274	21059953	21060202	96	21052008	21052017	21060207	21060216	21052607	21052658	-	80	21052026	21060198
chr6	21137026	21150958	21137026	21137463	21150518	21150958	95	---	---	---	---	21138069	21138090	-	72	21137027	21150953
chr6	21151321	21160925	21151322	21153433	21158813	21160925	98	21151314	21151320	21160926	21160932	21158584	21158600	+	76	21151322	21160922
chr6	21192297	21203704	21192297	21195277	21200641	21203704	90	---	---	---	---	21200386	21200399	+	85	---	---
chr6	21260640	21267100	21260640	21261617	21266113	21267100	86	---	---	---	---	21261822	21261835	-	85	21260640	21267098
chr6	21422421	21427578	21422431	21424655	21425327	21427571	87	21422415	21422420	21427579	21427584	21424702	21424755	-	79	---	---
chr6	21423488	21426647	21423488	21423725	21426395	21426647	87	---	---	---	---	21426287	21426327	+	75	21423490	21426635
chr6	21436987	21442051	21436992	21437255	21441782	21442045	97	21436982	21436986	21442052	21442056	21441723	21441759	+	70	21436992	21442043
chr6	21464799	21476820	21464807	21467806	21473813	21476812	99	21464794	21464798	21476821	21476825	21467952	21467986	-	77	21464807	21476814
chr6	21503900	21522686	21503900	21504141	21522445	21522686	95	---	---	---	---	21521531	21521590	+	75	---	---
chr6	21511153	21522445	21511153	21514999	21518601	21522445	99	---	---	---	---	21518513	21518554	+	76	---	---
chr6	21524824	21532325	21524839	21524951	21532204	21532316	96	21524819	21524823	21532326	21532330	21532149	21532165	+	88	21524840	21532306
chr6	21603482	21617727	21603482	21603663	21617546	21617727	88	---	---	---	---	21616916	21616947	+	75	21603482	21617717
chr6	21618614	21630047	21618614	21619161	21629500	21630047	97	---	---	---	---	21629015	21629030	+	75	---	---
chr6	21697843	21701827	21697843	21698038	21701631	21701827	85	---	---	---	---	21701548	21701561	+	85	21697847	21701814
chr6	21715935	21726501	21715940	21716193	21726246	21726498	94	21715930	21715934	21726502	21726506	21716601	21716653	-	71	---	---
chr6	21740548	21746357	21740554	21741160	21745744	21746350	99	21740543	21740547	21746358	21746362	21745534	21745555	+	100	21740556	21746346
chr6	21788375	21797579	21788375	21788815	21797139	21797579	99	---	---	---	---	21788881	21788908	-	71	21788375	21797576
chr6	21861814	21874719	21861818	21862906	21873624	21874712	99	21861801	21861813	21874720	21874732	21873105	21873142	+	86	21861821	21874709
chr6	21903992	21916864	21903992	21905070	21915786	21916864	99	---	---	---	---	21905553	21905590	-	86	21903992	21916861
chr6	21917598	21928419	21917598	21920939	21925078	21928419	99	---	---	---	---	21921064	21921085	-	95	21917602	21928415
chr6	22010304	22015115	22010304	22010524	22014898	22015115	97	---	---	---	---	22010567	22010588	-	90	22010304	22015113
chr6	22067311	22072806	22067311	22067651	22072467	22072806	95	---	---	---	---	22072362	22072390	+	75	22067319	22072804
chr6	22075527	22094326	22075527	22076896	22092940	22094326	90	---	---	---	---	22077524	22077536	-	76	22075536	22094324
chr6	22162246	22172831	22162246	22162991	22172087	22172831	95	---	---	---	---	22163349	22163367	-	78	22162247	22172827
chr6	22201745	22215660	22201745	22207139	22210267	22215660	99	---	---	---	---	22207265	22207290	-	84	22201745	22215658
chr6	22218691	22227490	22218691	22218852	22227327	22227490	92	---	---	---	---	22219127	22219138	-	75	---	---
chr6	22338249	22349531	22338249	22338690	22349090	22349531	99	---	---	---	---	22349048	22349077	+	70	22338249	22349529
chr6	22364344	22367272	22364344	22364724	22366892	22367272	96	---	---	---	---	22364780	22364811	-	71	22364344	22367270
chr6	22456385	22460995	22456385	22456617	22460763	22460995	97	---	---	---	---	22456766	22456782	-	70	22456401	22460990
chr6	22466141	22486172	22466141	22466301	22486012	22486172	96	---	---	---	---	22467170	22467191	-	77	22466147	22486168
chr6	22469238	22481336	22469242	22472405	22478162	22481326	99	22469233	22469237	22481337	22481341	22472561	22472581	-	85	22469243	22481332
chr6	22516326	22521088	22516326	22516832	22520582	22521088	98	---	---	---	---	22520485	22520545	+	85	---	---
chr6	22625671	22644411	22625680	22627191	22642895	22644406	98	22625666	22625670	22644412	22644416	22627675	22627692	-	77	22625677	22644404
chr6	22647390	22653321	22647404	22647605	22653106	22653310	85	22647384	22647389	22653322	22653327	22647737	22647763	-	74	22647390	22653314
chr6	22743027	22752696	22743027	22743382	22752341	22752696	97	---	---	---	---	22743384	22743414	-	83	22743038	22752695
chr6	22744900	22752443	22744900	22745190	22752157	22752443	88	---	---	---	---	22751849	22751890	+	83	---	---
chr6	22753869	22765146	22753869	22754310	22764705	22765146	99	---	---	---	---	22754560	22754580	-	71	22753869	22765144
chr6	22785295	22792597	22785301	22785748	22792138	22792585	99	22785289	22785294	22792598	22792603	22785812	22785840	-	72	22785304	22792580
chr6	22804880	22810031	22804880	22805014	22809896	22810031	97	---	---	---	---	22809661	22809678	+	88	22804882	22810029
chr6	22839433	22842491	22839433	22839957	22841957	22842491	93	---	---	---	---	22839959	22839989	-	100	22839439	22842479
chr6	22845689	22855834	22845689	22845909	22855618	22855834	86	---	---	---	---	22846031	22846053	-	73	---	---
chr6	22899624	22908885	22899624	22904197	22904312	22908885	99	---	---	---	---	22904284	22904297	-	100	22899626	22908883
chr6	22938764	22952937	22938764	22940534	22951163	22952937	87	---	---	---	---	22940836	22940847	-	75	22938770	22952933
chr6	22939005	22952109	22939005	22939706	22951411	22952109	89	---	---	---	---	22940204	22940218	-	73	22939015	22952107
chr6	22960025	22971508	22960025	22960953	22970580	22971508	86	---	---	---	---	---	---	0	--	22960032	22971506
chr6	22960188	22971464	22960195	22960908	22970750	22971463	86	22960181	22960187	22971465	22971471	22970588	22970615	+	75	22960191	22971463
chr6	22963428	22968241	22963428	22963725	22967941	22968241	94	---	---	---	---	22963812	22963831	-	70	---	---
chr6	22992257	23008560	22992257	22995626	23005195	23008560	87	---	---	---	---	23004867	23004886	+	85	---	---
chr6	23043215	23049648	23043215	23044175	23048676	23049648	97	---	---	---	---	23044380	23044393	-	85	23043215	23049646
chr6	23071939	23074521	23071939	23072288	23074175	23074521	96	---	---	---	---	---	---	0	--	23071944	23074520
chr6	23165412	23170541	23165426	23165777	23170187	23170538	97	23165407	23165411	23170542	23170546	23165838	23165884	-	74	23165412	23170535
chr6	23253302	23265608	23253302	23254310	23264603	23265608	98	---	---	---	---	23254772	23254823	-	82	23253302	23265605
chr6	23313514	23317430	23313514	23313904	23317040	23317430	93	---	---	---	---	23314028	23314039	-	83	23313516	23317428
chr6	23320552	23332001	23320561	23321126	23331470	23331995	88	23320547	23320551	23332002	23332006	23330964	23331001	+	71	23320553	23331995
chr6	23420754	23430176	23420754	23421239	23429692	23430176	94	---	---	---	---	23421394	23421406	-	76	23420754	23430174
chr6	23477413	23482120	23477413	23477528	23482005	23482120	97	---	---	---	---	23481908	23481919	+	83	---	---
chr6	23612740	23630883	23612741	23613059	23630563	23630881	86	23612734	23612739	23630884	23630889	23613834	23613847	-	71	---	---
chr6	23639152	23643897	23639152	23639346	23643702	23643897	94	---	---	---	---	23639470	23639494	-	84	23639152	23643894
chr6	23662755	23668231	23662755	23663094	23667918	23668231	89	---	---	---	---	23667687	23667701	+	73	23662762	23668229
chr6	23747252	23760100	23747257	23748328	23759022	23760093	99	23747247	23747251	23760101	23760105	23748664	23748701	-	71	23747255	23760091
chr6	23786056	23799037	23786056	23786570	23798523	23799037	96	---	---	---	---	23798090	23798113	+	70	23786056	23799035
chr6	23922889	23929841	23922889	23923005	23929725	23929841	89	---	---	---	---	23929617	23929639	+	73	---	---
chr6	23977920	23987705	23977920	23978713	23986912	23987705	99	---	---	---	---	23979088	23979123	-	72	23977926	23987703
chr6	24016371	24023099	24016382	24019738	24019741	24023096	99	24016366	24016370	24023100	24023104	---	---	0	--	---	---
chr6	24108932	24121792	24108932	24110044	24120680	24121792	99	---	---	---	---	24120305	24120335	+	74	24108932	24121790
chr6	24162494	24170598	24162495	24162935	24170149	24170589	99	24162488	24162493	24170599	24170604	24163267	24163296	-	73	24162495	24170587
chr6	24376495	24379066	24376495	24376657	24378904	24379066	92	---	---	---	---	24376751	24376762	-	83	---	---
chr6	24467068	24473507	24467068	24468042	24472537	24473507	95	---	---	---	---	24472322	24472335	+	78	24467076	24473505
chr6	24512911	24515605	24512911	24513063	24515453	24515605	88	---	---	---	---	24515384	24515398	+	80	---	---
chr6	24545631	24552076	24545631	24546589	24551086	24552076	96	---	---	---	---	24546791	24546804	-	85	24545632	24552071
chr6	24641462	24658536	24641462	24642445	24657534	24658536	90	---	---	---	---	24656854	24656878	+	72	24641462	24658529
chr6	24641484	24658584	24641484	24642493	24657556	24658584	90	---	---	---	---	24656854	24656878	+	72	24641487	24658579
chr6	24650974	24656024	24650974	24651177	24655821	24656024	99	---	---	---	---	24651358	24651369	-	83	---	---
chr6	24735303	24738123	24735303	24735840	24737586	24738123	96	---	---	---	---	24735842	24735898	-	75	24735303	24738122
chr6	24750288	24760562	24750288	24751867	24758962	24760562	98	---	---	---	---	24752107	24752121	-	100	24750288	24760560
chr6	24796454	24800857	24796454	24796985	24800326	24800857	93	---	---	---	---	24797131	24797151	-	76	24796464	24800855
chr6	24824440	24829271	24824452	24824656	24829058	24829262	99	24824435	24824439	24829272	24829276	24828837	24828848	+	83	24824442	24829260
chr6	24923044	24928489	24923044	24923163	24928370	24928489	96	---	---	---	---	24923277	24923312	-	72	24923062	24928487
chr6	24931277	24943949	24931281	24934765	24940484	24943949	86	24931272	24931276	24943950	24943954	24934998	24935013	-	87	24931281	24943947
chr6	24968649	24974397	24968649	24969043	24974003	24974397	97	---	---	---	---	24973857	24973931	+	73	24968649	24974394
chr6	25085531	25094316	25085531	25086604	25093236	25094316	90	---	---	---	---	25086810	25086830	-	80	25085537	25094309
chr6	25116186	25120572	25116186	25116912	25119865	25120572	93	---	---	---	---	---	---	0	--	25116186	25120570
chr6	25186513	25192701	25186513	25187626	25191597	25192701	98	---	---	---	---	25187792	25187813	-	81	25186513	25192699
chr6	25317146	25320097	25317146	25317652	25319589	25320097	91	---	---	---	---	25319491	25319578	+	75	25317148	25320096
chr6	25326993	25339865	25326993	25328079	25338779	25339865	98	---	---	---	---	25338244	25338319	+	81	25326993	25339858
chr6	25373589	25384841	25373589	25373814	25384615	25384841	97	---	---	---	---	25374274	25374303	-	83	25373595	25384829
chr6	25456411	25470550	25456416	25457910	25469046	25470545	97	25456405	25456410	25470551	25470556	25468513	25468545	+	78	25456418	25470540
chr6	25518331	25527226	25518331	25518577	25526984	25527226	92	---	---	---	---	25518810	25518827	-	72	---	---
chr6	25609986	25621530	25609986	25610984	25620535	25621530	97	---	---	---	---	25611324	25611354	-	74	25609986	25621528
chr6	25762457	25767090	25762457	25763464	25766086	25767090	96	---	---	---	---	25763564	25763596	-	81	25762464	25767088
chr6	25772699	25780461	25772699	25773141	25780020	25780461	99	---	---	---	---	25779925	25779953	+	72	25772700	25780459
chr6	25786386	25792001	25786386	25787658	25790714	25792001	86	---	---	---	---	25787685	25787711	-	70	25786400	25791998
chr6	25802632	25813336	25802642	25805894	25810085	25813333	99	25802627	25802631	25813337	25813341	25809937	25809958	+	95	25802638	25813331
chr6	25841848	25850624	25841848	25845253	25847219	25850624	99	---	---	---	---	25847119	25847132	+	85	25841848	25850622
chr6	25907243	25916284	25907243	25907720	25915807	25916284	90	---	---	---	---	25915536	25915564	+	75	25907245	25916277
chr6	25935460	25941464	25935463	25935885	25941027	25941449	97	25935455	25935459	25941465	25941469	25936049	25936063	-	93	25935463	25941463
chr6	26011740	26017063	26011740	26012003	26016799	26017063	96	---	---	---	---	26016580	26016610	+	70	26011742	26017061
chr6	26028329	26038484	26028329	26029378	26037449	26038484	89	---	---	---	---	26029715	26029746	-	75	---	---
chr6	26047144	26058542	26047144	26047707	26057979	26058542	97	---	---	---	---	26048132	26048146	-	73	26047144	26058539
chr6	26109576	26122384	26109576	26110642	26121286	26122384	96	---	---	---	---	26120911	26120941	+	74	26109576	26122379
chr6	26135079	26140952	26135079	26135736	26140300	26140952	87	---	---	---	---	26140079	26140125	+	72	---	---
chr6	26176128	26181087	26176128	26176542	26180673	26181087	99	---	---	---	---	26180520	26180560	+	80	26176134	26181085
chr6	26205036	26210997	26205036	26205394	26210628	26210997	92	---	---	---	---	26210390	26210427	+	71	26205039	26210995
chr6	26320160	26331009	26320160	26320320	26330853	26331009	89	---	---	---	---	26330807	26330821	+	73	---	---
chr6	26384134	26390862	26384149	26384418	26390581	26390850	87	26384129	26384133	26390863	26390867	---	---	0	--	---	---
chr6	26606624	26611591	26606624	26607246	26610969	26611591	99	---	---	---	---	26607270	26607283	-	78	26606627	26611589
chr6	26727185	26732256	26727185	26727442	26732000	26732256	92	---	---	---	---	---	---	0	--	26727185	26732246
chr6	26887157	26891123	26887157	26887883	26890397	26891123	96	---	---	---	---	26887960	26887976	-	70	26887160	26891121
chr6	26912458	26928561	26912458	26913689	26927329	26928560	99	26912453	26912457	26928562	26928566	26914150	26914248	-	79	26912458	26928560
chr6	26982807	26986106	26982807	26983150	26985782	26986106	89	---	---	---	---	26985713	26985743	+	77	---	---
chr6	27183156	27195987	27183166	27184277	27194879	27195987	99	27183148	27183155	27195988	27195995	27184621	27184651	-	74	27183158	27195985
chr6	27303117	27308754	27303130	27303878	27307979	27308748	85	27303111	27303116	27308755	27308760	27304040	27304081	-	78	27303131	27308742
chr6	27308901	27314532	27308901	27309326	27314094	27314532	93	---	---	---	---	27309430	27309445	-	81	27308901	27314530
chr6	27318419	27332921	27318419	27318721	27332618	27332921	93	---	---	---	---	27331923	27331959	+	72	---	---
chr6	27318951	27327658	27318951	27319637	27326995	27327658	91	---	---	---	---	27326700	27326723	+	70	---	---
chr6	27350267	27363205	27350281	27351387	27362097	27363204	99	27350261	27350266	27363206	27363211	27351870	27351907	-	86	27350270	27363201
chr6	27514468	27517714	27514468	27514666	27517516	27517714	96	---	---	---	---	27517478	27517489	+	100	27514471	27517710
chr6	27534515	27545767	27534515	27534952	27545330	27545767	97	---	---	---	---	27545037	27545057	+	76	27534516	27545760
chr6	27664739	27674590	27664739	27665173	27674152	27674590	92	---	---	---	---	27673901	27673997	+	78	---	---
chr6	27664739	27674590	27664739	27665173	27674152	27674590	92	---	---	---	---	27673901	27673997	+	78	---	---
chr6	27686581	27699477	27686581	27687140	27698918	27699477	96	---	---	---	---	27698458	27698470	+	76	27686581	27699472
chr6	27770705	27776332	27770705	27771128	27775909	27776332	99	---	---	---	---	27775760	27775781	+	72	27770705	27776330
chr6	27980306	27991971	27980306	27980846	27991431	27991971	97	27980287	27980305	27991972	27991990	27981191	27981294	-	76	27980307	27991968
chr6	28179884	28184535	28179895	28180110	28184314	28184529	99	28179879	28179883	28184536	28184540	28184103	28184130	+	71	28179885	28184533
chr6	28242228	28253564	28242228	28242791	28253003	28253564	95	---	---	---	---	28243232	28243244	-	76	28242228	28253562
chr6	28294816	28298748	28294816	28295194	28298391	28298748	85	---	---	---	---	28298252	28298310	+	81	28294818	28298739
chr6	28417186	28423621	28417186	28418158	28422659	28423621	98	---	---	---	---	28422440	28422453	+	85	28417186	28423619
chr6	28537094	28543611	28537094	28537483	28543213	28543611	94	---	---	---	---	28542928	28542997	+	71	28537094	28543609
chr6	28600821	28613913	28600821	28601567	28613167	28613913	98	---	---	---	---	28602100	28602126	-	70	28600821	28613911
chr6	28630760	28634843	28630760	28631478	28634127	28634843	95	---	---	---	---	28633994	28634009	+	81	28630769	28634841
chr6	28708570	28719852	28708570	28708992	28719429	28719851	99	28708565	28708569	28719853	28719857	28718971	28718985	+	73	28708570	28719849
chr6	28756886	28774726	28756889	28757679	28773900	28774726	89	28756881	28756885	28774727	28774731	28758236	28758247	-	83	---	---
chr6	28877313	28892280	28877324	28878181	28891418	28892271	88	28877308	28877312	28892281	28892285	28890865	28890896	+	75	---	---
chr6	28882376	28887260	28882378	28882647	28886991	28887260	99	28882371	28882375	28887261	28887265	28886842	28886862	+	80	28882378	28887258
chr6	28888952	28901833	28888952	28892177	28898598	28901833	87	---	---	---	---	28892324	28892356	-	72	28888955	28901830
chr6	28933704	28940107	28933704	28934674	28939137	28940107	99	---	---	---	---	28934704	28934728	-	72	28933704	28940105
chr6	29021963	29036416	29021963	29022163	29036216	29036416	86	---	---	---	---	29022523	29022559	-	72	29021966	29036411
chr6	29023805	29029620	29023813	29023967	29029465	29029620	92	29023797	29023804	29029621	29029628	29024016	29024039	-	83	---	---
chr6	29094727	29107490	29094730	29095816	29106390	29107476	98	29094722	29094726	29107491	29107495	29105861	29105931	+	81	29094731	29107480
chr6	29107943	29120012	29107943	29111094	29116861	29120012	99	---	---	---	---	29116688	29116709	+	86	29107945	29120005
chr6	29276496	29286813	29276496	29280206	29283102	29286813	99	---	---	---	---	29280290	29280307	-	77	29276496	29286804
chr6	29299593	29314342	29299593	29302702	29311231	29314342	99	---	---	---	---	29310805	29310831	+	85	29299593	29314340
chr6	29317414	29328714	29317414	29317855	29328273	29328714	99	---	---	---	---	29327814	29327828	+	73	---	---
chr6	29331699	29340177	29331699	29332140	29339736	29340177	99	---	---	---	---	29339640	29339668	+	72	29331699	29340174
chr6	29389145	29395609	29389157	29389643	29395112	29395598	99	29389140	29389144	29395610	29395614	29389872	29389916	-	71	29389148	29395595
chr6	29458374	29462441	29458374	29459030	29461762	29462432	91	29458369	29458373	29462442	29462446	29461666	29461682	+	70	29458381	29462440
chr6	29539097	29556554	29539097	29539459	29556198	29556554	89	---	---	---	---	29555642	29555701	+	86	29539115	29556544
chr6	29601719	29614208	29601729	29604856	29611081	29614208	99	29601714	29601718	29614209	29614213	29604922	29604946	-	80	29601729	29614206
chr6	29825780	29831146	29825780	29826514	29830412	29831146	88	---	---	---	---	29826683	29826709	-	77	---	---
chr6	29841794	29848583	29841799	29842243	29848140	29848583	95	29841789	29841793	29848584	29848588	29842310	29842338	-	72	29841805	29848581
chr6	29856364	29869729	29856364	29857071	29869030	29869729	96	---	---	---	---	29857614	29857642	-	72	---	---
chr6	29899551	29905076	29899553	29899669	29904954	29905070	98	29899546	29899550	29905077	29905081	29899804	29899825	-	81	29899566	29905068
chr6	29909452	29914662	29909452	29911500	29912640	29914662	87	---	---	---	---	---	---	0	--	---	---
chr6	29929443	29944020	29929443	29930179	29943281	29944020	86	---	---	---	---	29942679	29942701	+	73	29929448	29944008
chr6	30022937	30027255	30022939	30023716	30026472	30027249	98	30022929	30022936	30027256	30027263	30026357	30026373	+	70	30022937	30027254
chr6	30075510	30083731	30075521	30076245	30083007	30083723	95	30075505	30075509	30083732	30083736	30082675	30082717	+	72	30075518	30083726
chr6	30102334	30109069	30102334	30102627	30108775	30109069	86	---	---	---	---	30108468	30108506	+	79	30102342	30109060
chr6	30198194	30200840	30198194	30198441	30200592	30200840	88	---	---	---	---	30198474	30198511	-	73	---	---
chr6	30208875	30219473	30208875	30209231	30219117	30219473	98	---	---	---	---	30218623	30218679	+	71	30208886	30219470
chr6	30234796	30240443	30234796	30235204	30240035	30240443	98	---	---	---	---	30239997	30240021	+	76	30234797	30240441
chr6	30244065	30256954	30244065	30245159	30255851	30256945	99	30244060	30244064	30256955	30256959	30255316	30255395	+	82	30244069	30256940
chr6	30423515	30434826	30423515	30423958	30434383	30434826	99	---	---	---	---	30423968	30423997	-	70	30423515	30434822
chr6	30530466	30537171	30530467	30530906	30536728	30537167	99	30530461	30530465	30537172	30537176	30530973	30531001	-	72	30530467	30537169
chr6	30563208	30569198	30563208	30563891	30568501	30569198	90	---	---	---	---	30568270	30568284	+	73	30563223	30569196
chr6	30598690	30617374	30598690	30600923	30615093	30617374	95	---	---	---	---	30601451	30601469	-	84	30598694	30617357
chr6	30618577	30624788	30618577	30619024	30624345	30624788	96	---	---	---	---	---	---	0	--	30618577	30624777
chr6	30627427	30635808	30627432	30627596	30635638	30635805	91	30627422	30627426	30635809	30635813	30635288	30635341	+	70	---	---
chr6	30628765	30632478	30628765	30629182	30632089	30632478	87	---	---	---	---	---	---	0	--	---	---
chr6	30671257	30691099	30671257	30675614	30686742	30691099	100	---	---	---	---	30686186	30686205	+	75	---	---
chr6	30708428	30715947	30708428	30708822	30715532	30715947	93	---	---	---	---	30709085	30709111	-	77	30708433	30715929
chr6	30738164	30744443	30738164	30738738	30743869	30744443	99	---	---	---	---	30743832	30743845	+	85	30738165	30744434
chr6	30887173	30891847	30887173	30888238	30890791	30891847	87	---	---	---	---	30888336	30888352	-	70	---	---
chr6	31233484	31241128	31233484	31234602	31239988	31241128	88	---	---	---	---	31234678	31234698	-	76	31233495	31241123
chr6	31241527	31244550	31241527	31242425	31243653	31244550	96	---	---	---	---	31243616	31243651	+	80	---	---
