# Supplementary material for: LtrDetector: A tool-suite for detecting long terminal repeat retrotransposons de-novo
Source: BMC Genomics. 2019 Jun 3;20:450. doi: 10.1186/s12864-019-5796-9 (PMC6547461; doi:10.1186/s12864-019-5796-9)
Supplement: Supplementary file 7 — LTR retrotransposons found by LtrDetector in Oryza sativa Japonica. This compressed file (.tar.gz) includes the LTR retrotransposons found by LtrDetector in BED format. (TAR.GZ 268 kb) [file 12864_2019_5796_MOESM7_ESM.gz › osativa/chr3Detector.bed]

SeqID	Retrotransposon	Left_LTR	Right_LTR		Left_TSD	Right_TSD	Polypurine Tract		TG	CA
	Start	End	Start	End	Start	End	ID	Start	End	Start	End	Start	End	Strand	Purine%	Start	End
chr3	31311	47397	31311	32544	46164	47397	98	---	---	---	---	45616	45714	+	79	31323	47395
chr3	48289	61192	48297	49553	59935	61192	98	48284	48288	61193	61197	50012	50073	-	80	48292	61190
chr3	227458	230140	227458	227681	229919	230140	91	---	---	---	---	---	---	0	--	---	---
chr3	231403	245140	231403	231747	244798	245140	89	---	---	---	---	232065	232101	-	75	---	---
chr3	280266	291754	280266	281479	290541	291754	98	---	---	---	---	281819	281849	-	74	280267	291751
chr3	298346	302106	298346	298712	301740	302106	97	---	---	---	---	301589	301601	+	76	---	---
chr3	302800	305685	302800	303142	305349	305685	95	---	---	---	---	---	---	0	--	---	---
chr3	317384	321144	317384	317750	320778	321144	97	---	---	---	---	317888	317900	-	76	---	---
chr3	386838	392434	386838	387771	391492	392434	93	---	---	---	---	391343	391361	+	84	---	---
chr3	415039	425344	415039	416657	423724	425344	99	---	---	---	---	416989	417006	-	72	415040	425342
chr3	581209	587663	581209	582192	586693	587663	98	---	---	---	---	586474	586487	+	85	581209	587661
chr3	821081	833960	821081	822162	832879	833960	99	---	---	---	---	832343	832419	+	81	821081	833958
chr3	916568	921939	916568	916782	921727	921939	94	---	---	---	---	916980	916999	-	80	---	---
chr3	967735	974142	967735	968173	973704	974142	99	---	---	---	---	973608	973636	+	72	967735	974140
chr3	1360062	1375485	1360062	1360557	1375015	1375485	92	---	---	---	---	1374737	1374756	+	70	1360062	1375473
chr3	1371912	1374374	1371925	1372189	1374109	1374373	95	1371906	1371911	1374375	1374380	1374028	1374043	+	75	1371917	1374360
chr3	1380848	1392409	1380848	1381291	1391967	1392409	99	---	---	---	---	1381564	1381584	-	71	1380848	1392407
chr3	1734391	1737084	1734391	1734702	1736773	1737084	98	1734385	1734390	1737085	1737090	1736708	1736719	+	83	1734406	1737080
chr3	1805951	1811712	1805951	1806346	1811317	1811712	98	---	---	---	---	1806415	1806492	-	71	1805952	1811711
chr3	1888432	1890823	1888432	1888649	1890591	1890823	88	---	---	---	---	1890536	1890570	+	80	---	---
chr3	1910822	1916518	1910822	1911185	1916155	1916518	99	---	---	---	---	1916007	1916084	+	71	1910823	1916516
chr3	2034418	2039034	2034418	2035616	2037856	2039034	94	---	---	---	---	2035703	2035716	-	78	---	---
chr3	2034567	2038571	2034567	2035155	2038005	2038571	93	---	---	---	---	2035212	2035223	-	91	---	---
chr3	2174026	2195769	2174026	2177199	2192624	2195769	86	---	---	---	---	2191895	2191945	+	70	2174031	2195767
chr3	2204610	2209356	2204614	2205949	2208013	2209347	96	2204602	2204609	2209357	2209364	2207909	2207929	+	76	2204614	2209347
chr3	2252288	2258959	2252288	2252726	2258521	2258959	97	---	---	---	---	2252936	2252964	-	82	2252290	2258957
chr3	2277395	2294113	2277395	2277740	2293768	2294113	98	---	---	---	---	2278001	2278020	-	70	---	---
chr3	2301940	2308060	2301940	2302351	2307649	2308060	98	---	---	---	---	2307474	2307522	+	83	---	---
chr3	2314596	2328680	2314596	2318547	2324728	2328680	99	---	---	---	---	2318768	2318815	-	72	2314596	2328678
chr3	2354430	2361898	2354439	2354872	2361454	2361887	99	2354425	2354429	2361899	2361903	2361362	2361389	+	71	2354436	2361882
chr3	2530344	2543427	2530344	2530613	2543168	2543427	93	---	---	---	---	2531101	2531116	-	87	2530356	2543418
chr3	2615583	2626436	2615598	2615982	2626039	2626426	96	2615578	2615582	2626437	2626441	2625917	2625931	+	80	2615598	2626424
chr3	2619078	2624310	2619078	2619469	2623919	2624310	99	---	---	---	---	2619471	2619637	-	71	2619081	2624308
chr3	2807916	2817333	2807924	2809477	2815767	2817323	87	2807911	2807915	2817334	2817338	2815578	2815600	+	100	---	---
chr3	2937076	2951885	2937076	2937278	2951687	2951885	93	---	---	---	---	2951096	2951118	+	73	2937077	2951867
chr3	2942551	2952657	2942551	2943310	2951880	2952657	93	---	---	---	---	2943553	2943582	-	80	2942557	2952651
chr3	2967809	2979830	2967809	2968556	2979072	2979830	94	---	---	---	---	2969018	2969031	-	92	2967809	2979812
chr3	3055431	3064550	3055431	3055752	3064229	3064550	97	---	---	---	---	3063834	3063849	+	87	3055432	3064548
chr3	3134932	3147853	3134932	3136208	3146575	3147853	99	---	---	---	---	3146056	3146110	+	81	3134932	3147851
chr3	3289777	3294674	3289789	3290015	3294436	3294662	99	3289772	3289776	3294675	3294679	3294301	3294321	+	71	3289782	3294666
chr3	3295390	3308393	3295390	3296520	3307262	3308392	99	3295384	3295389	3308394	3308399	3296979	3297058	-	81	3295390	3308389
chr3	3462993	3476872	3462993	3463131	3476740	3476872	87	---	---	---	---	3463706	3463757	-	80	---	---
chr3	3574916	3595369	3574916	3575337	3594948	3595369	99	---	---	---	---	3594009	3594038	+	70	3574916	3595367
chr3	3578115	3591044	3578115	3579200	3589959	3591044	99	---	---	---	---	3579678	3579715	-	89	3578118	3591038
chr3	3875624	3879674	3875636	3876355	3878945	3879664	95	3875618	3875623	3879675	3879680	---	---	0	--	3875626	3879673
chr3	3943609	3956524	3943609	3944714	3955419	3956524	99	---	---	---	---	3954883	3954940	+	77	3943614	3956519
chr3	4100856	4119183	4100856	4102333	4117714	4119183	97	---	---	---	---	4102916	4102930	-	73	4100856	4119175
chr3	4112342	4119027	4112342	4112859	4118501	4119027	89	---	---	---	---	4113066	4113079	-	78	4112351	4119015
chr3	4144666	4148616	4144676	4145049	4148217	4148605	92	4144661	4144665	4148617	4148621	4148081	4148092	+	83	4144676	4148605
chr3	4456867	4460516	4456873	4457218	4460167	4460512	96	4456862	4456866	4460517	4460521	4460019	4460040	+	77	4456871	4460508
chr3	4462744	4468708	4462744	4463258	4468183	4468708	87	---	---	---	---	4467937	4468067	+	78	---	---
chr3	4475875	4482053	4475875	4476989	4480978	4482053	89	---	---	---	---	4480926	4480951	+	80	---	---
chr3	5003021	5009193	5003021	5003377	5008837	5009193	98	---	---	---	---	5008790	5008805	+	75	5003021	5009191
chr3	5184958	5196855	5184958	5185109	5196704	5196855	88	---	---	---	---	5185420	5185440	-	76	---	---
chr3	5265813	5270037	5265813	5266511	5269339	5270037	94	---	---	---	---	---	---	0	--	5265814	5270033
chr3	5444461	5448304	5444464	5444638	5448117	5448295	85	5444456	5444460	5448305	5448309	5448022	5448041	+	70	---	---
chr3	6206393	6212794	6206393	6207342	6211806	6212794	95	---	---	---	---	6211582	6211605	+	79	6206394	6212792
chr3	6308312	6316316	6308313	6308504	6316118	6316306	86	6308307	6308311	6316317	6316321	6308677	6308704	-	71	---	---
chr3	6685435	6697336	6685435	6687043	6695787	6697336	93	---	---	---	---	6695773	6695785	+	92	6685435	6697327
chr3	6685615	6696725	6685615	6686399	6695967	6696725	93	---	---	---	---	6695773	6695793	+	80	6685631	6696712
chr3	7151707	7162013	7151707	7153323	7160390	7162013	99	---	---	---	---	7153655	7153672	-	72	7151708	7162011
chr3	7205241	7209015	7205243	7205751	7208488	7209009	92	7205236	7205240	7209016	7209020	7205771	7205797	-	77	7205244	7208998
chr3	7257055	7270124	7257055	7258248	7268905	7270124	93	---	---	---	---	7258481	7258504	-	87	7257055	7270120
chr3	7263450	7268044	7263461	7264187	7267307	7268033	96	7263445	7263449	7268045	7268049	7267217	7267233	+	70	7263461	7268031
chr3	7392253	7402362	7392253	7392462	7402152	7402362	92	---	---	---	---	7401822	7401839	+	72	7392258	7402361
chr3	7409473	7415857	7409474	7409958	7415368	7415853	99	7409468	7409472	7415858	7415862	7410187	7410229	-	72	7409474	7415851
chr3	7545729	7550569	7545729	7546952	7549327	7550569	88	---	---	---	---	---	---	0	--	7545729	7550567
chr3	7803827	7810200	7803827	7804588	7809436	7810200	90	---	---	---	---	7804786	7804801	-	75	7803834	7810181
chr3	7832110	7841589	7832110	7832716	7840983	7841589	85	---	---	---	---	7833008	7833027	-	80	7832114	7841581
chr3	7834278	7839059	7834282	7834486	7838847	7839051	96	7834273	7834277	7839060	7839064	7838824	7838845	+	77	7834283	7839049
chr3	8019910	8031354	8019910	8020474	8030792	8031354	96	---	---	---	---	8030307	8030322	+	75	8019910	8031349
chr3	8140735	8146182	8140735	8141833	8145085	8146182	99	---	---	---	---	8141939	8141954	-	75	8140736	8146180
chr3	8277070	8290162	8277070	8279383	8287800	8290162	87	---	---	---	---	8279756	8279803	-	72	---	---
chr3	8280140	8290911	8280140	8281996	8289053	8290911	99	---	---	---	---	8282152	8282173	-	86	---	---
chr3	8323321	8328316	8323321	8323596	8328032	8328316	88	---	---	---	---	8327841	8327864	+	70	---	---
chr3	8379088	8392832	8379103	8379927	8391996	8392827	86	8379083	8379087	8392833	8392837	8391485	8391502	+	72	---	---
chr3	8469593	8481048	8469595	8472581	8477924	8481042	95	8469588	8469592	8481049	8481053	8472640	8472667	-	78	8469604	8481045
chr3	8515281	8528691	8515281	8516893	8527076	8528691	99	---	---	---	---	8517351	8517402	-	82	8515290	8528689
chr3	8609632	8622789	8609632	8610883	8621537	8622789	98	---	---	---	---	8611338	8611416	-	81	8609635	8622783
chr3	8833909	8838513	8833909	8834380	8838027	8838513	92	---	---	---	---	8834550	8834563	-	78	8833920	8838507
chr3	8874283	8879109	8874283	8874586	8878804	8879109	92	---	---	---	---	8878594	8878606	+	76	8874283	8879107
chr3	8923973	8929478	8923982	8925064	8928384	8929478	98	8923967	8923972	8929479	8929484	8925170	8925185	-	75	8923976	8929476
chr3	8955184	8961143	8955187	8955728	8960592	8961133	94	8955179	8955183	8961144	8961148	---	---	0	--	8955186	8961130
chr3	8970109	8975942	8970123	8971368	8974691	8975936	99	8970103	8970108	8975943	8975948	8971474	8971489	-	75	8970123	8975934
chr3	8998292	9003724	8998304	8999404	9002625	9003724	99	8998287	8998291	9003725	9003729	9002504	9002519	+	75	8998293	9003722
chr3	9088911	9093228	9088923	9089637	9092501	9093227	92	9088906	9088910	9093229	9093233	---	---	0	--	9088921	9093214
chr3	9098304	9104853	9098318	9098761	9104410	9104853	99	9098299	9098303	9104854	9104858	9104323	9104355	+	72	9098310	9104849
chr3	9105474	9120384	9105474	9106894	9118967	9120384	97	---	---	---	---	9118363	9118451	+	75	9105481	9120382
chr3	9181447	9187600	9181447	9181950	9187097	9187600	99	9181441	9181446	9187601	9187606	9181962	9181981	-	75	9181447	9187598
chr3	9259039	9264235	9259039	9259472	9263804	9264235	96	---	---	---	---	9259586	9259622	-	78	9259053	9264220
chr3	9259459	9266001	9259459	9259567	9265892	9266001	95	---	---	---	---	9259798	9259838	-	80	9259464	9265986
chr3	9807140	9812816	9807140	9807525	9812440	9812816	96	---	---	---	---	9807596	9807673	-	71	9807140	9812814
chr3	10319132	10332294	10319132	10319427	10332016	10332294	87	---	---	---	---	10331622	10331644	+	78	---	---
chr3	10393580	10399996	10393580	10395742	10397833	10399996	91	---	---	---	---	10395817	10395847	-	74	10393591	10399989
chr3	10488681	10493193	10488681	10490941	10490954	10493180	98	10488676	10488680	10493194	10493198	---	---	0	--	---	---
chr3	10700312	10706675	10700312	10700828	10706152	10706675	93	---	---	---	---	10706068	10706092	+	88	10700314	10706673
chr3	10731060	10736488	10731069	10732150	10735396	10736477	99	10731054	10731059	10736489	10736494	10735275	10735290	+	75	10731070	10736475
chr3	10789319	10795424	10789331	10789657	10795081	10795421	85	10789313	10789318	10795425	10795430	10789763	10789778	-	75	---	---
chr3	10819999	10827371	10820000	10820223	10827140	10827362	85	10819994	10819998	10827372	10827376	10826830	10826861	+	78	10820005	10827361
chr3	11226320	11231761	11226320	11227014	11231067	11231761	97	---	---	---	---	11227016	11227030	-	73	---	---
chr3	11294299	11305920	11294303	11294876	11305347	11305918	94	11294293	11294298	11305921	11305926	11304823	11304953	+	77	11294303	11305916
chr3	11311298	11316126	11311304	11311529	11315897	11316124	98	11311292	11311297	11316127	11316132	11311655	11311679	-	80	---	---
chr3	11383156	11393668	11383156	11383577	11393248	11393668	95	---	---	---	---	11393152	11393180	+	72	11383156	11393660
chr3	11385311	11389823	11385311	11385578	11389554	11389823	95	---	---	---	---	11385759	11385775	-	88	---	---
chr3	11431550	11434765	11431550	11432307	11433979	11434765	91	---	---	---	---	11433879	11433904	+	80	---	---
chr3	11459883	11469027	11459883	11461019	11467902	11469027	90	---	---	---	---	11467698	11467728	+	70	11459888	11469022
chr3	11603952	11608391	11603952	11604119	11608224	11608391	97	---	---	---	---	11608068	11608080	+	84	11603952	11608389
chr3	11701886	11708325	11701886	11702877	11707334	11708325	98	---	---	---	---	11702899	11702923	-	72	11701886	11708322
chr3	11722928	11726250	11722928	11723097	11726077	11726250	90	---	---	---	---	11725953	11725964	+	83	---	---
chr3	11768439	11777990	11768439	11773165	11773264	11777990	99	---	---	---	---	---	---	0	--	---	---
chr3	11870590	11876672	11870590	11870815	11876448	11876672	94	---	---	---	---	11871020	11871037	-	72	---	---
chr3	11964380	11970005	11964380	11964605	11969787	11970005	88	---	---	---	---	11964687	11964700	-	78	11964380	11970004
chr3	12079768	12092658	12079768	12080871	12091557	12092658	99	---	---	---	---	12091022	12091117	+	79	12079768	12092656
chr3	12176958	12184316	12176966	12177671	12183625	12184314	93	12176952	12176957	12184317	12184322	12183327	12183354	+	71	12176966	12184312
chr3	12206322	12217363	12206322	12208398	12215287	12217363	99	---	---	---	---	12214971	12215009	+	74	---	---
chr3	12241637	12247509	12241637	12241743	12247403	12247509	98	---	---	---	---	12247252	12247266	+	93	12241649	12247499
chr3	12660857	12666229	12660857	12660966	12666120	12666229	96	---	---	---	---	12666104	12666118	+	80	12660862	12666228
chr3	12746246	12753286	12746246	12746672	12752860	12753286	99	---	---	---	---	12746739	12746767	-	72	12746251	12753284
chr3	12775801	12786335	12775801	12775935	12786202	12786335	96	---	---	---	---	12785800	12785818	+	84	12775801	12786333
chr3	12962999	12975207	12962999	12963687	12974518	12975207	91	---	---	---	---	12963835	12963848	-	92	12963016	12975197
chr3	13071150	13077318	13071150	13073173	13075279	13077318	93	---	---	---	---	13075173	13075223	+	78	13071162	13077300
chr3	13074749	13077483	13074749	13074912	13077317	13077483	94	---	---	---	---	13074956	13074986	-	80	---	---
chr3	13074909	13084533	13074909	13075083	13084359	13084533	98	---	---	---	---	13075505	13075547	-	72	13074922	13084528
chr3	13202651	13216926	13202651	13203216	13216361	13216926	95	---	---	---	---	13203860	13203874	-	80	13202651	13216923
chr3	13260321	13276620	13260321	13260737	13276209	13276620	94	---	---	---	---	13261446	13261457	-	83	13260325	13276606
chr3	13265136	13271365	13265145	13265648	13270861	13271364	99	13265131	13265135	13271366	13271370	13270712	13270724	+	76	13265136	13271362
chr3	13330932	13341711	13330932	13334076	13338544	13341711	98	---	---	---	---	13338396	13338419	+	91	13330932	13341706
chr3	13349757	13355998	13349757	13351071	13354678	13355998	89	---	---	---	---	13351211	13351240	-	70	---	---
chr3	13358151	13369918	13358151	13361009	13367060	13369918	99	---	---	---	---	13366835	13366851	+	94	13358151	13369915
chr3	13370793	13381885	13370793	13373960	13378717	13381885	99	---	---	---	---	13378569	13378590	+	95	13370794	13381883
chr3	13382292	13391188	13382295	13382918	13390566	13391187	85	13382287	13382291	13391189	13391193	13383233	13383270	-	76	13382296	13391183
chr3	13391212	13401389	13391212	13394383	13398217	13401389	99	---	---	---	---	13398071	13398089	+	94	13391213	13401387
chr3	13404673	13416634	13404673	13405125	13416176	13416628	99	13404668	13404672	13416635	13416639	13415823	13415841	+	84	13404676	13416630
chr3	13432479	13444552	13432482	13435634	13441394	13444540	99	13432473	13432478	13444553	13444558	13441208	13441232	+	88	13432482	13444538
chr3	13465660	13486047	13465660	13467943	13483763	13486047	99	---	---	---	---	13482981	13482996	+	75	---	---
chr3	13470779	13478765	13470791	13473833	13475716	13478758	99	13470772	13470778	13478766	13478772	---	---	0	--	---	---
chr3	13495351	13502934	13495351	13497634	13500651	13502934	93	---	---	---	---	13500512	13500527	+	81	13495356	13502916
chr3	13497648	13506542	13497648	13498261	13505923	13506542	92	---	---	---	---	13498463	13498508	-	71	---	---
chr3	13506542	13514979	13506542	13509385	13512135	13514979	93	---	---	---	---	---	---	0	--	13506542	13514965
chr3	13519137	13530824	13519137	13522931	13527027	13530824	96	---	---	---	---	13526957	13526976	+	80	---	---
chr3	13525409	13534875	13525409	13525961	13534322	13534875	99	---	---	---	---	13533963	13533997	+	91	13525427	13534871
chr3	13539181	13548339	13539181	13539430	13548090	13548339	99	---	---	---	---	13539842	13539861	-	85	13539186	13548337
chr3	13555564	13560220	13555564	13557603	13558190	13560220	89	---	---	---	---	13558117	13558131	+	73	13555566	13560218
chr3	13567326	13579025	13567326	13569397	13576954	13579025	99	---	---	---	---	13569735	13569773	-	82	---	---
chr3	13614553	13624320	13614553	13615122	13623751	13624320	97	---	---	---	---	13615533	13615552	-	75	13614553	13624312
chr3	13684250	13697202	13684250	13685492	13695961	13697202	99	---	---	---	---	13685835	13685865	-	74	13684250	13697200
chr3	13749700	13761724	13749712	13751306	13760109	13761723	96	13749695	13749699	13761725	13761729	13751712	13751729	-	72	13749708	13761716
chr3	13801380	13807646	13801380	13801790	13807236	13807646	99	---	---	---	---	13802020	13802062	-	72	13801380	13807644
chr3	13814981	13827865	13814981	13816058	13826788	13827865	99	---	---	---	---	13826266	13826303	+	86	13814981	13827863
chr3	13850186	13856819	13850186	13850576	13856428	13856819	96	---	---	---	---	13856287	13856341	+	78	13850188	13856817
chr3	13864688	13877582	13864688	13865777	13876492	13877582	99	---	---	---	---	13875970	13876007	+	86	13864688	13877580
chr3	14019246	14023973	14019246	14019461	14023755	14023970	97	14019241	14019245	14023974	14023978	14019507	14019537	-	74	---	---
chr3	14121572	14133026	14121572	14122136	14132458	14133022	95	14121566	14121571	14133027	14133032	14122605	14122620	-	75	14121573	14133020
chr3	14288468	14292213	14288468	14288716	14291969	14292213	87	---	---	---	---	14291870	14291900	+	70	14288486	14292199
chr3	14327011	14336351	14327011	14327183	14336175	14336351	94	---	---	---	---	14336062	14336082	+	76	---	---
chr3	14391717	14413336	14391717	14391991	14413051	14413336	85	---	---	---	---	14412418	14412493	+	73	14391732	14413332
chr3	14392689	14396213	14392689	14393071	14395831	14396213	98	---	---	---	---	14395809	14395829	+	80	14392689	14396211
chr3	14445832	14456495	14445839	14446647	14455688	14456490	87	14445827	14445831	14456496	14456500	14455659	14455676	+	72	14445838	14456482
chr3	14457945	14460796	14457945	14458345	14460397	14460796	88	---	---	---	---	14458422	14458446	-	76	14457946	14460794
chr3	14495576	14505972	14495576	14496359	14505191	14505972	91	---	---	---	---	14496694	14496757	-	71	14495577	14505966
chr3	14636175	14647629	14636175	14636738	14647066	14647629	97	---	---	---	---	14637235	14637255	-	71	14636176	14647627
chr3	14730289	14735490	14730289	14730435	14735344	14735490	99	---	---	---	---	14730570	14730591	-	86	14730289	14735488
chr3	14784751	14798006	14784751	14785717	14797028	14798006	91	---	---	---	---	14786232	14786274	-	74	14784755	14797998
chr3	14801099	14811396	14801099	14801637	14810860	14811396	95	---	---	---	---	14802068	14802088	-	76	14801099	14811394
chr3	14818982	14823422	14818982	14819257	14823147	14823422	96	---	---	---	---	---	---	0	--	14818988	14823421
chr3	14819261	14826740	14819261	14820679	14825297	14826740	94	---	---	---	---	14825247	14825264	+	83	14819265	14826734
chr3	14840634	14856986	14840634	14840969	14856649	14856986	85	---	---	---	---	14856026	14856084	+	72	---	---
chr3	14907462	14912818	14907462	14907774	14912501	14912818	95	---	---	---	---	14907888	14907910	-	73	14907462	14912810
chr3	15034253	15039172	15034253	15034614	15038811	15039172	99	---	---	---	---	15038788	15038808	+	85	15034253	15039170
chr3	15051971	15062235	15051973	15055146	15059053	15062226	99	15051964	15051970	15062236	15062242	15055274	15055295	-	90	15051974	15062234
chr3	15081378	15092680	15081378	15081819	15092239	15092680	99	---	---	---	---	15091944	15091965	+	72	15081378	15092678
chr3	15166201	15176478	15166201	15169364	15173316	15176478	99	15166195	15166200	15176479	15176484	15169491	15169513	-	91	---	---
chr3	15236338	15251495	15236338	15237852	15249980	15251495	97	---	---	---	---	15238441	15238455	-	80	15236339	15251490
chr3	15253443	15273614	15253443	15253940	15273130	15273614	93	---	---	---	---	15254446	15254505	-	73	---	---
chr3	15257585	15269614	15257585	15260726	15266474	15269614	97	---	---	---	---	15260879	15260905	-	88	15257585	15269612
chr3	15275361	15287344	15275361	15278357	15284348	15287344	99	---	---	---	---	15278580	15278607	-	75	15275361	15287342
chr3	15289582	15296021	15289582	15290112	15295476	15296021	90	---	---	---	---	15290343	15290379	-	70	---	---
chr3	15298553	15301866	15298553	15298773	15301647	15301866	88	---	---	---	---	15301586	15301604	+	78	---	---
chr3	15346271	15360163	15346271	15347792	15358638	15360163	96	---	---	---	---	15358104	15358119	+	75	15346273	15360161
chr3	15535640	15548613	15535640	15536901	15547355	15548613	98	---	---	---	---	15546832	15546894	+	80	15535640	15548611
chr3	15756782	15762264	15756794	15757498	15761548	15762252	96	15756776	15756781	15762265	15762270	15761435	15761451	+	70	15756785	15762252
chr3	15819919	15823309	15819919	15820652	15822576	15823309	95	---	---	---	---	---	---	0	--	---	---
chr3	15949402	15952905	15949402	15949950	15952356	15952905	97	---	---	---	---	---	---	0	--	15949402	15952903
chr3	15971533	15977342	15971533	15971776	15977096	15977342	87	---	---	---	---	15977012	15977036	+	80	15971538	15977333
chr3	16096346	16108439	16096346	16097977	16106828	16108439	93	---	---	---	---	16098352	16098363	-	91	16096361	16108432
chr3	16096364	16107883	16096367	16097416	16106848	16107877	92	16096359	16096363	16107884	16107888	16106828	16106846	+	89	---	---
chr3	16158387	16163666	16158387	16158857	16163198	16163666	97	---	---	---	---	16159036	16159057	-	77	16158387	16163664
chr3	16221688	16227975	16221688	16222034	16227644	16227975	85	---	---	---	---	16227451	16227480	+	76	---	---
chr3	16345122	16357119	16345133	16345693	16356527	16357104	92	16345117	16345121	16357120	16357124	16355985	16356056	+	75	16345131	16357102
chr3	16486037	16499253	16486037	16486544	16498747	16499253	92	---	---	---	---	16487074	16487092	-	84	---	---
chr3	16516098	16527625	16516098	16516660	16527063	16527625	94	---	---	---	---	16526626	16526648	+	73	16516098	16527623
chr3	16543032	16548811	16543032	16543324	16548519	16548811	98	---	---	---	---	16548259	16548275	+	76	---	---
chr3	16603103	16611172	16603103	16603335	16610948	16611172	86	---	---	---	---	16603575	16603668	-	70	16603106	16611170
chr3	16720678	16724642	16720678	16721384	16723924	16724642	94	---	---	---	---	16721497	16721511	-	80	16720678	16724639
chr3	16771072	16775443	16771072	16771850	16774665	16775443	95	16771067	16771071	16775444	16775448	16771873	16771899	-	70	16771072	16775439
chr3	16818846	16830594	16818846	16820264	16829183	16830594	96	---	---	---	---	16828785	16828804	+	75	16818847	16830588
chr3	16839689	16858361	16839689	16839912	16858137	16858361	87	---	---	---	---	16840761	16840791	-	74	---	---
chr3	16843438	16851886	16843438	16843843	16851504	16851886	88	---	---	---	---	16851177	16851192	+	75	---	---
chr3	16896831	16903265	16896841	16897282	16902818	16903259	97	16896826	16896830	16903266	16903270	16897346	16897374	-	72	16896832	16903264
chr3	16903632	16914923	16903632	16904074	16914481	16914923	98	---	---	---	---	16904409	16904435	-	70	16903632	16914917
chr3	16932269	16936163	16932282	16932993	16935443	16936154	97	16932264	16932268	16936164	16936168	16933066	16933082	-	76	16932269	16936152
chr3	16978982	16990540	16978982	16982068	16987454	16990540	99	---	---	---	---	16982309	16982322	-	85	16978983	16990538
chr3	17014102	17019383	17014117	17014437	17019056	17019374	97	17014097	17014101	17019384	17019388	17014453	17014467	-	80	17014117	17019381
chr3	17059888	17066849	17059888	17060502	17066245	17066849	92	---	---	---	---	17065957	17065996	+	70	---	---
chr3	17129625	17139564	17129625	17129779	17139404	17139564	86	---	---	---	---	17138988	17139073	+	89	17129627	17139562
chr3	17133978	17138473	17133978	17134765	17137675	17138473	95	---	---	---	---	17137547	17137600	+	70	17133978	17138466
chr3	17178045	17188993	17178045	17178611	17188429	17188993	96	---	---	---	---	17187939	17187958	+	70	17178045	17188991
chr3	17218629	17229927	17218629	17219059	17229483	17229927	92	---	---	---	---	17229216	17229235	+	70	---	---
chr3	17308277	17314256	17308290	17308743	17313789	17314242	98	17308272	17308276	17314257	17314261	17308922	17308945	-	75	---	---
chr3	17368198	17374565	17368202	17368841	17373922	17374561	92	17368193	17368197	17374566	17374570	17368985	17369005	-	80	---	---
chr3	17444499	17447322	17444499	17445091	17446749	17447322	90	---	---	---	---	17445174	17445191	-	72	17444499	17447314
chr3	17459979	17463491	17459979	17460369	17463110	17463491	93	---	---	---	---	17463022	17463034	+	84	17459979	17463488
chr3	17473191	17478204	17473191	17474828	17476613	17478204	87	---	---	---	---	17474880	17474928	-	71	17473196	17478202
chr3	17493679	17506233	17493688	17496839	17503051	17506219	98	17493674	17493678	17506234	17506238	17496894	17496917	-	79	17493682	17506222
chr3	17509521	17512119	17509522	17509915	17511726	17512119	94	17509516	17509520	17512120	17512124	17511627	17511645	+	78	17509531	17512117
chr3	17561427	17566573	17561436	17561852	17566154	17566564	94	17561422	17561426	17566574	17566578	17566052	17566101	+	70	17561430	17566562
chr3	17583125	17587899	17583125	17583334	17587690	17587899	99	---	---	---	---	17587540	17587560	+	80	17583125	17587897
chr3	17625817	17634541	17625817	17626576	17633783	17634541	95	---	---	---	---	17633463	17633478	+	75	17625817	17634537
chr3	17644801	17655129	17644807	17645370	17654558	17655122	95	17644795	17644800	17655130	17655135	17645557	17645595	-	82	17644807	17655120
chr3	17717159	17729447	17717159	17717387	17729219	17729447	91	---	---	---	---	17728682	17728703	+	72	17717173	17729446
chr3	17718518	17738410	17718518	17718789	17738145	17738410	92	---	---	---	---	17719421	17719445	-	76	---	---
chr3	17729934	17736397	17729940	17730906	17735405	17736390	97	17729929	17729933	17736398	17736402	17731111	17731124	-	85	17729935	17736388
chr3	17761623	17768112	17761623	17762637	17767104	17768112	96	---	---	---	---	17762837	17762860	-	79	17761623	17768109
chr3	17799105	17803579	17799105	17799852	17802832	17803579	96	---	---	---	---	17799927	17799943	-	70	17799116	17803568
chr3	17954698	17965750	17954698	17955998	17964431	17965750	93	---	---	---	---	17956296	17956319	-	79	17954700	17965746
chr3	17969617	17974563	17969623	17970941	17973270	17974557	92	17969612	17969616	17974564	17974568	17971022	17971058	-	78	17969623	17974558
chr3	18065633	18076209	18065633	18066070	18075771	18076208	95	18065628	18065632	18076210	18076214	18066138	18066166	-	79	18065633	18076208
chr3	18156330	18178309	18156330	18157032	18177610	18178309	95	---	---	---	---	18176748	18176772	+	76	---	---
chr3	18186980	18191144	18186980	18187346	18190779	18191144	92	---	---	---	---	---	---	0	--	---	---
chr3	18251978	18264134	18251979	18254713	18261481	18264131	91	18251973	18251977	18264135	18264139	18254991	18255018	-	75	---	---
chr3	18252785	18263027	18252785	18253609	18262266	18263027	85	---	---	---	---	18253917	18253963	-	70	18252789	18263023
chr3	18270113	18282620	18270127	18270812	18281925	18282608	92	18270108	18270112	18282621	18282625	18271216	18271256	-	97	---	---
chr3	18290051	18306990	18290053	18291568	18305475	18306989	96	18290046	18290050	18306991	18306995	18291626	18291645	-	70	18290053	18306982
chr3	18338325	18343305	18338335	18339123	18342505	18343298	88	18338315	18338324	18343306	18343315	18342466	18342482	+	82	18338327	18343298
chr3	18379907	18387084	18379907	18380209	18386779	18387084	95	---	---	---	---	18386484	18386497	+	78	18379909	18387082
chr3	18500387	18504835	18500387	18500764	18504459	18504835	85	---	---	---	---	18504398	18504422	+	72	18500393	18504828
chr3	18508487	18527216	18508487	18508682	18527021	18527216	97	---	---	---	---	18509430	18509516	-	79	---	---
chr3	18513290	18520675	18513290	18516263	18517704	18520675	99	---	---	---	---	18517604	18517619	+	100	18513293	18520674
chr3	18649946	18661942	18649946	18651561	18660372	18661942	91	---	---	---	---	18651564	18651584	-	85	18649947	18661930
chr3	18666291	18670530	18666291	18666490	18670326	18670530	92	---	---	---	---	18666597	18666620	-	75	---	---
chr3	18696453	18715702	18696454	18696905	18715259	18715701	91	18696446	18696452	18715703	18715709	18714496	18714521	+	73	18696454	18715698
chr3	18733727	18747820	18733727	18734886	18746647	18747820	94	---	---	---	---	18735415	18735430	-	87	---	---
chr3	18754526	18766043	18754526	18758570	18761981	18766043	95	---	---	---	---	18758697	18758718	-	95	18754527	18766041
chr3	18773389	18788253	18773389	18773704	18787938	18788253	94	---	---	---	---	18787242	18787301	+	86	18773390	18788252
chr3	18777266	18785839	18777266	18778779	18784328	18785839	95	---	---	---	---	18784248	18784267	+	70	18777268	18785836
chr3	18795682	18801471	18795682	18796127	18801031	18801471	96	---	---	---	---	18796193	18796220	-	71	18795683	18801468
chr3	18814073	18829636	18814079	18814524	18829188	18829633	97	18814065	18814072	18829637	18829644	18828584	18828605	+	77	18814085	18829631
chr3	18837219	18849264	18837219	18840360	18846122	18849264	99	---	---	---	---	18845946	18845967	+	86	18837219	18849262
chr3	18855945	18862096	18855945	18857652	18860425	18862096	89	---	---	---	---	---	---	0	--	---	---
chr3	18876467	18880787	18876479	18876666	18880588	18880774	89	18876462	18876466	18880788	18880792	18880453	18880471	+	73	18876471	18880783
chr3	18907994	18917910	18907997	18911176	18914732	18917909	99	18907989	18907993	18917911	18917915	18911302	18911323	-	95	18908000	18917906
chr3	18936898	18943489	18936898	18937300	18943094	18943489	91	---	---	---	---	18943016	18943043	+	75	18936898	18943487
chr3	18951064	18964216	18951064	18954193	18961115	18964216	95	---	---	---	---	18954346	18954368	-	86	18951067	18964214
chr3	18956321	18960615	18956321	18956769	18960167	18960615	98	---	---	---	---	18956872	18956916	-	82	---	---
chr3	18968302	18978428	18968308	18970925	18975898	18978428	96	18968296	18968301	18978429	18978434	18975749	18975770	+	90	---	---
chr3	18993130	19004828	18993130	18993646	19004313	19004828	95	---	---	---	---	18994098	18994120	-	86	18993130	19004826
chr3	19055042	19059109	19055042	19055290	19058861	19059109	96	---	---	---	---	19055414	19055440	-	74	19055042	19059090
chr3	19066062	19075638	19066062	19069230	19072474	19075638	99	---	---	---	---	19069358	19069379	-	95	19066062	19075636
chr3	19085036	19092717	19085039	19086313	19091451	19092710	92	19085031	19085035	19092718	19092722	19091202	19091215	+	71	19085040	19092708
chr3	19103071	19107517	19103075	19103867	19106735	19107517	94	19103066	19103070	19107518	19107522	19103992	19104011	-	95	19103077	19107513
chr3	19150500	19162181	19150506	19152041	19160664	19162177	96	19150495	19150499	19162182	19162186	19160569	19160580	+	83	19150507	19162177
chr3	19207303	19212501	19207303	19207842	19211962	19212501	95	19207298	19207302	19212502	19212506	19207965	19207986	-	72	19207304	19212498
chr3	19225655	19241225	19225655	19225916	19240960	19241225	89	---	---	---	---	19226534	19226568	-	74	19225656	19241223
chr3	19229445	19235880	19229445	19230396	19234895	19235880	94	---	---	---	---	19230601	19230614	-	85	19229445	19235878
chr3	19258867	19263274	19258867	19259662	19262479	19263274	99	---	---	---	---	19259733	19259786	-	70	19258868	19263271
chr3	19267138	19276988	19267140	19267655	19276473	19276987	95	19267132	19267137	19276989	19276994	19268013	19268096	-	80	19267140	19276985
chr3	19309692	19315364	19309698	19309986	19315072	19315351	93	19309687	19309691	19315365	19315369	19314817	19314857	+	78	---	---
chr3	19359245	19373701	19359245	19360456	19372494	19373701	95	---	---	---	---	19372029	19372042	+	85	19359258	19373684
chr3	19364652	19373924	19364667	19364880	19373696	19373909	96	19364647	19364651	19373925	19373929	19373671	19373687	+	76	19364662	19373914
chr3	19420388	19424025	19420398	19420928	19423476	19424011	93	19420383	19420387	19424026	19424030	19420998	19421021	-	75	19420399	19424017
chr3	19428261	19434692	19428261	19428412	19434541	19434692	95	---	---	---	---	19434331	19434354	+	79	---	---
chr3	19463116	19475315	19463121	19466109	19472092	19475304	91	19463110	19463115	19475316	19475321	19471912	19471946	+	74	19463117	19475301
chr3	19478977	19483390	19478977	19479773	19482593	19483389	97	19478972	19478976	19483391	19483395	19482558	19482570	+	76	19478977	19483389
chr3	19495271	19511129	19495271	19495783	19510608	19511119	97	19495264	19495270	19511130	19511136	19510097	19510153	+	73	19495271	19511117
chr3	19556579	19559331	19556579	19557006	19558904	19559331	97	---	---	---	---	---	---	0	--	19556583	19559328
chr3	19568202	19573213	19568202	19568782	19572633	19573213	91	---	---	---	---	19568950	19568975	-	73	---	---
chr3	19575644	19579931	19575644	19576061	19579513	19579931	88	---	---	---	---	19579362	19579373	+	75	19575654	19579929
chr3	19616167	19627780	19616172	19616659	19627285	19627772	96	19616162	19616166	19627781	19627785	19617004	19617107	-	77	19616175	19627769
chr3	19629712	19632645	19629712	19629967	19632387	19632645	95	---	---	---	---	19630006	19630035	-	73	---	---
chr3	19639796	19651756	19639796	19642763	19648788	19651756	96	---	---	---	---	19642908	19642942	-	77	19639796	19651753
chr3	19668079	19685586	19668079	19668797	19684850	19685586	91	---	---	---	---	19669373	19669405	-	72	---	---
chr3	19675313	19684448	19675313	19678705	19681054	19684448	98	---	---	---	---	19678791	19678821	-	80	19675313	19684446
chr3	19707518	19715178	19707518	19708911	19713804	19715178	92	---	---	---	---	19713659	19713693	+	74	19707522	19715176
chr3	19718424	19726266	19718435	19719007	19725685	19726255	95	19718418	19718423	19726267	19726272	19719312	19719332	-	80	19718436	19726253
chr3	19751919	19762859	19751919	19755074	19759697	19762859	98	---	---	---	---	19759548	19759569	+	95	19751919	19762857
chr3	19766515	19788168	19766515	19766954	19787729	19788168	96	---	---	---	---	19786690	19786739	+	70	19766515	19788166
chr3	19792125	19805249	19792127	19793640	19803787	19805237	92	19792120	19792124	19805250	19805254	19803733	19803752	+	70	19792127	19805242
chr3	19812137	19827978	19812137	19812497	19827618	19827978	95	---	---	---	---	19826862	19826878	+	76	19812144	19827974
chr3	19813181	19820914	19813181	19813486	19820610	19820914	92	---	---	---	---	19813582	19813605	-	75	19813196	19820912
chr3	19831789	19845055	19831789	19833349	19843515	19845055	96	---	---	---	---	19833753	19833812	-	83	---	---
chr3	19846751	19858214	19846751	19849538	19855492	19858214	96	---	---	---	---	19849684	19849718	-	77	19846751	19858212
chr3	19873264	19879711	19873264	19873705	19879273	19879711	94	---	---	---	---	19873836	19873847	-	100	19873264	19879701
chr3	19879713	19896956	19879713	19880899	19895768	19896956	95	---	---	---	---	19895358	19895377	+	75	19879724	19896954
chr3	19933915	19941226	19933915	19934935	19940144	19941226	88	---	---	---	---	19939995	19940029	+	77	---	---
chr3	19962247	19966609	19962260	19963041	19965816	19966608	90	19962241	19962246	19966610	19966615	19965690	19965742	+	71	19962260	19966608
chr3	19976671	19988177	19976671	19978704	19985876	19988177	87	---	---	---	---	19978953	19978972	-	80	19976671	19988158
chr3	20011780	20016975	20011780	20012182	20016573	20016975	92	---	---	---	---	20016404	20016421	+	94	---	---
chr3	20042579	20046901	20042579	20043326	20046153	20046901	94	---	---	---	---	20046011	20046047	+	70	20042581	20046899
chr3	20069787	20080268	20069787	20070653	20079401	20080268	90	---	---	---	---	20071072	20071089	-	77	20069787	20080252
chr3	20095904	20103166	20095904	20096419	20102633	20103166	93	---	---	---	---	20102398	20102447	+	70	---	---
chr3	20127736	20132493	20127739	20128102	20132118	20132481	98	20127731	20127735	20132494	20132498	20128181	20128212	-	78	20127752	20132479
chr3	20148014	20163793	20148014	20150851	20160940	20163793	91	---	---	---	---	20160437	20160475	+	71	---	---
chr3	20148637	20162309	20148637	20149399	20161563	20162309	95	---	---	---	---	20161076	20161114	+	79	---	---
chr3	20170235	20175850	20170235	20171955	20174125	20175850	86	---	---	---	---	20174055	20174086	+	75	20170235	20175846
chr3	20200106	20211468	20200106	20200544	20211028	20211466	94	20200101	20200105	20211469	20211473	20200612	20200640	-	75	20200106	20211463
chr3	20275931	20289030	20275931	20277352	20287613	20289030	96	---	---	---	---	20287189	20287215	+	70	20275931	20289026
chr3	20300451	20305304	20300451	20300673	20305082	20305304	97	---	---	---	---	20305033	20305053	+	76	20300451	20305301
chr3	20332078	20342332	20332078	20332494	20341917	20342332	96	---	---	---	---	20341880	20341893	+	78	---	---
chr3	20346856	20352734	20346856	20347077	20352513	20352734	95	---	---	---	---	20352464	20352484	+	76	20346856	20352733
chr3	20451909	20471695	20451909	20452883	20470717	20471695	94	---	---	---	---	20453622	20453646	-	80	20451909	20471690
chr3	20503089	20510650	20503089	20503385	20510354	20510650	96	---	---	---	---	20503685	20503733	-	71	20503090	20510648
chr3	20596894	20609303	20596894	20597487	20608725	20609303	93	---	---	---	---	20597883	20597895	-	84	20596895	20609301
chr3	20618981	20633844	20618983	20620408	20632408	20633838	96	20618971	20618980	20633845	20633854	20620789	20620808	-	75	20618983	20633842
chr3	20637254	20648557	20637254	20637696	20648115	20648557	97	20637245	20637253	20648558	20648566	20647754	20647780	+	70	---	---
chr3	20729283	20740708	20729283	20729846	20740144	20740708	96	---	---	---	---	20730315	20730330	-	75	20729283	20740706
chr3	20757717	20766343	20757717	20758137	20765926	20766343	96	---	---	---	---	20765656	20765694	+	82	20757733	20766341
chr3	20804186	20813046	20804186	20804847	20812408	20813046	92	---	---	---	---	20805162	20805225	-	79	20804186	20813038
chr3	20824855	20832522	20824855	20826254	20831121	20832522	96	---	---	---	---	20826367	20826401	-	74	20824856	20832519
chr3	20880700	20883366	20880707	20880862	20883201	20883356	99	20880695	20880699	20883367	20883371	20880891	20880915	-	72	---	---
chr3	20951270	20961032	20951270	20951532	20960770	20961032	85	---	---	---	---	20951967	20951994	-	71	20951270	20961029
chr3	21039316	21042793	21039316	21039769	21042340	21042793	88	---	---	---	---	21039839	21039855	-	76	---	---
chr3	21130847	21142228	21130847	21131288	21141787	21142228	95	---	---	---	---	21131351	21131379	-	79	21130847	21142223
chr3	21154433	21160133	21154433	21154855	21159711	21160133	96	---	---	---	---	21159521	21159535	+	80	21154435	21160117
chr3	21241849	21252928	21241864	21242415	21252381	21252927	96	21241844	21241848	21252929	21252933	21251892	21251907	+	75	21241857	21252925
chr3	21259208	21265701	21259208	21259649	21265260	21265701	95	---	---	---	---	21259787	21259829	-	72	21259208	21265700
chr3	21313190	21315710	21313190	21313421	21315476	21315710	86	---	---	---	---	21313457	21313481	-	80	---	---
chr3	21317987	21323117	21317987	21318735	21322369	21323117	94	---	---	---	---	---	---	0	--	21317989	21323115
chr3	21323173	21334289	21323174	21323866	21333577	21334280	93	21323168	21323172	21334290	21334294	21324000	21324021	-	72	21323174	21334288
chr3	21395488	21408796	21395488	21396801	21407484	21408796	98	---	---	---	---	21397254	21397335	-	80	21395491	21408790
chr3	21525136	21536798	21525143	21525608	21536332	21536797	96	21525131	21525135	21536799	21536803	21535796	21535938	+	80	21525137	21536783
chr3	21563157	21571731	21563157	21563989	21570890	21571731	95	---	---	---	---	21570805	21570837	+	78	21563157	21571729
chr3	21565388	21570236	21565388	21566339	21569285	21570236	99	---	---	---	---	21566361	21566377	-	82	21565390	21570234
chr3	21573611	21582864	21573611	21574797	21581645	21582864	91	---	---	---	---	21581410	21581433	+	87	21573612	21582862
chr3	21604135	21610011	21604146	21604918	21609232	21610008	94	21604130	21604134	21610012	21610016	21604940	21604956	-	82	21604136	21610006
chr3	21707909	21728166	21707909	21710175	21725724	21728166	85	---	---	---	---	21724946	21724968	+	73	---	---
chr3	21774676	21780600	21774676	21775336	21779932	21780600	92	---	---	---	---	21779766	21779782	+	76	21774677	21780589
chr3	21795290	21800696	21795290	21795825	21800162	21800696	94	---	---	---	---	21799968	21799982	+	86	---	---
chr3	21803736	21815063	21803736	21806659	21812102	21815063	91	---	---	---	---	21811941	21811959	+	78	21803747	21815053
chr3	21818783	21839547	21818783	21819192	21839146	21839547	93	---	---	---	---	21838149	21838193	+	82	---	---
chr3	21821740	21834589	21821740	21822185	21834132	21834580	95	21821735	21821739	21834590	21834594	21822609	21822637	-	72	21821744	21834580
chr3	21844456	21862093	21844467	21844662	21861875	21862080	89	21844451	21844455	21862094	21862098	21861742	21861777	+	86	---	---
chr3	21846228	21857434	21846228	21848896	21854761	21857434	95	---	---	---	---	21854482	21854509	+	78	---	---
chr3	21891882	21899183	21891882	21892847	21898218	21899183	95	---	---	---	---	21892961	21892995	-	74	21891892	21899181
chr3	21921240	21934379	21921240	21922243	21933374	21934379	95	---	---	---	---	21922757	21922773	-	76	---	---
chr3	21921466	21934141	21921479	21922005	21933614	21934141	95	21921461	21921465	21934142	21934146	21933164	21933180	+	88	---	---
chr3	21935107	21943309	21935110	21936540	21941871	21943301	86	21935102	21935106	21943310	21943314	21936542	21936586	-	71	21935109	21943290
chr3	21973679	21984814	21973679	21974786	21983697	21984803	99	21973674	21973678	21984815	21984819	21975136	21975232	-	78	21973679	21984811
chr3	22032692	22037354	22032692	22034036	22036018	22037354	93	---	---	---	---	22035920	22035943	+	79	22032695	22037347
chr3	22052238	22063743	22052238	22052566	22063415	22063743	95	---	---	---	---	22052639	22052662	-	70	22052238	22063738
chr3	22126882	22141737	22126882	22127455	22141181	22141737	91	---	---	---	---	22128109	22128129	-	71	22126882	22141732
chr3	22127455	22139305	22127455	22127915	22138844	22139305	95	---	---	---	---	22138297	22138332	+	75	22127455	22139292
chr3	22174917	22179266	22174917	22175697	22178486	22179266	96	---	---	---	---	22178361	22178414	+	70	22174918	22179264
chr3	22186110	22198556	22186110	22187126	22197554	22198556	96	---	---	---	---	22197032	22197089	+	82	22186110	22198551
chr3	22364797	22369302	22364812	22365295	22368817	22369299	95	22364792	22364796	22369303	22369307	22365435	22365471	-	78	22364802	22369294
chr3	22427907	22432638	22427907	22428856	22431685	22432633	95	22427902	22427906	22432639	22432643	22428933	22428944	-	83	22427907	22432637
chr3	22434819	22453357	22434825	22436419	22451761	22453348	89	22434814	22434818	22453358	22453362	22451349	22451399	+	80	22434827	22453346
chr3	22498645	22515660	22498645	22500112	22514176	22515660	90	---	---	---	---	22513487	22513500	+	71	---	---
chr3	22501152	22521341	22501158	22503277	22519220	22521339	95	22501147	22501151	22521342	22521346	22504019	22504075	-	70	22501153	22521335
chr3	22554343	22566334	22554343	22554903	22565754	22566334	91	---	---	---	---	22565219	22565292	+	72	22554344	22566332
chr3	22643587	22649077	22643592	22643923	22648739	22649066	93	22643578	22643586	22649078	22649086	---	---	0	--	22643595	22649064
chr3	22694008	22697289	22694008	22694332	22696965	22697289	93	---	---	---	---	22694405	22694425	-	80	22694008	22697287
chr3	22723694	22735003	22723694	22724134	22734564	22735003	97	---	---	---	---	22724627	22724656	-	70	22723694	22735001
chr3	22764906	22775791	22764907	22766151	22774536	22775785	97	22764899	22764905	22775792	22775798	22774164	22774194	+	74	22764907	22775782
chr3	22785663	22792103	22785668	22786640	22791141	22792102	97	22785658	22785662	22792104	22792108	22790922	22790935	+	85	22785668	22792100
chr3	22849684	22853011	22849699	22849842	22852851	22852996	89	22849679	22849683	22853012	22853016	22852821	22852837	+	76	22849696	22852995
chr3	22920431	22925854	22920431	22921284	22925002	22925854	97	---	---	---	---	22924968	22924992	+	88	22920432	22925851
chr3	23041181	23047592	23041181	23041619	23047168	23047592	87	---	---	---	---	23047122	23047153	+	75	23041181	23047591
chr3	23049665	23053206	23049665	23050239	23052632	23053206	87	---	---	---	---	23050317	23050334	-	94	---	---
chr3	23102667	23105669	23102667	23103366	23104970	23105669	94	---	---	---	---	23104876	23104892	+	70	23102667	23105662
chr3	23164429	23182687	23164429	23165395	23181721	23182687	97	---	---	---	---	23166151	23166174	-	75	23164431	23182681
chr3	23179204	23186568	23179204	23179477	23186297	23186568	93	---	---	---	---	23179664	23179708	-	73	23179219	23186560
chr3	23191637	23200305	23191637	23192363	23199474	23200305	85	---	---	---	---	23192459	23192471	-	84	23191646	23200302
chr3	23203348	23213111	23203348	23204468	23211991	23213111	96	---	---	---	---	23211633	23211647	+	80	23203361	23213108
chr3	23224532	23243582	23224532	23226015	23242075	23243582	89	---	---	---	---	23241346	23241396	+	84	23224532	23243579
chr3	23254765	23269055	23254765	23260463	23263353	23269052	99	23254760	23254764	23269056	23269060	23260576	23260606	-	77	23254765	23269049
chr3	23304439	23313172	23304439	23305987	23311624	23313172	99	---	---	---	---	23311520	23311542	+	95	23304440	23313168
chr3	23321550	23333998	23321550	23322550	23332997	23333998	97	---	---	---	---	23332474	23332533	+	83	23321550	23333996
chr3	23715808	23724939	23715808	23716973	23723796	23724939	94	23715802	23715807	23724940	23724945	23717207	23717231	-	88	---	---
chr3	23763855	23769292	23763867	23764947	23768205	23769285	99	23763849	23763854	23769293	23769298	23768090	23768105	+	75	23763860	23769285
chr3	23945057	23952175	23945057	23945982	23951217	23952175	92	---	---	---	---	23946189	23946231	-	72	---	---
chr3	24070416	24073682	24070427	24070655	24073442	24073671	95	24070411	24070415	24073683	24073687	24070663	24070692	-	80	24070421	24073677
chr3	24075579	24087129	24075579	24078331	24084359	24087129	93	---	---	---	---	24078559	24078572	-	71	24075581	24087119
chr3	24093504	24106086	24093504	24093764	24105826	24106086	96	---	---	---	---	24105737	24105756	+	70	24093505	24106081
chr3	24113599	24120692	24113599	24114324	24119972	24120692	93	---	---	---	---	24114528	24114567	-	80	---	---
chr3	24164515	24168682	24164515	24165065	24168138	24168682	91	---	---	---	---	---	---	0	--	24164529	24168675
chr3	24314883	24321298	24314883	24316100	24320071	24321289	96	24314878	24314882	24321299	24321303	24319872	24319893	+	77	24314884	24321287
chr3	24325318	24329148	24325318	24325856	24328611	24329148	93	---	---	---	---	24325949	24325993	-	75	24325320	24329134
chr3	24370069	24378560	24370069	24370358	24378284	24378560	90	---	---	---	---	24370390	24370401	-	91	24370082	24378558
chr3	24642148	24649904	24642148	24642365	24649685	24649899	91	24642143	24642147	24649905	24649909	24642462	24642478	-	76	---	---
chr3	24858205	24863036	24858211	24858411	24862824	24863024	97	24858197	24858204	24863037	24863044	24858523	24858558	-	77	---	---
chr3	24931483	24942151	24931483	24932200	24941444	24942151	96	---	---	---	---	24932635	24932662	-	89	---	---
chr3	24970767	24983622	24970767	24972017	24982359	24983610	98	24970762	24970766	24983623	24983627	24981842	24981908	+	83	24970767	24983615
chr3	25019871	25030972	25019883	25020749	25030143	25030962	91	25019865	25019870	25030973	25030978	25029674	25029696	+	82	25019878	25030967
chr3	25306914	25325933	25306915	25307332	25325506	25325927	85	25306909	25306913	25325934	25325938	25307915	25307940	-	73	25306914	25325921
chr3	25397112	25403351	25397112	25397804	25402642	25403351	92	---	---	---	---	25402400	25402439	+	82	25397113	25403346
chr3	25418960	25432429	25418960	25420308	25431076	25432429	95	---	---	---	---	25430577	25430592	+	75	---	---
chr3	25439348	25446994	25439348	25440393	25445921	25446994	88	---	---	---	---	25445841	25445853	+	76	25439364	25446980
chr3	25453547	25457969	25453547	25454321	25457192	25457968	93	25453542	25453546	25457970	25457974	25454393	25454446	-	72	25453547	25457965
chr3	25491956	25497732	25491956	25492074	25497615	25497732	91	---	---	---	---	25492215	25492260	-	71	---	---
chr3	25674186	25680601	25674186	25674624	25680162	25680601	97	---	---	---	---	25679923	25679960	+	71	25674186	25680599
chr3	25696186	25707897	25696189	25698992	25704965	25707889	90	25696180	25696185	25707898	25707903	25704788	25704822	+	77	25696191	25707887
chr3	25743168	25752204	25743176	25743504	25751864	25752202	89	25743161	25743167	25752205	25752211	25743865	25743877	-	92	25743175	25752193
chr3	25753699	25757954	25753699	25755044	25756615	25757954	92	---	---	---	---	---	---	0	--	25753700	25757951
chr3	25767155	25776875	25767155	25767961	25776069	25776875	97	---	---	---	---	25768109	25768153	-	73	25767155	25776871
chr3	25820640	25825127	25820640	25821427	25824340	25825127	94	---	---	---	---	25821449	25821479	-	74	25820643	25825125
chr3	25893193	25899033	25893193	25893521	25898699	25899033	85	---	---	---	---	---	---	0	--	25893200	25899021
chr3	25927974	25947372	25927974	25928294	25947045	25947372	90	---	---	---	---	25929076	25929101	-	73	25927974	25947356
chr3	25979035	25984107	25979045	25979234	25983905	25984095	87	25979028	25979034	25984108	25984114	25983712	25983723	+	75	25979046	25984094
chr3	26100310	26111541	26100310	26102597	26109273	26111541	95	---	---	---	---	26102742	26102776	-	77	---	---
chr3	26126191	26139936	26126199	26127253	26138870	26139930	97	26126185	26126190	26139937	26139942	26138547	26138566	+	85	26126196	26139930
chr3	26271697	26276355	26271697	26271972	26276083	26276355	94	---	---	---	---	---	---	0	--	26271697	26276353
chr3	26276414	26286937	26276414	26276880	26286472	26286937	92	---	---	---	---	26277230	26277247	-	72	---	---
chr3	26298716	26306039	26298716	26298980	26305775	26306039	95	---	---	---	---	26299033	26299046	-	78	26298717	26306037
chr3	26385908	26395506	26385908	26386866	26394548	26395506	89	---	---	---	---	26394313	26394330	+	72	26385911	26395503
chr3	26470022	26476457	26470022	26470972	26475472	26476457	94	---	---	---	---	26475298	26475312	+	93	26470022	26476443
chr3	26558440	26571259	26558440	26559546	26570154	26571259	99	---	---	---	---	26559890	26559920	-	74	26558441	26571257
chr3	26602295	26623175	26602295	26602430	26623040	26623175	93	---	---	---	---	26622011	26622024	+	78	---	---
chr3	26801676	26806864	26801676	26802042	26806498	26806864	98	---	---	---	---	26802221	26802242	-	72	---	---
chr3	26898613	26902966	26898613	26899388	26902188	26902966	96	---	---	---	---	26902061	26902114	+	74	26898613	26902964
chr3	26906201	26908864	26906201	26906810	26908253	26908864	91	---	---	---	---	26908188	26908200	+	84	---	---
chr3	26917138	26920259	26917142	26917509	26919894	26920257	94	26917133	26917137	26920260	26920264	---	---	0	--	26917145	26920250
chr3	26933115	26948909	26933115	26934108	26947915	26948909	97	---	---	---	---	26934571	26934669	-	80	26933123	26948907
chr3	26964979	26981472	26964981	26965571	26980867	26981465	86	26964973	26964978	26981473	26981478	26966285	26966306	-	77	26964985	26981465
chr3	27015949	27033929	27015949	27016547	27033318	27033929	85	---	---	---	---	27017212	27017247	-	80	27015954	27033927
chr3	27181817	27187961	27181823	27182264	27187518	27187961	96	27181811	27181816	27187962	27187967	27187256	27187285	+	76	27181823	27187958
chr3	27524131	27535378	27524146	27524700	27534811	27535364	97	27524126	27524130	27535379	27535383	27534352	27534364	+	76	27524147	27535374
chr3	27621938	27627542	27621948	27622301	27627196	27627538	88	27621933	27621937	27627543	27627547	27622432	27622466	-	71	---	---
chr3	27744818	27756298	27744818	27745380	27755735	27756298	94	---	---	---	---	27745849	27745864	-	75	27744818	27756296
chr3	27788005	27791923	27788005	27788931	27790966	27791919	92	27787998	27788004	27791924	27791930	27790898	27790912	+	80	27788017	27791907
chr3	27792798	27800195	27792811	27793232	27799759	27800180	99	27792793	27792797	27800196	27800200	27793299	27793327	-	72	27792799	27800192
chr3	27897811	27909595	27897811	27900608	27906613	27909595	92	---	---	---	---	27900754	27900788	-	77	27897815	27909593
chr3	27949012	27953860	27949012	27949797	27953068	27953860	92	---	---	---	---	27949819	27949880	-	70	27949018	27953858
chr3	27959153	27975080	27959157	27959728	27974500	27975076	95	27959148	27959152	27975081	27975085	27973901	27973919	+	73	27959161	27975074
chr3	28093690	28112875	28093690	28094299	28112257	28112875	85	---	---	---	---	28111625	28111638	+	78	28093690	28112865
chr3	28202364	28209444	28202364	28205900	28205908	28209444	99	---	---	---	---	---	---	0	--	28202376	28209441
chr3	28244891	28253802	28244891	28245027	28253666	28253802	91	---	---	---	---	28253535	28253586	+	76	28244899	28253792
chr3	28278918	28285380	28278918	28279923	28284362	28285380	90	---	---	---	---	28280124	28280145	-	77	28278918	28285378
chr3	28457004	28463312	28457004	28457919	28462396	28463312	92	---	---	---	---	28458124	28458137	-	85	28457004	28463310
chr3	28496873	28508797	28496873	28498447	28507248	28508797	95	---	---	---	---	28498449	28498460	-	100	28496873	28508795
chr3	28619227	28624748	28619227	28619453	28624522	28624748	97	---	---	---	---	28619487	28619549	-	73	28619227	28624746
chr3	28719524	28735435	28719524	28723716	28730913	28735435	86	---	---	---	---	28723913	28723952	-	75	28719526	28735427
chr3	28928251	28944163	28928260	28928778	28943630	28944152	96	28928246	28928250	28944164	28944168	28929422	28929521	-	70	---	---
chr3	29210444	29223844	29210451	29210742	29223543	29223837	87	29210439	29210443	29223845	29223849	29222936	29222980	+	73	29210458	29223839
chr3	29308604	29326434	29308604	29309630	29325414	29326434	94	---	---	---	---	29310244	29310323	-	71	---	---
chr3	29352312	29365150	29352312	29353416	29364049	29365150	99	29352292	29352311	29365151	29365170	29363583	29363595	+	92	29352312	29365148
chr3	29389038	29394470	29389038	29390126	29393367	29394470	94	---	---	---	---	29390232	29390247	-	75	29389044	29394468
chr3	29439578	29454361	29439578	29439864	29454074	29454361	93	---	---	---	---	29453678	29453693	+	100	---	---
chr3	29646768	29652521	29646768	29647072	29652217	29652521	93	---	---	---	---	29652201	29652215	+	86	29646776	29652517
chr3	29687434	29700341	29687434	29688507	29699265	29700341	98	---	---	---	---	29698890	29698920	+	74	29687434	29700339
chr3	29707052	29717110	29707052	29708030	29716120	29717110	94	---	---	---	---	29715865	29715892	+	71	29707053	29717107
chr3	29734178	29741605	29734178	29734617	29741166	29741605	99	---	---	---	---	29741070	29741098	+	72	29734178	29741603
chr3	29780217	29788003	29780217	29780485	29787737	29788003	86	---	---	---	---	29780747	29780769	-	95	---	---
chr3	29912467	29926300	29912467	29914167	29924600	29926300	97	---	---	---	---	29924083	29924099	+	76	---	---
chr3	29959212	29971732	29959212	29960230	29970714	29971732	99	---	---	---	---	29970189	29970253	+	83	29959215	29971729
chr3	30130358	30136777	30130358	30130920	30136213	30136777	95	---	---	---	---	30131108	30131136	-	82	30130358	30136775
chr3	30138453	30149758	30138453	30138888	30149324	30149758	96	---	---	---	---	30139224	30139250	-	70	30138457	30149752
chr3	30280812	30293571	30280818	30281895	30292490	30293568	99	30280807	30280811	30293572	30293576	30291960	30292030	+	80	30280816	30293566
chr3	30711276	30720513	30711276	30711655	30720134	30720513	97	---	---	---	---	30711998	30712018	-	80	30711278	30720510
chr3	30712619	30719055	30712619	30713576	30718077	30719055	96	---	---	---	---	30713781	30713794	-	85	30712619	30719053
chr3	30859381	30872252	30859381	30860468	30871168	30872252	99	---	---	---	---	30870633	30870711	+	82	30859384	30872250
chr3	31159026	31164847	31159026	31159386	31164492	31164847	98	---	---	---	---	31164342	31164357	+	75	---	---
chr3	31173950	31194923	31173960	31174167	31194707	31194914	93	31173945	31173949	31194924	31194928	31174995	31175019	-	72	---	---
chr3	31179476	31183662	31179476	31181564	31181563	31183662	98	---	---	---	---	---	---	0	--	31179479	31183660
chr3	31234222	31247005	31234227	31235399	31245819	31246990	98	31234217	31234221	31247006	31247010	31235860	31235919	-	81	31234227	31246987
chr3	31292929	31297771	31292929	31293197	31297493	31297771	91	---	---	---	---	31297295	31297329	+	71	---	---
chr3	31436764	31444111	31436764	31436973	31443890	31444111	86	---	---	---	---	---	---	0	--	---	---
chr3	31448765	31454507	31448765	31449619	31453650	31454507	90	---	---	---	---	31449786	31449805	-	70	---	---
chr3	31908580	31912972	31908580	31909363	31912189	31912972	95	---	---	---	---	31909442	31909483	-	73	31908580	31912970
chr3	32201337	32207012	32201342	32201815	32206538	32207010	98	32201331	32201336	32207013	32207018	32206391	32206411	+	76	32201342	32207008
chr3	32218929	32230255	32218929	32219366	32229817	32230255	98	32218924	32218928	32230256	32230260	32229449	32229475	+	70	---	---
chr3	32282314	32288712	32282314	32283283	32287743	32288712	99	---	---	---	---	32283311	32283335	-	72	32282316	32288708
chr3	32314977	32326369	32314977	32315990	32325371	32326369	85	---	---	---	---	32324904	32324929	+	80	---	---
chr3	32457932	32479057	32457932	32459163	32477759	32479057	85	---	---	---	---	32476830	32476931	+	75	32457934	32479055
chr3	32457932	32478940	32457932	32459052	32477759	32478940	85	---	---	---	---	32476823	32476931	+	74	32457934	32478933
chr3	32460089	32469350	32460089	32460307	32469132	32469350	97	---	---	---	---	32468808	32468832	+	88	32460089	32469348
chr3	32527098	32532030	32527098	32528398	32530724	32532030	94	---	---	---	---	32530630	32530646	+	70	32527098	32532011
chr3	32607156	32620496	32607163	32607311	32620343	32620488	85	32607149	32607155	32620497	32620503	32619889	32619950	+	75	---	---
chr3	32730582	32733099	32730582	32730808	32732863	32733099	90	---	---	---	---	---	---	0	--	---	---
chr3	32761444	32774378	32761444	32762688	32773137	32774378	97	---	---	---	---	32772780	32772810	+	74	32761444	32774376
chr3	32843914	32848010	32843926	32844114	32847810	32847998	89	32843908	32843913	32848011	32848016	32844284	32844299	-	93	---	---
chr3	32869204	32882995	32869204	32872624	32879314	32882995	86	---	---	---	---	32879131	32879162	+	75	---	---
chr3	32956858	32959226	32956858	32957118	32958967	32959226	86	---	---	---	---	---	---	0	--	32956858	32959215
chr3	32982392	32987508	32982392	32982592	32987308	32987508	90	---	---	---	---	32982714	32982740	-	74	32982403	32987492
chr3	33215017	33227130	33215017	33215195	33226944	33227122	94	33215012	33215016	33227131	33227135	33215760	33215777	-	72	33215017	33227129
chr3	33362277	33383181	33362277	33362620	33382838	33383181	91	---	---	---	---	33381827	33381890	+	70	33362285	33383171
chr3	33444942	33451045	33444942	33445443	33450544	33451045	99	---	---	---	---	33445619	33445653	-	71	33444942	33451043
chr3	33665962	33676419	33665962	33666565	33675816	33676419	99	---	---	---	---	33666888	33666909	-	81	33665965	33676417
chr3	33702008	33707268	33702008	33702129	33707147	33707268	98	---	---	---	---	33706968	33706980	+	76	33702008	33707263
chr3	33745833	33752892	33745833	33746045	33752688	33752892	85	---	---	---	---	33752355	33752403	+	75	---	---
chr3	33816288	33829155	33816303	33817415	33828048	33829152	98	33816283	33816287	33829156	33829160	33817759	33817789	-	74	33816296	33829152
chr3	33863663	33876586	33863668	33864932	33875315	33876579	99	33863657	33863662	33876587	33876592	33874795	33874854	+	81	33863669	33876584
chr3	34036550	34051049	34036550	34036960	34050639	34051049	87	---	---	---	---	34037206	34037345	-	82	---	---
chr3	34055627	34066481	34055627	34056518	34065588	34066479	97	34055622	34055626	34066482	34066486	34065261	34065278	+	88	34055641	34066477
chr3	34107560	34124470	34107560	34108614	34123499	34124470	88	---	---	---	---	34122833	34122886	+	81	34107562	34124460
chr3	34116485	34122414	34116485	34117667	34121234	34122414	94	---	---	---	---	34117815	34117828	-	92	34116487	34122410
chr3	34149774	34161283	34149774	34152362	34158694	34161283	99	---	---	---	---	34152513	34152534	-	86	34149792	34161280
chr3	34247208	34253659	34247223	34248179	34252680	34253653	97	34247203	34247207	34253660	34253664	34248384	34248397	-	85	34247214	34253658
chr3	34370884	34376265	34370892	34371657	34375500	34376265	97	34370878	34370883	34376266	34376271	---	---	0	--	34370892	34376255
chr3	34743288	34754980	34743298	34743643	34754635	34754980	97	34743279	34743287	34754981	34754989	34754270	34754288	+	84	34743291	34754978
chr3	34744619	34749422	34744619	34744752	34749294	34749422	92	---	---	---	---	34744921	34744944	-	70	34744619	34749421
chr3	34835895	34850652	34835895	34836096	34850431	34850652	87	---	---	---	---	34850086	34850105	+	70	34835909	34850650
chr3	35094079	35098866	35094079	35094306	35098639	35098866	99	---	---	---	---	35094430	35094454	-	80	35094092	35098862
chr3	35161215	35166873	35161226	35161648	35166446	35166872	87	35161209	35161214	35166874	35166879	35166218	35166238	+	71	---	---
chr3	35303484	35314366	35303484	35305129	35312760	35314366	89	---	---	---	---	35312378	35312397	+	70	35303494	35314352
chr3	35406538	35416115	35406538	35407389	35415259	35416115	94	---	---	---	---	35407679	35407711	-	72	35406547	35416096
chr3	35528618	35533961	35528619	35529682	35532897	35533960	99	35528613	35528617	35533962	35533966	35532776	35532791	+	75	35528619	35533958
chr3	35677422	35687717	35677422	35679037	35686102	35687717	99	---	---	---	---	35685750	35685769	+	70	35677422	35687713
chr3	35701376	35718948	35701387	35702764	35717566	35718941	93	35701368	35701375	35718949	35718956	35716877	35716896	+	75	---	---
chr3	35707830	35723540	35707830	35708048	35723322	35723540	86	---	---	---	---	35722605	35722621	+	70	35707830	35723535
chr3	35711833	35727371	35711833	35713228	35725966	35727371	85	---	---	---	---	35725347	35725364	+	72	---	---
chr3	35713247	35732156	35713247	35715847	35729612	35732156	86	---	---	---	---	35729021	35729032	+	83	---	---
chr3	35757693	35760651	35757693	35757992	35760358	35760651	89	---	---	---	---	35760274	35760307	+	70	35757700	35760642
chr3	35847973	35853247	35847973	35848116	35853104	35853247	98	---	---	---	---	35848281	35848292	-	75	35847973	35853243
chr3	35927060	35939933	35927060	35928140	35938853	35939933	99	---	---	---	---	35938332	35938369	+	86	35927061	35939931
chr3	36013297	36032662	36013298	36014264	36031675	36032662	94	36013292	36013296	36032663	36032667	36030954	36030973	+	80	36013298	36032660
chr3	36017603	36030422	36017603	36018668	36029357	36030422	99	---	---	---	---	36019004	36019041	-	71	36017606	36030420
chr3	36050576	36061981	36050576	36051141	36061416	36061981	96	---	---	---	---	36060904	36060947	+	70	36050577	36061979
chr3	36207324	36212085	36207324	36207527	36211882	36212085	98	---	---	---	---	36207640	36207675	-	75	36207336	36212083
chr3	36305370	36308520	36305370	36305545	36308335	36308520	90	---	---	---	---	36308245	36308261	+	70	36305370	36308508
