# Supplementary material for: LtrDetector: A tool-suite for detecting long terminal repeat retrotransposons de-novo
Source: BMC Genomics. 2019 Jun 3;20:450. doi: 10.1186/s12864-019-5796-9 (PMC6547461; doi:10.1186/s12864-019-5796-9)
Supplement: Supplementary file 7 — LTR retrotransposons found by LtrDetector in Oryza sativa Japonica. This compressed file (.tar.gz) includes the LTR retrotransposons found by LtrDetector in BED format. (TAR.GZ 268 kb) [file 12864_2019_5796_MOESM7_ESM.gz › osativa/chr10Detector.bed]

SeqID	Retrotransposon	Left_LTR	Right_LTR		Left_TSD	Right_TSD	Polypurine Tract		TG	CA
	Start	End	Start	End	Start	End	ID	Start	End	Start	End	Start	End	Strand	Purine%	Start	End
chr10	6037	16987	6037	9201	13822	16987	99	---	---	---	---	9326	9347	-	95	6037	16983
chr10	22811	42032	22811	23315	41529	42032	95	---	---	---	---	40710	40747	+	71	22812	42013
chr10	38326	42186	38326	38485	42027	42186	92	---	---	---	---	41872	41890	+	73	38336	42170
chr10	169414	173286	169414	169740	172960	173286	88	---	---	---	---	172799	172856	+	72	---	---
chr10	189002	206361	189002	189563	205799	206361	95	---	---	---	---	205342	205354	+	76	189002	206359
chr10	209823	221090	209823	210260	220653	221090	94	209817	209822	221091	221096	210539	210558	-	70	209823	221088
chr10	264712	273122	264722	265041	272790	273109	95	264706	264711	273123	273128	272493	272504	+	75	264713	273107
chr10	388620	400630	388634	390215	399050	400630	96	388615	388619	400631	400635	390217	390232	-	87	388629	400629
chr10	455844	468975	455851	456390	468421	468965	90	455837	455843	468976	468982	456866	456884	-	78	---	---
chr10	456248	460480	456248	457116	459629	460480	89	---	---	---	---	457137	457152	-	75	456253	460468
chr10	483436	489003	483436	483570	488869	489003	97	---	---	---	---	483572	483591	-	85	483449	489000
chr10	520132	525419	520145	520302	525253	525411	98	520127	520131	525420	525424	520536	520550	-	86	520142	525417
chr10	535640	545742	535640	535899	545483	545742	96	---	---	---	---	536220	536238	-	73	---	---
chr10	537575	541618	537575	537696	541496	541618	95	---	---	---	---	541340	541364	+	72	---	---
chr10	555917	560353	555917	556711	559559	560353	96	---	---	---	---	559433	559486	+	70	555917	560351
chr10	561136	574600	561136	561705	574061	574600	88	---	---	---	---	562055	562171	-	77	561140	574597
chr10	576657	581408	576657	576801	581262	581408	93	---	---	---	---	576905	576940	-	75	576665	581393
chr10	606517	609644	606521	607172	608989	609639	95	606512	606516	609645	609649	607258	607271	-	78	606522	609635
chr10	610940	616852	610940	611366	616449	616852	89	---	---	---	---	616194	616229	+	77	610947	616850
chr10	625674	646477	625680	626806	645337	646471	93	625669	625673	646478	646482	644411	644472	+	82	625684	646475
chr10	627126	646639	627126	627296	646469	646639	95	---	---	---	---	645883	645899	+	70	627127	646627
chr10	697016	706290	697022	698242	705094	706285	92	697011	697015	706291	706295	698483	698506	-	87	---	---
chr10	731918	743348	731918	732479	742786	743348	94	---	---	---	---	732832	732861	-	80	731918	743346
chr10	754684	756990	754684	754954	756721	756990	91	---	---	---	---	755020	755037	-	94	---	---
chr10	761981	772705	761994	762817	771884	772694	85	761976	761980	772706	772710	771450	771467	+	77	761982	772701
chr10	826836	831339	826846	827570	830603	831327	96	826831	826835	831340	831344	830509	830525	+	70	826846	831336
chr10	866402	870268	866402	867186	869487	870268	92	---	---	---	---	867221	867261	-	73	866417	870258
chr10	883488	904279	883488	884059	903710	904279	95	---	---	---	---	884621	884632	-	75	---	---
chr10	957848	970870	957861	959369	969356	970863	97	957843	957847	970871	970875	968963	969006	+	86	957853	970869
chr10	978495	982349	978507	978761	982089	982346	85	978489	978494	982350	982355	982038	982052	+	73	---	---
chr10	984554	991602	984554	984989	991167	991602	96	---	---	---	---	985146	985185	-	75	---	---
chr10	1057193	1059740	1057193	1057414	1059519	1059740	99	---	---	---	---	1057417	1057455	-	71	1057193	1059738
chr10	1143300	1154608	1143306	1144554	1153360	1154608	99	1143295	1143299	1154609	1154613	1152988	1153018	+	74	1143301	1154602
chr10	1155676	1174923	1155676	1156176	1174425	1174923	88	---	---	---	---	1157062	1157089	-	71	1155694	1174908
chr10	1216026	1222434	1216026	1216987	1221479	1222434	96	---	---	---	---	1217188	1217211	-	79	1216036	1222432
chr10	1245691	1264748	1245691	1246804	1263639	1264748	94	---	---	---	---	1247547	1247585	-	79	1245692	1264745
chr10	1249612	1258212	1249612	1253022	1254802	1258212	99	---	---	---	---	1253109	1253122	-	100	1249612	1258210
chr10	1251091	1257020	1251091	1251830	1256281	1257020	98	---	---	---	---	---	---	0	--	1251103	1257018
chr10	1276487	1291993	1276487	1277997	1290390	1291993	89	---	---	---	---	1278525	1278545	-	85	1276487	1291990
chr10	1325555	1336562	1325555	1328692	1333429	1336562	99	---	---	---	---	1328868	1328892	-	84	1325563	1336560
chr10	1367624	1379711	1367624	1370726	1376601	1379711	99	---	---	---	---	1370808	1370830	-	95	---	---
chr10	1393667	1405733	1393667	1393813	1405586	1405733	89	---	---	---	---	1405274	1405289	+	75	1393684	1405726
chr10	1431040	1445318	1431043	1432410	1443945	1445313	87	1431035	1431039	1445319	1445323	1443401	1443434	+	79	---	---
chr10	1498646	1502228	1498646	1499300	1501580	1502228	90	---	---	---	---	1501544	1501578	+	80	1498661	1502219
chr10	1627171	1632423	1627171	1627452	1632148	1632423	89	---	---	---	---	1627549	1627584	-	75	1627177	1632416
chr10	1682657	1697218	1682657	1683664	1696278	1697218	88	---	---	---	---	1684269	1684295	-	88	---	---
chr10	1683004	1697034	1683004	1683480	1696558	1697034	95	---	---	---	---	1695997	1696060	+	70	1683005	1697026
chr10	1758149	1762869	1758149	1758371	1762647	1762869	99	---	---	---	---	1762512	1762542	+	77	1758149	1762868
chr10	1776879	1782507	1776879	1777626	1781781	1782507	90	---	---	---	---	1777734	1777750	-	76	---	---
chr10	1813452	1817216	1813452	1814578	1816112	1817216	94	---	---	---	---	1816012	1816028	+	82	1813452	1817213
chr10	1829201	1834777	1829201	1830373	1833564	1834777	86	---	---	---	---	1830407	1830420	-	71	---	---
chr10	1879292	1887515	1879292	1879580	1887227	1887515	98	---	---	---	---	1879895	1879933	-	79	---	---
chr10	1966802	1977715	1966802	1967243	1977274	1977715	97	---	---	---	---	1976907	1976933	+	74	1966802	1977712
chr10	1979164	1986454	1979176	1980452	1985155	1986447	93	1979159	1979163	1986455	1986459	1984919	1984939	+	76	1979177	1986452
chr10	2074229	2087987	2074242	2074759	2087460	2087985	90	2074224	2074228	2087988	2087992	2086825	2086870	+	84	---	---
chr10	2128693	2144304	2128693	2129732	2143259	2144304	87	---	---	---	---	2130376	2130409	-	73	2128697	2144298
chr10	2147246	2153245	2147246	2148954	2151534	2153245	86	---	---	---	---	---	---	0	--	---	---
chr10	2155351	2161331	2155351	2155723	2160962	2161331	93	---	---	---	---	2160781	2160796	+	87	2155358	2161325
chr10	2158773	2165508	2158773	2160368	2163904	2165508	87	---	---	---	---	2163809	2163837	+	79	2158782	2165493
chr10	2159392	2164820	2159392	2159684	2164522	2164820	87	---	---	---	---	2164346	2164368	+	78	---	---
chr10	2163483	2170746	2163498	2164757	2169475	2170731	86	2163478	2163482	2170747	2170751	---	---	0	--	2163487	2170728
chr10	2215130	2219899	2215130	2215321	2219708	2219899	97	---	---	---	---	2219522	2219551	+	70	2215130	2219897
chr10	2274338	2278061	2274339	2274589	2277794	2278046	93	2274333	2274337	2278062	2278066	2277761	2277791	+	77	---	---
chr10	2304781	2313880	2304781	2305010	2313657	2313880	91	---	---	---	---	2313306	2313340	+	74	2304783	2313877
chr10	2306729	2310619	2306730	2307012	2310328	2310611	94	2306724	2306728	2310620	2310624	2310309	2310325	+	70	---	---
chr10	2318983	2334688	2318983	2319531	2334125	2334688	93	---	---	---	---	2333424	2333464	+	75	2318983	2334686
chr10	2328860	2332499	2328860	2330106	2331247	2332499	92	---	---	---	---	2330181	2330206	-	76	2328865	2332483
chr10	2329770	2332423	2329770	2330305	2331884	2332423	90	2329759	2329769	2332424	2332434	2330385	2330405	-	80	---	---
chr10	2408789	2412011	2408789	2408998	2411802	2412011	91	---	---	---	---	2411744	2411766	+	95	---	---
chr10	2412894	2425971	2412894	2413369	2425484	2425971	87	---	---	---	---	2413866	2413877	-	83	---	---
chr10	2448509	2452033	2448509	2448809	2451734	2452033	96	---	---	---	---	2448877	2448904	-	71	---	---
chr10	2497134	2501063	2497134	2497902	2500305	2501063	93	---	---	---	---	2497975	2497991	-	70	2497134	2501061
chr10	2600605	2604097	2600605	2601621	2603074	2604097	87	---	---	---	---	2601623	2601635	-	76	---	---
chr10	2623007	2632838	2623007	2627189	2628656	2632838	99	---	---	---	---	2627214	2627244	-	87	---	---
chr10	2641454	2656033	2641463	2643019	2654475	2656032	98	2641449	2641453	2656034	2656038	2643577	2643592	-	87	2641464	2656026
chr10	2872844	2883043	2872844	2873290	2882631	2883043	90	---	---	---	---	2882216	2882236	+	85	2872844	2883041
chr10	2905580	2908815	2905580	2905970	2908425	2908815	92	---	---	---	---	2908338	2908350	+	84	2905581	2908813
chr10	2950786	2960651	2950786	2951713	2959709	2960651	91	---	---	---	---	2959337	2959358	+	81	2950797	2960648
chr10	2956043	2961675	2956043	2956654	2961060	2961675	93	---	---	---	---	2956666	2956694	-	75	2956056	2961671
chr10	2956908	2965077	2956914	2957741	2964248	2965076	93	2956902	2956907	2965078	2965083	2957793	2957853	-	91	---	---
chr10	2959043	2967689	2959043	2959948	2966785	2967689	92	---	---	---	---	2959977	2959990	-	85	---	---
chr10	3021353	3032500	3021353	3021827	3032026	3032500	91	---	---	---	---	3022148	3022176	-	75	---	---
chr10	3066419	3077589	3066419	3067202	3076806	3077589	91	---	---	---	---	3067564	3067583	-	70	---	---
chr10	3103758	3115393	3103758	3104021	3115127	3115393	87	---	---	---	---	3114830	3114842	+	76	3103762	3115387
chr10	3105209	3113720	3105209	3105560	3113370	3113720	94	---	---	---	---	3105638	3105663	-	73	3105209	3113713
chr10	3134468	3138805	3134477	3134761	3138507	3138796	88	3134463	3134467	3138806	3138810	3134913	3134928	-	81	---	---
chr10	3161586	3169870	3161586	3163284	3168286	3169870	85	---	---	---	---	3168036	3168058	+	73	---	---
chr10	3163388	3170862	3163388	3163830	3170421	3170862	93	---	---	---	---	3170242	3170286	+	73	3163391	3170861
chr10	3165775	3172315	3165775	3167232	3170858	3172315	98	---	---	---	---	3167369	3167408	-	72	3165780	3172314
chr10	3190216	3201765	3190216	3192951	3199040	3201765	89	---	---	---	---	3198761	3198787	+	77	---	---
chr10	3202146	3222032	3202146	3205347	3218831	3222032	99	---	---	---	---	3218251	3218309	+	74	3202146	3222030
chr10	3206784	3213230	3206784	3208164	3211851	3213230	99	---	---	---	---	3211743	3211786	+	88	---	---
chr10	3223379	3235444	3223379	3226534	3232284	3235444	99	---	---	---	---	3226687	3226707	-	85	3223380	3235439
chr10	3243621	3264080	3243621	3244663	3263040	3264080	86	---	---	---	---	3245478	3245525	-	81	---	---
chr10	3256069	3266191	3256069	3256576	3265684	3266191	98	---	---	---	---	3257011	3257032	-	72	3256075	3266189
chr10	3295599	3316263	3295599	3297393	3314469	3316263	95	---	---	---	---	3298117	3298128	-	83	---	---
chr10	3300160	3310676	3300160	3300752	3310085	3310676	97	---	---	---	---	3309618	3309676	+	89	3300165	3310674
chr10	3311459	3326355	3311459	3314267	3323208	3326355	88	---	---	---	---	3314422	3314443	-	86	3311460	3326353
chr10	3311459	3324006	3311459	3312259	3323208	3324006	98	---	---	---	---	3323007	3323023	+	82	---	---
chr10	3342669	3355950	3342669	3343578	3355041	3355950	99	---	---	---	---	3354509	3354543	+	94	3342676	3355949
chr10	3343574	3355042	3343574	3346155	3352465	3355042	99	---	---	---	---	3352331	3352361	+	70	3343588	3355040
chr10	3361025	3373005	3361025	3364007	3370007	3372999	98	3361020	3361024	3373006	3373010	3369826	3369860	+	77	3361025	3372996
chr10	3377128	3395230	3377128	3378818	3393580	3395230	88	---	---	---	---	3379167	3379189	-	73	3377131	3395212
chr10	3546503	3549769	3546503	3547175	3549085	3549758	89	3546498	3546502	3549770	3549774	---	---	0	--	3546509	3549762
chr10	3555726	3574539	3555737	3556043	3574229	3574535	97	3555721	3555725	3574540	3574544	3573358	3573387	+	83	---	---
chr10	3555737	3576051	3555737	3557827	3574229	3576051	85	---	---	---	---	3558542	3558589	-	70	---	---
chr10	3675770	3679207	3675770	3676077	3678898	3679207	87	3675765	3675769	3679208	3679212	---	---	0	--	3675788	3679205
chr10	3723997	3727897	3723997	3724159	3727728	3727897	89	---	---	---	---	3727588	3727599	+	100	3724007	3727878
chr10	3736671	3750155	3736672	3737897	3748947	3750150	93	3736666	3736670	3750156	3750160	3738412	3738450	-	74	3736672	3750153
chr10	3867719	3872198	3867729	3868017	3871897	3872187	87	3867714	3867718	3872199	3872203	3868085	3868160	-	80	---	---
chr10	3950268	3955295	3950268	3950545	3955018	3955295	97	---	---	---	---	3950675	3950709	-	74	3950279	3955293
chr10	4044854	4060199	4044854	4045146	4059904	4060199	85	---	---	---	---	4045623	4045659	-	89	---	---
chr10	4098491	4109386	4098495	4098812	4109045	4109371	94	4098486	4098490	4109387	4109391	4108537	4108578	+	71	4098495	4109385
chr10	4132227	4146467	4132229	4132668	4146016	4146455	97	4132221	4132226	4146468	4146473	4145385	4145406	+	77	4132229	4146455
chr10	4175644	4189884	4175646	4176085	4189433	4189872	97	4175638	4175643	4189885	4189890	4188802	4188823	+	77	4175646	4189872
chr10	4190986	4196039	4190986	4191248	4195777	4196039	96	---	---	---	---	4195672	4195721	+	70	4190986	4196025
chr10	4229728	4239211	4229735	4230310	4238632	4239210	90	4229723	4229727	4239212	4239216	4230672	4230694	-	91	---	---
chr10	4351044	4358500	4351055	4351762	4357785	4358491	92	4351039	4351043	4358501	4358505	4352001	4352013	-	76	4351051	4358496
chr10	4387268	4392421	4387268	4388489	4391151	4392408	93	4387263	4387267	4392422	4392426	4391050	4391065	+	81	---	---
chr10	4419577	4430582	4419577	4421598	4428536	4430582	97	---	---	---	---	4421724	4421760	-	70	4419580	4430572
chr10	4448132	4450461	4448132	4448282	4450316	4450461	92	---	---	---	---	4448285	4448313	-	79	4448147	4450458
chr10	4483097	4488521	4483104	4484189	4487435	4488520	99	4483090	4483096	4488522	4488528	4484294	4484309	-	75	4483104	4488517
chr10	4519973	4539073	4519973	4520468	4538578	4539073	94	---	---	---	---	4521280	4521296	-	76	4519973	4539072
chr10	4552389	4559156	4552391	4552623	4558908	4559141	91	4552384	4552388	4559157	4559161	4552744	4552756	-	84	4552399	4559145
chr10	4629245	4633551	4629260	4630245	4632576	4633537	91	4629240	4629244	4633552	4633556	4632462	4632482	+	71	4629253	4633542
chr10	4728236	4730842	4728236	4728800	4730275	4730842	89	---	---	---	---	---	---	0	--	4728242	4730830
chr10	4737815	4743724	4737815	4738299	4743270	4743724	86	---	---	---	---	4743060	4743074	+	73	4737815	4743722
chr10	4763871	4775566	4763883	4766596	4772858	4775562	98	4763866	4763870	4775567	4775571	4772593	4772616	+	75	4763878	4775560
chr10	4899053	4910736	4899053	4901855	4907934	4910736	99	---	---	---	---	4907713	4907729	+	94	4899053	4910730
chr10	4955429	4961513	4955442	4956383	4960557	4961501	97	4955424	4955428	4961514	4961518	4956515	4956543	-	72	4955442	4961505
chr10	4976750	4988809	4976750	4979891	4985658	4988809	97	---	---	---	---	4985483	4985504	+	86	4976751	4988807
chr10	4995859	5013813	4995859	4996507	5013158	5013806	90	4995854	4995858	5013814	5013818	5012423	5012439	+	70	4995859	5013812
chr10	4999358	5013135	4999358	5000151	5012343	5013135	92	---	---	---	---	5011734	5011768	+	82	4999359	5013132
chr10	5014056	5018083	5014056	5014848	5017310	5018083	94	---	---	---	---	5014955	5014972	-	83	5014057	5018080
chr10	5028454	5043206	5028454	5029443	5042266	5043195	85	5028449	5028453	5043207	5043211	5029984	5030010	-	85	---	---
chr10	5045720	5054043	5045720	5046204	5053559	5054043	97	---	---	---	---	5053321	5053346	+	88	---	---
chr10	5074828	5086019	5074828	5078141	5082856	5086019	89	---	---	---	---	5078231	5078246	-	87	5074828	5086017
chr10	5092578	5106488	5092578	5097561	5101480	5106488	97	---	---	---	---	5097702	5097741	-	70	5092588	5106486
chr10	5123428	5135164	5123428	5126284	5132309	5135164	99	---	---	---	---	5126515	5126528	-	100	5123428	5135162
chr10	5213833	5222774	5213833	5214087	5222526	5222774	85	---	---	---	---	5222126	5222161	+	77	5213835	5222764
chr10	5234798	5241103	5234798	5235134	5240767	5241103	85	---	---	---	---	5240531	5240554	+	79	5234803	5241093
chr10	5296071	5309298	5296071	5296236	5309133	5309298	92	---	---	---	---	5296761	5296774	-	78	5296071	5309296
chr10	5335430	5339092	5335430	5335653	5338869	5339092	85	---	---	---	---	5335762	5335775	-	71	---	---
chr10	5348138	5355966	5348138	5348578	5355526	5355966	99	---	---	---	---	5355430	5355458	+	72	5348138	5355964
chr10	5383903	5389511	5383903	5384503	5388918	5389511	93	---	---	---	---	5384708	5384724	-	76	5383903	5389509
chr10	5392643	5412404	5392643	5395486	5409561	5412404	99	---	---	---	---	5409003	5409034	+	78	5392643	5412401
chr10	5397084	5405089	5397084	5400196	5401976	5405089	99	---	---	---	---	5400284	5400296	-	100	5397084	5405087
chr10	5417505	5427217	5417515	5420834	5423887	5427206	98	5417498	5417504	5427218	5427224	5420967	5420985	-	94	5417514	5427204
chr10	5476662	5483280	5476673	5477112	5482841	5483280	99	5476656	5476661	5483281	5483286	5477179	5477207	-	72	5476670	5483278
chr10	5509704	5525311	5509704	5510378	5524637	5525311	97	---	---	---	---	5524055	5524068	+	78	5509705	5525297
chr10	5528926	5532775	5528926	5529384	5532317	5532775	96	---	---	---	---	5532171	5532192	+	72	5528942	5532773
chr10	5612497	5624406	5612497	5613458	5623421	5624406	91	---	---	---	---	5613685	5613712	-	71	5612497	5624403
chr10	5683075	5689320	5683075	5683209	5689181	5689320	87	---	---	---	---	5689004	5689015	+	83	---	---
chr10	5703783	5710706	5703783	5704186	5710305	5710706	98	---	---	---	---	---	---	0	--	5703787	5710704
chr10	5725426	5730691	5725426	5725729	5730386	5730691	91	---	---	---	---	5730243	5730258	+	81	---	---
chr10	5742484	5755001	5742488	5745611	5751872	5754995	99	5742479	5742483	5755002	5755006	5745674	5745697	-	79	5742488	5754990
chr10	5799501	5803891	5799501	5800068	5803345	5803891	92	---	---	---	---	5800140	5800151	-	75	5799501	5803877
chr10	5848218	5860212	5848218	5851217	5857213	5860212	99	---	---	---	---	5856962	5856989	+	75	5848219	5860210
chr10	5875694	5881633	5875706	5876009	5881321	5881624	96	5875689	5875693	5881634	5881638	5881200	5881214	+	80	5875706	5881622
chr10	5881879	5892916	5881879	5886056	5888739	5892916	99	---	---	---	---	5886121	5886162	-	76	5881882	5892913
chr10	5986091	5998435	5986097	5986795	5997736	5998434	85	5986086	5986090	5998436	5998440	5987329	5987341	-	84	---	---
chr10	5990482	6001778	5990482	5990925	6001335	6001778	99	---	---	---	---	6001294	6001323	+	70	5990483	6001776
chr10	6036764	6050863	6036764	6037372	6050255	6050863	99	---	---	---	---	6037495	6037521	-	85	6036773	6050861
chr10	6037806	6049954	6037806	6041404	6046182	6049954	95	---	---	---	---	6041550	6041594	-	88	---	---
chr10	6051913	6063280	6051913	6052343	6062848	6063280	97	---	---	---	---	6052410	6052438	-	72	6051915	6063278
chr10	6055902	6062800	6055902	6057603	6061102	6062800	92	---	---	---	---	---	---	0	--	---	---
chr10	6056088	6062059	6056095	6056859	6061292	6062056	89	6056082	6056087	6062060	6062065	6057055	6057080	-	76	---	---
chr10	6118665	6130060	6118665	6118808	6129917	6130060	92	---	---	---	---	6119353	6119364	-	75	6118680	6130056
chr10	6178028	6186578	6178028	6178470	6186136	6186578	99	---	---	---	---	6186044	6186072	+	72	6178032	6186576
chr10	6193204	6207085	6193217	6194680	6205570	6207074	92	6193197	6193203	6207086	6207092	6205477	6205496	+	70	6193217	6207080
chr10	6222561	6226634	6222561	6222741	6226450	6226634	88	---	---	---	---	6226265	6226370	+	73	6222575	6226631
chr10	6254715	6263178	6254715	6254916	6262979	6263178	96	---	---	---	---	6262575	6262590	+	81	6254725	6263175
chr10	6323070	6335136	6323070	6326226	6331981	6335136	99	---	---	---	---	6326382	6326402	-	85	6323070	6335134
chr10	6380728	6383970	6380728	6381068	6383630	6383970	94	6380723	6380727	6383971	6383975	---	---	0	--	6380728	6383967
chr10	6391665	6402424	6391665	6395045	6399151	6402424	96	---	---	---	---	6399002	6399023	+	95	6391665	6402421
chr10	6423020	6435140	6423020	6423285	6434882	6435140	85	---	---	---	---	6434404	6434431	+	78	---	---
chr10	6454966	6464489	6454966	6455559	6463896	6464489	99	---	---	---	---	6455896	6455933	-	76	6454966	6464480
chr10	6465765	6476008	6465765	6467683	6474089	6476008	99	---	---	---	---	6467970	6467990	-	76	---	---
chr10	6490303	6495094	6490303	6490799	6494596	6495094	88	---	---	---	---	6490825	6490854	-	70	6490303	6495077
chr10	6519139	6530998	6519139	6519581	6530554	6530998	94	---	---	---	---	6519904	6519940	-	78	6519140	6530994
chr10	6525872	6530001	6525881	6526283	6529593	6529993	94	6525867	6525871	6530002	6530006	6526350	6526361	-	83	6525881	6530000
chr10	6563952	6569826	6563952	6564092	6569687	6569826	90	---	---	---	---	6564320	6564335	-	75	6563964	6569823
chr10	6606722	6621040	6606722	6607162	6620601	6621039	96	6606717	6606721	6621041	6621045	6607773	6607803	-	74	6606722	6621039
chr10	6621820	6637452	6621831	6622349	6636921	6637438	94	6621815	6621819	6637453	6637457	6636409	6636431	+	86	6621832	6637440
chr10	6657715	6675363	6657715	6660186	6672910	6675363	99	---	---	---	---	6672620	6672638	+	78	6657721	6675361
chr10	6701005	6716928	6701005	6702417	6715460	6716928	88	---	---	---	---	6714930	6714944	+	80	---	---
chr10	6749804	6760446	6749804	6750178	6760071	6760446	94	---	---	---	---	6759910	6759938	+	72	6749811	6760444
chr10	6762024	6774002	6762024	6765018	6771010	6774002	99	---	---	---	---	6770759	6770786	+	75	6762024	6774000
chr10	6801606	6812935	6801607	6802049	6812486	6812928	99	6801600	6801605	6812936	6812941	6802325	6802345	-	71	6801607	6812926
chr10	6819477	6827263	6819477	6821115	6825625	6827263	99	---	---	---	---	6825477	6825500	+	91	6819477	6827245
chr10	6822210	6828204	6822210	6822650	6827763	6828204	99	---	---	---	---	6822826	6822850	-	84	---	---
chr10	6930306	6935906	6930312	6930486	6935716	6935897	94	6930300	6930305	6935907	6935912	6930718	6930741	-	100	---	---
chr10	6963320	6972686	6963320	6964540	6971462	6972686	94	---	---	---	---	6971150	6971188	+	74	6963321	6972672
chr10	7034000	7050199	7034000	7034726	7049473	7050199	97	---	---	---	---	7035432	7035464	-	84	7034001	7050196
chr10	7035992	7047250	7035992	7037494	7045748	7047250	99	---	---	---	---	7037721	7037743	-	73	---	---
chr10	7047627	7052041	7047627	7049474	7050193	7052041	93	---	---	---	---	7049491	7049502	-	91	---	---
chr10	7060462	7076687	7060462	7064789	7072380	7076687	94	---	---	---	---	7072100	7072111	+	83	---	---
chr10	7066785	7071823	7066785	7068842	7069765	7071823	89	---	---	---	---	7069710	7069725	+	87	7066802	7071818
chr10	7075225	7091880	7075225	7078710	7088395	7091880	98	---	---	---	---	7079159	7079195	-	72	---	---
chr10	7123218	7140946	7123218	7123571	7140612	7140946	89	---	---	---	---	7124007	7124022	-	81	7123220	7140944
chr10	7126745	7138831	7126745	7129902	7135674	7138831	99	---	---	---	---	7135494	7135522	+	89	7126748	7138829
chr10	7142408	7151392	7142408	7143862	7149938	7151392	99	---	---	---	---	7144044	7144088	-	73	---	---
chr10	7157498	7167449	7157504	7158507	7166433	7167435	99	7157493	7157497	7167450	7167454	7158789	7158812	-	79	---	---
chr10	7178861	7193697	7178861	7180177	7192374	7193697	89	---	---	---	---	7192053	7192079	+	74	---	---
chr10	7181982	7189623	7181982	7185240	7186368	7189623	99	---	---	---	---	7186268	7186301	+	82	---	---
chr10	7194070	7204774	7194070	7197280	7201557	7204769	99	7194065	7194069	7204775	7204779	7201408	7201429	+	90	7194070	7204767
chr10	7228445	7239746	7228445	7228886	7239305	7239746	99	---	---	---	---	7229159	7229179	-	71	7228445	7239744
chr10	7275252	7295400	7275257	7276657	7293988	7295389	96	7275247	7275251	7295401	7295405	7277232	7277246	-	86	7275253	7295395
chr10	7284142	7290658	7284142	7284585	7290215	7290658	99	---	---	---	---	7284652	7284680	-	72	7284145	7290656
chr10	7299065	7303636	7299069	7299665	7303028	7303625	91	7299058	7299064	7303637	7303643	---	---	0	--	---	---
chr10	7316907	7328856	7316907	7319890	7325883	7328856	98	---	---	---	---	7320036	7320070	-	77	7316907	7328854
chr10	7350675	7353852	7350675	7351394	7353133	7353852	94	---	---	---	---	7351468	7351484	-	76	7350677	7353840
chr10	7363575	7369495	7363580	7364019	7369052	7369491	98	7363568	7363574	7369496	7369502	7364231	7364271	-	70	7363580	7369493
chr10	7376385	7384028	7376385	7376898	7383515	7384028	96	---	---	---	---	7377069	7377122	-	72	7376386	7384025
chr10	7427531	7433829	7427533	7427712	7433638	7433817	98	7427526	7427530	7433830	7433834	7427759	7427791	-	72	7427534	7433821
chr10	7464564	7475253	7464571	7465259	7474542	7475245	94	7464559	7464563	7475254	7475258	7465668	7465691	-	70	7464566	7475252
chr10	7568910	7573566	7568915	7569846	7572631	7573562	96	7568902	7568909	7573567	7573574	7569913	7569930	-	72	7568910	7573565
chr10	7584327	7589456	7584327	7584685	7589098	7589456	98	---	---	---	---	7588900	7588922	+	78	7584332	7589454
chr10	7600461	7611778	7600466	7600909	7611320	7611763	99	7600456	7600460	7611779	7611783	7611278	7611307	+	70	7600466	7611773
chr10	7720147	7730503	7720147	7723489	7727160	7730503	99	---	---	---	---	7727012	7727033	+	90	7720147	7730501
chr10	7832793	7844743	7832796	7833233	7844291	7844729	94	7832788	7832792	7844744	7844748	7833711	7833728	-	72	7832796	7844741
chr10	7864885	7880551	7864885	7865559	7879870	7880551	94	---	---	---	---	7879242	7879285	+	79	---	---
chr10	7865664	7871810	7865664	7866098	7871376	7871810	94	---	---	---	---	7871112	7871156	+	73	---	---
chr10	7868782	7886666	7868794	7869434	7886017	7886657	99	7868777	7868781	7886667	7886671	7885470	7885490	+	71	7868786	7886649
chr10	7873847	7888818	7873847	7876011	7886655	7888818	98	---	---	---	---	7886122	7886142	+	71	7873851	7888816
chr10	7890771	7898184	7890771	7890990	7897961	7898180	95	7890764	7890770	7898185	7898191	7897624	7897642	+	73	7890776	7898178
chr10	7913316	7917727	7913316	7914010	7917032	7917727	96	---	---	---	---	7914107	7914133	-	88	7913318	7917708
chr10	7920138	7925509	7920138	7920821	7924824	7925509	89	---	---	---	---	7920823	7920843	-	71	7920142	7925492
chr10	7928402	7937420	7928402	7930723	7935310	7937420	87	---	---	---	---	7930801	7930814	-	92	---	---
chr10	8003488	8010298	8003488	8003669	8010118	8010298	91	---	---	---	---	8009795	8009807	+	84	8003489	8010282
chr10	8061027	8069830	8061027	8061193	8069664	8069830	92	---	---	---	---	8069417	8069433	+	94	8061027	8069824
chr10	8079534	8089181	8079534	8081819	8086859	8089181	94	---	---	---	---	8086711	8086725	+	73	8079534	8089178
chr10	8107491	8110921	8107491	8107780	8110632	8110921	98	---	---	---	---	---	---	0	--	---	---
chr10	8111021	8114557	8111021	8111516	8114062	8114557	99	---	---	---	---	---	---	0	--	---	---
chr10	8122108	8124967	8122108	8122559	8124524	8124967	93	---	---	---	---	8122611	8122630	-	75	8122112	8124965
chr10	8131077	8136486	8131077	8133315	8134181	8136486	92	---	---	---	---	---	---	0	--	---	---
chr10	8132162	8133327	8132162	8132668	8132821	8133327	93	---	---	---	---	---	---	0	--	8132164	8133325
chr10	8136092	8138659	8136092	8136846	8137906	8138659	93	---	---	---	---	---	---	0	--	8136095	8138650
chr10	8138680	8152668	8138680	8140494	8150854	8152668	92	---	---	---	---	8140981	8140998	-	83	8138696	8152658
chr10	8161067	8169468	8161067	8162610	8167925	8169468	99	---	---	---	---	8162843	8162864	-	72	8161067	8169461
chr10	8213644	8225732	8213644	8216798	8222577	8225732	99	---	---	---	---	8222400	8222421	+	86	8213644	8225730
chr10	8242415	8251886	8242417	8242992	8251301	8251876	99	8242410	8242414	8251887	8251891	8251102	8251129	+	82	8242416	8251885
chr10	8251864	8259656	8251876	8252784	8258735	8259643	99	8251858	8251863	8259657	8259662	8253023	8253082	-	70	8251876	8259641
chr10	8271582	8283660	8271582	8274730	8280504	8283660	99	---	---	---	---	8280325	8280346	+	86	---	---
chr10	8310956	8318297	8310956	8312060	8317193	8318297	99	---	---	---	---	8312272	8312300	-	82	8310957	8318295
chr10	8326534	8339122	8326538	8329727	8335927	8339110	99	8326529	8326533	8339123	8339127	8335842	8335865	+	79	8326536	8339117
chr10	8353752	8365273	8353766	8357820	8361198	8365262	99	8353746	8353751	8365274	8365279	8361030	8361053	+	70	8353756	8365259
chr10	8389922	8402770	8389935	8391158	8401544	8402767	98	8389915	8389921	8402771	8402777	8391615	8391678	-	81	8389935	8402764
chr10	8431678	8444124	8431678	8434796	8441006	8444124	99	---	---	---	---	8440922	8440945	+	79	8431682	8444122
chr10	8448714	8460790	8448714	8451854	8457640	8460778	99	8448709	8448713	8460791	8460795	8452023	8452044	-	86	8448714	8460789
chr10	8482441	8490261	8482441	8482635	8490067	8490261	99	---	---	---	---	8482973	8482987	-	86	8482444	8490256
chr10	8537347	8549940	8537354	8540500	8546790	8549937	97	8537342	8537346	8549941	8549945	8546477	8546501	+	72	8537355	8549935
chr10	8577424	8585379	8577424	8577865	8584938	8585379	99	---	---	---	---	8577931	8577959	-	72	8577424	8585376
chr10	8607159	8617473	8607159	8610491	8614141	8617473	99	---	---	---	---	8610617	8610638	-	90	8607160	8617471
chr10	8621339	8628426	8621339	8621777	8627985	8628421	97	8621334	8621338	8628427	8628431	8621923	8621957	-	77	---	---
chr10	8643521	8654242	8643521	8646710	8651054	8654242	99	---	---	---	---	8646830	8646851	-	95	8643526	8654232
chr10	8664079	8678572	8664079	8664523	8678128	8678572	99	---	---	---	---	8677485	8677518	+	70	8664079	8678570
chr10	8709502	8720166	8709502	8712656	8717013	8720166	99	---	---	---	---	8712837	8712856	-	100	---	---
chr10	8726156	8738249	8726156	8729321	8735087	8738249	98	---	---	---	---	8729472	8729493	-	86	8726164	8738243
chr10	8742077	8754154	8742077	8745233	8751006	8754154	99	---	---	---	---	8750828	8750849	+	86	8742077	8754152
chr10	8765612	8775216	8765614	8766781	8774016	8775216	92	8765606	8765611	8775217	8775222	8767037	8767052	-	81	8765612	8775213
chr10	8818491	8825049	8818491	8819501	8824033	8825049	98	---	---	---	---	8819565	8819595	-	80	8818491	8825047
chr10	8848879	8867084	8848879	8849273	8866690	8867084	98	---	---	---	---	8865853	8865873	+	71	8848879	8867082
chr10	8851444	8863996	8851444	8854613	8860827	8863996	99	---	---	---	---	8860737	8860760	+	79	8851444	8863994
chr10	8879012	8883381	8879019	8879808	8882589	8883381	95	8879007	8879011	8883382	8883386	8882452	8882512	+	72	8879016	8883379
chr10	8895377	8907243	8895377	8895617	8907001	8907243	96	8895369	8895376	8907244	8907251	8896134	8896154	-	76	8895394	8907241
chr10	9006840	9024801	9006840	9009401	9022311	9024801	86	---	---	---	---	9022143	9022170	+	78	---	---
chr10	9010420	9022329	9010420	9012915	9019834	9022329	99	---	---	---	---	9013212	9013261	-	74	---	---
chr10	9043127	9053042	9043127	9045311	9050858	9053042	98	---	---	---	---	9050752	9050774	+	95	---	---
chr10	9093609	9104978	9093609	9094429	9104158	9104978	86	---	---	---	---	9103755	9103786	+	81	---	---
chr10	9127009	9135762	9127009	9127669	9135119	9135762	91	---	---	---	---	9127979	9128042	-	79	9127010	9135753
chr10	9237966	9255735	9237966	9238656	9255046	9255735	95	---	---	---	---	9254282	9254317	+	75	9237966	9255733
chr10	9239459	9251084	9239459	9242583	9247960	9251084	99	---	---	---	---	9242732	9242747	-	81	9239459	9251079
chr10	9317654	9328573	9317658	9318172	9328048	9328562	98	9317649	9317653	9328574	9328578	9318297	9318342	-	71	9317654	9328559
chr10	9345067	9347597	9345067	9345244	9347419	9347597	96	---	---	---	---	9345325	9345353	-	82	9345067	9347595
chr10	9362588	9367237	9362588	9362882	9366943	9367237	96	---	---	---	---	---	---	0	--	9362588	9367235
chr10	9369462	9373834	9369462	9369689	9373607	9373834	98	---	---	---	---	9373544	9373572	+	72	9369464	9373832
chr10	9388058	9401451	9388069	9388267	9401252	9401445	86	9388052	9388057	9401452	9401457	9388698	9388727	-	73	9388065	9401434
chr10	9392949	9400517	9392949	9394159	9399299	9400517	92	---	---	---	---	9394250	9394264	-	80	9392958	9400515
chr10	9423304	9433980	9423308	9426460	9430819	9433970	99	9423296	9423303	9433981	9433988	9426646	9426677	-	84	---	---
chr10	9448956	9467294	9448956	9449332	9466918	9467294	91	---	---	---	---	9466463	9466487	+	76	---	---
chr10	9451996	9464690	9452009	9452363	9464335	9464689	99	9451990	9451995	9464691	9464696	9463805	9463827	+	91	9451997	9464689
chr10	9452352	9464336	9452352	9455350	9461338	9464336	99	---	---	---	---	9455497	9455531	-	77	9452354	9464325
chr10	9477546	9490479	9477552	9478405	9489617	9490471	97	9477541	9477545	9490480	9490484	9478590	9478606	-	76	---	---
chr10	9490971	9497186	9490971	9491393	9496764	9497186	96	---	---	---	---	9496652	9496680	+	75	---	---
chr10	9514948	9526271	9514948	9518990	9522228	9526271	95	---	---	---	---	9522122	9522164	+	81	9514949	9526269
chr10	9543338	9551019	9543338	9543631	9550736	9551019	92	---	---	---	---	9543908	9543944	-	78	9543338	9551017
chr10	9610078	9615308	9610078	9610222	9615154	9615308	91	---	---	---	---	9614907	9615144	+	71	---	---
chr10	9638751	9649111	9638751	9640043	9647851	9649111	93	---	---	---	---	9640351	9640376	-	76	9638752	9649105
chr10	9654421	9662068	9654421	9656856	9659633	9662068	99	---	---	---	---	9659529	9659545	+	100	---	---
chr10	9699157	9702745	9699157	9699544	9702357	9702745	93	---	---	---	---	9699618	9699629	-	83	9699159	9702743
chr10	9713575	9719662	9713589	9714097	9719147	9719655	99	9713570	9713574	9719663	9719667	9714229	9714241	-	76	9713590	9719649
chr10	9731954	9743496	9731954	9732088	9743362	9743496	99	---	---	---	---	9742846	9742878	+	72	9731957	9743485
chr10	9732088	9743366	9732088	9732522	9742933	9743366	99	---	---	---	---	9732802	9732822	-	71	9732088	9743360
chr10	9804851	9814104	9804851	9808342	9810621	9814104	99	---	---	---	---	9808428	9808456	-	86	9804852	9814102
chr10	9820267	9826630	9820267	9821262	9825732	9826630	87	---	---	---	---	9821463	9821486	-	79	9820267	9826628
chr10	9857443	9860251	9857453	9857678	9860023	9860250	91	9857437	9857442	9860252	9860257	9859996	9860013	+	72	9857451	9860236
chr10	9998658	10007865	9998658	9999874	10006649	10007865	96	---	---	---	---	10000111	10000135	-	88	9998658	10007863
chr10	10060452	10071442	10060452	10063620	10068274	10071442	99	---	---	---	---	10063745	10063768	-	87	10060453	10071440
chr10	10133937	10145940	10133937	10136942	10142935	10145940	99	---	---	---	---	10137088	10137122	-	77	10133937	10145938
chr10	10211039	10223183	10211047	10211490	10222734	10223177	97	10211034	10211038	10223184	10223188	10211556	10211584	-	72	10211042	10223178
chr10	10232898	10250467	10232898	10233452	10249915	10250467	85	---	---	---	---	10249389	10249406	+	72	10232912	10250455
chr10	10284405	10292020	10284405	10285263	10291162	10292020	98	---	---	---	---	10285506	10285558	-	73	10284405	10292018
chr10	10304981	10311898	10304981	10305131	10311747	10311898	88	---	---	---	---	10305356	10305375	-	70	---	---
chr10	10363316	10375894	10363316	10366476	10372766	10375894	96	---	---	---	---	10372451	10372472	+	77	10363316	10375892
chr10	10438404	10453456	10438404	10438895	10452968	10453456	94	---	---	---	---	10452517	10452537	+	85	---	---
chr10	10507963	10521268	10507975	10509192	10520057	10521268	89	10507957	10507962	10521269	10521274	10519513	10519528	+	87	10507969	10521266
chr10	10509494	10513656	10509499	10510253	10512902	10513656	95	10509488	10509493	10513657	10513662	10510368	10510386	-	78	10509499	10513652
chr10	10591585	10604395	10591585	10591999	10603981	10604395	94	---	---	---	---	10592064	10592092	-	79	10591596	10604393
chr10	10606118	10613736	10606118	10606979	10612879	10613736	95	---	---	---	---	10607191	10607274	-	71	10606125	10613732
chr10	10687690	10692750	10687690	10687984	10692455	10692750	96	---	---	---	---	10688118	10688134	-	76	10687691	10692747
chr10	10741620	10747499	10741632	10742074	10747043	10747486	96	10741615	10741619	10747500	10747504	10742138	10742166	-	72	10741632	10747481
chr10	10769702	10773654	10769702	10770412	10772944	10773654	96	---	---	---	---	10772850	10772866	+	70	---	---
chr10	10942100	10946029	10942100	10942459	10945673	10946029	89	---	---	---	---	10945540	10945598	+	74	10942112	10946021
chr10	11059826	11070391	11059826	11060132	11070075	11070391	89	---	---	---	---	11069977	11070005	+	72	11059826	11070388
chr10	11134376	11139272	11134376	11135214	11138437	11139272	94	---	---	---	---	11138275	11138294	+	70	11134378	11139256
chr10	11139966	11147420	11139977	11140419	11146969	11147415	96	11139961	11139965	11147421	11147425	11146875	11146903	+	72	11139967	11147402
chr10	11165962	11170482	11165962	11167202	11169247	11170482	95	---	---	---	---	11169145	11169163	+	78	11165962	11170480
chr10	11328972	11335401	11328987	11329471	11334915	11335399	95	11328967	11328971	11335402	11335406	11329722	11329744	-	73	11328973	11335397
chr10	11356509	11372064	11356509	11356983	11371595	11372064	95	---	---	---	---	11370999	11371017	+	73	11356509	11372062
chr10	11358443	11370148	11358443	11358959	11369647	11370148	94	---	---	---	---	11359412	11359434	-	86	11358443	11370146
chr10	11376351	11380978	11376351	11376500	11380829	11380978	96	---	---	---	---	11376670	11376683	-	92	11376354	11380972
chr10	11405766	11415941	11405766	11407360	11414362	11415941	89	---	---	---	---	11414076	11414092	+	70	---	---
chr10	11498220	11501930	11498220	11498755	11501432	11501930	85	---	---	---	---	11501369	11501419	+	70	---	---
chr10	11509407	11521809	11509413	11509849	11521369	11521805	94	11509402	11509406	11521810	11521814	11521273	11521301	+	75	11509414	11521808
chr10	11676801	11689469	11676801	11678005	11688267	11689469	98	---	---	---	---	11678462	11678519	-	82	11676801	11689467
chr10	11763822	11776669	11763822	11764917	11775574	11776669	99	---	---	---	---	11765253	11765290	-	71	11763822	11776667
chr10	11834277	11839164	11834277	11835248	11838193	11839164	98	---	---	---	---	11835323	11835335	-	84	---	---
chr10	11834413	11838726	11834413	11834810	11838329	11838726	99	---	---	---	---	11834841	11834856	-	75	---	---
chr10	11841815	11863039	11841815	11842030	11862825	11863039	87	---	---	---	---	11861883	11861899	+	76	11841816	11863034
chr10	11852268	11859089	11852268	11852704	11858650	11859088	94	11852263	11852267	11859090	11859094	11852857	11852902	-	73	11852268	11859088
chr10	12086855	12098466	12086855	12087452	12097878	12098466	93	---	---	---	---	12097371	12097400	+	93	12086864	12098459
chr10	12167374	12170221	12167374	12167828	12169767	12170221	90	---	---	---	---	12167863	12167874	-	75	---	---
chr10	12193049	12197536	12193049	12194881	12195702	12197536	99	---	---	---	---	12194883	12194904	-	72	---	---
chr10	12240166	12243115	12240166	12240367	12242914	12243115	87	---	---	---	---	---	---	0	--	---	---
chr10	12245279	12255402	12245279	12247391	12253248	12255402	92	---	---	---	---	12253112	12253137	+	92	12245288	12255400
chr10	12266280	12270909	12266280	12267617	12269583	12270909	93	---	---	---	---	12269483	12269500	+	88	12266287	12270899
chr10	12273213	12284048	12273213	12273647	12283615	12284048	92	---	---	---	---	12283514	12283542	+	72	12273219	12284046
chr10	12354660	12363088	12354673	12355187	12362574	12363088	97	12354654	12354659	12363089	12363094	12362204	12362274	+	76	12354673	12363086
chr10	12363650	12381385	12363657	12364176	12380883	12381380	91	12363645	12363649	12381386	12381390	12380116	12380200	+	75	12363658	12381370
chr10	12366171	12376051	12366171	12368073	12374103	12376051	92	---	---	---	---	12368230	12368245	-	87	12366172	12376047
chr10	12381385	12383780	12381385	12381735	12383423	12383780	93	---	---	---	---	---	---	0	--	12381385	12383778
chr10	12416909	12432815	12416909	12418179	12431539	12432815	90	---	---	---	---	12430964	12430984	+	76	12416918	12432814
chr10	12433247	12449495	12433247	12435040	12447541	12449495	87	---	---	---	---	12446931	12446968	+	71	---	---
chr10	12438864	12447542	12438864	12442837	12443569	12447542	99	---	---	---	---	12442839	12442850	-	91	12438865	12447540
chr10	12485326	12494244	12485326	12486731	12492821	12494244	93	---	---	---	---	12486830	12486853	-	75	---	---
chr10	12506512	12511879	12506518	12506865	12511518	12511867	92	12506504	12506511	12511880	12511887	12511339	12511359	+	71	12506521	12511865
chr10	12527589	12535946	12527589	12530356	12533160	12535946	88	---	---	---	---	12530463	12530497	-	71	12527590	12535929
chr10	12527589	12536140	12527589	12530549	12533160	12536140	89	---	---	---	---	12530579	12530609	-	70	12527590	12536124
chr10	12544569	12557199	12544569	12547775	12553994	12557199	99	---	---	---	---	12547876	12547899	-	79	12544572	12557192
chr10	12577409	12589505	12577423	12580571	12586346	12589500	98	12577404	12577408	12589506	12589510	12586170	12586191	+	86	12577415	12589500
chr10	12589494	12599675	12589496	12590684	12598475	12599663	98	12589486	12589493	12599676	12599683	12591024	12591040	-	76	12589495	12599661
chr10	12600939	12612879	12600939	12604090	12609862	12612879	91	---	---	---	---	12604243	12604264	-	86	12600939	12612877
chr10	12607759	12614665	12607759	12609520	12612879	12614665	94	---	---	---	---	12609536	12609549	-	85	---	---
chr10	12609514	12627458	12609514	12610257	12626714	12627458	93	---	---	---	---	12611018	12611041	-	79	12609531	12627439
chr10	12614799	12626715	12614799	12617800	12623707	12626715	98	---	---	---	---	12617985	12618001	-	82	12614800	12626713
chr10	12625015	12627914	12625015	12625472	12627457	12627914	96	---	---	---	---	---	---	0	--	---	---
chr10	12627063	12644330	12627063	12627458	12643935	12644330	97	---	---	---	---	12643112	12643146	+	91	12627063	12644317
chr10	12630260	12642965	12630268	12633501	12639724	12642964	98	12630255	12630259	12642966	12642970	12633566	12633589	-	79	12630268	12642961
chr10	12651863	12662026	12651863	12652276	12661612	12662025	95	12651858	12651862	12662027	12662031	12652705	12652742	-	71	12651863	12662022
chr10	12674876	12683624	12674876	12676146	12682347	12683624	89	---	---	---	---	12676388	12676406	-	73	---	---
chr10	12714504	12726068	12714518	12717620	12722972	12726060	97	12714499	12714503	12726069	12726073	12717683	12717717	-	82	12714507	12726064
chr10	12729923	12741127	12729923	12730361	12740695	12741127	91	---	---	---	---	12740599	12740627	+	75	12729926	12741125
chr10	12782860	12785617	12782860	12783232	12785257	12785617	87	---	---	---	---	---	---	0	--	---	---
chr10	12819942	12833263	12819942	12820884	12832374	12833263	88	---	---	---	---	12831799	12831821	+	78	12819945	12833261
chr10	12827945	12832373	12827945	12828735	12831565	12832372	93	12827940	12827944	12832374	12832378	12828759	12828786	-	75	12827945	12832367
chr10	12856374	12861346	12856374	12856720	12861000	12861346	88	---	---	---	---	12860898	12860978	+	81	12856389	12861338
chr10	12902627	12914028	12902627	12903192	12913463	12914028	98	---	---	---	---	12903535	12903587	-	71	12902628	12914026
chr10	12959238	12965710	12959240	12959634	12965305	12965700	96	12959233	12959237	12965711	12965715	12965039	12965070	+	78	---	---
chr10	13174221	13179846	13174221	13174550	13179493	13179846	92	---	---	---	---	13174620	13174682	-	73	13174221	13179843
chr10	13197637	13209736	13197648	13200807	13206584	13209736	98	13197631	13197636	13209737	13209742	13200960	13200981	-	86	13197648	13209733
chr10	13314831	13331065	13314836	13315614	13330283	13331058	91	13314826	13314830	13331066	13331070	13316319	13316348	-	73	13314831	13331063
chr10	13322997	13330403	13322997	13323325	13330074	13330403	91	---	---	---	---	13323629	13323662	-	73	---	---
chr10	13407873	13422835	13407873	13408388	13422320	13422835	95	---	---	---	---	13421782	13421802	+	71	13407874	13422833
chr10	13472431	13478523	13472431	13472908	13478046	13478523	96	---	---	---	---	13477845	13477866	+	72	13472431	13478521
chr10	13481577	13490790	13481577	13482795	13489578	13490790	95	---	---	---	---	13483030	13483055	-	88	13481578	13490778
chr10	13567921	13576264	13567921	13571051	13573132	13576262	99	13567916	13567920	13576265	13576269	13571136	13571154	-	89	---	---
chr10	13787091	13793531	13787091	13787349	13793265	13793531	88	---	---	---	---	13793119	13793167	+	89	---	---
chr10	13787375	13794880	13787375	13787713	13794544	13794880	96	---	---	---	---	13787984	13788014	-	77	13787388	13794876
chr10	13789433	13792375	13789442	13789800	13792008	13792367	96	13789426	13789432	13792376	13792382	13791982	13791995	+	78	13789435	13792373
chr10	14076559	14085830	14076559	14077781	14084630	14085830	96	---	---	---	---	14078002	14078025	-	87	---	---
chr10	14158302	14169563	14158302	14158743	14169122	14169563	98	---	---	---	---	14159236	14159262	-	70	14158303	14169559
chr10	14185004	14191450	14185004	14185207	14191249	14191450	94	---	---	---	---	14190991	14191006	+	93	---	---
chr10	14195650	14202006	14195662	14196856	14200770	14202001	95	14195645	14195649	14202007	14202011	14200576	14200596	+	80	14195657	14202004
chr10	14240907	14252898	14240907	14241473	14252321	14252898	93	---	---	---	---	14251778	14251797	+	75	14240908	14252896
chr10	14334096	14339590	14334096	14334222	14339464	14339590	96	---	---	---	---	14334418	14334447	-	73	---	---
chr10	14523090	14527542	14523090	14523784	14526852	14527542	93	---	---	---	---	---	---	0	--	14523091	14527539
chr10	14590097	14603436	14590097	14590984	14602543	14603436	88	---	---	---	---	14591489	14591510	-	72	---	---
chr10	14725125	14731127	14725125	14725552	14730688	14731127	96	---	---	---	---	14725564	14725584	-	71	14725125	14731125
chr10	14806653	14819302	14806665	14807752	14818241	14819299	96	14806648	14806652	14819303	14819307	14808213	14808277	-	81	14806658	14819295
chr10	14888819	14894986	14888819	14888977	14894829	14894986	90	---	---	---	---	14889038	14889049	-	83	14888834	14894973
chr10	14992197	15002911	14992197	14992922	15002184	15002911	99	---	---	---	---	15001722	15001826	+	74	---	---
chr10	15006151	15011376	15006151	15006875	15010657	15011376	95	---	---	---	---	15010535	15010549	+	73	---	---
chr10	15006327	15011153	15006327	15006652	15010831	15011153	95	---	---	---	---	15010622	15010637	+	87	15006329	15011138
chr10	15062370	15073192	15062370	15066551	15069009	15073192	99	---	---	---	---	15068902	15068942	+	80	15062370	15073189
chr10	15088354	15098161	15088354	15091166	15095349	15098161	99	---	---	---	---	15091247	15091269	-	95	---	---
chr10	15133374	15149592	15133374	15133596	15149364	15149592	90	---	---	---	---	15133969	15133991	-	78	15133375	15149587
chr10	15136223	15152700	15136223	15136946	15151987	15152700	86	---	---	---	---	15137627	15137661	-	71	---	---
chr10	15207088	15211014	15207088	15207476	15210627	15211014	95	---	---	---	---	15210491	15210502	+	83	15207088	15211012
chr10	15235776	15241989	15235779	15236169	15241584	15241985	90	15235771	15235775	15241990	15241994	15236191	15236210	-	90	15235789	15241986
chr10	15245224	15251179	15245224	15246525	15249923	15251179	87	---	---	---	---	15246659	15246672	-	78	---	---
chr10	15282161	15287396	15282167	15282593	15286965	15287390	99	15282156	15282160	15287397	15287401	---	---	0	--	15282163	15287384
chr10	15310049	15320521	15310049	15311366	15319210	15320521	98	---	---	---	---	15318817	15318848	+	71	15310049	15320512
chr10	15371146	15382809	15371161	15371904	15382063	15382806	95	15371141	15371145	15382810	15382814	15381774	15381798	+	76	15371162	15382804
chr10	15386694	15389359	15386694	15387015	15389016	15389359	87	---	---	---	---	15388953	15388983	+	93	15386701	15389349
chr10	15415362	15419580	15415373	15415511	15419439	15419577	99	15415356	15415361	15419581	15419586	15415599	15415644	-	76	15415373	15419563
chr10	15437652	15450323	15437652	15438477	15449507	15450323	85	---	---	---	---	15438738	15438771	-	70	15437659	15450321
chr10	15475443	15482882	15475450	15476162	15482147	15482875	94	15475433	15475442	15482883	15482892	15476430	15476460	-	74	15475445	15482873
chr10	15551058	15557481	15551058	15552039	15556539	15557481	94	---	---	---	---	15556320	15556333	+	85	15551058	15557478
chr10	15559599	15569086	15559599	15559831	15568854	15569086	99	---	---	---	---	15568695	15568713	+	84	---	---
chr10	15711565	15724449	15711565	15712648	15723366	15724449	99	---	---	---	---	15713132	15713169	-	86	15711565	15724447
chr10	15799351	15810973	15799351	15799888	15810442	15810973	87	---	---	---	---	15810004	15810028	+	76	---	---
chr10	15863746	15868527	15863746	15863924	15868349	15868527	98	---	---	---	---	15868199	15868223	+	76	15863747	15868510
chr10	15953017	15965923	15953017	15954101	15964835	15965923	99	---	---	---	---	15954560	15954638	-	83	15953019	15965921
chr10	16045546	16051194	16045560	16045691	16051055	16051186	97	16045541	16045545	16051195	16051199	16050786	16050826	+	80	---	---
chr10	16170538	16173260	16170538	16170654	16173144	16173260	96	---	---	---	---	16170687	16170737	-	72	16170551	16173258
chr10	16187615	16196339	16187615	16187820	16196134	16196339	94	---	---	---	---	16195898	16195923	+	80	16187624	16196337
chr10	16358811	16376535	16358811	16360347	16374990	16376535	86	---	---	---	---	16374312	16374332	+	76	16358816	16376529
chr10	16370995	16377315	16370995	16371927	16376385	16377315	91	---	---	---	---	16376162	16376183	+	77	16370995	16377311
chr10	16435135	16442382	16435138	16435559	16441956	16442377	99	16435130	16435134	16442383	16442387	16441861	16441889	+	72	16435138	16442375
chr10	16463138	16472300	16463145	16466556	16468877	16472288	99	16463133	16463137	16472301	16472305	16466618	16466654	-	70	16463145	16472299
chr10	16614043	16621722	16614043	16614435	16621330	16621722	94	---	---	---	---	16614647	16614668	-	81	---	---
chr10	16744135	16749888	16744137	16745352	16748668	16749883	99	16744130	16744134	16749889	16749893	16745458	16745473	-	75	16744138	16749881
chr10	16813836	16834175	16813836	16813988	16834021	16834175	87	---	---	---	---	16814945	16814956	-	83	16813837	16834171
chr10	16872142	16884052	16872142	16873669	16882481	16884052	94	---	---	---	---	16873671	16873682	-	100	16872142	16884050
chr10	16918500	16936780	16918500	16919062	16936217	16936780	95	---	---	---	---	16919746	16919766	-	76	16918500	16936778
chr10	17099917	17108056	17099917	17100805	17107187	17108056	94	---	---	---	---	17106972	17106995	+	79	17099923	17108054
chr10	17163246	17177168	17163246	17163401	17177017	17177168	88	---	---	---	---	17176393	17176428	+	86	17163247	17177163
chr10	17236405	17244006	17236405	17236615	17243794	17244006	87	---	---	---	---	17243483	17243504	+	72	17236409	17243995
chr10	17275495	17286818	17275495	17275937	17286376	17286818	97	---	---	---	---	17285854	17285883	+	73	17275495	17286813
chr10	17290201	17302244	17290201	17290600	17301836	17302244	92	---	---	---	---	17291113	17291142	-	73	17290202	17302241
chr10	17303104	17323303	17303104	17303565	17322844	17323303	90	---	---	---	---	17304285	17304529	-	71	---	---
chr10	17339942	17344866	17339944	17340721	17344089	17344866	96	17339936	17339941	17344867	17344872	17340798	17340814	-	70	17339952	17344864
chr10	17379777	17396708	17379777	17379916	17396565	17396708	86	---	---	---	---	17380444	17380476	-	75	17379794	17396706
chr10	17382444	17399413	17382458	17382792	17399054	17399403	86	17382438	17382443	17399414	17399419	17398426	17398449	+	70	---	---
chr10	17383134	17399780	17383134	17383504	17399397	17399780	85	---	---	---	---	17384056	17384079	-	70	17383148	17399767
chr10	17386135	17401278	17386143	17386300	17401126	17401276	86	17386129	17386134	17401279	17401284	17400384	17400403	+	75	17386147	17401260
chr10	17386314	17404711	17386314	17386425	17404602	17404711	91	---	---	---	---	17404042	17404078	+	81	---	---
chr10	17673388	17684462	17673393	17675022	17682823	17684461	90	17673383	17673387	17684463	17684467	17682538	17682565	+	71	---	---
chr10	17700643	17706513	17700643	17701119	17706051	17706513	91	---	---	---	---	17701325	17701366	-	73	17700653	17706505
chr10	18093848	18098345	18093856	18095102	18097089	18098331	95	18093842	18093847	18098346	18098351	18096989	18097007	+	84	18093858	18098333
chr10	18109879	18114239	18109879	18110441	18113686	18114239	88	---	---	---	---	18110486	18110506	-	71	---	---
chr10	18183782	18200044	18183782	18184367	18199457	18200044	93	---	---	---	---	18185045	18185065	-	76	18183782	18200039
chr10	18208403	18213515	18208407	18208670	18213250	18213514	96	18208398	18208402	18213516	18213520	18208774	18208812	-	71	18208405	18213512
chr10	18217554	18227312	18217559	18217778	18227086	18227305	90	18217547	18217553	18227313	18227319	18226772	18226791	+	70	18217559	18227297
chr10	18289872	18294301	18289872	18289990	18294183	18294301	98	---	---	---	---	18294004	18294015	+	75	18289873	18294299
chr10	18456031	18470278	18456031	18456593	18469719	18470264	95	18456026	18456030	18470279	18470283	18469062	18469094	+	75	18456031	18470262
chr10	18476614	18482495	18476614	18477071	18482036	18482493	98	18476609	18476613	18482496	18482500	18477141	18477218	-	71	18476616	18482490
chr10	18621499	18627899	18621499	18622465	18626933	18627899	99	---	---	---	---	18622496	18622520	-	72	18621500	18627897
chr10	18635983	18638485	18635983	18636142	18638336	18638485	89	---	---	---	---	---	---	0	--	---	---
chr10	18678285	18693233	18678285	18678664	18692860	18693233	85	---	---	---	---	18692150	18692185	+	80	18678292	18693219
chr10	18770378	18773314	18770378	18770758	18772934	18773314	97	---	---	---	---	18770814	18770845	-	71	18770378	18773312
chr10	18830169	18846406	18830169	18833299	18843229	18846406	87	---	---	---	---	18833608	18833634	-	70	18830169	18846404
chr10	18846752	18855797	18846752	18847129	18855432	18855797	87	---	---	---	---	18847501	18847531	-	77	---	---
chr10	18886723	18890733	18886723	18886895	18890561	18890733	87	---	---	---	---	18886926	18886942	-	76	18886728	18890730
chr10	18921496	18932539	18921503	18922595	18931441	18932533	99	18921491	18921495	18932540	18932544	18931066	18931096	+	74	18921503	18932537
chr10	18935676	18952537	18935676	18936617	18951605	18952537	91	---	---	---	---	18950919	18950964	+	84	---	---
chr10	18936267	18948037	18936267	18937652	18946699	18948037	90	---	---	---	---	18938070	18938091	-	81	18936277	18948025
chr10	18949000	18953802	18949002	18949798	18952993	18953789	97	18948995	18948999	18953803	18953807	18952857	18952882	+	76	---	---
chr10	19000006	19003879	19000006	19000537	19003353	19003879	85	---	---	---	---	19000649	19000665	-	88	19000024	19003861
chr10	19109139	19113941	19109139	19110698	19112368	19113941	86	---	---	---	---	19110707	19110765	-	74	19109144	19113924
chr10	19281999	19293078	19281999	19282848	19292203	19293073	90	19281993	19281998	19293079	19293084	19283287	19283314	-	75	19282004	19293063
chr10	19282842	19294327	19282842	19283596	19293579	19294327	89	---	---	---	---	19283760	19283774	-	80	19282850	19294321
chr10	19283761	19295950	19283761	19283967	19295748	19295950	90	---	---	---	---	19295181	19295240	+	70	---	---
chr10	19284932	19297405	19284932	19285078	19297255	19297405	86	---	---	---	---	19285468	19285490	-	78	19284937	19297403
chr10	19285884	19300647	19285884	19289041	19297426	19300647	87	---	---	---	---	19289259	19289270	-	91	---	---
chr10	19287902	19300220	19287902	19288628	19299473	19300220	88	---	---	---	---	19289041	19289070	-	80	19287911	19300203
chr10	19314416	19325251	19314416	19316754	19322921	19325251	99	---	---	---	---	19322662	19322681	+	75	19314416	19325248
chr10	19486300	19500875	19486300	19486657	19500525	19500875	96	---	---	---	---	19499896	19499915	+	70	19486300	19500874
chr10	19504519	19510917	19504519	19505484	19509952	19510917	99	---	---	---	---	19509897	19509921	+	72	19504519	19510915
chr10	19568824	19583610	19568834	19569330	19583099	19583596	86	19568819	19568823	19583611	19583615	19582663	19582694	+	87	---	---
chr10	19575656	19580037	19575656	19576443	19579252	19580037	91	---	---	---	---	19579111	19579165	+	72	19575661	19580035
chr10	19655029	19661453	19655029	19655999	19660498	19661453	98	---	---	---	---	19660279	19660292	+	85	19655029	19661449
chr10	19794922	19800622	19794922	19795346	19800187	19800611	99	19794917	19794921	19800623	19800627	19799960	19799984	+	72	19794922	19800608
chr10	19827630	19832849	19827630	19828532	19831937	19832849	90	---	---	---	---	19828658	19828674	-	76	19827636	19832836
chr10	20049568	20055979	20049568	20050533	20054999	20055979	87	---	---	---	---	20050734	20050757	-	79	20049570	20055977
chr10	20125950	20134414	20125958	20126287	20134056	20134399	90	20125945	20125949	20134415	20134419	20126638	20126655	-	72	20125959	20134395
chr10	20262654	20280450	20262654	20262791	20280312	20280450	91	---	---	---	---	20279544	20279576	+	81	20262657	20280444
chr10	20328946	20334564	20328946	20329097	20334406	20334563	93	20328941	20328945	20334565	20334569	20329306	20329338	-	72	20328949	20334563
chr10	20329646	20338443	20329646	20329864	20338228	20338443	87	---	---	---	---	20337861	20337886	+	73	20329649	20338426
chr10	20432754	20450047	20432754	20433122	20449688	20450047	91	---	---	---	---	20433934	20433950	-	94	20432760	20450037
chr10	20434745	20449471	20434745	20435112	20449097	20449471	86	---	---	---	---	20448440	20448467	+	82	---	---
chr10	20508989	20528756	20508989	20512310	20525428	20528745	97	20508984	20508988	20528757	20528761	20524952	20524979	+	71	20508989	20528742
chr10	20513083	20525014	20513098	20516240	20521952	20525007	94	20513078	20513082	20525015	20525019	20516393	20516415	-	86	20513088	20525005
chr10	20532155	20549772	20532157	20532391	20549528	20549760	91	20532149	20532154	20549773	20549778	20533181	20533206	-	80	20532155	20549769
chr10	20577957	20589003	20577969	20582140	20584829	20588988	98	20577952	20577956	20589004	20589008	20582201	20582213	-	92	20577966	20588991
chr10	20595127	20598106	20595127	20596065	20597154	20598106	85	---	---	---	---	20597133	20597152	+	75	20595138	20598088
chr10	20600971	20604089	20600971	20601307	20603756	20604089	86	---	---	---	---	---	---	0	--	20600975	20604082
chr10	20607481	20610985	20607481	20608286	20610171	20610985	86	---	---	---	---	20610073	20610121	+	71	20607485	20610984
chr10	20634070	20646598	20634070	20634582	20646095	20646598	90	---	---	---	---	20645528	20645545	+	72	---	---
chr10	20770224	20775387	20770224	20770366	20775240	20775382	99	20770219	20770223	20775388	20775392	20774996	20775229	+	70	20770224	20775384
chr10	20948733	20968233	20948733	20949750	20967221	20968233	92	---	---	---	---	20966347	20966408	+	72	20948740	20968224
chr10	20953634	20971829	20953647	20957471	20968222	20971829	85	20953629	20953633	20971830	20971834	20957848	20957867	-	80	---	---
chr10	20983159	20995018	20983166	20984283	20993879	20995005	93	20983154	20983158	20995019	20995023	20993457	20993470	+	85	---	---
chr10	20991130	20994626	20991130	20991801	20993952	20994626	85	---	---	---	---	---	---	0	--	---	---
chr10	21118173	21122909	21118173	21118394	21122670	21122909	91	---	---	---	---	21122535	21122565	+	77	21118173	21122907
chr10	21205385	21220215	21205385	21206332	21219241	21220200	89	21205380	21205384	21220216	21220220	21218731	21218756	+	88	21205385	21220209
chr10	21437336	21442318	21437336	21437618	21442031	21442318	89	---	---	---	---	21437734	21437757	-	70	21437336	21442312
chr10	21437336	21442347	21437336	21437648	21442031	21442347	88	---	---	---	---	21437835	21437868	-	82	21437336	21442345
chr10	21493392	21504694	21493392	21493833	21504253	21504694	99	---	---	---	---	21503959	21503979	+	71	21493392	21504692
chr10	21506406	21517841	21506415	21506979	21517272	21517836	96	21506401	21506405	21517842	21517846	21516758	21516778	+	76	21506412	21517836
chr10	21535389	21547005	21535389	21536000	21546392	21547005	86	---	---	---	---	21536455	21536477	-	78	21535402	21546991
chr10	21581069	21584750	21581069	21581230	21584588	21584750	87	---	---	---	---	21581328	21581345	-	72	---	---
chr10	21667263	21671331	21667263	21668042	21670581	21671331	85	---	---	---	---	21668146	21668168	-	73	---	---
chr10	21917176	21921893	21917176	21917348	21921711	21921882	98	21917170	21917175	21921894	21921899	21917372	21917389	-	77	21917176	21921886
chr10	21988796	21993205	21988796	21990449	21991580	21993205	86	---	---	---	---	21990517	21990540	-	95	21988812	21993203
chr10	22300480	22306180	22300480	22300843	22305817	22306180	99	---	---	---	---	22305668	22305745	+	71	22300480	22306178
chr10	22402722	22408475	22402722	22403119	22408078	22408475	98	---	---	---	---	22407932	22408009	+	71	22402725	22408471
chr10	22518435	22526272	22518435	22519062	22525638	22526272	95	---	---	---	---	22525474	22525525	+	71	22518440	22526258
chr10	22576336	22583335	22576343	22576541	22583130	22583326	87	22576330	22576335	22583336	22583341	22583034	22583055	+	77	---	---
chr10	22612953	22624193	22612953	22615336	22621810	22624193	99	---	---	---	---	22615400	22615427	-	78	---	---
chr10	22712852	22720776	22712852	22713836	22719780	22720776	98	---	---	---	---	22714079	22714098	-	75	22712854	22720771
chr10	22770480	22774010	22770480	22770724	22773764	22774010	98	---	---	---	---	22773664	22773679	+	93	---	---
chr10	22803105	22814494	22803105	22804385	22813167	22814494	93	---	---	---	---	22812989	22813031	+	81	---	---
chr10	22890255	22908736	22890255	22890697	22908294	22908736	96	---	---	---	---	22891304	22891325	-	77	22890255	22908732
chr10	23117946	23123461	23117961	23118311	23123107	23123460	95	23117941	23117945	23123462	23123466	23118373	23118388	-	87	23117946	23123457
chr10	23162259	23168251	23162259	23162760	23167750	23168251	99	---	---	---	---	23162896	23162908	-	76	23162259	23168249
chr10	23168725	23183517	23168725	23168956	23183286	23183517	97	---	---	---	---	23169457	23169493	-	75	---	---
