# Supplementary material for: LtrDetector: A tool-suite for detecting long terminal repeat retrotransposons de-novo
Source: BMC Genomics. 2019 Jun 3;20:450. doi: 10.1186/s12864-019-5796-9 (PMC6547461; doi:10.1186/s12864-019-5796-9)
Supplement: Supplementary file 7 — LTR retrotransposons found by LtrDetector in Oryza sativa Japonica. This compressed file (.tar.gz) includes the LTR retrotransposons found by LtrDetector in BED format. (TAR.GZ 268 kb) [file 12864_2019_5796_MOESM7_ESM.gz › osativa/chr8Detector.bed]

SeqID	Retrotransposon	Left_LTR	Right_LTR		Left_TSD	Right_TSD	Polypurine Tract		TG	CA
	Start	End	Start	End	Start	End	ID	Start	End	Start	End	Start	End	Strand	Purine%	Start	End
chr8	287882	295056	287882	290476	292475	295056	86	---	---	---	---	290481	290501	-	80	---	---
chr8	602081	613450	602084	602328	613205	613445	92	602076	602080	613451	613455	612843	612860	+	83	602099	613447
chr8	606260	614031	606260	606499	613780	614031	85	---	---	---	---	613427	613448	+	72	606277	614018
chr8	609393	614526	609393	609606	614314	614526	87	---	---	---	---	609609	609629	-	80	609407	614516
chr8	617652	627896	617652	617846	627701	627896	89	---	---	---	---	618186	618206	-	71	617659	627892
chr8	621317	626358	621317	621506	626171	626358	94	---	---	---	---	621532	621559	-	75	---	---
chr8	652892	657393	652892	654290	655961	657393	86	---	---	---	---	---	---	0	--	652894	657381
chr8	753357	757079	753357	754004	756423	757079	89	---	---	---	---	756311	756322	+	91	---	---
chr8	879882	886439	879882	880322	885996	886439	93	---	---	---	---	880568	880583	-	75	879882	886437
chr8	993169	1005827	993180	994292	1004717	1005826	99	993163	993168	1005828	1005833	994635	994665	-	74	993169	1005823
chr8	1147282	1161981	1147282	1147519	1161746	1161981	85	---	---	---	---	1161063	1161089	+	81	---	---
chr8	1162161	1178551	1162161	1163072	1177640	1178551	99	---	---	---	---	1163579	1163608	-	80	1162164	1178549
chr8	1164109	1172492	1164109	1164981	1171620	1172492	98	---	---	---	---	1165285	1165299	-	86	---	---
chr8	1212690	1217955	1212690	1213013	1217631	1217955	96	---	---	---	---	---	---	0	--	---	---
chr8	1259455	1266008	1259463	1259902	1265558	1265997	99	1259450	1259454	1266009	1266013	1259969	1259997	-	72	1259463	1266006
chr8	1309045	1313635	1309045	1309519	1313144	1313635	92	---	---	---	---	1313004	1313034	+	70	---	---
chr8	1322951	1334934	1322951	1325939	1331946	1334934	99	---	---	---	---	1326085	1326119	-	77	1322952	1334932
chr8	1346670	1354612	1346670	1347246	1354033	1354609	97	1346665	1346669	1354613	1354617	1347372	1347389	-	72	1346670	1354606
chr8	1364977	1372312	1364977	1365825	1371463	1372312	92	---	---	---	---	1366043	1366059	-	70	---	---
chr8	1375453	1385915	1375453	1376935	1384446	1385915	92	---	---	---	---	1384178	1384208	+	70	1375453	1385913
chr8	1395895	1407509	1395895	1396273	1407131	1407509	95	---	---	---	---	1396715	1396736	-	77	1395899	1407499
chr8	1411538	1420243	1411538	1411980	1419798	1420240	99	1411533	1411537	1420244	1420248	1412044	1412072	-	72	1411539	1420235
chr8	1428597	1440662	1428597	1431751	1437508	1440662	99	---	---	---	---	1431905	1431926	-	86	1428597	1440659
chr8	1448245	1456371	1448245	1450518	1454091	1456371	92	---	---	---	---	1450614	1450630	-	82	1448257	1456363
chr8	1468191	1473364	1468191	1468613	1472942	1473364	99	---	---	---	---	1472744	1472765	+	72	1468194	1473360
chr8	1488962	1500276	1488962	1489403	1499835	1500276	98	---	---	---	---	1499469	1499495	+	70	1488963	1500274
chr8	1515161	1522455	1515161	1515447	1522174	1522455	86	---	---	---	---	1515517	1515544	-	89	---	---
chr8	1796912	1799613	1796912	1797097	1799428	1799613	90	---	---	---	---	1797099	1797135	-	83	1796914	1799610
chr8	1816744	1823150	1816744	1817709	1822174	1823150	95	---	---	---	---	1817910	1817933	-	79	1816744	1823148
chr8	1848087	1853077	1848087	1848376	1852788	1853077	99	---	---	---	---	1848560	1848588	-	72	1848087	1853073
chr8	1862656	1881085	1862668	1863374	1880370	1881076	96	1862650	1862655	1881086	1881091	1864123	1864139	-	82	1862666	1881083
chr8	1867083	1878522	1867092	1867648	1877952	1878509	97	1867078	1867082	1878523	1878527	1868116	1868131	-	75	1867091	1878521
chr8	1881696	1897574	1881701	1882813	1896458	1897568	99	1881682	1881695	1897575	1897588	1883445	1883468	-	87	1881696	1897565
chr8	1900109	1911686	1900112	1900558	1911235	1911681	99	1900104	1900108	1911687	1911691	1900625	1900653	-	72	1900116	1911682
chr8	1928025	1936076	1928031	1928453	1935642	1936064	99	1928020	1928024	1936077	1936081	1935546	1935574	+	72	1928027	1936062
chr8	1944418	1950830	1944418	1945403	1949871	1950830	96	---	---	---	---	1949652	1949665	+	85	1944418	1950829
chr8	1958126	1976510	1958126	1959637	1974999	1976510	96	---	---	---	---	1959707	1959726	-	70	1958129	1976508
chr8	1978541	1982994	1978541	1979348	1982187	1982994	97	---	---	---	---	1982057	1982114	+	70	1978541	1982993
chr8	2055313	2064713	2055318	2055753	2064269	2064698	90	2055308	2055312	2064714	2064718	2064104	2064117	+	92	2055323	2064703
chr8	2215738	2228993	2215738	2218885	2225841	2228993	98	---	---	---	---	2219068	2219086	-	78	2215748	2228991
chr8	2246908	2251571	2246920	2248194	2250296	2251567	94	2246902	2246907	2251572	2251577	---	---	0	--	---	---
chr8	2347380	2365334	2347380	2350508	2362224	2365334	97	---	---	---	---	2361659	2361680	+	86	2347380	2365331
chr8	2468835	2471574	2468835	2469035	2471374	2471574	88	---	---	---	---	---	---	0	--	---	---
chr8	2524810	2538877	2524810	2529530	2534157	2538877	99	---	---	---	---	2534111	2534149	+	89	---	---
chr8	2556360	2566661	2556366	2556765	2566249	2566646	97	2556355	2556359	2566662	2566666	2565902	2565914	+	92	2556366	2566655
chr8	2646170	2657486	2646174	2646615	2657044	2657485	99	2646165	2646169	2657487	2657491	2647058	2647072	-	73	2646174	2657483
chr8	2664931	2671329	2664931	2665896	2670364	2671329	99	---	---	---	---	2665926	2665950	-	72	2664931	2671327
chr8	2698833	2710837	2698833	2701831	2707839	2710837	99	---	---	---	---	2702053	2702080	-	75	2698833	2710833
chr8	2719156	2733778	2719156	2720576	2732358	2733778	99	---	---	---	---	2731784	2731839	+	92	2719168	2733775
chr8	2721752	2732360	2721752	2724924	2729191	2732360	99	---	---	---	---	2729043	2729064	+	90	2721752	2732356
chr8	2747390	2754764	2747390	2748787	2753369	2754764	99	---	---	---	---	2748803	2748830	-	71	---	---
chr8	3089073	3094797	3089078	3089784	3094072	3094787	92	3089068	3089072	3094798	3094802	3089964	3089981	-	77	---	---
chr8	3194289	3206372	3194289	3194402	3206259	3206372	97	---	---	---	---	3205668	3205682	+	73	---	---
chr8	3244611	3248565	3244617	3244858	3248312	3248556	90	3244605	3244610	3248566	3248571	3244976	3244994	-	78	---	---
chr8	3253275	3260067	3253277	3253717	3259614	3260054	99	3253270	3253274	3260068	3260072	3259518	3259546	+	72	3253277	3260056
chr8	3397139	3404653	3397139	3397579	3404213	3404653	99	---	---	---	---	3404117	3404145	+	72	3397139	3404651
chr8	3474877	3488083	3474877	3478017	3484953	3488083	98	---	---	---	---	3484609	3484623	+	73	3474893	3488081
chr8	3706729	3719792	3706729	3707964	3718558	3719792	99	---	---	---	---	3718028	3718099	+	80	3706729	3719790
chr8	3752606	3757908	3752606	3753245	3757266	3757908	91	---	---	---	---	3753402	3753421	-	70	3752612	3757895
chr8	3767660	3771006	3767660	3767790	3770876	3771006	95	---	---	---	---	3767924	3767939	-	87	3767661	3771004
chr8	3789431	3791919	3789441	3789829	3791531	3791919	95	3789426	3789430	3791920	3791924	---	---	0	--	3789439	3791917
chr8	3800759	3804216	3800765	3801089	3803892	3804216	85	3800754	3800758	3804217	3804221	3803752	3803838	+	71	---	---
chr8	3801553	3814728	3801553	3801974	3814324	3814728	92	---	---	---	---	3802462	3802523	-	70	---	---
chr8	3801955	3817710	3801959	3803296	3816319	3817707	88	3801950	3801954	3817711	3817715	3803588	3803670	-	80	---	---
chr8	3822674	3829082	3822675	3823640	3828103	3829068	99	3822669	3822673	3829083	3829087	3828048	3828072	+	72	3822675	3829066
chr8	3851297	3857238	3851297	3851567	3856968	3857238	97	---	---	---	---	3856829	3856904	+	75	3851313	3857234
chr8	3893063	3913538	3893075	3896071	3910538	3913534	99	3893058	3893062	3913539	3913543	3909934	3909947	+	78	3893075	3913532
chr8	3900569	3909024	3900569	3903939	3905654	3909024	99	---	---	---	---	3905554	3905568	+	86	3900569	3909022
chr8	3990160	4003077	3990164	3991268	4001971	4003075	99	3990155	3990159	4003078	4003082	4001435	4001457	+	78	3990166	4003070
chr8	4023182	4033776	4023182	4023624	4033334	4033776	97	---	---	---	---	4023964	4023990	-	70	4023185	4033774
chr8	4168490	4188215	4168504	4171062	4185656	4188208	90	4168485	4168489	4188216	4188220	4171697	4171739	-	72	4168500	4188212
chr8	4182900	4188209	4182900	4183971	4187137	4188208	99	4182895	4182899	4188210	4188214	4187016	4187031	+	75	4182900	4188208
chr8	4249135	4260081	4249150	4249407	4259853	4260079	86	4249130	4249134	4260082	4260086	4249870	4249887	-	72	---	---
chr8	4253449	4258870	4253449	4253680	4258641	4258870	97	---	---	---	---	4253819	4253830	-	75	---	---
chr8	4255467	4260211	4255467	4255602	4260076	4260211	99	---	---	---	---	4255803	4255823	-	71	4255478	4260210
chr8	4269013	4276690	4269013	4270414	4275300	4276690	95	---	---	---	---	4275146	4275186	+	75	4269014	4276688
chr8	4349736	4361178	4349736	4349874	4361040	4361178	98	---	---	---	---	4350316	4350343	-	71	4349744	4361162
chr8	4366557	4382060	4366557	4368605	4380068	4382060	85	---	---	---	---	4379538	4379558	+	95	4366563	4382052
chr8	4393614	4411602	4393614	4395948	4409239	4411602	93	---	---	---	---	4396307	4396326	-	75	---	---
chr8	4400836	4419347	4400836	4401108	4419083	4419347	91	---	---	---	---	4418687	4418708	+	86	4400839	4419334
chr8	4669768	4676039	4669768	4670135	4675668	4676039	90	---	---	---	---	4675419	4675461	+	76	---	---
chr8	4779675	4783421	4779675	4780155	4782939	4783421	95	---	---	---	---	4782799	4782836	+	71	4779675	4783419
chr8	4792642	4799054	4792642	4793607	4798106	4799054	97	---	---	---	---	4797889	4797902	+	85	4792644	4799052
chr8	4825103	4829701	4825103	4825242	4829562	4829701	91	---	---	---	---	4829412	4829426	+	73	4825110	4829699
chr8	4866781	4880561	4866781	4868290	4879049	4880561	97	---	---	---	---	4878970	4878983	+	78	4866782	4880544
chr8	4881242	4890723	4881250	4881469	4890503	4890717	86	4881235	4881241	4890724	4890730	4881741	4881757	-	76	---	---
chr8	4917422	4937756	4917422	4918388	4936790	4937756	99	---	---	---	---	4935876	4935894	+	73	4917422	4937746
chr8	4926701	4930411	4926711	4928219	4928866	4930404	90	4926696	4926700	4930412	4930416	---	---	0	--	---	---
chr8	4928866	4939945	4928866	4931041	4937751	4939945	98	---	---	---	---	4931226	4931242	-	82	---	---
chr8	4990371	4994969	4990371	4990510	4994830	4994969	96	---	---	---	---	4990645	4990659	-	73	4990371	4994960
chr8	5067654	5080761	5067654	5068024	5080386	5080761	86	---	---	---	---	5079847	5079872	+	73	---	---
chr8	5083135	5094417	5083135	5083579	5093973	5094417	99	---	---	---	---	5093932	5093961	+	70	5083136	5094413
chr8	5152124	5160756	5152124	5152342	5160538	5160756	94	---	---	---	---	5160128	5160148	+	76	---	---
chr8	5236174	5238817	5236186	5236330	5238664	5238807	90	5236169	5236173	5238818	5238822	5236415	5236434	-	70	---	---
chr8	5248993	5255067	5248993	5249491	5254572	5255067	88	---	---	---	---	5249715	5249736	-	72	---	---
chr8	5303573	5313863	5303573	5304401	5313035	5313863	98	---	---	---	---	5304751	5304833	-	80	5303584	5313861
chr8	5494722	5505051	5494722	5495717	5504054	5505051	97	---	---	---	---	5503682	5503712	+	74	5494722	5505049
chr8	5634184	5640866	5634184	5634437	5640613	5640866	90	---	---	---	---	5634662	5634698	-	70	5634189	5640849
chr8	5653013	5659130	5653013	5653299	5658846	5659130	86	---	---	---	---	5658682	5658730	+	75	---	---
chr8	5824383	5835722	5824395	5824839	5835269	5835713	99	5824378	5824382	5835723	5835727	5825112	5825132	-	71	5824395	5835713
chr8	5894303	5905587	5894303	5894744	5905147	5905586	97	5894297	5894302	5905588	5905593	5904858	5904877	+	75	5894303	5905584
chr8	5906173	5915401	5906185	5907409	5914174	5915398	97	5906168	5906172	5915402	5915406	5907609	5907631	-	86	5906173	5915396
chr8	5945271	5950832	5945271	5945639	5950462	5950832	96	---	---	---	---	---	---	0	--	5945271	5950830
chr8	6018581	6035671	6018587	6020143	6034087	6035656	87	6018576	6018580	6035672	6035676	6033683	6033704	+	81	---	---
chr8	6021741	6037836	6021750	6022003	6037571	6037823	88	6021734	6021740	6037837	6037843	6022584	6022615	-	71	---	---
chr8	6070830	6085173	6070830	6071485	6084518	6085173	96	---	---	---	---	6084144	6084197	+	70	6070830	6085172
chr8	6078596	6084175	6078604	6079031	6083736	6084163	99	6078591	6078595	6084176	6084180	6083519	6083540	+	86	6078596	6084173
chr8	6097359	6101677	6097369	6098063	6100977	6101672	95	6097354	6097358	6101678	6101682	6100886	6100902	+	70	6097369	6101668
chr8	6145001	6151915	6145003	6145658	6151247	6151902	95	6144996	6145000	6151916	6151920	6145850	6145862	-	76	6145003	6151900
chr8	6307008	6311596	6307008	6307170	6311434	6311596	95	---	---	---	---	6311282	6311342	+	75	---	---
chr8	6328259	6334280	6328266	6328681	6333862	6334277	94	6328253	6328258	6334281	6334286	6328876	6328887	-	83	6328266	6334275
chr8	6341142	6346539	6341144	6341286	6346383	6346525	98	6341137	6341141	6346540	6346544	6346204	6346215	+	75	6341144	6346535
chr8	6366892	6370129	6366893	6367102	6369908	6370117	98	6366887	6366891	6370130	6370134	---	---	0	--	---	---
chr8	6372448	6383576	6372448	6375599	6380430	6383576	99	---	---	---	---	6375723	6375745	-	91	6372448	6383574
chr8	6418296	6426247	6418296	6418576	6425966	6426247	95	---	---	---	---	6418809	6418832	-	75	---	---
chr8	6426237	6430075	6426245	6427598	6428718	6430071	94	6426232	6426236	6430076	6430080	---	---	0	--	6426245	6430068
chr8	6432387	6435132	6432397	6432875	6434640	6435126	93	6432381	6432386	6435133	6435138	6434603	6434619	+	94	6432389	6435124
chr8	6455571	6462704	6455571	6455999	6462276	6462704	99	---	---	---	---	6456066	6456094	-	72	6455571	6462702
chr8	6469961	6475155	6469974	6471316	6473799	6475142	95	6469956	6469960	6475156	6475160	---	---	0	--	---	---
chr8	6481896	6493002	6481899	6485076	6489824	6492989	98	6481891	6481895	6493003	6493007	6485252	6485276	-	84	6481897	6492987
chr8	6512434	6523536	6512439	6515609	6520350	6523523	99	6512428	6512433	6523537	6523542	6520149	6520173	+	84	6512439	6523532
chr8	6524813	6541589	6524813	6525052	6541350	6541589	90	---	---	---	---	6540746	6540769	+	70	6524821	6541587
chr8	6573402	6584472	6573402	6573576	6584298	6584472	94	---	---	---	---	6573938	6574011	-	71	---	---
chr8	6608542	6612999	6608554	6609034	6612515	6612995	94	6608536	6608541	6613000	6613005	6612410	6612427	+	83	6608547	6612993
chr8	6640091	6655416	6640091	6640292	6655215	6655416	97	---	---	---	---	6640964	6640979	-	81	---	---
chr8	6658739	6665362	6658739	6659182	6664919	6665362	99	---	---	---	---	6659248	6659276	-	72	6658739	6665359
chr8	6683536	6693609	6683536	6684373	6692771	6693609	95	---	---	---	---	6692352	6692386	+	77	6683541	6693606
chr8	6695775	6707445	6695775	6698582	6704633	6707445	98	---	---	---	---	6698731	6698756	-	80	6695775	6707443
chr8	6757277	6767170	6757277	6758406	6766069	6767170	87	---	---	---	---	6765790	6765815	+	73	6757292	6767154
chr8	6768195	6779839	6768201	6770998	6777038	6779836	99	6768190	6768194	6779840	6779844	6771205	6771222	-	94	6768201	6779834
chr8	6780539	6798294	6780539	6780791	6798042	6798294	91	---	---	---	---	6797210	6797234	+	72	6780540	6798288
chr8	6789884	6797873	6789884	6790169	6797587	6797873	93	---	---	---	---	6797364	6797383	+	80	---	---
chr8	6856840	6861297	6856845	6857325	6860806	6861286	95	6856834	6856839	6861298	6861303	6857412	6857429	-	83	6856845	6861291
chr8	6889200	6892191	6889213	6889868	6891532	6892186	91	6889195	6889199	6892192	6892196	6889929	6889945	-	70	6889202	6892179
chr8	6897351	6909160	6897351	6900231	6905918	6909160	88	---	---	---	---	6905743	6905765	+	86	6897352	6909155
chr8	6917963	6929131	6917963	6920134	6926960	6929131	97	---	---	---	---	6926749	6926785	+	70	6917971	6929127
chr8	6919202	6928808	6919202	6919821	6928198	6928808	95	---	---	---	---	6920200	6920226	-	77	---	---
chr8	6931343	6945475	6931343	6932072	6944745	6945475	92	---	---	---	---	6944141	6944161	+	80	---	---
chr8	6935025	6954052	6935025	6936844	6952233	6954052	96	---	---	---	---	6937544	6937562	-	73	6935025	6954037
chr8	6938161	6944048	6938161	6938859	6943348	6944048	96	---	---	---	---	6943123	6943211	+	73	---	---
chr8	6947195	6965392	6947195	6949313	6963274	6965392	98	---	---	---	---	6949855	6949874	-	85	6947209	6965390
chr8	6948058	6964656	6948058	6948577	6964137	6964656	98	---	---	---	---	6963369	6963388	+	75	---	---
chr8	6954052	6961235	6954053	6956904	6958358	6961229	98	6954047	6954051	6961236	6961240	6956974	6957002	-	72	6954053	6961227
chr8	6978619	6988670	6978619	6981692	6985594	6988670	97	---	---	---	---	6985415	6985428	+	85	6978622	6988656
chr8	6981677	6989197	6981689	6981949	6988937	6989197	96	6981671	6981676	6989198	6989203	6988666	6988685	+	80	6981682	6989185
chr8	6989190	7007081	6989195	6990178	7006086	7007073	96	6989185	6989189	7007082	7007086	6990917	6990946	-	80	6989197	7007067
chr8	7002249	7008254	7002249	7003586	7007068	7008254	85	---	---	---	---	7006909	7006925	+	76	7002258	7008247
chr8	7010742	7019998	7010742	7011109	7019631	7019998	99	---	---	---	---	7019596	7019611	+	87	7010748	7019985
chr8	7017707	7039587	7017707	7018718	7038574	7039587	86	---	---	---	---	7037852	7037869	+	77	---	---
chr8	7024999	7036933	7024999	7027950	7034016	7036933	98	---	---	---	---	7028096	7028130	-	77	---	---
chr8	7048247	7054461	7048247	7049223	7053485	7054461	99	---	---	---	---	7049376	7049395	-	75	---	---
chr8	7054707	7069546	7054707	7055402	7068851	7069546	95	---	---	---	---	7068646	7068664	+	84	7054710	7069544
chr8	7074204	7095377	7074204	7074456	7095125	7095377	91	---	---	---	---	7075405	7075425	-	76	7074205	7095371
chr8	7083538	7094956	7083538	7083823	7094670	7094956	93	---	---	---	---	7094193	7094226	+	70	---	---
chr8	7120934	7141288	7120934	7121492	7140729	7141288	88	---	---	---	---	7140105	7140140	+	75	---	---
chr8	7122652	7132400	7122652	7125203	7129869	7132400	98	---	---	---	---	7129725	7129748	+	91	7122656	7132382
chr8	7168629	7186902	7168633	7169056	7186469	7186892	97	7168623	7168628	7186903	7186908	7169851	7169892	-	73	---	---
chr8	7181479	7201920	7181479	7181682	7201717	7201920	98	---	---	---	---	7182542	7182557	-	81	---	---
chr8	7183241	7204219	7183241	7185543	7201918	7204219	97	---	---	---	---	7201162	7201183	+	81	7183254	7204213
chr8	7186890	7198430	7186890	7189983	7195336	7198430	99	---	---	---	---	7195081	7195094	+	78	7186890	7198427
chr8	7229236	7241318	7229236	7232388	7238166	7241318	99	---	---	---	---	7237990	7238011	+	86	7229237	7241316
chr8	7245405	7248306	7245405	7246270	7247436	7248306	89	---	---	---	---	---	---	0	--	---	---
chr8	7265096	7270600	7265096	7266628	7269068	7270600	99	---	---	---	---	7266715	7266731	-	100	7265106	7270598
chr8	7282629	7294150	7282629	7285716	7291069	7294150	98	---	---	---	---	7285956	7285969	-	78	7282629	7294147
chr8	7307129	7318404	7307129	7307576	7317958	7318404	99	---	---	---	---	7317670	7317689	+	70	7307135	7318402
chr8	7329286	7334127	7329286	7330817	7332614	7334127	92	---	---	---	---	7332578	7332594	+	76	---	---
chr8	7370553	7382533	7370568	7373551	7379549	7382532	99	7370548	7370552	7382534	7382538	7373697	7373731	-	77	7370568	7382530
chr8	7413661	7418817	7413661	7413859	7418620	7418817	92	---	---	---	---	7414069	7414085	-	88	7413661	7418804
chr8	7419870	7428815	7419870	7422296	7426397	7428815	98	---	---	---	---	7426301	7426346	+	80	7419874	7428811
chr8	7429847	7440610	7429847	7433004	7437441	7440610	99	---	---	---	---	7437224	7437240	+	76	---	---
chr8	7459128	7470487	7459128	7460135	7469483	7470487	96	---	---	---	---	7460395	7460484	-	71	7459128	7470483
chr8	7482107	7487136	7482107	7482256	7486987	7487136	94	---	---	---	---	7486880	7486912	+	72	---	---
chr8	7519063	7523464	7519063	7519756	7522771	7523464	96	---	---	---	---	---	---	0	--	7519077	7523460
chr8	7668473	7672016	7668473	7668997	7671493	7672016	96	---	---	---	---	7671393	7671409	+	76	---	---
chr8	7674858	7686260	7674858	7675424	7685697	7686260	96	---	---	---	---	7675917	7675937	-	76	7674862	7686258
chr8	7723295	7726698	7723295	7723423	7726568	7726698	91	---	---	---	---	---	---	0	--	7723301	7726694
chr8	7769783	7775246	7769783	7770106	7774925	7775246	97	---	---	---	---	7770156	7770183	-	75	---	---
chr8	7786863	7792936	7786863	7787285	7792514	7792936	99	---	---	---	---	7787352	7787380	-	72	7786864	7792934
chr8	7824425	7833312	7824425	7825050	7832641	7833301	89	7824420	7824424	7833313	7833317	7825362	7825428	-	82	7824425	7833295
chr8	7837220	7849112	7837220	7842093	7844266	7849112	97	---	---	---	---	---	---	0	--	---	---
chr8	7865160	7873260	7865162	7865584	7872827	7873249	99	7865155	7865159	7873261	7873265	7865917	7865947	-	74	7865163	7873247
chr8	7924215	7930614	7924215	7925181	7929648	7930614	99	---	---	---	---	7925211	7925235	-	72	7924216	7930612
chr8	8030743	8041748	8030743	8031181	8041311	8041748	96	---	---	---	---	8031255	8031275	-	85	8030743	8041746
chr8	8048878	8060247	8048878	8049315	8059810	8060247	92	---	---	---	---	8059715	8059743	+	79	8048878	8060245
chr8	8071444	8091151	8071444	8072645	8089967	8091151	94	---	---	---	---	8073420	8073460	-	82	8071444	8091148
chr8	8082911	8089049	8082911	8083583	8088378	8089049	90	---	---	---	---	8083770	8083799	-	70	8082921	8089048
chr8	8083678	8088420	8083678	8083933	8088165	8088420	99	8083667	8083677	8088421	8088431	8088121	8088132	+	91	---	---
chr8	8091352	8102660	8091352	8091798	8102213	8102660	99	---	---	---	---	8092066	8092086	-	71	8091352	8102659
chr8	8194615	8205933	8194628	8195069	8205478	8205919	99	8194610	8194614	8205934	8205938	8205436	8205465	+	70	8194621	8205927
chr8	8272593	8282580	8272593	8273234	8281925	8282580	85	---	---	---	---	8281509	8281523	+	73	---	---
chr8	8367236	8373396	8367236	8367778	8372854	8373396	94	---	---	---	---	8367832	8367857	-	80	8367236	8373378
chr8	8451445	8456303	8451445	8452162	8455586	8456303	96	---	---	---	---	8452241	8452257	-	70	8451445	8456292
chr8	8536874	8548657	8536885	8540163	8545367	8548645	99	8536867	8536873	8548658	8548664	8545115	8545142	+	75	---	---
chr8	8548883	8566868	8548883	8550237	8565510	8566868	95	---	---	---	---	8550955	8550976	-	81	---	---
chr8	8553125	8560481	8553125	8553568	8560038	8560481	99	---	---	---	---	8559943	8559971	+	72	8553126	8560476
chr8	8567231	8570486	8567231	8568463	8569272	8570486	86	---	---	---	---	8569191	8569221	+	80	8567238	8570478
chr8	8597574	8604010	8597587	8598562	8603020	8603995	98	8597569	8597573	8604011	8604015	8602975	8602999	+	72	8597577	8604007
chr8	8621865	8629151	8621873	8622314	8628705	8629147	97	8621859	8621864	8629152	8629157	8622523	8622556	-	82	8621874	8629145
chr8	8688477	8701347	8688477	8689564	8700275	8701347	98	---	---	---	---	8699753	8699790	+	86	8688477	8701345
chr8	8741859	8757814	8741859	8742591	8757082	8757814	99	---	---	---	---	8756674	8756687	+	78	---	---
chr8	8787443	8794900	8787443	8787645	8794696	8794900	89	---	---	---	---	8787957	8787989	-	78	---	---
chr8	8863991	8872084	8863991	8864425	8871650	8872084	95	---	---	---	---	8864469	8864483	-	73	---	---
chr8	8893004	8898922	8893004	8893121	8898805	8898922	93	---	---	---	---	8893349	8893374	-	96	---	---
chr8	8994512	8998235	8994512	8994793	8997969	8998235	87	---	---	---	---	8997910	8997929	+	85	8994513	8998219
chr8	9011193	9024502	9011206	9011824	9023905	9024494	85	9011187	9011192	9024503	9024508	9012404	9012427	-	79	9011200	9024488
chr8	9051827	9057555	9051836	9052203	9057177	9057544	99	9051822	9051826	9057556	9057560	9052273	9052353	-	70	9051835	9057541
chr8	9149855	9161273	9149855	9150420	9160708	9161273	95	---	---	---	---	9150773	9150812	-	75	9149857	9161271
chr8	9212952	9218262	9212954	9213275	9217941	9218262	94	9212946	9212951	9218263	9218268	9217913	9217927	+	73	9212955	9218260
chr8	9297483	9307188	9297483	9297925	9306742	9307188	95	---	---	---	---	9297993	9298021	-	75	9297489	9307186
chr8	9357492	9375006	9357492	9358058	9374440	9375006	96	---	---	---	---	9373735	9373759	+	84	9357495	9375004
chr8	9367068	9370861	9367068	9367826	9370089	9370861	93	---	---	---	---	---	---	0	--	9367068	9370859
chr8	9463513	9474815	9463513	9463953	9474375	9474815	99	---	---	---	---	9474333	9474362	+	70	9463513	9474813
chr8	9511352	9524666	9511352	9511926	9524092	9524666	94	---	---	---	---	9512372	9512393	-	77	9511353	9524665
chr8	9543549	9558918	9543549	9543770	9558691	9558918	85	---	---	---	---	9557958	9557991	+	76	9543551	9558906
chr8	9547409	9555704	9547413	9547539	9555573	9555702	89	9547403	9547408	9555705	9555710	9555241	9555256	+	81	9547414	9555687
chr8	9562824	9573956	9562832	9563272	9573501	9573941	99	9562819	9562823	9573957	9573961	9573405	9573433	+	72	9562832	9573953
chr8	9574220	9580376	9574220	9574659	9579937	9580376	99	---	---	---	---	9574726	9574754	-	72	9574220	9580374
chr8	9608529	9614954	9608529	9608950	9614533	9614954	99	---	---	---	---	9609017	9609045	-	72	9608529	9614952
chr8	9618845	9625620	9618845	9619401	9625080	9625620	94	---	---	---	---	9624901	9624917	+	76	9618845	9625618
chr8	9647234	9653566	9647234	9648182	9652674	9653566	90	---	---	---	---	9652451	9652468	+	77	9647234	9653564
chr8	9723906	9733688	9723906	9724043	9733551	9733688	96	---	---	---	---	9733083	9733098	+	87	---	---
chr8	9738181	9755082	9738181	9739246	9754017	9755082	98	---	---	---	---	9753473	9753489	+	76	9738184	9755080
chr8	9809516	9814199	9809516	9810007	9813664	9814199	87	---	---	---	---	9810026	9810189	-	73	---	---
chr8	9860318	9869288	9860318	9861787	9867819	9869288	98	---	---	---	---	9867535	9867573	+	74	---	---
chr8	9860515	9868937	9860515	9861436	9868016	9868937	98	---	---	---	---	9867744	9867766	+	95	---	---
chr8	9870160	9877336	9870160	9870684	9876813	9877336	97	---	---	---	---	9876610	9876687	+	70	9870161	9877332
chr8	9889588	9906907	9889588	9891101	9905393	9906907	97	---	---	---	---	9891673	9891686	-	78	9889588	9906904
chr8	9933045	9941526	9933058	9933714	9940863	9941520	95	9933040	9933044	9941527	9941531	9934032	9934072	-	73	9933059	9941518
chr8	10018315	10034093	10018315	10020307	10032122	10034093	92	---	---	---	---	10031556	10031576	+	80	10018320	10034091
chr8	10107922	10128653	10107922	10108597	10127978	10128653	92	---	---	---	---	10109451	10109506	-	71	10107923	10128648
chr8	10111100	10117772	10111100	10112358	10116514	10117772	99	---	---	---	---	10116360	10116390	+	87	10111100	10117758
chr8	10201747	10206787	10201747	10202017	10206510	10206787	90	---	---	---	---	10206391	10206403	+	76	10201752	10206785
chr8	10239548	10246267	10239553	10239671	10246146	10246264	91	10239543	10239547	10246268	10246272	10239890	10239915	-	80	10239549	10246256
chr8	10249676	10252126	10249676	10249952	10251849	10252126	96	---	---	---	---	10251792	10251812	+	76	---	---
chr8	10323043	10339122	10323043	10324547	10337627	10339122	89	---	---	---	---	10325121	10325142	-	72	10323043	10339120
chr8	10344775	10348753	10344775	10345094	10348435	10348753	93	---	---	---	---	10348270	10348285	+	75	10344784	10348751
chr8	10380958	10385954	10380958	10382043	10384869	10385954	99	---	---	---	---	10382117	10382170	-	70	10380958	10385951
chr8	10391543	10402850	10391543	10393385	10400988	10402850	93	---	---	---	---	10393396	10393490	-	75	10391543	10402836
chr8	10403036	10409004	10403048	10403211	10408844	10409004	85	10403031	10403035	10409005	10409009	10408797	10408812	+	87	---	---
chr8	10420586	10437347	10420586	10421252	10436681	10437347	94	---	---	---	---	10421684	10421709	-	73	10420589	10437338
chr8	10447678	10453219	10447678	10448243	10452653	10453219	95	---	---	---	---	10452437	10452454	+	88	10447681	10453217
chr8	10457700	10464465	10457700	10458124	10464041	10464465	96	---	---	---	---	10463929	10463962	+	70	---	---
chr8	10516503	10523586	10516503	10517413	10522666	10523586	91	---	---	---	---	10517599	10517615	-	82	---	---
chr8	10552992	10561319	10552992	10554468	10559827	10561319	93	---	---	---	---	10554563	10554586	-	75	10552992	10561316
chr8	10565112	10569399	10565112	10567070	10567418	10569399	96	---	---	---	---	---	---	0	--	10565116	10569397
chr8	10602540	10605188	10602540	10602927	10604801	10605188	93	---	---	---	---	10604702	10604727	+	80	10602542	10605186
chr8	10629355	10640230	10629361	10629639	10639949	10640229	92	10629350	10629354	10640231	10640235	10639497	10639525	+	93	---	---
chr8	10692153	10701265	10692163	10692724	10700718	10701264	92	10692148	10692152	10701266	10701270	10693077	10693123	-	70	10692163	10701264
chr8	10702290	10714903	10702290	10702824	10714370	10714903	97	---	---	---	---	10703332	10703348	-	76	10702290	10714901
chr8	10728691	10738515	10728696	10729142	10738068	10738515	95	10728685	10728690	10738516	10738521	10737972	10738000	+	75	10728696	10738507
chr8	10821808	10828201	10821822	10823049	10826964	10828187	96	10821802	10821807	10828202	10828207	10826770	10826785	+	87	10821822	10828191
chr8	10830426	10838971	10830438	10831375	10837923	10838963	85	10830421	10830425	10838972	10838976	10831613	10831631	-	78	10830444	10838961
chr8	10859248	10865616	10859248	10859687	10865177	10865616	97	---	---	---	---	10859801	10859835	-	74	---	---
chr8	10914888	10921984	10914888	10915327	10921545	10921983	95	10914883	10914887	10921985	10921989	10915396	10915424	-	72	10914888	10921981
chr8	10974503	10985605	10974503	10976586	10983506	10985605	95	---	---	---	---	10983447	10983459	+	92	10974510	10985587
chr8	11008273	11016130	11008273	11008605	11015800	11016130	93	---	---	---	---	11008735	11008806	-	77	11008285	11016124
chr8	11011172	11015698	11011172	11013414	11013462	11015698	86	---	---	---	---	---	---	0	--	---	---
chr8	11025253	11030122	11025253	11025462	11029913	11030122	99	---	---	---	---	11025473	11025537	-	80	11025253	11030120
chr8	11087873	11100887	11087873	11088966	11099794	11100887	99	---	---	---	---	11089422	11089508	-	81	11087873	11100882
chr8	11108993	11126207	11108993	11111538	11123801	11126207	88	---	---	---	---	11112083	11112134	-	73	---	---
chr8	11155898	11158420	11155898	11156294	11158018	11158420	86	---	---	---	---	11156355	11156368	-	78	11155899	11158417
chr8	11181892	11194974	11181904	11187793	11189149	11194959	95	11181887	11181891	11194975	11194979	11189049	11189122	+	81	---	---
chr8	11186351	11198168	11186351	11190973	11193595	11198168	92	---	---	---	---	11193533	11193570	+	71	---	---
chr8	11196874	11208836	11196874	11198940	11206770	11208836	96	---	---	---	---	11206752	11206768	+	76	11196891	11208831
chr8	11214880	11223265	11214892	11219071	11219071	11223252	99	11214875	11214879	11223266	11223270	---	---	0	--	11214882	11223248
chr8	11234601	11247719	11234601	11235505	11246798	11247719	91	---	---	---	---	11235844	11235867	-	83	---	---
chr8	11293424	11306279	11293424	11294492	11305211	11306279	99	---	---	---	---	11304691	11304728	+	86	11293426	11306277
chr8	11311720	11327977	11311720	11312046	11327671	11327977	85	---	---	---	---	11312728	11312776	-	71	---	---
chr8	11337473	11344117	11337473	11337914	11343678	11344117	90	---	---	---	---	11337979	11338005	-	74	11337473	11344110
chr8	11347436	11355813	11347436	11347985	11355264	11355813	92	---	---	---	---	11355004	11355046	+	79	---	---
chr8	11385283	11393556	11385283	11385608	11393231	11393556	92	---	---	---	---	11392849	11392877	+	82	---	---
chr8	11513359	11519821	11513368	11514347	11518835	11519806	93	11513354	11513358	11519822	11519826	11518626	11518639	+	85	11513367	11519811
chr8	11569853	11582693	11569853	11570927	11581618	11582693	99	---	---	---	---	11581096	11581133	+	86	11569853	11582691
chr8	11595911	11601491	11595911	11596908	11600494	11601491	98	---	---	---	---	11596947	11596961	-	93	11595911	11601489
chr8	11613022	11629299	11613022	11613474	11628848	11629299	92	---	---	---	---	11628104	11628133	+	83	11613022	11629296
chr8	11647044	11654330	11647044	11648281	11653092	11654330	97	---	---	---	---	11648305	11648318	-	78	11647051	11654328
chr8	11654865	11663510	11654865	11658291	11660084	11663510	99	---	---	---	---	11659984	11659996	+	100	11654865	11663507
chr8	11674273	11687899	11674273	11675362	11686810	11687899	98	---	---	---	---	11686281	11686319	+	79	11674276	11687897
chr8	11692248	11700883	11692248	11695669	11697462	11700883	99	---	---	---	---	11695754	11695769	-	93	11692248	11700877
chr8	11823898	11834938	11823898	11825985	11832835	11834938	91	---	---	---	---	11832660	11832694	+	77	11823905	11834933
chr8	11825980	11839825	11825980	11826827	11838956	11839825	94	---	---	---	---	11838349	11838392	+	77	11825982	11839819
chr8	11899477	11919948	11899477	11900966	11918441	11919948	94	11899472	11899476	11919949	11919953	11901681	11901704	-	70	11899479	11919946
chr8	11927561	11944686	11927561	11929497	11942749	11944686	98	---	---	---	---	11930121	11930134	-	78	11927563	11944685
chr8	11994532	12005932	11994532	11997151	12003283	12005932	95	---	---	---	---	11997268	11997305	-	76	---	---
chr8	12007518	12017764	12007518	12008624	12016659	12017764	96	---	---	---	---	12009004	12009022	-	89	12007518	12017761
chr8	12020513	12033669	12020513	12020937	12033245	12033669	93	---	---	---	---	12021227	12021242	-	93	---	---
chr8	12051727	12059440	12051727	12052135	12059033	12059440	96	---	---	---	---	12058688	12058718	+	74	12051728	12059438
chr8	12070750	12075136	12070750	12071544	12074342	12075136	98	---	---	---	---	12071616	12071669	-	70	12070752	12075134
chr8	12087296	12096804	12087296	12087526	12096574	12096804	95	---	---	---	---	12087877	12087898	-	81	12087299	12096801
chr8	12103466	12110842	12103466	12104123	12110190	12110842	93	---	---	---	---	12110023	12110056	+	70	---	---
chr8	12122765	12129192	12122765	12123723	12128225	12129192	97	---	---	---	---	12123928	12123941	-	85	12122765	12129190
chr8	12132241	12139960	12132247	12133161	12139037	12139948	96	12132235	12132240	12139961	12139966	12138765	12138784	+	85	12132242	12139943
chr8	12150998	12168582	12150998	12151696	12167884	12168582	98	---	---	---	---	12152203	12152232	-	80	12151001	12168580
chr8	12157835	12167884	12157835	12161009	12164709	12167884	99	---	---	---	---	12161136	12161157	-	95	12157835	12167882
chr8	12194165	12203619	12194165	12197797	12199987	12203619	99	---	---	---	---	12197882	12197907	-	80	12194166	12203617
chr8	12205357	12226611	12205357	12206223	12225745	12226611	99	---	---	---	---	12224768	12224796	+	72	12205357	12226598
chr8	12207037	12217645	12207037	12210216	12214466	12217645	99	---	---	---	---	12210344	12210365	-	90	12207037	12217643
chr8	12226606	12231193	12226606	12228899	12228905	12231193	97	---	---	---	---	---	---	0	--	---	---
chr8	12233540	12246194	12233555	12236764	12242976	12246185	99	12233535	12233539	12246195	12246199	12236829	12236852	-	79	12233555	12246192
chr8	12425945	12428617	12425945	12426592	12427946	12428617	87	---	---	---	---	12427848	12427868	+	71	12425949	12428615
chr8	12437322	12445953	12437334	12440742	12442540	12445949	99	12437317	12437321	12445954	12445958	12442440	12442452	+	100	12437334	12445946
chr8	12465677	12477664	12465677	12468672	12474669	12477664	99	---	---	---	---	12468816	12468850	-	77	12465677	12477660
chr8	12479410	12492660	12479410	12480173	12491896	12492660	96	---	---	---	---	12491343	12491371	+	72	---	---
chr8	12483523	12486053	12483523	12484063	12485526	12486053	87	---	---	---	---	12485426	12485444	+	78	---	---
chr8	12484107	12494482	12484107	12485586	12492981	12494482	94	---	---	---	---	12485940	12485956	-	76	12484111	12494472
chr8	12484638	12494484	12484648	12485586	12493523	12494482	92	12484633	12484637	12494485	12494489	12493185	12493258	+	71	12484646	12494472
chr8	12488473	12510205	12488473	12490565	12508128	12510205	88	---	---	---	---	12491192	12491208	-	70	12488482	12510202
chr8	12494455	12501762	12494460	12497502	12498603	12501752	89	12494450	12494454	12501763	12501767	---	---	0	--	12494460	12501757
chr8	12502536	12514607	12502536	12505697	12511447	12514607	99	---	---	---	---	12511274	12511295	+	86	12502541	12514602
chr8	12534130	12552329	12534139	12535879	12550584	12552327	99	12534125	12534129	12552330	12552334	12550011	12550051	+	75	---	---
chr8	12545069	12554802	12545069	12547553	12552318	12554802	99	---	---	---	---	12547678	12547703	-	92	---	---
chr8	12568896	12590818	12568896	12572070	12587645	12590818	99	---	---	---	---	12572550	12572605	-	89	12568899	12590816
chr8	12573711	12584536	12573711	12577746	12580501	12584536	99	---	---	---	---	12577811	12577851	-	80	12573711	12584533
chr8	12590818	12603780	12590818	12592427	12602179	12603780	96	---	---	---	---	12592898	12592913	-	81	---	---
chr8	12617747	12626467	12617747	12618770	12625446	12626467	88	---	---	---	---	12625309	12625341	+	78	12617749	12626453
chr8	12652724	12657161	12652724	12653517	12656366	12657160	99	12652719	12652723	12657162	12657166	12656241	12656293	+	71	12652724	12657157
chr8	12665745	12678681	12665755	12666833	12677599	12678677	99	12665740	12665744	12678682	12678686	12667169	12667206	-	71	12665756	12678675
chr8	12695025	12710276	12695035	12695419	12709888	12710269	95	12695020	12695024	12710277	12710281	12709164	12709216	+	86	12695026	12710274
chr8	12695417	12709887	12695417	12698301	12706872	12709887	91	---	---	---	---	12706716	12706739	+	79	---	---
chr8	12735543	12745120	12735547	12736141	12744535	12745117	97	12735538	12735542	12745121	12745125	12736459	12736561	-	71	---	---
chr8	12748365	12760894	12748365	12749038	12760245	12760894	94	---	---	---	---	12749460	12749488	-	72	12748381	12760891
chr8	12763882	12775122	12763882	12764761	12774248	12775122	96	---	---	---	---	12773810	12773837	+	71	---	---
chr8	12765558	12770982	12765558	12766347	12770191	12770981	97	12765553	12765557	12770983	12770987	12770142	12770168	+	70	12765558	12770981
chr8	12775579	12788140	12775585	12775777	12787940	12788132	97	12775574	12775578	12788141	12788145	12787572	12787585	+	85	---	---
chr8	12793731	12802809	12793731	12795355	12801119	12802809	92	---	---	---	---	12800853	12800882	+	70	12793731	12802806
chr8	12820489	12824289	12820489	12820793	12823985	12824289	97	---	---	---	---	12820872	12820924	-	71	12820491	12824287
chr8	12921119	12925788	12921133	12921563	12925344	12925774	95	12921113	12921118	12925789	12925794	12925278	12925296	+	73	12921121	12925770
chr8	12924705	12934903	12924705	12925185	12934420	12934903	94	---	---	---	---	12934203	12934221	+	73	12924710	12934896
chr8	12925514	12929034	12925514	12925935	12928613	12929034	95	---	---	---	---	12928532	12928550	+	73	12925525	12929024
chr8	12929266	12945280	12929266	12929693	12944853	12945280	97	---	---	---	---	12944383	12944404	+	77	12929269	12945270
chr8	12938841	12942006	12938841	12939823	12941023	12942006	93	---	---	---	---	12940955	12940973	+	73	---	---
chr8	12955568	12963414	12955568	12956034	12962950	12963414	98	---	---	---	---	12962883	12962916	+	70	---	---
chr8	12973871	12976324	12973871	12974297	12975898	12976324	94	---	---	---	---	---	---	0	--	12973871	12976308
chr8	12989606	12992668	12989606	12990022	12992253	12992668	98	---	---	---	---	12990031	12990048	-	72	12989623	12992661
chr8	12993493	12996391	12993493	12994377	12995507	12996391	96	---	---	---	---	12994380	12994398	-	78	12993507	12996388
chr8	13008132	13015034	13008132	13008571	13014595	13015034	99	---	---	---	---	13008720	13008763	-	72	13008132	13015032
chr8	13090606	13103214	13090606	13090799	13103021	13103214	96	---	---	---	---	13102410	13102458	+	71	---	---
chr8	13127416	13136352	13127422	13128104	13135661	13136344	93	13127410	13127415	13136353	13136358	13135284	13135341	+	81	---	---
chr8	13162377	13172875	13162377	13163867	13171362	13172875	94	---	---	---	---	13171026	13171051	+	80	13162381	13172873
chr8	13184553	13192173	13184553	13185412	13191314	13192173	99	---	---	---	---	13191019	13191071	+	75	13184554	13192171
chr8	13205953	13209543	13205953	13206614	13208881	13209543	93	---	---	---	---	13206712	13206727	-	81	---	---
chr8	13208515	13217912	13208528	13209216	13217211	13217905	93	13208510	13208514	13217913	13217917	13209579	13209615	-	75	13208530	13217909
chr8	13231017	13239861	13231017	13231165	13239714	13239861	92	---	---	---	---	13231168	13231200	-	72	13231018	13239856
chr8	13247948	13252359	13247948	13248747	13251559	13252359	94	---	---	---	---	13248816	13248869	-	70	13247951	13252354
chr8	13254374	13264878	13254374	13255865	13263365	13264878	94	---	---	---	---	13263029	13263054	+	80	13254378	13264876
chr8	13276560	13284179	13276560	13277419	13283320	13284179	99	---	---	---	---	13283025	13283077	+	75	13276561	13284177
chr8	13291856	13298921	13291856	13292280	13298497	13298921	93	---	---	---	---	13298377	13298400	+	75	---	---
chr8	13299599	13311555	13299599	13299991	13311167	13311555	91	---	---	---	---	13300365	13300397	-	78	---	---
chr8	13336811	13351437	13336811	13338516	13349770	13351437	88	---	---	---	---	13339016	13339034	-	84	13336814	13351420
chr8	13345844	13350817	13345857	13346551	13350151	13350807	89	13345839	13345843	13350818	13350822	13349976	13350002	+	70	13345859	13350813
chr8	13347911	13351183	13347911	13348301	13350800	13351183	91	---	---	---	---	13348383	13348409	-	70	---	---
chr8	13377182	13387183	13377182	13378374	13385988	13387183	93	---	---	---	---	13385607	13385638	+	75	13377182	13387170
chr8	13414953	13435620	13414953	13416466	13434107	13435620	97	---	---	---	---	13434026	13434045	+	75	13414956	13435604
chr8	13445878	13456593	13445886	13446418	13456082	13456586	92	13445870	13445877	13456594	13456601	13455598	13455616	+	84	13445886	13456584
chr8	13457455	13469440	13457459	13457798	13469130	13469439	87	13457450	13457454	13469441	13469445	13458274	13458298	-	72	13457456	13469434
chr8	13460132	13467888	13460132	13461041	13466979	13467888	99	---	---	---	---	13466708	13466727	+	85	13460133	13467886
chr8	13491952	13505279	13491952	13493157	13504065	13505279	97	---	---	---	---	13503522	13503559	+	86	---	---
chr8	13513228	13520375	13513228	13513794	13519813	13520375	92	---	---	---	---	13519650	13519668	+	78	13513228	13520372
chr8	13522097	13543165	13522097	13522659	13542652	13543165	88	---	---	---	---	13541697	13541726	+	76	13522097	13543163
chr8	13525826	13534141	13525835	13526489	13533474	13534128	98	13525821	13525825	13534142	13534146	13526739	13526758	-	85	13525834	13534134
chr8	13546639	13565627	13546639	13547802	13564465	13565627	95	---	---	---	---	13547864	13547883	-	70	13546656	13565625
chr8	13569425	13589662	13569425	13570173	13588915	13589662	95	---	---	---	---	13588058	13588083	+	73	13569437	13589655
chr8	13576622	13584556	13576622	13577062	13584116	13584556	99	---	---	---	---	13577129	13577170	-	73	13576622	13584554
chr8	13591887	13596269	13591887	13592684	13595472	13596269	98	---	---	---	---	13595348	13595401	+	70	13591890	13596267
chr8	13606100	13617430	13606100	13606549	13616978	13617430	96	---	---	---	---	13606888	13606914	-	70	13606104	13617427
chr8	13637403	13645268	13637403	13637850	13644820	13645268	98	---	---	---	---	13638179	13638197	-	73	13637410	13645267
chr8	13656737	13670935	13656737	13658179	13669516	13670935	93	---	---	---	---	13658719	13658745	-	85	13656737	13670917
chr8	13659614	13662696	13659614	13660127	13662184	13662696	89	---	---	---	---	13660191	13660230	-	72	---	---
chr8	13660397	13673500	13660397	13662974	13670922	13673500	97	---	---	---	---	13663307	13663326	-	70	---	---
chr8	13674732	13688357	13674732	13676212	13686858	13688357	91	---	---	---	---	13676665	13676677	-	84	13674732	13688355
chr8	13716521	13728588	13716521	13719670	13725439	13728588	99	---	---	---	---	13719829	13719850	-	86	13716522	13728586
chr8	13768587	13783563	13768587	13768897	13783252	13783563	97	---	---	---	---	13769470	13769506	-	75	---	---
chr8	13796974	13808592	13796974	13799607	13805959	13808592	99	---	---	---	---	13799751	13799785	-	77	13796986	13808588
chr8	13817841	13839362	13817841	13818146	13839045	13839362	88	---	---	---	---	13818705	13818728	-	79	13817843	13839360
chr8	13820594	13831683	13820594	13822704	13829349	13831683	89	---	---	---	---	13829243	13829265	+	95	13820594	13831677
chr8	13850515	13855112	13850515	13851152	13854468	13855112	85	---	---	---	---	13851155	13851174	-	75	---	---
chr8	13867885	13880496	13867900	13871054	13877377	13880485	95	13867880	13867884	13880497	13880501	13871119	13871142	-	79	13867886	13880490
chr8	13867943	13879412	13867943	13869981	13877420	13879412	94	---	---	---	---	13870336	13870353	-	77	---	---
chr8	13888300	13900368	13888300	13891457	13897218	13900368	99	---	---	---	---	13897017	13897033	+	82	13888301	13900366
chr8	14001409	14006136	14001409	14001554	14005991	14006136	95	---	---	---	---	14001557	14001587	-	70	---	---
chr8	14023854	14042528	14023854	14024839	14041541	14042528	95	---	---	---	---	14025564	14025590	-	77	14023854	14042525
chr8	14048101	14051397	14048112	14048458	14051049	14051395	98	14048092	14048100	14051398	14051406	14051021	14051033	+	76	14048107	14051393
chr8	14063813	14076646	14063813	14064881	14075578	14076646	99	---	---	---	---	14065365	14065402	-	86	14063813	14076644
chr8	14132650	14153034	14132664	14133848	14151848	14153033	96	14132645	14132649	14153035	14153039	14150966	14151004	+	76	14132664	14153032
chr8	14138690	14150376	14138702	14141507	14147556	14150362	99	14138685	14138689	14150377	14150381	14141710	14141726	-	94	14138696	14150368
chr8	14198311	14203257	14198311	14198937	14202627	14203257	93	---	---	---	---	14202471	14202498	+	71	---	---
chr8	14214965	14221395	14214965	14215931	14220429	14221395	96	---	---	---	---	14220210	14220223	+	85	14214965	14221393
chr8	14230211	14242277	14230223	14232177	14240320	14242272	98	14230206	14230210	14242278	14242282	14240155	14240171	+	88	14230228	14242274
chr8	14306117	14314002	14306117	14306287	14313832	14314002	87	---	---	---	---	14306488	14306508	-	80	14306120	14313991
chr8	14378215	14391020	14378215	14379277	14389958	14391020	99	---	---	---	---	14379761	14379798	-	86	14378215	14391018
chr8	14438122	14447564	14438122	14441220	14444474	14447564	98	---	---	---	---	14441286	14441309	-	79	14438122	14447562
chr8	14496151	14501655	14496151	14496830	14500985	14501655	90	---	---	---	---	14500853	14500870	+	83	---	---
chr8	14526713	14534777	14526713	14527810	14533679	14534777	99	---	---	---	---	14527833	14527846	-	85	14526713	14534774
chr8	14553520	14564933	14553531	14557718	14560738	14564926	99	14553515	14553519	14564934	14564938	14560631	14560671	+	80	14553523	14564920
chr8	14580340	14594302	14580340	14582369	14592276	14594302	86	---	---	---	---	14591845	14591871	+	85	14580343	14594299
chr8	14591086	14596437	14591086	14591396	14596122	14596437	85	---	---	---	---	14595903	14595920	+	77	---	---
chr8	14591412	14597551	14591412	14591519	14597440	14597551	92	---	---	---	---	---	---	0	--	14591416	14597548
chr8	14591540	14598453	14591540	14591710	14598286	14598453	95	---	---	---	---	14597957	14597983	+	74	14591554	14598442
chr8	14624095	14634701	14624106	14627273	14631519	14634686	99	14624090	14624094	14634702	14634706	14627397	14627420	-	91	14624106	14634694
chr8	14641426	14652774	14641426	14641870	14652330	14652774	99	---	---	---	---	14642140	14642160	-	71	14641426	14652769
chr8	14683819	14687006	14683821	14684142	14686681	14687002	98	14683814	14683818	14687007	14687011	---	---	0	--	---	---
chr8	14745768	14751449	14745772	14746163	14751055	14751446	98	14745762	14745767	14751450	14751455	14750906	14750983	+	71	14745768	14751444
chr8	14793315	14799081	14793316	14793793	14798618	14799081	89	14793310	14793314	14799082	14799086	14793930	14793942	-	76	14793316	14799079
chr8	14816291	14826985	14816291	14818970	14824308	14826985	99	---	---	---	---	14819146	14819189	-	79	14816291	14826978
chr8	14828871	14849922	14828871	14832241	14846552	14849922	99	---	---	---	---	14832861	14832881	-	71	---	---
chr8	14838032	14856210	14838045	14841149	14853086	14856202	94	14838027	14838031	14856211	14856215	14841262	14841274	-	76	---	---
chr8	14858453	14866349	14858453	14859197	14865600	14866349	86	---	---	---	---	14859451	14859518	-	76	---	---
chr8	14891689	14902991	14891689	14892133	14902547	14902991	99	---	---	---	---	14892142	14892171	-	70	14891689	14902986
chr8	14910466	14921978	14910466	14911413	14921005	14921978	93	14910461	14910465	14921979	14921983	14911634	14911664	-	77	14910466	14921977
chr8	14933845	14937114	14933845	14934128	14936831	14937114	95	---	---	---	---	14934199	14934215	-	70	14933853	14937110
chr8	14951242	14964425	14951242	14952492	14963175	14964425	99	---	---	---	---	14952952	14953027	-	78	14951242	14964423
chr8	15042541	15055501	15042541	15043624	15054418	15055501	99	---	---	---	---	15044105	15044164	-	81	15042543	15055498
chr8	15134324	15144839	15134324	15137504	15141659	15144839	99	---	---	---	---	15137627	15137650	-	91	15134324	15144836
chr8	15189092	15192057	15189092	15189352	15191797	15192057	95	---	---	---	---	15189405	15189434	-	76	---	---
chr8	15241935	15254850	15241935	15243037	15253750	15254850	99	---	---	---	---	15253228	15253265	+	89	15241935	15254845
chr8	15280437	15288944	15280437	15280862	15288521	15288944	96	---	---	---	---	15288138	15288151	+	78	15280441	15288941
chr8	15298158	15309384	15298161	15298816	15308727	15309382	96	15298153	15298157	15309385	15309389	15308276	15308304	+	72	15298161	15309380
chr8	15321320	15329759	15321320	15321568	15329515	15329759	92	---	---	---	---	15321871	15321891	-	90	15321325	15329757
chr8	15404657	15416323	15404672	15407799	15413193	15416321	99	15404652	15404656	15416324	15416328	15413025	15413040	+	81	15404658	15416318
chr8	15512092	15514587	15512092	15512281	15514398	15514587	93	---	---	---	---	15514306	15514323	+	72	---	---
chr8	15523856	15534496	15523856	15527015	15531339	15534496	99	---	---	---	---	15527153	15527171	-	73	15523856	15534494
chr8	15600182	15605423	15600182	15600467	15605141	15605423	93	---	---	---	---	15600647	15600667	-	80	15600182	15605420
chr8	15617899	15629513	15617899	15618068	15629338	15629513	90	---	---	---	---	15628794	15628848	+	70	---	---
chr8	15676171	15684103	15676171	15676443	15683819	15684103	90	---	---	---	---	15683488	15683581	+	70	15676175	15684101
chr8	15776606	15789536	15776620	15777719	15788435	15789532	99	15776600	15776605	15789537	15789542	15787913	15787950	+	86	15776608	15789530
chr8	15799875	15811286	15799875	15800439	15810722	15811286	98	---	---	---	---	15800906	15800921	-	75	15799875	15811282
chr8	15901647	15906651	15901662	15901890	15906413	15906640	90	15901642	15901646	15906652	15906656	15901892	15901920	-	72	15901657	15906650
chr8	15901879	15908469	15901885	15902208	15908135	15908458	94	15901874	15901878	15908470	15908474	15902392	15902405	-	85	15901882	15908465
chr8	15917437	15922555	15917437	15918188	15921815	15922555	93	---	---	---	---	15918293	15918320	-	71	15917445	15922553
chr8	15939432	15947205	15939432	15939873	15946764	15947205	99	---	---	---	---	15940059	15940102	-	75	15939432	15947203
chr8	15961252	15965236	15961252	15962140	15964347	15965236	94	---	---	---	---	15964252	15964266	+	86	---	---
chr8	16005372	16012632	16005372	16005944	16012064	16012632	95	---	---	---	---	16011817	16011829	+	76	16005372	16012630
chr8	16113021	16120787	16113032	16114019	16119792	16120775	94	16113016	16113020	16120788	16120792	16114260	16114275	-	75	16113026	16120780
chr8	16136979	16143419	16136987	16137432	16142976	16143418	93	16136974	16136978	16143420	16143424	16142824	16142848	+	84	16136988	16143416
chr8	16177619	16190396	16177619	16177770	16190248	16190396	89	---	---	---	---	16178289	16178308	-	70	16177620	16190388
chr8	16179245	16192615	16179245	16179402	16192459	16192615	94	---	---	---	---	16179935	16179976	-	71	---	---
chr8	16194672	16198695	16194672	16195231	16198135	16198694	96	16194667	16194671	16198696	16198700	16195273	16195298	-	80	16194672	16198688
chr8	16199129	16208977	16199129	16200319	16207787	16208977	94	---	---	---	---	16207495	16207511	+	82	16199130	16208973
chr8	16227349	16233605	16227349	16227575	16233379	16233605	95	---	---	---	---	16227706	16227729	-	75	16227354	16233601
chr8	16259591	16263636	16259591	16259790	16263437	16263636	94	---	---	---	---	16263343	16263358	+	75	16259596	16263635
chr8	16272966	16280365	16272979	16273206	16280134	16280361	92	16272960	16272965	16280366	16280371	16279810	16279830	+	80	16272979	16280364
chr8	16286108	16300420	16286108	16287611	16298913	16300420	85	---	---	---	---	16298528	16298557	+	80	---	---
chr8	16413153	16426653	16413153	16417719	16421804	16426653	85	---	---	---	---	16417874	16417895	-	86	16413162	16426651
chr8	16434419	16437793	16434419	16434666	16437541	16437788	94	16434414	16434418	16437794	16437798	16437410	16437445	+	83	---	---
chr8	16445616	16451412	16445616	16445752	16451274	16451412	90	---	---	---	---	16445952	16445963	-	83	16445619	16451411
chr8	16471227	16479733	16471227	16471717	16479291	16479733	87	---	---	---	---	16472058	16472077	-	75	16471229	16479730
chr8	16564900	16579693	16564908	16567550	16577049	16579691	99	16564895	16564899	16579694	16579698	16567998	16568017	-	75	16564905	16579689
chr8	16649747	16661059	16649756	16650197	16660606	16661047	99	16649742	16649746	16661060	16661064	16650209	16650238	-	70	16649756	16661045
chr8	16670774	16682070	16670774	16671216	16681627	16682070	97	---	---	---	---	16671486	16671505	-	70	16670775	16682066
chr8	16686058	16698706	16686058	16687143	16697621	16698706	99	---	---	---	---	16687602	16687667	-	83	16686058	16698704
chr8	16710957	16722150	16710961	16714955	16718546	16722150	88	16710947	16710956	16722151	16722160	16718398	16718420	+	91	16710961	16722148
chr8	16727969	16733505	16727969	16729185	16732294	16733505	93	---	---	---	---	16732148	16732162	+	100	16727981	16733501
chr8	16743523	16748889	16743523	16743836	16748602	16748889	87	---	---	---	---	16744005	16744024	-	70	16743524	16748887
chr8	16824316	16832254	16824323	16825331	16831175	16832252	87	16824310	16824315	16832255	16832260	16831133	16831148	+	75	---	---
chr8	16926555	16937988	16926555	16927120	16937409	16937974	98	16926550	16926554	16937989	16937993	16927613	16927633	-	76	16926557	16937978
chr8	17000015	17005035	17000015	17001069	17003983	17005035	90	---	---	---	---	---	---	0	--	---	---
chr8	17010778	17021629	17010788	17014037	17018369	17021619	99	17010772	17010777	17021630	17021635	17018172	17018196	+	84	17010779	17021616
chr8	17050435	17056888	17050435	17050879	17056447	17056888	95	---	---	---	---	17056354	17056382	+	72	17050438	17056886
chr8	17072369	17082870	17072369	17072660	17082578	17082870	86	---	---	---	---	17073066	17073088	-	82	17072374	17082861
chr8	17163381	17167816	17163381	17164089	17167106	17167816	94	---	---	---	---	---	---	0	--	17163381	17167813
chr8	17245943	17252487	17245943	17246805	17251626	17252487	92	---	---	---	---	17246970	17246987	-	72	---	---
chr8	17260083	17266756	17260083	17260528	17266308	17266756	94	---	---	---	---	17266189	17266205	+	70	17260089	17266754
chr8	17309028	17312390	17309028	17309222	17312196	17312390	95	---	---	---	---	17312104	17312117	+	85	17309028	17312388
chr8	17372220	17379836	17372220	17372659	17379397	17379836	99	---	---	---	---	17372726	17372754	-	72	17372220	17379834
chr8	17389093	17395595	17389093	17389533	17395155	17395595	96	---	---	---	---	17395059	17395087	+	72	17389093	17395593
chr8	17395906	17405118	17395906	17397085	17403901	17405118	91	---	---	---	---	17403649	17403673	+	84	17395910	17405116
chr8	17421475	17429174	17421480	17421633	17429020	17429174	89	17421470	17421474	17429175	17429179	17421684	17421721	-	73	---	---
chr8	17421736	17426927	17421736	17422117	17426492	17426927	87	---	---	---	---	17426332	17426363	+	75	17421737	17426925
chr8	17488779	17502301	17488782	17490296	17500777	17502289	96	17488774	17488778	17502302	17502306	17490383	17490398	-	75	17488782	17502286
chr8	17563993	17568432	17563993	17564255	17568170	17568432	94	---	---	---	---	17568043	17568096	+	70	17563993	17568430
chr8	17575077	17584401	17575077	17575213	17584265	17584401	91	---	---	---	---	17575375	17575395	-	76	17575088	17584394
chr8	17575289	17585641	17575289	17575418	17585512	17585641	93	---	---	---	---	17585284	17585302	+	73	---	---
chr8	17597375	17604790	17597375	17598079	17604091	17604790	94	---	---	---	---	17603967	17603990	+	75	17597378	17604788
chr8	17617748	17628367	17617759	17620921	17625140	17628355	88	17617741	17617747	17628368	17628374	17621119	17621130	-	83	---	---
chr8	17636188	17645536	17636202	17636364	17645373	17645535	85	17636183	17636187	17645537	17645541	17636697	17636723	-	70	17636193	17645522
chr8	17684449	17691330	17684449	17684643	17691134	17691330	86	---	---	---	---	17690811	17690906	+	81	17684462	17691327
chr8	17748179	17754524	17748179	17749058	17753551	17754524	86	---	---	---	---	17753494	17753519	+	76	17748179	17754522
chr8	17796015	17807198	17796028	17796608	17806612	17807192	93	17796010	17796014	17807199	17807203	17806141	17806153	+	76	17796026	17807190
chr8	17915250	17922107	17915250	17917249	17920109	17922107	88	---	---	---	---	17919979	17920010	+	81	17915251	17922104
chr8	17928831	17940908	17928831	17931983	17937756	17940908	99	---	---	---	---	17937579	17937600	+	86	17928831	17940906
chr8	17951051	17965840	17951051	17954331	17962575	17965840	98	---	---	---	---	17954597	17954621	-	76	17951066	17965838
chr8	17974610	17981317	17974610	17976786	17979058	17981317	88	---	---	---	---	17979028	17979055	+	71	---	---
chr8	17975136	17980967	17975136	17976436	17979553	17980967	87	---	---	---	---	---	---	0	--	17975147	17980958
chr8	18006588	18015888	18006588	18007416	18015067	18015888	91	---	---	---	---	18007506	18007522	-	76	18006588	18015885
chr8	18034005	18054462	18034005	18035739	18052731	18054462	95	---	---	---	---	18036511	18036522	-	83	---	---
chr8	18034794	18054096	18034794	18035371	18053519	18054096	93	---	---	---	---	18035753	18035766	-	71	---	---
chr8	18109899	18119106	18109899	18110473	18118528	18119102	94	18109893	18109898	18119107	18119112	18110826	18110875	-	70	18109899	18119102
chr8	18122338	18127586	18122338	18122483	18127445	18127586	96	---	---	---	---	18127289	18127310	+	86	18122339	18127584
chr8	18176240	18180958	18176241	18176781	18180402	18180957	93	18176232	18176239	18180959	18180966	18180260	18180280	+	80	18176241	18180955
chr8	18227819	18241301	18227827	18228116	18241007	18241296	98	18227814	18227818	18241302	18241306	18228717	18228737	-	85	18227820	18241294
chr8	18338104	18343411	18338104	18338253	18343262	18343411	96	---	---	---	---	18343045	18343065	+	90	---	---
chr8	18349144	18354116	18349144	18349394	18353868	18354116	93	---	---	---	---	18349571	18349592	-	77	18349149	18354114
chr8	18380579	18391883	18380589	18381032	18391437	18391881	98	18380574	18380578	18391884	18391888	18381305	18381325	-	71	18380592	18391879
chr8	18407096	18410709	18407096	18407441	18410356	18410709	85	---	---	---	---	18410261	18410280	+	75	---	---
chr8	18414665	18419871	18414665	18415058	18419479	18419871	99	---	---	---	---	---	---	0	--	18414665	18419868
chr8	18420831	18427743	18420831	18421230	18427343	18427743	98	---	---	---	---	---	---	0	--	18420835	18427741
chr8	18429061	18441639	18429076	18432245	18438456	18441625	99	18429056	18429060	18441640	18441644	18432311	18432334	-	79	18429076	18441623
chr8	18441654	18445274	18441654	18442603	18444389	18445274	85	---	---	---	---	18444325	18444356	+	78	18441656	18445272
chr8	18460946	18468005	18460946	18461078	18467873	18468005	99	---	---	---	---	18467634	18467684	+	70	18460946	18468003
chr8	18468812	18473271	18468825	18469633	18472463	18473271	98	18468807	18468811	18473272	18473276	18469704	18469757	-	70	18468814	18473268
chr8	18492437	18510135	18492437	18493198	18509374	18510135	87	---	---	---	---	18493979	18494006	-	75	18492446	18510134
chr8	18554775	18566530	18554783	18557308	18564021	18566518	95	18554770	18554774	18566531	18566535	18557631	18557644	-	78	---	---
chr8	18628167	18635189	18628176	18629330	18633972	18635189	89	18628161	18628166	18635190	18635195	18633774	18633797	+	79	18628176	18635186
chr8	18638939	18645292	18638939	18640128	18644068	18645292	93	---	---	---	---	18640306	18640325	-	75	18638939	18645290
chr8	18696491	18704988	18696491	18697381	18704098	18704988	97	---	---	---	---	18697422	18697442	-	80	---	---
chr8	18706375	18714712	18706375	18706822	18714265	18714712	95	---	---	---	---	18714169	18714197	+	75	18706375	18714704
chr8	18772220	18790839	18772220	18775176	18787883	18790839	99	---	---	---	---	18787652	18787668	+	82	---	---
chr8	18807696	18814260	18807696	18808700	18813279	18814260	89	---	---	---	---	18808878	18808900	-	78	---	---
chr8	18900240	18910645	18900240	18901901	18908946	18910645	97	---	---	---	---	18902231	18902248	-	72	18900240	18910641
chr8	18921922	18927519	18921922	18922295	18927146	18927519	99	---	---	---	---	18922416	18922440	-	76	18921922	18927517
chr8	19044441	19052945	19044441	19045575	19051831	19052945	89	---	---	---	---	19051519	19051615	+	72	---	---
chr8	19103271	19117228	19103278	19104480	19116025	19117225	97	19103265	19103270	19117229	19117234	19115447	19115473	+	70	19103274	19117222
chr8	19129353	19138406	19129353	19130011	19137726	19138406	92	---	---	---	---	19137342	19137408	+	80	19129353	19138405
chr8	19144866	19150329	19144866	19145178	19150008	19150329	94	---	---	---	---	19149995	19150006	+	100	19144866	19150326
chr8	19247619	19259417	19247619	19249055	19257987	19259417	96	---	---	---	---	19257585	19257604	+	75	19247619	19259415
chr8	19304360	19314667	19304360	19309512	19309515	19314667	99	---	---	---	---	---	---	0	--	---	---
chr8	19499314	19513363	19499314	19503177	19509496	19513363	98	---	---	---	---	19503458	19503483	-	80	19499314	19513357
chr8	19574444	19577447	19574444	19574754	19577136	19577447	93	---	---	---	---	19577059	19577075	+	70	19574450	19577440
chr8	19652268	19655208	19652268	19652665	19654812	19655208	96	---	---	---	---	19652742	19652753	-	91	---	---
chr8	19762984	19775735	19762984	19763330	19775392	19775735	93	---	---	---	---	19763892	19763921	-	70	19762994	19775732
chr8	19763486	19767199	19763486	19764028	19766654	19767199	91	---	---	---	---	---	---	0	--	---	---
chr8	19777035	19793324	19777035	19777228	19793133	19793324	85	---	---	---	---	19792356	19792470	+	76	19777050	19793314
chr8	19861800	19873283	19861802	19862367	19872720	19873283	96	19861793	19861799	19873284	19873290	19872235	19872250	+	75	19861802	19873280
chr8	19942665	19947084	19942679	19943474	19946277	19947072	99	19942659	19942664	19947085	19947090	19946151	19946204	+	70	19942679	19947070
chr8	19950886	19955273	19950886	19951139	19955020	19955273	85	---	---	---	---	---	---	0	--	---	---
chr8	19965242	19974086	19965242	19968560	19970768	19974086	99	---	---	---	---	19970657	19970682	+	80	19965242	19974084
chr8	19983254	19993454	19983254	19984548	19992158	19993454	91	---	---	---	---	19991856	19991875	+	75	19983261	19993451
chr8	20238266	20252800	20238266	20238728	20252334	20252800	94	---	---	---	---	20239378	20239396	-	73	20238268	20252798
chr8	20267889	20276243	20267889	20268307	20275825	20276243	99	---	---	---	---	20275730	20275757	+	71	---	---
chr8	20290327	20303170	20290327	20291421	20302076	20303170	99	---	---	---	---	20301563	20301600	+	86	20290327	20303168
chr8	20318171	20330633	20318183	20321293	20327507	20330618	99	20318166	20318170	20330634	20330638	20327418	20327441	+	79	20318184	20330616
chr8	20370100	20374835	20370110	20370832	20374094	20374834	93	20370095	20370099	20374836	20374840	20374000	20374016	+	70	20370110	20374832
chr8	20445810	20449662	20445810	20446510	20448963	20449662	96	---	---	---	---	20448871	20448887	+	70	20445819	20449660
chr8	20473058	20475954	20473058	20473456	20475556	20475954	96	---	---	---	---	---	---	0	--	20473059	20475952
chr8	20510290	20522234	20510290	20511910	20520633	20522234	94	---	---	---	---	20520619	20520631	+	100	20510290	20522232
chr8	20681307	20690878	20681307	20681453	20690732	20690878	85	---	---	---	---	20690428	20690456	+	82	20681314	20690876
chr8	20710104	20720339	20710104	20710514	20719902	20720339	89	---	---	---	---	20719805	20719834	+	80	20710105	20720337
chr8	20838285	20843921	20838295	20839004	20843204	20843912	95	20838280	20838284	20843922	20843926	---	---	0	--	20838286	20843910
chr8	20951385	20964557	20951385	20952576	20963362	20964557	98	---	---	---	---	20953035	20953116	-	81	20951385	20964555
chr8	20982235	20986050	20982235	20982661	20985607	20986050	90	---	---	---	---	20982757	20982808	-	76	20982235	20986048
chr8	21255290	21263742	21255297	21256308	21262781	21263742	93	21255281	21255289	21263743	21263751	21256621	21256632	-	91	21255295	21263728
chr8	21272384	21276922	21272384	21273147	21276177	21276922	94	---	---	---	---	21276083	21276099	+	70	21272384	21276920
chr8	21363798	21374968	21363809	21364374	21374396	21374962	96	21363793	21363797	21374969	21374973	21364860	21364876	-	70	---	---
chr8	21386154	21392425	21386154	21387108	21391506	21392425	90	---	---	---	---	21391287	21391302	+	81	21386156	21392422
chr8	21456443	21461408	21456458	21457244	21460595	21461393	94	21456438	21456442	21461409	21461413	21457350	21457364	-	80	21456458	21461391
chr8	21526168	21531287	21526182	21526299	21531161	21531278	96	21526163	21526167	21531288	21531292	21530982	21530994	+	76	21526170	21531272
chr8	21604222	21612768	21604235	21604517	21612492	21612768	90	21604217	21604221	21612769	21612773	21612094	21612124	+	74	21604223	21612766
chr8	21776504	21783958	21776504	21777220	21783240	21783958	93	---	---	---	---	21777482	21777502	-	76	21776506	21783952
chr8	22072989	22078713	22072991	22074094	22077603	22078713	98	22072983	22072988	22078714	22078719	22077481	22077496	+	75	22072991	22078709
chr8	22255076	22261915	22255076	22257186	22259807	22261915	99	---	---	---	---	22259676	22259706	+	77	22255076	22261910
chr8	22303546	22316087	22303547	22304579	22315067	22316074	95	22303541	22303545	22316088	22316092	22305038	22305103	-	83	22303551	22316071
chr8	22345010	22352587	22345018	22345266	22352338	22352585	94	22345005	22345009	22352588	22352592	22345284	22345307	-	75	22345010	22352580
chr8	22384448	22396411	22384448	22384614	22396245	22396411	95	22384442	22384447	22396412	22396417	22395850	22395928	+	73	22384448	22396409
chr8	22570882	22589114	22570882	22572118	22587876	22589114	98	---	---	---	---	22572141	22572164	-	87	22570882	22589111
chr8	22637443	22659441	22637443	22638325	22658547	22659441	86	---	---	---	---	22657540	22657562	+	82	---	---
chr8	22762602	22771320	22762602	22762867	22771056	22771320	95	---	---	---	---	22770651	22770683	+	78	---	---
chr8	22785970	22805989	22785978	22787344	22804575	22805981	85	22785965	22785969	22805990	22805994	22788063	22788077	-	73	---	---
chr8	22864770	22871245	22864770	22865761	22870259	22871243	98	22864764	22864769	22871246	22871251	22870040	22870053	+	85	22864770	22871238
chr8	22871376	22874320	22871379	22871772	22873924	22874320	94	22871369	22871375	22874321	22874327	22871789	22871800	-	75	22871379	22874318
chr8	22907925	22915647	22907925	22908371	22915201	22915647	99	---	---	---	---	22915108	22915136	+	72	22907928	22915642
chr8	22915661	22922199	22915662	22916680	22921161	22922192	94	22915656	22915660	22922200	22922204	22916684	22916700	-	70	22915663	22922195
chr8	23099967	23110314	23099967	23101778	23108505	23110314	98	---	---	---	---	23102097	23102115	-	78	---	---
chr8	23224433	23229429	23224433	23224733	23229129	23229429	98	---	---	---	---	23228910	23228940	+	70	23224433	23229418
chr8	23361633	23374486	23361633	23362716	23373403	23374486	99	---	---	---	---	23372869	23372944	+	81	23361634	23374484
chr8	23498453	23513235	23498453	23498715	23512972	23513235	89	---	---	---	---	23512350	23512487	+	73	---	---
chr8	23498769	23517376	23498769	23499006	23517137	23517376	90	---	---	---	---	23499636	23499717	-	92	---	---
chr8	23509704	23521208	23509704	23512440	23518457	23521208	92	---	---	---	---	---	---	0	--	---	---
chr8	23511402	23520604	23511402	23511826	23520184	23520604	88	---	---	---	---	23519803	23519856	+	70	23511403	23520595
chr8	23513270	23517143	23513270	23513994	23516418	23517143	96	---	---	---	---	23514067	23514083	-	70	23513270	23517141
chr8	23766918	23778481	23766918	23767360	23778039	23778481	99	---	---	---	---	23777746	23777766	+	71	23766919	23778479
chr8	23901412	23906615	23901412	23901880	23906150	23906615	96	---	---	---	---	23902008	23902032	-	84	23901412	23906613
chr8	24002831	24018196	24002831	24006145	24015019	24018196	88	---	---	---	---	24006444	24006457	-	71	---	---
chr8	24136377	24152371	24136387	24136538	24152204	24152356	88	24136372	24136376	24152372	24152376	24137274	24137322	-	77	24136387	24152368
chr8	24259580	24262691	24259580	24259985	24262293	24262691	85	---	---	---	---	24259987	24260012	-	73	---	---
chr8	24279589	24286550	24279589	24279847	24286299	24286550	93	---	---	---	---	24286224	24286236	+	92	---	---
chr8	24319191	24334389	24319191	24320096	24333495	24334389	93	---	---	---	---	24320722	24320765	-	75	24319195	24334381
chr8	24415983	24421157	24415983	24416391	24420749	24421157	98	---	---	---	---	24420590	24420630	+	80	24415983	24421155
chr8	24429682	24435592	24429682	24430539	24434735	24435592	99	---	---	---	---	24434680	24434704	+	72	24429682	24435590
chr8	24602430	24613235	24602439	24602777	24612901	24613235	95	24602424	24602429	24613236	24613241	24603143	24603157	-	80	24602436	24613229
chr8	24740165	24746755	24740165	24741261	24745773	24746755	87	---	---	---	---	24741291	24741315	-	72	24740165	24746753
chr8	24775741	24787543	24775741	24776444	24786829	24787543	88	---	---	---	---	24776911	24776933	-	86	24775742	24787532
chr8	24916403	24924486	24916403	24917010	24923879	24924486	99	---	---	---	---	24917264	24917280	-	76	---	---
chr8	24998481	25005503	24998481	24998897	25005088	25005503	91	---	---	---	---	25004855	25004870	+	81	---	---
chr8	25006542	25014592	25006542	25007336	25013809	25014592	94	---	---	---	---	25007609	25007635	-	88	25006542	25014590
chr8	25060027	25066329	25060027	25060336	25066019	25066329	91	---	---	---	---	25060544	25060578	-	74	---	---
chr8	25138556	25147464	25138556	25138698	25147322	25147464	98	---	---	---	---	25146947	25146961	+	93	---	---
chr8	25170805	25182077	25170805	25172288	25180562	25182077	94	---	---	---	---	25172297	25172320	-	83	25170805	25182071
chr8	25286380	25295781	25286380	25287561	25294601	25295781	97	---	---	---	---	25287791	25287847	-	77	25286380	25295775
chr8	25442318	25452700	25442325	25442585	25452427	25452687	87	25442313	25442317	25452701	25452705	25443002	25443013	-	91	---	---
chr8	25572262	25578948	25572262	25573047	25578163	25578948	85	---	---	---	---	25573135	25573184	-	78	---	---
chr8	25668346	25674144	25668346	25668734	25673756	25674144	98	---	---	---	---	25673551	25673628	+	71	25668346	25674138
chr8	25723354	25728438	25723354	25723620	25728172	25728438	94	---	---	---	---	25727990	25728006	+	76	25723354	25728432
chr8	25743155	25754509	25743155	25744274	25753383	25754509	91	---	---	---	---	25744561	25744585	-	88	25743155	25754503
chr8	25786878	25792822	25786878	25787384	25792316	25792822	97	---	---	---	---	25792106	25792135	+	73	25786878	25792820
chr8	25806699	25817001	25806706	25807794	25815898	25816988	98	25806693	25806698	25817002	25817007	25808138	25808168	-	74	25806706	25816990
chr8	25914597	25930502	25914597	25915732	25929367	25930502	99	---	---	---	---	25928748	25928764	+	76	25914597	25930500
chr8	25943617	25948409	25943617	25943790	25948236	25948409	99	---	---	---	---	25943908	25943938	-	77	25943617	25948407
chr8	26051806	26057472	26051811	26052879	26056390	26057457	98	26051801	26051805	26057473	26057477	26056268	26056283	+	75	26051809	26057469
chr8	26235905	26242272	26235913	26236069	26242111	26242266	86	26235900	26235904	26242273	26242277	26236281	26236305	-	84	26235920	26242271
chr8	26281966	26288043	26281974	26282273	26287740	26288039	86	26281961	26281965	26288044	26288048	26287554	26287572	+	84	---	---
chr8	26429813	26439206	26429813	26429996	26439028	26439206	91	---	---	---	---	26430407	26430448	-	71	---	---
chr8	26481090	26489946	26481101	26481540	26489497	26489936	99	26481085	26481089	26489947	26489951	26481607	26481635	-	72	26481099	26489934
chr8	26580252	26586685	26580254	26581221	26585721	26586680	98	26580247	26580251	26586686	26586690	26581426	26581439	-	85	26580255	26586678
chr8	26605279	26610027	26605289	26605559	26609749	26610019	85	26605274	26605278	26610028	26610032	26605677	26605727	-	72	---	---
chr8	26620690	26633580	26620698	26621770	26632504	26633576	99	26620678	26620689	26633581	26633592	26622230	26622307	-	82	26620698	26633574
chr8	26641057	26646127	26641057	26641382	26645788	26646113	99	26641051	26641056	26646128	26646133	26641510	26641530	-	80	26641057	26646117
chr8	26955012	26967687	26955027	26956117	26966597	26967687	99	26955007	26955011	26967688	26967692	26956461	26956491	-	74	26955012	26967685
chr8	27201580	27205653	27201580	27201692	27205540	27205653	89	---	---	---	---	27201705	27201733	-	79	27201582	27205648
chr8	27255223	27260043	27255236	27255447	27259824	27260035	99	27255216	27255222	27260044	27260050	27255511	27255535	-	80	27255225	27260040
chr8	27441617	27451953	27441631	27441784	27451801	27451953	89	27441611	27441616	27451954	27451959	27442114	27442127	-	92	27441626	27451945
chr8	27523717	27530139	27523717	27524683	27529183	27530139	98	---	---	---	---	27528965	27528978	+	85	27523718	27530137
chr8	27653317	27656918	27653317	27654477	27655753	27656918	90	---	---	---	---	27654479	27654509	-	77	27653317	27656916
chr8	27666479	27670352	27666479	27667019	27669821	27670352	87	---	---	---	---	27667139	27667153	-	86	27666479	27670339
chr8	27714611	27724859	27714615	27715088	27724391	27724845	90	27714606	27714610	27724860	27724864	27715353	27715377	-	72	27714622	27724857
chr8	27761863	27774607	27761863	27765673	27770966	27774607	90	---	---	---	---	27765845	27765874	-	76	27761878	27774591
chr8	27977823	27990794	27977829	27978955	27989653	27990782	98	27977818	27977822	27990795	27990799	27979415	27979490	-	80	27977826	27990787
chr8	28025148	28038013	28025154	28026251	28036914	28038012	99	28025137	28025147	28038014	28038024	28036380	28036454	+	82	28025154	28038010
chr8	28046256	28050754	28046256	28046966	28050028	28050754	94	---	---	---	---	28047063	28047080	-	72	---	---
chr8	28087685	28100582	28087685	28088750	28099517	28100582	99	---	---	---	---	28089086	28089123	-	71	28087685	28100580
chr8	28368854	28382942	28368859	28369073	28382713	28382927	85	28368849	28368853	28382943	28382947	28369715	28369739	-	92	---	---
chr8	28401947	28407125	28401947	28402319	28406753	28407125	99	---	---	---	---	28402381	28402397	-	76	28401947	28407123
chr8	28409363	28417213	28409363	28409725	28416878	28417213	87	---	---	---	---	28409971	28410002	-	90	---	---
chr8	28418942	28424200	28418942	28419619	28423502	28424200	90	---	---	---	---	28419725	28419744	-	70	28418942	28424197
