# Supplementary material for: LtrDetector: A tool-suite for detecting long terminal repeat retrotransposons de-novo
Source: BMC Genomics. 2019 Jun 3;20:450. doi: 10.1186/s12864-019-5796-9 (PMC6547461; doi:10.1186/s12864-019-5796-9)
Supplement: Supplementary file 7 — LTR retrotransposons found by LtrDetector in Oryza sativa Japonica. This compressed file (.tar.gz) includes the LTR retrotransposons found by LtrDetector in BED format. (TAR.GZ 268 kb) [file 12864_2019_5796_MOESM7_ESM.gz › osativa/chr11Detector.bed]

SeqID	Retrotransposon	Left_LTR	Right_LTR		Left_TSD	Right_TSD	Polypurine Tract		TG	CA
	Start	End	Start	End	Start	End	ID	Start	End	Start	End	Start	End	Strand	Purine%	Start	End
chr11	46938	52139	46938	47367	51714	52139	98	---	---	---	---	51660	51712	+	73	46939	52137
chr11	55172	59732	55172	57450	57454	59732	99	---	---	---	---	---	---	0	--	55175	59718
chr11	84866	88032	84872	85202	87703	88031	85	84859	84865	88033	88039	87578	87618	+	70	84876	88028
chr11	169602	173809	169602	169723	173687	173809	94	---	---	---	---	173530	173543	+	78	---	---
chr11	377856	384262	377856	378794	383258	384262	91	---	---	---	---	383036	383059	+	79	377859	384259
chr11	403296	413178	403296	403615	412856	413178	90	---	---	---	---	403995	404055	-	70	403300	413160
chr11	490404	506891	490404	491146	506156	506891	93	490399	490403	506892	506896	491831	491851	-	71	490405	506881
chr11	492226	503870	492226	493316	502778	503870	98	---	---	---	---	493775	493789	-	73	492226	503868
chr11	517654	525471	517654	517776	525349	525471	97	---	---	---	---	525112	525132	+	95	517654	525466
chr11	693418	703449	693418	693772	703101	703449	87	---	---	---	---	702634	702664	+	70	693419	703447
chr11	715269	723376	715269	715846	722800	723376	90	---	---	---	---	722510	722542	+	72	715277	723366
chr11	816062	821007	816070	816870	820202	821002	99	816057	816061	821008	821012	820068	820089	+	72	816066	821001
chr11	866779	869144	866779	867026	868897	869144	96	---	---	---	---	868797	868811	+	73	---	---
chr11	871514	876915	871518	871675	876747	876901	97	871509	871513	876916	876920	876494	876736	+	71	871518	876900
chr11	911567	933019	911567	911757	932829	933019	89	---	---	---	---	912737	912811	-	70	911570	933011
chr11	920406	928510	920406	920581	928335	928510	98	---	---	---	---	927974	928070	+	77	---	---
chr11	950417	960460	950427	951071	959803	960452	92	950410	950416	960461	960467	959430	959455	+	73	---	---
chr11	951664	971738	951664	951889	971511	971738	97	---	---	---	---	952567	952632	-	71	951669	971735
chr11	956767	968178	956767	957293	967648	968178	90	---	---	---	---	967174	967195	+	77	---	---
chr11	958572	969181	958587	959428	968366	969171	91	958567	958571	969182	969186	959843	959875	-	75	---	---
chr11	962581	971237	962581	962795	971022	971237	93	---	---	---	---	963097	963114	-	94	962587	971224
chr11	975304	984914	975304	975634	984584	984914	97	975299	975303	984915	984919	976036	976052	-	76	975304	984911
chr11	1008506	1013879	1008506	1008702	1013683	1013879	97	---	---	---	---	1008877	1008900	-	83	---	---
chr11	1020375	1025864	1020375	1021742	1024518	1025864	91	---	---	---	---	---	---	0	--	---	---
chr11	1054371	1060848	1054386	1055353	1059850	1060836	97	1054366	1054370	1060849	1060853	1055558	1055571	-	85	1054382	1060846
chr11	1098503	1111440	1098503	1099595	1110348	1111440	99	---	---	---	---	1109810	1109888	+	82	1098503	1111438
chr11	1180530	1199182	1180530	1184301	1195593	1199182	93	---	---	---	---	1184759	1184780	-	77	1180530	1199179
chr11	1215478	1221761	1215478	1215912	1221319	1221761	95	---	---	---	---	1215978	1216006	-	72	1215481	1221758
chr11	1514556	1522244	1514556	1514828	1521972	1522244	96	---	---	---	---	1521726	1521740	+	73	1514556	1522242
chr11	1549028	1555009	1549028	1549789	1554288	1555009	87	---	---	---	---	1554077	1554101	+	72	1549031	1554999
chr11	1574726	1581112	1574726	1575639	1580138	1581112	90	---	---	---	---	1579921	1579934	+	85	1574728	1581110
chr11	1670030	1680758	1670030	1670149	1680641	1680758	96	---	---	---	---	1670635	1670674	-	70	1670032	1680755
chr11	1749972	1764358	1749972	1750584	1763745	1764358	96	---	---	---	---	1750924	1750967	-	70	1749975	1764347
chr11	1787754	1794162	1787754	1788981	1792928	1794162	95	---	---	---	---	1792730	1792752	+	78	1787758	1794160
chr11	1972972	1982558	1972972	1973962	1981599	1982558	96	---	---	---	---	1981356	1981373	+	72	1972972	1982551
chr11	1975600	1981884	1975600	1978742	1978742	1981884	99	---	---	---	---	---	---	0	--	1975618	1981869
chr11	1997507	2003707	1997507	1997752	2003463	2003707	86	---	---	---	---	1997754	1997793	-	97	---	---
chr11	2032684	2044007	2032691	2037311	2039367	2043998	99	2032678	2032683	2044008	2044013	---	---	0	--	2032691	2043994
chr11	2324062	2328531	2324062	2324810	2327782	2328531	96	---	---	---	---	2327692	2327708	+	70	2324062	2328529
chr11	2717991	2723161	2717991	2718258	2722894	2723161	97	---	---	---	---	2718273	2718291	-	73	2717994	2723159
chr11	2881846	2903035	2881846	2882023	2902857	2903035	87	---	---	---	---	2882958	2882971	-	71	2881851	2903025
chr11	2918682	2921733	2918682	2919306	2921112	2921733	86	---	---	---	---	---	---	0	--	---	---
chr11	2979571	2985740	2979571	2982439	2983063	2985740	86	---	---	---	---	2982982	2983004	+	82	2979579	2985738
chr11	2992937	3005903	2992937	2997383	3001457	3005903	99	---	---	---	---	---	---	0	--	2992946	3005885
chr11	3083713	3090392	3083713	3084006	3090091	3090392	93	---	---	---	---	3084024	3084036	-	76	3083719	3090390
chr11	3185456	3194340	3185456	3186658	3193169	3194340	92	---	---	---	---	3186906	3186926	-	95	3185457	3194338
chr11	3269016	3276444	3269016	3269323	3276126	3276433	94	3269011	3269015	3276445	3276449	3269399	3269428	-	73	3269017	3276438
chr11	3398221	3411564	3398221	3401488	3408279	3411564	97	---	---	---	---	3408082	3408100	+	78	---	---
chr11	3452185	3457372	3452185	3452591	3456966	3457372	96	---	---	---	---	3452720	3452755	-	77	3452185	3457370
chr11	3555176	3567295	3555176	3556315	3566157	3567295	88	---	---	---	---	3556786	3556805	-	75	3555191	3567281
chr11	3660041	3667703	3660041	3661188	3666561	3667703	85	---	---	---	---	3661418	3661434	-	76	3660057	3667693
chr11	3660088	3667574	3660088	3661059	3666608	3667574	86	---	---	---	---	3661264	3661284	-	71	3660089	3667563
chr11	3775513	3795565	3775513	3775669	3795411	3795565	87	---	---	---	---	3794482	3794501	+	70	---	---
chr11	3819566	3826094	3819573	3819728	3825937	3826092	96	3819561	3819565	3826095	3826099	3825673	3825692	+	80	3819567	3826085
chr11	3908002	3912678	3908002	3908142	3912538	3912678	95	---	---	---	---	3912503	3912531	+	72	3908007	3912675
chr11	3934601	3948729	3934611	3935050	3948277	3948717	94	3934595	3934600	3948730	3948735	3947646	3947667	+	77	3934611	3948713
chr11	3963843	3977066	3963847	3963957	3976952	3977063	97	3963837	3963842	3977067	3977072	3964570	3964593	-	87	3963844	3977064
chr11	3977197	3986505	3977199	3978398	3985266	3986491	93	3977192	3977196	3986506	3986510	3978640	3978663	-	87	3977199	3986504
chr11	4106469	4109118	4106469	4106875	4108718	4109118	85	---	---	---	---	---	---	0	--	4106477	4109102
chr11	4150395	4170388	4150400	4150789	4169994	4170383	85	4150389	4150394	4170389	4170394	4151730	4151750	-	76	---	---
chr11	4155433	4161945	4155433	4156134	4161268	4161945	86	---	---	---	---	---	---	0	--	4155433	4161943
chr11	4158510	4161466	4158510	4158708	4161268	4161466	96	---	---	---	---	4158783	4158810	-	75	4158510	4161464
chr11	4193683	4202444	4193694	4197257	4198875	4202438	99	4193677	4193682	4202445	4202450	4197342	4197357	-	87	4193685	4202436
chr11	4265352	4282819	4265352	4269273	4278873	4282819	98	---	---	---	---	4269596	4269617	-	81	4265352	4282817
chr11	4459825	4462861	4459825	4460049	4462637	4462861	98	---	---	---	---	4460080	4460091	-	91	---	---
chr11	4485580	4489195	4485580	4485687	4489088	4489195	96	---	---	---	---	4489053	4489082	+	73	4485592	4489193
chr11	4491835	4494571	4491835	4492083	4494330	4494571	94	---	---	---	---	4494264	4494275	+	75	4491835	4494565
chr11	4536474	4543777	4536474	4536888	4543365	4543777	91	---	---	---	---	4537182	4537203	-	77	---	---
chr11	4576377	4582311	4576377	4576818	4581871	4582311	96	---	---	---	---	4576969	4576980	-	91	4576377	4582309
chr11	4657077	4662608	4657077	4657679	4662008	4662608	92	---	---	---	---	4657713	4657728	-	75	4657082	4662606
chr11	4713892	4727668	4713892	4714203	4727356	4727668	87	---	---	---	---	4726698	4726730	+	84	---	---
chr11	4812748	4822130	4812748	4813938	4820957	4822130	90	---	---	---	---	4814060	4814084	-	76	---	---
chr11	4851428	4861599	4851440	4851749	4861288	4861597	86	4851422	4851427	4861600	4861605	4860852	4860908	+	71	---	---
chr11	4948386	4961267	4948386	4949473	4960185	4961267	98	---	---	---	---	4959649	4959725	+	81	4948386	4961265
chr11	4976004	4989032	4976010	4976570	4988458	4989019	96	4975999	4976003	4989033	4989037	4977104	4977137	-	82	4976010	4989024
chr11	4997936	5003672	4997936	4998339	5003310	5003672	89	4997930	4997935	5003673	5003678	4998410	4998490	-	72	4997949	5003670
chr11	5034725	5040707	5034725	5035215	5040217	5040707	99	---	---	---	---	5040057	5040069	+	76	5034737	5040705
chr11	5042261	5055118	5042261	5043343	5054036	5055118	99	---	---	---	---	5043801	5043878	-	82	5042261	5055115
chr11	5156776	5162314	5156790	5157894	5161207	5162312	99	5156770	5156775	5162315	5162320	5161085	5161100	+	75	5156776	5162312
chr11	5170492	5175082	5170498	5170688	5174885	5175076	95	5170487	5170491	5175083	5175087	5174675	5174699	+	80	5170509	5175080
chr11	5263694	5272390	5263694	5264386	5271692	5272389	94	5263689	5263693	5272391	5272395	5264453	5264468	-	75	5263694	5272389
chr11	5286061	5288496	5286061	5286346	5288228	5288496	88	---	---	---	---	5286433	5286446	-	78	5286073	5288478
chr11	5299453	5313378	5299453	5300123	5312654	5313378	89	---	---	---	---	5300720	5300737	-	83	---	---
chr11	5400312	5421853	5400312	5401602	5420549	5421853	90	---	---	---	---	5402513	5402534	-	77	5400326	5421836
chr11	5400406	5421704	5400406	5401442	5420643	5421704	91	---	---	---	---	5402317	5402343	-	77	5400416	5421695
chr11	5499688	5511224	5499688	5502762	5508151	5511224	99	---	---	---	---	5502912	5502927	-	81	5499690	5511222
chr11	5547215	5553097	5547216	5547719	5552589	5553092	99	5547207	5547214	5553098	5553105	5547855	5547867	-	76	5547216	5553092
chr11	5570524	5588007	5570531	5570666	5587859	5587994	89	5570519	5570523	5588008	5588012	5571434	5571448	-	80	---	---
chr11	5572962	5580037	5572965	5573668	5579330	5580033	96	5572957	5572961	5580038	5580042	5573912	5573924	-	76	5572966	5580031
chr11	5619358	5624191	5619358	5620485	5623166	5624191	87	---	---	---	---	5620574	5620585	-	100	---	---
chr11	5718932	5727885	5718932	5722302	5724515	5727885	99	---	---	---	---	5724404	5724429	+	80	5718932	5727880
chr11	5736448	5744005	5736448	5736723	5743748	5744005	85	---	---	---	---	5736963	5737053	-	71	5736448	5744003
chr11	5747715	5759678	5747715	5747874	5759522	5759678	91	---	---	---	---	5758983	5759019	+	70	5747720	5759677
chr11	5962987	5974296	5962997	5963435	5973855	5974294	97	5962978	5962986	5974297	5974305	5963774	5963799	-	73	5962995	5974291
chr11	6006997	6019519	6006997	6010149	6016367	6019519	99	---	---	---	---	6010214	6010238	-	80	6006997	6019516
chr11	6043257	6058609	6043257	6043984	6057882	6058609	95	---	---	---	---	6057205	6057235	+	96	6043260	6058607
chr11	6047042	6057833	6047048	6050178	6054700	6057829	96	6047035	6047041	6057834	6057840	6050319	6050348	-	80	6047048	6057827
chr11	6149360	6155353	6149361	6149864	6154850	6155353	99	6149353	6149359	6155354	6155360	6154702	6154714	+	76	6149362	6155350
chr11	6173673	6185579	6173680	6176614	6182644	6185577	98	6173668	6173672	6185580	6185584	6176760	6176794	-	77	6173681	6185575
chr11	6188915	6193077	6188915	6190089	6191878	6193077	85	---	---	---	---	6191778	6191812	+	77	6188915	6193075
chr11	6245616	6256799	6245618	6246184	6256222	6256788	96	6245610	6245615	6256800	6256805	6255740	6255755	+	75	6245621	6256796
chr11	6280181	6287346	6280194	6280612	6286922	6287340	99	6280176	6280180	6287347	6287351	6286826	6286854	+	72	6280194	6287337
chr11	6313524	6319923	6313524	6314480	6318979	6319923	93	---	---	---	---	6318762	6318775	+	85	6313526	6319920
chr11	6430409	6435620	6430418	6431190	6434845	6435617	96	6430402	6430408	6435621	6435627	6434671	6434697	+	70	6430416	6435615
chr11	6493668	6506430	6493668	6493872	6506229	6506430	86	---	---	---	---	6505935	6505971	+	89	6493670	6506425
chr11	6497508	6506208	6497513	6497857	6505861	6506197	96	6497502	6497507	6506209	6506214	6505462	6505491	+	80	6497513	6506206
chr11	6538763	6546890	6538769	6538874	6546773	6546880	94	6538758	6538762	6546891	6546895	6539210	6539233	-	79	---	---
chr11	6569802	6578318	6569802	6570994	6577124	6578318	97	---	---	---	---	6576856	6576885	+	70	6569802	6578305
chr11	6709788	6721451	6709788	6712592	6718643	6721451	99	---	---	---	---	6718424	6718440	+	88	6709788	6721447
chr11	6732626	6745834	6732626	6735775	6742688	6745834	99	---	---	---	---	6735959	6735975	-	82	6732627	6745832
chr11	6762594	6772396	6762594	6763496	6771494	6772396	99	---	---	---	---	6771260	6771281	+	90	6762603	6772394
chr11	6777263	6784232	6777263	6777705	6783783	6784225	99	6777258	6777262	6784233	6784237	6783687	6783715	+	72	6777263	6784221
chr11	6804173	6816257	6804173	6807325	6813102	6816257	98	---	---	---	---	6812926	6812947	+	86	6804174	6816254
chr11	6839950	6845327	6839950	6840389	6844888	6845327	99	---	---	---	---	6840456	6840484	-	72	6839958	6845325
chr11	6890028	6893078	6890028	6890248	6892858	6893078	96	---	---	---	---	6892741	6892755	+	86	---	---
chr11	6921333	6925241	6921333	6921729	6924848	6925241	89	---	---	---	---	6921753	6921766	-	78	---	---
chr11	6926347	6941303	6926347	6926460	6941190	6941303	94	---	---	---	---	6927052	6927082	-	77	6926363	6941295
chr11	7002250	7005009	7002265	7002990	7004270	7005003	87	7002245	7002249	7005010	7005014	7004254	7004268	+	100	---	---
chr11	7026456	7035171	7026469	7029813	7031826	7035158	99	7026449	7026455	7035172	7035178	7031725	7031747	+	78	---	---
chr11	7041216	7048371	7041216	7041636	7047951	7048371	99	---	---	---	---	7047856	7047876	+	76	7041217	7048369
chr11	7160317	7173185	7160317	7161387	7172115	7173185	99	---	---	---	---	7161723	7161760	-	71	7160317	7173183
chr11	7178949	7183365	7178949	7179741	7182571	7183365	98	---	---	---	---	7179762	7179792	-	74	7178949	7183362
chr11	7296469	7308547	7296469	7299629	7305388	7308547	99	---	---	---	---	7305213	7305234	+	86	7296470	7308545
chr11	7340749	7347767	7340751	7341208	7347310	7347762	93	7340744	7340748	7347768	7347772	7347004	7347043	+	70	---	---
chr11	7357681	7366904	7357686	7358004	7366576	7366891	90	7357675	7357680	7366905	7366910	7366297	7366336	+	70	---	---
chr11	7373524	7384972	7373539	7374095	7384401	7384964	93	7373519	7373523	7384973	7384977	7374565	7374580	-	75	7373527	7384966
chr11	7420050	7429275	7420050	7420637	7428714	7429275	85	---	---	---	---	7428368	7428386	+	78	---	---
chr11	7445413	7458301	7445415	7446495	7457204	7458286	99	7445408	7445412	7458302	7458306	7456668	7456744	+	81	7445415	7458287
chr11	7507158	7510409	7507158	7507894	7509681	7510409	86	---	---	---	---	7507964	7507989	-	80	7507162	7510408
chr11	7577530	7583073	7577530	7578658	7581963	7583073	97	---	---	---	---	7581841	7581856	+	75	7577530	7583072
chr11	7672570	7675321	7672570	7672842	7675046	7675321	87	---	---	---	---	7672930	7672953	-	79	---	---
chr11	7719085	7723066	7719085	7719795	7722356	7723066	93	---	---	---	---	7719909	7719923	-	86	7719085	7723064
chr11	7725738	7730558	7725738	7726120	7730197	7730558	88	---	---	---	---	7726159	7726173	-	80	---	---
chr11	7840406	7849384	7840415	7841070	7848718	7849374	97	7840401	7840405	7849385	7849389	7841390	7841453	-	79	7840415	7849381
chr11	8001903	8014473	8001903	8003389	8012990	8014473	89	---	---	---	---	8012510	8012531	+	72	---	---
chr11	8038474	8046018	8038474	8039209	8045283	8046018	96	---	---	---	---	8039460	8039513	-	72	8038475	8046016
chr11	8111072	8121605	8111072	8111634	8121043	8121605	94	---	---	---	---	8112089	8112105	-	70	8111074	8121603
chr11	8181949	8187128	8181949	8182287	8186790	8187128	95	---	---	---	---	8182385	8182435	-	72	8181949	8187116
chr11	8225480	8237374	8225480	8228457	8234452	8237374	95	---	---	---	---	8234273	8234307	+	77	8225481	8237372
chr11	8250413	8259274	8250413	8251149	8258546	8259274	93	---	---	---	---	8251238	8251287	-	74	---	---
chr11	8279062	8286454	8279062	8279315	8286190	8286454	92	---	---	---	---	---	---	0	--	8279062	8286452
chr11	8305172	8323114	8305183	8305912	8322381	8323109	89	8305167	8305171	8323115	8323119	8321658	8321693	+	72	8305177	8323101
chr11	8306632	8316665	8306646	8307150	8316151	8316657	93	8306627	8306631	8316666	8316670	8315701	8315731	+	80	8306640	8316657
chr11	8318081	8332220	8318081	8320707	8329589	8332220	92	---	---	---	---	8329206	8329231	+	88	---	---
chr11	8345163	8351734	8345176	8345686	8351227	8351733	90	8345158	8345162	8351735	8351739	8351056	8351101	+	76	8345170	8351733
chr11	8423647	8436525	8423650	8424727	8435438	8436516	99	8423639	8423646	8436526	8436533	8425204	8425242	-	87	8423653	8436510
chr11	8467661	8478709	8467671	8467886	8478492	8478701	86	8467655	8467660	8478710	8478715	8468173	8468200	-	75	8467674	8478699
chr11	8488682	8510548	8488682	8491670	8507508	8510548	95	---	---	---	---	8492292	8492324	-	72	---	---
chr11	8491796	8503082	8491796	8492238	8502640	8503082	99	---	---	---	---	8502347	8502367	+	71	8491797	8503080
chr11	8533270	8542422	8533271	8534781	8540920	8542416	94	8533263	8533269	8542423	8542429	8534876	8534900	-	76	8533271	8542420
chr11	8600159	8610216	8600165	8600329	8610053	8610216	86	8600153	8600158	8610217	8610222	8609578	8609619	+	73	---	---
chr11	8777092	8784405	8777092	8777227	8784270	8784405	94	---	---	---	---	8777322	8777359	-	71	8777096	8784393
chr11	8806394	8821976	8806394	8807123	8821247	8821976	95	8806388	8806393	8821977	8821982	8807720	8807757	-	71	8806394	8821966
chr11	8808799	8819898	8808799	8811507	8817545	8819898	86	---	---	---	---	8817364	8817398	+	77	8808799	8819890
chr11	8886223	8898240	8886230	8889225	8895240	8898235	98	8886218	8886222	8898241	8898245	8895061	8895095	+	77	8886227	8898233
chr11	9045233	9052516	9045233	9045496	9052240	9052516	90	---	---	---	---	9045550	9045562	-	76	9045233	9052513
chr11	9206928	9212616	9206928	9207288	9212256	9212616	95	---	---	---	---	9207407	9207422	-	75	---	---
chr11	9233638	9236496	9233638	9234026	9236108	9236496	88	---	---	---	---	9236020	9236032	+	84	9233638	9236494
chr11	9335917	9348724	9335917	9337018	9347623	9348724	99	---	---	---	---	9347092	9347164	+	80	9335919	9348722
chr11	9354861	9367863	9354861	9358233	9364492	9367863	99	---	---	---	---	9358298	9358321	-	79	9354861	9367860
chr11	9371183	9392657	9371183	9371617	9392222	9392657	92	---	---	---	---	9391212	9391249	+	71	9371183	9392648
chr11	9516958	9531408	9516958	9517528	9530838	9531408	92	---	---	---	---	9518050	9518062	-	76	---	---
chr11	9553520	9559572	9553520	9555179	9557890	9559572	96	---	---	---	---	9555181	9555192	-	91	9553538	9559570
chr11	9580222	9586716	9580227	9581220	9585720	9586714	98	9580215	9580221	9586717	9586723	9585501	9585514	+	85	9580227	9586711
chr11	9596012	9607780	9596012	9599081	9604866	9607780	88	---	---	---	---	9599345	9599358	-	78	9596012	9607775
chr11	9647560	9656818	9647560	9648945	9655448	9656818	95	---	---	---	---	9655139	9655164	+	88	9647560	9656816
chr11	9697134	9701876	9697134	9697436	9701583	9701876	96	---	---	---	---	9697624	9697643	-	70	9697134	9701874
chr11	9911453	9926462	9911453	9914101	9923807	9926462	95	---	---	---	---	9914257	9914271	-	93	9911459	9926461
chr11	9931190	9940822	9931190	9931372	9940635	9940822	91	---	---	---	---	9940214	9940248	+	71	---	---
chr11	10012050	10019952	10012050	10012473	10019529	10019952	95	---	---	---	---	10012764	10012792	-	75	---	---
chr11	10030381	10037889	10030382	10031081	10037175	10037878	94	10030376	10030380	10037890	10037894	10036919	10036931	+	76	10030383	10037885
chr11	10106564	10115025	10106564	10106970	10114621	10115025	94	---	---	---	---	10107208	10107228	-	90	10106573	10115023
chr11	10136263	10139536	10136263	10136486	10139311	10139536	98	---	---	---	---	10139187	10139203	+	88	---	---
chr11	10149068	10152762	10149068	10149464	10152366	10152762	92	---	---	---	---	10149592	10149603	-	75	---	---
chr11	10153632	10162161	10153632	10154146	10161637	10162161	92	---	---	---	---	10154321	10154354	-	70	---	---
chr11	10154146	10161637	10154146	10154260	10161523	10161637	97	---	---	---	---	10154321	10154354	-	70	---	---
chr11	10164378	10169107	10164378	10165332	10168154	10169107	93	---	---	---	---	10168071	10168082	+	83	10164379	10169104
chr11	10209100	10215561	10209100	10210080	10214581	10215561	99	---	---	---	---	10214362	10214375	+	85	10209100	10215559
chr11	10390361	10407867	10390361	10391286	10406942	10407867	96	---	---	---	---	10406209	10406231	+	86	10390361	10407865
chr11	10394328	10399940	10394328	10395533	10398760	10399940	89	---	---	---	---	10398624	10398642	+	84	---	---
chr11	10451747	10454260	10451747	10452163	10453840	10454260	96	---	---	---	---	10452202	10452219	-	72	---	---
chr11	10480531	10491437	10480531	10480843	10491127	10491437	95	---	---	---	---	10481279	10481296	-	72	10480535	10491422
chr11	10491523	10511066	10491523	10492373	10510216	10511066	97	---	---	---	---	10509457	10509469	+	84	10491527	10511053
chr11	10498370	10502347	10498370	10499144	10501565	10502347	88	---	---	---	---	10499204	10499264	-	77	10498372	10502338
chr11	10499464	10507835	10499464	10501403	10505896	10507835	91	---	---	---	---	10501406	10501419	-	92	---	---
chr11	10561703	10566001	10561703	10561938	10565763	10566001	91	---	---	---	---	10562105	10562129	-	76	---	---
chr11	10562619	10567468	10562619	10562959	10567129	10567468	96	---	---	---	---	10566945	10566966	+	72	10562625	10567462
chr11	10586566	10596775	10586574	10589046	10594272	10596762	95	10586560	10586565	10596776	10596781	10594010	10594044	+	80	10586576	10596760
chr11	10634096	10638635	10634096	10634351	10638380	10638635	94	---	---	---	---	10638245	10638281	+	81	10634113	10638633
chr11	10642081	10657463	10642081	10643221	10656339	10657463	91	---	---	---	---	10655891	10655911	+	71	10642091	10657461
chr11	10671467	10684136	10671467	10671982	10683624	10684136	92	---	---	---	---	10672539	10672550	-	75	---	---
chr11	10754055	10758375	10754065	10754834	10757601	10758367	93	10754049	10754054	10758376	10758381	10754855	10754885	-	74	10754070	10758364
chr11	10991665	10998105	10991665	10992640	10997128	10998105	94	---	---	---	---	10992844	10992857	-	85	10991669	10998102
chr11	11117537	11128933	11117546	11117845	11128621	11128922	85	11117532	11117536	11128934	11128938	11128094	11128127	+	76	11117549	11128919
chr11	11170396	11182377	11170410	11173398	11179396	11182374	96	11170390	11170395	11182378	11182383	11179216	11179250	+	77	11170396	11182375
chr11	11242231	11253686	11242231	11242744	11253173	11253686	96	---	---	---	---	11252951	11253004	+	72	11242232	11253683
chr11	11274117	11283628	11274117	11274439	11283306	11283628	95	---	---	---	---	11282862	11282918	+	75	---	---
chr11	11294913	11308377	11294918	11295205	11308078	11308368	89	11294907	11294912	11308378	11308383	11307830	11307856	+	77	11294916	11308366
chr11	11312131	11325014	11312131	11312989	11324161	11325014	96	---	---	---	---	11313435	11313454	-	75	---	---
chr11	11417555	11428899	11417555	11417962	11428492	11428899	96	---	---	---	---	11428125	11428151	+	70	---	---
chr11	11459941	11473088	11459941	11463247	11469897	11473088	93	---	---	---	---	11463327	11463340	-	92	11459943	11473086
chr11	11493737	11512384	11493737	11495753	11510366	11512384	94	---	---	---	---	11496063	11496086	-	79	11493743	11512380
chr11	11525178	11534325	11525178	11525440	11534062	11534325	96	---	---	---	---	11533645	11533669	+	84	---	---
chr11	11551681	11562618	11551681	11552578	11561720	11562618	93	---	---	---	---	11552961	11552973	-	84	11551682	11562616
chr11	11566559	11573902	11566559	11566999	11573460	11573902	93	---	---	---	---	11573364	11573392	+	72	11566559	11573900
chr11	11614606	11630940	11614606	11616113	11629432	11630940	97	---	---	---	---	11628907	11628923	+	76	11614606	11630938
chr11	11635882	11647285	11635882	11638946	11644300	11647285	95	---	---	---	---	11644206	11644235	+	80	11635882	11647283
chr11	11663379	11684106	11663379	11664229	11683259	11684106	93	---	---	---	---	11682324	11682342	+	78	11663383	11684100
chr11	11670544	11681824	11670544	11672250	11680142	11681824	93	---	---	---	---	11679787	11679815	+	72	---	---
chr11	11692611	11704013	11692611	11692854	11703771	11704013	95	11692606	11692610	11704014	11704018	11692950	11692986	-	83	---	---
chr11	11707419	11712618	11707424	11707804	11712226	11712606	96	11707413	11707418	11712619	11712624	11712118	11712164	+	78	11707425	11712617
chr11	11721701	11734536	11721701	11722788	11733453	11734536	98	---	---	---	---	11732919	11732994	+	81	11721702	11734534
chr11	11766469	11771288	11766483	11767192	11770573	11771281	91	11766463	11766468	11771289	11771294	11770438	11770455	+	83	11766484	11771271
chr11	11808145	11821551	11808146	11808683	11821006	11821544	93	11808140	11808144	11821552	11821556	11820389	11820403	+	80	11808149	11821542
chr11	11832196	11844256	11832196	11835338	11841116	11844256	99	---	---	---	---	11835496	11835517	-	86	---	---
chr11	11894570	11901899	11894570	11894783	11901698	11901899	90	---	---	---	---	---	---	0	--	---	---
chr11	11943732	11956069	11943732	11946631	11952934	11956069	86	---	---	---	---	11952845	11952868	+	79	11943733	11956067
chr11	11997612	12002092	11997612	11998405	12001226	12002092	91	---	---	---	---	11998477	11998530	-	70	11997613	12002090
chr11	12024122	12027481	12024122	12024422	12027177	12027481	88	---	---	---	---	12027043	12027064	+	72	---	---
chr11	12049189	12060282	12049198	12049599	12059859	12060281	86	12049184	12049188	12060283	12060287	12059416	12059427	+	91	---	---
chr11	12054701	12058904	12054701	12055272	12058333	12058904	96	---	---	---	---	12058211	12058227	+	76	---	---
chr11	12068945	12073352	12068945	12069738	12072559	12073352	99	---	---	---	---	12069810	12069863	-	70	12068945	12073350
chr11	12093807	12097175	12093807	12095465	12095528	12097175	85	---	---	---	---	---	---	0	--	12093817	12097168
chr11	12106338	12112513	12106338	12109253	12109676	12112513	96	---	---	---	---	---	---	0	--	---	---
chr11	12116973	12120939	12116982	12117363	12120553	12120932	95	12116968	12116972	12120940	12120944	12120414	12120433	+	75	---	---
chr11	12126433	12129792	12126433	12126733	12129488	12129792	88	---	---	---	---	12129354	12129375	+	72	---	---
chr11	12150395	12161637	12150395	12151062	12160970	12161637	100	12150375	12150394	12161638	12161657	12151386	12151469	-	78	---	---
chr11	12165826	12170371	12165826	12166935	12169260	12170371	99	---	---	---	---	12169198	12169216	+	73	12165833	12170369
chr11	12184429	12189377	12184431	12185372	12188430	12189371	87	12184424	12184428	12189378	12189382	12185397	12185415	-	73	12184431	12189371
chr11	12187294	12190596	12187294	12187687	12190203	12190596	97	---	---	---	---	---	---	0	--	12187303	12190587
chr11	12192470	12207628	12192470	12193199	12206898	12207628	94	---	---	---	---	12206269	12206290	+	81	---	---
chr11	12193716	12198048	12193716	12194477	12197255	12198048	94	---	---	---	---	12194549	12194602	-	70	12193716	12198046
chr11	12211181	12223645	12211181	12211448	12223373	12223645	88	---	---	---	---	12222875	12222909	+	85	---	---
chr11	12211634	12223374	12211642	12214391	12220647	12223374	92	12211629	12211633	12223375	12223379	12220485	12220499	+	93	---	---
chr11	12273829	12276391	12273829	12274335	12275933	12276391	88	---	---	---	---	12274383	12274394	-	83	12273830	12276383
chr11	12297846	12301148	12297846	12298945	12300050	12301148	99	---	---	---	---	12299952	12299963	+	91	12297847	12301140
chr11	12317533	12321886	12317540	12318075	12321343	12321879	99	12317520	12317532	12321887	12321899	---	---	0	--	12317542	12321874
chr11	12323472	12329313	12323472	12323954	12328841	12329313	94	12323460	12323471	12329314	12329325	12324092	12324110	-	73	12323483	12329309
chr11	12345874	12350854	12345884	12346672	12350054	12350847	88	12345864	12345873	12350855	12350864	12350015	12350031	+	82	12345876	12350847
chr11	12418781	12434398	12418781	12419036	12434143	12434398	86	---	---	---	---	12419586	12419623	-	76	---	---
chr11	12494645	12507109	12494645	12494912	12506837	12507109	88	---	---	---	---	12506339	12506373	+	85	---	---
chr11	12495098	12506838	12495106	12497855	12504111	12506838	92	12495093	12495097	12506839	12506843	12503949	12503963	+	93	---	---
chr11	12530829	12542167	12530829	12532425	12540526	12542167	92	---	---	---	---	12540121	12540150	+	73	---	---
chr11	12560664	12565210	12560664	12561783	12563996	12565210	88	---	---	---	---	12563922	12563943	+	86	12560665	12565205
chr11	12566786	12580271	12566796	12569586	12577325	12580261	85	12566776	12566785	12580272	12580281	12569952	12569971	-	75	12566791	12580259
chr11	12586631	12594654	12586631	12587977	12593271	12594654	92	---	---	---	---	12593006	12593094	+	71	---	---
chr11	12597697	12605463	12597708	12598619	12604543	12605454	98	12597692	12597696	12605464	12605468	12598871	12598890	-	85	12597705	12605452
chr11	12617669	12628420	12617669	12620187	12625915	12628420	96	---	---	---	---	12625743	12625765	+	86	12617673	12628413
chr11	12643135	12662644	12643135	12643586	12662188	12662644	94	---	---	---	---	12661284	12661307	+	83	12643136	12662626
chr11	12667052	12678185	12667052	12668124	12677127	12678185	87	---	---	---	---	12668446	12668472	-	81	---	---
chr11	12667408	12677736	12667408	12667673	12677473	12677736	85	---	---	---	---	12667906	12667925	-	80	---	---
chr11	12697018	12710951	12697018	12698295	12709656	12710951	92	---	---	---	---	12698794	12698836	-	83	12697018	12710941
chr11	12712547	12728928	12712547	12713123	12728355	12728928	89	---	---	---	---	12727626	12727641	+	81	12712548	12728926
chr11	12746437	12757824	12746437	12749480	12754833	12757823	90	12746432	12746436	12757825	12757829	12749721	12749734	-	78	12746437	12757821
chr11	12770994	12781220	12771006	12771447	12780772	12781211	86	12770989	12770993	12781221	12781225	12780379	12780422	+	72	12770994	12781209
chr11	12791089	12795511	12791092	12791883	12794719	12795511	99	12791083	12791088	12795512	12795517	12794593	12794646	+	70	12791092	12795509
chr11	12796903	12810737	12796903	12798415	12809224	12810737	97	---	---	---	---	12808710	12808726	+	76	12796903	12810735
chr11	12823388	12829842	12823388	12824372	12828878	12829842	95	---	---	---	---	12824577	12824590	-	85	12823388	12829840
chr11	12873245	12887675	12873245	12875776	12885061	12887675	91	---	---	---	---	12876189	12876202	-	78	---	---
chr11	12916589	12924859	12916599	12918237	12923249	12924858	87	12916584	12916588	12924860	12924864	12923025	12923047	+	73	12916591	12924855
chr11	12916663	12924098	12916663	12917449	12923313	12924098	94	---	---	---	---	12923025	12923047	+	73	---	---
chr11	12936405	12950712	12936405	12936705	12950410	12950712	90	---	---	---	---	---	---	0	--	---	---
chr11	12951527	12961904	12951527	12953701	12959748	12961904	96	---	---	---	---	12953970	12954004	-	71	---	---
chr11	12974291	12994806	12974291	12974456	12994641	12994806	90	---	---	---	---	12993633	12993661	+	79	---	---
chr11	12974640	12988226	12974647	12978348	12984541	12988218	94	12974635	12974639	12988227	12988231	12984267	12984314	+	72	12974643	12988216
chr11	12988238	13003242	12988238	12988810	13002670	13003242	93	---	---	---	---	13002071	13002084	+	71	12988248	13003240
chr11	12994800	13002485	12994803	12996200	13001100	13002479	92	12994794	12994799	13002486	13002491	12996314	12996348	-	71	12994803	13002477
chr11	13047414	13051715	13047414	13048184	13050935	13051715	93	---	---	---	---	13050812	13050865	+	72	13047414	13051713
chr11	13066730	13086188	13066730	13067014	13085905	13086188	90	---	---	---	---	13085267	13085297	+	74	13066732	13086181
chr11	13073265	13083439	13073275	13075108	13081593	13083424	85	13073260	13073264	13083440	13083444	13081319	13081349	+	74	---	---
chr11	13075104	13079458	13075104	13075896	13078665	13079458	96	---	---	---	---	13075965	13075995	-	70	13075104	13079455
chr11	13101216	13107031	13101216	13102503	13105744	13107031	93	---	---	---	---	13102629	13102642	-	85	13101216	13107029
chr11	13128812	13139927	13128812	13131142	13137526	13139927	88	---	---	---	---	13137232	13137268	+	78	---	---
chr11	13166030	13176396	13166030	13167522	13174897	13176396	92	---	---	---	---	13167578	13167611	-	76	13166036	13176394
chr11	13166030	13176396	13166030	13167522	13174897	13176396	92	---	---	---	---	13167578	13167611	-	76	13166036	13176394
chr11	13179683	13199235	13179694	13180361	13198565	13199227	88	13179678	13179682	13199236	13199240	13181120	13181147	-	85	13179686	13199225
chr11	13260298	13276792	13260298	13263574	13273597	13276791	92	13260293	13260297	13276793	13276797	13264035	13264056	-	72	13260298	13276791
chr11	13266754	13271154	13266754	13267546	13270362	13271154	94	---	---	---	---	13270327	13270339	+	76	13266754	13271152
chr11	13313351	13328774	13313351	13313884	13328211	13328774	91	---	---	---	---	13327502	13327526	+	88	13313351	13328771
chr11	13354288	13358703	13354288	13355080	13357911	13358703	99	---	---	---	---	13357785	13357838	+	70	13354288	13358701
chr11	13370517	13377738	13370517	13370779	13377474	13377738	94	---	---	---	---	13370834	13370846	-	76	13370517	13377736
chr11	13380413	13388546	13380413	13381117	13387843	13388546	95	---	---	---	---	13381357	13381370	-	78	13380415	13388544
chr11	13401082	13408819	13401082	13401279	13408622	13408819	97	---	---	---	---	13408454	13408492	+	76	13401083	13408816
chr11	13419007	13432912	13419007	13420362	13431598	13432912	91	---	---	---	---	13431050	13431069	+	70	---	---
chr11	13421089	13426805	13421089	13421402	13426492	13426805	92	---	---	---	---	13421611	13421624	-	71	---	---
chr11	13425796	13432658	13425811	13426247	13432209	13432644	96	13425791	13425795	13432659	13432663	13432069	13432103	+	74	---	---
chr11	13493364	13499690	13493364	13493860	13499196	13499690	88	---	---	---	---	13494113	13494127	-	73	13493366	13499688
chr11	13500661	13514634	13500665	13502179	13513118	13514630	88	13500655	13500660	13514635	13514640	13512686	13512722	+	72	13500670	13514630
chr11	13537639	13543092	13537639	13538195	13542539	13543092	96	---	---	---	---	13538379	13538395	-	70	13537644	13543086
chr11	13538195	13542327	13538195	13538778	13541747	13542327	94	---	---	---	---	13541624	13541679	+	75	13538195	13542324
chr11	13573309	13580835	13573309	13573879	13580259	13580835	94	---	---	---	---	13574059	13574089	-	90	13573313	13580833
chr11	13583873	13591622	13583873	13584784	13590711	13591622	98	---	---	---	---	13585036	13585055	-	85	13583876	13591620
chr11	13595063	13616377	13595063	13596179	13615256	13616377	97	---	---	---	---	13597026	13597037	-	75	13595072	13616361
chr11	13604871	13614611	13604871	13606824	13612656	13614611	97	---	---	---	---	13606977	13606999	-	86	13604872	13614609
chr11	13616379	13625267	13616379	13617622	13624024	13625267	97	---	---	---	---	13623864	13623892	+	93	13616379	13625261
chr11	13728477	13739992	13728492	13729056	13739420	13739986	92	13728472	13728476	13739993	13739997	13729525	13729540	-	75	13728480	13739991
chr11	13788387	13795591	13788387	13788800	13795153	13795587	89	13788382	13788386	13795592	13795596	13795050	13795078	+	72	13788389	13795584
chr11	13816105	13831051	13816105	13820340	13826816	13831051	99	---	---	---	---	13820455	13820475	-	80	13816105	13831049
chr11	13898491	13911801	13898491	13902435	13907987	13911801	92	---	---	---	---	13902561	13902599	-	74	13898491	13911797
chr11	14101618	14108788	14101618	14102186	14108219	14108787	97	14101613	14101617	14108789	14108793	14102399	14102412	-	78	14101618	14108787
chr11	14130866	14135078	14130866	14131519	14134425	14135078	96	---	---	---	---	14134372	14134402	+	70	14130866	14135076
chr11	14154527	14160121	14154527	14154672	14159976	14160121	100	---	---	---	---	14159770	14159786	+	82	14154530	14160118
chr11	14200971	14204058	14200985	14201471	14203538	14204057	86	14200966	14200970	14204059	14204063	---	---	0	--	---	---
chr11	14207439	14221445	14207439	14208007	14220877	14221445	94	---	---	---	---	14208372	14208393	-	72	14207439	14221443
chr11	14227731	14236355	14227731	14228075	14236034	14236355	90	---	---	---	---	14235637	14235712	+	80	14227731	14236353
chr11	14400339	14413548	14400339	14400822	14413063	14413548	94	---	---	---	---	14401232	14401243	-	91	14400339	14413529
chr11	14435487	14457049	14435487	14435973	14456564	14457049	94	---	---	---	---	14455575	14455626	+	71	14435487	14457030
chr11	14470730	14479777	14470730	14473835	14476635	14479777	91	---	---	---	---	14473895	14473910	-	81	14470730	14479775
chr11	14495533	14499393	14495533	14495916	14499009	14499393	92	---	---	---	---	14498956	14498983	+	71	---	---
chr11	14529089	14548138	14529089	14529368	14547862	14548138	90	---	---	---	---	14530246	14530291	-	71	14529089	14548131
chr11	14588954	14600232	14588959	14591917	14597289	14600223	97	14588947	14588953	14600233	14600239	14591982	14592009	-	78	14588959	14600221
chr11	14638604	14652384	14638604	14640118	14650870	14652384	96	---	---	---	---	14650335	14650351	+	76	14638604	14652378
chr11	14724925	14735980	14724934	14725497	14735411	14735974	95	14724917	14724924	14735981	14735988	14725850	14725889	-	75	14724934	14735972
chr11	14766831	14771106	14766833	14767534	14770405	14771106	94	14766825	14766830	14771107	14771112	14767607	14767623	-	70	14766835	14771104
chr11	14790953	14802255	14790957	14791511	14801683	14802247	93	14790948	14790952	14802256	14802260	14801229	14801241	+	76	14790959	14802252
chr11	14867650	14878534	14867658	14869133	14877046	14878521	96	14867644	14867649	14878535	14878540	14876663	14876693	+	74	14867658	14878528
chr11	14869363	14878526	14869377	14869545	14878356	14878523	94	14869358	14869362	14878527	14878531	14869851	14869865	-	93	---	---
chr11	14899495	14907754	14899501	14899872	14907376	14907746	96	14899490	14899494	14907755	14907759	14907079	14907096	+	72	---	---
chr11	14900519	14908168	14900519	14900945	14907747	14908168	95	---	---	---	---	14907507	14907531	+	76	14900537	14908166
chr11	14915419	14919957	14915419	14916627	14918754	14919957	98	---	---	---	---	14916629	14916640	-	91	14915432	14919955
chr11	14937980	14949361	14937981	14938421	14948919	14949361	95	14937974	14937979	14949362	14949367	14938484	14938512	-	75	14937981	14949356
chr11	14982025	14993192	14982025	14984739	14990369	14993192	91	---	---	---	---	14990279	14990302	+	79	14982025	14993190
chr11	15035883	15044177	15035883	15039014	15040929	15044177	91	---	---	---	---	15040915	15040926	+	91	---	---
chr11	15058850	15062982	15058850	15059682	15062176	15062982	89	---	---	---	---	15062082	15062129	+	83	---	---
chr11	15086439	15092919	15086439	15088245	15091113	15092919	99	---	---	---	---	15091080	15091110	+	77	---	---
chr11	15138508	15148169	15138508	15139995	15146687	15148169	94	15138502	15138507	15148170	15148175	15140177	15140193	-	76	15138508	15148166
chr11	15150836	15162480	15150836	15153973	15159331	15162479	96	15150831	15150835	15162481	15162485	15154039	15154068	-	80	15150836	15162479
chr11	15170359	15177924	15170359	15170690	15177589	15177924	86	---	---	---	---	15177305	15177331	+	70	---	---
chr11	15181071	15202373	15181083	15181720	15201731	15202369	97	15181066	15181070	15202374	15202378	15201256	15201286	+	77	15181072	15202372
chr11	15183898	15195863	15183899	15186862	15192859	15195857	97	15183886	15183897	15195864	15195875	15192684	15192710	+	85	15183904	15195853
chr11	15185313	15194720	15185313	15185761	15194272	15194720	98	---	---	---	---	15186103	15186122	-	75	---	---
chr11	15202369	15214594	15202369	15203142	15213821	15214594	98	---	---	---	---	15203531	15203592	-	74	15202369	15214587
chr11	15203222	15214538	15203236	15203931	15213821	15214524	86	15203216	15203221	15214539	15214544	15204217	15204251	-	71	15203236	15214521
chr11	15206904	15215169	15206904	15207380	15214683	15215169	95	---	---	---	---	15207686	15207735	-	74	15206917	15215160
chr11	15262173	15282857	15262173	15262867	15282157	15282857	93	---	---	---	---	15281194	15281218	+	80	15262185	15282854
chr11	15270269	15282153	15270269	15273450	15279144	15282153	92	---	---	---	---	15279046	15279062	+	88	15270270	15282151
chr11	15327988	15337034	15327988	15328591	15336431	15337034	94	---	---	---	---	15336050	15336080	+	80	15327994	15337032
chr11	15371304	15378181	15371304	15371745	15377744	15378181	93	---	---	---	---	15377652	15377680	+	72	15371308	15378176
chr11	15394730	15400331	15394730	15395074	15399989	15400331	95	---	---	---	---	15395099	15395113	-	86	15394731	15400329
chr11	15476009	15486963	15476013	15476302	15486662	15486956	85	15476004	15476008	15486964	15486968	15486175	15486231	+	73	15476016	15486953
chr11	15507789	15511223	15507789	15508468	15510548	15511223	95	15507784	15507788	15511224	15511228	---	---	0	--	15507791	15511221
chr11	15520459	15527697	15520461	15521556	15526579	15527697	92	15520454	15520458	15527698	15527702	15521726	15521774	-	85	---	---
chr11	15565475	15575802	15565475	15565848	15575429	15575802	98	---	---	---	---	15565966	15566008	-	79	15565475	15575788
chr11	15580719	15592090	15580719	15581297	15591514	15592090	92	---	---	---	---	15581774	15581808	-	71	15580722	15592087
chr11	15592207	15596589	15592207	15593000	15595796	15596589	96	---	---	---	---	15595656	15595669	+	78	15592208	15596587
chr11	15619552	15624371	15619552	15619956	15623969	15624371	93	---	---	---	---	15623815	15623833	+	84	---	---
chr11	15641080	15652449	15641080	15641648	15651881	15652449	94	---	---	---	---	15651434	15651446	+	76	15641085	15652446
chr11	15771511	15780735	15771511	15772105	15780141	15780735	98	---	---	---	---	15779763	15779792	+	80	15771513	15780733
chr11	15835464	15839276	15835464	15835618	15839125	15839276	87	---	---	---	---	15839050	15839068	+	73	15835465	15839265
chr11	15860848	15869137	15860848	15861513	15868469	15869137	95	---	---	---	---	15861841	15861859	-	73	---	---
chr11	15876043	15884422	15876048	15876809	15883656	15884417	95	15876037	15876042	15884423	15884428	15883428	15883447	+	85	15876048	15884415
chr11	15919229	15925659	15919229	15920189	15924689	15925659	97	---	---	---	---	15924464	15924482	+	73	15919229	15925656
chr11	15936482	15952617	15936482	15936823	15952274	15952617	91	---	---	---	---	15937351	15937409	-	72	15936499	15952610
chr11	15963426	15974788	15963441	15963950	15974275	15974776	89	15963421	15963425	15974789	15974793	15973799	15973836	+	89	15963435	15974781
chr11	15978303	15992003	15978303	15979760	15990495	15992003	93	---	---	---	---	15980266	15980281	-	75	15978304	15992000
chr11	16016813	16024017	16016813	16017528	16023305	16024017	85	---	---	---	---	16023114	16023132	+	78	---	---
chr11	16025111	16034767	16025111	16025767	16034111	16034767	98	---	---	---	---	16026143	16026183	-	78	16025121	16034760
chr11	16052332	16067605	16052332	16052592	16067345	16067605	96	---	---	---	---	16066607	16066633	+	70	---	---
chr11	16052589	16068858	16052589	16053254	16068194	16068858	95	---	---	---	---	16067599	16067613	+	73	16052595	16068856
chr11	16076127	16081648	16076127	16076681	16081094	16081648	98	---	---	---	---	16080896	16080910	+	86	---	---
chr11	16084779	16097832	16084779	16085883	16096727	16097832	96	---	---	---	---	16086242	16086256	-	80	16084781	16097818
chr11	16104396	16111398	16104396	16104648	16111146	16111398	92	---	---	---	---	16104902	16104918	-	82	16104400	16111396
chr11	16149412	16158274	16149412	16150611	16157093	16158260	90	16149407	16149411	16158275	16158279	16156854	16156878	+	88	16149412	16158273
chr11	16187014	16193154	16187020	16187699	16192475	16193151	89	16187009	16187013	16193155	16193159	16192371	16192383	+	76	16187014	16193149
chr11	16216112	16224815	16216112	16216604	16224319	16224815	92	---	---	---	---	16216956	16216979	-	70	---	---
chr11	16230581	16242207	16230581	16231064	16241724	16242207	97	16230574	16230580	16242208	16242214	16231410	16231513	-	78	16230582	16242205
chr11	16343193	16352082	16343196	16343852	16351411	16352068	95	16343188	16343192	16352083	16352087	16351033	16351090	+	81	16343196	16352065
chr11	16423768	16429197	16423769	16424350	16428610	16429196	87	16423763	16423767	16429198	16429202	16424485	16424498	-	85	16423770	16429194
chr11	16468877	16486713	16468888	16469128	16486466	16486705	92	16468870	16468876	16486714	16486720	16469669	16469703	-	77	16468877	16486705
chr11	16471455	16485573	16471455	16471835	16485193	16485573	96	---	---	---	---	16472108	16472127	-	75	16471460	16485571
chr11	16503004	16504744	16503004	16503717	16504030	16504744	94	---	---	---	---	---	---	0	--	---	---
chr11	16538522	16551509	16538522	16539641	16550391	16551509	99	---	---	---	---	16540109	16540125	-	88	16538537	16551507
chr11	16587944	16599252	16587944	16588387	16598808	16599252	99	---	---	---	---	16588657	16588677	-	71	16587944	16599247
chr11	16610586	16621508	16610586	16611033	16621061	16621508	99	---	---	---	---	16611306	16611326	-	76	16610590	16621506
chr11	16624271	16631185	16624271	16624723	16630733	16631185	98	---	---	---	---	16630642	16630670	+	72	16624274	16631184
chr11	16669697	16684168	16669697	16669923	16683936	16684168	87	---	---	---	---	16670554	16670584	-	70	---	---
chr11	16670755	16683806	16670760	16671920	16682647	16683805	98	16670749	16670754	16683807	16683812	16682110	16682189	+	80	16670758	16683802
chr11	16685500	16705788	16685500	16685943	16705351	16705788	92	16685494	16685499	16705789	16705794	16704403	16704439	+	70	16685515	16705786
chr11	16716029	16719597	16716029	16716401	16719227	16719597	97	---	---	---	---	16719134	16719146	+	92	16716035	16719589
chr11	16762482	16766218	16762482	16762629	16766071	16766218	95	---	---	---	---	16762699	16762713	-	80	---	---
chr11	16813124	16817474	16813124	16813846	16816753	16817474	96	---	---	---	---	---	---	0	--	16813124	16817471
chr11	16826958	16838396	16826958	16827161	16838192	16838396	89	---	---	---	---	16837684	16837703	+	75	16826963	16838394
chr11	16843072	16848881	16843072	16843423	16848530	16848881	94	---	---	---	---	16848312	16848326	+	80	16843085	16848879
chr11	16900981	16907335	16900981	16902167	16906125	16907335	94	---	---	---	---	16905927	16905945	+	73	---	---
chr11	16995128	16998583	16995128	16995321	16998384	16998583	89	---	---	---	---	16998275	16998304	+	76	---	---
chr11	17089222	17096895	17089222	17089659	17096450	17096886	95	17089217	17089221	17096896	17096900	17089713	17089749	-	75	17089222	17096884
chr11	17135228	17147769	17135228	17135805	17147193	17147769	93	---	---	---	---	17146623	17146645	+	78	17135228	17147764
chr11	17148173	17159053	17148173	17148501	17158725	17159053	96	---	---	---	---	17158363	17158389	+	70	---	---
chr11	17170168	17176825	17170176	17171259	17175734	17176815	95	17170162	17170167	17176826	17176831	17175510	17175531	+	77	17170176	17176820
chr11	17306404	17310423	17306417	17307149	17309686	17310417	94	17306399	17306403	17310424	17310428	17309596	17309612	+	70	17306407	17310422
chr11	17356501	17368095	17356501	17357013	17367583	17368095	97	17356496	17356500	17368096	17368100	17367108	17367130	+	82	17356502	17368093
chr11	17384862	17387455	17384862	17385217	17387106	17387455	96	---	---	---	---	---	---	0	--	---	---
chr11	17405321	17410835	17405329	17405453	17410702	17410826	97	17405316	17405320	17410836	17410840	17405616	17405628	-	76	17405332	17410829
chr11	17443683	17451580	17443683	17444898	17450405	17451580	87	---	---	---	---	17450190	17450210	+	90	17443685	17451578
chr11	17455297	17461743	17455307	17456274	17460772	17461734	97	17455292	17455296	17461744	17461748	17460555	17460568	+	85	17455309	17461740
chr11	17468074	17484618	17468089	17468243	17484478	17484618	86	17468069	17468073	17484619	17484623	17483763	17483816	+	70	---	---
chr11	17509650	17515605	17509650	17510104	17515152	17515605	94	---	---	---	---	17510261	17510325	-	70	17509668	17515592
chr11	17526899	17533171	17526899	17527315	17532755	17533171	97	---	---	---	---	---	---	0	--	17526899	17533169
chr11	17750370	17769926	17750370	17750507	17769790	17769926	89	---	---	---	---	17768825	17768862	+	71	---	---
chr11	17751055	17763978	17751055	17752323	17762707	17763978	98	---	---	---	---	17762187	17762246	+	81	17751055	17763976
chr11	17767408	17782048	17767411	17767659	17781790	17782033	85	17767403	17767407	17782049	17782053	17781417	17781432	+	87	---	---
chr11	17799655	17804524	17799655	17800380	17803797	17804524	94	---	---	---	---	---	---	0	--	17799657	17804515
chr11	17843459	17848758	17843459	17843736	17848481	17848758	94	---	---	---	---	17843856	17843880	-	72	17843459	17848755
chr11	17879236	17884465	17879236	17879394	17884307	17884465	94	---	---	---	---	17884062	17884076	+	80	17879237	17884462
chr11	17953290	17972788	17953290	17953609	17972478	17972788	94	---	---	---	---	17954130	17954163	-	70	17953292	17972786
chr11	17957231	17970005	17957246	17960498	17966718	17969990	95	17957226	17957230	17970006	17970010	17966517	17966546	+	76	17957241	17969988
chr11	18003612	18009422	18003612	18004050	18008984	18009422	96	---	---	---	---	18004251	18004288	-	71	18003613	18009420
chr11	18017094	18028327	18017107	18017591	18027836	18028320	96	18017087	18017093	18028328	18028334	18017937	18018040	-	76	18017107	18028325
chr11	18063052	18068283	18063052	18063335	18068004	18068283	96	---	---	---	---	18063471	18063498	-	71	---	---
chr11	18130511	18134208	18130523	18130978	18133737	18134197	93	18130505	18130510	18134209	18134214	18133656	18133672	+	70	---	---
chr11	18185853	18196986	18185853	18189024	18193815	18196986	99	---	---	---	---	18189201	18189225	-	84	18185853	18196984
chr11	18212910	18224606	18212910	18216051	18221460	18224606	99	---	---	---	---	18221269	18221284	+	81	18212924	18224604
chr11	18257641	18266719	18257641	18259122	18265240	18266719	95	---	---	---	---	18259360	18259386	-	70	18257649	18266712
chr11	18554106	18562985	18554106	18554577	18562504	18562985	91	---	---	---	---	18562317	18562334	+	72	18554112	18562982
chr11	18554827	18569154	18554827	18557881	18566052	18569154	89	---	---	---	---	18565688	18565706	+	73	18554839	18569143
chr11	18559240	18570025	18559240	18560127	18569144	18570025	86	---	---	---	---	18568773	18568799	+	74	---	---
chr11	18594019	18603119	18594022	18595149	18601956	18603108	95	18594014	18594018	18603120	18603124	18595345	18595369	-	88	18594023	18603114
chr11	18669765	18676086	18669765	18669890	18675961	18676086	96	---	---	---	---	18669950	18669961	-	91	---	---
chr11	18709493	18715928	18709493	18710462	18714960	18715928	98	---	---	---	---	18710665	18710678	-	85	18709494	18715924
chr11	18722691	18726658	18722698	18723044	18726297	18726643	97	18722686	18722690	18726659	18726663	18726272	18726283	+	91	18722698	18726639
chr11	18754141	18767028	18754141	18755219	18765950	18767028	99	---	---	---	---	18755678	18755756	-	82	18754141	18767026
chr11	18793677	18804182	18793677	18793809	18804051	18804182	88	---	---	---	---	18803855	18803871	+	100	---	---
chr11	18795738	18802184	18795741	18796716	18801214	18802171	94	18795733	18795737	18802185	18802189	18800996	18801009	+	85	18795742	18802179
chr11	18846476	18857621	18846489	18847053	18857079	18857612	91	18846470	18846475	18857622	18857627	18856607	18856619	+	76	18846487	18857610
chr11	18888572	18894045	18888572	18888894	18893723	18894045	98	---	---	---	---	---	---	0	--	18888572	18894041
chr11	19001251	19008770	19001251	19002176	19007845	19008770	97	---	---	---	---	19002425	19002460	-	72	19001251	19008766
chr11	19104764	19109454	19104779	19104953	19109277	19109451	92	19104759	19104763	19109455	19109459	19109060	19109105	+	73	---	---
chr11	19286173	19305529	19286175	19287247	19304465	19305529	91	19286168	19286172	19305530	19305534	19288040	19288054	-	80	19286179	19305526
chr11	19374104	19381457	19374104	19374374	19381187	19381457	93	---	---	---	---	19374430	19374442	-	76	19374110	19381455
chr11	19543623	19555345	19543623	19544063	19554905	19555345	96	---	---	---	---	19554539	19554565	+	70	19543623	19555343
chr11	19783026	19790232	19783026	19783354	19789904	19790232	99	---	---	---	---	19789600	19789619	+	80	---	---
chr11	19903830	19913096	19903844	19903957	19912980	19913093	96	19903824	19903829	19913097	19913102	19903961	19903981	-	71	---	---
chr11	20034812	20042871	20034812	20035293	20042385	20042871	90	---	---	---	---	20042112	20042135	+	70	---	---
chr11	20039216	20048945	20039227	20039625	20048516	20048932	90	20039211	20039215	20048946	20048950	20048105	20048168	+	71	---	---
chr11	20052229	20061910	20052229	20053215	20060969	20061899	89	20052224	20052228	20061911	20061915	20060712	20060740	+	72	20052229	20061904
chr11	20156834	20169841	20156834	20158101	20168575	20169841	98	---	---	---	---	20158439	20158469	-	74	20156834	20169836
chr11	20220603	20227576	20220603	20222407	20225768	20227576	91	---	---	---	---	20225600	20225629	+	70	---	---
chr11	20242254	20254810	20242257	20243479	20253581	20254807	98	20242249	20242253	20254811	20254815	20243939	20243985	-	82	20242255	20254805
chr11	20297936	20304268	20297936	20298879	20303344	20304268	95	---	---	---	---	20299078	20299101	-	79	20297936	20304264
chr11	20464838	20471273	20464838	20465803	20470313	20471273	98	---	---	---	---	20470094	20470107	+	85	20464838	20471270
chr11	20622202	20633790	20622202	20626305	20629682	20633790	98	---	---	---	---	20626449	20626472	-	70	20622203	20633787
chr11	20637376	20643017	20637376	20637738	20642655	20643017	98	---	---	---	---	20637858	20637882	-	76	20637376	20643014
chr11	20661073	20667059	20661085	20661589	20666544	20667050	99	20661068	20661072	20667060	20667064	20666395	20666407	+	76	20661085	20667058
chr11	20672701	20679713	20672701	20673263	20679149	20679713	91	---	---	---	---	20673479	20673513	-	80	---	---
chr11	20844682	20859518	20844682	20844872	20859325	20859518	94	---	---	---	---	20845512	20845556	-	71	20844690	20859517
chr11	20846391	20855477	20846391	20848370	20853503	20855477	97	---	---	---	---	20848576	20848614	-	76	20846392	20855465
chr11	20868905	20874037	20868916	20869279	20873674	20874037	98	20868900	20868904	20874038	20874042	20869407	20869441	-	74	20868907	20874033
chr11	20887970	20893307	20887970	20888112	20893165	20893307	98	---	---	---	---	20888234	20888271	-	73	20887970	20893304
chr11	20911648	20923598	20911648	20914628	20920609	20923598	98	---	---	---	---	20920428	20920462	+	77	20911648	20923596
chr11	20923916	20934749	20923916	20924261	20934404	20934749	97	---	---	---	---	20924327	20924355	-	75	---	---
chr11	20998898	21003264	20998911	20999301	21002861	21003251	91	20998891	20998897	21003265	21003271	20999425	20999436	-	83	20998913	21003258
chr11	21010578	21017011	21010578	21011579	21016051	21017011	85	21010570	21010577	21017012	21017019	21015828	21015847	+	80	21010588	21017008
chr11	21086337	21099198	21086337	21086958	21098577	21099198	94	---	---	---	---	21087479	21087494	-	75	---	---
chr11	21116113	21122306	21116113	21117082	21121311	21122306	92	---	---	---	---	21121219	21121251	+	75	21116118	21122296
chr11	21117668	21120200	21117668	21117896	21119971	21120200	97	---	---	---	---	21119933	21119946	+	78	21117668	21120190
chr11	21132141	21143008	21132141	21132570	21142565	21143008	94	---	---	---	---	21142078	21142108	+	83	21132142	21143004
chr11	21139122	21142378	21139133	21139491	21142010	21142368	99	21139116	21139121	21142379	21142384	21139604	21139617	-	78	21139133	21142363
chr11	21223781	21232728	21223781	21223902	21232607	21232728	97	---	---	---	---	21232225	21232243	+	78	21223781	21232723
chr11	21262940	21275227	21262951	21263359	21274814	21275220	90	21262931	21262939	21275228	21275236	21263728	21263751	-	70	21262952	21275210
chr11	21309741	21319019	21309741	21310091	21318669	21319019	98	---	---	---	---	21318277	21318298	+	81	---	---
chr11	21310101	21322146	21310101	21310842	21321406	21322146	98	21310096	21310100	21322147	21322151	21311027	21311043	-	82	---	---
chr11	21340316	21353388	21340316	21340518	21353186	21353388	98	---	---	---	---	21341021	21341043	-	78	21340316	21353386
chr11	21385135	21389273	21385135	21385862	21388547	21389273	96	---	---	---	---	21385980	21385996	-	82	21385135	21389271
chr11	21404852	21408920	21404852	21405560	21408211	21408920	96	21404847	21404851	21408921	21408925	21408078	21408096	+	78	21404852	21408909
chr11	21420834	21440603	21420834	21421312	21440125	21440603	98	---	---	---	---	21439337	21439351	+	73	21420837	21440591
chr11	21421307	21427507	21421307	21422876	21425938	21427507	99	---	---	---	---	21422900	21422915	-	87	21421310	21427502
chr11	21429034	21441213	21429034	21429651	21440596	21441213	99	---	---	---	---	21440071	21440085	+	86	21429035	21441206
chr11	21530179	21534587	21530179	21530356	21534413	21534587	87	---	---	---	---	21534249	21534269	+	85	21530180	21534581
chr11	21596670	21602355	21596670	21597046	21601979	21602355	96	---	---	---	---	21597269	21597293	-	72	21596670	21602345
chr11	21614060	21625477	21614060	21614623	21624914	21625477	97	---	---	---	---	21624429	21624444	+	75	21614060	21625475
chr11	21633156	21635987	21633156	21633460	21635684	21635987	88	---	---	---	---	---	---	0	--	---	---
chr11	21739601	21745064	21739602	21739921	21744728	21745049	95	21739596	21739600	21745065	21745069	21740036	21740066	-	77	21739603	21745057
chr11	21858297	21868884	21858297	21858744	21868437	21868884	98	---	---	---	---	21859112	21859129	-	83	21858299	21868868
chr11	21942978	21956434	21942978	21944491	21954918	21956434	97	---	---	---	---	21944992	21945008	-	76	21942978	21956432
chr11	22054982	22061828	22054982	22055236	22061575	22061828	92	---	---	---	---	---	---	0	--	---	---
chr11	22083424	22094065	22083438	22084002	22093511	22094060	86	22083418	22083423	22094066	22094071	22084426	22084478	-	90	22083441	22094060
chr11	22103398	22116109	22103398	22106774	22112733	22116109	99	---	---	---	---	22106838	22106861	-	79	22103404	22116105
chr11	22119477	22122488	22119477	22120233	22121737	22122488	96	---	---	---	---	---	---	0	--	---	---
chr11	22125642	22129101	22125654	22125912	22128830	22129089	87	22125637	22125641	22129102	22129106	22128685	22128700	+	81	---	---
chr11	22288395	22295822	22288395	22288618	22295598	22295822	96	---	---	---	---	---	---	0	--	---	---
chr11	22308993	22325342	22308993	22310155	22324178	22325342	86	---	---	---	---	22323703	22323729	+	81	---	---
chr11	22338787	22342262	22338787	22338981	22342068	22342262	91	---	---	---	---	22341931	22341947	+	76	22338796	22342252
chr11	22345101	22359431	22345101	22345657	22358868	22359421	88	22345096	22345100	22359432	22359436	22346235	22346256	-	72	22345101	22359423
chr11	22395701	22408509	22395701	22396775	22407435	22408509	99	---	---	---	---	22406915	22406953	+	87	22395701	22408507
chr11	22583144	22595744	22583144	22586337	22592550	22595744	99	---	---	---	---	22592460	22592483	+	79	22583144	22595742
chr11	22599683	22602346	22599683	22599875	22602151	22602346	93	---	---	---	---	---	---	0	--	22599689	22602345
chr11	22711864	22717209	22711864	22712944	22716129	22717209	99	---	---	---	---	22713047	22713062	-	75	22711864	22717204
chr11	22732239	22737436	22732239	22732927	22736754	22737436	89	---	---	---	---	---	---	0	--	---	---
chr11	22788667	22794328	22788679	22788811	22794190	22794322	92	22788662	22788666	22794329	22794333	22789064	22789080	-	76	---	---
chr11	22804623	22814189	22804623	22807829	22810971	22814189	90	---	---	---	---	22807891	22807902	-	75	22804623	22814187
chr11	22855992	22859898	22855992	22856686	22859205	22859898	93	---	---	---	---	22856759	22856775	-	70	22855993	22859895
chr11	22978078	22987530	22978078	22978212	22987391	22987530	87	---	---	---	---	22987097	22987115	+	73	22978079	22987519
chr11	23010760	23015912	23010760	23011018	23015653	23015912	96	---	---	---	---	23011036	23011048	-	76	23010761	23015910
chr11	23017793	23025170	23017793	23018047	23024918	23025170	91	23017788	23017792	23025171	23025175	23024701	23024717	+	70	23017801	23025155
chr11	23086790	23100135	23086790	23089998	23096868	23100135	97	---	---	---	---	23090143	23090157	-	73	---	---
chr11	23087019	23098092	23087019	23087955	23097097	23098092	93	---	---	---	---	23088012	23088036	-	84	---	---
chr11	23180832	23188076	23180832	23183323	23185591	23188076	88	---	---	---	---	---	---	0	--	---	---
chr11	23305198	23308308	23305198	23305528	23307972	23308308	87	---	---	---	---	23307940	23307957	+	72	23305198	23308295
chr11	23314537	23319998	23314537	23314699	23319836	23319998	92	---	---	---	---	23314888	23314915	-	71	23314540	23319996
chr11	23328190	23341415	23328190	23329838	23339794	23341415	93	---	---	---	---	23330219	23330233	-	73	23328205	23341405
chr11	23448525	23454655	23448525	23448768	23454412	23454655	94	---	---	---	---	23454276	23454314	+	82	23448542	23454653
chr11	23495937	23505023	23495945	23496921	23504059	23505011	87	23495931	23495936	23505024	23505029	23503850	23503881	+	84	23495945	23505014
chr11	23521649	23532086	23521649	23521917	23531818	23532086	97	---	---	---	---	23522394	23522411	-	77	---	---
chr11	23634728	23639350	23634739	23635016	23639079	23639349	91	23634723	23634727	23639351	23639355	23638999	23639014	+	75	---	---
chr11	23644009	23658795	23644009	23645332	23657486	23658795	87	---	---	---	---	23656941	23656962	+	77	---	---
chr11	23710426	23723861	23710426	23713911	23720083	23723861	91	---	---	---	---	23719814	23719861	+	72	23710426	23723859
chr11	23769351	23775809	23769351	23771295	23773863	23775809	98	---	---	---	---	---	---	0	--	---	---
chr11	23802344	23816104	23802344	23805785	23812489	23816104	94	---	---	---	---	23806025	23806052	-	82	23802344	23816099
chr11	23829636	23839614	23829636	23830774	23838469	23839614	96	---	---	---	---	23831105	23831123	-	73	23829636	23839612
chr11	23845249	23853868	23845249	23845541	23853592	23853868	86	---	---	---	---	23853385	23853421	+	78	23845254	23853867
chr11	23877004	23890013	23877004	23878133	23888883	23890013	99	---	---	---	---	23878593	23878671	-	82	23877004	23890011
chr11	24019987	24031950	24019999	24020569	24031375	24031947	96	24019982	24019986	24031951	24031955	24030850	24030923	+	75	24019999	24031945
chr11	24062544	24067440	24062545	24062688	24067284	24067425	88	24062539	24062543	24067441	24067445	24062742	24062787	-	71	---	---
chr11	24140994	24151012	24140994	24142345	24149632	24151012	97	---	---	---	---	24149289	24149310	+	77	24140994	24151005
chr11	24142339	24153620	24142344	24143467	24152492	24153620	98	24142334	24142338	24153621	24153625	24152096	24152135	+	80	24142342	24153618
chr11	24270289	24279567	24270289	24270706	24279141	24279567	92	---	---	---	---	24270885	24270962	-	73	24270291	24279556
chr11	24282001	24296065	24282001	24282164	24295903	24296065	89	---	---	---	---	24295663	24295710	+	79	24282009	24296063
chr11	24341801	24347338	24341801	24341958	24347182	24347338	85	---	---	---	---	24346947	24346970	+	70	24341807	24347323
chr11	24350193	24364020	24350193	24354012	24360159	24364020	96	---	---	---	---	24359890	24359937	+	72	24350193	24364017
chr11	24424051	24437030	24424051	24425195	24435885	24437030	98	---	---	---	---	24435350	24435424	+	82	24424051	24437028
chr11	24441067	24445955	24441067	24441291	24445731	24445955	98	---	---	---	---	24441364	24441388	-	80	24441067	24445953
chr11	24508419	24513451	24508419	24509207	24512659	24513451	95	---	---	---	---	24512510	24512561	+	92	24508419	24513448
chr11	24571327	24574092	24571332	24571503	24573911	24574086	85	24571320	24571326	24574093	24574099	24571576	24571588	-	76	24571334	24574082
chr11	24724179	24727892	24724179	24725079	24726992	24727892	88	---	---	---	---	24725125	24725155	-	77	---	---
chr11	24738415	24749838	24738415	24738968	24749285	24749838	96	---	---	---	---	24739412	24739424	-	76	24738415	24749836
chr11	24750606	24759685	24750606	24751525	24758734	24759685	91	---	---	---	---	24751786	24751808	-	78	24750619	24759670
chr11	24785974	24788438	24785981	24786129	24788280	24788432	94	24785968	24785973	24788439	24788444	---	---	0	--	24785974	24788425
chr11	24786282	24789207	24786282	24786563	24788926	24789207	95	---	---	---	---	---	---	0	--	24786294	24789200
chr11	24869120	24877677	24869134	24869693	24877088	24877664	89	24869115	24869119	24877678	24877682	24870045	24870062	-	83	24869129	24877670
chr11	24878279	24890317	24878279	24878637	24889943	24890317	88	---	---	---	---	24879162	24879202	-	70	24878279	24890309
chr11	24893862	24898430	24893862	24894813	24897488	24898430	96	---	---	---	---	24894883	24894896	-	92	24893864	24898426
chr11	24906535	24916562	24906535	24906965	24916106	24916562	88	---	---	---	---	24915667	24915688	+	86	24906538	24916561
chr11	24969770	24991598	24969770	24969915	24991453	24991598	85	---	---	---	---	24990493	24990529	+	83	24969772	24991591
chr11	25066222	25077517	25066222	25066664	25077075	25077517	99	---	---	---	---	25066675	25066704	-	70	25066222	25077514
chr11	25160672	25167102	25160672	25161003	25166768	25167102	87	---	---	---	---	25166530	25166583	+	72	---	---
chr11	25222084	25234069	25222084	25222345	25233810	25234069	89	---	---	---	---	25233275	25233303	+	72	---	---
chr11	25271261	25275439	25271261	25271471	25275226	25275439	94	---	---	---	---	25275105	25275116	+	75	---	---
chr11	25370233	25383155	25370237	25371333	25382050	25383147	99	25370228	25370232	25383156	25383160	25371817	25371854	-	86	25370237	25383148
chr11	25448897	25460900	25448897	25451901	25457895	25460900	99	---	---	---	---	25452125	25452152	-	75	25448899	25460898
chr11	25479648	25490951	25479648	25480088	25490510	25490951	98	---	---	---	---	25490216	25490236	+	71	25479648	25490949
chr11	25636143	25638692	25636143	25636539	25638295	25638692	96	---	---	---	---	25638253	25638266	+	71	25636157	25638679
chr11	25666136	25679380	25666149	25667559	25677970	25679380	99	25666131	25666135	25679381	25679385	25677544	25677560	+	88	25666141	25679379
chr11	25681790	25693786	25681790	25684789	25690781	25693780	99	25681785	25681789	25693787	25693791	25684871	25684893	-	95	25681791	25693785
chr11	25726768	25734769	25726768	25727121	25734414	25734769	96	---	---	---	---	25734252	25734287	+	77	25726771	25734767
chr11	25772904	25783276	25772918	25773244	25782944	25783269	96	25772899	25772903	25783277	25783281	25782504	25782518	+	93	25772907	25783268
chr11	25789784	25802386	25789784	25791500	25800562	25802386	85	---	---	---	---	25800108	25800135	+	75	25789798	25802380
chr11	25790852	25802299	25790852	25791413	25801754	25802299	88	---	---	---	---	25791482	25791506	-	72	---	---
chr11	25791528	25798661	25791528	25792457	25797768	25798661	89	---	---	---	---	25792632	25792647	-	87	---	---
chr11	25917993	25927291	25917993	25921786	25923498	25927291	99	---	---	---	---	---	---	0	--	---	---
chr11	26003961	26015225	26003961	26008182	26011004	26015225	99	---	---	---	---	26010904	26010944	+	80	26003962	26015213
chr11	26019269	26027667	26019281	26019721	26027227	26027667	99	26019264	26019268	26027668	26027672	26019787	26019814	-	71	26019281	26027664
chr11	26077308	26081695	26077308	26077529	26081473	26081695	96	---	---	---	---	26081358	26081370	+	84	26077308	26081693
chr11	26111308	26127207	26111308	26114505	26124010	26127207	98	---	---	---	---	26123774	26123797	+	83	26111308	26127205
chr11	26180935	26192236	26180935	26181376	26191795	26192236	99	---	---	---	---	26191753	26191782	+	70	26180935	26192234
chr11	26198774	26209681	26198774	26199112	26209299	26209681	85	---	---	---	---	26208838	26208877	+	75	---	---
chr11	26206636	26209861	26206636	26206787	26209709	26209861	94	---	---	---	---	26206814	26206832	-	73	---	---
chr11	26206778	26210778	26206778	26206900	26210655	26210778	94	---	---	---	---	26210569	26210620	+	92	26206792	26210761
chr11	26207235	26211027	26207235	26207419	26210843	26211027	94	---	---	---	---	26207480	26207498	-	78	---	---
chr11	26208561	26212393	26208568	26208837	26212121	26212390	98	26208556	26208560	26212394	26212398	26212005	26212039	+	71	26208576	26212390
chr11	26238594	26250106	26238594	26241681	26247030	26250106	98	---	---	---	---	26246775	26246788	+	78	26238594	26250104
chr11	26283559	26294568	26283559	26285517	26292655	26294568	88	---	---	---	---	26285554	26285570	-	82	---	---
chr11	26284282	26294014	26284282	26284966	26293322	26294014	93	---	---	---	---	26292934	26292953	+	75	26284288	26294003
chr11	26360286	26373151	26360298	26361333	26372102	26373140	99	26360280	26360285	26373152	26373157	26371563	26371620	+	82	26360299	26373141
chr11	26431993	26439243	26431999	26432264	26438976	26439243	87	26431985	26431992	26439244	26439251	26432496	26432523	-	71	26432011	26439237
chr11	26621751	26633056	26621751	26622196	26632611	26633056	99	---	---	---	---	26622469	26622489	-	71	26621756	26633054
chr11	26646321	26659311	26646322	26649453	26656187	26659298	98	26646316	26646320	26659312	26659316	26655985	26656003	+	78	26646322	26659306
chr11	26689012	26694658	26689012	26689313	26694357	26694658	99	---	---	---	---	26689465	26689533	-	76	---	---
chr11	26739595	26752759	26739605	26740166	26752192	26752746	85	26739589	26739594	26752760	26752765	26740464	26740485	-	90	---	---
chr11	26756462	26767256	26756462	26756741	26766979	26767256	87	---	---	---	---	26757175	26757189	-	80	---	---
chr11	26789943	26793629	26789943	26790298	26793274	26793629	98	---	---	---	---	26790314	26790328	-	80	26789943	26793627
chr11	26850995	26857191	26851008	26851478	26856713	26857183	94	26850989	26850994	26857192	26857197	26851604	26851621	-	77	---	---
chr11	26875536	26880054	26875536	26876059	26879531	26880054	90	---	---	---	---	26876143	26876203	-	77	26875544	26880049
chr11	26904505	26915684	26904515	26909078	26911124	26915682	99	26904499	26904504	26915685	26915690	26911021	26911041	+	76	26904512	26915680
chr11	26924788	26931695	26924788	26925190	26931293	26931695	99	---	---	---	---	---	---	0	--	26924790	26931693
chr11	27005918	27022557	27005918	27006299	27022174	27022557	89	---	---	---	---	27007071	27007093	-	78	27005935	27022546
chr11	27041483	27053920	27041483	27045387	27050013	27053920	99	---	---	---	---	27049824	27049848	+	84	27041495	27053918
chr11	27062206	27074281	27062206	27065361	27071126	27074281	99	---	---	---	---	27065519	27065539	-	85	27062206	27074279
chr11	27091494	27100455	27091494	27091758	27100192	27100455	98	---	---	---	---	27091805	27091816	-	100	27091494	27100446
chr11	27101205	27105638	27101205	27101323	27105520	27105638	97	---	---	---	---	27101490	27101501	-	75	27101206	27105636
chr11	27216901	27229781	27216901	27217114	27229563	27229781	90	---	---	---	---	27228973	27228989	+	88	---	---
chr11	27222303	27243311	27222318	27223088	27242533	27243303	91	27222298	27222302	27243312	27243316	27223682	27223696	-	80	---	---
chr11	27239403	27243449	27239403	27239553	27243299	27243449	98	---	---	---	---	27243220	27243254	+	80	---	---
chr11	27251051	27263906	27251051	27251297	27263660	27263906	95	---	---	---	---	27263053	27263074	+	86	---	---
chr11	27263852	27285251	27263857	27264109	27284990	27285236	85	27263847	27263851	27285252	27285256	27284186	27284207	+	86	27263866	27285240
chr11	27269545	27284652	27269545	27272005	27282191	27284652	87	---	---	---	---	27272474	27272491	-	77	27269548	27284638
chr11	27270003	27283713	27270003	27271067	27282649	27283713	91	---	---	---	---	27271380	27271398	-	73	27270007	27283698
chr11	27298212	27311986	27298218	27298926	27311260	27311977	93	27298207	27298211	27311987	27311991	27299528	27299542	-	80	27298224	27311973
chr11	27332685	27347072	27332689	27333222	27346531	27347065	92	27332678	27332684	27347073	27347079	27345939	27345955	+	70	---	---
chr11	27355753	27361407	27355753	27356185	27360981	27361407	98	---	---	---	---	27360945	27360964	+	75	27355753	27361404
chr11	27380379	27384875	27380379	27381267	27384025	27384875	87	---	---	---	---	27383965	27383990	+	76	27380389	27384865
chr11	27411960	27415886	27411960	27412821	27414998	27415876	85	27411955	27411959	27415887	27415891	27414889	27414912	+	70	---	---
chr11	27508943	27520783	27508943	27509717	27520012	27520783	85	---	---	---	---	27519510	27519525	+	81	27508943	27520779
chr11	27597995	27603230	27598008	27598431	27602805	27603228	99	27597988	27597994	27603231	27603237	27598481	27598530	-	70	27598001	27603223
chr11	27616139	27620363	27616154	27616379	27620128	27620354	94	27616134	27616138	27620364	27620368	27619940	27620008	+	73	27616142	27620351
chr11	27626771	27643323	27626774	27626952	27643145	27643319	90	27626766	27626770	27643324	27643328	27627725	27627746	-	95	---	---
chr11	27628384	27641298	27628397	27629475	27640207	27641285	99	27628377	27628383	27641299	27641305	27629959	27629996	-	86	27628386	27641295
chr11	27765678	27772054	27765678	27765798	27771937	27772054	93	---	---	---	---	27765817	27765846	-	76	27765678	27772051
chr11	27779422	27784817	27779422	27779730	27784509	27784817	99	---	---	---	---	27779746	27779760	-	80	27779422	27784815
chr11	27859091	27870558	27859091	27859530	27870077	27870558	86	---	---	---	---	27859837	27859855	-	78	27859091	27870556
chr11	27901033	27907374	27901033	27901996	27906464	27907374	93	---	---	---	---	27902197	27902220	-	79	27901033	27907372
chr11	28037489	28050495	28037497	28038615	28049367	28050485	99	28037484	28037488	28050496	28050500	28039074	28039153	-	82	28037497	28050485
chr11	28075554	28082043	28075558	28075728	28081860	28082032	89	28075549	28075553	28082044	28082048	28081835	28081858	+	79	28075567	28082036
chr11	28132940	28154704	28132940	28135776	28151868	28154704	98	---	---	---	---	28136534	28136559	-	84	28132944	28154691
chr11	28172859	28186142	28172859	28174372	28184643	28186142	96	---	---	---	---	28184193	28184218	+	84	---	---
chr11	28196735	28209516	28196735	28197820	28208430	28209516	99	---	---	---	---	28198276	28198351	-	80	28196735	28209511
chr11	28226655	28239443	28226655	28228140	28237962	28239443	89	---	---	---	---	28228502	28228528	-	88	---	---
chr11	28263524	28269494	28263524	28263742	28269278	28269494	89	---	---	---	---	28269166	28269188	+	73	---	---
chr11	28284824	28303691	28284837	28285238	28303287	28303689	91	28284819	28284823	28303692	28303696	28286021	28286050	-	73	28284831	28303680
chr11	28313413	28319870	28313413	28313663	28319617	28319870	94	---	---	---	---	28319350	28319405	+	75	---	---
chr11	28381767	28402751	28381767	28381915	28402603	28402751	94	---	---	---	---	28401681	28401705	+	72	28381776	28402750
chr11	28382632	28395524	28382632	28383714	28394438	28395524	99	---	---	---	---	28393916	28393953	+	86	28382632	28395521
chr11	28411545	28420897	28411545	28411990	28420485	28420897	91	---	---	---	---	28420393	28420420	+	71	28411548	28420892
chr11	28421789	28425262	28421789	28421985	28425066	28425262	96	---	---	---	---	28424921	28424935	+	100	28421789	28425251
chr11	28449051	28459150	28449065	28449267	28458945	28459147	87	28449045	28449050	28459151	28459156	28449737	28449749	-	76	---	---
chr11	28520712	28533686	28520712	28521824	28532574	28533686	99	---	---	---	---	28522283	28522362	-	82	28520712	28533684
chr11	28661517	28676463	28661531	28662103	28675876	28676449	94	28661511	28661516	28676464	28676469	28662764	28662780	-	76	28661531	28676449
chr11	28680046	28683679	28680046	28680312	28683413	28683679	85	---	---	---	---	28683272	28683301	+	70	28680050	28683660
chr11	28687335	28690504	28687349	28687514	28690324	28690490	87	28687330	28687334	28690505	28690509	28690211	28690227	+	76	---	---
chr11	28707287	28713608	28707287	28707769	28713126	28713608	95	---	---	---	---	28712995	28713020	+	76	28707287	28713606
chr11	28722980	28728773	28722994	28724043	28727696	28728768	85	28722974	28722979	28728774	28728779	28727557	28727645	+	71	---	---
chr11	28739688	28748818	28739688	28740377	28748129	28748818	88	---	---	---	---	28747812	28747832	+	71	28739688	28748812
chr11	28870630	28889677	28870630	28872331	28887996	28889677	85	---	---	---	---	28873060	28873080	-	71	28870644	28889670
chr11	28879837	28884873	28879839	28881374	28883360	28884870	85	28879832	28879836	28884874	28884878	---	---	0	--	28879839	28884870
chr11	28894394	28901697	28894395	28897862	28898228	28901692	94	28894389	28894393	28901698	28901702	---	---	0	--	---	---
chr11	29005037	29009144	29005037	29005427	29008755	29009144	94	---	---	---	---	29008588	29008606	+	73	29005045	29009138
