# Supplementary material for: LtrDetector: A tool-suite for detecting long terminal repeat retrotransposons de-novo
Source: BMC Genomics. 2019 Jun 3;20:450. doi: 10.1186/s12864-019-5796-9 (PMC6547461; doi:10.1186/s12864-019-5796-9)
Supplement: Supplementary file 7 — LTR retrotransposons found by LtrDetector in Oryza sativa Japonica. This compressed file (.tar.gz) includes the LTR retrotransposons found by LtrDetector in BED format. (TAR.GZ 268 kb) [file 12864_2019_5796_MOESM7_ESM.gz › osativa/chr1Detector.bed]

SeqID	Retrotransposon	Left_LTR	Right_LTR		Left_TSD	Right_TSD	Polypurine Tract		TG	CA
	Start	End	Start	End	Start	End	ID	Start	End	Start	End	Start	End	Strand	Purine%	Start	End
chr1	43158	54469	43170	43591	54014	54456	91	43153	43157	54470	54474	53647	53673	+	70	43159	54460
chr1	106496	118089	106510	109607	114984	118081	99	106491	106495	118090	118094	109781	109792	-	100	---	---
chr1	156933	164490	156935	157196	164222	164480	88	156928	156932	164491	164495	157212	157235	-	75	156935	164484
chr1	274132	284119	274132	275101	283170	284119	94	---	---	---	---	275437	275491	-	70	---	---
chr1	430762	450301	430762	431664	449381	450298	93	430757	430761	450302	450306	432480	432500	-	71	430765	450300
chr1	465115	477981	465115	466193	476903	477981	99	---	---	---	---	466529	466566	-	71	465118	477979
chr1	487016	493922	487016	487416	493523	493922	97	487010	487015	493923	493928	---	---	0	--	487017	493920
chr1	660819	671469	660819	661262	671025	671469	99	---	---	---	---	670574	670588	+	73	660819	671466
chr1	783003	796406	783013	785553	793957	796405	90	782998	783002	796407	796411	785949	785963	-	80	---	---
chr1	783347	795356	783348	784524	794292	795352	86	783342	783346	795357	795361	784868	784884	-	70	783356	795353
chr1	815868	831940	815868	816937	830864	831940	99	---	---	---	---	817419	817534	-	81	815868	831938
chr1	832966	839857	832966	833368	839455	839857	98	---	---	---	---	---	---	0	--	832966	839855
chr1	857869	862259	857869	858172	861933	862259	85	---	---	---	---	858299	858322	-	87	857880	862254
chr1	863336	873658	863336	864183	872811	873658	87	---	---	---	---	872528	872555	+	85	863350	873645
chr1	891651	903832	891651	892006	903474	903832	98	---	---	---	---	892344	892381	-	71	891657	903820
chr1	905436	910506	905436	905698	910244	910506	95	---	---	---	---	905866	905882	-	76	905436	910504
chr1	922377	927397	922377	922813	926961	927397	95	---	---	---	---	926753	926768	+	75	922385	927387
chr1	939752	953845	939752	940110	953485	953845	98	---	---	---	---	940174	940188	-	73	939752	953843
chr1	944163	953170	944163	944819	952514	953170	97	---	---	---	---	945139	945204	-	81	944163	953168
chr1	954315	969354	954315	954454	969215	969354	93	---	---	---	---	968503	968521	+	94	---	---
chr1	973358	976402	973358	973586	976182	976402	92	---	---	---	---	973704	973715	-	75	---	---
chr1	988472	999143	988472	988823	998802	999143	90	---	---	---	---	998601	998619	+	89	---	---
chr1	1258000	1264025	1258000	1258445	1263581	1264025	97	---	---	---	---	1258577	1258589	-	76	1258002	1264018
chr1	1347483	1354908	1347483	1348838	1353528	1354908	86	---	---	---	---	1348840	1348917	-	70	---	---
chr1	1351767	1355912	1351767	1352132	1355555	1355912	86	---	---	---	---	1352247	1352304	-	77	---	---
chr1	1382725	1385546	1382725	1383237	1385033	1385546	94	---	---	---	---	1384983	1385013	+	70	---	---
chr1	1463992	1481739	1463992	1467691	1478044	1481739	99	---	---	---	---	1477527	1477564	+	76	1463992	1481737
chr1	1492028	1499136	1492028	1492540	1498627	1499136	90	---	---	---	---	1498379	1498407	+	75	1492030	1499134
chr1	1524179	1531026	1524179	1524621	1530584	1531026	98	---	---	---	---	1524688	1524716	-	72	1524179	1531024
chr1	1608763	1617685	1608763	1610383	1616053	1617685	98	---	---	---	---	1615790	1615804	+	100	1608764	1617682
chr1	1757811	1760710	1757811	1758037	1760487	1760710	88	---	---	---	---	---	---	0	--	1757815	1760708
chr1	1876686	1879888	1876686	1877063	1879502	1879888	94	---	---	---	---	1879472	1879485	+	78	1876687	1879876
chr1	1944471	1949462	1944471	1944927	1949003	1949462	93	---	---	---	---	1948809	1948836	+	71	1944489	1949454
chr1	2007763	2014478	2007763	2008201	2014041	2014478	97	---	---	---	---	2008342	2008388	-	74	2007764	2014468
chr1	2036584	2052563	2036584	2038195	2050975	2052563	90	---	---	---	---	2050457	2050476	+	80	2036601	2052555
chr1	2179999	2200552	2179999	2180443	2200108	2200552	99	---	---	---	---	2199169	2199198	+	70	2179999	2200549
chr1	2188212	2193627	2188215	2188352	2193484	2193621	99	2188207	2188211	2193628	2193632	2188517	2188538	-	86	2188219	2193619
chr1	2217489	2228120	2217502	2217718	2227904	2228120	86	2217484	2217488	2228121	2228125	2227522	2227538	+	76	---	---
chr1	2335753	2341139	2335753	2336837	2340055	2341139	99	---	---	---	---	2336942	2336957	-	75	2335753	2341137
chr1	2367716	2371396	2367716	2368025	2371084	2371396	90	---	---	---	---	---	---	0	--	---	---
chr1	2436227	2455779	2436227	2437882	2454178	2455779	89	---	---	---	---	2438536	2438550	-	80	2436240	2455765
chr1	2440488	2445548	2440488	2440722	2445319	2445548	92	---	---	---	---	2440842	2440862	-	76	---	---
chr1	2453746	2459857	2453749	2454162	2459454	2459851	86	2453740	2453745	2459858	2459863	2454353	2454391	-	71	2453746	2459855
chr1	2505280	2511652	2505280	2506238	2510739	2511652	94	---	---	---	---	2510520	2510533	+	85	2505280	2511650
chr1	2535677	2539063	2535677	2535812	2538928	2539063	99	---	---	---	---	2538890	2538910	+	76	2535677	2539061
chr1	2669242	2685179	2669242	2673106	2681289	2685179	89	---	---	---	---	2681135	2681151	+	94	2669242	2685169
chr1	2740104	2748161	2740104	2740321	2747946	2748161	94	---	---	---	---	2740624	2740640	-	88	2740122	2748160
chr1	2742523	2751110	2742535	2742682	2750967	2751103	88	2742518	2742522	2751111	2751115	2750575	2750605	+	77	2742529	2751095
chr1	2742711	2752292	2742723	2743087	2751937	2752290	86	2742705	2742710	2752293	2752298	2743510	2743523	-	92	2742711	2752279
chr1	2746505	2761767	2746505	2747652	2760614	2761767	87	---	---	---	---	2748065	2748078	-	92	2746511	2761761
chr1	2756178	2765512	2756178	2756385	2765307	2765512	88	---	---	---	---	2764899	2764920	+	77	---	---
chr1	2779210	2789661	2779210	2780666	2788171	2789661	86	---	---	---	---	2787859	2787888	+	80	---	---
chr1	2779264	2789498	2779264	2780500	2788225	2789498	86	---	---	---	---	2787859	2787888	+	80	---	---
chr1	2905752	2920788	2905752	2905948	2920598	2920788	85	---	---	---	---	2906581	2906617	-	81	2905752	2920776
chr1	2908913	2917721	2908921	2909994	2916648	2917721	99	2908907	2908912	2917722	2917727	2910278	2910289	-	83	2908921	2917719
chr1	2934234	2954471	2934243	2934677	2954028	2954465	95	2934228	2934233	2954472	2954477	2953060	2953094	+	80	---	---
chr1	2939553	2948827	2939553	2940554	2947819	2948827	97	---	---	---	---	2947456	2947477	+	72	2939553	2948825
chr1	3154594	3172622	3154608	3156802	3170418	3172614	98	3154589	3154593	3172623	3172627	3169803	3169817	+	80	3154609	3172612
chr1	3185485	3191564	3185485	3186181	3190879	3191564	88	---	---	---	---	3186390	3186404	-	80	---	---
chr1	3199323	3204472	3199323	3200231	3203568	3204472	89	---	---	---	---	3200375	3200397	-	73	3199333	3204469
chr1	3205004	3218472	3205014	3208323	3215141	3218462	98	3204999	3205003	3218473	3218477	3214940	3214958	+	78	3205005	3218453
chr1	3241716	3257754	3241716	3243720	3255725	3257754	88	---	---	---	---	3244139	3244189	-	80	---	---
chr1	3270604	3283301	3270604	3271126	3282751	3283301	89	---	---	---	---	3271686	3271708	-	78	---	---
chr1	3291599	3295604	3291599	3291943	3295263	3295604	94	---	---	---	---	3295165	3295213	+	73	3291602	3295599
chr1	3292032	3296035	3292034	3292463	3295606	3296034	90	3292026	3292031	3296036	3296041	3295464	3295481	+	77	---	---
chr1	3296586	3305163	3296586	3297000	3304751	3305163	90	---	---	---	---	3297320	3297341	-	77	3296597	3305158
chr1	3298048	3301084	3298048	3298484	3300640	3301084	88	---	---	---	---	3298574	3298592	-	84	3298058	3301078
chr1	3303097	3306071	3303097	3303271	3305899	3306071	87	---	---	---	---	3305783	3305794	+	75	3303113	3306053
chr1	3312802	3315723	3312802	3313384	3315134	3315723	87	---	---	---	---	---	---	0	--	---	---
chr1	3880740	3897830	3880742	3881945	3896570	3897820	86	3880735	3880739	3897831	3897835	3895851	3895900	+	72	---	---
chr1	3919715	3922952	3919715	3920123	3922544	3922952	90	---	---	---	---	3922423	3922481	+	71	---	---
chr1	4186324	4192652	4186324	4187251	4191751	4192652	85	---	---	---	---	4191532	4191545	+	85	4186324	4192649
chr1	4309898	4314948	4309898	4310960	4313902	4314948	92	---	---	---	---	---	---	0	--	4309903	4314933
chr1	4469010	4483872	4469010	4469451	4483431	4483872	99	---	---	---	---	4482791	4482824	+	70	4469010	4483870
chr1	4549566	4560488	4549580	4550570	4559524	4560485	95	4549560	4549565	4560489	4560494	4559350	4559364	+	93	4549569	4560483
chr1	4598087	4611170	4598087	4599174	4610088	4611170	99	---	---	---	---	4599703	4599720	-	83	4598087	4611165
chr1	4638957	4645053	4638957	4639462	4644548	4645053	99	---	---	---	---	4639597	4639609	-	76	4638957	4645050
chr1	4649426	4652075	4649426	4649636	4651860	4652075	85	---	---	---	---	---	---	0	--	4649427	4652073
chr1	4776224	4781951	4776238	4776611	4781578	4781951	98	4776219	4776223	4781952	4781956	4781426	4781506	+	70	4776227	4781945
chr1	4855915	4868804	4855915	4857000	4867720	4868804	99	---	---	---	---	4867198	4867235	+	86	4855915	4868802
chr1	4932007	4943300	4932007	4932451	4942857	4943300	98	---	---	---	---	4942563	4942584	+	72	4932008	4943296
chr1	5074038	5081581	5074038	5074169	5081450	5081581	98	---	---	---	---	5074362	5074431	-	88	---	---
chr1	5149650	5164224	5149650	5149993	5163884	5164224	88	---	---	---	---	5150415	5150428	-	78	---	---
chr1	5193518	5198235	5193518	5194408	5197342	5198235	92	---	---	---	---	5197309	5197333	+	80	---	---
chr1	5194586	5197584	5194586	5194727	5197443	5197584	93	---	---	---	---	5197309	5197333	+	80	5194602	5197578
chr1	5411634	5420910	5411634	5413358	5419154	5420910	85	---	---	---	---	5413437	5413462	-	80	5411642	5420904
chr1	5584567	5599489	5584567	5585606	5598433	5599489	88	---	---	---	---	5597899	5597932	+	70	---	---
chr1	5586127	5602056	5586127	5586967	5601213	5602056	88	---	---	---	---	5600713	5600756	+	77	5586131	5602048
chr1	5587263	5606254	5587263	5588321	5605194	5606254	90	---	---	---	---	5588990	5589011	-	86	---	---
chr1	5587570	5605925	5587570	5587999	5605497	5605925	92	---	---	---	---	5604729	5604756	+	75	5587585	5605907
chr1	5698179	5716466	5698179	5698516	5716128	5716466	89	---	---	---	---	5699350	5699378	-	79	---	---
chr1	5736019	5741175	5736019	5736339	5740857	5741175	97	---	---	---	---	5736354	5736368	-	80	5736019	5741172
chr1	5903582	5906847	5903582	5903970	5906460	5906847	97	---	---	---	---	5904045	5904057	-	84	5903583	5906845
chr1	5961467	5966178	5961467	5961648	5965994	5966178	95	---	---	---	---	5961690	5961729	-	72	5961478	5966173
chr1	6031216	6039085	6031216	6032845	6037446	6039085	89	---	---	---	---	6033019	6033040	-	81	6031232	6039066
chr1	6057473	6078596	6057473	6058929	6077143	6078596	90	---	---	---	---	6076347	6076392	+	78	6057483	6078591
chr1	6161932	6167718	6161932	6162894	6166760	6167718	98	---	---	---	---	6162926	6162937	-	91	6161932	6167716
chr1	6356689	6362800	6356691	6357034	6362452	6362799	88	6356684	6356688	6362801	6362805	6357275	6357305	-	83	6356689	6362799
chr1	6423366	6432141	6423366	6423844	6431664	6432141	90	---	---	---	---	6424185	6424235	-	76	---	---
chr1	6556451	6562459	6556451	6557176	6561721	6562459	91	---	---	---	---	6561554	6561573	+	75	6556452	6562457
chr1	6745811	6758683	6745811	6746895	6757599	6758683	99	---	---	---	---	6747354	6747431	-	80	6745811	6758681
chr1	6774356	6784689	6774356	6777065	6781864	6784689	86	---	---	---	---	6777269	6777292	-	70	---	---
chr1	6817709	6827337	6817709	6817910	6827136	6827337	85	---	---	---	---	6826979	6827045	+	77	---	---
chr1	6926803	6939624	6926813	6927913	6938524	6939620	98	6926797	6926802	6939625	6939630	6928257	6928287	-	74	6926809	6939618
chr1	7050018	7056065	7050022	7050425	7055659	7056065	91	7050010	7050017	7056066	7056073	7055415	7055432	+	94	---	---
chr1	7079872	7084864	7079872	7080073	7084670	7084864	87	---	---	---	---	7080246	7080271	-	76	7079885	7084858
chr1	7081380	7085607	7081380	7081766	7085222	7085607	93	---	---	---	---	7085096	7085141	+	71	7081388	7085596
chr1	7201748	7204972	7201748	7202095	7204612	7204972	90	---	---	---	---	7202097	7202116	-	70	7201753	7204956
chr1	7369759	7391429	7369759	7372055	7389160	7391429	88	---	---	---	---	7388623	7388643	+	76	7369776	7391416
chr1	7634029	7644873	7634029	7634251	7644649	7644873	86	---	---	---	---	7634449	7634478	-	73	---	---
chr1	7749204	7754673	7749204	7749549	7754325	7754671	95	7749199	7749203	7754674	7754678	7754086	7754097	+	83	7749204	7754662
chr1	7771652	7777193	7771652	7773118	7775709	7777193	85	---	---	---	---	7775594	7775624	+	74	---	---
chr1	7772012	7776733	7772012	7772642	7776103	7776733	92	---	---	---	---	7772710	7772721	-	83	7772023	7776729
chr1	7781171	7792367	7781171	7782380	7791158	7792367	98	---	---	---	---	7782720	7782750	-	74	7781171	7792365
chr1	8032309	8040016	8032309	8035360	8036958	8040016	94	---	---	---	---	8035376	8035413	-	71	8032317	8040010
chr1	8092884	8104256	8092884	8093605	8103535	8104256	97	---	---	---	---	8094077	8094102	-	88	---	---
chr1	8162776	8168193	8162776	8163871	8167098	8168193	99	---	---	---	---	8167060	8167076	+	70	8162776	8168191
chr1	8235785	8242646	8235797	8236214	8242221	8242638	99	8235779	8235784	8242647	8242652	8242125	8242153	+	72	8235787	8242636
chr1	8457158	8461543	8457168	8457898	8460805	8461538	94	8457151	8457157	8461544	8461550	8460711	8460727	+	70	8457168	8461536
chr1	8508604	8519861	8508604	8509043	8519450	8519861	87	---	---	---	---	8519368	8519383	+	75	8508606	8519859
chr1	8604018	8612470	8604018	8604457	8612031	8612470	99	---	---	---	---	8611935	8611963	+	72	8604018	8612468
chr1	8605552	8608471	8605552	8606215	8607809	8608471	86	---	---	---	---	8607791	8607807	+	70	---	---
chr1	8642218	8650176	8642225	8645358	8647043	8650176	99	8642213	8642217	8650177	8650181	---	---	0	--	---	---
chr1	8822534	8827751	8822541	8822981	8827305	8827745	99	8822529	8822533	8827752	8827756	8823079	8823135	-	71	8822539	8827749
chr1	8862565	8875550	8862573	8863689	8874431	8875549	99	8862560	8862564	8875551	8875555	8864149	8864227	-	82	8862570	8875547
chr1	8968728	8979545	8968728	8969257	8979009	8979545	85	---	---	---	---	8978523	8978552	+	80	8968738	8979533
chr1	8973518	8977953	8973518	8974336	8977135	8977953	98	---	---	---	---	8974349	8974375	-	70	8973534	8977942
chr1	9046037	9048262	9046037	9046708	9047580	9048262	90	---	---	---	---	9047547	9047567	+	76	---	---
chr1	9123996	9133677	9123996	9125674	9131882	9133677	90	---	---	---	---	9131650	9131663	+	78	9123997	9133675
chr1	9214582	9220980	9214587	9215554	9220013	9220980	99	9214577	9214581	9220981	9220985	9219959	9219983	+	72	9214582	9220978
chr1	9351485	9369638	9351485	9352047	9369078	9369638	96	---	---	---	---	9352844	9352877	-	82	9351485	9369636
chr1	9409128	9416726	9409128	9409423	9416431	9416726	97	---	---	---	---	9416125	9416152	+	78	9409128	9416709
chr1	9493601	9515041	9493601	9493765	9514877	9515041	96	---	---	---	---	9494756	9494771	-	93	9493609	9515039
chr1	9531581	9544429	9531581	9532691	9543322	9544429	98	---	---	---	---	9542948	9542978	+	74	9531582	9544424
chr1	9573919	9580411	9573933	9574937	9579437	9580411	89	9573913	9573918	9580412	9580417	9575142	9575155	-	85	9573928	9580409
chr1	9619045	9624783	9619045	9619440	9624387	9624783	96	---	---	---	---	9624238	9624315	+	71	9619045	9624781
chr1	9778580	9792313	9778580	9778719	9792171	9792313	86	---	---	---	---	9778938	9778964	-	74	---	---
chr1	9826761	9832292	9826761	9826921	9832132	9832292	93	---	---	---	---	9831938	9831964	+	74	9826763	9832289
chr1	9826959	9832138	9826969	9827226	9831863	9832133	88	9826954	9826958	9832139	9832143	9831685	9831699	+	80	9826972	9832131
chr1	9835857	9847160	9835857	9838657	9844099	9847160	88	---	---	---	---	9838875	9838904	-	80	---	---
chr1	9956615	9961024	9956615	9957389	9960251	9961024	95	---	---	---	---	9960129	9960182	+	70	9956620	9961022
chr1	9989022	10001974	9989025	9990285	10000707	10001967	98	9989017	9989021	10001975	10001979	9990626	9990656	-	74	9989028	10001965
chr1	10030395	10042892	10030395	10031396	10041891	10042892	98	---	---	---	---	10031859	10031921	-	82	10030395	10042890
chr1	10070758	10077182	10070758	10071244	10076696	10077182	99	---	---	---	---	10076424	10076466	+	72	10070758	10077179
chr1	10081800	10097456	10081800	10082320	10096936	10097456	96	---	---	---	---	10096413	10096433	+	71	10081801	10097454
chr1	10145195	10150293	10145195	10145452	10150033	10150293	87	---	---	---	---	---	---	0	--	---	---
chr1	10322324	10333063	10322324	10322491	10332895	10333063	89	---	---	---	---	10332543	10332563	+	80	10322329	10333047
chr1	10409973	10422019	10409973	10411866	10420124	10422019	97	---	---	---	---	10412010	10412028	-	73	10409977	10422003
chr1	10411861	10426740	10411861	10413177	10425423	10426740	97	---	---	---	---	10413656	10413689	-	79	---	---
chr1	10428052	10432257	10428052	10428374	10431928	10432248	85	10428046	10428051	10432258	10432263	10428477	10428492	-	75	---	---
chr1	10537614	10548451	10537614	10538600	10547463	10548451	94	---	---	---	---	10547084	10547102	+	78	10537614	10548446
chr1	10569541	10577778	10569546	10569987	10577332	10577773	99	10569526	10569540	10577779	10577793	10576965	10576998	+	73	10569546	10577771
chr1	10731666	10742494	10731666	10733573	10740588	10742494	96	---	---	---	---	10733726	10733748	-	86	10731670	10742492
chr1	10756333	10763733	10756333	10757536	10762566	10763733	88	10756328	10756332	10763734	10763738	10757764	10757787	-	79	10756333	10763718
chr1	10784380	10797440	10784380	10787332	10794490	10797440	99	---	---	---	---	10787445	10787483	-	76	---	---
chr1	10852340	10864931	10852351	10853377	10863905	10864928	97	10852335	10852339	10864932	10864936	10863378	10863441	+	82	10852348	10864928
chr1	10951363	10957832	10951371	10952340	10956843	10957823	94	10951357	10951362	10957833	10957838	10952545	10952558	-	85	10951372	10957821
chr1	11123581	11128979	11123581	11124674	11127889	11128979	99	---	---	---	---	11124779	11124794	-	75	11123584	11128977
chr1	11141634	11152911	11141634	11142072	11152474	11152911	96	---	---	---	---	11142412	11142438	-	70	11141634	11152909
chr1	11300355	11307161	11300359	11300805	11306707	11307155	99	11300348	11300354	11307162	11307168	11300870	11300898	-	72	11300356	11307151
chr1	11308527	11316159	11308529	11308824	11315860	11316156	95	11308522	11308526	11316160	11316164	11309098	11309134	-	78	11308529	11316158
chr1	11381564	11393330	11381564	11382420	11392463	11393330	92	---	---	---	---	11392083	11392101	+	78	11381572	11393324
chr1	11521732	11525129	11521732	11522122	11524739	11525129	95	---	---	---	---	11522197	11522209	-	84	11521733	11525127
chr1	11573484	11594855	11573484	11573819	11594518	11594855	92	---	---	---	---	11593569	11593588	+	70	11573487	11594847
chr1	11668402	11685332	11668402	11668763	11684963	11685332	94	---	---	---	---	11684153	11684229	+	71	11668410	11685329
chr1	11830912	11839788	11830912	11831547	11839130	11839788	92	---	---	---	---	11838750	11838812	+	80	11830913	11839786
chr1	11841011	11845287	11841014	11841721	11844565	11845272	95	11841006	11841010	11845288	11845292	11844438	11844491	+	70	11841014	11845282
chr1	11885775	11893207	11885775	11886217	11892765	11893207	99	---	---	---	---	11892671	11892699	+	72	11885777	11893205
chr1	11928476	11939073	11928476	11929780	11937758	11939073	92	---	---	---	---	11937512	11937524	+	84	11928485	11939071
chr1	11947971	11951790	11947971	11948362	11951400	11951790	96	---	---	---	---	11948485	11948496	-	83	11947972	11951787
chr1	12007067	12018978	12007080	12008031	12018015	12018966	98	12007062	12007066	12018979	12018983	12017602	12017790	+	95	---	---
chr1	12012480	12033650	12012480	12012655	12033476	12033650	88	---	---	---	---	12013446	12013490	-	73	12012483	12033648
chr1	12014689	12018966	12014689	12015040	12018615	12018966	98	---	---	---	---	12015132	12015147	-	81	---	---
chr1	12033647	12054743	12033647	12034700	12053701	12054743	94	---	---	---	---	12035627	12035645	-	78	12033652	12054742
chr1	12042965	12052302	12042965	12043327	12051939	12052302	97	---	---	---	---	12051587	12051613	+	74	---	---
chr1	12068315	12075084	12068324	12068773	12074621	12075083	89	12068310	12068314	12075085	12075089	12074345	12074359	+	80	---	---
chr1	12165939	12172125	12165946	12166488	12171569	12172111	93	12165934	12165938	12172126	12172130	12171315	12171339	+	80	12165942	12172122
chr1	12195957	12199232	12195957	12196138	12199051	12199232	96	---	---	---	---	12196268	12196284	-	76	12195957	12199231
chr1	12228414	12236710	12228414	12228624	12236503	12236710	86	---	---	---	---	12228949	12228967	-	73	---	---
chr1	12311105	12314517	12311105	12311367	12314255	12314517	90	---	---	---	---	12311490	12311510	-	76	---	---
chr1	12379530	12387745	12379530	12379933	12387339	12387745	88	---	---	---	---	12387033	12387055	+	73	12379531	12387741
chr1	12409233	12414460	12409233	12409441	12414252	12414460	99	---	---	---	---	12414028	12414048	+	80	12409242	12414455
chr1	12434528	12438863	12434528	12435418	12437972	12438863	97	---	---	---	---	12435480	12435519	-	82	12434528	12438857
chr1	12452597	12473881	12452599	12452869	12473609	12473879	98	12452592	12452596	12473882	12473886	12472968	12472986	+	84	12452601	12473873
chr1	12455497	12466546	12455497	12457626	12464373	12466546	97	---	---	---	---	12457842	12457872	-	70	---	---
chr1	12527773	12543888	12527786	12528844	12542830	12543888	99	12527768	12527772	12543889	12543893	12542183	12542203	+	85	12527778	12543886
chr1	12531648	12542830	12531648	12535603	12538876	12542830	99	---	---	---	---	12538712	12538751	+	75	---	---
chr1	12551452	12564582	12551452	12551617	12564417	12564582	89	---	---	---	---	12563778	12563810	+	72	12551454	12564576
chr1	12598068	12610974	12598068	12599163	12609879	12610974	99	---	---	---	---	12599646	12599683	-	86	12598068	12610971
chr1	12718709	12724837	12718709	12719129	12724417	12724837	99	---	---	---	---	12719193	12719221	-	72	12718709	12724832
chr1	12734637	12742465	12734637	12734792	12742310	12742465	85	---	---	---	---	12742094	12742164	+	74	12734639	12742461
chr1	12791738	12802337	12791744	12794911	12799155	12802322	99	12791733	12791737	12802338	12802342	12795088	12795112	-	84	12791744	12802336
chr1	12860729	12867171	12860729	12861692	12866193	12867171	98	---	---	---	---	12861897	12861910	-	85	12860729	12867169
chr1	12899764	12904869	12899764	12900093	12904540	12904869	99	---	---	---	---	12900215	12900241	-	74	12899764	12904867
chr1	12909721	12914083	12909732	12909848	12913953	12914069	90	12909715	12909720	12914084	12914089	12913747	12913766	+	70	12909727	12914082
chr1	12960270	12975794	12960270	12962637	12973427	12975794	99	---	---	---	---	12972939	12972969	+	77	---	---
chr1	12990579	12996755	12990579	12991439	12995895	12996755	99	---	---	---	---	12995716	12995728	+	76	12990581	12996753
chr1	13012817	13026819	13012817	13016153	13023473	13026819	99	---	---	---	---	13016465	13016496	-	71	13012817	13026818
chr1	13028088	13041947	13028088	13031813	13038097	13041947	95	---	---	---	---	13037928	13038017	+	72	13028089	13041931
chr1	13043536	13051772	13043536	13044353	13050958	13051772	95	---	---	---	---	13044496	13044540	-	73	13043536	13051769
chr1	13056184	13070883	13056184	13058517	13068569	13070883	91	---	---	---	---	13058800	13058816	-	88	---	---
chr1	13068569	13086914	13068569	13071113	13084372	13086914	94	---	---	---	---	13083860	13083874	+	80	13068577	13086912
chr1	13076300	13089796	13076300	13077111	13088985	13089796	97	---	---	---	---	13077560	13077579	-	80	---	---
chr1	13091666	13107053	13091666	13092765	13105941	13107053	94	---	---	---	---	13093327	13093356	-	90	---	---
chr1	13110745	13117554	13110758	13111197	13117107	13117544	92	13110739	13110744	13117555	13117560	13117011	13117039	+	72	13110746	13117549
chr1	13126197	13129348	13126197	13126510	13129035	13129348	92	---	---	---	---	13126587	13126637	-	72	---	---
chr1	13179185	13191182	13179185	13179448	13190921	13191182	96	---	---	---	---	13179985	13180006	-	77	13179185	13191181
chr1	13220154	13235049	13220154	13220715	13234489	13235049	95	---	---	---	---	13233924	13233957	+	85	---	---
chr1	13447622	13453006	13447622	13447949	13452679	13453006	97	---	---	---	---	13452580	13452613	+	76	13447622	13452998
chr1	13459788	13469931	13459788	13459966	13469753	13469931	95	---	---	---	---	13460392	13460434	-	74	13459788	13469928
chr1	13494939	13505468	13494939	13496099	13504373	13505468	90	---	---	---	---	13496421	13496442	-	81	---	---
chr1	13618452	13622563	13618452	13619175	13621840	13622563	92	---	---	---	---	13619289	13619309	-	76	13618452	13622561
chr1	13624738	13635014	13624753	13627391	13632375	13635013	99	13624733	13624737	13635015	13635019	13627517	13627538	-	95	13624744	13635011
chr1	13643120	13651129	13643120	13643405	13650845	13651129	93	---	---	---	---	13643644	13643730	-	71	13643120	13651126
chr1	13737088	13747291	13737088	13740259	13744121	13747291	99	---	---	---	---	13743971	13743992	+	95	13737088	13747288
chr1	13862941	13875813	13862941	13864021	13874733	13875813	99	---	---	---	---	13864543	13864557	-	86	13862941	13875810
chr1	13953526	13955201	13953530	13953940	13954788	13955198	99	13953521	13953525	13955202	13955206	---	---	0	--	13953527	13955194
chr1	13997414	14009115	13997426	13998773	14007687	14009101	87	13997409	13997413	14009116	14009120	13999155	13999174	-	75	13997416	14009099
chr1	14089016	14094683	14089016	14089417	14094285	14094683	96	---	---	---	---	14094189	14094217	+	72	14089016	14094665
chr1	14150572	14161689	14150572	14151841	14160423	14161689	89	---	---	---	---	14160209	14160239	+	70	---	---
chr1	14252937	14262340	14252937	14253119	14262151	14262340	86	---	---	---	---	14261699	14261719	+	80	---	---
chr1	14322083	14324736	14322092	14322386	14324441	14324729	87	14322078	14322082	14324737	14324741	14324338	14324383	+	78	14322085	14324724
chr1	14335424	14338864	14335424	14336536	14337754	14338864	94	---	---	---	---	---	---	0	--	---	---
chr1	14444088	14462207	14444088	14444346	14461939	14462207	85	---	---	---	---	14445028	14445056	-	82	---	---
chr1	14447246	14462840	14447259	14447893	14462217	14462834	90	14447241	14447245	14462841	14462845	14448566	14448594	-	75	---	---
chr1	14447900	14464254	14447911	14448111	14464039	14464246	91	14447895	14447899	14464255	14464259	14463404	14463425	+	81	---	---
chr1	14451170	14464669	14451170	14451588	14464251	14464669	93	---	---	---	---	14463756	14463772	+	82	---	---
chr1	14490116	14502765	14490131	14491248	14501655	14502764	98	14490111	14490115	14502766	14502770	14501134	14501198	+	81	14490116	14502762
chr1	14523394	14526059	14523394	14523706	14525747	14526059	86	---	---	---	---	14523797	14523808	-	83	14523398	14526048
chr1	14534884	14543739	14534884	14535514	14543089	14543738	92	14534879	14534883	14543740	14543744	14542710	14542769	+	80	14534884	14543735
chr1	14551721	14567371	14551721	14554198	14564897	14567371	99	---	---	---	---	14564731	14564769	+	74	---	---
chr1	14650537	14659350	14650537	14651907	14658009	14659350	94	---	---	---	---	14652021	14652055	-	74	---	---
chr1	14660482	14672570	14660486	14663641	14669419	14672570	99	14660473	14660481	14672571	14672579	14669241	14669262	+	86	14660486	14672568
chr1	14711962	14721320	14711962	14712605	14720654	14721320	88	---	---	---	---	14720261	14720286	+	76	---	---
chr1	14840116	14850754	14840116	14841142	14849736	14850754	91	---	---	---	---	14849650	14849683	+	94	---	---
chr1	14844406	14848770	14844406	14845641	14847532	14848770	88	---	---	---	---	---	---	0	--	---	---
chr1	14870335	14876811	14870335	14871330	14875831	14876811	97	---	---	---	---	14875612	14875625	+	85	14870335	14876809
chr1	15036632	15049411	15036632	15037862	15048179	15049411	98	---	---	---	---	15038322	15038378	-	80	15036632	15049409
chr1	15207083	15209644	15207083	15207396	15209327	15209644	85	---	---	---	---	15209228	15209247	+	80	---	---
chr1	15218232	15222379	15218246	15219475	15221139	15222376	96	15218226	15218231	15222380	15222385	15219561	15219575	-	73	15218238	15222373
chr1	15241110	15251159	15241110	15241391	15250878	15251159	99	---	---	---	---	15250521	15250557	+	70	15241110	15251158
chr1	15242321	15253373	15242321	15244936	15250782	15253373	98	---	---	---	---	15250521	15250557	+	70	15242330	15253362
chr1	15301258	15307713	15301258	15302229	15306730	15307713	97	---	---	---	---	15302434	15302447	-	85	15301258	15307711
chr1	15407638	15410752	15407638	15408100	15410296	15410752	88	---	---	---	---	15408168	15408180	-	76	15407651	15410736
chr1	15483937	15502430	15483942	15484057	15502312	15502427	86	15483932	15483936	15502431	15502435	15501508	15501549	+	76	15483953	15502427
chr1	15491508	15510813	15491521	15491821	15510513	15510804	85	15491503	15491507	15510814	15510818	15510060	15510076	+	82	---	---
chr1	15516707	15529222	15516707	15517746	15528191	15529222	97	---	---	---	---	15527668	15527726	+	83	15516707	15529220
chr1	15537075	15541246	15537075	15537616	15540705	15541246	94	---	---	---	---	15540631	15540657	+	77	15537075	15541243
chr1	15597283	15605373	15597283	15597725	15604931	15605373	99	---	---	---	---	15597792	15597819	-	71	15597283	15605371
chr1	15610410	15616861	15610410	15610964	15616306	15616860	95	15610405	15610409	15616862	15616866	15611174	15611202	-	82	15610410	15616860
chr1	15635602	15643148	15635616	15637331	15641427	15643142	99	15635596	15635601	15643149	15643154	15641263	15641327	+	86	---	---
chr1	15638981	15644456	15638981	15640293	15643136	15644456	88	---	---	---	---	---	---	0	--	15638993	15644448
chr1	15651124	15670810	15651124	15652638	15669297	15670810	96	---	---	---	---	15668464	15668483	+	70	15651124	15670807
chr1	15695649	15701900	15695649	15697764	15699729	15701900	88	---	---	---	---	15699629	15699664	+	72	---	---
chr1	15748321	15752595	15748321	15748951	15751966	15752595	99	---	---	---	---	15748987	15749008	-	77	---	---
chr1	15798342	15804578	15798342	15798448	15804468	15804578	94	---	---	---	---	---	---	0	--	15798342	15804559
chr1	15823269	15830282	15823269	15823630	15829921	15830282	96	---	---	---	---	15823856	15823887	-	71	15823269	15830280
chr1	15864700	15876640	15864700	15867697	15873641	15876640	99	---	---	---	---	15873460	15873494	+	77	15864700	15876637
chr1	15905757	15926664	15905757	15909764	15922586	15926664	86	---	---	---	---	15921988	15922014	+	77	15905761	15926661
chr1	15911529	15931723	15911529	15912426	15930827	15931723	96	---	---	---	---	15913199	15913228	-	76	15911533	15931720
chr1	15982143	15989634	15982143	15983382	15988486	15989634	89	---	---	---	---	---	---	0	--	15982145	15989625
chr1	16040677	16045655	16040686	16041415	16044923	16045652	96	16040669	16040676	16045656	16045663	16044829	16044845	+	70	16040686	16045650
chr1	16073807	16076682	16073813	16073947	16076533	16076668	88	16073801	16073806	16076683	16076688	---	---	0	--	16073815	16076677
chr1	16159383	16172130	16159383	16160501	16171011	16172130	99	---	---	---	---	16170636	16170666	+	74	16159383	16172128
chr1	16176197	16187655	16176197	16177404	16186480	16187655	90	---	---	---	---	16186026	16186060	+	71	---	---
chr1	16188328	16194573	16188328	16189354	16193547	16194573	95	---	---	---	---	16189527	16189554	-	71	16188328	16194569
chr1	16196019	16199550	16196019	16196526	16199041	16199550	96	---	---	---	---	16198925	16198938	+	78	16196019	16199545
chr1	16211893	16224362	16211893	16215000	16221255	16224362	99	---	---	---	---	16221166	16221189	+	79	16211894	16224361
chr1	16234961	16244116	16234961	16235559	16243506	16244116	90	---	---	---	---	16235939	16235957	-	89	16234973	16244113
chr1	16246569	16251116	16246575	16246755	16250931	16251111	94	16246563	16246568	16251117	16251122	16250727	16250766	+	72	16246577	16251115
chr1	16259314	16279320	16259314	16260093	16278542	16279320	87	---	---	---	---	16260891	16260905	-	73	---	---
chr1	16268969	16278417	16268969	16271710	16275649	16278417	98	---	---	---	---	16275501	16275523	+	91	16268969	16278415
chr1	16307565	16311963	16307565	16308358	16311181	16311963	97	---	---	---	---	16311055	16311108	+	70	16307566	16311961
chr1	16338600	16342718	16338600	16339114	16342197	16342718	92	---	---	---	---	16339155	16339166	-	75	16338605	16342703
chr1	16394131	16397483	16394131	16394330	16397284	16397483	92	---	---	---	---	16397191	16397272	+	78	16394131	16397478
chr1	16399672	16413864	16399680	16400245	16413289	16413854	95	16399666	16399671	16413865	16413870	16400885	16400898	-	71	16399681	16413857
chr1	16437134	16442439	16437149	16437448	16442141	16442436	94	16437129	16437133	16442440	16442444	16442110	16442139	+	73	16437149	16442437
chr1	16502857	16511595	16502872	16503320	16511167	16511588	92	16502852	16502856	16511596	16511600	16510803	16510832	+	73	16502859	16511590
chr1	16525826	16529522	16525826	16526160	16529189	16529522	91	---	---	---	---	16526201	16526247	-	72	16525831	16529510
chr1	16533418	16547346	16533418	16534038	16546746	16547346	92	---	---	---	---	16546148	16546178	+	87	---	---
chr1	16548680	16563956	16548680	16551730	16560873	16563956	93	---	---	---	---	16560527	16560548	+	81	16548680	16563950
chr1	16574110	16586632	16574110	16575199	16585538	16586632	97	---	---	---	---	16575625	16575716	-	80	16574112	16586630
chr1	16600424	16606821	16600424	16601363	16605856	16606821	91	---	---	---	---	16605643	16605656	+	85	16600426	16606819
chr1	16615372	16633056	16615381	16615960	16632473	16633049	94	16615367	16615371	16633057	16633061	16631950	16631964	+	80	---	---
chr1	16618242	16629888	16618253	16621376	16626750	16629873	98	16618237	16618241	16629889	16629893	16621616	16621629	-	85	16618247	16629886
chr1	16655355	16659431	16655355	16656393	16658394	16659431	96	---	---	---	---	16658294	16658367	+	72	16655370	16659427
chr1	16673346	16678891	16673346	16673762	16678471	16678891	93	---	---	---	---	16673882	16673909	-	75	16673349	16678888
chr1	16748022	16753433	16748022	16748744	16752715	16753433	89	---	---	---	---	---	---	0	--	16748028	16753430
chr1	16753816	16757218	16753818	16754789	16756227	16757209	95	16753810	16753815	16757219	16757224	16754805	16754816	-	75	16753819	16757210
chr1	16759729	16767493	16759729	16760638	16766583	16767492	98	16759723	16759728	16767494	16767499	16766311	16766330	+	85	16759729	16767490
chr1	16770066	16781814	16770078	16771026	16780865	16781812	97	16770061	16770065	16781815	16781819	16771425	16771436	-	75	---	---
chr1	16784725	16788780	16784731	16786228	16787269	16788768	93	16784719	16784724	16788781	16788786	16786284	16786302	-	73	---	---
chr1	16799467	16802937	16799477	16800073	16802331	16802927	96	16799457	16799466	16802938	16802947	---	---	0	--	16799467	16802927
chr1	16803516	16808823	16803516	16804130	16808209	16808823	92	16803502	16803515	16808824	16808837	---	---	0	--	16803520	16808821
chr1	16812981	16815972	16812981	16813941	16815037	16815969	92	16812975	16812980	16815973	16815978	---	---	0	--	---	---
chr1	16817639	16820658	16817639	16819058	16819230	16820658	87	16817623	16817638	16820659	16820674	16819162	16819180	+	78	---	---
chr1	16830596	16834245	16830608	16831004	16833848	16834242	92	16830591	16830595	16834246	16834250	---	---	0	--	---	---
chr1	16837804	16847192	16837804	16838214	16846781	16847192	96	---	---	---	---	16846352	16846371	+	75	16837822	16847189
chr1	16838216	16843365	16838216	16839074	16842507	16843365	98	---	---	---	---	16842477	16842505	+	79	16838216	16843363
chr1	16862687	16866009	16862687	16863404	16865292	16866009	99	---	---	---	---	---	---	0	--	16862692	16866007
chr1	16866445	16878647	16866445	16867255	16877819	16878647	87	16866438	16866444	16878648	16878654	16867753	16867782	-	73	16866445	16878631
chr1	16884197	16890604	16884197	16884476	16890323	16890604	96	---	---	---	---	16890162	16890186	+	76	---	---
chr1	16885336	16890336	16885349	16886708	16888964	16890323	99	16885329	16885335	16890337	16890343	16886719	16886740	-	90	16885339	16890326
chr1	16910425	16914137	16910425	16911288	16913274	16914137	98	---	---	---	---	16911307	16911325	-	78	16910425	16914136
chr1	16947844	16951989	16947856	16948252	16951592	16951986	92	16947839	16947843	16951990	16951994	16951466	16951519	+	70	---	---
chr1	16962011	16972375	16962011	16962933	16971472	16972375	91	---	---	---	---	16971165	16971221	+	73	16962012	16972373
chr1	16974765	16979173	16974765	16975561	16978377	16979173	99	---	---	---	---	16975634	16975687	-	70	16974769	16979171
chr1	17003896	17010615	17003898	17005104	17009389	17010612	91	17003891	17003895	17010616	17010620	17005212	17005231	-	90	---	---
chr1	17024676	17044795	17024689	17026195	17043235	17044781	89	17024671	17024675	17044796	17044800	17042440	17042474	+	71	17024694	17044791
chr1	17034117	17040564	17034117	17035283	17039392	17040564	92	---	---	---	---	17035411	17035441	-	87	17034121	17040563
chr1	17051365	17064299	17051365	17054502	17061141	17064287	98	17051359	17051364	17064300	17064305	17060965	17060987	+	86	17051365	17064285
chr1	17077636	17080978	17077636	17077805	17080804	17080978	92	---	---	---	---	17080676	17080702	+	74	---	---
chr1	17086911	17099220	17086911	17087416	17098727	17099220	94	---	---	---	---	17087922	17087941	-	90	17086919	17099219
chr1	17090376	17100287	17090376	17091449	17099214	17100287	97	---	---	---	---	17099032	17099068	+	72	17090390	17100285
chr1	17113858	17119869	17113858	17114697	17119031	17119869	95	---	---	---	---	17118836	17118849	+	85	17113860	17119853
chr1	17127193	17129132	17127193	17127795	17128534	17129132	85	17127176	17127192	17129133	17129149	17128500	17128518	+	73	17127196	17129130
chr1	17144638	17149051	17144638	17145270	17148431	17149051	93	---	---	---	---	17148294	17148340	+	72	17144648	17149049
chr1	17180002	17191777	17180002	17181435	17190357	17191777	95	---	---	---	---	17189966	17190011	+	82	17180007	17191772
chr1	17231286	17240301	17231294	17232719	17238895	17240296	93	17231280	17231285	17240302	17240307	17232833	17232867	-	74	17231296	17240294
chr1	17241192	17260308	17241192	17241333	17260167	17260308	92	---	---	---	---	17242234	17242273	-	70	---	---
chr1	17241541	17249260	17241541	17242779	17248013	17249260	94	---	---	---	---	17247751	17247775	+	72	---	---
chr1	17311142	17318896	17311142	17311707	17318333	17318896	95	---	---	---	---	17318113	17318168	+	73	17311142	17318894
chr1	17327593	17333914	17327593	17328597	17332893	17333914	97	---	---	---	---	17332709	17332732	+	83	17327596	17333907
chr1	17358227	17369532	17358227	17358664	17369096	17369532	97	---	---	---	---	17368735	17368761	+	70	17358227	17369530
chr1	17419795	17423849	17419795	17419913	17423736	17423849	94	---	---	---	---	17423572	17423584	+	92	17419806	17423846
chr1	17436254	17442715	17436254	17437239	17441740	17442715	98	---	---	---	---	17441521	17441534	+	85	17436254	17442713
chr1	17522561	17539707	17522561	17523697	17538555	17539707	92	---	---	---	---	17537854	17537931	+	87	17522561	17539703
chr1	17524384	17531788	17524384	17525172	17531000	17531788	99	---	---	---	---	17530708	17530757	+	74	17524385	17531786
chr1	17634700	17646374	17634700	17637846	17643232	17646374	99	---	---	---	---	17638087	17638100	-	85	17634701	17646372
chr1	17665562	17674795	17665572	17666766	17673571	17674791	92	17665557	17665561	17674796	17674800	17673313	17673337	+	88	17665572	17674794
chr1	17699914	17705442	17699914	17700035	17705321	17705442	98	---	---	---	---	17700201	17700213	-	76	17699917	17705440
chr1	17773917	17785528	17773917	17774893	17784552	17785528	96	---	---	---	---	17775167	17775187	-	76	17773917	17785526
chr1	17802350	17808238	17802350	17802633	17807954	17808238	88	---	---	---	---	17807750	17807813	+	75	17802355	17808232
chr1	17802655	17805897	17802655	17803056	17805496	17805897	91	---	---	---	---	---	---	0	--	17802660	17805895
chr1	17819713	17833680	17819728	17820288	17833111	17833674	93	17819708	17819712	17833681	17833685	17832914	17832935	+	77	---	---
chr1	17887071	17892281	17887071	17887509	17891843	17892281	99	---	---	---	---	17887646	17887658	-	100	17887073	17892279
chr1	18018401	18028011	18018401	18019348	18027057	18028011	95	---	---	---	---	18026688	18026718	+	83	18018403	18027996
chr1	18080421	18087158	18080432	18080847	18086732	18087148	95	18080416	18080420	18087159	18087163	18086542	18086570	+	72	---	---
chr1	18115825	18122680	18115833	18117222	18121287	18122673	97	18115820	18115824	18122681	18122685	18117381	18117395	-	93	18115834	18122671
chr1	18209650	18216092	18209650	18210621	18215119	18216092	98	---	---	---	---	18214900	18214913	+	85	18209650	18216091
chr1	18268460	18283943	18268460	18269195	18283209	18283943	93	---	---	---	---	18282509	18282585	+	74	18268461	18283941
chr1	18288212	18295921	18288212	18289121	18295010	18295921	99	---	---	---	---	18294741	18294760	+	85	18288215	18295919
chr1	18308342	18319980	18308353	18311472	18316853	18319968	98	18308337	18308341	18319981	18319985	18311713	18311726	-	85	18308345	18319977
chr1	18358275	18364906	18358275	18359356	18363824	18364906	95	18358270	18358274	18364907	18364911	18359516	18359530	-	93	18358275	18364902
chr1	18378356	18381575	18378356	18378930	18381002	18381575	92	---	---	---	---	18379005	18379018	-	78	---	---
chr1	18411920	18417614	18411920	18412103	18417431	18417614	89	---	---	---	---	18412271	18412310	-	77	---	---
chr1	18423883	18435214	18423883	18425167	18433944	18435214	95	---	---	---	---	18425493	18425512	-	80	18423892	18435202
chr1	18465067	18481470	18465067	18466312	18480280	18481470	87	---	---	---	---	18466993	18467011	-	73	---	---
chr1	18545930	18553252	18545935	18546358	18552815	18553238	99	18545925	18545929	18553253	18553257	18546425	18546453	-	72	18545937	18553247
chr1	18610665	18624055	18610665	18611285	18623418	18624055	85	---	---	---	---	18623021	18623046	+	92	18610667	18624038
chr1	18714205	18720422	18714206	18714443	18720185	18720422	95	18714200	18714204	18720423	18720427	18720045	18720087	+	88	---	---
chr1	18726089	18742797	18726089	18727062	18741810	18742794	95	18726084	18726088	18742798	18742802	18741073	18741090	+	72	18726089	18742796
chr1	18874439	18887710	18874442	18877893	18884153	18887707	92	18874434	18874438	18887711	18887715	18878039	18878077	-	76	18874443	18887708
chr1	18909830	18918746	18909844	18910501	18918078	18918733	96	18909825	18909829	18918747	18918751	18917700	18917757	+	81	18909844	18918740
chr1	19015824	19020841	19015824	19015958	19020707	19020841	97	---	---	---	---	19020525	19020601	+	70	19015824	19020839
chr1	19151221	19170909	19151221	19151884	19170246	19170909	94	---	---	---	---	19169489	19169510	+	72	19151221	19170902
chr1	19210370	19226263	19210370	19211453	19225188	19226263	98	---	---	---	---	19211797	19211827	-	74	19210370	19226261
chr1	19235426	19240456	19235431	19235588	19240299	19240456	96	19235421	19235425	19240457	19240461	19235620	19235631	-	91	19235428	19240454
chr1	19344773	19347779	19344773	19345257	19347294	19347779	95	---	---	---	---	19345307	19345346	-	75	19344774	19347776
chr1	19412135	19433259	19412135	19412574	19432819	19433259	97	---	---	---	---	19431873	19431894	+	81	19412135	19433257
chr1	19415517	19424320	19415517	19416205	19423637	19424320	97	---	---	---	---	19416564	19416577	-	71	---	---
chr1	19440237	19451648	19440237	19443266	19448619	19451648	99	---	---	---	---	19443507	19443520	-	78	19440238	19451646
chr1	19518934	19539550	19518934	19519062	19539421	19539550	96	---	---	---	---	19538605	19538623	+	73	19518948	19539548
chr1	19555358	19565606	19555358	19558735	19562229	19565606	99	---	---	---	---	19562082	19562100	+	94	---	---
chr1	19585818	19594994	19585818	19588987	19591748	19594994	87	---	---	---	---	19588989	19589005	-	88	19585818	19594992
chr1	19603932	19607607	19603940	19604207	19607332	19607600	94	19603927	19603931	19607608	19607612	19604222	19604240	-	100	---	---
chr1	19608992	19623156	19608992	19610978	19621180	19623156	99	---	---	---	---	19620978	19620994	+	82	19608992	19623152
chr1	19623705	19635035	19623705	19624153	19634587	19635035	99	---	---	---	---	19624420	19624440	-	71	19623706	19635034
chr1	19651300	19672535	19651300	19654478	19669357	19672535	99	---	---	---	---	19655154	19655222	-	72	19651301	19672533
chr1	19657146	19668203	19657146	19661260	19664093	19668203	99	---	---	---	---	19661387	19661402	-	93	19657146	19668200
chr1	19748362	19769745	19748362	19750311	19767802	19769745	90	---	---	---	---	19766958	19766984	+	85	---	---
chr1	19754160	19764936	19754167	19757411	19761678	19764923	99	19754155	19754159	19764937	19764941	19757538	19757559	-	90	19754167	19764924
chr1	19790413	19801718	19790413	19790856	19801275	19801718	99	---	---	---	---	19791127	19791147	-	71	19790413	19801714
chr1	19802867	19808638	19802879	19804600	19806853	19808626	87	19802861	19802866	19808639	19808644	19804666	19804679	-	92	19802872	19808629
chr1	19834607	19843768	19834607	19835025	19843357	19843768	94	---	---	---	---	19835256	19835281	-	73	19834607	19843763
chr1	19864285	19867182	19864289	19864656	19866815	19867182	98	19864280	19864284	19867183	19867187	19866719	19866749	+	80	19864289	19867180
chr1	19936057	19948155	19936057	19939221	19944991	19948155	99	---	---	---	---	19944814	19944835	+	86	19936057	19948153
chr1	19999253	20011353	19999256	20002411	20008191	20011349	99	19999248	19999252	20011354	20011358	20002571	20002591	-	85	19999253	20011347
chr1	20082209	20088865	20082209	20082703	20088370	20088865	91	---	---	---	---	20088181	20088198	+	77	---	---
chr1	20136204	20145006	20136205	20137697	20143529	20145006	91	20136199	20136203	20145007	20145011	20137933	20137962	-	70	20136206	20145004
chr1	20158729	20170499	20158729	20161917	20167311	20170499	99	---	---	---	---	20162089	20162112	-	100	20158734	20170495
chr1	20184379	20190343	20184379	20184611	20190110	20190343	97	---	---	---	---	20184678	20184706	-	72	20184391	20190341
chr1	20219977	20231322	20219977	20220546	20230754	20231322	96	---	---	---	---	20230243	20230263	+	71	20219980	20231318
chr1	20325498	20334347	20325498	20326569	20333284	20334347	89	---	---	---	---	20326649	20326682	-	79	---	---
chr1	20365151	20371606	20365151	20366115	20370616	20371606	96	---	---	---	---	20366320	20366333	-	85	20365151	20371604
chr1	20389601	20395264	20389601	20390350	20394515	20395264	98	---	---	---	---	20394307	20394344	+	76	20389601	20395248
chr1	20470517	20474999	20470517	20471305	20474211	20474999	97	---	---	---	---	20471375	20471428	-	70	20470517	20474994
chr1	20611257	20617723	20611257	20612242	20616743	20617723	99	---	---	---	---	20616524	20616537	+	85	20611257	20617721
chr1	20684974	20697405	20684974	20685227	20697151	20697405	96	---	---	---	---	20696966	20696989	+	75	20684978	20697403
chr1	20756401	20760488	20756401	20757122	20759761	20760488	96	---	---	---	---	20759630	20759646	+	82	20756401	20760486
chr1	20792822	20804143	20792822	20793261	20803703	20804143	97	---	---	---	---	20803337	20803363	+	70	20792822	20804140
chr1	20835063	20841650	20835063	20835503	20841210	20841650	99	---	---	---	---	20835570	20835598	-	72	20835063	20841648
chr1	20845045	20862310	20845045	20846555	20860800	20862310	97	---	---	---	---	20847071	20847087	-	76	20845045	20862308
chr1	20877056	20887347	20877056	20878039	20886379	20887347	96	---	---	---	---	20886205	20886219	+	93	20877056	20887345
chr1	20917838	20922824	20917844	20918633	20922035	20922823	97	20917833	20917837	20922825	20922829	20918666	20918724	-	72	20917845	20922821
chr1	20963432	20976315	20963444	20964513	20975233	20976302	99	20963427	20963431	20976316	20976320	20974712	20974749	+	86	20963445	20976312
chr1	20998350	21008561	20998350	21001524	21005381	21008558	99	20998343	20998349	21008562	21008568	21005231	21005252	+	95	20998350	21008554
chr1	21048200	21054483	21048200	21048610	21054073	21054483	99	---	---	---	---	21053800	21053842	+	72	21048200	21054481
chr1	21091550	21098788	21091555	21091995	21098334	21098774	99	21091545	21091549	21098789	21098793	21098238	21098266	+	72	21091555	21098776
chr1	21204445	21223314	21204454	21204955	21222805	21223306	99	21204440	21204444	21223315	21223319	21205822	21205848	-	70	21204454	21223310
chr1	21205910	21218777	21205923	21206991	21217707	21218775	99	21205904	21205909	21218778	21218783	21207475	21207512	-	86	21205919	21218773
chr1	21245230	21258140	21245234	21246305	21257058	21258129	99	21245221	21245229	21258141	21258149	21246786	21246823	-	89	21245234	21258126
chr1	21286922	21301291	21286922	21287671	21300545	21301291	89	---	---	---	---	21299901	21299951	+	72	21286924	21301289
chr1	21289645	21299741	21289645	21292812	21296577	21299741	99	---	---	---	---	21292929	21292947	-	94	21289645	21299739
chr1	21317277	21327303	21317277	21322137	21322457	21327303	99	---	---	---	---	21322212	21322237	-	76	21317285	21327290
chr1	21397519	21401421	21397521	21398265	21400679	21401417	92	21397514	21397518	21401422	21401426	21398371	21398386	-	81	---	---
chr1	21450828	21458886	21450828	21453829	21455885	21458886	100	---	---	---	---	21455782	21455822	+	70	21450829	21458880
chr1	21463939	21482218	21463939	21464063	21482094	21482218	96	---	---	---	---	21464909	21464920	-	75	21463956	21482216
chr1	21473712	21479115	21473714	21475118	21477615	21479104	85	21473707	21473711	21479116	21479120	21475155	21475190	-	75	21473713	21479102
chr1	21505255	21512345	21505255	21505898	21511651	21512344	85	21505250	21505254	21512346	21512350	21506144	21506156	-	76	---	---
chr1	21555084	21558854	21555084	21555222	21558715	21558854	90	---	---	---	---	---	---	0	--	---	---
chr1	21568783	21572644	21568794	21570167	21571335	21572641	86	21568778	21568782	21572645	21572649	21571235	21571260	+	76	21568794	21572638
chr1	21575421	21595223	21575421	21576126	21594550	21595223	88	---	---	---	---	21576925	21576946	-	72	21575423	21595222
chr1	21582093	21594000	21582093	21584696	21591408	21594000	94	---	---	---	---	21584842	21584853	-	83	---	---
chr1	21643945	21656856	21643956	21645060	21655743	21656847	99	21643939	21643944	21656857	21656862	21655221	21655258	+	86	21643953	21656845
chr1	21737840	21743778	21737853	21738174	21743458	21743764	85	21737835	21737839	21743779	21743783	21738297	21738320	-	83	---	---
chr1	21763714	21769554	21763714	21764131	21769137	21769554	99	---	---	---	---	21768887	21768918	+	75	21763714	21769552
chr1	21824168	21826840	21824168	21824436	21826570	21826840	90	---	---	---	---	21826481	21826513	+	75	21824186	21826837
chr1	21859594	21872878	21859594	21860876	21871570	21872878	93	---	---	---	---	21861386	21861411	-	80	21859594	21872876
chr1	21950011	21955963	21950017	21950434	21955544	21955961	99	21950005	21950010	21955964	21955969	21955353	21955366	+	78	21950022	21955959
chr1	22045575	22048378	22045575	22045703	22048248	22048378	90	---	---	---	---	22045705	22045730	-	76	---	---
chr1	22050680	22060882	22050680	22053117	22058445	22060882	99	---	---	---	---	22053200	22053222	-	95	22050680	22060880
chr1	22072772	22075179	22072772	22073064	22074887	22075179	92	---	---	---	---	22073083	22073102	-	80	22072784	22075164
chr1	22077954	22087736	22077954	22079457	22086236	22087736	91	---	---	---	---	22085897	22085927	+	70	---	---
chr1	22270549	22279088	22270549	22271746	22277938	22279088	91	---	---	---	---	22277668	22277702	+	77	22270549	22279086
chr1	22282520	22284890	22282520	22282692	22284724	22284890	90	---	---	---	---	---	---	0	--	---	---
chr1	22283180	22287456	22283180	22283378	22287250	22287456	91	---	---	---	---	22287111	22287132	+	77	---	---
chr1	22294730	22301184	22294730	22295696	22300195	22301184	96	---	---	---	---	22295901	22295914	-	85	22294732	22301182
chr1	22313586	22323491	22313586	22316299	22320744	22323491	94	---	---	---	---	22316359	22316387	-	72	---	---
chr1	22400914	22412378	22400914	22401486	22411806	22412378	94	---	---	---	---	22411416	22411456	+	73	22400917	22412376
chr1	22508719	22520663	22508719	22511716	22517665	22520663	99	---	---	---	---	22517494	22517518	+	76	22508719	22520661
chr1	22564186	22573358	22564186	22565345	22572186	22573358	94	---	---	---	---	22565576	22565600	-	88	22564186	22573354
chr1	22583916	22588284	22583916	22585536	22586653	22588282	91	22583911	22583915	22588285	22588289	---	---	0	--	---	---
chr1	22788918	22799150	22788918	22789068	22798999	22799150	89	---	---	---	---	22789328	22789339	-	100	---	---
chr1	22792414	22799592	22792414	22792863	22799144	22799592	91	---	---	---	---	22793165	22793177	-	76	22792432	22799586
chr1	22795224	22801085	22795224	22795682	22800628	22801085	86	---	---	---	---	22795803	22795822	-	70	22795226	22801082
chr1	22841327	22852837	22841327	22843917	22850224	22852837	96	---	---	---	---	22844199	22844213	-	93	---	---
chr1	22872780	22875481	22872780	22873098	22875165	22875481	85	---	---	---	---	22873160	22873175	-	75	---	---
chr1	23015198	23026067	23015198	23017082	23024167	23026067	87	---	---	---	---	23023984	23024012	+	79	---	---
chr1	23032118	23050711	23032127	23032286	23050552	23050711	91	23032112	23032117	23050712	23050717	23033167	23033193	-	81	---	---
chr1	23038412	23041428	23038412	23038638	23041202	23041428	94	---	---	---	---	---	---	0	--	---	---
chr1	23050709	23063683	23050712	23051960	23062425	23063676	98	23050701	23050708	23063684	23063691	23062050	23062080	+	74	23050710	23063671
chr1	23127487	23137447	23127496	23130663	23134271	23137437	99	23127481	23127486	23137448	23137453	23134122	23134145	+	91	23127489	23137443
chr1	23145759	23153114	23145759	23146048	23152823	23153114	93	---	---	---	---	23152499	23152528	+	73	---	---
chr1	23148711	23152344	23148711	23149304	23151788	23152344	87	---	---	---	---	23151685	23151734	+	72	23148718	23152329
chr1	23149573	23152465	23149573	23149701	23152337	23152465	94	---	---	---	---	23149717	23149734	-	83	23149581	23152447
chr1	23275137	23279033	23275137	23275842	23278329	23279033	97	---	---	---	---	---	---	0	--	23275137	23279030
chr1	23383851	23387070	23383851	23384279	23386632	23387070	85	---	---	---	---	---	---	0	--	23383866	23387060
chr1	23392789	23396402	23392789	23393448	23395741	23396402	85	---	---	---	---	23395643	23395662	+	75	---	---
chr1	23399737	23410940	23399740	23400197	23410470	23410927	97	23399732	23399736	23410941	23410945	23410146	23410169	+	70	---	---
chr1	23456057	23465116	23456057	23457573	23463623	23465116	85	---	---	---	---	23463402	23463426	+	80	---	---
chr1	23459642	23463398	23459657	23460353	23462675	23463391	92	23459637	23459641	23463399	23463403	23460424	23460440	-	70	23459650	23463387
chr1	23466299	23470242	23466299	23467692	23468829	23470242	94	---	---	---	---	23467758	23467792	-	71	23466300	23470240
chr1	23471730	23492136	23471730	23472171	23491695	23492136	93	---	---	---	---	23490794	23490842	+	81	23471730	23492132
chr1	23474446	23483922	23474446	23478064	23480304	23483922	99	---	---	---	---	23480193	23480221	+	86	23474450	23483921
chr1	23502309	23508745	23502318	23503298	23507796	23508737	94	23502304	23502308	23508746	23508750	23507577	23507590	+	85	23502311	23508738
chr1	23593880	23606771	23593880	23594962	23605691	23606771	99	---	---	---	---	23605169	23605206	+	86	23593880	23606769
chr1	23673595	23683225	23673595	23674105	23682715	23683225	92	---	---	---	---	23674450	23674483	-	82	23673602	23683223
chr1	24049517	24068298	24049517	24050400	24067431	24068298	86	---	---	---	---	24051063	24051106	-	77	24049520	24068282
chr1	24419399	24427438	24419401	24419651	24427174	24427429	92	24419393	24419398	24427439	24427444	24426974	24427029	+	73	24419399	24427433
chr1	24563584	24565719	24563594	24564630	24564631	24565719	85	24563579	24563583	24565720	24565724	---	---	0	--	24563594	24565705
chr1	24670445	24677630	24670446	24670896	24677191	24677630	90	24670440	24670444	24677631	24677635	24677095	24677123	+	72	24670446	24677620
chr1	24682567	24688253	24682567	24682782	24688038	24688253	93	---	---	---	---	24687777	24687805	+	72	24682585	24688251
chr1	24742850	24748438	24742856	24744124	24747172	24748434	98	24742837	24742849	24748439	24748451	24744163	24744177	-	93	24742854	24748432
chr1	24774793	24779567	24774793	24775002	24779358	24779567	99	---	---	---	---	24779208	24779228	+	80	24774793	24779565
chr1	25066141	25071248	25066141	25066785	25070615	25071248	87	---	---	---	---	25066823	25066852	-	86	---	---
chr1	25099678	25112582	25099690	25100901	25111376	25112576	98	25099673	25099677	25112583	25112587	25101242	25101272	-	74	25099681	25112574
chr1	25168276	25179273	25168276	25169369	25178156	25179273	94	---	---	---	---	25169776	25169809	-	73	25168281	25179270
chr1	25303305	25311820	25303319	25303986	25311144	25311812	97	25303300	25303304	25311821	25311825	25304050	25304069	-	75	25303321	25311817
chr1	25566857	25573312	25566857	25567349	25572820	25573312	99	---	---	---	---	25572546	25572590	+	71	25566857	25573310
chr1	25581575	25591931	25581575	25581771	25591730	25591931	87	---	---	---	---	25591469	25591509	+	78	---	---
chr1	25653447	25664754	25653447	25653891	25664310	25664754	99	---	---	---	---	25664268	25664297	+	70	25653447	25664749
chr1	25709285	25714505	25709285	25709647	25714142	25714505	99	---	---	---	---	25709659	25709686	-	71	25709289	25714502
chr1	25728119	25739508	25728119	25729310	25738384	25739508	93	---	---	---	---	25737954	25738042	+	84	25728124	25739496
chr1	25804382	25816381	25804390	25807369	25813366	25816369	99	25804376	25804381	25816382	25816387	25807592	25807619	-	75	25804382	25816377
chr1	25887547	25900404	25887547	25888606	25899345	25900404	99	---	---	---	---	25889106	25889143	-	86	25887547	25900399
chr1	25937881	25947363	25937890	25938982	25946258	25947352	99	25937874	25937880	25947364	25947370	25939006	25939019	-	85	25937886	25947350
chr1	26015176	26027996	26015186	26016241	26026937	26027992	99	26015166	26015175	26027997	26028006	26026564	26026601	+	71	26015176	26027989
chr1	26143558	26152067	26143558	26143678	26151947	26152067	90	---	---	---	---	26151901	26151945	+	77	26143560	26152062
chr1	26202075	26220960	26202080	26202218	26220812	26220954	86	26202070	26202074	26220961	26220965	26220053	26220160	+	88	26202088	26220954
chr1	26202711	26223224	26202711	26203334	26222593	26223224	85	---	---	---	---	26221754	26221838	+	89	---	---
chr1	26206193	26225267	26206193	26207198	26224260	26225267	88	---	---	---	---	26207961	26208001	-	70	26206203	26225255
chr1	26230726	26250064	26230726	26231370	26249415	26250064	90	---	---	---	---	26232008	26232024	-	76	---	---
chr1	26303230	26319064	26303230	26303379	26318916	26319064	85	---	---	---	---	26304046	26304062	-	70	---	---
chr1	26542777	26557892	26542777	26545768	26554901	26557892	99	---	---	---	---	26554488	26554528	+	78	26542779	26557890
chr1	26665884	26678726	26665884	26666969	26677641	26678726	99	---	---	---	---	26677122	26677159	+	86	26665885	26678724
chr1	26737192	26749564	26737206	26737328	26749438	26749560	91	26737187	26737191	26749565	26749569	26737859	26737872	-	78	---	---
chr1	26848660	26861532	26848660	26849738	26860454	26861532	99	---	---	---	---	26850221	26850258	-	86	26848660	26861529
chr1	26925093	26929341	26925093	26925694	26928716	26929341	91	---	---	---	---	---	---	0	--	26925110	26929327
chr1	26954851	26967255	26954862	26955419	26966696	26967253	99	26954846	26954850	26967256	26967260	26955878	26955983	-	79	26954860	26967251
chr1	26966179	26980099	26966179	26967253	26979017	26980099	85	---	---	---	---	26967570	26967614	-	73	26966179	26980097
chr1	26980159	26991455	26980172	26984362	26987255	26991447	99	26980154	26980158	26991456	26991460	26987148	26987188	+	80	26980172	26991445
chr1	27392807	27414379	27392816	27393752	27413437	27414370	98	27392802	27392806	27414380	27414384	27412635	27412662	+	82	27392816	27414370
chr1	27399715	27408719	27399715	27403094	27405348	27408719	99	---	---	---	---	27403180	27403207	-	85	27399715	27408717
chr1	27440229	27451546	27440229	27444442	27447334	27451546	99	---	---	---	---	27444508	27444548	-	80	27440229	27451544
chr1	27528954	27532832	27528954	27529343	27532443	27532832	96	---	---	---	---	27529467	27529478	-	83	27528955	27532830
chr1	27786155	27800054	27786155	27787665	27798545	27800054	96	---	---	---	---	27798001	27798016	+	75	27786156	27800052
chr1	27886165	27890313	27886169	27886852	27889606	27890300	92	27886159	27886164	27890314	27890319	27889469	27889495	+	70	27886167	27890298
chr1	27890399	27895098	27890404	27890791	27894702	27895089	94	27890393	27890398	27895099	27895104	27890938	27890958	-	71	27890405	27895089
chr1	27899241	27905689	27899250	27900223	27904724	27905682	98	27899236	27899240	27905690	27905694	27904505	27904518	+	85	27899243	27905683
chr1	28012366	28022745	28012366	28012513	28022598	28022745	90	---	---	---	---	28012736	28012782	-	70	28012371	28022741
chr1	28035992	28048883	28035992	28037122	28047757	28048883	99	---	---	---	---	28037466	28037496	-	74	28035996	28048881
chr1	28213502	28216142	28213511	28213689	28215949	28216127	92	28213497	28213501	28216143	28216147	28213755	28213769	-	86	28213505	28216138
chr1	28337712	28342914	28337719	28338143	28342481	28342905	98	28337706	28337711	28342915	28342920	28342284	28342302	+	73	28337720	28342903
chr1	28516883	28533734	28516883	28517614	28533003	28533734	95	---	---	---	---	28532374	28532419	+	73	28516885	28533725
chr1	28524116	28527182	28524116	28524997	28526301	28527182	92	---	---	---	---	---	---	0	--	28524121	28527177
chr1	28547226	28554010	28547226	28547479	28553754	28554010	90	---	---	---	---	28547554	28547572	-	73	28547236	28553996
chr1	28712395	28724797	28712395	28713727	28723464	28724797	98	---	---	---	---	28714186	28714214	-	86	28712400	28724795
chr1	28735357	28738564	28735358	28735737	28738225	28738562	85	28735351	28735356	28738565	28738570	28735770	28735789	-	70	28735358	28738559
chr1	28839998	28846437	28839998	28840958	28845458	28846437	97	---	---	---	---	28841163	28841176	-	85	28839999	28846435
chr1	28995849	29007333	28995849	28998898	29004282	29007333	99	---	---	---	---	29004116	29004131	+	81	28995849	29007331
chr1	29083647	29096564	29083647	29084872	29095343	29096564	98	---	---	---	---	29094819	29094883	+	83	29083647	29096562
chr1	29172905	29177524	29172905	29173894	29176535	29177524	99	---	---	---	---	29176405	29176422	+	83	---	---
chr1	29253358	29262105	29253358	29256924	29258539	29262105	99	---	---	---	---	29257009	29257024	-	87	29253360	29262103
chr1	29344264	29357185	29344264	29345357	29356089	29357185	98	---	---	---	---	29355553	29355635	+	80	29344269	29357183
chr1	29583439	29590134	29583442	29583650	29589920	29590132	96	29583433	29583438	29590135	29590140	29583800	29583829	-	76	29583454	29590121
chr1	29789784	29800956	29789784	29789913	29800827	29800956	93	---	---	---	---	29790442	29790458	-	76	29789785	29800955
chr1	29859925	29868801	29859925	29860737	29867963	29868801	91	---	---	---	---	29867620	29867646	+	77	---	---
chr1	29881325	29886609	29881327	29881792	29886140	29886606	98	29881319	29881324	29886610	29886615	29881970	29881991	-	72	29881330	29886608
chr1	30074657	30080282	30074657	30074892	30080047	30080282	96	---	---	---	---	30074894	30074923	-	76	30074659	30080277
chr1	30083463	30091511	30083463	30084062	30090913	30091511	93	---	---	---	---	30090572	30090587	+	75	30083472	30091505
chr1	30266127	30272403	30266127	30266531	30271989	30272403	93	---	---	---	---	30271840	30271864	+	80	30266127	30272401
chr1	30308096	30313969	30308096	30308225	30313842	30313969	87	---	---	---	---	30308482	30308493	-	91	30308101	30313964
chr1	30372597	30378554	30372597	30373101	30378047	30378554	88	---	---	---	---	30377916	30377937	+	77	30372606	30378549
chr1	30432458	30445247	30432458	30433560	30444145	30445247	99	---	---	---	---	30443771	30443801	+	74	30432459	30445244
chr1	30512487	30521651	30512487	30513636	30520548	30521651	85	---	---	---	---	30520235	30520274	+	82	---	---
chr1	30666793	30677064	30666793	30668076	30675783	30677064	90	---	---	---	---	30668240	30668251	-	83	---	---
chr1	30670249	30674442	30670249	30671527	30673149	30674442	91	---	---	---	---	30673059	30673072	+	92	---	---
chr1	30890240	30905263	30890240	30890487	30905015	30905263	87	---	---	---	---	30904338	30904367	+	76	30890256	30905256
chr1	31019514	31031058	31019514	31022593	31027977	31031058	99	---	---	---	---	31027813	31027828	+	81	31019517	31031056
chr1	31122311	31127327	31122311	31122445	31127193	31127327	99	---	---	---	---	31122667	31122682	-	81	31122311	31127325
chr1	31138209	31151884	31138209	31138954	31151139	31151884	99	---	---	---	---	31139382	31139413	-	81	31138209	31151882
chr1	31212121	31224784	31212128	31212914	31223994	31224780	96	31212115	31212120	31224785	31224790	31223502	31223526	+	76	31212124	31224775
chr1	31234269	31239070	31234274	31234448	31238889	31239063	98	31234262	31234268	31239071	31239077	31238741	31238771	+	77	31234272	31239061
chr1	31438830	31451540	31438830	31439791	31450578	31451540	98	---	---	---	---	31440250	31440331	-	81	31438847	31451538
chr1	31460211	31472644	31460211	31461442	31471414	31472644	99	---	---	---	---	31461900	31461940	-	85	---	---
chr1	31528745	31546832	31528745	31529504	31546073	31546832	96	---	---	---	---	31545253	31545268	+	81	---	---
chr1	31612231	31617217	31612239	31612471	31616985	31617212	90	31612226	31612230	31617218	31617222	31612658	31612695	-	71	31612235	31617215
chr1	31907045	31911761	31907045	31907420	31911388	31911761	97	---	---	---	---	---	---	0	--	31907045	31911759
chr1	32063949	32070393	32063949	32064949	32069415	32070393	96	---	---	---	---	32065148	32065171	-	79	32063949	32070389
chr1	32205101	32216718	32205101	32206145	32215686	32216718	97	---	---	---	---	32206480	32206510	-	74	32205106	32216710
chr1	32306653	32314150	32306653	32307438	32313356	32314146	90	32306648	32306652	32314151	32314155	32307696	32307708	-	76	32306660	32314134
chr1	32486482	32498407	32486490	32486799	32498083	32498393	92	32486476	32486481	32498408	32498413	32497540	32497573	+	70	32486493	32498400
chr1	32517696	32522076	32517696	32518488	32521284	32522076	97	---	---	---	---	32521231	32521261	+	74	32517696	32522074
chr1	32740442	32746698	32740442	32741665	32745423	32746698	86	---	---	---	---	32741786	32741808	-	78	32740451	32746680
chr1	32859576	32868066	32859576	32859946	32867690	32868066	91	---	---	---	---	32867302	32867316	+	86	---	---
chr1	32968260	32989024	32968260	32970373	32986876	32989024	88	---	---	---	---	32970772	32970837	-	71	32968272	32989009
chr1	33416686	33426962	33416686	33417222	33426399	33426962	92	---	---	---	---	33425960	33425982	+	73	33416686	33426960
chr1	33427037	33440843	33427037	33428547	33439334	33440843	97	---	---	---	---	33429046	33429062	-	76	33427051	33440842
chr1	33643544	33649993	33643544	33644529	33648950	33649993	87	---	---	---	---	33644729	33644750	-	77	33643545	33649990
chr1	33670044	33677111	33670044	33670671	33676481	33677111	89	---	---	---	---	33670893	33670906	-	85	33670053	33677099
chr1	33698890	33709254	33698891	33699676	33708503	33709251	89	33698885	33698889	33709255	33709259	33708097	33708123	+	85	---	---
chr1	33850341	33861899	33850341	33853446	33858796	33861899	99	---	---	---	---	33853687	33853700	-	78	33850343	33861897
chr1	33979573	33988978	33979587	33980568	33987987	33988978	90	33979568	33979572	33988979	33988983	33980726	33980740	-	93	33979573	33988975
chr1	34061708	34072749	34061708	34063701	34070770	34072749	85	---	---	---	---	34070697	34070715	+	73	---	---
chr1	34085624	34090697	34085624	34085899	34090416	34090697	86	---	---	---	---	34090288	34090309	+	77	---	---
chr1	34204371	34217380	34204371	34205100	34216649	34217380	90	---	---	---	---	34205664	34205678	-	80	---	---
chr1	34264466	34274851	34264466	34264878	34274438	34274851	97	---	---	---	---	34273962	34273984	+	73	34264466	34274849
chr1	34330300	34333181	34330300	34330544	34332938	34333181	91	---	---	---	---	34332829	34332844	+	100	---	---
chr1	34335607	34348074	34335608	34340818	34342855	34348067	99	34335602	34335606	34348075	34348079	34342753	34342774	+	81	34335608	34348065
chr1	34453361	34464511	34453361	34453963	34463902	34464511	87	---	---	---	---	34463448	34463477	+	70	34453367	34464508
chr1	34454109	34466389	34454109	34454759	34465755	34466389	86	---	---	---	---	34455230	34455258	-	75	---	---
chr1	34589746	34596031	34589746	34590598	34595179	34596031	99	---	---	---	---	34595011	34595035	+	72	34589750	34596029
chr1	34598073	34608143	34598087	34598350	34607880	34608141	89	34598068	34598072	34608144	34608148	34598509	34598538	-	70	---	---
chr1	34646859	34656872	34646859	34647047	34656683	34656872	85	---	---	---	---	34647496	34647515	-	80	34646875	34656864
chr1	34749699	34761118	34749699	34750141	34760676	34761118	98	---	---	---	---	34750204	34750232	-	72	34749699	34761112
chr1	34821554	34831266	34821554	34822634	34830186	34831266	99	---	---	---	---	34822658	34822671	-	85	34821554	34831264
chr1	34920366	34934444	34920380	34925461	34929355	34934436	99	34920361	34920365	34934445	34934449	34929176	34929207	+	81	---	---
chr1	34970461	34976124	34970461	34970918	34975666	34976124	97	---	---	---	---	34975600	34975618	+	84	34970464	34976122
chr1	35012164	35023263	35012171	35015552	35019887	35023261	99	35012157	35012163	35023264	35023270	35015685	35015712	-	85	35012164	35023258
chr1	35035888	35049060	35035890	35037104	35047836	35049049	98	35035883	35035887	35049061	35049065	35037563	35037641	-	81	35035891	35049047
chr1	35111273	35113786	35111273	35111448	35113609	35113786	92	---	---	---	---	35113502	35113547	+	80	35111273	35113784
chr1	35277694	35289769	35277694	35280852	35286610	35289769	99	---	---	---	---	35281008	35281028	-	85	35277694	35289767
chr1	35443197	35456620	35443197	35446820	35452999	35456620	99	---	---	---	---	35447042	35447089	-	72	35443197	35456618
chr1	35567105	35578267	35567105	35568311	35577036	35578267	92	---	---	---	---	35576599	35576615	+	70	---	---
chr1	35587722	35598957	35587722	35588378	35598301	35598957	90	---	---	---	---	35597996	35598018	+	78	35587740	35598953
chr1	35668085	35680962	35668085	35669343	35679703	35680962	98	---	---	---	---	35669777	35669861	-	80	35668085	35680957
chr1	35760064	35765309	35760071	35761742	35763673	35765302	92	35760058	35760063	35765310	35765315	35763578	35763589	+	83	---	---
chr1	36032798	36036680	36032798	36033513	36035964	36036680	94	---	---	---	---	36035870	36035886	+	70	36032798	36036677
chr1	36068260	36080278	36068260	36068664	36079873	36080278	96	---	---	---	---	36079332	36079364	+	84	36068262	36080276
chr1	36545267	36557253	36545267	36548268	36554258	36557253	99	---	---	---	---	36548414	36548448	-	77	36545267	36557251
chr1	36572885	36585394	36572893	36576018	36582265	36585388	99	36572880	36572884	36585395	36585399	36576259	36576272	-	78	36572893	36585386
chr1	36843915	36859828	36843915	36846712	36857099	36859828	93	---	---	---	---	36847158	36847177	-	75	36843923	36859826
chr1	36856026	36876940	36856026	36857013	36875984	36876940	89	---	---	---	---	36875036	36875064	+	82	36856030	36876938
chr1	37128131	37133007	37128131	37128357	37132781	37133007	97	---	---	---	---	37132646	37132666	+	71	---	---
chr1	37164035	37170349	37164035	37164454	37169934	37170349	96	---	---	---	---	37164587	37164611	-	80	37164037	37170347
chr1	37207136	37221285	37207136	37211096	37217338	37221285	99	---	---	---	---	37211194	37211267	-	70	37207138	37221283
chr1	37429066	37440179	37429066	37429581	37439646	37440179	91	---	---	---	---	37439423	37439476	+	70	37429066	37440176
chr1	37479491	37483946	37479505	37480750	37482708	37483937	94	37479486	37479490	37483947	37483951	---	---	0	--	37479494	37483935
chr1	37489562	37502481	37489562	37490644	37501399	37502481	99	---	---	---	---	37500861	37500939	+	82	37489562	37502479
chr1	37608900	37615761	37608900	37609039	37615622	37615761	85	---	---	---	---	37609146	37609169	-	75	---	---
chr1	37739424	37748046	37739424	37741777	37745733	37748046	88	---	---	---	---	37745590	37745607	+	72	---	---
chr1	37814681	37821742	37814681	37815136	37821290	37821742	89	---	---	---	---	37815281	37815354	-	71	37814684	37821726
chr1	37814769	37821632	37814770	37815025	37821379	37821630	94	37814764	37814768	37821633	37821637	37821178	37821193	+	81	---	---
chr1	37826400	37832404	37826400	37826823	37831991	37832404	85	---	---	---	---	37826936	37826961	-	76	---	---
chr1	37881101	37887133	37881101	37881306	37886920	37887133	85	---	---	---	---	37886697	37886726	+	80	37881101	37887131
chr1	38139439	38145610	38139451	38140041	38145001	38145599	88	38139432	38139438	38145611	38145617	38144806	38144822	+	70	38139451	38145609
chr1	38345510	38359036	38345510	38346258	38358288	38359036	99	---	---	---	---	38346772	38346798	-	70	38345513	38359034
chr1	38397104	38408714	38397104	38397416	38408404	38408714	85	---	---	---	---	38397903	38397924	-	77	38397110	38408712
chr1	38580953	38592238	38580953	38581390	38591801	38592238	98	---	---	---	---	38591434	38591460	+	70	38580953	38592236
chr1	38700570	38711374	38700570	38700778	38711160	38711374	93	---	---	---	---	38711012	38711029	+	77	38700578	38711360
chr1	38772227	38786819	38772235	38772793	38786245	38786807	94	38772222	38772226	38786820	38786824	38773419	38773459	-	78	38772235	38786805
chr1	38972488	38977860	38972488	38972779	38977562	38977860	89	---	---	---	---	38972871	38972894	-	75	---	---
chr1	39068641	39073661	39068641	39069285	39073014	39073661	93	---	---	---	---	39072888	39072921	+	73	---	---
chr1	39110628	39115006	39110628	39110932	39114702	39115006	98	---	---	---	---	39114657	39114671	+	80	39110641	39115000
chr1	39118139	39127408	39118150	39118466	39127092	39127408	98	39118133	39118138	39127409	39127414	39126660	39126673	+	78	---	---
chr1	39336544	39341461	39336544	39336800	39341205	39341461	98	---	---	---	---	39341134	39341173	+	72	39336544	39341458
chr1	39379761	39384552	39379761	39380718	39383594	39384552	96	---	---	---	---	39383518	39383545	+	78	---	---
chr1	39403041	39407757	39403041	39403261	39407537	39407757	99	---	---	---	---	39407403	39407433	+	77	39403042	39407755
chr1	39709825	39718268	39709832	39710382	39717733	39718262	93	39709820	39709824	39718269	39718273	39710695	39710711	-	88	39709832	39718260
chr1	39742722	39763642	39742722	39742975	39763404	39763642	87	---	---	---	---	39762382	39762459	+	93	---	---
chr1	39746760	39760033	39746760	39749997	39756881	39760033	95	---	---	---	---	39756680	39756698	+	78	---	---
chr1	40041745	40047018	40041745	40042785	40045957	40047018	97	---	---	---	---	40042891	40042906	-	75	40041745	40047016
chr1	40279800	40284614	40279800	40279940	40284476	40284614	87	---	---	---	---	40284251	40284286	+	77	40279804	40284608
chr1	40374496	40378442	40374496	40375888	40377050	40378442	97	---	---	---	---	40376951	40376983	+	72	40374496	40378440
chr1	40853067	40858189	40853067	40853432	40857824	40858189	98	---	---	---	---	40857661	40857695	+	74	40853069	40858184
chr1	40881776	40896979	40881776	40881974	40896779	40896979	88	---	---	---	---	40882674	40882698	-	72	40881782	40896971
chr1	41005581	41008426	41005581	41005938	41008072	41008426	91	---	---	---	---	41006025	41006043	-	78	---	---
chr1	41030606	41035998	41030617	41031688	41034917	41035988	99	41030600	41030605	41035999	41036004	41031793	41031808	-	75	41030617	41035986
chr1	41151772	41162777	41151772	41152573	41161976	41162777	87	---	---	---	---	41161505	41161559	+	74	41151780	41162772
chr1	41170938	41174756	41170938	41171086	41174602	41174756	87	---	---	---	---	---	---	0	--	41170942	41174740
chr1	41409812	41422654	41409812	41410888	41421578	41422654	99	---	---	---	---	41411372	41411409	-	86	41409812	41422652
chr1	41422816	41434465	41422816	41425947	41431334	41434465	99	---	---	---	---	41426098	41426113	-	81	41422817	41434463
chr1	41592218	41598475	41592218	41593403	41597291	41598475	96	---	---	---	---	41593534	41593563	-	70	41592227	41598458
chr1	41594764	41598783	41594764	41595077	41598481	41598783	93	---	---	---	---	41598443	41598479	+	91	41594774	41598777
chr1	41605063	41610579	41605063	41605179	41610464	41610579	98	---	---	---	---	41610308	41610329	+	81	41605064	41610564
chr1	41717473	41720551	41717473	41717862	41720153	41720551	89	---	---	---	---	41720087	41720128	+	71	41717474	41720535
chr1	41752711	41757630	41752711	41753499	41756842	41757630	99	---	---	---	---	41756698	41756719	+	72	41752711	41757628
chr1	41798809	41806625	41798809	41801444	41803990	41806625	99	---	---	---	---	41803875	41803904	+	83	---	---
chr1	41816294	41829479	41816294	41816577	41829195	41829479	88	---	---	---	---	41816823	41816850	-	82	---	---
chr1	41839296	41844783	41839309	41839637	41844437	41844770	85	41839291	41839295	41844784	41844788	41839787	41839799	-	76	---	---
chr1	41984128	42000123	41984134	41984521	41999724	42000120	86	41984123	41984127	42000124	42000128	41985254	41985281	-	78	---	---
chr1	41992078	41996684	41992078	41992279	41996483	41996684	96	---	---	---	---	---	---	0	--	---	---
chr1	42128544	42135953	42128544	42128913	42135584	42135953	99	---	---	---	---	42129122	42129163	-	71	42128555	42135934
chr1	42206335	42212852	42206335	42207267	42211971	42212852	85	---	---	---	---	42207492	42207503	-	83	42206340	42212851
chr1	42493843	42507011	42493843	42496986	42503856	42507011	98	---	---	---	---	42497293	42497311	-	78	---	---
chr1	42507644	42520521	42507644	42510973	42517192	42520521	99	---	---	---	---	42511038	42511061	-	79	42507644	42520518
chr1	42527474	42532199	42527474	42527774	42531893	42532199	93	---	---	---	---	---	---	0	--	42527479	42532197
chr1	42700180	42705348	42700180	42701215	42704281	42705348	87	---	---	---	---	42704128	42704151	+	75	42700185	42705339
chr1	42785979	42793761	42785987	42786429	42793310	42793752	98	42785973	42785978	42793762	42793767	42786496	42786524	-	72	42785987	42793750
chr1	42887769	42892704	42887769	42890008	42890465	42892704	99	---	---	---	---	---	---	0	--	42887770	42892694
chr1	42895593	42900974	42895593	42896676	42899892	42900974	99	---	---	---	---	42896781	42896796	-	75	42895593	42900972
chr1	42934066	42941562	42934066	42934507	42941124	42941562	98	---	---	---	---	42934574	42934602	-	72	42934077	42941560
chr1	42991881	43004710	42991881	42992962	43003629	43004710	99	---	---	---	---	42993421	42993496	-	81	42991881	43004708
chr1	43026344	43039302	43026344	43027585	43038059	43039302	99	---	---	---	---	43027928	43027958	-	74	43026344	43039299
chr1	43256447	43269331	43256447	43257532	43268245	43269331	98	---	---	---	---	43267709	43267785	+	81	43256447	43269329
