# Supplementary material for: LtrDetector: A tool-suite for detecting long terminal repeat retrotransposons de-novo
Source: BMC Genomics. 2019 Jun 3;20:450. doi: 10.1186/s12864-019-5796-9 (PMC6547461; doi:10.1186/s12864-019-5796-9)
Supplement: Supplementary file 7 — LTR retrotransposons found by LtrDetector in Oryza sativa Japonica. This compressed file (.tar.gz) includes the LTR retrotransposons found by LtrDetector in BED format. (TAR.GZ 268 kb) [file 12864_2019_5796_MOESM7_ESM.gz › osativa/chr4Detector.bed]

SeqID	Retrotransposon	Left_LTR	Right_LTR		Left_TSD	Right_TSD	Polypurine Tract		TG	CA
	Start	End	Start	End	Start	End	ID	Start	End	Start	End	Start	End	Strand	Purine%	Start	End
chr4	16463	28738	16468	19330	25664	28728	87	16456	16462	28739	28745	25537	25560	+	75	16465	28737
chr4	29408	41459	29408	32544	38311	41459	97	---	---	---	---	32698	32714	-	94	29408	41457
chr4	62388	69282	62390	62560	69111	69282	95	62383	62387	69283	69287	69015	69043	+	72	---	---
chr4	81281	87248	81289	81510	87025	87246	87	81275	81280	87249	87254	86876	86905	+	76	81291	87229
chr4	119191	124482	119193	119366	124307	124480	90	119186	119190	124483	124487	124147	124158	+	100	---	---
chr4	133443	139663	133443	134049	139057	139663	94	---	---	---	---	134122	134138	-	70	---	---
chr4	140092	150215	140092	140471	149836	150215	96	---	---	---	---	140594	140622	-	79	---	---
chr4	163348	169767	163348	164368	168834	169767	86	---	---	---	---	164566	164579	-	85	163348	169762
chr4	280124	293923	280124	281620	292413	293923	97	---	---	---	---	282118	282134	-	76	280124	293919
chr4	298046	309943	298046	299551	308394	309943	92	---	---	---	---	299553	299564	-	100	298056	309941
chr4	417530	430383	417530	418646	429275	430383	98	---	---	---	---	418990	419020	-	74	417531	430381
chr4	540499	546604	540499	542513	544573	546604	85	---	---	---	---	544525	544537	+	76	---	---
chr4	563948	579316	563948	564468	578791	579316	90	---	---	---	---	578294	578310	+	76	563952	579299
chr4	633069	640023	633069	633287	639805	640023	88	---	---	---	---	633595	633611	-	70	633073	640020
chr4	741528	745541	741534	741955	745109	745531	87	741522	741527	745542	745547	741966	741981	-	75	741539	745536
chr4	754168	772854	754168	754613	772408	772854	92	---	---	---	---	755480	755503	-	87	---	---
chr4	789790	794073	789790	790420	793482	794073	90	---	---	---	---	793411	793434	+	79	789790	794071
chr4	806121	818183	806121	806396	817908	818183	97	---	---	---	---	817382	817409	+	71	806125	818181
chr4	818293	827082	818298	818744	826628	827074	99	818288	818292	827083	827087	818808	818836	-	72	818293	827078
chr4	929739	935631	929739	932183	933183	935631	99	---	---	---	---	---	---	0	--	929748	935624
chr4	1028109	1041067	1028110	1029211	1039964	1041067	99	1028100	1028108	1041068	1041076	1029670	1029749	-	82	1028110	1041065
chr4	1057104	1069911	1057104	1058178	1068839	1069911	99	---	---	---	---	1058662	1058699	-	86	1057104	1069909
chr4	1191456	1197910	1191467	1192429	1196930	1197910	96	1191451	1191455	1197911	1197915	1196886	1196897	+	91	1191458	1197908
chr4	1302465	1307798	1302465	1302914	1307350	1307798	94	---	---	---	---	1303001	1303014	-	78	---	---
chr4	1313859	1318743	1313859	1314100	1318502	1318743	98	---	---	---	---	1318369	1318392	+	75	1313860	1318741
chr4	1340078	1350893	1340078	1341908	1349096	1350893	93	---	---	---	---	1348736	1348754	+	73	1340078	1350878
chr4	1380111	1398288	1380114	1381626	1396738	1398276	92	1380106	1380110	1398289	1398293	1396040	1396067	+	71	1380117	1398274
chr4	1423297	1432036	1423297	1426842	1428491	1432036	99	---	---	---	---	1426923	1426941	-	89	1423298	1432029
chr4	1469644	1477252	1469644	1470954	1475957	1477252	91	---	---	---	---	1471095	1471122	-	75	1469644	1477247
chr4	1497446	1518951	1497446	1498874	1517538	1518951	94	1497440	1497445	1518952	1518957	1516633	1516693	+	78	1497446	1518942
chr4	1506789	1516426	1506789	1508143	1515115	1516426	90	---	---	---	---	1514842	1514872	+	70	---	---
chr4	1547232	1560113	1547234	1548315	1559027	1560108	99	1547227	1547231	1560114	1560118	1548771	1548850	-	83	1547234	1560105
chr4	1595570	1604728	1595580	1597095	1603205	1604720	96	1595564	1595569	1604729	1604734	1597266	1597295	-	83	1595572	1604718
chr4	1647786	1652591	1647786	1647996	1652394	1652591	92	---	---	---	---	1652320	1652382	+	82	1647786	1652589
chr4	1687044	1697512	1687052	1688160	1696390	1697500	98	1687039	1687043	1697513	1697517	1696017	1696047	+	74	1687051	1697498
chr4	1795071	1806375	1795071	1795511	1805935	1806375	98	---	---	---	---	1805644	1805663	+	70	1795071	1806373
chr4	1886799	1890491	1886799	1887569	1889742	1890491	94	---	---	---	---	1887642	1887658	-	70	1886800	1890489
chr4	1895172	1901548	1895179	1896093	1900622	1901537	98	1895163	1895171	1901549	1901557	1896192	1896216	-	72	---	---
chr4	1927042	1938892	1927042	1929902	1936032	1938892	99	---	---	---	---	1935725	1935754	+	70	1927042	1938881
chr4	1974175	1988496	1974175	1977870	1984974	1988496	86	---	---	---	---	1977891	1977907	-	76	1974190	1988489
chr4	1998046	2013651	1998046	1999028	2012669	2013651	95	---	---	---	---	2012308	2012329	+	77	1998054	2013649
chr4	2062999	2069517	2063011	2063451	2069062	2069502	99	2062994	2062998	2069518	2069522	2063590	2063636	-	74	2063004	2069500
chr4	2087253	2091591	2087253	2088364	2090476	2091591	94	---	---	---	---	2090376	2090390	+	86	2087259	2091588
chr4	2117851	2126426	2117851	2119364	2124933	2126426	91	---	---	---	---	2119602	2119631	-	70	2117851	2126424
chr4	2136210	2147871	2136213	2139343	2144727	2147864	98	2136204	2136209	2147872	2147877	2139582	2139595	-	85	2136214	2147860
chr4	2163286	2181774	2163286	2163534	2181526	2181774	99	---	---	---	---	2164174	2164192	-	84	2163286	2181763
chr4	2168951	2178134	2168951	2172336	2174713	2178134	97	---	---	---	---	---	---	0	--	---	---
chr4	2181774	2197972	2181774	2184924	2194821	2197972	99	---	---	---	---	2185363	2185391	-	75	2181774	2197970
chr4	2214789	2220564	2214793	2215429	2219907	2220550	91	2214783	2214788	2220565	2220570	2215595	2215619	-	72	2214793	2220554
chr4	2218474	2220756	2218474	2218677	2220548	2220756	95	---	---	---	---	---	---	0	--	---	---
chr4	2258186	2264147	2258186	2258638	2263692	2264147	94	---	---	---	---	2263485	2263508	+	75	2258186	2264144
chr4	2265208	2278072	2265208	2266462	2276801	2278072	96	---	---	---	---	2266801	2266831	-	74	2265209	2278070
chr4	2323160	2333874	2323169	2326336	2330699	2333867	99	2323155	2323159	2333875	2333879	2330498	2330522	+	84	2323169	2333865
chr4	2327900	2345237	2327900	2328604	2344554	2345237	88	---	---	---	---	2343784	2343820	+	83	---	---
chr4	2329809	2347823	2329818	2331685	2346013	2347818	85	2329804	2329808	2347824	2347828	2345320	2345337	+	72	---	---
chr4	2339298	2350179	2339298	2342643	2346831	2350179	99	---	---	---	---	2342771	2342792	-	95	2339299	2350177
chr4	2339298	2349931	2339298	2342395	2346831	2349931	99	---	---	---	---	2342542	2342586	-	71	---	---
chr4	2355056	2366984	2355056	2358017	2363990	2366984	98	---	---	---	---	2363738	2363765	+	75	2355056	2366982
chr4	2374129	2384806	2374138	2374651	2384277	2384791	97	2374124	2374128	2384807	2384811	2384063	2384107	+	73	2374136	2384789
chr4	2415286	2424886	2415300	2415602	2424597	2424886	90	2415281	2415285	2424887	2424891	2415980	2415999	-	70	---	---
chr4	2415685	2422311	2415685	2416760	2421236	2422311	96	---	---	---	---	2416962	2416974	-	84	2415689	2422309
chr4	2432484	2438879	2432494	2432935	2438430	2438871	99	2432474	2432483	2438880	2438889	2438244	2438290	+	74	2432494	2438871
chr4	2525211	2531581	2525219	2526451	2530356	2531569	85	2525206	2525210	2531582	2531586	2530162	2530177	+	87	2525217	2531579
chr4	2550096	2560493	2550096	2553435	2557154	2560493	99	---	---	---	---	2557005	2557026	+	95	2550096	2560491
chr4	2564553	2576873	2564553	2567958	2573467	2576873	99	---	---	---	---	2568183	2568213	-	70	---	---
chr4	2588045	2599722	2588045	2590724	2597012	2599722	97	---	---	---	---	2591018	2591035	-	94	---	---
chr4	2618936	2629007	2618951	2622124	2625819	2628994	99	2618931	2618935	2629008	2629012	2625671	2625692	+	90	2618936	2628992
chr4	2629216	2644193	2629216	2632090	2641316	2644193	99	---	---	---	---	2632526	2632551	-	76	2629219	2644191
chr4	2652526	2661315	2652539	2656027	2657820	2661309	99	2652519	2652525	2661316	2661322	2657720	2657732	+	100	2652528	2661307
chr4	2678994	2699741	2678996	2679541	2699188	2699731	94	2678988	2678993	2699742	2699747	2698205	2698243	+	76	2678997	2699739
chr4	2681262	2693337	2681262	2681903	2692674	2693337	92	---	---	---	---	2682323	2682351	-	72	2681267	2693332
chr4	2706617	2724998	2706617	2706767	2724848	2724998	94	---	---	---	---	2724017	2724051	+	88	---	---
chr4	2711505	2727392	2711505	2712201	2726709	2727392	93	---	---	---	---	2726295	2726314	+	70	2711507	2727389
chr4	2713758	2728120	2713758	2714488	2727390	2728120	97	---	---	---	---	2726839	2726863	+	76	2713762	2728109
chr4	2728111	2737281	2728111	2729775	2735629	2737281	97	---	---	---	---	2735463	2735498	+	75	2728112	2737279
chr4	2781312	2784209	2781312	2781771	2783750	2784209	93	---	---	---	---	---	---	0	--	---	---
chr4	2786222	2799118	2786233	2787309	2798026	2799103	99	2786217	2786221	2799119	2799123	2797505	2797542	+	86	2786234	2799113
chr4	2800520	2803344	2800529	2800757	2803112	2803338	92	2800515	2800519	2803345	2803349	2800853	2800875	-	91	2800527	2803330
chr4	2857270	2863702	2857270	2857710	2863262	2863702	99	---	---	---	---	2857918	2857949	-	71	2857270	2863700
chr4	2870412	2878449	2870412	2870853	2878008	2878449	99	---	---	---	---	2870920	2870948	-	72	2870412	2878447
chr4	2906389	2914254	2906389	2906642	2914014	2914254	88	---	---	---	---	2913645	2913706	+	70	---	---
chr4	2926216	2937939	2926229	2927811	2936354	2937936	98	2926209	2926215	2937940	2937946	2936188	2936226	+	74	2926230	2937937
chr4	2941397	2947700	2941411	2941845	2947266	2947700	93	2941392	2941396	2947701	2947705	2941959	2941983	-	80	2941407	2947692
chr4	2971742	2976154	2971742	2972531	2975353	2976154	88	---	---	---	---	2975229	2975283	+	74	2971743	2976152
chr4	2995928	3011704	2995928	2996061	3011571	3011704	86	---	---	---	---	3011013	3011039	+	81	2995928	3011702
chr4	3013972	3029252	3013972	3015264	3027972	3029252	94	---	---	---	---	3027469	3027482	+	71	---	---
chr4	3023194	3030084	3023194	3024040	3029246	3030084	94	---	---	---	---	3029070	3029087	+	77	3023199	3030074
chr4	3025574	3031789	3025574	3027135	3030151	3031789	89	---	---	---	---	3030000	3030149	+	81	---	---
chr4	3048540	3059985	3048540	3050213	3058326	3059985	96	---	---	---	---	3058146	3058170	+	76	3048549	3059983
chr4	3084089	3093923	3084090	3084690	3093320	3093920	99	3084084	3084088	3093924	3093928	3092916	3092935	+	70	---	---
chr4	3143742	3150306	3143745	3144170	3149856	3150294	85	3143734	3143741	3150307	3150314	3149760	3149788	+	72	3143745	3150303
chr4	3153484	3165166	3153484	3156299	3162350	3165166	98	---	---	---	---	3156451	3156477	-	81	3153484	3165164
chr4	3183196	3194896	3183204	3186013	3192072	3194881	98	3183191	3183195	3194897	3194901	3191853	3191871	+	94	3183202	3194892
chr4	3288336	3294978	3288336	3289683	3293630	3294978	97	---	---	---	---	3289860	3289881	-	72	3288337	3294975
chr4	3317251	3327734	3317251	3319820	3325165	3327734	98	---	---	---	---	3324932	3324968	+	72	---	---
chr4	3355778	3370597	3355778	3356759	3369603	3370597	92	---	---	---	---	3357259	3357284	-	76	---	---
chr4	3363438	3368447	3363438	3363696	3368191	3368447	89	---	---	---	---	3368044	3368088	+	71	3363451	3368444
chr4	3367977	3373859	3367985	3369056	3372773	3373844	95	3367972	3367976	3373860	3373864	---	---	0	--	3367977	3373855
chr4	3385323	3401082	3385323	3389822	3396730	3401082	88	---	---	---	---	3396385	3396425	+	73	3385330	3401068
chr4	3388777	3393474	3388777	3389401	3392854	3393474	94	---	---	---	---	3389550	3389566	-	82	3388780	3393464
chr4	3405186	3408391	3405186	3405928	3407649	3408391	98	---	---	---	---	---	---	0	--	---	---
chr4	3441207	3446766	3441207	3441444	3446531	3446766	87	---	---	---	---	3441652	3441699	-	81	---	---
chr4	3449061	3462908	3449061	3449218	3462751	3462908	98	---	---	---	---	3462236	3462264	+	72	3449062	3462904
chr4	3456229	3462752	3456229	3456649	3462332	3462752	99	---	---	---	---	3462236	3462264	+	72	3456229	3462750
chr4	3476112	3489081	3476112	3476550	3488642	3489081	96	---	---	---	---	3488275	3488301	+	70	3476112	3489079
chr4	3496742	3516651	3496742	3497167	3516226	3516651	99	---	---	---	---	3498074	3498103	-	70	3496742	3516647
chr4	3499789	3512572	3499789	3500423	3511942	3512572	92	---	---	---	---	3511366	3511401	+	80	---	---
chr4	3501653	3511942	3501653	3504771	3508846	3511942	98	---	---	---	---	3504947	3504975	-	79	---	---
chr4	3688495	3700568	3688495	3691654	3697409	3700568	99	---	---	---	---	3697227	3697251	+	88	3688496	3700564
chr4	3717846	3724031	3717855	3718294	3723586	3724025	99	3717841	3717845	3724032	3724036	3723333	3723373	+	70	3717855	3724023
chr4	3725429	3736789	3725441	3725883	3736345	3736787	99	3725421	3725428	3736790	3736797	3725895	3725924	-	70	3725442	3736785
chr4	3743541	3754185	3743541	3746699	3751027	3754185	99	---	---	---	---	3750876	3750899	+	95	3743541	3754182
chr4	3772499	3782861	3772499	3773790	3781586	3782861	93	---	---	---	---	3781410	3781440	+	77	3772500	3782858
chr4	3869893	3881200	3869893	3870340	3880753	3881200	98	---	---	---	---	3870610	3870631	-	72	3869896	3881195
chr4	3884759	3894530	3884759	3885594	3893706	3894530	93	---	---	---	---	3893300	3893346	+	76	3884766	3894525
chr4	3907102	3929050	3907102	3909372	3926778	3929050	98	---	---	---	---	3926139	3926159	+	71	---	---
chr4	3907649	3927963	3907661	3908273	3927334	3927951	97	3907644	3907648	3927964	3927968	3926511	3926532	+	86	---	---
chr4	3955354	3964437	3955365	3955708	3964083	3964426	88	3955347	3955353	3964438	3964444	3956033	3956059	-	70	3955355	3964428
chr4	3964424	3984029	3964424	3965343	3983110	3984029	99	---	---	---	---	3982302	3982317	+	75	3964425	3984013
chr4	3971063	3980776	3971063	3974206	3977592	3980776	98	---	---	---	---	3974331	3974352	-	95	3971064	3980775
chr4	4006383	4024289	4006383	4008627	4021994	4024289	85	---	---	---	---	4021461	4021481	+	80	4006397	4024287
chr4	4025664	4046421	4025677	4025886	4046205	4046414	91	4025659	4025663	4046422	4046426	4045977	4046022	+	76	4025667	4046419
chr4	4029267	4034164	4029267	4029414	4034017	4034164	93	---	---	---	---	4033940	4033979	+	72	4029267	4034157
chr4	4039192	4047636	4039205	4039407	4047424	4047622	91	4039186	4039191	4047637	4047642	4039773	4039787	-	73	4039201	4047628
chr4	4061681	4073775	4061681	4064841	4070615	4073775	99	---	---	---	---	4064996	4065017	-	86	4061681	4073773
chr4	4091309	4103283	4091309	4094304	4100307	4103283	98	---	---	---	---	4100055	4100082	+	75	4091309	4103281
chr4	4092246	4102687	4092246	4093708	4101227	4102687	99	---	---	---	---	4093916	4093939	-	70	4092264	4102678
chr4	4110011	4117604	4110011	4112920	4114707	4117604	98	4110005	4110010	4117605	4117610	4113009	4113020	-	100	---	---
chr4	4171373	4175348	4171373	4172806	4173914	4175344	95	4171367	4171372	4175349	4175354	4172872	4172906	-	74	4171378	4175342
chr4	4179735	4188103	4179735	4182896	4184933	4188103	98	---	---	---	---	---	---	0	--	---	---
chr4	4232972	4242732	4232972	4234172	4241541	4242732	92	---	---	---	---	4241252	4241267	+	81	4232972	4242730
chr4	4261653	4267727	4261653	4261873	4267507	4267727	96	---	---	---	---	4261937	4261961	-	80	4261654	4267725
chr4	4310159	4327445	4310167	4310385	4327223	4327444	86	4310153	4310158	4327446	4327451	4311150	4311192	-	72	4310177	4327435
chr4	4362293	4368744	4362293	4362784	4368253	4368744	99	---	---	---	---	4367979	4368023	+	71	4362293	4368742
chr4	4373445	4386603	4373445	4374157	4385883	4386603	91	---	---	---	---	4385297	4385312	+	93	4373452	4386584
chr4	4387754	4395272	4387754	4389045	4393981	4395272	94	---	---	---	---	4393842	4393872	+	70	4387754	4395270
chr4	4398897	4420529	4398904	4399049	4420375	4420519	86	4398892	4398896	4420530	4420534	4400017	4400085	-	71	4398910	4420516
chr4	4473509	4495136	4473509	4477441	4491211	4495136	98	---	---	---	---	4478087	4478130	-	70	---	---
chr4	4512615	4522608	4512629	4512896	4522336	4522605	85	4512610	4512614	4522609	4522613	4513328	4513348	-	80	4512629	4522603
chr4	4527459	4540421	4527459	4528567	4539300	4540421	97	---	---	---	---	4529023	4529104	-	79	4527462	4540415
chr4	4600500	4603948	4600504	4601866	4602652	4603942	86	4600495	4600499	4603949	4603953	4602580	4602591	+	83	---	---
chr4	4601084	4603406	4601084	4601252	4603234	4603406	94	---	---	---	---	4601277	4601308	-	71	4601100	4603402
chr4	4615637	4636313	4615639	4616064	4635873	4636298	99	4615632	4615636	4636314	4636318	4616783	4616810	-	78	4615641	4636294
chr4	4621912	4633887	4621912	4624906	4630894	4633887	99	---	---	---	---	4625127	4625154	-	75	4621913	4633886
chr4	4662952	4670644	4662954	4664353	4669248	4670644	95	4662947	4662951	4670645	4670649	4664467	4664501	-	74	---	---
chr4	4707461	4714874	4707461	4707807	4714529	4714874	91	---	---	---	---	4708022	4708039	-	77	4707463	4714871
chr4	4745985	4758152	4745985	4746266	4757875	4758152	92	---	---	---	---	4746660	4746696	-	72	---	---
chr4	4777035	4792495	4777043	4777404	4792121	4792483	95	4777029	4777034	4792496	4792501	4792002	4792021	+	85	4777044	4792491
chr4	4784355	4790807	4784355	4785321	4789821	4790807	96	---	---	---	---	4785526	4785539	-	85	4784357	4790805
chr4	4807085	4814987	4807085	4807529	4814556	4814987	92	---	---	---	---	4807596	4807624	-	72	4807085	4814985
chr4	4870008	4877815	4870008	4872011	4875777	4877815	86	---	---	---	---	---	---	0	--	4870021	4877805
chr4	4881546	4893847	4881555	4881990	4893411	4893846	99	4881541	4881545	4893848	4893852	4882460	4882489	-	83	4881552	4893844
chr4	4900487	4904428	4900487	4901420	4903482	4904428	95	---	---	---	---	4901447	4901460	-	78	4900491	4904418
chr4	4926895	4938655	4926895	4927333	4938218	4938655	95	4926890	4926894	4938656	4938660	4927400	4927428	-	79	4926895	4938654
chr4	4960512	4969399	4960512	4961243	4968668	4969399	93	---	---	---	---	4961568	4961587	-	85	4960520	4969385
chr4	4976644	4990213	4976651	4978132	4988709	4990206	91	4976638	4976643	4990214	4990219	4978202	4978221	-	75	4976651	4990210
chr4	4990628	4996840	4990628	4991068	4996400	4996840	99	---	---	---	---	4991135	4991163	-	72	4990628	4996838
chr4	5033248	5040382	5033257	5033519	5040114	5040376	97	5033240	5033247	5040383	5040390	5033578	5033590	-	76	5033257	5040373
chr4	5052209	5056261	5052209	5053359	5055112	5056261	89	---	---	---	---	---	---	0	--	---	---
chr4	5076300	5088594	5076300	5079322	5085570	5088594	98	---	---	---	---	5085257	5085281	+	72	5076300	5088592
chr4	5078185	5087997	5078185	5078715	5087457	5087987	96	5078179	5078184	5087998	5088003	5087021	5087042	+	72	---	---
chr4	5162696	5180558	5162696	5163025	5180229	5180558	87	---	---	---	---	5179449	5179546	+	71	5162701	5180543
chr4	5195949	5207393	5195962	5196402	5206899	5207383	86	5195944	5195948	5207394	5207398	5206804	5206844	+	73	5195960	5207378
chr4	5217706	5224434	5217706	5218544	5223597	5224434	93	---	---	---	---	5218776	5218792	-	70	5217710	5224432
chr4	5230481	5238248	5230481	5230719	5237995	5238248	90	---	---	---	---	5230956	5230980	-	84	---	---
chr4	5276348	5288542	5276363	5276781	5288130	5288538	96	5276343	5276347	5288543	5288547	5277239	5277349	-	80	5276358	5288535
chr4	5338300	5348044	5338300	5338689	5347657	5348044	98	---	---	---	---	5338822	5338853	-	71	5338300	5348040
chr4	5406030	5412656	5406030	5406269	5412417	5412656	85	---	---	---	---	5412109	5412177	+	72	---	---
chr4	5407691	5413953	5407691	5408132	5413512	5413953	99	---	---	---	---	5408197	5408225	-	72	5407691	5413949
chr4	5441259	5461060	5441259	5442729	5459572	5461060	92	---	---	---	---	5458729	5458786	+	72	5441259	5461058
chr4	5447111	5459189	5447111	5450273	5456030	5459189	99	---	---	---	---	5455854	5455874	+	85	5447112	5459187
chr4	5496119	5499363	5496119	5496949	5498524	5499363	91	---	---	---	---	---	---	0	--	5496122	5499361
chr4	5507506	5518834	5507506	5507956	5518385	5518834	99	---	---	---	---	5508229	5508249	-	71	5507513	5518832
chr4	5535307	5538710	5535307	5535643	5538374	5538710	96	---	---	---	---	5538237	5538257	+	71	5535307	5538708
chr4	5546033	5558757	5546033	5547124	5557664	5558757	99	---	---	---	---	5547583	5547651	-	82	5546037	5558755
chr4	5578897	5583766	5578897	5579607	5583058	5583766	95	---	---	---	---	---	---	0	--	5578897	5583763
chr4	5706194	5711662	5706200	5708194	5709653	5711649	93	5706189	5706193	5711663	5711667	5708245	5708270	-	76	---	---
chr4	5725821	5746601	5725831	5727328	5745087	5746598	85	5725816	5725820	5746602	5746606	5744274	5744295	+	72	5725831	5746596
chr4	5740429	5744820	5740429	5741223	5744025	5744820	98	---	---	---	---	5741295	5741348	-	70	5740429	5744818
chr4	5762764	5773687	5762764	5765206	5771245	5773687	99	---	---	---	---	5770943	5770970	+	71	5762766	5773685
chr4	5816956	5822336	5816956	5817220	5822072	5822336	89	---	---	---	---	5821961	5821980	+	75	---	---
chr4	5827675	5835142	5827685	5828124	5834689	5835131	96	5827666	5827674	5835143	5835151	5828191	5828219	-	72	5827684	5835129
chr4	5878946	5890258	5878946	5879398	5889806	5890258	98	---	---	---	---	5879662	5879682	-	71	5878947	5890254
chr4	5945429	5963442	5945429	5946178	5962684	5963442	93	---	---	---	---	5961947	5961967	+	80	---	---
chr4	5946177	5966524	5946178	5949600	5963096	5966520	97	5946172	5946176	5966525	5966529	5950014	5950041	-	71	5946188	5966509
chr4	5974300	5979811	5974300	5974642	5979470	5979811	94	---	---	---	---	5974834	5974850	-	76	5974300	5979809
chr4	6012394	6027145	6012394	6012657	6026883	6027145	95	---	---	---	---	6026650	6026662	+	76	6012394	6027143
chr4	6013417	6020850	6013417	6013863	6020404	6020850	99	---	---	---	---	6020309	6020337	+	72	6013418	6020846
chr4	6027782	6039300	6027794	6028279	6038806	6039292	95	6027776	6027781	6039301	6039306	6028622	6028725	-	76	6027794	6039293
chr4	6061694	6069693	6061697	6062059	6069332	6069689	88	6061689	6061693	6069694	6069698	6069040	6069051	+	75	6061698	6069686
chr4	6071183	6083767	6071183	6072221	6082718	6083767	97	---	---	---	---	6072683	6072746	-	82	6071184	6083765
chr4	6109191	6126487	6109191	6113058	6122633	6126487	98	---	---	---	---	6122167	6122186	+	75	6109191	6126484
chr4	6193745	6198994	6193745	6194179	6198560	6198994	99	---	---	---	---	6198388	6198407	+	75	6193745	6198992
chr4	6275531	6289064	6275531	6275866	6288720	6289064	90	---	---	---	---	6276461	6276485	-	84	---	---
chr4	6321218	6327925	6321218	6321447	6327696	6327925	92	---	---	---	---	6321598	6321625	-	75	6321230	6327919
chr4	6332349	6339632	6332349	6333446	6338568	6339632	90	---	---	---	---	6333674	6333703	-	73	---	---
chr4	6351757	6363442	6351757	6352270	6362929	6363442	96	---	---	---	---	6352750	6352772	-	86	6351761	6363440
chr4	6376165	6387233	6376165	6376409	6386987	6387233	92	---	---	---	---	6376885	6376914	-	70	---	---
chr4	6377905	6393801	6377905	6378114	6393592	6393801	88	---	---	---	---	6393016	6393048	+	78	6377914	6393788
chr4	6402850	6416180	6402850	6404057	6415047	6416180	86	---	---	---	---	6404422	6404441	-	75	---	---
chr4	6442298	6448636	6442298	6443177	6447678	6448636	90	---	---	---	---	6447459	6447472	+	85	6442298	6448634
chr4	6524459	6528979	6524459	6524996	6528421	6528979	93	---	---	---	---	6528268	6528285	+	72	6524459	6528977
chr4	6586635	6591693	6586635	6586935	6591393	6591693	99	---	---	---	---	6587065	6587099	-	74	6586642	6591691
chr4	6601007	6613903	6601009	6602098	6612811	6613901	98	6600999	6601006	6613904	6613911	6602557	6602634	-	82	6601012	6613901
chr4	6649937	6654501	6649950	6650178	6654262	6654489	91	6649932	6649936	6654502	6654506	6650246	6650282	-	81	---	---
chr4	6697732	6702593	6697745	6700156	6700183	6702584	95	6697727	6697731	6702594	6702598	---	---	0	--	---	---
chr4	6725200	6735328	6725200	6726410	6734153	6735328	95	---	---	---	---	6726483	6726532	-	76	6725208	6735317
chr4	6763135	6773790	6763149	6766293	6770634	6773778	99	6763130	6763134	6773791	6773795	6766444	6766465	-	86	6763141	6773787
chr4	6781657	6786021	6781657	6781993	6785685	6786021	91	---	---	---	---	6782015	6782032	-	94	6781658	6786019
chr4	6797366	6808636	6797366	6799843	6806215	6808636	89	---	---	---	---	6800108	6800120	-	92	6797367	6808617
chr4	6851254	6865611	6851254	6852777	6864076	6865611	95	---	---	---	---	6852877	6852896	-	80	6851255	6865609
chr4	6955845	6969893	6955853	6958878	6966967	6969881	88	6955840	6955844	6969894	6969898	6959035	6959083	-	79	---	---
chr4	6980884	6988194	6980885	6981541	6987483	6988192	88	6980878	6980883	6988195	6988200	6981737	6981762	-	73	6980885	6988191
chr4	7056310	7077170	7056310	7057097	7076383	7077170	99	---	---	---	---	7075441	7075490	+	80	7056315	7077168
chr4	7111290	7115717	7111304	7112096	7114920	7115712	99	7111284	7111289	7115718	7115723	7112170	7112223	-	70	7111302	7115710
chr4	7117762	7120112	7117762	7117912	7119962	7120112	98	---	---	---	---	---	---	0	--	7117768	7120110
chr4	7122175	7128871	7122175	7122618	7128428	7128871	99	---	---	---	---	7128332	7128360	+	72	7122175	7128869
chr4	7150861	7158113	7150861	7151341	7157624	7158113	87	---	---	---	---	7151586	7151605	-	70	7150864	7158112
chr4	7178818	7190156	7178818	7179260	7189714	7190156	99	---	---	---	---	7179530	7179550	-	71	7178818	7190154
chr4	7227188	7241412	7227188	7227610	7240990	7241412	98	---	---	---	---	7228231	7228271	-	75	7227192	7241407
chr4	7270864	7277874	7270864	7271149	7277585	7277874	90	---	---	---	---	7271436	7271460	-	80	7270864	7277873
chr4	7329337	7335923	7329337	7330373	7334844	7335923	90	---	---	---	---	7330565	7330584	-	80	7329338	7335921
chr4	7405844	7415896	7405844	7409014	7412726	7415896	99	---	---	---	---	7412576	7412599	+	91	7405845	7415894
chr4	7418215	7427751	7418215	7418454	7427534	7427751	87	---	---	---	---	7427357	7427379	+	86	7418225	7427749
chr4	7448116	7456824	7448116	7449815	7455125	7456824	99	---	---	---	---	7449942	7449963	-	95	7448132	7456822
chr4	7456981	7465271	7456981	7457421	7464831	7465271	99	---	---	---	---	7464461	7464497	+	72	7456981	7465269
chr4	7567655	7572032	7567665	7567909	7571778	7572027	87	7567647	7567654	7572033	7572040	7568071	7568084	-	71	---	---
chr4	7619061	7621787	7619061	7619315	7621533	7621787	96	---	---	---	---	7619348	7619362	-	73	7619072	7621772
chr4	7652415	7662456	7652423	7655590	7659281	7662444	99	7652409	7652414	7662457	7662462	7659131	7659156	+	92	7652424	7662442
chr4	7691167	7697137	7691167	7691561	7696729	7697137	90	---	---	---	---	7696602	7696615	+	78	---	---
chr4	7706615	7727554	7706615	7707533	7726636	7727554	97	---	---	---	---	7708472	7708489	-	72	---	---
chr4	7722834	7726923	7722834	7723481	7726289	7726923	88	---	---	---	---	7726248	7726262	+	73	7722843	7726916
chr4	7732280	7741058	7732280	7733617	7739719	7741058	96	---	---	---	---	7733619	7733698	-	70	---	---
chr4	7750521	7757853	7750521	7751691	7756693	7757853	88	---	---	---	---	7751824	7751861	-	71	---	---
chr4	7767507	7779590	7767507	7770662	7776433	7779590	98	---	---	---	---	7776256	7776277	+	86	7767508	7779587
chr4	7786942	7807547	7786942	7789675	7804835	7807547	89	---	---	---	---	7804505	7804520	+	75	7786945	7807545
chr4	7790601	7798092	7790607	7793468	7795231	7798092	99	7790596	7790600	7798093	7798097	7793556	7793568	-	100	7790607	7798089
chr4	7810602	7822220	7810612	7813609	7819221	7822217	99	7810597	7810601	7822221	7822225	7813836	7813863	-	75	7810612	7822215
chr4	7836731	7847413	7836743	7839879	7844266	7847405	99	7836726	7836730	7847414	7847418	7844117	7844157	+	80	---	---
chr4	7859698	7866597	7859698	7860141	7866154	7866597	99	---	---	---	---	7860204	7860232	-	72	7859698	7866591
chr4	7930217	7935826	7930217	7930579	7935464	7935826	98	---	---	---	---	7935308	7935336	+	79	7930220	7935823
chr4	7944033	7960612	7944033	7944577	7960070	7960612	97	---	---	---	---	7959532	7959555	+	87	---	---
chr4	8025334	8031322	8025334	8025839	8030816	8031322	98	---	---	---	---	8030668	8030680	+	76	8025335	8031320
chr4	8102432	8109692	8102436	8103141	8108983	8109687	95	8102427	8102431	8109693	8109697	8108727	8108739	+	76	8102436	8109685
chr4	8141017	8148420	8141017	8141335	8148102	8148420	93	---	---	---	---	8147862	8147879	+	72	---	---
chr4	8176034	8183734	8176034	8176921	8182810	8183734	92	---	---	---	---	8182515	8182561	+	70	8176035	8183731
chr4	8193711	8205164	8193718	8196532	8202347	8205164	99	8193706	8193710	8205165	8205169	8196738	8196754	-	94	8193718	8205162
chr4	8249423	8268643	8249423	8249980	8268098	8268643	92	---	---	---	---	8267371	8267387	+	76	---	---
chr4	8250506	8258250	8250506	8251267	8257489	8258250	98	---	---	---	---	8257232	8257244	+	76	8250506	8258248
chr4	8341338	8346248	8341338	8342260	8345325	8346248	91	---	---	---	---	8342298	8342313	-	93	8341340	8346246
chr4	8349408	8359540	8349419	8350379	8358608	8359537	91	8349401	8349407	8359541	8359547	8350593	8350623	-	80	---	---
chr4	8370566	8382164	8370566	8373337	8379375	8382164	94	---	---	---	---	8379178	8379196	+	89	8370566	8382161
chr4	8371973	8380948	8371973	8372145	8380776	8380948	99	---	---	---	---	8380645	8380659	+	80	---	---
chr4	8397252	8406894	8397252	8398367	8405787	8406894	98	---	---	---	---	8398710	8398738	-	86	8397252	8406893
chr4	8412932	8421162	8412932	8413362	8420732	8421162	99	---	---	---	---	8420363	8420402	+	70	8412936	8421159
chr4	8430458	8433379	8430460	8430817	8433012	8433369	97	8430453	8430457	8433380	8433384	8430835	8430846	-	75	8430467	8433375
chr4	8464893	8471324	8464895	8465386	8470831	8471324	98	8464887	8464892	8471325	8471330	8470559	8470614	+	73	8464895	8471322
chr4	8485895	8497206	8485909	8486329	8496778	8497198	99	8485889	8485894	8497207	8497212	8496463	8496483	+	71	8485897	8497196
chr4	8498738	8511352	8498741	8500354	8509757	8511352	86	8498731	8498737	8511353	8511359	8509568	8509583	+	93	8498744	8511350
chr4	8534370	8540750	8534370	8535592	8539574	8540750	91	---	---	---	---	8535770	8535792	-	78	8534373	8540748
chr4	8543902	8546767	8543902	8544154	8546512	8546767	86	---	---	---	---	---	---	0	--	8543903	8546761
chr4	8555254	8566537	8555254	8556565	8565212	8566537	90	---	---	---	---	8564992	8565010	+	78	---	---
chr4	8619192	8631138	8619192	8622167	8628225	8631138	96	---	---	---	---	8628045	8628079	+	77	8619193	8631132
chr4	8654126	8671863	8654126	8657271	8669057	8671863	86	---	---	---	---	8657812	8657840	-	72	8654131	8671861
chr4	8684860	8692230	8684860	8687823	8689272	8692230	99	---	---	---	---	8689172	8689185	+	100	8684861	8692228
chr4	8727235	8742734	8727235	8730662	8739306	8742734	99	---	---	---	---	8730975	8731001	-	85	---	---
chr4	8740936	8745296	8740936	8742963	8743271	8745296	93	---	---	---	---	8743047	8743063	-	82	---	---
chr4	8793205	8807733	8793205	8794035	8806903	8807733	95	---	---	---	---	8794599	8794623	-	72	8793206	8807731
chr4	8835740	8844563	8835740	8837564	8842552	8844563	86	---	---	---	---	8837723	8837738	-	87	8835755	8844561
chr4	8860211	8867375	8860211	8861026	8866561	8867375	93	---	---	---	---	8861177	8861213	-	72	---	---
chr4	8885190	8889792	8885190	8885761	8889221	8889792	93	---	---	---	---	8889069	8889094	+	73	---	---
chr4	8895424	8906720	8895424	8895868	8906276	8906720	99	---	---	---	---	8906237	8906266	+	70	8895427	8906718
chr4	8922926	8941638	8922928	8923240	8941319	8941630	91	8922920	8922925	8941639	8941644	8923619	8923639	-	71	8922933	8941635
chr4	8927201	8939266	8927201	8930345	8936122	8939266	98	---	---	---	---	8935944	8935967	+	83	8927201	8939264
chr4	8941795	8947229	8941795	8942235	8946789	8947229	99	---	---	---	---	8942302	8942330	-	72	8941795	8947227
chr4	8950984	8955412	8950990	8951782	8954607	8955399	99	8950979	8950983	8955413	8955417	8954481	8954534	+	70	8950990	8955397
chr4	8958115	8978805	8958115	8958972	8977895	8978805	91	---	---	---	---	8976950	8976986	+	75	---	---
chr4	8966781	8978204	8966781	8967395	8977590	8978204	90	---	---	---	---	8967859	8967886	-	71	---	---
chr4	8970195	8980732	8970195	8972294	8978636	8980732	95	---	---	---	---	8972446	8972467	-	86	8970198	8980729
chr4	8970325	8980027	8970325	8971589	8978765	8980027	95	---	---	---	---	8971912	8971948	-	75	---	---
chr4	8983480	8990542	8983480	8983613	8990411	8990542	89	---	---	---	---	8990170	8990199	+	76	8983482	8990535
chr4	8992357	9003691	8992357	8992799	9003237	9003679	99	8992352	8992356	9003692	9003696	9002780	9002794	+	73	8992358	9003689
chr4	9017823	9037657	9017833	9020977	9034504	9037650	97	9017818	9017822	9037658	9037662	9021503	9021523	-	71	9017830	9037654
chr4	9023045	9030799	9023045	9023953	9029891	9030799	99	---	---	---	---	9029619	9029638	+	85	9023045	9030797
chr4	9055965	9063327	9055979	9058926	9060370	9063317	99	9055959	9055964	9063328	9063333	9059008	9059026	-	94	9055980	9063326
chr4	9109932	9121393	9109932	9110140	9121183	9121393	97	---	---	---	---	9120980	9121003	+	83	9109937	9121383
chr4	9217574	9223421	9217577	9220174	9220883	9223411	85	9217569	9217573	9223422	9223426	9220828	9220855	+	71	---	---
chr4	9245539	9256650	9245539	9247983	9254232	9256650	97	---	---	---	---	9248258	9248296	-	74	---	---
chr4	9279775	9285362	9279775	9280174	9284966	9285362	96	---	---	---	---	9280273	9280287	-	80	9279782	9285360
chr4	9317766	9329847	9317771	9318218	9329388	9329837	96	9317761	9317765	9329848	9329852	9328835	9328850	+	87	---	---
chr4	9325243	9332851	9325243	9325413	9332681	9332851	95	---	---	---	---	9325620	9325641	-	72	---	---
chr4	9345418	9353566	9345418	9348992	9349992	9353566	99	---	---	---	---	---	---	0	--	---	---
chr4	9362428	9371557	9362428	9362610	9371377	9371557	87	---	---	---	---	9370955	9371012	+	75	9362430	9371548
chr4	9396295	9403621	9396295	9396963	9402972	9403621	92	---	---	---	---	9402699	9402733	+	74	---	---
chr4	9413518	9421661	9413518	9414164	9421041	9421661	88	---	---	---	---	9420865	9420895	+	74	---	---
chr4	9449114	9460927	9449114	9452011	9457788	9460927	91	---	---	---	---	9452165	9452188	-	83	9449114	9460925
chr4	9462121	9475026	9462121	9463216	9473931	9475026	99	---	---	---	---	9473410	9473447	+	86	9462122	9475024
chr4	9482445	9496699	9482458	9483982	9495255	9496695	90	9482440	9482444	9496700	9496704	9494759	9494787	+	79	9482448	9496697
chr4	9522167	9534686	9522167	9525325	9531537	9534686	99	---	---	---	---	9531447	9531470	+	83	9522167	9534684
chr4	9550045	9556984	9550045	9553368	9553648	9556984	98	---	---	---	---	---	---	0	--	9550058	9556982
chr4	9582595	9586874	9582595	9583387	9586082	9586874	99	---	---	---	---	9585948	9586009	+	70	9582595	9586872
chr4	9590291	9609887	9590291	9590402	9609776	9609887	95	---	---	---	---	9590899	9590926	-	75	---	---
chr4	9629485	9635487	9629485	9629652	9635310	9635487	85	---	---	---	---	9635297	9635308	+	91	9629485	9635475
chr4	9630352	9635071	9630352	9630965	9634457	9635071	93	---	---	---	---	9631128	9631140	-	92	9630368	9635064
chr4	9641968	9646361	9641968	9642761	9645568	9646361	98	---	---	---	---	9645519	9645545	+	70	9641968	9646359
chr4	9721702	9734153	9721702	9722772	9733086	9734153	98	---	---	---	---	9732712	9732742	+	74	9721702	9734150
chr4	9746506	9751113	9746506	9747308	9750314	9751113	85	---	---	---	---	9750209	9750225	+	88	9746507	9751101
chr4	9750312	9754718	9750312	9751103	9753927	9754718	99	---	---	---	---	9753801	9753854	+	70	9750312	9754716
chr4	9765640	9772282	9765640	9766861	9771052	9772282	94	---	---	---	---	9766998	9767019	-	72	---	---
chr4	9766305	9771717	9766307	9766781	9771234	9771717	89	9766296	9766304	9771718	9771726	9771098	9771137	+	70	9766308	9771715
chr4	9780489	9789808	9780496	9781252	9789035	9789801	91	9780476	9780488	9789809	9789821	9781271	9781288	-	72	---	---
chr4	9781252	9788992	9781252	9782160	9788081	9788992	97	---	---	---	---	9782412	9782431	-	85	9781252	9788990
chr4	9815130	9819046	9815130	9815827	9818349	9819046	98	---	---	---	---	9815829	9815844	-	75	9815135	9819030
chr4	9815427	9818052	9815427	9816087	9817383	9818052	93	---	---	---	---	9816120	9816140	-	76	---	---
chr4	9829082	9838125	9829082	9830860	9836358	9838125	94	---	---	---	---	9836118	9836153	+	72	9829083	9838118
chr4	9829810	9836747	9829812	9830111	9836438	9836747	89	9829802	9829809	9836748	9836755	9836158	9836191	+	73	9829819	9836739
chr4	9836999	9840612	9836999	9837381	9840219	9840612	86	---	---	---	---	9837438	9837486	-	75	9836999	9840603
chr4	9850468	9854847	9850476	9851269	9854052	9854845	99	9850463	9850467	9854848	9854852	9851340	9851393	-	70	9850469	9854842
chr4	9863033	9867417	9863033	9863277	9867173	9867417	99	---	---	---	---	9863299	9863330	-	81	9863034	9867415
chr4	9926701	9931911	9926701	9927133	9931479	9931911	96	---	---	---	---	9931316	9931371	+	71	9926702	9931908
chr4	9964530	9968975	9964530	9965316	9968189	9968975	94	---	---	---	---	9968104	9968118	+	80	9964530	9968973
chr4	9982107	9988559	9982107	9983085	9987586	9988559	98	---	---	---	---	9987367	9987380	+	85	9982107	9988557
chr4	9995486	10004046	9995486	9995746	10003778	10004046	93	---	---	---	---	10003376	10003390	+	73	9995486	10004044
chr4	10009607	10017140	10009607	10010052	10016695	10017140	98	---	---	---	---	10016600	10016628	+	72	10009608	10017135
chr4	10033664	10044357	10033678	10034897	10043147	10044357	95	10033658	10033663	10044358	10044363	10035269	10035285	-	76	---	---
chr4	10052266	10060369	10052266	10052554	10060081	10060369	94	---	---	---	---	10052913	10052931	-	84	10052267	10060366
chr4	10086160	10091098	10086160	10086323	10090935	10091098	95	---	---	---	---	10086453	10086487	-	74	10086162	10091096
chr4	10091841	10106000	10091850	10092283	10105557	10105989	94	10091835	10091840	10106001	10106006	10092802	10092826	-	88	10091844	10105986
chr4	10093473	10104965	10093473	10097464	10100974	10104965	99	---	---	---	---	10097587	10097608	-	95	10093475	10104959
chr4	10129502	10141942	10129514	10131104	10140349	10141940	96	10129496	10129501	10141943	10141948	10139894	10139906	+	76	---	---
chr4	10164655	10177801	10164655	10165846	10176603	10177801	98	---	---	---	---	10176065	10176141	+	81	10164655	10177799
chr4	10186564	10190533	10186566	10187955	10189139	10190528	95	10186559	10186563	10190534	10190538	10189045	10189077	+	72	10186571	10190529
chr4	10192409	10202168	10192409	10193472	10201103	10202168	98	---	---	---	---	10200856	10200879	+	79	10192421	10202166
chr4	10219748	10224005	10219748	10220236	10223543	10224005	91	---	---	---	---	10220380	10220401	-	77	---	---
chr4	10221730	10231984	10221730	10223047	10230684	10231984	97	---	---	---	---	10223233	10223282	-	74	---	---
chr4	10230542	10239145	10230542	10233494	10236160	10239145	90	---	---	---	---	10233613	10233624	-	83	---	---
chr4	10251927	10256692	10251927	10252367	10256253	10256692	96	---	---	---	---	10256174	10256189	+	87	10251927	10256690
chr4	10270771	10282789	10270774	10273782	10279778	10282788	99	10270766	10270770	10282790	10282794	10274047	10274082	-	77	10270774	10282786
chr4	10297142	10301507	10297142	10297935	10300724	10301507	98	---	---	---	---	10300598	10300651	+	70	10297142	10301505
chr4	10325524	10342856	10325524	10326464	10341892	10342855	92	10325519	10325523	10342857	10342861	10341127	10341166	+	75	10325524	10342852
chr4	10330789	10338528	10330789	10331912	10337366	10338528	92	---	---	---	---	10332131	10332155	-	76	---	---
chr4	10365363	10384407	10365363	10366158	10383613	10384407	99	---	---	---	---	10366907	10366948	-	78	10365363	10384405
chr4	10368549	10383218	10368549	10374424	10377334	10383209	99	10368544	10368548	10383219	10383223	10377190	10377220	+	77	10368549	10383216
chr4	10399380	10411340	10399380	10402349	10408373	10411340	98	---	---	---	---	10402501	10402535	-	77	---	---
chr4	10400234	10410609	10400234	10401616	10409227	10410609	99	---	---	---	---	10409146	10409165	+	75	10400243	10410598
chr4	10416544	10424675	10416544	10417234	10423985	10424675	96	---	---	---	---	10423666	10423710	+	73	10416561	10424665
chr4	10434171	10450652	10434171	10435012	10449831	10450652	94	---	---	---	---	10435652	10435677	-	76	---	---
chr4	10440953	10449031	10440956	10441397	10448590	10449031	99	10440948	10440952	10449032	10449036	10448494	10448522	+	72	10440956	10449029
chr4	10462295	10479012	10462295	10462914	10478393	10479012	95	---	---	---	---	10477757	10477806	+	70	---	---
chr4	10464064	10481216	10464064	10464577	10480704	10481216	92	---	---	---	---	10479899	10479922	+	70	---	---
chr4	10500761	10504407	10500761	10501158	10504010	10504407	97	---	---	---	---	10501235	10501261	-	81	10500766	10504402
chr4	10510753	10519993	10510753	10513712	10517006	10519993	90	---	---	---	---	10513834	10513859	-	73	10510753	10519991
chr4	10520454	10524471	10520454	10521067	10523859	10524471	96	---	---	---	---	10523745	10523811	+	74	---	---
chr4	10544411	10550467	10544411	10545310	10549568	10550467	99	---	---	---	---	10545424	10545453	-	70	10544423	10550465
chr4	10567753	10578421	10567753	10570961	10575213	10578421	99	---	---	---	---	10575065	10575087	+	91	---	---
chr4	10587345	10600402	10587345	10588568	10599180	10600402	96	---	---	---	---	10598649	10598664	+	75	10587348	10600384
chr4	10643999	10648039	10643999	10644707	10647331	10648039	94	---	---	---	---	10647200	10647216	+	82	10643999	10648037
chr4	10669018	10683363	10669018	10669253	10683132	10683363	87	---	---	---	---	10669611	10669627	-	82	---	---
chr4	10672608	10680779	10672608	10672910	10680495	10680779	87	---	---	---	---	10673081	10673100	-	75	10672610	10680773
chr4	10672901	10681136	10672914	10673073	10680969	10681121	91	10672896	10672900	10681137	10681141	10673413	10673450	-	78	---	---
chr4	10711717	10723368	10711717	10714448	10720636	10723368	98	---	---	---	---	10720344	10720365	+	86	---	---
chr4	10749726	10755130	10749737	10749915	10754946	10755126	91	10749721	10749725	10755131	10755135	10749961	10749999	-	71	10749733	10755124
chr4	10809958	10819277	10809970	10811638	10817600	10819269	96	10809951	10809957	10819278	10819284	10811787	10811819	-	84	10809961	10819276
chr4	10852099	10862684	10852099	10852498	10862277	10862684	92	---	---	---	---	10862192	10862235	+	72	10852100	10862682
chr4	10852733	10860192	10852733	10853174	10859751	10860192	99	---	---	---	---	10859656	10859683	+	71	10852733	10860189
chr4	10877465	10882177	10877470	10879127	10880516	10882171	96	10877459	10877464	10882178	10882183	---	---	0	--	10877466	10882170
chr4	10888740	10898597	10888740	10889788	10897549	10898597	97	---	---	---	---	10890112	10890149	-	76	---	---
chr4	10909385	10928997	10909385	10909905	10928477	10928997	99	---	---	---	---	10927548	10927569	+	81	10909390	10928994
chr4	10916974	10927936	10916974	10919723	10925155	10927936	86	---	---	---	---	10919968	10919995	-	71	10916981	10927924
chr4	10962274	10974241	10962274	10965247	10971258	10974241	98	---	---	---	---	10971077	10971111	+	77	10962274	10974239
chr4	10997236	11005390	10997237	10997675	11004949	11005387	99	10997230	10997235	11005391	11005396	10998008	10998038	-	74	10997237	11005385
chr4	11014071	11026277	11014072	11014606	11025742	11026276	98	11014066	11014070	11026278	11026282	11014950	11014980	-	74	11014075	11026274
chr4	11038037	11051043	11038037	11038612	11050468	11051043	96	11038017	11038036	11051044	11051063	11049886	11049919	+	82	11038037	11051041
chr4	11095601	11105600	11095601	11096043	11105158	11105600	97	---	---	---	---	11096383	11096409	-	70	11095603	11105598
chr4	11113058	11119264	11113058	11113928	11118409	11119264	89	---	---	---	---	11114118	11114131	-	85	11113058	11119261
chr4	11121273	11127673	11121273	11122240	11126706	11127673	99	---	---	---	---	11126652	11126676	+	72	11121274	11127670
chr4	11139231	11148916	11139231	11139663	11148484	11148916	92	---	---	---	---	11139916	11139937	-	77	11139231	11148913
chr4	11155297	11170695	11155297	11158309	11167679	11170695	98	---	---	---	---	11158596	11158617	-	86	11155297	11170692
chr4	11155297	11169732	11155297	11157346	11167679	11169732	98	---	---	---	---	11157820	11157836	-	70	11155297	11169730
chr4	11204810	11213496	11204810	11205205	11213089	11213496	87	---	---	---	---	11205454	11205479	-	76	11204810	11213494
chr4	11217901	11227545	11217901	11219095	11226355	11227545	89	---	---	---	---	11219242	11219269	-	75	11217901	11227543
chr4	11348275	11366784	11348275	11351389	11363669	11366784	97	---	---	---	---	11363375	11363421	+	72	---	---
chr4	11355978	11363676	11355978	11356968	11362619	11363676	88	---	---	---	---	11362336	11362354	+	89	11355981	11363674
chr4	11368410	11374613	11368410	11368604	11374417	11374613	94	---	---	---	---	11368640	11368674	-	77	---	---
chr4	11379482	11392271	11379482	11380692	11391061	11392271	98	---	---	---	---	11381164	11381211	-	83	11379482	11392253
chr4	11484160	11490034	11484160	11486135	11488065	11490034	92	---	---	---	---	11486174	11486190	-	70	---	---
chr4	11491142	11497937	11491142	11491584	11497495	11497937	99	---	---	---	---	11497265	11497308	+	75	11491142	11497934
chr4	11525050	11528079	11525050	11525730	11527393	11528079	91	---	---	---	---	11525732	11525755	-	79	11525060	11528078
chr4	11528759	11548058	11528759	11529121	11547693	11548058	90	---	---	---	---	11530034	11530047	-	71	11528777	11548056
chr4	11537417	11543863	11537417	11538388	11542888	11543863	98	---	---	---	---	11538592	11538605	-	85	11537417	11543860
chr4	11601633	11611615	11601633	11602086	11611164	11611615	94	---	---	---	---	11602513	11602540	-	71	11601633	11611613
chr4	11618551	11632602	11618551	11624018	11627135	11632602	99	---	---	---	---	11626991	11627021	+	77	11618551	11632589
chr4	11697872	11709878	11697872	11700874	11706879	11709878	99	---	---	---	---	11701020	11701054	-	77	11697873	11709876
chr4	11727490	11735587	11727490	11727931	11735146	11735587	99	---	---	---	---	11728264	11728291	-	75	11727490	11735585
chr4	11748931	11762061	11748931	11750133	11760890	11762061	96	---	---	---	---	11760352	11760428	+	80	11748932	11762060
chr4	11775018	11780373	11775018	11775317	11780075	11780373	85	---	---	---	---	11779922	11779954	+	75	11775019	11780371
chr4	11784405	11790155	11784405	11784796	11789768	11790155	96	---	---	---	---	11784890	11784967	-	71	11784410	11790149
chr4	11790786	11795068	11790789	11790915	11794934	11795060	96	11790780	11790785	11795069	11795074	11790973	11791014	-	71	11790787	11795058
chr4	11804108	11811589	11804114	11804485	11811204	11811575	97	11804103	11804107	11811590	11811594	11811146	11811168	+	86	11804114	11811578
chr4	11805103	11811439	11805103	11806141	11810416	11811439	89	---	---	---	---	11806308	11806328	-	85	11805111	11811431
chr4	11832480	11839488	11832481	11833706	11838244	11839483	86	11832475	11832479	11839489	11839493	---	---	0	--	11832496	11839475
chr4	11850323	11858745	11850323	11851830	11857240	11858745	97	---	---	---	---	11851965	11851990	-	84	11850324	11858743
chr4	11899544	11910850	11899544	11899985	11910409	11910850	99	---	---	---	---	11910114	11910135	+	72	11899544	11910848
chr4	11921185	11927157	11921185	11921413	11926929	11927157	94	---	---	---	---	11926678	11926693	+	75	11921201	11927155
chr4	11949283	11958758	11949283	11950137	11957904	11958758	95	---	---	---	---	11950447	11950464	-	77	11949297	11958745
chr4	11968701	11980106	11968701	11968963	11979844	11980106	99	---	---	---	---	11979300	11979360	+	70	---	---
chr4	11971869	11985711	11971869	11974805	11982772	11985711	96	---	---	---	---	11975157	11975174	-	72	---	---
chr4	11988424	12001296	11988431	11989475	12000200	12001283	88	11988417	11988423	12001297	12001303	11989959	11989996	-	86	11988429	12001285
chr4	12004056	12007935	12004056	12004304	12007688	12007935	90	---	---	---	---	12004389	12004401	-	84	---	---
chr4	12039823	12044015	12039826	12040564	12043272	12044015	93	12039816	12039822	12044016	12044022	12040632	12040648	-	70	12039826	12043996
chr4	12049384	12052267	12049384	12049675	12051975	12052267	94	---	---	---	---	12049678	12049703	-	73	12049384	12052265
chr4	12083283	12094614	12083283	12083721	12094175	12094614	96	---	---	---	---	12083787	12083815	-	79	12083283	12094612
chr4	12095044	12112988	12095044	12096443	12111591	12112988	95	---	---	---	---	12110984	12111005	+	81	12095045	12112986
chr4	12100780	12111250	12100780	12103954	12108076	12111250	97	---	---	---	---	12107904	12107940	+	78	12100780	12111248
chr4	12125223	12129509	12125223	12125900	12128827	12129509	91	---	---	---	---	12128708	12128732	+	76	12125224	12129503
chr4	12151297	12163258	12151311	12154241	12160320	12163250	99	12151291	12151296	12163259	12163264	12160068	12160095	+	75	12151303	12163254
chr4	12181786	12193441	12181787	12184916	12190300	12193428	99	12181781	12181785	12193442	12193446	12190135	12190150	+	81	12181790	12193425
chr4	12205377	12210954	12205377	12205753	12210578	12210954	99	---	---	---	---	12205808	12205831	-	70	12205377	12210952
chr4	12230904	12234893	12230904	12231629	12234169	12234893	94	---	---	---	---	12231740	12231756	-	82	12230904	12234877
chr4	12260715	12273530	12260715	12261797	12272442	12273530	99	---	---	---	---	12262256	12262330	-	82	12260715	12273528
chr4	12305282	12319216	12305282	12305457	12319047	12319216	87	---	---	---	---	12318390	12318420	+	74	---	---
chr4	12351992	12370825	12352005	12352504	12370319	12370820	89	12351987	12351991	12370826	12370830	12369721	12369734	+	78	12352008	12370824
chr4	12430460	12438518	12430469	12430733	12438235	12438517	91	12430453	12430459	12438519	12438525	12438046	12438101	+	75	12430469	12438515
chr4	12457805	12468140	12457805	12459211	12466735	12468140	96	---	---	---	---	12459508	12459587	-	70	12457805	12468138
chr4	12471355	12478041	12471355	12471723	12477673	12478041	94	---	---	---	---	12471964	12471984	-	76	12471367	12478039
chr4	12489603	12495130	12489603	12489929	12494798	12495130	95	---	---	---	---	12494554	12494567	+	78	12489603	12495128
chr4	12523108	12531716	12523108	12523525	12531299	12531716	96	12523103	12523107	12531717	12531721	12531050	12531074	+	76	---	---
chr4	12568258	12582112	12568258	12569770	12580600	12582112	97	---	---	---	---	12580070	12580085	+	75	12568259	12582110
chr4	12622159	12626174	12622168	12622393	12625943	12626171	92	12622154	12622158	12626175	12626179	12625782	12625800	+	78	---	---
chr4	12622670	12629465	12622685	12623521	12628625	12629450	89	12622665	12622669	12629466	12629470	---	---	0	--	12622678	12629463
chr4	12656377	12660723	12656377	12656734	12660366	12660723	99	---	---	---	---	12656867	12656900	-	82	---	---
chr4	12668188	12673692	12668188	12668439	12673443	12673692	86	---	---	---	---	12668550	12668571	-	72	12668192	12673684
chr4	12685778	12693458	12685778	12687175	12692058	12693458	94	---	---	---	---	12691909	12691933	+	84	12685778	12693456
chr4	12696618	12701778	12696618	12697035	12701344	12701778	93	---	---	---	---	12701188	12701227	+	72	12696618	12701773
chr4	12728628	12749056	12728628	12728978	12748719	12749056	92	---	---	---	---	12729388	12729413	-	76	---	---
chr4	12730019	12740613	12730019	12733122	12737515	12740613	95	---	---	---	---	12733317	12733342	-	73	---	---
chr4	12752699	12759965	12752704	12753131	12759531	12759953	95	12752694	12752698	12759966	12759970	12753433	12753451	-	89	12752704	12759960
chr4	12782171	12787474	12782171	12782276	12787372	12787474	86	---	---	---	---	12782396	12782421	-	80	---	---
chr4	12782841	12802232	12782841	12786264	12798825	12802232	94	---	---	---	---	12786842	12786891	-	88	12782847	12802227
chr4	12788363	12796266	12788363	12789177	12795433	12796266	93	---	---	---	---	12789347	12789377	-	70	---	---
chr4	12794986	12805350	12794986	12796527	12803809	12805350	97	---	---	---	---	12796680	12796703	-	87	---	---
chr4	12810572	12823211	12810572	12810775	12823008	12823211	89	---	---	---	---	12822444	12822455	+	83	12810579	12823193
chr4	12894721	12900553	12894721	12895087	12900189	12900553	93	---	---	---	---	12899978	12900024	+	74	12894733	12900545
chr4	13036179	13048161	13036179	13039175	13045162	13048161	99	---	---	---	---	13044982	13045016	+	77	13036179	13048159
chr4	13065175	13080021	13065175	13065737	13079459	13080021	96	---	---	---	---	13078795	13078835	+	78	13065175	13080019
chr4	13105678	13110532	13105689	13105877	13110343	13110529	93	13105673	13105677	13110533	13110537	13110120	13110150	+	70	13105679	13110519
chr4	13129170	13131750	13129170	13129658	13131263	13131750	89	---	---	---	---	13129710	13129728	-	73	13129183	13131733
chr4	13153695	13166909	13153695	13154193	13166422	13166909	85	---	---	---	---	13154374	13154392	-	94	13153699	13166902
chr4	13157308	13169585	13157308	13157906	13168988	13169585	89	---	---	---	---	13168629	13168655	+	77	13157312	13169577
chr4	13218965	13228406	13218967	13219125	13228243	13228401	86	13218960	13218964	13228407	13228411	13219492	13219510	-	73	---	---
chr4	13279006	13295770	13279006	13281673	13293075	13295770	89	---	---	---	---	13281889	13281911	-	73	13279011	13295768
chr4	13296069	13307397	13296069	13296510	13306956	13307397	99	---	---	---	---	13296784	13296804	-	71	13296069	13307395
chr4	13322876	13332132	13322878	13324094	13330902	13332121	93	13322871	13322875	13332133	13332137	13324347	13324362	-	75	13322878	13332130
chr4	13372132	13387401	13372132	13372693	13386841	13387401	95	13372126	13372131	13387402	13387407	13372897	13372925	-	82	---	---
chr4	13511694	13528354	13511694	13512028	13528020	13528354	93	---	---	---	---	13527259	13527328	+	70	13511695	13528343
chr4	13594377	13605216	13594377	13594816	13604777	13605216	95	---	---	---	---	13595088	13595107	-	70	13594377	13605214
chr4	13627843	13640758	13627843	13628946	13639657	13640758	99	---	---	---	---	13629404	13629418	-	73	13627845	13640756
chr4	13663147	13682001	13663147	13663661	13681474	13682001	89	---	---	---	---	13664514	13664531	-	72	13663155	13681999
chr4	13694378	13706502	13694378	13694564	13706317	13706502	91	---	---	---	---	13695086	13695106	-	85	13694389	13706500
chr4	13715402	13730146	13715402	13715688	13729842	13730146	86	---	---	---	---	13716368	13716396	-	86	---	---
chr4	13716823	13720673	13716823	13718660	13718838	13720673	94	---	---	---	---	---	---	0	--	---	---
chr4	13736528	13749029	13736528	13739661	13745896	13749029	99	---	---	---	---	13745807	13745831	+	80	13736530	13749027
chr4	13760680	13767115	13760680	13761639	13766103	13767115	90	---	---	---	---	13761838	13761861	-	79	13760680	13767099
chr4	13785893	13792683	13785893	13786031	13792546	13792683	95	---	---	---	---	13786216	13786259	-	75	13785908	13792681
chr4	13853157	13859820	13853157	13854290	13858681	13859820	94	---	---	---	---	13858533	13858567	+	74	---	---
chr4	13933965	13936969	13933965	13934615	13936306	13936969	92	---	---	---	---	13936244	13936267	+	70	13933981	13936966
chr4	13951924	13958218	13951924	13952906	13957200	13958218	90	---	---	---	---	13953064	13953078	-	93	13951924	13958215
chr4	13974606	13982326	13974606	13975516	13981418	13982326	97	---	---	---	---	13981122	13981181	+	70	13974606	13982324
chr4	14021028	14024552	14021028	14021386	14024194	14024552	96	---	---	---	---	14024129	14024146	+	72	14021028	14024540
chr4	14107454	14112685	14107456	14107877	14112254	14112675	99	14107448	14107453	14112686	14112691	---	---	0	--	14107456	14112673
chr4	14116048	14127375	14116058	14116499	14126931	14127372	99	14116040	14116047	14127376	14127383	14116772	14116792	-	71	14116051	14127370
chr4	14139992	14152909	14139992	14141075	14151826	14152909	99	---	---	---	---	14141534	14141613	-	83	14139992	14152907
chr4	14238191	14243253	14238191	14239223	14242218	14243253	91	---	---	---	---	---	---	0	--	---	---
chr4	14239365	14244189	14239365	14240191	14243364	14244189	96	---	---	---	---	14243273	14243284	+	83	---	---
chr4	14239387	14244162	14239387	14240164	14243386	14244162	97	---	---	---	---	14243273	14243284	+	83	14239389	14244150
chr4	14240613	14261016	14240613	14241504	14260135	14261016	89	---	---	---	---	14242322	14242347	-	84	14240631	14261005
chr4	14254933	14263264	14254943	14255270	14262922	14263257	87	14254928	14254932	14263265	14263269	14262751	14262785	+	80	14254939	14263262
chr4	14302572	14312211	14302572	14303037	14311756	14312211	88	---	---	---	---	14303189	14303215	-	85	14302575	14312197
chr4	14305106	14310708	14305112	14305230	14310588	14310706	96	14305100	14305105	14310709	14310714	14310532	14310559	+	75	14305117	14310689
chr4	14391201	14395208	14391201	14392505	14393895	14395208	98	---	---	---	---	---	---	0	--	14391201	14395196
chr4	14397994	14409061	14397994	14402195	14404861	14409061	99	---	---	---	---	14404755	14404795	+	82	14397995	14409058
chr4	14411480	14418895	14411480	14414327	14416038	14418895	89	---	---	---	---	14415938	14415961	+	70	---	---
chr4	14415492	14419416	14415505	14415904	14419020	14419416	91	14415485	14415491	14419417	14419423	14416025	14416040	-	81	---	---
chr4	14427490	14446671	14427490	14430449	14443716	14446671	97	---	---	---	---	14443311	14443331	+	71	---	---
chr4	14427685	14445637	14427685	14429413	14443913	14445637	97	---	---	---	---	14443311	14443331	+	71	---	---
chr4	14430252	14440690	14430252	14432112	14438826	14440690	93	---	---	---	---	14438490	14438537	+	75	---	---
chr4	14433545	14445047	14433545	14437396	14440868	14445047	86	---	---	---	---	---	---	0	--	14433550	14445045
chr4	14437940	14446030	14437940	14438382	14445587	14446030	88	---	---	---	---	14445227	14445268	+	71	14437941	14446011
chr4	14455249	14463673	14455260	14455703	14463217	14463660	99	14455242	14455248	14463674	14463680	14455768	14455796	-	72	14455252	14463656
chr4	14486533	14492557	14486533	14486968	14492120	14492555	99	14486527	14486532	14492558	14492563	14487210	14487224	-	73	14486533	14492556
chr4	14630613	14639586	14630624	14630781	14639425	14639585	85	14630608	14630612	14639587	14639591	14631018	14631079	-	72	---	---
chr4	14680135	14694079	14680135	14681550	14692640	14694079	86	---	---	---	---	14682002	14682016	-	73	14680141	14694072
chr4	14744676	14761154	14744676	14744953	14760870	14761154	86	---	---	---	---	14760194	14760209	+	75	14744676	14761147
chr4	14761661	14777418	14761661	14762219	14776854	14777418	90	---	---	---	---	14776261	14776278	+	77	14761677	14777416
chr4	14770193	14776855	14770193	14770633	14776415	14776855	99	---	---	---	---	14770699	14770727	-	72	14770193	14776852
chr4	14790322	14795687	14790332	14790889	14795126	14795683	96	14790317	14790321	14795688	14795692	14791053	14791079	-	70	14790333	14795680
chr4	14835670	14848516	14835674	14836756	14847423	14848505	99	14835665	14835669	14848517	14848521	14837092	14837129	-	71	14835675	14848505
chr4	14945074	14950676	14945074	14945454	14950296	14950676	99	---	---	---	---	14950267	14950281	+	80	14945076	14950674
chr4	14971010	14989029	14971010	14971465	14988564	14989029	88	---	---	---	---	14972283	14972315	-	75	14971022	14989024
chr4	15052533	15061372	15052536	15053136	15060741	15061364	86	15052527	15052532	15061373	15061378	15053456	15053517	-	79	---	---
chr4	15077874	15085483	15077874	15081485	15081858	15085483	93	---	---	---	---	---	---	0	--	---	---
chr4	15107856	15121930	15107856	15109316	15120473	15121930	89	---	---	---	---	15119989	15120003	+	73	15107861	15121925
chr4	15141244	15148666	15141244	15141687	15148223	15148666	99	---	---	---	---	15148128	15148156	+	72	15141245	15148662
chr4	15172957	15177571	15172957	15173199	15177333	15177571	89	---	---	---	---	15173373	15173405	-	72	---	---
chr4	15238420	15251479	15238433	15238855	15251055	15251478	99	15238415	15238419	15251480	15251484	15239254	15239283	-	70	15238421	15251478
chr4	15239089	15248158	15239089	15242599	15244623	15248158	91	---	---	---	---	---	---	0	--	---	---
chr4	15284223	15293045	15284223	15284764	15292504	15293045	89	---	---	---	---	15292314	15292353	+	77	---	---
chr4	15297901	15315322	15297901	15299641	15313607	15315322	87	---	---	---	---	15313038	15313054	+	82	15297912	15315304
chr4	15381180	15401676	15381180	15382128	15400748	15401676	93	---	---	---	---	15399817	15399844	+	71	15381186	15401667
chr4	15436658	15443099	15436658	15437623	15442124	15443099	98	---	---	---	---	15437830	15437843	-	85	15436660	15443096
chr4	15451254	15454867	15451254	15451473	15454649	15454867	85	---	---	---	---	15454586	15454599	+	71	---	---
chr4	15476186	15483582	15476201	15476642	15483135	15483576	99	15476181	15476185	15483583	15483587	15476709	15476737	-	72	15476198	15483574
chr4	15504181	15514884	15504183	15504654	15514412	15514883	94	15504176	15504180	15514885	15514889	15504916	15504970	-	78	15504181	15514883
chr4	15555838	15567906	15555838	15558993	15564751	15567906	99	---	---	---	---	15564550	15564566	+	82	15555839	15567904
chr4	15602964	15608160	15602964	15604547	15606737	15608160	85	---	---	---	---	15604598	15604637	-	72	---	---
chr4	15626117	15635086	15626117	15626570	15634653	15635086	86	---	---	---	---	15634248	15634276	+	79	---	---
chr4	15690573	15694829	15690579	15691322	15694080	15694824	95	15690568	15690572	15694830	15694834	---	---	0	--	15690581	15694822
chr4	15690647	15694771	15690647	15691269	15694148	15694771	95	---	---	---	---	---	---	0	--	15690650	15694769
chr4	15718643	15730709	15718643	15721797	15727555	15730709	99	---	---	---	---	15727354	15727370	+	82	15718644	15730707
chr4	15765617	15770813	15765617	15767200	15769390	15770813	85	---	---	---	---	15767251	15767290	-	72	---	---
chr4	15788770	15797739	15788770	15789223	15797306	15797739	86	---	---	---	---	15796901	15796929	+	79	---	---
chr4	15823922	15828107	15823928	15824671	15827358	15828102	95	15823917	15823921	15828108	15828112	15827225	15827245	+	76	15823930	15828100
chr4	15917340	15927374	15917340	15917811	15926925	15927374	85	---	---	---	---	15926469	15926506	+	71	---	---
chr4	15958865	15972550	15958865	15959630	15971792	15972550	91	---	---	---	---	15960224	15960237	-	85	15958866	15972544
chr4	15965628	15974374	15965633	15967443	15972544	15974362	93	15965623	15965627	15974375	15974379	15967588	15967608	-	80	15965629	15974359
chr4	15965628	15974374	15965633	15967443	15972544	15974362	93	15965623	15965627	15974375	15974379	15967588	15967608	-	80	15965629	15974359
chr4	15992912	15997557	15992919	15993656	15996815	15997553	93	15992907	15992911	15997558	15997562	15993732	15993748	-	76	15992912	15997550
chr4	16024765	16041469	16024771	16025336	16040892	16041456	96	16024760	16024764	16041470	16041474	16026018	16026042	-	88	16024771	16041456
chr4	16083668	16096511	16083668	16084758	16095439	16096511	98	---	---	---	---	16085242	16085279	-	86	16083668	16096509
chr4	16104446	16125376	16104446	16104752	16125070	16125376	92	---	---	---	---	16124132	16124159	+	85	16104451	16125374
chr4	16110790	16118715	16110790	16113045	16116437	16118715	92	---	---	---	---	16113191	16113215	-	76	16110799	16118713
chr4	16137945	16145300	16137948	16139410	16143823	16145289	99	16137939	16137944	16145301	16145306	16139525	16139544	-	80	---	---
chr4	16243164	16255235	16243164	16245683	16252714	16255235	96	---	---	---	---	16252510	16252528	+	78	16243164	16255225
chr4	16263061	16274281	16263061	16264308	16273035	16274281	98	---	---	---	---	16272684	16272714	+	70	16263061	16274276
chr4	16304135	16319184	16304135	16307149	16316109	16319184	89	---	---	---	---	16307334	16307350	-	82	16304136	16319182
chr4	16325368	16343408	16325368	16325674	16343102	16343408	96	---	---	---	---	16326525	16326545	-	80	---	---
chr4	16391393	16396091	16391393	16392343	16395136	16396091	94	---	---	---	---	16395054	16395065	+	75	16391393	16396089
chr4	16437861	16444969	16437868	16438206	16444630	16444967	88	16437856	16437860	16444970	16444974	16444585	16444608	+	79	16437877	16444965
chr4	16464041	16476550	16464041	16465065	16475525	16476550	98	---	---	---	---	16465528	16465587	-	83	16464041	16476548
chr4	16482951	16487178	16482951	16483675	16486446	16487171	95	16482946	16482950	16487179	16487183	16483797	16483813	-	82	16482951	16487177
chr4	16575005	16579974	16575005	16575114	16579861	16579974	87	---	---	---	---	16579623	16579642	+	85	---	---
chr4	16605047	16622839	16605047	16605612	16622296	16622839	87	---	---	---	---	16606327	16606389	-	85	16605049	16622823
chr4	16677830	16681207	16677842	16678240	16680768	16681205	86	16677822	16677829	16681208	16681215	16678282	16678307	-	73	16677830	16681203
chr4	16687866	16690801	16687866	16687987	16690680	16690801	97	---	---	---	---	16690600	16690616	+	76	---	---
chr4	16722601	16725704	16722601	16722872	16725433	16725704	95	---	---	---	---	16725411	16725429	+	78	---	---
chr4	16763734	16767668	16763734	16764395	16767019	16767668	87	---	---	---	---	16766929	16766945	+	76	---	---
chr4	16859707	16873736	16859707	16859924	16873518	16873736	95	---	---	---	---	16872838	16872872	+	71	16859707	16873733
chr4	16888340	16894251	16888340	16888792	16893787	16894250	92	16888335	16888339	16894252	16894256	16888924	16888942	-	78	---	---
chr4	16902430	16914170	16902431	16902951	16913643	16914163	97	16902422	16902429	16914171	16914178	16903402	16903424	-	82	16902431	16914161
chr4	16934626	16937493	16934626	16935320	16936792	16937493	85	---	---	---	---	16936709	16936789	+	74	---	---
chr4	16967933	16985564	16967933	16968204	16985294	16985564	91	---	---	---	---	16984669	16984681	+	84	16967934	16985557
chr4	17004373	17012622	17004373	17004814	17012181	17012622	99	---	---	---	---	17004881	17004909	-	72	17004374	17012620
chr4	17019880	17028821	17019886	17021333	17027323	17028815	86	17019874	17019879	17028822	17028827	17027201	17027227	+	74	17019890	17028819
chr4	17118462	17129778	17118462	17118900	17129339	17129778	96	---	---	---	---	17119240	17119266	-	70	17118462	17129776
chr4	17140488	17151167	17140488	17143668	17147977	17151167	99	---	---	---	---	17143790	17143808	-	94	17140488	17151159
chr4	17241231	17250694	17241237	17242125	17249791	17250691	86	17241225	17241230	17250695	17250700	17242487	17242508	-	72	17241246	17250691
chr4	17279019	17299956	17279034	17279602	17299386	17299952	95	17279014	17279018	17299957	17299961	17280529	17280558	-	80	17279024	17299954
chr4	17286671	17297300	17286678	17289859	17294109	17297293	99	17286665	17286670	17297301	17297306	17289987	17290008	-	90	17286672	17297291
chr4	17402891	17413907	17402891	17404906	17411888	17413907	96	---	---	---	---	17405178	17405216	-	74	17402898	17413902
chr4	17429520	17437547	17429520	17429878	17437189	17437547	94	---	---	---	---	17430043	17430118	-	80	17429529	17437542
chr4	17455911	17460995	17455911	17456343	17460564	17460995	96	---	---	---	---	17460410	17460453	+	72	17455912	17460991
chr4	17480339	17487437	17480339	17480756	17487017	17487437	93	---	---	---	---	17480929	17480950	-	72	---	---
chr4	17482117	17487998	17482117	17482539	17487595	17487998	86	---	---	---	---	17482546	17482564	-	78	---	---
chr4	17498152	17514672	17498152	17498481	17514353	17514672	86	---	---	---	---	17513812	17513887	+	73	17498153	17514662
chr4	17527492	17535036	17527492	17528408	17534113	17535036	98	---	---	---	---	17533972	17533994	+	91	17527497	17535034
chr4	17642988	17653497	17642988	17643426	17653059	17653497	93	---	---	---	---	17652964	17652992	+	75	17642988	17653495
chr4	17682688	17696123	17682688	17686068	17692767	17696123	96	---	---	---	---	17692432	17692480	+	71	17682696	17696121
chr4	17696175	17699443	17696175	17696440	17699174	17699443	92	---	---	---	---	17696457	17696473	-	70	17696175	17699442
chr4	17745794	17751871	17745794	17746296	17751369	17751871	98	---	---	---	---	17751220	17751232	+	76	17745794	17751869
chr4	17755805	17764678	17755805	17755928	17764555	17764678	93	---	---	---	---	17764322	17764379	+	72	---	---
chr4	17797583	17810391	17797598	17798259	17809721	17810384	95	17797578	17797582	17810392	17810396	17809275	17809303	+	72	17797595	17810382
chr4	17849096	17858108	17849096	17852480	17854703	17858108	98	---	---	---	---	17852555	17852583	-	86	17849096	17858106
chr4	17893788	17899137	17893802	17894156	17898778	17899135	87	17893783	17893787	17899138	17899142	17894347	17894375	-	96	17893803	17899121
chr4	17913558	17917811	17913558	17913697	17917672	17917811	92	---	---	---	---	17917571	17917594	+	100	---	---
chr4	17976650	17989661	17976662	17977089	17989226	17989654	85	17976644	17976649	17989662	17989667	17977568	17977585	-	72	17976655	17989660
chr4	17977405	17981324	17977405	17977996	17980735	17981324	93	---	---	---	---	17978081	17978100	-	70	17977406	17981312
chr4	17983228	17991167	17983228	17984432	17989957	17991167	93	---	---	---	---	17989729	17989751	+	73	17983228	17991165
chr4	18024121	18029156	18024125	18025025	18028243	18029146	92	18024116	18024120	18029157	18029161	---	---	0	--	18024124	18029151
chr4	18045016	18055034	18045016	18045552	18054492	18055034	96	---	---	---	---	18045966	18045996	-	83	18045032	18055032
chr4	18047312	18056679	18047312	18048304	18055657	18056679	88	---	---	---	---	18055369	18055402	+	73	---	---
chr4	18047477	18056374	18047477	18048011	18055816	18056374	89	---	---	---	---	18055425	18055494	+	71	18047491	18056368
chr4	18126111	18132533	18126111	18126601	18132042	18132533	91	---	---	---	---	18131770	18131812	+	72	18126111	18132531
chr4	18217528	18229164	18217528	18217984	18228710	18229164	92	---	---	---	---	18218409	18218442	-	70	---	---
chr4	18223850	18243067	18223860	18223985	18242935	18243060	91	18223845	18223849	18243068	18243072	18224884	18224903	-	70	18223855	18243063
chr4	18288696	18299265	18288697	18289133	18298817	18299265	88	18288691	18288695	18299266	18299270	18289490	18289508	-	73	---	---
chr4	18311856	18329547	18311856	18312651	18328780	18329547	88	---	---	---	---	18328089	18328106	+	77	18311869	18329538
chr4	18315269	18334789	18315269	18315467	18334590	18334789	95	---	---	---	---	18316139	18316173	-	80	18315272	18334778
chr4	18315457	18335535	18315457	18315811	18335166	18335535	86	---	---	---	---	18316728	18316762	-	74	---	---
chr4	18351199	18359706	18351199	18352353	18358554	18359706	92	---	---	---	---	18358244	18358261	+	77	18351202	18359704
chr4	18576877	18583327	18576877	18577835	18582349	18583327	97	---	---	---	---	18578041	18578054	-	85	18576877	18583325
chr4	18681972	18688427	18681976	18682950	18687450	18688414	98	18681967	18681971	18688428	18688432	18687232	18687245	+	85	18681977	18688421
chr4	18795650	18806935	18795650	18796610	18805974	18806935	86	---	---	---	---	18797055	18797073	-	73	18795659	18806916
chr4	18812821	18817339	18812821	18812952	18817208	18817339	91	---	---	---	---	18813151	18813165	-	73	18812832	18817334
chr4	18831177	18843875	18831177	18832286	18842764	18843875	98	---	---	---	---	18832627	18832657	-	74	18831181	18843870
chr4	19065446	19079210	19065454	19065737	19078922	19079205	98	19065439	19065445	19079211	19079217	19078282	19078311	+	70	---	---
chr4	19065719	19078937	19065729	19066984	19077682	19078926	97	19065712	19065718	19078938	19078944	19067443	19067519	-	80	19065732	19078924
chr4	19152490	19158634	19152490	19152930	19158184	19158634	96	---	---	---	---	19153161	19153193	-	72	19152490	19158631
chr4	19300012	19306859	19300027	19300563	19306352	19306855	85	19300007	19300011	19306860	19306864	19300746	19300848	-	81	---	---
chr4	19326404	19332074	19326404	19326854	19331633	19332074	88	---	---	---	---	19331400	19331430	+	74	19326408	19332065
chr4	19402949	19406794	19402949	19404494	19405256	19406794	98	---	---	---	---	19404567	19404580	-	78	19402950	19406786
chr4	19436253	19438553	19436253	19436547	19438259	19438553	94	---	---	---	---	19436616	19436640	-	72	19436265	19438546
chr4	19722393	19734933	19722395	19723415	19733908	19734928	98	19722387	19722392	19734934	19734939	19723878	19723940	-	82	19722395	19734926
chr4	19744868	19756805	19744874	19746399	19755281	19756805	96	19744861	19744867	19756806	19756812	19746810	19746827	-	72	19744874	19756794
chr4	19760567	19769909	19760567	19760906	19769570	19769909	97	---	---	---	---	19761218	19761239	-	72	19760567	19769907
chr4	19796446	19812892	19796446	19797220	19812137	19812892	88	---	---	---	---	19797775	19797788	-	71	19796464	19812885
chr4	19798630	19815757	19798630	19799340	19815026	19815757	87	---	---	---	---	19814241	19814275	+	82	19798632	19815740
chr4	19798630	19815645	19798630	19799233	19815026	19815645	87	---	---	---	---	19814238	19814275	+	81	---	---
chr4	20033516	20037612	20033516	20034194	20036933	20037612	97	---	---	---	---	20034267	20034283	-	70	20033517	20037610
chr4	20162057	20169290	20162057	20162201	20169146	20169290	90	---	---	---	---	20162289	20162320	-	87	20162075	20169274
chr4	20178416	20187212	20178427	20179645	20185932	20187203	91	20178408	20178415	20187213	20187220	20179648	20179660	-	100	---	---
chr4	20232677	20236096	20232677	20233074	20235700	20236096	97	---	---	---	---	---	---	0	--	20232677	20236094
chr4	20628819	20635252	20628819	20629789	20634287	20635252	98	---	---	---	---	20634071	20634084	+	85	20628822	20635250
chr4	20718047	20723267	20718047	20718418	20722896	20723267	96	---	---	---	---	---	---	0	--	20718050	20723265
chr4	20745820	20757412	20745820	20748930	20754302	20757412	99	---	---	---	---	20754113	20754142	+	80	20745828	20757410
chr4	20780773	20787469	20780773	20781447	20786783	20787457	89	20780767	20780772	20787470	20787475	20786526	20786573	+	70	---	---
chr4	20799871	20809944	20799871	20802221	20807604	20809944	97	---	---	---	---	20802284	20802314	-	80	20799871	20809941
chr4	20812064	20820329	20812064	20812773	20819620	20820329	91	---	---	---	---	20813090	20813106	-	70	20812070	20820327
chr4	20837229	20846296	20837229	20838729	20844807	20846296	89	---	---	---	---	20838972	20838993	-	72	20837230	20846290
chr4	20960050	20964944	20960050	20960212	20964787	20964944	94	---	---	---	---	20964560	20964708	+	71	20960050	20964928
chr4	21176052	21180470	21176052	21176841	21179680	21180470	97	---	---	---	---	21176914	21176967	-	70	21176053	21180466
chr4	21184089	21195658	21184089	21184217	21195530	21195658	94	---	---	---	---	21184760	21184781	-	72	21184096	21195649
chr4	21283586	21290749	21283595	21283833	21290498	21290737	88	21283579	21283585	21290750	21290756	21284007	21284040	-	70	21283594	21290743
chr4	21478087	21491258	21478087	21479299	21490041	21491258	99	---	---	---	---	21479759	21479837	-	81	21478087	21491256
chr4	21762185	21766656	21762185	21762892	21765949	21766656	95	---	---	---	---	---	---	0	--	21762185	21766654
chr4	21844917	21856737	21844917	21848196	21853535	21856737	86	---	---	---	---	21853298	21853320	+	78	21844922	21856727
chr4	21858330	21863989	21858330	21858681	21863626	21863977	99	21858325	21858329	21863990	21863994	21858720	21858800	-	70	21858330	21863988
chr4	21914853	21927664	21914854	21915953	21926562	21927660	99	21914848	21914852	21927665	21927669	21916297	21916327	-	74	21914857	21927658
chr4	22065393	22073787	22065393	22065508	22073674	22073787	90	---	---	---	---	22065746	22065762	-	70	---	---
chr4	22066812	22073683	22066813	22067226	22073262	22073675	96	22066807	22066811	22073684	22073688	22067475	22067508	-	79	22066812	22073673
chr4	22491563	22503065	22491563	22494636	22499992	22503065	99	---	---	---	---	22494877	22494890	-	78	22491563	22503063
chr4	22576262	22581107	22576262	22577691	22579679	22581107	97	---	---	---	---	22577774	22577791	-	77	22576262	22581105
chr4	22601898	22614191	22601898	22603029	22613093	22614191	89	---	---	---	---	22612724	22612737	+	85	---	---
chr4	22684436	22697845	22684436	22685098	22697185	22697845	92	---	---	---	---	22696645	22696659	+	73	---	---
chr4	22700072	22709662	22700072	22703250	22706478	22709662	99	---	---	---	---	22706329	22706350	+	95	22700073	22709660
chr4	22713695	22724454	22713695	22715749	22722394	22724454	98	---	---	---	---	22722218	22722239	+	81	---	---
chr4	22724507	22736397	22724507	22727474	22733236	22736397	93	---	---	---	---	22727625	22727646	-	86	22724517	22736393
chr4	23049333	23053539	23049333	23049943	23052929	23053539	96	---	---	---	---	23052888	23052926	+	94	---	---
chr4	23239476	23243653	23239476	23239698	23243434	23243653	87	---	---	---	---	23243247	23243336	+	73	---	---
chr4	23251467	23259298	23251469	23251928	23258827	23259286	89	23251461	23251466	23259299	23259304	23252199	23252236	-	73	23251473	23259297
chr4	23402999	23406698	23402999	23403187	23406510	23406698	95	---	---	---	---	23406368	23406386	+	78	23403004	23406696
chr4	23444472	23457367	23444482	23445568	23456280	23457366	99	23444467	23444471	23457368	23457372	23446026	23446104	-	82	23444483	23457363
chr4	23668865	23689483	23668865	23670134	23688214	23689483	98	---	---	---	---	23687426	23687440	+	73	23668865	23689475
chr4	23675085	23682806	23675085	23675994	23681897	23682806	99	---	---	---	---	23676246	23676265	-	85	23675085	23682804
chr4	23730842	23739708	23730842	23731466	23739068	23739708	90	---	---	---	---	23731669	23731687	-	84	23730856	23739700
chr4	23732724	23741628	23732724	23733218	23741124	23741628	85	---	---	---	---	23740728	23740751	+	75	23732728	23741624
chr4	23799599	23812521	23799603	23800696	23811437	23812521	98	23799594	23799598	23812522	23812526	23810900	23810977	+	80	23799603	23812519
chr4	23944284	23948730	23944284	23944684	23948329	23948728	93	23944278	23944283	23948731	23948736	23944774	23944809	-	75	23944296	23948726
chr4	23988831	24010251	23988831	23989070	24010015	24010251	91	---	---	---	---	24009269	24009306	+	84	23988840	24010243
chr4	24036512	24041723	24036515	24036662	24041568	24041715	99	24036507	24036511	24041724	24041728	24036797	24036818	-	86	24036513	24041721
chr4	24045981	24051175	24045981	24047146	24050008	24051175	92	---	---	---	---	---	---	0	--	24045989	24051158
chr4	24098529	24102465	24098529	24099563	24101437	24102465	85	---	---	---	---	---	---	0	--	---	---
chr4	24104461	24109782	24104461	24104812	24109420	24109782	90	---	---	---	---	---	---	0	--	---	---
chr4	24150270	24154173	24150270	24150991	24153451	24154173	96	---	---	---	---	---	---	0	--	24150271	24154171
chr4	24289822	24293025	24289829	24290111	24292740	24293024	93	24289817	24289821	24293026	24293030	24290147	24290158	-	83	24289829	24293019
chr4	24624980	24630748	24624988	24625383	24630341	24630736	98	24624975	24624979	24630749	24630753	24630193	24630270	+	71	24624989	24630744
chr4	24688927	24709631	24688927	24689157	24709402	24709631	89	---	---	---	---	24690086	24690114	-	93	24688933	24709620
chr4	24728599	24738660	24728612	24729584	24737663	24738648	94	24728594	24728598	24738661	24738665	24729888	24729909	-	72	24728599	24738651
chr4	24741310	24745575	24741310	24741859	24745032	24745575	89	---	---	---	---	24742006	24742018	-	76	24741317	24745562
chr4	25084027	25090311	25084027	25084891	25089369	25090311	86	---	---	---	---	25089150	25089163	+	78	25084027	25090309
chr4	25261691	25266502	25261691	25262190	25266003	25266502	98	---	---	---	---	25262193	25262237	-	71	25261692	25266495
chr4	25286393	25295708	25286396	25287605	25294482	25295695	97	25286388	25286392	25295709	25295713	25294175	25294199	+	92	25286394	25295702
chr4	25583855	25595185	25583855	25584419	25594621	25595185	97	---	---	---	---	25584888	25584903	-	75	25583855	25595183
chr4	25662332	25682679	25662332	25662706	25682312	25682679	85	---	---	---	---	25663659	25663675	-	82	---	---
chr4	25676447	25692878	25676447	25679172	25690211	25692878	85	---	---	---	---	25679606	25679618	-	84	---	---
chr4	25688422	25693452	25688422	25688992	25692870	25693452	96	---	---	---	---	25692721	25692732	+	83	---	---
chr4	25715371	25727510	25715371	25715806	25727074	25727510	92	---	---	---	---	25726975	25727003	+	75	25715377	25727508
chr4	25873823	25878659	25873823	25874032	25878451	25878659	96	---	---	---	---	25878354	25878365	+	83	25873823	25878657
chr4	26048358	26058250	26048358	26049335	26057273	26058250	99	---	---	---	---	26057179	26057192	+	92	26048358	26058246
chr4	26082096	26084311	26082096	26082278	26084129	26084311	96	---	---	---	---	26084101	26084121	+	76	26082096	26084299
chr4	26160202	26164923	26160202	26160324	26164801	26164923	98	---	---	---	---	26164622	26164633	+	75	26160202	26164921
chr4	26247964	26254274	26247976	26248320	26253925	26254269	86	26247959	26247963	26254275	26254279	26248565	26248577	-	76	26247974	26254260
chr4	26272310	26276566	26272318	26273109	26275767	26276558	97	26272304	26272309	26276567	26276572	26273131	26273161	-	74	26272316	26276556
chr4	26325211	26339512	26325211	26326315	26338402	26339512	98	---	---	---	---	26326641	26326671	-	74	26325211	26339510
chr4	26597541	26610349	26597550	26598633	26609264	26610347	99	26597536	26597540	26610350	26610354	26608732	26608804	+	82	26597546	26610345
chr4	26685881	26689285	26685883	26686261	26688896	26689284	92	26685876	26685880	26689286	26689290	26688808	26688820	+	84	26685883	26689282
chr4	26847773	26860020	26847773	26851104	26856687	26860020	99	---	---	---	---	26856520	26856541	+	86	26847778	26860017
chr4	26860010	26873130	26860010	26860830	26872309	26873130	97	---	---	---	---	26871735	26871751	+	76	26860014	26873129
chr4	26873617	26893748	26873617	26874257	26893107	26893748	96	---	---	---	---	26875067	26875085	-	78	26873617	26893744
chr4	26874261	26884721	26874261	26874778	26884225	26884721	94	---	---	---	---	26883752	26883841	+	75	---	---
chr4	26884908	26897005	26884920	26886928	26894985	26897002	97	26884903	26884907	26897006	26897010	26887249	26887270	-	81	---	---
chr4	26939194	26952348	26939204	26940430	26951117	26952342	98	26939189	26939193	26952349	26952353	26950582	26950654	+	80	26939200	26952347
chr4	27084107	27097093	27084118	27084857	27096344	27097081	95	27084102	27084106	27097094	27097098	27095872	27095899	+	85	27084119	27097091
chr4	27301810	27314587	27301810	27302898	27313498	27314587	99	---	---	---	---	27303357	27303427	-	81	27301810	27314585
chr4	27577249	27595038	27577249	27578464	27593809	27595037	94	27577244	27577248	27595039	27595043	27579181	27579222	-	83	27577250	27595035
chr4	27580824	27592194	27580824	27582076	27590951	27592194	98	---	---	---	---	27582414	27582444	-	74	27580826	27592189
chr4	27650838	27653899	27650839	27651662	27653067	27653896	89	27650833	27650837	27653900	27653904	27652981	27652994	+	78	---	---
chr4	27651699	27653885	27651699	27652058	27653514	27653885	88	---	---	---	---	27653459	27653484	+	80	---	---
chr4	27740002	27743729	27740002	27740529	27743217	27743729	88	---	---	---	---	---	---	0	--	---	---
chr4	27848817	27854998	27848817	27850346	27853464	27854998	93	---	---	---	---	27850475	27850502	-	75	---	---
chr4	27918425	27930932	27918435	27919430	27929920	27930920	98	27918420	27918424	27930933	27930937	27919893	27919955	-	80	27918429	27930928
chr4	27961688	27975766	27961688	27965641	27971818	27975752	97	27961682	27961687	27975767	27975772	27971617	27971635	+	78	27961689	27975757
chr4	28102963	28107436	28102967	28104211	28106189	28107431	93	28102958	28102962	28107437	28107441	28104294	28104311	-	83	28102967	28107435
chr4	28243832	28250250	28243832	28244794	28249295	28250250	98	---	---	---	---	28249076	28249089	+	85	28243832	28250248
chr4	28307591	28313893	28307601	28308164	28313320	28313882	95	28307585	28307590	28313894	28313899	28308341	28308365	-	76	28307598	28313880
chr4	28317532	28330379	28317543	28318652	28329255	28330366	99	28317527	28317531	28330380	28330384	28319111	28319183	-	80	28317543	28330376
chr4	28624879	28635729	28624879	28627127	28633481	28635729	99	---	---	---	---	28627404	28627433	-	76	---	---
chr4	28656633	28661041	28656636	28656753	28660911	28661028	96	28656628	28656632	28661042	28661046	28656920	28656931	-	75	28656633	28661039
chr4	28692897	28711967	28692897	28696395	28708486	28711967	87	---	---	---	---	28696981	28696997	-	70	28692897	28711950
chr4	28692897	28712051	28692897	28696479	28708486	28712051	87	---	---	---	---	28696981	28696997	-	70	28692897	28712032
chr4	28730563	28737390	28730572	28730910	28737041	28737375	95	28730558	28730562	28737391	28737395	28730970	28730985	-	81	28730567	28737389
chr4	28885026	28888263	28885026	28885400	28887875	28888263	92	---	---	---	---	28887788	28887800	+	84	28885027	28888261
chr4	28933351	28938080	28933351	28933938	28937515	28938080	85	---	---	---	---	---	---	0	--	28933363	28938065
chr4	28952267	28955894	28952267	28952904	28955267	28955894	88	---	---	---	---	---	---	0	--	28952278	28955891
chr4	28987510	28993686	28987510	28990442	28990754	28993686	91	---	---	---	---	---	---	0	--	---	---
chr4	28988027	28993396	28988034	28990122	28991278	28993389	93	28988021	28988026	28993397	28993402	28990128	28990144	-	88	28988036	28993387
chr4	29001405	29004189	29001405	29001719	29003875	29004189	95	---	---	---	---	---	---	0	--	29001416	29004187
chr4	29010882	29020521	29010882	29011098	29020305	29020521	97	---	---	---	---	29011548	29011559	-	75	29010893	29020519
chr4	29167627	29178938	29167627	29168070	29178500	29178938	95	---	---	---	---	29168410	29168436	-	70	29167627	29178936
chr4	29218721	29234545	29218721	29219287	29233978	29234545	95	---	---	---	---	29233273	29233297	+	84	29218725	29234543
chr4	29266813	29273123	29266813	29267303	29272633	29273123	99	---	---	---	---	29267405	29267421	-	76	29266813	29273121
chr4	29418685	29423869	29418685	29419084	29423470	29423869	99	---	---	---	---	29419228	29419246	-	84	29418686	29423867
chr4	29594957	29601403	29594972	29595937	29600435	29601388	98	29594952	29594956	29601404	29601408	29600216	29600229	+	85	29594961	29601384
chr4	29687983	29699288	29687983	29688427	29698844	29699288	99	---	---	---	---	29698552	29698573	+	72	29687986	29699286
chr4	29699992	29708420	29699992	29700431	29707981	29708420	99	---	---	---	---	29700498	29700526	-	72	29699992	29708418
chr4	29764414	29769999	29764428	29764620	29769800	29769992	97	29764409	29764413	29770000	29770004	29764691	29764771	-	70	29764431	29769996
chr4	29773218	29781710	29773218	29773730	29781204	29781710	88	---	---	---	---	29780871	29780899	+	86	29773227	29781700
chr4	29897732	29919632	29897732	29898804	29918557	29919632	99	---	---	---	---	29917576	29917601	+	73	29897732	29919629
chr4	29899729	29908841	29899741	29902907	29905657	29908827	99	29899724	29899728	29908842	29908846	29905550	29905590	+	80	29899731	29908838
chr4	29926411	29938625	29926411	29927064	29937967	29938617	94	29926406	29926410	29938626	29938630	29927487	29927514	-	71	29926411	29938622
chr4	29929754	29937288	29929754	29930270	29936764	29937288	86	---	---	---	---	29936470	29936485	+	87	29929762	29937285
chr4	30157217	30165290	30157230	30158909	30163520	30165277	85	30157212	30157216	30165291	30165295	30163311	30163325	+	86	30157217	30165289
chr4	30198278	30213974	30198281	30200236	30211988	30213969	85	30198273	30198277	30213975	30213979	30200392	30200418	-	77	---	---
chr4	30339911	30349366	30339916	30343520	30345757	30349365	99	30339906	30339910	30349367	30349371	30345645	30345670	+	80	30339916	30349363
chr4	30371543	30383903	30371543	30374706	30380889	30383903	86	---	---	---	---	30374945	30374964	-	75	30371549	30383885
chr4	30391074	30399457	30391083	30391777	30398766	30399448	89	30391068	30391073	30399458	30399463	30391946	30392002	-	73	---	---
chr4	30457193	30463449	30457203	30457660	30462989	30463445	96	30457188	30457192	30463450	30463454	30462722	30462752	+	70	30457207	30463438
chr4	30524520	30537545	30524520	30525662	30536396	30537545	99	---	---	---	---	30526121	30526199	-	81	30524520	30537542
chr4	30555490	30560200	30555492	30555660	30560012	30560186	89	30555485	30555489	30560201	30560205	30559794	30559823	+	73	---	---
chr4	30654205	30666484	30654205	30657366	30663323	30666484	99	---	---	---	---	30663234	30663257	+	79	30654205	30666482
chr4	30756616	30762452	30756616	30756737	30762331	30762452	97	---	---	---	---	30756903	30756915	-	76	30756619	30762450
chr4	30831882	30841843	30831882	30832850	30840871	30841839	99	30831876	30831881	30841844	30841849	30833150	30833165	-	100	30831883	30841838
chr4	31159738	31165213	31159738	31160076	31164881	31165213	87	---	---	---	---	31164695	31164732	+	76	31159742	31165200
chr4	31205841	31211875	31205841	31205980	31211736	31211875	99	---	---	---	---	31206217	31206235	-	73	31205844	31211857
chr4	31556966	31566219	31556966	31557930	31565249	31566219	88	---	---	---	---	31564930	31564966	+	75	31556972	31566213
chr4	31588773	31593492	31588773	31588896	31593369	31593492	99	---	---	---	---	31593190	31593201	+	75	31588773	31593489
chr4	31642249	31662165	31642253	31644276	31660139	31662162	89	31642243	31642248	31662166	31662171	31659346	31659366	+	71	31642254	31662159
chr4	31648219	31665100	31648219	31649216	31664112	31665100	94	---	---	---	---	31663734	31663749	+	75	---	---
chr4	31729045	31750447	31729045	31729297	31750196	31750447	86	---	---	---	---	31749284	31749308	+	76	31729045	31750446
chr4	31729292	31740627	31729297	31729740	31740171	31740614	99	31729287	31729291	31740628	31740632	31739714	31739728	+	73	31729298	31740623
chr4	31868410	31889179	31868420	31868745	31888851	31889176	96	31868405	31868409	31889180	31889184	31887867	31887886	+	70	31868410	31889164
chr4	31883266	31887710	31883266	31883383	31887593	31887710	99	---	---	---	---	31883550	31883561	-	75	31883266	31887708
chr4	31941881	31955897	31941891	31945794	31951975	31955886	99	31941876	31941880	31955898	31955902	31946016	31946063	-	72	31941882	31955884
chr4	32025568	32032022	32025571	32026065	32031524	32032018	99	32025563	32025567	32032023	32032027	32026292	32026338	-	70	32025571	32032019
chr4	32051681	32058123	32051681	32052168	32057636	32058123	99	---	---	---	---	32057363	32057407	+	71	32051683	32058121
chr4	32105144	32126988	32105151	32108316	32123818	32126981	99	32105139	32105143	32126989	32126993	32109000	32109090	-	72	32105149	32126979
chr4	32109107	32120782	32109119	32112275	32117626	32120781	99	32109102	32109106	32120783	32120787	32117371	32117384	+	78	32109108	32120778
chr4	32193758	32198828	32193758	32195103	32197457	32198828	86	---	---	---	---	32197339	32197368	+	70	---	---
chr4	32204718	32213606	32204725	32205471	32212851	32213598	97	32204710	32204717	32213607	32213614	32212558	32212585	+	75	32204725	32213596
chr4	32259129	32272463	32259129	32259693	32271899	32272463	96	---	---	---	---	32271473	32271499	+	70	32259129	32272461
chr4	32304165	32323490	32304165	32304650	32323005	32323490	98	---	---	---	---	32322264	32322300	+	70	32304165	32323488
chr4	32306647	32319528	32306647	32307729	32318446	32319528	99	---	---	---	---	32317910	32317922	+	84	32306647	32319526
chr4	32333606	32337876	32333606	32333878	32337607	32337876	93	---	---	---	---	32333881	32333892	-	83	32333615	32337869
chr4	32394373	32399548	32394373	32394800	32399121	32399548	98	---	---	---	---	32398965	32399004	+	75	32394373	32399546
chr4	32431346	32442892	32431346	32436095	32438144	32442892	99	---	---	---	---	---	---	0	--	32431348	32442890
chr4	32449666	32455181	32449666	32450167	32454677	32455181	86	---	---	---	---	32450363	32450390	-	75	---	---
chr4	32491356	32504100	32491356	32493564	32501893	32504100	99	---	---	---	---	32493926	32493942	-	82	32491357	32504097
chr4	32708859	32722181	32708872	32712063	32719013	32722174	97	32708854	32708858	32722182	32722186	32718811	32718829	+	78	32708869	32722179
chr4	32780736	32785735	32780736	32780997	32785473	32785735	95	---	---	---	---	32785305	32785321	+	82	32780736	32785733
chr4	32899534	32920947	32899534	32901596	32918885	32920947	99	---	---	---	---	32918351	32918406	+	87	---	---
chr4	32913068	32921981	32913068	32914130	32920933	32921981	97	---	---	---	---	32914446	32914471	-	73	---	---
chr4	32967084	32979623	32967084	32967490	32979181	32979623	87	---	---	---	---	32978686	32978701	+	75	---	---
chr4	33032825	33045921	33032825	33034020	33044733	33045921	98	---	---	---	---	33044198	33044271	+	82	33032825	33045919
chr4	33231287	33244147	33231287	33232354	33243080	33244147	99	---	---	---	---	33242545	33242597	+	84	33231288	33244144
chr4	33287395	33292854	33287395	33289161	33291090	33292854	95	---	---	---	---	33289213	33289239	-	74	33287397	33292851
chr4	33303021	33323362	33303021	33303286	33323095	33323362	88	---	---	---	---	33304253	33304276	-	79	33303021	33323354
chr4	33358934	33374358	33358934	33359048	33374241	33374358	89	---	---	---	---	33359509	33359540	-	81	33358947	33374350
chr4	33362059	33368881	33362059	33362389	33368551	33368881	99	---	---	---	---	33362649	33362688	-	70	33362061	33368867
chr4	33536727	33549265	33536727	33539055	33546937	33549265	99	---	---	---	---	33539427	33539450	-	79	---	---
chr4	33895780	33907837	33895780	33897364	33906253	33907837	97	---	---	---	---	33897366	33897377	-	100	33895780	33907835
chr4	33896476	33907716	33896476	33897243	33906949	33907716	97	---	---	---	---	33906489	33906547	+	71	33896479	33907706
chr4	33908528	33911774	33908528	33908643	33911659	33911774	98	---	---	---	---	33908674	33908700	-	81	33908528	33911763
chr4	33990511	33998771	33990511	33990643	33998639	33998771	97	---	---	---	---	33990857	33990880	-	70	---	---
chr4	34000947	34014220	34000947	34001474	34013665	34014220	87	---	---	---	---	34002017	34002049	-	72	---	---
chr4	34004383	34016194	34004383	34005695	34014934	34016194	86	---	---	---	---	34005884	34005900	-	82	34004390	34016175
chr4	34007633	34013665	34007633	34008051	34013247	34013665	99	---	---	---	---	34013214	34013238	+	72	34007638	34013663
chr4	34024505	34035939	34024505	34025065	34035368	34035929	96	34024499	34024504	34035940	34035945	34034883	34034898	+	75	34024505	34035931
chr4	34157263	34163430	34157277	34157557	34163139	34163419	96	34157258	34157262	34163431	34163435	34162890	34162921	+	78	34157271	34163426
chr4	34177126	34190041	34177131	34178207	34188945	34190027	98	34177120	34177125	34190042	34190047	34178667	34178744	-	80	34177131	34190037
chr4	34190513	34198882	34190513	34190943	34198457	34198882	98	---	---	---	---	34191010	34191038	-	72	34190513	34198880
chr4	34254759	34265086	34254766	34256391	34263459	34265077	98	34254754	34254758	34265087	34265091	34263107	34263126	+	70	34254763	34265073
chr4	34648797	34657535	34648797	34649108	34657222	34657535	86	---	---	---	---	34649472	34649498	-	77	---	---
chr4	34699430	34705033	34699444	34699740	34704729	34705025	93	34699425	34699429	34705034	34705038	34699946	34699957	-	100	---	---
chr4	34764443	34775911	34764454	34765016	34775343	34775909	95	34764438	34764442	34775912	34775916	34774858	34774873	+	75	34764445	34775904
chr4	34790925	34812104	34790925	34791478	34811554	34812104	89	---	---	---	---	34792138	34792166	-	72	34790928	34812098
chr4	34804185	34807861	34804185	34804977	34807103	34807861	87	---	---	---	---	---	---	0	--	---	---
chr4	34804185	34807793	34804185	34804913	34807103	34807793	87	---	---	---	---	---	---	0	--	---	---
chr4	34853453	34858965	34853453	34853759	34858659	34858965	98	---	---	---	---	34853775	34853789	-	80	34853453	34858963
chr4	35077730	35084018	35077740	35077896	35083854	35084010	88	35077725	35077729	35084019	35084023	35078151	35078181	-	74	35077732	35084014
chr4	35137775	35151940	35137775	35137947	35151768	35151940	97	---	---	---	---	35138330	35138353	-	75	35137778	35151930
chr4	35138408	35152506	35138408	35138978	35151936	35152506	96	---	---	---	---	35139464	35139480	-	76	35138420	35152504
chr4	35154913	35166482	35154913	35156232	35165161	35166482	98	---	---	---	---	35156573	35156603	-	74	35154913	35166480
chr4	35194701	35206265	35194702	35195145	35205822	35206265	99	35194696	35194700	35206266	35206270	35195416	35195436	-	71	35194702	35206261
chr4	35215529	35223552	35215529	35216146	35222935	35223552	85	---	---	---	---	35222686	35222727	+	73	35215537	35223538
chr4	35224803	35240404	35224803	35224955	35240252	35240404	98	---	---	---	---	35225564	35225593	-	70	35224803	35240399
chr4	35230392	35243522	35230392	35233402	35240399	35243522	92	---	---	---	---	35240050	35240068	+	78	---	---
chr4	35230392	35241088	35230392	35231085	35240399	35241088	90	---	---	---	---	35231407	35231499	-	76	---	---
chr4	35248827	35261702	35248831	35249913	35260617	35261700	99	35248821	35248826	35261703	35261708	35250372	35250449	-	82	35248831	35261698
