# Supplementary material for: LtrDetector: A tool-suite for detecting long terminal repeat retrotransposons de-novo
Source: BMC Genomics. 2019 Jun 3;20:450. doi: 10.1186/s12864-019-5796-9 (PMC6547461; doi:10.1186/s12864-019-5796-9)
Supplement: Supplementary file 7 — LTR retrotransposons found by LtrDetector in Oryza sativa Japonica. This compressed file (.tar.gz) includes the LTR retrotransposons found by LtrDetector in BED format. (TAR.GZ 268 kb) [file 12864_2019_5796_MOESM7_ESM.gz › osativa/chr12Detector.bed]

SeqID	Retrotransposon	Left_LTR	Right_LTR		Left_TSD	Right_TSD	Polypurine Tract		TG	CA
	Start	End	Start	End	Start	End	ID	Start	End	Start	End	Start	End	Strand	Purine%	Start	End
chr12	45349	50551	45349	45777	50125	50551	98	---	---	---	---	50071	50123	+	73	45350	50549
chr12	198287	201780	198290	199776	200290	201776	89	198281	198286	201781	201786	---	---	0	--	198287	201773
chr12	282979	289641	282979	284081	288546	289641	97	---	---	---	---	288329	288348	+	80	282984	289639
chr12	478137	483333	478137	478486	482984	483333	95	---	---	---	---	482844	482855	+	83	478152	483331
chr12	502128	521159	502128	502296	520982	521159	91	---	---	---	---	520121	520158	+	81	502142	521153
chr12	590071	595008	590079	590867	594209	594997	99	590066	590070	595009	595013	590989	591010	-	72	590071	595007
chr12	667402	674139	667402	667847	673694	674139	98	---	---	---	---	673598	673626	+	72	667402	674130
chr12	733275	737751	733275	733624	737405	737751	88	---	---	---	---	---	---	0	--	733276	737743
chr12	836031	851727	836031	836454	851295	851727	90	---	---	---	---	837000	837051	-	71	836036	851725
chr12	839296	841692	839296	839471	841517	841692	99	---	---	---	---	841416	841444	+	79	839306	841691
chr12	937917	944819	937917	938322	944414	944819	99	---	---	---	---	938490	938513	-	75	937929	944814
chr12	970324	976908	970324	970514	976718	976908	88	---	---	---	---	976591	976614	+	75	970327	976900
chr12	977587	982464	977587	977743	982308	982464	98	---	---	---	---	977821	977942	-	72	977601	982462
chr12	1062623	1068390	1062623	1062972	1068041	1068390	95	---	---	---	---	1068011	1068024	+	78	1062623	1068388
chr12	1115008	1127273	1115008	1115472	1126809	1127273	97	---	---	---	---	1116002	1116014	-	76	1115008	1127258
chr12	1319199	1322855	1319199	1319820	1322268	1322855	87	---	---	---	---	1322145	1322195	+	74	1319204	1322848
chr12	1425956	1433455	1425956	1426412	1433003	1433455	88	---	---	---	---	1426504	1426535	-	71	1425956	1433442
chr12	1484108	1492265	1484108	1485173	1491174	1492265	90	---	---	---	---	---	---	0	--	---	---
chr12	1495773	1500435	1495773	1496069	1500134	1500435	91	---	---	---	---	1500095	1500110	+	75	1495783	1500433
chr12	1573264	1578106	1573264	1573466	1577903	1578106	98	---	---	---	---	1573521	1573534	-	71	1573267	1578104
chr12	1618423	1634565	1618423	1618712	1634280	1634565	92	---	---	---	---	1619323	1619342	-	80	---	---
chr12	1695629	1708472	1695629	1696737	1707355	1708472	98	---	---	---	---	1706988	1707018	+	74	1695632	1708466
chr12	1823252	1829684	1823252	1824214	1828713	1829684	98	---	---	---	---	1824418	1824431	-	85	1823253	1829681
chr12	1829996	1837430	1829996	1830123	1837306	1837430	86	---	---	---	---	1830430	1830458	-	79	---	---
chr12	1955499	1961930	1955499	1956459	1960960	1961930	98	---	---	---	---	1956664	1956677	-	85	1955499	1961928
chr12	2047605	2060122	2047605	2050748	2056993	2060122	98	---	---	---	---	2050814	2050837	-	79	2047606	2060120
chr12	2055298	2074748	2055298	2056413	2073623	2074748	85	---	---	---	---	2057244	2057274	-	100	---	---
chr12	2067111	2077241	2067111	2068982	2075333	2077241	94	---	---	---	---	2075063	2075086	+	75	2067119	2077226
chr12	2093236	2097235	2093236	2093568	2096922	2097235	93	---	---	---	---	2093578	2093592	-	93	---	---
chr12	2102889	2116322	2102889	2105961	2113098	2116322	94	---	---	---	---	2112742	2112756	+	86	2102889	2116308
chr12	2140292	2143753	2140292	2140731	2143312	2143753	91	---	---	---	---	2143202	2143241	+	70	2140292	2143751
chr12	2269018	2274172	2269018	2269638	2273552	2274172	98	---	---	---	---	2273458	2273515	+	74	2269032	2274170
chr12	2346227	2351190	2346227	2347082	2350382	2351190	87	---	---	---	---	2350218	2350243	+	88	---	---
chr12	2354107	2359620	2354107	2354221	2359506	2359620	99	---	---	---	---	2354356	2354377	-	81	2354120	2359618
chr12	2370147	2375395	2370147	2370292	2375254	2375395	96	---	---	---	---	2370427	2370448	-	86	2370148	2375393
chr12	2410615	2415674	2410615	2411321	2414968	2415674	94	---	---	---	---	2414874	2414890	+	70	2410615	2415671
chr12	2493248	2501370	2493257	2496485	2498139	2501367	99	2493243	2493247	2501371	2501375	2496570	2496585	-	87	2493249	2501365
chr12	2507586	2521050	2507586	2508002	2520645	2521050	91	---	---	---	---	2520136	2520164	+	75	2507597	2521047
chr12	2509158	2520645	2509158	2509596	2520231	2520645	92	2509153	2509157	2520646	2520650	2520136	2520164	+	75	---	---
chr12	2527369	2532296	2527369	2527733	2531930	2532296	98	---	---	---	---	2531909	2531928	+	85	2527371	2532293
chr12	2552938	2562145	2552938	2554153	2560977	2562145	92	---	---	---	---	2560714	2560738	+	88	2552938	2562143
chr12	2672561	2676630	2672561	2673265	2675901	2676630	91	---	---	---	---	2675769	2675782	+	78	2672561	2676626
chr12	2690863	2694839	2690863	2691136	2694567	2694839	89	---	---	---	---	2694534	2694559	+	76	2690867	2694832
chr12	2867497	2875742	2867497	2867756	2875478	2875742	90	---	---	---	---	2867759	2867787	-	72	---	---
chr12	2877382	2882327	2877382	2877893	2881815	2882327	91	---	---	---	---	---	---	0	--	2877390	2882319
chr12	3043395	3054769	3043395	3043960	3054232	3054769	90	---	---	---	---	3044428	3044443	-	75	3043396	3054766
chr12	3096639	3107526	3096639	3097863	3106329	3107526	85	---	---	---	---	3106115	3106131	+	70	---	---
chr12	3191581	3200088	3191581	3191928	3199741	3200088	90	---	---	---	---	3192128	3192193	-	77	---	---
chr12	3256346	3271235	3256346	3256903	3270680	3271235	94	3256341	3256345	3271236	3271240	3257373	3257426	-	75	3256347	3271232
chr12	3287375	3289987	3287375	3287955	3289419	3289987	85	---	---	---	---	---	---	0	--	---	---
chr12	3418027	3420257	3418027	3418169	3420110	3420257	87	---	---	---	---	3420051	3420086	+	77	3418031	3420255
chr12	3666646	3685134	3666652	3667617	3684168	3685128	98	3666639	3666645	3685135	3685141	3683401	3683448	+	72	---	---
chr12	3904563	3909986	3904563	3904815	3909739	3909986	91	---	---	---	---	3909606	3909642	+	86	3904579	3909984
chr12	3972694	3982547	3972707	3973237	3982009	3982542	86	3972689	3972693	3982548	3982552	3973350	3973370	-	76	---	---
chr12	4011802	4017021	4011802	4012223	4016600	4017021	99	---	---	---	---	---	---	0	--	4011802	4017019
chr12	4059599	4063719	4059599	4059759	4063551	4063719	89	---	---	---	---	4059893	4059921	-	89	---	---
chr12	4093323	4096317	4093323	4093680	4095959	4096317	96	---	---	---	---	4093694	4093707	-	78	4093324	4096312
chr12	4234131	4241444	4234131	4234466	4241109	4241444	94	---	---	---	---	4240835	4240854	+	85	4234133	4241442
chr12	4281277	4287125	4281277	4283126	4285254	4287125	97	---	---	---	---	4283194	4283220	-	77	---	---
chr12	4289392	4300861	4289393	4289966	4300284	4300860	92	4289384	4289391	4300862	4300869	4290320	4290359	-	75	4289405	4300858
chr12	4308721	4321160	4308721	4308983	4320898	4321160	96	---	---	---	---	4320381	4320397	+	76	---	---
chr12	4325864	4331069	4325864	4326124	4330804	4331069	91	---	---	---	---	4326287	4326308	-	72	---	---
chr12	4353078	4367613	4353078	4353329	4367363	4367613	88	---	---	---	---	4353601	4353621	-	71	4353085	4367611
chr12	4373930	4386388	4373930	4376983	4383216	4386384	92	4373924	4373929	4386389	4386394	4377246	4377295	-	70	---	---
chr12	4374596	4384776	4374596	4375463	4383913	4384776	94	---	---	---	---	4375781	4375799	-	84	---	---
chr12	4425913	4432741	4425913	4426359	4432296	4432741	97	---	---	---	---	4426613	4426628	-	87	4425919	4432738
chr12	4662915	4672052	4662915	4663277	4671677	4672052	87	---	---	---	---	4671636	4671650	+	86	---	---
chr12	4731628	4735681	4731628	4731898	4735409	4735681	92	---	---	---	---	4732002	4732028	-	77	---	---
chr12	4775730	4797401	4775730	4776422	4796722	4797401	96	---	---	---	---	4796122	4796177	+	82	4775736	4797388
chr12	4790759	4795142	4790764	4791536	4794348	4795138	94	4790752	4790758	4795143	4795149	---	---	0	--	4790764	4795141
chr12	4791104	4794901	4791104	4791299	4794688	4794901	90	---	---	---	---	4791401	4791418	-	83	---	---
chr12	4830781	4836557	4830781	4830918	4836420	4836557	97	---	---	---	---	4836267	4836280	+	71	---	---
chr12	4851242	4856942	4851242	4851635	4856549	4856942	98	---	---	---	---	4856401	4856478	+	71	4851243	4856940
chr12	4889523	4891829	4889538	4889717	4891661	4891828	88	4889518	4889522	4891830	4891834	4891561	4891575	+	80	4889536	4891828
chr12	4899368	4902767	4899368	4900026	4902133	4902767	91	---	---	---	---	4900118	4900132	-	80	4899372	4902761
chr12	4903099	4913971	4903099	4903386	4913684	4913971	87	---	---	---	---	4903867	4903888	-	72	4903101	4913965
chr12	4968261	4981970	4968261	4969773	4980458	4981970	97	---	---	---	---	4980080	4980116	+	83	4968262	4981965
chr12	5085511	5092714	5085511	5085787	5092437	5092714	96	---	---	---	---	5086008	5086020	-	76	5085519	5092712
chr12	5153813	5159439	5153815	5154966	5158282	5159432	98	5153808	5153812	5159440	5159444	5155072	5155087	-	75	5153816	5159430
chr12	5190393	5201236	5190393	5190955	5200675	5201236	94	---	---	---	---	5200189	5200204	+	81	5190394	5201234
chr12	5207079	5219930	5207093	5208335	5218691	5219925	98	5207074	5207078	5219931	5219935	5218173	5218231	+	83	5207093	5219923
chr12	5226957	5238260	5226957	5227402	5237815	5238260	99	---	---	---	---	5237525	5237545	+	71	5226961	5238258
chr12	5253379	5257281	5253379	5253488	5257172	5257281	92	---	---	---	---	---	---	0	--	5253382	5257276
chr12	5262810	5268726	5262810	5263151	5268385	5268726	92	---	---	---	---	5263364	5263386	-	73	5262819	5268724
chr12	5277209	5283464	5277209	5277648	5283025	5283464	99	---	---	---	---	5282929	5282957	+	72	5277209	5283462
chr12	5288316	5300069	5288316	5288803	5299530	5300069	86	---	---	---	---	5299006	5299062	+	77	5288316	5300067
chr12	5317619	5328480	5317619	5320596	5325503	5328480	99	---	---	---	---	5325322	5325356	+	77	5317619	5328478
chr12	5340380	5360696	5340380	5341369	5359732	5360696	96	---	---	---	---	5342095	5342112	-	72	5340380	5360693
chr12	5345258	5357183	5345258	5348666	5353756	5357183	97	---	---	---	---	5353540	5353553	+	71	5345275	5357181
chr12	5366355	5373405	5366355	5366797	5372960	5373405	95	---	---	---	---	5366860	5366888	-	72	5366355	5373399
chr12	5420920	5426583	5420920	5421042	5426460	5426583	92	---	---	---	---	5426310	5426327	+	77	5420930	5426565
chr12	5421284	5434759	5421291	5423210	5432813	5434748	85	5421278	5421283	5434760	5434765	5423489	5423518	-	76	---	---
chr12	5440177	5448452	5440180	5440448	5448173	5448439	94	5440172	5440176	5448453	5448457	5440757	5440812	-	71	5440179	5448451
chr12	5485525	5500953	5485535	5488327	5498251	5500938	85	5485520	5485524	5500954	5500958	5497983	5498004	+	77	---	---
chr12	5488090	5500876	5488090	5488215	5500755	5500876	85	---	---	---	---	5488809	5488825	-	82	5488096	5500872
chr12	5501731	5504375	5501731	5502170	5503935	5504375	90	---	---	---	---	---	---	0	--	5501743	5504371
chr12	5521062	5534806	5521067	5522577	5533290	5534806	97	5521057	5521061	5534807	5534811	5523077	5523093	-	76	5521069	5534803
chr12	5551985	5557958	5551985	5552341	5557602	5557958	97	---	---	---	---	5557339	5557360	+	81	5551993	5557956
chr12	5554671	5557608	5554675	5555026	5557252	5557603	96	5554665	5554670	5557609	5557614	5557211	5557238	+	75	5554676	5557600
chr12	5668889	5690353	5668889	5669192	5690058	5690353	85	---	---	---	---	5689360	5689377	+	77	---	---
chr12	5879895	5885585	5879895	5880409	5885079	5885585	89	---	---	---	---	5884875	5884911	+	72	---	---
chr12	5880416	5884999	5880416	5880630	5884785	5884999	95	---	---	---	---	---	---	0	--	---	---
chr12	5895100	5900859	5895100	5895492	5900463	5900858	97	5895095	5895099	5900860	5900864	5895565	5895642	-	71	5895100	5900858
chr12	5931313	5944144	5931313	5933187	5942256	5944144	88	---	---	---	---	5933516	5933530	-	73	---	---
chr12	5931868	5943942	5931876	5932982	5942821	5943941	89	5931861	5931867	5943943	5943949	5933313	5933342	-	70	5931886	5943932
chr12	5977164	5990988	5977173	5978033	5990113	5990981	98	5977155	5977163	5990989	5990997	5978437	5978456	-	75	5977164	5990986
chr12	5999459	6016038	5999459	6000538	6014959	6016038	99	---	---	---	---	6014757	6014773	+	76	---	---
chr12	6016243	6027385	6016243	6019410	6024222	6027385	99	---	---	---	---	6024074	6024095	+	95	6016244	6027382
chr12	6078902	6088281	6078902	6079357	6087829	6088281	98	---	---	---	---	6079719	6079781	-	76	---	---
chr12	6163984	6179040	6163984	6164225	6178789	6179040	89	---	---	---	---	6178153	6178173	+	80	6164000	6179032
chr12	6164213	6179871	6164228	6164811	6179296	6179862	91	6164208	6164212	6179872	6179876	6165375	6165388	-	71	---	---
chr12	6164228	6179842	6164228	6164791	6179296	6179842	91	---	---	---	---	6165375	6165388	-	71	---	---
chr12	6171252	6178569	6171252	6171697	6178124	6178569	99	---	---	---	---	6171761	6171789	-	72	6171255	6178564
chr12	6192593	6207562	6192593	6193152	6207004	6207562	93	---	---	---	---	6206512	6206566	+	76	6192594	6207559
chr12	6282054	6290642	6282066	6285404	6287296	6290634	99	6282049	6282053	6290643	6290647	6285491	6285504	-	100	6282064	6290632
chr12	6282778	6290390	6282778	6285160	6288008	6290390	99	---	---	---	---	6285217	6285244	-	82	6282794	6290376
chr12	6290907	6309800	6290907	6293742	6306955	6309800	96	---	---	---	---	6294316	6294377	-	83	---	---
chr12	6297173	6312039	6297185	6299288	6309913	6312028	96	6297168	6297172	6312040	6312044	6309749	6309769	+	80	6297189	6312035
chr12	6300890	6303542	6300890	6301098	6303332	6303542	91	---	---	---	---	6303305	6303320	+	75	---	---
chr12	6316852	6322261	6316852	6317233	6321884	6322261	91	---	---	---	---	6321805	6321820	+	75	6316852	6322258
chr12	6328096	6337379	6328098	6328543	6336926	6337371	99	6328090	6328095	6337380	6337385	6336830	6336858	+	72	6328098	6337364
chr12	6346714	6367763	6346714	6347086	6367380	6367763	85	---	---	---	---	6348042	6348060	-	78	---	---
chr12	6346714	6367638	6346714	6346974	6367380	6367638	90	---	---	---	---	6347835	6347859	-	72	6346721	6367636
chr12	6360393	6365893	6360393	6360502	6365784	6365893	98	---	---	---	---	6360674	6360708	-	74	6360394	6365881
chr12	6370071	6381710	6370078	6371334	6380451	6381707	98	6370066	6370070	6381711	6381715	6380079	6380109	+	74	6370076	6381702
chr12	6407306	6419315	6407311	6410316	6416299	6419305	99	6407300	6407305	6419316	6419321	6410457	6410491	-	77	6407314	6419300
chr12	6472832	6476972	6472837	6473104	6476680	6476960	85	6472826	6472831	6476973	6476978	6476517	6476577	+	73	6472842	6476966
chr12	6477233	6488573	6477243	6477806	6488001	6488564	97	6477228	6477232	6488574	6488578	6487517	6487532	+	75	6477244	6488572
chr12	6550420	6556592	6550420	6551272	6555740	6556592	99	---	---	---	---	6555685	6555709	+	72	6550420	6556590
chr12	6595910	6601323	6595915	6596187	6601047	6601313	86	6595905	6595909	6601324	6601328	6600860	6600884	+	72	6595914	6601304
chr12	6601540	6608637	6601555	6602217	6607922	6608627	91	6601535	6601539	6608638	6608642	6607671	6607683	+	76	6601555	6608630
chr12	6659630	6672479	6659630	6660705	6671404	6672479	99	---	---	---	---	6661186	6661223	-	86	6659631	6672474
chr12	6681171	6687609	6681171	6682129	6686630	6687609	97	---	---	---	---	6682334	6682347	-	85	6681171	6687607
chr12	6689614	6692846	6689614	6689996	6692453	6692846	93	---	---	---	---	6690099	6690119	-	71	6689614	6692844
chr12	6710497	6715601	6710497	6711077	6715025	6715601	86	---	---	---	---	6714833	6714850	+	72	6710502	6715598
chr12	6780941	6789986	6780941	6781616	6789346	6789986	87	---	---	---	---	6788986	6789052	+	80	6780942	6789981
chr12	6846010	6856837	6846010	6846474	6856373	6856837	96	---	---	---	---	6846477	6846489	-	92	---	---
chr12	6898241	6907694	6898241	6898683	6907252	6907694	99	6898236	6898240	6907695	6907699	6899082	6899111	-	73	6898241	6907689
chr12	6953469	6969015	6953469	6954052	6968424	6969015	86	---	---	---	---	6967707	6967748	+	71	---	---
chr12	6955129	6971153	6955129	6955423	6970856	6971153	94	---	---	---	---	6955682	6955702	-	85	6955139	6971147
chr12	6955801	6959739	6955803	6956192	6959346	6959734	97	6955795	6955800	6959740	6959745	6956316	6956327	-	83	6955803	6959732
chr12	6959765	6971743	6959765	6959940	6971568	6971743	95	---	---	---	---	6960381	6960427	-	76	6959766	6971727
chr12	6996693	7009604	6996693	6997769	7008525	7009604	99	---	---	---	---	6998103	6998140	-	71	6996693	7009602
chr12	7020985	7035491	7020985	7021109	7035367	7035491	88	---	---	---	---	7035124	7035151	+	78	7020987	7035484
chr12	7148386	7152635	7148386	7148510	7152511	7152635	95	---	---	---	---	7148612	7148629	-	72	7148394	7152626
chr12	7148954	7153940	7148965	7150276	7152629	7153927	91	7148949	7148953	7153941	7153945	---	---	0	--	---	---
chr12	7150056	7161758	7150058	7150844	7160938	7161757	87	7150049	7150055	7161759	7161765	7160634	7160740	+	75	---	---
chr12	7243255	7247920	7243255	7243484	7247691	7247920	94	---	---	---	---	7247482	7247500	+	78	7243265	7247911
chr12	7249853	7268534	7249853	7250283	7268102	7268534	93	---	---	---	---	7267212	7267234	+	82	7249853	7268528
chr12	7522752	7539288	7522752	7522953	7539085	7539288	91	---	---	---	---	7538328	7538414	+	78	7522757	7539287
chr12	7654119	7661843	7654121	7655021	7660940	7661840	99	7654114	7654118	7661844	7661848	7660847	7660875	+	72	---	---
chr12	7718886	7724702	7718886	7719441	7724160	7724702	92	---	---	---	---	7723924	7723957	+	70	7718886	7724700
chr12	7777129	7784521	7777129	7777830	7783864	7784521	89	---	---	---	---	7778074	7778086	-	76	7777130	7784519
chr12	7854963	7862088	7854967	7855406	7861637	7862076	99	7854958	7854962	7862089	7862093	7861542	7861569	+	71	7854967	7862087
chr12	7865551	7873237	7865551	7866768	7872021	7873237	98	---	---	---	---	7867001	7867031	-	77	7865551	7873234
chr12	7953151	7968709	7953151	7953906	7967950	7968709	96	---	---	---	---	7967925	7967947	+	78	---	---
chr12	7957476	7968230	7957476	7960911	7964798	7968230	98	---	---	---	---	7961053	7961106	-	70	7957476	7968227
chr12	8011181	8016356	8011181	8011658	8015880	8016356	92	---	---	---	---	8011790	8011806	-	70	---	---
chr12	8092390	8105300	8092405	8093498	8104194	8105286	98	8092385	8092389	8105301	8105305	8093957	8094033	-	80	8092395	8105298
chr12	8114605	8125928	8114608	8115046	8125490	8125927	96	8114600	8114604	8125929	8125933	8115386	8115412	-	70	8114608	8125925
chr12	8132761	8144871	8132761	8133480	8144124	8144871	92	---	---	---	---	8143668	8143687	+	75	---	---
chr12	8210176	8223168	8210176	8210856	8222488	8223168	98	---	---	---	---	8211173	8211187	-	73	---	---
chr12	8228298	8234881	8228303	8228707	8234498	8234878	92	8228293	8228297	8234882	8234886	8234218	8234244	+	85	8228298	8234876
chr12	8238097	8243975	8238111	8238885	8243202	8243961	89	8238092	8238096	8243976	8243980	---	---	0	--	8238109	8243972
chr12	8247491	8259637	8247505	8250297	8256553	8259635	89	8247486	8247490	8259638	8259642	8256240	8256264	+	72	8247500	8259633
chr12	8270360	8277782	8270360	8270817	8277325	8277782	90	---	---	---	---	8277232	8277260	+	72	8270363	8277765
chr12	8295178	8299258	8295183	8295881	8298551	8299248	93	8295171	8295177	8299259	8299265	8298418	8298436	+	78	8295183	8299246
chr12	8320615	8323410	8320615	8320815	8323209	8323410	86	---	---	---	---	8323150	8323168	+	84	---	---
chr12	8425852	8431318	8425862	8426719	8430463	8431306	89	8425847	8425851	8431319	8431323	8430300	8430318	+	78	8425862	8431306
chr12	8436753	8442603	8436753	8436997	8442358	8442603	94	---	---	---	---	8437138	8437158	-	85	8436753	8442597
chr12	8461343	8477016	8461343	8464503	8473857	8477016	98	---	---	---	---	8464938	8464969	-	75	8461344	8477014
chr12	8548341	8555096	8548352	8549041	8554399	8555088	99	8548336	8548340	8555097	8555101	8554169	8554196	+	71	8548352	8555086
chr12	8562298	8570491	8562298	8564011	8568778	8570491	94	---	---	---	---	8564228	8564250	-	78	8562307	8570478
chr12	8584560	8596760	8584560	8588118	8593198	8596760	95	---	---	---	---	8593028	8593058	+	80	8584560	8596749
chr12	8591141	8604545	8591141	8591503	8604182	8604545	94	---	---	---	---	8591905	8591919	-	80	8591149	8604540
chr12	8596745	8599271	8596758	8597120	8598898	8599269	94	8596740	8596744	8599272	8599276	8598844	8598863	+	90	8596753	8599264
chr12	8611170	8622411	8611170	8614290	8619281	8622411	98	---	---	---	---	8619110	8619139	+	80	8611170	8622409
chr12	8634050	8640507	8634050	8635232	8639284	8640507	93	---	---	---	---	8639093	8639115	+	78	8634050	8640505
chr12	8662916	8668881	8662916	8663134	8668663	8668881	94	---	---	---	---	8663233	8663267	-	85	---	---
chr12	8703493	8714129	8703496	8703777	8713838	8714120	91	8703488	8703492	8714130	8714134	8704211	8704232	-	72	8703505	8714114
chr12	8704034	8714369	8704034	8704283	8714118	8714369	87	---	---	---	---	8704754	8704775	-	86	8704044	8714356
chr12	8771723	8775507	8771723	8772286	8774944	8775507	93	---	---	---	---	8774827	8774842	+	75	8771724	8775501
chr12	8894398	8898262	8894398	8894651	8898005	8898262	94	---	---	---	---	8894805	8894819	-	73	8894398	8898259
chr12	8948674	8955288	8948674	8948885	8955077	8955288	92	---	---	---	---	8949126	8949146	-	95	8948676	8955286
chr12	8976171	8979620	8976171	8976510	8979281	8979620	96	---	---	---	---	8979151	8979176	+	73	8976174	8979615
chr12	8984811	8998150	8984811	8985038	8997923	8998150	94	---	---	---	---	8997342	8997394	+	71	8984817	8998148
chr12	8988092	8997931	8988092	8989023	8997000	8997931	98	---	---	---	---	8989045	8989089	-	73	8988092	8997922
chr12	9005222	9013699	9005222	9005587	9013334	9013699	94	---	---	---	---	9005881	9005904	-	79	9005222	9013697
chr12	9023915	9044350	9023915	9024494	9043791	9044350	95	---	---	---	---	9025281	9025297	-	82	9023931	9044339
chr12	9024574	9041929	9024574	9024936	9041562	9041929	91	---	---	---	---	9040762	9040785	+	75	---	---
chr12	9040133	9043203	9040144	9040292	9043047	9043195	94	9040127	9040132	9043204	9043209	9042996	9043010	+	80	9040140	9043192
chr12	9048227	9059632	9048240	9048801	9059065	9059626	95	9048220	9048226	9059633	9059639	9058682	9058721	+	75	9048227	9059624
chr12	9099883	9119828	9099883	9100768	9118958	9119828	88	---	---	---	---	9118263	9118308	+	73	---	---
chr12	9136934	9148866	9136946	9139959	9145957	9148865	95	9136929	9136933	9148867	9148871	9145776	9145810	+	77	9136946	9148859
chr12	9159204	9169233	9159219	9160390	9168076	9169225	87	9159199	9159203	9169234	9169238	9160689	9160736	-	77	---	---
chr12	9215042	9228874	9215042	9216547	9227357	9228874	96	---	---	---	---	9226816	9226831	+	75	9215047	9228872
chr12	9283083	9291548	9283083	9283585	9291038	9291548	88	---	---	---	---	9290844	9290897	+	94	---	---
chr12	9284384	9298598	9284384	9284842	9298139	9298598	97	---	---	---	---	9285463	9285477	-	86	9284394	9298587
chr12	9285809	9301911	9285809	9289137	9298588	9301911	96	---	---	---	---	9298481	9298498	+	72	---	---
chr12	9339134	9342888	9339144	9340484	9341558	9342886	91	9339129	9339133	9342889	9342893	9341458	9341487	+	73	9339148	9342887
chr12	9350513	9354023	9350521	9351330	9353182	9354019	93	9350508	9350512	9354024	9354028	9351363	9351396	-	76	---	---
chr12	9388060	9406507	9388060	9389647	9404994	9406507	87	---	---	---	---	9390389	9390408	-	80	9388066	9406499
chr12	9407371	9412105	9407371	9407584	9411893	9412105	97	---	---	---	---	---	---	0	--	9407371	9412103
chr12	9413237	9427700	9413237	9414476	9426467	9427700	98	---	---	---	---	9425909	9426007	+	79	9413237	9427698
chr12	9438392	9441185	9438401	9438758	9440828	9441185	98	9438387	9438391	9441186	9441190	9440799	9440826	+	78	9438403	9441183
chr12	9588317	9593839	9588317	9588488	9593668	9593839	93	---	---	---	---	9588647	9588726	-	81	---	---
chr12	9598569	9605834	9598569	9599071	9605332	9605834	98	---	---	---	---	9599316	9599349	-	73	---	---
chr12	9628801	9640757	9628813	9631790	9637771	9640751	97	9628796	9628800	9640758	9640762	9637476	9637514	+	74	9628814	9640755
chr12	9642761	9660922	9642761	9643199	9660482	9660922	93	---	---	---	---	9659842	9659872	+	74	9642761	9660920
chr12	9686641	9689889	9686641	9687816	9688714	9689889	95	---	---	---	---	9688699	9688712	+	85	9686644	9689875
chr12	9695479	9711034	9695479	9697847	9708683	9711034	92	---	---	---	---	9708176	9708198	+	86	---	---
chr12	9695479	9709124	9695479	9695957	9708683	9709124	89	---	---	---	---	9708051	9708066	+	87	---	---
chr12	9718817	9730031	9718818	9722661	9726188	9730029	97	9718812	9718816	9730032	9730036	9726025	9726043	+	73	---	---
chr12	9733761	9741586	9733761	9734472	9740875	9741586	97	---	---	---	---	9734530	9734585	-	76	9733764	9741582
chr12	9739099	9741783	9739099	9739709	9741173	9741783	97	---	---	---	---	---	---	0	--	---	---
chr12	9742241	9751016	9742241	9742991	9750267	9751016	95	---	---	---	---	9743300	9743327	-	71	9742241	9751014
chr12	9790964	9800507	9790964	9791212	9800259	9800507	95	---	---	---	---	9791577	9791597	-	76	9790967	9800504
chr12	9814731	9818873	9814740	9815467	9818135	9818862	96	9814725	9814730	9818874	9818879	9818002	9818020	+	78	9814736	9818870
chr12	9827922	9844587	9827922	9828360	9844148	9844587	96	---	---	---	---	9843872	9843891	+	70	9827923	9844585
chr12	9845580	9856885	9845580	9846021	9856444	9856885	99	---	---	---	---	9856150	9856170	+	71	9845580	9856883
chr12	9957638	9961806	9957638	9958081	9961362	9961806	95	---	---	---	---	---	---	0	--	9957640	9961795
chr12	9971239	9977734	9971239	9971678	9977301	9977729	97	9971234	9971238	9977735	9977739	9971745	9971773	-	72	9971239	9977731
chr12	9988285	9994685	9988285	9989500	9993469	9994685	96	---	---	---	---	9993270	9993291	+	77	9988286	9994683
chr12	9998179	10009999	9998180	9998753	10009418	10009991	94	9998173	9998178	10010000	10010005	10008884	10009029	+	80	9998181	10009989
chr12	10023737	10037562	10023740	10027555	10033734	10037549	99	10023732	10023736	10037563	10037567	10027776	10027823	-	75	10023740	10037547
chr12	10037848	10044230	10037851	10038240	10043808	10044229	88	10037843	10037847	10044231	10044235	10038404	10038416	-	84	10037853	10044227
chr12	10087183	10106324	10087190	10087845	10105659	10106314	97	10087177	10087182	10106325	10106330	10104858	10104874	+	82	10087183	10106312
chr12	10092951	10103205	10092951	10096115	10100029	10103196	99	10092946	10092950	10103206	10103210	10099880	10099903	+	91	10092951	10103194
chr12	10119444	10123329	10119444	10119677	10123095	10123329	88	---	---	---	---	10119724	10119744	-	71	---	---
chr12	10156806	10168086	10156806	10157248	10167644	10168086	99	---	---	---	---	10167353	10167373	+	76	10156806	10168084
chr12	10188767	10199907	10188767	10189468	10199250	10199907	90	---	---	---	---	10189733	10189747	-	80	10188781	10199905
chr12	10221556	10225212	10221556	10221919	10224854	10225212	90	---	---	---	---	10224707	10224733	+	77	10221561	10225195
chr12	10240019	10249164	10240025	10240430	10248763	10249153	86	10240014	10240018	10249165	10249169	10248469	10248485	+	82	10240031	10249147
chr12	10324962	10337271	10324969	10328113	10334118	10337271	96	10324957	10324961	10337272	10337276	10328354	10328367	-	78	10324962	10337269
chr12	10365160	10386634	10365160	10365588	10386194	10386622	99	10365155	10365159	10386635	10386639	10366510	10366561	-	78	10365160	10386633
chr12	10372248	10382446	10372248	10375425	10379269	10382446	99	---	---	---	---	10375559	10375577	-	73	10372248	10382441
chr12	10390081	10395551	10390081	10390422	10395210	10395551	97	---	---	---	---	10395106	10395127	+	77	10390081	10395549
chr12	10411806	10416681	10411820	10413233	10415251	10416675	94	10411800	10411805	10416682	10416687	10413318	10413334	-	88	10411809	10416675
chr12	10500203	10519363	10500203	10501424	10518122	10519363	87	---	---	---	---	10517435	10517480	+	80	10500204	10519352
chr12	10501409	10523173	10501419	10501697	10522891	10523169	87	10501403	10501408	10523174	10523179	10521845	10521992	+	71	10501418	10523167
chr12	10534080	10540607	10534080	10535132	10539600	10540607	91	---	---	---	---	10539376	10539398	+	78	10534080	10540605
chr12	10545788	10557640	10545788	10549916	10553515	10557640	99	---	---	---	---	10553367	10553390	+	91	10545788	10557638
chr12	10562393	10580707	10562393	10562572	10580528	10580707	96	---	---	---	---	10563440	10563470	-	74	10562397	10580696
chr12	10571126	10583843	10571141	10574258	10580702	10583831	94	10571121	10571125	10583844	10583848	10580379	10580402	+	75	10571136	10583832
chr12	10571279	10583831	10571279	10574258	10580855	10583831	95	---	---	---	---	10574373	10574386	-	92	---	---
chr12	10586965	10595289	10586965	10587546	10594709	10595289	91	---	---	---	---	10587760	10587779	-	70	---	---
chr12	10589393	10605181	10589393	10592425	10602162	10605181	97	---	---	---	---	10592846	10592870	-	72	10589396	10605164
chr12	10641870	10650705	10641870	10642675	10649892	10650705	85	---	---	---	---	10642970	10642993	-	83	10641870	10650690
chr12	10655949	10667954	10655949	10657434	10666470	10667954	93	---	---	---	---	10666084	10666102	+	78	10655949	10667952
chr12	10672864	10683813	10672874	10674878	10681799	10683803	99	10672859	10672863	10683814	10683818	10675061	10675077	-	82	10672877	10683799
chr12	10692619	10697563	10692619	10693288	10696884	10697563	88	---	---	---	---	10693448	10693468	-	71	---	---
chr12	10700943	10704043	10700943	10701425	10703565	10704043	88	---	---	---	---	---	---	0	--	---	---
chr12	10751865	10755252	10751879	10752825	10754297	10755238	88	10751860	10751864	10755253	10755257	10754197	10754212	+	75	10751875	10755236
chr12	10868352	10876805	10868352	10869675	10875463	10876805	97	---	---	---	---	---	---	0	--	10868367	10876800
chr12	10909396	10921272	10909396	10909756	10920911	10921272	94	---	---	---	---	10920458	10920486	+	72	10909410	10921256
chr12	10929606	10932276	10929606	10929997	10931881	10932276	92	---	---	---	---	10930071	10930095	-	76	10929606	10932273
chr12	10987138	10994632	10987140	10987846	10993923	10994630	96	10987133	10987137	10994633	10994637	10993668	10993680	+	76	10987138	10994628
chr12	11021707	11038145	11021707	11022917	11036934	11038145	98	---	---	---	---	11036399	11036478	+	81	11021713	11038143
chr12	11047457	11053167	11047457	11047847	11052781	11053167	97	---	---	---	---	11047916	11047993	-	71	11047457	11053163
chr12	11107281	11124169	11107281	11107811	11123639	11124169	94	---	---	---	---	11108531	11108555	-	88	---	---
chr12	11111798	11123470	11111798	11114940	11120320	11123470	98	---	---	---	---	11120065	11120078	+	85	11111798	11123465
chr12	11439892	11451015	11439892	11440415	11450492	11451015	95	---	---	---	---	11440831	11440855	-	72	---	---
chr12	11446429	11450049	11446429	11446711	11449766	11450049	85	---	---	---	---	11446725	11446741	-	82	11446447	11450047
chr12	11450106	11456712	11450109	11451357	11455454	11456702	93	11450100	11450105	11456713	11456718	11451442	11451453	-	83	---	---
chr12	11450648	11456113	11450648	11450765	11455993	11456110	97	11450643	11450647	11456114	11456118	---	---	0	--	11450658	11456110
chr12	11474386	11486370	11474386	11477390	11483367	11486370	99	---	---	---	---	11477658	11477687	-	70	11474386	11486361
chr12	11497832	11508582	11497832	11500140	11506274	11508582	99	---	---	---	---	11500321	11500344	-	70	---	---
chr12	11516771	11528343	11516771	11519862	11525248	11528343	99	---	---	---	---	11520103	11520116	-	85	11516775	11528341
chr12	11540812	11544399	11540812	11541178	11544022	11544399	88	---	---	---	---	---	---	0	--	---	---
chr12	11551859	11561150	11551859	11552766	11560249	11561150	93	---	---	---	---	11559988	11560014	+	74	11551859	11561148
chr12	11565775	11574003	11565789	11568694	11571007	11574003	96	11565770	11565774	11574004	11574008	---	---	0	--	11565782	11573989
chr12	11587935	11603209	11587935	11588118	11603026	11603209	95	---	---	---	---	11602518	11602546	+	79	---	---
chr12	11590907	11612049	11590907	11594352	11608601	11612049	94	---	---	---	---	11595017	11595032	-	81	---	---
chr12	11601704	11607624	11601704	11602257	11607073	11607624	89	---	---	---	---	11606856	11606943	+	79	11601710	11607622
chr12	11604475	11616558	11604475	11607625	11613398	11616558	99	---	---	---	---	11613216	11613240	+	88	11604475	11616555
chr12	11626796	11639204	11626796	11630279	11635685	11639204	98	---	---	---	---	11635505	11635525	+	71	11626809	11639202
chr12	11659361	11669687	11659373	11660762	11668302	11669687	98	11659356	11659360	11669688	11669692	11661053	11661071	-	78	---	---
chr12	11672040	11685817	11672042	11672143	11685708	11685809	90	11672028	11672039	11685818	11685829	11672729	11672741	-	92	11672042	11685814
chr12	11687225	11696221	11687225	11687729	11695718	11696221	99	---	---	---	---	11687944	11687998	-	78	11687226	11696220
chr12	11751014	11768441	11751029	11752527	11766939	11768437	96	11751009	11751013	11768442	11768446	11752807	11752946	-	71	11751016	11768437
chr12	11778456	11789318	11778456	11778778	11788995	11789318	89	---	---	---	---	11788573	11788609	+	75	11778456	11789309
chr12	11778779	11788985	11778779	11779217	11788547	11788985	97	---	---	---	---	11779436	11779455	-	70	11778779	11788983
chr12	11800386	11809627	11800386	11800673	11809340	11809627	95	---	---	---	---	11808921	11808958	+	73	11800388	11809625
chr12	11860210	11873754	11860210	11860603	11873361	11873754	98	---	---	---	---	11860606	11860625	-	70	---	---
chr12	11861211	11874887	11861211	11862341	11873751	11874887	98	---	---	---	---	11873549	11873561	+	84	11861226	11874884
chr12	11935972	11953521	11935978	11936838	11952649	11953517	88	11935967	11935971	11953522	11953526	11951920	11951955	+	86	11935977	11953512
chr12	11936895	11946316	11936904	11938031	11945179	11946306	97	11936890	11936894	11946317	11946321	11944913	11944931	+	73	---	---
chr12	11971970	11981160	11971970	11972890	11980239	11981160	97	---	---	---	---	11973174	11973192	-	73	---	---
chr12	11976960	11982527	11976960	11978413	11981075	11982527	89	---	---	---	---	11978533	11978546	-	71	---	---
chr12	12005254	12007282	12005254	12005525	12007022	12007282	91	---	---	---	---	---	---	0	--	---	---
chr12	12011055	12015246	12011055	12011624	12014677	12015246	98	---	---	---	---	12011697	12011749	-	73	12011066	12015244
chr12	12020241	12024905	12020241	12020754	12024391	12024905	96	---	---	---	---	---	---	0	--	12020259	12024899
chr12	12024838	12028262	12024845	12025347	12027749	12028250	97	12024833	12024837	12028263	12028267	---	---	0	--	12024841	12028253
chr12	12029787	12033152	12029787	12030902	12032035	12033152	96	12029780	12029786	12033153	12033159	12030937	12030954	-	72	12029804	12033150
chr12	12036104	12050611	12036104	12036620	12050095	12050611	97	---	---	---	---	12037202	12037219	-	72	12036105	12050605
chr12	12045487	12048161	12045487	12045909	12047739	12048161	96	---	---	---	---	12045996	12046008	-	76	12045502	12048159
chr12	12046150	12048577	12046163	12046954	12047765	12048574	89	12046145	12046149	12048578	12048582	---	---	0	--	12046150	12048560
chr12	12053914	12056432	12053915	12054481	12055856	12056421	91	12053909	12053913	12056433	12056437	---	---	0	--	---	---
chr12	12107669	12112082	12107671	12108454	12111284	12112079	98	12107664	12107668	12112083	12112087	12108527	12108579	-	73	12107674	12112077
chr12	12127020	12147415	12127020	12127809	12146624	12147415	97	---	---	---	---	12128379	12128490	-	70	12127025	12147413
chr12	12133345	12139717	12133345	12134169	12138893	12139717	94	---	---	---	---	12138720	12138749	+	70	12133355	12139715
chr12	12138385	12142458	12138385	12138891	12141977	12142458	86	---	---	---	---	12141822	12141865	+	75	---	---
chr12	12154400	12165823	12154400	12157498	12162745	12165823	98	---	---	---	---	12157749	12157761	-	76	12154400	12165817
chr12	12172072	12183921	12172076	12172660	12183323	12183910	93	12172067	12172071	12183922	12183926	12182820	12182835	+	87	12172077	12183914
chr12	12211042	12222346	12211043	12212301	12221081	12222339	98	12211036	12211041	12222347	12222352	12220709	12220739	+	74	12211043	12222337
chr12	12245725	12257035	12245729	12246166	12256588	12257026	95	12245719	12245724	12257036	12257041	12246231	12246259	-	79	---	---
chr12	12284705	12293913	12284705	12285661	12292955	12293913	94	---	---	---	---	12292732	12292749	+	72	12284705	12293911
chr12	12315013	12329503	12315025	12316005	12328522	12329503	94	12315008	12315012	12329504	12329508	12316582	12316614	-	75	---	---
chr12	12331522	12336258	12331522	12332561	12335219	12336258	99	---	---	---	---	12335098	12335113	+	81	12331522	12336255
chr12	12365199	12369403	12365199	12365839	12368761	12369403	92	---	---	---	---	12368722	12368738	+	82	12365199	12369397
chr12	12458847	12466387	12458847	12459053	12466182	12466387	92	---	---	---	---	12465854	12465955	+	93	---	---
chr12	12496309	12505029	12496318	12496978	12504384	12505015	89	12496304	12496308	12505030	12505034	12504013	12504064	+	78	12496310	12505019
chr12	12510175	12524020	12510175	12510921	12523273	12524020	98	---	---	---	---	12522740	12522766	+	70	12510175	12524018
chr12	12534039	12546116	12534039	12537181	12542964	12546105	98	12534034	12534038	12546117	12546121	12537347	12537368	-	86	12534039	12546115
chr12	12597290	12612721	12597293	12597859	12612148	12612714	95	12597285	12597289	12612722	12612726	12611567	12611591	+	76	---	---
chr12	12630940	12646728	12630940	12631891	12645799	12646728	85	---	---	---	---	12645147	12645171	+	72	12630940	12646726
chr12	12635765	12644092	12635765	12635912	12643945	12644092	95	---	---	---	---	12643544	12643565	+	72	12635769	12644090
chr12	12636128	12645314	12636128	12637329	12644092	12645314	91	---	---	---	---	12637475	12637509	-	77	12636128	12645312
chr12	12660831	12670099	12660831	12664977	12666035	12670099	97	---	---	---	---	12665940	12665954	+	73	12660831	12670097
chr12	12681666	12688102	12681670	12682154	12687610	12688094	95	12681660	12681665	12688103	12688108	12682250	12682276	-	77	12681670	12688098
chr12	12704745	12725815	12704745	12705817	12724695	12725815	90	---	---	---	---	12723982	12724046	+	90	12704745	12725805
chr12	12705816	12716685	12705816	12707018	12715483	12716685	93	---	---	---	---	12715059	12715137	+	75	12705816	12716678
chr12	12732836	12753695	12732846	12733553	12752983	12753690	95	12732831	12732835	12753696	12753700	12752012	12752026	+	73	12732840	12753688
chr12	12739327	12747212	12739327	12739819	12746719	12747212	87	---	---	---	---	12746549	12746579	+	70	---	---
chr12	12772512	12779554	12772512	12772648	12779418	12779554	91	---	---	---	---	12772905	12772939	-	82	12772529	12779545
chr12	12791323	12806521	12791335	12792396	12805366	12806511	86	12791316	12791322	12806522	12806528	12804717	12804777	+	72	---	---
chr12	12793304	12807317	12793317	12793717	12806904	12807303	93	12793299	12793303	12807318	12807322	12794336	12794354	-	73	12793306	12807313
chr12	12806824	12809307	12806824	12807303	12808828	12809307	93	---	---	---	---	12808729	12808791	+	74	12806831	12809302
chr12	12809768	12823947	12809774	12810242	12823478	12823946	93	12809763	12809767	12823948	12823952	12810861	12810885	-	84	12809769	12823941
chr12	12878452	12882190	12878452	12879037	12881626	12882190	92	---	---	---	---	12881565	12881578	+	78	---	---
chr12	12884117	12890679	12884123	12885102	12889571	12890674	85	12884110	12884116	12890680	12890686	12889347	12889368	+	77	12884123	12890672
chr12	12993088	13005176	12993088	12996242	13002023	13005176	98	---	---	---	---	13001845	13001866	+	86	12993088	13005174
chr12	13031756	13048276	13031756	13035092	13044899	13048276	96	---	---	---	---	13044492	13044519	+	78	13031763	13048274
chr12	13033854	13047962	13033854	13034778	13047036	13047962	95	---	---	---	---	13035321	13035346	-	76	---	---
chr12	13067531	13087268	13067531	13067754	13087046	13087268	94	---	---	---	---	13086556	13086586	+	77	13067535	13087262
chr12	13068317	13078127	13068317	13070209	13076216	13078127	97	---	---	---	---	13070394	13070410	-	82	13068325	13078125
chr12	13080021	13089254	13080021	13081199	13088088	13089254	93	---	---	---	---	13087745	13087764	+	80	---	---
chr12	13128659	13139943	13128659	13129081	13139521	13139943	99	---	---	---	---	13139063	13139077	+	73	13128659	13139941
chr12	13200537	13205221	13200549	13200822	13204933	13205211	93	13200532	13200536	13205222	13205226	---	---	0	--	13200538	13205220
chr12	13214319	13232266	13214323	13214885	13231688	13232251	94	13214314	13214318	13232267	13232271	13215672	13215705	-	79	13214320	13232249
chr12	13250929	13262929	13250939	13254029	13259781	13262929	95	13250924	13250928	13262930	13262934	13254212	13254228	-	82	13250934	13262927
chr12	13287743	13290906	13287743	13288645	13290004	13290906	98	---	---	---	---	13288660	13288676	-	70	13287743	13290900
chr12	13309484	13328285	13309484	13309924	13327845	13328285	95	---	---	---	---	13310533	13310563	-	70	13309485	13328283
chr12	13315068	13319716	13315068	13317319	13317481	13319716	88	---	---	---	---	13317370	13317390	-	80	---	---
chr12	13358624	13370726	13358624	13361786	13367560	13370726	99	---	---	---	---	13361943	13361967	-	88	13358624	13370723
chr12	13375607	13382761	13375622	13375727	13382640	13382746	98	13375602	13375606	13382762	13382766	13375825	13375838	-	71	---	---
chr12	13379638	13382119	13379638	13379786	13381971	13382119	96	---	---	---	---	13379856	13379896	-	70	---	---
chr12	13384770	13398764	13384770	13384962	13398572	13398764	98	---	---	---	---	13397903	13397970	+	72	---	---
chr12	13461940	13468142	13461940	13462847	13467347	13468142	86	---	---	---	---	13467128	13467141	+	85	13461940	13468139
chr12	13544730	13561467	13544734	13545194	13561003	13561453	85	13544724	13544729	13561468	13561473	13545917	13545957	-	70	---	---
chr12	13588414	13599698	13588414	13588836	13599276	13599698	99	---	---	---	---	13598818	13598832	+	73	13588414	13599696
chr12	13644918	13648823	13644918	13645689	13648054	13648823	97	---	---	---	---	13645762	13645778	-	70	13644921	13648821
chr12	13666165	13671662	13666177	13666501	13671326	13671650	99	13666160	13666164	13671663	13671667	13671259	13671311	+	71	13666177	13671660
chr12	13706397	13727183	13706409	13707065	13726524	13727180	98	13706392	13706396	13727184	13727188	13707848	13707860	-	76	13706405	13727178
chr12	13710997	13722887	13710997	13714063	13719849	13722887	92	---	---	---	---	13714216	13714237	-	90	13710997	13722885
chr12	13749397	13754225	13749397	13749593	13754029	13754225	97	---	---	---	---	13753890	13753963	+	70	13749405	13754223
chr12	13790201	13799829	13790201	13790767	13799263	13799829	88	---	---	---	---	13798839	13798858	+	70	13790204	13799827
chr12	13802043	13807513	13802043	13802211	13807345	13807513	98	---	---	---	---	13807174	13807214	+	73	13802043	13807511
chr12	13855521	13863710	13855521	13855742	13863489	13863710	97	---	---	---	---	13863378	13863404	+	81	13855530	13863701
chr12	13893113	13904980	13893113	13896071	13901996	13904980	97	---	---	---	---	13901815	13901849	+	77	13893113	13904977
chr12	13938305	13943454	13938305	13938745	13943013	13943454	99	---	---	---	---	13938799	13938831	-	72	13938305	13943452
chr12	13956412	13960778	13956427	13958535	13958653	13960769	94	13956407	13956411	13960779	13960783	13958553	13958592	+	72	---	---
chr12	13970465	13973298	13970465	13971177	13972531	13973298	85	---	---	---	---	---	---	0	--	13970467	13973296
chr12	13997827	14002178	13997831	13998384	14001632	14002175	94	13997822	13997826	14002179	14002183	13998430	13998455	-	80	13997831	14002173
chr12	14002446	14006896	14002446	14004527	14004762	14006896	89	---	---	---	---	14004688	14004702	+	80	---	---
chr12	14046910	14064512	14046910	14047149	14064273	14064512	85	---	---	---	---	14063473	14063489	+	88	---	---
chr12	14070461	14089336	14070469	14071693	14088138	14089324	91	14070456	14070460	14089337	14089341	14087530	14087555	+	88	14070469	14089333
chr12	14077819	14087464	14077819	14079221	14086043	14087464	93	---	---	---	---	14079481	14079497	-	76	14077824	14087461
chr12	14140067	14144050	14140067	14140784	14143333	14144050	95	---	---	---	---	14143205	14143224	+	70	14140067	14144048
chr12	14146618	14155865	14146618	14148533	14153934	14155865	94	---	---	---	---	14153915	14153931	+	82	14146629	14155863
chr12	14167502	14172151	14167502	14167680	14171973	14172151	97	---	---	---	---	14167728	14167760	-	72	14167503	14172149
chr12	14191303	14199617	14191303	14191867	14199053	14199617	94	---	---	---	---	14198793	14198818	+	80	14191317	14199598
chr12	14211583	14216633	14211597	14211943	14216279	14216625	96	14211578	14211582	14216634	14216638	14212140	14212159	-	75	14211584	14216619
chr12	14242483	14256334	14242483	14243992	14254824	14256334	96	---	---	---	---	14254317	14254333	+	76	14242484	14256318
chr12	14309005	14318331	14309005	14309111	14318223	14318331	85	---	---	---	---	14318040	14318058	+	84	14309005	14318328
chr12	14339365	14344679	14339365	14339912	14344110	14344679	89	---	---	---	---	14343920	14343953	+	70	14339366	14344678
chr12	14368384	14385093	14368395	14369029	14384422	14385078	90	14368379	14368383	14385094	14385098	14383653	14383680	+	71	14368395	14385089
chr12	14471214	14477654	14471214	14471702	14477168	14477654	94	---	---	---	---	14476894	14476934	+	70	14471214	14477651
chr12	14506334	14523627	14506334	14506974	14522987	14523627	94	---	---	---	---	14522614	14522647	+	70	14506340	14523612
chr12	14509999	14518602	14510013	14511895	14516709	14518591	97	14509993	14509998	14518603	14518608	14512088	14512108	-	71	---	---
chr12	14512836	14519269	14512836	14512998	14519107	14519269	97	---	---	---	---	14513130	14513158	-	89	14512843	14519267
chr12	14639358	14647395	14639358	14639626	14647127	14647395	92	---	---	---	---	14639837	14639856	-	95	---	---
chr12	14804601	14816273	14804601	14809101	14811635	14816273	88	---	---	---	---	14811508	14811526	+	89	---	---
chr12	14806643	14814886	14806643	14807859	14813667	14814886	92	---	---	---	---	14813501	14813523	+	78	14806653	14814871
chr12	14888619	14896310	14888619	14890462	14894497	14896310	86	---	---	---	---	14890649	14890664	-	75	14888634	14896301
chr12	14920964	14929818	14920964	14922361	14928418	14929818	95	---	---	---	---	14922586	14922602	-	70	14920968	14929816
chr12	14978057	14986179	14978057	14978325	14985910	14986179	93	---	---	---	---	14978642	14978673	-	90	14978058	14986175
chr12	14991791	15002387	14991791	14994562	14999654	15002387	90	---	---	---	---	14999443	14999473	+	70	14991800	15002386
chr12	15022325	15032223	15022325	15022814	15031734	15032223	99	---	---	---	---	15023178	15023196	-	78	15022325	15032219
chr12	15037850	15044714	15037865	15038278	15044271	15044707	88	15037845	15037849	15044715	15044719	15044047	15044061	+	80	---	---
chr12	15049039	15054200	15049039	15049268	15053973	15054200	94	---	---	---	---	15049299	15049310	-	91	15049046	15054197
chr12	15068772	15083821	15068780	15069399	15083189	15083808	98	15068767	15068771	15083822	15083826	15069924	15069980	-	70	---	---
chr12	15074804	15086185	15074811	15077186	15083794	15086185	97	15074799	15074803	15086186	15086190	15077462	15077497	-	72	15074809	15086183
chr12	15088726	15097960	15088726	15089834	15096868	15097960	95	---	---	---	---	15096828	15096851	+	83	---	---
chr12	15102279	15109880	15102279	15102621	15109520	15109880	85	---	---	---	---	15109370	15109382	+	84	---	---
chr12	15160755	15176253	15160755	15161166	15175847	15176253	90	---	---	---	---	15161388	15161416	-	75	15160763	15176237
chr12	15223956	15236553	15223956	15228613	15231910	15236553	87	---	---	---	---	15231775	15231795	+	90	---	---
chr12	15224630	15236315	15224630	15228375	15232578	15236315	85	---	---	---	---	15228528	15228553	-	73	15224632	15236298
chr12	15252803	15257869	15252803	15253129	15257543	15257869	99	---	---	---	---	15253256	15253276	-	80	15252803	15257868
chr12	15265611	15274805	15265611	15266781	15273624	15274805	90	---	---	---	---	15273373	15273397	+	88	15265614	15274803
chr12	15288966	15308741	15288966	15289669	15308038	15308741	97	---	---	---	---	15290539	15290558	-	75	15288967	15308739
chr12	15291101	15303938	15291101	15292186	15302854	15303938	98	---	---	---	---	15302320	15302395	+	80	15291102	15303935
chr12	15337695	15343918	15337695	15337908	15343714	15343918	85	---	---	---	---	15343423	15343455	+	75	---	---
chr12	15349648	15361232	15349648	15351074	15359807	15361232	97	15349642	15349647	15361233	15361238	15359405	15359424	+	75	15349648	15361226
chr12	15363433	15371449	15363433	15364117	15370765	15371449	97	---	---	---	---	15370566	15370582	+	88	---	---
chr12	15383044	15396930	15383059	15386901	15393078	15396929	97	15383039	15383043	15396931	15396935	15392810	15392857	+	72	15383060	15396927
chr12	15423600	15433210	15423600	15423825	15432985	15433210	98	---	---	---	---	15432555	15432571	+	88	15423601	15433196
chr12	15424043	15432628	15424043	15424622	15432049	15432628	97	---	---	---	---	15424929	15424969	-	70	---	---
chr12	15448126	15454301	15448126	15448548	15453875	15454297	97	15448121	15448125	15454302	15454306	15448697	15448745	-	73	15448126	15454294
chr12	15481915	15486564	15481915	15482877	15485627	15486564	92	---	---	---	---	15485559	15485576	+	72	15481915	15486561
chr12	15490038	15494014	15490038	15490608	15493444	15494014	98	---	---	---	---	15490646	15490661	-	93	---	---
chr12	15499999	15506397	15499999	15500964	15505432	15506397	99	---	---	---	---	15505377	15505401	+	72	15499999	15506395
chr12	15508549	15516644	15508553	15508842	15516341	15516631	97	15508544	15508548	15516645	15516649	15509081	15509171	-	71	---	---
chr12	15523119	15531185	15523119	15523578	15530747	15531185	92	---	---	---	---	15530512	15530538	+	88	---	---
chr12	15544971	15557242	15544971	15546161	15556095	15557242	91	---	---	---	---	15546373	15546397	-	88	15544971	15557240
chr12	15578497	15590487	15578497	15581490	15587495	15590487	98	---	---	---	---	15581636	15581670	-	77	15578497	15590485
chr12	15604299	15616564	15604299	15605446	15615351	15616564	89	---	---	---	---	15615114	15615138	+	88	15604299	15616562
chr12	15648732	15655692	15648732	15649641	15654797	15655692	92	---	---	---	---	15649807	15649828	-	77	15648734	15655683
chr12	15693708	15705158	15693708	15695172	15703831	15705158	86	---	---	---	---	15703603	15703620	+	72	---	---
chr12	15708135	15719185	15708137	15711291	15716033	15719185	98	15708127	15708134	15719186	15719193	15715938	15715977	+	82	15708136	15719183
chr12	15734262	15749896	15734262	15734404	15749754	15749896	99	---	---	---	---	15734645	15734660	-	75	15734269	15749883
chr12	15736010	15749722	15736010	15741817	15743911	15749722	99	---	---	---	---	15743806	15743862	+	70	---	---
chr12	15879616	15887137	15879616	15880825	15885929	15887137	95	---	---	---	---	---	---	0	--	15879616	15887128
chr12	15889364	15892803	15889364	15889851	15892305	15892803	88	---	---	---	---	15889897	15889910	-	71	15889364	15892794
chr12	15938258	15946093	15938258	15941424	15942936	15946093	93	---	---	---	---	---	---	0	--	15938258	15946089
chr12	15946999	15950973	15947013	15947977	15950019	15950964	87	15946994	15946998	15950974	15950978	---	---	0	--	---	---
chr12	16044379	16051345	16044379	16044803	16050916	16051340	99	16044367	16044378	16051346	16051357	16044888	16044916	-	72	---	---
chr12	16052252	16055084	16052262	16052969	16054361	16055070	88	16052246	16052251	16055085	16055090	16052972	16052986	-	86	16052269	16055071
chr12	16116790	16119963	16116800	16117193	16119568	16119957	91	16116785	16116789	16119964	16119968	16117195	16117211	-	82	16116790	16119950
chr12	16180152	16190043	16180152	16181597	16188598	16190043	99	---	---	---	---	16181837	16181850	-	78	16180158	16190040
chr12	16219958	16231841	16219958	16223010	16228777	16231841	92	---	---	---	---	16228601	16228627	+	74	---	---
chr12	16260659	16280568	16260659	16260984	16280243	16280568	86	---	---	---	---	16279526	16279542	+	76	---	---
chr12	16302637	16310214	16302649	16303069	16309804	16310208	87	16302630	16302636	16310215	16310221	16309477	16309504	+	75	---	---
chr12	16331964	16343315	16331964	16332405	16342874	16343315	99	---	---	---	---	16342408	16342430	+	73	16331964	16343313
chr12	16350854	16357300	16350861	16351845	16356344	16357299	95	16350847	16350853	16357301	16357307	16356126	16356139	+	85	16350856	16357297
chr12	16368259	16383214	16368266	16368959	16382525	16383212	86	16368254	16368258	16383215	16383219	16369196	16369213	-	72	---	---
chr12	16368422	16383005	16368422	16368758	16382672	16383005	90	---	---	---	---	16369196	16369213	-	72	---	---
chr12	16435211	16446418	16435214	16438036	16443585	16446406	99	16435206	16435210	16446419	16446423	16438280	16438312	-	75	16435214	16446417
chr12	16512004	16516680	16512005	16512707	16515968	16516669	94	16511998	16512003	16516681	16516686	16512780	16512796	-	70	16512009	16516674
chr12	16526994	16530072	16526994	16527353	16529725	16530072	92	---	---	---	---	16529712	16529723	+	100	16526994	16530070
chr12	16532754	16536448	16532754	16533222	16535970	16536448	87	---	---	---	---	16535832	16535874	+	90	---	---
chr12	16565114	16584961	16565114	16566097	16583987	16584961	89	---	---	---	---	16583213	16583273	+	88	---	---
chr12	16623056	16628754	16623069	16625408	16626408	16628747	99	16623051	16623055	16628755	16628759	---	---	0	--	16623074	16628735
chr12	16642611	16653922	16642619	16643060	16653475	16653916	99	16642605	16642610	16653923	16653928	16653181	16653201	+	76	16642617	16653914
chr12	16665093	16676815	16665093	16667955	16673953	16676815	98	---	---	---	---	16673776	16673810	+	77	16665096	16676813
chr12	16719200	16733711	16719200	16719634	16733262	16733711	93	---	---	---	---	16732626	16732656	+	74	16719203	16733709
chr12	16762435	16768817	16762435	16762875	16768377	16768817	99	---	---	---	---	16762942	16762970	-	72	16762435	16768815
chr12	16778149	16789428	16778149	16782341	16785236	16789428	99	---	---	---	---	16785129	16785169	+	80	16778149	16789427
chr12	16802739	16812644	16802740	16806855	16808514	16812630	99	16802734	16802738	16812645	16812649	16808414	16808447	+	79	16802740	16812641
chr12	16821081	16834828	16821081	16825403	16830478	16834828	91	---	---	---	---	16830389	16830412	+	79	---	---
chr12	16938643	16948895	16938643	16942923	16944615	16948895	99	---	---	---	---	16942989	16943022	-	79	16938643	16948893
chr12	17042932	17058042	17042932	17043917	17057059	17058042	95	---	---	---	---	17044278	17044299	-	77	17042933	17058039
chr12	17074319	17081887	17074327	17074766	17081441	17081880	99	17074314	17074318	17081888	17081892	17074833	17074861	-	72	17074319	17081878
chr12	17089841	17107482	17089841	17090060	17107263	17107482	99	---	---	---	---	17090815	17090921	-	71	---	---
chr12	17102154	17108496	17102154	17103190	17107477	17108496	97	---	---	---	---	17107262	17107293	+	71	17102158	17108494
chr12	17109412	17119986	17109412	17112589	17116809	17119986	99	---	---	---	---	17112716	17112737	-	95	17109412	17119983
chr12	17124214	17131033	17124215	17124653	17130583	17131021	99	17124209	17124213	17131034	17131038	17130487	17130515	+	72	17124215	17131019
chr12	17142526	17154410	17142526	17145471	17151463	17154410	97	---	---	---	---	17151286	17151307	+	86	17142526	17154408
chr12	17168304	17179187	17168317	17169604	17177887	17179175	98	17168297	17168303	17179188	17179194	17169924	17169945	-	81	17168314	17179184
chr12	17187911	17207186	17187911	17189387	17205718	17207186	90	---	---	---	---	17190142	17190177	-	77	---	---
chr12	17201806	17212404	17201819	17204999	17209220	17212400	99	17201799	17201805	17212405	17212411	17209070	17209091	+	95	17201813	17212398
chr12	17222145	17235012	17222145	17225474	17231683	17235012	99	---	---	---	---	17225539	17225562	-	79	17222145	17235009
chr12	17241566	17253320	17241566	17244747	17250138	17253320	99	---	---	---	---	17244988	17245001	-	85	17241567	17253318
chr12	17254695	17263958	17254695	17255598	17263062	17263958	91	---	---	---	---	17262858	17262878	+	71	---	---
chr12	17283302	17294635	17283314	17283756	17294179	17294621	99	17283296	17283301	17294636	17294641	17294137	17294166	+	70	17283302	17294632
chr12	17354592	17365770	17354592	17357474	17362886	17365770	87	---	---	---	---	17362808	17362834	+	74	17354600	17365754
chr12	17426908	17434518	17426908	17427019	17434407	17434518	94	---	---	---	---	17434186	17434210	+	84	17426911	17434505
chr12	17450416	17461644	17450416	17453346	17458724	17461644	99	---	---	---	---	17453587	17453600	-	85	17450416	17461642
chr12	17801174	17808439	17801174	17801432	17808171	17808429	91	17801169	17801173	17808440	17808444	17807884	17807911	+	75	17801184	17808438
chr12	17891505	17895580	17891510	17891629	17895458	17895577	99	17891490	17891504	17895581	17895595	17895279	17895294	+	81	17891520	17895578
chr12	17904912	17907169	17904918	17905115	17906962	17907155	89	17904907	17904911	17907170	17907174	17905137	17905153	-	82	---	---
chr12	18009867	18014117	18009867	18010790	18013193	18014117	88	---	---	---	---	18013140	18013161	+	77	18009867	18014112
chr12	18026222	18036762	18026222	18029386	18033598	18036762	99	---	---	---	---	18029514	18029532	-	94	18026222	18036760
chr12	18053925	18069513	18053925	18054096	18069343	18069513	90	---	---	---	---	18068977	18068996	+	85	18053934	18069512
chr12	18132692	18152180	18132692	18133515	18151357	18152180	99	---	---	---	---	18150464	18150524	+	72	18132704	18152178
chr12	18141592	18151357	18141592	18144767	18148179	18151357	99	---	---	---	---	18148034	18148055	+	90	18141595	18151355
chr12	18159405	18170239	18159405	18159990	18169655	18170239	93	---	---	---	---	18160383	18160401	-	78	18159405	18170237
chr12	18184427	18190860	18184427	18185400	18189901	18190860	97	---	---	---	---	18185605	18185618	-	85	18184427	18190858
chr12	18215118	18236993	18215127	18215593	18236514	18236980	99	18215113	18215117	18236994	18236998	18216339	18216383	-	88	18215127	18236985
chr12	18220372	18233210	18220372	18221459	18232121	18233210	99	---	---	---	---	18221943	18221980	-	86	18220372	18233208
chr12	18240863	18253012	18240863	18243943	18249932	18253012	99	---	---	---	---	18244167	18244194	-	75	18240863	18253010
chr12	18375461	18380545	18375475	18375800	18380209	18380534	99	18375456	18375460	18380546	18380550	18375928	18375948	-	80	18375469	18380538
chr12	18415964	18433932	18415964	18416461	18433413	18433932	91	---	---	---	---	18416964	18416984	-	71	18415967	18433930
chr12	18547653	18558740	18547653	18551860	18554533	18558740	99	---	---	---	---	18554426	18554466	+	82	18547653	18558737
chr12	18585888	18590162	18585888	18586057	18589995	18590162	89	---	---	---	---	18586183	18586216	-	70	---	---
chr12	18592634	18594922	18592644	18592823	18594732	18594910	88	18592629	18592633	18594923	18594927	18592851	18592902	-	71	---	---
chr12	18599276	18607412	18599276	18599432	18607256	18607412	92	---	---	---	---	18606946	18606971	+	73	---	---
chr12	18670144	18684203	18670147	18674110	18680256	18684201	97	18670139	18670143	18684204	18684208	18674333	18674380	-	72	18670145	18684199
chr12	18691138	18698515	18691138	18691842	18697854	18698515	87	---	---	---	---	18697599	18697611	+	76	---	---
chr12	18766145	18769524	18766153	18766938	18768731	18769511	91	18766140	18766144	18769525	18769529	18768636	18768649	+	78	---	---
chr12	18766478	18769301	18766478	18766724	18769053	18769301	91	---	---	---	---	18766798	18766817	-	70	---	---
chr12	18771923	18783252	18771923	18772373	18782802	18783252	98	---	---	---	---	18772643	18772663	-	71	18771929	18783247
chr12	18787944	18796127	18787950	18788390	18795676	18796116	99	18787938	18787943	18796128	18796133	18795311	18795343	+	72	18787951	18796126
chr12	18808293	18820302	18808298	18811297	18817290	18820289	99	18808288	18808292	18820303	18820307	18817038	18817065	+	75	18808298	18820286
chr12	18832155	18841093	18832155	18835643	18837592	18841093	93	---	---	---	---	18835727	18835743	-	94	18832155	18841089
chr12	18923515	18928992	18923528	18923832	18928642	18928977	89	18923510	18923514	18928993	18928997	18928401	18928417	+	70	18923525	18928991
chr12	18990408	19010120	18990408	18990849	19009679	19010120	99	---	---	---	---	19008919	19008948	+	70	18990409	19010117
chr12	18993788	19007285	18993796	18994240	19006828	19007272	92	18993783	18993787	19007286	19007290	19006241	19006300	+	75	18993803	19007284
chr12	18994244	19006824	18994244	18997411	19003656	19006824	99	---	---	---	---	19003566	19003589	+	79	18994244	19006821
chr12	19061942	19072843	19061942	19062131	19072655	19072843	93	---	---	---	---	19072157	19072173	+	82	19061952	19072840
chr12	19084602	19100189	19084602	19086880	19097910	19100189	97	---	---	---	---	19097468	19097494	+	74	---	---
chr12	19168012	19175453	19168012	19168217	19175255	19175453	85	---	---	---	---	19168243	19168256	-	92	19168012	19175448
chr12	19232966	19237695	19232966	19233261	19237392	19237695	92	---	---	---	---	---	---	0	--	19232968	19237686
chr12	19321171	19328169	19321171	19321483	19327872	19328169	86	---	---	---	---	19321699	19321713	-	80	19321177	19328168
chr12	19400499	19421361	19400499	19400912	19420951	19421361	85	---	---	---	---	19419983	19420000	+	72	19400501	19421351
chr12	19408763	19411270	19408763	19408960	19411073	19411270	89	---	---	---	---	19408975	19408998	-	70	19408769	19411267
chr12	19549939	19560999	19549939	19550503	19560436	19560999	95	---	---	---	---	19560056	19560095	+	70	19549939	19560996
chr12	19565158	19574185	19565158	19566537	19572812	19574185	95	---	---	---	---	19572621	19572641	+	71	19565161	19574171
chr12	19574487	19582208	19574487	19574779	19581917	19582208	91	---	---	---	---	19574834	19574845	-	83	---	---
chr12	19812651	19827214	19812651	19812795	19827068	19827214	86	---	---	---	---	19826562	19826632	+	91	19812655	19827209
chr12	19813912	19825939	19813912	19816885	19822964	19825939	96	19813907	19813911	19825940	19825944	19822782	19822816	+	77	19813921	19825937
chr12	19936382	19947809	19936394	19937038	19947154	19947805	95	19936374	19936381	19947810	19947817	19946648	19946673	+	84	---	---
chr12	20128209	20133691	20128219	20128555	20133338	20133677	97	20128203	20128208	20133692	20133697	20133198	20133224	+	74	---	---
chr12	20141716	20144202	20141716	20141871	20144049	20144202	87	---	---	---	---	20143940	20144001	+	74	---	---
chr12	20158957	20170262	20158960	20159402	20169814	20170256	99	20158950	20158956	20170263	20170269	20169772	20169801	+	70	20158960	20170254
chr12	20170960	20187797	20170960	20171561	20187198	20187797	96	---	---	---	---	20186417	20186466	+	84	20170965	20187795
chr12	20192236	20200911	20192236	20192768	20200382	20200911	97	---	---	---	---	20192816	20192838	-	73	---	---
chr12	20210893	20220437	20210893	20211448	20219882	20220437	98	---	---	---	---	20219461	20219517	+	77	---	---
chr12	20231313	20239584	20231313	20231719	20239178	20239584	93	---	---	---	---	20231910	20231933	-	75	---	---
chr12	20238633	20246242	20238633	20239143	20245733	20246242	93	---	---	---	---	20245405	20245443	+	74	---	---
chr12	20245057	20253193	20245057	20245254	20252992	20253193	89	---	---	---	---	20252662	20252679	+	72	20245062	20253192
chr12	20246785	20254272	20246785	20247831	20253203	20254272	86	---	---	---	---	20248071	20248099	-	82	20246787	20254269
chr12	20255394	20269206	20255394	20258244	20266385	20269206	90	---	---	---	---	20266215	20266252	+	73	---	---
chr12	20280315	20286367	20280315	20281472	20285207	20286367	92	---	---	---	---	20285110	20285122	+	76	20280316	20286364
chr12	20312994	20330675	20312994	20313341	20330328	20330675	99	---	---	---	---	20314026	20314046	-	76	---	---
chr12	20315977	20327347	20315977	20316316	20327006	20327347	90	---	---	---	---	20316837	20316851	-	80	---	---
chr12	20316316	20326892	20316316	20319469	20323736	20326892	99	---	---	---	---	20319595	20319616	-	90	20316316	20326890
chr12	20332564	20344117	20332564	20335670	20341020	20344117	96	---	---	---	---	20340765	20340778	+	78	20332564	20344115
chr12	20393926	20400191	20393926	20394258	20399859	20400191	94	---	---	---	---	20399624	20399652	+	72	---	---
chr12	20412299	20424866	20412299	20416647	20420516	20424866	99	---	---	---	---	20420324	20420348	+	84	20412302	20424864
chr12	20437893	20449850	20437893	20440889	20446883	20449850	98	---	---	---	---	20441113	20441140	-	75	20437893	20449848
chr12	20470706	20483592	20470706	20471056	20483242	20483592	96	---	---	---	---	20471584	20471614	-	74	20470711	20483588
chr12	20487124	20497845	20487124	20491108	20493861	20497845	99	---	---	---	---	20491174	20491214	-	82	20487124	20497843
chr12	20548558	20557346	20548558	20552452	20553452	20557346	99	---	---	---	---	---	---	0	--	20548571	20557339
chr12	20560733	20572067	20560738	20564966	20567827	20572055	99	20560725	20560732	20572068	20572075	20565081	20565101	-	71	20560738	20572064
chr12	20590080	20611437	20590080	20590223	20611293	20611437	92	---	---	---	---	20590623	20590654	-	87	---	---
chr12	20590718	20602819	20590728	20593884	20599651	20602807	99	20590713	20590717	20602820	20602824	20599464	20599485	+	86	20590718	20602805
chr12	20680833	20691566	20680833	20684072	20688324	20691566	99	---	---	---	---	20688176	20688197	+	90	20680834	20691563
chr12	20715983	20728076	20715983	20719155	20724907	20728076	99	---	---	---	---	20724732	20724753	+	86	20715985	20728067
chr12	20877008	20880546	20877008	20877887	20879665	20880546	92	---	---	---	---	20877975	20877987	-	92	20877011	20880541
chr12	20931402	20950164	20931402	20931639	20949939	20950164	85	---	---	---	---	20932360	20932377	-	77	---	---
chr12	20933318	20940884	20933318	20933804	20940415	20940884	87	---	---	---	---	20934098	20934135	-	78	20933322	20940883
chr12	20957957	20964346	20957965	20958931	20963380	20964346	98	20957951	20957956	20964347	20964352	20963326	20963350	+	72	20957966	20964344
chr12	20985565	20991024	20985571	20986664	20989923	20991016	99	20985560	20985564	20991025	20991029	20989801	20989816	+	75	20985565	20991012
chr12	21006475	21010372	21006475	21007113	21009731	21010372	87	---	---	---	---	21009705	21009727	+	73	---	---
chr12	21026714	21038745	21026714	21029713	21035744	21038745	95	---	---	---	---	21029855	21029893	-	74	21026714	21038743
chr12	21064247	21069441	21064247	21064475	21069214	21069441	95	---	---	---	---	21064533	21064546	-	71	---	---
chr12	21085539	21100091	21085539	21087059	21098570	21100091	97	---	---	---	---	21098093	21098116	+	75	21085547	21100089
chr12	21105486	21110204	21105486	21105774	21109916	21110204	99	---	---	---	---	---	---	0	--	21105488	21110201
chr12	21172382	21181472	21172382	21172803	21181064	21181472	89	---	---	---	---	21173023	21173052	-	70	21172393	21181462
chr12	21273151	21278681	21273151	21273543	21278289	21278681	95	---	---	---	---	21278141	21278218	+	71	21273152	21278679
chr12	21284588	21291557	21284588	21284947	21291199	21291557	92	---	---	---	---	21290934	21290951	+	77	21284597	21291549
chr12	21285255	21292191	21285268	21285902	21291558	21292187	92	21285248	21285254	21292192	21292198	21291297	21291313	+	94	21285259	21292179
chr12	21302653	21307880	21302668	21303141	21307398	21307870	98	21302648	21302652	21307881	21307885	21303280	21303293	-	92	21302662	21307868
chr12	21349712	21365994	21349712	21350778	21364928	21365994	99	---	---	---	---	21351445	21351461	-	82	---	---
chr12	21352575	21356478	21352575	21354384	21354677	21356478	96	---	---	---	---	21354468	21354483	-	87	---	---
chr12	21357080	21368090	21357080	21359185	21365985	21368090	99	---	---	---	---	21359330	21359351	-	86	21357084	21368079
chr12	21379733	21391238	21379743	21384115	21386867	21391238	99	21379726	21379732	21391239	21391245	21384181	21384221	-	82	21379743	21391236
chr12	21395537	21403458	21395537	21396315	21402666	21403458	86	---	---	---	---	21402433	21402467	+	71	---	---
chr12	21397863	21406948	21397863	21400457	21404354	21406948	99	---	---	---	---	---	---	0	--	21397870	21406936
chr12	21413836	21428222	21413836	21414606	21427453	21428222	92	---	---	---	---	21426810	21426877	+	75	---	---
chr12	21433261	21439879	21433261	21434339	21438799	21439879	99	---	---	---	---	21434504	21434525	-	86	21433261	21439877
chr12	21474294	21476799	21474294	21474405	21476685	21476799	93	---	---	---	---	21474413	21474428	-	75	21474296	21476793
chr12	21632871	21637000	21632880	21633591	21636289	21637000	92	21632865	21632870	21637001	21637006	21633705	21633725	-	76	21632878	21636998
chr12	21632939	21636813	21632951	21633401	21636360	21636810	94	21632934	21632938	21636814	21636818	21633459	21633476	-	83	21632943	21636804
chr12	21761935	21766592	21761935	21762151	21766375	21766592	93	---	---	---	---	21762209	21762223	-	73	---	---
chr12	21801601	21809741	21801601	21801915	21809430	21809741	90	---	---	---	---	21802257	21802290	-	85	21801603	21809731
chr12	21810424	21816851	21810424	21811382	21815883	21816851	97	---	---	---	---	21811587	21811600	-	85	21810424	21816849
chr12	21824821	21829896	21824821	21825083	21829631	21829896	92	---	---	---	---	21825201	21825219	-	73	21824821	21829894
chr12	21892432	21908339	21892445	21893537	21907208	21908337	86	21892427	21892431	21908340	21908344	21906610	21906629	+	75	---	---
chr12	21899757	21903037	21899757	21900424	21902368	21903037	96	---	---	---	---	21900500	21900523	-	75	21899767	21903035
chr12	21949926	21959807	21949926	21952291	21957424	21959807	88	---	---	---	---	21957307	21957334	+	78	21949933	21959805
chr12	21977363	21988365	21977363	21979833	21985895	21988365	99	---	---	---	---	21985659	21985672	+	71	---	---
chr12	22037289	22043864	22037289	22037550	22043598	22043864	87	---	---	---	---	22043506	22043528	+	78	---	---
chr12	22045755	22049642	22045755	22046144	22049253	22049642	95	---	---	---	---	22046268	22046279	-	83	22045755	22049640
chr12	22142682	22157993	22142691	22143253	22157441	22157989	93	22142677	22142681	22157994	22157998	22143943	22143963	-	85	22142691	22157987
chr12	22206327	22212742	22206327	22207285	22211741	22212742	93	---	---	---	---	22207486	22207508	-	78	22206327	22212740
chr12	22242835	22264680	22242835	22243071	22264444	22264680	91	---	---	---	---	22263615	22263654	+	70	22242851	22264676
chr12	22377878	22390598	22377879	22379002	22389477	22390597	98	22377873	22377877	22390599	22390603	22388953	22389028	+	80	22377879	22390595
chr12	22488836	22502453	22488836	22492346	22498920	22502453	95	---	---	---	---	22498591	22498609	+	84	---	---
chr12	22547225	22560186	22547225	22548346	22559069	22560186	98	---	---	---	---	22558533	22558621	+	79	22547242	22560184
chr12	22677256	22690172	22677259	22678324	22689094	22690159	99	22677250	22677255	22690173	22690178	22678806	22678843	-	89	22677259	22690159
chr12	22738596	22749577	22738596	22739995	22748131	22749577	86	---	---	---	---	22740314	22740355	-	80	---	---
chr12	22742813	22750821	22742813	22743511	22750126	22750821	87	---	---	---	---	22750095	22750124	+	76	---	---
chr12	22758152	22764778	22758152	22758701	22764223	22764778	93	---	---	---	---	22764051	22764070	+	80	---	---
chr12	22866780	22873523	22866780	22868016	22872273	22873523	88	---	---	---	---	22872060	22872118	+	86	22866784	22873509
chr12	22887596	22899340	22887601	22889249	22897684	22899332	98	22887590	22887595	22899341	22899346	22889651	22889671	-	85	22887605	22899330
chr12	22887601	22900790	22887601	22890706	22897684	22900790	98	---	---	---	---	22897486	22897504	+	78	---	---
chr12	22923435	22934762	22923435	22923880	22934317	22934762	99	---	---	---	---	22924153	22924173	-	71	22923440	22934760
chr12	22979153	22999256	22979153	22979443	22998966	22999256	98	---	---	---	---	22980338	22980351	-	78	22979154	22999238
chr12	22982941	22995831	22982946	22984033	22994731	22995818	99	22982936	22982940	22995832	22995836	22984517	22984554	-	86	22982942	22995827
chr12	23012829	23032297	23012829	23012954	23032172	23032297	96	---	---	---	---	23031453	23031474	+	86	---	---
chr12	23014629	23018636	23014629	23014781	23018485	23018636	88	---	---	---	---	---	---	0	--	---	---
chr12	23021360	23029176	23021375	23022117	23028433	23029174	95	23021355	23021359	23029177	23029181	23022416	23022431	-	81	23021375	23029172
chr12	23149348	23155103	23149359	23149743	23154718	23155102	98	23149343	23149347	23155104	23155108	23154569	23154646	+	71	23149348	23155100
chr12	23213409	23228343	23213409	23214989	23226767	23228343	98	---	---	---	---	23226304	23226328	+	72	23213416	23228341
chr12	23302265	23311041	23302278	23305324	23307916	23311033	88	23302259	23302264	23311042	23311047	23307786	23307805	+	85	---	---
chr12	23365353	23376435	23365353	23366485	23375304	23376435	98	---	---	---	---	23374905	23374927	+	73	23365358	23376433
chr12	23451666	23455900	23451666	23452167	23455399	23455900	95	---	---	---	---	23455298	23455315	+	83	---	---
chr12	23580017	23591040	23580032	23585531	23585538	23591037	99	23580012	23580016	23591041	23591045	---	---	0	--	---	---
chr12	23671440	23676976	23671440	23672669	23675753	23676976	89	---	---	---	---	23672771	23672794	-	70	---	---
chr12	23743580	23754762	23743580	23744675	23753671	23754762	99	---	---	---	---	23745001	23745016	-	81	---	---
chr12	23749177	23754207	23749177	23749425	23753959	23754207	97	---	---	---	---	23749544	23749577	-	70	---	---
chr12	24129680	24136097	24129680	24130663	24135114	24136097	98	---	---	---	---	24135059	24135083	+	72	24129680	24136095
chr12	24162742	24172521	24162744	24163260	24172005	24172521	97	24162736	24162741	24172522	24172527	24171567	24171658	+	77	24162745	24172519
chr12	24419410	24432082	24419410	24420385	24431104	24432082	95	---	---	---	---	24420871	24420910	-	80	24419411	24432080
chr12	24438547	24449853	24438553	24438990	24449404	24449842	97	24438540	24438546	24449854	24449860	24449037	24449063	+	70	24438553	24449844
chr12	24529047	24539861	24529050	24529580	24539306	24539847	85	24529041	24529046	24539862	24539867	24538864	24538910	+	72	24529048	24539858
chr12	24577725	24584167	24577729	24578700	24583200	24584166	98	24577720	24577724	24584168	24584172	24582982	24582995	+	85	24577730	24584164
chr12	24746952	24765921	24746952	24747155	24765702	24765921	92	---	---	---	---	24748024	24748079	-	75	24746959	24765919
chr12	24767168	24772931	24767169	24767561	24772531	24772923	99	24767161	24767167	24772932	24772938	24772382	24772459	+	71	24767169	24772928
chr12	25027021	25030137	25027021	25027383	25029774	25030137	98	---	---	---	---	25027440	25027476	-	81	25027021	25030135
chr12	25153243	25157323	25153243	25153559	25156998	25157323	85	---	---	---	---	25153679	25153692	-	78	25153245	25157304
chr12	25177228	25193555	25177229	25178261	25192519	25193550	99	25177221	25177227	25193556	25193562	25178724	25178822	-	79	25177229	25193548
chr12	25199121	25212024	25199121	25199330	25211812	25212024	90	---	---	---	---	25211525	25211554	+	83	---	---
chr12	25258502	25271184	25258502	25259609	25270064	25271169	98	25258497	25258501	25271185	25271189	25259775	25259818	-	77	25258503	25271179
chr12	25369611	25382442	25369611	25370719	25381340	25382442	98	---	---	---	---	25371054	25371091	-	71	25369611	25382440
chr12	25433596	25439977	25433596	25434553	25439020	25439977	99	---	---	---	---	25438796	25438819	+	79	25433597	25439975
chr12	25441923	25445016	25441923	25442187	25444743	25445016	89	---	---	---	---	25442263	25442286	-	83	---	---
chr12	25595853	25612044	25595853	25596011	25611886	25612044	96	---	---	---	---	25596674	25596692	-	78	25595861	25612043
chr12	25597934	25604360	25597934	25598898	25603398	25604360	98	---	---	---	---	25603179	25603192	+	85	25597934	25604358
chr12	25845490	25853125	25845490	25845592	25853020	25853122	99	25845482	25845489	25853126	25853133	25852706	25852725	+	75	---	---
chr12	25857870	25864279	25857878	25858319	25863827	25864268	96	25857865	25857869	25864280	25864284	25858386	25858414	-	72	25857876	25864276
chr12	25935889	25938384	25935889	25936036	25938237	25938384	91	---	---	---	---	25936064	25936075	-	75	---	---
chr12	26357322	26360457	26357322	26357668	26360111	26360457	95	---	---	---	---	26357743	26357756	-	85	26357323	26360455
chr12	26382459	26399386	26382459	26382613	26399233	26399386	95	---	---	---	---	26398402	26398422	+	80	---	---
chr12	26382619	26400082	26382619	26383029	26399676	26400082	92	---	---	---	---	26398889	26398906	+	88	26382624	26400078
chr12	26516520	26529465	26516520	26517742	26528242	26529465	98	---	---	---	---	26518083	26518113	-	74	26516520	26529463
chr12	26542150	26546654	26542150	26542425	26546379	26546654	96	---	---	---	---	26546182	26546218	+	70	26542150	26546646
chr12	26566998	26586885	26566998	26567184	26586698	26586885	95	---	---	---	---	26585791	26585917	+	85	26566998	26586873
chr12	26590921	26596370	26590921	26592003	26595325	26596370	95	---	---	---	---	26592109	26592124	-	75	26590921	26596368
chr12	26609084	26615212	26609084	26610957	26613319	26615212	90	---	---	---	---	---	---	0	--	26609084	26615203
chr12	26646539	26661035	26646539	26649213	26658329	26661035	87	---	---	---	---	26649568	26649598	-	70	26646539	26661017
chr12	26805611	26809254	26805611	26805970	26808896	26809254	91	---	---	---	---	26805972	26805989	-	72	26805629	26809252
chr12	26811667	26822271	26811676	26812253	26821685	26822260	91	26811662	26811666	26822272	26822276	26812707	26812724	-	77	26811671	26822256
chr12	26812028	26821953	26812034	26812293	26821689	26821946	92	26812023	26812027	26821954	26821958	26812543	26812556	-	92	26812030	26821937
chr12	26829274	26839164	26829274	26830920	26837518	26839164	99	---	---	---	---	26837204	26837241	+	73	---	---
chr12	26831025	26840491	26831025	26831538	26839978	26840491	98	---	---	---	---	26839556	26839611	+	71	26831041	26840488
chr12	26912334	26920378	26912334	26913070	26919638	26920378	87	---	---	---	---	26919309	26919339	+	77	26912344	26920360
chr12	26930217	26946878	26930217	26930614	26946495	26946878	86	---	---	---	---	26945904	26945934	+	70	26930230	26946866
chr12	26947085	26956848	26947085	26947628	26956296	26956848	90	---	---	---	---	26956056	26956087	+	71	26947086	26956840
chr12	26962091	26965857	26962091	26962343	26965603	26965857	98	---	---	---	---	26965474	26965489	+	75	26962095	26965849
chr12	27219916	27225592	27219928	27220313	27225195	27225580	98	27219911	27219915	27225593	27225597	27225049	27225073	+	76	27219928	27225575
chr12	27231050	27237561	27231061	27231502	27237117	27237558	99	27231045	27231049	27237562	27237566	27237021	27237049	+	72	27231051	27237559
chr12	27422562	27427442	27422562	27423396	27426584	27427442	91	---	---	---	---	27426424	27426451	+	78	---	---
