# Supplementary material for: LtrDetector: A tool-suite for detecting long terminal repeat retrotransposons de-novo
Source: BMC Genomics. 2019 Jun 3;20:450. doi: 10.1186/s12864-019-5796-9 (PMC6547461; doi:10.1186/s12864-019-5796-9)
Supplement: Supplementary file 7 — LTR retrotransposons found by LtrDetector in Oryza sativa Japonica. This compressed file (.tar.gz) includes the LTR retrotransposons found by LtrDetector in BED format. (TAR.GZ 268 kb) [file 12864_2019_5796_MOESM7_ESM.gz › osativa/chr9Detector.bed]

SeqID	Retrotransposon	Left_LTR	Right_LTR		Left_TSD	Right_TSD	Polypurine Tract		TG	CA
	Start	End	Start	End	Start	End	ID	Start	End	Start	End	Start	End	Strand	Purine%	Start	End
chr9	2036	10276	2036	2602	9710	10276	94	---	---	---	---	2932	2957	-	80	---	---
chr9	59683	81203	59683	62680	78201	81203	98	---	---	---	---	63271	63290	-	85	59683	81201
chr9	82708	94787	82708	85860	91635	94787	99	---	---	---	---	86015	86036	-	90	82708	94781
chr9	108776	123602	108778	111585	120802	123602	98	108771	108775	123603	123607	120341	120375	+	80	108778	123600
chr9	124405	137578	124405	124997	136982	137578	97	---	---	---	---	125416	125432	-	76	---	---
chr9	153864	160962	153867	154425	160399	160960	95	153859	153863	160963	160967	160330	160352	+	73	153875	160950
chr9	169073	188412	169073	171927	185561	188412	99	---	---	---	---	184996	185028	+	72	169073	188395
chr9	172420	182939	172420	175757	179604	182939	99	---	---	---	---	179456	179479	+	91	172420	182937
chr9	188402	200425	188403	191418	197395	200410	99	188397	188401	200426	200430	197152	197179	+	75	188402	200407
chr9	204842	207456	204842	205197	207108	207456	86	---	---	---	---	---	---	0	--	204843	207448
chr9	228465	236771	228465	228635	236601	236771	99	---	---	---	---	236408	236422	+	73	228476	236766
chr9	272111	283413	272113	272553	282966	283405	96	272106	272110	283414	283418	273047	273073	-	70	272111	283402
chr9	314974	331291	314974	316535	329731	331291	98	---	---	---	---	329083	329110	+	85	314974	331281
chr9	349873	361776	349873	350434	361210	361776	95	---	---	---	---	350946	350973	-	71	349873	361773
chr9	365586	374125	365586	366025	373686	374125	98	---	---	---	---	373437	373453	+	70	365586	374123
chr9	379140	390487	379150	379592	390037	390479	99	379134	379139	390488	390493	389744	389764	+	71	379151	390477
chr9	391048	407170	391048	391341	406877	407170	97	---	---	---	---	406223	406241	+	73	391048	407168
chr9	391533	402571	391533	391972	402126	402566	99	391527	391532	402572	402577	392447	392470	-	75	391533	402569
chr9	512297	522970	512297	513325	521942	522970	99	---	---	---	---	521558	521593	+	75	512297	522968
chr9	550110	558468	550110	550559	558019	558468	99	---	---	---	---	550626	550654	-	72	550118	558466
chr9	680522	691681	680522	680984	691220	691681	96	---	---	---	---	681018	681047	-	70	---	---
chr9	701138	713166	701138	704282	710036	713166	97	---	---	---	---	704467	704483	-	82	701138	713164
chr9	724880	730899	724880	725225	730555	730899	95	---	---	---	---	725323	725355	-	75	724883	730894
chr9	732999	738278	733006	733476	737798	738266	95	732994	732998	738279	738283	733615	733628	-	92	733004	738277
chr9	757345	767603	757345	757790	767167	767603	91	---	---	---	---	757951	757966	-	75	757345	767601
chr9	786788	796094	786788	787667	795216	796094	99	---	---	---	---	794978	795003	+	73	786805	796091
chr9	838065	844257	838065	838486	843824	844248	96	838060	838064	844258	844262	838605	838629	-	72	838065	844256
chr9	1015409	1026788	1015414	1018370	1023748	1026788	91	1015404	1015408	1026789	1026793	1018628	1018639	-	75	1015411	1026786
chr9	1131746	1139877	1131746	1132063	1139561	1139877	95	---	---	---	---	1132199	1132254	-	73	1131754	1139875
chr9	1191829	1196412	1191829	1192173	1196083	1196412	86	---	---	---	---	1192242	1192253	-	83	1191839	1196409
chr9	1229144	1234794	1229147	1229481	1234455	1234789	99	1229139	1229143	1234795	1234799	1229552	1229629	-	71	1229147	1234793
chr9	1247534	1254041	1247534	1248530	1253031	1254041	97	---	---	---	---	1248735	1248748	-	85	1247534	1254039
chr9	1257343	1260196	1257356	1257788	1259755	1260193	87	1257336	1257342	1260197	1260203	1257856	1257871	-	75	1257346	1260193
chr9	1389191	1407455	1389191	1389405	1407241	1407455	96	---	---	---	---	1406375	1406401	+	81	1389198	1407449
chr9	1407455	1411260	1407455	1408138	1410541	1411260	85	---	---	---	---	1408211	1408227	-	70	1407455	1411258
chr9	1446652	1450341	1446657	1447545	1449442	1450326	98	1446647	1446651	1450342	1450346	---	---	0	--	1446652	1450330
chr9	1475541	1478673	1475541	1475696	1478518	1478673	98	---	---	---	---	1475823	1475836	-	78	1475541	1478671
chr9	1681149	1702554	1681149	1683655	1700050	1702554	98	---	---	---	---	1699262	1699301	+	75	1681156	1702552
chr9	1685481	1695058	1685481	1687143	1693396	1695058	99	---	---	---	---	1687430	1687454	-	72	1685481	1695055
chr9	1769177	1772917	1769177	1769390	1772704	1772917	92	---	---	---	---	1772658	1772675	+	72	1769177	1772911
chr9	1830392	1847453	1830392	1831378	1846536	1847453	85	---	---	---	---	1845910	1846040	+	79	1830392	1847451
chr9	1864228	1877220	1864228	1865325	1876116	1877220	98	---	---	---	---	1865783	1865865	-	81	1864228	1877217
chr9	1939223	1947402	1939223	1939911	1946714	1947402	98	---	---	---	---	1946577	1946608	+	81	1939227	1947399
chr9	1953097	1958662	1953099	1953471	1958290	1958662	95	1953092	1953096	1958663	1958667	1953593	1953617	-	80	---	---
chr9	1959619	1963959	1959619	1960398	1963179	1963959	97	---	---	---	---	1963141	1963157	+	82	1959620	1963957
chr9	1975645	1982129	1975645	1976189	1981585	1982129	93	---	---	---	---	1981411	1981427	+	76	---	---
chr9	2077371	2082636	2077371	2077502	2082505	2082636	97	---	---	---	---	2077699	2077726	-	78	2077378	2082634
chr9	2098760	2112790	2098760	2099171	2112382	2112790	91	---	---	---	---	2111823	2111846	+	70	---	---
chr9	2099400	2112266	2099400	2100485	2111181	2112266	99	---	---	---	---	2110646	2110721	+	81	2099400	2112264
chr9	2137882	2151168	2137882	2138889	2150135	2151168	93	---	---	---	---	2139400	2139439	-	72	---	---
chr9	2139935	2144577	2139935	2140847	2143665	2144577	98	---	---	---	---	2140971	2140988	-	77	2139936	2144572
chr9	2151167	2165161	2151167	2154541	2161794	2165161	97	---	---	---	---	2161633	2161660	+	89	2151167	2165159
chr9	2265691	2269727	2265691	2266387	2269021	2269727	86	---	---	---	---	2268890	2268906	+	82	2265691	2269725
chr9	2298595	2306163	2298595	2299034	2305724	2306163	99	---	---	---	---	2299101	2299129	-	72	2298595	2306161
chr9	2320351	2336724	2320351	2321665	2335402	2336724	94	---	---	---	---	2334865	2334879	+	73	---	---
chr9	2371552	2379102	2371552	2375325	2375328	2379102	99	---	---	---	---	---	---	0	--	---	---
chr9	2406226	2423910	2406226	2406667	2423469	2423910	96	---	---	---	---	2407276	2407306	-	74	2406228	2423908
chr9	2424898	2430082	2424898	2425036	2429944	2430082	98	2424893	2424897	2430083	2430087	2425177	2425213	-	75	2424898	2430076
chr9	2433517	2449822	2433529	2437397	2445953	2449821	99	2433512	2433516	2449823	2449827	2437803	2437824	-	95	2433517	2449804
chr9	2440440	2444846	2440440	2441236	2444049	2444846	99	---	---	---	---	2441307	2441360	-	70	2440441	2444843
chr9	2475287	2486393	2475287	2476205	2485466	2486393	92	---	---	---	---	2485130	2485217	+	71	2475290	2486391
chr9	2494598	2497391	2494598	2494746	2497243	2497391	98	---	---	---	---	2494797	2494819	-	73	---	---
chr9	2521684	2531039	2521684	2522531	2530198	2531039	96	---	---	---	---	2522895	2522915	-	71	2521692	2531020
chr9	2537546	2540886	2537550	2537914	2540502	2540874	90	2537541	2537545	2540887	2540891	2538030	2538044	-	80	2537550	2540872
chr9	2541630	2547581	2541630	2541864	2547346	2547581	94	---	---	---	---	2541931	2541959	-	72	2541642	2547579
chr9	2567646	2580297	2567646	2568212	2579731	2580297	96	---	---	---	---	2579193	2579213	+	76	2567647	2580295
chr9	2650442	2661544	2650442	2651671	2660310	2661544	98	---	---	---	---	2652018	2652102	-	80	---	---
chr9	2662140	2668353	2662140	2662477	2668016	2668353	97	---	---	---	---	2662692	2662713	-	77	2662140	2668348
chr9	2672311	2679743	2672311	2673013	2678996	2679743	88	---	---	---	---	2673067	2673089	-	73	2672311	2679741
chr9	2718369	2724718	2718369	2719337	2723802	2724718	89	---	---	---	---	2723584	2723597	+	85	2718370	2724713
chr9	2731740	2739518	2731740	2732648	2738600	2739508	99	2731734	2731739	2739519	2739524	2732900	2732919	-	85	2731740	2739506
chr9	2750493	2754081	2750493	2750900	2753674	2754081	97	---	---	---	---	---	---	0	--	2750499	2754079
chr9	2754200	2756808	2754203	2754729	2756277	2756803	95	2754194	2754199	2756809	2756814	---	---	0	--	2754211	2756802
chr9	2757881	2760868	2757890	2758453	2760292	2760855	98	2757875	2757880	2760869	2760874	---	---	0	--	2757891	2760867
chr9	2766352	2769502	2766353	2767895	2767979	2769502	90	2766346	2766351	2769503	2769508	---	---	0	--	2766354	2769500
chr9	2772334	2774545	2772341	2773436	2773463	2774539	88	2772321	2772333	2774546	2774558	---	---	0	--	2772336	2774542
chr9	2780064	2782390	2780064	2780616	2781826	2782390	89	---	---	---	---	2781789	2781807	+	78	2780064	2782381
chr9	2808002	2811669	2808009	2808635	2811060	2811666	90	2807990	2808001	2811670	2811681	---	---	0	--	2808011	2811659
chr9	2811714	2812925	2811727	2812276	2812366	2812924	91	2811708	2811713	2812926	2812931	---	---	0	--	2811720	2812914
chr9	2818639	2821542	2818639	2819460	2820721	2821542	88	---	---	---	---	2820621	2820632	+	91	2818646	2821534
chr9	2824297	2827579	2824297	2824841	2827034	2827579	99	---	---	---	---	---	---	0	--	---	---
chr9	2833795	2837462	2833802	2834895	2836382	2837459	91	2833790	2833794	2837463	2837467	---	---	0	--	2833806	2837461
chr9	2838981	2840519	2838981	2839716	2839775	2840519	87	---	---	---	---	---	---	0	--	2838985	2840518
chr9	2859437	2865911	2859437	2860374	2864974	2865911	96	2859418	2859436	2865912	2865930	2864779	2864792	+	78	2859445	2865901
chr9	2889166	2897435	2889172	2889812	2896797	2897435	90	2889158	2889165	2897436	2897443	2896514	2896530	+	76	---	---
chr9	2933504	2953761	2933504	2933660	2953605	2953761	93	---	---	---	---	2952607	2952623	+	82	---	---
chr9	2957946	2967779	2957946	2958728	2966993	2967779	90	---	---	---	---	2959005	2959033	-	72	2957946	2967777
chr9	2968353	2976104	2968365	2968537	2975919	2976091	90	2968348	2968352	2976105	2976109	2968696	2968712	-	82	2968361	2976099
chr9	2981492	2987914	2981492	2982441	2986939	2987914	95	---	---	---	---	2986720	2986733	+	85	2981492	2987912
chr9	3008114	3012662	3008114	3008976	3011800	3012662	99	---	---	---	---	3009048	3009101	-	70	3008117	3012660
chr9	3019166	3027035	3019166	3019701	3026499	3027035	95	---	---	---	---	3019797	3019821	-	76	---	---
chr9	3032736	3041815	3032736	3034207	3040318	3041815	93	---	---	---	---	3034446	3034475	-	70	3032736	3041813
chr9	3086279	3090692	3086279	3087072	3089899	3090692	99	---	---	---	---	3089772	3089825	+	70	3086279	3090690
chr9	3108209	3116679	3108209	3109166	3115698	3116679	89	---	---	---	---	3109413	3109427	-	86	3108209	3116677
chr9	3149216	3156785	3149216	3150649	3155371	3156785	85	---	---	---	---	---	---	0	--	3149216	3156777
chr9	3247125	3266615	3247125	3250584	3263172	3266615	98	---	---	---	---	3262845	3262860	+	75	---	---
chr9	3254465	3260378	3254465	3256791	3258036	3260378	91	---	---	---	---	3257984	3258008	+	80	---	---
chr9	3272996	3282969	3272996	3275910	3280181	3282969	93	---	---	---	---	3276041	3276069	-	93	3272999	3282967
chr9	3286782	3295282	3286784	3289018	3293043	3295274	99	3286777	3286781	3295283	3295287	3289162	3289180	-	73	3286784	3295274
chr9	3325064	3342081	3325064	3325192	3341953	3342081	96	---	---	---	---	3341115	3341152	+	71	3325076	3342079
chr9	3384728	3398962	3384728	3384948	3398741	3398962	96	---	---	---	---	3398051	3398076	+	76	---	---
chr9	3386186	3403843	3386186	3386839	3403182	3403843	94	---	---	---	---	3387641	3387657	-	82	3386187	3403841
chr9	3507019	3510295	3507021	3507320	3509998	3510287	87	3507013	3507018	3510296	3510301	3509864	3509885	+	81	3507020	3510280
chr9	3518413	3522530	3518413	3519210	3521766	3522530	89	---	---	---	---	3521731	3521752	+	81	3518413	3522527
chr9	3527168	3549096	3527168	3527350	3548916	3549096	87	---	---	---	---	3528292	3528312	-	76	---	---
chr9	3531021	3545895	3531021	3532547	3544396	3545895	91	---	---	---	---	3532647	3532681	-	77	3531023	3545893
chr9	3555182	3566581	3555182	3555635	3566128	3566581	94	---	---	---	---	3555695	3555723	-	79	3555191	3566576
chr9	3663502	3674975	3663502	3664940	3673541	3674963	89	3663497	3663501	3674976	3674980	3665350	3665365	-	81	3663510	3674973
chr9	3677765	3689492	3677765	3679183	3688112	3689492	95	---	---	---	---	3679565	3679584	-	80	3677765	3689490
chr9	3708933	3718357	3708933	3709676	3717642	3718357	89	---	---	---	---	3709974	3710026	-	79	3708939	3718347
chr9	3771477	3787898	3771486	3772121	3787250	3787887	95	3771471	3771476	3787899	3787904	3772758	3772778	-	85	3771480	3787896
chr9	3844125	3849342	3844125	3844418	3849049	3849342	98	---	---	---	---	3848866	3848877	+	83	3844125	3849334
chr9	3871450	3882784	3871450	3871891	3882344	3882784	95	---	---	---	---	3882264	3882279	+	81	3871452	3882782
chr9	3906891	3913281	3906891	3907841	3912331	3913281	95	---	---	---	---	3912115	3912127	+	84	3906894	3913278
chr9	3917396	3927930	3917396	3917655	3927671	3927930	98	---	---	---	---	3917998	3918028	-	74	---	---
chr9	4003617	4015976	4003617	4004557	4015087	4015976	91	---	---	---	---	4014634	4014657	+	75	---	---
chr9	4080250	4091443	4080250	4080666	4091000	4091440	92	4080244	4080249	4091444	4091449	4090634	4090660	+	70	4080251	4091438
chr9	4123420	4135027	4123420	4124937	4133503	4135027	95	---	---	---	---	4133386	4133405	+	80	4123423	4135025
chr9	4145444	4158074	4145447	4149145	4154396	4158070	94	4145439	4145443	4158075	4158079	4154163	4154210	+	75	---	---
chr9	4231445	4246796	4231445	4232422	4245821	4246796	96	---	---	---	---	4245428	4245449	+	77	4231445	4246794
chr9	4261308	4272664	4261308	4261746	4272224	4272664	93	---	---	---	---	4272130	4272158	+	79	4261308	4272662
chr9	4310154	4315437	4310154	4310632	4314959	4315437	97	---	---	---	---	4314818	4314838	+	71	4310160	4315435
chr9	4419944	4425595	4419944	4420366	4425173	4425595	98	---	---	---	---	4420499	4420514	-	87	4419944	4425593
chr9	4511610	4524575	4511610	4512693	4523492	4524575	99	---	---	---	---	4513152	4513233	-	81	4511610	4524573
chr9	4605005	4618738	4605005	4608727	4614996	4618738	99	---	---	---	---	4614828	4614901	+	70	4605006	4618732
chr9	4642965	4649266	4642965	4643386	4648826	4649266	92	---	---	---	---	4648731	4648759	+	72	4642966	4649264
chr9	4664451	4668120	4664451	4664714	4667834	4668112	86	4664446	4664450	4668121	4668125	4667695	4667710	+	81	---	---
chr9	4679857	4691184	4679868	4680316	4690736	4691182	98	4679850	4679856	4691185	4691191	4690215	4690232	+	77	4679858	4691175
chr9	4757352	4772989	4757358	4758013	4772334	4772989	98	4757347	4757351	4772990	4772994	4771735	4771761	+	77	4757357	4772983
chr9	4798640	4808852	4798640	4801385	4806107	4808852	99	---	---	---	---	4805979	4805991	+	84	4798641	4808850
chr9	4818783	4829489	4818783	4820576	4827696	4829489	98	---	---	---	---	4827349	4827384	+	72	---	---
chr9	4848405	4857777	4848405	4851429	4854832	4857777	87	---	---	---	---	---	---	0	--	---	---
chr9	4867726	4887570	4867727	4867882	4887409	4887564	99	4867721	4867725	4887571	4887575	4868683	4868727	-	73	4867727	4887562
chr9	4871936	4882681	4871936	4875176	4879440	4882681	99	---	---	---	---	4879275	4879296	+	95	4871939	4882680
chr9	4908435	4929382	4908435	4908872	4928983	4929382	87	4908430	4908434	4929383	4929387	4909837	4909855	-	73	4908444	4929380
chr9	4911995	4920353	4911995	4912963	4919385	4920353	99	---	---	---	---	4912965	4912996	-	75	4911995	4920346
chr9	4948723	4959753	4948723	4949174	4959303	4959753	99	---	---	---	---	4959008	4959029	+	72	4948723	4959748
chr9	4966289	4976507	4966289	4966962	4975832	4976507	93	---	---	---	---	4975486	4975504	+	73	4966303	4976498
chr9	4968683	4974870	4968683	4969127	4974427	4974870	96	---	---	---	---	4969191	4969219	-	72	4968684	4974865
chr9	4981370	4987460	4981370	4981783	4987018	4987460	90	---	---	---	---	4986913	4986951	+	71	4981371	4987458
chr9	5043049	5058003	5043058	5047298	5053762	5058003	99	5043044	5043048	5058004	5058008	5053626	5053646	+	80	5043058	5057996
chr9	5074028	5077908	5074030	5074557	5077378	5077903	88	5074021	5074027	5077909	5077915	---	---	0	--	---	---
chr9	5189934	5194102	5189934	5190056	5193980	5194102	93	---	---	---	---	5193829	5193852	+	75	---	---
chr9	5190052	5194690	5190052	5190372	5194380	5194690	87	---	---	---	---	5190489	5190510	-	81	5190060	5194671
chr9	5196798	5208698	5196812	5199930	5205573	5208691	99	5196793	5196797	5208699	5208703	5205384	5205411	+	78	5196801	5208689
chr9	5223197	5234521	5223197	5223638	5234079	5234520	99	5223192	5223196	5234522	5234526	5233785	5233805	+	71	5223197	5234518
chr9	5246217	5259512	5246217	5246737	5258992	5259512	97	---	---	---	---	5247262	5247278	-	76	5246219	5259510
chr9	5287172	5298987	5287172	5290326	5295833	5298987	99	---	---	---	---	5295655	5295677	+	86	5287172	5298985
chr9	5354164	5365434	5354164	5354607	5364991	5365434	99	---	---	---	---	5354879	5354899	-	71	5354164	5365430
chr9	5383615	5390019	5383615	5384550	5389051	5390019	94	---	---	---	---	5388832	5388845	+	85	5383615	5390017
chr9	5462159	5471131	5462168	5463314	5469983	5471128	97	5462152	5462158	5471132	5471138	5469744	5469768	+	88	5462165	5471126
chr9	5491025	5497862	5491025	5491966	5496936	5497862	97	---	---	---	---	5492200	5492215	-	81	5491043	5497853
chr9	5507215	5523497	5507215	5509915	5520797	5523497	99	---	---	---	---	5520368	5520391	+	70	5507231	5523491
chr9	5545098	5553459	5545098	5548412	5550067	5553459	97	---	---	---	---	5549967	5549982	+	87	5545099	5553457
chr9	5574494	5595551	5574494	5575593	5594444	5595551	88	---	---	---	---	5593525	5593548	+	75	5574494	5595540
chr9	5575768	5584691	5575768	5576424	5584033	5584691	98	---	---	---	---	5583652	5583714	+	80	5575768	5584689
chr9	5602082	5608151	5602082	5602558	5607687	5608151	91	---	---	---	---	5607569	5607585	+	76	5602089	5608132
chr9	5682678	5703992	5682678	5684023	5702627	5703991	87	5682673	5682677	5703993	5703997	5684125	5684144	-	85	---	---
chr9	5717008	5729089	5717013	5720165	5725935	5729086	99	5717002	5717007	5729090	5729095	5725762	5725783	+	86	5717017	5729082
chr9	5736404	5757161	5736404	5739402	5754165	5757161	98	---	---	---	---	5740099	5740110	-	100	5736407	5757159
chr9	5740036	5748607	5740051	5743273	5745368	5748599	98	5740031	5740035	5748608	5748612	5745317	5745342	+	80	---	---
chr9	5822357	5830938	5822357	5824419	5828929	5830938	86	---	---	---	---	5824514	5824527	-	71	5822375	5830929
chr9	5828436	5832401	5828436	5829119	5831718	5832401	95	---	---	---	---	5829196	5829212	-	70	5828449	5832399
chr9	5997956	6009587	5997956	6001079	6006464	6009587	99	---	---	---	---	6001144	6001167	-	79	5997956	6009584
chr9	6135156	6153389	6135156	6138740	6149817	6153389	99	---	---	---	---	6149388	6149421	+	82	6135165	6153383
chr9	6215914	6218603	6215914	6216394	6218131	6218603	86	6215908	6215913	6218604	6218609	---	---	0	--	6215924	6218596
chr9	6296610	6317022	6296620	6297061	6316573	6317014	98	6296605	6296609	6317023	6317027	6315786	6315806	+	76	6296620	6317016
chr9	6303145	6312669	6303145	6305662	6310153	6312669	97	---	---	---	---	6305779	6305807	-	72	6303145	6312664
chr9	6408235	6424458	6408235	6409488	6423205	6424458	99	---	---	---	---	6410044	6410056	-	92	6408235	6424456
chr9	6442744	6445204	6442744	6443189	6444763	6445204	86	---	---	---	---	6444734	6444752	+	73	---	---
chr9	6445338	6450352	6445338	6445601	6450089	6450352	98	---	---	---	---	---	---	0	--	6445338	6450350
chr9	6455710	6466006	6455710	6456206	6465510	6466006	96	---	---	---	---	6456646	6456672	-	70	6455713	6465989
chr9	6489291	6502446	6489291	6490510	6501231	6502446	98	---	---	---	---	6500696	6500782	+	79	6489291	6502444
chr9	6530296	6537038	6530297	6530737	6536594	6537034	99	6530291	6530295	6537039	6537043	6536498	6536526	+	72	6530297	6537035
chr9	6556547	6563095	6556551	6556838	6562797	6563082	94	6556541	6556546	6563096	6563101	6556951	6556985	-	74	6556551	6563092
chr9	6631359	6640668	6631359	6631560	6640462	6640668	88	---	---	---	---	6640187	6640203	+	76	6631359	6640662
chr9	6720626	6731970	6720626	6721068	6731527	6731970	96	---	---	---	---	6721562	6721590	-	72	6720628	6731967
chr9	6782906	6791263	6782906	6783561	6790609	6791263	95	---	---	---	---	6790256	6790288	+	75	6782906	6791262
chr9	6826815	6832147	6826815	6827088	6831875	6832147	89	---	---	---	---	6827269	6827309	-	70	6826815	6832145
chr9	6853005	6865695	6853017	6854117	6864593	6865693	99	6852999	6853004	6865696	6865701	6854461	6854491	-	74	6853017	6865691
chr9	6996930	7001178	6996930	6997316	7000806	7001178	93	---	---	---	---	6997388	6997465	-	70	6996934	7001163
chr9	7022387	7036281	7022387	7022948	7035719	7036281	96	7022381	7022386	7036282	7036287	7035301	7035324	+	75	7022395	7036279
chr9	7133874	7140541	7133887	7134368	7140051	7140526	90	7133869	7133873	7140542	7140546	7134494	7134509	-	81	7133875	7140537
chr9	7150615	7156953	7150627	7151848	7155758	7156948	91	7150608	7150614	7156954	7156960	7152020	7152036	-	82	7150615	7156946
chr9	7174280	7178001	7174280	7175011	7177271	7178001	97	---	---	---	---	7175080	7175096	-	70	7174280	7177995
chr9	7263722	7270988	7263722	7264427	7270283	7270988	95	---	---	---	---	7264663	7264684	-	72	7263722	7270986
chr9	7397854	7407305	7397854	7398135	7407039	7407305	85	---	---	---	---	7406601	7406631	+	80	7397858	7407301
chr9	7418992	7427895	7419007	7419247	7427640	7427880	99	7418987	7418991	7427896	7427900	7427220	7427244	+	72	---	---
chr9	7450907	7469417	7450907	7451402	7468921	7469417	97	---	---	---	---	7468160	7468179	+	80	7450912	7469415
chr9	7455254	7467327	7455254	7458392	7464173	7467327	98	---	---	---	---	7463993	7464014	+	86	7455254	7467325
chr9	7526331	7536772	7526331	7528893	7534227	7536772	96	---	---	---	---	7529039	7529073	-	77	7526334	7536770
chr9	7539122	7547676	7539122	7539804	7546946	7547676	92	---	---	---	---	7540122	7540162	-	70	---	---
chr9	7565198	7585623	7565207	7565654	7585173	7585620	95	7565192	7565197	7585624	7585629	7584245	7584264	+	75	7565207	7585618
chr9	7565827	7577009	7565840	7570028	7573298	7577006	87	7565822	7565826	7577010	7577014	7570156	7570192	-	78	7565836	7577003
chr9	7569143	7577006	7569143	7570028	7576122	7577006	96	---	---	---	---	7575849	7575917	+	71	7569152	7577003
chr9	7586457	7601406	7586457	7589602	7598307	7601406	97	---	---	---	---	7598075	7598092	+	72	7586457	7601403
chr9	7605765	7616506	7605765	7607525	7614754	7616506	98	---	---	---	---	7614394	7614412	+	84	---	---
chr9	7618719	7630616	7618719	7621684	7627679	7630616	96	---	---	---	---	7621830	7621864	-	77	7618719	7630614
chr9	7716616	7720470	7716616	7717041	7720080	7720470	87	---	---	---	---	---	---	0	--	7716616	7720467
chr9	7837529	7841999	7837543	7838156	7841373	7841993	94	7837524	7837528	7842000	7842004	---	---	0	--	7837534	7841990
chr9	7847819	7853383	7847819	7848186	7853016	7853383	95	---	---	---	---	7853003	7853014	+	100	7847819	7853381
chr9	7951505	7955659	7951511	7952697	7954463	7955650	96	7951494	7951504	7955660	7955670	7954371	7954391	+	100	7951516	7955647
chr9	8016656	8026284	8016656	8017373	8025567	8026284	98	---	---	---	---	8017608	8017653	-	71	8016656	8026283
chr9	8052217	8064267	8052217	8055367	8061118	8064267	99	---	---	---	---	8055522	8055543	-	86	8052221	8064265
chr9	8070246	8075030	8070246	8070463	8074813	8075030	98	---	---	---	---	8074712	8074733	+	72	8070246	8075027
chr9	8077150	8097295	8077150	8077569	8096857	8097295	90	8077145	8077149	8097296	8097300	8096064	8096084	+	76	8077150	8097294
chr9	8135965	8141487	8135969	8137072	8140383	8141485	99	8135958	8135964	8141488	8141494	8137178	8137193	-	75	8135968	8141483
chr9	8222909	8239372	8222909	8224506	8237722	8239372	90	---	---	---	---	8237143	8237206	+	71	---	---
chr9	8223292	8239025	8223292	8224213	8238104	8239025	95	---	---	---	---	8237458	8237481	+	75	8223309	8239021
chr9	8241261	8251558	8241262	8244436	8248377	8251550	99	8241256	8241260	8251559	8251563	8244563	8244581	-	94	8241262	8251553
chr9	8331439	8340341	8331439	8331981	8339799	8340341	95	---	---	---	---	8332313	8332352	-	72	---	---
chr9	8354932	8369626	8354932	8355512	8369046	8369626	94	---	---	---	---	8356145	8356187	-	76	8354934	8369621
chr9	8371418	8376103	8371418	8372141	8375384	8376103	94	---	---	---	---	---	---	0	--	8371424	8376099
chr9	8400678	8416154	8400680	8403929	8412894	8416142	99	8400673	8400677	8416155	8416159	8404279	8404342	-	70	8400680	8416138
chr9	8442906	8460181	8442906	8444031	8459056	8460181	93	---	---	---	---	8458304	8458358	+	78	---	---
chr9	8448979	8459056	8448979	8452153	8455882	8459056	99	---	---	---	---	8455735	8455753	+	94	8448979	8459054
chr9	8460168	8471388	8460178	8464342	8467215	8471379	99	8460163	8460167	8471389	8471393	8467080	8467100	+	71	8460179	8471377
chr9	8472472	8483903	8472472	8474837	8481520	8483903	92	---	---	---	---	8481186	8481239	+	83	8472476	8483886
chr9	8483928	8494483	8483928	8487105	8491306	8494483	99	---	---	---	---	8487281	8487305	-	84	8483928	8494481
chr9	8547595	8557873	8547595	8548708	8556770	8557873	94	---	---	---	---	8549013	8549036	-	83	8547595	8557870
chr9	8572135	8577860	8572142	8572508	8577482	8577848	99	8572130	8572134	8577861	8577865	8572578	8572658	-	72	8572135	8577845
chr9	8719597	8726022	8719597	8720084	8725535	8726022	98	---	---	---	---	8720313	8720357	-	71	8719599	8726020
chr9	8735908	8747381	8735908	8736429	8746860	8747381	97	---	---	---	---	8736832	8736854	-	73	8735916	8747379
chr9	8749732	8760026	8749732	8750170	8759589	8760026	94	---	---	---	---	8759494	8759522	+	75	8749732	8760024
chr9	8764329	8777059	8764329	8764605	8776784	8777059	86	---	---	---	---	8776264	8776371	+	88	8764330	8777050
chr9	8766303	8773942	8766316	8766755	8773496	8773935	99	8766298	8766302	8773943	8773947	8766822	8766850	-	72	8766303	8773933
chr9	8793679	8805168	8793687	8796751	8802101	8805167	99	8793674	8793678	8805169	8805173	8801847	8801860	+	78	8793679	8805161
chr9	8811328	8828606	8811328	8812399	8827535	8828606	99	---	---	---	---	8826939	8827005	+	77	8811331	8828604
chr9	8819994	8824414	8819994	8820796	8823613	8824414	99	---	---	---	---	8823492	8823545	+	70	8819999	8824408
chr9	8837319	8848429	8837319	8838406	8847344	8848429	99	---	---	---	---	8847306	8847319	+	78	8837319	8848427
chr9	8857950	8869282	8857950	8858488	8868743	8869282	94	---	---	---	---	8868536	8868548	+	92	8857956	8869279
chr9	8897391	8906263	8897391	8898586	8905067	8906263	89	---	---	---	---	8898762	8898793	-	75	8897391	8906261
chr9	8942823	8950524	8942838	8944253	8949094	8950509	95	8942818	8942822	8950525	8950529	8944427	8944441	-	73	8942823	8950513
chr9	8942838	8950086	8942838	8943829	8949094	8950086	95	---	---	---	---	---	---	0	--	8942842	8950083
chr9	9030845	9041744	9030845	9031357	9041234	9041744	94	---	---	---	---	9031809	9031831	-	73	9030849	9041741
chr9	9051491	9060631	9051491	9052598	9059417	9060631	86	---	---	---	---	9059171	9059193	+	95	9051491	9060629
chr9	9065622	9070203	9065622	9065834	9069991	9070203	93	---	---	---	---	---	---	0	--	---	---
chr9	9144227	9149772	9144227	9144958	9149077	9149772	87	---	---	---	---	9148871	9148892	+	77	9144235	9149755
chr9	9158085	9163162	9158095	9159008	9162244	9163154	94	9158079	9158084	9163163	9163168	9162088	9162121	+	70	9158101	9163151
chr9	9166032	9170088	9166032	9166167	9169948	9170088	85	---	---	---	---	9169829	9169843	+	86	---	---
chr9	9171255	9174926	9171255	9171539	9174640	9174926	85	---	---	---	---	9171608	9171636	-	75	---	---
chr9	9176411	9187790	9176412	9176851	9187337	9187776	96	9176405	9176410	9187791	9187796	9187255	9187270	+	81	9176412	9187774
chr9	9236722	9246356	9236722	9238107	9244957	9246347	94	9236714	9236721	9246357	9246364	9244694	9244719	+	84	9236722	9246355
chr9	9263938	9269457	9263938	9264325	9269074	9269457	96	---	---	---	---	9269044	9269072	+	75	9263939	9269455
chr9	9287622	9290845	9287622	9287939	9290519	9290845	85	---	---	---	---	---	---	0	--	---	---
chr9	9307967	9318196	9307967	9308932	9317259	9318196	93	---	---	---	---	9317025	9317042	+	77	9307968	9318194
chr9	9454323	9457296	9454337	9454599	9457033	9457296	85	9454318	9454322	9457297	9457301	9454701	9454721	-	80	9454339	9457291
chr9	9463647	9474123	9463647	9465769	9471992	9474123	97	---	---	---	---	9466017	9466030	-	78	---	---
chr9	9585280	9594246	9585282	9585525	9594003	9594246	86	9585275	9585279	9594247	9594251	9593579	9593629	+	74	---	---
chr9	9588440	9592858	9588447	9589160	9592148	9592858	94	9588432	9588439	9592859	9592866	---	---	0	--	9588447	9592854
chr9	9708315	9729231	9708315	9709728	9727821	9729231	98	---	---	---	---	9727198	9727242	+	73	9708319	9729221
chr9	9752575	9757799	9752575	9753361	9757045	9757799	91	---	---	---	---	9753383	9753427	-	73	9752575	9757797
chr9	9811350	9818430	9811356	9812058	9817728	9818430	94	9811345	9811349	9818431	9818435	9817471	9817483	+	76	9811356	9818428
chr9	9826871	9832011	9826874	9827253	9831628	9832007	99	9826863	9826870	9832012	9832019	9831468	9831499	+	75	9826875	9832005
chr9	9842665	9854031	9842665	9845592	9851103	9854031	98	---	---	---	---	9850858	9850895	+	71	---	---
chr9	9862313	9866816	9862313	9862711	9866411	9866816	88	---	---	---	---	9862876	9862895	-	85	9862313	9866811
chr9	9987206	9999738	9987206	9990352	9996592	9999738	99	---	---	---	---	9990415	9990438	-	79	9987208	9999736
chr9	10039878	10051496	10039880	10043008	10048378	10051496	94	10039873	10039877	10051497	10051501	10043248	10043261	-	85	10039880	10051493
chr9	10095147	10102937	10095147	10096640	10101446	10102937	90	---	---	---	---	10096736	10096753	-	72	10095147	10102935
chr9	10240554	10246606	10240554	10241031	10246106	10246606	88	---	---	---	---	10241111	10241122	-	83	10240572	10246603
chr9	10277694	10283028	10277694	10277884	10282839	10283028	93	---	---	---	---	10282673	10282700	+	75	10277699	10283025
chr9	10294688	10303594	10294694	10295349	10302929	10303584	95	10294683	10294687	10303595	10303599	10302551	10302608	+	81	10294694	10303590
chr9	10353171	10361291	10353178	10353448	10361013	10361291	90	10353164	10353170	10361292	10361298	10360680	10360773	+	72	10353180	10361289
chr9	10411803	10417061	10411803	10411958	10416906	10417061	96	---	---	---	---	10412072	10412165	-	70	---	---
chr9	10433493	10446018	10433493	10436650	10442861	10446018	99	---	---	---	---	10442772	10442795	+	79	10433493	10446015
chr9	10492912	10513904	10492912	10493511	10513298	10513904	88	---	---	---	---	10512308	10512380	+	73	10492914	10513902
chr9	10501982	10513298	10501982	10506190	10509088	10513298	99	---	---	---	---	10506305	10506325	-	71	10501982	10513296
chr9	10527951	10542111	10527951	10529164	10540935	10542111	94	---	---	---	---	10540393	10540408	+	75	10527955	10542106
chr9	10534520	10544246	10534526	10536653	10542106	10544232	97	10534515	10534519	10544247	10544251	10536787	10536814	-	85	---	---
chr9	10564808	10571090	10564808	10565364	10570536	10571090	94	---	---	---	---	10565579	10565598	-	90	10564810	10571089
chr9	10573156	10584723	10573156	10577324	10580555	10584723	99	---	---	---	---	10580406	10580430	+	88	10573156	10584721
chr9	10638373	10648671	10638373	10641842	10645207	10648671	97	---	---	---	---	10645087	10645106	+	80	10638376	10648664
chr9	10645720	10656624	10645720	10647813	10654636	10656624	94	---	---	---	---	10654294	10654332	+	71	---	---
chr9	10654356	10659718	10654356	10655918	10658150	10659718	86	---	---	---	---	10658073	10658099	+	74	---	---
chr9	10665537	10684278	10665537	10665826	10683989	10684278	99	---	---	---	---	10683182	10683218	+	75	---	---
chr9	10674921	10683989	10674921	10678318	10680577	10683989	99	---	---	---	---	10680464	10680491	+	82	10674921	10683987
chr9	10706861	10714480	10706861	10707301	10714040	10714480	99	---	---	---	---	10707368	10707396	-	72	10706872	10714478
chr9	10745574	10748040	10745574	10745956	10747668	10748040	90	---	---	---	---	10746037	10746056	-	80	10745575	10748034
chr9	10774414	10781115	10774418	10774885	10780664	10781105	90	10774409	10774413	10781116	10781120	10780568	10780596	+	72	10774418	10781106
chr9	10828791	10839337	10828803	10829110	10839011	10839336	88	10828786	10828790	10839338	10839342	10829553	10829604	-	78	---	---
chr9	10885144	10890422	10885144	10885453	10890113	10890422	93	---	---	---	---	10890086	10890098	+	76	10885144	10890419
chr9	10905352	10918789	10905352	10909181	10914973	10918789	87	---	---	---	---	10914862	10914897	+	80	10905359	10918776
chr9	10905976	10916310	10905976	10906683	10915591	10916310	93	---	---	---	---	10915168	10915213	+	76	10905979	10916308
chr9	10985336	10989129	10985345	10986155	10988318	10989126	99	10985330	10985335	10989130	10989135	10988280	10988293	+	78	10985345	10989123
chr9	11036123	11056683	11036123	11037207	11055607	11056683	92	---	---	---	---	11054759	11054783	+	72	---	---
chr9	11076270	11082668	11076270	11077271	11081706	11082668	90	---	---	---	---	11077470	11077493	-	79	11076272	11082664
chr9	11085564	11101270	11085564	11086571	11100222	11101270	89	---	---	---	---	11087195	11087229	-	77	11085565	11101269
chr9	11155684	11171073	11155684	11155901	11170857	11171073	92	---	---	---	---	11156215	11156242	-	78	11155700	11171072
chr9	11231117	11236802	11231117	11231446	11236491	11236802	89	---	---	---	---	11231522	11231563	-	71	11231122	11236788
chr9	11342965	11345408	11342965	11343107	11345266	11345408	95	---	---	---	---	11345187	11345212	+	80	---	---
chr9	11380156	11386889	11380156	11380391	11386655	11386889	91	---	---	---	---	11386341	11386360	+	70	11380171	11386888
chr9	11402261	11408052	11402261	11402800	11407512	11408052	97	---	---	---	---	11407428	11407446	+	94	11402267	11408050
chr9	11495133	11504335	11495144	11496340	11503111	11504332	93	11495128	11495132	11504336	11504340	11502844	11502867	+	91	11495136	11504330
chr9	11515967	11520148	11515967	11516115	11519995	11520148	91	---	---	---	---	11516288	11516307	-	85	11515967	11520144
chr9	11520787	11527290	11520787	11521122	11526942	11527290	89	---	---	---	---	11526896	11526916	+	85	---	---
chr9	11523131	11537403	11523131	11523410	11537120	11537403	92	---	---	---	---	11524055	11524096	-	71	11523134	11537400
chr9	11542832	11555748	11542832	11544012	11554586	11555748	97	---	---	---	---	11554057	11554125	+	81	11542832	11555746
chr9	11555800	11565213	11555800	11556099	11564917	11565213	91	---	---	---	---	11564736	11564830	+	84	---	---
chr9	11635597	11650389	11635597	11635867	11650113	11650389	86	---	---	---	---	11636552	11636569	-	72	11635602	11650372
chr9	11682729	11695600	11682729	11683808	11694521	11695600	99	---	---	---	---	11693985	11693997	+	84	11682729	11695598
chr9	11716576	11734040	11716591	11717085	11733533	11734026	94	11716571	11716575	11734041	11734045	11732755	11732779	+	84	11716586	11734038
chr9	11719074	11723986	11719074	11719388	11723672	11723986	99	---	---	---	---	11723630	11723659	+	70	11719074	11723976
chr9	11843862	11853479	11843862	11844314	11853046	11853479	87	---	---	---	---	11844725	11844744	-	70	---	---
chr9	11858141	11862866	11858141	11858263	11862744	11862866	99	---	---	---	---	11858430	11858441	-	75	11858141	11862864
chr9	12038531	12045922	12038531	12038815	12045637	12045922	91	---	---	---	---	---	---	0	--	12038542	12045920
chr9	12132765	12137692	12132765	12133049	12137408	12137692	98	---	---	---	---	12137259	12137279	+	85	12132765	12137685
chr9	12355696	12361088	12355708	12356149	12360591	12361077	86	12355690	12355695	12361089	12361094	12360381	12360403	+	78	12355701	12361082
chr9	12455783	12468843	12455783	12456126	12468500	12468842	87	12455775	12455782	12468844	12468851	12456326	12456349	-	83	12455786	12468829
chr9	12472784	12484513	12472784	12473544	12483718	12484513	87	---	---	---	---	12473979	12474008	-	73	---	---
chr9	12474301	12479514	12474301	12475858	12477939	12479514	92	---	---	---	---	12475873	12475888	-	75	12474309	12479496
chr9	12611762	12618179	12611762	12612985	12616950	12618179	96	---	---	---	---	12616751	12616772	+	86	12611762	12618176
chr9	12667463	12672318	12667463	12669091	12670703	12672318	85	---	---	---	---	---	---	0	--	---	---
chr9	12675905	12682304	12675905	12676850	12681345	12682304	95	---	---	---	---	12677055	12677068	-	85	12675905	12682302
chr9	12691750	12701470	12691750	12691916	12701306	12701470	86	---	---	---	---	12692330	12692356	-	70	---	---
chr9	12763137	12772770	12763137	12763281	12772625	12772770	89	---	---	---	---	12772227	12772252	+	73	---	---
chr9	12763283	12769652	12763283	12764644	12768287	12769652	97	---	---	---	---	12764729	12764740	-	83	---	---
chr9	12786287	12794102	12786287	12787140	12793249	12794102	99	---	---	---	---	12793028	12793052	+	80	12786294	12794091
chr9	12787136	12793249	12787136	12787550	12792835	12793249	99	---	---	---	---	12792571	12792600	+	70	---	---
chr9	12806531	12810761	12806531	12807232	12810060	12810761	94	---	---	---	---	12807305	12807321	-	70	12806539	12810759
chr9	12852540	12863900	12852540	12853111	12863330	12863900	96	---	---	---	---	12862851	12862866	+	75	12852546	12863897
chr9	12916587	12920212	12916587	12916712	12920093	12920209	92	12916581	12916586	12920213	12920218	12919954	12919978	+	80	12916587	12920207
chr9	12932482	12942851	12932491	12933480	12941851	12942851	85	12932476	12932481	12942852	12942857	12933857	12933897	-	70	12932497	12942847
chr9	13023636	13031010	13023636	13024053	13030593	13031010	99	---	---	---	---	13030497	13030525	+	72	13023636	13031008
chr9	13077398	13088705	13077398	13077841	13088262	13088705	99	---	---	---	---	13078111	13078131	-	76	13077398	13088703
chr9	13102530	13114114	13102530	13105628	13111017	13114114	99	---	---	---	---	13105802	13105817	-	100	13102533	13114111
chr9	13168210	13180507	13168210	13168547	13180161	13180497	85	13168205	13168209	13180508	13180512	13179581	13179618	+	73	---	---
chr9	13226171	13238369	13226174	13228369	13236136	13238363	89	13226165	13226170	13238370	13238375	13235838	13235855	+	72	---	---
chr9	13226347	13237983	13226347	13227991	13236309	13237983	88	---	---	---	---	13235946	13235966	+	80	13226352	13237976
chr9	13228721	13249043	13228721	13229047	13248716	13249043	95	---	---	---	---	13229979	13229995	-	82	13228721	13249036
chr9	13229777	13234735	13229777	13230048	13234458	13234735	94	13229771	13229776	13234736	13234741	13230235	13230267	-	72	13229777	13234732
chr9	13238755	13250758	13238755	13239010	13250503	13250758	88	---	---	---	---	13239298	13239311	-	78	13238757	13250743
chr9	13239008	13246712	13239010	13239250	13246465	13246705	97	13239003	13239007	13246713	13246717	13246289	13246311	+	82	13239010	13246705
chr9	13252477	13259265	13252478	13252749	13258994	13259265	97	13252472	13252476	13259266	13259270	13252843	13252889	-	78	13252480	13259263
chr9	13279699	13293339	13279699	13280465	13292524	13293339	86	---	---	---	---	13280806	13280827	-	81	13279701	13293331
chr9	13327476	13334473	13327476	13327906	13334041	13334473	93	---	---	---	---	13327973	13328000	-	78	13327494	13334471
chr9	13335120	13345826	13335134	13335671	13345239	13345814	86	13335115	13335119	13345827	13345831	13336028	13336068	-	78	13335121	13345812
chr9	13383240	13390049	13383240	13384209	13389110	13390049	88	---	---	---	---	13388955	13388973	+	84	13383247	13390034
chr9	13438885	13459180	13438885	13439962	13458104	13459180	97	---	---	---	---	13440719	13440736	-	72	---	---
chr9	13450737	13458102	13450737	13451337	13457502	13458102	94	---	---	---	---	13457309	13457321	+	76	13450737	13458085
chr9	13485900	13495539	13485900	13486519	13494918	13495539	94	---	---	---	---	13486618	13486652	-	71	---	---
chr9	13504538	13515839	13504538	13504978	13515399	13515839	99	---	---	---	---	13514878	13514894	+	76	13504538	13515837
chr9	13610297	13627761	13610297	13610810	13627254	13627761	94	---	---	---	---	13626538	13626582	+	77	13610312	13627760
chr9	13645483	13651959	13645483	13646458	13650959	13651959	97	---	---	---	---	13646663	13646676	-	85	13645483	13651957
chr9	13672493	13683846	13672493	13672931	13683418	13683845	94	13672488	13672492	13683847	13683851	13683323	13683351	+	79	---	---
chr9	13834387	13848799	13834390	13835187	13847998	13848795	97	13834381	13834386	13848800	13848805	13847418	13847481	+	71	13834390	13848794
chr9	13848980	13856512	13848980	13849209	13856279	13856512	86	---	---	---	---	13856057	13856079	+	73	---	---
chr9	13918543	13939131	13918543	13918704	13938970	13939131	91	---	---	---	---	13919561	13919580	-	70	---	---
chr9	13919564	13922383	13919566	13919971	13921970	13922375	89	13919559	13919563	13922384	13922388	13920047	13920071	-	72	13919582	13922380
chr9	13983221	13988070	13983221	13984192	13987099	13988070	85	---	---	---	---	13984268	13984281	-	71	---	---
chr9	13996811	13999456	13996811	13996933	13999331	13999456	88	---	---	---	---	13999211	13999232	+	72	---	---
chr9	14126316	14142576	14126316	14126459	14142427	14142576	86	---	---	---	---	14141724	14141745	+	81	14126322	14142567
chr9	14169460	14182319	14169460	14170525	14181254	14182319	99	---	---	---	---	14170861	14170898	-	71	14169460	14182317
chr9	14206146	14217215	14206146	14209301	14214046	14217215	99	---	---	---	---	14213899	14213920	+	95	14206146	14217213
chr9	14217246	14232062	14217246	14220239	14229069	14232062	99	14217228	14217245	14232063	14232080	14228645	14228686	+	78	14217246	14232060
chr9	14260332	14272406	14260332	14263490	14269248	14272406	99	---	---	---	---	14263645	14263666	-	86	14260332	14272404
chr9	14293453	14300224	14293453	14294202	14299475	14300224	98	---	---	---	---	14299302	14299371	+	70	---	---
chr9	14304468	14325120	14304468	14306501	14323086	14325120	99	---	---	---	---	14322575	14322591	+	70	14304476	14325118
chr9	14316767	14325021	14316767	14319594	14322200	14325021	89	---	---	---	---	14322130	14322176	+	74	---	---
chr9	14335597	14338395	14335608	14336369	14337624	14338384	99	14335591	14335596	14338396	14338401	14337595	14337611	+	82	14335601	14338389
chr9	14436692	14449666	14436700	14437374	14448999	14449665	86	14436687	14436691	14449667	14449671	14437839	14437874	-	72	14436703	14449656
chr9	14440478	14452458	14440479	14440963	14451971	14452455	86	14440473	14440477	14452459	14452463	14441223	14441239	-	76	14440483	14452455
chr9	14492873	14500126	14492873	14493125	14499874	14500126	96	---	---	---	---	14499743	14499765	+	78	14492881	14500113
chr9	14494581	14504728	14494581	14494898	14504411	14504728	98	---	---	---	---	14503935	14503955	+	71	---	---
chr9	14502345	14505145	14502345	14502886	14504605	14505145	98	---	---	---	---	14504588	14504603	+	81	14502356	14505143
chr9	14519724	14525798	14519724	14520266	14525256	14525798	95	---	---	---	---	14525073	14525086	+	85	---	---
chr9	14748836	14761358	14748836	14749858	14760332	14761358	98	---	---	---	---	14750300	14750382	-	81	14748836	14761356
chr9	14976814	14994109	14976820	14976940	14993987	14994107	85	14976808	14976813	14994110	14994115	14993183	14993199	+	70	14976821	14994104
chr9	15029385	15042251	15029385	15030471	15041165	15042251	99	---	---	---	---	15030951	15030988	-	86	15029388	15042245
chr9	15140192	15149177	15140201	15140648	15148715	15149162	99	15140187	15140191	15149178	15149182	15140710	15140738	-	72	15140202	15149169
chr9	15173753	15180895	15173767	15174215	15180448	15180895	99	15173748	15173752	15180896	15180900	15174425	15174453	-	82	15173766	15180893
chr9	15452623	15472892	15452623	15453307	15472222	15472892	85	---	---	---	---	15471328	15471341	+	78	---	---
chr9	15455685	15468751	15455686	15455857	15468566	15468737	85	15455679	15455684	15468752	15468757	15467953	15467972	+	70	15455690	15468740
chr9	15728229	15740661	15728229	15729335	15739547	15740661	98	---	---	---	---	15739172	15739202	+	74	15728229	15740658
chr9	15974999	15980460	15974999	15975341	15980118	15980460	98	---	---	---	---	15975422	15975443	-	77	15974999	15980457
chr9	16241097	16251024	16241099	16241540	16250588	16251024	95	16241092	16241096	16251025	16251029	16250490	16250518	+	72	16241097	16251013
chr9	16387997	16393792	16387997	16388825	16392955	16393792	85	---	---	---	---	16388828	16388854	-	81	16388005	16393787
chr9	16396709	16401556	16396714	16396937	16401329	16401553	98	16396704	16396708	16401557	16401561	16401196	16401220	+	72	16396714	16401551
chr9	16519497	16525922	16519497	16520502	16524970	16525922	90	---	---	---	---	16520702	16520725	-	79	16519499	16525920
chr9	16533848	16539369	16533848	16535223	16537930	16539369	86	---	---	---	---	16535308	16535334	-	74	16533858	16539357
chr9	16589065	16608071	16589065	16591373	16605756	16608071	96	---	---	---	---	16605140	16605154	+	80	16589065	16608068
chr9	16623648	16626864	16623648	16624008	16626504	16626864	99	---	---	---	---	16626491	16626502	+	100	16623648	16626862
chr9	16796825	16802929	16796825	16797267	16802487	16802929	99	---	---	---	---	16797333	16797361	-	72	16796825	16802926
chr9	16870465	16874689	16870465	16870658	16874495	16874689	89	---	---	---	---	16870722	16870766	-	73	---	---
chr9	16890027	16904470	16890031	16890480	16904028	16904466	95	16890022	16890026	16904471	16904475	16891081	16891102	-	77	16890027	16904465
chr9	17044121	17053094	17044121	17044296	17052919	17053094	98	---	---	---	---	17044687	17044704	-	83	---	---
chr9	17155437	17168026	17155450	17158628	17164845	17168023	99	17155432	17155436	17168027	17168031	17164758	17164781	+	79	17155442	17168024
chr9	17296212	17304711	17296212	17297522	17303364	17304711	88	---	---	---	---	17303071	17303093	+	91	---	---
chr9	17421091	17425527	17421091	17422151	17424447	17425527	89	---	---	---	---	17422213	17422233	-	80	17421098	17425519
chr9	17421237	17425193	17421237	17421814	17424613	17425193	93	---	---	---	---	---	---	0	--	---	---
chr9	17435181	17445527	17435181	17436831	17443882	17445527	98	---	---	---	---	17443548	17443565	+	72	17435185	17445525
chr9	17488608	17490886	17488608	17488752	17490743	17490886	94	---	---	---	---	17490668	17490684	+	70	17488616	17490884
chr9	17521505	17524479	17521505	17521897	17524091	17524479	92	---	---	---	---	17521992	17522007	-	93	---	---
chr9	17614987	17635703	17614987	17615552	17635138	17635703	96	---	---	---	---	17634170	17634221	+	71	17614988	17635700
chr9	17623411	17633825	17623411	17623903	17633334	17633825	97	---	---	---	---	17624269	17624291	-	78	---	---
chr9	17762888	17768096	17762895	17763608	17767415	17768093	91	17762883	17762887	17768097	17768101	17763707	17763734	-	71	---	---
chr9	17942141	17947581	17942141	17943251	17946471	17947581	98	---	---	---	---	17943361	17943376	-	75	---	---
chr9	17967559	17979214	17967559	17971084	17975651	17979214	86	---	---	---	---	17975431	17975442	+	75	17967559	17979211
chr9	17968184	17978798	17968195	17970724	17976288	17978784	89	17968178	17968183	17978799	17978804	17970934	17970948	-	86	---	---
chr9	18034886	18046240	18034886	18035549	18045574	18046240	90	---	---	---	---	18045196	18045230	+	71	---	---
chr9	18059371	18064174	18059371	18059605	18063943	18064174	95	---	---	---	---	18063795	18063824	+	70	18059371	18064170
chr9	18114572	18120323	18114580	18114965	18119938	18120323	99	18114567	18114571	18120324	18120328	18115035	18115112	-	71	18114580	18120320
chr9	18310674	18318873	18310674	18311078	18318470	18318873	88	---	---	---	---	18318163	18318177	+	86	---	---
chr9	18313737	18321172	18313737	18314054	18320848	18321172	88	---	---	---	---	18314283	18314298	-	75	---	---
chr9	18520157	18535517	18520157	18524058	18531616	18535517	100	---	---	---	---	18524061	18524077	-	88	18520163	18535503
chr9	18590265	18594242	18590265	18590677	18593833	18594242	93	---	---	---	---	18593811	18593829	+	89	18590277	18594240
chr9	18623282	18633308	18623282	18624487	18632102	18633308	98	---	---	---	---	18624569	18624587	-	84	---	---
chr9	18625443	18633724	18625443	18625863	18633303	18633724	99	---	---	---	---	18625928	18625951	-	79	18625448	18633722
chr9	18637082	18640390	18637082	18637537	18639940	18640390	89	---	---	---	---	18637642	18637658	-	76	18637087	18640387
chr9	18642465	18659161	18642465	18643972	18657650	18659161	85	---	---	---	---	18644642	18644656	-	93	---	---
chr9	18664141	18669504	18664141	18664253	18669392	18669504	98	---	---	---	---	18669365	18669382	+	77	18664148	18669493
chr9	18664863	18670794	18664863	18665087	18670570	18670794	93	---	---	---	---	18665245	18665262	-	72	---	---
chr9	18722124	18729099	18722124	18722567	18728656	18729099	96	---	---	---	---	18722777	18722810	-	85	18722127	18729097
chr9	18836870	18841071	18836870	18837950	18839991	18841071	98	---	---	---	---	18837952	18837975	-	75	18836872	18841067
chr9	18994483	19003764	18994483	18995359	19002891	19003764	87	---	---	---	---	18995609	18995625	-	76	---	---
chr9	19039430	19047420	19039436	19040597	19046258	19047419	99	19039424	19039429	19047421	19047426	19040848	19040880	-	72	19039436	19047417
chr9	19048252	19061113	19048252	19049367	19059997	19061113	99	---	---	---	---	19049711	19049741	-	74	19048252	19061111
chr9	19135866	19146338	19135866	19136886	19145254	19146338	93	---	---	---	---	19144919	19144945	+	77	19135866	19146336
chr9	19370950	19376701	19370950	19371344	19376307	19376701	98	---	---	---	---	19371413	19371490	-	71	19370950	19376697
chr9	19455009	19460514	19455009	19456111	19459416	19460514	86	---	---	---	---	---	---	0	--	19455018	19460497
chr9	19719429	19725617	19719429	19722452	19722586	19725617	98	---	---	---	---	---	---	0	--	---	---
chr9	19867670	19875355	19867670	19868806	19874233	19875355	85	---	---	---	---	19869059	19869078	-	70	19867688	19875349
chr9	19889931	19900111	19889931	19890422	19899612	19900111	86	---	---	---	---	19890782	19890834	-	81	19889949	19900096
chr9	19903199	19913754	19903199	19903566	19913387	19913754	87	---	---	---	---	19913195	19913213	+	78	19903212	19913745
chr9	20100037	20106029	20100037	20100190	20105879	20106029	88	---	---	---	---	20100232	20100258	-	70	---	---
chr9	20408863	20415026	20408863	20411138	20412751	20415026	99	---	---	---	---	20411220	20411238	-	89	20408864	20415021
chr9	20620686	20632790	20620686	20621420	20632066	20632790	88	---	---	---	---	20621770	20621792	-	78	---	---
chr9	20696429	20702859	20696429	20697393	20701895	20702859	98	---	---	---	---	20697598	20697611	-	85	20696429	20702857
chr9	20804806	20808691	20804806	20805424	20808073	20808691	94	---	---	---	---	20807965	20807981	+	70	---	---
chr9	20821299	20828810	20821311	20821711	20828400	20828800	98	20821294	20821298	20828811	20828815	20822012	20822031	-	85	20821312	20828805
chr9	20858485	20866817	20858485	20861163	20864121	20866817	85	---	---	---	---	20863975	20863991	+	76	---	---
chr9	20894688	20907201	20894688	20896548	20905269	20907201	92	---	---	---	---	20896802	20896823	-	72	20894692	20907192
chr9	20898250	20908330	20898250	20899394	20907197	20908330	95	---	---	---	---	20899746	20899766	-	76	20898253	20908319
chr9	20903940	20908706	20903940	20904313	20908328	20908706	94	---	---	---	---	20908181	20908205	+	72	20903945	20908699
chr9	21004940	21013508	21004940	21005144	21013304	21013508	98	---	---	---	---	21005277	21005317	-	80	21004940	21013504
chr9	21018077	21027664	21018077	21018356	21027382	21027664	88	---	---	---	---	21027007	21027039	+	78	21018095	21027651
chr9	21116126	21125385	21116126	21116994	21124517	21125385	97	---	---	---	---	21124247	21124273	+	77	21116127	21125367
chr9	21145162	21161615	21145162	21145657	21161142	21161615	89	---	---	---	---	21146414	21146431	-	83	21145164	21161605
chr9	21424863	21432081	21424863	21425046	21431898	21432081	96	---	---	---	---	21431664	21431686	+	78	---	---
chr9	21432219	21445027	21432225	21433311	21443935	21445021	99	21432205	21432218	21445028	21445041	21433767	21433843	-	81	21432226	21445021
chr9	21510953	21514245	21510953	21512143	21513054	21514245	91	---	---	---	---	21513001	21513013	+	76	---	---
chr9	21530353	21534944	21530353	21530693	21534591	21534944	87	---	---	---	---	21530793	21530813	-	76	21530363	21534932
chr9	21599953	21608464	21599953	21600312	21608110	21608464	90	---	---	---	---	21600662	21600702	-	73	---	---
chr9	21802666	21808346	21802666	21803737	21807279	21808346	93	---	---	---	---	21803878	21803904	-	81	21802666	21808339
chr9	21815206	21820338	21815206	21816105	21819436	21820338	90	---	---	---	---	---	---	0	--	21815210	21820327
chr9	21836054	21839095	21836054	21836167	21838983	21839095	93	---	---	---	---	21836243	21836284	-	73	---	---
chr9	21892265	21896695	21892265	21892976	21895981	21896695	94	---	---	---	---	---	---	0	--	21892265	21896681
chr9	21892420	21896475	21892420	21892756	21896139	21896475	94	---	---	---	---	---	---	0	--	---	---
chr9	21987267	22001159	21987267	21991148	21997270	22001159	98	---	---	---	---	21991370	21991417	-	72	21987268	22001157
chr9	22139959	22147049	22139959	22141441	22145557	22147049	91	---	---	---	---	22145422	22145445	+	70	---	---
chr9	22144083	22151930	22144083	22144439	22151572	22151930	85	---	---	---	---	22151352	22151377	+	73	22144093	22151920
chr9	22145050	22152270	22145050	22145402	22151927	22152270	88	---	---	---	---	22151764	22151795	+	71	22145060	22152266
chr9	22304537	22309673	22304537	22305016	22309194	22309673	94	---	---	---	---	22309055	22309087	+	78	22304544	22309671
chr9	22329781	22332299	22329781	22329934	22332146	22332299	97	---	---	---	---	22332035	22332061	+	85	22329783	22332282
chr9	22401653	22404396	22401664	22401783	22404271	22404391	90	22401646	22401652	22404397	22404403	22401793	22401816	-	83	---	---
chr9	22578522	22591453	22578536	22579626	22590364	22591450	99	22578517	22578521	22591454	22591458	22589827	22589906	+	83	22578532	22591452
chr9	22634450	22637984	22634450	22634985	22637452	22637984	91	---	---	---	---	22635063	22635077	-	80	---	---
chr9	22637043	22639662	22637043	22637216	22639482	22639662	87	---	---	---	---	22637312	22637328	-	70	22637051	22639654
chr9	22697744	22700850	22697744	22698368	22700220	22700850	86	---	---	---	---	22700185	22700218	+	76	22697752	22700847
chr9	22734462	22744128	22734462	22734569	22744022	22744128	87	---	---	---	---	22734922	22734936	-	73	22734464	22744118
chr9	22817187	22826360	22817187	22817492	22826054	22826360	89	---	---	---	---	22825757	22825776	+	85	22817190	22826351
chr9	22827823	22840174	22827832	22828811	22839206	22840171	94	22827817	22827822	22840175	22840180	22838686	22838720	+	80	22827825	22840169
chr9	22861235	22880059	22861235	22862026	22879276	22880059	97	---	---	---	---	22878847	22878863	+	70	22861237	22880057
chr9	22866472	22879277	22866472	22867557	22878205	22879277	98	---	---	---	---	22868015	22868090	-	80	22866472	22879274
chr9	22941458	22956080	22941458	22943820	22953718	22956080	99	---	---	---	---	22944007	22944040	-	82	---	---
chr9	22957556	22973754	22957556	22960080	22971230	22973754	100	---	---	---	---	22960421	22960446	-	80	22957569	22973752
chr9	22988938	23001144	22988944	22989294	23000779	23001129	99	22988933	22988937	23001145	23001149	23000206	23000218	+	76	22988940	23001138
chr9	22996245	23011720	22996245	22998049	23009916	23011720	99	---	---	---	---	22998494	22998536	-	74	---	---
