# Supplementary material for: LtrDetector: A tool-suite for detecting long terminal repeat retrotransposons de-novo
Source: BMC Genomics. 2019 Jun 3;20:450. doi: 10.1186/s12864-019-5796-9 (PMC6547461; doi:10.1186/s12864-019-5796-9)
Supplement: Supplementary file 7 — LTR retrotransposons found by LtrDetector in Oryza sativa Japonica. This compressed file (.tar.gz) includes the LTR retrotransposons found by LtrDetector in BED format. (TAR.GZ 268 kb) [file 12864_2019_5796_MOESM7_ESM.gz › osativa/chr7Detector.bed]

SeqID	Retrotransposon	Left_LTR	Right_LTR		Left_TSD	Right_TSD	Polypurine Tract		TG	CA
	Start	End	Start	End	Start	End	ID	Start	End	Start	End	Start	End	Strand	Purine%	Start	End
chr7	24213	35398	24213	25295	34316	35398	99	---	---	---	---	25473	25572	-	76	24213	35396
chr7	25296	34827	25296	26443	33680	34827	98	---	---	---	---	26766	26794	-	79	25300	34819
chr7	227862	233388	227862	228200	233050	233388	97	---	---	---	---	228407	228422	-	87	---	---
chr7	268042	281907	268042	271889	278069	281907	98	---	---	---	---	272110	272157	-	72	268042	281905
chr7	313101	325014	313101	314219	323903	325014	98	---	---	---	---	323418	323442	+	80	313101	325012
chr7	397818	404330	397818	398970	403176	404330	97	---	---	---	---	403145	403165	+	71	---	---
chr7	398144	403900	398144	398540	403503	403900	98	---	---	---	---	403449	403463	+	93	---	---
chr7	490831	494935	490831	491566	494200	494935	96	---	---	---	---	494069	494085	+	82	490831	494933
chr7	673324	677939	673329	673615	677627	677928	85	673319	673323	677940	677944	673757	673769	-	76	---	---
chr7	720839	739944	720845	721023	739752	739933	85	720834	720838	739945	739949	738907	738920	+	85	720851	739943
chr7	764945	769613	764945	766272	768271	769608	96	764940	764944	769614	769618	---	---	0	--	764954	769606
chr7	879207	885638	879207	880181	884682	885638	96	---	---	---	---	884463	884476	+	85	879207	885636
chr7	926123	930032	926123	926662	929493	930032	86	---	---	---	---	926679	926697	-	89	926126	930028
chr7	932133	938681	932133	932337	938477	938681	96	---	---	---	---	---	---	0	--	932133	938666
chr7	948414	957063	948414	948906	956571	957063	91	---	---	---	---	949165	949177	-	76	948432	957055
chr7	982490	993549	982490	982879	993169	993549	94	---	---	---	---	992654	992731	+	74	982490	993537
chr7	1056586	1064555	1056586	1056976	1064198	1064555	90	---	---	---	---	1057053	1057085	-	78	---	---
chr7	1085802	1090206	1085802	1086336	1089664	1090206	89	---	---	---	---	1089531	1089559	+	72	---	---
chr7	1134000	1140882	1134000	1134273	1140609	1140882	94	---	---	---	---	1140554	1140607	+	72	1134011	1140874
chr7	1221636	1224126	1221636	1221981	1223780	1224126	85	---	---	---	---	1222046	1222064	-	84	1221636	1224113
chr7	1324548	1328148	1324548	1325026	1327670	1328148	98	---	---	---	---	1325059	1325115	-	71	---	---
chr7	1357701	1361301	1357701	1358179	1360823	1361301	98	---	---	---	---	1358212	1358268	-	71	---	---
chr7	1390854	1394455	1390854	1391332	1393977	1394455	98	---	---	---	---	1391365	1391421	-	71	---	---
chr7	1417321	1431376	1417332	1421267	1427446	1431372	98	1417313	1417320	1431377	1431384	1427178	1427225	+	72	---	---
chr7	1434331	1443730	1434331	1434623	1443442	1443730	89	---	---	---	---	1443001	1443033	+	75	---	---
chr7	1450841	1453270	1450841	1451068	1453043	1453270	89	---	---	---	---	1451139	1451156	-	72	---	---
chr7	1456807	1470568	1456811	1460540	1466718	1470557	95	1456801	1456806	1470569	1470574	1460761	1460808	-	75	1456808	1470555
chr7	1484651	1491094	1484651	1485618	1490117	1491094	98	---	---	---	---	1485822	1485835	-	85	1484652	1491091
chr7	1516587	1522945	1516587	1517505	1521999	1522945	93	---	---	---	---	1517701	1517714	-	85	1516587	1522938
chr7	1632192	1643721	1632192	1633736	1642182	1643721	93	---	---	---	---	1641759	1641782	+	79	---	---
chr7	1657083	1663456	1657083	1658008	1662508	1663456	95	---	---	---	---	1658213	1658226	-	85	1657084	1663454
chr7	1672007	1688401	1672007	1672553	1687855	1688401	85	---	---	---	---	1672807	1672831	-	76	1672012	1688388
chr7	1730012	1742604	1730021	1733178	1739446	1742600	97	1730005	1730011	1742605	1742611	1733419	1733432	-	78	1730021	1742602
chr7	1822890	1827943	1822890	1823101	1827732	1827943	94	---	---	---	---	---	---	0	--	1822893	1827927
chr7	1881911	1888340	1881911	1882343	1887900	1888340	94	---	---	---	---	1887656	1887689	+	85	1881911	1888337
chr7	2193956	2197990	2193956	2194109	2197837	2197990	87	---	---	---	---	---	---	0	--	2193960	2197975
chr7	2355486	2359513	2355486	2356242	2358766	2359513	95	---	---	---	---	2356319	2356335	-	70	2355487	2359511
chr7	2412298	2424006	2412298	2412427	2423873	2424006	90	---	---	---	---	2412737	2412782	-	76	2412304	2424005
chr7	2496895	2502175	2496900	2497362	2501712	2502175	99	2496890	2496894	2502176	2502180	2497539	2497560	-	72	2496900	2502171
chr7	2502479	2507830	2502489	2502803	2507510	2507822	96	2502469	2502478	2507831	2507840	2507360	2507388	+	79	2502489	2507820
chr7	2510405	2518788	2510405	2510725	2518492	2518788	85	---	---	---	---	2518119	2518142	+	75	2510421	2518771
chr7	2548492	2551116	2548497	2548885	2550727	2551114	87	2548486	2548491	2551117	2551122	2550628	2550651	+	75	2548497	2551112
chr7	2581895	2592249	2581895	2582614	2591547	2592249	94	---	---	---	---	2583044	2583060	-	82	2581908	2592243
chr7	2627870	2633088	2627870	2628292	2632667	2633088	98	---	---	---	---	---	---	0	--	2627872	2633086
chr7	2851041	2860271	2851041	2851792	2859568	2860271	92	---	---	---	---	2852022	2852050	-	72	---	---
chr7	2851041	2860300	2851041	2851821	2859568	2860300	92	---	---	---	---	2852022	2852050	-	72	---	---
chr7	2895928	2907700	2895928	2898234	2905419	2907700	93	---	---	---	---	2898507	2898534	-	82	---	---
chr7	2907699	2919763	2907699	2910845	2916617	2919763	99	---	---	---	---	2916444	2916465	+	86	2907700	2919761
chr7	2958364	2975039	2958369	2958497	2974908	2975036	96	2958359	2958363	2975040	2975044	2974169	2974212	+	75	---	---
chr7	2959562	2975646	2959562	2960182	2975025	2975646	95	---	---	---	---	2974386	2974400	+	73	---	---
chr7	2993743	2998388	2993743	2994598	2997534	2998388	96	---	---	---	---	---	---	0	--	2993748	2998382
chr7	3013967	3027095	3013967	3014280	3026782	3027095	99	---	---	---	---	3014569	3014696	-	79	---	---
chr7	3027258	3031966	3027258	3028113	3031113	3031966	96	---	---	---	---	---	---	0	--	3027263	3031960
chr7	3045517	3056823	3045517	3045968	3056372	3056823	99	---	---	---	---	3045977	3046006	-	70	3045523	3056818
chr7	3059211	3072339	3059211	3059524	3072026	3072339	99	---	---	---	---	3059813	3059940	-	79	---	---
chr7	3072502	3077147	3072502	3073357	3076293	3077147	96	---	---	---	---	---	---	0	--	3072507	3077141
chr7	3090356	3101662	3090356	3090807	3101211	3101662	99	---	---	---	---	3090816	3090845	-	70	3090362	3101657
chr7	3111602	3121968	3111602	3114646	3118810	3121964	90	3111592	3111601	3121969	3121978	3118601	3118621	+	71	3111604	3121957
chr7	3319729	3337746	3319729	3319870	3337605	3337746	86	---	---	---	---	3336762	3336785	+	75	---	---
chr7	3378585	3385073	3378587	3379630	3384121	3385065	87	3378579	3378584	3385074	3385079	3383902	3383915	+	85	3378587	3385063
chr7	3874700	3885768	3874700	3875160	3885305	3885768	91	---	---	---	---	3875606	3875668	-	74	---	---
chr7	3929150	3943723	3929150	3929395	3943476	3943723	94	---	---	---	---	3929904	3929919	-	81	3929150	3943720
chr7	3930086	3937351	3930086	3930528	3936909	3937351	99	---	---	---	---	3936822	3936854	+	72	3930086	3937348
chr7	3987340	4004605	3987340	3987617	4004327	4004605	89	---	---	---	---	4003509	4003530	+	81	3987343	4004597
chr7	4092987	4104256	4093001	4093351	4103902	4104246	91	4092982	4092986	4104257	4104261	4103462	4103478	+	94	4093005	4104255
chr7	4094627	4096908	4094627	4094848	4096685	4096908	93	---	---	---	---	4096648	4096660	+	76	---	---
chr7	4104239	4110008	4104239	4104466	4109784	4110008	86	---	---	---	---	4104567	4104580	-	78	4104248	4109998
chr7	4242604	4247823	4242613	4243004	4247424	4247815	98	4242599	4242603	4247824	4247828	4243018	4243170	-	71	4242607	4247820
chr7	4403689	4407661	4403689	4404755	4406604	4407661	88	---	---	---	---	4404828	4404855	-	78	---	---
chr7	4412156	4418597	4412158	4413128	4417629	4418597	98	4412151	4412155	4418598	4418602	4417410	4417423	+	85	4412158	4418595
chr7	4438860	4453578	4438860	4442225	4450212	4453578	86	---	---	---	---	4442572	4442585	-	78	4438872	4453575
chr7	4440479	4452581	4440482	4441185	4451864	4452567	91	4440473	4440478	4452582	4452587	4441413	4441424	-	83	---	---
chr7	4445898	4454898	4445903	4446261	4454529	4454887	97	4445889	4445897	4454899	4454907	4446574	4446585	-	83	4445899	4454885
chr7	4626389	4638135	4626389	4626885	4637623	4638135	94	---	---	---	---	4627338	4627394	-	71	4626389	4638132
chr7	4648055	4651237	4648060	4648395	4650888	4651225	94	4648050	4648054	4651238	4651242	4648429	4648448	-	70	4648060	4651223
chr7	4835039	4847531	4835054	4836068	4846506	4847521	98	4835034	4835038	4847532	4847536	4836500	4836590	-	79	4835052	4847519
chr7	4921349	4935024	4921355	4921618	4934759	4935022	96	4921344	4921348	4935025	4935029	4934258	4934273	+	81	4921355	4935020
chr7	4999368	5004971	4999368	4999849	5004493	5004971	89	---	---	---	---	5004261	5004277	+	82	---	---
chr7	5048304	5055694	5048304	5051999	5051999	5055694	99	---	---	---	---	---	---	0	--	---	---
chr7	5134545	5139874	5134545	5134756	5139668	5139874	86	---	---	---	---	5139422	5139439	+	77	---	---
chr7	5194944	5200489	5194944	5195076	5200357	5200489	96	---	---	---	---	5200185	5200197	+	76	5194951	5200480
chr7	5202036	5207526	5202050	5202376	5207186	5207511	95	5202031	5202035	5207527	5207531	5207045	5207084	+	72	---	---
chr7	5329919	5334944	5329922	5330875	5333985	5334938	93	5329914	5329918	5334945	5334949	5333909	5333924	+	87	5329924	5334936
chr7	5341123	5345702	5341125	5341621	5345202	5345698	92	5341118	5341122	5345703	5345707	5345060	5345085	+	73	5341138	5345696
chr7	5368477	5381458	5368477	5369737	5380199	5381458	98	---	---	---	---	5370078	5370108	-	74	5368482	5381453
chr7	5390503	5402384	5390503	5393492	5399391	5402384	99	---	---	---	---	5399210	5399244	+	77	5390503	5402382
chr7	5480513	5491225	5480513	5480995	5490749	5491225	86	---	---	---	---	5481393	5481424	-	84	5480514	5491224
chr7	5511266	5516077	5511266	5511992	5515351	5516077	95	---	---	---	---	5512069	5512085	-	70	5511266	5516075
chr7	5614534	5618964	5614534	5614651	5618847	5618964	97	---	---	---	---	5618668	5618679	+	75	5614534	5618962
chr7	5736132	5743128	5736132	5738174	5741098	5743128	85	---	---	---	---	5738305	5738321	-	76	---	---
chr7	5823524	5829823	5823524	5823626	5829721	5829823	86	---	---	---	---	5829536	5829548	+	76	5823534	5829817
chr7	5915339	5919128	5915350	5915471	5919006	5919127	96	5915334	5915338	5919129	5919133	5915606	5915627	-	81	5915347	5919125
chr7	5959761	5963907	5959775	5960269	5963430	5963898	90	5959756	5959760	5963908	5963912	5960402	5960414	-	76	5959765	5963904
chr7	5969391	5980675	5969403	5969534	5980537	5980668	88	5969383	5969390	5980676	5980683	5970049	5970085	-	83	5969393	5980667
chr7	6123519	6130193	6123519	6123878	6129831	6130193	94	---	---	---	---	6129560	6129585	+	76	6123521	6130189
chr7	6160756	6172138	6160756	6161320	6171574	6172138	96	---	---	---	---	6161814	6161833	-	70	6160756	6172136
chr7	6185866	6196346	6185866	6186971	6195263	6196346	93	---	---	---	---	6187070	6187089	-	80	6185875	6196343
chr7	6203279	6216492	6203279	6204364	6215407	6216492	98	---	---	---	---	6204564	6204583	-	80	6203297	6216480
chr7	6262090	6275361	6262094	6262840	6274615	6275361	99	6262084	6262089	6275362	6275367	6263357	6263383	-	70	6262091	6275358
chr7	6301540	6313809	6301540	6301729	6313616	6313809	92	---	---	---	---	6313056	6313089	+	76	6301542	6313796
chr7	6302942	6312608	6302942	6303431	6312119	6312608	95	---	---	---	---	6303825	6303866	-	80	6302942	6312606
chr7	6325813	6333562	6325813	6326259	6333116	6333562	99	---	---	---	---	6326322	6326350	-	72	6325813	6333556
chr7	6389696	6398844	6389696	6390766	6397747	6398844	95	---	---	---	---	6390938	6390956	-	78	6389703	6398835
chr7	6400186	6413082	6400192	6401247	6412027	6413081	99	6400181	6400185	6413083	6413087	6401728	6401786	-	81	6400192	6413078
chr7	6467603	6473400	6467603	6468929	6472072	6473400	96	6467598	6467602	6473401	6473405	6469060	6469083	-	75	---	---
chr7	6525949	6537257	6525949	6528278	6534942	6537257	97	---	---	---	---	6528421	6528455	-	77	---	---
chr7	6560821	6571056	6560821	6561547	6570335	6571056	94	---	---	---	---	6569986	6570003	+	72	6560830	6571054
chr7	6608658	6612647	6608658	6610641	6610664	6612647	98	---	---	---	---	---	---	0	--	6608664	6612642
chr7	6619421	6622261	6619421	6620268	6621427	6622261	94	---	---	---	---	6621396	6621425	+	70	---	---
chr7	6657698	6672271	6657698	6657959	6672011	6672271	87	---	---	---	---	6658401	6658438	-	73	6657706	6672259
chr7	6682300	6687436	6682300	6682918	6686819	6687436	85	---	---	---	---	6683085	6683113	-	72	6682300	6687428
chr7	6708057	6715575	6708058	6708360	6715248	6715573	89	6708052	6708056	6715576	6715580	6714998	6715021	+	91	---	---
chr7	6731478	6744981	6731480	6732671	6743756	6744981	92	6731473	6731477	6744982	6744986	6743201	6743225	+	72	6731480	6744979
chr7	6810905	6824705	6810905	6811037	6824573	6824705	96	---	---	---	---	6811638	6811661	-	79	---	---
chr7	6814811	6822438	6814811	6815077	6822149	6822428	87	6814806	6814810	6822439	6822443	6815399	6815430	-	71	6814811	6822437
chr7	6848637	6851176	6848637	6848780	6851035	6851176	93	---	---	---	---	6850937	6850958	+	81	6848644	6851169
chr7	6884137	6889482	6884137	6884481	6889137	6889482	97	---	---	---	---	6884611	6884629	-	78	6884137	6889479
chr7	6891118	6897579	6891118	6892176	6896524	6897579	85	---	---	---	---	6892275	6892317	-	72	6891118	6897569
chr7	6993422	6998980	6993423	6994262	6998132	6998976	93	6993417	6993421	6998981	6998985	6998058	6998099	+	71	6993423	6998974
chr7	7011400	7024226	7011400	7014681	7020972	7024226	96	---	---	---	---	7014932	7014965	-	70	---	---
chr7	7076860	7086045	7076860	7078010	7084849	7086045	92	---	---	---	---	7078300	7078322	-	73	7076861	7086043
chr7	7077772	7086045	7077772	7078010	7085807	7086045	96	---	---	---	---	7078300	7078322	-	73	---	---
chr7	7198616	7209452	7198616	7201483	7206574	7209452	86	---	---	---	---	7206410	7206430	+	80	---	---
chr7	7245391	7253867	7245391	7246605	7252684	7253867	93	---	---	---	---	7246840	7246864	-	88	7245392	7253865
chr7	7277286	7284480	7277286	7277731	7284037	7284480	98	---	---	---	---	7283941	7283969	+	72	7277286	7284474
chr7	7286836	7293602	7286836	7287275	7293163	7293602	96	---	---	---	---	7287342	7287370	-	72	7286836	7293600
chr7	7296291	7300411	7296302	7297016	7299689	7300403	94	7296286	7296290	7300412	7300416	---	---	0	--	7296293	7300408
chr7	7357378	7363849	7357378	7358376	7362851	7363849	96	---	---	---	---	7362627	7362649	+	78	7357379	7363847
chr7	7440917	7450915	7440917	7441247	7450586	7450915	96	---	---	---	---	7441696	7441713	-	77	7440920	7450913
chr7	7453452	7461781	7453459	7456561	7458671	7461768	99	7453447	7453451	7461782	7461786	7458565	7458583	+	100	7453459	7461762
chr7	7506829	7520650	7506829	7508343	7519136	7520650	97	---	---	---	---	7508383	7508397	-	80	7506829	7520648
chr7	7562371	7577679	7562371	7563617	7576483	7577679	89	---	---	---	---	7575849	7575945	+	86	7562382	7577666
chr7	7573022	7579164	7573022	7574331	7577775	7579164	90	---	---	---	---	7577677	7577696	+	70	7573029	7579157
chr7	7587558	7594670	7587558	7588222	7594014	7594670	89	---	---	---	---	7593728	7593739	+	83	7587558	7594668
chr7	7693255	7702514	7693255	7694024	7701736	7702514	96	---	---	---	---	7701350	7701423	+	83	7693259	7702512
chr7	7762789	7764943	7762796	7762920	7764797	7764928	88	7762784	7762788	7764944	7764948	---	---	0	--	7762797	7764927
chr7	7770599	7774771	7770603	7771397	7773976	7774769	94	7770594	7770598	7774772	7774776	7771489	7771526	-	71	7770603	7774767
chr7	7807788	7813299	7807788	7808024	7813067	7813299	96	---	---	---	---	7808055	7808066	-	91	---	---
chr7	7816963	7830110	7816963	7818170	7828902	7830110	99	---	---	---	---	7818652	7818689	-	86	7816963	7830108
chr7	7872628	7879665	7872640	7873206	7879088	7879654	94	7872623	7872627	7879666	7879670	7873286	7873343	-	72	7872631	7879654
chr7	7885723	7899431	7885724	7887241	7897901	7899418	97	7885718	7885722	7899432	7899436	7897448	7897552	+	72	7885725	7899429
chr7	8011123	8030878	8011137	8011284	8030719	8030870	89	8011118	8011122	8030879	8030883	8030285	8030313	+	72	8011131	8030866
chr7	8012174	8023153	8012182	8012629	8022656	8023143	89	8012168	8012173	8023154	8023159	8012974	8013077	-	77	8012185	8023152
chr7	8089065	8106187	8089065	8089628	8105625	8106187	95	---	---	---	---	8104910	8104934	+	88	8089065	8106185
chr7	8112781	8122169	8112781	8113454	8121508	8122162	94	8112776	8112780	8122170	8122174	8113836	8113856	-	76	8112790	8122152
chr7	8171471	8178820	8171471	8171927	8178376	8178820	89	---	---	---	---	8178280	8178308	+	72	8171471	8178819
chr7	8201450	8204119	8201450	8201757	8203794	8204119	86	---	---	---	---	---	---	0	--	---	---
chr7	8225926	8230606	8225940	8226259	8230278	8230597	96	8225920	8225925	8230607	8230612	---	---	0	--	8225940	8230604
chr7	8439491	8454035	8439501	8440062	8453466	8454027	96	8439483	8439490	8454036	8454043	8440685	8440725	-	78	8439498	8454027
chr7	8457778	8464213	8457778	8458268	8463718	8464208	99	8457763	8457777	8464214	8464228	8458496	8458541	-	71	8457778	8464206
chr7	8508467	8512630	8508467	8509079	8512015	8512630	95	---	---	---	---	8511870	8511883	+	78	8508477	8512626
chr7	8567444	8572543	8567444	8567937	8572050	8572543	97	---	---	---	---	8568095	8568143	-	71	8567445	8572541
chr7	8579036	8589278	8579036	8581361	8586955	8589278	98	---	---	---	---	8586676	8586696	+	76	---	---
chr7	8609897	8613435	8609897	8610186	8613143	8613435	91	---	---	---	---	8613051	8613074	+	70	8609909	8613434
chr7	8629605	8634915	8629605	8629983	8634565	8634915	87	---	---	---	---	8634445	8634468	+	75	8629605	8634911
chr7	8635255	8648615	8635255	8638657	8645228	8648615	98	---	---	---	---	8638737	8638826	-	72	8635271	8648613
chr7	8660735	8670564	8660735	8661920	8669375	8670564	85	---	---	---	---	8669130	8669153	+	75	8660742	8670562
chr7	8760620	8772374	8760620	8763810	8769188	8772374	93	---	---	---	---	8764051	8764064	-	85	8760620	8772372
chr7	8788997	8795340	8788999	8790189	8794147	8795330	94	8788992	8788996	8795341	8795345	8790367	8790387	-	80	8788999	8795334
chr7	8796312	8802673	8796312	8797280	8801715	8802673	92	---	---	---	---	8797484	8797497	-	85	8796314	8802670
chr7	8956742	8959725	8956742	8957143	8959333	8959725	87	---	---	---	---	8957145	8957171	-	81	---	---
chr7	8973178	8984933	8973178	8974610	8983497	8984933	96	---	---	---	---	8974990	8975009	-	75	8973181	8984929
chr7	9013332	9018704	9013332	9013490	9018546	9018704	97	---	---	---	---	9013619	9013667	-	73	9013332	9018702
chr7	9047236	9068575	9047236	9047874	9067940	9068575	87	---	---	---	---	9048578	9048629	-	82	---	---
chr7	9054972	9067877	9054972	9056042	9066792	9067877	96	---	---	---	---	9066255	9066334	+	82	9054974	9067874
chr7	9135768	9149128	9135768	9136875	9148020	9149128	97	---	---	---	---	9147462	9147483	+	72	---	---
chr7	9159223	9165155	9159225	9159667	9164694	9165140	93	9159218	9159222	9165156	9165160	9159795	9159809	-	80	9159228	9165148
chr7	9228556	9236278	9228556	9229949	9234888	9236278	95	---	---	---	---	9230065	9230099	-	74	9228557	9236272
chr7	9256775	9265597	9256775	9259259	9263091	9265597	95	---	---	---	---	9263011	9263027	+	76	---	---
chr7	9318390	9331417	9318390	9321590	9328223	9331417	94	---	---	---	---	9321896	9321913	-	83	---	---
chr7	9358026	9362650	9358032	9358731	9362012	9362645	87	9358020	9358025	9362651	9362656	9358778	9358801	-	79	9358031	9362649
chr7	9373417	9387192	9373417	9373705	9386902	9387192	96	---	---	---	---	9374192	9374220	-	72	9373417	9387185
chr7	9381101	9387352	9381108	9381268	9387185	9387345	91	9381096	9381100	9387353	9387357	9387155	9387170	+	81	---	---
chr7	9442884	9457610	9442884	9443230	9457261	9457610	85	---	---	---	---	9456592	9456649	+	79	---	---
chr7	9507278	9513367	9507291	9507731	9512914	9513354	99	9507271	9507277	9513368	9513374	9512818	9512846	+	72	9507291	9513354
chr7	9524562	9530449	9524562	9525157	9529860	9530449	89	---	---	---	---	9529839	9529857	+	84	---	---
chr7	9550846	9558828	9550846	9553327	9556341	9558828	90	---	---	---	---	---	---	0	--	9550847	9558826
chr7	9553698	9563811	9553698	9556298	9561232	9563811	98	---	---	---	---	9561218	9561229	+	91	9553698	9563792
chr7	9559102	9564137	9559102	9559433	9563806	9564137	99	---	---	---	---	9559555	9559585	-	83	9559104	9564135
chr7	9592821	9605921	9592821	9594142	9604638	9605921	95	---	---	---	---	9594604	9594623	-	75	---	---
chr7	9636840	9641165	9636840	9638223	9639764	9641153	88	9636835	9636839	9641166	9641170	---	---	0	--	9636843	9641155
chr7	9639771	9648043	9639771	9641575	9646225	9648043	94	---	---	---	---	9641762	9641773	-	91	---	---
chr7	9639771	9648228	9639771	9641760	9646225	9648228	95	---	---	---	---	9646149	9646178	+	83	9639783	9648226
chr7	9656110	9667379	9656110	9656551	9666938	9667379	99	---	---	---	---	9656994	9657008	-	73	9656110	9667377
chr7	9680070	9690694	9680071	9680249	9690506	9690684	98	9680065	9680069	9690695	9690699	9690010	9690037	+	78	9680070	9690689
chr7	9706587	9717249	9706587	9708324	9715512	9717249	99	---	---	---	---	9715335	9715356	+	86	9706587	9717243
chr7	9717467	9735627	9717467	9721889	9731187	9735627	95	---	---	---	---	9722093	9722116	-	75	9717468	9735610
chr7	9728979	9736283	9728979	9729628	9735634	9736283	98	---	---	---	---	9735416	9735445	+	83	---	---
chr7	9741860	9754046	9741860	9742871	9753074	9754045	91	9741854	9741859	9754047	9754052	9752595	9752618	+	75	9741862	9754041
chr7	9757070	9769030	9757070	9760060	9766060	9769030	97	---	---	---	---	9765879	9765913	+	77	9757070	9769028
chr7	9770487	9781557	9770495	9773379	9778476	9781543	91	9770481	9770486	9781558	9781563	9773620	9773633	-	85	9770495	9781541
chr7	9788180	9801875	9788180	9789176	9800858	9801875	96	---	---	---	---	9800273	9800315	+	76	---	---
chr7	9808742	9819587	9808742	9808913	9819416	9819587	95	---	---	---	---	---	---	0	--	---	---
chr7	9808935	9818921	9808935	9812071	9815904	9818921	95	---	---	---	---	9815712	9815726	+	86	9808951	9818919
chr7	9838218	9853048	9838222	9841224	9850062	9853041	98	9838212	9838217	9853049	9853054	9841605	9841632	-	78	9838224	9853039
chr7	9880596	9887232	9880606	9881110	9886723	9887226	94	9880591	9880595	9887233	9887237	9886468	9886483	+	87	---	---
chr7	9899915	9911963	9899915	9903065	9908838	9911963	98	---	---	---	---	9903219	9903239	-	85	9899916	9911960
chr7	9940860	9952887	9940860	9944011	9949764	9952887	98	---	---	---	---	9949589	9949610	+	81	9940860	9952885
chr7	9995367	10000155	9995367	9995565	9999957	10000155	98	---	---	---	---	9995678	9995713	-	75	9995374	10000153
chr7	10023396	10029855	10023396	10024380	10028880	10029855	96	---	---	---	---	10024584	10024597	-	85	10023396	10029852
chr7	10043483	10056496	10043483	10046890	10053084	10056496	94	---	---	---	---	10046987	10047059	-	71	10043486	10056494
chr7	10084842	10088123	10084842	10085293	10087673	10088123	94	---	---	---	---	10087575	10087593	+	73	10084843	10088117
chr7	10183104	10188828	10183104	10183533	10188439	10188828	88	---	---	---	---	10183604	10183681	-	73	10183105	10188826
chr7	10292117	10299658	10292117	10292643	10299157	10299658	92	---	---	---	---	10292762	10292779	-	72	10292120	10299657
chr7	10317284	10326449	10317284	10318433	10325231	10326449	90	---	---	---	---	10318662	10318686	-	84	10317287	10326447
chr7	10341488	10362702	10341488	10344352	10359819	10362702	92	---	---	---	---	10345019	10345036	-	72	---	---
chr7	10376868	10391934	10376868	10379875	10388926	10391934	98	---	---	---	---	10388609	10388630	+	86	---	---
chr7	10386031	10391835	10386031	10387110	10390756	10391835	85	---	---	---	---	10390625	10390648	+	79	10386045	10391816
chr7	10393514	10411680	10393514	10394176	10411018	10411680	98	---	---	---	---	10394990	10395018	-	82	---	---
chr7	10404215	10414138	10404218	10405255	10413120	10414128	96	10404210	10404214	10414139	10414143	10412851	10412874	+	79	10404217	10414126
chr7	10419704	10430531	10419704	10422867	10427566	10430531	92	---	---	---	---	10422993	10423016	-	91	10419704	10430529
chr7	10445143	10455859	10445143	10448459	10452542	10455859	96	---	---	---	---	10448585	10448608	-	91	10445152	10455856
chr7	10477993	10493045	10477993	10479344	10491689	10493045	93	---	---	---	---	10479927	10479961	-	74	---	---
chr7	10503562	10512073	10503577	10504426	10511208	10512062	85	10503557	10503561	10512074	10512078	10511139	10511159	+	71	---	---
chr7	10522202	10543003	10522211	10523358	10541849	10542999	95	10522197	10522201	10543004	10543008	10524243	10524272	-	73	---	---
chr7	10525518	10537584	10525518	10528664	10534439	10537584	99	---	---	---	---	10534261	10534282	+	86	10525518	10537582
chr7	10544215	10555630	10544215	10544371	10555474	10555630	89	---	---	---	---	10544636	10544675	-	70	---	---
chr7	10578712	10589351	10578712	10581864	10586199	10589351	99	---	---	---	---	10585982	10586022	+	75	10578712	10589349
chr7	10601132	10610532	10601132	10602585	10609079	10610532	96	---	---	---	---	10602854	10602888	-	77	---	---
chr7	10603393	10609081	10603396	10603915	10608560	10609079	98	10603388	10603392	10609082	10609086	10608333	10608352	+	80	10603394	10609077
chr7	10646730	10655260	10646730	10646908	10655082	10655260	96	---	---	---	---	10647193	10647216	-	79	10646730	10655255
chr7	10666724	10670470	10666724	10668468	10668729	10670470	93	---	---	---	---	10668695	10668708	+	78	10666730	10670468
chr7	10671444	10676669	10671444	10671978	10676135	10676669	93	---	---	---	---	10676054	10676071	+	72	---	---
chr7	10708301	10711162	10708302	10708484	10710964	10711147	96	10708296	10708300	10711163	10711167	---	---	0	--	10708318	10711161
chr7	10782246	10793276	10782246	10782485	10793038	10793276	94	---	---	---	---	10792745	10792772	+	78	10782248	10793272
chr7	10827055	10831822	10827055	10828009	10830853	10831807	96	10827050	10827054	10831823	10831827	10828059	10828076	-	72	10827055	10831805
chr7	10864516	10878407	10864525	10866428	10876491	10878397	97	10864511	10864515	10878408	10878412	10876174	10876193	+	75	10864521	10878395
chr7	10999199	11008151	10999204	10999833	11007517	11008145	96	10999194	10999198	11008152	11008156	11000125	11000144	-	85	10999217	11008141
chr7	10999825	11006192	10999825	11000769	11005264	11006192	97	---	---	---	---	11005052	11005065	+	85	10999827	11006190
chr7	11018697	11023127	11018697	11019496	11022320	11023127	93	---	---	---	---	11022281	11022300	+	75	11018697	11023124
chr7	11041306	11052056	11041314	11042239	11051132	11052056	96	11041299	11041305	11052057	11052063	11042490	11042546	-	73	11041314	11052054
chr7	11097383	11107489	11097383	11100120	11104759	11107489	98	---	---	---	---	11104569	11104608	+	70	---	---
chr7	11118341	11126084	11118353	11118793	11125636	11126076	99	11118333	11118340	11126085	11126092	11125540	11125568	+	72	11118346	11126074
chr7	11190790	11198830	11190790	11191013	11198607	11198830	98	---	---	---	---	11191353	11191370	-	88	---	---
chr7	11227403	11233065	11227403	11227753	11232717	11233065	98	---	---	---	---	11227824	11227895	-	75	11227403	11233063
chr7	11296809	11307968	11296809	11297552	11307220	11307968	96	---	---	---	---	11306748	11306786	+	84	11296810	11307967
chr7	11329063	11334585	11329063	11329462	11334186	11334585	95	---	---	---	---	11329626	11329642	-	82	11329063	11334583
chr7	11365817	11378714	11365820	11366070	11378457	11378707	95	11365812	11365816	11378715	11378719	11377939	11377957	+	73	11365822	11378709
chr7	11366062	11377168	11366070	11367140	11376072	11377164	92	11366057	11366061	11377169	11377173	11367486	11367501	-	75	---	---
chr7	11389273	11394035	11389273	11390460	11392846	11394035	96	---	---	---	---	---	---	0	--	11389273	11394033
chr7	11394667	11401644	11394667	11397434	11398877	11401644	99	11394662	11394666	11401645	11401649	11398778	11398806	+	72	---	---
chr7	11406823	11424584	11406823	11408908	11422446	11424584	87	---	---	---	---	11421812	11421831	+	70	---	---
chr7	11419749	11426253	11419749	11420028	11425974	11426253	98	---	---	---	---	11425699	11425720	+	72	11419757	11426251
chr7	11458762	11470763	11458762	11461758	11467760	11470763	99	---	---	---	---	11467580	11467614	+	77	11458763	11470761
chr7	11487806	11493286	11487820	11488893	11492210	11493283	99	11487801	11487805	11493287	11493291	11488999	11489014	-	75	11487820	11493281
chr7	11523144	11527775	11523144	11523462	11527457	11527775	98	---	---	---	---	11527299	11527332	+	76	---	---
chr7	11535428	11542164	11535436	11536130	11541467	11542159	98	11535423	11535427	11542165	11542169	11536291	11536311	-	76	11535430	11542160
chr7	11655706	11677054	11655706	11656792	11675962	11677054	98	---	---	---	---	11675171	11675185	+	73	11655706	11677051
chr7	11688144	11698235	11688144	11688255	11698124	11698235	96	---	---	---	---	11688647	11688658	-	75	11688144	11698225
chr7	11694739	11698959	11694739	11695451	11698245	11698959	95	---	---	---	---	11695553	11695565	-	84	11694752	11698957
chr7	11711367	11721534	11711376	11711916	11720993	11721532	95	11711361	11711366	11721535	11721540	11712358	11712370	-	76	11711378	11721529
chr7	11723261	11735938	11723261	11725921	11733293	11735938	98	---	---	---	---	11726050	11726088	-	74	11723268	11735936
chr7	11750286	11760466	11750295	11753353	11757572	11760454	87	11750280	11750285	11760467	11760472	11753483	11753511	-	93	11750295	11760464
chr7	11751170	11758877	11751170	11751602	11758446	11758877	95	---	---	---	---	11751926	11751944	-	78	11751183	11758858
chr7	11761618	11779834	11761618	11763108	11778335	11779834	89	---	---	---	---	11763609	11763622	-	71	11761621	11779831
chr7	11813225	11825559	11813225	11816607	11822202	11825559	98	---	---	---	---	11822096	11822118	+	95	11813225	11825551
chr7	11827074	11836122	11827074	11830195	11833002	11836122	90	---	---	---	---	11830318	11830335	-	72	11827087	11836120
chr7	11828392	11835909	11828392	11829982	11834318	11835909	87	---	---	---	---	11834142	11834158	+	88	11828396	11835899
chr7	11876091	11884554	11876091	11877653	11882989	11884554	91	---	---	---	---	11882780	11882805	+	73	11876092	11884542
chr7	11896266	11902735	11896266	11896916	11902054	11902735	89	---	---	---	---	11901922	11901939	+	83	11896266	11902732
chr7	11926511	11945251	11926518	11927076	11944687	11945245	96	11926506	11926510	11945252	11945256	11944077	11944097	+	71	---	---
chr7	11932276	11946403	11932276	11933426	11945253	11946403	96	---	---	---	---	11944859	11944878	+	75	11932284	11946401
chr7	11970315	11981337	11970315	11970538	11981114	11981337	97	---	---	---	---	11980809	11980844	+	75	---	---
chr7	11983158	11995194	11983158	11984016	11994336	11995194	98	---	---	---	---	11993857	11993869	+	84	11983158	11995192
chr7	11987765	11992180	11987765	11988558	11991387	11992180	99	---	---	---	---	11991260	11991313	+	70	11987765	11992178
chr7	12019023	12030102	12019023	12020180	12028946	12030102	95	---	---	---	---	12020399	12020413	-	73	---	---
chr7	12043419	12058495	12043424	12044047	12057857	12058483	91	12043414	12043418	12058496	12058500	12044585	12044597	-	76	12043422	12058479
chr7	12074199	12095253	12074199	12074499	12094958	12095253	92	---	---	---	---	12094009	12094077	+	73	---	---
chr7	12074865	12082325	12074869	12075791	12081390	12082319	93	12074859	12074864	12082326	12082331	12076042	12076071	-	73	12074869	12082322
chr7	12097512	12101874	12097512	12098304	12101082	12101874	99	---	---	---	---	12101029	12101059	+	74	12097512	12101872
chr7	12109403	12113808	12109403	12110200	12113009	12113808	93	---	---	---	---	12110269	12110322	-	70	12109403	12113806
chr7	12116495	12119817	12116505	12116807	12119514	12119816	90	12116489	12116494	12119818	12119823	12116842	12116861	-	75	12116503	12119804
chr7	12121847	12135963	12121848	12123016	12134784	12135951	99	12121842	12121846	12135964	12135968	12123436	12123448	-	92	12121851	12135961
chr7	12126468	12133574	12126468	12126934	12133108	12133574	89	---	---	---	---	12127190	12127210	-	80	12126469	12133568
chr7	12144054	12147156	12144058	12144863	12146351	12147156	99	12144049	12144053	12147157	12147161	12144869	12144888	-	75	12144058	12147148
chr7	12175303	12182312	12175303	12176931	12180684	12182312	94	---	---	---	---	12177038	12177056	-	73	---	---
chr7	12193842	12200082	12193842	12194538	12199386	12200082	92	---	---	---	---	12199345	12199363	+	73	---	---
chr7	12200123	12211759	12200123	12201295	12210589	12211759	95	---	---	---	---	12210153	12210171	+	73	---	---
chr7	12200532	12211199	12200532	12201228	12210504	12211199	92	---	---	---	---	12210117	12210128	+	83	---	---
chr7	12206310	12209484	12206310	12207522	12208274	12209484	89	---	---	---	---	12208213	12208231	+	73	12206321	12209482
chr7	12215698	12223150	12215698	12216460	12222388	12223150	98	---	---	---	---	12222221	12222239	+	73	12215711	12223148
chr7	12230277	12232881	12230280	12231062	12232091	12232873	87	12230272	12230276	12232882	12232886	12232014	12232032	+	73	---	---
chr7	12237056	12254039	12237056	12238244	12252850	12254039	95	---	---	---	---	12238490	12238501	-	75	---	---
chr7	12238551	12252386	12238551	12239031	12251918	12252386	90	12238545	12238550	12252387	12252392	12251400	12251418	+	73	12238553	12252377
chr7	12241039	12249853	12241039	12241549	12249341	12249853	93	---	---	---	---	12248965	12248983	+	73	12241054	12249836
chr7	12242283	12243514	12242283	12242698	12243107	12243514	90	---	---	---	---	---	---	0	--	---	---
chr7	12243047	12246075	12243054	12243779	12245341	12246066	96	12243041	12243046	12246076	12246081	---	---	0	--	12243054	12246064
chr7	12245747	12249201	12245747	12247092	12247857	12249201	93	---	---	---	---	12247818	12247836	+	78	12245750	12249194
chr7	12254936	12263504	12254936	12255603	12262835	12263504	96	---	---	---	---	12262547	12262565	+	78	12254947	12263502
chr7	12256225	12259871	12256225	12257074	12259031	12259871	93	---	---	---	---	12258945	12258963	+	73	12256231	12259862
chr7	12267216	12271390	12267216	12268469	12270153	12271390	90	---	---	---	---	---	---	0	--	12267232	12271385
chr7	12271693	12277010	12271693	12272113	12276598	12277010	90	---	---	---	---	12276409	12276427	+	73	12271701	12277003
chr7	12297568	12312489	12297576	12298560	12311496	12312477	96	12297563	12297567	12312490	12312494	12310922	12310979	+	74	---	---
chr7	12304677	12309061	12304689	12305482	12308265	12309059	99	12304671	12304676	12309062	12309067	12308136	12308189	+	70	12304690	12309053
chr7	12338705	12350994	12338705	12341682	12348061	12350994	94	---	---	---	---	12341877	12341900	-	79	12338706	12350981
chr7	12338705	12350612	12338705	12341300	12348061	12350612	94	---	---	---	---	12341498	12341525	-	75	---	---
chr7	12379317	12396522	12379317	12379747	12396103	12396522	95	---	---	---	---	12395649	12395671	+	73	---	---
chr7	12385138	12389522	12385146	12385938	12388724	12389516	99	12385133	12385137	12389523	12389527	12386010	12386063	-	70	12385146	12389514
chr7	12395022	12400482	12395022	12396523	12398970	12400482	89	---	---	---	---	12396583	12396605	-	86	12395022	12400479
chr7	12410121	12415704	12410135	12410605	12415220	12415692	94	12410116	12410120	12415705	12415709	12415035	12415048	+	78	12410123	12415689
chr7	12467665	12471326	12467666	12468026	12470960	12471319	92	12467659	12467664	12471327	12471332	12470840	12470863	+	75	---	---
chr7	12490093	12503677	12490093	12493256	12500514	12503677	97	---	---	---	---	12500229	12500249	+	76	---	---
chr7	12505592	12509994	12505592	12506388	12509199	12509994	98	---	---	---	---	12506409	12506435	-	70	12505592	12509991
chr7	12526459	12532502	12526472	12526881	12532104	12532492	88	12526453	12526458	12532503	12532508	12531842	12531855	+	85	12526463	12532489
chr7	12534798	12538345	12534798	12535014	12538129	12538345	95	---	---	---	---	12535103	12535140	-	73	12534798	12538333
chr7	12556035	12564573	12556044	12556152	12564455	12564563	93	12556030	12556034	12564574	12564578	12556502	12556550	-	77	12556044	12564572
chr7	12556152	12563357	12556152	12556810	12562700	12563357	95	---	---	---	---	12562443	12562455	+	76	12556152	12563356
chr7	12585161	12597088	12585161	12588129	12594130	12597088	98	---	---	---	---	12593879	12593906	+	78	---	---
chr7	12604481	12615147	12604481	12606012	12613629	12615147	96	---	---	---	---	12606014	12606025	-	91	12604486	12615145
chr7	12639548	12649290	12639548	12640369	12648466	12649290	95	---	---	---	---	12648084	12648113	+	76	12639552	12649288
chr7	12685972	12703082	12685972	12687387	12701657	12703082	94	---	---	---	---	12701037	12701061	+	80	12685976	12703080
chr7	12732288	12736636	12732288	12733025	12735845	12736635	87	12732283	12732287	12736637	12736641	12735720	12735774	+	72	12732288	12736632
chr7	12833712	12845568	12833712	12834676	12844606	12845568	94	---	---	---	---	12835132	12835173	-	78	12833725	12845553
chr7	12870148	12881422	12870148	12870687	12880885	12881422	92	---	---	---	---	12871141	12871181	-	75	---	---
chr7	12886517	12900359	12886517	12886795	12900081	12900359	97	---	---	---	---	12899497	12899517	+	80	12886530	12900345
chr7	12935793	12944667	12935793	12936479	12943984	12944667	94	---	---	---	---	12936799	12936855	-	80	---	---
chr7	12952373	12961319	12952373	12953829	12959871	12961319	96	---	---	---	---	12953925	12953942	-	72	---	---
chr7	12968671	12973046	12968677	12969227	12972486	12973037	95	12968666	12968670	12973047	12973051	12969273	12969299	-	77	12968677	12973035
chr7	12977031	12983701	12977031	12977590	12983171	12983701	88	---	---	---	---	12977823	12977857	-	74	12977041	12983698
chr7	12989464	12999873	12989464	12991118	12998211	12999873	88	---	---	---	---	12998141	12998161	+	76	12989479	12999871
chr7	12995802	13009177	12995807	12996314	13008655	13009163	96	12995796	12995801	13009178	13009183	12996891	12996931	-	78	12995807	13009176
chr7	12999862	13009405	12999869	13000120	13009154	13009405	97	12999856	12999861	13009406	13009411	13000509	13000532	-	70	12999862	13009403
chr7	13011855	13024082	13011855	13012293	13023644	13024082	97	---	---	---	---	13012785	13012816	-	71	13011855	13024080
chr7	13044211	13052384	13044211	13044339	13052257	13052384	90	---	---	---	---	13051937	13051972	+	75	13044216	13052378
chr7	13086161	13098198	13086161	13087750	13096651	13098198	93	---	---	---	---	13088129	13088140	-	91	13086162	13098196
chr7	13131224	13144176	13131235	13132462	13142941	13144168	99	13131219	13131223	13144177	13144181	13142417	13142481	+	81	13131235	13144166
chr7	13183661	13203349	13183661	13184564	13202446	13203349	93	---	---	---	---	13201823	13201846	+	75	---	---
chr7	13185705	13191489	13185705	13186702	13190478	13191489	94	---	---	---	---	13190314	13190328	+	93	13185709	13191487
chr7	13247422	13252292	13247422	13248018	13251669	13252292	91	---	---	---	---	13248172	13248201	-	83	13247426	13252279
chr7	13260332	13267161	13260332	13260920	13266574	13267161	97	---	---	---	---	13261084	13261100	-	76	13260332	13267159
chr7	13375382	13379802	13375382	13376186	13378998	13379802	94	---	---	---	---	13378857	13378874	+	72	13375382	13379797
chr7	13451036	13469121	13451036	13451704	13468452	13469121	86	---	---	---	---	13468032	13468050	+	78	---	---
chr7	13451748	13467705	13451748	13452846	13466610	13467705	98	---	---	---	---	13466242	13466272	+	74	13451752	13467703
chr7	13459561	13463002	13459561	13459750	13462813	13463002	87	---	---	---	---	13459768	13459780	-	100	---	---
chr7	13476369	13485209	13476369	13477563	13484071	13485209	89	---	---	---	---	13477569	13477619	-	72	13476379	13485207
chr7	13573457	13577855	13573457	13574248	13577065	13577855	98	---	---	---	---	13577016	13577042	+	70	13573457	13577853
chr7	13630768	13636089	13630772	13630898	13635954	13636080	96	13630762	13630767	13636090	13636095	13631130	13631151	-	86	13630781	13636084
chr7	13645389	13649787	13645400	13646183	13648987	13649779	94	13645384	13645388	13649788	13649792	13648847	13648865	+	73	13645403	13649785
chr7	13660118	13669775	13660118	13660694	13669198	13669775	92	---	---	---	---	13669007	13669027	+	76	---	---
chr7	13660160	13669532	13660160	13660452	13669240	13669532	92	---	---	---	---	13660581	13660601	-	76	13660175	13669517
chr7	13672599	13677968	13672599	13672807	13677761	13677968	97	---	---	---	---	13677513	13677557	+	73	13672608	13677965
chr7	13704158	13723326	13704158	13705974	13721491	13723326	91	---	---	---	---	13720715	13720848	+	71	---	---
chr7	13710775	13714525	13710775	13711080	13714226	13714525	87	---	---	---	---	13711177	13711195	-	73	13710779	13714515
chr7	13765765	13772005	13765768	13766112	13771648	13771992	89	13765760	13765764	13772006	13772010	---	---	0	--	---	---
chr7	13789024	13809562	13789024	13789361	13809231	13809562	86	---	---	---	---	13808337	13808423	+	70	13789025	13809560
chr7	13796203	13804870	13796203	13796643	13804430	13804870	99	---	---	---	---	13796710	13796738	-	72	13796203	13804868
chr7	13824471	13835841	13824482	13825047	13835274	13835839	96	13824466	13824470	13835842	13835846	13834762	13834780	+	73	13824483	13835839
chr7	13843593	13850697	13843593	13844579	13849699	13850697	97	---	---	---	---	13844784	13844797	-	85	13843593	13850695
chr7	13868539	13887024	13868539	13869931	13885632	13887024	97	---	---	---	---	13870195	13870219	-	80	13868539	13887006
chr7	13902649	13921460	13902649	13904301	13919822	13921460	97	---	---	---	---	13919219	13919233	+	80	13902649	13921456
chr7	13904296	13911923	13904300	13906771	13909413	13911910	97	13904290	13904295	13911924	13911929	13909280	13909316	+	78	---	---
chr7	13912560	13922079	13912569	13913185	13921454	13922070	99	13912554	13912559	13922080	13922085	13913452	13913468	-	70	---	---
chr7	13922688	13937739	13922688	13923455	13936974	13937739	95	---	---	---	---	13924109	13924130	-	72	---	---
chr7	13925578	13932871	13925578	13926019	13932436	13932871	95	---	---	---	---	13932338	13932366	+	72	13925578	13932866
chr7	13962870	13965129	13962885	13963063	13964942	13965120	88	13962865	13962869	13965130	13965134	---	---	0	--	---	---
chr7	13965173	13982633	13965173	13965393	13982413	13982633	93	---	---	---	---	13981568	13981583	+	75	---	---
chr7	13967305	13974598	13967305	13967746	13974163	13974598	95	---	---	---	---	13974065	13974093	+	72	13967305	13974593
chr7	13983253	13997666	13983255	13983820	13997111	13997666	95	13983248	13983252	13997667	13997671	13984456	13984485	-	73	13983255	13997663
chr7	14005575	14012787	14005575	14005897	14012466	14012786	97	14005570	14005574	14012788	14012792	14012200	14012250	+	90	14005582	14012778
chr7	14012778	14016284	14012778	14013728	14015373	14016284	90	---	---	---	---	14013786	14013798	-	76	14012788	14016281
chr7	14056976	14068564	14056976	14061153	14064378	14068564	98	---	---	---	---	14061278	14061300	-	91	14056979	14068562
chr7	14059100	14066791	14059100	14059379	14066512	14066791	98	---	---	---	---	14059691	14059735	-	73	14059111	14066779
chr7	14067158	14073067	14067158	14068264	14071969	14073067	89	---	---	---	---	14068379	14068405	-	74	---	---
chr7	14076411	14084688	14076411	14076853	14084246	14084688	99	---	---	---	---	14083876	14083912	+	72	14076411	14084686
chr7	14080360	14083212	14080360	14080689	14082884	14083212	86	---	---	---	---	14082774	14082804	+	70	---	---
chr7	14089229	14095823	14089229	14091218	14093866	14095823	95	---	---	---	---	14093761	14093781	+	95	---	---
chr7	14106440	14118622	14106440	14107184	14117879	14118622	95	---	---	---	---	14117401	14117418	+	72	14106450	14118614
chr7	14123640	14137909	14123640	14124539	14136984	14137909	92	---	---	---	---	14136459	14136476	+	83	14123640	14137907
chr7	14157459	14168461	14157459	14159687	14166236	14168461	91	---	---	---	---	14166074	14166092	+	73	---	---
chr7	14174657	14189564	14174657	14175336	14188886	14189564	94	---	---	---	---	14188253	14188274	+	72	14174671	14189555
chr7	14178274	14189911	14178274	14178611	14189574	14189911	94	---	---	---	---	14178884	14178902	-	78	---	---
chr7	14187137	14206695	14187137	14187935	14205891	14206695	90	---	---	---	---	14188273	14188298	-	76	14187137	14206686
chr7	14214246	14221712	14214255	14217065	14218900	14221712	88	14214241	14214245	14221713	14221717	14218821	14218833	+	76	14214249	14221710
chr7	14272426	14288059	14272426	14272590	14287894	14288059	95	---	---	---	---	14273300	14273324	-	84	14272442	14288048
chr7	14275262	14284979	14275262	14277385	14282912	14284979	89	---	---	---	---	14277570	14277585	-	75	---	---
chr7	14285586	14296629	14285591	14286465	14295753	14296627	88	14285580	14285585	14296630	14296635	14286839	14286880	-	76	14285599	14296623
chr7	14288180	14299149	14288180	14288345	14298983	14299149	89	---	---	---	---	14288763	14288817	-	70	14288196	14299139
chr7	14291297	14304348	14291297	14293221	14302445	14304348	91	---	---	---	---	14293459	14293478	-	75	14291311	14304334
chr7	14294703	14311729	14294703	14295672	14310856	14311722	86	14294698	14294702	14311730	14311734	14310302	14310324	+	82	14294710	14311728
chr7	14320123	14331718	14320123	14320565	14331276	14331718	99	---	---	---	---	14320837	14320857	-	71	14320123	14331715
chr7	14341167	14352878	14341167	14341293	14352749	14352878	93	---	---	---	---	14341742	14341787	-	73	14341181	14352874
chr7	14343263	14347599	14343263	14344013	14346849	14347599	96	---	---	---	---	14346747	14346766	+	90	14343264	14347597
chr7	14352879	14362137	14352879	14354450	14360616	14362137	86	---	---	---	---	14360436	14360470	+	77	---	---
chr7	14364639	14373442	14364639	14365838	14372247	14373442	85	---	---	---	---	14365949	14365992	-	79	14364639	14373436
chr7	14396855	14403909	14396865	14397544	14403224	14403903	98	14396850	14396854	14403910	14403914	14402940	14402981	+	73	---	---
chr7	14425917	14441501	14425926	14426264	14441159	14441497	94	14425912	14425916	14441502	14441506	14426875	14426899	-	72	---	---
chr7	14428100	14434084	14428100	14428240	14433943	14434084	90	---	---	---	---	14428271	14428287	-	76	---	---
chr7	14441540	14448825	14441540	14442109	14448256	14448825	97	---	---	---	---	14447999	14448011	+	76	14441540	14448824
chr7	14449531	14452299	14449531	14449683	14452147	14452299	95	---	---	---	---	14452045	14452066	+	77	14449536	14452291
chr7	14464180	14475586	14464183	14466958	14472898	14475584	91	14464175	14464179	14475587	14475591	14472723	14472749	+	81	14464183	14475582
chr7	14494973	14499344	14494973	14495416	14498900	14499344	97	---	---	---	---	14498745	14498776	+	75	14494979	14499342
chr7	14651775	14658463	14651781	14652187	14658042	14658449	91	14651770	14651774	14658464	14658468	14657989	14658040	+	78	14651782	14658447
chr7	14661380	14665259	14661380	14661647	14664993	14665259	94	---	---	---	---	---	---	0	--	14661381	14665245
chr7	14683329	14688182	14683329	14683486	14688025	14688182	92	---	---	---	---	14687924	14687986	+	73	14683329	14688179
chr7	14691101	14702625	14691114	14691415	14702311	14702612	96	14691096	14691100	14702626	14702630	14701917	14701962	+	82	14691105	14702621
chr7	14797424	14812704	14797432	14797914	14812210	14812692	92	14797418	14797423	14812705	14812710	14798300	14798317	-	72	14797436	14812703
chr7	14799703	14811691	14799703	14800772	14810597	14811691	91	---	---	---	---	14801241	14801264	-	87	---	---
chr7	14836263	14840953	14836263	14836730	14840499	14840953	90	---	---	---	---	14840383	14840455	+	71	14836263	14840951
chr7	14840961	14852064	14840962	14844125	14848884	14852051	99	14840956	14840960	14852065	14852069	14848671	14848707	+	81	14840962	14852055
chr7	14853176	14861851	14853176	14854396	14860580	14861851	88	---	---	---	---	14860307	14860341	+	77	14853176	14861848
chr7	14893122	14906044	14893129	14893558	14905604	14906032	92	14893117	14893121	14906045	14906049	14893765	14893789	-	72	14893129	14906043
chr7	14927869	14939577	14927869	14928446	14939002	14939577	93	---	---	---	---	14928833	14928974	-	78	14927872	14939574
chr7	15013284	15020038	15013284	15013635	15019687	15020038	96	---	---	---	---	15013790	15013818	-	72	15013284	15020032
chr7	15081547	15095168	15081552	15084890	15091818	15095168	98	15081542	15081546	15095169	15095173	15084970	15085059	-	72	---	---
chr7	15095658	15115677	15095658	15095938	15115396	15115677	94	---	---	---	---	15096853	15096890	-	78	15095658	15115675
chr7	15105198	15122637	15105211	15105653	15122182	15122624	98	15105193	15105197	15122638	15122642	15121555	15121576	+	77	15105201	15122622
chr7	15109896	15119457	15109896	15111314	15118028	15119457	92	---	---	---	---	15117781	15117816	+	75	---	---
chr7	15139678	15158123	15139678	15140555	15157246	15158123	96	---	---	---	---	15157157	15157176	+	75	---	---
chr7	15143375	15158758	15143375	15144021	15158113	15158758	95	---	---	---	---	15157873	15157895	+	73	15143381	15158756
chr7	15163201	15173147	15163201	15164395	15171953	15173147	95	---	---	---	---	15171575	15171622	+	72	15163211	15173145
chr7	15247935	15252600	15247935	15248137	15252398	15252600	94	---	---	---	---	15252226	15252263	+	76	15247953	15252596
chr7	15465391	15474467	15465391	15466046	15473835	15474467	94	---	---	---	---	15466366	15466435	-	78	15465392	15474465
chr7	15486439	15502990	15486439	15486895	15502547	15502990	94	---	---	---	---	15501784	15501804	+	80	15486439	15502984
chr7	15515561	15536262	15515561	15516301	15535523	15536262	97	---	---	---	---	15534600	15534682	+	73	15515561	15536256
chr7	15621973	15634487	15621973	15622346	15634102	15634487	86	---	---	---	---	15622695	15622767	-	71	---	---
chr7	15626583	15631837	15626583	15626741	15631679	15631837	98	---	---	---	---	15626963	15626988	-	73	15626583	15631835
chr7	15682926	15690816	15682926	15683848	15689894	15690816	95	---	---	---	---	15683959	15684015	-	70	15682927	15690814
chr7	15693088	15702069	15693088	15694015	15701141	15702069	94	---	---	---	---	15694333	15694352	-	75	---	---
chr7	15760091	15767486	15760091	15760796	15766783	15767486	94	---	---	---	---	15766519	15766540	+	72	15760091	15767483
chr7	15804811	15818644	15804811	15806282	15817172	15818644	96	---	---	---	---	15806383	15806402	-	70	15804812	15818634
chr7	16074311	16080777	16074311	16075311	16079784	16080777	93	---	---	---	---	16079560	16079581	+	77	16074311	16080775
chr7	16096346	16107467	16096346	16097509	16106304	16107467	88	---	---	---	---	16105882	16105900	+	78	16096347	16107466
chr7	16098236	16104584	16098236	16099478	16103344	16104584	94	---	---	---	---	16099631	16099647	-	88	16098237	16104582
chr7	16121862	16128882	16121862	16122300	16128442	16128882	95	---	---	---	---	16128347	16128375	+	72	16121863	16128880
chr7	16151891	16171329	16151891	16152149	16171071	16171329	93	---	---	---	---	16153008	16153031	-	87	16151891	16171325
chr7	16174955	16188419	16174955	16175569	16187803	16188419	98	---	---	---	---	16187412	16187430	+	73	16174957	16188417
chr7	16205966	16221868	16205966	16209088	16218724	16221868	97	---	---	---	---	16209490	16209513	-	87	16205982	16221860
chr7	16234080	16248320	16234080	16234523	16247878	16248320	97	---	---	---	---	16234771	16234790	-	70	16234082	16248317
chr7	16275889	16292049	16275902	16276170	16291767	16292044	88	16275883	16275888	16292050	16292055	16276808	16276827	-	75	16275891	16292047
chr7	16277587	16284677	16277587	16278250	16284005	16284677	93	---	---	---	---	16283866	16283884	+	78	16277590	16284676
chr7	16353307	16358035	16353307	16353771	16357572	16358035	93	---	---	---	---	16353833	16353853	-	95	16353310	16358020
chr7	16463758	16473472	16463758	16464466	16472773	16473472	96	---	---	---	---	16472499	16472570	+	72	16463769	16473470
chr7	16473533	16478804	16473533	16473825	16478507	16478799	97	16473527	16473532	16478805	16478810	16473827	16473855	-	82	16473533	16478797
chr7	16508175	16525891	16508175	16509533	16524539	16525891	93	---	---	---	---	16523788	16523841	+	72	16508178	16525885
chr7	16551017	16556620	16551017	16551319	16556319	16556620	95	---	---	---	---	16551460	16551489	-	73	16551026	16556618
chr7	16563076	16567604	16563076	16563886	16566783	16567604	87	---	---	---	---	16566686	16566713	+	75	---	---
chr7	16571941	16583654	16571941	16573354	16582237	16583654	93	---	---	---	---	16573726	16573745	-	75	16571941	16583645
chr7	16590598	16595013	16590598	16591393	16594218	16595013	98	---	---	---	---	16594091	16594144	+	70	16590598	16595012
chr7	16642118	16650018	16642120	16643271	16648818	16650014	89	16642113	16642117	16650019	16650023	16648540	16648575	+	75	16642122	16650015
chr7	16681605	16694135	16681605	16684770	16691022	16694135	95	---	---	---	---	16690933	16690956	+	79	16681605	16694132
chr7	16711883	16717248	16711891	16712375	16716790	16717233	88	16711878	16711882	16717249	16717253	16716589	16716623	+	80	---	---
chr7	16787372	16795998	16787372	16787884	16795500	16795998	87	---	---	---	---	16788202	16788265	-	79	16787377	16795996
chr7	16817732	16832507	16817733	16820034	16830211	16832492	94	16817727	16817731	16832508	16832512	16820358	16820392	-	80	16817742	16832492
chr7	16818925	16831636	16818925	16819158	16831403	16831636	96	---	---	---	---	16831008	16831057	+	72	16818943	16831629
chr7	17004434	17008809	17004443	17005183	17008056	17008794	93	17004429	17004433	17008810	17008814	---	---	0	--	17004441	17008801
chr7	17027638	17032501	17027638	17027905	17032234	17032501	93	---	---	---	---	17028014	17028025	-	83	---	---
chr7	17063496	17068313	17063496	17063655	17068154	17068313	98	---	---	---	---	17067992	17068136	+	70	17063496	17068302
chr7	17095108	17097493	17095118	17095425	17097170	17097483	88	17095102	17095107	17097494	17097499	17097142	17097153	+	83	17095123	17097477
chr7	17102212	17109642	17102212	17104240	17107614	17109642	100	---	---	---	---	17107484	17107496	+	76	---	---
chr7	17137285	17143830	17137293	17138336	17142792	17143818	91	17137280	17137284	17143831	17143835	17138538	17138559	-	77	17137297	17143820
chr7	17314988	17326392	17314988	17315539	17325825	17326392	91	---	---	---	---	17325317	17325408	+	70	17314989	17326385
chr7	17319596	17324021	17319596	17320389	17323228	17324021	97	---	---	---	---	17323102	17323155	+	70	17319596	17324019
chr7	17329764	17334680	17329764	17330012	17334432	17334680	97	---	---	---	---	17330023	17330096	-	70	17329764	17334678
chr7	17365255	17370731	17365255	17365411	17370575	17370731	94	---	---	---	---	17365433	17365616	-	70	17365255	17370729
chr7	17582707	17593445	17582707	17582901	17593251	17593445	95	---	---	---	---	17583168	17583181	-	71	---	---
chr7	17582897	17598289	17582897	17584688	17596440	17598289	91	---	---	---	---	17585215	17585264	-	74	17582900	17598287
chr7	17599200	17618102	17599200	17599476	17617806	17618102	86	---	---	---	---	17617254	17617279	+	73	---	---
chr7	17668690	17675154	17668690	17669704	17674186	17675153	90	17668684	17668689	17675155	17675160	17674012	17674026	+	93	---	---
chr7	17697702	17709704	17697702	17698265	17709142	17709704	95	---	---	---	---	17698668	17698699	-	75	---	---
chr7	17720928	17738846	17720928	17721676	17738098	17738846	98	---	---	---	---	17722459	17722498	-	75	---	---
chr7	17721770	17732331	17721770	17724468	17729633	17732331	95	---	---	---	---	17724601	17724628	-	82	---	---
chr7	17742509	17758299	17742512	17742740	17758067	17758292	86	17742504	17742508	17758300	17758304	17757314	17757338	+	76	17742512	17758293
chr7	17916362	17924320	17916362	17916738	17923944	17924320	98	---	---	---	---	17916790	17916809	-	70	---	---
chr7	17931680	17944933	17931680	17934838	17941758	17944933	98	---	---	---	---	17935022	17935040	-	78	---	---
chr7	17959498	17972487	17959500	17960602	17971370	17972472	99	17959493	17959497	17972488	17972492	17961060	17961141	-	81	17959500	17972483
chr7	18008316	18021573	18008316	18011515	18018482	18021573	95	---	---	---	---	18011728	18011749	-	72	18008323	18021571
chr7	18010060	18021398	18010060	18011340	18020204	18021398	91	---	---	---	---	18011728	18011749	-	72	---	---
chr7	18087804	18099108	18087804	18088245	18098667	18099108	99	---	---	---	---	18088518	18088538	-	71	18087804	18099106
chr7	18175635	18197411	18175635	18177261	18195785	18197411	99	---	---	---	---	18195292	18195322	+	77	18175635	18197401
chr7	18188024	18198952	18188024	18189571	18197405	18198952	99	---	---	---	---	18197063	18197081	+	84	18188036	18198950
chr7	18273798	18285886	18273798	18276968	18282713	18285886	99	---	---	---	---	18282548	18282566	+	89	18273806	18285883
chr7	18291888	18304458	18291888	18295055	18301291	18304458	99	---	---	---	---	18301201	18301224	+	79	18291888	18304455
chr7	18379040	18392834	18379051	18380166	18391709	18392826	98	18379034	18379039	18392835	18392840	18380510	18380540	-	74	18379048	18392832
chr7	18437833	18451593	18437839	18438035	18451389	18451585	87	18437828	18437832	18451594	18451598	18450742	18450757	+	81	---	---
chr7	18438190	18450778	18438190	18438753	18450217	18450778	95	---	---	---	---	18439300	18439327	-	82	18438190	18450776
chr7	18490396	18495538	18490401	18490753	18495186	18495536	95	18490391	18490395	18495539	18495543	18490813	18490859	-	74	18490396	18495535
chr7	18534670	18541405	18534684	18535125	18540961	18541399	92	18534664	18534669	18541406	18541411	18540768	18540805	+	78	---	---
chr7	18750077	18759560	18750077	18750834	18758804	18759560	94	---	---	---	---	18751141	18751167	-	70	18750077	18759555
chr7	18777734	18789954	18777743	18778788	18788906	18789954	98	18777729	18777733	18789955	18789959	18788401	18788442	+	88	18777743	18789952
chr7	18813959	18818141	18813959	18814092	18818008	18818141	99	---	---	---	---	18814183	18814207	-	84	18813959	18818139
chr7	18820875	18823872	18820875	18821220	18823521	18823872	93	---	---	---	---	18821280	18821294	-	86	18820876	18823864
chr7	18856211	18875714	18856211	18856394	18875531	18875714	86	---	---	---	---	18857166	18857286	-	74	---	---
chr7	18937884	18950445	18937884	18938492	18949830	18950445	97	---	---	---	---	18938955	18939053	-	79	---	---
chr7	18991599	18998749	18991602	18992042	18998308	18998748	94	18991592	18991598	18998750	18998756	18998213	18998241	+	72	18991600	18998748
chr7	19011712	19023026	19011712	19012152	19022586	19023026	98	---	---	---	---	19012492	19012518	-	70	19011714	19023025
chr7	19061069	19065090	19061069	19061451	19064708	19065090	86	---	---	---	---	19064545	19064558	+	71	---	---
chr7	19112070	19118520	19112070	19113054	19117551	19118520	98	---	---	---	---	19117332	19117345	+	85	19112070	19118514
chr7	19165988	19179139	19165988	19167215	19177908	19179139	98	---	---	---	---	19177373	19177443	+	80	19165989	19179137
chr7	19210268	19223220	19210268	19211512	19221982	19223220	98	---	---	---	---	19221458	19221522	+	83	19210268	19223218
chr7	19387922	19390360	19387922	19388327	19389948	19390360	86	---	---	---	---	19388379	19388427	-	85	---	---
chr7	19391632	19396445	19391632	19391980	19396089	19396445	85	---	---	---	---	19395930	19395962	+	90	---	---
chr7	19399189	19403356	19399195	19399589	19402951	19403345	86	19399184	19399188	19403357	19403361	19402797	19402809	+	84	19399202	19403342
chr7	19454682	19463955	19454682	19456040	19462600	19463955	89	---	---	---	---	19462326	19462344	+	73	---	---
chr7	19455103	19463572	19455103	19455657	19463021	19463572	89	---	---	---	---	---	---	0	--	19455104	19463560
chr7	19473911	19479384	19473915	19474222	19479077	19479384	99	19473905	19473910	19479385	19479390	19474287	19474300	-	78	19473915	19479382
chr7	19530299	19534365	19530307	19530542	19534117	19534350	85	19530294	19530298	19534366	19534370	19533938	19533968	+	74	---	---
chr7	19711642	19724775	19711642	19712723	19723701	19724775	98	---	---	---	---	19723326	19723356	+	74	19711642	19724773
chr7	19726399	19731043	19726399	19727097	19730319	19731043	92	---	---	---	---	19730232	19730248	+	70	19726402	19731041
chr7	19800469	19806654	19800469	19801660	19805476	19806654	98	---	---	---	---	19801744	19801761	-	77	19800469	19806638
chr7	19832750	19849456	19832759	19833753	19848439	19849447	89	19832745	19832749	19849457	19849461	19834268	19834301	-	79	19832752	19849453
chr7	19867270	19880147	19867270	19868341	19879075	19880147	99	---	---	---	---	19868799	19868878	-	83	19867270	19880145
chr7	19957812	19963638	19957812	19958147	19963291	19963638	88	---	---	---	---	19963084	19963170	+	72	---	---
chr7	19989487	19995180	19989489	19989934	19994723	19995168	95	19989480	19989486	19995181	19995187	19994649	19994664	+	87	19989494	19995166
chr7	20019148	20032915	20019148	20022977	20029218	20032915	94	---	---	---	---	20023057	20023146	-	72	20019151	20032913
chr7	20046706	20053248	20046706	20047088	20052859	20053248	85	---	---	---	---	20047346	20047376	-	70	---	---
chr7	20056195	20059847	20056195	20056393	20059649	20059847	95	---	---	---	---	20059557	20059638	+	71	---	---
chr7	20061606	20081605	20061606	20065448	20077787	20081605	87	---	---	---	---	20077171	20077301	+	75	---	---
chr7	20242038	20247531	20242038	20243114	20246430	20247531	97	---	---	---	---	20243219	20243234	-	75	20242038	20247529
chr7	20256248	20269778	20256248	20258831	20267178	20269778	96	---	---	---	---	20266896	20266918	+	73	---	---
chr7	20257729	20262633	20257729	20258267	20262099	20262633	90	---	---	---	---	20258320	20258331	-	91	20257731	20262622
chr7	20283462	20294483	20283462	20283621	20294324	20294483	96	---	---	---	---	20294072	20294115	+	75	---	---
chr7	20385837	20390154	20385837	20386674	20389355	20390154	89	---	---	---	---	20386791	20386807	-	70	20385838	20390152
chr7	20597253	20599987	20597253	20597470	20599766	20599987	86	---	---	---	---	---	---	0	--	---	---
chr7	20641780	20646967	20641780	20642190	20646557	20646967	99	---	---	---	---	20642306	20642346	-	80	20641780	20646963
chr7	20662289	20674041	20662289	20666541	20669792	20674041	99	---	---	---	---	20669642	20669667	+	92	20662290	20674039
chr7	20681229	20686773	20681229	20681567	20686436	20686773	92	---	---	---	---	20686357	20686373	+	76	20681229	20686766
chr7	20695313	20705945	20695313	20695573	20705685	20705945	94	---	---	---	---	20695791	20695803	-	76	20695313	20705943
chr7	20779210	20787730	20779210	20780342	20786564	20787730	88	---	---	---	---	20786299	20786337	+	71	20779213	20787723
chr7	20853359	20866261	20853359	20854426	20865194	20866261	99	---	---	---	---	20854906	20854943	-	89	20853359	20866257
chr7	20890071	20896513	20890071	20891044	20895545	20896513	97	---	---	---	---	20891249	20891262	-	85	20890071	20896511
chr7	20999293	21005021	20999293	21001555	21002775	21005021	87	---	---	---	---	21001582	21001598	-	70	---	---
chr7	21019955	21029445	21019959	21020755	21028649	21029444	97	21019950	21019954	21029446	21029450	21028302	21028323	+	81	---	---
chr7	21054774	21062524	21054781	21055203	21062103	21062524	99	21054769	21054773	21062525	21062529	21055269	21055297	-	72	21054779	21062521
chr7	21098019	21103909	21098019	21098458	21103468	21103909	98	---	---	---	---	21098621	21098668	-	72	21098019	21103907
chr7	21121939	21129418	21121940	21122098	21129253	21129417	85	21121933	21121938	21129419	21129424	21122221	21122240	-	80	21121940	21129416
chr7	21123207	21131404	21123216	21123982	21130604	21131404	85	21123202	21123206	21131405	21131409	21130320	21130348	+	79	---	---
chr7	21173810	21180544	21173810	21174151	21180203	21180544	91	---	---	---	---	21174328	21174347	-	75	21173815	21180533
chr7	21199172	21205808	21199178	21200596	21204384	21205795	92	21199166	21199171	21205809	21205814	21200623	21200639	-	70	---	---
chr7	21249462	21256019	21249462	21249902	21255579	21256019	99	---	---	---	---	21249968	21249996	-	72	21249462	21256016
chr7	21436831	21444797	21436835	21437591	21444049	21444790	91	21436826	21436830	21444798	21444802	21437901	21437914	-	78	---	---
chr7	21447120	21455442	21447120	21447612	21454948	21455442	87	---	---	---	---	21454581	21454610	+	70	21447123	21455441
chr7	21487567	21500370	21487567	21488633	21499304	21500370	99	---	---	---	---	21489117	21489154	-	86	21487567	21500368
chr7	21532165	21538448	21532165	21532575	21538038	21538448	99	---	---	---	---	21537765	21537807	+	72	21532165	21538446
chr7	21544778	21550198	21544778	21545878	21549099	21550198	99	---	---	---	---	21545899	21545915	-	70	21544779	21550196
chr7	21559489	21572431	21559489	21559985	21571914	21572431	85	---	---	---	---	21560375	21560431	-	73	21559492	21572425
chr7	21565066	21571920	21565073	21565516	21571475	21571919	99	21565060	21565065	21571921	21571926	21571379	21571407	+	72	21565071	21571912
chr7	21679313	21685710	21679313	21680278	21684745	21685710	99	---	---	---	---	21680308	21680332	-	72	21679313	21685708
chr7	21734671	21748630	21734671	21735007	21748308	21748630	90	---	---	---	---	21747762	21747792	+	70	---	---
chr7	21735219	21749335	21735219	21735917	21748609	21749335	89	---	---	---	---	21748004	21748032	+	75	21735228	21749328
chr7	21736536	21742199	21736539	21736980	21741756	21742197	99	21736531	21736535	21742200	21742204	21737047	21737075	-	72	21736539	21742195
chr7	21742629	21751256	21742629	21743561	21750382	21751256	85	---	---	---	---	21750042	21750068	+	74	---	---
chr7	21938246	21950709	21938246	21939250	21949705	21950709	98	---	---	---	---	21939714	21939773	-	85	21938246	21950707
chr7	21987599	22009152	21987606	21987995	22008735	22009139	91	21987593	21987598	22009153	22009158	22007719	22007737	+	78	21987599	22009133
chr7	21993286	21997691	21993286	21993403	21997574	21997691	98	---	---	---	---	21993570	21993581	-	75	21993286	21997689
chr7	22025868	22033127	22025868	22026444	22032550	22033127	97	---	---	---	---	22032514	22032533	+	75	---	---
chr7	22160136	22166568	22160136	22161094	22165595	22166568	97	---	---	---	---	22161299	22161312	-	85	22160136	22166566
chr7	22199053	22202815	22199055	22199763	22202071	22202805	87	22199048	22199052	22202816	22202820	22199845	22199856	-	83	---	---
chr7	22279493	22292366	22279493	22280570	22291287	22292366	99	---	---	---	---	22281054	22281091	-	86	22279493	22292364
chr7	22442079	22444651	22442084	22442244	22444484	22444644	93	22442074	22442078	22444652	22444656	22444372	22444409	+	78	22442084	22444641
chr7	22462640	22469309	22462640	22463081	22468856	22469297	99	22462635	22462639	22469310	22469314	22463148	22463176	-	72	22462643	22469306
chr7	22582671	22588087	22582671	22582881	22587866	22588087	91	---	---	---	---	22587710	22587733	+	75	---	---
chr7	22654455	22658686	22654455	22656090	22657058	22658686	88	---	---	---	---	22656171	22656190	-	75	22654460	22658679
chr7	22703668	22715081	22703668	22704232	22714525	22715081	95	---	---	---	---	22704700	22704715	-	75	22703668	22715078
chr7	22736617	22748379	22736617	22738049	22746944	22748379	97	22736612	22736616	22748380	22748384	22738431	22738450	-	75	22736617	22748377
chr7	22763510	22771279	22763510	22763952	22770837	22771279	99	---	---	---	---	22770741	22770769	+	72	22763510	22771274
chr7	22900269	22908326	22900269	22900709	22907886	22908326	99	---	---	---	---	22907790	22907818	+	72	22900269	22908324
chr7	22940588	22957173	22940588	22940702	22957062	22957173	91	---	---	---	---	22941373	22941386	-	71	---	---
chr7	23027187	23045170	23027187	23027625	23044733	23045170	94	---	---	---	---	23028328	23028346	-	73	---	---
chr7	23030272	23042361	23030272	23033432	23039201	23042361	99	---	---	---	---	23039028	23039049	+	86	23030275	23042359
chr7	23131872	23144178	23131876	23132906	23143143	23144174	98	23131867	23131871	23144179	23144183	23142631	23142680	+	84	23131876	23144172
chr7	23454224	23470098	23454227	23455814	23468595	23470090	92	23454218	23454223	23470099	23470104	23456314	23456333	-	85	23454225	23470088
chr7	23485881	23490694	23485881	23486096	23490479	23490694	97	---	---	---	---	---	---	0	--	23485881	23490692
chr7	23589870	23596337	23589870	23590881	23595344	23596337	93	---	---	---	---	23595128	23595147	+	80	23589875	23596335
chr7	23772122	23781941	23772122	23772465	23781592	23781941	87	---	---	---	---	23772859	23772888	-	93	23772133	23781937
chr7	23774063	23780487	23774076	23775042	23779509	23780475	99	23774057	23774062	23780488	23780493	23779455	23779479	+	72	23774077	23780482
chr7	24040472	24051872	24040472	24041035	24051309	24051872	95	---	---	---	---	24050855	24050867	+	76	---	---
chr7	24166666	24169829	24166666	24167319	24169181	24169829	94	---	---	---	---	24167399	24167419	-	71	24166667	24169827
chr7	24185008	24191580	24185008	24185448	24191140	24191580	99	---	---	---	---	24191045	24191073	+	72	24185009	24191578
chr7	24205391	24208451	24205391	24205785	24208057	24208451	96	---	---	---	---	24205852	24205864	-	84	24205401	24208448
chr7	24221878	24235143	24221878	24222407	24234626	24235143	89	---	---	---	---	24222961	24222985	-	72	---	---
chr7	24282810	24289413	24282817	24283268	24288947	24289400	99	24282805	24282809	24289414	24289418	24288851	24288879	+	72	24282815	24289395
chr7	24321716	24337784	24321716	24322810	24336690	24337784	99	24321696	24321715	24337785	24337804	24323265	24323375	-	81	24321717	24337779
chr7	24538226	24553677	24538226	24543295	24548610	24553677	99	---	---	---	---	24543458	24543470	-	76	24538235	24553667
chr7	24794980	24800356	24794992	24795129	24800211	24800348	96	24794975	24794979	24800357	24800361	24795296	24795307	-	75	24794992	24800346
chr7	24830871	24840161	24830874	24834395	24836634	24840155	99	24830866	24830870	24840162	24840166	24836522	24836547	+	80	24830874	24840153
chr7	24853344	24857440	24853344	24853705	24857087	24857440	95	---	---	---	---	24856919	24856952	+	79	24853349	24857438
chr7	25023158	25036351	25023168	25024358	25035152	25036342	99	25023153	25023157	25036352	25036356	25024819	25024898	-	82	25023168	25036340
chr7	25045003	25050986	25045003	25046775	25049175	25050986	86	---	---	---	---	25049090	25049103	+	85	---	---
chr7	25083067	25095979	25083069	25084134	25094901	25095966	99	25083062	25083066	25095980	25095984	25084616	25084653	-	89	25083069	25095964
chr7	25169764	25182709	25169764	25170830	25181643	25182709	99	---	---	---	---	25171312	25171349	-	89	25169765	25182707
chr7	25196319	25208010	25196319	25196850	25207479	25208010	98	---	---	---	---	25197240	25197296	-	70	25196319	25208007
chr7	25417325	25422464	25417328	25418283	25421495	25422450	99	25417320	25417324	25422465	25422469	25421374	25421389	+	75	25417328	25422448
chr7	25547247	25563246	25547247	25548220	25562274	25563246	96	---	---	---	---	25548582	25548602	-	76	25547253	25563242
chr7	25573098	25579520	25573098	25574053	25578552	25579520	98	---	---	---	---	25574256	25574269	-	85	25573098	25579517
chr7	25811814	25818303	25811814	25812214	25817903	25818303	98	---	---	---	---	25812278	25812306	-	72	25811825	25818298
chr7	25820258	25837818	25820260	25820821	25837247	25837808	97	25820253	25820257	25837819	25837823	25836438	25836466	+	72	25820261	25837808
chr7	26105693	26110767	26105693	26106916	26109510	26110767	91	---	---	---	---	26109459	26109484	+	76	26105705	26110766
chr7	26116506	26124779	26116517	26116993	26124288	26124764	99	26116501	26116505	26124780	26124784	26117311	26117327	-	76	26116506	26124766
chr7	26174971	26187719	26174982	26176154	26186545	26187713	98	26174962	26174970	26187720	26187728	26186026	26186085	+	81	26174972	26187713
chr7	26268286	26273073	26268286	26268706	26272656	26273073	95	---	---	---	---	26272626	26272641	+	75	26268297	26273071
chr7	26275607	26282093	26275607	26275930	26281770	26282093	88	---	---	---	---	26276060	26276093	-	82	26275614	26282083
chr7	26435055	26438120	26435055	26435322	26437853	26438120	93	---	---	---	---	26437836	26437850	+	80	26435067	26438103
chr7	26489325	26496933	26489325	26490036	26496223	26496933	93	---	---	---	---	26495952	26495966	+	80	26489335	26496931
chr7	26520592	26527009	26520592	26521077	26526524	26527009	98	---	---	---	---	26526252	26526294	+	72	26520592	26527007
chr7	26567741	26579046	26567741	26568188	26578590	26579037	99	26567735	26567740	26579047	26579052	26578551	26578580	+	70	26567744	26579041
chr7	26581216	26600873	26581216	26581654	26600435	26600873	98	---	---	---	---	26582541	26582591	-	78	26581216	26600871
chr7	26588911	26597288	26588911	26592276	26593923	26597288	99	---	---	---	---	26593823	26593836	+	85	26588911	26597286
chr7	26694794	26698910	26694794	26694934	26698770	26698910	99	---	---	---	---	26695020	26695065	-	76	26694794	26698894
chr7	26745139	26747618	26745139	26745380	26747366	26747610	85	26745133	26745138	26747619	26747624	26747277	26747304	+	75	---	---
chr7	26837548	26843632	26837548	26838055	26843124	26843632	99	---	---	---	---	26842980	26842992	+	76	26837553	26843630
chr7	26862098	26873391	26862098	26862542	26872947	26873391	99	---	---	---	---	26862985	26862999	-	73	26862101	26873389
chr7	26934201	26937346	26934201	26934541	26937006	26937346	99	---	---	---	---	26936913	26936931	+	73	26934201	26937344
chr7	26978717	26998931	26978717	26982287	26995366	26998931	98	---	---	---	---	26982894	26982914	-	71	---	---
chr7	27088356	27093431	27088356	27088557	27093232	27093431	97	27088351	27088355	27093432	27093436	27088761	27088772	-	83	---	---
chr7	27135801	27144392	27135807	27137036	27143148	27144378	91	27135795	27135800	27144393	27144398	27142970	27142998	+	72	27135813	27144381
chr7	27174413	27183343	27174413	27174807	27182948	27183343	88	---	---	---	---	27175170	27175186	-	70	27174429	27183333
chr7	27218596	27232656	27218596	27220932	27230320	27232656	99	---	---	---	---	27221313	27221354	-	78	---	---
chr7	27258851	27279338	27258851	27261759	27276453	27279338	95	---	---	---	---	27275718	27275735	+	72	27258861	27279330
chr7	27265762	27272929	27265762	27266204	27272488	27272929	94	---	---	---	---	27266415	27266447	-	72	27265762	27272927
chr7	27279699	27290409	27279699	27282945	27287163	27290409	99	---	---	---	---	27287014	27287035	+	90	27279699	27290406
chr7	27301666	27307702	27301666	27301845	27307523	27307702	98	---	---	---	---	27301978	27301995	-	77	27301672	27307697
chr7	27321266	27327405	27321266	27321756	27326913	27327405	95	---	---	---	---	27321892	27321904	-	76	27321266	27327402
chr7	27350835	27368541	27350843	27351035	27368337	27368529	97	27350830	27350834	27368542	27368546	27351646	27351677	-	78	27350844	27368533
chr7	27356374	27365010	27356374	27359793	27361591	27365010	99	---	---	---	---	27361491	27361504	+	100	27356375	27365008
chr7	27410546	27420354	27410546	27411640	27419260	27420354	99	---	---	---	---	27411664	27411677	-	85	27410546	27420352
chr7	27488381	27508411	27488385	27492138	27504673	27508406	87	27488376	27488380	27508412	27508416	27492617	27492673	-	73	27488385	27508393
chr7	27501558	27504007	27501565	27501705	27503866	27504006	90	27501553	27501557	27504008	27504012	27501757	27501776	-	90	27501564	27504002
chr7	27505851	27513792	27505851	27506664	27512991	27513792	87	---	---	---	---	27512697	27512716	+	85	---	---
chr7	27596947	27613702	27596959	27597406	27613245	27613692	99	27596941	27596946	27613703	27613708	27612605	27612635	+	77	27596962	27613695
chr7	27604761	27610179	27604761	27605859	27609079	27610179	99	---	---	---	---	27608963	27608978	+	75	27604766	27610177
chr7	27991851	27996764	27991857	27992217	27996392	27996751	86	27991846	27991850	27996765	27996769	27992323	27992347	-	76	---	---
chr7	28003018	28006036	28003018	28003827	28005223	28006036	87	---	---	---	---	---	---	0	--	28003018	28006027
chr7	28024258	28037123	28024258	28025331	28036050	28037123	99	---	---	---	---	28025667	28025704	-	71	28024259	28037121
chr7	28051850	28055177	28051850	28052237	28054773	28055177	87	---	---	---	---	28054646	28054667	+	72	---	---
chr7	28052244	28056458	28052244	28053232	28055471	28056458	91	---	---	---	---	28055371	28055394	+	79	28052255	28056455
chr7	28058554	28062979	28058556	28058869	28062665	28062978	90	28058549	28058553	28062980	28062984	28062548	28062576	+	79	28058561	28062970
chr7	28070259	28074626	28070259	28071079	28073794	28074626	86	---	---	---	---	---	---	0	--	28070266	28074615
chr7	28070501	28074301	28070516	28070743	28074063	28074290	96	28070496	28070500	28074302	28074306	28073980	28073998	+	78	28070515	28074286
chr7	28157164	28170374	28157164	28157442	28170096	28170374	86	---	---	---	---	28169509	28169555	+	72	28157165	28170371
chr7	28510598	28521900	28510598	28511045	28521453	28521900	99	---	---	---	---	28511054	28511083	-	70	28510601	28521895
chr7	28601103	28612301	28601103	28604276	28609129	28612301	99	---	---	---	---	28604405	28604425	-	95	28601104	28612299
chr7	28662839	28668488	28662839	28663264	28668063	28668488	98	---	---	---	---	28667944	28667958	+	80	28662839	28668486
chr7	28795096	28802526	28795096	28795537	28802085	28802526	99	---	---	---	---	28795604	28795632	-	72	28795097	28802524
chr7	28811670	28816486	28811670	28811828	28816328	28816486	98	---	---	---	---	28811844	28811955	-	73	28811679	28816483
chr7	29272632	29291939	29272632	29272925	29291646	29291939	94	---	---	---	---	29290889	29290902	+	92	---	---
chr7	29275265	29291420	29275267	29277003	29289695	29291408	93	29275259	29275264	29291421	29291426	29277213	29277246	-	70	---	---
chr7	29275603	29291408	29275603	29277003	29290030	29291408	92	---	---	---	---	29277213	29277246	-	70	29275614	29291392
chr7	29366257	29369566	29366257	29366446	29369377	29369566	99	---	---	---	---	29366517	29366547	-	74	29366257	29369564
chr7	29440631	29456821	29440631	29441191	29456259	29456821	95	---	---	---	---	29455552	29455576	+	84	29440631	29456819
chr7	29550913	29572100	29550913	29551132	29571880	29572100	89	---	---	---	---	29570898	29570929	+	75	---	---
chr7	29598285	29612384	29598285	29599103	29611565	29612384	96	---	---	---	---	29599461	29599482	-	77	29598298	29612382
chr7	29640096	29651018	29640102	29640664	29650487	29651005	89	29640091	29640095	29651019	29651023	29641010	29641049	-	77	29640102	29651003
