# Supplementary material for: LtrDetector: A tool-suite for detecting long terminal repeat retrotransposons de-novo
Source: BMC Genomics. 2019 Jun 3;20:450. doi: 10.1186/s12864-019-5796-9 (PMC6547461; doi:10.1186/s12864-019-5796-9)
Supplement: Supplementary file 7 — LTR retrotransposons found by LtrDetector in Oryza sativa Japonica. This compressed file (.tar.gz) includes the LTR retrotransposons found by LtrDetector in BED format. (TAR.GZ 268 kb) [file 12864_2019_5796_MOESM7_ESM.gz › osativa/chr5Detector.bed]

SeqID	Retrotransposon	Left_LTR	Right_LTR		Left_TSD	Right_TSD	Polypurine Tract		TG	CA
	Start	End	Start	End	Start	End	ID	Start	End	Start	End	Start	End	Strand	Purine%	Start	End
chr5	104267	110734	104267	105255	109735	110734	97	---	---	---	---	105461	105478	-	72	---	---
chr5	119072	126718	119072	119238	126550	126718	93	---	---	---	---	126240	126254	+	73	---	---
chr5	232744	245017	232744	234008	243757	245017	98	---	---	---	---	243269	243296	+	85	232745	245015
chr5	248396	258247	248396	249400	257210	258247	85	---	---	---	---	256864	256899	+	80	---	---
chr5	381711	393770	381711	384856	390616	393764	99	381706	381710	393771	393775	385041	385057	-	82	381711	393765
chr5	676632	685534	676632	676758	685417	685534	90	---	---	---	---	676954	677029	-	82	676634	685520
chr5	726276	737458	726285	727895	735850	737458	96	726271	726275	737459	737463	728275	728293	-	78	726285	737456
chr5	746182	757493	746182	746623	757052	757493	97	---	---	---	---	746881	746900	-	75	746182	757491
chr5	806578	812573	806578	807085	812066	812573	96	---	---	---	---	807221	807234	-	78	806578	812571
chr5	885043	896847	885043	886354	895587	896847	86	---	---	---	---	895281	895307	+	70	---	---
chr5	1029275	1040589	1029275	1029716	1040148	1040589	97	---	---	---	---	1039782	1039808	+	70	1029275	1040586
chr5	1091320	1102799	1091320	1092343	1101775	1102799	98	---	---	---	---	1092799	1092813	-	73	1091321	1102797
chr5	1249742	1257640	1249742	1249968	1257415	1257640	88	---	---	---	---	1250275	1250296	-	77	---	---
chr5	1328089	1332076	1328089	1328230	1331936	1332076	93	---	---	---	---	1328308	1328415	-	73	1328090	1332059
chr5	1363662	1369883	1363662	1364325	1369222	1369883	98	---	---	---	---	1369004	1369027	+	79	---	---
chr5	1374695	1385801	1374706	1376544	1383950	1385788	99	1374690	1374694	1385802	1385806	1383579	1383606	+	71	---	---
chr5	1409616	1412851	1409616	1409974	1412493	1412851	99	---	---	---	---	1412416	1412428	+	76	1409617	1412847
chr5	1483107	1491156	1483107	1483419	1490843	1491156	91	---	---	---	---	1490735	1490758	+	79	---	---
chr5	1484092	1488618	1484092	1484635	1488074	1488618	86	---	---	---	---	1488026	1488046	+	80	---	---
chr5	1524448	1529782	1524448	1524771	1529459	1529782	98	---	---	---	---	1529298	1529329	+	75	1524448	1529780
chr5	1600879	1612089	1600879	1602685	1610283	1612089	98	---	---	---	---	1603022	1603043	-	86	---	---
chr5	1619692	1639221	1619692	1620858	1638055	1639221	98	---	---	---	---	1637304	1637328	+	72	1619692	1639218
chr5	1630265	1637483	1630265	1633380	1634368	1637483	99	---	---	---	---	1634268	1634280	+	100	1630265	1637481
chr5	1782002	1796606	1782002	1782415	1796188	1796606	86	---	---	---	---	1782930	1782954	-	80	---	---
chr5	1812443	1825327	1812443	1813698	1824072	1825327	98	---	---	---	---	1814158	1814217	-	83	1812443	1825324
chr5	1832734	1844565	1832734	1833277	1844012	1844565	90	---	---	---	---	1833687	1833814	-	81	---	---
chr5	1945929	1962049	1945929	1946548	1961430	1962049	97	---	---	---	---	1947065	1947109	-	80	1945936	1962047
chr5	2032387	2044603	2032387	2032831	2044159	2044603	98	---	---	---	---	2044033	2044052	+	70	2032389	2044599
chr5	2232723	2239172	2232723	2233698	2238197	2239172	99	---	---	---	---	2233903	2233916	-	85	2232725	2239170
chr5	2257210	2262368	2257210	2257391	2262185	2262368	89	---	---	---	---	2261945	2261956	+	75	---	---
chr5	2271629	2283148	2271629	2274710	2280060	2283148	99	---	---	---	---	2279805	2279818	+	78	2271629	2283143
chr5	2405011	2416323	2405011	2405454	2415880	2416323	99	---	---	---	---	2405466	2405495	-	70	2405012	2416321
chr5	2423408	2434715	2423408	2423852	2434271	2434715	99	---	---	---	---	2433980	2434000	+	71	2423411	2434713
chr5	2453629	2460052	2453629	2454114	2459567	2460052	98	---	---	---	---	2459295	2459337	+	72	2453629	2460050
chr5	2683067	2699620	2683067	2683268	2699411	2699612	96	2683062	2683066	2699621	2699625	2698630	2698656	+	77	2683067	2699619
chr5	2686822	2698581	2686822	2690002	2695378	2698581	98	---	---	---	---	2695293	2695320	+	78	2686829	2698579
chr5	2866764	2873326	2866775	2866993	2873095	2873318	85	2866759	2866763	2873327	2873331	2872904	2872935	+	71	---	---
chr5	2945380	2952299	2945394	2945833	2951851	2952290	99	2945375	2945379	2952300	2952304	2945900	2945928	-	72	2945384	2952288
chr5	2952428	2966775	2952429	2952800	2966399	2966770	98	2952422	2952427	2966776	2966781	2966142	2966154	+	76	2952429	2966772
chr5	2957981	2964335	2957981	2958647	2963670	2964335	99	---	---	---	---	2958788	2958817	-	76	2957984	2964333
chr5	3017150	3026183	3017150	3020533	3022800	3026183	99	---	---	---	---	3020617	3020646	-	83	3017150	3026180
chr5	3392199	3398956	3392199	3392769	3398385	3398956	97	---	---	---	---	3398129	3398141	+	76	3392200	3398954
chr5	3411344	3416823	3411344	3411668	3416501	3416823	98	---	---	---	---	3416432	3416449	+	72	3411344	3416821
chr5	3496215	3507093	3496215	3496408	3506900	3507093	89	---	---	---	---	3496725	3496744	-	100	3496226	3507086
chr5	3530892	3547283	3530903	3531115	3547070	3547280	88	3530887	3530891	3547284	3547288	3531843	3531906	-	82	3530896	3547279
chr5	3589987	3602851	3589987	3591061	3601777	3602851	99	---	---	---	---	3591545	3591582	-	86	3589987	3602849
chr5	3627043	3639188	3627045	3627366	3638858	3639179	89	3627038	3627042	3639189	3639193	3638447	3638474	+	75	---	---
chr5	3635846	3638122	3635846	3636046	3637924	3638122	96	---	---	---	---	---	---	0	--	3635863	3638112
chr5	3744045	3751974	3744056	3744495	3751527	3751966	99	3744038	3744044	3751975	3751981	3751431	3751459	+	72	3744056	3751968
chr5	3791158	3797337	3791158	3791900	3796613	3797337	96	---	---	---	---	3792018	3792033	-	75	---	---
chr5	3860409	3867095	3860409	3861239	3866264	3867095	99	---	---	---	---	3866132	3866148	+	82	3860413	3867093
chr5	3908843	3920920	3908843	3912004	3917757	3920920	99	---	---	---	---	3912185	3912201	-	82	3908843	3920914
chr5	3922924	3931497	3922924	3926180	3928240	3931497	99	---	---	---	---	3926266	3926283	-	88	3922924	3931495
chr5	3934708	3949541	3934708	3940143	3944106	3949541	99	---	---	---	---	3944071	3944098	+	78	3934716	3949539
chr5	3975885	3980378	3975885	3976750	3979488	3980378	91	---	---	---	---	3976837	3976854	-	77	---	---
chr5	3995392	4005615	3995392	3998565	4002440	4005615	99	---	---	---	---	4002292	4002313	+	90	3995392	4005612
chr5	4033770	4045078	4033779	4034220	4044634	4045075	99	4033764	4033769	4045079	4045084	4044592	4044621	+	70	4033772	4045077
chr5	4064204	4071266	4064204	4065654	4069816	4071266	99	---	---	---	---	4065805	4065825	-	80	4064219	4071264
chr5	4311719	4318243	4311719	4312931	4317041	4318243	92	---	---	---	---	4316866	4316895	+	73	4311719	4318232
chr5	4311894	4318275	4311904	4312950	4317226	4318262	92	4311889	4311893	4318276	4318280	---	---	0	--	4311898	4318271
chr5	4333064	4344210	4333070	4336314	4340966	4344210	99	4333053	4333063	4344211	4344221	4340810	4340828	+	73	4333071	4344207
chr5	4354141	4360852	4354141	4356169	4358834	4360852	92	---	---	---	---	---	---	0	--	---	---
chr5	4371759	4385406	4371760	4377033	4380123	4385396	99	4371749	4371758	4385407	4385416	4377159	4377184	-	84	4371760	4385394
chr5	4427981	4443474	4427981	4428564	4442890	4443474	95	---	---	---	---	4429237	4429264	-	82	---	---
chr5	4447628	4453330	4447628	4448100	4452863	4453330	92	---	---	---	---	4452624	4452648	+	84	---	---
chr5	4506546	4516707	4506546	4509696	4513556	4516707	99	---	---	---	---	4509851	4509872	-	90	4506546	4516696
chr5	4519211	4531317	4519219	4522373	4528154	4531310	99	4519206	4519210	4531318	4531322	4522529	4522549	-	85	4519216	4531308
chr5	4533317	4544190	4533317	4535132	4542376	4544190	95	---	---	---	---	4542282	4542297	+	75	---	---
chr5	4737248	4743245	4737248	4738055	4742438	4743245	96	---	---	---	---	4742306	4742365	+	71	4737248	4743243
chr5	4754864	4766834	4754864	4756456	4765268	4766829	94	4754857	4754863	4766835	4766841	4765254	4765266	+	100	4754864	4766833
chr5	4826419	4830490	4826419	4827423	4829526	4830490	89	---	---	---	---	---	---	0	--	4826429	4830486
chr5	4897650	4904156	4897650	4898625	4903116	4904156	86	---	---	---	---	4902897	4902910	+	85	4897650	4904154
chr5	4989555	4996239	4989555	4989996	4995798	4996239	99	---	---	---	---	4990061	4990089	-	72	4989555	4996235
chr5	5007321	5020211	5007321	5008409	5019122	5020211	99	---	---	---	---	5008932	5008945	-	85	5007321	5020209
chr5	5055767	5070139	5055767	5058935	5066971	5070139	99	---	---	---	---	5066822	5066843	+	95	5055768	5070137
chr5	5168610	5176299	5168610	5168909	5176000	5176299	96	---	---	---	---	5175689	5175725	+	78	5168613	5176296
chr5	5195054	5210853	5195054	5195767	5210125	5210853	93	---	---	---	---	5196338	5196406	-	71	5195055	5210851
chr5	5349609	5353820	5349620	5350357	5353113	5353820	91	5349603	5349608	5353821	5353826	5350464	5350494	-	70	5349618	5353817
chr5	5459085	5462228	5459091	5459478	5461829	5462216	94	5459077	5459084	5462229	5462236	5459555	5459567	-	76	---	---
chr5	5474233	5486392	5474233	5474430	5486189	5486388	88	5474228	5474232	5486393	5486397	5485658	5485674	+	88	5474233	5486388
chr5	5571850	5584404	5571850	5572890	5583391	5584404	93	---	---	---	---	5582866	5582927	+	82	5571850	5584402
chr5	5679049	5683222	5679049	5679748	5682523	5683221	92	5679044	5679048	5683223	5683227	---	---	0	--	5679049	5683211
chr5	5710658	5721520	5710658	5710824	5721355	5721520	97	---	---	---	---	5720981	5721004	+	70	---	---
chr5	5711685	5717300	5711685	5712122	5716842	5717300	88	---	---	---	---	5712323	5712342	-	80	---	---
chr5	5721519	5734366	5721519	5722623	5733259	5734366	98	---	---	---	---	5732884	5732914	+	74	5721519	5734364
chr5	5740459	5753871	5740467	5740883	5753447	5753869	86	5740454	5740458	5753872	5753876	5752937	5752965	+	82	---	---
chr5	5887040	5897837	5887047	5887630	5897266	5897837	94	5887032	5887039	5897838	5897845	5887796	5887853	-	70	5887048	5897835
chr5	6018838	6029151	6018838	6020116	6027880	6029151	99	---	---	---	---	6020460	6020490	-	74	6018839	6029149
chr5	6061202	6066144	6061202	6061448	6065898	6066144	96	---	---	---	---	6061562	6061596	-	74	6061202	6066142
chr5	6110546	6128691	6110557	6110903	6128334	6128683	94	6110541	6110545	6128692	6128696	6111663	6111709	-	72	6110554	6128686
chr5	6123415	6129575	6123428	6124293	6128677	6129561	95	6123409	6123414	6129576	6129581	6124427	6124441	-	100	6123418	6129573
chr5	6145715	6148615	6145715	6145845	6148488	6148615	87	---	---	---	---	6145847	6145864	-	83	6145732	6148613
chr5	6178648	6190439	6178648	6179154	6189933	6190439	98	---	---	---	---	6179590	6179693	-	78	6178649	6190437
chr5	6240567	6245814	6240567	6241007	6245369	6245809	97	6240562	6240566	6245815	6245819	6241098	6241152	-	74	6240567	6245807
chr5	6382895	6385618	6382910	6383236	6385263	6385617	87	6382890	6382894	6385619	6385623	6385227	6385259	+	75	6382909	6385615
chr5	6428143	6449922	6428143	6428326	6449748	6449922	85	---	---	---	---	6429047	6429077	-	87	6428151	6449914
chr5	6519753	6528145	6519767	6520296	6527608	6528130	94	6519748	6519752	6528146	6528150	6520642	6520662	-	85	6519760	6528140
chr5	6793727	6798282	6793730	6793931	6798068	6798269	97	6793722	6793726	6798283	6798287	6793992	6794008	-	70	6793731	6798279
chr5	6886256	6890319	6886256	6886728	6889843	6890319	91	---	---	---	---	6886731	6886772	-	76	6886259	6890317
chr5	6892314	6901549	6892320	6893532	6900322	6901540	94	6892308	6892313	6901550	6901555	6893746	6893766	-	95	6892316	6901548
chr5	6982298	6992478	6982298	6983127	6991649	6992478	93	---	---	---	---	6983320	6983355	-	77	6982299	6992471
chr5	6983766	6994041	6983766	6983903	6993904	6994041	89	---	---	---	---	6984277	6984304	-	85	6983771	6994032
chr5	7055456	7060235	7055456	7055684	7060007	7060235	96	---	---	---	---	7059860	7059889	+	76	7055457	7060232
chr5	7105852	7111066	7105863	7106007	7110915	7111059	96	7105846	7105851	7111067	7111072	7106143	7106179	-	75	7105857	7111060
chr5	7112499	7118022	7112499	7112897	7117624	7118022	89	---	---	---	---	7113098	7113110	-	84	---	---
chr5	7192376	7196180	7192376	7192931	7195641	7196180	86	---	---	---	---	7195554	7195566	+	76	7192391	7196179
chr5	7241395	7248206	7241395	7242614	7246998	7248206	93	---	---	---	---	7246797	7246871	+	74	7241396	7248194
chr5	7250327	7256967	7250327	7251150	7256095	7256967	86	---	---	---	---	7251372	7251386	-	73	---	---
chr5	7305376	7308626	7305379	7305728	7308268	7308617	96	7305369	7305375	7308627	7308633	7305745	7305758	-	78	7305379	7308623
chr5	7426834	7431257	7426838	7427630	7430459	7431251	99	7426829	7426833	7431258	7431262	7430334	7430386	+	71	7426838	7431249
chr5	7447096	7459387	7447096	7448567	7457950	7459387	85	---	---	---	---	7448919	7448962	-	72	7447107	7459381
chr5	7461213	7474105	7461226	7461904	7473418	7474096	96	7461207	7461212	7474106	7474111	7462345	7462378	-	76	7461216	7474094
chr5	7486361	7491161	7486361	7486566	7490956	7491161	98	---	---	---	---	---	---	0	--	7486362	7491159
chr5	7527022	7532415	7527022	7527582	7531855	7532415	93	---	---	---	---	---	---	0	--	---	---
chr5	7540598	7550280	7540598	7542415	7548456	7550280	97	---	---	---	---	7542478	7542508	-	80	---	---
chr5	7584739	7588849	7584750	7585028	7588568	7588846	94	7584734	7584738	7588850	7588854	7585166	7585183	-	72	---	---
chr5	7601717	7620057	7601722	7603329	7618444	7620053	94	7601711	7601716	7620058	7620063	7617878	7617897	+	90	7601723	7620051
chr5	7604700	7612329	7604715	7605153	7611886	7612324	99	7604695	7604699	7612330	7612334	7611790	7611818	+	72	7604701	7612327
chr5	7681579	7689453	7681579	7681953	7689091	7689453	88	---	---	---	---	7682038	7682058	-	76	---	---
chr5	7683997	7694346	7683997	7687437	7690881	7694346	96	---	---	---	---	7687440	7687466	-	81	---	---
chr5	7688055	7702096	7688055	7688227	7701924	7702096	90	---	---	---	---	7688866	7688910	-	73	---	---
chr5	7712200	7717918	7712200	7712608	7717510	7717918	97	---	---	---	---	7712748	7712835	-	78	---	---
chr5	7732444	7744103	7732459	7732942	7743618	7744101	96	7732439	7732443	7744104	7744108	7733289	7733392	-	77	7732459	7744099
chr5	7851464	7859429	7851464	7851620	7859273	7859429	87	---	---	---	---	7851660	7851693	-	70	---	---
chr5	7865894	7879338	7865894	7867398	7877846	7879338	93	---	---	---	---	7867432	7867451	-	70	7865895	7879336
chr5	7881927	7893396	7881929	7882491	7892827	7893390	95	7881921	7881926	7893397	7893402	7892433	7892466	+	76	7881929	7893388
chr5	8058652	8064627	8058652	8059097	8064182	8064627	96	---	---	---	---	8059109	8059130	-	81	8058652	8064625
chr5	8064894	8077841	8064894	8065975	8076760	8077841	99	---	---	---	---	8066311	8066348	-	71	8064899	8077839
chr5	8110371	8118113	8110371	8111496	8116966	8118113	94	---	---	---	---	8111746	8111770	-	76	8110371	8118108
chr5	8140998	8143609	8140998	8141277	8143331	8143609	91	---	---	---	---	8141314	8141331	-	72	8140998	8143608
chr5	8174442	8185413	8174442	8174617	8185238	8185413	97	---	---	---	---	8184929	8184956	+	71	---	---
chr5	8202596	8223256	8202596	8203679	8222219	8223256	88	---	---	---	---	8221482	8221502	+	90	8202596	8223244
chr5	8204435	8216293	8204435	8205100	8215622	8216293	92	---	---	---	---	8205539	8205564	-	73	8204435	8216291
chr5	8235824	8240877	8235833	8235996	8240704	8240865	96	8235819	8235823	8240878	8240882	8236006	8236232	-	70	---	---
chr5	8323457	8342713	8323472	8323982	8342199	8342709	97	8323452	8323456	8342714	8342718	8341495	8341515	+	76	8323472	8342709
chr5	8418057	8424989	8418064	8418435	8424608	8424976	92	8418052	8418056	8424990	8424994	8418595	8418609	-	93	8418071	8424983
chr5	8477504	8495162	8477504	8478594	8494075	8495162	85	---	---	---	---	8479175	8479190	-	75	8477518	8495152
chr5	8549689	8557146	8549689	8550366	8556441	8557146	90	---	---	---	---	8556186	8556198	+	76	8549689	8557145
chr5	8563889	8570826	8563889	8564289	8570427	8570826	93	---	---	---	---	8564567	8564578	-	100	8563889	8570824
chr5	8618996	8624393	8619010	8619694	8623704	8624388	93	8618991	8618995	8624394	8624398	8623538	8623556	+	73	8618998	8624386
chr5	8633079	8639154	8633093	8633562	8638672	8639141	99	8633073	8633078	8639155	8639160	8638495	8638514	+	75	8633079	8639139
chr5	8647420	8666075	8647420	8647573	8665922	8666075	89	---	---	---	---	8648253	8648272	-	85	---	---
chr5	8647959	8654502	8647959	8648938	8653434	8654502	87	---	---	---	---	8653217	8653230	+	85	8647961	8654501
chr5	8690207	8700433	8690207	8690918	8699702	8700433	86	---	---	---	---	8691088	8691110	-	73	---	---
chr5	8708534	8716935	8708545	8708992	8716481	8716928	99	8708529	8708533	8716936	8716940	8716386	8716414	+	72	8708543	8716928
chr5	8717591	8729805	8717591	8720447	8726733	8729805	89	---	---	---	---	8726478	8726491	+	78	8717591	8729803
chr5	8736207	8748025	8736207	8739105	8745127	8748025	99	---	---	---	---	8744951	8744971	+	85	8736207	8748007
chr5	8795638	8813820	8795639	8798624	8810836	8813820	99	8795632	8795637	8813821	8813826	8799213	8799235	-	73	8795639	8813818
chr5	8823565	8836420	8823565	8824366	8835619	8836420	99	---	---	---	---	8835161	8835185	+	80	8823565	8836418
chr5	8851345	8859560	8851345	8852137	8858768	8859560	98	---	---	---	---	8852451	8852469	-	73	8851345	8859558
chr5	8905880	8918770	8905880	8906008	8918641	8918770	87	---	---	---	---	8906626	8906640	-	80	---	---
chr5	8921410	8927803	8921410	8922369	8926837	8927803	96	---	---	---	---	8926613	8926635	+	78	8921410	8927801
chr5	8928944	8943833	8928954	8929516	8943258	8943822	92	8928939	8928943	8943834	8943838	8930033	8930061	-	75	8928960	8943819
chr5	9020904	9022067	9020913	9021123	9021854	9022066	85	9020899	9020903	9022068	9022072	---	---	0	--	9020907	9022058
chr5	9021854	9033163	9021854	9022301	9032717	9033163	98	---	---	---	---	9022574	9022595	-	72	9021860	9033161
chr5	9040024	9053563	9040024	9040397	9053195	9053563	89	---	---	---	---	9052597	9052627	+	80	9040025	9053556
chr5	9065056	9079355	9065056	9070904	9073507	9079355	99	---	---	---	---	9073396	9073419	+	75	9065056	9079352
chr5	9081958	9090483	9081958	9082250	9090191	9090483	98	---	---	---	---	9089892	9089905	+	71	9081958	9090479
chr5	9110324	9123165	9110324	9111398	9122089	9123165	99	---	---	---	---	9121567	9121604	+	86	9110325	9123162
chr5	9200813	9214416	9200813	9202441	9212786	9214416	96	---	---	---	---	9212723	9212742	+	70	---	---
chr5	9266848	9271578	9266848	9267050	9271375	9271577	96	9266843	9266847	9271579	9271583	9267188	9267200	-	92	9266848	9271561
chr5	9277874	9288092	9277874	9278718	9287248	9288092	97	---	---	---	---	9286821	9286933	+	72	---	---
chr5	9356222	9359621	9356234	9356571	9359286	9359617	95	9356216	9356221	9359622	9359627	9356688	9356707	-	70	9356234	9359615
chr5	9373699	9387266	9373699	9377472	9383338	9387266	87	---	---	---	---	9377676	9377745	-	82	9373703	9387264
chr5	9378493	9388182	9378493	9378845	9387844	9388182	87	---	---	---	---	9387553	9387604	+	73	9378507	9388178
chr5	9388834	9395495	9388834	9389038	9395292	9395495	93	---	---	---	---	9389291	9389308	-	77	---	---
chr5	9390380	9394805	9390380	9390747	9394414	9394805	90	---	---	---	---	9390839	9390856	-	77	---	---
chr5	9405589	9417322	9405589	9408763	9414145	9417320	99	9405584	9405588	9417323	9417327	9408828	9408854	-	77	9405589	9417318
chr5	9480322	9491621	9480322	9480763	9491180	9491621	99	---	---	---	---	9481037	9481057	-	71	9480322	9491619
chr5	9501750	9513821	9501750	9504908	9510663	9513821	99	---	---	---	---	9510487	9510507	+	85	9501750	9513819
chr5	9556420	9568474	9556420	9559571	9565323	9568474	99	---	---	---	---	9559726	9559747	-	86	9556420	9568472
chr5	9598474	9610182	9598474	9601648	9607007	9610182	99	---	---	---	---	9601888	9601901	-	78	9598474	9610179
chr5	9613458	9624994	9613458	9617808	9620644	9624994	99	---	---	---	---	9617935	9617950	-	87	9613458	9624992
chr5	9664890	9679531	9664890	9667185	9677195	9679531	97	---	---	---	---	9667370	9667386	-	82	---	---
chr5	9695364	9707424	9695364	9698516	9704272	9707424	99	---	---	---	---	9698671	9698692	-	86	9695365	9707422
chr5	9758110	9768881	9758110	9759974	9767011	9768875	99	9758105	9758109	9768882	9768886	9766837	9766857	+	85	---	---
chr5	9795309	9816212	9795309	9796807	9814715	9816212	96	---	---	---	---	9797611	9797626	-	75	---	---
chr5	9797733	9808230	9797733	9800902	9805061	9808230	99	---	---	---	---	9801040	9801058	-	73	9797733	9808228
chr5	9819387	9833722	9819387	9822077	9831179	9833722	88	---	---	---	---	9830814	9830853	+	85	9819404	9833719
chr5	9839455	9845927	9839455	9840423	9844959	9845927	99	---	---	---	---	9844800	9844813	+	78	---	---
chr5	9860031	9868036	9860041	9860724	9867346	9868029	99	9860024	9860030	9868037	9868043	9867015	9867034	+	90	---	---
chr5	9871126	9883210	9871126	9874283	9880054	9883210	99	---	---	---	---	9879878	9879900	+	86	9871126	9883207
chr5	9883637	9891261	9883637	9884536	9890362	9891261	99	---	---	---	---	9884689	9884711	-	86	9883649	9891259
chr5	9896487	9907036	9896487	9899659	9903864	9907036	99	---	---	---	---	9903714	9903735	+	95	9896487	9907034
chr5	9902271	9910125	9902271	9905329	9907036	9910125	87	---	---	---	---	9905400	9905427	-	71	9902282	9910107
chr5	9918312	9927944	9918312	9919013	9927242	9927944	99	---	---	---	---	9927084	9927098	+	73	9918329	9927938
chr5	9929185	9936685	9929185	9929835	9936035	9936685	99	---	---	---	---	9929882	9929899	-	72	---	---
chr5	9941174	9947241	9941174	9942027	9946388	9947241	99	---	---	---	---	9942150	9942180	-	87	9941177	9947239
chr5	9947850	9957201	9947861	9950101	9954950	9957190	99	9947845	9947849	9957202	9957206	9954799	9954822	+	95	9947857	9957198
chr5	9959169	9969032	9959169	9960176	9968025	9969032	99	---	---	---	---	9967897	9967951	+	76	---	---
chr5	9989258	10001178	9989258	9992316	9998094	10001178	98	---	---	---	---	9992471	9992493	-	86	9989258	10001176
chr5	10008240	10012555	10008240	10009651	10011135	10012555	91	---	---	---	---	---	---	0	--	10008242	10012553
chr5	10013847	10024952	10013847	10018058	10020742	10024952	99	---	---	---	---	10018145	10018164	-	100	10013847	10024949
chr5	10030641	10039831	10030641	10030868	10039604	10039831	99	---	---	---	---	10039204	10039223	+	75	10030642	10039829
chr5	10045824	10057835	10045824	10050912	10052747	10057835	99	---	---	---	---	10052647	10052685	+	82	10045827	10057833
chr5	10059158	10062809	10059173	10060179	10061786	10062794	90	10059153	10059157	10062810	10062814	10060190	10060206	-	70	10059158	10062793
chr5	10073978	10087285	10073978	10074390	10086871	10087285	96	---	---	---	---	10086354	10086373	+	90	---	---
chr5	10096743	10106971	10096743	10099916	10103798	10106971	99	---	---	---	---	10100042	10100063	-	95	10096743	10106966
chr5	10148525	10153831	10148525	10151023	10151329	10153831	86	---	---	---	---	---	---	0	--	10148526	10153829
chr5	10160551	10168009	10160551	10160953	10167606	10168009	88	---	---	---	---	10161190	10161234	-	73	---	---
chr5	10177958	10188391	10177958	10181217	10185129	10188391	99	---	---	---	---	10184934	10184952	+	84	---	---
chr5	10197008	10200609	10197018	10197754	10199859	10200594	91	10197003	10197007	10200610	10200614	---	---	0	--	10197020	10200603
chr5	10202774	10212918	10202774	10203341	10212351	10212918	93	---	---	---	---	10211915	10211959	+	73	10202775	10212916
chr5	10207310	10212565	10207310	10208857	10211015	10212565	92	---	---	---	---	---	---	0	--	---	---
chr5	10252298	10260280	10252298	10253460	10259118	10260280	99	---	---	---	---	10253709	10253741	-	72	10252298	10260279
chr5	10287653	10293372	10287653	10288355	10292670	10293372	99	---	---	---	---	10288464	10288498	-	88	10287654	10293366
chr5	10294828	10302349	10294828	10295253	10301924	10302349	100	---	---	---	---	10301633	10301654	+	77	10294840	10302347
chr5	10320712	10331988	10320712	10321102	10331598	10331988	97	---	---	---	---	10321594	10321625	-	71	---	---
chr5	10369663	10387582	10369663	10370286	10386961	10387582	90	---	---	---	---	10371025	10371069	-	75	---	---
chr5	10371494	10391999	10371494	10375601	10387880	10391999	90	---	---	---	---	10387267	10387288	+	77	---	---
chr5	10384014	10394400	10384017	10387221	10391181	10394386	99	10384009	10384013	10394401	10394405	10387396	10387419	-	87	10384018	10394393
chr5	10417753	10436286	10417753	10418382	10435653	10436286	94	---	---	---	---	10435040	10435070	+	70	10417767	10436274
chr5	10427277	10446243	10427277	10431335	10442352	10446243	91	---	---	---	---	10441817	10441872	+	87	10427278	10446239
chr5	10428985	10444574	10428999	10429664	10443905	10444570	96	10428980	10428984	10444575	10444579	10430293	10430311	-	73	---	---
chr5	10458496	10461167	10458496	10459021	10460645	10461167	86	---	---	---	---	10459102	10459114	-	84	10458507	10461164
chr5	10487119	10498060	10487120	10489843	10495334	10498059	93	10487114	10487118	10498061	10498065	10495115	10495159	+	71	10487119	10498048
chr5	10487681	10497687	10487681	10489474	10495897	10497687	95	---	---	---	---	10489485	10489500	-	87	---	---
chr5	10553524	10568786	10553524	10554384	10567928	10568786	95	---	---	---	---	10567251	10567301	+	78	10553524	10568772
chr5	10554383	10566108	10554383	10557216	10563275	10566108	99	---	---	---	---	10557362	10557388	-	77	10554384	10566103
chr5	10566663	10570443	10566663	10567766	10569336	10570443	94	---	---	---	---	10569292	10569314	+	78	---	---
chr5	10594939	10607014	10594939	10598089	10603863	10607014	98	---	---	---	---	10598241	10598262	-	81	10594939	10607009
chr5	10621639	10629551	10621639	10622084	10629106	10629551	99	---	---	---	---	10629014	10629042	+	72	10621643	10629549
chr5	10683136	10695221	10683136	10686291	10692065	10695221	99	---	---	---	---	10686446	10686468	-	86	10683140	10695219
chr5	10704928	10715311	10704928	10705822	10714419	10715311	98	---	---	---	---	10706005	10706028	-	79	---	---
chr5	10737072	10749987	10737072	10738423	10748601	10749987	86	---	---	---	---	10748107	10748124	+	72	---	---
chr5	10744704	10748938	10744718	10744933	10748702	10748929	87	10744699	10744703	10748939	10748943	10748513	10748583	+	76	10744707	10748926
chr5	10779609	10786007	10779609	10780574	10785042	10786007	98	---	---	---	---	10784986	10785010	+	72	10779621	10786004
chr5	10825218	10834289	10825218	10825784	10833700	10834289	90	---	---	---	---	10825800	10825825	-	80	10825221	10834285
chr5	10838644	10844985	10838644	10839786	10843857	10844985	90	---	---	---	---	10843656	10843678	+	78	10838644	10844981
chr5	10855143	10857682	10855143	10855320	10857504	10857682	91	---	---	---	---	10857395	10857425	+	83	10855143	10857680
chr5	10874385	10882241	10874385	10874973	10881656	10882241	98	---	---	---	---	10875295	10875308	-	78	10874392	10882239
chr5	10937865	10945352	10937865	10938386	10944830	10945352	94	10937858	10937864	10945353	10945359	10944606	10944661	+	73	10937866	10945349
chr5	10977160	10989390	10977160	10977597	10988951	10989390	98	---	---	---	---	10988587	10988613	+	70	10977160	10989388
chr5	11026965	11045182	11026971	11027604	11044533	11045182	86	11026960	11026964	11045183	11045187	11043887	11043907	+	71	11026966	11045176
chr5	11029928	11034952	11029928	11030072	11034805	11034952	93	---	---	---	---	11034776	11034793	+	72	11029928	11034950
chr5	11072382	11083699	11072382	11072810	11083272	11083699	95	---	---	---	---	11073255	11073267	-	76	---	---
chr5	11100424	11112508	11100437	11103594	11109347	11112500	99	11100419	11100423	11112509	11112513	11109170	11109190	+	85	11100429	11112498
chr5	11132325	11142698	11132325	11133800	11141225	11142698	99	---	---	---	---	11140957	11141001	+	73	11132327	11142696
chr5	11136829	11146612	11136829	11139817	11143619	11146612	96	---	---	---	---	11143562	11143594	+	72	11136831	11146603
chr5	11160164	11171174	11160164	11162183	11169153	11171174	98	---	---	---	---	11162457	11162495	-	74	11160173	11171171
chr5	11225404	11236892	11225404	11228471	11233825	11236892	99	---	---	---	---	11233570	11233583	+	78	11225404	11236890
chr5	11271641	11277407	11271641	11271922	11277126	11277407	99	---	---	---	---	11276871	11276884	+	85	---	---
chr5	11282570	11293534	11282574	11286053	11290052	11293532	99	11282565	11282569	11293535	11293539	11289852	11289876	+	84	11282571	11293515
chr5	11342065	11356188	11342065	11344734	11353590	11356188	92	---	---	---	---	11353178	11353201	+	75	---	---
chr5	11364383	11370114	11364383	11364934	11369608	11370114	91	---	---	---	---	11364963	11364974	-	91	11364385	11370109
chr5	11373314	11392295	11373326	11373682	11391932	11392289	95	11373309	11373313	11392296	11392300	11391086	11391111	+	80	11373314	11392287
chr5	11412823	11418106	11412823	11413132	11417799	11418106	90	---	---	---	---	11413262	11413277	-	87	11412823	11418103
chr5	11452494	11464446	11452505	11455467	11461458	11464434	98	11452489	11452493	11464447	11464451	11455691	11455718	-	75	11452495	11464432
chr5	11504737	11519574	11504737	11507912	11516399	11519574	99	---	---	---	---	11515994	11516013	+	70	11504737	11519571
chr5	11533299	11553405	11533307	11533711	11552991	11553396	99	11533294	11533298	11553406	11553410	11534663	11534675	-	76	---	---
chr5	11538878	11550468	11538878	11542528	11546946	11550468	91	---	---	---	---	11542688	11542729	-	76	11538887	11550456
chr5	11562806	11567200	11562806	11564558	11565455	11567200	89	---	---	---	---	11564642	11564656	-	73	---	---
chr5	11581544	11592611	11581544	11585690	11588465	11592611	99	---	---	---	---	11585804	11585829	-	73	11581544	11592608
chr5	11596637	11607437	11596637	11599607	11604575	11607437	95	---	---	---	---	11604397	11604431	+	77	11596640	11607430
chr5	11632593	11640939	11632599	11633025	11640510	11640936	99	11632588	11632592	11640940	11640944	11640414	11640442	+	72	11632596	11640929
chr5	11684681	11694659	11684681	11685164	11694176	11694659	96	---	---	---	---	11685509	11685612	-	77	11684681	11694656
chr5	11733958	11740860	11733958	11734154	11740664	11740860	90	---	---	---	---	11734444	11734458	-	73	11733960	11740859
chr5	11742409	11746776	11742409	11743181	11745996	11746776	90	---	---	---	---	11743216	11743232	-	82	---	---
chr5	11763541	11782755	11763541	11765125	11781157	11782755	90	---	---	---	---	11780437	11780482	+	78	11763553	11782753
chr5	11769159	11781161	11769169	11772168	11778158	11781157	99	11769152	11769158	11781162	11781168	11772392	11772419	-	75	11769169	11781155
chr5	11804470	11815131	11804470	11806124	11813474	11815131	89	---	---	---	---	11806403	11806466	-	84	11804479	11815125
chr5	11821372	11841538	11821383	11822630	11840274	11841524	98	11821367	11821371	11841539	11841543	11823471	11823485	-	80	11821378	11841521
chr5	11838077	11851507	11838077	11838872	11850717	11851507	91	---	---	---	---	11839326	11839370	-	73	11838079	11851504
chr5	11842084	11854181	11842092	11845256	11851011	11854178	99	11842079	11842083	11854182	11854186	11850836	11850856	+	85	11842092	11854176
chr5	11851005	11856543	11851010	11852320	11855229	11856533	90	11850999	11851004	11856544	11856549	---	---	0	--	11851011	11856538
chr5	11856535	11867285	11856535	11859777	11864044	11867285	99	---	---	---	---	11859903	11859924	-	95	11856535	11867282
chr5	11916967	11930142	11916967	11918182	11928925	11930142	99	---	---	---	---	11928387	11928462	+	80	11916967	11930140
chr5	11933677	11944997	11933684	11934127	11944553	11944996	96	11933664	11933676	11944998	11945010	11934467	11934493	-	70	11933687	11944994
chr5	11960289	11973174	11960289	11961373	11972090	11973174	99	---	---	---	---	11961856	11961893	-	86	11960289	11973172
chr5	11994598	12011049	11994606	11995583	12010079	12011048	93	11994593	11994597	12011050	12011054	11995952	11995973	-	77	11994606	12011046
chr5	11996970	11999400	11996970	11997080	11999290	11999400	96	---	---	---	---	11997160	11997191	-	81	---	---
chr5	12023507	12032067	12023507	12026864	12028710	12032067	99	---	---	---	---	12028610	12028624	+	100	12023509	12032065
chr5	12033001	12045068	12033001	12036156	12041905	12045060	99	12032992	12033000	12045069	12045077	12036309	12036330	-	86	12033002	12045057
chr5	12065439	12085696	12065439	12068171	12083030	12085696	86	---	---	---	---	12068642	12068668	-	81	---	---
chr5	12108391	12114294	12108402	12109110	12113585	12114290	90	12108386	12108390	12114295	12114299	12113395	12113407	+	76	---	---
chr5	12128629	12135559	12128629	12128828	12135359	12135559	96	---	---	---	---	12135070	12135082	+	76	12128645	12135554
chr5	12134279	12139011	12134288	12135871	12137391	12139007	92	12134273	12134278	12139012	12139017	12137291	12137307	+	70	---	---
chr5	12184128	12191476	12184128	12184567	12191037	12191476	99	---	---	---	---	12190941	12190969	+	72	12184128	12191474
chr5	12203836	12212504	12203836	12205025	12211315	12212504	99	---	---	---	---	12205231	12205340	-	70	12203836	12212493
chr5	12234081	12243196	12234081	12235065	12242237	12243196	92	---	---	---	---	12242127	12242143	+	70	12234082	12243177
chr5	12262535	12271668	12262542	12263734	12270483	12271653	93	12262530	12262534	12271669	12271673	12270167	12270192	+	73	12262537	12271651
chr5	12281939	12286461	12281939	12282110	12286290	12286461	86	---	---	---	---	12286100	12286118	+	78	---	---
chr5	12306589	12311139	12306593	12307930	12309858	12311139	87	12306584	12306588	12311140	12311144	---	---	0	--	12306593	12311130
chr5	12315170	12331739	12315181	12316255	12330675	12331736	92	12315165	12315169	12331740	12331744	12316911	12316922	-	83	12315181	12331734
chr5	12316596	12322098	12316596	12317547	12321138	12322098	92	12316590	12316595	12322099	12322104	12320979	12320994	+	81	12316596	12322095
chr5	12333646	12337960	12333646	12334433	12337183	12337960	91	---	---	---	---	12334455	12334485	-	74	12333646	12337958
chr5	12362589	12380096	12362595	12363426	12379263	12380096	97	12362584	12362588	12380097	12380101	12378717	12378736	+	70	12362598	12380091
chr5	12362595	12379929	12362595	12363259	12379263	12379929	96	---	---	---	---	12378717	12378736	+	70	12362598	12379916
chr5	12371411	12382391	12371421	12373492	12380341	12382376	94	12371406	12371410	12382392	12382396	12373677	12373693	-	82	12371415	12382374
chr5	12415949	12420385	12415951	12416751	12419573	12420373	99	12415943	12415948	12420386	12420391	12416823	12416876	-	70	12415952	12420376
chr5	12431412	12435536	12431412	12431676	12435272	12435536	94	---	---	---	---	12431816	12431834	-	78	12431412	12435533
chr5	12441887	12452411	12441892	12442964	12451332	12452404	99	12441882	12441886	12452412	12452416	12450961	12450998	+	71	12441895	12452398
chr5	12469658	12474064	12469658	12470447	12473274	12474064	99	---	---	---	---	12473144	12473197	+	70	12469664	12474060
chr5	12475125	12479152	12475126	12476817	12477453	12479145	92	12475119	12475124	12479153	12479158	12477390	12477402	+	100	---	---
chr5	12480451	12490907	12480464	12480970	12490389	12490895	98	12480444	12480450	12490908	12490914	12489953	12489970	+	88	---	---
chr5	12485789	12490035	12485789	12486934	12488892	12490035	93	---	---	---	---	12488858	12488887	+	76	12485789	12490017
chr5	12497790	12506132	12497790	12498458	12505464	12506132	99	---	---	---	---	12505225	12505236	+	75	12497796	12506121
chr5	12499237	12502578	12499246	12499699	12502115	12502569	95	12499226	12499236	12502579	12502589	12502046	12502064	+	73	---	---
chr5	12504574	12507458	12504574	12505219	12506812	12507458	96	---	---	---	---	---	---	0	--	12504578	12507450
chr5	12510532	12513326	12510532	12511303	12512545	12513326	90	---	---	---	---	12512500	12512511	+	75	12510539	12513319
chr5	12516968	12518593	12516968	12517508	12518053	12518593	97	---	---	---	---	12517977	12517989	+	100	---	---
chr5	12518652	12522700	12518666	12520681	12520681	12522695	95	12518647	12518651	12522701	12522705	---	---	0	--	12518668	12522690
chr5	12519722	12521469	12519722	12520537	12520653	12521469	88	---	---	---	---	12520604	12520629	+	73	12519722	12521452
chr5	12526761	12530325	12526761	12528310	12528776	12530325	96	---	---	---	---	12528676	12528690	+	73	12526768	12530316
chr5	12528458	12529081	12528458	12528770	12528769	12529081	85	---	---	---	---	---	---	0	--	12528463	12529078
chr5	12531492	12533808	12531502	12532555	12532742	12533798	87	12531482	12531491	12533809	12533818	12532703	12532722	+	90	12531496	12533805
chr5	12538451	12542992	12538460	12540495	12540942	12542977	92	12538446	12538450	12542993	12542997	12540909	12540938	+	76	---	---
chr5	12540610	12543792	12540610	12541311	12543092	12543792	89	---	---	---	---	---	---	0	--	---	---
chr5	12543921	12545465	12543921	12544684	12544697	12545458	86	12543915	12543920	12545466	12545471	---	---	0	--	---	---
chr5	12546719	12549258	12546722	12547232	12548743	12549253	95	12546714	12546718	12549259	12549263	12548671	12548699	+	72	12546732	12549243
chr5	12551421	12555086	12551431	12552694	12553825	12555078	94	12551414	12551420	12555087	12555093	12553768	12553786	+	73	12551428	12555074
chr5	12582128	12593921	12582128	12583216	12592834	12593921	99	---	---	---	---	12592353	12592380	+	71	12582128	12593919
chr5	12631132	12644976	12631132	12632639	12643466	12644976	96	---	---	---	---	12642928	12642942	+	80	12631132	12644973
chr5	12665198	12668257	12665199	12665786	12667667	12668257	96	12665193	12665197	12668258	12668262	12667609	12667624	+	75	12665202	12668254
chr5	12691479	12695058	12691479	12692147	12694367	12695058	87	---	---	---	---	12694338	12694364	+	74	12691480	12695056
chr5	12698732	12703141	12698732	12699524	12702349	12703141	99	---	---	---	---	12702223	12702276	+	70	12698732	12703139
chr5	12718919	12732475	12718919	12723979	12727526	12732475	97	---	---	---	---	12724109	12724134	-	84	12718922	12732473
chr5	12735139	12753631	12735153	12737067	12751703	12753617	97	12735134	12735138	12753632	12753636	12751328	12751368	+	78	---	---
chr5	12741473	12755484	12741473	12743378	12753612	12755484	91	---	---	---	---	12743667	12743711	-	73	12741491	12755474
chr5	12745960	12761951	12745960	12749123	12758790	12761951	97	---	---	---	---	12758624	12758662	+	74	---	---
chr5	12768526	12775744	12768526	12768987	12775283	12775744	95	---	---	---	---	12769258	12769280	-	78	12768531	12775741
chr5	12790936	12812599	12790936	12792428	12811111	12812599	94	---	---	---	---	12810289	12810303	+	73	12790936	12812597
chr5	12815058	12819494	12815058	12815908	12818652	12819494	93	---	---	---	---	12815930	12815960	-	74	---	---
chr5	12847527	12862809	12847527	12848096	12862236	12862809	95	---	---	---	---	12848677	12848695	-	73	12847530	12862807
chr5	12875536	12885672	12875545	12876813	12884374	12885659	94	12875530	12875535	12885673	12885678	12877115	12877141	-	77	12875542	12885657
chr5	12913896	12919330	12913904	12914069	12919163	12919328	95	12913891	12913895	12919331	12919335	12918908	12918920	+	84	12913904	12919326
chr5	12942770	12954769	12942770	12945776	12951763	12954769	99	---	---	---	---	12946000	12946027	-	75	12942770	12954767
chr5	12963274	12974682	12963274	12967448	12970508	12974682	99	---	---	---	---	12970403	12970443	+	82	12963276	12974680
chr5	13120249	13132956	13120250	13123455	13129680	13132948	97	13120244	13120248	13132957	13132961	13129592	13129615	+	79	13120250	13132954
chr5	13150680	13171521	13150680	13151131	13171069	13171521	98	---	---	---	---	13151951	13151980	-	70	13150689	13171518
chr5	13152865	13165965	13152868	13153335	13165486	13165955	93	13152860	13152864	13165966	13165970	13153855	13153910	-	89	13152865	13165964
chr5	13153333	13165431	13153336	13156493	13162258	13165416	99	13153328	13153332	13165432	13165436	13156656	13156677	-	86	13153338	13165414
chr5	13210904	13221622	13210904	13214140	13218384	13221622	99	---	---	---	---	13218235	13218256	+	95	13210904	13221620
chr5	13287896	13306509	13287896	13288211	13306193	13306509	96	---	---	---	---	13289091	13289111	-	85	13287898	13306506
chr5	13316794	13324188	13316796	13317492	13323491	13324187	94	13316789	13316793	13324189	13324193	13317760	13317790	-	77	13316794	13324187
chr5	13341640	13350525	13341649	13343229	13348932	13350512	99	13341635	13341639	13350526	13350530	13343384	13343405	-	81	13341653	13350510
chr5	13410357	13421742	13410357	13411192	13420911	13421742	94	---	---	---	---	13411651	13411678	-	78	---	---
chr5	13444651	13456026	13444651	13445240	13455437	13456026	94	---	---	---	---	13455008	13455026	+	78	13444651	13456021
chr5	13458077	13464972	13458077	13458515	13464532	13464972	95	---	---	---	---	13458633	13458662	-	73	13458077	13464970
chr5	13467126	13473297	13467126	13467384	13473042	13473297	93	---	---	---	---	13472792	13472823	+	81	---	---
chr5	13467468	13474753	13467468	13468458	13473758	13474753	85	---	---	---	---	13468692	13468723	-	71	13467472	13474740
chr5	13523707	13528106	13523707	13524499	13527314	13528106	99	---	---	---	---	13527188	13527241	+	70	13523707	13528104
chr5	13604190	13620948	13604190	13604383	13620754	13620948	85	---	---	---	---	13605166	13605178	-	76	---	---
chr5	13674060	13679128	13674060	13674726	13678416	13679117	90	13674054	13674059	13679129	13679134	13674797	13674813	-	70	13674060	13679112
chr5	13851656	13862829	13851656	13852140	13862345	13862829	97	---	---	---	---	13852591	13852603	-	76	---	---
chr5	13866290	13870506	13866290	13866939	13869857	13870506	98	---	---	---	---	13869747	13869759	+	84	---	---
chr5	13878020	13892807	13878020	13878247	13892578	13892807	91	---	---	---	---	13878744	13878812	-	73	13878020	13892798
chr5	13900028	13917635	13900028	13901443	13916222	13917634	97	13900023	13900027	13917636	13917640	13915483	13915506	+	70	13900028	13917634
chr5	13933814	13937076	13933826	13934556	13936336	13937076	93	13933809	13933813	13937077	13937081	---	---	0	--	13933819	13937073
chr5	13959384	13976578	13959384	13959659	13976307	13976578	90	---	---	---	---	13975679	13975694	+	75	13959401	13976576
chr5	13963001	13982131	13963001	13964033	13981147	13982131	88	---	---	---	---	13980739	13980752	+	71	13963003	13982128
chr5	13967710	13980894	13967725	13968447	13980144	13980885	87	13967705	13967709	13980895	13980899	13968917	13968930	-	78	---	---
chr5	13968434	13974986	13968441	13969586	13973889	13974986	89	13968429	13968433	13974987	13974991	13973774	13973789	+	75	13968445	13974984
chr5	13974989	13981147	13974989	13975134	13981002	13981147	92	---	---	---	---	13980739	13980752	+	71	13975007	13981145
chr5	13994890	14003681	13994899	13996139	14002453	14003670	93	13994885	13994889	14003682	14003686	14002239	14002261	+	86	13994892	14003676
chr5	14058292	14070606	14058292	14061328	14067495	14070606	92	---	---	---	---	14061510	14061531	-	81	14058297	14070590
chr5	14089845	14097905	14089845	14093541	14094198	14097905	99	---	---	---	---	14093572	14093591	-	75	---	---
chr5	14101642	14116015	14101642	14102556	14115082	14116015	91	---	---	---	---	14114669	14114689	+	80	---	---
chr5	14106750	14113583	14106750	14107398	14112938	14113583	95	---	---	---	---	14107510	14107544	-	74	14106756	14113579
chr5	14116902	14129773	14116902	14117985	14128701	14129773	98	---	---	---	---	14128165	14128242	+	82	14116903	14129771
chr5	14280931	14292724	14280938	14283802	14289853	14292716	99	14280924	14280930	14292725	14292731	14289638	14289654	+	88	14280933	14292723
chr5	14315667	14323602	14315677	14316642	14322634	14323601	93	14315661	14315666	14323603	14323608	14322391	14322408	+	72	14315677	14323598
chr5	14328591	14343205	14328591	14329157	14342641	14343205	95	---	---	---	---	14329801	14329817	-	76	14328593	14343203
chr5	14370881	14375220	14370881	14371679	14374423	14375220	93	---	---	---	---	14374300	14374353	+	70	14370881	14375218
chr5	14395305	14405717	14395305	14395749	14405272	14405717	95	---	---	---	---	14396016	14396035	-	70	14395305	14405716
chr5	14435188	14443519	14435190	14435632	14443062	14443504	97	14435183	14435187	14443520	14443524	14435882	14435901	-	70	14435190	14443510
chr5	14516697	14528197	14516697	14517642	14527258	14528197	92	---	---	---	---	14526908	14526927	+	80	14516697	14528195
chr5	14533619	14552186	14533619	14533910	14551892	14552186	93	---	---	---	---	14551218	14551241	+	79	14533619	14552181
chr5	14533952	14544331	14533952	14536428	14541549	14544331	85	---	---	---	---	14541341	14541370	+	90	14533953	14544329
chr5	14561502	14565939	14561502	14562297	14565144	14565939	90	---	---	---	---	14562319	14562335	-	82	14561503	14565937
chr5	14673766	14685185	14673766	14674328	14684623	14685185	97	---	---	---	---	14684140	14684155	+	75	---	---
chr5	14707456	14712280	14707456	14707666	14712070	14712280	96	---	---	---	---	14707677	14707739	-	82	14707456	14712278
chr5	14970225	14978490	14970225	14973297	14975387	14978490	98	---	---	---	---	---	---	0	--	14970241	14978488
chr5	15097389	15109254	15097390	15098832	15107747	15109253	93	15097383	15097388	15109255	15109260	15099214	15099233	-	75	15097399	15109251
chr5	15232069	15244154	15232069	15235234	15240989	15244154	99	---	---	---	---	15240812	15240833	+	86	15232070	15244151
chr5	15257149	15265159	15257149	15257612	15264696	15265159	97	---	---	---	---	15257951	15257967	-	76	15257156	15265156
chr5	15271713	15278129	15271713	15272795	15277025	15278129	91	---	---	---	---	15272936	15272960	-	76	---	---
chr5	15292991	15307228	15292999	15293684	15306535	15307218	95	15292986	15292990	15307229	15307233	15294278	15294291	-	78	---	---
chr5	15302901	15307496	15302901	15303395	15307010	15307496	86	---	---	---	---	15303501	15303517	-	76	---	---
chr5	15315577	15329616	15315577	15316544	15328647	15329616	95	---	---	---	---	15316845	15316862	-	72	15315583	15329613
chr5	15330042	15337805	15330042	15332683	15335164	15337805	99	---	---	---	---	15332790	15332806	-	82	15330050	15337800
chr5	15358465	15372210	15358465	15360157	15370501	15372210	94	---	---	---	---	15360342	15360358	-	82	15358467	15372208
chr5	15372210	15385304	15372210	15373037	15384477	15385304	99	---	---	---	---	15373222	15373238	-	76	---	---
chr5	15382727	15387116	15382741	15384545	15385299	15387106	98	15382721	15382726	15387117	15387122	15384594	15384608	-	80	15382736	15387109
chr5	15398172	15401478	15398172	15398918	15400732	15401478	98	---	---	---	---	---	---	0	--	15398188	15401466
chr5	15404501	15417028	15404501	15405353	15416177	15417028	89	---	---	---	---	15415768	15415795	+	71	15404503	15417026
chr5	15411167	15414810	15411167	15412018	15413954	15414810	91	---	---	---	---	---	---	0	--	---	---
chr5	15419995	15427823	15419995	15420421	15427397	15427823	99	---	---	---	---	15427301	15427329	+	72	15419995	15427816
chr5	15435232	15449497	15435232	15436219	15448511	15449497	97	---	---	---	---	15447941	15448039	+	80	15435235	15449495
chr5	15458499	15465826	15458499	15459425	15464898	15465826	97	---	---	---	---	15459610	15459626	-	76	---	---
chr5	15463245	15466840	15463260	15464308	15465821	15466840	93	15463240	15463244	15466841	15466845	15465721	15465736	+	75	15463255	15466831
chr5	15472904	15480754	15472907	15473346	15480303	15480741	99	15472899	15472903	15480755	15480759	15480207	15480235	+	72	15472907	15480746
chr5	15502021	15513632	15502035	15503478	15512188	15513629	95	15502015	15502020	15513633	15513638	15511814	15511831	+	72	---	---
chr5	15504564	15512188	15504564	15505293	15511459	15512188	95	15504559	15504563	15512189	15512193	15511167	15511194	+	78	15504564	15512177
chr5	15522951	15526181	15522951	15523671	15525460	15526181	94	---	---	---	---	15525361	15525378	+	77	15522960	15526174
chr5	15524429	15531412	15524429	15525548	15530299	15531412	95	---	---	---	---	15525719	15525740	-	72	15524433	15531404
chr5	15524712	15531489	15524712	15525625	15530582	15531489	95	---	---	---	---	15525838	15525851	-	71	15524715	15531487
chr5	15620834	15631011	15620834	15622174	15629671	15631011	99	---	---	---	---	15629336	15629351	+	75	---	---
chr5	15659889	15677003	15659889	15661520	15675331	15677003	94	---	---	---	---	15674754	15674767	+	78	15659891	15676984
chr5	15663057	15672218	15663057	15663569	15671707	15672218	98	---	---	---	---	15663941	15663963	-	78	15663058	15672211
chr5	15731009	15741359	15731009	15732643	15739710	15741346	99	15731003	15731008	15741360	15741365	15732975	15732992	-	72	15731011	15741346
chr5	15788857	15793346	15788857	15790359	15791867	15793346	92	---	---	---	---	15790419	15790438	-	80	---	---
chr5	15805700	15817533	15805700	15806863	15816386	15817533	91	---	---	---	---	15807154	15807179	-	80	---	---
chr5	15844602	15863725	15844602	15847785	15860540	15863725	98	---	---	---	---	15860003	15860019	+	70	---	---
chr5	15851070	15859365	15851070	15852157	15858280	15859365	98	---	---	---	---	15852270	15852285	-	81	15851073	15859363
chr5	15855135	15858291	15855135	15855331	15858096	15858291	97	---	---	---	---	15855453	15855470	-	72	---	---
chr5	15920004	15929025	15920004	15920489	15928540	15929025	97	---	---	---	---	15920834	15920891	-	75	15920005	15929022
chr5	15936167	15947388	15936167	15936585	15946970	15947388	94	---	---	---	---	15936983	15937005	-	73	15936167	15947380
chr5	15954075	15961704	15954090	15954524	15961278	15961692	87	15954070	15954074	15961705	15961709	15954637	15954666	-	73	15954091	15961690
chr5	16071741	16078083	16071741	16072710	16077122	16078083	93	---	---	---	---	16076901	16076916	+	81	16071741	16078079
chr5	16171629	16178066	16171643	16172606	16177071	16178052	96	16171623	16171628	16178067	16178072	16176847	16176869	+	78	16171643	16178064
chr5	16527609	16534520	16527610	16528045	16534084	16534519	93	16527604	16527608	16534521	16534525	16533987	16534015	+	72	16527611	16534519
chr5	16534692	16543671	16534692	16536193	16542178	16543671	96	---	---	---	---	16536430	16536459	-	70	16534692	16543668
chr5	16591009	16594148	16591009	16591230	16593927	16594148	99	---	---	---	---	16593792	16593822	+	77	16591009	16594146
chr5	16721055	16732399	16721055	16721481	16731978	16732399	94	---	---	---	---	16731883	16731911	+	75	---	---
chr5	16771094	16781227	16771100	16771342	16780984	16781227	87	16771088	16771093	16781228	16781233	16771542	16771557	-	75	---	---
chr5	16815971	16827729	16815971	16816728	16826972	16827729	97	---	---	---	---	16817220	16817240	-	71	16815979	16827727
chr5	16936293	16949071	16936293	16937829	16947540	16949071	98	---	---	---	---	16947054	16947080	+	88	16936293	16949059
chr5	17085661	17098793	17085664	17086383	17098047	17098786	93	17085655	17085660	17098794	17098799	17086834	17086861	-	85	17085665	17098784
chr5	17103684	17114060	17103684	17105538	17112219	17114060	97	---	---	---	---	17105860	17105872	-	76	17103688	17114057
chr5	17116520	17126822	17116520	17116836	17126507	17126822	95	---	---	---	---	17126059	17126087	+	72	17116523	17126821
chr5	17138802	17143997	17138802	17139808	17142989	17143997	97	---	---	---	---	17139920	17139934	-	100	17138811	17143995
chr5	17157790	17162580	17157790	17157997	17162373	17162580	95	---	---	---	---	17158008	17158059	-	75	17157790	17162578
chr5	17165038	17173604	17165048	17166204	17172471	17173599	92	17165033	17165037	17173605	17173609	17172195	17172211	+	82	17165042	17173602
chr5	17228494	17234884	17228494	17229475	17233892	17234875	96	17228489	17228493	17234885	17234889	17233802	17233838	+	83	17228495	17234879
chr5	17265203	17270413	17265210	17266055	17269564	17270409	99	17265195	17265202	17270414	17270421	17269411	17269441	+	87	17265210	17270408
chr5	17301506	17304779	17301506	17301912	17304369	17304779	88	---	---	---	---	---	---	0	--	---	---
chr5	17383532	17389083	17383532	17384654	17387961	17389083	99	---	---	---	---	17387839	17387854	+	75	17383532	17389080
chr5	17401095	17407609	17401104	17401526	17407185	17407607	99	17401087	17401094	17407610	17407617	17401593	17401621	-	72	17401101	17407605
chr5	17409737	17430277	17409737	17410415	17429549	17430277	90	---	---	---	---	17411349	17411369	-	71	---	---
chr5	17415602	17427034	17415616	17416180	17426483	17427025	93	17415597	17415601	17427035	17427039	17416649	17416664	-	75	17415610	17427023
chr5	17535778	17546521	17535786	17536231	17546071	17546516	99	17535773	17535777	17546522	17546526	17536504	17536524	-	71	17535787	17546520
chr5	17559447	17565664	17559447	17559887	17565225	17565664	99	---	---	---	---	17559954	17559982	-	72	17559447	17565662
chr5	17699644	17708285	17699652	17700644	17707319	17708272	94	17699639	17699643	17708286	17708290	17707132	17707155	+	83	17699652	17708270
chr5	17727457	17737838	17727457	17729119	17736179	17737838	95	---	---	---	---	17729359	17729373	-	100	17727461	17737836
chr5	17737856	17753292	17737856	17738706	17752470	17753292	88	---	---	---	---	17739188	17739251	-	82	---	---
chr5	17826948	17842925	17826948	17827330	17842554	17842925	89	---	---	---	---	17841922	17841948	+	81	17826965	17842912
chr5	17888990	17898076	17888990	17889441	17897625	17898076	99	---	---	---	---	17889507	17889535	-	72	17888990	17898073
chr5	18057224	18062562	18057224	18057529	18062257	18062562	95	---	---	---	---	18057653	18057675	-	73	18057224	18062557
chr5	18093016	18102198	18093017	18093981	18101233	18102198	96	18093011	18093015	18102199	18102203	18094201	18094231	-	77	18093017	18102187
chr5	18149387	18155117	18149387	18149773	18154731	18155117	99	---	---	---	---	18149844	18149921	-	71	18149389	18155115
chr5	18173194	18178849	18173194	18173576	18178467	18178849	97	---	---	---	---	18178409	18178431	+	86	18173194	18178847
chr5	18210871	18221536	18210871	18211827	18220585	18221530	96	18210866	18210870	18221537	18221541	18220285	18220301	+	88	---	---
chr5	18211915	18218740	18211915	18213528	18217125	18218740	98	---	---	---	---	18216968	18216989	+	81	---	---
chr5	18214240	18226179	18214240	18214678	18225700	18226179	85	---	---	---	---	18225561	18225584	+	83	---	---
chr5	18244992	18249742	18244992	18245862	18248870	18249742	91	---	---	---	---	18245908	18245935	-	78	---	---
chr5	18255889	18260561	18255889	18256726	18259726	18260561	96	---	---	---	---	18259685	18259703	+	84	18255889	18260559
chr5	18278718	18290258	18278718	18279160	18289816	18290258	99	---	---	---	---	18279435	18279455	-	71	18278718	18290255
chr5	18385687	18395146	18385701	18385857	18394980	18395136	97	18385682	18385686	18395147	18395151	18386166	18386201	-	75	18385690	18395144
chr5	18525492	18545714	18525492	18525884	18545328	18545714	89	---	---	---	---	18544536	18544555	+	75	---	---
chr5	18541165	18551821	18541178	18541741	18551258	18551819	94	18541158	18541164	18551822	18551828	18542192	18542204	-	76	18541178	18551814
chr5	18596299	18607068	18596299	18596862	18606505	18607068	96	---	---	---	---	18597331	18597345	-	73	18596309	18607066
chr5	18823278	18828592	18823278	18824263	18827622	18828592	97	---	---	---	---	18824295	18824306	-	91	18823278	18828590
chr5	18855087	18859491	18855087	18855881	18858697	18859491	98	---	---	---	---	18855953	18856006	-	70	18855087	18859489
chr5	18958810	18962449	18958810	18958996	18962267	18962449	93	---	---	---	---	18962193	18962209	+	82	18958813	18962431
chr5	19148552	19154628	19148552	19148989	19154191	19154628	94	---	---	---	---	19149146	19149160	-	93	19148558	19154624
chr5	19266328	19272960	19266328	19267692	19271619	19272960	92	---	---	---	---	19267845	19267870	-	73	---	---
chr5	19284100	19292524	19284101	19284819	19291803	19292521	96	19284095	19284099	19292525	19292529	19285083	19285110	-	75	19284102	19292519
chr5	19418170	19422617	19418184	19418329	19422476	19422617	95	19418164	19418169	19422618	19422623	19418464	19418485	-	86	19418170	19422615
chr5	19454459	19458385	19454472	19455174	19457683	19458385	95	19454454	19454458	19458386	19458390	19455286	19455300	-	80	19454461	19458381
chr5	19563847	19570246	19563850	19564779	19569299	19570233	93	19563842	19563846	19570247	19570251	19564797	19564819	-	78	19563848	19570241
chr5	19572039	19576325	19572039	19573196	19575160	19576325	93	---	---	---	---	19573278	19573296	-	84	19572042	19576322
chr5	19666478	19677851	19666478	19667043	19677286	19677851	97	---	---	---	---	19667535	19667555	-	71	19666479	19677849
chr5	19740733	19756082	19740733	19740937	19755859	19756067	91	19740728	19740732	19756083	19756087	19755454	19755487	+	76	---	---
chr5	19785521	19805624	19785535	19785694	19805458	19805620	88	19785516	19785520	19805625	19805629	19804546	19804559	+	85	---	---
chr5	19860716	19867951	19860716	19861157	19867502	19867943	99	19860710	19860715	19867952	19867957	19867406	19867434	+	72	19860716	19867949
chr5	19909551	19915980	19909551	19910512	19915007	19915980	97	---	---	---	---	19910712	19910725	-	85	19909551	19915978
chr5	19956943	19964577	19956943	19957145	19964375	19964577	85	---	---	---	---	19957216	19957238	-	73	---	---
chr5	20059709	20072623	20059712	20060945	20071389	20072621	98	20059704	20059708	20072624	20072628	20070866	20070934	+	81	20059713	20072618
chr5	20132664	20145362	20132664	20133767	20144250	20145362	98	---	---	---	---	20143875	20143905	+	74	20132664	20145357
chr5	20214040	20222422	20214040	20214482	20221980	20222422	99	---	---	---	---	20221884	20221912	+	72	20214040	20222418
chr5	20271585	20276059	20271585	20272325	20275325	20276059	94	---	---	---	---	20272397	20272413	-	70	20271590	20276056
chr5	20326649	20340562	20326649	20327101	20340119	20340562	87	---	---	---	---	20339490	20339510	+	71	---	---
chr5	20352824	20356411	20352824	20353758	20355479	20356411	90	---	---	---	---	---	---	0	--	---	---
chr5	20447915	20450837	20447915	20448301	20450451	20450837	95	---	---	---	---	20448357	20448388	-	71	20447921	20450835
chr5	20528918	20534433	20528918	20530013	20533338	20534433	99	---	---	---	---	20533216	20533231	+	75	20528918	20534430
chr5	20614332	20620726	20614332	20615260	20619755	20620726	91	---	---	---	---	20615465	20615478	-	85	20614333	20620724
chr5	20704749	20708339	20704749	20705475	20707612	20708339	94	20704729	20704748	20708340	20708359	20705550	20705566	-	70	20704751	20708328
chr5	20885140	20892383	20885143	20885825	20891693	20892376	94	20885135	20885139	20892384	20892388	20891435	20891447	+	76	20885156	20892382
chr5	20919489	20922529	20919496	20919867	20922154	20922529	86	20919484	20919488	20922530	20922534	20922042	20922093	+	71	20919502	20922518
chr5	21020282	21031619	21020282	21023105	21028796	21031619	99	---	---	---	---	21028511	21028574	+	71	---	---
chr5	21175373	21182815	21175373	21175681	21182505	21182815	95	---	---	---	---	21175997	21176013	-	88	---	---
chr5	21294841	21301229	21294841	21295756	21300342	21301229	90	---	---	---	---	21295958	21295982	-	84	21294847	21301223
chr5	21334913	21339259	21334913	21335713	21338459	21339259	97	---	---	---	---	21335785	21335838	-	70	21334913	21339257
chr5	21437486	21450174	21437487	21438612	21449095	21450173	95	21437480	21437485	21450175	21450180	21438956	21438986	-	74	21437487	21450171
chr5	21465432	21471420	21465432	21466175	21470675	21471420	94	---	---	---	---	21466379	21466392	-	85	21465432	21471417
chr5	21531946	21548578	21531957	21535363	21545163	21548568	98	21531940	21531945	21548579	21548584	21544778	21544827	+	70	21531955	21548565
chr5	21573737	21578920	21573737	21574143	21578514	21578920	99	---	---	---	---	21578353	21578393	+	80	21573738	21578918
chr5	21660121	21666571	21660134	21661106	21665607	21666569	98	21660116	21660120	21666572	21666576	21665388	21665401	+	85	21660131	21666567
chr5	21811257	21827028	21811257	21816027	21822141	21827028	94	---	---	---	---	21816277	21816333	-	73	---	---
chr5	21821108	21828386	21821108	21821647	21827848	21828386	99	---	---	---	---	21827699	21827712	+	78	21821116	21828381
chr5	21829358	21843245	21829358	21829561	21843044	21843245	89	---	---	---	---	21830004	21830058	-	76	---	---
chr5	21862745	21872855	21862751	21863840	21871761	21872848	99	21862737	21862744	21872856	21872863	21871386	21871416	+	74	21862745	21872851
chr5	21987442	21999833	21987443	21988427	21998848	21999833	98	21987431	21987441	21999834	21999844	21988861	21988948	-	80	21987443	21999831
chr5	22013629	22022252	22013629	22014558	22021302	22022252	94	---	---	---	---	22014791	22014814	-	87	22013638	22022249
chr5	22096540	22109846	22096540	22097531	22108850	22109846	96	---	---	---	---	22098065	22098097	-	72	---	---
chr5	22167199	22173841	22167199	22167621	22173419	22173841	99	---	---	---	---	22167771	22167814	-	72	22167200	22173839
chr5	22311102	22317486	22311102	22312032	22316572	22317486	92	---	---	---	---	22312117	22312139	-	78	---	---
chr5	22337434	22349957	22337434	22338454	22348933	22349957	97	---	---	---	---	22348409	22348473	+	83	22337444	22349947
chr5	22429948	22435883	22429954	22430376	22435454	22435874	96	22429943	22429947	22435884	22435888	22435421	22435437	+	70	22429954	22435872
chr5	22882815	22901808	22882823	22883387	22901231	22901796	97	22882810	22882814	22901809	22901813	22900526	22900546	+	76	22882821	22901793
chr5	22888699	22892686	22888711	22889153	22892233	22892676	96	22888694	22888698	22892687	22892691	22892079	22892099	+	71	---	---
chr5	22945810	22951449	22945810	22945961	22951298	22951449	98	---	---	---	---	22951128	22951141	+	92	22945812	22951446
chr5	23024014	23043179	23024014	23025523	23041669	23043179	96	---	---	---	---	23026277	23026331	-	70	23024014	23043176
chr5	23026387	23040642	23026387	23027904	23039123	23040642	97	---	---	---	---	23038586	23038602	+	76	23026391	23040634
chr5	23058166	23068215	23058167	23061544	23064862	23068210	88	23058161	23058165	23068216	23068220	---	---	0	--	23058173	23068206
chr5	23121514	23131839	23121514	23122484	23130876	23131839	95	---	---	---	---	23130658	23130671	+	85	23121515	23131836
chr5	23208570	23211528	23208570	23208858	23211228	23211528	90	---	---	---	---	23208911	23208975	-	76	---	---
chr5	23261042	23269829	23261042	23262013	23268853	23269829	96	---	---	---	---	23262229	23262255	-	74	23261042	23269827
chr5	23332232	23338405	23332232	23335315	23335322	23338405	99	---	---	---	---	---	---	0	--	---	---
chr5	23430657	23438564	23430668	23431821	23437424	23438556	90	23430652	23430656	23438565	23438569	23432059	23432081	-	82	23430661	23438548
chr5	23438608	23442806	23438609	23439622	23441798	23442792	85	23438602	23438607	23442807	23442812	23439624	23439635	-	91	---	---
chr5	23453713	23459938	23453713	23454072	23459605	23459938	89	---	---	---	---	23454300	23454314	-	86	---	---
chr5	23454283	23459133	23454283	23454512	23458916	23459133	89	---	---	---	---	23454624	23454659	-	75	23454283	23459130
chr5	23706051	23709877	23706051	23707593	23708349	23709877	88	---	---	---	---	---	---	0	--	23706061	23709863
chr5	23763741	23783378	23763741	23763917	23783202	23783378	93	---	---	---	---	23782282	23782316	+	74	23763746	23783377
chr5	23772455	23775452	23772455	23772747	23775161	23775452	97	---	---	---	---	23772838	23772868	-	74	23772457	23775435
chr5	23789118	23807157	23789118	23789827	23806436	23807157	86	---	---	---	---	23790630	23790656	-	81	---	---
chr5	23807517	23810617	23807525	23807731	23810397	23810604	90	23807512	23807516	23810618	23810622	23807770	23807822	-	79	23807525	23810604
chr5	23811119	23818876	23811119	23812431	23817600	23818876	91	---	---	---	---	23812462	23812485	-	70	---	---
chr5	23847502	23864810	23847502	23848137	23864176	23864810	91	---	---	---	---	23848870	23848926	-	70	23847505	23864808
chr5	23960079	23972694	23960079	23961145	23971623	23972694	97	---	---	---	---	23961608	23961669	-	82	23960085	23972692
chr5	24209134	24220691	24209134	24212219	24217606	24220691	99	---	---	---	---	24217351	24217364	+	85	24209134	24220689
chr5	24221642	24226102	24221645	24222426	24225310	24226102	97	24221637	24221641	24226103	24226107	24225228	24225240	+	76	24221645	24226100
chr5	24246333	24249240	24246333	24246731	24248851	24249240	94	---	---	---	---	24248783	24248808	+	73	24246333	24249238
chr5	24384139	24387336	24384139	24384498	24386977	24387336	87	---	---	---	---	24386946	24386974	+	75	24384147	24387331
chr5	24390748	24402399	24390748	24391596	24401548	24402399	98	---	---	---	---	24401176	24401206	+	74	24390748	24402397
chr5	24434793	24440250	24434796	24435894	24439141	24440238	99	24434788	24434792	24440251	24440255	24439019	24439034	+	75	24434794	24440247
chr5	24496130	24501204	24496130	24496394	24500941	24501204	94	---	---	---	---	24500806	24500824	+	73	24496132	24501203
chr5	24505595	24516887	24505606	24506045	24516447	24516887	95	24505590	24505594	24516888	24516892	24506540	24506566	-	70	24505601	24516885
chr5	24606532	24613192	24606532	24607622	24612096	24613192	88	---	---	---	---	24607624	24607658	-	71	---	---
chr5	24743490	24756401	24743490	24744569	24755309	24756401	98	24743477	24743489	24756402	24756414	24745026	24745105	-	81	24743490	24756396
chr5	24809595	24829319	24809595	24812691	24826252	24829319	91	---	---	---	---	24812906	24812955	-	70	---	---
chr5	24881282	24889129	24881282	24881528	24888871	24889129	90	---	---	---	---	24881836	24881895	-	70	24881283	24889119
chr5	24914836	24924030	24914836	24915030	24923836	24924030	98	---	---	---	---	24915155	24915168	-	71	24914837	24924027
chr5	24934917	24947832	24934917	24935987	24946755	24947825	99	24934906	24934916	24947833	24947843	24936466	24936503	-	89	24934918	24947820
chr5	24975012	24986325	24975019	24975462	24985871	24986314	99	24975006	24975011	24986326	24986331	24985832	24985861	+	70	24975022	24986324
chr5	25066580	25069001	25066580	25066865	25068716	25069001	91	---	---	---	---	25066895	25066912	-	83	---	---
chr5	25083514	25086637	25083514	25083693	25086458	25086637	96	---	---	---	---	25086319	25086338	+	75	25083521	25086635
chr5	25132940	25138014	25132940	25133206	25137750	25138014	92	---	---	---	---	---	---	0	--	25132941	25138006
chr5	25202933	25214138	25202933	25203373	25213699	25214138	96	---	---	---	---	25203439	25203467	-	79	25202934	25214136
chr5	25238052	25251071	25238056	25239195	25249929	25251068	99	25238047	25238051	25251072	25251076	25249392	25249469	+	82	25238057	25251066
chr5	25369646	25378390	25369646	25373210	25374826	25378390	99	---	---	---	---	25374726	25374740	+	86	25369646	25378388
chr5	25416536	25429241	25416539	25417649	25428128	25429231	98	25416528	25416535	25429242	25429249	25417993	25418023	-	74	25416539	25429240
chr5	25522560	25525514	25522560	25523450	25524624	25525514	97	---	---	---	---	---	---	0	--	---	---
chr5	25591414	25606048	25591414	25591856	25605606	25606048	99	---	---	---	---	25592455	25592488	-	70	25591414	25606045
chr5	25859657	25872721	25859657	25860100	25872278	25872721	99	---	---	---	---	25860165	25860193	-	72	25859659	25872717
chr5	25882357	25900475	25882357	25883471	25899361	25900475	99	---	---	---	---	25898652	25898688	+	78	---	---
chr5	25895252	25902787	25895252	25897569	25900470	25902787	99	---	---	---	---	25897688	25897714	-	85	---	---
chr5	25983761	25996235	25983761	25988979	25991019	25996235	99	---	---	---	---	25989059	25989080	-	81	25983761	25996233
chr5	25998298	26009997	25998299	26001471	26006825	26009997	99	25998289	25998297	26009998	26010006	26006570	26006583	+	78	25998299	26009995
chr5	26062723	26078448	26062731	26064313	26076905	26078439	89	26062716	26062722	26078449	26078455	26064826	26064845	-	90	26062736	26078437
chr5	26062962	26078439	26062962	26064313	26077136	26078439	88	---	---	---	---	26064826	26064845	-	90	26062965	26078437
chr5	26078757	26091635	26078757	26079822	26090570	26091635	99	---	---	---	---	26090032	26090087	+	82	26078757	26091633
chr5	26137316	26145997	26137316	26137683	26145627	26145997	89	---	---	---	---	---	---	0	--	26137326	26145988
chr5	26193070	26197729	26193070	26194456	26196340	26197729	86	---	---	---	---	---	---	0	--	---	---
chr5	26198288	26202839	26198288	26200028	26201100	26202839	90	---	---	---	---	---	---	0	--	26198288	26202831
chr5	26206793	26211608	26206799	26207003	26211404	26211608	99	26206788	26206792	26211609	26211613	26211380	26211402	+	78	26206793	26211606
chr5	26218149	26223645	26218152	26218480	26223300	26223635	94	26218144	26218148	26223646	26223650	26223231	26223248	+	72	26218150	26223644
chr5	26388968	26409148	26388968	26390635	26407482	26409148	94	---	---	---	---	26391358	26391383	-	73	26388974	26409147
chr5	26423553	26434809	26423553	26423993	26434369	26434809	99	---	---	---	---	26424060	26424088	-	72	26423553	26434807
chr5	26443480	26454579	26443480	26446046	26452022	26454579	99	---	---	---	---	26451765	26451809	+	77	---	---
chr5	26522114	26535078	26522123	26523215	26533970	26535065	99	26522107	26522113	26535079	26535085	26523692	26523729	-	89	---	---
chr5	26657783	26677866	26657783	26658290	26677342	26677866	87	---	---	---	---	26659018	26659043	-	92	26657789	26677858
chr5	27086506	27095337	27086506	27086713	27095131	27095337	95	---	---	---	---	27094857	27094877	+	76	27086508	27095332
chr5	27110234	27115150	27110234	27110717	27114666	27115150	98	---	---	---	---	27114624	27114664	+	82	27110237	27115148
chr5	27181717	27203164	27181717	27181922	27202963	27203164	85	---	---	---	---	27201976	27202006	+	70	---	---
chr5	27183816	27198435	27183816	27184027	27198223	27198435	92	---	---	---	---	27184581	27184604	-	70	---	---
chr5	27185751	27197404	27185751	27186316	27196840	27197404	96	---	---	---	---	27196412	27196434	+	73	27185751	27197400
chr5	27220332	27224664	27220332	27220704	27224290	27224664	92	---	---	---	---	27224231	27224245	+	80	27220334	27224660
chr5	27269657	27284301	27269657	27271354	27282610	27284301	98	---	---	---	---	27282140	27282189	+	70	---	---
chr5	27271955	27282615	27271955	27272510	27282064	27282615	97	---	---	---	---	27281721	27281742	+	81	27271955	27282609
chr5	27347111	27353553	27347112	27348083	27352575	27353553	98	27347106	27347110	27353554	27353558	27348282	27348295	-	85	27347111	27353550
chr5	27467215	27472335	27467215	27467487	27472063	27472335	94	---	---	---	---	27471895	27471911	+	82	27467215	27472333
chr5	27608531	27613542	27608531	27608893	27613180	27613542	96	---	---	---	---	27613028	27613051	+	87	27608531	27613540
chr5	27775435	27792798	27775435	27778122	27790111	27792798	99	---	---	---	---	27789555	27789594	+	72	---	---
chr5	28055841	28065055	28055846	28056377	28064524	28065055	96	28055836	28055840	28065056	28065060	28064141	28064160	+	75	28055847	28065043
chr5	28404793	28411303	28404803	28405811	28410307	28411295	97	28404788	28404792	28411304	28411308	28406016	28406029	-	85	28404794	28411299
chr5	28417034	28423449	28417034	28417990	28422471	28423449	96	---	---	---	---	28418193	28418206	-	85	28417034	28423445
chr5	28424254	28436028	28424256	28424390	28435882	28436016	97	28424249	28424253	28436029	28436033	28435513	28435543	+	74	28424259	28436015
chr5	28456413	28462855	28456413	28457396	28461872	28462855	96	---	---	---	---	28461817	28461841	+	72	28456413	28462853
chr5	28474153	28478821	28474153	28474456	28478520	28478821	94	---	---	---	---	28478329	28478361	+	75	28474161	28478814
chr5	28503207	28514174	28503207	28503782	28513588	28514174	95	28503201	28503206	28514175	28514180	28503951	28504006	-	73	28503207	28514171
chr5	28605668	28610418	28605668	28605885	28610201	28610418	98	---	---	---	---	28610055	28610075	+	76	28605683	28610416
chr5	28970306	28982643	28970306	28971337	28981623	28982643	97	---	---	---	---	28971678	28971708	-	74	28970307	28982641
chr5	28996101	29001602	28996101	28997416	29000260	29001602	86	---	---	---	---	---	---	0	--	28996101	29001596
chr5	29275075	29281510	29275075	29276059	29280559	29281510	96	---	---	---	---	29280340	29280353	+	85	29275075	29281507
chr5	29349315	29370309	29349315	29353201	29366467	29370309	94	---	---	---	---	29365925	29365967	+	72	29349318	29370299
chr5	29366214	29372183	29366214	29366719	29371642	29372183	87	---	---	---	---	29371537	29371550	+	71	---	---
chr5	29433216	29444757	29433225	29433790	29444180	29444746	96	29433210	29433215	29444758	29444763	29434257	29434272	-	75	29433218	29444742
chr5	29671212	29677554	29671212	29671368	29677398	29677554	97	---	---	---	---	29677097	29677112	+	81	29671212	29677538
chr5	29807250	29808467	29807260	29807744	29807967	29808452	90	29807245	29807249	29808468	29808472	29807879	29807898	+	75	---	---
chr5	29808989	29822148	29808989	29809763	29821373	29822148	91	---	---	---	---	29810268	29810334	-	100	29809000	29822142
chr5	29809938	29821265	29809938	29813981	29817214	29821265	99	---	---	---	---	29817052	29817084	+	78	29809938	29821258
chr5	29835312	29840005	29835313	29837168	29838147	29840001	96	29835307	29835311	29840006	29840010	29838084	29838096	+	84	29835328	29840004
chr5	29842390	29844954	29842390	29843177	29844158	29844947	95	29842385	29842389	29844955	29844959	29844095	29844108	+	85	29842406	29844953
chr5	29845064	29850817	29845064	29846418	29849463	29850817	98	---	---	---	---	29849342	29849373	+	71	29845066	29850808
chr5	29848931	29852392	29848931	29849838	29851485	29852392	96	---	---	---	---	---	---	0	--	---	---
chr5	29849194	29851782	29849194	29849936	29850964	29851782	86	---	---	---	---	29850864	29850877	+	78	---	---
chr5	29857618	29866361	29857618	29859475	29864479	29866361	97	---	---	---	---	29859650	29859686	-	78	---	---
chr5	29885428	29889423	29885428	29887298	29887553	29889423	98	---	---	---	---	29887320	29887339	-	75	29885438	29889417
chr5	29886425	29888511	29886425	29887449	29887488	29888511	93	---	---	---	---	---	---	0	--	---	---
chr5	29891282	29904227	29891282	29891999	29903510	29904227	96	---	---	---	---	29903080	29903108	+	79	---	---
chr5	29891985	29903523	29891993	29895090	29900443	29903509	94	29891980	29891984	29903524	29903528	29900349	29900376	+	78	29891989	29903516
chr5	29908286	29920912	29908286	29908669	29920528	29920912	93	---	---	---	---	29919938	29919971	+	100	---	---
chr5	29908710	29920248	29908717	29912744	29916393	29920248	88	29908705	29908709	29920249	29920253	29916244	29916265	+	95	29908714	29920246
chr5	29926039	29931803	29926039	29926593	29931249	29931803	99	---	---	---	---	29931072	29931083	+	83	29926042	29931785
chr5	29932348	29934503	29932348	29933101	29933757	29934503	94	---	---	---	---	---	---	0	--	---	---
chr5	29934976	29939115	29934976	29936651	29937439	29939115	97	---	---	---	---	29937380	29937407	+	78	---	---
chr5	29935737	29937561	29935737	29936152	29937145	29937561	94	---	---	---	---	29937045	29937063	+	73	---	---
chr5	29939014	29944524	29939014	29940195	29943343	29944524	99	---	---	---	---	---	---	0	--	29939016	29944522
chr5	29949188	29954697	29949188	29950367	29953517	29954697	99	---	---	---	---	---	---	0	--	29949190	29954688
chr5	29953945	29957434	29953945	29955313	29956055	29957434	94	---	---	---	---	29955333	29955352	-	75	29953950	29957426
