# Supplementary material for: LtrDetector: A tool-suite for detecting long terminal repeat retrotransposons de-novo
Source: BMC Genomics. 2019 Jun 3;20:450. doi: 10.1186/s12864-019-5796-9 (PMC6547461; doi:10.1186/s12864-019-5796-9)
Supplement: Supplementary file 7 — LTR retrotransposons found by LtrDetector in Oryza sativa Japonica. This compressed file (.tar.gz) includes the LTR retrotransposons found by LtrDetector in BED format. (TAR.GZ 268 kb) [file 12864_2019_5796_MOESM7_ESM.gz › osativa/chr2Detector.bed]

SeqID	Retrotransposon	Left_LTR	Right_LTR		Left_TSD	Right_TSD	Polypurine Tract		TG	CA
	Start	End	Start	End	Start	End	ID	Start	End	Start	End	Start	End	Strand	Purine%	Start	End
chr2	26100	31982	26100	26261	31808	31969	94	26093	26099	31983	31989	31530	31550	+	71	26101	31969
chr2	138438	144888	138438	139417	143918	144888	95	---	---	---	---	143699	143712	+	85	138438	144886
chr2	229488	242340	229494	230581	241249	242338	99	229483	229487	242341	242345	240715	240790	+	81	229495	242336
chr2	268961	273968	268970	269277	273661	273962	95	268956	268960	273969	273973	269340	269369	-	70	268964	273966
chr2	303993	312500	303994	304858	311659	312490	85	303985	303992	312501	312508	311472	311483	+	83	303993	312496
chr2	320580	331918	320580	321027	331471	331918	99	---	---	---	---	331180	331200	+	71	320583	331913
chr2	349276	352101	349291	349505	351883	352096	94	349271	349275	352102	352106	---	---	0	--	349284	352096
chr2	362237	376058	362250	366694	371608	376052	99	362232	362236	376059	376063	371362	371381	+	75	---	---
chr2	427855	435164	427855	428511	434489	435164	87	---	---	---	---	434412	434426	+	73	427866	435156
chr2	460603	465567	460607	460822	465352	465567	98	460596	460602	465568	465574	460873	460918	-	71	---	---
chr2	558172	561990	558184	558509	561667	561988	90	558166	558171	561991	561996	561509	561582	+	70	558189	561985
chr2	597091	608490	597091	600121	605459	608490	99	597082	597090	608491	608499	600376	600388	-	76	597094	608480
chr2	657672	662676	657672	658011	662336	662676	92	---	---	---	---	662173	662200	+	78	657686	662666
chr2	968593	974664	968593	968855	974401	974664	86	---	---	---	---	968978	969009	-	78	---	---
chr2	1252061	1257547	1252061	1252291	1257317	1257547	99	---	---	---	---	1252342	1252357	-	75	---	---
chr2	1265287	1275469	1265287	1265914	1274848	1275469	89	---	---	---	---	1266133	1266165	-	81	---	---
chr2	1266105	1270955	1266105	1266335	1270712	1270950	88	1266100	1266104	1270956	1270960	1266417	1266433	-	70	1266108	1270940
chr2	1421214	1427436	1421214	1423779	1424923	1427436	88	---	---	---	---	1424845	1424856	+	75	---	---
chr2	1767930	1772818	1767930	1768136	1772612	1772818	99	---	---	---	---	1768345	1768359	-	80	1767932	1772816
chr2	1802031	1814984	1802031	1803119	1813896	1814984	99	---	---	---	---	1803601	1803638	-	89	1802031	1814982
chr2	1889505	1902108	1889508	1890550	1901049	1902095	98	1889500	1889504	1902109	1902113	1891010	1891075	-	83	1889511	1902102
chr2	2150117	2163890	2150117	2150503	2163512	2163890	88	---	---	---	---	2150845	2150880	-	72	2150124	2163879
chr2	2222680	2227117	2222680	2223482	2226314	2227117	97	---	---	---	---	2223503	2223533	-	74	2222684	2227114
chr2	2277408	2286889	2277417	2277646	2286655	2286884	95	2277402	2277407	2286890	2286895	2277947	2277965	-	89	2277417	2286882
chr2	2295730	2305783	2295730	2296830	2304683	2305783	99	---	---	---	---	2297165	2297181	-	76	2295744	2305781
chr2	2309990	2312150	2309990	2310147	2311992	2312150	97	---	---	---	---	2311892	2311903	+	91	2310000	2312148
chr2	2349140	2362279	2349140	2350122	2361303	2362279	86	---	---	---	---	2360797	2360870	+	75	---	---
chr2	2351297	2357670	2351297	2351771	2357186	2357670	92	---	---	---	---	2356915	2356932	+	77	2351297	2357668
chr2	2378409	2386551	2378415	2378857	2386106	2386547	99	2378402	2378408	2386552	2386558	2386012	2386040	+	72	2378412	2386545
chr2	2418148	2424473	2418148	2418843	2423762	2424473	94	---	---	---	---	2423644	2423666	+	78	---	---
chr2	2452948	2458903	2452951	2453378	2458467	2458894	99	2452943	2452947	2458904	2458908	2458214	2458249	+	72	2452952	2458898
chr2	2468964	2481993	2468970	2470245	2480716	2481991	97	2468959	2468963	2481994	2481998	2470592	2470635	-	84	2468965	2481989
chr2	2516551	2519772	2516551	2516665	2519660	2519772	88	---	---	---	---	2519531	2519556	+	88	---	---
chr2	2527393	2532700	2527397	2527875	2532219	2532697	98	2527380	2527392	2532701	2532713	2528054	2528075	-	72	2527393	2532695
chr2	2572261	2576368	2572261	2572780	2575852	2576368	94	---	---	---	---	2575795	2575819	+	76	---	---
chr2	2687697	2694592	2687697	2687997	2694291	2694592	89	---	---	---	---	2688137	2688166	-	73	---	---
chr2	2886245	2897470	2886255	2887243	2896469	2897469	97	2886240	2886244	2897471	2897475	2887584	2887614	-	74	2886253	2897467
chr2	2936093	2941129	2936093	2936964	2940258	2941129	88	---	---	---	---	2940093	2940115	+	78	2936102	2941123
chr2	2974896	2982057	2974896	2975259	2981694	2982057	90	---	---	---	---	2975497	2975547	-	72	---	---
chr2	3009069	3021967	3009071	3010169	3020867	3021962	99	3009063	3009068	3021968	3021973	3010654	3010691	-	86	3009071	3021966
chr2	3053388	3066251	3053388	3053579	3066060	3066251	91	---	---	---	---	3065654	3065666	+	76	3053399	3066249
chr2	3071094	3088174	3071094	3073751	3085510	3088174	86	---	---	---	---	3084998	3085029	+	75	---	---
chr2	3104271	3108250	3104271	3104398	3108123	3108250	86	---	---	---	---	3108001	3108013	+	76	3104271	3108236
chr2	3114226	3119474	3114226	3114370	3119332	3119474	97	---	---	---	---	3114505	3114526	-	86	3114227	3119472
chr2	3138201	3140582	3138201	3138331	3140453	3140582	92	---	---	---	---	3140367	3140383	+	82	---	---
chr2	3153413	3156328	3153413	3153765	3155975	3156328	94	---	---	---	---	3155947	3155960	+	78	3153413	3156326
chr2	3285220	3290611	3285220	3286692	3289142	3290611	90	---	---	---	---	---	---	0	--	3285224	3290599
chr2	3323799	3334084	3323813	3324033	3333855	3334075	90	3323794	3323798	3334085	3334089	3324288	3324344	-	73	3323811	3334083
chr2	3324964	3336690	3324964	3327625	3334060	3336690	86	---	---	---	---	3327909	3327928	-	80	---	---
chr2	3329391	3337094	3329391	3329762	3336683	3337094	86	---	---	---	---	3336416	3336450	+	71	3329393	3337090
chr2	3354221	3357893	3354221	3354420	3357694	3357893	95	---	---	---	---	---	---	0	--	3354223	3357886
chr2	3393864	3398086	3393864	3394006	3397943	3398086	97	---	---	---	---	3397900	3397911	+	91	---	---
chr2	3433920	3439687	3433920	3434306	3439301	3439687	98	---	---	---	---	3439152	3439229	+	73	3433920	3439685
chr2	3460421	3465909	3460421	3460601	3465729	3465909	96	---	---	---	---	3460821	3460840	-	75	3460424	3465907
chr2	3550414	3559573	3550414	3550535	3559446	3559573	89	---	---	---	---	3550872	3550925	-	70	3550414	3559563
chr2	3731936	3739477	3731936	3732140	3739272	3739477	90	---	---	---	---	3738958	3738974	+	76	3731943	3739460
chr2	3774996	3790720	3774996	3775274	3790442	3790720	98	---	---	---	---	3775649	3775678	-	70	---	---
chr2	3804273	3812737	3804278	3807653	3809356	3812731	99	3804267	3804272	3812738	3812743	3809256	3809270	+	86	3804278	3812729
chr2	3880115	3897001	3880122	3881584	3895496	3896988	92	3880110	3880114	3897002	3897006	3882147	3882161	-	80	3880122	3896994
chr2	3897341	3908645	3897341	3897784	3908202	3908645	99	---	---	---	---	3897796	3897825	-	70	3897341	3908643
chr2	3911178	3924052	3911178	3912261	3922969	3924052	99	---	---	---	---	3912742	3912779	-	86	3911178	3924047
chr2	4155912	4161446	4155912	4157020	4160338	4161446	99	---	---	---	---	4157126	4157141	-	75	4155912	4161444
chr2	4706773	4728154	4706773	4706999	4727923	4728154	89	---	---	---	---	4726938	4726954	+	82	---	---
chr2	4736883	4753607	4736889	4737113	4753381	4753598	88	4736878	4736882	4753608	4753612	4752813	4752839	+	81	---	---
chr2	4737110	4753935	4737110	4737226	4753819	4753935	94	---	---	---	---	4753154	4753169	+	87	4737117	4753933
chr2	4739895	4755116	4739895	4740991	4753986	4755114	91	4739889	4739894	4755117	4755122	4741169	4741240	-	70	---	---
chr2	4765655	4769783	4765655	4766152	4769298	4769783	86	---	---	---	---	---	---	0	--	---	---
chr2	4785331	4793491	4785331	4787293	4791553	4793491	88	---	---	---	---	4787434	4787445	-	75	---	---
chr2	4785679	4792708	4785679	4786508	4791901	4792708	88	---	---	---	---	4791686	4791699	+	78	---	---
chr2	4914216	4927007	4914216	4915423	4925800	4927007	98	---	---	---	---	4925281	4925337	+	80	4914216	4927005
chr2	4976855	4990786	4976866	4978379	4989261	4990774	97	4976850	4976854	4990787	4990791	4978745	4978768	-	70	4976867	4990771
chr2	4982548	4997693	4982560	4984336	4995865	4997687	86	4982543	4982547	4997694	4997698	4995608	4995621	+	85	4982549	4997675
chr2	5093463	5099810	5093463	5094422	5098865	5099810	94	---	---	---	---	5098648	5098661	+	85	5093465	5099807
chr2	5382859	5394900	5382859	5384445	5393302	5394900	93	---	---	---	---	5384825	5384836	-	91	5382859	5394898
chr2	5427910	5439366	5427910	5428475	5438800	5439366	97	---	---	---	---	5438318	5438333	+	75	5427913	5439364
chr2	5680525	5683191	5680526	5680777	5682936	5683186	90	5680519	5680524	5683192	5683197	---	---	0	--	---	---
chr2	5884764	5902365	5884764	5884946	5902183	5902365	89	---	---	---	---	5885555	5885569	-	86	5884772	5902354
chr2	5955764	5967760	5955765	5957351	5966151	5967754	92	5955759	5955763	5967761	5967765	5965883	5965907	+	76	---	---
chr2	5982525	5998217	5982531	5982995	5997738	5998207	95	5982520	5982524	5998218	5998222	5997022	5997039	+	88	5982528	5998204
chr2	6002856	6008849	6002858	6003115	6008585	6008842	95	6002851	6002855	6008850	6008854	6003323	6003336	-	71	6002874	6008844
chr2	6098101	6103487	6098101	6098254	6103334	6103487	96	---	---	---	---	6103084	6103113	+	73	6098109	6103469
chr2	6098300	6103108	6098300	6099470	6101933	6103108	97	---	---	---	---	6099575	6099591	-	76	6098300	6103101
chr2	6120038	6136088	6120038	6123557	6132576	6136088	85	---	---	---	---	6123918	6123965	-	70	---	---
chr2	6165011	6169758	6165011	6166534	6168306	6169758	92	---	---	---	---	6168214	6168230	+	70	6165013	6169753
chr2	6172492	6186818	6172492	6173068	6186240	6186818	90	---	---	---	---	6173625	6173638	-	71	---	---
chr2	6216801	6220446	6216801	6217184	6220059	6220446	89	---	---	---	---	---	---	0	--	---	---
chr2	6228171	6250078	6228171	6231464	6246811	6250078	90	---	---	---	---	6232174	6232195	-	81	---	---
chr2	6229636	6248824	6229636	6230210	6248250	6248824	93	---	---	---	---	6247467	6247501	+	80	---	---
chr2	6289393	6292467	6289393	6289967	6291846	6292464	85	6289387	6289392	6292468	6292473	6289997	6290010	-	78	---	---
chr2	6298854	6304423	6298854	6299206	6304065	6304423	92	---	---	---	---	6303934	6303993	+	73	6298854	6304419
chr2	6323151	6330526	6323151	6323304	6330379	6330526	85	---	---	---	---	6323423	6323480	-	70	6323154	6330517
chr2	6406021	6415645	6406021	6408136	6413529	6415645	98	---	---	---	---	6408348	6408364	-	76	6406023	6415643
chr2	6453766	6458428	6453766	6454050	6458144	6458428	96	---	---	---	---	---	---	0	--	6453766	6458426
chr2	6552990	6556678	6552990	6554446	6555237	6556678	94	---	---	---	---	6554461	6554478	-	83	6553001	6556673
chr2	6628454	6639368	6628454	6629772	6638044	6639368	90	---	---	---	---	6637884	6637902	+	100	---	---
chr2	6719599	6725973	6719611	6720366	6725217	6725972	90	6719594	6719598	6725974	6725978	6720484	6720497	-	78	---	---
chr2	6736129	6754079	6736129	6737201	6753016	6754079	90	---	---	---	---	6737963	6737979	-	100	6736137	6754065
chr2	6736610	6753740	6736610	6736858	6753494	6753740	91	---	---	---	---	6752793	6752813	+	90	6736622	6753721
chr2	6759869	6764862	6759869	6760180	6764550	6764862	91	---	---	---	---	6764423	6764455	+	78	6759876	6764855
chr2	6815204	6834411	6815204	6818006	6831620	6834411	90	---	---	---	---	6831014	6831034	+	76	---	---
chr2	6854136	6858543	6854136	6854382	6858291	6858543	85	---	---	---	---	6854456	6854471	-	81	6854146	6858539
chr2	6860366	6866763	6860366	6860853	6866276	6866763	99	---	---	---	---	6866004	6866043	+	70	6860368	6866761
chr2	6882436	6892515	6882436	6885614	6889337	6892515	99	---	---	---	---	6889230	6889270	+	80	6882436	6892513
chr2	6943721	6947590	6943721	6944173	6947133	6947590	87	---	---	---	---	---	---	0	--	---	---
chr2	7026937	7045853	7026937	7028007	7044795	7045853	88	---	---	---	---	7028767	7028810	-	72	7026947	7045847
chr2	7189038	7201114	7189038	7192194	7197959	7201114	99	---	---	---	---	7192376	7192392	-	82	7189038	7201113
chr2	7219083	7221666	7219083	7219602	7221149	7221666	91	---	---	---	---	---	---	0	--	---	---
chr2	7310997	7327634	7310997	7311223	7327407	7327634	86	---	---	---	---	7326727	7326745	+	94	---	---
chr2	7385276	7391016	7385276	7385936	7390356	7391016	95	---	---	---	---	7386112	7386143	-	75	7385276	7391014
chr2	7402448	7412878	7402448	7402659	7412668	7412878	96	---	---	---	---	7412344	7412362	+	84	7402456	7412876
chr2	7557166	7563591	7557168	7558138	7562616	7563589	94	7557161	7557165	7563592	7563596	7562400	7562413	+	85	7557167	7563587
chr2	7583040	7586364	7583040	7583184	7586216	7586359	97	7583035	7583039	7586365	7586369	7586064	7586082	+	78	---	---
chr2	7655990	7660198	7655990	7656706	7659482	7660198	96	---	---	---	---	7656779	7656795	-	70	7655998	7660196
chr2	7667850	7674667	7667857	7668303	7674220	7674666	99	7667845	7667849	7674668	7674672	7674128	7674155	+	71	7667860	7674663
chr2	7692690	7700856	7692692	7693175	7700377	7700856	90	7692685	7692689	7700857	7700861	7693502	7693523	-	86	7692692	7700844
chr2	7696787	7699738	7696788	7697196	7699324	7699733	96	7696781	7696786	7699739	7699744	7699217	7699249	+	75	7696788	7699721
chr2	7783958	7795132	7783958	7784160	7794905	7795132	85	---	---	---	---	7784645	7784692	-	83	---	---
chr2	7821040	7826384	7821040	7821362	7826040	7826384	88	---	---	---	---	7821539	7821586	-	70	---	---
chr2	7864676	7876484	7864676	7868870	7872290	7876484	99	---	---	---	---	7869017	7869041	-	80	7864676	7876480
chr2	7884915	7891144	7884915	7885700	7890358	7891144	95	---	---	---	---	7885789	7885807	-	78	7884915	7891137
chr2	7899142	7921087	7899142	7899523	7920724	7921087	91	---	---	---	---	7919888	7919902	+	73	---	---
chr2	7904923	7918452	7904923	7906442	7917081	7918452	87	---	---	---	---	7916559	7916574	+	75	7904923	7918444
chr2	7925588	7940229	7925596	7925716	7940110	7940226	87	7925580	7925587	7940230	7940237	7926292	7926348	-	80	7925588	7940222
chr2	8017781	8033559	8017793	8017951	8033390	8033548	93	8017776	8017780	8033560	8033564	8018612	8018632	-	85	8017784	8033558
chr2	8038333	8049788	8038333	8038566	8049555	8049788	86	---	---	---	---	8049005	8049054	+	76	---	---
chr2	8042267	8047758	8042267	8042624	8047417	8047758	91	---	---	---	---	8047313	8047334	+	77	8042267	8047756
chr2	8075994	8093760	8075994	8077459	8092340	8093760	89	---	---	---	---	8078190	8078203	-	71	---	---
chr2	8080371	8083492	8080371	8080538	8083325	8083492	92	---	---	---	---	8080611	8080627	-	70	8080388	8083490
chr2	8149643	8153909	8149646	8150383	8153161	8153899	94	8149637	8149642	8153910	8153915	8153023	8153043	+	76	8149647	8153901
chr2	8155378	8159470	8155378	8156087	8158761	8159470	94	---	---	---	---	8156201	8156221	-	76	8155379	8159468
chr2	8328960	8340981	8328960	8330455	8339483	8340981	97	---	---	---	---	8330835	8330854	-	75	8328961	8340977
chr2	8389233	8391999	8389233	8389534	8391703	8391999	85	---	---	---	---	8391660	8391677	+	72	---	---
chr2	8446000	8467073	8446000	8448617	8464451	8467073	87	---	---	---	---	8463739	8463761	+	73	8446012	8467064
chr2	8480259	8484237	8480259	8480959	8483536	8484237	94	---	---	---	---	8483407	8483421	+	80	8480261	8484235
chr2	8604808	8607082	8604808	8604989	8606901	8607082	97	---	---	---	---	8606844	8606876	+	75	8604809	8607079
chr2	8707548	8711734	8707556	8708065	8711228	8711732	87	8707543	8707547	8711735	8711739	8711070	8711100	+	70	8707561	8711717
chr2	9035018	9039050	9035018	9035746	9038323	9039050	96	---	---	---	---	9035860	9035875	-	81	9035021	9039048
chr2	9074563	9080963	9074563	9075530	9079996	9080963	99	---	---	---	---	9079941	9079965	+	72	9074563	9080959
chr2	9093121	9097003	9093121	9093240	9096884	9097003	99	---	---	---	---	9096701	9096723	+	78	---	---
chr2	9136743	9156746	9136743	9137955	9155581	9156746	85	---	---	---	---	9154777	9154838	+	70	9136748	9156744
chr2	9147428	9153543	9147428	9147754	9153217	9153543	99	---	---	---	---	9147979	9148028	-	70	9147429	9153541
chr2	9195318	9207277	9195318	9198307	9204288	9207277	99	---	---	---	---	9204112	9204146	+	77	9195323	9207273
chr2	9253248	9257571	9253248	9253407	9257416	9257571	88	---	---	---	---	9253594	9253608	-	73	9253254	9257568
chr2	9263245	9267648	9263245	9264037	9266856	9267648	99	---	---	---	---	9264109	9264162	-	70	9263245	9267646
chr2	9297972	9312454	9297972	9298946	9311456	9312454	95	---	---	---	---	9310880	9310916	+	72	---	---
chr2	9305471	9320106	9305471	9308058	9317519	9320106	99	---	---	---	---	9317431	9317444	+	78	---	---
chr2	9317445	9324692	9317445	9317636	9324501	9324692	89	---	---	---	---	9317639	9317651	-	92	9317447	9324685
chr2	9317749	9329290	9317757	9321784	9325278	9329290	92	9317744	9317748	9329291	9329295	9325198	9325224	+	77	9317754	9329281
chr2	9333756	9345624	9333756	9336909	9342471	9345624	98	---	---	---	---	---	---	0	--	9333757	9345621
chr2	9334928	9345479	9334928	9336764	9343643	9345479	98	---	---	---	---	9336794	9336830	-	75	9334937	9345470
chr2	9351130	9370025	9351130	9354293	9366862	9370025	99	---	---	---	---	9354773	9354828	-	87	9351130	9370022
chr2	9355187	9359375	9355187	9356739	9357745	9359375	86	---	---	---	---	9357646	9357742	+	72	---	---
chr2	9360214	9375072	9360221	9360593	9374686	9375058	88	9360209	9360213	9375073	9375077	9360927	9360953	-	77	9360222	9375063
chr2	9375450	9381266	9375450	9375714	9381001	9381266	98	---	---	---	---	9380811	9380835	+	72	9375455	9381265
chr2	9401487	9407588	9401491	9401994	9407071	9407574	99	9401481	9401486	9407589	9407594	9402130	9402142	-	76	9401489	9407581
chr2	9419877	9428933	9419877	9420361	9428448	9428933	95	---	---	---	---	9428208	9428225	+	72	---	---
chr2	9539024	9541917	9539024	9539339	9541600	9541917	95	---	---	---	---	9541531	9541551	+	80	9539030	9541915
chr2	9626905	9638486	9626905	9627058	9638324	9638486	85	---	---	---	---	9638002	9638044	+	76	9626912	9638478
chr2	9627965	9638734	9627965	9628211	9638487	9638734	86	---	---	---	---	9638002	9638044	+	76	---	---
chr2	9629088	9636565	9629088	9629775	9635868	9636555	95	9629083	9629087	9636566	9636570	9630038	9630050	-	76	9629088	9636548
chr2	9680194	9690425	9680194	9680889	9689730	9690425	99	---	---	---	---	9681320	9681331	-	83	---	---
chr2	9681686	9691500	9681686	9682765	9690422	9691500	99	---	---	---	---	9683083	9683114	-	71	9681688	9691481
chr2	9742127	9747638	9742127	9743222	9746538	9747638	98	---	---	---	---	9746416	9746431	+	75	9742127	9747636
chr2	9755543	9769616	9755543	9757806	9767352	9769616	99	---	---	---	---	9767027	9767050	+	79	---	---
chr2	9804923	9812657	9804923	9805515	9812063	9812657	86	---	---	---	---	9805604	9805625	-	90	---	---
chr2	9914454	9920001	9914454	9914819	9919636	9920001	96	---	---	---	---	9914944	9914964	-	80	9914454	9919999
chr2	10020422	10032888	10020422	10021410	10031860	10032888	95	---	---	---	---	10021874	10021933	-	83	10020423	10032886
chr2	10139288	10153260	10139288	10139440	10153106	10153260	86	---	---	---	---	10152491	10152518	+	85	---	---
chr2	10230025	10235742	10230028	10230357	10235384	10235735	91	10230020	10230024	10235743	10235747	10230493	10230570	-	71	10230026	10235740
chr2	10290127	10309690	10290127	10290531	10309286	10309690	96	---	---	---	---	10308385	10308414	+	70	---	---
chr2	10297434	10308920	10297434	10298000	10308354	10308920	96	---	---	---	---	10298337	10298376	-	75	10297434	10308915
chr2	10359991	10365053	10359991	10360199	10364845	10365053	88	---	---	---	---	10364648	10364667	+	70	10360004	10365051
chr2	10382223	10385160	10382237	10382597	10384803	10385157	94	10382217	10382222	10385161	10385166	10382607	10382620	-	78	10382237	10385153
chr2	10477178	10489343	10477191	10477506	10489007	10489329	86	10477172	10477177	10489344	10489349	10488523	10488539	+	88	10477189	10489340
chr2	10478310	10488821	10478316	10479100	10488030	10488812	96	10478305	10478309	10488822	10488826	10479464	10479486	-	73	10478311	10488814
chr2	10489255	10502679	10489255	10489406	10502523	10502679	85	---	---	---	---	10489985	10490038	-	72	10489262	10502678
chr2	10577725	10593033	10577725	10581042	10589703	10593033	99	---	---	---	---	10589310	10589344	+	77	10577729	10593030
chr2	10581476	10585835	10581476	10582268	10585043	10585835	99	---	---	---	---	10582290	10582320	-	74	10581476	10585833
chr2	10599341	10610817	10599341	10599906	10610252	10610817	96	---	---	---	---	10609767	10609782	+	75	10599341	10610814
chr2	10621623	10628087	10621623	10622643	10627111	10628087	93	---	---	---	---	10626887	10626909	+	78	10621623	10628085
chr2	10647539	10653736	10647539	10647729	10653539	10653729	96	10647534	10647538	10653737	10653741	10647766	10647793	-	78	10647540	10653731
chr2	10657209	10666233	10657209	10657326	10666116	10666233	94	---	---	---	---	10657708	10657746	-	76	---	---
chr2	10793419	10797314	10793419	10794168	10796565	10797314	98	---	---	---	---	10794235	10794258	-	79	10793432	10797299
chr2	10826899	10848436	10826911	10827473	10847867	10848430	96	10826891	10826898	10848437	10848444	10846851	10846877	+	81	10826911	10848428
chr2	10921202	10934241	10921205	10921338	10934112	10934241	85	10921197	10921201	10934242	10934246	10933693	10933715	+	82	---	---
chr2	11026561	11038413	11026562	11028289	11036720	11038413	95	11026551	11026560	11038414	11038423	11028399	11028418	-	85	11026562	11038408
chr2	11027290	11038110	11027290	11027986	11037456	11038110	92	---	---	---	---	11036982	11037015	+	73	11027298	11038106
chr2	11080538	11099765	11080545	11080728	11099577	11099753	86	11080533	11080537	11099766	11099770	11098667	11098694	+	85	11080539	11099762
chr2	11082191	11093298	11082191	11083079	11092348	11093298	87	---	---	---	---	11083304	11083321	-	72	11082191	11093296
chr2	11099297	11116691	11099297	11099580	11116421	11116691	95	---	---	---	---	11100149	11100161	-	76	---	---
chr2	11134831	11147655	11134844	11135827	11146672	11147652	95	11134826	11134830	11147656	11147660	11146129	11146161	+	81	11134842	11147653
chr2	11250735	11259765	11250742	11251037	11259467	11259764	93	11250729	11250734	11259766	11259771	11251428	11251459	-	78	11250743	11259760
chr2	11274921	11289450	11274928	11276442	11287924	11289438	97	11274916	11274920	11289451	11289455	11276966	11276982	-	76	11274928	11289448
chr2	11305110	11314199	11305110	11305439	11313879	11314199	94	---	---	---	---	11313569	11313615	+	76	11305123	11314194
chr2	11325222	11334917	11325222	11326167	11333952	11334917	93	---	---	---	---	11333719	11333745	+	70	11325223	11334915
chr2	11369347	11371977	11369358	11369746	11371589	11371977	96	11369342	11369346	11371978	11371982	11371489	11371513	+	72	11369352	11371975
chr2	11448648	11453253	11448648	11449433	11452468	11453253	93	---	---	---	---	11449511	11449564	-	72	11448648	11453251
chr2	11453311	11462596	11453311	11454885	11461017	11462589	96	11453306	11453310	11462597	11462601	11460790	11460803	+	78	---	---
chr2	11490571	11496133	11490574	11492460	11494161	11496124	93	11490565	11490570	11496134	11496139	11494092	11494139	+	81	11490574	11496125
chr2	11491579	11496124	11491579	11492460	11495177	11496124	89	---	---	---	---	11495041	11495059	+	78	---	---
chr2	11537228	11548485	11537239	11537541	11548163	11548474	91	11537223	11537227	11548486	11548490	11538020	11538037	-	88	11537230	11548474
chr2	11554840	11559492	11554851	11555807	11558527	11559483	95	11554834	11554839	11559493	11559498	11555857	11555874	-	72	11554851	11559481
chr2	11612796	11624215	11612801	11613167	11623849	11624215	93	11612791	11612795	11624216	11624220	11613564	11613586	-	78	11612799	11624204
chr2	11625201	11632779	11625201	11625759	11632222	11632779	95	---	---	---	---	11632053	11632102	+	74	---	---
chr2	11674610	11682154	11674610	11675469	11681296	11682154	98	---	---	---	---	11681005	11681052	+	75	11674610	11682151
chr2	11721871	11725739	11721871	11722223	11725387	11725739	95	---	---	---	---	11722231	11722251	-	76	11721871	11725723
chr2	11786558	11796745	11786558	11788366	11795030	11796745	92	---	---	---	---	11788386	11788399	-	78	11786560	11796741
chr2	11827216	11830971	11827216	11828285	11829905	11830971	90	---	---	---	---	11828296	11828312	-	70	11827223	11830970
chr2	11829592	11833447	11829604	11829905	11833146	11833441	85	11829587	11829591	11833448	11833452	11832984	11833004	+	95	11829604	11833439
chr2	11839546	11858970	11839546	11842607	11855908	11858970	97	---	---	---	---	11843131	11843147	-	76	11839561	11858968
chr2	11848524	11852600	11848524	11848965	11852153	11852600	95	---	---	---	---	11852058	11852086	+	72	11848525	11852598
chr2	11886206	11889888	11886206	11886902	11889193	11889888	95	---	---	---	---	11886976	11886992	-	70	11886209	11889886
chr2	11897049	11902751	11897049	11897412	11902388	11902751	99	---	---	---	---	11902237	11902317	+	70	11897050	11902749
chr2	11911878	11923371	11911878	11916002	11919247	11923371	99	---	---	---	---	11916126	11916149	-	91	11911879	11923369
chr2	12068815	12079203	12068815	12070485	12077531	12079203	99	---	---	---	---	12070807	12070824	-	72	12068815	12079201
chr2	12133520	12138613	12133520	12133781	12138352	12138613	95	---	---	---	---	12133885	12133923	-	71	12133520	12138611
chr2	12155246	12164443	12155246	12155647	12164041	12164443	99	---	---	---	---	12156021	12156035	-	73	12155246	12164441
chr2	12167268	12180400	12167269	12168349	12179310	12180399	94	12167263	12167267	12180401	12180405	12178991	12179007	+	70	12167269	12180397
chr2	12238172	12243661	12238172	12238613	12243221	12243661	94	---	---	---	---	12243127	12243155	+	72	12238173	12243659
chr2	12279317	12290740	12279317	12279881	12290183	12290740	93	---	---	---	---	12289746	12289768	+	73	12279318	12290738
chr2	12535414	12540870	12535414	12535654	12540629	12540870	93	---	---	---	---	12535737	12535774	-	86	---	---
chr2	12544302	12555452	12544311	12544546	12555212	12555446	95	12544297	12544301	12555453	12555457	12544891	12544930	-	75	12544307	12555444
chr2	12556921	12566728	12556921	12557283	12566367	12566728	92	---	---	---	---	12566271	12566299	+	72	---	---
chr2	12702786	12711958	12702786	12703975	12710775	12711958	94	---	---	---	---	12710520	12710543	+	87	12702786	12711956
chr2	12796206	12806331	12796206	12797781	12804781	12806331	93	---	---	---	---	12804508	12804525	+	77	12796207	12806328
chr2	12796913	12806160	12796913	12797610	12805477	12806160	90	---	---	---	---	12805176	12805200	+	80	---	---
chr2	12837594	12842678	12837594	12838134	12842139	12842678	93	---	---	---	---	12838148	12838186	-	76	12837594	12842667
chr2	12838950	12843094	12838950	12839377	12842666	12843094	95	---	---	---	---	12839518	12839536	-	84	12838955	12843092
chr2	12944172	12950809	12944182	12944617	12950361	12950803	96	12944167	12944171	12950810	12950814	12950266	12950294	+	75	12944183	12950801
chr2	12957086	12963653	12957101	12957757	12962994	12963645	90	12957081	12957085	12963654	12963658	12962732	12962748	+	88	---	---
chr2	12979435	12984460	12979435	12979777	12984118	12984460	98	---	---	---	---	12979978	12979994	-	76	12979435	12984458
chr2	13047691	13051792	13047691	13049106	13050410	13051792	90	---	---	---	---	13050313	13050332	+	100	---	---
chr2	13073164	13077618	13073164	13073920	13076862	13077618	98	---	---	---	---	13073990	13074002	-	76	13073166	13077616
chr2	13100545	13115283	13100545	13101023	13114803	13115283	97	---	---	---	---	13101655	13101695	-	78	---	---
chr2	13234154	13239245	13234154	13234421	13238973	13239245	91	---	---	---	---	---	---	0	--	13234155	13239232
chr2	13269925	13275225	13269940	13271031	13274126	13275218	96	13269920	13269924	13275226	13275230	13271062	13271085	-	79	---	---
chr2	13322041	13332795	13322046	13322172	13332667	13332793	94	13322032	13322040	13332796	13332804	13322268	13322301	-	82	---	---
chr2	13374870	13396219	13374870	13375618	13395467	13396219	88	---	---	---	---	13376550	13376580	-	74	13374874	13396216
chr2	13379104	13395193	13379104	13380342	13393955	13395193	98	---	---	---	---	13393315	13393334	+	70	13379105	13395191
chr2	13433516	13446095	13433529	13436669	13442952	13446092	98	13433511	13433515	13446096	13446100	13442862	13442885	+	79	13433529	13446090
chr2	13478056	13485299	13478056	13478686	13484653	13485299	90	---	---	---	---	13484505	13484544	+	72	13478057	13485295
chr2	13518321	13528939	13518321	13519353	13527905	13528939	91	---	---	---	---	13519736	13519775	-	82	13518321	13528922
chr2	13580182	13586637	13580182	13580640	13586171	13586637	88	---	---	---	---	13585894	13585930	+	72	13580185	13586634
chr2	13587186	13601967	13587186	13587597	13601557	13601967	97	---	---	---	---	13588240	13588293	-	77	13587196	13601964
chr2	13587788	13598944	13587788	13591134	13595602	13598944	98	---	---	---	---	13591268	13591295	-	89	13587788	13598942
chr2	13614511	13617616	13614511	13614997	13617129	13617616	96	13614506	13614510	13617617	13617621	13617074	13617092	+	78	13614528	13617614
chr2	13620423	13630652	13620434	13621979	13629090	13630652	92	13620417	13620422	13630653	13630658	13628850	13628868	+	73	---	---
chr2	13623075	13625585	13623075	13623520	13625127	13625581	93	13623060	13623074	13625586	13625600	13625094	13625112	+	78	13623084	13625582
chr2	13630255	13633591	13630258	13630691	13633179	13633591	88	13630250	13630254	13633592	13633596	---	---	0	--	---	---
chr2	13630824	13636018	13630835	13633414	13633416	13636016	94	13630818	13630823	13636019	13636024	---	---	0	--	13630840	13636016
chr2	13642607	13646561	13642607	13644539	13644628	13646561	96	---	---	---	---	---	---	0	--	13642614	13646551
chr2	13647936	13649973	13647936	13648882	13649025	13649973	94	---	---	---	---	---	---	0	--	13647938	13649965
chr2	13652385	13655291	13652385	13653119	13654562	13655291	93	---	---	---	---	---	---	0	--	---	---
chr2	13653709	13659014	13653709	13654686	13658035	13659014	92	---	---	---	---	13657950	13657961	+	91	13653711	13659003
chr2	13668210	13681710	13668210	13669308	13680589	13681710	92	---	---	---	---	13680036	13680054	+	73	13668223	13681705
chr2	13671725	13679627	13671725	13672273	13679079	13679627	95	---	---	---	---	13678778	13678796	+	73	---	---
chr2	13689426	13692711	13689426	13689852	13692285	13692711	95	---	---	---	---	---	---	0	--	13689426	13692694
chr2	13690503	13696232	13690503	13692350	13694405	13696232	91	---	---	---	---	13692395	13692406	-	100	13690518	13696230
chr2	13692815	13697010	13692815	13694965	13694965	13697010	85	---	---	---	---	---	---	0	--	13692816	13696996
chr2	13713679	13719051	13713679	13714476	13718254	13719051	97	---	---	---	---	13714480	13714509	-	73	13713690	13719049
chr2	13721714	13726268	13721714	13723239	13724745	13726268	91	---	---	---	---	---	---	0	--	13721717	13726267
chr2	13728320	13731897	13728320	13729990	13730225	13731897	89	---	---	---	---	13730177	13730204	+	78	13728323	13731888
chr2	13729461	13733962	13729464	13730621	13732792	13733961	93	13729456	13729460	13733963	13733967	13732712	13732740	+	79	13729466	13733950
chr2	13729806	13733129	13729806	13730903	13732033	13733129	94	13729800	13729805	13733130	13733135	---	---	0	--	---	---
chr2	13732794	13744582	13732794	13734078	13743297	13744582	86	---	---	---	---	13742836	13742864	+	82	13732794	13744570
chr2	13743913	13750896	13743913	13745837	13748985	13750892	93	13743908	13743912	13750897	13750901	---	---	0	--	---	---
chr2	13779903	13791255	13779903	13783479	13787680	13791255	99	---	---	---	---	13783603	13783626	-	91	13779920	13791252
chr2	13793860	13805842	13793860	13796848	13802854	13805842	99	---	---	---	---	13796994	13797028	-	77	---	---
chr2	13824870	13829684	13824870	13825099	13829455	13829684	98	---	---	---	---	13825164	13825188	-	80	13824873	13829668
chr2	13868169	13879214	13868177	13868369	13879014	13879205	91	13868164	13868168	13879215	13879219	13868655	13868666	-	83	13868172	13879213
chr2	13891623	13902360	13891623	13891952	13902030	13902360	94	---	---	---	---	13892382	13892398	-	70	---	---
chr2	13909757	13913532	13909757	13909943	13913346	13913532	94	---	---	---	---	13913194	13913210	+	76	13909758	13913524
chr2	13925452	13930347	13925452	13925570	13930226	13930347	91	---	---	---	---	13925643	13925701	-	74	---	---
chr2	13933841	13942485	13933841	13935358	13940989	13942485	91	---	---	---	---	13935596	13935625	-	70	13933842	13942483
chr2	14041135	14048939	14041139	14041278	14048780	14048935	85	14041130	14041134	14048940	14048944	14041602	14041621	-	75	---	---
chr2	14061458	14071663	14061458	14062756	14070365	14071663	98	---	---	---	---	14062903	14062924	-	86	14061461	14071655
chr2	14177140	14184007	14177140	14177585	14183562	14184007	96	---	---	---	---	14183469	14183497	+	72	14177143	14184004
chr2	14191466	14198980	14191466	14191989	14198459	14198980	98	---	---	---	---	14192253	14192313	-	72	14191466	14198962
chr2	14208047	14217545	14208061	14209377	14216236	14217540	85	14208042	14208046	14217546	14217550	14215894	14215914	+	100	---	---
chr2	14210748	14229989	14210748	14210981	14229756	14229989	97	---	---	---	---	14211833	14211893	-	81	---	---
chr2	14245899	14257627	14245912	14246232	14257299	14257619	99	14245893	14245898	14257628	14257633	14256771	14256812	+	83	---	---
chr2	14295182	14302751	14295182	14298479	14299466	14302751	95	---	---	---	---	---	---	0	--	---	---
chr2	14348812	14353783	14348812	14349786	14352796	14353783	94	---	---	---	---	14352676	14352694	+	84	14348829	14353769
chr2	14373740	14380555	14373740	14374134	14380159	14380555	95	---	---	---	---	14374377	14374417	-	85	14373746	14380542
chr2	14382872	14394288	14382875	14383437	14393716	14394278	94	14382865	14382871	14394289	14394295	14383908	14383951	-	70	14382875	14394287
chr2	14406854	14415281	14406854	14407681	14414454	14415281	97	---	---	---	---	14408005	14408020	-	81	14406854	14415276
chr2	14422457	14442138	14422457	14422745	14441836	14442138	88	---	---	---	---	14441099	14441171	+	89	14422458	14442132
chr2	14429108	14434001	14429108	14430061	14433045	14434001	94	---	---	---	---	14432895	14432913	+	84	14429108	14433999
chr2	14446008	14452689	14446019	14446459	14452241	14452681	95	14446003	14446007	14452690	14452694	14451975	14452017	+	72	14446008	14452688
chr2	14472563	14480222	14472563	14472812	14479974	14480222	90	---	---	---	---	14472839	14472862	-	75	14472570	14480220
chr2	14515291	14523810	14515301	14516066	14523032	14523801	97	14515285	14515290	14523811	14523816	14516360	14516386	-	77	14515305	14523805
chr2	14565344	14582318	14565345	14565876	14581787	14582308	94	14565339	14565343	14582319	14582323	14581128	14581164	+	72	---	---
chr2	14603788	14609432	14603788	14604250	14608970	14609432	97	---	---	---	---	14608875	14608903	+	75	14603788	14609427
chr2	14642647	14654211	14642647	14645211	14651534	14654211	90	---	---	---	---	14651354	14651388	+	77	14642647	14654208
chr2	14645377	14655579	14645377	14645526	14655430	14655579	94	---	---	---	---	14645997	14646022	-	80	14645380	14655577
chr2	14658119	14665040	14658119	14658386	14664773	14665040	94	---	---	---	---	14658690	14658706	-	82	14658119	14665037
chr2	14700510	14713302	14700518	14701361	14712457	14713300	94	14700505	14700509	14713303	14713307	14712187	14712215	+	82	---	---
chr2	14771708	14784463	14771708	14772096	14784074	14784463	90	---	---	---	---	14772652	14772682	-	77	---	---
chr2	14773668	14781463	14773669	14773793	14781337	14781462	88	14773663	14773667	14781464	14781468	14773953	14773976	-	75	14773672	14781459
chr2	14800109	14811614	14800109	14804162	14807507	14811614	98	---	---	---	---	14804291	14804329	-	76	14800109	14811612
chr2	14839341	14853619	14839341	14839781	14853178	14853619	96	---	---	---	---	14853084	14853112	+	79	14839343	14853616
chr2	14874563	14887782	14874563	14875946	14886426	14887782	91	14874557	14874562	14887783	14887788	14876389	14876411	-	73	---	---
chr2	14888624	14896223	14888624	14889319	14895552	14896223	85	---	---	---	---	14895298	14895325	+	75	14888638	14896222
chr2	14910097	14918935	14910097	14911905	14917127	14918935	99	---	---	---	---	14912081	14912105	-	84	14910112	14918933
chr2	14964123	14970395	14964138	14964484	14970045	14970390	97	14964118	14964122	14970396	14970400	14970014	14970027	+	78	14964130	14970390
chr2	15018681	15031264	15018681	15019665	15030286	15031264	92	15018674	15018680	15031265	15031271	15029928	15029948	+	80	---	---
chr2	15051308	15055231	15051308	15051702	15054840	15055231	92	---	---	---	---	15054706	15054736	+	80	15051323	15055225
chr2	15063863	15079722	15063863	15064886	15078699	15079722	96	---	---	---	---	15078094	15078134	+	70	15063874	15079719
chr2	15094913	15100952	15094913	15095206	15100660	15100952	96	---	---	---	---	15095425	15095479	-	72	15094919	15100947
chr2	15115763	15127387	15115763	15116151	15126999	15127387	95	---	---	---	---	15126647	15126700	+	72	---	---
chr2	15160588	15166761	15160595	15160986	15166360	15166752	96	15160583	15160587	15166762	15166766	15161057	15161134	-	71	15160595	15166752
chr2	15204109	15225502	15204109	15204471	15225141	15225502	96	---	---	---	---	15224438	15224473	+	75	---	---
chr2	15216358	15221400	15216358	15216730	15221027	15221400	96	---	---	---	---	15220975	15221006	+	71	15216358	15221399
chr2	15240222	15244928	15240222	15241178	15243973	15244928	96	---	---	---	---	15243929	15243950	+	81	15240222	15244926
chr2	15245775	15255073	15245779	15246601	15254243	15255069	97	15245769	15245774	15255074	15255079	15246957	15246984	-	82	15245779	15255067
chr2	15267527	15280951	15267527	15267966	15280513	15280951	96	---	---	---	---	15268417	15268430	-	71	15267527	15280949
chr2	15283794	15287082	15283794	15284191	15286712	15287082	87	---	---	---	---	---	---	0	--	15283794	15287080
chr2	15288813	15303429	15288813	15290785	15301456	15303426	95	15288808	15288812	15303430	15303434	15301276	15301295	+	75	15288824	15303427
chr2	15332227	15344979	15332227	15333443	15343752	15344979	97	---	---	---	---	15333920	15333959	-	70	15332227	15344976
chr2	15373000	15379175	15373000	15373600	15378575	15379175	89	---	---	---	---	15378348	15378384	+	78	---	---
chr2	15431191	15435577	15431191	15431681	15435085	15435577	90	---	---	---	---	15434915	15434934	+	70	---	---
chr2	15512707	15519886	15512707	15513290	15519345	15519886	89	---	---	---	---	15519143	15519165	+	73	15512707	15519882
chr2	15608791	15611559	15608791	15609123	15611225	15611559	94	---	---	---	---	15609154	15609168	-	80	15608791	15611557
chr2	15663833	15675206	15663833	15664721	15674233	15675206	85	---	---	---	---	15665020	15665047	-	75	15663836	15675204
chr2	15746297	15753590	15746304	15746744	15753148	15753588	97	15746292	15746296	15753591	15753595	15753065	15753080	+	75	15746297	15753588
chr2	15763571	15779548	15763576	15763832	15779287	15779544	85	15763561	15763570	15779549	15779558	15764493	15764541	-	75	---	---
chr2	15781540	15788028	15781540	15782550	15787015	15788028	86	---	---	---	---	15786802	15786821	+	80	15781543	15788025
chr2	15809613	15821185	15809624	15810841	15819957	15821174	98	15809607	15809612	15821186	15821191	15811181	15811211	-	74	15809617	15821178
chr2	15877773	15881389	15877773	15877947	15881215	15881389	96	---	---	---	---	15877993	15878013	-	80	---	---
chr2	15901219	15906364	15901219	15901425	15906167	15906364	91	---	---	---	---	15905950	15905966	+	76	15901232	15906358
chr2	15986600	15991163	15986613	15987041	15990722	15991148	97	15986595	15986599	15991164	15991168	15987153	15987196	-	70	15986604	15991155
chr2	16020297	16033062	16020297	16021504	16031854	16033062	98	---	---	---	---	16031336	16031393	+	81	16020297	16033060
chr2	16051278	16058521	16051278	16051583	16058216	16058521	94	---	---	---	---	16051850	16051915	-	72	16051278	16058511
chr2	16060574	16081178	16060584	16063545	16078194	16081178	90	16060569	16060573	16081179	16081183	16064185	16064227	-	72	16060579	16081176
chr2	16062132	16081071	16062132	16063439	16079745	16081071	85	---	---	---	---	16064185	16064227	-	72	16062146	16081059
chr2	16097167	16103573	16097169	16098135	16102602	16103568	99	16097161	16097166	16103574	16103579	16102546	16102570	+	72	16097169	16103565
chr2	16111272	16114671	16111272	16111632	16114316	16114671	94	---	---	---	---	16114285	16114297	+	76	16111272	16114668
chr2	16136505	16144055	16136505	16137368	16143191	16144055	99	---	---	---	---	16137606	16137660	-	72	16136505	16144049
chr2	16229602	16236926	16229602	16230045	16236483	16236926	99	---	---	---	---	16230109	16230137	-	72	16229602	16236921
chr2	16303767	16312464	16303767	16304031	16312199	16312464	85	---	---	---	---	16312027	16312044	+	72	---	---
chr2	16372499	16383866	16372503	16372948	16383414	16383859	96	16372486	16372498	16383867	16383879	16373222	16373241	-	70	16372504	16383858
chr2	16418506	16424077	16418506	16418881	16423699	16424077	96	---	---	---	---	16423606	16423635	+	76	16418506	16424074
chr2	16503634	16522750	16503634	16504097	16522301	16522750	85	---	---	---	---	16504877	16504915	-	71	---	---
chr2	16523580	16532161	16523590	16526982	16528758	16532147	98	16523575	16523579	16532162	16532166	16528658	16528670	+	100	16523590	16532153
chr2	16580270	16595466	16580270	16580386	16595350	16595466	96	---	---	---	---	16595131	16595144	+	85	16580270	16595459
chr2	16582036	16591615	16582036	16583195	16590442	16591615	96	---	---	---	---	16590122	16590136	+	73	16582041	16591613
chr2	16642556	16647021	16642556	16643762	16645779	16647021	91	---	---	---	---	16643843	16643863	-	90	16642556	16647018
chr2	16665450	16674984	16665450	16666281	16674145	16674984	88	---	---	---	---	16666623	16666659	-	89	16665451	16674980
chr2	16692111	16709103	16692111	16693412	16707826	16709103	85	---	---	---	---	16707105	16707131	+	85	---	---
chr2	16735574	16746741	16735584	16736147	16746233	16746740	86	16735566	16735573	16746742	16746749	16736485	16736524	-	70	16735582	16746738
chr2	16784553	16792656	16784553	16785394	16791816	16792656	93	---	---	---	---	16791554	16791617	+	73	16784553	16792654
chr2	16817281	16821878	16817281	16818139	16821018	16821878	89	---	---	---	---	16818184	16818212	-	72	16817287	16821870
chr2	16841829	16856943	16841829	16842580	16856193	16856943	89	---	---	---	---	16855525	16855545	+	80	16841829	16856932
chr2	16849612	16868832	16849612	16850207	16868238	16868832	86	---	---	---	---	16867397	16867434	+	71	16849616	16868829
chr2	16873449	16880126	16873449	16874602	16879073	16880126	87	---	---	---	---	16874804	16874826	-	78	16873449	16880124
chr2	16884393	16896398	16884396	16887052	16893623	16896387	87	16884388	16884392	16896399	16896403	16887054	16887075	-	81	16884405	16896391
chr2	16931316	16943380	16931316	16934461	16940235	16943380	99	---	---	---	---	16940062	16940083	+	86	16931317	16943378
chr2	17015466	17032314	17015466	17015904	17031876	17032314	93	---	---	---	---	17015970	17015997	-	78	17015468	17032312
chr2	17130297	17143256	17130297	17133591	17139812	17143256	92	---	---	---	---	17139645	17139684	+	77	17130297	17143254
chr2	17132198	17142286	17132198	17132724	17141713	17142286	87	---	---	---	---	17133107	17133147	-	75	---	---
chr2	17177628	17183384	17177628	17178020	17182992	17183384	98	---	---	---	---	17182843	17182920	+	71	17177628	17183382
chr2	17258071	17263305	17258071	17258200	17263175	17263305	93	---	---	---	---	17258346	17258365	-	80	---	---
chr2	17280295	17282789	17280295	17280474	17282616	17282789	94	---	---	---	---	17280551	17280582	-	84	17280295	17282786
chr2	17293596	17307410	17293596	17293909	17307095	17307410	92	---	---	---	---	17306511	17306538	+	71	17293597	17307406
chr2	17294801	17304328	17294804	17295087	17304015	17304320	88	17294796	17294800	17304329	17304333	17303876	17303897	+	81	17294818	17304325
chr2	17383029	17398546	17383029	17383325	17398249	17398546	94	---	---	---	---	17397515	17397546	+	78	---	---
chr2	17393813	17399455	17393813	17394519	17398755	17399455	95	---	---	---	---	17398696	17398724	+	79	17393816	17399444
chr2	17529805	17534816	17529805	17529984	17534635	17534816	98	---	---	---	---	17530165	17530176	-	83	---	---
chr2	17669771	17675124	17669771	17670244	17674643	17675116	94	17669766	17669770	17675125	17675129	17670367	17670397	-	87	17669774	17675117
chr2	17678754	17693203	17678754	17680119	17691834	17693203	93	---	---	---	---	17691299	17691313	+	73	17678772	17693199
chr2	17695508	17702712	17695514	17695959	17702256	17702702	99	17695503	17695507	17702713	17702717	17702161	17702188	+	71	17695510	17702705
chr2	17706459	17718177	17706459	17706646	17717990	17718177	97	---	---	---	---	17706986	17707000	-	73	17706465	17718165
chr2	17722537	17734752	17722537	17723146	17734091	17734752	86	---	---	---	---	17733587	17733629	+	74	17722544	17734749
chr2	17739753	17751489	17739753	17740012	17751230	17751489	93	---	---	---	---	17750710	17750755	+	76	17739753	17751485
chr2	17751660	17755322	17751660	17752065	17754919	17755322	91	---	---	---	---	17754778	17754825	+	72	17751676	17755315
chr2	17759538	17767986	17759538	17760750	17766772	17767986	94	---	---	---	---	17760984	17761001	-	72	17759538	17767984
chr2	17821078	17831502	17821079	17822956	17829623	17831499	98	17821073	17821077	17831503	17831507	17823230	17823241	-	91	17821078	17831489
chr2	17826283	17830060	17826283	17826719	17829623	17830060	98	---	---	---	---	17826843	17826858	-	81	17826285	17830050
chr2	17874446	17881754	17874457	17874578	17881622	17881743	92	17874441	17874445	17881755	17881759	17874802	17874833	-	81	17874454	17881747
chr2	17891325	17904611	17891338	17892614	17903320	17904598	98	17891320	17891324	17904612	17904616	17893075	17893150	-	80	17891338	17904596
chr2	17917389	17926458	17917389	17918043	17925803	17926458	95	---	---	---	---	17925415	17925484	+	78	17917390	17926457
chr2	17999767	18003028	17999767	18000164	18002631	18003028	94	---	---	---	---	18000206	18000231	-	73	17999767	18003026
chr2	18040189	18045412	18040191	18040330	18045268	18045407	97	18040184	18040188	18045413	18045417	18040469	18040505	-	75	18040191	18045411
chr2	18071920	18077141	18071923	18072151	18076913	18077141	96	18071915	18071919	18077142	18077146	18072242	18072261	-	70	18071931	18077136
chr2	18147852	18162702	18147852	18148414	18162138	18162702	96	---	---	---	---	18149039	18149079	-	75	18147852	18162700
chr2	18195830	18207563	18195830	18199004	18204388	18207563	99	---	---	---	---	18199244	18199257	-	85	18195830	18207560
chr2	18196406	18206296	18196419	18197726	18204977	18206285	99	18196401	18196405	18206297	18206301	18204671	18204699	+	79	---	---
chr2	18277653	18296525	18277662	18277842	18296334	18296514	87	18277648	18277652	18296526	18296530	18278103	18278116	-	71	18277658	18296521
chr2	18376990	18382406	18376992	18377326	18382070	18382404	85	18376985	18376989	18382407	18382411	18381883	18381902	+	75	18376990	18382402
chr2	18425805	18432814	18425809	18426217	18432410	18432814	96	18425800	18425804	18432815	18432819	---	---	0	--	18425816	18432812
chr2	18484141	18491581	18484144	18484477	18491234	18491567	95	18484135	18484140	18491582	18491587	18491139	18491168	+	76	18484143	18491565
chr2	18665430	18676286	18665430	18665877	18675839	18676286	99	---	---	---	---	18666147	18666167	-	71	18665433	18676281
chr2	18711439	18715785	18711439	18711740	18715502	18715785	89	---	---	---	---	18711742	18711758	-	88	---	---
chr2	18738760	18745197	18738763	18739207	18744745	18745189	99	18738755	18738759	18745198	18745202	18744525	18744554	+	70	18738764	18745194
chr2	18834285	18844317	18834285	18834521	18844082	18844317	89	---	---	---	---	18834825	18834840	-	75	---	---
chr2	18885050	18889472	18885050	18885842	18888682	18889472	96	---	---	---	---	18885864	18885890	-	70	18885051	18889470
chr2	18896929	18902349	18896939	18897257	18901994	18902334	88	18896924	18896928	18902350	18902354	18897275	18897306	-	71	18896929	18902332
chr2	18960266	18971475	18960267	18960833	18970909	18971475	97	18960260	18960265	18971476	18971481	18970447	18970474	+	75	18960270	18971473
chr2	19035762	19041105	19035762	19036105	19040760	19041105	96	---	---	---	---	19040565	19040580	+	81	19035764	19041103
chr2	19073272	19078096	19073272	19073500	19077868	19078096	98	---	---	---	---	19077806	19077834	+	72	19073275	19078094
chr2	19432910	19436490	19432910	19433618	19435780	19436490	96	---	---	---	---	---	---	0	--	19432910	19436488
chr2	19517163	19521888	19517163	19517860	19521196	19521888	85	---	---	---	---	19521080	19521098	+	73	---	---
chr2	19517312	19521763	19517312	19517735	19521344	19521763	87	---	---	---	---	19521219	19521233	+	80	---	---
chr2	19679718	19691170	19679723	19680355	19690513	19691162	85	19679712	19679717	19691171	19691176	19680828	19680863	-	86	---	---
chr2	19732296	19746364	19732296	19733279	19745380	19746364	94	---	---	---	---	19744775	19744801	+	74	19732296	19746361
chr2	19766074	19780579	19766074	19766523	19780130	19780579	95	---	---	---	---	19779501	19779531	+	70	19766078	19780577
chr2	19807197	19813108	19807197	19807873	19812476	19813108	91	---	---	---	---	19812247	19812266	+	80	19807198	19813106
chr2	19820272	19833578	19820279	19820639	19833208	19833568	95	19820267	19820271	19833579	19833583	19820699	19820718	-	70	19820283	19833576
chr2	19864806	19867955	19864812	19865279	19867525	19867954	85	19864801	19864805	19867956	19867960	19867499	19867515	+	70	---	---
chr2	19936430	19942479	19936432	19936888	19942015	19942479	95	19936422	19936429	19942480	19942487	19941837	19941854	+	72	19936432	19942477
chr2	20045138	20053621	20045139	20045798	20052947	20053607	93	20045133	20045137	20053622	20053626	20052605	20052617	+	84	---	---
chr2	20090999	20098363	20090999	20091328	20098034	20098363	94	---	---	---	---	20091578	20091597	-	85	20090999	20098356
chr2	20203682	20216894	20203682	20207274	20213281	20216894	97	---	---	---	---	20207525	20207574	-	70	---	---
chr2	20239559	20245090	20239559	20239765	20244884	20245090	97	---	---	---	---	20244707	20244721	+	73	20239568	20245083
chr2	20286725	20308472	20286725	20286890	20308308	20308472	88	---	---	---	---	20287888	20287903	-	81	20286727	20308467
chr2	20322707	20327851	20322707	20323116	20327442	20327851	98	---	---	---	---	20323217	20323257	-	75	20322707	20327846
chr2	20336951	20343263	20336951	20337770	20342434	20343263	93	---	---	---	---	20337945	20337956	-	91	20336954	20343262
chr2	20348997	20356742	20348997	20350056	20355702	20356742	88	---	---	---	---	20350233	20350270	-	71	20348999	20356739
chr2	20435507	20448400	20435510	20436607	20447302	20448399	99	20435492	20435506	20448401	20448415	20437130	20437142	-	84	20435510	20448397
chr2	20492979	20501140	20492979	20493894	20500222	20501140	87	---	---	---	---	20499938	20499968	+	77	---	---
chr2	20496661	20503665	20496661	20497335	20502989	20503665	85	---	---	---	---	20497537	20497565	-	72	20496668	20503646
chr2	20498390	20507334	20498391	20498612	20507114	20507334	88	20498385	20498389	20507335	20507339	20506755	20506782	+	71	20498400	20507328
chr2	20539318	20561142	20539318	20539599	20560851	20561142	85	---	---	---	---	20559931	20559953	+	73	---	---
chr2	20540125	20554469	20540126	20541719	20552863	20554461	93	20540118	20540124	20554470	20554476	20542147	20542163	-	70	---	---
chr2	20635303	20647133	20635303	20637182	20645246	20647133	96	---	---	---	---	20637531	20637548	-	72	---	---
chr2	20757467	20761058	20757477	20758193	20760327	20761044	96	20757462	20757466	20761059	20761063	20760233	20760249	+	70	20757473	20761040
chr2	20790668	20798159	20790673	20791517	20797324	20798153	94	20790662	20790667	20798160	20798165	20791614	20791633	-	80	---	---
chr2	20844659	20859358	20844659	20846341	20857659	20859358	85	---	---	---	---	20846880	20846899	-	75	20844663	20859350
chr2	20945843	20951684	20945843	20946339	20951172	20951684	86	---	---	---	---	---	---	0	--	20945856	20951679
chr2	21032424	21037236	21032424	21033164	21036489	21037236	94	---	---	---	---	21036332	21036412	+	74	21032425	21037229
chr2	21201221	21212587	21201221	21201658	21212150	21212587	95	---	---	---	---	21201724	21201752	-	79	---	---
chr2	21216652	21222715	21216652	21217091	21222276	21222715	96	---	---	---	---	21217158	21217186	-	72	21216653	21222713
chr2	21353089	21359996	21353092	21353532	21359545	21359985	99	21353084	21353088	21359997	21360001	21359449	21359477	+	72	21353092	21359983
chr2	21507464	21512523	21507464	21508583	21511414	21512523	97	---	---	---	---	21508681	21508696	-	75	21507465	21512520
chr2	21644275	21648640	21644275	21644516	21648389	21648629	88	21644270	21644274	21648641	21648645	21648309	21648332	+	70	---	---
chr2	21703168	21711934	21703180	21706745	21708361	21711926	99	21703162	21703167	21711935	21711940	21708261	21708276	+	87	21703171	21711932
chr2	21716452	21719548	21716452	21716663	21719338	21719548	88	---	---	---	---	---	---	0	--	---	---
chr2	21719566	21733191	21719566	21723288	21729461	21733191	98	---	---	---	---	21723510	21723557	-	72	21719567	21733189
chr2	21741740	21750415	21741740	21741955	21750201	21750415	94	---	---	---	---	21742237	21742250	-	78	21741753	21750410
chr2	21760432	21764604	21760432	21760614	21764422	21764604	87	---	---	---	---	21760654	21760698	-	71	---	---
chr2	21792957	21800429	21792957	21794086	21799300	21800429	99	---	---	---	---	21799126	21799138	+	76	21792957	21800422
chr2	21938150	21941462	21938150	21938300	21941308	21941462	87	---	---	---	---	21941280	21941302	+	78	---	---
chr2	22010906	22016905	22010906	22011354	22016445	22016905	90	---	---	---	---	---	---	0	--	---	---
chr2	22024568	22036245	22024568	22025930	22034875	22036245	96	---	---	---	---	22026282	22026298	-	76	---	---
chr2	22119979	22133170	22119979	22121503	22131648	22133170	95	---	---	---	---	22121536	22121555	-	70	22119983	22133167
chr2	22195148	22201136	22195148	22195690	22200586	22201136	93	---	---	---	---	22195914	22195927	-	85	22195150	22201131
chr2	22510388	22531636	22510388	22510879	22531171	22531636	88	---	---	---	---	22530955	22530994	+	75	---	---
chr2	22523326	22533327	22523326	22523879	22532773	22533327	88	---	---	---	---	22524297	22524321	-	72	22523333	22533316
chr2	22550982	22553998	22550995	22551359	22553615	22553998	88	22550976	22550981	22553999	22554004	---	---	0	--	22551000	22553995
chr2	22734121	22752795	22734126	22734346	22752562	22752782	92	22734116	22734120	22752796	22752800	22751651	22751686	+	75	22734131	22752792
chr2	22780806	22793134	22780806	22781807	22792177	22793134	85	---	---	---	---	22791658	22791705	+	70	---	---
chr2	22784022	22795726	22784022	22784699	22795021	22795726	86	---	---	---	---	22785194	22785216	-	73	---	---
chr2	22794342	22810235	22794342	22794560	22810017	22810235	93	---	---	---	---	22809336	22809348	+	92	---	---
chr2	22797104	22800440	22797104	22797505	22800039	22800440	98	---	---	---	---	---	---	0	--	22797107	22800438
chr2	22848859	22852197	22848859	22849483	22851559	22852197	88	---	---	---	---	---	---	0	--	22848870	22852192
chr2	22901547	22910145	22901547	22901987	22909705	22910145	99	22901540	22901546	22910146	22910152	22902054	22902082	-	72	22901549	22910143
chr2	22957448	22962989	22957450	22957734	22962705	22962989	96	22957443	22957447	22962990	22962994	22957785	22957818	-	88	22957450	22962987
chr2	23036689	23040573	23036689	23036822	23040439	23040573	96	---	---	---	---	23040347	23040367	+	76	23036706	23040570
chr2	23069814	23084806	23069814	23071270	23083317	23084801	85	23069809	23069813	23084807	23084811	23082986	23083014	+	72	23069814	23084796
chr2	23145139	23151695	23145139	23145589	23151245	23151695	99	---	---	---	---	23145640	23145672	-	72	23145145	23151690
chr2	23194589	23207522	23194603	23195686	23206439	23207520	99	23194583	23194588	23207523	23207528	23196169	23196206	-	86	23194603	23207518
chr2	23208088	23223847	23208088	23208280	23223656	23223847	87	---	---	---	---	23208952	23208993	-	73	---	---
chr2	23248463	23254528	23248465	23248971	23254019	23254526	99	23248457	23248462	23254529	23254534	23253992	23254011	+	75	23248469	23254524
chr2	23271672	23290102	23271672	23271888	23289898	23290102	90	---	---	---	---	23272552	23272591	-	90	23271689	23290095
chr2	23301371	23311923	23301371	23303004	23310290	23311923	99	---	---	---	---	23303350	23303369	-	70	23301374	23311920
chr2	23317096	23337768	23317100	23318285	23336568	23337753	99	23317091	23317095	23337769	23337773	23318933	23318954	-	77	23317100	23337763
chr2	23343766	23358918	23343766	23346764	23355920	23358918	99	---	---	---	---	23355500	23355540	+	75	23343766	23358915
chr2	23406338	23426198	23406338	23406459	23426080	23426198	94	---	---	---	---	23407348	23407367	-	70	---	---
chr2	23415953	23421479	23415953	23416597	23420838	23421479	95	---	---	---	---	23416736	23416749	-	71	---	---
chr2	23420861	23427211	23420861	23421455	23426620	23427211	94	---	---	---	---	23421567	23421588	-	81	---	---
chr2	23422856	23425271	23422865	23423043	23425080	23425259	93	23422850	23422855	23425272	23425277	23423123	23423145	-	82	23422861	23425257
chr2	23437580	23458668	23437580	23440802	23455389	23458668	91	---	---	---	---	23441510	23441532	-	82	23437582	23458666
chr2	23471206	23478839	23471206	23471650	23478395	23478839	99	---	---	---	---	23471717	23471745	-	72	23471206	23478837
chr2	23616563	23629497	23616563	23617659	23628401	23629497	99	---	---	---	---	23617995	23618032	-	71	23616564	23629495
chr2	23699709	23706896	23699709	23701163	23705398	23706896	90	---	---	---	---	23705365	23705396	+	78	---	---
chr2	23920348	23927418	23920348	23921648	23926090	23927418	90	---	---	---	---	23921857	23921869	-	92	23920351	23927411
chr2	23967798	23972151	23967798	23968591	23971358	23972151	98	---	---	---	---	23968663	23968716	-	70	23967798	23972149
chr2	24007796	24011747	24007796	24008502	24011041	24011747	95	---	---	---	---	24010950	24010966	+	70	24007799	24011745
chr2	24032641	24042934	24032641	24034180	24041383	24042934	97	---	---	---	---	24034527	24034541	-	73	24032641	24042932
chr2	24253164	24258713	24253164	24254334	24257541	24258713	99	---	---	---	---	24257420	24257435	+	75	24253164	24258711
chr2	24302738	24313628	24302738	24307167	24309197	24313628	99	---	---	---	---	24307169	24307180	-	91	24302738	24313626
chr2	24333973	24339986	24333987	24334519	24339456	24339978	95	24333968	24333972	24339987	24339991	24339228	24339299	+	72	24333987	24339984
chr2	24360801	24369897	24360807	24361056	24369634	24369883	99	24360796	24360800	24369898	24369902	24369448	24369471	+	70	24360807	24369896
chr2	24397076	24403492	24397083	24397435	24403133	24403485	97	24397071	24397075	24403493	24403497	24397452	24397525	-	71	24397084	24403485
chr2	24417144	24426460	24417144	24418369	24425234	24426460	97	---	---	---	---	24418591	24418623	-	81	24417144	24426457
chr2	24427173	24432185	24427173	24427308	24432050	24432185	99	---	---	---	---	24431813	24431826	+	85	24427173	24432184
chr2	24439002	24459072	24439002	24440080	24457995	24459072	99	---	---	---	---	24457204	24457218	+	73	24439002	24459070
chr2	24442913	24450094	24442918	24443358	24449642	24450082	99	24442905	24442912	24450095	24450102	24449546	24449574	+	72	24442918	24450083
chr2	24540730	24550319	24540730	24541294	24549754	24550319	97	---	---	---	---	24549570	24549584	+	80	---	---
chr2	24544354	24549758	24544366	24545453	24548671	24549758	99	24544348	24544353	24549759	24549764	24548553	24548568	+	75	24544369	24549756
chr2	24599128	24620934	24599128	24599594	24620437	24620934	91	---	---	---	---	24619395	24619463	+	79	24599146	24620931
chr2	24608392	24620442	24608392	24611544	24617318	24620442	97	---	---	---	---	24617141	24617162	+	86	24608392	24620439
chr2	24759367	24766829	24759367	24759807	24766389	24766829	99	24759358	24759366	24766830	24766838	24759874	24759902	-	72	24759368	24766827
chr2	24888586	24893109	24888586	24889709	24891945	24893109	88	---	---	---	---	24891834	24891861	+	78	24888590	24893095
chr2	24889691	24894148	24889691	24890040	24893799	24894148	95	---	---	---	---	24893761	24893796	+	77	24889697	24894146
chr2	24993127	25007650	24993127	24994055	25006722	25007650	89	---	---	---	---	25006275	25006286	+	75	24993137	25007648
chr2	25031263	25041072	25031263	25031829	25040525	25041072	92	---	---	---	---	25032168	25032207	-	70	25031263	25041067
chr2	25066638	25068371	25066638	25067373	25067660	25068371	88	---	---	---	---	25067633	25067646	+	78	---	---
chr2	25070472	25072685	25070472	25071331	25071839	25072685	89	---	---	---	---	25071740	25071754	+	86	25070479	25072671
chr2	25084865	25099673	25084865	25085935	25098604	25099673	97	---	---	---	---	25086255	25086273	-	73	---	---
chr2	25219695	25222423	25219695	25219833	25222285	25222423	91	---	---	---	---	25222232	25222262	+	74	25219695	25222418
chr2	25243583	25250025	25243583	25244068	25249540	25250025	99	---	---	---	---	25244298	25244342	-	71	25243583	25250023
chr2	25289771	25302237	25289779	25292914	25299102	25302237	99	25289766	25289770	25302238	25302242	25292979	25293003	-	80	25289780	25302234
chr2	25311726	25330334	25311726	25311884	25330177	25330334	89	---	---	---	---	25329524	25329561	+	73	---	---
chr2	25353928	25364319	25353928	25354118	25364131	25364319	87	---	---	---	---	25364033	25364046	+	78	25353928	25364311
chr2	25354124	25366560	25354124	25354966	25365706	25366560	91	---	---	---	---	25365317	25365335	+	73	---	---
chr2	25366560	25371972	25366560	25366858	25371677	25371972	95	---	---	---	---	25371479	25371490	+	91	25366560	25371970
chr2	25556367	25564950	25556375	25560654	25560658	25564937	99	25556362	25556366	25564951	25564955	---	---	0	--	---	---
chr2	25702503	25722640	25702503	25702943	25722200	25722640	99	---	---	---	---	25721349	25721378	+	70	25702503	25722638
chr2	25705661	25719609	25705661	25706357	25718915	25719609	95	---	---	---	---	25718313	25718372	+	73	---	---
chr2	25706352	25718894	25706357	25709521	25715729	25718894	99	25706347	25706351	25718895	25718899	25715638	25715662	+	80	25706357	25718892
chr2	25931160	25937161	25931160	25931657	25936664	25937161	99	---	---	---	---	25936515	25936527	+	76	25931160	25937159
chr2	26056435	26067901	26056435	26056991	26067340	26067898	95	26056430	26056434	26067902	26067906	26066883	26066895	+	76	26056435	26067894
chr2	26179218	26195216	26179220	26179449	26194981	26195210	99	26179212	26179217	26195217	26195222	26180054	26180080	-	70	26179220	26195209
chr2	26181533	26191977	26181533	26182159	26191347	26191977	95	---	---	---	---	26190904	26190934	+	87	26181536	26191975
chr2	26217296	26229464	26217296	26220501	26226247	26229464	98	---	---	---	---	26225976	26226023	+	72	---	---
chr2	26427149	26438652	26427149	26429493	26436310	26438652	99	---	---	---	---	26429814	26429834	-	80	26427156	26438650
chr2	26589193	26603657	26589193	26591860	26600990	26603657	99	---	---	---	---	26600533	26600567	+	71	26589193	26603652
chr2	26606763	26614113	26606777	26607156	26613728	26614112	89	26606757	26606762	26614114	26614119	26607425	26607439	-	80	---	---
chr2	26682566	26687970	26682566	26682896	26687640	26687970	94	---	---	---	---	26683117	26683130	-	78	26682566	26687968
chr2	26713274	26726424	26713276	26713735	26725911	26726411	85	26713269	26713273	26726425	26726429	26714192	26714231	-	72	26713283	26726421
chr2	26733400	26752706	26733415	26735061	26750954	26752703	90	26733395	26733399	26752707	26752711	26750299	26750323	+	76	---	---
chr2	26841648	26854290	26841648	26843621	26852304	26854290	85	---	---	---	---	26851934	26852034	+	74	26841656	26854279
chr2	26887529	26900423	26887529	26888605	26899339	26900423	97	---	---	---	---	26889064	26889142	-	82	26887529	26900420
chr2	26909696	26917159	26909696	26910136	26916719	26917159	99	---	---	---	---	26910203	26910231	-	72	26909696	26917157
chr2	27054672	27057965	27054672	27055070	27057566	27057965	97	---	---	---	---	27057499	27057524	+	73	27054673	27057962
chr2	27282700	27300246	27282701	27282926	27300020	27300245	98	27282695	27282699	27300247	27300251	27299362	27299385	+	75	27282701	27300243
chr2	27457370	27465266	27457375	27457815	27464837	27465264	91	27457365	27457369	27465267	27465271	27464568	27464587	+	70	27457375	27465262
chr2	27573867	27587550	27573867	27577510	27583899	27587550	96	---	---	---	---	27577693	27577711	-	78	---	---
chr2	27783694	27793796	27783694	27784685	27792811	27793796	96	---	---	---	---	27792797	27792809	+	100	27783694	27793791
chr2	27891774	27902911	27891774	27892037	27902649	27902911	96	---	---	---	---	27892377	27892403	-	70	27891785	27902909
chr2	28021161	28038429	28021161	28021870	28037723	28038429	89	---	---	---	---	28036931	28036961	+	70	---	---
chr2	28022142	28033560	28022142	28022677	28033024	28033560	98	---	---	---	---	28032541	28032556	+	75	---	---
chr2	28036816	28040564	28036816	28037585	28039796	28040564	89	---	---	---	---	28039691	28039754	+	70	---	---
chr2	28036927	28040326	28036938	28037352	28039909	28040326	90	28036922	28036926	28040327	28040331	28039829	28039845	+	94	28036939	28040319
chr2	28051327	28070553	28051327	28052294	28069649	28070553	92	---	---	---	---	28053130	28053148	-	78	28051329	28070551
chr2	28052721	28065573	28052721	28053832	28064465	28065573	98	---	---	---	---	28054176	28054206	-	74	28052721	28065571
chr2	28194115	28208110	28194115	28198033	28204212	28208110	97	---	---	---	---	28203943	28203990	+	70	28194115	28208108
chr2	28395007	28411676	28395008	28396133	28410512	28411661	95	28395002	28395006	28411677	28411681	28396676	28396711	-	72	---	---
chr2	28395411	28411499	28395411	28395971	28410936	28411499	96	---	---	---	---	28396676	28396711	-	72	28395416	28411497
chr2	28440929	28456281	28440935	28441247	28455981	28456278	88	28440915	28440928	28456282	28456295	28441797	28441815	-	84	---	---
chr2	28535759	28542208	28535759	28535911	28542056	28542208	87	---	---	---	---	28536163	28536192	-	80	28535767	28542206
chr2	28591718	28605640	28591718	28595628	28601745	28605640	98	---	---	---	---	28595848	28595895	-	72	28591721	28605638
chr2	28834119	28849624	28834119	28834684	28849059	28849624	95	---	---	---	---	28835370	28835394	-	88	28834119	28849621
chr2	28889245	28893549	28889245	28889679	28893103	28893549	92	---	---	---	---	28889739	28889758	-	75	---	---
chr2	28923437	28927705	28923442	28923794	28927349	28927699	94	28923432	28923436	28927706	28927710	28923922	28923938	-	76	---	---
chr2	29037977	29052991	29037978	29038134	29052832	29052988	98	29037972	29037976	29052992	29052996	29038687	29038707	-	71	---	---
chr2	29040653	29052226	29040658	29043745	29049130	29052217	99	29040648	29040652	29052227	29052231	29048876	29048889	+	85	29040659	29052214
chr2	29153896	29165349	29153896	29155840	29163405	29165349	99	---	---	---	---	29156191	29156212	-	81	---	---
chr2	29169743	29185946	29169743	29170501	29185191	29185946	96	---	---	---	---	29184545	29184563	+	89	---	---
chr2	29389432	29401836	29389432	29389570	29401697	29401836	87	---	---	---	---	29390084	29390103	-	80	---	---
chr2	29515968	29520819	29515968	29516856	29519915	29520819	88	---	---	---	---	---	---	0	--	29515974	29520806
chr2	29532928	29544694	29532928	29533237	29544385	29544694	97	---	---	---	---	29533703	29533733	-	77	29532928	29544692
chr2	29534666	29541124	29534666	29535717	29540073	29541124	99	---	---	---	---	29539897	29539911	+	80	29534666	29541122
chr2	29643664	29655133	29643664	29644684	29654108	29655130	98	29643658	29643663	29655134	29655139	29653637	29653651	+	73	29643664	29655125
chr2	29927496	29930771	29927496	29927735	29930533	29930771	97	---	---	---	---	29930440	29930462	+	73	29927497	29930769
chr2	29962906	29977401	29962906	29964288	29976005	29977401	97	---	---	---	---	29964354	29964373	-	75	---	---
chr2	30029780	30041426	30029793	30031468	30039718	30041418	95	30029775	30029779	30041427	30041431	---	---	0	--	30029785	30041418
chr2	30168868	30182861	30168868	30169075	30182654	30182861	96	---	---	---	---	30169700	30169740	-	78	---	---
chr2	30239846	30259242	30239859	30240202	30258887	30259231	95	30239841	30239845	30259243	30259247	30257953	30257982	+	70	---	---
chr2	30251958	30259333	30251958	30252070	30259221	30259333	97	---	---	---	---	30252137	30252165	-	72	---	---
chr2	30376986	30383977	30376992	30377125	30383838	30383971	89	30376979	30376985	30383978	30383984	30377420	30377460	-	73	---	---
chr2	30480460	30491626	30480460	30480822	30491264	30491626	98	30480455	30480459	30491627	30491631	30490897	30490923	+	70	30480460	30491625
chr2	30505458	30508822	30505458	30505858	30508422	30508822	96	---	---	---	---	---	---	0	--	30505460	30508819
chr2	30586959	30592493	30586963	30588065	30591382	30592484	99	30586954	30586958	30592494	30592498	30588170	30588185	-	75	30586963	30592481
chr2	30775437	30782500	30775437	30776579	30781349	30782500	91	---	---	---	---	30776757	30776770	-	71	---	---
chr2	30792934	30797439	30792934	30793650	30796723	30797439	96	---	---	---	---	30793728	30793744	-	70	30792934	30797437
chr2	30842647	30854048	30842647	30844055	30852638	30854044	97	30842642	30842646	30854049	30854053	30852302	30852329	+	71	30842653	30854047
chr2	30903437	30910530	30903437	30904518	30909453	30910530	97	---	---	---	---	30909207	30909220	+	71	30903440	30910528
chr2	30953047	30969225	30953047	30953208	30969064	30969225	86	---	---	---	---	30953902	30953919	-	72	---	---
chr2	31368090	31371810	31368096	31368308	31371592	31371807	85	31368084	31368089	31371811	31371816	31371506	31371529	+	75	---	---
chr2	31377036	31390111	31377036	31377783	31389364	31390111	98	---	---	---	---	31388809	31388835	+	70	31377037	31390109
chr2	31551351	31564223	31551351	31552434	31563140	31564223	99	---	---	---	---	31562604	31562682	+	82	31551353	31564221
chr2	31817836	31823818	31817836	31818329	31823321	31823818	93	---	---	---	---	31818465	31818477	-	76	31817836	31823816
chr2	31825558	31831816	31825558	31826376	31830877	31831816	85	---	---	---	---	31826581	31826594	-	85	31825558	31831814
chr2	31842111	31847350	31842111	31842386	31847075	31847350	92	---	---	---	---	31846858	31846888	+	70	31842116	31847335
chr2	31867189	31883608	31867189	31868202	31882587	31883608	97	---	---	---	---	31868814	31868833	-	70	31867193	31883606
chr2	31884961	31897579	31884961	31886038	31896502	31897579	98	---	---	---	---	31886364	31886394	-	74	31884961	31897577
chr2	32073357	32079094	32073357	32073753	32078696	32079094	97	---	---	---	---	32073824	32073835	-	83	32073357	32079089
chr2	32135227	32148080	32135227	32136340	32146965	32148080	99	---	---	---	---	32136680	32136710	-	74	32135228	32148074
chr2	32215828	32222288	32215841	32216820	32221319	32222286	97	32215823	32215827	32222289	32222293	32221101	32221114	+	85	32215842	32222283
chr2	32224489	32237779	32224493	32227614	32234652	32237776	98	32224484	32224488	32237780	32237784	32227797	32227815	-	78	32224504	32237774
chr2	32446016	32452922	32446016	32446413	32452525	32452922	97	---	---	---	---	32446693	32446719	-	77	32446016	32452920
chr2	32479715	32486138	32479715	32480912	32484963	32486138	94	---	---	---	---	32484766	32484788	+	82	32479719	32486136
chr2	32710739	32715962	32710747	32711136	32715588	32715953	93	32710734	32710738	32715963	32715967	32715419	32715586	+	71	32710739	32715959
chr2	32755480	32768343	32755493	32756603	32767217	32768331	98	32755475	32755479	32768344	32768348	32766860	32766890	+	74	32755493	32768331
chr2	32800740	32818819	32800740	32801441	32818134	32818819	91	---	---	---	---	32817345	32817361	+	82	32800741	32818803
chr2	32802870	32810761	32802870	32803962	32809669	32810761	98	---	---	---	---	32803986	32803999	-	78	32802872	32810759
chr2	32810815	32819947	32810815	32811998	32818792	32819947	94	---	---	---	---	32818667	32818703	+	78	---	---
chr2	32837171	32844141	32837171	32837319	32843987	32844141	85	---	---	---	---	32837345	32837358	-	85	32837174	32844139
chr2	33235067	33245318	33235076	33235468	33244911	33245303	95	33235062	33235066	33245319	33245323	33244440	33244452	+	84	33235082	33245304
chr2	33281737	33284914	33281737	33282346	33284307	33284914	98	---	---	---	---	---	---	0	--	33281741	33284900
chr2	33304779	33310773	33304779	33305225	33310329	33310773	96	---	---	---	---	33310238	33310266	+	72	33304784	33310770
chr2	33535858	33540559	33535858	33538223	33538233	33540559	97	---	---	---	---	---	---	0	--	33535868	33540557
chr2	33553335	33556761	33553335	33553701	33556385	33556761	94	---	---	---	---	33556354	33556366	+	76	33553335	33556758
chr2	33589843	33593519	33589843	33590570	33592792	33593519	95	---	---	---	---	33592704	33592720	+	70	33589845	33593517
chr2	33900068	33908944	33900071	33900726	33908274	33908930	95	33900063	33900067	33908945	33908949	33907897	33907954	+	81	33900071	33908939
chr2	33913796	33930086	33913796	33915620	33928126	33930086	85	---	---	---	---	33916076	33916108	-	72	33913802	33930078
chr2	33946916	33952117	33946916	33947062	33951971	33952117	99	33946910	33946915	33952118	33952123	33951814	33951835	+	86	33946916	33952115
chr2	33982355	33987829	33982355	33983735	33986448	33987829	99	---	---	---	---	33983760	33983772	-	92	---	---
chr2	34010136	34015809	34010136	34010470	34015447	34015809	92	---	---	---	---	34015295	34015375	+	70	34010136	34015807
chr2	34081327	34086384	34081327	34083792	34083908	34086373	99	34081322	34081326	34086385	34086389	34083874	34083885	+	75	34081342	34086366
chr2	34107642	34111485	34107642	34108961	34110214	34111485	93	---	---	---	---	---	---	0	--	34107643	34111484
chr2	34132206	34135064	34132206	34132484	34134786	34135064	98	---	---	---	---	34134681	34134692	+	83	34132207	34135052
chr2	34166791	34170230	34166791	34167651	34169370	34170230	97	---	---	---	---	34167719	34167749	-	70	34166806	34170224
chr2	34233032	34239093	34233032	34233162	34238957	34239093	85	---	---	---	---	34233332	34233383	-	71	34233034	34239087
chr2	34311567	34322574	34311567	34312621	34321523	34322574	98	---	---	---	---	34312962	34312992	-	74	34311567	34322572
chr2	34485757	34495044	34485757	34486000	34494803	34495044	88	---	---	---	---	34486325	34486340	-	75	34485760	34495029
chr2	34725418	34738242	34725418	34726521	34737139	34738242	99	---	---	---	---	34736608	34736681	+	82	34725420	34738240
chr2	34745369	34760279	34745369	34745668	34759980	34760279	90	---	---	---	---	34759426	34759448	+	82	---	---
chr2	34745952	34753962	34745953	34746392	34753518	34753957	99	34745946	34745951	34753963	34753968	34753423	34753451	+	72	34745954	34753955
chr2	34773448	34781628	34773448	34773886	34781190	34781628	99	---	---	---	---	34781094	34781121	+	71	34773449	34781626
chr2	35465771	35475620	35465771	35466111	35475280	35475620	96	---	---	---	---	35466551	35466568	-	83	35465774	35475617
chr2	35484187	35503301	35484187	35484387	35503107	35503301	89	---	---	---	---	35502213	35502241	+	79	35484198	35503298
chr2	35858865	35873269	35858865	35859331	35872831	35873269	91	---	---	---	---	35872301	35872337	+	75	35858882	35873261
chr2	35862162	35872831	35862162	35862604	35872390	35872831	98	---	---	---	---	35862851	35862870	-	70	35862164	35872829
chr2	35905770	35914875	35905770	35906208	35914437	35914875	99	---	---	---	---	35906275	35906303	-	72	35905770	35914873
chr2	35923603	35926690	35923603	35923751	35926541	35926690	86	---	---	---	---	---	---	0	--	35923616	35926683
