# Supplementary material for: LtrDetector: A tool-suite for detecting long terminal repeat retrotransposons de-novo
Source: BMC Genomics. 2019 Jun 3;20:450. doi: 10.1186/s12864-019-5796-9 (PMC6547461; doi:10.1186/s12864-019-5796-9)
Supplement: Supplementary file 8 — LTR retrotransposons found by LtrDetector in Sorghum bicolor. This compressed file (.tar.gz) includes the LTR retrotransposons found by LtrDetector in BED format. (TAR.GZ 891 kb) [file 12864_2019_5796_MOESM8_ESM.gz]

Archive with 11 entries (10 files):
- sbicolor
- sbicolor/chr6Detector.bed
- sbicolor/chr3Detector.bed
- sbicolor/chr10Detector.bed
- sbicolor/chr8Detector.bed
- sbicolor/chr1Detector.bed
- sbicolor/chr4Detector.bed
- sbicolor/chr9Detector.bed
- sbicolor/chr7Detector.bed
- sbicolor/chr5Detector.bed
- sbicolor/chr2Detector.bed
