# Supplementary material for: LtrDetector: A tool-suite for detecting long terminal repeat retrotransposons de-novo
Source: BMC Genomics. 2019 Jun 3;20:450. doi: 10.1186/s12864-019-5796-9 (PMC6547461; doi:10.1186/s12864-019-5796-9)
Supplement: Supplementary file 8 — LTR retrotransposons found by LtrDetector in Sorghum bicolor. This compressed file (.tar.gz) includes the LTR retrotransposons found by LtrDetector in BED format. (TAR.GZ 891 kb) [file 12864_2019_5796_MOESM8_ESM.gz › sbicolor/chr6Detector.bed]

SeqID	Retrotransposon	Left_LTR	Right_LTR		Left_TSD	Right_TSD	Polypurine Tract		TG	CA
	Start	End	Start	End	Start	End	ID	Start	End	Start	End	Start	End	Strand	Purine%	Start	End
chr6	5	2952	5	620	2332	2952	92	---	---	---	---	2239	2258	+	80	5	2946
chr6	36680	39304	36680	36829	39155	39304	93	---	---	---	---	36842	36946	-	75	36680	39302
chr6	62802	70493	62802	65661	67634	70493	99	---	---	---	---	65726	65756	-	80	62802	70491
chr6	121918	143481	121925	123072	142370	143479	93	121911	121917	143482	143488	123985	124012	-	71	121921	143480
chr6	127921	135616	127921	129201	134357	135616	97	---	---	---	---	129441	129459	-	89	127921	135613
chr6	146060	167371	146060	147339	166107	167371	96	---	---	---	---	165256	165311	+	91	146060	167369
chr6	151005	165232	151005	152016	164221	165232	99	---	---	---	---	152585	152604	-	80	151005	165230
chr6	223655	235332	223655	224713	234264	235332	96	---	---	---	---	233786	233806	+	71	223658	235330
chr6	238109	241399	238118	238582	240921	241385	99	238104	238108	241400	241404	238629	238642	-	71	238118	241392
chr6	257953	266590	257953	258107	266438	266590	91	---	---	---	---	266021	266047	+	74	---	---
chr6	268636	278914	268636	268949	278601	278914	96	---	---	---	---	269300	269311	-	83	---	---
chr6	282747	296856	282747	286784	292808	296856	98	---	---	---	---	287060	287072	-	100	282749	296854
chr6	311082	329211	311089	313374	326903	329209	97	311076	311081	329212	329217	313987	314051	-	75	311082	329207
chr6	315429	323704	315429	317089	322044	323704	99	---	---	---	---	317179	317219	-	75	315430	323701
chr6	401438	415613	401443	405518	411533	415608	99	401433	401437	415614	415618	405786	405806	-	80	401450	415606
chr6	421224	438427	421224	425018	434777	438427	94	---	---	---	---	425365	425391	-	74	---	---
chr6	425020	442326	425020	426824	440524	442326	89	---	---	---	---	427449	427500	-	76	---	---
chr6	428901	433323	428901	429220	433004	433323	95	---	---	---	---	432842	432860	+	73	428919	433321
chr6	511701	524867	511701	513243	523326	524867	98	---	---	---	---	513623	513677	-	80	511708	524865
chr6	536836	545414	536836	537075	545171	545414	87	---	---	---	---	537451	537467	-	82	536846	545413
chr6	580378	595174	580378	580771	594785	595174	91	---	---	---	---	581411	581424	-	71	580378	595165
chr6	582104	584611	582104	582515	584205	584611	96	---	---	---	---	584137	584150	+	71	---	---
chr6	596257	605627	596257	596614	605271	605627	87	---	---	---	---	605049	605073	+	72	596265	605620
chr6	648197	662440	648197	651750	658884	662440	99	---	---	---	---	658747	658777	+	77	---	---
chr6	664721	669028	664721	664990	668752	669028	94	---	---	---	---	665157	665179	-	78	---	---
chr6	679025	693686	679025	679467	693244	693686	96	---	---	---	---	679787	679798	-	75	679026	693675
chr6	684672	692210	684672	685949	690931	692209	98	684667	684671	692211	692215	690823	690877	+	81	684672	692206
chr6	693680	701505	693680	696332	698882	701505	96	---	---	---	---	698754	698789	+	75	---	---
chr6	708004	715913	708004	709350	714571	715913	98	---	---	---	---	714428	714491	+	81	708005	715910
chr6	722293	729961	722293	723577	728687	729961	97	---	---	---	---	723815	723833	-	84	722293	729958
chr6	737685	745857	737688	738922	744608	745842	99	737680	737684	745858	745862	739145	739163	-	78	737688	745842
chr6	763368	768215	763374	763666	767922	768214	98	763363	763367	768216	768220	767901	767912	+	75	763373	768212
chr6	859656	862248	859656	860070	861834	862248	99	---	---	---	---	860114	860127	-	71	859657	862241
chr6	933281	939777	933281	933723	939343	939777	89	---	---	---	---	939177	939199	+	73	933287	939768
chr6	950089	967268	950089	950760	966606	967268	85	---	---	---	---	951471	951522	-	73	950092	967253
chr6	1023424	1028611	1023429	1023827	1028203	1028611	92	1023419	1023423	1028612	1028616	1027984	1027995	+	75	1023429	1028609
chr6	1053379	1061612	1053379	1055039	1059983	1061612	95	---	---	---	---	1059844	1059889	+	73	1053380	1061609
chr6	1062517	1074259	1062517	1062981	1073795	1074259	99	---	---	---	---	1063443	1063455	-	76	1062517	1074258
chr6	1116426	1122266	1116426	1117652	1121040	1122266	98	---	---	---	---	1117684	1117711	-	71	1116426	1122264
chr6	1127004	1129465	1127004	1127216	1129252	1129465	96	---	---	---	---	---	---	0	--	---	---
chr6	1143529	1153434	1143540	1144369	1152618	1153420	92	1143524	1143528	1153435	1153439	1144392	1144420	-	79	1143538	1153426
chr6	1146610	1168028	1146610	1147672	1166965	1168028	91	---	---	---	---	1166055	1166128	+	70	---	---
chr6	1165797	1174321	1165797	1166968	1173090	1174321	87	---	---	---	---	1173061	1173088	+	75	---	---
chr6	1178428	1180979	1178428	1178691	1180728	1180979	87	---	---	---	---	1180699	1180714	+	75	1178432	1180977
chr6	1180728	1192719	1180728	1181191	1192256	1192719	98	---	---	---	---	1192027	1192044	+	72	1180732	1192717
chr6	1228551	1244384	1228561	1233138	1239807	1244384	99	1228546	1228550	1244385	1244389	1239622	1239639	+	77	1228552	1244382
chr6	1304709	1309050	1304709	1305430	1308328	1309050	92	---	---	---	---	1308183	1308203	+	71	---	---
chr6	1306006	1309413	1306006	1306327	1309108	1309413	85	---	---	---	---	1309009	1309021	+	84	---	---
chr6	1321206	1334314	1321206	1322755	1332765	1334314	99	---	---	---	---	1332332	1332393	+	80	1321206	1334312
chr6	1431258	1439261	1431258	1434297	1436207	1439246	99	1431253	1431257	1439262	1439266	1434370	1434385	-	87	1431258	1439244
chr6	1454373	1466439	1454384	1454847	1465969	1466432	97	1454367	1454372	1466440	1466445	1465418	1465460	+	72	1454374	1466432
chr6	1537938	1550139	1537938	1538421	1549657	1550139	97	---	---	---	---	1549294	1549307	+	85	1537939	1550132
chr6	1586231	1606269	1586231	1587493	1604998	1606260	99	1586226	1586230	1606270	1606274	1588268	1588285	-	77	1586231	1606261
chr6	1588307	1600657	1588307	1588995	1599969	1600657	99	---	---	---	---	1589498	1589543	-	78	1588307	1600655
chr6	1615451	1618366	1615451	1615930	1617887	1618366	96	---	---	---	---	1615961	1615974	-	71	1615451	1618355
chr6	1650922	1663176	1650928	1651644	1662453	1663169	95	1650915	1650921	1663177	1663183	1652154	1652171	-	77	1650922	1663174
chr6	1781138	1785252	1781138	1781377	1785012	1785252	85	---	---	---	---	1784888	1784925	+	71	1781138	1785251
chr6	2008559	2019398	2008559	2011587	2016369	2019398	99	---	---	---	---	2016164	2016180	+	70	---	---
chr6	2019561	2025716	2019561	2020307	2024965	2025716	98	---	---	---	---	2020505	2020540	-	80	2019561	2025711
chr6	2058250	2076608	2058263	2059707	2075156	2076607	97	2058245	2058249	2076609	2076613	2074701	2074714	+	78	2058251	2076605
chr6	2062356	2068885	2062356	2063101	2068140	2068885	99	---	---	---	---	2067902	2067922	+	76	2062358	2068883
chr6	2076601	2081553	2076601	2076831	2081323	2081553	96	---	---	---	---	2081173	2081207	+	71	2076603	2081551
chr6	2087333	2107593	2087333	2087800	2107131	2107593	97	---	---	---	---	2088519	2088562	-	79	---	---
chr6	2089152	2097331	2089152	2090788	2095674	2097331	96	---	---	---	---	2090880	2090920	-	75	2089152	2097326
chr6	2132242	2140445	2132243	2133889	2138787	2140443	97	2132237	2132241	2140446	2140450	2133984	2134024	-	75	2132244	2140441
chr6	2173853	2186282	2173865	2174557	2185586	2186279	97	2173847	2173852	2186283	2186288	2175083	2175109	-	77	2173862	2186277
chr6	2200078	2213943	2200078	2201079	2212947	2213943	97	---	---	---	---	2212353	2212375	+	73	---	---
chr6	2224511	2236488	2224511	2224981	2236017	2236488	99	---	---	---	---	2225196	2225213	-	77	2224512	2236486
chr6	2236605	2247026	2236605	2237288	2246344	2247026	92	---	---	---	---	2237655	2237673	-	73	2236606	2247018
chr6	2292861	2298850	2292861	2293492	2298225	2298850	87	---	---	---	---	2298066	2298082	+	76	2292861	2298847
chr6	2355039	2360541	2355039	2355158	2360421	2360540	97	2355034	2355038	2360542	2360546	2355173	2355317	-	76	2355040	2360538
chr6	2439946	2445207	2439946	2440206	2444938	2445198	99	2439941	2439945	2445208	2445212	2440271	2440283	-	84	2439946	2445196
chr6	2459474	2464514	2459474	2459774	2464214	2464514	98	---	---	---	---	2459837	2459858	-	77	2459476	2464510
chr6	2488467	2495897	2488467	2490389	2493969	2495897	97	---	---	---	---	2490421	2490448	-	71	2488467	2495893
chr6	2501232	2513594	2501242	2501930	2512896	2513584	99	2501227	2501231	2513595	2513599	2512347	2512392	+	78	2501242	2513582
chr6	2530603	2535390	2530603	2530798	2535196	2535390	95	---	---	---	---	2531000	2531018	-	73	2530605	2535382
chr6	2545677	2550454	2545677	2545890	2550254	2550454	92	---	---	---	---	2550099	2550123	+	80	2545677	2550452
chr6	2552850	2558203	2552850	2553325	2557728	2558203	97	---	---	---	---	2557679	2557725	+	72	2552862	2558201
chr6	2571299	2583364	2571304	2571753	2582903	2583364	94	2571294	2571298	2583365	2583369	2572178	2572205	-	71	2571305	2583362
chr6	2602812	2608526	2602812	2602928	2608410	2608526	99	---	---	---	---	2608161	2608218	+	75	2602812	2608524
chr6	2685356	2690551	2685356	2686413	2689495	2690551	85	---	---	---	---	2686455	2686466	-	75	2685359	2690544
chr6	2705787	2713161	2705787	2706568	2712378	2713161	96	---	---	---	---	2712087	2712116	+	73	---	---
chr6	2719626	2728250	2719626	2723670	2724231	2728250	91	---	---	---	---	2724131	2724149	+	73	2719626	2728232
chr6	2731893	2739944	2731895	2732150	2739674	2739929	97	2731888	2731892	2739945	2739949	2732432	2732445	-	85	---	---
chr6	2746308	2758651	2746314	2747023	2757936	2758648	93	2746303	2746307	2758652	2758656	2747544	2747563	-	85	2746314	2758648
chr6	2770795	2776547	2770802	2771020	2776322	2776540	96	2770782	2770794	2776548	2776560	2771103	2771143	-	78	---	---
chr6	2798897	2808615	2798897	2800007	2807504	2808615	98	---	---	---	---	2807269	2807288	+	75	2798902	2808613
chr6	2817117	2826418	2817117	2818626	2824908	2826418	98	---	---	---	---	2824593	2824612	+	70	2817117	2826413
chr6	2939965	2953225	2939965	2943811	2949357	2953225	98	---	---	---	---	2949187	2949201	+	80	2939971	2953221
chr6	2990949	2999106	2990949	2993654	2996402	2999106	97	---	---	---	---	2993728	2993745	-	72	2990949	2999103
chr6	3001460	3006320	3001473	3001698	3006086	3006311	99	3001455	3001459	3006321	3006325	3001736	3001758	-	73	3001468	3006316
chr6	3020858	3038679	3020858	3021113	3038453	3038679	85	---	---	---	---	3037630	3037646	+	82	3020866	3038665
chr6	3023306	3036974	3023306	3025263	3035015	3036974	94	---	---	---	---	3034978	3035013	+	72	3023306	3036971
chr6	3031549	3035039	3031549	3031786	3034800	3035037	97	3031543	3031548	3035040	3035045	---	---	0	--	---	---
chr6	3032098	3035678	3032098	3032427	3035348	3035678	98	---	---	---	---	3035208	3035229	+	72	3032098	3035667
chr6	3083687	3097375	3083687	3087632	3093429	3097375	99	---	---	---	---	3087894	3087908	-	73	3083688	3097373
chr6	3108952	3130714	3108956	3109922	3129744	3130710	98	3108946	3108951	3130715	3130720	3128950	3128983	+	73	3108958	3130708
chr6	3116402	3129744	3116402	3117074	3129108	3129744	92	---	---	---	---	3128726	3128752	+	74	3116420	3129742
chr6	3260736	3268458	3260739	3262023	3267167	3268451	97	3260731	3260735	3268459	3268463	3262263	3262281	-	84	3260736	3268449
chr6	3303455	3306615	3303455	3303584	3306486	3306615	96	---	---	---	---	3303658	3303682	-	84	3303469	3306610
chr6	3322211	3330800	3322211	3322928	3330092	3330800	95	---	---	---	---	3323222	3323238	-	70	3322214	3330783
chr6	3322214	3327344	3322214	3323877	3325693	3327344	93	---	---	---	---	---	---	0	--	3322214	3327342
chr6	3366630	3367975	3366630	3367296	3367296	3367975	93	---	---	---	---	---	---	0	--	---	---
chr6	3386454	3398898	3386454	3387165	3398179	3398888	98	3386448	3386453	3398899	3398904	3397628	3397679	+	73	3386461	3398885
chr6	3404658	3415683	3404669	3405993	3414323	3415668	86	3404653	3404657	3415684	3415688	3406392	3406410	-	73	---	---
chr6	3554168	3558794	3554174	3555543	3557427	3558790	97	3554163	3554167	3558795	3558799	3555615	3555631	-	88	3554174	3558788
chr6	3614311	3630627	3614311	3614431	3630506	3630627	93	---	---	---	---	3629715	3629735	+	71	3614311	3630621
chr6	3624828	3633039	3624828	3627485	3630622	3633039	88	---	---	---	---	3630493	3630512	+	75	3624845	3633037
chr6	3633047	3646219	3633047	3634597	3644671	3646219	98	---	---	---	---	3644233	3644290	+	81	3633047	3646216
chr6	3651158	3659109	3651161	3651548	3658742	3659101	86	3651152	3651157	3659110	3659115	3658646	3658658	+	76	3651161	3659107
chr6	3673501	3693383	3673501	3674214	3692664	3693383	93	---	---	---	---	3674949	3674961	-	76	3673501	3693380
chr6	3676630	3684721	3676630	3678012	3683343	3684720	97	3676625	3676629	3684722	3684726	3678231	3678249	-	78	3676630	3684717
chr6	3696398	3704318	3696398	3697620	3703096	3704318	95	---	---	---	---	3697875	3697893	-	73	3696399	3704315
chr6	3704754	3712275	3704754	3706013	3710994	3712275	97	---	---	---	---	3710745	3710771	+	70	3704754	3712273
chr6	3729009	3738247	3729009	3729376	3737880	3738247	93	---	---	---	---	3737532	3737554	+	78	3729009	3738232
chr6	3729475	3737850	3729484	3730991	3736341	3737846	94	3729470	3729474	3737851	3737855	3731121	3731153	-	78	3729479	3737841
chr6	3752731	3774291	3752731	3753736	3773286	3774291	95	---	---	---	---	3772338	3772365	+	71	3752731	3774289
chr6	3761192	3768998	3761192	3762429	3767761	3768998	97	---	---	---	---	3767525	3767543	+	78	3761198	3768996
chr6	3832176	3838541	3832184	3833326	3837336	3838541	87	3832171	3832175	3838542	3838546	3837162	3837179	+	77	3832184	3838539
chr6	3849573	3855130	3849573	3849688	3855015	3855130	99	---	---	---	---	3849933	3849954	-	72	3849573	3855128
chr6	3921155	3926155	3921155	3921415	3925900	3926155	97	---	---	---	---	---	---	0	--	3921155	3926153
chr6	3994255	4008419	3994267	3995255	4007430	4008419	99	3994250	3994254	4008420	4008424	3995801	3995817	-	70	3994258	4008417
chr6	4012581	4017124	4012581	4012688	4017016	4017124	95	---	---	---	---	4012834	4012850	-	76	4012586	4017122
chr6	4026757	4038683	4026757	4027218	4038228	4038683	95	---	---	---	---	4027681	4027698	-	72	4026759	4038681
chr6	4059325	4066184	4059325	4059586	4065923	4066184	95	---	---	---	---	4059854	4059867	-	78	4059325	4066182
chr6	4078853	4085239	4078855	4079385	4084703	4085230	91	4078847	4078852	4085240	4085245	4079387	4079409	-	78	4078855	4085222
chr6	4090447	4096805	4090450	4091172	4096066	4096791	86	4090442	4090446	4096806	4096810	4091294	4091316	-	82	4090448	4096804
chr6	4114189	4128470	4114201	4115241	4127423	4128463	99	4114182	4114188	4128471	4128477	4127011	4127032	+	77	4114201	4128468
chr6	4141224	4156957	4141235	4142276	4155906	4156949	97	4141219	4141223	4156958	4156962	4155305	4155329	+	72	4141237	4156947
chr6	4171506	4179760	4171507	4173516	4177775	4179753	94	4171501	4171505	4179761	4179765	4173677	4173700	-	70	4171513	4179757
chr6	4199808	4213582	4199811	4200273	4213112	4213574	96	4199803	4199807	4213583	4213587	4200781	4200823	-	72	4199809	4213578
chr6	4243087	4253417	4243087	4244981	4251490	4253417	95	---	---	---	---	4251476	4251488	+	100	4243087	4253415
chr6	4254690	4272977	4254701	4255183	4272494	4272972	96	4254685	4254689	4272978	4272982	4255934	4255957	-	87	4254701	4272969
chr6	4290978	4303006	4290978	4291440	4302543	4303006	99	---	---	---	---	4291727	4291744	-	72	4290978	4303003
chr6	4304762	4313128	4304762	4305492	4312392	4313128	91	---	---	---	---	4312369	4312387	+	73	4304764	4313123
chr6	4306967	4327127	4306977	4308204	4325924	4327118	90	4306962	4306966	4327128	4327132	4325040	4325091	+	76	4306977	4327110
chr6	4308832	4327310	4308840	4309037	4327114	4327308	88	4308827	4308831	4327311	4327315	4309911	4309933	-	78	---	---
chr6	4370208	4377247	4370223	4370610	4376856	4377243	98	4370203	4370207	4377248	4377252	4370705	4370745	-	75	4370213	4377241
chr6	4379027	4389327	4379027	4379689	4388664	4389327	93	---	---	---	---	4379967	4380003	-	83	4379037	4389325
chr6	4392341	4405053	4392354	4396002	4400956	4405045	88	4392336	4392340	4405054	4405058	4400831	4400873	+	83	4392357	4405052
chr6	4414669	4423773	4414671	4416083	4422361	4423769	97	4414664	4414668	4423774	4423778	4416209	4416238	-	70	4414675	4423766
chr6	4424232	4439006	4424232	4427498	4435743	4439006	97	---	---	---	---	4427675	4427686	-	75	4424247	4438998
chr6	4459087	4464527	4459098	4459268	4464357	4464527	96	4459082	4459086	4464528	4464532	4464272	4464295	+	75	4459091	4464525
chr6	4469957	4488743	4469970	4470991	4487695	4488730	95	4469952	4469956	4488744	4488748	4471795	4471815	-	71	4469970	4488739
chr6	4470993	4483336	4470993	4471680	4482649	4483336	99	4470988	4470992	4483337	4483341	4472184	4472229	-	78	4470993	4483332
chr6	4483339	4490018	4483339	4484619	4488730	4490018	97	---	---	---	---	4484794	4484825	-	93	---	---
chr6	4519810	4527015	4519810	4520110	4526710	4527015	89	---	---	---	---	4526464	4526478	+	73	---	---
chr6	4555913	4564146	4555913	4557532	4562485	4564146	93	---	---	---	---	4557620	4557660	-	73	4555915	4564142
chr6	4567961	4576524	4567961	4570595	4573878	4576524	96	---	---	---	---	4573713	4573725	+	84	4567962	4576522
chr6	4582339	4590574	4582339	4583977	4588933	4590574	95	---	---	---	---	4584089	4584128	-	72	---	---
chr6	4592730	4604231	4592730	4595410	4601552	4604231	99	---	---	---	---	4601295	4601318	+	70	4592730	4604229
chr6	4614138	4632096	4614138	4617162	4629072	4632096	98	---	---	---	---	4617650	4617677	-	75	4614138	4632091
chr6	4620408	4628494	4620414	4621666	4627238	4628489	97	4620401	4620407	4628495	4628501	4627010	4627028	+	78	4620418	4628493
chr6	4708531	4728158	4708531	4710298	4726379	4728158	90	---	---	---	---	4725666	4725703	+	73	---	---
chr6	4711115	4724373	4711115	4711576	4723912	4724373	97	---	---	---	---	4712085	4712127	-	72	4711115	4724371
chr6	4729009	4738980	4729018	4731412	4736593	4738970	92	4729004	4729008	4738981	4738985	4731534	4731553	-	70	4729010	4738968
chr6	4746165	4764721	4746165	4748699	4762202	4764721	87	---	---	---	---	4761799	4761830	+	71	---	---
chr6	4770455	4791085	4770455	4772528	4789055	4791085	93	---	---	---	---	4788436	4788476	+	70	---	---
chr6	4774382	4787119	4774389	4777321	4784173	4787105	99	4774376	4774381	4787120	4787125	4784045	4784057	+	76	4774383	4787114
chr6	4794161	4802588	4794161	4795668	4801081	4802588	96	---	---	---	---	4795842	4795874	-	78	4794161	4802586
chr6	4802692	4810991	4802692	4804351	4809331	4810991	98	---	---	---	---	4809201	4809240	+	75	4802693	4810988
chr6	4813498	4818286	4813498	4813882	4817897	4818286	94	---	---	---	---	4817830	4817841	+	91	4813511	4818284
chr6	4845317	4852713	4845317	4846786	4851377	4852713	86	---	---	---	---	4846881	4846920	-	72	---	---
chr6	4863353	4871356	4863359	4866267	4868428	4871355	98	4863348	4863352	4871357	4871361	---	---	0	--	4863360	4871353
chr6	4892769	4905297	4892769	4893085	4904980	4905297	96	---	---	---	---	4893298	4893320	-	73	4892782	4905293
chr6	4909099	4916515	4909100	4910381	4915258	4916515	93	4909094	4909098	4916516	4916520	4915040	4915107	+	70	4909099	4916512
chr6	4919245	4932567	4919251	4920795	4930997	4932561	91	4919240	4919244	4932568	4932572	4930561	4930574	+	100	4919251	4932563
chr6	4936770	4946028	4936770	4937944	4944861	4946028	89	---	---	---	---	4938265	4938276	-	75	---	---
chr6	4972783	4980909	4972783	4974154	4979567	4980909	95	---	---	---	---	4979412	4979475	+	81	4972783	4980907
chr6	4987531	4995899	4987538	4988815	4994610	4995888	98	4987523	4987530	4995900	4995907	4988999	4989014	-	87	4987531	4995895
chr6	5001137	5013523	5001137	5001823	5012836	5013523	99	5001131	5001136	5013524	5013529	5002327	5002372	-	78	5001137	5013520
chr6	5018415	5032793	5018415	5021622	5029531	5032793	94	---	---	---	---	5029409	5029428	+	70	5018415	5032791
chr6	5046116	5061646	5046116	5048825	5058940	5061646	99	---	---	---	---	5049292	5049308	-	70	5046117	5061644
chr6	5081553	5093907	5081553	5082250	5093211	5093907	97	---	---	---	---	5092663	5092695	+	75	5081553	5093905
chr6	5097486	5105744	5097486	5099115	5104092	5105744	93	---	---	---	---	5103958	5103996	+	74	5097486	5105742
chr6	5108117	5120479	5108117	5108809	5119787	5120479	98	---	---	---	---	5109311	5109356	-	78	5108117	5120476
chr6	5128476	5144958	5128476	5129821	5143593	5144958	96	---	---	---	---	5130360	5130376	-	82	5128476	5144945
chr6	5138349	5145232	5138349	5138628	5144953	5145232	97	---	---	---	---	5144658	5144677	+	70	5138362	5145229
chr6	5157317	5165819	5157317	5158127	5165011	5165819	97	---	---	---	---	---	---	0	--	---	---
chr6	5169506	5176568	5169506	5170663	5175444	5176567	93	5169501	5169505	5176569	5176573	5175230	5175282	+	73	5169506	5176564
chr6	5201615	5218807	5201615	5203243	5217176	5218807	96	---	---	---	---	5216603	5216632	+	80	5201615	5218805
chr6	5214305	5230838	5214305	5214441	5230699	5230838	85	---	---	---	---	5229935	5229957	+	73	5214311	5230821
chr6	5225370	5232644	5225370	5226493	5231542	5232644	97	---	---	---	---	5226623	5226678	-	82	5225371	5232643
chr6	5237641	5249844	5237648	5238338	5249152	5249840	98	5237636	5237640	5249845	5249849	5238841	5238878	-	73	5237642	5249838
chr6	5257650	5265854	5257650	5258892	5264639	5265854	95	---	---	---	---	5259111	5259126	-	87	5257650	5265851
chr6	5266374	5287908	5266374	5267887	5286351	5287901	94	5266369	5266373	5287909	5287913	5285852	5285940	+	80	5266375	5287897
chr6	5271160	5279458	5271167	5272823	5277794	5279450	99	5271155	5271159	5279459	5279463	5277659	5277699	+	75	5271162	5279455
chr6	5300776	5312310	5300776	5303669	5309417	5312310	98	---	---	---	---	5303935	5303955	-	76	5300780	5312307
chr6	5303689	5310658	5303689	5303968	5310378	5310658	97	---	---	---	---	5310286	5310299	+	78	5303690	5310652
chr6	5311320	5318949	5311320	5312608	5317665	5318949	95	---	---	---	---	5312817	5312836	-	75	5311320	5318943
chr6	5322930	5335320	5322930	5323618	5334632	5335320	99	---	---	---	---	5324121	5324169	-	75	5322930	5335318
chr6	5342639	5354950	5342639	5343318	5354256	5354950	97	---	---	---	---	5353709	5353751	+	76	5342639	5354944
chr6	5355055	5369315	5355055	5356100	5368268	5369315	97	---	---	---	---	5367706	5367722	+	70	5355055	5369313
chr6	5372869	5385223	5372869	5373563	5384529	5385223	99	---	---	---	---	5383982	5384027	+	78	5372872	5385221
chr6	5403678	5409450	5403678	5403795	5409333	5409450	98	---	---	---	---	5403811	5403946	-	76	5403678	5409448
chr6	5416055	5421440	5416055	5416384	5421112	5421440	96	---	---	---	---	5420908	5420939	+	71	5416058	5421436
chr6	5431078	5437409	5431078	5432400	5436074	5437409	94	---	---	---	---	5432494	5432518	-	84	---	---
chr6	5445220	5457621	5445228	5445929	5456908	5457609	98	5445215	5445219	5457622	5457626	5446435	5446478	-	77	5445228	5457615
chr6	5471674	5478595	5471674	5472390	5477879	5478595	89	---	---	---	---	5472488	5472506	-	84	5471674	5478583
chr6	5483515	5495754	5483515	5484711	5494539	5495754	91	---	---	---	---	5485074	5485086	-	76	5483515	5495752
chr6	5540629	5548950	5540636	5541863	5547704	5548945	94	5540624	5540628	5548951	5548955	5542085	5542100	-	87	5540636	5548943
chr6	5580020	5588098	5580030	5580271	5587845	5588086	96	5580015	5580019	5588099	5588103	5580633	5580650	-	94	5580037	5588084
chr6	5596912	5604596	5596912	5597503	5604018	5604596	94	---	---	---	---	5603754	5603772	+	73	5596913	5604582
chr6	5626110	5639845	5626110	5627129	5638789	5639845	94	---	---	---	---	5627614	5627635	-	81	5626110	5639843
chr6	5646249	5655240	5646249	5647771	5653760	5655240	95	---	---	---	---	5648042	5648061	-	70	5646254	5655237
chr6	5659256	5666658	5659256	5661984	5663876	5666654	93	5659251	5659255	5666659	5666663	5663789	5663804	+	87	5659256	5666657
chr6	5696312	5709545	5696312	5697849	5707995	5709545	97	---	---	---	---	5707506	5707560	+	80	5696314	5709543
chr6	5732603	5743425	5732603	5732882	5743146	5743425	96	---	---	---	---	5733015	5733028	-	78	5732615	5743414
chr6	5736351	5743164	5736364	5737605	5741918	5743150	96	5736345	5736350	5743165	5743170	5737655	5737710	-	82	5736364	5743152
chr6	5746249	5754117	5746249	5747587	5752814	5754117	95	---	---	---	---	5752657	5752722	+	80	5746249	5754115
chr6	5789712	5798648	5789716	5791464	5796887	5798638	96	5789707	5789711	5798649	5798653	5796640	5796659	+	85	5789717	5798643
chr6	5818371	5826437	5818371	5819608	5825201	5826437	94	---	---	---	---	5819847	5819869	-	86	5818373	5826435
chr6	5843425	5859950	5843427	5843732	5859619	5859936	86	5843419	5843424	5859951	5859956	5844500	5844526	-	70	---	---
chr6	5870234	5883935	5870234	5871243	5882926	5883935	98	---	---	---	---	5882407	5882428	+	81	5870234	5883933
chr6	5893272	5901559	5893284	5894912	5899899	5901551	95	5893267	5893271	5901560	5901564	5895006	5895045	-	75	5893275	5901554
chr6	5924376	5934918	5924376	5925750	5933539	5934918	94	---	---	---	---	5933150	5933172	+	78	5924377	5934915
chr6	5948139	5962014	5948139	5950342	5959838	5962014	94	---	---	---	---	---	---	0	--	---	---
chr6	5972641	5982448	5972641	5973113	5981979	5982448	93	---	---	---	---	5973539	5973557	-	73	5972641	5982439
chr6	5989577	5994779	5989577	5989984	5994376	5994779	94	---	---	---	---	5994246	5994374	+	70	5989577	5994777
chr6	6135679	6148199	6135679	6136144	6147735	6148199	97	---	---	---	---	6136431	6136448	-	72	6135683	6148196
chr6	6167806	6177366	6167806	6170400	6174771	6177366	96	---	---	---	---	6174579	6174598	+	80	---	---
chr6	6199497	6207672	6199506	6200553	6206613	6207660	98	6199491	6199496	6207673	6207678	6206376	6206398	+	78	6199498	6207665
chr6	6215947	6226387	6215954	6216230	6226092	6226373	95	6215941	6215946	6226388	6226393	6225598	6225643	+	71	---	---
chr6	6228885	6247500	6228885	6229185	6247212	6247500	92	---	---	---	---	6229985	6229996	-	75	6228885	6247497
chr6	6235682	6246609	6235682	6238217	6244075	6246609	98	---	---	---	---	6244038	6244073	+	72	6235682	6246597
chr6	6258799	6264159	6258801	6258932	6264025	6264156	99	6258794	6258798	6264160	6264164	6259127	6259144	-	72	6258800	6264154
chr6	6289719	6301342	6289727	6292595	6298476	6301342	99	6289714	6289718	6301343	6301347	6298334	6298357	+	79	6289721	6301340
chr6	6315141	6327373	6315141	6315603	6326911	6327373	99	---	---	---	---	6315818	6315835	-	77	6315142	6327371
chr6	6373171	6386486	6373171	6373409	6386248	6386486	94	---	---	---	---	6373990	6374030	-	70	6373174	6386485
chr6	6441105	6456665	6441105	6442641	6455117	6456665	97	---	---	---	---	6454683	6454739	+	80	6441105	6456663
chr6	6488406	6500521	6488406	6488958	6499968	6500521	97	---	---	---	---	6489494	6489509	-	75	6488406	6500519
chr6	6523528	6534949	6523528	6526163	6532316	6534949	99	---	---	---	---	6532060	6532083	+	70	6523528	6534947
chr6	6566721	6573834	6566721	6567045	6573508	6573834	86	---	---	---	---	6567241	6567255	-	86	6566730	6573828
chr6	6588503	6600440	6588513	6588973	6599980	6600440	99	6588497	6588502	6600441	6600446	6599747	6599764	+	72	6588506	6600438
chr6	6607053	6615751	6607053	6607394	6615404	6615751	85	---	---	---	---	6615071	6615092	+	81	6607056	6615739
chr6	6623957	6631030	6623962	6624581	6630405	6631024	96	6623952	6623956	6631031	6631035	6630319	6630375	+	71	---	---
chr6	6625144	6641415	6625144	6630383	6636183	6641415	88	---	---	---	---	---	---	0	--	---	---
chr6	6630405	6635798	6630405	6631232	6634963	6635798	85	---	---	---	---	6631265	6631294	-	76	6630406	6635796
chr6	6634336	6642620	6634336	6635991	6640986	6642620	97	---	---	---	---	6640850	6640890	+	75	6634336	6642618
chr6	6647134	6659773	6647134	6650085	6656847	6659773	91	---	---	---	---	6656664	6656683	+	80	---	---
chr6	6678594	6697705	6678594	6679925	6696397	6697705	89	---	---	---	---	6680656	6680671	-	93	---	---
chr6	6679136	6697226	6679136	6679445	6696917	6697226	95	---	---	---	---	6680145	6680161	-	76	6679146	6697223
chr6	6682633	6692380	6682633	6684224	6690789	6692380	99	---	---	---	---	6690460	6690485	+	73	6682633	6692378
chr6	6720750	6728294	6720750	6721014	6728030	6728294	96	---	---	---	---	6721132	6721161	-	73	6720750	6728292
chr6	6745854	6767183	6745860	6746578	6766462	6767180	98	6745846	6745853	6767184	6767191	6747543	6747572	-	70	6745861	6767177
chr6	6752243	6761041	6752255	6755023	6758286	6761031	97	6752238	6752242	6761042	6761046	6755133	6755160	-	78	6752249	6761034
chr6	6787990	6796457	6787990	6789584	6794866	6796457	99	---	---	---	---	6789692	6789715	-	87	6787990	6796455
chr6	6807552	6820642	6807552	6809092	6819117	6820642	95	---	---	---	---	6818687	6818743	+	80	6807553	6820638
chr6	6864399	6884686	6864412	6864866	6884223	6884677	97	6864393	6864398	6884687	6884692	6865803	6865833	-	74	6864400	6884675
chr6	6874789	6882942	6874789	6876170	6881561	6882942	97	---	---	---	---	6876391	6876409	-	78	6874789	6882938
chr6	6888438	6890317	6888438	6888753	6889978	6890317	88	---	---	---	---	---	---	0	--	---	---
chr6	6890695	6900577	6890695	6891411	6899837	6900577	89	---	---	---	---	6891527	6891541	-	73	6890700	6900573
chr6	6907037	6921327	6907037	6908089	6920275	6921327	97	---	---	---	---	6919864	6919888	+	72	6907038	6921325
chr6	6932087	6937146	6932087	6932462	6936768	6937146	96	---	---	---	---	6932465	6932580	-	71	6932087	6937144
chr6	6944877	6957013	6944877	6946103	6955787	6957013	99	---	---	---	---	6946415	6946430	-	75	6944878	6957011
chr6	6982115	6993852	6982115	6982465	6993502	6993852	95	---	---	---	---	6992951	6992969	+	73	---	---
chr6	6997069	7008293	6997072	6998412	7006950	7008292	94	6997063	6997068	7008294	7008299	6998588	6998645	-	70	6997076	7008287
chr6	7012126	7030272	7012126	7013383	7028988	7030272	91	---	---	---	---	7028270	7028312	+	72	7012126	7030270
chr6	7067645	7081439	7067645	7069747	7079346	7081439	98	---	---	---	---	7069847	7069879	-	72	7067645	7081436
chr6	7079568	7082193	7079572	7080066	7081684	7082186	96	7079563	7079567	7082194	7082198	---	---	0	--	7079569	7082184
chr6	7082782	7087041	7082789	7084832	7084998	7087041	99	7082776	7082781	7087042	7087047	---	---	0	--	7082789	7087033
chr6	7102119	7112015	7102119	7103709	7110416	7112015	96	---	---	---	---	7110301	7110313	+	76	7102123	7112013
chr6	7112570	7120635	7112570	7115332	7117824	7120635	90	---	---	---	---	7117731	7117770	+	77	7112570	7120618
chr6	7123303	7128674	7123317	7123773	7128182	7128662	92	7123298	7123302	7128675	7128679	7128004	7128027	+	70	7123305	7128668
chr6	7139831	7153502	7139831	7140081	7153253	7153502	87	---	---	---	---	7152600	7152615	+	87	7139844	7153485
chr6	7169361	7179553	7169361	7170598	7178274	7179553	93	---	---	---	---	7170922	7170951	-	80	7169362	7179551
chr6	7175646	7178246	7175646	7176059	7177833	7178246	97	---	---	---	---	7176120	7176131	-	75	7175651	7178240
chr6	7182930	7198506	7182930	7186146	7195289	7198506	98	---	---	---	---	7186579	7186604	-	73	---	---
chr6	7187067	7200724	7187068	7187325	7200461	7200718	96	7187062	7187066	7200725	7200729	7187942	7187960	-	84	---	---
chr6	7191223	7196868	7191231	7192452	7195651	7196866	93	7191218	7191222	7196869	7196873	7195592	7195619	+	71	7191226	7196864
chr6	7207301	7224511	7207301	7208332	7223480	7224511	93	---	---	---	---	7222854	7222883	+	80	---	---
chr6	7220705	7226434	7220705	7222619	7224499	7226434	88	---	---	---	---	7222707	7222718	-	75	7220707	7226431
chr6	7227018	7234178	7227018	7230399	7230813	7234170	87	7227013	7227017	7234179	7234183	7230438	7230457	-	80	---	---
chr6	7237475	7253884	7237475	7239427	7251934	7253884	87	---	---	---	---	7240035	7240051	-	76	---	---
chr6	7239646	7248843	7239646	7241166	7247402	7248843	91	---	---	---	---	7241432	7241451	-	70	7239646	7248841
chr6	7280158	7285126	7280158	7280532	7284752	7285126	97	---	---	---	---	7284594	7284618	+	84	7280158	7285123
chr6	7288543	7302937	7288543	7291723	7299757	7302937	98	---	---	---	---	7292058	7292085	-	82	7288547	7302935
chr6	7306065	7316780	7306078	7307283	7315552	7316774	95	7306058	7306064	7316781	7316787	7315149	7315165	+	88	7306078	7316778
chr6	7341600	7349840	7341600	7343241	7348211	7349840	96	---	---	---	---	7348070	7348116	+	76	7341600	7349834
chr6	7351650	7360116	7351650	7352286	7359481	7360116	98	---	---	---	---	7352372	7352428	-	82	7351652	7360114
chr6	7383316	7391540	7383316	7384427	7390435	7391540	90	---	---	---	---	7384519	7384531	-	76	7383316	7391527
chr6	7385714	7395358	7385725	7387475	7393520	7395345	88	7385709	7385713	7395359	7395363	7387683	7387703	-	76	---	---
chr6	7409521	7418448	7409521	7409793	7418180	7418448	94	---	---	---	---	7417760	7417788	+	72	7409529	7418438
chr6	7424125	7442106	7424125	7425128	7441102	7442106	96	---	---	---	---	7440315	7440334	+	75	---	---
chr6	7427684	7436996	7427684	7428918	7435782	7436996	96	---	---	---	---	7429161	7429176	-	81	7427684	7436993
chr6	7449092	7452250	7449092	7449249	7452093	7452250	98	---	---	---	---	7451950	7451984	+	74	7449092	7452248
chr6	7464234	7474155	7464240	7465310	7473065	7474155	95	7464229	7464233	7474156	7474160	7472734	7472754	+	90	7464240	7474150
chr6	7484938	7496134	7484938	7487491	7493541	7496134	96	---	---	---	---	7493396	7493419	+	79	7484938	7496132
chr6	7500078	7514351	7500078	7501113	7513316	7514351	99	---	---	---	---	7501657	7501673	-	70	7500078	7514349
chr6	7523605	7532911	7523605	7525115	7531401	7532911	96	---	---	---	---	7525292	7525324	-	81	7523605	7532908
chr6	7533719	7540062	7533719	7534881	7538900	7540062	97	---	---	---	---	7535042	7535082	-	70	7533721	7540060
chr6	7571693	7582287	7571693	7571832	7582153	7582287	86	---	---	---	---	7572296	7572346	-	76	---	---
chr6	7580153	7588236	7580153	7581490	7586898	7588236	96	---	---	---	---	7581712	7581731	-	80	7580153	7588234
chr6	7610833	7620612	7610843	7611556	7619886	7620598	96	7610828	7610832	7620613	7620617	7611901	7611936	-	75	7610835	7620609
chr6	7628109	7637306	7628109	7629320	7636081	7637306	95	7628103	7628108	7637307	7637312	7635832	7635847	+	81	7628109	7637303
chr6	7655742	7676336	7655742	7656425	7675626	7676336	93	---	---	---	---	7657006	7657020	-	86	7655742	7676334
chr6	7664704	7673008	7664704	7666088	7671627	7673008	98	---	---	---	---	7671391	7671409	+	78	7664710	7673006
chr6	7744823	7755067	7744833	7746729	7753197	7755066	93	7744817	7744822	7755068	7755073	7747007	7747018	-	75	7744831	7755054
chr6	7763446	7771583	7763459	7763597	7771447	7771580	87	7763441	7763445	7771584	7771588	7771413	7771424	+	83	---	---
chr6	7765547	7772712	7765547	7765941	7772276	7772712	86	---	---	---	---	7766210	7766229	-	85	7765547	7772711
chr6	7772911	7794674	7772911	7773958	7793628	7794674	98	---	---	---	---	7774915	7774935	-	80	7772915	7794665
chr6	7779616	7793630	7779616	7783609	7789636	7793630	99	---	---	---	---	7783883	7783895	-	84	7779616	7793627
chr6	7814424	7822383	7814433	7815651	7821168	7822383	93	7814418	7814423	7822384	7822389	7815705	7815774	-	80	7814425	7822381
chr6	7853172	7862379	7853172	7854758	7860793	7862379	99	---	---	---	---	7860670	7860697	+	78	7853172	7862377
chr6	7885810	7894090	7885810	7887464	7892439	7894090	98	---	---	---	---	7892304	7892344	+	75	7885811	7894088
chr6	7923691	7932044	7923691	7924947	7930761	7932044	95	---	---	---	---	7930541	7930556	+	87	7923694	7932041
chr6	7936017	7945322	7936020	7937532	7943800	7945314	98	7936011	7936016	7945323	7945328	7937732	7937761	-	80	7936018	7945315
chr6	7975443	7990632	7975443	7976483	7989510	7990632	90	---	---	---	---	7977109	7977130	-	77	7975460	7990630
chr6	7980165	7987928	7980165	7981450	7986643	7987928	99	---	---	---	---	7986383	7986404	+	90	7980166	7987925
chr6	8037625	8051785	8037625	8040626	8048785	8051785	97	---	---	---	---	8041017	8041032	-	87	8037628	8051767
chr6	8074103	8081633	8074108	8075443	8080298	8081623	96	8074097	8074102	8081634	8081639	8075513	8075576	-	82	8074110	8081628
chr6	8083320	8092653	8083320	8084555	8091418	8092653	97	---	---	---	---	8084786	8084801	-	81	8083320	8092650
chr6	8095597	8106141	8095609	8097662	8104140	8106134	93	8095592	8095596	8106142	8106146	8097664	8097698	-	71	8095609	8106132
chr6	8129806	8148819	8129806	8131509	8147121	8148819	95	---	---	---	---	8146502	8146539	+	71	8129806	8148814
chr6	8143471	8149430	8143471	8144086	8148814	8149430	93	---	---	---	---	8148577	8148600	+	75	8143487	8149422
chr6	8154837	8163311	8154837	8156103	8161996	8163311	89	---	---	---	---	8161833	8161861	+	75	8154838	8163309
chr6	8191831	8213024	8191831	8192734	8212116	8213024	89	---	---	---	---	8193662	8193675	-	78	8191847	8213022
chr6	8197808	8212125	8197809	8198840	8211084	8212115	98	8197803	8197807	8212126	8212130	8210525	8210541	+	70	8197809	8212113
chr6	8221331	8229037	8221337	8222580	8227749	8229028	96	8221326	8221330	8229038	8229042	8227490	8227509	+	85	8221337	8229035
chr6	8230894	8240805	8230894	8233046	8238659	8240805	99	---	---	---	---	8233254	8233294	-	75	8230898	8240800
chr6	8249476	8258807	8249476	8251004	8257280	8258807	99	---	---	---	---	8251274	8251293	-	70	8249482	8258804
chr6	8286191	8294091	8286191	8287423	8292860	8294091	98	---	---	---	---	8292618	8292636	+	78	8286191	8294089
chr6	8295195	8301210	8295196	8298196	8298198	8301197	99	8295189	8295194	8301211	8301216	---	---	0	--	8295200	8301192
chr6	8305783	8323335	8305783	8307179	8321916	8323334	90	8305778	8305782	8323336	8323340	8307883	8307916	-	88	8305783	8323331
chr6	8305976	8323334	8305976	8307179	8322112	8323334	90	---	---	---	---	8307883	8307926	-	90	---	---
chr6	8310555	8319725	8310555	8311633	8318647	8319725	94	---	---	---	---	8318409	8318431	+	73	8310555	8319723
chr6	8326529	8334825	8326529	8328184	8333170	8334825	99	---	---	---	---	8333034	8333074	+	75	8326529	8334822
chr6	8335616	8349536	8335616	8336621	8348531	8349536	99	---	---	---	---	8347969	8347985	+	70	8335617	8349530
chr6	8354552	8363736	8354552	8355308	8362931	8363736	86	---	---	---	---	8362778	8362798	+	71	---	---
chr6	8374858	8384215	8374858	8376375	8382698	8384215	98	---	---	---	---	8382407	8382426	+	70	8374858	8384213
chr6	8385660	8393296	8385660	8386959	8392025	8393296	95	---	---	---	---	8387169	8387184	-	100	8385660	8393293
chr6	8398085	8418918	8398085	8398701	8418304	8418918	98	---	---	---	---	8417513	8417526	+	71	8398085	8418900
chr6	8411054	8419829	8411054	8411960	8418913	8419818	98	8411048	8411053	8419830	8419835	8418570	8418593	+	70	---	---
chr6	8422470	8436067	8422470	8424819	8433727	8436067	96	---	---	---	---	8425154	8425181	-	82	8422480	8436065
chr6	8465230	8476252	8465230	8465517	8475964	8476252	96	---	---	---	---	8465864	8465893	-	80	8465230	8476237
chr6	8496691	8506057	8496691	8498211	8504537	8506057	99	---	---	---	---	8504247	8504266	+	70	8496692	8506055
chr6	8507137	8518112	8507137	8507869	8517415	8518112	91	---	---	---	---	8516937	8516971	+	74	---	---
chr6	8521188	8531193	8521188	8522939	8529441	8531193	94	---	---	---	---	8523247	8523265	-	73	8521188	8531191
chr6	8550254	8558492	8550254	8551877	8556866	8558492	98	---	---	---	---	8551970	8552010	-	75	8550254	8558488
chr6	8564964	8572716	8564964	8566252	8571428	8572716	99	---	---	---	---	8566491	8566511	-	90	8564970	8572714
chr6	8574487	8583719	8574494	8575707	8582595	8583707	86	8574479	8574486	8583720	8583727	8575950	8575965	-	81	8574494	8583715
chr6	8604507	8616784	8604507	8605237	8616032	8616784	92	---	---	---	---	8605758	8605777	-	90	8604507	8616782
chr6	8626011	8640548	8626011	8626445	8640115	8640548	94	---	---	---	---	8627063	8627129	-	74	8626019	8640546
chr6	8630266	8638507	8630266	8631504	8637269	8638507	99	---	---	---	---	8637026	8637045	+	75	8630266	8638505
chr6	8641490	8659529	8641497	8644312	8656687	8659521	93	8641485	8641489	8659530	8659534	8656391	8656411	+	76	8641491	8659524
chr6	8650660	8656519	8650660	8651245	8655935	8656519	94	---	---	---	---	8655700	8655736	+	75	8650670	8656517
chr6	8673364	8680941	8673377	8676071	8678240	8680933	99	8673359	8673363	8680942	8680946	8676168	8676180	-	76	8673374	8680930
chr6	8685542	8693665	8685555	8687210	8692015	8693665	98	8685536	8685541	8693666	8693671	8691880	8691920	+	75	8685546	8693663
chr6	8706863	8717253	8706871	8708814	8715301	8717242	96	8706856	8706862	8717254	8717260	8715262	8715299	+	73	8706871	8717252
chr6	8731970	8740236	8731970	8733623	8738584	8740236	98	---	---	---	---	8733718	8733758	-	75	8731970	8740234
chr6	8748308	8767382	8748308	8749962	8765727	8767381	95	8748303	8748307	8767383	8767387	8750651	8750700	-	70	8748308	8767378
chr6	8758566	8771892	8758566	8758695	8771769	8771892	89	---	---	---	---	8771116	8771133	+	72	8758573	8771885
chr6	8769515	8790883	8769529	8769880	8790531	8790875	85	8769510	8769514	8790884	8790888	8789527	8789545	+	84	8769521	8790865
chr6	8775029	8780706	8775038	8777160	8778583	8780706	98	8775024	8775028	8780707	8780711	8777241	8777256	-	93	8775029	8780704
chr6	8788432	8795788	8788432	8789013	8795206	8795788	97	---	---	---	---	8794955	8794990	+	77	---	---
chr6	8798071	8810477	8798071	8798806	8809742	8810477	95	---	---	---	---	8809195	8809214	+	90	8798071	8810475
chr6	8815685	8825077	8815689	8817061	8823683	8825076	89	8815679	8815684	8825078	8825083	8823454	8823483	+	80	8815690	8825074
chr6	8828138	8834622	8828138	8829290	8833473	8834622	95	---	---	---	---	8829459	8829498	-	72	8828139	8834620
chr6	8854643	8861809	8854643	8856123	8860340	8861809	95	---	---	---	---	8860161	8860242	+	73	8854643	8861807
chr6	8920034	8929270	8920034	8921534	8927769	8929270	97	---	---	---	---	8921802	8921821	-	70	8920035	8929266
chr6	8945442	8954668	8945442	8946334	8953758	8954668	87	---	---	---	---	8946639	8946658	-	80	---	---
chr6	8956320	8964865	8956327	8956971	8964261	8964865	85	8956315	8956319	8964866	8964870	8957055	8957071	-	82	8956327	8964852
chr6	8965271	8972891	8965271	8966541	8971620	8972891	97	---	---	---	---	8966763	8966778	-	75	8965271	8972889
chr6	8973438	8981721	8973440	8975096	8980056	8981712	99	8973432	8973437	8981722	8981727	8975191	8975231	-	75	8973442	8981718
chr6	8990007	9009935	8990007	8991670	9008272	9009935	97	---	---	---	---	8992488	8992501	-	85	8990008	9009933
chr6	8996624	9008258	8996624	8999366	9005515	9008258	99	---	---	---	---	8999596	8999619	-	70	8996624	9008253
chr6	9014161	9023296	9014161	9014608	9022849	9023296	93	---	---	---	---	9022721	9022748	+	78	---	---
chr6	9053643	9066061	9053656	9054359	9065346	9066049	98	9053636	9053642	9066062	9066068	9064796	9064839	+	77	9053656	9066047
chr6	9076442	9085711	9076442	9078028	9084125	9085711	99	---	---	---	---	9078123	9078150	-	78	9076442	9085709
chr6	9104826	9125473	9104826	9108214	9122108	9125473	90	---	---	---	---	9121415	9121451	+	72	---	---
chr6	9106285	9125092	9106285	9107833	9123576	9125092	87	---	---	---	---	9122789	9122808	+	80	9106301	9125087
chr6	9108073	9119091	9108073	9108429	9118734	9119091	90	---	---	---	---	9108932	9108945	-	85	---	---
chr6	9108433	9129130	9108433	9109162	9128401	9129130	98	---	---	---	---	9127715	9127737	+	73	9108441	9129128
chr6	9125699	9129624	9125699	9126190	9129134	9129624	96	---	---	---	---	9129114	9129131	+	72	---	---
chr6	9142266	9150370	9142279	9143513	9149133	9150367	99	9142261	9142265	9150371	9150375	9143723	9143741	-	78	9142279	9150364
chr6	9155180	9166895	9155180	9155807	9166268	9166895	99	---	---	---	---	9165888	9165916	+	72	9155186	9166893
chr6	9192867	9199729	9192867	9193181	9199420	9199729	88	---	---	---	---	9199161	9199184	+	70	---	---
chr6	9193352	9208300	9193352	9193688	9207978	9208297	86	9193347	9193351	9208301	9208305	9207516	9207535	+	80	---	---
chr6	9195939	9210555	9195939	9196246	9210247	9210555	96	---	---	---	---	9196859	9196901	-	90	9195939	9210547
chr6	9198373	9206760	9198373	9199333	9205782	9206760	90	---	---	---	---	9199640	9199656	-	70	9198379	9206749
chr6	9201027	9208557	9201030	9201579	9208026	9208557	88	9201021	9201026	9208558	9208563	9201681	9201706	-	84	9201032	9208540
chr6	9202078	9212138	9202078	9202563	9211654	9212138	93	---	---	---	---	9211344	9211364	+	76	9202095	9212121
chr6	9204135	9211472	9204135	9205059	9210550	9211472	97	---	---	---	---	9205266	9205284	-	78	---	---
chr6	9233326	9242382	9233326	9233482	9242226	9242382	94	---	---	---	---	9241790	9241841	+	73	9233343	9242378
chr6	9235675	9256495	9235675	9236092	9256078	9256495	96	---	---	---	---	9236884	9236896	-	84	---	---
chr6	9242483	9248331	9242483	9244359	9246453	9248331	97	---	---	---	---	9244361	9244375	-	86	---	---
chr6	9243312	9257899	9243312	9246109	9255034	9257899	86	---	---	---	---	9254683	9254695	+	76	---	---
chr6	9266127	9275019	9266127	9266823	9274322	9275019	95	---	---	---	---	9273948	9273980	+	78	---	---
chr6	9267579	9276123	9267591	9268699	9275009	9276116	95	9267573	9267578	9276124	9276129	9268930	9268953	-	75	9267590	9276121
chr6	9282265	9296809	9282265	9284543	9294421	9296809	88	---	---	---	---	9294007	9294018	+	75	9282266	9296806
chr6	9315281	9323453	9315281	9316935	9321918	9323453	92	---	---	---	---	9321782	9321822	+	75	9315281	9323451
chr6	9324276	9328941	9324276	9325023	9328198	9328941	93	---	---	---	---	9328135	9328170	+	72	9324278	9328939
chr6	9328944	9343302	9328944	9329982	9342264	9343302	98	---	---	---	---	9341702	9341718	+	70	9328944	9343300
chr6	9359316	9369966	9359319	9362074	9367468	9369957	86	9359311	9359315	9369967	9369971	9362299	9362322	-	75	9359323	9369965
chr6	9371750	9391805	9371750	9372463	9391092	9391805	95	---	---	---	---	9373100	9373123	-	79	9371751	9391803
chr6	9373059	9383279	9373059	9374108	9382228	9383276	95	9373053	9373058	9383280	9383285	9381949	9381969	+	71	9373059	9383276
chr6	9391793	9398851	9391805	9392637	9398024	9398849	95	9391788	9391792	9398852	9398856	9392877	9392905	-	72	9391795	9398847
chr6	9403132	9407050	9403132	9404757	9405447	9407050	94	---	---	---	---	9404782	9404841	-	70	9403135	9407045
chr6	9427756	9435155	9427768	9428344	9434571	9435148	95	9427748	9427755	9435156	9435163	9428612	9428630	-	73	---	---
chr6	9443353	9453058	9443353	9444073	9452351	9453058	95	---	---	---	---	9444447	9444460	-	85	9443354	9453056
chr6	9462543	9476779	9462553	9466489	9472845	9476770	98	9462538	9462542	9476780	9476784	9472659	9472680	+	86	9462553	9476778
chr6	9476924	9492608	9476924	9477494	9492065	9492608	88	---	---	---	---	9478112	9478175	-	75	9476931	9492605
chr6	9479218	9487213	9479218	9480876	9485555	9487213	98	---	---	---	---	9480965	9481005	-	75	9479220	9487210
chr6	9508653	9514447	9508653	9508812	9514286	9514447	86	---	---	---	---	9514158	9514181	+	79	9508671	9514444
chr6	9533228	9542580	9533239	9534752	9541056	9542567	98	9533223	9533227	9542581	9542585	9540766	9540785	+	70	9533237	9542574
chr6	9571083	9579385	9571083	9572746	9577725	9579385	97	---	---	---	---	9572860	9572886	-	77	---	---
chr6	9612879	9616997	9612879	9614086	9615806	9616997	94	---	---	---	---	9614128	9614144	-	82	9612879	9616991
chr6	9617587	9631798	9617587	9621390	9628058	9631798	91	---	---	---	---	9627816	9627837	+	81	9617587	9631796
chr6	9632137	9640402	9632137	9633797	9638734	9640402	98	---	---	---	---	9633892	9633932	-	75	9632150	9640400
chr6	9674060	9687126	9674060	9675404	9685782	9687126	99	---	---	---	---	9685263	9685360	+	76	9674066	9687124
chr6	9703769	9712354	9703769	9706123	9710005	9712354	96	---	---	---	---	9709917	9709933	+	82	9703771	9712349
chr6	9706115	9714069	9706119	9706402	9713782	9714065	93	9706110	9706114	9714070	9714074	9713439	9713456	+	88	9706132	9714063
chr6	9730120	9745442	9730120	9732322	9743193	9745442	85	---	---	---	---	9732842	9732866	-	76	9730133	9745433
chr6	9733953	9736552	9733953	9734205	9736300	9736552	98	---	---	---	---	9736268	9736287	+	85	---	---
chr6	9741570	9749316	9741570	9742850	9748036	9749316	99	---	---	---	---	9743072	9743091	-	80	9741570	9749314
chr6	9773351	9780080	9773351	9773477	9779955	9780079	96	9773346	9773350	9780081	9780085	9779632	9779672	+	73	9773351	9780071
chr6	9806284	9819887	9806285	9810435	9815742	9819887	98	9806279	9806283	9819888	9819892	9815521	9815539	+	73	9806289	9819882
chr6	9826590	9835906	9826590	9827832	9834664	9835906	98	---	---	---	---	9828067	9828082	-	81	9826590	9835905
chr6	9861619	9881940	9861619	9862334	9881210	9881940	93	---	---	---	---	9863264	9863277	-	78	9861622	9881938
chr6	9871521	9879444	9871521	9872867	9878098	9879444	98	---	---	---	---	9877952	9878019	+	79	9871522	9879441
chr6	9896066	9910703	9896066	9898832	9907941	9910703	97	---	---	---	---	9899175	9899204	-	83	---	---
chr6	9900186	9904124	9900186	9900381	9903934	9904124	94	---	---	---	---	9900444	9900472	-	86	---	---
chr6	9909011	9913737	9909020	9910791	9911954	9913722	92	9909006	9909010	9913738	9913742	9910826	9910843	-	72	9909013	9913725
chr6	9933902	9943263	9933902	9935415	9941750	9943263	98	---	---	---	---	9941488	9941520	+	78	9933902	9943261
chr6	9956168	9963925	9956168	9957391	9962723	9963925	95	9956163	9956167	9963926	9963930	9957610	9957628	-	78	9956170	9963923
chr6	9968811	9978142	9968813	9970048	9976904	9978140	98	9968806	9968810	9978143	9978147	9976648	9976663	+	81	9968814	9978138
chr6	9981169	9991823	9981169	9981343	9991650	9991823	97	---	---	---	---	9991337	9991356	+	70	9981174	9991815
chr6	10019483	10029345	10019483	10020553	10028275	10029345	95	---	---	---	---	10020560	10020577	-	77	10019483	10029331
chr6	10036851	10053008	10036851	10037029	10052830	10053008	96	---	---	---	---	10037772	10037819	-	91	10036863	10053006
chr6	10038984	10048093	10038995	10040336	10046751	10048091	96	10038979	10038983	10048094	10048098	10040560	10040581	-	81	10038985	10048083
chr6	10045756	10066216	10045756	10048242	10063756	10066216	88	---	---	---	---	10048987	10049013	-	70	---	---
chr6	10058090	10066225	10058090	10059583	10064732	10066225	93	---	---	---	---	10059783	10059812	-	80	10058090	10066223
chr6	10070321	10086491	10070323	10071566	10085238	10086483	94	10070316	10070320	10086492	10086496	10084556	10084570	+	73	10070329	10086488
chr6	10076028	10084155	10076028	10077532	10082511	10084155	90	---	---	---	---	10077627	10077667	-	75	10076029	10084153
chr6	10100492	10108649	10100492	10101861	10107282	10108649	95	---	---	---	---	10101946	10102013	-	82	10100492	10108647
chr6	10116547	10128804	10116547	10117199	10128152	10128804	96	---	---	---	---	10117687	10117698	-	91	10116547	10128795
chr6	10129796	10146012	10129796	10133436	10142319	10146012	97	---	---	---	---	10133607	10133624	-	77	---	---
chr6	10160541	10174808	10160541	10161583	10173779	10174808	96	---	---	---	---	10162122	10162138	-	70	10160541	10174805
chr6	10189379	10203056	10189379	10190130	10202307	10203056	92	---	---	---	---	10190675	10190693	-	89	10189393	10203041
chr6	10193982	10200019	10193982	10195207	10198786	10200019	87	---	---	---	---	10198646	10198674	+	75	10193982	10200017
chr6	10194540	10199498	10194540	10194690	10199346	10199498	90	---	---	---	---	10199249	10199265	+	82	---	---
chr6	10203957	10213165	10203957	10205543	10211579	10213165	99	---	---	---	---	10205638	10205665	-	78	10203957	10213163
chr6	10227885	10240449	10227885	10228596	10239738	10240449	96	---	---	---	---	10239180	10239211	+	75	10227885	10240447
chr6	10261732	10269572	10261747	10265629	10265733	10269570	89	10261727	10261731	10269573	10269577	10265693	10265704	+	75	10261747	10269563
chr6	10265627	10272948	10265627	10266356	10272219	10272948	97	---	---	---	---	10272086	10272126	+	70	10265632	10272945
chr6	10289944	10302014	10289944	10290977	10300926	10302014	91	---	---	---	---	10300699	10300718	+	80	10289955	10301999
chr6	10302006	10310326	10302013	10303669	10308660	10310316	98	10302001	10302005	10310327	10310331	10308524	10308564	+	75	10302013	10310313
chr6	10306281	10315883	10306281	10309483	10312662	10315883	91	---	---	---	---	10312534	10312554	+	76	10306288	10315872
chr6	10307685	10315376	10307696	10308983	10314082	10315376	90	10307679	10307684	10315377	10315382	---	---	0	--	10307698	10315374
chr6	10324819	10333155	10324819	10326472	10331502	10333154	95	10324814	10324818	10333156	10333160	10326570	10326608	-	71	10324819	10333154
chr6	10334201	10352361	10334201	10336234	10350330	10352361	96	---	---	---	---	10349647	10349664	+	77	---	---
chr6	10341938	10363554	10341938	10343662	10361829	10363554	98	---	---	---	---	10361017	10361051	+	85	10341942	10363551
chr6	10352360	10361674	10352360	10353597	10360438	10361674	98	---	---	---	---	10360178	10360193	+	81	10352360	10361672
chr6	10352360	10361188	10352360	10353111	10360438	10361188	98	---	---	---	---	10353384	10353403	-	70	---	---
chr6	10373691	10381117	10373691	10374845	10379981	10381117	95	---	---	---	---	10379817	10379836	+	80	---	---
chr6	10396825	10405152	10396825	10398082	10403892	10405152	90	---	---	---	---	10398313	10398333	-	80	10396825	10405147
chr6	10419828	10438310	10419828	10421343	10436754	10438310	93	---	---	---	---	10435983	10436001	+	84	10419828	10438308
chr6	10426005	10435293	10426006	10427244	10434052	10435290	98	10426000	10426004	10435294	10435298	10427483	10427498	-	75	10426007	10435290
chr6	10442365	10462370	10442365	10442617	10462118	10462370	98	---	---	---	---	10443537	10443558	-	81	10442370	10462367
chr6	10445803	10459931	10445803	10446476	10459259	10459931	96	---	---	---	---	10458701	10458730	+	80	---	---
chr6	10446477	10457519	10446477	10450768	10453171	10457519	86	---	---	---	---	10453056	10453113	+	79	---	---
chr6	10472450	10483833	10472450	10472588	10483694	10483833	87	---	---	---	---	10483138	10483161	+	75	---	---
chr6	10476714	10485993	10476714	10478228	10484480	10485993	97	---	---	---	---	10484193	10484212	+	70	10476714	10485991
chr6	10476714	10485326	10476714	10477561	10484480	10485326	97	---	---	---	---	10477879	10477905	-	70	10476714	10485320
chr6	10487344	10495321	10487344	10488284	10494380	10495321	92	---	---	---	---	10488512	10488549	-	76	10487346	10495315
chr6	10488878	10492743	10488878	10490242	10491340	10492743	89	---	---	---	---	---	---	0	--	---	---
chr6	10502408	10519633	10502408	10503124	10518933	10519633	94	---	---	---	---	10503839	10503868	-	70	10502408	10519623
chr6	10537965	10549538	10537965	10538238	10549254	10549538	86	---	---	---	---	10538736	10538752	-	76	10537974	10549531
chr6	10576460	10585856	10576460	10578041	10584338	10585856	94	---	---	---	---	10578312	10578331	-	70	10576461	10585853
chr6	10595038	10613206	10595047	10596129	10612141	10613194	94	10595031	10595037	10613207	10613213	10611420	10611436	+	70	10595041	10613203
chr6	10618034	10626102	10618041	10619361	10624748	10626093	94	10618028	10618033	10626103	10626108	10624609	10624670	+	85	10618042	10626096
chr6	10647718	10652603	10647718	10647896	10652425	10652603	95	---	---	---	---	10652222	10652233	+	83	10647724	10652598
chr6	10663033	10681370	10663033	10664055	10680350	10681370	94	---	---	---	---	10664666	10664682	-	70	10663048	10681365
chr6	10665583	10677870	10665585	10666305	10677138	10677858	96	10665577	10665582	10677871	10677876	10666800	10666847	-	77	10665585	10677864
chr6	10682633	10690388	10682636	10683921	10689086	10690377	98	10682628	10682632	10690389	10690393	10684161	10684180	-	85	10682635	10690375
chr6	10691264	10712397	10691264	10692499	10711184	10712397	93	---	---	---	---	10693302	10693347	-	84	10691264	10712395
chr6	10698331	10709277	10698336	10701524	10706102	10709268	97	10698326	10698330	10709278	10709282	10701723	10701752	-	76	10698345	10709266
chr6	10715879	10724108	10715879	10717530	10722476	10724108	96	---	---	---	---	10717625	10717665	-	75	10715879	10724106
chr6	10726207	10740341	10726207	10729740	10736808	10740341	99	---	---	---	---	10736504	10736517	+	85	10726208	10740338
chr6	10751691	10766221	10751691	10755609	10762283	10766221	97	---	---	---	---	10755828	10755850	-	82	10751692	10766218
chr6	10775346	10785949	10775346	10778964	10782339	10785949	90	---	---	---	---	10779120	10779133	-	71	10775347	10785944
chr6	10798594	10813933	10798596	10802671	10809342	10813918	87	10798589	10798593	10813934	10813938	10809156	10809173	+	77	10798596	10813916
chr6	10821275	10829578	10821275	10822931	10827922	10829578	98	---	---	---	---	10823026	10823066	-	75	10821276	10829576
chr6	10833110	10847321	10833110	10837571	10842971	10847321	93	---	---	---	---	10837785	10837810	-	76	10833126	10847319
chr6	10848317	10857324	10848317	10849815	10855810	10857324	96	---	---	---	---	10855581	10855610	+	76	10848317	10857322
chr6	10861164	10875934	10861176	10862304	10874771	10875930	93	10861158	10861163	10875935	10875940	10874424	10874445	+	77	10861179	10875931
chr6	10864037	10870899	10864037	10865318	10869624	10870899	97	---	---	---	---	10869515	10869570	+	80	10864037	10870898
chr6	10908335	10910847	10908335	10908756	10910426	10910847	95	---	---	---	---	10910365	10910378	+	71	10908337	10910845
chr6	10911339	10926999	10911339	10915853	10922491	10926999	98	---	---	---	---	10916068	10916108	-	73	10911339	10926994
chr6	10933966	10944904	10933966	10936742	10942132	10944904	99	---	---	---	---	10936975	10936998	-	75	10933967	10944902
chr6	10952910	10973413	10952910	10957203	10969042	10973413	88	---	---	---	---	10957558	10957604	-	76	---	---
chr6	10962801	10974379	10962801	10963912	10973147	10974379	85	---	---	---	---	10972719	10972742	+	75	---	---
chr6	10967658	10974807	10967670	10968099	10974376	10974807	95	10967653	10967657	10974808	10974812	10968194	10968233	-	75	10967663	10974805
chr6	10984001	10990952	10984010	10986522	10988421	10990946	96	10983995	10984000	10990953	10990958	10986595	10986610	-	87	10984010	10990944
chr6	10994811	11009198	10994814	10996372	11007631	11009195	85	10994806	10994810	11009199	11009203	10996824	10996846	-	73	---	---
chr6	11006428	11027366	11006428	11008081	11025705	11027366	96	11006423	11006427	11027367	11027371	11008888	11008937	-	88	11006428	11027362
chr6	11009193	11021851	11009193	11009652	11021392	11021851	97	---	---	---	---	11010158	11010197	-	72	11009193	11021849
chr6	11032388	11041603	11032395	11033982	11040014	11041601	99	11032382	11032387	11041604	11041609	11039892	11039919	+	78	11032390	11041599
chr6	11047622	11067692	11047622	11048828	11066469	11067685	89	11047615	11047621	11067693	11067699	11065647	11065700	+	83	11047623	11067682
chr6	11051714	11060078	11051714	11053038	11058747	11060078	85	---	---	---	---	11053127	11053196	-	78	11051714	11060076
chr6	11053778	11058968	11053778	11054000	11058746	11058968	95	---	---	---	---	11054181	11054200	-	85	11053779	11058958
chr6	11075870	11087982	11075870	11076326	11087526	11087982	97	---	---	---	---	11076828	11076870	-	72	11075870	11087980
chr6	11095676	11103772	11095676	11097017	11102431	11103772	98	---	---	---	---	11102233	11102250	+	72	11095676	11103769
chr6	11107365	11116264	11107365	11108521	11115110	11116264	96	---	---	---	---	11108677	11108710	-	79	---	---
chr6	11118863	11130738	11118869	11119330	11130272	11130733	96	11118858	11118862	11130739	11130743	11119858	11119878	-	71	11118870	11130731
chr6	11132218	11146724	11132218	11133747	11145197	11146724	86	---	---	---	---	11144730	11144782	+	71	11132224	11146721
chr6	11142319	11150323	11142319	11143664	11148977	11150323	99	---	---	---	---	11143755	11143818	-	82	11142324	11150321
chr6	11155150	11162811	11155150	11156072	11161893	11162811	90	---	---	---	---	11161602	11161641	+	72	11155168	11162809
chr6	11183750	11200151	11183750	11184476	11199425	11200151	95	11183745	11183749	11200152	11200156	11198678	11198707	+	73	11183750	11200147
chr6	11202876	11206700	11202876	11203462	11206113	11206700	94	---	---	---	---	11206012	11206030	+	84	---	---
chr6	11223103	11237976	11223103	11226789	11234290	11237976	97	---	---	---	---	11226959	11226977	-	78	11223121	11237974
chr6	11237976	11245133	11237976	11238346	11244759	11245133	94	---	---	---	---	11238426	11238492	-	82	11237991	11245130
chr6	11261659	11275950	11261672	11262721	11274886	11275936	98	11261653	11261658	11275951	11275956	11263265	11263281	-	70	11261672	11275944
chr6	11309587	11317514	11309587	11310928	11316173	11317514	98	---	---	---	---	11316015	11316090	+	78	11309588	11317512
chr6	11327971	11343533	11327971	11329061	11342442	11343533	95	---	---	---	---	11329687	11329699	-	84	---	---
chr6	11336999	11343808	11337003	11337237	11343568	11343802	95	11336993	11336998	11343809	11343814	11343258	11343277	+	70	---	---
chr6	11365340	11374697	11365353	11366595	11373444	11374685	99	11365334	11365339	11374698	11374703	11366836	11366851	-	81	11365354	11374695
chr6	11385287	11398407	11385287	11386135	11397560	11398407	94	---	---	---	---	11386687	11386707	-	71	---	---
chr6	11387085	11397004	11387085	11388330	11395792	11397004	93	---	---	---	---	11388685	11388704	-	90	11387086	11396996
chr6	11447146	11449859	11447146	11447606	11449399	11449859	99	---	---	---	---	11447655	11447668	-	71	11447146	11449857
chr6	11453486	11464456	11453486	11454167	11463775	11464456	98	---	---	---	---	11463384	11463397	+	85	11453497	11464454
chr6	11472976	11494829	11472982	11474030	11493772	11494818	97	11472971	11472975	11494830	11494834	11492896	11492938	+	90	11472981	11494823
chr6	11506754	11516080	11506766	11508002	11514852	11516074	97	11506749	11506753	11516081	11516085	11514595	11514610	+	81	11506759	11516075
chr6	11518283	11526584	11518295	11519533	11525323	11526582	97	11518276	11518282	11526585	11526591	11519777	11519792	-	81	11518295	11526583
chr6	11554227	11560166	11554227	11554531	11559861	11560166	94	---	---	---	---	11554726	11554767	-	71	---	---
chr6	11555765	11560988	11555765	11556589	11560163	11560988	96	---	---	---	---	11560002	11560013	+	75	---	---
chr6	11577967	11589686	11577967	11583601	11584055	11589686	98	---	---	---	---	11583680	11583700	-	80	11577967	11589683
chr6	11610015	11615921	11610015	11611632	11614304	11615921	97	---	---	---	---	11611722	11611756	-	74	---	---
chr6	11618744	11632232	11618753	11620696	11630287	11632229	97	11618739	11618743	11632233	11632237	11630147	11630204	+	74	---	---
chr6	11621236	11629676	11621236	11623231	11627681	11629676	99	---	---	---	---	11623270	11623282	-	76	11621236	11629672
chr6	11645694	11654953	11645694	11647184	11653442	11654953	96	---	---	---	---	11647477	11647496	-	70	11645695	11654951
chr6	11670865	11677105	11670865	11671678	11676291	11677105	88	---	---	---	---	11671777	11671829	-	71	11670875	11677103
chr6	11684146	11704565	11684146	11685102	11703599	11704565	96	---	---	---	---	11685947	11685967	-	76	11684148	11704561
chr6	11685447	11692895	11685447	11686383	11691959	11692895	98	---	---	---	---	11686605	11686624	-	80	11685448	11692892
chr6	11692894	11705133	11692894	11693479	11704560	11705133	96	---	---	---	---	11693852	11693922	-	80	11692906	11705131
chr6	11713047	11730583	11713047	11714099	11729531	11730583	98	---	---	---	---	11714719	11714753	-	85	---	---
chr6	11713085	11730583	11713085	11714099	11729569	11730583	98	---	---	---	---	11714719	11714753	-	85	---	---
chr6	11723388	11730878	11723388	11723689	11730578	11730878	97	---	---	---	---	11724005	11724025	-	80	---	---
chr6	11733845	11746289	11733848	11734558	11745564	11746275	98	11733839	11733844	11746290	11746295	11745013	11745048	+	75	11733848	11746273
chr6	11753454	11773760	11753468	11756217	11770996	11773745	95	11753449	11753453	11773761	11773765	11770329	11770349	+	71	---	---
chr6	11759491	11776393	11759491	11763292	11772101	11776393	86	---	---	---	---	11771785	11771814	+	76	11759499	11776381
chr6	11782781	11796642	11782781	11786817	11792607	11796642	99	---	---	---	---	11787077	11787091	-	73	11782781	11796640
chr6	11814968	11823237	11814968	11816206	11821999	11823237	99	---	---	---	---	11821738	11821753	+	81	11814968	11823234
chr6	11830011	11832793	11830011	11830473	11832332	11832793	98	---	---	---	---	11832269	11832282	+	71	11830011	11832791
chr6	11846629	11859037	11846632	11847333	11858331	11859032	99	11846623	11846628	11859038	11859043	11857782	11857827	+	78	11846630	11859036
chr6	11863712	11882459	11863712	11864771	11881395	11882459	88	---	---	---	---	11865582	11865596	-	80	---	---
chr6	11866634	11878696	11866642	11867104	11878233	11878695	99	11866628	11866633	11878697	11878702	11867392	11867409	-	72	11866640	11878693
chr6	11895157	11914483	11895170	11895826	11913823	11914480	90	11895151	11895156	11914484	11914489	11896606	11896639	-	70	11895165	11914477
chr6	11898447	11905785	11898447	11899711	11904527	11905785	95	---	---	---	---	11904418	11904473	+	82	11898447	11905783
chr6	11920495	11932249	11920504	11920640	11932109	11932245	96	11920490	11920494	11932250	11932254	11931535	11931560	+	73	11920497	11932243
chr6	11960065	11964934	11960065	11960519	11964480	11964934	85	---	---	---	---	11960618	11960656	-	71	---	---
chr6	11986348	11999202	11986348	11987568	11997986	11999202	98	---	---	---	---	11987888	11987911	-	87	11986348	11999194
chr6	12022548	12042302	12022548	12022873	12041977	12042302	92	---	---	---	---	12023814	12023829	-	81	12022549	12042299
chr6	12030771	12042708	12030773	12031181	12042296	12042704	96	12030766	12030770	12042709	12042713	12031711	12031733	-	86	12030787	12042701
chr6	12056934	12065161	12056934	12059830	12062274	12065161	97	---	---	---	---	12059933	12059953	-	76	---	---
chr6	12080568	12085071	12080568	12080764	12084876	12085071	85	---	---	---	---	12080954	12080970	-	76	12080577	12085063
chr6	12081387	12083968	12081387	12081803	12083543	12083968	92	---	---	---	---	12083472	12083483	+	75	12081393	12083966
chr6	12102202	12111153	12102217	12102933	12110430	12111146	95	12102197	12102201	12111154	12111158	12110277	12110316	+	72	12102217	12111144
chr6	12122604	12130600	12122604	12123711	12129514	12130600	92	---	---	---	---	12129276	12129330	+	76	---	---
chr6	12175686	12190654	12175686	12178817	12187571	12190654	85	---	---	---	---	12179122	12179139	-	83	---	---
chr6	12180129	12185052	12180129	12181141	12184040	12185052	98	---	---	---	---	12181197	12181221	-	76	12180132	12185047
chr6	12186584	12194501	12186596	12187831	12193286	12194500	96	12186579	12186583	12194502	12194506	12188068	12188084	-	82	12186597	12194498
chr6	12200092	12209337	12200092	12201326	12208103	12209337	95	---	---	---	---	12207775	12207799	+	80	12200093	12209334
chr6	12210698	12228303	12210698	12211669	12227332	12228303	98	---	---	---	---	12212411	12212426	-	81	12210699	12228300
chr6	12223968	12227332	12223968	12224369	12226931	12227332	98	---	---	---	---	12226868	12226881	+	71	12223968	12227330
chr6	12233652	12251330	12233652	12234358	12250623	12251330	96	---	---	---	---	12235013	12235042	-	80	12233653	12251324
chr6	12241103	12249970	12241103	12244820	12246258	12249970	97	---	---	---	---	12246187	12246203	+	76	12241117	12249967
chr6	12259233	12278890	12259233	12260026	12278074	12278890	87	---	---	---	---	12260884	12260907	-	87	12259245	12278888
chr6	12261632	12270979	12261632	12262866	12269746	12270979	98	---	---	---	---	12269450	12269466	+	88	12261632	12270977
chr6	12278194	12285167	12278194	12278890	12284477	12285167	96	---	---	---	---	12279087	12279116	-	80	---	---
chr6	12291740	12300020	12291740	12293374	12298365	12300020	97	---	---	---	---	12298230	12298270	+	75	12291741	12300018
chr6	12315286	12319668	12315286	12316354	12318601	12319668	92	---	---	---	---	12318525	12318542	+	72	12315290	12319655
chr6	12335100	12338889	12335100	12336521	12337492	12338889	92	---	---	---	---	12336572	12336588	-	88	12335108	12338885
chr6	12342407	12350227	12342407	12343648	12348986	12350227	99	---	---	---	---	12348765	12348800	+	72	12342407	12350225
chr6	12372036	12379868	12372036	12372748	12379156	12379868	86	---	---	---	---	12372978	12373007	-	80	12372037	12379866
chr6	12379155	12391425	12379156	12379868	12390728	12391425	94	12379150	12379154	12391426	12391430	12390185	12390199	+	86	12379157	12391423
chr6	12393002	12395284	12393002	12393501	12394790	12395284	88	---	---	---	---	12394696	12394709	+	78	---	---
chr6	12404390	12414727	12404390	12405618	12413491	12414720	95	12404385	12404389	12414728	12414732	12405992	12406012	-	76	12404390	12414717
chr6	12434420	12446486	12434430	12434988	12445967	12446483	87	12434410	12434419	12446487	12446496	12445440	12445475	+	83	---	---
chr6	12435212	12445787	12435212	12436502	12444529	12445787	95	---	---	---	---	12436844	12436862	-	84	12435229	12445783
chr6	12450831	12460862	12450834	12451841	12459850	12460856	99	12450826	12450830	12460863	12460867	12452055	12452077	-	78	12450834	12460854
chr6	12476447	12489696	12476447	12477733	12488435	12489696	96	---	---	---	---	12478135	12478158	-	70	12476450	12489694
chr6	12498560	12509851	12498560	12500529	12507853	12509851	90	---	---	---	---	12500686	12500779	-	73	---	---
chr6	12503361	12507461	12503361	12504795	12506020	12507461	92	---	---	---	---	12504858	12504887	-	80	---	---
chr6	12512165	12520208	12512165	12514382	12518000	12520208	96	---	---	---	---	12514480	12514491	-	75	---	---
chr6	12543643	12548554	12543643	12544263	12547927	12548546	98	12543638	12543642	12548555	12548559	---	---	0	--	12543658	12548552
chr6	12553601	12566451	12553601	12553762	12566290	12566451	95	---	---	---	---	12554313	12554342	-	83	12553609	12566441
chr6	12553924	12566027	12553924	12556826	12563131	12566027	96	---	---	---	---	12562893	12562916	+	75	12553926	12566023
chr6	12569467	12575297	12569467	12570159	12574646	12575297	91	---	---	---	---	12570353	12570366	-	71	---	---
chr6	12570405	12574879	12570405	12570826	12574497	12574879	85	---	---	---	---	12570954	12570988	-	71	---	---
chr6	12575816	12581183	12575816	12578372	12578629	12581183	98	---	---	---	---	---	---	0	--	---	---
chr6	12615636	12620343	12615643	12616939	12619051	12620331	89	12615630	12615635	12620344	12620349	12616956	12616969	-	71	12615637	12620326
chr6	12633937	12654903	12633937	12637053	12651761	12654903	96	---	---	---	---	12637751	12637763	-	76	---	---
chr6	12642543	12651761	12642543	12644057	12650247	12651761	98	---	---	---	---	12649956	12649975	+	70	12642543	12651759
chr6	12656224	12664304	12656224	12657565	12662963	12664304	98	---	---	---	---	12657678	12657741	-	81	12656224	12664302
chr6	12664548	12674483	12664550	12666906	12672098	12674476	97	12664543	12664547	12674484	12674488	12671957	12671976	+	70	12664551	12674478
chr6	12686931	12698077	12686931	12688591	12696417	12698077	98	---	---	---	---	12696070	12696090	+	80	12686931	12698075
chr6	12708625	12714092	12708625	12710347	12712315	12714092	94	---	---	---	---	12712217	12712242	+	73	---	---
chr6	12719791	12729143	12719803	12721042	12727926	12729133	87	12719786	12719790	12729144	12729148	12727665	12727680	+	81	12719803	12729136
chr6	12731178	12741936	12731178	12732352	12740766	12741936	93	---	---	---	---	12732629	12732757	-	78	---	---
chr6	12732360	12740770	12732371	12734948	12738222	12740768	96	12732355	12732359	12740771	12740775	12738102	12738124	+	73	12732369	12740765
chr6	12741832	12745920	12741834	12742395	12745356	12745916	94	12741816	12741831	12745921	12745936	12742409	12742421	-	92	---	---
chr6	12749677	12758455	12749677	12749802	12758330	12758455	98	---	---	---	---	12758074	12758098	+	76	12749684	12758452
chr6	12763049	12782304	12763049	12764527	12780813	12782304	95	---	---	---	---	12780071	12780091	+	80	---	---
chr6	12765611	12775264	12765611	12765949	12774926	12775264	94	---	---	---	---	12774595	12774651	+	71	12765628	12775262
chr6	12768632	12771343	12768632	12769094	12770881	12771343	99	---	---	---	---	12770818	12770831	+	71	12768632	12771341
chr6	12783945	12799086	12783945	12786378	12796781	12799086	87	---	---	---	---	12786851	12786886	-	72	12783946	12799084
chr6	12784756	12797779	12784756	12784943	12797592	12797779	97	---	---	---	---	12797059	12797086	+	71	---	---
chr6	12799077	12802240	12799086	12799624	12801706	12802240	87	12799072	12799076	12802241	12802245	---	---	0	--	12799079	12802232
chr6	12802439	12809890	12802439	12803629	12808718	12809890	92	---	---	---	---	---	---	0	--	---	---
chr6	12813283	12817905	12813286	12813731	12817434	12817903	88	12813278	12813282	12817906	12817910	---	---	0	--	12813288	12817894
chr6	12820930	12823767	12820930	12821416	12823281	12823767	96	---	---	---	---	12821489	12821514	-	73	---	---
chr6	12824471	12838551	12824471	12825156	12837869	12838551	94	---	---	---	---	12825404	12825418	-	86	12824483	12838549
chr6	12825530	12837729	12825544	12828460	12834812	12837714	98	12825525	12825529	12837730	12837734	12828515	12828559	-	82	12825531	12837718
chr6	12840244	12853099	12840244	12840535	12852807	12853099	93	---	---	---	---	12841105	12841121	-	88	12840247	12853090
chr6	12843755	12857737	12843755	12847163	12854328	12857737	99	---	---	---	---	12847230	12847247	-	72	12843763	12857721
chr6	12868058	12875994	12868059	12869205	12874861	12875994	90	12868053	12868057	12875995	12875999	12874578	12874617	+	87	---	---
chr6	12879431	12894311	12879444	12880484	12893223	12894297	90	12879425	12879430	12894312	12894317	12881031	12881050	-	75	---	---
chr6	12883307	12891595	12883307	12884967	12889937	12891595	95	---	---	---	---	12885061	12885106	-	73	12883307	12891593
chr6	12910887	12914499	12910889	12912190	12913228	12914495	95	12910881	12910886	12914500	12914505	---	---	0	--	---	---
chr6	12916326	12937510	12916326	12916704	12937131	12937510	94	---	---	---	---	12936600	12936618	+	73	---	---
chr6	12928547	12936865	12928550	12930205	12935198	12936854	98	12928542	12928546	12936866	12936870	12930300	12930340	-	75	12928550	12936857
chr6	12937871	12944469	12937871	12938599	12943745	12944466	92	12937865	12937870	12944470	12944475	12938612	12938623	-	83	---	---
chr6	12938827	12943801	12938827	12939094	12943532	12943801	95	---	---	---	---	12943350	12943370	+	71	---	---
chr6	12947949	12953063	12947949	12950114	12950898	12953063	99	---	---	---	---	---	---	0	--	12947960	12953061
chr6	12966371	12974292	12966379	12968847	12971819	12974289	98	12966366	12966370	12974293	12974297	12971806	12971817	+	75	12966383	12974280
chr6	12969024	12971556	12969024	12969433	12971147	12971556	99	---	---	---	---	12971084	12971097	+	71	12969024	12971554
chr6	12971597	12982012	12971597	12972185	12981435	12982012	93	---	---	---	---	12972619	12972631	-	84	---	---
chr6	12982034	12985109	12982034	12983378	12983787	12985109	93	---	---	---	---	---	---	0	--	---	---
chr6	12987417	13007048	12987417	12989545	13004920	13007048	99	---	---	---	---	13004260	13004283	+	75	---	---
chr6	12999620	13004921	12999620	12999731	13004811	13004921	97	---	---	---	---	12999963	12999985	-	95	12999621	13004904
chr6	13022785	13030869	13022785	13025450	13028207	13030869	95	---	---	---	---	13028114	13028131	+	72	13022785	13030867
chr6	13030920	13040129	13030920	13032150	13038900	13040129	95	---	---	---	---	13032391	13032406	-	81	13030921	13040127
chr6	13058437	13066371	13058437	13060103	13064706	13066371	95	---	---	---	---	13064571	13064616	+	76	13058438	13066368
chr6	13072455	13083277	13072455	13075197	13080571	13083277	95	---	---	---	---	13075361	13075400	-	77	13072455	13083270
chr6	13100325	13112400	13100325	13101053	13111676	13112400	97	---	---	---	---	13101563	13101585	-	78	13100325	13112398
chr6	13115723	13124998	13115723	13117690	13123083	13124998	92	---	---	---	---	13122882	13122933	+	73	13115738	13124996
chr6	13153432	13157676	13153432	13153887	13157220	13157676	93	---	---	---	---	13153971	13153999	-	72	---	---
chr6	13162998	13165241	13162998	13163508	13164741	13165227	88	13162993	13162997	13165242	13165246	13163583	13163606	-	70	---	---
chr6	13186539	13195777	13186539	13187766	13194535	13195777	92	---	---	---	---	13188009	13188024	-	81	13186542	13195775
chr6	13198438	13210823	13198438	13199160	13210101	13210823	96	---	---	---	---	13199693	13199706	-	85	13198438	13210821
chr6	13217723	13239211	13217723	13221178	13235733	13239211	92	---	---	---	---	13221812	13221836	-	76	13217740	13239204
chr6	13234265	13242376	13234275	13235717	13240925	13242367	97	13234258	13234264	13242377	13242383	13240789	13240829	+	75	---	---
chr6	13243048	13252266	13243050	13244636	13250674	13252260	99	13243042	13243047	13252267	13252272	13250551	13250578	+	78	13243050	13252262
chr6	13255086	13267796	13255086	13255570	13267313	13267782	90	13255081	13255085	13267797	13267801	13256119	13256147	-	75	---	---
chr6	13255662	13267322	13255662	13258406	13264558	13267314	90	13255657	13255661	13267323	13267327	13264301	13264324	+	70	13255662	13267314
chr6	13270847	13274602	13270861	13271241	13274215	13274602	91	13270842	13270846	13274603	13274607	13271294	13271306	-	84	13270859	13274592
chr6	13285208	13291340	13285211	13285758	13290804	13291336	89	13285203	13285207	13291341	13291345	13290628	13290639	+	83	13285212	13291337
chr6	13292663	13300758	13292663	13292906	13300514	13300758	95	---	---	---	---	13293097	13293121	-	72	---	---
chr6	13293041	13300327	13293055	13295508	13297918	13300317	96	13293035	13293040	13300328	13300333	13297798	13297837	+	72	13293044	13300322
chr6	13294614	13300109	13294623	13295299	13299486	13300108	89	13294606	13294613	13300110	13300117	---	---	0	--	13294625	13300104
chr6	13302829	13313419	13302829	13303308	13312940	13313419	96	---	---	---	---	13303510	13303522	-	84	13302836	13313415
chr6	13303402	13313323	13303402	13303791	13312929	13313323	90	---	---	---	---	13303801	13303858	-	70	13303412	13313310
chr6	13315485	13325261	13315485	13315962	13324789	13325261	93	---	---	---	---	13316291	13316312	-	72	13315499	13325254
chr6	13315741	13324480	13315741	13316328	13323892	13324480	95	---	---	---	---	13323541	13323587	+	78	13315741	13324474
chr6	13341775	13350806	13341775	13345392	13347120	13350806	96	---	---	---	---	13345396	13345408	-	76	13341781	13350797
chr6	13366050	13371108	13366056	13366584	13370569	13371108	94	13366040	13366049	13371109	13371118	13366724	13366740	-	88	13366054	13371099
chr6	13372046	13386297	13372050	13373173	13385167	13386292	94	13372041	13372045	13386298	13386302	13384886	13384901	+	75	13372055	13386292
chr6	13373174	13385166	13373174	13373636	13384704	13385166	98	---	---	---	---	13373924	13373941	-	72	13373174	13385164
chr6	13403303	13407826	13403303	13403726	13407411	13407826	91	---	---	---	---	13403840	13403861	-	72	---	---
chr6	13410353	13422653	13410364	13412060	13420936	13422650	95	13410348	13410352	13422654	13422658	13412470	13412493	-	70	---	---
chr6	13423134	13441654	13423134	13424358	13440443	13441646	96	13423129	13423133	13441655	13441659	13439799	13439819	+	85	13423134	13441653
chr6	13424652	13436910	13424652	13426306	13435255	13436910	98	---	---	---	---	13434807	13434839	+	72	13424652	13436908
chr6	13447665	13461655	13447665	13448700	13460619	13461654	98	13447660	13447664	13461656	13461660	13449244	13449260	-	70	13447665	13461654
chr6	13461985	13470879	13461985	13465256	13467640	13470879	96	---	---	---	---	13465353	13465376	-	75	13461989	13470876
chr6	13472064	13475647	13472065	13472379	13475324	13475634	89	13472057	13472063	13475648	13475654	13472494	13472526	-	72	13472076	13475640
chr6	13477118	13480091	13477118	13477788	13479400	13480091	93	---	---	---	---	13479364	13479377	+	78	---	---
chr6	13481790	13486362	13481790	13482252	13485900	13486362	95	---	---	---	---	13485825	13485836	+	83	13481793	13486344
chr6	13488839	13499307	13488839	13489765	13498380	13499307	95	---	---	---	---	13497949	13497977	+	75	---	---
chr6	13493718	13512010	13493718	13497357	13508313	13512010	85	---	---	---	---	13507767	13507780	+	78	13493724	13512009
chr6	13495674	13501132	13495674	13496368	13500421	13501132	86	---	---	---	---	13496481	13496507	-	74	13495678	13501118
chr6	13499118	13514099	13499129	13500259	13512944	13514099	93	13499112	13499117	13514100	13514105	13512310	13512341	+	78	13499124	13514092
chr6	13510648	13518132	13510663	13513882	13514831	13518122	95	13510643	13510647	13518133	13518137	---	---	0	--	13510666	13518124
chr6	13513482	13519357	13513489	13514524	13518314	13519351	99	13513477	13513481	13519358	13519362	13518215	13518229	+	80	13513487	13519347
chr6	13521153	13534526	13521153	13523183	13532494	13534526	91	---	---	---	---	13523624	13523644	-	76	13521160	13534511
chr6	13522301	13533092	13522301	13522899	13532495	13533092	93	---	---	---	---	13523210	13523226	-	88	---	---
chr6	13536794	13548894	13536794	13537247	13548441	13548894	99	---	---	---	---	13537460	13537477	-	77	---	---
chr6	13586105	13597511	13586105	13587156	13596471	13597511	94	---	---	---	---	13596082	13596095	+	78	13586112	13597494
chr6	13586952	13596185	13586952	13587555	13595581	13596185	96	---	---	---	---	13595406	13595422	+	82	---	---
chr6	13587906	13595384	13587906	13590360	13592984	13595384	95	---	---	---	---	13592852	13592888	+	75	13587908	13595382
chr6	13597200	13599981	13597200	13598257	13598958	13599981	91	---	---	---	---	13598269	13598285	-	88	13597211	13599977
chr6	13597454	13600951	13597469	13597906	13600514	13600951	97	13597449	13597453	13600952	13600956	13600416	13600429	+	78	13597456	13600936
chr6	13601539	13622766	13601544	13601684	13622620	13622760	96	13601534	13601538	13622767	13622771	13622422	13622438	+	82	---	---
chr6	13624711	13628450	13624717	13625305	13627871	13628435	91	13624706	13624710	13628451	13628455	13625347	13625365	-	73	---	---
chr6	13637906	13652516	13637917	13641885	13648549	13652516	99	13637899	13637905	13652517	13652523	13648311	13648332	+	81	13637908	13652514
chr6	13662031	13678387	13662031	13662886	13677531	13678387	95	---	---	---	---	13676935	13676949	+	86	13662031	13678378
chr6	13664744	13673023	13664744	13666396	13671366	13673023	97	---	---	---	---	13671227	13671273	+	76	13664746	13673021
chr6	13678386	13686544	13678386	13679928	13684994	13686544	96	---	---	---	---	13680115	13680155	-	75	13678386	13686530
chr6	13691526	13701649	13691526	13692633	13700544	13701649	96	13691512	13691525	13701650	13701663	13692956	13692997	-	80	13691542	13701643
chr6	13692633	13700525	13692633	13695160	13697995	13700525	99	---	---	---	---	13695278	13695301	-	79	13692633	13700522
chr6	13706542	13710614	13706552	13706864	13710292	13710604	100	13706532	13706541	13710615	13710624	13710183	13710199	+	82	13706542	13710613
chr6	13707536	13710337	13707536	13708102	13709762	13710328	95	13707526	13707535	13710338	13710347	13709687	13709700	+	78	13707536	13710335
chr6	13711792	13714559	13711807	13712288	13714116	13714550	86	13711787	13711791	13714560	13714564	13714025	13714038	+	78	---	---
chr6	13716204	13726075	13716216	13716804	13725481	13726070	95	13716199	13716203	13726076	13726080	13717185	13717210	-	80	13716205	13726064
chr6	13717029	13725258	13717029	13719884	13722474	13725258	92	---	---	---	---	13719982	13720013	-	78	13717029	13725255
chr6	13726934	13731471	13726941	13727812	13730594	13731462	97	13726923	13726933	13731472	13731482	13730454	13730477	+	75	---	---
chr6	13728866	13733632	13728872	13729438	13733066	13733632	99	13728853	13728865	13733633	13733645	13733032	13733050	+	78	13728882	13733619
chr6	13731483	13734208	13731483	13731944	13733746	13734208	96	---	---	---	---	13732006	13732027	-	72	13731487	13734202
chr6	13735700	13744142	13735707	13736171	13743655	13744127	90	13735695	13735699	13744143	13744147	13736359	13736373	-	80	---	---
chr6	13736175	13743532	13736175	13738744	13740963	13743532	99	---	---	---	---	13740852	13740864	+	76	13736175	13743530
chr6	13755358	13759866	13755358	13755867	13759354	13759866	94	---	---	---	---	13759294	13759305	+	83	---	---
chr6	13800490	13806412	13800490	13801536	13805366	13806412	98	---	---	---	---	13801705	13801728	-	87	13800508	13806410
chr6	13827667	13839190	13827667	13831631	13835084	13839190	93	---	---	---	---	13834935	13835004	+	77	---	---
chr6	13839551	13855074	13839551	13839965	13854660	13855074	86	---	---	---	---	13840129	13840147	-	84	13839552	13855065
chr6	13843160	13854515	13843170	13844507	13853200	13854515	94	13843155	13843159	13854516	13854520	13852765	13852796	+	71	13843162	13854511
chr6	13865695	13874060	13865695	13869299	13870451	13874060	99	---	---	---	---	13869381	13869398	-	83	13865698	13874058
chr6	13886187	13900479	13886187	13887193	13899473	13900479	99	---	---	---	---	13898910	13898926	+	70	13886187	13900477
chr6	13912472	13924754	13912472	13913185	13924040	13924754	94	---	---	---	---	13923510	13923528	+	84	13912472	13924752
chr6	13939242	13947261	13939242	13940160	13946344	13947261	97	---	---	---	---	13946121	13946136	+	87	---	---
chr6	13948537	13970131	13948537	13950335	13968333	13970131	99	---	---	---	---	13967573	13967592	+	75	---	---
chr6	13973107	13978742	13973107	13974137	13977700	13978742	95	---	---	---	---	13977586	13977599	+	85	13973107	13978738
chr6	13998085	14008247	13998085	14001177	14005155	14008247	98	---	---	---	---	14004971	14005002	+	75	13998085	14008243
chr6	14037419	14043231	14037419	14038615	14042033	14043231	96	---	---	---	---	14041989	14042011	+	78	14037420	14043226
chr6	14063453	14075014	14063453	14066584	14071869	14075014	97	---	---	---	---	14066590	14066608	-	89	---	---
chr6	14095214	14113694	14095214	14096474	14112411	14113694	94	---	---	---	---	14097250	14097270	-	80	---	---
chr6	14104065	14112398	14104071	14105736	14110709	14112398	96	14104060	14104064	14112399	14112403	14105829	14105874	-	76	14104071	14112395
chr6	14104065	14112398	14104071	14105736	14110709	14112398	96	14104060	14104064	14112399	14112403	14105829	14105874	-	76	14104071	14112395
chr6	14143454	14150020	14143454	14144481	14148942	14150020	90	---	---	---	---	14144640	14144651	-	75	14143455	14150018
chr6	14153447	14174335	14153447	14153694	14174088	14174335	93	---	---	---	---	14154657	14154714	-	72	14153447	14174320
chr6	14154474	14168826	14154474	14154783	14168518	14168826	95	---	---	---	---	14155444	14155470	-	70	14154481	14168823
chr6	14157085	14168518	14157085	14159281	14166342	14168518	95	---	---	---	---	---	---	0	--	---	---
chr6	14168829	14175725	14168829	14169120	14175434	14175725	96	---	---	---	---	14169216	14169262	-	74	14168840	14175722
chr6	14191414	14212103	14191414	14192753	14210765	14212103	97	---	---	---	---	14193560	14193614	-	87	14191414	14212101
chr6	14195339	14205138	14195339	14198616	14201881	14205138	95	---	---	---	---	14198714	14198779	-	78	14195342	14205136
chr6	14231197	14249963	14231197	14232957	14248130	14249963	91	---	---	---	---	14233659	14233687	-	86	14231201	14249956
chr6	14238298	14247531	14238298	14239813	14246014	14247531	98	---	---	---	---	14240085	14240104	-	70	14238300	14247529
chr6	14261843	14266260	14261856	14262631	14265542	14266248	86	14261838	14261842	14266261	14266265	14262674	14262715	-	71	14261852	14266249
chr6	14268481	14274382	14268481	14269151	14273658	14274382	90	---	---	---	---	14269280	14269315	-	86	14268482	14274373
chr6	14285098	14305028	14285113	14285816	14304301	14305025	92	14285093	14285097	14305029	14305033	14286267	14286279	-	92	14285102	14305020
chr6	14295118	14302708	14295118	14296320	14301478	14302708	90	---	---	---	---	14296554	14296576	-	73	14295118	14302706
chr6	14315091	14327571	14315091	14315817	14326845	14327571	99	---	---	---	---	14316321	14316368	-	75	14315097	14327569
chr6	14325163	14329408	14325166	14326407	14328156	14329397	90	14325157	14325162	14329409	14329414	14326486	14326498	-	92	---	---
chr6	14334881	14340035	14334894	14335251	14339666	14340024	96	14334876	14334880	14340036	14340040	14335347	14335387	-	75	14334894	14340031
chr6	14366882	14387738	14366882	14367341	14387279	14387738	96	---	---	---	---	14368130	14368201	-	76	---	---
chr6	14369448	14383021	14369448	14374324	14378161	14383021	98	---	---	---	---	14374468	14374489	-	77	---	---
chr6	14389520	14404121	14389520	14393481	14400158	14404121	99	---	---	---	---	14393726	14393750	-	76	14389521	14404118
chr6	14407016	14425014	14407016	14407453	14424590	14425014	85	---	---	---	---	14408206	14408231	-	73	14407029	14425005
chr6	14417937	14426138	14417937	14419320	14424758	14426138	95	---	---	---	---	14419385	14419459	-	78	14417944	14426132
chr6	14428149	14437267	14428149	14429348	14436160	14437266	89	14428144	14428148	14437268	14437272	14436031	14436104	+	79	14428149	14437263
chr6	14482549	14488178	14482549	14482653	14488074	14488178	96	---	---	---	---	14487910	14487974	+	72	14482549	14488175
chr6	14499969	14505388	14499969	14500157	14505200	14505388	99	---	---	---	---	14500182	14500297	-	70	14499969	14505386
chr6	14520763	14533948	14520763	14523903	14530795	14533948	98	---	---	---	---	14524214	14524242	-	89	14520764	14533938
chr6	14541024	14555906	14541029	14541295	14555629	14555895	96	14541019	14541023	14555907	14555911	14541874	14541924	-	80	---	---
chr6	14556159	14568591	14556170	14556895	14567859	14568585	95	14556151	14556158	14568592	14568599	14557424	14557444	-	90	14556160	14568583
chr6	14556335	14568380	14556335	14556691	14568024	14568380	94	---	---	---	---	14557176	14557193	-	72	14556339	14568378
chr6	14581222	14596721	14581222	14585640	14592303	14596721	98	---	---	---	---	14592044	14592060	+	88	14581222	14596719
chr6	14608230	14620636	14608230	14608937	14619929	14620636	98	---	---	---	---	14619381	14619433	+	73	14608240	14620633
chr6	14634937	14649929	14634937	14638844	14646022	14649929	99	---	---	---	---	14645843	14645877	+	71	14634951	14649927
chr6	14654703	14663884	14654703	14656119	14662467	14663884	96	---	---	---	---	14656406	14656437	-	78	---	---
chr6	14672164	14682781	14672172	14672665	14682273	14682766	98	14672159	14672163	14682782	14682786	14681936	14681959	+	79	14672164	14682770
chr6	14695506	14717298	14695506	14696826	14715959	14717291	85	14695501	14695505	14717299	14717303	14697346	14697375	-	73	14695506	14717289
chr6	14699254	14710602	14699254	14700262	14709597	14710602	97	---	---	---	---	14709379	14709398	+	80	14699269	14710592
chr6	14710713	14715131	14710713	14712422	14713413	14715131	87	---	---	---	---	14713374	14713393	+	70	14710714	14715125
chr6	14726349	14733326	14726355	14727527	14732143	14733315	98	14726344	14726348	14733327	14733331	14731931	14731983	+	73	14726355	14733313
chr6	14736781	14744664	14736781	14738027	14743451	14744664	95	---	---	---	---	14743213	14743232	+	75	14736786	14744662
chr6	14746562	14762366	14746562	14747893	14760993	14762366	94	---	---	---	---	14748447	14748476	-	76	14746570	14762364
chr6	14752665	14760992	14752665	14753192	14760463	14760992	97	---	---	---	---	14760177	14760191	+	73	14752665	14760982
chr6	14762366	14776619	14762366	14765523	14773531	14776619	95	---	---	---	---	14773490	14773507	+	77	14762374	14776617
chr6	14763304	14775204	14763304	14764108	14774400	14775204	97	---	---	---	---	14774201	14774224	+	83	14763315	14775202
chr6	14792191	14800173	14792191	14793427	14798936	14800173	97	---	---	---	---	14793649	14793667	-	78	14792193	14800170
chr6	14825162	14840784	14825162	14828549	14837494	14840784	93	---	---	---	---	14828966	14828981	-	87	---	---
chr6	14842482	14851216	14842482	14845209	14848489	14851216	98	---	---	---	---	14848325	14848358	+	88	14842482	14851202
chr6	14879708	14897084	14879713	14880958	14895833	14897078	99	14879702	14879707	14897085	14897090	14881622	14881661	-	72	14879714	14897076
chr6	14882903	14895325	14882913	14883631	14894606	14895324	99	14882898	14882902	14895326	14895330	14894057	14894102	+	78	14882910	14895322
chr6	14921798	14930320	14921798	14923131	14928964	14930320	91	---	---	---	---	14928727	14928746	+	80	14921802	14930307
chr6	14934834	14947306	14934842	14935543	14946593	14947294	98	14934829	14934833	14947307	14947311	14936047	14936095	-	77	14934842	14947302
chr6	14948493	14955428	14948503	14948875	14955049	14955421	88	14948488	14948492	14955429	14955433	14949109	14949127	-	78	14948493	14955418
chr6	14974087	14987601	14974089	14974494	14987183	14987587	96	14974082	14974086	14987602	14987606	14974967	14974986	-	85	---	---
chr6	14979166	14987057	14979172	14980361	14985760	14987044	90	14979160	14979165	14987058	14987063	14980512	14980531	-	85	14979169	14987054
chr6	15004097	15014096	15004097	15005373	15012823	15014096	97	---	---	---	---	15005683	15005706	-	79	15004097	15014094
chr6	15016240	15034476	15016240	15016637	15034079	15034476	96	---	---	---	---	15017463	15017496	-	76	15016241	15034470
chr6	15036650	15042452	15036650	15038171	15040935	15042452	93	---	---	---	---	15040864	15040895	+	78	15036654	15042448
chr6	15092656	15105766	15092656	15092892	15105530	15105766	90	---	---	---	---	15104990	15105049	+	80	15092656	15105758
chr6	15109351	15123558	15109362	15110357	15122550	15123545	99	15109346	15109350	15123559	15123563	15110915	15110934	-	75	---	---
chr6	15137084	15155801	15137086	15137381	15155502	15155796	92	15137079	15137083	15155802	15155806	15154596	15154626	+	70	---	---
chr6	15155793	15163638	15155793	15157027	15162404	15163638	98	---	---	---	---	15162155	15162173	+	78	15155794	15163636
chr6	15171311	15177599	15171311	15171522	15177387	15177599	92	---	---	---	---	15171701	15171717	-	82	---	---
chr6	15179480	15199038	15179480	15179819	15198720	15199038	90	---	---	---	---	15180377	15180407	-	74	15179482	15199036
chr6	15184983	15197449	15184983	15185704	15196724	15197449	98	---	---	---	---	15196175	15196219	+	77	15184983	15197446
chr6	15224258	15235574	15224258	15224954	15234878	15235574	97	---	---	---	---	15225436	15225451	-	81	15224258	15235572
chr6	15236853	15243395	15236853	15237168	15243069	15243395	86	---	---	---	---	15242787	15242798	+	75	15236854	15243382
chr6	15244035	15262418	15244035	15244492	15261961	15262418	98	---	---	---	---	15245295	15245329	-	74	15244035	15262415
chr6	15244492	15252241	15244492	15245726	15251007	15252241	97	---	---	---	---	15250744	15250762	+	73	15244492	15252239
chr6	15253218	15266788	15253218	15256610	15263390	15266788	97	---	---	---	---	---	---	0	--	---	---
chr6	15268105	15275954	15268112	15269453	15274657	15275948	94	15268100	15268104	15275955	15275959	15269530	15269593	-	81	15268105	15275945
chr6	15294524	15301885	15294529	15295450	15300949	15301870	97	15294519	15294523	15301886	15301890	15300674	15300697	+	83	15294529	15301878
chr6	15309347	15325899	15309347	15310124	15325122	15325899	97	---	---	---	---	15324464	15324498	+	82	15309355	15325895
chr6	15317166	15325123	15317166	15318401	15323887	15325123	98	---	---	---	---	15323635	15323653	+	78	15317167	15325121
chr6	15339513	15345092	15339516	15339932	15344670	15345086	98	15339508	15339512	15345093	15345097	15340069	15340083	-	73	15339516	15345084
chr6	15370193	15379493	15370193	15371708	15377996	15379493	96	---	---	---	---	15377768	15377797	+	80	15370195	15379489
chr6	15379496	15393244	15379496	15380158	15392584	15393244	94	---	---	---	---	15391963	15391983	+	71	15379500	15393242
chr6	15403945	15425583	15403952	15405184	15424359	15425570	95	15403940	15403944	15425584	15425588	15405752	15405781	-	73	15403952	15425568
chr6	15407552	15419891	15407552	15408246	15419197	15419891	98	---	---	---	---	15418649	15418692	+	77	15407552	15419889
chr6	15428249	15439190	15428249	15428824	15438611	15439190	94	---	---	---	---	15438174	15438193	+	80	15428249	15439185
chr6	15435771	15439712	15435771	15436307	15439185	15439698	85	15435766	15435770	15439713	15439717	15439067	15439079	+	76	15435775	15439709
chr6	15439821	15448909	15439821	15441287	15447386	15448909	93	---	---	---	---	15447158	15447187	+	80	15439822	15448907
chr6	15488411	15497766	15488425	15489658	15496529	15497763	98	15488405	15488410	15497767	15497772	15496406	15496484	+	75	15488425	15497761
chr6	15503132	15523134	15503132	15503605	15522656	15523134	90	---	---	---	---	15503947	15503964	-	72	---	---
chr6	15503605	15511856	15503605	15505258	15510223	15511856	96	---	---	---	---	15510087	15510127	+	75	15503605	15511854
chr6	15512273	15526623	15512273	15515509	15523406	15526623	94	---	---	---	---	15515844	15515871	-	82	---	---
chr6	15513279	15525701	15513279	15514588	15524394	15525701	94	---	---	---	---	15514758	15514775	-	77	---	---
chr6	15538534	15549635	15538540	15539242	15548922	15549624	98	15538528	15538533	15549636	15549641	15548448	15548489	+	71	15538537	15549628
chr6	15556090	15575268	15556090	15556280	15575078	15575268	89	---	---	---	---	15557111	15557125	-	73	15556097	15575265
chr6	15557564	15576232	15557566	15557857	15575950	15576232	85	15557558	15557563	15576233	15576238	15558641	15558665	-	88	15557573	15576223
chr6	15558969	15562663	15558969	15560035	15561609	15562663	87	---	---	---	---	15560095	15560122	-	82	---	---
chr6	15560857	15580731	15560857	15561420	15580167	15580731	93	---	---	---	---	15562319	15562339	-	76	15560869	15580723
chr6	15563155	15572425	15563164	15564398	15571183	15572418	98	15563150	15563154	15572426	15572430	15570924	15570939	+	81	15563165	15572423
chr6	15563843	15572418	15563843	15564398	15571863	15572418	97	---	---	---	---	15571547	15571564	+	72	---	---
chr6	15573631	15582935	15573631	15574567	15582006	15582935	94	---	---	---	---	15574889	15574903	-	80	15573638	15582933
chr6	15573900	15582527	15573900	15574158	15582275	15582527	94	---	---	---	---	15581878	15581898	+	76	15573907	15582523
chr6	15612502	15623755	15612508	15613722	15622497	15623749	93	15612497	15612501	15623756	15623760	15622075	15622111	+	81	15612504	15623747
chr6	15619175	15640765	15619175	15620726	15639228	15640756	95	15619170	15619174	15640766	15640770	15638788	15638830	+	83	15619177	15640754
chr6	15623528	15630909	15623528	15623749	15630688	15630909	98	---	---	---	---	15623994	15624009	-	81	15623536	15630907
chr6	15642381	15656369	15642381	15643110	15655643	15656369	94	---	---	---	---	15643682	15643735	-	77	15642381	15656366
chr6	15658198	15673122	15658200	15659086	15672230	15673119	96	15658192	15658197	15673123	15673128	15671815	15671849	+	71	15658199	15673121
chr6	15658270	15673119	15658270	15659086	15672300	15673119	96	---	---	---	---	15671815	15671849	+	71	15658271	15673114
chr6	15679400	15701289	15679400	15683033	15697800	15701289	94	---	---	---	---	15683621	15683636	-	75	15679403	15701280
chr6	15715434	15728656	15715434	15718571	15725526	15728656	98	---	---	---	---	15718827	15718858	-	75	---	---
chr6	15728656	15731240	15728656	15729057	15730839	15731240	98	---	---	---	---	15730751	15730762	+	75	15728673	15731238
chr6	15743409	15750345	15743409	15743824	15749930	15750345	94	---	---	---	---	15743901	15743977	-	79	15743421	15750342
chr6	15757175	15764143	15757175	15757893	15763416	15764143	98	---	---	---	---	15763165	15763192	+	89	---	---
chr6	15770026	15777388	15770028	15771682	15775733	15777387	98	15770021	15770025	15777389	15777393	15771777	15771817	-	75	15770028	15777385
chr6	15777418	15788788	15777418	15778696	15787521	15788788	96	---	---	---	---	15787095	15787118	+	70	15777418	15788778
chr6	15795732	15807176	15795732	15796460	15806457	15807176	86	---	---	---	---	15806156	15806174	+	73	---	---
chr6	15801398	15805678	15801398	15801680	15805396	15805678	91	---	---	---	---	15801852	15801865	-	71	15801410	15805676
chr6	15804464	15812505	15804471	15805678	15811272	15812503	96	15804459	15804463	15812506	15812510	15805914	15805932	-	78	15804471	15812501
chr6	15813795	15835161	15813796	15816349	15832593	15835146	95	15813790	15813794	15835162	15835166	15817107	15817122	-	75	15813802	15835143
chr6	15822629	15830869	15822643	15824268	15829195	15830860	93	15822624	15822628	15830870	15830874	15824358	15824397	-	75	15822629	15830863
chr6	15847475	15854630	15847475	15848228	15853878	15854630	97	---	---	---	---	15848334	15848363	-	80	15847480	15854625
chr6	15857013	15871795	15857013	15860779	15868043	15871795	92	---	---	---	---	15861058	15861084	-	70	15857018	15871794
chr6	15886579	15894853	15886579	15887817	15893639	15894853	93	---	---	---	---	15893537	15893586	+	80	15886580	15894851
chr6	15894953	15909528	15894953	15898912	15905585	15909528	98	---	---	---	---	15899157	15899181	-	76	15894956	15909525
chr6	15918288	15925189	15918293	15918558	15924924	15925189	98	15918283	15918287	15925190	15925194	15918856	15918874	-	73	15918289	15925182
chr6	15967803	15970118	15967808	15968111	15969812	15970115	89	15967796	15967802	15970119	15970125	---	---	0	--	---	---
chr6	15984948	15995379	15984948	15986151	15994142	15995379	95	---	---	---	---	15993746	15993762	+	100	15984948	15995373
chr6	16007353	16023428	16007353	16008094	16022691	16023428	97	---	---	---	---	16008773	16008809	-	75	16007354	16023425
chr6	16014041	16022283	16014041	16015421	16020908	16022283	97	---	---	---	---	16015645	16015663	-	78	16014041	16022281
chr6	16025366	16038577	16025366	16028501	16035445	16038577	96	---	---	---	---	16035097	16035122	+	84	---	---
chr6	16046276	16054252	16046276	16047401	16053126	16054252	99	---	---	---	---	16047647	16047662	-	81	16046286	16054250
chr6	16055647	16072292	16055647	16061126	16066818	16072292	98	---	---	---	---	16066548	16066574	+	70	---	---
chr6	16078621	16092585	16078621	16079996	16091231	16092585	87	---	---	---	---	16080450	16080483	-	85	16078633	16092574
chr6	16080217	16094052	16080217	16081446	16092806	16094052	90	---	---	---	---	16081965	16082009	-	71	16080222	16094043
chr6	16087635	16107031	16087635	16089802	16104887	16107031	85	---	---	---	---	16104314	16104329	+	81	---	---
chr6	16089802	16097702	16089802	16091008	16096486	16097702	97	---	---	---	---	16091238	16091256	-	78	16089802	16097699
chr6	16123137	16139268	16123137	16123374	16139031	16139268	89	---	---	---	---	16138500	16138525	+	73	---	---
chr6	16125123	16138207	16125123	16125499	16137831	16138207	95	---	---	---	---	16126047	16126073	-	77	16125123	16138205
chr6	16156278	16165710	16156289	16157524	16164470	16165705	99	16156272	16156277	16165711	16165716	16157769	16157784	-	75	16156289	16165703
chr6	16172095	16181409	16172095	16173611	16179891	16181409	98	---	---	---	---	16179602	16179621	+	70	16172096	16181406
chr6	16182503	16189362	16182503	16183987	16187898	16189362	94	---	---	---	---	16187727	16187808	+	74	16182507	16189359
chr6	16191538	16208235	16191538	16193137	16206618	16208235	86	---	---	---	---	16206582	16206602	+	80	16191547	16208234
chr6	16214943	16227360	16214943	16215653	16226650	16227360	98	---	---	---	---	16226100	16226146	+	78	16214947	16227359
chr6	16230660	16243266	16230660	16232007	16241914	16243266	95	---	---	---	---	16241787	16241816	+	73	16230673	16243259
chr6	16264095	16274930	16264097	16264288	16274736	16274927	100	16264090	16264094	16274931	16274935	16264726	16264747	-	72	---	---
chr6	16284207	16297603	16284207	16285723	16296084	16297603	95	---	---	---	---	16285898	16285930	-	78	16284208	16297601
chr6	16302418	16317412	16302418	16302731	16317099	16317412	86	---	---	---	---	16303397	16303424	-	78	16302421	16317410
chr6	16304524	16314700	16304530	16305254	16313962	16314686	94	16304519	16304523	16314701	16314705	16305659	16305690	-	84	16304530	16314690
chr6	16316146	16323995	16316154	16317275	16322857	16323980	97	16316141	16316145	16323996	16324000	16317424	16317443	-	85	16316146	16323994
chr6	16330738	16351603	16330738	16331105	16351228	16351603	94	---	---	---	---	16331374	16331388	-	73	---	---
chr6	16370805	16392019	16370805	16371067	16391756	16392018	97	16370799	16370804	16392020	16392025	16371776	16371806	-	83	16370806	16392016
chr6	16375844	16390394	16375844	16379800	16386439	16390394	99	---	---	---	---	16386168	16386192	+	76	16375844	16390392
chr6	16415580	16437422	16415580	16416738	16436378	16437422	88	---	---	---	---	16435426	16435446	+	80	16415580	16437418
chr6	16418663	16432858	16418663	16419691	16431832	16432858	97	---	---	---	---	16420236	16420252	-	70	16418663	16432855
chr6	16437416	16451379	16437422	16438453	16450344	16451375	98	16437411	16437415	16451380	16451384	16449781	16449797	+	76	16437420	16451376
chr6	16464258	16480661	16464270	16466266	16478654	16480652	96	16464251	16464257	16480662	16480668	16466775	16466820	-	80	---	---
chr6	16471096	16478655	16471096	16472368	16477384	16478655	95	---	---	---	---	16477133	16477159	+	70	16471096	16478652
chr6	16482560	16491526	16482560	16483755	16490311	16491526	93	---	---	---	---	16484003	16484018	-	81	16482560	16491524
chr6	16483171	16491210	16483171	16483460	16490921	16491210	95	---	---	---	---	16490705	16490722	+	72	---	---
chr6	16515221	16522576	16515221	16517764	16520073	16522576	93	---	---	---	---	16517862	16517880	-	73	16515222	16522574
chr6	16523700	16543102	16523700	16524251	16542551	16543102	97	---	---	---	---	16524914	16524925	-	75	16523701	16543089
chr6	16524251	16536644	16524251	16524955	16535940	16536644	99	---	---	---	---	16535390	16535433	+	77	16524251	16536642
chr6	16543548	16560299	16543548	16544977	16558868	16560299	85	---	---	---	---	16558192	16558203	+	83	16543550	16560297
chr6	16545129	16554172	16545129	16546640	16552847	16554172	86	---	---	---	---	16546911	16546930	-	70	16545129	16554170
chr6	16568493	16582044	16568493	16573421	16577062	16582044	97	---	---	---	---	16576905	16576926	+	72	16568502	16582041
chr6	16595629	16608059	16595629	16596326	16607362	16608059	99	---	---	---	---	16606812	16606857	+	78	16595629	16608057
chr6	16622543	16637542	16622543	16626292	16633793	16637542	99	---	---	---	---	16626628	16626655	-	82	---	---
chr6	16645838	16658486	16645838	16647423	16656901	16658486	97	---	---	---	---	16656428	16656447	+	80	16645838	16658485
chr6	16647408	16653363	16647408	16648571	16652199	16653363	97	---	---	---	---	16648604	16648637	-	76	16647423	16653361
chr6	16653569	16659678	16653571	16654571	16658687	16659675	93	16653564	16653568	16659679	16659683	16658481	16658502	+	81	---	---
chr6	16672070	16680351	16672080	16673304	16679121	16680343	98	16672063	16672069	16680352	16680358	16678884	16678898	+	86	16672073	16680348
chr6	16692569	16704476	16692569	16693331	16703787	16704476	86	---	---	---	---	16693333	16693356	-	75	---	---
chr6	16736548	16746805	16736548	16737727	16745605	16746805	96	---	---	---	---	16745393	16745412	+	75	---	---
chr6	16749112	16763516	16749112	16749728	16762900	16763516	96	---	---	---	---	16750319	16750340	-	77	16749113	16763502
chr6	16757600	16765958	16757607	16760031	16763511	16765943	96	16757595	16757599	16765959	16765963	---	---	0	--	16757611	16765951
chr6	16761278	16766416	16761278	16761755	16765940	16766416	95	---	---	---	---	16761923	16761964	-	73	16761283	16766414
chr6	16768678	16783185	16768678	16772606	16779257	16783185	99	---	---	---	---	16772799	16772820	-	81	16768678	16783182
chr6	16783568	16801621	16783568	16784812	16800325	16801621	93	---	---	---	---	16785486	16785504	-	78	16783568	16801606
chr6	16786748	16797216	16786748	16788360	16795600	16797216	96	---	---	---	---	16788595	16788618	-	70	16786763	16797200
chr6	16807831	16822261	16807831	16812033	16818056	16822261	97	---	---	---	---	16817768	16817789	+	81	16807831	16822259
chr6	16843231	16857030	16843232	16844757	16855511	16857020	90	16843226	16843230	16857031	16857035	16855012	16855050	+	74	---	---
chr6	16843475	16856920	16843489	16844641	16855757	16856918	92	16843469	16843474	16856921	16856926	16855250	16855267	+	88	16843487	16856911
chr6	16851124	16858329	16851124	16852212	16857254	16858329	95	---	---	---	---	16857132	16857161	+	80	---	---
chr6	16862946	16870710	16862946	16864236	16869422	16870710	98	---	---	---	---	16869163	16869191	+	86	16862955	16870707
chr6	16896045	16904339	16896045	16897700	16902705	16904339	97	---	---	---	---	16902566	16902606	+	75	16896046	16904337
chr6	16915891	16931124	16915891	16916229	16930786	16931124	98	---	---	---	---	16930060	16930107	+	72	16915899	16931111
chr6	16927139	16930788	16927153	16928272	16929668	16930787	98	16927134	16927138	16930789	16930793	16929600	16929633	+	76	16927142	16930787
chr6	16943384	16952659	16943384	16944612	16951430	16952659	96	---	---	---	---	16951170	16951185	+	81	16943384	16952657
chr6	16958210	16972449	16958214	16961301	16969334	16972448	95	16958205	16958209	16972450	16972454	16961576	16961610	-	71	16958215	16972435
chr6	16959553	16971436	16959553	16960289	16970675	16971436	92	---	---	---	---	16960544	16960564	-	71	16959553	16971432
chr6	16978009	16986321	16978009	16979667	16984663	16986321	98	---	---	---	---	16979761	16979801	-	75	16978010	16986318
chr6	16992379	17006513	16992379	16993338	17005554	17006513	99	---	---	---	---	17004991	17005007	+	70	16992382	17006499
chr6	17017099	17035590	17017099	17017237	17035452	17035590	97	---	---	---	---	17034556	17034575	+	80	---	---
chr6	17029614	17035943	17029614	17029972	17035585	17035943	99	---	---	---	---	17035304	17035331	+	89	17029623	17035940
chr6	17045887	17054080	17045887	17046411	17053563	17054080	96	---	---	---	---	17046757	17046768	-	100	---	---
chr6	17054288	17063640	17054288	17055519	17062408	17063640	98	---	---	---	---	17062146	17062161	+	81	17054288	17063637
chr6	17066291	17088047	17066291	17067274	17087062	17088047	96	---	---	---	---	17067969	17067990	-	77	17066294	17088042
chr6	17068157	17082452	17068157	17069208	17081398	17082452	96	---	---	---	---	17080840	17080856	+	70	17068161	17082450
chr6	17104314	17112431	17104314	17104689	17112056	17112431	98	---	---	---	---	17104985	17105001	-	76	17104317	17112426
chr6	17120857	17128860	17120857	17122070	17127627	17128860	96	---	---	---	---	17122293	17122311	-	78	17120857	17128858
chr6	17139662	17160201	17139670	17141542	17158315	17160197	91	17139657	17139661	17160202	17160206	17142364	17142380	-	70	17139666	17160199
chr6	17141921	17153970	17141921	17142379	17153513	17153970	97	---	---	---	---	17152968	17152985	+	77	17141921	17153967
chr6	17185642	17194889	17185654	17187170	17193399	17194884	95	17185636	17185641	17194890	17194895	17193168	17193197	+	80	17185650	17194888
chr6	17201246	17210586	17201246	17202481	17209350	17210586	98	---	---	---	---	17202759	17202774	-	87	17201246	17210583
chr6	17229607	17246336	17229615	17230517	17245429	17246332	98	17229602	17229606	17246337	17246341	17244709	17244748	+	72	17229620	17246328
chr6	17239373	17247502	17239376	17240755	17246121	17247497	98	17239368	17239372	17247503	17247507	17240978	17240996	-	78	17239377	17247495
chr6	17254918	17265014	17254924	17255656	17264267	17264999	96	17254913	17254917	17265015	17265019	17256024	17256050	-	77	17254926	17265013
chr6	17294269	17308758	17294273	17298233	17304909	17308758	85	17294264	17294268	17308759	17308763	17304640	17304664	+	76	17294272	17308756
chr6	17312318	17330212	17312318	17316353	17326170	17330212	90	---	---	---	---	17325741	17325764	+	91	---	---
chr6	17319610	17322467	17319610	17320318	17321761	17322467	88	---	---	---	---	17321701	17321718	+	83	17319610	17322461
chr6	17321761	17334161	17321761	17322462	17333460	17334161	99	---	---	---	---	17322964	17323012	-	75	17321761	17334158
chr6	17346241	17358589	17346241	17346930	17357900	17358589	99	---	---	---	---	17357351	17357396	+	78	17346241	17358586
chr6	17362414	17370610	17362414	17364073	17368972	17370610	95	---	---	---	---	17364165	17364204	-	72	17362416	17370605
chr6	17370897	17380939	17370897	17372885	17378959	17380939	94	---	---	---	---	17378911	17378924	+	71	17370898	17380936
chr6	17421543	17428111	17421543	17422986	17426660	17428111	97	---	---	---	---	17426519	17426565	+	74	---	---
chr6	17435351	17449226	17435351	17437248	17447349	17449211	86	17435346	17435350	17449227	17449231	17437711	17437727	-	88	---	---
chr6	17435577	17448692	17435581	17436711	17447564	17448677	85	17435572	17435576	17448693	17448697	17447022	17447104	+	72	17435587	17448688
chr6	17443075	17450944	17443075	17444715	17449372	17450944	93	---	---	---	---	17444810	17444850	-	75	17443075	17450942
chr6	17462601	17474454	17462601	17462743	17474318	17474454	86	---	---	---	---	17473814	17473844	+	70	17462616	17474442
chr6	17472384	17480274	17472384	17473612	17479047	17480274	96	17472378	17472383	17480275	17480280	17473840	17473856	-	76	17472384	17480271
chr6	17490621	17499943	17490621	17492137	17498427	17499943	99	---	---	---	---	17492337	17492366	-	80	17490621	17499940
chr6	17539818	17560482	17539818	17539942	17560353	17560482	86	---	---	---	---	17540895	17540907	-	76	17539825	17560474
chr6	17542014	17552906	17542014	17543230	17551685	17552899	95	17542007	17542013	17552907	17552913	17551282	17551304	+	78	17542015	17552896
chr6	17545721	17563185	17545729	17546164	17562750	17563185	97	17545715	17545720	17563186	17563191	17561922	17561958	+	70	17545732	17563184
chr6	17553364	17562653	17553364	17554881	17561136	17562653	97	---	---	---	---	17560845	17560864	+	70	17553364	17562651
chr6	17586680	17599033	17586680	17587370	17598343	17599033	99	---	---	---	---	17597794	17597842	+	75	17586683	17599031
chr6	17613347	17620822	17613347	17614638	17619530	17620822	98	---	---	---	---	17614791	17614858	-	70	17613361	17620820
chr6	17633608	17649280	17633621	17636584	17646310	17649274	98	17633602	17633607	17649281	17649286	17645833	17645865	+	93	17633614	17649267
chr6	17633648	17648447	17633648	17635758	17646337	17648447	98	---	---	---	---	17645833	17645865	+	93	---	---
chr6	17654499	17670108	17654499	17655967	17668640	17670108	98	---	---	---	---	17668203	17668226	+	70	17654500	17670106
chr6	17656369	17663895	17656376	17657613	17662651	17663888	99	17656360	17656368	17663896	17663904	17657833	17657847	-	73	17656376	17663891
chr6	17692288	17713699	17692288	17693300	17712702	17713699	88	---	---	---	---	17694259	17694271	-	76	17692296	17713695
chr6	17696633	17716460	17696633	17696833	17716261	17716460	93	---	---	---	---	17715297	17715320	+	83	---	---
chr6	17700411	17712703	17700411	17701128	17711986	17712703	95	---	---	---	---	17711443	17711456	+	78	17700412	17712701
chr6	17713710	17716815	17713710	17714610	17715937	17716815	89	---	---	---	---	17715896	17715915	+	85	---	---
chr6	17731035	17739141	17731050	17732295	17737891	17739126	94	17731030	17731034	17739142	17739146	17732564	17732575	-	75	---	---
chr6	17744876	17766361	17744882	17745932	17765296	17766347	96	17744870	17744875	17766362	17766367	17746808	17746824	-	82	17744878	17766345
chr6	17757254	17764833	17757265	17758544	17763548	17764828	98	17757247	17757253	17764834	17764840	17763439	17763494	+	82	17757265	17764826
chr6	17772570	17781756	17772570	17774086	17780240	17781756	98	---	---	---	---	17779964	17779978	+	73	17772571	17781754
chr6	17786918	17808296	17786927	17790006	17805231	17808293	94	17786913	17786917	17808297	17808301	17804661	17804688	+	71	---	---
chr6	17793780	17801565	17793780	17795032	17800313	17801565	98	---	---	---	---	17800049	17800119	+	80	17793798	17801557
chr6	17794218	17801278	17794218	17794745	17800751	17801278	98	---	---	---	---	17800451	17800511	+	75	---	---
chr6	17817736	17826302	17817736	17819117	17824920	17826302	98	---	---	---	---	17819339	17819357	-	78	17817737	17826300
chr6	17837073	17846506	17837080	17838427	17845148	17846495	99	17837068	17837072	17846507	17846511	17838514	17838577	-	82	17837075	17846500
chr6	17892091	17901471	17892106	17893345	17900231	17901456	96	17892086	17892090	17901472	17901476	17893653	17893664	-	83	17892095	17901453
chr6	17913712	17921756	17913712	17914414	17921054	17921756	89	---	---	---	---	17914433	17914448	-	81	---	---
chr6	17935810	17943564	17935817	17937041	17942332	17943553	94	17935804	17935809	17943565	17943570	17937285	17937297	-	84	17935810	17943547
chr6	17945138	17960738	17945145	17946060	17959823	17960738	97	17945131	17945137	17960739	17960745	17959287	17959316	+	80	17945146	17960734
chr6	17950384	17958479	17950384	17952039	17956824	17958479	98	---	---	---	---	17956688	17956728	+	75	17950384	17958477
chr6	17964259	17978821	17964268	17968231	17974905	17978813	97	17964251	17964258	17978822	17978829	17974637	17974661	+	76	17964260	17978810
chr6	17992973	17999418	17992981	17995569	17996817	17999405	99	17992968	17992972	17999419	17999423	17996725	17996739	+	73	17992978	17999408
chr6	17997194	18013019	17997194	18001794	18008439	18013019	95	---	---	---	---	18008255	18008274	+	75	17997196	18013015
chr6	17998049	18011929	17998049	18000686	18009294	18011929	94	---	---	---	---	18000900	18000919	-	75	---	---
chr6	18028103	18042417	18028103	18029159	18041360	18042417	96	---	---	---	---	18029724	18029742	-	73	18028103	18042414
chr6	18043048	18057641	18043048	18047006	18053683	18057641	99	---	---	---	---	18047252	18047276	-	76	18043049	18057639
chr6	18059815	18074548	18059815	18063294	18071069	18074548	97	---	---	---	---	18070882	18070899	+	72	18059815	18074538
chr6	18060180	18074166	18060180	18062912	18071434	18074166	97	18060175	18060179	18074167	18074171	18063009	18063035	-	70	18060184	18074164
chr6	18075398	18092204	18075398	18076920	18090682	18092204	98	---	---	---	---	18090070	18090099	+	80	18075403	18092202
chr6	18081772	18089310	18081772	18083007	18088075	18089310	98	---	---	---	---	18083230	18083259	-	70	18081772	18089308
chr6	18092203	18097345	18092203	18092454	18097095	18097345	94	---	---	---	---	18096865	18096879	+	73	18092205	18097342
chr6	18107689	18120416	18107698	18110884	18117220	18120403	98	18107684	18107688	18120417	18120421	18117048	18117078	+	77	18107698	18120401
chr6	18123878	18137812	18123878	18125352	18136263	18137812	92	---	---	---	---	18125367	18125387	-	76	18123878	18137810
chr6	18143913	18152130	18143913	18145540	18150505	18152130	95	---	---	---	---	18145634	18145674	-	75	---	---
chr6	18169466	18177725	18169466	18170848	18176344	18177725	97	---	---	---	---	18171079	18171097	-	73	18169466	18177723
chr6	18178442	18192831	18178442	18179492	18191781	18192831	93	---	---	---	---	18180033	18180049	-	70	18178442	18192828
chr6	18205973	18225349	18205973	18206203	18225119	18225349	90	---	---	---	---	18224235	18224255	+	71	18205975	18225338
chr6	18206203	18213158	18206203	18206555	18212806	18213158	97	---	---	---	---	18206816	18206868	-	71	18206203	18213151
chr6	18216518	18233587	18216520	18217734	18232370	18233586	95	18216512	18216517	18233588	18233593	18218298	18218327	-	73	18216533	18233584
chr6	18220395	18228169	18220399	18221678	18226874	18228154	98	18220390	18220394	18228170	18228174	18226614	18226634	+	85	18220399	18228167
chr6	18243042	18245679	18243042	18243520	18245216	18245679	95	---	---	---	---	18245166	18245182	+	70	18243043	18245677
chr6	18262674	18275276	18262674	18263290	18274684	18275276	85	---	---	---	---	18274306	18274357	+	82	18262675	18275271
chr6	18265403	18272203	18265403	18266742	18270884	18272203	90	---	---	---	---	18266935	18266948	-	85	18265404	18272200
chr6	18290839	18299122	18290839	18292513	18297451	18299122	98	---	---	---	---	18292608	18292647	-	75	---	---
chr6	18323479	18341177	18323479	18324529	18340059	18341177	88	---	---	---	---	18325142	18325184	-	90	18323479	18341176
chr6	18324523	18333051	18324529	18325882	18331696	18333049	97	18324518	18324522	18333052	18333056	18326092	18326105	-	92	18324529	18333047
chr6	18348450	18368485	18348450	18349158	18367777	18368485	97	---	---	---	---	18349937	18349969	-	78	18348456	18368483
chr6	18349609	18356335	18349609	18350641	18355303	18356335	98	---	---	---	---	18350854	18350875	-	77	---	---
chr6	18388925	18395780	18388925	18389063	18395642	18395780	95	---	---	---	---	18395408	18395421	+	78	18388926	18395777
chr6	18396707	18412206	18396707	18401119	18407789	18412206	98	---	---	---	---	18407603	18407620	+	77	18396707	18412204
chr6	18412576	18423768	18412576	18416094	18420274	18423768	95	---	---	---	---	18416207	18416227	-	76	18412581	18423757
chr6	18425798	18443056	18425798	18429328	18439490	18443056	88	---	---	---	---	18429804	18429837	-	70	18425812	18443052
chr6	18434487	18451033	18434487	18436009	18449512	18451033	97	---	---	---	---	18448924	18448953	+	80	18434490	18451031
chr6	18443050	18459677	18443050	18445413	18457331	18459677	88	---	---	---	---	18456759	18456775	+	82	---	---
chr6	18451368	18459677	18451369	18452603	18458419	18459677	91	18451363	18451367	18459678	18459682	18458128	18458154	+	70	18451370	18459675
chr6	18451776	18459643	18451776	18452569	18458828	18459643	90	---	---	---	---	18458547	18458576	+	76	---	---
chr6	18482909	18495466	18482909	18484222	18494153	18495466	99	---	---	---	---	18493751	18493768	+	72	18482922	18495454
chr6	18504906	18517558	18504906	18505599	18516865	18517558	94	---	---	---	---	18506071	18506100	-	80	18504906	18517556
chr6	18527279	18534539	18527279	18527935	18533883	18534539	97	---	---	---	---	18533624	18533642	+	78	---	---
chr6	18544585	18554617	18544585	18544711	18554491	18554617	94	---	---	---	---	18545148	18545162	-	73	18544586	18554613
chr6	18576807	18597641	18576807	18578361	18596109	18597641	95	---	---	---	---	18578742	18578806	-	76	18576812	18597639
chr6	18582182	18589844	18582182	18583461	18588565	18589844	99	---	---	---	---	18588309	18588326	+	88	18582182	18589842
chr6	18607744	18614261	18607744	18609072	18612929	18614261	96	---	---	---	---	18612780	18612844	+	81	---	---
chr6	18634286	18651208	18634286	18635203	18650282	18651208	94	---	---	---	---	18635931	18635956	-	73	---	---
chr6	18641835	18650283	18641835	18643497	18648644	18650283	95	---	---	---	---	18648430	18648458	+	75	---	---
chr6	18660115	18668106	18660129	18661472	18666749	18668091	95	18660110	18660114	18668107	18668111	18661678	18661717	-	75	---	---
chr6	18670572	18676587	18670573	18671475	18675631	18676575	92	18670567	18670571	18676588	18676592	18675432	18675475	+	77	18670576	18676584
chr6	18678982	18686842	18678982	18679797	18686025	18686842	95	---	---	---	---	18685730	18685751	+	81	18678984	18686823
chr6	18688377	18706935	18688377	18691969	18703331	18706923	97	18688372	18688376	18706936	18706940	18703047	18703103	+	71	---	---
chr6	18688725	18704338	18688725	18689384	18703679	18704338	99	---	---	---	---	18703047	18703103	+	71	18688732	18704334
chr6	18724265	18741934	18724273	18725548	18740647	18741922	96	18724259	18724264	18741935	18741940	18725982	18725999	-	72	18724267	18741920
chr6	18725643	18733391	18725643	18727289	18731739	18733390	98	18725638	18725642	18733392	18733396	18731603	18731643	+	75	18725643	18733387
chr6	18758582	18766656	18758582	18759818	18765421	18766656	97	---	---	---	---	18760053	18760071	-	78	18758582	18766654
chr6	18772317	18787530	18772317	18773887	18785961	18787530	91	---	---	---	---	18785576	18785589	+	78	---	---
chr6	18788009	18796231	18788009	18789607	18794573	18796231	92	---	---	---	---	18794326	18794344	+	78	18788014	18796228
chr6	18816264	18820895	18816264	18818570	18818588	18820895	97	---	---	---	---	---	---	0	--	---	---
chr6	18822790	18840088	18822790	18823978	18838897	18840088	95	---	---	---	---	18824537	18824566	-	73	18822791	18840086
chr6	18829050	18837026	18829050	18830542	18835532	18837026	98	---	---	---	---	18830637	18830677	-	75	---	---
chr6	18894836	18914719	18894836	18896336	18913215	18914719	95	---	---	---	---	18897148	18897166	-	73	18894836	18914717
chr6	18896981	18909204	18896981	18897114	18909071	18909204	87	---	---	---	---	18897663	18897676	-	71	---	---
chr6	18917240	18926550	18917247	18918763	18925027	18926543	98	18917234	18917239	18926551	18926556	18924734	18924753	+	70	18917247	18926549
chr6	18953191	18961563	18953191	18954550	18960224	18961563	96	---	---	---	---	18954749	18954778	-	80	---	---
chr6	18965289	18979411	18965301	18966337	18978361	18979397	97	18965283	18965288	18979412	18979417	18966833	18966856	-	75	18965290	18979395
chr6	18987098	18995615	18987098	18988588	18994124	18995615	97	---	---	---	---	18993881	18993913	+	78	18987115	18995613
chr6	19026361	19042438	19026361	19027943	19040858	19042438	86	---	---	---	---	19040616	19040638	+	73	19026367	19042429
chr6	19057587	19064021	19057587	19059023	19062599	19064021	96	---	---	---	---	19059179	19059202	-	83	19057587	19064016
chr6	19072749	19083013	19072762	19073447	19082319	19083005	93	19072742	19072748	19083014	19083020	19073871	19073889	-	78	19072766	19083010
chr6	19094291	19104565	19094291	19095127	19103745	19104565	85	---	---	---	---	19095218	19095237	-	75	---	---
chr6	19109538	19114921	19109538	19109862	19114597	19114921	99	---	---	---	---	19109909	19109930	-	81	19109539	19114919
chr6	19131149	19140256	19131157	19132004	19139433	19140250	90	19131144	19131148	19140257	19140261	19132286	19132301	-	81	19131150	19140245
chr6	19141983	19146740	19141985	19142167	19146543	19146725	90	19141978	19141982	19146741	19146745	19142254	19142302	-	73	19141992	19146723
chr6	19149837	19157701	19149837	19152446	19155244	19157701	92	---	---	---	---	19155219	19155242	+	75	19149846	19157699
chr6	19161773	19176102	19161773	19162822	19175053	19176102	98	---	---	---	---	19174492	19174508	+	70	19161774	19176100
chr6	19201435	19215860	19201435	19205641	19211664	19215860	95	---	---	---	---	19205744	19205766	-	78	19201435	19215858
chr6	19220934	19237844	19220934	19222003	19236775	19237844	98	---	---	---	---	19236074	19236103	+	76	---	---
chr6	19233710	19237952	19233710	19234389	19237277	19237952	89	---	---	---	---	19237184	19237232	+	77	---	---
chr6	19249574	19253657	19249574	19249734	19253497	19253657	95	---	---	---	---	19253387	19253423	+	70	19249574	19253651
chr6	19265610	19267386	19265610	19265985	19267012	19267386	95	---	---	---	---	19266926	19266939	+	71	19265621	19267370
chr6	19285744	19297741	19285744	19286206	19297279	19297741	97	---	---	---	---	19297047	19297064	+	72	19285745	19297738
chr6	19305619	19309110	19305619	19306311	19308418	19309110	97	---	---	---	---	---	---	0	--	19305624	19309102
chr6	19306927	19309446	19306936	19307456	19308920	19309441	93	19306920	19306926	19309447	19309453	---	---	0	--	19306941	19309445
chr6	19306946	19311214	19306946	19307594	19310563	19311214	96	---	---	---	---	19307688	19307701	-	71	---	---
chr6	19311314	19315275	19311314	19313088	19313500	19315275	98	---	---	---	---	19313090	19313106	-	70	19311329	19315266
chr6	19312303	19314025	19312311	19312921	19313402	19314015	87	19312298	19312302	19314026	19314030	---	---	0	--	19312305	19314016
chr6	19319998	19332576	19319998	19321536	19331057	19332576	93	---	---	---	---	19330621	19330680	+	80	19319998	19332568
chr6	19359285	19374504	19359285	19363100	19370827	19374504	86	---	---	---	---	19370509	19370526	+	72	19359285	19374494
chr6	19388857	19402172	19388857	19392131	19398941	19402172	95	---	---	---	---	19392438	19392461	-	75	---	---
chr6	19421877	19424556	19421877	19422366	19424068	19424556	96	---	---	---	---	19423991	19424004	+	71	---	---
chr6	19424740	19439687	19424740	19425627	19438784	19439674	90	19424735	19424739	19439688	19439692	19426210	19426225	-	75	---	---
chr6	19425938	19438365	19425948	19426646	19437654	19438352	97	19425933	19425937	19438366	19438370	19437103	19437143	+	73	19425938	19438362
chr6	19444246	19446772	19444248	19444712	19446301	19446763	89	19444241	19444245	19446773	19446777	19446250	19446263	+	71	19444255	19446769
chr6	19450422	19455307	19450422	19452297	19453432	19455307	99	---	---	---	---	19453332	19453350	+	78	19450432	19455304
chr6	19451262	19454673	19451266	19452473	19453457	19454662	86	19451254	19451261	19454674	19454681	19452477	19452505	-	72	19451274	19454667
chr6	19456518	19468550	19456518	19456978	19468089	19468550	93	---	---	---	---	19457315	19457328	-	85	19456519	19468547
chr6	19471735	19474480	19471735	19472307	19473910	19474480	96	---	---	---	---	---	---	0	--	---	---
chr6	19497945	19501119	19497955	19498953	19500114	19501112	98	19497940	19497944	19501120	19501124	19499035	19499048	-	71	---	---
chr6	19518471	19521318	19518471	19519248	19520541	19521318	97	---	---	---	---	19519314	19519327	-	71	19518471	19521312
chr6	19524963	19537401	19524963	19525647	19536749	19537401	92	---	---	---	---	19525864	19525880	-	70	19524978	19537397
chr6	19525981	19535720	19525981	19527265	19534436	19535720	98	---	---	---	---	19534246	19534288	+	72	---	---
chr6	19539919	19552695	19539919	19540336	19552271	19552695	95	---	---	---	---	19540719	19540744	-	76	19539936	19552693
chr6	19540472	19551852	19540472	19544443	19547888	19551852	98	---	---	---	---	19547738	19547786	+	81	---	---
chr6	19558447	19562921	19558447	19558790	19562578	19562921	94	---	---	---	---	19558929	19558942	-	71	19558450	19562918
chr6	19580726	19595617	19580734	19584363	19591840	19595602	94	19580721	19580725	19595618	19595622	19591477	19591504	+	82	---	---
chr6	19610520	19623350	19610520	19612098	19621541	19623350	86	---	---	---	---	19612320	19612333	-	71	19610520	19623348
chr6	19643107	19651359	19643107	19644756	19649712	19651359	98	---	---	---	---	19644848	19644888	-	75	19643108	19651354
chr6	19673416	19676782	19673427	19674616	19675601	19676777	92	19673411	19673415	19676783	19676787	19675512	19675525	+	71	19673422	19676773
chr6	19689962	19704308	19689962	19691000	19703269	19704308	98	---	---	---	---	19691544	19691560	-	70	19689962	19704304
chr6	19714566	19726109	19714566	19715257	19725417	19726109	92	---	---	---	---	19724966	19724986	+	76	19714569	19726107
chr6	19715888	19725094	19715888	19717404	19723578	19725094	97	---	---	---	---	19717604	19717633	-	80	19715888	19725092
chr6	19728117	19734498	19728117	19728648	19733959	19734490	96	19728109	19728116	19734499	19734506	---	---	0	--	19728119	19734492
chr6	19732507	19737087	19732507	19733701	19735893	19737087	98	---	---	---	---	---	---	0	--	---	---
chr6	19735808	19750126	19735818	19736613	19749320	19750115	95	19735803	19735807	19750127	19750131	19748698	19748711	+	71	---	---
chr6	19751341	19755464	19751341	19753275	19753530	19755464	99	---	---	---	---	19753339	19753367	-	72	19751355	19755454
chr6	19751811	19755172	19751811	19752983	19754000	19755172	99	---	---	---	---	---	---	0	--	19751823	19755159
chr6	19757892	19761308	19757904	19758859	19760342	19761297	98	19757886	19757891	19761309	19761314	---	---	0	--	---	---
chr6	19767726	19783707	19767726	19768323	19783110	19783707	99	---	---	---	---	19768936	19768953	-	77	19767726	19783701
chr6	19791968	19794806	19791975	19792608	19794163	19794796	95	19791963	19791967	19794807	19794811	19792637	19792665	-	72	19791971	19794790
chr6	19805123	19817406	19805123	19805496	19817033	19817406	98	---	---	---	---	19816904	19816920	+	70	---	---
chr6	19805739	19816279	19805739	19808703	19813356	19816279	97	---	---	---	---	19808845	19808857	-	84	---	---
chr6	19840365	19848925	19840373	19841193	19848086	19848923	95	19840360	19840364	19848926	19848930	19847741	19847770	+	76	19840369	19848921
chr6	19856881	19861203	19856881	19857238	19860852	19861203	85	---	---	---	---	19860784	19860800	+	76	---	---
chr6	19862734	19863567	19862734	19863022	19863279	19863567	87	---	---	---	---	---	---	0	--	19862748	19863561
chr6	19872878	19882208	19872878	19874393	19880692	19882208	98	---	---	---	---	19874660	19874679	-	70	19872878	19882203
chr6	19882827	19888628	19882827	19883507	19887947	19888628	93	---	---	---	---	19887816	19887829	+	71	---	---
chr6	19890292	19894615	19890304	19892457	19892456	19894609	99	19890287	19890291	19894616	19894620	---	---	0	--	19890299	19894609
chr6	19914975	19918620	19914984	19915503	19918102	19918618	85	19914969	19914974	19918621	19918626	---	---	0	--	19914977	19918607
chr6	19915824	19918869	19915824	19916162	19918531	19918869	96	---	---	---	---	19916262	19916275	-	71	19915830	19918867
chr6	19925741	19934091	19925746	19926014	19933816	19934084	95	19925735	19925740	19934092	19934097	19933517	19933529	+	84	19925745	19934082
chr6	19938600	19944165	19938600	19939226	19943520	19944165	90	---	---	---	---	19943372	19943385	+	71	19938609	19944151
chr6	19943259	19954817	19943259	19945054	19953036	19954817	86	---	---	---	---	19945433	19945454	-	72	19943267	19954812
chr6	19959465	19973492	19959465	19962257	19970701	19973492	96	---	---	---	---	19970283	19970302	+	80	19959472	19973486
chr6	19977235	19997784	19977238	19977646	19997373	19997781	95	19977230	19977234	19997785	19997789	19978253	19978271	-	73	---	---
chr6	19979222	19995372	19979222	19979763	19994831	19995372	95	---	---	---	---	19980296	19980309	-	85	19979222	19995370
chr6	20018019	20025966	20018019	20018857	20025128	20025966	97	---	---	---	---	20024886	20024899	+	71	20018019	20025957
chr6	20018865	20023231	20018868	20020764	20021329	20023225	98	20018857	20018864	20023232	20023239	---	---	0	--	20018879	20023219
chr6	20041453	20055984	20041453	20044734	20052702	20055984	98	---	---	---	---	20052339	20052366	+	82	---	---
chr6	20041697	20055801	20041697	20044552	20052946	20055801	98	---	---	---	---	20044884	20044904	-	71	---	---
chr6	20060656	20064450	20060656	20061090	20064016	20064450	98	---	---	---	---	20061120	20061133	-	71	20060667	20064448
chr6	20076001	20079293	20076001	20077243	20078048	20079293	94	---	---	---	---	---	---	0	--	20076005	20079285
chr6	20091544	20099387	20091544	20092380	20098551	20099387	99	---	---	---	---	20092417	20092435	-	84	20091546	20099385
chr6	20111969	20132546	20111969	20113334	20131152	20132546	93	---	---	---	---	20113717	20113746	-	80	---	---
chr6	20124838	20136701	20124838	20125269	20136271	20136701	96	---	---	---	---	20135746	20135758	+	84	20124840	20136694
chr6	20131757	20136211	20131757	20133015	20134956	20136211	97	---	---	---	---	20133027	20133046	-	80	---	---
chr6	20138006	20141560	20138006	20139344	20140222	20141560	100	---	---	---	---	---	---	0	--	20138014	20141552
chr6	20143646	20165381	20143646	20144340	20164713	20165381	90	---	---	---	---	20145164	20145177	-	85	20143657	20165380
chr6	20144339	20163400	20144339	20144800	20162939	20163400	94	---	---	---	---	20145533	20145556	-	87	20144340	20163397
chr6	20151660	20158857	20151664	20152948	20157564	20158850	98	20151655	20151659	20158858	20158862	20157457	20157511	+	81	20151665	20158855
chr6	20176774	20181741	20176774	20177138	20181386	20181741	89	---	---	---	---	20181175	20181221	+	72	20176782	20181740
chr6	20182254	20185713	20182268	20183260	20184776	20185711	93	20182249	20182253	20185714	20185718	---	---	0	--	20182261	20185703
chr6	20182489	20185704	20182490	20183245	20184941	20185696	98	20182484	20182488	20185705	20185709	20184898	20184911	+	71	20182491	20185703
chr6	20221573	20233360	20221573	20222700	20232222	20233360	95	---	---	---	---	20223018	20223039	-	72	20221573	20233358
chr6	20244615	20249034	20244615	20245320	20248321	20249020	97	20244610	20244614	20249035	20249039	20245322	20245338	-	70	20244621	20249029
chr6	20246997	20248688	20246997	20247438	20248249	20248688	85	---	---	---	---	---	---	0	--	---	---
chr6	20254093	20262586	20254106	20254743	20261949	20262586	94	20254088	20254092	20262587	20262591	20261627	20261640	+	71	20254095	20262571
chr6	20254398	20261573	20254398	20254824	20261147	20261573	88	---	---	---	---	20260867	20260910	+	84	---	---
chr6	20262235	20265617	20262235	20262881	20264971	20265617	96	---	---	---	---	20262907	20262920	-	71	20262235	20265615
chr6	20266684	20281142	20266698	20271980	20275850	20281133	99	20266678	20266683	20281143	20281148	20272112	20272131	-	80	20266694	20281130
chr6	20281283	20289287	20281283	20282222	20288348	20289287	97	---	---	---	---	20288186	20288206	+	76	20281284	20289285
chr6	20290028	20300396	20290028	20293066	20297397	20300396	94	---	---	---	---	20297218	20297244	+	81	20290028	20300394
chr6	20302069	20314470	20302084	20306102	20310400	20314463	97	20302064	20302068	20314471	20314475	20306300	20306315	-	81	20302079	20314463
chr6	20323845	20326121	20323853	20324485	20325487	20326116	89	20323840	20323844	20326122	20326126	20324494	20324507	-	78	20323850	20326120
chr6	20327720	20346754	20327729	20328191	20346282	20346745	95	20327714	20327719	20346755	20346760	20345585	20345623	+	71	20327733	20346747
chr6	20334398	20340775	20334398	20334954	20340219	20340775	96	---	---	---	---	20339987	20340006	+	80	---	---
chr6	20388221	20404779	20388232	20388618	20404385	20404773	93	20388212	20388220	20404780	20404788	20389324	20389337	-	71	20388236	20404776
chr6	20390143	20404393	20390153	20391141	20403398	20404386	99	20390138	20390142	20404394	20404398	20391704	20391723	-	75	20390151	20404386
chr6	20408509	20420725	20408509	20409571	20419692	20420725	94	---	---	---	---	20419616	20419631	+	75	---	---
chr6	20425323	20446952	20425323	20428008	20444268	20446952	97	---	---	---	---	20444156	20444169	+	85	20425330	20446947
chr6	20430410	20438071	20430410	20431690	20436791	20438071	99	---	---	---	---	20436536	20436552	+	82	20430411	20438069
chr6	20451364	20459512	20451364	20452865	20457871	20459512	89	---	---	---	---	20452954	20452994	-	75	---	---
chr6	20464977	20467827	20464977	20465702	20467102	20467827	97	---	---	---	---	20465791	20465802	-	75	20464977	20467814
chr6	20469246	20473199	20469257	20469645	20472808	20473196	99	20469240	20469245	20473200	20473205	---	---	0	--	20469261	20473198
chr6	20470898	20473627	20470902	20471432	20473089	20473620	96	20470893	20470897	20473628	20473632	20471467	20471480	-	78	20470899	20473618
chr6	20475605	20479035	20475605	20476307	20478333	20479035	99	---	---	---	---	20476383	20476396	-	71	---	---
chr6	20489122	20498451	20489128	20490643	20496934	20498451	98	20489117	20489121	20498452	20498456	20496676	20496708	+	78	20489130	20498449
chr6	20501955	20505610	20501955	20503053	20504514	20505610	93	---	---	---	---	20503057	20503070	-	71	20501963	20505606
chr6	20507662	20511203	20507666	20508771	20510090	20511194	97	20507657	20507661	20511204	20511208	20508856	20508869	-	71	---	---
chr6	20512774	20527455	20512774	20513519	20526704	20527455	97	---	---	---	---	20514053	20514076	-	70	---	---
chr6	20520336	20528002	20520336	20520889	20527449	20528002	97	---	---	---	---	20527159	20527171	+	76	---	---
chr6	20529086	20540931	20529086	20529774	20540243	20540931	98	---	---	---	---	20539915	20539947	+	72	---	---
chr6	20560879	20570102	20560879	20562248	20568732	20570102	99	---	---	---	---	20568501	20568530	+	80	---	---
chr6	20572301	20575298	20572301	20572566	20575031	20575298	94	---	---	---	---	20572630	20572643	-	71	20572301	20575290
chr6	20576595	20586585	20576595	20578954	20584216	20586585	96	---	---	---	---	20583952	20583966	+	73	20576599	20586582
chr6	20586951	20589792	20586951	20587607	20589134	20589792	91	---	---	---	---	20587670	20587683	-	78	20586953	20589783
chr6	20591201	20593830	20591201	20591645	20593387	20593830	92	---	---	---	---	---	---	0	--	---	---
chr6	20615758	20623444	20615758	20616988	20622234	20623444	95	---	---	---	---	20622110	20622179	+	78	20615758	20623442
chr6	20625724	20637724	20625724	20626185	20637262	20637724	97	---	---	---	---	20637030	20637047	+	72	20625725	20637721
chr6	20642890	20646988	20642890	20643458	20646421	20646988	97	---	---	---	---	20646296	20646328	+	78	20642890	20646973
chr6	20656726	20664881	20656739	20658233	20663374	20664871	98	20656721	20656725	20664882	20664886	20663239	20663279	+	75	20656740	20664875
chr6	20670529	20687591	20670529	20671280	20686840	20687591	96	---	---	---	---	20672032	20672045	-	71	20670540	20687582
chr6	20694286	20699552	20694286	20695002	20698836	20699552	100	---	---	---	---	20698645	20698665	+	71	---	---
chr6	20713159	20716551	20713159	20713816	20715893	20716551	96	---	---	---	---	---	---	0	--	20713165	20716548
chr6	20717384	20718636	20717384	20717814	20718204	20718636	91	---	---	---	---	---	---	0	--	---	---
chr6	20719704	20741177	20719704	20720138	20740743	20741177	96	---	---	---	---	20739924	20739973	+	86	20719713	20741172
chr6	20729785	20740743	20729785	20730432	20740097	20740743	97	---	---	---	---	20739632	20739657	+	80	20729790	20740741
chr6	20751039	20759415	20751039	20752693	20757761	20759415	99	---	---	---	---	20757625	20757665	+	73	20751040	20759412
chr6	20762363	20776777	20762363	20762502	20776630	20776777	85	---	---	---	---	20762548	20762562	-	73	---	---
chr6	20763830	20773065	20763830	20765008	20771835	20773065	91	---	---	---	---	20765256	20765271	-	81	20763830	20773063
chr6	20787697	20791123	20787697	20788934	20789883	20791123	93	---	---	---	---	20789816	20789829	+	71	20787704	20791116
chr6	20789802	20793896	20789812	20790342	20793366	20793896	94	20789795	20789801	20793897	20793903	20793233	20793246	+	71	20789811	20793891
chr6	20803767	20808108	20803767	20804209	20807666	20808108	99	---	---	---	---	---	---	0	--	20803769	20808104
chr6	20810720	20814422	20810734	20812241	20812909	20814416	99	20810715	20810719	20814423	20814427	20812261	20812274	-	71	20810725	20814417
chr6	20810830	20814251	20810830	20812076	20813005	20814251	99	---	---	---	---	20812124	20812137	-	71	20810836	20814240
chr6	20812110	20813061	20812110	20812517	20812657	20813061	85	---	---	---	---	20812535	20812548	-	71	20812114	20813056
chr6	20815992	20827980	20815992	20816452	20827520	20827980	98	---	---	---	---	20816739	20816756	-	72	20815992	20827978
chr6	20837392	20851518	20837402	20838393	20850520	20851511	99	20837386	20837391	20851519	20851524	20849952	20849968	+	70	20837400	20851507
chr6	20855760	20876306	20855760	20856910	20875151	20876306	92	---	---	---	---	20874438	20874451	+	71	20855761	20876299
chr6	20863949	20866738	20863949	20864563	20866126	20866738	90	---	---	---	---	20864572	20864590	-	73	20863955	20866724
chr6	20869791	20872993	20869791	20870270	20872514	20872993	95	---	---	---	---	20870280	20870308	-	72	20869793	20872989
chr6	20883212	20884744	20883220	20883640	20884313	20884735	85	20883207	20883211	20884745	20884749	---	---	0	--	20883225	20884739
chr6	20895059	20911273	20895059	20895431	20910901	20911273	98	---	---	---	---	20896185	20896205	-	71	---	---
chr6	20942516	20962757	20942524	20943494	20961747	20962750	87	20942504	20942515	20962758	20962769	20944335	20944362	-	78	20942534	20962756
chr6	20943803	20959760	20943816	20944878	20958683	20959747	93	20943796	20943802	20959761	20959767	20958398	20958426	+	75	20943812	20959752
chr6	20968365	20971531	20968365	20969071	20970813	20971531	90	---	---	---	---	20969073	20969086	-	71	20968379	20971528
chr6	20970724	20974529	20970724	20971341	20973939	20974529	91	---	---	---	---	---	---	0	--	---	---
chr6	20984140	20986801	20984140	20984628	20986306	20986801	89	---	---	---	---	---	---	0	--	20984154	20986789
chr6	20991452	21003176	20991452	20992828	21001801	21003176	97	---	---	---	---	21001765	21001782	+	77	---	---
chr6	21045939	21049655	21045939	21046522	21049068	21049651	91	21045934	21045938	21049656	21049660	21048968	21048985	+	77	21045942	21049649
chr6	21088147	21092020	21088147	21089087	21091080	21092020	99	21088132	21088146	21092021	21092035	21089128	21089144	-	70	---	---
chr6	21092022	21095259	21092022	21092662	21094619	21095259	99	---	---	---	---	21094578	21094591	+	71	---	---
chr6	21092249	21095140	21092253	21092816	21094576	21095139	86	21092243	21092248	21095141	21095146	---	---	0	--	21092254	21095131
chr6	21105564	21109273	21105564	21106265	21108572	21109273	99	---	---	---	---	21108473	21108486	+	71	21105565	21109268
chr6	21106411	21108478	21106411	21106703	21108186	21108478	87	---	---	---	---	---	---	0	--	21106419	21108467
chr6	21110943	21114923	21110943	21111990	21113876	21114923	99	---	---	---	---	---	---	0	--	21110944	21114905
chr6	21110986	21114774	21111000	21111834	21113933	21114767	99	21110980	21110985	21114775	21114780	21113869	21113882	+	71	21110994	21114770
chr6	21115860	21121484	21115860	21116338	21121008	21121484	96	---	---	---	---	21120932	21120945	+	71	21115868	21121481
chr6	21118306	21121472	21118306	21119335	21120443	21121472	92	---	---	---	---	21120384	21120397	+	71	---	---
chr6	21127205	21130112	21127205	21127924	21129392	21130112	99	---	---	---	---	21129322	21129335	+	71	---	---
chr6	21131419	21133062	21131420	21131964	21132515	21133057	86	21131414	21131418	21133063	21133067	21132469	21132482	+	71	21131423	21133049
chr6	21152676	21156410	21152676	21153280	21155806	21156410	92	---	---	---	---	21155716	21155733	+	77	21152685	21156398
chr6	21168957	21171995	21168957	21169684	21171271	21171995	92	---	---	---	---	---	---	0	--	21168970	21171990
chr6	21177385	21180657	21177393	21178090	21179958	21180655	94	21177379	21177384	21180658	21180663	21178132	21178145	-	71	---	---
chr6	21179794	21186444	21179794	21180157	21186081	21186444	99	---	---	---	---	21180424	21180437	-	71	---	---
chr6	21180545	21185061	21180545	21181093	21184513	21185061	99	---	---	---	---	21181244	21181257	-	71	21180551	21185058
chr6	21199718	21211363	21199718	21200918	21210191	21211363	86	---	---	---	---	21209823	21209839	+	70	21199718	21211361
chr6	21212964	21215316	21212964	21213675	21214603	21215316	86	---	---	---	---	---	---	0	--	21212966	21215313
chr6	21248698	21251312	21248698	21249127	21250885	21251312	91	---	---	---	---	21250820	21250833	+	71	21248707	21251308
chr6	21252856	21259190	21252856	21253172	21258873	21259190	97	---	---	---	---	21258613	21258630	+	83	---	---
chr6	21277660	21286247	21277660	21280976	21282723	21286247	86	---	---	---	---	21281062	21281074	-	84	---	---
chr6	21287140	21291081	21287140	21287570	21290651	21291081	93	---	---	---	---	21287572	21287588	-	70	21287143	21291072
chr6	21303590	21309078	21303590	21304700	21307970	21309078	94	---	---	---	---	21307881	21307894	+	78	21303601	21309075
chr6	21309662	21325576	21309662	21310214	21325023	21325576	92	---	---	---	---	21324747	21324760	+	71	---	---
chr6	21327801	21348878	21327801	21328925	21347752	21348878	98	---	---	---	---	21346906	21346933	+	75	21327807	21348875
chr6	21363008	21378763	21363008	21363494	21378277	21378763	92	---	---	---	---	21377758	21377774	+	76	21363021	21378751
chr6	21383863	21387336	21383863	21384605	21386589	21387336	93	---	---	---	---	---	---	0	--	21383876	21387331
chr6	21387434	21397493	21387434	21389819	21395045	21397493	96	---	---	---	---	21389963	21389975	-	92	21387434	21397491
chr6	21402073	21415454	21402073	21402445	21415084	21415454	85	---	---	---	---	21415048	21415064	+	76	21402078	21415441
chr6	21402441	21407165	21402444	21403310	21406272	21407154	95	21402436	21402440	21407166	21407170	21406173	21406189	+	82	21402455	21407152
chr6	21407610	21415084	21407610	21408524	21414170	21415084	98	---	---	---	---	21413887	21413916	+	73	21407610	21415082
chr6	21418572	21424435	21418574	21419257	21423732	21424424	96	21418565	21418571	21424436	21424442	21419444	21419457	-	71	---	---
chr6	21422836	21428101	21422836	21423588	21427349	21428101	99	---	---	---	---	21427210	21427223	+	71	21422842	21428087
chr6	21437432	21456794	21437432	21438978	21455275	21456794	96	---	---	---	---	21439366	21439426	-	80	21437432	21456792
chr6	21447498	21453807	21447498	21448647	21452562	21453807	90	---	---	---	---	21452494	21452527	+	76	21447498	21453805
chr6	21472098	21486833	21472098	21472360	21486570	21486833	87	---	---	---	---	21486068	21486086	+	78	21472103	21486814
chr6	21472513	21475743	21472518	21473053	21475210	21475743	96	21472507	21472512	21475744	21475749	---	---	0	--	---	---
chr6	21490753	21510982	21490753	21491667	21510068	21510982	98	---	---	---	---	21492491	21492518	-	75	21490753	21510980
chr6	21504568	21507762	21504568	21505303	21507027	21507762	98	---	---	---	---	21507003	21507016	+	71	21504575	21507757
chr6	21505309	21506946	21505309	21506129	21506129	21506946	86	---	---	---	---	---	---	0	--	21505316	21506935
chr6	21507709	21511627	21507714	21508344	21510982	21511613	96	21507703	21507708	21511628	21511633	21508354	21508366	-	84	21507717	21511613
chr6	21517605	21521982	21517605	21519525	21520064	21521982	97	---	---	---	---	21519979	21519995	+	70	21517613	21521979
chr6	21521411	21524881	21521411	21522421	21523871	21524881	96	---	---	---	---	21523783	21523796	+	71	---	---
chr6	21532849	21538793	21532849	21533968	21537674	21538793	99	---	---	---	---	21534002	21534029	-	82	21532849	21538791
chr6	21544093	21547134	21544097	21544656	21546571	21547128	91	21544088	21544092	21547135	21547139	21546471	21546490	+	70	21544096	21547132
chr6	21562640	21570522	21562640	21563982	21569205	21570522	95	---	---	---	---	21564065	21564136	-	79	21562640	21570520
chr6	21573819	21575444	21573819	21574630	21574629	21575444	88	---	---	---	---	---	---	0	--	21573825	21575442
chr6	21586058	21589432	21586059	21586744	21588746	21589431	98	21586052	21586057	21589433	21589438	21588721	21588734	+	71	21586065	21589426
chr6	21587794	21588861	21587800	21588307	21588328	21588855	85	21587787	21587793	21588862	21588868	---	---	0	--	21587799	21588843
chr6	21609670	21613133	21609670	21610586	21612303	21613133	89	---	---	---	---	21612242	21612255	+	71	---	---
chr6	21626188	21639846	21626189	21627094	21638952	21639833	94	21626181	21626187	21639847	21639853	21638359	21638399	+	70	21626205	21639831
chr6	21627945	21633852	21627945	21629034	21632765	21633852	98	---	---	---	---	21629064	21629091	-	82	---	---
chr6	21657032	21660672	21657032	21657529	21660174	21660672	85	---	---	---	---	21657556	21657572	-	70	21657032	21660670
chr6	21657626	21658986	21657626	21657857	21658745	21658976	85	21657621	21657625	21658987	21658991	21658689	21658708	+	70	21657626	21658972
chr6	21673873	21688308	21673875	21674938	21687233	21688293	96	21673868	21673872	21688309	21688313	21686666	21686682	+	70	21673875	21688295
chr6	21690543	21693172	21690543	21690990	21692729	21693172	94	---	---	---	---	21691067	21691081	-	80	---	---
chr6	21696074	21703840	21696074	21697159	21702759	21703840	98	---	---	---	---	21697420	21697439	-	80	---	---
chr6	21718288	21726990	21718288	21722140	21723138	21726990	99	---	---	---	---	21722165	21722187	-	73	---	---
chr6	21758412	21764435	21758412	21758916	21763935	21764435	91	---	---	---	---	21763792	21763807	+	75	21758421	21764428
chr6	21764940	21772532	21764946	21765860	21771604	21772518	98	21764934	21764939	21772533	21772538	21766112	21766147	-	72	21764940	21772531
chr6	21775118	21787222	21775118	21775582	21786758	21787222	96	---	---	---	---	21776088	21776130	-	72	---	---
chr6	21808941	21811590	21808941	21809954	21810576	21811590	89	---	---	---	---	---	---	0	--	21808948	21811578
chr6	21812473	21815157	21812474	21813015	21814597	21815142	86	21812468	21812472	21815158	21815162	---	---	0	--	21812481	21815138
chr6	21834401	21840435	21834401	21835554	21839282	21840435	99	---	---	---	---	21835586	21835613	-	82	21834401	21840431
chr6	21850638	21870708	21850638	21851098	21870274	21870708	90	---	---	---	---	21851831	21851853	-	86	21850639	21870705
chr6	21851988	21860436	21851988	21852402	21860022	21860436	99	---	---	---	---	21859848	21859866	+	78	21851992	21860433
chr6	21871859	21875691	21871859	21873241	21874310	21875691	93	---	---	---	---	---	---	0	--	21871859	21875683
chr6	21879987	21882878	21879987	21880424	21882450	21882878	95	---	---	---	---	---	---	0	--	21879999	21882875
chr6	21885243	21888584	21885243	21886399	21887421	21888584	98	---	---	---	---	21886403	21886431	-	72	21885245	21888574
chr6	21886656	21887747	21886656	21887199	21887198	21887747	95	---	---	---	---	---	---	0	--	21886657	21887743
chr6	21899116	21903494	21899116	21899939	21902670	21903494	96	---	---	---	---	---	---	0	--	---	---
chr6	21904927	21923077	21904927	21905385	21922616	21923077	93	---	---	---	---	21906107	21906130	-	87	21904928	21923074
chr6	21907977	21914166	21907977	21909100	21913042	21914166	98	---	---	---	---	21912980	21913007	+	82	21907977	21914159
chr6	21932416	21951801	21932416	21933302	21950916	21951801	92	---	---	---	---	21934083	21934138	-	71	21932421	21951791
chr6	21947352	21953750	21947357	21948274	21952822	21953737	95	21947347	21947351	21953751	21953755	21948307	21948340	-	76	21947353	21953747
chr6	21957306	21961668	21957306	21959486	21959486	21961668	98	---	---	---	---	---	---	0	--	---	---
chr6	21972704	21975901	21972704	21973211	21975396	21975901	94	---	---	---	---	---	---	0	--	21972707	21975891
chr6	21987392	21996327	21987392	21987889	21995827	21996327	85	---	---	---	---	21988089	21988105	-	82	---	---
chr6	21988070	21995547	21988070	21988983	21994633	21995547	97	---	---	---	---	21989236	21989265	-	73	21988070	21995545
chr6	21999852	22008265	21999852	22004053	22004056	22008265	99	---	---	---	---	---	---	0	--	21999853	22008258
chr6	22011209	22012301	22011209	22011753	22011754	22012301	85	---	---	---	---	---	---	0	--	---	---
chr6	22023931	22029948	22023931	22025012	22028868	22029948	98	---	---	---	---	22028806	22028833	+	82	22023931	22029945
chr6	22049357	22062693	22049358	22050435	22061609	22062693	95	22049347	22049356	22062694	22062703	---	---	0	--	22049372	22062688
chr6	22068833	22073519	22068833	22070900	22071453	22073519	99	---	---	---	---	22071398	22071411	+	71	---	---
chr6	22074592	22078221	22074603	22075753	22077063	22078219	98	22074587	22074591	22078222	22078226	22077025	22077038	+	78	---	---
chr6	22078494	22079543	22078508	22078991	22079055	22079539	95	22078489	22078493	22079544	22079548	---	---	0	--	22078495	22079541
chr6	22184866	22188690	22184866	22185757	22187805	22188690	93	---	---	---	---	---	---	0	--	22184868	22188686
chr6	22192760	22197522	22192760	22193577	22196693	22197522	94	---	---	---	---	22196657	22196673	+	82	22192767	22197515
chr6	22201425	22217984	22201425	22202641	22216760	22217973	95	22201420	22201424	22217985	22217989	---	---	0	--	22201429	22217974
chr6	22225560	22229687	22225560	22227503	22227750	22229687	95	---	---	---	---	---	---	0	--	22225567	22229681
chr6	22237424	22246491	22237428	22238520	22245392	22246482	98	22237418	22237423	22246492	22246497	22245118	22245138	+	71	22237437	22246489
chr6	22242053	22246635	22242056	22243026	22245663	22246631	91	22242047	22242052	22246636	22246641	22245626	22245639	+	71	22242068	22246630
chr6	22246249	22255269	22246251	22247106	22254395	22255256	97	22246243	22246248	22255270	22255275	---	---	0	--	---	---
chr6	22262126	22262853	22262126	22262305	22262674	22262853	98	---	---	---	---	22262338	22262363	-	73	22262138	22262848
chr6	22266948	22270419	22266948	22267687	22269674	22270419	97	---	---	---	---	22269577	22269595	+	73	22266956	22270416
chr6	22270135	22274244	22270135	22272054	22272325	22274244	99	---	---	---	---	22272252	22272265	+	71	22270146	22274237
chr6	22271798	22272894	22271798	22272346	22272346	22272894	94	---	---	---	---	---	---	0	--	22271801	22272880
chr6	22278416	22298672	22278416	22278877	22298211	22298672	94	---	---	---	---	22279599	22279622	-	87	22278417	22298669
chr6	22284209	22291516	22284209	22284370	22291357	22291516	97	---	---	---	---	22284557	22284612	-	73	---	---
chr6	22298934	22302566	22298934	22299247	22302254	22302566	90	---	---	---	---	22302131	22302144	+	71	22298943	22302558
chr6	22309607	22324694	22309607	22310298	22324003	22324694	91	---	---	---	---	22310967	22310984	-	72	22309612	22324684
chr6	22372757	22383520	22372757	22373094	22383184	22383520	88	---	---	---	---	22373111	22373127	-	82	---	---
chr6	22378481	22398462	22378495	22382295	22394453	22398452	86	22378476	22378480	22398463	22398467	22382496	22382528	-	87	---	---
chr6	22383708	22386617	22383719	22384171	22386172	22386617	95	22383703	22383707	22386618	22386622	---	---	0	--	---	---
chr6	22384556	22385952	22384571	22385130	22385386	22385951	87	22384551	22384555	22385953	22385957	---	---	0	--	---	---
chr6	22392977	22399000	22392977	22394060	22397928	22399000	98	---	---	---	---	22397870	22397897	+	82	22392981	22398998
chr6	22403413	22408814	22403423	22404730	22407497	22408804	99	22403408	22403412	22408815	22408819	22407402	22407415	+	71	22403415	22408806
chr6	22408429	22412660	22408443	22409093	22412009	22412659	85	22408424	22408428	22412661	22412665	22411928	22411941	+	71	22408436	22412659
chr6	22421095	22433631	22421095	22424124	22430667	22433631	97	---	---	---	---	22430394	22430408	+	73	---	---
chr6	22439472	22447570	22439472	22440811	22446254	22447570	96	---	---	---	---	22440892	22440971	-	76	22439472	22447568
chr6	22450339	22458147	22450339	22451497	22456998	22458147	97	---	---	---	---	22451750	22451772	-	78	22450348	22458145
chr6	22461140	22463208	22461142	22461558	22462776	22463193	91	22461135	22461139	22463209	22463213	---	---	0	--	---	---
chr6	22465926	22481886	22465926	22466552	22481241	22481886	89	---	---	---	---	22467265	22467281	-	70	22465931	22481880
chr6	22510334	22513861	22510334	22511078	22513067	22513861	85	---	---	---	---	22512980	22512998	+	84	22510341	22513858
chr6	22511115	22514638	22511115	22511582	22514172	22514638	93	---	---	---	---	22511584	22511609	-	73	22511119	22514623
chr6	22512548	22515772	22512548	22513592	22514783	22515772	86	---	---	---	---	22514706	22514719	+	71	22512548	22515769
chr6	22528340	22536042	22528341	22529246	22535179	22536029	90	22528333	22528339	22536043	22536049	22534923	22534962	+	70	22528357	22536027
chr6	22541414	22544333	22541417	22542174	22543604	22544330	89	22541408	22541413	22544334	22544339	---	---	0	--	22541415	22544324
chr6	22573523	22577041	22573530	22574130	22576427	22577027	97	22573518	22573522	22577042	22577046	22574205	22574222	-	77	22573526	22577040
chr6	22587854	22603369	22587855	22588078	22603136	22603359	99	22587849	22587853	22603370	22603374	22602483	22602496	+	71	22587858	22603366
chr6	22598422	22604646	22598422	22599575	22603493	22604646	98	---	---	---	---	22599609	22599636	-	82	22598422	22604644
chr6	22615995	22620258	22615995	22616454	22619799	22620258	99	---	---	---	---	22616511	22616524	-	71	---	---
chr6	22621837	22624211	22621837	22622307	22623740	22624211	98	---	---	---	---	22622355	22622368	-	71	22621850	22624209
chr6	22625349	22628948	22625349	22626777	22627519	22628948	99	---	---	---	---	---	---	0	--	---	---
chr6	22632041	22635601	22632041	22633314	22634330	22635601	88	---	---	---	---	22633372	22633385	-	71	22632043	22635597
chr6	22645617	22653063	22645617	22646425	22652288	22653063	89	---	---	---	---	22652006	22652025	+	80	22645618	22653054
chr6	22673996	22683350	22673996	22676426	22680930	22683350	99	---	---	---	---	22680862	22680878	+	76	22673997	22683348
chr6	22683500	22697600	22683500	22689376	22691718	22697600	99	---	---	---	---	22689378	22689411	-	70	---	---
chr6	22708375	22717860	22708375	22710534	22715718	22717860	96	---	---	---	---	22710686	22710712	-	85	22708377	22717858
chr6	22719896	22740477	22719896	22720994	22739381	22740477	96	---	---	---	---	22738711	22738722	+	75	22719904	22740475
chr6	22721257	22739383	22721258	22721962	22738677	22739381	97	22721252	22721256	22739384	22739388	22722781	22722798	-	72	22721263	22739379
chr6	22726478	22732284	22726478	22726768	22731994	22732284	98	---	---	---	---	22731939	22731979	+	78	22726478	22732282
chr6	22739613	22743769	22739624	22741629	22741750	22743755	98	22739607	22739612	22743770	22743775	22741676	22741705	-	76	22739614	22743767
chr6	22746979	22755611	22746984	22748103	22754487	22755606	98	22746974	22746978	22755612	22755616	22748356	22748422	-	70	22746982	22755604
chr6	22764423	22773780	22764423	22766176	22772028	22773780	98	---	---	---	---	22766416	22766429	-	71	22764435	22773776
chr6	22785812	22787617	22785812	22786662	22786758	22787617	89	---	---	---	---	---	---	0	--	22785813	22787604
chr6	22798197	22802361	22798201	22799089	22801465	22802353	99	22798192	22798196	22802362	22802366	---	---	0	--	22798198	22802358
chr6	22799761	22801949	22799770	22800842	22800842	22801938	93	22799755	22799760	22801950	22801955	---	---	0	--	22799769	22801947
chr6	22805324	22817649	22805326	22806022	22816946	22817640	97	22805319	22805323	22817650	22817654	22816399	22816437	+	76	22805326	22817638
chr6	22824156	22840359	22824166	22829113	22835417	22840352	99	22824150	22824155	22840360	22840365	22829180	22829197	-	77	---	---
chr6	22852386	22859984	22852386	22855645	22857007	22859984	88	---	---	---	---	22855707	22855720	-	71	22852390	22859971
chr6	22868231	22870807	22868231	22868648	22870412	22870807	87	---	---	---	---	---	---	0	--	22868233	22870792
chr6	22875874	22883367	22875881	22876563	22882679	22883361	99	22875869	22875873	22883368	22883372	22882624	22882642	+	73	22875879	22883362
chr6	22886021	22900402	22886021	22886300	22900107	22900402	88	---	---	---	---	22886867	22886899	-	81	22886026	22900398
chr6	22886728	22899061	22886728	22887766	22897961	22899059	92	22886723	22886727	22899062	22899066	22888142	22888201	-	81	22886738	22899057
chr6	22904727	22908522	22904727	22906060	22907189	22908522	99	---	---	---	---	---	---	0	--	22904737	22908513
chr6	22905135	22908367	22905136	22906448	22907050	22908363	89	22905130	22905134	22908368	22908372	---	---	0	--	22905148	22908358
chr6	22914751	22917525	22914751	22915338	22916938	22917525	97	---	---	---	---	---	---	0	--	---	---
chr6	22928901	22939453	22928901	22930237	22938083	22939453	86	---	---	---	---	22937905	22937926	+	77	22928907	22939441
chr6	22941320	22944375	22941320	22941881	22943814	22944375	96	---	---	---	---	---	---	0	--	---	---
chr6	22947819	22950488	22947819	22948303	22949999	22950488	93	---	---	---	---	22948336	22948354	-	78	22947828	22950485
chr6	22954768	22968871	22954768	22955493	22968146	22968871	95	---	---	---	---	22967515	22967552	+	71	22954769	22968869
chr6	22972619	22975385	22972619	22973198	22974806	22975385	91	---	---	---	---	22973224	22973237	-	71	22972619	22975383
chr6	22978845	22981565	22978845	22979378	22981032	22981565	95	---	---	---	---	---	---	0	--	---	---
chr6	22983089	22985844	22983099	22983643	22985286	22985830	93	22983084	22983088	22985845	22985849	---	---	0	--	22983091	22985835
chr6	22987947	22990939	22987947	22988822	22990103	22990939	88	---	---	---	---	22988843	22988859	-	76	22987951	22990928
chr6	23004705	23018971	23004705	23005750	23017926	23018971	99	---	---	---	---	23006293	23006309	-	70	23004707	23018969
chr6	23021334	23024092	23021334	23021904	23023522	23024092	94	---	---	---	---	---	---	0	--	23021345	23024086
chr6	23036673	23050810	23036685	23036959	23050528	23050803	94	23036667	23036672	23050811	23050816	23037624	23037638	-	73	23036681	23050804
chr6	23055158	23061224	23055158	23055771	23060612	23061224	97	---	---	---	---	23055876	23055889	-	78	23055162	23061219
chr6	23057813	23061981	23057813	23058435	23061359	23061981	96	---	---	---	---	---	---	0	--	23057822	23061974
chr6	23080876	23096256	23080876	23081268	23095863	23096256	91	---	---	---	---	23081946	23081975	-	80	23080878	23096247
chr6	23081427	23095862	23081427	23082485	23094802	23095862	93	23081421	23081426	23095863	23095868	23094357	23094391	+	71	---	---
chr6	23103992	23110038	23103992	23105163	23108857	23110038	96	---	---	---	---	23108796	23108823	+	82	23103992	23110036
chr6	23112073	23114954	23112077	23112490	23114536	23114948	95	23112068	23112072	23114955	23114959	23114483	23114511	+	72	23112086	23114953
chr6	23122775	23126859	23122775	23124023	23125610	23126859	97	---	---	---	---	---	---	0	--	---	---
chr6	23123428	23125993	23123433	23123977	23125448	23125991	85	23123423	23123427	23125994	23125998	23124001	23124014	-	71	23123433	23125987
chr6	23131682	23136903	23131682	23133111	23135493	23136903	91	---	---	---	---	23133214	23133230	-	70	23131685	23136901
chr6	23132627	23135201	23132629	23133024	23134803	23135197	96	23132621	23132626	23135202	23135207	23134713	23134729	+	76	---	---
chr6	23135722	23142428	23135723	23138893	23139242	23142413	88	23135717	23135721	23142429	23142433	---	---	0	--	23135724	23142426
chr6	23137006	23140739	23137012	23138561	23139185	23140734	99	23137001	23137005	23140740	23140744	---	---	0	--	23137013	23140725
chr6	23142271	23145159	23142271	23142990	23144438	23145159	97	---	---	---	---	---	---	0	--	23142280	23145143
chr6	23156688	23166853	23156688	23157212	23166322	23166846	100	23156675	23156687	23166854	23166866	23157524	23157537	-	71	23156696	23166848
chr6	23157139	23165906	23157139	23157908	23165137	23165906	95	---	---	---	---	---	---	0	--	---	---
chr6	23158472	23169574	23158472	23159560	23168486	23169574	100	---	---	---	---	23159562	23159575	-	71	23158472	23169571
chr6	23175209	23177863	23175209	23175754	23177314	23177863	89	---	---	---	---	23175764	23175776	-	84	23175220	23177847
chr6	23197746	23205991	23197746	23198509	23205228	23205991	99	---	---	---	---	23198753	23198766	-	71	---	---
chr6	23208810	23211652	23208811	23209115	23211336	23211641	93	23208805	23208809	23211653	23211657	23209132	23209148	-	82	23208821	23211642
chr6	23209113	23215432	23209113	23210105	23214444	23215432	98	---	---	---	---	23214376	23214409	+	76	---	---
chr6	23235321	23251136	23235321	23239907	23246550	23251136	99	---	---	---	---	23240074	23240091	-	72	23235323	23251133
chr6	23261718	23264729	23261718	23262170	23264266	23264729	92	---	---	---	---	23264170	23264183	+	78	23261734	23264727
chr6	23265716	23268418	23265716	23266256	23267876	23268418	95	---	---	---	---	---	---	0	--	23265717	23268405
chr6	23280197	23292288	23280197	23280662	23291823	23292288	98	---	---	---	---	23281151	23281193	-	72	23280197	23292287
chr6	23293134	23306726	23293134	23296676	23303197	23306726	96	---	---	---	---	23302907	23302924	+	88	23293142	23306724
chr6	23325638	23335857	23325638	23327512	23333990	23335857	98	---	---	---	---	23333953	23333988	+	72	23325638	23335854
chr6	23339671	23343031	23339674	23340976	23341714	23343016	98	23339666	23339670	23343032	23343036	---	---	0	--	23339683	23343017
chr6	23356827	23364627	23356827	23360696	23360770	23364627	99	---	---	---	---	---	---	0	--	---	---
chr6	23366273	23378002	23366273	23369344	23374943	23378002	97	---	---	---	---	23369455	23369484	-	70	23366274	23377997
chr6	23378102	23382124	23378102	23379407	23380820	23382124	92	---	---	---	---	---	---	0	--	---	---
chr6	23397490	23400470	23397490	23397869	23400092	23400470	91	---	---	---	---	23397959	23397973	-	80	23397503	23400466
chr6	23435536	23446410	23435536	23436180	23445767	23446410	94	---	---	---	---	23445432	23445445	+	85	23435542	23446400
chr6	23448878	23456323	23448878	23449737	23455464	23456323	96	---	---	---	---	23449953	23450000	-	70	23448878	23456320
chr6	23462810	23475254	23462810	23463505	23474559	23475254	97	---	---	---	---	23464024	23464056	-	75	23462810	23475251
chr6	23494394	23510206	23494394	23498955	23505625	23510206	98	---	---	---	---	23499125	23499142	-	77	23494394	23510204
chr6	23517670	23518633	23517670	23518115	23518190	23518633	86	---	---	---	---	---	---	0	--	---	---
chr6	23520296	23523698	23520296	23521507	23522485	23523698	93	---	---	---	---	---	---	0	--	23520303	23523682
chr6	23538051	23541340	23538058	23538845	23540545	23541335	93	23538045	23538050	23541341	23541346	23540447	23540467	+	71	23538057	23541339
chr6	23538295	23541131	23538295	23538639	23540782	23541131	95	---	---	---	---	---	---	0	--	23538299	23541124
chr6	23545160	23550703	23545165	23547941	23547968	23550688	92	23545155	23545159	23550704	23550708	---	---	0	--	23545167	23550702
chr6	23557776	23568024	23557787	23559715	23566090	23568019	99	23557771	23557775	23568025	23568029	23559850	23559875	-	73	23557779	23568014
chr6	23579050	23583182	23579050	23580228	23582004	23583182	99	---	---	---	---	23580259	23580272	-	71	23579056	23583167
chr6	23585594	23588933	23585594	23586252	23588277	23588933	97	---	---	---	---	---	---	0	--	---	---
chr6	23590850	23603163	23590856	23591554	23602455	23603153	97	23590845	23590849	23603164	23603168	23592069	23592099	-	74	23590857	23603158
chr6	23632417	23635642	23632417	23632919	23635141	23635642	97	---	---	---	---	---	---	0	--	23632425	23635640
chr6	23636529	23653594	23636529	23637902	23652216	23653594	88	---	---	---	---	23638420	23638447	-	78	23636531	23653585
chr6	23672291	23684525	23672291	23672907	23683909	23684525	98	---	---	---	---	23673412	23673456	-	75	23672304	23684522
chr6	23687715	23699609	23687715	23689345	23697981	23699609	86	---	---	---	---	23697630	23697653	+	70	23687719	23699593
chr6	23688094	23699534	23688094	23689270	23698361	23699534	85	---	---	---	---	23697920	23697937	+	83	23688095	23699532
chr6	23712531	23715035	23712533	23712838	23714721	23715025	86	23712525	23712530	23715036	23715041	---	---	0	--	23712531	23715034
chr6	23718991	23731373	23719004	23719698	23730669	23731362	99	23718984	23718990	23731374	23731380	23730120	23730165	+	78	23719000	23731360
chr6	23743272	23761060	23743272	23743926	23760408	23761060	96	---	---	---	---	23760101	23760117	+	70	23743287	23761058
chr6	23747092	23756386	23747105	23748333	23755161	23756372	95	23747087	23747091	23756387	23756391	23754902	23754917	+	75	23747094	23756385
chr6	23767555	23783130	23767564	23771880	23778720	23783130	95	23767550	23767554	23783131	23783135	23778534	23778551	+	77	23767561	23783128
chr6	23783302	23797758	23783302	23784486	23796588	23797758	94	---	---	---	---	23785029	23785045	-	70	23783303	23797756
chr6	23815815	23836243	23815828	23817057	23835029	23836229	94	23815810	23815814	23836244	23836248	23817748	23817766	-	89	23815817	23836242
chr6	23815868	23835999	23815868	23816827	23835069	23835999	92	---	---	---	---	23817673	23817698	-	88	---	---
chr6	23818407	23829538	23818407	23819766	23828179	23829538	99	---	---	---	---	23820125	23820144	-	90	23818407	23829535
chr6	23823872	23826452	23823872	23824279	23826045	23826452	98	---	---	---	---	23825968	23825979	+	75	23823872	23826449
chr6	23837810	23841563	23837816	23839012	23840362	23841558	98	23837804	23837809	23841564	23841569	23839064	23839082	-	84	---	---
chr6	23851957	23863521	23851957	23852371	23863107	23863521	97	---	---	---	---	23862736	23862749	+	71	---	---
chr6	23877917	23882371	23877926	23878845	23881432	23882371	90	23877908	23877916	23882372	23882380	23881346	23881374	+	72	23877930	23882368
chr6	23890222	23903303	23890222	23891742	23901755	23903303	94	---	---	---	---	23892116	23892175	-	81	23890225	23903301
chr6	23921000	23929829	23921010	23921805	23929022	23929817	97	23920995	23920999	23929830	23929834	23928692	23928706	+	86	23921005	23929819
chr6	23938904	23946452	23938904	23940144	23945212	23946452	98	---	---	---	---	23940197	23940270	-	79	23938908	23946450
chr6	23949877	23960023	23949881	23950756	23959142	23960017	98	23949871	23949876	23960024	23960029	23951026	23951039	-	71	23949878	23960017
chr6	23950893	23959274	23950893	23951381	23958790	23959274	86	---	---	---	---	23958614	23958626	+	76	23950896	23959268
chr6	23963107	23976311	23963107	23964656	23974774	23976311	95	---	---	---	---	23965026	23965081	-	76	23963107	23976307
chr6	23978907	23982764	23978907	23980029	23981603	23982764	91	---	---	---	---	---	---	0	--	23978910	23982758
chr6	23979677	23981384	23979677	23980016	23981046	23981384	94	---	---	---	---	---	---	0	--	23979695	23981378
chr6	23996860	24006940	23996860	23997901	24005904	24006940	98	---	---	---	---	23997956	23997970	-	86	23996860	24006931
chr6	24047753	24049825	24047753	24048201	24049375	24049825	85	---	---	---	---	---	---	0	--	24047765	24049820
chr6	24054827	24057965	24054827	24055783	24057012	24057965	93	---	---	---	---	---	---	0	--	---	---
chr6	24069799	24077683	24069803	24070466	24077005	24077679	89	24069794	24069798	24077684	24077688	24076722	24076747	+	76	24069800	24077676
chr6	24076977	24094026	24076977	24077676	24093327	24094026	98	---	---	---	---	24092550	24092590	+	90	24076977	24094024
chr6	24103485	24119336	24103485	24108077	24114746	24119336	97	---	---	---	---	24114560	24114577	+	77	24103485	24119334
chr6	24120695	24123933	24120703	24121760	24122873	24123929	96	24120683	24120694	24123934	24123945	---	---	0	--	24120696	24123929
chr6	24120782	24123650	24120797	24121474	24122967	24123643	97	24120777	24120781	24123651	24123655	---	---	0	--	---	---
chr6	24126232	24135140	24126232	24127728	24133680	24135140	93	---	---	---	---	24128012	24128026	-	73	---	---
chr6	24145946	24153515	24145952	24147230	24152198	24153500	96	24145941	24145945	24153516	24153520	24147283	24147339	-	80	24145952	24153498
chr6	24154922	24170166	24154922	24159095	24165765	24170166	85	---	---	---	---	24165580	24165597	+	77	24154925	24170164
chr6	24180846	24184008	24180846	24181197	24183655	24184008	94	---	---	---	---	24181261	24181272	-	75	---	---
chr6	24184219	24191676	24184219	24185115	24190782	24191676	96	---	---	---	---	24190500	24190570	+	85	24184219	24191670
chr6	24200833	24211038	24200833	24202771	24209099	24211038	98	---	---	---	---	24209086	24209097	+	100	24200833	24211035
chr6	24223891	24233082	24223906	24225427	24231561	24233082	99	24223886	24223890	24233083	24233087	24231331	24231360	+	80	24223906	24233080
chr6	24243060	24250157	24243060	24243512	24249705	24250157	97	---	---	---	---	24243607	24243647	-	75	24243076	24250155
chr6	24262288	24281340	24262288	24262757	24280871	24281340	94	---	---	---	---	24263611	24263642	-	75	24262292	24281332
chr6	24267319	24275698	24267321	24268577	24274445	24275697	94	24267314	24267318	24275699	24275703	24274210	24274224	+	86	24267322	24275694
chr6	24300731	24304350	24300731	24301372	24303709	24304350	92	---	---	---	---	24301460	24301476	-	70	24300741	24304339
chr6	24317358	24325189	24317363	24317721	24324824	24325181	96	24317352	24317357	24325190	24325195	24318037	24318057	-	80	24317358	24325186
chr6	24325606	24335045	24325606	24326265	24334396	24335045	87	---	---	---	---	24334118	24334135	+	72	---	---
chr6	24326264	24334220	24326264	24327492	24332994	24334220	98	---	---	---	---	24332752	24332770	+	78	24326265	24334218
chr6	24342171	24344065	24342171	24342591	24343647	24344065	85	---	---	---	---	---	---	0	--	---	---
chr6	24356839	24364069	24356839	24358039	24362869	24364069	97	---	---	---	---	24358200	24358253	-	75	24356845	24364067
chr6	24375000	24382172	24375000	24378081	24379379	24382172	85	---	---	---	---	---	---	0	--	24375009	24382162
chr6	24377913	24378695	24377913	24378147	24378461	24378695	94	---	---	---	---	24378176	24378194	-	78	24377924	24378688
chr6	24381078	24387737	24381078	24381926	24386890	24387737	94	---	---	---	---	24386656	24386671	+	75	24381080	24387732
chr6	24395317	24397881	24395317	24395706	24397486	24397881	93	---	---	---	---	---	---	0	--	24395328	24397874
chr6	24401323	24411182	24401333	24403072	24409447	24411175	96	24401317	24401322	24411183	24411188	---	---	0	--	24401329	24411175
chr6	24427114	24433558	24427114	24428287	24432374	24433547	98	24427109	24427113	24433559	24433563	24428382	24428415	-	76	24427114	24433544
chr6	24435818	24439739	24435827	24436487	24439072	24439731	91	24435812	24435817	24439740	24439745	24439038	24439054	+	70	24435819	24439738
chr6	24441794	24454818	24441806	24443342	24453272	24454818	97	24441789	24441793	24454819	24454823	24443756	24443813	-	82	24441796	24454816
chr6	24466576	24474859	24466589	24468244	24473224	24474858	97	24466571	24466575	24474860	24474864	24468339	24468379	-	75	24466589	24474856
chr6	24504361	24511838	24504365	24505207	24510980	24511823	96	24504356	24504360	24511839	24511843	24505373	24505398	-	73	---	---
chr6	24521357	24537194	24521357	24525944	24532607	24537194	99	---	---	---	---	24526107	24526124	-	77	24521357	24537192
chr6	24544963	24553252	24544963	24546617	24551598	24553252	97	---	---	---	---	24546712	24546752	-	75	24544963	24553250
chr6	24566174	24573374	24566189	24567472	24572085	24573368	98	24566169	24566173	24573375	24573379	24567522	24567577	-	82	24566176	24573373
chr6	24574745	24582068	24574745	24575422	24581392	24582068	96	---	---	---	---	24575496	24575514	-	84	---	---
chr6	24583733	24586714	24583739	24584541	24585902	24586700	96	24583727	24583732	24586715	24586720	24584621	24584632	-	91	---	---
chr6	24597363	24598841	24597363	24598083	24598083	24598841	91	---	---	---	---	---	---	0	--	24597364	24598833
chr6	24608729	24609734	24608729	24609010	24609453	24609734	95	---	---	---	---	24609081	24609106	-	80	---	---
chr6	24623670	24630970	24623670	24624458	24630182	24630970	98	---	---	---	---	24629921	24629937	+	82	---	---
chr6	24636048	24639830	24636048	24636954	24638921	24639830	97	---	---	---	---	24638882	24638894	+	84	24636053	24639825
chr6	24636364	24639460	24636368	24636577	24639241	24639451	98	24636359	24636363	24639461	24639465	---	---	0	--	24636375	24639459
chr6	24640740	24642475	24640740	24641038	24642174	24642475	87	---	---	---	---	24642097	24642109	+	84	24640749	24642466
chr6	24640947	24642386	24640947	24641667	24641667	24642386	89	---	---	---	---	---	---	0	--	---	---
chr6	24646580	24647488	24646580	24646769	24647294	24647488	95	---	---	---	---	24647194	24647206	+	92	---	---
chr6	24648496	24651058	24648496	24648941	24650613	24651058	97	---	---	---	---	24650514	24650535	+	77	24648506	24651049
chr6	24651738	24654228	24651738	24652780	24653178	24654228	91	---	---	---	---	24653078	24653095	+	77	---	---
chr6	24655273	24656222	24655273	24655538	24655955	24656222	93	---	---	---	---	24655902	24655920	+	78	---	---
chr6	24657155	24659025	24657155	24657581	24658593	24659025	88	---	---	---	---	24658570	24658584	+	80	---	---
chr6	24665486	24666619	24665488	24665888	24666207	24666606	90	24665481	24665485	24666620	24666624	24665922	24665955	-	79	24665495	24666609
chr6	24665980	24679086	24665980	24667848	24677336	24679086	88	---	---	---	---	24668268	24668288	-	76	---	---
chr6	24681068	24685010	24681068	24682124	24683955	24685010	97	---	---	---	---	24682128	24682143	-	75	24681068	24684997
chr6	24689757	24693672	24689771	24691500	24691919	24693667	95	24689751	24689756	24693673	24693678	24691585	24691600	-	81	---	---
chr6	24700471	24701588	24700471	24700866	24701193	24701588	90	---	---	---	---	24701098	24701122	+	80	---	---
chr6	24702124	24718068	24702124	24702633	24717561	24718068	91	---	---	---	---	24703202	24703237	-	91	---	---
chr6	24702569	24717767	24702569	24703055	24717281	24717767	90	---	---	---	---	24703664	24703694	-	70	24702579	24717755
chr6	24704818	24717199	24704818	24705495	24716479	24717199	91	---	---	---	---	24706002	24706045	-	75	24704821	24717197
chr6	24720340	24723805	24720353	24721207	24722944	24723799	98	24720335	24720339	24723806	24723810	24722871	24722890	+	75	---	---
chr6	24721806	24722407	24721806	24721950	24722260	24722407	89	---	---	---	---	24722167	24722186	+	80	---	---
chr6	24728011	24737535	24728011	24728556	24736990	24737535	91	---	---	---	---	24728842	24728862	-	80	---	---
chr6	24728735	24736999	24728735	24730355	24735350	24736988	95	24728726	24728734	24737000	24737008	24730448	24730487	-	72	24728735	24736997
chr6	24738398	24751573	24738398	24738859	24751089	24751573	89	---	---	---	---	24739430	24739459	-	76	---	---
chr6	24753555	24764172	24753555	24754209	24763526	24764172	89	---	---	---	---	24763466	24763482	+	82	---	---
chr6	24756169	24776206	24756184	24758424	24773949	24776195	92	24756164	24756168	24776207	24776211	24759136	24759151	-	75	24756169	24776195
chr6	24761937	24773436	24761937	24763457	24771920	24773436	90	---	---	---	---	24771496	24771524	+	72	24761937	24773433
chr6	24767608	24770162	24767615	24768025	24769737	24770147	97	24767603	24767607	24770163	24770167	24769661	24769700	+	72	---	---
chr6	24767861	24769989	24767861	24768581	24769264	24769989	88	---	---	---	---	24768606	24768644	-	82	24767871	24769988
chr6	24782297	24784521	24782297	24783112	24783710	24784521	93	---	---	---	---	24783633	24783646	+	85	24782303	24784514
chr6	24785524	24788365	24785524	24786932	24786931	24788365	94	---	---	---	---	---	---	0	--	24785534	24788363
chr6	24786302	24788130	24786302	24786697	24787730	24788130	94	---	---	---	---	24787635	24787653	+	78	24786305	24788114
chr6	24791404	24802927	24791404	24793597	24800646	24802927	93	---	---	---	---	24793779	24793791	-	84	24791405	24802924
chr6	24805311	24808772	24805313	24806612	24807472	24808770	97	24805305	24805310	24808773	24808778	24807399	24807415	+	82	24805323	24808757
chr6	24812014	24814803	24812014	24812630	24814187	24814803	97	---	---	---	---	24814089	24814107	+	73	24812028	24814796
chr6	24813429	24814456	24813440	24813723	24814163	24814446	93	24813424	24813428	24814457	24814461	24814063	24814079	+	76	24813436	24814454
chr6	24835471	24837289	24835471	24835904	24836860	24837289	93	---	---	---	---	24836771	24836784	+	85	---	---
chr6	24835626	24837002	24835634	24836293	24836322	24836994	89	24835614	24835625	24837003	24837014	---	---	0	--	24835639	24836996
chr6	24837805	24851399	24837805	24839975	24849226	24851399	95	---	---	---	---	24848779	24848791	+	84	---	---
chr6	24838625	24850294	24838625	24839588	24849319	24850294	90	---	---	---	---	24848935	24848952	+	77	24838635	24850281
chr6	24850779	24853501	24850779	24851339	24852940	24853501	96	---	---	---	---	24852853	24852872	+	75	---	---
chr6	24850883	24853320	24850887	24851148	24853049	24853310	95	24850878	24850882	24853321	24853325	24853010	24853045	+	80	24850885	24853311
chr6	24858141	24876515	24858141	24861563	24873111	24876515	90	---	---	---	---	24862043	24862063	-	76	---	---
chr6	24858141	24876245	24858141	24861293	24873111	24876245	90	---	---	---	---	24872542	24872598	+	70	---	---
chr6	24870230	24879835	24870230	24873233	24876883	24879835	94	---	---	---	---	24873386	24873404	-	84	---	---
chr6	24890831	24891746	24890831	24891020	24891555	24891746	87	---	---	---	---	24891461	24891486	+	80	24890839	24891744
chr6	24893019	24895502	24893019	24894076	24894455	24895502	91	---	---	---	---	24894421	24894433	+	84	---	---
chr6	24896970	24903005	24896970	24897707	24902272	24903005	91	---	---	---	---	24897820	24897849	-	70	24896970	24902988
chr6	24904807	24907432	24904807	24905275	24906964	24907432	94	---	---	---	---	24905277	24905291	-	80	24904817	24907421
chr6	24918493	24922675	24918493	24920519	24920647	24922675	99	---	---	---	---	24920532	24920564	-	78	24918493	24922673
chr6	24925862	24927321	24925873	24926591	24926591	24927308	92	24925856	24925861	24927322	24927327	---	---	0	--	---	---
chr6	24929163	24932919	24929163	24930049	24932033	24932919	99	---	---	---	---	24932002	24932021	+	75	---	---
chr6	24929730	24932381	24929730	24930220	24931888	24932381	94	---	---	---	---	---	---	0	--	24929732	24932372
chr6	24934847	24939152	24934847	24935515	24938483	24939152	98	---	---	---	---	24935632	24935664	-	81	---	---
chr6	24936062	24937094	24936062	24936365	24936791	24937094	97	---	---	---	---	24936700	24936780	+	72	24936078	24937091
chr6	24937268	24940595	24937268	24937682	24940181	24940595	97	---	---	---	---	24940056	24940069	+	71	---	---
chr6	24937336	24938652	24937336	24937921	24938066	24938652	88	---	---	---	---	24938028	24938040	+	84	---	---
chr6	24940709	24941643	24940709	24940914	24941439	24941643	96	---	---	---	---	24941354	24941370	+	82	---	---
chr6	24945938	24946960	24945938	24946242	24946661	24946960	89	---	---	---	---	24946580	24946598	+	84	24945955	24946958
chr6	24947971	24950617	24947971	24949187	24949421	24950617	93	---	---	---	---	24949359	24949378	+	75	24947981	24950599
chr6	24951073	24954494	24951073	24952332	24953226	24954494	97	---	---	---	---	24953127	24953146	+	75	24951080	24954484
chr6	24951640	24953704	24951640	24952264	24953082	24953704	93	---	---	---	---	---	---	0	--	24951648	24953701
chr6	24955194	24957236	24955194	24955786	24956639	24957236	94	---	---	---	---	24956539	24956577	+	74	24955198	24957217
chr6	24956177	24957040	24956177	24956314	24956905	24957040	93	---	---	---	---	24956834	24956853	+	75	---	---
chr6	24960856	24964166	24960856	24961469	24963554	24964166	97	---	---	---	---	24963482	24963495	+	85	---	---
chr6	24969203	24970922	24969207	24969481	24970634	24970907	92	24969198	24969202	24970923	24970927	---	---	0	--	24969205	24970919
chr6	24984393	25003737	24984393	24986041	25002091	25003737	97	---	---	---	---	24986043	24986077	-	80	24984400	25003726
chr6	25002623	25009152	25002623	25004299	25007489	25009152	94	---	---	---	---	---	---	0	--	25002635	25009149
chr6	25019814	25023610	25019814	25020717	25022708	25023610	98	---	---	---	---	25022608	25022624	+	82	---	---
chr6	25024899	25036547	25024899	25026726	25034715	25036547	95	---	---	---	---	25026985	25027005	-	71	25024906	25036545
chr6	25035492	25038564	25035492	25036401	25037648	25038564	96	---	---	---	---	---	---	0	--	---	---
chr6	25041351	25045018	25041351	25042123	25044246	25045018	98	---	---	---	---	---	---	0	--	25041358	25045010
chr6	25045875	25048389	25045875	25046942	25047322	25048389	98	---	---	---	---	25047240	25047259	+	75	---	---
chr6	25050359	25051828	25050369	25051097	25051097	25051815	92	25050353	25050358	25051829	25051834	---	---	0	--	25050369	25051827
chr6	25052412	25053423	25052412	25052701	25053140	25053423	92	---	---	---	---	25053121	25053138	+	77	25052414	25053404
chr6	25069447	25074066	25069447	25070495	25073017	25074066	98	---	---	---	---	25072898	25072914	+	82	25069451	25074051
chr6	25074245	25077783	25074245	25074999	25077028	25077783	99	---	---	---	---	---	---	0	--	---	---
chr6	25079212	25085242	25079212	25080253	25084198	25085242	97	---	---	---	---	---	---	0	--	---	---
chr6	25086560	25089044	25086566	25086870	25088738	25089042	96	25086555	25086559	25089045	25089049	25088713	25088731	+	78	---	---
chr6	25092616	25095196	25092616	25093083	25094729	25095196	98	---	---	---	---	25094646	25094659	+	85	---	---
chr6	25096405	25098494	25096406	25097123	25097844	25098482	85	25096398	25096404	25098495	25098501	25097125	25097147	-	82	---	---
chr6	25118433	25125485	25118433	25118987	25124931	25125485	98	---	---	---	---	25119111	25119149	-	82	---	---
chr6	25119121	25122812	25119121	25120644	25121290	25122812	98	---	---	---	---	25121232	25121251	+	75	25119135	25122804
chr6	25124299	25127808	25124299	25125655	25126454	25127808	97	---	---	---	---	25126372	25126390	+	78	25124315	25127804
chr6	25128963	25130120	25128963	25129402	25129685	25130120	95	---	---	---	---	25129585	25129608	+	83	---	---
chr6	25135131	25138202	25135141	25136036	25137295	25138190	96	25135126	25135130	25138203	25138207	25137221	25137247	+	81	---	---
chr6	25135431	25137506	25135431	25136074	25136864	25137506	92	---	---	---	---	25136764	25136808	+	73	25135434	25137494
chr6	25140919	25143923	25140930	25141746	25143096	25143909	99	25140914	25140918	25143924	25143928	25142998	25143009	+	91	25140926	25143904
chr6	25144708	25148300	25144721	25145416	25147599	25148295	98	25144701	25144707	25148301	25148307	25147502	25147515	+	85	25144712	25148298
chr6	25152280	25155248	25152280	25153088	25154442	25155248	97	---	---	---	---	25154368	25154387	+	75	---	---
chr6	25160189	25166583	25160189	25161298	25165464	25166583	94	---	---	---	---	---	---	0	--	25160189	25166573
chr6	25166356	25167971	25166356	25166539	25167786	25167971	97	---	---	---	---	25167725	25167743	+	78	---	---
chr6	25167283	25172101	25167295	25168843	25170555	25172101	95	25167278	25167282	25172102	25172106	---	---	0	--	25167297	25172100
chr6	25174105	25176790	25174105	25174631	25176263	25176790	97	---	---	---	---	25176198	25176210	+	84	25174115	25176779
chr6	25174574	25175695	25174574	25174976	25175283	25175695	91	---	---	---	---	25175223	25175242	+	75	25174581	25175692
chr6	25177944	25180742	25177949	25178588	25180098	25180737	97	25177938	25177943	25180743	25180748	---	---	0	--	25177944	25180736
chr6	25178247	25180508	25178247	25179081	25179679	25180508	93	---	---	---	---	25179630	25179648	+	78	---	---
chr6	25182095	25184302	25182095	25182861	25183535	25184302	93	---	---	---	---	25183507	25183520	+	85	25182100	25184290
chr6	25184402	25185635	25184402	25184924	25185113	25185635	99	---	---	---	---	25185013	25185037	+	76	---	---
chr6	25195555	25199744	25195570	25197645	25197727	25199735	92	25195550	25195554	25199745	25199749	---	---	0	--	25195560	25199738
chr6	25204960	25207801	25204960	25205656	25207098	25207801	94	---	---	---	---	25207013	25207028	+	87	25204963	25207786
chr6	25207660	25211215	25207674	25208349	25210534	25211210	95	25207654	25207659	25211216	25211221	25210432	25210450	+	78	---	---
chr6	25217855	25222006	25217860	25218442	25221400	25221992	97	25217850	25217854	25222007	25222011	25221269	25221282	+	85	25217865	25221987
chr6	25220464	25221293	25220464	25220581	25221176	25221293	94	---	---	---	---	25221076	25221088	+	84	25220476	25221275
chr6	25227986	25231270	25227997	25229131	25230127	25231256	97	25227981	25227985	25231271	25231275	25230028	25230040	+	76	---	---
chr6	25231742	25234449	25231742	25232305	25233887	25234449	97	---	---	---	---	25232346	25232378	-	78	---	---
chr6	25235258	25236690	25235258	25235971	25235971	25236690	95	---	---	---	---	---	---	0	--	25235273	25236683
chr6	25246345	25248158	25246345	25246713	25247795	25248158	92	---	---	---	---	25247721	25247734	+	85	---	---
chr6	25276903	25280518	25276903	25277623	25279799	25280518	91	---	---	---	---	---	---	0	--	25276906	25280514
chr6	25277260	25279673	25277273	25278211	25278723	25279665	90	25277254	25277259	25279674	25279679	25278627	25278667	+	80	25277269	25279669
chr6	25282394	25295429	25282394	25283968	25293847	25295429	90	---	---	---	---	25293454	25293481	+	71	25282396	25295424
chr6	25283718	25294661	25283718	25283928	25294450	25294661	85	---	---	---	---	25293939	25293978	+	75	---	---
chr6	25295342	25297934	25295342	25295770	25297509	25297934	88	---	---	---	---	25295772	25295788	-	82	25295360	25297920
chr6	25296372	25297524	25296372	25296804	25297097	25297524	88	---	---	---	---	25297043	25297057	+	80	25296379	25297519
chr6	25312470	25327069	25312470	25315861	25323677	25327069	98	---	---	---	---	25323493	25323510	+	77	---	---
chr6	25350635	25360559	25350635	25351351	25359852	25360545	94	25350629	25350634	25360560	25360565	25351741	25351758	-	77	25350635	25360557
chr6	25372011	25380098	25372012	25373352	25378752	25380091	96	25372006	25372010	25380099	25380103	25378603	25378669	+	82	25372012	25380095
chr6	25391708	25395193	25391723	25392422	25394481	25395178	95	25391703	25391707	25395194	25395198	25392465	25392504	-	75	---	---
chr6	25399914	25402501	25399914	25400445	25401970	25402501	96	---	---	---	---	25400492	25400505	-	85	---	---
chr6	25418081	25424528	25418081	25419595	25423016	25424528	91	---	---	---	---	25419632	25419645	-	85	25418081	25424526
chr6	25418711	25424536	25418725	25419595	25423663	25424528	90	25418706	25418710	25424537	25424541	25419632	25419645	-	85	25418719	25424526
chr6	25423010	25432357	25423016	25424528	25430841	25432355	98	25423004	25423009	25432358	25432363	25430563	25430595	+	75	25423016	25432353
chr6	25452583	25455476	25452592	25453391	25454667	25455468	91	25452578	25452582	25455477	25455481	25453425	25453437	-	84	---	---
chr6	25474070	25480635	25474070	25474530	25480175	25480635	96	---	---	---	---	25474745	25474764	-	75	25474070	25480633
chr6	25489273	25494749	25489273	25489662	25494360	25494749	99	---	---	---	---	25489780	25489797	-	72	25489273	25494747
chr6	25546455	25561423	25546455	25550196	25557688	25561423	96	---	---	---	---	25550543	25550559	-	76	25546457	25561420
chr6	25569330	25576761	25569330	25570192	25575853	25576761	92	---	---	---	---	25570461	25570475	-	93	---	---
chr6	25584940	25591966	25584940	25585902	25591018	25591966	96	---	---	---	---	25590786	25590804	+	78	25584940	25591949
chr6	25595839	25610731	25595852	25596836	25609735	25610719	98	25595832	25595838	25610732	25610738	25597425	25597467	-	76	---	---
chr6	25598489	25606162	25598489	25599758	25604877	25606162	96	---	---	---	---	25604697	25604714	+	72	25598493	25606160
chr6	25610717	25620726	25610719	25613146	25618297	25620725	98	25610712	25610716	25620727	25620731	25618155	25618174	+	70	25610732	25620723
chr6	25628236	25639805	25628236	25631612	25636430	25639805	99	---	---	---	---	25636189	25636223	+	71	25628237	25639801
chr6	25657572	25660243	25657572	25658026	25659790	25660243	86	---	---	---	---	25658028	25658057	-	70	---	---
chr6	25679500	25695352	25679502	25681002	25693843	25695344	88	25679495	25679499	25695353	25695357	25681508	25681522	-	86	25679504	25695343
chr6	25682062	25689376	25682062	25682763	25688675	25689376	98	---	---	---	---	25688540	25688580	+	75	25682063	25689357
chr6	25720126	25728047	25720126	25721471	25726703	25728047	96	---	---	---	---	25726552	25726615	+	81	25720127	25728045
chr6	25741636	25754015	25741636	25742339	25753309	25754015	98	---	---	---	---	25752792	25752833	+	73	25741641	25754013
chr6	25766634	25774563	25766634	25767827	25773392	25774563	96	---	---	---	---	25768074	25768106	-	72	25766634	25774561
chr6	25793249	25806260	25793249	25795693	25803774	25806260	95	---	---	---	---	25796033	25796046	-	85	---	---
chr6	25826813	25834581	25826813	25828097	25833282	25834566	99	25826808	25826812	25834582	25834586	25828335	25828357	-	86	25826816	25834579
chr6	25836338	25848795	25836338	25837046	25848088	25848795	96	---	---	---	---	25847535	25847561	+	77	25836338	25848793
chr6	25862772	25875668	25862772	25864505	25873930	25875668	98	---	---	---	---	25864754	25864772	-	78	25862775	25875659
chr6	25883946	25886668	25883946	25884241	25886374	25886668	95	---	---	---	---	25886343	25886362	+	85	---	---
chr6	25919292	25924682	25919292	25919576	25924399	25924682	94	---	---	---	---	25924343	25924361	+	84	25919294	25924678
chr6	25945206	25952886	25945206	25946456	25951609	25952886	95	---	---	---	---	25946697	25946714	-	83	25945206	25952883
chr6	25950768	25963845	25950768	25950903	25963707	25963845	86	---	---	---	---	25963128	25963162	+	77	---	---
chr6	25956713	25967928	25956713	25960142	25964498	25967928	97	---	---	---	---	25964280	25964298	+	78	25956714	25967916
chr6	25978358	25992561	25978358	25981568	25989346	25992561	96	---	---	---	---	25981942	25981956	-	73	---	---
chr6	26015529	26024747	26015529	26016657	26023509	26024747	89	---	---	---	---	26016898	26016913	-	81	26015529	26024741
chr6	26036943	26049299	26036943	26037633	26048609	26049299	99	---	---	---	---	26038136	26038181	-	78	26036944	26049297
chr6	26060147	26068149	26060147	26061380	26066916	26068149	98	---	---	---	---	26061617	26061635	-	78	26060148	26068146
chr6	26094344	26109474	26094359	26098628	26105487	26109461	89	26094339	26094343	26109475	26109479	26098890	26098907	-	72	26094346	26109458
chr6	26121528	26137373	26121528	26122867	26136035	26137373	94	---	---	---	---	26135388	26135410	+	82	26121529	26137371
chr6	26124231	26128026	26124231	26124843	26127413	26128026	93	---	---	---	---	26127329	26127393	+	70	26124234	26128021
chr6	26124388	26146192	26124398	26125398	26145187	26146187	92	26124383	26124387	26146193	26146197	26144396	26144438	+	90	---	---
chr6	26125656	26133087	26125659	26126633	26132130	26133087	90	26125651	26125655	26133088	26133092	26132000	26132029	+	80	---	---
chr6	26128449	26146840	26128449	26128825	26146460	26146840	89	---	---	---	---	26145602	26145635	+	73	26128461	26146821
chr6	26129307	26148776	26129307	26130556	26147532	26148776	88	---	---	---	---	26146790	26146803	+	71	---	---
chr6	26133085	26146549	26133085	26133455	26146183	26146549	93	---	---	---	---	26145602	26145635	+	73	26133088	26146543
chr6	26134232	26149048	26134232	26134964	26148324	26149048	89	---	---	---	---	26147717	26147798	+	73	---	---
chr6	26143766	26151400	26143766	26145052	26150114	26151400	97	---	---	---	---	26149889	26149908	+	80	26143772	26151398
chr6	26161977	26175671	26161977	26165202	26172501	26175671	93	---	---	---	---	26165500	26165519	-	70	26161986	26175669
chr6	26163971	26175468	26163971	26164999	26174439	26175468	95	---	---	---	---	26174046	26174079	+	79	26163976	26175466
chr6	26206204	26217547	26206211	26209590	26214154	26217534	98	26206198	26206203	26217548	26217553	26214041	26214093	+	77	26206207	26217535
chr6	26222640	26228259	26222640	26224170	26226727	26228259	97	---	---	---	---	26224233	26224254	-	81	26222651	26228256
chr6	26236269	26244240	26236269	26237464	26243045	26244240	95	---	---	---	---	26237704	26237743	-	70	26236269	26244238
chr6	26276009	26292289	26276009	26279617	26288651	26292289	86	---	---	---	---	26288345	26288382	+	71	---	---
chr6	26277787	26290742	26277801	26278069	26290471	26290739	86	26277782	26277786	26290743	26290747	26278567	26278610	-	75	---	---
chr6	26281139	26293243	26281139	26282089	26292293	26293243	88	---	---	---	---	26292049	26292063	+	86	---	---
chr6	26284936	26295781	26284936	26285967	26294749	26295781	98	---	---	---	---	26286381	26286407	-	77	26284936	26295779
chr6	26298511	26307737	26298526	26300112	26306147	26307733	99	26298506	26298510	26307738	26307742	26306024	26306051	+	78	26298514	26307735
chr6	26309970	26323099	26309970	26311485	26321599	26323099	90	---	---	---	---	26321105	26321128	+	79	26309970	26323097
chr6	26312815	26315379	26312815	26313222	26314972	26315379	98	---	---	---	---	26313271	26313284	-	71	26312816	26315377
chr6	26364545	26376693	26364545	26366109	26375110	26376693	95	---	---	---	---	26366111	26366122	-	100	26364546	26376691
chr6	26365323	26376366	26365323	26365782	26375888	26376366	92	---	---	---	---	26375432	26375485	+	79	26365327	26376350
chr6	26382293	26400347	26382293	26383523	26399099	26400347	94	---	---	---	---	26384272	26384302	-	80	---	---
chr6	26388819	26399095	26388821	26391499	26396384	26399088	97	26388813	26388818	26399096	26399101	26396139	26396162	+	75	26388821	26399091
chr6	26408865	26421109	26408865	26409584	26420398	26421109	95	---	---	---	---	26410113	26410125	-	76	26408865	26421106
chr6	26424678	26435843	26424678	26427230	26433277	26435843	97	---	---	---	---	26433135	26433158	+	79	26424679	26435840
chr6	26449341	26461015	26449352	26454539	26455833	26461009	97	26449336	26449340	26461016	26461020	26454621	26454634	-	92	26449349	26461007
chr6	26474328	26487514	26474328	26477456	26484065	26487514	89	---	---	---	---	26483755	26483768	+	92	---	---
chr6	26474950	26489185	26474950	26479129	26484687	26489185	91	---	---	---	---	26479369	26479395	-	70	26474953	26489181
chr6	26518711	26539344	26518711	26518981	26539074	26539344	96	---	---	---	---	26538324	26538382	+	72	26518712	26539342
chr6	26525232	26532426	26525232	26525837	26531821	26532426	97	---	---	---	---	26526069	26526087	-	78	---	---
chr6	26546468	26558705	26546475	26547193	26557978	26558697	95	26546463	26546467	26558706	26558710	26547703	26547720	-	77	26546485	26558702
chr6	26574644	26594558	26574651	26575354	26593848	26594550	95	26574639	26574643	26594559	26594563	26593229	26593243	+	73	26574644	26594548
chr6	26577844	26585614	26577852	26579203	26584258	26585601	98	26577839	26577843	26585615	26585619	26584005	26584021	+	76	26577852	26585598
chr6	26605055	26623743	26605057	26605799	26622981	26623738	88	26605050	26605054	26623744	26623748	26622374	26622399	+	73	26605058	26623741
chr6	26610049	26620767	26610062	26611716	26619178	26620765	92	26610043	26610048	26620768	26620773	26612021	26612063	-	76	26610063	26620763
chr6	26614564	26617125	26614564	26614985	26616704	26617125	96	---	---	---	---	26615031	26615045	-	73	26614565	26617120
chr6	26630758	26650591	26630758	26631205	26650131	26650591	93	---	---	---	---	26649362	26649400	+	71	---	---
chr6	26638096	26646112	26638107	26639342	26644869	26646104	98	26638091	26638095	26646113	26646117	26639576	26639594	-	78	26638107	26646108
chr6	26673330	26688423	26673330	26677172	26684547	26688423	95	---	---	---	---	26677507	26677534	-	82	26673331	26688421
chr6	26673936	26688258	26673936	26677007	26685152	26688258	95	---	---	---	---	26684784	26684797	+	85	26673950	26688255
chr6	26691817	26710912	26691817	26692583	26710149	26710912	96	---	---	---	---	26693247	26693289	-	90	---	---
chr6	26700172	26715045	26700172	26700328	26714889	26715045	95	---	---	---	---	26714272	26714305	+	85	26700181	26715042
chr6	26715780	26735879	26715780	26715959	26735700	26735879	95	---	---	---	---	26716301	26716318	-	72	26715780	26735878
chr6	26724243	26736438	26724248	26724770	26735874	26736427	89	26724238	26724242	26736439	26736443	26725299	26725320	-	90	---	---
chr6	26740897	26748555	26740903	26742106	26747315	26748540	94	26740892	26740896	26748556	26748560	26742315	26742334	-	80	26740903	26748548
chr6	26763936	26779313	26763936	26764703	26778533	26779313	85	---	---	---	---	26765371	26765395	-	72	---	---
chr6	26764689	26774016	26764690	26765931	26772774	26774015	97	26764684	26764688	26774017	26774021	26766175	26766190	-	81	26764691	26774012
chr6	26776838	26781566	26776838	26777357	26781031	26781566	87	---	---	---	---	---	---	0	--	---	---
chr6	26782152	26795705	26782162	26782559	26795313	26795705	91	26782147	26782151	26795706	26795710	26794675	26794692	+	77	26782160	26795697
chr6	26786013	26795205	26786018	26787102	26794079	26795193	94	26786008	26786012	26795206	26795210	26787279	26787352	-	78	26786018	26795194
chr6	26806814	26817724	26806814	26807186	26817352	26817724	97	---	---	---	---	26816924	26816940	+	82	26806830	26817722
chr6	26840772	26855115	26840777	26841824	26854067	26855114	97	26840767	26840771	26855116	26855120	26853505	26853521	+	70	26840777	26855112
chr6	26863171	26872505	26863171	26864407	26871269	26872505	98	---	---	---	---	26864651	26864666	-	81	26863172	26872502
chr6	26863532	26871894	26863532	26863796	26871630	26871894	98	---	---	---	---	26864140	26864179	-	72	---	---
chr6	26878276	26886296	26878278	26879471	26885044	26886282	95	26878270	26878275	26886297	26886302	26884782	26884794	+	84	26878279	26886289
chr6	26889008	26904040	26889008	26889571	26903477	26904040	98	---	---	---	---	26890164	26890185	-	77	26889008	26904039
chr6	26897489	26905130	26897489	26898496	26904035	26905130	89	---	---	---	---	26903838	26903894	+	70	---	---
chr6	26913243	26920504	26913256	26913954	26919792	26920491	95	26913237	26913242	26920505	26920510	26914209	26914227	-	78	---	---
chr6	26925144	26932388	26925154	26926492	26931020	26932373	98	26925139	26925143	26932389	26932393	26930911	26930966	+	82	26925146	26932371
chr6	26959338	26973837	26959338	26963264	26969911	26973837	98	---	---	---	---	26969670	26969691	+	81	26959339	26973832
chr6	26979249	26985007	26979249	26981748	26982505	26985007	87	---	---	---	---	26982407	26982433	+	70	26979251	26985001
chr6	26994966	27004222	26994966	26996484	27002803	27004222	86	---	---	---	---	27002573	27002602	+	80	26994966	27004220
chr6	27006502	27009171	27006502	27006909	27008764	27009171	99	---	---	---	---	27008688	27008699	+	75	27006503	27009169
chr6	27025000	27045140	27025010	27025745	27044394	27045129	95	27024995	27024999	27045141	27045145	27026450	27026493	-	75	27025004	27045131
chr6	27026524	27036611	27026524	27027450	27035685	27036611	98	---	---	---	---	27035352	27035375	+	75	27026524	27036603
chr6	27046851	27061424	27046851	27050808	27057485	27061424	98	---	---	---	---	27057214	27057238	+	76	27046851	27061421
chr6	27068700	27081034	27068700	27069390	27080343	27081034	99	---	---	---	---	27069892	27069937	-	78	27068700	27081031
chr6	27102919	27108537	27102919	27104563	27106895	27108537	95	---	---	---	---	27106819	27106836	+	72	27102919	27108535
chr6	27120348	27127531	27120348	27121345	27126555	27127522	94	27120343	27120347	27127532	27127536	27126409	27126438	+	80	27120360	27127524
chr6	27129837	27140991	27129837	27130008	27140820	27140991	93	---	---	---	---	27140290	27140313	+	70	27129837	27140979
chr6	27151887	27161089	27151887	27152797	27160228	27161089	91	---	---	---	---	27159992	27160006	+	86	27151899	27161087
chr6	27152053	27160820	27152053	27152485	27160394	27160820	94	---	---	---	---	27160076	27160095	+	70	---	---
chr6	27168281	27185656	27168281	27170372	27183554	27185656	90	---	---	---	---	27182894	27182911	+	72	---	---
chr6	27173836	27182683	27173836	27175579	27180940	27182683	97	---	---	---	---	27175807	27175827	-	76	27173836	27182681
chr6	27200701	27209716	27200701	27200944	27209474	27209716	94	---	---	---	---	27201340	27201371	-	78	---	---
chr6	27200941	27210754	27200941	27201339	27210378	27210754	89	---	---	---	---	27201748	27201768	-	71	27200945	27210751
chr6	27203499	27207078	27203499	27203952	27206622	27207078	92	---	---	---	---	27204012	27204031	-	75	27203500	27207077
chr6	27211252	27225705	27211252	27212043	27224916	27225705	97	---	---	---	---	27212608	27212631	-	75	27211255	27225703
chr6	27213114	27221397	27213114	27214767	27219745	27221397	98	---	---	---	---	27214862	27214902	-	75	27213114	27221395
chr6	27244711	27254085	27244717	27245016	27253771	27254071	92	27244705	27244710	27254086	27254091	27253719	27253733	+	80	27244715	27254082
chr6	27257971	27268340	27257980	27259901	27266388	27268331	98	27257965	27257970	27268341	27268346	27259996	27260007	-	83	27257974	27268337
chr6	27284255	27298573	27284255	27287982	27294849	27298573	97	---	---	---	---	27288267	27288282	-	75	---	---
chr6	27317008	27324501	27317008	27317144	27324360	27324501	87	---	---	---	---	27324340	27324358	+	73	---	---
chr6	27319230	27326263	27319230	27319745	27325748	27326263	97	---	---	---	---	27325533	27325558	+	73	27319231	27326261
chr6	27336284	27344222	27336284	27337624	27342878	27344222	97	---	---	---	---	27342727	27342790	+	82	27336284	27344220
chr6	27337936	27346549	27337936	27338718	27345793	27346549	85	---	---	---	---	27338932	27338944	-	76	27337937	27346535
chr6	27352555	27364913	27352555	27353242	27364221	27364908	99	27352549	27352554	27364914	27364919	27353745	27353790	-	78	27352555	27364906
chr6	27373326	27383031	27373326	27375736	27380705	27383031	94	---	---	---	---	27380565	27380584	+	70	27373326	27383017
chr6	27386480	27407492	27386480	27386830	27407142	27407492	96	---	---	---	---	27387741	27387761	-	71	27386491	27407490
chr6	27394815	27404084	27394815	27396320	27402590	27404084	95	---	---	---	---	27396614	27396633	-	70	27394818	27404082
chr6	27424743	27439006	27424743	27429321	27434420	27439003	99	27424738	27424742	27439007	27439011	27429494	27429510	-	76	27424744	27439003
chr6	27444585	27458510	27444585	27447917	27455178	27458510	97	---	---	---	---	27448219	27448261	-	72	---	---
chr6	27467498	27475111	27467498	27467646	27474963	27475111	93	---	---	---	---	27474639	27474662	+	70	27467502	27475107
chr6	27492818	27506977	27492818	27493870	27505925	27506977	96	---	---	---	---	27494413	27494429	-	70	27492818	27506975
chr6	27513176	27524991	27513176	27514211	27523954	27524991	98	---	---	---	---	27514601	27514622	-	77	27513176	27524989
chr6	27533368	27554052	27533379	27535034	27552385	27554040	98	27533363	27533367	27554053	27554057	27535690	27535706	-	70	27533369	27554045
chr6	27535411	27547800	27535416	27536113	27547096	27547790	98	27535406	27535410	27547801	27547805	27536616	27536661	-	78	27535416	27547797
chr6	27563840	27573137	27563840	27565073	27571904	27573137	98	---	---	---	---	27571643	27571658	+	81	27563840	27573135
chr6	27581198	27593967	27581198	27581960	27593251	27593967	87	---	---	---	---	27592777	27592801	+	84	27581211	27593954
chr6	27590194	27594687	27590194	27590914	27593967	27594687	96	---	---	---	---	27591027	27591041	-	80	---	---
chr6	27590913	27597896	27590913	27593249	27595539	27597896	88	---	---	---	---	27595476	27595500	+	84	27590921	27597883
chr6	27608111	27620629	27608111	27608858	27619882	27620629	99	---	---	---	---	27609366	27609410	-	77	27608111	27620627
chr6	27646703	27658991	27646715	27648236	27657459	27658977	94	27646698	27646702	27658992	27658996	27657445	27657457	+	100	27646703	27658986
chr6	27662075	27670347	27662077	27663729	27668686	27670338	99	27662070	27662074	27670348	27670352	27668550	27668590	+	75	27662077	27670344
chr6	27670952	27679236	27670955	27672181	27678001	27679228	95	27670947	27670951	27679237	27679241	27677710	27677727	+	77	27670955	27679225
chr6	27701500	27710314	27701500	27705052	27706719	27710314	97	---	---	---	---	27706659	27706697	+	79	---	---
chr6	27710830	27719884	27710830	27711086	27719627	27719884	93	---	---	---	---	27719436	27719454	+	89	---	---
chr6	27751027	27766620	27751027	27755398	27762285	27766620	97	---	---	---	---	27755717	27755743	-	74	27751027	27766612
chr6	27785884	27799424	27785884	27786801	27798509	27799424	93	---	---	---	---	27787198	27787209	-	75	27785898	27799422
chr6	27821708	27831045	27821708	27822938	27829814	27831045	99	---	---	---	---	27829554	27829569	+	81	27821709	27831043
chr6	27863802	27882059	27863802	27866383	27879477	27882059	89	---	---	---	---	27867012	27867038	-	70	---	---
chr6	27875330	27885587	27875330	27875592	27885325	27885587	97	---	---	---	---	27885218	27885248	+	77	---	---
chr6	27885583	27897362	27885583	27888446	27894498	27897362	97	---	---	---	---	27894356	27894379	+	79	27885586	27897360
chr6	27916122	27924034	27916122	27917445	27922711	27924034	97	---	---	---	---	27922461	27922475	+	73	27916122	27924032
chr6	27916597	27923469	27916597	27916880	27923186	27923469	97	---	---	---	---	27922937	27922985	+	75	---	---
chr6	27933188	27938518	27933188	27933558	27938148	27938518	98	---	---	---	---	27933753	27933787	-	71	27933188	27938504
chr6	27934052	27939485	27934052	27935018	27938518	27939485	98	---	---	---	---	27935120	27935137	-	83	---	---
chr6	27951054	27958840	27951054	27952115	27957779	27958840	95	---	---	---	---	27952197	27952266	-	80	27951065	27958838
chr6	27951054	27958840	27951054	27952115	27957779	27958840	95	---	---	---	---	27952197	27952266	-	80	27951065	27958838
chr6	27955309	27977085	27955309	27957964	27974461	27977083	85	27955304	27955308	27977086	27977090	27973644	27973661	+	83	27955317	27977072
chr6	27970453	27977428	27970453	27971244	27976598	27977428	92	---	---	---	---	27976356	27976375	+	80	---	---
chr6	27992025	28012689	27992025	27992840	28011851	28012689	93	---	---	---	---	28010981	28011003	+	82	27992025	28012681
chr6	27996127	28008013	27996135	27998985	28005163	28008013	99	27996122	27996126	28008014	28008018	27999202	27999243	-	71	27996133	28008011
chr6	28013822	28026268	28013822	28014529	28025561	28026268	99	---	---	---	---	28025009	28025058	+	78	28013822	28026263
chr6	28046918	28059334	28046918	28047621	28058631	28059334	99	---	---	---	---	28058080	28058125	+	80	28046919	28059332
chr6	28066311	28074161	28066311	28067623	28072828	28074161	97	---	---	---	---	28072568	28072594	+	70	28066313	28074159
chr6	28090832	28102479	28090835	28091636	28101674	28102475	98	28090826	28090831	28102480	28102485	28101466	28101484	+	73	28090844	28102471
chr6	28142939	28158806	28142946	28147540	28154200	28158795	99	28142933	28142938	28158807	28158812	28147709	28147725	-	76	28142953	28158787
chr6	28193561	28215078	28193561	28194001	28214616	28215078	91	---	---	---	---	28213603	28213621	+	73	28193561	28215075
chr6	28198524	28208056	28198527	28200835	28205951	28208047	88	28198519	28198523	28208057	28208061	28205795	28205807	+	92	28198528	28208052
chr6	28233332	28247019	28233332	28234383	28245970	28247019	97	---	---	---	---	28234881	28234902	-	81	28233333	28247017
chr6	28254210	28266804	28254210	28255554	28265481	28266804	96	---	---	---	---	28255957	28255980	-	70	28254210	28266802
chr6	28273033	28281204	28273033	28274398	28279879	28281201	93	28273028	28273032	28281205	28281209	28274493	28274559	-	80	28273035	28281199
chr6	28302241	28308970	28302241	28302983	28308228	28308970	98	---	---	---	---	28303149	28303203	-	80	28302241	28308965
chr6	28318367	28332521	28318367	28322417	28328647	28332521	93	---	---	---	---	28322686	28322706	-	80	28318385	28332519
chr6	28336551	28344596	28336551	28337784	28343363	28344596	98	---	---	---	---	28343121	28343139	+	78	28336551	28344594
chr6	28350024	28357763	28350024	28351360	28356422	28357763	97	---	---	---	---	28356272	28356335	+	81	28350024	28357760
chr6	28366175	28387213	28366175	28367516	28385893	28387213	95	---	---	---	---	28368299	28368319	-	80	28366176	28387211
chr6	28371233	28381049	28371233	28371917	28380321	28381049	89	---	---	---	---	28379984	28380007	+	79	---	---
chr6	28391329	28399716	28391329	28392960	28398086	28399716	97	---	---	---	---	28398020	28398052	+	75	28391330	28399704
chr6	28473251	28481258	28473251	28473735	28480774	28481258	98	---	---	---	---	28480440	28480466	+	77	28473254	28481256
chr6	28483763	28496390	28483763	28484287	28495866	28496390	96	---	---	---	---	28484721	28484733	-	76	28483766	28496382
chr6	28489568	28495866	28489568	28490289	28495146	28495866	96	---	---	---	---	28490441	28490508	-	70	---	---
chr6	28501126	28512863	28501136	28502794	28511220	28512853	96	28501121	28501125	28512864	28512868	28503160	28503181	-	86	28501138	28512862
chr6	28515828	28529043	28515828	28516675	28528209	28529043	91	---	---	---	---	28516974	28516989	-	75	28515835	28529035
chr6	28519583	28534868	28519583	28524098	28530358	28534868	95	---	---	---	---	28530075	28530091	+	82	---	---
chr6	28525119	28543578	28525119	28527934	28540857	28543578	92	---	---	---	---	28528562	28528581	-	70	---	---
chr6	28543030	28564480	28543030	28546788	28560709	28564480	96	---	---	---	---	28546987	28546999	-	84	28543044	28564474
chr6	28543267	28563913	28543267	28546217	28560946	28563913	96	---	---	---	---	28546725	28546751	-	74	28543284	28563911
chr6	28547677	28555558	28547677	28548987	28554255	28555547	96	28547672	28547676	28555559	28555563	28554094	28554164	+	80	28547677	28555557
chr6	28564479	28581657	28564479	28565711	28580458	28581657	94	---	---	---	---	28579821	28579850	+	76	28564480	28581654
chr6	28568961	28578287	28568961	28570195	28577053	28578287	98	---	---	---	---	28576792	28576807	+	81	28568961	28578284
chr6	28587790	28600241	28587790	28588499	28599532	28600241	96	---	---	---	---	28598981	28599027	+	74	28587791	28600239
chr6	28600607	28607716	28600607	28603782	28604541	28607716	97	---	---	---	---	---	---	0	--	28600610	28607714
chr6	28609348	28621577	28609362	28609971	28620964	28621573	95	28609342	28609347	28621578	28621583	28610040	28610051	-	75	28609359	28621569
chr6	28634455	28646917	28634455	28635174	28646198	28646917	96	---	---	---	---	28645646	28645672	+	77	28634455	28646915
chr6	28663342	28677485	28663342	28666453	28674371	28677485	97	---	---	---	---	28674010	28674028	+	84	28663345	28677482
chr6	28685655	28689377	28685663	28686721	28688313	28689367	87	28685649	28685654	28689378	28689383	28686789	28686806	-	83	---	---
chr6	28695765	28698406	28695765	28696347	28697824	28698406	94	---	---	---	---	28696429	28696446	-	77	---	---
chr6	28725793	28745927	28725803	28727015	28744711	28745922	97	28725787	28725792	28745928	28745933	28743840	28743858	+	78	28725801	28745919
chr6	28733036	28740944	28733036	28733327	28740654	28740944	98	---	---	---	---	28733416	28733443	-	78	28733041	28740940
chr6	28771807	28783995	28771807	28772525	28783278	28783995	96	---	---	---	---	28773034	28773051	-	77	28771807	28783992
chr6	28784680	28792748	28784680	28785994	28791414	28792735	95	28784674	28784679	28792749	28792754	28786069	28786131	-	82	28784680	28792732
chr6	28793352	28808539	28793352	28794903	28806989	28808539	98	---	---	---	---	28806386	28806406	+	71	28793352	28808535
chr6	28825546	28839862	28825546	28826585	28838822	28839862	96	---	---	---	---	28838264	28838280	+	70	28825549	28839859
chr6	28846056	28861656	28846056	28847153	28860561	28861656	87	---	---	---	---	28847709	28847729	-	76	28846063	28861640
chr6	28879782	28900711	28879782	28882036	28898457	28900711	99	---	---	---	---	28882790	28882832	-	90	28879795	28900709
chr6	28880223	28897693	28880223	28881306	28896620	28897693	88	---	---	---	---	28895877	28895896	+	80	28880229	28897689
chr6	28922068	28936994	28922068	28925743	28933298	28936994	98	---	---	---	---	28926079	28926106	-	82	28922071	28936993
chr6	28957999	28976279	28958010	28959044	28975224	28976271	95	28957991	28957998	28976280	28976287	28959787	28959802	-	81	28958008	28976269
chr6	28960372	28968093	28960372	28961631	28966812	28968093	97	---	---	---	---	28961869	28961890	-	86	28960372	28968091
chr6	29003480	29018002	29003480	29007405	29014077	29018002	99	---	---	---	---	29013835	29013856	+	81	29003480	29017999
chr6	29018663	29034078	29018663	29022839	29029936	29034078	98	---	---	---	---	29029747	29029764	+	77	29018663	29034074
chr6	29043977	29056429	29043977	29044696	29055710	29056429	97	---	---	---	---	29045202	29045247	-	73	29043977	29056427
chr6	29060282	29067044	29060284	29061473	29065782	29067044	90	29060277	29060281	29067045	29067049	29061633	29061688	-	75	29060284	29067042
chr6	29075442	29087928	29075452	29076165	29087214	29087927	96	29075434	29075441	29087929	29087936	29076690	29076718	-	75	29075452	29087925
chr6	29097828	29107151	29097828	29099341	29105641	29107151	97	---	---	---	---	29105351	29105370	+	70	29097828	29107149
chr6	29107736	29115596	29107736	29109055	29114256	29115596	95	---	---	---	---	29109138	29109198	-	81	29107737	29115594
chr6	29120053	29129252	29120054	29121520	29127776	29129252	94	29120046	29120052	29129253	29129259	29121756	29121786	-	80	29120055	29129249
chr6	29133547	29141592	29133556	29134804	29140352	29141586	97	29133542	29133546	29141593	29141597	29135059	29135079	-	80	29133555	29141590
chr6	29141905	29145628	29141905	29142328	29145205	29145628	94	---	---	---	---	29145111	29145125	+	86	---	---
chr6	29160591	29166599	29160591	29160980	29166211	29166599	99	---	---	---	---	29166060	29166071	+	91	29160603	29166590
chr6	29196441	29203905	29196449	29197708	29202623	29203904	95	29196435	29196440	29203906	29203911	29202516	29202570	+	80	29196443	29203904
chr6	29209276	29224349	29209276	29213744	29219818	29224349	96	---	---	---	---	29213989	29214015	-	70	---	---
chr6	29243926	29259712	29243926	29249249	29254447	29259712	97	---	---	---	---	29249461	29249482	-	72	29243926	29259709
chr6	29271813	29279090	29271813	29272509	29278431	29279090	93	---	---	---	---	29278177	29278195	+	78	---	---
chr6	29311981	29323763	29311981	29312660	29323084	29323763	97	---	---	---	---	29322831	29322851	+	71	29311982	29323759
chr6	29342367	29359977	29342367	29343998	29358322	29359977	96	---	---	---	---	29357605	29357618	+	92	29342367	29359974
chr6	29347220	29356554	29347220	29348732	29355041	29356554	98	---	---	---	---	29349003	29349023	-	71	29347220	29356552
chr6	29376518	29384925	29376518	29378365	29383078	29384925	99	---	---	---	---	29382877	29382900	+	70	---	---
chr6	29398722	29411073	29398722	29399415	29410380	29411073	98	---	---	---	---	29399918	29399963	-	78	29398727	29411071
chr6	29419646	29431514	29419646	29422762	29428398	29431514	99	---	---	---	---	29422888	29422915	-	75	29419648	29431506
chr6	29455129	29471491	29455129	29456269	29470350	29471491	96	---	---	---	---	29456883	29456925	-	90	29455130	29471485
chr6	29463912	29472858	29463912	29465253	29471486	29472858	93	---	---	---	---	29471223	29471235	+	84	29463914	29472855
chr6	29477526	29489537	29477526	29477938	29489125	29489537	99	---	---	---	---	29488884	29488903	+	80	29477527	29489532
chr6	29502904	29514961	29502907	29504090	29513733	29514954	93	29502899	29502903	29514962	29514966	29504442	29504458	-	70	29502905	29514954
chr6	29577644	29584575	29577644	29578245	29583986	29584575	92	---	---	---	---	29583747	29583766	+	80	---	---
chr6	29578361	29586473	29578361	29578883	29585951	29586473	94	---	---	---	---	29579214	29579228	-	86	29578371	29586470
chr6	29591680	29607481	29591680	29592048	29607131	29607481	91	---	---	---	---	29606403	29606430	+	75	---	---
chr6	29595858	29603243	29595858	29597122	29601964	29603243	95	---	---	---	---	29601761	29601811	+	70	29595858	29603241
chr6	29607481	29628572	29607481	29609132	29626919	29628572	98	---	---	---	---	29609799	29609810	-	75	29607481	29628569
chr6	29610319	29622327	29610319	29615160	29617718	29622327	94	---	---	---	---	29617603	29617626	+	79	---	---
chr6	29658200	29666081	29658200	29659539	29664732	29666075	96	29658195	29658199	29666082	29666086	29659619	29659695	-	75	29658200	29666079
chr6	29676221	29696362	29676221	29680262	29692326	29696362	88	---	---	---	---	29680823	29680858	-	77	29676228	29696356
chr6	29683282	29692326	29683282	29684305	29691288	29692326	97	---	---	---	---	29684520	29684542	-	78	29683282	29692324
chr6	29701923	29709685	29701923	29703152	29708455	29709685	95	---	---	---	---	29703374	29703393	-	80	29701923	29709682
chr6	29721401	29735533	29721401	29724933	29732000	29735533	98	---	---	---	---	29725224	29725237	-	85	29721402	29735531
chr6	29742626	29756946	29742626	29743648	29755906	29756946	96	---	---	---	---	29744195	29744211	-	70	29742628	29756945
chr6	29777428	29798119	29777428	29778769	29796807	29798119	91	---	---	---	---	29779548	29779568	-	71	29777428	29798117
chr6	29800635	29813154	29800635	29800944	29812845	29813154	86	---	---	---	---	29812533	29812554	+	77	29800642	29813146
chr6	29803661	29809236	29803661	29803804	29809093	29809236	91	---	---	---	---	29808970	29809032	+	77	29803666	29809223
chr6	29813179	29827313	29813186	29814227	29826257	29827312	94	29813174	29813178	29827314	29827318	29814509	29814522	-	85	29813187	29827312
chr6	29829260	29843943	29829273	29833220	29839890	29843943	95	29829254	29829259	29843944	29843949	29839649	29839670	+	81	29829274	29843941
chr6	29829837	29843687	29829846	29832951	29840464	29843674	94	29829832	29829836	29843688	29843692	29840088	29840108	+	76	---	---
chr6	29853227	29873936	29853227	29853929	29873234	29873936	98	---	---	---	---	29854874	29854895	-	72	29853227	29873934
chr6	29861524	29869783	29861534	29863156	29868129	29869783	96	29861519	29861523	29869784	29869788	29867993	29868033	+	75	29861534	29869781
chr6	29905226	29913580	29905237	29906067	29912742	29913572	98	29905221	29905225	29913581	29913585	29912449	29912461	+	84	---	---
chr6	29928900	29938966	29928906	29929259	29938600	29938953	87	29928893	29928899	29938967	29938973	29938290	29938313	+	79	29928909	29938963
chr6	29934946	29942544	29934957	29936194	29941304	29942542	94	29934941	29934945	29942545	29942549	29941048	29941065	+	88	29934958	29942540
chr6	29975911	29989765	29975911	29979129	29986565	29989765	98	---	---	---	---	29986213	29986232	+	85	29975919	29989763
chr6	29997217	30014523	29997230	30001103	30010631	30014512	88	29997212	29997216	30014524	30014528	30010250	30010277	+	71	---	---
chr6	30006226	30015705	30006226	30006978	30014953	30015705	97	---	---	---	---	30014625	30014639	+	80	30006237	30015703
chr6	30021813	30029399	30021813	30022620	30028592	30029399	96	---	---	---	---	30028293	30028352	+	75	30021825	30029396
chr6	30037507	30045217	30037507	30038777	30043923	30045217	97	---	---	---	---	30039004	30039026	-	86	30037507	30045200
chr6	30057400	30066778	30057404	30058934	30065246	30066774	97	30057394	30057399	30066779	30066784	30059196	30059215	-	70	30057402	30066771
chr6	30068314	30082494	30068314	30069233	30081580	30082494	96	---	---	---	---	30081154	30081177	+	70	---	---
chr6	30091036	30103780	30091036	30094239	30100576	30103780	99	---	---	---	---	30100404	30100434	+	77	30091036	30103774
chr6	30119536	30127118	30119540	30120829	30125841	30127111	94	30119531	30119535	30127119	30127123	30125607	30125621	+	73	30119545	30127115
chr6	30120114	30126702	30120114	30120421	30126395	30126702	96	---	---	---	---	30120652	30120665	-	100	---	---
chr6	30120961	30128482	30120961	30121528	30127910	30128482	92	---	---	---	---	30127623	30127693	+	70	30120970	30128466
chr6	30128476	30149192	30128476	30130127	30147538	30149192	96	---	---	---	---	30146679	30146724	+	86	30128477	30149190
chr6	30131525	30143969	30131525	30132222	30143272	30143969	99	---	---	---	---	30132728	30132773	-	78	30131525	30143967
chr6	30160349	30174671	30160358	30161397	30173636	30174671	98	30160344	30160348	30174672	30174676	30173072	30173088	+	70	30160355	30174670
chr6	30177817	30188081	30177830	30179174	30186746	30188068	95	30177812	30177816	30188082	30188086	30179467	30179509	-	76	30177827	30188070
chr6	30197305	30209538	30197309	30198019	30208828	30209538	98	30197298	30197304	30209539	30209545	30208287	30208324	+	76	30197307	30209535
chr6	30266596	30278849	30266596	30267663	30277783	30278849	98	---	---	---	---	30277372	30277394	+	73	30266598	30278847
chr6	30267887	30277100	30267889	30269476	30275510	30277097	99	30267882	30267886	30277101	30277105	30275388	30275415	+	78	30267890	30277095
chr6	30284845	30289475	30284845	30286013	30288330	30289475	93	---	---	---	---	30286105	30286119	-	73	---	---
chr6	30303137	30310150	30303137	30304387	30308884	30310150	86	---	---	---	---	30308700	30308718	+	78	---	---
chr6	30314804	30324572	30314806	30315960	30323447	30324570	85	30314799	30314803	30324573	30324577	30323214	30323232	+	94	30314806	30324559
chr6	30330754	30340294	30330754	30332001	30339054	30340294	90	---	---	---	---	30338754	30338783	+	70	30330756	30340291
chr6	30349037	30352436	30349037	30349514	30351962	30352436	86	---	---	---	---	30351913	30351944	+	71	30349037	30352431
chr6	30361932	30375733	30361932	30362992	30374711	30375733	94	---	---	---	---	30374191	30374212	+	81	30361932	30375731
chr6	30384371	30396151	30384371	30388494	30391992	30396151	98	---	---	---	---	30391840	30391909	+	77	---	---
chr6	30429361	30436858	30429361	30430567	30435652	30436858	99	---	---	---	---	30430805	30430822	-	88	30429377	30436855
chr6	30445341	30455411	30445341	30445742	30455012	30455411	93	---	---	---	---	30454652	30454669	+	77	30445352	30455399
chr6	30447653	30455016	30447653	30448386	30454284	30455016	95	---	---	---	---	30448625	30448638	-	71	30447655	30455013
chr6	30456935	30466622	30456935	30457958	30465634	30466622	85	---	---	---	---	30465509	30465522	+	78	30456936	30466611
chr6	30460992	30478930	30460993	30461262	30478656	30478925	91	30460987	30460991	30478931	30478935	30477869	30477889	+	71	30460995	30478919
chr6	30464104	30480124	30464104	30465138	30479103	30480124	87	---	---	---	---	30465713	30465736	-	70	30464104	30480121
chr6	30468810	30478690	30468810	30471718	30475779	30478690	96	---	---	---	---	30475595	30475626	+	78	30468810	30478689
chr6	30492799	30508629	30492799	30497386	30504041	30508629	98	---	---	---	---	30497628	30497644	-	88	30492801	30508627
chr6	30514844	30527073	30514844	30516201	30525712	30527073	95	---	---	---	---	30516568	30516607	-	72	30514845	30527060
chr6	30542006	30550839	30542006	30542367	30550437	30550839	86	---	---	---	---	30542693	30542716	-	75	30542011	30550837
chr6	30554243	30568173	30554243	30555469	30566947	30568173	94	---	---	---	---	30566533	30566556	+	70	30554245	30568171
chr6	30556448	30562580	30556448	30557620	30561408	30562580	98	---	---	---	---	30557781	30557810	-	70	30556448	30562578
chr6	30599795	30612214	30599795	30600503	30611504	30612214	98	---	---	---	---	30610954	30610998	+	77	30599795	30612207
chr6	30622558	30636080	30622558	30623204	30635434	30636080	97	---	---	---	---	30635022	30635034	+	76	30622566	30636076
chr6	30623923	30635936	30623923	30624043	30635816	30635936	96	---	---	---	---	30624566	30624581	-	81	---	---
chr6	30624030	30632276	30624030	30625092	30631214	30632276	98	---	---	---	---	30631053	30631082	+	80	30624047	30632273
chr6	30642577	30662948	30642577	30643284	30662242	30662948	96	---	---	---	---	30644165	30644178	-	85	30642582	30662944
chr6	30649920	30657927	30649920	30651155	30656693	30657927	97	---	---	---	---	30651401	30651413	-	84	30649920	30657925
chr6	30687935	30694883	30687935	30688612	30694229	30694883	92	---	---	---	---	30693976	30693994	+	78	---	---
chr6	30707601	30718988	30707601	30708460	30718149	30718988	93	---	---	---	---	30717714	30717731	+	72	30707615	30718985
chr6	30712479	30714999	30712479	30712887	30714591	30714999	99	---	---	---	---	30712952	30712963	-	75	30712479	30714997
chr6	30721259	30723911	30721259	30721874	30723297	30723911	92	---	---	---	---	---	---	0	--	---	---
chr6	30737133	30746248	30737148	30738653	30744727	30746234	94	30737128	30737132	30746249	30746253	30738788	30738838	-	74	30737145	30746247
chr6	30750173	30758092	30750173	30752229	30756035	30758092	97	---	---	---	---	30752331	30752353	-	82	30750174	30758090
chr6	30767641	30772245	30767652	30769882	30770014	30772243	99	30767635	30767640	30772246	30772251	30769894	30769949	-	71	30767644	30772239
chr6	30810040	30824351	30810040	30811072	30823310	30824343	98	30810035	30810039	30824352	30824356	30822750	30822766	+	70	30810040	30824350
chr6	30843015	30851108	30843015	30844335	30849767	30851108	97	---	---	---	---	30844419	30844482	-	81	30843015	30851105
chr6	30865803	30878222	30865816	30866513	30877519	30878216	98	30865798	30865802	30878223	30878227	30876969	30877014	+	78	30865816	30878214
chr6	30885535	30897358	30885535	30888427	30894479	30897358	98	---	---	---	---	30894336	30894359	+	79	30885535	30897355
chr6	30919065	30926426	30919065	30920278	30925205	30926426	92	---	---	---	---	30925118	30925162	+	71	---	---
chr6	30948685	30961124	30948693	30949405	30960407	30961119	96	30948680	30948684	30961125	30961129	30959857	30959895	+	74	30948688	30961119
chr6	30948788	30960874	30948788	30949160	30960502	30960874	97	---	---	---	---	30960015	30960032	+	77	---	---
chr6	30959503	30967452	30959515	30959625	30967336	30967446	85	30959498	30959502	30967453	30967457	30967059	30967107	+	73	---	---
chr6	30998323	31016376	30998328	30998630	31016061	31016363	96	30998317	30998322	31016377	31016382	30999214	30999240	-	74	30998324	31016373
chr6	31002462	31014630	31002462	31004007	31013066	31014630	97	---	---	---	---	31013053	31013064	+	100	31002463	31014628
chr6	31025777	31038775	31025777	31027259	31037296	31038775	97	---	---	---	---	31036867	31036926	+	80	---	---
chr6	31039243	31049210	31039252	31041641	31046807	31049196	99	31039238	31039242	31049211	31049215	31046666	31046685	+	70	31039246	31049192
chr6	31064845	31076287	31064845	31067094	31074035	31076287	96	---	---	---	---	31074000	31074033	+	70	31064845	31076278
chr6	31077907	31084487	31077907	31079104	31083291	31084487	96	---	---	---	---	31079264	31079314	-	74	31077907	31084484
chr6	31113405	31128747	31113405	31114578	31127573	31128747	90	---	---	---	---	31126936	31126964	+	72	31113406	31128735
chr6	31117944	31126260	31117944	31119602	31124634	31126260	94	---	---	---	---	31119692	31119731	-	75	31117945	31126257
chr6	31146545	31158919	31146545	31150616	31154835	31158919	92	---	---	---	---	31150683	31150716	-	70	31146545	31158906
chr6	31149143	31158319	31149143	31150016	31157446	31158319	94	---	---	---	---	31157195	31157217	+	73	31149153	31158316
chr6	31171439	31183735	31171439	31172148	31183020	31183729	97	31171432	31171438	31183736	31183742	31172680	31172692	-	76	31171439	31183727
chr6	31205987	31215222	31206000	31207592	31213620	31215212	99	31205982	31205986	31215223	31215227	31207687	31207714	-	78	31205994	31215221
chr6	31233575	31248130	31233575	31237838	31243869	31248130	99	---	---	---	---	31238113	31238126	-	100	31233575	31248127
chr6	31261322	31274206	31261336	31264453	31271364	31274200	89	31261316	31261321	31274207	31274212	31264552	31264577	-	84	---	---
chr6	31261335	31274716	31261336	31264967	31271364	31274716	90	31261330	31261334	31274717	31274721	31265129	31265150	-	86	31261337	31274714
chr6	31293963	31306390	31293963	31294662	31305691	31306390	99	---	---	---	---	31305139	31305187	+	75	31293964	31306387
chr6	31314679	31323361	31314689	31315920	31322115	31323347	97	31314673	31314678	31323362	31323367	31316163	31316178	-	81	31314690	31323356
chr6	31326543	31338916	31326543	31327239	31338221	31338916	99	---	---	---	---	31337671	31337715	+	77	31326544	31338914
chr6	31339309	31347727	31339309	31339997	31347039	31347727	98	---	---	---	---	31346768	31346797	+	80	---	---
chr6	31348074	31357164	31348074	31348478	31356760	31357164	91	---	---	---	---	31356675	31356696	+	77	---	---
chr6	31361975	31370331	31361981	31362127	31370170	31370316	97	31361970	31361974	31370332	31370336	31362223	31362234	-	83	31361982	31370327
chr6	31383624	31387888	31383624	31383869	31387629	31387888	87	---	---	---	---	31383904	31383926	-	73	31383625	31387882
chr6	31393318	31408822	31393329	31394028	31408118	31408819	97	31393313	31393317	31408823	31408827	31394719	31394733	-	80	31393329	31408817
chr6	31424329	31430748	31424329	31425547	31429503	31430748	94	---	---	---	---	31429397	31429449	+	79	31424329	31430746
chr6	31483586	31491211	31483590	31486936	31488089	31491198	92	31483580	31483585	31491212	31491217	31487989	31488015	+	74	31483599	31491201
chr6	31491921	31506385	31491926	31495844	31502516	31506379	97	31491914	31491920	31506386	31506392	31496063	31496084	-	81	31491926	31506376
chr6	31514446	31522648	31514446	31514918	31522155	31522648	88	---	---	---	---	31515114	31515143	-	76	31514455	31522646
chr6	31549014	31557905	31549014	31552690	31554239	31557905	97	---	---	---	---	---	---	0	--	31549019	31557888
chr6	31562964	31566973	31562964	31563107	31566830	31566973	95	---	---	---	---	31566727	31566740	+	71	---	---
chr6	31567374	31575942	31567374	31569322	31573995	31575942	97	---	---	---	---	31569516	31569534	-	78	31567374	31575937
chr6	31576296	31584727	31576296	31579512	31581518	31584727	96	---	---	---	---	31581502	31581516	+	73	31576304	31584725
chr6	31591758	31608255	31591758	31592085	31607928	31608255	96	---	---	---	---	31607135	31607208	+	70	31591768	31608253
chr6	31595206	31605358	31595215	31598753	31601824	31605348	96	31595201	31595205	31605359	31605363	31601780	31601799	+	85	---	---
chr6	31602970	31607928	31602970	31603442	31607455	31607928	95	---	---	---	---	31603538	31603584	-	74	31602974	31607926
chr6	31617919	31625845	31617919	31619259	31624504	31625845	97	---	---	---	---	31624350	31624424	+	78	31617919	31625843
chr6	31635223	31652427	31635223	31635636	31652013	31652427	93	---	---	---	---	31636355	31636411	-	71	31635224	31652425
chr6	31660132	31667548	31660132	31661410	31666264	31667548	96	---	---	---	---	31666154	31666210	+	80	31660132	31667546
chr6	31672750	31681070	31672750	31674015	31679831	31681070	95	---	---	---	---	31679599	31679614	+	87	31672750	31681068
chr6	31720433	31732785	31720446	31721205	31732080	31732774	85	31720427	31720432	31732786	31732791	31731631	31731672	+	80	31720446	31732772
chr6	31733979	31749213	31733979	31734736	31748468	31749213	92	---	---	---	---	31735383	31735423	-	78	31733980	31749211
chr6	31751334	31769902	31751334	31754425	31766788	31769902	88	---	---	---	---	31766290	31766307	+	83	---	---
chr6	31784769	31788785	31784769	31785071	31788480	31788785	91	---	---	---	---	31785168	31785216	-	77	31784778	31788782
chr6	31802207	31810316	31802219	31803530	31808968	31810311	94	31802202	31802206	31810317	31810321	31803750	31803768	-	84	31802207	31810307
chr6	31820559	31833750	31820559	31822098	31832201	31833750	98	---	---	---	---	31831761	31831817	+	80	31820559	31833748
chr6	31857461	31873118	31857461	31857900	31872679	31873118	93	---	---	---	---	31858443	31858464	-	77	31857461	31873109
chr6	31857908	31865839	31857908	31859069	31864683	31865839	87	---	---	---	---	31859273	31859331	-	83	---	---
chr6	31863925	31873071	31863925	31865073	31871933	31873070	88	31863919	31863924	31873072	31873077	31871904	31871931	+	78	---	---
chr6	31880533	31891079	31880533	31881169	31890443	31891079	99	---	---	---	---	31889979	31890005	+	77	---	---
chr6	31901039	31908225	31901042	31901402	31907883	31908223	90	31901034	31901038	31908226	31908230	31901698	31901726	-	79	31901039	31908220
chr6	31913397	31925487	31913397	31913856	31925028	31925487	98	---	---	---	---	31914071	31914088	-	72	31913397	31925485
chr6	31937281	31951715	31937290	31941183	31947784	31951704	98	31937276	31937280	31951716	31951720	31941429	31941453	-	76	31937286	31951702
chr6	31978812	31988706	31978812	31980401	31987117	31988706	99	---	---	---	---	31986991	31987003	+	76	31978812	31988704
chr6	32052038	32062301	32052042	32053281	32061061	32062300	95	32052032	32052037	32062302	32062307	32060724	32060766	+	76	32052040	32062297
chr6	32105444	32117818	32105444	32106148	32117115	32117818	99	---	---	---	---	32116566	32116607	+	78	32105444	32117815
chr6	32140775	32150091	32140775	32142290	32148599	32150091	97	---	---	---	---	32142560	32142579	-	70	32140775	32150089
chr6	32155710	32163740	32155710	32158488	32160964	32163740	97	---	---	---	---	32158586	32158612	-	74	32155711	32163738
chr6	32189093	32208006	32189093	32189613	32207501	32208006	93	---	---	---	---	32190399	32190422	-	75	32189093	32208003
chr6	32192208	32203806	32192208	32193906	32201846	32203806	85	---	---	---	---	32201476	32201506	+	83	32192224	32203804
chr6	32265814	32280140	32265814	32266869	32279087	32280140	99	---	---	---	---	32267413	32267429	-	70	32265821	32280138
chr6	32286380	32295711	32286380	32287898	32294193	32295711	99	---	---	---	---	32288192	32288212	-	71	32286380	32295709
chr6	32346101	32364677	32346101	32348825	32362029	32364677	92	---	---	---	---	32361465	32361521	+	73	32346101	32364666
chr6	32412550	32427011	32412550	32416415	32423089	32427011	97	---	---	---	---	32422848	32422869	+	81	32412551	32427008
chr6	32445583	32448098	32445583	32446055	32447626	32448098	99	---	---	---	---	32446102	32446115	-	71	32445583	32448094
chr6	32451072	32463511	32451072	32451786	32462797	32463511	98	---	---	---	---	32452285	32452337	-	71	32451072	32463509
chr6	32469619	32478861	32469619	32471110	32477371	32478861	97	---	---	---	---	32477059	32477078	+	70	32469619	32478859
chr6	32497319	32508762	32497326	32498963	32507113	32508750	99	32497314	32497318	32508763	32508767	32499029	32499048	-	70	---	---
chr6	32515998	32530547	32515998	32519960	32526631	32530547	97	---	---	---	---	32526360	32526384	+	76	32515998	32530545
chr6	32536707	32553993	32536707	32536996	32553705	32553993	92	---	---	---	---	32537749	32537765	-	82	32536707	32553983
chr6	32546240	32555018	32546240	32547271	32553988	32555018	94	---	---	---	---	32553652	32553668	+	70	32546257	32555016
chr6	32557106	32560210	32557106	32557557	32559761	32560210	86	---	---	---	---	32559679	32559694	+	100	---	---
chr6	32579570	32590881	32579570	32580067	32590384	32590881	95	---	---	---	---	32590121	32590134	+	92	32579579	32590879
chr6	32598281	32612186	32598291	32602344	32608369	32612186	88	32598275	32598280	32612187	32612192	32608079	32608092	+	100	32598291	32612183
chr6	32598291	32611390	32598291	32601549	32608369	32611390	86	---	---	---	---	32601863	32601890	-	71	32598291	32611382
chr6	32646856	32650861	32646856	32647593	32650124	32650861	97	---	---	---	---	32650099	32650122	+	83	32646865	32650843
chr6	32662629	32675156	32662643	32663381	32674467	32675156	88	32662624	32662628	32675157	32675161	32663878	32663895	-	72	32662635	32675154
chr6	32679618	32688923	32679618	32680851	32687690	32688923	97	---	---	---	---	32687424	32687439	+	81	32679618	32688921
chr6	32699884	32709117	32699884	32701378	32707600	32709117	96	32699878	32699883	32709118	32709123	32701649	32701668	-	70	32699884	32709114
chr6	32756035	32764239	32756035	32757351	32762923	32764239	99	---	---	---	---	32757473	32757492	-	70	32756035	32764237
chr6	32780423	32795170	32780432	32784477	32791138	32795155	98	32780418	32780422	32795171	32795175	32784697	32784718	-	81	32780433	32795153
chr6	32795865	32802673	32795879	32796332	32802212	32802665	97	32795860	32795864	32802674	32802678	32801959	32801977	+	78	---	---
chr6	32808958	32817244	32808958	32810617	32815584	32817244	98	---	---	---	---	32815448	32815488	+	75	32808958	32817243
chr6	32829344	32840476	32829344	32829576	32840262	32840476	88	---	---	---	---	32839817	32839881	+	73	32829346	32840473
chr6	32850101	32862398	32850101	32850822	32861687	32862398	93	---	---	---	---	32861143	32861157	+	80	32850105	32862395
chr6	32870449	32878543	32870449	32871681	32877301	32878532	97	32870444	32870448	32878544	32878548	32877058	32877077	+	80	32870449	32878530
chr6	32883026	32895275	32883026	32883665	32894622	32895275	93	---	---	---	---	32884112	32884138	-	85	32883026	32895273
chr6	32883026	32895330	32883026	32883720	32894622	32895330	93	---	---	---	---	32884238	32884259	-	90	32883026	32895328
chr6	32904650	32912609	32904650	32905989	32911290	32912609	96	---	---	---	---	32906145	32906164	-	85	---	---
chr6	32915724	32922786	32915731	32916656	32921854	32922782	97	32915719	32915723	32922787	32922791	32921594	32921608	+	86	32915737	32922780
chr6	32923795	32941929	32923795	32925412	32940409	32941929	90	---	---	---	---	32940107	32940126	+	90	---	---
chr6	32930323	32938629	32930323	32931978	32936974	32938629	98	---	---	---	---	32932073	32932113	-	75	32930323	32938627
chr6	32941929	32957865	32941929	32943123	32956671	32957865	97	---	---	---	---	32956149	32956195	+	72	32941929	32957863
chr6	32943589	32953715	32943589	32946598	32950701	32953702	96	32943584	32943588	32953716	32953720	32946790	32946803	-	71	32943589	32953700
chr6	32967437	32975580	32967437	32968806	32974213	32975580	95	32967432	32967436	32975581	32975585	32969028	32969047	-	80	32967438	32975577
chr6	32991299	33001573	32991299	32993350	32999527	33001573	97	---	---	---	---	32999456	32999496	+	95	---	---
chr6	33002070	33010141	33002070	33004823	33007428	33010141	95	---	---	---	---	33007298	33007330	+	78	33002070	33010139
chr6	33046496	33056352	33046496	33047772	33055122	33056352	93	---	---	---	---	33047899	33047923	-	76	33046497	33056350
chr6	33059652	33067404	33059652	33060935	33066121	33067404	99	---	---	---	---	33065862	33065884	+	86	33059655	33067402
chr6	33072034	33081504	33072046	33074234	33079310	33081494	90	33072029	33072033	33081505	33081509	33079056	33079086	+	74	---	---
chr6	33083303	33104902	33083303	33084046	33104159	33104902	97	---	---	---	---	33103188	33103210	+	82	---	---
chr6	33098188	33105396	33098188	33098687	33104897	33105396	98	---	---	---	---	33098921	33098939	-	78	---	---
chr6	33118546	33134231	33118551	33122963	33129632	33134217	94	33118541	33118545	33134232	33134236	33123130	33123147	-	77	33118551	33134228
chr6	33141986	33152822	33141994	33143963	33150808	33152812	97	33141981	33141985	33152823	33152827	33150474	33150497	+	75	33141991	33152812
chr6	33155532	33171339	33155532	33156762	33170109	33171339	97	---	---	---	---	33157375	33157401	-	77	33155532	33171337
chr6	33157912	33165862	33157912	33159148	33164626	33165862	98	---	---	---	---	33159384	33159402	-	78	33157913	33165859
chr6	33176396	33184104	33176396	33177676	33182829	33184104	96	---	---	---	---	33182571	33182590	+	85	33176397	33184102
chr6	33186622	33189759	33186622	33187349	33189032	33189759	94	---	---	---	---	33188975	33188990	+	75	33186622	33189757
chr6	33196711	33217221	33196711	33197428	33216504	33217220	97	33196706	33196710	33217222	33217226	33215556	33215575	+	70	33196711	33217220
chr6	33207994	33216162	33208002	33209656	33214497	33216151	97	33207988	33207993	33216163	33216168	33214361	33214401	+	73	33208002	33216161
chr6	33246307	33254153	33246307	33247652	33252862	33254153	92	---	---	---	---	33247730	33247800	-	80	33246308	33254150
chr6	33246911	33253739	33246911	33247238	33253412	33253739	97	---	---	---	---	33253104	33253122	+	78	---	---
chr6	33254469	33262149	33254478	33255737	33260859	33262148	95	33254464	33254468	33262150	33262154	33260602	33260623	+	86	33254474	33262140
chr6	33263555	33273350	33263555	33265072	33271832	33273350	98	---	---	---	---	33265391	33265410	-	70	33263556	33273347
chr6	33282827	33295301	33282827	33283549	33294579	33295301	99	---	---	---	---	33284051	33284101	-	72	33282827	33295299
chr6	33303976	33311927	33303979	33305145	33310760	33311926	95	33303971	33303975	33311928	33311932	33305390	33305404	-	73	33303983	33311924
chr6	33320711	33342582	33320711	33321406	33341871	33342582	91	---	---	---	---	33340982	33340995	+	85	33320711	33342580
chr6	33327300	33337041	33327300	33330431	33333944	33337041	97	---	---	---	---	33333768	33333808	+	75	---	---
chr6	33327300	33336302	33327300	33329692	33333944	33336302	96	---	---	---	---	33333732	33333749	+	77	---	---
chr6	33354787	33375980	33354787	33356302	33374612	33375980	88	---	---	---	---	33373792	33373844	+	79	33354787	33375978
chr6	33357801	33369859	33357807	33358272	33369384	33369849	98	33357795	33357800	33369860	33369865	33358487	33358504	-	72	33357810	33369850
chr6	33381857	33390723	33381867	33383898	33388686	33390708	92	33381852	33381856	33390724	33390728	33388448	33388483	+	77	33381866	33390705
chr6	33400599	33408749	33400612	33401952	33407404	33408744	97	33400594	33400598	33408750	33408754	33407259	33407322	+	81	33400601	33408742
chr6	33413521	33421318	33413535	33414628	33420075	33421316	85	33413516	33413520	33421319	33421323	33419885	33419942	+	70	---	---
chr6	33426406	33437249	33426406	33428057	33435602	33437249	97	---	---	---	---	33428401	33428419	-	84	33426407	33437247
chr6	33442553	33460160	33442553	33444071	33458642	33460160	98	---	---	---	---	33444762	33444800	-	87	33442553	33460158
[truncated: 757 more rows]
