# Supplementary material for: LtrDetector: A tool-suite for detecting long terminal repeat retrotransposons de-novo
Source: BMC Genomics. 2019 Jun 3;20:450. doi: 10.1186/s12864-019-5796-9 (PMC6547461; doi:10.1186/s12864-019-5796-9)
Supplement: Supplementary file 8 — LTR retrotransposons found by LtrDetector in Sorghum bicolor. This compressed file (.tar.gz) includes the LTR retrotransposons found by LtrDetector in BED format. (TAR.GZ 891 kb) [file 12864_2019_5796_MOESM8_ESM.gz › sbicolor/chr3Detector.bed]

SeqID	Retrotransposon	Left_LTR	Right_LTR		Left_TSD	Right_TSD	Polypurine Tract		TG	CA
	Start	End	Start	End	Start	End	ID	Start	End	Start	End	Start	End	Strand	Purine%	Start	End
chr3	13624	21229	13624	14905	19948	21229	96	---	---	---	---	15144	15158	-	86	13624	21227
chr3	46924	51282	46924	47446	50760	51282	88	---	---	---	---	50626	50654	+	75	46924	51280
chr3	84634	105728	84645	86152	104218	105722	97	84629	84633	105729	105733	86893	86907	-	73	84639	105715
chr3	87861	99958	87861	88322	99497	99958	99	---	---	---	---	88786	88798	-	76	87862	99956
chr3	101026	108457	101037	101467	108025	108457	96	101021	101025	108458	108462	107707	107744	+	78	---	---
chr3	216713	236999	216713	217058	236659	236999	86	---	---	---	---	217530	217571	-	83	216714	236989
chr3	350112	355894	350112	350461	355532	355894	95	---	---	---	---	350496	350519	-	83	350112	355892
chr3	578801	593111	578809	579854	592057	593102	99	578795	578800	593112	593117	580244	580265	-	77	578812	593100
chr3	604673	611099	604678	605022	610755	611097	93	604668	604672	611100	611104	610570	610592	+	73	---	---
chr3	696654	702302	696654	699495	699502	702302	88	---	---	---	---	---	---	0	--	---	---
chr3	744365	747483	744365	744615	747230	747483	90	---	---	---	---	---	---	0	--	744371	747473
chr3	836838	843664	836838	837354	843148	843664	99	---	---	---	---	837556	837591	-	77	836838	843662
chr3	880259	885110	880259	880589	884777	885110	86	---	---	---	---	880769	880799	-	70	880264	885109
chr3	927683	940712	927683	928470	939925	940712	99	---	---	---	---	928996	929010	-	86	927683	940710
chr3	1065887	1068476	1065887	1066294	1068069	1068476	98	---	---	---	---	1066358	1066369	-	75	1065887	1068473
chr3	1114690	1124968	1114690	1116586	1123070	1124968	95	---	---	---	---	1123033	1123068	+	72	1114690	1124961
chr3	1260306	1273772	1260318	1261025	1273059	1273766	99	1260298	1260305	1273773	1273780	1261584	1261611	-	78	1260309	1273764
chr3	1297311	1311036	1297316	1297781	1310558	1311024	88	1297306	1297310	1311037	1311041	1298310	1298334	-	76	1297314	1311033
chr3	1315463	1324196	1315463	1315683	1323976	1324196	88	---	---	---	---	1315990	1316017	-	71	---	---
chr3	1389398	1401820	1389398	1390132	1401087	1401820	97	---	---	---	---	1390582	1390602	-	71	1389404	1401818
chr3	1434085	1438812	1434091	1435116	1437836	1438798	88	1434080	1434084	1438813	1438817	1435119	1435137	-	73	---	---
chr3	1616335	1620900	1616350	1616608	1620635	1620893	99	1616330	1616334	1620901	1620905	---	---	0	--	1616338	1620891
chr3	1651617	1673494	1651617	1651846	1673268	1673494	90	---	---	---	---	1672235	1672251	+	76	---	---
chr3	1656688	1665667	1656689	1660543	1661805	1665660	99	1656681	1656687	1665668	1665674	---	---	0	--	1656696	1665658
chr3	1888318	1896240	1888318	1888552	1896006	1896240	98	1888311	1888317	1896241	1896247	1895979	1896004	+	76	1888318	1896238
chr3	1910857	1918196	1910870	1911330	1917727	1918187	97	1910851	1910856	1918197	1918202	1911619	1911636	-	72	1910870	1918195
chr3	1951442	1956479	1951442	1951707	1956214	1956479	99	---	---	---	---	1951821	1951856	-	75	---	---
chr3	2031005	2039019	2031005	2032842	2037187	2039019	89	---	---	---	---	2032935	2032955	-	71	---	---
chr3	2071723	2078513	2071723	2072202	2078025	2078513	85	---	---	---	---	2072394	2072407	-	85	2071724	2078508
chr3	2119024	2130786	2119024	2119239	2130572	2130786	91	---	---	---	---	2130064	2130098	+	74	---	---
chr3	2201920	2213860	2201920	2202332	2213480	2213860	86	---	---	---	---	2202847	2202888	-	73	---	---
chr3	2312197	2332440	2312197	2312802	2331826	2332440	85	---	---	---	---	2313441	2313465	-	72	---	---
chr3	2361214	2372594	2361214	2363232	2370573	2372593	99	2361209	2361213	2372595	2372599	2370207	2370252	+	73	2361214	2372593
chr3	2674851	2683720	2674861	2676002	2682607	2683710	96	2674845	2674850	2683721	2683726	2676296	2676333	-	81	2674853	2683710
chr3	2826236	2831372	2826250	2826408	2831203	2831365	95	2826231	2826235	2831373	2831377	2826441	2826503	-	71	2826239	2831363
chr3	3300817	3321009	3300817	3304199	3317690	3321009	89	---	---	---	---	3317038	3317091	+	74	3300817	3321003
chr3	3427486	3435817	3427486	3427789	3435515	3435817	99	---	---	---	---	3435235	3435252	+	72	3427487	3435815
chr3	3488440	3499554	3488440	3489690	3498306	3499554	99	---	---	---	---	3490002	3490017	-	75	3488440	3499552
chr3	3726995	3735295	3726995	3727257	3735033	3735295	99	---	---	---	---	3727523	3727547	-	76	3726995	3735294
chr3	3924702	3927232	3924703	3925114	3926812	3927223	98	3924697	3924701	3927233	3927237	3925162	3925175	-	71	3924703	3927231
chr3	4031412	4038245	4031412	4031920	4037737	4038245	98	---	---	---	---	4037477	4037494	+	77	4031416	4038243
chr3	4255264	4263967	4255264	4255479	4263752	4263967	89	---	---	---	---	4263370	4263395	+	76	---	---
chr3	4329398	4337914	4329398	4329954	4337365	4337914	86	---	---	---	---	4330311	4330325	-	73	4329402	4337912
chr3	4339259	4345832	4339259	4340302	4344788	4345832	94	4339253	4339258	4345833	4345838	4340304	4340318	-	86	---	---
chr3	4346179	4350841	4346179	4347626	4349389	4350841	89	---	---	---	---	4349357	4349386	+	80	4346188	4350827
chr3	4386048	4392708	4386059	4386559	4392202	4392702	99	4386043	4386047	4392709	4392713	4386801	4386818	-	77	4386059	4392696
chr3	4426559	4440341	4426559	4427637	4439302	4440341	94	---	---	---	---	4428147	4428168	-	81	4426560	4440333
chr3	4632910	4644937	4632919	4633379	4644472	4644932	99	4632904	4632909	4644938	4644943	4644239	4644256	+	77	4632914	4644930
chr3	4740710	4743553	4740710	4740979	4743285	4743553	97	---	---	---	---	---	---	0	--	4740712	4743541
chr3	4774469	4776808	4774475	4774749	4776528	4776803	95	4774464	4774468	4776809	4776813	4774751	4774762	-	91	4774476	4776801
chr3	5120567	5123138	5120567	5120976	5122730	5123138	98	---	---	---	---	5122667	5122680	+	71	5120567	5123135
chr3	5167150	5169857	5167150	5167610	5169398	5169857	98	---	---	---	---	5167659	5167672	-	71	5167151	5169855
chr3	5212886	5219605	5212886	5213384	5219107	5219605	99	---	---	---	---	5218898	5218928	+	70	5212886	5219604
chr3	5238076	5243071	5238076	5238234	5242913	5243071	99	---	---	---	---	5238406	5238425	-	70	5238076	5243070
chr3	5270320	5275561	5270320	5270560	5275321	5275561	99	---	---	---	---	5270692	5270727	-	72	5270320	5275559
chr3	5516662	5521431	5516662	5516887	5521213	5521431	95	---	---	---	---	5521024	5521043	+	80	5516667	5521429
chr3	5782753	5789167	5782753	5783263	5788642	5789167	85	---	---	---	---	5788384	5788411	+	75	---	---
chr3	5825864	5840084	5825871	5826908	5839034	5840072	98	5825859	5825863	5840085	5840089	5838473	5838489	+	70	5825869	5840070
chr3	5852032	5859786	5852032	5853034	5858785	5859786	96	---	---	---	---	5853216	5853238	-	73	5852032	5859782
chr3	5878409	5885332	5878409	5878781	5884970	5885332	91	---	---	---	---	5878956	5878973	-	77	---	---
chr3	5879176	5885482	5879190	5879309	5885354	5885472	93	5879171	5879175	5885483	5885487	5885138	5885157	+	70	5879183	5885478
chr3	5919973	5926730	5919973	5920473	5926222	5926722	99	5919967	5919972	5926731	5926736	5920677	5920712	-	75	5919973	5926720
chr3	5958151	5977905	5958158	5961261	5974807	5977902	98	5958146	5958150	5977906	5977910	5974300	5974382	+	77	---	---
chr3	5962594	5971841	5962594	5963291	5971144	5971841	99	---	---	---	---	5963654	5963670	-	70	5962595	5971836
chr3	5989925	6002196	5989925	5993886	5998260	6002196	90	---	---	---	---	---	---	0	--	5989932	6002193
chr3	6199995	6205984	6199995	6200334	6205654	6205984	87	---	---	---	---	6205488	6205506	+	84	6199997	6205980
chr3	6206073	6218596	6206073	6206271	6218409	6218596	86	---	---	---	---	6206698	6206719	-	72	6206090	6218594
chr3	6224479	6229406	6224487	6224746	6229139	6229399	98	6224474	6224478	6229407	6229411	6224883	6224897	-	73	6224488	6229397
chr3	6291658	6298807	6291661	6292009	6298447	6298795	94	6291652	6291657	6298808	6298813	6298139	6298172	+	79	---	---
chr3	6342640	6353727	6342640	6344251	6352105	6353727	91	---	---	---	---	6344592	6344611	-	75	---	---
chr3	6370080	6382156	6370080	6370375	6381862	6382156	89	---	---	---	---	6370669	6370696	-	82	6370087	6382146
chr3	6443650	6462292	6443650	6443882	6462060	6462292	91	---	---	---	---	6444726	6444739	-	85	6443656	6462283
chr3	6464236	6478437	6464236	6468137	6474536	6478437	99	---	---	---	---	6474352	6474373	+	86	6464236	6478434
chr3	6485909	6492658	6485909	6486433	6492134	6492658	99	---	---	---	---	6486597	6486610	-	85	6485909	6492656
chr3	6574824	6579957	6574824	6574945	6579837	6579957	91	---	---	---	---	6579746	6579762	+	76	6574827	6579949
chr3	6613013	6625369	6613013	6613721	6624662	6625369	98	---	---	---	---	6624115	6624153	+	76	6613014	6625363
chr3	6707319	6718770	6707319	6709969	6716121	6718770	99	---	---	---	---	6715864	6715887	+	70	---	---
chr3	6821815	6831204	6821815	6822249	6830770	6831204	99	---	---	---	---	6830537	6830554	+	72	6821815	6831192
chr3	6842870	6855276	6842872	6843567	6854581	6855276	98	6842862	6842869	6855277	6855284	6844068	6844116	-	75	6842872	6855271
chr3	6858973	6861857	6858973	6859305	6861526	6861857	90	---	---	---	---	---	---	0	--	---	---
chr3	6865740	6887281	6865740	6866436	6886569	6887281	95	---	---	---	---	6866666	6866692	-	70	---	---
chr3	6909228	6918102	6909237	6911043	6916295	6918100	98	6909222	6909227	6918103	6918108	6916078	6916092	+	86	6909228	6918087
chr3	6969613	6973296	6969627	6970029	6972894	6973290	96	6969608	6969612	6973297	6973301	6970064	6970075	-	91	6969614	6973288
chr3	7028339	7042635	7028352	7029381	7041595	7042624	99	7028334	7028338	7042636	7042640	7041032	7041048	+	70	7028342	7042634
chr3	7044836	7061137	7044836	7045297	7060679	7061137	87	---	---	---	---	7059999	7060022	+	70	---	---
chr3	7117874	7120495	7117874	7118287	7120073	7120486	98	7117869	7117873	7120496	7120500	7118336	7118349	-	71	7117878	7120490
chr3	7129787	7150723	7129787	7130139	7150370	7150723	92	---	---	---	---	7149623	7149638	+	75	7129795	7150711
chr3	7275312	7288478	7275312	7276845	7286929	7288478	97	---	---	---	---	7286476	7286489	+	100	7275312	7288476
chr3	7306481	7319099	7306481	7309471	7316109	7319099	99	---	---	---	---	7309750	7309803	-	77	7306499	7319096
chr3	7365735	7381392	7365735	7366091	7381036	7381392	91	---	---	---	---	7366787	7366826	-	77	7365740	7381386
chr3	7587440	7594357	7587440	7587701	7594103	7594357	89	---	---	---	---	7594036	7594072	+	78	7587440	7594351
chr3	7595935	7605254	7595937	7597451	7603749	7605239	97	7595930	7595934	7605255	7605259	7603435	7603454	+	70	7595937	7605241
chr3	7677911	7692163	7677911	7678935	7691139	7692163	99	---	---	---	---	7690727	7690748	+	77	7677911	7692161
chr3	7795234	7807793	7795234	7798191	7804838	7807793	98	---	---	---	---	7798472	7798523	-	78	7795252	7807791
chr3	7826241	7844757	7826241	7826932	7844067	7844757	88	---	---	---	---	7827773	7827788	-	75	---	---
chr3	7841490	7844070	7841490	7841902	7843658	7844070	99	---	---	---	---	7843596	7843609	+	71	7841491	7844065
chr3	7972606	7977907	7972606	7973050	7977463	7977907	99	---	---	---	---	7977333	7977367	+	71	7972606	7977903
chr3	8043424	8055544	8043424	8043718	8055248	8055544	86	---	---	---	---	8044170	8044199	-	73	8043424	8055540
chr3	8091461	8106452	8091461	8092109	8105805	8106452	98	---	---	---	---	8105240	8105267	+	78	8091462	8106450
chr3	8288377	8300128	8288377	8290690	8297799	8300128	96	---	---	---	---	8297604	8297616	+	84	8288378	8300126
chr3	8324087	8329871	8324087	8324394	8329564	8329871	99	---	---	---	---	8324599	8324621	-	73	8324095	8329869
chr3	8334237	8346230	8334240	8334898	8345559	8346218	98	8334232	8334236	8346231	8346235	8345028	8345060	+	78	8334246	8346222
chr3	8346716	8361025	8346724	8347771	8359977	8361024	99	8346710	8346715	8361026	8361031	8348160	8348181	-	77	8346724	8361021
chr3	8444555	8458014	8444555	8445345	8457224	8458014	99	---	---	---	---	8445901	8445915	-	73	8444556	8458012
chr3	8485714	8500540	8485714	8486181	8500073	8500540	97	---	---	---	---	8499400	8499415	+	75	8485719	8500536
chr3	8490472	8498484	8490472	8491709	8497247	8498484	98	---	---	---	---	8491943	8491961	-	78	8490472	8498481
chr3	8559883	8563336	8559883	8560872	8562346	8563336	97	---	---	---	---	8562246	8562265	+	70	8559884	8563323
chr3	8683837	8690130	8683837	8684187	8689782	8690130	98	---	---	---	---	8684431	8684444	-	85	8683838	8690128
chr3	8725554	8731107	8725554	8725665	8730996	8731107	98	---	---	---	---	8725915	8725932	-	77	8725557	8731105
chr3	8812391	8824356	8812391	8812863	8823882	8824354	98	8812385	8812390	8824357	8824362	8813147	8813164	-	72	8812400	8824348
chr3	8848879	8870607	8848879	8849001	8870485	8870607	90	---	---	---	---	8869410	8869437	+	85	8848887	8870600
chr3	8850719	8859312	8850723	8852412	8857607	8859301	86	8850714	8850718	8859313	8859317	8852610	8852628	-	78	---	---
chr3	8967740	8975135	8967740	8967998	8974877	8975135	99	---	---	---	---	8974736	8974768	+	78	8967749	8975133
chr3	9022178	9034705	9022178	9025117	9031748	9034705	98	---	---	---	---	9031417	9031468	+	76	---	---
chr3	9056434	9061556	9056434	9056908	9061106	9061556	89	---	---	---	---	9057048	9057071	-	79	9056446	9061547
chr3	9120017	9122634	9120026	9120436	9122219	9122629	99	9120012	9120016	9122635	9122639	9122156	9122169	+	71	9120018	9122629
chr3	9202494	9216402	9202494	9203298	9215603	9216402	97	---	---	---	---	9203831	9203844	-	71	---	---
chr3	9236984	9250108	9236984	9238462	9248554	9250108	94	---	---	---	---	9238835	9238887	-	83	9236985	9250106
chr3	9297179	9302016	9297179	9297373	9301822	9302016	94	---	---	---	---	9297534	9297568	-	77	9297189	9302014
chr3	9383174	9394638	9383188	9385827	9391950	9394624	96	9383168	9383173	9394639	9394644	9385945	9385957	-	84	9383175	9394620
chr3	9395402	9399405	9395402	9395701	9399093	9399398	90	9395396	9395401	9399406	9399411	---	---	0	--	9395409	9399398
chr3	9443872	9450406	9443872	9444845	9449323	9450406	87	---	---	---	---	9449099	9449111	+	76	9443875	9450404
chr3	9458437	9463712	9458437	9458677	9463472	9463712	98	---	---	---	---	9458724	9458764	-	80	9458437	9463707
chr3	9483537	9495436	9483537	9484005	9494968	9495436	98	---	---	---	---	9484291	9484308	-	72	9483542	9495432
chr3	9523995	9526601	9524000	9524415	9526181	9526596	98	9523990	9523994	9526602	9526606	9526123	9526136	+	71	9524005	9526592
chr3	9530467	9543088	9530467	9533463	9540093	9543088	98	---	---	---	---	9539762	9539813	+	78	---	---
chr3	9574439	9584594	9574446	9576330	9582696	9584584	99	9574433	9574438	9584595	9584600	9582682	9582694	+	100	9574444	9584582
chr3	9595961	9609960	9595961	9596131	9609784	9609960	89	---	---	---	---	9609126	9609157	+	93	---	---
chr3	9682649	9693491	9682649	9683847	9692293	9693491	99	---	---	---	---	9692017	9692029	+	76	9682652	9693488
chr3	9733629	9749468	9733629	9736411	9746673	9749468	96	---	---	---	---	9746210	9746224	+	86	---	---
chr3	9756807	9768365	9756807	9759506	9765663	9768365	99	---	---	---	---	9759739	9759763	-	72	9756809	9768363
chr3	9779184	9796512	9779184	9781853	9793843	9796512	99	---	---	---	---	9782354	9782410	-	71	9779184	9796510
chr3	9872589	9884743	9872589	9873840	9883491	9884743	99	---	---	---	---	9874149	9874164	-	75	9872590	9884738
chr3	9996240	10010821	9996240	10000194	10006850	10010821	98	---	---	---	---	10000411	10000432	-	81	9996241	10010816
chr3	10041276	10044458	10041276	10041478	10044268	10044458	85	---	---	---	---	10044128	10044219	+	73	10041279	10044443
chr3	10066029	10082088	10066029	10066341	10081766	10082088	86	---	---	---	---	10067090	10067112	-	91	10066029	10082073
chr3	10067504	10081720	10067511	10068559	10080669	10081715	99	10067499	10067503	10081721	10081725	10068949	10068970	-	77	10067515	10081713
chr3	10067963	10081648	10067963	10068492	10081121	10081648	99	---	---	---	---	10068949	10068970	-	77	---	---
chr3	10173543	10176931	10173546	10173970	10176504	10176924	94	10173538	10173542	10176932	10176936	10176464	10176481	+	72	---	---
chr3	10192320	10197854	10192320	10192746	10197427	10197854	97	---	---	---	---	10192969	10192980	-	75	10192321	10197850
chr3	10232585	10246640	10232585	10232693	10246537	10246640	92	---	---	---	---	10245904	10245917	+	85	10232590	10246632
chr3	10250273	10261215	10250273	10253040	10258448	10261215	99	---	---	---	---	10253271	10253294	-	70	10250274	10261214
chr3	10265775	10271411	10265775	10266093	10271093	10271411	97	---	---	---	---	10266276	10266291	-	87	10265775	10271409
chr3	10364918	10378487	10364918	10368852	10374556	10378487	98	---	---	---	---	10374282	10374296	+	73	10364918	10378485
chr3	10418543	10430902	10418543	10419222	10430207	10430902	96	---	---	---	---	10429657	10429702	+	78	10418543	10430900
chr3	10594856	10615421	10594856	10595555	10614705	10615421	97	---	---	---	---	10596409	10596422	-	85	10594856	10615419
chr3	10598652	10606949	10598652	10600308	10605292	10606949	99	---	---	---	---	10600403	10600443	-	75	10598654	10606947
chr3	10665339	10675631	10665339	10666124	10674853	10675631	96	---	---	---	---	10674578	10674597	+	75	---	---
chr3	10861181	10873503	10861194	10861903	10872785	10873494	97	10861174	10861180	10873504	10873510	10872250	10872267	+	88	10861194	10873488
chr3	10956031	10965558	10956031	10956721	10964868	10965558	99	---	---	---	---	10957105	10957128	-	70	10956031	10965556
chr3	10998309	11002353	10998309	10998422	11002230	11002353	87	---	---	---	---	11002066	11002158	+	77	10998309	11002351
chr3	11033536	11046601	11033537	11034954	11045051	11046597	87	11033530	11033535	11046602	11046607	11044612	11044667	+	80	11033537	11046595
chr3	11059064	11064665	11059064	11059183	11064546	11064665	96	---	---	---	---	11059433	11059451	-	78	11059070	11064663
chr3	11249445	11266181	11249448	11249737	11265878	11266170	85	11249440	11249444	11266182	11266186	11250478	11250521	-	77	---	---
chr3	11255438	11263347	11255438	11255620	11263173	11263347	92	---	---	---	---	11255925	11255936	-	75	11255444	11263336
chr3	11270190	11277190	11270204	11270489	11276895	11277180	96	11270185	11270189	11277191	11277195	11276680	11276698	+	78	11270201	11277185
chr3	11279338	11281842	11279338	11279594	11281586	11281842	98	---	---	---	---	11279658	11279669	-	91	11279345	11281835
chr3	11305473	11309955	11305473	11305711	11309722	11309955	94	---	---	---	---	11309675	11309686	+	83	11305481	11309938
chr3	11334169	11348735	11334169	11338097	11344768	11348735	87	---	---	---	---	11344497	11344521	+	76	11334169	11348733
chr3	11426751	11434050	11426751	11427184	11433617	11434050	95	---	---	---	---	11427331	11427385	-	81	11426751	11434047
chr3	11438030	11450367	11438030	11438755	11449640	11450367	97	---	---	---	---	11449174	11449220	+	78	11438030	11450365
chr3	11455687	11468053	11455687	11456384	11467357	11468053	99	---	---	---	---	11466808	11466853	+	78	11455687	11468046
chr3	11484936	11488897	11484936	11485596	11488261	11488897	86	---	---	---	---	11488234	11488246	+	84	11484946	11488892
chr3	11500744	11516721	11500744	11504994	11512471	11516721	99	---	---	---	---	11505333	11505347	-	73	11500744	11516719
chr3	11654635	11657214	11654635	11655042	11656814	11657214	97	---	---	---	---	11655107	11655118	-	75	11654635	11657212
chr3	11670657	11685375	11670657	11674680	11681339	11685375	99	---	---	---	---	11674900	11674921	-	81	11670658	11685373
chr3	11696384	11703895	11696384	11697599	11702658	11703895	92	---	---	---	---	11697822	11697851	-	70	11696384	11703893
chr3	11785981	11796171	11785981	11787251	11794922	11796171	97	---	---	---	---	11794585	11794627	+	76	11785981	11796169
chr3	11810047	11827673	11810047	11811242	11826484	11827673	96	---	---	---	---	11825807	11825835	+	72	---	---
chr3	11811365	11817937	11811365	11812220	11817071	11817937	96	---	---	---	---	11816963	11817017	+	80	---	---
chr3	11822036	11827879	11822036	11822251	11827664	11827879	99	---	---	---	---	11827481	11827509	+	82	11822054	11827877
chr3	11930850	11942889	11930850	11931314	11942425	11942889	99	---	---	---	---	11931528	11931545	-	72	11930853	11942886
chr3	11996549	12008932	11996562	11997249	12008227	12008920	98	11996544	11996548	12008933	12008937	11997752	11997797	-	78	11996556	12008931
chr3	12019368	12031492	12019368	12022281	12028579	12031492	99	---	---	---	---	12022344	12022382	-	79	12019368	12031490
chr3	12061704	12073659	12061704	12062167	12073196	12073659	98	---	---	---	---	12062382	12062399	-	72	12061704	12073657
chr3	12103315	12105592	12103315	12103420	12105488	12105592	88	---	---	---	---	12103455	12103471	-	70	12103331	12105575
chr3	12130725	12136691	12130725	12130863	12136553	12136691	96	---	---	---	---	12131037	12131065	-	79	12130729	12136683
chr3	12185840	12193600	12185840	12185967	12193472	12193600	97	---	---	---	---	12193177	12193204	+	71	12185851	12193592
chr3	12198152	12209876	12198155	12198619	12209404	12209868	99	12198145	12198151	12209877	12209883	12198908	12198925	-	72	12198153	12209865
chr3	12222875	12229937	12222875	12223385	12229437	12229937	88	---	---	---	---	12223522	12223534	-	76	12222875	12229934
chr3	12335626	12338181	12335638	12336050	12337766	12338179	98	12335621	12335625	12338182	12338186	12336096	12336109	-	71	12335634	12338174
chr3	12410889	12432213	12410896	12411186	12431923	12432213	98	12410884	12410888	12432214	12432218	12412028	12412049	-	77	12410891	12432211
chr3	12411903	12428815	12411903	12415698	12425020	12428815	99	---	---	---	---	12416130	12416155	-	73	12411904	12428813
chr3	12419095	12426067	12419095	12422531	12422631	12426067	99	---	---	---	---	---	---	0	--	12419111	12426062
chr3	12503745	12514161	12503745	12505733	12512117	12514154	95	12503740	12503744	12514162	12514166	---	---	0	--	12503745	12514156
chr3	12556199	12565831	12556199	12557563	12564468	12565831	99	---	---	---	---	12557796	12557821	-	80	---	---
chr3	12645826	12658778	12645826	12648428	12656176	12658778	99	---	---	---	---	12655869	12655895	+	77	---	---
chr3	12695967	12709917	12695967	12697019	12708901	12709917	93	---	---	---	---	12708379	12708400	+	81	---	---
chr3	12736527	12739675	12736534	12736944	12739280	12739668	94	12736521	12736526	12739676	12739681	12739203	12739214	+	75	12736534	12739666
chr3	12746235	12754868	12746250	12747750	12753357	12754855	97	12746230	12746234	12754869	12754873	12753107	12753127	+	76	---	---
chr3	12799283	12809982	12799283	12799698	12809567	12809982	94	---	---	---	---	12800049	12800090	-	71	12799285	12809980
chr3	12818182	12826237	12818182	12820892	12823526	12826237	98	---	---	---	---	12823395	12823427	+	75	12818182	12826235
chr3	12913108	12919929	12913108	12913317	12919720	12919929	94	---	---	---	---	12919422	12919445	+	70	---	---
chr3	12926366	12939726	12926366	12928577	12937489	12939726	96	---	---	---	---	12928973	12928984	-	75	12926366	12939724
chr3	12982971	12990593	12982971	12984250	12989309	12990589	98	12982966	12982970	12990594	12990598	12984472	12984501	-	70	12982971	12990591
chr3	13069804	13083791	13069804	13073188	13080407	13083791	98	---	---	---	---	13073315	13073336	-	86	---	---
chr3	13083792	13095246	13083792	13084253	13094785	13095246	99	13083786	13083791	13095247	13095252	13094552	13094569	+	77	13083792	13095243
chr3	13127566	13146552	13127566	13127800	13146320	13146552	94	---	---	---	---	13128487	13128501	-	73	13127566	13146537
chr3	13129424	13142590	13129424	13130959	13141055	13142590	98	---	---	---	---	13131394	13131407	-	100	13129424	13142589
chr3	13167717	13176352	13167717	13170396	13173672	13176352	99	---	---	---	---	13170549	13170560	-	83	13167717	13176349
chr3	13178220	13185862	13178220	13180735	13183342	13185862	99	---	---	---	---	13183211	13183256	+	76	13178222	13185859
chr3	13239530	13251938	13239537	13240240	13251228	13251930	97	13239525	13239529	13251939	13251943	13240746	13240790	-	77	13239532	13251936
chr3	13308554	13320980	13308566	13309258	13320276	13320968	99	13308546	13308553	13320981	13320988	13319727	13319772	+	78	13308563	13320977
chr3	13321390	13334089	13321390	13322219	13333270	13334089	95	---	---	---	---	13322666	13322680	-	73	13321391	13334079
chr3	13335707	13344932	13335708	13336943	13343718	13344932	95	13335700	13335706	13344933	13344939	13343457	13343472	+	81	13335709	13344929
chr3	13361506	13375881	13361506	13362535	13374825	13375881	95	---	---	---	---	13363076	13363092	-	70	13361506	13375878
chr3	13387010	13393222	13387010	13387997	13392234	13393222	98	---	---	---	---	13388109	13388126	-	77	---	---
chr3	13427352	13430131	13427352	13427593	13429882	13430131	94	---	---	---	---	13429856	13429869	+	71	13427353	13430114
chr3	13457866	13460479	13457873	13458291	13460053	13460472	97	13457861	13457865	13460480	13460484	13458336	13458349	-	71	13457869	13460478
chr3	13482740	13490694	13482740	13483980	13489453	13490694	98	---	---	---	---	13484202	13484220	-	78	13482748	13490691
chr3	13494500	13507506	13494500	13496049	13505982	13507506	97	---	---	---	---	13496424	13496481	-	81	13494500	13507502
chr3	13605415	13619160	13605415	13606967	13617610	13619160	99	---	---	---	---	13606979	13606995	-	76	13605415	13619157
chr3	13653512	13662984	13653512	13654831	13661665	13662984	97	---	---	---	---	13661529	13661569	+	75	---	---
chr3	13702554	13710998	13702554	13705080	13708480	13710998	96	---	---	---	---	13705178	13705226	-	77	13702554	13710996
chr3	13746649	13749442	13746664	13747183	13748962	13749430	89	13746644	13746648	13749443	13749447	13748899	13748912	+	71	13746664	13749440
chr3	13775096	13780427	13775101	13775238	13780291	13780427	98	13775091	13775095	13780428	13780432	13780069	13780081	+	76	13775101	13780424
chr3	13791014	13799942	13791017	13791468	13799524	13799941	87	13791009	13791013	13799943	13799947	13799187	13799202	+	81	13791021	13799939
chr3	13817249	13825452	13817249	13818593	13824112	13825452	96	---	---	---	---	13823962	13824037	+	75	13817249	13825450
chr3	13857882	13867302	13857892	13859120	13866062	13867299	97	13857877	13857881	13867303	13867307	13865768	13865780	+	84	13857887	13867301
chr3	13879215	13895632	13879215	13879669	13895176	13895632	92	---	---	---	---	13879986	13880019	-	73	13879219	13895630
chr3	13883195	13891498	13883195	13884871	13889844	13891498	98	---	---	---	---	13889708	13889748	+	75	13883195	13891495
chr3	13907357	13920406	13907358	13908532	13919231	13920394	96	13907352	13907356	13920407	13920411	13909022	13909067	-	76	13907358	13920391
chr3	13938018	13942116	13938019	13938473	13941661	13942116	91	13938013	13938017	13942117	13942121	13941616	13941641	+	88	13938020	13942108
chr3	13963358	13972455	13963358	13964480	13971369	13972455	94	---	---	---	---	13964773	13964787	-	80	13963358	13972452
chr3	13972742	13982095	13972744	13974253	13980578	13982091	99	13972736	13972741	13982096	13982101	13980333	13980377	+	75	13972744	13982091
chr3	13988350	14000642	13988362	13989548	13999410	14000637	93	13988344	13988349	14000643	14000648	13989969	13990000	-	93	13988352	14000638
chr3	14001058	14009327	14001058	14002692	14007682	14009327	96	---	---	---	---	14007548	14007588	+	73	14001059	14009324
chr3	14013051	14015986	14013051	14013531	14015505	14015986	92	---	---	---	---	14015430	14015494	+	70	---	---
chr3	14023126	14031302	14023127	14023486	14030940	14031299	98	14023120	14023125	14031303	14031308	14023754	14023773	-	70	14023128	14031286
chr3	14127100	14139435	14127100	14127777	14138758	14139435	99	---	---	---	---	14128279	14128324	-	78	14127100	14139432
chr3	14196964	14200741	14196964	14197298	14200409	14200741	88	---	---	---	---	14200395	14200407	+	76	14196965	14200739
chr3	14236315	14247152	14236315	14237008	14246455	14247152	97	---	---	---	---	14246089	14246129	+	87	14236329	14247141
chr3	14247730	14263612	14247730	14250117	14261180	14263612	95	14247711	14247729	14263613	14263631	14260640	14260663	+	75	14247731	14263610
chr3	14250338	14258640	14250338	14251996	14256982	14258640	98	---	---	---	---	14252091	14252136	-	73	14250338	14258638
chr3	14271651	14281001	14271651	14272926	14279736	14281001	96	---	---	---	---	14273153	14273267	-	73	14271651	14280997
chr3	14295032	14315269	14295032	14297166	14313100	14315269	98	---	---	---	---	14312673	14312717	+	77	14295038	14315267
chr3	14388934	14396832	14388934	14390162	14395603	14396832	97	---	---	---	---	14395377	14395395	+	78	14388934	14396830
chr3	14425366	14446477	14425366	14425991	14445850	14446477	94	---	---	---	---	14426951	14426984	-	82	---	---
chr3	14429101	14438433	14429105	14430619	14436919	14438432	98	14429096	14429100	14438434	14438438	14430890	14430909	-	70	14429105	14438430
chr3	14473192	14485836	14473192	14475877	14483143	14485836	97	---	---	---	---	14476113	14476136	-	75	14473192	14485822
chr3	14497574	14505857	14497574	14498778	14504632	14505857	95	---	---	---	---	14504374	14504408	+	71	14497574	14505855
chr3	14508077	14514875	14508077	14509234	14513714	14514875	96	---	---	---	---	14513491	14513506	+	81	14508077	14514873
chr3	14517178	14531697	14517178	14521103	14527772	14531697	99	---	---	---	---	14527531	14527552	+	81	14517179	14531694
chr3	14542812	14562166	14542812	14543922	14561056	14562166	89	---	---	---	---	14544729	14544746	-	77	---	---
chr3	14555092	14567596	14555092	14555830	14566859	14567596	98	---	---	---	---	14566395	14566415	+	76	14555101	14567594
chr3	14606651	14619092	14606657	14607359	14618377	14619079	98	14606644	14606650	14619093	14619099	14607865	14607910	-	78	14606651	14619088
chr3	14633219	14649786	14633219	14633935	14649069	14649786	97	---	---	---	---	14648313	14648334	+	72	14633219	14649784
chr3	14639596	14643870	14639602	14640013	14643444	14643855	99	14639591	14639595	14643871	14643875	14643368	14643379	+	75	14639603	14643856
chr3	14682127	14692517	14682127	14683262	14691368	14692517	96	---	---	---	---	14683607	14683623	-	100	---	---
chr3	14693606	14701870	14693606	14695262	14700214	14701870	99	---	---	---	---	14700079	14700119	+	75	14693607	14701867
chr3	14704764	14712329	14704765	14706254	14710825	14712324	96	14704758	14704763	14712330	14712335	14710618	14710650	+	78	14704765	14712328
chr3	14718294	14729309	14718294	14722737	14724903	14729309	97	---	---	---	---	14722749	14722811	-	77	14718294	14729295
chr3	14725662	14729891	14725662	14726203	14729338	14729891	96	---	---	---	---	14726292	14726360	-	78	14725664	14729889
chr3	14732795	14740756	14732795	14733572	14739980	14740756	95	---	---	---	---	14733769	14733799	-	70	---	---
chr3	14744446	14753680	14744446	14745945	14752169	14753668	98	14744441	14744445	14753681	14753685	14746213	14746232	-	70	14744446	14753669
chr3	14779788	14791624	14779789	14780011	14791388	14791610	89	14779783	14779787	14791625	14791629	14790978	14790990	+	84	---	---
chr3	14796854	14804316	14796854	14797901	14803275	14804316	98	---	---	---	---	14798126	14798145	-	80	---	---
chr3	14806046	14814759	14806046	14806731	14814076	14814759	96	---	---	---	---	14813748	14813768	+	71	---	---
chr3	14817978	14825642	14817978	14819211	14824428	14825642	93	---	---	---	---	14824167	14824189	+	91	14817979	14825639
chr3	14831593	14836627	14831593	14834116	14834130	14836627	98	---	---	---	---	---	---	0	--	---	---
chr3	14858917	14864334	14858917	14859138	14864115	14864334	96	---	---	---	---	14859293	14859314	-	77	---	---
chr3	14874755	14878390	14874755	14874872	14878272	14878390	89	---	---	---	---	14878146	14878245	+	73	---	---
chr3	14881005	14897335	14881009	14882312	14895999	14897320	93	14881000	14881004	14897336	14897340	14882897	14882934	-	73	14881009	14897327
chr3	14933514	14942674	14933529	14934205	14942001	14942674	89	14933509	14933513	14942675	14942679	14941898	14941909	+	83	---	---
chr3	14935146	14941462	14935146	14936183	14940419	14941462	98	---	---	---	---	14940357	14940376	+	85	14935146	14941460
chr3	14967498	14977778	14967498	14967626	14977650	14977778	95	---	---	---	---	14977204	14977226	+	78	14967511	14977773
chr3	14967906	14975991	14967906	14969248	14974649	14975991	99	---	---	---	---	14969334	14969397	-	82	14967906	14975988
chr3	15003848	15009080	15003848	15004289	15008657	15009080	87	---	---	---	---	15004405	15004434	-	76	15003852	15009078
chr3	15027059	15040961	15027070	15028107	15039923	15040960	98	15027054	15027058	15040962	15040966	15028612	15028633	-	81	---	---
chr3	15092633	15109674	15092633	15093840	15108441	15109674	93	---	---	---	---	15094374	15094430	-	75	15092634	15109668
chr3	15096684	15104223	15096684	15096920	15103985	15104223	95	---	---	---	---	15097203	15097220	-	72	15096688	15104221
chr3	15150972	15156252	15150972	15151283	15155946	15156252	91	---	---	---	---	15155753	15155791	+	74	---	---
chr3	15188589	15200675	15188592	15189818	15199445	15200673	98	15188584	15188588	15200676	15200680	15190130	15190145	-	75	15188590	15200671
chr3	15228169	15240112	15228169	15229627	15238720	15240112	89	---	---	---	---	15238502	15238517	+	81	15228179	15240096
chr3	15237020	15240774	15237025	15237696	15240106	15240769	94	15237015	15237019	15240775	15240779	15239985	15240030	+	71	15237027	15240758
chr3	15272124	15284403	15272124	15272836	15283690	15284403	95	---	---	---	---	15283161	15283178	+	77	15272124	15284398
chr3	15290796	15304721	15290796	15294163	15301365	15304721	88	---	---	---	---	15301125	15301155	+	77	---	---
chr3	15330264	15332944	15330268	15330681	15332522	15332935	98	15330259	15330263	15332945	15332949	15330730	15330743	-	71	15330268	15332933
chr3	15333395	15355067	15333395	15334997	15353464	15355067	98	---	---	---	---	15352547	15352581	+	71	15333399	15355060
chr3	15380503	15385990	15380506	15380686	15385804	15385984	96	15380497	15380502	15385991	15385996	15380823	15380845	-	82	15380506	15385982
chr3	15398782	15410677	15398782	15399242	15410217	15410677	99	---	---	---	---	15399457	15399474	-	72	15398782	15410675
chr3	15463953	15485357	15463953	15464799	15484480	15485357	92	---	---	---	---	15465622	15465664	-	72	---	---
chr3	15486425	15492604	15486433	15486740	15492297	15492604	97	15486420	15486424	15492605	15492609	15492116	15492142	+	77	15486433	15492601
chr3	15526385	15542627	15526385	15526848	15542164	15542627	97	---	---	---	---	15541629	15541649	+	76	---	---
chr3	15532917	15542173	15532917	15534433	15540677	15542173	96	---	---	---	---	15534695	15534714	-	70	15532917	15542169
chr3	15553267	15566502	15553267	15554721	15565047	15566502	96	---	---	---	---	15564530	15564572	+	72	15553267	15566501
chr3	15577680	15590368	15577680	15579694	15588355	15590368	98	---	---	---	---	15580070	15580083	-	85	15577685	15590362
chr3	15594053	15610885	15594053	15594604	15610358	15610885	85	---	---	---	---	15609570	15609595	+	84	15594056	15610879
chr3	15637537	15653381	15637548	15642127	15648795	15653374	99	15637532	15637536	15653382	15653386	15642296	15642313	-	77	15637549	15653379
chr3	15695521	15709486	15695521	15696560	15708452	15709486	94	15695516	15695520	15709487	15709491	15708011	15708053	+	72	---	---
chr3	15717798	15729880	15717811	15718269	15729410	15729868	99	15717792	15717797	15729881	15729886	15729177	15729194	+	77	15717811	15729868
chr3	15829660	15838467	15829660	15829927	15838200	15838467	93	---	---	---	---	15830189	15830206	-	83	---	---
chr3	15853827	15857294	15853827	15854052	15857069	15857294	93	---	---	---	---	---	---	0	--	15853838	15857285
chr3	15919721	15939181	15919723	15919929	15938974	15939180	97	15919716	15919720	15939182	15939186	15938021	15938050	+	70	---	---
chr3	15971713	15978727	15971713	15972186	15978259	15978727	91	---	---	---	---	15978099	15978136	+	73	15971714	15978719
chr3	16002846	16012529	16002846	16003306	16012071	16012529	99	---	---	---	---	16011682	16011701	+	80	16002851	16012517
chr3	16068236	16089749	16068236	16069450	16088564	16089749	92	---	---	---	---	16070391	16070406	-	81	16068236	16089746
chr3	16073034	16081358	16073034	16074689	16079744	16081358	96	---	---	---	---	16074784	16074824	-	75	16073035	16081356
chr3	16097982	16113643	16097982	16099028	16112598	16113643	96	---	---	---	---	16111969	16111988	+	70	16097985	16113641
chr3	16146902	16160768	16146904	16147953	16159640	16160765	92	16146897	16146901	16160769	16160773	16148505	16148529	-	76	16146907	16160762
chr3	16171101	16183132	16171101	16171536	16182698	16183132	97	---	---	---	---	16172073	16172095	-	73	---	---
chr3	16200452	16213930	16200460	16201541	16212836	16213917	98	16200446	16200451	16213931	16213936	16202039	16202060	-	81	16200463	16213915
chr3	16237941	16243686	16237956	16238072	16243566	16243682	99	16237936	16237940	16243687	16243691	16243320	16243377	+	75	16237954	16243680
chr3	16253561	16265440	16253561	16256419	16262580	16265440	99	---	---	---	---	16256571	16256597	-	74	16253569	16265438
chr3	16267121	16276352	16267121	16268706	16274767	16276352	99	---	---	---	---	16268801	16268828	-	78	16267121	16276350
chr3	16286183	16298657	16286195	16286897	16297942	16298644	97	16286178	16286182	16298658	16298662	16287404	16287449	-	78	16286190	16298642
chr3	16301932	16308741	16301937	16302898	16307779	16308741	97	16301924	16301931	16308742	16308749	16302951	16302982	-	84	16301936	16308739
chr3	16311265	16326271	16311265	16312567	16324942	16326271	90	---	---	---	---	16313125	16313155	-	74	16311266	16326268
chr3	16315861	16323590	16315874	16318483	16321017	16323590	96	16315856	16315860	16323591	16323595	16320890	16320918	+	72	16315868	16323585
chr3	16333573	16342863	16333573	16334808	16341649	16342863	97	---	---	---	---	16341388	16341403	+	81	16333573	16342860
chr3	16349680	16365928	16349680	16350936	16364518	16365928	85	---	---	---	---	16351482	16351511	-	80	---	---
chr3	16354928	16363251	16354929	16356154	16362004	16363247	94	16354923	16354927	16363252	16363256	16356326	16356352	-	70	16354930	16363249
chr3	16410508	16413121	16410508	16410922	16412707	16413121	99	---	---	---	---	16412648	16412661	+	71	16410512	16413119
chr3	16427003	16436174	16427003	16427715	16435476	16436174	95	---	---	---	---	16435314	16435326	+	84	16427003	16436172
chr3	16438209	16456725	16438209	16439415	16455511	16456725	91	---	---	---	---	16440124	16440151	-	85	16438210	16456723
chr3	16445913	16453579	16445913	16447193	16452297	16453577	98	16445907	16445912	16453580	16453585	16447416	16447449	-	70	16445913	16453575
chr3	16471031	16484108	16471031	16472559	16482567	16484108	98	---	---	---	---	16472951	16473025	-	80	16471032	16484105
chr3	16490513	16505130	16490513	16494489	16501146	16505130	97	---	---	---	---	16500838	16500857	+	80	16490525	16505128
chr3	16506008	16514213	16506008	16507246	16512996	16514213	97	---	---	---	---	16512756	16512771	+	75	16506008	16514211
chr3	16541421	16549240	16541421	16541696	16548960	16549240	85	16541416	16541420	16549241	16549245	16548897	16548913	+	76	16541428	16549239
chr3	16565982	16579988	16565982	16569078	16576801	16579988	92	---	---	---	---	16569220	16569250	-	77	16565982	16579986
chr3	16588032	16600426	16588032	16588763	16599710	16600426	92	---	---	---	---	16599162	16599177	+	87	16588032	16600424
chr3	16657498	16671980	16657500	16657967	16671509	16671976	99	16657493	16657497	16671981	16671985	16670855	16670870	+	75	16657500	16671974
chr3	16666741	16669324	16666741	16667150	16668915	16669324	98	---	---	---	---	16668852	16668865	+	71	16666741	16669321
chr3	16678555	16688094	16678555	16679262	16687389	16688094	94	---	---	---	---	16687228	16687251	+	75	16678561	16688092
chr3	16696231	16710121	16696231	16699815	16706537	16710121	99	---	---	---	---	16699970	16699982	-	76	---	---
chr3	16714375	16719140	16714381	16714732	16718782	16719132	96	16714370	16714374	16719141	16719145	16718620	16718643	+	75	16714377	16719130
chr3	16737033	16757015	16737033	16737484	16756562	16757015	95	---	---	---	---	16738354	16738438	-	75	16737033	16757012
chr3	16743964	16751811	16743964	16745196	16750580	16751811	97	---	---	---	---	16745401	16745419	-	78	16743964	16751808
chr3	16757015	16769846	16757015	16758075	16768785	16769846	97	---	---	---	---	16768743	16768762	+	90	---	---
chr3	16846697	16860930	16846712	16847065	16860571	16860924	87	16846692	16846696	16860931	16860935	16860071	16860083	+	84	16846709	16860913
chr3	16919232	16934234	16919232	16919514	16933952	16934234	91	---	---	---	---	16920065	16920091	-	74	---	---
chr3	16921968	16936752	16921980	16923205	16935522	16936752	98	16921963	16921967	16936753	16936757	16923701	16923728	-	75	16921980	16936748
chr3	16931806	16934457	16931806	16932210	16934053	16934457	99	---	---	---	---	16933990	16934003	+	71	16931806	16934455
chr3	16952017	16958599	16952017	16953299	16957382	16958599	86	---	---	---	---	16953349	16953367	-	84	16952017	16958597
chr3	16958443	16962055	16958443	16958599	16961898	16962055	93	---	---	---	---	16958652	16958701	-	80	---	---
chr3	16986175	16991427	16986189	16986327	16991288	16991424	97	16986169	16986174	16991428	16991433	16986559	16986575	-	70	16986189	16991426
chr3	16991682	16998642	16991682	16992186	16998138	16998642	97	---	---	---	---	16992468	16992483	-	81	16991682	16998640
chr3	17006680	17014215	17006680	17006792	17014103	17014215	98	---	---	---	---	17013737	17013759	+	73	---	---
chr3	17022997	17035059	17022997	17025898	17032205	17035059	93	---	---	---	---	17026111	17026134	-	75	17022997	17035057
chr3	17038805	17049871	17038805	17040089	17048587	17049871	97	---	---	---	---	17040325	17040347	-	86	17038805	17049868
chr3	17063369	17079424	17063369	17064428	17078341	17079424	94	---	---	---	---	17065038	17065093	-	73	17063369	17079416
chr3	17072635	17079708	17072635	17072928	17079418	17079708	93	---	---	---	---	17073219	17073252	-	79	---	---
chr3	17079934	17087555	17079934	17080557	17086932	17087555	97	---	---	---	---	17086753	17086779	+	77	17079934	17087548
chr3	17162205	17178407	17162205	17163283	17177330	17178407	97	---	---	---	---	17176660	17176696	+	75	17162206	17178399
chr3	17203858	17208660	17203858	17204235	17208264	17208660	93	---	---	---	---	17204356	17204371	-	75	17203869	17208658
chr3	17209460	17222353	17209460	17209673	17222137	17222353	90	---	---	---	---	17221673	17221696	+	70	---	---
chr3	17210119	17222157	17210124	17210583	17221683	17222142	99	17210114	17210118	17222158	17222162	17210798	17210815	-	77	17210124	17222145
chr3	17227383	17235848	17227383	17228763	17234468	17235848	99	---	---	---	---	17228986	17229004	-	78	17227384	17235846
chr3	17261230	17273091	17261236	17262290	17272030	17273084	99	17261224	17261229	17273092	17273097	17271621	17271642	+	81	17261239	17273082
chr3	17329521	17341902	17329521	17330237	17341183	17341902	96	---	---	---	---	17330769	17330785	-	88	17329521	17341899
chr3	17375838	17383903	17375838	17376209	17383531	17383903	94	---	---	---	---	17383210	17383275	+	71	17375845	17383900
chr3	17399417	17411881	17399417	17400137	17411150	17411870	98	17399411	17399416	17411882	17411887	17400655	17400687	-	78	17399417	17411868
chr3	17433855	17443192	17433856	17435497	17441551	17443191	99	17433850	17433854	17443193	17443197	17435592	17435619	-	78	17433856	17443189
chr3	17453027	17465404	17453037	17453714	17464703	17465396	94	17453019	17453026	17465405	17465412	17464153	17464179	+	77	17453031	17465396
chr3	17475389	17489519	17475389	17479444	17485473	17489519	97	---	---	---	---	17485173	17485194	+	86	17475390	17489517
chr3	17509908	17518985	17509908	17510540	17518353	17518985	95	---	---	---	---	17510891	17510905	-	80	17509919	17518983
chr3	17530604	17551577	17530604	17531090	17551092	17551577	94	---	---	---	---	17550091	17550107	+	76	17530604	17551575
chr3	17553780	17561393	17553780	17555042	17560110	17561393	95	---	---	---	---	17555264	17555295	-	81	17553783	17561391
chr3	17609652	17617066	17609652	17610568	17616149	17617066	94	---	---	---	---	17616016	17616095	+	71	17609652	17617049
chr3	17610009	17616694	17610009	17610198	17616505	17616694	96	---	---	---	---	17616398	17616418	+	85	---	---
chr3	17625490	17633501	17625497	17625809	17633189	17633501	97	17625485	17625489	17633502	17633506	17632937	17632953	+	70	17625501	17633491
chr3	17654455	17661006	17654455	17655521	17659937	17661006	94	---	---	---	---	17655688	17655715	-	71	17654456	17660988
chr3	17674273	17684746	17674273	17675487	17683488	17684746	90	---	---	---	---	17683152	17683194	+	76	17674273	17684743
chr3	17732319	17744470	17732326	17732796	17743995	17744465	96	17732314	17732318	17744471	17744475	17743480	17743495	+	75	17732327	17744468
chr3	17763815	17780564	17763815	17764428	17779950	17780564	94	---	---	---	---	17779520	17779544	+	84	17763816	17780549
chr3	17768571	17776059	17768571	17769808	17774825	17776059	97	---	---	---	---	17770031	17770058	-	75	17768575	17776056
chr3	17784253	17796429	17784253	17784807	17795875	17796429	94	---	---	---	---	17785258	17785275	-	72	17784253	17796428
chr3	17807464	17823170	17807464	17807607	17823036	17823170	85	---	---	---	---	17822352	17822377	+	84	17807464	17823167
chr3	17820130	17827250	17820130	17820471	17826909	17827250	96	---	---	---	---	17826587	17826626	+	80	---	---
chr3	17834599	17846958	17834599	17835290	17846267	17846958	99	---	---	---	---	17835793	17835838	-	78	17834599	17846956
chr3	17849172	17857201	17849172	17850404	17855969	17857201	99	---	---	---	---	17855725	17855743	+	78	17849173	17857198
chr3	17863047	17872068	17863047	17864259	17870831	17872067	91	17863042	17863046	17872069	17872073	17870711	17870775	+	80	17863047	17872067
chr3	17893945	17900839	17893945	17896988	17897796	17900839	99	---	---	---	---	17897696	17897710	+	73	17893959	17900837
chr3	17901124	17915297	17901124	17902112	17914309	17915297	99	---	---	---	---	17902661	17902677	-	70	17901125	17915295
chr3	17926234	17939241	17926234	17926695	17938779	17939230	85	17926228	17926233	17939242	17939247	17927282	17927298	-	70	17926235	17939228
chr3	17939396	17953676	17939396	17940114	17952958	17953676	97	---	---	---	---	17940704	17940757	-	75	17939396	17953674
chr3	17960369	17966548	17960369	17960576	17966341	17966548	97	---	---	---	---	17966153	17966176	+	70	17960369	17966546
chr3	17979910	17988172	17979910	17981571	17986511	17988172	97	---	---	---	---	17986370	17986416	+	76	17979910	17988169
chr3	18000567	18005659	18000567	18000950	18005299	18005659	91	---	---	---	---	18005180	18005284	+	71	18000567	18005657
chr3	18021040	18025589	18021040	18021174	18025455	18025589	89	---	---	---	---	18025281	18025297	+	82	18021040	18025586
chr3	18026242	18038251	18026242	18026702	18037791	18038251	99	---	---	---	---	18026991	18027008	-	72	18026243	18038249
chr3	18059731	18074289	18059731	18063200	18070808	18074289	99	---	---	---	---	18063373	18063390	-	77	---	---
chr3	18060076	18073801	18060080	18062712	18071157	18073801	99	18060071	18060075	18073802	18073806	18062839	18062873	-	71	---	---
chr3	18065575	18078017	18065575	18069305	18074287	18078017	94	18065570	18065574	18078018	18078022	---	---	0	--	18065577	18077998
chr3	18089278	18097622	18089281	18091051	18095839	18097619	91	18089273	18089277	18097623	18097627	18095600	18095637	+	71	18089283	18097617
chr3	18098294	18111084	18098294	18098594	18110784	18111084	92	---	---	---	---	18099095	18099123	-	72	---	---
chr3	18123618	18141227	18123623	18124859	18139990	18141226	98	18123613	18123617	18141228	18141232	18139394	18139423	+	73	18123625	18141224
chr3	18126719	18135010	18126719	18128380	18133371	18135010	97	---	---	---	---	18133235	18133275	+	75	18126719	18135009
chr3	18141226	18147657	18141226	18143023	18145943	18147657	92	---	---	---	---	18143157	18143168	-	75	18141230	18147656
chr3	18183640	18195623	18183640	18184099	18195164	18195623	97	---	---	---	---	18194718	18194747	+	70	18183640	18195621
chr3	18206132	18223308	18206132	18206632	18222808	18223308	97	---	---	---	---	18207405	18207426	-	90	18206132	18223302
chr3	18211668	18217063	18211668	18212901	18215865	18217063	95	---	---	---	---	18212956	18213014	-	79	18211668	18217061
chr3	18240259	18244737	18240274	18242493	18242509	18244729	99	18240254	18240258	18244738	18244742	---	---	0	--	18240274	18244725
chr3	18292223	18313969	18292223	18292677	18313515	18313969	97	---	---	---	---	18312755	18312778	+	87	---	---
chr3	18296771	18306174	18296771	18298206	18304740	18306174	98	---	---	---	---	18304483	18304508	+	80	18296771	18306166
chr3	18348020	18365743	18348020	18349782	18363919	18365743	91	---	---	---	---	18363682	18363697	+	75	---	---
chr3	18353817	18361344	18353817	18356309	18358852	18361344	99	---	---	---	---	18358724	18358755	+	71	18353818	18361337
chr3	18372721	18387618	18372721	18372868	18387471	18387618	91	---	---	---	---	18373520	18373537	-	77	18372721	18387604
chr3	18373243	18385549	18373243	18373959	18384833	18385549	96	---	---	---	---	18374418	18374430	-	84	18373243	18385547
chr3	18422862	18432712	18422862	18424112	18431460	18432712	93	---	---	---	---	18431114	18431145	+	78	18422863	18432710
chr3	18582976	18592851	18582976	18585774	18590055	18592851	97	---	---	---	---	18585944	18585987	-	77	18582988	18592849
chr3	18595820	18613790	18595820	18596901	18612692	18613790	96	---	---	---	---	18597480	18597503	-	70	---	---
chr3	18599668	18610006	18599668	18601596	18608051	18610006	96	---	---	---	---	18608014	18608049	+	72	18599668	18610004
chr3	18613785	18626355	18613785	18614533	18625606	18626355	97	---	---	---	---	18625053	18625091	+	71	18613786	18626352
chr3	18628130	18634512	18628130	18629337	18633303	18634512	96	---	---	---	---	18629394	18629467	-	78	18628131	18634509
chr3	18650260	18658186	18650260	18651337	18657119	18658186	94	---	---	---	---	18651540	18651556	-	82	---	---
chr3	18664039	18681935	18664039	18665103	18680871	18681935	93	---	---	---	---	18665647	18665670	-	70	18664040	18681933
chr3	18698296	18710910	18698305	18702090	18706849	18710895	89	18698291	18698295	18710911	18710915	18702239	18702250	-	91	18698298	18710908
chr3	18715513	18729693	18715513	18719063	18726147	18729693	98	---	---	---	---	18719345	18719358	-	92	18715513	18729688
chr3	18756713	18770263	18756722	18758273	18768715	18770260	92	18756708	18756712	18770264	18770268	18758650	18758700	-	78	18756728	18770262
chr3	18802535	18810033	18802535	18802751	18809811	18810033	90	---	---	---	---	18809458	18809472	+	73	---	---
chr3	18847970	18855578	18847975	18849203	18854355	18855563	95	18847965	18847969	18855579	18855583	18854117	18854131	+	73	18847975	18855561
chr3	18860417	18880989	18860417	18861675	18879726	18880989	96	---	---	---	---	18862263	18862300	-	73	18860417	18880987
chr3	18862978	18875208	18862986	18863448	18874739	18875201	99	18862973	18862977	18875209	18875213	18874443	18874460	+	72	18862989	18875201
chr3	18884273	18892706	18884273	18885160	18891776	18892706	86	---	---	---	---	18891537	18891557	+	71	18884277	18892703
chr3	18885401	18900762	18885401	18888891	18897430	18900762	85	---	---	---	---	18889022	18889051	-	80	18885404	18900748
chr3	18889182	18904170	18889182	18890095	18903249	18904170	91	---	---	---	---	18890716	18890738	-	78	18889192	18904167
chr3	18890753	18896165	18890753	18891414	18895513	18896165	91	---	---	---	---	18895331	18895349	+	73	18890759	18896161
chr3	18892249	18896923	18892249	18892528	18896644	18896923	91	---	---	---	---	18892686	18892703	-	83	18892253	18896922
chr3	18893641	18901032	18893641	18894864	18899824	18901032	92	---	---	---	---	18895087	18895101	-	73	18893641	18901030
chr3	18923888	18936470	18923892	18924319	18936040	18936467	96	18923883	18923887	18936471	18936475	18924874	18924903	-	73	---	---
chr3	18939082	18946473	18939082	18939431	18946124	18946473	98	---	---	---	---	18939581	18939606	-	80	18939090	18946468
chr3	18951610	18969479	18951615	18953161	18967908	18969472	94	18951605	18951609	18969480	18969484	18967170	18967189	+	75	18951617	18969476
chr3	18960385	18967719	18960385	18961664	18966585	18967719	85	---	---	---	---	18966478	18966532	+	80	18960386	18967716
chr3	18997425	19018550	18997425	18998006	19017951	19018550	94	---	---	---	---	18998895	18998907	-	84	18997435	19018546
chr3	19012301	19019008	19012301	19012761	19018548	19019008	95	---	---	---	---	19018375	19018422	+	77	---	---
chr3	19019557	19035439	19019561	19024216	19030847	19035428	95	19019552	19019556	19035440	19035444	19024384	19024401	-	77	19019561	19035436
chr3	19020078	19033872	19020078	19022649	19031364	19033872	94	---	---	---	---	19023061	19023084	-	70	19020088	19033861
chr3	19050477	19062796	19050477	19051171	19062102	19062796	99	19050471	19050476	19062797	19062802	19061556	19061603	+	75	19050480	19062794
chr3	19063992	19069691	19063992	19065924	19067832	19069691	89	---	---	---	---	---	---	0	--	19064004	19069688
chr3	19071968	19093614	19071969	19075124	19090458	19093605	92	19071963	19071967	19093615	19093619	19075754	19075774	-	76	19071969	19093610
chr3	19083488	19095015	19083488	19083737	19094766	19095015	98	---	---	---	---	19084210	19084247	-	73	19083490	19095012
chr3	19109723	19118139	19109723	19110488	19117327	19118139	89	---	---	---	---	19110736	19110751	-	81	19109723	19118137
chr3	19133309	19138162	19133310	19133551	19137920	19138161	92	19133304	19133308	19138163	19138167	19133716	19133745	-	83	19133310	19138151
chr3	19153636	19166173	19153636	19153928	19165876	19166173	90	---	---	---	---	19154397	19154416	-	80	---	---
chr3	19178409	19190294	19178409	19179911	19188762	19190294	92	---	---	---	---	19180336	19180353	-	72	19178409	19190292
chr3	19201930	19222011	19201930	19202417	19221544	19222011	91	---	---	---	---	19220730	19220784	+	78	19201930	19222003
chr3	19208669	19220524	19208669	19209079	19220114	19220524	99	---	---	---	---	19209582	19209624	-	72	19208670	19220522
chr3	19234282	19246745	19234282	19235003	19246020	19246745	96	---	---	---	---	19235524	19235535	-	91	19234283	19246743
chr3	19262805	19268218	19262805	19263228	19267817	19268218	92	---	---	---	---	19263337	19263370	-	70	---	---
chr3	19296192	19305398	19296192	19296680	19304910	19305398	98	---	---	---	---	19297009	19297029	-	80	---	---
chr3	19302812	19305398	19302812	19303298	19304910	19305398	93	---	---	---	---	---	---	0	--	---	---
chr3	19326454	19342241	19326454	19331032	19337658	19342241	98	---	---	---	---	19337399	19337415	+	88	19326454	19342232
chr3	19357237	19371099	19357237	19358273	19370063	19371099	98	---	---	---	---	19369510	19369526	+	70	19357237	19371097
chr3	19373012	19375598	19373012	19373500	19375112	19375598	93	---	---	---	---	---	---	0	--	---	---
chr3	19381063	19392704	19381063	19383447	19390098	19392704	86	---	---	---	---	19383449	19383472	-	79	---	---
chr3	19482613	19497205	19482613	19486895	19492923	19497205	99	---	---	---	---	19487171	19487183	-	84	19482615	19497203
chr3	19505038	19512889	19505038	19506266	19511666	19512889	96	---	---	---	---	19506485	19506504	-	80	19505038	19512888
chr3	19525011	19546349	19525011	19525543	19545817	19546349	97	---	---	---	---	19544918	19544952	+	71	---	---
chr3	19531599	19545821	19531599	19532592	19544828	19545821	98	---	---	---	---	19544267	19544283	+	70	19531601	19545819
chr3	19546902	19555253	19546902	19548565	19553595	19555253	95	---	---	---	---	19553395	19553434	+	72	19546914	19555251
chr3	19566663	19574265	19566663	19567873	19573032	19574265	92	---	---	---	---	19572775	19572802	+	71	19566664	19574262
chr3	19566756	19574065	19566756	19567673	19573127	19574065	92	---	---	---	---	19572862	19572880	+	84	---	---
chr3	19576211	19585417	19576211	19577586	19584044	19585417	96	---	---	---	---	19583835	19583867	+	78	19576213	19585401
chr3	19603831	19616264	19603833	19604532	19615565	19616263	95	19603826	19603830	19616265	19616269	19615013	19615039	+	77	19603834	19616260
chr3	19623670	19629379	19623679	19624880	19628180	19629379	94	19623661	19623669	19629380	19629388	19624912	19624939	-	71	19623670	19629377
chr3	19643294	19652982	19643294	19643985	19652291	19652982	98	---	---	---	---	19644331	19644355	-	76	19643295	19652980
chr3	19657361	19667994	19657361	19658276	19667109	19667994	86	---	---	---	---	19666857	19666874	+	83	---	---
chr3	19683035	19702680	19683035	19684227	19701485	19702680	97	---	---	---	---	19684953	19684966	-	78	19683037	19702674
chr3	19684685	19696691	19684685	19685149	19696227	19696691	97	---	---	---	---	19685572	19685599	-	71	19684689	19696689
chr3	19707955	19714168	19707955	19708434	19713686	19714168	93	---	---	---	---	19713449	19713514	+	77	19707956	19714166
chr3	19723314	19731526	19723314	19723546	19731286	19731526	86	---	---	---	---	19730928	19730955	+	75	---	---
chr3	19746077	19753462	19746077	19746655	19752884	19753462	98	---	---	---	---	19752585	19752602	+	72	19746095	19753459
chr3	19767630	19783306	19767630	19772142	19778796	19783306	97	---	---	---	---	19772439	19772465	-	74	19767630	19783300
chr3	19783615	19792172	19783615	19784945	19790831	19792172	94	---	---	---	---	19785027	19785092	-	80	19783616	19792170
chr3	19794347	19809781	19794347	19794958	19809169	19809781	96	---	---	---	---	19795300	19795317	-	72	19794352	19809771
chr3	19801860	19810831	19801875	19803186	19809516	19810817	90	19801855	19801859	19810832	19810836	19809236	19809247	+	75	19801867	19810829
chr3	19802119	19803898	19802119	19802846	19803181	19803898	92	---	---	---	---	19802925	19802944	-	85	---	---
chr3	19803181	19810683	19803181	19804083	19809771	19810683	92	---	---	---	---	19809537	19809594	+	70	---	---
chr3	19819294	19827594	19819297	19820531	19826353	19827594	97	19819288	19819293	19827595	19827600	19826119	19826134	+	87	19819298	19827592
chr3	19838148	19854029	19838158	19839132	19853042	19854018	95	19838143	19838147	19854030	19854034	19839751	19839776	-	88	---	---
chr3	19846213	19853042	19846218	19847390	19851870	19853042	98	19846208	19846212	19853043	19853047	19847551	19847603	-	73	19846218	19853040
chr3	19874932	19883266	19874940	19876594	19881602	19883256	99	19874927	19874931	19883267	19883271	19881467	19881507	+	75	19874938	19883260
chr3	19919849	19927423	19919849	19921063	19926188	19927423	95	---	---	---	---	19921264	19921279	-	93	19919853	19927421
chr3	19951010	19966760	19951010	19952263	19965528	19966760	96	---	---	---	---	19952767	19952805	-	71	19951014	19966759
chr3	19954747	19963136	19954747	19956028	19961854	19963136	97	---	---	---	---	19956236	19956251	-	93	19954747	19963134
chr3	19966860	19974649	19966860	19969342	19972291	19974649	91	---	---	---	---	19969424	19969490	-	77	19966870	19974646
chr3	19992968	19998493	19992968	19993382	19998080	19998493	93	---	---	---	---	19997921	19997933	+	76	19992971	19998491
chr3	20017389	20033445	20017389	20018120	20032706	20033445	86	---	---	---	---	20018697	20018744	-	83	20017400	20033444
chr3	20019598	20029772	20019598	20022069	20027315	20029772	95	---	---	---	---	20022190	20022209	-	70	20019598	20029769
chr3	20047233	20056657	20047233	20048530	20055358	20056657	97	---	---	---	---	20048736	20048754	-	84	20047235	20056655
chr3	20063431	20069047	20063431	20063685	20068782	20069047	94	---	---	---	---	20068548	20068592	+	73	20063441	20069045
chr3	20073782	20083191	20073782	20075103	20081852	20083191	95	---	---	---	---	20075188	20075252	-	83	20073782	20083189
chr3	20086170	20095708	20086170	20086921	20094957	20095708	95	---	---	---	---	20094583	20094597	+	80	---	---
chr3	20101615	20118820	20101630	20102412	20118030	20118812	97	20101610	20101614	20118821	20118825	20117383	20117412	+	76	20101619	20118804
chr3	20102403	20111813	20102411	20103615	20110600	20111804	96	20102397	20102402	20111814	20111819	20110340	20110355	+	81	20102412	20111811
chr3	20111816	20119244	20111816	20112254	20118807	20119244	93	---	---	---	---	20118494	20118511	+	83	20111822	20119242
chr3	20129419	20146290	20129419	20130121	20145589	20146290	94	---	---	---	---	20144858	20144876	+	89	20129432	20146287
chr3	20134317	20143966	20134317	20136452	20141828	20143966	91	---	---	---	---	20136536	20136607	-	77	20134323	20143963
chr3	20141928	20145299	20141928	20142908	20144309	20145299	93	---	---	---	---	20144228	20144270	+	86	---	---
chr3	20142222	20144868	20142222	20142478	20144609	20144868	94	---	---	---	---	20144588	20144606	+	78	20142223	20144852
chr3	20146289	20164372	20146289	20146654	20164006	20164372	92	---	---	---	---	20147302	20147331	-	76	20146290	20164365
chr3	20148601	20157940	20148601	20150106	20156435	20157940	98	---	---	---	---	20150307	20150336	-	80	20148601	20157938
chr3	20174246	20184770	20174246	20175699	20183325	20184770	92	---	---	---	---	20175920	20175936	-	70	---	---
chr3	20184835	20197104	20184849	20185988	20195980	20197104	91	20184829	20184834	20197105	20197110	20195590	20195605	+	81	---	---
chr3	20197697	20207025	20197697	20198931	20205792	20207025	98	---	---	---	---	20199176	20199191	-	81	20197697	20207023
chr3	20208610	20221112	20208612	20211695	20218018	20221109	97	20208603	20208609	20221113	20221119	20217779	20217802	+	75	20208613	20221107
chr3	20231857	20242359	20231857	20232318	20241899	20242359	96	---	---	---	---	20232734	20232763	-	70	20231857	20242357
chr3	20266504	20274155	20266504	20267723	20272915	20274155	94	---	---	---	---	20267959	20267983	-	88	20266505	20274152
chr3	20278841	20295636	20278841	20279737	20294742	20295636	96	---	---	---	---	20280427	20280455	-	89	---	---
chr3	20285461	20294746	20285461	20286386	20293820	20294746	96	---	---	---	---	20293458	20293485	+	78	20285475	20294744
chr3	20304823	20311413	20304823	20305093	20311143	20311413	95	---	---	---	---	20305175	20305242	-	80	---	---
chr3	20313224	20332116	20313239	20314498	20330859	20332104	91	20313219	20313223	20332117	20332121	20314770	20314784	-	80	20313225	20332111
chr3	20322988	20329477	20322988	20324182	20328242	20329477	91	---	---	---	---	20328039	20328089	+	70	20322988	20329475
chr3	20342197	20356260	20342197	20342491	20355963	20356260	91	---	---	---	---	20343047	20343065	-	73	20342203	20356258
chr3	20375666	20390001	20375666	20376246	20389419	20390001	97	---	---	---	---	20376842	20376859	-	72	20375666	20389990
chr3	20403767	20407416	20403767	20404027	20407157	20407416	85	---	---	---	---	---	---	0	--	20403783	20407411
chr3	20408422	20424289	20408422	20409479	20423306	20424289	86	---	---	---	---	20422787	20422832	+	76	20408435	20424275
chr3	20422779	20444448	20422779	20423588	20443617	20444448	93	---	---	---	---	20424420	20424443	-	75	---	---
chr3	20424302	20445754	20424302	20425560	20444494	20445754	86	---	---	---	---	20443625	20443670	+	73	20424305	20445744
chr3	20428272	20440088	20428283	20430989	20437410	20440084	86	20428265	20428271	20440089	20440095	20431293	20431310	-	88	20428280	20440081
chr3	20450907	20457353	20450907	20451959	20456411	20457353	86	---	---	---	---	20456245	20456266	+	77	20450908	20457344
chr3	20481981	20488668	20481981	20482745	20487903	20488668	95	---	---	---	---	20482958	20482985	-	82	20481997	20488666
chr3	20488926	20498188	20488941	20490118	20497031	20498180	93	20488921	20488925	20498189	20498193	20496803	20496821	+	84	---	---
chr3	20490114	20512040	20490114	20491661	20510508	20512040	93	---	---	---	---	20492552	20492576	-	72	20490128	20512038
chr3	20498180	20510508	20498180	20498860	20509843	20510508	96	---	---	---	---	20499364	20499409	-	78	20498181	20510506
chr3	20528653	20532704	20528668	20529094	20532269	20532695	93	20528648	20528652	20532705	20532709	---	---	0	--	20528658	20532693
chr3	20539939	20542924	20539939	20540044	20542818	20542924	95	---	---	---	---	20540056	20540075	-	80	20539942	20542922
chr3	20548698	20554608	20548698	20548986	20554320	20554608	99	---	---	---	---	20554130	20554152	+	73	20548698	20554606
chr3	20574623	20584336	20574623	20576592	20582391	20584336	95	---	---	---	---	20576867	20576882	-	81	20574633	20584333
chr3	20587464	20596222	20587464	20589194	20594609	20596222	86	---	---	---	---	20594362	20594381	+	85	20587465	20596220
chr3	20632557	20640279	20632557	20633839	20638998	20640279	98	---	---	---	---	20638740	20638758	+	84	20632557	20640275
chr3	20773046	20779734	20773046	20775214	20777540	20779734	96	---	---	---	---	20777423	20777443	+	71	20773048	20779732
chr3	20782320	20787564	20782320	20782765	20787119	20787564	99	---	---	---	---	20782806	20782875	-	74	20782322	20787561
chr3	20827059	20834743	20827063	20828322	20833462	20834728	94	20827054	20827058	20834744	20834748	20833205	20833222	+	83	20827063	20834733
chr3	20860156	20871388	20860156	20860599	20870945	20871388	91	---	---	---	---	20860954	20860965	-	75	20860156	20871370
chr3	20904060	20917034	20904060	20908111	20912983	20917034	99	---	---	---	---	20912796	20912825	+	70	---	---
chr3	20922546	20938759	20922546	20924029	20937276	20938759	96	---	---	---	---	20924501	20924530	-	76	20922556	20938755
chr3	20926018	20933781	20926018	20927298	20932481	20933781	97	---	---	---	---	20927538	20927558	-	85	20926018	20933779
chr3	20949354	20958971	20949364	20949938	20958379	20958968	88	20949349	20949353	20958972	20958976	20950320	20950352	-	78	---	---
chr3	20992592	21005802	20992592	20994147	21004247	21005802	99	---	---	---	---	21003813	21003879	+	80	20992598	21005800
chr3	21025586	21035096	21025586	21026620	21034061	21035096	98	---	---	---	---	21026831	21026853	-	78	21025586	21035091
chr3	21038202	21047573	21038202	21039441	21046336	21047573	98	---	---	---	---	21046145	21046173	+	72	21038205	21047571
chr3	21069376	21076882	21069376	21070069	21076181	21076882	88	---	---	---	---	21076074	21076090	+	82	21069377	21076879
chr3	21071130	21091823	21071130	21072788	21090240	21091823	90	---	---	---	---	21073609	21073654	-	86	21071130	21091821
chr3	21076181	21088594	21076181	21076879	21087896	21088594	99	---	---	---	---	21077384	21077429	-	78	21076182	21088592
chr3	21095830	21099931	21095830	21096438	21099326	21099931	91	---	---	---	---	21096528	21096542	-	80	21095839	21099926
chr3	21102853	21122436	21102853	21104381	21120904	21122436	86	---	---	---	---	21120403	21120419	+	82	21102857	21122435
chr3	21112543	21120172	21112543	21113823	21118892	21120172	97	---	---	---	---	21114045	21114060	-	75	21112544	21120169
chr3	21142870	21163901	21142870	21143600	21163171	21163901	97	---	---	---	---	21144521	21144548	-	75	---	---
chr3	21150847	21157707	21150847	21151169	21157385	21157707	85	---	---	---	---	21157097	21157114	+	72	21150848	21157705
chr3	21183958	21191759	21183958	21184422	21191296	21191759	90	---	---	---	---	21184691	21184725	-	80	---	---
chr3	21197852	21214212	21197852	21198621	21213443	21214212	95	---	---	---	---	21199240	21199279	-	95	21197852	21214197
chr3	21198621	21206136	21198621	21199898	21204884	21206136	92	21198616	21198620	21206137	21206141	21204664	21204731	+	70	21198621	21206132
chr3	21206137	21214670	21206137	21206602	21214207	21214670	95	---	---	---	---	21213908	21213924	+	82	21206138	21214668
chr3	21252672	21260258	21252686	21253962	21258976	21260253	98	21252666	21252671	21260259	21260264	21258865	21258920	+	82	21252687	21260251
chr3	21263931	21283304	21263931	21265047	21282165	21283304	95	---	---	---	---	21281566	21281595	+	73	---	---
chr3	21295125	21312380	21295125	21295715	21311790	21312380	97	---	---	---	---	21296382	21296399	-	77	21295125	21312377
chr3	21315606	21327925	21315610	21316273	21327222	21327918	94	21315601	21315605	21327926	21327930	21316777	21316821	-	77	21315607	21327916
chr3	21353066	21365329	21353066	21353590	21364805	21365329	97	---	---	---	---	21354029	21354042	-	85	21353066	21365327
chr3	21372054	21381414	21372063	21373277	21380178	21381412	96	21372049	21372053	21381415	21381419	21373523	21373538	-	81	21372063	21381410
chr3	21395261	21410927	21395264	21399745	21406401	21410912	97	21395256	21395260	21410928	21410932	21399961	21400001	-	70	21395264	21410919
chr3	21413902	21423144	21413903	21415508	21421536	21423140	99	21413893	21413901	21423145	21423153	21415598	21415625	-	78	21413908	21423143
chr3	21427384	21435263	21427384	21430047	21432600	21435263	99	---	---	---	---	21430144	21430175	-	78	21427384	21435260
chr3	21456727	21469077	21456727	21457417	21468387	21469077	99	---	---	---	---	21467838	21467883	+	78	21456727	21469075
chr3	21471921	21489761	21471921	21472347	21489335	21489761	96	---	---	---	---	21473056	21473089	-	73	21471923	21489751
chr3	21472490	21488310	21472490	21475936	21484864	21488310	98	---	---	---	---	21476149	21476173	-	72	---	---
chr3	21476952	21498443	21476952	21477057	21498338	21498443	95	---	---	---	---	21477979	21477998	-	80	21476955	21498441
chr3	21484496	21493895	21484496	21488858	21489539	21493895	94	---	---	---	---	---	---	0	--	---	---
chr3	21504767	21517117	21504767	21505452	21516432	21517117	99	---	---	---	---	21515883	21515928	+	78	21504767	21517115
chr3	21533519	21538322	21533533	21534752	21537102	21538320	92	21533514	21533518	21538323	21538327	21534773	21534789	-	82	21533520	21538319
chr3	21559710	21570496	21559710	21559953	21570253	21570496	88	---	---	---	---	21560369	21560416	-	72	21559710	21570485
chr3	21562912	21567263	21562912	21563459	21566715	21567263	90	---	---	---	---	21566566	21566580	+	73	21562928	21567261
chr3	21570587	21576597	21570587	21572066	21575149	21576597	94	---	---	---	---	21574995	21575021	+	70	21570587	21576594
chr3	21580879	21596147	21580879	21584902	21592124	21596147	97	---	---	---	---	21591762	21591788	+	81	21580879	21596142
chr3	21610159	21624094	21610161	21610696	21623546	21624083	92	21610154	21610158	21624095	21624099	21623050	21623063	+	71	21610161	21624088
chr3	21631200	21640449	21631212	21632325	21639334	21640449	97	21631195	21631199	21640450	21640454	21632498	21632570	-	79	21631200	21640447
chr3	21631212	21640570	21631212	21632445	21639334	21640570	97	---	---	---	---	21639076	21639091	+	81	21631212	21640567
chr3	21652147	21671538	21652147	21653315	21670370	21671538	98	---	---	---	---	21669517	21669563	+	89	21652147	21671535
chr3	21665291	21671640	21665291	21665401	21671530	21671640	97	---	---	---	---	21665640	21665662	-	86	21665305	21671638
chr3	21684111	21692357	21684114	21685765	21690720	21692349	96	21684104	21684110	21692358	21692364	21690584	21690624	+	75	21684114	21692354
chr3	21709478	21717801	21709478	21711153	21716147	21717801	97	---	---	---	---	21711248	21711288	-	75	21709479	21717799
chr3	21719063	21727046	21719063	21720258	21725850	21727046	94	---	---	---	---	21720499	21720538	-	70	21719063	21727044
chr3	21731478	21753118	21731478	21732531	21752045	21753118	97	---	---	---	---	21733483	21733503	-	80	---	---
chr3	21737815	21752045	21737820	21738829	21751036	21752045	99	21737809	21737814	21752046	21752051	21739397	21739416	-	75	21737820	21752043
chr3	21754420	21762234	21754431	21755480	21761206	21762234	97	21754415	21754419	21762235	21762239	21755684	21755698	-	86	---	---
chr3	21782746	21790674	21782746	21783908	21789514	21790674	96	---	---	---	---	21784153	21784167	-	73	21782746	21790672
chr3	21795213	21812649	21795213	21795371	21812491	21812649	98	---	---	---	---	21811718	21811733	+	75	---	---
chr3	21804947	21818118	21804947	21806461	21816601	21818118	85	---	---	---	---	21816188	21816206	+	78	21804951	21818114
chr3	21830759	21849728	21830759	21831245	21849243	21849728	93	---	---	---	---	21848344	21848387	+	70	21830764	21849710
chr3	21832082	21843663	21832082	21833492	21842260	21843663	90	---	---	---	---	21833747	21833783	-	72	21832082	21843659
chr3	21851274	21863337	21851286	21853756	21860863	21863329	95	21851269	21851273	21863338	21863342	21860513	21860568	+	71	---	---
chr3	21851830	21863164	21851830	21853591	21861407	21863164	95	---	---	---	---	21853850	21853878	-	75	---	---
chr3	21868670	21876198	21868670	21871323	21873541	21876198	99	---	---	---	---	21873444	21873459	+	87	21868670	21876196
chr3	21882889	21891403	21882889	21883775	21890517	21891403	99	---	---	---	---	21883870	21883897	-	75	21882896	21891401
chr3	21900541	21916796	21900541	21901070	21916288	21916796	90	---	---	---	---	21915753	21915813	+	70	21900544	21916792
chr3	21908810	21916289	21908810	21909752	21915347	21916289	96	---	---	---	---	21909999	21910013	-	73	21908812	21916287
chr3	21924913	21940506	21924913	21929346	21936073	21940506	97	---	---	---	---	21935739	21935779	+	73	21924925	21940504
chr3	21975237	21982661	21975243	21976501	21981387	21982656	96	21975232	21975236	21982662	21982666	21976554	21976609	-	80	21975243	21982657
chr3	22028343	22035531	22028343	22029135	22034739	22035531	98	---	---	---	---	22034478	22034510	+	78	---	---
chr3	22048211	22064057	22048211	22049217	22063050	22064057	97	---	---	---	---	22049846	22049869	-	70	---	---
chr3	22050794	22058414	22050794	22051647	22057583	22058414	95	---	---	---	---	22057286	22057323	+	73	---	---
chr3	22083551	22097683	22083551	22087435	22093799	22097683	99	---	---	---	---	22087506	22087521	-	81	---	---
chr3	22106902	22118796	22106902	22107370	22118328	22118796	98	---	---	---	---	22118102	22118119	+	77	22106909	22118793
chr3	22133751	22144390	22133751	22134974	22143167	22144390	99	---	---	---	---	22142801	22142817	+	76	22133761	22144385
chr3	22152215	22162312	22152215	22154533	22159993	22162312	99	---	---	---	---	---	---	0	--	---	---
chr3	22169959	22176953	22169959	22171188	22175791	22176953	86	---	---	---	---	22171396	22171419	-	75	22169960	22176951
chr3	22179302	22199710	22179315	22180025	22198989	22199698	95	22179297	22179301	22199711	22199715	22180929	22180942	-	71	22179305	22199703
chr3	22182576	22190596	22182576	22183632	22189540	22190596	99	---	---	---	---	22189286	22189308	+	73	---	---
chr3	22214758	22222245	22214758	22215511	22221491	22222245	98	---	---	---	---	22215741	22215764	-	83	22214759	22222244
chr3	22222246	22232537	22222246	22223601	22231181	22232537	99	---	---	---	---	22230817	22230833	+	94	22222248	22232535
chr3	22254365	22269392	22254365	22254970	22268781	22269385	94	22254360	22254364	22269393	22269397	22255635	22255661	-	74	---	---
chr3	22273321	22283603	22273321	22274667	22282257	22283603	99	---	---	---	---	22274966	22274984	-	78	22273321	22283601
chr3	22297311	22305509	22297311	22298694	22304126	22305509	97	---	---	---	---	22298917	22298935	-	78	22297313	22305507
chr3	22305863	22315211	22305863	22307107	22313951	22315196	98	22305858	22305862	22315212	22315216	22313700	22313715	+	81	22305863	22315194
chr3	22328847	22338246	22328847	22329856	22337237	22338246	98	---	---	---	---	22337001	22337023	+	78	22328848	22338244
chr3	22367954	22380337	22367954	22368643	22379648	22380337	98	---	---	---	---	22369146	22369194	-	75	22367954	22380335
chr3	22385635	22394919	22385635	22386850	22393681	22394919	95	---	---	---	---	22387094	22387109	-	81	22385635	22394917
chr3	22428472	22445807	22428472	22429706	22444572	22445807	96	---	---	---	---	22443979	22444008	+	73	22428472	22445805
chr3	22434103	22442118	22434103	22435344	22440877	22442118	98	---	---	---	---	22440620	22440638	+	73	22434104	22442112
chr3	22454457	22461094	22454457	22455844	22459720	22461094	90	---	---	---	---	22455847	22455875	-	79	22454475	22461091
chr3	22461908	22476402	22461908	22465773	22472507	22476402	97	---	---	---	---	22466019	22466043	-	76	---	---
chr3	22479995	22490835	22479995	22480462	22490347	22490835	89	---	---	---	---	22480754	22480796	-	79	22479995	22490833
chr3	22500498	22518422	22500498	22501822	22517098	22518422	96	---	---	---	---	22516401	22516430	+	70	22500502	22518417
chr3	22502401	22510003	22502401	22503658	22508725	22510003	96	---	---	---	---	22508473	22508502	+	70	22502401	22510001
chr3	22511763	22517102	22511763	22511915	22516950	22517102	96	---	---	---	---	22512155	22512167	-	92	---	---
chr3	22519177	22523917	22519177	22519289	22523805	22523917	93	---	---	---	---	---	---	0	--	22519189	22523911
chr3	22534714	22552287	22534714	22537009	22549923	22552287	87	---	---	---	---	22537626	22537654	-	72	22534715	22552285
chr3	22540704	22548375	22540718	22541998	22547100	22548365	97	22540698	22540703	22548376	22548381	22542237	22542254	-	83	22540712	22548373
chr3	22560930	22567616	22560930	22561935	22566612	22567616	94	---	---	---	---	22566460	22566533	+	79	22560930	22567610
chr3	22568759	22576461	22568759	22570040	22575181	22576461	99	---	---	---	---	22574924	22574941	+	88	22568759	22576459
chr3	22577066	22591649	22577066	22581031	22587684	22591649	99	---	---	---	---	22587445	22587466	+	81	22577069	22591645
chr3	22604656	22613835	22604656	22605195	22613296	22613835	98	---	---	---	---	22612974	22612992	+	78	---	---
chr3	22635586	22648211	22635591	22636534	22647258	22648207	97	22635581	22635585	22648212	22648216	22646749	22646783	+	91	---	---
chr3	22655626	22674640	22655626	22659681	22670583	22674640	99	---	---	---	---	22660069	22660091	-	73	22655627	22674639
chr3	22659666	22667615	22659666	22662736	22664545	22667615	99	---	---	---	---	22662807	22662823	-	76	22659671	22667613
chr3	22684626	22693903	22684626	22685867	22692730	22693903	92	---	---	---	---	22692437	22692449	+	84	22684627	22693902
chr3	22731998	22746243	22731998	22733032	22745210	22746243	97	---	---	---	---	22744651	22744667	+	70	22731998	22746238
chr3	22764468	22776514	22764468	22765182	22775807	22776514	92	---	---	---	---	22775282	22775300	+	84	22764473	22776511
chr3	22785004	22797444	22785004	22785710	22796739	22797444	97	---	---	---	---	22786216	22786262	-	78	22785004	22797442
chr3	22797446	22803371	22797446	22800406	22800411	22803371	99	---	---	---	---	---	---	0	--	---	---
chr3	22814781	22830767	22814781	22814949	22830600	22830767	95	---	---	---	---	22829870	22829883	+	71	22814783	22830760
chr3	22815415	22831657	22815415	22816302	22830769	22831657	97	---	---	---	---	22816996	22817026	-	77	---	---
chr3	22821240	22829249	22821240	22822580	22827972	22829249	94	---	---	---	---	22822666	22822729	-	81	22821240	22829247
chr3	22845570	22851080	22845570	22845967	22850683	22851080	97	---	---	---	---	22846002	22846013	-	91	22845570	22851078
chr3	22866676	22870583	22866676	22867103	22870159	22870583	93	---	---	---	---	22867243	22867256	-	71	22866682	22870581
chr3	22870782	22885127	22870782	22873981	22881928	22885127	99	---	---	---	---	22881564	22881582	+	84	22870782	22885120
chr3	22889848	22895890	22889848	22890517	22895222	22895890	95	---	---	---	---	22890736	22890753	-	72	22889857	22895885
chr3	22897542	22917714	22897557	22898723	22916535	22917701	95	22897537	22897541	22917715	22917719	22899587	22899613	-	70	22897558	22917704
chr3	22903161	22915405	22903161	22903854	22914712	22915405	99	---	---	---	---	22914170	22914207	+	76	22903161	22915402
chr3	22918955	22926995	22918955	22920290	22925661	22926995	98	---	---	---	---	22925498	22925561	+	82	22918955	22926992
chr3	22950283	22962040	22950283	22951200	22961124	22962040	99	---	---	---	---	22960790	22960813	+	75	---	---
chr3	22951505	22955066	22951505	22952653	22953955	22955066	85	---	---	---	---	22953911	22953924	+	71	22951510	22955049
chr3	22985889	22995653	22985889	22989024	22992518	22995653	99	---	---	---	---	22989171	22989189	-	84	22985891	22995651
chr3	23005919	23020236	23005930	23006986	23019177	23020233	98	23005914	23005918	23020237	23020241	23018620	23018636	+	70	23005933	23020228
chr3	23022703	23030343	23022703	23023910	23029108	23030343	96	---	---	---	---	23024156	23024170	-	80	23022703	23030341
chr3	23031999	23050478	23032005	23032461	23050044	23050478	85	23031994	23031998	23050479	23050483	23033253	23033310	-	70	---	---
chr3	23037528	23046854	23037528	23038758	23045644	23046853	96	23037521	23037527	23046855	23046861	23039007	23039022	-	81	23037528	23046852
chr3	23056813	23074707	23056813	23057670	23073860	23074707	90	---	---	---	---	23073303	23073321	+	73	23056822	23074704
chr3	23074715	23082197	23074715	23075981	23080932	23082197	97	---	---	---	---	23076202	23076229	-	71	23074721	23082193
chr3	23100214	23107925	23100217	23101479	23106698	23107924	92	23100209	23100213	23107926	23107930	23101702	23101714	-	76	---	---
chr3	23108453	23122764	23108453	23112600	23118618	23122764	99	---	---	---	---	23112871	23112883	-	84	23108454	23122759
chr3	23124901	23136756	23124901	23125774	23135856	23136756	94	---	---	---	---	23126222	23126279	-	77	23124901	23136752
chr3	23138095	23150011	23138095	23141390	23146715	23150011	98	---	---	---	---	23141641	23141657	-	76	---	---
chr3	23172777	23191915	23172778	23173703	23190977	23191903	96	23172772	23172776	23191916	23191920	23174316	23174361	-	91	23172779	23191906
chr3	23173703	23181322	23173703	23174996	23180031	23181322	98	---	---	---	---	23175208	23175227	-	80	23173703	23181320
chr3	23181358	23196440	23181358	23185849	23191910	23196440	95	---	---	---	---	23186088	23186107	-	70	---	---
chr3	23208351	23212782	23208351	23208946	23212187	23212782	88	---	---	---	---	23212059	23212079	+	76	23208353	23212776
chr3	23218714	23240117	23218714	23220113	23238759	23240117	94	---	---	---	---	23237908	23237925	+	83	---	---
chr3	23229844	23241331	23229844	23231076	23240112	23241331	96	---	---	---	---	23231215	23231263	-	71	---	---
chr3	23241356	23253515	23241356	23243249	23251622	23253515	99	---	---	---	---	23243601	23243613	-	92	---	---
chr3	23253512	23265913	23253512	23254204	23265221	23265913	98	---	---	---	---	23254708	23254753	-	76	23253512	23265911
chr3	23276154	23293513	23276154	23277272	23292398	23293513	97	---	---	---	---	23277669	23277698	-	73	23276163	23293512
chr3	23294973	23309394	23294980	23296031	23308333	23309384	99	23294967	23294972	23309395	23309400	23307836	23307859	+	70	23294980	23309390
chr3	23332839	23346162	23332839	23335546	23343470	23346162	98	---	---	---	---	23335898	23335909	-	100	---	---
chr3	23361162	23371276	23361162	23362975	23369463	23371276	99	---	---	---	---	23362977	23363011	-	71	23361162	23371274
chr3	23402171	23415364	23402171	23407199	23410336	23415364	99	---	---	---	---	23410201	23410229	+	82	---	---
chr3	23416685	23423020	23416685	23419830	23419865	23423010	99	23416679	23416684	23423021	23423026	---	---	0	--	23416699	23423017
chr3	23473462	23495021	23473462	23476052	23492462	23495021	96	---	---	---	---	23476854	23476873	-	75	---	---
chr3	23485369	23496341	23485369	23486703	23495016	23496341	96	---	---	---	---	23494815	23494834	+	70	---	---
chr3	23514183	23523510	23514186	23515699	23521989	23523502	98	23514178	23514182	23523511	23523515	23515900	23515929	-	80	23514186	23523508
chr3	23528876	23536273	23528884	23530168	23534983	23536267	96	23528866	23528875	23536274	23536283	23534767	23534834	+	70	23528881	23536264
chr3	23537831	23556274	23537831	23541711	23552337	23556274	98	---	---	---	---	23542193	23542223	-	70	23537833	23556272
chr3	23582537	23603045	23582543	23585688	23599911	23603045	96	23582532	23582536	23603046	23603050	23586370	23586393	-	75	---	---
chr3	23590984	23598703	23590984	23591916	23597784	23598703	95	---	---	---	---	23592128	23592150	-	78	---	---
chr3	23622839	23630926	23622839	23625779	23627964	23630926	94	---	---	---	---	23627872	23627916	+	75	23622853	23630921
chr3	23637980	23649506	23637980	23638696	23648780	23649497	95	23637975	23637979	23649507	23649511	23648351	23648374	+	83	23637980	23649495
chr3	23671328	23676682	23671333	23671437	23676580	23676682	86	23671322	23671327	23676683	23676688	23671627	23671652	-	96	---	---
chr3	23679819	23687386	23679833	23680932	23686239	23687384	94	23679814	23679818	23687387	23687391	23681171	23681197	-	85	23679825	23687382
chr3	23725093	23734252	23725093	23726015	23733348	23734252	85	---	---	---	---	23733023	23733049	+	70	---	---
chr3	23744900	23758623	23744900	23750007	23753567	23758623	96	---	---	---	---	23753406	23753427	+	77	23744906	23758621
chr3	23764430	23776259	23764430	23768526	23772159	23776259	98	---	---	---	---	23772006	23772075	+	75	23764430	23776254
chr3	23797745	23805054	23797745	23799019	23803794	23805054	96	---	---	---	---	23803579	23803646	+	70	23797746	23805052
chr3	23806959	23812938	23806959	23807499	23812398	23812938	99	---	---	---	---	23812311	23812326	+	93	23806960	23812936
chr3	23815339	23827618	23815339	23815895	23827058	23827618	93	---	---	---	---	23816420	23816442	-	86	---	---
chr3	23829134	23832888	23829134	23830422	23831622	23832888	88	---	---	---	---	23831544	23831560	+	82	23829137	23832886
chr3	23834964	23843378	23834964	23836339	23841863	23843378	89	---	---	---	---	23841633	23841662	+	80	23834964	23843376
chr3	23847521	23854499	23847525	23848033	23853986	23854492	92	23847516	23847520	23854500	23854504	23848260	23848279	-	80	23847538	23854496
chr3	23861732	23874783	23861732	23865308	23871120	23874783	91	---	---	---	---	23865364	23865379	-	81	---	---
chr3	23881088	23893488	23881094	23881783	23892793	23893481	98	23881083	23881087	23893489	23893493	23892244	23892289	+	78	23881088	23893485
chr3	23893941	23906346	23893945	23894637	23905654	23906346	99	23893936	23893940	23906347	23906351	23895143	23895186	-	79	23893945	23906344
chr3	23928797	23942489	23928797	23928954	23942332	23942489	91	---	---	---	---	23941799	23941821	+	78	23928799	23942480
chr3	23930842	23936038	23930842	23931246	23935634	23936038	98	---	---	---	---	23935491	23935535	+	77	23930842	23936036
chr3	23961108	23970504	23961108	23962165	23969453	23970504	86	---	---	---	---	23962348	23962366	-	73	23961110	23970499
chr3	23971364	23983720	23971364	23972058	23983026	23983720	99	---	---	---	---	23982478	23982529	+	73	23971370	23983718
chr3	23996608	24018061	23996612	23997038	24017622	24018050	94	23996603	23996607	24018062	24018066	23998035	23998068	-	70	---	---
chr3	23997193	24009375	23997193	23998192	24008431	24009375	87	---	---	---	---	24007919	24007940	+	77	---	---
chr3	23999863	24004704	23999870	24000933	24003633	24004694	94	23999858	23999862	24004705	24004709	24000954	24001004	-	76	23999867	24004699
chr3	24009375	24016028	24009375	24010549	24014854	24016028	93	---	---	---	---	24014638	24014690	+	75	24009375	24016026
chr3	24016254	24035283	24016263	24016749	24034798	24035283	95	24016248	24016253	24035284	24035289	24034672	24034696	+	88	---	---
chr3	24018050	24034646	24018050	24019345	24033331	24034646	94	---	---	---	---	24020003	24020021	-	84	24018050	24034644
chr3	24052014	24060707	24052014	24053361	24059360	24060707	99	---	---	---	---	24053610	24053633	-	70	24052014	24060704
chr3	24080423	24088038	24080423	24081702	24086794	24088038	95	---	---	---	---	24081941	24081957	-	82	24080423	24088036
chr3	24099725	24108008	24099725	24101373	24106356	24108003	98	24099720	24099724	24108009	24108013	24106220	24106260	+	75	24099725	24108007
chr3	24123872	24133096	24123873	24125459	24131509	24133095	99	24123867	24123871	24133097	24133101	24131222	24131236	+	73	24123874	24133093
chr3	24140971	24149194	24140971	24142202	24147961	24149194	98	---	---	---	---	24142438	24142456	-	78	24140972	24149192
chr3	24156007	24174022	24156007	24158800	24171223	24174022	85	---	---	---	---	24159240	24159275	-	72	---	---
chr3	24179059	24187282	24179070	24180724	24185641	24187273	97	24179054	24179058	24187283	24187287	24185505	24185545	+	75	24179063	24187281
chr3	24194739	24214461	24194739	24195114	24214086	24214461	97	---	---	---	---	24213320	24213338	+	84	24194744	24214458
chr3	24206045	24214087	24206045	24207279	24212854	24214087	98	---	---	---	---	24207502	24207516	-	73	24206046	24214085
chr3	24249929	24260175	24249930	24251473	24258652	24260169	94	24249924	24249928	24260176	24260180	24258293	24258314	+	77	---	---
chr3	24261237	24268543	24261237	24262517	24267257	24268543	97	---	---	---	---	24262570	24262625	-	80	24261237	24268541
chr3	24292577	24295603	24292577	24293552	24294638	24295603	97	---	---	---	---	---	---	0	--	---	---
chr3	24307104	24316466	24307114	24308650	24314928	24316464	98	24307099	24307103	24316467	24316471	24308920	24308939	-	70	24307108	24316465
chr3	24317611	24329648	24317611	24318074	24329184	24329648	97	---	---	---	---	24328785	24328808	+	70	24317611	24329643
chr3	24338453	24345577	24338453	24339150	24344881	24345577	96	---	---	---	---	24344624	24344646	+	86	---	---
chr3	24350387	24357779	24350397	24351318	24356843	24357764	97	24350382	24350386	24357780	24357784	24356566	24356591	+	80	24350397	24357777
chr3	24358561	24372731	24358561	24362432	24368656	24372731	93	---	---	---	---	24368471	24368498	+	71	---	---
chr3	24408947	24429900	24408954	24410292	24428553	24429888	95	24408942	24408946	24429901	24429905	24411138	24411149	-	75	24408954	24429897
chr3	24422204	24429888	24422204	24422625	24429467	24429888	97	---	---	---	---	24422706	24422784	-	77	24422208	24429885
chr3	24435414	24447471	24435414	24435874	24447011	24447471	97	---	---	---	---	24446471	24446513	+	72	24435415	24447469
chr3	24476269	24489464	24476269	24478820	24486913	24489464	99	---	---	---	---	24486872	24486888	+	82	24476286	24489462
chr3	24495895	24511332	24495895	24496494	24510733	24511332	97	---	---	---	---	24510271	24510334	+	82	---	---
chr3	24495895	24511279	24495895	24496441	24510733	24511279	97	---	---	---	---	24510271	24510334	+	82	---	---
chr3	24501560	24510088	24501560	24502895	24508733	24510088	97	---	---	---	---	24503115	24503129	-	86	24501561	24510086
chr3	24517684	24532156	24517684	24520913	24528926	24532156	99	---	---	---	---	24528740	24528758	+	78	24517685	24532150
chr3	24552410	24561737	24552410	24553642	24560505	24561737	98	---	---	---	---	24560245	24560260	+	81	24552410	24561735
chr3	24572523	24579286	24572523	24573768	24578042	24579286	98	---	---	---	---	24573820	24573874	-	78	24572525	24579283
chr3	24615694	24632416	24615699	24616932	24631187	24632415	98	24615688	24615693	24632417	24632422	24617493	24617523	-	74	24615699	24632413
chr3	24629582	24645872	24629582	24630816	24644641	24645872	92	---	---	---	---	24644047	24644064	+	72	24629582	24645869
chr3	24638712	24658687	24638721	24641863	24655558	24658682	95	24638706	24638711	24658688	24658693	24654985	24655023	+	76	24638721	24658680
chr3	24644641	24652238	24644641	24645871	24651008	24652238	97	---	---	---	---	24650772	24650786	+	73	24644641	24652236
chr3	24679714	24687454	24679714	24680993	24686189	24687454	95	---	---	---	---	24681232	24681253	-	77	24679714	24687452
chr3	24706785	24718752	24706785	24707248	24718289	24718752	99	---	---	---	---	24718057	24718074	+	77	24706786	24718751
chr3	24728091	24741686	24728091	24731355	24738434	24741686	94	---	---	---	---	24731529	24731549	-	71	24728102	24741684
chr3	24745592	24757017	24745592	24745759	24756850	24757017	98	---	---	---	---	24746231	24746268	-	73	---	---
chr3	24773237	24790228	24773237	24773958	24789510	24790228	95	---	---	---	---	24774685	24774728	-	90	24773245	24790225
chr3	24797634	24807363	24797634	24800058	24804997	24807363	87	---	---	---	---	24800283	24800294	-	75	24797636	24807353
chr3	24809638	24822041	24809638	24810343	24821336	24822041	97	---	---	---	---	24820786	24820830	+	77	24809638	24822039
chr3	24844001	24852096	24844001	24845244	24850862	24852096	96	---	---	---	---	24850620	24850638	+	78	24844001	24852094
chr3	24867664	24875886	24867664	24868135	24875415	24875886	97	---	---	---	---	24868395	24868409	-	73	24867670	24875884
chr3	24889474	24898768	24889487	24890720	24897527	24898761	98	24889469	24889473	24898769	24898773	24890966	24890981	-	81	24889480	24898765
chr3	24912387	24915076	24912387	24912836	24914622	24915076	89	---	---	---	---	---	---	0	--	24912387	24915075
chr3	24915433	24923652	24915433	24916469	24922616	24923652	97	---	---	---	---	24916726	24916746	-	71	24915434	24923650
chr3	24939116	24947422	24939126	24940785	24945763	24947421	98	24939111	24939115	24947423	24947427	24945632	24945672	+	75	24939116	24947418
chr3	24949206	24956296	24949206	24949386	24956116	24956296	97	---	---	---	---	24949473	24949536	-	82	24949216	24956293
chr3	24970830	24978705	24970830	24972101	24977433	24978705	97	---	---	---	---	24977225	24977288	+	81	24970836	24978702
chr3	24982273	24985973	24982279	24982570	24985666	24985971	87	24982268	24982272	24985974	24985978	24982596	24982609	-	78	---	---
chr3	24999438	25009827	24999438	25002585	25006504	25009827	93	---	---	---	---	25006309	25006331	+	82	24999440	25009821
chr3	25027346	25035291	25027346	25028688	25033949	25035291	98	---	---	---	---	25033802	25033846	+	80	25027346	25035288
chr3	25045726	25054030	25045726	25046877	25052879	25054030	94	---	---	---	---	25052631	25052650	+	85	25045726	25054022
chr3	25068953	25081103	25068953	25070523	25079537	25081103	95	---	---	---	---	25070935	25070955	-	80	25068954	25081096
chr3	25093276	25104193	25093276	25096844	25100437	25104193	92	---	---	---	---	25100322	25100360	+	71	25093289	25104189
chr3	25119751	25132130	25119751	25120478	25131402	25132130	95	---	---	---	---	25121007	25121025	-	89	25119751	25132124
chr3	25135945	25138571	25135957	25136365	25138149	25138556	96	25135940	25135944	25138572	25138576	25136414	25136427	-	71	25135957	25138554
chr3	25141572	25148338	25141575	25141995	25147907	25148327	92	25141567	25141571	25148339	25148343	25142240	25142265	-	80	---	---
chr3	25158763	25170180	25158763	25159486	25169457	25170180	96	---	---	---	---	25159899	25159914	-	81	25158763	25170178
chr3	25175495	25183569	25175495	25176835	25182250	25183569	97	---	---	---	---	25176928	25176991	-	82	25175495	25183567
chr3	25196298	25210683	25196313	25199591	25207405	25210683	97	25196293	25196297	25210684	25210688	25199926	25199953	-	82	---	---
chr3	25217378	25226635	25217378	25218965	25225048	25226635	99	---	---	---	---	25224927	25224954	+	78	25217380	25226633
chr3	25232429	25239925	25232429	25233555	25238811	25239925	93	---	---	---	---	25233773	25233818	-	82	25232429	25239924
chr3	25240072	25246833	25240081	25240859	25246041	25246820	95	25240067	25240071	25246834	25246838	25245870	25245926	+	77	25240076	25246824
chr3	25253314	25265128	25253314	25256134	25262362	25265128	96	---	---	---	---	25256351	25256392	-	73	---	---
chr3	25266907	25276562	25266907	25268182	25275239	25276552	89	25266902	25266906	25276563	25276567	25274908	25274928	+	80	25266907	25276558
chr3	25295802	25312103	25295802	25296857	25311091	25312103	92	---	---	---	---	25297525	25297548	-	83	25295810	25312101
chr3	25302634	25310648	25302637	25304028	25309249	25310648	97	25302628	25302633	25310649	25310654	25308990	25309012	+	73	25302638	25310646
chr3	25302635	25310906	25302637	25304280	25309249	25310900	97	25302630	25302634	25310907	25310911	25304382	25304422	-	78	25302638	25310905
chr3	25328130	25334889	25328138	25328915	25334097	25334876	94	25328125	25328129	25334890	25334894	25333837	25333853	+	82	25328134	25334880
chr3	25334876	25351672	25334876	25335932	25350595	25351672	87	---	---	---	---	25336520	25336544	-	76	25334877	25351669
chr3	25342806	25350578	25342806	25344094	25349256	25350568	88	25342801	25342805	25350579	25350583	25344175	25344243	-	81	25342806	25350574
chr3	25368463	25385490	25368463	25369151	25384801	25385490	93	---	---	---	---	25369895	25369920	-	88	---	---
chr3	25372870	25378625	25372870	25373084	25378411	25378625	97	---	---	---	---	25378193	25378218	+	73	25372876	25378622
chr3	25384797	25390404	25384797	25385609	25389577	25390404	86	---	---	---	---	25389422	25389444	+	78	---	---
chr3	25402438	25411880	25402438	25403139	25411177	25411880	97	---	---	---	---	25410844	25410862	+	78	25402447	25411875
chr3	25437154	25458841	25437154	25438434	25457561	25458841	98	---	---	---	---	25439217	25439232	-	75	25437154	25458839
chr3	25442022	25456028	25442025	25443013	25455036	25456024	98	25442016	25442021	25456029	25456034	25454617	25454637	+	71	25442025	25456022
chr3	25465616	25481363	25465616	25466998	25479955	25481362	90	25465611	25465615	25481364	25481368	25467301	25467318	-	77	25465616	25481362
chr3	25481906	25499921	25481906	25482625	25499202	25499921	96	---	---	---	---	25483380	25483419	-	92	25481906	25499919
chr3	25522044	25534381	25522044	25522729	25533696	25534381	99	---	---	---	---	25533147	25533191	+	77	25522044	25534379
chr3	25547683	25556226	25547683	25549387	25554501	25556226	96	---	---	---	---	25554352	25554415	+	81	25547691	25556225
chr3	25563631	25577813	25563639	25564684	25576767	25577812	99	25563626	25563630	25577814	25577818	25576280	25576299	+	75	25563641	25577810
chr3	25597284	25606512	25597284	25598511	25605355	25606512	89	25597278	25597283	25606513	25606518	25605096	25605111	+	81	25597284	25606509
chr3	25609929	25617565	25609929	25611209	25616301	25617565	98	---	---	---	---	25616046	25616062	+	82	25609930	25617563
chr3	25638607	25650651	25638614	25639074	25650186	25650646	98	25638602	25638606	25650652	25650656	25649953	25649970	+	77	25638614	25650644
chr3	25652496	25662865	25652496	25652946	25662413	25662865	85	---	---	---	---	25662031	25662046	+	81	---	---
chr3	25682103	25687125	25682103	25682216	25687012	25687125	97	---	---	---	---	25686773	25686791	+	73	---	---
chr3	25694619	25700043	25694619	25694737	25699924	25700043	95	---	---	---	---	25694973	25694997	-	72	25694620	25700040
chr3	25719392	25722179	25719392	25719980	25721582	25722179	89	---	---	---	---	25721547	25721562	+	87	25719392	25722176
chr3	25748612	25756393	25748612	25752526	25752587	25756393	94	---	---	---	---	---	---	0	--	25748618	25756390
chr3	25811316	25823670	25811316	25812004	25822982	25823670	98	---	---	---	---	25822433	25822477	+	77	25811316	25823668
chr3	25825146	25841952	25825146	25825626	25841472	25841952	96	---	---	---	---	25840783	25840810	+	75	25825150	25841950
chr3	25829990	25836055	25829990	25831414	25834588	25836055	91	25829985	25829989	25836056	25836060	25834430	25834454	+	84	25829990	25836043
chr3	25843090	25857220	25843090	25847140	25853168	25857220	99	---	---	---	---	25847416	25847428	-	84	25843090	25857218
chr3	25870029	25877574	25870043	25871322	25876285	25877565	98	25870024	25870028	25877575	25877579	25876177	25876231	+	81	25870040	25877563
chr3	25909745	25922012	25909745	25912694	25919065	25922012	99	---	---	---	---	25918958	25919002	+	82	25909747	25922010
chr3	25922560	25930464	25922563	25923771	25929261	25930464	96	25922554	25922559	25930465	25930470	25923960	25923993	-	76	---	---
chr3	25934724	25943006	25934724	25935967	25941763	25943006	95	---	---	---	---	25941528	25941543	+	87	25934724	25943000
chr3	25944628	25959711	25944628	25945671	25958668	25959711	95	---	---	---	---	25946292	25946311	-	70	25944629	25959709
chr3	25962031	25975596	25962031	25964417	25973248	25975596	96	---	---	---	---	25973064	25973082	+	78	25962031	25975589
chr3	25975713	25986732	25975716	25976176	25986261	25986726	96	25975708	25975712	25986733	25986737	25985987	25986007	+	71	25975716	25986724
chr3	25999605	26005492	25999605	26000021	26005087	26005492	88	---	---	---	---	26000149	26000165	-	88	---	---
chr3	26000132	26002547	26000132	26000404	26002277	26002547	95	---	---	---	---	---	---	0	--	---	---
chr3	26010696	26030452	26010708	26011096	26030055	26030443	92	26010691	26010695	26030453	26030457	26011782	26011810	-	72	26010701	26030448
chr3	26014126	26016861	26014126	26014443	26016544	26016861	93	---	---	---	---	---	---	0	--	---	---
chr3	26026947	26045923	26026947	26027163	26045707	26045923	96	---	---	---	---	26045014	26045044	+	74	26026957	26045921
chr3	26038717	26046898	26038717	26039486	26046130	26046898	92	---	---	---	---	26039747	26039796	-	70	26038723	26046884
chr3	26039584	26042289	26039584	26039901	26041971	26042289	93	---	---	---	---	---	---	0	--	---	---
chr3	26057754	26061019	26057754	26058073	26060698	26061019	93	---	---	---	---	26058086	26058104	-	73	---	---
chr3	26061005	26069363	26061005	26062663	26067705	26069363	97	---	---	---	---	26067569	26067609	+	73	26061005	26069358
chr3	26089839	26102162	26089839	26090570	26101431	26102162	96	---	---	---	---	26100888	26100902	+	86	26089844	26102160
chr3	26121556	26137789	26121556	26122753	26136593	26137789	93	---	---	---	---	26123357	26123392	-	72	26121557	26137786
chr3	26148752	26156586	26148752	26149764	26155574	26156586	98	---	---	---	---	26155283	26155324	+	83	---	---
chr3	26164570	26182358	26164570	26165399	26181530	26182358	96	---	---	---	---	26166101	26166121	-	76	26164573	26182350
chr3	26166725	26176947	26166725	26169404	26174267	26176947	93	---	---	---	---	26174038	26174097	+	75	26166725	26176945
chr3	26185987	26194696	26185987	26187578	26193106	26194696	99	---	---	---	---	26192937	26192968	+	84	26185994	26194694
chr3	26199749	26207736	26199749	26200987	26206522	26207736	97	---	---	---	---	26206261	26206276	+	81	26199750	26207734
chr3	26213248	26233475	26213248	26216807	26229901	26233475	96	---	---	---	---	26217302	26217313	-	83	26213251	26233466
chr3	26217445	26229917	26217445	26218184	26229177	26229917	95	---	---	---	---	26228627	26228650	+	79	26217445	26229912
chr3	26265354	26273074	26265354	26266559	26271866	26273074	89	---	---	---	---	26271632	26271647	+	87	26265355	26273072
chr3	26307653	26320009	26307653	26308341	26319321	26320009	99	---	---	---	---	26308844	26308889	-	78	26307653	26320007
chr3	26339412	26355420	26339416	26340128	26354722	26355409	91	26339407	26339411	26355421	26355425	26354079	26354111	+	72	26339417	26355410
chr3	26345785	26353702	26345785	26346981	26352554	26353702	91	---	---	---	---	26347222	26347241	-	70	26345785	26353700
chr3	26363794	26366648	26363794	26364371	26366073	26366648	95	---	---	---	---	---	---	0	--	---	---
chr3	26368725	26375593	26368725	26369927	26374390	26375593	92	---	---	---	---	26370039	26370056	-	88	26368741	26375590
chr3	26378454	26385958	26378454	26379681	26384720	26385958	98	---	---	---	---	26379916	26379933	-	77	26378454	26385956
chr3	26386560	26389881	26386560	26387844	26388597	26389881	93	---	---	---	---	26388565	26388584	+	80	26386560	26389878
chr3	26441627	26448727	26441633	26443472	26446883	26448719	96	26441622	26441626	26448728	26448732	26443570	26443618	-	75	---	---
chr3	26480772	26488524	26480772	26481699	26487593	26488524	99	---	---	---	---	26487392	26487408	+	82	26480776	26488520
chr3	26488997	26504056	26488997	26490181	26502872	26504056	93	---	---	---	---	26490654	26490702	-	71	26488997	26504054
chr3	26493151	26502441	26493151	26494383	26501249	26502441	93	---	---	---	---	26501120	26501193	+	77	26493151	26502439
chr3	26547576	26565772	26547576	26549156	26564217	26565772	92	---	---	---	---	26549774	26549847	-	75	26547578	26565770
chr3	26550390	26559505	26550390	26551744	26558114	26559505	94	---	---	---	---	26557826	26557845	+	70	26550392	26559488
chr3	26565942	26573705	26565954	26567606	26572041	26573694	97	26565937	26565941	26573706	26573710	26567701	26567741	-	75	26565954	26573700
chr3	26581727	26596292	26581727	26585995	26592015	26596292	98	---	---	---	---	26586270	26586282	-	84	26581728	26596290
chr3	26604121	26617273	26604121	26605670	26615724	26617273	98	---	---	---	---	26606128	26606141	-	100	26604121	26617271
chr3	26617692	26628215	26617692	26618145	26627762	26628215	96	---	---	---	---	26627332	26627352	+	95	26617697	26628213
chr3	26636355	26643539	26636362	26638072	26641818	26643533	94	26636350	26636354	26643540	26643544	26641728	26641770	+	72	26636369	26643520
chr3	26659347	26671755	26659347	26660044	26671058	26671755	98	---	---	---	---	26670508	26670553	+	78	26659347	26671753
chr3	26693190	26708689	26693190	26697605	26704275	26708689	98	---	---	---	---	26704088	26704105	+	77	26693190	26708687
chr3	26722288	26736067	26722288	26723302	26735054	26736067	94	---	---	---	---	26734482	26734503	+	86	26722300	26736065
chr3	26744012	26748917	26744012	26744872	26748069	26748917	90	---	---	---	---	26744894	26744912	-	84	26744014	26748915
chr3	26755456	26770221	26755456	26756164	26769513	26770221	95	---	---	---	---	26756780	26756823	-	86	26755474	26770219
chr3	26761863	26769526	26761871	26765120	26766265	26769516	98	26761858	26761862	26769527	26769531	26766166	26766181	+	81	26761871	26769511
chr3	26796195	26810619	26796195	26800313	26806488	26810619	98	---	---	---	---	26800530	26800557	-	71	26796202	26810610
chr3	26813798	26819317	26813798	26815129	26817990	26819317	89	---	---	---	---	26817847	26817861	+	93	---	---
chr3	26821341	26828082	26821341	26821556	26827867	26828082	96	---	---	---	---	26821858	26821872	-	73	26821353	26828079
chr3	26823811	26835757	26823811	26825404	26834149	26835757	85	---	---	---	---	26833978	26833998	+	76	26823814	26835749
chr3	26830043	26838318	26830043	26832383	26835892	26838318	93	---	---	---	---	26835784	26835838	+	81	26830043	26838308
chr3	26867981	26882340	26867981	26868316	26882006	26882340	96	---	---	---	---	26868950	26868989	-	72	26867981	26882322
chr3	26868667	26884336	26868671	26870302	26882695	26884324	94	26868662	26868666	26884337	26884341	26882114	26882128	+	86	26868676	26884328
chr3	26870302	26876007	26870302	26871475	26874834	26876007	98	---	---	---	---	26871507	26871534	-	71	26870302	26876005
chr3	26883238	26900692	26883238	26887025	26896928	26900683	86	26883233	26883237	26900693	26900697	26887038	26887052	-	80	---	---
chr3	26905695	26915496	26905695	26906092	26915100	26915496	95	---	---	---	---	26914864	26914891	+	82	---	---
chr3	26927774	26937943	26927774	26929714	26936094	26937943	94	---	---	---	---	26936081	26936092	+	100	26927775	26937940
chr3	26944638	26952211	26944638	26945897	26950933	26952211	96	---	---	---	---	26950681	26950710	+	70	26944638	26952209
chr3	26973949	26982270	26973963	26975620	26980599	26982256	98	26973944	26973948	26982271	26982275	26975716	26975756	-	75	26973965	26982254
chr3	27007710	27021201	27007710	27008224	27020679	27021201	93	---	---	---	---	27020298	27020357	+	70	---	---
chr3	27015628	27032742	27015628	27016808	27031562	27032742	95	---	---	---	---	27017300	27017329	-	93	27015628	27032729
chr3	27020025	27028085	27020025	27021455	27026510	27028080	87	27020020	27020024	27028086	27028090	27026285	27026325	+	73	27020038	27028078
chr3	27036777	27054806	27036781	27038130	27053429	27054798	90	27036772	27036776	27054807	27054811	27052707	27052720	+	92	27036789	27054802
chr3	27038420	27059605	27038420	27038521	27059504	27059605	94	---	---	---	---	27039449	27039472	-	79	27038421	27059589
chr3	27050761	27054866	27050761	27051430	27054216	27054866	88	---	---	---	---	27054182	27054207	+	80	---	---
chr3	27051451	27059408	27051451	27052686	27058175	27059408	98	---	---	---	---	27057901	27057929	+	72	27051451	27059406
chr3	27073421	27085031	27073421	27074462	27083991	27085031	97	---	---	---	---	27074750	27074763	-	85	27073437	27085029
chr3	27086395	27101070	27086395	27087150	27100315	27101070	97	---	---	---	---	27100141	27100159	+	73	---	---
chr3	27093240	27100315	27093240	27094413	27099142	27100315	98	---	---	---	---	27094574	27094626	-	73	27093241	27100313
chr3	27104185	27112870	27104191	27105843	27111225	27112870	94	27104180	27104184	27112871	27112875	27106077	27106091	-	73	27104191	27112867
chr3	27118792	27128595	27118792	27121804	27125585	27128595	96	---	---	---	---	27125415	27125441	+	81	---	---
chr3	27133446	27151067	27133446	27134001	27150511	27151067	98	---	---	---	---	27149699	27149721	+	86	---	---
chr3	27137701	27148308	27137701	27139387	27146626	27148308	99	---	---	---	---	27146311	27146326	+	75	27137701	27148304
chr3	27169281	27181631	27169281	27169969	27180943	27181631	99	---	---	---	---	27180394	27180439	+	78	27169281	27181629
chr3	27187517	27203193	27187517	27192024	27198686	27203193	98	---	---	---	---	27192243	27192283	-	70	27187518	27203192
chr3	27207269	27214810	27207269	27207437	27214642	27214810	92	---	---	---	---	27207728	27207761	-	73	---	---
chr3	27227736	27248626	27227744	27228563	27247832	27248626	91	27227731	27227735	27248627	27248631	27246868	27246886	+	78	27227747	27248613
chr3	27229191	27236937	27229203	27230462	27235647	27236933	97	27229186	27229190	27236938	27236942	27230701	27230722	-	86	27229196	27236936
chr3	27237481	27245058	27237481	27238429	27244108	27245058	96	---	---	---	---	27244024	27244052	+	72	27237486	27245056
chr3	27248623	27261062	27248623	27249327	27260354	27261062	98	---	---	---	---	27259804	27259852	+	75	27248626	27261060
chr3	27261912	27267561	27261912	27262151	27267322	27267561	94	---	---	---	---	27267092	27267103	+	83	---	---
chr3	27279395	27293484	27279395	27283453	27289477	27293484	95	---	---	---	---	27289190	27289210	+	80	27279395	27293481
chr3	27280806	27291703	27280806	27281674	27290835	27291703	97	---	---	---	---	27281933	27281981	-	71	---	---
chr3	27297858	27315450	27297858	27298005	27315302	27315450	91	---	---	---	---	27298754	27298770	-	82	27297866	27315437
chr3	27298001	27307308	27298001	27299234	27306096	27307308	97	---	---	---	---	27305838	27305853	+	81	27298002	27307306
chr3	27326186	27342292	27326186	27326545	27341935	27342292	85	---	---	---	---	27341195	27341221	+	81	27326192	27342285
chr3	27326637	27334299	27326637	27327661	27333260	27334299	91	---	---	---	---	27333187	27333238	+	73	27326654	27334291
chr3	27348604	27363125	27348604	27352517	27359180	27363125	97	---	---	---	---	27352762	27352786	-	76	27348610	27363123
chr3	27382242	27388931	27382242	27383436	27387738	27388931	98	---	---	---	---	27387523	27387576	+	74	27382242	27388929
chr3	27397509	27400099	27397509	27397916	27399692	27400099	98	27397504	27397508	27400100	27400104	27397966	27397979	-	71	27397509	27400085
chr3	27410191	27416250	27410191	27410557	27415884	27416250	87	---	---	---	---	27410576	27410592	-	82	27410193	27416235
chr3	27410885	27418000	27410893	27411059	27417825	27417991	87	27410879	27410884	27418001	27418006	27417553	27417576	+	83	---	---
chr3	27421808	27436337	27421808	27423365	27434708	27436337	87	---	---	---	---	27434184	27434205	+	81	27421820	27436323
chr3	27428365	27437394	27428365	27429746	27436008	27437394	90	---	---	---	---	27429830	27429893	-	82	---	---
chr3	27432858	27437998	27432868	27433457	27437393	27437984	88	27432852	27432857	27437999	27438004	27433552	27433569	-	72	27432865	27437991
chr3	27463083	27470523	27463083	27463996	27469610	27470523	96	---	---	---	---	27469455	27469522	+	80	27463084	27470508
chr3	27470946	27486645	27470946	27471218	27486373	27486645	92	---	---	---	---	27471795	27471879	-	78	27470959	27486644
chr3	27473730	27480729	27473730	27476579	27477913	27480729	95	---	---	---	---	27477813	27477829	+	76	27473730	27480726
chr3	27491670	27506110	27491670	27495446	27502307	27506110	96	---	---	---	---	27495770	27495789	-	75	27491670	27506108
chr3	27492220	27504875	27492220	27494211	27502867	27504875	97	---	---	---	---	27502622	27502649	+	75	---	---
chr3	27515331	27522584	27515331	27516379	27521536	27522584	98	---	---	---	---	27516464	27516529	-	78	27515333	27522582
chr3	27531173	27550837	27531173	27531533	27550477	27550837	96	---	---	---	---	27532093	27532122	-	73	27531186	27550835
chr3	27538575	27547894	27538575	27540092	27546376	27547894	98	---	---	---	---	27546164	27546193	+	80	27538578	27547892
chr3	27554937	27566831	27554937	27556473	27565294	27566831	97	---	---	---	---	27556898	27556914	-	76	---	---
chr3	27561288	27564212	27561288	27561687	27563801	27564212	96	---	---	---	---	---	---	0	--	---	---
chr3	27569013	27580212	27569013	27570171	27579045	27580212	93	---	---	---	---	27570585	27570615	-	70	---	---
chr3	27582975	27587211	27582975	27583109	27587077	27587211	94	---	---	---	---	27583278	27583308	-	74	27582975	27587207
chr3	27634664	27648527	27634677	27637922	27645273	27648524	97	27634657	27634663	27648528	27648534	27638232	27638269	-	71	27634671	27648517
chr3	27652001	27663869	27652001	27652537	27663334	27663869	95	---	---	---	---	27662865	27662894	+	70	27652001	27663855
chr3	27667744	27676051	27667744	27669397	27674398	27676051	99	---	---	---	---	27669491	27669531	-	75	27667744	27676048
chr3	27723383	27730041	27723383	27724490	27728954	27730041	95	---	---	---	---	27728785	27728802	+	77	27723385	27730037
chr3	27735495	27742483	27735495	27738062	27739969	27742483	91	---	---	---	---	27739879	27739901	+	82	27735504	27742481
chr3	27754344	27757767	27754344	27755147	27756965	27757767	89	---	---	---	---	27756865	27756885	+	80	27754344	27757765
chr3	27770358	27783320	27770358	27771078	27782627	27783320	89	---	---	---	---	27782084	27782112	+	72	---	---
chr3	27788944	27797244	27788947	27790601	27795579	27797235	99	27788939	27788943	27797245	27797249	27795444	27795484	+	75	27788948	27797232
chr3	27805547	27818731	27805547	27807096	27817179	27818731	98	---	---	---	---	27816733	27816746	+	100	27805552	27818729
chr3	27846899	27855162	27846899	27848552	27853509	27855162	99	---	---	---	---	27853372	27853412	+	75	27846899	27855160
chr3	27859654	27874586	27859654	27860113	27874127	27874586	98	---	---	---	---	27860401	27860418	-	72	27859654	27874584
chr3	27869372	27874374	27869372	27869687	27874075	27874374	86	---	---	---	---	27869823	27869842	-	75	---	---
chr3	27876277	27893945	27876277	27876580	27893642	27893945	90	---	---	---	---	27877135	27877164	-	73	---	---
chr3	27888315	27894730	27888315	27889019	27894032	27894730	85	---	---	---	---	27893817	27893837	+	80	27888318	27894720
chr3	27888476	27894926	27888476	27889212	27894196	27894926	92	---	---	---	---	27894004	27894043	+	77	---	---
chr3	27895010	27905209	27895010	27896253	27903950	27905209	90	---	---	---	---	27903741	27903754	+	85	---	---
chr3	27918112	27923988	27918112	27918487	27923614	27923988	86	---	---	---	---	27923520	27923536	+	88	---	---
chr3	27935855	27950687	27935863	27937258	27949277	27950672	93	27935850	27935854	27950688	27950692	27937557	27937574	-	77	27935864	27950676
chr3	27965922	27977497	27965922	27966257	27977162	27977497	97	---	---	---	---	27976783	27976802	+	80	27965930	27977495
chr3	28012658	28021967	28012667	28014182	28020440	28021955	99	28012652	28012657	28021968	28021973	28020149	28020168	+	70	28012667	28021959
chr3	28025492	28033236	28025492	28028329	28030399	28033236	99	---	---	---	---	28030305	28030320	+	87	28025495	28033234
chr3	28056029	28062400	28056029	28056889	28061534	28062400	93	---	---	---	---	28061471	28061527	+	71	---	---
chr3	28068107	28076376	28068107	28069756	28074727	28076376	96	---	---	---	---	28074591	28074631	+	75	28068107	28076375
chr3	28080173	28095730	28080173	28081192	28094696	28095730	93	---	---	---	---	28081835	28081856	-	81	---	---
chr3	28086512	28094700	28086512	28088166	28093067	28094700	95	---	---	---	---	28088257	28088302	-	76	28086513	28094698
chr3	28109136	28123333	28109136	28112738	28119319	28123333	87	---	---	---	---	28113020	28113041	-	81	28109136	28123315
chr3	28133094	28153673	28133106	28133633	28153133	28153660	97	28133088	28133093	28153674	28153679	28152170	28152189	+	80	---	---
chr3	28139062	28148273	28139062	28140648	28146687	28148273	99	---	---	---	---	28140743	28140770	-	78	28139063	28148271
chr3	28155526	28170282	28155526	28156153	28169663	28170282	85	---	---	---	---	28169107	28169133	+	70	---	---
chr3	28170660	28184865	28170660	28174249	28181274	28184865	98	---	---	---	---	28174537	28174550	-	85	28170664	28184859
chr3	28191801	28201776	28191801	28192336	28201269	28201776	88	---	---	---	---	28200822	28200853	+	75	28191808	28201763
chr3	28197762	28202341	28197762	28198205	28201892	28202341	87	---	---	---	---	28201764	28201787	+	70	---	---
chr3	28197762	28202341	28197762	28198205	28201892	28202341	87	---	---	---	---	28201764	28201787	+	70	---	---
chr3	28198923	28213728	28198923	28199718	28212948	28213728	88	---	---	---	---	28212394	28212419	+	84	---	---
chr3	28215718	28224972	28215718	28216949	28223757	28224968	94	28215713	28215717	28224973	28224977	28217186	28217211	-	80	28215718	28224968
chr3	28234114	28242049	28234114	28235452	28240711	28242049	98	---	---	---	---	28235492	28235579	-	73	28234120	28242042
chr3	28234686	28241895	28234686	28235298	28241283	28241895	98	---	---	---	---	28235492	28235579	-	73	---	---
chr3	28259151	28277967	28259159	28263729	28273348	28277963	91	28259145	28259150	28277968	28277973	28264148	28264163	-	81	28259168	28277963
chr3	28277971	28285597	28277971	28279077	28284472	28285583	97	28277965	28277970	28285598	28285603	28279273	28279315	-	76	---	---
chr3	28286207	28294455	28286211	28287896	28292806	28294454	96	28286202	28286206	28294456	28294460	28287991	28288031	-	75	28286212	28294452
chr3	28294454	28311485	28294454	28295414	28310538	28311485	93	---	---	---	---	28309781	28309816	+	94	28294464	28311483
chr3	28297053	28305065	28297053	28298714	28303425	28305065	98	---	---	---	---	28303289	28303329	+	75	28297053	28305060
chr3	28321352	28340982	28321352	28322499	28339933	28340982	86	---	---	---	---	28339127	28339153	+	70	---	---
chr3	28324094	28341605	28324094	28324715	28340984	28341605	90	---	---	---	---	28325116	28325175	-	71	28324099	28341598
chr3	28325390	28343175	28325390	28326963	28341597	28343164	90	28325385	28325389	28343176	28343180	28327266	28327307	-	73	---	---
chr3	28350897	28360334	28350897	28354646	28356587	28360334	91	---	---	---	---	28356495	28356512	+	77	28350897	28360317
chr3	28354276	28360363	28354276	28354675	28359942	28360363	86	---	---	---	---	28354739	28354760	-	77	28354278	28360348
chr3	28357212	28364379	28357212	28357867	28363724	28364379	98	---	---	---	---	28363431	28363454	+	70	---	---
chr3	28363724	28366392	28363724	28364376	28365764	28366392	85	---	---	---	---	28365667	28365686	+	75	---	---
chr3	28390484	28402847	28390484	28391178	28402153	28402847	99	---	---	---	---	28391681	28391725	-	77	28390488	28402845
chr3	28403333	28415757	28403333	28404037	28415053	28415757	99	---	---	---	---	28414502	28414549	+	81	28403336	28415754
chr3	28428183	28437577	28428183	28429182	28436572	28437577	95	---	---	---	---	28436311	28436333	+	91	28428184	28437559
chr3	28442588	28454881	28442588	28443306	28454186	28454881	93	---	---	---	---	28443836	28443850	-	86	28442588	28454879
chr3	28462442	28467439	28462442	28462557	28467324	28467439	95	---	---	---	---	28462773	28462784	-	75	28462442	28467437
chr3	28479570	28493190	28479581	28480336	28492424	28493180	96	28479562	28479569	28493191	28493198	28491819	28491839	+	85	28479582	28493188
chr3	28495312	28504574	28495312	28496548	28503338	28504574	97	---	---	---	---	28496754	28496775	-	72	28495312	28504571
chr3	28509266	28516906	28509266	28510230	28515942	28516906	99	---	---	---	---	28515656	28515696	+	75	28509266	28516904
chr3	28525735	28537828	28525735	28530949	28532861	28537828	94	---	---	---	---	28531007	28531049	-	72	28525735	28537822
chr3	28532156	28541656	28532156	28535216	28539035	28541656	85	---	---	---	---	28535390	28535407	-	83	28532156	28541654
chr3	28541858	28557667	28541858	28543122	28556403	28557667	95	---	---	---	---	28543740	28543777	-	71	---	---
chr3	28546104	28554026	28546104	28547446	28552684	28554026	99	---	---	---	---	28547525	28547587	-	76	28546104	28554023
chr3	28551297	28555969	28551297	28552220	28555051	28555969	89	---	---	---	---	28554934	28554951	+	72	28551300	28555963
chr3	28551303	28555939	28551303	28552190	28555057	28555939	89	---	---	---	---	28554934	28554951	+	72	28551305	28555936
chr3	28563072	28572158	28563072	28564418	28570788	28572158	95	---	---	---	---	28570562	28570578	+	76	28563076	28572156
chr3	28573089	28581372	28573097	28574729	28579706	28581362	96	28573082	28573088	28581373	28581379	28574824	28574864	-	73	28573091	28581360
chr3	28596714	28617286	28596714	28597082	28616895	28617286	90	---	---	---	---	28597986	28598059	-	78	28596720	28617285
chr3	28602371	28614527	28602380	28602841	28614061	28614522	98	28602366	28602370	28614528	28614532	28603056	28603073	-	72	28602381	28614520
chr3	28644247	28656620	28644259	28644948	28655926	28656615	99	28644242	28644246	28656621	28656625	28655378	28655422	+	77	28644251	28656613
chr3	28657120	28669520	28657120	28657850	28668790	28669520	94	---	---	---	---	28668245	28668264	+	85	28657120	28669518
chr3	28701301	28710288	28701301	28702501	28709088	28710288	98	---	---	---	---	28702805	28702822	-	72	28701301	28710273
chr3	28721307	28729593	28721320	28722952	28727939	28729592	97	28721302	28721306	28729594	28729598	28723047	28723087	-	75	28721312	28729592
chr3	28731007	28738737	28731010	28733595	28736151	28738735	98	28731001	28731006	28738738	28738743	28736024	28736053	+	73	28731011	28738732
chr3	28759196	28775116	28759196	28759463	28774850	28775116	94	---	---	---	---	28759957	28759997	-	73	28759208	28775113
chr3	28780453	28800836	28780465	28781779	28799520	28800822	92	28780448	28780452	28800837	28800841	28782227	28782258	-	84	---	---
chr3	28783201	28795103	28783201	28783895	28794409	28795103	99	---	---	---	---	28784399	28784421	-	78	28783208	28795101
chr3	28810256	28824964	28810261	28813611	28821578	28824955	93	28810251	28810255	28824965	28824969	28821192	28821216	+	76	28810273	28824956
chr3	28814778	28819958	28814778	28815221	28819515	28819958	97	---	---	---	---	28815223	28815245	-	78	---	---
chr3	28819593	28826843	28819593	28820183	28826239	28826843	95	---	---	---	---	28820186	28820223	-	71	28819609	28826841
chr3	28862554	28870369	28862554	28863588	28869335	28870369	99	---	---	---	---	28869047	28869076	+	73	28862557	28870365
chr3	28881113	28889152	28881113	28883832	28886446	28889152	95	---	---	---	---	28886315	28886352	+	76	28881119	28889147
chr3	28949147	28958008	28949147	28951204	28955963	28958008	97	---	---	---	---	28955726	28955761	+	77	28949151	28958005
chr3	28977691	28989303	28977691	28978408	28988586	28989303	97	---	---	---	---	28988110	28988127	+	88	28977703	28989301
chr3	29019803	29026288	29019816	29020123	29025972	29026280	87	29019798	29019802	29026289	29026293	29025731	29025754	+	70	29019820	29026287
chr3	29041428	29050712	29041428	29042658	29049481	29050712	96	---	---	---	---	29042904	29042919	-	81	29041430	29050710
chr3	29051356	29059900	29051356	29052713	29058543	29059900	99	---	---	---	---	29052930	29052945	-	87	29051356	29059897
chr3	29082754	29087997	29082754	29083503	29087247	29087997	94	---	---	---	---	29087203	29087233	+	70	---	---
chr3	29104180	29112279	29104187	29105486	29110935	29112277	95	29104175	29104179	29112280	29112284	29110775	29110851	+	77	29104190	29112275
chr3	29157577	29163867	29157577	29157942	29163492	29163867	85	---	---	---	---	29163340	29163384	+	75	29157577	29163864
chr3	29197169	29211693	29197169	29201094	29207768	29211693	99	---	---	---	---	29207526	29207547	+	81	29197169	29211689
chr3	29220639	29232665	29220639	29221108	29232196	29232665	99	---	---	---	---	29231968	29231985	+	77	29220644	29232659
chr3	29249385	29257401	29249385	29250622	29256178	29257401	98	---	---	---	---	29255902	29255933	+	71	29249386	29257399
chr3	29275928	29286347	29275928	29277894	29284378	29286347	98	---	---	---	---	29284271	29284282	+	83	29275928	29286343
chr3	29298069	29318569	29298069	29301867	29314766	29318569	96	---	---	---	---	29314237	29314255	+	78	29298080	29318567
chr3	29309307	29314772	29309307	29310966	29313112	29314772	99	---	---	---	---	29310988	29311011	-	79	29309307	29314771
chr3	29318564	29327825	29318564	29320992	29325420	29327825	92	---	---	---	---	29325312	29325333	+	90	29318564	29327822
chr3	29328351	29342013	29328351	29329087	29341276	29342013	95	---	---	---	---	29340666	29340693	+	78	29328354	29342011
chr3	29345791	29352079	29345791	29346517	29351362	29352079	91	---	---	---	---	29351279	29351294	+	81	29345791	29352067
chr3	29354885	29365342	29354885	29356848	29363379	29365342	99	---	---	---	---	29363077	29363097	+	71	29354885	29365340
chr3	29390794	29398325	29390794	29391272	29397851	29398325	95	---	---	---	---	29397793	29397849	+	75	29390794	29398316
chr3	29399868	29404947	29399868	29400043	29404772	29404947	98	---	---	---	---	29404562	29404626	+	73	29399868	29404946
chr3	29412091	29417163	29412091	29412978	29416231	29417163	87	---	---	---	---	29413104	29413124	-	85	---	---
chr3	29425812	29430987	29425812	29426361	29430438	29430987	93	---	---	---	---	29426479	29426556	-	74	29425821	29430982
chr3	29426630	29441836	29426643	29427089	29441409	29441835	91	29426625	29426629	29441837	29441841	29427613	29427643	-	80	---	---
chr3	29431268	29441409	29431268	29434304	29438374	29441409	98	---	---	---	---	29438198	29438229	+	78	29431274	29441407
chr3	29449735	29457584	29449735	29450716	29456595	29457584	90	---	---	---	---	29456396	29456413	+	83	29449739	29457577
chr3	29453866	29468943	29453866	29458043	29464752	29468943	98	---	---	---	---	29464546	29464563	+	88	29453869	29468934
chr3	29455411	29467514	29455411	29456629	29466292	29467514	98	---	---	---	---	29457022	29457039	-	88	---	---
chr3	29473542	29487006	29473542	29475230	29485320	29487006	96	---	---	---	---	29484815	29484831	+	70	29473542	29487004
chr3	29491092	29504630	29491092	29491819	29503904	29504630	94	---	---	---	---	29503299	29503324	+	80	29491092	29504628
chr3	29504804	29512705	29504804	29506033	29511476	29512705	98	---	---	---	---	29511227	29511245	+	78	29504805	29512702
chr3	29522009	29530011	29522009	29523243	29528778	29530011	98	---	---	---	---	29523478	29523496	-	78	29522009	29530009
chr3	29541175	29555895	29541175	29545298	29551773	29555895	99	---	---	---	---	29545518	29545539	-	81	---	---
chr3	29561760	29575619	29561760	29565482	29571895	29575619	98	---	---	---	---	29565606	29565621	-	81	---	---
chr3	29603451	29616804	29603451	29603551	29616704	29616804	99	---	---	---	---	29604158	29604179	-	81	29603451	29616789
chr3	29618862	29638554	29618862	29619316	29638099	29638554	96	---	---	---	---	29637327	29637343	+	82	29618862	29638552
chr3	29630328	29638095	29630328	29631559	29636859	29638095	97	---	---	---	---	29631795	29631809	-	73	29630330	29638093
chr3	29641350	29657744	29641350	29645101	29653996	29657744	98	---	---	---	---	29645489	29645527	-	79	---	---
chr3	29667977	29676945	29667977	29670114	29674803	29676945	87	---	---	---	---	29674591	29674603	+	92	29667978	29676930
chr3	29682143	29689758	29682143	29683363	29688515	29689758	91	---	---	---	---	29683602	29683621	-	90	29682148	29689756
chr3	29695928	29702675	29695928	29696429	29702168	29702675	90	---	---	---	---	29696663	29696681	-	78	29695930	29702673
chr3	29712335	29715258	29712339	29712799	29714789	29715249	98	29712330	29712334	29715259	29715263	29714726	29714739	+	71	29712335	29715247
chr3	29715296	29733789	29715296	29716372	29732713	29733789	96	---	---	---	---	29716915	29716938	-	70	29715296	29733787
chr3	29743293	29759453	29743293	29744470	29758222	29759453	89	---	---	---	---	29757598	29757634	+	70	29743294	29759451
chr3	29775983	29791209	29775989	29776523	29790671	29791209	92	29775976	29775982	29791210	29791216	29789964	29789986	+	73	29775983	29791204
chr3	29776613	29790671	29776613	29780594	29786712	29790671	96	---	---	---	---	29786493	29786515	+	78	29776617	29790670
chr3	29792189	29799548	29792192	29792682	29799052	29799533	89	29792184	29792188	29799549	29799553	29798776	29798793	+	88	29792191	29799541
chr3	29792727	29798523	29792738	29793835	29797414	29798520	95	29792718	29792726	29798524	29798532	29797279	29797318	+	75	29792738	29798519
chr3	29808068	29824855	29808068	29809052	29823893	29824855	90	---	---	---	---	29823189	29823207	+	78	---	---
chr3	29810347	29819138	29810347	29811579	29817906	29819138	95	---	---	---	---	29811821	29811836	-	81	29810347	29819136
chr3	29823564	29827964	29823564	29824276	29827268	29827964	93	---	---	---	---	29827118	29827184	+	79	29823565	29827962
chr3	29823771	29827638	29823771	29823934	29827475	29827638	96	---	---	---	---	29827421	29827445	+	76	29823771	29827621
chr3	29839774	29853003	29839774	29841326	29851451	29853003	99	---	---	---	---	29841697	29841779	-	79	29839775	29852999
chr3	29855775	29862964	29855788	29857269	29861482	29862958	93	29855770	29855774	29862965	29862969	29857366	29857434	-	73	29855788	29862959
chr3	29870148	29879611	29870148	29870614	29879147	29879611	89	---	---	---	---	29870997	29871041	-	82	29870158	29879602
chr3	29870610	29879075	29870610	29873209	29876475	29879075	99	---	---	---	---	29873361	29873373	-	84	29870611	29879071
chr3	29888054	29895401	29888054	29888988	29894496	29895401	94	---	---	---	---	29894221	29894250	+	76	29888056	29895394
chr3	29903167	29911116	29903167	29906730	29907538	29911116	96	---	---	---	---	29906812	29906828	-	82	29903181	29911114
chr3	29911869	29924410	29911869	29913994	29922289	29924410	92	---	---	---	---	29921926	29921943	+	72	29911874	29924407
chr3	29924527	29936496	29924527	29927290	29933590	29936496	91	---	---	---	---	29927504	29927527	-	75	29924529	29936492
chr3	29963228	29982034	29963231	29963749	29981532	29982021	88	29963223	29963227	29982035	29982039	29980781	29980802	+	72	29963232	29982026
chr3	29967278	29974878	29967292	29968534	29973650	29974872	94	29967273	29967277	29974879	29974883	29968768	29968790	-	86	29967292	29974877
chr3	29984806	29992764	29984806	29986038	29991532	29992764	98	---	---	---	---	29991290	29991308	+	78	29984806	29992761
chr3	30001677	30022596	30001684	30002516	30021769	30022587	88	30001672	30001676	30022597	30022601	30020919	30020943	+	76	30001692	30022588
chr3	30009335	30016623	30009335	30011922	30014003	30016623	95	---	---	---	---	30013910	30013925	+	87	30009338	30016621
chr3	30027731	30033892	30027744	30028640	30033001	30033884	95	30027726	30027730	30033893	30033897	30032795	30032812	+	94	30027734	30033887
chr3	30027744	30034009	30027744	30028765	30033001	30034009	95	---	---	---	---	30032795	30032812	+	94	---	---
chr3	30033199	30050421	30033199	30033962	30049667	30050421	91	---	---	---	---	30048965	30048981	+	76	30033204	30050414
chr3	30034448	30049571	30034448	30038318	30045249	30049571	85	---	---	---	---	30038560	30038576	-	88	30034462	30049569
chr3	30052192	30055249	30052192	30053118	30054323	30055249	97	---	---	---	---	---	---	0	--	30052201	30055248
chr3	30056093	30062383	30056093	30056536	30061942	30062383	92	---	---	---	---	30056681	30056720	-	70	30056101	30062380
chr3	30071968	30090393	30071968	30072494	30089867	30090393	96	30071961	30071967	30090394	30090400	30073344	30073363	-	75	---	---
chr3	30072491	30086761	30072491	30073495	30085757	30086761	99	---	---	---	---	30085194	30085210	+	70	30072491	30086759
chr3	30091069	30104144	30091069	30091420	30103795	30104144	92	---	---	---	---	30091987	30092007	-	80	30091076	30104138
chr3	30091571	30100664	30091571	30094931	30097311	30100664	96	---	---	---	---	---	---	0	--	30091584	30100645
chr3	30104111	30107288	30104111	30104624	30106775	30107288	95	30104091	30104110	30107289	30107308	---	---	0	--	30104117	30107286
chr3	30130224	30142037	30130239	30131140	30141127	30142028	99	30130219	30130223	30142038	30142042	30131446	30131471	-	73	30130239	30142025
chr3	30130397	30140754	30130397	30135573	30135573	30140754	98	---	---	---	---	---	---	0	--	---	---
chr3	30146222	30158713	30146234	30146933	30158013	30158712	98	30146217	30146221	30158714	30158718	30147451	30147487	-	72	30146223	30158710
chr3	30159776	30174255	30159776	30160050	30173983	30174255	91	---	---	---	---	30160659	30160682	-	75	30159789	30174253
chr3	30160171	30169929	30160171	30163397	30166518	30169929	93	---	---	---	---	30163485	30163538	-	81	30160171	30169926
chr3	30190342	30206554	30190342	30190611	30206284	30206554	96	---	---	---	---	30191278	30191320	-	74	---	---
chr3	30195928	30205246	30195928	30197472	30203700	30205246	99	---	---	---	---	30197668	30197687	-	70	30195929	30205245
chr3	30211674	30214912	30211674	30212455	30214135	30214912	91	---	---	---	---	30212490	30212527	-	86	---	---
chr3	30213447	30230204	30213447	30213785	30229866	30230204	94	---	---	---	---	30214497	30214523	-	70	30213451	30230190
chr3	30215488	30218735	30215488	30216605	30217617	30218735	97	---	---	---	---	30216627	30216655	-	72	30215491	30218733
chr3	30216297	30217343	30216297	30216811	30216829	30217343	95	30216280	30216296	30217344	30217360	---	---	0	--	---	---
chr3	30218648	30222887	30218648	30220766	30220766	30222887	97	---	---	---	---	---	---	0	--	---	---
chr3	30238495	30242645	30238495	30239049	30242095	30242645	94	---	---	---	---	30242077	30242090	+	78	30238499	30242638
chr3	30245598	30250043	30245598	30246122	30249526	30250043	94	30245593	30245597	30250044	30250048	---	---	0	--	30245599	30250038
chr3	30262230	30271372	30262230	30262511	30271090	30271372	95	---	---	---	---	30262793	30262820	-	71	30262231	30271359
chr3	30263261	30271646	30263261	30263501	30271391	30271632	95	30263256	30263260	30271647	30271651	30271110	30271125	+	75	30263262	30271643
chr3	30303807	30307613	30303807	30304067	30307353	30307613	98	---	---	---	---	30307275	30307287	+	84	30303807	30307611
chr3	30332357	30344477	30332357	30335275	30341601	30344477	94	---	---	---	---	30335492	30335514	-	73	30332357	30344474
chr3	30355801	30364392	30355801	30357176	30363099	30364392	88	---	---	---	---	30362857	30362875	+	78	30355801	30364389
chr3	30369107	30388123	30369107	30369693	30387534	30388123	93	---	---	---	---	30370370	30370385	-	87	30369114	30388121
chr3	30375743	30383549	30375747	30377028	30382261	30383536	98	30375738	30375742	30383550	30383554	30381999	30382021	+	91	30375747	30383544
chr3	30395551	30403760	30395551	30397148	30402162	30403759	98	30395546	30395550	30403761	30403765	30402027	30402067	+	75	30395552	30403757
chr3	30407224	30416277	30407226	30408439	30415063	30416277	99	30407218	30407223	30416278	30416283	30408686	30408701	-	81	30407226	30416275
chr3	30430556	30432957	30430556	30431289	30432224	30432957	98	---	---	---	---	---	---	0	--	---	---
chr3	30433450	30454008	30433450	30435115	30452343	30454008	97	---	---	---	---	30435424	30435437	-	71	---	---
chr3	30436144	30445348	30436144	30437660	30443833	30445348	98	---	---	---	---	30437931	30437950	-	70	30436144	30445346
chr3	30472553	30476464	30472553	30473052	30475970	30476464	89	---	---	---	---	---	---	0	--	---	---
chr3	30483875	30494228	30483875	30485780	30492307	30494228	98	---	---	---	---	30485782	30485815	-	70	30483880	30494225
chr3	30501035	30519587	30501047	30504126	30516469	30519578	95	30501030	30501034	30519588	30519592	30504731	30504744	-	78	---	---
chr3	30538968	30545776	30538968	30539920	30544822	30545776	93	---	---	---	---	30540092	30540125	-	76	30538986	30545767
chr3	30549073	30557044	30549075	30550318	30555802	30557044	98	30549065	30549072	30557045	30557052	30555528	30555556	+	72	30549076	30557041
chr3	30558741	30568038	30558741	30560392	30566386	30568038	98	---	---	---	---	30566250	30566290	+	75	30558741	30568036
chr3	30571822	30586224	30571822	30575594	30582266	30586224	91	---	---	---	---	30575812	30575833	-	81	30571822	30586221
chr3	30593195	30601336	30593195	30594420	30600112	30601335	95	30593189	30593194	30601337	30601342	30594647	30594665	-	78	30593196	30601335
chr3	30612518	30625803	30612518	30612922	30625396	30625803	88	---	---	---	---	30613392	30613415	-	79	30612523	30625799
chr3	30622036	30630172	30622036	30623642	30628652	30630172	91	---	---	---	---	30623736	30623776	-	73	---	---
chr3	30635953	30657652	30635953	30636380	30657224	30657652	95	---	---	---	---	30656493	30656510	+	77	30635960	30657643
chr3	30641672	30653574	30641679	30641974	30653279	30653574	98	30641667	30641671	30653575	30653579	30642356	30642373	-	72	30641681	30653568
chr3	30654565	30667207	30654565	30657652	30664175	30667207	85	---	---	---	---	30657948	30657979	-	71	---	---
chr3	30683682	30687818	30683682	30685658	30685842	30687818	95	---	---	---	---	30685762	30685787	+	80	30683695	30687814
chr3	30689076	30691138	30689076	30689696	30690520	30691137	86	30689071	30689075	30691139	30691143	30690482	30690503	+	72	---	---
chr3	30692505	30706820	30692505	30693555	30705770	30706820	96	---	---	---	---	30694097	30694113	-	70	30692509	30706817
chr3	30706922	30715781	30706927	30707292	30715416	30715780	91	30706917	30706921	30715782	30715786	30715061	30715078	+	77	30706924	30715773
chr3	30707651	30715417	30707651	30708986	30714080	30715417	94	---	---	---	---	30713926	30713994	+	78	30707651	30715414
chr3	30719748	30721181	30719748	30720462	30720468	30721181	88	30719743	30719747	30721182	30721186	---	---	0	--	---	---
chr3	30723720	30738850	30723720	30724040	30738526	30738850	86	---	---	---	---	30724542	30724576	-	74	30723725	30738839
chr3	30747883	30759823	30747887	30748349	30759352	30759814	98	30747878	30747882	30759824	30759828	30759120	30759137	+	77	30747888	30759818
chr3	30771692	30780622	30771695	30772107	30780196	30780607	91	30771687	30771691	30780623	30780627	30779844	30779860	+	88	---	---
chr3	30772357	30780135	30772357	30773692	30778798	30780135	94	---	---	---	---	30778644	30778712	+	78	30772357	30780132
chr3	30780978	30783702	30780978	30781542	30783138	30783702	96	---	---	---	---	30783038	30783064	+	70	30780985	30783697
chr3	30781658	30782925	30781663	30782200	30782381	30782920	85	30781653	30781657	30782926	30782930	30782283	30782343	+	70	---	---
chr3	30786586	30788467	30786595	30787026	30788031	30788462	89	30786580	30786585	30788468	30788473	30787931	30787968	+	73	---	---
chr3	30790410	30792973	30790410	30790816	30792567	30792973	98	---	---	---	---	30792467	30792486	+	75	---	---
chr3	30809923	30814446	30809923	30810994	30813422	30814446	91	---	---	---	---	30811061	30811090	-	76	30809926	30814445
chr3	30818927	30825169	30818927	30819435	30824660	30825169	98	---	---	---	---	30824472	30824517	+	73	---	---
chr3	30826358	30829376	30826358	30826472	30829263	30829376	98	---	---	---	---	30829177	30829202	+	80	---	---
chr3	30852091	30854401	30852091	30852955	30853538	30854401	90	---	---	---	---	30853438	30853458	+	76	30852093	30854394
chr3	30853995	30856650	30853995	30854496	30856151	30856650	97	---	---	---	---	30856051	30856066	+	87	---	---
chr3	30869569	30878887	30869569	30870783	30877653	30878887	96	---	---	---	---	30877426	30877446	+	76	30869569	30878884
chr3	30886907	30888980	30886914	30887580	30888279	30888973	86	30886894	30886906	30888981	30888993	30887656	30887679	-	70	30886918	30888971
chr3	30924300	30938826	30924302	30928232	30934919	30938820	96	30924295	30924299	30938827	30938831	30934681	30934702	+	81	30924305	30938818
chr3	30946121	30960457	30946121	30947153	30959425	30960457	98	---	---	---	---	30947699	30947715	-	70	30946123	30960455
chr3	30967536	30979494	30967538	30967998	30979033	30979494	97	30967531	30967535	30979495	30979499	30968501	30968543	-	72	30967538	30979492
chr3	30995203	31003139	30995203	30996540	31001807	31003139	96	---	---	---	---	31001653	31001717	+	80	30995204	31003137
chr3	31026799	31034296	31026799	31029389	31031728	31034296	93	---	---	---	---	31031612	31031628	+	82	31026799	31034292
chr3	31042810	31056976	31042810	31046394	31053347	31056976	89	---	---	---	---	31053107	31053128	+	77	31042825	31056969
chr3	31058125	31075550	31058125	31059222	31074474	31075550	93	---	---	---	---	31059944	31059964	-	85	31058125	31075549
chr3	31059223	31068528	31059223	31060456	31067297	31068528	96	---	---	---	---	31067039	31067054	+	81	31059224	31068526
chr3	31068529	31075958	31068529	31068939	31075548	31075958	95	---	---	---	---	31069190	31069204	-	73	31068546	31075956
chr3	31078914	31085948	31078914	31079348	31085514	31085948	94	---	---	---	---	31079638	31079657	-	85	31078914	31085944
chr3	31118486	31137638	31118486	31121744	31134412	31137638	91	---	---	---	---	31133827	31133874	+	72	---	---
chr3	31122766	31130003	31122766	31123961	31128761	31130003	92	---	---	---	---	31124013	31124067	-	81	31122766	31130000
chr3	31137640	31149509	31137640	31138456	31148704	31149509	94	---	---	---	---	31138806	31138822	-	76	31137652	31149507
chr3	31165319	31172771	31165319	31166232	31171857	31172771	97	---	---	---	---	31166485	31166514	-	73	31165319	31172769
chr3	31181988	31201723	31181988	31182169	31201542	31201723	93	---	---	---	---	31200597	31200615	+	78	---	---
chr3	31188219	31200613	31188219	31188923	31199909	31200613	97	---	---	---	---	31189414	31189472	-	76	31188219	31200611
chr3	31210896	31219455	31210896	31212240	31218087	31219455	96	---	---	---	---	31212456	31212471	-	87	31210899	31219451
chr3	31227699	31237110	31227699	31228317	31236493	31237110	92	---	---	---	---	31228443	31228489	-	72	---	---
chr3	31240809	31257295	31240809	31242171	31255933	31257295	95	---	---	---	---	31255287	31255316	+	80	---	---
chr3	31244930	31251627	31244930	31246126	31250431	31251627	98	---	---	---	---	31250215	31250270	+	75	31244931	31251624
chr3	31257292	31267937	31257292	31257870	31267359	31267937	95	---	---	---	---	31258035	31258057	-	78	31257299	31267928
chr3	31276895	31284025	31276895	31278071	31282849	31284025	98	---	---	---	---	31278231	31278283	-	73	31276895	31284023
chr3	31286483	31295740	31286483	31287943	31294280	31295740	98	---	---	---	---	31288142	31288170	-	79	31286489	31295737
chr3	31306277	31315047	31306285	31307068	31314305	31315043	90	31306272	31306276	31315048	31315052	31307405	31307430	-	80	31306281	31315041
chr3	31325067	31337957	31325067	31328123	31334834	31337957	96	---	---	---	---	31334543	31334564	+	77	31325070	31337954
chr3	31374658	31388984	31374667	31377815	31385835	31388984	97	31374653	31374657	31388985	31388989	31385472	31385490	+	84	31374668	31388974
chr3	31403747	31411343	31403747	31404344	31410745	31411343	98	---	---	---	---	31404615	31404634	-	70	31403753	31411340
chr3	31416893	31425144	31416894	31419785	31422192	31425139	95	31416888	31416892	31425145	31425149	31419883	31419906	-	70	31416894	31425137
chr3	31428791	31435761	31428791	31429107	31435446	31435761	94	---	---	---	---	31435129	31435152	+	79	31428792	31435754
chr3	31435763	31448895	31435763	31436223	31448436	31448895	97	---	---	---	---	31447882	31447924	+	72	31435774	31448892
chr3	31461930	31469681	31461930	31462524	31469087	31469681	97	---	---	---	---	31468935	31468972	+	84	31461943	31469679
chr3	31469833	31477928	31469845	31471050	31476680	31477914	97	31469828	31469832	31477929	31477933	31471301	31471315	-	73	31469836	31477918
chr3	31478994	31493515	31478994	31483264	31489287	31493515	97	---	---	---	---	31489000	31489013	+	100	31478997	31493512
chr3	31508575	31516042	31508589	31509053	31515575	31516039	98	31508570	31508574	31516043	31516047	31509337	31509355	-	84	31508589	31516040
chr3	31508589	31516812	31508589	31509826	31515575	31516812	99	---	---	---	---	31515321	31515339	+	78	31508589	31516807
chr3	31537437	31540021	31537437	31537607	31539853	31540021	89	---	---	---	---	31537706	31537720	-	80	31537446	31540011
chr3	31541307	31558443	31541307	31541796	31557945	31558443	85	---	---	---	---	31557432	31557445	+	71	31541311	31558442
chr3	31549120	31554159	31549120	31549251	31554028	31554159	98	---	---	---	---	31553997	31554009	+	92	31549120	31554158
chr3	31565617	31569150	31565631	31565754	31569025	31569148	94	31565612	31565616	31569151	31569155	31568885	31568900	+	81	31565619	31569143
chr3	31572440	31577123	31572440	31572617	31576948	31577123	94	---	---	---	---	31576736	31576748	+	76	31572440	31577121
chr3	31608472	31623036	31608472	31612734	31618758	31623036	98	---	---	---	---	31618539	31618568	+	70	31608472	31623033
chr3	31634078	31648428	31634087	31635123	31647376	31648417	97	31634072	31634077	31648429	31648434	31635670	31635686	-	70	31634085	31648414
chr3	31658794	31673252	31658794	31662002	31670044	31673252	99	---	---	---	---	31662170	31662187	-	77	---	---
chr3	31663817	31674384	31663817	31664946	31673248	31674384	85	---	---	---	---	31665136	31665153	-	83	31663821	31674372
chr3	31666005	31685361	31666005	31666583	31684783	31685361	91	---	---	---	---	31683874	31683901	+	82	---	---
chr3	31674385	31683721	31674385	31675902	31682205	31683721	99	---	---	---	---	31681914	31681933	+	70	31674385	31683719
chr3	31686985	31699301	31686992	31687701	31698588	31699297	96	31686980	31686984	31699302	31699306	31698044	31698063	+	80	31686992	31699295
chr3	31705688	31720085	31705688	31706748	31719027	31720085	96	---	---	---	---	31707299	31707315	-	82	31705690	31720083
chr3	31720870	31727966	31720870	31721487	31727347	31727966	89	---	---	---	---	31727066	31727185	+	72	31720871	31727964
chr3	31731886	31741218	31731886	31733402	31739700	31741218	99	---	---	---	---	31733672	31733691	-	70	31731886	31741215
chr3	31752133	31762742	31752133	31752686	31762189	31762742	96	---	---	---	---	31752866	31752896	-	80	---	---
chr3	31794468	31806446	31794468	31794928	31805986	31806446	99	---	---	---	---	31805753	31805770	+	77	31794468	31806444
chr3	31820100	31828104	31820100	31821316	31826869	31828104	96	---	---	---	---	31826592	31826623	+	71	31820101	31828102
chr3	31834153	31846104	31834153	31834616	31845641	31846104	96	---	---	---	---	31845089	31845127	+	74	31834155	31846102
chr3	31851632	31865748	31851632	31852730	31864628	31865745	92	31851627	31851631	31865749	31865753	31853300	31853325	-	73	31851650	31865732
chr3	31860191	31871674	31860191	31861845	31870020	31871674	96	---	---	---	---	31869675	31869695	+	80	31860191	31871672
chr3	31888827	31910300	31888827	31892273	31906897	31910300	88	---	---	---	---	31906761	31906791	+	77	31888831	31910298
chr3	31897709	31905233	31897709	31898989	31903953	31905233	98	---	---	---	---	31903845	31903899	+	81	31897709	31905230
chr3	31932500	31946797	31932500	31933541	31945757	31946797	99	---	---	---	---	31945197	31945213	+	70	31932501	31946795
chr3	31954005	31963341	31954005	31955225	31962101	31963341	97	---	---	---	---	31955540	31955568	-	72	31954006	31963338
chr3	31965768	31973760	31965768	31966981	31972526	31973760	96	---	---	---	---	31967216	31967234	-	78	31965768	31973758
chr3	31989680	31997503	31989687	31990985	31996158	31997496	94	31989675	31989679	31997504	31997508	31996007	31996070	+	79	31989687	31997494
chr3	32003191	32013500	32003198	32003582	32013117	32013500	98	32003186	32003190	32013501	32013505	32012800	32012819	+	70	32003199	32013495
chr3	32019238	32024459	32019238	32020940	32022762	32024459	96	---	---	---	---	---	---	0	--	---	---
chr3	32019841	32023723	32019846	32020193	32023369	32023715	97	32019835	32019840	32023724	32023729	32023250	32023277	+	75	32019852	32023721
chr3	32034741	32047592	32034741	32037543	32044790	32047592	99	---	---	---	---	32037880	32037895	-	81	---	---
chr3	32066658	32085822	32066658	32067299	32085179	32085822	96	---	---	---	---	32084320	32084333	+	78	32066658	32085817
chr3	32070173	32077623	32070187	32071439	32076360	32077619	93	32070168	32070172	32077624	32077628	32071492	32071545	-	81	32070173	32077617
chr3	32085954	32093455	32085969	32087187	32092250	32093453	93	32085949	32085953	32093456	32093460	32092090	32092108	+	78	32085969	32093451
chr3	32103342	32117008	32103342	32106220	32114104	32117008	95	---	---	---	---	32106299	32106333	-	71	32103354	32117004
chr3	32123872	32131390	32123872	32124937	32130422	32131390	87	---	---	---	---	32125161	32125172	-	83	32123872	32131387
chr3	32144853	32152829	32144858	32146201	32151479	32152822	98	32144848	32144852	32152830	32152834	32151329	32151393	+	83	32144858	32152827
chr3	32148434	32164139	32148434	32149863	32162794	32164139	86	---	---	---	---	32150365	32150417	-	71	32148435	32164126
chr3	32158090	32166122	32158090	32159330	32164882	32166122	98	---	---	---	---	32159569	32159584	-	81	32158090	32166115
chr3	32166921	32176811	32166921	32170314	32173419	32176811	98	---	---	---	---	32173320	32173339	+	70	---	---
chr3	32167556	32176420	32167556	32169923	32174054	32176420	98	---	---	---	---	32170078	32170104	-	81	---	---
chr3	32199883	32217550	32199883	32204409	32213111	32217550	90	---	---	---	---	32212676	32212696	+	80	---	---
chr3	32202195	32215741	32202195	32202599	32215341	32215741	90	---	---	---	---	32203092	32203108	-	94	---	---
chr3	32225545	32234834	32225545	32227063	32233319	32234834	98	---	---	---	---	32227330	32227349	-	70	32225545	32234828
chr3	32237953	32247289	32237965	32239196	32246046	32247279	98	32237947	32237952	32247290	32247295	32239439	32239454	-	81	32237965	32247277
chr3	32258072	32263395	32258072	32258889	32262589	32263395	93	---	---	---	---	32259062	32259074	-	76	32258090	32263393
chr3	32265387	32273972	32265387	32266399	32272980	32273972	93	---	---	---	---	32272651	32272674	+	75	32265388	32273955
chr3	32295112	32306339	32295112	32297874	32303598	32306339	95	---	---	---	---	32297899	32297922	-	75	---	---
chr3	32330781	32351582	32330781	32331636	32350722	32351582	96	---	---	---	---	32349794	32349819	+	73	---	---
chr3	32344813	32351955	32344813	32345171	32351576	32351955	91	---	---	---	---	32345464	32345482	-	78	---	---
chr3	32355170	32363349	32355170	32356759	32361684	32363349	91	---	---	---	---	32356854	32356901	-	75	32355170	32363347
chr3	32373725	32386066	32373725	32374415	32385379	32386066	98	---	---	---	---	32384831	32384876	+	78	32373726	32386063
chr3	32393854	32402164	32393854	32395233	32400785	32402163	98	32393849	32393853	32402165	32402169	32400549	32400567	+	78	32393854	32402163
chr3	32412106	32419879	32412108	32413028	32418953	32419868	91	32412101	32412105	32419880	32419884	32418721	32418760	+	70	32412119	32419866
chr3	32423116	32432046	32423116	32424865	32430293	32432046	92	---	---	---	---	32425091	32425110	-	80	32423116	32432042
chr3	32432162	32446440	32432162	32435372	32443232	32446440	97	---	---	---	---	32442870	32442897	+	82	---	---
chr3	32457828	32467030	32457828	32459404	32465453	32467030	99	---	---	---	---	32465331	32465358	+	78	32457829	32467028
chr3	32467174	32484505	32467174	32468350	32483350	32484505	93	---	---	---	---	32469086	32469100	-	73	---	---
chr3	32472890	32482991	32472899	32473355	32482534	32482990	95	32472885	32472889	32482992	32482996	32473643	32473660	-	72	32472897	32482988
chr3	32494367	32507673	32494367	32495065	32506974	32507673	93	---	---	---	---	32506741	32506759	+	73	32494371	32507662
chr3	32497262	32506566	32497262	32498778	32505051	32506566	97	---	---	---	---	32504816	32504848	+	78	32497262	32506564
chr3	32537440	32551708	32537440	32541406	32547741	32551705	99	32537435	32537439	32551709	32551713	32541709	32541723	-	73	32537440	32551700
chr3	32578117	32593428	32578119	32579069	32592475	32593424	94	32578112	32578116	32593429	32593433	32592279	32592291	+	92	32578125	32593427
chr3	32601369	32609690	32601369	32602612	32608447	32609690	97	---	---	---	---	32608215	32608230	+	87	32601369	32609687
chr3	32617173	32624814	32617173	32618459	32623549	32624814	95	---	---	---	---	32618698	32618714	-	88	32617178	32624812
chr3	32617173	32624685	32617173	32618330	32623549	32624685	95	---	---	---	---	32618512	32618566	-	81	---	---
chr3	32625104	32643706	32625115	32625629	32643186	32643698	89	32625099	32625103	32643707	32643711	32642515	32642554	+	70	32625111	32643698
chr3	32629164	32641785	32629164	32632969	32637942	32641785	91	---	---	---	---	---	---	0	--	32629164	32641779
chr3	32656065	32668075	32656065	32656802	32667349	32668075	95	---	---	---	---	32667076	32667123	+	70	32656068	32668063
chr3	32677073	32698909	32677073	32678306	32697676	32698909	98	---	---	---	---	32679249	32679275	-	74	32677073	32698907
chr3	32680630	32693110	32680630	32681323	32692416	32693110	98	---	---	---	---	32691861	32691912	+	73	32680630	32693108
chr3	32713833	32722896	32713833	32715139	32721380	32722896	85	---	---	---	---	32721089	32721108	+	70	32713833	32722894
chr3	32728616	32750184	32728616	32730229	32748554	32750184	92	---	---	---	---	32747637	32747652	+	75	---	---
chr3	32741642	32750182	32741642	32742070	32749753	32750182	96	---	---	---	---	32742396	32742412	-	82	---	---
chr3	32754656	32761619	32754656	32754972	32761302	32761619	88	---	---	---	---	32761057	32761112	+	71	---	---
chr3	32777114	32786368	32777118	32778632	32784861	32786355	95	32777108	32777113	32786369	32786374	32778925	32778944	-	70	32777117	32786360
chr3	32823100	32837492	32823107	32827251	32833320	32837489	97	32823095	32823099	32837493	32837497	32827469	32827490	-	77	---	---
chr3	32840440	32847618	32840444	32841678	32846380	32847614	98	32840435	32840439	32847619	32847623	32841728	32841781	-	81	32840444	32847609
chr3	32869295	32881947	32869295	32870813	32880430	32881947	95	---	---	---	---	32880018	32880044	+	74	32869301	32881945
chr3	32887530	32905491	32887534	32888573	32904453	32905491	90	32887524	32887529	32905492	32905497	32889353	32889367	-	80	---	---
chr3	32889337	32900457	32889337	32889794	32900000	32900457	96	---	---	---	---	32890212	32890239	-	71	32889339	32900455
chr3	32905810	32908642	32905810	32906228	32908225	32908642	92	---	---	---	---	32908146	32908159	+	85	32905822	32908627
chr3	32912632	32920257	32912632	32913899	32918983	32920257	96	---	---	---	---	32914066	32914083	-	72	32912632	32920255
chr3	32934517	32945286	32934523	32936691	32943040	32945277	95	32934511	32934516	32945287	32945292	32942896	32942933	+	71	32934517	32945285
chr3	32955815	32976265	32955827	32956396	32975682	32976252	94	32955808	32955814	32976266	32976272	32956511	32956530	-	70	32955821	32976259
chr3	32962276	32974631	32962276	32965536	32971331	32974631	94	---	---	---	---	32965781	32965799	-	73	---	---
chr3	32993853	33006240	32993867	32994560	33005540	33006233	99	32993847	32993852	33006241	33006246	33004991	33005036	+	78	32993867	33006231
chr3	33007132	33020020	33007132	33007730	33019422	33020020	95	---	---	---	---	33008261	33008278	-	88	33007145	33020017
chr3	33030098	33040388	33030098	33031451	33039035	33040388	99	---	---	---	---	33038677	33038693	+	94	33030104	33040385
chr3	33045039	33054317	33045039	33046263	33053119	33054317	94	---	---	---	---	33052848	33052863	+	81	---	---
chr3	33056162	33074043	33056164	33056589	33073608	33074038	95	33056157	33056161	33074044	33074048	33072891	33072903	+	76	---	---
chr3	33059417	33068763	33059417	33060931	33067249	33068763	98	---	---	---	---	33061202	33061221	-	70	33059417	33068761
chr3	33098612	33114254	33098612	33099068	33113799	33114254	93	---	---	---	---	33099356	33099373	-	72	---	---
chr3	33117236	33133033	33117236	33121796	33128490	33133033	96	---	---	---	---	33128307	33128324	+	77	33117237	33133025
chr3	33161348	33175348	33161348	33162227	33174469	33175348	98	---	---	---	---	33173906	33173922	+	70	33161348	33175344
chr3	33194412	33209882	33194412	33194870	33209425	33209882	93	---	---	---	---	33195157	33195174	-	72	33194412	33209880
chr3	33217222	33226578	33217222	33218466	33225334	33226578	98	---	---	---	---	33218716	33218731	-	81	33217227	33226576
chr3	33230947	33241358	33230947	33231893	33240413	33241358	85	---	---	---	---	33240211	33240223	+	76	---	---
chr3	33242642	33245919	33242642	33242957	33245604	33245919	97	---	---	---	---	33245479	33245492	+	85	33242651	33245907
chr3	33283169	33294155	33283177	33283564	33293760	33294144	91	33283162	33283168	33294156	33294162	33293250	33293265	+	81	33283174	33294152
chr3	33302310	33309349	33302324	33303295	33308352	33309335	93	33302305	33302309	33309350	33309354	33308181	33308234	+	81	33302323	33309339
chr3	33314092	33331990	33314092	33315784	33330289	33331990	89	---	---	---	---	33316080	33316093	-	71	33314097	33331987
chr3	33317713	33325492	33317713	33318619	33324583	33325492	88	---	---	---	---	33318872	33318918	-	70	33317716	33325490
chr3	33342995	33351264	33342995	33344214	33350051	33351264	93	---	---	---	---	33349822	33349836	+	93	33342996	33351258
chr3	33351266	33354141	33351266	33351964	33353443	33354141	93	---	---	---	---	---	---	0	--	33351276	33354139
chr3	33356317	33358935	33356318	33356748	33358501	33358931	98	33356312	33356316	33358936	33358940	33356754	33356767	-	71	33356325	33358929
chr3	33360226	33363309	33360226	33361126	33362409	33363309	93	---	---	---	---	---	---	0	--	33360233	33363300
chr3	33366459	33386353	33366459	33367358	33385436	33386343	90	33366453	33366458	33386354	33386359	33384834	33384861	+	75	33366459	33386350
chr3	33367628	33380059	33367628	33368341	33379346	33380059	96	---	---	---	---	33368860	33368892	-	75	33367628	33380057
chr3	33386620	33390908	33386624	33387824	33389798	33390897	86	33386615	33386619	33390909	33390913	33387831	33387850	-	85	---	---
chr3	33401763	33423447	33401763	33404892	33419957	33423447	85	---	---	---	---	33405506	33405548	-	90	---	---
chr3	33423587	33426498	33423587	33424047	33426038	33426498	99	---	---	---	---	33425975	33425988	+	71	33423587	33426496
chr3	33450211	33452862	33450211	33450695	33452378	33452862	97	---	---	---	---	---	---	0	--	33450214	33452845
chr3	33497203	33518233	33497203	33499870	33515561	33518233	97	---	---	---	---	33500553	33500574	-	81	33497208	33518214
chr3	33497708	33517252	33497708	33498889	33516067	33517252	96	---	---	---	---	33515326	33515347	+	81	---	---
chr3	33505478	33523060	33505489	33508881	33519663	33523055	98	33505473	33505477	33523061	33523065	33519365	33519395	+	70	---	---
chr3	33529590	33541705	33529590	33530053	33541240	33541705	91	---	---	---	---	33540842	33540875	+	73	33529591	33541704
chr3	33546393	33548947	33546393	33546760	33548580	33548947	98	---	---	---	---	---	---	0	--	---	---
chr3	33552000	33554643	33552000	33552456	33554187	33554643	96	---	---	---	---	---	---	0	--	33552001	33554641
chr3	33563437	33574201	33563437	33564129	33573491	33574201	88	---	---	---	---	33564378	33564396	-	73	---	---
chr3	33565274	33573491	33565274	33565981	33572784	33573491	98	---	---	---	---	33572518	33572531	+	85	33565274	33573489
chr3	33575560	33593459	33575560	33576204	33592817	33593459	91	---	---	---	---	33576946	33576965	-	75	33575560	33593448
chr3	33577091	33591951	33577091	33580693	33588074	33591951	90	---	---	---	---	33580874	33580891	-	77	---	---
chr3	33646082	33648932	33646082	33646720	33648287	33648932	89	---	---	---	---	33648263	33648276	+	71	33646086	33648914
chr3	33655379	33666912	33655379	33656603	33665665	33666912	95	---	---	---	---	33656893	33656908	-	81	33655379	33666910
chr3	33685640	33701460	33685640	33686690	33700410	33701460	95	---	---	---	---	33699742	33699765	+	70	33685650	33701450
chr3	33710283	33713641	33710288	33710893	33713025	33713630	96	33710278	33710282	33713642	33713646	33712967	33712983	+	76	33710285	33713630
chr3	33710936	33713257	33710936	33711615	33712577	33713257	88	---	---	---	---	---	---	0	--	---	---
chr3	33740927	33746311	33740927	33741165	33746073	33746311	98	---	---	---	---	33741256	33741267	-	83	33740935	33746305
chr3	33750854	33762854	33750854	33751313	33762395	33762854	99	---	---	---	---	33751528	33751545	-	77	33750854	33762852
chr3	33766135	33779670	33766135	33766562	33779243	33779670	97	---	---	---	---	33767155	33767179	-	76	33766148	33779653
chr3	33767157	33778916	33767157	33768211	33777861	33778916	99	---	---	---	---	33777452	33777473	+	77	33767160	33778911
chr3	33784121	33787557	33784121	33785367	33786311	33787557	98	---	---	---	---	33785443	33785456	-	71	---	---
chr3	33784762	33786569	33784762	33785200	33786131	33786569	89	---	---	---	---	---	---	0	--	---	---
chr3	33786628	33803928	33786628	33788009	33802538	33803928	96	---	---	---	---	33788438	33788470	-	75	33786634	33803917
chr3	33787319	33803234	33787319	33788145	33802398	33803234	97	---	---	---	---	33788438	33788470	-	75	33787321	33803233
chr3	33821156	33824931	33821156	33822742	33823344	33824931	93	---	---	---	---	---	---	0	--	33821167	33824922
chr3	33834740	33848906	33834740	33835718	33847928	33848906	98	---	---	---	---	33847365	33847381	+	70	33834743	33848904
chr3	33867270	33877905	33867270	33869341	33875794	33877905	92	---	---	---	---	33869521	33869535	-	73	33867271	33877902
chr3	33884109	33905647	33884109	33884568	33905221	33905647	88	---	---	---	---	33885458	33885472	-	80	33884111	33905645
chr3	33928327	33932042	33928327	33928877	33931494	33932042	90	---	---	---	---	33931441	33931457	+	70	---	---
chr3	33937521	33944994	33937521	33938413	33944074	33944994	90	33937516	33937520	33944995	33944999	33943791	33943846	+	73	33937521	33944993
chr3	33946102	33956497	33946102	33948045	33954532	33956497	98	---	---	---	---	33954495	33954530	+	72	33946102	33956495
chr3	33965985	33977956	33965985	33966671	33977270	33977956	99	---	---	---	---	33967175	33967201	-	77	33965986	33977954
chr3	33985367	33994384	33985367	33986392	33993362	33994384	92	---	---	---	---	33986561	33986574	-	71	33985374	33994379
chr3	33997018	34013608	33997018	33997481	34013145	34013608	97	---	---	---	---	33998229	33998247	-	84	33997019	34013599
chr3	34005545	34014884	34005553	34006849	34013603	34014874	93	34005537	34005544	34014885	34014892	34006880	34006899	-	90	34005554	34014879
chr3	34023745	34026496	34023745	34024306	34025935	34026496	96	---	---	---	---	---	---	0	--	34023750	34026484
chr3	34030815	34045059	34030815	34031811	34044063	34045059	97	---	---	---	---	34032354	34032370	-	70	34030818	34045054
chr3	34046379	34049864	34046379	34047675	34048569	34049864	88	---	---	---	---	---	---	0	--	34046383	34049857
chr3	34059200	34075302	34059200	34059656	34074847	34075302	95	---	---	---	---	34074087	34074112	+	84	34059200	34075299
chr3	34112547	34120158	34112547	34113491	34119214	34120158	95	---	---	---	---	34119057	34119070	+	71	34112547	34120156
chr3	34116091	34119467	34116092	34116599	34118951	34119456	92	34116085	34116090	34119468	34119473	34118920	34118933	+	71	---	---
chr3	34128824	34132679	34128824	34129790	34131672	34132679	93	---	---	---	---	---	---	0	--	---	---
chr3	34135620	34138825	34135635	34136648	34137810	34138822	96	34135615	34135619	34138826	34138830	34137722	34137735	+	71	---	---
chr3	34143347	34146465	34143347	34143945	34145867	34146465	96	---	---	---	---	---	---	0	--	34143348	34146454
chr3	34148962	34152933	34148962	34149756	34152137	34152933	93	---	---	---	---	---	---	0	--	34148970	34152919
chr3	34158387	34161045	34158387	34158869	34160565	34161045	94	---	---	---	---	34160510	34160524	+	73	34158390	34161041
chr3	34164067	34167137	34164075	34164545	34166663	34167133	97	34164062	34164066	34167138	34167142	34166629	34166642	+	71	---	---
chr3	34164346	34166834	34164346	34165057	34166123	34166834	87	---	---	---	---	34165069	34165085	-	70	34164346	34166820
chr3	34172314	34175609	34172314	34173175	34174748	34175609	96	---	---	---	---	---	---	0	--	---	---
chr3	34195240	34205223	34195240	34196821	34203638	34205223	97	---	---	---	---	34196975	34197000	-	96	34195240	34205217
chr3	34212105	34212663	34212107	34212381	34212381	34212656	86	34212100	34212104	34212664	34212668	---	---	0	--	34212122	34212651
chr3	34212475	34213248	34212475	34212702	34213022	34213248	86	---	---	---	---	34212931	34212950	+	70	34212476	34213244
chr3	34215515	34218224	34215515	34215910	34217826	34218224	94	---	---	---	---	34217773	34217786	+	71	34215520	34218217
chr3	34221268	34235624	34221276	34222331	34234578	34235620	94	34221263	34221267	34235625	34235629	34234019	34234038	+	70	34221276	34235620
chr3	34239611	34240832	34239611	34240058	34240384	34240832	85	---	---	---	---	---	---	0	--	---	---
chr3	34255661	34261823	34255661	34256648	34260825	34261823	98	---	---	---	---	34260649	34260689	+	73	---	---
chr3	34264749	34267496	34264749	34265243	34267001	34267496	92	---	---	---	---	---	---	0	--	34264757	34267485
chr3	34277056	34278536	34277071	34277414	34278185	34278532	92	34277051	34277055	34278537	34278541	34278167	34278180	+	71	34277060	34278535
chr3	34283478	34287474	34283478	34284949	34286003	34287474	99	---	---	---	---	34284951	34284966	-	75	34283487	34287467
chr3	34283983	34286994	34283983	34284469	34286508	34286994	99	---	---	---	---	34286439	34286455	+	70	34283987	34286985
chr3	34289892	34301991	34289892	34290354	34301529	34301991	99	---	---	---	---	34301298	34301315	+	77	34289894	34301988
chr3	34304181	34307793	34304181	34305709	34306266	34307793	93	---	---	---	---	---	---	0	--	---	---
chr3	34308379	34311231	34308379	34309068	34310542	34311231	91	---	---	---	---	---	---	0	--	---	---
chr3	34318865	34332136	34318865	34320414	34330585	34332136	99	---	---	---	---	34330145	34330211	+	80	34318865	34332132
chr3	34341042	34344370	34341044	34342015	34343383	34344357	90	34341037	34341041	34344371	34344375	---	---	0	--	34341046	34344369
chr3	34354479	34363590	34354479	34355371	34362698	34363590	97	---	---	---	---	---	---	0	--	34354479	34363588
chr3	34370115	34374719	34370115	34370529	34374302	34374719	92	---	---	---	---	34374234	34374261	+	71	---	---
chr3	34384021	34399339	34384035	34385355	34398006	34399325	99	34384016	34384020	34399340	34399344	34397961	34397979	+	73	34384027	34399328
chr3	34385354	34397713	34385354	34386044	34397023	34397713	99	---	---	---	---	34396474	34396519	+	76	34385354	34397711
chr3	34407717	34414227	34407717	34408236	34413697	34414227	91	---	---	---	---	34413469	34413486	+	77	34407721	34414217
chr3	34416869	34420230	34416869	34417498	34419583	34420230	89	34416864	34416868	34420231	34420235	---	---	0	--	34416869	34420224
chr3	34428863	34432281	34428874	34429348	34431781	34432270	93	34428854	34428862	34432282	34432290	34431711	34431724	+	71	34428878	34432274
chr3	34433337	34436048	34433343	34433864	34435532	34436042	94	34433323	34433336	34436049	34436062	34435433	34435446	+	85	---	---
chr3	34436525	34442541	34436525	34437777	34441311	34442541	96	---	---	---	---	34437807	34437834	-	82	34436536	34442536
chr3	34445216	34454869	34445216	34446260	34453815	34454869	95	---	---	---	---	34446604	34446621	-	77	34445217	34454861
chr3	34455044	34460166	34455056	34455443	34459776	34460163	96	34455038	34455043	34460167	34460172	34459624	34459638	+	80	34455047	34460163
chr3	34462521	34474607	34462521	34462985	34474145	34474607	95	---	---	---	---	34463403	34463432	-	70	---	---
chr3	34480834	34488366	34480834	34481755	34487445	34488366	98	---	---	---	---	34482002	34482040	-	71	34480835	34488358
chr3	34489105	34492267	34489105	34489804	34491568	34492267	98	---	---	---	---	---	---	0	--	34489109	34492260
chr3	34490633	34491621	34490633	34491073	34491180	34491621	86	---	---	---	---	---	---	0	--	34490637	34491609
chr3	34495615	34505871	34495615	34496074	34505445	34505871	86	---	---	---	---	34496361	34496378	-	72	34495617	34505869
chr3	34514900	34529214	34514900	34515942	34528172	34529214	97	---	---	---	---	34516485	34516501	-	70	34514900	34529212
chr3	34534569	34538492	34534569	34536280	34536780	34538492	90	---	---	---	---	34536680	34536692	+	76	34534573	34538490
chr3	34542511	34548661	34542511	34543407	34547737	34548661	93	---	---	---	---	34543565	34543578	-	85	34542524	34548659
chr3	34555401	34558125	34555401	34555935	34557587	34558121	89	34555394	34555400	34558126	34558132	---	---	0	--	34555411	34558121
chr3	34560850	34564986	34560850	34561440	34564396	34564986	95	---	---	---	---	---	---	0	--	34560857	34564981
chr3	34573386	34585547	34573386	34573841	34585092	34585547	97	---	---	---	---	34584542	34584584	+	72	34573388	34585545
chr3	34593110	34602835	34593110	34595487	34600544	34602835	92	---	---	---	---	34600371	34600443	+	72	34593111	34602823
chr3	34603204	34615320	34603204	34603661	34614864	34615320	95	---	---	---	---	34614468	34614501	+	73	---	---
chr3	34616113	34629035	34616113	34617649	34627485	34629020	94	34616108	34616112	34629036	34629040	34618037	34618102	-	77	34616115	34629034
chr3	34650684	34653869	34650684	34651686	34652867	34653869	88	---	---	---	---	---	---	0	--	34650698	34653860
chr3	34683836	34687812	34683836	34685713	34685939	34687812	96	---	---	---	---	34685849	34685862	+	71	---	---
chr3	34684161	34687453	34684168	34685339	34686268	34687438	98	34684156	34684160	34687454	34687458	---	---	0	--	34684166	34687445
chr3	34700732	34706530	34700732	34701049	34706213	34706530	97	---	---	---	---	34706135	34706149	+	93	34700733	34706528
chr3	34706657	34709214	34706657	34707033	34708838	34709214	99	---	---	---	---	---	---	0	--	34706661	34709202
chr3	34709482	34715626	34709482	34710226	34714891	34715626	88	---	---	---	---	34710340	34710369	-	70	---	---
chr3	34720743	34726344	34720743	34721315	34725781	34726344	88	---	---	---	---	34721429	34721458	-	70	---	---
chr3	34731557	34735344	34731557	34733202	34733699	34735344	98	---	---	---	---	---	---	0	--	34731557	34735332
chr3	34746085	34766232	34746085	34747130	34765187	34766232	99	---	---	---	---	34747799	34747869	-	74	34746087	34766230
chr3	34779811	34782592	34779811	34780540	34781864	34782592	93	---	---	---	---	34780593	34780606	-	71	34779812	34782583
chr3	34784143	34787243	34784143	34785059	34786327	34787243	93	---	---	---	---	34785106	34785120	-	73	34784156	34787240
chr3	34784558	34786540	34784558	34785176	34785921	34786540	85	---	---	---	---	34785243	34785256	-	71	---	---
chr3	34806584	34818920	34806588	34810578	34814934	34818919	98	34806579	34806583	34818921	34818925	---	---	0	--	34806590	34818918
chr3	34812614	34819500	34812614	34813198	34818916	34819500	97	---	---	---	---	34813455	34813484	-	70	34812623	34819494
chr3	34822654	34827070	34822654	34823150	34826573	34827070	93	---	---	---	---	34826477	34826490	+	71	34822658	34827066
chr3	34835047	34849567	34835058	34839292	34845320	34849555	98	34835041	34835046	34849568	34849573	34839567	34839579	-	84	34835048	34849558
chr3	34857864	34860720	34857864	34858179	34860405	34860720	98	---	---	---	---	34860326	34860339	+	71	34857872	34860710
chr3	34883981	34884789	34883991	34884241	34884539	34884787	85	34883971	34883980	34884790	34884799	---	---	0	--	34883999	34884785
chr3	34894108	34900998	34894108	34894208	34900898	34900998	97	---	---	---	---	34894287	34894303	-	70	---	---
chr3	34909365	34912105	34909366	34910057	34911411	34912105	92	34909360	34909364	34912106	34912110	34911353	34911366	+	71	34909366	34912093
chr3	34929103	34943476	34929103	34930171	34942408	34943476	95	---	---	---	---	34930710	34930726	-	70	34929103	34943471
chr3	34959935	34962938	34959935	34960264	34962588	34962938	86	---	---	---	---	34962495	34962508	+	71	---	---
chr3	34963563	34978028	34963563	34964836	34976755	34978028	98	---	---	---	---	34976310	34976330	+	71	34963577	34978022
chr3	34978835	34981993	34978835	34979439	34981391	34981993	91	---	---	---	---	34981338	34981351	+	71	---	---
chr3	35161284	35175408	35161284	35162317	35174375	35175408	99	---	---	---	---	35162707	35162728	-	81	35161291	35175406
chr3	35186935	35189417	35186935	35187229	35189123	35189417	99	---	---	---	---	35189065	35189078	+	71	35186951	35189407
chr3	35190967	35200529	35190967	35191426	35200103	35200529	87	---	---	---	---	35191713	35191730	-	72	35190969	35200527
chr3	35213338	35226875	35213338	35213884	35226328	35226875	98	---	---	---	---	35214482	35214507	-	73	35213343	35226856
chr3	35567227	35573701	35567227	35568245	35572681	35573701	97	---	---	---	---	35568398	35568415	-	77	35567229	35573699
chr3	35580375	35596555	35580380	35580844	35596085	35596548	93	35580369	35580374	35596556	35596561	35581548	35581568	-	90	35580377	35596552
chr3	35601160	35605945	35601160	35601595	35605510	35605945	98	---	---	---	---	35601705	35601718	-	71	35601166	35605942
chr3	35615129	35617579	35615141	35615382	35617326	35617567	100	35615121	35615128	35617580	35617587	35615469	35615481	-	76	35615131	35617565
chr3	35626506	35641513	35626506	35631360	35636648	35641513	98	---	---	---	---	35631572	35631593	-	72	35626506	35641511
chr3	35655601	35666141	35655601	35656112	35665624	35666132	98	35655596	35655600	35666142	35666146	35665216	35665237	+	77	35655607	35666137
chr3	35688030	35691556	35688030	35689372	35690214	35691556	99	---	---	---	---	35689436	35689454	-	84	---	---
chr3	35720311	35724244	35720311	35720771	35723757	35724244	90	---	---	---	---	35723691	35723704	+	71	---	---
chr3	35726548	35730760	35726548	35727105	35730203	35730760	96	---	---	---	---	35730137	35730150	+	71	35726556	35730753
chr3	35731311	35745039	35731311	35732450	35743900	35745039	96	---	---	---	---	35743395	35743418	+	70	35731317	35745034
chr3	35753398	35761142	35753398	35757055	35757520	35761142	97	---	---	---	---	---	---	0	--	35753409	35761133
chr3	35754982	35760231	35754986	35756108	35759109	35760231	100	35754976	35754981	35760232	35760237	35759079	35759099	+	76	35754989	35760221
chr3	35756428	35757522	35756428	35756976	35756976	35757522	89	---	---	---	---	---	---	0	--	35756428	35757517
chr3	35765267	35771466	35765279	35765721	35771013	35771455	98	35765261	35765266	35771467	35771472	35765934	35765947	-	71	35765277	35771456
chr3	35766720	35770997	35766720	35767174	35770543	35770997	99	---	---	---	---	---	---	0	--	35766731	35770988
chr3	35778610	35781212	35778610	35779007	35780820	35781212	90	---	---	---	---	35780757	35780785	+	75	35778620	35781200
chr3	35811075	35818509	35811075	35811967	35817590	35818509	89	35811070	35811074	35818510	35818514	35817309	35817362	+	72	35811075	35818508
chr3	35820622	35841594	35820622	35821073	35841138	35841594	93	---	---	---	---	35840382	35840402	+	85	---	---
chr3	35830680	35839535	35830686	35831922	35838426	35839531	88	35830675	35830679	35839536	35839540	35832167	35832182	-	81	35830686	35839528
chr3	35842396	35855612	35842396	35843899	35854093	35855612	92	---	---	---	---	35844309	35844374	-	77	35842398	35855609
chr3	35856481	35866403	35856481	35858192	35864672	35866403	94	---	---	---	---	35864604	35864620	+	88	35856483	35866401
chr3	35874053	35887027	35874053	35875740	35885341	35887027	96	---	---	---	---	35885163	35885180	+	77	35874062	35887008
chr3	35897816	35917946	35897816	35901593	35914211	35917946	97	---	---	---	---	35902207	35902224	-	83	35897817	35917928
chr3	35908256	35921247	35908256	35911562	35917940	35921247	99	---	---	---	---	35917662	35917677	+	87	35908274	35921244
chr3	35939068	35959443	35939068	35941426	35957086	35959443	91	---	---	---	---	35942173	35942207	-	80	---	---
chr3	35942379	35955816	35942379	35945526	35952669	35955816	99	---	---	---	---	35945820	35945833	-	85	---	---
chr3	35955816	35960722	35955816	35957084	35959435	35960722	89	---	---	---	---	35957086	35957116	-	80	35955821	35960720
chr3	35961405	35964314	35961412	35962131	35963588	35964314	86	35961400	35961404	35964315	35964319	35962207	35962223	-	70	35961416	35964312
chr3	35977385	35980358	35977385	35978173	35979564	35980358	94	---	---	---	---	---	---	0	--	35977387	35980342
chr3	35980383	35995137	35980388	35984428	35991112	35995135	98	35980377	35980382	35995138	35995143	35984648	35984669	-	81	35980386	35995133
chr3	36007921	36019889	36007921	36008383	36019425	36019889	98	---	---	---	---	36019194	36019211	+	77	36007923	36019887
chr3	36022248	36033494	36022248	36025439	36030271	36033494	97	---	---	---	---	36030139	36030156	+	77	---	---
chr3	36043655	36060139	36043655	36044187	36059599	36060132	90	36043648	36043654	36060140	36060146	36044546	36044562	-	70	36043666	36060133
chr3	36045298	36059048	36045309	36046093	36058264	36059048	95	36045293	36045297	36059049	36059053	36057783	36057803	+	71	36045302	36059036
chr3	36059130	36063243	36059130	36059751	36062623	36063243	95	---	---	---	---	36062535	36062548	+	71	36059142	36063241
chr3	36149580	36157004	36149580	36150825	36155732	36157004	95	---	---	---	---	36150877	36150931	-	80	36149581	36157001
chr3	36171034	36174946	36171034	36172766	36173213	36174946	97	---	---	---	---	---	---	0	--	---	---
chr3	36175317	36191477	36175317	36179087	36187513	36191477	93	---	---	---	---	36187215	36187228	+	92	36175318	36191475
chr3	36194616	36202925	36194616	36196272	36201267	36202925	98	---	---	---	---	36196366	36196406	-	75	36194616	36202922
chr3	36214453	36228423	36214454	36214794	36228081	36228412	91	36214448	36214452	36228424	36228428	36227416	36227432	+	70	36214457	36228408
chr3	36215751	36228082	36215751	36216442	36227391	36228082	99	---	---	---	---	36216944	36216989	-	78	36215751	36228079
chr3	36233341	36242655	36233341	36234561	36241423	36242655	97	---	---	---	---	36241164	36241179	+	81	36233341	36242653
chr3	36253543	36257825	36253543	36253969	36257368	36257825	85	---	---	---	---	36257287	36257300	+	71	36253549	36257808
chr3	36253695	36256967	36253704	36254467	36256162	36256957	85	36253689	36253694	36256968	36256973	---	---	0	--	36253696	36256956
chr3	36282698	36296519	36282698	36286931	36292276	36296509	99	36282693	36282697	36296520	36296524	36287100	36287148	-	71	36282705	36296517
chr3	36309610	36324143	36309623	36313550	36320218	36324139	97	36309605	36309609	36324144	36324148	36319977	36319998	+	81	36309624	36324136
chr3	36326676	36333463	36326676	36327628	36332511	36333463	99	---	---	---	---	36327716	36327781	-	80	36326676	36333460
chr3	36334794	36356565	36334794	36335573	36355788	36356565	95	---	---	---	---	36336257	36336280	-	87	---	---
chr3	36343596	36352836	36343598	36344822	36351655	36352828	91	36343591	36343595	36352837	36352841	36345065	36345081	-	82	36343599	36352833
chr3	36382039	36391609	36382039	36383514	36390114	36391609	94	---	---	---	---	36383623	36383649	-	70	---	---
chr3	36391694	36405961	36391700	36392734	36404912	36405946	97	36391689	36391693	36405962	36405966	36393273	36393289	-	70	36391700	36405958
chr3	36408516	36411693	36408516	36409570	36410640	36411693	97	36408509	36408515	36411694	36411700	---	---	0	--	---	---
chr3	36412322	36423409	36412328	36413413	36422314	36423396	95	36412316	36412321	36423410	36423415	36422132	36422143	+	75	36412324	36423399
chr3	36413639	36422026	36413639	36416196	36419471	36422026	99	---	---	---	---	36416315	36416360	-	73	36413639	36422023
chr3	36429135	36432523	36429135	36430464	36431192	36432523	98	---	---	---	---	---	---	0	--	36429139	36432520
chr3	36441996	36445562	36441996	36442837	36444719	36445560	97	36441991	36441995	36445563	36445567	---	---	0	--	36442006	36445555
chr3	36443786	36444851	36443793	36444319	36444323	36444851	93	36443780	36443785	36444852	36444857	---	---	0	--	36443794	36444835
chr3	36444958	36448532	36444958	36445877	36447613	36448532	99	---	---	---	---	36445933	36445951	-	84	36444963	36448526
chr3	36453019	36459097	36453028	36453787	36458337	36459096	96	36453012	36453018	36459098	36459104	36453898	36453916	-	78	36453021	36459091
chr3	36461237	36465205	36461237	36463083	36463360	36465205	91	---	---	---	---	---	---	0	--	36461247	36465201
chr3	36461813	36464625	36461813	36463024	36463405	36464617	93	36461805	36461812	36464626	36464633	---	---	0	--	36461819	36464610
chr3	36466210	36475166	36466210	36466763	36474611	36475166	92	---	---	---	---	36467104	36467121	-	77	36466217	36475159
chr3	36466763	36474630	36466763	36469754	36471658	36474630	97	---	---	---	---	36471576	36471591	+	87	36466763	36474628
chr3	36477109	36480517	36477109	36477623	36480002	36480517	91	---	---	---	---	---	---	0	--	36477114	36480508
chr3	36483904	36498425	36483909	36484945	36497386	36498420	98	36483889	36483903	36498426	36498440	36496764	36496786	+	73	---	---
chr3	36502618	36513024	36502628	36505297	36510359	36513018	96	36502613	36502617	36513025	36513029	36510105	36510127	+	73	36502636	36513016
chr3	36516150	36530716	36516157	36517224	36529644	36530711	94	36516145	36516149	36530717	36530721	36517810	36517830	-	71	36516158	36530706
chr3	36531110	36532996	36531110	36531933	36532172	36532996	94	---	---	---	---	36531986	36532004	-	78	36531114	36532994
chr3	36531218	36532860	36531218	36531798	36532280	36532860	94	---	---	---	---	36532225	36532244	+	70	---	---
chr3	36536936	36541166	36536937	36539050	36539050	36541163	99	36536931	36536935	36541167	36541171	---	---	0	--	36536938	36541158
chr3	36583068	36585589	36583072	36584045	36584664	36585582	89	36583063	36583067	36585590	36585594	---	---	0	--	---	---
chr3	36585827	36594957	36585827	36586129	36594655	36594957	88	---	---	---	---	36586507	36586523	-	70	---	---
chr3	36586358	36594657	36586364	36588002	36593001	36594655	97	36586353	36586357	36594658	36594662	36592865	36592905	+	75	36586358	36594653
chr3	36598723	36600794	36598723	36599725	36599727	36600788	90	36598718	36598722	36600795	36600799	---	---	0	--	36598725	36600786
chr3	36601808	36613961	36601808	36602787	36612974	36613961	94	---	---	---	---	36603263	36603284	-	81	36601813	36613953
chr3	36602787	36612895	36602787	36605560	36610123	36612895	98	---	---	---	---	36610009	36610022	+	85	36602787	36612893
chr3	36615602	36627339	36615602	36615999	36626942	36627339	97	---	---	---	---	36616486	36616512	-	74	36615604	36627329
chr3	36616537	36625568	36616537	36617044	36625061	36625568	96	---	---	---	---	36617264	36617288	-	76	---	---
chr3	36617313	36623264	36617313	36617841	36622735	36623264	94	---	---	---	---	36622519	36622543	+	76	36617316	36623263
chr3	36629109	36630022	36629118	36629483	36629649	36630014	89	36629100	36629108	36630023	36630031	---	---	0	--	---	---
chr3	36631471	36633432	36631471	36632137	36632766	36633432	91	---	---	---	---	---	---	0	--	---	---
chr3	36634712	36638539	36634712	36636410	36636837	36638539	99	---	---	---	---	36636795	36636814	+	70	---	---
chr3	36645632	36655636	36645637	36646967	36654292	36655624	90	36645627	36645631	36655637	36655641	---	---	0	--	36645633	36655625
chr3	36666787	36671029	36666787	36668907	36668907	36671029	99	---	---	---	---	---	---	0	--	36666788	36671026
chr3	36667418	36670501	36667424	36668900	36669016	36670494	89	36667413	36667417	36670502	36670506	---	---	0	--	36667433	36670498
chr3	36671515	36684699	36671515	36672074	36684140	36684699	94	---	---	---	---	---	---	0	--	36671519	36684687
chr3	36671812	36683911	36671812	36672350	36683375	36683911	93	---	---	---	---	36682854	36682880	+	70	---	---
chr3	36690390	36699921	36690390	36691311	36699007	36699921	91	---	---	---	---	36698765	36698792	+	71	---	---
chr3	36700368	36704160	36700372	36700860	36703653	36704156	87	36700352	36700367	36704161	36704176	36700933	36700957	-	72	36700382	36704158
chr3	36707296	36717952	36707296	36708493	36716755	36717952	99	---	---	---	---	36708686	36708710	-	72	36707296	36717950
chr3	36708060	36717711	36708068	36708758	36716994	36717696	92	36708055	36708059	36717712	36717716	36716633	36716646	+	71	36708063	36717696
chr3	36708903	36716549	36708913	36711421	36714034	36716542	99	36708898	36708902	36716550	36716554	36711516	36711552	-	75	36708911	36716539
chr3	36734325	36741501	36734325	36736264	36739559	36741501	95	---	---	---	---	36736386	36736397	-	83	36734335	36741498
chr3	36744019	36747172	36744028	36744645	36746546	36747163	95	36744014	36744018	36747173	36747177	---	---	0	--	---	---
chr3	36748655	36753782	36748655	36749238	36753199	36753782	97	---	---	---	---	36753111	36753124	+	71	36748668	36753775
chr3	36749055	36751619	36749060	36749562	36751111	36751613	97	36749050	36749054	36751620	36751624	---	---	0	--	36749066	36751602
chr3	36752060	36760082	36752069	36756060	36756060	36760081	93	36752054	36752059	36760083	36760088	---	---	0	--	36752060	36760076
chr3	36754756	36757447	36754756	36755454	36756719	36757447	88	---	---	---	---	36756687	36756698	+	75	36754762	36757439
chr3	36760755	36781892	36760756	36761741	36780936	36781889	88	36760749	36760754	36781893	36781898	36780019	36780041	+	73	36760763	36781890
chr3	36763197	36778204	36763197	36763409	36777978	36778204	90	---	---	---	---	36777468	36777503	+	72	---	---
chr3	36790797	36800139	36790797	36792031	36798923	36800139	96	---	---	---	---	36798627	36798639	+	84	36790798	36800136
chr3	36844055	36855816	36844055	36845217	36854654	36855816	97	---	---	---	---	36854187	36854203	+	88	36844063	36855812
chr3	36864645	36876306	36864645	36866447	36874503	36876306	91	---	---	---	---	36866810	36866822	-	92	36864648	36876296
chr3	36866909	36874324	36866909	36867558	36873675	36874324	98	---	---	---	---	36873370	36873390	+	71	---	---
chr3	36877034	36889771	36877034	36879652	36887154	36889771	98	---	---	---	---	36886793	36886846	+	75	36877046	36889769
chr3	36901112	36913363	36901127	36901720	36912757	36913351	93	36901107	36901111	36913364	36913368	36912205	36912229	+	84	36901114	36913356
chr3	36922700	36933003	36922707	36924053	36931653	36932999	99	36922695	36922699	36933004	36933008	36924351	36924370	-	80	36922707	36932997
chr3	36939034	36950267	36939034	36939952	36949345	36950267	94	---	---	---	---	36940105	36940137	-	78	---	---
chr3	36941329	36943938	36941329	36941745	36943522	36943938	99	---	---	---	---	36941794	36941807	-	71	36941335	36943936
chr3	36955072	36963333	36955072	36956733	36961722	36963333	95	---	---	---	---	36961586	36961626	+	75	36955072	36963332
chr3	36968709	36983200	36968709	36973921	36977988	36983200	99	---	---	---	---	36974054	36974073	-	80	36968709	36983197
chr3	37003777	37017499	37003777	37006890	37014371	37017499	98	---	---	---	---	37014033	37014051	+	89	---	---
chr3	37044674	37056089	37044674	37045729	37055023	37056079	99	37044669	37044673	37056090	37056094	37046104	37046127	-	70	37044675	37056071
chr3	37056073	37068424	37056073	37056693	37067804	37068424	97	---	---	---	---	37067304	37067321	+	72	37056075	37068422
chr3	37082159	37093575	37082161	37083529	37092180	37093566	93	37082154	37082158	37093576	37093580	37091896	37091955	+	73	---	---
chr3	37116361	37129547	37116361	37117601	37128312	37129547	95	---	---	---	---	37118003	37118026	-	70	37116361	37129545
chr3	37118599	37124698	37118599	37119054	37124237	37124698	87	---	---	---	---	37124109	37124129	+	76	37118605	37124693
chr3	37130133	37137526	37130133	37130801	37136858	37137526	96	---	---	---	---	37136708	37136772	+	83	---	---
chr3	37130796	37146519	37130796	37131447	37145847	37146519	92	---	---	---	---	37145188	37145233	+	89	37130814	37146516
chr3	37137526	37145848	37137526	37138795	37144591	37145848	95	---	---	---	---	37139041	37139052	-	83	37137526	37145845
chr3	37169101	37177146	37169101	37170754	37175493	37177146	99	---	---	---	---	37170934	37170951	-	72	37169101	37177144
chr3	37192202	37212608	37192214	37192664	37212154	37212605	93	37192197	37192201	37212609	37212613	37193555	37193606	-	84	---	---
chr3	37202563	37210864	37202563	37204216	37209189	37210864	97	---	---	---	---	37204311	37204351	-	75	37202563	37210862
chr3	37215709	37224358	37215711	37216944	37223126	37224358	98	37215703	37215708	37224359	37224364	37216987	37217069	-	75	37215711	37224356
chr3	37224420	37226977	37224420	37224689	37226708	37226977	92	---	---	---	---	---	---	0	--	37224423	37226973
chr3	37240089	37254312	37240089	37244355	37250386	37254312	86	---	---	---	---	37244631	37244644	-	100	37240089	37254310
chr3	37260230	37269578	37260231	37261465	37268329	37269564	98	37260225	37260229	37269579	37269583	37268070	37268085	+	81	37260231	37269569
chr3	37304926	37317660	37304926	37308119	37314462	37317660	98	---	---	---	---	37308260	37308290	-	77	37304926	37317658
chr3	37337778	37358903	37337778	37338195	37358454	37358903	91	---	---	---	---	37357506	37357532	+	81	37337778	37358901
chr3	37348282	37356428	37348282	37350969	37353724	37356428	97	---	---	---	---	37351041	37351058	-	72	37348282	37356424
chr3	37367150	37379223	37367150	37368715	37377659	37379223	99	---	---	---	---	37369084	37369097	-	85	---	---
chr3	37402239	37417057	37402239	37402524	37416788	37417057	90	---	---	---	---	37416265	37416285	+	71	37402240	37417055
chr3	37424802	37432264	37424805	37425609	37431445	37432249	99	37424797	37424801	37432265	37432269	37425890	37425901	-	91	---	---
chr3	37441554	37449112	37441560	37442826	37447825	37449112	96	37441549	37441553	37449113	37449117	37447575	37447604	+	70	37441554	37449109
chr3	37461351	37473760	37461351	37462050	37473062	37473760	97	---	---	---	---	37462556	37462601	-	78	37461351	37473758
chr3	37494575	37503942	37494589	37495826	37502691	37503928	99	37494570	37494574	37503943	37503947	37496072	37496087	-	81	37494577	37503926
chr3	37506144	37520346	37506144	37507180	37519304	37520346	94	---	---	---	---	37507708	37507724	-	70	37506145	37520343
chr3	37537626	37559502	37537638	37538042	37559098	37559501	95	37537619	37537625	37559503	37559509	37539021	37539041	-	76	37537631	37559492
chr3	37538912	37547172	37538914	37540567	37545508	37547159	98	37538907	37538911	37547173	37547177	37540662	37540702	-	75	37538914	37547164
chr3	37559501	37574244	37559501	37563002	37570620	37574244	95	---	---	---	---	37570257	37570284	+	82	---	---
chr3	37577437	37591716	37577437	37581563	37587592	37591716	99	---	---	---	---	37581842	37581854	-	100	37577437	37591714
chr3	37609023	37623402	37609023	37610058	37622368	37623402	98	---	---	---	---	37610604	37610620	-	70	37609024	37623400
chr3	37629368	37644736	37629368	37629952	37644153	37644736	95	---	---	---	---	37630560	37630589	-	80	37629368	37644729
chr3	37632219	37640259	37632219	37634937	37637539	37640259	98	---	---	---	---	37634991	37635031	-	78	37632219	37640256
chr3	37648190	37669287	37648190	37649430	37668026	37669279	86	37648185	37648189	37669288	37669292	37667134	37667159	+	80	37648190	37669277
chr3	37654233	37662225	37654233	37655536	37660931	37662225	89	---	---	---	---	37655614	37655686	-	76	37654233	37662223
chr3	37669912	37683988	37669922	37673583	37680259	37683974	92	37669906	37669911	37683989	37683994	37680019	37680040	+	81	37669923	37683986
chr3	37697787	37718238	37697787	37698251	37717774	37718238	97	---	---	---	---	37699203	37699216	-	85	37697788	37718233
chr3	37704910	37713433	37704910	37706247	37712082	37713433	97	---	---	---	---	37706465	37706480	-	87	37704910	37713431
chr3	37732640	37742476	37732640	37733905	37741236	37742476	94	---	---	---	---	37734174	37734185	-	91	37732646	37742474
chr3	37747914	37756812	37747914	37750340	37754382	37756812	98	---	---	---	---	37754201	37754223	+	82	---	---
chr3	37759043	37776285	37759043	37760600	37774728	37776285	98	---	---	---	---	37761000	37761013	-	85	---	---
chr3	37761332	37777156	37761339	37761469	37777016	37777146	99	37761327	37761331	37777157	37777161	37762188	37762247	-	70	37761336	37777149
chr3	37768660	37776085	37768660	37769556	37775189	37776085	96	---	---	---	---	37774989	37775024	+	80	37768660	37776083
chr3	37806634	37813424	37806634	37806804	37813254	37813424	99	37806629	37806633	37813425	37813429	37807098	37807116	-	78	37806638	37813422
chr3	37831258	37848872	37831267	37831684	37848447	37848864	94	37831253	37831257	37848873	37848877	37847609	37847659	+	76	37831268	37848866
chr3	37865235	37886087	37865235	37867132	37884200	37886087	95	---	---	---	---	37867750	37867761	-	83	37865239	37886076
chr3	37871814	37884212	37871814	37872505	37883512	37884203	98	37871807	37871813	37884213	37884219	37873005	37873056	-	73	37871814	37884210
chr3	37917188	37925576	37917198	37918751	37924059	37925571	92	37917183	37917187	37925577	37925581	37918968	37918980	-	76	37917192	37925569
chr3	37917270	37924475	37917280	37917601	37924145	37924466	95	37917265	37917269	37924476	37924480	37917809	37917832	-	75	---	---
chr3	37931066	37941708	37931066	37931202	37941575	37941708	88	37931061	37931065	37941709	37941713	37941298	37941312	+	86	37931081	37941705
chr3	37939406	37948666	37939406	37940929	37947144	37948666	97	---	---	---	---	37941195	37941214	-	70	37939406	37948662
chr3	37956143	37975121	37956143	37959754	37971510	37975121	97	---	---	---	---	37960210	37960222	-	84	37956144	37975119
chr3	37960668	37968541	37960668	37962008	37967201	37968541	98	---	---	---	---	37967044	37967107	+	81	37960668	37968539
chr3	37980577	37995142	37980577	37984527	37991194	37995142	98	---	---	---	---	37984746	37984767	-	81	37980577	37995139
chr3	38005330	38013623	38005330	38006977	38011973	38013623	98	---	---	---	---	38011832	38011872	+	75	---	---
chr3	38018590	38033839	38018590	38020282	38032162	38033839	92	---	---	---	---	38031733	38031754	+	72	38018590	38033827
chr3	38022643	38027208	38022643	38024923	38024927	38027208	98	---	---	---	---	---	---	0	--	38022646	38027206
chr3	38037988	38047307	38037988	38039504	38045804	38047307	98	---	---	---	---	38045539	38045571	+	78	38037988	38047305
chr3	38053201	38062538	38053201	38054436	38061303	38062538	98	---	---	---	---	38054679	38054694	-	81	38053203	38062536
chr3	38065641	38079355	38065641	38071619	38073355	38079355	98	---	---	---	---	38073261	38073279	+	84	---	---
chr3	38079612	38091994	38079612	38080301	38091305	38091994	98	---	---	---	---	38080804	38080852	-	75	38079613	38091992
chr3	38129436	38143597	38129436	38130428	38142605	38143597	99	---	---	---	---	38130991	38131010	-	70	38129437	38143594
chr3	38148125	38165594	38148125	38150088	38163643	38165594	95	---	---	---	---	38150370	38150383	-	85	38148125	38165591
chr3	38169974	38189008	38169974	38170134	38188848	38189008	95	---	---	---	---	38187912	38187935	+	75	38169985	38189006
chr3	38174425	38186667	38174440	38175158	38185941	38186657	94	38174420	38174424	38186668	38186672	38175668	38175686	-	84	38174440	38186658
chr3	38236331	38247844	38236331	38237366	38246808	38247844	97	---	---	---	---	38237758	38237779	-	77	38236332	38247842
chr3	38250202	38257512	38250202	38251408	38256299	38257512	90	---	---	---	---	38256056	38256075	+	80	38250202	38257510
chr3	38269645	38276157	38269645	38270018	38275784	38276157	93	---	---	---	---	38275496	38275519	+	70	38269649	38276150
chr3	38282485	38290935	38282485	38283629	38289789	38290935	94	---	---	---	---	38289500	38289522	+	78	38282499	38290921
chr3	38293792	38301720	38293792	38294922	38300595	38301720	98	---	---	---	---	38300339	38300354	+	81	38293794	38301710
chr3	38314486	38326909	38314494	38315190	38326206	38326902	99	38314481	38314485	38326910	38326914	38315694	38315739	-	78	38314488	38326907
chr3	38335305	38345021	38335305	38339595	38340732	38345021	99	---	---	---	---	---	---	0	--	---	---
chr3	38348556	38360556	38348556	38349257	38359855	38360556	99	---	---	---	---	38359325	38359354	+	76	38348560	38360553
chr3	38396586	38408477	38396586	38396827	38408236	38408477	99	---	---	---	---	38407784	38407801	+	77	38396598	38408475
chr3	38425745	38445293	38425745	38426679	38444359	38445293	94	---	---	---	---	38427524	38427538	-	80	---	---
chr3	38426676	38432814	38426676	38427036	38432454	38432814	96	---	---	---	---	38427099	38427164	-	80	38426677	38432801
chr3	38437868	38441078	38437868	38438635	38440289	38441078	90	---	---	---	---	38438647	38438666	-	80	---	---
chr3	38445955	38454048	38445955	38447299	38452704	38454048	99	---	---	---	---	38452547	38452610	+	82	38445955	38454043
chr3	38455575	38464797	38455575	38457059	38463313	38464797	98	---	---	---	---	38463022	38463041	+	70	---	---
chr3	38470133	38482770	38470133	38471744	38481227	38482770	85	---	---	---	---	38471964	38471980	-	82	38470139	38482765
chr3	38473125	38485552	38473125	38475578	38483089	38485552	87	---	---	---	---	38482884	38482905	+	81	38473141	38485548
chr3	38478568	38486459	38478571	38479888	38485119	38486457	96	38478562	38478567	38486460	38486465	38479971	38480043	-	79	38478570	38486455
chr3	38492532	38506122	38492532	38493513	38505141	38506122	85	---	---	---	---	38504559	38504594	+	72	38492543	38506119
chr3	38508080	38524867	38508080	38509597	38523350	38524867	99	---	---	---	---	38510262	38510285	-	75	38508080	38524865
chr3	38510836	38518287	38510836	38512030	38517093	38518287	98	---	---	---	---	38516878	38516931	+	74	38510836	38518285
chr3	38544860	38552939	38544871	38545626	38552187	38552937	94	38544855	38544859	38552940	38552944	38552107	38552123	+	70	38544870	38552935
chr3	38556757	38564158	38556758	38558479	38562448	38564144	91	38556752	38556756	38564159	38564163	38558631	38558659	-	86	38556764	38564152
chr3	38557233	38563528	38557233	38557863	38562899	38563528	93	---	---	---	---	38558055	38558072	-	77	---	---
chr3	38578186	38590557	38578191	38578885	38589863	38590556	99	38578181	38578185	38590558	38590562	38589314	38589362	+	75	38578188	38590554
chr3	38598013	38604582	38598013	38598860	38603721	38604582	87	---	---	---	---	38603593	38603613	+	80	---	---
chr3	38606196	38622832	38606196	38609494	38619494	38622832	89	---	---	---	---	38619314	38619347	+	79	---	---
chr3	38630563	38650165	38630563	38634076	38646646	38650165	97	---	---	---	---	38634138	38634157	-	85	---	---
chr3	38638903	38650693	38638903	38639436	38650160	38650693	97	---	---	---	---	38649710	38649728	+	78	38638911	38650691
chr3	38654101	38663036	38654101	38654825	38662314	38663036	86	---	---	---	---	38654996	38655022	-	74	38654107	38663034
chr3	38675492	38695974	38675492	38679414	38691996	38695974	93	---	---	---	---	38691566	38691605	+	72	38675492	38695959
chr3	38676617	38695119	38676617	38678594	38693122	38695119	94	---	---	---	---	38679060	38679130	-	73	---	---
chr3	38688915	38707686	38688915	38690270	38706327	38707686	96	---	---	---	---	38705974	38705993	+	70	38688923	38707684
chr3	38715655	38731963	38715655	38715952	38731665	38731963	91	---	---	---	---	38716704	38716720	-	76	---	---
chr3	38715952	38721192	38715952	38716967	38720213	38721192	90	---	---	---	---	38720051	38720072	+	81	38715952	38721182
chr3	38722354	38734449	38722354	38724535	38732294	38734449	92	---	---	---	---	38732108	38732128	+	76	---	---
chr3	38739547	38761259	38739547	38740766	38760018	38761259	95	---	---	---	---	38759087	38759107	+	71	38739547	38761258
chr3	38747327	38759692	38747327	38748025	38758993	38759692	99	---	---	---	---	38758445	38758493	+	75	38747329	38759685
chr3	38814194	38822137	38814194	38815511	38820820	38822137	99	---	---	---	---	38820684	38820724	+	75	---	---
chr3	38825704	38846880	38825704	38826035	38846548	38846880	89	---	---	---	---	38845522	38845540	+	73	38825710	38846866
chr3	38830441	38842590	38830441	38830905	38842126	38842590	99	---	---	---	---	38831193	38831210	-	72	38830445	38842588
chr3	38848546	38857878	38848546	38850069	38856355	38857878	99	---	---	---	---	38850339	38850358	-	70	38848554	38857875
chr3	38873128	38881243	38873128	38874469	38879901	38881243	95	---	---	---	---	38874552	38874618	-	82	38873129	38881241
chr3	38921771	38934095	38921771	38922456	38933410	38934095	99	---	---	---	---	38922960	38923004	-	77	38921771	38934093
chr3	38945546	38960166	38945556	38946359	38959373	38960160	87	38945541	38945545	38960167	38960171	38959027	38959046	+	80	38945548	38960162
chr3	38960497	38967316	38960497	38961147	38966693	38967316	85	---	---	---	---	38961264	38961313	-	76	38960500	38967314
chr3	38965522	38969958	38965522	38966695	38968785	38969958	96	---	---	---	---	38968701	38968771	+	81	---	---
chr3	38993864	39009238	38993864	38995059	39008033	39009238	93	---	---	---	---	38995361	38995440	-	70	38993864	39009236
chr3	38998911	39001515	38998911	38999117	39001309	39001515	97	---	---	---	---	38999154	38999176	-	78	---	---
chr3	39013139	39021576	39013140	39014709	39019998	39021572	91	39013134	39013138	39021577	39021581	39014900	39014923	-	79	39013140	39021569
chr3	39021801	39037363	39021801	39022973	39036190	39037363	99	---	---	---	---	39023451	39023481	-	70	39021801	39037361
chr3	39024543	39032974	39024543	39025854	39031688	39032974	97	---	---	---	---	39031454	39031469	+	87	39024543	39032973
chr3	39045340	39057696	39045340	39046029	39057007	39057696	99	---	---	---	---	39056458	39056503	+	78	39045340	39057693
chr3	39064065	39079761	39064065	39065345	39078481	39079761	98	---	---	---	---	39077941	39077962	+	77	39064065	39079759
chr3	39065652	39073631	39065652	39066868	39072394	39073631	97	---	---	---	---	39072133	39072148	+	81	39065653	39073628
chr3	39079761	39086994	39079761	39080692	39086064	39086994	98	---	---	---	---	39080794	39080831	-	76	39079771	39086992
chr3	39108895	39116802	39108895	39110509	39115147	39116802	95	---	---	---	---	39110605	39110645	-	75	39108895	39116800
chr3	39147986	39155611	39147986	39149271	39154353	39155611	95	---	---	---	---	39149510	39149526	-	88	39147986	39155609
chr3	39167280	39172777	39167280	39168311	39171745	39172777	96	39167274	39167279	39172778	39172783	39168333	39168369	-	81	39167280	39172771
chr3	39176477	39187785	39176477	39179635	39184533	39187785	87	---	---	---	---	39179793	39179811	-	73	---	---
chr3	39196642	39204923	39196642	39198301	39203266	39204923	98	---	---	---	---	39203135	39203175	+	75	39196647	39204920
chr3	39211312	39219276	39211312	39212505	39218083	39219276	98	39211307	39211311	39219277	39219281	39217805	39217839	+	71	39211314	39219274
chr3	39236202	39245870	39236202	39236902	39245187	39245870	95	---	---	---	---	39244781	39244797	+	82	39236202	39245868
chr3	39266438	39275746	39266438	39267681	39274511	39275746	97	---	---	---	---	39267924	39267939	-	81	39266438	39275744
chr3	39289684	39302756	39289684	39294583	39298404	39302756	86	---	---	---	---	39298335	39298354	+	80	39289693	39302754
chr3	39305675	39311629	39305675	39307331	39309970	39311629	96	---	---	---	---	39307366	39307417	-	75	39305678	39311626
chr3	39322931	39343375	39322931	39324273	39342034	39343375	94	---	---	---	---	39325056	39325076	-	76	39322931	39343372
chr3	39325568	39336979	39325569	39329240	39333299	39336970	98	39325563	39325567	39336980	39336984	39333113	39333132	+	75	---	---
chr3	39349904	39368481	39349904	39352112	39366276	39368481	93	---	---	---	---	39352754	39352765	-	75	---	---
chr3	39353107	39366081	39353107	39353569	39365619	39366081	99	---	---	---	---	39353857	39353874	-	72	39353107	39366079
chr3	39371891	39382046	39371891	39372026	39381911	39382046	97	---	---	---	---	39381523	39381540	+	72	39371891	39382044
chr3	39373804	39379481	39373804	39374171	39379115	39379481	99	---	---	---	---	39374201	39374224	-	83	39373804	39379474
chr3	39406482	39414508	39406482	39407819	39413172	39414508	96	---	---	---	---	39407895	39407954	-	83	39406483	39414506
chr3	39424458	39436422	39424458	39424918	39435961	39436422	99	---	---	---	---	39435728	39435745	+	77	39424458	39436420
chr3	39439384	39458164	39439384	39439824	39457719	39458164	94	---	---	---	---	39456861	39456889	+	79	---	---
chr3	39446804	39454220	39446815	39450515	39450520	39454219	99	39446799	39446803	39454221	39454225	---	---	0	--	39446809	39454217
chr3	39464607	39473948	39464607	39466136	39472418	39473948	99	---	---	---	---	39466389	39466403	-	73	39464608	39473934
chr3	39474271	39481802	39474271	39475591	39480491	39481802	94	---	---	---	---	39480329	39480392	+	82	39474271	39481800
chr3	39482816	39503996	39482816	39483306	39503507	39503996	96	---	---	---	---	39484221	39484247	-	74	39482819	39503990
chr3	39523860	39536031	39523860	39525373	39534518	39536031	99	---	---	---	---	39534126	39534140	+	73	39523867	39536030
chr3	39529226	39533527	39529226	39529980	39532773	39533527	99	---	---	---	---	39532707	39532736	+	80	---	---
chr3	39559760	39579787	39559760	39561723	39577816	39579779	100	39559754	39559759	39579788	39579793	39562491	39562503	-	76	---	---
chr3	39567793	39575755	39567793	39569021	39574548	39575755	96	---	---	---	---	39569267	39569282	-	81	39567793	39575753
chr3	39590757	39611030	39590757	39594476	39607325	39611030	94	---	---	---	---	39606763	39606794	+	71	39590757	39611028
chr3	39598877	39620278	39598877	39599522	39619634	39620278	87	---	---	---	---	39600450	39600486	-	75	---	---
chr3	39617451	39625441	39617462	39618695	39624216	39625428	96	39617446	39617450	39625442	39625446	39618919	39618937	-	78	39617456	39625430
chr3	39625768	39634327	39625768	39627010	39633107	39634327	97	---	---	---	---	39627252	39627267	-	81	39625772	39634324
chr3	39640363	39648020	39640365	39641673	39646704	39648007	96	39640357	39640362	39648021	39648026	39641901	39641925	-	84	39640368	39648017
chr3	39653501	39661238	39653505	39654751	39659991	39661238	98	39653496	39653500	39661239	39661243	39654951	39654972	-	72	39653505	39661234
chr3	39663203	39677919	39663203	39663717	39677405	39677919	98	---	---	---	---	39676742	39676763	+	77	39663203	39677904
chr3	39671697	39678686	39671697	39672462	39677913	39678686	97	---	---	---	---	39677640	39677664	+	76	---	---
chr3	39684081	39692637	39684081	39685736	39690984	39692637	98	---	---	---	---	39690848	39690888	+	75	39684081	39692635
chr3	39698575	39706249	39698575	39699863	39705015	39706249	94	---	---	---	---	39704757	39704781	+	88	39698583	39706247
chr3	39718049	39731499	39718049	39723018	39726577	39731499	98	---	---	---	---	39726412	39726433	+	72	39718050	39731497
chr3	39744677	39761152	39744677	39744866	39760963	39761152	96	---	---	---	---	39745242	39745304	-	77	39744679	39761148
chr3	39765435	39770362	39765435	39767720	39768070	39770362	92	---	---	---	---	---	---	0	--	---	---
chr3	39789002	39801244	39789002	39789691	39800558	39801244	98	---	---	---	---	39800014	39800053	+	75	39789002	39801242
chr3	39834398	39855538	39834398	39834536	39855396	39855538	86	---	---	---	---	39854463	39854480	+	88	39834413	39855536
chr3	39841121	39853526	39841121	39841399	39853248	39853526	94	---	---	---	---	39841939	39841973	-	77	39841121	39853513
chr3	39841401	39856260	39841401	39842117	39855552	39856260	94	---	---	---	---	39842670	39842689	-	85	39841403	39856255
chr3	39842600	39862367	39842600	39843051	39861931	39862367	87	---	---	---	---	39843815	39843842	-	71	39842602	39862355
chr3	39844571	39853209	39844571	39845988	39851624	39853209	88	---	---	---	---	39846083	39846110	-	78	39844571	39853207
chr3	39853987	39863930	39853987	39854532	39863406	39863930	90	---	---	---	---	39854954	39854976	-	82	39853994	39863927
chr3	39872672	39879758	39872684	39873049	39879393	39879758	98	39872667	39872671	39879759	39879763	39879099	39879133	+	82	39872677	39879756
chr3	39892084	39900364	39892084	39893483	39898965	39900364	98	---	---	---	---	39898690	39898715	+	84	39892085	39900362
chr3	39903100	39923458	39903100	39905442	39921117	39923458	85	---	---	---	---	39920333	39920362	+	73	39903105	39923447
chr3	39906443	39915530	39906443	39907681	39914293	39915530	99	---	---	---	---	39913963	39913983	+	76	39906445	39915527
chr3	39936472	39945806	39936472	39937988	39944290	39945806	98	---	---	---	---	39943999	39944018	+	70	39936472	39945804
chr3	39951382	39965920	39951382	39955285	39961953	39965920	96	---	---	---	---	39955530	39955554	-	76	39951383	39965917
chr3	39966761	39974591	39966761	39967997	39973356	39974591	97	---	---	---	---	39973088	39973105	+	72	39966761	39974589
chr3	39984226	39998765	39984226	39989485	39993563	39998765	96	---	---	---	---	39993405	39993436	+	71	39984232	39998762
chr3	40009628	40018969	40009628	40010863	40017734	40018969	99	---	---	---	---	40011106	40011121	-	81	40009629	40018967
chr3	40021467	40028897	40021479	40022711	40027662	40028889	98	40021461	40021466	40028898	40028903	40027555	40027609	+	78	40021470	40028888
chr3	40029637	40037298	40029639	40030558	40036362	40037284	97	40029632	40029636	40037299	40037303	40030794	40030849	-	71	40029640	40037282
chr3	40055274	40067283	40055276	40055690	40066869	40067283	99	40055269	40055273	40067284	40067288	40055905	40055922	-	77	40055277	40067281
chr3	40098681	40113801	40098689	40102768	40109756	40113790	93	40098676	40098680	40113802	40113806	40109486	40109504	+	78	40098690	40113799
chr3	40115297	40126704	40115297	40119695	40122310	40126704	96	---	---	---	---	40122212	40122227	+	87	---	---
chr3	40144777	40153210	40144777	40147735	40150271	40153210	94	---	---	---	---	40147833	40147862	-	73	40144791	40153208
chr3	40153650	40172632	40153650	40154723	40171560	40172632	92	---	---	---	---	40170802	40170831	+	70	---	---
chr3	40159803	40169670	40159803	40161313	40168259	40169670	89	---	---	---	---	40168073	40168105	+	78	40159808	40169668
chr3	40183513	40189308	40183513	40184901	40187901	40189308	92	---	---	---	---	40187804	40187827	+	79	40183523	40189306
chr3	40213710	40222025	40213725	40215379	40220366	40222020	99	40213705	40213709	40222026	40222030	40220231	40220271	+	75	40213710	40222018
chr3	40233571	40254819	40233571	40233822	40254568	40254819	90	---	---	---	---	40253617	40253632	+	75	40233578	40254814
chr3	40252483	40268863	40252483	40253553	40267793	40268863	92	---	---	---	---	40267376	40267400	+	72	40252486	40268856
chr3	40254964	40262757	40254964	40255721	40262000	40262757	98	---	---	---	---	40255890	40255919	-	83	---	---
chr3	40271010	40278097	40271010	40272106	40276979	40278097	94	---	---	---	---	40276871	40276925	+	80	---	---
chr3	40289698	40292326	40289698	40290117	40291907	40292326	97	---	---	---	---	40291844	40291857	+	71	40289698	40292323
chr3	40296318	40309413	40296318	40298787	40306944	40309413	99	---	---	---	---	40306634	40306651	+	77	---	---
chr3	40311323	40316121	40311323	40312339	40315105	40316121	97	---	---	---	---	40312363	40312397	-	77	40311326	40316120
chr3	40321791	40328617	40321791	40322430	40327973	40328617	96	---	---	---	---	40322654	40322673	-	80	---	---
chr3	40335899	40338508	40335899	40336306	40338101	40338508	99	---	---	---	---	40338038	40338051	+	71	40335899	40338505
chr3	40339492	40357049	40339492	40341008	40355575	40357049	93	---	---	---	---	40354857	40354903	+	87	40339492	40357046
chr3	40342339	40351506	40342339	40343617	40350226	40351506	96	40342333	40342338	40351507	40351512	40349895	40349933	+	74	40342339	40351503
chr3	40381940	40386265	40381940	40383032	40385166	40386265	91	---	---	---	---	40383044	40383063	-	80	40381940	40386263
chr3	40386808	40399409	40386808	40387269	40398948	40399409	94	---	---	---	---	40387634	40387647	-	85	40386808	40399407
chr3	40391171	40394520	40391171	40391793	40393930	40394506	89	40391165	40391170	40394521	40394526	40391818	40391834	-	82	40391171	40394519
chr3	40417136	40431363	40417136	40418177	40430322	40431363	98	---	---	---	---	40418695	40418708	-	71	40417137	40431359
chr3	40446024	40460465	40446024	40447248	40459253	40460465	94	---	---	---	---	40447764	40447778	-	80	40446028	40460462
chr3	40454993	40459257	40454993	40455306	40458949	40459246	91	40454988	40454992	40459258	40459262	40455386	40455401	-	93	40455009	40459251
chr3	40488039	40497276	40488050	40489636	40495675	40497261	99	40488034	40488038	40497277	40497281	40495553	40495580	+	78	40488051	40497274
chr3	40516613	40524111	40516613	40518108	40522623	40524111	89	---	---	---	---	40518289	40518320	-	78	40516613	40524106
chr3	40551177	40559262	40551182	40552508	40557936	40559262	97	40551170	40551176	40559263	40559269	40557784	40557849	+	81	40551184	40559260
chr3	40573302	40585616	40573302	40573992	40584916	40585606	99	40573296	40573301	40585617	40585622	40584370	40584415	+	78	40573302	40585604
chr3	40604934	40609440	40604934	40606173	40608093	40609440	86	---	---	---	---	40608064	40608091	+	82	40604936	40609438
chr3	40609462	40618807	40609462	40610696	40617570	40618807	98	---	---	---	---	40610940	40610955	-	81	40609462	40618804
chr3	40619524	40628580	40619524	40622234	40625896	40628580	97	---	---	---	---	40625805	40625824	+	70	40619528	40628578
chr3	40636041	40647790	40636041	40637146	40646683	40647790	91	---	---	---	---	40646236	40646255	+	95	40636054	40647781
chr3	40639304	40642951	40639304	40640395	40641888	40642951	89	---	---	---	---	40641827	40641844	+	83	---	---
chr3	40648541	40652265	40648556	40648729	40652082	40652255	86	40648536	40648540	40652266	40652270	40651936	40651957	+	72	---	---
chr3	40665099	40672892	40665111	40666200	40671644	40672879	85	40665094	40665098	40672893	40672897	40666453	40666471	-	73	40665099	40672887
chr3	40689826	40699837	40689826	40690413	40699249	40699837	95	---	---	---	---	40698877	40698915	+	79	---	---
chr3	40693036	40713845	40693036	40693771	40713113	40713845	95	---	---	---	---	40712176	40712210	+	71	40693050	40713841
chr3	40724076	40736225	40724076	40724962	40735338	40736225	89	---	---	---	---	40725410	40725426	-	82	---	---
chr3	40727760	40734932	40727760	40728520	40734167	40734932	93	---	---	---	---	40733990	40734044	+	78	40727775	40734922
chr3	40751283	40771019	40751283	40751738	40770564	40771019	97	---	---	---	---	40752360	40752383	-	70	40751283	40771017
chr3	40753301	40760958	40753301	40754577	40759678	40760958	98	---	---	---	---	40754745	40754762	-	72	40753301	40760956
chr3	40772383	40784853	40772383	40772572	40784664	40784853	90	---	---	---	---	40773158	40773177	-	85	---	---
chr3	40785068	40796561	40785068	40785757	40795872	40796561	99	---	---	---	---	40786003	40786018	-	81	40785068	40796558
chr3	40807246	40819425	40807246	40807708	40818963	40819425	98	---	---	---	---	40818731	40818748	+	77	40807247	40819422
chr3	40828910	40838152	40828910	40830912	40836153	40838152	92	---	---	---	---	---	---	0	--	40828915	40838146
chr3	40848085	40862516	40848085	40849149	40861456	40862516	98	---	---	---	---	40849695	40849711	-	70	40848085	40862514
chr3	40871901	40879745	40871901	40873090	40878516	40879745	91	---	---	---	---	40873313	40873331	-	78	40871901	40879743
chr3	40900849	40922057	40900849	40901196	40921710	40922057	96	---	---	---	---	40920842	40920864	+	86	---	---
chr3	40901652	40911021	40901652	40903164	40909552	40911021	94	---	---	---	---	40903435	40903457	-	73	40901652	40911019
chr3	40925735	40939525	40925735	40926456	40938801	40939525	96	---	---	---	---	40938202	40938216	+	86	40925735	40939522
chr3	40941468	40953810	40941468	40942195	40953083	40953810	94	---	---	---	---	40952538	40952551	+	78	40941468	40953807
chr3	40964921	40979489	40964921	40969193	40975217	40979489	99	---	---	---	---	40969468	40969480	-	84	40964921	40979487
chr3	40994354	41009835	40994354	40998587	41005610	41009835	97	---	---	---	---	40998589	40998618	-	70	40994355	41009832
chr3	41023432	41039367	41023432	41024910	41037909	41039367	92	---	---	---	---	41037343	41037372	+	80	41023433	41039362
chr3	41033965	41040545	41033965	41035159	41039354	41040545	89	---	---	---	---	41035230	41035322	-	72	41033967	41040534
chr3	41044647	41058893	41044647	41047658	41056037	41058893	86	---	---	---	---	41055692	41055712	+	76	---	---
chr3	41052133	41054726	41052133	41052542	41054318	41054726	97	---	---	---	---	41052591	41052604	-	71	41052134	41054724
chr3	41061703	41069950	41061708	41062938	41068707	41069935	97	41061698	41061702	41069951	41069955	41063161	41063179	-	78	41061708	41069949
chr3	41078521	41086174	41078521	41079814	41084894	41086174	94	---	---	---	---	41084642	41084671	+	70	41078522	41086172
chr3	41099369	41114872	41099369	41104566	41109673	41114872	99	---	---	---	---	41104641	41104662	-	86	---	---
chr3	41133213	41147022	41133213	41134249	41145969	41147022	98	---	---	---	---	41134808	41134834	-	70	41133214	41147021
chr3	41156994	41160501	41156994	41157382	41160116	41160501	93	---	---	---	---	---	---	0	--	41157003	41160500
chr3	41161777	41180657	41161777	41162367	41180084	41180657	93	---	---	---	---	41163110	41163125	-	81	41161778	41180654
chr3	41165312	41179219	41165326	41166421	41178120	41179216	98	41165306	41165311	41179220	41179225	41166920	41166941	-	81	---	---
chr3	41191203	41194085	41191203	41191516	41193772	41194085	97	---	---	---	---	41193759	41193770	+	91	41191204	41194081
chr3	41223854	41231193	41223854	41224820	41230228	41231193	95	---	---	---	---	41229965	41229984	+	85	---	---
chr3	41246516	41267981	41246516	41247050	41267448	41267981	99	---	---	---	---	41247880	41247903	-	87	---	---
chr3	41268969	41274794	41268969	41271139	41272627	41274794	99	---	---	---	---	41271224	41271239	-	93	41268970	41274790
chr3	41285676	41291046	41285676	41285960	41290764	41291046	97	---	---	---	---	41290523	41290545	+	73	41285681	41291044
chr3	41299717	41315496	41299717	41300894	41314319	41315494	94	41299712	41299716	41315497	41315501	41301344	41301356	-	92	---	---
chr3	41299975	41314369	41299975	41300448	41313897	41314369	92	---	---	---	---	41300473	41300493	-	76	41299988	41314364
chr3	41305511	41317164	41305511	41306325	41316373	41317164	89	---	---	---	---	41306496	41306525	-	70	---	---
chr3	41305511	41319462	41305511	41308519	41316373	41319462	85	---	---	---	---	41308757	41308773	-	76	41305514	41319445
chr3	41361925	41373864	41361932	41362345	41373450	41373863	98	41361913	41361924	41373865	41373876	41373220	41373237	+	77	41361935	41373860
chr3	41382952	41387538	41382952	41383374	41387120	41387538	92	---	---	---	---	---	---	0	--	41382953	41387530
chr3	41388051	41393129	41388051	41388424	41392730	41393129	85	---	---	---	---	41392614	41392640	+	77	41388056	41393127
chr3	41395424	41414354	41395424	41396471	41413307	41414354	95	---	---	---	---	41397260	41397313	-	77	41395424	41414352
chr3	41407970	41427288	41407970	41410553	41424729	41427288	90	---	---	---	---	41411081	41411106	-	73	---	---
chr3	41420241	41428708	41420241	41422142	41426806	41428708	97	---	---	---	---	41426609	41426626	+	72	---	---
chr3	41447558	41455871	41447558	41449214	41454214	41455871	98	---	---	---	---	41454078	41454118	+	75	41447558	41455867
chr3	41469702	41483827	41469702	41472601	41480898	41483827	95	---	---	---	---	41472771	41472788	-	77	41469713	41483824
chr3	41491295	41500603	41491295	41492528	41499368	41500603	98	---	---	---	---	41492808	41492820	-	84	41491295	41500600
chr3	41508523	41511014	41508523	41508672	41510865	41511014	96	---	---	---	---	---	---	0	--	---	---
chr3	41524189	41543285	41524189	41524325	41543148	41543285	94	---	---	---	---	41525163	41525181	-	78	41524191	41543278
chr3	41531536	41539429	41531536	41532779	41538186	41539429	97	---	---	---	---	41533013	41533031	-	78	41531538	41539426
chr3	41555017	41561899	41555017	41556254	41560662	41561899	96	---	---	---	---	41556433	41556450	-	72	41555017	41561896
chr3	41576799	41584746	41576799	41578056	41583531	41584746	94	---	---	---	---	41578291	41578309	-	78	41576799	41584744
chr3	41597162	41616209	41597162	41600788	41612559	41616209	96	---	---	---	---	41612333	41612351	+	73	41597163	41616199
chr3	41617971	41629248	41617971	41619948	41627214	41629248	92	---	---	---	---	41626975	41627001	+	77	41617981	41629230
chr3	41632177	41650700	41632177	41636764	41646110	41650700	97	---	---	---	---	41645677	41645692	+	81	41632177	41650698
chr3	41641566	41644242	41641566	41641977	41643831	41644242	99	---	---	---	---	41642023	41642036	-	71	41641566	41644237
chr3	41655771	41669480	41655771	41658934	41666318	41669480	98	---	---	---	---	41665951	41665971	+	85	41655781	41669475
chr3	41677597	41693981	41677597	41678924	41692653	41693981	98	---	---	---	---	41691988	41692008	+	80	41677597	41693969
chr3	41678923	41687224	41678923	41680577	41685570	41687224	98	---	---	---	---	41685435	41685475	+	75	41678924	41687222
chr3	41692661	41701279	41692663	41693148	41700793	41701277	85	41692656	41692660	41701280	41701284	41693257	41693278	-	77	41692663	41701277
chr3	41694107	41699748	41694107	41694445	41699407	41699748	96	---	---	---	---	41694586	41694597	-	75	---	---
chr3	41717314	41731761	41717314	41721273	41727801	41731761	99	---	---	---	---	41721519	41721543	-	76	41717315	41731759
chr3	41732294	41739234	41732294	41733187	41738327	41739234	89	---	---	---	---	41733294	41733314	-	76	41732296	41739230
chr3	41764555	41771055	41764555	41765261	41770348	41771055	97	---	---	---	---	41765441	41765471	-	87	41764555	41771044
chr3	41787340	41806829	41787340	41788859	41805310	41806829	97	---	---	---	---	41804515	41804567	+	77	41787341	41806825
chr3	41789535	41799842	41789535	41790581	41798796	41799842	98	---	---	---	---	41798443	41798466	+	70	41789535	41799840
chr3	41820866	41834198	41820875	41821605	41833461	41834192	96	41820860	41820865	41834199	41834204	41822184	41822198	-	86	41820874	41834193
chr3	41867295	41885718	41867295	41867643	41885359	41885718	86	---	---	---	---	41868462	41868477	-	81	41867304	41885716
chr3	41883257	41891157	41883257	41884602	41889812	41891157	96	---	---	---	---	41889660	41889740	+	76	41883258	41891153
chr3	41905712	41912431	41905712	41906905	41911207	41912431	96	---	---	---	---	41907066	41907121	-	71	41905712	41912429
chr3	41927087	41939454	41927089	41927779	41938751	41939441	99	41927082	41927086	41939455	41939459	41938202	41938246	+	77	41927089	41939446
chr3	41969114	41984859	41969114	41969526	41984446	41984859	92	---	---	---	---	41983904	41983933	+	70	---	---
chr3	41985775	42001342	41985775	41986784	42000313	42001342	91	---	---	---	---	41987372	41987423	-	71	41985784	42001340
chr3	41994334	42000313	41994334	41995749	41998898	42000313	94	---	---	---	---	41995781	41995808	-	71	41994334	42000311
chr3	42005975	42024266	42005975	42006258	42023977	42024266	91	---	---	---	---	42023342	42023380	+	76	42005975	42024249
chr3	42009836	42022236	42009836	42010546	42021550	42022236	92	---	---	---	---	42020999	42021037	+	71	42009836	42022234
chr3	42029087	42036846	42029087	42029475	42036457	42036846	98	---	---	---	---	42036413	42036455	+	74	42029087	42036841
chr3	42029113	42036834	42029113	42029463	42036483	42036834	98	---	---	---	---	42036413	42036473	+	70	---	---
chr3	42029865	42032488	42029869	42030287	42032065	42032483	99	42029860	42029864	42032489	42032493	42032011	42032024	+	71	42029875	42032478
chr3	42049274	42054540	42049274	42049668	42054121	42054540	90	---	---	---	---	42049732	42049759	-	71	42049274	42054538
chr3	42057782	42064526	42057795	42058080	42064227	42064512	98	42057776	42057781	42064527	42064532	42058126	42058149	-	75	42057789	42064520
chr3	42107757	42111455	42107757	42107888	42111324	42111455	96	---	---	---	---	42111181	42111210	+	100	---	---
chr3	42145097	42157186	42145104	42145563	42156718	42157179	97	42145092	42145096	42157187	42157191	42146071	42146113	-	72	42145097	42157176
chr3	42161286	42170547	42161286	42162519	42169318	42170547	97	---	---	---	---	42162726	42162740	-	73	42161286	42170545
chr3	42173426	42181175	42173426	42174705	42179897	42181175	98	---	---	---	---	42174944	42174965	-	86	42173426	42181173
chr3	42183606	42193266	42183606	42186809	42190060	42193266	98	---	---	---	---	42186957	42186970	-	85	---	---
chr3	42195434	42202933	42195434	42196697	42201653	42202933	97	---	---	---	---	42196749	42196803	-	78	42195434	42202930
chr3	42203547	42213312	42203548	42204007	42212845	42213302	86	42203542	42203546	42213313	42213317	42212443	42212464	+	81	42203549	42213308
chr3	42229160	42245195	42229160	42230918	42243377	42245195	85	---	---	---	---	42231520	42231541	-	77	42229161	42245177
chr3	42241253	42249165	42241253	42242468	42247933	42249165	95	---	---	---	---	42242700	42242718	-	78	42241253	42249163
chr3	42261367	42278534	42261367	42262869	42277029	42278534	97	---	---	---	---	42276372	42276411	+	80	42261367	42278531
chr3	42269154	42277028	42269154	42270390	42275792	42277028	98	---	---	---	---	42275553	42275571	+	78	42269157	42277026
chr3	42284744	42287351	42284744	42285151	42286944	42287351	99	---	---	---	---	42286880	42286893	+	71	42284756	42287349
chr3	42295475	42310992	42295475	42296710	42309757	42310992	98	---	---	---	---	42297227	42297248	-	77	42295478	42310989
chr3	42299869	42307809	42299869	42301108	42306570	42307809	99	---	---	---	---	42301352	42301367	-	81	42299870	42307806
chr3	42311337	42320687	42311337	42312571	42319454	42320687	98	---	---	---	---	42319192	42319207	+	81	42311337	42320684
chr3	42333806	42349640	42333806	42338394	42345050	42349640	97	---	---	---	---	42344865	42344883	+	78	---	---
chr3	42352720	42356262	42352720	42353056	42355927	42356262	96	---	---	---	---	42355879	42355904	+	96	---	---
chr3	42358619	42374781	42358619	42364077	42369348	42374781	97	---	---	---	---	42364289	42364310	-	72	42358619	42374779
chr3	42389638	42408323	42389653	42394485	42403476	42408311	88	42389633	42389637	42408324	42408328	42403240	42403270	+	77	42389645	42408321
chr3	42390323	42407594	42390323	42393768	42404146	42407594	87	---	---	---	---	42403648	42403674	+	77	42390331	42407579
chr3	42401137	42413506	42401143	42401823	42412815	42413496	98	42401132	42401136	42413507	42413511	42412265	42412310	+	78	42401139	42413504
chr3	42416637	42420702	42416637	42417318	42420022	42420702	94	42416629	42416636	42420703	42420710	42417344	42417454	-	81	42416637	42420692
chr3	42421003	42437066	42421003	42422341	42435714	42437066	90	---	---	---	---	42422993	42423010	-	88	42421015	42437053
chr3	42441172	42444298	42441172	42442025	42443444	42444298	98	---	---	---	---	---	---	0	--	42441186	42444296
chr3	42457287	42469569	42457287	42457972	42468884	42469569	99	---	---	---	---	42458475	42458518	-	77	42457288	42469567
chr3	42505493	42521291	42505493	42509997	42516807	42521291	96	---	---	---	---	42510296	42510313	-	77	42505493	42521289
chr3	42524199	42527023	42524199	42524612	42526610	42527023	99	---	---	---	---	42526548	42526561	+	71	42524200	42527020
chr3	42529290	42534274	42529290	42530692	42532871	42534274	98	---	---	---	---	42530769	42530801	-	72	42529290	42534272
chr3	42541230	42549501	42541230	42542888	42547871	42549501	97	---	---	---	---	42542981	42543021	-	75	42541231	42549497
chr3	42551940	42561218	42551940	42552058	42561100	42561218	94	---	---	---	---	42552355	42552379	-	84	---	---
chr3	42561596	42583032	42561596	42563591	42581041	42583032	95	---	---	---	---	42580192	42580210	+	73	42561599	42583030
chr3	42564111	42573483	42564111	42565320	42572242	42573483	93	---	---	---	---	42565571	42565587	-	82	42564112	42573480
chr3	42583052	42591515	42583052	42584000	42590622	42591515	85	---	---	---	---	42590475	42590495	+	80	---	---
chr3	42584804	42592614	42584804	42586029	42591386	42592614	94	---	---	---	---	42591162	42591186	+	76	42584807	42592611
chr3	42598814	42607293	42598814	42599000	42607105	42607293	96	---	---	---	---	42599091	42599104	-	71	42598814	42607290
chr3	42609989	42615161	42610001	42610410	42614741	42615150	99	42609984	42609988	42615162	42615166	42610470	42610481	-	83	42609992	42615147
chr3	42659418	42671818	42659418	42660109	42671127	42671818	99	---	---	---	---	42660612	42660660	-	75	42659420	42671816
chr3	42674621	42677347	42674621	42675053	42676893	42677347	85	---	---	---	---	42675084	42675118	-	77	---	---
chr3	42685569	42699630	42685569	42689574	42695602	42699630	96	---	---	---	---	42695314	42695327	+	100	42685571	42699628
chr3	42712174	42720685	42712174	42714862	42717941	42720685	89	---	---	---	---	42714865	42714882	-	72	42712188	42720681
chr3	42712174	42720685	42712174	42714862	42717941	42720685	89	---	---	---	---	42714865	42714882	-	72	42712188	42720681
chr3	42722931	42730544	42722931	42723297	42730175	42730541	99	42722926	42722930	42730545	42730549	42729977	42729997	+	76	42722947	42730529
chr3	42734979	42743514	42734985	42736638	42741864	42743500	89	42734974	42734978	42743515	42743519	42736799	42736813	-	80	42734983	42743506
chr3	42771887	42777628	42771887	42773233	42776283	42777628	99	---	---	---	---	---	---	0	--	42771887	42777626
chr3	42792065	42803217	42792065	42793078	42802223	42803203	88	42792059	42792064	42803218	42803223	42802179	42802209	+	70	42792070	42803213
chr3	42796035	42803366	42796035	42796775	42802652	42803366	88	---	---	---	---	42802402	42802436	+	71	42796035	42803352
chr3	42805531	42819270	42805531	42805988	42818813	42819270	97	---	---	---	---	42818181	42818217	+	81	42805541	42819267
chr3	42828752	42845115	42828757	42829467	42844398	42845107	96	42828747	42828751	42845116	42845120	42843704	42843742	+	89	42828758	42845114
chr3	42847005	42862283	42847005	42848737	42860528	42862283	86	---	---	---	---	42849265	42849288	-	75	42847017	42862281
chr3	42886585	42889210	42886592	42886998	42888792	42889198	99	42886579	42886584	42889211	42889216	42887049	42887062	-	71	42886592	42889198
chr3	42895853	42904628	42895853	42898112	42902362	42904628	95	---	---	---	---	---	---	0	--	---	---
chr3	42916769	42928164	42916769	42916971	42927960	42928164	94	---	---	---	---	42917138	42917152	-	80	---	---
chr3	42916959	42931829	42916961	42917536	42931190	42931819	87	42916953	42916958	42931830	42931835	42918201	42918217	-	76	42916964	42931828
chr3	42932475	42943675	42932475	42934385	42941994	42943675	86	---	---	---	---	42934387	42934398	-	100	42932485	42943673
chr3	42948685	42969543	42948685	42949276	42968953	42969543	95	---	---	---	---	42968061	42968081	+	76	42948703	42969540
chr3	42949344	42968446	42949344	42950128	42967675	42968446	92	---	---	---	---	42950803	42950820	-	77	42949344	42968427
chr3	42962163	42968767	42962163	42962489	42968441	42968767	99	---	---	---	---	42962702	42962756	-	81	42962173	42968765
chr3	42962163	42968927	42962163	42962649	42968441	42968927	98	---	---	---	---	42968271	42968313	+	90	42962173	42968925
chr3	42979806	42982394	42979806	42980222	42981980	42982394	90	---	---	---	---	42980271	42980284	-	71	42979806	42982392
chr3	43005763	43015134	43005763	43007004	43013892	43015134	97	---	---	---	---	43013628	43013643	+	81	43005763	43015128
chr3	43037038	43045025	43037038	43038289	43043774	43045025	98	---	---	---	---	43038383	43038448	-	81	43037040	43045022
chr3	43045553	43057564	43045558	43046021	43057100	43057563	96	43045548	43045552	43057565	43057569	43056697	43056720	+	70	43045554	43057560
chr3	43059579	43067451	43059579	43060738	43066305	43067451	92	---	---	---	---	43066028	43066056	+	72	43059579	43067449
chr3	43108785	43123372	43108795	43113071	43119092	43123368	99	43108779	43108784	43123373	43123378	43113345	43113357	-	84	43108795	43123365
chr3	43136016	43143961	43136016	43137187	43142789	43143961	91	---	---	---	---	43142509	43142541	+	75	43136016	43143959
chr3	43145554	43162732	43145554	43147681	43160572	43162732	94	---	---	---	---	43147798	43147824	-	70	---	---
chr3	43187377	43204832	43187378	43189432	43202831	43204820	88	43187369	43187376	43204833	43204840	43202273	43202301	+	75	43187378	43204824
chr3	43189770	43199122	43189782	43191015	43197873	43199108	97	43189765	43189769	43199123	43199127	43197531	43197559	+	72	43189778	43199113
chr3	43213329	43228618	43213329	43217738	43224192	43228618	94	---	---	---	---	43224003	43224021	+	78	---	---
chr3	43234791	43248746	43234791	43237505	43246029	43248746	95	---	---	---	---	43245847	43245860	+	78	43234793	43248742
chr3	43254604	43262495	43254604	43255715	43261384	43262495	96	---	---	---	---	43261228	43261305	+	79	43254605	43262486
chr3	43271809	43281134	43271820	43273330	43279620	43281134	97	43271803	43271808	43281135	43281140	43279333	43279350	+	72	43271816	43281131
chr3	43299790	43318768	43299790	43299964	43318594	43318768	89	---	---	---	---	43300639	43300656	-	72	43299798	43318766
chr3	43301004	43309032	43301007	43301459	43308580	43309031	94	43300999	43301003	43309033	43309037	43301769	43301795	-	77	43301007	43309018
chr3	43326380	43334587	43326387	43328045	43332955	43334579	93	43326375	43326379	43334588	43334592	43328139	43328179	-	70	43326387	43334581
chr3	43349525	43364968	43349525	43353934	43360585	43364968	97	---	---	---	---	43360399	43360416	+	83	43349525	43364965
chr3	43367777	43376156	43367777	43368998	43374935	43376156	88	---	---	---	---	43369229	43369243	-	86	43367777	43376146
chr3	43376687	43388137	43376687	43378524	43386300	43388137	96	---	---	---	---	43385912	43385959	+	72	---	---
chr3	43377227	43387829	43377240	43378209	43386853	43387822	95	43377220	43377226	43387830	43387836	43378570	43378588	-	78	43377242	43387828
chr3	43396076	43407369	43396076	43397011	43406393	43407369	90	---	---	---	---	43406087	43406109	+	78	43396078	43407365
chr3	43411921	43421178	43411933	43413142	43419929	43421165	96	43411916	43411920	43421179	43421183	43413387	43413402	-	81	43411926	43421168
chr3	43424903	43437031	43424903	43425380	43436553	43437029	92	43424898	43424902	43437032	43437036	43425465	43425483	-	73	43424903	43437030
chr3	43467693	43481995	43467693	43468739	43480949	43481995	99	---	---	---	---	43480537	43480558	+	77	43467693	43481992
chr3	43495204	43502956	43495204	43496258	43501901	43502956	94	---	---	---	---	43501846	43501881	+	77	43495205	43502954
chr3	43507459	43516841	43507465	43508983	43515317	43516835	99	43507454	43507458	43516842	43516846	43515035	43515067	+	78	43507461	43516840
chr3	43530337	43542916	43530337	43531379	43541868	43542916	88	---	---	---	---	43531514	43531530	-	76	43530340	43542910
chr3	43534178	43541796	43534178	43535457	43540522	43541796	97	---	---	---	---	43540269	43540298	+	70	43534178	43541794
chr3	43553429	43561600	43553437	43554663	43560366	43561592	95	43553423	43553428	43561601	43561606	43554909	43554947	-	71	43553438	43561592
chr3	43569319	43578606	43569319	43570833	43577094	43578606	95	---	---	---	---	43576875	43576908	+	79	43569319	43578604
chr3	43592373	43609674	43592373	43592510	43609533	43609674	86	---	---	---	---	43608760	43608780	+	76	43592388	43609663
chr3	43608564	43616657	43608564	43608888	43616333	43616657	97	---	---	---	---	43616007	43616030	+	75	43608567	43616655
chr3	43627387	43635702	43627398	43629057	43634034	43635690	98	43627382	43627386	43635703	43635707	43629147	43629187	-	75	43627399	43635691
chr3	43654122	43671207	43654122	43655356	43669994	43671207	96	---	---	---	---	43655913	43655942	-	73	43654122	43671205
chr3	43660942	43668629	43660947	43662301	43667268	43668622	98	43660937	43660941	43668630	43668634	43662354	43662408	-	80	43660948	43668620
chr3	43674389	43685442	43674389	43675676	43684158	43685442	90	---	---	---	---	43675902	43675932	-	70	---	---
chr3	43687595	43704365	43687595	43688317	43703644	43704365	97	---	---	---	---	43688872	43688945	-	81	43687595	43704362
chr3	43690204	43698132	43690204	43691858	43696478	43698132	98	---	---	---	---	43696331	43696383	+	77	43690205	43698129
chr3	43709648	43731476	43709648	43711514	43729564	43731476	89	---	---	---	---	43729249	43729266	+	77	43709650	43731472
chr3	43717062	43735952	43717062	43718285	43734721	43735943	98	43717057	43717061	43735953	43735957	43719065	43719085	-	71	43717062	43735951
chr3	43718454	43727756	43718454	43719614	43726597	43727756	96	---	---	---	---	43726288	43726308	+	71	43718461	43727754
chr3	43742181	43761976	43742181	43742518	43761641	43761976	89	---	---	---	---	43743371	43743392	-	81	43742184	43761960
chr3	43743507	43765192	43743507	43744977	43763764	43765192	85	---	---	---	---	43763093	43763112	+	80	43743510	43765179
chr3	43743818	43764972	43743821	43744714	43764066	43764972	88	43743813	43743817	43764973	43764977	43763098	43763112	+	73	43743829	43764964
chr3	43759485	43767171	43759485	43760723	43765935	43767171	97	---	---	---	---	43760954	43760968	-	73	43759485	43767164
chr3	43788536	43807584	43788536	43790620	43805498	43807584	98	---	---	---	---	43804840	43804867	+	82	43788549	43807576
chr3	43813444	43820572	43813451	43814315	43819665	43820564	85	43813439	43813443	43820573	43820577	43819598	43819632	+	71	---	---
chr3	43822668	43832741	43822668	43824949	43830351	43832741	91	---	---	---	---	43830080	43830097	+	72	43822668	43832739
chr3	43834214	43854873	43834214	43837229	43851908	43854873	91	---	---	---	---	43837538	43837561	-	75	43834223	43854871
chr3	43880481	43900381	43880481	43881698	43899165	43900381	93	---	---	---	---	43882542	43882556	-	86	43880481	43900378
chr3	43886838	43896018	43886838	43888425	43894431	43896018	99	---	---	---	---	43894309	43894336	+	78	43886839	43896015
chr3	43904524	43913870	43904524	43905756	43912626	43913870	96	---	---	---	---	43912374	43912389	+	81	43904524	43913868
chr3	43918154	43925387	43918154	43919369	43924172	43925387	94	---	---	---	---	43924044	43924117	+	78	43918155	43925386
chr3	43925714	43933665	43925714	43926119	43933219	43933665	85	---	---	---	---	43926427	43926474	-	81	43925717	43933663
chr3	43934216	43939576	43934218	43934685	43939102	43939569	91	43934209	43934215	43939577	43939583	43934709	43934784	-	73	43934229	43939571
chr3	43961975	43971302	43961975	43963487	43969789	43971302	98	---	---	---	---	43963758	43963777	-	70	43961975	43971300
chr3	43990965	44006689	43990965	43995500	44002235	44006689	95	---	---	---	---	44002046	44002064	+	78	43990965	44006674
chr3	44032429	44052484	44032429	44033137	44051735	44052484	89	---	---	---	---	44033947	44033966	-	90	44032440	44052482
chr3	44039480	44051738	44039480	44040532	44050683	44051735	95	44039475	44039479	44051739	44051743	44050406	44050426	+	71	44039480	44051733
chr3	44045302	44054488	44045302	44046029	44053769	44054488	87	---	---	---	---	44046198	44046223	-	73	44045305	44054486
chr3	44046049	44049943	44046049	44046843	44049150	44049943	97	---	---	---	---	44046938	44046959	-	72	44046049	44049941
chr3	44062542	44070830	44062555	44064210	44069175	44070830	98	44062537	44062541	44070831	44070835	44069040	44069080	+	75	44062556	44070828
chr3	44076018	44090428	44076018	44079272	44087173	44090428	97	---	---	---	---	44079617	44079635	-	84	44076018	44090426
chr3	44090656	44102655	44090656	44091122	44102189	44102655	98	---	---	---	---	44101648	44101690	+	72	44090661	44102651
chr3	44152662	44170430	44152664	44152864	44170221	44170421	96	44152657	44152661	44170431	44170435	44153117	44153131	-	73	44152667	44170419
chr3	44157104	44165072	44157104	44158341	44163833	44165072	97	---	---	---	---	44158562	44158581	-	75	44157109	44165069
chr3	44174748	44184114	44174748	44175984	44182878	44184114	98	---	---	---	---	44176229	44176244	-	81	44174748	44184111
chr3	44191188	44199468	44191188	44192841	44197815	44199468	97	---	---	---	---	44192936	44192975	-	75	44191188	44199466
chr3	44211637	44228472	44211637	44212964	44227140	44228472	95	---	---	---	---	44226567	44226601	+	82	---	---
chr3	44232321	44241626	44232331	44233569	44240400	44241617	96	44232313	44232320	44241627	44241634	44240139	44240154	+	81	44232324	44241614
chr3	44273906	44284342	44273906	44274028	44284221	44284342	97	---	---	---	---	44283775	44283789	+	86	---	---
chr3	44284344	44287560	44284344	44284729	44287176	44287560	89	---	---	---	---	---	---	0	--	44284344	44287558
chr3	44298540	44311624	44298540	44300447	44309715	44311624	97	---	---	---	---	44300784	44300806	-	82	44298544	44311623
chr3	44301437	44309714	44301437	44303074	44308057	44309714	96	44301431	44301436	44309715	44309720	44307921	44307961	+	73	44301437	44309711
chr3	44316398	44324458	44316398	44317738	44323119	44324458	98	---	---	---	---	44317825	44317888	-	82	44316398	44324456
chr3	44331096	44342923	44331096	44331558	44342461	44342923	99	---	---	---	---	44331772	44331789	-	77	44331097	44342922
chr3	44372598	44381462	44372598	44375015	44379039	44381462	97	---	---	---	---	44375129	44375142	-	85	44372599	44381460
chr3	44383057	44395064	44383057	44383518	44394602	44395064	97	---	---	---	---	44383806	44383823	-	72	44383058	44395061
chr3	44396975	44403930	44396975	44400069	44400828	44403930	94	---	---	---	---	44400071	44400125	-	72	44396975	44403924
chr3	44404669	44412039	44404669	44407532	44409191	44412039	96	---	---	---	---	44407597	44407615	-	78	44404670	44412027
chr3	44418645	44431824	44418645	44420194	44430300	44431824	97	---	---	---	---	44429852	44429871	+	90	44418645	44431821
chr3	44444011	44462806	44444011	44444659	44462173	44462806	86	---	---	---	---	44445477	44445510	-	70	---	---
chr3	44465658	44480283	44465658	44469043	44476895	44480283	98	---	---	---	---	44469378	44469401	-	79	---	---
chr3	44483367	44499968	44483367	44484192	44499142	44499968	98	---	---	---	---	44498394	44498407	+	92	---	---
chr3	44485771	44494298	44485771	44487151	44492941	44494298	96	---	---	---	---	44487375	44487393	-	78	44485771	44494296
chr3	44495566	44503149	44495566	44496795	44501916	44503149	89	---	---	---	---	44501855	44501880	+	73	44495566	44503146
chr3	44506633	44521986	44506643	44511225	44517401	44521983	99	44506628	44506632	44521987	44521991	44511390	44511407	-	77	44506635	44521978
chr3	44526819	44538198	44526834	44529960	44535064	44538186	98	44526814	44526818	44538199	44538203	44530075	44530112	-	71	---	---
chr3	44551535	44559171	44551544	44552824	44557881	44559161	98	44551526	44551534	44559172	44559180	44553047	44553076	-	70	44551538	44559167
chr3	44559246	44576203	44559246	44559680	44575740	44576203	89	---	---	---	---	44575179	44575201	+	91	---	---
chr3	44562091	44571342	44562096	44563598	44569852	44571337	95	44562086	44562090	44571343	44571347	44563871	44563890	-	75	44562097	44571335
chr3	44581326	44593687	44581326	44582018	44592995	44593687	99	---	---	---	---	44582523	44582567	-	77	44581326	44593685
chr3	44598938	44611389	44598939	44599641	44610673	44611375	98	44598933	44598937	44611390	44611394	44610123	44610171	+	75	44598945	44611373
chr3	44647927	44659122	44647927	44650497	44656557	44659122	99	---	---	---	---	44650619	44650642	-	83	44647927	44659120
chr3	44670996	44692576	44670996	44671909	44691647	44692573	95	44670991	44670995	44692577	44692581	44691210	44691273	+	78	44670996	44692570
chr3	44679489	44687286	44679491	44680727	44686049	44687286	97	44679484	44679488	44687287	44687291	44680962	44680976	-	73	44679492	44687283
chr3	44692573	44701103	44692573	44693929	44699740	44701096	99	44692568	44692572	44701104	44701108	44694141	44694156	-	87	44692573	44701095
chr3	44717512	44731139	44717525	44718586	44730069	44731129	97	44717507	44717511	44731140	44731144	44719089	44719105	-	76	44717526	44731132
chr3	44719426	44728509	44719426	44720200	44727746	44728509	96	---	---	---	---	44727516	44727534	+	73	44719426	44728507
chr3	44731381	44739653	44731386	44733052	44738006	44739643	95	44731376	44731380	44739654	44739658	44737760	44737782	+	78	44731386	44739650
chr3	44746096	44762591	44746096	44747283	44761405	44762591	92	---	---	---	---	44760845	44760874	+	80	44746097	44762579
chr3	44749596	44755820	44749596	44749878	44755538	44755820	97	---	---	---	---	44750113	44750131	-	78	44749608	44755818
chr3	44766169	44773588	44766169	44766822	44772914	44773588	91	---	---	---	---	44772673	44772691	+	78	---	---
chr3	44775491	44782412	44775491	44775782	44782121	44782412	97	---	---	---	---	44775850	44775905	-	73	44775502	44782409
chr3	44782713	44790028	44782713	44783486	44789255	44790028	96	---	---	---	---	44783721	44783739	-	78	44782728	44790026
chr3	44795333	44814502	44795333	44797073	44812782	44814502	96	---	---	---	---	44797711	44797734	-	83	44795334	44814500
chr3	44797739	44806957	44797739	44799325	44805370	44806957	99	---	---	---	---	44799419	44799447	-	79	44797740	44806955
chr3	44826320	44835559	44826320	44827911	44833967	44835559	99	---	---	---	---	44828000	44828027	-	78	44826321	44835555
chr3	44846349	44855692	44846360	44847596	44854451	44855686	98	44846344	44846348	44855693	44855697	44847844	44847859	-	81	44846354	44855687
chr3	44873724	44876489	44873724	44874453	44875760	44876489	97	---	---	---	---	---	---	0	--	44873732	44876481
chr3	44887159	44899550	44887162	44887849	44898857	44899544	98	44887154	44887158	44899551	44899555	44898308	44898353	+	78	44887160	44899539
chr3	44906769	44923640	44906769	44908259	44922129	44923640	95	---	---	---	---	44908817	44908846	-	80	44906770	44923638
chr3	44910848	44918457	44910861	44912114	44917176	44918456	96	44910842	44910847	44918458	44918463	44912337	44912352	-	75	44910853	44918454
chr3	44938725	44955102	44938725	44939417	44954405	44955102	98	---	---	---	---	44953733	44953782	+	74	---	---
chr3	44971942	44979258	44971942	44972656	44978550	44979258	97	---	---	---	---	44972749	44972789	-	73	44971950	44979255
chr3	44979257	44991214	44979257	44979454	44991001	44991214	89	---	---	---	---	44979967	44980013	-	76	---	---
chr3	44999613	45006586	44999613	44999966	45006226	45006586	96	---	---	---	---	45006092	45006132	+	75	44999615	45006570
chr3	45034216	45041182	45034220	45035318	45040072	45041169	91	45034209	45034215	45041183	45041189	45039834	45039848	+	80	45034221	45041180
chr3	45046611	45056098	45046611	45048757	45053942	45056089	99	45046603	45046610	45056099	45056106	45048879	45048898	-	70	45046611	45056093
chr3	45068900	45084104	45068900	45069267	45083737	45084104	97	---	---	---	---	45069884	45069923	-	80	45068902	45084099
chr3	45070983	45079805	45070983	45071952	45078862	45079805	89	---	---	---	---	45072261	45072291	-	77	45070993	45079794
chr3	45077458	45085000	45077458	45078360	45084098	45085000	95	---	---	---	---	45078592	45078610	-	78	---	---
chr3	45086089	45098160	45086089	45086553	45097696	45098160	97	---	---	---	---	45087050	45087092	-	72	45086092	45098157
chr3	45120187	45136965	45120187	45122923	45134233	45136965	97	---	---	---	---	45133667	45133696	+	80	45120188	45136964
chr3	45123164	45131089	45123164	45124318	45129914	45131089	96	---	---	---	---	45129634	45129650	+	76	45123164	45131086
chr3	45153189	45167032	45153189	45154273	45165928	45167032	95	---	---	---	---	45165408	45165429	+	81	45153190	45167030
chr3	45172009	45180246	45172009	45173673	45178612	45180246	94	---	---	---	---	45178477	45178516	+	72	45172009	45180244
chr3	45199447	45207346	45199447	45200763	45206006	45207346	96	---	---	---	---	45200853	45200912	-	80	45199447	45207344
chr3	45213754	45226099	45213754	45214439	45225399	45226099	95	---	---	---	---	45224853	45224871	+	78	45213754	45226097
chr3	45227411	45241692	45227413	45228470	45240634	45241678	94	45227405	45227410	45241693	45241698	45229016	45229032	-	70	45227413	45241691
chr3	45253616	45270739	45253616	45253908	45270447	45270739	93	---	---	---	---	45270270	45270312	+	90	---	---
chr3	45259287	45267382	45259287	45259588	45267081	45267382	98	---	---	---	---	45259912	45259963	-	71	---	---
chr3	45273173	45285552	45273181	45273876	45284855	45285548	99	45273168	45273172	45285553	45285557	45284306	45284350	+	77	45273181	45285551
chr3	45326874	45348491	45326874	45329439	45345913	45348491	87	---	---	---	---	45345098	45345141	+	70	---	---
chr3	45341447	45349378	45341447	45342791	45348034	45349378	97	---	---	---	---	45342873	45342938	-	80	45341450	45349375
chr3	45352470	45361475	45352470	45354055	45359890	45361475	99	---	---	---	---	45359768	45359794	+	77	45352470	45361473
chr3	45365001	45374308	45365001	45366236	45373076	45374308	97	---	---	---	---	45366481	45366496	-	75	45365001	45374306
chr3	45385682	45398174	45385682	45386407	45397448	45398174	97	---	---	---	---	45396896	45396932	+	72	45385685	45398172
chr3	45410002	45428524	45410002	45410871	45427605	45428524	90	---	---	---	---	45426924	45426947	+	70	---	---
chr3	45416885	45420248	45416899	45417757	45419392	45420247	91	45416880	45416884	45420249	45420253	---	---	0	--	45416892	45420240
chr3	45417747	45427667	45417757	45418059	45427350	45427653	85	45417742	45417746	45427668	45427672	45426924	45426947	+	70	45417758	45427666
chr3	45417891	45424232	45417891	45419030	45423087	45424232	97	---	---	---	---	45419182	45419232	-	70	---	---
chr3	45420248	45424751	45420248	45420777	45424232	45424751	89	---	---	---	---	45420895	45420915	-	76	45420266	45424746
chr3	45428523	45436823	45428523	45430166	45435168	45436823	95	---	---	---	---	45430261	45430299	-	74	45428524	45436821
chr3	45449144	45464865	45449144	45450370	45463648	45464865	95	---	---	---	---	45463000	45463029	+	76	45449144	45464863
chr3	45457007	45462781	45457007	45458549	45461221	45462781	85	---	---	---	---	45458589	45458612	-	79	45457018	45462771
chr3	45466413	45476502	45466419	45466978	45475937	45476497	95	45466407	45466412	45476503	45476508	45475516	45475540	+	80	45466418	45476495
chr3	45478773	45487924	45478773	45479077	45487642	45487924	89	---	---	---	---	45487224	45487269	+	71	45478773	45487922
[truncated: 624 more rows]
