# Supplementary material for: LtrDetector: A tool-suite for detecting long terminal repeat retrotransposons de-novo
Source: BMC Genomics. 2019 Jun 3;20:450. doi: 10.1186/s12864-019-5796-9 (PMC6547461; doi:10.1186/s12864-019-5796-9)
Supplement: Supplementary file 8 — LTR retrotransposons found by LtrDetector in Sorghum bicolor. This compressed file (.tar.gz) includes the LTR retrotransposons found by LtrDetector in BED format. (TAR.GZ 891 kb) [file 12864_2019_5796_MOESM8_ESM.gz › sbicolor/chr10Detector.bed]

SeqID	Retrotransposon	Left_LTR	Right_LTR		Left_TSD	Right_TSD	Polypurine Tract		TG	CA
	Start	End	Start	End	Start	End	ID	Start	End	Start	End	Start	End	Strand	Purine%	Start	End
chr10	203762	208575	203762	203985	208351	208575	97	---	---	---	---	204144	204162	-	78	203773	208573
chr10	225193	230883	225203	225632	230443	230872	99	225188	225192	230884	230888	225634	225660	-	81	225197	230875
chr10	528040	539707	528040	528391	539356	539707	93	---	---	---	---	528807	528845	-	74	528047	539697
chr10	574965	580743	574965	575327	580394	580743	95	---	---	---	---	575362	575385	-	83	574965	580741
chr10	608943	615543	608943	610038	614520	615543	91	---	---	---	---	610040	610053	-	85	608944	615541
chr10	650377	662391	650392	650850	661918	662376	99	650372	650376	662392	662396	661382	661421	+	75	650389	662383
chr10	706193	718077	706193	707277	716995	718077	97	---	---	---	---	707736	707756	-	71	706194	718075
chr10	724182	736662	724192	724413	736428	736656	85	724177	724181	736663	736667	735828	735844	+	76	724191	736648
chr10	806889	809607	806902	807365	809134	809597	99	806882	806888	809608	809614	809074	809087	+	71	806894	809599
chr10	857307	871632	857307	861450	867489	871632	99	---	---	---	---	861725	861751	-	70	857307	871630
chr10	900345	905440	900345	900465	905320	905440	92	---	---	---	---	905141	905169	+	82	900345	905434
chr10	1026983	1037296	1026983	1028917	1035431	1037296	85	---	---	---	---	1035247	1035273	+	70	---	---
chr10	1043354	1060987	1043354	1043704	1060640	1060987	88	---	---	---	---	1044418	1044430	-	76	1043362	1060979
chr10	1072405	1079795	1072406	1072553	1079638	1079783	90	1072399	1072404	1079796	1079801	1079354	1079373	+	70	1072406	1079781
chr10	1208537	1213419	1208537	1208780	1213176	1213419	94	---	---	---	---	1212991	1213024	+	76	1208537	1213417
chr10	1242041	1256525	1242041	1242218	1256348	1256525	85	---	---	---	---	1242903	1242924	-	72	1242044	1256517
chr10	1337989	1342623	1337989	1339309	1341333	1342623	90	1337984	1337988	1342624	1342628	1339329	1339351	-	73	1337991	1342619
chr10	1344729	1359126	1344729	1345125	1358721	1359126	95	---	---	---	---	1345703	1345727	-	76	1344729	1359123
chr10	1346263	1358096	1346263	1346725	1357634	1358096	99	---	---	---	---	1346940	1346957	-	72	1346264	1358094
chr10	1450071	1463859	1450071	1450430	1463499	1463859	92	---	---	---	---	1462873	1462889	+	76	1450074	1463854
chr10	1569310	1576548	1569310	1569625	1576229	1576548	93	---	---	---	---	1569824	1569863	-	75	1569327	1576543
chr10	1589687	1603752	1589687	1592137	1601271	1603752	85	---	---	---	---	1592546	1592572	-	81	---	---
chr10	1605452	1609723	1605452	1607487	1607687	1609723	99	---	---	---	---	1607655	1607667	+	76	---	---
chr10	1618197	1630109	1618197	1621063	1627243	1630109	99	---	---	---	---	1621280	1621321	-	73	1618198	1630107
chr10	1752269	1760256	1752269	1755307	1757218	1760256	99	---	---	---	---	1757129	1757144	+	87	1752269	1760254
chr10	1769587	1790616	1769587	1769822	1790383	1790616	89	---	---	---	---	1770809	1770850	-	73	---	---
chr10	1869859	1873407	1869859	1870504	1872762	1873407	99	---	---	---	---	---	---	0	--	1869872	1873404
chr10	2001795	2019737	2001795	2002136	2019397	2019737	95	---	---	---	---	2002921	2002944	-	75	---	---
chr10	2034548	2040456	2034548	2034832	2040172	2040456	96	---	---	---	---	2035053	2035072	-	85	2034553	2040454
chr10	2052855	2058390	2052870	2054195	2057042	2058379	93	2052850	2052854	2058391	2058395	2054317	2054336	-	80	2052860	2058389
chr10	2067931	2070527	2067931	2068338	2070120	2070527	99	---	---	---	---	2070057	2070070	+	71	2067931	2070524
chr10	2102059	2107142	2102059	2102349	2106852	2107142	98	---	---	---	---	2106693	2106716	+	70	2102063	2107140
chr10	2161217	2171969	2161217	2164256	2168980	2171969	93	---	---	---	---	2168836	2168858	+	73	2161222	2171966
chr10	2217239	2228802	2217239	2220002	2226039	2228802	99	---	---	---	---	2225782	2225805	+	70	2217239	2228800
chr10	2280296	2298321	2280296	2280474	2298145	2298321	85	---	---	---	---	2280991	2281017	-	81	---	---
chr10	2371782	2380749	2371782	2375360	2377170	2380749	99	---	---	---	---	2377151	2377167	+	70	2371800	2380747
chr10	2507934	2510667	2507934	2508382	2510219	2510667	98	---	---	---	---	2510142	2510155	+	71	2507950	2510663
chr10	2517678	2522613	2517678	2517823	2522468	2522613	90	---	---	---	---	---	---	0	--	2517684	2522609
chr10	2536538	2549372	2536551	2539782	2546133	2549364	99	2536533	2536537	2549373	2549377	2545859	2545873	+	73	2536545	2549353
chr10	2743049	2751577	2743049	2745503	2749122	2751577	99	---	---	---	---	2745623	2745650	-	78	2743049	2751575
chr10	2874133	2877876	2874142	2874463	2877537	2877863	91	2874128	2874132	2877877	2877881	2877469	2877490	+	86	2874138	2877859
chr10	3042763	3052161	3042763	3042959	3051975	3052161	93	---	---	---	---	3051631	3051680	+	70	3042763	3052149
chr10	3186985	3190713	3186985	3187092	3190597	3190704	99	3186980	3186984	3190714	3190718	3187230	3187268	-	71	3186985	3190712
chr10	3206429	3214996	3206429	3206724	3214694	3214996	88	---	---	---	---	3206971	3207079	-	77	3206441	3214994
chr10	3278662	3292528	3278662	3282699	3288491	3292528	99	---	---	---	---	3282955	3282969	-	73	3278664	3292523
chr10	3429191	3436019	3429191	3429706	3435504	3436019	99	---	---	---	---	3429908	3429943	-	77	3429191	3436017
chr10	3546100	3561713	3546100	3548458	3559347	3561713	86	---	---	---	---	3559172	3559197	+	76	---	---
chr10	3761044	3767666	3761051	3761561	3767150	3767653	97	3761039	3761043	3767667	3767671	3761589	3761607	-	78	3761045	3767665
chr10	3788834	3801028	3788834	3789295	3800564	3801025	96	3788825	3788833	3801029	3801037	3789709	3789738	-	70	3788834	3801021
chr10	3878119	3888657	3878119	3878405	3888360	3888657	85	---	---	---	---	3878656	3878694	-	74	3878129	3888650
chr10	3882090	3887220	3882090	3882476	3886834	3887220	98	---	---	---	---	3886680	3886735	+	71	3882090	3887218
chr10	3924906	3936960	3924906	3925238	3936631	3936960	87	---	---	---	---	3925760	3925788	-	72	---	---
chr10	4031549	4034596	4031552	4031833	4034303	4034584	95	4031544	4031548	4034597	4034601	4031874	4031897	-	83	4031555	4034589
chr10	4165547	4170369	4165547	4165745	4170171	4170369	98	---	---	---	---	4169984	4170007	+	70	4165548	4170367
chr10	4305011	4312645	4305011	4305316	4312340	4312645	85	---	---	---	---	4312323	4312338	+	81	---	---
chr10	4333301	4338567	4333301	4333718	4338151	4338567	98	---	---	---	---	4338023	4338081	+	74	4333301	4338564
chr10	4354529	4363774	4354529	4354759	4363544	4363774	87	---	---	---	---	4354930	4355007	-	83	4354547	4363772
chr10	4393141	4395930	4393141	4393753	4395319	4395930	96	---	---	---	---	4395235	4395248	+	85	---	---
chr10	4396018	4407715	4396018	4398791	4405020	4407715	91	---	---	---	---	4404763	4404786	+	75	4396018	4407710
chr10	4408248	4413638	4408248	4409286	4412619	4413638	96	---	---	---	---	4412566	4412579	+	71	4408259	4413635
chr10	4410196	4413114	4410196	4410958	4412392	4413114	90	---	---	---	---	4410974	4411008	-	77	4410213	4413109
chr10	4414476	4420240	4414476	4415663	4419073	4420240	97	---	---	---	---	4415710	4415737	-	71	4414483	4420237
chr10	4433454	4445950	4433460	4434288	4445113	4445941	97	4433447	4433453	4445951	4445957	4444604	4444625	+	77	4433458	4445939
chr10	4434370	4443840	4434370	4435621	4442590	4443840	98	---	---	---	---	4442340	4442355	+	81	4434380	4443837
chr10	4492245	4499016	4492259	4492775	4498493	4499009	99	4492239	4492244	4499017	4499022	4498229	4498246	+	77	4492259	4499010
chr10	4600664	4610899	4600664	4602003	4609592	4610899	87	---	---	---	---	4609265	4609299	+	74	4600682	4610885
chr10	4652902	4658098	4652908	4653320	4657679	4658092	98	4652897	4652901	4658099	4658103	4653450	4653462	-	84	4652908	4658096
chr10	4666654	4674273	4666654	4667030	4673890	4674273	87	---	---	---	---	4673616	4673657	+	73	---	---
chr10	4707345	4709919	4707345	4707674	4709587	4709919	89	---	---	---	---	4709489	4709513	+	76	4707356	4709914
chr10	4721015	4733397	4721015	4721711	4732701	4733397	98	---	---	---	---	4732151	4732194	+	77	4721016	4733394
chr10	4756261	4759190	4756261	4756385	4759066	4759190	95	---	---	---	---	---	---	0	--	---	---
chr10	4820037	4834399	4820037	4824645	4829789	4834399	99	---	---	---	---	4824848	4824863	-	75	---	---
chr10	4907947	4919697	4907947	4910158	4917485	4919697	99	---	---	---	---	4917118	4917173	+	71	4907947	4919695
chr10	4928823	4936742	4928823	4930166	4935398	4936742	98	---	---	---	---	4935246	4935311	+	80	4928824	4936740
chr10	5047401	5051007	5047401	5047701	5050707	5051007	99	---	---	---	---	5050631	5050673	+	72	5047401	5051005
chr10	5180228	5192134	5180228	5180519	5191857	5192134	92	---	---	---	---	5181024	5181066	-	72	5180237	5192121
chr10	5231265	5242945	5231265	5233572	5240658	5242945	98	---	---	---	---	5233748	5233766	-	73	5231265	5242942
chr10	5288239	5290953	5288252	5288723	5290474	5290945	98	5288234	5288238	5290954	5290958	5290414	5290427	+	71	5288241	5290947
chr10	5453229	5458437	5453229	5453640	5458068	5458437	87	---	---	---	---	5453709	5453767	-	74	5453229	5458435
chr10	5513068	5518057	5513068	5513514	5517602	5518057	86	---	---	---	---	5513689	5513712	-	75	5513070	5518049
chr10	5542157	5554364	5542157	5543702	5552816	5554364	99	---	---	---	---	5552803	5552814	+	100	5542158	5554362
chr10	5570944	5575527	5570944	5571082	5575395	5575527	90	---	---	---	---	5571261	5571274	-	92	5570947	5575508
chr10	5590854	5605464	5590854	5594825	5601494	5605464	99	---	---	---	---	5601253	5601274	+	81	5590855	5605461
chr10	5618527	5623826	5618527	5618989	5623370	5623826	98	---	---	---	---	5623218	5623241	+	70	5618527	5623824
chr10	5753604	5773715	5753606	5753745	5773566	5773705	92	5753598	5753603	5773716	5773721	5772726	5772751	+	76	---	---
chr10	5754680	5768170	5754680	5755462	5767383	5768170	95	---	---	---	---	5756023	5756037	-	73	5754684	5768163
chr10	5769887	5777277	5769887	5770253	5776911	5777277	92	---	---	---	---	5776579	5776595	+	70	5769894	5777265
chr10	5838040	5850106	5838040	5838511	5849635	5850106	99	---	---	---	---	5849402	5849419	+	77	5838040	5850100
chr10	5984518	5988737	5984518	5984636	5988619	5988737	97	---	---	---	---	5984660	5984699	-	70	5984519	5988735
chr10	6016666	6026884	6016666	6016829	6026717	6026884	86	---	---	---	---	6026223	6026236	+	78	6016674	6026873
chr10	6018432	6034322	6018432	6018787	6033946	6034322	86	---	---	---	---	6019457	6019477	-	90	---	---
chr10	6019138	6036172	6019138	6021011	6034322	6036172	85	---	---	---	---	6034005	6034041	+	72	---	---
chr10	6059512	6071480	6059512	6059973	6071019	6071480	99	---	---	---	---	6070786	6070803	+	77	6059512	6071477
chr10	6072907	6081092	6072907	6073217	6080782	6081092	98	---	---	---	---	6073496	6073509	-	78	6072907	6081091
chr10	6098691	6101610	6098691	6099152	6101149	6101610	98	---	---	---	---	6101086	6101099	+	71	6098691	6101607
chr10	6118186	6126818	6118186	6120877	6124126	6126818	99	---	---	---	---	6120956	6120971	-	75	6118187	6126816
chr10	6157422	6165795	6157422	6159973	6163245	6165795	99	---	---	---	---	6160093	6160120	-	78	6157422	6165793
chr10	6195803	6211757	6195813	6197755	6209802	6211744	99	6195798	6195802	6211758	6211762	6198319	6198339	-	71	6195814	6211753
chr10	6353916	6370258	6353916	6355047	6369102	6370258	93	---	---	---	---	6368442	6368478	+	72	6353923	6370256
chr10	6390789	6399030	6390789	6391088	6398732	6399030	98	6390784	6390788	6399031	6399035	6391354	6391371	-	72	6390789	6399016
chr10	6404618	6416018	6404618	6404867	6415769	6416018	87	---	---	---	---	6405282	6405305	-	87	6404628	6416010
chr10	6485881	6490963	6485881	6486146	6490696	6490963	88	---	---	---	---	6486152	6486181	-	70	---	---
chr10	6531405	6545071	6531409	6532402	6544069	6545063	97	6531399	6531404	6545072	6545077	6532900	6532921	-	81	6531412	6545063
chr10	6546019	6551636	6546019	6546882	6550692	6551636	86	---	---	---	---	6550525	6550546	+	77	6546020	6551634
chr10	6667930	6680682	6667932	6670985	6677620	6680675	99	6667925	6667929	6680683	6680687	6677288	6677339	+	76	---	---
chr10	6707067	6728974	6707067	6707527	6728513	6728974	97	---	---	---	---	6708399	6708421	-	73	6707068	6728972
chr10	6719776	6727689	6719776	6720941	6726517	6727681	99	6719771	6719775	6727690	6727694	6721174	6721215	-	73	---	---
chr10	6739759	6742556	6739767	6740066	6742256	6742555	92	6739754	6739758	6742557	6742561	6740146	6740157	-	75	6739762	6742552
chr10	6750507	6755741	6750507	6750663	6755585	6755741	98	---	---	---	---	6755371	6755407	+	81	6750507	6755739
chr10	6815035	6817998	6815035	6815301	6817724	6817997	94	6815030	6815034	6817999	6818003	6817642	6817667	+	84	6815036	6817995
chr10	6832003	6837751	6832005	6832112	6837634	6837750	88	6831997	6832002	6837752	6837757	6837469	6837524	+	78	6832005	6837748
chr10	6852303	6856942	6852303	6852524	6856716	6856942	86	---	---	---	---	6856515	6856539	+	72	6852311	6856935
chr10	6897219	6909203	6897219	6897676	6908745	6909202	98	6897212	6897218	6909204	6909210	6898098	6898125	-	71	6897219	6909191
chr10	6927139	6929741	6927139	6927423	6929459	6929741	86	---	---	---	---	6929446	6929457	+	75	---	---
chr10	6930003	6939529	6930003	6932152	6937379	6939529	99	---	---	---	---	6932349	6932373	-	72	6930003	6939527
chr10	6983619	6990369	6983619	6983847	6990140	6990369	94	---	---	---	---	6983857	6983901	-	71	6983619	6990356
chr10	7029652	7035396	7029652	7030212	7034827	7035389	89	7029646	7029651	7035397	7035402	7034604	7034631	+	85	7029665	7035387
chr10	7090414	7095061	7090414	7090521	7094953	7095061	97	---	---	---	---	7094791	7094802	+	75	7090422	7095059
chr10	7128931	7143171	7128931	7134239	7137863	7143171	99	---	---	---	---	7134317	7134340	-	83	---	---
chr10	7309025	7317874	7309025	7312789	7314110	7317874	99	---	---	---	---	7312871	7312887	-	88	---	---
chr10	7516690	7530543	7516690	7520721	7526513	7530543	99	---	---	---	---	7520978	7520992	-	73	7516691	7530540
chr10	7599575	7604640	7599575	7599981	7604229	7604640	90	---	---	---	---	7600041	7600053	-	84	7599575	7604638
chr10	7605844	7610852	7605844	7606105	7610588	7610852	96	---	---	---	---	7610437	7610472	+	75	---	---
chr10	7614698	7627889	7614704	7616240	7626340	7627888	97	7614692	7614697	7627890	7627895	7625888	7625901	+	100	7614701	7627883
chr10	7628730	7633747	7628742	7628992	7633493	7633746	92	7628724	7628729	7633748	7633753	7629125	7629148	-	75	---	---
chr10	7639885	7655927	7639885	7640114	7655696	7655927	85	---	---	---	---	7655012	7655026	+	80	---	---
chr10	7681899	7696851	7681913	7682209	7696542	7696839	97	7681894	7681898	7696852	7696856	7682847	7682864	-	72	7681900	7696849
chr10	7684612	7694511	7684612	7685682	7693412	7694511	93	---	---	---	---	7686033	7686050	-	72	7684618	7694506
chr10	7835602	7837901	7835606	7835820	7837687	7837893	93	7835596	7835601	7837902	7837907	---	---	0	--	---	---
chr10	7849052	7861005	7849052	7849514	7860543	7861005	99	---	---	---	---	7849729	7849746	-	72	7849052	7861003
chr10	7946128	7951235	7946128	7946598	7950765	7951235	98	---	---	---	---	7950614	7950637	+	70	7946129	7951233
chr10	7965090	7970054	7965090	7965294	7969851	7970054	98	---	---	---	---	7969755	7969816	+	74	---	---
chr10	8022300	8036011	8022300	8023424	8034886	8036011	98	---	---	---	---	8023922	8023943	-	81	8022300	8036009
chr10	8036127	8050324	8036127	8037157	8049295	8050324	99	---	---	---	---	8048734	8048750	+	70	8036127	8050319
chr10	8056883	8062687	8056884	8057087	8062470	8062673	87	8056878	8056882	8062688	8062692	8062200	8062240	+	82	8056889	8062686
chr10	8069552	8078759	8069552	8071130	8077178	8078759	99	---	---	---	---	8071225	8071252	-	78	8069553	8078757
chr10	8303581	8317796	8303593	8304638	8316740	8317785	99	8303576	8303580	8317797	8317801	8305107	8305126	-	75	8303593	8317790
chr10	8318159	8330441	8318159	8318867	8329733	8330441	98	---	---	---	---	8319372	8319410	-	79	8318159	8330438
chr10	8346667	8359045	8346677	8347370	8358349	8359042	99	8346662	8346666	8359046	8359050	8357800	8357845	+	78	8346674	8359037
chr10	8360669	8363357	8360669	8361029	8363002	8363357	96	---	---	---	---	---	---	0	--	8360674	8363355
chr10	8369542	8382259	8369549	8371015	8380775	8382253	98	8369537	8369541	8382260	8382264	8371394	8371448	-	80	8369560	8382249
chr10	8428323	8445575	8428323	8428641	8445257	8445575	96	---	---	---	---	8429351	8429367	-	70	8428333	8445573
chr10	8450520	8454279	8450520	8451254	8453525	8454279	86	---	---	---	---	---	---	0	--	---	---
chr10	8612964	8625353	8612964	8613685	8624632	8625353	97	---	---	---	---	8614214	8614233	-	85	8612965	8625348
chr10	8636838	8651444	8636838	8637751	8650524	8651444	86	---	---	---	---	8638333	8638348	-	75	8636852	8651434
chr10	8711412	8723439	8711424	8711892	8722961	8723429	99	8711407	8711411	8723440	8723444	8712107	8712124	-	77	8711419	8723427
chr10	8729560	8742185	8729565	8732547	8739181	8742177	98	8729555	8729559	8742186	8742190	8732826	8732879	-	74	---	---
chr10	8872361	8890596	8872369	8874463	8888492	8890585	99	8872356	8872360	8890597	8890601	8874855	8874899	-	77	8872370	8890587
chr10	8938277	8951450	8938277	8939421	8950306	8951450	99	---	---	---	---	8949906	8949923	+	72	---	---
chr10	8972842	8987151	8972843	8973895	8986090	8987142	99	8972837	8972841	8987152	8987156	8985678	8985699	+	77	8972843	8987140
chr10	9025284	9044103	9025284	9026238	9043147	9044103	95	---	---	---	---	9042377	9042394	+	77	---	---
chr10	9035136	9046349	9035136	9036749	9044736	9046349	99	---	---	---	---	9044374	9044392	+	73	---	---
chr10	9047316	9055366	9047316	9048644	9054041	9055366	98	---	---	---	---	9053888	9053953	+	81	9047316	9055363
chr10	9112105	9124078	9112105	9112567	9123616	9124078	99	---	---	---	---	9112782	9112799	-	77	9112105	9124076
chr10	9124120	9145852	9124130	9125218	9144783	9145850	97	9124115	9124119	9145853	9145857	9126175	9126195	-	80	---	---
chr10	9126769	9141089	9126769	9127819	9140039	9141089	99	---	---	---	---	9139478	9139494	+	70	9126769	9141085
chr10	9145848	9156444	9145848	9148005	9154287	9156444	99	---	---	---	---	9154148	9154159	+	83	---	---
chr10	9260878	9272458	9260892	9261353	9271988	9272449	99	9260873	9260877	9272459	9272463	9261568	9261585	-	77	9260894	9272447
chr10	9324402	9338555	9324402	9325950	9337007	9338555	98	---	---	---	---	9336575	9336635	+	78	9324403	9338553
chr10	9328396	9331550	9328410	9328878	9331082	9331550	99	9328390	9328395	9331551	9331556	9331020	9331033	+	71	9328401	9331547
chr10	9478751	9481582	9478751	9478876	9481464	9481582	85	---	---	---	---	9478895	9478920	-	76	---	---
chr10	9517613	9530521	9517613	9519542	9528593	9530521	98	---	---	---	---	9519544	9519578	-	71	9517613	9530519
chr10	9525060	9528049	9525064	9525295	9527809	9528040	99	9525054	9525059	9528050	9528055	9525324	9525335	-	91	---	---
chr10	9572695	9594457	9572695	9572847	9594308	9594457	85	---	---	---	---	9573821	9573851	-	74	9572699	9594453
chr10	9574432	9578905	9574432	9574652	9578688	9578905	91	---	---	---	---	9574816	9574839	-	75	9574432	9578903
chr10	9601061	9605926	9601061	9601324	9605660	9605926	91	---	---	---	---	9605504	9605538	+	74	9601061	9605916
chr10	9634453	9639470	9634453	9634899	9639024	9639470	97	9634447	9634452	9639471	9639476	---	---	0	--	---	---
chr10	9655522	9667572	9655522	9655983	9667111	9667572	99	---	---	---	---	9656198	9656215	-	77	9655523	9667570
chr10	9681601	9689836	9681614	9684782	9686730	9689836	96	9681595	9681600	9689837	9689842	9686636	9686651	+	81	9681610	9689827
chr10	9715425	9726976	9715425	9715718	9726684	9726976	96	---	---	---	---	9716216	9716266	-	70	9715430	9726974
chr10	9722120	9724779	9722120	9722531	9724368	9724779	99	---	---	---	---	9724305	9724318	+	71	9722120	9724776
chr10	9737368	9749789	9737376	9738088	9749063	9749776	94	9737363	9737367	9749790	9749794	9738594	9738637	-	79	9737386	9749786
chr10	9793506	9796067	9793506	9793765	9795808	9796067	96	---	---	---	---	9793824	9793844	-	76	---	---
chr10	9812896	9821437	9812896	9813092	9821245	9821437	87	---	---	---	---	9820938	9820957	+	75	---	---
chr10	9829649	9839033	9829649	9829790	9838893	9839033	93	---	---	---	---	9829893	9829964	-	88	---	---
chr10	9852983	9863550	9852983	9853439	9863094	9863550	100	---	---	---	---	9853723	9853755	-	72	---	---
chr10	9865399	9875857	9865399	9865859	9875394	9875857	94	---	---	---	---	9866072	9866089	-	72	9865399	9875853
chr10	9875915	9887853	9875915	9876379	9887388	9887853	99	---	---	---	---	9876667	9876684	-	72	9875917	9887851
chr10	9949810	9960157	9949810	9951772	9958195	9960157	99	---	---	---	---	9951774	9951808	-	71	9949810	9960155
chr10	9982151	9992084	9982151	9984488	9989751	9992084	98	---	---	---	---	9989613	9989632	+	70	9982155	9992082
chr10	10025517	10038714	10025517	10027069	10037167	10038714	98	---	---	---	---	10027482	10027509	-	85	10025518	10038712
chr10	10041513	10044561	10041513	10042168	10043903	10044561	93	---	---	---	---	---	---	0	--	10041514	10044558
chr10	10061696	10070213	10061704	10062990	10068941	10070206	97	10061691	10061695	10070214	10070218	10068717	10068732	+	93	10061704	10070210
chr10	10092124	10104073	10092124	10092585	10103612	10104073	98	---	---	---	---	10093088	10093130	-	72	10092124	10104071
chr10	10129998	10133253	10129998	10130231	10133021	10133253	88	---	---	---	---	10130298	10130318	-	71	10129999	10133244
chr10	10156107	10168275	10156107	10159054	10165326	10168275	98	---	---	---	---	10165143	10165162	+	80	10156107	10168273
chr10	10173427	10181654	10173427	10173729	10181352	10181654	99	---	---	---	---	10181071	10181088	+	72	10173428	10181652
chr10	10211453	10219696	10211454	10212821	10218324	10219694	97	10211448	10211452	10219697	10219701	10218081	10218099	+	78	10211454	10219694
chr10	10227833	10242438	10227833	10228099	10242180	10242438	89	---	---	---	---	10241627	10241657	+	70	---	---
chr10	10228097	10240862	10228097	10228590	10240366	10240858	98	10228092	10228096	10240863	10240867	10239816	10239843	+	78	10228098	10240860
chr10	10242588	10247450	10242588	10242809	10247229	10247450	89	---	---	---	---	10247144	10247165	+	72	---	---
chr10	10251374	10253964	10251374	10251778	10253552	10253956	93	10251368	10251373	10253965	10253970	10253487	10253501	+	73	10251374	10253960
chr10	10267028	10272673	10267028	10267389	10272312	10272673	99	---	---	---	---	10267446	10267523	-	74	10267028	10272670
chr10	10297596	10300103	10297596	10298006	10299698	10300103	96	---	---	---	---	10298071	10298082	-	75	10297596	10300101
chr10	10301277	10310931	10301277	10302517	10309691	10310931	98	---	---	---	---	10309494	10309519	+	96	10301286	10310924
chr10	10321896	10330261	10321896	10323527	10328607	10330261	97	---	---	---	---	10323694	10323734	-	75	10321896	10330258
chr10	10332212	10352788	10332221	10334654	10350268	10352775	94	10332207	10332211	10352789	10352793	10335100	10335136	-	78	10332224	10352780
chr10	10335205	10348836	10335207	10336325	10347757	10348836	94	10335200	10335204	10348837	10348841	10347241	10347262	+	81	10335212	10348834
chr10	10356399	10361189	10356399	10356804	10360784	10361189	95	---	---	---	---	10360585	10360604	+	85	---	---
chr10	10371689	10377466	10371689	10371930	10377225	10377466	93	---	---	---	---	10372164	10372193	-	70	10371695	10377463
chr10	10396933	10404470	10396933	10399580	10401823	10404470	99	---	---	---	---	10399678	10399693	-	81	10396934	10404468
chr10	10449454	10465047	10449454	10450464	10464114	10465047	88	---	---	---	---	10451089	10451125	-	72	10449454	10465042
chr10	10495630	10507892	10495630	10498588	10504935	10507892	99	---	---	---	---	10498649	10498691	-	81	10495630	10507887
chr10	10524178	10530619	10524178	10524996	10529804	10530619	91	---	---	---	---	10525099	10525120	-	81	---	---
chr10	10630874	10648395	10630874	10631085	10648183	10648395	93	---	---	---	---	10647435	10647463	+	86	10630877	10648379
chr10	10650744	10658453	10650758	10651989	10657228	10658439	95	10650739	10650743	10658454	10658458	10656968	10656986	+	78	10650744	10658451
chr10	10684140	10691514	10684140	10686684	10688950	10691514	96	---	---	---	---	10686780	10686798	-	78	10684142	10691510
chr10	10690891	10695895	10690891	10691514	10695267	10695895	88	---	---	---	---	10695152	10695195	+	70	10690893	10695891
chr10	10693369	10700309	10693369	10695893	10697785	10700309	96	---	---	---	---	10697697	10697712	+	87	10693369	10700307
chr10	10767897	10774267	10767897	10768572	10773595	10774267	93	---	---	---	---	10768779	10768792	-	78	---	---
chr10	10846216	10852685	10846216	10846965	10851947	10852685	86	---	---	---	---	10851755	10851792	+	84	---	---
chr10	10846960	10855803	10846960	10848727	10854061	10855803	85	---	---	---	---	10848823	10848841	-	84	---	---
chr10	10850686	10857630	10850686	10851342	10856970	10857630	97	---	---	---	---	10856693	10856724	+	75	10850687	10857628
chr10	10871810	10882702	10871810	10874530	10879931	10882702	95	---	---	---	---	10874763	10874786	-	70	10871810	10882700
chr10	10908006	10918337	10908019	10910242	10916111	10918334	99	10908001	10908005	10918338	10918342	10910486	10910515	-	83	10908019	10918335
chr10	10942542	10950091	10942542	10942789	10949851	10950091	87	---	---	---	---	10942956	10942984	-	72	---	---
chr10	10950094	10962150	10950094	10950554	10961690	10962150	99	---	---	---	---	10950837	10950854	-	72	10950094	10962148
chr10	11027978	11032837	11027989	11029824	11030910	11032829	93	11027971	11027977	11032838	11032844	11029827	11029924	-	94	---	---
chr10	11065154	11081082	11065154	11065615	11080621	11081082	96	---	---	---	---	11079870	11079887	+	83	11065155	11081079
chr10	11099273	11113647	11099273	11100309	11112606	11113647	98	---	---	---	---	11112013	11112029	+	76	11099273	11113645
chr10	11159744	11167173	11159744	11160982	11165935	11167173	91	---	---	---	---	11161133	11161200	-	70	11159744	11167171
chr10	11168161	11174840	11168164	11168903	11174094	11174833	95	11168155	11168160	11174841	11174846	11169131	11169163	-	87	---	---
chr10	11180988	11188878	11180988	11182310	11187582	11188878	95	---	---	---	---	11182401	11182464	-	82	---	---
chr10	11189466	11197096	11189466	11190746	11195816	11197096	98	---	---	---	---	11195562	11195584	+	91	11189467	11197094
chr10	11199063	11209312	11199063	11200953	11207436	11209312	96	---	---	---	---	11207328	11207339	+	83	11199063	11209308
chr10	11230826	11240029	11230826	11231534	11239320	11240029	96	---	---	---	---	11231902	11231916	-	73	11230826	11240027
chr10	11245421	11255001	11245421	11247398	11253039	11255001	92	---	---	---	---	11252827	11252847	+	71	---	---
chr10	11256019	11276112	11256019	11256633	11275497	11276112	96	---	---	---	---	11274692	11274737	+	91	11256019	11276093
chr10	11258048	11265758	11258048	11259328	11264478	11265758	98	---	---	---	---	11259566	11259586	-	90	11258048	11265756
chr10	11276747	11288682	11276747	11277209	11288220	11288682	99	---	---	---	---	11277496	11277513	-	72	11276748	11288679
chr10	11324957	11332468	11324957	11326214	11331183	11332468	95	---	---	---	---	11331074	11331129	+	80	11324957	11332466
chr10	11346300	11356556	11346312	11348186	11354675	11356550	98	11346294	11346299	11356557	11356562	11354638	11354673	+	72	11346310	11356545
chr10	11367064	11374592	11367064	11368347	11373322	11374592	95	---	---	---	---	11368570	11368596	-	70	11367064	11374590
chr10	11375513	11381384	11375513	11375805	11381092	11381384	97	---	---	---	---	11380895	11380912	+	72	11375514	11381374
chr10	11399832	11408278	11399841	11401133	11407032	11408276	93	11399827	11399831	11408279	11408283	11401381	11401398	-	88	11399848	11408274
chr10	11422873	11430239	11422873	11423041	11430071	11430239	95	---	---	---	---	11429834	11429853	+	75	11422874	11430233
chr10	11432639	11444946	11432639	11433330	11444255	11444946	99	---	---	---	---	11433833	11433877	-	77	11432639	11444943
chr10	11449741	11465941	11449741	11450939	11464738	11465941	92	---	---	---	---	11451573	11451586	-	78	---	---
chr10	11461577	11471897	11461577	11463004	11470471	11471897	89	---	---	---	---	11463279	11463316	-	73	11461595	11471888
chr10	11466415	11474633	11466415	11468059	11473009	11474633	96	---	---	---	---	11472870	11472910	+	75	11466415	11474631
chr10	11475690	11481754	11475701	11477147	11480307	11481751	93	11475685	11475689	11481755	11481759	11480149	11480176	+	71	11475690	11481753
chr10	11497352	11510623	11497352	11498111	11509815	11510623	91	---	---	---	---	11509229	11509245	+	82	11497352	11510621
chr10	11528944	11539824	11528944	11530112	11538694	11539824	94	---	---	---	---	11530289	11530300	-	100	11528946	11539816
chr10	11558584	11565247	11558584	11559064	11564767	11565247	97	---	---	---	---	11559313	11559331	-	84	11558586	11565228
chr10	11647974	11660328	11647974	11648664	11659638	11660328	98	11647968	11647973	11660329	11660334	11659090	11659129	+	77	11647975	11660326
chr10	11675033	11682344	11675033	11675329	11682054	11682344	92	---	---	---	---	11681717	11681747	+	70	11675033	11682331
chr10	11709680	11720138	11709680	11712558	11717260	11720138	99	---	---	---	---	11717026	11717101	+	73	11709682	11720135
chr10	11815809	11824127	11815809	11817089	11822937	11824127	92	---	---	---	---	11822699	11822714	+	87	11815810	11824125
chr10	11841748	11851320	11841748	11842976	11850087	11851320	95	---	---	---	---	11843291	11843311	-	80	11841748	11851317
chr10	11851993	11857416	11851993	11852811	11856582	11857416	88	---	---	---	---	11856452	11856472	+	85	---	---
chr10	11868997	11876582	11868997	11872208	11873346	11876582	97	---	---	---	---	---	---	0	--	11869001	11876576
chr10	11892176	11898713	11892176	11894101	11896792	11898713	93	---	---	---	---	11896751	11896771	+	85	---	---
chr10	11894141	11907376	11894141	11895905	11905620	11907376	93	---	---	---	---	11905598	11905617	+	70	---	---
chr10	11918978	11931675	11918978	11919437	11931216	11931675	96	---	---	---	---	11930837	11930863	+	70	11918978	11931673
chr10	11945739	11950861	11945739	11946108	11950493	11950861	98	---	---	---	---	11950374	11950444	+	77	11945739	11950859
chr10	11953887	11968474	11953887	11954352	11968010	11968474	96	---	---	---	---	11954764	11954793	-	70	---	---
chr10	11990971	12002151	11990971	11993537	11999590	12002151	97	---	---	---	---	11999447	11999470	+	79	11990971	12002149
chr10	12003074	12010972	12003074	12004306	12009740	12010972	99	---	---	---	---	12004545	12004559	-	73	12003074	12010970
chr10	12011878	12019751	12011884	12013100	12018538	12019749	94	12011873	12011877	12019752	12019756	12018295	12018314	+	75	12011884	12019750
chr10	12020802	12032846	12020817	12021128	12032531	12032842	98	12020797	12020801	12032847	12032851	12021634	12021680	-	78	12020806	12032840
chr10	12070749	12077724	12070749	12071076	12077397	12077724	98	---	---	---	---	12077136	12077176	+	75	12070762	12077706
chr10	12077723	12090106	12077723	12078425	12089404	12090106	99	---	---	---	---	12088855	12088898	+	79	12077724	12090104
chr10	12093951	12101908	12093951	12095184	12100675	12101908	99	---	---	---	---	12100421	12100439	+	78	12093951	12101906
chr10	12128210	12133565	12128210	12128668	12133108	12133565	98	---	---	---	---	12128670	12128732	-	76	12128211	12133563
chr10	12148839	12153991	12148839	12149275	12153555	12153991	98	---	---	---	---	12153341	12153353	+	76	12148846	12153988
chr10	12175974	12184840	12175985	12178037	12182784	12184836	98	12175968	12175973	12184841	12184846	12178246	12178275	-	76	12175986	12184834
chr10	12202065	12214484	12202065	12202765	12213783	12214484	98	---	---	---	---	12213232	12213280	+	75	12202068	12214482
chr10	12235364	12243095	12235364	12236606	12241855	12243095	96	---	---	---	---	12236843	12236869	-	88	12235364	12243091
chr10	12305862	12314150	12305862	12307514	12312498	12314150	99	---	---	---	---	12312362	12312402	+	75	12305862	12314148
chr10	12334581	12342677	12334582	12335913	12341341	12342671	96	12334576	12334580	12342678	12342682	12335991	12336056	-	81	12334582	12342672
chr10	12355773	12373474	12355773	12356323	12372918	12373467	89	12355768	12355772	12373475	12373479	12356625	12356654	-	80	12355775	12373463
chr10	12365330	12374063	12365330	12365734	12373659	12374063	93	---	---	---	---	12366060	12366080	-	80	12365344	12374061
chr10	12368704	12379452	12368704	12369127	12379029	12379452	90	---	---	---	---	12369463	12369485	-	78	---	---
chr10	12375459	12383125	12375459	12376690	12381903	12383125	91	---	---	---	---	12376930	12376951	-	90	12375459	12383123
chr10	12387990	12400391	12387990	12388690	12399691	12400391	99	---	---	---	---	12389194	12389239	-	78	12387990	12400389
chr10	12401039	12412974	12401039	12401502	12412511	12412974	98	---	---	---	---	12401790	12401807	-	72	12401040	12412972
chr10	12414915	12422567	12414923	12416193	12421304	12422558	96	12414910	12414914	12422568	12422572	12416431	12416449	-	78	12414921	12422564
chr10	12428097	12442336	12428097	12429087	12441345	12442335	98	12428092	12428096	12442337	12442341	12429634	12429650	-	70	12428097	12442335
chr10	12446410	12461067	12446419	12446558	12460913	12461052	93	12446405	12446409	12461068	12461072	12447162	12447174	-	76	12446419	12461052
chr10	12447325	12458677	12447325	12451327	12454637	12458677	98	---	---	---	---	12451410	12451478	-	76	---	---
chr10	12458833	12476859	12458833	12459246	12476439	12476859	85	---	---	---	---	12475998	12476032	+	80	12458841	12476858
chr10	12461908	12473865	12461908	12462371	12473402	12473865	99	---	---	---	---	12462585	12462602	-	77	12461909	12473862
chr10	12490032	12511519	12490032	12490749	12510789	12511519	95	---	---	---	---	12509917	12509930	+	85	12490032	12511517
chr10	12494982	12502917	12494985	12496215	12501674	12502904	97	12494977	12494981	12502918	12502922	12496450	12496468	-	78	12494985	12502908
chr10	12511519	12518484	12511519	12513366	12516637	12518484	96	---	---	---	---	12513464	12513529	-	75	12511531	12518482
chr10	12525754	12538457	12525754	12526481	12537729	12538457	96	---	---	---	---	12537188	12537205	+	83	12525763	12538455
chr10	12539971	12552274	12539971	12541148	12551103	12552274	94	---	---	---	---	12541632	12541644	-	92	---	---
chr10	12539971	12551978	12539971	12540852	12551103	12551978	94	---	---	---	---	12541202	12541272	-	78	---	---
chr10	12558054	12565712	12558054	12559319	12564434	12565712	96	---	---	---	---	12559558	12559575	-	88	12558055	12565710
chr10	12590844	12593441	12590844	12591258	12593026	12593441	93	---	---	---	---	12592963	12592976	+	71	12590844	12593439
chr10	12634528	12640920	12634528	12634870	12640586	12640920	94	---	---	---	---	12635071	12635083	-	92	12634543	12640903
chr10	12635436	12643472	12635436	12635640	12643267	12643472	92	---	---	---	---	12642902	12642935	+	88	12635436	12643453
chr10	12662068	12674455	12662068	12662798	12673734	12674455	95	---	---	---	---	12673187	12673203	+	88	12662068	12674453
chr10	12712476	12724715	12712476	12713169	12723999	12724715	94	---	---	---	---	12723529	12723540	+	91	12712476	12724713
chr10	12775957	12797917	12775957	12777171	12796703	12797917	99	---	---	---	---	12796136	12796165	+	73	12775972	12797915
chr10	12811934	12820121	12811949	12813580	12818513	12820106	94	12811929	12811933	12820122	12820126	12818378	12818418	+	73	12811942	12820109
chr10	12820180	12830507	12820180	12821660	12829095	12830507	91	---	---	---	---	12821837	12821887	-	74	12820180	12830497
chr10	12854075	12858986	12854075	12855252	12857794	12858986	88	---	---	---	---	12855283	12855334	-	80	---	---
chr10	12866644	12874619	12866647	12869988	12871226	12874605	95	12866639	12866643	12874620	12874624	12871185	12871214	+	73	---	---
chr10	12889004	12896424	12889004	12889242	12896186	12896424	89	---	---	---	---	12889437	12889451	-	86	---	---
chr10	12905657	12915638	12905657	12906865	12914410	12915638	94	---	---	---	---	12914090	12914110	+	80	12905658	12915635
chr10	12984561	12995346	12984561	12986200	12993686	12995346	97	---	---	---	---	12993338	12993358	+	80	12984561	12995343
chr10	13009462	13019012	13009462	13009596	13018878	13019012	99	---	---	---	---	13010032	13010061	-	70	13009466	13019001
chr10	13034582	13044450	13034582	13035982	13043034	13044450	95	---	---	---	---	13036080	13036094	-	93	13034582	13044438
chr10	13044486	13053425	13044486	13045699	13052191	13053425	97	---	---	---	---	13045940	13045955	-	81	13044486	13053422
chr10	13106220	13116099	13106220	13107815	13114503	13116099	96	---	---	---	---	13114378	13114390	+	76	13106221	13116091
chr10	13120503	13128585	13120509	13121855	13127243	13128585	98	13120498	13120502	13128586	13128590	13127083	13127158	+	75	13120505	13128583
chr10	13129175	13141496	13129175	13129898	13140774	13141496	96	---	---	---	---	13140244	13140262	+	84	13129175	13141489
chr10	13160844	13181543	13160844	13161436	13180951	13181543	96	---	---	---	---	13162357	13162382	-	73	13160847	13181541
chr10	13164860	13178188	13164860	13167979	13175067	13178188	96	---	---	---	---	13168318	13168332	-	80	---	---
chr10	13204053	13206687	13204053	13204516	13206229	13206687	93	---	---	---	---	13204604	13204615	-	75	---	---
chr10	13207838	13227791	13207838	13208899	13226730	13227791	97	---	---	---	---	13225993	13226012	+	70	---	---
chr10	13214745	13225866	13214745	13216098	13224490	13225866	95	---	---	---	---	13216413	13216433	-	80	13214745	13225864
chr10	13242619	13251664	13242619	13243112	13251171	13251664	98	---	---	---	---	13243420	13243443	-	75	13242626	13251662
chr10	13267486	13279884	13267496	13268199	13279178	13279881	99	13267481	13267485	13279885	13279889	13278629	13278671	+	76	13267492	13279879
chr10	13281465	13289656	13281465	13283504	13287609	13289656	95	---	---	---	---	13287490	13287535	+	76	---	---
chr10	13282757	13288600	13282757	13283073	13288285	13288600	96	---	---	---	---	13288107	13288132	+	73	13282767	13288587
chr10	13289521	13294464	13289521	13291624	13292355	13294464	95	---	---	---	---	13291626	13291651	-	76	---	---
chr10	13290283	13294060	13290283	13291226	13293116	13294060	96	---	---	---	---	13291228	13291262	-	74	13290299	13294055
chr10	13296705	13301961	13296705	13299122	13299549	13301961	97	---	---	---	---	13299482	13299527	+	73	---	---
chr10	13307453	13329108	13307453	13308163	13328398	13329108	98	---	---	---	---	13308737	13308751	-	86	13307453	13329097
chr10	13318803	13328026	13318803	13320392	13326437	13328026	99	---	---	---	---	13326318	13326345	+	78	13318803	13328024
chr10	13342765	13347226	13342765	13343685	13346308	13347226	93	---	---	---	---	13346203	13346253	+	76	13342769	13347211
chr10	13343296	13346267	13343311	13344531	13345128	13346255	86	13343291	13343295	13346268	13346272	---	---	0	--	---	---
chr10	13358876	13369336	13358876	13361298	13366949	13369336	92	---	---	---	---	13361510	13361537	-	82	---	---
chr10	13408606	13416157	13408606	13409883	13414875	13416157	97	---	---	---	---	13410105	13410132	-	71	13408609	13416155
chr10	13418966	13427593	13418974	13419756	13426823	13427584	95	13418960	13418965	13427594	13427599	13426517	13426537	+	76	13418977	13427585
chr10	13428782	13443938	13428782	13429510	13443210	13443938	96	---	---	---	---	13430161	13430194	-	70	13428786	13443935
chr10	13435264	13443219	13435271	13436574	13441901	13443213	97	13435257	13435263	13443220	13443226	13441741	13441781	+	75	---	---
chr10	13452010	13460252	13452015	13453671	13458591	13460247	97	13452005	13452009	13460253	13460257	13453764	13453804	-	73	13452011	13460244
chr10	13463797	13469093	13463797	13463962	13468928	13469093	98	---	---	---	---	13464133	13464189	-	70	13463797	13469085
chr10	13497679	13504487	13497679	13498158	13504017	13504487	93	---	---	---	---	13503828	13503845	+	83	13497679	13504485
chr10	13514266	13517615	13514266	13515007	13516871	13517615	98	---	---	---	---	13515057	13515074	-	72	---	---
chr10	13519317	13530018	13519330	13521821	13527225	13530010	87	13519311	13519316	13530019	13530024	13526972	13526995	+	75	13519324	13530016
chr10	13540826	13555308	13540826	13544735	13551415	13555308	96	---	---	---	---	13544953	13544974	-	81	13540826	13555306
chr10	13563720	13576148	13563720	13564436	13575440	13576148	94	---	---	---	---	13574891	13574917	+	74	13563721	13576146
chr10	13588035	13597912	13588047	13589611	13596317	13597902	97	13588030	13588034	13597913	13597917	13596192	13596204	+	76	13588043	13597903
chr10	13635105	13643269	13635105	13637879	13640498	13643269	97	---	---	---	---	13637977	13638010	-	79	13635105	13643267
chr10	13635561	13642689	13635561	13637299	13640946	13642689	97	---	---	---	---	---	---	0	--	---	---
chr10	13650328	13671251	13650328	13650611	13670987	13671251	88	---	---	---	---	13651591	13651611	-	80	---	---
chr10	13657786	13666105	13657786	13659440	13664451	13666105	97	---	---	---	---	13664316	13664356	+	75	13657787	13666103
chr10	13671250	13691929	13671251	13672904	13690272	13691920	98	13671245	13671249	13691930	13691934	13689544	13689584	+	70	13671251	13691918
chr10	13677762	13690186	13677762	13678476	13689459	13690173	98	13677755	13677761	13690187	13690193	13688911	13688957	+	78	13677766	13690182
chr10	13714428	13726828	13714428	13715126	13726130	13726828	98	---	---	---	---	13715629	13715677	-	75	13714428	13726826
chr10	13746005	13755865	13746005	13747698	13754172	13755865	99	---	---	---	---	13747967	13747993	-	85	13746006	13755860
chr10	13755890	13768633	13755890	13756288	13768235	13768633	97	---	---	---	---	13756669	13756729	-	80	13755895	13768630
chr10	13773510	13782877	13773510	13774746	13781643	13782877	99	---	---	---	---	13774994	13775009	-	81	13773510	13782874
chr10	13848223	13850821	13848233	13848690	13850365	13850820	96	13848218	13848222	13850822	13850826	13848738	13848751	-	71	13848226	13850817
chr10	13857436	13871271	13857440	13858550	13870195	13871268	94	13857431	13857435	13871272	13871276	13859048	13859069	-	81	13857440	13871266
chr10	13883123	13895406	13883130	13884696	13893848	13895391	97	13883118	13883122	13895407	13895411	13885135	13885154	-	85	13883124	13895396
chr10	13904901	13912508	13904901	13906183	13911271	13912508	94	---	---	---	---	13911016	13911032	+	82	13904902	13912505
chr10	13915590	13931965	13915590	13916371	13931185	13931965	97	---	---	---	---	13930499	13930510	+	75	13915590	13931956
chr10	13918529	13927060	13918529	13918657	13926934	13927060	89	---	---	---	---	13926697	13926715	+	73	---	---
chr10	13925374	13938573	13925385	13925909	13938066	13938569	93	13925369	13925373	13938574	13938578	13926452	13926470	-	78	13925386	13938567
chr10	13932010	13938066	13932010	13933184	13936892	13938066	96	---	---	---	---	13936764	13936797	+	76	13932012	13938064
chr10	13952383	13965552	13952389	13953889	13963990	13965539	95	13952378	13952382	13965553	13965557	13963523	13963536	+	100	13952389	13965551
chr10	13952383	13965552	13952389	13953889	13963990	13965539	95	13952378	13952382	13965553	13965557	13963523	13963536	+	100	13952389	13965551
chr10	13976951	13989305	13976965	13977660	13988597	13989293	99	13976946	13976950	13989306	13989310	13978162	13978207	-	78	13976965	13989304
chr10	13989924	13997469	13989924	13990046	13997348	13997469	92	---	---	---	---	13997001	13997016	+	87	13989925	13997467
chr10	13998201	14012194	13998204	13998739	14011609	14012187	90	13998196	13998200	14012195	14012199	13999092	13999113	-	72	---	---
chr10	13999212	14011611	13999212	13999933	14010890	14011611	95	---	---	---	---	14010342	14010356	+	80	13999212	14011608
chr10	14104075	14110753	14104086	14104364	14110473	14110751	97	14104070	14104074	14110754	14110758	14110398	14110424	+	74	14104080	14110749
chr10	14113201	14125738	14113201	14113879	14125045	14125738	94	---	---	---	---	14124592	14124642	+	74	14113203	14125722
chr10	14126285	14142631	14126285	14127585	14141334	14142628	92	14126280	14126284	14142632	14142636	14127596	14127611	-	75	14126294	14142625
chr10	14129581	14137909	14129585	14131241	14136254	14137909	99	14129576	14129580	14137910	14137914	14136119	14136159	+	75	14129583	14137907
chr10	14144077	14149325	14144077	14144573	14148831	14149325	87	---	---	---	---	14144719	14144740	-	77	14144092	14149323
chr10	14165621	14182350	14165621	14166343	14181628	14182350	98	---	---	---	---	14166926	14166940	-	86	14165622	14182348
chr10	14209269	14219059	14209275	14210093	14218245	14219054	94	14209264	14209268	14219060	14219064	14210317	14210336	-	75	14209282	14219052
chr10	14244053	14251975	14244053	14245002	14251026	14251975	99	---	---	---	---	14245083	14245110	-	78	---	---
chr10	14286126	14295369	14286126	14287364	14294251	14295369	87	---	---	---	---	14287603	14287628	-	80	14286126	14295363
chr10	14302358	14311564	14302358	14303874	14310046	14311564	95	---	---	---	---	14309839	14309871	+	75	14302359	14311562
chr10	14313419	14321326	14313419	14314588	14320136	14321326	93	---	---	---	---	14314812	14314830	-	78	14313423	14321324
chr10	14371372	14376242	14371372	14372077	14375545	14376242	89	---	---	---	---	14372181	14372192	-	75	14371372	14376236
chr10	14382221	14392904	14382235	14385387	14390086	14392901	88	14382215	14382220	14392905	14392910	14389852	14389959	+	73	---	---
chr10	14384971	14392901	14384971	14385387	14392485	14392901	98	---	---	---	---	14392167	14392192	+	76	---	---
chr10	14393422	14402640	14393428	14394914	14401117	14402638	93	14393416	14393421	14402641	14402646	14395018	14395048	-	70	14393427	14402639
chr10	14416038	14420982	14416040	14416158	14420864	14420982	99	14416033	14416037	14420983	14420987	---	---	0	--	14416040	14420979
chr10	14444035	14458782	14444035	14444371	14458451	14458782	89	---	---	---	---	14457848	14457877	+	80	14444040	14458769
chr10	14446228	14458202	14446228	14446687	14457742	14458202	98	---	---	---	---	14447061	14447084	-	70	14446228	14458200
chr10	14495073	14509392	14495073	14496133	14508338	14509392	98	---	---	---	---	14496517	14496538	-	77	14495073	14509384
chr10	14518999	14528481	14518999	14521785	14525696	14528481	99	---	---	---	---	14521961	14521981	-	71	---	---
chr10	14569260	14577564	14569260	14570913	14575898	14577564	97	---	---	---	---	14571008	14571058	-	78	14569261	14577562
chr10	14592248	14596436	14592248	14592701	14595981	14596436	99	---	---	---	---	14592796	14592807	-	83	14592248	14596433
chr10	14607625	14612826	14607625	14608045	14612406	14612826	95	---	---	---	---	14612189	14612205	+	82	14607636	14612820
chr10	14613324	14627429	14613324	14617369	14623382	14627427	99	14613319	14613323	14627430	14627434	14617630	14617642	-	84	14613324	14627424
chr10	14627717	14635983	14627727	14629362	14634321	14635974	95	14627711	14627716	14635984	14635989	14629453	14629493	-	73	14627727	14635981
chr10	14636655	14649213	14636655	14638954	14646793	14649213	87	---	---	---	---	14638990	14639010	-	90	14636655	14649210
chr10	14652298	14665526	14652298	14653816	14664009	14665526	92	---	---	---	---	14654248	14654325	-	82	14652298	14665524
chr10	14689439	14701252	14689439	14690127	14700563	14701251	99	14689434	14689438	14701253	14701257	14690579	14690599	-	71	14689439	14701251
chr10	14740152	14754847	14740152	14744481	14750505	14754847	99	---	---	---	---	14750214	14750234	+	80	14740153	14754845
chr10	14771440	14781632	14771440	14772685	14780284	14781632	92	---	---	---	---	14772983	14773000	-	77	14771441	14781629
chr10	14797213	14809640	14797225	14797921	14808937	14809633	98	14797208	14797212	14809641	14809645	14808387	14808432	+	78	14797225	14809630
chr10	14810599	14818887	14810599	14812261	14817225	14818887	97	---	---	---	---	14817102	14817142	+	75	14810600	14818883
chr10	14846909	14864374	14846909	14848510	14862815	14864374	95	---	---	---	---	14862247	14862276	+	80	14846911	14864361
chr10	14847519	14863658	14847519	14847752	14863425	14863658	99	---	---	---	---	14862678	14862718	+	75	---	---
chr10	14848503	14857820	14848503	14850026	14856303	14857806	97	14848498	14848502	14857821	14857825	14850300	14850319	-	70	14848509	14857803
chr10	14849238	14857806	14849238	14850026	14857038	14857806	96	---	---	---	---	14850300	14850319	-	70	---	---
chr10	14869319	14879761	14869319	14870636	14878423	14879761	96	---	---	---	---	14878076	14878096	+	80	14869319	14879758
chr10	14893204	14901391	14893204	14895919	14898670	14901386	99	14893199	14893203	14901392	14901396	14898533	14898552	+	80	14893205	14901389
chr10	14913212	14925247	14913212	14913674	14924785	14925247	99	---	---	---	---	14913886	14913903	-	77	14913213	14925242
chr10	14937111	14948836	14937111	14937319	14948628	14948836	96	---	---	---	---	14937837	14937851	-	86	14937111	14948834
chr10	14939149	14944980	14939149	14939295	14944834	14944980	95	---	---	---	---	14944705	14944778	+	79	---	---
chr10	14977698	14985298	14977698	14978681	14984315	14985298	97	---	---	---	---	14978914	14978932	-	73	14977701	14985294
chr10	15002978	15010772	15002978	15006804	15007094	15010772	90	---	---	---	---	15007029	15007077	+	75	---	---
chr10	15006803	15014019	15006803	15007570	15013252	15014019	98	---	---	---	---	15012998	15013016	+	73	---	---
chr10	15010761	15016558	15010766	15012751	15014585	15016546	85	15010756	15010760	15016559	15016563	15012753	15012771	-	73	15010764	15016556
chr10	15030878	15038921	15030878	15032265	15037533	15038921	97	---	---	---	---	15037381	15037444	+	81	15030879	15038918
chr10	15046636	15066752	15046636	15047047	15066341	15066752	97	---	---	---	---	15065907	15065969	+	80	---	---
chr10	15066753	15076260	15066753	15070038	15073072	15076260	96	---	---	---	---	15072963	15073017	+	81	15066755	15076254
chr10	15074088	15076524	15074088	15074351	15076261	15076524	98	---	---	---	---	15074360	15074379	-	80	15074095	15076519
chr10	15097361	15101939	15097363	15097604	15101668	15101929	85	15097356	15097360	15101940	15101944	15097769	15097783	-	80	15097363	15101927
chr10	15123732	15139567	15123736	15128316	15134977	15139557	99	15123727	15123731	15139568	15139572	15128484	15128501	-	77	15123741	15139565
chr10	15141231	15144978	15141231	15141990	15144235	15144978	91	---	---	---	---	---	---	0	--	15141242	15144976
chr10	15141867	15144412	15141867	15142093	15144186	15144412	93	---	---	---	---	---	---	0	--	15141868	15144396
chr10	15148580	15152995	15148586	15150785	15150788	15152985	98	15148575	15148579	15152996	15153000	---	---	0	--	15148590	15152985
chr10	15158600	15173398	15158600	15158855	15173141	15173398	94	---	---	---	---	15159243	15159260	-	72	---	---
chr10	15161586	15169537	15161595	15162934	15168217	15169534	96	15161579	15161585	15169538	15169544	15168060	15168130	+	80	15161595	15169536
chr10	15185299	15202575	15185299	15186503	15201402	15202575	87	---	---	---	---	15187124	15187153	-	70	15185301	15202572
chr10	15187608	15196977	15187608	15189489	15195098	15196977	97	---	---	---	---	15194977	15195014	+	78	15187612	15196975
chr10	15241837	15244877	15241837	15242868	15243851	15244877	92	---	---	---	---	15243765	15243837	+	75	15241837	15244869
chr10	15246663	15254330	15246671	15247953	15253043	15254318	98	15246657	15246662	15254331	15254336	15248193	15248208	-	81	15246663	15254326
chr10	15255150	15270958	15255161	15256035	15270072	15270949	96	15255143	15255149	15270959	15270965	15256663	15256680	-	77	---	---
chr10	15259679	15267967	15259679	15261345	15266302	15267967	97	---	---	---	---	15261438	15261478	-	75	15259680	15267964
chr10	15270947	15283337	15270947	15271646	15282654	15283337	97	---	---	---	---	15272149	15272197	-	75	15270947	15283335
chr10	15293742	15303416	15293742	15293859	15303299	15303416	92	---	---	---	---	15302893	15302906	+	71	15293749	15303409
chr10	15294520	15303648	15294520	15294757	15303411	15303648	97	---	---	---	---	15295148	15295190	-	79	15294523	15303646
chr10	15314701	15322466	15314701	15316193	15320825	15322466	85	---	---	---	---	15316290	15316329	-	72	15314703	15322463
chr10	15332707	15338210	15332711	15333103	15337816	15338209	97	15332702	15332706	15338211	15338215	15333271	15333286	-	75	15332714	15338207
chr10	15356211	15377025	15356211	15357016	15376229	15377025	89	---	---	---	---	15375304	15375326	+	73	---	---
chr10	15372556	15380874	15372556	15374208	15379222	15380874	98	---	---	---	---	15374303	15374343	-	75	15372556	15380872
chr10	15399642	15410710	15399642	15399983	15410370	15410710	98	---	---	---	---	15400439	15400462	-	75	15399642	15410708
chr10	15402348	15407768	15402356	15402691	15407426	15407761	98	15402343	15402347	15407769	15407773	15407358	15407379	+	86	15402356	15407765
chr10	15415372	15429117	15415372	15416425	15428068	15429117	97	---	---	---	---	15416968	15416984	-	70	15415374	15429115
chr10	15478113	15483240	15478113	15478513	15482844	15483240	93	---	---	---	---	15482743	15482766	+	83	15478113	15483238
chr10	15522222	15530743	15522222	15523602	15529384	15530743	96	---	---	---	---	15523822	15523840	-	78	15522223	15530741
chr10	15535583	15547745	15535583	15537578	15545682	15547745	92	---	---	---	---	15545574	15545585	+	83	15535583	15547733
chr10	15551788	15573058	15551788	15552248	15572565	15573058	87	---	---	---	---	15553194	15553208	-	73	15551789	15573046
chr10	15564723	15575545	15564723	15567210	15573053	15575545	94	---	---	---	---	15572817	15572877	+	70	---	---
chr10	15567254	15574173	15567254	15568044	15573383	15574173	96	---	---	---	---	15573116	15573135	+	70	---	---
chr10	15586265	15592011	15586265	15586645	15591629	15592011	95	---	---	---	---	15591515	15591534	+	75	15586265	15592009
chr10	15593674	15598630	15593674	15593839	15598476	15598627	85	15593669	15593673	15598631	15598635	15598280	15598300	+	76	15593674	15598614
chr10	15614963	15635546	15614963	15615695	15634812	15635545	95	15614958	15614962	15635547	15635551	15634093	15634114	+	72	15614963	15635542
chr10	15624723	15632964	15624723	15626356	15631331	15632964	99	---	---	---	---	15631196	15631236	+	75	15624724	15632962
chr10	15639058	15651517	15639064	15639792	15650805	15651510	94	15639053	15639057	15651518	15651522	15650255	15650286	+	78	15639064	15651514
chr10	15665702	15674022	15665717	15667370	15672366	15674019	98	15665697	15665701	15674023	15674027	15672231	15672271	+	75	15665718	15674017
chr10	15697025	15708075	15697025	15698676	15706452	15708075	93	---	---	---	---	15706097	15706117	+	80	---	---
chr10	15708134	15720550	15708134	15708849	15719835	15720550	96	---	---	---	---	15709364	15709399	-	72	15708138	15720548
chr10	15728887	15747736	15728887	15733730	15742888	15747736	98	---	---	---	---	15742495	15742515	+	80	---	---
chr10	15743976	15751527	15743976	15744932	15750574	15751527	89	---	---	---	---	15750323	15750341	+	73	15743989	15751518
chr10	15747732	15762076	15747732	15750828	15758917	15762076	96	---	---	---	---	15758555	15758582	+	82	15747733	15762067
chr10	15763242	15771145	15763242	15764614	15769773	15771145	96	---	---	---	---	15769636	15769676	+	75	---	---
chr10	15787900	15806687	15787900	15788028	15806559	15806687	96	---	---	---	---	15788320	15788333	-	78	15787917	15806685
chr10	15791584	15803600	15791584	15792051	15803133	15803600	99	---	---	---	---	15802906	15802923	+	77	15791590	15803597
chr10	15829816	15838352	15829824	15831176	15837000	15838352	97	15829811	15829815	15838353	15838357	15836766	15836781	+	87	15829824	15838349
chr10	15844609	15858166	15844621	15845697	15857062	15858153	93	15844604	15844608	15858167	15858171	15856523	15856539	+	94	15844618	15858151
chr10	15852021	15856031	15852021	15854028	15854038	15856031	92	---	---	---	---	---	---	0	--	---	---
chr10	15861336	15868532	15861336	15862039	15867828	15868532	91	---	---	---	---	15867538	15867567	+	80	15861340	15868530
chr10	15877607	15891085	15877607	15878393	15890300	15891085	96	---	---	---	---	15889704	15889729	+	73	15877610	15891083
chr10	15877615	15890980	15877629	15878279	15890322	15890971	96	15877609	15877614	15890981	15890986	15878297	15878324	-	75	15877620	15890975
chr10	15909889	15921603	15909889	15910129	15921365	15921603	85	---	---	---	---	15921299	15921351	+	84	15909891	15921596
chr10	15923700	15932021	15923700	15926234	15929491	15932021	94	---	---	---	---	15929467	15929478	+	91	15923707	15932017
chr10	15965517	15973235	15965517	15967967	15970763	15973235	94	---	---	---	---	15970623	15970663	+	73	---	---
chr10	16033169	16038541	16033170	16033567	16038141	16038538	99	16033164	16033168	16038542	16038546	16033755	16033772	-	88	16033178	16038534
chr10	16040028	16052108	16040028	16042823	16049122	16052108	91	---	---	---	---	16049023	16049062	+	80	16040032	16052106
chr10	16081342	16091329	16081342	16082932	16089737	16091329	98	---	---	---	---	16089396	16089440	+	71	16081344	16091326
chr10	16109221	16130722	16109221	16111540	16128402	16130722	99	---	---	---	---	16127586	16127603	+	77	16109236	16130710
chr10	16140527	16158392	16140527	16140668	16158257	16158392	85	---	---	---	---	16141434	16141454	-	76	---	---
chr10	16148780	16160194	16148785	16149441	16159521	16160187	91	16148771	16148779	16160195	16160203	16159152	16159181	+	80	---	---
chr10	16148900	16160051	16148900	16149306	16159636	16160051	91	---	---	---	---	16159152	16159181	+	80	---	---
chr10	16168204	16180244	16168204	16168639	16179809	16180244	94	---	---	---	---	16169132	16169162	-	83	---	---
chr10	16196975	16202334	16196975	16197728	16201575	16202334	96	---	---	---	---	16197746	16197759	-	78	16196983	16202332
chr10	16209135	16215143	16209135	16209355	16214927	16215143	87	---	---	---	---	16214770	16214795	+	73	16209143	16215126
chr10	16219541	16228592	16219541	16220547	16227579	16228592	91	---	---	---	---	16220804	16220874	-	77	---	---
chr10	16241417	16253790	16241417	16242115	16253092	16253790	98	---	---	---	---	16252543	16252587	+	77	16241417	16253788
chr10	16265231	16279156	16265231	16265557	16278823	16279156	90	---	---	---	---	16266079	16266102	-	70	16265236	16279153
chr10	16270582	16277675	16270582	16271035	16277222	16277675	97	---	---	---	---	16271249	16271276	-	85	16270593	16277673
chr10	16301003	16305927	16301003	16301226	16305704	16305927	97	---	---	---	---	16301264	16301281	-	72	16301003	16305925
chr10	16324367	16338525	16324367	16328435	16334460	16338525	99	---	---	---	---	16328710	16328722	-	84	16324367	16338523
chr10	16346520	16359856	16346520	16347943	16358424	16359856	91	---	---	---	---	16357925	16357951	+	77	16346525	16359851
chr10	16391493	16399124	16391493	16392360	16398268	16399124	88	---	---	---	---	16392564	16392593	-	83	16391494	16399123
chr10	16411273	16429991	16411273	16413002	16428255	16429991	95	---	---	---	---	16413665	16413716	-	84	16411273	16429989
chr10	16418160	16428038	16418160	16418887	16427316	16428038	95	---	---	---	---	16426894	16426914	+	80	16418165	16428036
chr10	16437953	16448261	16437953	16438559	16447653	16448261	97	---	---	---	---	16438987	16439013	-	77	16437953	16448259
chr10	16452642	16459306	16452642	16452815	16459131	16459306	94	---	---	---	---	16458825	16458837	+	92	---	---
chr10	16462804	16474798	16462804	16463414	16474188	16474798	97	---	---	---	---	16473713	16473759	+	76	16462804	16474795
chr10	16485785	16505040	16485785	16486464	16504361	16505040	96	---	---	---	---	16503467	16503485	+	73	---	---
chr10	16498415	16505998	16498415	16499397	16505035	16505998	92	---	---	---	---	16504753	16504785	+	72	16498418	16505996
chr10	16569035	16581102	16569035	16569754	16580386	16581102	88	---	---	---	---	16579862	16579879	+	77	16569035	16581101
chr10	16571170	16578339	16571170	16571983	16577518	16578339	94	---	---	---	---	16572237	16572258	-	81	---	---
chr10	16590291	16602707	16590291	16590994	16602004	16602707	97	---	---	---	---	16601453	16601477	+	80	16590291	16602705
chr10	16620669	16637117	16620674	16621600	16636184	16637110	96	16620661	16620668	16637118	16637125	16621989	16622020	-	71	---	---
chr10	16625200	16635298	16625200	16626848	16633651	16635298	96	---	---	---	---	16627139	16627181	-	72	16625200	16635290
chr10	16637095	16645347	16637103	16638743	16643719	16645346	97	16637090	16637094	16645348	16645352	16643590	16643630	+	75	16637106	16645344
chr10	16658578	16668633	16658578	16659129	16668081	16668633	98	---	---	---	---	16667864	16667875	+	83	---	---
chr10	16661680	16665352	16661680	16663324	16663718	16665352	97	---	---	---	---	16663635	16663648	+	92	16661690	16665343
chr10	16672175	16673529	16672177	16672849	16672857	16673529	97	16672170	16672174	16673530	16673534	---	---	0	--	16672177	16673516
chr10	16676658	16679524	16676658	16677486	16678686	16679524	95	---	---	---	---	---	---	0	--	---	---
chr10	16683114	16685577	16683114	16683540	16685151	16685577	98	---	---	---	---	---	---	0	--	16683120	16685575
chr10	16693848	16696543	16693848	16694507	16695884	16696543	98	16693829	16693847	16696544	16696562	---	---	0	--	---	---
chr10	16697206	16700194	16697206	16697940	16699461	16700194	96	---	---	---	---	---	---	0	--	16697207	16700184
chr10	16709699	16724809	16709699	16710628	16723889	16724809	96	---	---	---	---	16723294	16723343	+	84	16709699	16724804
chr10	16709984	16724206	16709993	16710692	16723503	16724203	98	16709977	16709983	16724207	16724213	16722876	16722898	+	82	16709985	16724192
chr10	16710789	16723413	16710789	16712762	16721432	16723413	97	---	---	---	---	16721084	16721100	+	82	16710793	16723408
chr10	16725853	16728160	16725853	16726810	16727213	16728160	95	---	---	---	---	---	---	0	--	---	---
chr10	16731576	16742803	16731576	16732285	16742093	16742803	94	---	---	---	---	16741755	16741834	+	70	16731594	16742797
chr10	16752451	16758949	16752451	16752707	16758693	16758949	98	---	---	---	---	16758426	16758476	+	74	---	---
chr10	16785299	16796544	16785299	16787891	16793952	16796544	98	---	---	---	---	16793809	16793832	+	79	16785299	16796542
chr10	16818314	16830726	16818318	16819050	16829992	16830724	97	16818309	16818313	16830727	16830731	16829444	16829458	+	80	16818318	16830722
chr10	16834691	16844674	16834691	16835496	16843873	16844674	89	---	---	---	---	16843538	16843566	+	72	16834693	16844659
chr10	16844665	16856713	16844665	16845127	16856251	16856713	99	---	---	---	---	16845415	16845432	-	72	16844665	16856711
chr10	16857822	16865778	16857822	16859136	16864487	16865778	90	---	---	---	---	16859387	16859404	-	72	---	---
chr10	16878179	16881200	16878182	16878589	16880785	16881193	96	16878174	16878178	16881201	16881205	16880708	16880719	+	75	16878182	16881191
chr10	16906902	16917105	16906902	16908219	16915800	16917105	95	---	---	---	---	16908578	16908598	-	76	16906902	16917102
chr10	16918373	16938298	16918373	16918940	16937732	16938298	95	---	---	---	---	16919794	16919807	-	85	16918379	16938294
chr10	16920834	16927624	16920834	16921575	16926883	16927624	97	---	---	---	---	16926661	16926690	+	76	16920840	16927622
chr10	16940321	16960312	16940321	16943466	16956948	16960312	87	---	---	---	---	16944089	16944113	-	76	16940330	16960310
chr10	16962616	16970379	16962616	16965385	16967612	16970379	97	---	---	---	---	16965481	16965497	-	76	16962616	16970375
chr10	16984559	16993765	16984559	16985795	16992519	16993765	87	---	---	---	---	16986024	16986064	-	87	---	---
chr10	16987243	16996441	16987243	16990282	16993500	16996441	95	---	---	---	---	16990345	16990384	-	80	16987244	16996439
chr10	16998206	17009072	16998206	16998936	17008340	17009072	95	---	---	---	---	17007871	17007917	+	76	16998207	17009068
chr10	17012036	17019856	17012039	17013254	17018637	17019852	95	17012026	17012035	17019857	17019866	17018394	17018413	+	80	17012039	17019846
chr10	17025878	17039601	17025878	17029017	17036465	17039601	98	---	---	---	---	17029370	17029388	-	84	17025890	17039600
chr10	17040424	17057491	17040424	17041497	17056417	17057491	96	---	---	---	---	17056076	17056111	+	72	17040425	17057481
chr10	17046514	17055953	17046514	17048028	17054438	17055953	98	---	---	---	---	17054209	17054238	+	80	17046514	17055951
chr10	17057491	17064799	17057491	17058850	17063415	17064787	96	17057486	17057490	17064800	17064804	17059063	17059079	-	82	17057491	17064792
chr10	17089680	17097420	17089680	17090932	17096216	17097420	94	---	---	---	---	17095973	17095991	+	78	17089680	17097418
chr10	17117720	17128473	17117720	17118945	17127240	17128473	93	---	---	---	---	17119245	17119259	-	73	17117721	17128466
chr10	17137392	17147200	17137392	17139719	17144874	17147200	99	---	---	---	---	17139841	17139860	-	70	17137393	17147198
chr10	17149834	17161816	17149845	17150306	17161351	17161812	99	17149825	17149833	17161817	17161825	17150485	17150497	-	76	17149838	17161814
chr10	17186405	17198753	17186417	17187107	17198083	17198751	96	17186400	17186404	17198754	17198758	17187610	17187655	-	78	17186412	17198749
chr10	17203274	17219263	17203274	17204713	17217805	17219263	95	---	---	---	---	17205046	17205073	-	89	17203275	17219261
chr10	17206818	17216138	17206823	17208054	17214908	17216137	97	17206811	17206817	17216139	17216145	17214648	17214663	+	81	17206823	17216135
chr10	17242590	17250902	17242605	17244257	17249235	17250887	99	17242585	17242589	17250903	17250907	17244352	17244392	-	75	17242605	17250895
chr10	17289973	17302263	17289983	17292949	17299292	17302257	93	17289963	17289972	17302264	17302273	17299192	17299231	+	80	17289976	17302253
chr10	17291368	17302257	17291368	17292949	17300637	17302257	92	---	---	---	---	17300526	17300551	+	76	17291381	17302253
chr10	17310081	17329054	17310081	17310280	17328855	17329054	98	---	---	---	---	17310943	17310954	-	75	---	---
chr10	17322659	17330201	17322661	17323808	17329049	17330196	99	17322654	17322658	17330202	17330206	17328823	17328842	+	85	17322663	17330198
chr10	17335788	17348144	17335788	17336477	17347455	17348144	99	---	---	---	---	17336980	17337025	-	78	17335788	17348142
chr10	17378906	17393412	17378906	17379389	17392929	17393412	98	---	---	---	---	17380020	17380031	-	91	17378906	17393400
chr10	17508436	17528422	17508436	17508842	17528023	17528422	89	---	---	---	---	17527192	17527246	+	70	17508442	17528421
chr10	17552431	17568196	17552431	17554393	17566232	17568196	98	---	---	---	---	17554898	17554954	-	70	17552431	17568194
chr10	17585511	17592247	17585511	17586854	17590904	17592247	99	---	---	---	---	17586908	17586962	-	81	17585513	17592245
chr10	17612589	17622944	17612589	17613978	17621544	17622944	91	---	---	---	---	17621196	17621216	+	76	---	---
chr10	17623355	17642026	17623355	17624583	17640786	17642026	93	---	---	---	---	17640204	17640233	+	73	17623356	17642019
chr10	17628584	17637974	17628584	17629824	17636735	17637974	98	---	---	---	---	17630103	17630115	-	84	17628585	17637971
chr10	17646301	17667560	17646301	17649027	17664802	17667560	92	---	---	---	---	17664292	17664327	+	75	17646301	17667557
chr10	17649854	17659483	17649854	17651087	17658249	17659483	98	---	---	---	---	17651393	17651435	-	76	17649854	17659481
chr10	17679027	17689522	17679027	17679327	17689221	17689522	93	---	---	---	---	17679658	17679678	-	80	17679037	17689520
chr10	17703437	17718663	17703437	17704609	17717466	17718663	95	---	---	---	---	17705170	17705197	-	82	17703437	17718654
chr10	17704709	17712330	17704709	17705939	17711099	17712330	98	---	---	---	---	17706175	17706197	-	86	17704718	17712326
chr10	17725117	17738997	17725125	17725591	17738529	17738994	95	17725110	17725116	17738998	17739004	17725956	17725989	-	73	17725125	17738992
chr10	17739529	17744484	17739532	17739766	17744248	17744480	94	17739524	17739528	17744485	17744489	17744023	17744048	+	73	17739532	17744477
chr10	17750447	17759918	17750447	17751661	17758683	17759918	96	---	---	---	---	17758424	17758439	+	81	17750448	17759916
chr10	17761551	17774472	17761551	17764130	17771895	17774472	99	---	---	---	---	17771593	17771606	+	85	---	---
chr10	17782786	17792170	17782786	17784028	17790928	17792170	98	---	---	---	---	17784266	17784281	-	81	17782786	17792164
chr10	17806949	17819408	17806949	17807654	17818703	17819408	98	---	---	---	---	17818150	17818195	+	78	17806949	17819405
chr10	17821610	17833507	17821612	17822076	17833041	17833505	99	17821604	17821609	17833508	17833513	17822290	17822307	-	72	17821613	17833505
chr10	17865700	17873932	17865700	17867339	17872295	17873932	96	---	---	---	---	17867434	17867479	-	78	17865700	17873930
chr10	17884151	17901686	17884151	17885489	17900294	17901686	88	---	---	---	---	17886197	17886224	-	85	17884152	17901679
chr10	17885492	17893141	17885492	17888007	17890624	17893141	99	---	---	---	---	17888105	17888137	-	75	17885493	17893139
chr10	17893532	17911683	17893532	17893761	17911454	17911683	93	---	---	---	---	17894321	17894364	-	95	---	---
chr10	17902096	17911454	17902096	17903165	17910407	17911454	93	---	---	---	---	17903428	17903456	-	72	17902100	17911452
chr10	17913088	17924755	17913094	17914349	17923512	17924746	96	17913083	17913087	17924756	17924760	17914765	17914788	-	70	17913090	17924744
chr10	17934658	17942966	17934673	17936327	17941331	17942964	97	17934653	17934657	17942967	17942971	17941195	17941235	+	75	17934673	17942962
chr10	17984646	17997011	17984646	17985323	17996334	17997011	99	---	---	---	---	17985827	17985872	-	78	17984646	17997009
chr10	18006778	18023804	18006778	18007152	18023413	18023804	86	---	---	---	---	18022650	18022678	+	82	18006779	18023793
chr10	18010812	18021489	18010812	18013028	18019452	18021489	90	---	---	---	---	18019417	18019450	+	70	18010813	18021476
chr10	18037900	18045343	18037901	18038734	18044507	18045340	97	18037894	18037899	18045344	18045349	18038829	18038868	-	72	18037912	18045338
chr10	18067133	18079155	18067133	18067602	18078688	18079155	98	---	---	---	---	18068122	18068139	-	77	18067134	18079147
chr10	18082096	18094080	18082096	18082554	18093622	18094080	96	---	---	---	---	18093178	18093207	+	70	18082098	18094077
chr10	18098237	18108232	18098237	18100067	18106363	18108232	95	---	---	---	---	18106350	18106361	+	100	18098238	18108229
chr10	18127240	18141440	18127240	18127657	18141023	18141440	99	---	---	---	---	18140369	18140384	+	75	18127240	18141435
chr10	18129342	18141287	18129342	18129698	18140918	18141287	86	---	---	---	---	18130192	18130209	-	72	18129344	18141285
chr10	18148733	18159591	18148736	18149309	18159011	18159583	96	18148728	18148732	18159592	18159596	18158525	18158542	+	72	18148737	18159586
chr10	18222959	18233385	18222959	18224924	18231420	18233385	99	---	---	---	---	18224926	18224960	-	71	18222959	18233383
chr10	18234585	18246612	18234585	18235058	18246124	18246598	99	18234580	18234584	18246613	18246617	18235345	18235362	-	72	18234586	18246594
chr10	18246856	18254342	18246856	18246990	18254212	18254342	90	---	---	---	---	18246992	18247013	-	77	18246864	18254340
chr10	18285418	18301274	18285418	18286286	18300403	18301274	87	---	---	---	---	18299890	18299902	+	84	18285418	18301273
chr10	18288849	18295701	18288849	18289371	18295177	18295701	99	---	---	---	---	18294914	18294931	+	77	18288850	18295699
chr10	18301775	18313167	18301775	18303214	18311745	18313167	87	---	---	---	---	18303614	18303640	-	74	---	---
chr10	18326207	18336585	18326219	18327454	18335344	18336579	97	18326202	18326206	18336586	18336590	18327809	18327820	-	75	18326212	18336584
chr10	18346362	18357381	18346370	18349179	18354565	18357368	96	18346357	18346361	18357382	18357386	18349409	18349432	-	75	18346370	18357376
chr10	18382507	18391804	18382507	18383724	18390588	18391804	98	---	---	---	---	18390308	18390322	+	86	18382507	18391802
chr10	18393954	18401883	18393954	18395303	18400534	18401883	97	---	---	---	---	18395390	18395460	-	80	18393955	18401881
chr10	18427177	18436188	18427180	18428465	18434862	18436187	95	18427172	18427176	18436189	18436193	18428702	18428718	-	76	---	---
chr10	18438097	18447315	18438097	18439683	18445729	18447315	99	---	---	---	---	18445607	18445634	+	78	18438098	18447313
chr10	18455410	18463476	18455420	18455578	18463312	18463471	95	18455405	18455409	18463477	18463481	18455701	18455730	-	70	18455420	18463474
chr10	18458497	18461900	18458497	18458697	18461700	18461900	99	---	---	---	---	18458762	18458848	-	71	18458497	18461898
chr10	18477935	18498347	18477935	18478648	18497626	18498347	90	---	---	---	---	18496740	18496753	+	85	18477935	18498345
chr10	18479773	18487062	18479773	18480395	18486421	18487062	90	---	---	---	---	18480619	18480637	-	73	18479777	18487060
chr10	18498488	18506556	18498496	18499768	18505273	18506544	96	18498483	18498487	18506557	18506561	18505088	18505180	+	72	18498496	18506546
chr10	18515475	18531414	18515475	18516253	18530639	18531414	96	---	---	---	---	18530014	18530051	+	73	---	---
chr10	18524313	18531920	18524313	18524825	18531409	18531920	95	---	---	---	---	18531094	18531106	+	76	18524323	18531917
chr10	18524317	18531920	18524317	18524825	18531413	18531920	96	---	---	---	---	18531094	18531106	+	76	18524323	18531917
chr10	18599359	18611121	18599359	18599859	18610618	18611121	97	---	---	---	---	18610185	18610197	+	76	18599369	18611117
chr10	18623352	18631467	18623352	18624666	18630104	18631465	92	18623347	18623351	18631468	18631472	18629950	18630017	+	79	18623352	18631466
chr10	18650498	18669782	18650498	18652329	18667931	18669782	92	---	---	---	---	18667401	18667414	+	71	---	---
chr10	18675001	18684258	18675015	18676530	18682763	18684250	96	18674996	18675000	18684259	18684263	18682516	18682535	+	70	18675015	18684248
chr10	18698079	18706947	18698079	18698951	18706072	18706947	94	---	---	---	---	18705746	18705760	+	86	18698091	18706933
chr10	18714531	18728334	18714538	18718280	18724527	18728321	95	18714526	18714530	18728335	18728339	18724277	18724293	+	76	18714539	18728333
chr10	18731271	18743061	18731271	18735363	18738969	18743061	99	---	---	---	---	18735446	18735515	-	77	18731276	18743059
chr10	18745214	18753282	18745214	18746555	18751941	18753282	98	---	---	---	---	18746648	18746715	-	80	18745214	18753279
chr10	18778075	18787346	18778075	18779295	18786128	18787346	94	---	---	---	---	18785868	18785883	+	81	18778076	18787343
chr10	18799433	18807164	18799433	18800712	18805906	18807164	95	---	---	---	---	18800951	18800972	-	90	18799433	18807162
chr10	18818188	18826300	18818188	18819453	18824917	18826300	89	---	---	---	---	18824664	18824682	+	78	18818189	18826298
chr10	18831245	18839303	18831245	18831808	18838702	18839303	88	---	---	---	---	18832120	18832153	-	73	---	---
chr10	18863409	18883815	18863420	18863686	18883541	18883810	86	18863404	18863408	18883816	18883820	18864631	18864645	-	86	---	---
chr10	18870619	18885885	18870633	18871157	18885361	18885884	98	18870613	18870618	18885886	18885891	18871774	18871813	-	80	18870621	18885884
chr10	18879321	18887022	18879321	18880465	18885878	18887022	98	---	---	---	---	18880555	18880595	-	75	---	---
chr10	18892357	18900548	18892357	18893738	18899203	18900548	94	---	---	---	---	18898950	18898968	+	78	18892358	18900546
chr10	18901940	18911101	18901940	18903526	18909515	18911101	99	---	---	---	---	18903621	18903648	-	78	18901940	18911099
chr10	18914659	18922750	18914659	18915259	18922149	18922750	94	---	---	---	---	18915571	18915604	-	73	---	---
chr10	18938127	18952180	18938127	18942621	18947682	18952180	94	---	---	---	---	---	---	0	--	18938133	18952178
chr10	18987395	18994857	18987395	18988654	18993579	18994857	96	---	---	---	---	18988707	18988761	-	81	18987395	18994855
chr10	19001444	19013806	19001444	19002172	19013079	19013806	95	---	---	---	---	19012536	19012557	+	90	19001444	19013804
chr10	19016656	19020655	19016668	19016856	19020466	19020654	87	19016651	19016655	19020656	19020660	19016957	19016991	-	74	19016673	19020651
chr10	19020824	19041038	19020824	19021712	19040150	19041038	94	---	---	---	---	19022574	19022587	-	85	19020824	19041032
chr10	19034217	19041491	19034217	19034675	19041033	19041491	96	---	---	---	---	19034747	19034822	-	76	19034235	19041488
chr10	19045932	19054225	19045932	19047586	19052572	19054225	98	---	---	---	---	19052436	19052475	+	75	19045932	19054223
chr10	19082665	19094015	19082665	19084378	19092303	19094015	99	---	---	---	---	19084412	19084427	-	75	19082678	19094013
chr10	19103068	19112984	19103068	19103351	19112701	19112984	94	---	---	---	---	19103756	19103782	-	85	19103085	19112981
chr10	19115022	19136141	19115022	19115957	19135208	19136141	96	---	---	---	---	19116519	19116548	-	73	---	---
chr10	19123117	19135215	19123119	19124339	19133977	19135210	98	19123112	19123116	19135216	19135220	19124651	19124666	-	75	19123125	19135208
chr10	19139586	19149805	19139586	19141391	19147959	19149805	93	---	---	---	---	19141511	19141534	-	79	19139588	19149803
chr10	19167539	19181661	19167539	19168251	19180950	19181661	95	---	---	---	---	19180382	19180428	+	76	19167542	19181659
chr10	19185607	19193949	19185607	19187297	19192257	19193949	96	---	---	---	---	19187392	19187432	-	75	19185608	19193947
chr10	19208971	19220564	19208971	19210237	19219298	19220564	94	---	---	---	---	19210639	19210662	-	75	19208972	19220562
chr10	19239887	19252330	19239901	19240635	19251580	19252315	96	19239882	19239886	19252331	19252335	19251032	19251046	+	86	---	---
chr10	19269138	19279167	19269138	19270989	19277349	19279167	95	---	---	---	---	---	---	0	--	19269145	19279165
chr10	19283970	19291027	19283978	19285633	19289314	19291023	95	19283965	19283969	19291028	19291032	19285784	19285801	-	83	19283978	19291021
chr10	19355980	19374361	19355980	19358230	19372133	19374361	94	---	---	---	---	19371562	19371599	+	78	19355980	19374359
chr10	19363243	19370841	19363243	19364153	19369928	19370841	96	19363238	19363242	19370842	19370846	19364405	19364442	-	71	19363244	19370838
chr10	19394301	19404229	19394301	19394842	19403690	19404229	98	---	---	---	---	19395172	19395199	-	75	---	---
chr10	19456405	19463840	19456405	19457654	19462505	19463840	91	---	---	---	---	19457861	19457883	-	86	19456406	19463835
chr10	19470586	19479822	19470586	19472102	19478325	19479822	96	19470581	19470585	19479823	19479827	19478034	19478053	+	70	19470588	19479820
chr10	19497658	19507484	19497658	19498877	19506248	19507484	95	---	---	---	---	19499187	19499210	-	79	19497675	19507482
chr10	19516594	19527844	19516594	19518864	19525636	19527844	94	---	---	---	---	19519167	19519179	-	84	---	---
chr10	19541843	19551899	19541843	19542262	19551506	19551899	89	---	---	---	---	19542506	19542548	-	72	19541844	19551897
chr10	19545027	19550220	19545027	19545157	19550087	19550220	94	---	---	---	---	19545159	19545183	-	72	19545027	19550214
chr10	19556689	19562395	19556689	19557103	19561984	19562395	91	---	---	---	---	19561775	19561794	+	75	19556690	19562378
chr10	19577329	19591636	19577329	19578371	19590590	19591636	96	---	---	---	---	19590032	19590048	+	70	19577330	19591634
chr10	19610209	19626020	19610214	19610514	19625718	19626017	94	19610203	19610208	19626021	19626026	19625071	19625088	+	77	---	---
chr10	19610511	19627055	19610511	19610977	19626586	19627055	91	---	---	---	---	19611715	19611757	-	83	19610519	19627053
chr10	19615577	19624383	19615588	19617111	19622854	19624377	99	19615572	19615576	19624384	19624388	19622596	19622628	+	78	19615578	19624375
chr10	19639942	19647993	19639954	19641188	19646751	19647983	97	19639936	19639941	19647994	19647999	19646510	19646528	+	73	19639955	19647987
chr10	19651370	19662033	19651370	19653385	19659791	19662033	88	---	---	---	---	19653409	19653428	-	90	19651370	19662019
chr10	19682446	19691776	19682446	19683147	19691075	19691776	99	---	---	---	---	19683532	19683544	-	84	19682446	19691774
chr10	19708682	19721102	19708694	19709390	19720403	19721099	99	19708677	19708681	19721103	19721107	19709894	19709939	-	78	19708692	19721097
chr10	19730400	19738228	19730400	19731599	19737029	19738228	98	---	---	---	---	19731779	19731836	-	70	19730400	19738223
chr10	19757645	19776101	19757645	19757824	19775922	19776101	98	---	---	---	---	19775060	19775109	+	76	19757646	19776096
chr10	19759577	19770984	19759577	19763693	19766881	19770984	96	---	---	---	---	19766763	19766785	+	78	---	---
chr10	19785842	19794070	19785842	19787482	19792421	19794070	94	---	---	---	---	19792284	19792324	+	73	19785843	19794068
chr10	19808493	19816281	19808506	19809804	19814944	19816280	96	19808487	19808492	19816282	19816287	19809895	19809958	-	82	19808494	19816280
chr10	19829394	19848363	19829401	19832660	19845131	19848350	85	19829389	19829393	19848364	19848368	19844758	19844780	+	78	---	---
chr10	19840761	19861090	19840761	19843167	19858758	19861090	90	---	---	---	---	19843784	19843857	-	74	---	---
chr10	19848458	19858774	19848471	19849818	19857414	19858761	99	19848453	19848457	19858775	19858779	19857096	19857114	+	78	19848471	19858770
chr10	19877010	19883987	19877010	19877943	19883060	19883987	92	---	---	---	---	19882984	19882997	+	71	---	---
chr10	19881310	19894525	19881310	19881553	19894282	19894525	95	---	---	---	---	19882145	19882166	-	77	---	---
chr10	19882893	19895150	19882893	19883499	19894520	19895150	93	---	---	---	---	19884030	19884049	-	90	19882907	19895148
chr10	19908973	19917209	19908973	19909386	19916795	19917209	89	---	---	---	---	19909460	19909558	-	71	---	---
chr10	19933822	19943382	19933836	19934271	19942940	19943375	98	19933817	19933821	19943383	19943387	19934593	19934606	-	85	19933827	19943379
chr10	19947222	19952363	19947222	19947612	19951944	19952363	90	---	---	---	---	19951876	19951942	+	73	19947222	19952361
chr10	19968098	19982586	19968098	19969632	19981053	19982586	98	---	---	---	---	19970139	19970189	-	80	19968102	19982585
chr10	19995888	20004144	19995896	19996577	20003453	20004134	99	19995881	19995887	20004145	20004151	20003224	20003281	+	79	19995893	20004138
chr10	20023145	20035539	20023145	20023839	20034844	20035539	98	---	---	---	---	20034293	20034347	+	70	20023152	20035537
chr10	20078158	20088939	20078167	20078903	20088182	20088926	87	20078153	20078157	20088940	20088944	20079191	20079211	-	76	---	---
chr10	20080709	20087606	20080709	20083231	20085095	20087606	96	---	---	---	---	20083297	20083312	-	87	20080711	20087598
chr10	20106277	20118692	20106292	20106989	20117992	20118689	98	20106272	20106276	20118693	20118697	20117442	20117487	+	78	20106281	20118686
chr10	20122160	20129859	20122160	20122327	20129692	20129859	86	---	---	---	---	20122640	20122659	-	80	---	---
chr10	20127168	20129691	20127168	20127586	20129273	20129691	95	---	---	---	---	20127635	20127648	-	71	20127170	20129688
chr10	20182270	20204158	20182270	20182912	20203533	20204158	89	---	---	---	---	20183607	20183631	-	72	20182275	20204152
chr10	20182912	20197751	20182912	20186886	20193777	20197751	98	---	---	---	---	20193460	20193477	+	83	20182912	20197748
chr10	20199344	20208355	20199353	20199500	20208203	20208349	91	20199338	20199343	20208356	20208361	20199790	20199805	-	87	20199350	20208348
chr10	20230798	20238036	20230811	20232091	20236763	20238022	97	20230792	20230797	20238037	20238042	20236662	20236710	+	79	20230812	20238027
chr10	20253466	20265720	20253466	20254187	20265000	20265720	96	---	---	---	---	20254712	20254728	-	88	20253467	20265718
chr10	20269259	20277175	20269259	20270600	20275834	20277175	98	---	---	---	---	20275687	20275747	+	81	20269259	20277172
chr10	20277910	20287398	20277910	20279145	20286163	20287398	98	---	---	---	---	20279452	20279476	-	80	20277911	20287396
chr10	20294492	20307122	20294492	20297685	20303952	20307122	94	20294487	20294491	20307123	20307127	20297826	20297856	-	80	20294492	20307120
chr10	20335488	20355028	20335488	20336805	20353689	20355028	96	---	---	---	---	20352895	20352915	+	80	20335488	20355026
chr10	20348320	20360401	20348320	20349975	20358746	20360401	97	---	---	---	---	20358390	20358409	+	85	20348320	20360399
chr10	20362013	20371177	20362022	20363607	20369579	20371164	99	20362008	20362012	20371178	20371182	20363700	20363727	-	78	20362019	20371162
chr10	20378510	20398559	20378510	20380065	20396905	20398559	90	---	---	---	---	20380882	20380906	-	84	20378510	20398556
chr10	20383993	20395888	20383993	20387234	20392566	20395888	92	---	---	---	---	20387481	20387495	-	86	20383996	20395886
chr10	20409651	20424514	20409651	20413749	20420418	20424512	99	20409646	20409650	20424515	20424519	20413919	20413936	-	77	20409651	20424510
chr10	20439235	20443099	20439235	20439494	20442840	20443099	96	---	---	---	---	20442717	20442736	+	70	20439240	20443086
chr10	20463258	20475156	20463258	20463722	20474692	20475156	99	---	---	---	---	20463933	20463950	-	77	20463258	20475150
chr10	20477693	20486515	20477694	20479911	20484285	20486511	91	20477688	20477692	20486516	20486520	20480060	20480078	-	84	20477695	20486509
chr10	20489688	20496354	20489688	20490269	20495773	20496354	95	---	---	---	---	20490478	20490517	-	72	20489701	20496343
chr10	20493298	20513057	20493298	20495524	20510850	20513057	86	---	---	---	---	20510148	20510167	+	75	20493306	20513048
chr10	20535178	20549859	20535188	20535350	20549685	20549849	95	20535173	20535177	20549860	20549864	20549170	20549216	+	72	20535194	20549854
chr10	20537005	20546871	20537005	20539181	20544717	20546861	93	20537000	20537004	20546872	20546876	20539369	20539384	-	81	20537005	20546870
chr10	20537276	20546234	20537276	20538549	20544988	20546229	92	20537271	20537275	20546235	20546239	20538848	20538870	-	73	---	---
chr10	20549852	20558687	20549852	20550591	20557907	20558687	88	---	---	---	---	20550843	20550859	-	82	---	---
chr10	20566642	20575608	20566642	20567864	20574391	20575598	93	20566636	20566641	20575609	20575614	20574127	20574142	+	87	20566642	20575603
chr10	20589468	20599902	20589468	20589966	20599404	20599902	96	---	---	---	---	20590414	20590431	-	72	20589471	20599900
chr10	20611582	20623984	20611582	20612281	20623285	20623984	97	---	---	---	---	20612789	20612832	-	75	20611582	20623982
chr10	20624750	20634729	20624750	20626559	20632915	20634729	95	---	---	---	---	---	---	0	--	20624751	20634726
chr10	20661482	20678301	20661495	20662718	20677067	20678298	95	20661475	20661481	20678302	20678308	20676414	20676443	+	76	20661485	20678294
chr10	20663087	20671319	20663087	20664613	20669779	20671319	95	---	---	---	---	20669638	20669657	+	70	20663088	20671307
chr10	20686860	20696118	20686860	20688368	20694605	20696118	96	---	---	---	---	20694350	20694374	+	72	20686860	20696115
chr10	20719502	20729749	20719513	20719943	20729316	20729745	93	20719497	20719501	20729750	20729754	20728891	20728922	+	78	20719502	20729733
chr10	20721324	20729322	20721326	20722319	20728319	20729314	97	20721319	20721323	20729323	20729327	20728058	20728069	+	83	20721326	20729310
chr10	20729745	20742138	20729745	20730430	20741437	20742126	98	20729738	20729744	20742139	20742145	20730934	20730979	-	78	20729745	20742124
chr10	20743990	20758062	20744001	20749454	20752813	20758061	86	20743985	20743989	20758063	20758067	20749589	20749600	-	83	20743991	20758057
chr10	20758172	20767871	20758172	20761064	20765005	20767871	97	---	---	---	---	20761213	20761244	-	71	20758172	20767867
chr10	20769928	20790341	20769942	20771171	20789101	20790330	97	20769923	20769927	20790342	20790346	20788480	20788515	+	83	20769933	20790338
chr10	20776549	20784854	20776549	20778212	20783215	20784854	97	---	---	---	---	20778338	20778378	-	75	---	---
chr10	20796969	20813410	20796969	20797628	20812762	20813410	91	---	---	---	---	20812005	20812024	+	95	---	---
chr10	20844931	20866266	20844931	20845398	20865799	20866266	98	---	---	---	---	20846364	20846385	-	86	20844931	20866251
chr10	20853114	20865411	20853114	20853807	20864718	20865411	99	---	---	---	---	20864172	20864215	+	77	20853114	20865409
chr10	20892040	20901257	20892040	20893626	20899671	20901257	99	---	---	---	---	20893721	20893748	-	78	20892040	20901255
chr10	20901763	20915383	20901763	20902996	20914150	20915383	96	---	---	---	---	20913592	20913611	+	85	20901763	20915378
chr10	20918318	20930414	20918318	20918779	20929953	20930414	97	---	---	---	---	20919307	20919320	-	71	20918319	20930412
chr10	20973360	20993408	20973360	20974599	20992190	20993408	96	---	---	---	---	20991317	20991381	+	89	20973362	20993406
chr10	20977583	20989808	20977583	20978284	20989102	20989808	95	---	---	---	---	20988561	20988596	+	75	20977584	20989806
chr10	20993703	21001830	20993703	20994084	21001449	21001830	97	---	---	---	---	20994396	20994432	-	70	20993704	21001818
chr10	21004247	21011296	21004247	21004738	21010759	21011296	85	---	---	---	---	21004939	21005038	-	73	---	---
chr10	21045341	21054590	21045341	21046888	21053073	21054590	94	---	---	---	---	21047159	21047178	-	70	21045341	21054588
chr10	21061300	21076980	21061315	21065729	21072565	21076978	99	21061295	21061299	21076981	21076985	21065898	21065915	-	72	21061303	21076976
chr10	21107050	21128613	21107050	21107736	21127926	21128613	95	---	---	---	---	21127268	21127282	+	73	---	---
chr10	21107787	21117190	21107787	21109019	21115958	21117190	98	---	---	---	---	21115670	21115682	+	84	21107788	21117187
chr10	21137065	21146496	21137065	21140143	21143403	21146496	98	---	---	---	---	21143295	21143328	+	76	---	---
chr10	21187400	21195700	21187408	21188652	21194466	21195691	93	21187395	21187399	21195701	21195705	21188870	21188885	-	87	21187408	21195689
chr10	21214620	21217071	21214620	21214732	21216959	21217071	93	---	---	---	---	---	---	0	--	21214623	21217064
chr10	21239425	21249341	21239425	21240703	21248062	21249341	96	---	---	---	---	21247985	21248015	+	74	21239428	21249338
chr10	21249687	21254531	21249687	21251601	21252617	21254531	93	---	---	---	---	21252523	21252537	+	80	21249695	21254525
chr10	21250586	21254112	21250586	21251168	21253518	21254099	92	21250581	21250585	21254113	21254117	21251243	21251255	-	84	21250586	21254106
chr10	21260038	21267635	21260038	21263834	21263839	21267635	99	---	---	---	---	---	---	0	--	---	---
chr10	21283184	21292415	21283192	21284780	21290823	21292411	99	21283179	21283183	21292416	21292420	21284872	21284899	-	78	21283194	21292408
chr10	21296370	21312327	21296370	21300366	21308311	21312327	96	---	---	---	---	21300700	21300723	-	75	21296370	21312323
chr10	21318653	21326894	21318653	21320290	21325241	21326894	95	---	---	---	---	21325107	21325147	+	73	21318654	21326892
chr10	21333309	21341532	21333309	21334692	21340149	21341531	98	21333300	21333308	21341533	21341541	21334912	21334930	-	78	21333310	21341531
chr10	21347685	21363663	21347685	21348650	21362696	21363663	95	---	---	---	---	21362038	21362072	+	82	21347685	21363660
chr10	21353366	21362696	21353366	21354599	21361464	21362696	96	---	---	---	---	21361204	21361218	+	80	21353366	21362692
chr10	21375233	21380448	21375248	21375936	21379742	21380433	94	21375228	21375232	21380449	21380453	21376105	21376127	-	73	21375235	21380447
chr10	21435238	21441567	21435238	21436520	21440328	21441567	89	---	---	---	---	21440211	21440245	+	71	21435238	21441565
chr10	21444424	21458893	21444424	21447753	21455567	21458893	96	---	---	---	---	21455204	21455221	+	72	21444441	21458884
chr10	21468595	21478320	21468598	21469288	21477630	21478320	99	21468584	21468594	21478321	21478331	21469655	21469671	-	70	21468598	21478318
chr10	21479047	21498618	21479047	21479512	21498154	21498618	94	---	---	---	---	21497397	21497420	+	87	21479047	21498613
chr10	21488159	21495512	21488172	21489411	21494309	21495508	91	21488154	21488158	21495513	21495517	21489464	21489515	-	78	21488159	21495508
chr10	21507701	21517433	21507701	21508393	21516731	21517423	99	21507696	21507700	21517434	21517438	21516350	21516366	+	70	21507704	21517427
chr10	21533816	21546183	21533816	21534497	21545486	21546183	96	---	---	---	---	21535001	21535046	-	78	21533816	21546181
chr10	21549737	21557369	21549737	21551021	21556099	21557369	97	---	---	---	---	21555946	21555964	+	78	21549739	21557367
chr10	21567936	21575625	21567936	21568710	21574811	21575625	90	---	---	---	---	21574546	21574560	+	80	---	---
chr10	21578590	21585973	21578590	21579860	21584722	21585973	93	---	---	---	---	21584506	21584573	+	70	21578595	21585972
chr10	21591705	21606381	21591705	21592740	21605350	21606381	95	---	---	---	---	21604730	21604751	+	72	21591714	21606378
chr10	21595255	21604608	21595255	21596488	21603375	21604608	98	21595250	21595254	21604609	21604613	21603109	21603124	+	75	21595255	21604607
chr10	21606847	21617161	21606847	21607081	21616928	21617161	97	---	---	---	---	21607373	21607398	-	73	21606849	21617159
chr10	21626207	21638491	21626207	21627918	21636787	21638491	95	---	---	---	---	21628302	21628319	-	72	21626208	21638489
chr10	21651605	21670121	21651605	21652030	21669697	21670121	97	---	---	---	---	21668884	21668936	+	79	21651606	21670107
chr10	21656928	21667220	21656928	21658274	21665874	21667220	99	---	---	---	---	21658573	21658591	-	78	21656928	21667218
chr10	21670120	21678289	21670120	21671352	21677056	21678289	99	---	---	---	---	21671587	21671605	-	78	21670120	21678287
chr10	21683619	21691110	21683633	21685310	21689426	21691103	98	21683613	21683618	21691111	21691116	21685372	21685391	-	80	21683619	21691097
chr10	21699661	21712922	21699661	21700669	21711914	21712922	98	---	---	---	---	21711351	21711367	+	70	21699661	21712919
chr10	21720433	21722974	21720433	21720787	21722620	21722974	94	---	---	---	---	21720836	21720849	-	71	21720436	21722972
chr10	21731041	21745375	21731044	21731159	21745260	21745375	96	21731036	21731040	21745376	21745380	21731669	21731683	-	80	21731044	21745374
chr10	21734336	21743517	21734351	21735782	21742082	21743513	96	21734331	21734335	21743518	21743522	21741807	21741839	+	78	---	---
chr10	21756645	21766128	21756645	21757876	21764899	21766128	96	---	---	---	---	21758119	21758134	-	81	21756645	21766126
chr10	21800172	21816943	21800172	21800943	21816186	21816943	88	---	---	---	---	21801569	21801605	-	72	21800173	21816941
chr10	21805309	21816173	21805309	21805704	21815778	21816173	93	---	---	---	---	21806149	21806192	-	72	21805309	21816168
chr10	21819718	21829096	21819724	21820959	21827847	21829082	98	21819712	21819717	21829097	21829102	21827585	21827600	+	81	21819724	21829089
chr10	21833815	21843974	21833823	21835701	21842082	21843959	99	21833810	21833814	21843975	21843979	21835703	21835714	-	100	21833815	21843970
chr10	21873738	21884242	21873738	21875110	21882868	21884242	88	---	---	---	---	21875404	21875419	-	81	21873739	21884224
chr10	21878159	21888441	21878159	21880077	21886540	21888441	96	---	---	---	---	21880079	21880113	-	71	21878159	21888439
chr10	21896863	21909180	21896863	21897563	21908470	21909169	97	21896858	21896862	21909181	21909185	21907924	21907953	+	73	21896864	21909177
chr10	21949837	21957131	21949837	21952390	21954574	21957131	96	---	---	---	---	21952482	21952500	-	73	21949838	21957125
chr10	21993228	21997982	21993228	21993348	21997862	21997982	95	---	---	---	---	21993373	21993432	-	70	21993228	21997976
chr10	22007266	22017450	22007266	22009093	22015577	22017450	95	---	---	---	---	22015542	22015575	+	70	22007268	22017448
chr10	22034124	22050150	22034124	22035427	22048807	22050150	93	---	---	---	---	22036068	22036089	-	77	22034124	22050149
chr10	22036547	22044452	22036547	22037868	22043111	22044452	95	---	---	---	---	22037952	22038015	-	81	22036547	22044449
chr10	22085835	22101817	22085835	22085982	22101670	22101817	93	---	---	---	---	22100885	22100918	+	73	22085835	22101815
chr10	22094837	22101670	22094837	22096071	22100436	22101670	98	---	---	---	---	22100250	22100267	+	72	22094837	22101668
chr10	22103169	22117207	22103169	22103917	22116464	22117207	94	---	---	---	---	22115919	22115932	+	71	22103177	22117201
chr10	22124949	22134287	22124949	22126185	22133073	22134287	96	---	---	---	---	22126431	22126446	-	81	22124950	22134285
chr10	22147417	22153576	22147417	22147720	22153273	22153576	90	---	---	---	---	22147891	22147903	-	76	---	---
chr10	22155838	22172739	22155838	22157081	22171507	22172739	97	---	---	---	---	22157760	22157801	-	92	22155840	22172734
chr10	22160519	22174386	22160519	22161421	22173481	22174386	86	---	---	---	---	22161927	22161947	-	76	22160522	22174382
chr10	22161421	22170649	22161421	22162912	22169137	22170649	97	---	---	---	---	22168907	22168936	+	83	22161421	22170647
chr10	22170647	22175080	22170647	22171366	22174379	22175080	88	---	---	---	---	---	---	0	--	22170652	22175078
chr10	22183359	22202276	22183359	22186079	22199546	22202276	93	---	---	---	---	22198957	22198980	+	83	22183359	22202273
chr10	22191629	22196901	22191629	22192272	22196260	22196901	95	---	---	---	---	22196183	22196217	+	82	---	---
chr10	22216052	22225264	22216052	22217637	22223679	22225264	99	---	---	---	---	22217730	22217757	-	78	22216052	22225262
chr10	22232389	22246552	22232389	22234004	22244971	22246552	87	---	---	---	---	22234392	22234428	-	72	22232389	22246545
chr10	22240991	22262571	22240991	22241355	22262202	22262571	90	---	---	---	---	22261302	22261325	+	79	---	---
chr10	22256072	22263804	22256072	22257225	22262566	22263804	85	---	---	---	---	22262348	22262371	+	83	---	---
chr10	22283847	22292178	22283847	22287686	22288341	22292178	92	---	---	---	---	22287748	22287786	-	84	22283857	22292174
chr10	22294080	22302509	22294080	22294696	22301893	22302509	98	---	---	---	---	22301533	22301575	+	72	22294083	22302504
chr10	22306458	22314001	22306458	22307206	22313253	22314001	97	---	---	---	---	22313185	22313217	+	78	---	---
chr10	22319567	22327599	22319579	22320799	22326374	22327594	96	22319561	22319566	22327600	22327605	22326113	22326135	+	91	22319567	22327591
chr10	22352270	22370433	22352273	22352868	22369843	22370421	94	22352265	22352269	22370434	22370438	22353682	22353717	-	86	---	---
chr10	22356618	22365445	22356618	22358130	22363933	22365445	99	---	---	---	---	22358402	22358421	-	70	22356619	22365443
chr10	22378266	22396962	22378266	22379719	22395554	22396962	96	---	---	---	---	22394801	22394820	+	75	---	---
chr10	22379940	22389316	22379940	22381179	22388086	22389304	96	22379935	22379939	22389317	22389321	22381420	22381435	-	81	22379940	22389310
chr10	22404987	22419152	22404990	22405774	22418362	22419146	98	22404982	22404986	22419153	22419157	22418004	22418021	+	72	22404988	22419151
chr10	22410502	22418362	22410502	22411705	22417157	22418362	99	---	---	---	---	22416934	22416982	+	77	22410513	22418360
chr10	22438838	22458380	22438851	22440130	22457092	22458371	97	22438833	22438837	22458381	22458385	22440937	22440975	-	84	22438843	22458369
chr10	22443880	22455678	22443880	22444341	22455217	22455678	97	---	---	---	---	22444868	22444885	-	77	22443880	22455675
chr10	22487937	22497263	22487937	22489171	22496042	22497263	97	---	---	---	---	22489418	22489433	-	81	22487937	22497261
chr10	22509163	22527999	22509163	22509605	22527557	22527999	94	---	---	---	---	22510420	22510460	-	90	---	---
chr10	22512634	22520933	22512634	22515221	22518342	22520933	99	---	---	---	---	22515340	22515367	-	78	22512635	22520930
chr10	22533544	22554747	22533544	22535054	22553285	22554747	92	---	---	---	---	22535766	22535828	-	73	22533548	22554745
chr10	22535803	22547837	22535811	22540078	22543560	22547826	99	22535798	22535802	22547838	22547842	22543407	22543476	+	77	22535809	22547827
chr10	22571257	22581590	22571257	22572023	22580825	22581590	92	---	---	---	---	22572426	22572462	-	70	---	---
chr10	22585374	22597783	22585374	22586072	22597085	22597783	96	---	---	---	---	22586587	22586623	-	72	22585374	22597781
chr10	22597910	22607219	22597924	22599151	22606026	22607218	92	22597904	22597909	22607220	22607225	22599451	22599471	-	85	22597924	22607216
chr10	22610557	22620579	22610557	22611411	22619728	22620579	94	---	---	---	---	22611626	22611639	-	78	---	---
chr10	22613960	22621389	22613960	22614765	22620573	22621389	94	---	---	---	---	22614999	22615017	-	78	22613973	22621387
chr10	22621524	22629908	22621524	22624090	22627358	22629908	95	---	---	---	---	22624243	22624254	-	83	22621525	22629906
chr10	22634325	22643566	22634325	22635843	22642050	22643566	98	---	---	---	---	22641759	22641778	+	75	22634326	22643563
chr10	22644302	22652308	22644302	22644765	22651845	22652308	98	---	---	---	---	22645052	22645091	-	75	---	---
chr10	22665149	22674756	22665149	22665799	22674109	22674756	89	---	---	---	---	22665991	22666007	-	94	---	---
chr10	22672829	22685711	22672829	22674582	22683928	22685711	94	---	---	---	---	22674997	22675010	-	85	22672833	22685705
chr10	22673022	22684813	22673036	22673682	22684135	22684802	93	22673017	22673021	22684814	22684818	22683652	22683669	+	77	---	---
chr10	22692263	22713699	22692266	22693500	22712452	22713686	98	22692256	22692262	22713700	22713706	22694054	22694083	-	73	22692266	22713684
chr10	22695738	22707812	22695738	22696211	22707338	22707812	97	---	---	---	---	22696499	22696516	-	72	22695741	22707810
chr10	22727335	22741026	22727335	22730412	22737947	22741026	95	---	---	---	---	22737570	22737591	+	77	22727335	22741019
chr10	22753406	22771636	22753409	22754561	22770462	22771636	95	22753399	22753405	22771637	22771643	22755335	22755356	-	77	---	---
chr10	22757251	22769455	22757251	22761682	22765177	22769455	88	---	---	---	---	22761814	22761856	-	72	22757260	22769447
chr10	22760058	22769095	22760058	22761184	22767952	22769095	92	---	---	---	---	22767651	22767700	+	74	22760075	22769086
chr10	22788915	22801271	22788915	22789645	22800546	22801271	93	---	---	---	---	22800014	22800032	+	73	---	---
chr10	22801858	22814823	22801858	22802123	22814558	22814823	92	---	---	---	---	22802477	22802501	-	76	22801867	22814808
chr10	22804559	22813859	22804559	22805794	22812624	22813859	98	---	---	---	---	22812362	22812377	+	81	22804559	22813857
chr10	22823573	22831832	22823573	22825187	22830178	22831832	96	---	---	---	---	22830048	22830088	+	75	22823573	22831830
chr10	22887827	22899051	22887827	22889418	22897209	22899051	85	---	---	---	---	22897038	22897059	+	81	22887833	22899042
chr10	22891287	22901163	22891287	22892013	22900438	22901163	98	---	---	---	---	22900042	22900061	+	75	22891288	22901152
chr10	22892754	22897532	22892754	22893852	22896446	22897532	95	---	---	---	---	---	---	0	--	---	---
chr10	22913931	22920647	22913931	22914363	22920213	22920647	89	---	---	---	---	22914365	22914411	-	70	22913931	22920645
chr10	22921619	22926437	22921619	22921905	22926156	22926437	93	---	---	---	---	22925995	22926018	+	70	22921621	22926435
chr10	22935176	22947570	22935176	22935872	22946874	22947570	99	---	---	---	---	22936376	22936421	-	78	22935176	22947568
chr10	22948237	22957583	22948237	22949575	22956352	22957582	88	22948232	22948236	22957584	22957588	22949814	22949829	-	81	22948237	22957579
chr10	22957584	22969865	22957584	22958236	22969217	22969865	95	---	---	---	---	22958765	22958784	-	80	22957587	22969863
chr10	22970075	22981451	22970075	22970774	22980756	22981451	88	---	---	---	---	22971197	22971226	-	76	---	---
chr10	22994561	23001531	22994561	22996158	22999926	23001531	95	---	---	---	---	22996327	22996347	-	85	---	---
chr10	23014836	23023218	23014836	23016457	23021572	23023218	88	---	---	---	---	23016612	23016626	-	80	23014838	23023214
chr10	23024395	23038764	23024395	23027523	23035636	23038764	97	---	---	---	---	23035277	23035304	+	82	---	---
chr10	23063955	23079925	23063955	23065431	23078445	23079925	96	---	---	---	---	23065739	23065768	-	76	23063955	23079923
chr10	23067763	23076999	23067763	23068975	23075767	23076999	96	---	---	---	---	23069213	23069228	-	81	23067763	23076997
chr10	23117240	23125717	23117240	23118871	23124047	23125717	91	---	---	---	---	23119035	23119052	-	83	23117240	23125715
chr10	23129895	23141753	23129895	23132731	23138902	23141753	98	---	---	---	---	23132947	23132988	-	73	23129895	23141750
chr10	23143750	23154627	23143757	23144304	23154071	23154617	91	23143745	23143749	23154628	23154632	23144752	23144781	-	80	23143758	23154621
chr10	23158125	23178888	23158125	23160492	23176480	23178888	95	---	---	---	---	23161110	23161183	-	74	23158130	23178886
chr10	23164112	23174356	23164112	23166239	23172229	23174356	99	---	---	---	---	23171969	23171982	+	85	---	---
chr10	23198274	23210329	23198278	23201153	23207429	23210324	98	23198269	23198273	23210330	23210334	23201338	23201361	-	75	23198278	23210323
chr10	23219180	23226005	23219180	23219996	23225173	23226005	97	---	---	---	---	23220165	23220197	-	81	---	---
chr10	23226067	23233802	23226067	23227484	23232385	23233802	99	---	---	---	---	23232249	23232289	+	75	---	---
chr10	23234040	23243314	23234040	23235217	23242160	23243314	97	---	---	---	---	23235462	23235477	-	81	---	---
chr10	23244506	23252796	23244506	23246150	23251144	23252796	98	---	---	---	---	23246246	23246286	-	73	23244506	23252794
chr10	23259868	23268281	23259868	23261154	23266998	23268281	94	---	---	---	---	23261362	23261377	-	87	23259868	23268279
chr10	23270808	23280017	23270808	23272308	23278509	23280017	95	---	---	---	---	23272599	23272618	-	70	23270809	23280015
chr10	23294962	23305586	23294963	23295423	23305111	23305571	96	23294957	23294961	23305587	23305591	23295838	23295865	-	71	23294963	23305581
chr10	23312794	23329931	23312794	23313366	23329375	23329931	94	---	---	---	---	23314061	23314077	-	76	---	---
chr10	23319687	23327502	23319693	23321010	23326176	23327495	94	23319679	23319686	23327503	23327510	23326029	23326088	+	83	23319693	23327493
chr10	23329931	23338479	23329931	23331286	23337124	23338479	98	---	---	---	---	23336890	23336905	+	87	23329931	23338477
chr10	23341755	23360300	23341755	23344568	23357504	23360300	93	---	---	---	---	23356906	23356961	+	75	23341758	23360299
chr10	23355921	23363545	23355921	23357225	23362242	23363545	98	---	---	---	---	23362094	23362146	+	77	23355921	23363532
chr10	23367748	23375829	23367748	23369089	23374488	23375829	98	---	---	---	---	23369163	23369234	-	79	23367748	23375827
chr10	23380724	23390089	23380724	23381959	23388875	23390089	97	---	---	---	---	23388613	23388628	+	81	23380724	23390086
chr10	23390899	23396431	23390899	23391390	23395942	23396431	92	---	---	---	---	---	---	0	--	23390907	23396428
chr10	23391954	23396430	23391954	23392316	23396071	23396430	93	---	---	---	---	23392381	23392395	-	86	23391956	23396428
chr10	23415042	23422741	23415045	23416329	23421460	23422734	97	23415037	23415041	23422742	23422746	23416567	23416586	-	85	23415045	23422731
chr10	23427239	23439280	23427239	23427699	23438820	23439280	98	---	---	---	---	23427914	23427931	-	72	23427239	23439278
chr10	23444425	23452949	23444425	23445783	23451613	23452949	97	---	---	---	---	23451378	23451393	+	87	23444425	23452947
chr10	23466229	23474513	23466229	23467884	23472859	23474513	97	---	---	---	---	23467978	23468018	-	75	23466240	23474510
chr10	23500107	23509457	23500112	23501346	23508220	23509453	99	23500102	23500106	23509458	23509462	23507957	23507972	+	81	23500110	23509451
chr10	23513928	23522233	23513928	23515580	23520581	23522233	99	---	---	---	---	23520445	23520485	+	75	23513928	23522231
chr10	23535367	23550560	23535367	23535826	23550100	23550560	96	---	---	---	---	23549607	23549620	+	78	23535367	23550558
chr10	23568629	23574265	23568629	23568745	23574163	23574265	85	---	---	---	---	23568918	23569002	-	70	23568629	23574263
chr10	23587886	23600194	23587886	23588603	23599474	23600192	95	23587881	23587885	23600195	23600199	23589133	23589147	-	86	23587887	23600190
chr10	23643914	23655885	23643918	23644377	23655414	23655873	99	23643907	23643913	23655886	23655892	23644643	23644660	-	72	23643918	23655871
chr10	23662619	23670547	23662619	23663959	23669207	23670547	98	---	---	---	---	23669058	23669121	+	81	23662620	23670545
chr10	23683655	23701550	23683655	23683988	23701232	23701550	91	---	---	---	---	23700683	23700699	+	94	23683655	23701539
chr10	23685142	23689237	23685142	23685242	23689137	23689237	98	---	---	---	---	23688957	23688987	+	70	23685152	23689235
chr10	23691776	23700668	23691776	23693825	23698609	23700668	97	---	---	---	---	23694032	23694065	-	76	23691777	23700665
chr10	23715269	23735862	23715269	23716529	23734588	23735862	95	---	---	---	---	23733796	23733814	+	73	23715271	23735860
chr10	23717772	23728258	23717772	23722340	23724080	23728258	89	---	---	---	---	23722380	23722395	-	75	23717772	23728241
chr10	23736932	23747243	23736932	23737321	23746854	23747243	97	---	---	---	---	23746401	23746423	+	73	23736941	23747242
chr10	23754986	23770901	23754986	23756326	23769560	23770901	97	---	---	---	---	23756949	23756971	-	82	23754986	23770899
chr10	23758858	23766851	23758858	23760068	23765620	23766851	94	---	---	---	---	23760291	23760309	-	78	23758858	23766849
chr10	23763572	23767731	23763572	23764279	23767012	23767731	89	---	---	---	---	23766975	23767010	+	72	23763589	23767720
chr10	23795300	23814337	23795300	23795624	23814014	23814337	88	---	---	---	---	23796353	23796369	-	82	23795305	23814333
chr10	23801622	23814015	23801622	23802318	23813319	23814015	98	---	---	---	---	23802822	23802867	-	78	23801622	23814013
chr10	23816776	23829802	23816776	23818326	23828277	23829802	97	---	---	---	---	23818707	23818763	-	80	23816778	23829800
chr10	23837513	23855138	23837515	23838199	23854444	23855131	96	23837508	23837512	23855139	23855143	23853635	23853655	+	80	23837515	23855131
chr10	23847952	23855783	23847952	23848609	23855126	23855783	97	---	---	---	---	23854833	23854853	+	71	23847953	23855781
chr10	23881080	23894889	23881080	23882121	23893848	23894889	97	---	---	---	---	23893287	23893303	+	70	23881080	23894887
chr10	23897542	23909974	23897549	23898252	23909269	23909972	99	23897537	23897541	23909975	23909979	23908718	23908761	+	77	23897549	23909970
chr10	23948828	23956092	23948828	23948999	23955921	23956092	97	---	---	---	---	23949314	23949334	-	80	23948833	23956090
chr10	23961478	23969755	23961478	23963111	23968101	23969755	96	---	---	---	---	23963206	23963246	-	75	23961478	23969753
chr10	23970681	23982797	23970681	23973075	23980400	23982797	99	---	---	---	---	23980145	23980179	+	71	23970684	23982795
chr10	23997093	24016723	23997095	23997537	24016264	24016719	94	23997086	23997092	24016724	24016730	23998277	23998300	-	87	23997095	24016722
chr10	23999864	24007506	23999864	24001147	24006218	24007506	96	---	---	---	---	24001370	24001399	-	70	23999867	24007504
chr10	24023586	24033209	24023586	24025084	24031689	24033209	87	---	---	---	---	24031390	24031419	+	73	24023596	24033206
chr10	24033647	24045618	24033647	24034112	24045153	24045618	98	---	---	---	---	24034327	24034344	-	77	24033652	24045616
chr10	24047474	24061606	24047474	24048466	24060615	24061606	98	---	---	---	---	24060053	24060069	+	70	24047474	24061603
chr10	24076118	24084126	24076121	24077333	24082880	24084113	97	24076111	24076117	24084127	24084133	24082638	24082656	+	78	24076121	24084117
chr10	24095085	24108888	24095085	24096077	24107896	24108888	98	---	---	---	---	24096623	24096639	-	70	24095086	24108886
chr10	24115463	24131843	24115463	24115913	24131391	24131843	93	---	---	---	---	24116658	24116687	-	80	---	---
chr10	24119453	24127778	24119456	24121115	24126106	24127764	97	24119447	24119452	24127779	24127784	24125975	24126015	+	75	24119457	24127761
chr10	24142494	24154295	24142494	24143223	24153566	24154295	94	---	---	---	---	24143629	24143655	-	85	24142494	24154293
chr10	24168561	24178949	24168561	24171144	24176366	24178949	99	---	---	---	---	24176115	24176165	+	76	24168562	24178946
chr10	24191523	24203569	24191526	24191985	24203096	24203555	98	24191518	24191522	24203570	24203574	24192200	24192217	-	72	24191526	24203553
chr10	24229981	24239021	24229991	24231039	24237990	24239006	94	24229976	24229980	24239022	24239026	24237642	24237675	+	73	24229986	24239004
chr10	24231039	24235758	24231039	24231804	24235017	24235758	90	---	---	---	---	24231928	24231946	-	73	---	---
chr10	24279208	24283453	24279208	24279322	24283339	24283453	97	---	---	---	---	24283185	24283206	+	81	24279208	24283450
chr10	24287524	24292947	24287524	24287991	24292474	24292947	97	---	---	---	---	24292250	24292264	+	73	24287532	24292945
chr10	24303502	24308539	24303502	24303777	24308244	24308539	91	---	---	---	---	24308091	24308150	+	73	24303506	24308534
chr10	24333023	24346629	24333023	24334255	24345395	24346629	93	---	---	---	---	24344841	24344863	+	86	24333023	24346627
chr10	24336307	24340767	24336307	24336469	24340605	24340767	92	---	---	---	---	---	---	0	--	24336307	24340758
chr10	24348575	24359492	24348575	24349986	24358060	24359492	97	---	---	---	---	24350313	24350333	-	80	---	---
chr10	24355212	24358061	24355212	24355621	24357652	24358061	99	---	---	---	---	24357589	24357602	+	71	24355212	24358058
chr10	24366937	24381200	24366937	24367979	24380156	24381200	99	---	---	---	---	24379572	24379591	+	75	24366937	24381198
chr10	24385740	24396548	24385741	24389309	24392918	24396547	93	24385735	24385739	24396549	24396553	24389401	24389440	-	70	24385743	24396545
chr10	24396688	24400755	24396688	24398643	24398817	24400755	92	---	---	---	---	24398727	24398744	+	77	---	---
chr10	24405522	24426901	24405522	24406976	24425474	24426901	92	---	---	---	---	24407716	24407731	-	81	---	---
chr10	24427887	24442167	24427887	24428921	24441133	24442167	97	---	---	---	---	24429485	24429504	-	75	24427887	24442165
chr10	24468442	24476712	24468442	24470080	24475053	24476712	97	---	---	---	---	24470310	24470328	-	78	24468443	24476706
chr10	24508970	24524903	24508980	24509331	24524551	24524902	87	24508964	24508969	24524904	24524909	24509943	24509985	-	90	24508983	24524893
chr10	24517600	24525491	24517600	24518187	24524896	24525491	85	---	---	---	---	24524598	24524610	+	76	24517601	24525490
chr10	24518182	24528794	24518182	24519523	24527473	24528794	95	---	---	---	---	24519851	24519871	-	80	24518183	24528791
chr10	24528513	24536359	24528513	24528794	24536079	24536359	90	---	---	---	---	24529037	24529064	-	78	24528525	24536356
chr10	24528794	24536071	24528801	24529805	24535080	24536064	95	24528789	24528793	24536072	24536076	24534935	24534964	+	80	---	---
chr10	24537160	24548784	24537173	24539899	24546048	24548774	99	24537155	24537159	24548785	24548789	24545795	24545818	+	70	24537178	24548772
chr10	24559869	24571600	24559878	24563988	24567136	24571592	90	24559862	24559868	24571601	24571607	---	---	0	--	---	---
chr10	24565136	24581150	24565136	24566909	24579377	24581150	99	---	---	---	---	24567259	24567276	-	72	---	---
chr10	24566014	24572486	24566022	24566909	24571586	24572476	96	24566008	24566013	24572487	24572492	24567060	24567076	-	70	---	---
chr10	24574328	24593440	24574328	24576819	24590950	24593440	99	---	---	---	---	24590551	24590607	+	70	---	---
chr10	24580263	24591842	24580263	24583894	24588211	24591842	97	---	---	---	---	24583922	24583939	-	72	24580277	24591839
chr10	24581598	24591842	24581598	24583894	24589546	24591842	98	---	---	---	---	24583922	24583939	-	72	24581601	24591839
chr10	24616875	24626229	24616875	24618108	24624995	24626229	97	---	---	---	---	24624765	24624785	+	76	24616876	24626227
chr10	24626904	24634791	24626904	24628245	24633452	24634791	96	---	---	---	---	24633303	24633368	+	78	24626904	24634788
chr10	24645068	24665453	24645075	24646306	24664221	24665451	96	24645062	24645067	24665454	24665459	24647087	24647146	-	76	24645069	24665449
chr10	24654568	24662870	24654568	24656223	24661215	24662870	98	---	---	---	---	24661079	24661119	+	75	24654568	24662868
chr10	24674047	24684791	24674047	24675555	24683283	24684791	97	---	---	---	---	24675755	24675784	-	80	24674047	24684789
chr10	24688132	24694852	24688132	24688577	24694407	24694852	96	---	---	---	---	24688746	24688788	-	90	---	---
chr10	24697805	24706134	24697819	24699096	24704850	24706126	97	24697800	24697804	24706135	24706139	24704627	24704642	+	87	24697817	24706132
chr10	24714801	24722770	24714802	24716455	24721114	24722768	98	24714796	24714800	24722771	24722775	24720978	24721018	+	75	24714802	24722766
chr10	24744087	24755528	24744089	24744278	24755335	24755524	98	24744082	24744086	24755529	24755533	24744332	24744351	-	80	24744094	24755518
chr10	24762018	24770176	24762025	24763529	24768521	24770175	89	24762013	24762017	24770177	24770181	24763625	24763665	-	75	24762018	24770173
chr10	24773954	24777010	24773954	24774142	24776822	24777010	98	---	---	---	---	24774234	24774256	-	78	24773962	24777005
chr10	24794395	24816070	24794395	24798257	24812209	24816070	97	---	---	---	---	24798534	24798558	-	76	24794407	24816066
chr10	24802952	24821119	24802952	24804361	24819710	24821119	98	---	---	---	---	24805092	24805128	-	70	---	---
chr10	24806986	24811675	24806986	24808034	24810644	24811675	95	---	---	---	---	24810530	24810542	+	84	24806986	24811673
chr10	24827881	24849611	24827887	24829167	24848324	24849607	97	24827875	24827880	24849612	24849617	24847366	24847388	+	78	24827883	24849604
chr10	24837113	24844352	24837113	24837870	24843569	24844352	94	---	---	---	---	24843284	24843305	+	81	---	---
chr10	24858895	24868121	24858905	24860401	24866604	24868121	95	24858890	24858894	24868122	24868126	24860692	24860711	-	70	24858905	24868119
chr10	24876111	24888845	24876111	24876355	24888601	24888845	97	---	---	---	---	24876945	24876967	-	73	---	---
chr10	24893731	24905891	24893731	24894191	24905428	24905888	96	24893726	24893730	24905892	24905896	24894694	24894710	-	76	24893731	24905890
chr10	24910457	24917754	24910457	24911033	24917198	24917754	91	---	---	---	---	24916963	24916982	+	80	---	---
chr10	24932307	24948415	24932307	24936168	24944555	24948415	97	---	---	---	---	24944192	24944219	+	82	24932307	24948407
chr10	24977220	24986447	24977220	24978461	24985206	24986447	96	---	---	---	---	24984891	24984905	+	80	24977222	24986445
chr10	24986825	25002648	24986825	24991410	24998065	25002648	98	---	---	---	---	24991652	24991668	-	88	24986825	25002646
chr10	25004336	25024203	25004336	25005111	25023428	25024203	95	---	---	---	---	25005920	25005940	-	85	---	---
chr10	25005202	25012355	25005202	25005612	25011944	25012355	96	---	---	---	---	25011627	25011656	+	83	25005211	25012352
chr10	25028629	25036226	25028629	25030369	25034401	25036226	91	---	---	---	---	25034276	25034298	+	82	25028629	25036218
chr10	25037089	25052618	25037089	25038144	25051563	25052618	95	---	---	---	---	25050915	25050954	+	70	25037089	25052616
chr10	25071735	25087535	25071735	25076321	25082992	25087535	96	---	---	---	---	25076490	25076507	-	77	25071735	25087533
chr10	25095969	25100930	25095974	25096808	25100138	25100925	87	25095964	25095968	25100931	25100935	25096899	25096931	-	72	25095972	25100923
chr10	25112448	25127713	25112448	25112712	25127450	25127713	96	---	---	---	---	25126803	25126845	+	90	---	---
chr10	25125454	25129795	25125454	25126130	25129134	25129795	92	---	---	---	---	25129009	25129029	+	76	25125458	25129794
chr10	25130632	25149952	25130632	25134528	25146084	25149952	95	---	---	---	---	25145672	25145715	+	72	---	---
chr10	25161466	25170785	25161466	25162701	25169550	25170785	97	---	---	---	---	25169293	25169308	+	81	25161467	25170783
chr10	25161867	25179633	25161882	25163232	25178281	25179619	89	25161862	25161866	25179634	25179638	25177585	25177607	+	82	---	---
chr10	25193600	25205611	25193600	25194765	25204446	25205611	87	---	---	---	---	25204047	25204093	+	72	25193604	25205595
chr10	25209169	25226180	25209169	25210290	25225058	25226180	98	---	---	---	---	25224319	25224344	+	73	25209172	25226178
chr10	25211214	25219110	25211214	25212658	25217668	25219110	99	---	---	---	---	25212770	25212810	-	75	---	---
chr10	25240526	25260330	25240538	25240867	25260003	25260317	89	25240521	25240525	25260331	25260335	25241770	25241824	-	76	25240532	25260318
chr10	25240558	25260438	25240558	25240980	25260023	25260438	89	---	---	---	---	25241770	25241822	-	77	25240571	25260432
chr10	25243430	25251617	25243445	25244825	25250247	25251606	97	25243425	25243429	25251618	25251622	25250004	25250022	+	73	25243435	25251612
chr10	25266509	25282279	25266509	25268146	25280619	25282279	94	---	---	---	---	25280054	25280083	+	80	25266510	25282274
chr10	25271347	25279149	25271353	25272579	25277963	25279148	91	25271342	25271346	25279150	25279154	25277737	25277755	+	78	25271353	25279146
chr10	25284378	25291828	25284378	25285186	25291020	25291828	98	---	---	---	---	25285348	25285411	-	79	25284378	25291818
chr10	25291812	25304182	25291827	25292516	25303491	25304180	98	25291807	25291811	25304183	25304187	25293020	25293065	-	78	25291827	25304178
chr10	25307632	25312876	25307639	25309289	25311219	25312873	94	25307627	25307631	25312877	25312881	25309326	25309359	-	70	25307633	25312871
chr10	25317258	25334722	25317262	25318542	25333448	25334708	97	25317253	25317257	25334723	25334727	25332714	25332760	+	93	25317263	25334716
chr10	25321776	25331539	25321783	25322830	25330475	25331525	98	25321770	25321775	25331540	25331545	25323044	25323066	-	78	25321787	25331523
chr10	25341788	25351081	25341792	25343019	25349841	25351075	98	25341783	25341787	25351082	25351086	25343265	25343280	-	81	25341792	25351078
chr10	25355484	25369681	25355484	25358547	25366591	25369681	95	---	---	---	---	25358626	25358646	-	80	25355485	25369677
chr10	25373261	25390420	25373261	25375327	25388365	25390420	96	---	---	---	---	25387713	25387751	+	89	25373271	25390409
chr10	25380607	25388368	25380618	25381899	25387085	25388366	98	25380601	25380606	25388369	25388374	25382138	25382159	-	86	25380618	25388364
chr10	25394624	25406423	25394634	25395080	25405966	25406411	98	25394618	25394623	25406424	25406429	25405453	25405484	+	75	25394624	25406418
chr10	25409751	25418982	25409751	25410955	25417777	25418982	99	---	---	---	---	25411280	25411296	-	100	---	---
chr10	25423443	25439426	25423443	25424681	25438188	25439426	97	---	---	---	---	25437550	25437580	+	77	25423443	25439423
chr10	25429173	25437552	25429173	25430459	25436291	25437552	95	---	---	---	---	25436037	25436055	+	84	25429189	25437549
chr10	25441216	25455784	25441216	25444522	25452476	25455784	96	---	---	---	---	25444869	25444885	-	88	---	---
chr10	25463964	25471464	25463964	25465293	25470135	25471464	96	---	---	---	---	25469893	25469922	+	70	25463965	25471462
chr10	25483782	25500094	25483782	25485437	25498435	25500094	96	---	---	---	---	25497866	25497895	+	76	25483783	25500092
chr10	25485475	25489100	25485477	25486304	25488254	25489093	91	25485470	25485474	25489101	25489105	25486369	25486389	-	80	25485490	25489088
chr10	25489672	25495538	25489672	25490314	25494903	25495538	89	---	---	---	---	25490398	25490419	-	81	---	---
chr10	25494527	25500095	25494527	25494905	25499717	25500095	91	---	---	---	---	25499497	25499516	+	70	25494527	25500092
chr10	25502424	25509405	25502424	25502692	25509137	25509405	97	---	---	---	---	25509032	25509045	+	78	---	---
chr10	25509726	25518938	25509726	25511242	25517422	25518938	98	25509721	25509725	25518939	25518943	25511513	25511532	-	70	25509727	25518935
chr10	25551420	25572622	25551420	25552346	25571664	25572622	95	---	---	---	---	25570777	25570800	+	70	25551436	25572619
chr10	25559217	25571247	25559217	25559679	25570785	25571247	99	---	---	---	---	25559857	25559869	-	76	25559219	25571245
chr10	25581766	25589724	25581766	25583096	25588394	25589724	98	---	---	---	---	25588144	25588158	+	73	25581766	25589719
chr10	25603520	25617389	25603520	25606290	25614619	25617389	98	---	---	---	---	25606519	25606539	-	71	---	---
chr10	25629249	25642988	25629249	25630484	25641754	25642988	94	---	---	---	---	25641329	25641352	+	70	25629250	25642985
chr10	25633950	25640000	25633950	25635412	25638557	25640000	95	---	---	---	---	25635539	25635569	-	70	25633950	25639991
chr10	25644882	25664851	25644893	25646234	25663553	25664844	93	25644873	25644881	25664852	25664860	25662687	25662744	+	87	25644893	25664847
chr10	25647536	25659081	25647536	25647691	25658926	25659081	99	---	---	---	---	25648141	25648161	-	71	25647547	25659079
chr10	25676845	25685081	25676845	25678457	25683443	25685081	95	---	---	---	---	25683309	25683349	+	73	---	---
chr10	25713526	25730861	25713526	25714689	25729700	25730861	97	---	---	---	---	25715014	25715035	-	77	25713529	25730855
chr10	25716923	25726316	25716923	25718180	25725080	25726316	96	---	---	---	---	25718427	25718442	-	81	25716923	25726313
chr10	25741439	25746140	25741439	25741830	25745717	25746140	86	---	---	---	---	25745523	25745542	+	70	25741440	25746137
chr10	25749034	25767480	25749044	25751125	25765440	25767480	93	25749029	25749033	25767481	25767485	25764815	25764860	+	86	25749041	25767472
chr10	25756430	25764377	25756430	25757660	25763145	25764375	98	25756425	25756429	25764378	25764382	25757910	25757922	-	84	25756431	25764375
chr10	25768937	25778258	25768937	25770150	25777041	25778258	95	---	---	---	---	25776779	25776794	+	81	25768937	25778256
chr10	25787453	25801652	25787455	25788422	25800656	25801647	96	25787448	25787452	25801653	25801657	25788968	25788984	-	70	25787456	25801651
chr10	25807140	25816225	25807140	25807653	25815702	25816225	90	---	---	---	---	25815350	25815361	+	83	25807140	25816214
chr10	25816239	25823321	25816239	25816720	25822843	25823321	97	---	---	---	---	25816814	25816854	-	73	25816252	25823319
chr10	25830761	25843167	25830761	25831483	25842449	25843167	88	---	---	---	---	25831996	25832032	-	72	25830761	25843165
chr10	25844063	25852255	25844063	25845175	25851142	25852255	93	---	---	---	---	25850907	25850922	+	93	---	---
chr10	25852307	25861602	25852307	25853538	25860369	25861602	96	---	---	---	---	25853783	25853798	-	75	25852307	25861600
chr10	25874245	25882186	25874245	25875438	25880988	25882186	95	---	---	---	---	25880711	25880751	+	70	25874250	25882184
chr10	25897096	25906956	25897096	25898665	25905366	25906956	97	---	---	---	---	25898778	25898790	-	76	25897096	25906954
chr10	25936965	25950172	25936965	25938515	25948622	25950172	99	---	---	---	---	25938887	25938953	-	80	25936965	25950170
chr10	25960118	25971968	25960118	25963019	25969046	25971968	96	---	---	---	---	25963124	25963146	-	78	25960120	25971966
chr10	25973845	25989862	25973845	25978706	25985001	25989862	98	---	---	---	---	25984742	25984782	+	70	---	---
chr10	25993741	26001625	25993752	25995069	26000308	26001625	97	25993736	25993740	26001626	26001630	25995157	25995220	-	81	25993743	26001623
chr10	26020297	26036971	26020301	26021957	26035305	26036961	98	26020292	26020296	26036972	26036976	26034638	26034652	+	80	26020301	26036957
chr10	26022164	26030500	26022173	26023830	26028830	26030487	98	26022158	26022163	26030501	26030506	26023924	26023964	-	75	26022170	26030494
chr10	26041177	26053248	26041177	26043425	26050999	26053248	98	---	---	---	---	26043783	26043802	-	80	---	---
chr10	26072767	26080947	26072767	26073891	26079786	26080947	90	---	---	---	---	26074112	26074138	-	70	---	---
chr10	26073125	26080563	26073125	26073508	26080165	26080563	92	---	---	---	---	26079844	26079873	+	80	---	---
chr10	26081003	26092817	26081003	26081658	26092154	26092817	93	---	---	---	---	26091710	26091739	+	80	---	---
chr10	26121041	26130298	26121041	26122555	26128788	26130298	96	---	---	---	---	26128555	26128584	+	76	26121041	26130295
chr10	26143974	26162022	26143974	26145081	26160924	26162022	93	---	---	---	---	26145729	26145752	-	70	---	---
chr10	26150609	26160925	26150609	26151308	26160226	26160925	98	---	---	---	---	26151572	26151588	-	70	26150612	26160923
chr10	26165384	26174250	26165384	26166607	26173027	26174250	98	---	---	---	---	26166854	26166869	-	81	26165386	26174248
chr10	26201372	26209430	26201372	26202713	26208088	26209430	98	---	---	---	---	26202802	26202863	-	83	26201372	26209427
chr10	26215054	26232567	26215054	26218308	26229116	26232567	92	---	---	---	---	26218817	26218849	-	75	---	---
chr10	26215054	26231138	26215054	26217075	26229116	26231138	97	---	---	---	---	26228614	26228643	+	80	---	---
chr10	26219952	26235035	26219955	26222436	26232562	26235024	96	26219947	26219951	26235036	26235040	26232236	26232267	+	71	26219965	26235028
chr10	26236295	26250674	26236295	26239519	26247443	26250674	97	26236290	26236294	26250675	26250679	26239819	26239835	-	88	---	---
chr10	26258320	26274714	26258320	26258870	26274164	26274714	96	---	---	---	---	26259614	26259634	-	80	26258321	26274712
chr10	26264798	26274164	26264798	26266038	26272925	26274164	98	---	---	---	---	26266284	26266299	-	81	26264798	26274162
chr10	26293526	26302587	26293526	26294974	26301139	26302587	95	---	---	---	---	26295221	26295253	-	78	26293526	26302577
chr10	26303655	26321315	26303668	26304987	26319968	26321311	93	26303650	26303654	26321316	26321320	26305693	26305721	-	89	---	---
chr10	26306654	26315949	26306654	26308161	26314420	26315949	96	---	---	---	---	26308417	26308436	-	70	26306654	26315943
chr10	26307497	26315931	26307497	26308143	26315286	26315931	97	---	---	---	---	26308417	26308436	-	70	26307501	26315930
chr10	26322544	26331864	26322544	26323778	26330629	26331864	98	---	---	---	---	26324058	26324072	-	86	26322544	26331862
chr10	26347047	26355838	26347049	26348352	26354560	26355837	94	26347042	26347046	26355839	26355843	26348593	26348615	-	91	26347047	26355834
chr10	26357042	26375040	26357042	26357757	26374318	26375040	95	---	---	---	---	26373525	26373567	+	90	26357042	26375038
chr10	26367649	26380646	26367649	26371376	26376959	26380646	89	---	---	---	---	26376716	26376747	+	75	---	---
chr10	26368839	26381002	26368842	26371721	26378155	26380990	88	26368834	26368838	26381003	26381007	26372017	26372036	-	70	26368841	26381001
chr10	26375035	26382340	26375040	26375765	26381613	26382339	96	26375030	26375034	26382341	26382345	26375858	26375898	-	73	26375050	26382336
chr10	26386697	26395538	26386697	26387999	26394196	26395538	92	---	---	---	---	26393988	26394020	+	78	26386697	26395530
chr10	26403263	26411824	26403263	26403775	26411312	26411824	93	---	---	---	---	26411054	26411070	+	82	26403278	26411821
chr10	26416910	26435832	26416910	26417463	26435264	26435817	98	26416905	26416909	26435833	26435837	26434508	26434520	+	76	26416911	26435831
chr10	26426967	26435277	26426967	26428619	26433613	26435264	98	26426960	26426966	26435278	26435284	26433477	26433517	+	75	26426967	26435262
chr10	26444532	26453100	26444532	26445065	26452568	26453100	92	---	---	---	---	26445310	26445326	-	82	26444534	26453095
chr10	26444639	26453100	26444639	26445065	26452675	26453100	92	---	---	---	---	26445310	26445326	-	82	26444651	26453095
chr10	26478145	26492462	26478145	26480026	26490558	26492462	92	---	---	---	---	26490425	26490445	+	80	26478145	26492459
chr10	26480226	26499523	26480226	26481164	26498586	26499523	93	---	---	---	---	26482008	26482030	-	78	26480228	26499521
chr10	26492419	26498585	26492419	26493954	26497073	26498585	95	---	---	---	---	26496966	26496998	+	81	26492421	26498582
chr10	26501098	26510349	26501111	26502626	26508831	26510346	96	26501093	26501097	26510350	26510354	26502898	26502917	-	70	26501111	26510344
chr10	26513072	26525491	26513080	26513808	26524748	26525476	98	26513067	26513071	26525492	26525496	26524201	26524241	+	75	26513080	26525476
chr10	26541553	26561415	26541553	26541912	26561056	26561415	98	---	---	---	---	26560696	26560713	+	72	---	---
chr10	26552757	26561061	26552759	26554423	26559392	26561055	98	26552752	26552756	26561062	26561066	26554518	26554558	-	78	26552760	26561052
chr10	26570587	26576647	26570587	26571032	26576181	26576647	93	---	---	---	---	26571199	26571213	-	73	26570598	26576645
chr10	26595021	26609447	26595021	26598297	26605976	26609447	91	---	---	---	---	26605659	26605675	+	88	26595021	26609439
chr10	26619603	26633519	26619603	26622907	26630193	26633519	96	---	---	---	---	26629896	26629926	+	77	---	---
chr10	26658199	26672821	26658199	26662502	26668517	26672821	99	---	---	---	---	26662778	26662790	-	100	26658201	26672819
chr10	26673991	26683448	26673996	26676793	26680646	26683443	99	26673985	26673990	26683449	26683454	26676898	26676915	-	77	26674002	26683440
chr10	26700411	26706042	26700411	26701645	26704821	26706042	87	---	---	---	---	26704788	26704802	+	86	26700411	26706040
chr10	26707642	26715887	26707642	26709298	26714297	26715887	94	---	---	---	---	26709389	26709429	-	75	26707642	26715885
chr10	26724354	26733680	26724354	26725870	26732164	26733680	98	---	---	---	---	26731874	26731893	+	70	26724355	26733677
chr10	26733677	26753007	26733679	26734312	26752367	26752996	96	26733672	26733676	26753008	26753012	26751693	26751705	+	76	26733692	26753004
chr10	26735472	26743766	26735472	26737122	26742115	26743765	98	26735467	26735471	26743767	26743771	26737220	26737260	-	73	26735472	26743762
chr10	26757494	26776992	26757503	26759156	26775331	26776985	96	26757488	26757493	26776993	26776998	26759918	26759960	-	86	26757503	26776990
chr10	26766376	26788232	26766390	26768678	26785936	26788232	90	26766371	26766375	26788233	26788237	26785114	26785128	+	80	26766377	26788224
chr10	26782726	26790992	26782726	26784381	26789341	26790992	97	---	---	---	---	26789140	26789157	+	72	26782728	26790990
chr10	26795417	26815275	26795428	26796131	26814570	26815273	97	26795412	26795416	26815276	26815280	26796872	26796906	-	91	26795428	26815271
chr10	26800672	26810064	26800674	26801909	26808814	26810049	98	26800667	26800671	26810065	26810069	26808552	26808567	+	81	26800674	26810063
chr10	26815755	26822349	26815764	26816228	26821872	26822335	98	26815750	26815754	26822350	26822354	26821649	26821668	+	80	26815768	26822347
chr10	26839245	26853219	26839245	26840291	26852176	26853219	96	---	---	---	---	26840739	26840768	-	80	26839245	26853208
chr10	26849288	26860229	26849288	26850346	26859138	26860229	94	---	---	---	---	26858698	26858718	+	71	26849289	26860223
chr10	26853828	26860418	26853828	26854022	26860224	26860418	95	---	---	---	---	26854316	26854333	-	77	26853843	26860416
chr10	26883058	26891152	26883058	26884713	26889602	26891152	92	---	---	---	---	26884806	26884856	-	78	26883058	26891148
chr10	26896000	26904632	26896000	26897159	26903475	26904632	99	---	---	---	---	26897428	26897451	-	70	---	---
chr10	26918490	26924911	26918492	26919573	26923818	26924899	98	26918485	26918489	26924912	26924916	26919606	26919633	-	82	26918491	26924910
chr10	26928220	26935944	26928228	26929494	26934644	26935929	96	26928215	26928219	26935945	26935949	26929729	26929751	-	86	26928222	26935943
chr10	26951308	26960631	26951308	26952822	26959117	26960631	98	---	---	---	---	26953021	26953066	-	78	26951308	26960628
chr10	26994855	27002605	26994855	26996127	27001323	27002605	98	---	---	---	---	26996363	26996387	-	84	26994855	27002604
chr10	27007911	27016170	27007912	27009566	27014514	27016168	98	27007906	27007910	27016171	27016175	27014377	27014417	+	75	27007912	27016169
chr10	27016602	27033344	27016602	27017310	27032635	27033344	97	---	---	---	---	27032005	27032042	+	73	---	---
chr10	27043090	27051460	27043090	27044743	27049807	27051460	99	---	---	---	---	27049672	27049712	+	75	27043091	27051458
chr10	27057911	27065099	27057911	27058499	27064512	27065099	95	---	---	---	---	27064486	27064507	+	77	---	---
chr10	27057911	27065099	27057911	27058499	27064512	27065099	95	---	---	---	---	27064486	27064507	+	77	---	---
chr10	27101768	27109669	27101777	27104366	27106904	27109658	91	27101762	27101767	27109670	27109675	27104464	27104493	-	73	27101777	27109662
chr10	27127124	27134884	27127124	27128640	27133381	27134884	92	---	---	---	---	27133184	27133201	+	72	27127125	27134882
chr10	27142409	27156885	27142409	27143398	27155896	27156885	98	---	---	---	---	27144010	27144021	-	83	27142409	27156883
chr10	27157146	27160382	27157146	27157922	27159606	27160382	99	---	---	---	---	---	---	0	--	27157146	27160367
chr10	27166563	27178544	27166573	27167036	27178077	27178540	98	27166556	27166562	27178545	27178551	27167408	27167425	-	72	27166563	27178542
chr10	27186112	27195489	27186112	27187348	27194231	27195489	96	---	---	---	---	27193970	27193985	+	81	27186113	27195486
chr10	27195828	27204259	27195828	27196596	27203490	27204259	96	---	---	---	---	27203221	27203237	+	76	27195843	27204257
chr10	27215214	27224556	27215214	27216453	27223316	27224556	98	---	---	---	---	27216693	27216708	-	81	27215214	27224548
chr10	27229784	27245425	27229784	27234171	27240946	27245425	94	---	---	---	---	27240761	27240778	+	77	27229785	27245412
chr10	27283044	27299673	27283044	27283626	27299090	27299673	95	---	---	---	---	27284289	27284321	-	93	27283048	27299656
chr10	27325994	27340147	27325994	27326980	27339161	27340147	98	---	---	---	---	27327526	27327542	-	70	27325994	27340145
chr10	27351031	27363391	27351031	27351729	27362694	27363391	97	---	---	---	---	27362146	27362198	+	73	27351038	27363389
chr10	27368261	27372662	27368261	27368765	27372205	27372662	88	---	---	---	---	27368806	27368824	-	73	---	---
chr10	27394801	27402965	27394801	27395038	27402729	27402965	85	---	---	---	---	27402440	27402456	+	88	27394805	27402955
chr10	27430207	27439624	27430207	27431721	27438110	27439624	97	---	---	---	---	27431991	27432010	-	75	27430207	27439621
chr10	27460326	27469686	27460326	27461561	27468450	27469686	98	---	---	---	---	27461807	27461822	-	81	27460326	27469684
chr10	27488139	27495318	27488139	27490016	27493415	27495318	94	---	---	---	---	27490171	27490185	-	73	27488151	27495315
chr10	27513561	27522915	27513561	27514795	27521681	27522915	97	---	---	---	---	27521412	27521427	+	81	27513561	27522913
chr10	27540218	27547714	27540227	27541500	27546415	27547704	96	27540209	27540217	27547715	27547723	27541710	27541725	-	75	27540235	27547708
chr10	27540578	27547704	27540578	27541500	27546767	27547704	96	---	---	---	---	27541710	27541729	-	80	27540581	27547701
chr10	27571720	27583401	27571720	27573991	27581149	27583401	86	---	---	---	---	27574192	27574235	-	70	---	---
chr10	27579237	27584897	27579237	27580485	27583647	27584897	96	---	---	---	---	27583554	27583574	+	76	---	---
chr10	27594725	27612777	27594725	27596732	27610747	27612777	93	---	---	---	---	27597207	27597234	-	71	27594740	27612771
chr10	27623755	27632829	27623755	27624773	27631828	27632829	92	---	---	---	---	27631499	27631582	+	76	---	---
chr10	27656488	27663568	27656488	27656931	27663125	27663568	99	---	---	---	---	27657026	27657066	-	75	27656495	27663566
chr10	27683282	27703572	27683282	27683813	27703041	27703572	97	---	---	---	---	27684711	27684728	-	72	27683282	27703553
chr10	27683856	27691866	27683856	27685092	27690630	27691866	98	---	---	---	---	27690503	27690585	+	77	27683856	27691863
chr10	27703572	27715933	27703572	27704265	27715240	27715933	99	---	---	---	---	27704767	27704812	-	78	27703572	27715931
chr10	27723314	27735667	27723314	27724356	27734625	27735667	97	---	---	---	---	27734213	27734234	+	72	27723314	27735665
chr10	27775440	27784823	27775451	27775578	27784690	27784820	88	27775434	27775439	27784824	27784829	27775811	27775829	-	73	---	---
chr10	27785295	27799643	27785295	27786344	27798594	27799643	98	---	---	---	---	27786905	27786924	-	75	27785295	27799639
chr10	27803887	27812814	27803887	27805651	27811050	27812814	94	---	---	---	---	27805879	27805899	-	80	27803889	27812812
chr10	27827419	27832341	27827419	27828254	27831538	27832337	88	27827414	27827418	27832342	27832346	27831443	27831461	+	84	27827419	27832340
chr10	27833808	27843134	27833808	27835043	27841937	27843134	95	---	---	---	---	27841674	27841689	+	81	27833810	27843131
chr10	27845064	27854371	27845064	27846577	27852858	27854371	98	---	---	---	---	27846847	27846866	-	70	27845064	27854367
chr10	27868917	27878258	27868917	27870131	27877023	27878258	96	---	---	---	---	27870377	27870392	-	81	27868918	27878256
chr10	27922010	27943323	27922010	27923131	27942087	27943323	89	---	---	---	---	27941505	27941534	+	73	27922011	27943320
chr10	27927482	27939535	27927482	27927944	27939073	27939535	98	---	---	---	---	27928232	27928249	-	72	27927482	27939533
chr10	27960403	27974590	27960403	27963890	27971104	27974590	97	---	---	---	---	27963934	27963950	-	70	---	---
chr10	27982625	27986746	27982633	27983821	27985559	27986734	89	27982620	27982624	27986747	27986751	27985459	27985474	+	75	27982631	27986745
chr10	27991672	27999354	27991672	27992956	27998076	27999354	97	---	---	---	---	27997822	27997851	+	70	27991673	27999352
chr10	28007328	28015066	28007328	28008377	28014015	28015066	99	---	---	---	---	28008588	28008610	-	78	28007329	28015061
chr10	28029433	28037428	28029434	28030773	28036087	28037427	97	28029428	28029432	28037429	28037433	28035935	28035998	+	81	28029435	28037425
chr10	28038530	28046012	28038530	28040182	28044360	28046012	98	---	---	---	---	28040361	28040378	-	72	28038530	28046010
chr10	28065604	28073890	28065604	28067259	28072235	28073890	98	---	---	---	---	28067353	28067393	-	75	28065604	28073887
chr10	28070129	28076344	28070129	28071532	28074909	28076344	89	---	---	---	---	28074761	28074781	+	76	---	---
chr10	28088717	28094364	28088717	28089305	28093774	28094364	96	---	---	---	---	---	---	0	--	28088724	28094346
chr10	28090057	28093776	28090057	28091073	28092714	28093776	90	---	---	---	---	28092658	28092693	+	80	28090057	28093772
chr10	28112045	28119214	28112045	28113117	28118143	28119214	99	---	---	---	---	28117902	28117921	+	80	---	---
chr10	28136369	28148737	28136376	28137064	28148043	28148731	99	28136364	28136368	28148738	28148742	28147495	28147540	+	78	28136370	28148736
chr10	28163623	28180676	28163633	28163885	28180413	28180664	92	28163618	28163622	28180677	28180681	28179602	28179649	+	77	28163637	28180664
chr10	28173502	28179776	28173502	28174006	28179246	28179767	91	28173497	28173501	28179777	28179781	28174243	28174267	-	80	---	---
chr10	28180834	28188422	28180834	28181837	28187421	28188422	95	---	---	---	---	28182000	28182023	-	75	---	---
chr10	28200099	28211261	28200099	28200679	28210640	28211261	89	---	---	---	---	28210254	28210288	+	82	28200111	28211258
chr10	28218874	28228029	28218874	28220102	28226827	28228029	90	---	---	---	---	28226561	28226587	+	81	28218874	28228026
chr10	28243676	28251283	28243690	28244909	28250028	28251281	92	28243670	28243675	28251284	28251289	28249772	28249788	+	82	28243690	28251279
chr10	28251831	28271657	28251831	28252412	28271060	28271643	95	28251825	28251830	28271658	28271663	28270127	28270176	+	80	---	---
chr10	28296160	28298890	28296160	28296633	28298419	28298890	98	---	---	---	---	28298357	28298370	+	71	28296161	28298889
chr10	28310828	28327288	28310828	28311408	28326708	28327288	95	---	---	---	---	28312140	28312172	-	78	28310828	28327278
chr10	28331533	28340791	28331546	28332759	28339551	28340785	96	28331527	28331532	28340792	28340797	28339258	28339270	+	84	28331539	28340788
chr10	28366394	28380344	28366394	28369751	28376986	28380344	99	---	---	---	---	28376666	28376677	+	75	---	---
chr10	28396900	28411447	28396906	28400842	28407509	28411446	97	28396895	28396899	28411448	28411452	28401062	28401083	-	81	28396906	28411443
chr10	28416370	28424727	28416370	28417649	28423469	28424727	95	---	---	---	---	28417866	28417881	-	87	28416371	28424724
chr10	28425311	28437697	28425313	28426025	28436984	28437697	95	28425303	28425310	28437698	28437705	28426541	28426573	-	72	28425313	28437695
chr10	28438604	28449224	28438604	28440705	28447117	28449217	98	28438599	28438603	28449225	28449229	28440707	28440740	-	70	28438604	28449215
chr10	28451493	28460835	28451493	28453020	28459309	28460835	98	---	---	---	---	28458994	28459013	+	70	28451493	28460828
chr10	28462535	28470134	28462535	28463812	28468834	28470134	95	---	---	---	---	28464035	28464064	-	70	28462535	28470132
chr10	28492036	28504686	28492036	28496028	28500682	28504686	97	---	---	---	---	28496169	28496192	-	70	28492036	28504684
chr10	28525144	28544984	28525144	28526434	28543695	28544984	96	---	---	---	---	28527252	28527297	-	89	28525149	28544983
chr10	28530370	28542733	28530370	28531067	28542036	28542733	99	---	---	---	---	28531570	28531615	-	78	28530377	28542731
chr10	28567076	28582769	28567078	28571597	28578243	28582758	98	28567070	28567075	28582770	28582775	28577985	28578025	+	70	28567076	28582768
chr10	28582737	28593853	28582750	28583938	28592666	28593850	91	28582732	28582736	28593854	28593858	28584321	28584341	-	76	28582744	28593837
chr10	28583383	28592770	28583383	28583969	28592183	28592770	94	---	---	---	---	28584321	28584341	-	76	28583390	28592755
chr10	28584208	28591897	28584208	28585480	28590617	28591897	97	---	---	---	---	28585713	28585737	-	84	28584214	28591895
chr10	28596962	28599589	28596969	28597361	28599192	28599584	96	28596956	28596961	28599590	28599595	28597411	28597424	-	71	28596963	28599574
chr10	28597709	28599249	28597709	28598144	28598815	28599249	94	---	---	---	---	---	---	0	--	---	---
chr10	28635929	28638578	28635929	28636495	28638012	28638578	99	---	---	---	---	---	---	0	--	---	---
chr10	28643104	28645464	28643104	28644077	28644497	28645464	92	---	---	---	---	---	---	0	--	---	---
chr10	28643280	28645396	28643295	28644006	28644688	28645393	93	28643275	28643279	28645397	28645401	---	---	0	--	---	---
chr10	28648735	28654187	28648746	28649341	28653582	28654177	95	28648728	28648734	28654188	28654194	---	---	0	--	28648750	28654181
chr10	28665991	28669966	28665991	28666574	28669383	28669966	97	---	---	---	---	28666604	28666617	-	85	28665996	28669959
chr10	28671109	28675298	28671109	28671677	28674730	28675298	99	---	---	---	---	28674648	28674664	+	70	28671127	28675292
chr10	28682057	28696445	28682067	28685351	28692778	28696437	87	28682052	28682056	28696446	28696450	28692418	28692442	+	80	28682067	28696444
chr10	28683040	28698961	28683040	28687875	28693784	28698961	91	---	---	---	---	---	---	0	--	---	---
chr10	28699920	28706561	28699920	28702457	28704025	28706561	96	---	---	---	---	---	---	0	--	28699923	28706545
chr10	28702452	28705106	28702452	28702870	28704690	28705106	91	---	---	---	---	---	---	0	--	28702458	28705094
chr10	28712230	28722415	28712230	28714133	28720591	28722415	91	---	---	---	---	28714135	28714169	-	71	28712243	28722413
chr10	28728535	28732626	28728539	28729273	28731888	28732622	100	28728530	28728534	28732627	28732631	28731834	28731850	+	70	28728547	28732619
chr10	28739318	28741754	28739318	28739517	28741555	28741754	96	---	---	---	---	---	---	0	--	28739319	28741749
chr10	28806170	28809969	28806180	28806901	28809271	28809969	91	28806165	28806169	28809970	28809974	---	---	0	--	28806173	28809959
chr10	28816260	28819118	28816260	28816900	28818483	28819118	94	---	---	---	---	---	---	0	--	---	---
chr10	28825502	28828951	28825511	28826170	28828277	28828936	97	28825497	28825501	28828952	28828956	28826207	28826220	-	71	28825508	28828945
chr10	28830289	28833644	28830300	28831434	28832492	28833631	98	28830283	28830288	28833645	28833650	28831484	28831507	-	79	---	---
chr10	28830994	28833186	28830994	28832074	28832078	28833186	87	---	---	---	---	---	---	0	--	28831005	28833181
chr10	28834737	28846924	28834737	28835212	28846450	28846924	85	---	---	---	---	28845969	28845986	+	77	28834739	28846922
chr10	28855017	28857699	28855017	28855467	28857249	28857699	98	---	---	---	---	28855527	28855540	-	71	28855019	28857697
chr10	28863419	28866212	28863430	28863970	28865662	28866202	99	28863412	28863418	28866213	28866219	---	---	0	--	---	---
chr10	28869423	28874183	28869438	28870712	28872901	28874175	99	28869418	28869422	28874184	28874188	---	---	0	--	28869425	28874179
chr10	28870184	28873368	28870184	28871021	28872531	28873368	98	---	---	---	---	---	---	0	--	---	---
chr10	28878341	28882608	28878341	28878948	28882001	28882608	98	---	---	---	---	28879037	28879050	-	71	28878343	28882606
chr10	28887058	28888842	28887060	28887718	28888176	28888834	98	28887053	28887057	28888843	28888847	---	---	0	--	28887063	28888841
chr10	28898381	28900634	28898381	28899223	28899762	28900634	90	---	---	---	---	---	---	0	--	28898395	28900632
chr10	28903597	28913722	28903597	28904562	28912737	28913722	91	---	---	---	---	28904717	28904733	-	82	28903607	28913709
chr10	28904407	28912992	28904421	28904671	28912739	28912988	85	28904401	28904406	28912993	28912998	28904717	28904733	-	82	28904417	28912986
chr10	28936575	28940471	28936575	28937886	28939159	28940471	98	---	---	---	---	28937956	28937969	-	71	---	---
chr10	28942023	28945349	28942037	28942570	28944800	28945341	94	28942017	28942022	28945350	28945355	28942617	28942630	-	71	---	---
chr10	28946842	28961633	28946842	28950627	28957867	28961633	97	---	---	---	---	28957505	28957531	+	77	28946842	28961624
chr10	28976961	28998589	28976961	28977646	28997901	28998589	96	---	---	---	---	28978595	28978612	-	72	28976974	28998582
chr10	28977793	28990364	28977793	28980767	28987373	28990359	98	28977787	28977792	28990365	28990370	28981045	28981098	-	77	---	---
chr10	28999620	29012779	28999634	29002778	29009634	29012776	99	28999615	28999619	29012780	29012784	29003053	29003065	-	84	---	---
chr10	29014596	29018584	29014596	29015239	29017940	29018584	95	---	---	---	---	---	---	0	--	29014596	29018574
chr10	29020393	29023626	29020393	29021066	29022962	29023626	96	---	---	---	---	---	---	0	--	---	---
chr10	32125872	32128598	32125872	32126529	32127944	32128598	94	---	---	---	---	32127886	32127901	+	75	32125874	32128594
chr10	32131614	32133106	32131627	32131977	32132744	32133095	93	32131609	32131613	32133107	32133111	---	---	0	--	32131626	32133104
chr10	32136818	32142475	32136818	32137580	32141692	32142475	90	---	---	---	---	32137698	32137711	-	71	32136818	32142469
chr10	32153517	32156912	32153517	32154442	32155987	32156912	98	---	---	---	---	---	---	0	--	32153530	32156908
chr10	32154103	32156184	32154103	32154557	32155729	32156184	94	---	---	---	---	---	---	0	--	32154103	32156175
chr10	32169714	32174243	32169714	32170313	32173665	32174243	90	---	---	---	---	32173514	32173527	+	71	32169715	32174240
chr10	32182133	32190669	32182139	32183145	32189643	32190668	95	32182127	32182132	32190670	32190675	32183451	32183470	-	75	32182145	32190663
chr10	32203416	32215537	32203416	32206521	32212417	32215537	97	---	---	---	---	32212190	32212213	+	75	32203416	32215530
chr10	32222880	32231621	32222880	32223827	32230674	32231621	97	---	---	---	---	32223907	32223922	-	81	---	---
chr10	32245891	32258081	32245891	32246348	32257623	32258081	98	---	---	---	---	32246771	32246798	-	71	32245892	32258078
chr10	32260607	32263610	32260607	32261149	32263068	32263610	97	32260602	32260606	32263611	32263615	---	---	0	--	32260621	32263608
chr10	32265407	32268561	32265407	32266374	32267594	32268561	97	---	---	---	---	---	---	0	--	32265423	32268552
chr10	32266772	32269664	32266772	32267203	32269233	32269664	97	---	---	---	---	---	---	0	--	---	---
chr10	32272586	32289082	32272586	32273712	32287954	32289082	94	---	---	---	---	32274039	32274071	-	81	32272587	32289070
chr10	32289225	32295612	32289225	32289684	32295152	32295612	93	---	---	---	---	32289821	32289834	-	71	32289232	32295607
chr10	32289706	32294917	32289706	32290108	32294518	32294917	93	32289697	32289705	32294918	32294926	32290234	32290247	-	71	---	---
chr10	32295666	32305268	32295666	32296124	32304809	32305268	93	---	---	---	---	32296415	32296428	-	85	32295678	32305256
chr10	32296123	32304421	32296123	32297773	32302770	32304420	97	32296118	32296122	32304422	32304426	32297870	32297910	-	75	32296123	32304420
chr10	32311822	32324005	32311822	32313393	32322456	32324005	97	---	---	---	---	---	---	0	--	32311826	32324002
chr10	32347142	32360234	32347142	32348677	32358687	32360234	95	---	---	---	---	32358253	32358317	+	78	32347142	32360232
chr10	32380368	32392738	32380368	32381065	32392040	32392738	97	---	---	---	---	32391511	32391522	+	91	32380368	32392736
chr10	32399407	32407166	32399407	32400694	32405879	32407166	95	---	---	---	---	32405619	32405636	+	83	32399408	32407156
chr10	32409247	32423444	32409247	32410239	32422452	32423444	99	---	---	---	---	32410783	32410799	-	70	32409247	32423440
chr10	32428581	32438619	32428581	32430067	32437138	32438619	93	---	---	---	---	32437124	32437136	+	100	---	---
chr10	32445726	32456529	32445726	32447420	32454888	32456529	86	---	---	---	---	32447528	32447548	-	76	32445726	32456527
chr10	32460980	32473636	32460980	32461991	32472624	32473636	97	---	---	---	---	32472177	32472209	+	75	32460986	32473633
chr10	32473636	32482307	32473636	32473958	32481979	32482307	94	---	---	---	---	32474102	32474119	-	83	32473650	32482304
chr10	32483234	32490895	32483234	32484518	32489611	32490895	98	---	---	---	---	32489506	32489560	+	81	32483237	32490892
chr10	32492797	32506591	32492798	32497569	32501822	32506583	97	32492789	32492796	32506592	32506599	32501621	32501640	+	80	32492803	32506588
chr10	32511887	32519816	32511887	32513229	32518495	32519816	96	---	---	---	---	32518352	32518417	+	80	32511887	32519814
chr10	32532520	32540058	32532520	32532837	32539741	32540058	100	---	---	---	---	32533149	32533162	-	71	---	---
chr10	32532883	32540087	32532883	32533415	32539558	32540087	85	32532867	32532882	32540088	32540103	32533698	32533711	-	71	---	---
chr10	32541903	32556242	32541918	32542974	32555175	32556231	99	32541898	32541902	32556243	32556247	32543365	32543386	-	77	32541912	32556229
chr10	32559746	32580086	32559746	32560151	32579683	32580086	96	---	---	---	---	32560710	32560728	-	78	32559746	32580080
chr10	32572319	32587441	32572326	32573082	32586682	32587439	95	32572314	32572318	32587442	32587446	32573747	32573762	-	75	32572319	32587437
chr10	32595574	32598204	32595574	32596010	32597767	32598204	86	---	---	---	---	32596085	32596098	-	71	32595575	32598201
chr10	32599292	32609879	32599299	32600816	32608364	32609877	96	32599287	32599291	32609880	32609884	32601085	32601104	-	70	32599296	32609874
chr10	32612353	32628732	32612353	32614814	32626157	32628732	93	---	---	---	---	32615292	32615305	-	85	---	---
chr10	32623524	32626157	32623524	32623933	32625748	32626157	99	---	---	---	---	32625686	32625699	+	71	32623525	32626155
chr10	32628731	32636658	32628731	32629968	32635421	32636658	98	---	---	---	---	32635173	32635191	+	78	32628732	32636656
chr10	32639554	32651778	32639554	32640101	32651232	32651778	93	---	---	---	---	32640539	32640552	-	71	32639554	32651768
chr10	32640151	32651266	32640151	32641814	32649620	32651266	90	---	---	---	---	32649266	32649280	+	80	32640155	32651257
chr10	32661428	32672108	32661428	32662141	32671396	32672108	99	---	---	---	---	32670943	32670955	+	100	32661437	32672106
chr10	32665127	32671775	32665127	32668450	32668452	32671775	99	---	---	---	---	---	---	0	--	32665135	32671773
chr10	32681385	32702827	32681388	32683257	32700951	32702822	96	32681380	32681384	32702828	32702832	32684096	32684113	-	77	32681386	32702824
chr10	32685270	32696857	32685270	32685769	32696359	32696857	89	---	---	---	---	32695848	32695885	+	73	---	---
chr10	32716052	32723106	32716052	32716375	32722762	32723106	92	---	---	---	---	32716620	32716644	-	72	32716052	32723087
chr10	32739431	32753020	32739431	32740663	32751791	32753020	92	---	---	---	---	32751253	32751270	+	83	32739432	32753018
chr10	32790610	32803383	32790617	32790980	32803015	32803378	98	32790605	32790609	32803384	32803388	32791561	32791582	-	72	32790613	32803376
chr10	32818978	32832783	32818978	32819269	32832492	32832783	95	---	---	---	---	32832185	32832221	+	72	32818978	32832781
chr10	32820938	32829127	32820938	32824432	32825624	32829127	96	---	---	---	---	32824515	32824530	-	81	32820943	32829125
chr10	32837832	32840709	32837832	32838257	32840284	32840709	93	---	---	---	---	---	---	0	--	32837832	32840705
chr10	32845350	32862002	32845350	32845807	32861545	32862002	95	---	---	---	---	32846525	32846548	-	87	32845350	32861999
chr10	32890648	32898929	32890649	32892282	32897271	32898929	97	32890643	32890647	32898930	32898934	32897139	32897179	+	73	32890649	32898927
chr10	32922557	32933536	32922557	32922812	32933281	32933536	98	---	---	---	---	32923285	32923322	-	73	32922563	32933533
chr10	32940845	32953038	32940845	32941892	32951976	32953038	94	---	---	---	---	32942275	32942299	-	72	32940845	32953034
chr10	32989471	32992028	32989476	32989862	32991627	32992013	98	32989466	32989470	32992029	32992033	32991581	32991594	+	71	32989474	32992026
chr10	32990065	32991156	32990065	32990607	32990614	32991156	92	---	---	---	---	---	---	0	--	32990067	32991147
chr10	32999080	33006783	32999080	33000353	33005504	33006783	95	---	---	---	---	33000592	33000611	-	90	32999081	33006781
chr10	33008856	33017238	33008856	33009160	33016934	33017238	96	---	---	---	---	33009439	33009478	-	80	---	---
chr10	33020179	33029487	33020179	33021697	33027975	33029487	98	---	---	---	---	33021992	33022011	-	70	33020180	33029485
chr10	33033697	33054428	33033697	33034217	33053902	33054428	94	---	---	---	---	33035136	33035152	-	82	---	---
chr10	33036384	33047962	33036384	33036727	33047618	33047962	98	---	---	---	---	33036735	33036761	-	70	---	---
chr10	33054804	33063327	33054804	33056166	33061986	33063327	96	---	---	---	---	33056382	33056397	-	87	33054806	33063324
chr10	33064327	33067082	33064327	33064787	33066622	33067082	98	---	---	---	---	33064836	33064849	-	71	33064327	33067080
chr10	33078649	33087971	33078649	33080153	33086428	33087971	94	---	---	---	---	33080423	33080442	-	70	33078649	33087969
chr10	33096843	33101418	33096843	33098149	33100113	33101418	99	---	---	---	---	33100095	33100108	+	71	---	---
chr10	33103966	33107023	33103966	33104685	33106303	33107023	90	---	---	---	---	---	---	0	--	---	---
chr10	33107474	33124650	33107481	33108999	33123121	33124637	96	33107468	33107473	33124651	33124656	33122551	33122580	+	80	33107474	33124649
chr10	33111166	33117681	33111166	33111301	33117542	33117681	86	---	---	---	---	33111393	33111416	-	75	---	---
chr10	33125821	33147752	33125821	33126884	33146687	33147752	94	---	---	---	---	33127422	33127435	-	71	33125821	33147750
chr10	33131585	33143596	33131585	33132046	33143135	33143596	99	---	---	---	---	33142902	33142919	+	77	33131585	33143593
chr10	33157552	33172367	33157552	33157884	33172036	33172367	94	---	---	---	---	33158288	33158306	-	84	33157557	33172362
chr10	33159333	33169283	33159333	33159795	33168822	33169283	98	---	---	---	---	33160079	33160096	-	72	33159333	33169280
chr10	33180325	33193507	33180325	33181871	33191974	33193507	92	---	---	---	---	33191529	33191585	+	75	33180325	33193503
chr10	33194556	33210424	33194556	33195034	33209946	33210424	97	---	---	---	---	33209201	33209214	+	71	33194570	33210408
chr10	33259744	33263359	33259744	33260162	33262942	33263359	95	---	---	---	---	33262875	33262889	+	73	33259751	33263354
chr10	33275308	33284554	33275314	33276550	33283310	33284549	98	33275303	33275307	33284555	33284559	33276859	33276875	-	100	33275315	33284546
chr10	33299914	33309339	33299925	33301139	33308100	33309335	95	33299908	33299913	33309340	33309345	33301386	33301401	-	81	33299919	33309333
chr10	33324103	33335436	33324103	33324476	33335063	33335436	95	---	---	---	---	33334638	33334651	+	71	33324108	33335428
chr10	33324667	33333697	33324667	33326175	33332188	33333697	98	---	---	---	---	33326442	33326461	-	70	33324668	33333695
chr10	33336816	33349747	33336816	33338289	33348277	33349747	89	---	---	---	---	33347832	33347888	+	77	33336816	33349743
chr10	33359305	33366688	33359305	33360941	33365053	33366688	99	---	---	---	---	---	---	0	--	33359309	33366674
chr10	33371970	33384126	33371970	33372590	33383506	33384126	96	---	---	---	---	33383400	33383425	+	73	33371985	33384124
chr10	33418462	33426224	33418468	33419085	33425601	33426217	94	33418456	33418461	33426225	33426230	33419165	33419197	-	78	33418462	33426223
chr10	33429818	33446363	33429818	33431740	33444433	33446363	95	---	---	---	---	33432308	33432324	-	76	33429818	33446348
chr10	33481640	33490181	33481640	33483252	33488563	33490181	95	---	---	---	---	33488436	33488448	+	84	33481642	33490179
chr10	33500802	33518257	33500802	33505253	33514278	33518248	86	33500795	33500801	33518258	33518264	33513827	33513852	+	73	33500807	33518253
chr10	33511551	33523368	33511551	33512183	33522653	33523368	86	---	---	---	---	33522190	33522210	+	71	33511559	33523366
chr10	33541159	33544937	33541159	33541274	33544819	33544937	89	---	---	---	---	33541302	33541328	-	70	33541176	33544930
chr10	33552777	33564580	33552777	33554464	33562892	33564580	98	---	---	---	---	33554769	33554792	-	75	33552780	33564574
chr10	33568741	33586598	33568741	33570045	33585294	33586598	95	---	---	---	---	33570764	33570776	-	84	33568741	33586590
chr10	33574922	33584239	33574933	33576447	33582720	33584232	98	33574915	33574921	33584240	33584246	33582430	33582449	+	70	33574922	33584234
chr10	33587557	33609390	33587557	33588538	33608410	33609390	97	---	---	---	---	33588850	33588864	-	86	33587562	33609378
chr10	33597301	33606428	33597301	33598517	33605211	33606428	98	---	---	---	---	33598837	33598852	-	81	---	---
chr10	33609409	33616012	33609409	33610608	33614815	33616012	93	---	---	---	---	33610761	33610786	-	76	33609409	33616010
chr10	33623761	33639448	33623761	33624803	33638405	33639448	96	---	---	---	---	33625456	33625483	-	75	---	---
chr10	33626050	33632217	33626050	33626885	33631385	33632217	97	---	---	---	---	33631161	33631184	+	70	33626057	33632204
chr10	33639492	33646286	33639492	33641174	33644599	33646286	91	---	---	---	---	33641232	33641272	-	70	33639496	33646285
chr10	33639591	33646260	33639591	33641148	33644698	33646260	91	---	---	---	---	33641232	33641272	-	70	33639605	33646256
chr10	33651864	33666050	33651864	33654962	33662983	33666050	96	---	---	---	---	33662622	33662640	+	84	33651867	33666045
chr10	33673221	33692616	33673222	33674737	33691101	33692616	98	33673216	33673220	33692617	33692621	33675509	33675556	-	72	33673222	33692614
chr10	33678113	33686842	33678113	33679128	33685824	33686842	99	---	---	---	---	33679361	33679384	-	70	---	---
chr10	33694406	33704930	33694413	33694664	33704656	33704917	85	33694400	33694405	33704931	33704936	33695079	33695106	-	71	33694413	33704923
chr10	33734372	33753340	33734372	33736750	33750949	33753340	94	---	---	---	---	33737401	33737425	-	76	33734387	33753333
chr10	33734372	33752890	33734372	33736309	33750949	33752890	94	---	---	---	---	33750237	33750261	+	76	---	---
chr10	33748158	33753953	33748164	33748781	33753330	33753946	95	33748152	33748157	33753954	33753959	33748989	33749008	-	90	33748158	33753952
chr10	33755489	33769952	33755499	33759311	33765976	33769945	90	33755484	33755488	33769953	33769957	33765735	33765756	+	81	33755500	33769944
chr10	33777011	33789403	33777011	33777701	33788711	33789403	98	---	---	---	---	33788161	33788206	+	78	33777011	33789401
chr10	33790182	33800042	33790182	33790548	33799672	33800042	86	---	---	---	---	33799368	33799404	+	72	33790182	33800034
chr10	33838143	33849129	33838143	33840101	33847126	33849129	93	---	---	---	---	33840402	33840414	-	84	33838146	33849126
chr10	33852065	33855694	33852065	33852180	33855576	33855694	93	---	---	---	---	33852208	33852234	-	70	33852082	33855687
chr10	33865772	33880356	33865772	33867120	33879008	33880356	99	---	---	---	---	33878414	33878438	+	80	33865774	33880354
chr10	33881108	33888727	33881108	33882086	33887766	33888727	95	---	---	---	---	33887605	33887634	+	80	33881126	33888719
chr10	33913625	33927898	33913625	33914635	33926888	33927898	97	---	---	---	---	33926325	33926341	+	70	33913625	33927890
chr10	33951497	33962655	33951497	33952680	33961475	33962655	95	---	---	---	---	33953097	33953119	-	73	---	---
chr10	33975790	33989492	33975790	33978914	33986368	33989492	97	---	---	---	---	33986063	33986076	+	92	33975791	33989478
chr10	33992916	34012607	33992916	33993917	34011605	34012606	97	33992910	33992915	34012608	34012613	34010749	34010766	+	72	33992927	34012602
chr10	33995493	34004846	33995501	33997016	34003329	34004845	97	33995488	33995492	34004847	34004851	33997284	33997303	-	70	33995496	34004843
chr10	34012631	34020295	34012631	34012930	34019993	34020295	92	---	---	---	---	34019697	34019741	+	77	---	---
chr10	34028520	34040913	34028520	34031489	34037948	34040913	99	---	---	---	---	34037625	34037667	+	76	---	---
chr10	34047337	34060862	34047337	34048024	34060175	34060862	97	---	---	---	---	34048607	34048621	-	86	34047341	34060860
chr10	34085870	34101868	34085870	34090675	34097398	34101856	89	34085864	34085869	34101869	34101874	34090899	34090916	-	77	---	---
chr10	34104978	34116993	34104978	34107753	34114059	34116993	92	---	---	---	---	34113957	34113996	+	80	34104979	34116991
chr10	34126721	34129888	34126721	34126836	34129770	34129888	92	---	---	---	---	34126872	34126890	-	73	34126738	34129881
chr10	34126831	34129732	34126831	34126998	34129565	34129732	90	---	---	---	---	34127091	34127103	-	76	34126831	34129730
chr10	34132914	34143521	34132914	34134905	34141530	34143521	97	---	---	---	---	34141350	34141370	+	71	34132920	34143519
chr10	34151638	34155654	34151653	34153024	34154289	34155642	94	34151633	34151637	34155655	34155659	---	---	0	--	---	---
chr10	34170594	34183050	34170594	34172785	34180863	34183050	99	---	---	---	---	34180818	34180861	+	75	34170596	34183048
chr10	34188608	34196649	34188614	34191462	34193629	34196635	90	34188603	34188607	34196650	34196654	34191542	34191571	-	76	34188614	34196631
chr10	34198577	34216623	34198577	34199899	34215316	34216622	87	34198572	34198576	34216624	34216628	34214650	34214671	+	81	34198577	34216622
chr10	34201074	34210355	34201076	34202309	34209133	34210345	96	34201069	34201073	34210356	34210360	34202551	34202566	-	81	34201076	34210349
chr10	34223725	34232003	34223725	34225378	34230349	34232003	98	---	---	---	---	34230213	34230253	+	75	34223725	34232001
chr10	34235834	34241056	34235834	34235949	34240938	34241056	93	---	---	---	---	34236126	34236185	-	78	34235851	34241049
chr10	34235944	34240884	34235944	34236112	34240717	34240884	91	---	---	---	---	34236299	34236313	-	80	34235944	34240882
chr10	34263311	34273184	34263311	34266329	34270417	34273184	86	---	---	---	---	34266480	34266505	-	80	34263314	34273180
chr10	34265022	34272647	34265022	34265786	34271885	34272647	94	---	---	---	---	---	---	0	--	34265023	34272640
chr10	34282085	34291386	34282085	34283318	34290177	34291386	95	---	---	---	---	34289931	34289946	+	81	34282088	34291382
chr10	34296522	34308845	34296527	34297243	34308121	34308835	95	34296517	34296521	34308846	34308850	34307577	34307594	+	88	34296528	34308833
chr10	34316836	34325155	34316845	34318501	34323492	34325148	98	34316831	34316835	34325156	34325160	34323361	34323401	+	75	34316846	34325147
chr10	34336723	34345962	34336723	34339513	34342997	34345962	85	---	---	---	---	34342856	34342881	+	80	---	---
chr10	34337890	34345600	34337890	34339139	34344359	34345600	91	---	---	---	---	34344128	34344147	+	70	---	---
chr10	34340166	34357259	34340166	34341781	34355824	34357259	85	---	---	---	---	34342299	34342320	-	77	34340177	34357257
chr10	34346632	34355826	34346632	34348218	34354241	34355826	99	---	---	---	---	34348310	34348337	-	78	34346632	34355823
chr10	34357258	34369597	34357258	34358538	34368288	34369597	93	---	---	---	---	34367939	34367957	+	78	34357262	34369585
chr10	34382017	34393936	34382017	34382769	34393184	34393936	98	---	---	---	---	34383227	34383249	-	82	34382025	34393919
chr10	34418437	34425824	34418437	34419746	34424504	34425824	93	---	---	---	---	34419823	34419889	-	80	34418438	34425820
chr10	34423139	34427623	34423141	34424959	34425825	34427610	88	34423134	34423138	34427624	34427628	34425021	34425037	-	100	34423142	34427621
chr10	34433444	34441856	34433444	34434723	34440577	34441856	98	---	---	---	---	34440343	34440358	+	87	34433444	34441853
chr10	34447763	34458982	34447763	34450937	34455768	34458982	86	---	---	---	---	34455711	34455729	+	78	34447769	34458971
chr10	34461551	34472956	34461551	34462934	34471573	34472956	98	---	---	---	---	34463259	34463279	-	80	34461551	34472954
chr10	34468189	34471371	34468189	34469020	34470533	34471363	99	34468184	34468188	34471372	34471376	---	---	0	--	34468189	34471370
chr10	34473676	34482410	34473676	34475067	34481058	34482410	87	---	---	---	---	34475294	34475322	-	72	---	---
chr10	34491584	34499081	34491584	34492657	34497994	34499081	94	---	---	---	---	34497961	34497990	+	80	---	---
chr10	34502917	34518531	34502917	34503174	34518274	34518531	94	---	---	---	---	34517519	34517540	+	86	34502918	34518520
chr10	34505139	34514084	34505143	34506659	34512561	34514077	98	34505132	34505138	34514085	34514091	34506930	34506949	-	70	34505143	34514075
chr10	34525939	34532894	34525939	34526454	34532384	34532894	93	---	---	---	---	34526692	34526708	-	82	---	---
chr10	34566298	34580624	34566298	34569525	34577397	34580624	99	---	---	---	---	34577079	34577096	+	83	---	---
chr10	34584063	34598396	34584070	34586640	34595819	34598383	95	34584058	34584062	34598397	34598401	34586968	34586988	-	76	---	---
chr10	34585216	34598395	34585216	34586640	34596961	34598383	94	34585209	34585215	34598396	34598402	34596447	34596500	+	70	---	---
chr10	34594468	34599857	34594468	34595819	34598526	34599857	95	---	---	---	---	34598390	34598432	+	72	34594471	34599855
chr10	34600256	34615342	34600256	34602607	34612991	34615342	97	---	---	---	---	34603104	34603127	-	70	---	---
chr10	34640726	34651517	34640726	34641908	34650306	34651517	87	---	---	---	---	34642142	34642168	-	70	---	---
chr10	34695051	34702981	34695051	34696286	34701746	34702981	98	---	---	---	---	34701504	34701522	+	78	34695051	34702978
chr10	34715718	34735466	34715718	34716436	34734749	34735466	95	---	---	---	---	34733895	34733924	+	70	34715719	34735460
chr10	34724793	34732092	34724795	34726022	34730863	34732091	96	34724788	34724792	34732093	34732097	34726247	34726264	-	77	34724793	34732088
chr10	34738486	34757677	34738486	34739743	34756399	34757677	95	---	---	---	---	34755800	34755829	+	73	34738487	34757660
chr10	34739793	34750063	34739802	34741689	34748151	34750053	97	34739788	34739792	34750064	34750068	34748114	34748149	+	72	34739794	34750050
chr10	34757632	34778553	34757632	34759208	34776971	34778553	94	---	---	---	---	34776306	34776339	+	70	34757642	34778551
chr10	34792604	34800740	34792604	34793543	34799801	34800740	98	---	---	---	---	34793799	34793828	-	80	34792604	34800730
chr10	34808791	34819992	34808791	34809273	34819510	34819992	98	---	---	---	---	34809612	34809627	-	81	34808792	34819985
chr10	34830062	34848640	34830063	34831822	34846874	34848632	88	34830057	34830061	34848641	34848645	34832429	34832449	-	76	34830075	34848632
chr10	34838782	34855957	34838782	34841265	34853431	34855957	94	---	---	---	---	34853255	34853272	+	72	34838784	34855955
chr10	34839480	34855884	34839480	34841192	34854128	34855884	93	---	---	---	---	34853688	34853709	+	72	34839492	34855880
chr10	34862235	34869891	34862235	34863516	34868609	34869891	97	---	---	---	---	34868354	34868370	+	82	34862236	34869888
chr10	34880248	34892494	34880254	34883168	34889579	34892494	98	34880243	34880247	34892495	34892499	34889388	34889435	+	70	34880263	34892491
chr10	34897917	34903829	34897917	34898814	34902936	34903829	92	---	---	---	---	34898948	34898964	-	82	34897927	34903827
chr10	34903929	34922285	34903929	34904654	34921548	34922285	95	---	---	---	---	34905403	34905422	-	80	34903929	34922269
chr10	34908029	34920406	34908029	34908735	34919750	34920406	90	---	---	---	---	34909239	34909284	-	78	34908029	34920403
chr10	34933916	34943940	34933916	34934951	34942906	34943940	98	---	---	---	---	34935165	34935187	-	78	34933917	34943938
chr10	34954739	34963073	34954739	34955998	34961814	34963073	98	---	---	---	---	34961575	34961589	+	86	---	---
chr10	34963323	34972552	34963323	34964909	34970966	34972552	99	---	---	---	---	34970843	34970870	+	78	34963323	34972549
chr10	34979753	34986565	34979761	34980902	34985418	34986561	96	34979747	34979752	34986566	34986571	34985192	34985205	+	85	34979755	34986559
chr10	34995786	35011794	34995786	34997066	35010515	35011794	97	---	---	---	---	34997704	34997725	-	81	34995786	35011791
chr10	35037431	35046877	35037431	35038643	35045611	35046877	92	---	---	---	---	35045482	35045556	+	80	35037432	35046875
chr10	35066736	35078283	35066736	35067267	35077752	35078283	89	---	---	---	---	35067730	35067765	-	80	35066747	35078270
chr10	35086495	35098399	35086495	35089690	35095183	35098399	93	---	---	---	---	35089880	35089904	-	76	---	---
chr10	35090953	35094683	35090953	35092606	35093027	35094683	96	---	---	---	---	35092616	35092628	-	92	35090959	35094681
chr10	35107538	35115166	35107538	35108536	35114169	35115166	98	---	---	---	---	35114033	35114073	+	75	35107538	35115158
chr10	35118631	35127170	35118631	35119985	35125816	35127170	99	---	---	---	---	35120249	35120276	-	75	35118632	35127167
chr10	35127254	35136566	35127254	35128470	35135330	35136566	97	---	---	---	---	35135069	35135084	+	81	35127255	35136563
chr10	35154203	35158051	35154203	35154320	35157934	35158051	96	---	---	---	---	35154350	35154418	-	78	35154205	35158046
chr10	35158592	35163443	35158594	35158930	35163092	35163428	98	35158587	35158591	35163444	35163448	35158976	35158997	-	86	35158594	35163440
chr10	35178823	35184484	35178833	35179197	35184119	35184483	99	35178818	35178822	35184485	35184489	35184089	35184100	+	75	35178832	35184481
chr10	35191781	35198372	35191781	35194609	35195530	35198372	95	---	---	---	---	35194624	35194683	-	71	35191784	35198365
chr10	35207230	35219603	35207230	35207957	35218891	35219603	94	---	---	---	---	35208489	35208504	-	87	35207230	35219601
chr10	35237410	35248623	35237410	35237756	35248277	35248623	96	---	---	---	---	35248185	35248205	+	80	35237413	35248621
chr10	35242287	35247991	35242287	35242606	35247672	35247991	99	---	---	---	---	35242641	35242664	-	83	35242288	35247989
chr10	35248976	35253945	35248989	35249113	35253816	35253940	95	35248971	35248975	35253946	35253950	35249310	35249331	-	81	35248989	35253938
chr10	35262554	35270640	35262554	35263896	35269298	35270640	99	---	---	---	---	35269145	35269204	+	81	35262554	35270637
chr10	35303527	35312262	35303527	35307028	35308735	35312262	91	---	---	---	---	35308654	35308670	+	76	35303531	35312260
chr10	35328927	35335507	35328927	35332162	35332265	35335507	98	---	---	---	---	---	---	0	--	---	---
chr10	35357142	35361229	35357142	35358557	35359823	35361229	91	---	---	---	---	35358617	35358642	-	73	35357154	35361226
chr10	35372915	35384216	35372915	35375884	35381265	35384216	96	---	---	---	---	35376116	35376139	-	70	35372916	35384214
chr10	35409612	35418920	35409612	35410884	35417611	35418920	86	---	---	---	---	35411178	35411194	-	94	35409630	35418918
chr10	35424001	35438385	35424001	35427169	35435219	35438385	98	---	---	---	---	35434907	35434929	+	73	35424002	35438368
chr10	35440312	35447796	35440312	35441246	35446929	35447796	89	---	---	---	---	35446766	35446795	+	80	35440324	35447794
chr10	35447797	35454483	35447797	35448226	35454054	35454483	93	---	---	---	---	35448448	35448467	-	80	35447815	35454481
chr10	35447896	35454410	35447896	35448153	35454153	35454410	94	---	---	---	---	35453853	35453890	+	71	35447898	35454391
chr10	35473771	35483077	35473771	35474981	35481867	35483077	97	---	---	---	---	35475225	35475240	-	81	35473775	35483075
chr10	35490551	35511163	35490551	35491238	35510495	35511163	91	---	---	---	---	35509532	35509554	+	73	35490552	35511160
chr10	35492515	35500807	35492515	35494172	35499150	35500807	98	---	---	---	---	35494403	35494421	-	78	35492515	35500806
chr10	35519128	35525871	35519128	35520608	35524386	35525871	94	---	---	---	---	35520663	35520731	-	75	35519128	35525869
chr10	35550510	35564962	35550510	35554327	35561146	35564962	99	---	---	---	---	35560805	35560833	+	72	35550514	35564959
chr10	35576068	35591848	35576068	35576842	35591053	35591848	89	---	---	---	---	35590357	35590385	+	82	---	---
chr10	35577469	35585133	35577469	35577946	35584656	35585133	97	---	---	---	---	35578118	35578147	-	80	---	---
chr10	35585541	35592256	35585541	35585954	35591843	35592256	94	---	---	---	---	35591601	35591635	+	82	35585559	35592254
chr10	35597770	35618035	35597770	35598501	35617302	35618035	94	---	---	---	---	35599359	35599372	-	85	35597770	35618033
chr10	35606097	35614032	35606112	35607432	35612699	35614019	95	35606092	35606096	35614033	35614037	35612550	35612624	+	74	35606113	35614030
chr10	35626967	35640598	35626967	35629539	35638089	35640598	89	---	---	---	---	35637908	35637925	+	77	35626979	35640586
chr10	35627517	35640388	35627517	35629329	35638603	35640388	88	---	---	---	---	35629497	35629527	-	77	---	---
chr10	35640861	35653028	35640865	35641850	35652025	35653016	97	35640855	35640860	35653029	35653034	35642300	35642331	-	84	---	---
chr10	35659353	35666491	35659353	35659856	35665988	35666491	98	---	---	---	---	35660046	35660102	-	70	---	---
chr10	35678081	35686874	35678081	35678352	35686604	35686874	90	---	---	---	---	35678534	35678564	-	70	35678081	35686872
chr10	35691680	35703226	35691680	35696923	35698003	35703226	97	---	---	---	---	35697962	35697973	+	75	35691688	35703209
chr10	35718938	35734593	35718938	35723447	35730104	35734593	97	---	---	---	---	35729846	35729886	+	70	35718939	35734590
chr10	35781170	35801168	35781170	35784615	35797733	35801168	96	---	---	---	---	35797502	35797513	+	75	---	---
chr10	35790479	35797596	35790479	35791761	35796317	35797596	98	---	---	---	---	35791813	35791867	-	80	35790480	35797593
chr10	35807871	35819795	35807876	35808564	35819091	35819782	98	35807866	35807870	35819796	35819800	35818564	35818588	+	80	35807877	35819780
chr10	35819885	35826524	35819885	35820510	35825887	35826524	94	---	---	---	---	35825646	35825664	+	78	---	---
chr10	35843467	35851285	35843467	35844287	35850465	35851285	97	---	---	---	---	35850181	35850210	+	83	---	---
chr10	35856934	35872465	35856934	35861224	35868111	35872465	96	---	---	---	---	35861393	35861416	-	70	---	---
chr10	35878352	35893206	35878352	35879637	35891922	35893206	98	---	---	---	---	35891337	35891355	+	84	35878353	35893198
chr10	35879635	35888981	35879635	35881248	35887382	35888981	93	---	---	---	---	35881310	35881330	-	76	35879642	35888979
chr10	35899956	35913771	35899956	35903170	35910419	35913771	91	---	---	---	---	35903399	35903429	-	77	---	---
chr10	35916338	35924260	35916338	35917676	35922945	35924260	94	---	---	---	---	35922800	35922847	+	85	35916338	35924258
chr10	35926214	35933997	35926214	35928040	35932363	35933993	87	35926209	35926213	35933998	35934002	35932252	35932284	+	96	35926217	35933990
chr10	35926270	35933993	35926270	35928040	35932419	35933993	87	---	---	---	---	35932252	35932284	+	96	35926279	35933990
chr10	35953796	35974511	35953796	35955060	35973247	35974511	97	---	---	---	---	35972360	35972388	+	72	35953800	35974509
chr10	35963328	35971629	35963335	35964992	35969962	35971619	98	35963323	35963327	35971630	35971634	35965087	35965127	-	75	35963331	35971617
chr10	35992474	36007806	35992474	35993178	36007101	36007806	98	---	---	---	---	35993847	35993863	-	82	---	---
chr10	35999895	36006411	35999895	36000594	36005712	36006411	99	---	---	---	---	36000743	36000755	-	84	35999895	36006409
chr10	36024727	36033944	36024727	36026324	36032346	36033944	98	---	---	---	---	36026417	36026444	-	78	36024731	36033942
chr10	36051523	36067924	36051523	36052803	36066660	36067924	97	---	---	---	---	36066034	36066071	+	73	36051523	36067922
chr10	36056158	36064163	36056158	36057391	36062950	36064163	96	---	---	---	---	36057626	36057644	-	78	36056158	36064160
chr10	36100432	36108735	36100432	36102086	36107081	36108735	98	---	---	---	---	36106945	36106985	+	75	36100432	36108733
chr10	36102877	36121462	36102877	36103477	36120842	36121462	89	---	---	---	---	36120277	36120298	+	81	---	---
chr10	36118862	36126812	36118862	36120078	36125575	36126812	96	---	---	---	---	36120309	36120327	-	78	36118862	36126810
chr10	36126812	36145928	36126812	36128281	36144394	36145928	92	---	---	---	---	36128812	36128848	-	81	36126824	36145926
chr10	36131049	36142821	36131049	36131509	36142361	36142821	96	---	---	---	---	36141826	36141842	+	70	36131049	36142819
chr10	36148378	36164615	36148378	36148634	36164359	36164615	96	---	---	---	---	36163649	36163677	+	75	36148378	36164613
chr10	36152109	36160393	36152121	36153361	36159149	36160382	97	36152104	36152108	36160394	36160398	36158913	36158931	+	78	36152110	36160392
chr10	36188291	36202472	36188292	36191462	36199226	36202463	94	36188284	36188290	36202473	36202479	36198894	36198912	+	84	36188292	36202461
chr10	36216544	36238359	36216544	36220086	36234866	36238359	97	---	---	---	---	36234258	36234288	+	77	---	---
chr10	36246516	36266458	36246516	36248972	36263980	36266458	92	---	---	---	---	36249683	36249704	-	81	36246526	36266441
chr10	36262353	36271306	36262353	36265020	36268645	36271306	91	---	---	---	---	36265116	36265156	-	75	36262359	36271303
chr10	36272661	36285052	36272661	36273339	36284358	36285052	96	---	---	---	---	36273843	36273888	-	78	36272662	36285050
chr10	36302825	36311117	36302825	36305589	36308357	36311117	95	---	---	---	---	36305610	36305636	-	70	36302825	36311114
chr10	36317310	36335241	36317310	36319024	36333523	36335241	95	---	---	---	---	36319717	36319749	-	72	36317326	36335233
chr10	36320947	36332434	36320947	36323117	36330444	36332434	89	---	---	---	---	36323436	36323483	-	70	36320947	36332431
chr10	36357353	36373571	36357353	36358990	36371911	36373571	94	---	---	---	---	36371345	36371374	+	80	36357353	36373569
chr10	36361301	36369260	36361313	36362486	36368106	36369260	93	36361296	36361300	36369261	36369265	36362732	36362746	-	73	36361313	36369259
chr10	36387804	36399085	36387807	36389463	36397423	36399079	99	36387798	36387803	36399086	36399091	36389822	36389836	-	80	36387810	36399084
chr10	36417040	36433306	36417040	36417313	36433033	36433306	94	---	---	---	---	36417965	36417984	-	80	36417052	36433304
chr10	36419745	36428964	36419745	36421331	36427378	36428964	99	---	---	---	---	36421423	36421450	-	78	36419745	36428961
chr10	36440635	36450367	36440635	36441057	36449945	36450367	98	---	---	---	---	36449502	36449523	+	72	---	---
chr10	36463447	36472318	36463447	36465502	36470270	36472318	96	---	---	---	---	36470031	36470064	+	76	36463455	36472314
chr10	36479764	36493981	36479764	36480819	36492927	36493981	98	---	---	---	---	36481288	36481307	-	75	36479768	36493979
chr10	36512573	36522969	36512581	36514526	36521009	36522955	99	36512567	36512572	36522970	36522975	36514528	36514562	-	71	36512581	36522953
chr10	36540380	36548921	36540380	36541734	36547566	36548921	98	---	---	---	---	36547332	36547347	+	87	36540380	36548919
chr10	36550267	36564489	36550267	36551260	36563496	36564489	98	---	---	---	---	36551806	36551822	-	70	36550272	36564487
chr10	36574905	36582432	36574905	36576185	36581153	36582432	96	---	---	---	---	36580906	36580929	+	75	36574905	36582429
chr10	36605636	36617966	36605636	36606327	36617275	36617966	98	---	---	---	---	36616727	36616771	+	77	36605636	36617964
chr10	36641688	36652221	36641688	36642354	36651555	36652221	99	---	---	---	---	36642440	36642455	-	81	36641689	36652212
chr10	36652219	36662308	36652219	36653166	36661361	36662308	99	---	---	---	---	36660951	36660978	+	82	36652221	36662307
chr10	36668453	36680741	36668453	36669017	36680175	36680741	93	---	---	---	---	36679682	36679711	+	73	36668456	36680737
chr10	36668506	36680644	36668506	36668920	36680228	36680644	92	---	---	---	---	36679682	36679711	+	73	36668506	36680630
chr10	36672000	36679567	36672000	36673278	36678295	36679567	90	---	---	---	---	36678044	36678071	+	71	36672000	36679565
chr10	36720122	36726100	36720122	36720379	36725843	36726100	93	---	---	---	---	36720591	36720608	-	72	36720129	36726089
chr10	36736734	36750732	36736734	36738080	36749386	36750732	99	---	---	---	---	36738634	36738646	-	100	36736734	36750730
chr10	36758708	36763830	36758708	36759990	36762549	36763830	98	---	---	---	---	36760043	36760097	-	80	36758710	36763828
chr10	36769653	36776781	36769653	36770200	36776234	36776781	93	---	---	---	---	36776024	36776043	+	90	---	---
chr10	36788673	36799241	36788673	36789867	36798064	36799241	92	---	---	---	---	36797712	36797735	+	70	36788673	36799239
chr10	36792945	36795584	36792958	36793367	36795162	36795569	98	36792940	36792944	36795585	36795589	36795099	36795112	+	71	36792947	36795566
chr10	36819827	36827857	36819827	36821428	36826273	36827857	97	---	---	---	---	36826083	36826123	+	75	36819833	36827855
chr10	36829161	36841213	36829161	36829635	36840739	36841213	95	---	---	---	---	36840494	36840520	+	70	---	---
chr10	36843873	36853012	36843873	36845037	36851790	36853012	90	---	---	---	---	36845092	36845165	-	79	36843875	36853010
chr10	36854173	36869465	36854173	36858373	36865423	36869465	94	---	---	---	---	36865164	36865180	+	88	36854173	36869453
chr10	36887751	36895740	36887751	36888986	36894506	36895740	98	---	---	---	---	36889209	36889227	-	78	36887751	36895738
chr10	36897309	36906408	36897314	36898579	36905102	36906399	94	36897303	36897308	36906409	36906414	36904795	36904809	+	73	36897316	36906397
chr10	36924923	36931373	36924923	36925361	36930951	36931373	85	---	---	---	---	36925570	36925599	-	80	36924926	36931371
chr10	36944248	36962585	36944248	36948076	36958757	36962585	99	---	---	---	---	36958256	36958279	+	79	---	---
chr10	36948887	36958758	36948887	36953707	36953917	36958758	98	---	---	---	---	36953787	36953802	-	87	---	---
chr10	36960681	36977361	36960681	36963369	36974562	36977361	89	---	---	---	---	36974047	36974072	+	76	36960682	36977356
chr10	36984609	36996140	36984624	36985672	36995083	36996131	98	36984604	36984608	36996141	36996145	36994671	36994692	+	77	36984618	36996138
chr10	37008016	37015134	37008016	37009304	37013801	37015134	92	---	---	---	---	37013638	37013704	+	82	37008016	37015132
chr10	37016264	37025250	37016264	37017927	37023587	37025250	98	---	---	---	---	37023461	37023501	+	75	37016270	37025247
chr10	37028838	37036789	37028838	37030074	37035554	37036789	98	---	---	---	---	37035305	37035319	+	73	37028839	37036786
chr10	37052745	37057978	37052745	37053073	37057639	37057967	96	37052740	37052744	37057979	37057983	37057415	37057440	+	76	37052746	37057965
chr10	37059373	37067639	37059373	37060997	37065985	37067639	96	---	---	---	---	37061092	37061132	-	75	37059373	37067637
chr10	37073134	37085520	37073140	37073839	37084807	37085506	98	37073129	37073133	37085521	37085525	37074295	37074340	-	78	37073134	37085518
chr10	37088335	37095859	37088335	37089617	37094575	37095859	97	---	---	---	---	37089840	37089863	-	75	37088338	37095857
chr10	37098382	37106645	37098382	37100029	37104976	37106645	96	---	---	---	---	37100124	37100164	-	75	37098388	37106643
chr10	37109938	37125758	37109938	37114531	37121166	37125758	97	---	---	---	---	37120989	37121007	+	78	37109940	37125756
chr10	37172339	37179037	37172339	37173537	37177839	37179037	97	---	---	---	---	37173699	37173752	-	74	37172343	37179035
chr10	37187618	37198988	37187622	37188356	37198274	37198981	90	37187613	37187617	37198989	37198993	37188815	37188827	-	92	37187623	37198979
chr10	37210236	37222837	37210236	37212348	37220932	37222837	89	---	---	---	---	37212717	37212733	-	76	37210237	37222825
chr10	37239930	37249242	37239937	37241449	37247728	37249241	98	37239925	37239929	37249243	37249247	37247415	37247434	+	70	37239930	37249239
chr10	37285419	37298168	37285419	37285826	37297761	37298168	94	---	---	---	---	37286346	37286362	-	70	37285430	37298165
chr10	37329856	37340910	37329868	37330290	37340482	37340902	96	37329850	37329855	37340911	37340916	37340180	37340193	+	85	---	---
chr10	37330392	37337948	37330392	37331233	37337107	37337948	98	---	---	---	---	37336856	37336919	+	82	37330403	37337930
chr10	37343004	37352383	37343008	37344246	37351143	37352381	98	37342999	37343003	37352384	37352388	37344491	37344506	-	81	37343011	37352378
chr10	37358682	37374177	37358682	37358966	37373893	37374177	85	---	---	---	---	37373325	37373341	+	70	37358682	37374161
chr10	37374718	37386307	37374718	37377533	37383492	37386307	98	---	---	---	---	37377674	37377695	-	72	37374721	37386302
chr10	37388402	37402156	37388402	37391545	37399013	37402156	98	---	---	---	---	37391847	37391900	-	83	---	---
chr10	37407975	37421542	37407975	37408268	37421250	37421542	97	---	---	---	---	37420654	37420679	+	73	37407982	37421540
chr10	37411805	37420338	37411805	37413166	37418976	37420338	98	---	---	---	---	37418686	37418718	+	72	37411812	37420333
chr10	37422603	37436723	37422603	37426078	37433246	37436723	99	---	---	---	---	37432923	37432943	+	80	---	---
chr10	37440420	37462372	37440428	37441117	37461691	37462362	92	37440415	37440419	37462373	37462377	37460663	37460696	+	76	---	---
chr10	37447702	37455952	37447702	37449364	37454291	37455952	97	---	---	---	---	37449459	37449499	-	75	37447702	37455949
chr10	37456269	37460450	37456269	37457519	37459200	37460450	96	---	---	---	---	37457574	37457616	-	72	---	---
chr10	37462736	37475120	37462736	37463456	37474400	37475120	95	---	---	---	---	37473852	37473873	+	77	37462736	37475118
chr10	37466171	37482345	37466180	37468638	37479883	37482336	86	37466165	37466170	37482346	37482351	37479320	37479343	+	70	37466177	37482342
chr10	37476462	37488877	37476462	37477164	37488175	37488877	98	---	---	---	---	37487625	37487676	+	73	37476468	37488875
chr10	37493558	37507438	37493558	37498675	37502321	37507438	99	---	---	---	---	37502155	37502176	+	77	37493559	37507434
chr10	37527879	37543519	37527879	37532367	37539021	37543519	97	---	---	---	---	37538763	37538803	+	73	37527880	37543517
chr10	37551543	37566784	37551551	37551948	37566381	37566777	93	37551537	37551542	37566785	37566790	37552593	37552617	-	80	37551544	37566780
chr10	37553598	37567723	37553599	37554549	37566771	37567722	89	37553593	37553597	37567724	37567728	37555135	37555161	-	74	---	---
chr10	37582315	37601568	37582315	37583555	37600328	37601568	98	---	---	---	---	37599489	37599515	+	81	37582321	37601566
chr10	37586010	37597209	37586010	37588581	37594637	37597209	98	---	---	---	---	37594494	37594517	+	79	37586010	37597207
chr10	37611473	37625184	37611473	37614548	37622110	37625184	99	---	---	---	---	37621805	37621818	+	85	---	---
chr10	37637097	37648844	37637097	37638869	37647063	37648844	93	---	---	---	---	37639211	37639228	-	77	---	---
chr10	37639344	37646791	37639344	37640234	37645901	37646791	97	---	---	---	---	37645790	37645847	+	70	---	---
chr10	37651734	37660274	37651734	37653116	37658931	37660274	95	---	---	---	---	37658702	37658720	+	73	37651734	37660271
chr10	37662041	37675875	37662045	37663259	37674642	37675866	93	37662035	37662040	37675876	37675881	37663814	37663829	-	81	37662045	37675873
chr10	37676279	37686896	37676279	37676899	37686277	37686896	89	---	---	---	---	37677263	37677291	-	75	---	---
chr10	37677929	37686133	37677929	37679582	37684571	37686133	91	---	---	---	---	37684437	37684477	+	73	---	---
chr10	37690573	37699133	37690573	37691955	37697766	37699133	97	---	---	---	---	37697537	37697555	+	78	37690573	37699130
chr10	37700900	37714727	37700904	37702116	37713494	37714716	93	37700894	37700899	37714728	37714733	37702663	37702685	-	73	37700904	37714725
chr10	37739440	37755224	37739440	37740476	37754186	37755224	97	---	---	---	---	37753519	37753574	+	73	37739442	37755222
chr10	37752901	37772666	37752904	37753131	37772422	37772659	88	37752896	37752900	37772667	37772671	37754029	37754058	-	80	37752908	37772659
chr10	37760844	37766982	37760844	37761448	37766378	37766982	96	---	---	---	---	37766137	37766166	+	80	37760856	37766980
chr10	37794459	37799601	37794459	37794767	37799294	37799601	98	---	---	---	---	37799229	37799249	+	76	37794462	37799591
chr10	37802830	37815238	37802830	37803520	37814534	37815238	96	---	---	---	---	37804023	37804071	-	75	37802830	37815236
chr10	37832157	37844149	37832171	37832634	37843679	37844141	97	37832152	37832156	37844150	37844154	37832846	37832863	-	72	37832164	37844136
chr10	37886190	37900036	37886190	37890234	37895993	37900036	99	---	---	---	---	37895725	37895739	+	73	37886195	37900034
chr10	37913246	37930478	37913246	37913473	37930251	37930478	96	---	---	---	---	37929693	37929710	+	77	37913246	37930476
chr10	37914713	37927079	37914713	37915407	37926384	37927079	99	---	---	---	---	37925835	37925880	+	78	37914713	37927076
chr10	37931252	37947107	37931252	37932294	37946065	37947107	98	---	---	---	---	37945437	37945459	+	73	37931253	37947104
chr10	37949191	37967314	37949192	37949390	37967113	37967310	89	37949186	37949190	37967315	37967319	37950222	37950254	-	84	37949192	37967313
chr10	37958502	37965883	37958502	37959291	37965073	37965883	94	---	---	---	---	37959464	37959492	-	75	---	---
chr10	38054388	38063720	38054388	38055900	38062208	38063720	98	---	---	---	---	38061893	38061912	+	70	38054388	38063718
chr10	38054388	38063548	38054388	38055728	38062208	38063548	98	---	---	---	---	38061916	38061935	+	70	---	---
chr10	38072386	38081937	38072386	38073667	38080635	38081937	97	---	---	---	---	38073796	38073859	-	82	38072386	38081925
chr10	38089273	38105101	38089273	38093856	38100515	38105101	99	---	---	---	---	38100338	38100355	+	77	38089277	38105099
chr10	38124273	38141440	38124273	38125810	38139903	38141440	94	---	---	---	---	38126406	38126448	-	72	38124287	38141424
chr10	38141624	38161096	38141624	38144966	38157717	38161095	92	38141618	38141623	38161097	38161102	38145515	38145585	-	70	38141636	38161078
chr10	38146617	38156326	38146617	38150789	38152154	38156326	99	---	---	---	---	38152056	38152080	+	84	---	---
chr10	38156417	38164194	38156417	38157886	38162733	38164194	87	---	---	---	---	38162623	38162640	+	72	38156424	38164191
chr10	38174636	38182058	38174636	38178345	38178349	38182058	99	---	---	---	---	---	---	0	--	38174653	38182056
chr10	38216205	38230829	38216205	38220507	38226527	38230829	99	---	---	---	---	38220782	38220794	-	84	38216206	38230826
chr10	38232476	38244943	38232476	38233169	38244252	38244943	91	---	---	---	---	38233546	38233564	-	73	---	---
chr10	38239272	38241880	38239272	38239576	38241575	38241880	89	---	---	---	---	---	---	0	--	---	---
chr10	38250067	38263446	38250067	38253282	38260232	38263446	99	---	---	---	---	38253564	38253582	-	89	---	---
chr10	38284188	38289267	38284188	38284566	38288892	38289267	97	---	---	---	---	38284761	38284782	-	72	38284188	38289265
chr10	38293418	38298845	38293418	38293707	38298557	38298845	95	---	---	---	---	38298472	38298500	+	75	38293435	38298843
chr10	38332357	38343320	38332357	38332798	38342871	38343313	86	38332352	38332356	38343321	38343325	38333253	38333280	-	82	38332358	38343314
chr10	38343321	38355680	38343321	38344013	38354988	38355680	99	---	---	---	---	38344515	38344560	-	78	38343321	38355677
chr10	38355684	38369380	38355699	38359272	38365804	38369376	97	38355679	38355683	38369381	38369385	38365495	38365513	+	89	38355689	38369377
chr10	38381728	38391045	38381728	38382962	38389812	38391045	97	---	---	---	---	38383208	38383223	-	81	38381728	38391043
chr10	38397008	38407839	38397008	38397245	38407598	38407835	95	38397001	38397007	38407840	38407846	38407185	38407223	+	89	38397022	38407824
chr10	38424809	38432493	38424809	38426078	38431212	38432493	97	---	---	---	---	38426298	38426316	-	78	38424809	38432489
chr10	38432619	38441994	38432619	38433293	38441307	38441981	99	38432613	38432618	38441995	38442000	38433295	38433314	-	70	38432619	38441984
chr10	38445523	38453200	38445523	38445932	38452757	38453200	90	---	---	---	---	38452424	38452466	+	76	38445524	38453189
chr10	38446884	38454026	38446896	38447719	38453195	38454018	99	38446879	38446883	38454027	38454031	38452985	38453018	+	76	38446885	38454015
chr10	38470656	38478088	38470670	38471649	38477103	38478080	96	38470651	38470655	38478089	38478093	38471743	38471783	-	75	38470656	38478085
chr10	38495068	38501602	38495068	38495618	38501043	38501593	97	38495062	38495067	38501603	38501608	38495673	38495746	-	79	---	---
chr10	38503187	38511290	38503187	38504530	38509950	38511290	98	---	---	---	---	38504638	38504701	-	82	38503188	38511288
chr10	38520704	38541441	38520704	38521418	38540727	38541441	96	---	---	---	---	38539761	38539778	+	77	38520705	38541439
chr10	38531046	38539339	38531046	38532280	38538105	38539339	99	---	---	---	---	38532514	38532532	-	78	38531047	38539337
chr10	38551949	38568538	38551949	38553693	38566782	38568538	93	---	---	---	---	38566165	38566182	+	72	38551949	38568535
chr10	38555239	38561473	38555239	38555445	38561267	38561473	99	---	---	---	---	38555540	38555580	-	75	38555252	38561471
chr10	38568462	38578365	38568462	38573404	38573408	38578350	99	38568457	38568461	38578366	38578370	---	---	0	--	---	---
chr10	38597865	38618914	38597865	38598644	38618137	38618914	89	---	---	---	---	38617201	38617259	+	71	38597869	38618911
chr10	38609583	38617871	38609583	38611237	38616217	38617871	99	---	---	---	---	38616081	38616121	+	75	38609583	38617869
chr10	38634544	38642460	38634544	38635705	38641297	38642460	95	---	---	---	---	38635950	38635964	-	73	38634544	38642457
chr10	38652560	38664821	38652560	38653262	38664118	38664821	99	---	---	---	---	38663575	38663619	+	77	38652564	38664816
chr10	38665680	38670476	38665680	38666472	38669685	38670476	91	---	---	---	---	38669524	38669587	+	70	---	---
chr10	38702763	38723620	38702763	38703059	38723315	38723620	85	---	---	---	---	38722358	38722373	+	93	38702763	38723614
chr10	38707396	38722919	38707396	38708762	38721552	38722919	95	---	---	---	---	38709381	38709402	-	81	38707396	38722916
chr10	38710133	38719369	38710133	38712718	38716783	38719369	99	---	---	---	---	38712813	38712853	-	75	38710142	38719367
chr10	38743656	38752632	38743656	38745035	38751231	38752632	95	---	---	---	---	38750941	38750973	+	78	---	---
chr10	38773549	38785610	38773549	38774013	38785147	38785610	98	---	---	---	---	38774301	38774318	-	72	38773551	38785608
chr10	38806256	38820325	38806256	38806982	38819596	38820325	92	---	---	---	---	38818985	38819026	+	76	38806257	38820323
chr10	38822590	38834676	38822590	38823003	38834263	38834676	90	---	---	---	---	38823440	38823473	-	70	---	---
chr10	38823006	38830627	38823006	38823976	38829658	38830627	99	---	---	---	---	38824217	38824261	-	73	38823007	38830621
chr10	38860964	38882668	38860964	38864080	38879524	38882668	92	---	---	---	---	38879012	38879030	+	73	---	---
chr10	38882668	38898540	38882668	38884166	38897042	38898540	98	---	---	---	---	38884777	38884810	-	91	---	---
chr10	38885633	38893001	38885648	38886366	38892296	38892988	87	38885628	38885632	38893002	38893006	38886388	38886408	-	80	38885651	38892992
chr10	38911724	38923682	38911724	38915218	38920306	38923682	93	---	---	---	---	38915432	38915445	-	71	---	---
chr10	38933784	38946806	38933784	38938452	38942134	38946806	90	---	---	---	---	38938562	38938574	-	76	---	---
chr10	38937829	38941212	38937829	38939483	38939584	38941212	90	---	---	---	---	38939496	38939513	-	94	38937830	38941210
chr10	38939584	38947833	38939584	38941213	38946183	38947833	96	---	---	---	---	38941307	38941347	-	75	38939585	38947830
chr10	38959581	38967866	38959581	38961230	38966232	38967866	96	---	---	---	---	38966097	38966136	+	75	38959581	38967864
chr10	38969631	38984125	38969640	38973564	38980179	38984117	98	38969626	38969630	38984126	38984130	38979907	38979931	+	76	38969636	38984120
chr10	38996855	39012648	38996855	39000361	39009121	39012648	96	---	---	---	---	39000639	39000657	-	94	---	---
chr10	39024767	39034058	39024767	39026286	39032539	39034058	98	---	---	---	---	39026550	39026569	-	70	39024768	39034055
chr10	39037838	39049468	39037838	39042301	39045005	39049468	98	---	---	---	---	---	---	0	--	39037848	39049461
chr10	39081228	39092913	39081228	39083423	39090715	39092913	95	---	---	---	---	39083563	39083593	-	74	---	---
chr10	39093503	39101760	39093503	39095134	39100107	39101760	97	---	---	---	---	39099971	39100011	+	75	39093503	39101758
chr10	39102660	39118162	39102669	39103738	39117065	39118155	90	39102655	39102659	39118163	39118167	39116408	39116434	+	81	39102665	39118161
chr10	39104896	39113007	39104905	39107611	39110248	39113001	94	39104891	39104895	39113008	39113012	39110117	39110149	+	72	39104902	39112999
chr10	39115998	39123300	39115998	39116474	39122824	39123300	98	---	---	---	---	39116773	39116791	-	94	---	---
chr10	39146776	39151348	39146776	39148150	39149976	39151348	91	---	---	---	---	39148156	39148195	-	77	39146776	39151342
chr10	39149978	39157245	39149978	39150615	39156607	39157245	97	---	---	---	---	39156469	39156509	+	75	39149979	39157241
chr10	39172444	39188682	39172447	39172794	39188328	39188676	96	39172439	39172443	39188683	39188687	39187644	39187660	+	70	---	---
chr10	39176264	39185522	39176264	39177784	39184001	39185522	98	---	---	---	---	39178054	39178073	-	70	39176265	39185519
chr10	39188669	39196730	39188669	39189628	39195740	39196730	92	---	---	---	---	39195574	39195603	+	80	39188676	39196728
chr10	39197782	39213385	39197782	39202268	39208869	39213385	93	---	---	---	---	39208541	39208569	+	72	39197782	39213383
chr10	39219824	39229118	39219824	39221336	39227623	39229118	97	---	---	---	---	39221603	39221622	-	70	39219824	39229114
chr10	39251494	39259099	39251494	39252533	39258039	39259099	96	---	---	---	---	39252639	39252662	-	75	---	---
chr10	39269708	39277582	39269708	39271027	39276240	39277582	96	---	---	---	---	39271116	39271187	-	77	39269708	39277580
chr10	39286105	39293544	39286105	39286457	39293187	39293544	92	---	---	---	---	39292877	39292922	+	91	---	---
chr10	39299199	39315119	39299199	39299692	39314634	39315119	87	---	---	---	---	39313934	39314015	+	73	39299199	39315114
chr10	39300442	39308394	39300442	39301676	39307161	39308394	95	---	---	---	---	39301899	39301917	-	78	39300442	39308392
chr10	39317040	39322867	39317040	39317542	39322332	39322867	90	---	---	---	---	39317753	39317780	-	78	---	---
chr10	39325545	39334541	39325545	39326652	39333445	39334541	96	---	---	---	---	39326912	39326951	-	75	---	---
chr10	39326717	39339433	39326717	39329278	39336856	39339433	89	---	---	---	---	39329481	39329573	-	73	---	---
chr10	39335999	39343867	39335999	39337338	39342529	39343867	98	---	---	---	---	39342374	39342440	+	80	39335999	39343864
chr10	39347908	39361627	39347908	39351034	39358505	39361627	95	---	---	---	---	39351387	39351408	-	77	39347922	39361624
chr10	39363876	39371873	39363879	39365220	39370529	39371869	98	39363870	39363875	39371874	39371879	39370373	39370436	+	82	39363877	39371867
chr10	39379136	39388440	39379143	39380651	39386918	39388426	97	39379130	39379135	39388441	39388446	39380850	39380882	-	78	39379144	39388424
chr10	39391762	39407102	39391762	39392191	39406674	39407102	93	---	---	---	---	39405971	39406035	+	72	---	---
chr10	39396763	39405985	39396763	39397995	39404820	39405985	91	---	---	---	---	39398242	39398257	-	75	39396763	39405983
chr10	39456592	39470874	39456592	39457630	39469837	39470874	98	---	---	---	---	39458176	39458192	-	76	39456596	39470871
chr10	39471343	39491611	39471343	39472033	39490921	39491611	96	---	---	---	---	39472616	39472630	-	86	39471344	39491608
chr10	39473656	39481581	39473656	39474884	39480345	39481581	95	---	---	---	---	39475115	39475133	-	78	39473656	39481579
chr10	39501962	39511385	39501966	39504779	39508586	39511379	98	39501957	39501961	39511386	39511390	39504951	39504970	-	70	39501964	39511381
chr10	39544576	39557698	39544576	39545177	39557097	39557698	98	---	---	---	---	39545634	39545665	-	75	39544587	39557696
chr10	39557696	39577334	39557696	39557890	39577140	39577334	92	---	---	---	---	39558633	39558670	-	73	---	---
chr10	39568680	39575852	39568680	39569115	39575417	39575852	96	---	---	---	---	39569350	39569368	-	78	39568692	39575850
chr10	39577937	39587238	39577937	39579447	39585728	39587238	97	---	---	---	---	39579717	39579736	-	70	39577937	39587235
chr10	39589041	39605307	39589041	39590389	39603971	39605307	95	---	---	---	---	39590925	39590954	-	80	---	---
chr10	39595016	39603670	39595016	39595707	39602979	39603670	99	---	---	---	---	39595954	39595969	-	81	39595019	39603668
chr10	39613803	39623173	39613803	39615038	39621938	39623173	97	---	---	---	---	39621643	39621660	+	83	39613804	39623171
chr10	39630639	39636904	39630639	39631534	39635995	39636904	90	---	---	---	---	39635819	39635846	+	71	---	---
chr10	39637320	39645165	39637322	39640787	39641689	39645153	97	39637313	39637319	39645166	39645172	39641589	39641605	+	82	---	---
chr10	39651972	39659882	39651972	39653188	39658645	39659882	96	---	---	---	---	39658395	39658413	+	78	39651972	39659880
chr10	39666948	39676213	39666949	39668180	39674982	39676213	96	39666943	39666947	39676214	39676218	39674722	39674737	+	81	39666950	39676211
chr10	39690316	39696439	39690323	39690741	39696014	39696427	93	39690311	39690315	39696440	39696444	39690957	39690982	-	73	---	---
chr10	39712817	39727064	39712817	39713864	39726015	39727064	99	---	---	---	---	39714428	39714447	-	75	39712817	39727062
chr10	39734209	39746636	39734209	39734926	39745919	39746636	97	---	---	---	---	39745370	39745408	+	74	39734209	39746634
chr10	39760340	39771478	39760340	39762604	39769035	39771478	87	---	---	---	---	39762865	39762891	-	77	---	---
chr10	39776290	39785588	39776290	39777526	39784352	39785588	98	---	---	---	---	39777771	39777786	-	81	39776292	39785585
chr10	39795997	39803915	39796005	39797294	39802609	39803910	96	39795991	39795996	39803916	39803921	39797529	39797543	-	73	---	---
chr10	39812680	39827213	39812680	39816947	39822966	39827213	99	---	---	---	---	39817214	39817234	-	80	39812683	39827211
chr10	39847163	39854861	39847172	39848452	39853578	39854853	98	39847157	39847162	39854862	39854867	39853321	39853338	+	83	39847165	39854858
chr10	39870850	39892124	39870850	39871529	39891445	39892124	91	---	---	---	---	39872370	39872387	-	88	---	---
chr10	39892425	39906627	39892425	39896545	39902451	39906627	94	---	---	---	---	39896736	39896759	-	75	---	---
chr10	39914396	39922808	39914396	39915599	39921633	39922808	89	---	---	---	---	39915801	39915830	-	80	---	---
chr10	39929940	39944176	39929940	39930963	39943152	39944176	98	---	---	---	---	39931508	39931524	-	70	39929940	39944174
chr10	39960992	39980329	39961003	39964524	39976802	39980321	93	39960987	39960991	39980330	39980334	39965054	39965094	-	75	---	---
chr10	39967801	39975404	39967809	39967980	39975229	39975402	95	39967796	39967800	39975405	39975409	39968236	39968256	-	71	39967806	39975399
chr10	39997532	40011846	39997540	39998589	40010787	40011835	98	39997527	39997531	40011847	40011851	40010204	40010223	+	70	39997541	40011840
chr10	40019926	40032684	40019926	40021159	40031444	40032684	98	---	---	---	---	40030943	40030961	+	84	40019932	40032682
chr10	40033815	40046166	40033815	40034531	40045435	40046166	94	---	---	---	---	40044927	40044944	+	88	40033816	40046164
chr10	40061728	40069311	40061728	40063012	40068026	40069311	98	---	---	---	---	40063232	40063261	-	70	40061732	40069309
chr10	40071729	40081368	40071729	40072330	40080751	40081368	94	---	---	---	---	40080346	40080363	+	72	40071729	40081361
chr10	40085745	40093261	40085745	40086990	40092033	40093261	93	---	---	---	---	40091926	40091980	+	80	40085746	40093255
chr10	40086093	40092973	40086106	40086697	40092394	40092968	92	40086087	40086092	40092974	40092979	40086827	40086856	-	80	---	---
chr10	40115970	40123317	40115970	40116729	40122530	40123317	93	---	---	---	---	40116912	40116945	-	79	40115970	40123312
chr10	40115970	40123215	40115970	40116627	40122530	40123215	92	---	---	---	---	40116799	40116817	-	73	---	---
chr10	40124160	40129034	40124160	40125558	40127623	40129034	86	---	---	---	---	40125627	40125657	-	74	40124160	40129021
chr10	40141764	40156385	40141764	40146062	40152086	40156385	99	---	---	---	---	40146337	40146349	-	84	40141767	40156383
chr10	40159337	40175595	40159337	40159878	40175054	40175595	89	---	---	---	---	40160585	40160617	-	75	40159345	40175593
chr10	40166706	40174191	40166706	40167965	40172932	40174191	97	---	---	---	---	40172824	40172878	+	81	40166706	40174188
chr10	40181696	40185947	40181696	40181992	40185651	40185947	90	---	---	---	---	---	---	0	--	40181696	40185939
chr10	40202387	40214518	40202387	40203114	40213791	40214518	94	---	---	---	---	40203624	40203642	-	84	40202387	40214516
chr10	40216966	40229954	40216978	40220368	40226582	40229954	96	40216961	40216965	40229955	40229959	40220635	40220655	-	80	40216973	40229952
chr10	40241239	40255413	40241239	40246689	40249965	40255413	99	---	---	---	---	40249899	40249910	+	83	---	---
chr10	40283214	40295801	40283226	40284782	40294245	40295790	95	40283206	40283213	40295802	40295809	40293824	40293883	+	80	40283223	40295788
chr10	40307404	40317359	40307404	40309062	40315703	40317359	94	---	---	---	---	40309356	40309393	-	71	40307410	40317342
chr10	40307859	40316831	40307859	40308533	40316157	40316831	95	---	---	---	---	40308846	40308879	-	73	40307870	40316828
chr10	40332375	40353314	40332375	40333905	40351774	40353305	96	40332370	40332374	40353315	40353319	40351019	40351045	+	70	40332387	40353312
chr10	40334311	40343680	40334311	40335546	40342445	40343680	98	---	---	---	---	40335826	40335838	-	84	40334311	40343677
chr10	40358620	40379312	40358620	40360274	40377659	40379312	94	---	---	---	---	40361130	40361141	-	91	40358620	40379309
chr10	40362257	40374676	40362257	40362981	40373964	40374676	93	---	---	---	---	40373416	40373462	+	72	40362264	40374674
chr10	40379511	40382935	40379511	40379616	40382830	40382935	85	---	---	---	---	40382713	40382757	+	71	40379513	40382933
chr10	40391407	40399329	40391407	40392749	40397985	40399329	97	---	---	---	---	40397837	40397900	+	81	40391407	40399327
chr10	40399858	40410172	40399858	40400340	40409687	40410172	87	---	---	---	---	40409219	40409249	+	70	40399862	40410170
chr10	40410201	40416356	40410201	40411548	40415010	40416356	97	---	---	---	---	40411704	40411722	-	73	40410201	40416353
chr10	40455279	40460828	40455279	40456677	40459430	40460828	97	---	---	---	---	40456759	40456791	-	75	40455296	40460826
chr10	40475996	40487130	40475996	40476479	40486648	40487130	93	---	---	---	---	40486617	40486633	+	70	40475997	40487128
chr10	40479196	40499363	40479196	40479599	40498960	40499363	95	---	---	---	---	40480536	40480556	-	80	40479200	40499345
chr10	40486421	40498860	40486421	40487130	40498147	40498856	96	40486415	40486420	40498861	40498866	40497739	40497756	+	72	40486421	40498857
chr10	40499356	40506846	40499356	40500538	40505567	40506846	87	---	---	---	---	40500772	40500790	-	89	40499363	40506844
chr10	40511429	40530812	40511429	40511548	40530693	40530812	95	---	---	---	---	40512255	40512268	-	78	40511429	40530806
chr10	40522741	40530354	40522741	40524005	40529070	40530354	96	---	---	---	---	40524241	40524259	-	89	40522741	40530353
chr10	40530812	40538694	40530812	40532191	40537315	40538694	95	---	---	---	---	40532413	40532428	-	75	40530812	40538690
chr10	40555581	40563866	40555581	40557234	40562213	40563866	99	---	---	---	---	40562077	40562117	+	75	40555581	40563864
chr10	40577745	40590122	40577759	40578457	40589420	40590118	99	40577740	40577744	40590123	40590127	40588871	40588915	+	77	40577759	40590121
chr10	40605222	40619776	40605237	40609165	40615841	40619767	98	40605217	40605221	40619777	40619781	40615570	40615593	+	75	40605238	40619765
chr10	40620631	40637980	40620631	40622128	40636471	40637980	97	---	---	---	---	40635753	40635776	+	79	40620631	40637974
chr10	40622903	40630969	40622903	40624126	40629734	40630969	97	---	---	---	---	40629492	40629510	+	78	40622903	40630966
chr10	40645616	40654872	40645616	40646836	40653668	40654872	93	---	---	---	---	40653410	40653425	+	81	40645616	40654870
chr10	40663952	40671248	40663952	40666322	40668879	40671248	95	---	---	---	---	40666367	40666385	-	73	---	---
chr10	40672733	40681036	40672733	40674386	40679383	40681036	97	---	---	---	---	40674481	40674521	-	75	40672733	40681034
chr10	40695826	40704985	40695826	40696873	40703916	40704985	95	---	---	---	---	40703660	40703685	+	80	40695827	40704977
chr10	40695826	40704635	40695826	40696523	40703916	40704635	94	---	---	---	---	40696823	40696842	-	70	---	---
chr10	40705011	40718477	40705011	40705172	40718316	40718477	96	---	---	---	---	40705807	40705830	-	70	---	---
chr10	40707405	40721968	40707405	40709651	40719822	40721968	88	---	---	---	---	40719545	40719568	+	75	---	---
chr10	40707988	40723597	40707988	40711312	40720401	40723597	89	---	---	---	---	40719953	40719984	+	75	40707993	40723595
chr10	40727898	40735362	40727898	40729134	40734162	40735362	91	---	---	---	---	40733940	40734007	+	70	40727898	40735360
chr10	40749187	40763722	40749187	40750245	40762662	40763722	94	---	---	---	---	40762103	40762119	+	70	---	---
chr10	40785846	40800078	40785850	40786842	40799070	40800063	98	40785841	40785845	40800079	40800083	40798509	40798525	+	70	40785852	40800065
chr10	40824435	40833982	40824435	40825951	40832469	40833982	98	---	---	---	---	40826227	40826248	-	81	40824435	40833980
chr10	40845437	40853733	40845451	40847103	40852069	40853721	97	40845431	40845436	40853734	40853739	40847198	40847238	-	75	40845438	40853725
chr10	40856286	40872511	40856286	40857336	40871454	40872511	95	---	---	---	---	40857952	40857991	-	80	---	---
chr10	40865388	40872746	40865396	40865632	40872505	40872741	95	40865382	40865387	40872747	40872752	40872202	40872229	+	82	40865397	40872738
chr10	40876357	40896985	40876365	40878025	40895338	40896972	96	40876352	40876356	40896986	40896990	40894552	40894594	+	88	40876358	40896973
chr10	40882157	40894558	40882165	40882868	40893850	40894553	97	40882149	40882156	40894559	40894566	40893300	40893343	+	79	40882165	40894551
chr10	40906669	40924136	40906669	40907504	40923294	40924136	85	---	---	---	---	40907891	40907990	-	70	40906684	40924131
chr10	40906669	40925245	40906669	40908619	40923294	40925245	85	---	---	---	---	40922768	40922794	+	74	40906684	40925242
chr10	40913472	40932357	40913485	40916204	40929600	40932356	95	40913465	40913471	40932358	40932364	40929022	40929036	+	80	40913474	40932354
chr10	40918767	40926798	40918779	40920433	40925141	40926791	98	40918761	40918766	40926799	40926804	40920527	40920572	-	76	40918779	40926795
chr10	40941008	40949170	40941008	40942384	40947796	40949170	95	---	---	---	---	40942588	40942607	-	80	40941009	40949165
chr10	40960700	40974503	40960700	40964779	40970265	40974503	87	---	---	---	---	40965029	40965048	-	75	40960709	40974490
chr10	40964313	40970252	40964313	40966915	40967625	40970252	91	---	---	---	---	40967599	40967614	+	87	40964313	40970250
chr10	40975316	40993410	40975316	40979210	40989486	40993410	88	---	---	---	---	40989037	40989063	+	77	40975330	40993400
chr10	40985293	40998393	40985293	40986018	40997667	40998393	96	---	---	---	---	40997114	40997134	+	90	40985293	40998390
chr10	41035706	41055826	41035706	41037859	41053698	41055826	92	---	---	---	---	41052955	41052984	+	80	41035713	41055823
chr10	41036516	41053596	41036516	41037287	41052825	41053596	96	---	---	---	---	41037940	41038006	-	82	---	---
chr10	41040528	41050034	41040528	41041220	41049342	41050034	99	---	---	---	---	41041250	41041271	-	77	41040528	41050029
chr10	41057110	41067796	41057110	41057366	41067540	41067796	96	---	---	---	---	41067201	41067230	+	80	41057110	41067786
chr10	41060896	41065807	41060896	41061040	41065664	41065807	88	---	---	---	---	41061121	41061132	-	75	---	---
chr10	41067796	41075764	41067796	41069029	41074525	41075760	97	41067791	41067795	41075765	41075769	41074283	41074301	+	78	41067796	41075757
chr10	41077074	41091634	41077074	41081348	41087360	41091634	99	---	---	---	---	41081623	41081635	-	84	41077083	41091633
chr10	41093574	41111443	41093574	41096813	41108204	41111443	98	---	---	---	---	41097251	41097283	-	72	41093591	41111440
chr10	41144704	41147887	41144704	41145600	41146998	41147887	88	---	---	---	---	41145659	41145672	-	78	41144717	41147868
chr10	41152590	41162063	41152590	41153945	41160707	41162063	96	---	---	---	---	41160428	41160444	+	100	---	---
chr10	41203974	41209251	41203974	41204597	41208616	41209251	89	---	---	---	---	41204759	41204798	-	72	41203986	41209248
chr10	41224036	41238133	41224036	41225032	41237137	41238133	98	---	---	---	---	41225578	41225594	-	70	41224041	41238131
chr10	41263401	41273676	41263401	41264747	41272336	41273676	99	---	---	---	---	41265045	41265062	-	77	41263401	41273673
chr10	41274466	41286377	41274466	41274932	41285911	41286377	97	---	---	---	---	41275142	41275159	-	72	41274468	41286370
chr10	41303679	41310124	41303679	41304971	41308928	41310124	85	---	---	---	---	41308847	41308874	+	85	41303679	41310122
chr10	41320020	41335776	41320020	41320311	41335486	41335776	97	---	---	---	---	41334832	41334865	+	70	41320021	41335774
chr10	41374381	41386739	41374381	41375071	41386049	41386739	98	---	---	---	---	41375574	41375619	-	78	41374381	41386737
chr10	41390213	41407993	41390213	41390594	41407612	41407993	97	---	---	---	---	41406977	41407001	+	84	---	---
chr10	41405172	41408837	41405172	41406026	41407983	41408837	99	---	---	---	---	41407883	41407906	+	70	---	---
chr10	41411557	41427381	41411557	41416135	41422804	41427381	99	---	---	---	---	41416301	41416319	-	78	41411557	41427378
chr10	41428051	41445798	41428051	41429528	41444281	41445798	93	---	---	---	---	41430219	41430265	-	87	41428051	41445796
chr10	41434037	41442569	41434040	41435375	41441229	41442564	98	41434031	41434036	41442570	41442575	41435594	41435608	-	86	41434040	41442562
chr10	41460146	41475977	41460146	41464727	41471395	41475977	99	---	---	---	---	41464890	41464907	-	77	41460146	41475971
chr10	41489928	41511314	41489928	41494077	41507137	41511314	94	---	---	---	---	41494186	41494210	-	76	41489935	41511310
chr10	41499666	41513221	41499666	41500336	41512549	41513221	90	---	---	---	---	41512245	41512274	+	73	41499671	41513220
chr10	41500395	41505780	41500395	41500992	41505175	41505780	91	---	---	---	---	41504974	41505013	+	77	---	---
chr10	41500660	41505595	41500660	41500807	41505448	41505595	92	---	---	---	---	41505216	41505232	+	76	---	---
chr10	41504748	41514084	41504748	41505982	41512850	41514084	97	---	---	---	---	41512557	41512569	+	84	41504748	41514082
chr10	41505185	41513539	41505185	41505437	41513287	41513539	97	---	---	---	---	41512980	41513009	+	83	---	---
chr10	41522153	41531531	41522153	41523671	41530012	41531531	96	---	---	---	---	41523869	41523898	-	80	41522154	41531529
chr10	41531902	41539542	41531905	41533179	41538260	41539534	99	41531896	41531901	41539543	41539548	41533401	41533415	-	73	41531905	41539532
chr10	41572441	41580059	41572441	41573730	41578770	41580059	97	---	---	---	---	41578532	41578552	+	71	41572442	41580049
chr10	41572441	41579621	41572441	41573292	41578770	41579621	98	---	---	---	---	41578528	41578552	+	76	---	---
chr10	41593552	41603890	41593552	41594771	41602672	41603890	97	---	---	---	---	41602286	41602308	+	82	---	---
chr10	41608868	41620134	41608868	41611914	41617085	41620134	97	---	---	---	---	41616913	41616937	+	72	41608883	41620119
chr10	41637121	41639797	41637121	41637583	41639335	41639797	97	---	---	---	---	41639257	41639269	+	76	---	---
chr10	41649188	41667393	41649188	41649900	41666682	41667393	98	---	---	---	---	41665906	41665944	+	89	41649194	41667389
chr10	41653765	41659566	41653771	41654102	41659235	41659566	99	41653760	41653764	41659567	41659571	41658978	41659047	+	70	41653774	41659564
chr10	41669104	41684874	41669104	41670366	41683636	41684874	95	---	---	---	---	41670960	41670999	-	70	41669104	41684871
chr10	41671001	41679204	41671001	41672245	41677960	41679204	99	---	---	---	---	41672468	41672480	-	84	41671006	41679201
chr10	41685651	41700014	41685651	41691151	41694515	41700014	99	---	---	---	---	41691219	41691245	-	74	41685656	41700005
chr10	41705048	41715809	41705051	41705758	41715117	41715808	96	41705043	41705047	41715810	41715814	41714735	41714752	+	72	41705054	41715806
chr10	41748415	41763679	41748415	41749628	41762465	41763679	98	---	---	---	---	41750203	41750232	-	73	41748416	41763677
chr10	41750722	41756670	41750724	41751834	41755548	41756655	98	41750717	41750721	41756671	41756675	41755486	41755513	+	82	---	---
chr10	41763680	41779807	41763680	41766511	41776973	41779807	88	---	---	---	---	41767022	41767035	-	78	41763692	41779801
chr10	41769194	41776086	41769194	41770485	41774796	41776086	98	---	---	---	---	41770534	41770586	-	81	41769200	41776080
chr10	41845591	41852668	41845591	41846441	41851869	41852668	87	---	---	---	---	41851607	41851629	+	91	---	---
chr10	41855092	41873844	41855092	41857447	41871483	41873844	88	---	---	---	---	41857901	41857918	-	88	41855097	41873832
chr10	41856180	41873046	41856183	41856652	41872557	41873035	89	41856175	41856179	41873047	41873051	41857347	41857373	-	74	41856180	41873041
chr10	41861804	41882408	41861804	41863711	41880510	41882408	94	---	---	---	---	41864511	41864525	-	86	41861817	41882405
chr10	41869473	41877998	41869473	41870633	41876837	41877998	96	---	---	---	---	41876696	41876741	+	73	41869473	41877986
chr10	41869536	41877860	41869536	41870495	41876900	41877860	96	---	---	---	---	41876696	41876741	+	73	41869542	41877844
chr10	41919733	41927472	41919733	41921008	41926194	41927472	98	---	---	---	---	41921247	41921268	-	86	41919733	41927470
chr10	41929427	41939476	41929427	41930275	41938639	41939476	86	---	---	---	---	41930550	41930578	-	72	41929429	41939473
chr10	41965975	41968724	41965975	41966130	41968569	41968724	92	---	---	---	---	41966153	41966174	-	95	41965984	41968722
chr10	42001410	42010031	42001410	42002924	42008517	42010031	99	---	---	---	---	42008265	42008297	+	78	42001410	42010029
chr10	42024120	42026726	42024120	42024538	42026309	42026726	97	---	---	---	---	42024586	42024599	-	71	42024120	42026723
chr10	42035558	42043849	42035558	42037221	42042183	42043849	94	---	---	---	---	42037315	42037355	-	73	42035559	42043847
chr10	42054972	42068572	42054972	42058504	42065044	42068572	98	---	---	---	---	42064753	42064773	+	80	42054972	42068569
chr10	42110652	42112035	42110652	42110872	42111815	42112035	96	---	---	---	---	42110874	42110903	-	80	42110659	42112033
chr10	42113660	42117010	42113660	42114090	42116572	42117010	91	---	---	---	---	42116548	42116569	+	72	42113660	42116998
chr10	42118246	42120345	42118260	42119222	42119355	42120337	92	42118241	42118245	42120346	42120350	---	---	0	--	---	---
chr10	42134551	42145927	42134551	42135282	42145197	42145927	96	---	---	---	---	42135463	42135519	-	71	---	---
chr10	42148186	42153648	42148200	42148627	42153210	42153642	93	42148180	42148185	42153649	42153654	42153108	42153141	+	70	42148196	42153638
chr10	42159708	42179387	42159708	42160438	42178667	42179387	92	---	---	---	---	42177888	42177907	+	80	42159723	42179380
chr10	42172098	42180086	42172098	42172806	42179381	42180086	91	---	---	---	---	42179258	42179274	+	76	42172103	42180073
chr10	42174282	42181975	42174282	42176195	42180081	42181975	94	---	---	---	---	42176364	42176390	-	77	42174284	42181973
chr10	42201949	42218879	42201949	42202270	42218558	42218879	96	---	---	---	---	42217885	42217914	+	70	42201951	42218877
chr10	42220046	42230920	42220046	42220731	42230227	42230920	92	---	---	---	---	42221099	42221116	-	72	42220051	42230915
chr10	42241852	42247878	42241852	42242098	42247626	42247878	89	---	---	---	---	42242355	42242375	-	76	42241854	42247875
chr10	42251896	42262571	42251896	42252032	42262435	42262571	94	---	---	---	---	42252263	42252274	-	91	---	---
chr10	42254733	42259725	42254733	42254849	42259609	42259725	98	---	---	---	---	42259423	42259462	+	70	42254733	42259723
chr10	42267710	42272599	42267710	42267961	42272348	42272599	98	---	---	---	---	42272171	42272182	+	75	---	---
chr10	42299853	42315287	42299860	42300345	42314799	42315284	98	42299848	42299852	42315288	42315292	42314439	42314456	+	72	42299858	42315282
chr10	42306504	42314800	42306504	42308159	42313145	42314800	98	---	---	---	---	42308254	42308294	-	73	42306504	42314797
chr10	42320911	42331113	42320915	42323955	42328067	42331107	98	42320906	42320910	42331114	42331118	42324107	42324139	-	75	42320915	42331108
chr10	42346415	42360727	42346428	42347477	42359666	42360712	99	42346410	42346414	42360728	42360732	42347866	42347887	-	77	42346428	42360712
chr10	42368077	42388776	42368080	42369076	42387783	42388763	91	42368072	42368076	42388777	42388781	42386898	42386913	+	75	---	---
chr10	42384759	42390711	42384759	42385355	42390112	42390711	92	---	---	---	---	42389942	42389969	+	71	---	---
chr10	42389899	42399245	42389899	42391137	42398008	42399245	97	---	---	---	---	42391187	42391263	-	79	42389900	42399238
chr10	42413064	42424038	42413070	42413772	42423325	42424027	99	42413058	42413063	42424039	42424044	42423111	42423135	+	76	42413076	42424033
chr10	42440576	42449781	42440576	42441818	42448551	42449772	97	42440571	42440575	42449782	42449786	42448289	42448304	+	81	42440577	42449768
chr10	42474189	42487194	42474189	42477290	42483930	42487194	92	---	---	---	---	42483598	42483649	+	78	---	---
chr10	42499485	42509210	42499485	42501567	42507130	42509210	95	---	---	---	---	42506851	42506864	+	71	---	---
chr10	42541031	42552380	42541031	42543772	42549650	42552380	98	---	---	---	---	42544019	42544042	-	75	---	---
chr10	42570282	42578848	42570282	42571774	42577335	42578848	97	---	---	---	---	42577105	42577134	+	80	42570282	42578846
chr10	42600289	42608246	42600289	42601524	42607011	42608246	98	---	---	---	---	42601762	42601780	-	78	42600289	42608244
chr10	42627783	42641503	42627785	42628091	42641189	42641495	99	42627777	42627782	42641504	42641509	42628659	42628689	-	74	42627793	42641499
chr10	42629475	42641187	42629475	42629923	42640739	42641187	96	---	---	---	---	42630435	42630453	-	78	42629475	42641178
chr10	42641494	42655328	42641494	42645516	42651278	42655328	98	---	---	---	---	42645793	42645805	-	100	42641494	42655326
chr10	42662178	42671537	42662178	42663413	42670302	42671537	98	---	---	---	---	42663661	42663676	-	75	42662178	42671534
chr10	42680135	42686645	42680135	42680595	42686207	42686645	91	---	---	---	---	42680814	42680866	-	71	42680136	42686639
chr10	42699038	42706245	42699051	42700294	42704993	42706233	95	42699032	42699037	42706246	42706251	42704758	42704785	+	71	42699043	42706244
chr10	42717779	42724085	42717779	42717961	42723903	42724085	95	---	---	---	---	42718127	42718159	-	78	42717792	42724083
chr10	42735991	42748448	42736005	42736719	42747726	42748439	98	42735985	42735990	42748449	42748454	42737239	42737270	-	75	42736005	42748437
chr10	42795494	42800633	42795494	42795891	42800243	42800629	96	42795487	42795493	42800634	42800640	42800190	42800228	+	76	42795494	42800627
chr10	42815377	42821454	42815377	42815499	42821333	42821454	92	---	---	---	---	42815736	42815769	-	88	---	---
chr10	42815691	42821072	42815691	42816166	42820599	42821072	98	---	---	---	---	42816344	42816367	-	70	42815705	42821070
chr10	42822243	42826223	42822243	42822373	42826091	42826223	91	---	---	---	---	42822417	42822429	-	84	42822254	42826217
chr10	42822616	42825560	42822616	42822750	42825423	42825560	87	---	---	---	---	42822810	42822884	-	70	42822630	42825557
chr10	42836866	42842107	42836866	42837308	42841665	42842107	99	---	---	---	---	42841553	42841622	+	74	42836866	42842105
chr10	42851846	42854444	42851846	42852153	42854137	42854444	93	---	---	---	---	42852173	42852199	-	85	42851857	42854442
chr10	42854598	42869217	42854598	42854922	42868893	42869217	96	---	---	---	---	42855450	42855523	-	91	42854598	42869204
chr10	42856331	42868741	42856331	42857028	42868044	42868741	98	---	---	---	---	42857532	42857577	-	76	42856332	42868739
chr10	42895977	42914274	42895977	42896110	42914141	42914274	92	---	---	---	---	42913239	42913297	+	72	42895977	42914260
chr10	42947982	42960232	42947982	42948675	42959539	42960232	99	---	---	---	---	42949177	42949219	-	76	42947982	42960230
chr10	42962446	42984138	42962446	42963516	42983071	42984138	96	---	---	---	---	42964310	42964384	-	74	---	---
chr10	42974950	42983072	42974950	42976294	42981733	42983072	98	---	---	---	---	42976380	42976443	-	79	42974952	42983068
chr10	42974950	42983072	42974950	42976294	42981733	42983072	98	---	---	---	---	42976380	42976443	-	79	42974952	42983068
chr10	42986768	42996074	42986768	42987984	42994860	42996074	97	---	---	---	---	42994601	42994616	+	81	42986770	42996072
chr10	42999077	43013570	42999085	42999339	43013311	43013565	95	42999071	42999076	43013571	43013576	42999973	42999988	-	93	42999095	43013563
chr10	43003605	43013314	43003605	43005032	43011899	43013314	94	---	---	---	---	43011686	43011701	+	81	---	---
chr10	43017507	43037585	43017507	43018765	43036327	43037585	94	---	---	---	---	43035480	43035497	+	77	43017507	43037583
chr10	43022634	43035126	43022634	43023356	43034404	43035126	98	---	---	---	---	43023884	43023907	-	75	43022634	43035123
chr10	43039410	43047014	43039416	43039703	43046713	43046999	92	43039405	43039409	43047015	43047019	43046495	43046506	+	91	43039417	43047001
chr10	43059528	43079854	43059528	43061038	43078342	43079854	99	---	---	---	---	43077525	43077577	+	77	43059528	43079852
chr10	43097729	43110949	43097729	43100869	43107799	43110949	99	---	---	---	---	43101179	43101193	-	100	43097729	43110940
chr10	43127250	43140469	43127264	43128822	43138921	43140458	97	43127244	43127249	43140470	43140475	43138473	43138532	+	81	43127264	43140466
chr10	43144701	43165694	43144701	43144854	43165542	43165694	91	---	---	---	---	43164566	43164582	+	70	43144704	43165676
chr10	43187458	43199927	43187458	43187717	43199677	43199927	86	---	---	---	---	43188042	43188074	-	75	43187459	43199925
chr10	43194249	43204024	43194249	43195468	43202794	43204024	95	---	---	---	---	43202525	43202540	+	81	43194249	43204022
chr10	43222877	43232905	43222887	43224767	43231015	43232894	99	43222871	43222876	43232906	43232911	---	---	0	--	43222884	43232890
chr10	43234029	43246396	43234041	43234725	43245714	43246382	97	43234024	43234028	43246397	43246401	43245166	43245211	+	78	43234041	43246390
chr10	43248710	43264750	43248719	43249286	43264171	43264738	95	43248705	43248709	43264751	43264755	43263427	43263457	+	77	43248719	43264742
chr10	43289780	43295452	43289780	43289962	43295271	43295452	86	---	---	---	---	43290119	43290134	-	75	---	---
chr10	43311384	43321579	43311384	43313851	43319112	43321579	95	---	---	---	---	43318955	43318967	+	92	43311384	43321575
chr10	43325529	43339749	43325529	43326581	43338718	43339749	97	---	---	---	---	43338159	43338175	+	70	---	---
chr10	43339841	43350827	43339853	43340338	43350333	43350818	92	43339836	43339840	43350828	43350832	43340824	43340838	-	73	---	---
chr10	43343907	43347293	43343907	43345011	43346180	43347293	97	---	---	---	---	43345070	43345083	-	78	43343918	43347282
chr10	43354814	43362655	43354814	43356154	43361316	43362655	98	---	---	---	---	43356237	43356305	-	81	43354815	43362654
chr10	43366548	43384395	43366548	43366930	43384013	43384395	97	---	---	---	---	43367767	43367785	-	73	43366549	43384392
chr10	43371081	43380417	43371083	43372596	43378894	43380407	97	43371076	43371080	43380418	43380422	43372860	43372879	-	70	43371083	43380399
chr10	43406040	43421843	43406040	43406861	43421023	43421843	95	---	---	---	---	43420480	43420496	+	70	---	---
chr10	43435610	43444575	43435611	43436847	43443332	43444568	98	43435604	43435609	43444576	43444581	43443015	43443031	+	82	43435611	43444569
chr10	43436007	43444228	43436007	43436507	43443728	43444228	99	---	---	---	---	43436777	43436804	-	75	43436017	43444210
chr10	43462443	43470273	43462443	43463658	43469055	43470273	93	---	---	---	---	43463787	43463818	-	71	43462443	43470268
chr10	43480920	43486453	43480927	43481176	43486193	43486452	90	43480914	43480919	43486454	43486459	43486119	43486135	+	76	43480932	43486450
chr10	43490452	43502928	43490461	43491180	43502203	43502922	96	43490447	43490451	43502929	43502933	43491704	43491730	-	77	43490453	43502919
chr10	43520737	43537101	43520737	43521041	43536786	43537088	85	43520732	43520736	43537102	43537106	43536086	43536100	+	73	43520739	43537100
chr10	43530384	43533647	43530384	43531622	43532431	43533647	88	---	---	---	---	43531666	43531693	-	75	43530395	43533637
chr10	43538572	43547843	43538572	43540099	43546352	43547843	96	---	---	---	---	43546061	43546080	+	70	43538572	43547829
chr10	43552635	43567143	43552635	43556589	43563278	43567143	94	---	---	---	---	43563093	43563126	+	85	43552635	43567140
chr10	43580979	43586801	43580979	43581351	43586450	43586801	93	43580973	43580978	43586802	43586807	43581451	43581479	-	72	43580989	43586799
chr10	43599620	43609866	43599620	43599955	43609530	43609866	96	---	---	---	---	43609052	43609083	+	75	43599631	43609849
chr10	43599955	43609182	43599955	43601167	43607970	43609182	97	---	---	---	---	43601409	43601424	-	81	43599955	43609180
chr10	43615483	43623178	43615483	43616733	43621890	43623178	95	---	---	---	---	43616952	43616971	-	80	43615483	43623173
chr10	43651934	43664379	43651934	43653582	43662731	43664379	96	---	---	---	---	43662293	43662316	+	70	43651934	43664376
chr10	43678909	43688824	43678909	43679617	43688116	43688824	98	---	---	---	---	43687729	43687746	+	72	43678909	43688823
chr10	43696726	43711115	43696732	43699910	43707926	43711110	97	43696721	43696725	43711116	43711120	43707562	43707589	+	82	---	---
chr10	43717329	43731607	43717329	43721443	43727478	43731596	99	43717324	43717328	43731608	43731612	43727190	43727202	+	84	43717329	43731606
chr10	43740297	43752654	43740302	43740997	43751959	43752654	98	43740292	43740296	43752655	43752659	43751410	43751464	+	70	43740311	43752652
chr10	43754060	43766202	43754060	43754493	43765770	43766202	98	---	---	---	---	43755007	43755022	-	81	43754061	43766197
chr10	43791903	43810939	43791903	43792327	43810515	43810939	97	---	---	---	---	43793200	43793216	-	70	43791906	43810937
chr10	43798330	43810334	43798330	43798851	43809813	43810334	99	---	---	---	---	43809264	43809312	+	77	---	---
chr10	43822018	43831260	43822018	43823246	43830031	43831260	95	---	---	---	---	43829705	43829725	+	76	43822020	43831257
chr10	43831462	43840665	43831472	43833058	43839096	43840664	98	43831457	43831461	43840666	43840670	43833152	43833179	-	78	43831472	43840661
chr10	43868665	43880920	43868665	43869362	43880223	43880920	99	---	---	---	---	43879680	43879724	+	77	43868669	43880918
chr10	43886913	43896137	43886913	43888141	43894911	43896137	94	---	---	---	---	43894572	43894600	+	72	43886914	43896135
chr10	43948715	43960225	43948715	43949179	43959761	43960225	99	---	---	---	---	43959531	43959548	+	77	43948718	43960222
chr10	43996764	44009961	43996769	43998315	44008428	44009961	97	43996759	43996763	44009962	44009966	44007963	44008029	+	82	43996767	44009947
chr10	44015428	44022812	44015428	44015700	44022541	44022812	97	---	---	---	---	44015994	44016006	-	92	44015428	44022805
chr10	44034744	44043995	44034744	44035647	44043117	44043995	93	---	---	---	---	44043080	44043115	+	72	---	---
chr10	44049056	44058810	44049056	44049517	44058349	44058810	99	---	---	---	---	44049732	44049749	-	77	44049056	44058808
chr10	44076728	44090597	44076733	44081260	44086063	44090586	99	44076721	44076727	44090598	44090604	44081317	44081356	-	72	44076734	44090580
chr10	44118718	44126702	44118731	44119968	44125461	44126698	97	44118712	44118717	44126703	44126708	44120203	44120221	-	78	44118720	44126699
chr10	44145737	44159955	44145737	44149835	44155857	44159955	99	---	---	---	---	44150103	44150123	-	80	44145737	44159952
chr10	44163189	44171444	44163189	44164806	44169787	44171444	96	---	---	---	---	44169652	44169692	+	75	44163190	44171442
chr10	44211288	44231070	44211288	44211932	44230451	44231070	92	---	---	---	---	44212767	44212778	-	91	44211292	44231068
chr10	44212378	44220121	44212380	44213035	44219460	44220117	94	44212372	44212377	44220122	44220127	44213121	44213149	-	72	44212383	44220118
chr10	44212380	44221224	44212380	44214093	44219460	44221224	91	---	---	---	---	44219214	44219234	+	80	44212383	44221222
chr10	44241825	44254297	44241825	44242556	44253566	44254297	95	---	---	---	---	44243076	44243107	-	75	44241825	44254296
chr10	44278040	44288338	44278050	44279397	44286984	44288331	99	44278033	44278039	44288339	44288345	44279696	44279714	-	78	44278044	44288336
chr10	44295732	44303932	44295732	44297338	44302290	44303932	95	---	---	---	---	44297432	44297472	-	73	44295733	44303930
chr10	44338316	44350422	44338316	44339205	44349529	44350422	95	---	---	---	---	44349110	44349132	+	78	---	---
chr10	44354240	44370341	44354251	44354889	44369697	44370333	92	44354235	44354239	44370342	44370346	44355512	44355530	-	73	44354249	44370331
chr10	44425674	44430773	44425678	44426016	44430424	44430762	97	44425669	44425673	44430774	44430778	44430306	44430410	+	74	44425675	44430768
chr10	44444775	44454681	44444775	44445066	44454389	44454681	96	---	---	---	---	44453922	44453974	+	81	44444779	44454679
chr10	44522174	44534233	44522174	44522635	44533772	44534233	98	---	---	---	---	44522850	44522867	-	72	44522175	44534231
chr10	44555391	44561907	44555391	44555495	44561803	44561907	98	---	---	---	---	44555739	44555763	-	72	44555402	44561905
chr10	44572596	44583071	44572596	44573730	44581939	44583071	95	---	---	---	---	44573879	44573912	-	82	---	---
chr10	44588316	44597686	44588323	44589621	44596377	44597676	99	44588311	44588315	44597687	44597691	44589905	44589919	-	73	44588323	44597675
chr10	44609735	44621051	44609735	44609865	44620924	44621051	85	---	---	---	---	44610342	44610392	-	76	44609742	44621044
chr10	44618788	44629636	44618788	44620193	44628204	44629636	92	---	---	---	---	44627856	44627901	+	73	---	---
chr10	44635751	44650708	44635752	44637779	44648700	44650699	94	44635746	44635750	44650709	44650713	44638302	44638324	-	78	44635753	44650697
chr10	44690949	44710986	44690949	44691168	44710767	44710986	88	---	---	---	---	44709906	44709950	+	71	---	---
chr10	44702862	44710774	44702870	44705450	44708163	44710759	94	44702857	44702861	44710775	44710779	44708027	44708064	+	76	44702870	44710755
chr10	44713004	44733669	44713004	44715200	44731473	44733669	97	---	---	---	---	44730659	44730683	+	72	---	---
chr10	44733669	44747966	44733669	44734680	44746955	44747966	98	---	---	---	---	44746392	44746408	+	70	44733669	44747960
chr10	44756923	44765652	44756923	44760247	44762328	44765652	99	---	---	---	---	44762229	44762254	+	80	---	---
chr10	44770435	44775185	44770435	44770748	44774872	44775185	92	---	---	---	---	---	---	0	--	44770435	44775183
chr10	44787668	44798706	44787668	44788605	44797732	44798706	89	---	---	---	---	44797298	44797321	+	75	---	---
chr10	44805979	44812504	44805979	44806429	44812036	44812504	92	---	---	---	---	44806609	44806660	-	84	---	---
chr10	44827800	44835805	44827802	44829088	44834572	44835798	90	44827795	44827799	44835806	44835810	44829299	44829317	-	78	44827800	44835800
chr10	44874642	44886566	44874642	44877520	44883696	44886566	99	---	---	---	---	44883438	44883479	+	73	44874643	44886564
chr10	44916932	44925209	44916939	44918320	44923832	44925198	97	44916927	44916931	44925210	44925214	44923588	44923606	+	78	44916939	44925202
chr10	44932995	44950225	44932998	44938502	44944768	44950225	93	44932988	44932994	44950226	44950232	44944594	44944607	+	78	44932995	44950207
chr10	44937928	44943406	44937928	44939451	44941891	44943406	96	---	---	---	---	44939514	44939542	-	75	44937929	44943403
chr10	44950597	44958751	44950597	44952216	44957096	44958751	96	---	---	---	---	44952311	44952351	-	75	44950599	44958749
chr10	44966763	44970834	44966763	44968099	44969474	44970834	94	---	---	---	---	44969381	44969396	+	100	44966768	44970825
chr10	44999658	45015587	44999658	45000173	45015071	45015587	98	---	---	---	---	45000837	45000858	-	77	---	---
chr10	45000704	45014532	45000712	45004691	45010486	45014524	94	45000696	45000703	45014533	45014540	45004950	45004964	-	73	45000713	45014522
chr10	45015854	45022805	45015859	45016704	45021961	45022802	93	45015848	45015853	45022806	45022811	45016889	45016903	-	80	45015862	45022803
chr10	45044184	45061742	45044191	45045427	45060495	45061738	96	45044179	45044183	45061743	45061747	45059858	45059884	+	74	45044191	45061737
chr10	45046535	45055876	45046535	45048056	45054355	45055876	98	---	---	---	---	45048326	45048345	-	70	45046537	45055873
chr10	45072696	45085546	45072696	45075350	45082929	45085546	92	---	---	---	---	45082841	45082890	+	70	45072700	45085543
chr10	45113863	45134486	45113863	45115455	45132894	45134486	97	---	---	---	---	45116282	45116327	-	89	45113867	45134483
chr10	45118199	45130556	45118199	45118889	45129865	45130556	99	---	---	---	---	45129318	45129363	+	78	45118200	45130554
chr10	45156430	45173794	45156430	45159618	45170557	45173794	87	---	---	---	---	45170129	45170146	+	83	45156430	45173787
chr10	45163444	45185103	45163458	45163753	45184807	45185102	92	45163439	45163443	45185104	45185108	45164466	45164483	-	88	45163448	45185100
chr10	45174604	45182837	45174604	45175773	45181555	45182837	89	---	---	---	---	45175985	45176006	-	77	45174605	45182835
chr10	45189006	45192989	45189006	45190180	45191795	45192989	93	---	---	---	---	45191733	45191760	+	71	45189006	45192987
chr10	45196930	45205311	45196930	45198212	45204028	45205311	98	---	---	---	---	45203792	45203807	+	87	45196930	45205308
chr10	45218187	45238792	45218187	45219846	45237129	45238792	95	---	---	---	---	45220659	45220706	-	87	45218187	45238791
chr10	45220911	45233210	45220912	45221621	45232492	45233202	96	45220905	45220910	45233211	45233216	45222051	45222098	-	77	45220913	45233209
chr10	45271078	45279163	45271078	45272310	45277931	45279163	98	---	---	---	---	45277689	45277707	+	78	45271078	45279161
chr10	45281214	45290546	45281214	45282449	45289311	45290546	98	---	---	---	---	45289184	45289267	+	76	45281215	45290543
chr10	45297033	45309428	45297033	45297726	45308735	45309428	99	---	---	---	---	45308185	45308230	+	78	45297033	45309423
chr10	45312869	45321064	45312869	45314514	45319436	45321064	94	---	---	---	---	45314606	45314652	-	74	45312869	45321061
chr10	45341008	45357229	45341008	45342563	45355675	45357229	98	---	---	---	---	45343170	45343198	-	72	---	---
chr10	45347148	45359735	45347148	45349658	45357224	45359735	97	---	---	---	---	45356986	45357022	+	78	45347152	45359724
chr10	45360027	45374326	45360027	45361037	45373313	45374323	99	45360021	45360026	45374327	45374332	45361580	45361596	-	70	45360027	45374318
chr10	45386374	45398786	45386374	45387106	45398055	45398786	93	---	---	---	---	45387631	45387652	-	90	45386374	45398780
chr10	45431269	45439448	45431269	45432872	45437839	45439448	94	---	---	---	---	45432965	45433005	-	73	45431270	45439445
chr10	45442473	45452122	45442473	45443642	45450956	45452122	89	---	---	---	---	45443988	45444007	-	80	45442474	45452117
chr10	45476654	45485026	45476654	45477916	45483743	45485026	97	---	---	---	---	45478134	45478149	-	87	45476654	45485024
chr10	45489833	45496367	45489833	45490890	45495338	45496367	87	---	---	---	---	45490892	45490905	-	78	45489835	45496365
chr10	45555417	45564656	45555423	45557011	45563059	45564647	99	45555412	45555416	45564657	45564661	45557106	45557133	-	78	45555420	45564653
chr10	45570844	45583268	45570859	45571554	45582569	45583267	98	45570839	45570843	45583269	45583273	45582020	45582065	+	78	45570860	45583265
chr10	45602118	45620440	45602118	45602680	45619882	45620440	94	---	---	---	---	45603483	45603506	-	79	---	---
chr10	45605700	45619892	45605700	45606689	45618892	45619885	98	45605695	45605699	45619893	45619897	45618308	45618330	+	73	45605700	45619880
chr10	45621262	45627797	45621262	45622849	45626146	45627797	93	---	---	---	---	---	---	0	--	---	---
chr10	45622842	45626146	45622850	45624295	45624701	45626146	99	45622837	45622841	45626147	45626151	---	---	0	--	---	---
chr10	45627986	45632766	45627986	45628476	45632263	45632766	89	---	---	---	---	45628478	45628578	-	80	45627999	45632747
chr10	45636851	45651362	45636851	45637912	45650298	45651362	96	---	---	---	---	45649739	45649755	+	70	---	---
chr10	45653536	45659750	45653536	45654059	45659228	45659750	96	---	---	---	---	45658983	45659017	+	74	45653536	45659748
chr10	45675914	45694964	45675914	45676593	45694287	45694964	95	---	---	---	---	45693427	45693483	+	87	---	---
chr10	45688524	45695567	45688524	45689132	45694959	45695567	98	---	---	---	---	45694701	45694721	+	76	---	---
chr10	45694287	45703937	45694287	45695570	45702648	45703937	91	---	---	---	---	45695572	45695587	-	81	45694287	45703932
chr10	45711814	45719982	45711825	45714532	45717271	45719972	98	45711809	45711813	45719983	45719987	45714644	45714668	-	80	45711815	45719964
chr10	45730575	45733920	45730589	45730842	45733654	45733906	85	45730570	45730574	45733921	45733925	45730949	45730960	-	83	45730585	45733918
chr10	45744389	45763944	45744389	45745954	45762330	45763944	86	---	---	---	---	45761582	45761624	+	88	45744397	45763939
chr10	45746268	45768228	45746268	45748741	45765751	45768228	87	---	---	---	---	45764949	45764968	+	70	---	---
chr10	45749678	45758988	45749678	45750917	45757722	45758988	95	---	---	---	---	45751243	45751254	-	75	45749678	45758986
chr10	45761013	45768993	45761013	45762200	45767779	45768993	88	---	---	---	---	45762436	45762458	-	86	45761014	45768988
chr10	45774777	45795770	45774777	45774948	45795599	45795770	97	---	---	---	---	45794611	45794624	+	78	45774777	45795756
chr10	45777235	45789631	45777235	45777901	45788933	45789631	94	---	---	---	---	45788382	45788427	+	78	45777235	45789629
chr10	45796213	45803098	45796213	45796824	45802487	45803098	97	---	---	---	---	45796913	45796976	-	79	---	---
chr10	45847812	45856934	45847822	45848289	45856467	45856933	96	45847807	45847811	45856935	45856939	45856233	45856252	+	80	45847822	45856931
chr10	45944151	45963271	45944151	45947000	45960437	45963271	93	---	---	---	---	45947590	45947615	-	76	45944154	45963269
chr10	45950805	45960052	45950805	45952010	45958843	45960052	89	---	---	---	---	45958582	45958598	+	82	45950810	45960050
chr10	46005987	46021044	46005990	46007020	46019992	46021031	97	46005982	46005986	46021045	46021049	46007641	46007667	-	70	46005990	46021036
chr10	46043545	46046095	46043545	46044087	46045551	46046095	97	---	---	---	---	---	---	0	--	---	---
chr10	46048625	46051579	46048625	46048937	46051267	46051579	96	---	---	---	---	---	---	0	--	46048626	46051566
chr10	46063887	46077731	46063887	46067916	46073702	46077731	99	---	---	---	---	46068180	46068194	-	73	46063887	46077729
chr10	46099843	46108217	46099843	46100125	46107935	46108217	97	---	---	---	---	46100503	46100514	-	83	46099843	46108203
chr10	46151121	46156143	46151122	46151573	46155690	46156141	98	46151114	46151120	46156144	46156150	---	---	0	--	46151124	46156139
chr10	46179654	46199377	46179654	46180914	46198095	46199377	95	---	---	---	---	46181718	46181773	-	91	46179655	46199375
chr10	46183501	46195550	46183501	46183963	46195088	46195550	99	---	---	---	---	46184176	46184193	-	72	46183501	46195546
chr10	46212477	46224598	46212477	46213704	46223368	46224598	99	---	---	---	---	46223041	46223056	+	75	46212478	46224595
chr10	46255936	46263901	46255936	46257133	46262726	46263901	95	---	---	---	---	46262446	46262489	+	70	46255939	46263899
chr10	46265621	46278827	46265627	46267170	46277269	46278814	95	46265616	46265620	46278828	46278832	46276810	46276872	+	79	46265627	46278824
chr10	46282024	46289443	46282025	46282692	46288766	46289435	92	46282019	46282023	46289444	46289448	46282881	46282893	-	76	46282034	46289439
chr10	46319617	46332136	46319617	46320342	46331411	46332136	96	---	---	---	---	46320857	46320896	-	72	46319617	46332131
chr10	46340237	46345084	46340238	46340483	46344825	46345069	91	46340232	46340236	46345085	46345089	46340541	46340563	-	78	---	---
chr10	46418047	46421506	46418061	46419478	46420112	46421504	91	46418042	46418046	46421507	46421511	46420053	46420071	+	73	46418048	46421505
chr10	46424755	46438968	46424755	46425804	46437919	46438968	99	---	---	---	---	46437512	46437533	+	77	46424760	46438966
chr10	46487533	46495824	46487533	46489200	46494164	46495824	95	---	---	---	---	46489293	46489345	-	77	46487533	46495821
chr10	46513395	46522937	46513395	46514779	46521544	46522926	97	46513390	46513394	46522938	46522942	46514984	46515011	-	82	---	---
[truncated: 354 more rows]
