# Supplementary material for: LtrDetector: A tool-suite for detecting long terminal repeat retrotransposons de-novo
Source: BMC Genomics. 2019 Jun 3;20:450. doi: 10.1186/s12864-019-5796-9 (PMC6547461; doi:10.1186/s12864-019-5796-9)
Supplement: Supplementary file 8 — LTR retrotransposons found by LtrDetector in Sorghum bicolor. This compressed file (.tar.gz) includes the LTR retrotransposons found by LtrDetector in BED format. (TAR.GZ 891 kb) [file 12864_2019_5796_MOESM8_ESM.gz › sbicolor/chr8Detector.bed]

SeqID	Retrotransposon	Left_LTR	Right_LTR		Left_TSD	Right_TSD	Polypurine Tract		TG	CA
	Start	End	Start	End	Start	End	ID	Start	End	Start	End	Start	End	Strand	Purine%	Start	End
chr8	6657	9211	6657	7075	8798	9211	94	---	---	---	---	7117	7130	-	71	6657	9202
chr8	27319	37371	27319	27726	36954	37371	96	---	---	---	---	28013	28030	-	72	27319	37368
chr8	82540	87982	82540	83059	87479	87982	85	---	---	---	---	87288	87303	+	93	82547	87963
chr8	89867	92465	89871	90281	92051	92461	98	89861	89866	92466	92471	91988	92001	+	71	89868	92459
chr8	102305	115448	102305	103820	113912	115448	97	---	---	---	---	113478	113540	+	79	102305	115446
chr8	171748	184415	171749	174757	181398	184406	99	171742	171747	184416	184421	175031	175089	-	77	---	---
chr8	307183	309601	307183	307329	309455	309601	96	---	---	---	---	309441	309453	+	84	---	---
chr8	395424	397946	395427	395638	397706	397932	88	395419	395423	397947	397951	397679	397704	+	80	395425	397938
chr8	417125	427470	417125	417396	427195	427470	85	---	---	---	---	426705	426724	+	70	417131	427463
chr8	429314	443905	429314	433274	439940	443903	99	429309	429313	443906	443910	439669	439693	+	76	429314	443904
chr8	537249	550710	537251	537958	549992	550699	99	537244	537248	550711	550715	549415	549442	+	78	537254	550697
chr8	666832	673502	666835	667394	672942	673494	91	666827	666831	673503	673507	667443	667456	-	78	---	---
chr8	711627	720513	711627	711898	720245	720513	97	---	---	---	---	712249	712261	-	84	711627	720511
chr8	727328	735812	727341	729934	733209	735802	99	727323	727327	735813	735817	733061	733088	+	78	727333	735798
chr8	736631	748704	736644	737111	748226	748692	98	736624	736630	748705	748711	737326	737343	-	72	736638	748698
chr8	751285	764470	751285	752836	762918	764470	98	---	---	---	---	753216	753272	-	78	751288	764466
chr8	849907	856174	849907	850799	855282	856174	99	---	---	---	---	855118	855130	+	76	849909	856171
chr8	858174	868884	858174	858568	868490	868884	85	---	---	---	---	867995	868011	+	88	858177	868868
chr8	913249	933427	913249	913491	933184	933427	86	---	---	---	---	932331	932359	+	75	913255	933422
chr8	995774	1005048	995774	997269	1003552	1005048	99	---	---	---	---	1003265	1003284	+	70	995777	1005046
chr8	1103385	1109493	1103385	1103891	1108980	1109493	88	---	---	---	---	---	---	0	--	1103400	1109489
chr8	1305882	1312357	1305882	1306930	1311309	1312357	99	---	---	---	---	1306989	1307013	-	76	1305885	1312355
chr8	1525540	1530574	1525540	1525804	1530310	1530574	98	---	---	---	---	1530160	1530195	+	75	1525540	1530562
chr8	1623837	1640561	1623837	1624035	1640368	1640561	88	---	---	---	---	1624774	1624785	-	75	1623843	1640560
chr8	1716898	1737861	1716899	1717633	1737127	1737861	99	1716892	1716897	1737862	1737867	1736211	1736231	+	80	1716899	1737858
chr8	1727554	1735123	1727554	1728845	1733831	1735123	98	---	---	---	---	1733723	1733777	+	78	1727554	1735119
chr8	1798841	1803935	1798841	1799135	1803633	1803935	95	---	---	---	---	---	---	0	--	1798841	1803933
chr8	1853349	1862037	1853349	1853602	1861785	1862037	92	---	---	---	---	1861591	1861630	+	80	---	---
chr8	1855155	1864029	1855155	1855873	1863311	1864029	90	---	---	---	---	1856113	1856133	-	71	1855158	1864021
chr8	1868149	1873246	1868149	1868858	1872561	1873246	85	---	---	---	---	1868989	1869000	-	91	---	---
chr8	1895903	1907468	1895903	1898557	1904704	1907468	90	---	---	---	---	1904450	1904473	+	70	1895904	1907466
chr8	2025885	2032072	2025885	2026017	2031937	2032072	90	---	---	---	---	2031776	2031791	+	81	2025899	2032060
chr8	2102572	2115871	2102572	2103277	2115166	2115871	99	---	---	---	---	2103818	2103845	-	78	2102572	2115869
chr8	2134219	2146281	2134229	2134707	2145798	2146276	99	2134214	2134218	2146282	2146286	2145570	2145587	+	77	2134234	2146277
chr8	2157725	2164514	2157725	2157922	2164317	2164514	99	2157720	2157724	2164515	2164519	2164216	2164252	+	83	---	---
chr8	2218395	2225449	2218395	2218868	2224975	2225449	89	---	---	---	---	2224745	2224818	+	72	2218409	2225440
chr8	2246153	2260676	2246153	2250078	2256753	2260676	99	---	---	---	---	2250297	2250318	-	81	2246153	2260673
chr8	2316817	2319385	2316824	2317220	2318991	2319371	92	2316812	2316816	2319386	2319390	2317269	2317282	-	71	2316824	2319368
chr8	2346387	2351949	2346387	2347260	2351076	2351949	99	---	---	---	---	2347365	2347388	-	75	2346387	2351945
chr8	2356563	2361630	2356563	2356689	2361504	2361630	96	---	---	---	---	2356705	2356774	-	70	2356563	2361628
chr8	2368272	2383822	2368275	2370086	2381987	2383822	91	2368267	2368271	2383823	2383827	2381956	2381970	+	93	---	---
chr8	2371765	2375034	2371775	2372030	2374791	2375034	85	2371760	2371764	2375035	2375039	2374669	2374691	+	82	---	---
chr8	2435908	2450280	2435908	2437728	2448460	2450280	96	---	---	---	---	2438117	2438153	-	75	2435915	2450272
chr8	2439526	2442240	2439526	2439986	2441780	2442240	99	---	---	---	---	2440051	2440062	-	83	2439529	2442238
chr8	2448834	2461218	2448839	2452863	2457185	2461209	93	2448829	2448833	2461219	2461223	2456970	2457009	+	72	2448840	2461215
chr8	2450230	2460473	2450230	2452125	2458578	2460473	93	---	---	---	---	2452397	2452439	-	72	2450244	2460469
chr8	2466271	2471283	2466271	2466506	2471048	2471283	98	---	---	---	---	2470873	2470907	+	80	2466271	2471271
chr8	2481113	2484629	2481113	2481600	2484136	2484629	89	---	---	---	---	---	---	0	--	---	---
chr8	2488137	2493880	2488137	2490269	2491783	2493877	92	2488132	2488136	2493881	2493885	2490271	2490284	-	78	---	---
chr8	2494603	2502283	2494603	2497486	2499401	2502283	99	---	---	---	---	2497559	2497574	-	87	2494604	2502281
chr8	2579969	2590035	2579969	2581839	2588198	2590035	97	---	---	---	---	2587928	2587941	+	85	2579971	2590033
chr8	2650249	2658922	2650249	2650783	2658388	2658922	90	---	---	---	---	2651113	2651164	-	71	2650256	2658903
chr8	2679364	2687386	2679364	2682076	2684673	2687386	99	---	---	---	---	2682174	2682206	-	75	2679380	2687384
chr8	2759621	2766415	2759621	2760143	2765893	2766415	96	---	---	---	---	2760389	2760406	-	77	---	---
chr8	2795909	2799851	2795909	2796025	2799735	2799851	94	---	---	---	---	2799578	2799599	+	81	2795909	2799845
chr8	2953224	2958508	2953236	2953477	2958262	2958503	99	2953219	2953223	2958509	2958513	2958195	2958249	+	76	2953226	2958503
chr8	2986306	2998672	2986315	2987004	2997969	2998658	99	2986300	2986305	2998673	2998678	2997420	2997465	+	78	2986315	2998661
chr8	3080813	3086607	3080813	3081281	3086141	3086607	97	---	---	---	---	3085898	3085920	+	73	3080814	3086604
chr8	3095982	3098882	3095982	3096440	3098425	3098882	99	---	---	---	---	3098348	3098359	+	75	3095982	3098880
chr8	3275598	3279323	3275598	3277273	3277668	3279323	89	---	---	---	---	3277349	3277373	-	72	---	---
chr8	3375361	3389229	3375361	3379399	3385191	3389229	99	---	---	---	---	3379658	3379672	-	73	3375367	3389227
chr8	3419600	3430397	3419600	3419856	3430134	3430397	87	---	---	---	---	3429620	3429685	+	72	---	---
chr8	3442307	3456602	3442320	3443374	3455548	3456602	99	3442302	3442306	3456603	3456607	3443757	3443778	-	81	3442314	3456593
chr8	3567798	3579662	3567798	3568351	3579109	3579662	98	---	---	---	---	3568830	3568856	-	74	---	---
chr8	3632895	3645252	3632895	3633586	3644561	3645252	99	---	---	---	---	3634089	3634133	-	77	3632895	3645250
chr8	3712998	3727283	3712998	3714040	3726243	3727283	97	---	---	---	---	3725685	3725701	+	70	3712998	3727278
chr8	3763062	3782958	3763062	3765933	3780077	3782952	98	3763056	3763061	3782959	3782964	3779937	3779960	+	79	3763065	3782949
chr8	3768568	3776657	3768568	3769910	3775315	3776657	99	---	---	---	---	3775165	3775228	+	82	3768568	3776654
chr8	3791651	3796094	3791651	3793773	3794000	3796094	90	---	---	---	---	---	---	0	--	3791655	3796085
chr8	3828258	3832977	3828258	3828716	3832518	3832977	94	---	---	---	---	3832441	3832452	+	75	3828258	3832975
chr8	3913048	3926973	3913048	3913507	3926510	3926973	97	---	---	---	---	3914007	3914049	-	72	3913048	3926968
chr8	3982041	3993817	3982041	3982504	3993354	3993817	98	---	---	---	---	3982719	3982736	-	72	3982044	3993815
chr8	4019164	4024105	4019164	4019417	4023852	4024105	98	---	---	---	---	4019556	4019569	-	78	4019164	4024103
chr8	4074625	4082389	4074625	4075410	4081604	4082389	96	---	---	---	---	4075617	4075634	-	77	4074628	4082384
chr8	4129584	4143377	4129587	4130706	4142292	4143372	95	4129579	4129583	4143378	4143382	4141772	4141793	+	81	4129587	4143370
chr8	4160952	4163526	4160952	4161363	4163117	4163526	99	---	---	---	---	4161411	4161424	-	71	4160952	4163523
chr8	4299504	4311879	4299504	4299860	4311523	4311879	97	---	---	---	---	4300025	4300085	-	80	4299514	4311874
chr8	4374752	4393575	4374752	4376761	4391510	4393575	88	---	---	---	---	4377385	4377405	-	71	---	---
chr8	4375059	4393322	4375059	4376520	4391859	4393322	91	---	---	---	---	4377185	4377209	-	80	---	---
chr8	4434333	4443316	4434333	4434740	4442909	4443316	99	---	---	---	---	4434864	4434881	-	72	4434333	4443312
chr8	4437173	4442054	4437173	4437460	4441767	4442054	99	4437168	4437172	4442055	4442059	4441598	4441626	+	79	4437173	4442053
chr8	4470676	4481961	4470676	4473294	4479351	4481961	98	---	---	---	---	4473415	4473438	-	83	4470677	4481959
chr8	4497792	4501738	4497792	4499724	4499812	4501738	87	---	---	---	---	---	---	0	--	---	---
chr8	4605883	4608584	4605883	4606291	4608176	4608584	97	---	---	---	---	4608117	4608130	+	71	4605887	4608583
chr8	4713767	4716062	4713767	4713983	4715848	4716062	93	---	---	---	---	4715826	4715846	+	71	4713768	4716059
chr8	4725312	4739540	4725312	4728388	4736465	4739540	99	4725307	4725311	4739541	4739545	4728724	4728744	-	80	---	---
chr8	4852250	4865300	4852253	4855047	4862557	4865300	96	4852245	4852249	4865301	4865305	4855409	4855423	-	73	---	---
chr8	4853168	4865521	4853168	4855268	4863467	4865521	95	---	---	---	---	4863069	4863118	+	80	4853172	4865505
chr8	4879564	4882247	4879564	4879980	4881831	4882247	99	---	---	---	---	4881768	4881781	+	71	4879564	4882245
chr8	4911518	4923899	4911518	4912221	4923196	4923899	99	---	---	---	---	4912727	4912770	-	79	4911518	4923897
chr8	4926679	4948077	4926679	4928185	4946564	4948077	98	---	---	---	---	4945753	4945805	+	77	4926679	4948075
chr8	4928626	4940710	4928626	4929851	4939485	4940710	99	---	---	---	---	4930029	4930052	-	79	4928626	4940708
chr8	5079164	5086161	5079164	5081732	5083591	5086161	99	---	---	---	---	5083503	5083518	+	93	5079171	5086159
chr8	5122947	5134873	5122947	5123295	5134529	5134873	86	---	---	---	---	5123797	5123813	-	82	5122950	5134862
chr8	5144126	5151004	5144126	5146626	5148509	5151004	97	---	---	---	---	5146699	5146714	-	87	5144127	5151002
chr8	5167285	5181469	5167285	5168297	5180457	5181469	99	---	---	---	---	5168844	5168860	-	70	5167285	5181467
chr8	5194734	5204333	5194734	5195104	5203963	5204333	95	---	---	---	---	5203709	5203721	+	76	---	---
chr8	5263639	5266400	5263651	5264058	5265981	5266388	99	5263631	5263638	5266401	5266408	5264107	5264120	-	71	5263641	5266386
chr8	5310248	5315608	5310248	5310397	5315459	5315608	99	---	---	---	---	5315207	5315231	+	80	---	---
chr8	5330656	5335729	5330669	5331118	5335273	5335722	98	5330650	5330655	5335730	5335735	5335065	5335084	+	70	5330660	5335720
chr8	5359375	5364569	5359375	5359772	5364172	5364569	98	---	---	---	---	5364014	5364034	+	71	5359380	5364567
chr8	5395312	5401422	5395312	5395482	5401233	5401422	85	---	---	---	---	5400975	5400993	+	73	5395327	5401420
chr8	5423250	5434775	5423252	5423578	5434442	5434768	91	5423245	5423249	5434776	5434780	5424099	5424120	-	86	5423256	5434763
chr8	5473237	5483253	5473237	5475561	5480811	5483253	92	---	---	---	---	5475705	5475717	-	92	5473237	5483251
chr8	5532187	5539605	5532187	5532453	5539339	5539605	98	---	---	---	---	5539201	5539233	+	78	5532190	5539604
chr8	5558240	5566090	5558240	5558694	5565612	5566090	87	---	---	---	---	5558920	5558948	-	72	---	---
chr8	5594373	5610300	5594373	5595053	5609619	5610300	98	---	---	---	---	5608953	5608994	+	71	5594375	5610298
chr8	5668844	5676731	5668844	5670184	5675391	5676731	98	---	---	---	---	5675214	5675303	+	74	5668844	5676729
chr8	5723186	5730849	5723186	5725903	5728114	5730849	96	---	---	---	---	5725986	5726001	-	87	5723186	5730832
chr8	5761913	5783685	5761913	5762373	5783217	5783677	98	5761908	5761912	5783686	5783690	5763349	5763367	-	73	5761913	5783684
chr8	5769670	5780084	5769670	5771634	5778120	5780084	99	---	---	---	---	5778083	5778118	+	72	5769670	5780082
chr8	5813993	5825900	5813993	5815519	5824393	5825900	96	---	---	---	---	5823965	5824020	+	80	5813993	5825898
chr8	5838518	5848458	5838518	5839517	5847459	5848458	98	---	---	---	---	5839883	5839913	-	70	5838525	5848455
chr8	5889845	5901971	5889845	5890563	5901254	5901971	99	---	---	---	---	5891072	5891096	-	72	5889845	5901961
chr8	5925288	5937292	5925288	5925749	5936831	5937292	99	---	---	---	---	5926284	5926300	-	70	5925290	5937290
chr8	6029396	6041793	6029396	6030091	6041099	6041793	97	---	---	---	---	6040548	6040584	+	72	6029396	6041791
chr8	6064319	6079160	6064319	6067424	6076137	6079149	93	6064314	6064318	6079161	6079165	6075748	6075770	+	82	---	---
chr8	6078739	6082034	6078739	6079149	6081623	6082034	96	---	---	---	---	6079154	6079166	-	76	6078739	6082022
chr8	6134589	6146329	6134599	6135675	6145278	6146315	95	6134584	6134588	6146330	6146334	6136025	6136042	-	72	6134590	6146327
chr8	6162871	6171015	6162878	6165634	6168250	6171006	99	6162866	6162870	6171016	6171020	6165729	6165765	-	75	6162875	6171007
chr8	6208607	6213379	6208607	6208722	6213257	6213379	87	---	---	---	---	6208763	6208783	-	80	6208624	6213373
chr8	6232358	6244581	6232358	6235304	6241644	6244581	96	---	---	---	---	6241462	6241481	+	80	6232360	6244579
chr8	6273091	6283038	6273100	6274857	6281267	6283024	99	6273086	6273090	6283039	6283043	6280997	6281016	+	80	6273094	6283030
chr8	6288662	6295391	6288662	6288889	6295164	6295391	98	---	---	---	---	6289183	6289201	-	84	6288662	6295389
chr8	6301706	6314085	6301706	6302408	6313383	6314085	97	---	---	---	---	6302923	6302955	-	75	6301709	6314083
chr8	6332524	6341929	6332529	6336606	6337839	6341916	99	6332519	6332523	6341930	6341934	6337798	6337815	+	77	---	---
chr8	6368759	6381368	6368762	6369470	6380653	6381362	97	6368752	6368758	6381369	6381375	6370010	6370029	-	80	6368763	6381360
chr8	6459817	6471852	6459824	6460284	6471383	6471843	98	6459811	6459816	6471853	6471858	6470837	6470879	+	72	6459822	6471844
chr8	6482448	6489356	6482448	6482955	6488851	6489356	96	---	---	---	---	6488556	6488569	+	78	6482449	6489352
chr8	6494459	6498775	6494459	6494821	6498415	6498775	87	---	---	---	---	6498237	6498254	+	83	6494476	6498765
chr8	6516842	6526269	6516842	6517817	6525332	6526269	92	---	---	---	---	6525085	6525099	+	93	---	---
chr8	6625661	6645494	6625661	6626120	6645034	6645494	98	---	---	---	---	6626845	6626874	-	86	6625661	6645492
chr8	6629331	6637275	6629331	6630574	6636032	6637275	99	---	---	---	---	6630796	6630814	-	78	6629339	6637272
chr8	6646449	6651401	6646464	6646699	6651156	6651399	92	6646444	6646448	6651402	6651406	6646866	6646878	-	76	6646464	6651397
chr8	6659576	6667828	6659576	6661228	6666176	6667828	98	---	---	---	---	6666040	6666080	+	78	6659576	6667826
chr8	6672644	6678973	6672649	6673423	6678198	6678968	95	6672638	6672643	6678974	6678979	6678026	6678044	+	78	6672649	6678971
chr8	6696496	6699698	6696497	6696711	6699474	6699688	87	6696490	6696495	6699699	6699704	6696790	6696822	-	72	6696503	6699690
chr8	6730126	6742676	6730126	6733077	6739706	6742676	98	---	---	---	---	6739374	6739427	+	79	---	---
chr8	6800799	6810437	6800801	6801504	6809727	6810429	99	6800792	6800798	6810438	6810444	6801866	6801882	-	70	6800808	6810435
chr8	6883956	6899043	6883956	6884346	6898648	6899043	91	---	---	---	---	6884858	6884877	-	70	---	---
chr8	6890644	6895468	6890644	6890793	6895319	6895468	99	---	---	---	---	6890826	6890909	-	75	6890644	6895454
chr8	6901597	6914832	6901597	6902252	6914154	6914832	85	---	---	---	---	6902796	6902837	-	78	6901597	6914830
chr8	6931137	6938804	6931137	6932756	6937178	6938804	98	---	---	---	---	6932913	6932952	-	70	6931140	6938796
chr8	6951723	6964177	6951723	6952431	6963469	6964177	97	---	---	---	---	6962917	6962943	+	77	6951723	6964175
chr8	6997778	7002816	6997778	6998215	7002348	7002816	89	---	---	---	---	7002334	7002346	+	92	---	---
chr8	7005221	7026358	7005233	7006779	7024794	7026344	96	7005216	7005220	7026359	7026363	7024360	7024408	+	79	7005227	7026347
chr8	7005743	7025963	7005743	7006391	7025307	7025955	96	7005736	7005742	7025964	7025970	7024361	7024408	+	79	7005743	7025950
chr8	7014134	7020368	7014134	7014414	7020092	7020368	93	---	---	---	---	7019840	7019858	+	73	7014143	7020366
chr8	7026511	7038921	7026511	7027215	7038216	7038921	98	---	---	---	---	7037666	7037710	+	75	7026511	7038919
chr8	7054190	7067280	7054190	7055711	7065785	7067280	96	---	---	---	---	7065361	7065378	+	88	7054190	7067278
chr8	7075066	7077625	7075066	7075465	7077226	7077625	98	---	---	---	---	7077154	7077167	+	71	7075070	7077623
chr8	7094938	7099061	7094938	7096040	7097908	7099061	87	---	---	---	---	7097894	7097906	+	76	---	---
chr8	7099074	7110081	7099074	7100350	7108774	7110081	89	---	---	---	---	7108362	7108376	+	86	---	---
chr8	7126060	7131707	7126068	7126430	7131345	7131707	99	7126053	7126059	7131708	7131714	7131250	7131282	+	72	7126062	7131705
chr8	7141967	7149277	7141967	7143032	7148231	7149277	86	---	---	---	---	7147972	7147990	+	73	7141967	7149274
chr8	7157576	7165863	7157576	7159230	7164209	7165863	97	---	---	---	---	7164074	7164114	+	75	7157576	7165861
chr8	7182441	7190309	7182441	7183441	7189322	7190309	96	---	---	---	---	7189126	7189155	+	80	7182445	7190306
chr8	7240934	7255724	7240947	7241251	7255411	7255715	95	7240929	7240933	7255725	7255729	7255011	7255024	+	71	7240947	7255707
chr8	7261844	7276112	7261844	7265962	7271994	7276112	99	---	---	---	---	7266237	7266249	-	84	7261844	7276110
chr8	7287156	7309121	7287156	7287268	7309011	7309121	93	---	---	---	---	7308304	7308318	+	80	7287161	7309106
chr8	7297409	7302363	7297409	7297644	7302126	7302361	96	7297404	7297408	7302364	7302368	7297780	7297814	-	80	7297419	7302359
chr8	7317419	7329544	7317419	7318646	7328318	7329544	99	---	---	---	---	7318958	7318973	-	75	7317420	7329542
chr8	7419315	7429454	7419315	7420450	7428319	7429454	97	---	---	---	---	7420776	7420812	-	70	7419315	7429451
chr8	7462446	7474853	7462452	7463139	7474155	7474842	99	7462441	7462445	7474854	7474858	7463643	7463688	-	78	7462452	7474847
chr8	7488547	7496764	7488553	7489445	7495861	7496757	91	7488542	7488546	7496765	7496769	7495540	7495560	+	80	7488557	7496761
chr8	7499326	7518104	7499326	7499737	7517693	7518104	97	---	---	---	---	7500545	7500559	-	93	---	---
chr8	7503768	7514117	7503768	7504997	7512889	7514117	97	---	---	---	---	7512494	7512521	+	75	7503768	7514115
chr8	7559645	7575305	7559645	7560092	7574869	7575305	91	---	---	---	---	7560762	7560787	-	73	7559656	7575304
chr8	7562314	7574431	7562315	7565199	7571541	7574422	98	7562305	7562313	7574432	7574440	7565261	7565300	-	80	7562320	7574419
chr8	7592682	7608618	7592682	7594734	7606568	7608618	86	---	---	---	---	7606419	7606447	+	72	---	---
chr8	7609195	7628425	7609199	7610476	7627172	7628425	95	7609187	7609194	7628426	7628433	7611285	7611311	-	81	7609199	7628421
chr8	7612591	7624719	7612591	7613059	7624250	7624719	97	---	---	---	---	7613268	7613285	-	72	7612593	7624711
chr8	7628426	7637808	7628426	7628742	7637489	7637808	96	---	---	---	---	7637072	7637127	+	80	---	---
chr8	7648935	7659302	7648935	7650879	7657352	7659302	97	---	---	---	---	7651010	7651030	-	76	---	---
chr8	7685213	7690382	7685213	7685604	7689991	7690382	96	---	---	---	---	7685811	7685824	-	71	7685214	7690380
chr8	7727078	7734336	7727078	7727221	7734192	7734336	86	---	---	---	---	7733963	7733980	+	72	7727078	7734329
chr8	7744761	7753000	7744761	7746403	7751337	7753000	97	---	---	---	---	7751203	7751243	+	75	7744762	7752997
chr8	7769757	7776222	7769757	7770041	7775938	7776222	97	---	---	---	---	7775672	7775725	+	70	7769757	7776218
chr8	7793268	7805532	7793274	7793733	7805061	7805520	99	7793260	7793267	7805533	7805540	7804829	7804846	+	77	7793270	7805528
chr8	7843675	7864801	7843675	7844106	7864344	7864801	89	---	---	---	---	7844392	7844409	-	72	---	---
chr8	7845021	7854059	7845021	7845738	7853342	7854059	96	---	---	---	---	7853042	7853060	+	73	7845021	7854056
chr8	7875329	7883167	7875329	7878222	7880280	7883167	97	---	---	---	---	7880178	7880200	+	78	7875330	7883165
chr8	7885570	7897922	7885570	7886255	7897236	7897922	98	---	---	---	---	7896687	7896732	+	78	7885570	7897920
chr8	7898056	7909877	7898056	7898613	7909320	7909877	98	---	---	---	---	7899116	7899147	-	78	7898064	7909875
chr8	7949259	7960513	7949259	7950915	7958857	7960513	98	---	---	---	---	7951243	7951263	-	80	7949259	7960511
chr8	7970551	7986143	7970558	7971276	7985420	7986140	94	7970546	7970550	7986144	7986148	7984733	7984785	+	86	7970558	7986138
chr8	8032663	8047143	8032670	8036908	8042939	8047130	94	8032657	8032662	8047144	8047149	8037175	8037195	-	80	8032667	8047136
chr8	8050675	8059280	8050675	8050905	8059050	8059280	97	---	---	---	---	8059013	8059048	+	72	---	---
chr8	8070081	8080123	8070081	8070675	8079547	8080123	88	---	---	---	---	8079230	8079251	+	81	---	---
chr8	8086019	8098432	8086025	8086719	8097736	8098430	99	8086014	8086018	8098433	8098437	8097187	8097232	+	78	8086025	8098428
chr8	8107350	8111045	8107350	8108378	8110011	8111045	95	---	---	---	---	---	---	0	--	---	---
chr8	8171770	8185773	8171770	8174639	8182832	8185773	94	---	---	---	---	8182484	8182507	+	75	---	---
chr8	8182333	8191726	8182333	8183674	8190387	8191726	98	---	---	---	---	8190237	8190300	+	79	8182333	8191724
chr8	8202998	8217590	8203008	8204246	8216344	8217583	97	8202993	8202997	8217591	8217595	8204794	8204824	-	74	8203008	8217588
chr8	8226776	8232052	8226776	8227538	8231290	8232052	96	---	---	---	---	8227610	8227624	-	73	8226789	8232046
chr8	8271013	8279284	8271013	8272645	8277631	8279284	97	---	---	---	---	8277495	8277535	+	75	8271013	8279282
chr8	8282889	8292638	8282889	8284479	8291048	8292638	99	---	---	---	---	8284782	8284807	-	73	8282889	8292636
chr8	8317620	8330192	8317620	8318815	8328984	8330192	94	---	---	---	---	8319282	8319324	-	74	---	---
chr8	8337937	8340667	8337937	8338652	8339963	8340667	93	---	---	---	---	---	---	0	--	8337948	8340654
chr8	8345198	8355486	8345198	8346545	8354139	8355486	99	---	---	---	---	8353820	8353840	+	76	8345199	8355484
chr8	8388861	8398157	8388861	8390091	8396909	8398157	94	---	---	---	---	8390361	8390372	-	91	8388872	8398155
chr8	8407490	8416760	8407494	8408980	8415226	8416749	96	8407484	8407489	8416761	8416766	8409253	8409272	-	70	8407494	8416755
chr8	8420386	8428528	8420395	8422048	8427005	8428517	90	8420381	8420385	8428529	8428533	8422143	8422183	-	75	8420389	8428515
chr8	8444229	8453459	8444233	8445818	8451866	8453451	99	8444223	8444228	8453460	8453465	8451743	8451770	+	78	8444233	8453456
chr8	8462131	8475222	8462131	8463344	8474029	8475222	95	---	---	---	---	8473495	8473515	+	76	8462137	8475217
chr8	8488541	8507543	8488541	8489274	8506813	8507543	96	---	---	---	---	8505937	8505964	+	78	8488545	8507541
chr8	8492084	8499598	8492094	8493434	8498292	8499596	96	8492074	8492083	8499599	8499608	8498133	8498200	+	80	8492094	8499594
chr8	8520271	8529193	8520271	8520963	8528497	8529193	97	---	---	---	---	8528233	8528248	+	81	8520271	8529191
chr8	8542192	8547082	8542192	8542418	8546856	8547082	97	---	---	---	---	8546666	8546689	+	75	8542200	8547080
chr8	8564976	8569953	8564976	8565657	8569288	8569953	93	---	---	---	---	8569203	8569220	+	77	8564977	8569952
chr8	8566211	8570167	8566211	8566409	8569969	8570167	93	---	---	---	---	8569791	8569814	+	75	8566214	8570165
chr8	8571975	8579732	8571978	8572230	8579465	8579717	90	8571970	8571974	8579733	8579737	8572410	8572428	-	73	---	---
chr8	8584695	8587656	8584695	8584871	8587481	8587656	96	---	---	---	---	8587425	8587456	+	81	8584695	8587654
chr8	8589392	8602544	8589392	8592463	8599470	8602544	97	---	---	---	---	8592668	8592705	-	78	8589392	8602536
chr8	8618330	8625834	8618332	8620774	8623329	8625829	86	8618322	8618329	8625835	8625842	8620872	8620902	-	77	8618333	8625827
chr8	8632557	8640009	8632557	8632992	8639577	8640009	89	---	---	---	---	8633291	8633322	-	87	8632562	8640006
chr8	8656704	8664481	8656716	8657909	8663309	8664479	92	8656696	8656703	8664482	8664489	8658085	8658142	-	70	8656716	8664477
chr8	8673954	8681454	8673954	8675296	8680133	8681454	95	---	---	---	---	8675518	8675537	-	80	8673954	8681452
chr8	8688620	8703087	8688620	8692839	8698868	8703087	99	---	---	---	---	8693116	8693128	-	84	8688620	8703085
chr8	8727786	8736334	8727786	8729059	8735062	8736334	97	---	---	---	---	8734921	8734945	+	76	8727787	8736332
chr8	8736818	8745852	8736818	8738322	8744349	8745852	94	---	---	---	---	8738475	8738507	-	78	8736818	8745850
chr8	8750619	8762720	8750619	8753498	8759842	8762720	99	---	---	---	---	8753561	8753600	-	80	8750619	8762718
chr8	8762761	8777277	8762761	8766994	8773045	8777277	99	---	---	---	---	8767269	8767281	-	84	8762761	8777275
chr8	8780385	8789938	8780385	8781598	8788707	8789938	93	---	---	---	---	8781845	8781874	-	80	8780385	8789936
chr8	8793134	8800684	8793134	8794416	8799427	8800684	90	---	---	---	---	8794639	8794666	-	71	8793134	8800682
chr8	8811529	8831629	8811529	8812228	8830929	8831629	95	---	---	---	---	8812830	8812844	-	73	8811529	8831627
chr8	8823199	8835915	8823199	8823480	8835634	8835915	92	---	---	---	---	8824067	8824079	-	76	---	---
chr8	8847780	8860642	8847780	8848811	8859600	8860642	89	---	---	---	---	8859419	8859432	+	78	8847791	8860637
chr8	8859903	8878329	8859903	8860346	8877887	8878329	91	---	---	---	---	8877012	8877030	+	73	---	---
chr8	8864234	8876422	8864244	8864693	8875961	8876410	96	8864229	8864233	8876423	8876427	8865219	8865257	-	74	---	---
chr8	8877437	8897025	8877437	8879662	8894895	8897025	86	---	---	---	---	8894133	8894211	+	73	---	---
chr8	8886638	8906206	8886638	8887256	8905586	8906206	94	---	---	---	---	8904746	8904758	+	76	8886642	8906204
chr8	8889932	8894908	8889947	8890083	8894765	8894901	97	8889927	8889931	8894909	8894913	8894569	8894598	+	83	8889934	8894898
chr8	8897351	8905525	8897351	8899282	8903608	8905525	95	---	---	---	---	8899451	8899468	-	72	8897355	8905523
chr8	8925539	8930667	8925539	8925937	8930269	8930667	97	---	---	---	---	8930225	8930255	+	70	8925539	8930665
chr8	8946007	8959376	8946007	8946719	8958664	8959376	99	---	---	---	---	8958094	8958121	+	78	8946010	8959374
chr8	8975067	8985577	8975067	8976294	8984367	8985577	94	---	---	---	---	8983963	8983995	+	72	8975067	8985574
chr8	8999116	9014981	8999116	8999996	9014089	9014981	88	---	---	---	---	9000568	9000583	-	75	8999128	9014977
chr8	9000211	9018862	9000215	9002785	9016311	9018862	86	9000206	9000210	9018863	9018867	9003361	9003460	-	74	---	---
chr8	9003646	9007285	9003646	9003831	9007100	9007285	95	---	---	---	---	9003925	9003970	-	76	9003648	9007282
chr8	9005402	9015260	9005402	9005649	9015014	9015260	87	---	---	---	---	9014656	9014687	+	78	9005406	9015257
chr8	9019678	9031966	9019679	9021900	9029771	9031956	95	9019673	9019677	9031967	9031971	9029377	9029442	+	74	9019689	9031954
chr8	9042276	9051056	9042276	9043598	9049734	9051056	93	---	---	---	---	9049579	9049648	+	78	9042282	9051053
chr8	9051703	9063686	9051703	9052431	9062958	9063686	97	---	---	---	---	9062431	9062445	+	80	9051703	9063684
chr8	9131191	9145371	9131191	9135233	9141301	9145371	93	---	---	---	---	9141187	9141200	+	85	---	---
chr8	9131887	9144314	9131887	9134202	9141997	9144314	96	---	---	---	---	9134514	9134536	-	78	9131893	9144306
chr8	9140432	9143150	9140446	9140659	9142929	9143144	98	9140427	9140431	9143151	9143155	---	---	0	--	9140436	9143148
chr8	9165388	9177025	9165388	9169625	9172788	9177025	99	---	---	---	---	9169678	9169751	-	79	---	---
chr8	9180112	9194412	9180112	9181137	9193389	9194412	99	---	---	---	---	9192828	9192844	+	70	9180113	9194410
chr8	9194537	9203043	9194537	9195861	9201714	9203043	91	---	---	---	---	9201490	9201519	+	80	9194537	9203041
chr8	9251544	9257334	9251544	9251842	9257036	9257334	99	---	---	---	---	9251973	9251992	-	80	9251545	9257332
chr8	9259802	9277820	9259807	9259928	9277699	9277820	98	9259795	9259801	9277821	9277827	9276896	9276907	+	83	9259806	9277818
chr8	9261615	9273984	9261615	9262315	9273284	9273984	98	---	---	---	---	9272735	9272783	+	75	9261619	9273982
chr8	9278222	9283187	9278222	9278804	9282606	9283187	96	---	---	---	---	9278904	9278985	-	70	9278225	9283183
chr8	9299007	9307155	9299007	9300346	9305813	9307155	96	---	---	---	---	9300424	9300496	-	79	9299007	9307152
chr8	9320854	9335166	9320854	9321904	9334117	9335166	99	---	---	---	---	9333704	9333725	+	77	9320854	9335163
chr8	9343832	9352122	9343842	9345490	9350469	9352116	98	9343827	9343831	9352123	9352127	9350338	9350378	+	75	---	---
chr8	9390919	9403000	9390924	9391386	9402537	9402999	98	9390914	9390918	9403001	9403005	9391889	9391931	-	72	9390925	9402999
chr8	9439671	9446747	9439686	9440963	9445429	9446741	91	9439666	9439670	9446748	9446752	9441112	9441129	-	77	9439686	9446739
chr8	9456158	9473601	9456158	9456500	9473259	9473601	97	---	---	---	---	9472435	9472474	+	75	9456159	9473600
chr8	9468885	9475782	9468885	9471072	9473596	9475782	97	---	---	---	---	---	---	0	--	---	---
chr8	9487141	9500329	9487141	9488691	9498776	9500329	99	---	---	---	---	9489064	9489147	-	79	9487142	9500325
chr8	9517206	9531691	9517206	9521394	9527490	9531691	98	---	---	---	---	9527296	9527317	+	72	9517207	9531689
chr8	9547743	9562505	9547743	9548068	9562176	9562493	93	9547738	9547742	9562506	9562510	9561658	9561674	+	76	9547752	9562488
chr8	9565807	9576332	9565807	9566849	9575291	9576332	97	---	---	---	---	9574923	9574940	+	72	9565808	9576322
chr8	9591658	9600116	9591658	9593966	9597854	9600116	90	---	---	---	---	9597719	9597748	+	80	---	---
chr8	9690095	9697222	9690099	9690446	9696869	9697216	99	9690089	9690094	9697223	9697228	9696547	9696624	+	78	---	---
chr8	9699769	9718162	9699770	9705737	9712195	9718162	99	9699764	9699768	9718163	9718167	9711997	9712014	+	72	---	---
chr8	9726653	9739726	9726653	9728154	9738199	9739726	96	---	---	---	---	9728521	9728587	-	82	9726654	9739724
chr8	9746597	9755910	9746597	9747808	9754699	9755910	99	---	---	---	---	9748051	9748066	-	81	9746598	9755908
chr8	9762518	9770214	9762529	9762903	9769838	9770213	85	9762513	9762517	9770215	9770219	9763076	9763092	-	76	---	---
chr8	9781431	9791218	9781431	9783074	9789596	9791218	95	---	---	---	---	9789460	9789499	+	72	9781433	9791216
chr8	9794614	9807713	9794614	9796969	9805355	9807713	99	---	---	---	---	9797221	9797235	-	73	9794614	9807710
chr8	9810960	9819252	9810960	9812619	9817592	9819252	96	---	---	---	---	9812714	9812754	-	73	9810962	9819250
chr8	9823416	9837926	9823416	9827337	9834012	9837926	99	---	---	---	---	9833771	9833792	+	81	9823417	9837924
chr8	9851043	9858391	9851043	9851998	9857448	9858391	93	---	---	---	---	9857294	9857323	+	80	9851049	9858388
chr8	9863241	9872579	9863249	9864478	9871368	9872573	93	9863236	9863240	9872580	9872584	9871109	9871124	+	81	9863249	9872569
chr8	9888003	9905614	9888003	9889229	9904400	9905614	93	---	---	---	---	9903805	9903832	+	71	9888003	9905612
chr8	9892037	9900350	9892048	9893698	9898690	9900345	98	9892031	9892036	9900351	9900356	9893793	9893833	-	75	9892037	9900343
chr8	9918405	9926716	9918420	9920081	9925047	9926708	97	9918400	9918404	9926717	9926721	9920176	9920216	-	75	9918405	9926706
chr8	9927641	9935335	9927641	9928913	9934055	9935335	98	---	---	---	---	9929137	9929159	-	91	9927641	9935332
chr8	9957680	9971043	9957685	9960790	9967972	9971042	96	9957675	9957679	9971044	9971048	9967637	9967660	+	75	9957685	9971030
chr8	9975819	9985124	9975819	9977051	9983913	9985124	96	---	---	---	---	9977296	9977311	-	81	9975819	9985121
chr8	10065614	10077336	10065614	10065919	10077015	10077336	87	---	---	---	---	10076631	10076650	+	80	10065621	10077335
chr8	10131639	10149233	10131639	10132625	10148213	10149233	95	---	---	---	---	10147611	10147640	+	73	10131640	10149219
chr8	10137828	10146317	10137828	10139198	10144947	10146317	98	---	---	---	---	10144714	10144732	+	73	10137828	10146314
chr8	10172281	10185881	10172289	10172756	10185414	10185881	92	10172276	10172280	10185882	10185886	10184830	10184843	+	85	10172285	10185879
chr8	10189716	10200229	10189716	10192142	10197803	10200229	97	---	---	---	---	10192348	10192371	-	70	10189716	10200222
chr8	10219968	10228069	10219968	10220124	10227913	10228069	94	---	---	---	---	10227537	10227548	+	75	10219973	10228065
chr8	10240586	10256891	10240588	10242570	10254838	10256878	87	10240580	10240585	10256892	10256897	10243166	10243182	-	76	---	---
chr8	10249033	10261341	10249044	10249760	10260615	10261332	96	10249028	10249032	10261342	10261346	10260144	10260156	+	84	10249044	10261330
chr8	10261971	10270861	10261971	10264014	10268809	10270861	96	---	---	---	---	10264223	10264253	-	77	10261971	10270859
chr8	10272535	10283062	10272535	10272678	10282918	10283062	94	---	---	---	---	10273045	10273073	-	79	10272536	10283046
chr8	10295112	10306420	10295112	10296627	10304906	10306420	99	---	---	---	---	10296896	10296915	-	70	10295112	10306417
chr8	10323905	10336297	10323914	10324618	10335560	10336288	93	10323899	10323904	10336298	10336303	10335012	10335028	+	82	10323914	10336293
chr8	10345319	10353452	10345319	10345855	10352916	10353452	97	---	---	---	---	10346056	10346073	-	88	10345324	10353450
chr8	10363938	10384655	10363945	10365326	10383272	10384653	97	10363932	10363937	10384656	10384661	10382635	10382664	+	80	10363946	10384651
chr8	10365714	10378101	10365722	10366416	10377393	10378087	99	10365708	10365713	10378102	10378107	10366919	10366964	-	78	10365718	10378100
chr8	10385105	10394441	10385118	10386641	10392908	10394427	97	10385100	10385104	10394442	10394446	10386840	10386869	-	80	10385109	10394439
chr8	10402329	10414479	10402329	10405233	10411557	10414479	94	---	---	---	---	10411374	10411393	+	80	10402329	10414476
chr8	10427706	10436700	10427706	10430619	10433798	10436700	96	---	---	---	---	10430748	10430777	-	70	10427711	10436697
chr8	10490531	10498831	10490531	10492194	10497158	10498821	98	10490525	10490530	10498832	10498837	10497023	10497063	+	75	10490531	10498819
chr8	10500318	10509709	10500318	10501549	10508477	10509709	96	---	---	---	---	10501792	10501807	-	81	10500318	10509707
chr8	10523102	10529857	10523102	10524252	10528761	10529857	91	---	---	---	---	10524464	10524478	-	86	10523104	10529855
chr8	10531967	10541240	10531975	10533683	10539563	10541236	93	10531962	10531966	10541241	10541245	10539299	10539324	+	88	10531975	10541234
chr8	10549560	10561953	10549560	10550256	10561259	10561953	99	---	---	---	---	10560710	10560758	+	75	10549561	10561951
chr8	10581339	10593734	10581339	10582032	10593040	10593734	98	---	---	---	---	10582535	10582583	-	75	10581343	10593732
chr8	10594308	10602561	10594308	10595949	10600921	10602561	99	---	---	---	---	10600785	10600825	+	75	10594308	10602559
chr8	10629922	10637558	10629922	10630778	10636681	10637558	94	---	---	---	---	10630972	10631032	-	77	---	---
chr8	10641407	10655708	10641407	10642454	10654661	10655708	99	---	---	---	---	10642844	10642865	-	81	10641407	10655706
chr8	10663960	10669436	10663962	10664222	10669169	10669434	96	10663955	10663959	10669437	10669441	10669022	10669051	+	73	10663963	10669434
chr8	10699970	10710453	10699970	10701067	10709356	10710453	98	---	---	---	---	10701419	10701436	-	72	10699970	10710451
chr8	10745631	10751675	10745631	10746140	10751152	10751675	88	---	---	---	---	10750913	10750934	+	81	10745638	10751673
chr8	10779871	10788039	10779871	10780429	10787481	10788039	99	---	---	---	---	10787130	10787145	+	75	10779871	10788033
chr8	10795017	10815303	10795017	10796679	10813642	10815303	98	---	---	---	---	10797505	10797527	-	86	10795023	10815300
chr8	10800637	10812629	10800647	10801087	10812159	10812623	93	10800632	10800636	10812630	10812634	10801301	10801318	-	72	10800642	10812623
chr8	10863280	10870942	10863293	10864582	10869680	10870938	94	10863274	10863279	10870943	10870948	10869425	10869440	+	87	10863285	10870940
chr8	10911094	10917594	10911094	10911326	10917349	10917594	89	---	---	---	---	10911535	10911559	-	72	10911112	10917590
chr8	10918337	10930535	10918337	10919616	10929234	10930535	96	---	---	---	---	10928830	10928853	+	70	10918348	10930533
chr8	10945395	10950458	10945395	10945775	10950082	10950458	96	---	---	---	---	10950009	10950070	+	79	10945399	10950455
chr8	10968009	10973234	10968009	10968280	10972965	10973234	95	---	---	---	---	10972730	10972753	+	70	10968009	10973232
chr8	10978079	10986593	10978079	10979662	10985010	10986593	99	---	---	---	---	10984879	10984908	+	80	10978080	10986591
chr8	10991031	11008915	10991031	10992989	11006954	11008915	97	---	---	---	---	10993595	10993626	-	84	---	---
chr8	10993007	11008141	10993022	10993191	11007968	11008137	95	10993002	10993006	11008142	11008146	10993733	10993770	-	71	---	---
chr8	11036660	11048275	11036660	11037952	11046921	11048275	93	---	---	---	---	11038181	11038192	-	100	11036672	11048263
chr8	11050579	11057030	11050580	11051789	11055816	11057020	93	11050573	11050578	11057031	11057036	11055694	11055756	+	82	11050590	11057017
chr8	11078904	11085128	11078915	11079995	11084045	11085124	98	11078899	11078903	11085129	11085133	11080029	11080056	-	82	11078906	11085122
chr8	11087025	11096056	11087025	11087595	11095486	11096056	94	---	---	---	---	11095450	11095484	+	71	---	---
chr8	11096846	11107024	11096853	11099243	11104611	11107023	96	11096836	11096845	11107025	11107034	11104343	11104357	+	73	11096846	11107021
chr8	11111184	11119458	11111184	11112828	11117799	11119458	96	---	---	---	---	11117666	11117706	+	73	11111185	11119456
chr8	11151717	11170616	11151717	11152214	11170120	11170616	95	---	---	---	---	11169267	11169293	+	70	---	---
chr8	11159806	11167204	11159810	11160909	11166105	11167204	94	11159801	11159805	11167205	11167209	11165936	11165955	+	85	11159821	11167196
chr8	11176506	11197103	11176506	11177759	11195813	11197099	93	11176501	11176505	11197104	11197108	11178347	11178384	-	73	11176512	11197097
chr8	11181055	11193320	11181055	11181762	11192603	11193320	95	---	---	---	---	11182288	11182304	-	82	11181061	11193318
chr8	11232520	11241079	11232520	11232779	11240811	11241077	93	11232515	11232519	11241080	11241084	11240518	11240531	+	78	11232520	11241078
chr8	11253169	11257989	11253180	11253371	11257789	11257980	96	11253164	11253168	11257990	11257994	11257638	11257658	+	85	11253180	11257980
chr8	11268608	11271251	11268608	11269194	11270651	11271237	99	11268603	11268607	11271252	11271256	11269267	11269294	-	75	11268616	11271243
chr8	11268986	11270692	11268986	11269332	11270346	11270692	95	---	---	---	---	---	---	0	--	11269000	11270684
chr8	11274694	11296457	11274697	11275267	11295850	11296448	87	11274689	11274693	11296458	11296462	11294872	11294907	+	72	11274699	11296455
chr8	11280609	11302558	11280609	11283506	11299659	11302558	90	---	---	---	---	11284221	11284237	-	70	---	---
chr8	11280673	11301360	11280673	11282271	11299723	11301360	91	---	---	---	---	11282971	11282987	-	70	11280683	11301350
chr8	11306759	11315229	11306759	11308095	11313831	11315229	90	---	---	---	---	11308313	11308360	-	72	---	---
chr8	11329303	11337136	11329303	11329633	11336806	11337136	93	---	---	---	---	11329712	11329725	-	78	---	---
chr8	11396914	11407302	11396914	11398866	11405350	11407302	99	---	---	---	---	11405198	11405224	+	70	11396914	11407296
chr8	11432236	11446937	11432236	11433359	11445823	11446937	90	---	---	---	---	11433935	11433951	-	94	11432239	11446924
chr8	11508534	11520927	11508534	11509225	11520236	11520927	99	---	---	---	---	11509729	11509774	-	78	11508534	11520925
chr8	11534188	11546571	11534193	11534887	11545863	11546557	99	11534183	11534187	11546572	11546576	11535388	11535436	-	75	11534194	11546567
chr8	11558430	11577536	11558430	11559149	11576818	11577536	95	---	---	---	---	11576202	11576216	+	73	11558440	11577534
chr8	11560308	11575051	11560308	11564278	11571065	11575051	92	---	---	---	---	11564472	11564490	-	73	---	---
chr8	11565768	11571572	11565768	11567422	11569913	11571572	93	---	---	---	---	---	---	0	--	11565769	11571570
chr8	11566107	11570826	11566119	11566670	11570264	11570814	94	11566100	11566106	11570827	11570833	11570140	11570188	+	77	---	---
chr8	11577797	11598452	11577797	11578710	11597428	11598452	86	---	---	---	---	11579546	11579561	-	81	11577804	11598448
chr8	11580176	11597434	11580182	11581073	11596547	11597428	95	11580170	11580175	11597435	11597440	11581792	11581835	-	86	11580182	11597429
chr8	11585063	11594859	11585070	11586652	11593254	11594856	96	11585058	11585062	11594860	11594864	11593146	11593158	+	76	11585073	11594858
chr8	11585131	11594856	11585131	11586652	11593313	11594856	96	---	---	---	---	11593146	11593158	+	76	11585141	11594854
chr8	11600345	11608884	11600345	11601702	11607526	11608884	98	---	---	---	---	11607304	11607319	+	87	11600346	11608882
chr8	11614820	11623240	11614831	11616526	11621524	11623226	91	11614815	11614819	11623241	11623245	11616689	11616703	-	73	11614831	11623238
chr8	11623598	11631910	11623603	11625258	11630243	11631898	96	11623591	11623597	11631911	11631917	11630102	11630148	+	74	11623603	11631909
chr8	11654724	11672354	11654724	11655960	11671118	11672354	97	---	---	---	---	11670524	11670553	+	73	11654724	11672351
chr8	11657451	11665640	11657451	11659114	11663983	11665640	98	---	---	---	---	11659209	11659249	-	75	11657451	11665638
chr8	11683248	11690123	11683248	11684466	11688906	11690123	91	---	---	---	---	11684605	11684627	-	95	11683249	11690121
chr8	11703033	11723124	11703036	11703503	11722655	11723122	97	11703028	11703032	11723125	11723129	11704237	11704260	-	87	11703033	11723120
chr8	11712284	11720267	11712284	11713527	11719024	11720267	98	---	---	---	---	11718749	11718794	+	71	11712286	11720265
chr8	11731708	11740905	11731708	11733281	11739319	11740905	99	---	---	---	---	11733375	11733402	-	78	11731708	11740902
chr8	11740946	11748360	11740946	11741235	11748071	11748360	95	---	---	---	---	11747888	11747921	+	79	11740951	11748357
chr8	11786050	11792933	11786050	11786652	11792359	11792933	92	---	---	---	---	11792153	11792207	+	81	---	---
chr8	11792929	11802132	11792933	11794520	11800545	11802132	99	11792916	11792928	11802133	11802145	11794611	11794638	-	78	11792933	11802128
chr8	11813877	11825901	11813877	11814279	11825500	11825901	98	---	---	---	---	11824959	11824975	+	70	11813877	11825894
chr8	11825953	11841119	11825953	11830480	11836591	11841119	99	---	---	---	---	11836349	11836370	+	81	---	---
chr8	11841724	11855064	11841724	11845069	11851719	11855064	99	---	---	---	---	11845289	11845310	-	81	---	---
chr8	11866734	11874472	11866734	11867997	11873184	11874472	96	---	---	---	---	11872924	11872948	+	84	11866738	11874470
chr8	11893856	11905858	11893869	11894330	11905384	11905844	96	11893851	11893855	11905859	11905863	11894682	11894701	-	75	11893870	11905857
chr8	11908705	11917011	11908705	11910371	11915356	11917011	97	---	---	---	---	11915230	11915270	+	75	11908715	11917008
chr8	11926360	11938403	11926368	11926835	11937936	11938403	99	11926355	11926359	11938404	11938408	11927050	11927067	-	77	11926363	11938401
chr8	11939246	11954449	11939246	11943283	11950418	11954449	98	---	---	---	---	11950161	11950201	+	70	---	---
chr8	11961725	11974092	11961725	11962429	11973388	11974092	98	---	---	---	---	11972841	11972860	+	80	11961725	11974090
chr8	11981048	11983610	11981048	11981458	11983200	11983610	99	---	---	---	---	11981507	11981520	-	71	11981050	11983608
chr8	12033798	12037800	12033798	12034144	12037452	12037800	89	---	---	---	---	12034186	12034197	-	75	12033798	12037798
chr8	12043721	12052864	12043735	12045714	12050875	12052857	96	12043716	12043720	12052865	12052869	12045953	12045964	-	75	---	---
chr8	12064457	12081174	12064457	12064931	12080706	12081174	86	---	---	---	---	12065696	12065720	-	76	12064459	12081169
chr8	12071223	12080050	12071223	12071844	12079430	12080050	94	---	---	---	---	12072099	12072124	-	92	---	---
chr8	12086600	12091643	12086609	12086844	12091402	12091637	96	12086595	12086599	12091644	12091648	12091222	12091256	+	80	12086606	12091625
chr8	12102034	12114199	12102036	12103268	12112954	12114195	96	12102029	12102033	12114200	12114204	12112626	12112641	+	75	12102036	12114189
chr8	12121209	12123864	12121209	12121617	12123456	12123864	99	---	---	---	---	12123393	12123406	+	71	12121209	12123861
chr8	12139897	12149244	12139911	12141153	12147997	12149239	98	12139892	12139896	12149245	12149249	12141431	12141443	-	84	12139905	12149237
chr8	12162963	12178633	12162963	12164137	12177454	12178633	93	---	---	---	---	12164676	12164696	-	76	12162964	12178615
chr8	12167804	12176912	12167804	12170574	12174172	12176912	95	---	---	---	---	12170655	12170670	-	87	12167805	12176909
chr8	12179553	12189908	12179561	12183579	12185887	12189898	99	12179548	12179552	12189909	12189913	12183681	12183694	-	78	---	---
chr8	12248636	12270510	12248636	12250270	12268878	12270510	99	---	---	---	---	12268253	12268270	+	83	---	---
chr8	12260219	12272781	12260219	12262484	12270505	12272781	97	---	---	---	---	12270368	12270396	+	72	12260222	12272779
chr8	12294447	12300242	12294447	12295644	12299046	12300242	98	---	---	---	---	12298986	12299013	+	71	12294447	12300239
chr8	12348627	12361019	12348627	12349324	12360332	12361019	96	---	---	---	---	12349840	12349875	-	75	12348632	12361017
chr8	12380571	12387529	12380580	12382001	12386085	12387518	97	12380566	12380570	12387530	12387534	---	---	0	--	---	---
chr8	12387517	12408144	12387517	12389171	12406490	12408144	99	---	---	---	---	12405624	12405659	+	86	12387518	12408142
chr8	12390869	12403205	12390869	12391558	12402516	12403205	99	---	---	---	---	12392061	12392106	-	78	12390869	12403203
chr8	12409108	12418730	12409108	12410335	12417492	12418730	93	---	---	---	---	12417171	12417197	+	70	12409109	12418728
chr8	12421163	12437871	12421177	12422642	12436388	12437856	89	12421158	12421162	12437872	12437876	12435754	12435773	+	70	---	---
chr8	12466337	12473288	12466337	12466605	12473020	12473288	95	---	---	---	---	12466885	12466898	-	78	12466337	12473286
chr8	12490243	12502128	12490243	12490705	12501666	12502128	99	---	---	---	---	12490882	12490894	-	76	12490244	12502125
chr8	12525373	12539235	12525373	12526424	12538182	12539235	96	---	---	---	---	12526918	12526939	-	81	12525373	12539226
chr8	12540108	12549376	12540110	12541327	12548159	12549366	94	12540103	12540107	12549377	12549381	12547889	12547905	+	82	12540110	12549373
chr8	12562490	12573803	12562498	12565131	12571176	12573798	97	12562485	12562489	12573804	12573808	12565244	12565264	-	80	12562498	12573790
chr8	12589401	12602591	12589401	12590957	12601032	12602591	99	---	---	---	---	12600597	12600666	+	80	12589405	12602588
chr8	12633744	12643492	12633744	12635315	12641920	12643492	99	---	---	---	---	12635361	12635374	-	85	12633744	12643483
chr8	12650532	12662870	12650532	12651249	12662153	12662870	96	---	---	---	---	12651781	12651795	-	86	12650532	12662867
chr8	12663791	12679888	12663797	12664906	12678763	12679881	90	12663786	12663790	12679889	12679893	12665287	12665300	-	78	12663801	12679879
chr8	12684631	12697189	12684631	12685612	12696213	12697189	96	---	---	---	---	12695945	12695968	+	87	12684639	12697183
chr8	12710943	12725848	12710943	12711318	12725473	12725848	92	---	---	---	---	12712007	12712026	-	80	12710944	12725830
chr8	12711425	12719076	12711425	12712756	12717764	12719076	92	---	---	---	---	12712837	12712904	-	82	12711425	12719073
chr8	12730579	12738821	12730579	12732829	12736666	12738821	94	---	---	---	---	12732948	12732993	-	71	12730589	12738820
chr8	12736621	12751168	12736621	12739940	12747850	12751168	99	---	---	---	---	12740106	12740123	-	77	12736623	12751164
chr8	12777758	12798783	12777758	12778329	12798212	12798783	90	---	---	---	---	12797436	12797532	+	71	---	---
chr8	12785506	12794475	12785506	12788392	12791759	12794475	87	---	---	---	---	12791627	12791640	+	85	---	---
chr8	12801250	12813708	12801250	12801995	12812960	12813705	95	12801244	12801249	12813709	12813714	12812417	12812431	+	73	12801250	12813703
chr8	12855434	12864746	12855434	12856960	12863236	12864746	97	---	---	---	---	12857148	12857177	-	80	12855434	12864742
chr8	12858888	12880628	12858888	12861811	12877757	12880628	85	---	---	---	---	12877502	12877541	+	70	---	---
chr8	12874091	12883274	12874091	12875019	12882377	12883274	92	---	---	---	---	12882216	12882240	+	84	---	---
chr8	12917696	12937733	12917696	12920179	12935276	12937733	96	---	---	---	---	12920892	12920933	-	71	---	---
chr8	12920252	12928873	12920267	12921785	12927347	12928865	99	12920247	12920251	12928874	12928878	12922005	12922037	-	78	12920268	12928863
chr8	12934719	12942180	12934719	12935986	12940922	12942180	86	---	---	---	---	12940731	12940757	+	85	12934736	12942168
chr8	12965681	12974704	12965681	12966584	12973805	12974704	91	---	---	---	---	12966911	12966931	-	80	---	---
chr8	12975801	12983899	12975801	12977283	12982418	12983899	95	---	---	---	---	12977399	12977439	-	75	12975805	12983880
chr8	13000595	13010981	13000596	13005034	13006527	13010969	99	13000587	13000594	13010982	13010989	13006476	13006506	+	74	---	---
chr8	13016038	13023578	13016038	13018539	13021158	13023578	95	---	---	---	---	13021027	13021059	+	72	13016038	13023576
chr8	13049773	13064929	13049773	13053780	13060708	13064929	90	---	---	---	---	13054009	13054031	-	78	---	---
chr8	13064972	13067573	13064972	13065378	13067167	13067573	99	---	---	---	---	13065426	13065439	-	71	13064973	13067570
chr8	13077672	13085065	13077672	13078207	13084553	13085065	92	---	---	---	---	13078457	13078477	-	71	---	---
chr8	13085060	13102509	13085060	13087010	13100567	13102509	95	---	---	---	---	13087621	13087669	-	73	---	---
chr8	13095251	13102712	13095251	13095460	13102503	13102712	95	---	---	---	---	13102172	13102186	+	73	---	---
chr8	13098133	13103606	13098133	13099045	13102710	13103606	94	---	---	---	---	13099179	13099212	-	70	---	---
chr8	13111221	13120909	13111221	13112459	13119678	13120909	91	---	---	---	---	13112608	13112619	-	83	13111222	13120906
chr8	13133418	13145858	13133418	13134133	13145143	13145858	96	---	---	---	---	13144592	13144616	+	84	13133418	13145856
chr8	13153662	13174291	13153662	13154711	13173242	13174291	97	---	---	---	---	13172441	13172463	+	91	---	---
chr8	13155076	13168221	13155076	13156632	13166683	13168221	94	---	---	---	---	13157009	13157067	-	81	13155080	13168219
chr8	13169659	13177604	13169659	13170216	13177028	13177604	86	---	---	---	---	13170472	13170551	-	75	---	---
chr8	13180632	13187612	13180634	13183035	13185211	13187611	99	13180627	13180631	13187613	13187617	13183037	13183049	-	92	13180634	13187609
chr8	13193382	13201652	13193382	13194614	13200419	13201652	98	---	---	---	---	13194849	13194867	-	78	13193382	13201650
chr8	13203932	13213852	13203932	13207578	13210221	13213852	97	---	---	---	---	13207630	13207647	-	72	13203933	13213850
chr8	13204763	13213239	13204763	13206966	13211042	13213239	97	---	---	---	---	13210847	13210870	+	70	13204763	13213233
chr8	13223889	13239688	13223889	13224565	13239013	13239688	97	---	---	---	---	13238354	13238399	+	91	---	---
chr8	13231390	13239024	13231395	13232677	13237730	13239013	97	13231384	13231389	13239025	13239030	13237477	13237506	+	70	13231395	13239013
chr8	13249460	13257782	13249460	13251143	13256119	13257782	97	---	---	---	---	13251231	13251271	-	75	13249460	13257776
chr8	13260613	13273294	13260625	13260788	13273112	13273285	85	13260608	13260612	13273295	13273299	13261076	13261093	-	72	---	---
chr8	13293224	13305127	13293224	13295950	13302422	13305127	91	---	---	---	---	13302114	13302140	+	74	13293224	13305125
chr8	13320368	13328446	13320368	13321970	13326932	13328446	90	---	---	---	---	13322054	13322086	-	75	13320368	13328442
chr8	13339541	13353833	13339541	13340584	13352790	13353833	99	---	---	---	---	13340973	13340994	-	77	13339541	13353830
chr8	13357275	13377851	13357275	13357716	13377410	13377851	93	---	---	---	---	13358475	13358526	-	76	13357284	13377849
chr8	13362587	13374975	13362589	13363316	13374234	13374960	95	13362582	13362586	13374976	13374980	13363837	13363858	-	90	13362589	13374974
chr8	13424629	13442995	13424629	13428681	13438922	13442995	98	---	---	---	---	13429111	13429141	-	70	13424638	13442991
chr8	13444482	13452850	13444487	13446144	13451195	13452843	97	13444477	13444481	13452851	13452855	13451060	13451100	+	75	13444482	13452849
chr8	13458960	13467299	13458969	13460634	13465644	13467297	96	13458955	13458959	13467300	13467304	13460728	13460765	-	71	13458970	13467294
chr8	13469723	13477474	13469723	13472071	13475144	13477474	96	---	---	---	---	13475077	13475097	+	85	13469732	13477472
chr8	13496891	13509244	13496891	13497580	13508554	13509244	99	---	---	---	---	13508005	13508053	+	75	13496892	13509241
chr8	13521567	13528419	13521567	13521784	13528202	13528419	97	---	---	---	---	13522026	13522052	-	77	13521568	13528414
chr8	13528422	13540871	13528422	13529119	13540174	13540871	98	---	---	---	---	13529642	13529672	-	74	13528422	13540868
chr8	13546708	13556509	13546708	13550034	13553180	13556501	91	13546703	13546707	13556510	13556514	13553167	13553178	+	100	---	---
chr8	13562196	13580623	13562196	13563519	13579321	13580623	94	---	---	---	---	13578530	13578561	+	81	13562197	13580621
chr8	13564848	13575197	13564849	13566790	13573272	13575186	97	13564842	13564847	13575198	13575203	13573171	13573182	+	83	13564855	13575194
chr8	13595656	13605428	13595665	13596914	13604145	13605418	97	13595650	13595655	13605429	13605434	13597217	13597250	-	70	---	---
chr8	13625069	13641812	13625069	13626276	13640603	13641812	95	---	---	---	---	13626678	13626701	-	70	13625069	13641810
chr8	13626763	13635986	13626763	13628348	13634401	13635986	99	---	---	---	---	13628443	13628470	-	78	13626763	13635984
chr8	13648097	13660480	13648097	13648802	13659775	13660480	99	---	---	---	---	13659226	13659270	+	77	13648097	13660471
chr8	13664834	13676732	13664838	13667715	13673900	13676729	96	13664829	13664833	13676733	13676737	13667931	13667972	-	73	13664838	13676726
chr8	13703598	13723319	13703598	13705114	13721773	13723319	94	---	---	---	---	13705501	13705554	-	77	13703599	13723317
chr8	13706669	13713507	13706674	13707135	13713045	13713507	94	13706664	13706668	13713508	13713512	13712857	13712899	+	90	13706670	13713504
chr8	13733791	13737889	13733801	13734400	13737278	13737874	94	13733786	13733790	13737890	13737894	---	---	0	--	13733793	13737878
chr8	13742786	13750989	13742787	13744026	13749738	13750977	98	13742781	13742785	13750990	13750994	13749500	13749517	+	77	13742787	13750977
chr8	13746424	13751147	13746424	13746561	13751010	13751147	92	---	---	---	---	13750818	13750837	+	80	13746424	13751144
chr8	13764867	13777248	13764867	13765646	13776474	13777248	93	---	---	---	---	13776000	13776062	+	77	13764870	13777246
chr8	13777635	13785921	13777635	13777811	13785738	13785921	91	---	---	---	---	13778167	13778184	-	83	---	---
chr8	13779826	13782369	13779826	13780244	13781961	13782369	89	---	---	---	---	13781897	13781910	+	71	13779826	13782366
chr8	13821137	13829869	13821140	13821532	13829477	13829869	94	13821132	13821136	13829870	13829874	13821789	13821811	-	86	---	---
chr8	13833517	13850645	13833517	13834508	13849656	13850645	90	---	---	---	---	13848905	13848918	+	85	---	---
chr8	13835431	13843931	13835431	13836445	13842902	13843931	90	---	---	---	---	13842723	13842756	+	70	---	---
chr8	13850739	13861331	13850739	13851886	13860183	13861331	90	---	---	---	---	13852003	13852033	-	74	---	---
chr8	13872976	13882760	13872976	13875815	13879911	13882760	95	---	---	---	---	13879727	13879758	+	71	13872976	13882758
chr8	13943654	13956320	13943655	13944360	13955610	13956315	98	13943649	13943653	13956321	13956325	13955064	13955105	+	73	13943658	13956313
chr8	13968922	13984131	13968922	13972232	13980801	13984131	85	---	---	---	---	13972642	13972661	-	75	---	---
chr8	13977871	13992880	13977871	13978846	13991905	13992880	96	---	---	---	---	13979362	13979375	-	71	---	---
chr8	13994085	14009355	13994094	13996806	14006629	14009342	96	13994080	13994084	14009356	14009360	13996987	13997000	-	78	13994086	14009347
chr8	13998889	14006631	13998894	14000175	14005342	14006623	98	13998884	13998888	14006632	14006636	14005083	14005102	+	85	13998894	14006629
chr8	14035583	14044956	14035583	14037169	14043370	14044956	99	---	---	---	---	14037264	14037291	-	78	14035583	14044954
chr8	14072956	14086974	14072956	14073988	14085942	14086974	99	---	---	---	---	14085379	14085395	+	70	14072956	14086972
chr8	14096731	14102588	14096731	14097640	14101675	14102588	96	---	---	---	---	14097739	14097750	-	83	14096732	14102585
chr8	14102804	14124532	14102812	14103683	14123659	14124528	96	14102798	14102803	14124533	14124538	14104641	14104680	-	72	---	---
chr8	14107310	14120226	14107310	14107994	14119549	14120226	95	---	---	---	---	14118971	14119015	+	75	14107318	14120224
chr8	14123314	14126749	14123314	14123768	14126295	14126749	85	---	---	---	---	14123807	14123819	-	84	---	---
chr8	14139086	14146903	14139086	14139230	14146758	14146903	95	---	---	---	---	14139571	14139594	-	75	14139092	14146901
chr8	14191589	14201069	14191602	14193304	14199304	14201056	85	14191582	14191588	14201070	14201076	14199073	14199105	+	75	14191596	14201054
chr8	14218526	14230865	14218526	14219263	14230132	14230865	96	---	---	---	---	14229588	14229606	+	89	14218528	14230862
chr8	14247173	14267394	14247173	14249345	14265222	14267394	99	---	---	---	---	14264786	14264830	+	77	14247173	14267391
chr8	14277874	14299665	14277874	14279417	14298109	14299665	97	---	---	---	---	14279801	14279884	-	80	14277879	14299663
chr8	14281560	14293568	14281560	14282022	14293106	14293568	99	---	---	---	---	14282237	14282254	-	77	14281560	14293566
chr8	14313678	14320925	14313678	14314348	14320255	14320925	98	---	---	---	---	14320001	14320019	+	78	14313678	14320923
chr8	14340569	14361128	14340569	14341298	14360415	14361128	94	---	---	---	---	14342171	14342184	-	85	14340569	14361126
chr8	14349457	14357601	14349457	14350835	14356344	14357601	89	---	---	---	---	14356102	14356120	+	78	14349457	14357599
chr8	14365052	14377472	14365060	14365743	14376760	14377461	96	14365046	14365051	14377473	14377478	14366247	14366292	-	78	14365061	14377459
chr8	14380251	14387962	14380251	14381510	14386682	14387962	96	---	---	---	---	14381749	14381769	-	85	14380251	14387960
chr8	14392179	14400973	14392179	14392791	14400361	14400973	89	---	---	---	---	14393115	14393128	-	85	14392180	14400969
chr8	14421212	14435217	14421212	14421417	14435012	14435217	95	---	---	---	---	14434455	14434470	+	81	14421213	14435213
chr8	14424743	14434118	14424747	14428046	14430802	14434112	96	14424738	14424742	14434119	14434123	14430770	14430793	+	75	14424756	14434110
chr8	14441176	14453981	14441176	14442376	14452803	14453981	95	---	---	---	---	14452281	14452296	+	81	---	---
chr8	14483376	14497566	14483376	14484282	14496669	14497566	95	---	---	---	---	14496049	14496065	+	70	---	---
chr8	14592888	14613438	14592898	14594568	14611767	14613438	92	14592883	14592887	14613439	14613443	14610976	14610999	+	75	---	---
chr8	14599908	14608252	14599908	14601561	14606597	14608252	96	---	---	---	---	14606462	14606502	+	73	14599908	14608250
chr8	14630317	14642193	14630317	14630780	14641730	14642193	99	---	---	---	---	14641500	14641517	+	72	14630320	14642191
chr8	14643420	14660972	14643420	14644639	14659753	14660972	92	---	---	---	---	14659125	14659162	+	73	14643420	14660968
chr8	14649724	14659043	14649724	14650955	14657812	14659043	97	---	---	---	---	14651202	14651217	-	81	14649724	14659041
chr8	14649857	14658683	14649857	14650596	14657945	14658683	98	---	---	---	---	14657683	14657756	+	78	---	---
chr8	14668075	14679439	14668075	14668839	14678678	14679439	95	---	---	---	---	14669252	14669299	-	81	14668075	14679437
chr8	14668335	14679191	14668335	14668588	14678938	14679191	96	---	---	---	---	14678670	14678695	+	73	14668336	14679174
chr8	14685125	14699265	14685125	14685898	14698492	14699265	95	---	---	---	---	14686455	14686497	-	74	---	---
chr8	14708513	14720860	14708515	14709229	14720136	14720850	94	14708507	14708512	14720861	14720866	14719591	14719610	+	80	14708523	14720847
chr8	14730689	14734777	14730689	14732378	14733089	14734777	98	---	---	---	---	---	---	0	--	14730693	14734763
chr8	14737712	14746039	14737726	14739379	14744384	14746037	98	14737707	14737711	14746040	14746044	14744243	14744288	+	76	14737719	14746034
chr8	14759424	14768652	14759424	14760920	14767166	14768652	93	---	---	---	---	14761086	14761118	-	78	14759424	14768650
chr8	14771234	14788041	14771234	14771524	14787769	14788041	89	---	---	---	---	14787407	14787424	+	72	14771235	14788038
chr8	14786110	14801169	14786115	14787768	14799512	14801167	94	14786104	14786109	14801170	14801175	14787897	14787919	-	82	14786113	14801168
chr8	14799512	14817170	14799512	14801166	14815516	14817170	98	---	---	---	---	14814830	14814850	+	80	14799512	14817168
chr8	14800022	14817170	14800022	14801166	14816026	14817170	98	---	---	---	---	14815320	14815337	+	72	---	---
chr8	14804024	14813374	14804024	14805538	14811863	14813374	97	---	---	---	---	14811573	14811592	+	70	14804024	14813372
chr8	14842280	14850558	14842280	14843517	14849324	14850558	98	---	---	---	---	14849071	14849089	+	78	14842281	14850556
chr8	14870664	14878311	14870673	14871955	14877029	14878309	98	14870659	14870663	14878312	14878316	14872192	14872209	-	83	14870675	14878306
chr8	14891970	14902031	14891970	14894386	14899616	14902031	99	---	---	---	---	14894529	14894541	-	92	14891970	14902028
chr8	14905348	14912414	14905348	14906353	14911408	14912414	98	---	---	---	---	14906397	14906470	-	77	---	---
chr8	14913642	14926797	14913642	14913888	14926551	14926797	93	---	---	---	---	14914430	14914453	-	75	14913644	14926793
chr8	14915808	14920871	14915816	14916027	14920646	14920857	91	14915802	14915807	14920872	14920877	14920506	14920526	+	76	14915818	14920865
chr8	14921950	14924961	14921964	14922173	14924733	14924956	87	14921945	14921949	14924962	14924966	14924619	14924640	+	77	14921956	14924947
chr8	14930071	14942433	14930071	14930831	14941667	14942433	91	---	---	---	---	14931335	14931349	-	86	---	---
chr8	14953061	14960597	14953061	14954327	14959316	14960597	97	---	---	---	---	14959066	14959093	+	71	14953061	14960594
chr8	14964991	14978981	14964996	14965419	14978573	14978972	89	14964986	14964990	14978982	14978986	14977977	14978024	+	93	---	---
chr8	14973848	14980238	14973848	14975114	14978973	14980238	97	---	---	---	---	14975273	14975294	-	81	14973854	14980236
chr8	14980243	14986517	14980248	14980533	14986225	14986510	90	14980238	14980242	14986518	14986522	14985942	14985994	+	71	14980247	14986512
chr8	15003443	15012348	15003443	15004169	15011623	15012348	94	---	---	---	---	15011260	15011294	+	80	---	---
chr8	15018893	15032419	15018893	15019466	15031848	15032419	94	---	---	---	---	15031228	15031241	+	92	15018895	15032416
chr8	15026627	15034563	15026635	15027870	15033323	15034559	98	15026622	15026626	15034564	15034568	15033081	15033099	+	78	15026627	15034557
chr8	15026662	15034274	15026662	15027587	15033350	15034274	98	---	---	---	---	15033081	15033099	+	78	---	---
chr8	15042230	15049785	15042230	15043482	15048575	15049785	95	---	---	---	---	15043722	15043737	-	81	15042230	15049783
chr8	15070353	15080790	15070353	15071740	15079409	15080790	96	---	---	---	---	15071912	15071936	-	72	15070355	15080777
chr8	15071965	15080909	15071965	15072086	15080788	15080909	97	---	---	---	---	15080488	15080500	+	84	---	---
chr8	15081023	15087839	15081026	15083045	15085814	15087831	96	15081018	15081022	15087840	15087844	15085767	15085780	+	78	15081028	15087828
chr8	15088352	15095183	15088352	15088725	15094832	15095183	89	---	---	---	---	15088931	15088960	-	80	15088368	15095165
chr8	15100300	15102858	15100300	15100601	15102552	15102853	99	15100295	15100299	15102859	15102863	15100665	15100676	-	75	15100303	15102850
chr8	15114624	15135484	15114624	15117659	15132449	15135484	99	---	---	---	---	15117754	15117765	-	83	15114637	15135482
chr8	15123081	15132450	15123081	15124599	15130932	15132450	99	---	---	---	---	15124849	15124881	-	78	15123081	15132448
chr8	15146982	15168868	15146990	15148246	15167611	15168864	91	15146975	15146981	15168869	15168875	15166667	15166684	+	88	15146990	15168862
chr8	15152658	15166924	15152658	15153699	15165883	15166924	99	---	---	---	---	15154090	15154111	-	77	15152658	15166921
chr8	15169872	15179768	15169872	15172226	15177374	15179768	96	---	---	---	---	15172333	15172352	-	70	15169873	15179753
chr8	15199419	15211897	15199419	15200759	15210578	15211897	97	---	---	---	---	15210140	15210163	+	70	15199419	15211894
chr8	15233761	15244169	15233761	15235683	15242238	15244169	98	---	---	---	---	15235685	15235719	-	71	15233762	15244167
chr8	15249033	15257075	15249033	15252014	15254084	15257075	99	---	---	---	---	15253980	15254003	+	75	15249034	15257073
chr8	15265863	15273843	15265863	15267522	15272184	15273843	98	---	---	---	---	15267607	15267647	-	73	15265864	15273832
chr8	15293571	15315553	15293571	15294570	15314554	15315553	93	---	---	---	---	15313653	15313672	+	70	15293574	15315548
chr8	15297746	15305990	15297746	15299381	15304336	15305990	96	---	---	---	---	15299476	15299516	-	75	15297746	15305988
chr8	15341662	15354864	15341667	15343219	15353308	15354856	98	15341656	15341661	15354865	15354870	15352870	15352935	+	83	15341667	15354860
chr8	15389613	15407724	15389628	15390336	15407006	15407714	97	15389608	15389612	15407725	15407729	15406172	15406185	+	78	15389618	15407711
chr8	15419351	15428814	15419351	15420057	15428108	15428814	95	---	---	---	---	15420442	15420459	-	83	15419352	15428812
chr8	15436717	15445696	15436731	15439499	15442919	15445689	97	15436712	15436716	15445697	15445701	15442788	15442820	+	78	15436718	15445685
chr8	15455180	15461804	15455180	15456377	15460643	15461804	92	---	---	---	---	15460429	15460480	+	75	15455180	15461802
chr8	15462750	15471976	15462765	15463478	15471258	15471971	97	15462745	15462749	15471977	15471981	15463688	15463702	-	73	15462768	15471969
chr8	15483463	15503579	15483463	15483931	15503111	15503579	94	---	---	---	---	15484638	15484660	-	86	15483463	15503577
chr8	15493056	15500404	15493056	15493630	15499831	15500404	95	---	---	---	---	15493649	15493670	-	77	---	---
chr8	15493056	15501169	15493056	15494397	15499831	15501169	96	---	---	---	---	15494480	15494548	-	81	15493056	15501167
chr8	15554405	15561023	15554405	15554510	15560918	15561023	98	---	---	---	---	15554772	15554808	-	70	---	---
chr8	15565360	15579670	15565360	15566409	15578623	15579670	99	---	---	---	---	15566799	15566820	-	77	15565360	15579668
chr8	15587664	15589996	15587664	15587790	15589871	15589996	94	---	---	---	---	15589821	15589834	+	78	15587666	15589992
chr8	15598548	15614161	15598548	15603022	15609681	15614161	97	---	---	---	---	15603189	15603206	-	83	15598548	15614159
chr8	15629583	15638617	15629583	15630333	15637866	15638617	93	---	---	---	---	15637586	15637613	+	78	---	---
chr8	15638617	15650801	15638617	15639334	15650108	15650801	90	---	---	---	---	15649569	15649586	+	88	15638617	15650799
chr8	15653313	15661712	15653313	15654942	15660059	15661712	92	---	---	---	---	15655107	15655179	-	79	15653313	15661705
chr8	15700429	15710243	15700429	15702489	15708184	15710243	94	---	---	---	---	15702662	15702674	-	84	15700429	15710240
chr8	15719403	15731640	15719415	15719771	15731283	15731639	93	15719398	15719402	15731641	15731645	15731149	15731180	+	84	15719406	15731637
chr8	15744257	15753162	15744257	15745511	15751909	15753162	93	---	---	---	---	15751770	15751789	+	70	15744257	15753157
chr8	15771105	15775034	15771105	15771908	15774234	15775034	97	---	---	---	---	15774221	15774232	+	100	15771106	15775028
chr8	15803373	15817578	15803373	15807471	15813495	15817578	99	---	---	---	---	15807743	15807755	-	100	15803373	15817571
chr8	15830872	15834709	15830872	15831904	15833670	15834709	91	---	---	---	---	15833582	15833637	+	80	15830872	15834694
chr8	15875617	15882765	15875617	15875978	15882408	15882765	96	---	---	---	---	15882096	15882109	+	78	15875633	15882762
chr8	15903800	15917663	15903805	15907090	15914310	15917660	97	15903795	15903799	15917664	15917668	15907374	15907387	-	100	15903808	15917657
chr8	15938708	15949896	15938708	15939428	15949180	15949896	98	---	---	---	---	15948692	15948704	+	84	15938708	15949893
chr8	15987750	16002068	15987750	15988799	16001019	16002068	97	---	---	---	---	16000460	16000476	+	76	15987750	16002066
chr8	16021121	16024127	16021125	16021586	16023651	16024112	97	16021116	16021120	16024128	16024132	16023582	16023601	+	70	16021125	16024119
chr8	16045565	16067098	16045565	16045977	16066687	16067098	92	---	---	---	---	16046661	16046711	-	84	---	---
chr8	16048563	16060548	16048563	16049024	16060087	16060548	99	---	---	---	---	16049239	16049256	-	72	16048565	16060546
chr8	16068825	16081697	16068825	16072042	16078474	16081697	99	---	---	---	---	16072347	16072364	-	77	---	---
chr8	16077012	16080862	16077012	16077832	16080042	16080862	99	---	---	---	---	16079932	16079969	+	73	16077012	16080855
chr8	16121851	16127400	16121851	16122057	16127182	16127400	93	---	---	---	---	16127017	16127057	+	73	16121851	16127398
chr8	16142938	16154926	16142944	16143406	16154460	16154922	98	16142933	16142937	16154927	16154931	16153917	16153934	+	77	16142945	16154925
chr8	16188015	16200384	16188015	16188749	16199650	16200384	96	---	---	---	---	16189279	16189294	-	87	16188020	16200382
chr8	16201741	16213393	16201741	16202197	16212937	16213393	96	---	---	---	---	16212402	16212444	+	72	16201741	16213390
chr8	16243645	16257593	16243658	16244744	16256445	16257583	94	16243640	16243644	16257594	16257598	16245242	16245263	-	81	16243656	16257590
chr8	16285743	16297953	16285748	16286462	16297233	16297947	97	16285738	16285742	16297954	16297958	16296694	16296711	+	94	16285748	16297945
chr8	16302971	16315411	16302971	16303676	16314698	16315403	99	16302966	16302970	16315412	16315416	16304180	16304227	-	81	16302972	16315400
chr8	16326121	16346948	16326121	16327865	16345204	16346948	97	---	---	---	---	16344337	16344390	+	87	16326121	16346943
chr8	16379200	16394778	16379200	16382196	16391803	16394778	96	---	---	---	---	16382627	16382650	-	70	---	---
chr8	16385816	16391780	16385816	16386076	16391520	16391780	97	---	---	---	---	16391399	16391416	+	83	16385816	16391771
chr8	16394778	16407019	16394778	16395241	16406557	16407019	97	---	---	---	---	16395522	16395539	-	72	16394778	16407010
chr8	16407453	16415757	16407467	16409123	16414092	16415748	99	16407447	16407452	16415758	16415763	16413957	16413997	+	75	16407454	16415745
chr8	16418242	16438352	16418242	16418444	16438150	16438352	92	---	---	---	---	16437715	16437771	+	80	16418242	16438338
chr8	16447137	16456506	16447137	16447837	16455806	16456506	98	---	---	---	---	16455408	16455421	+	85	16447137	16456504
chr8	16467605	16476706	16467605	16469119	16475209	16476706	93	---	---	---	---	16469347	16469367	-	80	---	---
chr8	16467605	16476706	16467605	16469119	16475209	16476706	93	---	---	---	---	16469347	16469367	-	80	---	---
chr8	16487538	16493446	16487538	16488075	16492909	16493446	98	---	---	---	---	16492699	16492731	+	78	16487539	16493440
chr8	16494808	16507169	16494808	16495498	16506479	16507169	99	---	---	---	---	16496000	16496045	-	78	16494808	16507167
chr8	16518836	16538805	16518849	16519591	16538060	16538805	95	16518830	16518835	16538806	16538811	16537190	16537203	+	85	16518837	16538804
chr8	16522199	16529782	16522213	16523492	16528489	16529768	97	16522193	16522198	16529783	16529788	16528239	16528266	+	71	16522207	16529769
chr8	16542017	16551223	16542017	16543602	16549638	16551223	99	---	---	---	---	16543697	16543724	-	78	16542017	16551221
chr8	16566707	16579915	16566707	16567427	16579195	16579915	98	---	---	---	---	16578631	16578677	+	76	16566707	16579913
chr8	16581480	16590801	16581480	16582526	16589754	16590801	96	---	---	---	---	16582870	16582886	-	76	---	---
chr8	16596906	16604726	16596913	16598216	16603391	16604720	94	16596901	16596905	16604727	16604731	16598450	16598475	-	88	16596906	16604718
chr8	16635861	16648745	16635861	16636669	16647928	16648745	91	---	---	---	---	16647377	16647394	+	72	16635875	16648741
chr8	16661084	16669091	16661096	16662163	16668011	16669088	90	16661079	16661083	16669092	16669096	16667894	16667956	+	79	16661087	16669076
chr8	16672602	16681209	16672602	16674303	16679537	16681209	90	---	---	---	---	16674494	16674517	-	83	16672603	16681207
chr8	16687937	16696086	16687937	16689418	16694603	16696086	94	---	---	---	---	16689513	16689552	-	75	---	---
chr8	16710709	16717624	16710709	16711867	16716475	16717624	96	---	---	---	---	16716340	16716380	+	73	16710709	16717616
chr8	16726261	16733302	16726274	16726954	16732596	16733298	93	16726255	16726260	16733303	16733308	16727186	16727206	-	71	16726270	16733291
chr8	16734520	16745408	16734520	16739459	16740463	16745408	99	---	---	---	---	16739493	16739504	-	91	16734522	16745407
chr8	16755885	16771087	16755885	16756023	16770949	16771087	97	---	---	---	---	16770202	16770229	+	75	16755889	16771083
chr8	16762452	16766744	16762466	16762842	16766360	16766736	97	16762447	16762451	16766745	16766749	---	---	0	--	---	---
chr8	16811106	16833038	16811106	16815759	16828385	16833038	98	---	---	---	---	16816335	16816357	-	73	16811112	16833035
chr8	16826881	16847607	16826881	16829448	16845028	16847607	95	---	---	---	---	16844334	16844352	+	78	---	---
chr8	16831901	16844104	16831911	16833038	16842962	16844100	93	16831895	16831900	16844105	16844110	16842529	16842550	+	72	---	---
chr8	16833170	16842815	16833170	16833498	16842488	16842815	94	---	---	---	---	16842357	16842382	+	80	---	---
chr8	16847606	16855882	16847606	16849260	16854249	16855882	97	---	---	---	---	16849354	16849394	-	75	16847606	16855879
chr8	16861349	16867496	16861350	16864403	16864436	16867489	93	16861343	16861348	16867497	16867502	---	---	0	--	---	---
chr8	16867633	16883693	16867633	16867994	16883332	16883693	93	---	---	---	---	16868713	16868761	-	77	16867633	16883689
chr8	16899844	16913869	16899844	16900472	16913243	16913869	96	---	---	---	---	16901058	16901105	-	83	16899859	16913864
chr8	16925578	16933512	16925578	16926750	16932340	16933512	95	---	---	---	---	16932082	16932096	+	73	16925584	16933506
chr8	16944827	16957202	16944827	16945528	16956500	16957202	99	---	---	---	---	16946034	16946077	-	77	16944827	16957200
chr8	16966722	16979751	16966724	16968499	16977974	16979736	94	16966717	16966721	16979752	16979756	16968877	16968907	-	70	---	---
chr8	16984191	16992495	16984191	16985852	16990835	16992495	97	---	---	---	---	16985946	16985992	-	76	16984191	16992492
chr8	16992930	17009865	16992942	16994185	17008634	17009858	96	16992923	16992929	17009866	17009872	17007929	17007968	+	70	16992942	17009856
chr8	16995371	17004740	16995371	16996612	17003500	17004740	99	---	---	---	---	17003209	17003221	+	84	16995377	17004738
chr8	17042041	17050546	17042041	17043395	17049192	17050546	97	---	---	---	---	17048969	17048984	+	87	17042041	17050543
chr8	17060391	17066471	17060391	17060582	17066280	17066471	97	---	---	---	---	17060780	17060860	-	70	17060391	17066469
chr8	17074040	17088115	17074049	17074607	17087552	17088103	92	17074035	17074039	17088116	17088120	17087045	17087059	+	80	17074049	17088108
chr8	17074808	17088300	17074808	17074997	17088109	17088300	91	---	---	---	---	17087846	17087868	+	73	17074813	17088286
chr8	17082653	17086144	17082653	17083160	17085664	17086144	90	---	---	---	---	17083215	17083284	-	78	17082667	17086142
chr8	17083036	17085544	17083046	17083160	17085428	17085542	94	17083031	17083035	17085545	17085549	17083215	17083274	-	78	17083037	17085542
chr8	17094149	17100246	17094149	17095379	17099039	17100246	89	---	---	---	---	17098873	17098903	+	70	17094159	17100236
chr8	17117483	17126440	17117483	17118834	17125110	17126440	94	---	---	---	---	17124870	17124891	+	81	17117495	17126437
chr8	17140934	17156606	17140934	17144848	17152700	17156606	97	---	---	---	---	17145203	17145240	-	71	17140934	17156604
chr8	17145605	17156604	17145605	17146027	17156182	17156604	99	---	---	---	---	17155843	17155922	+	77	---	---
chr8	17173284	17177076	17173284	17173777	17176580	17177076	91	---	---	---	---	---	---	0	--	17173297	17177075
chr8	17186687	17191863	17186695	17187057	17191498	17191860	99	17186682	17186686	17191864	17191868	17191345	17191367	+	73	17186692	17191858
chr8	17192110	17197267	17192110	17192497	17196880	17197267	98	---	---	---	---	17192564	17192580	-	70	17192111	17197264
chr8	17201678	17217056	17201678	17202359	17216375	17217056	99	---	---	---	---	17202722	17202738	-	70	17201679	17217050
chr8	17204279	17211185	17204284	17204708	17210746	17211170	98	17204274	17204278	17211186	17211190	17204790	17204801	-	75	17204281	17211184
chr8	17226177	17238444	17226177	17226846	17237767	17238444	94	---	---	---	---	17237296	17237308	+	84	17226177	17238425
chr8	17250262	17257236	17250262	17250856	17256639	17257236	91	---	---	---	---	17250996	17251008	-	76	---	---
chr8	17251560	17268125	17251560	17253367	17266331	17268125	91	---	---	---	---	17265741	17265779	+	71	17251566	17268122
chr8	17253946	17260172	17253946	17254702	17259394	17260172	86	---	---	---	---	17254704	17254720	-	82	17253958	17260164
chr8	17257937	17266342	17257945	17259222	17265054	17266331	98	17257932	17257936	17266343	17266347	17264789	17264811	+	86	17257945	17266329
chr8	17277957	17297463	17277967	17278910	17296507	17297450	97	17277952	17277956	17297464	17297468	17295627	17295647	+	71	17277967	17297450
chr8	17279632	17291594	17279632	17280095	17291131	17291594	99	---	---	---	---	17290900	17290917	+	77	17279634	17291592
chr8	17327439	17338163	17327439	17328137	17337460	17338163	98	---	---	---	---	17337073	17337090	+	72	17327439	17338161
chr8	17363590	17370559	17363604	17364845	17369335	17370551	93	17363585	17363589	17370560	17370564	17364893	17364953	-	78	17363593	17370556
chr8	17377195	17387301	17377195	17379073	17385416	17387301	96	---	---	---	---	17385403	17385414	+	100	17377196	17387299
chr8	17394229	17397969	17394229	17395282	17396916	17397969	99	---	---	---	---	---	---	0	--	17394233	17397965
chr8	17395593	17396956	17395603	17396273	17396272	17396943	97	17395588	17395592	17396957	17396961	---	---	0	--	17395597	17396955
chr8	17409612	17424089	17409612	17412917	17420737	17424089	95	---	---	---	---	17413262	17413280	-	84	---	---
chr8	17426198	17441961	17426198	17427431	17440732	17441961	96	---	---	---	---	17440124	17440154	+	74	17426199	17441958
chr8	17433168	17439682	17433179	17435395	17437463	17439678	99	17433163	17433167	17439683	17439687	17437367	17437382	+	87	17433180	17439681
chr8	17446157	17460541	17446157	17447184	17459514	17460541	96	---	---	---	---	17447588	17447611	-	70	---	---
chr8	17447689	17463959	17447691	17447997	17463650	17463954	91	17447683	17447688	17463960	17463965	17463003	17463023	+	76	17447703	17463948
chr8	17461961	17468368	17461961	17462611	17467718	17468368	93	---	---	---	---	17467535	17467564	+	80	17461970	17468366
chr8	17462665	17468406	17462670	17463105	17467964	17468401	94	17462650	17462664	17468407	17468421	17467758	17467813	+	75	---	---
chr8	17472760	17477535	17472760	17473127	17477168	17477535	97	---	---	---	---	17476967	17477000	+	70	17472762	17477531
chr8	17483657	17498510	17483657	17484829	17497358	17498510	93	---	---	---	---	17496731	17496750	+	80	17483658	17498495
chr8	17502990	17519062	17502990	17504320	17517776	17519062	92	---	---	---	---	17504969	17504993	-	76	17502991	17519060
chr8	17505716	17513314	17505716	17508332	17510684	17513314	96	---	---	---	---	17510567	17510585	+	73	17505716	17513311
chr8	17552574	17556497	17552574	17553274	17555801	17556497	94	---	---	---	---	17555684	17555702	+	78	17552574	17556495
chr8	17552574	17556497	17552574	17553274	17555801	17556497	94	---	---	---	---	17555684	17555702	+	78	17552574	17556495
chr8	17555796	17568215	17555801	17556497	17567516	17568212	98	17555791	17555795	17568216	17568220	17566966	17567011	+	78	17555801	17568213
chr8	17584281	17601908	17584281	17585779	17600407	17601908	96	---	---	---	---	17599675	17599706	+	81	17584281	17601905
chr8	17589181	17597546	17589181	17590855	17595872	17597546	97	---	---	---	---	17595732	17595777	+	73	17589181	17597544
chr8	17617884	17627991	17617896	17619144	17626728	17627979	99	17617879	17617883	17627992	17627996	17619442	17619460	-	78	17617895	17627983
chr8	17633917	17640723	17633917	17634377	17640263	17640723	98	---	---	---	---	17639989	17640016	+	71	---	---
chr8	17658445	17672880	17658445	17659520	17671802	17672880	95	---	---	---	---	17671246	17671262	+	70	17658448	17672878
chr8	17707892	17715027	17707893	17708443	17714482	17715026	95	17707887	17707891	17715028	17715032	17708535	17708575	-	73	17707906	17715021
chr8	17715151	17727373	17715151	17715850	17726674	17727373	97	---	---	---	---	17726132	17726156	+	80	17715151	17727371
chr8	17729211	17750077	17729211	17729622	17749665	17750077	95	---	---	---	---	17748665	17748705	+	75	---	---
chr8	17741783	17749665	17741783	17743019	17748438	17749665	97	---	---	---	---	17748189	17748203	+	73	17741784	17749662
chr8	17754744	17771713	17754744	17756291	17770150	17771713	93	---	---	---	---	17756756	17756771	-	81	---	---
chr8	17756493	17773877	17756493	17757600	17772768	17773877	93	---	---	---	---	17758252	17758299	-	83	---	---
chr8	17765243	17771916	17765243	17766411	17770721	17771916	96	---	---	---	---	17766572	17766627	-	75	17765243	17771913
chr8	17777566	17789253	17777566	17778993	17787826	17789253	98	---	---	---	---	17787500	17787520	+	76	---	---
chr8	17806896	17813386	17806896	17807420	17812862	17813386	98	---	---	---	---	17807584	17807607	-	83	17806896	17813384
chr8	17823809	17830501	17823810	17825281	17829040	17830501	95	17823804	17823808	17830502	17830506	17825378	17825446	-	73	17823811	17830499
chr8	17831763	17840986	17831763	17833349	17839401	17840986	99	---	---	---	---	17833444	17833471	-	78	17831763	17840984
chr8	17851491	17860305	17851491	17854023	17857672	17860305	93	---	---	---	---	17854167	17854186	-	70	---	---
chr8	17933751	17943698	17933751	17934288	17943165	17943698	95	---	---	---	---	17934649	17934671	-	78	17933752	17943682
chr8	17939928	17942517	17939928	17940340	17942105	17942517	97	---	---	---	---	17940387	17940400	-	71	17939932	17942513
chr8	17943686	17955765	17943690	17944163	17955282	17955755	97	17943679	17943685	17955766	17955772	17944446	17944463	-	72	17943692	17955748
chr8	17968936	17971611	17968936	17969355	17971189	17971611	91	---	---	---	---	17969400	17969413	-	71	17968936	17971605
chr8	17984556	18005892	17984563	17985143	18005310	18005890	97	17984551	17984555	18005893	18005897	17986138	17986151	-	71	17984563	18005882
chr8	17991207	17998701	17991207	17992118	17997778	17998701	95	---	---	---	---	17997495	17997544	+	70	17991208	17998699
chr8	18005885	18013689	18005885	18006579	18012996	18013689	99	---	---	---	---	18012737	18012752	+	81	18005888	18013687
chr8	18020942	18027695	18020942	18021817	18026832	18027695	89	---	---	---	---	18021996	18022014	-	73	18020947	18027679
chr8	18035924	18045564	18035924	18037100	18044388	18045564	94	---	---	---	---	18037428	18037442	-	86	18035925	18045554
chr8	18059429	18080339	18059429	18060168	18079600	18080339	96	---	---	---	---	18060994	18061007	-	85	---	---
chr8	18072193	18080832	18072193	18072672	18080333	18080832	91	---	---	---	---	18080067	18080083	+	82	---	---
chr8	18103753	18125324	18103760	18103990	18125089	18125320	94	18103748	18103752	18125325	18125329	18124163	18124183	+	71	---	---
chr8	18110922	18121367	18110922	18112900	18119390	18121367	99	18110917	18110921	18121368	18121372	18112903	18112938	-	72	18110923	18121353
chr8	18121887	18124387	18121887	18122291	18123982	18124387	96	---	---	---	---	18123913	18123932	+	70	18121887	18124385
chr8	18125312	18132283	18125320	18126189	18131400	18132280	95	18125307	18125311	18132284	18132288	18126268	18126333	-	83	18125320	18132281
chr8	18177975	18185219	18177975	18180092	18183103	18185219	99	---	---	---	---	---	---	0	--	---	---
chr8	18194214	18204344	18194214	18196665	18201948	18204344	95	---	---	---	---	18196787	18196806	-	70	18194214	18204342
chr8	18216658	18229069	18216658	18217365	18228399	18229069	93	---	---	---	---	18227848	18227880	+	78	18216659	18229066
chr8	18231688	18253506	18231688	18233328	18251835	18253506	94	---	---	---	---	18233909	18233921	-	76	18231688	18253504
chr8	18233520	18247043	18233520	18238505	18242058	18247043	99	---	---	---	---	18238649	18238670	-	77	18233521	18247040
chr8	18274775	18295534	18274775	18276306	18294001	18295534	98	---	---	---	---	18276612	18276635	-	70	18274781	18295527
chr8	18277400	18286740	18277400	18280095	18284044	18286740	99	---	---	---	---	18280275	18280292	-	72	18277417	18286737
chr8	18296006	18298460	18296006	18296312	18298155	18298460	95	---	---	---	---	---	---	0	--	18296006	18298451
chr8	18302633	18321081	18302633	18303383	18320333	18321081	94	---	---	---	---	18304190	18304230	-	87	18302651	18321079
chr8	18303601	18311538	18303606	18304436	18310693	18311538	88	18303596	18303600	18311539	18311543	18304646	18304668	-	73	18303602	18311529
chr8	18306492	18317699	18306496	18306710	18317480	18317695	96	18306486	18306491	18317700	18317705	18317199	18317216	+	72	---	---
chr8	18314401	18334034	18314401	18319555	18328866	18334034	89	---	---	---	---	18319903	18319937	-	80	18314402	18334024
chr8	18326663	18334828	18326669	18327902	18333582	18334815	98	18326657	18326662	18334829	18334834	18328125	18328143	-	78	18326669	18334813
chr8	18337908	18357467	18337923	18339349	18356057	18357463	95	18337903	18337907	18357468	18357472	18355222	18355244	+	86	---	---
chr8	18340823	18353732	18340830	18341008	18353544	18353731	88	18340818	18340822	18353733	18353737	18341531	18341545	-	86	18340833	18353730
chr8	18368097	18375412	18368097	18369377	18374165	18375412	94	18368092	18368096	18375413	18375417	18374056	18374112	+	82	18368101	18375409
chr8	18380588	18401483	18380588	18383660	18398390	18401483	98	---	---	---	---	18397729	18397740	+	75	18380589	18401481
chr8	18387697	18394521	18387697	18389352	18392867	18394521	99	---	---	---	---	18392730	18392770	+	75	18387697	18394518
chr8	18424696	18435214	18424697	18429927	18429983	18435212	99	18424691	18424695	18435215	18435219	---	---	0	--	---	---
chr8	18448886	18464004	18448886	18452318	18460564	18464004	98	---	---	---	---	18452553	18452586	-	73	18448899	18464001
chr8	18490772	18505581	18490775	18494861	18501498	18505573	96	18490767	18490771	18505582	18505586	18501336	18501354	+	78	18490772	18505570
chr8	18528551	18535814	18528551	18529102	18535257	18535814	88	---	---	---	---	18535138	18535175	+	71	18528551	18535806
chr8	18558174	18566787	18558188	18559659	18565274	18566775	93	18558169	18558173	18566788	18566792	18565074	18565126	+	79	18558179	18566780
chr8	18583276	18595937	18583276	18584269	18594938	18595937	94	---	---	---	---	18584710	18584739	-	70	18583277	18595934
chr8	18610046	18621062	18610058	18612456	18618658	18621057	99	18610041	18610045	18621063	18621067	---	---	0	--	18610058	18621048
chr8	18643629	18653458	18643629	18644496	18652596	18653458	86	---	---	---	---	18644808	18644824	-	70	---	---
chr8	18644926	18665923	18644926	18646314	18664536	18665923	96	---	---	---	---	18647139	18647152	-	71	18644932	18665921
chr8	18652524	18664542	18652524	18653026	18664040	18664542	98	---	---	---	---	18663593	18663620	+	71	---	---
chr8	18673300	18685137	18673300	18673990	18684432	18685122	99	18673295	18673299	18685138	18685142	18674440	18674460	-	71	18673300	18685119
chr8	18724125	18730829	18724125	18724585	18730369	18730829	95	---	---	---	---	18730347	18730367	+	71	18724125	18730827
chr8	18741758	18754680	18741758	18742976	18753434	18754680	92	---	---	---	---	18753204	18753261	+	70	18741761	18754678
chr8	18757860	18779357	18757860	18758354	18778841	18779348	91	18757855	18757859	18779358	18779362	18759359	18759379	-	76	18757862	18779342
chr8	18790418	18799120	18790418	18791037	18798500	18799120	97	---	---	---	---	18791391	18791410	-	80	18790419	18799118
chr8	18804633	18816528	18804633	18807674	18813487	18816528	98	---	---	---	---	18807795	18807819	-	80	18804636	18816522
chr8	18808118	18820764	18808118	18810560	18818315	18820764	96	---	---	---	---	18817973	18817996	+	75	---	---
chr8	18808501	18820452	18808501	18810248	18818703	18820452	96	---	---	---	---	18818297	18818319	+	82	---	---
chr8	18812209	18830992	18812209	18812938	18830262	18830992	99	---	---	---	---	18829902	18829919	+	77	---	---
chr8	18819313	18834985	18819313	18820079	18834220	18834985	95	---	---	---	---	18820539	18820554	-	87	---	---
chr8	18822416	18830021	18822416	18823829	18828621	18830021	96	---	---	---	---	18828441	18828483	+	76	---	---
chr8	18823495	18830266	18823495	18824074	18829687	18830266	98	---	---	---	---	18824165	18824205	-	75	18823503	18830264
chr8	18827970	18840158	18827970	18828533	18839596	18840157	93	18827965	18827969	18840159	18840163	18839104	18839117	+	78	18827975	18840142
chr8	18828621	18844764	18828621	18830262	18843113	18844764	89	---	---	---	---	18842686	18842705	+	90	18828621	18844762
chr8	18840413	18843552	18840413	18840853	18843113	18843552	85	---	---	---	---	18840908	18840923	-	100	18840413	18843542
chr8	18857600	18871770	18857602	18858649	18870722	18871769	98	18857595	18857599	18871771	18871775	18870236	18870255	+	75	18857605	18871766
chr8	18872220	18882739	18872220	18877477	18877481	18882739	99	---	---	---	---	---	---	0	--	18872227	18882737
chr8	18886591	18900280	18886591	18890574	18896295	18900280	99	---	---	---	---	18890781	18890802	-	86	18886593	18900269
chr8	18918764	18933682	18918764	18922467	18929595	18933682	89	---	---	---	---	18929408	18929426	+	73	18918764	18933670
chr8	18952991	18970710	18952991	18953308	18970389	18970710	85	---	---	---	---	18953769	18953791	-	78	---	---
chr8	18967212	18975444	18967212	18968818	18973838	18975444	97	---	---	---	---	18973702	18973742	+	75	18967212	18975432
chr8	18971101	18976992	18971101	18971782	18976303	18976992	85	---	---	---	---	18971956	18971980	-	80	---	---
chr8	18971780	18986329	18971780	18972867	18985242	18986329	89	---	---	---	---	18984879	18984895	+	76	18971787	18986324
chr8	18976987	18985248	18976990	18978614	18983584	18985238	96	18976982	18976986	18985249	18985253	18978709	18978749	-	75	18976991	18985238
chr8	18986329	18993904	18986329	18987558	18992698	18993904	91	---	---	---	---	18992441	18992474	+	73	18986329	18993902
chr8	19006813	19016165	19006813	19008050	19014928	19016165	98	---	---	---	---	19014699	19014719	+	76	19006813	19016161
chr8	19022709	19036422	19022709	19025823	19033237	19036422	95	---	---	---	---	19032894	19032914	+	85	---	---
chr8	19040268	19046386	19040276	19040998	19045657	19046382	93	19040261	19040267	19046387	19046393	19041109	19041123	-	73	19040270	19046378
chr8	19050781	19059070	19050781	19052434	19057417	19059070	96	---	---	---	---	19057282	19057322	+	75	19050781	19059068
chr8	19061624	19069433	19061624	19062820	19068237	19069433	98	---	---	---	---	19068001	19068058	+	70	19061624	19069431
chr8	19079854	19100609	19079854	19082425	19098017	19100609	88	---	---	---	---	19097310	19097333	+	75	---	---
chr8	19097152	19117092	19097152	19098499	19115745	19117092	97	---	---	---	---	19099308	19099362	-	83	19097156	19117089
chr8	19101630	19113648	19101630	19102093	19113186	19113648	99	---	---	---	---	19102305	19102322	-	77	19101631	19113643
chr8	19118812	19125413	19118812	19119996	19124198	19125413	94	---	---	---	---	19119998	19120012	-	73	19118812	19125403
chr8	19151472	19163822	19151472	19152166	19163134	19163822	97	---	---	---	---	19162586	19162631	+	78	19151473	19163819
chr8	19168011	19172902	19168011	19168215	19172698	19172902	96	---	---	---	---	19172493	19172537	+	86	19168020	19172900
chr8	19174882	19183218	19174896	19176541	19181561	19183214	97	19174877	19174881	19183219	19183223	19181426	19181466	+	75	19174897	19183212
chr8	19185265	19199222	19185265	19185563	19198918	19199222	87	---	---	---	---	19198344	19198363	+	70	19185266	19199211
chr8	19200195	19214056	19200195	19204297	19210097	19214056	93	---	---	---	---	19204465	19204482	-	77	19200196	19214054
chr8	19234948	19242990	19234948	19236198	19241740	19242990	95	---	---	---	---	19236370	19236436	-	80	---	---
chr8	19259665	19272054	19259679	19260376	19271343	19272040	96	19259659	19259664	19272055	19272060	19260890	19260925	-	72	19259672	19272046
chr8	19277023	19286299	19277023	19278161	19285161	19286299	98	---	---	---	---	19278310	19278393	-	82	---	---
chr8	21789307	21793098	21789309	21789758	21792646	21793089	96	21789301	21789306	21793099	21793104	21792616	21792634	+	84	---	---
chr8	21794669	21797534	21794669	21795317	21796885	21797534	93	---	---	---	---	21795375	21795388	-	78	21794679	21797530
chr8	21802626	21805648	21802638	21802922	21805352	21805636	95	21802621	21802625	21805649	21805653	---	---	0	--	---	---
chr8	21810102	21817916	21810102	21811051	21816969	21817916	97	---	---	---	---	21811134	21811149	-	81	21810102	21817899
chr8	21825692	21829187	21825692	21827182	21827703	21829187	94	---	---	---	---	---	---	0	--	---	---
chr8	21831991	21836449	21831991	21832892	21835538	21836449	96	---	---	---	---	21832995	21833011	-	76	21831998	21836443
chr8	21876625	21880129	21876625	21877636	21879118	21880129	99	---	---	---	---	---	---	0	--	21876628	21880118
chr8	21881556	21885350	21881556	21882845	21884061	21885350	99	---	---	---	---	21882894	21882907	-	71	21881574	21885348
chr8	21881927	21884706	21881927	21883306	21883306	21884706	88	---	---	---	---	---	---	0	--	21881937	21884698
chr8	21886566	21904557	21886566	21887433	21903689	21904557	98	---	---	---	---	21903178	21903195	+	83	21886574	21904545
chr8	21892063	21896492	21892066	21893251	21895316	21896488	98	21892057	21892062	21896493	21896498	21895213	21895230	+	77	21892076	21896486
chr8	21908157	21909597	21908157	21908492	21909262	21909597	99	---	---	---	---	---	---	0	--	21908164	21909589
chr8	21909393	21911231	21909393	21910126	21910498	21911231	98	---	---	---	---	21910132	21910145	-	71	21909406	21911229
chr8	21917678	21923714	21917678	21919539	21921853	21923714	98	---	---	---	---	---	---	0	--	21917681	21923706
chr8	21923299	21927994	21923299	21923849	21927444	21927994	98	21923292	21923298	21927995	21928001	21923988	21924001	-	78	---	---
chr8	21930758	21933518	21930758	21931308	21932968	21933518	98	21930751	21930757	21933519	21933525	21932913	21932926	+	71	---	---
chr8	21950632	21952781	21950632	21951094	21952297	21952781	87	---	---	---	---	21951128	21951141	-	71	---	---
chr8	21956295	21958084	21956295	21956979	21957400	21958084	98	---	---	---	---	21957324	21957341	+	83	21956300	21958071
chr8	21962373	21978995	21962373	21963474	21977875	21978995	93	---	---	---	---	21977207	21977224	+	77	21962377	21978978
chr8	21978865	21991837	21978873	21979231	21991455	21991828	88	21978860	21978864	21991838	21991842	21990907	21990920	+	71	21978871	21991834
chr8	21992545	21995880	21992547	21993650	21994777	21995880	99	21992536	21992544	21995881	21995889	21993653	21993664	-	75	21992549	21995876
chr8	21999338	22008444	21999338	21999788	22007959	22008444	86	---	---	---	---	22000072	22000124	-	71	21999341	22008436
chr8	22012429	22025136	22012429	22012901	22024642	22025136	90	---	---	---	---	22024093	22024106	+	78	---	---
chr8	22029224	22035779	22029224	22029609	22035391	22035779	92	---	---	---	---	22035258	22035283	+	80	22029237	22035773
chr8	22052707	22064547	22052717	22053119	22064133	22064535	94	22052702	22052706	22064548	22064552	22063863	22063880	+	83	22052715	22064540
chr8	22053271	22061326	22053271	22054333	22060263	22061326	98	---	---	---	---	22060001	22060040	+	70	22053274	22061323
chr8	22071215	22075512	22071215	22071977	22074769	22075512	89	---	---	---	---	22074709	22074726	+	77	22071215	22075499
chr8	22073004	22075849	22073004	22073647	22075170	22075849	87	---	---	---	---	---	---	0	--	---	---
chr8	22092069	22096999	22092069	22092566	22096502	22096999	98	---	---	---	---	22096370	22096397	+	82	22092073	22096997
chr8	22092867	22097276	22092867	22093148	22096995	22097276	98	---	---	---	---	22096837	22096870	+	76	22092876	22097273
chr8	22111057	22115682	22111057	22112650	22114088	22115682	99	---	---	---	---	---	---	0	--	---	---
chr8	22123357	22124924	22123357	22123808	22124474	22124924	93	---	---	---	---	---	---	0	--	---	---
chr8	22143355	22149908	22143355	22144307	22148957	22149908	94	---	---	---	---	22148822	22148835	+	71	22143356	22149899
chr8	22148154	22157130	22148154	22148563	22156721	22157130	98	---	---	---	---	22148765	22148781	-	70	22148158	22157128
chr8	22149043	22156530	22149043	22149354	22156219	22156530	86	---	---	---	---	22155875	22155967	+	72	22149046	22156520
chr8	22159848	22162048	22159852	22160920	22160970	22162038	98	22159843	22159847	22162049	22162053	---	---	0	--	22159851	22162043
chr8	22170040	22184669	22170040	22171070	22183640	22184669	93	---	---	---	---	22171550	22171604	-	74	---	---
chr8	22196741	22214203	22196754	22197579	22213378	22214203	95	22196735	22196740	22214204	22214209	22212875	22212888	+	78	22196750	22214195
chr8	22216180	22222364	22216188	22216654	22221885	22222351	94	22216175	22216179	22222365	22222369	22221736	22221748	+	76	22216182	22222359
chr8	22217291	22221884	22217291	22218100	22221073	22221884	98	22217286	22217290	22221885	22221889	22218184	22218199	-	75	22217292	22221869
chr8	22228848	22231757	22228848	22229569	22231036	22231757	93	---	---	---	---	22230941	22230954	+	71	22228850	22231751
chr8	22313465	22327829	22313465	22314551	22326753	22327829	97	---	---	---	---	22315097	22315113	-	70	22313469	22327827
chr8	22333419	22337102	22333419	22334866	22335655	22337102	94	---	---	---	---	22335622	22335635	+	71	22333421	22337094
chr8	22338729	22350868	22338740	22339202	22350394	22350858	93	22338724	22338728	22350869	22350873	22339567	22339600	-	73	22338738	22350856
chr8	22359374	22378039	22359386	22360348	22377071	22378033	96	22359369	22359373	22378040	22378044	22361088	22361106	-	89	22359375	22378034
chr8	22369913	22379219	22369926	22371082	22378028	22379207	91	22369907	22369912	22379220	22379225	22371294	22371312	-	84	---	---
chr8	22382899	22386237	22382899	22383573	22385563	22386237	97	---	---	---	---	22385465	22385478	+	71	---	---
chr8	22391523	22405973	22391523	22391944	22405551	22405973	90	---	---	---	---	22404930	22404951	+	77	---	---
chr8	22391973	22405203	22391974	22393521	22403656	22405202	96	22391968	22391972	22405204	22405208	22403224	22403285	+	80	22391975	22405200
chr8	22408229	22410797	22408240	22408652	22410376	22410789	95	22408222	22408228	22410798	22410804	22410311	22410324	+	71	22408232	22410787
chr8	22411847	22416183	22411847	22414015	22414015	22416183	99	---	---	---	---	---	---	0	--	---	---
chr8	22417054	22432609	22417054	22417608	22432048	22432609	94	22417047	22417053	22432610	22432616	22418127	22418144	-	94	---	---
chr8	22417659	22432289	22417659	22417939	22432010	22432289	91	---	---	---	---	22418378	22418395	-	83	22417670	22432275
chr8	22419941	22429935	22419949	22422971	22426926	22429931	97	22419936	22419940	22429936	22429940	22426745	22426776	+	78	22419941	22429931
chr8	22440211	22453729	22440211	22440780	22453158	22453729	94	---	---	---	---	22452653	22452682	+	80	22440215	22453711
chr8	22455214	22467513	22455216	22455474	22467255	22467513	93	22455201	22455213	22467514	22467526	22455946	22455963	-	83	22455224	22467507
chr8	22457677	22466498	22457677	22459664	22464582	22466498	95	---	---	---	---	22459821	22459842	-	86	---	---
chr8	22486881	22489543	22486889	22487359	22489071	22489540	94	22486876	22486880	22489544	22489548	---	---	0	--	---	---
chr8	22497434	22509812	22497434	22498128	22509118	22509812	97	---	---	---	---	22498643	22498678	-	72	22497434	22509810
chr8	22511052	22523951	22511052	22513037	22521929	22523951	88	---	---	---	---	22521539	22521551	+	76	22511060	22523947
chr8	22554953	22557719	22554962	22555487	22557187	22557712	95	22554948	22554952	22557720	22557724	22557148	22557161	+	85	22554963	22557718
chr8	22567140	22572745	22567140	22567605	22572317	22572745	89	---	---	---	---	22567607	22567619	-	100	22567144	22572741
chr8	22576940	22580024	22576940	22578203	22578763	22580024	87	---	---	---	---	22578262	22578279	-	83	---	---
chr8	22598348	22615466	22598348	22599906	22613910	22615466	94	---	---	---	---	22613408	22613421	+	78	22598356	22615465
chr8	22616602	22619356	22616602	22617089	22618870	22619356	94	---	---	---	---	---	---	0	--	---	---
chr8	22636475	22645939	22636482	22637605	22644805	22645929	91	22636470	22636474	22645940	22645944	22637741	22637753	-	76	---	---
chr8	22650084	22667382	22650084	22650753	22666716	22667382	97	---	---	---	---	22666535	22666557	+	78	22650087	22667377
chr8	22652413	22666599	22652413	22653462	22665550	22666599	99	---	---	---	---	22653852	22653873	-	77	22652414	22666597
chr8	22672540	22684683	22672551	22673014	22684211	22684673	94	22672535	22672539	22684684	22684688	22673379	22673412	-	73	22672549	22684671
chr8	22693066	22707645	22693066	22697019	22703679	22707645	97	---	---	---	---	22703438	22703459	+	81	22693066	22707642
chr8	22724856	22728472	22724856	22726254	22727073	22728472	95	---	---	---	---	---	---	0	--	---	---
chr8	22731005	22744559	22731005	22734144	22741420	22744559	98	---	---	---	---	22734442	22734459	-	77	22731020	22744557
chr8	22746799	22751929	22746799	22747543	22751185	22751929	93	---	---	---	---	22751123	22751136	+	71	---	---
chr8	22759391	22761626	22759391	22760509	22760509	22761626	96	---	---	---	---	---	---	0	--	22759406	22761623
chr8	22778726	22793058	22778733	22779780	22791997	22793045	99	22778720	22778725	22793059	22793064	22791585	22791606	+	77	22778726	22793052
chr8	22796397	22807680	22796405	22796544	22807531	22807670	97	22796391	22796396	22807681	22807686	22797070	22797094	-	76	22796398	22807664
chr8	22808730	22810759	22808745	22809633	22809863	22810750	92	22808725	22808729	22810760	22810764	22809845	22809858	+	71	22808735	22810757
chr8	22819450	22834669	22819450	22819774	22834355	22834669	94	---	---	---	---	22833656	22833677	+	77	---	---
chr8	22821046	22826306	22821046	22821257	22826095	22826306	98	---	---	---	---	22821282	22821306	-	72	22821047	22826300
chr8	22836098	22838096	22836098	22836960	22837215	22838096	90	---	---	---	---	22837132	22837145	+	71	---	---
chr8	22839471	22847746	22839471	22841126	22846091	22847746	99	---	---	---	---	22841221	22841262	-	76	22839471	22847744
chr8	22865733	22869884	22865733	22867641	22867976	22869884	98	---	---	---	---	---	---	0	--	22865745	22869877
chr8	22870005	22884265	22870005	22871055	22883228	22884265	94	---	---	---	---	22882674	22882690	+	70	22870010	22884263
chr8	22887328	22906643	22887328	22889046	22904906	22906643	91	---	---	---	---	22904226	22904243	+	83	22887341	22906631
chr8	22899244	22903255	22899244	22899574	22902925	22903255	94	---	---	---	---	---	---	0	--	22899244	22903253
chr8	22905003	22908846	22905003	22905599	22908248	22908846	93	---	---	---	---	22908196	22908212	+	70	---	---
chr8	22908368	22912388	22908368	22909109	22911683	22912388	89	---	---	---	---	22911629	22911646	+	83	22908369	22912386
chr8	22914945	22929515	22914945	22916340	22928117	22929515	93	---	---	---	---	22927691	22927728	+	73	---	---
chr8	22915348	22929122	22915348	22915946	22928522	22929122	93	---	---	---	---	22927893	22927910	+	72	22915357	22929120
chr8	22916745	22927952	22916745	22917790	22926907	22927952	99	---	---	---	---	22918180	22918201	-	81	22916745	22927950
chr8	22933192	22946468	22933192	22936866	22942836	22946468	97	---	---	---	---	22936999	22937018	-	80	---	---
chr8	22962624	22981507	22962638	22964111	22980032	22981505	97	22962619	22962623	22981508	22981512	22979324	22979339	+	75	22962624	22981502
chr8	22965636	22976542	22965650	22968208	22973984	22976542	97	22965631	22965635	22976543	22976547	22968329	22968354	-	76	22965636	22976531
chr8	22993283	22996690	22993283	22993981	22995991	22996690	97	---	---	---	---	22994063	22994081	-	73	---	---
chr8	23012679	23015276	23012679	23013087	23014869	23015276	99	---	---	---	---	23014806	23014819	+	71	23012679	23015270
chr8	23015567	23029468	23015567	23019386	23025652	23029468	97	---	---	---	---	23025363	23025383	+	80	23015567	23029459
chr8	23032190	23034916	23032190	23032686	23034426	23034916	96	---	---	---	---	23032753	23032766	-	71	23032194	23034908
chr8	23032673	23034531	23032673	23033414	23033792	23034531	93	---	---	---	---	23033461	23033474	-	71	---	---
chr8	23036223	23039789	23036223	23037552	23038461	23039789	96	---	---	---	---	---	---	0	--	---	---
chr8	23040719	23050968	23040719	23041400	23050287	23050968	95	---	---	---	---	23041812	23041832	-	76	---	---
chr8	23041705	23049305	23041705	23042985	23048025	23049305	98	---	---	---	---	23047773	23047802	+	70	23041705	23049303
chr8	23050079	23065260	23050079	23050599	23064743	23065260	95	---	---	---	---	23064705	23064722	+	88	23050086	23065256
chr8	23052062	23064863	23052062	23052860	23064127	23064863	89	---	---	---	---	23063634	23063653	+	75	23052068	23064859
chr8	23066713	23069332	23066713	23067123	23068921	23069332	92	---	---	---	---	23067151	23067168	-	72	23066714	23069324
chr8	23072442	23080846	23072442	23072722	23080566	23080846	97	---	---	---	---	23080311	23080331	+	71	23072443	23080844
chr8	23072730	23080368	23072730	23073696	23079403	23080368	98	---	---	---	---	23079118	23079158	+	75	23072731	23080367
chr8	23081012	23091675	23081012	23081611	23091077	23091675	95	---	---	---	---	23091021	23091038	+	83	---	---
chr8	23081762	23091056	23081762	23082109	23090709	23091056	94	---	---	---	---	23082379	23082396	-	88	---	---
chr8	23082095	23090380	23082106	23083940	23088522	23090372	96	23082090	23082094	23090381	23090385	23084094	23084116	-	91	23082099	23090378
chr8	23091938	23094577	23091951	23092195	23094323	23094567	95	23091932	23091937	23094578	23094583	23092261	23092274	-	71	23091945	23094571
chr8	23129433	23132156	23129433	23129921	23131668	23132156	97	---	---	---	---	23129969	23129985	-	70	23129444	23132150
chr8	23132631	23137047	23132631	23134828	23134828	23137047	98	---	---	---	---	---	---	0	--	23132631	23137030
chr8	23151765	23161849	23151768	23152892	23160738	23161837	92	23151759	23151764	23161850	23161855	23153029	23153041	-	76	23151766	23161840
chr8	23170466	23182482	23170466	23171400	23181548	23182482	99	---	---	---	---	23181042	23181060	+	73	---	---
chr8	23171820	23185731	23171820	23173981	23183570	23185731	99	---	---	---	---	23174230	23174285	-	75	23171828	23185712
chr8	23198202	23200678	23198202	23198677	23200213	23200678	94	---	---	---	---	---	---	0	--	---	---
chr8	23207959	23211225	23207959	23209002	23210182	23211225	98	---	---	---	---	---	---	0	--	23207967	23211224
chr8	23208590	23210784	23208596	23209668	23209712	23210775	91	23208584	23208589	23210785	23210790	---	---	0	--	---	---
chr8	23211312	23220623	23211321	23211903	23220031	23220614	95	23211307	23211311	23220624	23220628	23212191	23212204	-	71	23211312	23220609
chr8	23211500	23220614	23211500	23211903	23220210	23220614	95	---	---	---	---	23212191	23212204	-	71	23211508	23220609
chr8	23212433	23220031	23212433	23213693	23218781	23220031	97	---	---	---	---	23218527	23218556	+	70	23212435	23220029
chr8	23220612	23236409	23220612	23221852	23235190	23236409	96	---	---	---	---	23234548	23234577	+	76	23220614	23236407
chr8	23224899	23232763	23224899	23226018	23231644	23232763	98	---	---	---	---	23226271	23226300	-	73	23224899	23232761
chr8	23239907	23248260	23239916	23241573	23246592	23248248	98	23239901	23239906	23248261	23248266	23241667	23241707	-	75	23239915	23248258
chr8	23250891	23254951	23250891	23251605	23254237	23254951	98	---	---	---	---	23251619	23251636	-	83	23250897	23254949
chr8	23255591	23257821	23255591	23256707	23256707	23257821	97	---	---	---	---	---	---	0	--	23255601	23257815
chr8	23281361	23289433	23281361	23282698	23288096	23289433	98	---	---	---	---	23287948	23288004	+	84	23281361	23289431
chr8	23305226	23319481	23305227	23309350	23315357	23319481	99	23305221	23305225	23319482	23319486	23309618	23309630	-	100	23305230	23319470
chr8	23320761	23334381	23320761	23321801	23333340	23334381	94	---	---	---	---	23332817	23332833	+	70	23320763	23334379
chr8	23340734	23347979	23340749	23340914	23347803	23347968	94	23340729	23340733	23347980	23347984	23341231	23341259	-	75	---	---
chr8	23350312	23367600	23350326	23353222	23364704	23367588	95	23350307	23350311	23367601	23367605	23364432	23364453	+	81	23350328	23367586
chr8	23384058	23397048	23384058	23385911	23395304	23397048	93	---	---	---	---	---	---	0	--	23384059	23397036
chr8	23400424	23414603	23400424	23401035	23413992	23414603	94	---	---	---	---	23401626	23401665	-	87	23400424	23414599
chr8	23405623	23411820	23405623	23406315	23411112	23411820	87	---	---	---	---	23410872	23410926	+	78	23405625	23411812
chr8	23405859	23411820	23405859	23406315	23411349	23411820	85	---	---	---	---	23406512	23406524	-	84	23405865	23411812
chr8	23416078	23424225	23416078	23419114	23421155	23424225	89	---	---	---	---	23419152	23419163	-	75	---	---
chr8	23430440	23436767	23430444	23431392	23435822	23436765	96	23430435	23430439	23436768	23436772	23435652	23435673	+	77	23430442	23436765
chr8	23454684	23461728	23454684	23455222	23461189	23461728	95	---	---	---	---	23455276	23455297	-	77	---	---
chr8	23467273	23475310	23467273	23468696	23473907	23475310	95	---	---	---	---	23468791	23468831	-	75	23467277	23475308
chr8	23492924	23505630	23492924	23495786	23502768	23505630	99	---	---	---	---	23496082	23496102	-	80	23492924	23505611
chr8	23495784	23506522	23495784	23496090	23506206	23506512	99	23495779	23495783	23506523	23506527	23496572	23496594	-	73	---	---
chr8	23511128	23531323	23511128	23511828	23530622	23531323	93	---	---	---	---	23512755	23512768	-	71	23511128	23531321
chr8	23513474	23521344	23513474	23514792	23520003	23521344	96	---	---	---	---	23514870	23514941	-	79	23513474	23521342
chr8	23536653	23547030	23536655	23538774	23544857	23547020	94	23536648	23536652	23547031	23547035	23544568	23544584	+	82	23536654	23547025
chr8	23538778	23550011	23538778	23539944	23548845	23550011	95	---	---	---	---	23548400	23548445	+	78	23538782	23550009
chr8	23561966	23577722	23561966	23565693	23573909	23577722	90	---	---	---	---	23573586	23573626	+	75	---	---
chr8	23570910	23578427	23570910	23572009	23577329	23578427	96	---	---	---	---	23572229	23572274	-	80	23570910	23578426
chr8	23571488	23578100	23571488	23571682	23577906	23578100	95	---	---	---	---	23577743	23577762	+	75	---	---
chr8	23579612	23591915	23579612	23581397	23590122	23591915	96	---	---	---	---	23581651	23581669	-	78	23579612	23591911
chr8	23580741	23591686	23580741	23581168	23591259	23591686	97	---	---	---	---	23581651	23581669	-	78	---	---
chr8	23595743	23608101	23595743	23600079	23603749	23608101	96	---	---	---	---	23600174	23600189	-	81	---	---
chr8	23610441	23618408	23610453	23611687	23617166	23618400	98	23610436	23610440	23618409	23618413	23611924	23611942	-	78	23610453	23618398
chr8	23620972	23634782	23620972	23624185	23631571	23634782	98	---	---	---	---	23624371	23624387	-	70	---	---
chr8	23641837	23650069	23641837	23643069	23648805	23650069	94	---	---	---	---	23648572	23648587	+	87	23641837	23650067
chr8	23661840	23670352	23661840	23662961	23669228	23670352	96	---	---	---	---	23668991	23669064	+	75	23661851	23670348
chr8	23664307	23679647	23664307	23667951	23676043	23679647	90	---	---	---	---	23675956	23675970	+	80	23664308	23679645
chr8	23671744	23681919	23671744	23672670	23680995	23681919	94	---	---	---	---	23680683	23680753	+	81	23671746	23681905
chr8	23685491	23690133	23685491	23685743	23689878	23690133	94	---	---	---	---	23689845	23689859	+	86	23685491	23690127
chr8	23718151	23725754	23718158	23719163	23724745	23725750	97	23718146	23718150	23725755	23725759	23724578	23724597	+	85	---	---
chr8	23753608	23774708	23753608	23756313	23772010	23774708	87	---	---	---	---	23756880	23756919	-	72	---	---
chr8	23759194	23768532	23759194	23760777	23767111	23768532	87	---	---	---	---	23766882	23766911	+	76	---	---
chr8	23795955	23803544	23795955	23799739	23799757	23803544	98	---	---	---	---	---	---	0	--	---	---
chr8	23826031	23838465	23826046	23826743	23837753	23838450	99	23826026	23826030	23838466	23838470	23837203	23837254	+	73	23826046	23838454
chr8	23858847	23868120	23858862	23860377	23866601	23868116	97	23858842	23858846	23868121	23868125	23866375	23866404	+	80	23858863	23868114
chr8	23881386	23889687	23881386	23885082	23886007	23889687	90	---	---	---	---	23885909	23885929	+	76	23881386	23889669
chr8	23885992	23901264	23886007	23887220	23900017	23901251	97	23885987	23885991	23901265	23901269	23887847	23887860	-	85	23886007	23901251
chr8	23890555	23896496	23890555	23891674	23895377	23896496	98	---	---	---	---	23895315	23895342	+	82	23890555	23896494
chr8	23911989	23915598	23911989	23912226	23915361	23915598	86	---	---	---	---	23915219	23915249	+	74	23912006	23915581
chr8	23918852	23934277	23918852	23920096	23933041	23934277	91	---	---	---	---	23932600	23932623	+	70	23918852	23934273
chr8	23951641	23959704	23951655	23953033	23958315	23959693	98	23951636	23951640	23959705	23959709	23953253	23953271	-	73	23951644	23959691
chr8	23979668	23991867	23979668	23981563	23989717	23991867	87	---	---	---	---	23989310	23989335	+	73	23979668	23991865
chr8	23992402	24004605	23992402	23993069	24003957	24004605	93	---	---	---	---	23993541	23993587	-	76	23992402	24004596
chr8	24004623	24020851	24004623	24005039	24020435	24020851	94	---	---	---	---	24005699	24005715	-	70	---	---
chr8	24021300	24035666	24021309	24022347	24034614	24035653	97	24021294	24021299	24035667	24035672	24034052	24034075	+	70	24021309	24035665
chr8	24040836	24055173	24040836	24041843	24054152	24055173	95	---	---	---	---	24053590	24053606	+	70	24040837	24055170
chr8	24081908	24091988	24081908	24083749	24090128	24091988	97	---	---	---	---	24083751	24083762	-	100	24081909	24091986
chr8	24111200	24127155	24111200	24111615	24126740	24127155	95	---	---	---	---	24126031	24126088	+	77	24111200	24127146
chr8	24140885	24148370	24140885	24142132	24147103	24148370	94	---	---	---	---	24146855	24146882	+	71	24140886	24148366
chr8	24148409	24154174	24148409	24149587	24152997	24154174	96	---	---	---	---	24152952	24152974	+	78	24148409	24154172
chr8	24155490	24164821	24155490	24156719	24163592	24164821	97	---	---	---	---	24156964	24156979	-	81	24155491	24164818
chr8	24182985	24198912	24182985	24184567	24197346	24198912	95	---	---	---	---	24196775	24196809	+	74	---	---
chr8	24192220	24199096	24192220	24192409	24198907	24199096	92	---	---	---	---	24192704	24192734	-	70	---	---
chr8	24214831	24233982	24214831	24218058	24230791	24233982	88	---	---	---	---	24230174	24230193	+	75	---	---
chr8	24220964	24224688	24220964	24221616	24224049	24224688	91	---	---	---	---	24221704	24221725	-	77	24220965	24224684
chr8	24227032	24234758	24227032	24228241	24233530	24234758	94	---	---	---	---	24233293	24233311	+	78	24227032	24234756
chr8	24247851	24263878	24247851	24248075	24263654	24263878	95	---	---	---	---	24248834	24248853	-	75	24247862	24263876
chr8	24248625	24257878	24248625	24248824	24257679	24257878	95	---	---	---	---	24249147	24249159	-	84	---	---
chr8	24264096	24274233	24264096	24266010	24272487	24274233	89	---	---	---	---	24272450	24272485	+	72	24264096	24274231
chr8	24318155	24337554	24318155	24319184	24336524	24337554	87	---	---	---	---	24335687	24335721	+	80	---	---
chr8	24324696	24336526	24324696	24325931	24335312	24336526	96	---	---	---	---	24334843	24334865	+	91	24324696	24336524
chr8	24331726	24334276	24331726	24332135	24333867	24334276	98	---	---	---	---	24332184	24332197	-	71	24331727	24334274
chr8	24359662	24373171	24359662	24360384	24372446	24373169	98	24359653	24359661	24373172	24373180	24371884	24371930	+	76	24359662	24373167
chr8	24381236	24400679	24381239	24381878	24400024	24400667	96	24381231	24381235	24400680	24400684	24382773	24382785	-	84	24381239	24400671
chr8	24394094	24401695	24394094	24395054	24400661	24401695	90	---	---	---	---	24400388	24400449	+	70	24394112	24401692
chr8	24398768	24401886	24398768	24398917	24401731	24401886	89	---	---	---	---	24398948	24398972	-	76	24398770	24401884
chr8	24422011	24442697	24422017	24423666	24441065	24442692	95	24422006	24422010	24442698	24442702	24424477	24424512	-	88	24422017	24442693
chr8	24427117	24436483	24427117	24428350	24435248	24436483	97	---	---	---	---	24434983	24434998	+	81	24427117	24436481
chr8	24431770	24453618	24431771	24436484	24448984	24453611	91	24431765	24431769	24453619	24453623	24437087	24437101	-	80	24431786	24453616
chr8	24444336	24453610	24444336	24445570	24452413	24453610	95	---	---	---	---	24452149	24452164	+	81	24444336	24453608
chr8	24461359	24475890	24461359	24465295	24471955	24475890	99	---	---	---	---	24465513	24465534	-	81	24461361	24475889
chr8	24476331	24498056	24476331	24477225	24497158	24498056	94	---	---	---	---	24478168	24478222	-	78	---	---
chr8	24483512	24491399	24483512	24484838	24490080	24491399	88	---	---	---	---	24484928	24484991	-	81	24483512	24491397
chr8	24498051	24507278	24498054	24499640	24505678	24507264	99	24498045	24498050	24507279	24507284	24499734	24499761	-	78	24498054	24507261
chr8	24510475	24525008	24510475	24510975	24524509	24525008	88	---	---	---	---	24523878	24523892	+	73	24510475	24524989
chr8	24525906	24535162	24525906	24527409	24533658	24535162	98	---	---	---	---	24527703	24527722	-	70	24525907	24535160
chr8	24540942	24555113	24540942	24541985	24554070	24555113	99	---	---	---	---	24542454	24542473	-	75	24540942	24555111
chr8	24572142	24586730	24572142	24575735	24583080	24586722	94	24572136	24572141	24586731	24586736	24582729	24582743	+	80	---	---
chr8	24599798	24614630	24599798	24603482	24610946	24614630	97	---	---	---	---	24603782	24603798	-	88	24599807	24614628
chr8	24659621	24679617	24659621	24661745	24677478	24679617	86	---	---	---	---	24676725	24676753	+	86	24659633	24679611
chr8	24662887	24681230	24662887	24664031	24680071	24681230	85	---	---	---	---	24679284	24679311	+	75	24662887	24681221
chr8	24671034	24677769	24671034	24672980	24675865	24677769	93	---	---	---	---	24672986	24673003	-	72	24671052	24677767
chr8	24683683	24701665	24683683	24684095	24701251	24701665	93	---	---	---	---	24700515	24700532	+	72	24683687	24701658
chr8	24685776	24695408	24685783	24687228	24694088	24695408	87	24685770	24685775	24695409	24695414	24687307	24687381	-	78	24685784	24695406
chr8	24707873	24721283	24707873	24710791	24718416	24721283	92	---	---	---	---	24718068	24718089	+	81	24707875	24721275
chr8	24752458	24761551	24752458	24753589	24760402	24761551	91	---	---	---	---	24753657	24753699	-	72	24752467	24761547
chr8	24762472	24770710	24762472	24763739	24769519	24770710	86	---	---	---	---	24763957	24763972	-	81	24762472	24770708
chr8	24787616	24794749	24787626	24788164	24794207	24794744	96	24787611	24787615	24794750	24794754	24788361	24788394	-	79	---	---
chr8	24799608	24814705	24799608	24803462	24810832	24814705	98	---	---	---	---	24810629	24810663	+	74	24799617	24814701
chr8	24837490	24845775	24837490	24839145	24844129	24845775	98	---	---	---	---	24839240	24839280	-	75	24837491	24845773
chr8	24852875	24860926	24852875	24854391	24859409	24860926	99	---	---	---	---	24859159	24859191	+	78	24852881	24860924
chr8	24862839	24870535	24862839	24864117	24869274	24870535	95	---	---	---	---	24864355	24864375	-	90	24862841	24870532
chr8	24880733	24888004	24880733	24881410	24887325	24888004	95	---	---	---	---	24881505	24881545	-	73	---	---
chr8	24903736	24911668	24903750	24904882	24910530	24911662	94	24903731	24903735	24911669	24911673	24910453	24910483	+	74	24903740	24911659
chr8	24922256	24930549	24922256	24923914	24928891	24930549	99	---	---	---	---	24924005	24924045	-	75	24922256	24930547
chr8	24930545	24945049	24930545	24931140	24944455	24945049	94	---	---	---	---	24931784	24931805	-	81	---	---
chr8	24947219	24961469	24947219	24948740	24959966	24961469	91	---	---	---	---	24948790	24948820	-	80	---	---
chr8	24962907	24983832	24962907	24964872	24981959	24983832	86	---	---	---	---	24981206	24981232	+	74	---	---
chr8	25001201	25015062	25001201	25002064	25014193	25015062	93	---	---	---	---	25013607	25013624	+	77	25001209	25015060
chr8	25024371	25031821	25024371	25025568	25030624	25031821	99	---	---	---	---	25030412	25030465	+	75	25024374	25031819
chr8	25033093	25047506	25033106	25034169	25046440	25047501	98	25033086	25033092	25047507	25047513	25034701	25034717	-	70	25033107	25047496
chr8	25050040	25058934	25050051	25052126	25056878	25058923	95	25050034	25050039	25058935	25058940	25052330	25052364	-	74	---	---
chr8	25071118	25077809	25071118	25071466	25077458	25077809	92	---	---	---	---	25071488	25071537	-	72	25071118	25077807
chr8	25095586	25103023	25095590	25095894	25102708	25103012	95	25095581	25095585	25103024	25103028	25096204	25096235	-	75	25095599	25103010
chr8	25135195	25147571	25135195	25135895	25146871	25147571	99	---	---	---	---	25136398	25136443	-	78	25135195	25147568
chr8	25194304	25210179	25194304	25198890	25205545	25210179	97	---	---	---	---	25205360	25205377	+	72	25194305	25210177
chr8	25221386	25240733	25221386	25221755	25240364	25240733	99	---	---	---	---	25239557	25239589	+	81	25221386	25240731
chr8	25231271	25252993	25231274	25235185	25249048	25252993	91	25231266	25231270	25252994	25252998	25248517	25248535	+	78	25231271	25252986
chr8	25238877	25243817	25238877	25239325	25243369	25243817	87	---	---	---	---	25243175	25243208	+	76	25238877	25243804
chr8	25257716	25274378	25257716	25258637	25273445	25274378	93	---	---	---	---	25272745	25272787	+	76	---	---
chr8	25262593	25277872	25262593	25266091	25274359	25277872	87	---	---	---	---	25266428	25266446	-	84	25262599	25277865
chr8	25283431	25290109	25283431	25284534	25289002	25290094	98	25283426	25283430	25290110	25290114	25284687	25284704	-	77	25283431	25290097
chr8	25301868	25308850	25301868	25302436	25308283	25308850	94	---	---	---	---	25302658	25302676	-	78	---	---
chr8	25308852	25323087	25308852	25310502	25321432	25323082	97	25308847	25308851	25323088	25323092	25321082	25321124	+	76	25308853	25323086
chr8	25311266	25318178	25311266	25312129	25317316	25318178	98	---	---	---	---	25317158	25317175	+	83	---	---
chr8	25332108	25347652	25332119	25332447	25347315	25347643	92	25332103	25332107	25347653	25347657	25333142	25333161	-	85	---	---
chr8	25337851	25347037	25337851	25339059	25345829	25347037	95	---	---	---	---	25339285	25339300	-	81	25337852	25347034
chr8	25347642	25365115	25347642	25350561	25362180	25365115	97	---	---	---	---	25361712	25361729	+	77	25347643	25365113
chr8	25353470	25362004	25353470	25354194	25361280	25362004	98	---	---	---	---	25354464	25354483	-	70	---	---
chr8	25365134	25371363	25365134	25365278	25371220	25371363	88	---	---	---	---	25371155	25371181	+	74	---	---
chr8	25371644	25381838	25371650	25371811	25381677	25381838	91	25371639	25371643	25381839	25381843	25372236	25372267	-	78	25371646	25381827
chr8	25373323	25381542	25373323	25374953	25379890	25381542	96	---	---	---	---	25375048	25375093	-	76	25373323	25381540
chr8	25373931	25380819	25373931	25374231	25380519	25380819	97	---	---	---	---	25380244	25380262	+	73	25373934	25380818
chr8	25391687	25396645	25391687	25391919	25396407	25396645	95	---	---	---	---	25396234	25396251	+	77	25391687	25396644
chr8	25410867	25423247	25410880	25411081	25423045	25423236	93	25410862	25410866	25423248	25423252	25422469	25422489	+	71	25410868	25423244
chr8	25411162	25416555	25411162	25411546	25416171	25416555	97	---	---	---	---	25416050	25416083	+	79	25411163	25416553
chr8	25433644	25439166	25433644	25433761	25439049	25439166	95	---	---	---	---	25433763	25433800	-	100	25433644	25439165
chr8	25449679	25455319	25449693	25450095	25454906	25455308	99	25449673	25449678	25455320	25455325	25450177	25450278	-	70	25449691	25455306
chr8	25483906	25502028	25483906	25484600	25501334	25502028	95	---	---	---	---	25500600	25500629	+	70	---	---
chr8	25523554	25532012	25523560	25524234	25531333	25532007	99	25523548	25523553	25532013	25532018	25530978	25530993	+	81	---	---
chr8	25542943	25555278	25542943	25543615	25554606	25555278	98	---	---	---	---	25554057	25554102	+	78	25542943	25555269
chr8	25579411	25594784	25579411	25580694	25593503	25594784	99	---	---	---	---	25592862	25592896	+	91	25579411	25594779
chr8	25585846	25593385	25585846	25587004	25592228	25593385	98	---	---	---	---	25587182	25587236	-	80	---	---
chr8	25604425	25618620	25604425	25605465	25617580	25618620	96	---	---	---	---	25606007	25606023	-	70	25604425	25618618
chr8	25618626	25629292	25618626	25619877	25628041	25629292	97	---	---	---	---	25627673	25627698	+	92	25618627	25629289
chr8	25640265	25655486	25640280	25641515	25654237	25655473	98	25640260	25640264	25655487	25655491	25653630	25653660	+	74	25640280	25655473
chr8	25661037	25667167	25661037	25661322	25666882	25667167	88	---	---	---	---	25666745	25666765	+	80	25661037	25667150
chr8	25678362	25693223	25678362	25682021	25689541	25693223	94	---	---	---	---	25689248	25689266	+	73	25678363	25693221
chr8	25712398	25721639	25712398	25713548	25720491	25721639	97	---	---	---	---	25713689	25713768	-	81	25712405	25721638
chr8	25723653	25732878	25723653	25725165	25731367	25732878	98	---	---	---	---	25731076	25731095	+	75	25723653	25732876
chr8	25742422	25756459	25742422	25743342	25755542	25756459	98	---	---	---	---	25754992	25755005	+	71	25742425	25756442
chr8	25761940	25776508	25761940	25766203	25772209	25776508	89	---	---	---	---	25766401	25766421	-	76	25761943	25776493
chr8	25767101	25786863	25767111	25772364	25781825	25786848	91	25767096	25767100	25786864	25786868	25772588	25772621	-	70	25767109	25786848
chr8	25789973	25799278	25789973	25791200	25798043	25799278	96	---	---	---	---	25797782	25797797	+	81	25789974	25799275
chr8	25811981	25825728	25811981	25815217	25822438	25825728	91	---	---	---	---	25815436	25815458	-	82	---	---
chr8	25841661	25851656	25841661	25843357	25849845	25851656	89	---	---	---	---	25849537	25849556	+	75	---	---
chr8	25854255	25874237	25854255	25854709	25873782	25874237	95	---	---	---	---	25855448	25855471	-	87	25854256	25874234
chr8	25864409	25872378	25864409	25865658	25871132	25872378	98	---	---	---	---	25870887	25870905	+	78	25864421	25872376
chr8	25887755	25898422	25887755	25889567	25896595	25898422	86	---	---	---	---	25889766	25889780	-	86	25887755	25898411
chr8	25887799	25898191	25887799	25889338	25896639	25898191	85	---	---	---	---	25889561	25889680	-	73	---	---
chr8	25901356	25910140	25901356	25901923	25909574	25910140	96	---	---	---	---	25902290	25902306	-	82	25901356	25910139
chr8	25934363	25949432	25934371	25938188	25945601	25949421	97	25934356	25934362	25949433	25949439	25945363	25945380	+	77	---	---
chr8	25957889	25974352	25957889	25959323	25972918	25974352	96	---	---	---	---	25959859	25959888	-	80	---	---
chr8	25960394	25967983	25960394	25961652	25966704	25967983	96	---	---	---	---	25966452	25966481	+	70	25960394	25967981
chr8	25982758	26004657	25982758	25983151	26004264	26004657	93	---	---	---	---	26003282	26003302	+	85	---	---
chr8	25992472	26001896	25992472	25993704	26000664	26001896	96	---	---	---	---	25993946	25993961	-	81	25992472	26001894
chr8	26022641	26030132	26022641	26025395	26027410	26030132	94	---	---	---	---	26025410	26025426	-	82	26022657	26030123
chr8	26031307	26048912	26031307	26032542	26047677	26048912	97	---	---	---	---	26033113	26033142	-	73	26031307	26048910
chr8	26035762	26044049	26035762	26037417	26042394	26044049	98	---	---	---	---	26037605	26037621	-	70	26035762	26044047
chr8	26074595	26089742	26074595	26074877	26089455	26089742	91	---	---	---	---	26074967	26075046	-	73	26074598	26089732
chr8	26076469	26086580	26076477	26076929	26086085	26086568	85	26076464	26076468	26086581	26086585	26086022	26086041	+	75	26076483	26086579
chr8	26095706	26101246	26095706	26095966	26100975	26101246	92	26095701	26095705	26101247	26101251	26096138	26096158	-	76	26095706	26101229
chr8	26112960	26122309	26112960	26114199	26121070	26122309	99	---	---	---	---	26120806	26120821	+	81	26112960	26122307
chr8	26134359	26148832	26134359	26134837	26148355	26148832	90	---	---	---	---	26135310	26135345	-	72	26134367	26148829
chr8	26139853	26145627	26139864	26141077	26144426	26145618	89	26139848	26139852	26145628	26145632	26144364	26144391	+	71	26139856	26145622
chr8	26149860	26152374	26149860	26150076	26152158	26152374	92	---	---	---	---	26152053	26152072	+	90	26149878	26152369
chr8	26166320	26182110	26166320	26166953	26181478	26182110	98	---	---	---	---	26167618	26167630	-	76	26166320	26182108
chr8	26182784	26188611	26182790	26183079	26188308	26188597	99	26182779	26182783	26188612	26188616	26183273	26183294	-	81	26182790	26188606
chr8	26188964	26199368	26188964	26190588	26197792	26199368	89	---	---	---	---	26190938	26190949	-	83	---	---
chr8	26205720	26214838	26205720	26206815	26213739	26214838	97	---	---	---	---	26213541	26213554	+	78	26205723	26214819
chr8	26207007	26212986	26207007	26207841	26212151	26212986	99	---	---	---	---	26212045	26212065	+	71	26207013	26212976
chr8	26214638	26233029	26214638	26214976	26232690	26233029	94	---	---	---	---	26231824	26231838	+	86	26214644	26233027
chr8	26215019	26232894	26215023	26215626	26232300	26232892	90	26215013	26215018	26232895	26232900	26231492	26231519	+	85	---	---
chr8	26215171	26232761	26215172	26215483	26232440	26232750	93	26215166	26215170	26232762	26232766	26231630	26231649	+	80	---	---
chr8	26218143	26231197	26218143	26220579	26228764	26231197	95	---	---	---	---	26220973	26220988	-	81	26218147	26231195
chr8	26233042	26254565	26233046	26233562	26254043	26254557	91	26233037	26233041	26254566	26254570	26234079	26234101	-	73	---	---
chr8	26235528	26250686	26235528	26239227	26246918	26250686	96	---	---	---	---	26239429	26239446	-	72	---	---
chr8	26260771	26268873	26260771	26263391	26266235	26268873	96	---	---	---	---	26266121	26266134	+	85	26260771	26268872
chr8	26273990	26283199	26273990	26275064	26282104	26283199	96	---	---	---	---	26281812	26281885	+	78	26273995	26283195
chr8	26285140	26300095	26285140	26285400	26299836	26300095	92	---	---	---	---	26299241	26299259	+	73	---	---
chr8	26289579	26297884	26289579	26291239	26296224	26297884	96	---	---	---	---	26296090	26296129	+	75	26289579	26297881
chr8	26300863	26310668	26300869	26302319	26309188	26310668	92	26300858	26300862	26310669	26310673	26308851	26308893	+	76	26300869	26310666
chr8	26311934	26322201	26311934	26313906	26320240	26322201	91	26311929	26311933	26322202	26322206	26313910	26313922	-	100	26311934	26322188
chr8	26335769	26352444	26335769	26337065	26351145	26352444	91	---	---	---	---	26350968	26351040	+	76	26335776	26352442
chr8	26338532	26359197	26338532	26340888	26356835	26359197	88	---	---	---	---	26341612	26341650	-	71	26338544	26359192
chr8	26339062	26358011	26339062	26339721	26357366	26358011	86	---	---	---	---	26340582	26340604	-	78	26339071	26358005
chr8	26344255	26352033	26344255	26344398	26351892	26352033	95	---	---	---	---	26351830	26351851	+	77	---	---
chr8	26352192	26357117	26352192	26352444	26356865	26357117	90	---	---	---	---	26356693	26356706	+	85	26352210	26357115
chr8	26364766	26374085	26364766	26366017	26372852	26374085	97	---	---	---	---	26372586	26372601	+	81	26364766	26374083
chr8	26385320	26399843	26385320	26389244	26395920	26399843	99	---	---	---	---	26389490	26389514	-	76	26385321	26399840
chr8	26418846	26434487	26418846	26419700	26433633	26434487	96	---	---	---	---	26433196	26433253	+	70	26418858	26434484
chr8	26422035	26430186	26422035	26423564	26428531	26430186	91	---	---	---	---	26423659	26423699	-	75	26422035	26430184
chr8	26434523	26452802	26434523	26435353	26451973	26452802	96	---	---	---	---	26436151	26436171	-	71	26434524	26452788
chr8	26435353	26447462	26435353	26435772	26447043	26447462	99	---	---	---	---	26446572	26446592	+	76	26435353	26447457
chr8	26447577	26453393	26447577	26448173	26452797	26453393	95	---	---	---	---	---	---	0	--	---	---
chr8	26454350	26468619	26454350	26455394	26467577	26468619	96	---	---	---	---	26455935	26455951	-	70	26454350	26468617
chr8	26504382	26520724	26504382	26506421	26518754	26520724	88	---	---	---	---	26518151	26518172	+	72	---	---
chr8	26535731	26555908	26535731	26536776	26554875	26555908	96	---	---	---	---	26537370	26537401	-	75	26535737	26555903
chr8	26538105	26549506	26538105	26541106	26546499	26549506	98	---	---	---	---	26541335	26541358	-	75	26538107	26549502
chr8	26558168	26565922	26558168	26559321	26564761	26565922	95	---	---	---	---	26559568	26559592	-	72	26558168	26565919
chr8	26575586	26582535	26575586	26576189	26581932	26582535	97	---	---	---	---	26576427	26576449	-	91	26575597	26582532
chr8	26587346	26595211	26587350	26588587	26593968	26595205	97	26587341	26587345	26595212	26595216	26588818	26588836	-	78	26587350	26595210
chr8	26602210	26615240	26602210	26602920	26614532	26615240	97	---	---	---	---	26614035	26614064	+	80	---	---
chr8	26611849	26619217	26611849	26614919	26616138	26619217	88	---	---	---	---	26614946	26615019	-	72	---	---
chr8	26623483	26631746	26623483	26625136	26630093	26631746	97	---	---	---	---	26629957	26629997	+	75	26623483	26631744
chr8	26632253	26640525	26632253	26633903	26638872	26640525	98	---	---	---	---	26633998	26634038	-	75	26632254	26640523
chr8	26670298	26682677	26670298	26671002	26681973	26682677	99	---	---	---	---	26681424	26681468	+	77	26670298	26682668
chr8	26690882	26700092	26690882	26692358	26698578	26700092	94	---	---	---	---	26698268	26698287	+	70	26690882	26700090
chr8	26707878	26715633	26707878	26709159	26714352	26715633	99	---	---	---	---	26714092	26714112	+	90	26707878	26715630
chr8	26732672	26739991	26732672	26733403	26739281	26739991	88	---	---	---	---	26738987	26739152	+	72	26732682	26739988
chr8	26740447	26748436	26740447	26741784	26747097	26748436	94	---	---	---	---	26742007	26742025	-	78	26740448	26748432
chr8	26756702	26763733	26756702	26759803	26760632	26763733	99	---	---	---	---	---	---	0	--	26756712	26763722
chr8	26764085	26775733	26764095	26764532	26775295	26775733	94	26764080	26764084	26775734	26775738	26764608	26764624	-	76	26764088	26775716
chr8	26778201	26786454	26778207	26779594	26785086	26786440	95	26778195	26778200	26786455	26786460	26784851	26784869	+	78	26778213	26786436
chr8	26791572	26805978	26791572	26794725	26802811	26805978	98	---	---	---	---	26795060	26795087	-	78	26791583	26805976
chr8	26811879	26823713	26811879	26812671	26822920	26823713	95	---	---	---	---	26822492	26822512	+	76	26811885	26823711
chr8	26824468	26838752	26824468	26828661	26834560	26838752	99	---	---	---	---	26828935	26828954	-	70	26824468	26838746
chr8	26841927	26857572	26841941	26842460	26857041	26857561	96	26841922	26841926	26857573	26857577	26856348	26856368	+	71	26841935	26857553
chr8	26847458	26860169	26847458	26848480	26859132	26860169	87	---	---	---	---	26848935	26848953	-	73	---	---
chr8	26857561	26865609	26857561	26858934	26864235	26865608	97	26857556	26857560	26865610	26865614	26859160	26859178	-	78	26857561	26865605
chr8	26894687	26904034	26894687	26895923	26902799	26904034	98	---	---	---	---	26902537	26902552	+	81	26894687	26904032
chr8	26919686	26940916	26919686	26920146	26940456	26940916	96	---	---	---	---	26921132	26921146	-	80	26919688	26940913
chr8	26923562	26932767	26923562	26925148	26931181	26932767	99	---	---	---	---	26925242	26925269	-	78	26923562	26932764
chr8	26940915	26947013	26940915	26941654	26946299	26947013	89	---	---	---	---	26946181	26946195	+	80	26940927	26947010
chr8	26958280	26977620	26958280	26959476	26976409	26977620	94	---	---	---	---	26960301	26960322	-	81	26958282	26977606
chr8	26964666	26975036	26964666	26966599	26973115	26975036	97	---	---	---	---	26973076	26973111	+	72	26964678	26975028
chr8	26987125	27001300	26987125	26989035	26999391	27001300	91	---	---	---	---	26989457	26989486	-	73	26987133	27001298
chr8	27015618	27034816	27015624	27016905	27033528	27034808	98	27015613	27015617	27034817	27034821	27017703	27017737	-	85	27015624	27034812
chr8	27020806	27032346	27020806	27023498	27029650	27032346	98	---	---	---	---	27023731	27023754	-	70	27020806	27032344
chr8	27042707	27048070	27042715	27043031	27047745	27048062	96	27042701	27042706	27048071	27048076	27047509	27047523	+	80	27042715	27048060
chr8	27074864	27088355	27074864	27077783	27085466	27088355	98	---	---	---	---	27085299	27085313	+	73	27074866	27088353
chr8	27105934	27122014	27105934	27106391	27121557	27122014	96	---	---	---	---	27106945	27106969	-	76	27105934	27122011
chr8	27107624	27121586	27107624	27108114	27121095	27121586	93	---	---	---	---	27120448	27120503	+	78	---	---
chr8	27138884	27153143	27138893	27139938	27152094	27153140	98	27138878	27138883	27153144	27153149	27140481	27140497	-	70	27138893	27153135
chr8	27160103	27174390	27160103	27163481	27171037	27174390	89	---	---	---	---	27163801	27163815	-	73	27160104	27174374
chr8	27186454	27206581	27186469	27189382	27203661	27206581	98	27186449	27186453	27206582	27206586	27190021	27190050	-	70	27186472	27206579
chr8	27190258	27202363	27190258	27190727	27201894	27202363	99	---	---	---	---	27191198	27191210	-	76	27190260	27202361
chr8	27206581	27215047	27206581	27207018	27214610	27215047	96	---	---	---	---	27214273	27214289	+	82	---	---
chr8	27216435	27224886	27216435	27217106	27224214	27224886	93	---	---	---	---	27223929	27223963	+	74	27216435	27224883
chr8	27225690	27244120	27225691	27229064	27240741	27244107	89	27225685	27225689	27244121	27244125	27240157	27240183	+	70	---	---
chr8	27237445	27246453	27237457	27238948	27244952	27246445	96	27237440	27237444	27246454	27246458	27239221	27239240	-	70	---	---
chr8	27247512	27259874	27247512	27248226	27259159	27259873	97	27247507	27247511	27259875	27259879	27258612	27258641	+	73	27247512	27259870
chr8	27270465	27282464	27270465	27270826	27282103	27282464	97	---	---	---	---	27271326	27271368	-	72	27270482	27282459
chr8	27294378	27302118	27294383	27295464	27301052	27302111	94	27294370	27294377	27302119	27302126	27300835	27300891	+	71	27294381	27302109
chr8	27310843	27323279	27310858	27311556	27322569	27323267	98	27310838	27310842	27323280	27323284	27312058	27312106	-	75	27310851	27323265
chr8	27331282	27339329	27331282	27332537	27338061	27339329	96	---	---	---	---	27332748	27332765	-	77	---	---
chr8	27343702	27350061	27343702	27345258	27348529	27350061	88	---	---	---	---	27348382	27348402	+	80	27343717	27350050
chr8	27343881	27349863	27343883	27345038	27348714	27349853	88	27343876	27343880	27349864	27349868	27345121	27345176	-	73	27343892	27349857
chr8	27374381	27387600	27374381	27374803	27387178	27387600	85	---	---	---	---	27386559	27386607	+	75	27374394	27387596
chr8	27392868	27400633	27392872	27396416	27397089	27400633	99	27392863	27392867	27400634	27400638	27396468	27396482	-	73	27392874	27400627
chr8	27401901	27409675	27401901	27404630	27407009	27409675	88	---	---	---	---	27404632	27404655	-	79	---	---
chr8	27422809	27432020	27422809	27424236	27430592	27432020	98	---	---	---	---	27430366	27430395	+	80	---	---
chr8	27427693	27435056	27427693	27430702	27432111	27435056	89	---	---	---	---	27430704	27430723	-	75	27427708	27435051
chr8	27443202	27451414	27443202	27444816	27449762	27451414	93	---	---	---	---	27449626	27449645	+	80	27443202	27451412
chr8	27454107	27463563	27454107	27455894	27461794	27463563	95	---	---	---	---	27461534	27461556	+	86	---	---
chr8	27464632	27477017	27464632	27465699	27475975	27477017	96	---	---	---	---	27466089	27466110	-	77	27464636	27477015
chr8	27477415	27484824	27477417	27477795	27484436	27484814	97	27477410	27477414	27484825	27484829	27484210	27484228	+	73	27477417	27484812
chr8	27485712	27501059	27485712	27486941	27499827	27501059	96	---	---	---	---	27499183	27499199	+	88	27485712	27501057
chr8	27490783	27499145	27490783	27492836	27497093	27499145	96	---	---	---	---	27492904	27492942	-	74	27490784	27499143
chr8	27511348	27520620	27511348	27512558	27519392	27520620	94	---	---	---	---	27519132	27519147	+	81	27511348	27520618
chr8	27521348	27535553	27521348	27525431	27531469	27535553	99	---	---	---	---	27531169	27531184	+	93	27521348	27535551
chr8	27536982	27548360	27536982	27539848	27545494	27548360	99	---	---	---	---	27539855	27539887	-	72	27537000	27548353
chr8	27544101	27546640	27544101	27544515	27546226	27546640	95	---	---	---	---	27544563	27544576	-	71	27544102	27546637
chr8	27554012	27565422	27554012	27557978	27561434	27565422	95	---	---	---	---	27561284	27561306	+	73	27554015	27565417
chr8	27592622	27601545	27592622	27594538	27599578	27601545	94	---	---	---	---	27594687	27594719	-	75	---	---
chr8	27606258	27620457	27606258	27609854	27616863	27620457	97	---	---	---	---	27616627	27616648	+	86	27606264	27620455
chr8	27626466	27633731	27626466	27626880	27633331	27633731	91	---	---	---	---	27627083	27627125	-	90	27626466	27633724
chr8	27636070	27648256	27636075	27637116	27647202	27648243	97	27636065	27636069	27648257	27648261	27646790	27646811	+	77	27636075	27648251
chr8	27652255	27663162	27652255	27653289	27662088	27663162	92	---	---	---	---	27661667	27661691	+	72	27652255	27663161
chr8	27652532	27663017	27652532	27653145	27662397	27663017	94	---	---	---	---	27662032	27662067	+	77	---	---
chr8	27701724	27704212	27701724	27702115	27703821	27704212	99	---	---	---	---	27702164	27702177	-	71	27701727	27704210
chr8	27710555	27721627	27710560	27711600	27720585	27721625	99	27710550	27710554	27721628	27721632	27720181	27720204	+	70	27710560	27721623
chr8	27734269	27755628	27734269	27735327	27754603	27755628	92	---	---	---	---	27753674	27753687	+	85	---	---
chr8	27741435	27748645	27741446	27742725	27747358	27748637	98	27741429	27741434	27748646	27748651	27747250	27747304	+	80	27741446	27748642
chr8	27790227	27798502	27790227	27791880	27796849	27798502	98	---	---	---	---	27796713	27796753	+	75	27790227	27798499
chr8	27808663	27819144	27808663	27810716	27817072	27819144	94	---	---	---	---	27817059	27817070	+	91	27808664	27819142
chr8	27826107	27839278	27826107	27827319	27838054	27839278	93	---	---	---	---	27837517	27837532	+	81	27826107	27839276
chr8	27844085	27853012	27844085	27844656	27852441	27853012	96	---	---	---	---	27845027	27845046	-	70	27844093	27853007
chr8	27854345	27862444	27854345	27855684	27861103	27862444	98	---	---	---	---	27855766	27855828	-	76	27854345	27862442
chr8	27865784	27877363	27865784	27865966	27877181	27877363	99	---	---	---	---	27866502	27866517	-	75	---	---
chr8	27894014	27901500	27894014	27894750	27900764	27901500	99	---	---	---	---	27895013	27895051	-	71	27894014	27901486
chr8	27910575	27922109	27910583	27910788	27921902	27922107	99	27910570	27910574	27922110	27922114	27921348	27921396	+	75	---	---
chr8	27932846	27940577	27932846	27934199	27939245	27940577	97	---	---	---	---	27934366	27934383	-	72	27932846	27940574
chr8	27943968	27959198	27943971	27947940	27955225	27959194	98	27943963	27943967	27959199	27959203	27948191	27948225	-	74	---	---
chr8	27979002	28000778	27979002	27979199	28000581	28000778	93	---	---	---	---	27999837	27999886	+	70	27979002	28000774
chr8	27979197	27988548	27979197	27980718	27987027	27988548	99	---	---	---	---	27980984	27981003	-	70	27979198	27988543
chr8	28011815	28018538	28011829	28013023	28017333	28018527	98	28011809	28011814	28018539	28018544	28017118	28017171	+	74	28011819	28018527
chr8	28024040	28032300	28024040	28025273	28031067	28032300	96	---	---	---	---	28030824	28030843	+	80	28024040	28032298
chr8	28039055	28045757	28039055	28040265	28044547	28045757	98	---	---	---	---	28044332	28044385	+	74	28039055	28045741
chr8	28060342	28067403	28060342	28060784	28066961	28067403	97	---	---	---	---	28066733	28066788	+	73	28060344	28067401
chr8	28068550	28076715	28068550	28069687	28075578	28076715	97	---	---	---	---	28075323	28075341	+	78	28068564	28076713
chr8	28084834	28099130	28084834	28085703	28098259	28099130	90	---	---	---	---	28086257	28086269	-	84	---	---
chr8	28085702	28094981	28085702	28086933	28093751	28094981	88	---	---	---	---	28093490	28093505	+	81	28085702	28094979
chr8	28104445	28119227	28104445	28105740	28117881	28119227	93	---	---	---	---	28117330	28117352	+	82	28104453	28119225
chr8	28130842	28138462	28130852	28131910	28137414	28138462	93	28130836	28130841	28138463	28138468	28132070	28132118	-	73	---	---
chr8	28153608	28166907	28153608	28155206	28165311	28166907	89	---	---	---	---	---	---	0	--	---	---
chr8	28160114	28174182	28160114	28163553	28170717	28174182	98	---	---	---	---	28170541	28170571	+	77	---	---
chr8	28160298	28172221	28160298	28161618	28170901	28172221	99	---	---	---	---	28170541	28170571	+	77	---	---
chr8	28170107	28176326	28170114	28172262	28174179	28176323	90	28170102	28170106	28176327	28176331	28174086	28174099	+	78	---	---
chr8	28170114	28175557	28170114	28171496	28174179	28175557	92	---	---	---	---	28174086	28174099	+	78	---	---
chr8	28179031	28194003	28179031	28180234	28192779	28194003	94	---	---	---	---	28180834	28180856	-	82	28179031	28194001
chr8	28215769	28223277	28215775	28216104	28222927	28223276	88	28215763	28215768	28223278	28223283	28216347	28216372	-	73	28215775	28223266
chr8	28230793	28236815	28230804	28231256	28236344	28236803	94	28230787	28230792	28236816	28236821	28236297	28236314	+	83	28230796	28236806
chr8	28240725	28250887	28240725	28242319	28249235	28250887	93	---	---	---	---	28249100	28249140	+	73	28240725	28250885
chr8	28255280	28277107	28255280	28256522	28275865	28277107	95	---	---	---	---	28257447	28257467	-	80	28255280	28277105
chr8	28258395	28272721	28258401	28259450	28271659	28272708	99	28258390	28258394	28272722	28272726	28259840	28259861	-	77	28258401	28272716
chr8	28277405	28286773	28277419	28278656	28285513	28286770	94	28277400	28277404	28286774	28286778	28278899	28278914	-	81	28277417	28286767
chr8	28292934	28303724	28292934	28293146	28303512	28303724	94	---	---	---	---	28293516	28293539	-	83	28292937	28303713
chr8	28300402	28316609	28300402	28300570	28316441	28316609	97	---	---	---	---	28315712	28315744	+	78	28300403	28316605
chr8	28303715	28316078	28303723	28304762	28315037	28316077	98	28303710	28303714	28316079	28316083	28314626	28314647	+	77	28303718	28316074
chr8	28316607	28324678	28316607	28317847	28323437	28324678	98	---	---	---	---	28318065	28318083	-	78	28316609	28324677
chr8	28327697	28341239	28327697	28328439	28340524	28341239	91	---	---	---	---	28339920	28339946	+	70	28327697	28341236
chr8	28341279	28356139	28341279	28341654	28355764	28356139	91	---	---	---	---	28355188	28355211	+	70	---	---
chr8	28346693	28356050	28346693	28348686	28354079	28356050	88	---	---	---	---	28353832	28353862	+	77	28346699	28356048
chr8	28353261	28358500	28353261	28354448	28357316	28358500	91	---	---	---	---	28357288	28357314	+	70	---	---
chr8	28353400	28358240	28353413	28354180	28357468	28358231	91	28353395	28353399	28358241	28358245	28357305	28357381	+	72	---	---
chr8	28361116	28370430	28361116	28362337	28369197	28370415	98	28361111	28361115	28370431	28370435	28362582	28362597	-	81	28361133	28370413
chr8	28387744	28402952	28387744	28391729	28399004	28402952	96	---	---	---	---	28392064	28392091	-	82	---	---
chr8	28387932	28402621	28387932	28391398	28399192	28402621	96	---	---	---	---	28391770	28391782	-	84	---	---
chr8	28403526	28415093	28403526	28403921	28414698	28415093	95	---	---	---	---	28404422	28404459	-	92	28403526	28415088
chr8	28421922	28430198	28421926	28423577	28428541	28430194	98	28421915	28421921	28430199	28430205	28428405	28428445	+	75	28421924	28430192
chr8	28432353	28438758	28432353	28433245	28437866	28438758	93	---	---	---	---	28433351	28433371	-	76	28432353	28438751
chr8	28447972	28455306	28447972	28449276	28453977	28455306	97	---	---	---	---	28449329	28449382	-	81	28447973	28455304
chr8	28456301	28465580	28456301	28457784	28464067	28465580	96	---	---	---	---	28458054	28458073	-	70	28456302	28465578
chr8	28471037	28480010	28471049	28472249	28478778	28480009	93	28471032	28471036	28480011	28480015	28472456	28472487	-	75	28471049	28480007
chr8	28482259	28495876	28482259	28485331	28492790	28495876	94	---	---	---	---	28485690	28485704	-	73	---	---
chr8	28498931	28505789	28498933	28499213	28505500	28505780	92	28498926	28498930	28505790	28505794	28499490	28499503	-	78	28498945	28505786
chr8	28515675	28523920	28515675	28516865	28522678	28523920	94	---	---	---	---	28517103	28517118	-	81	28515675	28523919
chr8	28524689	28531794	28524689	28525672	28530832	28531794	95	---	---	---	---	28530675	28530728	+	81	---	---
chr8	28559061	28570974	28559061	28560578	28569457	28570974	99	---	---	---	---	28560849	28560868	-	70	28559063	28570972
chr8	28563279	28565846	28563279	28563688	28565437	28565846	98	---	---	---	---	28563738	28563751	-	71	28563280	28565844
chr8	28572042	28583830	28572042	28576558	28579318	28583830	90	---	---	---	---	---	---	0	--	28572042	28583827
chr8	28573026	28581957	28573026	28574685	28580303	28581957	89	---	---	---	---	28574776	28574864	-	73	---	---
chr8	28591309	28597347	28591316	28591661	28596996	28597341	98	28591304	28591308	28597348	28597352	28591783	28591796	-	71	28591324	28597330
chr8	28599349	28604193	28599353	28600076	28603462	28604185	98	28599344	28599348	28604194	28604198	---	---	0	--	28599350	28604181
chr8	28610644	28624832	28610644	28613753	28621723	28624832	98	---	---	---	---	28621538	28621555	+	77	28610645	28624826
chr8	28614637	28625251	28614637	28615062	28624827	28625251	97	---	---	---	---	28615536	28615551	-	75	28614647	28625249
chr8	28627087	28630376	28627087	28627596	28629867	28630376	97	---	---	---	---	---	---	0	--	28627087	28630369
chr8	28643867	28653606	28643867	28644719	28652757	28653606	98	---	---	---	---	28652406	28652427	+	77	---	---
chr8	28654266	28657513	28654266	28654771	28657008	28657513	94	---	---	---	---	28656913	28656930	+	77	---	---
chr8	28657514	28665155	28657514	28658794	28663875	28665155	98	---	---	---	---	28659017	28659031	-	73	28657514	28665153
chr8	28673251	28687493	28673252	28674238	28686498	28687484	98	28673245	28673250	28687494	28687499	28674784	28674800	-	70	28673252	28687490
chr8	28693907	28708093	28693907	28697987	28704016	28708093	99	---	---	---	---	28698262	28698274	-	84	28693912	28708091
chr8	28709674	28721777	28709674	28710138	28721313	28721777	99	---	---	---	---	28721081	28721098	+	77	28709675	28721772
chr8	28734940	28740322	28734940	28735604	28739658	28740322	86	---	---	---	---	28739565	28739578	+	78	28734946	28740317
chr8	28756968	28771353	28756968	28760986	28767317	28771353	96	---	---	---	---	28767133	28767154	+	81	28756969	28771350
chr8	28771506	28788545	28771506	28772739	28787349	28788545	94	---	---	---	---	28786763	28786792	+	73	28771508	28788543
chr8	28777148	28784944	28777149	28778427	28783653	28784933	98	28777142	28777147	28784945	28784950	28778665	28778689	-	84	28777149	28784931
chr8	28812207	28831992	28812214	28813251	28830954	28831990	90	28812202	28812206	28831993	28831997	28813874	28813894	-	76	---	---
chr8	28821301	28829599	28821314	28822697	28828214	28829594	98	28821296	28821300	28829600	28829604	28827973	28827991	+	78	28821303	28829592
chr8	28835030	28852289	28835030	28836547	28850772	28852289	99	---	---	---	---	28850163	28850192	+	80	28835032	28852287
chr8	28858556	28871228	28858556	28860759	28869027	28871228	88	---	---	---	---	28861032	28861046	-	73	---	---
chr8	28882486	28889948	28882494	28883688	28888752	28889946	97	28882481	28882485	28889949	28889953	28888498	28888511	+	71	28882491	28889944
chr8	28894344	28905893	28894344	28895845	28904392	28905893	99	---	---	---	---	28904058	28904081	+	75	28894344	28905879
chr8	28922483	28934191	28922483	28926181	28930531	28934191	98	---	---	---	---	28926384	28926397	-	71	28922492	28934172
chr8	28935536	28938848	28935539	28936099	28938281	28938841	93	28935531	28935535	28938849	28938853	28938241	28938258	+	77	---	---
chr8	28949649	28963196	28949650	28950636	28962201	28963187	98	28949643	28949648	28963197	28963202	28961649	28961662	+	71	28949650	28963193
chr8	28966843	28979986	28966857	28968381	28978506	28979972	90	28966838	28966842	28979987	28979991	28978042	28978096	+	81	28966845	28979976
chr8	28982933	28986381	28982933	28983316	28985992	28986374	90	28982927	28982932	28986382	28986387	28985873	28985886	+	71	28982948	28986378
chr8	28983646	28986148	28983646	28984206	28985605	28986148	89	---	---	---	---	---	---	0	--	28983647	28986137
chr8	28992761	29004247	28992761	28993771	29003238	29004247	96	---	---	---	---	28994158	28994176	-	78	---	---
chr8	28993885	29003239	28993885	28995403	29001722	29003239	99	---	---	---	---	29001433	29001452	+	70	28993885	29003237
chr8	29004348	29018740	29004348	29008385	29014763	29018740	95	---	---	---	---	29014579	29014600	+	81	29004349	29018737
chr8	29065296	29070035	29065302	29066693	29068645	29070034	95	29065290	29065295	29070036	29070041	29068612	29068625	+	71	---	---
chr8	29081545	29087041	29081545	29081947	29086639	29087041	90	---	---	---	---	29081970	29081983	-	71	29081549	29087036
chr8	29089874	29094838	29089874	29090379	29094342	29094838	89	---	---	---	---	---	---	0	--	29089878	29094836
chr8	29097027	29100405	29097027	29097430	29100001	29100405	92	---	---	---	---	29099971	29099984	+	78	29097036	29100390
chr8	29104764	29109220	29104764	29106991	29106993	29109220	99	---	---	---	---	---	---	0	--	29104771	29109209
chr8	29105066	29107979	29105066	29105750	29107295	29107979	99	---	---	---	---	---	---	0	--	29105066	29107961
chr8	29109475	29113217	29109475	29109878	29112814	29113217	99	---	---	---	---	29109976	29109989	-	78	29109476	29113213
chr8	29129204	29142041	29129204	29132177	29139068	29142041	99	---	---	---	---	29132226	29132240	-	86	29129205	29142033
chr8	29153702	29163023	29153702	29155216	29161508	29163023	98	---	---	---	---	29161194	29161213	+	70	29153702	29163020
chr8	29172661	29175311	29172661	29173083	29174890	29175311	97	---	---	---	---	29173141	29173154	-	71	29172663	29175309
chr8	29190181	29200188	29190181	29190612	29199736	29200188	89	---	---	---	---	29190814	29190827	-	78	---	---
chr8	29210765	29225249	29210776	29214034	29221996	29225245	95	29210760	29210764	29225250	29225254	29214408	29214431	-	75	---	---
chr8	29232029	29251222	29232029	29233542	29249708	29251222	99	---	---	---	---	29234298	29234351	-	75	29232029	29251220
chr8	29238408	29242502	29238409	29240041	29240844	29242496	95	29238403	29238407	29242503	29242507	29240769	29240783	+	80	29238409	29242498
chr8	29262079	29269867	29262079	29263007	29268942	29269867	96	---	---	---	---	29263111	29263126	-	81	29262079	29269857
chr8	29270001	29277712	29270003	29272928	29274786	29277711	99	29269995	29270000	29277713	29277718	---	---	0	--	29270017	29277694
chr8	29270177	29276236	29270177	29271453	29274960	29276236	99	---	---	---	---	29271510	29271523	-	71	---	---
chr8	29283115	29287019	29283128	29283665	29286481	29287018	91	29283110	29283114	29287020	29287024	---	---	0	--	29283129	29287014
chr8	29283483	29285719	29283483	29283975	29285228	29285719	87	---	---	---	---	---	---	0	--	29283484	29285710
chr8	29297844	29308916	29297844	29299156	29307604	29308916	94	---	---	---	---	29299250	29299266	-	70	---	---
chr8	29308004	29323498	29308004	29308441	29323060	29323498	92	---	---	---	---	29309105	29309122	-	88	---	---
chr8	29309562	29320426	29309562	29310784	29319204	29320426	99	---	---	---	---	29318809	29318824	+	81	29309565	29320425
chr8	29329133	29348001	29329133	29329314	29347820	29348001	94	---	---	---	---	29346935	29346953	+	78	29329133	29347991
chr8	29329313	29341727	29329313	29330011	29341030	29341727	98	---	---	---	---	29330516	29330561	-	78	29329313	29341725
chr8	29349014	29356780	29349014	29350128	29355665	29356780	98	---	---	---	---	29355471	29355499	+	79	---	---
chr8	29356991	29378990	29356991	29357279	29378702	29378990	93	---	---	---	---	29377684	29377700	+	76	---	---
chr8	29362785	29377264	29362785	29366702	29373342	29377264	98	---	---	---	---	29373070	29373094	+	76	29362785	29377262
chr8	29379342	29387468	29379347	29380687	29386114	29387454	96	29379336	29379341	29387469	29387474	29380773	29380837	-	84	29379344	29387452
chr8	29387517	29395398	29387517	29388790	29394080	29395398	91	---	---	---	---	29388886	29388931	-	76	29387519	29395396
chr8	29427072	29432997	29427072	29427272	29432797	29432997	93	---	---	---	---	29432569	29432588	+	70	29427072	29432982
chr8	29427611	29432851	29427613	29430224	29430229	29432843	99	29427604	29427610	29432852	29432858	---	---	0	--	29427616	29432850
chr8	29432997	29441285	29432997	29434654	29439626	29441285	98	---	---	---	---	29434746	29434786	-	75	29432997	29441275
chr8	29448349	29459658	29448362	29450091	29457926	29459655	99	29448344	29448348	29459659	29459663	29450125	29450142	-	83	29448362	29459648
chr8	29469382	29481671	29469382	29471751	29479273	29481671	97	---	---	---	---	29472098	29472128	-	77	29469383	29481665
chr8	29484063	29496564	29484063	29485547	29495079	29496564	96	---	---	---	---	29494624	29494640	+	82	29484068	29496562
chr8	29496694	29503225	29496694	29497235	29502705	29503225	94	---	---	---	---	29502452	29502466	+	73	29496694	29503219
chr8	29518224	29532069	29518224	29518814	29531479	29532069	97	---	---	---	---	29519350	29519363	-	71	29518240	29532067
chr8	29532591	29548604	29532593	29533313	29547894	29548602	91	29532586	29532590	29548605	29548609	29547284	29547305	+	77	---	---
chr8	29534411	29539672	29534411	29535012	29539063	29539672	87	---	---	---	---	29538861	29538877	+	70	---	---
chr8	29540582	29547899	29540595	29540885	29547609	29547899	88	29540575	29540581	29547900	29547906	29541177	29541219	-	74	---	---
chr8	29550515	29561890	29550515	29555742	29556672	29561890	99	---	---	---	---	29555752	29555785	-	73	---	---
chr8	29572463	29581794	29572463	29573695	29580562	29581794	98	---	---	---	---	29573940	29573955	-	81	29572463	29581792
chr8	29595899	29603011	29595913	29596364	29602556	29603006	92	29595894	29595898	29603012	29603016	29602344	29602391	+	77	---	---
chr8	29605023	29616991	29605023	29606280	29615651	29616991	90	---	---	---	---	29615214	29615237	+	70	29605023	29616989
chr8	29619648	29629033	29619648	29620884	29627797	29629033	98	---	---	---	---	29621131	29621146	-	81	29619648	29629031
chr8	29669100	29677350	29669102	29669275	29677162	29677335	97	29669095	29669099	29677351	29677355	29676841	29676859	+	94	---	---
chr8	29683498	29691892	29683498	29684768	29690599	29691892	96	---	---	---	---	29690370	29690385	+	87	29683502	29691882
chr8	29716999	29732057	29716999	29721163	29728256	29732057	88	---	---	---	---	29721328	29721345	-	77	29717012	29732052
chr8	29737297	29745043	29737297	29738537	29743805	29745043	93	---	---	---	---	29743541	29743566	+	84	29737298	29745040
chr8	29756467	29762454	29756467	29756947	29761972	29762454	86	---	---	---	---	29761902	29761925	+	70	29756467	29762446
chr8	29756914	29769615	29756914	29757493	29769036	29769615	96	---	---	---	---	29757893	29757956	-	81	---	---
chr8	29761025	29767651	29761025	29761393	29767284	29767651	94	---	---	---	---	29761640	29761654	-	86	29761025	29767643
chr8	29769531	29773324	29769531	29769878	29772986	29773324	89	---	---	---	---	29772971	29772984	+	71	29769538	29773322
chr8	29787781	29793223	29787781	29788005	29793001	29793223	94	---	---	---	---	29792867	29792906	+	72	29787782	29793211
chr8	29805577	29819243	29805577	29805716	29819105	29819243	92	---	---	---	---	29806241	29806258	-	77	29805591	29819234
chr8	29809846	29819116	29809851	29811084	29817893	29819106	96	29809840	29809845	29819117	29819122	29811328	29811343	-	81	29809852	29819107
chr8	29824272	29828257	29824272	29825181	29827348	29828257	99	---	---	---	---	29827297	29827324	+	78	---	---
chr8	29860317	29874568	29860317	29861350	29873525	29874568	97	---	---	---	---	29872962	29872978	+	70	29860317	29874566
chr8	29882371	29889478	29882371	29882848	29889001	29889478	92	---	---	---	---	29888694	29888734	+	73	29882379	29889475
chr8	29884528	29891837	29884528	29885262	29891119	29891837	89	---	---	---	---	29885458	29885471	-	85	---	---
chr8	29896203	29903122	29896203	29896460	29902863	29903120	94	29896198	29896202	29903123	29903127	29902612	29902676	+	70	---	---
chr8	29903134	29913418	29903134	29904168	29912386	29913418	97	---	---	---	---	29904487	29904508	-	72	29903135	29913416
chr8	29913956	29919310	29913956	29914623	29918652	29919310	89	---	---	---	---	29914702	29914714	-	76	29913966	29919295
chr8	29914077	29919187	29914077	29914507	29918773	29919187	88	---	---	---	---	29914702	29914714	-	76	29914088	29919184
chr8	29955195	29968390	29955195	29956247	29967400	29968390	86	---	---	---	---	29967042	29967082	+	73	---	---
chr8	29963301	29970743	29963301	29964523	29969517	29970743	92	---	---	---	---	29969278	29969292	+	73	29963301	29970740
chr8	29981549	29996069	29981549	29985474	29992147	29996069	98	---	---	---	---	29991876	29991900	+	76	29981550	29996067
chr8	29999321	30005176	29999334	30000714	30003802	30005175	92	29999316	29999320	30005177	30005181	30000840	30000869	-	70	---	---
chr8	30001131	30013491	30001131	30001634	30012985	30013491	93	---	---	---	---	30001977	30001994	-	77	---	---
chr8	30002597	30011208	30002598	30004869	30008891	30011195	87	30002591	30002596	30011209	30011214	30005030	30005060	-	77	---	---
chr8	30003170	30010170	30003170	30003850	30009471	30010170	89	---	---	---	---	30004101	30004131	-	83	30003188	30010165
chr8	30007935	30016234	30007939	30009592	30014579	30016232	98	30007930	30007934	30016235	30016239	30014442	30014482	+	75	30007939	30016230
chr8	30022324	30042487	30022324	30023841	30040968	30042485	92	30022318	30022323	30042488	30042493	30040150	30040177	+	82	30022324	30042486
chr8	30039281	30060238	30039281	30039653	30059864	30060238	93	---	---	---	---	30040529	30040558	-	76	30039284	30060235
chr8	30047091	30064231	30047091	30047372	30063950	30064231	87	---	---	---	---	30048114	30048200	-	73	30047091	30064218
chr8	30052864	30061268	30052864	30054148	30059994	30061268	97	---	---	---	---	30054363	30054378	-	87	30052865	30061267
chr8	30071795	30080005	30071801	30073453	30078351	30080002	98	30071790	30071794	30080006	30080010	30078215	30078255	+	75	30071801	30080000
chr8	30097108	30107438	30097108	30098150	30106395	30107438	93	---	---	---	---	30106113	30106141	+	75	30097111	30107435
chr8	30140710	30152525	30140710	30141432	30151808	30152525	95	---	---	---	---	30141853	30141897	-	75	30140711	30152522
chr8	30158077	30165637	30158077	30159180	30164538	30165637	93	---	---	---	---	30159412	30159448	-	70	---	---
chr8	30170108	30184005	30170108	30171140	30182973	30184005	97	---	---	---	---	30182381	30182397	+	70	30170108	30184003
chr8	30205273	30213545	30205273	30206931	30211890	30213545	98	---	---	---	---	30211758	30211799	+	76	30205274	30213542
chr8	30215032	30220941	30215032	30215667	30220306	30220941	97	---	---	---	---	30215827	30215857	-	77	30215037	30220939
chr8	30237337	30255826	30237337	30239593	30253769	30255826	89	---	---	---	---	30240224	30240237	-	71	---	---
chr8	30237774	30259359	30237774	30243111	30254206	30259359	93	30237769	30237773	30259360	30259364	30253659	30253690	+	78	---	---
chr8	30245817	30251747	30245817	30246453	30251116	30251747	95	---	---	---	---	30246613	30246643	-	74	30245822	30251745
chr8	30264257	30276222	30264257	30264806	30275673	30276222	96	---	---	---	---	30265116	30265139	-	75	---	---
chr8	30278392	30285662	30278392	30279673	30284381	30285662	96	---	---	---	---	30284273	30284326	+	81	30278394	30285660
chr8	30297416	30305331	30297416	30298653	30304110	30305331	96	---	---	---	---	30303859	30303877	+	78	30297416	30305329
chr8	30320150	30340681	30320158	30321361	30339449	30340674	93	30320145	30320149	30340682	30340686	30338628	30338683	+	73	30320159	30340675
chr8	30331013	30339298	30331013	30332666	30337647	30339298	99	---	---	---	---	30337511	30337551	+	75	30331013	30339296
chr8	30357985	30366574	30357985	30359341	30365223	30366574	92	---	---	---	---	30364951	30364963	+	84	30357985	30366572
chr8	30367487	30375129	30367487	30368745	30373861	30375129	97	---	---	---	---	30373605	30373621	+	82	30367487	30375127
chr8	30380836	30394034	30380836	30382388	30392496	30394034	98	---	---	---	---	30382758	30382824	-	80	30380836	30394030
chr8	30403210	30412992	30403210	30406397	30409813	30412992	92	---	---	---	---	30406492	30406532	-	73	30403211	30412990
chr8	30423788	30438356	30423788	30423919	30438225	30438356	96	---	---	---	---	30437676	30437689	+	85	---	---
chr8	30438701	30449043	30438701	30440434	30447345	30449043	94	---	---	---	---	30446999	30447042	+	70	30438702	30449041
chr8	30483650	30488702	30483650	30483811	30488541	30488702	98	---	---	---	---	30488344	30488465	+	70	30483650	30488700
chr8	30488986	30494244	30488988	30489194	30494036	30494242	95	30488981	30488985	30494245	30494249	30489397	30489413	-	70	30488992	30494240
chr8	30508368	30513587	30508368	30508526	30513424	30513587	96	---	---	---	---	30508572	30508593	-	86	30508373	30513585
chr8	30542050	30549971	30542053	30542577	30549437	30549961	96	30542044	30542049	30549972	30549977	30549190	30549212	+	73	30542066	30549968
chr8	30560284	30573040	30560284	30560862	30572461	30573040	90	---	---	---	---	30571941	30571971	+	70	---	---
chr8	30563146	30570889	30563156	30564440	30569615	30570884	97	30563140	30563145	30570890	30570895	30564678	30564699	-	86	30563150	30570882
chr8	30592167	30602393	30592167	30594275	30600288	30602393	96	---	---	---	---	30594485	30594504	-	85	---	---
chr8	30629052	30636897	30629065	30630340	30635544	30636884	91	30629047	30629051	30636898	30636902	30630421	30630481	-	80	30629065	30636890
chr8	30631551	30650682	30631551	30633384	30648836	30650682	94	---	---	---	---	30633949	30633976	-	75	---	---
chr8	30635544	30638448	30635544	30635789	30638203	30638448	93	---	---	---	---	30635838	30635852	-	80	30635544	30638437
chr8	30646490	30654180	30646490	30647583	30653079	30654180	95	---	---	---	---	30647670	30647733	-	81	---	---
chr8	30671716	30680006	30671716	30672177	30679546	30680006	95	---	---	---	---	30679230	30679261	+	84	---	---
chr8	30697268	30708623	30697268	30698495	30707400	30708623	94	---	---	---	---	30706990	30707013	+	70	30697269	30708621
chr8	30718672	30731081	30718672	30719369	30730385	30731081	95	---	---	---	---	30719874	30719920	-	76	30718672	30731079
chr8	30718946	30730782	30718946	30719070	30730659	30730782	95	---	---	---	---	30719595	30719614	-	80	30718952	30730774
chr8	30731085	30744925	30731085	30734342	30741705	30744925	95	---	---	---	---	30741421	30741441	+	90	30731100	30744923
chr8	30747685	30751013	30747685	30747917	30750782	30751013	95	---	---	---	---	30750638	30750690	+	77	30747693	30751010
chr8	30810674	30826301	30810674	30811488	30825486	30826301	95	---	---	---	---	30824786	30824807	+	81	30810677	30826299
chr8	30817260	30824951	30817260	30820142	30822078	30824951	86	---	---	---	---	30822048	30822061	+	78	---	---
chr8	30831098	30845342	30831098	30834315	30842168	30845342	95	---	---	---	---	30834481	30834498	-	77	30831101	30845340
chr8	30865345	30873432	30865345	30868010	30870763	30873432	96	---	---	---	---	30868084	30868103	-	70	30865345	30873429
chr8	30875723	30884136	30875726	30877017	30882835	30884127	98	30875717	30875722	30884137	30884142	30877224	30877239	-	87	30875726	30884127
chr8	30885868	30898296	30885868	30886569	30897596	30898296	97	---	---	---	---	30887082	30887120	-	74	30885868	30898288
chr8	30886091	30898053	30886091	30886325	30897819	30898053	98	---	---	---	---	30886799	30886818	-	80	30886100	30898044
chr8	30910113	30922551	30910113	30910806	30921848	30922551	92	---	---	---	---	30911332	30911359	-	71	30910114	30922549
chr8	30923537	30931211	30923539	30924875	30929874	30931210	97	30923532	30923536	30931212	30931216	30924964	30925034	-	80	30923540	30931210
chr8	30941913	30956236	30941918	30942969	30955178	30956229	99	30941908	30941912	30956237	30956241	30943359	30943380	-	77	30941921	30956227
chr8	30958184	30966316	30958184	30959524	30964969	30966309	93	30958179	30958183	30966317	30966321	30964824	30964887	+	81	30958184	30966306
chr8	30978079	30986006	30978090	30979443	30984640	30985992	98	30978074	30978078	30986007	30986011	30979520	30979583	-	82	---	---
chr8	31025118	31046491	31025118	31026575	31045047	31046491	95	---	---	---	---	31044260	31044280	+	76	31025118	31046484
chr8	31036078	31044388	31036078	31037731	31042735	31044388	98	---	---	---	---	31042599	31042639	+	73	31036078	31044386
chr8	31046491	31055795	31046491	31047725	31054561	31055795	99	---	---	---	---	31047978	31047993	-	81	31046491	31055793
chr8	31060313	31082134	31060313	31061295	31081159	31082134	92	---	---	---	---	31080205	31080222	+	94	31060330	31082132
chr8	31066028	31073580	31066028	31067266	31072342	31073580	98	---	---	---	---	31067471	31067491	-	71	31066029	31073578
chr8	31088055	31098906	31088055	31089016	31097915	31098906	90	---	---	---	---	31089411	31089461	-	76	---	---
chr8	31106693	31118578	31106693	31106824	31118447	31118578	96	---	---	---	---	31107336	31107368	-	72	31106693	31118571
chr8	31142317	31156469	31142317	31145334	31153502	31156469	96	---	---	---	---	31145422	31145452	-	74	---	---
chr8	31157458	31168433	31157458	31159760	31166124	31168426	99	31157452	31157457	31168434	31168439	31166052	31166075	+	70	---	---
chr8	31170536	31185905	31170548	31171743	31184721	31185896	96	31170531	31170535	31185906	31185910	31184266	31184295	+	70	31170548	31185901
chr8	31173639	31181199	31173639	31174870	31179963	31181199	99	---	---	---	---	31179732	31179753	+	72	31173639	31181197
chr8	31198067	31218023	31198067	31201060	31215024	31218023	88	---	---	---	---	31214360	31214384	+	72	---	---
chr8	31209583	31218428	31209597	31209986	31218018	31218420	91	31209577	31209582	31218429	31218434	31210253	31210271	-	73	31209586	31218412
chr8	31210739	31213704	31210739	31211262	31213203	31213704	85	---	---	---	---	31211333	31211362	-	70	---	---
chr8	31218857	31229122	31218857	31220203	31227776	31229122	99	---	---	---	---	31220502	31220518	-	76	31218857	31229120
chr8	31230613	31241276	31230613	31233087	31238806	31241276	95	---	---	---	---	31233355	31233373	-	73	31230621	31241268
chr8	31242887	31263206	31242887	31244540	31261553	31263206	98	---	---	---	---	31245250	31245269	-	70	31242888	31263204
chr8	31249337	31261410	31249349	31249808	31260948	31261407	99	31249332	31249336	31261411	31261415	31250096	31250113	-	72	31249344	31261405
chr8	31266576	31275143	31266576	31269788	31271944	31275143	98	---	---	---	---	---	---	0	--	31266576	31275140
chr8	31276832	31296478	31276832	31277942	31295367	31296478	96	---	---	---	---	31294541	31294560	+	85	31276834	31296474
chr8	31281956	31288922	31281956	31282401	31288477	31288922	86	---	---	---	---	31282636	31282654	-	78	31281969	31288920
chr8	31282350	31300006	31282350	31284504	31297816	31300006	89	---	---	---	---	31285001	31285039	-	74	---	---
chr8	31294811	31302257	31294811	31295890	31301177	31302257	99	---	---	---	---	31301028	31301056	+	72	---	---
chr8	31310597	31318104	31310597	31311866	31316844	31318104	94	---	---	---	---	31311918	31311973	-	80	31310597	31318101
chr8	31338005	31346214	31338006	31339353	31344910	31346212	89	31338000	31338004	31346215	31346219	31344667	31344686	+	75	31338007	31346212
chr8	31378160	31385187	31378160	31378551	31384797	31385187	98	---	---	---	---	31378646	31378686	-	75	31378173	31385185
chr8	31409353	31428430	31409353	31410134	31427649	31428430	98	---	---	---	---	31410961	31410980	-	80	31409353	31428427
chr8	31415675	31427649	31415675	31416135	31427189	31427649	99	---	---	---	---	31416350	31416367	-	72	31415675	31427647
chr8	31447105	31461050	31447109	31450059	31458018	31461036	94	31447100	31447104	31461051	31461055	31450359	31450392	-	79	31447106	31461031
chr8	31447967	31462385	31447971	31451882	31458949	31462379	87	31447961	31447966	31462386	31462391	31452219	31452236	-	72	---	---
chr8	31468597	31480906	31468600	31469201	31480291	31480892	99	31468592	31468596	31480907	31480911	31479737	31479782	+	78	31468602	31480896
chr8	31491452	31499304	31491452	31492686	31498070	31499304	98	---	---	---	---	31492936	31492954	-	73	31491452	31499302
chr8	31506964	31518751	31506964	31507663	31518068	31518751	93	---	---	---	---	31508159	31508184	-	80	31506966	31518748
chr8	31543029	31549294	31543036	31546084	31546246	31549279	96	31543024	31543028	31549295	31549299	31546208	31546236	+	72	31543031	31549279
chr8	31555029	31568788	31555029	31558202	31565571	31568788	96	---	---	---	---	31558545	31558571	-	74	---	---
chr8	31572516	31582157	31572516	31572702	31581970	31582157	87	---	---	---	---	31572894	31572910	-	76	31572522	31582154
chr8	31573600	31581320	31573600	31574881	31580037	31581318	99	31573594	31573599	31581321	31581326	31579779	31579797	+	89	31573600	31581319
chr8	31613126	31622444	31613126	31614362	31621206	31622444	97	---	---	---	---	31614610	31614625	-	81	31613129	31622442
chr8	31636670	31650577	31636670	31637265	31649983	31650577	98	---	---	---	---	31637827	31637840	-	78	---	---
chr8	31655729	31673000	31655729	31656179	31672550	31673000	94	---	---	---	---	31671731	31671760	+	70	---	---
chr8	31668092	31671583	31668104	31668247	31671435	31671577	88	31668087	31668091	31671584	31671588	31671275	31671303	+	79	31668099	31671573
chr8	31682786	31702361	31682786	31684065	31701133	31702361	89	---	---	---	---	31700279	31700322	+	86	31682786	31702358
chr8	31683060	31702266	31683075	31683917	31701401	31702255	93	31683055	31683059	31702267	31702271	31684722	31684761	-	72	---	---
chr8	31687227	31699290	31687227	31687687	31698830	31699290	96	31687222	31687226	31699291	31699295	31688197	31688240	-	72	31687227	31699289
chr8	31722282	31741088	31722290	31726066	31737344	31741078	88	31722277	31722281	31741089	31741093	31736828	31736847	+	75	31722294	31741079
chr8	31724126	31740077	31724126	31725049	31739180	31740077	85	---	---	---	---	31738520	31738545	+	76	31724142	31740061
chr8	31731513	31734078	31731513	31731920	31733672	31734078	98	31731507	31731512	31734079	31734084	31733609	31733622	+	71	31731513	31734076
chr8	31734769	31752904	31734769	31736206	31751452	31752904	91	---	---	---	---	31736529	31736545	-	70	---	---
chr8	31752904	31759896	31752904	31753115	31759685	31759896	97	---	---	---	---	31759357	31759378	+	77	31752904	31759885
chr8	31754029	31760106	31754029	31754244	31759891	31760106	96	---	---	---	---	31754331	31754394	-	82	---	---
chr8	31767821	31780174	31767821	31768508	31779486	31780173	99	31767816	31767820	31780175	31780179	31778937	31778982	+	78	31767821	31780170
chr8	31805419	31814869	31805419	31807051	31813225	31814869	97	---	---	---	---	31807146	31807186	-	75	31805420	31814867
chr8	31820523	31834369	31820523	31823119	31831773	31834369	98	---	---	---	---	31831340	31831355	+	81	---	---
chr8	31841690	31850790	31841690	31842743	31849737	31850790	94	---	---	---	---	31849500	31849522	+	78	31841690	31850776
chr8	31853531	31862641	31853531	31853991	31862181	31862641	94	---	---	---	---	31861776	31861793	+	94	---	---
chr8	31873925	31889222	31873933	31877974	31885175	31889221	96	31873920	31873924	31889223	31889227	31884974	31884991	+	77	---	---
chr8	31894536	31898907	31894536	31895616	31897852	31898907	94	---	---	---	---	31895627	31895646	-	85	31894548	31898904
chr8	31922533	31934519	31922536	31922865	31934178	31934507	97	31922528	31922532	31934520	31934524	31923342	31923361	-	75	31922535	31934500
chr8	31922535	31929332	31922535	31925378	31926474	31929332	95	---	---	---	---	31925438	31925450	-	84	31922535	31929331
chr8	31923475	31929342	31923478	31925378	31927417	31929332	94	31923470	31923474	31929343	31929347	31925438	31925450	-	84	31923493	31929337
chr8	31940832	31954133	31940832	31944758	31949720	31954133	88	---	---	---	---	---	---	0	--	31940832	31954131
chr8	31972920	31988385	31972920	31977832	31983467	31988385	95	---	---	---	---	31977964	31977985	-	72	---	---
chr8	31990319	32011593	31990333	31991848	32010068	32011582	98	31990314	31990318	32011594	32011598	32009262	32009314	+	77	31990329	32011589
chr8	32023787	32039536	32023787	32028334	32035020	32039536	96	---	---	---	---	32028522	32028539	-	77	32023787	32039522
chr8	32043476	32046048	32043476	32043885	32045639	32046048	99	---	---	---	---	32043934	32043947	-	71	32043477	32046046
chr8	32056726	32064476	32056726	32057957	32063245	32064476	98	---	---	---	---	32063001	32063020	+	75	32056726	32064474
chr8	32064824	32072725	32064833	32066031	32071488	32072712	95	32064819	32064823	32072726	32072730	32071364	32071403	+	72	32064830	32072717
chr8	32096485	32118416	32096485	32097205	32117696	32118416	97	---	---	---	---	32098162	32098177	-	81	32096486	32118414
chr8	32100131	32112534	32100131	32101344	32111299	32112534	97	---	---	---	---	32110801	32110815	+	73	32100131	32112531
chr8	32114634	32131043	32114634	32117090	32128589	32131043	85	---	---	---	---	32128085	32128097	+	84	32114645	32131035
chr8	32140233	32162185	32140239	32141276	32161130	32162173	95	32140227	32140232	32162186	32162191	32142179	32142192	-	85	32140243	32162177
chr8	32143307	32150905	32143317	32144596	32149637	32150895	96	32143302	32143306	32150906	32150910	32144819	32144848	-	70	32143317	32150895
chr8	32184071	32197994	32184081	32187703	32194284	32197984	96	32184065	32184070	32197995	32198000	32193995	32194015	+	80	---	---
chr8	32201391	32206425	32201391	32201846	32206018	32206425	87	---	---	---	---	---	---	0	--	32201391	32206423
chr8	32213335	32216776	32213335	32214196	32215930	32216776	96	---	---	---	---	32214250	32214295	-	82	---	---
chr8	32226888	32235235	32226888	32228175	32233975	32235235	96	---	---	---	---	32228392	32228407	-	87	32226891	32235233
chr8	32250663	32256008	32250663	32250991	32255680	32256008	99	---	---	---	---	32255523	32255551	+	72	32250663	32256006
chr8	32291141	32311708	32291141	32292213	32310631	32311708	85	---	---	---	---	32293049	32293092	-	72	32291142	32311703
chr8	32299468	32306284	32299472	32300730	32305019	32306277	98	32299463	32299467	32306285	32306289	32304911	32304965	+	81	32299472	32306275
chr8	32326868	32334984	32326868	32328247	32333604	32334984	98	---	---	---	---	32328470	32328488	-	78	32326868	32334982
chr8	32343299	32351976	32343299	32347635	32347640	32351976	99	---	---	---	---	---	---	0	--	---	---
chr8	32359167	32368412	32359167	32360402	32367177	32368412	96	---	---	---	---	32360648	32360663	-	81	32359168	32368410
chr8	32378629	32393072	32378629	32381995	32389412	32393072	89	---	---	---	---	32382321	32382338	-	77	32378630	32393058
chr8	32407304	32419393	32407304	32407599	32419101	32419393	87	---	---	---	---	32407949	32407970	-	72	---	---
chr8	32423910	32426668	32423910	32424382	32426195	32426668	89	---	---	---	---	32426117	32426128	+	75	32423917	32426655
chr8	32436545	32446751	32436545	32437260	32446063	32446751	92	---	---	---	---	32445622	32445636	+	86	32436554	32446749
chr8	32456222	32469284	32456237	32457940	32467581	32469284	96	32456217	32456221	32469285	32469289	32467100	32467137	+	81	---	---
chr8	32470980	32481325	32470981	32474203	32478111	32481311	95	32470975	32470979	32481326	32481330	32474220	32474239	-	80	---	---
chr8	32531231	32545068	32531231	32532146	32544153	32545068	98	---	---	---	---	32532565	32532578	-	78	---	---
chr8	32546980	32559168	32546980	32549525	32556625	32559168	98	---	---	---	---	32556437	32556454	+	83	32546985	32559159
chr8	32566348	32575705	32566351	32567865	32574179	32575692	98	32566341	32566347	32575706	32575712	32568136	32568155	-	70	32566349	32575690
chr8	32593600	32598867	32593600	32593992	32598475	32598867	99	---	---	---	---	32594092	32594105	-	85	32593602	32598866
chr8	32619194	32633378	32619194	32620242	32632331	32633378	99	---	---	---	---	32631843	32631862	+	75	32619195	32633374
chr8	32642542	32656668	32642542	32643572	32655639	32656668	97	---	---	---	---	32644026	32644048	-	73	32642542	32656666
chr8	32659057	32673412	32659071	32660104	32672368	32673402	96	32659051	32659056	32673413	32673418	32671811	32671827	+	70	32659072	32673400
chr8	32678767	32698590	32678767	32679405	32697952	32698590	94	---	---	---	---	32680275	32680332	-	72	32678771	32698573
chr8	32680621	32701182	32680621	32683226	32698584	32701182	95	---	---	---	---	32697825	32697845	+	76	---	---
chr8	32689638	32697962	32689650	32691305	32696298	32697953	98	32689633	32689637	32697963	32697967	32696162	32696202	+	75	32689648	32697951
chr8	32708958	32716930	32708960	32710193	32715696	32716930	96	32708952	32708957	32716931	32716936	32715456	32715474	+	78	32708961	32716927
chr8	32725285	32743483	32725289	32727250	32741599	32743470	93	32725279	32725284	32743484	32743489	32727896	32727909	-	100	32725290	32743481
chr8	32732850	32740728	32732860	32734197	32739385	32740722	99	32732845	32732849	32740729	32740733	32739218	32739281	+	82	32732853	32740720
chr8	32750517	32759851	32750522	32752034	32758339	32759851	98	32750510	32750516	32759852	32759858	32758024	32758043	+	70	32750522	32759849
chr8	32788018	32809016	32788018	32788583	32808452	32809016	96	---	---	---	---	32807513	32807549	+	81	---	---
chr8	32791141	32812710	32791146	32791276	32812580	32812710	88	32791136	32791140	32812711	32812715	32811746	32811766	+	76	---	---
chr8	32798194	32810078	32798202	32798685	32809586	32810069	97	32798188	32798193	32810079	32810084	32809041	32809054	+	71	32798195	32810073
chr8	32803249	32810507	32803249	32803699	32810057	32810507	96	---	---	---	---	32803797	32803819	-	82	32803249	32810505
chr8	32810594	32818006	32810594	32811884	32816716	32818006	98	---	---	---	---	32816514	32816562	+	71	32810594	32818004
chr8	32836180	32844128	32836180	32837356	32842961	32844128	97	---	---	---	---	32842701	32842715	+	73	32836180	32844126
chr8	32854579	32862049	32854579	32855846	32860768	32862048	94	32854574	32854578	32862050	32862054	32860548	32860615	+	70	32854579	32862045
chr8	32864112	32878724	32864112	32868404	32874431	32878724	99	---	---	---	---	32874131	32874147	+	94	32864112	32878721
chr8	32895422	32901947	32895422	32896466	32900901	32901947	97	---	---	---	---	32900756	32900787	+	81	---	---
chr8	32898740	32918269	32898755	32900477	32916547	32918264	96	32898735	32898739	32918270	32918274	32901150	32901165	-	75	---	---
chr8	32901945	32909910	32901945	32903143	32908713	32909910	95	---	---	---	---	32908473	32908491	+	78	---	---
chr8	32909925	32919885	32909925	32910223	32919585	32919885	95	---	---	---	---	32919524	32919543	+	70	---	---
chr8	32921335	32936512	32921335	32922154	32935693	32936512	99	---	---	---	---	32935076	32935095	+	80	32921351	32936509
chr8	32948513	32957780	32948513	32950031	32956264	32957780	96	---	---	---	---	32955952	32955970	+	73	32948513	32957778
chr8	32967205	32983231	32967205	32967954	32982503	32983231	92	---	---	---	---	32968498	32968520	-	86	---	---
chr8	32995869	33013223	32995869	32997429	33011714	33013223	94	---	---	---	---	32998055	32998082	-	71	---	---
chr8	33004698	33013807	33004698	33006329	33012176	33013807	90	---	---	---	---	33006590	33006604	-	93	---	---
chr8	33016154	33023321	33016154	33016668	33022806	33023321	94	---	---	---	---	33022677	33022716	+	70	33016160	33023302
chr8	33025039	33033125	33025039	33028019	33030151	33033125	92	---	---	---	---	33030045	33030059	+	73	33025039	33033122
chr8	33034805	33041761	33034805	33035268	33041298	33041761	91	---	---	---	---	33035529	33035551	-	91	33034805	33041756
chr8	33046725	33060382	33046725	33049663	33057448	33060382	97	---	---	---	---	33050036	33050053	-	72	33046727	33060370
chr8	33080588	33094230	33080588	33081913	33092928	33094230	92	---	---	---	---	33092377	33092417	+	73	---	---
chr8	33086942	33092871	33086942	33087486	33092307	33092871	91	---	---	---	---	33087678	33087695	-	88	---	---
chr8	33101677	33120438	33101677	33105072	33117021	33120438	90	---	---	---	---	33116653	33116677	+	76	33101679	33120419
chr8	33105472	33120683	33105484	33105734	33120432	33120682	92	33105467	33105471	33120684	33120688	33106355	33106389	-	85	---	---
chr8	33105735	33122762	33105735	33106818	33121700	33122762	95	---	---	---	---	33120980	33120998	+	89	33105735	33122746
chr8	33114812	33122914	33114812	33115070	33122649	33122914	87	---	---	---	---	33115429	33115444	-	81	33114813	33122912
chr8	33120745	33138997	33120745	33120923	33138819	33138997	86	---	---	---	---	33137947	33137977	+	80	33120745	33138990
chr8	33122984	33138817	33122984	33127564	33134237	33138817	98	---	---	---	---	33127806	33127822	-	88	33122984	33138815
chr8	33156462	33168298	33156472	33156857	33167903	33168288	97	33156455	33156461	33168299	33168305	33157355	33157374	-	80	33156472	33168288
chr8	33173613	33193876	33173613	33175254	33192235	33193876	85	---	---	---	---	33191417	33191442	+	73	33173618	33193872
chr8	33177039	33186254	33177039	33178279	33185014	33186254	97	---	---	---	---	33178507	33178522	-	81	33177039	33186250
chr8	33190800	33199097	33190800	33192454	33197443	33199097	98	---	---	---	---	33197307	33197347	+	75	33190800	33199094
chr8	33226458	33241238	33226468	33230015	33237705	33241232	97	33226453	33226457	33241239	33241243	33230181	33230198	-	77	---	---
chr8	33261522	33275755	33261522	33262520	33274758	33275755	98	---	---	---	---	33263066	33263082	-	70	33261522	33275753
chr8	33286346	33306006	33286346	33287378	33304976	33306006	91	---	---	---	---	33288153	33288183	-	80	33286347	33306003
chr8	33288190	33302387	33288190	33289199	33301378	33302387	99	---	---	---	---	33300815	33300831	+	70	33288190	33302385
chr8	33312383	33327713	33312383	33316495	33323610	33327713	97	---	---	---	---	33323254	33323277	+	79	33312386	33327711
chr8	33330114	33339351	33330128	33331717	33337753	33339342	99	33330108	33330113	33339352	33339357	33337631	33337658	+	78	33330119	33339348
chr8	33354633	33362366	33354633	33355982	33361036	33362366	93	---	---	---	---	33356205	33356234	-	70	33354636	33362364
chr8	33400589	33414103	33400589	33401789	33412928	33414100	88	33400583	33400588	33414104	33414109	33412502	33412525	+	70	---	---
chr8	33403829	33411191	33403829	33405476	33409541	33411191	97	---	---	---	---	33409406	33409446	+	73	33403829	33411189
chr8	33417950	33425829	33417950	33419269	33424489	33425829	96	---	---	---	---	33419352	33419415	-	81	33417950	33425826
chr8	33434382	33445370	33434383	33435423	33444325	33445366	96	33434377	33434381	33445371	33445375	33435679	33435699	-	71	33434385	33445364
chr8	33461861	33470297	33461861	33462000	33470163	33470297	88	---	---	---	---	33462136	33462161	-	73	33461868	33470280
chr8	33485251	33494742	33485251	33485949	33494044	33494742	92	---	---	---	---	33486252	33486281	-	80	---	---
chr8	33498063	33504507	33498063	33499252	33503332	33504507	93	---	---	---	---	33499413	33499455	-	72	33498069	33504505
chr8	33512407	33520052	33512407	33513674	33518763	33520052	96	---	---	---	---	33513890	33513909	-	80	33512407	33520051
chr8	33521190	33530545	33521190	33522461	33529329	33530545	93	---	---	---	---	33529065	33529080	+	81	33521190	33530542
chr8	33532448	33541678	33532448	33533954	33540171	33541678	95	---	---	---	---	33539963	33539995	+	78	33532449	33541676
chr8	33559756	33567780	33559756	33560922	33566623	33567780	92	---	---	---	---	33566339	33566382	+	72	---	---
chr8	33570411	33577480	33570411	33571974	33575893	33577480	89	---	---	---	---	33575771	33575792	+	81	33570411	33577478
chr8	33579048	33586782	33579048	33580374	33585463	33586782	94	---	---	---	---	33585317	33585376	+	81	33579049	33586780
chr8	33599715	33616663	33599715	33600425	33615953	33616663	96	---	---	---	---	33601181	33601201	-	95	33599715	33616660
chr8	33635705	33643312	33635715	33636995	33642051	33643310	95	33635700	33635704	33643313	33643317	33637135	33637152	-	83	33635713	33643308
chr8	33651296	33658192	33651296	33652243	33657246	33658192	94	---	---	---	---	33652338	33652377	-	72	33651296	33658190
chr8	33661464	33670312	33661464	33662669	33669108	33670312	95	---	---	---	---	33668803	33668822	+	80	33661477	33670308
chr8	33671608	33688795	33671617	33672253	33688123	33688780	89	33671603	33671607	33688796	33688800	33687528	33687564	+	78	33671615	33688786
chr8	33696169	33717660	33696169	33697097	33716735	33717660	96	---	---	---	---	33698025	33698045	-	80	---	---
chr8	33699215	33704993	33699215	33700577	33703638	33704993	97	---	---	---	---	33703485	33703551	+	79	33699215	33704978
chr8	33700044	33704816	33700044	33700393	33704467	33704816	96	---	---	---	---	33704363	33704384	+	77	---	---
chr8	33708442	33716744	33708452	33710099	33715092	33716744	97	33708437	33708441	33716745	33716749	33710194	33710234	-	75	33708452	33716742
chr8	33723332	33732430	33723332	33724666	33731069	33732430	95	---	---	---	---	33724936	33724955	-	70	---	---
chr8	33741760	33750030	33741760	33743413	33748375	33750030	98	---	---	---	---	33743507	33743547	-	75	33741760	33750027
chr8	33752791	33761995	33752791	33754376	33760410	33761995	99	---	---	---	---	33754471	33754498	-	78	33752791	33761993
chr8	33762046	33770320	33762046	33763326	33769040	33770320	98	---	---	---	---	33763545	33763560	-	87	33762047	33770318
chr8	33796147	33810734	33796153	33796280	33810595	33810722	85	33796141	33796146	33810735	33810740	33796817	33796847	-	77	---	---
chr8	33798953	33810596	33798953	33800332	33809215	33810596	98	---	---	---	---	33808798	33808850	+	77	33798957	33810593
chr8	33815668	33824722	33815670	33816948	33823443	33824718	97	33815663	33815667	33824723	33824727	33816951	33816975	-	84	---	---
chr8	33828988	33843958	33828988	33832873	33840073	33843958	99	---	---	---	---	33833039	33833073	-	74	33828989	33843956
chr8	33844484	33853654	33844484	33844749	33853389	33853654	97	---	---	---	---	33845022	33845039	-	77	33844490	33853645
chr8	33861120	33881651	33861120	33862442	33880316	33881651	93	---	---	---	---	33879458	33879474	+	76	33861120	33881648
chr8	33866471	33878869	33866471	33867166	33878170	33878869	98	---	---	---	---	33867667	33867715	-	75	33866471	33878864
chr8	33894088	33900454	33894088	33894450	33900092	33900454	87	---	---	---	---	33894667	33894686	-	70	33894089	33900438
chr8	33901670	33904719	33901670	33902468	33903910	33904719	91	---	---	---	---	33902524	33902567	-	70	---	---
chr8	33905292	33922169	33905296	33905954	33921455	33922163	90	33905286	33905291	33922170	33922175	33906713	33906729	-	94	33905296	33922167
chr8	33907069	33916386	33907069	33908586	33914870	33916386	99	---	---	---	---	33908827	33908859	-	75	33907069	33916384
chr8	33923173	33927487	33923173	33925344	33925343	33927487	95	---	---	---	---	---	---	0	--	---	---
chr8	33955070	33965937	33955070	33956612	33964417	33965937	94	---	---	---	---	33964220	33964232	+	92	---	---
chr8	33969660	33981584	33969660	33970140	33981103	33981584	97	---	---	---	---	33970344	33970361	-	72	33969669	33981582
chr8	33993943	34000972	33993943	33994434	34000481	34000972	98	---	---	---	---	33994517	33994593	-	75	33993948	34000969
chr8	34016949	34028477	34016949	34017409	34028018	34028477	96	---	---	---	---	34027712	34027729	+	72	34016949	34028475
chr8	34038977	34053160	34038977	34039965	34052172	34053160	98	---	---	---	---	34040515	34040531	-	70	34038978	34053158
chr8	34053267	34062572	34053267	34054630	34061227	34062572	92	---	---	---	---	34054929	34054956	-	75	---	---
chr8	34074632	34079859	34074632	34075006	34079485	34079859	95	---	---	---	---	34079348	34079362	+	80	34074632	34079857
chr8	34082038	34087329	34082038	34082207	34087160	34087329	95	---	---	---	---	34086912	34086926	+	86	34082038	34087327
chr8	34091068	34094248	34091074	34091204	34094113	34094243	93	34091063	34091067	34094249	34094253	34091339	34091350	-	83	34091074	34094240
chr8	34104196	34106833	34104209	34104618	34106413	34106822	97	34104190	34104195	34106834	34106839	34104665	34104678	-	71	34104207	34106818
chr8	34123711	34131925	34123712	34125286	34130254	34131921	93	34123704	34123710	34131926	34131932	34125381	34125421	-	75	34123712	34131919
chr8	34132414	34152348	34132414	34132869	34151892	34152348	95	---	---	---	---	34133606	34133629	-	87	34132415	34152346
chr8	34136555	34144313	34136555	34137839	34143029	34144313	99	---	---	---	---	34142769	34142789	+	85	34136556	34144312
chr8	34172198	34185517	34172198	34175770	34182290	34185505	85	34172193	34172197	34185518	34185522	34175962	34175975	-	92	34172198	34185513
chr8	34191102	34210332	34191102	34192578	34208905	34210332	91	---	---	---	---	34193313	34193331	-	73	34191105	34210329
chr8	34211900	34231874	34211900	34214644	34229060	34231874	93	---	---	---	---	34215225	34215240	-	81	34211900	34231873
chr8	34214644	34226478	34214644	34216230	34224892	34226478	99	---	---	---	---	34216601	34216627	-	85	34214644	34226475
chr8	34217826	34220455	34217839	34218249	34220038	34220448	99	34217820	34217825	34220456	34220461	34218294	34218307	-	71	34217830	34220454
chr8	34229802	34242750	34229802	34232956	34239595	34242750	96	---	---	---	---	34233244	34233257	-	85	---	---
chr8	34252524	34272096	34252524	34253678	34270945	34272096	96	---	---	---	---	34270637	34270654	+	77	34252527	34272094
chr8	34263676	34270949	34263685	34265867	34268764	34270945	97	34263671	34263675	34270950	34270954	34265950	34265965	-	87	34263693	34270946
chr8	34275646	34283042	34275646	34276290	34282419	34283042	90	---	---	---	---	34282185	34282200	+	87	---	---
chr8	34290872	34297764	34290872	34291311	34297324	34297764	93	---	---	---	---	34291588	34291612	-	76	34290872	34297755
chr8	34291385	34298999	34291385	34292623	34297761	34298999	96	---	---	---	---	34297550	34297583	+	76	---	---
chr8	34291663	34298651	34291663	34292276	34298039	34298651	96	---	---	---	---	34297830	34297875	+	89	---	---
chr8	34299697	34315103	34299697	34303427	34311207	34315103	91	---	---	---	---	34303780	34303816	-	70	34299698	34315100
chr8	34320696	34335805	34320696	34324688	34331822	34335805	97	---	---	---	---	34331565	34331600	+	75	---	---
chr8	34344245	34359940	34344245	34345569	34358630	34359940	92	---	---	---	---	34358118	34358135	+	77	34344245	34359938
chr8	34351609	34372700	34351609	34353017	34371264	34372700	85	---	---	---	---	34370424	34370482	+	72	---	---
chr8	34364366	34369587	34364367	34365979	34367967	34369579	90	34364361	34364365	34369588	34369592	34367890	34367904	+	80	34364384	34369577
chr8	34380489	34393875	34380492	34380647	34393706	34393861	92	34380484	34380488	34393876	34393880	34393264	34393281	+	77	34380503	34393872
chr8	34385851	34389049	34385851	34387014	34387868	34389049	90	---	---	---	---	---	---	0	--	34385858	34389037
chr8	34401046	34418495	34401046	34402226	34417317	34418495	93	---	---	---	---	34416666	34416695	+	70	---	---
chr8	34403866	34412176	34403866	34405526	34410516	34412176	99	---	---	---	---	34405615	34405655	-	75	34403867	34412172
chr8	34419109	34423943	34419109	34419942	34423109	34423943	95	---	---	---	---	34420054	34420069	-	93	34419109	34423940
chr8	34426364	34438752	34426364	34427061	34438055	34438752	99	---	---	---	---	34427565	34427610	-	78	34426364	34438750
chr8	34445974	34455498	34445974	34446709	34454771	34455498	92	---	---	---	---	34454367	34454390	+	79	34445974	34455496
chr8	34466372	34480775	34466382	34469511	34477641	34480771	97	34466367	34466371	34480776	34480780	34477316	34477336	+	71	---	---
chr8	34489118	34495075	34489118	34490266	34493917	34495075	92	---	---	---	---	34490317	34490368	-	80	34489127	34495071
chr8	34515534	34534620	34515534	34517432	34532467	34534620	87	---	---	---	---	34531833	34531873	+	80	34515536	34534617
chr8	34517454	34529194	34517469	34518151	34528511	34529194	99	34517449	34517453	34529195	34529199	34528040	34528060	+	71	34517459	34529192
chr8	34546768	34554953	34546781	34548019	34553713	34554950	97	34546763	34546767	34554954	34554958	34548264	34548279	-	81	34546773	34554947
chr8	34561377	34569758	34561377	34563032	34568015	34569758	93	---	---	---	---	34567879	34567919	+	75	34561378	34569756
chr8	34606128	34618622	34606128	34609852	34614896	34618622	98	---	---	---	---	34614713	34614740	+	71	---	---
chr8	34621812	34624779	34621812	34622583	34624006	34624779	90	---	---	---	---	---	---	0	--	34621812	34624775
chr8	34627151	34642546	34627163	34631299	34638293	34642542	95	34627143	34627150	34642547	34642554	34631630	34631649	-	75	---	---
chr8	34650132	34662544	34650132	34650835	34661840	34662544	97	---	---	---	---	34651339	34651384	-	78	34650140	34662542
chr8	34663871	34670765	34663871	34665987	34668586	34670765	87	---	---	---	---	---	---	0	--	34663889	34670763
chr8	34676040	34693273	34676044	34676933	34692375	34693260	96	34676035	34676039	34693274	34693278	34691653	34691671	+	89	34676042	34693262
chr8	34685214	34693606	34685214	34685565	34693255	34693606	95	---	---	---	---	34692870	34692887	+	83	34685216	34693603
chr8	34685269	34693550	34685269	34685509	34693310	34693550	93	---	---	---	---	34693085	34693111	+	81	---	---
chr8	34697127	34717518	34697127	34697836	34716809	34717518	96	---	---	---	---	34715957	34715986	+	70	34697127	34717516
chr8	34704648	34712582	34704648	34705830	34711399	34712582	98	---	---	---	---	34706075	34706089	-	73	34704654	34712580
chr8	34726335	34735694	34726335	34727567	34734462	34735694	98	---	---	---	---	34734181	34734215	+	77	34726336	34735692
chr8	34767696	34784800	34767696	34769211	34783282	34784800	98	---	---	---	---	34769795	34769824	-	80	34767701	34784798
chr8	34771521	34779315	34771521	34772720	34778128	34779315	97	---	---	---	---	34777898	34777955	+	70	34771524	34779313
chr8	34809541	34819499	34809541	34811964	34817089	34819499	98	---	---	---	---	34812086	34812105	-	70	34809551	34819497
chr8	34861936	34866486	34861943	34862405	34866010	34866472	96	34861930	34861935	34866487	34866492	34865942	34865961	+	70	34861937	34866480
chr8	34875161	34884015	34875161	34877314	34881862	34884015	98	---	---	---	---	34881817	34881833	+	70	---	---
chr8	34888439	34895823	34888439	34889206	34895056	34895823	94	---	---	---	---	34889380	34889437	-	70	34888443	34895820
chr8	34911320	34927014	34911325	34915745	34922402	34927006	93	34911315	34911319	34927015	34927019	34915900	34915917	-	77	---	---
chr8	34928557	34936052	34928557	34929848	34934783	34936052	95	---	---	---	---	34934537	34934560	+	75	34928558	34936040
chr8	34958374	34979769	34958382	34961726	34976444	34979754	96	34958369	34958373	34979770	34979774	34975999	34976011	+	76	---	---
chr8	34966500	34975682	34966511	34967548	34974633	34975670	98	34966495	34966499	34975683	34975687	34967708	34967781	-	79	---	---
chr8	34970842	34991236	34970842	34974042	34988067	34991236	92	---	---	---	---	34987366	34987394	+	72	34970845	34991233
chr8	34992138	34999621	34992138	34992953	34998804	34999621	94	---	---	---	---	34998649	34998671	+	78	---	---
chr8	35003036	35017322	35003036	35004042	35016316	35017322	98	---	---	---	---	35004588	35004604	-	70	35003036	35017320
chr8	35018039	35039343	35018039	35021403	35036099	35039343	91	---	---	---	---	35035468	35035489	+	81	---	---
chr8	35023091	35030742	35023103	35024384	35029455	35030735	98	35023084	35023090	35030743	35030749	35029203	35029232	+	70	35023096	35030741
chr8	35044393	35052176	35044393	35045589	35050980	35052176	96	---	---	---	---	35050747	35050804	+	70	35044393	35052174
chr8	35058444	35066285	35058444	35059654	35065056	35066285	95	---	---	---	---	35064814	35064832	+	78	35058444	35066283
chr8	35072343	35085828	35072354	35073844	35084329	35085816	90	35072338	35072342	35085829	35085833	35083840	35083869	+	80	35072349	35085819
chr8	35104031	35119545	35104036	35104722	35118854	35119540	97	35104026	35104030	35119546	35119550	35118240	35118269	+	73	---	---
chr8	35111566	35119978	35111566	35111867	35119677	35119978	98	---	---	---	---	35119299	35119338	+	75	35111584	35119977
chr8	35122759	35136176	35122759	35123611	35135325	35136176	92	---	---	---	---	35124177	35124196	-	70	35122760	35136165
chr8	35131871	35137639	35131871	35133373	35136171	35137639	93	---	---	---	---	---	---	0	--	---	---
chr8	35133369	35142026	35133369	35136686	35138680	35142026	90	---	---	---	---	35136740	35136760	-	71	35133370	35142023
chr8	35154092	35161734	35154092	35156932	35158843	35161734	96	---	---	---	---	35158801	35158830	+	70	35154105	35161730
chr8	35168354	35181381	35168354	35172423	35177313	35181381	99	---	---	---	---	35177213	35177234	+	86	35168354	35181378
chr8	35186569	35200808	35186569	35187595	35199782	35200808	97	---	---	---	---	35199222	35199238	+	70	35186569	35200806
chr8	35200824	35216738	35200824	35201845	35215714	35216738	93	---	---	---	---	35202464	35202477	-	85	35200830	35216737
chr8	35203448	35210257	35203448	35204603	35209082	35210257	96	---	---	---	---	35204764	35204816	-	73	35203448	35210255
chr8	35220008	35236883	35220009	35221522	35235362	35236875	98	35220003	35220007	35236884	35236888	35222097	35222126	-	80	35220009	35236881
chr8	35223318	35230875	35223320	35224579	35229584	35230864	97	35223313	35223317	35230876	35230880	35224802	35224829	-	71	35223320	35230874
chr8	35236875	35257053	35236875	35238204	35255724	35257053	97	---	---	---	---	35255446	35255476	+	80	35236883	35257051
chr8	35242708	35250336	35242721	35244000	35249044	35250323	98	35242703	35242707	35250337	35250341	35248807	35248821	+	73	35242718	35250327
chr8	35247188	35260125	35247193	35248963	35258334	35260123	86	35247181	35247187	35260126	35260132	35249317	35249334	-	83	---	---
chr8	35283206	35291513	35283208	35284276	35290443	35291511	95	35283200	35283205	35291514	35291519	35290134	35290151	+	83	---	---
chr8	35294547	35305483	35294547	35297383	35302621	35305483	97	---	---	---	---	35302387	35302406	+	85	35294554	35305481
chr8	35306011	35322172	35306011	35306728	35321450	35322172	92	---	---	---	---	35321078	35321094	+	82	---	---
chr8	35308692	35312985	35308692	35309766	35311911	35312985	98	---	---	---	---	35309833	35309864	-	71	---	---
chr8	35364895	35379444	35364897	35368289	35376159	35379435	93	35364889	35364894	35379445	35379450	35375796	35375814	+	84	35364898	35379440
chr8	35364897	35377802	35364897	35366656	35376159	35377802	90	---	---	---	---	35366916	35366959	-	72	---	---
chr8	35385637	35398026	35385652	35386348	35397324	35398020	99	35385632	35385636	35398027	35398031	35396775	35396820	+	78	35385641	35398018
chr8	35401216	35409231	35401216	35402452	35407995	35409231	99	---	---	---	---	35402698	35402729	-	71	35401216	35409229
chr8	35413020	35428048	35413020	35417078	35424277	35428048	89	---	---	---	---	35417244	35417261	-	77	35413025	35428046
chr8	35446079	35455491	35446079	35449854	35451720	35455491	89	---	---	---	---	35451704	35451717	+	71	---	---
chr8	35467563	35480279	35467563	35469036	35478807	35480279	97	---	---	---	---	35478442	35478469	+	82	---	---
chr8	35485848	35503785	35485848	35491735	35497899	35503785	98	---	---	---	---	35497753	35497782	+	80	35485862	35503783
chr8	35511237	35533076	35511237	35511659	35532652	35533076	91	---	---	---	---	35512202	35512218	-	70	---	---
chr8	35517255	35531106	35517259	35520491	35527853	35531093	96	35517250	35517254	35531107	35531111	35527531	35527551	+	90	35517262	35531100
chr8	35543005	35552677	35543005	35543698	35551970	35552664	97	35543000	35543004	35552678	35552682	35544017	35544036	-	75	35543005	35552676
chr8	35557863	35563049	35557863	35558100	35562812	35563049	99	---	---	---	---	35558232	35558267	-	75	35557863	35563047
chr8	35570213	35577675	35570220	35571432	35576448	35577667	95	35570208	35570212	35577676	35577680	35576227	35576294	+	72	35570220	35577670
chr8	35590295	35600733	35590295	35592334	35598698	35600733	94	---	---	---	---	35592630	35592652	-	78	35590305	35600720
chr8	35596315	35602993	35596315	35598699	35600731	35602993	85	---	---	---	---	---	---	0	--	35596322	35602990
chr8	35634154	35644375	35634154	35635470	35643059	35644375	99	---	---	---	---	35635815	35635831	-	94	35634154	35644373
chr8	35685279	35697635	35685279	35685968	35696946	35697635	99	---	---	---	---	35696397	35696442	+	78	35685279	35697633
chr8	35701982	35705979	35701982	35702710	35705280	35705979	85	---	---	---	---	---	---	0	--	35701984	35705976
chr8	35713564	35725949	35713570	35714267	35725250	35725947	98	35713558	35713563	35725950	35725955	35714771	35714817	-	74	35713565	35725945
chr8	35739101	35750547	35739101	35740352	35749303	35750547	93	---	---	---	---	35748906	35748927	+	72	---	---
chr8	35739539	35750547	35739539	35740352	35749741	35750547	93	---	---	---	---	35740536	35740550	-	86	35739544	35750545
chr8	35746226	35748459	35746226	35746419	35748265	35748459	95	---	---	---	---	35748208	35748243	+	80	35746231	35748449
chr8	35758788	35768020	35758788	35760001	35766820	35768020	93	---	---	---	---	35760246	35760261	-	81	35758788	35768018
chr8	35776438	35796007	35776438	35778956	35793526	35796007	93	---	---	---	---	35779654	35779678	-	72	---	---
chr8	35782036	35789642	35782036	35783678	35787985	35789642	95	---	---	---	---	35783773	35783819	-	76	35782037	35789639
chr8	35790585	35798834	35790585	35792235	35797181	35798834	98	---	---	---	---	35797045	35797085	+	75	35790585	35798832
chr8	35810292	35827230	35810292	35811226	35826297	35827230	94	---	---	---	---	35811796	35811825	-	73	---	---
chr8	35810677	35826828	35810677	35810824	35826681	35826828	95	---	---	---	---	35825889	35825947	+	71	35810692	35826814
chr8	35820990	35842799	35820990	35823206	35840552	35842799	90	---	---	---	---	35823964	35824009	-	71	35820993	35842793
chr8	35837847	35843701	35837847	35838760	35842788	35843701	98	---	---	---	---	35838933	35838955	-	86	---	---
chr8	35843715	35856076	35843715	35844409	35855382	35856076	99	---	---	---	---	35854835	35854883	+	75	35843721	35856074
chr8	35858642	35872955	35858642	35859695	35871902	35872955	99	---	---	---	---	35860085	35860106	-	77	35858646	35872953
chr8	35876569	35894835	35876569	35877394	35894007	35894835	86	---	---	---	---	35878006	35878031	-	73	35876587	35894832
chr8	35881361	35893714	35881361	35882122	35892953	35893714	94	---	---	---	---	35892415	35892436	+	90	35881364	35893712
chr8	35916959	35930193	35916959	35918938	35928215	35930193	95	---	---	---	---	35928028	35928045	+	72	35916969	35930177
chr8	35952646	35965394	35952646	35953696	35964344	35965394	98	---	---	---	---	35954054	35954067	-	92	35952646	35965392
chr8	35967480	35979728	35967480	35967947	35979262	35979728	96	---	---	---	---	35978720	35978733	+	71	35967480	35979722
chr8	35988677	36001059	35988677	35989409	36000326	36001059	94	---	---	---	---	35989916	35989954	-	71	35988678	36001057
chr8	36003189	36009714	36003204	36004025	36008881	36009711	91	36003184	36003188	36009715	36009719	36008678	36008741	+	78	---	---
chr8	36016870	36033189	36016875	36017052	36033003	36033179	95	36016865	36016869	36033190	36033194	36032286	36032304	+	73	36016875	36033187
chr8	36018114	36028206	36018114	36021362	36025005	36028206	94	---	---	---	---	36024822	36024835	+	78	36018115	36028198
chr8	36054503	36062154	36054503	36055789	36060868	36062154	98	---	---	---	---	36056023	36056043	-	85	36054504	36062147
chr8	36069513	36078759	36069523	36071112	36077160	36078749	99	36069508	36069512	36078760	36078764	36077041	36077068	+	78	36069523	36078757
chr8	36085536	36103682	36085537	36087468	36101750	36103680	96	36085531	36085535	36103683	36103687	36101035	36101059	+	72	36085537	36103677
chr8	36087598	36099888	36087598	36088293	36099193	36099888	99	---	---	---	---	36098648	36098688	+	75	36087598	36099886
chr8	36114523	36126882	36114526	36117733	36123670	36126879	98	36114518	36114522	36126883	36126887	36117948	36117967	-	75	36114526	36126880
chr8	36133857	36141666	36133857	36135056	36140467	36141666	97	---	---	---	---	36135228	36135285	-	70	36133857	36141661
chr8	36147679	36157016	36147692	36148931	36155772	36157010	98	36147674	36147678	36157017	36157021	36155516	36155531	+	81	36147683	36157008
chr8	36159211	36167077	36159211	36160441	36165845	36167077	96	---	---	---	---	36160661	36160679	-	73	36159211	36167072
chr8	36208899	36218151	36208914	36210499	36216550	36218136	98	36208894	36208898	36218152	36218156	36216428	36216455	+	78	36208915	36218149
chr8	36228629	36244620	36228629	36234426	36238791	36244620	98	---	---	---	---	---	---	0	--	---	---
chr8	36261561	36277420	36261566	36266156	36272825	36277412	96	36261555	36261560	36277421	36277426	36272639	36272656	+	77	36261563	36277409
chr8	36279165	36289611	36279171	36280405	36288374	36289608	97	36279160	36279164	36289612	36289616	36280786	36280802	-	76	36279172	36289606
chr8	36290920	36301198	36290931	36292279	36299838	36301186	99	36290914	36290919	36301199	36301204	36299522	36299540	+	78	36290933	36301184
chr8	36302448	36309956	36302448	36303704	36308694	36309956	93	---	---	---	---	36308444	36308470	+	70	36302448	36309954
chr8	36317221	36323427	36317221	36318386	36322232	36323427	95	36317216	36317220	36323428	36323432	36318547	36318578	-	75	36317222	36323425
chr8	36336113	36348540	36336113	36336816	36347837	36348540	99	---	---	---	---	36337321	36337366	-	80	36336113	36348537
chr8	36354980	36362812	36354988	36356293	36361572	36362804	88	36354974	36354979	36362813	36362818	36361415	36361478	+	82	36354980	36362808
chr8	36370841	36378727	36370841	36372204	36377344	36378727	93	---	---	---	---	36372251	36372297	-	76	---	---
chr8	36398845	36411117	36398845	36399530	36410448	36411117	96	---	---	---	---	36400028	36400076	-	75	36398845	36411116
chr8	36429613	36445404	36429626	36434196	36440861	36445399	96	36429608	36429612	36445405	36445409	36440675	36440692	+	77	36429626	36445402
chr8	36457413	36472095	36457413	36460930	36468570	36472095	97	---	---	---	---	36468241	36468260	+	70	---	---
chr8	36519475	36527826	36519486	36519783	36527528	36527825	93	36519470	36519474	36527827	36527831	36520106	36520126	-	80	36519487	36527809
chr8	36529746	36544055	36529749	36530796	36543006	36544055	99	36529740	36529745	36544056	36544061	36542594	36542615	+	77	36529749	36544053
chr8	36549068	36562060	36549068	36550598	36560509	36562060	98	---	---	---	---	36560071	36560137	+	79	36549069	36562058
chr8	36563338	36571572	36563338	36564997	36569913	36571572	98	---	---	---	---	36565089	36565129	-	75	36563339	36571567
chr8	36582063	36588134	36582071	36583401	36586819	36588127	92	36582056	36582062	36588135	36588141	36583512	36583529	-	88	36582064	36588125
chr8	36591768	36600066	36591768	36593135	36598699	36600066	93	---	---	---	---	36593291	36593302	-	75	---	---
chr8	36596742	36601379	36596742	36598153	36600007	36601379	89	---	---	---	---	36598157	36598176	-	70	36596746	36601377
chr8	36608929	36630471	36608929	36609618	36629782	36630471	99	---	---	---	---	36629311	36629331	+	71	36608929	36630469
chr8	36614878	36624120	36614891	36616490	36622508	36624106	99	36614872	36614877	36624121	36624126	36616578	36616605	-	78	36614886	36624113
chr8	36638480	36645709	36638480	36639443	36644746	36645709	94	---	---	---	---	36639610	36639639	-	80	36638489	36645694
chr8	36661189	36670069	36661189	36662933	36668369	36670069	88	---	---	---	---	36663163	36663183	-	80	36661191	36670066
chr8	36674634	36682386	36674634	36675908	36681102	36682386	94	---	---	---	---	36676147	36676168	-	90	36674635	36682383
chr8	36686361	36698397	36686361	36686827	36697931	36698397	99	---	---	---	---	36687042	36687059	-	72	36686362	36698395
chr8	36701619	36704233	36701627	36702038	36703821	36704232	99	36701610	36701618	36704234	36704242	36702086	36702099	-	71	36701621	36704232
chr8	36719536	36727811	36719537	36721168	36726159	36727811	97	36719529	36719535	36727812	36727818	36721263	36721303	-	75	36719536	36727809
chr8	36739112	36751102	36739112	36739572	36750642	36751102	99	---	---	---	---	36739860	36739877	-	72	36739112	36751100
chr8	36751864	36759813	36751864	36753019	36758655	36759813	93	---	---	---	---	36753110	36753174	-	83	36751881	36759811
chr8	36787662	36794700	36787669	36791168	36791184	36794695	96	36787657	36787661	36794701	36794705	---	---	0	--	36787664	36794686
chr8	36804697	36809010	36804697	36804955	36808751	36809010	90	---	---	---	---	36805031	36805068	-	89	---	---
chr8	36813783	36830355	36813783	36815432	36828733	36830355	88	---	---	---	---	36816063	36816084	-	86	36813785	36830338
chr8	36814022	36829859	36814022	36814933	36828970	36829859	88	---	---	---	---	36828268	36828282	+	80	---	---
chr8	36818011	36828672	36818011	36820611	36826088	36828672	89	---	---	---	---	36820851	36820870	-	75	---	---
chr8	36847262	36864908	36847262	36850350	36861811	36864908	88	---	---	---	---	36850792	36850827	-	75	---	---
chr8	36852092	36860449	36852092	36853305	36859252	36860449	96	---	---	---	---	36858986	36859012	+	70	---	---
chr8	36859045	36867469	36859054	36859387	36867132	36867465	94	36859038	36859044	36867470	36867476	36866867	36866878	+	75	36859057	36867453
chr8	36860834	36868542	36860834	36862093	36867261	36868542	97	---	---	---	---	36867002	36867023	+	86	36860835	36868540
chr8	36870319	36883009	36870326	36871956	36881359	36882995	96	36870314	36870318	36883010	36883014	36872397	36872409	-	76	---	---
chr8	36900664	36919589	36900664	36901943	36918311	36919589	96	---	---	---	---	36902431	36902451	-	80	36900664	36919587
chr8	36902476	36914919	36902476	36903190	36914204	36914919	95	---	---	---	---	36903716	36903740	-	80	36902485	36914917
chr8	36936581	36939990	36936581	36937139	36939434	36939990	94	---	---	---	---	36937216	36937235	-	85	---	---
chr8	36945815	36955106	36945815	36947049	36953872	36955106	99	---	---	---	---	36953610	36953625	+	81	36945816	36955104
chr8	36996943	37002628	36996943	36997283	37002290	37002628	95	---	---	---	---	37002095	37002127	+	81	36996944	37002626
chr8	37007039	37012550	37007050	37008479	37011112	37012540	98	37007034	37007038	37012551	37012555	37008534	37008597	-	79	37007049	37012547
chr8	37023070	37033498	37023070	37024548	37032014	37033498	98	---	---	---	---	37031663	37031702	+	70	37023071	37033481
chr8	37044557	37061495	37044557	37045846	37060212	37061495	98	---	---	---	---	37046520	37046559	-	70	37044559	37061492
chr8	37048545	37057750	37048545	37050130	37056165	37057750	99	---	---	---	---	37056042	37056069	+	78	37048545	37057748
chr8	37081668	37096923	37081670	37085726	37092900	37096922	97	37081663	37081667	37096924	37096928	37085893	37085920	-	75	37081668	37096922
chr8	37110348	37124869	37110348	37114266	37120932	37124869	98	---	---	---	---	37120697	37120718	+	81	37110356	37124866
chr8	37154685	37164017	37154685	37155920	37162782	37164017	98	---	---	---	---	37162522	37162537	+	81	37154685	37164014
chr8	37178562	37186942	37178562	37179945	37185559	37186942	99	---	---	---	---	37185317	37185335	+	78	37178562	37186940
chr8	37198847	37217838	37198854	37200081	37216611	37217836	96	37198842	37198846	37217839	37217843	37200644	37200673	-	73	37198850	37217834
chr8	37223145	37240341	37223156	37223815	37239671	37240330	97	37223139	37223144	37240342	37240347	37238896	37238927	+	84	37223154	37240328
chr8	37231789	37239671	37231789	37233107	37238334	37239671	96	---	---	---	---	37233183	37233247	-	81	37231789	37239669
chr8	37254547	37259729	37254547	37254973	37259307	37259729	92	---	---	---	---	37259146	37259229	+	70	---	---
chr8	37278687	37292660	37278687	37282815	37288545	37292660	97	---	---	---	---	37283089	37283101	-	84	37278690	37292657
chr8	37306305	37321064	37306305	37309924	37316921	37321064	85	---	---	---	---	37309935	37309952	-	72	37306305	37321062
chr8	37321333	37330944	37321348	37322839	37329467	37330943	98	37321328	37321332	37330945	37330949	37322993	37323011	-	78	37321337	37330934
chr8	37335797	37345039	37335797	37337031	37343805	37345039	99	---	---	---	---	37343542	37343558	+	82	37335797	37345037
chr8	37345671	37354414	37345671	37346779	37353305	37354414	97	---	---	---	---	37353038	37353052	+	73	37345672	37354410
chr8	37354480	37365033	37354490	37354753	37364758	37365021	97	37354475	37354479	37365034	37365038	37355233	37355248	-	75	---	---
chr8	37360871	37363468	37360871	37361278	37363061	37363468	99	---	---	---	---	37362998	37363011	+	71	37360871	37363465
chr8	37365275	37373598	37365281	37366937	37371928	37373583	95	37365270	37365274	37373599	37373603	37367031	37367071	-	73	37365281	37373591
chr8	37381087	37393115	37381087	37381552	37392650	37393115	99	---	---	---	---	37381767	37381784	-	72	37381090	37393113
chr8	37404288	37409964	37404288	37405205	37409070	37409964	91	---	---	---	---	37405374	37405397	-	87	37404301	37409962
chr8	37420759	37429504	37420759	37421106	37429156	37429504	90	---	---	---	---	37421391	37421417	-	77	37420765	37429496
chr8	37477921	37492060	37477921	37481976	37488004	37492060	99	---	---	---	---	37482252	37482264	-	100	37477921	37492057
chr8	37494195	37506520	37494195	37494869	37505846	37506520	99	---	---	---	---	37495379	37495418	-	75	37494195	37506517
chr8	37524725	37529499	37524725	37524941	37529283	37529499	99	---	---	---	---	37525067	37525091	-	80	37524725	37529493
chr8	37569562	37587790	37569562	37573180	37584172	37587790	99	---	---	---	---	37583676	37583694	+	73	37569564	37587788
chr8	37593163	37613195	37593168	37593895	37612464	37613191	95	37593158	37593162	37613196	37613200	37594790	37594803	-	71	37593168	37613189
chr8	37597034	37604781	37597044	37598274	37603567	37604768	93	37597029	37597033	37604782	37604786	37598481	37598499	-	84	37597034	37604772
chr8	37620113	37632240	37620115	37620668	37631673	37632227	95	37620108	37620112	37632241	37632245	37631193	37631210	+	72	37620116	37632225
chr8	37641481	37648126	37641481	37642768	37646840	37648126	95	---	---	---	---	37642799	37642819	-	85	---	---
chr8	37651478	37659695	37651478	37653115	37658055	37659695	95	---	---	---	---	37653209	37653249	-	75	37651478	37659692
chr8	37699089	37708490	37699094	37702051	37705749	37708475	91	37699084	37699088	37708491	37708495	37705565	37705594	+	73	37699095	37708483
chr8	37714206	37721007	37714206	37716276	37718944	37721007	95	---	---	---	---	37716375	37716410	-	77	---	---
chr8	37726227	37739938	37726227	37727950	37738214	37739938	95	---	---	---	---	37737788	37737843	+	80	37726227	37739931
chr8	37835149	37842502	37835149	37836481	37841170	37842502	93	---	---	---	---	37841015	37841035	+	71	---	---
chr8	37844231	37847720	37844232	37844402	37847540	37847709	95	37844225	37844230	37847721	37847726	37844509	37844529	-	76	---	---
chr8	37861819	37869740	37861819	37863267	37868270	37869740	97	---	---	---	---	37863412	37863425	-	78	---	---
chr8	37861819	37869826	37861819	37863353	37868270	37869826	97	---	---	---	---	37863547	37863599	-	75	37861820	37869819
chr8	37865368	37874194	37865370	37869497	37869919	37874185	86	37865363	37865367	37874195	37874199	37869504	37869560	-	70	---	---
chr8	37866938	37872120	37866953	37867404	37871659	37872114	95	37866933	37866937	37872121	37872125	37867592	37867604	-	76	---	---
chr8	37884750	37897857	37884750	37886019	37896579	37897857	96	---	---	---	---	37886384	37886398	-	80	37884751	37897854
chr8	37886131	37891779	37886131	37887244	37890666	37891779	97	---	---	---	---	37887378	37887416	-	71	37886131	37891777
chr8	37912195	37921124	37912195	37913996	37919322	37921124	99	---	---	---	---	37914068	37914105	-	73	---	---
chr8	37921266	37929184	37921274	37922364	37928082	37929184	94	37921261	37921265	37929185	37929189	37927819	37927841	+	91	37921270	37929180
chr8	37945677	37954232	37945677	37946880	37952998	37954218	93	37945672	37945676	37954233	37954237	37952741	37952763	+	91	37945677	37954231
chr8	37955652	37968850	37955652	37957189	37967321	37968850	96	---	---	---	---	37957634	37957653	-	90	37955653	37968848
chr8	37970460	37983491	37970471	37971039	37982915	37983483	94	37970455	37970459	37983492	37983496	37971494	37971506	-	92	37970462	37983481
chr8	37984586	37992648	37984586	37984891	37992346	37992648	96	---	---	---	---	37985249	37985263	-	73	37984586	37992644
chr8	38013620	38026726	38013620	38017276	38023184	38026726	95	---	---	---	---	38022931	38022946	+	81	---	---
chr8	38041791	38053090	38041791	38043012	38051869	38053090	97	---	---	---	---	38051522	38051542	+	80	---	---
chr8	38102294	38112737	38102294	38105370	38109624	38112737	94	---	---	---	---	38109412	38109455	+	79	38102302	38112732
chr8	38133230	38138476	38133230	38134219	38137487	38138476	97	---	---	---	---	38137424	38137457	+	76	38133234	38138475
chr8	38139750	38159259	38139757	38140975	38158029	38159246	87	38139745	38139749	38159260	38159264	38157510	38157532	+	78	38139759	38159257
chr8	38142493	38150043	38142504	38143762	38148775	38150035	94	38142488	38142492	38150044	38150048	38148525	38148551	+	70	38142504	38150036
chr8	38150990	38163271	38150990	38151706	38162555	38163271	96	---	---	---	---	38152222	38152239	-	88	38150990	38163269
chr8	38179570	38187037	38179570	38180849	38185770	38187037	95	---	---	---	---	38180902	38180956	-	81	38179570	38187035
chr8	38190299	38203924	38190299	38193842	38200371	38203924	96	---	---	---	---	38194110	38194130	-	80	38190307	38203922
chr8	38207721	38214753	38207730	38208262	38214220	38214752	94	38207716	38207720	38214754	38214758	38208479	38208498	-	80	---	---
chr8	38207730	38214677	38207730	38208187	38214220	38214677	94	---	---	---	---	38208396	38208414	-	84	---	---
chr8	38221356	38224095	38221356	38221545	38223906	38224095	91	---	---	---	---	---	---	0	--	---	---
chr8	38249146	38268699	38249146	38249603	38268228	38268685	96	38249140	38249145	38268700	38268705	38250343	38250366	-	87	38249146	38268694
chr8	38272967	38278214	38272967	38273366	38277819	38278214	92	---	---	---	---	38273488	38273526	-	82	38272967	38278212
chr8	38297333	38309788	38297341	38298056	38309066	38309781	97	38297328	38297332	38309789	38309793	38298577	38298607	-	74	38297338	38309780
chr8	38312491	38319851	38312491	38313296	38319046	38319851	97	---	---	---	---	38313523	38313557	-	77	38312503	38319836
chr8	38329017	38345269	38329017	38329538	38344760	38345269	95	---	---	---	---	38330272	38330300	-	75	38329021	38345267
chr8	38331299	38340663	38331299	38332816	38339146	38340663	99	---	---	---	---	38333066	38333098	-	78	38331299	38340661
chr8	38371162	38379421	38371162	38372388	38378226	38379421	88	---	---	---	---	38377985	38378000	+	87	38371163	38379414
chr8	38383264	38395652	38383264	38383971	38394945	38395652	99	---	---	---	---	38394397	38394443	+	78	38383269	38395650
chr8	38403673	38413957	38403673	38405671	38411963	38413957	97	---	---	---	---	38405887	38405910	-	75	38403673	38413955
chr8	38432202	38439863	38432202	38433485	38438580	38439863	99	---	---	---	---	38438325	38438340	+	81	38432202	38439861
chr8	38447678	38457123	38447678	38447826	38456975	38457123	96	---	---	---	---	38448218	38448241	-	70	38447681	38457122
chr8	38450520	38458645	38450520	38452041	38457114	38458634	98	38450514	38450519	38458646	38458651	38452136	38452181	-	78	---	---
chr8	38475145	38489771	38475150	38475550	38489373	38489756	90	38475140	38475144	38489772	38489776	38488695	38488724	+	83	38475145	38489764
chr8	38503605	38519975	38503605	38504656	38518911	38519975	94	---	---	---	---	38505264	38505283	-	70	38503605	38519973
chr8	38531316	38538545	38531316	38532598	38537263	38538545	98	---	---	---	---	38537157	38537212	+	82	38531319	38538543
chr8	38541979	38549680	38541979	38543101	38548558	38549680	97	---	---	---	---	38548285	38548309	+	72	38541979	38549665
chr8	38559314	38567605	38559314	38560973	38565946	38567605	99	---	---	---	---	38561064	38561104	-	75	38559314	38567603
chr8	38576746	38590827	38576746	38577877	38589713	38590827	92	---	---	---	---	38578117	38578129	-	100	---	---
chr8	38583369	38589501	38583369	38584564	38588247	38589501	90	---	---	---	---	38588099	38588113	+	86	38583369	38589498
chr8	38614271	38619422	38614271	38614651	38619042	38619422	93	---	---	---	---	38618923	38618995	+	71	38614271	38619420
chr8	38625801	38633624	38625801	38627044	38632381	38633624	99	---	---	---	---	38632162	38632197	+	72	38625803	38633622
chr8	38634132	38643385	38634132	38634523	38642995	38643385	92	---	---	---	---	38634888	38634902	-	86	38634137	38643382
chr8	38636916	38639943	38636924	38637786	38639068	38639940	93	38636911	38636915	38639944	38639948	38639029	38639064	+	72	38636919	38639942
chr8	38655181	38664384	38655189	38656383	38663157	38664373	94	38655176	38655180	38664385	38664389	38662887	38662921	+	80	38655183	38664371
chr8	38668530	38677436	38668530	38670042	38675845	38677436	86	---	---	---	---	38670297	38670333	-	78	38668530	38677433
chr8	38698466	38706540	38698466	38699957	38705107	38706540	92	---	---	---	---	38700195	38700213	-	78	38698467	38706537
chr8	38725484	38731878	38725490	38726203	38731102	38731871	85	38725479	38725483	38731879	38731883	38730952	38731004	+	71	38725484	38731873
chr8	38735215	38740656	38735215	38735382	38740486	38740656	95	---	---	---	---	38735615	38735638	-	87	38735230	38740654
chr8	38770859	38780106	38770859	38771319	38779646	38780106	99	---	---	---	---	38771607	38771624	-	72	38770859	38780104
chr8	38782123	38790393	38782123	38783753	38788740	38790393	95	---	---	---	---	38788608	38788647	+	75	38782123	38790391
chr8	38794729	38806851	38794729	38795447	38806132	38806850	95	38794724	38794728	38806852	38806856	38805602	38805620	+	78	38794729	38806850
chr8	38807561	38810672	38807561	38808019	38810226	38810672	91	---	---	---	---	38808082	38808093	-	75	38807563	38810671
chr8	38835420	38850751	38835420	38836153	38850021	38850751	94	---	---	---	---	38849383	38849406	+	83	38835421	38850744
chr8	38837015	38844629	38837015	38838273	38843350	38844629	97	---	---	---	---	38843098	38843127	+	70	38837015	38844627
chr8	38853297	38859126	38853297	38853586	38858838	38859126	98	---	---	---	---	38853648	38853664	-	70	38853303	38859124
chr8	38897629	38910385	38897629	38898020	38909996	38910385	90	---	---	---	---	38909980	38909993	+	100	38897632	38910383
chr8	38901729	38908248	38901729	38902376	38907603	38908248	96	---	---	---	---	38902378	38902390	-	100	---	---
chr8	38943321	38947020	38943321	38943594	38946747	38947020	90	---	---	---	---	38946624	38946645	+	72	---	---
chr8	38951423	38959693	38951423	38953077	38958039	38959693	99	---	---	---	---	38953172	38953212	-	75	38951423	38959691
chr8	38963980	38972007	38963980	38965213	38970773	38972007	99	---	---	---	---	38965437	38965455	-	78	38963980	38972005
chr8	38990962	39002959	38990962	38991444	39002483	39002959	96	---	---	---	---	38991646	38991663	-	77	38990964	39002955
chr8	39014025	39021901	39014030	39015343	39020551	39021893	96	39014020	39014024	39021902	39021906	39020290	39020316	+	70	39014031	39021893
chr8	39025713	39033649	39025723	39026829	39032535	39033644	94	39025708	39025712	39033650	39033654	39032282	39032300	+	73	39025715	39033642
chr8	39057712	39079551	39057712	39063637	39073585	39079550	86	39057706	39057711	39079552	39079557	39073121	39073141	+	76	---	---
chr8	39072433	39093808	39072433	39072767	39093474	39093808	94	---	---	---	---	39073697	39073710	-	78	---	---
chr8	39082757	39092123	39082757	39083994	39090886	39092123	98	---	---	---	---	39084237	39084254	-	83	39082762	39092120
chr8	39094846	39103444	39094860	39095275	39103016	39103431	90	39094841	39094845	39103445	39103449	39095496	39095516	-	80	39094860	39103425
chr8	39107979	39123444	39107979	39108287	39123137	39123444	98	---	---	---	---	39108775	39108841	-	73	---	---
chr8	39118936	39124489	39118936	39119983	39123440	39124489	96	---	---	---	---	39123313	39123328	+	75	---	---
chr8	39129160	39146577	39129160	39130337	39145399	39146577	96	---	---	---	---	39144696	39144764	+	71	39129161	39146572
chr8	39136113	39145398	39136113	39137625	39143878	39145398	96	39136108	39136112	39145399	39145403	39137898	39137917	-	70	39136113	39145394
chr8	39161772	39169521	39161772	39164560	39166732	39169521	97	---	---	---	---	39166623	39166658	+	72	39161775	39169519
chr8	39171418	39183796	39171418	39172137	39183077	39183796	95	---	---	---	---	39172669	39172684	-	87	39171419	39183794
chr8	39187509	39192555	39187509	39188214	39191861	39192555	94	---	---	---	---	39188268	39188283	-	81	39187510	39192552
chr8	39194674	39204027	39194688	39196205	39202504	39204021	99	39194668	39194673	39204028	39204033	39196476	39196495	-	70	39194680	39204023
chr8	39215901	39235178	39215909	39217363	39233753	39235177	88	39215896	39215900	39235179	39235183	39218158	39218170	-	76	---	---
chr8	39219045	39229118	39219050	39220680	39227461	39229111	95	39219039	39219044	39229119	39229124	39227145	39227171	+	88	39219051	39229113
chr8	39236197	39244246	39236197	39237542	39242901	39244246	98	---	---	---	---	39237608	39237689	-	74	39236198	39244243
chr8	39275501	39282055	39275515	39275628	39281946	39282050	88	39275495	39275500	39282056	39282061	39281779	39281855	+	81	39275501	39282048
chr8	39294576	39300351	39294576	39294931	39299996	39300351	98	---	---	---	---	39295081	39295097	-	76	39294591	39300346
chr8	39302001	39317008	39302001	39306133	39313169	39317008	91	---	---	---	---	39306249	39306292	-	70	39302002	39317005
chr8	39317959	39326218	39317959	39318212	39325965	39326218	96	---	---	---	---	39325712	39325724	+	84	---	---
chr8	39368255	39376517	39368255	39369638	39375135	39376517	99	---	---	---	---	39374885	39374899	+	73	39368256	39376515
chr8	39396057	39408111	39396057	39396523	39407645	39408111	98	---	---	---	---	39396738	39396755	-	72	39396061	39408109
chr8	39414054	39422120	39414054	39415293	39420881	39422120	98	---	---	---	---	39415515	39415533	-	78	39414055	39422117
chr8	39424214	39431803	39424214	39425417	39430517	39431803	90	---	---	---	---	39425642	39425671	-	70	39424215	39431800
chr8	39445340	39455823	39445341	39447087	39454072	39455816	94	39445332	39445339	39455824	39455831	39447383	39447405	-	73	39445341	39455817
chr8	39461773	39469961	39461782	39463026	39468706	39469951	98	39461768	39461772	39469962	39469966	39468477	39468495	+	78	39461783	39469955
chr8	39480677	39495414	39480677	39481401	39494690	39495414	96	---	---	---	---	39482055	39482066	-	100	39480686	39495412
chr8	39513237	39526426	39513237	39514785	39524878	39526426	99	---	---	---	---	39515153	39515218	-	83	39513237	39526424
chr8	39577688	39599515	39577688	39578921	39598282	39599515	97	---	---	---	---	39579469	39579498	-	73	39577689	39599513
chr8	39581368	39594575	39581368	39582918	39593025	39594575	97	---	---	---	---	39592594	39592656	+	80	39581370	39594572
chr8	39599515	39613204	39599515	39599916	39612803	39613204	95	---	---	---	---	39612161	39612184	+	70	39599522	39613202
chr8	39624464	39632694	39624464	39626119	39631108	39632694	95	---	---	---	---	39630972	39631012	+	75	39624464	39632692
chr8	39632996	39645023	39633001	39633467	39644547	39645013	99	39632990	39632995	39645024	39645029	39633678	39633695	-	72	39633001	39645007
chr8	39657793	39679567	39657793	39658494	39678866	39679567	99	---	---	---	---	39677878	39677898	+	76	39657794	39679565
chr8	39668675	39678014	39668684	39670200	39676491	39678006	99	39668670	39668674	39678015	39678019	39676215	39676247	+	78	39668684	39678010
chr8	39699816	39711839	39699823	39700285	39711375	39711837	98	39699811	39699815	39711840	39711844	39700573	39700590	-	72	39699823	39711835
chr8	39712977	39721723	39712977	39713855	39720844	39721723	96	---	---	---	---	39713857	39713890	-	70	39712986	39721721
chr8	39719848	39728083	39719861	39720655	39727275	39728073	87	39719843	39719847	39728084	39728088	39720906	39720931	-	80	39719851	39728076
chr8	39724570	39731263	39724570	39725364	39730453	39731263	89	---	---	---	---	39725457	39725509	-	71	39724570	39731255
chr8	39735455	39748197	39735455	39735885	39747766	39748197	96	---	---	---	---	39747181	39747196	+	81	39735455	39748195
chr8	39737696	39745332	39737696	39738925	39744105	39745332	97	---	---	---	---	39739131	39739149	-	78	39737696	39745329
chr8	39776007	39791285	39776007	39777039	39790255	39791285	97	---	---	---	---	39777667	39777700	-	73	39776007	39791283
chr8	39808003	39821878	39808007	39810713	39819173	39821868	96	39807996	39808002	39821879	39821885	39818995	39819011	+	76	39808007	39821874
chr8	39834914	39847882	39834923	39836423	39846386	39847871	88	39834909	39834913	39847883	39847887	39846051	39846096	+	82	39834926	39847880
chr8	39850967	39868393	39850967	39851216	39868145	39868393	92	---	---	---	---	39867474	39867493	+	70	---	---
chr8	39854027	39861845	39854027	39855242	39860631	39861845	89	---	---	---	---	39860396	39860453	+	70	39854027	39861840
chr8	39868514	39878091	39868514	39869745	39876861	39878091	98	---	---	---	---	39870057	39870077	-	80	39868515	39878089
chr8	39899024	39910992	39899024	39899482	39910532	39910992	98	---	---	---	---	39899696	39899713	-	72	39899024	39910989
chr8	39920148	39928405	39920148	39921773	39926783	39928405	96	---	---	---	---	39921868	39921907	-	75	39920149	39928403
chr8	39967808	39984982	39967808	39971184	39981565	39984982	91	---	---	---	---	39971388	39971405	-	88	---	---
chr8	39972856	39981077	39972856	39974184	39979741	39981077	96	---	---	---	---	39974408	39974423	-	81	---	---
chr8	39976345	39996651	39976345	39977994	39994999	39996651	91	---	---	---	---	39978695	39978715	-	85	39976345	39996649
chr8	40003402	40015817	40003402	40008132	40011103	40015817	88	---	---	---	---	40008258	40008280	-	73	40003413	40015803
chr8	40008166	40019861	40008171	40010472	40017516	40019853	88	40008161	40008165	40019862	40019866	40017262	40017280	+	73	---	---
chr8	40010464	40024518	40010464	40011181	40023787	40024504	96	40010459	40010463	40024519	40024523	40023157	40023201	+	75	40010464	40024502
chr8	40010464	40024518	40010464	40011181	40023787	40024504	96	40010459	40010463	40024519	40024523	40023157	40023201	+	75	40010464	40024502
chr8	40020192	40035504	40020192	40021620	40034084	40035504	85	---	---	---	---	40022214	40022244	-	70	40020196	40035496
chr8	40024859	40034089	40024859	40026450	40032498	40034089	99	---	---	---	---	40026540	40026567	-	78	40024860	40034082
chr8	40035504	40047957	40035504	40036222	40047243	40047957	97	---	---	---	---	40046693	40046717	+	80	40035504	40047955
chr8	40052731	40062107	40052731	40054180	40060666	40062107	93	---	---	---	---	40060389	40060418	+	80	40052742	40062105
chr8	40064442	40072529	40064442	40065948	40071068	40072529	94	---	---	---	---	40070882	40070901	+	85	---	---
chr8	40072614	40080471	40072614	40074086	40078999	40080471	97	---	---	---	---	40078929	40078969	+	70	40072615	40080469
chr8	40087045	40095467	40087045	40088281	40094221	40095467	87	---	---	---	---	---	---	0	--	---	---
chr8	40129680	40134999	40129680	40130151	40134528	40134999	99	---	---	---	---	40134377	40134400	+	70	40129681	40134997
chr8	40142952	40147678	40142952	40143129	40147517	40147678	87	---	---	---	---	40147346	40147363	+	77	40142952	40147676
chr8	40147724	40161838	40147734	40148208	40161355	40161830	93	40147719	40147723	40161839	40161843	40148846	40148866	-	71	40147725	40161837
chr8	40154984	40160126	40154984	40155131	40159980	40160126	97	---	---	---	---	40159885	40159952	+	75	---	---
chr8	40165888	40187720	40165888	40166241	40187368	40187720	86	---	---	---	---	40186311	40186327	+	70	40165897	40187710
chr8	40193734	40215717	40193734	40194778	40214717	40215717	91	---	---	---	---	40195727	40195739	-	84	40193735	40215712
chr8	40199044	40206773	40199049	40200346	40205478	40206772	97	40199039	40199043	40206774	40206778	40205246	40205265	+	80	40199047	40206770
chr8	40220716	40235538	40220716	40224466	40231860	40235538	95	---	---	---	---	40231597	40231632	+	72	40220718	40235534
chr8	40244190	40260754	40244190	40244321	40260623	40260754	97	---	---	---	---	40245098	40245118	-	76	---	---
chr8	40245594	40255209	40245604	40247769	40253035	40255200	99	40245588	40245593	40255210	40255215	40247966	40247989	-	70	40245604	40255206
chr8	40305960	40312129	40305970	40308312	40309780	40312120	89	40305955	40305959	40312130	40312134	40308372	40308399	-	82	---	---
chr8	40317590	40329969	40317590	40318272	40329287	40329969	98	---	---	---	---	40318776	40318821	-	78	40317590	40329967
chr8	40330390	40335453	40330390	40330773	40335067	40335453	91	---	---	---	---	40334908	40334928	+	71	40330392	40335450
chr8	40346364	40355656	40346364	40347106	40354891	40355656	85	---	---	---	---	40354552	40354572	+	71	40346374	40355653
chr8	40347522	40364040	40347522	40351054	40360484	40364040	94	---	---	---	---	40351264	40351276	-	84	40347530	40364031
chr8	40354947	40371618	40354947	40357691	40368846	40371618	94	---	---	---	---	40358175	40358194	-	75	---	---
chr8	40369802	40376116	40369802	40370219	40375698	40376116	89	---	---	---	---	40370362	40370405	-	72	40369810	40376114
chr8	40379093	40395247	40379093	40383337	40390950	40395247	85	---	---	---	---	40390716	40390727	+	75	40379093	40395238
chr8	40389530	40396975	40389530	40390810	40395709	40396975	96	---	---	---	---	40390961	40391028	-	70	40389531	40396972
chr8	40390926	40408578	40390926	40392728	40406746	40408578	89	---	---	---	---	40393258	40393277	-	80	40390928	40408564
chr8	40405367	40413074	40405367	40406629	40411782	40413074	94	---	---	---	---	40411524	40411558	+	71	40405367	40413072
chr8	40413163	40421055	40413163	40414500	40419723	40421055	96	---	---	---	---	40419568	40419633	+	80	40413163	40421053
chr8	40426659	40443666	40426659	40427818	40442524	40443666	96	---	---	---	---	40428366	40428395	-	73	---	---
chr8	40432784	40440715	40432784	40433944	40439553	40440715	98	---	---	---	---	40433966	40433988	-	73	40432784	40440713
chr8	40443927	40452208	40443927	40445571	40450545	40452208	96	---	---	---	---	40445665	40445711	-	76	40443936	40452205
chr8	40458353	40472131	40458353	40460680	40469807	40472131	87	---	---	---	---	40461067	40461087	-	90	---	---
chr8	40488252	40505363	40488266	40488721	40504905	40505361	96	40488246	40488251	40505364	40505369	40504141	40504164	+	87	40488258	40505359
chr8	40506789	40514821	40506793	40508453	40513151	40514811	97	40506781	40506788	40514822	40514829	40508548	40508588	-	75	40506793	40514816
chr8	40521917	40534261	40521917	40522612	40533566	40534261	99	---	---	---	---	40523114	40523159	-	78	40521917	40534258
chr8	40563093	40568824	40563093	40563212	40568704	40568824	96	---	---	---	---	40568561	40568699	+	75	40563097	40568821
chr8	40571745	40579319	40571745	40573508	40577534	40579319	93	---	---	---	---	40573669	40573710	-	73	40571757	40579307
chr8	40592686	40614437	40592686	40592820	40614303	40614437	94	---	---	---	---	40613642	40613667	+	84	40592686	40614418
chr8	40611204	40618898	40611204	40612572	40617656	40618898	87	---	---	---	---	40617403	40617432	+	70	40611204	40618895
chr8	40618900	40631090	40618900	40620331	40629659	40631090	94	---	---	---	---	40629193	40629216	+	70	---	---
chr8	40650757	40660031	40650757	40652277	40658523	40660031	95	---	---	---	---	40658231	40658250	+	70	40650757	40660029
chr8	40660508	40679479	40660508	40662096	40677892	40679479	96	---	---	---	---	40662209	40662221	-	76	40660508	40679477
chr8	40662983	40672141	40662983	40664218	40670927	40672141	96	---	---	---	---	40664462	40664477	-	81	40662983	40672139
chr8	40695695	40701553	40695701	40696037	40701203	40701539	97	40695690	40695694	40701554	40701558	40701187	40701201	+	86	---	---
chr8	40715976	40730249	40715981	40717023	40729201	40730242	97	40715967	40715975	40730250	40730258	40728641	40728657	+	70	40715979	40730240
chr8	40757959	40767354	40757959	40759461	40765851	40767354	94	---	---	---	---	40759552	40759601	-	74	40757976	40767348
chr8	40773946	40790156	40773946	40774572	40789529	40790156	97	---	---	---	---	40775233	40775306	-	78	---	---
chr8	40781158	40788670	40781158	40782334	40787504	40788670	98	---	---	---	---	40782580	40782593	-	71	40781162	40788668
chr8	40803982	40816309	40803982	40804698	40815592	40816309	95	---	---	---	---	40805211	40805229	-	84	40803982	40816307
chr8	40839007	40848118	40839007	40839211	40847914	40848118	88	---	---	---	---	40847479	40847516	+	73	40839007	40848105
chr8	40863846	40884514	40863846	40865525	40882815	40884514	93	---	---	---	---	40881981	40882001	+	71	---	---
chr8	40872742	40892369	40872754	40876780	40888338	40892365	88	40872737	40872741	40892370	40892374	40887818	40887847	+	70	40872752	40892367
chr8	40877635	40894911	40877635	40879305	40893232	40894902	92	40877630	40877634	40894912	40894916	40879959	40879992	-	73	---	---
chr8	40881594	40886276	40881594	40882321	40885549	40886276	90	---	---	---	---	40882331	40882353	-	73	40881594	40886274
chr8	40885549	40897934	40885549	40886276	40897207	40897934	96	---	---	---	---	40886808	40886823	-	87	40885549	40897932
chr8	40885692	40897898	40885692	40886240	40897350	40897898	96	---	---	---	---	40886682	40886743	-	77	40885705	40897891
chr8	40897934	40914643	40897934	40898449	40914130	40914643	95	---	---	---	---	40913362	40913405	+	75	---	---
chr8	40902524	40921499	40902524	40907160	40916897	40921499	92	---	---	---	---	40916522	40916536	+	86	40902534	40921490
chr8	40904316	40919212	40904316	40904842	40918685	40919212	94	---	---	---	---	40905267	40905327	-	78	---	---
chr8	40908027	40916149	40908027	40909540	40914634	40916149	93	---	---	---	---	---	---	0	--	40908028	40916146
chr8	40923832	40940917	40923843	40924555	40940204	40940914	94	40923827	40923831	40940918	40940922	40939423	40939444	+	77	---	---
chr8	40924555	40936500	40924555	40925234	40935821	40936500	96	---	---	---	---	40925648	40925686	-	87	40924555	40936498
chr8	40942352	40960078	40942355	40943014	40959415	40960075	97	40942347	40942351	40960079	40960083	40958678	40958735	+	74	40942365	40960076
chr8	40944146	40948799	40944146	40946472	40946472	40948799	98	---	---	---	---	---	---	0	--	40944154	40948792
chr8	40961474	40972107	40961474	40962949	40970627	40972107	95	---	---	---	---	40970290	40970332	+	76	40961474	40972105
chr8	40963431	40972106	40963433	40964916	40970625	40972104	94	40963426	40963430	40972107	40972111	40965012	40965080	-	73	40963435	40972105
chr8	41002986	41009404	41002986	41004114	41008276	41009404	98	---	---	---	---	41004208	41004249	-	73	---	---
chr8	41012867	41024934	41012867	41013327	41024473	41024934	97	---	---	---	---	41023927	41023969	+	72	41012867	41024932
chr8	41046825	41059193	41046825	41047502	41058516	41059193	99	---	---	---	---	41057966	41058011	+	78	41046825	41059188
chr8	41067575	41072539	41067575	41067807	41072296	41072539	92	---	---	---	---	41067928	41067962	-	71	41067576	41072537
chr8	41072619	41078337	41072619	41073001	41077955	41078337	99	---	---	---	---	41077871	41077941	+	78	41072621	41078335
chr8	41078764	41087677	41078764	41080494	41085923	41087677	93	---	---	---	---	41080721	41080741	-	80	41078764	41087674
chr8	41119474	41131563	41119474	41119991	41131059	41131563	94	---	---	---	---	41120168	41120194	-	70	41119475	41131562
chr8	41140748	41148446	41140748	41142012	41147165	41148446	95	---	---	---	---	41142238	41142260	-	91	41140748	41148443
chr8	41187321	41198806	41187321	41188807	41197257	41198806	92	---	---	---	---	41188973	41189005	-	78	41187321	41198804
chr8	41189521	41192339	41189530	41190150	41191706	41192326	97	41189516	41189520	41192340	41192344	41190154	41190167	-	85	---	---
chr8	41230096	41236439	41230096	41231683	41234851	41236439	99	---	---	---	---	41234692	41234752	+	77	41230096	41236421
chr8	41238891	41254053	41238899	41239279	41253666	41254046	97	41238884	41238890	41254054	41254060	41253043	41253069	+	74	41238895	41254042
chr8	41259169	41266789	41259169	41260514	41265448	41266789	97	---	---	---	---	41265312	41265371	+	83	41259169	41266785
chr8	41271279	41284514	41271279	41274544	41281250	41284514	97	---	---	---	---	41274846	41274880	-	71	---	---
[truncated: 374 more rows]
