# Supplementary material for: LtrDetector: A tool-suite for detecting long terminal repeat retrotransposons de-novo
Source: BMC Genomics. 2019 Jun 3;20:450. doi: 10.1186/s12864-019-5796-9 (PMC6547461; doi:10.1186/s12864-019-5796-9)
Supplement: Supplementary file 8 — LTR retrotransposons found by LtrDetector in Sorghum bicolor. This compressed file (.tar.gz) includes the LTR retrotransposons found by LtrDetector in BED format. (TAR.GZ 891 kb) [file 12864_2019_5796_MOESM8_ESM.gz › sbicolor/chr1Detector.bed]

SeqID	Retrotransposon	Left_LTR	Right_LTR		Left_TSD	Right_TSD	Polypurine Tract		TG	CA
	Start	End	Start	End	Start	End	ID	Start	End	Start	End	Start	End	Strand	Purine%	Start	End
chr1	26785	32527	26785	26899	32413	32527	97	26771	26784	32528	32541	32256	32277	+	81	26785	32522
chr1	53634	60292	53634	54157	59767	60290	99	53629	53633	60293	60297	54353	54383	-	70	53634	60291
chr1	84147	87522	84147	84486	87183	87522	97	---	---	---	---	84607	84619	-	76	84147	87518
chr1	88547	100859	88549	89243	100157	100851	99	88542	88546	100860	100864	99611	99653	+	76	88550	100849
chr1	122473	132561	122473	122669	132358	132561	94	---	---	---	---	123036	123060	-	76	122484	132558
chr1	125135	130335	125135	125267	130203	130335	96	---	---	---	---	129956	129985	+	73	125138	130332
chr1	226622	234042	226622	226980	233681	234042	89	---	---	---	---	227234	227298	-	70	---	---
chr1	240708	243171	240711	241101	242769	243171	93	240702	240707	243172	243177	241151	241170	-	70	---	---
chr1	340810	349324	340810	343419	346712	349324	99	---	---	---	---	343570	343584	-	86	340810	349319
chr1	438335	445081	438347	439547	443870	445069	97	438330	438334	445082	445086	439704	439763	-	75	438344	445062
chr1	460487	474447	460487	461212	473721	474447	96	---	---	---	---	461800	461838	-	76	460497	474445
chr1	484338	498562	484338	485325	497575	498562	99	484333	484337	498563	498567	485871	485887	-	70	484343	498560
chr1	568514	573416	568514	569804	572105	573416	86	---	---	---	---	---	---	0	--	---	---
chr1	591795	604155	591795	592488	603462	604155	99	---	---	---	---	592991	593036	-	78	591797	604153
chr1	631114	640566	631114	631577	640103	640566	92	---	---	---	---	631907	632004	-	78	631115	640564
chr1	640101	652146	640103	640569	651676	652140	97	640096	640100	652147	652151	641066	641108	-	72	640104	652143
chr1	800485	812522	800486	800947	812061	812522	98	800480	800484	812523	812527	811829	811846	+	77	800487	812520
chr1	834032	839519	834047	834419	839137	839509	99	834027	834031	839520	839524	834556	834579	-	70	---	---
chr1	878242	885279	878242	878392	885132	885279	86	---	---	---	---	878437	878458	-	77	878248	885276
chr1	886195	889265	886195	886503	888958	889265	98	---	---	---	---	888841	888857	+	82	886199	889263
chr1	967722	980162	967722	968432	979451	980162	98	---	---	---	---	968939	968983	-	80	967731	980160
chr1	1038620	1041161	1038620	1038993	1040754	1041161	89	---	---	---	---	1040691	1040704	+	71	1038620	1041158
chr1	1062655	1072703	1062655	1063747	1071517	1072696	92	1062650	1062654	1072704	1072708	1071150	1071167	+	72	1062658	1072701
chr1	1085763	1093868	1085777	1088444	1091193	1093861	98	1085757	1085762	1093869	1093874	1091055	1091076	+	77	1085767	1093859
chr1	1110948	1116625	1110948	1111135	1116436	1116625	87	---	---	---	---	1111214	1111225	-	75	1110956	1116617
chr1	1118453	1130921	1118461	1119175	1130200	1130913	98	1118441	1118452	1130922	1130933	1129733	1129753	+	71	1118467	1130908
chr1	1238128	1251240	1238128	1238439	1250928	1251240	90	---	---	---	---	1250487	1250507	+	71	---	---
chr1	1298708	1304346	1298708	1299054	1304001	1304346	97	---	---	---	---	1299239	1299264	-	88	1298722	1304343
chr1	1404322	1417839	1404322	1406521	1415641	1417839	97	---	---	---	---	1406809	1406863	-	89	1404330	1417831
chr1	1406547	1420882	1406549	1408575	1418843	1420873	99	1406542	1406546	1420883	1420887	1409027	1409041	-	73	---	---
chr1	1411604	1423327	1411604	1414062	1420873	1423327	99	---	---	---	---	1414237	1414260	-	70	---	---
chr1	1426664	1430757	1426664	1426766	1430654	1430757	93	---	---	---	---	---	---	0	--	---	---
chr1	1447646	1459646	1447655	1448344	1458946	1459635	99	1447641	1447645	1459647	1459651	1448847	1448874	-	78	1447650	1459640
chr1	1933416	1938548	1933418	1933787	1938189	1938537	86	1933410	1933415	1938549	1938554	1933979	1934007	-	75	1933423	1938544
chr1	1969306	1976103	1969307	1969826	1975569	1976088	99	1969301	1969305	1976104	1976108	1970072	1970089	-	77	1969307	1976092
chr1	2101318	2111665	2101318	2101583	2111402	2111665	94	---	---	---	---	2102031	2102057	-	88	2101327	2111659
chr1	2200642	2218840	2200642	2202739	2216743	2218840	99	---	---	---	---	2203130	2203174	-	77	2200645	2218837
chr1	2219573	2231464	2219573	2220030	2231007	2231464	99	---	---	---	---	2220245	2220262	-	77	2219573	2231462
chr1	2352140	2357971	2352140	2352489	2357622	2357971	92	---	---	---	---	2357604	2357620	+	76	2352148	2357964
chr1	2378923	2393625	2378923	2379067	2393478	2393625	85	---	---	---	---	2393212	2393266	+	70	---	---
chr1	2485859	2491130	2485859	2486291	2490698	2491130	99	---	---	---	---	2486317	2486348	-	75	2485859	2491128
chr1	2557922	2571405	2557922	2558460	2570867	2571405	98	---	---	---	---	2570272	2570287	+	93	---	---
chr1	2558455	2570495	2558455	2558917	2570034	2570495	99	---	---	---	---	2559132	2559149	-	72	2558455	2570493
chr1	2799240	2809622	2799240	2799533	2809346	2809622	91	---	---	---	---	2808971	2808991	+	76	---	---
chr1	2834549	2846470	2834549	2834770	2846249	2846470	86	---	---	---	---	2834772	2834786	-	100	2834560	2846469
chr1	2883754	2892892	2883754	2884097	2892560	2892892	85	---	---	---	---	2892136	2892152	+	82	2883756	2892873
chr1	2919795	2924801	2919808	2920026	2924576	2924794	98	2919790	2919794	2924802	2924806	2920057	2920134	-	74	2919808	2924794
chr1	3057414	3069604	3057414	3058662	3068357	3069604	99	---	---	---	---	3058974	3058989	-	75	3057414	3069602
chr1	3096863	3101765	3096863	3097002	3101626	3101765	99	---	---	---	---	3097056	3097126	-	74	---	---
chr1	3191506	3198765	3191511	3193882	3196394	3198762	98	3191501	3191505	3198766	3198770	3196268	3196295	+	78	3191511	3198764
chr1	3408860	3412987	3408860	3409014	3412825	3412987	88	---	---	---	---	3412791	3412821	+	80	3408867	3412986
chr1	3426996	3438068	3426996	3428815	3436122	3438068	85	---	---	---	---	3429138	3429155	-	72	---	---
chr1	3548156	3552151	3548156	3548421	3551886	3552151	91	---	---	---	---	3548469	3548482	-	78	3548165	3552143
chr1	3578568	3598754	3578568	3579033	3598285	3598754	89	---	---	---	---	3579753	3579786	-	76	3578577	3598740
chr1	3584479	3596610	3584479	3584928	3596154	3596610	96	---	---	---	---	3585143	3585160	-	72	---	---
chr1	3660636	3669906	3660636	3660985	3669561	3669906	90	---	---	---	---	3669219	3669245	+	81	---	---
chr1	3663871	3668770	3663871	3664099	3668542	3668770	98	---	---	---	---	3668441	3668477	+	83	3663871	3668769
chr1	3753103	3765183	3753103	3753566	3764720	3765183	99	---	---	---	---	3753783	3753800	-	72	3753103	3765178
chr1	3766142	3774717	3766144	3766398	3774460	3774714	93	3766136	3766141	3774718	3774723	3766610	3766628	-	73	---	---
chr1	3833882	3836536	3833882	3834299	3836119	3836536	99	---	---	---	---	3834345	3834358	-	71	3833882	3836531
chr1	3921983	3941752	3921983	3925407	3938328	3941752	99	---	---	---	---	3925894	3925912	-	73	---	---
chr1	3932925	3935944	3932925	3933147	3935722	3935944	96	---	---	---	---	3935593	3935622	+	76	3932928	3935942
chr1	3992800	3995950	3992811	3993439	3995313	3995941	96	3992794	3992799	3995951	3995956	3993441	3993468	-	85	---	---
chr1	4084724	4095760	4084724	4085765	4094720	4095760	99	---	---	---	---	4086146	4086169	-	70	4084724	4095758
chr1	4162664	4170114	4162664	4163945	4168833	4170114	99	---	---	---	---	4163997	4164051	-	81	4162664	4170111
chr1	4242796	4254748	4242796	4243256	4254288	4254748	99	---	---	---	---	4243441	4243458	-	72	4242796	4254746
chr1	4380262	4382835	4380262	4380672	4382425	4382835	99	---	---	---	---	4380720	4380733	-	71	4380263	4382832
chr1	4445030	4449636	4445030	4445557	4449102	4449630	87	4445025	4445029	4449637	4449641	4449061	4449097	+	70	---	---
chr1	4473088	4479995	4473088	4473612	4479471	4479995	99	---	---	---	---	4473726	4473739	-	92	4473088	4479993
chr1	4593398	4603586	4593398	4596013	4600970	4603586	99	---	---	---	---	4600828	4600847	+	70	---	---
chr1	4623191	4626266	4623191	4623376	4626076	4626266	94	---	---	---	---	---	---	0	--	4623191	4626264
chr1	4636509	4648713	4636520	4638069	4647162	4648712	99	4636504	4636508	4648714	4648718	4647148	4647159	+	100	4636520	4648709
chr1	4656369	4670462	4656369	4656572	4670259	4670462	87	---	---	---	---	4657155	4657173	-	73	4656372	4670456
chr1	4730300	4744846	4730300	4734562	4740584	4744846	99	---	---	---	---	4734839	4734851	-	100	4730301	4744844
chr1	4806997	4817510	4807008	4808463	4816048	4817509	97	4806992	4806996	4817511	4817515	4808646	4808660	-	80	4806997	4817509
chr1	4808562	4812585	4808562	4810572	4810576	4812584	99	4808557	4808561	4812586	4812590	---	---	0	--	4808564	4812572
chr1	4843860	4852821	4843860	4847700	4848965	4852820	99	4843855	4843859	4852822	4852826	---	---	0	--	4843861	4852818
chr1	4967796	4980503	4967796	4968205	4980094	4980503	99	---	---	---	---	4979574	4979595	+	81	---	---
chr1	4995295	4997420	4995295	4995414	4997302	4997420	92	---	---	---	---	4995416	4995445	-	70	---	---
chr1	5039657	5049050	5039657	5041593	5047114	5049050	99	---	---	---	---	5041721	5041743	-	73	5039657	5049048
chr1	5155091	5158745	5155094	5155310	5158537	5158742	85	5155084	5155090	5158746	5158752	5155417	5155466	-	74	5155100	5158733
chr1	5176468	5181288	5176468	5176679	5181077	5181288	97	---	---	---	---	5180952	5181073	+	71	5176468	5181286
chr1	5189107	5202594	5189121	5189833	5201867	5202579	99	5189102	5189106	5202595	5202599	5201279	5201306	+	78	---	---
chr1	5317312	5327099	5317312	5317799	5326623	5327099	89	---	---	---	---	5326228	5326249	+	72	5317316	5327093
chr1	5318660	5329401	5318660	5320817	5327238	5329401	85	---	---	---	---	5326989	5327000	+	83	5318674	5329382
chr1	5340807	5347305	5340814	5341787	5346267	5347297	89	5340802	5340806	5347306	5347310	5346252	5346265	+	85	5340815	5347293
chr1	5522610	5525037	5522610	5522859	5524775	5525024	88	5522605	5522609	5525038	5525042	5524709	5524725	+	70	5522612	5525036
chr1	5730160	5748695	5730160	5730358	5748498	5748695	88	---	---	---	---	5747656	5747669	+	78	5730168	5748687
chr1	5819055	5827095	5819066	5821994	5824159	5827087	99	5819050	5819054	5827096	5827100	5822084	5822102	-	73	---	---
chr1	5993888	6001839	5993902	5994079	6001651	6001829	97	5993883	5993887	6001840	6001844	5994353	5994377	-	80	5993892	6001838
chr1	5998478	6000986	5998478	5998880	6000584	6000986	98	---	---	---	---	5998930	5998943	-	71	5998479	6000984
chr1	6332175	6344211	6332182	6332642	6343743	6344203	99	6332168	6332174	6344212	6344218	6332857	6332874	-	72	6332182	6344204
chr1	6358682	6370678	6358693	6358988	6370367	6370675	86	6358674	6358681	6370679	6370686	6370021	6370036	+	75	6358690	6370661
chr1	6409426	6428218	6409426	6410282	6427362	6428218	98	---	---	---	---	6426582	6426597	+	81	---	---
chr1	6536280	6539665	6536280	6536778	6539164	6539665	93	---	---	---	---	6536786	6536823	-	89	6536289	6539660
chr1	6585568	6597675	6585573	6586798	6596450	6597675	99	6585563	6585567	6597676	6597680	6596123	6596138	+	75	6585574	6597673
chr1	6618247	6623486	6618247	6618688	6623045	6623486	99	---	---	---	---	6622933	6623002	+	75	6618247	6623484
chr1	6644792	6651530	6644792	6645305	6651017	6651530	99	---	---	---	---	6645550	6645567	-	77	6644792	6651527
chr1	6709917	6720130	6709923	6712736	6717337	6720122	96	6709909	6709916	6720131	6720138	6712942	6712965	-	79	6709921	6720127
chr1	6799463	6813744	6799463	6800506	6812693	6813744	98	---	---	---	---	6812284	6812305	+	77	6799466	6813742
chr1	6872745	6875543	6872745	6872983	6875304	6875543	87	---	---	---	---	---	---	0	--	6872746	6875536
chr1	6961736	6973452	6961736	6961881	6973306	6973452	90	---	---	---	---	6972872	6972892	+	71	6961739	6973449
chr1	7030023	7042352	7030024	7030713	7041662	7042351	99	7030018	7030022	7042353	7042357	7041114	7041158	+	77	7030024	7042348
chr1	7127188	7130696	7127188	7127293	7130592	7130696	92	---	---	---	---	7127438	7127456	-	78	7127194	7130689
chr1	7230421	7234884	7230421	7232616	7232623	7234872	85	7230415	7230420	7234885	7234890	---	---	0	--	7230421	7234883
chr1	7273460	7279246	7273460	7273823	7278883	7279246	99	---	---	---	---	7273858	7273881	-	83	7273461	7279244
chr1	7289832	7296101	7289832	7290168	7295760	7296101	87	---	---	---	---	7290421	7290447	-	70	7289834	7296096
chr1	7533536	7547932	7533536	7533710	7547757	7547932	87	---	---	---	---	7534037	7534080	-	77	---	---
chr1	7689482	7697463	7689482	7691137	7695808	7697463	99	---	---	---	---	7691232	7691272	-	75	7689482	7697461
chr1	7743979	7755523	7743982	7745206	7754287	7755513	98	7743974	7743978	7755524	7755528	7745518	7745533	-	75	7743982	7755511
chr1	7761946	7768776	7761946	7762780	7767942	7768776	99	---	---	---	---	7762829	7762855	-	74	7761946	7768772
chr1	7865091	7870545	7865091	7865487	7870149	7870545	99	---	---	---	---	7865620	7865634	-	80	7865091	7870542
chr1	7882185	7892219	7882185	7882445	7891959	7892219	90	---	---	---	---	7882907	7882921	-	73	7882198	7892202
chr1	7931014	7933785	7931014	7931482	7933322	7933785	98	---	---	---	---	7931531	7931544	-	71	7931015	7933783
chr1	8079146	8084276	8079146	8079525	8083897	8084276	98	---	---	---	---	8083817	8083833	+	70	8079146	8084274
chr1	8283442	8286131	8283442	8283560	8286013	8286131	97	---	---	---	---	8285900	8285918	+	78	---	---
chr1	8289233	8300057	8289247	8293306	8295999	8300057	99	8289228	8289232	8300058	8300062	8293389	8293440	-	76	---	---
chr1	8448999	8451673	8448999	8449408	8451264	8451673	99	---	---	---	---	8449457	8449470	-	71	8449000	8451671
chr1	8473509	8486795	8473509	8473689	8486614	8486795	86	---	---	---	---	8474239	8474253	-	86	---	---
chr1	8646365	8654667	8646365	8648019	8653012	8654667	99	---	---	---	---	8652876	8652916	+	75	8646365	8654665
chr1	8695698	8702400	8695698	8697221	8700878	8702400	95	---	---	---	---	---	---	0	--	8695699	8702397
chr1	8777319	8789438	8777327	8777798	8788963	8789433	99	8777314	8777318	8789439	8789443	8778255	8778272	-	72	8777321	8789435
chr1	9058609	9075346	9058609	9058946	9075010	9075346	92	---	---	---	---	9059588	9059621	-	76	9058611	9075336
chr1	9127001	9135675	9127001	9127256	9135421	9135675	87	---	---	---	---	9135060	9135089	+	83	9127005	9135666
chr1	9216725	9221710	9216725	9217016	9221419	9221710	98	---	---	---	---	9221322	9221365	+	77	9216727	9221708
chr1	9382809	9397108	9382809	9386738	9393170	9397108	98	---	---	---	---	9386937	9386957	-	85	9382809	9397097
chr1	9476212	9486714	9476212	9476675	9486251	9486714	99	---	---	---	---	9476963	9476980	-	72	9476214	9486711
chr1	9505400	9520770	9505407	9505856	9520309	9520770	91	9505395	9505399	9520771	9520775	9506221	9506234	-	85	9505405	9520768
chr1	9556505	9559397	9556505	9556637	9559264	9559397	88	---	---	---	---	---	---	0	--	9556506	9559395
chr1	9624367	9638311	9624367	9627654	9635126	9638311	93	---	---	---	---	9634775	9634805	+	77	9624374	9638309
chr1	9733689	9740486	9733690	9734013	9740136	9740484	87	9733684	9733688	9740487	9740491	9739839	9739858	+	80	9733691	9740471
chr1	9753220	9764312	9753222	9755430	9762092	9764300	99	9753215	9753219	9764313	9764317	9755672	9755696	-	76	9753223	9764305
chr1	9799774	9804806	9799774	9800071	9804508	9804806	95	---	---	---	---	9800135	9800156	-	77	9799775	9804803
chr1	9869118	9888964	9869118	9869237	9888845	9888964	93	---	---	---	---	9888064	9888096	+	72	9869128	9888952
chr1	9871070	9879467	9871070	9871370	9879161	9879467	85	---	---	---	---	9871620	9871654	-	80	9871072	9879466
chr1	9944934	9955612	9944934	9945301	9955236	9955612	89	---	---	---	---	9945712	9945752	-	75	9944938	9955609
chr1	10304823	10318707	10304823	10305810	10317718	10318707	98	---	---	---	---	10317146	10317162	+	70	10304823	10318705
chr1	10367579	10373263	10367579	10367695	10373147	10373263	99	---	---	---	---	10367885	10367942	-	75	10367579	10373261
chr1	10408843	10413643	10408843	10408959	10413541	10413643	86	---	---	---	---	10409111	10409146	-	72	10408843	10413638
chr1	10425177	10427790	10425177	10425589	10427377	10427790	97	---	---	---	---	10425638	10425651	-	71	10425179	10427788
chr1	10481279	10486717	10481279	10481602	10486392	10486717	96	---	---	---	---	10481730	10481758	-	72	10481279	10486715
chr1	10498535	10503202	10498535	10500132	10501607	10503202	93	---	---	---	---	10500191	10500205	-	80	10498538	10503184
chr1	10499149	10502575	10499149	10499524	10502221	10502575	89	---	---	---	---	10502086	10502105	+	80	10499152	10502565
chr1	10503942	10508396	10503942	10505306	10507033	10508396	96	---	---	---	---	10506939	10506956	+	88	---	---
chr1	10509764	10513100	10509774	10510007	10512864	10513088	89	10509759	10509763	10513101	10513105	10512786	10512810	+	88	10509782	10513095
chr1	10520275	10533673	10520275	10521006	10532942	10533673	98	---	---	---	---	10521518	10521532	-	86	10520276	10533671
chr1	10693018	10704956	10693018	10693478	10704496	10704956	98	---	---	---	---	10693766	10693783	-	72	10693018	10704954
chr1	10742596	10757058	10742596	10743058	10756597	10757058	98	---	---	---	---	10743707	10743722	-	75	10742597	10757056
chr1	10765744	10768342	10765744	10765908	10768182	10768342	93	---	---	---	---	10768125	10768159	+	77	---	---
chr1	10813180	10815774	10813181	10813295	10815660	10815774	95	10813175	10813179	10815775	10815779	10813373	10813405	-	78	10813189	10815772
chr1	10965597	10975619	10965597	10965810	10975406	10975619	92	---	---	---	---	10975091	10975110	+	70	10965604	10975602
chr1	10977920	10984811	10977924	10978450	10984285	10984811	98	10977914	10977919	10984812	10984817	10984069	10984100	+	71	10977922	10984809
chr1	11007797	11015450	11007797	11009075	11014170	11015450	98	---	---	---	---	11009298	11009313	-	75	11007798	11015448
chr1	11107061	11117190	11107061	11107534	11116718	11117190	99	---	---	---	---	11107739	11107756	-	77	11107061	11117179
chr1	11173257	11177405	11173257	11173507	11177155	11177405	86	---	---	---	---	11173579	11173609	-	77	11173268	11177397
chr1	11254034	11263372	11254034	11255269	11262157	11263372	97	---	---	---	---	11255516	11255531	-	81	11254034	11263370
chr1	11278444	11286390	11278444	11278980	11285857	11286390	93	---	---	---	---	11279018	11279121	-	76	---	---
chr1	11282592	11285626	11282597	11282789	11285435	11285626	98	11282587	11282591	11285627	11285631	11285318	11285337	+	85	11282600	11285622
chr1	11297399	11299912	11297401	11297811	11299494	11299904	99	11297393	11297398	11299913	11299918	11299431	11299444	+	71	11297401	11299904
chr1	11389050	11393669	11389050	11389194	11393524	11393669	87	---	---	---	---	11393413	11393445	+	81	---	---
chr1	11400077	11407163	11400080	11400258	11406979	11407156	88	11400072	11400076	11407164	11407168	11400522	11400533	-	75	11400081	11407154
chr1	11427224	11432061	11427224	11427682	11431603	11432061	93	---	---	---	---	---	---	0	--	11427232	11432050
chr1	11502979	11519140	11502979	11503339	11518793	11519140	87	---	---	---	---	11518084	11518099	+	93	---	---
chr1	11703619	11715314	11703619	11703843	11715090	11715314	97	---	---	---	---	11704367	11704384	-	72	---	---
chr1	11767072	11771844	11767072	11767336	11771580	11771844	98	---	---	---	---	---	---	0	--	11767072	11771840
chr1	11857518	11865122	11857518	11858787	11863833	11865122	96	---	---	---	---	11859022	11859040	-	84	11857525	11865117
chr1	11896139	11909062	11896139	11896360	11908839	11909062	85	---	---	---	---	11896906	11896921	-	87	11896139	11909055
chr1	11929377	11950645	11929377	11929655	11950380	11950645	87	---	---	---	---	11949381	11949451	+	70	---	---
chr1	12045789	12050540	12045789	12045996	12050333	12050540	97	---	---	---	---	12046108	12046140	-	78	12045792	12050528
chr1	12429178	12437414	12429178	12430416	12436176	12437414	99	---	---	---	---	12435915	12435930	+	81	12429179	12437412
chr1	12451695	12472708	12451695	12453419	12471027	12472708	95	---	---	---	---	12453950	12453987	-	78	12451703	12472706
chr1	12452054	12472184	12452054	12452884	12471386	12472184	93	---	---	---	---	12453401	12453432	-	71	---	---
chr1	12485408	12492841	12485408	12486645	12491604	12492841	98	---	---	---	---	12491402	12491419	+	72	12485408	12492839
chr1	12498267	12512570	12498272	12499317	12511525	12512568	99	12498262	12498266	12512571	12512575	12499707	12499728	-	77	12498270	12512568
chr1	12583602	12588011	12583602	12583819	12587794	12588011	89	---	---	---	---	12583824	12583837	-	85	---	---
chr1	12769596	12776286	12769596	12770096	12775786	12776286	99	---	---	---	---	12770298	12770333	-	77	12769596	12776284
chr1	12780232	12785106	12780238	12782663	12782668	12785091	99	12780227	12780231	12785107	12785111	---	---	0	--	---	---
chr1	12830022	12833624	12830022	12830749	12832920	12833624	86	---	---	---	---	12830751	12830779	-	72	12830028	12833618
chr1	12844918	12859513	12844930	12849203	12855228	12859501	99	12844912	12844917	12859514	12859519	12849481	12849493	-	84	12844922	12859510
chr1	13014194	13019678	13014194	13014482	13019390	13019678	99	---	---	---	---	13019145	13019223	+	70	13014194	13019676
chr1	13104024	13117021	13104029	13104294	13116749	13117014	97	13104018	13104023	13117022	13117027	13116186	13116200	+	86	---	---
chr1	13141569	13146368	13141578	13141783	13146163	13146368	99	13141564	13141568	13146369	13146373	13141813	13141880	-	73	13141578	13146366
chr1	13147954	13153335	13147954	13148091	13153198	13153335	91	---	---	---	---	13152952	13152989	+	71	13147954	13153334
chr1	13171032	13181670	13171032	13172205	13180497	13181670	99	---	---	---	---	13172344	13172359	-	81	---	---
chr1	13448289	13460391	13448289	13448747	13459933	13460391	99	---	---	---	---	13448961	13448978	-	77	13448289	13460388
chr1	13481349	13494745	13481350	13482067	13494015	13494733	99	13481341	13481348	13494746	13494753	13482612	13482639	-	78	13481350	13494744
chr1	13525020	13542007	13525020	13525559	13541471	13542007	88	---	---	---	---	13526235	13526247	-	76	---	---
chr1	13525624	13541512	13525624	13525858	13541279	13541512	97	---	---	---	---	13540654	13540675	+	77	---	---
chr1	13526269	13548122	13526269	13529487	13544850	13548122	89	---	---	---	---	13530129	13530161	-	72	---	---
chr1	13530114	13548272	13530114	13530275	13548111	13548272	97	---	---	---	---	13530892	13530909	-	83	---	---
chr1	13534108	13554302	13534108	13534291	13554115	13554302	86	---	---	---	---	13535241	13535258	-	83	13534113	13554295
chr1	13536925	13556719	13536925	13537094	13556547	13556719	91	---	---	---	---	13555994	13556008	+	80	---	---
chr1	13602281	13616861	13602284	13602433	13616701	13616850	92	13602272	13602280	13616862	13616870	13616340	13616372	+	81	13602281	13616855
chr1	13602466	13616705	13602466	13603492	13615679	13616705	99	---	---	---	---	13615267	13615288	+	77	13602466	13616700
chr1	13618818	13632598	13618818	13619856	13631562	13632598	97	---	---	---	---	13631042	13631063	+	81	13618818	13632596
chr1	13654641	13668947	13654652	13655701	13667891	13668940	99	13654636	13654640	13668948	13668952	13656092	13656113	-	77	13654643	13668945
chr1	13724255	13727248	13724255	13724706	13726793	13727248	85	---	---	---	---	13726763	13726778	+	81	13724260	13727244
chr1	13743842	13750082	13743842	13745260	13748665	13750082	88	---	---	---	---	13745369	13745403	-	74	13743848	13750078
chr1	13766014	13779705	13766014	13766805	13778914	13779705	99	---	---	---	---	13778335	13778362	+	78	13766014	13779703
chr1	13782027	13784210	13782033	13783089	13783137	13784206	86	13782022	13782026	13784211	13784215	---	---	0	--	---	---
chr1	13791573	13794121	13791573	13791985	13793709	13794121	97	---	---	---	---	13793646	13793659	+	71	13791573	13794120
chr1	13951239	13956380	13951239	13951606	13956009	13956376	99	13951234	13951238	13956381	13956385	13951626	13951637	-	75	13951239	13956374
chr1	13972057	13983991	13972057	13972521	13983530	13983991	98	---	---	---	---	13972696	13972708	-	76	13972058	13983986
chr1	14077200	14083102	14077200	14079011	14081291	14083102	98	---	---	---	---	14081252	14081289	+	71	---	---
chr1	14093081	14101265	14093090	14093404	14100946	14101262	86	14093075	14093080	14101266	14101271	14093697	14093716	-	95	---	---
chr1	14093131	14101262	14093131	14093404	14100996	14101262	88	---	---	---	---	14093697	14093716	-	95	---	---
chr1	14102147	14110051	14102152	14104463	14107740	14110051	99	14102139	14102146	14110052	14110059	14107592	14107619	+	78	14102150	14110049
chr1	14130816	14144449	14130816	14131844	14143459	14144449	95	---	---	---	---	14142939	14142960	+	81	14130816	14144447
chr1	14204384	14210586	14204384	14204597	14210373	14210586	94	---	---	---	---	14204846	14204886	-	70	---	---
chr1	14312773	14322785	14312773	14312973	14322579	14322785	86	---	---	---	---	14313159	14313217	-	71	---	---
chr1	14314206	14319677	14314206	14314806	14319072	14319677	87	---	---	---	---	14319035	14319058	+	70	---	---
chr1	14322489	14326009	14322489	14322940	14325549	14326009	88	---	---	---	---	14322985	14323038	-	72	14322495	14326002
chr1	14365613	14369868	14365621	14366471	14368975	14369853	86	14365608	14365612	14369869	14369873	14368956	14368968	+	76	14365615	14369865
chr1	14376479	14380387	14376479	14377140	14379700	14380387	85	---	---	---	---	14379617	14379629	+	84	---	---
chr1	14460614	14471603	14460614	14463428	14468786	14471603	98	---	---	---	---	14463660	14463683	-	70	14460614	14471601
chr1	14496727	14507906	14496727	14499289	14505332	14507906	97	---	---	---	---	14505203	14505226	+	79	14496730	14507904
chr1	14533975	14544900	14533983	14536744	14542139	14544900	99	14533970	14533974	14544901	14544905	14541884	14541907	+	70	14533976	14544894
chr1	14553937	14565367	14553940	14554478	14564818	14565356	98	14553932	14553936	14565368	14565372	14564433	14564449	+	70	---	---
chr1	14557449	14566230	14557449	14558327	14565351	14566230	97	---	---	---	---	14565326	14565349	+	70	14557457	14566228
chr1	14598083	14610603	14598083	14598800	14609898	14610603	97	---	---	---	---	14609360	14609395	+	75	14598083	14610601
chr1	14612635	14620184	14612635	14612999	14619820	14620184	90	---	---	---	---	14619711	14619726	+	75	14612648	14620168
chr1	14624534	14636185	14624534	14625780	14634939	14636185	94	---	---	---	---	14625894	14625936	-	72	---	---
chr1	14629587	14640917	14629587	14629827	14640677	14640917	86	---	---	---	---	14640194	14640219	+	80	14629593	14640914
chr1	14723605	14739042	14723605	14724306	14738341	14739042	99	---	---	---	---	14737640	14737671	+	90	14723605	14739040
chr1	14763536	14771094	14763545	14764827	14769812	14771093	99	14763531	14763535	14771095	14771099	14769563	14769590	+	71	14763539	14771091
chr1	14869409	14872754	14869418	14870517	14871642	14872744	92	14869404	14869408	14872755	14872759	14871563	14871584	+	72	14869418	14872743
chr1	14893717	14896326	14893717	14894123	14895920	14896326	99	---	---	---	---	14894173	14894186	-	71	---	---
chr1	14903108	14911291	14903108	14904640	14909759	14911291	99	---	---	---	---	14904858	14904896	-	74	14903108	14911273
chr1	15017611	15025526	15017611	15017993	15025118	15025526	89	---	---	---	---	15024964	15025002	+	79	---	---
chr1	15031616	15043851	15031616	15033168	15042300	15043851	99	---	---	---	---	15033483	15033496	-	78	15031616	15043849
chr1	15080723	15085705	15080723	15080959	15085469	15085705	97	---	---	---	---	15085244	15085274	+	96	15080727	15085693
chr1	15087192	15089725	15087192	15087790	15089125	15089725	86	---	---	---	---	15089088	15089107	+	70	15087206	15089718
chr1	15104425	15116677	15104431	15105120	15115977	15116666	98	15104419	15104424	15116678	15116683	15115434	15115473	+	75	15104425	15116668
chr1	15178596	15187101	15178596	15181539	15184159	15187101	99	---	---	---	---	15184028	15184060	+	75	15178596	15187098
chr1	15293101	15309123	15293101	15293335	15308889	15309123	91	---	---	---	---	15308261	15308295	+	77	---	---
chr1	15295280	15308517	15295293	15295716	15308085	15308507	96	15295275	15295279	15308518	15308522	15295836	15295870	-	71	15295283	15308515
chr1	15373032	15377984	15373032	15374421	15376573	15377984	85	---	---	---	---	15376521	15376565	+	77	15373032	15377968
chr1	15374666	15377973	15374666	15374887	15377745	15377973	85	---	---	---	---	15374976	15374990	-	93	15374670	15377968
chr1	15491046	15497058	15491046	15491817	15496287	15497058	99	---	---	---	---	15491969	15491986	-	77	15491046	15497056
chr1	15512994	15532449	15512994	15515503	15529941	15532449	96	---	---	---	---	15529389	15529408	+	70	15513007	15532447
chr1	15535222	15546002	15535222	15535929	15545296	15546002	97	---	---	---	---	15536381	15536398	-	83	15535222	15545997
chr1	15590602	15598650	15590606	15593268	15596022	15598648	94	15590597	15590601	15598651	15598655	15593342	15593359	-	72	15590604	15598645
chr1	15592637	15598648	15592637	15593268	15598006	15598648	94	---	---	---	---	15593459	15593482	-	75	15592648	15598645
chr1	15629740	15637368	15629740	15631020	15636082	15637368	96	---	---	---	---	15631243	15631257	-	73	15629740	15637365
chr1	15634333	15647661	15634333	15635945	15646048	15647661	96	---	---	---	---	15645813	15645827	+	80	15634344	15647647
chr1	15642361	15657806	15642365	15643392	15656768	15657795	98	15642356	15642360	15657807	15657811	15656184	15656196	+	76	15642366	15657794
chr1	15648990	15656555	15648990	15650194	15655345	15656555	96	---	---	---	---	15655122	15655140	+	78	15648992	15656553
chr1	15703668	15717008	15703668	15704370	15716306	15717008	99	---	---	---	---	15704916	15704943	-	78	15703668	15717006
chr1	15720255	15732268	15720270	15725424	15727039	15732261	98	15720250	15720254	15732269	15732273	15725463	15725488	-	84	---	---
chr1	15761280	15766445	15761280	15761670	15766055	15766445	98	---	---	---	---	15761730	15761751	-	72	15761280	15766443
chr1	15927301	15943223	15927301	15928569	15941944	15943223	96	---	---	---	---	15941411	15941432	+	72	15927302	15943217
chr1	15930863	15945171	15930863	15931085	15944949	15945171	97	---	---	---	---	15944255	15944291	+	70	15930870	15945158
chr1	15939042	15946295	15939042	15940172	15945165	15946295	98	---	---	---	---	15944917	15944935	+	73	---	---
chr1	15942758	15946742	15942758	15943209	15946289	15946742	96	---	---	---	---	15946194	15946214	+	76	---	---
chr1	15953389	15961690	15953392	15955047	15960050	15961684	98	15953384	15953388	15961691	15961695	15955142	15955182	-	75	15953393	15961682
chr1	15971035	15982605	15971035	15971919	15981721	15982605	99	---	---	---	---	15972178	15972199	-	72	---	---
chr1	15978044	15983910	15978044	15979037	15982894	15983910	85	---	---	---	---	15979044	15979061	-	72	15978044	15983907
chr1	15995923	16005148	15995931	15997520	16003553	16005142	99	15995918	15995922	16005149	16005153	16003433	16003460	+	78	15995927	16005140
chr1	16017073	16031107	16017073	16018067	16030112	16031107	99	---	---	---	---	16018631	16018650	-	75	16017073	16031105
chr1	16034310	16037594	16034310	16035202	16036702	16037594	98	---	---	---	---	16036642	16036666	+	88	16034310	16037592
chr1	16043334	16060905	16043339	16044007	16060235	16060905	97	16043329	16043333	16060906	16060910	16044758	16044795	-	73	16043346	16060902
chr1	16045406	16053691	16045406	16047061	16052036	16053691	99	---	---	---	---	16047156	16047196	-	75	16045407	16053689
chr1	16070384	16079742	16070384	16071619	16078507	16079742	99	---	---	---	---	16078247	16078262	+	81	16070384	16079739
chr1	16081345	16101592	16081345	16083325	16099592	16101592	98	---	---	---	---	16083991	16084004	-	100	16081345	16101589
chr1	16087231	16096990	16087231	16088822	16095398	16096990	99	---	---	---	---	16095069	16095094	+	73	16087231	16096987
chr1	16108878	16119129	16108878	16110224	16117783	16119129	99	---	---	---	---	16110567	16110583	-	94	16108878	16119127
chr1	16139761	16160472	16139761	16140560	16159673	16160472	97	---	---	---	---	16141472	16141491	-	70	---	---
chr1	16140547	16154444	16140558	16144140	16150595	16154439	92	16140542	16140546	16154445	16154449	16150307	16150319	+	84	16140559	16154436
chr1	16154862	16160834	16154862	16155235	16160461	16160834	97	---	---	---	---	16155481	16155497	-	70	16154876	16160832
chr1	16161853	16169803	16161853	16162703	16168951	16169803	97	---	---	---	---	16168719	16168734	+	87	---	---
chr1	16169945	16180213	16169945	16170565	16179592	16180213	86	---	---	---	---	16179141	16179170	+	73	---	---
chr1	16185806	16203046	16185806	16187148	16201704	16203046	99	---	---	---	---	16187845	16187873	-	89	16185806	16203044
chr1	16192353	16201657	16192353	16193867	16200143	16201657	99	---	---	---	---	16199830	16199849	+	70	16192354	16201655
chr1	16213045	16221334	16213045	16214699	16219680	16221334	99	---	---	---	---	16219544	16219584	+	75	16213045	16221332
chr1	16236518	16248605	16236518	16236982	16248141	16248605	98	---	---	---	---	16237199	16237216	-	72	16236522	16248592
chr1	16294676	16303869	16294676	16294966	16303576	16303866	87	16294670	16294675	16303870	16303875	16295147	16295171	-	76	16294682	16303854
chr1	16296711	16310641	16296714	16297426	16309928	16310632	95	16296705	16296710	16310642	16310647	16309302	16309342	+	78	16296714	16310633
chr1	16325555	16334341	16325555	16326266	16333629	16334341	96	---	---	---	---	16333328	16333347	+	70	---	---
chr1	16335214	16350818	16335216	16339562	16346486	16350818	97	16335209	16335213	16350819	16350823	16339757	16339780	-	70	---	---
chr1	16480060	16488354	16480061	16481721	16486713	16488352	97	16480055	16480059	16488355	16488359	16481816	16481856	-	75	16480068	16488350
chr1	16506992	16526701	16506999	16507647	16526028	16526688	86	16506986	16506991	16526702	16526707	16508284	16508300	-	76	16507000	16526692
chr1	16529628	16548449	16529635	16530098	16547972	16548435	99	16529623	16529627	16548450	16548454	16547228	16547256	+	75	16529636	16548444
chr1	16587893	16602183	16587896	16588952	16601117	16602173	99	16587887	16587892	16602184	16602189	16600705	16600726	+	77	16587896	16602168
chr1	16635985	16640949	16635993	16636226	16640727	16640949	92	16635980	16635984	16640950	16640954	16640570	16640583	+	85	16635993	16640948
chr1	16694014	16704799	16694014	16696625	16701999	16704799	91	---	---	---	---	16701742	16701765	+	75	16694014	16704797
chr1	16760525	16772508	16760529	16760991	16772044	16772506	98	16760519	16760524	16772509	16772514	16761275	16761292	-	72	16760532	16772504
chr1	16799062	16814215	16799062	16800594	16812681	16814215	98	---	---	---	---	16812233	16812258	+	84	16799062	16814200
chr1	16838370	16848683	16838370	16838637	16848416	16848683	96	---	---	---	---	16839005	16839053	-	95	16838372	16848667
chr1	16874390	16890267	16874390	16874857	16889802	16890267	98	---	---	---	---	16889054	16889067	+	92	16874391	16890261
chr1	16918193	16930127	16918193	16922424	16925896	16930127	99	---	---	---	---	16922507	16922576	-	77	---	---
chr1	16960834	16966560	16960834	16960950	16966444	16966560	99	---	---	---	---	16966198	16966255	+	75	16960834	16966558
chr1	17066397	17069084	17066397	17066515	17068966	17069084	97	---	---	---	---	17068854	17068872	+	78	---	---
chr1	17138387	17152054	17138387	17140946	17149496	17152054	98	---	---	---	---	17141064	17141087	-	79	17138388	17152052
chr1	17188493	17191055	17188493	17188901	17190647	17191055	96	---	---	---	---	17188966	17188977	-	75	---	---
chr1	17282576	17302529	17282577	17284896	17300190	17302529	95	17282571	17282575	17302530	17302534	17299658	17299754	+	78	17282581	17302527
chr1	17285555	17293741	17285558	17286899	17292397	17293740	96	17285550	17285554	17293742	17293746	17286977	17287049	-	79	17285558	17293738
chr1	17311030	17329574	17311030	17312244	17328342	17329574	94	---	---	---	---	17312800	17312829	-	70	17311033	17329572
chr1	17317570	17326917	17317584	17319102	17325388	17326906	98	17317564	17317569	17326918	17326923	17325099	17325118	+	70	17317574	17326903
chr1	17370850	17381738	17370850	17371267	17381320	17381738	95	---	---	---	---	17380818	17380837	+	75	17370850	17381736
chr1	17373023	17381305	17373023	17374671	17379644	17381305	98	---	---	---	---	17379508	17379548	+	75	17373023	17381298
chr1	17469784	17488587	17469784	17471354	17486996	17488587	92	---	---	---	---	17486473	17486488	+	75	---	---
chr1	17513081	17522419	17513081	17513794	17521669	17522419	92	---	---	---	---	17521484	17521518	+	77	17513086	17522417
chr1	17578052	17596515	17578052	17578714	17595852	17596515	89	---	---	---	---	17579492	17579516	-	84	17578060	17596499
chr1	17619935	17626761	17619935	17622409	17624299	17626761	94	---	---	---	---	17624212	17624227	+	87	17619936	17626757
chr1	17632085	17648356	17632085	17632762	17647678	17648355	96	17632080	17632084	17648357	17648361	17633295	17633322	-	78	17632085	17648355
chr1	17665849	17673326	17665862	17667099	17672114	17673321	94	17665844	17665848	17673327	17673331	17667321	17667350	-	70	17665862	17673319
chr1	17748588	17762322	17748598	17752558	17758354	17762309	99	17748583	17748587	17762323	17762327	17758083	17758097	+	73	17748590	17762321
chr1	17803724	17824019	17803724	17803904	17823833	17824019	88	---	---	---	---	17804878	17804901	-	70	---	---
chr1	17843939	17852787	17843939	17844643	17852022	17852787	89	---	---	---	---	17851653	17851713	+	70	---	---
chr1	17855703	17867734	17855703	17856162	17867273	17867734	98	---	---	---	---	17867040	17867057	+	77	17855703	17867731
chr1	17919702	17927180	17919702	17920646	17926236	17927180	99	---	---	---	---	17926020	17926040	+	80	---	---
chr1	17953570	17959481	17953570	17953936	17959115	17959481	99	---	---	---	---	17959056	17959079	+	83	17953570	17959475
chr1	17995191	18003126	17995191	17995872	18002419	18003126	85	---	---	---	---	17996116	17996135	-	75	17995192	18003124
chr1	18027077	18040502	18027077	18027308	18040275	18040502	89	---	---	---	---	18039638	18039657	+	80	18027090	18040495
chr1	18057972	18070098	18057972	18058430	18069640	18070098	99	---	---	---	---	18069407	18069424	+	77	18057972	18070096
chr1	18083699	18095923	18083699	18084038	18095598	18095923	85	---	---	---	---	18084491	18084514	-	75	---	---
chr1	18143623	18153510	18143623	18144493	18152640	18153510	97	---	---	---	---	18144829	18144842	-	85	---	---
chr1	18182658	18189500	18182658	18182864	18189294	18189500	99	---	---	---	---	18182991	18183007	-	76	18182658	18189498
chr1	18217719	18224583	18217719	18218245	18224057	18224583	99	---	---	---	---	18223958	18223972	+	80	18217719	18224580
chr1	18230296	18237817	18230308	18231523	18236586	18237802	98	18230291	18230295	18237818	18237822	18231746	18231775	-	70	18230311	18237800
chr1	18292654	18305866	18292654	18294204	18304316	18305866	98	---	---	---	---	18294592	18294648	-	80	18292655	18305864
chr1	18308843	18320882	18308848	18309310	18320409	18320871	99	18308838	18308842	18320883	18320887	18309775	18309792	-	72	18308846	18320877
chr1	18430458	18440762	18430458	18432495	18438726	18440762	99	---	---	---	---	18432677	18432689	-	84	18430459	18440759
chr1	18497340	18499872	18497340	18497758	18499454	18499872	95	---	---	---	---	18497797	18497810	-	71	18497340	18499870
chr1	18508221	18513565	18508221	18508552	18513234	18513565	99	---	---	---	---	18508678	18508706	-	72	18508222	18513561
chr1	18517675	18523322	18517682	18517845	18523155	18523314	89	18517669	18517674	18523323	18523328	18517971	18517992	-	95	---	---
chr1	18546243	18559500	18546244	18547793	18557944	18559492	98	18546237	18546242	18559501	18559506	18557471	18557531	+	80	---	---
chr1	18597423	18605598	18597423	18600469	18602552	18605598	99	---	---	---	---	18602447	18602471	+	76	18597424	18605595
chr1	18609348	18623668	18609361	18610413	18622611	18623663	99	18609343	18609347	18623669	18623673	18622199	18622220	+	77	18609348	18623661
chr1	18644519	18649262	18644519	18644975	18648806	18649262	93	---	---	---	---	18645030	18645041	-	83	---	---
chr1	18659113	18667227	18659120	18659371	18666946	18667216	91	18659108	18659112	18667228	18667232	18666599	18666622	+	70	18659113	18667220
chr1	18718737	18733341	18718737	18722707	18729370	18733341	99	---	---	---	---	18729103	18729127	+	76	18718741	18733339
chr1	18790338	18795831	18790338	18790841	18795328	18795831	99	18790332	18790337	18795832	18795837	18790985	18790997	-	76	18790339	18795824
chr1	18826895	18834516	18826895	18827321	18834090	18834516	96	---	---	---	---	18827323	18827369	-	72	18826895	18834510
chr1	18878763	18884313	18878763	18879167	18883909	18884313	98	---	---	---	---	18883718	18883826	+	71	18878763	18884308
chr1	18898169	18910484	18898169	18898375	18910278	18910484	97	---	---	---	---	18898377	18898393	-	76	18898179	18910480
chr1	18910748	18923955	18910748	18912301	18922406	18923955	98	---	---	---	---	18921935	18922011	+	80	18910749	18923953
chr1	18968303	18980137	18968303	18968775	18979665	18980137	99	---	---	---	---	18968987	18969004	-	77	18968303	18980132
chr1	19109883	19122201	19109883	19110572	19121578	19122201	89	---	---	---	---	19121027	19121075	+	75	19109884	19122199
chr1	19170580	19187626	19170580	19171348	19186851	19187626	86	---	---	---	---	19172052	19172088	-	97	---	---
chr1	19181233	19186723	19181233	19181497	19186458	19186722	98	19181228	19181232	19186724	19186728	19181547	19181579	-	72	19181233	19186712
chr1	19195600	19205398	19195600	19196057	19204940	19205398	98	---	---	---	---	19196345	19196362	-	72	19195603	19205396
chr1	19214186	19226688	19214186	19214932	19225941	19226688	98	19214181	19214185	19226689	19226693	19225390	19225425	+	72	19214188	19226686
chr1	19245238	19251743	19245238	19246301	19250716	19251743	88	---	---	---	---	19246485	19246514	-	83	19245242	19251741
chr1	19254242	19270410	19254247	19255287	19269364	19270404	98	19254237	19254241	19270411	19270415	19255962	19255979	-	72	19254244	19270398
chr1	19265404	19270743	19265404	19265749	19270399	19270743	96	---	---	---	---	19265958	19265982	-	80	19265405	19270740
chr1	19296055	19305785	19296055	19296447	19305394	19305785	92	---	---	---	---	19305007	19305022	+	87	---	---
chr1	19359279	19368605	19359279	19360797	19367087	19368605	99	---	---	---	---	19366773	19366792	+	70	19359279	19368602
chr1	19456372	19463018	19456372	19456485	19462912	19463018	87	---	---	---	---	19462836	19462868	+	84	19456373	19463015
chr1	19569168	19574856	19569168	19569587	19574437	19574856	99	---	---	---	---	19569681	19569704	-	70	19569168	19574854
chr1	19709294	19714542	19709303	19710002	19713831	19714532	97	19709289	19709293	19714543	19714547	19710139	19710168	-	73	19709306	19714530
chr1	19785118	19804037	19785118	19785535	19803620	19804037	93	---	---	---	---	19802776	19802803	+	78	19785120	19804036
chr1	19785732	19799507	19785732	19786799	19798495	19799507	93	---	---	---	---	19787298	19787319	-	81	19785732	19799505
chr1	19862382	19869173	19862386	19863515	19868027	19869173	97	19862377	19862381	19869174	19869178	19863726	19863741	-	87	19862386	19869170
chr1	19890171	19895479	19890180	19890444	19895213	19895474	97	19890166	19890170	19895480	19895484	19895136	19895148	+	84	19890181	19895470
chr1	19895928	19901226	19895928	19896133	19901021	19901226	98	---	---	---	---	19896337	19896353	-	76	19895928	19901223
chr1	19918164	19938156	19918164	19919753	19936586	19938156	96	---	---	---	---	19936075	19936091	+	82	19918164	19938154
chr1	19924327	19934460	19924327	19926747	19931997	19934460	97	---	---	---	---	19926824	19926838	-	73	19924329	19934457
chr1	19970186	19975376	19970186	19970573	19974989	19975376	97	---	---	---	---	19974797	19974820	+	70	19970186	19975374
chr1	19981278	19993638	19981278	19981966	19992950	19993638	99	---	---	---	---	19982470	19982515	-	78	19981278	19993636
chr1	20092400	20106845	20092400	20093068	20106177	20106845	96	---	---	---	---	20105607	20105634	+	89	---	---
chr1	20096208	20102915	20096208	20097402	20101722	20102915	97	---	---	---	---	20097563	20097618	-	75	20096208	20102913
chr1	20106846	20120504	20106846	20107850	20119463	20120504	94	---	---	---	---	20118943	20118964	+	81	20106846	20120502
chr1	20366128	20380309	20366137	20367183	20379251	20380297	99	20366122	20366127	20380310	20380315	20378762	20378781	+	75	20366128	20380295
chr1	20400951	20406083	20400951	20401753	20405281	20406083	93	---	---	---	---	20405125	20405183	+	71	20400952	20406081
chr1	20441919	20445296	20441919	20443273	20443941	20445296	98	---	---	---	---	20443296	20443316	-	71	20441929	20445289
chr1	20453719	20465904	20453728	20456637	20462948	20465903	95	20453713	20453718	20465905	20465910	20456800	20456819	-	80	20453720	20465900
chr1	20479964	20500141	20479964	20482635	20497473	20500141	98	---	---	---	---	20483165	20483188	-	79	20479964	20500139
chr1	20483451	20495618	20483456	20483920	20495141	20495605	98	20483445	20483450	20495619	20495624	20484338	20484365	-	71	20483453	20495613
chr1	20535064	20548779	20535064	20536149	20547694	20548779	98	---	---	---	---	20547172	20547193	+	81	20535080	20548777
chr1	20612384	20624445	20612384	20613603	20623198	20624445	96	---	---	---	---	20613914	20613929	-	75	20612384	20624442
chr1	20786896	20798029	20786908	20790732	20794194	20798021	99	20786889	20786895	20798030	20798036	20790815	20790884	-	80	20786904	20798019
chr1	20800014	20808212	20800014	20802799	20805427	20808212	99	---	---	---	---	20805295	20805329	+	74	20800015	20808210
chr1	20821481	20835854	20821485	20822519	20834807	20835840	99	20821476	20821480	20835855	20835859	20834244	20834260	+	70	20821485	20835851
chr1	20850390	20859612	20850390	20851624	20858378	20859612	97	---	---	---	---	20851869	20851884	-	81	20850390	20859610
chr1	20870205	20887761	20870215	20871122	20886867	20887757	92	20870200	20870204	20887762	20887766	20871858	20871881	-	70	20870220	20887748
chr1	20873369	20885003	20873379	20876816	20881561	20884996	99	20873364	20873368	20885004	20885008	20881365	20881377	+	84	---	---
chr1	20900717	20910717	20900719	20902457	20908892	20910710	86	20900712	20900716	20910718	20910722	20902459	20902493	-	71	20900719	20910716
chr1	20934389	20942210	20934389	20935630	20940969	20942210	99	---	---	---	---	20940748	20940783	+	72	20934389	20942208
chr1	20969870	20989732	20969875	20970585	20989010	20989721	97	20969865	20969869	20989733	20989737	20971151	20971165	-	73	20969876	20989718
chr1	20978240	20988218	20978240	20980681	20985815	20988218	97	---	---	---	---	20980825	20980837	-	92	20978245	20988216
chr1	21020762	21033121	21020762	21021451	21032432	21033121	99	---	---	---	---	21021954	21021999	-	78	21020762	21033119
chr1	21043484	21053195	21043484	21045833	21050874	21053195	96	---	---	---	---	21045977	21045989	-	92	21043484	21053193
chr1	21108739	21118046	21108739	21110238	21116541	21118046	97	---	---	---	---	21116256	21116275	+	70	21108744	21118044
chr1	21151709	21154295	21151718	21152108	21153901	21154292	99	21151702	21151708	21154296	21154302	21153838	21153851	+	71	21151718	21154290
chr1	21158733	21164086	21158746	21159074	21163754	21164076	97	21158727	21158732	21164087	21164092	21163597	21163625	+	75	21158734	21164073
chr1	21175626	21181377	21175626	21175744	21181273	21181377	85	---	---	---	---	21181065	21181090	+	84	21175626	21181374
chr1	21223269	21235664	21223269	21223977	21234956	21235664	97	---	---	---	---	21224503	21224526	-	75	21223269	21235662
chr1	21239112	21247352	21239112	21240760	21245711	21247352	96	---	---	---	---	21240850	21240890	-	75	21239112	21247349
chr1	21305331	21319625	21305331	21306337	21318619	21319625	99	---	---	---	---	21318056	21318072	+	70	21305331	21319623
chr1	21320304	21334788	21320304	21324538	21330554	21334788	99	---	---	---	---	21324814	21324826	-	84	21320313	21334786
chr1	21350486	21363577	21350487	21352045	21362023	21363576	98	21350481	21350485	21363578	21363582	21352414	21352475	-	79	21350493	21363576
chr1	21350845	21362997	21350845	21351465	21362377	21362997	99	---	---	---	---	21362000	21362015	+	75	21350862	21362992
chr1	21376006	21387941	21376006	21376987	21386960	21387941	99	---	---	---	---	21386680	21386694	+	93	21376013	21387939
chr1	21501037	21512708	21501037	21503190	21510557	21512708	96	---	---	---	---	21503536	21503548	-	76	21501037	21512706
chr1	21558466	21560592	21558466	21558591	21560467	21560592	93	---	---	---	---	---	---	0	--	21558469	21560578
chr1	21585840	21600405	21585854	21586272	21599984	21600402	91	21585834	21585839	21600406	21600411	21599400	21599424	+	76	21585851	21600399
chr1	21586532	21598563	21586532	21586994	21598101	21598563	99	---	---	---	---	21587207	21587224	-	77	21586532	21598559
chr1	21601133	21612903	21601133	21603458	21610554	21612903	98	---	---	---	---	21603639	21603651	-	84	21601133	21612899
chr1	21614084	21626249	21614084	21615335	21625023	21626249	97	---	---	---	---	21624696	21624711	+	75	21614085	21626247
chr1	21628732	21631293	21628732	21629141	21630874	21631291	95	21628727	21628731	21631294	21631298	21630810	21630823	+	71	---	---
chr1	21725515	21733508	21725515	21726755	21732268	21733508	98	---	---	---	---	21732020	21732038	+	78	21725518	21733506
chr1	21780638	21785938	21780638	21781106	21785472	21785938	99	---	---	---	---	21781108	21781170	-	76	21780639	21785936
chr1	21786878	21792587	21786878	21786998	21792467	21792587	99	---	---	---	---	21787236	21787260	-	72	21786879	21792583
chr1	21859852	21865863	21859862	21859978	21865732	21865848	96	21859847	21859851	21865864	21865868	21865462	21865486	+	72	21859856	21865846
chr1	21935546	21948006	21935546	21936288	21947265	21948006	99	---	---	---	---	21936790	21936835	-	78	21935546	21948003
chr1	21949823	21962184	21949823	21950517	21961490	21962184	99	---	---	---	---	21960943	21960988	+	78	21949824	21962182
chr1	21993906	22005926	21993906	21994368	22005465	22005926	97	---	---	---	---	22005086	22005099	+	85	21993906	22005924
chr1	22028358	22042687	22028368	22029416	22041639	22042687	99	22028352	22028357	22042688	22042693	22041077	22041093	+	70	22028368	22042682
chr1	22061624	22069645	22061624	22062067	22069204	22069645	94	---	---	---	---	22069042	22069066	+	72	22061624	22069643
chr1	22066119	22068838	22066119	22066583	22068374	22068838	99	---	---	---	---	22068312	22068325	+	71	22066120	22068836
chr1	22097473	22109834	22097473	22098167	22109140	22109834	99	---	---	---	---	22098670	22098715	-	78	22097478	22109832
chr1	22153508	22165537	22153522	22153983	22165076	22165537	99	22153503	22153507	22165538	22165542	22164843	22164860	+	77	22153512	22165534
chr1	22266463	22283650	22266469	22268993	22281120	22283644	99	22266458	22266462	22283651	22283655	22280514	22280529	+	75	22266471	22283644
chr1	22279323	22283644	22279323	22281120	22281798	22283644	87	---	---	---	---	---	---	0	--	---	---
chr1	22331336	22340608	22331336	22332556	22339365	22340608	96	---	---	---	---	22339105	22339120	+	81	22331336	22340603
chr1	22360669	22375624	22360669	22360876	22375417	22375624	97	---	---	---	---	22374773	22374802	+	76	22360669	22375623
chr1	22368908	22376668	22368908	22369923	22375619	22376668	95	---	---	---	---	22375334	22375361	+	75	22368910	22376666
chr1	22378054	22389572	22378054	22380767	22386862	22389572	98	---	---	---	---	22386616	22386639	+	75	22378054	22389570
chr1	22440529	22456027	22440529	22441216	22455340	22456027	87	---	---	---	---	22441674	22441701	-	78	22440529	22456025
chr1	22458982	22469624	22458996	22460462	22468158	22469624	97	22458976	22458981	22469625	22469630	22468063	22468084	+	81	22458989	22469618
chr1	22476462	22478372	22476462	22477017	22477816	22478372	97	---	---	---	---	22477734	22477761	+	71	22476470	22478362
chr1	22493524	22502888	22493524	22494760	22501653	22502888	98	---	---	---	---	22495007	22495022	-	81	22493524	22502886
chr1	22505949	22520210	22505964	22506969	22519204	22520209	98	22505944	22505948	22520211	22520215	22507514	22507530	-	70	22505951	22520207
chr1	22536203	22547308	22536203	22536948	22546562	22547308	96	---	---	---	---	22537418	22537429	-	75	22536203	22547305
chr1	22560428	22580076	22560428	22562684	22577763	22580076	90	---	---	---	---	22563127	22563148	-	77	---	---
chr1	22569481	22577764	22569481	22571135	22576110	22577764	98	---	---	---	---	22571230	22571268	-	74	22569481	22577762
chr1	22584662	22596438	22584662	22586856	22594219	22596438	92	---	---	---	---	22593850	22593864	+	80	22584664	22596433
chr1	22605642	22618040	22605642	22606345	22617331	22618033	98	22605637	22605641	22618041	22618045	22616781	22616823	+	79	22605642	22618037
chr1	22619956	22626882	22619956	22620239	22626598	22626882	95	---	---	---	---	22620536	22620555	-	80	22619956	22626880
chr1	22657091	22676016	22657091	22660171	22673085	22676016	90	---	---	---	---	22660610	22660691	-	74	---	---
chr1	22667474	22681108	22667474	22669132	22679473	22681108	87	---	---	---	---	22678967	22678993	+	70	22667474	22681103
chr1	22693399	22696553	22693399	22693809	22696143	22696553	98	---	---	---	---	22696066	22696077	+	75	22693399	22696551
chr1	22698311	22701747	22698311	22698710	22701353	22701747	87	---	---	---	---	22698770	22698784	-	93	22698326	22701735
chr1	22729945	22743166	22729945	22730661	22742447	22743166	98	---	---	---	---	22741887	22741930	+	75	22729945	22743164
chr1	22811105	22820600	22811105	22811800	22819903	22820600	99	---	---	---	---	22812149	22812188	-	75	22811109	22820598
chr1	22820840	22832619	22820840	22822563	22830898	22832619	85	---	---	---	---	22822565	22822584	-	70	22820842	22832617
chr1	22833098	22851474	22833098	22833749	22850826	22851474	86	---	---	---	---	22850111	22850135	+	76	22833099	22851466
chr1	22833748	22842990	22833748	22834952	22841752	22842990	95	---	---	---	---	22835216	22835227	-	91	22833749	22842987
chr1	22843878	22850788	22843878	22846285	22848394	22850788	98	---	---	---	---	---	---	0	--	22843884	22850786
chr1	22873075	22877724	22873075	22873265	22877534	22877724	95	---	---	---	---	22873434	22873446	-	84	22873075	22877722
chr1	22882388	22887664	22882402	22882847	22887215	22887660	99	22882383	22882387	22887665	22887669	22887099	22887213	+	70	22882396	22887658
chr1	22898490	22914356	22898504	22898963	22913892	22914351	98	22898485	22898489	22914357	22914361	22913152	22913181	+	86	22898501	22914349
chr1	22918300	22926021	22918300	22919585	22924763	22926021	94	---	---	---	---	22919824	22919844	-	90	22918301	22926019
chr1	22938404	22953162	22938404	22943076	22948491	22953162	98	---	---	---	---	22943261	22943282	-	86	22938404	22953158
chr1	22974657	22993186	22974657	22974950	22992892	22993186	85	---	---	---	---	22992533	22992552	+	90	---	---
chr1	22977609	22987695	22977621	22979942	22985375	22987681	97	22977604	22977608	22987696	22987700	22980152	22980208	-	70	22977614	22987689
chr1	23109724	23120715	23109733	23112433	23118014	23120712	98	23109717	23109723	23120716	23120722	23112588	23112613	-	80	23109728	23120711
chr1	23134857	23152314	23134857	23136086	23151070	23152314	94	---	---	---	---	23150322	23150347	+	76	23134858	23152312
chr1	23138073	23147376	23138073	23139587	23145861	23147376	98	---	---	---	---	23145637	23145669	+	78	23138073	23147374
chr1	23177449	23182581	23177449	23177783	23182246	23182581	91	---	---	---	---	23177957	23177982	-	73	23177450	23182579
chr1	23249009	23256456	23249009	23251101	23254360	23256456	97	---	---	---	---	23254347	23254358	+	100	---	---
chr1	23249397	23257550	23249397	23252195	23254749	23257550	97	---	---	---	---	23254640	23254694	+	74	23249402	23257546
chr1	23275390	23289664	23275390	23276429	23288625	23289664	99	---	---	---	---	23288041	23288060	+	75	23275390	23289662
chr1	23293913	23308222	23293923	23294977	23307168	23308221	95	23293908	23293912	23308223	23308227	23306607	23306623	+	70	23293923	23308219
chr1	23310967	23322817	23310967	23311427	23322357	23322817	98	---	---	---	---	23311587	23311604	-	72	23310967	23322814
chr1	23332105	23346689	23332105	23336389	23342405	23346689	99	---	---	---	---	23336663	23336675	-	84	23332109	23346688
chr1	23357502	23371750	23357502	23361263	23367919	23371750	95	---	---	---	---	23361426	23361443	-	77	23357502	23371746
chr1	23377497	23385436	23377497	23378849	23384083	23385436	96	---	---	---	---	23383921	23383988	+	79	23377503	23385427
chr1	23389050	23400539	23389050	23394493	23395096	23400539	99	---	---	---	---	---	---	0	--	---	---
chr1	23403001	23410877	23403001	23405562	23408313	23410877	98	---	---	---	---	23405629	23405646	-	72	23403001	23410866
chr1	23411555	23420831	23411561	23412765	23419594	23420820	95	23411549	23411554	23420832	23420837	23419263	23419287	+	76	23411561	23420829
chr1	23420838	23429138	23420838	23422494	23427483	23429138	98	---	---	---	---	23427350	23427390	+	78	23420841	23429135
chr1	23439000	23441496	23439000	23439403	23441087	23441496	87	---	---	---	---	23441022	23441035	+	71	23439011	23441494
chr1	23448548	23462851	23448548	23449599	23461799	23462851	97	---	---	---	---	23450138	23450154	-	70	23448548	23462844
chr1	23483271	23492885	23483271	23484321	23491834	23492885	98	---	---	---	---	23484575	23484595	-	71	23483271	23492881
chr1	23517937	23520400	23517937	23518348	23519993	23520400	87	---	---	---	---	---	---	0	--	23517950	23520397
chr1	23529903	23540298	23529903	23531859	23538328	23540298	97	---	---	---	---	23531861	23531895	-	77	23529904	23540296
chr1	23552256	23564773	23552256	23553170	23563859	23564773	98	---	---	---	---	23553560	23553614	-	80	23552263	23564771
chr1	23567774	23580090	23567774	23568908	23578956	23580090	97	---	---	---	---	23578825	23578845	+	71	23567774	23580088
chr1	23589564	23601866	23589574	23590289	23601150	23601865	97	23589558	23589563	23601867	23601872	23600622	23600639	+	88	23589574	23601863
chr1	23607303	23610882	23607303	23608680	23609505	23610882	99	---	---	---	---	23609429	23609443	+	73	23607306	23610879
chr1	23612582	23626905	23612582	23613628	23625859	23626905	98	---	---	---	---	23625307	23625320	+	71	23612582	23626903
chr1	23631784	23643943	23631790	23632480	23643246	23643936	99	23631779	23631783	23643944	23643948	23632984	23633019	-	75	23631787	23643940
chr1	23655777	23667903	23655777	23656238	23667442	23667903	94	---	---	---	---	23656654	23656683	-	73	23655781	23667901
chr1	23676876	23684154	23676890	23677517	23683519	23684146	96	23676871	23676875	23684155	23684159	23677749	23677767	-	78	23676887	23684148
chr1	23687890	23697900	23687890	23689637	23696041	23697899	87	23687885	23687889	23697901	23697905	23689639	23689650	-	100	23687890	23697897
chr1	23708158	23715942	23708158	23709355	23714761	23715942	96	---	---	---	---	23709560	23709587	-	75	23708159	23715940
chr1	23736990	23743379	23736990	23737417	23742953	23743379	89	---	---	---	---	23742782	23742806	+	72	---	---
chr1	23763767	23772601	23763768	23764935	23771369	23772593	92	23763762	23763766	23772602	23772606	23771048	23771064	+	70	23763768	23772594
chr1	23789191	23795936	23789191	23789705	23795422	23795936	99	---	---	---	---	23795158	23795175	+	77	23789191	23795934
chr1	23857403	23863326	23857403	23858773	23861958	23863326	96	---	---	---	---	23861799	23861817	+	84	23857403	23863323
chr1	23909619	23922657	23909619	23910104	23922172	23922657	86	---	---	---	---	23921568	23921588	+	80	23909632	23922645
chr1	23961428	23977748	23961428	23963086	23976090	23977748	98	---	---	---	---	23963622	23963651	-	80	23961431	23977745
chr1	23965004	23973042	23965004	23966238	23971808	23973042	98	---	---	---	---	23971565	23971584	+	75	23965004	23973040
chr1	24000879	24010091	24000879	24002394	24008576	24010091	98	---	---	---	---	24008339	24008371	+	78	24000880	24010088
chr1	24022694	24037495	24022704	24024283	24035909	24037487	98	24022689	24022693	24037496	24037500	24024734	24024754	-	71	24022697	24037485
chr1	24043264	24051636	24043264	24044864	24050036	24051636	97	---	---	---	---	24049778	24049802	+	72	24043267	24051630
chr1	24052041	24063584	24052041	24052467	24063174	24063584	94	---	---	---	---	24062882	24062906	+	72	24052042	24063582
chr1	24070390	24076874	24070390	24071901	24075363	24076874	99	---	---	---	---	24071998	24072046	-	77	---	---
chr1	24109931	24122293	24109934	24110625	24121601	24122292	99	24109926	24109930	24122294	24122298	24121052	24121097	+	80	24109934	24122290
chr1	24128412	24137750	24128423	24129657	24136511	24137744	98	24128407	24128411	24137751	24137755	24136249	24136264	+	81	24128416	24137748
chr1	24169178	24181299	24169178	24170723	24179743	24181299	97	---	---	---	---	24171096	24171144	-	77	24169178	24181290
chr1	24192153	24202262	24192153	24193811	24200610	24202262	97	---	---	---	---	24200299	24200326	+	89	24192153	24202260
chr1	24218818	24230806	24218818	24220114	24229510	24230806	97	---	---	---	---	24220402	24220415	-	71	24218818	24230804
chr1	24239929	24245020	24239929	24242423	24242528	24245020	97	---	---	---	---	24242506	24242526	+	71	24239939	24245006
chr1	24258737	24272038	24258748	24259209	24271565	24272026	97	24258732	24258736	24272039	24272043	24271014	24271056	+	72	24258741	24272030
chr1	24280847	24290072	24280847	24282435	24288484	24290072	99	---	---	---	---	24288364	24288391	+	78	24280850	24290070
chr1	24310813	24329220	24310824	24311002	24329033	24329210	92	24310808	24310812	24329221	24329225	24311799	24311836	-	78	---	---
chr1	24322694	24342180	24322694	24322825	24342052	24342180	87	---	---	---	---	24341116	24341146	+	77	---	---
chr1	24336294	24344551	24336294	24337941	24342886	24344551	97	---	---	---	---	24338023	24338063	-	75	24336295	24344540
chr1	24367731	24382038	24367731	24368778	24380991	24382038	99	---	---	---	---	24380579	24380600	+	77	24367731	24382036
chr1	24390391	24402455	24390391	24390858	24401981	24402448	96	24390386	24390390	24402456	24402460	24391311	24391324	-	71	24390391	24402446
chr1	24403428	24417171	24403428	24404489	24416106	24417171	96	---	---	---	---	24404742	24404762	-	71	24403431	24417166
chr1	24433160	24438735	24433160	24433791	24438104	24438735	85	---	---	---	---	24433959	24433988	-	80	24433162	24438722
chr1	24461733	24478144	24461733	24462302	24477573	24478144	96	---	---	---	---	24463050	24463065	-	81	24461734	24478126
chr1	24465289	24476906	24465289	24468025	24474174	24476906	99	---	---	---	---	24468258	24468281	-	70	24465289	24476904
chr1	24511263	24526866	24511263	24513049	24525080	24526866	98	---	---	---	---	24524557	24524578	+	81	24511271	24526856
chr1	24533959	24542017	24533959	24535190	24540789	24542017	98	---	---	---	---	24535397	24535415	-	78	24533960	24542015
chr1	24606055	24616667	24606055	24609311	24613411	24616667	99	---	---	---	---	24609329	24609340	-	83	24606056	24616654
chr1	24792150	24813806	24792150	24792583	24813377	24813806	94	---	---	---	---	24812504	24812526	+	73	24792161	24813803
chr1	24797035	24805305	24797036	24797998	24804365	24805302	92	24797027	24797034	24805306	24805313	24798220	24798240	-	76	24797037	24805300
chr1	24818354	24830364	24818368	24818835	24829887	24830354	96	24818348	24818353	24830365	24830370	24819259	24819286	-	71	24818357	24830359
chr1	24837802	24841844	24837802	24838092	24841558	24841844	87	---	---	---	---	24838199	24838219	-	76	---	---
chr1	24854872	24857991	24854872	24855652	24857228	24857991	88	---	---	---	---	24857164	24857188	+	76	---	---
chr1	24877524	24897918	24877524	24877673	24897768	24897918	96	---	---	---	---	24878639	24878665	-	74	---	---
chr1	24908094	24916409	24908094	24909754	24914749	24916409	99	---	---	---	---	24914614	24914654	+	75	24908095	24916403
chr1	24953058	24965153	24953058	24953521	24964690	24965153	99	---	---	---	---	24964457	24964474	+	77	24953058	24965147
chr1	25004599	25018860	25004599	25005597	25017860	25018860	98	---	---	---	---	25017300	25017316	+	70	25004602	25018858
chr1	25046602	25051548	25046602	25046921	25051230	25051548	97	---	---	---	---	25047118	25047136	-	73	25046607	25051543
chr1	25104364	25119126	25104364	25105093	25118398	25119126	96	---	---	---	---	25105673	25105684	-	83	25104364	25119124
chr1	25164157	25176079	25164157	25164611	25175624	25176079	96	---	---	---	---	25165034	25165060	-	70	25164157	25176076
chr1	25184067	25193304	25184067	25185301	25192069	25193304	97	---	---	---	---	25191806	25191821	+	75	25184067	25193300
chr1	25212636	25227506	25212643	25212785	25227351	25227493	97	25212631	25212635	25227507	25227511	25213450	25213514	-	70	---	---
chr1	25220406	25228430	25220406	25221333	25227491	25228430	94	---	---	---	---	25221550	25221565	-	87	25220417	25228428
chr1	25252276	25258249	25252276	25252643	25257881	25258249	89	---	---	---	---	25252663	25252689	-	77	25252282	25258247
chr1	25356736	25368818	25356736	25358122	25367456	25368818	95	---	---	---	---	25358282	25358305	-	87	25356748	25368812
chr1	25393721	25401382	25393730	25395002	25400090	25401370	97	25393715	25393720	25401383	25401388	25399852	25399867	+	75	25393730	25401375
chr1	25415187	25427167	25415187	25415641	25426712	25427167	96	---	---	---	---	25416065	25416091	-	70	25415187	25427165
chr1	25435940	25438546	25435940	25436356	25438130	25438546	99	---	---	---	---	25438068	25438081	+	71	---	---
chr1	25443008	25452342	25443008	25444520	25450825	25452342	99	---	---	---	---	25444791	25444810	-	70	25443008	25452340
chr1	25514347	25516949	25514347	25514762	25516534	25516949	99	---	---	---	---	25516471	25516484	+	71	25514347	25516947
chr1	25533116	25540275	25533116	25533724	25539691	25540275	93	---	---	---	---	25539453	25539513	+	72	25533122	25540273
chr1	25554971	25568789	25554971	25556087	25567678	25568789	98	---	---	---	---	25556584	25556605	-	81	25554971	25568786
chr1	25569731	25581895	25569731	25570193	25581433	25581895	99	---	---	---	---	25570408	25570425	-	72	25569731	25581893
chr1	25602933	25609989	25602933	25605961	25606962	25609989	99	---	---	---	---	---	---	0	--	25602935	25609985
chr1	25644834	25655163	25644834	25646746	25653230	25655163	97	25644828	25644833	25655164	25655169	25653193	25653228	+	72	25644834	25655148
chr1	25681082	25689565	25681082	25682361	25688210	25689557	92	25681077	25681081	25689566	25689570	25687977	25687992	+	87	25681082	25689563
chr1	25704516	25716881	25704516	25705219	25716177	25716881	97	---	---	---	---	25715629	25715670	+	76	25704516	25716879
chr1	25720233	25725108	25720238	25720454	25724882	25725098	99	25720228	25720232	25725109	25725113	25720483	25720521	-	82	25720238	25725105
chr1	25729727	25737174	25729727	25729861	25737040	25737174	99	---	---	---	---	25736690	25736717	+	71	25729729	25737171
chr1	25737161	25741943	25737171	25737772	25741332	25741928	91	25737156	25737160	25741944	25741948	25737877	25737897	-	76	25737162	25741942
chr1	25778700	25792624	25778706	25783279	25788073	25792619	95	25778695	25778699	25792625	25792629	---	---	0	--	---	---
chr1	25790382	25798682	25790389	25792040	25797026	25798679	99	25790377	25790381	25798683	25798687	25796891	25796930	+	75	25790382	25798677
chr1	25845683	25857718	25845683	25846142	25857259	25857718	98	---	---	---	---	25856713	25856755	+	72	25845683	25857716
chr1	25920122	25932509	25920122	25920817	25931816	25932509	96	---	---	---	---	25931266	25931284	+	89	25920122	25932506
chr1	25949366	25964490	25949366	25952673	25961111	25964490	93	---	---	---	---	25952834	25952864	-	77	25949367	25964484
chr1	25974424	25987934	25974424	25974777	25987583	25987934	92	---	---	---	---	25987044	25987063	+	80	25974430	25987931
chr1	25981946	25987583	25981946	25982462	25987072	25987583	94	---	---	---	---	25982515	25982569	-	80	---	---
chr1	25989820	25996498	25989820	25990920	25995393	25996498	95	---	---	---	---	25991069	25991090	-	72	25989820	25996496
chr1	26012014	26017076	26012014	26012284	26016806	26017076	99	---	---	---	---	26016763	26016793	+	74	26012015	26017074
chr1	26030060	26045431	26030060	26031523	26043971	26045431	96	---	---	---	---	26043608	26043636	+	79	26030062	26045428
chr1	26033097	26041396	26033100	26034763	26039733	26041395	97	26033092	26033096	26041397	26041401	26034848	26034888	-	73	26033101	26041388
chr1	26057064	26065040	26057064	26057368	26064739	26065040	97	---	---	---	---	26057631	26057648	-	72	26057064	26065037
chr1	26084523	26098461	26084538	26090129	26092855	26098446	99	26084518	26084522	26098462	26098466	26090207	26090228	-	86	26084526	26098452
chr1	26112875	26121044	26112878	26114162	26119748	26121033	98	26112870	26112874	26121045	26121049	26119489	26119511	+	86	26112877	26121043
chr1	26150945	26165015	26150948	26151983	26163970	26165006	94	26150940	26150944	26165016	26165020	26163404	26163420	+	70	26150949	26165010
chr1	26168289	26176676	26168289	26169564	26175389	26176676	96	---	---	---	---	26169782	26169797	-	87	26168290	26176674
chr1	26179830	26192609	26179831	26181366	26191053	26192601	95	26179825	26179829	26192610	26192614	26181782	26181810	-	82	26179833	26192599
chr1	26195350	26215190	26195350	26195803	26214734	26215190	94	---	---	---	---	26196386	26196413	-	75	---	---
chr1	26199864	26214734	26199864	26201059	26213539	26214734	98	---	---	---	---	26201501	26201513	-	76	26199871	26214732
chr1	26210799	26213530	26210812	26211274	26213059	26213520	98	26210794	26210798	26213531	26213535	26211323	26211336	-	71	26210800	26213518
chr1	26224928	26240122	26224940	26226065	26238988	26240114	96	26224923	26224927	26240123	26240127	26226642	26226666	-	72	26224941	26240119
chr1	26280494	26302080	26280497	26281209	26301360	26302076	96	26280489	26280493	26302081	26302085	26300760	26300774	+	86	26280497	26302074
chr1	26284465	26293784	26284465	26285981	26292268	26293784	99	---	---	---	---	26291953	26291974	+	72	26284465	26293782
chr1	26352880	26367058	26352880	26353864	26366074	26367058	99	---	---	---	---	26365518	26365534	+	70	26352887	26367056
chr1	26379742	26384771	26379742	26380254	26384259	26384771	88	---	---	---	---	26384133	26384149	+	70	26379747	26384769
chr1	26385401	26405870	26385410	26387070	26404210	26405868	98	26385396	26385400	26405871	26405875	26403353	26403383	+	83	26385410	26405866
chr1	26390930	26403083	26390930	26391627	26402383	26403083	98	---	---	---	---	26401845	26401876	+	78	26390930	26403081
chr1	26409751	26415900	26409752	26410432	26415207	26415887	89	26409746	26409750	26415901	26415905	26410638	26410671	-	70	26409761	26415885
chr1	26417698	26423676	26417698	26419841	26421529	26423676	94	---	---	---	---	26421477	26421525	+	73	26417711	26423667
chr1	26426682	26441914	26426682	26427623	26440987	26441914	94	---	---	---	---	26428133	26428154	-	77	---	---
chr1	26433218	26441020	26433218	26436418	26437867	26441009	88	26433212	26433217	26441021	26441026	26437792	26437862	+	71	---	---
chr1	26433218	26440541	26433218	26435949	26437867	26440541	89	---	---	---	---	26437792	26437862	+	71	---	---
chr1	26442242	26454444	26442242	26442937	26453745	26454444	96	---	---	---	---	26453205	26453231	+	77	26442242	26454442
chr1	26456124	26468152	26456124	26456586	26467690	26468152	99	---	---	---	---	26456797	26456814	-	72	26456124	26468146
chr1	26505053	26515732	26505053	26505518	26515264	26515732	98	---	---	---	---	26515002	26515018	+	70	---	---
chr1	26516474	26527719	26516474	26516721	26527475	26527719	86	---	---	---	---	26526937	26526957	+	95	---	---
chr1	26530979	26549630	26530979	26531258	26549349	26549628	97	26530973	26530978	26549631	26549636	26532108	26532162	-	70	26530979	26549628
chr1	26534921	26546865	26534930	26535390	26546404	26546864	97	26534916	26534920	26546866	26546870	26545855	26545875	+	71	26534928	26546862
chr1	26567142	26572538	26567147	26567301	26572376	26572529	97	26567137	26567141	26572539	26572543	26572131	26572150	+	90	---	---
chr1	26589065	26592066	26589065	26589736	26591398	26592066	88	---	---	---	---	26589738	26589753	-	81	26589070	26592059
chr1	26633411	26641775	26633411	26633832	26641354	26641775	98	---	---	---	---	26641024	26641041	+	72	26633413	26641764
chr1	26661430	26680111	26661430	26661865	26679674	26680111	96	---	---	---	---	26678783	26678799	+	70	26661430	26680105
chr1	26664928	26681321	26664928	26665253	26680996	26681321	95	---	---	---	---	26665775	26665804	-	73	26664936	26681318
chr1	26669583	26677135	26669583	26670865	26675853	26677135	99	---	---	---	---	26671085	26671099	-	73	26669584	26677131
chr1	26687702	26695999	26687702	26689337	26694322	26695999	96	---	---	---	---	26694189	26694229	+	75	26687705	26695997
chr1	26700850	26713224	26700850	26701550	26712527	26713224	98	---	---	---	---	26711980	26712025	+	78	26700851	26713222
chr1	26732134	26740473	26732134	26733788	26738819	26740473	98	---	---	---	---	26733883	26733923	-	75	26732134	26740471
chr1	26755016	26770094	26755016	26758930	26766259	26770094	96	---	---	---	---	26765896	26765923	+	82	---	---
chr1	26773926	26789243	26773926	26774192	26788956	26789243	86	26773920	26773925	26789244	26789249	26774778	26774801	-	79	---	---
chr1	26777593	26784865	26777593	26778801	26783670	26784865	92	---	---	---	---	26783471	26783497	+	70	26777597	26784861
chr1	26803464	26824561	26803464	26804007	26824022	26824561	92	---	---	---	---	26804945	26804974	-	80	26803465	26824559
chr1	26805670	26818116	26805678	26806387	26817392	26818101	98	26805665	26805669	26818117	26818121	26816841	26816865	+	80	26805678	26818099
chr1	26829217	26841673	26829228	26829942	26840958	26841672	97	26829212	26829216	26841674	26841678	26840407	26840431	+	80	26829228	26841665
chr1	26879994	26886621	26880002	26881077	26885560	26886618	92	26879989	26879993	26886622	26886626	26881133	26881144	-	83	---	---
chr1	26897578	26902523	26897578	26897857	26902244	26902523	97	---	---	---	---	26902097	26902119	+	78	26897578	26902521
chr1	26904181	26911666	26904181	26905450	26910401	26911663	95	26904175	26904180	26911667	26911672	26910181	26910248	+	73	26904181	26911660
chr1	26922514	26929239	26922514	26922785	26928968	26929239	95	---	---	---	---	26928673	26928684	+	75	26922514	26929237
chr1	26969450	26981587	26969450	26969913	26981124	26981587	99	---	---	---	---	26970197	26970214	-	72	26969450	26981585
chr1	26988094	27000682	26988094	26991071	26997706	27000682	98	---	---	---	---	26997375	26997426	+	78	---	---
chr1	27053845	27070757	27053845	27054006	27070600	27070757	86	---	---	---	---	27054682	27054704	-	73	---	---
chr1	27063534	27072873	27063536	27065056	27071342	27072862	99	27063529	27063533	27072874	27072878	27065250	27065282	-	78	27063536	27072869
chr1	27117422	27129838	27117425	27118136	27129101	27129828	96	27117416	27117421	27129839	27129844	27128582	27128593	+	91	27117422	27129834
chr1	27230601	27237691	27230601	27231594	27236705	27237691	93	---	---	---	---	27236449	27236465	+	70	---	---
chr1	27239834	27257617	27239834	27242666	27254935	27257617	87	---	---	---	---	27254342	27254385	+	72	27239841	27257614
chr1	27243708	27252738	27243708	27244096	27252350	27252738	97	---	---	---	---	27252080	27252109	+	80	27243713	27252724
chr1	27244689	27262378	27244689	27247636	27259406	27262378	97	---	---	---	---	27258835	27258872	+	81	27244694	27262375
chr1	27275431	27279158	27275431	27275836	27278753	27279158	97	---	---	---	---	27275921	27275937	-	76	27275438	27279157
chr1	27312012	27322096	27312020	27315498	27318468	27322086	91	27312006	27312011	27322097	27322102	27315509	27315528	-	85	27312023	27322089
chr1	27323435	27331586	27323445	27324787	27330237	27331579	99	27323430	27323434	27331587	27331591	27324878	27324941	-	81	27323446	27331579
chr1	27345498	27363423	27345506	27346745	27362184	27363421	98	27345486	27345497	27363424	27363435	27347318	27347347	-	73	27345499	27363419
chr1	27350855	27359421	27350855	27352222	27358054	27359421	99	---	---	---	---	27357831	27357846	+	87	27350856	27359419
chr1	27413677	27434837	27413681	27414669	27433918	27434830	91	27413672	27413676	27434838	27434842	27415587	27415614	-	71	27413681	27434828
chr1	27416288	27423925	27416288	27417569	27422634	27423915	98	27416283	27416287	27423926	27423930	27422397	27422412	+	75	27416289	27423923
chr1	27450638	27455557	27450638	27451056	27455141	27455557	95	---	---	---	---	27451145	27451157	-	84	27450638	27455555
chr1	27476285	27492185	27476285	27479528	27488941	27492185	98	---	---	---	---	27479768	27479799	-	71	---	---
chr1	27501679	27509901	27501679	27503336	27508243	27509901	98	---	---	---	---	27503452	27503470	-	78	27501681	27509898
chr1	27522631	27525208	27522631	27523041	27524795	27525208	90	---	---	---	---	27523092	27523105	-	71	27522632	27525202
chr1	27528304	27540607	27528304	27529022	27539889	27540607	96	---	---	---	---	27529554	27529566	-	84	27528304	27540605
chr1	27558194	27572492	27558199	27559254	27571426	27572485	97	27558189	27558193	27572493	27572497	27559795	27559811	-	70	27558204	27572480
chr1	27584684	27590753	27584684	27585572	27589863	27590753	94	---	---	---	---	27589761	27589778	+	77	27584688	27590751
chr1	27594513	27609212	27594513	27596165	27607560	27609212	97	---	---	---	---	27596579	27596602	-	70	27594513	27609210
chr1	27599542	27606009	27599542	27600737	27604817	27606009	95	---	---	---	---	27600898	27600941	-	72	27599543	27606007
chr1	27609211	27617811	27609211	27609454	27617564	27617811	93	---	---	---	---	27609553	27609579	-	77	27609223	27617808
chr1	27663039	27674970	27663039	27665914	27672093	27674970	98	---	---	---	---	27671834	27671875	+	73	27663039	27674967
chr1	27689732	27710395	27689732	27691387	27708740	27710395	98	---	---	---	---	27692214	27692255	-	90	27689732	27710393
chr1	27693006	27705379	27693012	27694052	27704335	27705378	98	27693001	27693005	27705380	27705384	27703926	27703947	+	77	27693015	27705373
chr1	27716841	27729218	27716853	27717545	27728520	27729212	99	27716836	27716840	27729219	27729223	27718047	27718092	-	78	27716841	27729209
chr1	27749521	27758833	27749523	27751039	27757331	27758826	97	27749515	27749520	27758834	27758839	27757016	27757035	+	70	27749523	27758830
chr1	27763977	27775873	27763984	27764672	27775260	27775862	87	27763972	27763976	27775874	27775878	27765175	27765202	-	78	27763978	27775860
chr1	27785011	27805130	27785011	27786291	27803857	27805130	98	---	---	---	---	27787118	27787135	-	77	27785012	27805127
chr1	27789034	27801446	27789034	27789731	27800749	27801446	99	27789027	27789033	27801447	27801453	27800200	27800245	+	78	27789034	27801444
chr1	27814426	27830189	27814426	27816085	27828530	27830189	98	---	---	---	---	27816616	27816645	-	80	27814431	27830187
chr1	27817626	27821598	27817626	27818078	27821149	27821598	85	---	---	---	---	27818185	27818205	-	76	27817628	27821596
chr1	27818438	27825131	27818438	27818729	27824825	27825131	93	---	---	---	---	27824595	27824624	+	80	---	---
chr1	27823197	27828440	27823197	27824393	27827215	27828440	85	---	---	---	---	---	---	0	--	27823198	27828435
chr1	27846154	27860960	27846154	27846874	27860239	27860960	95	---	---	---	---	27847190	27847236	-	76	27846155	27860959
chr1	27883401	27899586	27883401	27884410	27898577	27899586	98	---	---	---	---	27885040	27885076	-	75	27883401	27899584
chr1	27886271	27893180	27886271	27887624	27891864	27893180	95	---	---	---	---	27891755	27891810	+	80	27886271	27893178
chr1	27903083	27912329	27903086	27904683	27910719	27912315	99	27903077	27903082	27912330	27912335	27910606	27910633	+	78	27903097	27912328
chr1	27930706	27952203	27930706	27931941	27950968	27952203	98	---	---	---	---	27950047	27950066	+	70	27930706	27952199
chr1	27985012	27993799	27985012	27987154	27991658	27993799	99	---	---	---	---	27991432	27991452	+	71	---	---
chr1	28023910	28036297	28023910	28024599	28035608	28036297	98	---	---	---	---	28025102	28025150	-	75	28023910	28036294
chr1	28047926	28052608	28047926	28048049	28052485	28052608	99	---	---	---	---	28052327	28052363	+	78	28047926	28052605
chr1	28082598	28090897	28082598	28083826	28089682	28090897	93	---	---	---	---	28084070	28084086	-	82	28082598	28090895
chr1	28094205	28114981	28094205	28094942	28114263	28114981	91	---	---	---	---	28113393	28113407	+	80	28094218	28114979
chr1	28097724	28106945	28097724	28099219	28105429	28106945	95	---	---	---	---	28105147	28105166	+	70	---	---
chr1	28122980	28135389	28122980	28123693	28134676	28135389	96	---	---	---	---	28124202	28124243	-	76	28122983	28135387
chr1	28140712	28148531	28140712	28141952	28147291	28148531	99	---	---	---	---	28142137	28142172	-	72	28140712	28148529
chr1	28191844	28212123	28191850	28193474	28210495	28212112	95	28191839	28191843	28212124	28212128	28209654	28209667	+	85	28191852	28212110
chr1	28196958	28205081	28196958	28198294	28203743	28205081	95	---	---	---	---	28198386	28198452	-	82	28196958	28205078
chr1	28282892	28285585	28282899	28283309	28285166	28285576	99	28282886	28282891	28285586	28285591	28283358	28283371	-	71	28282899	28285579
chr1	28287333	28307232	28287333	28287697	28306868	28307232	98	---	---	---	---	28306203	28306273	+	77	---	---
chr1	28287686	28297010	28287696	28288906	28295788	28296998	98	28287680	28287685	28297011	28297016	28289161	28289176	-	81	---	---
chr1	28297023	28308921	28297023	28298716	28307227	28308921	97	---	---	---	---	28306959	28307024	+	71	28297031	28308918
chr1	28319989	28332395	28319989	28320694	28331690	28332395	99	---	---	---	---	28321195	28321243	-	75	28319989	28332392
chr1	28342603	28351854	28342603	28343795	28350662	28351854	96	---	---	---	---	28344039	28344054	-	81	28342615	28351852
chr1	28358724	28364272	28358732	28358981	28364020	28364267	87	28358719	28358723	28364273	28364277	28363768	28363783	+	75	28358730	28364269
chr1	28390000	28397340	28390000	28391814	28395545	28397340	87	---	---	---	---	---	---	0	--	28390018	28397338
chr1	28405284	28419389	28405284	28405997	28418656	28419389	86	---	---	---	---	28406552	28406588	-	70	---	---
chr1	28408798	28418097	28408798	28410033	28416863	28418097	97	---	---	---	---	28410283	28410298	-	81	28408798	28418095
chr1	28421266	28434091	28421278	28421997	28433374	28434078	94	28421261	28421265	28434092	28434096	28422455	28422507	-	71	28421278	28434074
chr1	28460445	28472805	28460455	28461692	28471571	28472799	86	28460440	28460444	28472806	28472810	28462052	28462075	-	70	---	---
chr1	28480059	28488309	28480073	28480212	28488165	28488303	91	28480054	28480058	28488310	28488314	28488047	28488067	+	80	---	---
chr1	28489910	28493328	28489910	28490287	28492951	28493328	98	---	---	---	---	28492915	28492949	+	71	---	---
chr1	28491210	28504354	28491210	28494902	28500663	28504354	99	---	---	---	---	28500379	28500393	+	80	28491225	28504351
chr1	28512413	28527633	28512413	28513355	28526688	28527633	97	---	---	---	---	28513957	28513975	-	89	---	---
chr1	28523358	28527034	28523358	28524679	28525693	28527034	92	---	---	---	---	28524748	28524778	-	77	28523358	28527032
chr1	28533718	28548285	28533718	28537989	28544012	28548285	98	---	---	---	---	28538257	28538277	-	80	28533720	28548283
chr1	28552560	28560779	28552568	28554150	28559115	28560769	93	28552555	28552559	28560780	28560784	28558979	28559019	+	75	28552568	28560773
chr1	28563157	28575315	28563157	28565685	28572787	28575315	99	---	---	---	---	28565945	28565965	-	76	28563157	28575306
chr1	28597139	28604310	28597139	28597637	28603812	28604310	97	---	---	---	---	28603506	28603528	+	78	---	---
chr1	28602182	28608787	28602183	28603214	28607737	28608787	93	28602177	28602181	28608788	28608792	28607510	28607528	+	73	---	---
chr1	28613742	28634191	28613742	28614980	28633035	28634191	88	---	---	---	---	28615430	28615461	-	84	28613742	28634189
chr1	28619477	28631847	28619477	28620172	28631152	28631847	99	---	---	---	---	28620677	28620721	-	77	28619478	28631845
chr1	28632997	28636871	28632997	28633434	28636435	28636871	85	---	---	---	---	28636303	28636321	+	84	28632998	28636870
chr1	28655791	28677216	28655791	28655990	28677016	28677216	94	---	---	---	---	28656610	28656640	-	80	28655792	28677204
chr1	28658298	28665950	28658308	28659587	28664660	28665940	99	28658293	28658297	28665951	28665955	28659826	28659841	-	81	28658308	28665947
chr1	28668698	28677027	28668704	28670361	28675378	28677016	97	28668693	28668697	28677028	28677032	28675240	28675286	+	76	28668698	28677014
chr1	28680611	28692286	28680611	28680881	28692014	28692286	91	---	---	---	---	28681168	28681181	-	71	---	---
chr1	28693249	28710196	28693261	28694570	28708843	28710190	95	28693241	28693248	28710197	28710204	28695197	28695233	-	75	28693261	28710185
chr1	28725980	28740163	28725993	28728957	28737182	28740155	93	28725975	28725979	28740164	28740168	28729303	28729369	-	73	28725988	28740155
chr1	28742714	28759423	28742714	28743542	28758574	28759423	97	---	---	---	---	28744223	28744275	-	71	---	---
chr1	28751276	28759810	28751276	28751668	28759418	28759810	98	---	---	---	---	28759031	28759059	+	72	28751282	28759807
chr1	28761707	28770950	28761707	28763223	28769436	28770950	97	---	---	---	---	28763495	28763514	-	70	28761707	28770948
chr1	28782429	28794790	28782429	28783090	28794106	28794790	95	---	---	---	---	28793556	28793601	+	78	28782429	28794787
chr1	28798377	28802191	28798377	28798768	28801795	28802191	87	---	---	---	---	28798867	28798887	-	76	28798387	28802175
chr1	28807694	28821962	28807694	28808700	28820956	28821962	99	---	---	---	---	28809246	28809262	-	70	28807694	28821960
chr1	28825761	28846882	28825761	28826640	28846004	28846882	87	---	---	---	---	28827543	28827568	-	76	---	---
chr1	28832129	28843888	28832129	28836725	28839255	28843888	95	---	---	---	---	28839224	28839243	+	80	28832130	28843882
chr1	28833324	28841741	28833324	28834579	28840408	28841741	91	---	---	---	---	28834808	28834819	-	91	---	---
chr1	28846868	28858503	28846868	28847931	28857440	28858503	96	---	---	---	---	28857018	28857042	+	72	28846868	28858500
chr1	28869799	28877796	28869799	28871133	28876476	28877796	95	---	---	---	---	28871216	28871293	-	75	28869799	28877793
chr1	28888902	28903054	28888902	28892944	28899012	28903048	98	28888897	28888901	28903055	28903059	28898722	28898735	+	100	28888902	28903053
chr1	28909067	28917112	28909067	28911768	28914521	28917112	94	---	---	---	---	28911887	28911905	-	78	28909067	28917110
chr1	28923069	28930674	28923082	28924336	28929396	28930671	96	28923064	28923068	28930675	28930679	28924559	28924588	-	70	28923070	28930669
chr1	28948486	28968403	28948486	28950468	28966396	28968396	94	28948481	28948485	28968404	28968408	28965923	28965940	+	77	28948487	28968394
chr1	28957501	28965568	28957501	28958738	28964332	28965568	97	---	---	---	---	28964089	28964107	+	78	28957501	28965565
chr1	28990688	29000212	28990688	28990868	29000032	29000212	96	---	---	---	---	28999578	28999617	+	80	28990697	29000209
chr1	28991779	28994715	28991791	28992251	28994249	28994709	98	28991774	28991778	28994716	28994720	28994186	28994199	+	71	28991788	28994707
chr1	29006433	29018418	29006445	29006907	29017951	29018413	99	29006426	29006432	29018419	29018425	29007120	29007137	-	77	29006435	29018409
chr1	29027200	29034417	29027200	29027934	29033683	29034417	96	---	---	---	---	29033402	29033435	+	79	---	---
chr1	29059836	29072446	29059836	29062845	29069479	29072446	97	---	---	---	---	29069148	29069199	+	76	---	---
chr1	29081357	29089046	29081357	29084044	29086322	29089046	93	---	---	---	---	29084105	29084136	-	84	29081358	29089040
chr1	29111893	29129942	29111897	29113608	29128186	29129927	88	29111888	29111892	29129943	29129947	29127867	29127884	+	83	29111910	29129941
chr1	29114251	29123069	29114251	29115291	29122029	29123069	98	---	---	---	---	29121767	29121796	+	80	---	---
chr1	29157194	29173192	29157194	29162689	29167691	29173192	87	---	---	---	---	29167455	29167475	+	76	29157207	29173179
chr1	29158319	29171928	29158320	29161423	29168815	29171926	88	29158314	29158318	29171929	29171933	29161611	29161641	-	77	29158333	29171922
chr1	29178975	29193164	29178975	29180020	29192119	29193164	99	---	---	---	---	29191707	29191728	+	77	29178975	29193162
chr1	29209657	29229500	29209657	29211857	29227296	29229500	88	---	---	---	---	29212023	29212053	-	74	---	---
chr1	29212374	29231834	29212374	29213047	29231104	29231834	88	---	---	---	---	29213848	29213877	-	70	29212374	29231832
chr1	29215490	29222460	29215490	29216660	29221290	29222460	98	---	---	---	---	29221112	29221166	+	81	---	---
chr1	29216781	29235478	29216781	29218509	29233761	29235478	86	---	---	---	---	29233073	29233092	+	70	29216787	29235472
chr1	29217074	29235230	29217074	29218268	29234053	29235230	87	---	---	---	---	29218951	29218983	-	72	---	---
chr1	29230499	29240997	29230499	29231826	29239669	29240997	85	---	---	---	---	29239541	29239561	+	76	---	---
chr1	29261366	29270628	29261366	29263868	29268130	29270628	98	---	---	---	---	29264009	29264031	-	73	29261383	29270618
chr1	29319549	29324588	29319549	29319906	29324231	29324588	97	---	---	---	---	29320103	29320116	-	78	29319549	29324586
chr1	29330855	29335999	29330855	29331281	29335573	29335999	97	---	---	---	---	---	---	0	--	29330855	29335997
chr1	29338227	29346321	29338232	29339887	29344658	29346313	98	29338221	29338226	29346322	29346327	29339982	29340022	-	75	29338232	29346319
chr1	29349971	29367709	29349971	29351431	29366236	29367709	96	---	---	---	---	29365500	29365523	+	100	---	---
chr1	29354986	29362589	29354986	29356264	29361317	29362589	95	---	---	---	---	29356471	29356490	-	80	29354986	29362582
chr1	29386553	29396856	29386562	29387910	29395505	29396851	99	29386548	29386552	29396857	29396861	29395189	29395206	+	77	29386563	29396848
chr1	29420891	29430107	29420891	29422477	29428521	29430107	99	---	---	---	---	29428398	29428425	+	78	29420891	29430104
chr1	29457366	29474010	29457366	29460717	29470656	29474010	98	---	---	---	---	29470244	29470265	+	77	29457366	29474006
chr1	29476623	29489009	29476623	29477325	29488331	29489009	95	---	---	---	---	29477831	29477876	-	78	29476623	29489007
chr1	29493027	29502241	29493030	29494615	29500655	29502240	99	29493022	29493026	29502242	29502246	29500532	29500559	+	78	29493030	29502238
chr1	29504862	29512999	29504876	29506195	29511653	29512993	97	29504856	29504861	29513000	29513005	29511497	29511564	+	80	29504876	29512991
chr1	29513410	29517014	29513410	29513626	29516796	29517014	88	---	---	---	---	29513733	29513753	-	76	29513417	29516998
chr1	29543035	29560385	29543035	29544478	29558921	29560385	90	---	---	---	---	29558221	29558241	+	76	29543036	29560368
chr1	29557015	29564899	29557015	29558349	29563565	29564899	97	---	---	---	---	29563408	29563471	+	81	29557020	29564897
chr1	29560647	29579421	29560647	29562147	29578002	29579421	86	---	---	---	---	29562860	29562875	-	87	29560648	29579408
chr1	29564439	29568975	29564439	29564815	29568599	29568975	85	---	---	---	---	29568409	29568445	+	72	29564442	29568967
chr1	29571486	29574215	29571486	29571893	29573808	29574215	99	---	---	---	---	29573743	29573756	+	71	29571497	29574213
chr1	29580158	29588403	29580158	29581223	29587331	29588403	93	---	---	---	---	29587041	29587058	+	72	---	---
chr1	29596153	29604344	29596153	29596326	29604171	29604344	98	---	---	---	---	29603820	29603833	+	78	29596159	29604341
chr1	29605873	29615037	29605873	29608383	29612527	29615037	97	---	---	---	---	29612353	29612390	+	73	---	---
chr1	29626040	29635819	29626040	29626726	29635133	29635819	99	29626033	29626039	29635820	29635826	29634752	29634768	+	70	29626043	29635817
chr1	29638483	29647044	29638483	29639835	29645678	29647030	97	29638478	29638482	29647045	29647049	29645453	29645468	+	87	29638483	29647035
chr1	29653466	29657397	29653476	29653630	29657225	29657383	91	29653460	29653465	29657398	29657403	29653799	29653810	-	75	---	---
chr1	29666518	29669912	29666518	29666803	29669627	29669912	91	---	---	---	---	29666931	29666943	-	84	29666518	29669895
chr1	29671713	29684653	29671713	29673317	29683048	29684653	88	---	---	---	---	29673730	29673750	-	71	29671722	29684648
chr1	29673703	29686615	29673703	29674585	29685710	29686615	88	---	---	---	---	29675000	29675024	-	80	29673711	29686603
chr1	29677166	29696329	29677174	29677846	29695653	29696327	95	29677161	29677165	29696330	29696334	29694846	29694910	+	81	---	---
chr1	29682536	29692429	29682536	29682924	29692040	29692429	95	---	---	---	---	29691586	29691609	+	75	29682537	29692428
chr1	29686613	29689381	29686613	29687067	29688927	29689381	87	---	---	---	---	29688829	29688850	+	72	---	---
chr1	29698100	29719686	29698100	29698561	29719226	29719686	95	---	---	---	---	29718206	29718224	+	73	29698100	29719684
chr1	29707470	29716925	29707470	29709121	29715273	29716924	97	29707465	29707469	29716926	29716930	29709358	29709401	-	70	29707470	29716921
chr1	29725410	29737851	29725410	29726143	29737117	29737851	97	---	---	---	---	29726573	29726619	-	76	29725411	29737840
chr1	29765635	29784007	29765635	29766816	29782903	29784007	91	---	---	---	---	29782153	29782177	+	80	29765635	29784005
chr1	29768034	29776434	29768034	29769297	29775128	29776434	95	---	---	---	---	29769517	29769531	-	86	29768034	29776432
chr1	29792980	29798091	29792980	29793353	29797717	29798091	96	---	---	---	---	29797601	29797703	+	70	29792980	29798086
chr1	29820029	29834882	29820029	29822986	29831926	29834882	98	---	---	---	---	29831568	29831579	+	83	---	---
chr1	29835010	29851273	29835012	29835955	29850330	29851273	97	29835005	29835009	29851274	29851278	29849753	29849772	+	75	29835019	29851270
chr1	29842660	29850321	29842660	29843642	29849339	29850321	98	---	---	---	---	29843670	29843695	-	73	---	---
chr1	29864004	29872290	29864017	29865671	29870633	29872289	99	29863998	29864003	29872291	29872296	29870497	29870537	+	75	29864017	29872287
chr1	29874765	29883078	29874765	29875935	29881851	29883078	94	---	---	---	---	29876183	29876209	-	70	29874765	29883074
chr1	29891409	29897454	29891409	29891864	29896999	29897454	98	---	---	---	---	29891955	29891995	-	75	29891424	29897452
chr1	29902235	29914607	29902235	29905352	29911499	29914607	97	---	---	---	---	29905504	29905530	-	77	29902235	29914606
chr1	29922990	29930777	29922990	29924222	29929545	29930777	97	---	---	---	---	29924445	29924463	-	78	29922990	29930775
chr1	29946029	29950931	29946044	29946844	29950126	29950921	89	29946024	29946028	29950932	29950936	29946941	29946992	-	73	29946029	29950925
chr1	29954890	29966111	29954890	29956530	29964475	29966111	94	---	---	---	---	29964127	29964147	+	80	29954890	29966109
chr1	29967293	29975996	29967293	29968946	29974343	29975996	98	---	---	---	---	29974208	29974247	+	75	29967293	29975994
chr1	29978614	29983622	29978620	29981117	29981117	29983614	97	29978609	29978613	29983623	29983627	---	---	0	--	29978619	29983615
chr1	29981838	29985179	29981838	29982681	29984335	29985179	98	---	---	---	---	29982686	29982703	-	88	---	---
chr1	29991300	29997338	29991300	29992706	29995932	29997338	98	---	---	---	---	29992810	29992868	-	71	29991300	29997332
chr1	30004423	30009396	30004423	30005756	30008122	30009396	87	---	---	---	---	30008013	30008031	+	78	30004424	30009394
chr1	30014150	30028107	30014150	30019311	30023034	30028107	87	---	---	---	---	30022847	30022929	+	71	30014152	30028093
chr1	30019339	30028813	30019339	30020015	30028135	30028813	90	---	---	---	---	30027777	30027794	+	72	30019339	30028802
chr1	30020471	30024314	30020471	30021734	30023036	30024314	92	---	---	---	---	---	---	0	--	30020471	30024312
chr1	30022655	30027047	30022655	30023035	30026657	30027047	87	---	---	---	---	30023143	30023163	-	76	30022662	30027045
chr1	30023036	30030548	30023036	30024314	30029270	30030548	98	---	---	---	---	30024367	30024423	-	82	30023036	30030546
chr1	30038749	30055251	30038749	30040378	30053770	30055251	90	---	---	---	---	30053209	30053238	+	80	---	---
chr1	30043177	30051620	30043190	30044487	30050304	30051612	98	30043172	30043176	30051621	30051625	30050098	30050112	+	86	30043183	30051610
chr1	30058731	30066841	30058731	30060055	30065509	30066841	94	---	---	---	---	30060153	30060218	-	77	30058731	30066840
chr1	30087141	30094676	30087150	30087919	30093897	30094667	98	30087136	30087140	30094677	30094681	30093599	30093620	+	81	30087142	30094665
chr1	30116110	30125330	30116110	30117695	30123746	30125330	99	---	---	---	---	30123623	30123650	+	78	30116110	30125328
chr1	30128417	30136024	30128429	30129689	30134754	30136013	99	30128412	30128416	30136025	30136029	30134517	30134531	+	73	30128429	30136013
chr1	30154523	30163880	30154523	30156060	30162364	30163880	97	---	---	---	---	30162073	30162092	+	70	30154523	30163877
chr1	30167482	30186146	30167491	30168526	30185099	30186133	98	30167477	30167481	30186147	30186151	30184270	30184304	+	74	30167484	30186143
chr1	30225294	30234065	30225294	30226523	30232852	30234065	93	---	---	---	---	30232535	30232551	+	76	30225294	30234062
chr1	30247215	30265368	30247215	30247376	30265207	30265368	96	---	---	---	---	30248135	30248187	-	77	---	---
chr1	30255873	30265207	30255873	30257120	30263961	30265207	98	---	---	---	---	30263710	30263725	+	81	30255874	30265205
chr1	30323554	30335855	30323566	30324270	30335143	30335847	98	30323549	30323553	30335856	30335860	30324776	30324814	-	76	30323556	30335845
chr1	30369239	30389443	30369239	30369956	30388726	30389443	97	---	---	---	---	30370562	30370576	-	73	30369240	30389441
chr1	30379200	30386754	30379200	30379497	30386457	30386754	96	---	---	---	---	30379788	30379832	-	75	30379214	30386752
chr1	30382508	30398357	30382508	30383548	30397314	30398357	87	---	---	---	---	30396693	30396709	+	76	---	---
chr1	30398516	30408179	30398528	30399811	30406893	30408170	97	30398511	30398515	30408180	30408184	30406563	30406589	+	70	30398526	30408176
chr1	30428160	30433375	30428160	30428532	30433003	30433375	99	---	---	---	---	30428557	30428579	-	73	30428160	30433373
chr1	30448047	30459099	30448047	30448223	30458923	30459099	97	---	---	---	---	30448683	30448716	-	73	30448063	30459097
chr1	30453157	30458924	30453157	30453506	30458562	30458924	94	---	---	---	---	30453541	30453564	-	83	30453157	30458922
chr1	30463802	30468875	30463802	30463961	30468716	30468875	97	---	---	---	---	30468504	30468569	+	74	30463802	30468873
chr1	30472746	30477569	30472746	30472981	30477334	30477569	95	---	---	---	---	30477169	30477189	+	85	30472748	30477565
chr1	30483403	30488416	30483416	30483726	30488101	30488402	95	30483398	30483402	30488417	30488421	30483869	30483892	-	70	---	---
chr1	30501032	30512618	30501032	30505476	30508299	30512618	94	---	---	---	---	30505579	30505591	-	84	---	---
chr1	30514399	30522495	30514399	30515739	30521156	30522495	95	---	---	---	---	30515821	30515895	-	76	30514399	30522493
chr1	30550580	30559623	30550580	30550790	30559412	30559623	99	---	---	---	---	30559101	30559114	+	92	30550581	30559616
chr1	30551172	30564385	30551172	30555762	30559795	30564385	99	---	---	---	---	30559651	30559673	+	82	30551190	30564383
chr1	30566950	30575148	30566955	30568606	30573486	30575148	98	30566945	30566949	30575149	30575153	30573355	30573395	+	75	30566953	30575145
chr1	30575419	30584704	30575419	30576940	30583176	30584697	98	30575413	30575418	30584705	30584710	30582972	30583004	+	78	30575420	30584694
chr1	30589332	30599850	30589332	30590209	30598972	30599850	98	---	---	---	---	30590398	30590415	-	77	---	---
chr1	30594203	30596858	30594203	30594830	30596234	30596858	98	---	---	---	---	30594913	30594929	-	82	30594207	30596856
chr1	30605787	30614416	30605795	30608461	30611738	30614405	99	30605782	30605786	30614417	30614421	30608581	30608608	-	78	30605795	30614403
chr1	30651645	30659687	30651660	30652893	30658440	30659673	98	30651640	30651644	30659688	30659692	30658198	30658216	+	78	30651660	30659679
chr1	30697096	30712276	30697096	30697365	30712007	30712276	95	---	---	---	---	30711473	30711516	+	75	30697096	30712273
chr1	30698198	30707648	30698198	30698503	30707345	30707648	95	---	---	---	---	30706909	30706950	+	78	30698200	30707646
chr1	30718813	30726806	30718813	30720007	30725613	30726806	97	---	---	---	---	30720249	30720288	-	70	30718813	30726804
chr1	30736901	30746604	30736901	30737590	30745915	30746604	99	---	---	---	---	30737937	30737977	-	80	30736902	30746602
chr1	30761190	30769481	30761190	30762820	30767815	30769481	95	---	---	---	---	30767678	30767718	+	75	30761190	30769479
chr1	30826991	30841268	30826991	30828022	30840228	30841268	96	---	---	---	---	30828563	30828579	-	70	30826995	30841266
chr1	30852386	30866564	30852386	30853434	30865517	30866564	99	---	---	---	---	30853905	30853924	-	75	30852386	30866562
chr1	30884620	30893901	30884620	30885854	30892666	30893901	98	---	---	---	---	30886131	30886143	-	84	30884621	30893899
chr1	30914598	30926931	30914598	30915290	30926239	30926931	99	---	---	---	---	30915791	30915836	-	78	30914599	30926929
chr1	30933077	30938244	30933085	30933479	30937843	30938237	97	30933072	30933076	30938245	30938249	30933539	30933551	-	84	30933083	30938235
chr1	30939126	30951751	30939126	30942319	30948662	30951751	96	---	---	---	---	30942460	30942490	-	77	30939126	30951749
chr1	30952508	30960334	30952508	30953753	30959089	30960334	99	---	---	---	---	30953934	30953969	-	72	30952508	30960328
chr1	30960555	30970041	30960555	30961360	30969264	30970041	92	---	---	---	---	30961718	30961733	-	75	---	---
chr1	31018828	31022812	31018828	31019156	31022484	31022812	93	---	---	---	---	31022361	31022381	+	76	31018831	31022808
chr1	31029113	31045835	31029113	31029394	31045554	31045835	98	---	---	---	---	31044810	31044831	+	81	31029114	31045832
chr1	31031243	31045548	31031243	31032292	31044501	31045548	99	---	---	---	---	31032682	31032703	-	77	31031243	31045546
chr1	31065555	31073371	31065555	31066768	31072158	31073371	94	---	---	---	---	31071925	31071982	+	70	31065555	31073368
chr1	31065608	31073371	31065608	31066768	31072211	31073371	94	---	---	---	---	31067008	31067041	-	73	---	---
chr1	31081951	31096217	31081951	31082999	31095167	31096217	99	---	---	---	---	31083563	31083582	-	80	31081951	31096215
chr1	31104454	31118746	31104454	31105503	31117692	31118746	99	---	---	---	---	31105893	31105914	-	77	31104454	31118744
chr1	31120874	31135057	31120874	31122085	31133845	31135057	94	---	---	---	---	31133586	31133608	+	91	---	---
chr1	31127393	31133526	31127393	31128119	31132799	31133526	95	---	---	---	---	31128295	31128327	-	78	31127401	31133520
chr1	31141004	31144268	31141004	31141276	31144007	31144268	93	---	---	---	---	31143930	31143953	+	91	31141004	31144266
chr1	31152457	31166667	31152457	31153504	31165618	31166667	99	---	---	---	---	31165129	31165148	+	75	31152457	31166665
chr1	31168826	31175972	31168826	31171326	31173498	31175972	94	---	---	---	---	---	---	0	--	31168826	31175970
chr1	31179555	31187378	31179555	31180798	31186135	31187378	99	---	---	---	---	31180983	31181018	-	72	31179557	31187376
chr1	31193230	31205235	31193230	31193693	31204772	31205235	98	---	---	---	---	31193981	31193998	-	72	31193233	31205233
chr1	31217410	31229524	31217421	31218942	31228000	31229516	96	31217402	31217409	31229525	31229532	31219213	31219232	-	70	31217418	31229514
chr1	31233483	31241464	31233483	31234000	31240947	31241464	99	---	---	---	---	31234176	31234206	-	80	31233489	31241462
chr1	31270288	31284577	31270288	31271332	31283532	31284577	99	---	---	---	---	31271722	31271743	-	77	31270288	31284575
chr1	31299803	31310740	31299810	31300271	31310267	31310728	97	31299798	31299802	31310741	31310745	31309767	31309779	+	76	31299810	31310728
chr1	31342367	31352887	31342381	31343793	31351476	31352885	94	31342362	31342366	31352888	31352892	31344093	31344112	-	70	31342381	31352883
chr1	31361767	31367361	31361767	31363004	31366130	31367361	97	---	---	---	---	31366003	31366076	+	79	31361768	31367358
chr1	31374687	31388483	31374687	31375264	31387907	31388483	99	---	---	---	---	31387495	31387516	+	77	---	---
chr1	31419088	31431128	31419088	31419547	31430669	31431128	99	---	---	---	---	31419835	31419852	-	72	31419088	31431126
chr1	31431375	31448230	31431388	31432451	31447148	31448230	91	31431370	31431374	31448231	31448235	31446751	31446775	+	80	---	---
chr1	31450361	31464643	31450361	31451365	31463605	31464643	94	---	---	---	---	31463047	31463063	+	70	31450365	31464641
chr1	31470449	31484660	31470449	31471499	31483609	31484660	99	---	---	---	---	31471888	31471909	-	77	31470449	31484657
chr1	31493540	31505323	31493540	31496403	31502460	31505323	99	---	---	---	---	31502349	31502380	+	81	31493540	31505321
chr1	31513874	31531406	31513874	31514236	31531044	31531406	96	---	---	---	---	31514891	31514906	-	87	---	---
chr1	31514418	31532356	31514418	31514811	31531963	31532356	98	---	---	---	---	31515545	31515558	-	100	---	---
chr1	31533342	31543072	31533347	31534948	31541461	31543062	99	31533336	31533341	31543073	31543078	31541135	31541162	+	71	31533353	31543068
chr1	31568499	31582838	31568499	31569551	31581786	31582838	97	---	---	---	---	31581231	31581247	+	70	31568501	31582836
chr1	31584689	31598909	31584689	31585737	31597860	31598909	96	---	---	---	---	31586280	31586296	-	70	31584689	31598907
chr1	31606167	31617312	31606167	31607200	31616279	31617312	98	---	---	---	---	31615825	31615852	+	78	---	---
chr1	31641349	31652532	31641349	31642398	31651485	31652532	99	---	---	---	---	31651073	31651094	+	77	31641349	31652530
chr1	31655918	31668252	31655925	31656610	31667554	31668239	99	31655913	31655917	31668253	31668257	31657117	31657158	-	78	31655926	31668240
chr1	31669880	31681975	31669880	31670347	31681508	31681975	99	---	---	---	---	31670562	31670579	-	72	31669882	31681973
chr1	31707769	31723604	31707772	31712348	31719013	31723590	99	31707764	31707768	31723605	31723609	31712514	31712531	-	77	31707772	31723585
chr1	31732189	31744241	31732189	31732590	31743840	31744241	97	---	---	---	---	31733036	31733060	-	84	---	---
chr1	31737820	31742179	31737820	31739484	31740534	31742179	92	---	---	---	---	31739544	31739557	-	71	31737826	31742166
chr1	31745783	31756648	31745783	31748441	31753991	31756648	96	---	---	---	---	31753838	31753863	+	80	31745794	31756646
chr1	31759182	31773527	31759197	31760249	31772471	31773527	99	31759177	31759181	31773528	31773532	31760639	31760660	-	77	31759197	31773525
chr1	31793002	31801119	31793002	31793333	31800789	31801119	91	---	---	---	---	31800425	31800457	+	81	---	---
chr1	31795982	31810786	31795982	31798195	31808573	31810786	93	---	---	---	---	31798473	31798504	-	71	---	---
chr1	31828817	31837083	31828824	31830458	31835426	31837079	97	31828812	31828816	31837084	31837088	31835291	31835331	+	75	31828825	31837077
chr1	31858271	31870785	31858273	31858986	31870057	31870770	97	31858266	31858270	31870786	31870790	31859512	31859538	-	77	31858273	31870768
chr1	31880963	31887752	31880963	31882452	31886264	31887752	96	---	---	---	---	31882549	31882617	-	73	31880970	31887750
chr1	31894680	31909432	31894680	31895408	31908704	31909432	95	---	---	---	---	31896058	31896073	-	93	31894680	31909430
chr1	31914969	31934198	31914973	31916908	31932250	31934186	92	31914963	31914968	31934199	31934204	31931599	31931615	+	76	---	---
chr1	31923389	31933460	31923389	31923762	31933095	31933460	89	---	---	---	---	31932649	31932685	+	72	---	---
chr1	31934173	31948264	31934185	31935232	31947204	31948252	99	31934167	31934172	31948265	31948270	31935617	31935638	-	77	31934177	31948260
chr1	31948600	31962261	31948609	31949091	31961767	31962249	85	31948595	31948599	31962262	31962266	31949617	31949633	-	70	31948600	31962259
chr1	31953331	31960932	31953331	31954614	31959665	31960932	95	---	---	---	---	31954835	31954850	-	75	31953331	31960929
chr1	32003281	32017603	32003296	32004342	32016542	32017588	99	32003276	32003280	32017604	32017608	32016130	32016151	+	77	32003294	32017586
chr1	32015039	32025479	32015039	32017588	32022928	32025479	89	---	---	---	---	32017613	32017640	-	71	32015056	32025477
chr1	32045839	32060035	32045847	32046821	32059013	32060035	94	32045834	32045838	32060036	32060040	32047407	32047431	-	72	32045839	32060028
chr1	32099208	32113487	32099208	32100256	32112439	32113487	97	---	---	---	---	32111883	32111899	+	70	32099211	32113485
chr1	32147332	32157899	32147332	32147869	32157362	32157899	98	---	---	---	---	32148176	32148199	-	75	32147344	32157895
chr1	32172854	32187155	32172858	32173896	32186107	32187144	97	32172848	32172853	32187156	32187161	32174435	32174451	-	70	32172858	32187151
chr1	32193333	32200530	32193333	32194584	32199279	32200530	97	---	---	---	---	32194637	32194692	-	82	32193347	32200528
chr1	32211725	32225164	32211725	32211830	32225059	32225164	98	---	---	---	---	32224697	32224729	+	81	---	---
chr1	32225486	32244085	32225486	32225775	32243796	32244085	97	---	---	---	---	32243422	32243439	+	72	32225498	32244084
chr1	32227089	32234961	32227089	32228412	32233618	32234961	96	---	---	---	---	32228507	32228570	-	82	32227093	32234959
chr1	32231497	32242610	32231497	32234102	32240011	32242610	88	---	---	---	---	32239716	32239813	+	72	---	---
chr1	32243779	32250024	32243781	32244079	32249723	32250020	89	32243774	32243778	32250025	32250029	32244239	32244268	-	73	---	---
chr1	32255195	32269559	32255195	32256230	32268525	32269559	98	---	---	---	---	32267962	32267978	+	70	32255195	32269550
chr1	32286572	32292339	32286584	32286943	32291961	32292332	87	32286567	32286571	32292340	32292344	32287086	32287134	-	71	---	---
chr1	32294020	32308307	32294021	32295069	32307259	32308307	99	32294004	32294019	32308308	32308323	32306847	32306868	+	77	32294021	32308301
chr1	32315791	32325004	32315791	32317376	32323419	32325004	99	---	---	---	---	32317471	32317498	-	78	32315791	32325002
chr1	32338559	32345798	32338559	32339474	32344883	32345798	99	---	---	---	---	32344662	32344697	+	72	32338559	32345787
chr1	32386766	32392679	32386770	32387073	32392367	32392670	97	32386761	32386765	32392680	32392684	32392125	32392153	+	89	32386770	32392661
chr1	32394367	32402949	32394367	32395251	32402065	32402949	97	---	---	---	---	32401745	32401783	+	71	---	---
chr1	32404105	32416129	32404111	32404579	32415659	32416127	96	32404100	32404104	32416130	32416134	32415115	32415157	+	72	---	---
chr1	32426379	32434311	32426392	32427625	32433070	32434304	97	32426374	32426378	32434312	32434316	32427680	32427752	-	79	32426385	32434302
chr1	32445676	32448444	32445690	32446097	32448023	32448430	99	32445670	32445675	32448445	32448450	32446145	32446158	-	71	32445690	32448427
chr1	32459341	32465051	32459341	32460223	32464169	32465051	97	---	---	---	---	32463992	32464014	+	91	---	---
chr1	32475685	32485008	32475685	32476918	32483775	32485008	99	---	---	---	---	32483517	32483532	+	81	32475686	32485006
chr1	32486202	32494049	32486202	32487412	32492817	32494049	96	---	---	---	---	32492574	32492592	+	78	32486202	32494047
chr1	32488297	32506269	32488297	32489441	32505168	32506269	87	---	---	---	---	32504565	32504578	+	78	32488302	32506265
chr1	32492041	32495022	32492041	32492737	32494335	32495022	90	---	---	---	---	32494240	32494298	+	88	32492054	32495013
chr1	32492372	32494771	32492372	32492484	32494660	32494771	90	---	---	---	---	---	---	0	--	32492388	32494765
chr1	32503038	32511244	32503038	32504279	32510026	32511244	96	---	---	---	---	32509789	32509807	+	78	32503044	32511240
chr1	32519717	32527625	32519717	32520953	32526388	32527625	93	---	---	---	---	32526118	32526147	+	83	32519718	32527622
chr1	32536372	32544205	32536372	32538835	32541760	32544205	97	32536366	32536371	32544206	32544211	32541632	32541645	+	85	32536372	32544203
chr1	32565152	32571491	32565152	32566105	32570551	32571491	86	---	---	---	---	32566247	32566276	-	73	32565152	32571485
chr1	32570536	32584852	32570551	32571585	32583805	32584837	96	32570531	32570535	32584853	32584857	32572125	32572141	-	70	32570536	32584847
chr1	32570826	32584837	32570826	32571585	32584077	32584837	96	---	---	---	---	32583528	32583548	+	71	32570840	32584833
chr1	32588765	32604140	32588765	32589048	32603857	32604140	95	---	---	---	---	32603116	32603139	+	75	32588778	32604138
chr1	32589404	32597929	32589404	32590757	32596576	32597929	98	---	---	---	---	32596343	32596358	+	87	32589405	32597927
chr1	32627733	32637425	32627733	32629470	32635776	32637425	90	---	---	---	---	32629674	32629691	-	77	32627737	32637410
chr1	32651722	32669861	32651722	32655458	32666110	32669861	98	---	---	---	---	32665633	32665678	+	91	32651723	32669856
chr1	32655646	32664809	32655646	32657232	32663256	32664809	96	---	---	---	---	32663133	32663160	+	78	32655646	32664808
chr1	32664804	32671350	32664804	32666110	32670044	32671350	99	---	---	---	---	32666292	32666307	-	81	---	---
chr1	32677906	32687035	32677906	32678192	32686750	32687035	91	---	---	---	---	32686322	32686346	+	72	32677906	32687031
chr1	32680781	32690000	32680781	32683725	32687026	32690000	95	---	---	---	---	32686880	32686909	+	76	32680792	32689997
chr1	32680781	32690000	32680781	32683725	32687026	32690000	95	---	---	---	---	32686880	32686909	+	76	32680792	32689997
chr1	32684354	32695161	32684354	32686057	32693463	32695161	97	---	---	---	---	32693190	32693239	+	74	---	---
chr1	32692823	32700242	32692823	32693517	32699562	32700242	86	---	---	---	---	32693743	32693757	-	86	---	---
chr1	32697748	32704235	32697762	32698679	32703303	32704234	93	32697742	32697747	32704236	32704241	32703102	32703134	+	72	---	---
chr1	32705752	32724397	32705752	32706784	32723365	32724397	98	---	---	---	---	32707578	32707613	-	77	32705752	32724395
chr1	32729733	32731775	32729733	32729877	32731631	32731775	96	---	---	---	---	---	---	0	--	---	---
chr1	32747219	32755804	32747219	32748045	32754978	32755804	97	---	---	---	---	32748316	32748335	-	70	---	---
chr1	32748699	32758943	32748699	32748838	32758808	32758943	91	---	---	---	---	32749299	32749337	-	71	---	---
chr1	32791120	32805878	32791120	32796567	32800435	32805878	99	---	---	---	---	32796698	32796717	-	80	32791120	32805873
chr1	32806770	32815527	32806770	32806947	32815351	32815527	92	---	---	---	---	32807206	32807217	-	75	---	---
chr1	32807125	32814609	32807125	32808412	32813320	32814609	97	---	---	---	---	32813212	32813266	+	81	32807125	32814597
chr1	32817205	32827844	32817205	32818722	32826377	32827844	94	---	---	---	---	32826156	32826188	+	78	32817209	32827841
chr1	32846286	32854462	32846286	32847521	32853250	32854462	97	---	---	---	---	32847765	32847780	-	81	32846286	32854460
chr1	32858672	32865690	32858672	32858802	32865560	32865690	98	---	---	---	---	32858991	32859020	-	80	32858672	32865689
chr1	32875938	32886330	32875938	32878368	32883935	32886330	94	---	---	---	---	32878620	32878647	-	75	32875946	32886325
chr1	32879941	32895453	32879941	32881407	32894048	32895453	92	---	---	---	---	32893591	32893603	+	84	---	---
chr1	32882836	32890269	32882836	32884309	32888803	32890269	94	---	---	---	---	32884463	32884491	-	93	32882841	32890261
chr1	32884920	32894159	32884920	32888014	32890926	32894159	90	---	---	---	---	32890857	32890868	+	91	32884934	32894155
chr1	32898761	32914675	32898761	32902243	32911178	32914675	89	---	---	---	---	32910731	32910749	+	84	32898772	32914667
chr1	32946278	32954366	32946278	32947657	32952987	32954366	96	---	---	---	---	32947863	32947881	-	78	32946279	32954363
chr1	32967437	32981815	32967449	32968474	32980780	32981803	99	32967429	32967436	32981816	32981823	32968948	32968971	-	70	32967449	32981800
chr1	32991960	33010557	32991967	32992910	33009637	33010542	92	32991955	32991959	33010558	33010562	32993533	32993556	-	75	---	---
chr1	33000243	33010651	33000243	33000365	33010529	33010651	99	---	---	---	---	33000733	33000761	-	72	33000245	33010649
chr1	33014635	33020027	33014635	33014973	33019689	33020027	95	---	---	---	---	33015144	33015187	-	86	---	---
chr1	33024955	33039247	33024966	33026000	33038213	33039247	98	33024950	33024954	33039248	33039252	33037650	33037666	+	70	33024964	33039245
chr1	33046404	33054630	33046404	33046827	33054206	33054630	95	---	---	---	---	33047099	33047118	-	70	33046416	33054628
chr1	33054762	33066555	33054762	33055533	33065784	33066555	91	---	---	---	---	33065378	33065418	+	75	---	---
chr1	33067043	33074690	33067043	33068322	33073436	33074690	93	---	---	---	---	33068558	33068578	-	90	33067043	33074688
chr1	33078910	33100561	33078921	33079842	33099612	33100555	95	33078905	33078909	33100562	33100566	33080775	33080818	-	86	---	---
chr1	33083530	33098485	33083530	33085388	33096628	33098485	99	---	---	---	---	33085777	33085798	-	77	---	---
chr1	33116459	33130628	33116459	33117455	33129631	33130628	97	---	---	---	---	33129071	33129087	+	70	33116462	33130623
chr1	33141916	33156378	33141916	33146411	33151891	33156378	95	---	---	---	---	33146596	33146624	-	79	33141929	33156376
chr1	33148272	33153231	33148272	33149925	33151577	33153231	96	---	---	---	---	---	---	0	--	33148272	33153229
chr1	33165897	33186643	33165897	33167621	33184921	33186643	92	---	---	---	---	33168190	33168245	-	73	---	---
chr1	33177497	33193379	33177497	33178493	33192362	33193379	95	---	---	---	---	33179075	33179106	-	84	33177497	33193366
chr1	33180700	33187579	33180700	33181003	33187276	33187579	99	---	---	---	---	33187013	33187032	+	70	33180714	33187575
chr1	33205344	33225959	33205344	33206035	33225268	33225959	94	---	---	---	---	33206290	33206310	-	71	33205344	33225956
chr1	33210559	33222869	33210559	33214233	33219109	33222869	89	---	---	---	---	33218865	33218894	+	76	33210559	33222862
chr1	33228758	33242689	33228758	33229408	33242039	33242689	97	---	---	---	---	33241407	33241436	+	70	33228758	33242680
chr1	33235391	33255022	33235391	33240677	33249704	33255022	87	---	---	---	---	33249264	33249303	+	72	33235391	33255014
chr1	33243092	33257357	33243102	33244110	33256341	33257350	98	33243087	33243091	33257358	33257362	33255757	33255779	+	73	---	---
chr1	33257469	33275761	33257469	33258472	33274764	33275761	98	---	---	---	---	33274108	33274128	+	71	33257469	33275759
chr1	33288477	33302769	33288477	33289518	33301727	33302769	98	---	---	---	---	33301165	33301181	+	76	33288478	33302767
chr1	33315609	33325015	33315609	33316304	33324319	33325015	98	---	---	---	---	33316672	33316688	-	70	33315609	33325013
chr1	33341158	33353902	33341158	33342199	33352853	33353902	92	---	---	---	---	33352395	33352424	+	80	33341158	33353899
chr1	33356641	33377674	33356641	33360533	33373774	33377674	92	---	---	---	---	33361022	33361037	-	93	33356646	33377673
chr1	33366205	33370862	33366205	33366991	33370105	33370862	86	---	---	---	---	33367070	33367084	-	80	---	---
chr1	33377676	33386898	33377676	33379261	33385313	33386898	99	---	---	---	---	33379356	33379383	-	78	33377676	33386896
chr1	33410862	33417068	33410862	33412614	33415314	33417068	99	---	---	---	---	33412715	33412731	-	88	---	---
chr1	33424311	33428619	33424311	33424563	33428367	33428619	94	---	---	---	---	33428216	33428286	+	80	33424312	33428608
chr1	33433350	33440635	33433350	33434131	33439854	33440635	96	---	---	---	---	33434393	33434417	-	80	---	---
chr1	33440616	33461394	33440629	33441331	33460691	33461393	97	33440611	33440615	33461395	33461399	33442156	33442185	-	73	33440621	33461390
chr1	33452338	33460673	33452338	33454001	33459018	33460673	98	---	---	---	---	33458882	33458922	+	75	33452338	33460671
chr1	33467508	33473720	33467508	33467968	33473259	33473720	96	---	---	---	---	33468187	33468204	-	77	33467508	33473717
chr1	33476736	33489126	33476736	33477445	33488417	33489126	99	---	---	---	---	33487868	33487910	+	76	33476736	33489120
chr1	33502806	33510696	33502806	33504149	33509353	33510696	98	---	---	---	---	33509196	33509267	+	76	33502806	33510695
chr1	33522906	33542967	33522906	33523146	33542727	33542967	91	---	---	---	---	33541901	33541921	+	85	33522920	33542963
chr1	33524449	33532124	33524449	33525724	33530844	33532124	97	---	---	---	---	33530588	33530604	+	88	33524449	33532121
chr1	33533143	33541452	33533143	33534796	33539820	33541452	96	---	---	---	---	33534891	33534931	-	75	33533143	33541450
chr1	33543973	33550989	33543973	33544553	33550409	33550989	96	---	---	---	---	33550164	33550183	+	80	33543974	33550971
chr1	33568736	33586582	33568736	33569929	33585367	33586582	96	---	---	---	---	33570540	33570592	-	77	33568736	33586575
chr1	33573715	33583071	33573716	33574948	33581826	33583060	97	33573710	33573714	33583072	33583076	33581534	33581546	+	84	33573716	33583060
chr1	33587383	33591463	33587388	33588090	33590750	33591451	95	33587378	33587382	33591464	33591468	33590628	33590658	+	87	33587388	33591448
chr1	33613783	33628050	33613783	33614835	33626997	33628050	94	---	---	---	---	33615376	33615392	-	70	---	---
chr1	33632505	33644560	33632505	33633939	33643125	33644560	96	---	---	---	---	33634367	33634399	-	72	---	---
chr1	38447006	38453911	38447006	38447238	38453679	38453911	91	---	---	---	---	38447543	38447560	-	77	38447011	38453909
chr1	38453912	38462779	38453912	38454292	38462395	38462779	94	---	---	---	---	38462234	38462250	+	82	38453920	38462765
chr1	38499888	38511846	38499888	38500350	38511384	38511846	99	---	---	---	---	38511151	38511168	+	77	38499888	38511844
chr1	38523600	38532016	38523600	38525113	38530504	38532016	98	---	---	---	---	38530261	38530293	+	78	38523600	38532014
chr1	38545979	38558327	38545979	38546675	38557631	38558327	96	---	---	---	---	38557083	38557125	+	76	38545979	38558325
chr1	38559934	38568192	38559934	38561588	38566538	38568192	97	---	---	---	---	38566402	38566442	+	75	38559934	38568190
chr1	38572981	38580379	38572981	38573762	38579587	38580369	96	38572975	38572980	38580380	38580385	38579442	38579500	+	83	38572981	38580361
chr1	38582423	38596699	38582427	38582621	38596502	38596696	94	38582418	38582422	38596700	38596704	38595859	38595901	+	90	---	---
chr1	38588848	38596503	38588848	38590137	38595236	38596503	96	---	---	---	---	38594997	38595015	+	78	38588850	38596500
chr1	38620032	38628872	38620032	38620815	38628069	38628872	93	---	---	---	---	38621061	38621076	-	81	38620047	38628870
chr1	38648596	38656970	38648596	38649495	38656071	38656970	99	---	---	---	---	38649727	38649763	-	78	---	---
chr1	38649521	38654910	38649521	38650458	38653980	38654910	99	---	---	---	---	38650605	38650619	-	86	---	---
chr1	38667811	38680215	38667811	38668506	38679520	38680215	99	---	---	---	---	38669005	38669056	-	73	38667811	38680210
chr1	38704936	38713235	38704936	38706158	38712006	38713235	90	---	---	---	---	38706377	38706392	-	87	38704936	38713233
chr1	38717316	38725993	38717316	38717989	38725320	38725993	95	---	---	---	---	38718334	38718348	-	80	38717317	38725991
chr1	38747537	38762568	38747537	38749191	38760906	38762568	93	---	---	---	---	38749728	38749757	-	80	38747537	38762566
chr1	38752550	38759478	38752550	38753059	38758969	38759478	95	---	---	---	---	38753292	38753328	-	75	38752554	38759471
chr1	38764290	38776687	38764290	38764966	38776011	38776687	97	---	---	---	---	38775458	38775495	+	73	38764291	38776685
chr1	38782318	38787120	38782321	38783124	38786310	38787107	89	38782313	38782317	38787121	38787125	38786158	38786210	+	71	38782321	38787111
chr1	38827495	38841842	38827509	38831555	38837848	38841831	95	38827489	38827494	38841843	38841848	38831832	38831844	-	84	38827499	38841829
chr1	38865669	38886221	38865669	38866328	38885560	38886221	96	---	---	---	---	38867271	38867290	-	80	---	---
chr1	38872696	38885020	38872696	38873388	38884328	38885020	99	---	---	---	---	38883781	38883825	+	77	38872697	38885018
chr1	38927944	38935828	38927948	38929301	38934464	38935816	98	38927938	38927943	38935829	38935834	38929540	38929560	-	85	38927949	38935822
chr1	38969420	38989941	38969420	38972067	38987334	38989941	95	---	---	---	---	38986597	38986638	+	76	38969420	38989939
chr1	38974424	38987343	38974424	38977579	38984190	38987343	99	---	---	---	---	38983859	38983910	+	76	---	---
chr1	39005993	39018481	39005994	39009230	39015208	39018480	97	39005988	39005992	39018482	39018486	39014941	39014960	+	80	39005993	39018469
chr1	39036062	39047349	39036062	39036755	39046656	39047349	99	---	---	---	---	39046185	39046205	+	71	39036062	39047347
chr1	39049621	39060681	39049621	39053005	39057298	39060681	98	---	---	---	---	39057101	39057127	+	77	---	---
chr1	39062782	39078255	39062782	39067206	39073831	39078255	98	---	---	---	---	39073642	39073659	+	77	39062782	39078247
chr1	39093737	39108717	39093745	39094297	39108171	39108702	94	39093732	39093736	39108718	39108722	39094963	39094984	-	81	39093740	39108707
chr1	39116528	39127877	39116528	39118052	39126412	39127877	88	---	---	---	---	39118262	39118282	-	80	---	---
chr1	39121005	39129170	39121006	39122220	39127950	39129164	98	39121000	39121004	39129171	39129175	39122428	39122448	-	71	39121006	39129161
chr1	39131161	39146908	39131172	39132327	39145745	39146900	97	39131155	39131160	39146909	39146914	39145074	39145118	+	73	39131168	39146898
chr1	39182652	39202848	39182652	39184307	39201193	39202848	99	---	---	---	---	39200500	39200512	+	84	39182652	39202846
chr1	39188691	39200527	39188691	39189081	39200137	39200527	99	---	---	---	---	39189369	39189386	-	72	39188708	39200525
chr1	39237637	39256756	39237637	39240095	39254301	39256756	98	---	---	---	---	39253671	39253682	+	75	39237647	39256755
chr1	39240950	39262632	39240950	39243491	39260090	39262632	99	---	---	---	---	39259295	39259307	+	92	39240951	39262627
chr1	39271699	39287409	39271711	39273001	39286118	39287408	98	39271693	39271698	39287410	39287415	39273636	39273657	-	81	39271715	39287398
chr1	39273893	39281938	39273903	39275144	39280689	39281930	99	39273887	39273892	39281939	39281944	39280435	39280450	+	81	39273902	39281937
chr1	39311258	39324565	39311258	39313398	39322427	39324565	99	---	---	---	---	39313699	39313742	-	72	39311271	39324557
chr1	39339147	39348741	39339147	39340384	39347503	39348741	98	---	---	---	---	39340631	39340646	-	81	39339147	39348738
chr1	39372870	39378408	39372870	39373188	39378090	39378408	94	---	---	---	---	39377890	39377909	+	85	39372870	39378406
chr1	39386921	39401882	39386929	39388593	39400216	39401879	88	39386916	39386920	39401883	39401887	39389080	39389093	-	71	39386922	39401870
chr1	39394466	39399499	39394466	39394656	39399309	39399499	95	---	---	---	---	39394677	39394788	-	71	39394466	39399497
chr1	39405565	39408997	39405565	39405789	39408767	39408997	90	---	---	---	---	39405887	39405932	-	73	---	---
chr1	39420456	39424586	39420461	39420727	39424319	39424585	99	39420451	39420455	39424587	39424591	39424141	39424154	+	92	---	---
chr1	39434321	39440517	39434321	39435257	39439584	39440517	89	---	---	---	---	39439453	39439466	+	92	39434322	39440513
chr1	39435260	39442913	39435260	39436519	39441633	39442913	97	---	---	---	---	39436760	39436775	-	81	39435261	39442911
chr1	39441190	39444072	39441200	39441670	39443594	39444063	87	39441185	39441189	39444073	39444077	39441741	39441761	-	76	39441206	39444065
chr1	39442906	39451909	39442912	39443621	39451149	39451896	86	39442900	39442905	39451910	39451915	39443983	39443996	-	85	39442917	39451908
chr1	39445641	39453570	39445641	39446882	39452302	39453570	93	---	---	---	---	39452060	39452079	+	80	39445642	39453566
chr1	39480276	39485505	39480276	39481611	39484238	39485505	87	---	---	---	---	39481696	39481725	-	83	39480283	39485502
chr1	39508487	39522584	39508498	39509541	39521528	39522574	99	39508480	39508486	39522585	39522591	39509931	39509952	-	77	39508498	39522572
chr1	39524555	39532892	39524568	39526222	39531228	39532884	99	39524550	39524554	39532893	39532897	39531092	39531132	+	75	39524558	39532882
chr1	39536199	39550525	39536209	39537260	39549464	39550513	99	39536193	39536198	39550526	39550531	39537648	39537669	-	77	39536201	39550524
chr1	39550964	39558528	39550964	39552189	39557313	39558528	95	---	---	---	---	39552409	39552427	-	78	39550964	39558523
chr1	39565076	39579256	39565076	39566123	39578209	39579256	99	---	---	---	---	39566592	39566611	-	75	39565077	39579254
chr1	39586416	39595101	39586416	39587465	39594051	39595101	99	---	---	---	---	39587587	39587606	-	70	39586417	39595099
chr1	39596201	39603287	39596203	39597646	39601848	39603287	97	39596195	39596200	39603288	39603293	39601670	39601751	+	73	39596204	39603284
chr1	39607675	39615828	39607686	39609001	39614482	39615821	97	39607670	39607674	39615829	39615833	39614328	39614391	+	82	39607686	39615826
chr1	39637056	39651358	39637057	39638106	39650316	39651356	97	39637051	39637055	39651359	39651363	39638648	39638664	-	70	39637064	39651354
chr1	39678280	39695953	39678280	39679065	39695165	39695953	88	---	---	---	---	39679827	39679853	-	81	39678282	39695949
chr1	39685812	39695166	39685812	39687047	39693931	39695166	98	---	---	---	---	39687331	39687343	-	84	39685812	39695164
chr1	39699072	39708429	39699072	39700503	39707096	39708429	86	---	---	---	---	39706850	39706879	+	80	39699083	39708425
chr1	39700783	39710699	39700783	39701935	39709580	39710699	88	---	---	---	---	39709250	39709346	+	72	39700794	39710695
chr1	39705097	39713122	39705109	39706350	39711892	39713111	96	39705092	39705096	39713123	39713127	39711639	39711654	+	81	39705115	39713109
chr1	39723048	39741204	39723060	39723431	39740831	39741202	89	39723043	39723047	39741205	39741209	39740054	39740071	+	83	---	---
chr1	39725534	39734929	39725543	39726798	39733661	39734917	98	39725529	39725533	39734930	39734934	39733416	39733431	+	81	39725541	39734921
chr1	39745717	39752278	39745717	39746063	39751911	39752278	88	---	---	---	---	39746298	39746316	-	78	39745721	39752276
chr1	39762046	39764824	39762046	39762657	39764214	39764824	98	---	---	---	---	39764148	39764181	+	76	39762054	39764822
chr1	39795325	39810772	39795325	39801233	39804857	39810772	98	---	---	---	---	39804740	39804764	+	76	39795328	39810759
chr1	39812749	39819356	39812749	39813026	39819078	39819356	93	---	---	---	---	39818922	39818943	+	77	39812749	39819354
chr1	39824178	39841890	39824178	39824730	39841336	39841890	90	---	---	---	---	39840564	39840616	+	84	39824178	39841872
chr1	39826037	39834276	39826037	39827628	39832687	39834276	97	---	---	---	---	39832474	39832526	+	77	---	---
chr1	39834296	39842629	39834297	39835046	39841893	39842617	89	39834289	39834295	39842630	39842636	39841570	39841617	+	72	---	---
chr1	39851216	39871970	39851216	39851913	39871276	39871970	96	---	---	---	---	39852862	39852880	-	78	39851218	39871968
chr1	39857126	39865352	39857126	39858782	39863696	39865352	98	---	---	---	---	39858879	39858929	-	78	39857127	39865351
chr1	39874740	39882446	39874740	39876019	39881162	39882446	97	---	---	---	---	39876258	39876277	-	85	39874740	39882444
chr1	39898930	39907936	39898930	39900129	39906718	39907936	96	---	---	---	---	39906591	39906664	+	79	39898930	39907934
chr1	39911589	39928439	39911589	39912520	39927503	39928439	90	---	---	---	---	39912820	39912850	-	70	---	---
chr1	39914312	39922599	39914312	39915940	39920975	39922599	98	---	---	---	---	39920836	39920876	+	75	---	---
chr1	39940235	39954413	39940241	39941502	39953147	39954409	97	39940229	39940234	39954414	39954419	39952751	39952771	+	71	39940243	39954409
chr1	39946788	39955497	39946788	39947889	39954404	39955497	95	---	---	---	---	---	---	0	--	39946805	39955495
chr1	39968846	39982248	39968846	39968974	39982123	39982248	87	---	---	---	---	39969127	39969150	-	75	39968852	39982241
chr1	39993469	40007110	39993469	39993840	40006739	40007110	98	---	---	---	---	40006194	40006228	+	71	39993472	40007108
chr1	40046073	40058665	40046073	40047589	40057154	40058665	99	---	---	---	---	40047839	40047871	-	78	40046073	40058663
chr1	40059207	40064732	40059207	40059839	40064100	40064732	98	---	---	---	---	40063896	40063916	+	85	40059210	40064730
chr1	40067843	40078720	40067843	40071083	40075341	40078720	94	---	---	---	---	---	---	0	--	---	---
chr1	40081039	40093250	40081039	40081956	40092332	40093250	95	---	---	---	---	40091850	40091881	+	84	40081039	40093231
chr1	40085981	40090176	40085981	40086694	40089462	40090176	96	---	---	---	---	---	---	0	--	40085981	40090174
chr1	40099195	40107478	40099197	40100828	40105814	40107468	96	40099189	40099194	40107479	40107484	40105678	40105718	+	75	40099197	40107476
chr1	40107466	40116115	40107466	40109013	40114531	40116115	92	---	---	---	---	40109262	40109289	-	78	---	---
chr1	40107466	40116137	40107466	40109035	40114531	40116137	92	---	---	---	---	40109262	40109281	-	85	---	---
chr1	40129276	40133273	40129276	40129663	40132888	40133273	90	---	---	---	---	40129685	40129702	-	72	40129276	40133271
chr1	40155892	40170450	40155892	40159746	40166417	40170450	95	---	---	---	---	40166231	40166248	+	77	40155892	40170448
chr1	40192246	40206502	40192246	40193285	40205471	40206502	95	---	---	---	---	40204913	40204929	+	70	40192246	40206500
chr1	40218360	40227499	40218375	40219805	40226074	40227488	97	40218355	40218359	40227500	40227504	40225830	40225849	+	70	---	---
chr1	40228295	40236611	40228295	40229948	40234958	40236611	99	---	---	---	---	40234822	40234862	+	75	40228295	40236608
chr1	40244948	40252815	40244948	40246288	40251475	40252815	99	---	---	---	---	40246381	40246444	-	81	40244948	40252813
chr1	40262931	40272335	40262931	40265701	40269615	40272335	94	---	---	---	---	40269432	40269466	+	71	40262931	40272333
chr1	40263391	40272271	40263391	40265637	40270025	40272271	96	---	---	---	---	40265818	40265830	-	84	---	---
chr1	40280944	40289181	40280944	40282595	40287586	40289180	93	40280939	40280943	40289182	40289186	40287451	40287469	+	78	40280944	40289177
chr1	40292825	40309235	40292825	40292990	40309070	40309235	93	---	---	---	---	40308443	40308480	+	73	---	---
chr1	40299233	40307539	40299233	40299911	40306861	40307539	98	---	---	---	---	40300233	40300259	-	77	---	---
chr1	40306798	40310308	40306798	40307701	40309404	40310308	87	---	---	---	---	40309365	40309394	+	80	---	---
chr1	40306813	40310117	40306813	40307510	40309419	40310117	86	---	---	---	---	40307513	40307542	-	73	---	---
chr1	40317303	40325516	40317309	40318972	40323842	40325505	98	40317298	40317302	40325517	40325521	40319067	40319107	-	75	40317318	40325511
chr1	40327992	40335674	40327992	40329010	40334656	40335674	97	---	---	---	---	40334520	40334560	+	75	40327992	40335663
chr1	40352912	40362069	40352912	40354129	40360853	40362069	95	---	---	---	---	40354378	40354393	-	81	40352912	40362067
chr1	40386758	40406428	40386758	40387961	40405217	40406428	95	---	---	---	---	40404354	40404382	+	72	40386762	40406426
chr1	40388068	40397432	40388068	40389301	40396199	40397432	98	40388062	40388067	40397433	40397438	40395938	40395953	+	81	40388068	40397429
chr1	40410353	40427353	40410353	40416106	40421601	40427353	99	---	---	---	---	40416318	40416349	-	87	40410353	40427349
chr1	40430204	40440173	40430204	40434257	40436118	40440173	97	---	---	---	---	---	---	0	--	40430222	40440171
chr1	40446544	40460794	40446545	40447555	40459718	40460786	89	40446539	40446543	40460795	40460799	40448102	40448118	-	70	40446545	40460784
chr1	40461157	40470596	40461157	40461997	40469756	40470596	96	---	---	---	---	40469392	40469418	+	77	---	---
chr1	40462523	40472019	40462525	40463291	40471239	40472013	93	40462517	40462522	40472020	40472025	40463650	40463689	-	72	40462528	40472009
chr1	40462645	40471907	40462645	40463185	40471371	40471907	95	---	---	---	---	40470962	40470982	+	76	---	---
chr1	40464289	40468021	40464289	40465943	40466366	40468021	95	---	---	---	---	40466302	40466315	+	71	40464289	40468019
chr1	40464785	40467282	40464785	40465205	40466862	40467282	97	---	---	---	---	40466780	40466799	+	75	40464792	40467277
chr1	40496455	40510628	40496455	40500440	40506734	40510622	91	40496448	40496454	40510629	40510635	40500551	40500573	-	78	40496455	40510627
chr1	40516044	40525495	40516044	40517259	40524280	40525495	96	---	---	---	---	40517506	40517530	-	84	40516045	40525493
chr1	40536252	40541003	40536252	40536476	40540769	40541003	85	---	---	---	---	40536531	40536565	-	77	40536255	40541001
chr1	40545285	40557354	40545285	40545746	40556893	40557354	98	---	---	---	---	40545961	40545978	-	72	40545286	40557352
chr1	40561760	40569633	40561760	40562879	40568473	40569633	93	---	---	---	---	40563123	40563137	-	73	40561760	40569631
chr1	40582471	40594713	40582471	40583194	40593981	40594704	95	40582466	40582470	40594714	40594718	40593451	40593468	+	88	40582481	40594701
chr1	40583559	40591340	40583559	40586265	40588634	40591340	99	---	---	---	---	---	---	0	--	---	---
chr1	40600118	40616221	40600133	40602873	40613477	40616207	87	40600113	40600117	40616222	40616226	40613024	40613057	+	70	40600132	40616207
chr1	40600840	40614383	40600840	40601039	40614184	40614383	91	---	---	---	---	40601482	40601504	-	73	40600842	40614380
chr1	40609099	40621552	40609099	40609825	40620830	40621552	96	---	---	---	---	40620279	40620308	+	73	40609099	40621550
chr1	40625548	40639712	40625548	40626365	40638896	40639712	95	---	---	---	---	40638336	40638349	+	71	---	---
chr1	40649883	40658087	40649893	40651521	40656428	40658075	93	40649878	40649882	40658088	40658092	40656285	40656363	+	70	40649887	40658084
chr1	40663222	40672974	40663222	40664813	40671384	40672974	99	---	---	---	---	40665116	40665141	-	73	40663222	40672972
chr1	40691499	40707196	40691499	40693154	40705543	40707196	94	---	---	---	---	40704940	40704973	+	70	40691499	40707194
chr1	40710066	40718983	40710066	40711298	40717748	40718983	94	---	---	---	---	40717425	40717443	+	73	40710066	40718980
chr1	40731411	40738842	40731411	40732443	40737803	40738842	96	---	---	---	---	40732655	40732677	-	78	40731412	40738838
chr1	40742930	40751970	40742939	40744219	40750727	40751961	94	40742925	40742929	40751971	40751975	40750685	40750717	+	78	---	---
chr1	40758584	40768111	40758584	40759284	40767414	40768111	95	---	---	---	---	40759570	40759587	-	72	---	---
chr1	40791542	40807375	40791544	40796122	40802794	40807372	99	40791537	40791541	40807376	40807380	40802606	40802623	+	77	40791544	40807370
chr1	40813705	40822999	40813705	40814939	40821858	40822999	89	---	---	---	---	40821600	40821615	+	81	40813705	40822996
chr1	40835035	40847414	40835050	40835743	40846718	40847411	99	40835030	40835034	40847415	40847419	40836246	40836290	-	77	40835035	40847409
chr1	40850105	40858399	40850105	40851764	40856741	40858399	98	---	---	---	---	40851859	40851904	-	76	40850111	40858397
chr1	40868869	40885601	40868869	40870098	40884389	40885601	96	---	---	---	---	40883790	40883819	+	73	40868870	40885598
chr1	40872488	40879888	40872488	40873841	40878549	40879888	97	---	---	---	---	40873894	40873948	-	78	40872488	40879886
chr1	40894127	40915235	40894127	40896913	40912443	40915235	96	---	---	---	---	40911736	40911782	+	76	40894142	40915216
chr1	40897357	40917470	40897357	40898660	40916140	40917470	87	---	---	---	---	40899398	40899414	-	76	40897357	40917459
chr1	40898154	40901131	40898156	40899054	40900227	40901125	90	40898149	40898153	40901132	40901136	---	---	0	--	40898155	40901129
chr1	40911877	40915235	40911877	40912106	40915006	40915235	96	---	---	---	---	40912219	40912236	-	77	40911877	40915216
chr1	40917459	40925910	40917468	40920035	40923322	40925900	95	40917454	40917458	40925911	40925915	40920131	40920164	-	76	40917468	40925900
chr1	40918570	40924599	40918570	40918734	40924435	40924599	96	---	---	---	---	40918885	40918914	-	73	40918578	40924593
chr1	40928911	40934759	40928913	40929248	40934416	40934751	97	40928905	40928910	40934760	40934765	40929420	40929461	-	71	40928911	40934753
chr1	40943025	40951334	40943031	40944686	40949670	40951324	97	40943019	40943024	40951335	40951340	40944781	40944821	-	75	40943029	40951324
chr1	40945153	40957766	40945153	40950011	40953032	40957766	87	---	---	---	---	40952912	40952926	+	86	40945157	40957748
chr1	40973907	40985809	40973907	40976768	40982942	40985809	97	---	---	---	---	40976984	40977025	-	73	40973911	40985807
chr1	41005332	41013599	41005332	41005591	41013340	41013599	97	---	---	---	---	41005912	41005933	-	86	41005337	41013580
chr1	41013593	41027893	41013593	41014132	41027354	41027893	97	---	---	---	---	41014154	41014183	-	73	---	---
chr1	41020786	41028641	41020786	41021540	41027887	41028641	97	---	---	---	---	41027586	41027619	+	79	---	---
chr1	41036865	41044155	41036865	41038509	41042505	41044155	86	---	---	---	---	41042416	41042429	+	85	41036865	41044153
chr1	41044836	41058702	41044841	41048140	41055413	41058688	96	41044831	41044835	41058703	41058707	41055137	41055161	+	76	41044846	41058685
chr1	41044943	41058688	41044943	41048140	41055515	41058688	96	---	---	---	---	41048494	41048508	-	86	---	---
chr1	41078604	41087062	41078604	41080268	41085343	41087062	89	---	---	---	---	41085165	41085179	+	80	41078605	41087060
chr1	41091531	41099619	41091532	41092965	41098184	41099617	96	41091526	41091530	41099620	41099624	41097925	41097947	+	73	41091532	41099618
chr1	41110584	41119901	41110593	41112101	41118381	41119892	97	41110578	41110583	41119902	41119907	41112271	41112303	-	78	41110584	41119889
chr1	41110593	41118771	41110593	41110980	41118381	41118771	95	---	---	---	---	41111213	41111282	-	72	41110594	41118761
chr1	41140226	41145796	41140226	41140910	41145112	41145796	98	---	---	---	---	41145057	41145075	+	78	41140230	41145790
chr1	41142321	41145113	41142321	41142824	41144610	41145113	99	---	---	---	---	41142826	41142859	-	70	---	---
chr1	41168529	41182748	41168529	41169518	41181759	41182748	99	---	---	---	---	41170064	41170080	-	70	41168530	41182746
chr1	41184619	41196657	41184619	41185087	41196189	41196657	94	---	---	---	---	41185452	41185465	-	85	41184619	41196655
chr1	41213939	41223215	41213954	41214400	41222761	41223207	98	41213934	41213938	41223216	41223220	41214715	41214726	-	91	41213942	41223213
chr1	41239740	41254074	41239749	41240793	41253019	41254065	98	41239735	41239739	41254075	41254079	41241337	41241353	-	70	41239744	41254062
chr1	41257940	41279125	41257940	41259526	41277539	41279125	99	---	---	---	---	41260181	41260223	-	76	41257940	41279122
chr1	41263521	41275970	41263521	41264720	41274773	41275970	99	---	---	---	---	41274270	41274298	+	72	---	---
chr1	41279124	41298413	41279124	41279390	41298147	41298413	97	---	---	---	---	41297708	41297740	+	75	---	---
chr1	41282147	41290427	41282147	41283354	41289178	41290427	95	---	---	---	---	41283571	41283586	-	87	41282147	41290424
chr1	41301761	41314227	41301761	41302484	41313505	41314227	96	---	---	---	---	41312954	41312989	+	72	41301761	41314224
chr1	41328716	41332117	41328716	41329792	41331039	41332117	99	---	---	---	---	41330975	41330987	+	84	---	---
chr1	41336334	41350657	41336335	41337375	41349617	41350657	97	41336322	41336333	41350658	41350669	41349205	41349226	+	77	41336335	41350652
chr1	41394082	41412405	41394082	41398660	41407827	41412405	99	---	---	---	---	41407394	41407409	+	81	41394082	41412403
chr1	41404580	41407258	41404580	41404995	41406843	41407258	99	---	---	---	---	41405043	41405056	-	71	41404583	41407255
chr1	41423669	41438441	41423679	41424660	41437473	41438441	92	41423664	41423668	41438442	41438446	41425199	41425212	-	71	41423679	41438438
chr1	41441773	41461601	41441773	41442703	41460672	41461601	96	---	---	---	---	41459775	41459796	+	77	41441773	41461584
chr1	41447582	41458394	41447585	41447827	41458149	41458391	97	41447577	41447581	41458395	41458399	41448320	41448334	-	73	41447582	41458385
chr1	41461601	41474257	41461601	41464611	41471248	41474257	99	---	---	---	---	41464891	41464942	-	78	41461619	41474255
chr1	41483230	41486036	41483230	41483833	41485436	41486036	94	---	---	---	---	41483917	41483933	-	70	41483230	41486029
chr1	41490305	41497853	41490305	41491556	41496583	41497853	93	---	---	---	---	41491778	41491807	-	70	41490305	41497850
chr1	41510294	41522519	41510298	41511008	41521803	41522513	96	41510288	41510293	41522520	41522525	41511536	41511548	-	84	41510302	41522516
chr1	41535660	41543703	41535671	41536906	41542452	41543688	98	41535655	41535659	41543704	41543708	41537152	41537167	-	81	41535665	41543699
chr1	41546009	41553900	41546009	41547229	41552670	41553900	95	---	---	---	---	41552433	41552451	+	78	41546009	41553898
chr1	41565779	41578177	41565782	41566470	41577474	41578162	99	41565774	41565778	41578178	41578182	41576925	41576970	+	78	41565782	41578176
chr1	41589025	41597390	41589025	41590405	41596009	41597390	98	---	---	---	---	41590627	41590645	-	78	41589025	41597388
chr1	41612838	41619709	41612843	41613098	41619439	41619694	96	41612833	41612837	41619710	41619714	41613314	41613371	-	70	41612850	41619695
chr1	41625336	41646937	41625336	41625543	41646729	41646937	86	---	---	---	---	41625769	41625796	-	71	41625342	41646933
chr1	41625682	41635823	41625682	41627198	41634310	41635823	95	---	---	---	---	41627523	41627543	-	76	41625688	41635821
chr1	41648078	41656238	41648093	41649667	41654655	41656227	95	41648073	41648077	41656239	41656243	41649826	41649866	-	73	41648094	41656235
chr1	41658874	41666460	41658874	41660156	41665178	41666460	96	---	---	---	---	41660379	41660393	-	73	41658875	41666458
chr1	41682721	41690692	41682730	41685392	41688021	41690685	95	41682716	41682720	41690693	41690697	41687928	41687965	+	71	41682730	41690683
chr1	41709221	41720776	41709221	41709684	41720312	41720776	98	---	---	---	---	41709895	41709912	-	72	41709221	41720770
chr1	41738492	41752796	41738492	41739541	41751747	41752796	99	---	---	---	---	41751339	41751360	+	77	41738496	41752794
chr1	41758287	41769458	41758297	41758995	41768760	41769458	99	41758280	41758286	41769459	41769465	41759444	41759464	-	71	41758297	41769456
chr1	41782493	41800956	41782493	41783726	41799741	41800956	95	---	---	---	---	41799147	41799176	+	73	41782494	41800954
chr1	41782493	41800217	41782493	41782987	41799741	41800217	92	---	---	---	---	41783779	41783824	-	76	41782494	41800210
chr1	41788258	41797543	41788273	41789710	41796024	41797541	93	41788253	41788257	41797544	41797548	41789980	41789999	-	70	41788264	41797539
chr1	41811315	41817846	41811315	41811584	41817578	41817846	88	---	---	---	---	41811839	41811861	-	86	41811322	41817844
chr1	41819721	41826582	41819721	41819953	41826346	41826582	96	---	---	---	---	41826160	41826191	+	78	41819723	41826576
chr1	41836798	41845309	41836798	41839410	41842695	41845309	98	---	---	---	---	41842545	41842567	+	82	---	---
chr1	41899453	41915281	41899453	41901666	41913078	41915281	96	---	---	---	---	41912570	41912613	+	72	41899454	41915270
chr1	41910697	41915886	41910712	41910914	41915675	41915877	96	41910692	41910696	41915887	41915891	41911126	41911152	-	74	41910712	41915874
chr1	41919670	41922991	41919670	41920866	41921779	41922991	86	---	---	---	---	41921686	41921697	+	75	41919679	41922988
chr1	41930876	41945061	41930876	41931864	41944073	41945061	99	---	---	---	---	41932414	41932430	-	70	41930876	41945059
chr1	41968729	41981695	41968729	41968843	41981581	41981695	94	---	---	---	---	41969453	41969478	-	76	41968729	41981690
chr1	41985592	41994066	41985595	41987193	41992472	41994062	96	41985587	41985591	41994067	41994071	41987409	41987432	-	75	41985598	41994060
chr1	41999791	42008362	41999791	42000274	42007887	42008362	88	---	---	---	---	42007821	42007835	+	73	---	---
chr1	42000364	42007880	42000372	42002524	42005709	42007879	96	42000359	42000363	42007881	42007885	42002628	42002684	-	75	42000382	42007877
chr1	42008075	42012975	42008075	42008466	42012604	42012975	90	---	---	---	---	42008557	42008571	-	73	42008086	42012973
chr1	42023743	42037895	42023743	42027580	42034168	42037895	88	---	---	---	---	42027799	42027820	-	77	42023743	42037893
chr1	42050449	42058496	42050449	42050686	42058256	42058496	90	---	---	---	---	42051027	42051062	-	86	---	---
chr1	42054242	42068733	42054242	42056908	42066090	42068733	91	---	---	---	---	42065687	42065713	+	70	42054245	42068720
chr1	42055412	42067862	42055412	42056024	42067263	42067862	89	---	---	---	---	42056537	42056577	-	70	42055412	42067848
chr1	42077753	42085346	42077753	42077857	42085242	42085346	93	---	---	---	---	42084983	42084996	+	71	---	---
chr1	42093408	42113971	42093408	42094021	42113365	42113971	86	---	---	---	---	42112398	42112421	+	87	---	---
chr1	42094815	42105026	42094815	42096853	42102928	42105026	88	---	---	---	---	42097063	42097081	-	89	42094821	42105024
chr1	42141686	42156358	42141686	42145218	42152627	42156358	91	---	---	---	---	42145563	42145589	-	74	---	---
chr1	42169121	42177277	42169128	42170512	42175893	42177277	98	42169115	42169120	42177278	42177283	42175649	42175668	+	80	42169124	42177274
chr1	42188671	42202966	42188671	42189714	42201924	42202966	99	---	---	---	---	42201512	42201533	+	77	42188671	42202964
chr1	42221386	42237378	42221386	42223140	42235645	42237378	95	---	---	---	---	42235084	42235140	+	70	---	---
chr1	42245140	42255595	42245140	42245829	42254905	42255594	99	42245135	42245139	42255596	42255600	42254530	42254546	+	70	42245140	42255591
chr1	42262631	42267506	42262631	42262837	42267300	42267506	96	---	---	---	---	42267165	42267179	+	73	42262631	42267502
chr1	42293377	42314258	42293377	42294097	42313537	42314258	96	---	---	---	---	42295050	42295068	-	78	42293378	42314252
chr1	42298363	42306872	42298363	42299598	42305637	42306872	97	---	---	---	---	42305396	42305414	+	78	42298365	42306869
chr1	42341513	42348058	42341513	42342463	42347159	42348058	87	---	---	---	---	42342671	42342697	-	77	42341524	42348051
chr1	42356091	42359586	42356091	42357549	42358128	42359586	99	---	---	---	---	42358079	42358106	+	75	---	---
chr1	42362163	42376688	42362166	42366087	42372757	42376676	97	42362158	42362162	42376689	42376693	42366307	42366328	-	81	42362170	42376680
chr1	42443377	42455581	42443377	42444625	42454335	42455580	99	42443372	42443376	42455582	42455586	42444939	42444954	-	75	42443377	42455580
chr1	42462242	42472317	42462242	42462381	42472182	42472317	89	---	---	---	---	42462744	42462762	-	78	---	---
chr1	42470197	42477902	42470199	42471478	42476628	42477897	97	42470192	42470196	42477903	42477907	42476370	42476388	+	89	42470199	42477899
chr1	42481171	42496318	42481171	42481641	42495848	42496318	92	---	---	---	---	42495137	42495162	+	76	---	---
chr1	42503768	42523667	42503768	42504559	42522880	42523667	93	---	---	---	---	42522136	42522167	+	84	42503773	42523657
chr1	42509960	42519177	42509960	42511197	42517940	42519177	99	---	---	---	---	42511441	42511456	-	75	42509961	42519174
chr1	42534821	42542848	42534821	42536057	42541620	42542848	98	---	---	---	---	42541358	42541373	+	81	42534821	42542846
chr1	42574463	42577060	42574463	42574870	42576653	42577060	99	---	---	---	---	42576590	42576603	+	71	42574463	42577057
chr1	42593749	42603470	42593749	42596605	42600630	42603470	97	---	---	---	---	42600447	42600548	+	71	42593750	42603468
chr1	42606214	42618188	42606227	42607773	42616628	42618175	98	42606207	42606213	42618189	42618195	42608143	42608215	-	78	42606227	42618179
chr1	42623551	42631209	42623563	42624787	42629987	42631209	94	42623546	42623550	42631210	42631214	42624993	42625011	-	73	42623554	42631206
chr1	42645663	42649916	42645663	42646607	42648985	42649916	85	---	---	---	---	42646610	42646661	-	73	42645668	42649899
chr1	42652565	42670631	42652565	42654283	42668912	42670631	97	---	---	---	---	42668281	42668334	+	88	42652568	42670627
chr1	42657328	42665633	42657331	42658984	42663989	42665622	97	42657323	42657327	42665634	42665638	42663853	42663893	+	75	42657331	42665629
chr1	42691712	42712083	42691712	42695903	42707625	42712083	86	---	---	---	---	42696319	42696336	-	83	---	---
chr1	42730539	42740749	42730539	42731884	42739404	42740749	99	---	---	---	---	42739043	42739059	+	94	42730539	42740747
chr1	42742039	42749557	42742039	42743291	42748286	42749557	97	---	---	---	---	42748037	42748063	+	70	42742039	42749555
chr1	42785856	42793458	42785856	42787100	42792229	42793458	96	---	---	---	---	42787339	42787357	-	84	42785856	42793456
chr1	42806565	42815878	42806565	42807800	42814643	42815878	98	---	---	---	---	42808078	42808090	-	84	42806565	42815875
chr1	42827412	42845582	42827424	42829072	42843922	42845580	88	42827406	42827411	42845583	42845588	42829657	42829682	-	73	42827424	42845578
chr1	42831337	42843702	42831349	42832060	42843041	42843702	90	42831330	42831336	42843703	42843709	42842492	42842516	+	80	42831350	42843699
chr1	42851931	42859371	42851944	42853225	42858085	42859365	89	42851924	42851930	42859372	42859378	42853417	42853446	-	80	42851932	42859369
chr1	42861671	42881789	42861671	42862302	42881159	42881789	95	---	---	---	---	42863150	42863167	-	88	42861671	42881785
chr1	42863971	42876775	42863975	42865205	42875538	42876771	95	42863964	42863970	42876776	42876782	42875023	42875047	+	72	42863975	42876774
chr1	42886035	42899570	42886035	42886888	42898781	42899570	87	---	---	---	---	42887466	42887481	-	81	42886039	42899568
chr1	42900879	42922525	42900889	42901609	42921799	42922520	95	42900873	42900878	42922526	42922531	42902461	42902474	-	85	42900882	42922518
chr1	42908230	42917474	42908230	42909460	42916246	42917474	96	---	---	---	---	42915984	42915999	+	81	42908230	42917472
chr1	42930379	42948316	42930379	42931337	42947408	42948316	88	---	---	---	---	42946614	42946633	+	70	42930379	42948297
chr1	42933537	42942811	42933549	42934776	42941595	42942798	93	42933532	42933536	42942812	42942816	42941330	42941346	+	82	42933550	42942803
chr1	43006018	43012521	43006033	43006594	43011957	43012518	97	43006013	43006017	43012522	43012526	43006688	43006728	-	73	---	---
chr1	43013869	43030937	43013881	43014072	43030744	43030934	93	43013864	43013868	43030938	43030942	43029987	43030011	+	72	43013872	43030935
chr1	43018240	43028290	43018240	43021645	43024871	43028290	97	---	---	---	---	43021743	43021807	-	80	43018240	43028288
chr1	43056395	43062566	43056406	43056686	43062300	43062552	85	43056390	43056394	43062567	43062571	43056767	43056796	-	76	43056409	43062549
chr1	43087486	43093123	43087486	43087846	43092761	43093123	98	---	---	---	---	43087908	43087940	-	72	43087486	43093121
chr1	43102565	43118132	43102565	43103594	43117101	43118132	97	---	---	---	---	43104174	43104194	-	80	43102566	43118130
chr1	43110986	43118460	43110997	43111327	43118126	43118456	98	43110980	43110985	43118461	43118466	43117797	43117842	+	91	---	---
chr1	43123693	43130632	43123693	43123875	43130460	43130632	88	---	---	---	---	43130201	43130234	+	70	43123711	43130631
chr1	43147949	43166455	43147949	43148812	43165590	43166455	95	---	---	---	---	43164821	43164838	+	83	---	---
chr1	43150319	43159734	43150319	43151549	43158504	43159734	96	---	---	---	---	43158197	43158209	+	76	43150319	43159732
chr1	43195549	43214480	43195549	43195982	43214047	43214480	98	---	---	---	---	43196736	43196752	-	82	43195550	43214479
chr1	43195982	43203883	43195982	43197221	43202665	43203883	96	---	---	---	---	43202448	43202466	+	78	43195982	43203880
chr1	43204256	43217975	43204256	43207379	43214849	43217975	97	---	---	---	---	43207733	43207752	-	85	---	---
chr1	43220237	43234550	43220242	43221309	43233480	43234538	95	43220232	43220236	43234551	43234555	43221857	43221873	-	70	43220246	43234545
chr1	43241650	43249983	43241650	43243256	43248385	43249983	85	---	---	---	---	43243416	43243430	-	80	43241651	43249981
chr1	43254036	43262366	43254036	43255321	43261079	43262366	96	---	---	---	---	43255575	43255607	-	72	43254036	43262365
chr1	43266646	43280083	43266646	43266833	43279896	43280083	97	---	---	---	---	43267363	43267384	-	81	43266649	43280071
chr1	43304168	43312090	43304168	43306803	43309444	43312090	97	---	---	---	---	43309313	43309345	+	78	43304168	43312088
chr1	43319059	43330905	43319059	43319260	43330704	43330905	95	---	---	---	---	43330198	43330218	+	71	43319059	43330903
chr1	43321687	43329496	43321689	43322889	43328291	43329493	96	43321681	43321686	43329497	43329502	43323012	43323042	-	80	---	---
chr1	43344081	43351417	43344081	43344985	43350531	43351417	91	---	---	---	---	43350503	43350529	+	74	43344084	43351415
chr1	43355509	43371288	43355510	43356750	43370056	43371273	96	43355504	43355508	43371289	43371293	43357357	43357386	-	76	43355516	43371282
chr1	43361525	43369464	43361529	43364459	43366528	43369460	97	43361517	43361524	43369465	43369472	43366431	43366456	+	84	43361529	43369458
chr1	43388443	43398728	43388443	43388556	43398615	43398728	96	---	---	---	---	43398113	43398132	+	75	43388443	43398713
chr1	43422815	43430615	43422815	43423995	43429432	43430615	97	---	---	---	---	43429224	43429242	+	84	43422825	43430613
chr1	43444145	43452408	43444145	43445802	43450777	43452408	96	---	---	---	---	43450641	43450681	+	75	43444146	43452404
chr1	43464106	43474823	43464106	43464824	43474105	43474823	96	---	---	---	---	43473715	43473728	+	71	43464106	43474820
chr1	43481342	43500016	43481348	43484293	43497040	43500010	95	43481336	43481341	43500017	43500022	43484869	43484895	-	74	43481350	43500008
chr1	43481348	43497837	43481348	43482147	43497040	43497837	97	---	---	---	---	43496442	43496455	+	92	43481350	43497835
chr1	43516180	43524400	43516193	43516441	43524145	43524393	97	43516175	43516179	43524401	43524405	43516709	43516724	-	75	43516180	43524394
chr1	43525565	43538754	43525565	43528118	43536199	43538754	99	---	---	---	---	43535911	43535930	+	70	---	---
chr1	43556442	43564033	43556442	43557361	43563115	43564033	98	---	---	---	---	43562828	43562863	+	72	43556444	43564028
chr1	43570972	43587524	43570972	43572851	43585654	43587524	97	---	---	---	---	43585094	43585117	+	75	---	---
chr1	43582119	43593219	43582119	43582894	43592453	43593219	96	---	---	---	---	43592293	43592328	+	75	43582129	43593218
chr1	43586619	43592917	43586619	43587983	43591554	43592917	97	---	---	---	---	43591458	43591477	+	80	43586628	43592900
chr1	43599316	43606223	43599316	43601829	43603718	43606223	95	---	---	---	---	43601901	43601929	-	72	43599317	43606221
chr1	43616197	43621375	43616197	43616421	43621155	43621375	89	---	---	---	---	43616598	43616612	-	80	---	---
chr1	43633143	43640663	43633143	43633317	43640489	43640663	97	---	---	---	---	43633566	43633624	-	74	43633147	43640660
chr1	43652269	43663617	43652269	43655701	43660185	43663617	99	---	---	---	---	43655845	43655866	-	72	43652271	43663614
chr1	43674551	43682819	43674551	43676184	43681195	43682819	93	---	---	---	---	43676284	43676331	-	72	43674552	43682818
chr1	43699395	43704307	43699395	43699680	43704036	43704307	93	---	---	---	---	43699698	43699711	-	78	43699408	43704305
chr1	43711941	43723905	43711941	43712399	43723447	43723905	99	---	---	---	---	43712614	43712631	-	77	43711941	43723903
chr1	43773313	43785606	43773313	43773951	43784968	43785606	96	---	---	---	---	43774482	43774501	-	85	43773314	43785604
chr1	43789923	43799384	43789923	43792916	43796394	43799384	97	---	---	---	---	43793056	43793073	-	72	---	---
chr1	43802856	43819713	43802856	43803723	43818846	43819713	98	---	---	---	---	43804303	43804320	-	77	43802861	43819706
chr1	43809833	43818091	43809833	43811487	43816430	43818084	98	43809826	43809832	43818092	43818098	43816294	43816334	+	75	43809833	43818089
chr1	43819713	43834010	43819713	43820757	43832968	43834010	97	---	---	---	---	43832409	43832425	+	70	43819713	43834002
chr1	43848379	43858429	43848379	43849334	43857451	43858429	87	---	---	---	---	43857128	43857152	+	72	---	---
chr1	43883555	43890683	43883555	43885014	43889228	43890683	94	---	---	---	---	43885111	43885192	-	74	43883556	43890681
chr1	43898886	43907274	43898886	43900190	43905991	43907274	98	---	---	---	---	43900466	43900477	-	75	43898886	43907272
chr1	43920123	43931218	43920123	43922682	43928678	43931218	97	---	---	---	---	43922801	43922826	-	76	43920123	43931216
chr1	43944466	43952417	43944466	43945697	43951175	43952406	98	43944461	43944465	43952418	43952422	43950932	43950950	+	78	43944466	43952407
chr1	43971024	43977823	43971024	43971319	43977530	43977823	96	---	---	---	---	43977252	43977270	+	84	43971024	43977822
chr1	43983721	44000422	43983733	43985127	43999016	44000414	99	43983716	43983720	44000423	44000427	43985655	43985668	-	78	43983734	44000421
chr1	44087429	44101505	44087429	44088036	44100894	44101505	85	---	---	---	---	44088634	44088656	-	86	44087431	44101503
chr1	44126684	44135509	44126684	44127307	44134849	44135509	87	---	---	---	---	44127507	44127537	-	70	---	---
chr1	44184668	44196663	44184668	44185003	44196329	44196663	96	---	---	---	---	44185528	44185544	-	70	44184678	44196661
chr1	44222687	44230365	44222687	44224309	44228726	44230365	92	---	---	---	---	44228635	44228675	+	73	44222687	44230363
chr1	44230842	44251530	44230842	44236134	44246264	44251530	85	---	---	---	---	44236559	44236571	-	76	44230845	44251528
chr1	44243374	44257051	44243374	44245484	44254930	44257051	97	---	---	---	---	44254569	44254611	+	72	44243377	44257049
chr1	44264031	44274880	44264031	44265261	44273651	44274880	98	44264025	44264030	44274881	44274886	44265626	44265648	-	78	44264032	44274878
chr1	44266143	44268768	44266143	44266556	44268348	44268761	98	44266138	44266142	44268769	44268773	44268284	44268297	+	71	44266143	44268764
chr1	44281124	44302852	44281124	44282089	44301887	44302852	85	---	---	---	---	44282882	44282898	-	82	---	---
chr1	44290103	44310491	44290103	44290886	44309685	44310491	85	---	---	---	---	44291763	44291776	-	78	---	---
chr1	44298672	44310622	44298672	44299135	44310158	44310622	98	---	---	---	---	44299350	44299367	-	72	44298676	44310620
chr1	44353665	44363548	44353665	44355226	44361988	44363548	98	---	---	---	---	44355499	44355511	-	84	---	---
chr1	44355214	44361229	44355226	44355807	44360644	44361225	97	44355209	44355213	44361230	44361234	44360446	44360463	+	72	---	---
chr1	44412836	44425505	44412836	44415404	44423019	44425505	91	---	---	---	---	44415759	44415785	-	70	---	---
chr1	44437357	44446606	44437357	44438871	44445090	44446606	97	---	---	---	---	44444860	44444889	+	80	44437357	44446603
chr1	44448903	44463495	44448913	44453186	44459210	44463482	99	44448898	44448902	44463496	44463500	44453456	44453476	-	80	44448909	44463487
chr1	44494901	44503222	44494907	44496564	44501553	44503210	98	44494894	44494900	44503223	44503229	44496658	44496698	-	75	44494908	44503213
chr1	44516592	44531296	44516592	44518490	44529433	44531296	87	---	---	---	---	44518826	44518842	-	76	44516596	44531287
chr1	44517438	44530403	44517438	44517571	44530271	44530403	93	---	---	---	---	44517763	44517783	-	71	---	---
chr1	44560704	44573119	44560704	44561484	44572339	44573119	94	---	---	---	---	44571878	44571925	+	81	44560704	44573117
chr1	44592061	44594759	44592068	44592397	44594429	44594758	95	44592056	44592060	44594760	44594764	---	---	0	--	44592065	44594746
chr1	44626303	44635222	44626303	44627152	44634375	44635222	95	---	---	---	---	---	---	0	--	44626320	44635204
chr1	44627148	44637565	44627148	44627825	44636873	44637565	93	---	---	---	---	44628015	44628033	-	84	44627159	44637561
chr1	44640419	44652305	44640420	44641616	44651081	44652305	94	44640414	44640418	44652306	44652310	44650607	44650629	+	91	44640420	44652303
chr1	44640420	44651682	44640420	44640994	44651081	44651682	92	---	---	---	---	44650599	44650629	+	93	---	---
chr1	44659542	44671505	44659554	44660016	44671042	44671505	98	44659536	44659541	44671506	44671511	44660301	44660318	-	72	44659551	44671500
chr1	44704639	44722446	44704639	44705878	44721049	44722446	85	---	---	---	---	44706491	44706533	-	90	44704639	44722443
chr1	44713185	44722924	44713185	44713668	44722441	44722924	94	---	---	---	---	44713897	44713912	-	81	---	---
chr1	44713669	44729033	44713669	44714718	44727979	44729033	94	---	---	---	---	44715343	44715356	-	78	44713682	44729031
chr1	44722933	44727978	44722933	44723347	44727562	44727978	95	---	---	---	---	44727494	44727507	+	71	---	---
chr1	44746430	44757497	44746430	44747667	44756260	44757497	98	---	---	---	---	44748070	44748097	-	71	44746430	44757495
chr1	44747527	44751938	44747527	44748787	44750678	44751938	87	---	---	---	---	44750604	44750631	+	75	44747536	44751923
chr1	44770514	44779881	44770514	44771748	44778648	44779881	99	---	---	---	---	44778386	44778401	+	81	44770514	44779879
chr1	44783388	44805362	44783388	44784668	44804082	44805362	99	---	---	---	---	44785446	44785466	-	80	---	---
chr1	44789961	44804083	44789961	44794009	44800035	44804083	99	---	---	---	---	44794286	44794298	-	100	44789961	44804081
chr1	44805850	44813607	44805850	44806983	44812475	44813607	97	---	---	---	---	44807236	44807257	-	81	44805856	44813605
chr1	44817711	44826928	44817711	44819201	44825412	44826928	94	---	---	---	---	44819472	44819491	-	70	44817711	44826926
chr1	44854442	44866791	44854442	44855127	44866106	44866791	99	---	---	---	---	44855628	44855676	-	75	44854442	44866789
chr1	44866836	44871402	44866836	44866979	44871259	44871402	95	---	---	---	---	44867171	44867191	-	76	44866844	44871385
chr1	44875424	44878175	44875424	44875837	44877806	44878175	85	---	---	---	---	44877770	44877794	+	80	---	---
chr1	44896408	44910613	44896408	44897066	44909955	44910613	98	---	---	---	---	44909328	44909350	+	78	---	---
chr1	44897065	44903554	44897065	44897755	44902864	44903554	98	---	---	---	---	44902728	44902768	+	73	44897065	44903543
chr1	44904518	44911226	44904518	44905137	44910607	44911226	98	---	---	---	---	44905375	44905397	-	86	44904525	44911223
chr1	44919215	44928603	44919226	44920460	44927356	44928590	99	44919210	44919214	44928604	44928608	44920705	44920720	-	81	44919222	44928588
chr1	44984271	44996262	44984271	44984735	44995798	44996262	99	---	---	---	---	44995565	44995582	+	72	44984271	44996259
chr1	45006397	45015577	45006397	45006734	45015250	45015577	90	---	---	---	---	45007115	45007131	-	100	---	---
chr1	45015714	45027205	45015714	45016434	45026523	45027205	86	---	---	---	---	45016911	45016939	-	79	---	---
chr1	45031816	45036105	45031816	45033842	45034053	45036105	90	---	---	---	---	45033916	45033941	-	76	45031816	45036092
chr1	45045980	45049592	45045985	45046423	45049174	45049588	87	45045975	45045979	45049593	45049597	45049110	45049123	+	71	45045983	45049578
chr1	45084076	45096246	45084076	45084537	45095785	45096246	99	---	---	---	---	45084752	45084769	-	72	45084078	45096244
chr1	45129315	45143773	45129315	45133233	45139854	45143773	99	---	---	---	---	45139615	45139636	+	81	45129318	45143770
chr1	45155220	45167550	45155220	45158191	45164580	45167550	99	---	---	---	---	45158255	45158299	-	82	45155223	45167548
chr1	45206487	45220721	45206491	45206947	45220262	45220709	85	45206482	45206486	45220722	45220726	45219615	45219635	+	80	45206487	45220704
chr1	45212309	45220274	45212314	45214974	45217606	45220263	97	45212304	45212308	45220275	45220279	45215071	45215106	-	77	45212310	45220260
chr1	45222199	45225495	45222199	45223252	45224459	45225495	85	---	---	---	---	---	---	0	--	---	---
chr1	45230499	45240658	45230507	45233375	45237770	45240656	92	45230494	45230498	45240659	45240663	45237586	45237617	+	75	45230507	45240651
chr1	45245651	45260159	45245651	45249584	45256243	45260159	98	---	---	---	---	45249793	45249814	-	81	45245652	45260145
chr1	45283663	45299800	45283667	45285159	45298306	45299786	91	45283658	45283662	45299801	45299805	45298094	45298114	+	71	---	---
chr1	45289112	45306336	45289112	45290130	45305300	45306336	94	---	---	---	---	45290798	45290809	-	75	45289112	45306325
chr1	45293644	45301202	45293644	45294938	45299911	45301202	98	---	---	---	---	45295160	45295186	-	70	45293657	45301200
chr1	45306333	45314014	45306333	45307616	45312731	45314014	99	---	---	---	---	45307853	45307872	-	85	45306336	45314011
chr1	45320274	45329526	45320274	45321513	45328287	45329526	94	---	---	---	---	45328171	45328241	+	80	45320284	45329520
chr1	45330495	45337385	45330508	45330920	45336966	45337378	95	45330490	45330494	45337386	45337390	45336686	45336705	+	80	45330509	45337373
chr1	45347546	45355455	45347556	45348764	45354216	45355445	96	45347540	45347545	45355456	45355461	45348985	45349003	-	78	45347556	45355444
chr1	45393627	45404765	45393627	45395577	45402817	45404765	96	---	---	---	---	45395827	45395856	-	83	45393627	45404763
chr1	45407432	45417479	45407432	45407668	45417243	45417479	90	---	---	---	---	45416799	45416856	+	84	---	---
chr1	45418307	45430521	45418307	45418767	45430061	45430521	98	---	---	---	---	45418981	45418998	-	72	45418307	45430518
chr1	45446061	45457231	45446061	45448620	45454673	45457231	98	---	---	---	---	45454530	45454553	+	79	45446061	45457229
chr1	45519029	45533249	45519030	45520082	45532199	45533249	98	45519024	45519028	45533250	45533254	45520505	45520530	-	73	45519030	45533240
chr1	45533276	45549476	45533276	45533749	45549006	45549476	86	---	---	---	---	45548243	45548295	+	71	45533276	45549471
chr1	45553991	45562252	45554003	45555627	45560588	45562241	96	45553983	45553990	45562253	45562260	45560452	45560492	+	75	45553997	45562246
chr1	45563977	45576659	45563986	45564655	45575977	45576654	87	45563972	45563976	45576660	45576664	45565194	45565222	-	75	45563987	45576648
chr1	45615895	45634457	45615895	45617347	45633018	45634457	96	---	---	---	---	45618006	45618038	-	81	45615908	45634455
chr1	45622283	45626133	45622284	45623319	45625082	45626118	98	45622278	45622282	45626134	45626138	---	---	0	--	45622284	45626128
chr1	45677098	45689321	45677102	45678673	45687771	45689321	98	45677093	45677097	45689322	45689326	---	---	0	--	45677099	45689318
chr1	45696813	45708484	45696813	45697055	45708242	45708484	97	---	---	---	---	45707796	45707823	+	71	45696813	45708480
chr1	45785370	45800216	45785379	45785633	45799959	45800212	92	45785365	45785369	45800217	45800221	45799261	45799285	+	72	---	---
chr1	45790917	45805054	45790917	45793865	45802097	45805054	92	---	---	---	---	45794166	45794184	-	78	45790918	45805039
chr1	45795486	45801491	45795486	45796768	45800211	45801491	93	---	---	---	---	45796904	45796921	-	94	45795487	45801489
chr1	45795486	45801491	45795486	45796768	45800211	45801491	93	---	---	---	---	45796904	45796921	-	94	45795487	45801489
chr1	45800211	45807562	45800211	45801081	45806693	45807562	97	---	---	---	---	45806416	45806430	+	80	---	---
chr1	45820635	45828624	45820638	45823322	45825935	45828621	99	45820630	45820634	45828625	45828629	45825805	45825837	+	75	45820639	45828617
chr1	45866779	45878491	45866779	45867055	45878206	45878491	95	---	---	---	---	45877736	45877753	+	72	45866780	45878489
chr1	46032660	46040716	46032670	46035282	46038021	46040703	94	46032654	46032659	46040717	46040722	46035356	46035379	-	75	46032670	46040707
chr1	46064866	46067340	46064866	46065228	46066978	46067340	98	---	---	---	---	46066901	46066912	+	75	46064866	46067321
chr1	46081898	46093939	46081898	46082361	46093475	46093939	98	---	---	---	---	46082576	46082593	-	72	46081903	46093937
chr1	46112085	46132871	46112085	46112247	46132709	46132871	98	---	---	---	---	46112679	46112694	-	75	46112085	46132860
chr1	46121146	46133422	46121146	46121702	46132866	46133422	96	---	---	---	---	46122224	46122261	-	73	46121153	46133418
chr1	46147255	46161400	46147255	46148243	46160412	46161400	99	---	---	---	---	46148792	46148808	-	70	46147255	46161398
chr1	46173054	46184113	46173054	46173997	46183170	46184113	100	---	---	---	---	46182711	46182739	+	79	46173060	46184104
chr1	46206481	46222736	46206481	46207729	46221487	46222736	96	---	---	---	---	46208377	46208399	-	82	46206482	46222734
chr1	46206913	46222319	46206927	46207305	46221933	46222311	97	46206908	46206912	46222320	46222324	46221332	46221399	+	82	46206923	46222313
chr1	46209577	46217360	46209577	46210530	46216407	46217360	98	---	---	---	---	46216259	46216288	+	83	46209581	46217358
chr1	46222825	46233472	46222825	46223667	46232627	46233472	93	---	---	---	---	46232211	46232230	+	70	---	---
chr1	46255669	46269147	46255669	46256365	46268450	46269147	97	---	---	---	---	46256876	46256922	-	76	46255669	46269141
chr1	46272931	46284800	46272944	46274107	46283633	46284799	92	46272926	46272930	46284801	46284805	46274538	46274555	-	77	46272934	46284798
chr1	46286144	46288864	46286144	46286607	46288401	46288864	99	---	---	---	---	46288338	46288351	+	71	46286144	46288860
chr1	46297047	46314412	46297047	46297456	46314003	46314412	89	---	---	---	---	46313220	46313237	+	83	---	---
chr1	46319501	46333581	46319508	46319916	46333168	46333575	94	46319495	46319500	46333582	46333587	46332506	46332521	+	93	46319508	46333573
chr1	46323610	46331871	46323610	46325271	46330227	46331871	95	---	---	---	---	46330093	46330133	+	73	46323611	46331869
chr1	46337042	46348208	46337046	46339597	46345657	46348205	97	46337036	46337041	46348209	46348214	46339722	46339745	-	79	46337046	46348203
chr1	46365872	46383689	46365873	46366408	46383147	46383682	96	46365867	46365871	46383690	46383694	46367226	46367244	-	78	---	---
chr1	46371958	46381186	46371958	46373542	46379602	46381186	99	46371953	46371957	46381187	46381191	46373639	46373666	-	78	46371959	46381183
chr1	46402982	46412272	46402982	46404216	46411039	46412272	98	---	---	---	---	46410789	46410804	+	81	46402983	46412269
chr1	46443099	46456776	46443099	46444820	46455113	46456776	87	---	---	---	---	46454629	46454649	+	71	---	---
chr1	46449919	46464161	46449919	46450654	46463425	46464161	95	---	---	---	---	46450905	46450921	-	82	---	---
chr1	46464161	46474080	46464162	46466514	46471756	46474079	96	46464156	46464160	46474081	46474085	46466517	46466529	-	92	46464174	46474068
chr1	46479476	46484187	46479476	46479810	46483852	46484187	86	---	---	---	---	46483651	46483675	+	76	46479484	46484182
chr1	46496333	46511245	46496340	46500108	46507469	46511235	97	46496328	46496332	46511246	46511250	46507102	46507130	+	72	---	---
chr1	46511904	46532445	46511904	46513515	46530818	46532445	85	---	---	---	---	46530145	46530159	+	73	---	---
chr1	46517208	46526008	46517218	46518261	46524957	46526001	87	46517203	46517207	46526009	46526013	46524721	46524742	+	72	46517220	46525996
chr1	46533156	46537537	46533156	46533951	46536742	46537537	93	---	---	---	---	46533973	46533987	-	93	46533158	46537536
chr1	46540975	46548341	46540975	46541899	46547417	46548341	98	---	---	---	---	46547142	46547165	+	83	46540975	46548333
chr1	46554536	46563823	46554536	46555767	46562593	46563823	95	---	---	---	---	46562343	46562358	+	81	46554537	46563821
chr1	46567147	46577941	46567147	46567628	46577462	46577941	99	---	---	---	---	46568104	46568118	-	73	46567158	46577939
chr1	46582070	46588664	46582070	46582604	46588121	46588656	97	46582063	46582069	46588665	46588671	46582708	46582731	-	75	---	---
chr1	46592594	46608177	46592594	46592699	46608075	46608177	86	---	---	---	---	46593216	46593246	-	83	46592600	46608165
chr1	46600378	46604395	46600378	46600953	46603814	46604395	90	---	---	---	---	46600965	46600984	-	80	---	---
chr1	46650938	46666702	46650938	46651837	46665787	46666702	86	---	---	---	---	46665089	46665124	+	77	---	---
chr1	46670799	46683576	46670802	46671106	46683262	46683565	92	46670794	46670798	46683577	46683581	46671609	46671634	-	80	46670817	46683572
chr1	46671657	46681361	46671657	46672957	46680049	46681361	91	---	---	---	---	46679902	46679968	+	82	46671659	46681359
chr1	46676113	46682881	46676113	46677884	46681110	46682881	99	---	---	---	---	46681090	46681104	+	86	---	---
chr1	46708226	46720509	46708232	46708696	46720043	46720509	94	46708221	46708225	46720510	46720514	46709214	46709229	-	81	46708231	46720507
chr1	46721633	46724983	46721633	46722019	46724597	46724983	96	46721628	46721632	46724984	46724988	---	---	0	--	46721633	46724981
chr1	46766030	46781988	46766030	46766537	46781475	46781988	86	---	---	---	---	46767187	46767218	-	75	---	---
chr1	46790934	46800087	46790934	46792967	46798050	46800087	94	---	---	---	---	46793136	46793147	-	83	46790937	46800085
chr1	46841690	46851596	46841704	46842068	46851222	46851586	98	46841684	46841689	46851597	46851602	46842452	46842468	-	100	46841698	46851593
chr1	46868629	46873594	46868629	46868850	46873364	46873585	99	46868624	46868628	46873595	46873599	46868988	46869000	-	92	46868629	46873592
chr1	46898187	46910485	46898201	46901162	46907530	46910483	98	46898182	46898186	46910486	46910490	46907422	46907466	+	77	46898191	46910481
chr1	46911419	46919699	46911419	46913056	46918043	46919699	97	---	---	---	---	46913151	46913191	-	75	46911421	46919697
chr1	46942963	46954900	46942963	46943431	46954432	46954900	99	---	---	---	---	46943646	46943663	-	72	46942967	46954898
chr1	46992958	47001192	46992958	46994582	46999569	47001192	97	---	---	---	---	46994676	46994716	-	73	---	---
chr1	47019788	47025539	47019788	47020014	47025314	47025538	89	47019782	47019787	47025540	47025545	47025195	47025280	+	77	47019788	47025522
chr1	47040090	47048616	47040099	47042143	47046547	47048603	96	47040085	47040089	47048617	47048621	47042283	47042301	-	89	47040090	47048607
chr1	47067203	47072407	47067203	47067626	47071984	47072407	99	---	---	---	---	47067628	47067678	-	70	47067203	47072405
chr1	47075052	47082731	47075064	47076353	47081466	47082724	95	47075046	47075051	47082732	47082737	47076593	47076609	-	88	47075056	47082722
chr1	47085852	47093083	47085852	47087025	47091930	47093083	89	---	---	---	---	47087148	47087167	-	85	47085855	47093081
chr1	47205187	47212595	47205187	47206455	47211306	47212595	95	---	---	---	---	47206607	47206674	-	70	47205187	47212593
chr1	47213992	47226445	47213992	47214718	47225718	47226445	96	---	---	---	---	47225170	47225191	+	90	47213992	47226443
chr1	47249657	47257162	47249657	47250917	47255881	47257162	95	---	---	---	---	47251056	47251074	-	78	47249657	47257159
chr1	47288982	47298078	47288982	47290480	47296668	47298078	89	---	---	---	---	47296481	47296513	+	78	47288982	47298076
chr1	47310249	47327064	47310249	47311708	47325521	47327064	90	---	---	---	---	47325087	47325145	+	74	47310251	47327061
chr1	47363144	47372530	47363150	47364958	47370705	47372516	95	47363138	47363143	47372531	47372536	47370508	47370545	+	78	---	---
chr1	47387109	47395131	47387109	47388338	47393923	47395131	95	---	---	---	---	47393698	47393716	+	78	47387109	47395128
chr1	47429189	47440726	47429189	47430438	47439478	47440726	98	---	---	---	---	47430615	47430638	-	79	47429189	47440723
chr1	47446112	47457713	47446112	47448853	47454983	47457713	96	---	---	---	---	47454729	47454752	+	70	47446114	47457710
chr1	47499751	47519824	47499756	47501120	47518405	47519819	94	47499746	47499750	47519825	47519829	47517619	47517633	+	86	---	---
chr1	47503350	47513642	47503350	47504697	47512295	47513642	99	---	---	---	---	47511982	47512000	+	78	47503350	47513640
chr1	47519847	47531605	47519847	47520897	47530530	47531605	93	---	---	---	---	47530084	47530104	+	80	---	---
chr1	47541093	47548323	47541101	47542380	47547024	47548309	97	47541088	47541092	47548324	47548328	47546920	47546974	+	78	47541105	47548314
chr1	47548599	47555565	47548599	47549954	47554210	47555565	99	---	---	---	---	47550006	47550054	-	83	47548600	47555562
chr1	47598192	47605826	47598192	47599460	47604559	47605826	98	---	---	---	---	47604304	47604323	+	85	47598197	47605820
chr1	47611472	47622692	47611472	47612306	47621859	47622692	86	---	---	---	---	47621513	47621527	+	73	---	---
chr1	47616916	47622207	47616916	47618461	47620659	47622207	86	---	---	---	---	47620549	47620567	+	78	47616916	47622201
chr1	47624614	47636910	47624614	47625325	47636199	47636910	95	---	---	---	---	47635730	47635742	+	84	47624618	47636908
chr1	47650417	47662835	47650417	47651147	47662107	47662835	96	---	---	---	---	47651678	47651695	-	88	47650417	47662833
chr1	47672149	47680348	47672149	47673529	47678969	47680348	98	---	---	---	---	47678727	47678745	+	78	47672149	47680345
chr1	47681258	47692730	47681258	47685318	47688670	47692730	99	---	---	---	---	47685422	47685443	-	72	47681258	47692727
chr1	47706082	47718221	47706085	47707308	47716997	47718221	98	47706076	47706081	47718222	47718227	47716795	47716818	+	79	47706085	47718219
chr1	47746632	47756896	47746633	47748574	47754941	47756883	99	47746625	47746631	47756897	47756903	47754928	47754939	+	100	47746634	47756894
chr1	47768702	47779976	47768702	47771311	47777363	47779976	99	---	---	---	---	47771433	47771454	-	86	47768703	47779974
chr1	47800265	47812903	47800265	47801812	47811450	47812903	92	---	---	---	---	47811009	47811069	+	80	47800265	47812900
chr1	47825440	47839834	47825448	47826486	47838780	47839822	98	47825435	47825439	47839835	47839839	47838215	47838231	+	70	47825448	47839819
chr1	47857651	47877991	47857651	47860411	47875220	47877980	94	47857646	47857650	47877992	47877996	47874479	47874525	+	72	47857654	47877989
chr1	47865833	47872420	47865833	47866532	47871729	47872420	89	---	---	---	---	47871559	47871584	+	73	47865833	47872418
chr1	47865833	47872420	47865833	47866532	47871729	47872420	89	---	---	---	---	47871559	47871584	+	73	47865833	47872418
chr1	47871729	47884089	47871729	47872420	47883398	47884089	99	---	---	---	---	47882849	47882894	+	80	47871729	47884087
chr1	47914047	47924308	47914056	47914558	47923798	47924295	93	47914042	47914046	47924309	47924313	47915003	47915019	-	76	---	---
chr1	47953586	47964776	47953586	47956154	47962208	47964776	99	---	---	---	---	47962065	47962086	+	86	47953586	47964774
chr1	47983624	47994291	47983624	47986711	47991217	47994291	95	---	---	---	---	---	---	0	--	47983624	47994287
chr1	48009891	48019577	48009891	48013049	48016330	48019577	85	---	---	---	---	48013191	48013204	-	85	48009899	48019572
chr1	48011257	48018084	48011257	48011564	48017779	48018084	92	---	---	---	---	48017477	48017525	+	89	48011260	48018073
chr1	48048543	48057537	48048543	48049470	48056609	48057537	99	---	---	---	---	48056316	48056336	+	76	48048556	48057535
chr1	48087458	48096686	48087465	48088944	48095203	48096685	97	48087453	48087457	48096687	48096691	48094890	48094909	+	70	48087458	48096683
chr1	48111486	48125718	48111486	48112519	48124685	48125718	98	---	---	---	---	48112909	48112930	-	77	48111486	48125716
chr1	48159331	48179107	48159331	48159440	48178998	48179107	95	---	---	---	---	48160194	48160210	-	88	48159331	48179102
chr1	48170052	48172836	48170052	48170418	48172470	48172836	86	---	---	---	---	48170485	48170498	-	85	48170054	48172817
chr1	48174124	48180794	48174124	48174768	48180184	48180794	85	---	---	---	---	48175000	48175014	-	86	---	---
chr1	48188471	48198278	48188471	48190010	48196740	48198278	98	---	---	---	---	48190174	48190186	-	76	---	---
chr1	48199370	48206913	48199370	48200595	48205639	48206913	93	---	---	---	---	48200802	48200820	-	73	48199371	48206910
chr1	48232072	48239123	48232072	48233284	48237885	48239123	94	48232067	48232071	48239124	48239128	48237668	48237731	+	70	48232074	48239121
chr1	48241754	48254000	48241766	48245436	48250439	48254000	95	48241749	48241753	48254001	48254005	48245504	48245521	-	77	---	---
chr1	48257894	48272041	48257894	48258955	48270970	48272026	94	48257889	48257893	48272042	48272046	48259212	48259240	-	75	48257894	48272037
chr1	48278677	48289928	48278677	48279888	48288696	48289928	97	---	---	---	---	48288293	48288309	+	100	48278678	48289926
chr1	48329229	48344228	48329242	48330636	48342750	48344219	89	48329224	48329228	48344229	48344233	48331000	48331059	-	81	---	---
chr1	48329501	48344219	48329501	48330636	48343081	48344219	93	---	---	---	---	48331000	48331059	-	81	---	---
chr1	48367533	48381044	48367540	48368637	48379964	48381040	94	48367527	48367532	48381045	48381050	48369171	48369193	-	86	48367538	48381041
chr1	48383745	48403732	48383745	48385019	48402533	48403732	91	---	---	---	---	48385847	48385864	-	77	48383746	48403729
chr1	48388497	48399004	48388497	48390702	48396798	48399004	96	---	---	---	---	48390837	48390885	-	73	48388501	48398985
chr1	48456843	48462115	48456843	48457274	48461680	48462115	98	---	---	---	---	48457299	48457330	-	75	48456843	48462112
chr1	48490813	48497636	48490817	48491034	48497419	48497636	96	48490808	48490812	48497637	48497641	48497165	48497183	+	78	48490814	48497630
chr1	48500557	48512549	48500557	48501011	48512095	48512549	96	---	---	---	---	48511742	48511755	+	78	48500558	48512547
chr1	48532526	48545348	48532526	48532642	48545235	48545348	90	---	---	---	---	48532680	48532707	-	71	48532537	48545337
chr1	48532748	48545238	48532748	48535652	48542291	48545238	97	---	---	---	---	48541959	48542010	+	76	---	---
chr1	48581362	48592956	48581362	48582369	48591951	48592956	99	---	---	---	---	48591641	48591655	+	73	48581362	48592954
chr1	48619589	48638114	48619589	48620117	48637585	48638114	99	---	---	---	---	48636970	48636985	+	87	48619589	48638112
chr1	48622062	48633847	48622062	48623286	48632623	48633847	99	---	---	---	---	48623598	48623613	-	75	48622062	48633845
chr1	48767885	48773007	48767885	48768327	48772570	48773007	94	---	---	---	---	48768391	48768435	-	77	48767885	48773006
chr1	48783660	48801592	48783666	48785210	48800036	48801580	93	48783655	48783659	48801593	48801597	48799437	48799458	+	81	48783668	48801577
chr1	48789420	48797205	48789424	48792213	48794352	48797197	94	48789414	48789419	48797206	48797211	48792285	48792300	-	87	48789421	48797204
chr1	48807410	48815106	48807410	48808689	48813836	48815106	97	---	---	---	---	48808909	48808928	-	80	48807411	48815105
chr1	48848525	48860682	48848525	48848686	48860521	48860682	94	---	---	---	---	48859929	48859980	+	73	---	---
chr1	48887237	48897296	48887251	48889082	48895465	48897296	99	48887231	48887236	48897297	48897302	---	---	0	--	48887253	48897293
chr1	48918433	48926472	48918433	48918668	48926237	48926472	97	---	---	---	---	48919017	48919033	-	82	48918433	48926471
chr1	48936139	48944771	48936148	48937664	48943254	48944770	98	48936132	48936138	48944772	48944778	48937891	48937923	-	78	48936148	48944766
chr1	48946833	48956009	48946833	48947704	48955138	48956009	99	---	---	---	---	48947972	48947993	-	86	48946833	48955991
chr1	48957252	48967819	48957252	48957409	48967662	48967819	96	---	---	---	---	48967270	48967304	+	80	48957253	48967817
chr1	48957463	48967667	48957463	48961027	48964103	48967667	99	---	---	---	---	48963950	48963961	+	91	---	---
chr1	48985302	48987891	48985302	48985710	48987483	48987891	98	---	---	---	---	48985759	48985772	-	71	48985302	48987889
chr1	49046432	49058203	49046432	49049291	49055333	49058203	98	---	---	---	---	49055201	49055224	+	79	49046432	49058201
chr1	49108302	49120700	49108302	49109007	49119995	49120700	99	---	---	---	---	49119445	49119487	+	76	49108302	49120698
chr1	49180579	49186272	49180579	49180922	49185929	49186272	97	---	---	---	---	49185735	49185767	+	75	49180579	49186270
chr1	49187313	49195552	49187313	49188968	49193897	49195552	98	---	---	---	---	49189063	49189108	-	76	49187313	49195550
chr1	49197125	49199672	49197134	49197540	49199263	49199669	99	49197120	49197124	49199673	49199677	49199200	49199213	+	71	49197134	49199669
chr1	49205048	49215558	49205048	49206386	49214221	49215558	97	---	---	---	---	49206712	49206732	-	80	49205049	49215556
chr1	49209661	49212262	49209661	49210068	49211855	49212262	99	---	---	---	---	49211792	49211805	+	71	49209661	49212259
chr1	49259987	49269368	49259987	49260123	49269227	49269368	90	---	---	---	---	49260566	49260579	-	71	49259991	49269350
chr1	49296799	49304079	49296801	49297841	49303032	49304072	99	49296792	49296798	49304080	49304086	49302796	49302818	+	78	49296802	49304077
chr1	49315786	49327903	49315786	49316250	49327439	49327903	99	---	---	---	---	49316537	49316554	-	72	49315788	49327900
chr1	49329272	49337929	49329272	49332991	49334214	49337929	99	---	---	---	---	49333073	49333091	-	73	49329272	49337926
chr1	49454312	49466820	49454312	49457250	49463879	49466820	98	---	---	---	---	49463547	49463603	+	78	---	---
chr1	49497593	49504739	49497593	49498118	49504215	49504739	97	---	---	---	---	49498353	49498371	-	78	49497594	49504736
chr1	49603416	49607995	49603416	49603554	49607859	49607995	94	---	---	---	---	49603728	49603748	-	76	49603416	49607993
chr1	49667541	49676958	49667541	49668971	49675507	49676958	96	---	---	---	---	49668973	49669007	-	71	---	---
chr1	49718078	49727728	49718085	49719060	49726691	49727715	93	49718073	49718077	49727729	49727733	49719157	49719194	-	71	49718085	49727726
chr1	49773825	49785846	49773825	49775716	49783956	49785846	99	---	---	---	---	49776104	49776128	-	80	49773843	49785843
chr1	49794695	49806748	49794700	49795162	49806286	49806748	98	49794690	49794694	49806749	49806753	49795586	49795613	-	75	49794700	49806746
chr1	49856808	49872183	49856816	49857515	49871472	49872172	96	49856803	49856807	49872184	49872188	49858135	49858212	-	79	49856812	49872170
chr1	49875051	49889263	49875051	49876061	49888253	49889263	99	---	---	---	---	49876605	49876621	-	70	49875051	49889259
chr1	49906706	49914730	49906706	49907915	49913500	49914730	96	---	---	---	---	49908139	49908157	-	78	49906707	49914728
chr1	49940968	49948279	49940968	49941218	49948028	49948279	92	---	---	---	---	49941369	49941387	-	73	---	---
chr1	49996938	50000691	49996938	49997076	50000553	50000691	97	---	---	---	---	49997134	49997147	-	71	49996938	50000686
chr1	50003163	50006019	50003163	50003281	50005901	50006019	96	---	---	---	---	50003363	50003375	-	76	---	---
chr1	50068979	50086557	50068979	50069380	50086150	50086557	90	---	---	---	---	50085466	50085482	+	76	50068979	50086553
chr1	50073189	50086140	50073189	50074702	50084614	50086140	98	---	---	---	---	50075072	50075136	-	80	50073195	50086135
chr1	50087137	50108900	50087137	50087599	50108438	50108900	99	---	---	---	---	50088585	50088603	-	73	50087140	50108898
chr1	50130357	50144655	50130357	50131402	50143612	50144655	99	---	---	---	---	50143200	50143221	+	77	50130357	50144653
chr1	50169337	50183005	50169347	50173275	50179074	50183001	99	50169332	50169336	50183006	50183010	50178800	50178814	+	73	50169340	50183004
chr1	50252806	50265097	50252806	50253808	50264051	50265097	93	---	---	---	---	50254183	50254196	-	71	50252806	50265094
chr1	50287305	50299655	50287305	50288010	50298950	50299655	98	---	---	---	---	50298404	50298443	+	80	50287305	50299650
chr1	50304955	50316001	50304955	50307533	50313572	50316001	92	---	---	---	---	50313429	50313450	+	81	50304955	50315999
chr1	50344775	50352315	50344783	50346061	50351008	50352310	97	50344770	50344774	50352316	50352320	50350901	50350955	+	81	50344784	50352308
chr1	50373274	50386996	50373274	50374374	50385895	50386996	97	---	---	---	---	50385375	50385396	+	81	50373274	50386992
chr1	50398654	50403986	50398654	50398858	50403780	50403986	97	---	---	---	---	50399073	50399089	-	76	50398654	50403984
chr1	50440523	50459158	50440523	50441121	50458562	50459158	98	---	---	---	---	50441694	50441709	-	81	---	---
chr1	50451404	50460410	50451404	50452664	50459150	50460410	98	---	---	---	---	50459021	50459036	+	87	50451411	50460404
chr1	50476325	50486927	50476329	50477544	50485707	50486923	95	50476318	50476324	50486928	50486934	50477923	50477953	-	70	50476330	50486925
chr1	50584591	50595995	50584591	50585190	50595383	50595995	95	---	---	---	---	50585572	50585631	-	80	50584601	50595993
chr1	50614470	50624363	50614470	50616058	50622773	50624363	98	---	---	---	---	50616171	50616183	-	76	50614470	50624361
chr1	50627955	50640326	50627967	50628655	50639637	50640325	99	50627948	50627954	50640327	50640333	50639088	50639133	+	78	50627967	50640323
chr1	50658045	50668600	50658045	50661886	50665240	50668598	85	50658040	50658044	50668601	50668605	50662011	50662033	-	73	50658047	50668599
chr1	50799803	50806214	50799803	50800065	50805943	50806214	91	---	---	---	---	50805792	50805803	+	83	50799803	50806212
chr1	50830763	50839977	50830763	50832578	50838423	50839977	85	---	---	---	---	50838370	50838394	+	76	50830780	50839975
chr1	50852063	50861932	50852063	50854438	50859576	50861932	97	---	---	---	---	50859419	50859431	+	92	50852063	50861930
chr1	50952163	50956000	50952163	50953210	50954944	50956000	94	---	---	---	---	50954874	50954892	+	73	---	---
chr1	50953205	50955724	50953205	50953349	50955580	50955724	94	---	---	---	---	50953378	50953401	-	75	50953214	50955712
chr1	50953559	50961640	50953559	50955714	50959432	50961640	93	---	---	---	---	50955767	50955821	-	81	---	---
chr1	50965811	50978092	50965811	50966181	50977722	50978092	98	---	---	---	---	50966520	50966540	-	71	50965811	50978084
chr1	51033563	51050950	51033563	51033893	51050620	51050950	91	---	---	---	---	51049915	51049934	+	75	51033564	51050943
chr1	51068697	51082028	51068697	51069403	51081339	51082028	85	---	---	---	---	51069944	51070000	-	78	---	---
chr1	51147543	51161213	51147543	51151478	51157278	51161213	99	---	---	---	---	51151736	51151750	-	73	51147543	51161210
chr1	51171178	51180548	51171180	51171386	51180333	51180539	85	51171173	51171177	51180549	51180553	51179916	51179941	+	73	---	---
chr1	51213563	51220214	51213563	51213821	51219960	51220214	96	---	---	---	---	51219886	51219913	+	71	51213564	51220212
chr1	51259106	51267981	51259106	51259535	51267550	51267981	92	---	---	---	---	51267189	51267231	+	88	51259106	51267978
chr1	51259535	51267551	51259535	51260520	51266566	51267551	98	---	---	---	---	51266330	51266345	+	87	---	---
chr1	51274688	51288980	51274688	51275737	51287931	51288980	99	---	---	---	---	51276127	51276148	-	77	51274692	51288978
chr1	51309329	51313972	51309333	51309499	51313804	51313970	91	51309324	51309328	51313973	51313977	51313631	51313649	+	78	51309342	51313970
chr1	51325211	51337077	51325211	51326436	51335830	51337077	97	---	---	---	---	51326747	51326762	-	75	51325211	51337074
chr1	51378856	51389164	51378856	51379411	51388609	51389164	95	---	---	---	---	51388547	51388565	+	73	---	---
chr1	51426009	51439519	51426009	51426718	51438810	51439519	99	---	---	---	---	51427283	51427310	-	78	51426009	51439517
chr1	51478702	51487527	51478702	51479729	51486500	51487527	98	---	---	---	---	51480023	51480067	-	84	51478704	51487525
chr1	51500871	51508478	51500871	51501014	51508335	51508478	89	---	---	---	---	51508269	51508282	+	85	---	---
chr1	51503569	51507294	51503569	51503706	51507157	51507294	89	---	---	---	---	51507076	51507115	+	70	51503574	51507292
chr1	51521040	51530459	51521040	51522063	51529439	51530457	97	51521035	51521039	51530460	51530464	51529157	51529176	+	70	---	---
chr1	51550644	51558697	51550644	51551878	51557465	51558697	98	---	---	---	---	51552102	51552120	-	78	51550644	51558695
chr1	51559865	51574137	51559865	51560916	51573086	51574137	99	---	---	---	---	51561480	51561499	-	75	51559872	51574135
chr1	51582597	51590980	51582598	51583881	51589696	51590978	99	51582592	51582596	51590981	51590985	51589460	51589475	+	87	51582598	51590979
chr1	51609467	51618758	51609467	51610977	51617248	51618758	98	---	---	---	---	51616935	51616954	+	70	51609468	51618755
chr1	51697636	51710565	51697636	51700781	51707420	51710565	99	---	---	---	---	51701098	51701113	-	75	---	---
chr1	51774129	51787303	51774129	51775656	51785765	51787303	96	---	---	---	---	51776025	51776089	-	80	51774131	51787300
chr1	51808287	51817082	51808287	51808639	51816730	51817082	98	---	---	---	---	51808641	51808674	-	70	51808288	51817079
chr1	51846641	51858315	51846641	51847451	51857491	51858315	85	---	---	---	---	51857023	51857040	+	72	51846650	51858302
chr1	51847919	51858696	51847919	51848299	51858323	51858696	93	---	---	---	---	51857826	51857864	+	76	51847932	51858694
chr1	51859056	51870862	51859056	51863594	51866333	51870862	97	---	---	---	---	51866255	51866279	+	76	---	---
chr1	51887771	51900115	51887786	51888494	51899398	51900100	96	51887766	51887770	51900116	51900120	51888950	51888962	-	84	---	---
chr1	51905528	51925463	51905528	51906731	51924251	51925462	87	51905523	51905527	51925464	51925468	51923456	51923485	+	90	51905528	51925462
chr1	51911414	51923365	51911414	51911874	51922904	51923365	97	---	---	---	---	51912402	51912419	-	77	51911415	51923363
chr1	51929612	51945778	51929612	51932219	51943241	51945770	92	51929607	51929611	51945779	51945783	51942747	51942783	+	72	51929612	51945768
chr1	51933397	51941632	51933407	51935048	51939977	51941618	95	51933392	51933396	51941633	51941637	51939843	51939882	+	72	51933407	51941625
chr1	52013397	52022749	52013397	52014638	52021509	52022749	98	---	---	---	---	52021252	52021267	+	81	52013398	52022745
chr1	52046044	52054330	52046044	52047699	52052675	52054330	99	---	---	---	---	52052539	52052579	+	75	52046044	52054328
chr1	52074280	52089552	52074280	52075305	52088527	52089552	99	---	---	---	---	52075939	52075959	-	71	52074280	52089550
chr1	52091677	52099884	52091682	52093340	52098215	52099874	96	52091670	52091676	52099885	52099891	52098085	52098125	+	73	52091687	52099881
chr1	52110978	52128474	52110978	52111130	52128314	52128474	89	---	---	---	---	52111693	52111720	-	75	---	---
chr1	52113873	52129272	52113873	52114182	52128957	52129272	91	---	---	---	---	52114869	52114921	-	90	---	---
chr1	52114403	52129678	52114415	52114801	52129269	52129675	91	52114398	52114402	52129679	52129683	52128687	52128701	+	73	---	---
chr1	52230755	52244722	52230755	52234703	52241095	52244722	91	---	---	---	---	52234861	52234882	-	86	52230756	52244716
chr1	52337985	52351004	52337985	52339522	52349463	52351004	97	---	---	---	---	52348993	52349085	+	78	52337988	52351001
chr1	52401344	52409415	52401344	52402653	52408110	52409415	91	---	---	---	---	52402887	52402906	-	75	52401344	52409413
chr1	52415181	52432334	52415181	52416379	52431100	52432334	95	---	---	---	---	52416982	52417011	-	73	52415181	52432332
chr1	52421135	52428996	52421135	52422456	52427654	52428996	97	---	---	---	---	52422545	52422603	-	83	52421136	52428994
chr1	52433130	52447363	52433132	52434183	52446299	52447351	99	52433125	52433129	52447364	52447368	52445887	52445908	+	77	52433132	52447357
chr1	52447596	52461482	52447596	52449222	52459856	52461482	96	---	---	---	---	52449668	52449691	-	75	52447602	52461477
chr1	52449209	52459856	52449209	52449682	52459385	52459856	98	---	---	---	---	52449971	52449988	-	72	52449209	52459854
chr1	52463150	52475476	52463163	52463857	52474781	52475475	99	52463145	52463149	52475477	52475481	52474234	52474285	+	73	52463163	52475472
chr1	52476748	52485280	52476755	52478109	52483931	52485276	97	52476743	52476747	52485281	52485285	52483698	52483713	+	87	52476748	52485273
chr1	52506730	52512368	52506730	52507066	52512032	52512368	99	---	---	---	---	52511900	52511915	+	81	52506730	52512366
chr1	52558409	52579751	52558409	52558868	52579292	52579751	98	---	---	---	---	52559723	52559752	-	76	52558409	52579749
chr1	52560562	52568619	52560562	52561799	52567382	52568619	98	---	---	---	---	52567140	52567158	+	78	52560563	52568616
chr1	52599397	52607693	52599397	52601052	52606038	52607693	98	---	---	---	---	52605905	52605945	+	75	52599400	52607691
chr1	52735265	52738749	52735265	52735662	52738352	52738749	99	---	---	---	---	52735676	52735761	-	70	52735265	52738747
chr1	52773888	52785964	52773888	52775089	52784763	52785964	99	---	---	---	---	52775436	52775452	-	76	52773890	52785960
chr1	52786319	52799108	52786323	52786496	52798936	52799104	89	52786313	52786318	52799109	52799114	52786809	52786823	-	86	52786321	52799104
chr1	52834931	52845009	52834931	52837135	52842803	52845008	99	52834926	52834930	52845010	52845014	52837243	52837280	-	71	52834931	52844993
chr1	52868352	52878439	52868352	52870262	52876608	52878439	93	---	---	---	---	52870281	52870294	-	78	52868355	52878437
chr1	52940585	52949556	52940590	52941910	52948211	52949552	96	52940579	52940584	52949557	52949562	52948052	52948126	+	74	52940590	52949549
chr1	52951911	52956909	52951911	52952202	52956618	52956909	95	---	---	---	---	52956520	52956563	+	77	52951913	52956907
chr1	53031871	53041259	53031871	53033105	53040023	53041259	98	---	---	---	---	53039762	53039777	+	81	53031872	53041257
chr1	53058143	53066139	53058143	53059384	53064898	53066139	98	---	---	---	---	53064650	53064668	+	78	53058143	53066137
chr1	53082756	53085345	53082756	53083182	53084919	53085345	97	---	---	---	---	53083227	53083240	-	71	53082758	53085339
chr1	53099659	53112167	53099659	53100379	53111447	53112167	97	---	---	---	---	53110895	53110924	+	73	53099659	53112165
chr1	53147537	53156665	53147551	53147895	53156316	53156657	94	53147532	53147536	53156666	53156670	53156194	53156213	+	80	53147545	53156663
chr1	53147888	53155926	53147894	53149134	53154697	53155916	97	53147881	53147887	53155927	53155933	53149376	53149391	-	81	53147895	53155923
chr1	53157725	53166005	53157736	53157903	53165830	53165997	88	53157717	53157724	53166006	53166013	53158224	53158250	-	74	---	---
chr1	53248499	53258752	53248499	53250377	53256861	53258752	95	---	---	---	---	53256755	53256766	+	83	53248500	53258747
chr1	53272891	53277673	53272891	53273134	53277430	53277673	99	---	---	---	---	53277317	53277334	+	72	---	---
chr1	53381386	53399613	53381386	53381732	53399259	53399613	86	---	---	---	---	53398551	53398630	+	71	53381387	53399600
chr1	53489271	53499371	53489271	53491172	53497535	53499371	94	---	---	---	---	53491174	53491185	-	100	53489276	53499369
chr1	53873884	53886300	53873884	53874618	53885575	53886300	96	---	---	---	---	53885106	53885152	+	76	53873890	53886298
chr1	53980886	53994823	53980886	53981746	53993963	53994823	99	---	---	---	---	53993353	53993373	+	71	53980891	53994821
chr1	54018981	54023321	54018995	54019193	54023113	54023311	96	54018976	54018980	54023322	54023326	54023004	54023033	+	76	---	---
chr1	54103807	54112628	54103813	54104526	54111895	54112621	97	54103801	54103806	54112629	54112634	54111527	54111548	+	86	---	---
chr1	54219188	54228698	54219188	54219648	54228238	54228698	99	---	---	---	---	54219860	54219877	-	77	54219188	54228693
chr1	54256402	54265781	54256402	54260582	54261583	54265781	99	---	---	---	---	---	---	0	--	54256418	54265777
chr1	54295625	54309876	54295625	54296660	54308842	54309876	99	---	---	---	---	54297224	54297243	-	70	54295625	54309874
chr1	54313023	54325091	54313023	54313477	54324637	54325091	99	---	---	---	---	54313758	54313775	-	72	54313034	54325088
chr1	54337087	54343893	54337095	54337244	54343739	54343888	98	54337082	54337086	54343894	54343898	54337339	54337379	-	75	---	---
chr1	54380110	54393567	54380110	54381021	54392656	54393567	98	---	---	---	---	54392093	54392117	+	72	54380112	54393565
chr1	54434173	54440969	54434182	54434453	54440690	54440963	95	54434167	54434172	54440970	54440975	54434733	54434746	-	78	54434178	54440961
chr1	54506871	54523235	54506871	54507903	54522203	54523235	99	---	---	---	---	54521541	54521577	+	75	54506875	54523233
chr1	54564203	54569976	54564203	54564944	54569235	54569976	99	---	---	---	---	54569112	54569152	+	73	54564215	54569974
chr1	54632942	54637983	54632942	54633212	54637713	54637983	98	---	---	---	---	54637568	54637603	+	75	54632948	54637971
chr1	54671437	54681803	54671437	54673358	54679864	54681803	87	---	---	---	---	54679828	54679862	+	71	54671438	54681801
chr1	54754707	54769005	54754707	54755755	54767959	54769005	99	---	---	---	---	54756145	54756166	-	77	54754707	54769003
chr1	54803790	54821592	54803790	54804845	54820537	54821592	98	---	---	---	---	54819810	54819826	+	70	54803792	54821590
chr1	54849784	54857663	54849784	54851014	54856433	54857663	98	---	---	---	---	54856191	54856209	+	78	54849784	54857661
chr1	54953275	54963332	54953280	54955649	54960963	54963332	99	54953270	54953274	54963333	54963337	54955895	54955915	-	71	54953280	54963323
chr1	54992966	55004365	54992966	54994915	55002436	55004365	92	---	---	---	---	54995180	54995209	-	73	54992966	55004363
chr1	55008864	55023146	55008864	55009914	55022096	55023146	99	---	---	---	---	55021684	55021705	+	81	55008864	55023143
chr1	55128946	55140228	55128946	55132840	55136332	55140228	98	---	---	---	---	55136180	55136249	+	82	55128947	55140223
chr1	55146619	55149213	55146619	55147027	55148804	55149213	97	---	---	---	---	55148743	55148756	+	71	55146620	55149211
chr1	55221435	55228986	55221435	55222046	55228376	55228986	90	---	---	---	---	55222208	55222231	-	83	55221443	55228976
chr1	55479410	55481894	55479410	55479643	55481659	55481894	91	---	---	---	---	55479678	55479702	-	72	55479413	55481887
chr1	55488476	55491964	55488476	55488885	55491555	55491964	89	---	---	---	---	55488934	55488947	-	71	55488476	55491949
chr1	55557483	55561750	55557483	55558472	55560749	55561750	88	---	---	---	---	55558535	55558581	-	72	---	---
chr1	55656121	55661000	55656121	55656303	55660802	55661000	91	---	---	---	---	55660707	55660771	+	76	55656121	55660998
chr1	55861061	55867074	55861061	55861429	55866705	55867074	94	---	---	---	---	55866497	55866536	+	75	55861062	55867065
chr1	55912665	55924281	55912665	55915400	55921544	55924281	99	---	---	---	---	55921288	55921311	+	70	55912666	55924279
chr1	55938061	55947910	55938061	55941955	55943707	55947910	86	---	---	---	---	55943642	55943660	+	73	55938070	55947907
chr1	55962436	55980047	55962436	55962885	55979598	55980047	98	---	---	---	---	55978938	55978965	+	85	---	---
chr1	55968568	55979598	55968568	55971001	55977151	55979598	99	---	---	---	---	55971234	55971257	-	70	55968568	55979596
chr1	55983795	55993636	55983795	55987896	55989535	55993636	99	---	---	---	---	---	---	0	--	55983812	55993629
chr1	56073774	56088062	56073774	56074813	56087023	56088062	99	---	---	---	---	56075356	56075372	-	70	56073774	56088060
chr1	56158129	56163355	56158129	56158543	56162946	56163355	97	---	---	---	---	56162725	56162739	+	73	56158130	56163353
chr1	56234790	56251661	56234791	56235212	56251236	56251657	94	56234785	56234789	56251662	56251666	56235497	56235514	-	72	56234791	56251660
chr1	56239062	56250958	56239062	56239522	56250498	56250958	99	---	---	---	---	56250266	56250283	+	77	56239063	56250956
chr1	56283861	56295925	56283861	56284321	56295464	56295925	99	---	---	---	---	56284609	56284626	-	72	56283861	56295922
chr1	56322883	56331762	56322883	56323067	56331580	56331762	85	---	---	---	---	56331231	56331243	+	76	---	---
chr1	56334812	56345727	56334812	56337585	56342957	56345727	98	---	---	---	---	56342701	56342724	+	75	56334813	56345722
chr1	56390335	56402509	56390350	56391573	56401280	56402503	99	56390330	56390334	56402510	56402514	56391922	56391938	-	76	56390340	56402506
chr1	56433073	56445663	56433073	56436051	56442684	56445663	99	---	---	---	---	56442352	56442403	+	78	---	---
chr1	56558208	56561211	56558208	56558410	56561003	56561211	85	---	---	---	---	---	---	0	--	56558214	56561209
chr1	56595707	56603950	56595709	56598193	56601460	56603945	99	56595702	56595706	56603951	56603955	56598346	56598357	-	83	56595714	56603948
chr1	56620137	56633331	56620137	56621688	56631779	56633331	99	---	---	---	---	56622059	56622125	-	80	56620138	56633328
chr1	56736405	56752392	56736405	56737158	56751639	56752392	98	---	---	---	---	56737747	56737765	-	73	56736407	56752390
chr1	56747763	56750369	56747763	56748176	56749956	56750369	99	---	---	---	---	56749896	56749909	+	71	56747766	56750367
chr1	56828420	56836765	56828420	56828681	56836504	56836765	99	---	---	---	---	56828948	56828972	-	76	56828420	56836763
chr1	57015325	57035369	57015325	57016419	57034275	57035369	99	---	---	---	---	57033594	57033612	+	78	---	---
chr1	57021062	57033106	57021062	57021523	57032632	57033093	99	57021056	57021061	57033107	57033112	57032400	57032417	+	77	57021063	57033091
chr1	57036200	57053901	57036200	57037790	57052310	57053901	99	---	---	---	---	57038283	57038299	-	82	57036201	57053899
chr1	57040338	57048262	57040352	57041697	57046914	57048259	99	57040333	57040337	57048263	57048267	57041787	57041850	-	82	57040340	57048257
chr1	57119515	57133756	57119515	57120555	57132716	57133756	99	---	---	---	---	57132304	57132325	+	77	57119515	57133754
chr1	57197015	57204161	57197015	57198636	57202551	57204161	85	---	---	---	---	57202417	57202440	+	79	57197019	57204158
chr1	57204346	57209588	57204346	57204789	57209146	57209588	97	---	---	---	---	57209015	57209103	+	75	57204346	57209586
chr1	57218127	57232627	57218127	57219117	57231643	57232627	89	---	---	---	---	57231017	57231038	+	72	57218132	57232615
chr1	57280931	57288548	57280931	57283635	57285836	57288540	99	57280925	57280930	57288549	57288554	57285749	57285764	+	87	57280933	57288538
chr1	57476296	57492079	57476302	57476612	57491758	57492068	99	57476291	57476295	57492080	57492084	57491187	57491207	+	76	---	---
chr1	57478174	57490600	57478181	57478873	57489900	57490591	98	57478169	57478173	57490601	57490605	57489348	57489405	+	70	57478185	57490599
chr1	57559708	57571433	57559708	57560241	57570894	57571433	86	---	---	---	---	57560671	57560690	-	75	---	---
chr1	57740557	57746692	57740557	57741515	57745646	57746692	85	---	---	---	---	57745520	57745535	+	87	57740558	57746690
chr1	57791015	57799038	57791023	57793631	57796423	57799035	99	57791010	57791014	57799039	57799043	57793729	57793771	-	72	57791023	57799033
chr1	57810889	57822808	57810896	57811365	57822330	57822799	98	57810883	57810888	57822809	57822814	57811543	57811555	-	76	57810891	57822797
chr1	57857633	57878761	57857633	57858090	57878304	57878761	95	---	---	---	---	57858717	57858738	-	77	57857639	57878746
chr1	57887365	57892853	57887365	57887543	57892675	57892853	98	---	---	---	---	57887545	57887567	-	100	57887365	57892851
chr1	57941057	57943620	57941057	57941468	57943209	57943620	99	---	---	---	---	57943148	57943161	+	71	57941059	57943617
chr1	58115569	58128542	58115569	58116032	58128079	58128542	99	---	---	---	---	58116247	58116264	-	72	58115570	58128540
chr1	58137054	58148735	58137054	58138259	58147501	58148735	85	---	---	---	---	58147044	58147068	+	84	58137054	58148724
chr1	58248565	58256399	58248565	58249526	58255438	58256399	99	---	---	---	---	58249742	58249761	-	80	---	---
chr1	58349286	58354553	58349286	58349716	58354123	58354553	99	---	---	---	---	58354065	58354096	+	75	58349286	58354551
chr1	58434729	58450680	58434739	58435512	58449902	58450674	98	58434724	58434728	58450681	58450685	58449382	58449403	+	86	---	---
chr1	58506097	58519067	58506097	58509272	58515889	58519067	99	---	---	---	---	58515558	58515608	+	78	---	---
chr1	58595517	58603639	58595517	58598202	58600955	58603639	99	---	---	---	---	58600817	58600835	+	78	58595517	58603635
chr1	58618134	58623127	58618134	58619616	58621654	58623127	95	---	---	---	---	---	---	0	--	---	---
chr1	58694964	58707984	58694964	58695385	58707577	58707979	93	58694958	58694963	58707985	58707990	58707033	58707059	+	70	---	---
chr1	58779479	58794895	58779479	58779864	58794498	58794895	86	---	---	---	---	58794091	58794122	+	71	---	---
chr1	58782232	58791198	58782232	58783781	58789648	58791198	98	---	---	---	---	58783783	58783794	-	100	58782233	58791196
chr1	58843423	58847204	58843423	58843966	58846668	58847204	87	---	---	---	---	58846635	58846665	+	77	58843428	58847202
chr1	58845029	58847401	58845029	58845186	58847238	58847401	93	---	---	---	---	58847214	58847236	+	95	---	---
chr1	58845393	58854291	58845407	58846439	58853259	58854289	95	58845387	58845392	58854292	58854297	58846480	58846497	-	83	---	---
chr1	58845763	58853945	58845763	58846097	58853612	58853945	97	---	---	---	---	58853382	58853394	+	76	---	---
chr1	58879825	58888028	58879825	58880059	58887794	58888028	91	---	---	---	---	58880360	58880379	-	75	58879829	58888019
chr1	58951472	58965360	58951472	58952541	58964287	58965360	97	---	---	---	---	58963728	58963752	+	76	58951472	58965358
chr1	58956264	58963434	58956264	58956840	58962858	58963434	96	---	---	---	---	58962720	58962732	+	84	---	---
chr1	59027389	59033522	59027389	59028393	59032516	59033522	98	---	---	---	---	59032325	59032357	+	78	---	---
chr1	59096746	59107211	59096746	59098712	59105189	59107211	96	---	---	---	---	59105152	59105187	+	72	59096746	59107204
chr1	59228286	59232095	59228301	59228492	59231890	59232080	97	59228281	59228285	59232096	59232100	59231768	59231792	+	88	59228287	59232088
chr1	59246549	59256500	59246549	59250793	59252255	59256500	99	---	---	---	---	59250875	59250891	-	88	---	---
chr1	59286136	59291651	59286136	59286316	59291471	59291651	97	---	---	---	---	59286454	59286469	-	87	59286136	59291649
chr1	59398508	59411424	59398510	59399811	59410113	59411424	98	59398502	59398507	59411425	59411430	59400269	59400281	-	76	---	---
chr1	59400592	59409260	59400592	59401788	59408061	59409260	99	---	---	---	---	59407831	59407855	+	72	59400599	59409258
chr1	59406998	59410313	59407013	59408064	59409254	59410306	98	59406993	59406997	59410314	59410318	---	---	0	--	---	---
chr1	59470924	59479080	59470924	59474531	59475472	59479080	99	---	---	---	---	59475374	59475390	+	82	59470925	59479078
chr1	59504835	59519056	59504835	59505825	59518056	59519046	99	59504830	59504834	59519057	59519061	59506371	59506387	-	70	59504838	59519051
chr1	59633832	59640936	59633832	59634020	59640748	59640936	86	---	---	---	---	59640513	59640551	+	89	59633840	59640921
chr1	59726701	59739117	59726701	59727412	59738406	59739117	98	---	---	---	---	59737858	59737904	+	78	59726706	59739116
chr1	59766255	59771966	59766255	59766693	59771528	59771966	97	---	---	---	---	59766695	59766723	-	82	59766255	59771964
chr1	59926063	59932971	59926063	59927044	59932017	59932971	89	---	---	---	---	59927248	59927293	-	80	---	---
chr1	60210840	60213447	60210840	60211250	60213037	60213447	99	---	---	---	---	60211296	60211309	-	71	60210841	60213442
chr1	60542287	60547039	60542287	60542562	60546764	60547039	98	---	---	---	---	60546717	60546749	+	78	60542287	60547037
chr1	60674593	60682670	60674593	60675935	60681328	60682670	99	---	---	---	---	60681174	60681237	+	82	60674594	60682668
chr1	60751678	60754246	60751678	60752087	60753837	60754246	99	---	---	---	---	60752135	60752148	-	71	60751678	60754243
chr1	60767830	60771814	60767830	60768011	60771621	60771802	98	60767825	60767829	60771815	60771819	60768064	60768192	-	75	60767830	60771809
chr1	60856755	60864724	60856755	60856982	60864497	60864724	99	---	---	---	---	60856984	60857005	-	72	60856755	60864722
chr1	60975003	60980149	60975003	60975133	60980020	60980149	98	---	---	---	---	60979878	60979891	+	71	60975003	60980147
chr1	61069393	61075654	61069393	61069610	61075437	61075654	93	---	---	---	---	61075291	61075323	+	75	61069399	61075647
chr1	61083522	61096987	61083525	61084232	61096269	61096976	99	61083517	61083521	61096988	61096992	61084792	61084819	-	78	61083525	61096974
chr1	61155644	61158256	61155644	61156051	61157849	61158256	99	---	---	---	---	61157784	61157797	+	71	---	---
chr1	61163583	61170965	61163583	61166316	61168233	61170965	99	---	---	---	---	61166388	61166403	-	87	61163583	61170962
chr1	61269226	61283528	61269232	61270280	61282484	61283523	98	61269221	61269225	61283529	61283533	61282072	61282093	+	81	61269229	61283521
chr1	61421271	61427205	61421271	61422349	61426039	61427205	85	---	---	---	---	61425895	61425911	+	70	61421285	61427200
chr1	61430991	61437466	61430991	61431375	61437105	61437466	88	---	---	---	---	61431645	61431662	-	72	61431009	61437458
chr1	61432161	61437089	61432161	61432534	61436716	61437089	99	---	---	---	---	61436526	61436542	+	82	61432167	61437087
chr1	61449455	61455478	61449455	61450542	61454376	61455478	85	---	---	---	---	61454258	61454272	+	86	---	---
chr1	61455638	61468075	61455638	61456340	61467373	61468075	98	---	---	---	---	61466902	61466922	+	71	61455639	61468073
chr1	61468808	61482339	61468808	61469748	61481399	61482339	99	---	---	---	---	61480879	61480900	+	81	---	---
chr1	61493157	61500290	61493157	61494302	61499148	61500290	90	---	---	---	---	---	---	0	--	---	---
chr1	61583145	61591620	61583145	61583393	61591373	61591620	91	---	---	---	---	61583521	61583554	-	73	61583153	61591611
chr1	61834100	61837015	61834100	61834563	61836551	61837015	98	---	---	---	---	61834612	61834625	-	71	61834104	61837013
chr1	62437534	62451221	62437534	62441465	62447260	62451221	99	---	---	---	---	62441729	62441743	-	73	62437537	62451219
chr1	62539534	62546860	62539546	62540541	62545850	62546847	91	62539529	62539533	62546861	62546865	62545816	62545831	+	75	62539535	62546858
chr1	62604448	62614355	62604448	62604675	62614129	62614355	89	---	---	---	---	62605041	62605055	-	86	---	---
chr1	62624009	62628661	62624009	62624913	62627782	62628661	85	---	---	---	---	62627729	62627762	+	76	62624009	62628655
chr1	62644786	62650110	62644786	62645257	62649639	62650110	98	---	---	---	---	62649487	62649510	+	70	62644786	62650106
chr1	62655493	62661119	62655504	62655879	62660735	62661110	99	62655488	62655492	62661120	62661124	62655882	62655909	-	75	62655496	62661108
chr1	62789679	62802537	62789679	62791525	62800690	62802537	96	---	---	---	---	62791527	62791561	-	71	62789684	62802535
chr1	62818071	62823202	62818071	62818435	62822838	62823202	98	62818065	62818070	62823203	62823208	62822767	62822778	+	91	62818072	62823200
chr1	62881891	62890554	62881891	62885611	62886834	62890554	99	---	---	---	---	62885693	62885711	-	73	62881891	62890551
chr1	62900977	62913995	62900977	62902531	62912472	62913995	97	---	---	---	---	62912045	62912102	+	82	62900977	62913993
chr1	62920415	62932033	62920417	62923146	62929296	62932024	99	62920410	62920414	62932034	62932038	62923379	62923403	-	72	62920418	62932026
chr1	62944007	62962665	62944007	62944417	62962252	62962665	85	---	---	---	---	62961537	62961550	+	71	62944007	62962661
chr1	63603334	63605903	63603334	63603742	63605495	63605903	97	---	---	---	---	63603791	63603804	-	71	63603334	63605900
chr1	63723289	63725540	63723289	63723463	63725366	63725540	99	---	---	---	---	---	---	0	--	---	---
chr1	63778660	63790616	63778660	63781735	63787538	63790616	98	---	---	---	---	63787336	63787353	+	77	63778660	63790609
chr1	63932740	63937407	63932740	63933031	63937110	63937407	86	---	---	---	---	63936906	63936940	+	71	63932746	63937397
chr1	63950654	63964045	63950654	63954451	63960248	63964045	99	---	---	---	---	63959975	63959989	+	73	63950655	63964042
chr1	64057283	64059950	64057283	64057688	64059544	64059950	98	---	---	---	---	64059467	64059478	+	75	64057283	64059948
chr1	64081987	64093904	64081987	64086204	64089685	64093904	99	---	---	---	---	64089532	64089601	+	77	---	---
chr1	64340866	64362427	64340866	64341318	64361978	64362427	98	---	---	---	---	64342289	64342307	-	73	---	---
chr1	64345700	64355148	64345700	64346369	64354479	64355148	99	---	---	---	---	64346719	64346758	-	75	64345700	64355145
chr1	64457400	64469426	64457412	64457875	64468954	64469417	98	64457395	64457399	64469427	64469431	64458090	64458107	-	72	64457413	64469418
chr1	64469621	64474804	64469621	64470059	64474366	64474804	99	---	---	---	---	64470082	64470102	-	71	64469623	64474802
chr1	64641313	64648815	64641313	64641520	64648600	64648815	86	---	---	---	---	64648293	64648313	+	85	---	---
chr1	64658714	64671928	64658723	64659773	64670828	64671917	95	64658708	64658713	64671929	64671934	64670309	64670330	+	81	64658721	64671926
chr1	65122412	65134747	65122412	65123103	65134056	65134747	99	---	---	---	---	65123606	65123651	-	78	65122412	65134745
chr1	65209260	65214451	65209266	65209651	65214057	65214449	97	65209254	65209259	65214452	65214457	65213890	65213910	+	71	65209266	65214447
chr1	65216025	65221138	65216025	65216214	65220949	65221138	99	---	---	---	---	65220713	65220732	+	75	65216025	65221136
chr1	65364403	65369713	65364403	65364881	65369235	65369713	99	---	---	---	---	65369088	65369111	+	70	65364408	65369710
chr1	65411141	65421152	65411141	65411504	65420789	65421152	86	---	---	---	---	65420442	65420510	+	75	65411147	65421147
chr1	65572784	65580021	65572784	65573017	65579768	65580021	86	---	---	---	---	65579550	65579575	+	76	65572795	65580011
chr1	65697756	65709583	65697756	65697917	65709422	65709583	87	---	---	---	---	65708996	65709010	+	86	65697765	65709582
chr1	65893413	65898669	65893413	65893828	65898254	65898669	99	---	---	---	---	65898126	65898184	+	74	65893413	65898667
chr1	65979619	65984960	65979619	65981146	65983433	65984960	99	---	---	---	---	65981204	65981217	-	71	---	---
chr1	66161083	66163538	66161092	66161458	66163172	66163538	98	66161078	66161082	66163539	66163543	66161519	66161530	-	75	---	---
chr1	66189293	66208298	66189293	66189440	66208151	66208298	86	---	---	---	---	66190214	66190228	-	80	---	---
chr1	66192570	66200738	66192570	66194223	66199085	66200738	99	66192564	66192569	66200739	66200744	66198949	66198989	+	75	66192570	66200735
chr1	66230262	66235576	66230263	66230410	66235426	66235573	99	66230256	66230261	66235577	66235582	66235175	66235197	+	82	---	---
chr1	66287934	66297398	66287934	66288062	66297267	66297398	86	---	---	---	---	66297139	66297265	+	86	---	---
chr1	66988938	67006628	66988941	66989401	67006156	67006616	99	66988933	66988937	67006629	67006633	66990117	66990150	-	85	66988941	67006614
chr1	67007371	67023660	67007371	67007717	67023315	67023660	91	---	---	---	---	67007895	67007915	-	80	67007377	67023653
chr1	67062628	67067541	67062640	67062858	67067320	67067538	98	67062622	67062627	67067542	67067547	67062886	67062914	-	75	67062634	67067536
chr1	67212468	67221065	67212468	67212718	67220815	67221065	96	---	---	---	---	67212992	67213003	-	83	67212472	67221048
chr1	67302327	67307960	67302334	67302444	67307838	67307948	97	67302322	67302326	67307961	67307965	67302587	67302603	-	76	67302345	67307945
chr1	67344787	67364285	67344788	67345622	67363439	67364282	85	67344778	67344786	67364286	67364294	67362825	67362861	+	72	67344797	67364284
chr1	67383714	67394727	67383718	67384554	67393881	67394718	98	67383709	67383713	67394728	67394732	67384924	67384986	-	79	67383718	67394726
chr1	67539370	67544682	67539370	67539835	67544215	67544682	97	---	---	---	---	67539963	67539986	-	70	67539370	67544680
chr1	67668759	67681956	67668759	67670308	67680397	67681945	99	67668753	67668758	67681957	67681962	67670678	67670747	-	80	67668759	67681943
chr1	67723823	67736694	67723830	67725701	67734789	67736684	98	67723817	67723822	67736695	67736700	67725703	67725714	-	100	67723826	67736690
chr1	67758689	67772963	67758689	67759704	67771948	67772963	99	---	---	---	---	67760258	67760274	-	70	---	---
chr1	68007988	68016344	68007988	68008270	68016066	68016344	96	---	---	---	---	68008585	68008608	-	70	68007988	68016342
chr1	68020745	68027911	68020747	68021943	68026710	68027906	98	68020740	68020744	68027912	68027916	68022113	68022132	-	85	68020755	68027904
chr1	68072862	68086963	68072862	68074321	68085543	68086963	96	---	---	---	---	68084992	68085019	+	71	68072866	68086961
chr1	68471468	68476798	68471468	68471813	68476455	68476798	90	---	---	---	---	68476240	68476264	+	76	68471468	68476787
chr1	68481116	68487779	68481116	68481626	68487269	68487779	99	---	---	---	---	68481872	68481889	-	77	68481116	68487777
chr1	68518358	68522294	68518358	68518712	68521942	68522294	98	---	---	---	---	68521780	68521823	+	72	68518361	68522283
chr1	68583429	68594390	68583429	68583556	68594263	68594390	99	---	---	---	---	68583922	68583960	-	82	68583441	68594386
chr1	68620895	68632562	68620895	68621366	68632091	68632562	98	---	---	---	---	68621576	68621593	-	72	68620899	68632555
chr1	68767623	68778961	68767623	68767842	68778741	68778961	85	---	---	---	---	68768181	68768210	-	70	---	---
chr1	68768063	68776317	68768063	68768202	68776178	68776317	96	---	---	---	---	68776105	68776120	+	87	68768064	68776315
chr1	68839365	68854042	68839365	68843337	68849993	68854042	97	---	---	---	---	68843555	68843595	-	73	68839365	68854039
chr1	68888453	68897812	68888467	68889985	68896291	68897809	98	68888448	68888452	68897813	68897817	68890255	68890274	-	70	68888453	68897811
chr1	68948650	68960760	68948650	68949121	68960289	68960760	99	---	---	---	---	68949336	68949353	-	72	68948650	68960758
chr1	69076095	69083014	69076104	69076632	69082480	69083008	99	69076090	69076094	69083015	69083019	69082350	69082371	+	100	69076097	69083010
chr1	69182472	69195784	69182472	69183176	69195079	69195784	99	---	---	---	---	69183705	69183732	-	78	69182472	69195782
chr1	69248730	69253939	69248737	69248873	69253789	69253925	95	69248725	69248729	69253940	69253944	69253705	69253720	+	81	69248730	69253923
chr1	69261900	69273984	69261901	69262608	69273271	69273974	98	69261895	69261899	69273985	69273989	69272739	69272766	+	78	69261901	69273983
chr1	69351835	69363484	69351835	69354585	69360732	69363484	99	---	---	---	---	69354817	69354840	-	70	69351835	69363481
chr1	69392037	69394490	69392037	69392396	69394131	69394490	94	---	---	---	---	69392434	69392457	-	70	69392038	69394483
chr1	69395224	69409464	69395224	69396258	69408431	69409464	99	---	---	---	---	69408019	69408043	+	72	69395224	69409462
chr1	69412524	69420347	69412524	69412984	69419888	69420347	98	---	---	---	---	69413199	69413216	-	72	69412524	69420345
chr1	69439955	69442562	69439955	69440363	69442154	69442562	99	---	---	---	---	69440413	69440426	-	71	69439956	69442548
chr1	69575019	69580815	69575019	69575136	69580698	69580815	95	---	---	---	---	69575371	69575414	-	70	69575019	69580813
chr1	69610293	69618506	69610293	69610595	69618201	69618506	97	---	---	---	---	69617919	69617936	+	72	69610293	69618504
chr1	69707154	69720351	69707154	69708702	69718798	69720351	98	---	---	---	---	69709137	69709150	-	100	---	---
chr1	69756136	69768897	69756136	69760242	69764794	69768897	99	---	---	---	---	69760456	69760470	-	73	69756136	69768895
chr1	69979321	69984802	69979321	69979590	69984533	69984802	98	---	---	---	---	69984384	69984396	+	76	69979321	69984801
chr1	70232088	70234755	70232088	70232498	70234345	70234755	99	---	---	---	---	70232545	70232558	-	71	70232088	70234751
chr1	70267090	70280845	70267090	70267792	70280143	70280845	89	---	---	---	---	70279733	70279763	+	70	---	---
chr1	70271460	70278398	70271460	70271971	70277891	70278398	98	---	---	---	---	70277697	70277712	+	100	70271462	70278396
chr1	70507773	70518279	70507773	70510323	70515729	70518279	98	---	---	---	---	70515528	70515545	+	77	70507774	70518277
chr1	70583900	70590874	70583900	70584119	70590655	70590874	87	---	---	---	---	70584209	70584239	-	70	---	---
chr1	70698053	70702962	70698053	70699167	70701902	70702962	86	---	---	---	---	70701856	70701870	+	80	---	---
chr1	70729582	70744183	70729582	70733553	70740231	70744183	99	---	---	---	---	70733772	70733793	-	81	70729585	70744180
chr1	70750430	70758547	70750434	70751774	70757201	70758541	98	70750424	70750429	70758548	70758553	70751883	70751949	-	79	70750430	70758545
chr1	70847711	70855729	70847711	70847938	70855502	70855729	98	---	---	---	---	70855478	70855500	+	73	70847711	70855727
chr1	70968707	70984735	70968707	70968824	70984618	70984735	93	---	---	---	---	70969552	70969571	-	85	70968721	70984725
chr1	71000035	71007028	71000035	71000563	71006506	71007028	92	71000030	71000034	71007029	71007033	71000626	71000643	-	72	---	---
chr1	71021889	71035856	71021898	71022054	71035691	71035844	85	71021884	71021888	71035857	71035861	71035058	71035077	+	70	71021891	71035845
chr1	71022377	71030685	71022377	71022637	71030425	71030685	99	---	---	---	---	71022904	71022928	-	76	71022377	71030683
chr1	71165722	71176379	71165722	71168723	71173425	71176379	97	---	---	---	---	71168892	71168918	-	77	71165740	71176376
chr1	71644530	71652494	71644538	71646192	71650862	71652489	97	71644523	71644529	71652495	71652501	71646287	71646327	-	75	71644532	71652487
chr1	71739443	71742845	71739443	71739829	71742459	71742845	97	---	---	---	---	---	---	0	--	71739443	71742843
chr1	71869440	71884097	71869445	71874344	71879184	71884083	99	71869435	71869439	71884098	71884102	71874493	71874510	-	83	71869458	71884096
chr1	71927986	71947491	71927986	71928132	71947346	71947491	88	---	---	---	---	71946595	71946616	+	86	---	---
chr1	72037309	72042079	72037309	72037521	72041867	72042079	99	---	---	---	---	72037651	72037675	-	80	72037309	72042077
chr1	72043114	72047088	72043114	72043443	72046752	72047088	88	---	---	---	---	72043452	72043468	-	70	72043118	72047085
chr1	72067145	72072598	72067145	72067540	72072203	72072598	99	---	---	---	---	72072054	72072068	+	80	72067145	72072596
chr1	72231423	72238174	72231423	72231928	72237669	72238174	96	---	---	---	---	72237405	72237422	+	77	72231423	72238172
chr1	72461136	72475608	72461136	72461467	72475284	72475608	86	---	---	---	---	72474843	72474872	+	76	72461139	72475604
chr1	72603667	72615716	72603667	72604135	72615248	72615716	99	---	---	---	---	72615015	72615032	+	77	72603667	72615714
chr1	72667833	72674583	72667833	72668100	72674305	72674583	95	---	---	---	---	72674008	72674022	+	73	72667833	72674581
chr1	72688336	72703957	72688336	72690889	72701405	72703957	99	---	---	---	---	72701154	72701171	+	77	72688342	72703954
chr1	72720912	72729237	72720912	72721172	72728977	72729237	99	---	---	---	---	72728638	72728661	+	70	72720912	72729235
chr1	72838871	72841827	72838871	72839228	72841469	72841827	97	---	---	---	---	72839326	72839340	-	80	72838872	72841813
chr1	72947824	72950471	72947824	72948442	72949847	72950471	87	---	---	---	---	72949782	72949804	+	73	72947828	72950467
chr1	73010085	73022096	73010085	73010537	73021631	73022096	96	---	---	---	---	73010749	73010766	-	72	73010086	73022091
chr1	73064176	73078000	73064176	73064756	73077426	73078000	91	---	---	---	---	73076814	73076836	+	78	---	---
chr1	73066897	73080211	73066897	73068225	73078927	73080211	88	---	---	---	---	73078531	73078554	+	70	73066915	73080204
chr1	73068280	73083029	73068280	73069921	73081424	73083029	87	---	---	---	---	73081410	73081421	+	75	73068293	73083025
chr1	73073909	73085416	73073909	73075504	73083823	73085416	98	---	---	---	---	73083426	73083491	+	71	---	---
chr1	73073922	73085422	73073937	73075504	73083851	73085416	98	73073917	73073921	73085423	73085427	73083526	73083556	+	70	---	---
chr1	73097582	73107796	73097582	73099293	73106044	73107796	88	---	---	---	---	73105779	73105844	+	75	---	---
chr1	73098493	73107457	73098493	73098954	73106996	73107457	93	---	---	---	---	73099245	73099260	-	81	---	---
chr1	73169960	73172718	73169960	73170370	73172308	73172718	99	---	---	---	---	73172245	73172258	+	71	73169960	73172716
chr1	73234683	73243067	73234683	73234789	73242961	73243067	92	---	---	---	---	73235180	73235197	-	72	---	---
chr1	73246614	73260487	73246614	73247729	73259335	73260487	95	---	---	---	---	73248227	73248248	-	81	73246614	73260485
chr1	73261598	73275777	73261612	73262658	73274729	73275775	99	73261592	73261597	73275778	73275783	73274240	73274259	+	75	73261599	73275773
chr1	73283247	73291293	73283247	73283576	73290963	73291293	91	---	---	---	---	73283764	73283781	-	77	---	---
chr1	73297563	73316804	73297563	73301299	73313238	73316804	95	---	---	---	---	73301802	73301845	-	81	73297565	73316793
chr1	73328893	73343871	73328893	73329598	73343166	73343871	99	---	---	---	---	73330188	73330229	-	76	73328900	73343869
chr1	73526229	73534414	73526229	73526398	73534261	73534414	87	---	---	---	---	73526769	73526792	-	75	73526231	73534402
chr1	73550539	73562989	73550539	73551270	73562284	73562989	95	---	---	---	---	73561812	73561832	+	71	73550539	73562987
chr1	73592142	73600196	73592149	73593379	73598962	73600192	99	73592136	73592141	73600197	73600202	73598721	73598739	+	78	73592146	73600189
chr1	73608891	73615588	73608891	73610343	73614136	73615588	99	---	---	---	---	73610501	73610518	-	83	73608893	73615586
chr1	73616880	73628918	73616880	73617341	73628457	73628918	99	---	---	---	---	73617555	73617572	-	72	73616880	73628915
chr1	73642014	73654368	73642014	73642705	73653677	73654368	98	---	---	---	---	73643207	73643252	-	78	73642014	73654366
