# Supplementary material for: LtrDetector: A tool-suite for detecting long terminal repeat retrotransposons de-novo
Source: BMC Genomics. 2019 Jun 3;20:450. doi: 10.1186/s12864-019-5796-9 (PMC6547461; doi:10.1186/s12864-019-5796-9)
Supplement: Supplementary file 8 — LTR retrotransposons found by LtrDetector in Sorghum bicolor. This compressed file (.tar.gz) includes the LTR retrotransposons found by LtrDetector in BED format. (TAR.GZ 891 kb) [file 12864_2019_5796_MOESM8_ESM.gz › sbicolor/chr4Detector.bed]

SeqID	Retrotransposon	Left_LTR	Right_LTR		Left_TSD	Right_TSD	Polypurine Tract		TG	CA
	Start	End	Start	End	Start	End	ID	Start	End	Start	End	Start	End	Strand	Purine%	Start	End
chr4	8033	14954	8033	8347	14622	14954	90	---	---	---	---	14479	14490	+	83	---	---
chr4	23152	40940	23152	27234	36858	40940	99	---	---	---	---	---	---	0	--	23153	40935
chr4	217054	221083	217054	217482	220667	221083	89	---	---	---	---	220603	220634	+	71	217071	221081
chr4	248989	265969	248989	251699	263259	265969	99	---	---	---	---	252183	252199	-	94	---	---
chr4	319441	333672	319441	319845	333268	333672	98	---	---	---	---	320387	320402	-	81	319441	333670
chr4	361249	365990	361263	361542	365713	365988	85	361244	361248	365991	365995	365504	365537	+	70	---	---
chr4	386246	406276	386246	388244	404269	406276	97	---	---	---	---	388954	388968	-	86	386246	406260
chr4	399144	404276	399146	399530	403890	404274	99	399139	399143	404277	404281	399664	399684	-	76	399146	404274
chr4	411542	417944	411546	411997	417478	417929	87	411537	411541	417945	417949	411999	412015	-	76	---	---
chr4	495460	507667	495460	497919	505166	507667	95	---	---	---	---	504814	504828	+	80	---	---
chr4	631586	643941	631599	631925	643592	643935	86	631581	631585	643942	643946	643059	643083	+	76	631592	643935
chr4	744286	754925	744286	745484	753752	754925	87	---	---	---	---	753421	753448	+	71	744290	754917
chr4	1006550	1010361	1006550	1006787	1010125	1010361	86	---	---	---	---	1010078	1010095	+	94	1006554	1010359
chr4	1064054	1069651	1064054	1064369	1069334	1069651	96	---	---	---	---	1069134	1069153	+	85	1064054	1069649
chr4	1215791	1224469	1215791	1216013	1224243	1224469	87	---	---	---	---	1216390	1216408	-	73	---	---
chr4	1503873	1510396	1503873	1504244	1510017	1510396	93	---	---	---	---	1509809	1509827	+	89	1503882	1510391
chr4	1559237	1568061	1559237	1559530	1567772	1568061	90	---	---	---	---	1567441	1567460	+	75	1559247	1568043
chr4	1691246	1703619	1691246	1691947	1702918	1703619	99	---	---	---	---	1692450	1692495	-	78	1691253	1703617
chr4	1714466	1723454	1714466	1716966	1720902	1723454	95	---	---	---	---	1720729	1720749	+	71	---	---
chr4	1723362	1729872	1723362	1724522	1728724	1729872	88	---	---	---	---	1724609	1724623	-	86	1723362	1729861
chr4	1755115	1766701	1755115	1759912	1761905	1766701	99	---	---	---	---	---	---	0	--	1755116	1766692
chr4	1786278	1791314	1786278	1786543	1791045	1791314	96	---	---	---	---	1790894	1790929	+	75	1786278	1791301
chr4	1798785	1803837	1798795	1799082	1803536	1803823	98	1798779	1798784	1803838	1803843	1799147	1799168	-	77	1798789	1803833
chr4	1839214	1851638	1839219	1839905	1850942	1851628	99	1839207	1839213	1851639	1851645	1840402	1840456	-	70	1839220	1851625
chr4	1855902	1861448	1855902	1856800	1860550	1861448	99	---	---	---	---	1860397	1860421	+	72	1855902	1861434
chr4	1878195	1880711	1878195	1878562	1880333	1880701	98	1878190	1878194	1880712	1880716	1880313	1880327	+	80	---	---
chr4	1890048	1895409	1890048	1890505	1894950	1895409	99	---	---	---	---	1890682	1890705	-	70	1890051	1895406
chr4	1915811	1927305	1915811	1916073	1927043	1927305	96	---	---	---	---	1916313	1916333	-	71	1915824	1927300
chr4	1924269	1930535	1924269	1924498	1930294	1930535	90	---	---	---	---	1924647	1924683	-	75	1924287	1930533
chr4	2112953	2121028	2112953	2113253	2120728	2121028	99	---	---	---	---	2113290	2113304	-	80	2112953	2121026
chr4	2140261	2154862	2140271	2144232	2150900	2154862	99	2140256	2140260	2154863	2154867	2150658	2150679	+	81	2140271	2154858
chr4	2161291	2163941	2161291	2161458	2163759	2163941	87	---	---	---	---	2163644	2163657	+	85	2161299	2163935
chr4	2200562	2205494	2200562	2200834	2205222	2205494	97	---	---	---	---	2205004	2205018	+	80	2200562	2205492
chr4	2357878	2367134	2357878	2358582	2366430	2367134	93	---	---	---	---	---	---	0	--	2357879	2367119
chr4	2539716	2544037	2539723	2540105	2543648	2544030	99	2539711	2539715	2544038	2544042	---	---	0	--	2539723	2544033
chr4	2664126	2667605	2664126	2664387	2667344	2667605	98	---	---	---	---	2667265	2667310	+	86	---	---
chr4	2697453	2709646	2697453	2700119	2706989	2709646	96	---	---	---	---	2700363	2700378	-	81	---	---
chr4	2739376	2759972	2739376	2740259	2759110	2759972	85	---	---	---	---	2758256	2758271	+	75	2739389	2759967
chr4	2741265	2748824	2741265	2742257	2747832	2748824	98	---	---	---	---	2747684	2747748	+	81	---	---
chr4	2998125	3008498	2998125	2998332	3008297	3008498	89	---	---	---	---	2998784	2998831	-	72	2998131	3008491
chr4	3011806	3028833	3011806	3012265	3028373	3028833	98	---	---	---	---	3027628	3027656	+	86	3011806	3028831
chr4	3125795	3131887	3125797	3126038	3131639	3131880	97	3125789	3125794	3131888	3131893	3131563	3131598	+	75	3125798	3131883
chr4	3416691	3419825	3416692	3416819	3419698	3419825	98	3416684	3416690	3419826	3419832	3419674	3419696	+	73	---	---
chr4	3537066	3549095	3537066	3537527	3548634	3549095	99	---	---	---	---	3548401	3548418	+	77	3537066	3549092
chr4	3606451	3621385	3606455	3609420	3618054	3621381	87	3606446	3606450	3621386	3621390	3617692	3617707	+	75	3606453	3621378
chr4	3694457	3710034	3694457	3694767	3709724	3710034	87	---	---	---	---	3709112	3709125	+	78	3694470	3710025
chr4	3699986	3709511	3699986	3700534	3708963	3709511	90	---	---	---	---	3700715	3700744	-	73	---	---
chr4	3710060	3721616	3710060	3711411	3720262	3721616	94	---	---	---	---	3719855	3719897	+	72	3710063	3721613
chr4	3787692	3797041	3787692	3788867	3795879	3797041	85	---	---	---	---	3795608	3795619	+	75	3787699	3797033
chr4	3840410	3848483	3840410	3840708	3848185	3848483	94	---	---	---	---	3847873	3847891	+	84	3840416	3848479
chr4	3918587	3923955	3918587	3918863	3923685	3923955	96	---	---	---	---	3919043	3919069	-	74	3918588	3923952
chr4	4121292	4123889	4121292	4121701	4123480	4123889	99	---	---	---	---	4123419	4123432	+	71	4121294	4123886
chr4	4568398	4581240	4568398	4568737	4580896	4581240	89	---	---	---	---	4580392	4580407	+	75	---	---
chr4	4600484	4606343	4600484	4600955	4605872	4606343	99	---	---	---	---	4605841	4605870	+	83	4600484	4606341
chr4	4808114	4813044	4808116	4808378	4812776	4813038	99	4808108	4808113	4813045	4813050	4808515	4808529	-	73	4808119	4813041
chr4	4860463	4869752	4860475	4860631	4869581	4869742	85	4860458	4860462	4869753	4869757	4869136	4869150	+	80	4860474	4869738
chr4	4865594	4874053	4865594	4866265	4873388	4874053	85	---	---	---	---	4873033	4873064	+	71	4865596	4874051
chr4	4936562	4949890	4936562	4937380	4949100	4949890	94	---	---	---	---	4937924	4937951	-	75	4936562	4949883
chr4	4960672	4976640	4960672	4961651	4975683	4976640	85	---	---	---	---	4962125	4962142	-	77	4960688	4976626
chr4	5117323	5128321	5117335	5117684	5127960	5128307	90	5117318	5117322	5128322	5128326	5118082	5118101	-	70	5117334	5128314
chr4	5153114	5166047	5153114	5154665	5164508	5166047	97	---	---	---	---	5164075	5164132	+	82	5153114	5166044
chr4	5399487	5406051	5399493	5399764	5405780	5406051	97	5399479	5399486	5406052	5406059	5405480	5405493	+	71	5399493	5406049
chr4	5482237	5484813	5482246	5482648	5484402	5484804	99	5482232	5482236	5484814	5484818	5482696	5482709	-	71	5482243	5484801
chr4	5509516	5514247	5509516	5509618	5514134	5514236	99	5509511	5509515	5514248	5514252	5513979	5514000	+	81	5509518	5514245
chr4	5619759	5632258	5619770	5619883	5632130	5632244	92	5619754	5619758	5632259	5632263	5620372	5620386	-	73	5619774	5632257
chr4	5622036	5633642	5622036	5623372	5632322	5633642	89	---	---	---	---	5631876	5631895	+	70	5622042	5633639
chr4	5623412	5635377	5623412	5624473	5634332	5635377	89	---	---	---	---	5624836	5624873	-	73	5623423	5635370
chr4	5705290	5718226	5705290	5705881	5717639	5718226	90	---	---	---	---	5717092	5717122	+	74	5705294	5718207
chr4	5714214	5717427	5714217	5714572	5717060	5717417	93	5714209	5714213	5717428	5717432	---	---	0	--	---	---
chr4	5936823	5942551	5936823	5936940	5942433	5942550	99	5936805	5936822	5942552	5942569	5937127	5937184	-	75	5936823	5942547
chr4	5943596	5964113	5943596	5944269	5963440	5964113	90	---	---	---	---	5945210	5945228	-	73	---	---
chr4	6142676	6150397	6142676	6142802	6150266	6150397	87	---	---	---	---	6149892	6149907	+	87	6142679	6150390
chr4	6218831	6232674	6218836	6220136	6231370	6232670	99	6218826	6218830	6232675	6232679	6220359	6220380	-	81	---	---
chr4	6281529	6293441	6281538	6282000	6292976	6293438	99	6281524	6281528	6293442	6293446	6292746	6292763	+	77	6281533	6293439
chr4	6294788	6315921	6294788	6298087	6312665	6315921	92	---	---	---	---	6298270	6298295	-	76	6294796	6315912
chr4	6355808	6358414	6355813	6356228	6357994	6358409	98	6355803	6355807	6358415	6358419	6357936	6357949	+	71	6355818	6358405
chr4	6362280	6374932	6362280	6365274	6371936	6374932	99	---	---	---	---	6371602	6371656	+	78	---	---
chr4	6386377	6391278	6386377	6387311	6390344	6391278	99	---	---	---	---	---	---	0	--	6386387	6391274
chr4	6586996	6604788	6586996	6587209	6604575	6604788	88	---	---	---	---	6603864	6603877	+	85	6586999	6604787
chr4	6737262	6757894	6737262	6737543	6757611	6757894	86	---	---	---	---	6757307	6757344	+	71	---	---
chr4	6739266	6746966	6739266	6740545	6745708	6746966	97	---	---	---	---	6740784	6740804	-	85	6739266	6746964
chr4	6771262	6776383	6771271	6771678	6775974	6776380	98	6771257	6771261	6776384	6776388	6775901	6775913	+	84	---	---
chr4	6799057	6806693	6799057	6800022	6805728	6806693	99	---	---	---	---	6800266	6800308	-	74	6799057	6806690
chr4	6834652	6842039	6834652	6837361	6839331	6842039	99	---	---	---	---	6839259	6839274	+	75	6834658	6842035
chr4	6931726	6943714	6931726	6932186	6943254	6943714	98	---	---	---	---	6943021	6943038	+	72	6931726	6943712
chr4	6986897	7000144	6986898	6988447	6998591	7000140	99	6986892	6986896	7000145	7000149	6998124	6998217	+	77	6986898	7000141
chr4	7244613	7258235	7244624	7245459	7257438	7258235	91	7244608	7244612	7258236	7258240	7246034	7246058	-	76	7244626	7258233
chr4	7273826	7283187	7273826	7278358	7278654	7283187	99	---	---	---	---	7278360	7278382	-	73	7273826	7283176
chr4	7336601	7340225	7336601	7336741	7340085	7340225	97	---	---	---	---	7339917	7339963	+	76	---	---
chr4	7379613	7394454	7379613	7380330	7393738	7394454	97	---	---	---	---	7393142	7393156	+	86	7379613	7394452
chr4	7416885	7421378	7416885	7417294	7420970	7421378	97	---	---	---	---	7417343	7417357	-	73	7416885	7421376
chr4	7445569	7463125	7445569	7449293	7459346	7463125	89	---	---	---	---	7449606	7449625	-	80	---	---
chr4	7446040	7461869	7446040	7448093	7459816	7461869	94	---	---	---	---	7459486	7459542	+	77	---	---
chr4	7515262	7533902	7515262	7515682	7533474	7533895	87	7515256	7515261	7533903	7533908	7532766	7532787	+	81	7515266	7533900
chr4	7521753	7527015	7521753	7522017	7526751	7527015	99	---	---	---	---	7522078	7522090	-	84	7521753	7527009
chr4	7535443	7557298	7535443	7536155	7556586	7557298	99	---	---	---	---	7555621	7555634	+	85	7535443	7557295
chr4	7602926	7605526	7602926	7603342	7605131	7605526	91	---	---	---	---	7605070	7605083	+	71	7602928	7605520
chr4	7624130	7637395	7624130	7624835	7636692	7637395	87	---	---	---	---	7636119	7636148	+	83	---	---
chr4	7657075	7673025	7657075	7657400	7672705	7673025	88	---	---	---	---	7672029	7672043	+	80	---	---
chr4	7723054	7745020	7723064	7724895	7743182	7745012	99	7723049	7723053	7745021	7745025	7725450	7725516	-	89	7723064	7745015
chr4	7727071	7739000	7727084	7729953	7736123	7738993	99	7727066	7727070	7739001	7739005	7730170	7730209	-	72	7727076	7738991
chr4	7831272	7836151	7831272	7831389	7836034	7836151	99	---	---	---	---	7835866	7835888	+	82	7831272	7836149
chr4	7840404	7854505	7840404	7841502	7853407	7854505	98	---	---	---	---	7842000	7842027	-	82	7840404	7854503
chr4	7957420	7962221	7957420	7957608	7962024	7962221	88	---	---	---	---	7962010	7962022	+	84	7957422	7962216
chr4	8009062	8021751	8009063	8012085	8018729	8021744	99	8009056	8009061	8021752	8021757	8018396	8018450	+	80	---	---
chr4	8065441	8077658	8065441	8066969	8076132	8077658	96	---	---	---	---	8075799	8075812	+	78	8065441	8077653
chr4	8103285	8115309	8103285	8103742	8114846	8115309	98	---	---	---	---	8114616	8114633	+	77	8103288	8115307
chr4	8147789	8157363	8147789	8148253	8156899	8157363	97	---	---	---	---	8148468	8148485	-	72	8147790	8157361
chr4	8245113	8257487	8245113	8245290	8257316	8257487	86	---	---	---	---	8245317	8245336	-	70	8245129	8257472
chr4	8266095	8272362	8266095	8267048	8271499	8272351	86	8266090	8266094	8272363	8272367	8271331	8271352	+	77	8266095	8272348
chr4	8295053	8299808	8295053	8295264	8299577	8299795	92	8295048	8295052	8299809	8299813	8295405	8295423	-	73	8295053	8299807
chr4	8334419	8351147	8334419	8334583	8350986	8351147	88	---	---	---	---	8350178	8350208	+	74	---	---
chr4	8381423	8393675	8381423	8382140	8392964	8393675	94	---	---	---	---	8382650	8382668	-	84	8381423	8393673
chr4	8426238	8437900	8426238	8428989	8435139	8437900	99	---	---	---	---	8429221	8429244	-	70	8426238	8437897
chr4	8440886	8452915	8440886	8441094	8452708	8452915	89	---	---	---	---	8452213	8452231	+	78	---	---
chr4	8441955	8450593	8441955	8444638	8447911	8450593	99	---	---	---	---	8444758	8444785	-	78	8441956	8450591
chr4	8453071	8456342	8453071	8453186	8456227	8456342	89	---	---	---	---	8453318	8453338	-	71	8453072	8456335
chr4	8468356	8477018	8468356	8472075	8473299	8477018	99	---	---	---	---	8473200	8473215	+	81	8468356	8477016
chr4	8498235	8510177	8498235	8498695	8509719	8510177	97	---	---	---	---	8499223	8499240	-	77	8498235	8510175
chr4	8520454	8532098	8520454	8523198	8529352	8532098	99	---	---	---	---	8523431	8523454	-	75	8520454	8532096
chr4	8629539	8635216	8629539	8629898	8634857	8635216	99	---	---	---	---	8634721	8634798	+	73	8629539	8635213
chr4	8639081	8650751	8639081	8641841	8647991	8650751	99	---	---	---	---	8642074	8642097	-	70	8639081	8650749
chr4	8711103	8723375	8711103	8714059	8720419	8723375	99	---	---	---	---	8714121	8714165	-	82	8711103	8723372
chr4	8858024	8860632	8858024	8858248	8860408	8860632	90	---	---	---	---	8860300	8860318	+	89	8858036	8860630
chr4	8888949	8895656	8888949	8889573	8895025	8895656	96	---	---	---	---	8889752	8889766	-	80	8888961	8895648
chr4	8929099	8934565	8929106	8929538	8934129	8934561	98	8929094	8929098	8934566	8934570	8934101	8934127	+	81	8929107	8934564
chr4	8953890	8967055	8953890	8954064	8966869	8967055	85	---	---	---	---	8966527	8966580	+	70	---	---
chr4	9018455	9032984	9018455	9022725	9028748	9032984	98	---	---	---	---	9022999	9023011	-	84	9018455	9032980
chr4	9103877	9112454	9103877	9105821	9110509	9112454	99	---	---	---	---	9110274	9110289	+	81	9103880	9112438
chr4	9117028	9124018	9117028	9117593	9123453	9124018	98	---	---	---	---	9123206	9123229	+	70	9117028	9124008
chr4	9162734	9174404	9162734	9166764	9170223	9174404	96	---	---	---	---	9166846	9166915	-	77	---	---
chr4	9205177	9214607	9205177	9206706	9213112	9214607	87	---	---	---	---	9212902	9212935	+	70	9205182	9214601
chr4	9215474	9227921	9215474	9216192	9227204	9227921	97	---	---	---	---	9216712	9216741	-	73	9215481	9227913
chr4	9247594	9260017	9247609	9248298	9259323	9260013	99	9247589	9247593	9260018	9260022	9258853	9258873	+	71	9247594	9260011
chr4	9260293	9271235	9260293	9260642	9270888	9271235	98	---	---	---	---	9270487	9270501	+	73	9260310	9271232
chr4	9280023	9285955	9280023	9281244	9284734	9285955	96	---	---	---	---	9281266	9281288	-	78	9280026	9285953
chr4	9302605	9314845	9302612	9305586	9311892	9314841	98	9302600	9302604	9314846	9314850	9305650	9305694	-	82	9302607	9314843
chr4	9357670	9365927	9357670	9359292	9364281	9365927	96	---	---	---	---	9359395	9359435	-	75	---	---
chr4	9482334	9492685	9482334	9484182	9490853	9492685	98	---	---	---	---	9490709	9490746	+	73	---	---
chr4	9540938	9545963	9540938	9541063	9545838	9545963	95	---	---	---	---	9541202	9541223	-	77	9540938	9545960
chr4	9562237	9572104	9562237	9562486	9571859	9572104	87	---	---	---	---	9571446	9571463	+	72	---	---
chr4	9566775	9571859	9566775	9567178	9571457	9571859	92	---	---	---	---	9567247	9567261	-	80	9566775	9571857
chr4	9607041	9619745	9607041	9607268	9619520	9619745	87	---	---	---	---	9607839	9607851	-	76	---	---
chr4	9611653	9619496	9611663	9612876	9618285	9619495	97	9611648	9611652	9619497	9619501	9618044	9618062	+	78	9611664	9619493
chr4	9626893	9645420	9626893	9627435	9644878	9645420	85	---	---	---	---	9628199	9628226	-	75	9626904	9645417
chr4	9736914	9750080	9736916	9738441	9748538	9750074	96	9736908	9736913	9750081	9750086	9738811	9738875	-	81	9736916	9750071
chr4	9792504	9804224	9792509	9793218	9803513	9804222	99	9792499	9792503	9804225	9804229	9802998	9803018	+	71	9792505	9804218
chr4	9814853	9819766	9814853	9815219	9819376	9819766	91	---	---	---	---	9815407	9815426	-	70	9814862	9819764
chr4	9824508	9839128	9824508	9824844	9838800	9839128	90	---	---	---	---	9838119	9838167	+	83	---	---
chr4	9841607	9849613	9841607	9842136	9849084	9849613	92	---	---	---	---	9848737	9848820	+	70	9841612	9849611
chr4	9865846	9872743	9865846	9866180	9872409	9872743	97	---	---	---	---	9872097	9872126	+	80	9865852	9872741
chr4	9998889	10011045	9998902	9999896	10010038	10011032	98	9998883	9998888	10011046	10011051	10009672	10009689	+	72	9998906	10011030
chr4	10031492	10036263	10031492	10031818	10035907	10036263	85	---	---	---	---	10031820	10031889	-	72	10031492	10036260
chr4	10113984	10134611	10113984	10114259	10134336	10134611	98	---	---	---	---	10133332	10133352	+	85	---	---
chr4	10122732	10132418	10122732	10122921	10132229	10132418	95	---	---	---	---	10123329	10123345	-	88	---	---
chr4	10129366	10132049	10129368	10129829	10131586	10132049	98	10129359	10129365	10132050	10132056	10129878	10129891	-	71	10129369	10132047
chr4	10260555	10265206	10260555	10260806	10264953	10265206	97	---	---	---	---	---	---	0	--	10260564	10265204
chr4	10337362	10348462	10337363	10337834	10347986	10348457	96	10337357	10337361	10348463	10348467	10347529	10347565	+	70	10337364	10348454
chr4	10400519	10413464	10400519	10400798	10413185	10413464	96	---	---	---	---	10412672	10412687	+	81	10400519	10413462
chr4	10417679	10420561	10417679	10418008	10420215	10420561	87	---	---	---	---	10418023	10418040	-	77	10417682	10420551
chr4	10425022	10436244	10425024	10427603	10433657	10436235	99	10425017	10425021	10436245	10436249	10433546	10433577	+	84	10425024	10436241
chr4	10440960	10450133	10440960	10441303	10449798	10450133	87	---	---	---	---	10449422	10449452	+	77	10440967	10450124
chr4	10473973	10495164	10473973	10476116	10493021	10495164	98	---	---	---	---	10492176	10492210	+	82	---	---
chr4	10488987	10495705	10488987	10489528	10495159	10495705	97	---	---	---	---	10494879	10494916	+	73	---	---
chr4	10548425	10560825	10548425	10549128	10560122	10560825	98	---	---	---	---	10559572	10559615	+	77	10548425	10560823
chr4	10564410	10567961	10564410	10564931	10567440	10567961	99	---	---	---	---	10567327	10567340	+	85	10564410	10567958
chr4	10596137	10616071	10596137	10596599	10615607	10616071	97	---	---	---	---	10597427	10597458	-	75	10596137	10616062
chr4	10622701	10628201	10622701	10623100	10627802	10628201	97	---	---	---	---	10623134	10623145	-	91	10622704	10628198
chr4	10629641	10634692	10629641	10629908	10634421	10634692	93	---	---	---	---	10634253	10634283	+	70	---	---
chr4	10634694	10644999	10634694	10636609	10643115	10644999	94	---	---	---	---	10643005	10643016	+	83	10634707	10644994
chr4	10707570	10716894	10707573	10708805	10715654	10716888	97	10707565	10707569	10716895	10716899	10715526	10715599	+	79	10707571	10716889
chr4	10762407	10768925	10762407	10762833	10768507	10768925	92	---	---	---	---	10762968	10762980	-	84	10762407	10768922
chr4	10775183	10783217	10775183	10777795	10780399	10783217	89	---	---	---	---	10777892	10777926	-	74	10775184	10783215
chr4	10787422	10796699	10787435	10788939	10795174	10796695	96	10787417	10787421	10796700	10796704	10789232	10789251	-	70	10787436	10796692
chr4	10810768	10818256	10810768	10811473	10817551	10818256	96	---	---	---	---	10811705	10811777	-	71	10810771	10818248
chr4	10818807	10825182	10818807	10820139	10823862	10825182	88	---	---	---	---	10820308	10820326	-	78	10818807	10825181
chr4	10827427	10840143	10827440	10830635	10836952	10840138	96	10827422	10827426	10840144	10840148	10830752	10830782	-	80	10827429	10840136
chr4	10858832	10871560	10858832	10861872	10868520	10871560	99	---	---	---	---	10868188	10868239	+	78	---	---
chr4	10888415	10898282	10888415	10888689	10898008	10898282	95	---	---	---	---	10897542	10897594	+	84	10888417	10898281
chr4	10905707	10912725	10905707	10907054	10911377	10912725	97	---	---	---	---	10911196	10911223	+	75	10905709	10912721
chr4	10915633	10927676	10915642	10916652	10926671	10927675	97	10915628	10915632	10927677	10927681	10926267	10926290	+	70	10915642	10927673
chr4	10957895	10962678	10957895	10958154	10962432	10962678	94	---	---	---	---	10962312	10962346	+	77	10957900	10962676
chr4	10978205	10990184	10978214	10979755	10988615	10990169	98	10978200	10978204	10990185	10990189	10980170	10980187	-	88	---	---
chr4	10995065	11007436	10995065	10995762	11006739	11007436	99	---	---	---	---	11006191	11006239	+	77	10995070	11007434
chr4	11050674	11065818	11050674	11051395	11065097	11065818	97	---	---	---	---	11052045	11052073	-	93	11050678	11065816
chr4	11076951	11081353	11076960	11079177	11079176	11081351	91	11076946	11076950	11081354	11081358	---	---	0	--	---	---
chr4	11077368	11080697	11077368	11078528	11079546	11080697	90	---	---	---	---	---	---	0	--	11077375	11080683
chr4	11086885	11091666	11086885	11087001	11091550	11091666	99	---	---	---	---	11091362	11091397	+	72	11086888	11091664
chr4	11107517	11118520	11107524	11108464	11117589	11118520	89	11107512	11107516	11118521	11118525	11108836	11108865	-	80	---	---
chr4	11107924	11118091	11107924	11108028	11117987	11118091	91	---	---	---	---	11117608	11117624	+	88	---	---
chr4	11108876	11111984	11108876	11109623	11111240	11111984	96	---	---	---	---	---	---	0	--	11108891	11111980
chr4	11121521	11133916	11121521	11122219	11133218	11133916	99	---	---	---	---	11122723	11122768	-	78	11121521	11133914
chr4	11233211	11238410	11233211	11233619	11238002	11238410	99	---	---	---	---	11237931	11237943	+	92	11233212	11238408
chr4	11265303	11280527	11265303	11266536	11279294	11280527	99	---	---	---	---	11278691	11278720	+	73	11265303	11280525
chr4	11280797	11293212	11280797	11281686	11292324	11293212	95	---	---	---	---	11292001	11292015	+	73	---	---
chr4	11317861	11331077	11317861	11319412	11329525	11331077	98	---	---	---	---	11329078	11329133	+	80	11317865	11331076
chr4	11332516	11341792	11332516	11333213	11341095	11341792	99	---	---	---	---	11340711	11340727	+	70	11332516	11341790
chr4	11355594	11364905	11355594	11357107	11363392	11364905	98	---	---	---	---	11363077	11363096	+	70	11355594	11364903
chr4	11394184	11408985	11394198	11396717	11406461	11408980	99	11394179	11394183	11408986	11408990	11397177	11397205	-	82	11394196	11408980
chr4	11410558	11418542	11410558	11411791	11417313	11418542	98	---	---	---	---	11412015	11412033	-	73	11410558	11418540
chr4	11419916	11429128	11419918	11421506	11427535	11429122	99	11419909	11419915	11429129	11429135	11427415	11427442	+	78	11419921	11429120
chr4	11432970	11452070	11432970	11433642	11451381	11452070	91	---	---	---	---	11450543	11450560	+	72	11432972	11452068
chr4	11460669	11473074	11460669	11461374	11472369	11473074	98	---	---	---	---	11471819	11471864	+	76	11460672	11473071
chr4	11492027	11499681	11492027	11493200	11498502	11499681	97	---	---	---	---	11493352	11493407	-	82	11492027	11499675
chr4	11524504	11531668	11524506	11525915	11530232	11531657	98	11524499	11524503	11531669	11531673	11530124	11530178	+	80	11524506	11531652
chr4	11546048	11558439	11546048	11546757	11557732	11558439	97	---	---	---	---	11557183	11557225	+	76	11546048	11558436
chr4	11561676	11567840	11561690	11561822	11567696	11567828	89	11561670	11561675	11567841	11567846	11562086	11562115	-	70	11561685	11567838
chr4	11573628	11594042	11573628	11575019	11592651	11594042	90	---	---	---	---	11591809	11591827	+	73	11573630	11594028
chr4	11583947	11595456	11583947	11584334	11595084	11595456	88	---	---	---	---	11584847	11584861	-	80	11583948	11595454
chr4	11602468	11614345	11602468	11605329	11611293	11614345	90	---	---	---	---	11605440	11605505	-	71	---	---
chr4	11659213	11669396	11659213	11661037	11667614	11669396	96	---	---	---	---	11661124	11661168	-	73	11659213	11669391
chr4	11672734	11681300	11672734	11676087	11677949	11681300	95	---	---	---	---	11677849	11677868	+	80	11672749	11681282
chr4	11690371	11702754	11690371	11691938	11701166	11702754	95	---	---	---	---	---	---	0	--	11690374	11702752
chr4	11724569	11736232	11724569	11725029	11735772	11736232	97	---	---	---	---	11725531	11725547	-	76	11724569	11736230
chr4	11743724	11755562	11743726	11744181	11755102	11755557	97	11743719	11743723	11755563	11755567	11754650	11754677	+	71	11743724	11755554
chr4	11756531	11778177	11756531	11757229	11777479	11778177	97	---	---	---	---	11757813	11757827	-	86	11756531	11778175
chr4	11760159	11769407	11760166	11761751	11767812	11769397	99	11760154	11760158	11769408	11769412	11767689	11767716	+	78	11760163	11769401
chr4	11813225	11834657	11813225	11815057	11832831	11834657	98	---	---	---	---	11832155	11832171	+	100	---	---
chr4	11837806	11845706	11837806	11839147	11844361	11845706	97	---	---	---	---	11839382	11839408	-	70	11837807	11845704
chr4	11865311	11880695	11865311	11866588	11879413	11880695	97	---	---	---	---	11878776	11878798	+	78	11865311	11880692
chr4	11867921	11875807	11867921	11869163	11874565	11875807	98	---	---	---	---	11869397	11869415	-	73	11867926	11875804
chr4	11889407	11893977	11889408	11890505	11892871	11893970	91	11889401	11889406	11893978	11893983	11890561	11890572	-	83	11889408	11893967
chr4	11935976	11955648	11935988	11937012	11954599	11955641	94	11935970	11935975	11955649	11955654	11937804	11937892	-	76	11935986	11955639
chr4	11939819	11948109	11939819	11941474	11946454	11948109	99	---	---	---	---	11946318	11946358	+	75	11939819	11948107
chr4	11992130	12013585	11992144	11992584	12013114	12013576	92	11992125	11992129	12013586	12013590	11993585	11993603	-	73	11992145	12013578
chr4	11996876	12005285	11996876	11997430	12004732	12005285	97	---	---	---	---	11997770	11997781	-	83	11996877	12005282
chr4	12015412	12027748	12015412	12015874	12027286	12027748	99	---	---	---	---	12026750	12026792	+	72	12015413	12027746
chr4	12034902	12037723	12034902	12035422	12037203	12037723	96	---	---	---	---	12035500	12035513	-	78	---	---
chr4	12101051	12114656	12101051	12101192	12114514	12114656	96	---	---	---	---	12101750	12101766	-	76	---	---
chr4	12104035	12113852	12104035	12106277	12111453	12113852	92	---	---	---	---	12111311	12111325	+	73	12104035	12113850
chr4	12171115	12180360	12171115	12172631	12178845	12180360	98	---	---	---	---	12178554	12178573	+	70	12171115	12180358
chr4	12198478	12206312	12198478	12199732	12205058	12206312	99	---	---	---	---	12204849	12204884	+	72	12198482	12206309
chr4	12216090	12220938	12216104	12216308	12220727	12220930	93	12216085	12216089	12220939	12220943	12220626	12220697	+	73	12216104	12220936
chr4	12255427	12269786	12255442	12256170	12269055	12269783	97	12255422	12255426	12269787	12269791	12268534	12268550	+	70	12255429	12269781
chr4	12457074	12478762	12457074	12457711	12478124	12478762	93	---	---	---	---	12477248	12477284	+	83	---	---
chr4	12472223	12475007	12472223	12472489	12474741	12475007	85	---	---	---	---	12474632	12474649	+	77	12472232	12475005
chr4	12483219	12495105	12483219	12483787	12494551	12495105	87	---	---	---	---	12494262	12494283	+	72	---	---
chr4	12548755	12561078	12548755	12549460	12560373	12561078	98	---	---	---	---	12549992	12550006	-	80	12548756	12561076
chr4	12563488	12572314	12563488	12564211	12571577	12572314	89	---	---	---	---	12564504	12564546	-	76	---	---
chr4	12582160	12591631	12582160	12583042	12590741	12591631	98	---	---	---	---	12590379	12590397	+	73	---	---
chr4	12631424	12639225	12631424	12632676	12637973	12639225	88	---	---	---	---	---	---	0	--	12631426	12639223
chr4	12645263	12666513	12645263	12645985	12665791	12666513	96	---	---	---	---	12646836	12646849	-	78	12645263	12666512
chr4	12649370	12657589	12649379	12650614	12656364	12657588	98	12649365	12649369	12657590	12657594	12656122	12656140	+	78	12649379	12657585
chr4	12687688	12696540	12687688	12688790	12695438	12696540	99	---	---	---	---	12695106	12695146	+	82	12687689	12696538
chr4	12697455	12702750	12697455	12698855	12701363	12702750	97	---	---	---	---	12701282	12701308	+	70	12697466	12702747
chr4	12697942	12702098	12697942	12698210	12701830	12702098	99	---	---	---	---	---	---	0	--	12697949	12702095
chr4	12718383	12724150	12718383	12718632	12723866	12724150	85	---	---	---	---	12723799	12723816	+	83	12718383	12724148
chr4	12725824	12733998	12725824	12726988	12732826	12733998	96	---	---	---	---	12727200	12727215	-	87	12725841	12733996
chr4	12768325	12775350	12768335	12768563	12775117	12775337	87	12768320	12768324	12775351	12775355	12768787	12768809	-	91	12768333	12775341
chr4	12780527	12800766	12780527	12780732	12800561	12800766	96	---	---	---	---	12799611	12799640	+	76	---	---
chr4	12783194	12795437	12783194	12783908	12794724	12795437	95	---	---	---	---	12794193	12794211	+	84	12783194	12795435
chr4	12800766	12809456	12800766	12801377	12808846	12809456	94	---	---	---	---	12801723	12801738	-	75	---	---
chr4	12828671	12834060	12828671	12829143	12833586	12834060	98	---	---	---	---	12829271	12829294	-	70	12828671	12834058
chr4	12836985	12842788	12836985	12837349	12842424	12842788	98	---	---	---	---	12837393	12837416	-	83	12836986	12842785
chr4	12880198	12892796	12880198	12883190	12889803	12892796	98	---	---	---	---	12883465	12883521	-	80	---	---
chr4	12910042	12930660	12910047	12911699	12929028	12930652	93	12910036	12910041	12930661	12930666	12912501	12912517	-	76	12910047	12930658
chr4	12924431	12932661	12924431	12924660	12932440	12932661	89	---	---	---	---	12924940	12924960	-	80	12924446	12932646
chr4	12930654	12940676	12930654	12931996	12939384	12940676	90	---	---	---	---	12939219	12939283	+	78	12930665	12940673
chr4	12951473	12960890	12951476	12952695	12959665	12960883	96	12951468	12951472	12960891	12960895	12959408	12959423	+	81	12951477	12960881
chr4	12991727	13010339	12991727	12991887	13010181	13010339	85	---	---	---	---	12992483	12992510	-	75	---	---
chr4	12994390	13006672	12994402	12995108	13005965	13006669	96	12994385	12994389	13006673	13006677	12995560	12995572	-	84	12994398	13006660
chr4	13060102	13071810	13060102	13062930	13068964	13071810	87	---	---	---	---	13068823	13068846	+	83	13060104	13071807
chr4	13094854	13100874	13094869	13097233	13098142	13100871	85	13094849	13094853	13100875	13100879	13097237	13097270	-	79	---	---
chr4	13116476	13131478	13116476	13117927	13130013	13131478	96	---	---	---	---	13129957	13129987	+	74	13116476	13131475
chr4	13166143	13172775	13166143	13167225	13171688	13172775	96	---	---	---	---	13171517	13171534	+	77	13166143	13172773
chr4	13185882	13194153	13185882	13187121	13192908	13194153	96	---	---	---	---	13192674	13192689	+	87	13185882	13194151
chr4	13227273	13233168	13227273	13228047	13232394	13233168	99	---	---	---	---	13228254	13228265	-	83	---	---
chr4	13233289	13240944	13233289	13234228	13240004	13240944	98	---	---	---	---	13234324	13234364	-	75	13233292	13240942
chr4	13262442	13274854	13262442	13263140	13274155	13274854	98	---	---	---	---	13263644	13263689	-	78	13262443	13274852
chr4	13296649	13303729	13296649	13297928	13302471	13303729	97	---	---	---	---	13302363	13302417	+	80	13296649	13303727
chr4	13321898	13327111	13321898	13322300	13326709	13327111	99	---	---	---	---	13326627	13326648	+	72	13321898	13327106
chr4	13347330	13365382	13347330	13347724	13364988	13365382	96	---	---	---	---	13364422	13364440	+	73	13347330	13365380
chr4	13349505	13364046	13349505	13353081	13360673	13364046	92	---	---	---	---	13360309	13360327	+	84	13349505	13364031
chr4	13381959	13391695	13381959	13382517	13391139	13391695	89	---	---	---	---	13390755	13390769	+	80	13381960	13391691
chr4	13400497	13417451	13400502	13400638	13417307	13417443	96	13400492	13400496	13417452	13417456	13416662	13416697	+	91	---	---
chr4	13400623	13421669	13400623	13401137	13421156	13421669	95	---	---	---	---	13420645	13420670	+	84	---	---
chr4	13402130	13416664	13402130	13406060	13412732	13416664	99	---	---	---	---	13412490	13412511	+	81	13402130	13416661
chr4	13441039	13453437	13441039	13441741	13452735	13453437	98	---	---	---	---	13442227	13442269	-	74	13441039	13453432
chr4	13474806	13478189	13474806	13475504	13477491	13478189	97	---	---	---	---	13475545	13475567	-	73	13474806	13478187
chr4	13475738	13491726	13475738	13476709	13490755	13491726	98	---	---	---	---	13477009	13477026	-	72	13475741	13491709
chr4	13498452	13510829	13498452	13499137	13510144	13510829	99	---	---	---	---	13499640	13499688	-	75	13498452	13510827
chr4	13511763	13519299	13511763	13513047	13518015	13519299	98	---	---	---	---	13513266	13513295	-	70	13511766	13519296
chr4	13530927	13538875	13530927	13532306	13537495	13538875	98	---	---	---	---	13532530	13532544	-	73	13530928	13538873
chr4	13548255	13560618	13548255	13548953	13559920	13560618	99	---	---	---	---	13549448	13549502	-	70	13548255	13560608
chr4	13570884	13588562	13570884	13571001	13588445	13588562	92	---	---	---	---	13587757	13587775	+	78	13570884	13588556
chr4	13575758	13587957	13575758	13577306	13586410	13587957	99	---	---	---	---	13577308	13577319	-	100	13575758	13587954
chr4	13599761	13616843	13599761	13600788	13615803	13616843	86	---	---	---	---	13615052	13615068	+	70	---	---
chr4	13601651	13615418	13601651	13601812	13615257	13615418	95	---	---	---	---	13602410	13602433	-	83	13601665	13615406
chr4	13603207	13615257	13603207	13603660	13614804	13615257	98	---	---	---	---	13614574	13614591	+	72	13603210	13615255
chr4	13616825	13626067	13616832	13617798	13625082	13626061	93	13616819	13616824	13626068	13626073	13618087	13618126	-	82	13616832	13626055
chr4	13636186	13644923	13636186	13636738	13644381	13644923	94	---	---	---	---	13636978	13637000	-	91	---	---
chr4	13654049	13659609	13654049	13654422	13659236	13659609	98	---	---	---	---	13659158	13659172	+	93	13654050	13659607
chr4	13670123	13675342	13670123	13670446	13675023	13675342	95	---	---	---	---	13670637	13670665	-	75	13670123	13675338
chr4	13690936	13703192	13690936	13691634	13702494	13703192	97	---	---	---	---	13701967	13701978	+	91	13690940	13703190
chr4	13727477	13739942	13727477	13728845	13738586	13739942	94	---	---	---	---	13729284	13729326	-	72	13727487	13739940
chr4	13731402	13734333	13731402	13731687	13734048	13734333	85	---	---	---	---	---	---	0	--	13731402	13734329
chr4	13742352	13757039	13742352	13746445	13752945	13757039	99	---	---	---	---	13746756	13746770	-	86	---	---
chr4	13758505	13765453	13758509	13761028	13762934	13765453	95	13758500	13758504	13765454	13765458	13762846	13762861	+	87	13758507	13765451
chr4	13758509	13765283	13758509	13760858	13762934	13765283	95	---	---	---	---	13762846	13762861	+	87	---	---
chr4	13793548	13799759	13793548	13794416	13798902	13799759	94	---	---	---	---	13798735	13798756	+	77	13793548	13799757
chr4	13809694	13814994	13809694	13810144	13814544	13814994	98	---	---	---	---	13810186	13810200	-	80	13809694	13814992
chr4	13849805	13854319	13849820	13850210	13853921	13854309	97	13849800	13849804	13854320	13854324	13853842	13853858	+	82	13849811	13854314
chr4	13865934	13878412	13865934	13866766	13877578	13878412	95	---	---	---	---	13877257	13877268	+	83	13865950	13878409
chr4	13892863	13903847	13892863	13894091	13902640	13903847	96	---	---	---	---	13902271	13902284	+	85	13892863	13903845
chr4	13915779	13921528	13915779	13916047	13921260	13921528	96	---	---	---	---	13916280	13916308	-	72	13915782	13921524
chr4	13937149	13949434	13937149	13937845	13948737	13949434	99	---	---	---	---	13948192	13948232	+	75	13937149	13949432
chr4	13957891	13962843	13957891	13958125	13962609	13962843	97	---	---	---	---	13962431	13962465	+	77	13957891	13962830
chr4	13972378	13977570	13972383	13972787	13977165	13977569	99	13972373	13972377	13977571	13977575	13972807	13972829	-	73	13972381	13977569
chr4	13986725	13991755	13986725	13986970	13991500	13991755	87	---	---	---	---	13991288	13991300	+	76	13986736	13991753
chr4	14016376	14025652	14016376	14017893	14024135	14025652	99	---	---	---	---	14023844	14023863	+	70	14016376	14025650
chr4	14031458	14039469	14031458	14032696	14038234	14039469	98	---	---	---	---	14032915	14032933	-	78	14031458	14039463
chr4	14049784	14059048	14049784	14051808	14057025	14059048	96	---	---	---	---	14051875	14051896	-	72	---	---
chr4	14053765	14056463	14053765	14053874	14056354	14056463	98	---	---	---	---	14053977	14053993	-	76	---	---
chr4	14068767	14074772	14068777	14069976	14073572	14074772	95	14068762	14068766	14074773	14074777	14073559	14073570	+	100	14068777	14074767
chr4	14079638	14091579	14079638	14080096	14091121	14091579	99	---	---	---	---	14080311	14080328	-	77	14079639	14091577
chr4	14093738	14103321	14093738	14094990	14102069	14103321	92	---	---	---	---	---	---	0	--	14093738	14103318
chr4	14106028	14126380	14106031	14106716	14125695	14126380	97	14106023	14106027	14126381	14126385	14107528	14107557	-	70	---	---
chr4	14112179	14120657	14112179	14113437	14119378	14120657	98	---	---	---	---	14113656	14113671	-	87	14112179	14120654
chr4	14152735	14163379	14152735	14155432	14160657	14163375	97	14152730	14152734	14163380	14163384	14155630	14155655	-	73	14152735	14163373
chr4	14211965	14225357	14211973	14212679	14224651	14225357	99	14211960	14211964	14225358	14225362	14224065	14224092	+	78	14211966	14225355
chr4	14227125	14232763	14227125	14227527	14232361	14232763	99	---	---	---	---	14227609	14227710	-	70	14227125	14232761
chr4	14251083	14265399	14251083	14252129	14264353	14265399	98	---	---	---	---	14263794	14263810	+	70	14251083	14265397
chr4	14272874	14282339	14272874	14274501	14280679	14282339	94	---	---	---	---	14280544	14280583	+	75	14272874	14282337
chr4	14313498	14333911	14313498	14315184	14332268	14333911	90	---	---	---	---	14331787	14331816	+	70	14313499	14333903
chr4	14325605	14333908	14325605	14326162	14333351	14333908	98	---	---	---	---	14326495	14326522	-	71	14325607	14333903
chr4	14360632	14364017	14360632	14360838	14363799	14364006	97	14360626	14360631	14364018	14364023	14363672	14363692	+	71	14360644	14364007
chr4	14380248	14396087	14380248	14380682	14395655	14396087	93	---	---	---	---	14394906	14394926	+	80	14380252	14396076
chr4	14380865	14389518	14380865	14382456	14387927	14389518	99	---	---	---	---	14382551	14382578	-	78	14380871	14389516
chr4	14397425	14418102	14397425	14397815	14417712	14418102	98	---	---	---	---	14416948	14416965	+	72	14397435	14418100
chr4	14405493	14417726	14405507	14405968	14417251	14417712	97	14405488	14405492	14417727	14417731	14416948	14416965	+	72	14405499	14417710
chr4	14424924	14434565	14424924	14427931	14431551	14434557	99	14424919	14424923	14434566	14434570	14428054	14428077	-	79	---	---
chr4	14451604	14466522	14451604	14452156	14465970	14466522	97	---	---	---	---	14452785	14452814	-	80	14451604	14466520
chr4	14461349	14472387	14461349	14461873	14471875	14472387	91	---	---	---	---	14462142	14462160	-	73	---	---
chr4	14462639	14466948	14462639	14463066	14466522	14466948	86	---	---	---	---	14463156	14463171	-	100	14462639	14466930
chr4	14472084	14479782	14472096	14473176	14478698	14479771	89	14472079	14472083	14479783	14479787	14473277	14473297	-	76	---	---
chr4	14497778	14501541	14497778	14499284	14500026	14501541	91	---	---	---	---	---	---	0	--	14497784	14501538
chr4	14507392	14514899	14507392	14508659	14513619	14514899	97	---	---	---	---	14508712	14508767	-	82	14507393	14514897
chr4	14518437	14529651	14518437	14521278	14527175	14529651	85	---	---	---	---	14521396	14521419	-	79	14518437	14529649
chr4	14537871	14559362	14537871	14538033	14559200	14559362	93	---	---	---	---	14539013	14539092	-	75	14537885	14559354
chr4	14539529	14547815	14539529	14541176	14546161	14547808	99	14539524	14539528	14547816	14547820	14546025	14546065	+	75	14539529	14547808
chr4	14559365	14571435	14559365	14559836	14570963	14571435	94	---	---	---	---	14570511	14570540	+	70	14559365	14571424
chr4	14614490	14628076	14614490	14615254	14627322	14628075	91	14614485	14614489	14628077	14628081	14615808	14615820	-	84	14614490	14628072
chr4	14628220	14640648	14628220	14628920	14639948	14640648	99	---	---	---	---	14629426	14629472	-	78	14628220	14640646
chr4	14659759	14667357	14659760	14661040	14666067	14667347	99	14659754	14659758	14667358	14667362	14661263	14661292	-	70	14659760	14667351
chr4	14671860	14687384	14671860	14672579	14686664	14687384	96	---	---	---	---	14673265	14673284	-	85	14671864	14687382
chr4	14673324	14681132	14673324	14674893	14679550	14681132	89	---	---	---	---	14679403	14679418	+	81	14673329	14681124
chr4	14677559	14685749	14677559	14678793	14684515	14685749	99	---	---	---	---	14679015	14679033	-	78	14677559	14685746
chr4	14709687	14730965	14709687	14711143	14729503	14730965	93	---	---	---	---	14711810	14711827	-	72	14709687	14730963
chr4	14717457	14727097	14717461	14718062	14726481	14727091	96	14717452	14717456	14727098	14727102	14718229	14718253	-	84	14717468	14727087
chr4	14720391	14726452	14720406	14720991	14725866	14726451	97	14720386	14720390	14726453	14726457	14721058	14721077	-	75	14720406	14726446
chr4	14735766	14744038	14735766	14736972	14742777	14744038	91	---	---	---	---	14737197	14737231	-	71	14735766	14744036
chr4	14750595	14758683	14750595	14751840	14757460	14758683	93	---	---	---	---	14752079	14752101	-	91	14750602	14758681
chr4	14777390	14782612	14777390	14777629	14782373	14782612	99	---	---	---	---	14782205	14782240	+	72	14777390	14782610
chr4	14784902	14790309	14784902	14785422	14789852	14790309	87	---	---	---	---	14785424	14785486	-	76	14784902	14790307
chr4	14792858	14798410	14792868	14793278	14797999	14798409	99	14792853	14792857	14798411	14798415	14797808	14797916	+	70	14792866	14798409
chr4	14814563	14835501	14814563	14817904	14832133	14835501	85	---	---	---	---	14831829	14831847	+	78	---	---
chr4	14825872	14829786	14825872	14827117	14828547	14829786	92	---	---	---	---	14827181	14827197	-	82	14825872	14829784
chr4	14831005	14851273	14831005	14831725	14850553	14851273	95	---	---	---	---	14832302	14832316	-	86	14831006	14851270
chr4	14835501	14843468	14835501	14836696	14842273	14843468	98	---	---	---	---	14841994	14842024	+	74	14835501	14843465
chr4	14856756	14869817	14856763	14858245	14868282	14869816	93	14856751	14856755	14869818	14869822	14858615	14858736	-	79	14856756	14869814
chr4	14856999	14869278	14856999	14857707	14868518	14869278	88	---	---	---	---	14868283	14868297	+	80	---	---
chr4	14900434	14902707	14900434	14900663	14902478	14902707	99	---	---	---	---	14902427	14902453	+	70	14900436	14902705
chr4	14989603	14994597	14989603	14991585	14992580	14994597	89	---	---	---	---	---	---	0	--	14989610	14994580
chr4	15000001	15008319	15000014	15001671	15006655	15008306	96	14999995	15000000	15008320	15008325	15001765	15001805	-	73	15000014	15008311
chr4	15024735	15041252	15024735	15025234	15040753	15041252	96	---	---	---	---	15025922	15025934	-	76	15024742	15041250
chr4	15032843	15048514	15032843	15036477	15044912	15048514	90	---	---	---	---	15044557	15044581	+	80	---	---
chr4	15043313	15052604	15043313	15044522	15051368	15052600	95	15043307	15043312	15052605	15052610	15044770	15044785	-	81	15043313	15052597
chr4	15092463	15104234	15092463	15092687	15104010	15104234	97	---	---	---	---	15093138	15093155	-	72	15092464	15104233
chr4	15107318	15121646	15107318	15108360	15120604	15121646	98	---	---	---	---	15108901	15108917	-	70	15107318	15121640
chr4	15125732	15141694	15125745	15126412	15141033	15141691	92	15125727	15125731	15141695	15141699	15127068	15127143	-	71	---	---
chr4	15131222	15135073	15131222	15131376	15134919	15135073	94	---	---	---	---	15131448	15131466	-	73	15131223	15135067
chr4	15139452	15146660	15139452	15141579	15144382	15146660	85	---	---	---	---	15141635	15141647	-	92	---	---
chr4	15143205	15151318	15143205	15144568	15149976	15151318	96	---	---	---	---	15149832	15149890	+	83	15143206	15151315
chr4	15173558	15185275	15173558	15177588	15181246	15185275	94	---	---	---	---	15177689	15177701	-	84	---	---
chr4	15197165	15210746	15197165	15199668	15208195	15210746	96	---	---	---	---	15199996	15200015	-	70	---	---
chr4	15228660	15240962	15228660	15229727	15239898	15240962	98	---	---	---	---	15239435	15239451	+	82	15228663	15240960
chr4	15242478	15254809	15242478	15243700	15253572	15254809	96	---	---	---	---	15244081	15244097	-	100	15242479	15254804
chr4	15260508	15272790	15260508	15261202	15272096	15272790	98	---	---	---	---	15271551	15271592	+	76	15260509	15272785
chr4	15317427	15326683	15317430	15320968	15323144	15326682	99	15317422	15317426	15326684	15326688	15321040	15321055	-	87	15317430	15326679
chr4	15342053	15349825	15342053	15343249	15348617	15349825	91	---	---	---	---	15348383	15348440	+	70	15342054	15349823
chr4	15363901	15376240	15363909	15364633	15375505	15376229	96	15363895	15363900	15376241	15376246	15365163	15365177	-	80	15363910	15376235
chr4	15389463	15397645	15389463	15389819	15397288	15397645	95	---	---	---	---	15390100	15390113	-	85	15389470	15397644
chr4	15403980	15412228	15403980	15405612	15410574	15412228	94	---	---	---	---	15410439	15410479	+	73	15403980	15412226
chr4	15404992	15411870	15404992	15405275	15411587	15411870	96	---	---	---	---	15405452	15405481	-	80	---	---
chr4	15416376	15435307	15416376	15416651	15435032	15435307	97	---	---	---	---	15417440	15417463	-	70	---	---
chr4	15422327	15434824	15422327	15423054	15434097	15434824	96	---	---	---	---	15433544	15433584	+	70	15422330	15434822
chr4	15439256	15447507	15439256	15440888	15445873	15447507	93	---	---	---	---	15440981	15441021	-	73	15439256	15447504
chr4	15484669	15493505	15484671	15485505	15492658	15493492	95	15484664	15484668	15493506	15493510	15485834	15485863	-	80	15484671	15493502
chr4	15507382	15515151	15507382	15509035	15513499	15515151	98	---	---	---	---	15513363	15513403	+	75	15507382	15515149
chr4	15543921	15555529	15543921	15544926	15554524	15555529	97	---	---	---	---	15554132	15554153	+	72	15543925	15555526
chr4	15555528	15563069	15555528	15556291	15562307	15563069	98	---	---	---	---	15556486	15556505	-	80	15555529	15563067
chr4	15578231	15590714	15578232	15578954	15589985	15590707	97	15578226	15578230	15590715	15590719	15579469	15579506	-	73	15578232	15590705
chr4	15606459	15611905	15606459	15606818	15611520	15611905	90	---	---	---	---	15611314	15611331	+	72	15606459	15611903
chr4	15626790	15642894	15626790	15628013	15641675	15642887	91	15626784	15626789	15642895	15642900	15628227	15628301	-	72	15626790	15642891
chr4	15626790	15642517	15626790	15627643	15641675	15642517	91	---	---	---	---	15628227	15628301	-	72	15626790	15642508
chr4	15630285	15638378	15630285	15631625	15637038	15638378	99	---	---	---	---	15631710	15631775	-	81	15630286	15638375
chr4	15647583	15653245	15647584	15648501	15652317	15653234	99	15647577	15647582	15653246	15653251	15648534	15648561	-	82	15647591	15653240
chr4	15679118	15686211	15679118	15679410	15685928	15686211	94	---	---	---	---	15679464	15679540	-	71	---	---
chr4	15690285	15692942	15690285	15690697	15692530	15692942	99	---	---	---	---	15692471	15692484	+	71	15690289	15692940
chr4	15727301	15739732	15727301	15727984	15739037	15739732	96	---	---	---	---	15738484	15738521	+	73	15727301	15739719
chr4	15741021	15748602	15741021	15742300	15747317	15748602	99	---	---	---	---	15742522	15742536	-	73	15741021	15748600
chr4	15765822	15780384	15765822	15769767	15776441	15780384	99	---	---	---	---	15770012	15770036	-	76	15765822	15780381
chr4	15783577	15793649	15783577	15786039	15791230	15793649	97	---	---	---	---	15786182	15786194	-	92	15783577	15793646
chr4	15794162	15813230	15794162	15795188	15812199	15813230	91	---	---	---	---	15811475	15811491	+	70	15794162	15813228
chr4	15821064	15834849	15821068	15822085	15833818	15834835	97	15821059	15821063	15834850	15834854	15833289	15833322	+	76	15821068	15834847
chr4	15836005	15848507	15836005	15836769	15847743	15848507	99	---	---	---	---	15847194	15847239	+	78	15836005	15848505
chr4	15868816	15873986	15868816	15869016	15873787	15873986	92	---	---	---	---	15873586	15873604	+	73	15868819	15873984
chr4	15884456	15889669	15884456	15884716	15889405	15889669	96	---	---	---	---	15884886	15884914	-	72	15884458	15889652
chr4	15901953	15908763	15901953	15903118	15907607	15908763	95	---	---	---	---	15903330	15903343	-	85	15901953	15908761
chr4	15935283	15953194	15935298	15936335	15952144	15953180	98	15935278	15935282	15953195	15953199	15937079	15937094	-	81	15935295	15953191
chr4	15948316	15952013	15948323	15948785	15951548	15952010	98	15948311	15948315	15952014	15952018	15951472	15951483	+	75	15948324	15952007
chr4	15964628	15986282	15964630	15965836	15985073	15986281	97	15964623	15964627	15986283	15986287	15966402	15966431	-	73	15964628	15986278
chr4	15967850	15980275	15967851	15968548	15979566	15980263	98	15967843	15967849	15980276	15980282	15969052	15969097	-	78	15967851	15980261
chr4	15996985	16006503	15996995	15998531	16004953	16006490	95	15996978	15996984	16006504	16006510	---	---	0	--	15996987	16006487
chr4	16018983	16027549	16018983	16019245	16027276	16027549	85	---	---	---	---	16019608	16019627	-	70	16018993	16027545
chr4	16021045	16028562	16021045	16022275	16027320	16028562	95	---	---	---	---	16022330	16022396	-	80	16021047	16028560
chr4	16096008	16104404	16096012	16098567	16101845	16104402	99	16096002	16096007	16104405	16104410	16098685	16098712	-	78	16096012	16104398
chr4	16130906	16139687	16130921	16132405	16138217	16139686	94	16130901	16130905	16139688	16139692	16137949	16137967	+	78	16130913	16139672
chr4	16139696	16154741	16139696	16140081	16154356	16154741	95	---	---	---	---	16140638	16140662	-	80	---	---
chr4	16150762	16165251	16150762	16151156	16164863	16165251	86	---	---	---	---	16151799	16151817	-	73	16150765	16165241
chr4	16160238	16167672	16160238	16161496	16166410	16167672	95	---	---	---	---	16161549	16161603	-	81	16160238	16167670
chr4	16172676	16180351	16172676	16173954	16179076	16180351	97	---	---	---	---	16178922	16178946	+	76	16172676	16180349
chr4	16180514	16188256	16180514	16180648	16188128	16188256	85	---	---	---	---	16180759	16180780	-	81	16180525	16188255
chr4	16189166	16198075	16189166	16190378	16196862	16198075	95	---	---	---	---	16190625	16190640	-	81	16189166	16198073
chr4	16266488	16278456	16266488	16266951	16277994	16278456	99	---	---	---	---	16267240	16267257	-	72	16266489	16278454
chr4	16315437	16323714	16315437	16317070	16322081	16323714	98	---	---	---	---	16317166	16317206	-	75	---	---
chr4	16338956	16343053	16338956	16339295	16342714	16343053	97	---	---	---	---	16339297	16339331	-	71	16338967	16343051
chr4	16356509	16362358	16356509	16357943	16360947	16362358	97	---	---	---	---	16360853	16360875	+	82	16356513	16362352
chr4	16376044	16386227	16376044	16377946	16384325	16386227	99	---	---	---	---	16384311	16384323	+	100	16376044	16386224
chr4	16389837	16406021	16389837	16390564	16405294	16406021	97	---	---	---	---	16404557	16404574	+	72	16389837	16406019
chr4	16429002	16439274	16429002	16432099	16436178	16439274	98	---	---	---	---	16432233	16432275	-	72	16429002	16439272
chr4	16453480	16461403	16453480	16454824	16460059	16461403	98	---	---	---	---	16459902	16459972	+	80	16453481	16461402
chr4	16461721	16470944	16461721	16463306	16469359	16470944	99	---	---	---	---	16469236	16469263	+	78	16461721	16470942
chr4	16535214	16547425	16535214	16536560	16546079	16547425	99	---	---	---	---	16545614	16545640	+	85	16535214	16547423
chr4	16572257	16574941	16572259	16572674	16574519	16574938	93	16572251	16572256	16574942	16574947	16574454	16574467	+	71	---	---
chr4	16594991	16612863	16594991	16595683	16612177	16612863	95	---	---	---	---	16611474	16611529	+	82	16594992	16612861
chr4	16599922	16607258	16599922	16600937	16606249	16607258	97	---	---	---	---	16601162	16601189	-	71	16599925	16607256
chr4	16642544	16650574	16642544	16643892	16649224	16650574	95	---	---	---	---	16649091	16649105	+	93	16642559	16650572
chr4	16653507	16662661	16653522	16654641	16661507	16662646	96	16653502	16653506	16662662	16662666	16661198	16661223	+	80	16653513	16662646
chr4	16673965	16679948	16673965	16674618	16679294	16679948	91	---	---	---	---	16679143	16679186	+	75	16673965	16679947
chr4	16685917	16704280	16685917	16686863	16703333	16704280	97	---	---	---	---	16702614	16702632	+	89	16685918	16704276
chr4	16691442	16699331	16691442	16692352	16698423	16699331	97	---	---	---	---	16698287	16698327	+	75	16691442	16699325
chr4	16704291	16712581	16704293	16705948	16710925	16712580	99	16704286	16704290	16712582	16712586	16706065	16706083	-	78	16704293	16712578
chr4	16714090	16721454	16714091	16715077	16720454	16721440	98	16714084	16714089	16721455	16721460	16720225	16720254	+	80	16714091	16721444
chr4	16714091	16721050	16714091	16714687	16720454	16721050	98	---	---	---	---	16720225	16720254	+	80	16714091	16721042
chr4	16727145	16748450	16727151	16728001	16747600	16748437	89	16727139	16727144	16748451	16748456	16728842	16728858	-	70	---	---
chr4	16729209	16741487	16729209	16729927	16740769	16741487	97	---	---	---	---	16730448	16730465	-	88	16729209	16741482
chr4	16762474	16766495	16762474	16762891	16766079	16766495	87	---	---	---	---	16762939	16762952	-	71	16762474	16766492
chr4	16789833	16793892	16789833	16789942	16793783	16793892	94	---	---	---	---	16789962	16789997	-	80	---	---
chr4	16815188	16825187	16815188	16818246	16822253	16825187	87	---	---	---	---	16818399	16818436	-	71	16815198	16825185
chr4	16829279	16839257	16829279	16830490	16838067	16839257	89	---	---	---	---	16830851	16830869	-	89	16829294	16839255
chr4	16843715	16851887	16843715	16844443	16851159	16851887	95	---	---	---	---	16850857	16850874	+	72	16843716	16851885
chr4	16852395	16864413	16852395	16853853	16862868	16864413	91	---	---	---	---	16862855	16862866	+	100	16852396	16864410
chr4	16874338	16880597	16874353	16875865	16879057	16880584	96	16874333	16874337	16880598	16880602	16878949	16879002	+	81	16874355	16880580
chr4	16900797	16908353	16900797	16901163	16907987	16908353	95	---	---	---	---	16901432	16901446	-	86	16900801	16908351
chr4	16917862	16930184	16917862	16918550	16929496	16930184	99	---	---	---	---	16928948	16928992	+	77	16917862	16930182
chr4	16937927	16946835	16937927	16939459	16945314	16946835	97	---	---	---	---	16939689	16939721	-	78	16937933	16946833
chr4	16961557	16981174	16961557	16962682	16980048	16981174	97	---	---	---	---	16963500	16963541	-	88	---	---
chr4	16968183	16980049	16968183	16971040	16977192	16980049	99	---	---	---	---	16976884	16976898	+	73	16968189	16980046
chr4	17003737	17017078	17003737	17007013	17013802	17017078	99	---	---	---	---	17007289	17007334	-	71	17003737	17017071
chr4	17040268	17054202	17040268	17040984	17053489	17054202	93	---	---	---	---	17052863	17052906	+	77	17040268	17054200
chr4	17064761	17072828	17064770	17066101	17071473	17072825	97	17064755	17064760	17072829	17072834	17071332	17071397	+	81	17064764	17072822
chr4	17135056	17143606	17135056	17135471	17143192	17143606	97	---	---	---	---	17135762	17135778	-	70	17135072	17143604
chr4	17157640	17165292	17157651	17158890	17164066	17165288	90	17157634	17157639	17165293	17165298	17159114	17159129	-	75	17157653	17165290
chr4	17169193	17183303	17169193	17170240	17182257	17183303	93	---	---	---	---	17181682	17181698	+	70	---	---
chr4	17193744	17208715	17193744	17197466	17204993	17208715	99	---	---	---	---	17197763	17197797	-	74	17193754	17208713
chr4	17212394	17229743	17212394	17212849	17229291	17229743	91	---	---	---	---	17228495	17228511	+	70	---	---
chr4	17221239	17230568	17221239	17222372	17229412	17230568	90	---	---	---	---	17222588	17222601	-	85	---	---
chr4	17224164	17232377	17224164	17225536	17231006	17232377	98	---	---	---	---	17230752	17230770	+	73	17224164	17232371
chr4	17224164	17232377	17224164	17225536	17231006	17232377	98	---	---	---	---	17230752	17230770	+	73	17224164	17232371
chr4	17230502	17239160	17230509	17231377	17238283	17239152	90	17230496	17230501	17239161	17239166	17231691	17231711	-	76	17230503	17239156
chr4	17275816	17288126	17275816	17276527	17287415	17288126	96	---	---	---	---	17277060	17277072	-	84	17275816	17288123
chr4	17291265	17306696	17291265	17295674	17302345	17306696	97	---	---	---	---	17295845	17295862	-	77	17291265	17306693
chr4	17306891	17314538	17306891	17307516	17313913	17314538	97	---	---	---	---	17307693	17307724	-	78	17306891	17314526
chr4	17314780	17330373	17314780	17319124	17326024	17330373	99	---	---	---	---	17319449	17319469	-	76	---	---
chr4	17330985	17340533	17330999	17332258	17339257	17340529	89	17330980	17330984	17340534	17340538	17332516	17332542	-	74	17330987	17340524
chr4	17376013	17382592	17376013	17376623	17381982	17382592	98	---	---	---	---	17381968	17381980	+	100	17376013	17382591
chr4	17395067	17405417	17395067	17396421	17404064	17405417	99	---	---	---	---	17396712	17396731	-	80	17395067	17405416
chr4	17418533	17430008	17418533	17418689	17429852	17430008	86	---	---	---	---	17418761	17418772	-	75	---	---
chr4	17419389	17429184	17419404	17421677	17426937	17429171	90	17419384	17419388	17429185	17429189	17426780	17426792	+	92	17419404	17429176
chr4	17448774	17458083	17448774	17450007	17456863	17458083	98	---	---	---	---	17456604	17456619	+	81	17448774	17458081
chr4	17464917	17476947	17464917	17465381	17476483	17476947	99	---	---	---	---	17465595	17465612	-	77	17464920	17476944
chr4	17487578	17500062	17487578	17488302	17499330	17500054	97	17487573	17487577	17500063	17500067	17488816	17488854	-	74	17487578	17500061
chr4	17487578	17499672	17487578	17487920	17499330	17499672	97	---	---	---	---	17488470	17488491	-	72	---	---
chr4	17505861	17521845	17505861	17506113	17521590	17521845	96	---	---	---	---	17520849	17520869	+	76	17505861	17521840
chr4	17520432	17528771	17520432	17521716	17527530	17528771	93	---	---	---	---	17527299	17527314	+	87	17520435	17528768
chr4	17530989	17543361	17530996	17531689	17542662	17543355	98	17530984	17530988	17543362	17543366	17532192	17532237	-	78	17531000	17543360
chr4	17548036	17561381	17548036	17548300	17561117	17561381	95	---	---	---	---	17548872	17548915	-	70	---	---
chr4	17575483	17590531	17575483	17576040	17589974	17590531	90	---	---	---	---	17576551	17576585	-	71	17575485	17590529
chr4	17590615	17598849	17590620	17591902	17597558	17598840	98	17590608	17590614	17598850	17598856	17597316	17597334	+	78	17590620	17598846
chr4	17639529	17655384	17639539	17644121	17650790	17655372	98	17639524	17639528	17655385	17655389	17644286	17644303	-	77	17639531	17655378
chr4	17684972	17693140	17684972	17686352	17691770	17693140	94	---	---	---	---	17686434	17686502	-	79	17684973	17693138
chr4	17720170	17734688	17720170	17724101	17730762	17734688	98	---	---	---	---	17724312	17724333	-	81	17720171	17734675
chr4	17734715	17742439	17734721	17736008	17741143	17742429	98	17734710	17734714	17742440	17742444	17736243	17736265	-	86	17734719	17742434
chr4	17743136	17754535	17743136	17745033	17752609	17754535	93	---	---	---	---	---	---	0	--	---	---
chr4	17766657	17778917	17766657	17767380	17778188	17778917	94	---	---	---	---	17767901	17767920	-	80	17766657	17778914
chr4	17805397	17812891	17805397	17806682	17811607	17812891	96	---	---	---	---	17806834	17806901	-	70	17805399	17812889
chr4	17830272	17835246	17830272	17830412	17835107	17835246	87	---	---	---	---	17830415	17830431	-	76	17830288	17835234
chr4	17850419	17858080	17850419	17851690	17856808	17858080	96	---	---	---	---	17856652	17856676	+	76	17850419	17858078
chr4	17858721	17866815	17858721	17859953	17865583	17866815	97	---	---	---	---	17865341	17865359	+	78	17858721	17866813
chr4	17875432	17883763	17875432	17876667	17882509	17883763	92	---	---	---	---	17882310	17882336	+	70	17875432	17883761
chr4	17909628	17913957	17909628	17911789	17911796	17913957	98	---	---	---	---	---	---	0	--	---	---
chr4	17922841	17927946	17922841	17923213	17927574	17927946	86	---	---	---	---	17923382	17923406	-	80	17922848	17927943
chr4	17926615	17934701	17926615	17927945	17933392	17934701	96	---	---	---	---	17933237	17933300	+	82	17926616	17934699
chr4	17947346	17957552	17947346	17948695	17956204	17957552	99	---	---	---	---	17948992	17949008	-	76	17947347	17957548
chr4	17966354	17988213	17966354	17967086	17987478	17988208	94	17966349	17966353	17988214	17988218	17967702	17967719	-	77	17966354	17988209
chr4	17976524	17991005	17976524	17978355	17989164	17991005	86	---	---	---	---	17988818	17988850	+	72	17976525	17990999
chr4	18000582	18012635	18000582	18001041	18012176	18012635	99	---	---	---	---	18011943	18011960	+	77	18000582	18012633
chr4	18013976	18022298	18013976	18015356	18020919	18022298	98	---	---	---	---	18015579	18015597	-	78	18013977	18022296
chr4	18031678	18039290	18031678	18032956	18038010	18039290	98	---	---	---	---	18033179	18033193	-	73	18031678	18039288
chr4	18147203	18162668	18147203	18151500	18158235	18162668	96	---	---	---	---	18151718	18151758	-	70	---	---
chr4	18202415	18211753	18202415	18202818	18211351	18211753	97	---	---	---	---	18211057	18211082	+	80	18202416	18211748
chr4	18214319	18228900	18214326	18218604	18224621	18228899	99	18214314	18214318	18228901	18228905	18218880	18218892	-	84	18214326	18228897
chr4	18236924	18253318	18236939	18237774	18252480	18253314	93	18236919	18236923	18253319	18253323	18238451	18238503	-	73	---	---
chr4	18245260	18253661	18245268	18245626	18253310	18253647	87	18245254	18245259	18253662	18253667	18245890	18245906	-	82	---	---
chr4	18260237	18268351	18260237	18261435	18267151	18268351	97	---	---	---	---	18266943	18266975	+	78	---	---
chr4	18269669	18282028	18269670	18270359	18281335	18282024	99	18269663	18269668	18282029	18282034	18280786	18280831	+	78	18269670	18282021
chr4	18327464	18340671	18327479	18328199	18339945	18340665	96	18327459	18327463	18340672	18340676	18328730	18328747	-	83	18327480	18340665
chr4	18369707	18381734	18369707	18369845	18381599	18381734	89	---	---	---	---	18381155	18381175	+	76	18369715	18381732
chr4	18372477	18393790	18372477	18373434	18392835	18393790	89	---	---	---	---	18391905	18391923	+	73	---	---
chr4	18378577	18395200	18378577	18379857	18393920	18395200	96	---	---	---	---	18380375	18380396	-	77	18378577	18395198
chr4	18383567	18392833	18383567	18385083	18391313	18392833	97	---	---	---	---	18385276	18385308	-	78	18383573	18392830
chr4	18399580	18421252	18399580	18400318	18420515	18421252	94	---	---	---	---	18401159	18401172	-	85	18399582	18421246
chr4	18405976	18415294	18405976	18407210	18414061	18415294	96	---	---	---	---	18407454	18407469	-	81	18405977	18415292
chr4	18430865	18439383	18430865	18432751	18437485	18439377	99	18430860	18430864	18439384	18439388	18432939	18432955	-	70	---	---
chr4	18441372	18454021	18441372	18443920	18451453	18454021	97	---	---	---	---	18451093	18451120	+	75	---	---
chr4	18455348	18472234	18455348	18458891	18468758	18472234	93	---	---	---	---	18468394	18468411	+	83	---	---
chr4	18483628	18491747	18483628	18484461	18490891	18491747	94	---	---	---	---	18484697	18484717	-	80	18483638	18491744
chr4	18503865	18518067	18503865	18504909	18517023	18518067	98	---	---	---	---	18516536	18516555	+	75	18503865	18518065
chr4	18520317	18532661	18520317	18521008	18531970	18532661	99	---	---	---	---	18521512	18521557	-	78	18520317	18532659
chr4	18550712	18557835	18550712	18551285	18557261	18557835	92	---	---	---	---	18551501	18551543	-	76	---	---
chr4	18557835	18576663	18557835	18557980	18576518	18576663	95	---	---	---	---	18558546	18558581	-	83	---	---
chr4	18562364	18570148	18562364	18563558	18568933	18570148	92	---	---	---	---	18563735	18563792	-	70	18562368	18570146
chr4	18591999	18605494	18591999	18594670	18602730	18605494	88	---	---	---	---	18602344	18602361	+	83	18592004	18605493
chr4	18598810	18605510	18598810	18599449	18604886	18605510	95	---	---	---	---	18604680	18604709	+	80	18598814	18605493
chr4	18610326	18612955	18610337	18610750	18612534	18612948	97	18610320	18610325	18612956	18612961	---	---	0	--	18610343	18612953
chr4	18617360	18622711	18617360	18617557	18622516	18622711	97	---	---	---	---	18617676	18617697	-	77	18617367	18622707
chr4	18648584	18659808	18648584	18650106	18658286	18659808	95	---	---	---	---	18657996	18658015	+	70	18648584	18659805
chr4	18672149	18688516	18672149	18673803	18686862	18688516	96	---	---	---	---	18674334	18674369	-	80	---	---
chr4	18678113	18685966	18678113	18679342	18684736	18685966	96	---	---	---	---	18684500	18684518	+	78	18678114	18685963
chr4	18699513	18721504	18699513	18700004	18721013	18721504	94	---	---	---	---	18720087	18720101	+	73	---	---
chr4	18702475	18716418	18702475	18707424	18711475	18716418	98	---	---	---	---	18711327	18711346	+	80	18702477	18716414
chr4	18721509	18729019	18721509	18722353	18728158	18729019	92	---	---	---	---	18728010	18728035	+	76	18721515	18729014
chr4	18735417	18756490	18735417	18736629	18755254	18756490	94	---	---	---	---	18754662	18754691	+	73	18735422	18756488
chr4	18740905	18752710	18740905	18741596	18752019	18752710	99	---	---	---	---	18751548	18751568	+	71	18740905	18752708
chr4	18758533	18773951	18758533	18759811	18772670	18773951	96	---	---	---	---	18772031	18772053	+	78	18758533	18773949
chr4	18760236	18768130	18760238	18761517	18766845	18768123	98	18760231	18760235	18768131	18768135	18766578	18766606	+	86	18760240	18768126
chr4	18804242	18812396	18804242	18805896	18810784	18812396	94	---	---	---	---	18810648	18810688	+	75	18804243	18812394
chr4	18820161	18828748	18820170	18821673	18827234	18828745	97	18820156	18820160	18828749	18828753	18821884	18821916	-	78	18820163	18828743
chr4	18840358	18846150	18840358	18841853	18844735	18846150	89	---	---	---	---	18841926	18841941	-	87	18840358	18846148
chr4	18853939	18859993	18853939	18854437	18859492	18859993	94	---	---	---	---	18859286	18859306	+	85	18853943	18859991
chr4	18860642	18870430	18860642	18863773	18867296	18870430	94	---	---	---	---	18867134	18867152	+	84	18860649	18870423
chr4	18886333	18898445	18886333	18886793	18897985	18898445	99	---	---	---	---	18887008	18887025	-	77	18886333	18898443
chr4	18927120	18932374	18927120	18927567	18931927	18932374	99	---	---	---	---	18931889	18931906	+	77	18927120	18932372
chr4	18947987	18952910	18947987	18950446	18950455	18952908	94	18947981	18947986	18952911	18952916	---	---	0	--	---	---
chr4	18969514	18978055	18969518	18970340	18977245	18978046	93	18969509	18969513	18978056	18978060	18977016	18977045	+	80	---	---
chr4	18979683	19001608	18979683	18980594	19000705	19001608	97	---	---	---	---	18981548	18981590	-	86	---	---
chr4	18986185	19000573	18986189	18987225	18999531	19000569	98	18986179	18986184	19000574	19000579	18998968	18998984	+	76	18986189	19000570
chr4	19012457	19023078	19012457	19013107	19022429	19023078	96	---	---	---	---	19013530	19013559	-	83	19012458	19023072
chr4	19023135	19035507	19023135	19023792	19034850	19035507	96	---	---	---	---	19024316	19024345	-	73	19023139	19035505
chr4	19028273	19047597	19028273	19028466	19047404	19047597	91	---	---	---	---	19029368	19029393	-	76	---	---
chr4	19034791	19043048	19034791	19035507	19042333	19043048	86	---	---	---	---	19035828	19035849	-	77	19034795	19043046
chr4	19034791	19043048	19034791	19035507	19042333	19043048	86	---	---	---	---	19035828	19035849	-	77	19034795	19043046
chr4	19039392	19058959	19039392	19041039	19057310	19058959	95	---	---	---	---	19041805	19041848	-	86	19039392	19058957
chr4	19042619	19053560	19042619	19043046	19053131	19053560	96	---	---	---	---	19043467	19043513	-	76	19042621	19053558
chr4	19076896	19082083	19076902	19077144	19081844	19082080	96	19076891	19076895	19082084	19082088	19081769	19081803	+	77	19076896	19082078
chr4	19086082	19091537	19086082	19086273	19091346	19091537	96	---	---	---	---	19086451	19086466	-	81	19086084	19091535
chr4	19095374	19100775	19095384	19095762	19100394	19100772	98	19095368	19095373	19100776	19100781	19100317	19100332	+	81	19095380	19100765
chr4	19143227	19158764	19143227	19143648	19158343	19158764	97	---	---	---	---	19157636	19157677	+	71	19143227	19158761
chr4	19152850	19159582	19152850	19153651	19158758	19159582	88	---	---	---	---	19153876	19153905	-	70	---	---
chr4	19166723	19185076	19166723	19167712	19184108	19185076	94	---	---	---	---	19183336	19183358	+	86	---	---
chr4	19172034	19183064	19172034	19176527	19178681	19183064	88	---	---	---	---	19176573	19176589	-	76	---	---
chr4	19176561	19183870	19176561	19177344	19183098	19183870	88	---	---	---	---	19177471	19177491	-	80	---	---
chr4	19188176	19196488	19188176	19189663	19195001	19196488	96	---	---	---	---	19194866	19194905	+	75	19188176	19196487
chr4	19215080	19224584	19215080	19217508	19222142	19224584	96	---	---	---	---	19217626	19217645	-	70	19215081	19224578
chr4	19231973	19244066	19231973	19232443	19243594	19244066	97	---	---	---	---	19243048	19243090	+	72	19231973	19244065
chr4	19249587	19270987	19249587	19252976	19267495	19270987	85	---	---	---	---	19253634	19253649	-	81	---	---
chr4	19264942	19272458	19264952	19265801	19271596	19272444	96	19264937	19264941	19272459	19272463	19265985	19266024	-	72	19264958	19272456
chr4	19272436	19290352	19272444	19273506	19289290	19290340	94	19272431	19272435	19290353	19290357	19288663	19288682	+	70	19272441	19290339
chr4	19296754	19304846	19296754	19298390	19303221	19304846	95	---	---	---	---	19298484	19298524	-	73	19296760	19304844
chr4	19300407	19320260	19300408	19302794	19317860	19320258	88	19300401	19300406	19320261	19320266	19303503	19303514	-	83	---	---
chr4	19300655	19319734	19300655	19302293	19318107	19319734	89	---	---	---	---	19317450	19317479	+	80	19300660	19319725
chr4	19313961	19327513	19313961	19314362	19327117	19327513	93	---	---	---	---	19314965	19314998	-	76	19313961	19327508
chr4	19317309	19321087	19317322	19317680	19320696	19321075	92	19317304	19317308	19321088	19321092	19320662	19320681	+	85	19317320	19321086
chr4	19327505	19338466	19327512	19328578	19337429	19338464	92	19327500	19327504	19338467	19338471	19328869	19328892	-	70	19327512	19338456
chr4	19352640	19360558	19352640	19352796	19360402	19360558	95	---	---	---	---	19360131	19360147	+	82	19352654	19360556
chr4	19360944	19368857	19360944	19364017	19365781	19368857	98	---	---	---	---	---	---	0	--	19360952	19368854
chr4	19368856	19381099	19368857	19369489	19380464	19381096	99	19368847	19368855	19381100	19381108	19379915	19379959	+	77	19368857	19381098
chr4	19394388	19408665	19394388	19395413	19407639	19408665	98	---	---	---	---	19395958	19395974	-	70	19394389	19408663
chr4	19416678	19427184	19416678	19418654	19425205	19427184	98	---	---	---	---	19418747	19418787	-	73	---	---
chr4	19428863	19441732	19428871	19430313	19440181	19441720	89	19428858	19428862	19441733	19441737	19439687	19439703	+	70	---	---
chr4	19446794	19463583	19446794	19448480	19461902	19463583	96	---	---	---	---	19449008	19449042	-	80	19446808	19463581
chr4	19453612	19461903	19453612	19455269	19460246	19461903	99	---	---	---	---	19455363	19455403	-	75	19453612	19461900
chr4	19474643	19488661	19474643	19478357	19484924	19488661	97	---	---	---	---	19478362	19478374	-	76	---	---
chr4	19489745	19495580	19489758	19490972	19494357	19495571	94	19489740	19489744	19495581	19495585	19491004	19491031	-	71	19489745	19495569
chr4	19504317	19516203	19504317	19504779	19515741	19516203	97	---	---	---	---	19515291	19515317	+	70	19504318	19516198
chr4	19529377	19537236	19529377	19530611	19536003	19537236	94	---	---	---	---	19530777	19530802	-	80	19529381	19537234
chr4	19549708	19554901	19549708	19549829	19554780	19554901	94	---	---	---	---	19550020	19550043	-	79	19549708	19554888
chr4	19562799	19574926	19562799	19564046	19573680	19574926	99	---	---	---	---	19573352	19573367	+	75	19562799	19574924
chr4	19592516	19599602	19592516	19593007	19599111	19599602	96	---	---	---	---	19599097	19599109	+	100	---	---
chr4	19593008	19598274	19593008	19593732	19597558	19598274	96	---	---	---	---	19597479	19597505	+	74	19593012	19598259
chr4	19609184	19615961	19609192	19610108	19615039	19615961	96	19609179	19609183	19615962	19615966	19614792	19614812	+	80	19609193	19615958
chr4	19615963	19625278	19615963	19617476	19623765	19625278	99	---	---	---	---	19623520	19623552	+	78	19615964	19625275
chr4	19642705	19657297	19642705	19643448	19656550	19657297	98	---	---	---	---	19643956	19643969	-	78	19642705	19657288
chr4	19647722	19662894	19647722	19648638	19661977	19662894	99	---	---	---	---	19661416	19661441	+	100	---	---
chr4	19649205	19658316	19649205	19650256	19657265	19658316	99	---	---	---	---	19656998	19657014	+	76	19649223	19658314
chr4	19651049	19660050	19651049	19651789	19659311	19660050	99	---	---	---	---	19659061	19659086	+	80	19651052	19660040
chr4	19681815	19696340	19681826	19686104	19692048	19696326	99	19681810	19681814	19696341	19696345	19686375	19686387	-	100	19681818	19696324
chr4	19699536	19707801	19699536	19701181	19706160	19707801	96	---	---	---	---	19701267	19701307	-	75	19699537	19707794
chr4	19711450	19719703	19711450	19713056	19718110	19719703	90	---	---	---	---	19717857	19717877	+	71	19711468	19719695
chr4	19711903	19719406	19711910	19712746	19718564	19719403	89	19711898	19711902	19719407	19719411	19718317	19718348	+	78	---	---
chr4	19736766	19754006	19736766	19737464	19753325	19754006	90	---	---	---	---	19752532	19752566	+	91	19736766	19754004
chr4	19753995	19757853	19754006	19754859	19756972	19757839	85	19753990	19753994	19757854	19757858	19754919	19754943	-	80	19753996	19757846
chr4	19772993	19790434	19772995	19773241	19790181	19790427	93	19772986	19772992	19790435	19790441	19773795	19773838	-	70	19773001	19790427
chr4	19782461	19791651	19782461	19783707	19790422	19791651	93	---	---	---	---	19790106	19790122	+	94	19782463	19791635
chr4	19783696	19793715	19783696	19783891	19793520	19793715	91	---	---	---	---	19793153	19793168	+	81	19783703	19793713
chr4	19795110	19810779	19795110	19799781	19806628	19810779	88	---	---	---	---	19806299	19806322	+	75	---	---
chr4	19823167	19831899	19823173	19824601	19830479	19831899	87	19823162	19823166	19831900	19831904	19830242	19830259	+	88	19823183	19831896
chr4	19835004	19855602	19835004	19835798	19854808	19855602	95	---	---	---	---	19836541	19836553	-	76	19835004	19855601
chr4	19843981	19855868	19843983	19844241	19855597	19855855	96	19843976	19843980	19855869	19855873	19855112	19855135	+	79	---	---
chr4	19857631	19866400	19857631	19859682	19864403	19866394	94	19857626	19857630	19866401	19866405	19864167	19864191	+	76	19857632	19866394
chr4	19873526	19882358	19873532	19874817	19881088	19882347	94	19873521	19873525	19882359	19882363	19874888	19874966	-	77	19873528	19882347
chr4	19883059	19898389	19883059	19884543	19896884	19898389	97	---	---	---	---	19896445	19896468	+	70	19883059	19898385
chr4	19887392	19896662	19887392	19889598	19894456	19896662	99	---	---	---	---	19894236	19894255	+	80	19887404	19896646
chr4	19891861	19898538	19891861	19892121	19898280	19898538	98	---	---	---	---	19892216	19892256	-	75	19891861	19898536
chr4	19902558	19922763	19902558	19902883	19922448	19922763	94	---	---	---	---	19903639	19903661	-	82	---	---
chr4	19903675	19917954	19903675	19907829	19913802	19917954	98	---	---	---	---	19913637	19913664	+	75	---	---
chr4	19963083	19978730	19963095	19965152	19976662	19978720	97	19963077	19963082	19978731	19978736	19976107	19976152	+	80	19963095	19978713
chr4	19965159	19972881	19965162	19966459	19971596	19972881	96	19965154	19965158	19972882	19972886	19966644	19966663	-	80	19965162	19972878
chr4	19978713	19992381	19978713	19979110	19991985	19992381	93	---	---	---	---	19991391	19991415	+	72	19978720	19992379
chr4	19995144	20002785	19995144	19996405	20001498	20002785	96	---	---	---	---	20001243	20001264	+	90	19995150	20002782
chr4	20004101	20011884	20004101	20005321	20010664	20011884	96	---	---	---	---	20010401	20010430	+	83	---	---
chr4	20023854	20031811	20023854	20025026	20030644	20031811	98	---	---	---	---	20030385	20030399	+	73	20023854	20031809
chr4	20052115	20059931	20052115	20054172	20057885	20059931	96	---	---	---	---	20057715	20057737	+	73	20052115	20059927
chr4	20085391	20097788	20085391	20086089	20097090	20097788	97	---	---	---	---	20096542	20096574	+	75	20085391	20097786
chr4	20121678	20124937	20121678	20121932	20124685	20124937	90	---	---	---	---	20122051	20122069	-	73	20121687	20124934
chr4	20138852	20146408	20138863	20140128	20145115	20146403	94	20138845	20138851	20146409	20146415	20140360	20140378	-	89	20138857	20146393
chr4	20146910	20152403	20146910	20148021	20151290	20152403	98	---	---	---	---	20148052	20148079	-	82	---	---
chr4	20165925	20187010	20165925	20166649	20186284	20187010	96	---	---	---	---	20185477	20185523	+	93	20165925	20187002
chr4	20167801	20176321	20167801	20169087	20175031	20176321	96	---	---	---	---	20174745	20174765	+	80	20167801	20176319
chr4	20205379	20221609	20205379	20205681	20221306	20221609	97	---	---	---	---	20206279	20206363	-	84	20205380	20221607
chr4	20209790	20218501	20209790	20210478	20217813	20218501	98	---	---	---	---	20210726	20210737	-	75	20209790	20218499
chr4	20242339	20257228	20242339	20246074	20253493	20257228	98	---	---	---	---	20253235	20253275	+	70	---	---
chr4	20258740	20275902	20258740	20259957	20274683	20275902	96	---	---	---	---	20274043	20274072	+	80	20258742	20275898
chr4	20261582	20270356	20261582	20265052	20266855	20270356	97	---	---	---	---	20265135	20265151	-	82	---	---
chr4	20292729	20299755	20292729	20293230	20299253	20299755	97	---	---	---	---	20298985	20299067	+	77	---	---
chr4	20300682	20305991	20300688	20301034	20305620	20305985	85	20300677	20300681	20305992	20305996	20305422	20305447	+	73	---	---
chr4	20318508	20322503	20318508	20318843	20322165	20322503	89	---	---	---	---	20322037	20322080	+	72	20318509	20322493
chr4	20347141	20355266	20347146	20348487	20353925	20355266	98	20347135	20347140	20355267	20355272	20353771	20353834	+	82	20347144	20355264
chr4	20372074	20387757	20372074	20376586	20383245	20387757	98	---	---	---	---	20376801	20376841	-	70	20372074	20387756
chr4	20390042	20410200	20390043	20390763	20409438	20410195	85	20390035	20390041	20410201	20410207	20408505	20408542	+	71	---	---
chr4	20414930	20425192	20414930	20416786	20423291	20425192	92	---	---	---	---	20423139	20423159	+	71	20414930	20425189
chr4	20414930	20425192	20414930	20416786	20423291	20425192	92	---	---	---	---	20423139	20423159	+	71	20414930	20425189
chr4	20434877	20443586	20434892	20436400	20442023	20443573	88	20434872	20434876	20443587	20443591	20441771	20441788	+	83	20434877	20443571
chr4	20460339	20468729	20460339	20461622	20467446	20468729	96	---	---	---	---	20467213	20467227	+	86	20460339	20468727
chr4	20470115	20489587	20470115	20474123	20485860	20489587	91	---	---	---	---	20474678	20474696	-	84	20470115	20489585
chr4	20489575	20499880	20489582	20490291	20499165	20499874	88	20489570	20489574	20499881	20499885	20490630	20490641	-	83	20489580	20499874
chr4	20491484	20497104	20491484	20494156	20494443	20497104	85	---	---	---	---	---	---	0	--	---	---
chr4	20525211	20532692	20525211	20526423	20531459	20532692	96	---	---	---	---	20526478	20526551	-	81	20525212	20532690
chr4	20536732	20546215	20536732	20539719	20543201	20546215	96	---	---	---	---	20543093	20543147	+	80	20536732	20546209
chr4	20569454	20581803	20569454	20570144	20581113	20581803	99	---	---	---	---	20570646	20570691	-	78	20569455	20581801
chr4	20598095	20607450	20598095	20599619	20605916	20607450	97	---	---	---	---	20599793	20599822	-	80	20598095	20607449
chr4	20615078	20636185	20615078	20617621	20633636	20636185	96	---	---	---	---	20618399	20618422	-	75	---	---
chr4	20624112	20633646	20624125	20626258	20631494	20633637	98	20624105	20624111	20633647	20633653	20631272	20631296	+	72	20624125	20633634
chr4	20662436	20664945	20662436	20662923	20664463	20664945	87	---	---	---	---	---	---	0	--	20662438	20664940
chr4	20665170	20675639	20665170	20667139	20673670	20675639	99	---	---	---	---	20673633	20673668	+	72	20665170	20675637
chr4	20676755	20689129	20676755	20677450	20688434	20689129	99	---	---	---	---	20677954	20677999	-	78	20676755	20689127
chr4	20699556	20708139	20699556	20703793	20703792	20708139	89	---	---	---	---	---	---	0	--	20699567	20708128
chr4	20709214	20717373	20709214	20710579	20716009	20717373	94	---	---	---	---	20710669	20710741	-	78	20709215	20717371
chr4	20712111	20723177	20712111	20713701	20721560	20723177	86	---	---	---	---	20713872	20713933	-	79	20712117	20723163
chr4	20713823	20727068	20713823	20716460	20724487	20727068	86	---	---	---	---	20724251	20724332	+	74	---	---
chr4	20720666	20742291	20720666	20721425	20741534	20742291	95	---	---	---	---	20740561	20740577	+	88	---	---
chr4	20726551	20731801	20726551	20728179	20730175	20731801	95	---	---	---	---	20728195	20728206	-	75	---	---
chr4	20742312	20752196	20742312	20743715	20750793	20752196	94	---	---	---	---	20750523	20750540	+	83	---	---
chr4	20743716	20750795	20743716	20744955	20749575	20750795	93	---	---	---	---	20749345	20749421	+	70	20743716	20750793
chr4	20751434	20762504	20751434	20752720	20761234	20762504	92	---	---	---	---	20753020	20753040	-	76	---	---
chr4	20752912	20760949	20752912	20754146	20759737	20760949	95	---	---	---	---	20759482	20759500	+	78	20752913	20760947
chr4	20761210	20775050	20761222	20761520	20774739	20775038	93	20761205	20761209	20775051	20775055	20774133	20774151	+	78	20761211	20775034
chr4	20763080	20774468	20763080	20763404	20774145	20774468	94	---	---	---	---	20773608	20773646	+	84	20763093	20774466
chr4	20774622	20787882	20774622	20776513	20785987	20787882	95	---	---	---	---	20776648	20776681	-	85	---	---
chr4	20776715	20785319	20776715	20778424	20783662	20785319	92	---	---	---	---	20778660	20778686	-	70	20776715	20785317
chr4	20777108	20785277	20777123	20778372	20784070	20785267	90	20777103	20777107	20785278	20785282	20784044	20784068	+	76	20777122	20785258
chr4	20789021	20810120	20789021	20789981	20809182	20810120	90	---	---	---	---	20790747	20790799	-	77	20789024	20810101
chr4	20794846	20808594	20794846	20796198	20807243	20808594	94	---	---	---	---	20796705	20796719	-	73	---	---
chr4	20798732	20807156	20798732	20799240	20806630	20807156	92	---	---	---	---	20799570	20799610	-	73	---	---
chr4	20829429	20835159	20829429	20830398	20834164	20835159	89	---	---	---	---	20833988	20834003	+	81	20829434	20835157
chr4	20837404	20845953	20837405	20839202	20844139	20845945	92	20837398	20837403	20845954	20845959	20844009	20844036	+	78	20837406	20845949
chr4	20877273	20884442	20877273	20877505	20884210	20884442	96	---	---	---	---	20877689	20877707	-	73	---	---
chr4	20877492	20884210	20877498	20878703	20882984	20884210	94	20877486	20877491	20884211	20884216	20882799	20882852	+	75	20877493	20884208
chr4	20896487	20901578	20896487	20897724	20900309	20901578	93	---	---	---	---	20900235	20900253	+	73	---	---
chr4	20899823	20904116	20899823	20900263	20903677	20904116	97	---	---	---	---	20903562	20903582	+	80	---	---
chr4	20910875	20926994	20910875	20911195	20926674	20926994	95	---	---	---	---	20925977	20925988	+	75	20910875	20926991
chr4	20913378	20922537	20913378	20913517	20922400	20922537	87	---	---	---	---	20913882	20913900	-	78	20913379	20922530
chr4	20920467	20928296	20920481	20921696	20927047	20928290	93	20920461	20920466	20928297	20928302	20921927	20921945	-	78	20920474	20928295
chr4	20949174	20961622	20949180	20950710	20960073	20961620	95	20949169	20949173	20961623	20961627	20951104	20951154	-	82	20949180	20961618
chr4	20976165	20986637	20976165	20976818	20985985	20986637	87	---	---	---	---	20977079	20977097	-	73	---	---
chr4	21001617	21022266	21001617	21003310	21020631	21022266	86	---	---	---	---	21020004	21020021	+	77	21001618	21022262
chr4	21016316	21024250	21016316	21017541	21023045	21024250	94	---	---	---	---	21017748	21017766	-	78	21016317	21024248
chr4	21018029	21035416	21018029	21019266	21034183	21035416	89	---	---	---	---	21019857	21019938	-	73	21018040	21035414
chr4	21027510	21037075	21027514	21027872	21036705	21037063	88	21027504	21027509	21037076	21037081	---	---	0	--	21027510	21037069
chr4	21037316	21057339	21037316	21038551	21056105	21057339	98	---	---	---	---	21039165	21039185	-	85	21037316	21057333
chr4	21040035	21051975	21040035	21040505	21051505	21051975	98	---	---	---	---	21040715	21040732	-	72	21040037	21051974
chr4	21057338	21065902	21057338	21058264	21065016	21065902	91	---	---	---	---	21064719	21064756	+	73	21057355	21065900
chr4	21068226	21082392	21068226	21068612	21082006	21082392	94	---	---	---	---	21069127	21069159	-	81	21068243	21082389
chr4	21070652	21076736	21070652	21072100	21075258	21076736	94	---	---	---	---	21072234	21072258	-	84	21070653	21076735
chr4	21097217	21114456	21097217	21097658	21114015	21114456	95	---	---	---	---	21098398	21098410	-	92	21097217	21114448
chr4	21102815	21112627	21102815	21105119	21110344	21112627	98	---	---	---	---	21105262	21105274	-	92	21102822	21112624
chr4	21128057	21142578	21128057	21131981	21138655	21142578	98	21128051	21128056	21142579	21142584	21138321	21138335	+	80	21128069	21142576
chr4	21155334	21162393	21155338	21156231	21161499	21162393	95	21155329	21155333	21162394	21162398	---	---	0	--	---	---
chr4	21171625	21183588	21171625	21172085	21183128	21183588	99	---	---	---	---	21172341	21172358	-	72	21171626	21183585
chr4	21185362	21190884	21185362	21185484	21190763	21190884	93	---	---	---	---	21190700	21190711	+	75	21185365	21190869
chr4	21202525	21214246	21202525	21202665	21214105	21214246	96	---	---	---	---	21213533	21213548	+	81	21202526	21214240
chr4	21218071	21230160	21218074	21218528	21229702	21230157	98	21218066	21218070	21230161	21230165	21219031	21219073	-	72	21218074	21230159
chr4	21231455	21247250	21231455	21236008	21242674	21247250	99	---	---	---	---	21236176	21236193	-	77	21231455	21247248
chr4	21253666	21267949	21253666	21257937	21263964	21267949	91	---	---	---	---	21258194	21258225	-	75	21253669	21267947
chr4	21280618	21301298	21280618	21281329	21300585	21301298	97	---	---	---	---	21299964	21299978	+	73	21280618	21301296
chr4	21289972	21298270	21289972	21291209	21297053	21298270	96	---	---	---	---	21296799	21296817	+	78	21289973	21298268
chr4	21303503	21317988	21303503	21307733	21313760	21317988	99	---	---	---	---	21308008	21308020	-	84	21303504	21317985
chr4	21346689	21354528	21346689	21347852	21353351	21354528	90	---	---	---	---	21348094	21348127	-	70	21346689	21354526
chr4	21356229	21364506	21356235	21357883	21362857	21364505	96	21356222	21356228	21364507	21364513	21357970	21358016	-	74	21356236	21364501
chr4	21365452	21377712	21365452	21368409	21374753	21377712	96	---	---	---	---	21374569	21374588	+	85	21365452	21377710
chr4	21390307	21397753	21390307	21391709	21396349	21397753	96	---	---	---	---	21396183	21396198	+	81	21390311	21397745
chr4	21392786	21395878	21392786	21393286	21395378	21395878	96	---	---	---	---	21393370	21393383	-	85	---	---
chr4	21405271	21419079	21405280	21408095	21416520	21419077	88	21405266	21405270	21419080	21419084	21408451	21408468	-	77	---	---
chr4	21472161	21477749	21472161	21472439	21477469	21477749	88	---	---	---	---	21472582	21472598	-	70	21472161	21477737
chr4	21481312	21493478	21481312	21482016	21492774	21493478	98	---	---	---	---	21492236	21492268	+	78	21481313	21493476
chr4	21509455	21521843	21509455	21510157	21521143	21521843	98	---	---	---	---	21510662	21510707	-	80	21509455	21521841
chr4	21526612	21546267	21526612	21527270	21545610	21546267	96	---	---	---	---	21527848	21527905	-	70	---	---
chr4	21528926	21541298	21528926	21529624	21540600	21541298	99	---	---	---	---	21540051	21540095	+	77	21528926	21541289
chr4	21551420	21565736	21551420	21554606	21562549	21565736	97	---	---	---	---	21554941	21554968	-	82	21551429	21565734
chr4	21575318	21589622	21575318	21576367	21588573	21589622	97	---	---	---	---	21576910	21576926	-	70	21575326	21589619
chr4	21625898	21640420	21625898	21629820	21636503	21640420	97	---	---	---	---	21636262	21636283	+	81	21625899	21640418
chr4	21663217	21675238	21663230	21663697	21674756	21675223	98	21663212	21663216	21675239	21675243	21663907	21663924	-	72	21663228	21675223
chr4	21704137	21725833	21704137	21704457	21725513	21725833	94	---	---	---	---	21724461	21724511	+	76	21704144	21725830
chr4	21710194	21716037	21710194	21712046	21714185	21716037	98	---	---	---	---	21714119	21714142	+	75	21710200	21716035
chr4	21738972	21751167	21738972	21740190	21749930	21751167	92	---	---	---	---	21749502	21749525	+	70	21738973	21751164
chr4	21756499	21777671	21756499	21756954	21777216	21777671	97	---	---	---	---	21776277	21776299	+	78	21756499	21777669
chr4	21759123	21768227	21759123	21760534	21766814	21768227	98	---	---	---	---	21760734	21760763	-	80	21759123	21768225
chr4	21778374	21792963	21778374	21782653	21788685	21792963	99	---	---	---	---	21782930	21782942	-	100	21778374	21792961
chr4	21802890	21823721	21802890	21804037	21822573	21823721	91	---	---	---	---	21821768	21821798	+	80	21802890	21823712
chr4	21807143	21817886	21807143	21807917	21817113	21817886	97	---	---	---	---	21816654	21816670	+	70	21807144	21817884
chr4	21830933	21842914	21830948	21832826	21841035	21842913	97	21830928	21830932	21842915	21842919	21833068	21833103	-	75	---	---
chr4	21847009	21863585	21847009	21847712	21862882	21863585	95	---	---	---	---	21848391	21848409	-	89	---	---
chr4	21851570	21859544	21851570	21852816	21858331	21859544	92	---	---	---	---	21853065	21853083	-	78	21851582	21859534
chr4	21869612	21877236	21869612	21871015	21875834	21877236	95	---	---	---	---	21875807	21875832	+	76	21869628	21877220
chr4	21884958	21900881	21884958	21886614	21899311	21900881	91	---	---	---	---	21898734	21898765	+	78	21884959	21900879
chr4	21888962	21896700	21888974	21890255	21895411	21896692	98	21888956	21888961	21896701	21896706	21890466	21890485	-	80	21888965	21896690
chr4	21920689	21942537	21920689	21922173	21941090	21942537	93	---	---	---	---	21922705	21922734	-	80	---	---
chr4	21928720	21941089	21928720	21929406	21940419	21941089	96	---	---	---	---	21939870	21939914	+	77	21928720	21941087
chr4	21966535	21970988	21966547	21966806	21970719	21970982	96	21966530	21966534	21970989	21970993	21966845	21966856	-	83	21966548	21970985
chr4	21997178	22014610	21997178	21997922	22013866	22014610	99	---	---	---	---	21998635	21998651	-	82	---	---
chr4	22019789	22032731	22019789	22021096	22031407	22032728	90	22019783	22019788	22032732	22032737	22030905	22030922	+	72	22019790	22032726
chr4	22035935	22051234	22035935	22040135	22047041	22051234	97	---	---	---	---	22046787	22046822	+	75	22035940	22051226
chr4	22054280	22070594	22054293	22054557	22070331	22070594	89	22054275	22054279	22070595	22070599	22054970	22054989	-	80	---	---
chr4	22058695	22074435	22058695	22059444	22073686	22074435	96	---	---	---	---	22073000	22073033	+	76	22058706	22074429
chr4	22059552	22068955	22059552	22060778	22067721	22068955	96	---	---	---	---	22067462	22067477	+	81	22059553	22068953
chr4	22082459	22091383	22082472	22083406	22090444	22091378	95	22082454	22082458	22091384	22091388	22083674	22083694	-	80	---	---
chr4	22114632	22129413	22114632	22118422	22125812	22129413	92	---	---	---	---	22125442	22125468	+	74	22114632	22129401
chr4	22136124	22144900	22136124	22137663	22143287	22144900	85	---	---	---	---	22143005	22143022	+	83	22136125	22144898
chr4	22146621	22152180	22146621	22147880	22150904	22152180	85	---	---	---	---	22150772	22150811	+	72	---	---
chr4	22164695	22178975	22164695	22168294	22175349	22178975	97	---	---	---	---	22175126	22175139	+	71	22164695	22178971
chr4	22184610	22206059	22184618	22186181	22204513	22206057	95	22184604	22184609	22206060	22206065	22203674	22203693	+	85	22184611	22206043
chr4	22189876	22199159	22189876	22191103	22197928	22199159	96	---	---	---	---	22191347	22191362	-	81	22189876	22199157
chr4	22236681	22257834	22236686	22237436	22257049	22257820	96	22236676	22236680	22257835	22257839	22238371	22238416	-	76	---	---
chr4	22251571	22258418	22251571	22252178	22257811	22258418	98	---	---	---	---	22257534	22257546	+	100	22251579	22258415
chr4	22270874	22279158	22270876	22272502	22277488	22279155	93	22270869	22270873	22279159	22279163	22277354	22277394	+	73	22270877	22279152
chr4	22279373	22292953	22279373	22282740	22289582	22292953	97	---	---	---	---	22289248	22289271	+	75	22279373	22292949
chr4	22303204	22313054	22303204	22305256	22311001	22313054	97	---	---	---	---	22310737	22310751	+	86	22303204	22313052
chr4	22325021	22341646	22325021	22325154	22341513	22341646	88	---	---	---	---	22325705	22325739	-	77	---	---
chr4	22339526	22347278	22339526	22340815	22345989	22347278	99	---	---	---	---	22345730	22345754	+	88	22339531	22347275
chr4	22358166	22379920	22358166	22358918	22379166	22379914	87	22358161	22358165	22379921	22379925	22359682	22359705	-	75	---	---
chr4	22367225	22374700	22367225	22368435	22373492	22374700	97	---	---	---	---	22373239	22373262	+	75	22367237	22374698
chr4	22380801	22392773	22380801	22381256	22392318	22392773	97	---	---	---	---	22381758	22381800	-	72	22380801	22392771
chr4	22393670	22402750	22393670	22395082	22401313	22402747	93	22393664	22393669	22402751	22402756	22395256	22395288	-	78	22393676	22402747
chr4	22419526	22433157	22419538	22420508	22432178	22433148	95	22419520	22419525	22433158	22433163	22431735	22431749	+	80	22419530	22433156
chr4	22427896	22440305	22427896	22428592	22439609	22440305	98	---	---	---	---	22429096	22429141	-	76	22427896	22440303
chr4	22447800	22460188	22447800	22448521	22459468	22460188	93	---	---	---	---	22458920	22458936	+	88	22447800	22460186
chr4	22474249	22488440	22474249	22475301	22487388	22488440	95	---	---	---	---	22475843	22475859	-	70	22474253	22488438
chr4	22489274	22496244	22489274	22492535	22492991	22496244	86	---	---	---	---	---	---	0	--	---	---
chr4	22510590	22522942	22510590	22511276	22522256	22522942	98	---	---	---	---	22511779	22511824	-	80	22510592	22522940
chr4	22526468	22535674	22526468	22528054	22534093	22535674	99	---	---	---	---	22528148	22528175	-	78	22526468	22535671
chr4	22536410	22548814	22536410	22539574	22545650	22548814	99	---	---	---	---	22545637	22545648	+	83	---	---
chr4	22558385	22577196	22558385	22561521	22574060	22577196	85	---	---	---	---	22562032	22562053	-	86	---	---
chr4	22577462	22591312	22577462	22580717	22588058	22591312	99	---	---	---	---	22581036	22581066	-	70	22577463	22591307
chr4	22619915	22640643	22619915	22620103	22640455	22640643	93	---	---	---	---	22620691	22620795	-	78	---	---
chr4	22623412	22635194	22623416	22623879	22634726	22635189	96	22623407	22623411	22635195	22635199	22634276	22634303	+	71	22623418	22635187
chr4	22649350	22659209	22649350	22650818	22657778	22659209	87	---	---	---	---	22657540	22657555	+	81	22649351	22659207
chr4	22677210	22682948	22677210	22677560	22682585	22682948	94	---	---	---	---	22682527	22682550	+	83	22677211	22682946
chr4	22691243	22709004	22691243	22691852	22708394	22709004	96	---	---	---	---	22707741	22707766	+	84	22691243	22709000
chr4	22698065	22707234	22698065	22699557	22705742	22707234	98	---	---	---	---	22699827	22699846	-	70	22698066	22707231
chr4	22709004	22721474	22709004	22709765	22720712	22721474	96	---	---	---	---	22720171	22720187	+	70	22709004	22721459
chr4	22742117	22757465	22742129	22746599	22752875	22757454	88	22742112	22742116	22757466	22757470	22752809	22752834	+	73	22742129	22757450
chr4	22757452	22765011	22757452	22758195	22764267	22765011	97	---	---	---	---	22764028	22764043	+	81	22757457	22765008
chr4	22779595	22789874	22779595	22780942	22788527	22789874	99	---	---	---	---	22788165	22788181	+	94	22779595	22789871
chr4	22838131	22856454	22838131	22839378	22855218	22856454	93	---	---	---	---	22854577	22854595	+	78	22838131	22856445
chr4	22853215	22871649	22853215	22853563	22871300	22871649	93	---	---	---	---	22854429	22854448	-	85	22853228	22871646
chr4	22856453	22869076	22856453	22859652	22865957	22869076	92	---	---	---	---	22865786	22865816	+	80	22856454	22869074
chr4	22871649	22885797	22871649	22875721	22881722	22885797	97	---	---	---	---	22881440	22881460	+	80	22871649	22885795
chr4	22888329	22890835	22888338	22888713	22890457	22890832	95	22888322	22888328	22890836	22890842	22888777	22888788	-	75	22888330	22890834
chr4	22891267	22903677	22891267	22891963	22902981	22903677	98	---	---	---	---	22902431	22902476	+	78	22891267	22903675
chr4	22905621	22912484	22905625	22908957	22909148	22912481	97	22905616	22905620	22912485	22912489	---	---	0	--	---	---
chr4	22949864	22962946	22949864	22952317	22960491	22962946	96	---	---	---	---	22952663	22952681	-	84	22949867	22962944
chr4	22979310	22998806	22979310	22980036	22998135	22998806	88	---	---	---	---	22997555	22997584	+	73	---	---
chr4	22980970	22992879	22980982	22981443	22992417	22992878	98	22980965	22980969	22992880	22992884	22981657	22981674	-	72	22980970	22992875
chr4	23001972	23016659	23001972	23006513	23012117	23016659	99	---	---	---	---	23011934	23011961	+	71	23001973	23016648
chr4	23043508	23055548	23043508	23043991	23055071	23055548	94	---	---	---	---	23044508	23044525	-	88	---	---
chr4	23050709	23056201	23050709	23051363	23055546	23056201	86	---	---	---	---	23055531	23055544	+	71	23050717	23056194
chr4	23056201	23077206	23056201	23057944	23075481	23077206	94	---	---	---	---	23058785	23058797	-	92	23056201	23077204
chr4	23064033	23070619	23064033	23065229	23069420	23070619	95	---	---	---	---	23065391	23065439	-	73	23064038	23070617
chr4	23090842	23097704	23090842	23091139	23097382	23097704	85	---	---	---	---	23091243	23091303	-	77	---	---
chr4	23106498	23120788	23106498	23107504	23119782	23120788	98	---	---	---	---	23119219	23119235	+	70	23106498	23120786
chr4	23163552	23177899	23163552	23165939	23175535	23177899	86	---	---	---	---	23166315	23166331	-	82	---	---
chr4	23196365	23204571	23196365	23197694	23203100	23204571	86	---	---	---	---	23202893	23202949	+	73	---	---
chr4	23217143	23229100	23217143	23217514	23228729	23229100	94	---	---	---	---	23228268	23228288	+	71	23217143	23229098
chr4	23244391	23250994	23244401	23245597	23249785	23250981	94	23244386	23244390	23250995	23250999	23245759	23245807	-	73	23244399	23250987
chr4	23258591	23273628	23258591	23258870	23273350	23273628	86	---	---	---	---	23259170	23259218	-	71	23258605	23273626
chr4	23258937	23273217	23258937	23260006	23272149	23273217	94	23258931	23258936	23273218	23273223	23260587	23260613	-	70	23258940	23273214
chr4	23274092	23281253	23274092	23275321	23280022	23281253	96	---	---	---	---	23275471	23275484	-	85	23274092	23281251
chr4	23295317	23304524	23295317	23296791	23303001	23304524	93	---	---	---	---	23302774	23302803	+	83	23295318	23304522
chr4	23314524	23328433	23314524	23317857	23324653	23328433	86	---	---	---	---	23324412	23324433	+	77	---	---
chr4	23344985	23359444	23344985	23345203	23359226	23359444	94	---	---	---	---	23358524	23358542	+	78	23344985	23359440
chr4	23346124	23358132	23346124	23346583	23357673	23358132	99	---	---	---	---	23346797	23346814	-	77	23346125	23358129
chr4	23364799	23372703	23364804	23368217	23369317	23372698	87	23364793	23364798	23372704	23372709	---	---	0	--	23364812	23372700
chr4	23373090	23385453	23373090	23373814	23384729	23385453	95	---	---	---	---	23384183	23384197	+	80	23373090	23385442
chr4	23410821	23423551	23410830	23414918	23419051	23423540	90	23410815	23410820	23423552	23423557	23415013	23415027	-	80	23410831	23423548
chr4	23432335	23447824	23432335	23436745	23443413	23447824	99	---	---	---	---	23443228	23443245	+	72	23432336	23447822
chr4	23458423	23477924	23458427	23459998	23476386	23477920	90	23458415	23458422	23477925	23477932	23475569	23475587	+	73	23458425	23477922
chr4	23477961	23493739	23477961	23482544	23489204	23493739	96	---	---	---	---	23489020	23489039	+	75	23477962	23493737
chr4	23498875	23510860	23498875	23499341	23510395	23510860	98	---	---	---	---	23499556	23499573	-	72	23498879	23510858
chr4	23525569	23537704	23525569	23526836	23536430	23537704	95	---	---	---	---	23527231	23527254	-	70	---	---
chr4	23551845	23559012	23551845	23553041	23557853	23559012	92	---	---	---	---	23553233	23553282	-	72	23551845	23559011
chr4	23562260	23581905	23562260	23562677	23581447	23581905	87	---	---	---	---	23563554	23563587	-	70	23562260	23581900
chr4	23564263	23567127	23564278	23564573	23566816	23567115	89	23564258	23564262	23567128	23567132	23566716	23566729	+	85	23564270	23567125
chr4	23581900	23595707	23581900	23583218	23594385	23595707	93	---	---	---	---	23583690	23583727	-	73	23581903	23595705
chr4	23612078	23624484	23612079	23612779	23623793	23624477	96	23612073	23612077	23624485	23624489	23613280	23613328	-	75	23612079	23624480
chr4	23630691	23642982	23630691	23632589	23641085	23642982	94	---	---	---	---	23632887	23632906	-	70	23630707	23642979
chr4	23643665	23659681	23643665	23644240	23659078	23659681	89	---	---	---	---	23658336	23658359	+	83	23643674	23659662
chr4	23648766	23656562	23648766	23649002	23656325	23656562	96	---	---	---	---	23649330	23649367	-	81	---	---
chr4	23663704	23672016	23663704	23665364	23670356	23672016	95	---	---	---	---	23665459	23665498	-	75	23663706	23672014
chr4	23679900	23701600	23679900	23682409	23699119	23701600	93	---	---	---	---	23698388	23698411	+	75	23679911	23701581
chr4	23686426	23694578	23686426	23687638	23693346	23694578	96	---	---	---	---	23687779	23687797	-	84	23686426	23694576
chr4	23713831	23726013	23713834	23715851	23723975	23726010	86	23713826	23713830	23726014	23726018	23723569	23723604	+	77	23713844	23726008
chr4	23740118	23754201	23740118	23743402	23750937	23754201	95	---	---	---	---	23750624	23750640	+	82	---	---
chr4	23765326	23774656	23765326	23766536	23773449	23774655	95	23765321	23765325	23774657	23774661	23766846	23766873	-	78	23765326	23774652
chr4	23810852	23825091	23810856	23811839	23824046	23825077	86	23810847	23810851	23825092	23825096	23823755	23823783	+	75	---	---
chr4	23829970	23844498	23829970	23833893	23840560	23844498	96	---	---	---	---	23840320	23840341	+	77	23829971	23844496
chr4	23855520	23865453	23855520	23855897	23865097	23865453	90	---	---	---	---	23864668	23864691	+	70	23855521	23865444
chr4	23861141	23865377	23861141	23862451	23864039	23865377	86	---	---	---	---	23862463	23862475	-	84	---	---
chr4	23867669	23875452	23867669	23870475	23872649	23875452	97	---	---	---	---	23870549	23870584	-	72	23867670	23875447
chr4	23875645	23884913	23875645	23876864	23883672	23884913	96	---	---	---	---	23877138	23877152	-	86	23875645	23884909
chr4	23897813	23918754	23897816	23898387	23918170	23918754	85	23897808	23897812	23918755	23918759	23917358	23917382	+	72	---	---
chr4	23902621	23918086	23902621	23906996	23913773	23918086	95	---	---	---	---	23907284	23907300	-	88	23902621	23918084
chr4	23927778	23940572	23927778	23931189	23937162	23940572	97	---	---	---	---	23936937	23936955	+	73	---	---
chr4	23959296	23973793	23959296	23962594	23970449	23973793	94	---	---	---	---	23970084	23970103	+	85	23959296	23973790
chr4	23960149	23972588	23960149	23961422	23971313	23972588	95	---	---	---	---	23970820	23970837	+	77	---	---
chr4	23980526	23996267	23980526	23984436	23992355	23996267	91	---	---	---	---	23984762	23984822	-	78	23980541	23996252
chr4	23987025	24008371	23987025	23988299	24007101	24008371	91	---	---	---	---	23989224	23989240	-	70	23987030	24008363
chr4	23987509	23992811	23987509	23988440	23991881	23992811	92	---	---	---	---	23991709	23991745	+	78	---	---
chr4	24012669	24026943	24012678	24016795	24022826	24026943	99	24012664	24012668	24026944	24026948	24017072	24017084	-	100	24012679	24026941
chr4	24030271	24040906	24030278	24031578	24039592	24040896	93	24030266	24030270	24040907	24040911	24031894	24031914	-	80	---	---
chr4	24044872	24052842	24044872	24046053	24051662	24052842	97	---	---	---	---	24051402	24051416	+	73	24044872	24052834
chr4	24060376	24074380	24060376	24064147	24070866	24074380	85	---	---	---	---	24070633	24070683	+	72	24060377	24074378
chr4	24076788	24094298	24076788	24080996	24089953	24094298	87	---	---	---	---	24081342	24081379	-	73	24076789	24094296
chr4	24077446	24093061	24077446	24079964	24090612	24093061	90	---	---	---	---	24080360	24080373	-	78	24077446	24093043
chr4	24103990	24111573	24103990	24104710	24110854	24111573	95	---	---	---	---	24104972	24104986	-	73	24103990	24111570
chr4	24115130	24123952	24115130	24116875	24122305	24123952	87	---	---	---	---	24117103	24117123	-	80	24115130	24123950
chr4	24132389	24138496	24132389	24133608	24137276	24138496	92	---	---	---	---	24137140	24137168	+	75	24132393	24138494
chr4	24158849	24164957	24158849	24160071	24163737	24164957	92	---	---	---	---	24163601	24163629	+	75	24158853	24164955
chr4	24168582	24180998	24168590	24169305	24180273	24180987	96	24168577	24168581	24180999	24181003	24169830	24169854	-	80	24168585	24180992
chr4	24193953	24201474	24193962	24194912	24200535	24201464	93	24193948	24193952	24201475	24201479	24195147	24195165	-	78	---	---
chr4	24194195	24201464	24194195	24194912	24200768	24201464	92	---	---	---	---	24200534	24200554	+	71	---	---
chr4	24197222	24211025	24197222	24198814	24209420	24211025	86	---	---	---	---	24199325	24199343	-	84	24197224	24211011
chr4	24204689	24212440	24204689	24205964	24211160	24212440	98	---	---	---	---	24210900	24210920	+	85	24204689	24212437
chr4	24217640	24231768	24217640	24221189	24228211	24231768	93	---	---	---	---	24227912	24227925	+	85	---	---
chr4	24257399	24266252	24257399	24259452	24264200	24266252	96	---	---	---	---	24259656	24259690	-	74	24257399	24266250
chr4	24278341	24290384	24278341	24282380	24286412	24290384	95	---	---	---	---	24282518	24282538	-	80	24278343	24290370
chr4	24292295	24302478	24292295	24294099	24300566	24302478	92	---	---	---	---	24300530	24300564	+	71	24292296	24302476
chr4	24310560	24323878	24310560	24313099	24321542	24323878	88	---	---	---	---	24321165	24321192	+	89	24310570	24323873
chr4	24314529	24321530	24314540	24315160	24320908	24321528	99	24314524	24314528	24321531	24321535	24320646	24320668	+	86	---	---
chr4	24331150	24339469	24331150	24331648	24338971	24339469	95	---	---	---	---	24338745	24338770	+	73	24331163	24339467
chr4	24354156	24375342	24354156	24355065	24374429	24375338	96	24354150	24354155	24375343	24375348	24355677	24355689	-	84	---	---
chr4	24373615	24378249	24373615	24374433	24377435	24378249	92	---	---	---	---	24377362	24377378	+	70	24373619	24378236
chr4	24394004	24401550	24394004	24395456	24400098	24401550	93	---	---	---	---	24395608	24395626	-	84	24394005	24401547
chr4	24401617	24404644	24401617	24401802	24404450	24404637	88	24401612	24401616	24404645	24404649	24401912	24401927	-	87	24401628	24404641
chr4	24408754	24426913	24408755	24410380	24425296	24426913	91	24408749	24408753	24426914	24426918	24410563	24410625	-	77	24408761	24426908
chr4	24411372	24429838	24411372	24412205	24428997	24429838	86	---	---	---	---	24412823	24412843	-	76	24411389	24429830
chr4	24414383	24434259	24414383	24414582	24434061	24434259	96	---	---	---	---	24433120	24433140	+	80	24414387	24434242
chr4	24416980	24427743	24416990	24417760	24426960	24427730	87	24416974	24416979	24427744	24427749	24426606	24426635	+	73	24416982	24427724
chr4	24429329	24433042	24429329	24429930	24432466	24433042	88	---	---	---	---	---	---	0	--	---	---
chr4	24429443	24433030	24429443	24429918	24432580	24433030	86	---	---	---	---	24432511	24432531	+	80	24429448	24433013
chr4	24441938	24446234	24441938	24442194	24445987	24446234	85	---	---	---	---	24445861	24445881	+	76	24441956	24446218
chr4	24448981	24463551	24448983	24452928	24459596	24463549	98	24448976	24448980	24463552	24463556	24453147	24453168	-	81	24448983	24463546
chr4	24485686	24500224	24485686	24489621	24496295	24500224	95	---	---	---	---	24489840	24489861	-	77	24485687	24500222
chr4	24515485	24523839	24515485	24516024	24523299	24523839	96	---	---	---	---	24522960	24522974	+	93	24515493	24523837
chr4	24535920	24541005	24535920	24536238	24540689	24541005	96	---	---	---	---	24536366	24536394	-	72	24535920	24541003
chr4	24555082	24562857	24555082	24556301	24561650	24562857	94	---	---	---	---	24556542	24556568	-	74	24555083	24562855
chr4	24566989	24576186	24566989	24568438	24574683	24576186	92	---	---	---	---	24568708	24568727	-	70	24566989	24576184
chr4	24578208	24585750	24578216	24579411	24584528	24585746	94	24578203	24578207	24585751	24585755	24579606	24579629	-	79	24578216	24585748
chr4	24601087	24615619	24601087	24604378	24612330	24615619	99	---	---	---	---	24604713	24604740	-	82	---	---
chr4	24631112	24648697	24631125	24634123	24645721	24648697	96	24631107	24631111	24648698	24648702	24645299	24645359	+	73	24631129	24648690
chr4	24647581	24669267	24647581	24650986	24665978	24669267	91	---	---	---	---	24665251	24665287	+	70	---	---
chr4	24656412	24664118	24656412	24657662	24662847	24664118	96	---	---	---	---	24657713	24657776	-	82	---	---
chr4	24689892	24701591	24689892	24691092	24700427	24701591	91	---	---	---	---	---	---	0	--	24689901	24701586
chr4	24690113	24701219	24690113	24690729	24700647	24701219	90	---	---	---	---	24690783	24690809	-	70	24690119	24701208
chr4	24705078	24713294	24705078	24706466	24711903	24713294	97	---	---	---	---	24706682	24706700	-	73	24705078	24713286
chr4	24725697	24739193	24725697	24726733	24738143	24739180	96	24725691	24725696	24739194	24739199	24727202	24727218	-	82	---	---
chr4	24742230	24754031	24742230	24743860	24752385	24754031	92	---	---	---	---	24744187	24744207	-	80	24742230	24754029
chr4	24759561	24766979	24759561	24760859	24765728	24766979	92	---	---	---	---	24765508	24765575	+	70	24759561	24766977
chr4	24769816	24778070	24769816	24771468	24776419	24778070	96	---	---	---	---	24776284	24776324	+	73	24769817	24778068
chr4	24783900	24798316	24783900	24787555	24795035	24798316	85	---	---	---	---	24794722	24794755	+	73	---	---
chr4	24800466	24814774	24800476	24801532	24813711	24814767	99	24800461	24800465	24814775	24814779	24801921	24801942	-	77	24800472	24814772
chr4	24817924	24832215	24817931	24818959	24831156	24832205	96	24817919	24817923	24832216	24832220	24819522	24819541	-	70	24817925	24832202
chr4	24855922	24872654	24855922	24856849	24871725	24872654	86	---	---	---	---	24870982	24871022	+	70	24855922	24872649
chr4	24872674	24881130	24872684	24873966	24879836	24881118	98	24872669	24872673	24881131	24881135	24874187	24874201	-	86	24872681	24881129
chr4	24883764	24897934	24883764	24883975	24897723	24897934	94	---	---	---	---	24884316	24884344	-	79	---	---
chr4	24889458	24897730	24889468	24890185	24897011	24897725	95	24889453	24889457	24897731	24897735	24890469	24890486	-	72	24889468	24897729
chr4	24897935	24906363	24897935	24899252	24905033	24906363	92	---	---	---	---	24904744	24904771	+	78	24897942	24906361
chr4	24919370	24927429	24919370	24919854	24926945	24927429	95	---	---	---	---	24926597	24926639	+	76	24919370	24927419
chr4	24927426	24937676	24927426	24930505	24934590	24937676	97	---	---	---	---	24934414	24934439	+	80	24927429	24937670
chr4	24938862	24945541	24938862	24939003	24945399	24945541	95	---	---	---	---	24945080	24945104	+	72	---	---
chr4	24958195	24960793	24958196	24958602	24960380	24960786	99	24958190	24958194	24960794	24960798	24958651	24958664	-	71	24958196	24960787
chr4	24960810	24970286	24960810	24962042	24969075	24970286	93	---	---	---	---	24968813	24968828	+	81	24960811	24970283
chr4	24977296	24989324	24977307	24977771	24988856	24989320	99	24977290	24977295	24989325	24989330	24988628	24988645	+	77	24977297	24989316
chr4	25010416	25017474	25010416	25011012	25016899	25017474	92	---	---	---	---	25011234	25011252	-	78	---	---
chr4	25025019	25030362	25025019	25026137	25029244	25030362	95	---	---	---	---	25029144	25029178	+	82	---	---
chr4	25041193	25049685	25041196	25042303	25048557	25049682	95	25041185	25041192	25049686	25049693	25042454	25042508	-	80	25041201	25049675
chr4	25055062	25062688	25055062	25056062	25061634	25062688	91	---	---	---	---	25061379	25061397	+	78	25055062	25062685
chr4	25088341	25100673	25088341	25089505	25099511	25100673	93	---	---	---	---	25099012	25099035	+	79	---	---
chr4	25121637	25134031	25121641	25122356	25133326	25134020	92	25121631	25121636	25134032	25134037	25132777	25132799	+	78	25121637	25134026
chr4	25153858	25174570	25153858	25155198	25173243	25174570	94	---	---	---	---	25156070	25156093	-	75	25153858	25174568
chr4	25182146	25190438	25182146	25183803	25188781	25190438	97	---	---	---	---	25188646	25188685	+	72	25182147	25190434
chr4	25192086	25199107	25192086	25192498	25198697	25199107	92	---	---	---	---	25192663	25192723	-	70	25192088	25199105
chr4	25227284	25238859	25227284	25229175	25236969	25238859	96	---	---	---	---	25236664	25236712	+	71	---	---
chr4	25250427	25262785	25250427	25251120	25262092	25262785	99	---	---	---	---	25261543	25261588	+	78	25250428	25262782
chr4	25297331	25300530	25297331	25298250	25299611	25300530	97	---	---	---	---	25299567	25299601	+	71	---	---
chr4	25309352	25318584	25309366	25310889	25317058	25318581	96	25309346	25309351	25318585	25318590	25316771	25316790	+	70	25309360	25318577
chr4	25333025	25345454	25333040	25333736	25344750	25345446	98	25333020	25333024	25345455	25345459	25344200	25344245	+	78	25333028	25345450
chr4	25356782	25364034	25356782	25357894	25362857	25364034	86	---	---	---	---	25358059	25358119	-	72	25356782	25364032
chr4	25367031	25376075	25367031	25368263	25374864	25376075	95	---	---	---	---	25368472	25368491	-	75	25367031	25376073
chr4	25379347	25389401	25379347	25380325	25388416	25389401	95	---	---	---	---	25388011	25388026	+	81	---	---
chr4	25385572	25389024	25385572	25386556	25388053	25389024	93	---	---	---	---	25387965	25387999	+	74	25385572	25389013
chr4	25404703	25415296	25404703	25405412	25414587	25415296	98	---	---	---	---	25414202	25414219	+	72	25404706	25415294
chr4	25428101	25448298	25428101	25428279	25448119	25448298	93	---	---	---	---	25429057	25429090	-	76	25428107	25448288
chr4	25436038	25448047	25436038	25436499	25447586	25448047	98	---	---	---	---	25436785	25436802	-	72	25436038	25448044
chr4	25455992	25463486	25455992	25457237	25462200	25463486	89	---	---	---	---	25457376	25457393	-	83	25455992	25463483
chr4	25474102	25479715	25474102	25475767	25478049	25479715	96	---	---	---	---	25477934	25477957	+	75	25474108	25479713
chr4	25483864	25492234	25483864	25485123	25490964	25492234	96	25483858	25483863	25492235	25492240	25485333	25485348	-	93	25483864	25492231
chr4	25510834	25524587	25510834	25511495	25523923	25524587	97	---	---	---	---	25523309	25523331	+	78	25510845	25524585
chr4	25535732	25555909	25535732	25539581	25552060	25555909	97	---	---	---	---	25551436	25551453	+	77	25535738	25555907
chr4	25576952	25584438	25576952	25577324	25584037	25584438	86	---	---	---	---	25583803	25583845	+	76	25576967	25584429
chr4	25590053	25601388	25590053	25591072	25600368	25601388	96	---	---	---	---	25591327	25591347	-	71	25590067	25601385
chr4	25612710	25624459	25612710	25613171	25623998	25624459	97	---	---	---	---	25613463	25613480	-	72	25612711	25624457
chr4	25657194	25678145	25657194	25658405	25676947	25678145	96	---	---	---	---	25676191	25676205	+	73	25657197	25678143
chr4	25657715	25666486	25657715	25658405	25665809	25666486	95	---	---	---	---	25658752	25658765	-	85	25657715	25666484
chr4	25678367	25684763	25678367	25679417	25683714	25684763	96	---	---	---	---	---	---	0	--	---	---
chr4	25678480	25684696	25678480	25679350	25683827	25684696	96	---	---	---	---	---	---	0	--	---	---
chr4	25719276	25729311	25719279	25720104	25728488	25729311	97	25719262	25719275	25729312	25729325	25728270	25728284	+	80	25719276	25729309
chr4	25719344	25729220	25719344	25720013	25728553	25729220	97	---	---	---	---	25728270	25728284	+	80	---	---
chr4	25720374	25728479	25720374	25723337	25725510	25728479	98	---	---	---	---	25723425	25723446	-	72	---	---
chr4	25729040	25733102	25729040	25729474	25732668	25733102	99	---	---	---	---	25732532	25732545	+	71	---	---
chr4	25742634	25754025	25742634	25743799	25752904	25754025	91	---	---	---	---	25752869	25752885	+	82	25742649	25754024
chr4	25754429	25771458	25754429	25755902	25769984	25771458	97	---	---	---	---	25756411	25756440	-	83	25754429	25771454
chr4	25755897	25759488	25755897	25756016	25759369	25759488	95	---	---	---	---	25756165	25756183	-	73	---	---
chr4	25763819	25772146	25763819	25763983	25771982	25772146	98	---	---	---	---	25771762	25771784	+	73	---	---
chr4	25774653	25786842	25774653	25776195	25785296	25786842	96	---	---	---	---	25785281	25785293	+	100	25774653	25786840
chr4	25787504	25793394	25787504	25788131	25792764	25793394	95	---	---	---	---	25792591	25792604	+	71	25787508	25793378
chr4	25798557	25813766	25798557	25801098	25811242	25813766	86	---	---	---	---	25810788	25810841	+	72	25798560	25813754
chr4	25807300	25817711	25807300	25809270	25815808	25817711	87	---	---	---	---	25815742	25815761	+	95	25807302	25817707
chr4	25842067	25856274	25842067	25845109	25853206	25856274	96	---	---	---	---	25852842	25852860	+	84	25842067	25856264
chr4	25881396	25895615	25881396	25885019	25891993	25895615	98	---	---	---	---	25891751	25891772	+	81	---	---
chr4	25911390	25922814	25911390	25915198	25919110	25922814	95	---	---	---	---	25915366	25915394	-	79	---	---
chr4	25927284	25934559	25927284	25927719	25934123	25934559	93	---	---	---	---	25928010	25928039	-	70	25927284	25934553
chr4	25927284	25934771	25927284	25927907	25934123	25934771	90	---	---	---	---	25928120	25928136	-	70	25927284	25934764
chr4	25938323	25952192	25938323	25941050	25949487	25952192	93	---	---	---	---	25949255	25949285	+	77	---	---
chr4	25948938	25959803	25948938	25950449	25958278	25959803	85	---	---	---	---	25950719	25950750	-	75	25948938	25959790
chr4	25966141	25979362	25966144	25969275	25976229	25979357	99	25966136	25966140	25979363	25979367	25969558	25969586	-	75	25966143	25979358
chr4	25986949	25993817	25986949	25987499	25993246	25993817	92	---	---	---	---	25987720	25987739	-	80	25986953	25993814
chr4	26004723	26014071	26004723	26005956	26012850	26014063	95	26004718	26004722	26014072	26014076	26012590	26012605	+	81	26004724	26014068
chr4	26023233	26031316	26023233	26024472	26030095	26031313	96	26023228	26023232	26031317	26031321	26024694	26024712	-	78	26023234	26031310
chr4	26037317	26052238	26037317	26037814	26051732	26052238	87	---	---	---	---	26051081	26051117	+	75	---	---
chr4	26039145	26054985	26039145	26041690	26052484	26054985	87	---	---	---	---	26052059	26052081	+	82	---	---
chr4	26043519	26051731	26043519	26045123	26050087	26051731	92	---	---	---	---	26049954	26049994	+	70	26043520	26051729
chr4	26061380	26079941	26061380	26062897	26078411	26079941	94	---	---	---	---	26077636	26077658	+	86	26061381	26079939
chr4	26063212	26072556	26063212	26064458	26071317	26072556	95	---	---	---	---	26064703	26064718	-	81	26063222	26072554
chr4	26063414	26072062	26063414	26063961	26071519	26072062	95	---	---	---	---	26071198	26071271	+	78	---	---
chr4	26082735	26091859	26082746	26083983	26090620	26091855	95	26082726	26082734	26091860	26091868	26084227	26084242	-	81	26082747	26091852
chr4	26127736	26136035	26127736	26129401	26134370	26136035	95	---	---	---	---	26129494	26129534	-	75	26127736	26136032
chr4	26145520	26159580	26145520	26149550	26155556	26159580	98	---	---	---	---	26149823	26149835	-	100	26145520	26159578
chr4	26165107	26182781	26165107	26166221	26181667	26182781	98	---	---	---	---	26180894	26180943	+	88	26165107	26182779
chr4	26169040	26182901	26169040	26169165	26182776	26182901	97	---	---	---	---	26182113	26182149	+	75	26169041	26182899
chr4	26173105	26179983	26173105	26174458	26178627	26179983	98	---	---	---	---	26178519	26178573	+	81	26173105	26179980
chr4	26197876	26214440	26197887	26198346	26213973	26214431	96	26197871	26197875	26214441	26214445	26198966	26198984	-	73	26197877	26214435
chr4	26242400	26254306	26242400	26243670	26253036	26254306	96	---	---	---	---	26252789	26252801	+	92	---	---
chr4	26257260	26265104	26257260	26258462	26263906	26265104	93	---	---	---	---	26263697	26263750	+	75	26257266	26265102
chr4	26271561	26282388	26271561	26272021	26281929	26282388	85	---	---	---	---	26281740	26281770	+	77	26271568	26282385
chr4	26298724	26313388	26298724	26302254	26309851	26313388	96	---	---	---	---	26309504	26309522	+	73	---	---
chr4	26334935	26356243	26334935	26335439	26355744	26356243	86	---	---	---	---	26354792	26354808	+	76	26334941	26356234
chr4	26335563	26348163	26335563	26336925	26346802	26348163	97	---	---	---	---	26346558	26346588	+	87	26335569	26348161
chr4	26353618	26356370	26353618	26354074	26355914	26356370	94	---	---	---	---	26354123	26354142	-	70	26353618	26356368
chr4	26357202	26364659	26357202	26358555	26363279	26364659	96	---	---	---	---	26363120	26363138	+	84	26357203	26364656
chr4	26357345	26364227	26357345	26358123	26363450	26364227	98	---	---	---	---	26363204	26363226	+	73	---	---
chr4	26366212	26378422	26366212	26367756	26376836	26378422	96	---	---	---	---	26376823	26376834	+	100	26366213	26378420
chr4	26398688	26409856	26398688	26399386	26409158	26409856	98	---	---	---	---	26399835	26399855	-	71	26398688	26409854
chr4	26415483	26428034	26415498	26418904	26424617	26428034	97	26415478	26415482	26428035	26428039	26419055	26419073	-	73	---	---
chr4	26437518	26449429	26437518	26441796	26445150	26449429	99	---	---	---	---	26441873	26441894	-	86	26437518	26449426
chr4	26453365	26467453	26453373	26454995	26465843	26467450	92	26453360	26453364	26467454	26467458	26455451	26455474	-	70	---	---
chr4	26470441	26482363	26470444	26470899	26481902	26482358	97	26470436	26470440	26482364	26482368	26481523	26481536	+	85	26470444	26482355
chr4	26482725	26494794	26482725	26483185	26494334	26494794	99	---	---	---	---	26483400	26483417	-	72	26482725	26494792
chr4	26498522	26513550	26498522	26502325	26509645	26513550	94	---	---	---	---	26502660	26502687	-	82	26498537	26513548
chr4	26516423	26529773	26516423	26517484	26528719	26529773	86	---	---	---	---	26528170	26528183	+	71	26516426	26529771
chr4	26517497	26520188	26517510	26517917	26519770	26520177	99	26517492	26517496	26520189	26520193	26517982	26517993	-	75	26517504	26520175
chr4	26557186	26576401	26557190	26558667	26574913	26576392	95	26557180	26557185	26576402	26576407	26574110	26574168	+	89	26557186	26576396
chr4	26559510	26571517	26559510	26559972	26571056	26571517	98	---	---	---	---	26560187	26560204	-	72	26559510	26571515
chr4	26593951	26597870	26593951	26594861	26596937	26597870	87	---	---	---	---	26594863	26594879	-	88	---	---
chr4	26596850	26604191	26596850	26597618	26603423	26604191	97	---	---	---	---	26597813	26597870	-	79	26596867	26604186
chr4	26597176	26604028	26597176	26597444	26603749	26604017	96	26597170	26597175	26604029	26604034	26603496	26603530	+	80	---	---
chr4	26608600	26620025	26608609	26609310	26619309	26620010	97	26608595	26608599	26620026	26620030	26618824	26618838	+	73	26608605	26620015
chr4	26626106	26634111	26626106	26627382	26632861	26634111	86	---	---	---	---	26632678	26632706	+	86	26626108	26634103
chr4	26635078	26649445	26635078	26636121	26648402	26649445	99	---	---	---	---	26636667	26636683	-	70	26635078	26649443
chr4	26650676	26664476	26650676	26653917	26661243	26664476	93	---	---	---	---	26660895	26660925	+	77	26650676	26664473
chr4	26671609	26690620	26671609	26672148	26690105	26690620	90	---	---	---	---	26689262	26689281	+	75	---	---
chr4	26708227	26713945	26708227	26708571	26713602	26713945	86	---	---	---	---	26708632	26708666	-	77	26708227	26713943
chr4	26738568	26754206	26738568	26743012	26749828	26754206	97	---	---	---	---	26749489	26749509	+	71	---	---
chr4	26784158	26799528	26784158	26785367	26798319	26799528	98	---	---	---	---	26785920	26785943	-	75	26784159	26799523
chr4	26792077	26799965	26792077	26792500	26799541	26799965	97	---	---	---	---	26792804	26792830	-	70	26792080	26799963
chr4	26814151	26827547	26814151	26815383	26826312	26827547	95	---	---	---	---	26825813	26825834	+	77	26814151	26827545
chr4	26854206	26872186	26854206	26854621	26871770	26872186	86	---	---	---	---	26855288	26855383	-	71	26854209	26872181
chr4	26859919	26867518	26859919	26860913	26866524	26867518	95	---	---	---	---	26861153	26861193	-	73	26859923	26867512
chr4	26860214	26867293	26860214	26860688	26866819	26867293	95	---	---	---	---	26866658	26866687	+	80	26860228	26867281
chr4	26885481	26893764	26885481	26887132	26892113	26893764	97	---	---	---	---	26887227	26887267	-	73	26885481	26893762
chr4	26885752	26893762	26885752	26887130	26892384	26893762	97	---	---	---	---	26887227	26887267	-	73	26885763	26893759
chr4	26899583	26909598	26899583	26903206	26906086	26909598	95	---	---	---	---	---	---	0	--	26899586	26909583
chr4	26910552	26926561	26910552	26916272	26920842	26926561	98	---	---	---	---	26920656	26920668	+	76	---	---
chr4	26934704	26954833	26934704	26938274	26951315	26954833	95	---	---	---	---	26950848	26950879	+	78	26934707	26954822
chr4	26941481	26949308	26941481	26942775	26947960	26949308	94	---	---	---	---	26947811	26947878	+	80	26941482	26949305
chr4	26954833	26962404	26954833	26956098	26961123	26962404	95	---	---	---	---	26961015	26961069	+	81	26954833	26962402
chr4	26989985	26998012	26989986	26991156	26996771	26998010	92	26989979	26989984	26998013	26998018	26991372	26991390	-	78	26989986	26998003
chr4	27028211	27030910	27028221	27028631	27030489	27030899	99	27028204	27028210	27030911	27030917	27028679	27028692	-	71	27028215	27030896
chr4	27037851	27050120	27037851	27041352	27046563	27050120	96	---	---	---	---	27041493	27041516	-	75	27037852	27050118
chr4	27056848	27078389	27056856	27057133	27078113	27078389	92	27056843	27056847	27078390	27078394	27077196	27077211	+	75	27056852	27078379
chr4	27061409	27070720	27061420	27062650	27069507	27070717	95	27061403	27061408	27070721	27070726	27062894	27062909	-	81	27061410	27070715
chr4	27062302	27070717	27062302	27062650	27070390	27070717	91	---	---	---	---	27070003	27070017	+	80	27062303	27070715
chr4	27079054	27087287	27079054	27080673	27085666	27087287	97	---	---	---	---	27085488	27085528	+	75	27079071	27087285
chr4	27109319	27122487	27109329	27110806	27120937	27122487	93	27109314	27109318	27122488	27122492	27111270	27111297	-	85	27109325	27122485
chr4	27148512	27160990	27148512	27149206	27160297	27160990	99	---	---	---	---	27149709	27149760	-	73	27148512	27160988
chr4	27166992	27179371	27167004	27167719	27178625	27179358	91	27166987	27166991	27179372	27179376	27168238	27168259	-	90	27166993	27179355
chr4	27187140	27195128	27187140	27188480	27193810	27195128	94	---	---	---	---	27193660	27193729	+	77	27187141	27195125
chr4	27203752	27213036	27203752	27204981	27211806	27213036	96	---	---	---	---	27205215	27205241	-	81	27203752	27213034
chr4	27224919	27238668	27224919	27228621	27234705	27238668	90	---	---	---	---	27234513	27234535	+	73	27224919	27238665
chr4	27243800	27251482	27243800	27244909	27250366	27251482	92	---	---	---	---	27250225	27250270	+	73	---	---
chr4	27252774	27267096	27252782	27253831	27266045	27267094	98	27252769	27252773	27267097	27267101	27254394	27254413	-	70	27252785	27267091
chr4	27279747	27292755	27279762	27281488	27290970	27292744	94	27279742	27279746	27292756	27292760	27290576	27290590	+	80	27279756	27292742
chr4	27292962	27302704	27292962	27293304	27302367	27302704	92	---	---	---	---	27293433	27293460	-	71	27292963	27302702
chr4	27308200	27320200	27308200	27308666	27319734	27320200	98	---	---	---	---	27308879	27308896	-	72	27308204	27320196
chr4	27370587	27385862	27370587	27374725	27381750	27385862	95	---	---	---	---	27375020	27375037	-	88	27370594	27385855
chr4	27390706	27402104	27390706	27391060	27401750	27402104	97	---	---	---	---	27401242	27401253	+	75	27390721	27402087
chr4	27402430	27417435	27402430	27403080	27416784	27417435	96	---	---	---	---	27416101	27416120	+	70	---	---
chr4	27425280	27439334	27425280	27425412	27439207	27439334	89	---	---	---	---	27425979	27426013	-	77	27425291	27439328
chr4	27432041	27445729	27432041	27432262	27445508	27445729	86	---	---	---	---	27444993	27445009	+	82	---	---
chr4	27437722	27444769	27437730	27438504	27443983	27444764	92	27437717	27437721	27444770	27444774	27443766	27443791	+	84	27437729	27444761
chr4	27459410	27479686	27459410	27461064	27478032	27479686	98	---	---	---	---	27477184	27477208	+	84	27459410	27479684
chr4	27461184	27473192	27461192	27461652	27472728	27473188	98	27461179	27461183	27473193	27473197	27472495	27472512	+	72	27461192	27473186
chr4	27484492	27495749	27484492	27485674	27494607	27495749	92	---	---	---	---	27494194	27494210	+	88	27484494	27495747
chr4	27500627	27512963	27500627	27501304	27512286	27512963	99	---	---	---	---	27501808	27501853	-	78	27500627	27512961
chr4	27513332	27521539	27513332	27514989	27519882	27521539	97	---	---	---	---	27519746	27519786	+	73	27513332	27521538
chr4	27542833	27553534	27542833	27544993	27551391	27553534	95	---	---	---	---	27545113	27545136	-	79	---	---
chr4	27562878	27581155	27562878	27564789	27579243	27581155	97	---	---	---	---	27578547	27578560	+	100	27562879	27581152
chr4	27570051	27577909	27570051	27571392	27576568	27577909	97	---	---	---	---	27571470	27571545	-	76	27570051	27577906
chr4	27591917	27609185	27591917	27592803	27608303	27609185	94	---	---	---	---	27593425	27593458	-	70	---	---
chr4	27597820	27603634	27597824	27599343	27602095	27603621	94	27597813	27597819	27603635	27603641	27599456	27599477	-	77	27597821	27603626
chr4	27622067	27635435	27622072	27623120	27634384	27635432	97	27622062	27622066	27635436	27635440	27633971	27633992	+	77	27622073	27635424
chr4	27638993	27642904	27638993	27639764	27642133	27642904	95	---	---	---	---	27642057	27642070	+	71	---	---
chr4	27643317	27647778	27643317	27645542	27645552	27647778	99	27643308	27643316	27647779	27647787	---	---	0	--	27643318	27647771
chr4	27648758	27658208	27648768	27650027	27656947	27658207	93	27648753	27648757	27658209	27658213	27656667	27656680	+	71	---	---
chr4	27661729	27666141	27661729	27662352	27665517	27666141	92	---	---	---	---	27662386	27662399	-	71	---	---
chr4	27662784	27665465	27662799	27663205	27665059	27665465	99	27662779	27662783	27665466	27665470	27663254	27663267	-	71	27662799	27665463
chr4	27681326	27684592	27681326	27682082	27683835	27684592	94	---	---	---	---	27683797	27683810	+	78	27681328	27684583
chr4	27721509	27733346	27721509	27722158	27732698	27733346	98	---	---	---	---	27732293	27732306	+	71	27721512	27733345
chr4	27721594	27732241	27721594	27722165	27731668	27732241	85	---	---	---	---	27731211	27731223	+	84	27721607	27732236
chr4	27735279	27756487	27735279	27736039	27755719	27756479	98	27735273	27735278	27756488	27756493	27754848	27754863	+	93	27735287	27756476
chr4	27745617	27751639	27745617	27747811	27749446	27751639	99	---	---	---	---	27749395	27749409	+	80	---	---
chr4	27773685	27777231	27773685	27775009	27775907	27777231	98	---	---	---	---	27775834	27775850	+	94	27773686	27777221
chr4	27798975	27809372	27798982	27799456	27808886	27809362	92	27798970	27798974	27809373	27809377	27799807	27799824	-	83	27798981	27809367
chr4	27800103	27808861	27800103	27801239	27807725	27808861	98	---	---	---	---	27801499	27801518	-	80	---	---
chr4	27809362	27825191	27809362	27813946	27820608	27825191	99	---	---	---	---	27814106	27814123	-	77	27809362	27825188
chr4	27834627	27839054	27834627	27834982	27838700	27839054	92	---	---	---	---	27835151	27835164	-	71	---	---
chr4	32181823	32191566	32181828	32182298	32191088	32191560	97	32181818	32181822	32191567	32191571	32182516	32182535	-	80	32181827	32191565
chr4	32198160	32203863	32198160	32198497	32203513	32203863	93	---	---	---	---	32198538	32198561	-	83	32198160	32203857
chr4	32215485	32232250	32215485	32216207	32231524	32232250	97	---	---	---	---	32216955	32216973	-	94	32215485	32232247
chr4	32235113	32249136	32235113	32236156	32248093	32249136	99	---	---	---	---	32236546	32236567	-	77	32235116	32249134
chr4	32264432	32273709	32264433	32265663	32272502	32273699	91	32264427	32264431	32273710	32273714	32265908	32265923	-	81	32264433	32273699
chr4	32287794	32308097	32287794	32288117	32307762	32308084	93	32287788	32287793	32308098	32308103	32289075	32289100	-	76	32287797	32308089
chr4	32289731	32301994	32289731	32290142	32301583	32301994	99	---	---	---	---	32290357	32290374	-	77	32289736	32301992
chr4	32305522	32313208	32305522	32306799	32311941	32313200	94	32305515	32305521	32313209	32313215	32311683	32311702	+	85	32305523	32313198
chr4	32321928	32343499	32321928	32323615	32341839	32343499	85	---	---	---	---	32341118	32341159	+	78	32321929	32343496
chr4	32328405	32340253	32328405	32329119	32339539	32340253	95	---	---	---	---	32329627	32329639	-	92	32328406	32340250
chr4	32367726	32379497	32367726	32370235	32377003	32379497	90	---	---	---	---	32376664	32376682	+	73	32367744	32379484
chr4	32393985	32410484	32393985	32394880	32409613	32410484	91	---	---	---	---	32408996	32409023	+	85	32393985	32410481
chr4	32395607	32407966	32395607	32396322	32407251	32407966	97	---	---	---	---	32396781	32396793	-	84	32395608	32407964
chr4	32419249	32433596	32419249	32422340	32430418	32433596	94	---	---	---	---	32430055	32430082	+	82	32419249	32433582
chr4	32460634	32475497	32460634	32461189	32474944	32475497	87	---	---	---	---	32461843	32461876	-	70	32460634	32475491
chr4	32497005	32504465	32497005	32498244	32503255	32504465	92	---	---	---	---	32503004	32503037	+	70	32497006	32504463
chr4	32514414	32524649	32514414	32515905	32523166	32524649	96	---	---	---	---	32522817	32522837	+	80	32514414	32524645
chr4	32535252	32556856	32535252	32536492	32555618	32556856	95	---	---	---	---	32537232	32537252	-	80	32535252	32556854
chr4	32538231	32550685	32538232	32538925	32549988	32550680	95	32538226	32538230	32550686	32550690	32539439	32539479	-	73	32538233	32550684
chr4	32553842	32556594	32553842	32554545	32555894	32556594	93	---	---	---	---	32555877	32555892	+	81	32553851	32556588
chr4	32566730	32578997	32566730	32567448	32578278	32578997	94	---	---	---	---	32577736	32577753	+	88	32566731	32578995
chr4	32591350	32593762	32591350	32591618	32593494	32593762	92	---	---	---	---	32591665	32591678	-	71	32591357	32593758
chr4	32597734	32611216	32597734	32598780	32610170	32611216	98	---	---	---	---	32599329	32599345	-	70	---	---
chr4	32620189	32624808	32620189	32622401	32622590	32624808	91	---	---	---	---	32622444	32622457	-	78	---	---
chr4	32632038	32641267	32632038	32633272	32640033	32641267	97	---	---	---	---	32639774	32639789	+	81	32632038	32641265
chr4	32642277	32659612	32642292	32645181	32656719	32659605	91	32642272	32642276	32659613	32659617	32645481	32645506	-	73	32642278	32659611
chr4	32668633	32677233	32668637	32669236	32676622	32677220	91	32668628	32668632	32677234	32677238	32676285	32676320	+	77	---	---
chr4	32704573	32716610	32704573	32704897	32716286	32716610	97	---	---	---	---	32715717	32715779	+	73	---	---
chr4	32735382	32740229	32735382	32737178	32738439	32740229	90	---	---	---	---	32738393	32738408	+	81	32735399	32740219
chr4	32752124	32760439	32752124	32753790	32758773	32760439	96	---	---	---	---	32753884	32753929	-	71	32752124	32760437
chr4	32765849	32778289	32765849	32768800	32775432	32778289	94	---	---	---	---	32769078	32769132	-	78	32765867	32778285
chr4	32790579	32804860	32790590	32791629	32803824	32804860	98	32790574	32790578	32804861	32804865	32792174	32792190	-	70	32790583	32804857
chr4	32809295	32817214	32809295	32810639	32815944	32817214	89	---	---	---	---	32810719	32810785	-	80	32809295	32817212
chr4	32817309	32831270	32817317	32820635	32827943	32831260	98	32817303	32817308	32831271	32831276	32820878	32820898	-	85	32817310	32831264
chr4	32833535	32837280	32833535	32834217	32836602	32837280	94	---	---	---	---	---	---	0	--	---	---
chr4	32872790	32885068	32872790	32873527	32884330	32885068	95	---	---	---	---	32883789	32883816	+	75	32872795	32885061
chr4	32897093	32908129	32897093	32901836	32903397	32908129	97	---	---	---	---	---	---	0	--	32897094	32908127
chr4	32923631	32937199	32923631	32924867	32935987	32937199	95	---	---	---	---	32925408	32925422	-	86	32923632	32937198
chr4	32942005	32955785	32942018	32944721	32953070	32955777	97	32942000	32942004	32955786	32955790	32952706	32952724	+	84	32942011	32955779
chr4	32966602	32978563	32966602	32967061	32978104	32978563	99	---	---	---	---	32967276	32967293	-	72	32966602	32978561
chr4	32982065	32994359	32982065	32982319	32994104	32994359	94	---	---	---	---	32982791	32982828	-	73	32982068	32994356
chr4	33012465	33026382	33012465	33013193	33025653	33026382	93	---	---	---	---	33025030	33025042	+	92	33012466	33026380
chr4	33029650	33039509	33029652	33031634	33037600	33039494	88	33029645	33029649	33039510	33039514	33031893	33031924	-	84	33029660	33039499
chr4	33035698	33039979	33035698	33036192	33039485	33039979	95	---	---	---	---	33039367	33039383	+	82	---	---
chr4	33037600	33040246	33037600	33037878	33039968	33040246	94	---	---	---	---	33037891	33037909	-	84	---	---
chr4	33047146	33063122	33047146	33050562	33059721	33063122	96	---	---	---	---	33050887	33050929	-	74	---	---
chr4	33066649	33081797	33066649	33069184	33079222	33081797	86	---	---	---	---	33069325	33069346	-	77	---	---
chr4	33075070	33082607	33075070	33076194	33081483	33082607	98	---	---	---	---	33076433	33076459	-	88	33075081	33082605
chr4	33123298	33131778	33123298	33123974	33131101	33131778	97	---	---	---	---	33130839	33130857	+	73	33123307	33131776
chr4	33139664	33154962	33139665	33141562	33153072	33154960	96	33139657	33139663	33154963	33154969	33153058	33153070	+	100	33139665	33154952
chr4	33161642	33171305	33161654	33162391	33170562	33171298	92	33161636	33161641	33171306	33171311	33170263	33170280	+	72	33161644	33171296
chr4	33185685	33195094	33185685	33186751	33194026	33195084	94	33185680	33185684	33195095	33195099	33187007	33187027	-	71	33185690	33195089
chr4	33218607	33231978	33218607	33221829	33228762	33231978	95	---	---	---	---	33228488	33228501	+	85	33218623	33231973
chr4	33238988	33252139	33238988	33240538	33250590	33252139	97	---	---	---	---	33240907	33240964	-	82	33238988	33252136
chr4	33258586	33280247	33258586	33259799	33279017	33280247	93	---	---	---	---	33260379	33260408	-	73	33258586	33280245
chr4	33260419	33272842	33260425	33261125	33272128	33272828	98	33260414	33260418	33272843	33272847	33261632	33261676	-	77	33260426	33272825
chr4	33280246	33296758	33280246	33282365	33294635	33296758	90	---	---	---	---	33282811	33282842	-	71	---	---
chr4	33298186	33313012	33298186	33301764	33309434	33313012	99	---	---	---	---	33309079	33309094	+	81	33298186	33313003
chr4	33314282	33323858	33314282	33316480	33321660	33323858	98	---	---	---	---	33321402	33321431	+	70	---	---
chr4	33341859	33347983	33341859	33342030	33347811	33347983	90	---	---	---	---	33347574	33347655	+	75	33341864	33347968
chr4	33359847	33367568	33359847	33361137	33366277	33367568	99	---	---	---	---	33361372	33361394	-	86	33359851	33367561
chr4	33369085	33383456	33369085	33370967	33381495	33383456	87	---	---	---	---	33371454	33371494	-	90	---	---
chr4	33402248	33414318	33402248	33402709	33413857	33414318	99	---	---	---	---	33402923	33402940	-	77	33402249	33414315
chr4	33452361	33463938	33452361	33453047	33463252	33463938	98	---	---	---	---	33453497	33453517	-	71	33452361	33463936
chr4	33469107	33483383	33469108	33470147	33482342	33483383	96	33469100	33469106	33483384	33483390	33470688	33470704	-	70	33469108	33483381
chr4	33484507	33501102	33484507	33486288	33499352	33501102	94	---	---	---	---	33486701	33486723	-	73	33484519	33501093
chr4	33485096	33501517	33485096	33486702	33499906	33501517	98	---	---	---	---	33499306	33499427	+	70	33485099	33501509
chr4	33489580	33503363	33489580	33490347	33502595	33503363	96	---	---	---	---	33501982	33502008	+	77	33489581	33503359
chr4	33532694	33540392	33532694	33533976	33539110	33540392	98	---	---	---	---	33534216	33534232	-	88	33532696	33540389
chr4	33542591	33552671	33542591	33543631	33551633	33552671	94	---	---	---	---	33543917	33543966	-	70	33542604	33552669
chr4	33556040	33562307	33556040	33556943	33561415	33562307	91	---	---	---	---	33557147	33557165	-	78	33556055	33562305
chr4	33563575	33578712	33563575	33567492	33574787	33578712	95	---	---	---	---	33567660	33567677	-	77	---	---
chr4	33582661	33598399	33582661	33582795	33598267	33598399	86	---	---	---	---	33583441	33583462	-	90	---	---
chr4	33604923	33625061	33604923	33606160	33623824	33625061	98	---	---	---	---	33623235	33623264	+	73	33604924	33625059
chr4	33608005	33618762	33608005	33608698	33618061	33618762	97	---	---	---	---	33609148	33609167	-	70	33608009	33618759
chr4	33637402	33651594	33637402	33638390	33650606	33651594	99	---	---	---	---	33638936	33638952	-	70	33637402	33651592
chr4	33686846	33694513	33686861	33688134	33693227	33694510	96	33686841	33686845	33694514	33694518	33688356	33688371	-	75	33686859	33694508
chr4	33701879	33722869	33701879	33704868	33719871	33722869	93	---	---	---	---	33705533	33705550	-	72	---	---
chr4	33711427	33733336	33711427	33713501	33731373	33733336	86	---	---	---	---	33730857	33730881	+	72	---	---
chr4	33711579	33733568	33711579	33713732	33731526	33733568	87	---	---	---	---	33714381	33714406	-	84	---	---
chr4	33728982	33736596	33728982	33730266	33735313	33736596	98	---	---	---	---	33730487	33730502	-	75	33728984	33736593
chr4	33739060	33749111	33739060	33739727	33748442	33749111	90	---	---	---	---	33739980	33739997	-	77	---	---
chr4	33750034	33767416	33750034	33750326	33767124	33767416	94	---	---	---	---	33750810	33750831	-	77	33750044	33767414
chr4	33772408	33780247	33772415	33773693	33778960	33780242	94	33772403	33772407	33780248	33780252	33778784	33778801	+	88	33772415	33780243
chr4	33785422	33795704	33785426	33785605	33795510	33795689	93	33785417	33785421	33795705	33795709	33795070	33795095	+	76	33785426	33795700
chr4	33785598	33794975	33785605	33787120	33793460	33794975	99	33785591	33785597	33794976	33794982	33787319	33787348	-	76	33785605	33794972
chr4	33796966	33809569	33796966	33797145	33809390	33809569	95	---	---	---	---	33797265	33797278	-	71	33796979	33809564
chr4	33798847	33808046	33798847	33799539	33807354	33808046	99	---	---	---	---	33799905	33799921	-	70	33798847	33808044
chr4	33816739	33824940	33816739	33818689	33822992	33824940	98	---	---	---	---	33822885	33822902	+	72	---	---
chr4	33820116	33828508	33820116	33821036	33827590	33828508	95	---	---	---	---	33827361	33827372	+	83	---	---
chr4	33830093	33836917	33830098	33830365	33836650	33836917	99	33830086	33830092	33836918	33836924	33830609	33830637	-	75	33830095	33836915
chr4	33868998	33877628	33868998	33869485	33877140	33877628	98	---	---	---	---	33876855	33876871	+	82	33869015	33877625
chr4	33883456	33890733	33883457	33885950	33888224	33890727	93	33883449	33883455	33890734	33890740	33886049	33886064	-	81	33883457	33890725
chr4	33893637	33899046	33893647	33894096	33898582	33899032	97	33893632	33893636	33899047	33899051	33898399	33898410	+	75	---	---
chr4	33913324	33934799	33913324	33914049	33934080	33934794	91	33913319	33913323	33934800	33934804	33914985	33915019	-	80	33913324	33934798
chr4	33914054	33927862	33914054	33914235	33927683	33927862	94	---	---	---	---	33914799	33914838	-	80	---	---
chr4	33914306	33920828	33914306	33917547	33917560	33920828	97	33914294	33914305	33920829	33920840	---	---	0	--	33914324	33920814
chr4	33921976	33928717	33921984	33922838	33927856	33928712	97	33921971	33921975	33928718	33928722	33923044	33923074	-	77	---	---
chr4	33934837	33949143	33934840	33935882	33948093	33949135	99	33934832	33934836	33949144	33949148	33936447	33936466	-	75	33934838	33949133
chr4	33957344	33978014	33957359	33961217	33974182	33977999	93	33957339	33957343	33978015	33978019	33961831	33961865	-	74	---	---
chr4	33957823	33977999	33957823	33961217	33974646	33977999	92	---	---	---	---	33961831	33961878	-	77	33957826	33977990
chr4	33969204	33979249	33969204	33970460	33977994	33979249	94	---	---	---	---	33977636	33977665	+	76	33969216	33979247
chr4	33980064	33987785	33980064	33981046	33986803	33987785	93	---	---	---	---	33986548	33986567	+	80	33980064	33987766
chr4	33998888	34010644	33998893	33999956	34009576	34010630	94	33998883	33998887	34010645	34010649	34000311	34000392	-	73	33998891	34010638
chr4	33999316	34010270	33999316	33999587	34009999	34010270	94	---	---	---	---	34009540	34009559	+	85	33999327	34010264
chr4	34016638	34025937	34016638	34017875	34024713	34025937	97	---	---	---	---	34018119	34018134	-	81	34016639	34025934
chr4	34030215	34039317	34030215	34031740	34037793	34039317	96	---	---	---	---	34031934	34031963	-	80	34030215	34039307
chr4	34041731	34054152	34041731	34042440	34053443	34054152	95	---	---	---	---	34042967	34042991	-	80	34041732	34054150
chr4	34057646	34068034	34057646	34058899	34066782	34068034	94	---	---	---	---	---	---	0	--	34057647	34068032
chr4	34112306	34116961	34112306	34112520	34116762	34116961	92	---	---	---	---	34116624	34116648	+	72	34112313	34116956
chr4	34118131	34120513	34118131	34118485	34120159	34120513	98	---	---	---	---	34120067	34120093	+	85	34118131	34120508
chr4	34149530	34154810	34149535	34149795	34154535	34154795	99	34149525	34149529	34154811	34154815	34154457	34154469	+	84	34149535	34154807
chr4	34170584	34185800	34170584	34175880	34180505	34185800	99	---	---	---	---	---	---	0	--	---	---
chr4	34186905	34201189	34186907	34187960	34200129	34201187	97	34186899	34186904	34201190	34201195	34188499	34188515	-	70	34186907	34201182
chr4	34204512	34219309	34204512	34208360	34215452	34219299	96	34204507	34204511	34219310	34219314	34215098	34215127	+	70	---	---
chr4	34212877	34220968	34212877	34214069	34219775	34220968	97	---	---	---	---	34219733	34219754	+	72	---	---
chr4	34235953	34244266	34235953	34236297	34243901	34244266	90	---	---	---	---	34243691	34243707	+	82	34235963	34244249
chr4	34254953	34262553	34254953	34256197	34261273	34262553	95	---	---	---	---	34261032	34261050	+	78	34254953	34262550
chr4	34263020	34270566	34263031	34264311	34269303	34270562	94	34263015	34263019	34270567	34270571	34269195	34269249	+	81	34263022	34270563
chr4	34273436	34285121	34273436	34278474	34279750	34285121	87	---	---	---	---	---	---	0	--	---	---
chr4	34297142	34310045	34297142	34301312	34305887	34310045	98	---	---	---	---	34301497	34301526	-	70	---	---
chr4	34312890	34325252	34312890	34314087	34324053	34325252	96	---	---	---	---	34323555	34323578	+	75	34312891	34325247
chr4	34326095	34329559	34326095	34326904	34328749	34329559	97	---	---	---	---	34326916	34326935	-	85	34326100	34329557
chr4	34336521	34348855	34336521	34337220	34348173	34348855	94	---	---	---	---	34337727	34337768	-	76	34336521	34348853
chr4	34361507	34369475	34361507	34363161	34367821	34369475	98	---	---	---	---	34367682	34367722	+	75	34361508	34369474
chr4	34376524	34390659	34376524	34380577	34386605	34390659	99	---	---	---	---	34380852	34380864	-	84	34376524	34390657
chr4	34400466	34412524	34400466	34400919	34412071	34412524	97	---	---	---	---	34411535	34411551	+	70	34400466	34412522
chr4	34421486	34426342	34421486	34422288	34425539	34426342	92	---	---	---	---	34425390	34425441	+	75	34421486	34426340
chr4	34453809	34473221	34453809	34454371	34472656	34473221	97	---	---	---	---	34471778	34471799	+	72	---	---
chr4	34459866	34468147	34459866	34461525	34466488	34468147	98	---	---	---	---	34461620	34461665	-	76	34459872	34468145
chr4	34515204	34522951	34515217	34516718	34521427	34522951	86	34515199	34515203	34522952	34522956	34521230	34521248	+	78	34515204	34522945
chr4	34570954	34588360	34570954	34571293	34588021	34588360	96	---	---	---	---	34571909	34571957	-	71	34570954	34588353
chr4	34597677	34612845	34597685	34597826	34612690	34612833	88	34597672	34597676	34612846	34612850	34598445	34598462	-	72	---	---
chr4	34610528	34619861	34610528	34612048	34618341	34619861	99	---	---	---	---	34618086	34618118	+	78	34610528	34619858
chr4	34631389	34639064	34631389	34631856	34638598	34639064	95	---	---	---	---	34632158	34632194	-	75	34631395	34639061
chr4	34662715	34678006	34662715	34663907	34676824	34678006	95	---	---	---	---	34664441	34664472	-	78	---	---
chr4	34669213	34676824	34669213	34671707	34674328	34676824	99	---	---	---	---	34671805	34671837	-	75	34669213	34676822
chr4	34679686	34696443	34679686	34681435	34694703	34696443	92	---	---	---	---	34682068	34682099	-	87	34679686	34696440
chr4	34684934	34692898	34684934	34686558	34691267	34692898	92	---	---	---	---	34686653	34686692	-	70	34684936	34692896
chr4	34685063	34692672	34685063	34686359	34691396	34692672	93	---	---	---	---	34691234	34691253	+	85	---	---
chr4	34707558	34715080	34707558	34708838	34713811	34715080	96	---	---	---	---	34713703	34713757	+	83	34707558	34715077
chr4	34750048	34762074	34750048	34750509	34761613	34762074	95	---	---	---	---	34750797	34750814	-	72	34750048	34762072
chr4	34773390	34788543	34773390	34777307	34784618	34788543	94	---	---	---	---	34777610	34777644	-	71	---	---
chr4	34789495	34794895	34789495	34791687	34792691	34794895	95	---	---	---	---	34791689	34791722	-	70	34789496	34794893
chr4	34800925	34811114	34800925	34801950	34810069	34811114	95	---	---	---	---	34802164	34802186	-	82	34800925	34811112
chr4	34821450	34830268	34821450	34824758	34826948	34830268	89	---	---	---	---	34824798	34824816	-	73	---	---
chr4	34821450	34830963	34821450	34825455	34826948	34830963	89	---	---	---	---	---	---	0	--	34821452	34830945
chr4	34837556	34849838	34837556	34838247	34849148	34849838	96	---	---	---	---	34848603	34848641	+	71	34837556	34849836
chr4	34868111	34875606	34868111	34869324	34874392	34875605	95	34868106	34868110	34875607	34875611	34869567	34869578	-	83	34868111	34875605
chr4	34889050	34900456	34889050	34889476	34900030	34900456	99	---	---	---	---	34899679	34899724	+	71	34889063	34900452
chr4	34895488	34898105	34895496	34895904	34897691	34898099	99	34895483	34895487	34898106	34898110	34895953	34895966	-	71	34895496	34898104
chr4	34900560	34910576	34900560	34903947	34907187	34910576	93	---	---	---	---	34904070	34904109	-	72	34900569	34910557
chr4	34900711	34910274	34900720	34903642	34907335	34910271	93	34900705	34900710	34910275	34910280	34907155	34907185	+	77	---	---
chr4	34929427	34941838	34929427	34932135	34939331	34941832	90	34929422	34929426	34941839	34941843	34938972	34938988	+	70	34929441	34941829
chr4	34930285	34941832	34930285	34932135	34940190	34941832	86	---	---	---	---	34932387	34932400	-	85	---	---
chr4	34950308	34962312	34950308	34950768	34961852	34962312	98	---	---	---	---	34950983	34951000	-	72	34950308	34962310
chr4	34968798	34986515	34968798	34969483	34985835	34986515	95	---	---	---	---	34985034	34985075	+	80	34968798	34986506
chr4	34972984	34981455	34972984	34973809	34980623	34981455	94	---	---	---	---	34980297	34980311	+	80	---	---
chr4	35008919	35015509	35008919	35009993	35014496	35015509	86	---	---	---	---	35010200	35010217	-	72	---	---
chr4	35035286	35056021	35035289	35035802	35055499	35056013	93	35035281	35035285	35056022	35056026	35036745	35036761	-	82	35035286	35056010
chr4	35041994	35049729	35041994	35043274	35048449	35049729	98	35041989	35041993	35049730	35049734	35048190	35048210	+	85	35041995	35049726
chr4	35065616	35083241	35065616	35066830	35082026	35083241	88	---	---	---	---	35067540	35067567	-	75	35065617	35083239
chr4	35069763	35078093	35069763	35071006	35076840	35078093	91	---	---	---	---	35071212	35071227	-	87	35069763	35078088
chr4	35094900	35112089	35094900	35096142	35110858	35112089	86	---	---	---	---	35096596	35096620	-	72	---	---
chr4	35095046	35111667	35095046	35095712	35110986	35111667	87	---	---	---	---	35096384	35096464	-	72	---	---
chr4	35100987	35122452	35100987	35101633	35121805	35122452	94	---	---	---	---	35102554	35102583	-	73	35100987	35122440
chr4	35101795	35108327	35101795	35103593	35106537	35108327	94	---	---	---	---	35106457	35106514	+	70	---	---
chr4	35102096	35108089	35102096	35103341	35106838	35108089	95	---	---	---	---	35103483	35103512	-	76	35102100	35108072
chr4	35109067	35123045	35109076	35109677	35122448	35123034	91	35109062	35109066	35123046	35123050	35110300	35110315	-	75	35109068	35123029
chr4	35114516	35120948	35114516	35116551	35118912	35120948	95	---	---	---	---	35116617	35116632	-	87	35114523	35120940
chr4	35114938	35120680	35114938	35116283	35119333	35120680	95	---	---	---	---	35116336	35116351	-	87	---	---
chr4	35124699	35134984	35124699	35127799	35131895	35134984	97	---	---	---	---	35127949	35127980	-	75	35124699	35134981
chr4	35137956	35146192	35137967	35139347	35144807	35146186	98	35137951	35137955	35146193	35146197	35144564	35144582	+	78	35137961	35146184
chr4	35147510	35155674	35147510	35149049	35154138	35155674	96	---	---	---	---	35153997	35154043	+	76	35147510	35155668
chr4	35168919	35174510	35168919	35169137	35174286	35174504	93	35168913	35168918	35174511	35174516	35174174	35174191	+	77	---	---
chr4	35215384	35226660	35215384	35220074	35222020	35226660	98	---	---	---	---	35220076	35220103	-	75	---	---
chr4	35228635	35242739	35228635	35229294	35242080	35242739	97	---	---	---	---	35241498	35241520	+	73	35228644	35242736
chr4	35245751	35254886	35245751	35249039	35251603	35254886	95	---	---	---	---	35249120	35249140	-	71	---	---
chr4	35247032	35254818	35247043	35248970	35252906	35254817	95	35247027	35247031	35254819	35254823	35249120	35249140	-	71	35247034	35254800
chr4	35258659	35271189	35258659	35260564	35269349	35271189	93	---	---	---	---	35269179	35269196	+	72	35258660	35271174
chr4	35285591	35301692	35285605	35285865	35301423	35301683	85	35285586	35285590	35301693	35301697	35286561	35286586	-	76	35285603	35301689
chr4	35287786	35299940	35287792	35289346	35298375	35299939	92	35287781	35287785	35299941	35299945	---	---	0	--	35287792	35299936
chr4	35287983	35299375	35287983	35288789	35298568	35299375	96	---	---	---	---	35289085	35289144	-	70	35287988	35299369
chr4	35302930	35311160	35302930	35304568	35309525	35311160	92	---	---	---	---	35304661	35304701	-	73	35302930	35311157
chr4	35318917	35326705	35318917	35320152	35325470	35326705	99	---	---	---	---	35325229	35325247	+	78	35318918	35326703
chr4	35342956	35360694	35342956	35345295	35358337	35360694	90	---	---	---	---	35345930	35345947	-	77	---	---
chr4	35361644	35375977	35361656	35362684	35374936	35375964	99	35361637	35361643	35375978	35375984	35374373	35374389	+	70	35361656	35375972
chr4	35383267	35405276	35383272	35384502	35404062	35405272	95	35383261	35383266	35405277	35405282	35403084	35403097	+	71	35383272	35405269
chr4	35388397	35402579	35388397	35389401	35401674	35402578	88	35388392	35388396	35402580	35402584	35389949	35389965	-	70	35388397	35402578
chr4	35405583	35420622	35405583	35405880	35420319	35420622	87	---	---	---	---	35419692	35419720	+	72	35405594	35420619
chr4	35425190	35437364	35425190	35425887	35436667	35437364	96	---	---	---	---	35436129	35436145	+	82	35425190	35437362
chr4	35446535	35453272	35446535	35447041	35452756	35453272	88	---	---	---	---	35452573	35452630	+	70	---	---
chr4	35472000	35487151	35472000	35472279	35486872	35487151	92	---	---	---	---	35486159	35486198	+	72	---	---
chr4	35474533	35482430	35474533	35475054	35481885	35482430	87	---	---	---	---	35475156	35475168	-	76	35474534	35482421
chr4	35480311	35488104	35480311	35481257	35487145	35488104	92	---	---	---	---	35481480	35481499	-	80	35480328	35488102
chr4	35495256	35508068	35495265	35495637	35507696	35508068	95	35495250	35495255	35508069	35508074	35496051	35496074	-	70	35495260	35508066
chr4	35511144	35524992	35511144	35514306	35521839	35524992	98	---	---	---	---	35514653	35514682	-	70	---	---
chr4	35547188	35559964	35547188	35550376	35556792	35559964	88	---	---	---	---	35556646	35556659	+	100	35547194	35559955
chr4	35552050	35569682	35552050	35555845	35565868	35569682	90	---	---	---	---	35565413	35565444	+	78	---	---
chr4	35552661	35568492	35552676	35554659	35566495	35568485	95	35552656	35552660	35568493	35568497	35555155	35555194	-	77	35552678	35568485
chr4	35556779	35574121	35556791	35558287	35572616	35574112	97	35556774	35556778	35574122	35574126	35572132	35572186	+	80	---	---
chr4	35556779	35574121	35556791	35558287	35572616	35574112	97	35556774	35556778	35574122	35574126	35572132	35572186	+	80	---	---
chr4	35595112	35606885	35595112	35595843	35606152	35606885	96	---	---	---	---	35605899	35605917	+	78	---	---
chr4	35608296	35622823	35608296	35612223	35618893	35622823	99	---	---	---	---	35612438	35612459	-	81	35608297	35622816
chr4	35634235	35652780	35634235	35634925	35652051	35652778	90	35634229	35634234	35652781	35652786	35651194	35651230	+	78	35634235	35652771
chr4	35639751	35648037	35639751	35641404	35646384	35648037	98	35639746	35639750	35648038	35648042	35646248	35646288	+	75	35639751	35648033
chr4	35656381	35669824	35656396	35660985	35665487	35669822	92	35656376	35656380	35669825	35669829	35661150	35661167	-	77	35656387	35669818
chr4	35658655	35669822	35658655	35660985	35667746	35669822	87	---	---	---	---	35661150	35661167	-	77	35658656	35669818
chr4	35674542	35682134	35674542	35675894	35680834	35682134	92	---	---	---	---	35680615	35680682	+	70	35674543	35682132
chr4	35707140	35720547	35707140	35710395	35717357	35720547	94	---	---	---	---	35710629	35710642	-	71	35707140	35720543
chr4	35725489	35744596	35725489	35726738	35743344	35744596	95	---	---	---	---	35742529	35742555	+	77	35725490	35744594
chr4	35733332	35743345	35733332	35735755	35740946	35743345	95	---	---	---	---	35735876	35735895	-	70	35733332	35743342
chr4	35749700	35759037	35749700	35750933	35757804	35759037	96	---	---	---	---	35751180	35751195	-	81	35749700	35759035
chr4	35763453	35781601	35763453	35765909	35779200	35781601	89	---	---	---	---	35778585	35778604	+	75	---	---
chr4	35777546	35785992	35777546	35777973	35785565	35785992	94	---	---	---	---	35778278	35778298	-	76	---	---
chr4	35778376	35785989	35778385	35779365	35785033	35785987	92	35778371	35778375	35785990	35785994	35784749	35784765	+	70	---	---
chr4	35788436	35804886	35788447	35789259	35804073	35804884	97	35788431	35788435	35804887	35804891	35803561	35803596	+	77	35788444	35804878
chr4	35798169	35818653	35798169	35798645	35818178	35818653	87	---	---	---	---	35817254	35817270	+	94	35798187	35818647
chr4	35828312	35835803	35828312	35829204	35834911	35835803	97	---	---	---	---	35834625	35834659	+	77	---	---
chr4	35830316	35851228	35830328	35833830	35847706	35851217	88	35830311	35830315	35851229	35851233	35847012	35847029	+	83	---	---
chr4	35834737	35846480	35834737	35835709	35845510	35846480	85	---	---	---	---	35845124	35845137	+	78	---	---
chr4	35836080	35843805	35836080	35838656	35841231	35843805	97	---	---	---	---	35841102	35841133	+	75	35836080	35843803
chr4	35849472	35858267	35849472	35851954	35855772	35858255	86	35849467	35849471	35858268	35858272	35855674	35855755	+	73	35849473	35858264
chr4	35850402	35857858	35850402	35851555	35856712	35857858	90	---	---	---	---	35856489	35856511	+	73	35850414	35857846
chr4	35857557	35879024	35857557	35857973	35878601	35879024	93	---	---	---	---	35877864	35877884	+	76	35857558	35879015
chr4	35866234	35880466	35866234	35867505	35879127	35880466	91	35866229	35866233	35880467	35880471	35878701	35878724	+	75	35866234	35880465
chr4	35870484	35877992	35870484	35871762	35876754	35877992	90	---	---	---	---	35876532	35876599	+	70	35870485	35877990
chr4	35879127	35882964	35879127	35879412	35882679	35882964	86	---	---	---	---	35879561	35879573	-	84	35879127	35882945
chr4	35888474	35897727	35888474	35888788	35897415	35897727	86	---	---	---	---	35897140	35897232	+	73	---	---
chr4	35891693	35894544	35891693	35891920	35894317	35894544	92	---	---	---	---	35891949	35891974	-	73	35891708	35894542
chr4	35909992	35918089	35910000	35911344	35916741	35918085	98	35909986	35909991	35918090	35918095	35911431	35911506	-	77	35909999	35918082
chr4	35918545	35926138	35918545	35919717	35924960	35926138	95	---	---	---	---	35924748	35924766	+	84	35918551	35926136
chr4	35934838	35947221	35934838	35935526	35946533	35947221	99	---	---	---	---	35936029	35936077	-	75	35934838	35947219
chr4	35962164	35971408	35962164	35963400	35970177	35971408	92	---	---	---	---	35969926	35969941	+	81	35962168	35971405
chr4	35972460	35984466	35972460	35972875	35984051	35984466	98	---	---	---	---	35973162	35973179	-	72	---	---
chr4	35986313	36000065	35986313	35986607	35999771	36000065	94	---	---	---	---	35999180	35999193	+	92	---	---
chr4	35995924	36000524	35995924	35996389	36000060	36000524	96	---	---	---	---	35996478	35996517	-	72	35995940	36000521
chr4	35999244	36018560	35999256	35999763	36018053	36018552	87	35999238	35999243	36018561	36018566	36017221	36017246	+	80	35999244	36018559
chr4	36000546	36015088	36000551	36003056	36012571	36015073	93	36000541	36000545	36015089	36015093	36003320	36003340	-	71	36000551	36015087
chr4	36000547	36014485	36000551	36002439	36012571	36014484	94	36000541	36000546	36014486	36014491	36012066	36012088	+	73	36000551	36014472
chr4	36015066	36035589	36015066	36016140	36034515	36035589	97	---	---	---	---	36017020	36017045	-	73	36015067	36035588
chr4	36019172	36033519	36019172	36020208	36032483	36033519	98	---	---	---	---	36020752	36020768	-	76	36019173	36033514
chr4	36040357	36059932	36040357	36042211	36058019	36059932	94	---	---	---	---	36057394	36057463	+	87	36040357	36059929
chr4	36043969	36051752	36043969	36045335	36050412	36051752	96	---	---	---	---	36050158	36050193	+	72	36043973	36051748
chr4	36072718	36080820	36072718	36075453	36078088	36080820	95	---	---	---	---	36075550	36075585	-	75	36072718	36080817
chr4	36096622	36110993	36096622	36097666	36109951	36110993	98	---	---	---	---	36098208	36098224	-	70	36096623	36110988
chr4	36147097	36161331	36147097	36148391	36159955	36161331	90	---	---	---	---	36148803	36148861	-	77	---	---
chr4	36161329	36171444	36161331	36163372	36169408	36171432	96	36161323	36161328	36171445	36171450	36163374	36163385	-	100	36161331	36171442
chr4	36161331	36170970	36161331	36162910	36169408	36170970	95	---	---	---	---	36163160	36163235	-	75	36161331	36170956
chr4	36186014	36193512	36186014	36187019	36192632	36193512	86	---	---	---	---	36192496	36192536	+	75	36186014	36193496
chr4	36207738	36228594	36207738	36209448	36226915	36228594	92	---	---	---	---	36226379	36226404	+	76	36207738	36228582
chr4	36213542	36221560	36213542	36214007	36221095	36221560	95	---	---	---	---	36214301	36214315	-	86	---	---
chr4	36233234	36240685	36233234	36234328	36239591	36240685	96	---	---	---	---	36234568	36234592	-	84	36233241	36240682
chr4	36246951	36267777	36246951	36248337	36266391	36267777	98	---	---	---	---	36248951	36248974	-	70	36246953	36267775
chr4	36250891	36263223	36250891	36251581	36262533	36263223	98	---	---	---	---	36252083	36252128	-	78	36250892	36263220
chr4	36277419	36298023	36277419	36278937	36296511	36298023	89	---	---	---	---	36279454	36279468	-	73	36277431	36298017
chr4	36288312	36295750	36288312	36289506	36294506	36295750	90	36288307	36288311	36295751	36295755	36294256	36294285	+	70	36288313	36295747
chr4	36298741	36309382	36298743	36299203	36308918	36309378	95	36298736	36298740	36309383	36309387	36299620	36299647	-	71	36298743	36309376
chr4	36310469	36332139	36310469	36311176	36331434	36332139	96	---	---	---	---	36311751	36311765	-	86	36310469	36332131
chr4	36313439	36322684	36313442	36314945	36321180	36322684	98	36313434	36313438	36322685	36322689	36320941	36320968	+	82	---	---
chr4	36335785	36351081	36335785	36337436	36349430	36351069	95	36335780	36335784	36351082	36351086	36337972	36338001	-	80	---	---
chr4	36338976	36345713	36338976	36340075	36344613	36345713	98	---	---	---	---	36344466	36344495	+	83	36338978	36345710
chr4	36352305	36361588	36352305	36353544	36360372	36361588	95	---	---	---	---	36353788	36353803	-	81	36352306	36361585
chr4	36353024	36361558	36353033	36353506	36361100	36361550	93	36353019	36353023	36361559	36361563	36360842	36360858	+	82	---	---
chr4	36370888	36379140	36370888	36372526	36377506	36379140	94	---	---	---	---	36372756	36372774	-	78	36370888	36379136
chr4	36401598	36413940	36401598	36402291	36413247	36413940	99	---	---	---	---	36402792	36402837	-	78	36401598	36413938
chr4	36427654	36435305	36427664	36428926	36434020	36435290	94	36427649	36427653	36435306	36435310	36433777	36433796	+	80	36427657	36435299
chr4	36488654	36501990	36488654	36491946	36498743	36501990	96	---	---	---	---	36492214	36492234	-	80	---	---
chr4	36513877	36525865	36513877	36514343	36525399	36525865	99	---	---	---	---	36525169	36525186	+	72	36513880	36525863
chr4	36561779	36579681	36561779	36562391	36579069	36579681	97	---	---	---	---	36563197	36563219	-	78	---	---
chr4	36564900	36574112	36564900	36566485	36572527	36574112	99	---	---	---	---	36572404	36572431	+	78	36564900	36574110
chr4	36581361	36594326	36581368	36581774	36593918	36594317	85	36581355	36581360	36594327	36594332	36581978	36581992	-	73	36581369	36594321
chr4	36608720	36620996	36608720	36609182	36620549	36620996	88	---	---	---	---	36620304	36620323	+	80	36608724	36620994
chr4	36621650	36629670	36621650	36624702	36626605	36629670	96	---	---	---	---	36626519	36626534	+	87	36621653	36629667
chr4	36632538	36639857	36632538	36633513	36638764	36639857	87	---	---	---	---	36633739	36633775	-	83	36632538	36639847
chr4	36645478	36660052	36645478	36649751	36655780	36660052	99	---	---	---	---	36650028	36650040	-	100	36645478	36660050
chr4	36673808	36686379	36673808	36674139	36686048	36686379	93	---	---	---	---	36685470	36685499	+	80	36673808	36686374
chr4	36676308	36684409	36676308	36677682	36683034	36684409	96	---	---	---	---	36677889	36677907	-	78	36676308	36684407
chr4	36704431	36726213	36704431	36704734	36725910	36726213	85	---	---	---	---	36724919	36724957	+	82	---	---
chr4	36705730	36718040	36705730	36706379	36717391	36718040	96	---	---	---	---	36716840	36716859	+	80	36705737	36718038
chr4	36738211	36759495	36738223	36738323	36759386	36759486	96	36738206	36738210	36759496	36759500	36739297	36739325	-	75	---	---
chr4	36752903	36760417	36752903	36753840	36759480	36760417	96	---	---	---	---	36753912	36753989	-	78	36752913	36760415
chr4	36767591	36786055	36767591	36770831	36782820	36786055	99	---	---	---	---	36771392	36771420	-	75	36767599	36786050
chr4	36797043	36811379	36797056	36798101	36810330	36811375	98	36797038	36797042	36811380	36811384	36809767	36809783	+	70	36797053	36811365
chr4	36826111	36833822	36826111	36827396	36832531	36833822	97	---	---	---	---	36827635	36827653	-	89	36826111	36833820
chr4	36868164	36887936	36868164	36868485	36887614	36887936	94	---	---	---	---	36886862	36886883	+	72	36868167	36887917
chr4	36868485	36880839	36868485	36869188	36880152	36880839	96	---	---	---	---	36869685	36869736	-	73	36868485	36880838
chr4	36880833	36888085	36880833	36880972	36887932	36888071	96	36880827	36880832	36888086	36888091	36887605	36887628	+	70	---	---
chr4	36894369	36903554	36894369	36895597	36902371	36903553	92	36894362	36894368	36903555	36903561	36895821	36895836	-	81	36894369	36903551
chr4	36909224	36923590	36909224	36913015	36919789	36923590	96	---	---	---	---	36913297	36913339	-	72	36909225	36923580
chr4	36930166	36942551	36930166	36930871	36941846	36942551	97	---	---	---	---	36941318	36941329	+	91	36930166	36942540
chr4	36946509	36962020	36946522	36948070	36960484	36962017	90	36946504	36946508	36962021	36962025	36948547	36948571	-	88	---	---
chr4	36959622	36967990	36959622	36960258	36967352	36967990	95	---	---	---	---	36960527	36960546	-	70	---	---
chr4	36983612	36997764	36983612	36983872	36997504	36997764	92	---	---	---	---	36984229	36984276	-	72	---	---
chr4	37011284	37026697	37011284	37016146	37021829	37026697	98	---	---	---	---	37021593	37021612	+	75	37011284	37026694
chr4	37041602	37050818	37041602	37043187	37049233	37050818	99	---	---	---	---	37049110	37049137	+	78	37041602	37050816
chr4	37064612	37072829	37064618	37065852	37071582	37072817	98	37064607	37064611	37072830	37072834	37066074	37066092	-	73	37064615	37072823
chr4	37101599	37113630	37101612	37102073	37113159	37113619	98	37101594	37101598	37113631	37113635	37102288	37102305	-	72	37101612	37113621
chr4	37119246	37131491	37119246	37120486	37130253	37131491	97	---	---	---	---	37120896	37120919	-	70	37119247	37131488
chr4	37161678	37170914	37161678	37163188	37169412	37170914	97	---	---	---	---	37163389	37163418	-	80	37161678	37170912
chr4	37173990	37181504	37173990	37174819	37180674	37181504	98	---	---	---	---	37175013	37175032	-	70	---	---
chr4	37191815	37210708	37191815	37192543	37209980	37210708	93	---	---	---	---	37193394	37193407	-	85	37191815	37210706
chr4	37224459	37232214	37224468	37225629	37231059	37232199	94	37224454	37224458	37232215	37232219	37225876	37225900	-	72	37224461	37232196
chr4	37248235	37256013	37248244	37249405	37254837	37255998	96	37248230	37248234	37256014	37256018	37249652	37249676	-	72	37248237	37255995
chr4	37275221	37291115	37275221	37278109	37288269	37291115	85	---	---	---	---	37287919	37287934	+	81	---	---
chr4	37296285	37304677	37296285	37297588	37303402	37304677	96	---	---	---	---	37303182	37303197	+	87	37296292	37304674
chr4	37316631	37321640	37316631	37316760	37321498	37321640	85	---	---	---	---	37321427	37321463	+	78	37316632	37321629
chr4	37337813	37359281	37337813	37338513	37358581	37359281	99	---	---	---	---	37339285	37339302	-	72	37337815	37359278
chr4	37338606	37350680	37338606	37339075	37350211	37350680	98	---	---	---	---	37339285	37339302	-	72	37338608	37350673
chr4	37371566	37377802	37371566	37372165	37377203	37377802	94	---	---	---	---	37376992	37377011	+	85	37371579	37377793
chr4	37378619	37386246	37378621	37379902	37384981	37386239	95	37378614	37378618	37386247	37386251	37384728	37384757	+	70	37378621	37386237
chr4	37398535	37407877	37398550	37402417	37404039	37407873	92	37398530	37398534	37407878	37407882	---	---	0	--	37398537	37407874
chr4	37408611	37418681	37408611	37411946	37415395	37418681	95	---	---	---	---	37415257	37415294	+	78	---	---
chr4	37431768	37439451	37431768	37432816	37438388	37439451	94	---	---	---	---	37438247	37438292	+	73	37431768	37439438
chr4	37455353	37473379	37455353	37455811	37472942	37473379	86	---	---	---	---	37456565	37456588	-	83	37455355	37473370
chr4	37472440	37494340	37472452	37472813	37493979	37494339	95	37472434	37472439	37494341	37494346	37492980	37493000	+	71	---	---
chr4	37475011	37491587	37475011	37476612	37489982	37491587	94	---	---	---	---	37477182	37477211	-	76	37475011	37491584
chr4	37481025	37489339	37481025	37482685	37487683	37489339	94	---	---	---	---	37482779	37482819	-	70	37481027	37489337
chr4	37502297	37511589	37502297	37503512	37510334	37511589	91	---	---	---	---	37503563	37503636	-	81	37502297	37511587
chr4	37514816	37518583	37514822	37515621	37517774	37518580	87	37514811	37514815	37518584	37518588	37517722	37517746	+	80	37514822	37518576
chr4	37567646	37575666	37567646	37568878	37574434	37575666	96	---	---	---	---	37569104	37569122	-	73	37567646	37575663
chr4	37582515	37599408	37582524	37584607	37597320	37599404	93	37582510	37582514	37599409	37599413	37596848	37596869	+	77	---	---
chr4	37582524	37600078	37582524	37585281	37597320	37600078	93	---	---	---	---	37596848	37596869	+	77	37582535	37600076
chr4	37589558	37597301	37589558	37590744	37596116	37597301	97	---	---	---	---	37595974	37596037	+	82	---	---
chr4	37616964	37624783	37616969	37618207	37623546	37624783	97	37616956	37616963	37624784	37624791	37618426	37618465	-	70	37616969	37624781
chr4	37625003	37636625	37625003	37626029	37635597	37636625	96	---	---	---	---	37635185	37635206	+	77	37625003	37636623
chr4	37645002	37654089	37645002	37647493	37651597	37654089	98	---	---	---	---	37651393	37651415	+	73	37645002	37654084
chr4	37670687	37684972	37670692	37671735	37683929	37684972	99	37670680	37670686	37684973	37684979	37672125	37672146	-	77	37670692	37684970
chr4	37704243	37720613	37704243	37708984	37715883	37720613	94	---	---	---	---	37709312	37709329	-	88	37704247	37720609
chr4	37713108	37722447	37713108	37714328	37721230	37722447	94	---	---	---	---	37714564	37714589	-	80	37713108	37722436
chr4	37738457	37750587	37738457	37742793	37746248	37750587	99	---	---	---	---	37742930	37742950	-	76	37738475	37750584
chr4	37750587	37758774	37750587	37753303	37756056	37758774	99	---	---	---	---	37755918	37755937	+	80	37750587	37758772
chr4	37761726	37769457	37761726	37763073	37768112	37769457	97	---	---	---	---	37763288	37763302	-	80	37761727	37769454
chr4	37773568	37781834	37773570	37774818	37780582	37781825	95	37773561	37773567	37781835	37781841	37775038	37775050	-	92	37773571	37781827
chr4	37774180	37781719	37774180	37774712	37781193	37781719	95	---	---	---	---	37774977	37774994	-	88	---	---
chr4	37796811	37801664	37796823	37797604	37800878	37801664	85	37796806	37796810	37801665	37801669	37800774	37800792	+	84	37796814	37801662
chr4	37811524	37826161	37811524	37813094	37824610	37826152	94	37811518	37811523	37826162	37826167	37824089	37824105	+	82	37811524	37826147
chr4	37848351	37857296	37848351	37848975	37856673	37857296	96	---	---	---	---	37856316	37856372	+	70	37848360	37857292
chr4	37848601	37857032	37848601	37848710	37856923	37857032	98	---	---	---	---	37849022	37849054	-	72	---	---
chr4	37848998	37863032	37848998	37849281	37862749	37863032	94	---	---	---	---	37849934	37849955	-	77	37849011	37863030
chr4	37877845	37886122	37877845	37879497	37884462	37886122	96	---	---	---	---	37879590	37879630	-	73	37877846	37886119
chr4	37904536	37910234	37904536	37905008	37909787	37910234	94	---	---	---	---	37909655	37909772	+	71	37904537	37910232
chr4	37915764	37919819	37915764	37916526	37919064	37919819	94	---	---	---	---	37916612	37916645	-	70	---	---
chr4	37925617	37932830	37925618	37926537	37931909	37932828	98	37925611	37925616	37932831	37932836	37926568	37926601	-	73	37925618	37932823
chr4	37937782	37945984	37937794	37940795	37942973	37945982	96	37937777	37937781	37945985	37945989	37942884	37942899	+	87	37937794	37945983
chr4	37959310	37981131	37959315	37959495	37980949	37981129	97	37959305	37959309	37981132	37981136	37960281	37960298	-	77	37959317	37981118
chr4	37963670	37974263	37963670	37964895	37973059	37974263	94	---	---	---	---	37972657	37972673	+	94	37963671	37974261
chr4	37981129	37993282	37981129	37981823	37992603	37993282	93	---	---	---	---	37982349	37982362	-	85	37981129	37993281
chr4	38000732	38017079	38000732	38001239	38016570	38017079	95	---	---	---	---	38015964	38015985	+	77	38000738	38017068
chr4	38004257	38013019	38004257	38005258	38012018	38013019	95	---	---	---	---	38005549	38005591	-	76	38004266	38013017
chr4	38023137	38035372	38023137	38023858	38034710	38035372	88	---	---	---	---	38024313	38024325	-	84	38023137	38035367
chr4	38043731	38051959	38043731	38045354	38050303	38051959	93	---	---	---	---	38050173	38050213	+	73	38043732	38051956
chr4	38073983	38081293	38073983	38075278	38080073	38081293	86	---	---	---	---	38075486	38075518	-	78	38073983	38081288
chr4	38077577	38097779	38077577	38077709	38097647	38097779	96	---	---	---	---	38097040	38097065	+	76	---	---
chr4	38084024	38091284	38084024	38085304	38090020	38091284	96	---	---	---	---	38085357	38085412	-	82	38084024	38091282
chr4	38107103	38114977	38107103	38108302	38113793	38114977	92	---	---	---	---	38113518	38113574	+	84	---	---
chr4	38131436	38149467	38131442	38132192	38148740	38149463	91	38131431	38131435	38149468	38149472	38132915	38132944	-	70	38131443	38149461
chr4	38138873	38142582	38138873	38140794	38140794	38142582	90	---	---	---	---	---	---	0	--	38138882	38142563
chr4	38157489	38165537	38157489	38158700	38164332	38165537	94	---	---	---	---	38158923	38158941	-	78	38157489	38165535
chr4	38175896	38193623	38175896	38177538	38191997	38193623	94	---	---	---	---	38191276	38191298	+	86	38175896	38193621
chr4	38179371	38188984	38179371	38180060	38188295	38188984	98	---	---	---	---	38180426	38180442	-	70	38179371	38188982
chr4	38207917	38221215	38207917	38210732	38218158	38221215	88	---	---	---	---	38217786	38217811	+	76	38207917	38221213
chr4	38222061	38237596	38222061	38226492	38233301	38237596	90	---	---	---	---	38226528	38226541	-	85	---	---
chr4	38252744	38273091	38252744	38253195	38272640	38273091	98	38252738	38252743	38273092	38273097	38271874	38271897	+	87	---	---
chr4	38258363	38266655	38258372	38260029	38264991	38266649	98	38258358	38258362	38266656	38266660	38260121	38260161	-	75	38258372	38266645
chr4	38258372	38266645	38258372	38260011	38264991	38266631	98	38258366	38258371	38266646	38266651	38260121	38260161	-	75	38258372	38266642
chr4	38281387	38298508	38281387	38281654	38298241	38298508	87	---	---	---	---	38282341	38282379	-	71	38281398	38298493
chr4	38282922	38296233	38282922	38283166	38295988	38296233	95	---	---	---	---	38295446	38295488	+	90	38282940	38296228
chr4	38289324	38296103	38289324	38290169	38295247	38296103	92	---	---	---	---	38295055	38295088	+	73	---	---
chr4	38289579	38295725	38289579	38289791	38295502	38295725	88	---	---	---	---	38295242	38295262	+	80	38289588	38295716
chr4	38295037	38301979	38295037	38295533	38301476	38301979	95	---	---	---	---	38301236	38301255	+	80	---	---
chr4	38306769	38311529	38306772	38307031	38311264	38311528	93	38306762	38306768	38311530	38311536	38311233	38311262	+	76	---	---
chr4	38338220	38358421	38338220	38339426	38357205	38358421	90	---	---	---	---	38356577	38356614	+	71	38338220	38358419
chr4	38340682	38352234	38340684	38344217	38348658	38352226	96	38340677	38340681	38352235	38352239	38344270	38344327	-	82	38340686	38352224
chr4	38364637	38380081	38364637	38365759	38378982	38380081	92	---	---	---	---	38378351	38378380	+	80	38364638	38380071
chr4	38367805	38376105	38367805	38369461	38374450	38376105	98	---	---	---	---	38369556	38369596	-	75	38367805	38376103
chr4	38380080	38389041	38380080	38380814	38388306	38389041	98	---	---	---	---	38387932	38387950	+	84	38380081	38389024
chr4	38382462	38391359	38382462	38384208	38389610	38391359	96	---	---	---	---	38389383	38389416	+	73	---	---
chr4	38382599	38391359	38382599	38384208	38389747	38391359	96	---	---	---	---	38389608	38389633	+	76	38382612	38391353
chr4	38396838	38404552	38396838	38398492	38402895	38404552	96	---	---	---	---	38402698	38402715	+	77	38396839	38404550
chr4	38423858	38427405	38423862	38424302	38426957	38427404	93	38423850	38423857	38427406	38427413	---	---	0	--	---	---
chr4	38458410	38467512	38458410	38459443	38466478	38467512	96	---	---	---	---	38459712	38459784	-	79	38458416	38467498
chr4	38475830	38491091	38475845	38476397	38490534	38491085	94	38475825	38475829	38491092	38491096	38489941	38489962	+	77	38475840	38491083
chr4	38482440	38490538	38482453	38483773	38489214	38490534	98	38482434	38482439	38490539	38490544	38489064	38489123	+	81	38482443	38490532
chr4	38505359	38513034	38505359	38505520	38512873	38513034	98	---	---	---	---	38512643	38512677	+	77	---	---
chr4	38513432	38519455	38513432	38514374	38518512	38519455	96	---	---	---	---	38514552	38514569	-	72	38513442	38519451
chr4	38550471	38558685	38550472	38552124	38557031	38558682	97	38550466	38550470	38558686	38558690	38552219	38552259	-	75	38550472	38558682
chr4	38568717	38589715	38568717	38569447	38588985	38589715	98	---	---	---	---	38588008	38588031	+	75	38568717	38589713
chr4	38574825	38583332	38574825	38576156	38581981	38583332	96	---	---	---	---	38576363	38576378	-	87	38574825	38583330
chr4	38606293	38623635	38606293	38607802	38622127	38623635	95	---	---	---	---	38621415	38621461	+	87	38606293	38623632
chr4	38610849	38618977	38610856	38612198	38617728	38618973	88	38610844	38610848	38618978	38618982	38612281	38612357	-	80	38610854	38618971
chr4	38635088	38641619	38635088	38635360	38641347	38641619	93	---	---	---	---	38635595	38635613	-	78	38635090	38641617
chr4	38647644	38651202	38647644	38648205	38650674	38651202	86	---	---	---	---	38650579	38650598	+	70	38647648	38651195
chr4	38661541	38678796	38661541	38664327	38676012	38678796	95	---	---	---	---	38664691	38664712	-	81	---	---
chr4	38679372	38698328	38679372	38679505	38698195	38698328	96	---	---	---	---	38680338	38680367	-	80	38679381	38698325
chr4	38685998	38698195	38686012	38686471	38697736	38698195	99	38685993	38685997	38698196	38698200	38686686	38686703	-	77	38686012	38698193
chr4	38702173	38717603	38702173	38702361	38717414	38717603	91	---	---	---	---	38703002	38703041	-	87	---	---
chr4	38708359	38730071	38708359	38709953	38728474	38730071	85	---	---	---	---	38710837	38710861	-	72	38708367	38730063
chr4	38723819	38731463	38723819	38725098	38730207	38731463	95	---	---	---	---	38725321	38725336	-	75	38723819	38731461
chr4	38733819	38741739	38733819	38735174	38740381	38741739	95	---	---	---	---	38735257	38735330	-	75	38733826	38741737
chr4	38745628	38753627	38745630	38748550	38750705	38753625	97	38745623	38745627	38753628	38753632	38748625	38748658	-	73	38745630	38753623
chr4	38766509	38773048	38766512	38767961	38771598	38773048	88	38766504	38766508	38773049	38773053	38771435	38771448	+	78	38766512	38773036
chr4	38766882	38772932	38766882	38767862	38771966	38772932	88	---	---	---	---	38771793	38771830	+	84	---	---
chr4	38768001	38783636	38768010	38768866	38782776	38783626	87	38767995	38768000	38783637	38783642	38782179	38782197	+	73	38768011	38783622
chr4	38783996	38799168	38784005	38785361	38797798	38799154	97	38783991	38783995	38799169	38799173	38785764	38785787	-	70	38784006	38799161
chr4	38789881	38797414	38789881	38791170	38796108	38797400	98	38789876	38789880	38797415	38797419	38791322	38791389	-	70	38789883	38797409
chr4	38799153	38808229	38799153	38799797	38807585	38808229	98	---	---	---	---	38807222	38807270	+	71	38799159	38808227
chr4	38818054	38826581	38818054	38819408	38825242	38826581	97	---	---	---	---	38825005	38825020	+	87	38818054	38826579
chr4	38843431	38857960	38843431	38847356	38854033	38857960	98	---	---	---	---	38847601	38847625	-	76	38843432	38857958
chr4	38859114	38864336	38859114	38859928	38863484	38864336	92	---	---	---	---	38860087	38860106	-	75	38859116	38864332
chr4	38889132	38903318	38889132	38890157	38902272	38903318	96	---	---	---	---	38890625	38890644	-	75	38889132	38903315
chr4	38911522	38926063	38911535	38915463	38922136	38926063	99	38911517	38911521	38926064	38926068	38915682	38915703	-	81	38911535	38926060
chr4	38957981	38970500	38957986	38959033	38969443	38970491	97	38957976	38957980	38970501	38970505	38969039	38969059	+	76	38957993	38970493
chr4	38980949	38993378	38980954	38981654	38992671	38993372	97	38980944	38980948	38993379	38993383	38992121	38992153	+	75	38980955	38993370
chr4	38996829	39006235	38996829	38998042	39005034	39006235	89	---	---	---	---	38998282	38998294	-	84	38996829	39006231
chr4	39021175	39039093	39021175	39025939	39034318	39039093	99	---	---	---	---	39034147	39034162	+	93	---	---
chr4	39044317	39059172	39044317	39047946	39055544	39059172	97	---	---	---	---	39048280	39048307	-	82	---	---
chr4	39072273	39085345	39072273	39072432	39085186	39085345	96	---	---	---	---	39073047	39073069	-	73	---	---
chr4	39091564	39112036	39091564	39093332	39110226	39112036	88	---	---	---	---	39109596	39109678	+	75	39091577	39112030
chr4	39097567	39112821	39097567	39098355	39112017	39112821	88	---	---	---	---	39098978	39098991	-	71	---	---
chr4	39109371	39117293	39109381	39110710	39115942	39117286	96	39109366	39109370	39117294	39117298	39115805	39115865	+	83	39109384	39117283
chr4	39120195	39128647	39120195	39120383	39128455	39128647	85	---	---	---	---	39128392	39128419	+	71	39120197	39128642
chr4	39150911	39166662	39150911	39151960	39165635	39166662	94	---	---	---	---	39165135	39165157	+	86	---	---
chr4	39154326	39160062	39154326	39154547	39159843	39160062	89	---	---	---	---	39154674	39154704	-	80	39154330	39160047
chr4	39161533	39165262	39161533	39162059	39164737	39165262	91	---	---	---	---	39162101	39162124	-	75	39161546	39165254
chr4	39176447	39189654	39176447	39176558	39189543	39189654	94	---	---	---	---	39189023	39189050	+	78	39176449	39189652
chr4	39179410	39188415	39179422	39182626	39185198	39188404	85	39179405	39179409	39188416	39188420	39185070	39185101	+	75	39179428	39188411
chr4	39194364	39201540	39194364	39195849	39200073	39201540	92	---	---	---	---	39196029	39196061	-	78	39194364	39201538
chr4	39206050	39224004	39206050	39208514	39221542	39224004	97	---	---	---	---	39209056	39209123	-	79	39206051	39224000
chr4	39209513	39216648	39209513	39210222	39215938	39216648	97	39209507	39209512	39216649	39216654	39210479	39210490	-	75	39209514	39216632
chr4	39225676	39239887	39225676	39225798	39239765	39239887	96	---	---	---	---	39239118	39239147	+	76	39225677	39239870
chr4	39228412	39235344	39228412	39228548	39235208	39235344	93	---	---	---	---	39228849	39228881	-	75	39228412	39235341
chr4	39239887	39247067	39239887	39241261	39245693	39247067	96	---	---	---	---	39245534	39245552	+	84	39239887	39247065
chr4	39282661	39290402	39282661	39283876	39289185	39290402	93	---	---	---	---	39288978	39289034	+	70	39282661	39290399
chr4	39321372	39328465	39321378	39321511	39328328	39328465	94	39321367	39321371	39328466	39328470	39328150	39328175	+	80	---	---
chr4	39329966	39335606	39329966	39330287	39335285	39335606	96	---	---	---	---	39335089	39335104	+	87	39329969	39335604
chr4	39336337	39340870	39336337	39336699	39340508	39340870	98	39336318	39336336	39340871	39340889	39340478	39340496	+	78	39336339	39340867
chr4	39344023	39349727	39344023	39344395	39349361	39349727	96	---	---	---	---	39349128	39349146	+	84	---	---
chr4	39357450	39365792	39357450	39358681	39364538	39365792	89	---	---	---	---	39358930	39358951	-	81	39357451	39365790
chr4	39365829	39375235	39365829	39366346	39374718	39375235	92	---	---	---	---	39374450	39374472	+	73	---	---
chr4	39388248	39406142	39388248	39389526	39404861	39406142	90	---	---	---	---	39404264	39404302	+	84	39388248	39406139
chr4	39408660	39416879	39408664	39411514	39414024	39416874	97	39408653	39408659	39416880	39416886	39411612	39411640	-	75	39408665	39416872
chr4	39422406	39432410	39422406	39424014	39430800	39432410	95	---	---	---	---	39430637	39430682	+	71	---	---
chr4	39444361	39454274	39444367	39446750	39451951	39454274	96	39444352	39444360	39454275	39454283	39446893	39446905	-	92	39444367	39454271
chr4	39479077	39493602	39479077	39483004	39489674	39493602	99	---	---	---	---	39483221	39483242	-	81	39479077	39493597
chr4	39494361	39503673	39494361	39495582	39502441	39503673	94	---	---	---	---	39502181	39502206	+	80	39494361	39503671
chr4	39524934	39533393	39524934	39526236	39532091	39533393	95	---	---	---	---	39526464	39526484	-	76	---	---
chr4	39541942	39558477	39541953	39543019	39557394	39558475	94	39541936	39541941	39558478	39558483	39556737	39556776	+	80	39541945	39558473
chr4	39548578	39557395	39548578	39549937	39556036	39557395	98	---	---	---	---	39555793	39555811	+	78	39548578	39557392
chr4	39563439	39575826	39563439	39564168	39575097	39575826	94	---	---	---	---	39574550	39574564	+	86	39563440	39575824
chr4	39601042	39617133	39601050	39602420	39615759	39617128	95	39601036	39601041	39617134	39617139	39603046	39603067	-	81	39601049	39617123
chr4	39614012	39617125	39614012	39614317	39616820	39617125	86	---	---	---	---	---	---	0	--	---	---
chr4	39618134	39625910	39618134	39619326	39624649	39625906	90	39618129	39618133	39625911	39625915	39619401	39619412	-	83	39618134	39625904
chr4	39633793	39648907	39633806	39633941	39648760	39648895	96	39633786	39633792	39648908	39648914	39648054	39648077	+	75	39633805	39648905
chr4	39638189	39645778	39638204	39640911	39643086	39645773	95	39638184	39638188	39645779	39645783	39640994	39641020	-	74	39638191	39645777
chr4	39656192	39673330	39656198	39656930	39672587	39673318	94	39656187	39656191	39673331	39673335	39671843	39671872	+	70	39656195	39673316
chr4	39664144	39667649	39664144	39664569	39667225	39667649	96	---	---	---	---	39667147	39667223	+	71	39664160	39667647
chr4	39690591	39704802	39690591	39691634	39703751	39704795	97	39690586	39690590	39704803	39704807	39692020	39692041	-	77	39690591	39704789
chr4	39708697	39719859	39708697	39711245	39717286	39719859	97	---	---	---	---	39717153	39717176	+	79	39708699	39719857
chr4	39721178	39729268	39721178	39722554	39727894	39729268	96	---	---	---	---	39727651	39727670	+	80	39721178	39729266
chr4	39747913	39754760	39747913	39749965	39752704	39754756	96	39747908	39747912	39754761	39754765	39752597	39752635	+	71	39747913	39754757
chr4	39760391	39775013	39760391	39761323	39774075	39775013	91	---	---	---	---	39773531	39773549	+	78	---	---
chr4	39761322	39769043	39761322	39762363	39768003	39769043	94	---	---	---	---	39767859	39767921	+	82	---	---
chr4	39769052	39774077	39769052	39769329	39773800	39774077	94	---	---	---	---	39773607	39773630	+	83	39769052	39774074
chr4	39789062	39803658	39789065	39793025	39799701	39803643	99	39789057	39789061	39803659	39803663	39799460	39799481	+	81	39789066	39803655
chr4	39803664	39814940	39803664	39805020	39813590	39814940	89	---	---	---	---	39813284	39813304	+	85	39803675	39814938
chr4	39807616	39814948	39807616	39808351	39814208	39814948	95	---	---	---	---	39808438	39808478	-	73	39807620	39814938
chr4	39819926	39831962	39819930	39820390	39831487	39831947	99	39819921	39819925	39831963	39831967	39820605	39820622	-	77	39819930	39831945
chr4	39845579	39852753	39845579	39846451	39851901	39852753	92	---	---	---	---	39846669	39846687	-	78	39845586	39852747
chr4	39861886	39873984	39861898	39862614	39873264	39873980	95	39861880	39861885	39873985	39873990	39872735	39872752	+	77	39861901	39873978
chr4	39889609	39909057	39889615	39890821	39907870	39909045	90	39889604	39889608	39909058	39909062	39891373	39891402	-	73	39889615	39909051
chr4	39893789	39904041	39893795	39895692	39902154	39904033	95	39893784	39893788	39904042	39904046	39895694	39895727	-	70	39893793	39904031
chr4	39913433	39931870	39913433	39913574	39931730	39931870	94	---	---	---	---	39914311	39914323	-	76	39913433	39931859
chr4	39921867	39933367	39921867	39923400	39931858	39933367	94	---	---	---	---	39931595	39931634	+	75	39921876	39933365
chr4	39922649	39933367	39922649	39923400	39932639	39933367	92	---	---	---	---	39923803	39923826	-	70	39922657	39933365
chr4	39946768	39952193	39946768	39948369	39950595	39952193	95	---	---	---	---	---	---	0	--	39946784	39952184
chr4	39952193	39971466	39952193	39954769	39968887	39971466	95	---	---	---	---	39968204	39968221	+	77	39952193	39971453
chr4	39963307	39965712	39963307	39963423	39965596	39965712	97	---	---	---	---	---	---	0	--	39963309	39965711
chr4	39980731	39988577	39980731	39984056	39985253	39988577	99	---	---	---	---	39984134	39984156	-	78	39980731	39988571
chr4	39997998	40006239	39997998	39999230	40005007	40006239	98	---	---	---	---	40004765	40004783	+	73	39997999	40006237
chr4	40009854	40017772	40009854	40011911	40015715	40017772	97	---	---	---	---	40015601	40015621	+	80	40009860	40017769
chr4	40035819	40050023	40035819	40036549	40049293	40050023	94	---	---	---	---	40048666	40048707	+	78	40035822	40050021
chr4	40125080	40136201	40125080	40125439	40135810	40136201	88	---	---	---	---	40125799	40125819	-	80	40125092	40136198
chr4	40141155	40147915	40141155	40141946	40147124	40147915	94	---	---	---	---	40146924	40146974	+	76	---	---
chr4	40151189	40167446	40151189	40152307	40166349	40167446	90	---	---	---	---	40152982	40153001	-	80	---	---
chr4	40154113	40161063	40154126	40155389	40159766	40161049	94	40154107	40154112	40161064	40161069	40159547	40159614	+	72	40154113	40161053
chr4	40173626	40185312	40173626	40174574	40184376	40185312	91	---	---	---	---	40175031	40175049	-	78	40173631	40185310
chr4	40187581	40195930	40187581	40188974	40194579	40195930	92	---	---	---	---	40189198	40189217	-	80	40187582	40195928
chr4	40220280	40233414	40220280	40221815	40231878	40233414	99	---	---	---	---	40222233	40222250	-	88	40220280	40233412
chr4	40241725	40251777	40241725	40241937	40251565	40251777	95	---	---	---	---	40251132	40251164	+	78	---	---
chr4	40255504	40273687	40255504	40260546	40268611	40273687	97	---	---	---	---	40268461	40268485	+	76	40255509	40273682
chr4	40260847	40267063	40260847	40262026	40265884	40267063	96	---	---	---	---	40262123	40262137	-	86	40260849	40267059
chr4	40295343	40307737	40295343	40296044	40307038	40307737	98	---	---	---	---	40306489	40306537	+	75	40295346	40307725
chr4	40320531	40328410	40320531	40321872	40327069	40328410	99	---	---	---	---	40326914	40326977	+	82	40320531	40328408
chr4	40331129	40343483	40331129	40331822	40342791	40343483	98	---	---	---	---	40342242	40342287	+	78	40331129	40343477
chr4	40345964	40353642	40345964	40347193	40352413	40353642	95	---	---	---	---	40347417	40347432	-	75	40345964	40353640
chr4	40357633	40362592	40357645	40357836	40362388	40362579	95	40357628	40357632	40362593	40362597	40358038	40358052	-	80	40357634	40362588
chr4	40374962	40381049	40374962	40376432	40379578	40381049	99	---	---	---	---	40376464	40376491	-	71	40374962	40381047
chr4	40389821	40399461	40389821	40390468	40398834	40399461	90	---	---	---	---	40390705	40390737	-	78	40389821	40399447
chr4	40403376	40411216	40403376	40405834	40408741	40411216	97	---	---	---	---	40405934	40405961	-	75	40403376	40411212
chr4	40440794	40453068	40440794	40441458	40452404	40453068	99	---	---	---	---	40441961	40442006	-	78	40440794	40453066
chr4	40470570	40488916	40470570	40472204	40487270	40488916	95	---	---	---	---	40486518	40486531	+	78	40470571	40488914
chr4	40475756	40485962	40475756	40479325	40482379	40485962	98	---	---	---	---	40482281	40482296	+	93	40475756	40485944
chr4	40494152	40513864	40494152	40495666	40512350	40513864	98	---	---	---	---	40511530	40511582	+	77	40494152	40513861
chr4	40497907	40508307	40497908	40499860	40506343	40508296	99	40497902	40497906	40508308	40508312	40506306	40506341	+	72	40497908	40508294
chr4	40516112	40520963	40516112	40516660	40520415	40520963	85	---	---	---	---	40516751	40516767	-	76	40516113	40520945
chr4	40545867	40560759	40545872	40549158	40557470	40560754	98	40545861	40545866	40560760	40560765	40549536	40549553	-	72	40545867	40560752
chr4	40569092	40577206	40569092	40570304	40575971	40577206	92	---	---	---	---	40570570	40570588	-	89	40569093	40577205
chr4	40578041	40587324	40578043	40579258	40586124	40587312	92	40578035	40578040	40587325	40587330	40585861	40585876	+	81	40578044	40587310
chr4	40592217	40611783	40592217	40592323	40611677	40611783	92	---	---	---	---	40593217	40593230	-	85	40592221	40611781
chr4	40602574	40616455	40602574	40604003	40615043	40616455	87	---	---	---	---	40614880	40614909	+	73	40602579	40616451
chr4	40602574	40613444	40602574	40603233	40612783	40613444	94	---	---	---	---	40612466	40612513	+	70	---	---
chr4	40613485	40629754	40613485	40614638	40628610	40629754	93	---	---	---	---	40615285	40615308	-	75	40613493	40629748
chr4	40649695	40653731	40649701	40650584	40652835	40653720	97	40649686	40649694	40653732	40653740	40652752	40652769	+	77	40649697	40653718
chr4	40717830	40720413	40717830	40718242	40720001	40720413	98	---	---	---	---	40718291	40718304	-	71	40717830	40720411
chr4	40726867	40739095	40726879	40729878	40736139	40739088	88	40726862	40726866	40739096	40739100	40736043	40736058	+	100	40726880	40739086
chr4	40741998	40750021	40741999	40743310	40748721	40750021	91	40741992	40741997	40750022	40750027	40743388	40743452	-	81	40741998	40750018
chr4	40754247	40762223	40754247	40755819	40760651	40762223	98	---	---	---	---	40760514	40760554	+	75	40754247	40762213
chr4	40769129	40782500	40769129	40772915	40778704	40782500	99	---	---	---	---	40773179	40773193	-	73	40769138	40782498
chr4	40798136	40800640	40798149	40798555	40800221	40800627	90	40798131	40798135	40800641	40800645	40798606	40798619	-	71	40798141	40800621
chr4	40811771	40821844	40811781	40814115	40819501	40821832	99	40811765	40811770	40821845	40821850	40814348	40814371	-	75	40811774	40821830
chr4	40822285	40831170	40822285	40824334	40829117	40831170	97	---	---	---	---	40828878	40828908	+	74	40822286	40831168
chr4	40844162	40846751	40844162	40844571	40846342	40846751	98	---	---	---	---	40844620	40844633	-	71	40844163	40846749
chr4	40878366	40891215	40878366	40879313	40890269	40891215	94	---	---	---	---	40889740	40889797	+	81	---	---
chr4	40986137	41001951	40986137	40990724	40997392	41001951	97	---	---	---	---	40990966	40990982	-	88	40986137	41001949
chr4	41004294	41015421	41004294	41005158	41014623	41015421	85	---	---	---	---	41005573	41005596	-	70	41004297	41015419
chr4	41017037	41024688	41017037	41018379	41023320	41024688	96	---	---	---	---	41018455	41018520	-	81	41017037	41024686
chr4	41043776	41049104	41043776	41043878	41049002	41049104	97	---	---	---	---	41048783	41048815	+	81	41043777	41049102
chr4	41058623	41063519	41058623	41058843	41063312	41063519	88	---	---	---	---	41063182	41063206	+	72	41058623	41063501
chr4	41114922	41129939	41114922	41119666	41125195	41129939	99	---	---	---	---	41124989	41125004	+	81	---	---
chr4	41137902	41144360	41137902	41138205	41144057	41144360	89	---	---	---	---	41143791	41143802	+	83	---	---
chr4	41143026	41151499	41143026	41144358	41150167	41151498	98	41143021	41143025	41151500	41151504	41144638	41144649	-	75	41143026	41151495
chr4	41171918	41193247	41171918	41173425	41191762	41193247	95	---	---	---	---	41174179	41174231	-	77	41171918	41193244
chr4	41178534	41190842	41178537	41179264	41190114	41190841	96	41178529	41178533	41190843	41190847	41189652	41189664	+	84	41178547	41190839
chr4	41202272	41222787	41202272	41203401	41221624	41222787	91	---	---	---	---	41220999	41221036	+	73	---	---
chr4	41206190	41216770	41206190	41208554	41214385	41216770	98	---	---	---	---	41214124	41214139	+	81	41206190	41216768
chr4	41239442	41248346	41239442	41240958	41246828	41248346	96	---	---	---	---	41241157	41241186	-	80	41239443	41248343
chr4	41256123	41270676	41256123	41259419	41267222	41270676	93	---	---	---	---	41259754	41259781	-	82	41256131	41270674
chr4	41276455	41288151	41276460	41277295	41287323	41288147	92	41276450	41276454	41288152	41288156	41277753	41277789	-	83	---	---
chr4	41294778	41307091	41294778	41295504	41306361	41307091	95	---	---	---	---	41296026	41296045	-	85	41294778	41307081
chr4	41336908	41345181	41336908	41338561	41343527	41345181	99	---	---	---	---	41343391	41343431	+	75	41336908	41345179
chr4	41353356	41360934	41353356	41354636	41359651	41360934	98	---	---	---	---	41354857	41354871	-	73	41353359	41360931
chr4	41379479	41391873	41379479	41381917	41389432	41391873	94	---	---	---	---	41381943	41381967	-	76	---	---
chr4	41380562	41384955	41380562	41381917	41383609	41384955	95	---	---	---	---	41381943	41381967	-	76	41380562	41384953
chr4	41424134	41433595	41424134	41424824	41432905	41433595	99	---	---	---	---	41425145	41425184	-	75	41424134	41433590
chr4	41444461	41456728	41444461	41445157	41456032	41456728	98	---	---	---	---	41445660	41445701	-	76	41444461	41456726
chr4	41468121	41475698	41468121	41469401	41474439	41475698	97	---	---	---	---	41469623	41469652	-	70	41468121	41475696
chr4	41490752	41499065	41490752	41491680	41498139	41499065	92	---	---	---	---	41497816	41497829	+	78	41490763	41499062
chr4	41511779	41524035	41511779	41512427	41523387	41524035	96	---	---	---	---	41512945	41512963	-	78	41511779	41524032
chr4	41564995	41579366	41564995	41566035	41578325	41579366	98	---	---	---	---	41577766	41577782	+	76	41564996	41579364
chr4	41612417	41619193	41612417	41614351	41617394	41619193	89	---	---	---	---	41617245	41617259	+	93	---	---
chr4	41623973	41633094	41623975	41625327	41631739	41633092	98	41623965	41623972	41633095	41633102	41625596	41625615	-	70	---	---
chr4	41661117	41673539	41661124	41661919	41672744	41673536	93	41661111	41661116	41673540	41673545	41672272	41672320	+	79	41661124	41673533
chr4	41695248	41706474	41695248	41696318	41705434	41706474	91	---	---	---	---	41696531	41696542	-	91	41695251	41706472
chr4	41722170	41729356	41722170	41723650	41727896	41729356	94	---	---	---	---	41727717	41727798	+	74	41722170	41729353
chr4	41734274	41754281	41734274	41735333	41753221	41754281	95	---	---	---	---	41736099	41736114	-	81	41734275	41754279
chr4	41744982	41751141	41744982	41746314	41749788	41751141	96	---	---	---	---	41749680	41749734	+	78	41744982	41751139
chr4	41754281	41764837	41754281	41756274	41762894	41764837	94	---	---	---	---	41756276	41756287	-	100	---	---
chr4	41771631	41778908	41771631	41771992	41778547	41778908	87	---	---	---	---	41778275	41778303	+	72	---	---
chr4	41788586	41797952	41788586	41789926	41796612	41797952	95	---	---	---	---	41790008	41790075	-	82	41788587	41797950
chr4	41808342	41819665	41808348	41811089	41816943	41819653	93	41808337	41808341	41819666	41819670	41816716	41816774	+	77	---	---
chr4	41835095	41853553	41835095	41835561	41853087	41853553	96	---	---	---	---	41836237	41836262	-	73	41835095	41853548
chr4	41835555	41848007	41835555	41836253	41847309	41848007	96	---	---	---	---	41846756	41846792	+	72	41835560	41848004
chr4	41848004	41854783	41848008	41849187	41853546	41854773	93	41847999	41848003	41854784	41854788	41849338	41849383	-	73	---	---
chr4	41873500	41885149	41873503	41876298	41882340	41885140	96	41873494	41873499	41885150	41885155	41882208	41882231	+	79	---	---
chr4	41939543	41955746	41939543	41943073	41952217	41955746	99	---	---	---	---	41951799	41951816	+	77	41939551	41955744
chr4	41966401	41977707	41966403	41968775	41975336	41977707	99	41966396	41966400	41977708	41977712	41969075	41969103	-	72	41966404	41977694
chr4	42053045	42064626	42053045	42054149	42063519	42064626	92	---	---	---	---	42054523	42054538	-	75	42053059	42064623
chr4	42067985	42076715	42067988	42069741	42075026	42076714	92	42067979	42067984	42076716	42076721	42069964	42069989	-	73	42067987	42076704
chr4	42115404	42121250	42115404	42115627	42121027	42121250	97	42115398	42115403	42121251	42121256	42120966	42121018	+	79	42115408	42121249
chr4	42130312	42135592	42130312	42130516	42135388	42135592	96	---	---	---	---	42130548	42130665	-	71	42130325	42135590
chr4	42191037	42208287	42191037	42191898	42207428	42208287	93	---	---	---	---	42192479	42192506	-	71	---	---
chr4	42198442	42206734	42198442	42200100	42205076	42206734	97	---	---	---	---	42204938	42204979	+	73	42198443	42206732
chr4	42220712	42235257	42220712	42224675	42231345	42235257	95	---	---	---	---	42224894	42224915	-	77	42220713	42235255
chr4	42237848	42250195	42237848	42238536	42249507	42250195	99	---	---	---	---	42248958	42249003	+	78	42237848	42250193
chr4	42254874	42262300	42254877	42256107	42261071	42262300	99	42254869	42254873	42262301	42262305	42260823	42260846	+	75	42254878	42262298
chr4	42269389	42278641	42269389	42270608	42277415	42278641	95	---	---	---	---	42270859	42270875	-	82	42269390	42278638
chr4	42296889	42308840	42296889	42298394	42307335	42308840	95	---	---	---	---	42307043	42307062	+	70	42296889	42308838
chr4	42344800	42355606	42344800	42345528	42354904	42355606	92	42344795	42344799	42355607	42355611	42354437	42354499	+	79	42344800	42355605
chr4	42368089	42376608	42368089	42369427	42375252	42376608	97	---	---	---	---	42369646	42369661	-	87	42368092	42376606
chr4	42395668	42406958	42395668	42397669	42405019	42406958	92	---	---	---	---	42397958	42397974	-	94	42395670	42406957
chr4	42402853	42407778	42402857	42403666	42406953	42407765	93	42402848	42402852	42407779	42407783	42406889	42406902	+	71	42402871	42407777
chr4	42415027	42422860	42415027	42417779	42420099	42422860	99	---	---	---	---	42417877	42417895	-	78	42415027	42422858
chr4	42423024	42442885	42423035	42424630	42441373	42442877	89	42423019	42423023	42442886	42442890	42440607	42440629	+	73	---	---
chr4	42427041	42439391	42427041	42427729	42438703	42439391	99	---	---	---	---	42438154	42438199	+	78	42427041	42439389
chr4	42447460	42465077	42447471	42448522	42464051	42465065	91	42447455	42447459	42465078	42465082	42449195	42449208	-	78	---	---
chr4	42456069	42464054	42456069	42457264	42462859	42464054	98	---	---	---	---	42457504	42457544	-	70	42456070	42464052
chr4	42465498	42479651	42465498	42465790	42479359	42479651	93	---	---	---	---	42466364	42466399	-	80	42465514	42479649
chr4	42472192	42479358	42472192	42473663	42477887	42479357	95	42472187	42472191	42479359	42479363	42477721	42477789	+	72	42472192	42479357
chr4	42480378	42488623	42480378	42482026	42486969	42488623	97	---	---	---	---	42486835	42486875	+	73	42480379	42488621
chr4	42493850	42508109	42493850	42494570	42507389	42508109	94	---	---	---	---	42495154	42495200	-	87	42493850	42508108
chr4	42515455	42529710	42515458	42516507	42528651	42529701	95	42515449	42515454	42529711	42529716	42528097	42528113	+	70	42515457	42529698
chr4	42538607	42558546	42538607	42539797	42557325	42558546	89	---	---	---	---	42540555	42540572	-	72	42538607	42558544
chr4	42547925	42555757	42547925	42550885	42552794	42555757	99	---	---	---	---	42552758	42552777	+	80	---	---
chr4	42566165	42580103	42566165	42566614	42579654	42580103	90	---	---	---	---	42567015	42567033	-	78	42566168	42580089
chr4	42575019	42587397	42575019	42575737	42586679	42587397	95	---	---	---	---	42586132	42586146	+	86	42575019	42587394
chr4	42606654	42620976	42606654	42607377	42620253	42620976	97	---	---	---	---	42608003	42608020	-	77	42606656	42620974
chr4	42630697	42638386	42630697	42632032	42637052	42638386	99	---	---	---	---	42632124	42632187	-	81	42630703	42638384
chr4	42659747	42674060	42659747	42660797	42673010	42674060	96	---	---	---	---	42661339	42661355	-	70	42659749	42674057
chr4	42678341	42687560	42678341	42679490	42686391	42687560	93	---	---	---	---	42679738	42679753	-	81	42678354	42687558
chr4	42687898	42695691	42687898	42689102	42694474	42695691	93	---	---	---	---	42694240	42694296	+	70	42687898	42695687
chr4	42702761	42711030	42702761	42704142	42709651	42711030	98	---	---	---	---	42704365	42704383	-	78	42702761	42711028
chr4	42769374	42775925	42769376	42770750	42774546	42775919	97	42769368	42769373	42775926	42775931	42774403	42774421	+	84	42769376	42775921
chr4	42777306	42790572	42777306	42778855	42789023	42790572	98	---	---	---	---	42779331	42779364	-	79	42777307	42790570
chr4	42796199	42808314	42796201	42796660	42807845	42808306	98	42796193	42796198	42808315	42808320	42796948	42796965	-	72	42796201	42808311
chr4	42819654	42831494	42819654	42819936	42831212	42831494	95	---	---	---	---	42830662	42830679	+	88	42819654	42831481
chr4	42842273	42856287	42842273	42843219	42855304	42856287	95	42842267	42842272	42856288	42856293	42854738	42854754	+	70	42842273	42856281
chr4	42861545	42873651	42861545	42862259	42872938	42873651	95	---	---	---	---	42862731	42862745	-	86	42861545	42873649
chr4	42875681	42883593	42875687	42876899	42882346	42883581	97	42875676	42875680	42883594	42883598	42877152	42877170	-	73	42875682	42883590
chr4	42900073	42917118	42900073	42901733	42915462	42917118	97	---	---	---	---	42902389	42902420	-	84	---	---
chr4	42903448	42911732	42903448	42905110	42910074	42911732	98	---	---	---	---	42905207	42905247	-	78	42903449	42911729
chr4	42939360	42944540	42939360	42941773	42942127	42944540	96	---	---	---	---	42941819	42941832	-	78	---	---
chr4	42966557	42978808	42966557	42968110	42977264	42978808	98	---	---	---	---	42968429	42968442	-	78	42966557	42978806
chr4	42984963	42988310	42984978	42985116	42988160	42988298	94	42984958	42984962	42988311	42988315	42985245	42985269	-	80	---	---
chr4	43003219	43020446	43003219	43004097	43019565	43020446	95	---	---	---	---	43018791	43018821	+	80	---	---
chr4	43010874	43020036	43010874	43012325	43018566	43020036	85	---	---	---	---	43018291	43018308	+	77	---	---
chr4	43013082	43021244	43013083	43013883	43020438	43021238	96	43013075	43013081	43021245	43021251	43013977	43014017	-	73	43013090	43021236
chr4	43029527	43041981	43029527	43030245	43041266	43041981	97	---	---	---	---	43030769	43030795	-	81	43029530	43041979
chr4	43048800	43068264	43048800	43049261	43067803	43068264	97	---	---	---	---	43067060	43067088	+	86	43048802	43068262
chr4	43055296	43062597	43055296	43056650	43061243	43062597	99	---	---	---	---	43061135	43061190	+	82	43055297	43062595
chr4	43078716	43087136	43078728	43080250	43085608	43087131	97	43078709	43078715	43087137	43087143	43085377	43085406	+	80	43078728	43087135
chr4	43123026	43133225	43123040	43125595	43130625	43133222	97	43123021	43123025	43133226	43133230	43130468	43130480	+	92	43123038	43133220
chr4	43156444	43163015	43156444	43156839	43162622	43163015	92	---	---	---	---	43157043	43157073	-	70	43156462	43163013
chr4	43176227	43185551	43176227	43178925	43182853	43185551	99	---	---	---	---	43179105	43179122	-	72	43176245	43185549
chr4	43215056	43228600	43215056	43216005	43227651	43228599	98	43215051	43215055	43228601	43228605	43227132	43227153	+	81	43215056	43228599
chr4	43228730	43233425	43228730	43229108	43233048	43233425	93	---	---	---	---	43232884	43232900	+	70	43228734	43233423
chr4	43241619	43247015	43241628	43241850	43246791	43247013	98	43241614	43241618	43247016	43247020	43242015	43242042	-	71	43241621	43247011
chr4	43249707	43270722	43249717	43250517	43269921	43270722	90	43249701	43249706	43270723	43270728	43251357	43251380	-	70	43249707	43270720
chr4	43252710	43261047	43252710	43254357	43259381	43261047	95	---	---	---	---	43259246	43259285	+	72	43252710	43261044
chr4	43261792	43269548	43261792	43263073	43268267	43269548	99	---	---	---	---	43263312	43263333	-	90	43261793	43269546
chr4	43272777	43294538	43272777	43273267	43294048	43294538	96	---	---	---	---	43293086	43293100	+	80	---	---
chr4	43302003	43319315	43302003	43304051	43317279	43319315	97	---	---	---	---	43316693	43316707	+	86	---	---
chr4	43313931	43320032	43313931	43314650	43319310	43320032	90	---	---	---	---	43319247	43319274	+	82	---	---
chr4	43345417	43359856	43345417	43346166	43359086	43359856	94	---	---	---	---	43346699	43346737	-	71	---	---
chr4	43348001	43356857	43348001	43348701	43356138	43356857	85	---	---	---	---	43348820	43348840	-	76	43348007	43356853
chr4	43353340	43360427	43353340	43353917	43359850	43360427	97	---	---	---	---	43354007	43354077	-	80	43353345	43360425
chr4	43376904	43387342	43376904	43378845	43385396	43387342	87	---	---	---	---	43378903	43378932	-	70	43376904	43387340
chr4	43402607	43412431	43402607	43403314	43411725	43412431	98	---	---	---	---	43403683	43403700	-	72	43402608	43412429
chr4	43426420	43447061	43426431	43427131	43446346	43447059	94	43426415	43426419	43447062	43447066	43445746	43445760	+	86	43426420	43447055
chr4	43434966	43442773	43434966	43436444	43441423	43442773	90	---	---	---	---	43441270	43441305	+	77	43434969	43442761
chr4	43451308	43470940	43451318	43454084	43468197	43470926	94	43451302	43451307	43470941	43470946	43467565	43467578	+	78	43451324	43470938
chr4	43452755	43470926	43452755	43454084	43469609	43470926	94	---	---	---	---	43469068	43469082	+	73	43452756	43470923
chr4	43457902	43465874	43457902	43459097	43464679	43465874	97	---	---	---	---	43464399	43464438	+	70	43457902	43465872
chr4	43483835	43487189	43483835	43484093	43486931	43487189	88	---	---	---	---	43486810	43486837	+	71	43483852	43487179
chr4	43492465	43500149	43492465	43493709	43498906	43500149	87	---	---	---	---	43493887	43493912	-	73	43492470	43500146
chr4	43511679	43514288	43511679	43512088	43513879	43514288	98	---	---	---	---	43512135	43512148	-	71	43511679	43514284
chr4	43535533	43552942	43535533	43536816	43551651	43552942	90	---	---	---	---	43550909	43550924	+	81	43535533	43552929
chr4	43537175	43544526	43537175	43538415	43543252	43544517	94	43537169	43537174	43544527	43544532	43538617	43538639	-	91	43537176	43544515
chr4	43565614	43575452	43565614	43566315	43574730	43575438	96	43565608	43565613	43575453	43575458	43566689	43566706	-	72	43565614	43575449
chr4	43587539	43607201	43587545	43589209	43605524	43607187	97	43587533	43587538	43607202	43607207	43589978	43590002	-	76	43587546	43607191
chr4	43593031	43601310	43593031	43594687	43599655	43601310	98	---	---	---	---	43594782	43594822	-	75	43593035	43601308
chr4	43616021	43635470	43616031	43617627	43633870	43635467	96	43616016	43616020	43635471	43635475	43633252	43633263	+	91	---	---
chr4	43626894	43644090	43626894	43627532	43643454	43644090	95	---	---	---	---	43628284	43628329	-	73	43626908	43644088
chr4	43635465	43642499	43635465	43636154	43641810	43642499	99	---	---	---	---	43636401	43636416	-	81	43635466	43642497
chr4	43647308	43654958	43647308	43648600	43653668	43654958	97	---	---	---	---	43648831	43648853	-	91	43647312	43654949
chr4	43666510	43678863	43666510	43667202	43678171	43678863	99	---	---	---	---	43667704	43667749	-	78	43666510	43678860
chr4	43679186	43699608	43679190	43679922	43698874	43699607	96	43679180	43679185	43699609	43699614	43698032	43698061	+	70	43679196	43699605
chr4	43685954	43693897	43685954	43687190	43692659	43693897	98	---	---	---	---	43687428	43687462	-	71	43685955	43693895
chr4	43705023	43714341	43705023	43706243	43713186	43714341	89	---	---	---	---	43712902	43712915	+	78	43705024	43714339
chr4	43736907	43755995	43736907	43737232	43755690	43755995	88	---	---	---	---	43738076	43738095	-	75	43736916	43755982
chr4	43737231	43744796	43737231	43738510	43743517	43744796	98	---	---	---	---	43738732	43738761	-	70	43737231	43744794
chr4	43756716	43765973	43756716	43758229	43764461	43765973	98	---	---	---	---	43764244	43764272	+	75	---	---
chr4	43770813	43790680	43770813	43771884	43789621	43790680	92	---	---	---	---	43772669	43772689	-	76	43770815	43790674
chr4	43784751	43793018	43784751	43786406	43791363	43793018	99	---	---	---	---	43786501	43786541	-	75	43784751	43793016
chr4	43804344	43823267	43804344	43805415	43822226	43823267	92	---	---	---	---	43806131	43806169	-	71	43804348	43823265
chr4	43805561	43813194	43805576	43806859	43811912	43813180	97	43805556	43805560	43813195	43813199	43811677	43811692	+	75	43805567	43813178
chr4	43838910	43846846	43838914	43840150	43845598	43846834	98	43838904	43838909	43846847	43846852	43840388	43840402	-	73	43838914	43846832
chr4	43880196	43887954	43880196	43882952	43885199	43887954	99	---	---	---	---	43883052	43883065	-	71	---	---
chr4	43894913	43910268	43894913	43895614	43909542	43910268	93	---	---	---	---	43908857	43908888	+	90	43894913	43910266
chr4	43923671	43945613	43923671	43924045	43945239	43945613	98	---	---	---	---	43944278	43944305	+	75	43923686	43945611
chr4	43963574	43975959	43963574	43964261	43975272	43975959	99	---	---	---	---	43974722	43974767	+	78	43963574	43975957
chr4	43979362	43987838	43979362	43981043	43986154	43987838	96	---	---	---	---	43981277	43981299	-	73	---	---
chr4	43991292	44003007	43991292	43994125	44000177	44003007	95	---	---	---	---	44000034	44000057	+	79	43991293	44003004
chr4	44035538	44050787	44035538	44036608	44049712	44050787	90	---	---	---	---	44037076	44037087	-	100	---	---
chr4	44075859	44092409	44075859	44076060	44092208	44092409	98	---	---	---	---	44076700	44076725	-	88	44075870	44092392
chr4	44083917	44092208	44083917	44085578	44090547	44092208	99	---	---	---	---	44085673	44085713	-	75	44083923	44092206
chr4	44118293	44136069	44118304	44119644	44134733	44136064	90	44118286	44118292	44136070	44136076	44120352	44120378	-	81	44118304	44136058
chr4	44120836	44132279	44120836	44125521	44127715	44132279	90	---	---	---	---	---	---	0	--	---	---
chr4	44124387	44134460	44124387	44127716	44131190	44134460	92	---	---	---	---	44127855	44127890	-	72	44124390	44134458
chr4	44136769	44148762	44136769	44137228	44148304	44148762	98	---	---	---	---	44137443	44137460	-	72	44136769	44148760
chr4	44157937	44173157	44157937	44161866	44169231	44173157	98	---	---	---	---	44162214	44162235	-	72	44157937	44173148
chr4	44173991	44187982	44173991	44175353	44186673	44187982	85	---	---	---	---	44175779	44175808	-	80	44173992	44187980
chr4	44193103	44205488	44193103	44193793	44204798	44205488	99	---	---	---	---	44194296	44194344	-	75	44193104	44205486
chr4	44222926	44225954	44222926	44223297	44225604	44225954	91	---	---	---	---	44223309	44223328	-	80	44222926	44225952
chr4	44230830	44240757	44230844	44234084	44237514	44240754	99	44230825	44230829	44240758	44240762	---	---	0	--	---	---
chr4	44243301	44258182	44243301	44244967	44256512	44258182	94	---	---	---	---	44255942	44255959	+	72	44243305	44258169
chr4	44245824	44253544	44245828	44247108	44252260	44253540	98	44245817	44245823	44253545	44253551	44252002	44252020	+	89	44245828	44253538
chr4	44261339	44270627	44261339	44262292	44269671	44270627	91	---	---	---	---	44269303	44269356	+	75	---	---
chr4	44284825	44294139	44284826	44286058	44292903	44294135	98	44284820	44284824	44294140	44294144	44292636	44292651	+	81	44284827	44294133
chr4	44315604	44331557	44315604	44317711	44329451	44331557	98	---	---	---	---	44329024	44329046	+	73	44315616	44331553
chr4	44322405	44329082	44322405	44324507	44326978	44329082	99	---	---	---	---	44326888	44326904	+	82	44322406	44329075
chr4	44331945	44346183	44331945	44332984	44345144	44346183	99	---	---	---	---	44333374	44333395	-	81	44331945	44346181
chr4	44353389	44367528	44353391	44357439	44363465	44367514	99	44353383	44353388	44367529	44367534	44357716	44357728	-	100	44353391	44367522
chr4	44376040	44385273	44376040	44377630	44383683	44385273	99	---	---	---	---	44377723	44377750	-	78	44376040	44385269
chr4	44420719	44433128	44420719	44421418	44432428	44433127	97	44420714	44420718	44433129	44433133	44421926	44421969	-	77	44420719	44433124
chr4	44457742	44467476	44457742	44459333	44465885	44467476	99	---	---	---	---	44459636	44459661	-	73	44457742	44467474
chr4	44477024	44498132	44477024	44478573	44496592	44498132	94	---	---	---	---	44479347	44479415	-	71	44477024	44498130
chr4	44477578	44497872	44477578	44478301	44497154	44497860	93	44477573	44477577	44497873	44497877	44478563	44478586	-	87	---	---
chr4	44478942	44488005	44478942	44480229	44486718	44488005	98	---	---	---	---	44486404	44486425	+	81	---	---
chr4	44504957	44515238	44504957	44506306	44513889	44515238	99	---	---	---	---	44513541	44513561	+	76	44504960	44515236
chr4	44524318	44539800	44524318	44525598	44538531	44539800	97	---	---	---	---	44537897	44537919	+	78	44524318	44539798
chr4	44529680	44537847	44529680	44530916	44536611	44537847	98	---	---	---	---	44536376	44536394	+	78	44529682	44537845
chr4	44552022	44566597	44552023	44552486	44566134	44566597	98	44552017	44552021	44566598	44566602	44552771	44552788	-	77	44552023	44566592
chr4	44558332	44560971	44558332	44558743	44560560	44560971	98	---	---	---	---	44560498	44560511	+	71	44558333	44560969
chr4	44568441	44590154	44568441	44569655	44588932	44590154	94	---	---	---	---	44570232	44570261	-	73	44568444	44590152
chr4	44576162	44588555	44576162	44576854	44587863	44588555	98	---	---	---	---	44577357	44577405	-	75	44576162	44588553
chr4	44605596	44624789	44605596	44606761	44623623	44624789	96	---	---	---	---	44622818	44622838	+	76	---	---
chr4	44618722	44624962	44618722	44618899	44624785	44624962	96	---	---	---	---	44619121	44619140	-	80	44618733	44624960
chr4	44656564	44665698	44656564	44656697	44665565	44665698	91	---	---	---	---	44665254	44665289	+	72	44656564	44665696
chr4	44661788	44669810	44661788	44662997	44668595	44669810	95	---	---	---	---	44668353	44668371	+	73	44661788	44669808
chr4	44674636	44682851	44674636	44675851	44681636	44682851	94	---	---	---	---	44681396	44681411	+	87	44674636	44682849
chr4	44695768	44708358	44695768	44696713	44707416	44708358	96	---	---	---	---	44707003	44707073	+	80	---	---
chr4	44716050	44731370	44716063	44716380	44731043	44731360	91	44716045	44716049	44731371	44731375	44717019	44717065	-	76	44716059	44731354
chr4	44724597	44732458	44724597	44725444	44731597	44732458	91	---	---	---	---	44731355	44731374	+	75	---	---
chr4	44743097	44751153	44743097	44744205	44750045	44751153	98	---	---	---	---	44749903	44749932	+	83	44743115	44751151
chr4	44766806	44780751	44766808	44767894	44779659	44780747	95	44766800	44766805	44780752	44780757	44779138	44779159	+	81	44766808	44780745
chr4	44796496	44804775	44796496	44797352	44803926	44804775	96	---	---	---	---	44803612	44803625	+	85	---	---
chr4	44809121	44818352	44809136	44810722	44816766	44818352	99	44809116	44809120	44818353	44818357	44810817	44810844	-	78	44809125	44818350
chr4	44832470	44844388	44832470	44833715	44843258	44844388	90	---	---	---	---	44834027	44834042	-	75	44832479	44844386
chr4	44860977	44863740	44860977	44861437	44863278	44863740	98	---	---	---	---	44861486	44861499	-	71	44860977	44863738
chr4	44865626	44875469	44865626	44868530	44872632	44875469	94	---	---	---	---	44872447	44872479	+	78	44865626	44875465
chr4	44884730	44892712	44884730	44887338	44890094	44892712	97	---	---	---	---	44889986	44890011	+	84	---	---
chr4	44895864	44905754	44895864	44896576	44905038	44905754	97	44895859	44895863	44905755	44905759	44896983	44896994	-	91	44895866	44905752
chr4	44914568	44928713	44914571	44918631	44924645	44928703	97	44914561	44914567	44928714	44928720	44918907	44918919	-	100	44914571	44928701
chr4	44976311	44993654	44976311	44977538	44992431	44993654	97	---	---	---	---	44978146	44978175	-	76	44976311	44993652
chr4	44998249	45010178	44998249	44998688	45009714	45010178	91	---	---	---	---	44998973	44998990	-	72	44998250	45010173
chr4	45026921	45039220	45026923	45027640	45038500	45039217	96	45026916	45026920	45039221	45039225	45028171	45028183	-	84	45026923	45039214
chr4	45054163	45075365	45054166	45054566	45074958	45075359	96	45054157	45054162	45075366	45075371	45073977	45073997	+	80	45054180	45075359
chr4	45064809	45074111	45064809	45066048	45072871	45074111	98	---	---	---	---	45066323	45066335	-	84	45064809	45074110
chr4	45091983	45094335	45091987	45092260	45094036	45094329	85	45091976	45091982	45094336	45094342	45093976	45093999	+	70	45091989	45094322
chr4	45097730	45106948	45097730	45099315	45105363	45106948	99	---	---	---	---	45099410	45099437	-	78	45097730	45106946
chr4	45117526	45130018	45117526	45118244	45129300	45130018	98	---	---	---	---	45128747	45128782	+	72	45117528	45130016
chr4	45144314	45157514	45144314	45145867	45155979	45157514	96	---	---	---	---	45155535	45155597	+	79	45144314	45157505
chr4	45167359	45181579	45167359	45168374	45180572	45181579	97	---	---	---	---	45168912	45168928	-	70	45167359	45181577
chr4	45182032	45189588	45182032	45183372	45188248	45189588	97	---	---	---	---	45188098	45188162	+	83	45182033	45189586
chr4	45212013	45221400	45212013	45213232	45220161	45221400	96	---	---	---	---	45213470	45213485	-	81	45212015	45221399
chr4	45234272	45236791	45234272	45234427	45236636	45236791	97	---	---	---	---	45236550	45236568	+	89	45234272	45236784
chr4	45255767	45269578	45255778	45258075	45267220	45269567	96	45255761	45255766	45269579	45269584	45258421	45258437	-	70	45255774	45269568
chr4	45271919	45288261	45271919	45272083	45288097	45288261	90	---	---	---	---	45287391	45287409	+	73	45271923	45288251
chr4	45272288	45287103	45272288	45275952	45283455	45287103	98	---	---	---	---	45276269	45276304	-	72	---	---
chr4	45296124	45308204	45296129	45296595	45307736	45308202	99	45296118	45296123	45308205	45308210	45296810	45296827	-	72	45296135	45308200
chr4	45321792	45327728	45321792	45322455	45327065	45327728	94	---	---	---	---	45322508	45322557	-	76	---	---
chr4	45333517	45341840	45333527	45335186	45340167	45341826	99	45333511	45333516	45341841	45341846	45335281	45335326	-	76	45333528	45341837
chr4	45362978	45378819	45362978	45364319	45377478	45378819	97	---	---	---	---	45364941	45364963	-	82	45362978	45378816
chr4	45367638	45375641	45367638	45368872	45374407	45375641	98	---	---	---	---	45374151	45374169	+	78	45367638	45375639
chr4	45388780	45401913	45388780	45389041	45401652	45401913	98	---	---	---	---	45401050	45401074	+	76	---	---
chr4	45404566	45414045	45404566	45404959	45413648	45414045	95	---	---	---	---	45413304	45413315	+	75	45404569	45414043
chr4	45417560	45430682	45417560	45419057	45429174	45430682	94	---	---	---	---	45428741	45428795	+	81	45417560	45430679
chr4	45432103	45437972	45432114	45432285	45437801	45437972	95	45432097	45432102	45437973	45437978	45437525	45437681	+	85	45432119	45437971
chr4	45440377	45460921	45440377	45440740	45460560	45460921	96	---	---	---	---	45441438	45441451	-	71	45440384	45460919
chr4	45448148	45460560	45448148	45448860	45459849	45460560	97	---	---	---	---	45449376	45449408	-	75	45448148	45460558
chr4	45463897	45471974	45463897	45466552	45469301	45471963	96	45463891	45463896	45471975	45471980	45469205	45469228	+	75	45463900	45471963
chr4	45498639	45506929	45498641	45500296	45505273	45506927	99	45498634	45498638	45506930	45506934	45500390	45500430	-	75	45498641	45506928
chr4	45514071	45526086	45514071	45514536	45525621	45526082	97	45514066	45514070	45526087	45526091	45515027	45515070	-	70	45514071	45526077
chr4	45532375	45548901	45532375	45532708	45548572	45548901	87	---	---	---	---	45548094	45548143	+	70	45532390	45548892
chr4	45532702	45536259	45532702	45532992	45535964	45536259	90	---	---	---	---	---	---	0	--	45532714	45536254
chr4	45559221	45571574	45559221	45559921	45570891	45571574	94	---	---	---	---	45570344	45570376	+	72	45559222	45571572
chr4	45588853	45597187	45588861	45590516	45595522	45597177	99	45588848	45588852	45597188	45597192	45595386	45595426	+	75	45588854	45597175
chr4	45625772	45631918	45625772	45626254	45631438	45631918	93	---	---	---	---	45626424	45626436	-	76	45625774	45631915
chr4	45638468	45650888	45638479	45639175	45650190	45650886	99	45638462	45638467	45650889	45650894	45649640	45649688	+	75	45638476	45650884
chr4	45696208	45709895	45696208	45697267	45708881	45709895	93	---	---	---	---	45697765	45697789	-	80	45696208	45709893
chr4	45743702	45749601	45743702	45744208	45749093	45749601	93	---	---	---	---	45744260	45744291	-	84	45743703	45749599
chr4	45780638	45788491	45780646	45781904	45787211	45788491	96	45780633	45780637	45788492	45788496	45786945	45786971	+	85	45780646	45788489
chr4	45804945	45814313	45804949	45806644	45812605	45814300	97	45804940	45804944	45814314	45814318	45812307	45812322	+	81	---	---
chr4	45810037	45823389	45810037	45812561	45820894	45823389	97	---	---	---	---	45812828	45812856	-	86	---	---
chr4	45812086	45814839	45812086	45812605	45814320	45814839	98	---	---	---	---	45812663	45812693	-	93	45812090	45814837
chr4	45853075	45866155	45853075	45856515	45862714	45866155	99	---	---	---	---	45862515	45862528	+	78	---	---
chr4	45907163	45912504	45907163	45907397	45912280	45912504	87	---	---	---	---	45907557	45907642	-	75	---	---
chr4	45913419	45918987	45913419	45913546	45918860	45918987	93	---	---	---	---	---	---	0	--	45913419	45918981
chr4	45921360	45935589	45921370	45922418	45934532	45935580	99	45921355	45921359	45935590	45935594	45922887	45922906	-	75	45921373	45935578
chr4	45938152	45947471	45938152	45939385	45946258	45947471	94	---	---	---	---	45939679	45939705	-	81	45938152	45947469
chr4	45952856	45964827	45952856	45953316	45964367	45964827	99	---	---	---	---	45964134	45964151	+	77	45952856	45964825
chr4	45991791	45998259	45991791	45992834	45997319	45998259	86	45991786	45991790	45998260	45998264	45992836	45992850	-	86	45991791	45998255
chr4	46009924	46020726	46009924	46013312	46017338	46020726	98	---	---	---	---	46017322	46017336	+	86	46009924	46020724
chr4	46069672	46077996	46069672	46071325	46076346	46077996	95	---	---	---	---	46076200	46076251	+	71	46069673	46077994
chr4	46078003	46090406	46078003	46078765	46089644	46090406	93	---	---	---	---	46089173	46089235	+	80	46078006	46090396
chr4	46091398	46100837	46091398	46091867	46100368	46100837	95	---	---	---	---	46092155	46092172	-	72	46091400	46100835
chr4	46104026	46112013	46104026	46105257	46110782	46112013	95	---	---	---	---	46105312	46105385	-	78	46104029	46112011
chr4	46123182	46136604	46123182	46126411	46133386	46136604	93	---	---	---	---	46126717	46126745	-	72	46123183	46136603
chr4	46138994	46144951	46138994	46140085	46143847	46144951	92	---	---	---	---	46143668	46143686	+	84	---	---
chr4	46147935	46168621	46147935	46148761	46167795	46168621	96	---	---	---	---	46149460	46149501	-	90	46147935	46168614
chr4	46162021	46169434	46162025	46162844	46168628	46169425	93	46162016	46162020	46169435	46169439	46163079	46163097	-	78	---	---
chr4	46170655	46191281	46170655	46171498	46190440	46191281	91	---	---	---	---	46172203	46172223	-	80	46170656	46191278
chr4	46180692	46187988	46180692	46181612	46187084	46187988	91	---	---	---	---	46181792	46181821	-	80	46180692	46187986
chr4	46191774	46200694	46191774	46193312	46199148	46200694	97	---	---	---	---	46193464	46193514	-	94	---	---
chr4	46309204	46321605	46309204	46309902	46320907	46321605	97	---	---	---	---	46310407	46310453	-	76	46309204	46321603
chr4	46352131	46364843	46352131	46353208	46363766	46364843	96	---	---	---	---	46363240	46363267	+	78	46352131	46364837
chr4	46367071	46374001	46367086	46368366	46372737	46373996	96	46367066	46367070	46374002	46374006	46368506	46368524	-	78	46367086	46373994
chr4	46392668	46407529	46392668	46393118	46407079	46407529	97	---	---	---	---	46393536	46393563	-	71	46392669	46407527
chr4	46411138	46422453	46411138	46414535	46418996	46422453	96	---	---	---	---	46414590	46414663	-	79	---	---
chr4	46470467	46480170	46470467	46471156	46479481	46480170	99	---	---	---	---	46479094	46479134	+	80	46470468	46480168
chr4	46499597	46512192	46499597	46502351	46509432	46512192	98	---	---	---	---	46509317	46509358	+	71	46499599	46512179
chr4	46537355	46547869	46537355	46537720	46547504	46547869	96	---	---	---	---	46538030	46538053	-	75	46537368	46547866
chr4	46553105	46562323	46553105	46554692	46560735	46562323	99	---	---	---	---	46554786	46554813	-	78	46553106	46562320
chr4	46586470	46598821	46586470	46587158	46598133	46598821	99	---	---	---	---	46597584	46597629	+	78	46586470	46598819
chr4	46601047	46612686	46601047	46603791	46609943	46612686	98	---	---	---	---	46609686	46609709	+	70	46601047	46612683
chr4	46616412	46627805	46616425	46617023	46627202	46627795	90	46616407	46616411	46627806	46627810	46626763	46626777	+	73	46616423	46627790
chr4	46630975	46646425	46630975	46635333	46642038	46646425	97	---	---	---	---	46641853	46641870	+	77	46630976	46646423
chr4	46649589	46661612	46649602	46652405	46658716	46661601	92	46649584	46649588	46661613	46661617	46652620	46652643	-	75	46649591	46661611
chr4	46662065	46670078	46662065	46662345	46669797	46670078	92	---	---	---	---	46669450	46669487	+	73	46662076	46670076
chr4	46674452	46686840	46674460	46675163	46686156	46686835	95	46674446	46674451	46686841	46686846	46685606	46685657	+	73	46674459	46686833
chr4	46687531	46696939	46687531	46689039	46695286	46696939	87	---	---	---	---	46689300	46689319	-	70	46687532	46696937
chr4	46709018	46716336	46709018	46711546	46713995	46716336	88	---	---	---	---	46713872	46713898	+	70	46709019	46716332
chr4	46728780	46736690	46728790	46730133	46735340	46736683	98	46728775	46728779	46736691	46736695	46735182	46735245	+	82	46728790	46736681
chr4	46740866	46747672	46740866	46741461	46747077	46747672	99	---	---	---	---	46746835	46746854	+	80	---	---
chr4	46754525	46762822	46754525	46756183	46761164	46762822	98	---	---	---	---	46756279	46756319	-	75	46754526	46762820
chr4	46782476	46801207	46782476	46782716	46800961	46801207	91	---	---	---	---	46783498	46783509	-	75	46782489	46801205
chr4	46782837	46795265	46782841	46783539	46794553	46795251	98	46782832	46782836	46795266	46795270	46794003	46794048	+	78	46782842	46795248
chr4	46808872	46824302	46808875	46810067	46823106	46824298	96	46808867	46808871	46824303	46824307	46810476	46810506	-	70	46808878	46824298
chr4	46812362	46820004	46812364	46815578	46816784	46819998	99	46812357	46812361	46820005	46820009	46815660	46815676	-	88	46812364	46819996
chr4	46836493	46844160	46836503	46837064	46843598	46844159	98	46836488	46836492	46844161	46844165	46843416	46843434	+	73	46836494	46844152
chr4	46850021	46867767	46850021	46850549	46867241	46867767	90	---	---	---	---	46850904	46850929	-	73	46850021	46867763
chr4	46856267	46863731	46856267	46857610	46862389	46863731	97	---	---	---	---	46862240	46862311	+	76	46856271	46863727
chr4	46885444	46890922	46885444	46887096	46889275	46890922	95	---	---	---	---	46887191	46887204	-	78	46885445	46890920
chr4	46898680	46908022	46898685	46900200	46906495	46908009	98	46898674	46898679	46908023	46908028	46900471	46900490	-	70	46898685	46908016
chr4	46922292	46931549	46922292	46923791	46930050	46931549	99	---	---	---	---	46929737	46929756	+	70	46922293	46931546
chr4	46931911	46944282	46931911	46932592	46943601	46944282	98	---	---	---	---	46933098	46933143	-	78	46931911	46944280
chr4	46961275	46973408	46961287	46961746	46972936	46973395	99	46961270	46961274	46973409	46973413	46972703	46972720	+	77	46961280	46973393
chr4	46976062	46986022	46976072	46978368	46983680	46986022	96	46976057	46976061	46986023	46986027	46978495	46978524	-	70	46976072	46986020
chr4	46990668	46993091	46990668	46991071	46992688	46993091	98	---	---	---	---	---	---	0	--	---	---
chr4	46993886	46998037	46993886	46994647	46997276	46998037	99	---	---	---	---	---	---	0	--	46993887	46998034
chr4	46996050	47000769	46996056	46996699	47000116	47000759	99	46996040	46996049	47000770	47000779	46996839	46996870	-	71	46996053	47000757
chr4	46996102	47000746	46996102	46996686	47000162	47000746	99	---	---	---	---	---	---	0	--	46996103	47000734
chr4	46997928	47001826	46997942	46999116	47000642	47001816	99	46997922	46997927	47001827	47001832	---	---	0	--	---	---
chr4	46998122	47001626	46998122	46999596	47000152	47001626	95	---	---	---	---	---	---	0	--	46998133	47001607
chr4	47002659	47019455	47002667	47004132	47017975	47019449	98	47002654	47002658	47019456	47019460	47004663	47004675	-	92	47002666	47019454
chr4	47004735	47017720	47004737	47008170	47014278	47017711	99	47004729	47004734	47017721	47017726	47014089	47014103	+	80	47004735	47017719
chr4	47023494	47035375	47023494	47025087	47033784	47035375	98	---	---	---	---	47033585	47033674	+	70	---	---
chr4	47047417	47055584	47047417	47050129	47052878	47055584	96	---	---	---	---	47050203	47050226	-	75	---	---
chr4	47057054	47075223	47057054	47057810	47074467	47075223	91	---	---	---	---	47073751	47073772	+	72	47057055	47075220
chr4	47086379	47098702	47086379	47087084	47097998	47098702	96	---	---	---	---	47087606	47087624	-	78	47086379	47098698
chr4	47099991	47117269	47099991	47100758	47116516	47117269	93	---	---	---	---	47115832	47115865	+	88	---	---
chr4	47110180	47118225	47110180	47111141	47117263	47118225	93	---	---	---	---	47111360	47111383	-	75	---	---
chr4	47122501	47129775	47122502	47123736	47128538	47129773	97	47122496	47122500	47129776	47129780	47123745	47123764	-	85	47122502	47129772
chr4	47155993	47161726	47155993	47156110	47161609	47161726	94	---	---	---	---	47161353	47161376	+	83	47155993	47161724
chr4	47163923	47168846	47163927	47164363	47168392	47168832	91	47163918	47163922	47168847	47168851	47164365	47164419	-	74	47163923	47168833
chr4	47203323	47207157	47203323	47203913	47206567	47207157	98	---	---	---	---	47203915	47203930	-	75	47203341	47207155
chr4	47221512	47239205	47221512	47226923	47233794	47239205	99	---	---	---	---	47227242	47227267	-	76	---	---
chr4	47229095	47243785	47229095	47232134	47240742	47243785	87	---	---	---	---	47240517	47240538	+	81	47229097	47243781
chr4	47293935	47296904	47293943	47294373	47296472	47296900	92	47293930	47293934	47296905	47296909	47294442	47294457	-	100	47293938	47296892
chr4	47298199	47308515	47298206	47299073	47307645	47308511	94	47298194	47298198	47308516	47308520	47299458	47299473	-	75	47298204	47308508
chr4	47299558	47307645	47299558	47300898	47306326	47307645	95	---	---	---	---	47300983	47301051	-	81	47299558	47307643
chr4	47326056	47344126	47326056	47326676	47343547	47344126	89	---	---	---	---	47327452	47327469	-	72	47326056	47344117
chr4	47330057	47342021	47330057	47330511	47341568	47342021	96	---	---	---	---	47341116	47341143	+	71	47330057	47342019
chr4	47344125	47350208	47344125	47345226	47349102	47350208	94	---	---	---	---	47348993	47349049	+	82	---	---
chr4	47471380	47486110	47471380	47474908	47482581	47486110	94	---	---	---	---	47475245	47475259	-	80	47471395	47486108
chr4	47496390	47503880	47496390	47497305	47502965	47503880	99	---	---	---	---	47497400	47497440	-	75	47496399	47503878
chr4	47512399	47531655	47512399	47512797	47531255	47531655	86	---	---	---	---	47513661	47513679	-	73	47512401	47531639
chr4	47527000	47531885	47527000	47527455	47531430	47531885	98	---	---	---	---	47527625	47527652	-	82	---	---
chr4	47537212	47548919	47537212	47540286	47545845	47548919	99	---	---	---	---	47540535	47540564	-	73	---	---
chr4	47551213	47560342	47551213	47551511	47560048	47560342	85	---	---	---	---	47559663	47559681	+	73	---	---
chr4	47560486	47568759	47560487	47562141	47567091	47568745	99	47560481	47560485	47568760	47568764	47562236	47562276	-	75	47560488	47568743
chr4	47571216	47586342	47571216	47575089	47582469	47586342	99	---	---	---	---	47582283	47582300	+	77	47571216	47586328
chr4	47591280	47599569	47591280	47592935	47597914	47599569	99	---	---	---	---	47593030	47593070	-	75	47591281	47599567
chr4	47610933	47619004	47610933	47612247	47617679	47619004	91	---	---	---	---	47617534	47617599	+	81	47610938	47619001
chr4	47627558	47635020	47627558	47628752	47633826	47635020	98	---	---	---	---	47633573	47633586	+	71	47627558	47635018
chr4	47635437	47645839	47635442	47636056	47645217	47645832	97	47635432	47635436	47645840	47645844	47644846	47644863	+	94	47635449	47645824
chr4	47636056	47641596	47636056	47637434	47640221	47641596	98	---	---	---	---	47640135	47640156	+	81	47636056	47641587
chr4	47645932	47648745	47645932	47646582	47648095	47648745	96	---	---	---	---	47646613	47646632	-	80	47645933	47648735
chr4	47676905	47685440	47676905	47677124	47685224	47685440	88	---	---	---	---	47677136	47677157	-	77	47676912	47685435
chr4	47689370	47701713	47689377	47690068	47701021	47701712	98	47689365	47689369	47701714	47701718	47690552	47690597	-	78	47689377	47701710
chr4	47729837	47733203	47729837	47730978	47732106	47733203	93	---	---	---	---	47731034	47731046	-	76	---	---
chr4	47736104	47747163	47736104	47738179	47745085	47747163	98	---	---	---	---	47738181	47738214	-	70	47736105	47747161
chr4	47778468	47792054	47778468	47779169	47791353	47792054	99	---	---	---	---	47779759	47779778	-	80	47778469	47792052
chr4	47805559	47820110	47805559	47809744	47816363	47820110	85	---	---	---	---	47816074	47816086	+	84	47805559	47820100
chr4	47806300	47820706	47806303	47810334	47817107	47820700	85	47806295	47806299	47820707	47820711	47816815	47816860	+	71	---	---
chr4	47828651	47848863	47828651	47829501	47848013	47848863	98	---	---	---	---	47830340	47830357	-	72	47828662	47848860
chr4	47839519	47848013	47839519	47840850	47846656	47848013	96	---	---	---	---	47841070	47841084	-	93	47839521	47848011
chr4	47873848	47888153	47873848	47874856	47887146	47888153	99	---	---	---	---	47886588	47886604	+	70	47873853	47888148
chr4	47904704	47914067	47904716	47906236	47912546	47914066	99	47904696	47904703	47914068	47914075	47912261	47912280	+	70	47904715	47914064
chr4	47915072	47917666	47915072	47915483	47917255	47917666	98	---	---	---	---	47915531	47915544	-	71	47915072	47917663
chr4	47953001	47960686	47953001	47954287	47959402	47960686	99	---	---	---	---	47954521	47954543	-	91	47953001	47960680
chr4	47964450	47977347	47964450	47965112	47976662	47977347	91	---	---	---	---	47976137	47976176	+	75	47964456	47977340
chr4	47964523	47977192	47964523	47964966	47976735	47977192	92	---	---	---	---	47976147	47976176	+	70	47964524	47977182
chr4	47965102	47976270	47965111	47967667	47973708	47976264	98	47965097	47965101	47976271	47976275	47973566	47973589	+	79	47965111	47976261
chr4	47981045	47997714	47981045	47982077	47996688	47997714	92	---	---	---	---	47996034	47996076	+	90	---	---
chr4	47982073	48001491	47982073	47983950	47999620	48001491	91	---	---	---	---	47999235	47999248	+	85	47982087	48001472
chr4	47985511	47996688	47985511	47986726	47995463	47996688	93	47985506	47985510	47996689	47996693	47995026	47995056	+	93	47985511	47996684
chr4	48003810	48014554	48003818	48006489	48011861	48014547	96	48003803	48003809	48014555	48014561	48006679	48006705	-	77	48003818	48014538
chr4	48014766	48022796	48014766	48017443	48020079	48022795	97	48014761	48014765	48022797	48022801	48019948	48019980	+	75	48014766	48022795
chr4	48048919	48057595	48048919	48049050	48057461	48057595	88	48048914	48048918	48057596	48057600	48049427	48049446	-	75	---	---
chr4	48055296	48064640	48055296	48056808	48063128	48064640	99	---	---	---	---	48057079	48057098	-	70	48055296	48064638
chr4	48079175	48088310	48079180	48080577	48086787	48088302	89	48079170	48079174	48088311	48088315	48080847	48080866	-	70	48079178	48088300
chr4	48092353	48104840	48092353	48093074	48104119	48104840	97	---	---	---	---	48093582	48093627	-	76	48092353	48104838
chr4	48109418	48127614	48109418	48109836	48127188	48127601	92	48109412	48109417	48127615	48127620	48126670	48126687	+	77	48109422	48127603
chr4	48123068	48138587	48123068	48123234	48138421	48138587	98	---	---	---	---	48123715	48123735	-	76	---	---
chr4	48137862	48146065	48137862	48137990	48145937	48146065	96	---	---	---	---	48138364	48138388	-	80	---	---
chr4	48149579	48158935	48149587	48150814	48157693	48158932	97	48149574	48149578	48158936	48158940	48151062	48151077	-	81	48149590	48158930
chr4	48158928	48175887	48158931	48159425	48175345	48175883	89	48158923	48158927	48175888	48175892	48174753	48174780	+	71	---	---
chr4	48163455	48170551	48163455	48163694	48170310	48170551	97	---	---	---	---	48163953	48163973	-	80	---	---
chr4	48170682	48176662	48170682	48171454	48175903	48176662	95	---	---	---	---	48175680	48175703	+	75	---	---
chr4	48191098	48197346	48191098	48191705	48196739	48197346	96	---	---	---	---	48191921	48191955	-	71	48191100	48197333
chr4	48201119	48213344	48201119	48204051	48210409	48213344	98	---	---	---	---	48210225	48210244	+	80	48201119	48213342
chr4	48226039	48236533	48226039	48227308	48235266	48236533	96	---	---	---	---	48227450	48227471	-	77	---	---
chr4	48252465	48272940	48252465	48253651	48271734	48272940	94	---	---	---	---	48254215	48254273	-	71	48252465	48272938
chr4	48295182	48302483	48295182	48297526	48300139	48302483	99	---	---	---	---	48300008	48300043	+	75	48295185	48302480
chr4	48331917	48349632	48331917	48332861	48348634	48349632	87	---	---	---	---	48348274	48348292	+	73	48331918	48349620
chr4	48340284	48348634	48340284	48341940	48346970	48348634	96	---	---	---	---	48342034	48342074	-	75	48340284	48348632
chr4	48349826	48360728	48349829	48349961	48360592	48360724	92	48349819	48349825	48360729	48360735	48360192	48360211	+	75	48349829	48360722
chr4	48383166	48389741	48383166	48384286	48388622	48389741	98	---	---	---	---	48384300	48384322	-	73	48383178	48389740
chr4	48390971	48396876	48390974	48391374	48396472	48396872	97	48390966	48390970	48396877	48396881	48396217	48396246	+	73	48390975	48396864
chr4	48410617	48423039	48410623	48411343	48422307	48423036	94	48410612	48410616	48423040	48423044	48421758	48421773	+	87	48410617	48423038
chr4	48465749	48473791	48465759	48466996	48472553	48473790	96	48465743	48465748	48473792	48473797	48472292	48472314	+	91	48465749	48473787
chr4	48483825	48500194	48483825	48487364	48496589	48500194	94	---	---	---	---	48496210	48496235	+	84	48483825	48500187
chr4	48500181	48517095	48500192	48500600	48516681	48517089	99	48500176	48500180	48517096	48517100	48501177	48501201	-	76	48500185	48517089
chr4	48501427	48515716	48501427	48502470	48514671	48515716	99	---	---	---	---	48502860	48502881	-	77	48501427	48515714
chr4	48582523	48589107	48582523	48583616	48588086	48589107	90	---	---	---	---	48583618	48583631	-	85	48582523	48589105
chr4	48600444	48616209	48600444	48604848	48611702	48616209	95	---	---	---	---	---	---	0	--	48600458	48616198
chr4	48629301	48640525	48629308	48630866	48638963	48640522	98	48629295	48629300	48640526	48640531	48638558	48638594	+	78	48629308	48640511
chr4	48650979	48658763	48650979	48652193	48657680	48658763	85	---	---	---	---	48657455	48657473	+	78	48650980	48658760
chr4	48660024	48682024	48660024	48660709	48681308	48682024	92	---	---	---	---	48661654	48661667	-	71	48660027	48682019
chr4	48671388	48676185	48671388	48672421	48675152	48676185	99	---	---	---	---	48675052	48675073	+	86	48671388	48676180
[truncated: 278 more rows]
