# Supplementary material for: LtrDetector: A tool-suite for detecting long terminal repeat retrotransposons de-novo
Source: BMC Genomics. 2019 Jun 3;20:450. doi: 10.1186/s12864-019-5796-9 (PMC6547461; doi:10.1186/s12864-019-5796-9)
Supplement: Supplementary file 8 — LTR retrotransposons found by LtrDetector in Sorghum bicolor. This compressed file (.tar.gz) includes the LTR retrotransposons found by LtrDetector in BED format. (TAR.GZ 891 kb) [file 12864_2019_5796_MOESM8_ESM.gz › sbicolor/chr9Detector.bed]

SeqID	Retrotransposon	Left_LTR	Right_LTR		Left_TSD	Right_TSD	Polypurine Tract		TG	CA
	Start	End	Start	End	Start	End	ID	Start	End	Start	End	Start	End	Strand	Purine%	Start	End
chr9	31591	37361	31591	31940	37012	37361	99	---	---	---	---	31975	31998	-	83	31591	37359
chr9	51401	54071	51408	51799	53655	54061	94	51395	51400	54072	54077	51864	51875	-	75	51408	54067
chr9	117036	129224	117036	118603	127657	129224	99	---	---	---	---	127643	127654	+	100	117036	129221
chr9	258189	272449	258189	259242	271396	272449	96	---	---	---	---	270836	270852	+	70	258189	272447
chr9	304471	311583	304471	304972	311083	311583	98	---	---	---	---	310830	310848	+	78	304471	311566
chr9	304966	314645	304966	306128	313483	314645	98	---	---	---	---	313285	313298	+	71	---	---
chr9	323475	339465	323475	324461	338520	339465	92	---	---	---	---	324837	324902	-	75	---	---
chr9	569192	581234	569203	569663	580766	581226	99	569187	569191	581235	581239	569957	569974	-	72	569203	581223
chr9	588224	600245	588224	588686	599783	600245	99	---	---	---	---	588901	588918	-	77	588224	600243
chr9	619258	625010	619263	619631	624635	625003	98	619253	619257	625011	625015	624437	624469	+	72	619261	625000
chr9	691387	696569	691387	691583	696362	696569	85	---	---	---	---	696200	696248	+	71	691388	696567
chr9	736317	744391	736317	737605	743102	744391	98	---	---	---	---	742843	742865	+	86	736320	744383
chr9	794284	799548	794284	794547	799285	799548	98	---	---	---	---	799207	799219	+	84	794284	799543
chr9	863450	873082	863450	864594	871977	873082	95	---	---	---	---	871607	871624	+	72	863450	873080
chr9	889642	903121	889642	890430	902333	903121	99	---	---	---	---	890956	890970	-	86	889643	903119
chr9	907274	911922	907274	907573	911618	911922	97	---	---	---	---	907575	907597	-	73	907274	911920
chr9	918397	930053	918397	921150	927302	930053	99	---	---	---	---	927045	927068	+	75	918397	930051
chr9	1016559	1024707	1016559	1018007	1023282	1024707	88	---	---	---	---	1023034	1023072	+	79	1016566	1024701
chr9	1055343	1059889	1055343	1056336	1058963	1059889	90	---	---	---	---	1058858	1058869	+	83	1055360	1059883
chr9	1086229	1097129	1086230	1087784	1095573	1097115	86	1086224	1086228	1097130	1097134	1095235	1095249	+	73	---	---
chr9	1119752	1130895	1119752	1119863	1130785	1130895	87	---	---	---	---	1120284	1120410	-	78	---	---
chr9	1132484	1154395	1132484	1132711	1154168	1154395	93	---	---	---	---	1153163	1153204	+	78	---	---
chr9	1140478	1158738	1140493	1140870	1158363	1158734	91	1140473	1140477	1158739	1158743	1141708	1141744	-	70	1140492	1158733
chr9	1140854	1159919	1140860	1141324	1159429	1159904	89	1140849	1140853	1159920	1159924	1142175	1142197	-	78	---	---
chr9	1151241	1171606	1151241	1152720	1170120	1171606	97	---	---	---	---	1153565	1153590	-	76	1151248	1171604
chr9	1359203	1366910	1359207	1361672	1364351	1366905	92	1359198	1359202	1366911	1366915	1361778	1361805	-	78	1359204	1366903
chr9	1405460	1419268	1405460	1406491	1418197	1419268	94	---	---	---	---	1417681	1417702	+	77	1405463	1419263
chr9	1433901	1445983	1433901	1434363	1445521	1445983	99	---	---	---	---	1434575	1434592	-	77	1433901	1445978
chr9	1457525	1465765	1457529	1457669	1465625	1465765	99	1457520	1457524	1465766	1465770	1465492	1465505	+	85	1457530	1465763
chr9	1638492	1643373	1638492	1638719	1643144	1643373	85	---	---	---	---	1638920	1638941	-	72	1638496	1643367
chr9	1754044	1757930	1754044	1754490	1757484	1757930	94	---	---	---	---	1757378	1757391	+	78	---	---
chr9	1754328	1757930	1754328	1754490	1757768	1757930	95	---	---	---	---	1757605	1757618	+	78	1754334	1757919
chr9	1915258	1927259	1915258	1915721	1926800	1927259	98	---	---	---	---	1916009	1916026	-	72	1915260	1927256
chr9	2000925	2015531	2000927	2004892	2011565	2015530	99	2000918	2000924	2015532	2015538	2011324	2011345	+	81	2000929	2015527
chr9	2213797	2219642	2213797	2214079	2219360	2219642	99	---	---	---	---	2214092	2214136	-	73	2213800	2219640
chr9	2349331	2354621	2349346	2349752	2354205	2354619	97	2349326	2349330	2354622	2354626	2354004	2354027	+	70	2349336	2354618
chr9	2537744	2545470	2537744	2538434	2544780	2545470	99	---	---	---	---	2538681	2538696	-	81	2537745	2545468
chr9	2827142	2829826	2827142	2827459	2829501	2829826	85	---	---	---	---	2827548	2827562	-	80	2827149	2829808
chr9	2832631	2843028	2832631	2834791	2840698	2843028	88	---	---	---	---	2834975	2834992	-	77	---	---
chr9	2873589	2885366	2873589	2874050	2884904	2885366	99	---	---	---	---	2874568	2874593	-	80	2873590	2885363
chr9	2940265	2952846	2940272	2943229	2949869	2952845	94	2940258	2940264	2952847	2952853	2949537	2949588	+	78	---	---
chr9	2941132	2952845	2941132	2943229	2950730	2952845	92	---	---	---	---	2943566	2943585	-	95	---	---
chr9	3123564	3133532	3123564	3123777	3133320	3133532	86	---	---	---	---	3132938	3132965	+	71	---	---
chr9	3141217	3154748	3141217	3142147	3153817	3154748	98	---	---	---	---	3153297	3153318	+	81	---	---
chr9	3241274	3246498	3241274	3241498	3246274	3246498	97	---	---	---	---	3241661	3241684	-	75	3241274	3246495
chr9	3314568	3326177	3314568	3317299	3323447	3326177	99	---	---	---	---	3323190	3323213	+	75	3314568	3326174
chr9	3338824	3343952	3338824	3339027	3343744	3343952	89	---	---	---	---	3339076	3339088	-	100	---	---
chr9	3430206	3451430	3430206	3431867	3449770	3451430	98	---	---	---	---	3432540	3432551	-	75	3430206	3451427
chr9	3438745	3449357	3438745	3438989	3449113	3449357	97	---	---	---	---	3439109	3439132	-	79	3438745	3449354
chr9	3439636	3449113	3439636	3440312	3448436	3449113	98	---	---	---	---	3440563	3440577	-	80	---	---
chr9	3468016	3475653	3468016	3470530	3473153	3475653	98	---	---	---	---	3473021	3473058	+	76	3468020	3475649
chr9	3490375	3502915	3490387	3490542	3502753	3502907	85	3490370	3490374	3502916	3502920	3491056	3491107	-	78	3490383	3502911
chr9	3500154	3509113	3500164	3501974	3507290	3509100	99	3500149	3500153	3509114	3509118	3502160	3502189	-	80	3500154	3509111
chr9	3561417	3570301	3561417	3561878	3569840	3570301	98	---	---	---	---	3562167	3562184	-	72	3561418	3570299
chr9	3679296	3689449	3679296	3681725	3687017	3689449	97	---	---	---	---	3681731	3681751	-	90	3679300	3689445
chr9	3698836	3701801	3698836	3699765	3700870	3701801	97	---	---	---	---	3699850	3699865	-	75	3698840	3701793
chr9	3717046	3728010	3717053	3717264	3727799	3728006	93	3717041	3717045	3728011	3728015	3717591	3717613	-	91	3717056	3727991
chr9	3761922	3765167	3761922	3762960	3764123	3765167	96	---	---	---	---	3763042	3763058	-	82	3761927	3765165
chr9	3772585	3779511	3772596	3775110	3776997	3779511	98	3772580	3772584	3779512	3779516	3776908	3776923	+	87	3772589	3779508
chr9	3792601	3798479	3792601	3792854	3798227	3798479	95	---	---	---	---	3793055	3793078	-	70	3792601	3798478
chr9	3826652	3829306	3826652	3826936	3829022	3829306	89	---	---	---	---	3827004	3827017	-	71	---	---
chr9	3871052	3887919	3871056	3873198	3885765	3887904	88	3871047	3871051	3887920	3887924	3885221	3885251	+	70	3871064	3887900
chr9	3893114	3901601	3893114	3896767	3897949	3901601	99	---	---	---	---	3897850	3897866	+	82	3893114	3901599
chr9	4046968	4050583	4046968	4047312	4050235	4050583	89	---	---	---	---	4047314	4047459	-	79	4046974	4050575
chr9	4136586	4152902	4136586	4138123	4151488	4152902	85	---	---	---	---	4138700	4138767	-	75	---	---
chr9	4142192	4146346	4142192	4142467	4146071	4146346	94	---	---	---	---	4142524	4142633	-	75	4142201	4146341
chr9	4159761	4164709	4159761	4159963	4164507	4164709	97	---	---	---	---	4160076	4160108	-	72	4159777	4164708
chr9	4166985	4184145	4166987	4167139	4183987	4184139	89	4166979	4166984	4184146	4184151	4183145	4183335	+	72	---	---
chr9	4170307	4182719	4170310	4171010	4182014	4182714	99	4170302	4170306	4182720	4182724	4181464	4181509	+	78	4170313	4182711
chr9	4203006	4214168	4203006	4208278	4208896	4214168	99	---	---	---	---	4208853	4208886	+	70	---	---
chr9	4229744	4242877	4229746	4231295	4241327	4242876	99	4229739	4229743	4242878	4242882	4231667	4231733	-	80	4229746	4242874
chr9	4272626	4275736	4272626	4273148	4275199	4275736	86	---	---	---	---	---	---	0	--	4272627	4275722
chr9	4322527	4325124	4322527	4322939	4324712	4325124	98	---	---	---	---	4324636	4324647	+	75	4322528	4325119
chr9	4373847	4387778	4373847	4375023	4386602	4387778	98	---	---	---	---	4386082	4386103	+	81	4373847	4387776
chr9	4550022	4555296	4550022	4550473	4554845	4555296	97	---	---	---	---	---	---	0	--	4550022	4555294
chr9	4587020	4598249	4587020	4588930	4596299	4598249	95	---	---	---	---	4595930	4595981	+	71	4587020	4598244
chr9	4606958	4615061	4606958	4607264	4614756	4615061	98	---	---	---	---	4607298	4607312	-	80	4606958	4615056
chr9	4630508	4643073	4630508	4631421	4642162	4643073	96	---	---	---	---	4641645	4641686	+	80	4630508	4643072
chr9	4657532	4669939	4657532	4658239	4669247	4669939	97	---	---	---	---	4658744	4658790	-	78	4657532	4669936
chr9	4742127	4755646	4742127	4742831	4754942	4755646	99	---	---	---	---	4743383	4743410	-	78	4742127	4755643
chr9	4774860	4777860	4774860	4775145	4777575	4777860	99	---	---	---	---	---	---	0	--	4774861	4777848
chr9	4789459	4795370	4789459	4789963	4794851	4795356	98	4789454	4789458	4795371	4795375	4794821	4794849	+	82	4789460	4795362
chr9	4908511	4911437	4908516	4908634	4911319	4911437	98	4908506	4908510	4911438	4911442	4908749	4908769	-	95	4908511	4911433
chr9	4927937	4940255	4927937	4928182	4940010	4940255	99	---	---	---	---	4928754	4928769	-	75	4927937	4940251
chr9	5004611	5016253	5004611	5007363	5013502	5016253	92	---	---	---	---	5007592	5007615	-	75	5004616	5016247
chr9	5030349	5035304	5030349	5030585	5035068	5035304	98	---	---	---	---	5030706	5030741	-	72	5030350	5035302
chr9	5124197	5129629	5124197	5124551	5129275	5129629	99	---	---	---	---	5129040	5129052	+	84	5124204	5129627
chr9	5178938	5190137	5178938	5181506	5187568	5190137	98	---	---	---	---	5181690	5181716	-	74	5178946	5190135
chr9	5194340	5199748	5194340	5194726	5199336	5199748	86	---	---	---	---	5199170	5199193	+	70	5194341	5199746
chr9	5217007	5227637	5217011	5219177	5225482	5227629	88	5217002	5217006	5227638	5227642	5219313	5219346	-	73	5217009	5227631
chr9	5232479	5239376	5232479	5233003	5238852	5239376	99	---	---	---	---	5238723	5238737	+	93	5232479	5239374
chr9	5257084	5262730	5257092	5257409	5262403	5262720	98	5257078	5257083	5262731	5262736	5262204	5262219	+	87	5257090	5262726
chr9	5316266	5319554	5316273	5316537	5319284	5319548	88	5316261	5316265	5319555	5319559	5319175	5319204	+	70	5316278	5319548
chr9	5436458	5439997	5436467	5436745	5439716	5439991	89	5436453	5436457	5439998	5440002	5439638	5439662	+	72	---	---
chr9	5444111	5449821	5444111	5444220	5449711	5449821	95	---	---	---	---	5449648	5449687	+	70	5444112	5449816
chr9	5494442	5496796	5494442	5494631	5496607	5496796	94	---	---	---	---	5496575	5496592	+	77	5494447	5496785
chr9	5539381	5545987	5539381	5539781	5545553	5545981	93	5539373	5539380	5545988	5545995	5545362	5545470	+	70	5539381	5545984
chr9	5547858	5553162	5547868	5548117	5552903	5553152	98	5547853	5547857	5553163	5553167	5552824	5552864	+	80	5547859	5553150
chr9	5601707	5604488	5601719	5602179	5604024	5604484	99	5601702	5601706	5604489	5604493	5602228	5602241	-	71	5601712	5604486
chr9	5612406	5630223	5612406	5612540	5630089	5630223	91	---	---	---	---	5629541	5629567	+	70	5612415	5630216
chr9	5843798	5863795	5843811	5844445	5863161	5863795	97	5843793	5843797	5863796	5863800	5862319	5862348	+	70	5843811	5863793
chr9	5850912	5858634	5850912	5852213	5857340	5858634	97	---	---	---	---	5852415	5852434	-	80	5850912	5858628
chr9	5943267	5950668	5943267	5943519	5950410	5950668	96	---	---	---	---	5943627	5943659	-	78	5943267	5950666
chr9	5964153	5981259	5964153	5964614	5980792	5981259	86	---	---	---	---	5964881	5964899	-	78	5964156	5981252
chr9	6015070	6026941	6015070	6016399	6025574	6026941	96	---	---	---	---	6016538	6016562	-	84	---	---
chr9	6051501	6063474	6051510	6051970	6063014	6063474	99	6051495	6051500	6063475	6063480	6062781	6062798	+	77	6051501	6063473
chr9	6065423	6073072	6065423	6066692	6071829	6073072	95	---	---	---	---	6071572	6071589	+	88	6065423	6073069
chr9	6170000	6182536	6170000	6172974	6179588	6182536	96	---	---	---	---	6179257	6179308	+	80	---	---
chr9	6244626	6249796	6244626	6245025	6249399	6249796	96	---	---	---	---	6249328	6249349	+	72	6244626	6249794
chr9	6288738	6294106	6288738	6289126	6293721	6294106	87	---	---	---	---	6289303	6289355	-	71	6288746	6294101
chr9	6293321	6297880	6293321	6294079	6297142	6297880	85	---	---	---	---	6294090	6294101	-	75	6293336	6297878
chr9	6329247	6340686	6329247	6331109	6338824	6340686	99	---	---	---	---	6331456	6331470	-	80	---	---
chr9	6345412	6365520	6345412	6345770	6365162	6365520	97	---	---	---	---	6346500	6346512	-	76	6345413	6365516
chr9	6354005	6367687	6354005	6356187	6365514	6367687	96	---	---	---	---	6365048	6365083	+	77	6354012	6367685
chr9	6409926	6413148	6409926	6410169	6412905	6413148	88	---	---	---	---	6410295	6410306	-	75	6409930	6413140
chr9	6478410	6489421	6478423	6479094	6488742	6489413	99	6478405	6478409	6489422	6489426	6479404	6479427	-	75	6478411	6489418
chr9	6499702	6511713	6499702	6500175	6511240	6511713	98	---	---	---	---	6500376	6500393	-	72	6499702	6511698
chr9	6525769	6531229	6525783	6526188	6530821	6531226	95	6525764	6525768	6531230	6531234	6526286	6526330	-	71	6525781	6531224
chr9	6562536	6577825	6562536	6565563	6574820	6577825	97	---	---	---	---	6574384	6574425	+	71	---	---
chr9	6628854	6636822	6628854	6630072	6635617	6636822	97	---	---	---	---	6630312	6630330	-	78	---	---
chr9	6708945	6717081	6708945	6709180	6716846	6717081	98	---	---	---	---	6709506	6709517	-	75	6708945	6717079
chr9	6731771	6743768	6731771	6733316	6742203	6743768	96	---	---	---	---	6742190	6742201	+	100	6731772	6743766
chr9	6746337	6761412	6746337	6747892	6759849	6761412	96	---	---	---	---	6759421	6759455	+	82	6746351	6761410
chr9	6793525	6812626	6793525	6793648	6812498	6812626	89	---	---	---	---	6794559	6794572	-	100	6793538	6812617
chr9	6855919	6874892	6855919	6857906	6873084	6874892	87	---	---	---	---	6872404	6872549	+	73	---	---
chr9	6860511	6870335	6860511	6861427	6869419	6870335	99	---	---	---	---	6869031	6869061	+	80	6860525	6870333
chr9	6877016	6886012	6877016	6877861	6885188	6886012	95	---	---	---	---	6878164	6878199	-	77	6877020	6886006
chr9	6882528	6885188	6882528	6882988	6884728	6885188	98	---	---	---	---	6883002	6883015	-	71	6882528	6885186
chr9	6897077	6907296	6897081	6897565	6906786	6907283	88	6897071	6897076	6907297	6907302	6897905	6897924	-	70	---	---
chr9	6950963	6960041	6950963	6951610	6959394	6960041	98	---	---	---	---	6951969	6951984	-	75	6950963	6960037
chr9	6966601	6978703	6966601	6967107	6978197	6978703	99	---	---	---	---	6977642	6977679	+	76	6966601	6978686
chr9	7013561	7027851	7013561	7014593	7026817	7027851	97	---	---	---	---	7026265	7026281	+	70	7013565	7027849
chr9	7028836	7039125	7028849	7029826	7038115	7039123	92	7028831	7028835	7039126	7039130	7037778	7037801	+	75	7028839	7039121
chr9	7053351	7063261	7053351	7055976	7060625	7063252	98	7053345	7053350	7063262	7063267	7060394	7060430	+	72	---	---
chr9	7078154	7088186	7078163	7080613	7085731	7088181	98	7078147	7078153	7088187	7088193	7085590	7085609	+	70	7078161	7088179
chr9	7121003	7129799	7121012	7123098	7127690	7129793	91	7120997	7121002	7129800	7129805	7127676	7127687	+	91	---	---
chr9	7124539	7130401	7124539	7125151	7129789	7130401	98	---	---	---	---	7125367	7125382	-	87	7124540	7130399
chr9	7146675	7154970	7146675	7148338	7153307	7154970	98	---	---	---	---	7148425	7148465	-	75	7146675	7154960
chr9	7196044	7198357	7196044	7196205	7198196	7198357	94	---	---	---	---	7196208	7196223	-	100	7196044	7198341
chr9	7266117	7279887	7266117	7267153	7278813	7279887	94	---	---	---	---	7267650	7267671	-	81	7266123	7279884
chr9	7289528	7301623	7289529	7289990	7301154	7301615	99	7289523	7289527	7301624	7301628	7290204	7290221	-	72	7289529	7301612
chr9	7357364	7371337	7357364	7358487	7370213	7371337	98	7357358	7357363	7371338	7371343	7369693	7369714	+	86	7357364	7371334
chr9	7453557	7467731	7453557	7454590	7466698	7467731	99	---	---	---	---	7455056	7455075	-	75	7453557	7467726
chr9	7553917	7561605	7553917	7555199	7560344	7561605	96	---	---	---	---	7555420	7555435	-	75	7553917	7561602
chr9	7577243	7582532	7577243	7577717	7582058	7582532	99	---	---	---	---	7577844	7577867	-	70	7577244	7582529
chr9	7586099	7591916	7586099	7586385	7591632	7591916	97	---	---	---	---	7586388	7586429	-	76	7586100	7591913
chr9	7611198	7613950	7611198	7611422	7613727	7613950	99	---	---	---	---	7613612	7613669	+	74	7611199	7613948
chr9	7634564	7640013	7634564	7635065	7639512	7640013	94	---	---	---	---	7639399	7639449	+	82	---	---
chr9	7676249	7684958	7676249	7676979	7684228	7684958	99	---	---	---	---	7684115	7684143	+	89	---	---
chr9	7685492	7688667	7685492	7685847	7688299	7688653	94	7685487	7685491	7688668	7688672	7685884	7685907	-	75	---	---
chr9	7714908	7727591	7714908	7715490	7727010	7727591	98	---	---	---	---	7715527	7715549	-	73	7714917	7727586
chr9	7740783	7747339	7740783	7741309	7746812	7747339	94	---	---	---	---	7741336	7741358	-	73	7740791	7747328
chr9	7770504	7784785	7770504	7773281	7781738	7784785	85	---	---	---	---	7781639	7781653	+	73	7770509	7784778
chr9	7788353	7795546	7788353	7789570	7794309	7795546	94	---	---	---	---	7789623	7789677	-	80	7788353	7795544
chr9	7797662	7807056	7797665	7798830	7805844	7807049	86	7797657	7797661	7807057	7807061	7799153	7799164	-	75	7797663	7807047
chr9	7808674	7816234	7808674	7809972	7814927	7816234	95	---	---	---	---	7810041	7810125	-	72	7808674	7816229
chr9	7906473	7915877	7906484	7907803	7914544	7915866	98	7906468	7906472	7915878	7915882	7908035	7908058	-	75	7906475	7915864
chr9	7918536	7930924	7918550	7919262	7930208	7930920	98	7918531	7918535	7930925	7930929	7919769	7919810	-	73	7918551	7930918
chr9	7946847	7954954	7946847	7948177	7953600	7954954	95	---	---	---	---	7953453	7953516	+	79	7946847	7954950
chr9	7967932	7976242	7967937	7969593	7974575	7976231	99	7967926	7967931	7976243	7976248	7974439	7974479	+	75	7967937	7976231
chr9	7976444	7988333	7976444	7976906	7987871	7988333	97	---	---	---	---	7977320	7977349	-	70	7976444	7988329
chr9	8027536	8039538	8027536	8027997	8039078	8039538	96	---	---	---	---	8038627	8038654	+	71	8027536	8039535
chr9	8051365	8056555	8051365	8051542	8056378	8056555	96	---	---	---	---	8051657	8051705	-	73	8051365	8056552
chr9	8103575	8111899	8103575	8105232	8110238	8111893	97	8103570	8103574	8111900	8111904	8105326	8105366	-	75	8103575	8111890
chr9	8107378	8125145	8107378	8110494	8122033	8125145	95	---	---	---	---	8121526	8121539	+	71	8107378	8125134
chr9	8156005	8166773	8156017	8157321	8165450	8166758	98	8156000	8156004	8166774	8166778	8165151	8165165	+	80	8156019	8166768
chr9	8171921	8174512	8171921	8172337	8174108	8174512	92	---	---	---	---	8174045	8174058	+	71	8171921	8174510
chr9	8179553	8185403	8179553	8179831	8185120	8185398	98	8179548	8179552	8185404	8185408	8184976	8184990	+	73	8179553	8185396
chr9	8240093	8261192	8240093	8241629	8259642	8261192	97	---	---	---	---	8259201	8259259	+	79	8240093	8261174
chr9	8248299	8256109	8248299	8249811	8254596	8256109	98	---	---	---	---	8249864	8249918	-	81	8248306	8256107
chr9	8293829	8301075	8293829	8294545	8300320	8301075	90	---	---	---	---	8300031	8300055	+	72	---	---
chr9	8312719	8329955	8312719	8312902	8329772	8329955	98	---	---	---	---	8313410	8313425	-	81	8312727	8329952
chr9	8316231	8326041	8316231	8317824	8324514	8326041	92	---	---	---	---	8324393	8324405	+	76	8316236	8326039
chr9	8330415	8344727	8330415	8331422	8343725	8344727	97	---	---	---	---	8331968	8331984	-	70	8330415	8344725
chr9	8403160	8415123	8403160	8403623	8414665	8415123	98	---	---	---	---	8403838	8403855	-	77	8403163	8415121
chr9	8444450	8458871	8444450	8444930	8458383	8458871	88	---	---	---	---	8445289	8445328	-	75	---	---
chr9	8465229	8471229	8465229	8465523	8470935	8471229	98	---	---	---	---	8465632	8465694	-	77	8465229	8471225
chr9	8501922	8516877	8501922	8504364	8514668	8516877	86	---	---	---	---	8514154	8514213	+	76	---	---
chr9	8506897	8514668	8506912	8509415	8512166	8514668	96	8506892	8506896	8514669	8514673	8512028	8512046	+	78	8506905	8514666
chr9	8535829	8548208	8535832	8536527	8547504	8548199	99	8535823	8535828	8548209	8548214	8537028	8537076	-	75	8535832	8548206
chr9	8557270	8565040	8557270	8559707	8562588	8565040	95	---	---	---	---	8559807	8559820	-	78	8557280	8565038
chr9	8567873	8570625	8567873	8568285	8570213	8570625	99	---	---	---	---	8568334	8568347	-	71	8567877	8570623
chr9	8593084	8605252	8593084	8593549	8604787	8605252	99	---	---	---	---	8604554	8604571	+	77	8593084	8605249
chr9	8620826	8632001	8620826	8623551	8629263	8632001	96	---	---	---	---	8628996	8629017	+	72	8620826	8631999
chr9	8624865	8637144	8624865	8627656	8634552	8637144	87	---	---	---	---	8627965	8627979	-	86	---	---
chr9	8634539	8637191	8634551	8634971	8636756	8637176	99	8634534	8634538	8637192	8637196	8635021	8635034	-	71	8634552	8637174
chr9	8669691	8677435	8669691	8672683	8674431	8677424	99	8669686	8669690	8677436	8677440	8672741	8672768	-	78	8669692	8677416
chr9	8679974	8688880	8679974	8683837	8685008	8688866	99	8679969	8679973	8688881	8688885	8683919	8683935	-	82	8679974	8688872
chr9	8689799	8694101	8689799	8691600	8692278	8694101	93	---	---	---	---	8691612	8691627	-	75	8689806	8694096
chr9	8694397	8702429	8694397	8695629	8701195	8702429	96	---	---	---	---	8695684	8695760	-	77	8694398	8702427
chr9	8705085	8717006	8705088	8705370	8716717	8716999	98	8705080	8705084	8717007	8717011	8705803	8705819	-	70	8705088	8716999
chr9	8732265	8743435	8732265	8734834	8740884	8743435	96	---	---	---	---	8740740	8740763	+	79	8732269	8743433
chr9	8745987	8754423	8745987	8747160	8753278	8754423	94	---	---	---	---	8747346	8747369	-	75	8745992	8754407
chr9	8756873	8768914	8756873	8756985	8768802	8768914	99	---	---	---	---	8757553	8757574	-	81	---	---
chr9	8756983	8768803	8756983	8759893	8765893	8768803	99	---	---	---	---	8765638	8765651	+	85	8756994	8768801
chr9	8777614	8793430	8777614	8777752	8793293	8793430	97	---	---	---	---	8778495	8778512	-	72	---	---
chr9	8797665	8802044	8797665	8798010	8801675	8802044	85	---	---	---	---	8798025	8798150	-	73	8797665	8802042
chr9	8806159	8812376	8806159	8807803	8810732	8812376	99	---	---	---	---	8807815	8807834	-	85	---	---
chr9	8850068	8862466	8850068	8850784	8861735	8862466	94	---	---	---	---	8851313	8851332	-	85	8850068	8862462
chr9	8879953	8889884	8879959	8882339	8887494	8889877	99	8879946	8879952	8889885	8889891	8882461	8882480	-	70	8879959	8889883
chr9	8976845	8986140	8976845	8978075	8984912	8986140	97	---	---	---	---	8978284	8978302	-	73	8976845	8986137
chr9	8988750	9003168	8988750	8989174	9002711	9003168	89	---	---	---	---	8989592	8989619	-	71	8988750	9003166
chr9	9030063	9050317	9030063	9030785	9049595	9050317	98	---	---	---	---	9048736	9048765	+	70	9030063	9050315
chr9	9035153	9043020	9035153	9036430	9041743	9043020	98	---	---	---	---	9036669	9036695	-	88	9035159	9043018
chr9	9055281	9063290	9055281	9055517	9063069	9063290	91	---	---	---	---	9062707	9062723	+	82	9055281	9063288
chr9	9134768	9153927	9134769	9135008	9153679	9153920	87	9134763	9134767	9153928	9153932	9152819	9152839	+	80	---	---
chr9	9156389	9168562	9156389	9157108	9167843	9168562	96	---	---	---	---	9157615	9157632	-	83	9156389	9168559
chr9	9173185	9181525	9173198	9174853	9179856	9181511	98	9173179	9173184	9181526	9181531	9174948	9174988	-	75	9173186	9181517
chr9	9194788	9208279	9194788	9195799	9207256	9208279	95	---	---	---	---	9206975	9207016	+	71	9194796	9208271
chr9	9195955	9212663	9195968	9197611	9211016	9212658	98	9195950	9195954	9212664	9212668	9210442	9210455	+	78	9195959	9212662
chr9	9236983	9246782	9236983	9238706	9245060	9246782	99	---	---	---	---	9238986	9239004	-	73	9236983	9246780
chr9	9255287	9263565	9255287	9256579	9262274	9263565	98	---	---	---	---	9256817	9256839	-	86	9255297	9263561
chr9	9274780	9284351	9274792	9275495	9283645	9284347	99	9274775	9274779	9284352	9284356	9283258	9283275	+	72	9274792	9284345
chr9	9303867	9313203	9303867	9305104	9311966	9313203	99	---	---	---	---	9305351	9305366	-	81	9303868	9313201
chr9	9339551	9351975	9339551	9340255	9351271	9351975	99	---	---	---	---	9340706	9340726	-	71	9339552	9351973
chr9	9382447	9396590	9382447	9383476	9395561	9396590	99	---	---	---	---	9395073	9395092	+	75	9382448	9396588
chr9	9417699	9438366	9417699	9418397	9437668	9438366	98	---	---	---	---	9418973	9418987	-	86	9417700	9438364
chr9	9426096	9434512	9426096	9427373	9433225	9434512	98	---	---	---	---	9427583	9427598	-	87	9426100	9434510
chr9	9455610	9467914	9455610	9456299	9467225	9467914	99	---	---	---	---	9456802	9456846	-	77	9455611	9467912
chr9	9470676	9486673	9470676	9470919	9486430	9486673	89	---	---	---	---	9485791	9485836	+	71	---	---
chr9	9473583	9480666	9473597	9474136	9480119	9480658	91	9473577	9473582	9480667	9480672	9479865	9479883	+	78	9473586	9480653
chr9	9490396	9494509	9490396	9492212	9492692	9494509	99	---	---	---	---	9492260	9492284	-	76	---	---
chr9	9503441	9510715	9503441	9504023	9510134	9510715	99	---	---	---	---	9509970	9509988	+	84	---	---
chr9	9517409	9528233	9517414	9519863	9525785	9528225	87	9517404	9517408	9528234	9528238	9520088	9520105	-	77	---	---
chr9	9517414	9528609	9517414	9520247	9525785	9528609	88	---	---	---	---	9525635	9525647	+	76	---	---
chr9	9575251	9578151	9575251	9575507	9577883	9578151	94	---	---	---	---	9577831	9577842	+	91	9575261	9578147
chr9	9585371	9595750	9585371	9587310	9593790	9595750	97	---	---	---	---	9587439	9587459	-	71	9585371	9595746
chr9	9628216	9640555	9628216	9628908	9639862	9640555	97	---	---	---	---	9629415	9629456	-	78	9628216	9640552
chr9	9670773	9678450	9670773	9672135	9677082	9678445	95	9670767	9670772	9678451	9678456	9676949	9676987	+	71	---	---
chr9	9681142	9697063	9681151	9682061	9696141	9697049	94	9681136	9681141	9697064	9697069	9682676	9682705	-	80	---	---
chr9	9686956	9694920	9686956	9687251	9694625	9694920	99	---	---	---	---	9687581	9687618	-	73	9686956	9694919
chr9	9698528	9712872	9698528	9702314	9708963	9712871	91	9698523	9698527	9712873	9712877	9702533	9702554	-	77	9698528	9712857
chr9	9718176	9730861	9718176	9721347	9727682	9730861	94	---	---	---	---	9727509	9727538	+	80	9718176	9730859
chr9	9736672	9744969	9736672	9738326	9743315	9744969	99	---	---	---	---	9743179	9743219	+	75	9736672	9744967
chr9	9747304	9750008	9747306	9747886	9749413	9750006	94	9747299	9747303	9750009	9750013	9747934	9747975	-	71	9747306	9749989
chr9	9752367	9759075	9752367	9752604	9758838	9759075	97	---	---	---	---	9752891	9752902	-	83	9752379	9759062
chr9	9752885	9766684	9752885	9755068	9764555	9766684	85	---	---	---	---	9764176	9764222	+	76	---	---
chr9	9761101	9764176	9761101	9761426	9763851	9764176	97	---	---	---	---	9761428	9761441	-	71	9761103	9764175
chr9	9778207	9786367	9778207	9779585	9784982	9786367	97	---	---	---	---	9784741	9784759	+	78	9778207	9786365
chr9	9879339	9886312	9879339	9881451	9884202	9886312	98	---	---	---	---	9884064	9884082	+	78	9879339	9886310
chr9	9930895	9933373	9930907	9931235	9933050	9933373	92	9930890	9930894	9933374	9933378	---	---	0	--	9930896	9933358
chr9	9937783	9950222	9937783	9938486	9949519	9950222	98	---	---	---	---	9939002	9939038	-	72	9937783	9950219
chr9	9964206	9966886	9964206	9964432	9966660	9966886	97	---	---	---	---	9966560	9966593	+	85	9964206	9966882
chr9	9964206	9966869	9964206	9964415	9966660	9966869	97	---	---	---	---	9966560	9966593	+	85	9964206	9966867
chr9	10011951	10029576	10011951	10017318	10024213	10029576	99	---	---	---	---	10017541	10017576	-	75	---	---
chr9	10037843	10046103	10037843	10039467	10044472	10046103	93	---	---	---	---	10039562	10039601	-	75	10037843	10046101
chr9	10054856	10062113	10054856	10055338	10061636	10062113	87	---	---	---	---	10055602	10055653	-	75	10054859	10062110
chr9	10059392	10079063	10059392	10061583	10076866	10079063	94	---	---	---	---	10062324	10062348	-	84	---	---
chr9	10062829	10075030	10062832	10065647	10071963	10075016	89	10062823	10062828	10075031	10075036	10065728	10065743	-	100	10062834	10075013
chr9	10079063	10087961	10079063	10080301	10086723	10087961	97	---	---	---	---	10086464	10086479	+	81	10079063	10087957
chr9	10107007	10114950	10107015	10108158	10113792	10114936	96	10107002	10107006	10114951	10114955	10108381	10108399	-	78	10107007	10114947
chr9	10133690	10143613	10133690	10135887	10141415	10143613	97	---	---	---	---	10136030	10136042	-	76	10133698	10143610
chr9	10153510	10167269	10153510	10155464	10165392	10167269	87	---	---	---	---	10165166	10165191	+	73	10153515	10167264
chr9	10181906	10190356	10181906	10182254	10190007	10190356	88	---	---	---	---	10182256	10182299	-	75	10181913	10190347
chr9	10223246	10236754	10223246	10224625	10235397	10236754	90	---	---	---	---	10234974	10234988	+	80	10223246	10236747
chr9	10224795	10232746	10224795	10226000	10231553	10232745	93	10224790	10224794	10232747	10232751	10231308	10231327	+	80	10224795	10232742
chr9	10241570	10263374	10241570	10242337	10262605	10263374	85	---	---	---	---	10261611	10261675	+	73	---	---
chr9	10277573	10291728	10277573	10278548	10290753	10291728	99	---	---	---	---	10279090	10279106	-	70	10277573	10291722
chr9	10297742	10319268	10297742	10299271	10317716	10319268	95	---	---	---	---	10299637	10299703	-	79	10297742	10319266
chr9	10305886	10314159	10305886	10307540	10312506	10314159	98	---	---	---	---	10307630	10307670	-	75	10305886	10314156
chr9	10322674	10330688	10322675	10322916	10330463	10330688	89	10322669	10322673	10330689	10330693	10330095	10330117	+	78	10322685	10330686
chr9	10394224	10399601	10394224	10394420	10399405	10399601	96	---	---	---	---	10399172	10399191	+	75	10394227	10399595
chr9	10428078	10443382	10428085	10428491	10442970	10443376	99	10428073	10428077	10443383	10443387	10428540	10428553	-	71	10428085	10443381
chr9	10503986	10514020	10504000	10505201	10512813	10514013	98	10503981	10503985	10514021	10514025	10505426	10505464	-	74	---	---
chr9	10545551	10566333	10545551	10545696	10566187	10566333	90	---	---	---	---	10565211	10565226	+	81	10545560	10566331
chr9	10556919	10566170	10556919	10558153	10564957	10566170	95	---	---	---	---	10558399	10558414	-	81	10556920	10566168
chr9	10568547	10586686	10568547	10569394	10585841	10586686	86	---	---	---	---	10585071	10585100	+	70	10568557	10586684
chr9	10615194	10618711	10615194	10615690	10618215	10618711	99	---	---	---	---	10618179	10618213	+	71	---	---
chr9	10619642	10628684	10619642	10620682	10627644	10628684	99	---	---	---	---	10627407	10627429	+	78	10619642	10628682
chr9	10652140	10664448	10652141	10652855	10663729	10664443	97	10652135	10652139	10664449	10664453	10653386	10653399	-	85	10652142	10664441
chr9	10766454	10775909	10766454	10769855	10772503	10775909	97	---	---	---	---	10769894	10769908	-	86	10766454	10775905
chr9	10781533	10787191	10781533	10782329	10786406	10787191	91	---	---	---	---	10786320	10786337	+	88	---	---
chr9	10784715	10791725	10784715	10785394	10791046	10791725	98	---	---	---	---	10785612	10785630	-	73	---	---
chr9	10792304	10800601	10792304	10793959	10798946	10800601	99	---	---	---	---	10798810	10798850	+	75	10792304	10800599
chr9	10802749	10809701	10802757	10803215	10809240	10809699	85	10802740	10802748	10809702	10809710	10808958	10808988	+	77	10802758	10809697
chr9	10816837	10835435	10816840	10817556	10834705	10835421	96	10816831	10816836	10835436	10835441	10833847	10833891	+	75	10816840	10835419
chr9	10828461	10846087	10828461	10829932	10844577	10846087	86	---	---	---	---	10843854	10843868	+	100	10828469	10846084
chr9	10831280	10848798	10831280	10833646	10846312	10848798	86	---	---	---	---	10845707	10845727	+	76	---	---
chr9	10835412	10853137	10835421	10837757	10850813	10853122	96	10835407	10835411	10853138	10853142	10850160	10850223	+	78	10835422	10853120
chr9	10836014	10852849	10836014	10837480	10851406	10852849	95	---	---	---	---	10850756	10850776	+	85	---	---
chr9	10841698	10849767	10841698	10843044	10848421	10849767	98	---	---	---	---	10843136	10843199	-	82	10841700	10849765
chr9	10861238	10871122	10861238	10863119	10869241	10871122	94	---	---	---	---	10863222	10863247	-	80	10861238	10871120
chr9	10888910	10901315	10888922	10889612	10900622	10901312	99	10888905	10888909	10901316	10901320	10900073	10900118	+	78	10888912	10901309
chr9	10943327	10953495	10943327	10946752	10950234	10953495	91	---	---	---	---	10950188	10950209	+	90	---	---
chr9	10957843	10968260	10957855	10958444	10967671	10968260	94	10957838	10957842	10968261	10968265	10967382	10967409	+	85	10957856	10968254
chr9	10976709	10996206	10976709	10977947	10994963	10996206	94	---	---	---	---	10978432	10978453	-	77	10976711	10996204
chr9	10983483	10991857	10983483	10984110	10991230	10991857	94	---	---	---	---	10984243	10984275	-	90	---	---
chr9	11011946	11026381	11011946	11012494	11025833	11026381	90	---	---	---	---	11025250	11025273	+	75	11011948	11026367
chr9	11018335	11026737	11018335	11018696	11026376	11026737	90	---	---	---	---	11026015	11026028	+	71	11018346	11026733
chr9	11101987	11122003	11101987	11103644	11120400	11122003	95	---	---	---	---	11119585	11119606	+	77	11101987	11122000
chr9	11108067	11119287	11108073	11113164	11114189	11119280	99	11108060	11108066	11119288	11119294	11114089	11114106	+	88	---	---
chr9	11119845	11129624	11119845	11121227	11128244	11129624	93	---	---	---	---	11127940	11127973	+	85	11119856	11129616
chr9	11155318	11160533	11155318	11155730	11160121	11160533	99	---	---	---	---	11160031	11160050	+	70	11155318	11160531
chr9	11180919	11194209	11180919	11183992	11191136	11194209	100	---	---	---	---	11184265	11184279	-	73	---	---
chr9	11200034	11212340	11200041	11200772	11211608	11212340	96	11200029	11200033	11212341	11212345	11201282	11201314	-	81	11200034	11212338
chr9	11217216	11228026	11217216	11218720	11226533	11228026	95	---	---	---	---	11218875	11218907	-	78	11217217	11228023
chr9	11236496	11250018	11236507	11238301	11248210	11250004	99	11236491	11236495	11250019	11250023	11238676	11238708	-	72	11236500	11250015
chr9	11256189	11268368	11256189	11257730	11266841	11268368	93	---	---	---	---	11266828	11266839	+	100	11256190	11268366
chr9	11272813	11283754	11272813	11274153	11282415	11283753	98	11272806	11272812	11283755	11283761	11274478	11274498	-	80	11272814	11283750
chr9	11345076	11352671	11345076	11346356	11351379	11352659	98	11345071	11345075	11352672	11352676	11351127	11351156	+	70	11345076	11352657
chr9	11359376	11377498	11359377	11360759	11376105	11377487	98	11359371	11359375	11377499	11377503	11361160	11361183	-	70	11359380	11377496
chr9	11361217	11371002	11361217	11361905	11370314	11371002	98	---	---	---	---	11362271	11362287	-	70	11361217	11371000
chr9	11377399	11396202	11377399	11379963	11393643	11396202	98	---	---	---	---	11380603	11380625	-	86	---	---
chr9	11405599	11418089	11405599	11406334	11417354	11418089	96	---	---	---	---	11406844	11406885	-	76	11405599	11418083
chr9	11420021	11426289	11420036	11420157	11426162	11426283	97	11420016	11420020	11426290	11426294	11420162	11420179	-	77	11420029	11426284
chr9	11445021	11453806	11445022	11446724	11452080	11453806	91	11445016	11445020	11453807	11453811	11451812	11451849	+	71	11445023	11453804
chr9	11458863	11477198	11458863	11459086	11476975	11477198	95	---	---	---	---	11476130	11476148	+	78	11458880	11477196
chr9	11466925	11476988	11466928	11469964	11473938	11476975	98	11466920	11466924	11476989	11476993	11473759	11473786	+	82	11466928	11476973
chr9	11546900	11549115	11546900	11547067	11548936	11549115	86	---	---	---	---	11547089	11547123	-	71	---	---
chr9	11560734	11582475	11560734	11563651	11579555	11582475	93	---	---	---	---	11564237	11564266	-	76	---	---
chr9	11577126	11585111	11577126	11579555	11582856	11585111	87	---	---	---	---	11582693	11582713	+	80	---	---
chr9	11585112	11591086	11585112	11585901	11590297	11591086	95	---	---	---	---	11585986	11586003	-	83	11585112	11591073
chr9	11596891	11603100	11596891	11597856	11602129	11603094	99	11596884	11596890	11603101	11603107	11601915	11601946	+	78	11596891	11603095
chr9	11665479	11671705	11665479	11668109	11669069	11671705	97	---	---	---	---	11668981	11668996	+	87	11665479	11671703
chr9	11687543	11699941	11687543	11688252	11699231	11699941	98	---	---	---	---	11688754	11688801	-	81	11687544	11699937
chr9	11704827	11714096	11704827	11706350	11712592	11714096	95	---	---	---	---	11712388	11712420	+	78	11704827	11714094
chr9	11716325	11729089	11716325	11719011	11726662	11729089	90	---	---	---	---	11719286	11719321	-	80	11716328	11729087
chr9	11731881	11744274	11731881	11732579	11743576	11744274	98	---	---	---	---	11733081	11733129	-	75	11731881	11744272
chr9	11744661	11755764	11744664	11747055	11753473	11755756	90	11744656	11744660	11755765	11755769	11747347	11747361	-	73	11744662	11755763
chr9	11744664	11755797	11744664	11747094	11753473	11755797	90	---	---	---	---	11747347	11747361	-	73	11744664	11755795
chr9	11761849	11779048	11761849	11762735	11778154	11779048	85	---	---	---	---	11777383	11777433	+	70	11761850	11779046
chr9	11763906	11776274	11763906	11764639	11775540	11776274	96	---	---	---	---	11775003	11775024	+	86	11763907	11776272
chr9	11789763	11799069	11789763	11791279	11797553	11799069	98	---	---	---	---	11797261	11797280	+	70	11789763	11799067
chr9	11803152	11813928	11803152	11803787	11813266	11813928	92	---	---	---	---	11804113	11804136	-	70	11803166	11813919
chr9	11810142	11814569	11810151	11810801	11813919	11814569	97	11810136	11810141	11814570	11814575	11810901	11810948	-	72	11810155	11814563
chr9	11829734	11837879	11829736	11831389	11836307	11837877	92	11829729	11829733	11837880	11837884	11836184	11836224	+	75	11829737	11837875
chr9	11840812	11852992	11840812	11841175	11852630	11852992	89	---	---	---	---	11841465	11841512	-	79	11840824	11852990
chr9	11884013	11892694	11884013	11885161	11891532	11892694	93	---	---	---	---	11885455	11885480	-	76	11884018	11892690
chr9	11909203	11919475	11909214	11911100	11917601	11919466	97	11909198	11909202	11919476	11919480	11911315	11911326	-	83	11909210	11919470
chr9	11932246	11940344	11932246	11933381	11939207	11940344	99	---	---	---	---	11933416	11933462	-	85	11932246	11940341
chr9	11946554	11954350	11946554	11947789	11953115	11954350	98	---	---	---	---	11948011	11948029	-	78	11946554	11954348
chr9	11964873	11979749	11964873	11965493	11979128	11979749	94	---	---	---	---	11966096	11966118	-	82	11964891	11979747
chr9	11966133	11974490	11966133	11967348	11973276	11974490	96	---	---	---	---	11973033	11973052	+	80	11966133	11974488
chr9	11981101	11990456	11981101	11982333	11989228	11990456	97	---	---	---	---	11982579	11982594	-	81	11981101	11990454
chr9	12014528	12035166	12014536	12016194	12033504	12035162	99	12014520	12014527	12035167	12035174	12032638	12032675	+	84	12014529	12035163
chr9	12016935	12029274	12016935	12017625	12028584	12029274	99	---	---	---	---	12018129	12018173	-	75	12016935	12029272
chr9	12065977	12075339	12065977	12067208	12074108	12075339	96	---	---	---	---	12067452	12067468	-	82	12065980	12075337
chr9	12088180	12106182	12088180	12090091	12104257	12106182	95	---	---	---	---	12103675	12103690	+	81	---	---
chr9	12091064	12108560	12091064	12091447	12108177	12108560	94	---	---	---	---	12107501	12107520	+	75	12091066	12108542
chr9	12092038	12099726	12092038	12092818	12098945	12099726	95	---	---	---	---	12092984	12092999	-	87	---	---
chr9	12142206	12155739	12142206	12143285	12154671	12155739	96	---	---	---	---	12143709	12143738	-	76	12142206	12155721
chr9	12159176	12171570	12159179	12159867	12170878	12171566	99	12159170	12159175	12171571	12171576	12170328	12170373	+	78	12159179	12171564
chr9	12188268	12196853	12188277	12188729	12196389	12196842	96	12188263	12188267	12196854	12196858	12196041	12196060	+	75	12188270	12196847
chr9	12227785	12235815	12227795	12229172	12234403	12235815	88	12227779	12227784	12235816	12235821	12229374	12229390	-	70	---	---
chr9	12265086	12269645	12265086	12266084	12268648	12269645	97	---	---	---	---	---	---	0	--	---	---
chr9	12270640	12291895	12270640	12273022	12289514	12291895	98	---	---	---	---	12288737	12288780	+	70	---	---
chr9	12276212	12294171	12276220	12276702	12293682	12294164	91	12276207	12276211	12294172	12294176	12292834	12292849	+	75	---	---
chr9	12282582	12303704	12282582	12283074	12303196	12303704	85	---	---	---	---	12302255	12302275	+	80	---	---
chr9	12284276	12305865	12284285	12286359	12303839	12305860	85	12284271	12284275	12305866	12305870	12287203	12287222	-	75	---	---
chr9	12287751	12298868	12287751	12291369	12295248	12298868	88	---	---	---	---	12295088	12295143	+	75	12287761	12298866
chr9	12288237	12296850	12288237	12289359	12295734	12296850	90	---	---	---	---	12289430	12289450	-	71	---	---
chr9	12313606	12325971	12313606	12314300	12325277	12325971	99	---	---	---	---	12314802	12314847	-	78	12313606	12325968
chr9	12341379	12349455	12341384	12343027	12347793	12349442	95	12341374	12341378	12349456	12349460	12347574	12347641	+	70	12341385	12349454
chr9	12350403	12364721	12350416	12351464	12363671	12364715	99	12350396	12350402	12364722	12364728	12351854	12351875	-	77	12350408	12364713
chr9	12368526	12380758	12368526	12369215	12380055	12380744	99	12368521	12368525	12380759	12380763	12369718	12369757	-	75	12368526	12380756
chr9	12392960	12407228	12392960	12393994	12406187	12407228	96	---	---	---	---	12405620	12405636	+	70	---	---
chr9	12414141	12428185	12414151	12414883	12427452	12428180	94	12414135	12414140	12428186	12428191	12426824	12426863	+	77	12414144	12428178
chr9	12435261	12451401	12435261	12436475	12450188	12451401	94	---	---	---	---	12449677	12449723	+	74	12435261	12451399
chr9	12441018	12448393	12441021	12442308	12447112	12448382	97	12441013	12441017	12448394	12448398	12447011	12447065	+	81	12441020	12448388
chr9	12460225	12467546	12460225	12460512	12467258	12467546	95	---	---	---	---	12467000	12467011	+	83	---	---
chr9	12484423	12494508	12484429	12485127	12493804	12494497	96	12484418	12484422	12494509	12494513	12485338	12485362	-	76	12484439	12494495
chr9	12504950	12508933	12504950	12505744	12508150	12508933	92	---	---	---	---	---	---	0	--	12504951	12508931
chr9	12504995	12509805	12504995	12506615	12508195	12509805	92	---	---	---	---	---	---	0	--	12505008	12509803
chr9	12516430	12538095	12516430	12516807	12537718	12538095	98	---	---	---	---	12536767	12536780	+	85	12516434	12538093
chr9	12524527	12532562	12524539	12525807	12531219	12532559	93	12524522	12524526	12532563	12532567	12525891	12525966	-	76	12524527	12532557
chr9	12556116	12570163	12556116	12556836	12569443	12570163	95	---	---	---	---	12568812	12568853	+	80	12556116	12570161
chr9	12595765	12608164	12595765	12597219	12606687	12608164	85	---	---	---	---	12597372	12597434	-	77	12595766	12608156
chr9	12604193	12611177	12604193	12604370	12611000	12611177	94	---	---	---	---	12604662	12604702	-	75	---	---
chr9	12619282	12637227	12619282	12620777	12635728	12637227	93	---	---	---	---	12635042	12635061	+	85	12619285	12637215
chr9	12633176	12637438	12633176	12633391	12637222	12637438	90	---	---	---	---	12637191	12637220	+	83	---	---
chr9	12634470	12648637	12634470	12635291	12647814	12648637	92	---	---	---	---	12647262	12647291	+	73	---	---
chr9	12634519	12648423	12634519	12635077	12647863	12648423	91	---	---	---	---	12647262	12647291	+	73	12634520	12648408
chr9	12682433	12687725	12682433	12682539	12687619	12687725	94	---	---	---	---	12687429	12687459	+	74	12682434	12687722
chr9	12707521	12726391	12707521	12707692	12726221	12726391	96	---	---	---	---	12708215	12708231	-	76	12707534	12726389
chr9	12732782	12744971	12732782	12733473	12744289	12744971	97	---	---	---	---	12733976	12734013	-	76	12732785	12744969
chr9	12769066	12776085	12769080	12770252	12774898	12776070	98	12769061	12769065	12776086	12776090	12774680	12774732	+	73	12769072	12776076
chr9	12776236	12785044	12776236	12777467	12783814	12785044	97	---	---	---	---	12783553	12783578	+	80	12776236	12785042
chr9	12801847	12822112	12801847	12802598	12821361	12822112	96	---	---	---	---	12803512	12803537	-	88	---	---
chr9	12806788	12815077	12806792	12808419	12813409	12815068	95	12806782	12806787	12815078	12815083	12808514	12808554	-	75	12806792	12815076
chr9	12822112	12833890	12822112	12823340	12832660	12833890	98	---	---	---	---	12823742	12823765	-	70	12822112	12833888
chr9	12835887	12844152	12835899	12837553	12842489	12844142	97	12835882	12835886	12844153	12844157	12837648	12837688	-	75	12835891	12844147
chr9	12892394	12895106	12892394	12893072	12894429	12895106	96	---	---	---	---	---	---	0	--	12892395	12895087
chr9	12905157	12914165	12905161	12906375	12912938	12914165	96	12905152	12905156	12914166	12914170	12906619	12906634	-	81	12905159	12914163
chr9	12924149	12932444	12924160	12925817	12930782	12932440	99	12924140	12924148	12932445	12932453	12930646	12930686	+	75	12924149	12932438
chr9	12968290	12976699	12968290	12968714	12976276	12976699	90	---	---	---	---	12976106	12976130	+	80	12968290	12976692
chr9	12976276	12988691	12976276	12976993	12987992	12988691	95	---	---	---	---	12977518	12977541	-	75	12976276	12988689
chr9	13003433	13012962	13003433	13004683	13011717	13012962	96	---	---	---	---	13011384	13011426	+	76	13003436	13012959
chr9	13025890	13031405	13025890	13026047	13031248	13031405	96	---	---	---	---	13026183	13026204	-	72	---	---
chr9	13069669	13083844	13069669	13070661	13082852	13083844	99	---	---	---	---	13071206	13071222	-	70	13069669	13083838
chr9	13089543	13101809	13089543	13090275	13101078	13101809	96	---	---	---	---	13090794	13090813	-	90	13089543	13101807
chr9	13102222	13110522	13102223	13103877	13108861	13110515	98	13102217	13102221	13110523	13110527	13108725	13108765	+	75	13102223	13110515
chr9	13118855	13129112	13118855	13120211	13127759	13129112	99	---	---	---	---	13120510	13120528	-	78	13118865	13129110
chr9	13130005	13139227	13130005	13131599	13137633	13139227	99	---	---	---	---	13137510	13137537	+	78	13130005	13139219
chr9	13143494	13152778	13143494	13144725	13151624	13152778	91	---	---	---	---	13144971	13144986	-	81	13143494	13152776
chr9	13177000	13184500	13177000	13177904	13183617	13184500	92	13176993	13176999	13184501	13184507	13178146	13178164	-	78	13177009	13184493
chr9	13202622	13213899	13202622	13206160	13210713	13213899	85	---	---	---	---	13210524	13210567	+	77	13202626	13213895
chr9	13220949	13241547	13220949	13223996	13238502	13241547	91	---	---	---	---	13224192	13224208	-	82	---	---
chr9	13220950	13236327	13220950	13222210	13235047	13236327	97	---	---	---	---	13222728	13222749	-	77	13220950	13236325
chr9	13227263	13234881	13227263	13228542	13233601	13234881	98	---	---	---	---	13228762	13228777	-	75	13227263	13234879
chr9	13238503	13258534	13238503	13239781	13257277	13258534	97	---	---	---	---	13256402	13256450	+	85	13238503	13258532
chr9	13245576	13264878	13245576	13246693	13263763	13264878	89	---	---	---	---	13247225	13247247	-	73	13245577	13264876
chr9	13245752	13264954	13245752	13246769	13263939	13264954	89	---	---	---	---	13247225	13247247	-	73	13245755	13264949
chr9	13259950	13271949	13259950	13260291	13271610	13271949	96	---	---	---	---	13271088	13271105	+	72	13259953	13271943
chr9	13311109	13317470	13311109	13311551	13317028	13317470	92	---	---	---	---	13311583	13311602	-	80	13311110	13317456
chr9	13317029	13332581	13317029	13319507	13330127	13332581	91	---	---	---	---	13319798	13319841	-	70	13317029	13332579
chr9	13322013	13329876	13322013	13323244	13328645	13329876	98	---	---	---	---	13323467	13323485	-	78	13322013	13329874
chr9	13340922	13358408	13340922	13341830	13357500	13358408	87	---	---	---	---	13341832	13341854	-	73	13340933	13358399
chr9	13344142	13354480	13344142	13344336	13354285	13354480	95	---	---	---	---	13344608	13344627	-	70	13344158	13354478
chr9	13357500	13361747	13357500	13358095	13361150	13361747	87	---	---	---	---	13360997	13361030	+	79	---	---
chr9	13384994	13392850	13385002	13387725	13390000	13392848	93	13384989	13384993	13392851	13392855	13387824	13387838	-	86	13384997	13392846
chr9	13395917	13402761	13395917	13397036	13401650	13402761	93	---	---	---	---	13397192	13397210	-	73	---	---
chr9	13402407	13411893	13402407	13402943	13411357	13411893	97	---	---	---	---	13410949	13411008	+	70	---	---
chr9	13411212	13414294	13411212	13411949	13413548	13414294	88	---	---	---	---	13411979	13412012	-	79	13411222	13414280
chr9	13413056	13420808	13413056	13414375	13419566	13420808	92	---	---	---	---	13419306	13419327	+	72	---	---
chr9	13464245	13481071	13464245	13464873	13480464	13481071	93	---	---	---	---	13465408	13465431	-	75	13464247	13481069
chr9	13465833	13475161	13465833	13467072	13473922	13475161	98	---	---	---	---	13473635	13473647	+	84	13465838	13475159
chr9	13489477	13500254	13489484	13490995	13498685	13500246	93	13489472	13489476	13500255	13500259	13491306	13491320	-	80	---	---
chr9	13515144	13523455	13515151	13515611	13522988	13523449	98	13515137	13515143	13523456	13523462	13515899	13515916	-	72	13515151	13523447
chr9	13525078	13533442	13525081	13526737	13531775	13533431	93	13525073	13525077	13533443	13533447	13526831	13526870	-	72	13525078	13533441
chr9	13552244	13564683	13552248	13552954	13563971	13564677	98	13552239	13552243	13564684	13564688	13553459	13553504	-	78	13552252	13564674
chr9	13574568	13579569	13574578	13575441	13578707	13579569	88	13574562	13574567	13579570	13579575	13575540	13575605	-	72	13574570	13579567
chr9	13609080	13617921	13609080	13610003	13616998	13617921	96	---	---	---	---	13610052	13610150	-	73	---	---
chr9	13611508	13622973	13611509	13613077	13621390	13622972	87	13611503	13611507	13622974	13622978	13613309	13613323	-	86	13611515	13622968
chr9	13613295	13626832	13613295	13615765	13624279	13626832	85	---	---	---	---	13623981	13624062	+	75	---	---
chr9	13615833	13636254	13615833	13618696	13633343	13636254	96	---	---	---	---	13619258	13619287	-	73	---	---
chr9	13619980	13627696	13619986	13621255	13626409	13627690	98	13619975	13619979	13627697	13627701	13621494	13621513	-	90	13619986	13627688
chr9	13636305	13644679	13636305	13638878	13642152	13644679	94	---	---	---	---	13638880	13638891	-	91	13636306	13644677
chr9	13647022	13661441	13647022	13650206	13658263	13661441	98	---	---	---	---	13650541	13650568	-	78	---	---
chr9	13686288	13692594	13686292	13689435	13689436	13692579	99	13686283	13686287	13692595	13692599	---	---	0	--	13686288	13692591
chr9	13750685	13764333	13750685	13752057	13762955	13764333	92	---	---	---	---	13752557	13752580	-	75	13750699	13764330
chr9	13755962	13762857	13755965	13758460	13760337	13762855	96	13755957	13755961	13762858	13762862	13760262	13760277	+	93	13755969	13762853
chr9	13755962	13762857	13755965	13758460	13760337	13762855	96	13755957	13755961	13762858	13762862	13760262	13760277	+	93	13755969	13762853
chr9	13787283	13795567	13787283	13788918	13793912	13795567	96	---	---	---	---	13793776	13793816	+	75	13787283	13795564
chr9	13820444	13834464	13820444	13823126	13831788	13834464	92	---	---	---	---	13831543	13831555	+	76	---	---
chr9	13829463	13833081	13829472	13829961	13832591	13833080	97	13829458	13829462	13833082	13833086	13832481	13832523	+	76	---	---
chr9	13856159	13868200	13856159	13856617	13867741	13868200	94	---	---	---	---	13857096	13857109	-	78	13856159	13868198
chr9	13872829	13882183	13872838	13874077	13880953	13882168	96	13872824	13872828	13882184	13882188	13874408	13874421	-	71	13872829	13882173
chr9	13893395	13896996	13893395	13893702	13896689	13896996	85	---	---	---	---	13893721	13893741	-	76	13893398	13896994
chr9	13901993	13916310	13901993	13903046	13915253	13916306	99	13901988	13901992	13916311	13916315	13914844	13914865	+	77	13901996	13916301
chr9	13931331	13939755	13931339	13932624	13938463	13939748	98	13931326	13931330	13939756	13939760	13938240	13938255	+	93	13931340	13939753
chr9	13942271	13963207	13942271	13942568	13962909	13963207	88	---	---	---	---	13943554	13943585	-	71	13942271	13963204
chr9	13948117	13957425	13948117	13949702	13955840	13957425	99	---	---	---	---	13949797	13949824	-	78	13948117	13957423
chr9	13969475	13981801	13969487	13970205	13981077	13981795	95	13969469	13969474	13981802	13981807	13970662	13970674	-	84	13969477	13981799
chr9	13985656	13994158	13985662	13986125	13993685	13994148	99	13985651	13985655	13994159	13994163	13986340	13986359	-	80	13985665	13994154
chr9	14002744	14022579	14002744	14003925	14021384	14022579	96	---	---	---	---	14004785	14004798	-	71	---	---
chr9	14009026	14021389	14009026	14009723	14020691	14021389	99	---	---	---	---	14020142	14020187	+	78	14009026	14021382
chr9	14055286	14069514	14055286	14058356	14066400	14069514	95	---	---	---	---	14058697	14058715	-	84	14055291	14069509
chr9	14057012	14069514	14057012	14058356	14068159	14069514	95	---	---	---	---	14067670	14067689	+	70	---	---
chr9	14069964	14077672	14069964	14071231	14076384	14077672	95	---	---	---	---	14071470	14071489	-	95	14069970	14077670
chr9	14109305	14112780	14109305	14109726	14112359	14112780	97	---	---	---	---	---	---	0	--	14109316	14112775
chr9	14112806	14124525	14112806	14114109	14123221	14124525	93	---	---	---	---	14123023	14123042	+	70	---	---
chr9	14144204	14156608	14144204	14144899	14155913	14156608	99	---	---	---	---	14145400	14145448	-	75	14144204	14156605
chr9	14170835	14191201	14170847	14172492	14189542	14191195	96	14170830	14170834	14191202	14191206	14173311	14173345	-	85	14170835	14191199
chr9	14174378	14186425	14174384	14174844	14185953	14186412	96	14174373	14174377	14186426	14186430	14185554	14185587	+	73	14174384	14186420
chr9	14219472	14227381	14219472	14220809	14226051	14227381	97	---	---	---	---	14225916	14225955	+	75	14219472	14227374
chr9	14239179	14248386	14239179	14241515	14246049	14248386	99	---	---	---	---	14245907	14245926	+	70	14239179	14248378
chr9	14266731	14288282	14266731	14267460	14287554	14288281	95	14266726	14266730	14288283	14288287	14268193	14268205	-	76	14266731	14288278
chr9	14277817	14286883	14277817	14281738	14282943	14286883	97	---	---	---	---	---	---	0	--	---	---
chr9	14300371	14303055	14300371	14300783	14302643	14303055	99	---	---	---	---	14302582	14302595	+	71	14300373	14303053
chr9	14303635	14324338	14303641	14304696	14323271	14324327	96	14303630	14303634	14324339	14324343	14322343	14322360	+	72	14303642	14324334
chr9	14307137	14316400	14307137	14308365	14315242	14316399	90	14307132	14307136	14316401	14316405	14308612	14308627	-	81	14307137	14316399
chr9	14320686	14342651	14320686	14323244	14340099	14342651	97	---	---	---	---	14323810	14323829	-	75	14320689	14342637
chr9	14331842	14340099	14331842	14333498	14338477	14340099	96	---	---	---	---	14333593	14333633	-	75	14331842	14340097
chr9	14342636	14350522	14342645	14343991	14349178	14350520	99	14342630	14342635	14350523	14350528	14349035	14349098	+	82	14342643	14350517
chr9	14351423	14359041	14351423	14352700	14357797	14359040	96	14351418	14351422	14359042	14359046	14357611	14357628	+	72	14351423	14359037
chr9	14404106	14411903	14404106	14405614	14410367	14411898	91	14404101	14404105	14411904	14411908	14410169	14410185	+	82	---	---
chr9	14425434	14437407	14425434	14425892	14436950	14437407	95	---	---	---	---	14436462	14436475	+	85	14425449	14437404
chr9	14441404	14454881	14441404	14441889	14454396	14454881	93	---	---	---	---	14442480	14442514	-	74	14441405	14454873
chr9	14443055	14450635	14443055	14444296	14449393	14450635	97	---	---	---	---	14449151	14449173	+	86	14443055	14450632
chr9	14486280	14505287	14486280	14487489	14504072	14505287	94	---	---	---	---	14488293	14488318	-	76	14486281	14505285
chr9	14488693	14497748	14488695	14488862	14497577	14497744	97	14488688	14488692	14497749	14497753	14497220	14497248	+	75	---	---
chr9	14516714	14529469	14516714	14519770	14526412	14529469	99	---	---	---	---	14520050	14520103	-	75	14516732	14529467
chr9	14549641	14558047	14549641	14550924	14556760	14558047	98	---	---	---	---	14556526	14556541	+	87	14549641	14558041
chr9	14563943	14569809	14563946	14564486	14569269	14569800	91	14563936	14563942	14569810	14569816	14564708	14564726	-	73	---	---
chr9	14564781	14569263	14564781	14565351	14568700	14569263	96	---	---	---	---	14565353	14565371	-	73	---	---
chr9	14578596	14585335	14578596	14579120	14584811	14585335	97	---	---	---	---	14579294	14579313	-	80	14578596	14585332
chr9	14631265	14645047	14631274	14632348	14644049	14645044	91	14631260	14631264	14645048	14645052	14643531	14643552	+	77	14631276	14645042
chr9	14653171	14665271	14653180	14653887	14664559	14665271	96	14653164	14653170	14665272	14665278	14664028	14664045	+	88	14653184	14665268
chr9	14722747	14740072	14722747	14723981	14738838	14740072	98	---	---	---	---	14738235	14738264	+	73	14722751	14740069
chr9	14725196	14733094	14725196	14726535	14731758	14733094	98	---	---	---	---	14731603	14731675	+	79	14725196	14733092
chr9	14758113	14770136	14758115	14758561	14769674	14770122	94	14758107	14758112	14770137	14770142	14758892	14758905	-	85	14758115	14770127
chr9	14772832	14792798	14772832	14774277	14791339	14792798	93	---	---	---	---	14774941	14774958	-	72	14772832	14792796
chr9	14777101	14789539	14777101	14777894	14788758	14789539	92	---	---	---	---	14778326	14778374	-	77	14777101	14789537
chr9	14798102	14806173	14798102	14799329	14804947	14806173	95	---	---	---	---	14804704	14804722	+	78	14798102	14806171
chr9	14832566	14845758	14832572	14834108	14844223	14845757	98	14832560	14832565	14845759	14845764	14843789	14843847	+	79	14832572	14845755
chr9	14872983	14884112	14872983	14875050	14882056	14884112	94	---	---	---	---	14875237	14875289	-	77	14872984	14884105
chr9	14885666	14897431	14885666	14885774	14897323	14897431	96	---	---	---	---	14897044	14897057	+	71	14885667	14897429
chr9	14903278	14919883	14903278	14904928	14918227	14919883	95	---	---	---	---	14917654	14917683	+	80	14903278	14919880
chr9	14908845	14917081	14908845	14910490	14915439	14917081	96	---	---	---	---	14910585	14910625	-	75	14908846	14917079
chr9	14939567	14950214	14939567	14941834	14947944	14950214	99	---	---	---	---	14947692	14947709	+	88	---	---
chr9	14941934	14955120	14941934	14944620	14952442	14955120	99	---	---	---	---	14944845	14944941	-	78	14941934	14955109
chr9	14946276	14958829	14946282	14949251	14955868	14958826	98	14946271	14946275	14958830	14958834	14949531	14949582	-	78	---	---
chr9	14974103	14990317	14974103	14975246	14989184	14990317	97	---	---	---	---	14988546	14988561	+	75	14974105	14990315
chr9	15004903	15013060	15004903	15006226	15011723	15013060	94	---	---	---	---	15011582	15011600	+	73	---	---
chr9	15032789	15053166	15032789	15033212	15052706	15053166	90	---	---	---	---	15033952	15033975	-	87	15032789	15053164
chr9	15041543	15049941	15041543	15042825	15048660	15049941	97	---	---	---	---	15043044	15043059	-	87	15041543	15049939
chr9	15054474	15061276	15054474	15054595	15061154	15061276	95	---	---	---	---	15060868	15060895	+	71	15054477	15061274
chr9	15063538	15077440	15063538	15063735	15077243	15077440	96	---	---	---	---	15076654	15076671	+	88	15063552	15077439
chr9	15065151	15072235	15065151	15065664	15071722	15072235	97	---	---	---	---	15071572	15071635	+	81	15065151	15072230
chr9	15156540	15165866	15156540	15157743	15164664	15165866	98	---	---	---	---	15158060	15158072	-	84	---	---
chr9	15179245	15186081	15179245	15179485	15185842	15186081	95	---	---	---	---	15185588	15185606	+	78	15179245	15186073
chr9	15188350	15202579	15188350	15189407	15201517	15202566	98	15188345	15188349	15202580	15202584	15189797	15189818	-	77	15188356	15202577
chr9	15204401	15211465	15204401	15205140	15210724	15211465	94	---	---	---	---	15205375	15205394	-	75	---	---
chr9	15225947	15240048	15225951	15230074	15235919	15240043	99	15225941	15225946	15240049	15240054	15235627	15235642	+	93	15225952	15240047
chr9	15258662	15266037	15258662	15258810	15265889	15266037	97	---	---	---	---	15259047	15259074	-	75	15258662	15266026
chr9	15276623	15282181	15276632	15276822	15281988	15282178	96	15276618	15276622	15282182	15282186	15276843	15276985	-	72	15276623	15282179
chr9	15283513	15303701	15283513	15283907	15303307	15303701	99	---	---	---	---	15284839	15284863	-	80	15283513	15303697
chr9	15286144	15300741	15286144	15290111	15296788	15300741	99	---	---	---	---	15296546	15296567	+	81	15286144	15300739
chr9	15306807	15318707	15306809	15311021	15314491	15318703	99	15306802	15306806	15318708	15318712	15311104	15311173	-	77	---	---
chr9	15341810	15353108	15341810	15345769	15349149	15353108	99	---	---	---	---	15348998	15349023	+	73	---	---
chr9	15356414	15361491	15356414	15356586	15361319	15361491	97	---	---	---	---	15356730	15356794	-	73	15356414	15361489
chr9	15380907	15386648	15380907	15381377	15386176	15386646	99	15380900	15380906	15386649	15386655	15381379	15381407	-	82	15380907	15386644
chr9	15427378	15436931	15427378	15428135	15436174	15436931	98	---	---	---	---	15435799	15435839	+	70	---	---
chr9	15451501	15463550	15451505	15451965	15463081	15463540	98	15451495	15451500	15463551	15463556	15452180	15452197	-	72	15451505	15463538
chr9	15476985	15485289	15476985	15478643	15483628	15485289	97	---	---	---	---	15478738	15478778	-	75	15476991	15485287
chr9	15496989	15503045	15496989	15499282	15500716	15503045	85	---	---	---	---	15499325	15499340	-	81	---	---
chr9	15499942	15507654	15499942	15501095	15506523	15507654	94	---	---	---	---	15501295	15501313	-	84	15499943	15507638
chr9	15515346	15532382	15515349	15515656	15532071	15532378	92	15515341	15515345	15532383	15532387	15531251	15531310	+	70	15515353	15532372
chr9	15517753	15530108	15517753	15518445	15529416	15530108	99	---	---	---	---	15528867	15528918	+	73	15517753	15530105
chr9	15548313	15557533	15548313	15549899	15555947	15557533	99	---	---	---	---	15549993	15550020	-	78	15548313	15557530
chr9	15560666	15573078	15560666	15561361	15572383	15573078	96	---	---	---	---	15571831	15571863	+	75	15560666	15573076
chr9	15611044	15625122	15611044	15613916	15622214	15625122	95	---	---	---	---	15614124	15614144	-	80	15611045	15625117
chr9	15627284	15641414	15627284	15631335	15637363	15641414	99	---	---	---	---	15631610	15631622	-	100	15627284	15641410
chr9	15675164	15683161	15675164	15676514	15681811	15683161	97	---	---	---	---	15681666	15681740	+	80	15675168	15683158
chr9	15684316	15696649	15684316	15685045	15695886	15696649	91	---	---	---	---	15685574	15685587	-	85	15684316	15696647
chr9	15696943	15705113	15696943	15698598	15703485	15705113	96	---	---	---	---	15698692	15698732	-	75	15696943	15705110
chr9	15709441	15721753	15709441	15710133	15721060	15721753	98	---	---	---	---	15710635	15710680	-	78	15709441	15721750
chr9	15724600	15732534	15724600	15725940	15731194	15732534	97	---	---	---	---	15731036	15731109	+	79	15724600	15732532
chr9	15733533	15741378	15733545	15734706	15740210	15741371	98	15733528	15733532	15741379	15741383	15734798	15734817	-	80	---	---
chr9	15761931	15771692	15761931	15763525	15770095	15771692	99	---	---	---	---	15769768	15769797	+	73	15761937	15771690
chr9	15776103	15790443	15776103	15777142	15789404	15790443	98	---	---	---	---	15788841	15788857	+	70	15776103	15790438
chr9	15794956	15809171	15794956	15796012	15808122	15809171	99	---	---	---	---	15807711	15807732	+	77	15794957	15809169
chr9	15811870	15820991	15811870	15813079	15819823	15820991	93	---	---	---	---	15813314	15813329	-	81	15811870	15820989
chr9	15823914	15833189	15823914	15825568	15831534	15833189	96	---	---	---	---	15825661	15825700	-	72	15823914	15833186
chr9	15884825	15892358	15884825	15886012	15891137	15892358	91	---	---	---	---	15886235	15886250	-	75	15884825	15892356
chr9	15910139	15925003	15910139	15914238	15920904	15925003	99	---	---	---	---	15920718	15920735	+	77	15910139	15925001
chr9	15929573	15938813	15929574	15931165	15937214	15938806	98	15929568	15929572	15938814	15938818	15931255	15931282	-	78	15929575	15938807
chr9	15943079	15955483	15943079	15943773	15954789	15955483	98	---	---	---	---	15954239	15954284	+	78	15943079	15955481
chr9	15983392	16000978	15983392	15983715	16000655	16000978	97	---	---	---	---	16000005	16000020	+	81	---	---
chr9	15991378	16000604	15991378	15992966	15999016	16000604	99	---	---	---	---	15993061	15993088	-	78	15991378	16000602
chr9	16009018	16019795	16009018	16013346	16015530	16019795	94	---	---	---	---	16013419	16013456	-	78	16009018	16019789
chr9	16034266	16046637	16034266	16034969	16045972	16046637	92	---	---	---	---	16035474	16035520	-	78	16034266	16046634
chr9	16055461	16063754	16055461	16057113	16062103	16063754	97	---	---	---	---	16061962	16062007	+	76	16055461	16063752
chr9	16074072	16089962	16074074	16074706	16089325	16089951	93	16074065	16074071	16089963	16089969	16088655	16088710	+	75	---	---
chr9	16081139	16089328	16081144	16082799	16087670	16089326	98	16081133	16081138	16089329	16089334	16087534	16087574	+	75	16081144	16089323
chr9	16107098	16115259	16107110	16108336	16114027	16115253	99	16107093	16107097	16115260	16115264	16108431	16108458	-	78	---	---
chr9	16143740	16152482	16143745	16145204	16150969	16152480	94	16143734	16143739	16152483	16152488	16145474	16145493	-	70	16143745	16152478
chr9	16158002	16170494	16158015	16158826	16169681	16170491	98	16157996	16158001	16170495	16170500	16169170	16169211	+	76	16158004	16170486
chr9	16187203	16203259	16187203	16187376	16203086	16203259	96	---	---	---	---	16202339	16202368	+	80	16187203	16203240
chr9	16187383	16199404	16187391	16187852	16198930	16199391	98	16187378	16187382	16199405	16199409	16198625	16198642	+	72	16187392	16199397
chr9	16213727	16226043	16213732	16215434	16224334	16226036	99	16213721	16213726	16226044	16226049	16224011	16224041	+	77	16213736	16226031
chr9	16236796	16252426	16236796	16238134	16251085	16252426	96	---	---	---	---	16250579	16250599	+	80	16236796	16252421
chr9	16243163	16250707	16243163	16244395	16249475	16250707	97	---	---	---	---	16249347	16249420	+	79	16243164	16250705
chr9	16243684	16250518	16243684	16244206	16249996	16250518	97	---	---	---	---	16249730	16249745	+	81	---	---
chr9	16258921	16268221	16258926	16260448	16266691	16268213	97	16258916	16258920	16268222	16268226	16260717	16260736	-	70	16258926	16268217
chr9	16288406	16294003	16288406	16288983	16293431	16294003	96	---	---	---	---	16293209	16293224	+	87	16288408	16293999
chr9	16300111	16314921	16300111	16303932	16310953	16314921	94	---	---	---	---	16310691	16310704	+	92	16300128	16314915
chr9	16323355	16333047	16323355	16324516	16331844	16333047	95	---	---	---	---	16331509	16331529	+	80	---	---
chr9	16340947	16348699	16340953	16342232	16347411	16348690	98	16340942	16340946	16348700	16348704	16347152	16347171	+	85	16340954	16348693
chr9	16349557	16358938	16349557	16351127	16357365	16358938	98	---	---	---	---	16357220	16357249	+	80	16349560	16358936
chr9	16364003	16373272	16364003	16365239	16372071	16373272	95	---	---	---	---	16365485	16365500	-	81	16364004	16373270
chr9	16387828	16397192	16387828	16389349	16395674	16397192	98	---	---	---	---	16389578	16389610	-	78	16387834	16397190
chr9	16403622	16425401	16403622	16404084	16424938	16425401	96	---	---	---	---	16423933	16423951	+	73	16403622	16425396
chr9	16413946	16423706	16413946	16415539	16422113	16423706	99	---	---	---	---	16415841	16415868	-	71	16413947	16423703
chr9	16430167	16450617	16430167	16430879	16449921	16450617	92	---	---	---	---	16431809	16431822	-	71	16430167	16450615
chr9	16439615	16447737	16439615	16440994	16446357	16447737	98	---	---	---	---	16441243	16441261	-	73	16439615	16447734
chr9	16464446	16473819	16464452	16465965	16472300	16473813	98	16464440	16464445	16473820	16473825	16472071	16472100	+	80	16464453	16473818
chr9	16482633	16489956	16482633	16483363	16489226	16489956	97	---	---	---	---	16489093	16489133	+	73	16482635	16489954
chr9	16519187	16528562	16519187	16520701	16527047	16528562	98	16519182	16519186	16528563	16528567	16520929	16520961	-	78	16519188	16528559
chr9	16530285	16538154	16530285	16531626	16536834	16538154	96	---	---	---	---	16536679	16536742	+	82	16530285	16538152
chr9	16539110	16548400	16539110	16540602	16546882	16548400	96	---	---	---	---	16546657	16546686	+	80	16539115	16548398
chr9	16558280	16563477	16558280	16558742	16563015	16563477	99	---	---	---	---	16562846	16562866	+	71	16558290	16563476
chr9	16559833	16562566	16559833	16560530	16561864	16562566	96	---	---	---	---	---	---	0	--	16559834	16562555
chr9	16562137	16565155	16562144	16562611	16564681	16565148	99	16562132	16562136	16565156	16565160	---	---	0	--	16562143	16565145
chr9	16566845	16572688	16566845	16569681	16569852	16572688	98	---	---	---	---	16569791	16569807	+	94	---	---
chr9	16579137	16599815	16579137	16579447	16599505	16599815	97	---	---	---	---	16580315	16580358	-	77	16579152	16599803
chr9	16584895	16590867	16584895	16585831	16589931	16590867	99	---	---	---	---	---	---	0	--	16584901	16590853
chr9	16603572	16606631	16603572	16603921	16606282	16606631	98	---	---	---	---	16606241	16606261	+	71	16603587	16606627
chr9	16603816	16606352	16603828	16604306	16605860	16606338	93	16603811	16603815	16606353	16606357	16605805	16605820	+	75	---	---
chr9	16604306	16605394	16604306	16604717	16604983	16605394	98	---	---	---	---	---	---	0	--	16604306	16605388
chr9	16616269	16632075	16616269	16617444	16630879	16632075	92	---	---	---	---	16617998	16618028	-	70	16616278	16632073
chr9	16618971	16627197	16618971	16620627	16625541	16627197	98	---	---	---	---	16625405	16625445	+	75	16618971	16627195
chr9	16662195	16681525	16662195	16663533	16680156	16681525	94	---	---	---	---	16679338	16679362	+	88	16662195	16681523
chr9	16690324	16704525	16690324	16691970	16702873	16704525	97	---	---	---	---	16702431	16702454	+	70	16690325	16704523
chr9	16714754	16729788	16714754	16715215	16729349	16729788	91	---	---	---	---	16715777	16715808	-	75	---	---
chr9	16720635	16739417	16720643	16721712	16738337	16739405	92	16720630	16720634	16739418	16739422	16722531	16722544	-	92	---	---
chr9	16722388	16739932	16722388	16722913	16739403	16739932	95	---	---	---	---	16738662	16738718	+	71	16722399	16739925
chr9	16723577	16729796	16723592	16725257	16728142	16729788	91	16723572	16723576	16729797	16729801	16725263	16725282	-	85	---	---
chr9	16741350	16763287	16741350	16742947	16761729	16763287	86	---	---	---	---	16743486	16743506	-	71	16741356	16763283
chr9	16775626	16785985	16775626	16776504	16785114	16785985	96	---	---	---	---	16776850	16776868	-	78	16775626	16785980
chr9	16790685	16802639	16790690	16790966	16802371	16802632	89	16790680	16790684	16802640	16802644	16801800	16801831	+	71	---	---
chr9	16848855	16865663	16848855	16850093	16864423	16865663	95	---	---	---	---	16863711	16863750	+	72	16848855	16865661
chr9	16855027	16863706	16855027	16856256	16862480	16863706	95	---	---	---	---	16856494	16856509	-	81	16855032	16863703
chr9	16881182	16892948	16881196	16881891	16892247	16892942	98	16881177	16881181	16892949	16892953	16882388	16882409	-	77	16881196	16892934
chr9	16901002	16908840	16901002	16902349	16907493	16908840	96	---	---	---	---	16902417	16902491	-	76	16901002	16908834
chr9	16910242	16931034	16910242	16910736	16930541	16931034	96	---	---	---	---	16911607	16911622	-	75	16910257	16931031
chr9	16918794	16928030	16918808	16920395	16926443	16928030	99	16918789	16918793	16928031	16928035	16920490	16920517	-	78	16918797	16928028
chr9	16964914	16973116	16964924	16967981	16970061	16973102	99	16964909	16964913	16973117	16973121	16969957	16969979	+	73	16964924	16973099
chr9	16986415	17001228	16986415	16987212	17000448	17001228	93	---	---	---	---	16999861	16999883	+	73	---	---
chr9	17002623	17011115	17002623	17003950	17009765	17011115	96	---	---	---	---	17009545	17009560	+	87	17002623	17011113
chr9	17017761	17025746	17017761	17019187	17024279	17025746	94	---	---	---	---	17019422	17019442	-	80	17017764	17025727
chr9	17034085	17041284	17034085	17035382	17040005	17041284	96	---	---	---	---	17035435	17035489	-	81	17034089	17041282
chr9	17052196	17061519	17052202	17053411	17060298	17061514	92	17052191	17052195	17061520	17061524	17053660	17053675	-	81	17052202	17061512
chr9	17075410	17095443	17075410	17075619	17095234	17095443	94	---	---	---	---	17094760	17094785	+	73	---	---
chr9	17089631	17095699	17089631	17089893	17095437	17095699	96	---	---	---	---	17095342	17095361	+	70	---	---
chr9	17150631	17162673	17150634	17152286	17161020	17162673	96	17150626	17150630	17162674	17162678	17160672	17160693	+	81	17150632	17162671
chr9	17163270	17169954	17163270	17164847	17168395	17169954	94	---	---	---	---	---	---	0	--	17163270	17169937
chr9	17183323	17196845	17183337	17186242	17193883	17196843	96	17183318	17183322	17196846	17196850	17193702	17193715	+	78	17183328	17196840
chr9	17206806	17222293	17206806	17207847	17221243	17222283	96	17206799	17206805	17222294	17222300	17208237	17208258	-	77	17206806	17222283
chr9	17226337	17234145	17226337	17229032	17231442	17234145	95	---	---	---	---	17229132	17229153	-	72	17226337	17234143
chr9	17254213	17265693	17254213	17254473	17265433	17265693	98	---	---	---	---	17254947	17254984	-	73	17254218	17265691
chr9	17279025	17287134	17279025	17280409	17285739	17287124	98	17279020	17279024	17287135	17287139	17285501	17285519	+	78	17279030	17287122
chr9	17290352	17302708	17290352	17291045	17302015	17302708	98	---	---	---	---	17301467	17301512	+	78	17290353	17302706
chr9	17307456	17319483	17307457	17307919	17319020	17319482	99	17307448	17307455	17319484	17319491	17308134	17308151	-	72	17307457	17319480
chr9	17332797	17347832	17332798	17333232	17347415	17347827	88	17332791	17332796	17347833	17347838	17346706	17346726	+	71	17332800	17347825
chr9	17339414	17347415	17339414	17340649	17346180	17347415	99	---	---	---	---	17340891	17340906	-	81	17339414	17347413
chr9	17358010	17372529	17358010	17361937	17368603	17372529	98	---	---	---	---	17368361	17368382	+	81	17358010	17372526
chr9	17375530	17384881	17375530	17377185	17383226	17384881	96	---	---	---	---	17377355	17377379	-	80	17375530	17384879
chr9	17394055	17406574	17394062	17394783	17405839	17406561	97	17394050	17394054	17406575	17406579	17405286	17405321	+	72	17394062	17406565
chr9	17426413	17429052	17426413	17427036	17428425	17429052	96	---	---	---	---	17427041	17427106	-	72	17426420	17429050
chr9	17466306	17477755	17466306	17467531	17476530	17477755	99	---	---	---	---	17467843	17467858	-	75	17466306	17477753
chr9	17478057	17495340	17478057	17479296	17494101	17495340	98	---	---	---	---	17493458	17493487	+	76	17478058	17495337
chr9	17482680	17492000	17482680	17484199	17490481	17492000	99	---	---	---	---	17490198	17490230	+	78	17482682	17491998
chr9	17495819	17506887	17495819	17496788	17505918	17506887	97	---	---	---	---	17497099	17497122	-	75	---	---
chr9	17521177	17523673	17521180	17521528	17523308	17523658	96	17521172	17521176	17523674	17523678	17523276	17523305	+	76	17521190	17523657
chr9	17523879	17532789	17523879	17525115	17531553	17532789	98	---	---	---	---	17525426	17525437	-	83	17523879	17532786
chr9	17533635	17546056	17533635	17534338	17545357	17546056	95	---	---	---	---	17544807	17544839	+	75	17533637	17546054
chr9	17554087	17571509	17554087	17554584	17571011	17571509	92	---	---	---	---	17555206	17555246	-	78	17554101	17571503
chr9	17568528	17573957	17568528	17570964	17571504	17573957	89	---	---	---	---	---	---	0	--	---	---
chr9	17602504	17611641	17602504	17603868	17610116	17611641	87	---	---	---	---	17604161	17604180	-	70	17602504	17611639
chr9	17623606	17639059	17623614	17628086	17634724	17639052	95	17623601	17623605	17639060	17639064	17628303	17628343	-	73	---	---
chr9	17645230	17658165	17645230	17646779	17656615	17658165	98	---	---	---	---	17656162	17656243	+	80	17645230	17658162
chr9	17673165	17685558	17673165	17673866	17684858	17685558	98	---	---	---	---	17684308	17684351	+	77	17673165	17685556
chr9	17699540	17704127	17699540	17699930	17703737	17704127	96	---	---	---	---	17703673	17703721	+	71	17699540	17704125
chr9	17711734	17722291	17711734	17715332	17718691	17722291	98	---	---	---	---	17718523	17718553	+	74	17711748	17722289
chr9	17741198	17750847	17741198	17741692	17750354	17750847	89	---	---	---	---	17750003	17750022	+	70	17741198	17750844
chr9	17745812	17748879	17745812	17745975	17748716	17748879	96	---	---	---	---	---	---	0	--	17745820	17748878
chr9	17775777	17793733	17775777	17776819	17792693	17793733	93	---	---	---	---	17777231	17777258	-	78	17775779	17793731
chr9	17779355	17787273	17779355	17780517	17786111	17787273	94	---	---	---	---	17780766	17780780	-	73	17779355	17787271
chr9	17796696	17808694	17796699	17797155	17808230	17808685	97	17796690	17796695	17808695	17808700	17807713	17807755	+	72	17796696	17808683
chr9	17826711	17839126	17826711	17827421	17838417	17839126	97	---	---	---	---	17827924	17827970	-	78	17826717	17839121
chr9	17854683	17869671	17854683	17859213	17865121	17869671	97	---	---	---	---	17859392	17859408	-	76	17854683	17869670
chr9	17880740	17895523	17880740	17884524	17891740	17895523	97	---	---	---	---	17884859	17884885	-	81	---	---
chr9	17896216	17910507	17896216	17897166	17909557	17910507	94	---	---	---	---	17909007	17909048	+	71	---	---
chr9	17913448	17925816	17913448	17914144	17925128	17925816	93	---	---	---	---	17914648	17914693	-	78	17913448	17925814
chr9	17941329	17948014	17941329	17942527	17946813	17948014	96	---	---	---	---	17946598	17946647	+	74	17941330	17948013
chr9	17970049	17972774	17970049	17970509	17972314	17972774	98	---	---	---	---	17970558	17970571	-	71	17970049	17972772
chr9	18000668	18021389	18000680	18002026	18020032	18021378	99	18000660	18000667	18021390	18021397	18019132	18019170	+	71	18000672	18021388
chr9	18009248	18019665	18009248	18009943	18018971	18019665	98	---	---	---	---	18018588	18018604	+	70	18009248	18019662
chr9	18028794	18037800	18028796	18030225	18036211	18037796	89	18028789	18028793	18037801	18037805	18036088	18036115	+	78	18028796	18037794
chr9	18048201	18069509	18048201	18049476	18068251	18069509	94	---	---	---	---	18050285	18050320	-	86	18048202	18069507
chr9	18052723	18066339	18052723	18056048	18063028	18066339	96	---	---	---	---	18056225	18056263	-	74	---	---
chr9	18073282	18094196	18073282	18075534	18091946	18094196	92	---	---	---	---	18076319	18076337	-	78	18073290	18094193
chr9	18082998	18091057	18082998	18084231	18089824	18091057	97	---	---	---	---	18089581	18089599	+	84	18082998	18091055
chr9	18095658	18108059	18095658	18096364	18107353	18108059	99	---	---	---	---	18096870	18096914	-	80	18095659	18108056
chr9	18140101	18154187	18140101	18141467	18152805	18154172	94	18140096	18140100	18154188	18154192	18152568	18152584	+	76	18140113	18154182
chr9	18157355	18164053	18157355	18158550	18162857	18164053	96	---	---	---	---	18158710	18158765	-	75	18157357	18164051
chr9	18166710	18174432	18166710	18167988	18173139	18174432	95	---	---	---	---	18168227	18168246	-	85	18166717	18174429
chr9	18182245	18196810	18182245	18186164	18192837	18196810	97	---	---	---	---	18186410	18186444	-	74	18182245	18196807
chr9	18240267	18248149	18240267	18241609	18246807	18248149	98	---	---	---	---	18246654	18246719	+	81	18240267	18248146
chr9	18270459	18280138	18270461	18271110	18279492	18280132	96	18270453	18270458	18280139	18280144	18271410	18271426	-	76	18270463	18280133
chr9	18287429	18307535	18287432	18288492	18306552	18307535	86	18287424	18287428	18307536	18307540	18305666	18305678	+	76	18287431	18307533
chr9	18294420	18302317	18294420	18295764	18300973	18302317	98	---	---	---	---	18295853	18295916	-	82	18294423	18302315
chr9	18308347	18320665	18308347	18309037	18319975	18320665	99	---	---	---	---	18319428	18319473	+	78	18308347	18320663
chr9	18326239	18347617	18326239	18326741	18347115	18347617	93	---	---	---	---	18346124	18346146	+	91	18326239	18347613
chr9	18341063	18348319	18341078	18341804	18347602	18348307	89	18341058	18341062	18348320	18348324	18342011	18342029	-	78	18341063	18348314
chr9	18372697	18385061	18372697	18373403	18384341	18385061	92	---	---	---	---	18373929	18373950	-	77	18372697	18385059
chr9	18405983	18408241	18405983	18406881	18407343	18408241	94	---	---	---	---	18407245	18407277	+	75	18405983	18408223
chr9	18409496	18416171	18409496	18409910	18415756	18416171	97	---	---	---	---	18415622	18415660	+	74	18409496	18416164
chr9	18421701	18426544	18421701	18421907	18426338	18426544	98	---	---	---	---	18422071	18422094	-	70	18421701	18426542
chr9	18439516	18461476	18439516	18440709	18460359	18461476	89	---	---	---	---	18459407	18459432	+	80	---	---
chr9	18442993	18454648	18442993	18445748	18451893	18454648	98	---	---	---	---	18451636	18451659	+	75	18442993	18454646
chr9	18452733	18456733	18452733	18454648	18454819	18456733	89	---	---	---	---	18454737	18454748	-	91	18452740	18456731
chr9	18462539	18484231	18462539	18463383	18483387	18484231	92	---	---	---	---	18482777	18482826	+	74	---	---
chr9	18506837	18514013	18506837	18507694	18513156	18514013	95	---	---	---	---	18512918	18512947	+	80	18506848	18514011
chr9	18559631	18572145	18559645	18560365	18571413	18572133	97	18559626	18559630	18572146	18572150	18560884	18560916	-	75	18559645	18572138
chr9	18591036	18601325	18591040	18592388	18599963	18601311	99	18591030	18591035	18601326	18601331	18599664	18599682	+	78	18591041	18601323
chr9	18607357	18627826	18607357	18607816	18627389	18627826	91	---	---	---	---	18608745	18608785	-	73	18607358	18627823
chr9	18609308	18617948	18609308	18610526	18616729	18617948	96	---	---	---	---	18610772	18610787	-	81	18609309	18617945
chr9	18680218	18692575	18680218	18680911	18691882	18692575	98	---	---	---	---	18691333	18691378	+	78	18680218	18692568
chr9	18721980	18734342	18721980	18722671	18733651	18734342	99	---	---	---	---	18733102	18733147	+	78	18721980	18734339
chr9	18749264	18763190	18749264	18749628	18762848	18763190	87	---	---	---	---	18750140	18750158	-	73	18749264	18763174
chr9	18751005	18762843	18751005	18751463	18762385	18762843	96	---	---	---	---	18751968	18752010	-	72	18751005	18762830
chr9	18770933	18775474	18770933	18773203	18773205	18775474	99	---	---	---	---	---	---	0	--	18770934	18775469
chr9	18817513	18823536	18817513	18818940	18822094	18823536	92	---	---	---	---	18819072	18819098	-	81	18817513	18823530
chr9	18830579	18850761	18830579	18831032	18850306	18850761	93	---	---	---	---	18849510	18849549	+	70	18830580	18850759
chr9	18834792	18842966	18834792	18836449	18841361	18842966	94	---	---	---	---	18841225	18841265	+	75	18834792	18842964
chr9	18913942	18930422	18913942	18918405	18925977	18930422	96	---	---	---	---	18918750	18918768	-	84	18913944	18930420
chr9	18954568	18963779	18954568	18956153	18962194	18963779	99	---	---	---	---	18962071	18962098	+	78	18954568	18963777
chr9	18977551	18991156	18977551	18981904	18986801	18991156	97	---	---	---	---	18982103	18982115	-	76	18977551	18991142
chr9	19001374	19013962	19001382	19002081	19013262	19013960	97	19001369	19001373	19013963	19013967	19002538	19002550	-	84	19001382	19013958
chr9	19086181	19097697	19086181	19087415	19096452	19097697	91	---	---	---	---	19096079	19096095	+	76	19086199	19097694
chr9	19099586	19111985	19099586	19100278	19111293	19111985	98	---	---	---	---	19110743	19110788	+	78	19099586	19111983
chr9	19160955	19170227	19160956	19162473	19168708	19170227	96	19160950	19160954	19170228	19170232	19162765	19162784	-	70	19160957	19170225
chr9	19170925	19188959	19170925	19174785	19185084	19188959	95	---	---	---	---	19184570	19184598	+	79	---	---
chr9	19193881	19208382	19193893	19196651	19205618	19208375	99	19193876	19193880	19208383	19208387	19205444	19205479	+	80	19193884	19208381
chr9	19210083	19224687	19210095	19214374	19220400	19224677	98	19210078	19210082	19224688	19224692	19214478	19214499	-	72	19210088	19224675
chr9	19232531	19242394	19232543	19233009	19241922	19242388	98	19232525	19232530	19242395	19242400	19233220	19233237	-	72	19232543	19242382
chr9	19248870	19259998	19248870	19249173	19259689	19259992	89	19248864	19248869	19259999	19260004	19249620	19249643	-	70	---	---
chr9	19261547	19270741	19261547	19262783	19269506	19270741	96	---	---	---	---	19263027	19263042	-	81	19261547	19270739
chr9	19272579	19286718	19272592	19276662	19282649	19286718	99	19272574	19272578	19286719	19286723	19276937	19276949	-	100	19272593	19286717
chr9	19297336	19304553	19297336	19298904	19302987	19304553	87	---	---	---	---	19299079	19299109	-	70	---	---
chr9	19308149	19322449	19308149	19309155	19321443	19322449	99	---	---	---	---	19309701	19309717	-	70	19308149	19322447
chr9	19323122	19342878	19323122	19326523	19339483	19342878	95	---	---	---	---	19327059	19327097	-	71	19323132	19342876
chr9	19328629	19336470	19328629	19329969	19335137	19336470	95	---	---	---	---	19330210	19330228	-	89	19328629	19336468
chr9	19353571	19374233	19353584	19354264	19373558	19374226	85	19353566	19353570	19374234	19374238	19355136	19355153	-	77	19353573	19374214
chr9	19360609	19372651	19360609	19361071	19372189	19372651	99	---	---	---	---	19361359	19361376	-	72	19360609	19372649
chr9	19387702	19397457	19387708	19389302	19395862	19397456	99	19387695	19387701	19397458	19397464	19389603	19389630	-	71	19387706	19397452
chr9	19402043	19411274	19402054	19403639	19409687	19411272	99	19402037	19402042	19411275	19411280	19403734	19403761	-	78	19402054	19411270
chr9	19441075	19446271	19441078	19442579	19444811	19446258	87	19441070	19441074	19446272	19446276	19444736	19444749	+	92	---	---
chr9	19441078	19447315	19441078	19443620	19444811	19447315	88	---	---	---	---	19443682	19443697	-	100	---	---
chr9	19483129	19493407	19483129	19486291	19490271	19493407	93	---	---	---	---	19486428	19486450	-	78	19483132	19493402
chr9	19509635	19512237	19509635	19510049	19511823	19512237	96	---	---	---	---	19510097	19510110	-	71	19509639	19512235
chr9	19515404	19526290	19515404	19518247	19523388	19526290	91	---	---	---	---	19518476	19518504	-	75	---	---
chr9	19538966	19551340	19538979	19539673	19550646	19551340	99	19538961	19538965	19551341	19551345	19550099	19550144	+	78	19538972	19551335
chr9	19556826	19578604	19556830	19560913	19574921	19578598	86	19556821	19556825	19578605	19578609	19574298	19574310	+	76	19556830	19578595
chr9	19566856	19574669	19566859	19568070	19573438	19574669	95	19566851	19566855	19574670	19574674	19568320	19568338	-	73	19566856	19574667
chr9	19593723	19603021	19593723	19594963	19601802	19603021	95	---	---	---	---	19601579	19601599	+	71	19593729	19603019
chr9	19615491	19627822	19615491	19616194	19627118	19627822	97	---	---	---	---	19626571	19626612	+	76	19615491	19627820
chr9	19631720	19641107	19631720	19634194	19638594	19641107	89	---	---	---	---	19638376	19638417	+	71	19631721	19641102
chr9	19631875	19639871	19631875	19633028	19638749	19639871	89	---	---	---	---	19633033	19633068	-	77	19631877	19639865
chr9	19646114	19663493	19646129	19646764	19662848	19663483	92	19646109	19646113	19663494	19663498	19662178	19662192	+	73	19646125	19663489
chr9	19650180	19655765	19650180	19650643	19655302	19655765	95	---	---	---	---	19650664	19650681	-	72	19650181	19655763
chr9	19651423	19664954	19651423	19653123	19663253	19664954	90	---	---	---	---	19653592	19653614	-	82	---	---
chr9	19651544	19664608	19651544	19652778	19663374	19664608	91	---	---	---	---	19652998	19653035	-	71	---	---
chr9	19682276	19691483	19682276	19683866	19689893	19691483	99	---	---	---	---	19683961	19683988	-	78	19682281	19691481
chr9	19692043	19704720	19692043	19693047	19703716	19704720	98	---	---	---	---	19703305	19703326	+	77	19692044	19704717
chr9	19720548	19735309	19720548	19724723	19731153	19735309	97	---	---	---	---	19730871	19730886	+	75	---	---
chr9	19756825	19771139	19756825	19760596	19767395	19771139	97	---	---	---	---	19767055	19767082	+	71	19756826	19771137
chr9	19779632	19800220	19779632	19780371	19799481	19800220	95	---	---	---	---	19781216	19781229	-	85	19779632	19800218
chr9	19781832	19790037	19781844	19783077	19788822	19790035	96	19781824	19781831	19790038	19790045	19788580	19788598	+	78	19781832	19790033
chr9	19801613	19815620	19801613	19805027	19812211	19815620	98	---	---	---	---	19805322	19805338	-	82	19801614	19815611
chr9	19823547	19839125	19823547	19827869	19834815	19839125	96	---	---	---	---	19834631	19834648	+	77	19823549	19839119
chr9	19880876	19896485	19880876	19881333	19896028	19896485	98	---	---	---	---	19895430	19895447	+	72	---	---
chr9	19881333	19885637	19881333	19882352	19884618	19885637	99	---	---	---	---	19884504	19884527	+	79	19881333	19885618
chr9	19899332	19909694	19899347	19901274	19907765	19909694	98	19899327	19899331	19909695	19909699	19901364	19901375	-	83	19899345	19909686
chr9	19924491	19936495	19924491	19925376	19935610	19936495	98	---	---	---	---	19925816	19925828	-	76	19924491	19936489
chr9	19939791	19949176	19939802	19941325	19947654	19949175	98	19939783	19939790	19949177	19949184	19947376	19947408	+	78	19939793	19949172
chr9	19954403	19969588	19954403	19958342	19965473	19969588	93	---	---	---	---	19958677	19958699	-	78	---	---
chr9	19955019	19968487	19955019	19957416	19966089	19968487	97	---	---	---	---	19965779	19965792	+	85	19955029	19968479
chr9	19971830	19981078	19971845	19973359	19979581	19981073	94	19971825	19971829	19981079	19981083	19979289	19979308	+	70	19971841	19981071
chr9	19981811	19990909	19981811	19983092	19989629	19990909	98	---	---	---	---	19983384	19983417	-	79	19981812	19990906
chr9	19992674	20004698	19992674	19993381	20003991	20004698	98	---	---	---	---	20003460	20003483	+	79	19992674	20004690
chr9	20030070	20034238	20030070	20030780	20033522	20034232	96	20030065	20030069	20034239	20034243	20033424	20033497	+	79	20030071	20034229
chr9	20030852	20033681	20030852	20031954	20032577	20033681	97	---	---	---	---	20031996	20032024	-	82	---	---
chr9	20032934	20039844	20032934	20036389	20036389	20039844	98	---	---	---	---	---	---	0	--	---	---
chr9	20034859	20037600	20034862	20035858	20036590	20037585	97	20034854	20034858	20037601	20037605	20035930	20035947	-	72	---	---
chr9	20045735	20053824	20045735	20046968	20052590	20053822	98	20045729	20045734	20053825	20053830	20052348	20052366	+	78	20045735	20053820
chr9	20070923	20085194	20070923	20071925	20084194	20085194	98	---	---	---	---	20083632	20083648	+	70	20070923	20085192
chr9	20087482	20104363	20087482	20088199	20103646	20104363	98	---	---	---	---	20102906	20102935	+	73	20087482	20104361
chr9	20112582	20120409	20112582	20113918	20119074	20120409	97	20112576	20112581	20120410	20120415	20118929	20118998	+	78	20112582	20120406
chr9	20131152	20140490	20131152	20132388	20139255	20140490	97	---	---	---	---	20132635	20132650	-	81	20131153	20140487
chr9	20167893	20189262	20167893	20169455	20187730	20189262	90	---	---	---	---	20186858	20186876	+	78	---	---
chr9	20170335	20185105	20170348	20171671	20183770	20185094	99	20170330	20170334	20185106	20185110	20172061	20172082	-	77	20170338	20185092
chr9	20170810	20185102	20170814	20171671	20184236	20185094	99	20170805	20170809	20185103	20185107	20172061	20172082	-	77	---	---
chr9	20202753	20217026	20202764	20203792	20215996	20217025	98	20202748	20202752	20217027	20217031	20204338	20204354	-	70	20202754	20217023
chr9	20219652	20236838	20219652	20220785	20235736	20236838	91	---	---	---	---	20235085	20235110	+	88	20219652	20236820
chr9	20223363	20231391	20223363	20224596	20230160	20231391	97	---	---	---	---	20229917	20229935	+	84	20223363	20231389
chr9	20248584	20260933	20248584	20249310	20260206	20260933	95	---	---	---	---	20259677	20259695	+	84	20248584	20260931
chr9	20282920	20294740	20282920	20283382	20294278	20294740	95	---	---	---	---	20293733	20293774	+	71	20282920	20294736
chr9	20312034	20329686	20312034	20312326	20329392	20329686	85	---	---	---	---	20328569	20328612	+	75	---	---
chr9	20331571	20352367	20331571	20334392	20349544	20352367	95	---	---	---	---	20335108	20335136	-	79	---	---
chr9	20341267	20349550	20341276	20342927	20347893	20349544	98	20341262	20341266	20349551	20349555	20343022	20343062	-	75	20341276	20349544
chr9	20365520	20382992	20365520	20365752	20382760	20382992	97	---	---	---	---	20366572	20366592	-	76	20365527	20382981
chr9	20366465	20374367	20366465	20367805	20373027	20374367	98	---	---	---	---	20367889	20367952	-	81	20366465	20374364
chr9	20374366	20383941	20374366	20374648	20383659	20383941	98	---	---	---	---	20383394	20383405	+	75	---	---
chr9	20429682	20441697	20429682	20430143	20441236	20441697	97	---	---	---	---	20430515	20430538	-	70	20429682	20441692
chr9	20456772	20468755	20456772	20457236	20468291	20468755	99	---	---	---	---	20457531	20457548	-	72	20456774	20468753
chr9	20498969	20514554	20498969	20499106	20514417	20514554	90	---	---	---	---	20499814	20499833	-	80	20498969	20514547
chr9	20507739	20521255	20507739	20509052	20519943	20521255	98	---	---	---	---	20509464	20509487	-	70	---	---
chr9	20554358	20568568	20554358	20555354	20567572	20568568	98	---	---	---	---	20567009	20567025	+	70	20554358	20568566
chr9	20568753	20587103	20568753	20571920	20583973	20587103	95	---	---	---	---	20572393	20572431	-	74	20568765	20587101
chr9	20596311	20605307	20596312	20597248	20604368	20605301	93	20596305	20596310	20605308	20605313	20597586	20597603	-	77	20596312	20605306
chr9	20611332	20620550	20611332	20612927	20618955	20620550	99	---	---	---	---	20618841	20618868	+	78	20611341	20620547
chr9	20622357	20633543	20622357	20624324	20631576	20633543	99	---	---	---	---	20631394	20631417	+	83	---	---
chr9	20657870	20664281	20657870	20659080	20663068	20664280	92	20657865	20657869	20664282	20664286	20663008	20663035	+	71	20657870	20664280
chr9	20665106	20677130	20665106	20665568	20676668	20677130	99	---	---	---	---	20665855	20665872	-	72	20665107	20677127
chr9	20690396	20699747	20690396	20691911	20698232	20699747	98	---	---	---	---	20697917	20697936	+	70	20690397	20699745
chr9	20702334	20714742	20702334	20703031	20714045	20714742	98	---	---	---	---	20713495	20713540	+	78	20702334	20714739
chr9	20723517	20737676	20723517	20725164	20736023	20737676	95	---	---	---	---	20725578	20725601	-	70	20723517	20737674
chr9	20729059	20734056	20729059	20729984	20733131	20734056	96	---	---	---	---	20730105	20730124	-	70	20729063	20734053
chr9	20746598	20749267	20746598	20747011	20748853	20749267	99	---	---	---	---	20747060	20747073	-	71	20746601	20749265
chr9	20766278	20784267	20766278	20766970	20783562	20784254	99	20766273	20766277	20784268	20784272	20782733	20782762	+	70	20766279	20784259
chr9	20791051	20800849	20791066	20792657	20799246	20800837	99	20791046	20791050	20800850	20800854	20792960	20792987	-	71	20791052	20800835
chr9	20810057	20822450	20810057	20810751	20821756	20822450	99	---	---	---	---	20821207	20821252	+	76	20810057	20822443
chr9	20849951	20862320	20849951	20850647	20861625	20862320	99	---	---	---	---	20861077	20861122	+	78	20849952	20862317
chr9	20885066	20891340	20885066	20885392	20891025	20891338	92	20885059	20885065	20891341	20891347	20890870	20890898	+	72	20885068	20891336
chr9	20891535	20896956	20891535	20891891	20896607	20896956	89	---	---	---	---	20896512	20896532	+	80	20891535	20896954
chr9	20897356	20915258	20897365	20901096	20911604	20915257	97	20897351	20897355	20915259	20915263	20911212	20911223	+	75	---	---
chr9	20899505	20914290	20899505	20900051	20913744	20914290	100	---	---	---	---	20900326	20900340	-	73	---	---
chr9	20942103	20956265	20942103	20946171	20952199	20956265	99	---	---	---	---	20946448	20946460	-	100	20942103	20956263
chr9	20980423	20997597	20980425	20981756	20996254	20997582	96	20980418	20980422	20997598	20997602	20982188	20982211	-	75	20980432	20997595
chr9	21006238	21018261	21006238	21006697	21017802	21018261	99	---	---	---	---	21006912	21006929	-	77	21006239	21018259
chr9	21022026	21029960	21022026	21022735	21029251	21029960	95	---	---	---	---	21023043	21023061	-	73	---	---
chr9	21045877	21059204	21045877	21049293	21056128	21059204	88	---	---	---	---	21049566	21049578	-	84	21045878	21059199
chr9	21062009	21064770	21062009	21062416	21064363	21064770	99	---	---	---	---	21064300	21064313	+	71	21062009	21064768
chr9	21079266	21094964	21079266	21080744	21093459	21094964	91	---	---	---	---	21081330	21081361	-	75	21079279	21094955
chr9	21080292	21094689	21080292	21080469	21094510	21094689	93	---	---	---	---	21094117	21094142	+	73	21080300	21094684
chr9	21094960	21109237	21094963	21095996	21108202	21109235	98	21094954	21094959	21109238	21109243	21107640	21107656	+	76	21094964	21109233
chr9	21139294	21153572	21139294	21140337	21152529	21153572	99	---	---	---	---	21152117	21152138	+	77	21139294	21153569
chr9	21160639	21169911	21160639	21161845	21168682	21169911	93	---	---	---	---	21162088	21162106	-	84	21160639	21169908
chr9	21171452	21179316	21171452	21172757	21177980	21179316	93	---	---	---	---	21172848	21172899	-	80	21171452	21179314
chr9	21187021	21191598	21187022	21187524	21191110	21191596	89	21187016	21187020	21191599	21191603	21187621	21187671	-	72	21187033	21191596
chr9	21192759	21202683	21192759	21193515	21201942	21202683	93	---	---	---	---	21201520	21201538	+	78	21192759	21202680
chr9	21261580	21281681	21261580	21261999	21281262	21281681	97	---	---	---	---	21262885	21262897	-	76	21261586	21281675
chr9	21271779	21280896	21271793	21273383	21279294	21280884	99	21271774	21271778	21280897	21280901	21273491	21273514	-	87	21271787	21280889
chr9	21282883	21297191	21282891	21283937	21296144	21297190	99	21282875	21282882	21297192	21297199	21284327	21284348	-	77	21282891	21297188
chr9	21323849	21333771	21323849	21324553	21333073	21333771	88	---	---	---	---	21332798	21332817	+	70	21323862	21333769
chr9	21362494	21376908	21362494	21367773	21371631	21376908	99	---	---	---	---	21367906	21367925	-	80	21362494	21376905
chr9	21396479	21407606	21396479	21397459	21406628	21407606	92	---	---	---	---	21406228	21406255	+	82	---	---
chr9	21397963	21407764	21397963	21398128	21407600	21407764	92	---	---	---	---	21407126	21407138	+	92	---	---
chr9	21410514	21415278	21410514	21411317	21414476	21415278	87	---	---	---	---	21411416	21411467	-	73	21410514	21415276
chr9	21453556	21462379	21453556	21454396	21461539	21462379	98	---	---	---	---	21461182	21461196	+	80	---	---
chr9	21455727	21462846	21455727	21456202	21462371	21462846	98	---	---	---	---	21462153	21462178	+	73	---	---
chr9	21456183	21466925	21456198	21456543	21466573	21466918	97	21456178	21456182	21466926	21466930	21466071	21466122	+	71	21456196	21466924
chr9	21469432	21485134	21469432	21469863	21484703	21485134	96	---	---	---	---	21483961	21484000	+	85	---	---
chr9	21477059	21485965	21477059	21477892	21485129	21485965	96	---	---	---	---	21477915	21477948	-	79	---	---
chr9	21496087	21511758	21496087	21497320	21510525	21511758	98	---	---	---	---	21509887	21509916	+	76	21496087	21511756
chr9	21501457	21509098	21501457	21504318	21506237	21509098	99	---	---	---	---	21504391	21504406	-	87	21501457	21509096
chr9	21513073	21527225	21513073	21516988	21523304	21527225	98	---	---	---	---	21517271	21517284	-	92	21513073	21527221
chr9	21529562	21537814	21529562	21531217	21536164	21537814	96	---	---	---	---	21536029	21536051	+	73	21529563	21537812
chr9	21531921	21544540	21531923	21532060	21544386	21544527	88	21531914	21531920	21544541	21544547	21543770	21543786	+	70	21531938	21544536
chr9	21542207	21551557	21542207	21543721	21550043	21551557	99	---	---	---	---	21543920	21543949	-	80	21542207	21551554
chr9	21566503	21583574	21566503	21568007	21582099	21583574	94	---	---	---	---	21581394	21581422	+	75	21566503	21583572
chr9	21566503	21583574	21566503	21568007	21582099	21583574	94	---	---	---	---	21581394	21581422	+	75	21566503	21583572
chr9	21603365	21611196	21603365	21604601	21609959	21611196	95	---	---	---	---	21609741	21609764	+	75	21603372	21611188
chr9	21612816	21625701	21612816	21613509	21625008	21625701	98	---	---	---	---	21624458	21624503	+	78	21612816	21625699
chr9	21632353	21641621	21632353	21633874	21640102	21641621	97	---	---	---	---	21639812	21639831	+	70	21632353	21641619
chr9	21650266	21667929	21650266	21651836	21666358	21667929	93	---	---	---	---	21652479	21652500	-	72	21650273	21667924
chr9	21652975	21655554	21652975	21653382	21655147	21655554	95	---	---	---	---	21655073	21655086	+	71	---	---
chr9	21659800	21665613	21659800	21661183	21664280	21665613	93	---	---	---	---	---	---	0	--	---	---
chr9	21674277	21691333	21674277	21678350	21687263	21691333	99	---	---	---	---	21686930	21686953	+	75	21674279	21691330
chr9	21679786	21684562	21679786	21681640	21682707	21684562	99	---	---	---	---	---	---	0	--	21679801	21684546
chr9	21698799	21713069	21698814	21699804	21712079	21713069	98	21698794	21698798	21713070	21713074	21700350	21700366	-	70	21698799	21713067
chr9	21721444	21738710	21721444	21722913	21737271	21738710	86	---	---	---	---	21736797	21736827	+	74	---	---
chr9	21747600	21762271	21747600	21751002	21758487	21762271	87	---	---	---	---	21751171	21751189	-	78	21747601	21762269
chr9	21769854	21781794	21769854	21771392	21780241	21781794	96	---	---	---	---	21771720	21771776	-	71	21769854	21781791
chr9	21789065	21800943	21789077	21790731	21799287	21800941	98	21789060	21789064	21800944	21800948	21798900	21798914	+	80	21789066	21800940
chr9	21806000	21820023	21806004	21807048	21818966	21820010	96	21805995	21805999	21820024	21820028	21818435	21818451	+	70	21806004	21820008
chr9	21831344	21851117	21831344	21831952	21850507	21851117	95	---	---	---	---	21849617	21849658	+	71	21831348	21851115
chr9	21837521	21850519	21837536	21841528	21846544	21850507	93	21837516	21837520	21850520	21850524	21841739	21841762	-	75	21837534	21850514
chr9	21861855	21869217	21861855	21863019	21868063	21869217	97	---	---	---	---	21867811	21867831	+	71	21861855	21869216
chr9	21877086	21883960	21877086	21877621	21883425	21883960	94	---	---	---	---	21883181	21883200	+	80	21877088	21883950
chr9	21921833	21930746	21921836	21923208	21929374	21930745	95	21921828	21921832	21930747	21930751	21923296	21923364	-	81	21921836	21930742
chr9	21945031	21955461	21945031	21946630	21953866	21955461	88	---	---	---	---	21953601	21953618	+	77	21945039	21955455
chr9	21973023	21985444	21973023	21973724	21984743	21985444	99	---	---	---	---	21974229	21974274	-	78	21973024	21985442
chr9	21989651	21998492	21989663	21991294	21996829	21998482	93	21989645	21989650	21998493	21998498	21996692	21996731	+	72	21989661	21998486
chr9	22003115	22017323	22003124	22006562	22013574	22017318	88	22003110	22003114	22017324	22017328	22006884	22006900	-	70	---	---
chr9	22066831	22079593	22066838	22067140	22079281	22079581	93	22066824	22066830	22079594	22079600	22078692	22078705	+	85	22066833	22079585
chr9	22101882	22110159	22101882	22103533	22108508	22110159	97	---	---	---	---	22108371	22108411	+	73	22101882	22110157
chr9	22121647	22136055	22121647	22126915	22130787	22136055	99	---	---	---	---	22130633	22130652	+	80	22121647	22136052
chr9	22147738	22160688	22147742	22148797	22159629	22160685	94	22147732	22147737	22160689	22160694	22159231	22159255	+	72	22147739	22160681
chr9	22182860	22202557	22182860	22183331	22202086	22202557	96	---	---	---	---	22184083	22184099	-	82	22182862	22202553
chr9	22191326	22202669	22191326	22191444	22202551	22202669	94	---	---	---	---	22191918	22191955	-	73	22191343	22202667
chr9	22207186	22216492	22207186	22208422	22215257	22216492	97	---	---	---	---	22214933	22214950	+	77	22207186	22216490
chr9	22219949	22227474	22219949	22221119	22226326	22227474	94	---	---	---	---	22226078	22226101	+	91	22219949	22227472
chr9	22236543	22256124	22236543	22237815	22254842	22256124	95	---	---	---	---	22238539	22238560	-	72	22236543	22256122
chr9	22238601	22250398	22238601	22242728	22246270	22250398	99	---	---	---	---	22246092	22246128	+	72	---	---
chr9	22282536	22297376	22282536	22283747	22296162	22297376	92	---	---	---	---	22284335	22284347	-	84	22282536	22297374
chr9	22309476	22317677	22309476	22310671	22316457	22317677	91	22309471	22309475	22317678	22317682	22310891	22310906	-	87	22309477	22317674
chr9	22321659	22330905	22321659	22323173	22329384	22330898	97	22321652	22321658	22330906	22330912	22329094	22329113	+	70	22321659	22330897
chr9	22331510	22348787	22331510	22331919	22348378	22348787	92	---	---	---	---	22347974	22347992	+	78	---	---
chr9	22331955	22341970	22331955	22333591	22340302	22341970	94	---	---	---	---	22333774	22333816	-	72	---	---
chr9	22342170	22349632	22342170	22343032	22348770	22349632	96	---	---	---	---	22348484	22348496	+	76	---	---
chr9	22353900	22375069	22353907	22354363	22374596	22375054	85	22353895	22353899	22375070	22375074	22355355	22355374	-	70	---	---
chr9	22363078	22368822	22363078	22363469	22368436	22368822	92	---	---	---	---	22368359	22368374	+	75	22363078	22368821
chr9	22375045	22385401	22375045	22377225	22383222	22385401	95	---	---	---	---	22377458	22377481	-	75	---	---
chr9	22386736	22404765	22386736	22388646	22402831	22404765	93	---	---	---	---	22389327	22389340	-	100	22386741	22404763
chr9	22393460	22401168	22393466	22394725	22399881	22401161	94	22393455	22393459	22401169	22401173	22394960	22394982	-	86	22393466	22401167
chr9	22424622	22445550	22424622	22424722	22445450	22445550	93	---	---	---	---	22425656	22425669	-	92	---	---
chr9	22427014	22448175	22427014	22428549	22446642	22448175	85	---	---	---	---	22429286	22429332	-	91	22427017	22448165
chr9	22442940	22450853	22442940	22444282	22449511	22450853	98	---	---	---	---	22449355	22449421	+	80	22442941	22450851
chr9	22461132	22470237	22461132	22461963	22469396	22470237	92	---	---	---	---	22469163	22469194	+	78	22461135	22470233
chr9	22471831	22486351	22471831	22475195	22482877	22486351	94	---	---	---	---	22482516	22482534	+	84	---	---
chr9	22504606	22510509	22504606	22504907	22510208	22510509	98	---	---	---	---	22505064	22505089	-	76	---	---
chr9	22538952	22547743	22538952	22540301	22546395	22547743	97	---	---	---	---	22546194	22546207	+	71	---	---
chr9	22548650	22562997	22548650	22553053	22558620	22562997	97	---	---	---	---	22553266	22553291	-	76	---	---
chr9	22549059	22561981	22549059	22552037	22559029	22561981	96	---	---	---	---	22552254	22552267	-	85	22549067	22561975
chr9	22563006	22572142	22563006	22564257	22570921	22572142	93	---	---	---	---	22564497	22564519	-	86	22563017	22572140
chr9	22594334	22601625	22594334	22595270	22600689	22601625	93	---	---	---	---	22595513	22595540	-	75	---	---
chr9	22601623	22621712	22601625	22602977	22620359	22621712	94	22601617	22601622	22621713	22621718	22619503	22619545	+	86	22601625	22621710
chr9	22607069	22619102	22607069	22607528	22618639	22619098	95	22607059	22607068	22619103	22619112	22618193	22618222	+	70	22607069	22619096
chr9	22622027	22634133	22622027	22623581	22632580	22634133	93	---	---	---	---	22623903	22623917	-	80	22622028	22634131
chr9	22645303	22660587	22645307	22646666	22659228	22660587	95	22645298	22645302	22660588	22660592	22658677	22658706	+	80	---	---
chr9	22649376	22656710	22649376	22649948	22656139	22656710	97	---	---	---	---	22650195	22650209	-	80	22649376	22656707
chr9	22657180	22678304	22657180	22657347	22678136	22678304	88	---	---	---	---	22677136	22677159	+	70	22657191	22678289
chr9	22660577	22669954	22660588	22662104	22668432	22669948	98	22660569	22660576	22669955	22669962	22662377	22662396	-	70	22660581	22669946
chr9	22674311	22681451	22674311	22675597	22680186	22681451	96	---	---	---	---	22680084	22680137	+	81	22674316	22681448
chr9	22687962	22700368	22687962	22688695	22699636	22700368	93	---	---	---	---	22689227	22689242	-	81	22687962	22700366
chr9	22706374	22714660	22706374	22708033	22713000	22714660	99	---	---	---	---	22708124	22708164	-	75	22706374	22714657
chr9	22706985	22713852	22706985	22707226	22713611	22713852	99	---	---	---	---	22707384	22707409	-	73	22706992	22713839
chr9	22716792	22725786	22716792	22718215	22724338	22725786	94	---	---	---	---	22724057	22724089	+	78	22716800	22725784
chr9	22734225	22741427	22734225	22734815	22740837	22741427	94	---	---	---	---	22740556	22740574	+	73	22734228	22741425
chr9	22741720	22750947	22741720	22743210	22749447	22750947	92	---	---	---	---	22743503	22743522	-	70	22741721	22750944
chr9	22757164	22770493	22757164	22757280	22770377	22770493	95	---	---	---	---	22757878	22757901	-	79	22757164	22770484
chr9	22770516	22783249	22770516	22772869	22780896	22783249	98	---	---	---	---	22780872	22780893	+	77	22770516	22783245
chr9	22792783	22799835	22792797	22793252	22799376	22799831	97	22792777	22792782	22799836	22799841	22799224	22799300	+	74	---	---
chr9	22799989	22813345	22799989	22805689	22807647	22813345	98	---	---	---	---	22805691	22805714	-	75	22799991	22813343
chr9	22837196	22849603	22837196	22837891	22848909	22849603	98	---	---	---	---	22848359	22848404	+	78	22837196	22849601
chr9	22860661	22866951	22860661	22860997	22866616	22866951	95	---	---	---	---	22861052	22861125	-	79	---	---
chr9	22870465	22875903	22870465	22871355	22875012	22875903	92	---	---	---	---	22874844	22874874	+	70	---	---
chr9	22896839	22902395	22896839	22897957	22901253	22902395	91	---	---	---	---	22898101	22898121	-	76	22896840	22902377
chr9	22906844	22920978	22906844	22910897	22916927	22920978	98	---	---	---	---	22916637	22916650	+	100	22906844	22920976
chr9	22936350	22945658	22936357	22937589	22944413	22945647	97	22936344	22936349	22945659	22945664	22944183	22944203	+	71	22936357	22945645
chr9	22949045	22964260	22949045	22949602	22963682	22964260	89	---	---	---	---	22962991	22963027	+	70	---	---
chr9	22953024	22961046	22953024	22954391	22959668	22961035	95	22953019	22953023	22961047	22961051	22954614	22954633	-	80	22953024	22961042
chr9	22961035	22979512	22961035	22964260	22976292	22979512	90	---	---	---	---	22964669	22964726	-	70	22961053	22979510
chr9	22971655	22978875	22971655	22972218	22978312	22978875	98	---	---	---	---	22978221	22978277	+	70	---	---
chr9	22981852	22990099	22981852	22983506	22988445	22990099	95	---	---	---	---	22983601	22983640	-	75	22981853	22990097
chr9	22991120	23000350	22991120	22992705	22998765	23000350	99	---	---	---	---	22998642	22998669	+	78	22991120	23000348
chr9	23003117	23007022	23003117	23003299	23006840	23007022	89	---	---	---	---	23003428	23003444	-	70	23003130	23007021
chr9	23018634	23032133	23018634	23019418	23031345	23032133	97	---	---	---	---	23030936	23030954	+	73	23018634	23032129
chr9	23040052	23052901	23040052	23040505	23052451	23052901	95	---	---	---	---	23041016	23041032	-	70	23040052	23052899
chr9	23063238	23073738	23063246	23065262	23071737	23073731	95	23063233	23063237	23073739	23073743	23071593	23071613	+	71	23063239	23073729
chr9	23084960	23106580	23084960	23085082	23106457	23106580	91	---	---	---	---	23105390	23105410	+	90	---	---
chr9	23085076	23103058	23085076	23087437	23100702	23103058	97	---	---	---	---	23100038	23100052	+	73	23085081	23103052
chr9	23095513	23106433	23095513	23098927	23103050	23106433	93	---	---	---	---	23102868	23102907	+	75	23095527	23106431
chr9	23113033	23120458	23113046	23113432	23120071	23120458	94	23113028	23113032	23120459	23120463	23119844	23119866	+	82	23113039	23120452
chr9	23113125	23120419	23113125	23113393	23120151	23120419	93	---	---	---	---	23119844	23119866	+	82	23113128	23120403
chr9	23138007	23156204	23138007	23142573	23151596	23156204	98	---	---	---	---	23142603	23142621	-	73	23138017	23156202
chr9	23154967	23164184	23154967	23155726	23163422	23164181	96	23154962	23154966	23164185	23164189	23163089	23163108	+	75	23154970	23164181
chr9	23170003	23176231	23170003	23170174	23176060	23176231	97	---	---	---	---	23175767	23175808	+	71	---	---
chr9	23180221	23188305	23180221	23181878	23186649	23188305	96	---	---	---	---	23182059	23182076	-	72	23180222	23188302
chr9	23206572	23217099	23206572	23206734	23216937	23217099	96	---	---	---	---	23216439	23216495	+	75	---	---
chr9	23222903	23236883	23222903	23226617	23233051	23236883	94	---	---	---	---	23232761	23232782	+	81	---	---
chr9	23247227	23259876	23247227	23249243	23257850	23259876	97	---	---	---	---	23257498	23257524	+	74	23247242	23259873
chr9	23276748	23290444	23276760	23277571	23289624	23290431	91	23276743	23276747	23290445	23290449	23289153	23289178	+	84	23276754	23290436
chr9	23292105	23307924	23292105	23296693	23303340	23307924	97	---	---	---	---	23296862	23296880	-	78	23292106	23307922
chr9	23312188	23316898	23312188	23312498	23316588	23316898	97	---	---	---	---	23312677	23312699	-	73	23312190	23316883
chr9	23317339	23331915	23317339	23321307	23327956	23331915	98	---	---	---	---	23321554	23321578	-	76	23317339	23331913
chr9	23343181	23359547	23343181	23344256	23358478	23359547	91	---	---	---	---	23344846	23344865	-	70	23343184	23359544
chr9	23361303	23373656	23361303	23361992	23372967	23373656	98	---	---	---	---	23372418	23372463	+	78	23361303	23373654
chr9	23378346	23388868	23378346	23378805	23388408	23388868	99	---	---	---	---	23379020	23379037	-	72	23378346	23388866
chr9	23418535	23425977	23418544	23418803	23425718	23425977	98	23418529	23418534	23425978	23425983	23418946	23418961	-	87	23418544	23425968
chr9	23449414	23462617	23449414	23450952	23461069	23462617	96	---	---	---	---	23451331	23451408	-	80	23449414	23462613
chr9	23476198	23483091	23476198	23478295	23481027	23483091	88	---	---	---	---	23478407	23478425	-	73	23476198	23483085
chr9	23485495	23503730	23485495	23486393	23502832	23503730	97	---	---	---	---	23486935	23486964	-	80	23485510	23503728
chr9	23490778	23500459	23490778	23492370	23498867	23500459	99	---	---	---	---	23492477	23492500	-	87	23490778	23500456
chr9	23522050	23530959	23522050	23523396	23529634	23530959	97	---	---	---	---	23529322	23529355	+	79	23522063	23530941
chr9	23546068	23554702	23546068	23548760	23552030	23554702	95	---	---	---	---	23548910	23548924	-	86	23546068	23554696
chr9	23564392	23583955	23564392	23564598	23583744	23583955	91	---	---	---	---	23583511	23583540	+	70	---	---
chr9	23568347	23577696	23568347	23569868	23576175	23577696	99	---	---	---	---	23570116	23570148	-	78	23568347	23577694
chr9	23603068	23608020	23603068	23604831	23606256	23608020	85	---	---	---	---	23606156	23606174	+	78	---	---
chr9	23667742	23682168	23667742	23670928	23678988	23682168	97	---	---	---	---	23678625	23678652	+	82	---	---
chr9	23696352	23705926	23696364	23696764	23705514	23705914	97	23696347	23696351	23705927	23705931	23697106	23697123	-	77	23696352	23705916
chr9	23697966	23706860	23697966	23698422	23706426	23706860	89	---	---	---	---	23698736	23698767	-	81	---	---
chr9	23743732	23753333	23743746	23745058	23752033	23753322	92	23743727	23743731	23753334	23753338	23751684	23751696	+	76	23743740	23753320
chr9	23755926	23763426	23755926	23758013	23761370	23763426	96	---	---	---	---	23761234	23761272	+	76	---	---
chr9	23767656	23777797	23767656	23769117	23776336	23777797	91	---	---	---	---	23769354	23769368	-	73	23767656	23777795
chr9	23767687	23777452	23767687	23768773	23776367	23777452	90	---	---	---	---	23769129	23769152	-	75	---	---
chr9	23785535	23794906	23785535	23786769	23793672	23794906	98	---	---	---	---	23787015	23787030	-	81	23785535	23794904
chr9	23798856	23806340	23798856	23799281	23805915	23806340	95	---	---	---	---	23799468	23799510	-	90	23798856	23806335
chr9	23820768	23826536	23820768	23821239	23826065	23826536	96	---	---	---	---	23825875	23825892	+	94	23820774	23826519
chr9	23830190	23835895	23830190	23830681	23835407	23835895	90	---	---	---	---	---	---	0	--	23830191	23835877
chr9	23868424	23880004	23868424	23869584	23878866	23880004	88	---	---	---	---	23878582	23878605	+	75	---	---
chr9	23887772	23909662	23887772	23888511	23908952	23909662	91	---	---	---	---	23907953	23907971	+	78	23887780	23909654
chr9	23894527	23907382	23894527	23896123	23905785	23907382	97	---	---	---	---	23896521	23896541	-	71	---	---
chr9	23929960	23941351	23929960	23930715	23940595	23941351	99	---	---	---	---	23940383	23940408	+	88	23929965	23941350
chr9	23944569	23952717	23944569	23945035	23952250	23952717	91	---	---	---	---	23951957	23951978	+	77	23944569	23952714
chr9	23953989	23959780	23953989	23954177	23959592	23959780	97	---	---	---	---	23959457	23959498	+	71	23954004	23959778
chr9	23968342	23976623	23968351	23970004	23974987	23976619	97	23968335	23968341	23976624	23976630	23974849	23974868	+	80	23968349	23976620
chr9	23996131	24010317	23996143	23997655	24008803	24010313	97	23996126	23996130	24010318	24010322	23998152	23998202	-	82	23996139	24010311
chr9	24018285	24025926	24018285	24019513	24024698	24025926	96	---	---	---	---	24019720	24019738	-	78	24018285	24025923
chr9	24041063	24049312	24041063	24042715	24047661	24049312	98	---	---	---	---	24047525	24047565	+	75	24041063	24049310
chr9	24049540	24061841	24049540	24050260	24061122	24061841	95	---	---	---	---	24060579	24060610	+	78	24049540	24061839
chr9	24077796	24092109	24077796	24078825	24091071	24092109	96	---	---	---	---	24079389	24079408	-	75	24077804	24092107
chr9	24117223	24121293	24117223	24117529	24120987	24121293	95	---	---	---	---	24120814	24120834	+	71	---	---
chr9	24118305	24120987	24118305	24118729	24120562	24120987	93	---	---	---	---	24118782	24118829	-	70	24118312	24120981
chr9	24122084	24130936	24122084	24124137	24128894	24130936	96	---	---	---	---	24124345	24124375	-	77	24122085	24130933
chr9	24134248	24146158	24134248	24138509	24141894	24146158	99	---	---	---	---	---	---	0	--	24134251	24146146
chr9	24161927	24175639	24161937	24164997	24172532	24175632	96	24161921	24161926	24175640	24175645	24172156	24172179	+	75	24161940	24175635
chr9	24187788	24201686	24187788	24188766	24200708	24201686	96	---	---	---	---	24189159	24189180	-	77	---	---
chr9	24214467	24221922	24214467	24215236	24221187	24221922	92	---	---	---	---	24215487	24215506	-	85	---	---
chr9	24229178	24243466	24229185	24230217	24242425	24243460	97	24229173	24229177	24243467	24243471	24230762	24230778	-	70	24229185	24243458
chr9	24280725	24288655	24280725	24281963	24287421	24288655	97	---	---	---	---	24282196	24282214	-	78	24280728	24288652
chr9	24291205	24303234	24291205	24293522	24300914	24303234	97	---	---	---	---	24293640	24293653	-	78	---	---
chr9	24328622	24343819	24328629	24332568	24339872	24343812	99	24328617	24328621	24343820	24343824	24332844	24332878	-	71	24328623	24343806
chr9	24406731	24422029	24406731	24410834	24417971	24422029	96	---	---	---	---	24417783	24417801	+	78	24406731	24422015
chr9	24422822	24426807	24422822	24424575	24425055	24426807	99	---	---	---	---	24424646	24424659	-	71	---	---
chr9	24446102	24448212	24446104	24447119	24447167	24448200	90	24446096	24446101	24448213	24448218	---	---	0	--	---	---
chr9	24461638	24482120	24461638	24461951	24481807	24482120	97	---	---	---	---	24480910	24480928	+	78	24461644	24482111
chr9	24477497	24481621	24477497	24478404	24480714	24481621	99	---	---	---	---	---	---	0	--	24477507	24481619
chr9	24482258	24489302	24482258	24482838	24488722	24489302	95	---	---	---	---	24483118	24483131	-	71	24482273	24489300
chr9	24495697	24510316	24495697	24499555	24506239	24510316	94	---	---	---	---	24505906	24505937	+	75	---	---
chr9	24518769	24528132	24518783	24519991	24526915	24528127	93	24518764	24518768	24528133	24528137	24520324	24520337	-	71	24518783	24528127
chr9	24556244	24561954	24556244	24556511	24561687	24561954	97	---	---	---	---	24561585	24561614	+	73	24556244	24561952
chr9	24564311	24569571	24564325	24564767	24569115	24569557	99	24564306	24564310	24569572	24569576	24564809	24564878	-	74	24564325	24569563
chr9	24580091	24583536	24580091	24580308	24583315	24583536	86	---	---	---	---	24580366	24580389	-	75	---	---
chr9	24583806	24592562	24583806	24584011	24592357	24592562	95	---	---	---	---	24591939	24591950	+	83	---	---
chr9	24616306	24629508	24616313	24617852	24627957	24629495	97	24616301	24616305	24629509	24629513	24618225	24618309	-	78	24616309	24629493
chr9	24644767	24665280	24644767	24645571	24664480	24665280	95	---	---	---	---	24663677	24663729	+	77	---	---
chr9	24644767	24665991	24644767	24646282	24664480	24665991	96	---	---	---	---	24663677	24663729	+	77	24644769	24665989
chr9	24651590	24663638	24651597	24652063	24663166	24663632	99	24651583	24651589	24663639	24663645	24652278	24652295	-	77	24651603	24663630
chr9	24671488	24678726	24671488	24672664	24677539	24678726	90	---	---	---	---	24677296	24677316	+	71	24671498	24678722
chr9	24680310	24692725	24680311	24681017	24692019	24692725	98	24680304	24680309	24692726	24692731	24681524	24681568	-	75	24680311	24692722
chr9	24703517	24710796	24703517	24705455	24708866	24710796	96	---	---	---	---	24708695	24708713	+	84	---	---
chr9	24713251	24729629	24713264	24718662	24724163	24729622	90	24713245	24713250	24729630	24729635	24718822	24718870	-	75	24713255	24729616
chr9	24713963	24727918	24713963	24716950	24724879	24727918	89	---	---	---	---	24717299	24717323	-	72	---	---
chr9	24717755	24723260	24717755	24719097	24721953	24723260	90	---	---	---	---	24721919	24721940	+	72	24717756	24723258
chr9	24721953	24730070	24721953	24723260	24728716	24730070	93	---	---	---	---	24728563	24728645	+	75	24721954	24730068
chr9	24737905	24756884	24737905	24738797	24755998	24756884	93	---	---	---	---	24755394	24755423	+	70	24737908	24756866
chr9	24743435	24750266	24743439	24743831	24749865	24750257	97	24743430	24743434	24750267	24750271	24749837	24749849	+	84	---	---
chr9	24757784	24772466	24757784	24762153	24768077	24772466	96	---	---	---	---	24762365	24762384	-	75	24757785	24772461
chr9	24809459	24821546	24809459	24814845	24816207	24821546	97	---	---	---	---	24814857	24814876	-	85	---	---
chr9	24821568	24832817	24821568	24823637	24830751	24832817	95	---	---	---	---	24823980	24823993	-	78	24821576	24832815
chr9	24837642	24851182	24837654	24842599	24846228	24851171	98	24837637	24837641	24851183	24851187	24842750	24842771	-	77	24837652	24851181
chr9	24866469	24883628	24866469	24867032	24883065	24883628	96	---	---	---	---	24882268	24882310	+	76	---	---
chr9	24869637	24876988	24869637	24870548	24876075	24876988	96	---	---	---	---	24875839	24875868	+	83	24869644	24876986
chr9	24886704	24901004	24886704	24887713	24899996	24901004	99	---	---	---	---	24888309	24888327	-	73	24886707	24901002
chr9	24908712	24921560	24908712	24911560	24918713	24921560	98	---	---	---	---	24911681	24911711	-	74	---	---
chr9	24950257	24962209	24950261	24950721	24961738	24962198	98	24950252	24950256	24962210	24962214	24950936	24950953	-	72	24950261	24962206
chr9	24975182	24993055	24975182	24976396	24991819	24993055	96	---	---	---	---	24977148	24977168	-	80	24975182	24993052
chr9	24983620	24996429	24983625	24987043	24993054	24996418	92	24983615	24983619	24996430	24996434	24992926	24992946	+	76	---	---
chr9	24983625	24995804	24983625	24986429	24993054	24995804	92	---	---	---	---	24986622	24986678	-	70	---	---
chr9	25001530	25022021	25001530	25001778	25021773	25022021	94	---	---	---	---	25002653	25002671	-	78	---	---
chr9	25008171	25020015	25008171	25011528	25016658	25020015	99	---	---	---	---	25011716	25011739	-	70	25008171	25020011
chr9	25035504	25051410	25035504	25040094	25046762	25051410	94	---	---	---	---	25040336	25040352	-	88	25035505	25051408
chr9	25066846	25076269	25066853	25068366	25074760	25076261	97	25066841	25066845	25076270	25076274	25068637	25068676	-	75	25066853	25076268
chr9	25082030	25096280	25082030	25082482	25095829	25096280	95	---	---	---	---	25082961	25082982	-	72	25082041	25096277
chr9	25087917	25093879	25087917	25088973	25092840	25093879	93	---	---	---	---	25089113	25089131	-	84	---	---
chr9	25101979	25114017	25101979	25102443	25113553	25114017	98	---	---	---	---	25102658	25102675	-	77	25101983	25114015
chr9	25123603	25129977	25123603	25123712	25129868	25129977	97	---	---	---	---	25129606	25129628	+	91	25123603	25129962
chr9	25129973	25141923	25129973	25130433	25141474	25141923	96	---	---	---	---	25130648	25130665	-	77	25129973	25141921
chr9	25153058	25162174	25153064	25153468	25161756	25162160	95	25153053	25153057	25162175	25162179	25153804	25153845	-	83	---	---
chr9	25200440	25217316	25200440	25201486	25216262	25217316	98	---	---	---	---	25215607	25215627	+	71	25200440	25217314
chr9	25202147	25204742	25202147	25202556	25204333	25204742	99	---	---	---	---	25204272	25204285	+	71	25202149	25204736
chr9	25223802	25232398	25223802	25224382	25231819	25232398	94	---	---	---	---	25224551	25224567	-	82	---	---
chr9	25243592	25251659	25243592	25244751	25250538	25251659	92	---	---	---	---	25250303	25250322	+	80	25243594	25251657
chr9	25253674	25269098	25253674	25254203	25268566	25269098	91	---	---	---	---	25267975	25268055	+	72	---	---
chr9	25261760	25266540	25261760	25262371	25265929	25266540	94	---	---	---	---	25262457	25262476	-	85	---	---
chr9	25270501	25285519	25270501	25274284	25281736	25285519	97	---	---	---	---	25274618	25274645	-	82	25270513	25285517
chr9	25271071	25285451	25271071	25274216	25282306	25285451	97	---	---	---	---	25282055	25282075	+	71	25271080	25285440
chr9	25285519	25297418	25285519	25285651	25297286	25297418	95	---	---	---	---	25286110	25286122	-	84	25285524	25297416
chr9	25311223	25323524	25311223	25311948	25322800	25323524	95	---	---	---	---	25322336	25322348	+	84	25311230	25323522
chr9	25323757	25331824	25323757	25325408	25330176	25331824	97	---	---	---	---	25325513	25325553	-	75	25323757	25331822
chr9	25335512	25344903	25335512	25336758	25343654	25344903	95	---	---	---	---	25343410	25343425	+	81	25335517	25344901
chr9	25358717	25374484	25358717	25360200	25373022	25374484	94	---	---	---	---	25372380	25372416	+	72	---	---
chr9	25366117	25369983	25366117	25367245	25368853	25369983	97	---	---	---	---	25368794	25368815	+	72	25366120	25369981
chr9	25377778	25391756	25377778	25381755	25387487	25391756	89	---	---	---	---	25387235	25387251	+	76	25377778	25391753
chr9	25377778	25389005	25377778	25379331	25387487	25389005	95	---	---	---	---	25379347	25379379	-	84	---	---
chr9	25386056	25404885	25386056	25390107	25400782	25404885	96	---	---	---	---	25390565	25390591	-	77	25386060	25404874
chr9	25398279	25406083	25398279	25399516	25404880	25406083	93	---	---	---	---	25404665	25404679	+	73	25398289	25406080
chr9	25410525	25422126	25410525	25411848	25420803	25422126	98	---	---	---	---	25420471	25420494	+	75	25410525	25422122
chr9	25422126	25436384	25422126	25423115	25435395	25436384	98	---	---	---	---	25434832	25434848	+	70	25422126	25436382
chr9	25439454	25454609	25439464	25443379	25450693	25454607	96	25439448	25439453	25454610	25454615	25443568	25443585	-	77	25439455	25454605
chr9	25468057	25476339	25468057	25469700	25474683	25476339	94	---	---	---	---	25469935	25469950	-	75	25468058	25476337
chr9	25491333	25500595	25491333	25492853	25499096	25500595	95	---	---	---	---	25498808	25498827	+	70	25491333	25500593
chr9	25504912	25522789	25504912	25509164	25518537	25522789	88	---	---	---	---	25509436	25509458	-	86	---	---
chr9	25506841	25521033	25506841	25507408	25520466	25521033	90	---	---	---	---	25507926	25507940	-	73	25506843	25521015
chr9	25512405	25514927	25512405	25512848	25514465	25514927	90	---	---	---	---	25514387	25514416	+	76	25512407	25514925
chr9	25512848	25531506	25512848	25513467	25530887	25531506	93	---	---	---	---	25514228	25514244	-	70	25512852	25531488
chr9	25531506	25539125	25531506	25532736	25537895	25539125	96	---	---	---	---	25532979	25532993	-	80	25531506	25539123
chr9	25559694	25567750	25559694	25561143	25566301	25567750	97	---	---	---	---	25566165	25566210	+	76	---	---
chr9	25576591	25585050	25576591	25577814	25583830	25585050	95	---	---	---	---	25578061	25578073	-	84	25576592	25585047
chr9	25594008	25614519	25594012	25594728	25613795	25614511	97	25594001	25594007	25614520	25614526	25612933	25612946	+	85	25594009	25614508
chr9	25595105	25603371	25595105	25596386	25602109	25603371	95	---	---	---	---	25596602	25596617	-	87	25595106	25603368
chr9	25636433	25651341	25636433	25637596	25650178	25651341	98	---	---	---	---	25649641	25649670	+	80	25636433	25651337
chr9	25669879	25687498	25669879	25670591	25686787	25687498	95	---	---	---	---	25671373	25671388	-	87	25669890	25687495
chr9	25695502	25701619	25695502	25695921	25701200	25701619	85	---	---	---	---	25700972	25701028	+	73	25695512	25701616
chr9	25716297	25737438	25716297	25717180	25736554	25737438	98	---	---	---	---	25717928	25717982	-	76	25716307	25737435
chr9	25724145	25736554	25724145	25724841	25735858	25736554	99	---	---	---	---	25735308	25735353	+	78	25724145	25736552
chr9	25767561	25775522	25767561	25768897	25774180	25775522	96	---	---	---	---	25774027	25774091	+	84	25767561	25775518
chr9	25776689	25785928	25776695	25778209	25784410	25785925	97	25776684	25776688	25785929	25785933	25784119	25784138	+	70	25776693	25785926
chr9	25787520	25795602	25787520	25789567	25793552	25795601	96	25787515	25787519	25795603	25795607	25793427	25793449	+	82	25787520	25795598
chr9	25799417	25806958	25799425	25800064	25806306	25806945	94	25799411	25799416	25806959	25806964	25800361	25800377	-	76	---	---
chr9	25815758	25820708	25815758	25816143	25820325	25820708	95	---	---	---	---	25816158	25816198	-	70	25815758	25820706
chr9	25828942	25839361	25828944	25829120	25839172	25839348	97	25828935	25828941	25839362	25839368	25838904	25838931	+	82	25828944	25839352
chr9	25851247	25861513	25851247	25853139	25859613	25861513	97	---	---	---	---	25853234	25853245	-	83	25851252	25861511
chr9	25863830	25881524	25863830	25866982	25878372	25881524	98	---	---	---	---	25878123	25878145	+	82	---	---
chr9	25864745	25871907	25864755	25866237	25870420	25871905	92	25864738	25864744	25871908	25871914	25866340	25866362	-	78	25864746	25871902
chr9	25897808	25910988	25897808	25900738	25908056	25910988	97	---	---	---	---	25907709	25907733	+	88	---	---
chr9	25932022	25942983	25932022	25933078	25941932	25942983	93	---	---	---	---	25941656	25941676	+	80	25932024	25942979
chr9	25935740	25943804	25935740	25937059	25942464	25943804	97	---	---	---	---	25942309	25942372	+	82	25935740	25943802
chr9	25947085	25957886	25947100	25948141	25956840	25957881	95	25947080	25947084	25957887	25957891	25948551	25948576	-	76	25947098	25957878
chr9	25964230	25977632	25964230	25968140	25973744	25977632	92	---	---	---	---	25973527	25973547	+	76	25964239	25977630
chr9	25969106	25973655	25969106	25970760	25972002	25973655	93	---	---	---	---	25971919	25971935	+	76	25969107	25973653
chr9	25972531	25979623	25972531	25973024	25979130	25979623	97	---	---	---	---	25978964	25979021	+	70	---	---
chr9	26004357	26008627	26004357	26005490	26007494	26008627	94	---	---	---	---	26005550	26005574	-	72	---	---
chr9	26012356	26024047	26012356	26012766	26023637	26024047	98	---	---	---	---	26023113	26023164	+	71	26012356	26024045
chr9	26013680	26022760	26013680	26017467	26018977	26022760	98	---	---	---	---	26017550	26017566	-	82	---	---
chr9	26045709	26061686	26045709	26049205	26058200	26061686	94	---	---	---	---	26057957	26057971	+	73	26045713	26061671
chr9	26065237	26083954	26065237	26066402	26082761	26083949	94	26065231	26065236	26083955	26083960	26067164	26067203	-	70	26065249	26083948
chr9	26068415	26080358	26068415	26068868	26079897	26080358	93	---	---	---	---	26069285	26069310	-	73	26068415	26080355
chr9	26100751	26108163	26100751	26101460	26107457	26108163	90	---	---	---	---	26107201	26107229	+	79	26100751	26108156
chr9	26116013	26128872	26116013	26117246	26127653	26128872	93	---	---	---	---	26117693	26117723	-	83	26116015	26128870
chr9	26138116	26142896	26138121	26138665	26142346	26142890	96	26138110	26138115	26142897	26142902	26138759	26138797	-	71	26138130	26142888
chr9	26144032	26159581	26144032	26147864	26155764	26159581	94	---	---	---	---	26148206	26148222	-	88	---	---
chr9	26162321	26171643	26162321	26163837	26170127	26171643	98	---	---	---	---	26164106	26164125	-	75	26162321	26171641
chr9	26199262	26213776	26199262	26199958	26213078	26213775	97	26199250	26199261	26213777	26213788	26200565	26200590	-	80	26199262	26213773
chr9	26225311	26237157	26225311	26225769	26236700	26237157	91	---	---	---	---	26236394	26236411	+	72	---	---
chr9	26239561	26243906	26239572	26241736	26241742	26243896	97	26239552	26239560	26243907	26243915	---	---	0	--	---	---
chr9	26279165	26295956	26279165	26279480	26295643	26295956	94	---	---	---	---	26294894	26294924	+	70	---	---
chr9	26285797	26293131	26285797	26286443	26292485	26293131	96	---	---	---	---	26292299	26292333	+	74	26285805	26293129
chr9	26335719	26345074	26335729	26336942	26343836	26345070	97	26335714	26335718	26345075	26345079	26337257	26337285	-	72	26335728	26345068
chr9	26345736	26361299	26345736	26350105	26356877	26361299	93	---	---	---	---	26356701	26356718	+	77	26345736	26361294
chr9	26346187	26360324	26346187	26349198	26357328	26360324	95	---	---	---	---	26349447	26349466	-	70	---	---
chr9	26365172	26372456	26365183	26365287	26372344	26372448	96	26365167	26365171	26372457	26372461	26372247	26372267	+	71	---	---
chr9	26375015	26387444	26375015	26375728	26386732	26387444	97	---	---	---	---	26376242	26376279	-	73	26375015	26387441
chr9	26410162	26429788	26410162	26412447	26427502	26429788	97	---	---	---	---	26426825	26426861	+	70	---	---
chr9	26421417	26427502	26421417	26422384	26426534	26427502	98	---	---	---	---	26426472	26426499	+	82	26421417	26427500
chr9	26438135	26446381	26438135	26439772	26444722	26446381	94	---	---	---	---	26439861	26439875	-	80	26438135	26446378
chr9	26446762	26460453	26446762	26449864	26457335	26460453	98	---	---	---	---	26450149	26450162	-	85	---	---
chr9	26470134	26490719	26470134	26471810	26489041	26490719	98	---	---	---	---	26488415	26488461	+	87	26470140	26490717
chr9	26475298	26487182	26475298	26475759	26486721	26487182	99	---	---	---	---	26476222	26476234	-	76	26475298	26487179
chr9	26506973	26521474	26506973	26510890	26517551	26521474	98	---	---	---	---	26511110	26511131	-	81	26506973	26521472
chr9	26523536	26526029	26523536	26523651	26525914	26526029	95	---	---	---	---	26525840	26525851	+	75	26523539	26526025
chr9	26535892	26548460	26535892	26539352	26544993	26548460	85	---	---	---	---	---	---	0	--	---	---
chr9	26554623	26568926	26554638	26555683	26567878	26568923	99	26554618	26554622	26568927	26568931	26567466	26567487	+	77	26554636	26568921
chr9	26586177	26591511	26586177	26586360	26591328	26591511	98	---	---	---	---	26586386	26586445	-	80	26586179	26591509
chr9	26613397	26634219	26613397	26614768	26632847	26634219	96	---	---	---	---	26615325	26615343	-	78	26613400	26634208
chr9	26623625	26631894	26623633	26625291	26630231	26631888	96	26623620	26623624	26631895	26631899	26625385	26625425	-	73	26623633	26631893
chr9	26664656	26679149	26664656	26668573	26675219	26679149	97	---	---	---	---	26674978	26675000	+	82	26664657	26679147
chr9	26697600	26701765	26697600	26698136	26701231	26701765	90	---	---	---	---	26698229	26698265	-	78	26697600	26701759
chr9	26704990	26725079	26704997	26705698	26724389	26725074	94	26704985	26704989	26725080	26725084	26723549	26723578	+	70	26704998	26725071
chr9	26713805	26721507	26713805	26715081	26720217	26721507	97	---	---	---	---	26715310	26715338	-	86	26713806	26721496
chr9	26727934	26745772	26727934	26729964	26743542	26745772	86	---	---	---	---	26730566	26730641	-	72	---	---
chr9	26735352	26743554	26735357	26737009	26741888	26743542	97	26735344	26735351	26743555	26743562	26737104	26737144	-	75	26735357	26743549
chr9	26753754	26764434	26753754	26754497	26763692	26764434	98	---	---	---	---	26763324	26763340	+	76	---	---
chr9	26781516	26793585	26781516	26781976	26793124	26793585	96	---	---	---	---	26792578	26792620	+	72	26781516	26793583
chr9	26814562	26817665	26814562	26815429	26816798	26817665	92	---	---	---	---	26815442	26815455	-	71	26814569	26817659
chr9	26815102	26817057	26815107	26815931	26816225	26817048	92	26815097	26815101	26817058	26817062	26816163	26816180	+	83	---	---
chr9	26837717	26840888	26837717	26837993	26840611	26840888	97	---	---	---	---	26838073	26838090	-	88	26837719	26840882
chr9	26853932	26856980	26853932	26855456	26855456	26856980	99	---	---	---	---	---	---	0	--	---	---
chr9	26857691	26875069	26857691	26860565	26872201	26875069	95	---	---	---	---	26861051	26861075	-	76	---	---
chr9	26877864	26884923	26877864	26878467	26884320	26884923	97	---	---	---	---	26884189	26884207	+	78	26877869	26884904
chr9	26879082	26882303	26879082	26879377	26882007	26882303	96	---	---	---	---	26881924	26881945	+	81	26879083	26882291
chr9	26910669	26922628	26910678	26911138	26922161	26922621	98	26910664	26910668	26922629	26922633	26921789	26921808	+	75	26910678	26922619
chr9	26939101	26951518	26939107	26939803	26950812	26951508	98	26939094	26939100	26951519	26951525	26940299	26940353	-	70	26939107	26951512
chr9	26976688	26984725	26976703	26977059	26984375	26984719	92	26976683	26976687	26984726	26984730	26984107	26984121	+	73	26976692	26984719
chr9	26986471	26995066	26986486	26989705	26991425	26995064	85	26986466	26986470	26995067	26995071	---	---	0	--	26986472	26995049
chr9	27020829	27033185	27020829	27021517	27032497	27033185	99	---	---	---	---	27031948	27031992	+	77	27020829	27033183
chr9	27035236	27040742	27035236	27035879	27040099	27040742	98	---	---	---	---	27039946	27039959	+	71	27035248	27040726
chr9	27042356	27045192	27042356	27042955	27044593	27045192	98	---	---	---	---	27044501	27044517	+	76	27042357	27045189
chr9	27045458	27061583	27045458	27046092	27060949	27061583	95	---	---	---	---	27046774	27046786	-	76	27045460	27061581
chr9	27046484	27060425	27046484	27049828	27057100	27060425	97	---	---	---	---	27049975	27050005	-	77	---	---
chr9	27065700	27073889	27065700	27068881	27070697	27073889	99	---	---	---	---	27070608	27070623	+	87	27065700	27073887
chr9	27079942	27083551	27079942	27080226	27083267	27083551	94	---	---	---	---	---	---	0	--	27079960	27083539
chr9	27080292	27083110	27080294	27080903	27082501	27083110	94	27080287	27080291	27083111	27083115	---	---	0	--	27080292	27083096
chr9	27100293	27114856	27100306	27104255	27110923	27114849	97	27100287	27100292	27114857	27114862	27110683	27110704	+	81	27100294	27114852
chr9	27121704	27133750	27121706	27122175	27133274	27133743	98	27121697	27121703	27133751	27133757	27133047	27133064	+	77	27121712	27133744
chr9	27146694	27159056	27146694	27147385	27158365	27159056	99	---	---	---	---	27157817	27157862	+	78	27146695	27159054
chr9	27181879	27184109	27181891	27182427	27183558	27184094	94	27181874	27181878	27184110	27184114	27183532	27183549	+	72	---	---
chr9	27188798	27203296	27188798	27189774	27202312	27203288	95	27188792	27188797	27203297	27203302	27190344	27190357	-	71	27188803	27203279
chr9	27207231	27221768	27207243	27211170	27217839	27221767	99	27207226	27207230	27221769	27221773	27217598	27217619	+	81	27207231	27221762
chr9	27226528	27230046	27226528	27227133	27229442	27230046	93	---	---	---	---	---	---	0	--	---	---
chr9	27234155	27248517	27234155	27237267	27245438	27248517	96	---	---	---	---	27237588	27237608	-	95	---	---
chr9	27257297	27270544	27257297	27260245	27267597	27270544	97	---	---	---	---	27267457	27267483	+	70	---	---
chr9	27282475	27287597	27282475	27283111	27286961	27287597	95	---	---	---	---	---	---	0	--	27282482	27287589
chr9	27288579	27291840	27288587	27289428	27290974	27291831	92	27288573	27288578	27291841	27291846	27289439	27289456	-	83	27288591	27291837
chr9	27311074	27313752	27311074	27311589	27313237	27313752	95	---	---	---	---	27311670	27311683	-	71	27311092	27313748
chr9	27318229	27324480	27318229	27318976	27323732	27324480	93	---	---	---	---	27323715	27323728	+	71	---	---
chr9	27328263	27337597	27328263	27329980	27335882	27337597	97	---	---	---	---	27335641	27335662	+	81	---	---
chr9	27372721	27386244	27372731	27377705	27381261	27386235	99	27372715	27372720	27386245	27386250	27377849	27377870	-	72	27372721	27386243
chr9	27400360	27414563	27400360	27401403	27413520	27414563	99	---	---	---	---	27413030	27413049	+	75	27400360	27414561
chr9	27423830	27434488	27423830	27424598	27433718	27434488	95	---	---	---	---	27425021	27425043	-	86	27423841	27434480
chr9	27429780	27446906	27429780	27433670	27443026	27446906	98	---	---	---	---	27434076	27434089	-	71	27429792	27446895
chr9	27437188	27456450	27437188	27437551	27456086	27456450	94	---	---	---	---	27438432	27438451	-	80	27437196	27456448
chr9	27437847	27445146	27437847	27439093	27443909	27445146	96	---	---	---	---	27439259	27439272	-	78	27437847	27445145
chr9	27471784	27474417	27471784	27472080	27474121	27474417	94	---	---	---	---	27474090	27474106	+	70	27471786	27474406
chr9	27480128	27485345	27480128	27481147	27484346	27485345	92	---	---	---	---	27481166	27481179	-	71	27480128	27485341
chr9	27482947	27491160	27482947	27484134	27489973	27491160	99	---	---	---	---	27489893	27489910	+	77	27482948	27491151
chr9	27490680	27494043	27490690	27491502	27493221	27494033	98	27490670	27490679	27494044	27494053	27491566	27491579	-	71	27490681	27494035
chr9	30694939	30703805	30694939	30695731	30703031	30703805	88	---	---	---	---	30695896	30695909	-	78	30694943	30703797
chr9	30704367	30713930	30704367	30705035	30713268	30713930	93	---	---	---	---	30712965	30712990	+	84	30704383	30713916
chr9	30705460	30713131	30705460	30706904	30711688	30713131	98	---	---	---	---	30707114	30707132	-	73	30705460	30713123
chr9	30715857	30719196	30715857	30716230	30718823	30719196	96	---	---	---	---	30718711	30718742	+	84	---	---
chr9	30720469	30724464	30720469	30722319	30722610	30724464	97	---	---	---	---	30722512	30722536	+	76	30720470	30724460
chr9	30722126	30738841	30722126	30722888	30738079	30738841	88	---	---	---	---	30723556	30723573	-	77	30722132	30738839
chr9	30727181	30741448	30727181	30728915	30739713	30741448	98	---	---	---	---	30739566	30739586	+	71	30727184	30741446
chr9	30729650	30736194	30729650	30731665	30734184	30736194	99	---	---	---	---	---	---	0	--	---	---
chr9	30744763	30759812	30744763	30745438	30759137	30759812	96	---	---	---	---	30758564	30758593	+	70	30744765	30759807
chr9	30745895	30758025	30745895	30746352	30757569	30758025	99	---	---	---	---	30757336	30757353	+	77	30745895	30758023
chr9	30760412	30763626	30760412	30761112	30762926	30763626	96	---	---	---	---	30762870	30762888	+	78	30760413	30763618
chr9	30773303	30776694	30773304	30773798	30776194	30776689	97	30773298	30773302	30776695	30776699	30773831	30773864	-	76	30773305	30776686
chr9	30780627	30794527	30780638	30781826	30793375	30794527	92	30780621	30780626	30794528	30794533	30792851	30792887	+	72	30780636	30794522
chr9	30813377	30827870	30813377	30817620	30823626	30827870	99	---	---	---	---	30817893	30817905	-	100	30813378	30827865
chr9	30828968	30833359	30828976	30829317	30833018	30833359	95	30828961	30828967	30833360	30833366	30832877	30832890	+	71	30828986	30833352
chr9	30835622	30855452	30835622	30836174	30854901	30855452	93	---	---	---	---	30836338	30836355	-	83	30835633	30855440
chr9	30836588	30853789	30836594	30836930	30853453	30853789	99	30836582	30836587	30853790	30853795	30837575	30837608	-	70	30836594	30853783
chr9	30836930	30851078	30836930	30837919	30850089	30851078	99	---	---	---	---	30849521	30849537	+	70	30836930	30851076
chr9	30853175	30871297	30853175	30853835	30870649	30871297	93	---	---	---	---	30869840	30869858	+	78	---	---
chr9	30857686	30859410	30857686	30858566	30858605	30859410	85	---	---	---	---	---	---	0	--	30857691	30859408
chr9	30862443	30873746	30862443	30863795	30872393	30873743	96	30862438	30862442	30873747	30873751	30872051	30872068	+	77	30862450	30873744
chr9	30862974	30873050	30862983	30863934	30872088	30873039	95	30862965	30862973	30873051	30873059	30872051	30872068	+	77	---	---
chr9	30878381	30882487	30878381	30879410	30881458	30882487	99	---	---	---	---	30879430	30879446	-	70	30878385	30882485
chr9	30887450	30890777	30887450	30889089	30889136	30890777	97	---	---	---	---	---	---	0	--	30887453	30890775
chr9	30895595	30900362	30895601	30896137	30899817	30900353	98	30895590	30895594	30900363	30900367	30899748	30899765	+	83	30895613	30900360
chr9	30902680	30906342	30902681	30903976	30905041	30906336	97	30902675	30902679	30906343	30906347	---	---	0	--	---	---
chr9	30903369	30905636	30903369	30904120	30904886	30905636	94	---	---	---	---	30904859	30904882	+	75	30903374	30905629
chr9	30907510	30928992	30907510	30913113	30923389	30928992	99	---	---	---	---	30913558	30913578	-	71	30907519	30928982
chr9	30930270	30932432	30930273	30931008	30931687	30932422	94	30930262	30930269	30932433	30932440	30931070	30931086	-	70	30930270	30932429
chr9	30938728	30940406	30938734	30939149	30939991	30940406	93	30938718	30938727	30940407	30940416	30939171	30939188	-	77	30938729	30940391
chr9	30943689	30948230	30943699	30944147	30947778	30948226	99	30943684	30943688	30948231	30948235	30944296	30944309	-	71	30943690	30948229
chr9	30944115	30946673	30944115	30944407	30946382	30946673	94	---	---	---	---	---	---	0	--	30944116	30946671
chr9	30964821	30975156	30964821	30966734	30973245	30975156	99	---	---	---	---	30966740	30966782	-	72	30964822	30975147
chr9	30982821	30984830	30982821	30983711	30983940	30984830	95	---	---	---	---	30983851	30983864	+	78	30982831	30984828
chr9	30993131	31012786	30993142	30996595	31009326	31012786	88	30993125	30993130	31012787	31012792	30997187	30997200	-	100	30993135	31012767
chr9	30999931	31007570	30999931	31000778	31006703	31007570	90	---	---	---	---	31006681	31006697	+	82	30999932	31007557
chr9	31000774	31006720	31000774	31001895	31005599	31006720	99	---	---	---	---	31001926	31001953	-	82	31000774	31006715
chr9	31014996	31030830	31014996	31019581	31026248	31030830	97	---	---	---	---	31026063	31026080	+	77	31014996	31030828
chr9	31052487	31058351	31052487	31052939	31057879	31058351	91	---	---	---	---	31052995	31053008	-	71	31052504	31058345
chr9	31079420	31086378	31079420	31079898	31085892	31086370	96	31079414	31079419	31086379	31086384	31085691	31085707	+	70	31079430	31086361
chr9	31088539	31103950	31088545	31088940	31103545	31103936	91	31088534	31088538	31103951	31103955	31102954	31102994	+	70	---	---
chr9	31121323	31129940	31121323	31122705	31128511	31129940	93	---	---	---	---	31128412	31128431	+	70	---	---
chr9	31131698	31135943	31131698	31133819	31133818	31135943	96	---	---	---	---	---	---	0	--	31131699	31135932
chr9	31136031	31138890	31136031	31137297	31137625	31138890	94	---	---	---	---	31137585	31137608	+	79	31136042	31138872
chr9	31137908	31139567	31137908	31138504	31138971	31139567	94	---	---	---	---	---	---	0	--	---	---
chr9	31145683	31150286	31145683	31147207	31148763	31150286	93	---	---	---	---	---	---	0	--	31145687	31150285
chr9	31152115	31156135	31152115	31153312	31154938	31156135	99	---	---	---	---	31154919	31154936	+	77	---	---
chr9	31156155	31158993	31156163	31157400	31157756	31158993	94	31156149	31156154	31158994	31158999	31157675	31157697	+	73	31156169	31158986
chr9	31163972	31169314	31163972	31164645	31168643	31169314	97	---	---	---	---	31168611	31168629	+	78	---	---
chr9	31171883	31174631	31171883	31172522	31173993	31174631	95	---	---	---	---	31173907	31173925	+	78	31171896	31174627
chr9	31184154	31186104	31184161	31184528	31185737	31186101	91	31184148	31184153	31186105	31186110	31185638	31185664	+	77	31184160	31186101
chr9	31191222	31205489	31191222	31192284	31204429	31205489	95	---	---	---	---	31192846	31192864	-	73	31191222	31205486
chr9	31212497	31219783	31212498	31213164	31219108	31219776	94	31212491	31212496	31219784	31219789	31218879	31218908	+	80	31212499	31219780
chr9	31212498	31220610	31212498	31213999	31219108	31220610	95	---	---	---	---	31214123	31214155	-	78	31212499	31220608
chr9	31226059	31230356	31226059	31226605	31229811	31230356	94	---	---	---	---	31229792	31229809	+	77	31226063	31230342
chr9	31248635	31269002	31248635	31251183	31266456	31269002	85	---	---	---	---	31251859	31251892	-	70	---	---
chr9	31269003	31275671	31269003	31270196	31274477	31275671	95	---	---	---	---	31270357	31270410	-	74	31269003	31275669
chr9	31277933	31287148	31277933	31279518	31285563	31287148	99	---	---	---	---	31279613	31279640	-	78	31277933	31287146
chr9	31342292	31356954	31342292	31342756	31356490	31356954	99	---	---	---	---	31343041	31343058	-	72	31342293	31356949
chr9	31350523	31355970	31350523	31353245	31353248	31355970	99	---	---	---	---	---	---	0	--	---	---
chr9	31358351	31378615	31358351	31358923	31378031	31378603	96	31358345	31358350	31378616	31378621	31359846	31359877	-	78	31358351	31378597
chr9	31362682	31370400	31362682	31363811	31369271	31370400	97	---	---	---	---	31363921	31363973	-	71	---	---
chr9	31363828	31373456	31363828	31364210	31373042	31373456	90	---	---	---	---	31364401	31364441	-	75	31363833	31373446
chr9	31387019	31407073	31387019	31388108	31406005	31407073	96	---	---	---	---	31388924	31388988	-	83	31387035	31407071
chr9	31391019	31402993	31391020	31391484	31402528	31402992	99	31391012	31391018	31402994	31403000	31391769	31391786	-	72	31391021	31402987
chr9	31410860	31420604	31410860	31411361	31420071	31420604	91	---	---	---	---	31419635	31419648	+	71	31410864	31420602
chr9	31425084	31440719	31425084	31425656	31440147	31440719	96	---	---	---	---	31426334	31426351	-	72	31425084	31440713
chr9	31434075	31441802	31434075	31435164	31440713	31441802	98	---	---	---	---	31440511	31440568	+	70	31434091	31441800
chr9	31452193	31460777	31452193	31454821	31458084	31460777	95	---	---	---	---	31454974	31454985	-	83	31452199	31460775
chr9	31466579	31474887	31466579	31468243	31473250	31474887	92	---	---	---	---	31473116	31473155	+	72	31466580	31474880
chr9	31489671	31504274	31489671	31493635	31500301	31504264	99	31489665	31489670	31504275	31504280	31500059	31500080	+	81	31489671	31504271
chr9	31509159	31513487	31509159	31509587	31513057	31513487	86	---	---	---	---	---	---	0	--	---	---
chr9	31529834	31543442	31529837	31534810	31538458	31543433	99	31529827	31529833	31543443	31543449	31534954	31534975	-	72	31529838	31543438
chr9	31557581	31565101	31557587	31558847	31563827	31565088	95	31557576	31557580	31565102	31565106	31563580	31563603	+	75	31557587	31565083
chr9	31561390	31572563	31561390	31564278	31569706	31572563	86	---	---	---	---	31569474	31569491	+	94	---	---
chr9	31585755	31599780	31585756	31586805	31598719	31599767	96	31585750	31585754	31599781	31599785	31587341	31587357	-	70	31585757	31599766
chr9	31603342	31611628	31603342	31604997	31609977	31611628	98	---	---	---	---	31609841	31609881	+	75	31603342	31611626
chr9	31661945	31670817	31661945	31662801	31669965	31670817	96	---	---	---	---	31663084	31663111	-	75	31661946	31670807
chr9	31673219	31684358	31673219	31673761	31683816	31684358	99	---	---	---	---	31674232	31674258	-	74	---	---
chr9	31701267	31713667	31701270	31701962	31712966	31713658	96	31701261	31701266	31713668	31713673	31702488	31702512	-	80	31701270	31713656
chr9	31730407	31741295	31730407	31730719	31740973	31741295	86	---	---	---	---	31740533	31740558	+	73	---	---
chr9	31737806	31749384	31737810	31738611	31748577	31749379	92	31737801	31737805	31749385	31749389	31739003	31739022	-	85	31737813	31749368
chr9	31769741	31777670	31769741	31770980	31776432	31777670	98	---	---	---	---	31771227	31771239	-	76	31769742	31777665
chr9	31795164	31802082	31795164	31796430	31800816	31802082	97	---	---	---	---	31800663	31800674	+	75	31795166	31802072
chr9	31795164	31801645	31795164	31795993	31800816	31801645	97	---	---	---	---	31796110	31796124	-	73	31795166	31801643
chr9	31828156	31841697	31828157	31828466	31841385	31841694	95	31828151	31828155	31841698	31841702	31840829	31840845	+	70	31828160	31841686
chr9	31844860	31859319	31844860	31849094	31855102	31859319	98	---	---	---	---	31849370	31849382	-	100	31844860	31859317
chr9	31863190	31884656	31863190	31863908	31883939	31884656	95	---	---	---	---	31864834	31864847	-	78	31863190	31884653
chr9	31866162	31875340	31866162	31867753	31873749	31875340	99	---	---	---	---	31867843	31867870	-	78	31866163	31875337
chr9	31885254	31892999	31885254	31886419	31891825	31892999	95	31885249	31885253	31893000	31893004	31891599	31891618	+	80	31885255	31892981
chr9	31911052	31929670	31911052	31915014	31925757	31929670	92	---	---	---	---	31925249	31925276	+	75	---	---
chr9	31912785	31920812	31912785	31916780	31916816	31920812	99	---	---	---	---	---	---	0	--	31912787	31920810
chr9	31935412	31953712	31935412	31936408	31952718	31953712	97	---	---	---	---	31937039	31937059	-	71	31935415	31953707
chr9	31961517	31977494	31961517	31961708	31977303	31977494	96	---	---	---	---	31962156	31962173	-	72	31961517	31977492
chr9	31966592	31975801	31966592	31968175	31974216	31975801	99	---	---	---	---	31974093	31974120	+	78	31966592	31975799
chr9	32008323	32020694	32008323	32009024	32019990	32020685	97	32008318	32008322	32020695	32020699	32009516	32009573	-	70	32008324	32020683
chr9	32036546	32049958	32036546	32039657	32046844	32049955	99	32036541	32036545	32049959	32049963	32046486	32046505	+	70	32036546	32049942
chr9	32075622	32082619	32075622	32077880	32080358	32082619	85	---	---	---	---	32080235	32080266	+	75	---	---
chr9	32078726	32088297	32078738	32079425	32087599	32088287	89	32078719	32078725	32088298	32088304	32079666	32079684	-	78	32078731	32088291
chr9	32082137	32086020	32082137	32083795	32084402	32086020	85	---	---	---	---	---	---	0	--	32082137	32086018
chr9	32088286	32102797	32088286	32092206	32098876	32102797	98	---	---	---	---	32098635	32098656	+	81	32088286	32102793
chr9	32104660	32113329	32104660	32105890	32112093	32113329	93	---	---	---	---	32106183	32106201	-	78	32104664	32113326
chr9	32121592	32129562	32121592	32122822	32128330	32129562	96	---	---	---	---	32128088	32128106	+	78	32121592	32129560
chr9	32121592	32129117	32121592	32122377	32128330	32129117	96	---	---	---	---	32122608	32122627	-	70	32121592	32129115
chr9	32132147	32146130	32132147	32135892	32142349	32146130	94	---	---	---	---	32142029	32142050	+	81	32132151	32146127
chr9	32149136	32161720	32149148	32150387	32160473	32161712	99	32149131	32149135	32161721	32161725	32150611	32150625	-	86	---	---
chr9	32150424	32159144	32150424	32151257	32158310	32159144	98	---	---	---	---	32158151	32158168	+	72	32150427	32159141
chr9	32173260	32184958	32173260	32175846	32182345	32184958	88	---	---	---	---	32176046	32176142	-	74	---	---
chr9	32180209	32197274	32180213	32180872	32196614	32197273	95	32180204	32180208	32197275	32197279	32195826	32195855	+	93	32180213	32197261
chr9	32181502	32189591	32181502	32182844	32188250	32189591	98	---	---	---	---	32188095	32188158	+	82	32181502	32189588
chr9	32197255	32206466	32197265	32198850	32204866	32206451	99	32197250	32197254	32206467	32206471	32198945	32198972	-	78	32197258	32206452
chr9	32223551	32232953	32223551	32224337	32232168	32232953	99	---	---	---	---	32224626	32224648	-	73	32223557	32232949
chr9	32242879	32263322	32242879	32244134	32262067	32263322	95	---	---	---	---	32244986	32245023	-	73	---	---
chr9	32252249	32264893	32252249	32253722	32263421	32264893	93	32252241	32252248	32264894	32264901	32263016	32263033	+	77	---	---
chr9	32265060	32278264	32265060	32266615	32276724	32278264	94	---	---	---	---	32266988	32267072	-	78	32265068	32278262
chr9	32282243	32290437	32282243	32283879	32288828	32290437	93	---	---	---	---	32288693	32288733	+	75	32282243	32290435
chr9	32323045	32344671	32323045	32323532	32344185	32344671	94	---	---	---	---	32343209	32343233	+	72	32323054	32344667
chr9	32323045	32344671	32323045	32323532	32344185	32344671	94	---	---	---	---	32343209	32343233	+	72	32323054	32344667
chr9	32328000	32336031	32328004	32329212	32334791	32336020	95	32327995	32327999	32336032	32336036	32334549	32334567	+	78	32328000	32336017
chr9	32353479	32361402	32353479	32354823	32360051	32361402	97	---	---	---	---	32359877	32359952	+	77	32353479	32361397
chr9	32365876	32381872	32365876	32366178	32381569	32381872	94	---	---	---	---	32380877	32380900	+	70	---	---
chr9	32375449	32382645	32375449	32376226	32381866	32382645	94	---	---	---	---	32376465	32376487	-	91	32375450	32382643
chr9	32394366	32415486	32394366	32394673	32415179	32415486	98	---	---	---	---	32395523	32395552	-	80	32394366	32415471
chr9	32396517	32408174	32396517	32399028	32405651	32408174	96	---	---	---	---	32405392	32405408	+	82	32396517	32408169
chr9	32416297	32428996	32416304	32418089	32427386	32428996	88	32416292	32416296	32428997	32429001	32427205	32427223	+	73	32416310	32428994
chr9	32459471	32468750	32459471	32463787	32464438	32468750	99	---	---	---	---	---	---	0	--	---	---
chr9	32461062	32467561	32461062	32462599	32466029	32467561	99	---	---	---	---	32462705	32462738	-	70	32461074	32467558
chr9	32491835	32502984	32491835	32492779	32502048	32502984	86	---	---	---	---	32501944	32501963	+	75	---	---
chr9	32506863	32516217	32506863	32508097	32514983	32516217	98	---	---	---	---	32508381	32508393	-	84	32506864	32516215
chr9	32541807	32549662	32541807	32543130	32548332	32549662	95	---	---	---	---	32548174	32548241	+	77	32541807	32549660
chr9	32551097	32569642	32551097	32551558	32569181	32569642	96	---	---	---	---	32568419	32568442	+	87	32551098	32569640
chr9	32554670	32562319	32554670	32555595	32561396	32562319	97	---	---	---	---	32561106	32561163	+	72	32554671	32562314
chr9	32582704	32600587	32582704	32583108	32600197	32600587	91	---	---	---	---	32599376	32599418	+	76	---	---
chr9	32588456	32597082	32588456	32591159	32594367	32597082	98	---	---	---	---	32591231	32591245	-	80	32588457	32597077
chr9	32620429	32627755	32620434	32621719	32626467	32627751	98	32620423	32620428	32627756	32627761	32621870	32621937	-	70	32620430	32627748
chr9	32662147	32668346	32662147	32664798	32665695	32668346	97	---	---	---	---	32664860	32664888	-	72	32662150	32668341
chr9	32669783	32679546	32669785	32670596	32678735	32679546	98	32669778	32669782	32679547	32679551	32678474	32678507	+	70	32669801	32679535
chr9	32670794	32678407	32670794	32672052	32677122	32678407	96	---	---	---	---	32672291	32672306	-	87	32670794	32678405
chr9	32680865	32697392	32680870	32681326	32696924	32697381	93	32680859	32680864	32697393	32697398	32696144	32696180	+	83	32680870	32697389
chr9	32682915	32692165	32682915	32684433	32690647	32692165	98	---	---	---	---	32690395	32690427	+	78	32682916	32692163
chr9	32704363	32719830	32704363	32708720	32715358	32719823	95	32704358	32704362	32719831	32719835	32715099	32715134	+	75	32704363	32719829
chr9	32754172	32762364	32754180	32755553	32760984	32762359	96	32754167	32754171	32762365	32762369	32755760	32755779	-	80	32754178	32762357
chr9	32769312	32777388	32769312	32769475	32777228	32777388	90	---	---	---	---	32769817	32769833	-	76	32769314	32777373
chr9	32771368	32776622	32771371	32771494	32776497	32776621	93	32771363	32771367	32776623	32776627	32776416	32776436	+	71	---	---
chr9	32777955	32783587	32777955	32778193	32783350	32783587	92	---	---	---	---	32778257	32778298	-	73	32777965	32783585
chr9	32796617	32800080	32796625	32797355	32799345	32800076	99	32796612	32796616	32800081	32800085	32799288	32799324	+	81	32796618	32800075
chr9	32807979	32821311	32807979	32811259	32818149	32821311	95	---	---	---	---	32817815	32817838	+	75	32807979	32821309
chr9	32849529	32851974	32849529	32849717	32851786	32851974	97	---	---	---	---	32849728	32849747	-	80	32849538	32851972
chr9	32861494	32868998	32861494	32862404	32868088	32868998	98	---	---	---	---	32867803	32867841	+	79	---	---
chr9	32871075	32891766	32871075	32871222	32891621	32891766	94	---	---	---	---	32872175	32872212	-	73	---	---
chr9	32875822	32890877	32875837	32876864	32889820	32890868	95	32875817	32875821	32890878	32890882	32889231	32889261	+	70	32875838	32890874
chr9	32881062	32884993	32881062	32881612	32884442	32884993	97	---	---	---	---	32884348	32884371	+	75	32881066	32884988
chr9	32891754	32904206	32891766	32892481	32903485	32904200	97	32891749	32891753	32904207	32904211	32902934	32902969	+	72	32891766	32904198
chr9	32909203	32922298	32909213	32909851	32921664	32922295	90	32909198	32909202	32922299	32922303	32910306	32910387	-	74	---	---
chr9	32918439	32926573	32918439	32919169	32925826	32926573	92	---	---	---	---	32919468	32919489	-	81	---	---
chr9	32941273	32944691	32941273	32941504	32944460	32944691	91	---	---	---	---	32944314	32944343	+	70	---	---
chr9	32946183	32952299	32946183	32947133	32951357	32952299	87	---	---	---	---	32951240	32951263	+	79	32946186	32952295
chr9	32947134	32963546	32947134	32947780	32962898	32963546	97	---	---	---	---	32948131	32948148	-	72	32947134	32963544
chr9	32947789	32954727	32947789	32948389	32954127	32954727	97	---	---	---	---	32953994	32954032	+	74	32947789	32954724
chr9	32964421	32969277	32964421	32964747	32968950	32969277	96	---	---	---	---	32964892	32964919	-	71	---	---
chr9	32981792	32994593	32981792	32983469	32992917	32994593	98	---	---	---	---	32983633	32983651	-	73	---	---
chr9	33014079	33017143	33014079	33015132	33016080	33017143	88	---	---	---	---	---	---	0	--	---	---
chr9	33017140	33029346	33017140	33017869	33028618	33029346	95	---	---	---	---	33028094	33028112	+	78	33017143	33029344
chr9	33048304	33061182	33048304	33050585	33058901	33061182	98	---	---	---	---	33050841	33050857	-	82	33048304	33061173
chr9	33050581	33072046	33050581	33052229	33070398	33072046	99	---	---	---	---	33069642	33069668	+	77	33050582	33072043
chr9	33061173	33070399	33061173	33062769	33068803	33070399	99	---	---	---	---	33068690	33068717	+	78	33061179	33070396
chr9	33072502	33082101	33072502	33072962	33081641	33082101	99	---	---	---	---	33073177	33073194	-	77	33072502	33082099
chr9	33105951	33119837	33105958	33108604	33117177	33119831	93	33105943	33105950	33119838	33119845	33116853	33116873	+	76	33105954	33119829
chr9	33108606	33126319	33108606	33108869	33126056	33126319	93	---	---	---	---	33109671	33109700	-	83	---	---
chr9	33119827	33132160	33119827	33120777	33131199	33132160	87	---	---	---	---	33121054	33121072	-	73	---	---
chr9	33139549	33147878	33139549	33141204	33146255	33147878	94	---	---	---	---	33141297	33141334	-	76	33139549	33147874
chr9	33149647	33157939	33149647	33151301	33156285	33157939	95	---	---	---	---	33156151	33156191	+	73	33149648	33157937
chr9	33177504	33187654	33177512	33179172	33185988	33187647	97	33177499	33177503	33187655	33187659	33185674	33185701	+	85	33177504	33187653
chr9	33177512	33187361	33177512	33178885	33185988	33187361	97	---	---	---	---	33185674	33185701	+	85	33177512	33187353
chr9	33194685	33209263	33194685	33198634	33205297	33209263	98	---	---	---	---	33205056	33205077	+	81	33194686	33209261
chr9	33211504	33219168	33211504	33212782	33217895	33219168	97	---	---	---	---	33212922	33212940	-	84	33211504	33219166
chr9	33221809	33235155	33221809	33222632	33234311	33235155	93	---	---	---	---	33233727	33233750	+	87	---	---
chr9	33246905	33268245	33246905	33248430	33266710	33268234	96	33246900	33246904	33268246	33268250	33249185	33249237	-	73	33246905	33268239
chr9	33252366	33264263	33252366	33252830	33263799	33264263	99	---	---	---	---	33253294	33253306	-	76	33252369	33264261
chr9	33268228	33276074	33268228	33270134	33274133	33276074	90	---	---	---	---	33270207	33270232	-	73	33268243	33276072
chr9	33279447	33284522	33279447	33279743	33284227	33284522	87	---	---	---	---	33284071	33284108	+	71	33279452	33284513
chr9	33348633	33356505	33348633	33349781	33355358	33356505	96	---	---	---	---	33350031	33350060	-	73	---	---
chr9	33371518	33379770	33371518	33373151	33378138	33379770	97	---	---	---	---	33373244	33373283	-	75	---	---
chr9	33389601	33403230	33389601	33393557	33399291	33403230	96	---	---	---	---	33393817	33393831	-	73	33389601	33403227
chr9	33389781	33403223	33389795	33393537	33399485	33403218	96	33389775	33389780	33403224	33403229	33393797	33393811	-	80	---	---
chr9	33411426	33413992	33411426	33411847	33413572	33413992	95	---	---	---	---	33411911	33411922	-	75	33411426	33413989
chr9	33426924	33436393	33426924	33427235	33436082	33436393	96	---	---	---	---	33435792	33435813	+	81	33426924	33436374
chr9	33455738	33476257	33455738	33456401	33475561	33476257	91	---	---	---	---	33457027	33457041	-	73	33455738	33476253
chr9	33465771	33474031	33465771	33467411	33472377	33474031	97	---	---	---	---	33472241	33472281	+	75	33465771	33474029
chr9	33525199	33537141	33525210	33525667	33536682	33537139	98	33525193	33525198	33537142	33537147	33536377	33536394	+	72	33525208	33537137
chr9	33568733	33577121	33568742	33570288	33575563	33577110	97	33568727	33568732	33577122	33577127	33570537	33570549	-	84	---	---
chr9	33584896	33605255	33584896	33585606	33604545	33605255	97	---	---	---	---	33586429	33586458	-	70	33584896	33605253
chr9	33589801	33597711	33589801	33591028	33596465	33597711	95	---	---	---	---	33591251	33591269	-	78	33589802	33597708
chr9	33613635	33622594	33613635	33614851	33621379	33622594	93	---	---	---	---	33615151	33615171	-	80	33613636	33622592
chr9	33632006	33647483	33632006	33632287	33647202	33647483	95	---	---	---	---	33632889	33632908	-	70	33632013	33647478
chr9	33640305	33642796	33640305	33640661	33642435	33642791	97	33640300	33640304	33642797	33642801	33640725	33640736	-	75	---	---
chr9	33651164	33658767	33651164	33652429	33657487	33658767	96	---	---	---	---	33657248	33657268	+	71	33651164	33658765
chr9	33727358	33739702	33727358	33728074	33738987	33739702	95	---	---	---	---	33738441	33738455	+	80	33727358	33739700
chr9	33775670	33780804	33775670	33776065	33780408	33780804	96	---	---	---	---	33776154	33776219	-	72	33775670	33780802
chr9	33795333	33809794	33795333	33799195	33805932	33809794	98	---	---	---	---	33799442	33799466	-	76	---	---
chr9	33812131	33814828	33812131	33812622	33814335	33814828	98	---	---	---	---	33812628	33812646	-	73	33812132	33814818
chr9	33815385	33823218	33815392	33816623	33822004	33823213	94	33815372	33815384	33823219	33823231	33821762	33821780	+	78	33815392	33823211
chr9	33827219	33836413	33827220	33828389	33835186	33836413	91	33827214	33827218	33836414	33836418	33828639	33828654	-	81	33827221	33836411
chr9	33842813	33862479	33842813	33843626	33861666	33862479	95	---	---	---	---	33844491	33844509	-	78	33842817	33862477
chr9	33849629	33861671	33849643	33850103	33861209	33861669	99	33849624	33849628	33861672	33861676	33860976	33860993	+	77	33849639	33861667
chr9	33876613	33879390	33876613	33877233	33878772	33879390	87	---	---	---	---	33877311	33877333	-	73	33876614	33879388
chr9	33883325	33904382	33883331	33884601	33903097	33904368	95	33883320	33883324	33904383	33904387	33902514	33902532	+	78	33883331	33904365
chr9	33884613	33897599	33884627	33885936	33896277	33897591	93	33884607	33884612	33897600	33897605	33885975	33885997	-	78	---	---
chr9	33907249	33914848	33907249	33908201	33913879	33914848	94	---	---	---	---	33913632	33913695	+	79	33907264	33914844
chr9	33930925	33939884	33930925	33932141	33938668	33939884	94	---	---	---	---	33932441	33932461	-	80	33930926	33939882
chr9	33943268	33948061	33943268	33943455	33947874	33948061	97	---	---	---	---	33947815	33947842	+	82	33943271	33948058
chr9	33957322	33974099	33957322	33957678	33973738	33974094	97	33957317	33957321	33974100	33974104	33957965	33957982	-	72	---	---
chr9	33958937	33973235	33958941	33959984	33972179	33973222	99	33958932	33958936	33973236	33973240	33960374	33960395	-	77	33958941	33973220
chr9	33982549	33990165	33982549	33983829	33988885	33990165	97	---	---	---	---	33988646	33988666	+	71	33982549	33990163
chr9	34028130	34035525	34028130	34031833	34031833	34035525	95	---	---	---	---	---	---	0	--	---	---
chr9	34045203	34057547	34045203	34045919	34056832	34057547	95	---	---	---	---	34056286	34056300	+	80	34045203	34057545
chr9	34059894	34068423	34059894	34061255	34067062	34068423	98	---	---	---	---	34061461	34061482	-	77	34059894	34068412
chr9	34137575	34146080	34137575	34138936	34144740	34146080	97	---	---	---	---	34139142	34139163	-	77	34137575	34146072
chr9	34179641	34194166	34179641	34183568	34190240	34194166	98	---	---	---	---	34183815	34183839	-	76	34179642	34194164
chr9	34196503	34204200	34196503	34197558	34203143	34204200	97	---	---	---	---	34202994	34203060	+	82	34196504	34204192
chr9	34211821	34219683	34211828	34213062	34218445	34219678	96	34211808	34211820	34219684	34219696	34218202	34218220	+	78	34211828	34219676
chr9	34223653	34232880	34223662	34224840	34231632	34232866	91	34223648	34223652	34232881	34232885	34225090	34225105	-	81	34223660	34232871
chr9	34232852	34250242	34232867	34235580	34247515	34250230	85	34232847	34232851	34250243	34250247	34246973	34246988	+	81	34232867	34250241
chr9	34235574	34255927	34235574	34236301	34255201	34255927	94	---	---	---	---	34254343	34254356	+	85	34235579	34255925
chr9	34238875	34246928	34238880	34240078	34245650	34246920	90	34238870	34238874	34246929	34246933	34240324	34240356	-	72	34238877	34246921
chr9	34261058	34263836	34261058	34261678	34263218	34263836	86	---	---	---	---	34261756	34261778	-	73	34261059	34263834
chr9	34269072	34276012	34269072	34269992	34275093	34276012	93	---	---	---	---	34274911	34274935	+	72	34269085	34276001
chr9	34279394	34299534	34279394	34280030	34298897	34299534	97	---	---	---	---	34280844	34280873	-	70	34279395	34299532
chr9	34281902	34289806	34281903	34283562	34288136	34289793	96	34281896	34281901	34289807	34289812	34288002	34288047	+	76	34281906	34289803
chr9	34282080	34289793	34282080	34283562	34288313	34289793	96	---	---	---	---	34283744	34283761	-	72	34282080	34289791
chr9	34311083	34318722	34311087	34312267	34317497	34318709	93	34311078	34311082	34318723	34318727	34312487	34312505	-	78	34311084	34318704
chr9	34339932	34353501	34339932	34344889	34348533	34353501	98	---	---	---	---	34345030	34345051	-	72	34339934	34353500
chr9	34353714	34371462	34353714	34354998	34370178	34371462	97	---	---	---	---	34355584	34355621	-	73	34353715	34371459
chr9	34359262	34368585	34359262	34360781	34367066	34368585	98	---	---	---	---	34366781	34366813	+	78	34359262	34368581
chr9	34387989	34399556	34387989	34388838	34398709	34399556	95	---	---	---	---	34389293	34389308	-	81	---	---
chr9	34399553	34411924	34399556	34400240	34411239	34411923	98	34399548	34399552	34411925	34411929	34410689	34410734	+	78	34399556	34411921
chr9	34415692	34436846	34415692	34416003	34436535	34436846	94	---	---	---	---	34416939	34416991	-	71	---	---
chr9	34418742	34432973	34418748	34419756	34431962	34432969	98	34418737	34418741	34432974	34432978	34431351	34431376	+	73	34418746	34432966
chr9	34462782	34480997	34462788	34463878	34479802	34480997	88	34462775	34462781	34480998	34481004	34464639	34464675	-	70	34462783	34480995
chr9	34466247	34476608	34466247	34467760	34475094	34476608	98	---	---	---	---	34474803	34474822	+	70	34466247	34476606
chr9	34485131	34497520	34485131	34485831	34496820	34497520	98	---	---	---	---	34486336	34486381	-	78	34485132	34497517
chr9	34519086	34526497	34519086	34520325	34525217	34526497	94	---	---	---	---	34520377	34520431	-	80	34519086	34526494
chr9	34539221	34556597	34539221	34539580	34556239	34556597	98	---	---	---	---	34540296	34540309	-	78	34539221	34556587
chr9	34553802	34566603	34553802	34554184	34566220	34566603	87	---	---	---	---	34554715	34554739	-	76	34553805	34566598
chr9	34585637	34595249	34585637	34587237	34593640	34595249	86	---	---	---	---	34593438	34593500	+	77	34585649	34595241
chr9	34590766	34610286	34590766	34591360	34609699	34610286	95	---	---	---	---	34608848	34608860	+	84	---	---
chr9	34597347	34609705	34597347	34598039	34609011	34609703	98	34597341	34597346	34609706	34609711	34608462	34608507	+	78	34597347	34609703
chr9	34610444	34631065	34610444	34611176	34630335	34631065	94	---	---	---	---	34629431	34629473	+	72	34610449	34631063
chr9	34612417	34622150	34612426	34613119	34621451	34622144	98	34612411	34612416	34622151	34622156	34613522	34613533	-	83	34612430	34622148
chr9	34637288	34649796	34637289	34638068	34649008	34649786	97	34637283	34637287	34649797	34649801	34638535	34638555	-	85	34637304	34649784
chr9	34661049	34674429	34661049	34664182	34671296	34674429	99	---	---	---	---	34671110	34671128	+	78	34661063	34674427
chr9	34676598	34698361	34676598	34677152	34697807	34698361	94	---	---	---	---	34696812	34696835	+	70	34676605	34698359
chr9	34677886	34691743	34677886	34681231	34688423	34691743	94	---	---	---	---	34681485	34681502	-	77	34677887	34691732
chr9	34700111	34712411	34700111	34700830	34711693	34712411	95	---	---	---	---	34711227	34711239	+	84	34700114	34712409
chr9	34735357	34747264	34735357	34735585	34747036	34747264	94	---	---	---	---	34735924	34735938	-	73	34735362	34747252
chr9	34753940	34762895	34753948	34757663	34759226	34762881	89	34753935	34753939	34762896	34762900	34757670	34757687	-	83	---	---
chr9	34764416	34781959	34764429	34765569	34780813	34781951	92	34764410	34764415	34781960	34781965	34780175	34780208	+	82	34764431	34781951
chr9	34772363	34780746	34772363	34773907	34779200	34780746	96	---	---	---	---	34774158	34774170	-	84	---	---
chr9	34797429	34804927	34797429	34798687	34803703	34804927	92	---	---	---	---	34798910	34798937	-	71	34797429	34804925
chr9	34810855	34820110	34810855	34812063	34818884	34820110	93	---	---	---	---	34818543	34818571	+	72	34810856	34820108
chr9	34832293	34841536	34832293	34833522	34840305	34841536	96	---	---	---	---	34839994	34840010	+	70	34832294	34841534
chr9	34845949	34859687	34845962	34846662	34858988	34859687	98	34845944	34845948	34859688	34859692	34858371	34858403	+	72	34845949	34859684
chr9	34863926	34878406	34863926	34867196	34875151	34878406	96	---	---	---	---	34874788	34874815	+	85	34863926	34878396
chr9	34891821	34897195	34891821	34892123	34896892	34897195	86	---	---	---	---	34896653	34896683	+	77	---	---
chr9	34895900	34911837	34895915	34897201	34910584	34911833	94	34895895	34895899	34911838	34911842	34897819	34897840	-	81	34895900	34911825
chr9	34907192	34916140	34907192	34907531	34915794	34916140	87	---	---	---	---	34915503	34915526	+	75	---	---
chr9	34914481	34925649	34914481	34915526	34924601	34925649	89	---	---	---	---	34924195	34924276	+	70	34914494	34925645
chr9	34920347	34926965	34920352	34920692	34926600	34926958	90	34920342	34920346	34926966	34926970	34920928	34920980	-	73	34920349	34926958
chr9	34920352	34927876	34920352	34921532	34926600	34927876	88	---	---	---	---	34926440	34926458	+	84	34920352	34927874
chr9	34939053	34948306	34939054	34940553	34946777	34948297	95	34939048	34939052	34948307	34948311	34946465	34946484	+	70	34939055	34948304
chr9	34953231	34965639	34953231	34953934	34964936	34965639	97	---	---	---	---	34964385	34964429	+	77	34953231	34965637
chr9	34969065	34977237	34969065	34970204	34976097	34977237	94	---	---	---	---	34975802	34975822	+	76	34969068	34977236
chr9	34981102	34987630	34981102	34981735	34986998	34987630	93	---	---	---	---	34981832	34981870	-	84	34981105	34987620
chr9	34982253	34985124	34982253	34982495	34984882	34985124	95	---	---	---	---	34982577	34982605	-	72	34982253	34985123
chr9	35025136	35045416	35025143	35030285	35040239	35045410	97	35025131	35025135	35045417	35045421	35039965	35039996	+	90	35025137	35045408
chr9	35052500	35056847	35052500	35054655	35054691	35056847	99	---	---	---	---	---	---	0	--	35052508	35056843
chr9	35064926	35070733	35064926	35065121	35070529	35070733	90	---	---	---	---	35070498	35070525	+	78	35064926	35070731
chr9	35085928	35097923	35085935	35086395	35097451	35097911	99	35085922	35085927	35097924	35097929	35086609	35086626	-	77	35085935	35097922
chr9	35129327	35141670	35129327	35130015	35140982	35141670	99	---	---	---	---	35130519	35130564	-	78	35129327	35141668
chr9	35143809	35151973	35143809	35146484	35149300	35151973	93	---	---	---	---	35146593	35146625	-	72	---	---
chr9	35155230	35164319	35155230	35156882	35162670	35164319	95	---	---	---	---	35162535	35162574	+	72	35155231	35164317
chr9	35181576	35189888	35181576	35182806	35188663	35189888	92	---	---	---	---	35183021	35183036	-	93	35181576	35189887
chr9	35195992	35204308	35195993	35197644	35202650	35204303	94	35195987	35195991	35204309	35204313	35197739	35197778	-	72	35195994	35204301
chr9	35212251	35228728	35212251	35213538	35227447	35228728	98	---	---	---	---	35214213	35214233	-	76	35212251	35228725
chr9	35226644	35230927	35226644	35227897	35229689	35230927	86	---	---	---	---	35227959	35227995	-	78	---	---
chr9	35237545	35251820	35237545	35241467	35247899	35251820	97	---	---	---	---	35247615	35247636	+	81	35237549	35251817
chr9	35253130	35268079	35253130	35254331	35266878	35268079	95	---	---	---	---	35254829	35254852	-	70	35253138	35268077
chr9	35258164	35265700	35258178	35259465	35264441	35265686	94	35258159	35258163	35265701	35265705	35264192	35264218	+	70	35258164	35265683
chr9	35271268	35285349	35271268	35275331	35281350	35285349	97	---	---	---	---	35275606	35275618	-	84	35271268	35285347
chr9	35288881	35303455	35288881	35292818	35299520	35303455	99	---	---	---	---	35293130	35293153	-	70	---	---
chr9	35310037	35321591	35310037	35310267	35321361	35321591	96	---	---	---	---	35310717	35310749	-	81	35310046	35321589
chr9	35323950	35336421	35323950	35324684	35335705	35336421	92	---	---	---	---	35335154	35335180	+	77	35323950	35336409
chr9	35341170	35348114	35341170	35342442	35346797	35348113	94	35341165	35341169	35348115	35348119	35342497	35342551	-	81	35341170	35348110
chr9	35366484	35374930	35366484	35367992	35373434	35374930	90	---	---	---	---	35368163	35368180	-	72	35366495	35374928
chr9	35380831	35389789	35380833	35382540	35388080	35389789	92	35380826	35380830	35389790	35389794	35382778	35382803	-	80	35380834	35389787
chr9	35394066	35411455	35394066	35398460	35407062	35411455	99	---	---	---	---	35406696	35406710	+	80	35394068	35411452
chr9	35421165	35438359	35421165	35424196	35435273	35438359	95	---	---	---	---	35434719	35434761	+	72	35421169	35438355
chr9	35438358	35451679	35438358	35439960	35450059	35451679	96	---	---	---	---	35449601	35449660	+	83	35438358	35451677
chr9	35457846	35472780	35457858	35461219	35469431	35472765	95	35457841	35457845	35472781	35472785	35469340	35469351	+	75	35457848	35472774
chr9	35462032	35469445	35462034	35463314	35468141	35469435	96	35462027	35462031	35469446	35469450	35463365	35463419	-	81	35462034	35469431
chr9	35479543	35487397	35479543	35480886	35486070	35487397	91	---	---	---	---	35480966	35481033	-	79	35479543	35487392
chr9	35490753	35503127	35490753	35491459	35502422	35503127	97	---	---	---	---	35501873	35501915	+	76	35490753	35503122
chr9	35535248	35555951	35535248	35537161	35554027	35555951	86	---	---	---	---	35537281	35537303	-	73	---	---
chr9	35541131	35550918	35541143	35541302	35550756	35550913	86	35541126	35541130	35550919	35550923	35541663	35541712	-	74	---	---
chr9	35550384	35562811	35550384	35551099	35562094	35562810	95	35550379	35550383	35562812	35562816	35561544	35561578	+	71	35550384	35562804
chr9	35563247	35575657	35563254	35563982	35574926	35575657	93	35563242	35563246	35575658	35575662	35564506	35564527	-	90	35563255	35575654
chr9	35582653	35594696	35582653	35583115	35594234	35594696	99	---	---	---	---	35583330	35583347	-	77	35582655	35594694
chr9	35611074	35624935	35611074	35611858	35624152	35624935	95	---	---	---	---	35612409	35612422	-	85	35611075	35624926
chr9	35625013	35640643	35625013	35629427	35636133	35640643	95	---	---	---	---	35629591	35629610	-	80	35625023	35640641
chr9	35663756	35676264	35663756	35665666	35674354	35676264	98	---	---	---	---	35673964	35673985	+	72	35663760	35676261
chr9	35699904	35707721	35699904	35701086	35706540	35707721	96	---	---	---	---	35701260	35701300	-	73	---	---
chr9	35704382	35710020	35704382	35706605	35707802	35710020	85	---	---	---	---	35706608	35706634	-	77	---	---
chr9	35722882	35730782	35722882	35724544	35729121	35730782	96	---	---	---	---	35724638	35724678	-	75	35722882	35730779
chr9	35732422	35745352	35732422	35733459	35744315	35745352	95	---	---	---	---	35733849	35733890	-	73	35732422	35745350
chr9	35750003	35762244	35750003	35750697	35761550	35762244	95	---	---	---	---	35761520	35761545	+	73	---	---
chr9	35764873	35786723	35764873	35765607	35785989	35786723	94	35764868	35764872	35786724	35786728	35785036	35785049	+	78	35764873	35786720
chr9	35767952	35776719	35767952	35768781	35775890	35776719	98	---	---	---	---	35775716	35775733	+	88	35767954	35776716
chr9	35770411	35775875	35770411	35771092	35775194	35775875	98	---	---	---	---	35775000	35775021	+	81	---	---
chr9	35786947	35792809	35786947	35788119	35791638	35792809	88	---	---	---	---	35791495	35791523	+	79	35786947	35792807
chr9	35796989	35801141	35796989	35797990	35800144	35801141	91	---	---	---	---	35800046	35800079	+	70	35796994	35801123
chr9	35815382	35827363	35815382	35817761	35824959	35827363	86	---	---	---	---	35824643	35824672	+	73	35815392	35827360
chr9	35834234	35848505	35834246	35835237	35847505	35848496	98	35834229	35834233	35848506	35848510	35846942	35846958	+	70	35834234	35848492
chr9	35850513	35870868	35850513	35851212	35870164	35870868	94	---	---	---	---	35852037	35852066	-	70	35850516	35870866
chr9	35855495	35863415	35855495	35857150	35861760	35863415	98	---	---	---	---	35857244	35857284	-	75	35855495	35863412
chr9	35871558	35885689	35871558	35872870	35884378	35885689	97	---	---	---	---	35873414	35873445	-	84	---	---
chr9	35873323	35880708	35873323	35874010	35880043	35880708	94	---	---	---	---	35879779	35879799	+	71	---	---
chr9	35880249	35886034	35880249	35880710	35885550	35886034	86	---	---	---	---	35885362	35885418	+	73	35880255	35886027
chr9	35892657	35906955	35892657	35893991	35905605	35906955	85	---	---	---	---	35905118	35905138	+	71	35892657	35906942
chr9	35894921	35908574	35894921	35895426	35908057	35908574	89	---	---	---	---	35895900	35895937	-	73	35894928	35908572
chr9	35897358	35904995	35897372	35898521	35903828	35904984	86	35897352	35897357	35904996	35905001	35903611	35903627	+	70	---	---
chr9	35911649	35921729	35911659	35914994	35918376	35921714	99	35911644	35911648	35921730	35921734	35918208	35918223	+	81	35911657	35921711
chr9	35922903	35931432	35922907	35924266	35930074	35931432	98	35922897	35922902	35931433	35931438	35924470	35924485	-	87	35922906	35931430
chr9	35940664	35949894	35940673	35942257	35948300	35949885	99	35940659	35940663	35949895	35949899	35948177	35948204	+	78	35940673	35949883
chr9	35968422	35982355	35968422	35968857	35981893	35982355	92	---	---	---	---	35981254	35981273	+	80	35968422	35982352
chr9	35985777	35998146	35985777	35986512	35997411	35998146	93	---	---	---	---	35996866	35996883	+	83	35985777	35998144
chr9	36004112	36012017	36004112	36005328	36010802	36012017	99	---	---	---	---	36005560	36005578	-	78	36004112	36012015
chr9	36013602	36021524	36013602	36014946	36020180	36021524	98	---	---	---	---	36015029	36015092	-	81	36013605	36021521
chr9	36046540	36058260	36046555	36048940	36055870	36058254	98	36046535	36046539	36058261	36058265	36048964	36048982	-	73	---	---
chr9	36073381	36080844	36073396	36074450	36079777	36080841	94	36073376	36073380	36080845	36080849	36079533	36079552	+	80	---	---
chr9	36083336	36092618	36083336	36084565	36091388	36092618	96	---	---	---	---	36091128	36091143	+	81	36083337	36092616
chr9	36129042	36136758	36129042	36130310	36135486	36136758	97	---	---	---	---	36135229	36135252	+	75	---	---
chr9	36143603	36155251	36143603	36146355	36152502	36155251	99	---	---	---	---	36152245	36152268	+	75	36143603	36155249
chr9	36158047	36171431	36158047	36158757	36170721	36171431	97	---	---	---	---	36159334	36159355	-	77	36158053	36171429
chr9	36177619	36185751	36177619	36178623	36184710	36185751	93	---	---	---	---	36184429	36184453	+	72	36177619	36185749
chr9	36192105	36198277	36192105	36192976	36197422	36198277	92	---	---	---	---	36193135	36193150	-	87	36192106	36198274
chr9	36202399	36212112	36202404	36203133	36211379	36212107	95	36202393	36202398	36212113	36212118	36203510	36203527	-	88	36202399	36212105
chr9	36212316	36219363	36212316	36212758	36218942	36219363	91	---	---	---	---	36212929	36212985	-	75	36212317	36219352
chr9	36220573	36242017	36220573	36221217	36241344	36242017	90	---	---	---	---	36240391	36240428	+	81	36220578	36242012
chr9	36228660	36238401	36228660	36229635	36237426	36238401	96	---	---	---	---	36229947	36230024	-	78	---	---
chr9	36247212	36259084	36247212	36247675	36258621	36259084	97	---	---	---	---	36258390	36258407	+	72	36247214	36259082
chr9	36265479	36275687	36265479	36266443	36274723	36275687	93	---	---	---	---	36274597	36274621	+	76	36265489	36275675
chr9	36269072	36288240	36269072	36271792	36285526	36288240	87	---	---	---	---	36272450	36272479	-	80	36269087	36288232
chr9	36274260	36281498	36274260	36275527	36280227	36281498	92	---	---	---	---	36275649	36275669	-	85	36274268	36281489
chr9	36277721	36286548	36277721	36279221	36285025	36286548	92	---	---	---	---	36284854	36284873	+	75	36277732	36286546
chr9	36277864	36286403	36277864	36279071	36285168	36286403	92	---	---	---	---	36284901	36284922	+	81	36277869	36286396
chr9	36279412	36288462	36279412	36280494	36287342	36288462	87	---	---	---	---	36280580	36280656	-	76	36279412	36288460
chr9	36287142	36289850	36287151	36287584	36289394	36289848	86	36287137	36287141	36289851	36289855	36287647	36287662	-	100	---	---
chr9	36306906	36327377	36306915	36307630	36326648	36327363	97	36306900	36306905	36327378	36327383	36308484	36308497	-	85	36306909	36327376
chr9	36310154	36318339	36310154	36311387	36317107	36318339	98	---	---	---	---	36311610	36311628	-	78	36310154	36318337
chr9	36328226	36346920	36328236	36328836	36346325	36346919	96	36328221	36328225	36346921	36346925	36329668	36329711	-	72	36328226	36346908
chr9	36329490	36342260	36329490	36329887	36341855	36342251	95	36329485	36329489	36342261	36342265	36330429	36330442	-	71	---	---
chr9	36347782	36363949	36347797	36349450	36362283	36363946	95	36347777	36347781	36363950	36363954	36361718	36361747	+	80	36347786	36363944
chr9	36349531	36359151	36349531	36352726	36356090	36359151	91	---	---	---	---	36355941	36356007	+	80	36349531	36359137
chr9	36365953	36384242	36365953	36366180	36384015	36384242	96	---	---	---	---	36383161	36383203	+	72	36365968	36384240
chr9	36372199	36377380	36372199	36373350	36376210	36377380	94	---	---	---	---	36373482	36373493	-	75	36372214	36377377
chr9	36391630	36400987	36391630	36393146	36399471	36400987	97	---	---	---	---	36399179	36399198	+	70	36391630	36400985
chr9	36407267	36416579	36407267	36408522	36415346	36416579	94	---	---	---	---	36415097	36415112	+	81	36407278	36416569
chr9	36431668	36439912	36431681	36433308	36438256	36439909	96	36431663	36431667	36439913	36439917	36438120	36438160	+	75	36431681	36439907
chr9	36467679	36475741	36467692	36468932	36474512	36475728	96	36467672	36467678	36475742	36475748	36474261	36474279	+	78	36467692	36475738
chr9	36475755	36490754	36475755	36476483	36490025	36490754	96	---	---	---	---	36489438	36489458	+	71	---	---
chr9	36492349	36500700	36492357	36493632	36499443	36500699	92	36492343	36492348	36500701	36500706	36499210	36499223	+	85	36492351	36500699
chr9	36504500	36522748	36504500	36507217	36520242	36522748	87	---	---	---	---	36519590	36519611	+	72	---	---
chr9	36504751	36521796	36504751	36506055	36520493	36521796	95	---	---	---	---	36506494	36506512	-	73	---	---
chr9	36550936	36568551	36550936	36553158	36566329	36568551	99	---	---	---	---	36565807	36565833	+	88	36550937	36568549
chr9	36559185	36567514	36559185	36562211	36564488	36567514	99	---	---	---	---	36564379	36564392	+	71	36559185	36567497
chr9	36580456	36600002	36580456	36584353	36596041	36600002	90	---	---	---	---	36595502	36595529	+	71	36580464	36600000
chr9	36605834	36618433	36605843	36607189	36617080	36618426	99	36605828	36605833	36618434	36618439	36607488	36607503	-	75	36605838	36618432
chr9	36634440	36650106	36634440	36634919	36649627	36650106	98	---	---	---	---	36635623	36635638	-	81	---	---
chr9	36637954	36647287	36637956	36639471	36645762	36647279	98	36637949	36637953	36647288	36647292	36639721	36639753	-	78	36637956	36647277
chr9	36662206	36671438	36662206	36663791	36669853	36671438	99	---	---	---	---	36669731	36669758	+	78	36662206	36671436
chr9	36679558	36693767	36679558	36680565	36692760	36693767	98	---	---	---	---	36681108	36681124	-	70	36679563	36693763
chr9	36721571	36741523	36721571	36722910	36740184	36741523	98	---	---	---	---	36723723	36723774	-	88	36721571	36741521
chr9	36726809	36738868	36726814	36727281	36738391	36738858	98	36726803	36726808	36738869	36738874	36738164	36738181	+	77	36726820	36738862
chr9	36775123	36787926	36775123	36775368	36787680	36787926	96	---	---	---	---	36775904	36775917	-	71	---	---
chr9	36798385	36810206	36798385	36798549	36810042	36810206	94	---	---	---	---	36809585	36809624	+	70	36798387	36810204
chr9	36811833	36831676	36811837	36812297	36831214	36831674	95	36811826	36811832	36831677	36831683	36813037	36813060	-	83	36811837	36831672
chr9	36816479	36824281	36816483	36817705	36823066	36824281	94	36816474	36816478	36824282	36824286	36817929	36817947	-	78	36816483	36824279
chr9	36835188	36856296	36835188	36835378	36856106	36856296	95	---	---	---	---	36836379	36836414	-	77	36835189	36856294
chr9	36839136	36846228	36839141	36840002	36845350	36846220	90	36839131	36839135	36846229	36846233	36840224	36840244	-	76	---	---
chr9	36851528	36855393	36851528	36852719	36854205	36855393	85	---	---	---	---	36852789	36852809	-	71	36851545	36855391
chr9	36873088	36877303	36873088	36874328	36876055	36877303	92	---	---	---	---	36875987	36876005	+	73	36873088	36877288
chr9	36887423	36899818	36887438	36888130	36899123	36899815	99	36887418	36887422	36899819	36899823	36898574	36898619	+	78	36887438	36899812
chr9	36912761	36915447	36912761	36913442	36914769	36915447	88	---	---	---	---	---	---	0	--	36912764	36915439
chr9	36922222	36924906	36922227	36922871	36924247	36924891	93	36922217	36922221	36924907	36924911	36922892	36922920	-	72	36922238	36924892
chr9	36940371	36954883	36940371	36944285	36950970	36954883	97	---	---	---	---	36950729	36950750	+	81	36940386	36954880
chr9	36962203	36982322	36962205	36965695	36978811	36982320	96	36962195	36962202	36982323	36982330	36966131	36966212	-	73	---	---
chr9	36968042	36977333	36968042	36969262	36976091	36977333	94	---	---	---	---	36969500	36969515	-	81	36968042	36977325
chr9	36982506	36990402	36982506	36983749	36989174	36990402	95	---	---	---	---	36988932	36988955	+	75	36982507	36990395
chr9	36999051	37012831	36999051	37003060	37008800	37012831	96	---	---	---	---	37008674	37008696	+	78	36999051	37012817
chr9	37013487	37016034	37013487	37013891	37015627	37016031	97	37013482	37013486	37016035	37016039	37013944	37013957	-	71	37013487	37016033
chr9	37023199	37044147	37023206	37023589	37043758	37044142	96	37023194	37023198	37044148	37044152	37024426	37024445	-	80	37023200	37044146
chr9	37028476	37037174	37028476	37031167	37034477	37037174	98	---	---	---	---	37034311	37034330	+	75	37028484	37037158
chr9	37033089	37037559	37033089	37034739	37035883	37037559	92	---	---	---	---	37034771	37034783	-	84	37033091	37037548
chr9	37065509	37070016	37065509	37065730	37069795	37070016	94	---	---	---	---	37065790	37065805	-	75	37065517	37070014
chr9	37074145	37078160	37074155	37076136	37076169	37078149	97	37074139	37074144	37078161	37078166	---	---	0	--	37074162	37078156
chr9	37078377	37100048	37078377	37078800	37099624	37100048	90	---	---	---	---	37098656	37098679	+	70	37078383	37100040
chr9	37078887	37096356	37078892	37080123	37095160	37096344	92	37078879	37078886	37096357	37096364	37080748	37080782	-	80	37078893	37096349
chr9	37084920	37093154	37084920	37086127	37091909	37093154	92	---	---	---	---	37086335	37086350	-	87	37084922	37093152
chr9	37102343	37120045	37102343	37104913	37117454	37120045	94	---	---	---	---	37105461	37105477	-	76	37102356	37120042
chr9	37105216	37117458	37105216	37107838	37114775	37117458	93	---	---	---	---	37108114	37108185	-	79	---	---
chr9	37121756	37124713	37121763	37122136	37124333	37124704	97	37121751	37121755	37124714	37124718	---	---	0	--	37121769	37124711
chr9	37121807	37124694	37121815	37122115	37124384	37124683	97	37121802	37121806	37124695	37124699	37124367	37124382	+	87	37121808	37124677
chr9	37133963	37148036	37133963	37136914	37145089	37148036	96	---	---	---	---	37144972	37144990	+	84	---	---
chr9	37150714	37165998	37150714	37154757	37161945	37165998	97	---	---	---	---	37161653	37161669	+	88	---	---
chr9	37166491	37179862	37166491	37169761	37176591	37179862	98	---	---	---	---	37170034	37170046	-	84	37166508	37179861
chr9	37191813	37203623	37191813	37194896	37200586	37203623	97	---	---	---	---	37195109	37195126	-	72	37191821	37203620
chr9	37217054	37232565	37217054	37221434	37228184	37232565	98	---	---	---	---	37227866	37227883	+	83	37217054	37232563
chr9	37233546	37238812	37233552	37234001	37238358	37238803	97	37233541	37233545	37238813	37238817	37238270	37238356	+	70	37233552	37238807
chr9	37264517	37268645	37264529	37264804	37268371	37268644	96	37264510	37264516	37268646	37268652	37264910	37264924	-	73	37264525	37268639
chr9	37275483	37283179	37275483	37276574	37282088	37283179	97	---	---	---	---	37281958	37281997	+	75	37275483	37283160
chr9	37287583	37298833	37287583	37289928	37296485	37298833	99	---	---	---	---	37290224	37290256	-	75	37287588	37298828
chr9	37299222	37308548	37299222	37300739	37307031	37308548	98	---	---	---	---	37301009	37301028	-	70	37299224	37308546
chr9	37323397	37339964	37323397	37324094	37339242	37339962	93	37323392	37323396	37339965	37339969	37338558	37338590	+	93	37323398	37339960
chr9	37350026	37362361	37350026	37351238	37361128	37362361	96	---	---	---	---	37351418	37351540	-	79	37350026	37362358
chr9	37371183	37385047	37371183	37374977	37381253	37385047	97	---	---	---	---	37375237	37375256	-	80	37371187	37385035
chr9	37417177	37427713	37417177	37418524	37426367	37427713	99	---	---	---	---	37418867	37418883	-	94	37417177	37427710
chr9	37434774	37453505	37434774	37436117	37452162	37453505	96	---	---	---	---	37436753	37436765	-	84	37434774	37453503
chr9	37436587	37446456	37436587	37439600	37443459	37446456	96	---	---	---	---	37443267	37443306	+	75	---	---
chr9	37455522	37467902	37455531	37456221	37467208	37467898	99	37455516	37455521	37467903	37467908	37456724	37456769	-	78	37455532	37467900
chr9	37476307	37490507	37476307	37477267	37489581	37490507	89	---	---	---	---	37477697	37477727	-	70	37476320	37490502
chr9	37480941	37489582	37480941	37481637	37488886	37489582	99	---	---	---	---	37481989	37482000	-	75	37480947	37489580
chr9	37492047	37499464	37492047	37493312	37498184	37499464	96	---	---	---	---	37493464	37493531	-	70	37492048	37499462
chr9	37500597	37513991	37500597	37503675	37510843	37513991	94	---	---	---	---	37510485	37510504	+	75	---	---
chr9	37533833	37552850	37533833	37537346	37549321	37552850	97	---	---	---	---	37537773	37537794	-	77	37533845	37552848
chr9	37551479	37558694	37551479	37552760	37557406	37558694	97	---	---	---	---	37552812	37552866	-	81	37551479	37558691
chr9	37560152	37577061	37560152	37562234	37575009	37577061	95	---	---	---	---	37562766	37562801	-	77	37560152	37577059
chr9	37564686	37570722	37564686	37565965	37569463	37570722	93	---	---	---	---	37566018	37566072	-	80	37564687	37570720
chr9	37582879	37592150	37582879	37584104	37590926	37592150	94	---	---	---	---	37584346	37584362	-	82	37582879	37592148
chr9	37601582	37616104	37601582	37605612	37612054	37616104	97	---	---	---	---	37605799	37605816	-	83	---	---
chr9	37634970	37644936	37634970	37637325	37642579	37644936	98	---	---	---	---	37642422	37642451	+	70	37634970	37644934
chr9	37648851	37657618	37648851	37651549	37654886	37657618	91	---	---	---	---	37654719	37654743	+	76	---	---
chr9	37652636	37671602	37652636	37653170	37671066	37671602	91	---	---	---	---	37653870	37653888	-	78	37652643	37671585
chr9	37658106	37670485	37658106	37659622	37668973	37670485	97	---	---	---	---	37659998	37660025	-	89	37658106	37670482
chr9	37674501	37677911	37674501	37675691	37676709	37677911	97	37674495	37674500	37677912	37677917	---	---	0	--	37674501	37677897
chr9	37694317	37709359	37694317	37695146	37708538	37709359	87	---	---	---	---	37708011	37708034	+	87	37694323	37709340
chr9	37711303	37724225	37711303	37713074	37722595	37724225	88	---	---	---	---	37713241	37713256	-	81	---	---
chr9	37727820	37746727	37727820	37732843	37741715	37746727	85	---	---	---	---	37733243	37733263	-	80	---	---
chr9	37728685	37744572	37728685	37730681	37742579	37744572	88	---	---	---	---	37742247	37742271	+	84	37728697	37744555
chr9	37747045	37755091	37747045	37748276	37753905	37755091	92	---	---	---	---	37748529	37748558	-	73	37747045	37755088
chr9	37776957	37793148	37776957	37777163	37792942	37793148	93	---	---	---	---	37777797	37777815	-	84	---	---
chr9	37785347	37792943	37785347	37786629	37791660	37792943	98	---	---	---	---	37786853	37786881	-	72	37785349	37792940
chr9	37804552	37818606	37804552	37805183	37817977	37818606	94	---	---	---	---	37817352	37817370	+	78	37804555	37818603
chr9	37823462	37830770	37823462	37824638	37829535	37830770	92	---	---	---	---	37824862	37824883	-	72	37823462	37830768
chr9	37834595	37850781	37834603	37838871	37846547	37850766	96	37834590	37834594	37850782	37850786	37839185	37839198	-	85	37834597	37850772
chr9	37853067	37865421	37853067	37853756	37864732	37865421	99	---	---	---	---	37864183	37864227	+	77	37853067	37865419
chr9	37876819	37882015	37876824	37877276	37881557	37882010	89	37876814	37876818	37882016	37882020	37877417	37877438	-	72	37876825	37882012
chr9	37882838	37904222	37882838	37885904	37901313	37904222	91	---	---	---	---	37886635	37886674	-	75	37882848	37904219
chr9	37893218	37905663	37893231	37894676	37904218	37905663	96	37893213	37893217	37905664	37905668	37903828	37903843	+	81	37893235	37905661
chr9	37912641	37926834	37912641	37916258	37923200	37926834	98	---	---	---	---	37922928	37922952	+	76	37912641	37926822
chr9	37930214	37944598	37930223	37934950	37939865	37944588	98	37930209	37930213	37944599	37944603	37935132	37935146	-	80	37930216	37944580
chr9	37953053	37965971	37953053	37955855	37963166	37965971	94	---	---	---	---	37956165	37956188	-	75	---	---
chr9	37974307	37991400	37974307	37976656	37989049	37991400	95	---	---	---	---	37988878	37988910	+	78	---	---
chr9	38004320	38011693	38004321	38005098	38010908	38011685	90	38004315	38004319	38011694	38011698	38010742	38010791	+	74	---	---
chr9	38031126	38052583	38031139	38031323	38052389	38052572	90	38031121	38031125	38052584	38052588	38051377	38051398	+	72	38031136	38052579
chr9	38046754	38054891	38046754	38048104	38053524	38054891	94	---	---	---	---	38048189	38048256	-	80	38046754	38054888
chr9	38068397	38079378	38068398	38069559	38078208	38079371	93	38068390	38068396	38079379	38079385	38069874	38069905	-	78	38068407	38079372
chr9	38081746	38088973	38081746	38082178	38088532	38088973	86	---	---	---	---	38082258	38082312	-	76	38081754	38088971
chr9	38099983	38118692	38099983	38100358	38118317	38118692	88	---	---	---	---	38101224	38101238	-	80	38099988	38118683
chr9	38103780	38112241	38103780	38104838	38111140	38112241	85	---	---	---	---	38105088	38105141	-	85	38103798	38112236
chr9	38107615	38115114	38107615	38108895	38113857	38115114	95	---	---	---	---	38108948	38109002	-	81	38107616	38115112
chr9	38118749	38133870	38118749	38123251	38129315	38133870	90	---	---	---	---	38129026	38129044	+	84	---	---
chr9	38128419	38137326	38128421	38129746	38135975	38137321	97	38128412	38128418	38137327	38137333	38129990	38130005	-	81	38128424	38137319
chr9	38144941	38151457	38144941	38145653	38150745	38151457	98	---	---	---	---	38145753	38145785	-	87	38144941	38151449
chr9	38174489	38182730	38174501	38176117	38181071	38182722	93	38174484	38174488	38182731	38182735	38176211	38176250	-	72	38174498	38182720
chr9	38189153	38196621	38189153	38189802	38195950	38196621	92	---	---	---	---	38189884	38189960	-	77	---	---
chr9	38203044	38212268	38203044	38204193	38211074	38212268	85	---	---	---	---	38204505	38204516	-	75	38203045	38212265
chr9	38213522	38229514	38213522	38214226	38228809	38229514	95	---	---	---	---	38228278	38228307	+	73	38213522	38229512
chr9	38258405	38272750	38258405	38259448	38271708	38272750	98	---	---	---	---	38259994	38260010	-	70	38258405	38272748
chr9	38283341	38292670	38283341	38284575	38291435	38292670	98	---	---	---	---	38291173	38291188	+	81	38283341	38292668
chr9	38329155	38348388	38329155	38330755	38346786	38348388	88	---	---	---	---	38346233	38346250	+	88	---	---
chr9	38343460	38353943	38343468	38343965	38353431	38353939	91	38343455	38343459	38353944	38353948	38344337	38344359	-	91	38343461	38353935
chr9	38343460	38353943	38343468	38343965	38353431	38353939	91	38343455	38343459	38353944	38353948	38344337	38344359	-	91	38343461	38353935
chr9	38349359	38353369	38349359	38350027	38352698	38353369	90	---	---	---	---	38352582	38352593	+	91	38349370	38353367
chr9	38354021	38363445	38354021	38354651	38362815	38363445	95	---	---	---	---	38362586	38362604	+	73	38354038	38363440
chr9	38354645	38372640	38354645	38355718	38371561	38372640	93	---	---	---	---	38356268	38356284	-	82	38354663	38372637
chr9	38356750	38372865	38356750	38356981	38372635	38372865	92	---	---	---	---	38371852	38371872	+	71	---	---
chr9	38363444	38371561	38363444	38365053	38369908	38371561	95	---	---	---	---	38365148	38365188	-	75	38363444	38371559
chr9	38372864	38384878	38372864	38373325	38384417	38384878	98	---	---	---	---	38373700	38373723	-	70	38372865	38384876
chr9	38438348	38445238	38438348	38438623	38444963	38445238	93	---	---	---	---	38438864	38438939	-	72	38438358	38445236
chr9	38459938	38477825	38459940	38460790	38476970	38477819	90	38459933	38459937	38477826	38477830	38461581	38461599	-	78	38459944	38477819
chr9	38468536	38476800	38468536	38470169	38475146	38476800	97	---	---	---	---	38470264	38470304	-	75	38468536	38476798
chr9	38493152	38501539	38493152	38494433	38500258	38501539	98	---	---	---	---	38499966	38499993	+	75	38493152	38501536
chr9	38532936	38545362	38532949	38533645	38544663	38545359	98	38532931	38532935	38545363	38545367	38544113	38544158	+	78	38532936	38545357
chr9	38562755	38580889	38562755	38563472	38580170	38580889	95	---	---	---	---	38564128	38564147	-	80	---	---
chr9	38569070	38579355	38569070	38572728	38575699	38579355	97	---	---	---	---	38575642	38575697	+	73	38569070	38579351
chr9	38569346	38577352	38569358	38570719	38575987	38577345	97	38569341	38569345	38577353	38577357	38575723	38575743	+	76	38569359	38577350
chr9	38600481	38612457	38600488	38600948	38611997	38612457	97	38600476	38600480	38612458	38612462	38601163	38601180	-	72	38600481	38612455
chr9	38616592	38629075	38616601	38617299	38628362	38629061	97	38616586	38616591	38629076	38629081	38617816	38617853	-	73	38616594	38629070
chr9	38646037	38651481	38646047	38646349	38651165	38651468	94	38646032	38646036	38651482	38651486	38651072	38651083	+	75	38646045	38651475
chr9	38664887	38678259	38664887	38667221	38675938	38678259	94	---	---	---	---	---	---	0	--	38664887	38678255
chr9	38684579	38687791	38684579	38685296	38687074	38687791	93	---	---	---	---	38685321	38685347	-	70	---	---
chr9	38692354	38714145	38692354	38694232	38712225	38714145	94	---	---	---	---	38711446	38711459	+	92	38692355	38714143
chr9	38698807	38710456	38698821	38701560	38707708	38710448	98	38698802	38698806	38710457	38710461	38701626	38701653	-	82	38698807	38710454
chr9	38728868	38737705	38728876	38730699	38735830	38737692	94	38728863	38728867	38737706	38737710	38735816	38735828	+	100	38728873	38737692
chr9	38744961	38752869	38744970	38746311	38751517	38752858	96	38744956	38744960	38752870	38752874	38746396	38746459	-	81	38744970	38752858
chr9	38761740	38770619	38761740	38763798	38768561	38770619	98	---	---	---	---	38764006	38764036	-	77	38761740	38770616
chr9	38779847	38785577	38779847	38781034	38784422	38785577	90	---	---	---	---	38784362	38784389	+	71	38779847	38785575
chr9	38786856	38795182	38786859	38788516	38793514	38795171	95	38786851	38786855	38795183	38795187	38788751	38788766	-	75	38786859	38795172
chr9	38802617	38810450	38802617	38803849	38809221	38810450	97	---	---	---	---	38804072	38804090	-	78	38802617	38810448
chr9	38821281	38837514	38821281	38821587	38837206	38837514	95	---	---	---	---	38836485	38836508	+	70	---	---
chr9	38823745	38839966	38823745	38823879	38839837	38839966	88	---	---	---	---	38824513	38824526	-	100	---	---
chr9	38830922	38838259	38830936	38831683	38837504	38838251	96	38830917	38830921	38838260	38838264	38831766	38831838	-	76	---	---
chr9	38843599	38852479	38843599	38844381	38851694	38852479	93	---	---	---	---	38851672	38851691	+	75	38843602	38852467
chr9	38861828	38883368	38861828	38863343	38881852	38883368	98	---	---	---	---	38864102	38864154	-	77	38861828	38883365
chr9	38866191	38878609	38866192	38866893	38877901	38878602	99	38866183	38866190	38878610	38878617	38867394	38867442	-	75	38866192	38878597
chr9	38891145	38897930	38891145	38891517	38897558	38897930	90	---	---	---	---	38891792	38891817	-	84	38891153	38897927
chr9	38911639	38920292	38911639	38914953	38916969	38920292	99	---	---	---	---	---	---	0	--	38911644	38920276
chr9	38927889	38935151	38927889	38929824	38933216	38935151	98	---	---	---	---	38933127	38933155	+	72	38927903	38935148
chr9	38965089	38977861	38965089	38967689	38975260	38977861	99	---	---	---	---	38974924	38974947	+	75	38965089	38977860
chr9	38989806	38997953	38989806	38991009	38996692	38997953	91	---	---	---	---	38991180	38991206	-	70	38989806	38997949
chr9	38998823	39003611	38998823	38999085	39003349	39003611	95	---	---	---	---	38999128	38999161	-	73	38998823	39003608
chr9	39013350	39019780	39013350	39014357	39018760	39019780	93	---	---	---	---	39014529	39014568	-	75	39013358	39019771
chr9	39022488	39029320	39022488	39022747	39029061	39029320	98	---	---	---	---	39022830	39022895	-	80	---	---
chr9	39032193	39049527	39032193	39032715	39049005	39049527	96	---	---	---	---	39033389	39033422	-	73	39032193	39049524
chr9	39032715	39044233	39032715	39035404	39041550	39044233	99	---	---	---	---	39041293	39041317	+	72	39032715	39044231
chr9	39059646	39073612	39059646	39059951	39073309	39073612	89	---	---	---	---	39060583	39060601	-	73	39059647	39073610
chr9	39063933	39073064	39063933	39066701	39070294	39073064	99	---	---	---	---	39066799	39066847	-	81	39063933	39073062
chr9	39075949	39082364	39075949	39076128	39082186	39082364	94	---	---	---	---	39081924	39081941	+	77	39075951	39082360
chr9	39088550	39096804	39088550	39090197	39095149	39096796	97	39088545	39088549	39096805	39096809	39090291	39090331	-	73	39088551	39096798
chr9	39097480	39103125	39097480	39098820	39101786	39103125	96	---	---	---	---	39101637	39101695	+	79	39097480	39103123
chr9	39104903	39126559	39104903	39107344	39124323	39126559	89	---	---	---	---	39123600	39123623	+	75	---	---
chr9	39113237	39122434	39113237	39114473	39121199	39122434	98	---	---	---	---	39120908	39120920	+	84	39113237	39122431
chr9	39141421	39155949	39141421	39145348	39152016	39155949	98	---	---	---	---	39145595	39145619	-	76	39141422	39155947
chr9	39164601	39173221	39164611	39165912	39171924	39173220	97	39164596	39164600	39173222	39173226	39165952	39165979	-	71	39164602	39173208
chr9	39179253	39191621	39179253	39179978	39190896	39191621	96	---	---	---	---	39190368	39190386	+	78	39179254	39191619
chr9	39203401	39212539	39203416	39203879	39212067	39212530	99	39203396	39203400	39212540	39212544	39204094	39204111	-	77	39203401	39212528
chr9	39227209	39248875	39227209	39228700	39247363	39248875	95	---	---	---	---	39229447	39229498	-	75	39227210	39248872
chr9	39231393	39243822	39231393	39232117	39243097	39243822	96	---	---	---	---	39232634	39232666	-	75	39231393	39243820
chr9	39250123	39258041	39250123	39251463	39256701	39258041	98	---	---	---	---	39251554	39251619	-	80	39250123	39258039
chr9	39278256	39292469	39278256	39282487	39288211	39292469	98	---	---	---	---	39282593	39282614	-	72	39278256	39292466
chr9	39317041	39325903	39317041	39319092	39323861	39325903	96	---	---	---	---	39323622	39323651	+	76	39317041	39325900
chr9	39347663	39356945	39347663	39348823	39355806	39356945	93	---	---	---	---	39349111	39349126	-	81	39347663	39356928
chr9	39357838	39363319	39357847	39358879	39362254	39363310	94	39357833	39357837	39363320	39363324	39362199	39362234	+	80	39357838	39363306
chr9	39378433	39395442	39378433	39379194	39394673	39395442	92	---	---	---	---	39393905	39393947	+	76	---	---
chr9	39380136	39390299	39380136	39381282	39389131	39390299	93	---	---	---	---	39381576	39381618	-	76	---	---
chr9	39400242	39409525	39400242	39401475	39408299	39409525	93	---	---	---	---	39408041	39408056	+	81	39400246	39409524
chr9	39410442	39424662	39410442	39411434	39423672	39424662	98	---	---	---	---	39411978	39411994	-	70	39410442	39424658
chr9	39426722	39442705	39426722	39427103	39442324	39442705	94	---	---	---	---	39441673	39441713	+	70	39426732	39442700
chr9	39429902	39442292	39429902	39430591	39441603	39442292	98	---	---	---	---	39441054	39441099	+	78	39429902	39442289
chr9	39448897	39457195	39448897	39450584	39455529	39457195	96	---	---	---	---	39455398	39455437	+	75	39448900	39457193
chr9	39459816	39474407	39459816	39464103	39470119	39474407	98	39459811	39459815	39474408	39474412	39464374	39464387	-	100	39459816	39474401
chr9	39516372	39523484	39516381	39517212	39522626	39523472	97	39516367	39516371	39523485	39523489	39522415	39522463	+	71	39516384	39523470
chr9	39533319	39543468	39533322	39536350	39540448	39543453	96	39533314	39533318	39543469	39543473	39540266	39540297	+	75	39533323	39543462
chr9	39550740	39572214	39550740	39551040	39571939	39572214	88	---	---	---	---	39570948	39570970	+	78	39550746	39572208
chr9	39558430	39566358	39558441	39559772	39565031	39566356	97	39558424	39558429	39566359	39566364	39564882	39564946	+	81	39558441	39566354
chr9	39572274	39580351	39572274	39573634	39578992	39580351	94	---	---	---	---	39573715	39573761	-	87	39572278	39580348
chr9	39599400	39613890	39599400	39603438	39609817	39613890	96	---	---	---	---	39603599	39603620	-	86	39599400	39613887
chr9	39615318	39627375	39615318	39615778	39626915	39627375	97	---	---	---	---	39626369	39626386	+	77	39615318	39627373
chr9	39653454	39665370	39653468	39653929	39664901	39665362	98	39653449	39653453	39665371	39665375	39664669	39664686	+	77	39653457	39665368
chr9	39668451	39680698	39668451	39668911	39680238	39680698	95	---	---	---	---	39669391	39669417	-	70	39668466	39680696
chr9	39699407	39711443	39699407	39701721	39709189	39711443	87	---	---	---	---	39708815	39708836	+	77	---	---
chr9	39702809	39714821	39702809	39705831	39711851	39714821	89	---	---	---	---	39711603	39711614	+	83	39702809	39714819
chr9	39704601	39708851	39704601	39705085	39708375	39708851	91	---	---	---	---	39705159	39705201	-	88	---	---
chr9	39708304	39714603	39708318	39709305	39713604	39714588	92	39708299	39708303	39714604	39714608	39713496	39713551	+	82	---	---
chr9	39735357	39756333	39735359	39736117	39755564	39756322	96	39735352	39735356	39756334	39756338	39754859	39754872	+	71	39735361	39756331
chr9	39738199	39749944	39738199	39739347	39748841	39749944	91	---	---	---	---	39739499	39739608	-	70	39738205	39749942
chr9	39738199	39749944	39738199	39739347	39748841	39749944	91	---	---	---	---	39739499	39739608	-	70	39738205	39749942
chr9	39764051	39771803	39764051	39765313	39770520	39771803	97	---	---	---	---	39770259	39770279	+	85	39764052	39771801
chr9	39806466	39814491	39806466	39806705	39814252	39814491	97	---	---	---	---	39807015	39807032	-	77	39806467	39814489
chr9	39828627	39836288	39828630	39829962	39834926	39836279	95	39828622	39828626	39836289	39836293	39834818	39834872	+	80	39828630	39836281
chr9	39844372	39852372	39844372	39844756	39851988	39852372	99	---	---	---	---	39844850	39844877	-	78	---	---
chr9	39868637	39872535	39868637	39869448	39871724	39872535	96	---	---	---	---	39869488	39869505	-	83	---	---
chr9	39875801	39881079	39875801	39876132	39880747	39881079	90	---	---	---	---	39880517	39880535	+	89	---	---
chr9	39876192	39881659	39876193	39876480	39881362	39881656	92	39876186	39876191	39881660	39881665	---	---	0	--	39876206	39881655
chr9	39876473	39882477	39876473	39876858	39882103	39882477	86	---	---	---	---	39881887	39881947	+	77	39876482	39882459
chr9	39895860	39913508	39895867	39898358	39910977	39913506	92	39895855	39895859	39913509	39913513	39910346	39910363	+	72	39895862	39913503
chr9	39917386	39930128	39917386	39920585	39926929	39930128	99	---	---	---	---	39926757	39926787	+	77	39917386	39930126
chr9	39935848	39954864	39935848	39936251	39954463	39954864	97	---	---	---	---	39953675	39953698	+	70	---	---
chr9	39938763	39948063	39938763	39939996	39946831	39948063	96	---	---	---	---	39940051	39940124	-	79	39938764	39948061
chr9	39955424	39961735	39955424	39955953	39961194	39961735	94	---	---	---	---	39956199	39956215	-	82	39955435	39961733
chr9	39965312	39984698	39965312	39966240	39983776	39984698	91	---	---	---	---	39966748	39966765	-	77	---	---
chr9	39966404	39974474	39966404	39968037	39972861	39974474	95	---	---	---	---	39972728	39972768	+	73	---	---
chr9	39976301	39985005	39976301	39976615	39984692	39985005	86	---	---	---	---	39984289	39984309	+	80	39976306	39985002
chr9	39994192	40009649	39994192	39995721	40008111	40009649	96	---	---	---	---	40007688	40007745	+	81	39994194	40009647
chr9	40033984	40049826	40033994	40034394	40049425	40049825	94	40033979	40033983	40049827	40049831	40048711	40048750	+	72	40033994	40049816
chr9	40034388	40043336	40034395	40035621	40042103	40043328	95	40034383	40034387	40043337	40043341	40035921	40035941	-	80	40034395	40043329
chr9	40050122	40070592	40050124	40052210	40068570	40070583	92	40050117	40050121	40070593	40070597	40068080	40068117	+	78	40050127	40070579
chr9	40065647	40071336	40065647	40066408	40070578	40071336	94	---	---	---	---	40070532	40070557	+	92	---	---
chr9	40113444	40130625	40113444	40114622	40129388	40130625	93	---	---	---	---	40129114	40129139	+	80	40113454	40130623
chr9	40119766	40127615	40119766	40123687	40123694	40127615	99	---	---	---	---	---	---	0	--	40119777	40127602
chr9	40140842	40151773	40140842	40142075	40150540	40151773	96	---	---	---	---	40150130	40150147	+	72	40140842	40151770
chr9	40152306	40166378	40152306	40153854	40164787	40166378	95	---	---	---	---	40153967	40153979	-	76	40152307	40166376
chr9	40172898	40176904	40172898	40174560	40175250	40176904	93	---	---	---	---	40175164	40175188	+	76	40172900	40176902
chr9	40190627	40212600	40190627	40191026	40212200	40212600	89	---	---	---	---	40211391	40211409	+	78	40190628	40212591
chr9	40197312	40205445	40197312	40198967	40203790	40205445	98	---	---	---	---	40199062	40199102	-	75	40197312	40205443
chr9	40228073	40243225	40228073	40229139	40242198	40243225	94	---	---	---	---	40229749	40229770	-	72	40228085	40243216
chr9	40248274	40256702	40248285	40249995	40254959	40256692	94	40248269	40248273	40256703	40256707	40250090	40250129	-	72	40248280	40256690
chr9	40272178	40284066	40272180	40272487	40283759	40284066	97	40272173	40272177	40284067	40284071	40283237	40283254	+	72	---	---
chr9	40286650	40294916	40286660	40287142	40294444	40294904	85	40286645	40286649	40294917	40294921	40294360	40294373	+	92	40286650	40294914
chr9	40316645	40330816	40316645	40320717	40326756	40330816	99	---	---	---	---	40321005	40321019	-	93	40316645	40330812
chr9	40343942	40363592	40343942	40344074	40363455	40363592	86	---	---	---	---	40344887	40344907	-	76	---	---
chr9	40352502	40369561	40352514	40352860	40369204	40369546	85	40352497	40352501	40369562	40369566	40353547	40353573	-	70	40352520	40369553
chr9	40353893	40365782	40353897	40355411	40364258	40365772	98	40353888	40353892	40365783	40365787	40363968	40363987	+	70	40353894	40365776
chr9	40358056	40360633	40358069	40358478	40360221	40360630	99	40358051	40358055	40360634	40360638	40358527	40358540	-	71	40358070	40360628
chr9	40372889	40387206	40372889	40373929	40386166	40387206	97	---	---	---	---	40385610	40385626	+	70	40372889	40387204
chr9	40388054	40401421	40388054	40388764	40400712	40401421	91	---	---	---	---	40389282	40389303	-	72	40388070	40401419
chr9	40392249	40396888	40392249	40394569	40394569	40396888	99	---	---	---	---	---	---	0	--	---	---
chr9	40414762	40433421	40414767	40417659	40430516	40433419	85	40414756	40414761	40433422	40433427	40418138	40418155	-	72	---	---
chr9	40424672	40438252	40424674	40425721	40437202	40438244	97	40424667	40424671	40438253	40438257	40426263	40426279	-	70	40424676	40438246
chr9	40462373	40483436	40462373	40462745	40483036	40483436	88	---	---	---	---	40482064	40482083	+	75	---	---
chr9	40473986	40482867	40473986	40474848	40482003	40482867	96	---	---	---	---	40481694	40481721	+	75	---	---
chr9	40512740	40515981	40512740	40513025	40515697	40515981	99	---	---	---	---	---	---	0	--	40512740	40515970
chr9	40518821	40529609	40518821	40520024	40528452	40529609	93	---	---	---	---	40520173	40520198	-	73	40518839	40529606
chr9	40542372	40550466	40542379	40543111	40549745	40550464	93	40542367	40542371	40550467	40550471	40549708	40549743	+	72	40542377	40550457
chr9	40550839	40565007	40550839	40551311	40564536	40565007	86	---	---	---	---	40551938	40551973	-	83	---	---
chr9	40555465	40563675	40555475	40557122	40562035	40563663	95	40555457	40555464	40563676	40563683	40557215	40557255	-	75	40555465	40563673
chr9	40568958	40583162	40568958	40570004	40582115	40583162	98	---	---	---	---	40581627	40581646	+	75	40568959	40583159
chr9	40600606	40612870	40600606	40601394	40612062	40612870	94	---	---	---	---	40611650	40611673	+	70	---	---
chr9	40620527	40632910	40620527	40621214	40632224	40632910	98	---	---	---	---	40621718	40621763	-	78	40620527	40632908
chr9	40644411	40656421	40644411	40644873	40655959	40656421	99	---	---	---	---	40655727	40655744	+	77	40644412	40656419
chr9	40662507	40666375	40662507	40663511	40665374	40666375	85	---	---	---	---	40665346	40665361	+	75	---	---
chr9	40685364	40692721	40685367	40686477	40691614	40692706	93	40685359	40685363	40692722	40692726	40686544	40686562	-	84	---	---
chr9	40695733	40704145	40695733	40697100	40702765	40704145	93	---	---	---	---	40697328	40697348	-	80	40695738	40704143
chr9	40704356	40719562	40704356	40705687	40718231	40719562	95	---	---	---	---	40705979	40706021	-	76	40704356	40719559
chr9	40707804	40716785	40707804	40709607	40714972	40716785	96	---	---	---	---	40709802	40709875	-	75	40707817	40716782
chr9	40731793	40737009	40731793	40732209	40736599	40737009	98	---	---	---	---	40736410	40736433	+	70	40731794	40737005
chr9	40749775	40757735	40749775	40751114	40756408	40757727	96	40749769	40749774	40757736	40757741	40751205	40751268	-	81	40749776	40757734
chr9	40762220	40770476	40762220	40763877	40768815	40770476	95	---	---	---	---	40764099	40764113	-	73	40762221	40770473
chr9	40778634	40785183	40778634	40778797	40785020	40785183	97	---	---	---	---	40784783	40784800	+	72	---	---
chr9	40792690	40803082	40792690	40794623	40801165	40803082	97	---	---	---	---	40794625	40794659	-	71	40792690	40803080
chr9	40809772	40812375	40809772	40810182	40811965	40812375	99	---	---	---	---	40811902	40811915	+	71	40809772	40812373
chr9	40872918	40885230	40872918	40873549	40884599	40885230	97	---	---	---	---	40874075	40874101	-	77	40872918	40885228
chr9	40899741	40907286	40899741	40900014	40907013	40907286	97	---	---	---	---	40900224	40900242	-	89	40899742	40907284
chr9	40920261	40934519	40920263	40921307	40933472	40934515	94	40920256	40920260	40934520	40934524	40932901	40932917	+	70	40920261	40934518
chr9	40937101	40940788	40937101	40937699	40940193	40940788	96	---	---	---	---	40940166	40940191	+	76	---	---
chr9	40949648	40957335	40949648	40951949	40955024	40957335	94	---	---	---	---	40954886	40954905	+	85	40949648	40957320
chr9	40963449	40983176	40963449	40966112	40980475	40983176	88	---	---	---	---	40966759	40966783	-	72	40963452	40983162
chr9	40991852	41003809	40991858	40992318	41003343	41003802	96	40991846	40991851	41003810	41003815	40992533	40992550	-	72	40991858	41003800
chr9	41028486	41042096	41028486	41029211	41041397	41042096	92	---	---	---	---	41029473	41029487	-	73	41028487	41042093
chr9	41072502	41086010	41072510	41072904	41085601	41085995	95	41072497	41072501	41086011	41086015	41073459	41073478	-	75	41072507	41086006
chr9	41130834	41149094	41130837	41131213	41148713	41149089	85	41130829	41130833	41149095	41149099	41148239	41148260	+	95	41130839	41149089
chr9	41135247	41147516	41135247	41138168	41144488	41147516	94	---	---	---	---	41138231	41138270	-	80	41135250	41147514
chr9	41158301	41166677	41158301	41160854	41164129	41166677	99	---	---	---	---	41163965	41163977	+	84	41158304	41166675
chr9	41193291	41206081	41193291	41194647	41204689	41206081	87	---	---	---	---	41204542	41204562	+	71	---	---
chr9	41196305	41206552	41196305	41196784	41206076	41206552	92	---	---	---	---	41205640	41205653	+	78	41196318	41206549
chr9	41207489	41216718	41207498	41208708	41215488	41216716	94	41207484	41207488	41216719	41216723	41208956	41208971	-	81	41207500	41216714
chr9	41256369	41265215	41256377	41258842	41262735	41265201	98	41256363	41256368	41265216	41265221	41262614	41262627	+	85	41256384	41265211
chr9	41329291	41348265	41329291	41332708	41344855	41348265	96	---	---	---	---	41344249	41344267	+	78	41329291	41348256
chr9	41333706	41341908	41333716	41336649	41338964	41341895	98	41333701	41333705	41341909	41341913	41338849	41338865	+	82	41333708	41341893
chr9	41353552	41356496	41353552	41353684	41356364	41356496	92	---	---	---	---	41356286	41356336	+	74	---	---
chr9	41360318	41366969	41360318	41360940	41366347	41366969	99	---	---	---	---	41361063	41361082	-	75	---	---
chr9	41374143	41382443	41374143	41375755	41380808	41382442	92	41374138	41374142	41382444	41382448	41375852	41375899	-	75	41374143	41382439
chr9	41385837	41403425	41385837	41386149	41403112	41403425	92	---	---	---	---	41386959	41386976	-	83	41385842	41403423
chr9	41410179	41423894	41410179	41410509	41423563	41423894	93	---	---	---	---	41422926	41422945	+	70	---	---
chr9	41433275	41450085	41433275	41433803	41449555	41450085	95	---	---	---	---	41434555	41434591	-	91	---	---
chr9	41451168	41459888	41451168	41452133	41458943	41459888	95	---	---	---	---	41452401	41452420	-	70	---	---
chr9	41466585	41476969	41466585	41469332	41474244	41476969	94	---	---	---	---	41469412	41469444	-	84	41466585	41476967
chr9	41488216	41501454	41488216	41489048	41500615	41501454	90	---	---	---	---	41489566	41489589	-	79	---	---
chr9	41494732	41500347	41494732	41495529	41499550	41500347	95	---	---	---	---	41499475	41499491	+	76	41494739	41500338
chr9	41498076	41515313	41498076	41498450	41514926	41515313	91	---	---	---	---	41514181	41514197	+	76	---	---
chr9	41509281	41514283	41509281	41509527	41514057	41514283	87	---	---	---	---	41509580	41509597	-	72	41509286	41514267
chr9	41520294	41532331	41520298	41520762	41531864	41532328	99	41520289	41520293	41532332	41532336	41531634	41531651	+	77	41520301	41532329
chr9	41542971	41553615	41542971	41546936	41549561	41553615	89	---	---	---	---	41549500	41549512	+	76	---	---
chr9	41570198	41585469	41570198	41572212	41583329	41585469	85	---	---	---	---	41582818	41582852	+	74	41570202	41585467
chr9	41606992	41612118	41606992	41607387	41611723	41612118	99	---	---	---	---	41607581	41607604	-	70	41606992	41612116
chr9	41626892	41631972	41626892	41627082	41631769	41631972	88	---	---	---	---	41627136	41627154	-	78	41626897	41631970
chr9	41642779	41647727	41642779	41642908	41647598	41647727	97	---	---	---	---	41642926	41642938	-	92	41642780	41647725
chr9	41695589	41707573	41695589	41696865	41706296	41707573	97	---	---	---	---	41697175	41697198	-	79	41695591	41707571
chr9	41745212	41759329	41745218	41746342	41758203	41759327	97	41745207	41745211	41759330	41759334	41746841	41746862	-	81	41745223	41759328
chr9	41769897	41778210	41769912	41771565	41776552	41778205	98	41769892	41769896	41778211	41778215	41776416	41776456	+	75	41769912	41778203
chr9	41811635	41828779	41811635	41813181	41827258	41828779	96	---	---	---	---	41813566	41813645	-	77	41811636	41828777
chr9	41830378	41839512	41830378	41831885	41837997	41839512	96	---	---	---	---	41837709	41837723	+	73	41830378	41839509
chr9	41839588	41852568	41839588	41840930	41851226	41852568	99	---	---	---	---	41841430	41841444	-	86	41839591	41852565
chr9	41867955	41875153	41867965	41868432	41874685	41875152	96	41867949	41867954	41875154	41875159	41868722	41868739	-	72	41867969	41875152
chr9	41879511	41896760	41879511	41880851	41895419	41896760	97	---	---	---	---	41881544	41881577	-	88	41879511	41896758
chr9	41893070	41903832	41893070	41893207	41903699	41903832	87	---	---	---	---	41903284	41903303	+	70	---	---
chr9	41897902	41906217	41897904	41899505	41904545	41906210	88	41897897	41897901	41906218	41906222	41899603	41899650	-	77	41897903	41906208
chr9	41898361	41906210	41898361	41899505	41904986	41906210	88	---	---	---	---	41899603	41899650	-	77	41898369	41906208
chr9	41913412	41925764	41913412	41914105	41925071	41925764	98	---	---	---	---	41924522	41924567	+	78	41913412	41925760
chr9	41927404	41938123	41927404	41927542	41937988	41938123	87	---	---	---	---	41928019	41928065	-	74	---	---
chr9	41936081	41944386	41936081	41937308	41943156	41944386	96	---	---	---	---	41937585	41937601	-	76	41936081	41944384
chr9	41980010	41992057	41980025	41980484	41991596	41992056	98	41980005	41980009	41992058	41992062	41980699	41980716	-	72	41980010	41992054
chr9	42002329	42011668	42002329	42003536	42010440	42011668	94	---	---	---	---	42003784	42003799	-	81	42002329	42011666
chr9	42024286	42036228	42024286	42024638	42035876	42036228	97	---	---	---	---	42025167	42025184	-	83	---	---
chr9	42076612	42089093	42076618	42077348	42088349	42089079	98	42076606	42076611	42089094	42089099	42087806	42087823	+	88	42076612	42089083
chr9	42114416	42132504	42114416	42114851	42132069	42132504	89	---	---	---	---	42115624	42115643	-	70	---	---
chr9	42119559	42139177	42119559	42119951	42138755	42139177	87	---	---	---	---	42120787	42120800	-	85	42119560	42139174
chr9	42121121	42128706	42121121	42122401	42127432	42128706	97	---	---	---	---	42127181	42127208	+	71	42121122	42128704
chr9	42169119	42180630	42169119	42170549	42179200	42180630	99	---	---	---	---	42170750	42170780	-	70	42169120	42180628
chr9	42192329	42209046	42192329	42192610	42208765	42209046	95	---	---	---	---	42193177	42193198	-	72	---	---
chr9	42199389	42208616	42199389	42200585	42207419	42208616	92	---	---	---	---	42200882	42200902	-	76	42199390	42208613
chr9	42209046	42223673	42209046	42213042	42219368	42223673	86	---	---	---	---	42213209	42213226	-	83	42209046	42223671
chr9	42212324	42223681	42212337	42213042	42222964	42223673	95	42212318	42212323	42223682	42223687	42213481	42213493	-	76	42212336	42223678
chr9	42233599	42242903	42233602	42234836	42241666	42242900	98	42233591	42233598	42242904	42242911	42241405	42241420	+	81	42233603	42242897
chr9	42260627	42274510	42260627	42264177	42270955	42274510	99	---	---	---	---	42264453	42264468	-	81	42260632	42274507
chr9	42308593	42324342	42308593	42310282	42322667	42324342	95	---	---	---	---	42310879	42310902	-	79	42308606	42324340
chr9	42344394	42358769	42344394	42346275	42356770	42358769	91	---	---	---	---	42356282	42356312	+	80	42344407	42358764
chr9	42358476	42362746	42358490	42359494	42361736	42362738	96	42358471	42358475	42362747	42362751	42361644	42361685	+	73	42358479	42362735
chr9	42381461	42384140	42381465	42381875	42383727	42384137	99	42381455	42381460	42384141	42384146	42381936	42381947	-	75	42381465	42384131
chr9	42403296	42409787	42403296	42404351	42408724	42409787	88	---	---	---	---	42408554	42408570	+	70	42403296	42409784
chr9	42421620	42427125	42421620	42421731	42427014	42427125	98	---	---	---	---	42421875	42421899	-	76	42421630	42427123
chr9	42431273	42436136	42431284	42431656	42435760	42436132	99	42431268	42431272	42436137	42436141	42431838	42431852	-	80	42431276	42436129
chr9	42478969	42488188	42478980	42480565	42486603	42488188	99	42478964	42478968	42488189	42488193	42486479	42486503	+	84	42478980	42488186
chr9	42504324	42525293	42504324	42505041	42524576	42525293	98	---	---	---	---	42505990	42506017	-	75	42504324	42525291
chr9	42509599	42520774	42509599	42512160	42518216	42520774	97	---	---	---	---	42518073	42518096	+	79	42509599	42520772
chr9	42537359	42545605	42537359	42539011	42543964	42545605	95	---	---	---	---	42543829	42543868	+	72	42537359	42545603
chr9	42546987	42558695	42546987	42549693	42556000	42558695	95	---	---	---	---	42549937	42549958	-	72	42546987	42558692
chr9	42569676	42584046	42569676	42573839	42579861	42584046	94	---	---	---	---	42573941	42573963	-	78	42569676	42584041
chr9	42571342	42581918	42571342	42571710	42581549	42581918	95	---	---	---	---	42572070	42572092	-	73	42571343	42581903
chr9	42586956	42597796	42586956	42588198	42596553	42597796	95	---	---	---	---	42588577	42588616	-	70	42586957	42597794
chr9	42610136	42622017	42610136	42610590	42621563	42622017	97	---	---	---	---	42611112	42611128	-	70	42610136	42622014
chr9	42646342	42662969	42646355	42647590	42661772	42662968	92	42646337	42646341	42662970	42662974	42648274	42648300	-	88	42646344	42662966
chr9	42648984	42658269	42648984	42650502	42656755	42658269	98	---	---	---	---	42656443	42656462	+	70	42648985	42658266
chr9	42667705	42682014	42667705	42668755	42680966	42682014	99	---	---	---	---	42680555	42680576	+	77	42667706	42682012
chr9	42706448	42711529	42706448	42706809	42711168	42711529	89	---	---	---	---	42711042	42711056	+	73	42706451	42711527
chr9	42744089	42757398	42744089	42744463	42757024	42757398	97	---	---	---	---	42745007	42745074	-	79	42744103	42757396
chr9	42763816	42766405	42763828	42764236	42766002	42766404	94	42763811	42763815	42766406	42766410	42765939	42765952	+	71	42763824	42766402
chr9	42772975	42779451	42772975	42773545	42778880	42779451	95	---	---	---	---	42773704	42773761	-	70	42772975	42779445
chr9	42782677	42794719	42782685	42782990	42794409	42794716	88	42782671	42782676	42794720	42794725	42783401	42783421	-	76	42782689	42794714
chr9	42784347	42790123	42784348	42784479	42789989	42790120	94	42784342	42784346	42790124	42790128	42789727	42789760	+	79	42784354	42790118
chr9	42798508	42808532	42798508	42800013	42807028	42808532	99	---	---	---	---	42806766	42806780	+	86	---	---
chr9	42857193	42871356	42857193	42858167	42870383	42871356	96	---	---	---	---	42869797	42869813	+	70	---	---
chr9	42890772	42912118	42890772	42891280	42911610	42912118	95	---	---	---	---	42910623	42910645	+	91	42890772	42912115
chr9	42905599	42912832	42905599	42906323	42912113	42912832	96	---	---	---	---	42906531	42906550	-	80	---	---
chr9	42908976	42918742	42908976	42910767	42916976	42918742	87	---	---	---	---	42916916	42916974	+	77	42908982	42918739
chr9	42954824	42957126	42954824	42955022	42956926	42957126	89	---	---	---	---	42955035	42955071	-	75	---	---
chr9	43013338	43025811	43013338	43014059	43025088	43025811	96	---	---	---	---	43014582	43014611	-	76	43013339	43025806
chr9	43069181	43081323	43069181	43069643	43080861	43081323	99	---	---	---	---	43069858	43069875	-	77	43069182	43081321
chr9	43152884	43172700	43152892	43153620	43171964	43172692	96	43152879	43152883	43172701	43172705	43154025	43154051	-	85	43152892	43172690
chr9	43205355	43225486	43205355	43206987	43223856	43225486	94	---	---	---	---	43207799	43207831	-	84	43205355	43225483
chr9	43210758	43222676	43210759	43213708	43219728	43222662	97	43210752	43210757	43222677	43222682	43213984	43213997	-	100	43210767	43222660
chr9	43225474	43234018	43225484	43226051	43233443	43234010	93	43225469	43225473	43234019	43234023	43233073	43233133	+	70	---	---
chr9	43235211	43250669	43235211	43237641	43248225	43250669	96	---	---	---	---	43238098	43238111	-	71	43235211	43250666
chr9	43237640	43240305	43237640	43238049	43239896	43240305	98	---	---	---	---	43238098	43238111	-	71	43237641	43240303
chr9	43240306	43252364	43240306	43242005	43250665	43252364	98	---	---	---	---	43242296	43242344	-	73	---	---
chr9	43254953	43267219	43254954	43255667	43266556	43267219	87	43254948	43254952	43267220	43267224	43266023	43266041	+	84	43254955	43267217
chr9	43277081	43286474	43277081	43278236	43285319	43286474	98	---	---	---	---	43278368	43278441	-	79	---	---
chr9	43293908	43303141	43293908	43295494	43301555	43303141	99	---	---	---	---	43301433	43301460	+	78	43293909	43303139
chr9	43306492	43322296	43306492	43311056	43317725	43322296	99	---	---	---	---	43311224	43311241	-	72	43306492	43322294
chr9	43330251	43351745	43330251	43330712	43351284	43351745	97	---	---	---	---	43350303	43350329	+	77	43330252	43351743
chr9	43337663	43347005	43337673	43338911	43345757	43346994	98	43337658	43337662	43347006	43347010	43345431	43345448	+	77	43337666	43347000
chr9	43387012	43394972	43387016	43388234	43393724	43394963	96	43387007	43387011	43394973	43394977	43388463	43388481	-	78	43387017	43394960
chr9	43413998	43435290	43413998	43416942	43432350	43435290	93	---	---	---	---	43431630	43431647	+	88	43413999	43435273
chr9	43418124	43430319	43418124	43418788	43429655	43430319	99	---	---	---	---	43429356	43429379	+	79	43418130	43430317
chr9	43435288	43446463	43435288	43436610	43445141	43446463	96	---	---	---	---	43444984	43445049	+	78	43435289	43446461
chr9	43437306	43454801	43437314	43437451	43454650	43454789	87	43437299	43437305	43454802	43454808	43438182	43438204	-	73	---	---
chr9	43452577	43474054	43452588	43454010	43472602	43474039	95	43452572	43452576	43474055	43474059	43454756	43454808	-	77	43452593	43474037
chr9	43460182	43472609	43460192	43460887	43471907	43472602	98	43460177	43460181	43472610	43472614	43471357	43471402	+	78	43460192	43472600
chr9	43484655	43492812	43484655	43487359	43490117	43492812	98	---	---	---	---	43487433	43487450	-	72	43484655	43492809
chr9	43508459	43525731	43508459	43509058	43525127	43525726	97	43508453	43508458	43525732	43525737	43509807	43509838	-	93	43508474	43525724
chr9	43534184	43541747	43534184	43535088	43540835	43541747	98	---	---	---	---	43535312	43535341	-	80	43534198	43541739
chr9	43546715	43550843	43546715	43548357	43549193	43550843	92	---	---	---	---	43549176	43549191	+	87	43546719	43550841
chr9	43547339	43550040	43547339	43547542	43549837	43550040	92	---	---	---	---	43547562	43547583	-	86	---	---
chr9	43552524	43556966	43552524	43552960	43556530	43556966	85	---	---	---	---	43556396	43556433	+	73	---	---
chr9	43592425	43605593	43592425	43593499	43604520	43605593	97	---	---	---	---	43593998	43594019	-	86	43592426	43605591
chr9	43610646	43627578	43610646	43611701	43626521	43627578	97	---	---	---	---	43612232	43612245	-	71	43610646	43627572
chr9	43616583	43619249	43616583	43616993	43618839	43619249	99	---	---	---	---	43618762	43618773	+	75	43616583	43619247
chr9	43632223	43640528	43632228	43633882	43638868	43640522	99	43632218	43632222	43640529	43640533	43638731	43638770	+	75	43632228	43640527
chr9	43638868	43652586	43638868	43640522	43650932	43652586	96	---	---	---	---	43650569	43650588	+	70	43638868	43652584
chr9	43650932	43659211	43650932	43652586	43657557	43659211	99	---	---	---	---	43657421	43657461	+	75	43650932	43659209
chr9	43670946	43685379	43670946	43674864	43681541	43685373	96	43670940	43670945	43685380	43685385	43681270	43681294	+	76	43670947	43685373
chr9	43687602	43703761	43687605	43689235	43701955	43703753	88	43687597	43687601	43703762	43703766	43701370	43701388	+	84	---	---
chr9	43691883	43699974	43691883	43693684	43698202	43699974	91	---	---	---	---	43693863	43693877	-	73	43691886	43699972
chr9	43703743	43718020	43703753	43704803	43716966	43718020	95	43703738	43703742	43718021	43718025	43716385	43716403	+	73	43703747	43718017
chr9	43725803	43744646	43725803	43726277	43744172	43744646	93	---	---	---	---	43727006	43727028	-	91	43725804	43744638
chr9	43734601	43741434	43734601	43735830	43740200	43741434	92	---	---	---	---	43740037	43740059	+	91	43734602	43741431
chr9	43800660	43818770	43800660	43801118	43818312	43818770	92	---	---	---	---	43801922	43801948	-	74	---	---
chr9	43807942	43815841	43807947	43809289	43814495	43815836	97	43807937	43807941	43815842	43815846	43814345	43814409	+	81	43807947	43815838
chr9	43825755	43838112	43825755	43826397	43837470	43838112	99	---	---	---	---	43836998	43837018	+	71	43825755	43838109
chr9	43851595	43865514	43851595	43852133	43864976	43865514	93	---	---	---	---	43864387	43864423	+	81	43851600	43865513
chr9	43872084	43880003	43872084	43873320	43878788	43880003	97	43872079	43872083	43880004	43880008	43873556	43873574	-	78	43872084	43879999
chr9	43882763	43897915	43882763	43883087	43897590	43897915	95	---	---	---	---	43896864	43896888	+	72	43882764	43897901
chr9	43900444	43912846	43900444	43901168	43912120	43912846	94	---	---	---	---	43901698	43901716	-	84	43900444	43912844
chr9	43916575	43924870	43916575	43918232	43923214	43924870	98	---	---	---	---	43923078	43923118	+	75	43916575	43924867
chr9	43958097	43973714	43958097	43958492	43973340	43973714	87	---	---	---	---	43972725	43972750	+	73	---	---
chr9	43961217	43968763	43961217	43962498	43967504	43968763	96	---	---	---	---	43962721	43962748	-	71	43961217	43968761
chr9	43976689	43988194	43976695	43977413	43987461	43988179	95	43976684	43976688	43988195	43988199	43986963	43986980	+	77	43976695	43988176
chr9	43994628	44001326	43994628	43995821	44000132	44001326	97	---	---	---	---	43999917	43999970	+	75	43994628	44001324
chr9	44037779	44042763	44037790	44038101	44042450	44042761	96	44037774	44037778	44042764	44042768	44042342	44042362	+	76	44037780	44042759
chr9	44053392	44060935	44053405	44054684	44059648	44060927	97	44053385	44053391	44060936	44060942	44059427	44059494	+	70	44053399	44060925
chr9	44076265	44078598	44076265	44076590	44078273	44078598	97	---	---	---	---	44078206	44078227	+	86	44076266	44078596
chr9	44101590	44113945	44101590	44102279	44113256	44113945	99	---	---	---	---	44102782	44102827	-	78	44101590	44113943
chr9	44125727	44139966	44125727	44129836	44135857	44139966	99	---	---	---	---	44130109	44130121	-	100	44125729	44139960
chr9	44173692	44187258	44173692	44173898	44187052	44187258	95	---	---	---	---	44186641	44186655	+	80	44173701	44187253
chr9	44181176	44187055	44181176	44182462	44185790	44187055	96	---	---	---	---	44185736	44185754	+	73	44181182	44187041
chr9	44187846	44199445	44187855	44188587	44198704	44199434	97	44187841	44187845	44199446	44199450	44189045	44189057	-	84	44187859	44199443
chr9	44251012	44272402	44251012	44252535	44270879	44272402	98	---	---	---	---	44253291	44253343	-	77	44251018	44272399
chr9	44256665	44268459	44256665	44257107	44268017	44268459	98	---	---	---	---	44267492	44267533	+	76	44256677	44268457
chr9	44289301	44296633	44289301	44289661	44296272	44296633	97	---	---	---	---	44289775	44289805	-	80	44289301	44296617
chr9	44289665	44307101	44289665	44290015	44306751	44307101	98	---	---	---	---	44305946	44305972	+	81	44289680	44307099
chr9	44297145	44306450	44297145	44298379	44305239	44306450	96	---	---	---	---	44298626	44298641	-	81	44297145	44306448
chr9	44311753	44324536	44311758	44311904	44324390	44324536	90	44311747	44311752	44324537	44324542	44312460	44312482	-	73	---	---
chr9	44322305	44330735	44322305	44323816	44329221	44330735	98	---	---	---	---	44328979	44329011	+	78	44322306	44330733
chr9	44341518	44351850	44341518	44344177	44349192	44351850	99	---	---	---	---	44349157	44349171	+	73	44341529	44351847
chr9	44354908	44363292	44354908	44356192	44362013	44363292	98	---	---	---	---	44361779	44361794	+	87	44354908	44363290
chr9	44367090	44375365	44367090	44368732	44373702	44375365	97	---	---	---	---	44368820	44368859	-	72	44367092	44375356
chr9	44405084	44415699	44405095	44405298	44415495	44415699	98	44405079	44405083	44415700	44415704	44405768	44405808	-	70	44405095	44415697
chr9	44409410	44414707	44409410	44409838	44414277	44414707	98	---	---	---	---	44409864	44409895	-	78	44409410	44414705
chr9	44427549	44433341	44427549	44427912	44432978	44433341	99	---	---	---	---	44427947	44427970	-	83	44427550	44433339
chr9	44470116	44482084	44470116	44470576	44481624	44482084	99	---	---	---	---	44481391	44481408	+	72	44470116	44482082
chr9	44510482	44523618	44510482	44512211	44521889	44523618	99	---	---	---	---	44512521	44512544	-	75	44510500	44523616
chr9	44542646	44556902	44542646	44543635	44555910	44556902	98	---	---	---	---	44555347	44555363	+	70	44542646	44556899
chr9	44605559	44610762	44605559	44605871	44610433	44610762	86	---	---	---	---	44605984	44606000	-	70	44605577	44610758
chr9	44624984	44634883	44624984	44625175	44634692	44634883	95	---	---	---	---	44625577	44625592	-	75	44624984	44634874
chr9	44637675	44645511	44637686	44638916	44644273	44645501	97	44637668	44637674	44645512	44645518	44639139	44639157	-	73	44637686	44645509
chr9	44648143	44660541	44648143	44648844	44659841	44660541	99	---	---	---	---	44649350	44649394	-	77	44648143	44660539
chr9	44743492	44751893	44743492	44744776	44750617	44751893	94	---	---	---	---	44750379	44750394	+	87	44743493	44751891
chr9	44753912	44766218	44753916	44754624	44765508	44766217	96	44753907	44753911	44766219	44766223	44755141	44755158	-	83	44753917	44766215
chr9	44772985	44786927	44772985	44774378	44785534	44786927	98	---	---	---	---	44785137	44785177	+	75	---	---
chr9	44805622	44818804	44805624	44807167	44817254	44818800	99	44805616	44805621	44818805	44818810	44807539	44807602	-	82	44805632	44818800
chr9	44824797	44841559	44824797	44824952	44841403	44841559	88	---	---	---	---	44825544	44825566	-	82	44824803	44841541
chr9	44846973	44855154	44846973	44850468	44851648	44855154	99	---	---	---	---	44851549	44851565	+	82	44846973	44855152
chr9	44870895	44883067	44870895	44872423	44881488	44883058	96	44870890	44870894	44883068	44883072	44881474	44881485	+	100	44870895	44883050
chr9	44889686	44910572	44889686	44889924	44910334	44910572	94	---	---	---	---	44890907	44890943	-	75	---	---
chr9	44891159	44902551	44891159	44891441	44902269	44902551	96	---	---	---	---	44891817	44891829	-	76	44891162	44902549
chr9	44902550	44911559	44902550	44903512	44910566	44911559	92	---	---	---	---	44910213	44910279	+	79	44902563	44911557
chr9	44933512	44941650	44933512	44933758	44941404	44941650	98	---	---	---	---	44941040	44941056	+	82	44933512	44941649
chr9	44955429	44973110	44955429	44955706	44972833	44973110	96	---	---	---	---	44956115	44956136	-	81	44955430	44973108
chr9	44958045	44969414	44958045	44961760	44965866	44969414	94	---	---	---	---	---	---	0	--	---	---
chr9	44976872	44985326	44976880	44977175	44985026	44985316	88	44976867	44976871	44985327	44985331	44984670	44984683	+	85	44976873	44985314
chr9	44990277	44998230	44990277	44992879	44995514	44998230	91	---	---	---	---	44995382	44995403	+	77	---	---
chr9	45011840	45025983	45011842	45012629	45025185	45025972	99	45011833	45011839	45025984	45025990	45013152	45013179	-	78	45011840	45025970
chr9	45045257	45060618	45045257	45045593	45060275	45060618	85	---	---	---	---	45046172	45046224	-	73	45045259	45060614
chr9	45068474	45071191	45068474	45069190	45070502	45071191	86	---	---	---	---	45069236	45069252	-	70	---	---
chr9	45101229	45110515	45101229	45102438	45109281	45110515	95	---	---	---	---	45109020	45109035	+	81	45101229	45110513
chr9	45112659	45132652	45112659	45114922	45130412	45132652	97	---	---	---	---	45129641	45129657	+	70	45112661	45132650
chr9	45116184	45128545	45116184	45116864	45127862	45128542	99	45116179	45116183	45128546	45128550	45117368	45117413	-	78	45116185	45128540
chr9	45135121	45145539	45135122	45137681	45142968	45145526	97	45135116	45135120	45145540	45145544	45142704	45142725	+	72	---	---
chr9	45135584	45144727	45135588	45136870	45143434	45144715	98	45135578	45135583	45144728	45144733	45137133	45137199	-	70	---	---
chr9	45137676	45159093	45137676	45142482	45154327	45159093	93	---	---	---	---	45154277	45154294	+	72	---	---
chr9	45153040	45161238	45153040	45154637	45159583	45161238	95	---	---	---	---	45154732	45154772	-	75	45153040	45161236
chr9	45153040	45160227	45153040	45153626	45159583	45160227	89	---	---	---	---	45159329	45159347	+	78	---	---
chr9	45162204	45174710	45162204	45162929	45173984	45174710	97	---	---	---	---	45173431	45173466	+	72	45162204	45174703
chr9	45178704	45190880	45178707	45179416	45190160	45190869	96	45178698	45178703	45190881	45190886	45179935	45179952	-	77	45178707	45190867
chr9	45195528	45198283	45195528	45195997	45197814	45198283	98	---	---	---	---	45196060	45196071	-	75	45195533	45198279
chr9	45200058	45210013	45200069	45202435	45207641	45210006	98	45200052	45200057	45210014	45210019	45207485	45207497	+	92	45200070	45210003
[truncated: 251 more rows]
